# Supplementary material for: Prominent gamma band activity during visual motion perception in early-stage Alzheimer’s disease
Source: PLoS One. 2022 Apr 18;17(4):e0266693. doi: 10.1371/journal.pone.0266693 (PMC9015152; doi:10.1371/journal.pone.0266693)
Supplement: S1 File — (ZIP) [file pone.0266693.s001.zip › PloseOneé╠âfü[â^âVü[âgùp/AD13 R hemisphere.txt]

-1.17267e-014	1.00763e-014	1.73678e-015	9.77666e-015	9.78862e-015	9.35454e-015	1.22982e-014	3.35012e-015	1.09437e-014	6.86972e-015	3.89419e-015	-9.86122e-015	3.88727e-015	9.54875e-015	1.70255e-015	8.46592e-015	-1.26296e-014	-5.26546e-015	6.6201e-015	-8.5994e-015	1.11099e-014	-6.89871e-016	-1.21744e-014	1.21679e-014	6.72521e-015
-1.16101e-014	9.82184e-015	2.0858e-015	9.01531e-015	9.80807e-015	9.11816e-015	1.20844e-014	3.20861e-015	1.03319e-014	6.47992e-015	4.15917e-015	-9.10014e-015	3.66236e-015	8.93168e-015	1.82861e-015	8.47938e-015	-1.25396e-014	-4.93207e-015	6.2245e-015	-8.76843e-015	1.05295e-014	-8.00764e-016	-1.20004e-014	1.16837e-014	6.75947e-015
-1.14771e-014	9.5715e-015	2.44906e-015	8.26028e-015	9.83866e-015	8.90358e-015	1.19104e-014	3.07912e-015	9.72811e-015	6.11471e-015	4.42976e-015	-8.33119e-015	3.43741e-015	8.32605e-015	1.95357e-015	8.50784e-015	-1.2433e-014	-4.58875e-015	5.86598e-015	-8.92164e-015	9.95138e-015	-8.96119e-016	-1.18234e-014	1.11999e-014	6.7807e-015
-1.13262e-014	9.32646e-015	2.8247e-015	7.51693e-015	9.88068e-015	8.71408e-015	1.17794e-014	2.96496e-015	9.13728e-015	5.77749e-015	4.70455e-015	-7.55795e-015	3.21537e-015	7.73575e-015	2.07772e-015	8.55215e-015	-1.23083e-014	-4.23677e-015	5.54738e-015	-9.05771e-015	9.37853e-015	-9.74191e-016	-1.16434e-014	1.07187e-014	6.78881e-015
-1.11556e-014	9.08751e-015	3.21076e-015	6.79025e-015	9.93399e-015	8.55327e-015	1.16941e-014	2.86878e-015	8.56393e-015	5.4712e-015	4.98245e-015	-6.78336e-015	2.99967e-015	7.16563e-015	2.20112e-015	8.61282e-015	-1.21643e-014	-3.87742e-015	5.2715e-015	-9.17583e-015	8.8138e-015	-1.03379e-015	-1.14605e-014	1.02422e-014	6.7843e-015
-1.09637e-014	8.85554e-015	3.60544e-015	6.08557e-015	9.99897e-015	8.42472e-015	1.16572e-014	2.79303e-015	8.01249e-015	5.19884e-015	5.26237e-015	-6.01051e-015	2.79372e-015	6.61963e-015	2.32433e-015	8.69017e-015	-1.20003e-014	-3.51207e-015	5.04036e-015	-9.27562e-015	8.25962e-015	-1.07379e-015	-1.12747e-014	9.77227e-015	6.76803e-015
-1.07489e-014	8.63111e-015	4.00703e-015	5.40773e-015	1.00756e-014	8.33092e-015	1.16712e-014	2.74001e-015	7.48761e-015	4.96246e-015	5.54317e-015	-5.24203e-015	2.60096e-015	6.10155e-015	2.44751e-015	8.78382e-015	-1.18147e-014	-3.14215e-015	4.85526e-015	-9.35706e-015	7.71862e-015	-1.09311e-015	-1.10855e-014	9.31068e-015	6.74102e-015
-1.05096e-014	8.41471e-015	4.41344e-015	4.76135e-015	1.01637e-014	8.27457e-015	1.17378e-014	2.71166e-015	6.99338e-015	4.76412e-015	5.82381e-015	-4.48042e-015	2.42506e-015	5.61474e-015	2.57087e-015	8.89421e-015	-1.16063e-014	-2.76892e-015	4.71754e-015	-9.41941e-015	7.19315e-015	-1.09086e-015	-1.08929e-014	8.85897e-015	6.70465e-015
-1.02452e-014	8.20702e-015	4.82259e-015	4.15113e-015	1.02636e-014	8.25816e-015	1.18574e-014	2.71038e-015	6.53427e-015	4.60582e-015	6.10323e-015	-3.72795e-015	2.26926e-015	5.16276e-015	2.69452e-015	9.02088e-015	-1.13742e-014	-2.39431e-015	4.62746e-015	-9.46282e-015	6.68577e-015	-1.06669e-015	-1.06971e-014	8.41905e-015	6.65994e-015
-9.95473e-015	8.00846e-015	5.2322e-015	3.58063e-015	1.03752e-014	8.28376e-015	1.20309e-014	2.73789e-015	6.11411e-015	4.48898e-015	6.38059e-015	-2.98703e-015	2.13708e-015	4.74813e-015	2.81923e-015	9.16302e-015	-1.11183e-014	-2.02047e-015	4.58489e-015	-9.48794e-015	6.19868e-015	-1.02059e-015	-1.04976e-014	7.99234e-015	6.60819e-015
-9.6373e-015	7.81944e-015	5.64034e-015	3.05392e-015	1.04982e-014	8.35282e-015	1.22588e-014	2.79601e-015	5.73656e-015	4.41491e-015	6.65508e-015	-2.25978e-015	2.03245e-015	4.37336e-015	2.94555e-015	9.31979e-015	-1.08381e-014	-1.64955e-015	4.58927e-015	-9.49519e-015	5.73371e-015	-9.52805e-016	-1.02945e-014	7.58036e-015	6.5507e-015
-9.29208e-015	7.64004e-015	6.04431e-015	2.57417e-015	1.06319e-014	8.46645e-015	1.25404e-014	2.88558e-015	5.40404e-015	4.38371e-015	6.92589e-015	-1.54814e-015	1.95796e-015	4.04103e-015	3.07415e-015	9.4898e-015	-1.05334e-014	-1.28315e-015	4.63926e-015	-9.48542e-015	5.29231e-015	-8.63681e-016	-1.00882e-014	7.184e-015	6.48876e-015
-8.91879e-015	7.46979e-015	6.44169e-015	2.14408e-015	1.0776e-014	8.62535e-015	1.28745e-014	3.00713e-015	5.11904e-015	4.39538e-015	7.19257e-015	-8.53553e-016	1.91623e-015	3.75281e-015	3.20522e-015	9.67146e-015	-1.02045e-014	-9.23247e-016	4.73267e-015	-9.45992e-015	4.87581e-015	-7.54031e-016	-9.87837e-015	6.8046e-015	6.42377e-015
-8.51685e-015	7.30876e-015	6.83013e-015	1.76637e-015	1.09301e-014	8.83016e-015	1.32595e-014	3.16112e-015	4.88384e-015	4.44941e-015	7.45433e-015	-1.77566e-016	1.91049e-015	3.50968e-015	3.33888e-015	9.86303e-015	-9.85205e-015	-5.71859e-016	4.86739e-015	-9.41925e-015	4.48523e-015	-6.24491e-016	-9.66554e-015	6.44335e-015	6.35763e-015
-8.08685e-015	7.1569e-015	7.20715e-015	1.44287e-015	1.10936e-014	9.08032e-015	1.36931e-014	3.34813e-015	4.69986e-015	4.54512e-015	7.71099e-015	4.7846e-016	1.94312e-015	3.31227e-015	3.4758e-015	1.00629e-014	-9.47699e-015	-2.31314e-016	5.04051e-015	-9.36488e-015	4.12117e-015	-4.7664e-016	-9.45002e-015	6.10062e-015	6.29163e-015
-7.6287e-015	7.01377e-015	7.57071e-015	1.1753e-015	1.12653e-014	9.37482e-015	1.41732e-014	3.56778e-015	4.56794e-015	4.68104e-015	7.96246e-015	1.11365e-015	2.01645e-015	3.16063e-015	3.61666e-015	1.02681e-014	-9.08093e-015	9.69178e-017	5.24832e-015	-9.29891e-015	3.78432e-015	-3.11354e-016	-9.23222e-015	5.77662e-015	6.2273e-015
-7.14295e-015	6.87917e-015	7.91842e-015	9.64808e-016	1.14446e-014	9.71228e-015	1.46961e-014	3.81924e-015	4.48906e-015	4.85602e-015	8.2082e-015	1.72767e-015	2.13246e-015	3.05497e-015	3.76192e-015	1.04763e-014	-8.66554e-015	4.10807e-016	5.48738e-015	-9.22321e-015	3.47485e-015	-1.30702e-016	-9.01287e-015	5.47175e-015	6.16695e-015
-6.63076e-015	6.75307e-015	8.24809e-015	8.11717e-016	1.16306e-014	1.00909e-014	1.52573e-014	4.10161e-015	4.46309e-015	5.0678e-015	8.44817e-015	2.3198e-015	2.29212e-015	2.99452e-015	3.91172e-015	1.06851e-014	-8.23289e-015	7.08598e-016	5.75361e-015	-9.13993e-015	3.1927e-015	6.36677e-017	-8.79222e-015	5.18556e-015	6.11207e-015
-6.09338e-015	6.63517e-015	8.55753e-015	7.15803e-016	1.18222e-014	1.05088e-014	1.58535e-014	4.41347e-015	4.48949e-015	5.31385e-015	8.6826e-015	2.88977e-015	2.49667e-015	2.97827e-015	4.06601e-015	1.08919e-014	-7.78537e-015	9.88154e-016	6.04211e-015	-9.05087e-015	2.93754e-015	2.69687e-016	-8.5713e-015	4.91796e-015	6.06389e-015
-5.53236e-015	6.52475e-015	8.84502e-015	6.76626e-016	1.20182e-014	1.09626e-014	1.648e-014	4.75288e-015	4.56687e-015	5.59173e-015	8.91136e-015	3.43737e-015	2.74684e-015	3.00476e-015	4.22503e-015	1.10937e-014	-7.32598e-015	1.24796e-015	6.34779e-015	-8.95796e-015	2.70884e-015	4.85045e-016	-8.35116e-015	4.66845e-015	6.02383e-015
-4.94921e-015	6.42143e-015	9.10852e-015	6.93102e-016	1.22175e-014	1.14487e-014	1.71317e-014	5.11813e-015	4.69379e-015	5.89856e-015	9.1349e-015	3.96283e-015	3.04248e-015	3.07172e-015	4.38845e-015	1.12876e-014	-6.85787e-015	1.48623e-015	6.66587e-015	-8.86349e-015	2.50538e-015	7.07489e-016	-8.13282e-015	4.43637e-015	5.99308e-015
-4.34623e-015	6.32451e-015	9.34621e-015	7.63421e-016	1.24188e-014	1.19628e-014	1.78034e-014	5.50676e-015	4.86847e-015	6.23116e-015	9.35369e-015	4.46637e-015	3.38349e-015	3.17688e-015	4.55622e-015	1.14703e-014	-6.3845e-015	1.70082e-015	6.99111e-015	-8.76968e-015	2.32598e-015	9.34127e-016	-7.91729e-015	4.22104e-015	5.97286e-015
-3.72576e-015	6.2336e-015	9.55647e-015	8.85688e-016	1.26205e-014	1.2501e-014	1.849e-014	5.91615e-015	5.08853e-015	6.5863e-015	9.56818e-015	4.94861e-015	3.76887e-015	3.31715e-015	4.72817e-015	1.16389e-014	-5.90933e-015	1.89031e-015	7.31771e-015	-8.679e-015	2.16947e-015	1.16181e-015	-7.70592e-015	4.02116e-015	5.9639e-015
-3.09045e-015	6.14808e-015	9.73795e-015	1.0573e-015	1.28211e-014	1.30586e-014	1.91858e-014	6.3435e-015	5.35109e-015	6.96048e-015	9.77879e-015	5.40986e-015	4.19779e-015	3.48949e-015	4.90411e-015	1.17901e-014	-5.43667e-015	2.05314e-015	7.64029e-015	-8.59402e-015	2.03458e-015	1.38802e-015	-7.4999e-015	3.83544e-015	5.96714e-015
-2.44299e-015	6.06766e-015	9.8892e-015	1.27517e-015	1.30188e-014	1.36304e-014	1.98849e-014	6.78519e-015	5.65304e-015	7.3496e-015	9.9862e-015	5.85052e-015	4.66819e-015	3.69079e-015	5.08377e-015	1.19213e-014	-4.9709e-015	2.18796e-015	7.9533e-015	-8.51644e-015	1.91984e-015	1.61006e-015	-7.30051e-015	3.66269e-015	5.98263e-015
-1.78663e-015	5.99245e-015	1.00093e-014	1.53598e-015	1.32117e-014	1.42115e-014	2.05825e-014	7.23764e-015	5.99109e-015	7.74982e-015	1.01914e-014	6.2715e-015	5.17827e-015	3.91709e-015	5.26651e-015	1.20293e-014	-4.51593e-015	2.29342e-015	8.25108e-015	-8.44841e-015	1.82343e-015	1.82518e-015	-7.10926e-015	3.50147e-015	6.01095e-015
-1.1245e-015	5.92254e-015	1.00972e-014	1.83599e-015	1.33988e-014	1.47965e-014	2.12727e-014	7.69723e-015	6.36159e-015	8.15773e-015	1.0395e-014	6.67379e-015	5.72554e-015	4.1644e-015	5.45167e-015	1.21111e-014	-4.07662e-015	2.36832e-015	8.52902e-015	-8.39198e-015	1.74374e-015	2.0306e-015	-6.92741e-015	3.34969e-015	6.05212e-015
-4.59668e-016	5.85732e-015	1.01528e-014	2.17129e-015	1.3579e-014	1.53797e-014	2.19496e-014	8.15988e-015	6.76079e-015	8.56962e-015	1.05982e-014	7.05778e-015	6.30665e-015	4.42921e-015	5.63829e-015	1.21642e-014	-3.65716e-015	2.41155e-015	8.78183e-015	-8.34898e-015	1.67884e-015	2.22318e-015	-6.75672e-015	3.20599e-015	6.10579e-015
2.04211e-016	5.7964e-015	1.01756e-014	2.53775e-015	1.37506e-014	1.59553e-014	2.26078e-014	8.62187e-015	7.1844e-015	8.98172e-015	1.08015e-014	7.42427e-015	6.91864e-015	4.70738e-015	5.82587e-015	1.21859e-014	-3.26245e-015	2.42242e-015	9.00402e-015	-8.32127e-015	1.62681e-015	2.40011e-015	-6.59891e-015	3.06872e-015	6.17118e-015
8.63558e-016	5.74014e-015	1.01659e-014	2.93115e-015	1.39117e-014	1.65179e-014	2.32422e-014	9.07903e-015	7.62774e-015	9.39039e-015	1.10063e-014	7.77426e-015	7.5579e-015	4.99472e-015	6.01309e-015	1.21741e-014	-2.89702e-015	2.40022e-015	9.19161e-015	-8.31063e-015	1.58587e-015	2.55884e-015	-6.45553e-015	2.93582e-015	6.2475e-015
1.51434e-015	5.68899e-015	1.01239e-014	3.34738e-015	1.40608e-014	1.70612e-014	2.38485e-014	9.52768e-015	8.08708e-015	9.7921e-015	1.1213e-014	8.10843e-015	8.22043e-015	5.28691e-015	6.19915e-015	1.21268e-014	-2.56547e-015	2.34478e-015	9.34054e-015	-8.31839e-015	1.55463e-015	2.69717e-015	-6.32824e-015	2.80529e-015	6.33415e-015
2.15281e-015	5.64303e-015	1.00496e-014	3.78161e-015	1.41967e-014	1.75802e-014	2.4422e-014	9.96415e-015	8.5576e-015	1.01838e-014	1.14226e-014	8.42737e-015	8.90187e-015	5.57971e-015	6.38288e-015	1.20419e-014	-2.27204e-015	2.25567e-015	9.44658e-015	-8.3452e-015	1.53149e-015	2.81246e-015	-6.21855e-015	2.67512e-015	6.43026e-015
2.77527e-015	5.6026e-015	9.94398e-015	4.22865e-015	1.43179e-014	1.80693e-014	2.49587e-014	1.03847e-014	9.03539e-015	1.05625e-014	1.16358e-014	8.73165e-015	9.59743e-015	5.86919e-015	6.56276e-015	1.1918e-014	-2.02079e-015	2.13241e-015	9.50694e-015	-8.39206e-015	1.51447e-015	2.9027e-015	-6.12811e-015	2.54346e-015	6.53443e-015
3.37818e-015	5.56804e-015	9.80824e-015	4.68425e-015	1.44228e-014	1.85235e-014	2.54555e-014	1.07863e-014	9.51634e-015	1.09249e-014	1.18536e-014	9.02181e-015	1.03027e-014	6.15127e-015	6.73737e-015	1.17539e-014	-1.81552e-015	1.97527e-015	9.51915e-015	-8.46022e-015	1.50149e-015	2.96613e-015	-6.05824e-015	2.40878e-015	6.64501e-015
3.95808e-015	5.53957e-015	9.64382e-015	5.14361e-015	1.4511e-014	1.89384e-014	2.59096e-014	1.11655e-014	9.99651e-015	1.12686e-014	1.20765e-014	9.29781e-015	1.10129e-014	6.422e-015	6.90483e-015	1.15482e-014	-1.65935e-015	1.78447e-015	9.48051e-015	-8.55037e-015	1.4912e-015	3.00117e-015	-6.01026e-015	2.26879e-015	6.76033e-015
4.51199e-015	5.51814e-015	9.45175e-015	5.60219e-015	1.4581e-014	1.93095e-014	2.6318e-014	1.15189e-014	1.04727e-014	1.15914e-014	1.23057e-014	9.55993e-015	1.17236e-014	6.67774e-015	7.06365e-015	1.13004e-014	-1.55558e-015	1.56044e-015	9.38902e-015	-8.66291e-015	1.48293e-015	3.00636e-015	-5.9856e-015	2.1221e-015	6.87835e-015
5.03646e-015	5.50415e-015	9.23413e-015	6.05578e-015	1.46314e-014	1.96327e-014	2.66785e-014	1.18438e-014	1.0942e-014	1.18914e-014	1.25415e-014	9.80906e-015	1.24304e-014	6.91511e-015	7.21197e-015	1.1011e-014	-1.50731e-015	1.30351e-015	9.24363e-015	-8.79785e-015	1.47514e-015	2.98067e-015	-5.98498e-015	1.96701e-015	6.99744e-015
5.52838e-015	5.49834e-015	8.99249e-015	6.50032e-015	1.46613e-014	1.99045e-014	2.69897e-014	1.21377e-014	1.14011e-014	1.21667e-014	1.27845e-014	1.00453e-014	1.3128e-014	7.13092e-015	7.34812e-015	1.068e-014	-1.51641e-015	1.0145e-015	9.04396e-015	-8.95501e-015	1.46707e-015	2.92274e-015	-6.00949e-015	1.80208e-015	7.11546e-015
5.98486e-015	5.5015e-015	8.72878e-015	6.93163e-015	1.46703e-014	2.01217e-014	2.72508e-014	1.23987e-014	1.18469e-014	1.24159e-014	1.30349e-014	1.02687e-014	1.3812e-014	7.32249e-015	7.47105e-015	1.0308e-014	-1.58442e-015	6.93986e-016	8.79003e-015	-9.13461e-015	1.45776e-015	2.8319e-015	-6.05964e-015	1.62597e-015	7.23014e-015
6.40344e-015	5.51429e-015	8.44584e-015	7.34615e-015	1.46575e-014	2.02822e-014	2.74617e-014	1.26246e-014	1.22772e-014	1.26377e-014	1.32929e-014	1.0479e-014	1.4478e-014	7.48765e-015	7.57898e-015	9.89566e-015	-1.71222e-015	3.43525e-016	8.48264e-015	-9.33634e-015	1.44706e-015	2.70837e-015	-6.13598e-015	1.43783e-015	7.33978e-015
6.78191e-015	5.53713e-015	8.14596e-015	7.7408e-015	1.46224e-014	2.03843e-014	2.76228e-014	1.28136e-014	1.26899e-014	1.28316e-014	1.35588e-014	1.06761e-014	1.51218e-014	7.62469e-015	7.67032e-015	9.4444e-015	-1.9001e-015	-3.51394e-017	8.12238e-015	-9.55963e-015	1.43495e-015	2.55265e-015	-6.23882e-015	1.2365e-015	7.44248e-015
7.11868e-015	5.57056e-015	7.83185e-015	8.1125e-015	1.45646e-014	2.0427e-014	2.77354e-014	1.29655e-014	1.30835e-014	1.29972e-014	1.38326e-014	1.08598e-014	1.57393e-014	7.73157e-015	7.74427e-015	8.95606e-015	-2.14808e-015	-4.40996e-016	7.71059e-015	-9.8037e-015	1.42106e-015	2.36519e-015	-6.36806e-015	1.02111e-015	7.53654e-015
7.41243e-015	5.61506e-015	7.50596e-015	8.4585e-015	1.44835e-014	2.04096e-014	2.78014e-014	1.30797e-014	1.34566e-014	1.31343e-014	1.41143e-014	1.10301e-014	1.63263e-014	7.80675e-015	7.79952e-015	8.43292e-015	-2.4551e-015	-8.72699e-016	7.24952e-015	-1.00673e-014	1.40565e-015	2.14652e-015	-6.52355e-015	7.91134e-016	7.61962e-015
7.66184e-015	5.67167e-015	7.17146e-015	8.77708e-015	1.43793e-014	2.03328e-014	2.78227e-014	1.31562e-014	1.38087e-014	1.32433e-014	1.44036e-014	1.11867e-014	1.68789e-014	7.84916e-015	7.83467e-015	7.87747e-015	-2.81991e-015	-1.32823e-015	6.74202e-015	-1.03494e-014	1.38894e-015	1.89723e-015	-6.70514e-015	5.46354e-016	7.69005e-015
7.86639e-015	5.74058e-015	6.8312e-015	9.06675e-015	1.42521e-014	2.01977e-014	2.78017e-014	1.31959e-014	1.41393e-014	1.33246e-014	1.47003e-014	1.13294e-014	1.73951e-014	7.85871e-015	7.84852e-015	7.29254e-015	-3.24082e-015	-1.80517e-015	6.19122e-015	-1.0649e-014	1.37145e-015	1.61888e-015	-6.91199e-015	2.86775e-016	7.74647e-015
8.02611e-015	5.82198e-015	6.48817e-015	9.32598e-015	1.41022e-014	2.00057e-014	2.77416e-014	1.31994e-014	1.44486e-014	1.3379e-014	1.50041e-014	1.1458e-014	1.78721e-014	7.83524e-015	7.8403e-015	6.68101e-015	-3.71498e-015	-2.30163e-015	5.60036e-015	-1.09645e-014	1.35397e-015	1.3132e-015	-7.14309e-015	1.27022e-017	7.787e-015
8.14076e-015	5.91625e-015	6.14574e-015	9.55375e-015	1.39301e-014	1.9759e-014	2.76459e-014	1.31677e-014	1.47369e-014	1.34079e-014	1.53145e-014	1.1572e-014	1.83073e-014	7.77902e-015	7.80936e-015	6.04626e-015	-4.23948e-015	-2.81535e-015	4.97284e-015	-1.12944e-014	1.3376e-015	9.81931e-016	-7.39726e-015	-2.75564e-016	7.80979e-015
8.21111e-015	6.02363e-015	5.80692e-015	9.74973e-015	1.37364e-014	1.94606e-014	2.75187e-014	1.3103e-014	1.50049e-014	1.34126e-014	1.56309e-014	1.16713e-014	1.8699e-014	7.69046e-015	7.75515e-015	5.39102e-015	-4.81107e-015	-3.34393e-015	4.31306e-015	-1.16372e-014	1.32308e-015	6.27182e-016	-7.67345e-015	-5.77053e-016	7.81391e-015
8.23838e-015	6.14427e-015	5.4749e-015	9.91362e-015	1.35219e-014	1.91143e-014	2.73645e-014	1.30069e-014	1.52541e-014	1.33944e-014	1.59528e-014	1.1756e-014	1.90458e-014	7.57002e-015	7.67718e-015	4.71892e-015	-5.42525e-015	-3.88524e-015	3.62548e-015	-1.19911e-014	1.31155e-015	2.50746e-016	-7.97008e-015	-8.90712e-016	7.79857e-015
8.22441e-015	6.27772e-015	5.1522e-015	1.00464e-014	1.32871e-014	1.87239e-014	2.71875e-014	1.28819e-014	1.54857e-014	1.33549e-014	1.62797e-014	1.18262e-014	1.93467e-014	7.41928e-015	7.575e-015	4.03395e-015	-6.07721e-015	-4.43703e-015	2.91422e-015	-1.23544e-014	1.30423e-015	-1.44816e-016	-8.285e-015	-1.21553e-015	7.763e-015
8.17093e-015	6.42369e-015	4.84179e-015	1.01482e-014	1.30331e-014	1.82943e-014	2.69927e-014	1.27307e-014	1.57014e-014	1.32961e-014	1.66107e-014	1.18819e-014	1.96021e-014	7.23927e-015	7.44877e-015	3.33945e-015	-6.76229e-015	-4.99683e-015	2.18407e-015	-1.2726e-014	1.30232e-015	-5.5658e-016	-8.61612e-015	-1.55021e-015	7.70672e-015
8.07999e-015	6.58192e-015	4.54631e-015	1.02202e-014	1.27614e-014	1.78306e-014	2.67849e-014	1.25558e-014	1.59035e-014	1.32199e-014	1.69452e-014	1.19236e-014	1.98115e-014	7.03158e-015	7.29855e-015	2.6398e-015	-7.47499e-015	-5.56187e-015	1.43988e-015	-1.31041e-014	1.30736e-015	-9.82455e-016	-8.9615e-015	-1.89321e-015	7.62938e-015
7.9541e-015	6.75193e-015	4.268e-015	1.0264e-014	1.24733e-014	1.73381e-014	2.65686e-014	1.23606e-014	1.60936e-014	1.31284e-014	1.72822e-014	1.19511e-014	1.99755e-014	6.79825e-015	7.12482e-015	1.93852e-015	-8.20972e-015	-6.12959e-015	6.86357e-016	-1.34869e-014	1.32038e-015	-1.41952e-015	-9.31858e-015	-2.24251e-015	7.53095e-015
7.79649e-015	6.93266e-015	4.00883e-015	1.02817e-014	1.21702e-014	1.68223e-014	2.63486e-014	1.21487e-014	1.62743e-014	1.30236e-014	1.7621e-014	1.19653e-014	2.00952e-014	6.54125e-015	6.92808e-015	1.24012e-015	-8.96054e-015	-6.69777e-015	-7.1519e-017	-1.38725e-014	1.34209e-015	-1.86479e-015	-9.68498e-015	-2.59602e-015	7.41154e-015
7.61015e-015	7.12305e-015	3.77096e-015	1.02746e-014	1.18535e-014	1.62891e-014	2.61301e-014	1.19236e-014	1.64484e-014	1.29075e-014	1.79609e-014	1.19669e-014	2.01718e-014	6.26296e-015	6.70932e-015	5.47878e-016	-9.72167e-015	-7.264e-015	-8.29072e-016	-1.42592e-014	1.37352e-015	-2.31517e-015	-1.00581e-014	-2.95195e-015	7.27216e-015
7.39823e-015	7.32185e-015	3.55645e-015	1.02453e-014	1.1525e-014	1.57451e-014	2.59178e-014	1.16885e-014	1.6618e-014	1.27825e-014	1.8301e-014	1.19567e-014	2.02075e-014	5.96584e-015	6.46978e-015	-1.34585e-016	-1.04874e-014	-7.82587e-015	-1.58153e-015	-1.46453e-014	1.4159e-015	-2.76798e-015	-1.04351e-014	-3.3081e-015	7.11283e-015
7.16425e-015	7.52809e-015	3.36686e-015	1.0196e-014	1.11863e-014	1.51971e-014	2.57157e-014	1.14471e-014	1.67862e-014	1.26506e-014	1.86404e-014	1.19356e-014	2.02045e-014	5.6519e-015	6.21041e-015	-8.04231e-016	-1.12512e-014	-8.38094e-015	-2.32416e-015	-1.50292e-014	1.47054e-015	-3.22052e-015	-1.08133e-014	-3.66141e-015	6.93424e-015
6.91239e-015	7.74074e-015	3.20326e-015	1.01293e-014	1.08395e-014	1.46508e-014	2.55283e-014	1.12023e-014	1.69548e-014	1.25139e-014	1.89783e-014	1.1905e-014	2.01655e-014	5.32379e-015	5.93272e-015	-1.45767e-015	-1.20075e-014	-8.92671e-015	-3.05346e-015	-1.54092e-014	1.53824e-015	-3.67005e-015	-1.11897e-014	-4.00934e-015	6.7377e-015
6.64695e-015	7.95791e-015	3.06672e-015	1.00477e-014	1.04855e-014	1.41125e-014	2.53599e-014	1.0958e-014	1.71266e-014	1.23742e-014	1.93144e-014	1.18662e-014	2.00932e-014	4.98432e-015	5.63867e-015	-2.09216e-015	-1.275e-014	-9.46108e-015	-3.76557e-015	-1.57839e-014	1.61968e-015	-4.11368e-015	-1.15613e-014	-4.34958e-015	6.52482e-015
6.37162e-015	8.17827e-015	2.95779e-015	9.95392e-015	1.01269e-014	1.35883e-014	2.5214e-014	1.07173e-014	1.73044e-014	1.22336e-014	1.96473e-014	1.18204e-014	1.9991e-014	4.63582e-015	5.33001e-015	-2.70439e-015	-1.34733e-014	-9.98195e-015	-4.45662e-015	-1.61519e-014	1.71557e-015	-4.54883e-015	-1.19254e-014	-4.67957e-015	6.29688e-015
6.09073e-015	8.40039e-015	2.87676e-015	9.85104e-015	9.76546e-015	1.30841e-014	2.50937e-014	1.04832e-014	1.74903e-014	1.20939e-014	1.99769e-014	1.17691e-014	1.98624e-014	4.28089e-015	5.00828e-015	-3.29188e-015	-1.41721e-014	-1.04879e-014	-5.12304e-015	-1.65119e-014	1.82595e-015	-4.97292e-015	-1.22793e-014	-4.99684e-015	6.05551e-015
5.80809e-015	8.62243e-015	2.82405e-015	9.74172e-015	9.40303e-015	1.2606e-014	2.5002e-014	1.02594e-014	1.76862e-014	1.19566e-014	2.03028e-014	1.17139e-014	1.97109e-014	3.92224e-015	4.67558e-015	-3.85209e-015	-1.48407e-014	-1.09764e-014	-5.76173e-015	-1.68625e-014	1.9511e-015	-5.38382e-015	-1.26204e-014	-5.29826e-015	5.80221e-015
5.52771e-015	8.8423e-015	2.79903e-015	9.62915e-015	9.04157e-015	1.21592e-014	2.49412e-014	1.0049e-014	1.78937e-014	1.1823e-014	2.06241e-014	1.16571e-014	1.95402e-014	3.56227e-015	4.33436e-015	-4.38318e-015	-1.54752e-014	-1.14457e-014	-6.36965e-015	-1.72025e-014	2.09129e-015	-5.77884e-015	-1.29461e-014	-5.58112e-015	5.53902e-015
5.25402e-015	9.05766e-015	2.80085e-015	9.51597e-015	8.6827e-015	1.17487e-014	2.4913e-014	9.8546e-015	1.81145e-014	1.1694e-014	2.09404e-014	1.16004e-014	1.9354e-014	3.20306e-015	3.98684e-015	-4.88367e-015	-1.60713e-014	-1.18947e-014	-6.94402e-015	-1.75309e-014	2.24585e-015	-6.15579e-015	-1.32538e-014	-5.84341e-015	5.2678e-015
4.99108e-015	9.26681e-015	2.82889e-015	9.40427e-015	8.32838e-015	1.1379e-014	2.49188e-014	9.67849e-015	1.835e-014	1.1571e-014	2.12513e-014	1.15459e-014	1.91567e-014	2.84712e-015	3.63509e-015	-5.35193e-015	-1.66251e-014	-1.23219e-014	-7.48234e-015	-1.78468e-014	2.41437e-015	-6.51334e-015	-1.35417e-014	-6.08285e-015	4.99073e-015
4.74162e-015	9.46801e-015	2.88177e-015	9.29653e-015	7.98067e-015	1.10542e-014	2.49593e-014	9.52282e-015	1.86013e-014	1.14551e-014	2.15567e-014	1.14955e-014	1.89522e-014	2.49664e-015	3.28202e-015	-5.78638e-015	-1.71336e-014	-1.27257e-014	-7.98285e-015	-1.81491e-014	2.59593e-015	-6.84968e-015	-1.38078e-014	-6.29707e-015	4.70928e-015
4.509e-015	9.65963e-015	2.95788e-015	9.19534e-015	7.64141e-015	1.0778e-014	2.50346e-014	9.38989e-015	1.88688e-014	1.13468e-014	2.18565e-014	1.14513e-014	1.87444e-014	2.15282e-015	2.92997e-015	-6.18632e-015	-1.75941e-014	-1.31053e-014	-8.44401e-015	-1.84371e-014	2.78963e-015	-7.16327e-015	-1.40498e-014	-6.48417e-015	4.42581e-015
4.29673e-015	9.83984e-015	3.05544e-015	9.10275e-015	7.31204e-015	1.05527e-014	2.51447e-014	9.28124e-015	1.91528e-014	1.12468e-014	2.21503e-014	1.14151e-014	1.8537e-014	1.8175e-015	2.58141e-015	-6.55123e-015	-1.80045e-014	-1.34596e-014	-8.86439e-015	-1.87097e-014	2.99388e-015	-7.45308e-015	-1.42663e-014	-6.64231e-015	4.14224e-015
4.10771e-015	1.00071e-014	3.17246e-015	9.02085e-015	6.99448e-015	1.0381e-014	2.52891e-014	9.1973e-015	1.94537e-014	1.11564e-014	2.24383e-014	1.13889e-014	1.8334e-014	1.49322e-015	2.23896e-015	-6.87997e-015	-1.83637e-014	-1.3788e-014	-9.24333e-015	-1.89659e-014	3.20711e-015	-7.71855e-015	-1.44557e-014	-6.77025e-015	3.86039e-015
3.9445e-015	1.016e-014	3.30686e-015	8.951e-015	6.68997e-015	1.0265e-014	2.54665e-014	9.13914e-015	1.97711e-014	1.10754e-014	2.27203e-014	1.13744e-014	1.81386e-014	1.1812e-015	1.90485e-015	-7.17261e-015	-1.86709e-014	-1.40898e-014	-9.57976e-015	-1.92054e-014	3.42791e-015	-7.95902e-015	-1.4617e-014	-6.86701e-015	3.58189e-015
3.80986e-015	1.02972e-014	3.45626e-015	8.89449e-015	6.39996e-015	1.02057e-014	2.56755e-014	9.10785e-015	2.01045e-014	1.1004e-014	2.29959e-014	1.13732e-014	1.79545e-014	8.82977e-016	1.58153e-015	-7.42967e-015	-1.89255e-014	-1.43644e-014	-9.87333e-015	-1.94278e-014	3.65459e-015	-8.17366e-015	-1.47494e-014	-6.93166e-015	3.30871e-015
3.70548e-015	1.04175e-014	3.618e-015	8.85225e-015	6.12544e-015	1.02031e-014	2.59141e-014	9.10302e-015	2.04529e-014	1.09423e-014	2.3265e-014	1.1387e-014	1.77846e-014	5.99703e-016	1.27131e-015	-7.65114e-015	-1.91278e-014	-1.46117e-014	-1.01243e-014	-1.96324e-014	3.88565e-015	-8.36244e-015	-1.48524e-014	-6.96341e-015	3.04246e-015
3.6327e-015	1.05198e-014	3.78937e-015	8.8249e-015	5.86737e-015	1.02573e-014	2.61802e-014	9.12411e-015	2.0815e-014	1.08901e-014	2.3528e-014	1.14167e-014	1.76318e-014	3.32349e-016	9.76444e-016	-7.83765e-015	-1.92787e-014	-1.48312e-014	-1.03331e-014	-1.98184e-014	4.11865e-015	-8.52525e-015	-1.49256e-014	-6.96157e-015	2.78492e-015
3.5929e-015	1.0603e-014	3.96801e-015	8.81332e-015	5.62709e-015	1.03673e-014	2.64716e-014	9.17134e-015	2.11889e-014	1.08474e-014	2.3785e-014	1.14638e-014	1.74988e-014	8.22463e-017	6.98719e-016	-7.99036e-015	-1.93801e-014	-1.50231e-014	-1.05003e-014	-1.99858e-014	4.35121e-015	-8.66236e-015	-1.49689e-014	-6.92623e-015	2.53782e-015
3.5875e-015	1.06661e-014	4.1507e-015	8.81773e-015	5.40558e-015	1.05315e-014	2.67853e-014	9.24392e-015	2.1573e-014	1.08137e-014	2.4036e-014	1.15292e-014	1.73883e-014	-1.49676e-016	4.39986e-016	-8.10981e-015	-1.94341e-014	-1.51875e-014	-1.06263e-014	-2.01338e-014	4.58106e-015	-8.77393e-015	-1.49825e-014	-6.85777e-015	2.30222e-015
3.61684e-015	1.07086e-014	4.33439e-015	8.83819e-015	5.20396e-015	1.0748e-014	2.71179e-014	9.3411e-015	2.1965e-014	1.07887e-014	2.42812e-014	1.16136e-014	1.7302e-014	-3.62879e-016	2.02297e-016	-8.19684e-015	-1.94429e-014	-1.53248e-014	-1.07116e-014	-2.02623e-014	4.80574e-015	-8.86053e-015	-1.49663e-014	-6.75709e-015	2.0792e-015
3.68081e-015	1.07303e-014	4.51624e-015	8.87453e-015	5.02264e-015	1.10141e-014	2.74657e-014	9.46167e-015	2.23629e-014	1.07721e-014	2.45203e-014	1.17174e-014	1.72417e-014	-5.57031e-016	-1.32713e-017	-8.25275e-015	-1.94092e-014	-1.54358e-014	-1.07574e-014	-2.03705e-014	5.02335e-015	-8.92286e-015	-1.49212e-014	-6.62512e-015	1.87002e-015
3.77945e-015	1.07311e-014	4.69362e-015	8.92581e-015	4.86218e-015	1.13275e-014	2.78252e-014	9.6038e-015	2.27645e-014	1.07637e-014	2.47531e-014	1.18408e-014	1.72083e-014	-7.31508e-016	-2.0604e-016	-8.27872e-015	-1.93361e-014	-1.55209e-014	-1.07643e-014	-2.04579e-014	5.23178e-015	-8.96194e-015	-1.48482e-014	-6.46309e-015	1.67576e-015
3.91193e-015	1.07108e-014	4.86386e-015	8.99148e-015	4.72259e-015	1.16845e-014	2.81933e-014	9.76632e-015	2.31672e-014	1.07623e-014	2.49799e-014	1.19837e-014	1.72022e-014	-8.85905e-016	-3.74992e-016	-8.27595e-015	-1.92271e-014	-1.558e-014	-1.07336e-014	-2.05242e-014	5.42797e-015	-8.97884e-015	-1.47483e-014	-6.27254e-015	1.4973e-015
4.07732e-015	1.06698e-014	5.02466e-015	9.07031e-015	4.6043e-015	1.20812e-014	2.85671e-014	9.94712e-015	2.35679e-014	1.07676e-014	2.52007e-014	1.21459e-014	1.72247e-014	-1.02021e-015	-5.18805e-016	-8.2455e-015	-1.90852e-014	-1.56133e-014	-1.06669e-014	-2.05688e-014	5.60994e-015	-8.97434e-015	-1.46228e-014	-6.05513e-015	1.33526e-015
4.2742e-015	1.06083e-014	5.1736e-015	9.16133e-015	4.50749e-015	1.25135e-014	2.89433e-014	1.01447e-014	2.3965e-014	1.07792e-014	2.54154e-014	1.23266e-014	1.72754e-014	-1.13431e-015	-6.37092e-016	-8.18876e-015	-1.89143e-014	-1.56215e-014	-1.05653e-014	-2.05915e-014	5.7758e-015	-8.94941e-015	-1.44729e-014	-5.81327e-015	1.19008e-015
4.5016e-015	1.05271e-014	5.30823e-015	9.26326e-015	4.43234e-015	1.29771e-014	2.93181e-014	1.03575e-014	2.4356e-014	1.07965e-014	2.56239e-014	1.2525e-014	1.73539e-014	-1.22804e-015	-7.29426e-016	-8.10728e-015	-1.87185e-014	-1.56058e-014	-1.04299e-014	-2.05919e-014	5.9234e-015	-8.90513e-015	-1.43004e-014	-5.54943e-015	1.06228e-015
4.75748e-015	1.04268e-014	5.42704e-015	9.37479e-015	4.3791e-015	1.34669e-014	2.96884e-014	1.05837e-014	2.47377e-014	1.08188e-014	2.5826e-014	1.274e-014	1.74599e-014	-1.30161e-015	-7.95691e-016	-8.00205e-015	-1.85016e-014	-1.55669e-014	-1.02623e-014	-2.05699e-014	6.05097e-015	-8.84292e-015	-1.41068e-014	-5.26599e-015	9.52001e-016
5.03952e-015	1.03091e-014	5.52874e-015	9.49426e-015	4.3477e-015	1.39788e-014	3.00514e-014	1.0821e-014	2.51072e-014	1.08455e-014	2.60216e-014	1.29701e-014	1.75921e-014	-1.35519e-015	-8.36192e-016	-7.87429e-015	-1.82672e-014	-1.55059e-014	-1.00637e-014	-2.05257e-014	6.15721e-015	-8.76407e-015	-1.38941e-014	-4.96607e-015	8.59626e-016
5.34547e-015	1.01749e-014	5.61205e-015	9.61987e-015	4.33803e-015	1.45085e-014	3.04043e-014	1.10678e-014	2.54624e-014	1.08756e-014	2.62102e-014	1.32134e-014	1.77495e-014	-1.38851e-015	-8.50879e-016	-7.72552e-015	-1.80189e-014	-1.54233e-014	-9.83529e-015	-2.04591e-014	6.24068e-015	-8.66997e-015	-1.36642e-014	-4.65235e-015	7.85538e-016
5.67282e-015	1.00253e-014	5.6758e-015	9.75005e-015	4.34991e-015	1.50512e-014	3.07447e-014	1.13223e-014	2.58012e-014	1.09088e-014	2.6392e-014	1.34682e-014	1.79308e-014	-1.40166e-015	-8.3963e-016	-7.5569e-015	-1.77608e-014	-1.53199e-014	-9.57844e-015	-2.03696e-014	6.30036e-015	-8.56174e-015	-1.34191e-014	-4.3277e-015	7.29465e-016
6.01895e-015	9.8623e-015	5.71937e-015	9.88353e-015	4.38294e-015	1.56024e-014	3.10712e-014	1.15829e-014	2.6121e-014	1.09443e-014	2.65666e-014	1.37324e-014	1.81338e-014	-1.39554e-015	-8.03192e-016	-7.36906e-015	-1.7496e-014	-1.51964e-014	-9.29458e-015	-2.02574e-014	6.3357e-015	-8.44068e-015	-1.31608e-014	-3.99529e-015	6.91239e-016
6.38107e-015	9.6875e-015	5.74211e-015	1.00182e-014	4.43672e-015	1.61575e-014	3.1382e-014	1.1848e-014	2.64204e-014	1.09819e-014	2.67336e-014	1.40037e-014	1.83571e-014	-1.37022e-015	-7.42779e-016	-7.16293e-015	-1.72278e-014	-1.50538e-014	-8.98473e-015	-2.01223e-014	6.34633e-015	-8.30785e-015	-1.28911e-014	-3.65815e-015	6.71098e-016
6.75624e-015	9.50203e-015	5.7443e-015	1.01521e-014	4.51102e-015	1.67121e-014	3.16755e-014	1.21164e-014	2.66976e-014	1.10211e-014	2.68928e-014	1.42796e-014	1.85982e-014	-1.32624e-015	-6.5899e-016	-6.93993e-015	-1.69592e-014	-1.48934e-014	-8.65031e-015	-1.99645e-014	6.33167e-015	-8.16445e-015	-1.26121e-014	-3.31904e-015	6.68653e-016
7.1414e-015	9.30726e-015	5.72621e-015	1.02842e-014	4.60526e-015	1.7262e-014	3.19508e-014	1.23872e-014	2.69515e-014	1.10618e-014	2.70441e-014	1.45578e-014	1.88551e-014	-1.26402e-015	-5.52787e-016	-6.70141e-015	-1.66928e-014	-1.47161e-014	-8.29222e-015	-1.97839e-014	6.29218e-015	-8.01152e-015	-1.23259e-014	-2.98112e-015	6.83949e-016
7.53328e-015	9.10478e-015	5.68828e-015	1.04125e-014	4.71864e-015	1.7803e-014	3.22067e-014	1.26589e-014	2.7181e-014	1.11032e-014	2.71866e-014	1.48354e-014	1.91251e-014	-1.18441e-015	-4.2538e-016	-6.44808e-015	-1.64307e-014	-1.45227e-014	-7.91163e-015	-1.95803e-014	6.22798e-015	-7.84989e-015	-1.20342e-014	-2.64791e-015	7.16322e-016
7.92909e-015	8.89627e-015	5.63163e-015	1.05354e-014	4.85049e-015	1.83315e-014	3.24433e-014	1.29306e-014	2.7385e-014	1.11452e-014	2.73201e-014	1.51096e-014	1.94055e-014	-1.08771e-015	-2.78054e-016	-6.1802e-015	-1.61745e-014	-1.4314e-014	-7.5096e-015	-1.93541e-014	6.13929e-015	-7.68035e-015	-1.17388e-014	-2.32192e-015	7.65395e-016
8.32525e-015	8.68374e-015	5.55747e-015	1.06517e-014	5.00025e-015	1.88445e-014	3.26612e-014	1.32014e-014	2.7563e-014	1.11873e-014	2.74441e-014	1.53782e-014	1.96937e-014	-9.7455e-016	-1.12092e-016	-5.89878e-015	-1.59253e-014	-1.40914e-014	-7.08776e-015	-1.91058e-014	6.02735e-015	-7.50368e-015	-1.14415e-014	-2.00553e-015	8.31012e-016
8.71889e-015	8.46875e-015	5.46742e-015	1.07606e-014	5.16712e-015	1.93389e-014	3.28604e-014	1.34709e-014	2.77148e-014	1.12295e-014	2.75585e-014	1.56387e-014	1.99868e-014	-8.45984e-016	7.08718e-017	-5.60429e-015	-1.56845e-014	-1.38561e-014	-6.64731e-015	-1.88362e-014	5.89337e-015	-7.32056e-015	-1.11436e-014	-1.70154e-015	9.12429e-016
9.10685e-015	8.25278e-015	5.36266e-015	1.08609e-014	5.35042e-015	1.98115e-014	3.30417e-014	1.37385e-014	2.78407e-014	1.12716e-014	2.76626e-014	1.58885e-014	2.02822e-014	-7.02813e-016	2.69548e-016	-5.29741e-015	-1.54529e-014	-1.36084e-014	-6.18917e-015	-1.85456e-014	5.73901e-015	-7.13193e-015	-1.0847e-014	-1.41277e-015	1.0094e-015
9.48643e-015	8.03741e-015	5.24531e-015	1.09514e-014	5.54918e-015	2.02605e-014	3.32067e-014	1.40046e-014	2.79413e-014	1.13134e-014	2.77563e-014	1.6125e-014	2.0577e-014	-5.46053e-016	4.8237e-016	-4.97837e-015	-1.5231e-014	-1.33495e-014	-5.71485e-015	-1.82351e-014	5.56632e-015	-6.9385e-015	-1.0553e-014	-1.14125e-015	1.12189e-015
9.85476e-015	7.82381e-015	5.11764e-015	1.10316e-014	5.76291e-015	2.0684e-014	3.33565e-014	1.4269e-014	2.80168e-014	1.13545e-014	2.78389e-014	1.63463e-014	2.08688e-014	-3.76561e-016	7.07555e-016	-4.6486e-015	-1.50181e-014	-1.30805e-014	-5.22569e-015	-1.79055e-014	5.37696e-015	-6.74044e-015	-1.0263e-014	-8.88537e-016	1.24866e-015
1.02092e-014	7.61288e-015	4.98188e-015	1.11007e-014	5.99066e-015	2.10802e-014	3.34928e-014	1.45316e-014	2.80688e-014	1.1395e-014	2.79106e-014	1.65504e-014	2.11551e-014	-1.95379e-016	9.43957e-016	-4.30917e-015	-1.48134e-014	-1.28025e-014	-4.72272e-015	-1.75574e-014	5.17284e-015	-6.5383e-015	-9.9785e-015	-6.55957e-016	1.38917e-015
1.05471e-014	7.40566e-015	4.83993e-015	1.11583e-014	6.23161e-015	2.14479e-014	3.3617e-014	1.47922e-014	2.80994e-014	1.14345e-014	2.79707e-014	1.67357e-014	2.14331e-014	-3.43996e-018	1.18964e-015	-3.96048e-015	-1.46168e-014	-1.2516e-014	-4.20757e-015	-1.71919e-014	4.95626e-015	-6.3327e-015	-9.7e-015	-4.45444e-016	1.54317e-015
1.0866e-014	7.20309e-015	4.69457e-015	1.12042e-014	6.48518e-015	2.17864e-014	3.37311e-014	1.50509e-014	2.811e-014	1.14731e-014	2.80193e-014	1.69006e-014	2.17009e-014	1.97751e-016	1.4434e-015	-3.60314e-015	-1.44276e-014	-1.22232e-014	-3.68143e-015	-1.68101e-014	4.72969e-015	-6.12391e-015	-9.42854e-015	-2.57851e-016	1.71014e-015
1.11635e-014	7.00624e-015	4.54809e-015	1.12385e-014	6.75065e-015	2.20955e-014	3.38377e-014	1.53078e-014	2.81021e-014	1.15108e-014	2.80564e-014	1.70436e-014	2.19558e-014	4.07079e-016	1.70385e-015	-3.23857e-015	-1.42446e-014	-1.1925e-014	-3.14646e-015	-1.64132e-014	4.4957e-015	-5.9116e-015	-9.16496e-015	-9.34168e-017	1.88932e-015
1.14372e-014	6.81509e-015	4.40295e-015	1.12614e-014	7.02653e-015	2.23749e-014	3.39384e-014	1.55637e-014	2.80784e-014	1.15473e-014	2.80818e-014	1.7164e-014	2.21954e-014	6.23505e-016	1.96953e-015	-2.86731e-015	-1.40661e-014	-1.16229e-014	-2.60419e-015	-1.6002e-014	4.25707e-015	-5.69586e-015	-8.90973e-015	4.75876e-017	2.07976e-015
1.16851e-014	6.63005e-015	4.26151e-015	1.12728e-014	7.31233e-015	2.26247e-014	3.40353e-014	1.58191e-014	2.80412e-014	1.15826e-014	2.80957e-014	1.72607e-014	2.24177e-014	8.45962e-016	2.23929e-015	-2.49043e-015	-1.38906e-014	-1.13181e-014	-2.05597e-015	-1.5578e-014	4.01591e-015	-5.4766e-015	-8.66336e-015	1.64802e-016	2.28032e-015
1.19059e-014	6.45175e-015	4.12651e-015	1.12731e-014	7.60635e-015	2.28454e-014	3.41306e-014	1.60739e-014	2.79926e-014	1.16163e-014	2.80984e-014	1.73336e-014	2.26211e-014	1.07293e-015	2.51137e-015	-2.109e-015	-1.3716e-014	-1.10122e-014	-1.50436e-015	-1.51426e-014	3.77491e-015	-5.2544e-015	-8.42609e-015	2.58911e-016	2.49025e-015
1.20979e-014	6.28044e-015	4.00005e-015	1.12627e-014	7.90764e-015	2.30374e-014	3.42266e-014	1.63291e-014	2.79351e-014	1.16483e-014	2.80898e-014	1.73831e-014	2.28039e-014	1.30242e-015	2.78474e-015	-1.7241e-015	-1.3541e-014	-1.07064e-014	-9.51584e-016	-1.46971e-014	3.53688e-015	-5.0295e-015	-8.19834e-015	3.30221e-016	2.70874e-015
1.22597e-014	6.1155e-015	3.88464e-015	1.12422e-014	8.21509e-015	2.32017e-014	3.43254e-014	1.6584e-014	2.78716e-014	1.16788e-014	2.80707e-014	1.74092e-014	2.29644e-014	1.53326e-015	3.05836e-015	-1.33663e-015	-1.33638e-014	-1.04024e-014	-3.9952e-016	-1.42436e-014	3.30445e-015	-4.80186e-015	-7.98029e-015	3.79696e-016	2.93535e-015
1.23909e-014	5.95683e-015	3.78265e-015	1.12124e-014	8.52753e-015	2.33393e-014	3.44287e-014	1.68388e-014	2.78054e-014	1.17079e-014	2.80416e-014	1.74125e-014	2.31015e-014	1.76359e-015	3.33119e-015	-9.47948e-016	-1.31828e-014	-1.01021e-014	1.4979e-016	-1.37837e-014	3.08008e-015	-4.57184e-015	-7.77198e-015	4.08371e-016	3.16896e-015
1.24903e-014	5.80407e-015	3.69575e-015	1.11744e-014	8.84378e-015	2.34508e-014	3.45385e-014	1.70938e-014	2.77392e-014	1.17353e-014	2.80026e-014	1.73939e-014	2.32146e-014	1.99209e-015	3.60222e-015	-5.5991e-016	-1.29964e-014	-9.80671e-015	6.93497e-016	-1.33191e-014	2.86568e-015	-4.33937e-015	-7.57307e-015	4.17792e-016	3.40817e-015
1.25575e-014	5.65703e-015	3.62555e-015	1.11291e-014	9.16239e-015	2.35381e-014	3.46563e-014	1.73491e-014	2.76762e-014	1.17612e-014	2.79547e-014	1.73548e-014	2.3303e-014	2.2173e-015	3.87073e-015	-1.74031e-016	-1.28035e-014	-9.51802e-015	1.22909e-015	-1.28516e-014	2.66359e-015	-4.1046e-015	-7.3836e-015	4.09902e-016	3.65215e-015
1.25926e-014	5.5154e-015	3.57321e-015	1.10774e-014	9.48186e-015	2.36025e-014	3.47831e-014	1.76044e-014	2.76188e-014	1.17855e-014	2.78988e-014	1.72968e-014	2.33667e-014	2.43747e-015	4.13572e-015	2.07992e-016	-1.26029e-014	-9.23821e-015	1.75415e-015	-1.23834e-014	2.47537e-015	-3.86803e-015	-7.20382e-015	3.86331e-016	3.89972e-015
1.25957e-014	5.37883e-015	3.54041e-015	1.10198e-014	9.8012e-015	2.36455e-014	3.49204e-014	1.78593e-014	2.75702e-014	1.18083e-014	2.78355e-014	1.72218e-014	2.34053e-014	2.65096e-015	4.39647e-015	5.84815e-016	-1.23935e-014	-8.96901e-015	2.26614e-015	-1.19162e-014	2.30301e-015	-3.63035e-015	-7.03336e-015	3.48696e-016	4.14941e-015
1.25667e-014	5.24693e-015	3.5284e-015	1.09575e-014	1.01188e-014	2.36686e-014	3.50689e-014	1.81134e-014	2.75329e-014	1.18295e-014	2.77659e-014	1.71314e-014	2.34178e-014	2.85672e-015	4.65273e-015	9.5468e-016	-1.21747e-014	-8.71263e-015	2.76221e-015	-1.14518e-014	2.14799e-015	-3.39208e-015	-6.87186e-015	2.99423e-016	4.39967e-015
1.2506e-014	5.11906e-015	3.53719e-015	1.08911e-014	1.04331e-014	2.3673e-014	3.52291e-014	1.83665e-014	2.75095e-014	1.18489e-014	2.76907e-014	1.70276e-014	2.34048e-014	3.05334e-015	4.90335e-015	1.31535e-015	-1.19458e-014	-8.47081e-015	3.23935e-015	-1.09918e-014	2.01124e-015	-3.15375e-015	-6.71908e-015	2.40814e-016	4.64908e-015
1.24141e-014	4.99469e-015	3.56765e-015	1.08215e-014	1.07423e-014	2.36601e-014	3.54009e-014	1.86177e-014	2.75023e-014	1.18669e-014	2.76118e-014	1.6913e-014	2.33665e-014	3.23947e-015	5.14808e-015	1.66496e-015	-1.17075e-014	-8.24555e-015	3.69481e-015	-1.05383e-014	1.89402e-015	-2.91572e-015	-6.57484e-015	1.74972e-016	4.89626e-015
1.2292e-014	4.87357e-015	3.6196e-015	1.07494e-014	1.10447e-014	2.36315e-014	3.55843e-014	1.88658e-014	2.75137e-014	1.1883e-014	2.75306e-014	1.67904e-014	2.33038e-014	3.41356e-015	5.3859e-015	2.00125e-015	-1.14599e-014	-8.0388e-015	4.12572e-015	-1.00928e-014	1.79707e-015	-2.67907e-015	-6.43886e-015	1.0424e-016	5.13935e-015
1.2141e-014	4.75508e-015	3.69275e-015	1.06755e-014	1.13388e-014	2.35884e-014	3.57785e-014	1.91094e-014	2.75456e-014	1.18976e-014	2.7448e-014	1.66625e-014	2.3218e-014	3.57433e-015	5.61605e-015	2.32208e-015	-1.12035e-014	-7.85229e-015	4.52952e-015	-9.65723e-015	1.72101e-015	-2.44472e-015	-6.31078e-015	3.12292e-017	5.37695e-015
1.19627e-014	4.63892e-015	3.78649e-015	1.06005e-014	1.16229e-014	2.35319e-014	3.59832e-014	1.93472e-014	2.75999e-014	1.19107e-014	2.73654e-014	1.65317e-014	2.31099e-014	3.72081e-015	5.83827e-015	2.62566e-015	-1.09393e-014	-7.68797e-015	4.9036e-015	-9.23347e-015	1.6661e-015	-2.2134e-015	-6.19078e-015	-4.19591e-017	5.60758e-015
1.17585e-014	4.52407e-015	3.90034e-015	1.05248e-014	1.18956e-014	2.3463e-014	3.61974e-014	1.95778e-014	2.76772e-014	1.19225e-014	2.72843e-014	1.64007e-014	2.29806e-014	3.85176e-015	6.05204e-015	2.90961e-015	-1.06685e-014	-7.54781e-015	5.24506e-015	-8.8229e-015	1.63229e-015	-1.98634e-015	-6.07831e-015	-1.13016e-016	5.82953e-015
1.15298e-014	4.41041e-015	4.0334e-015	1.04486e-014	1.21549e-014	2.33824e-014	3.642e-014	1.97996e-014	2.77788e-014	1.19331e-014	2.72064e-014	1.62725e-014	2.28317e-014	3.96618e-015	6.25658e-015	3.17211e-015	-1.03929e-014	-7.43316e-015	5.55177e-015	-8.42687e-015	1.61916e-015	-1.76465e-015	-5.97302e-015	-1.79921e-016	6.0411e-015
1.12792e-014	4.29793e-015	4.18425e-015	1.03724e-014	1.23989e-014	2.32912e-014	3.66491e-014	2.00105e-014	2.79064e-014	1.19424e-014	2.71329e-014	1.61501e-014	2.26645e-014	4.06351e-015	6.45118e-015	3.41129e-015	-1.0114e-014	-7.34585e-015	5.82171e-015	-8.04692e-015	1.62595e-015	-1.5493e-015	-5.87458e-015	-2.40811e-016	6.2405e-015
1.10089e-014	4.18642e-015	4.35137e-015	1.02959e-014	1.26262e-014	2.31904e-014	3.68828e-014	2.02084e-014	2.80604e-014	1.19507e-014	2.70652e-014	1.60356e-014	2.24803e-014	4.14265e-015	6.63543e-015	3.62432e-015	-9.83338e-015	-7.28713e-015	6.05232e-015	-7.68459e-015	1.65176e-015	-1.34174e-015	-5.78318e-015	-2.93911e-016	6.42606e-015
1.07216e-014	4.07602e-015	4.53319e-015	1.0219e-014	1.28349e-014	2.30802e-014	3.71191e-014	2.03917e-014	2.8241e-014	1.19579e-014	2.70049e-014	1.59313e-014	2.22812e-014	4.20322e-015	6.8086e-015	3.80974e-015	-9.55398e-015	-7.25804e-015	6.24146e-015	-7.34105e-015	1.69573e-015	-1.14308e-015	-5.6983e-015	-3.37483e-016	6.59597e-015
1.04195e-014	3.96721e-015	4.72831e-015	1.01416e-014	1.30234e-014	2.29608e-014	3.73561e-014	2.05585e-014	2.84485e-014	1.19641e-014	2.69535e-014	1.58395e-014	2.2069e-014	4.24438e-015	6.97025e-015	3.96607e-015	-9.27841e-015	-7.25958e-015	6.38722e-015	-7.018e-015	1.7564e-015	-9.54627e-016	-5.61975e-015	-3.69709e-016	6.74913e-015
1.01052e-014	3.86016e-015	4.93507e-015	1.00637e-014	1.31899e-014	2.28332e-014	3.75919e-014	2.07067e-014	2.86824e-014	1.19699e-014	2.69125e-014	1.57629e-014	2.18457e-014	4.26624e-015	7.11937e-015	4.09213e-015	-9.00953e-015	-7.29309e-015	6.48837e-015	-6.71561e-015	1.83228e-015	-7.77545e-016	-5.54717e-015	-3.89167e-016	6.88396e-015
9.78144e-015	3.75516e-015	5.15141e-015	9.98482e-015	1.33326e-014	2.26978e-014	3.78239e-014	2.0834e-014	2.89417e-014	1.19753e-014	2.68832e-014	1.57029e-014	2.16139e-014	4.26866e-015	7.2556e-015	4.18597e-015	-8.75086e-015	-7.35923e-015	6.54329e-015	-6.43437e-015	1.92204e-015	-6.12752e-016	-5.48049e-015	-3.94431e-016	6.99897e-015
9.45125e-015	3.65307e-015	5.37543e-015	9.90421e-015	1.34502e-014	2.25542e-014	3.80492e-014	2.09387e-014	2.92254e-014	1.19803e-014	2.68671e-014	1.56616e-014	2.13753e-014	4.25136e-015	7.3785e-015	4.24637e-015	-8.50561e-015	-7.45874e-015	6.55138e-015	-6.17536e-015	2.02389e-015	-4.61658e-016	-5.41948e-015	-3.8513e-016	7.09328e-015
9.11743e-015	3.55428e-015	5.60521e-015	9.82109e-015	1.35419e-014	2.24033e-014	3.82655e-014	2.10193e-014	2.95322e-014	1.19852e-014	2.68654e-014	1.56402e-014	2.11324e-014	4.21475e-015	7.48735e-015	4.2725e-015	-8.27654e-015	-7.59195e-015	6.51188e-015	-5.93888e-015	2.13619e-015	-3.2537e-016	-5.36392e-015	-3.6029e-016	7.16578e-015
8.78314e-015	3.45945e-015	5.83882e-015	9.73492e-015	1.36066e-014	2.22453e-014	3.84703e-014	2.10735e-014	2.98606e-014	1.19899e-014	2.68795e-014	1.56403e-014	2.08872e-014	4.15914e-015	7.58145e-015	4.26277e-015	-8.06649e-015	-7.75836e-015	6.42368e-015	-5.72589e-015	2.25704e-015	-2.04389e-016	-5.31338e-015	-3.19672e-016	7.21579e-015
8.45184e-015	3.37016e-015	6.07394e-015	9.64469e-015	1.36428e-014	2.20803e-014	3.86615e-014	2.11001e-014	3.02092e-014	1.19948e-014	2.69104e-014	1.56632e-014	2.06425e-014	4.08462e-015	7.65997e-015	4.21673e-015	-7.87861e-015	-7.95789e-015	6.28663e-015	-5.53676e-015	2.38476e-015	-9.99468e-017	-5.26795e-015	-2.63053e-016	7.24286e-015
8.12623e-015	3.28712e-015	6.30858e-015	9.54905e-015	1.36503e-014	2.19081e-014	3.88368e-014	2.10976e-014	3.05767e-014	1.20004e-014	2.69595e-014	1.57093e-014	2.04005e-014	3.99185e-015	7.72258e-015	4.13424e-015	-7.71658e-015	-8.19008e-015	6.10115e-015	-5.37146e-015	2.51755e-015	-1.2973e-017	-5.22717e-015	-1.8975e-016	7.24605e-015
7.80894e-015	3.21181e-015	6.54044e-015	9.44749e-015	1.36286e-014	2.17295e-014	3.89939e-014	2.10652e-014	3.09607e-014	1.20072e-014	2.70275e-014	1.57792e-014	2.01637e-014	3.88116e-015	7.76785e-015	4.01453e-015	-7.58303e-015	-8.45417e-015	5.86863e-015	-5.23079e-015	2.65334e-015	5.59879e-017	-5.19046e-015	-1.00452e-016	7.22491e-015
7.50262e-015	3.14533e-015	6.76802e-015	9.33958e-015	1.35766e-014	2.15443e-014	3.91308e-014	2.10019e-014	3.13595e-014	1.20157e-014	2.71147e-014	1.58724e-014	1.99339e-014	3.7537e-015	7.79537e-015	3.85739e-015	-7.48035e-015	-8.74906e-015	5.59029e-015	-5.11462e-015	2.78995e-015	1.06279e-016	-5.15721e-015	3.91638e-018	7.17994e-015
7.20963e-015	3.08929e-015	6.98979e-015	9.22409e-015	1.34944e-014	2.13529e-014	3.92461e-014	2.09075e-014	3.17707e-014	1.20258e-014	2.72223e-014	1.59888e-014	1.97132e-014	3.61017e-015	7.8044e-015	3.66289e-015	-7.41073e-015	-9.07375e-015	5.26782e-015	-5.02249e-015	2.92593e-015	1.3791e-016	-5.12751e-015	1.23448e-016	7.11115e-015
6.93297e-015	3.04488e-015	7.2035e-015	9.09993e-015	1.33818e-014	2.11557e-014	3.93371e-014	2.07818e-014	3.21913e-014	1.20382e-014	2.73507e-014	1.6128e-014	1.95037e-014	3.45099e-015	7.79449e-015	3.43174e-015	-7.37701e-015	-9.42564e-015	4.90285e-015	-4.95412e-015	3.05963e-015	1.51241e-016	-5.10078e-015	2.57326e-016	7.01883e-015
6.67529e-015	3.01319e-015	7.40742e-015	8.96599e-015	1.32389e-014	2.09536e-014	3.94021e-014	2.06251e-014	3.26196e-014	1.20531e-014	2.75008e-014	1.62895e-014	1.93079e-014	3.27834e-015	7.76545e-015	3.16433e-015	-7.38099e-015	-9.80297e-015	4.49748e-015	-4.90891e-015	3.18996e-015	1.46673e-016	-5.07667e-015	4.05553e-016	6.90466e-015
6.43906e-015	2.9959e-015	7.60084e-015	8.82184e-015	1.30661e-014	2.07474e-014	3.94412e-014	2.04384e-014	3.30524e-014	1.20707e-014	2.76723e-014	1.64721e-014	1.91276e-014	3.09335e-015	7.71666e-015	2.86201e-015	-7.42441e-015	-1.02037e-014	4.05488e-015	-4.88634e-015	3.31541e-015	1.23994e-016	-5.05478e-015	5.67392e-016	6.76957e-015
6.22658e-015	2.99476e-015	7.78231e-015	8.66701e-015	1.28639e-014	2.05375e-014	3.94541e-014	2.02214e-014	3.34878e-014	1.20916e-014	2.78656e-014	1.66742e-014	1.89649e-014	2.89647e-015	7.64744e-015	2.52551e-015	-7.50791e-015	-1.06251e-014	3.57778e-015	-4.88513e-015	3.43506e-015	8.45882e-017	-5.03442e-015	7.41523e-016	6.6143e-015
6.04014e-015	3.01087e-015	7.9508e-015	8.50134e-015	1.26337e-014	2.0325e-014	3.94398e-014	1.99758e-014	3.39234e-014	1.21161e-014	2.80807e-014	1.68944e-014	1.88213e-014	2.68868e-015	7.5572e-015	2.1565e-015	-7.63208e-015	-1.10645e-014	3.06953e-015	-4.90508e-015	3.5482e-015	2.93086e-017	-5.01523e-015	9.26914e-016	6.44065e-015
5.88108e-015	3.04615e-015	8.10524e-015	8.3248e-015	1.23757e-014	2.01108e-014	3.93985e-014	1.97027e-014	3.43573e-014	1.21447e-014	2.83176e-014	1.71317e-014	1.86988e-014	2.47122e-015	7.44598e-015	1.75646e-015	-7.79709e-015	-1.15192e-014	2.53368e-015	-4.94522e-015	3.65423e-015	-4.05097e-017	-4.99652e-015	1.1225e-015	6.25003e-015
5.75117e-015	3.10187e-015	8.24487e-015	8.1374e-015	1.20918e-014	1.98959e-014	3.93304e-014	1.94036e-014	3.47876e-014	1.21777e-014	2.85763e-014	1.73848e-014	1.85987e-014	2.24542e-015	7.31335e-015	1.32724e-015	-8.00273e-015	-1.19862e-014	1.97453e-015	-5.00476e-015	3.75271e-015	-1.23966e-016	-4.97755e-015	1.32719e-015	6.04416e-015
5.65149e-015	3.17926e-015	8.36886e-015	7.93937e-015	1.17837e-014	1.96818e-014	3.92359e-014	1.90814e-014	3.52121e-014	1.22153e-014	2.88563e-014	1.76509e-014	1.8522e-014	2.01274e-015	7.15947e-015	8.71068e-016	-8.24849e-015	-1.24618e-014	1.3961e-015	-5.08276e-015	3.84307e-015	-2.19664e-016	-4.95755e-015	1.54047e-015	5.82598e-015
5.58328e-015	3.27947e-015	8.47686e-015	7.73087e-015	1.14527e-014	1.94702e-014	3.91159e-014	1.87384e-014	3.5629e-014	1.22575e-014	2.91564e-014	1.79283e-014	1.84697e-014	1.775e-015	6.98436e-015	3.90497e-016	-8.53361e-015	-1.29423e-014	8.022e-016	-5.17879e-015	3.92542e-015	-3.25041e-016	-4.93538e-015	1.7615e-015	5.59789e-015
5.54766e-015	3.40274e-015	8.56841e-015	7.5128e-015	1.11012e-014	1.92624e-014	3.89715e-014	1.83777e-014	3.60371e-014	1.23052e-014	2.94762e-014	1.82154e-014	1.84426e-014	1.53283e-015	6.78808e-015	-1.1216e-016	-8.85671e-015	-1.34238e-014	1.97512e-016	-5.29223e-015	4.00064e-015	-4.38033e-016	-4.91018e-015	1.98922e-015	5.36237e-015
5.54434e-015	3.55019e-015	8.64344e-015	7.28599e-015	1.07314e-014	1.90598e-014	3.88047e-014	1.80019e-014	3.64349e-014	1.2359e-014	2.98151e-014	1.85098e-014	1.84412e-014	1.2879e-015	6.57103e-015	-6.3488e-016	-9.21621e-015	-1.3902e-014	-4.13125e-016	-5.4219e-015	4.0692e-015	-5.56377e-016	-4.88104e-015	2.22207e-015	5.12197e-015
5.57427e-015	3.72283e-015	8.70184e-015	7.05128e-015	1.03456e-014	1.88643e-014	3.86168e-014	1.76145e-014	3.68213e-014	1.24193e-014	3.0172e-014	1.88096e-014	1.84663e-014	1.04119e-015	6.33428e-015	-1.17413e-015	-9.60994e-015	-1.43731e-014	-1.02511e-015	-5.56645e-015	4.13188e-015	-6.77479e-016	-4.84715e-015	2.45954e-015	4.87985e-015
5.63762e-015	3.92099e-015	8.74394e-015	6.81052e-015	9.94661e-015	1.86776e-014	3.84098e-014	1.72193e-014	3.71961e-014	1.24862e-014	3.05449e-014	1.91122e-014	1.8518e-014	7.94144e-016	6.07875e-015	-1.72768e-015	-1.00346e-014	-1.48336e-014	-1.6343e-015	-5.72502e-015	4.1894e-015	-7.99552e-016	-4.80757e-015	2.70056e-015	4.6392e-015
5.73319e-015	4.14398e-015	8.76982e-015	6.56564e-015	9.53687e-015	1.85017e-014	3.81858e-014	1.68205e-014	3.75589e-014	1.256e-014	3.09334e-014	1.9416e-014	1.85964e-014	5.48229e-016	5.80563e-015	-2.29225e-015	-1.04884e-014	-1.52802e-014	-2.23624e-015	-5.89644e-015	4.24257e-015	-9.19413e-016	-4.76149e-015	2.94466e-015	4.40289e-015
5.86012e-015	4.39216e-015	8.77947e-015	6.31848e-015	9.11959e-015	1.8339e-014	3.79475e-014	1.6422e-014	3.79089e-014	1.26409e-014	3.13357e-014	1.97193e-014	1.87015e-014	3.04195e-016	5.51595e-015	-2.8644e-015	-1.09677e-014	-1.57094e-014	-2.82575e-015	-6.07956e-015	4.29262e-015	-1.03407e-015	-4.70762e-015	3.19169e-015	4.17376e-015
6.01759e-015	4.66479e-015	8.77425e-015	6.07136e-015	8.69838e-015	1.81908e-014	3.76974e-014	1.60279e-014	3.82459e-014	1.27292e-014	3.17506e-014	2.00205e-014	1.88328e-014	6.32911e-017	5.2113e-015	-3.44119e-015	-1.14686e-014	-1.61174e-014	-3.39853e-015	-6.27274e-015	4.34028e-015	-1.14034e-015	-4.64529e-015	3.44073e-015	3.95403e-015
6.20378e-015	4.96155e-015	8.75472e-015	5.82697e-015	8.27562e-015	1.80584e-014	3.74383e-014	1.5642e-014	3.85693e-014	1.28253e-014	3.21758e-014	2.03178e-014	1.89898e-014	-1.73301e-016	4.89295e-015	-4.01896e-015	-1.1988e-014	-1.65005e-014	-3.94974e-015	-6.47492e-015	4.38667e-015	-1.23657e-015	-4.57376e-015	3.69158e-015	3.74661e-015
6.41666e-015	5.28205e-015	8.72128e-015	5.58725e-015	7.85433e-015	1.79437e-014	3.71732e-014	1.52682e-014	3.88791e-014	1.29296e-014	3.261e-014	2.06094e-014	1.91717e-014	-4.04223e-016	4.56294e-015	-4.59411e-015	-1.25221e-014	-1.6855e-014	-4.47539e-015	-6.6846e-015	4.43303e-015	-1.31935e-015	-4.49194e-015	3.94391e-015	3.5542e-015
6.65445e-015	5.62468e-015	8.67479e-015	5.35437e-015	7.4388e-015	1.78479e-014	3.69049e-014	1.49101e-014	3.91759e-014	1.3042e-014	3.30511e-014	2.08937e-014	1.93776e-014	-6.28388e-016	4.223e-015	-5.16384e-015	-1.30671e-014	-1.71778e-014	-4.97168e-015	-6.9012e-015	4.4811e-015	-1.38653e-015	-4.399e-015	4.19705e-015	3.38014e-015
6.91524e-015	5.98809e-015	8.61547e-015	5.13138e-015	7.03184e-015	1.77724e-014	3.66359e-014	1.45718e-014	3.94603e-014	1.31628e-014	3.34972e-014	2.11698e-014	1.96064e-014	-8.45289e-016	3.87463e-015	-5.72412e-015	-1.36188e-014	-1.74656e-014	-5.43454e-015	-7.12389e-015	4.53183e-015	-1.43485e-015	-4.2941e-015	4.45041e-015	3.22698e-015
7.19693e-015	6.37124e-015	8.54375e-015	4.92152e-015	6.6364e-015	1.77182e-014	3.63696e-014	1.42567e-014	3.97322e-014	1.32913e-014	3.3946e-014	2.14367e-014	1.98562e-014	-1.05452e-015	3.52037e-015	-6.27172e-015	-1.4173e-014	-1.77165e-014	-5.86039e-015	-7.35168e-015	4.587e-015	-1.46188e-015	-4.17661e-015	4.7036e-015	3.09661e-015
7.49641e-015	6.77197e-015	8.4602e-015	4.72767e-015	6.25593e-015	1.76867e-014	3.61086e-014	1.39688e-014	3.99925e-014	1.34281e-014	3.43958e-014	2.16932e-014	2.01254e-014	-1.25499e-015	3.16178e-015	-6.80405e-015	-1.47255e-014	-1.79278e-014	-6.24654e-015	-7.58324e-015	4.64787e-015	-1.46529e-015	-4.04622e-015	4.95663e-015	2.99104e-015
7.81149e-015	7.18881e-015	8.36625e-015	4.5533e-015	5.89271e-015	1.76794e-014	3.58561e-014	1.37117e-014	4.02418e-014	1.35734e-014	3.48446e-014	2.19384e-014	2.04126e-014	-1.44628e-015	2.80067e-015	-7.31761e-015	-1.52724e-014	-1.80972e-014	-6.59024e-015	-7.81765e-015	4.71532e-015	-1.44277e-015	-3.9027e-015	5.20927e-015	2.91187e-015
8.13912e-015	7.61969e-015	8.26253e-015	4.40048e-015	5.54996e-015	1.76966e-014	3.56147e-014	1.3488e-014	4.04808e-014	1.37272e-014	3.52904e-014	2.21718e-014	2.0716e-014	-1.6275e-015	2.43976e-015	-7.80989e-015	-1.58096e-014	-1.8223e-014	-6.888e-015	-8.05331e-015	4.79072e-015	-1.39208e-015	-3.74547e-015	5.46152e-015	2.8612e-015
8.47593e-015	8.06217e-015	8.14985e-015	4.27208e-015	5.23089e-015	1.77389e-014	3.53873e-014	1.33008e-014	4.07109e-014	1.38895e-014	3.57308e-014	2.23932e-014	2.10332e-014	-1.79783e-015	2.0816e-015	-8.27717e-015	-1.6333e-014	-1.83039e-014	-7.13807e-015	-8.28939e-015	4.8751e-015	-1.31217e-015	-3.57421e-015	5.71296e-015	2.84038e-015
8.81918e-015	8.51356e-015	8.02829e-015	4.17146e-015	4.93746e-015	1.78064e-014	3.51759e-014	1.31516e-014	4.09327e-014	1.40602e-014	3.61638e-014	2.26022e-014	2.13623e-014	-1.95626e-015	1.72803e-015	-8.71687e-015	-1.68391e-014	-1.83391e-014	-7.33843e-015	-8.52484e-015	4.96891e-015	-1.20161e-015	-3.38866e-015	5.96347e-015	2.84974e-015
9.16568e-015	8.972e-015	7.89898e-015	4.10122e-015	4.67264e-015	1.78993e-014	3.49821e-014	1.30421e-014	4.11475e-014	1.42393e-014	3.65874e-014	2.27986e-014	2.17014e-014	-2.10228e-015	1.38124e-015	-9.12602e-015	-1.73243e-014	-1.83278e-014	-7.48695e-015	-8.75823e-015	5.0732e-015	-1.05948e-015	-3.18917e-015	6.21291e-015	2.88979e-015
9.51252e-015	9.43497e-015	7.7622e-015	4.06364e-015	4.43893e-015	1.8017e-014	3.48079e-014	1.2974e-014	4.13558e-014	1.44266e-014	3.69995e-014	2.29827e-014	2.20486e-014	-2.23565e-015	1.04344e-015	-9.50173e-015	-1.77851e-014	-1.82698e-014	-7.58302e-015	-8.98862e-015	5.1884e-015	-8.85356e-016	-2.97558e-015	6.4609e-015	2.96144e-015
9.85678e-015	9.89972e-015	7.61827e-015	4.06044e-015	4.23792e-015	1.81591e-014	3.46548e-014	1.29489e-014	4.15582e-014	1.46221e-014	3.7398e-014	2.31548e-014	2.2401e-014	-2.35554e-015	7.16884e-016	-9.84129e-015	-1.82183e-014	-1.81649e-014	-7.62587e-015	-9.21482e-015	5.31414e-015	-6.78923e-016	-2.7488e-015	6.70718e-015	3.0643e-015
1.01952e-014	1.03631e-014	7.46846e-015	4.09344e-015	4.07114e-015	1.83251e-014	3.45253e-014	1.29673e-014	4.17554e-014	1.48255e-014	3.77809e-014	2.3315e-014	2.2756e-014	-2.46099e-015	4.04301e-016	-1.01433e-014	-1.86204e-014	-1.80137e-014	-7.61583e-015	-9.43571e-015	5.4504e-015	-4.39994e-016	-2.50875e-015	6.95069e-015	3.19759e-015
1.05248e-014	1.08221e-014	7.31365e-015	4.16397e-015	3.93997e-015	1.85139e-014	3.44205e-014	1.30295e-014	4.19478e-014	1.50362e-014	3.81464e-014	2.34638e-014	2.31121e-014	-2.55193e-015	1.07672e-016	-1.04047e-014	-1.89887e-014	-1.78166e-014	-7.55318e-015	-9.65026e-015	5.59734e-015	-1.70076e-016	-2.25599e-015	7.19104e-015	3.36052e-015
1.0843e-014	1.12743e-014	7.15404e-015	4.2734e-015	3.84517e-015	1.87242e-014	3.43413e-014	1.31348e-014	4.21355e-014	1.52539e-014	3.84926e-014	2.36015e-014	2.34667e-014	-2.62806e-015	-1.71685e-016	-1.06243e-014	-1.93212e-014	-1.75753e-014	-7.43816e-015	-9.85739e-015	5.75468e-015	1.30138e-016	-1.99132e-015	7.42764e-015	3.55219e-015
1.11477e-014	1.17166e-014	6.99029e-015	4.42244e-015	3.78812e-015	1.89547e-014	3.42886e-014	1.32829e-014	4.23191e-014	1.54783e-014	3.88177e-014	2.37293e-014	2.38172e-014	-2.68852e-015	-4.31946e-016	-1.08004e-014	-1.96159e-014	-1.72914e-014	-7.27205e-015	-1.00558e-014	5.92186e-015	4.5995e-016	-1.71524e-015	7.65973e-015	3.77147e-015
1.14365e-014	1.21463e-014	6.82263e-015	4.61157e-015	3.76925e-015	1.92034e-014	3.42629e-014	1.34726e-014	4.24988e-014	1.57088e-014	3.91204e-014	2.38473e-014	2.41618e-014	-2.73339e-015	-6.7178e-016	-1.09322e-014	-1.9871e-014	-1.69668e-014	-7.05629e-015	-1.02443e-014	6.09832e-015	8.16944e-016	-1.42901e-015	7.88578e-015	4.0163e-015
1.17074e-014	1.25606e-014	6.65187e-015	4.84034e-015	3.78845e-015	1.94682e-014	3.42637e-014	1.37025e-014	4.26736e-014	1.59448e-014	3.93994e-014	2.39559e-014	2.44986e-014	-2.76222e-015	-8.89784e-016	-1.10181e-014	-2.00849e-014	-1.66036e-014	-6.79274e-015	-1.04221e-014	6.28282e-015	1.19916e-015	-1.13381e-015	8.10519e-015	4.28481e-015
1.19583e-014	1.29566e-014	6.47861e-015	5.10825e-015	3.84573e-015	1.97469e-014	3.42912e-014	1.39704e-014	4.28431e-014	1.61858e-014	3.96539e-014	2.40558e-014	2.48248e-014	-2.77489e-015	-1.08441e-015	-1.10572e-014	-2.02568e-014	-1.62039e-014	-6.48341e-015	-1.05885e-014	6.47412e-015	1.60478e-015	-8.30708e-016	8.31725e-015	4.5753e-015
1.21881e-014	1.33312e-014	6.30405e-015	5.41392e-015	3.94054e-015	2.00378e-014	3.43449e-014	1.42737e-014	4.30069e-014	1.64314e-014	3.98828e-014	2.41483e-014	2.51384e-014	-2.77064e-015	-1.25434e-015	-1.10493e-014	-2.03857e-014	-1.57705e-014	-6.13067e-015	-1.0742e-014	6.67095e-015	2.03109e-015	-5.21395e-016	8.5211e-015	4.88482e-015
1.23956e-014	1.36817e-014	6.12839e-015	5.7562e-015	4.0723e-015	2.03383e-014	3.44243e-014	1.46095e-014	4.31634e-014	1.6681e-014	4.00854e-014	2.42336e-014	2.54379e-014	-2.74911e-015	-1.39893e-015	-1.09943e-014	-2.04712e-014	-1.53062e-014	-5.73669e-015	-1.08827e-014	6.87205e-015	2.47456e-015	-2.07125e-016	8.71531e-015	5.21116e-015
1.25796e-014	1.40057e-014	5.95289e-015	6.13282e-015	4.23967e-015	2.06465e-014	3.45285e-014	1.49752e-014	4.33119e-014	1.69335e-014	4.02607e-014	2.43128e-014	2.57215e-014	-2.70993e-015	-1.51739e-015	-1.08915e-014	-2.05125e-014	-1.48138e-014	-5.30377e-015	-1.10093e-014	7.07612e-015	2.93167e-015	1.10517e-016	8.89906e-015	5.55146e-015
1.27392e-014	1.43013e-014	5.77878e-015	6.5409e-015	4.44135e-015	2.09599e-014	3.46568e-014	1.53674e-014	4.34509e-014	1.71881e-014	4.04084e-014	2.43863e-014	2.59875e-014	-2.65334e-015	-1.60972e-015	-1.07424e-014	-2.051e-014	-1.42965e-014	-4.83572e-015	-1.11206e-014	7.28147e-015	3.39881e-015	4.30319e-016	9.07094e-015	5.90224e-015
1.28742e-014	1.45666e-014	5.60672e-015	6.97726e-015	4.67571e-015	2.12761e-014	3.48081e-014	1.57826e-014	4.35792e-014	1.7444e-014	4.05281e-014	2.44546e-014	2.62354e-014	-2.57909e-015	-1.67582e-015	-1.05477e-014	-2.04636e-014	-1.37577e-014	-4.33526e-015	-1.12158e-014	7.4865e-015	3.87223e-015	7.50595e-016	9.2292e-015	6.26043e-015
1.29844e-014	1.47998e-014	5.43733e-015	7.43894e-015	4.9401e-015	2.1592e-014	3.49813e-014	1.62167e-014	4.36954e-014	1.77004e-014	4.06204e-014	2.45186e-014	2.64636e-014	-2.48722e-015	-1.71607e-015	-1.03081e-014	-2.03738e-014	-1.32013e-014	-3.80505e-015	-1.12945e-014	7.68946e-015	4.34771e-015	1.06936e-015	9.37316e-015	6.62315e-015
1.30696e-014	1.49989e-014	5.27141e-015	7.92156e-015	5.23257e-015	2.19053e-014	3.5175e-014	1.66662e-014	4.37975e-014	1.79562e-014	4.0685e-014	2.45788e-014	2.66718e-014	-2.37818e-015	-1.73084e-015	-1.00251e-014	-2.02425e-014	-1.26305e-014	-3.24922e-015	-1.13564e-014	7.88878e-015	4.82132e-015	1.38486e-015	9.50215e-015	6.98754e-015
1.31309e-014	1.51624e-014	5.10948e-015	8.42069e-015	5.55149e-015	2.22138e-014	3.53881e-014	1.71273e-014	4.38839e-014	1.82108e-014	4.07225e-014	2.46353e-014	2.6859e-014	-2.25215e-015	-1.72066e-015	-9.70038e-015	-2.00708e-014	-1.20491e-014	-2.67078e-015	-1.14009e-014	8.08236e-015	5.28916e-015	1.69552e-015	9.61413e-015	7.35009e-015
1.31686e-014	1.52889e-014	4.95256e-015	8.93171e-015	5.89363e-015	2.25145e-014	3.56182e-014	1.75966e-014	4.39526e-014	1.8463e-014	4.07333e-014	2.46884e-014	2.70242e-014	-2.10979e-015	-1.68636e-015	-9.33605e-015	-1.98602e-014	-1.14611e-014	-2.07325e-015	-1.14273e-014	8.26942e-015	5.74732e-015	1.99949e-015	9.70787e-015	7.70769e-015
1.31837e-014	1.53769e-014	4.80168e-015	9.44937e-015	6.25674e-015	2.28056e-014	3.58634e-014	1.807e-014	4.4002e-014	1.87118e-014	4.07188e-014	2.47384e-014	2.7167e-014	-1.95114e-015	-1.62882e-015	-8.93436e-015	-1.96123e-014	-1.08696e-014	-1.46008e-015	-1.14357e-014	8.44822e-015	6.19159e-015	2.29507e-015	9.7823e-015	8.05702e-015
1.31773e-014	1.54257e-014	4.65759e-015	9.96892e-015	6.63786e-015	2.30846e-014	3.6122e-014	1.85438e-014	4.40303e-014	1.8956e-014	4.06795e-014	2.47857e-014	2.72876e-014	-1.77717e-015	-1.54872e-015	-8.49733e-015	-1.93294e-014	-1.02783e-014	-8.34445e-016	-1.14258e-014	8.61711e-015	6.61784e-015	2.57996e-015	9.83647e-015	8.39544e-015
1.3151e-014	1.54352e-014	4.52064e-015	1.04848e-014	7.03364e-015	2.33489e-014	3.63922e-014	1.90143e-014	4.40354e-014	1.91949e-014	4.06168e-014	2.48304e-014	2.73861e-014	-1.58897e-015	-1.44802e-015	-8.02771e-015	-1.90141e-014	-9.68966e-015	-1.99147e-016	-1.13969e-014	8.7751e-015	7.02226e-015	2.85287e-015	9.86922e-015	8.72017e-015
1.31073e-014	1.54049e-014	4.39195e-015	1.09909e-014	7.44106e-015	2.3597e-014	3.66724e-014	1.94783e-014	4.40151e-014	1.94269e-014	4.05322e-014	2.48731e-014	2.74618e-014	-1.38738e-015	-1.3283e-015	-7.52775e-015	-1.86692e-014	-9.10696e-015	4.42218e-016	-1.13497e-014	8.92087e-015	7.40082e-015	3.11189e-015	9.88049e-015	9.02911e-015
1.30472e-014	1.53345e-014	4.27223e-015	1.14817e-014	7.85691e-015	2.38271e-014	3.69607e-014	1.99321e-014	4.3968e-014	1.96516e-014	4.04269e-014	2.49141e-014	2.75155e-014	-1.17335e-015	-1.19111e-015	-7.00082e-015	-1.82971e-014	-8.53303e-015	1.08642e-015	-1.12839e-014	9.05364e-015	7.74983e-015	3.35507e-015	9.86966e-015	9.31985e-015
1.29725e-014	1.52241e-014	4.16185e-015	1.19518e-014	8.27866e-015	2.40374e-014	3.72558e-014	2.03729e-014	4.38928e-014	1.98672e-014	4.03028e-014	2.49536e-014	2.75471e-014	-9.48323e-016	-1.03881e-015	-6.4497e-015	-1.79004e-014	-7.97021e-015	1.7305e-015	-1.11996e-014	9.17384e-015	8.0662e-015	3.58088e-015	9.83554e-015	9.59018e-015
1.28847e-014	1.50739e-014	4.06175e-015	1.23954e-014	8.70316e-015	2.42271e-014	3.75556e-014	2.07977e-014	4.37875e-014	2.00733e-014	4.01615e-014	2.49916e-014	2.7557e-014	-7.13374e-016	-8.72702e-016	-5.87783e-015	-1.74818e-014	-7.42125e-015	2.3718e-015	-1.10968e-014	9.28096e-015	8.3475e-015	3.78807e-015	9.77784e-015	9.83799e-015
1.27859e-014	1.48843e-014	3.97212e-015	1.28074e-014	9.12652e-015	2.43952e-014	3.78594e-014	2.12047e-014	4.36513e-014	2.02686e-014	4.00051e-014	2.50288e-014	2.75466e-014	-4.70039e-016	-6.94659e-016	-5.28808e-015	-1.70443e-014	-6.88872e-015	3.0077e-015	-1.09761e-014	9.37385e-015	8.59024e-015	3.97526e-015	9.69618e-015	1.00618e-014
1.26784e-014	1.46567e-014	3.8933e-015	1.31825e-014	9.54592e-015	2.45412e-014	3.81656e-014	2.15912e-014	4.34832e-014	2.04516e-014	3.98353e-014	2.5065e-014	2.75167e-014	-2.19998e-016	-5.06823e-016	-4.68381e-015	-1.65911e-014	-6.37482e-015	3.63549e-015	-1.0838e-014	9.45216e-015	8.79234e-015	4.14076e-015	9.59104e-015	1.02608e-014
1.25643e-014	1.43926e-014	3.82589e-015	1.35155e-014	9.95817e-015	2.46646e-014	3.8472e-014	2.19558e-014	4.32826e-014	2.06222e-014	3.96537e-014	2.50997e-014	2.74687e-014	3.57039e-017	-3.11093e-016	-4.06918e-015	-1.61256e-014	-5.8812e-015	4.25308e-015	-1.06829e-014	9.51657e-015	8.95196e-015	4.28359e-015	9.46288e-015	1.04341e-014
1.24458e-014	1.40935e-014	3.76995e-015	1.3802e-014	1.0361e-014	2.47645e-014	3.87768e-014	2.22964e-014	4.3049e-014	2.07789e-014	3.94627e-014	2.51333e-014	2.74039e-014	2.95537e-016	-1.09313e-016	-3.44831e-015	-1.56504e-014	-5.4097e-015	4.85808e-015	-1.05115e-014	9.56762e-015	9.06774e-015	4.40289e-015	9.31221e-015	1.05805e-014
1.23242e-014	1.37604e-014	3.72571e-015	1.40378e-014	1.07522e-014	2.4841e-014	3.9079e-014	2.26125e-014	4.27818e-014	2.09208e-014	3.92641e-014	2.51658e-014	2.7324e-014	5.57577e-016	9.62718e-017	-2.82438e-015	-1.51692e-014	-4.96162e-015	5.44848e-015	-1.03244e-014	9.60585e-015	9.13839e-015	4.4978e-015	9.13963e-015	1.06995e-014
1.22023e-014	1.3395e-014	3.69327e-015	1.42195e-014	1.1129e-014	2.48938e-014	3.93778e-014	2.2903e-014	4.24818e-014	2.10472e-014	3.90603e-014	2.51973e-014	2.72303e-014	8.2047e-016	3.0385e-016	-2.20097e-015	-1.46852e-014	-4.53782e-015	6.02257e-015	-1.01231e-014	9.63151e-015	9.16335e-015	4.56744e-015	8.94577e-015	1.07904e-014
1.20814e-014	1.2999e-014	3.67275e-015	1.4344e-014	1.14887e-014	2.49225e-014	3.96717e-014	2.31679e-014	4.21492e-014	2.11571e-014	3.88529e-014	2.52281e-014	2.71248e-014	1.08225e-015	5.11934e-016	-1.58124e-015	-1.42016e-014	-4.13936e-015	6.5785e-015	-9.90911e-015	9.64574e-015	9.14235e-015	4.61144e-015	8.73139e-015	1.0854e-014
1.19636e-014	1.25745e-014	3.66396e-015	1.44087e-014	1.18301e-014	2.4928e-014	3.99604e-014	2.34071e-014	4.17853e-014	2.125e-014	3.86438e-014	2.52579e-014	2.70085e-014	1.3408e-015	7.18193e-016	-9.68798e-016	-1.37217e-014	-3.76729e-015	7.11503e-015	-9.68346e-015	9.6494e-015	9.07576e-015	4.62924e-015	8.49775e-015	1.08904e-014
1.18499e-014	1.21242e-014	3.66606e-015	1.44115e-014	1.2151e-014	2.4911e-014	4.02431e-014	2.36213e-014	4.13914e-014	2.13255e-014	3.84347e-014	2.52871e-014	2.68825e-014	1.59464e-015	9.20789e-016	-3.67083e-016	-1.32484e-014	-3.42208e-015	7.63052e-015	-9.44712e-015	9.64389e-015	8.96467e-015	4.62037e-015	8.24628e-015	1.08991e-014
1.17413e-014	1.16503e-014	3.67903e-015	1.43505e-014	1.24502e-014	2.48731e-014	4.05187e-014	2.38109e-014	4.09694e-014	2.13834e-014	3.8228e-014	2.5316e-014	2.67484e-014	1.84171e-015	1.11884e-015	2.2103e-016	-1.27853e-014	-3.10347e-015	8.12385e-015	-9.20089e-015	9.63136e-015	8.81066e-015	4.58465e-015	7.979e-015	1.08823e-014
1.16393e-014	1.11555e-014	3.70202e-015	1.42255e-014	1.27262e-014	2.48147e-014	4.07868e-014	2.39769e-014	4.05206e-014	2.1422e-014	3.80249e-014	2.53449e-014	2.66076e-014	2.08047e-015	1.30991e-015	7.91881e-016	-1.23353e-014	-2.8118e-015	8.59415e-015	-8.94674e-015	9.61356e-015	8.61504e-015	4.52234e-015	7.69757e-015	1.08417e-014
1.15445e-014	1.06433e-014	3.73405e-015	1.40363e-014	1.29773e-014	2.47369e-014	4.10457e-014	2.41203e-014	4.00471e-014	2.14411e-014	3.78269e-014	2.5374e-014	2.64617e-014	2.30919e-015	1.49237e-015	1.34154e-015	-1.19011e-014	-2.54721e-015	9.04087e-015	-8.68708e-015	9.59121e-015	8.38028e-015	4.43333e-015	7.4033e-015	1.07781e-014
1.14571e-014	1.01162e-014	3.77408e-015	1.37841e-014	1.32031e-014	2.46408e-014	4.12946e-014	2.42427e-014	3.95511e-014	2.144e-014	3.76357e-014	2.54031e-014	2.6312e-014	2.52657e-015	1.66524e-015	1.86796e-015	-1.14857e-014	-2.30969e-015	9.46336e-015	-8.42288e-015	9.56563e-015	8.10866e-015	4.31834e-015	7.09768e-015	1.06927e-014
1.13786e-014	9.5766e-015	3.82109e-015	1.34691e-014	1.34027e-014	2.45271e-014	4.15331e-014	2.43455e-014	3.90352e-014	2.14189e-014	3.74519e-014	2.54324e-014	2.61604e-014	2.73076e-015	1.82708e-015	2.36809e-015	-1.1092e-014	-2.09839e-015	9.86093e-015	-8.1555e-015	9.53868e-015	7.80199e-015	4.17751e-015	6.78224e-015	1.05869e-014
1.13084e-014	9.02744e-015	3.87375e-015	1.30937e-014	1.35751e-014	2.43975e-014	4.17608e-014	2.44305e-014	3.8503e-014	2.13773e-014	3.72762e-014	2.54625e-014	2.60086e-014	2.92024e-015	1.97725e-015	2.83974e-015	-1.07229e-014	-1.9129e-015	1.02332e-014	-7.8868e-015	9.51181e-015	7.46314e-015	4.01105e-015	6.45936e-015	1.04626e-014
1.12466e-014	8.47236e-015	3.93049e-015	1.2661e-014	1.37204e-014	2.42532e-014	4.19769e-014	2.44991e-014	3.79575e-014	2.1315e-014	3.71092e-014	2.54932e-014	2.58573e-014	3.09366e-015	2.11484e-015	3.28069e-015	-1.03804e-014	-1.75247e-015	1.05794e-014	-7.61829e-015	9.48563e-015	7.09534e-015	3.82004e-015	6.13107e-015	1.03208e-014
1.11935e-014	7.91422e-015	3.98998e-015	1.21741e-014	1.38396e-014	2.40956e-014	4.21805e-014	2.45525e-014	3.74021e-014	2.1232e-014	3.69514e-014	2.55249e-014	2.57084e-014	3.25007e-015	2.23896e-015	3.68844e-015	-1.00654e-014	-1.6163e-015	1.08994e-014	-7.35176e-015	9.46178e-015	6.70195e-015	3.60501e-015	5.79906e-015	1.01631e-014
1.11481e-014	7.3558e-015	4.05093e-015	1.16365e-014	1.39325e-014	2.39257e-014	4.23712e-014	2.45933e-014	3.68405e-014	2.11283e-014	3.68031e-014	2.55574e-014	2.55632e-014	3.38875e-015	2.34895e-015	4.06146e-015	-9.78008e-015	-1.50405e-015	1.11935e-014	-7.08862e-015	9.4426e-015	6.28673e-015	3.36704e-015	5.46477e-015	9.99187e-015
1.11099e-014	6.80103e-015	4.11211e-015	1.10532e-014	1.39997e-014	2.37451e-014	4.25476e-014	2.46228e-014	3.62767e-014	2.10044e-014	3.66641e-014	2.55913e-014	2.54229e-014	3.50857e-015	2.44461e-015	4.39874e-015	-9.52582e-015	-1.41494e-015	1.14616e-014	-6.83052e-015	9.42906e-015	5.85418e-015	3.10739e-015	5.12991e-015	9.8088e-015
1.10782e-014	6.25325e-015	4.17186e-015	1.04293e-014	1.40421e-014	2.35546e-014	4.27099e-014	2.46432e-014	3.5714e-014	2.08601e-014	3.65347e-014	2.56265e-014	2.52891e-014	3.60849e-015	2.52618e-015	4.6988e-015	-9.30365e-015	-1.34812e-015	1.17031e-014	-6.57948e-015	9.42248e-015	5.40795e-015	2.82726e-015	4.79664e-015	9.61584e-015
1.10523e-014	5.71533e-015	4.22875e-015	9.76981e-015	1.40603e-014	2.33556e-014	4.28579e-014	2.4656e-014	3.51569e-014	2.06961e-014	3.64144e-014	2.56631e-014	2.51627e-014	3.6878e-015	2.59269e-015	4.96075e-015	-9.11493e-015	-1.30222e-015	1.1918e-014	-6.33732e-015	9.42342e-015	4.95186e-015	2.52762e-015	4.46647e-015	9.41468e-015
1.1031e-014	5.18967e-015	4.28098e-015	9.0805e-015	1.40554e-014	2.31491e-014	4.29906e-014	2.46627e-014	3.46094e-014	2.05127e-014	3.63032e-014	2.57013e-014	2.50448e-014	3.74645e-015	2.64362e-015	5.18456e-015	-8.9601e-015	-1.27567e-015	1.21068e-014	-6.10605e-015	9.43283e-015	4.48957e-015	2.21046e-015	4.14022e-015	9.20677e-015
1.10128e-014	4.67993e-015	4.3269e-015	8.36752e-015	1.40296e-014	2.29362e-014	4.31075e-014	2.46639e-014	3.40746e-014	2.03107e-014	3.62002e-014	2.57409e-014	2.49354e-014	3.78417e-015	2.67881e-015	5.36946e-015	-8.83959e-015	-1.26768e-015	1.227e-014	-5.88671e-015	9.4518e-015	4.02507e-015	1.87682e-015	3.81952e-015	8.99351e-015
1.09971e-014	4.18899e-015	4.36604e-015	7.63668e-015	1.39834e-014	2.27174e-014	4.3208e-014	2.46606e-014	3.35567e-014	2.00905e-014	3.61043e-014	2.57818e-014	2.48354e-014	3.80045e-015	2.69835e-015	5.51546e-015	-8.75306e-015	-1.27698e-015	1.24074e-014	-5.68013e-015	9.48046e-015	3.56119e-015	1.52837e-015	3.50567e-015	8.77636e-015
1.09821e-014	3.71956e-015	4.39673e-015	6.89525e-015	1.39184e-014	2.24933e-014	4.32911e-014	2.46534e-014	3.30592e-014	1.9853e-014	3.60147e-014	2.58237e-014	2.47459e-014	3.79514e-015	2.70232e-015	5.62263e-015	-8.69963e-015	-1.30238e-015	1.25194e-014	-5.48804e-015	9.51905e-015	3.10168e-015	1.16688e-015	3.19963e-015	8.55672e-015
1.09663e-014	3.27417e-015	4.41767e-015	6.14946e-015	1.38357e-014	2.2265e-014	4.33561e-014	2.46431e-014	3.25857e-014	1.95985e-014	3.593e-014	2.5867e-014	2.46677e-014	3.76903e-015	2.69065e-015	5.69152e-015	-8.67826e-015	-1.34325e-015	1.2606e-014	-5.31197e-015	9.56763e-015	2.64999e-015	7.93927e-016	2.90171e-015	8.33557e-015
1.09491e-014	2.85549e-015	4.42773e-015	5.40493e-015	1.37369e-014	2.20328e-014	4.34025e-014	2.463e-014	3.21394e-014	1.93276e-014	3.58492e-014	2.59111e-014	2.46006e-014	3.72244e-015	2.6637e-015	5.72256e-015	-8.68731e-015	-1.39892e-015	1.26674e-014	-5.152e-015	9.62618e-015	2.20918e-015	4.11055e-016	2.61271e-015	8.11365e-015
1.09288e-014	2.46498e-015	4.42635e-015	4.66837e-015	1.36229e-014	2.17975e-014	4.34297e-014	2.46138e-014	3.17229e-014	1.90414e-014	3.5771e-014	2.59554e-014	2.45452e-014	3.65603e-015	2.62155e-015	5.71673e-015	-8.72504e-015	-1.46794e-015	1.27043e-014	-5.00905e-015	9.69391e-015	1.78204e-015	1.9749e-017	2.33308e-015	7.89197e-015
1.09044e-014	2.10511e-015	4.41236e-015	3.94592e-015	1.34953e-014	2.1559e-014	4.34363e-014	2.45942e-014	3.13393e-014	1.87403e-014	3.56943e-014	2.60001e-014	2.4502e-014	3.5707e-015	2.56433e-015	5.67534e-015	-8.78932e-015	-1.54962e-015	1.27175e-014	-4.88492e-015	9.77003e-015	1.37102e-015	-3.77766e-016	2.0632e-015	7.67094e-015
1.08748e-014	1.77739e-015	4.38518e-015	3.24307e-015	1.33556e-014	2.13179e-014	4.34217e-014	2.45707e-014	3.09909e-014	1.84256e-014	3.56181e-014	2.60441e-014	2.44713e-014	3.46651e-015	2.4927e-015	5.60034e-015	-8.87817e-015	-1.64231e-015	1.27075e-014	-4.78023e-015	9.85394e-015	9.78513e-016	-7.79959e-016	1.80339e-015	7.45134e-015
1.08386e-014	1.48305e-015	4.34438e-015	2.56573e-015	1.32055e-014	2.10748e-014	4.33848e-014	2.4542e-014	3.06796e-014	1.80986e-014	3.55411e-014	2.60867e-014	2.44528e-014	3.34449e-015	2.40664e-015	5.49291e-015	-8.98896e-015	-1.74539e-015	1.26747e-014	-4.69541e-015	9.94486e-015	6.06212e-016	-1.1852e-015	1.55322e-015	7.23431e-015
1.07949e-014	1.22424e-015	4.28961e-015	1.91845e-015	1.30457e-014	2.08295e-014	4.33252e-014	2.45073e-014	3.0407e-014	1.77604e-014	3.54622e-014	2.61267e-014	2.44463e-014	3.20604e-015	2.30652e-015	5.35433e-015	-9.11937e-015	-1.85791e-015	1.26201e-014	-4.63095e-015	1.00415e-014	2.55398e-016	-1.5917e-015	1.31206e-015	7.01908e-015
1.07434e-014	1.00204e-015	4.22104e-015	1.30671e-015	1.28774e-014	2.05818e-014	4.32417e-014	2.4465e-014	3.01747e-014	1.74121e-014	3.53794e-014	2.61638e-014	2.44515e-014	3.05129e-015	2.1923e-015	5.18681e-015	-9.26655e-015	-1.97878e-015	1.25445e-014	-4.58732e-015	1.0143e-014	-7.33727e-017	-1.99777e-015	1.07945e-015	6.80531e-015
1.06834e-014	8.16732e-016	4.13852e-015	7.34532e-016	1.27027e-014	2.0332e-014	4.3134e-014	2.44139e-014	2.99843e-014	1.70546e-014	3.52919e-014	2.61971e-014	2.44684e-014	2.88241e-015	2.06388e-015	4.99252e-015	-9.42774e-015	-2.10701e-015	1.24484e-014	-4.56548e-015	1.02471e-014	-3.78698e-016	-2.40156e-015	8.54847e-016	6.59304e-015
1.06144e-014	6.68821e-016	4.04226e-015	2.04826e-016	1.2522e-014	2.00793e-014	4.3001e-014	2.43526e-014	2.98356e-014	1.66898e-014	3.51979e-014	2.62255e-014	2.44959e-014	2.70031e-015	1.92184e-015	4.7732e-015	-9.59904e-015	-2.241e-015	1.23331e-014	-4.56598e-015	1.03521e-014	-6.60207e-016	-2.80149e-015	6.3701e-016	6.38212e-015
1.05361e-014	5.58202e-016	3.93276e-015	-2.78789e-016	1.23359e-014	1.98238e-014	4.28426e-014	2.4279e-014	2.97289e-014	1.63191e-014	3.50963e-014	2.62478e-014	2.4534e-014	2.50618e-015	1.76661e-015	4.53122e-015	-9.77696e-015	-2.38003e-015	1.21994e-014	-4.58924e-015	1.0456e-014	-9.18413e-016	-3.19643e-015	4.25122e-016	6.17245e-015
1.04479e-014	4.85082e-016	3.81111e-015	-7.13764e-016	1.21454e-014	1.9566e-014	4.2658e-014	2.41907e-014	2.96639e-014	1.59431e-014	3.49865e-014	2.62633e-014	2.45825e-014	2.3011e-015	1.59839e-015	4.27018e-015	-9.95766e-015	-2.52348e-015	1.20483e-014	-4.6341e-015	1.05576e-014	-1.15334e-015	-3.58507e-015	2.18009e-016	5.96319e-015
1.03497e-014	4.48698e-016	3.67812e-015	-1.09874e-015	1.19512e-014	1.9305e-014	4.24474e-014	2.40856e-014	2.96399e-014	1.55629e-014	3.48673e-014	2.62708e-014	2.46403e-014	2.08572e-015	1.41741e-015	3.99222e-015	-1.01379e-014	-2.67016e-015	1.18813e-014	-4.70027e-015	1.06557e-014	-1.36534e-015	-3.96593e-015	1.43554e-017	5.75334e-015
1.02412e-014	4.48229e-016	3.53492e-015	-1.43281e-015	1.17537e-014	1.90412e-014	4.22103e-014	2.39613e-014	2.9655e-014	1.51805e-014	3.47383e-014	2.62692e-014	2.47061e-014	1.8614e-015	1.22335e-015	3.69967e-015	-1.03149e-014	-2.81938e-015	1.16991e-014	-4.78781e-015	1.07485e-014	-1.55618e-015	-4.33758e-015	-1.8727e-016	5.54217e-015
1.01231e-014	4.82727e-016	3.38256e-015	-1.7157e-015	1.15527e-014	1.87742e-014	4.19457e-014	2.38159e-014	2.9708e-014	1.47968e-014	3.45987e-014	2.62574e-014	2.47791e-014	1.62966e-015	1.01697e-015	3.39541e-015	-1.0485e-014	-2.96971e-015	1.15035e-014	-4.8958e-015	1.08338e-014	-1.72723e-015	-4.69886e-015	-3.88403e-016	5.32933e-015
9.99587e-015	5.51206e-016	3.22168e-015	-1.94776e-015	1.13487e-014	1.85033e-014	4.16537e-014	2.3648e-014	2.97967e-014	1.44132e-014	3.44474e-014	2.62344e-014	2.48581e-014	1.39091e-015	7.98907e-016	3.08173e-015	-1.06455e-014	-3.12041e-015	1.12961e-014	-5.02334e-015	1.09096e-014	-1.8802e-015	-5.04886e-015	-5.90018e-016	5.11435e-015
9.86035e-015	6.51796e-016	3.05495e-015	-2.13007e-015	1.11414e-014	1.82282e-014	4.13338e-014	2.34555e-014	2.99191e-014	1.40305e-014	3.42843e-014	2.61999e-014	2.4942e-014	1.14651e-015	5.69574e-016	2.76149e-015	-1.07931e-014	-3.27036e-015	1.10779e-014	-5.1705e-015	1.09743e-014	-2.01681e-015	-5.38669e-015	-7.93558e-016	4.89631e-015
9.71734e-015	7.82578e-016	2.883e-015	-2.26488e-015	1.09309e-014	1.79485e-014	4.0986e-014	2.32376e-014	3.00727e-014	1.36502e-014	3.41092e-014	2.61528e-014	2.50296e-014	8.97897e-016	3.29533e-016	2.43759e-015	-1.0925e-014	-3.41853e-015	1.08508e-014	-5.33577e-015	1.10265e-014	-2.1391e-015	-5.71184e-015	-1.00062e-015	4.67319e-015
9.56731e-015	9.41333e-016	2.70754e-015	-2.35446e-015	1.07172e-014	1.76643e-014	4.0611e-014	2.29918e-014	3.02553e-014	1.32734e-014	3.39224e-014	2.60922e-014	2.51192e-014	6.45393e-016	7.92819e-017	2.11212e-015	-1.10392e-014	-3.5637e-015	1.0616e-014	-5.51839e-015	1.10651e-014	-2.24951e-015	-6.02374e-015	-1.21258e-015	4.44452e-015
9.41143e-015	1.12608e-015	2.53038e-015	-2.40146e-015	1.04998e-014	1.73755e-014	4.02094e-014	2.27165e-014	3.04635e-014	1.29008e-014	3.37237e-014	2.60178e-014	2.52098e-014	3.89455e-016	-1.80289e-016	1.78788e-015	-1.11331e-014	-3.7044e-015	1.03754e-014	-5.71822e-015	1.10886e-014	-2.35054e-015	-6.32186e-015	-1.43065e-015	4.21001e-015
9.25091e-015	1.33425e-015	2.35276e-015	-2.40983e-015	1.0278e-014	1.70821e-014	3.97808e-014	2.2411e-014	3.06938e-014	1.2534e-014	3.35133e-014	2.59287e-014	2.53002e-014	1.30898e-016	-4.4887e-016	1.46764e-015	-1.12053e-014	-3.8401e-015	1.0131e-014	-5.93467e-015	1.10956e-014	-2.44465e-015	-6.60567e-015	-1.65566e-015	3.96896e-015
9.08678e-015	1.56298e-015	2.17662e-015	-2.38272e-015	1.00517e-014	1.67843e-014	3.93266e-014	2.20751e-014	3.09433e-014	1.21743e-014	3.32917e-014	2.58252e-014	2.53888e-014	-1.29354e-016	-7.25726e-016	1.15341e-015	-1.12539e-014	-3.96933e-015	9.88425e-015	-6.16634e-015	1.10851e-014	-2.53403e-015	-6.87483e-015	-1.88842e-015	3.72091e-015
8.92103e-015	1.80941e-015	2.0041e-015	-2.32409e-015	9.8206e-015	1.64823e-014	3.88472e-014	2.17081e-014	3.12083e-014	1.18223e-014	3.30593e-014	2.5707e-014	2.54739e-014	-3.90998e-016	-1.01018e-015	8.47323e-016	-1.12788e-014	-4.09108e-015	9.63673e-015	-6.41203e-015	1.10561e-014	-2.62183e-015	-7.12889e-015	-2.12996e-015	3.466e-015
8.7553e-015	2.07065e-015	1.83661e-015	-2.23842e-015	9.58431e-015	1.61759e-014	3.83435e-014	2.13101e-014	3.14846e-014	1.14796e-014	3.28163e-014	2.55734e-014	2.55545e-014	-6.52775e-016	-1.30121e-015	5.51966e-016	-1.12796e-014	-4.20438e-015	9.39072e-015	-6.66998e-015	1.10081e-014	-2.71091e-015	-7.36776e-015	-2.38173e-015	3.20336e-015
8.59082e-015	2.34336e-015	1.67561e-015	-2.13085e-015	9.34269e-015	1.58651e-014	3.78169e-014	2.08819e-014	3.17678e-014	1.1147e-014	3.25638e-014	2.5425e-014	2.56293e-014	-9.14448e-016	-1.59819e-015	2.69255e-016	-1.12554e-014	-4.30802e-015	9.14773e-015	-6.93962e-015	1.09402e-014	-2.80352e-015	-7.59198e-015	-2.64433e-015	2.93263e-015
8.42887e-015	2.62491e-015	1.52215e-015	-2.00617e-015	9.09501e-015	1.55498e-014	3.72672e-014	2.04232e-014	3.20544e-014	1.08247e-014	3.23022e-014	2.5262e-014	2.56975e-014	-1.17594e-015	-1.89985e-015	4.95351e-019	-1.12062e-014	-4.40125e-015	8.90908e-015	-7.21939e-015	1.08519e-014	-2.90223e-015	-7.80188e-015	-2.91822e-015	2.65386e-015
8.27094e-015	2.91254e-015	1.37758e-015	-1.87005e-015	8.8406e-015	1.52307e-014	3.66962e-014	1.99357e-014	3.234e-014	1.05133e-014	3.20323e-014	2.50844e-014	2.57579e-014	-1.43657e-015	-2.20485e-015	-2.52406e-016	-1.11328e-014	-4.48379e-015	8.67668e-015	-7.50773e-015	1.07427e-014	-3.00968e-015	-7.99726e-015	-3.20347e-015	2.36689e-015
8.11856e-015	3.20281e-015	1.24286e-015	-1.72692e-015	8.5798e-015	1.49085e-014	3.61056e-014	1.94209e-014	3.26203e-014	1.02141e-014	3.17548e-014	2.48932e-014	2.58098e-014	-1.69613e-015	-2.51153e-015	-4.88106e-016	-1.10358e-014	-4.55396e-015	8.45188e-015	-7.80369e-015	1.06122e-014	-3.12761e-015	-8.17855e-015	-3.50086e-015	2.07219e-015
7.97328e-015	3.49187e-015	1.11933e-015	-1.58132e-015	8.31273e-015	1.45836e-014	3.54974e-014	1.88805e-014	3.28916e-014	9.92752e-015	3.14706e-014	2.46888e-014	2.58514e-014	-1.95401e-015	-2.81857e-015	-7.04673e-016	-1.09172e-014	-4.61043e-015	8.23552e-015	-8.1055e-015	1.04609e-014	-3.25817e-015	-8.34644e-015	-3.80995e-015	1.76956e-015
7.83639e-015	3.77626e-015	1.00774e-015	-1.43864e-015	8.03906e-015	1.42561e-014	3.48735e-014	1.83164e-014	3.31495e-014	9.65373e-015	3.11809e-014	2.4472e-014	2.58823e-014	-2.20967e-015	-3.12477e-015	-9.01056e-016	-1.07785e-014	-4.65259e-015	8.02905e-015	-8.41116e-015	1.02888e-014	-3.40351e-015	-8.50219e-015	-4.13051e-015	1.45898e-015
7.70906e-015	4.054e-015	9.07967e-016	-1.30274e-015	7.75911e-015	1.39266e-014	3.4236e-014	1.77314e-014	3.33903e-014	9.39388e-015	3.08862e-014	2.42444e-014	2.59018e-014	-2.4624e-015	-3.42844e-015	-1.0763e-015	-1.0622e-014	-4.6802e-015	7.83293e-015	-8.72007e-015	1.00958e-014	-3.5655e-015	-8.64604e-015	-4.46326e-015	1.14102e-015
7.59313e-015	4.32174e-015	8.20813e-016	-1.17782e-015	7.47214e-015	1.35952e-014	3.35868e-014	1.71282e-014	3.36099e-014	9.14781e-015	3.05874e-014	2.40066e-014	2.59087e-014	-2.71223e-015	-3.72775e-015	-1.23003e-015	-1.04506e-014	-4.69282e-015	7.64818e-015	-9.03048e-015	9.8823e-015	-3.74547e-015	-8.77866e-015	-4.80711e-015	8.16362e-016
7.48906e-015	4.57591e-015	7.46397e-016	-1.06785e-015	7.1793e-015	1.32621e-014	3.29281e-014	1.65097e-014	3.38045e-014	8.91549e-015	3.02852e-014	2.37599e-014	2.59026e-014	-2.95902e-015	-4.02094e-015	-1.3612e-015	-1.02669e-014	-4.69025e-015	7.47548e-015	-9.3409e-015	9.64834e-015	-3.94437e-015	-8.90117e-015	-5.16202e-015	4.8626e-016
7.39782e-015	4.81409e-015	6.84758e-016	-9.7658e-016	6.8812e-015	1.29274e-014	3.22624e-014	1.58794e-014	3.39707e-014	8.69683e-015	2.99808e-014	2.35061e-014	2.58828e-014	-3.2019e-015	-4.30603e-015	-1.46936e-015	-1.00733e-014	-4.67234e-015	7.31513e-015	-9.65011e-015	9.39454e-015	-4.16322e-015	-9.01427e-015	-5.5272e-015	1.51482e-016
7.32001e-015	5.03435e-015	6.35741e-016	-9.06925e-016	6.57783e-015	1.25919e-014	3.15917e-014	1.5241e-014	3.41055e-014	8.49207e-015	2.96744e-014	2.32466e-014	2.58488e-014	-3.44036e-015	-4.5811e-015	-1.55422e-015	-9.87277e-015	-4.63888e-015	7.16749e-015	-9.95696e-015	9.1217e-015	-4.4031e-015	-9.11888e-015	-5.90133e-015	-1.8764e-016
7.25648e-015	5.23476e-015	5.98322e-016	-8.61066e-016	6.27048e-015	1.22558e-014	3.09182e-014	1.45982e-014	3.42061e-014	8.30106e-015	2.93668e-014	2.29824e-014	2.58005e-014	-3.67439e-015	-4.84459e-015	-1.61529e-015	-9.66856e-015	-4.5899e-015	7.03282e-015	-1.02602e-014	8.83012e-015	-4.66424e-015	-9.21609e-015	-6.28339e-015	-5.2996e-016
7.20774e-015	5.41266e-015	5.71121e-016	-8.41058e-016	5.9606e-015	1.19201e-014	3.02446e-014	1.3955e-014	3.42701e-014	8.12384e-015	2.90588e-014	2.27152e-014	2.57377e-014	-3.90309e-015	-5.09454e-015	-1.65282e-015	-9.46441e-015	-4.52522e-015	6.91111e-015	-1.05582e-014	8.52105e-015	-4.94662e-015	-9.30632e-015	-6.67284e-015	-8.73744e-016
7.17467e-015	5.5666e-015	5.54437e-016	-8.48186e-016	5.64935e-015	1.15848e-014	2.95737e-014	1.33149e-014	3.42944e-014	7.95982e-015	2.87503e-014	2.24463e-014	2.56607e-014	-4.12594e-015	-5.32909e-015	-1.66706e-015	-9.26271e-015	-4.44529e-015	6.80192e-015	-1.08493e-014	8.19526e-015	-5.25026e-015	-9.39097e-015	-7.0689e-015	-1.2184e-015
7.15697e-015	5.69505e-015	5.47125e-016	-8.83456e-016	5.33831e-015	1.12505e-014	2.89085e-014	1.26819e-014	3.42766e-014	7.80886e-015	2.8442e-014	2.21782e-014	2.55693e-014	-4.3424e-015	-5.54635e-015	-1.6587e-015	-9.06723e-015	-4.35052e-015	6.70508e-015	-1.11324e-014	7.85365e-015	-5.57481e-015	-9.47085e-015	-7.46934e-015	-1.56293e-015
7.15435e-015	5.79669e-015	5.48017e-016	-9.46805e-016	5.02891e-015	1.09181e-014	2.82512e-014	1.20595e-014	3.42149e-014	7.67059e-015	2.81344e-014	2.19123e-014	2.54638e-014	-4.55076e-015	-5.74445e-015	-1.62848e-015	-8.88083e-015	-4.24105e-015	6.6198e-015	-1.14057e-014	7.49707e-015	-5.9199e-015	-9.54668e-015	-7.87296e-015	-1.90618e-015
7.16704e-015	5.87057e-015	5.55111e-016	-1.03839e-015	4.72274e-015	1.05886e-014	2.76047e-014	1.14518e-014	3.41087e-014	7.54442e-015	2.78276e-014	2.16498e-014	2.53444e-014	-4.75041e-015	-5.92132e-015	-1.5769e-015	-8.70574e-015	-4.11796e-015	6.54511e-015	-1.16673e-014	7.12613e-015	-6.28386e-015	-9.61944e-015	-8.2786e-015	-2.24729e-015
7.19464e-015	5.9157e-015	5.66949e-016	-1.15717e-015	4.42185e-015	1.02622e-014	2.69719e-014	1.08621e-014	3.39567e-014	7.42984e-015	2.75219e-014	2.13921e-014	2.52115e-014	-4.94055e-015	-6.07525e-015	-1.50513e-015	-8.54421e-015	-3.98232e-015	6.48071e-015	-1.19166e-014	6.74184e-015	-6.66558e-015	-9.69018e-015	-8.68461e-015	-2.58559e-015
7.23554e-015	5.93221e-015	5.8267e-016	-1.30104e-015	4.12864e-015	9.93927e-015	2.63558e-014	1.02935e-014	3.37589e-014	7.32584e-015	2.72176e-014	2.11407e-014	2.50659e-014	-5.12028e-015	-6.20483e-015	-1.41471e-015	-8.39898e-015	-3.83493e-015	6.42521e-015	-1.21523e-014	6.34538e-015	-7.06399e-015	-9.75922e-015	-9.08934e-015	-2.92026e-015
7.28928e-015	5.91982e-015	6.00597e-016	-1.46787e-015	3.84482e-015	9.62022e-015	2.57585e-014	9.7501e-015	3.35156e-014	7.23161e-015	2.69141e-014	2.08964e-014	2.49078e-014	-5.28898e-015	-6.30826e-015	-1.30625e-015	-8.272e-015	-3.6765e-015	6.37724e-015	-1.23727e-014	5.93772e-015	-7.47707e-015	-9.82673e-015	-9.49087e-015	-3.25073e-015
7.35524e-015	5.87844e-015	6.18771e-016	-1.65523e-015	3.57235e-015	9.30601e-015	2.5183e-014	9.23509e-015	3.32265e-014	7.14627e-015	2.66117e-014	2.06601e-014	2.47378e-014	-5.44506e-015	-6.38387e-015	-1.18139e-015	-8.16537e-015	-3.50779e-015	6.33608e-015	-1.25766e-014	5.52e-015	-7.90314e-015	-9.89373e-015	-9.88767e-015	-3.57622e-015
7.43234e-015	5.80841e-015	6.35419e-016	-1.85948e-015	3.31376e-015	8.99757e-015	2.46318e-014	8.75103e-015	3.28914e-014	7.06903e-015	2.63103e-014	2.04328e-014	2.45566e-014	-5.58755e-015	-6.43037e-015	-1.04134e-015	-8.08065e-015	-3.33004e-015	6.30023e-015	-1.27636e-014	5.09281e-015	-8.33995e-015	-9.96092e-015	-1.02783e-014	-3.89556e-015
7.52004e-015	5.71039e-015	6.48942e-016	-2.07714e-015	3.07121e-015	8.69504e-015	2.41074e-014	8.29977e-015	3.2511e-014	6.9987e-015	2.60098e-014	2.0215e-014	2.43651e-014	-5.71529e-015	-6.44699e-015	-8.88155e-016	-8.01867e-015	-3.1446e-015	6.2679e-015	-1.29326e-014	4.65685e-015	-8.78515e-015	-1.00277e-014	-1.06617e-014	-4.20741e-015
7.61682e-015	5.58531e-015	6.57651e-016	-2.30468e-015	2.84693e-015	8.39844e-015	2.36116e-014	7.88361e-015	3.20865e-014	6.93459e-015	2.57098e-014	2.00072e-014	2.41642e-014	-5.82733e-015	-6.43316e-015	-7.22388e-016	-7.97899e-015	-2.95206e-015	6.23788e-015	-1.3082e-014	4.21296e-015	-9.2363e-015	-1.00947e-014	-1.10367e-014	-4.51092e-015
7.72102e-015	5.43423e-015	6.60202e-016	-2.53748e-015	2.64294e-015	8.10894e-015	2.31463e-014	7.50445e-015	3.16204e-014	6.8762e-015	2.54102e-014	1.98097e-014	2.39544e-014	-5.92244e-015	-6.38846e-015	-5.45677e-016	-7.96139e-015	-2.75403e-015	6.20933e-015	-1.32116e-014	3.76262e-015	-9.69118e-015	-1.01618e-014	-1.14014e-014	-4.8058e-015
7.8309e-015	5.25853e-015	6.54585e-016	-2.77228e-015	2.46113e-015	7.82705e-015	2.2714e-014	7.16309e-015	3.11147e-014	6.82276e-015	2.51107e-014	1.96226e-014	2.37366e-014	-6.0005e-015	-6.31219e-015	-3.5991e-016	-7.96624e-015	-2.55224e-015	6.18054e-015	-1.33211e-014	3.30669e-015	-1.01476e-014	-1.02289e-014	-1.17543e-014	-5.09174e-015
7.94529e-015	5.05954e-015	6.40036e-016	-3.00425e-015	2.30381e-015	7.55328e-015	2.23169e-014	6.86111e-015	3.05725e-014	6.77364e-015	2.48116e-014	1.94454e-014	2.35115e-014	-6.06035e-015	-6.20423e-015	-1.66184e-016	-7.99172e-015	-2.3483e-015	6.15029e-015	-1.34093e-014	2.84601e-015	-1.06033e-014	-1.02956e-014	-1.20938e-014	-5.3684e-015
8.06276e-015	4.83849e-015	6.14817e-016	-3.229e-015	2.17244e-015	7.28849e-015	2.19564e-014	6.59864e-015	2.99957e-014	6.72716e-015	2.45126e-014	1.92776e-014	2.32802e-014	-6.10076e-015	-6.06454e-015	3.40423e-017	-8.03613e-015	-2.1437e-015	6.11795e-015	-1.34757e-014	2.38129e-015	-1.10555e-014	-1.03621e-014	-1.24188e-014	-5.63563e-015
8.18157e-015	4.59659e-015	5.78066e-016	-3.44259e-015	2.06873e-015	7.03319e-015	2.16335e-014	6.37506e-015	2.93873e-014	6.6825e-015	2.42137e-014	1.91188e-014	2.30431e-014	-6.12096e-015	-5.8933e-015	2.38215e-016	-8.09782e-015	-1.93957e-015	6.08221e-015	-1.35201e-014	1.91342e-015	-1.1502e-014	-1.04278e-014	-1.27275e-014	-5.89353e-015
8.30002e-015	4.33602e-015	5.28691e-016	-3.63995e-015	1.99484e-015	6.78848e-015	2.13493e-014	6.19021e-015	2.87507e-014	6.63849e-015	2.39149e-014	1.8968e-014	2.28006e-014	-6.12071e-015	-5.69166e-015	4.44785e-016	-8.17439e-015	-1.73686e-015	6.04213e-015	-1.35409e-014	1.44415e-015	-1.194e-014	-1.04922e-014	-1.30184e-014	-6.14255e-015
8.41596e-015	4.05873e-015	4.65384e-016	-3.8167e-015	1.95199e-015	6.55477e-015	2.11045e-014	6.04372e-015	2.80892e-014	6.59462e-015	2.36163e-014	1.88236e-014	2.25532e-014	-6.09939e-015	-5.45984e-015	6.53128e-016	-8.26306e-015	-1.53711e-015	5.99688e-015	-1.35377e-014	9.74217e-016	-1.23673e-014	-1.05548e-014	-1.32907e-014	-6.3829e-015
8.52805e-015	3.7667e-015	3.87943e-016	-3.96931e-015	1.94072e-015	6.33254e-015	2.09005e-014	5.93458e-015	2.74062e-014	6.54979e-015	2.33184e-014	1.86845e-014	2.23012e-014	-6.05726e-015	-5.19889e-015	8.60995e-016	-8.36113e-015	-1.3417e-015	5.94558e-015	-1.35106e-014	5.05068e-016	-1.27814e-014	-1.06147e-014	-1.35438e-014	-6.61463e-015
8.63474e-015	3.46181e-015	2.96002e-016	-4.09354e-015	1.96217e-015	6.12245e-015	2.07372e-014	5.86152e-015	2.67058e-014	6.50326e-015	2.30208e-014	1.85496e-014	2.20454e-014	-5.99415e-015	-4.91021e-015	1.06705e-015	-8.46513e-015	-1.15151e-015	5.88812e-015	-1.34601e-014	3.82107e-017	-1.31802e-014	-1.06716e-014	-1.37765e-014	-6.83765e-015
8.73476e-015	3.14662e-015	1.89416e-016	-4.18615e-015	2.01706e-015	5.92543e-015	2.06142e-014	5.82279e-015	2.59916e-014	6.45396e-015	2.27237e-014	1.84167e-014	2.17853e-014	-5.90983e-015	-4.59542e-015	1.27007e-015	-8.57156e-015	-9.66992e-016	5.82444e-015	-1.33865e-014	-4.25483e-016	-1.35611e-014	-1.07241e-014	-1.39886e-014	-7.05232e-015
8.82606e-015	2.82314e-015	6.81978e-017	-4.2445e-015	2.10534e-015	5.74264e-015	2.05315e-014	5.81659e-015	2.52677e-014	6.40155e-015	2.24275e-014	1.82841e-014	2.15213e-014	-5.80427e-015	-4.25636e-015	1.46921e-015	-8.67675e-015	-7.89303e-016	5.75422e-015	-1.32891e-014	-8.84524e-016	-1.39218e-014	-1.07717e-014	-1.41796e-014	-7.25922e-015
8.90712e-015	2.49287e-015	-6.73348e-017	-4.26629e-015	2.22672e-015	5.57447e-015	2.04886e-014	5.84015e-015	2.45377e-014	6.34567e-015	2.21322e-014	1.815e-014	2.12537e-014	-5.67775e-015	-3.89492e-015	1.6637e-015	-8.77686e-015	-6.18771e-016	5.67751e-015	-1.31678e-014	-1.33758e-015	-1.42608e-014	-1.08137e-014	-1.43487e-014	-7.45819e-015
8.97734e-015	2.15769e-015	-2.1677e-016	-4.24983e-015	2.38089e-015	5.42082e-015	2.04842e-014	5.8914e-015	2.38056e-014	6.28569e-015	2.18382e-014	1.80121e-014	2.0982e-014	-5.53123e-015	-3.51369e-015	1.85286e-015	-8.86845e-015	-4.56066e-016	5.59439e-015	-1.30234e-014	-1.78324e-015	-1.45758e-014	-1.08491e-014	-1.44962e-014	-7.6498e-015
9.03517e-015	1.81911e-015	-3.79562e-016	-4.19412e-015	2.56692e-015	5.2819e-015	2.05175e-014	5.96774e-015	2.30759e-014	6.22103e-015	2.15459e-014	1.78685e-014	2.07065e-014	-5.36524e-015	-3.11503e-015	2.03592e-015	-8.94766e-015	-3.02009e-016	5.50545e-015	-1.28562e-014	-2.22017e-015	-1.48656e-014	-1.08767e-014	-1.46217e-014	-7.83437e-015
9.07918e-015	1.47882e-015	-5.54726e-016	-4.09781e-015	2.78338e-015	5.15859e-015	2.0587e-014	6.06637e-015	2.23527e-014	6.15173e-015	2.12558e-014	1.77178e-014	2.04265e-014	-5.18114e-015	-2.70136e-015	2.21229e-015	-9.01051e-015	-1.565e-016	5.41088e-015	-1.26674e-014	-2.64694e-015	-1.51288e-014	-1.08959e-014	-1.47252e-014	-8.01243e-015
9.10851e-015	1.13823e-015	-7.41182e-016	-3.9605e-015	3.02867e-015	5.05121e-015	2.06901e-014	6.18449e-015	2.16398e-014	6.07734e-015	2.0968e-014	1.75575e-014	2.0142e-014	-4.98023e-015	-2.27583e-015	2.38153e-015	-9.05369e-015	-1.97044e-017	5.31169e-015	-1.24576e-014	-3.06158e-015	-1.53646e-014	-1.09056e-014	-1.48068e-014	-8.18391e-015
9.12248e-015	7.99078e-016	-9.38063e-016	-3.78284e-015	3.3007e-015	4.96036e-015	2.08246e-014	6.31885e-015	2.0941e-014	5.99729e-015	2.06831e-014	1.73856e-014	1.98521e-014	-4.76328e-015	-1.84115e-015	2.54372e-015	-9.07431e-015	1.08626e-016	5.20916e-015	-1.22271e-014	-3.46199e-015	-1.55714e-014	-1.09048e-014	-1.48667e-014	-8.34909e-015
9.12012e-015	4.63026e-016	-1.14348e-015	-3.56614e-015	3.59688e-015	4.88704e-015	2.09879e-014	6.46706e-015	2.02598e-014	5.9113e-015	2.04022e-014	1.72007e-014	1.95566e-014	-4.53208e-015	-1.39994e-015	2.69925e-015	-9.06915e-015	2.28357e-016	5.10409e-015	-1.19764e-014	-3.84635e-015	-1.5748e-014	-1.0893e-014	-1.49045e-014	-8.50773e-015
9.10098e-015	1.31862e-016	-1.35595e-015	-3.31158e-015	3.91583e-015	4.83186e-015	2.11769e-014	6.62624e-015	1.96001e-014	5.82012e-015	2.01257e-014	1.70014e-014	1.92547e-014	-4.28796e-015	-9.55124e-016	2.84783e-015	-9.03605e-015	3.39755e-016	4.99839e-015	-1.17068e-014	-4.21296e-015	-1.58935e-014	-1.08694e-014	-1.49209e-014	-8.66007e-015
9.06463e-015	-1.93325e-016	-1.57297e-015	-3.02089e-015	4.25555e-015	4.79504e-015	2.13881e-014	6.7932e-015	1.89651e-014	5.72372e-015	1.98543e-014	1.67858e-014	1.89453e-014	-4.03227e-015	-5.10226e-016	2.98999e-015	-8.97218e-015	4.4323e-016	4.89335e-015	-1.14198e-014	-4.56006e-015	-1.60082e-014	-1.08339e-014	-1.49165e-014	-8.80604e-015
9.01081e-015	-5.11698e-016	-1.79281e-015	-2.69663e-015	4.61271e-015	4.77669e-015	2.16178e-014	6.96529e-015	1.83574e-014	5.62193e-015	1.95884e-014	1.65528e-014	1.86283e-014	-3.76714e-015	-6.74864e-017	3.12607e-015	-8.87614e-015	5.39693e-016	4.78929e-015	-1.11164e-014	-4.88541e-015	-1.60917e-014	-1.07864e-014	-1.48919e-014	-8.94561e-015
8.93957e-015	-8.21991e-016	-2.01308e-015	-2.3415e-015	4.98369e-015	4.77719e-015	2.18621e-014	7.1399e-015	1.77798e-014	5.51549e-015	1.93289e-014	1.63019e-014	1.83037e-014	-3.4937e-015	3.69818e-016	3.25651e-015	-8.74604e-015	6.30004e-016	4.68794e-015	-1.07975e-014	-5.18722e-015	-1.61442e-014	-1.0727e-014	-1.48483e-014	-9.07885e-015
8.85008e-015	-1.12348e-015	-2.23117e-015	-1.95838e-015	5.36522e-015	4.7961e-015	2.21174e-014	7.31498e-015	1.72342e-014	5.40459e-015	1.90764e-014	1.60319e-014	1.79708e-014	-3.21435e-015	7.99228e-016	3.38237e-015	-8.58139e-015	7.15324e-016	4.59118e-015	-1.04644e-014	-5.46348e-015	-1.61658e-014	-1.06555e-014	-1.47868e-014	-9.2048e-015
8.74285e-015	-1.41482e-015	-2.44526e-015	-1.55084e-015	5.75454e-015	4.8337e-015	2.23799e-014	7.48859e-015	1.67226e-014	5.28956e-015	1.88313e-014	1.57427e-014	1.76293e-014	-2.93125e-015	1.21786e-015	3.50408e-015	-8.3812e-015	7.96363e-016	4.4998e-015	-1.01178e-014	-5.71179e-015	-1.61572e-014	-1.05719e-014	-1.47085e-014	-9.32267e-015
8.61785e-015	-1.69549e-015	-2.65266e-015	-1.12346e-015	6.14792e-015	4.88975e-015	2.26448e-014	7.65861e-015	1.62468e-014	5.17113e-015	1.85943e-014	1.54336e-014	1.72782e-014	-2.64632e-015	1.62258e-015	3.62264e-015	-8.14602e-015	8.74087e-016	4.41576e-015	-9.75919e-015	-5.93094e-015	-1.6119e-014	-1.04768e-014	-1.46139e-014	-9.43209e-015
8.47546e-015	-1.96472e-015	-2.85097e-015	-6.80656e-016	6.54158e-015	4.96396e-015	2.29083e-014	7.82424e-015	1.58079e-014	5.04955e-015	1.83662e-014	1.51047e-014	1.69176e-014	-2.36144e-015	2.01055e-015	3.73938e-015	-7.87649e-015	9.49573e-016	4.34097e-015	-9.38983e-015	-6.11962e-015	-1.60517e-014	-1.03706e-014	-1.4504e-014	-9.53239e-015
8.31617e-015	-2.22213e-015	-3.03785e-015	-2.27144e-016	6.93267e-015	5.05606e-015	2.31665e-014	7.98366e-015	1.54067e-014	4.92544e-015	1.8147e-014	1.47561e-014	1.65479e-014	-2.07859e-015	2.37895e-015	3.85436e-015	-7.57299e-015	1.02419e-015	4.2761e-015	-9.01082e-015	-6.2762e-015	-1.5956e-014	-1.02537e-014	-1.43805e-014	-9.62306e-015
8.14114e-015	-2.4673e-015	-3.21104e-015	2.32604e-016	7.31744e-015	5.16509e-015	2.34146e-014	8.1352e-015	1.5044e-014	4.79926e-015	1.79375e-014	1.43888e-014	1.61694e-014	-1.79992e-015	2.726e-015	3.96845e-015	-7.23724e-015	1.09907e-015	4.22167e-015	-8.62391e-015	-6.3983e-015	-1.58334e-014	-1.01273e-014	-1.42445e-014	-9.70315e-015
7.95097e-015	-2.69981e-015	-3.36773e-015	6.93897e-016	7.69177e-015	5.2908e-015	2.36478e-014	8.27768e-015	1.47198e-014	4.6719e-015	1.77378e-014	1.40041e-014	1.57826e-014	-1.52696e-015	3.04894e-015	4.08324e-015	-6.87228e-015	1.17498e-015	4.17845e-015	-8.23042e-015	-6.4852e-015	-1.56846e-014	-9.99217e-015	-1.40973e-014	-9.77153e-015
7.74636e-015	-2.91923e-015	-3.50624e-015	1.15145e-015	8.05206e-015	5.43191e-015	2.38614e-014	8.41016e-015	1.44336e-014	4.54391e-015	1.75483e-014	1.36033e-014	1.53871e-014	-1.26156e-015	3.34573e-015	4.1999e-015	-6.48007e-015	1.25264e-015	4.14735e-015	-7.83161e-015	-6.53547e-015	-1.55118e-014	-9.84971e-015	-1.394e-014	-9.8272e-015
7.52809e-015	-3.12583e-015	-3.6244e-015	1.60045e-015	8.3956e-015	5.5871e-015	2.40508e-014	8.53249e-015	1.41843e-014	4.416e-015	1.73687e-014	1.31881e-014	1.49842e-014	-1.00464e-015	3.61509e-015	4.31891e-015	-6.06295e-015	1.33351e-015	4.12928e-015	-7.42952e-015	-6.54813e-015	-1.5317e-014	-9.70134e-015	-1.37739e-014	-9.86967e-015
7.29678e-015	-3.31927e-015	-3.71962e-015	2.0363e-015	8.71923e-015	5.75575e-015	2.42124e-014	8.64406e-015	1.39706e-014	4.28875e-015	1.71991e-014	1.27602e-014	1.45752e-014	-7.5758e-016	3.85557e-015	4.44118e-015	-5.62407e-015	1.41893e-015	4.12505e-015	-7.02555e-015	-6.52227e-015	-1.51013e-014	-9.54867e-015	-1.36004e-014	-9.8972e-015
7.05367e-015	-3.49936e-015	-3.79026e-015	2.45466e-015	9.02036e-015	5.93645e-015	2.4342e-014	8.7439e-015	1.37911e-014	4.16253e-015	1.70393e-014	1.23213e-014	1.4161e-014	-5.21197e-016	4.06577e-015	4.56735e-015	-5.16667e-015	1.50998e-015	4.13418e-015	-6.62087e-015	-6.4572e-015	-1.48661e-014	-9.39342e-015	-1.34208e-014	-9.90813e-015
6.79992e-015	-3.6664e-015	-3.83463e-015	2.85122e-015	9.29604e-015	6.12747e-015	2.44358e-014	8.83265e-015	1.36439e-014	4.03817e-015	1.68891e-014	1.18736e-014	1.37428e-014	-2.96723e-016	4.24552e-015	4.69783e-015	-4.69464e-015	1.60733e-015	4.15635e-015	-6.21662e-015	-6.35306e-015	-1.46128e-014	-9.23704e-015	-1.32365e-014	-9.90095e-015
6.53666e-015	-3.82014e-015	-3.85167e-015	3.22216e-015	9.54339e-015	6.32665e-015	2.44904e-014	8.91056e-015	1.35259e-014	3.91589e-015	1.6748e-014	1.14199e-014	1.33213e-014	-8.50983e-017	4.39416e-015	4.83342e-015	-4.21163e-015	1.71168e-015	4.1912e-015	-5.81383e-015	-6.20958e-015	-1.43434e-014	-9.08164e-015	-1.30491e-014	-9.87546e-015
6.26423e-015	-3.96044e-015	-3.83967e-015	3.56432e-015	9.76003e-015	6.533e-015	2.45017e-014	8.97783e-015	1.34344e-014	3.79627e-015	1.66155e-014	1.09625e-014	1.28974e-014	1.13238e-016	4.51071e-015	4.97439e-015	-3.72143e-015	1.8237e-015	4.23863e-015	-5.41383e-015	-6.02703e-015	-1.40605e-014	-8.92941e-015	-1.28597e-014	-9.83082e-015
5.98315e-015	-4.08865e-015	-3.79809e-015	3.87455e-015	9.94409e-015	6.74435e-015	2.44667e-014	9.03493e-015	1.33663e-014	3.67945e-015	1.64905e-014	1.05045e-014	1.24744e-014	2.98371e-016	4.59516e-015	5.12135e-015	-3.22873e-015	1.94431e-015	4.29771e-015	-5.01791e-015	-5.80592e-015	-1.37657e-014	-8.78202e-015	-1.26695e-014	-9.76588e-015
5.69485e-015	-4.20494e-015	-3.72651e-015	4.14964e-015	1.00943e-014	6.95828e-015	2.43831e-014	9.08239e-015	1.33187e-014	3.56595e-015	1.63726e-014	1.00485e-014	1.20542e-014	4.69656e-016	4.64817e-015	5.27414e-015	-2.73652e-015	2.07366e-015	4.36751e-015	-4.62699e-015	-5.54726e-015	-1.34603e-014	-8.64093e-015	-1.24797e-014	-9.68024e-015
5.39983e-015	-4.30896e-015	-3.62394e-015	4.38717e-015	1.02091e-014	7.1725e-015	2.42471e-014	9.11993e-015	1.32883e-014	3.45612e-015	1.62609e-014	9.59708e-015	1.16388e-014	6.27612e-016	4.66985e-015	5.43287e-015	-2.24904e-015	2.21223e-015	4.44662e-015	-4.24219e-015	-5.25227e-015	-1.31464e-014	-8.50813e-015	-1.2291e-014	-9.57364e-015
5.09909e-015	-4.40068e-015	-3.49081e-015	4.58496e-015	1.02879e-014	7.38502e-015	2.40572e-014	9.14836e-015	1.32711e-014	3.35015e-015	1.61542e-014	9.15337e-015	1.123e-014	7.72526e-016	4.66089e-015	5.59683e-015	-1.77041e-015	2.36013e-015	4.53387e-015	-3.86387e-015	-4.92275e-015	-1.28261e-014	-8.38602e-015	-1.21044e-014	-9.44522e-015
4.79423e-015	-4.48049e-015	-3.32707e-015	4.74127e-015	1.03303e-014	7.59345e-015	2.38118e-014	9.16799e-015	1.32633e-014	3.24752e-015	1.60512e-014	8.71964e-015	1.08306e-014	9.03735e-016	4.62223e-015	5.76536e-015	-1.30393e-015	2.51669e-015	4.62784e-015	-3.49271e-015	-4.56038e-015	-1.25015e-014	-8.27712e-015	-1.19213e-014	-9.29427e-015
4.48603e-015	-4.54952e-015	-3.13394e-015	4.85543e-015	1.0335e-014	7.79542e-015	2.35093e-014	9.17939e-015	1.3261e-014	3.14804e-015	1.59512e-014	8.29875e-015	1.04427e-014	1.02221e-015	4.55472e-015	5.93819e-015	-8.52477e-016	2.68166e-015	4.72625e-015	-3.12959e-015	-4.16745e-015	-1.21739e-014	-8.18281e-015	-1.17426e-014	-9.12108e-015
4.17518e-015	-4.60812e-015	-2.91272e-015	4.92651e-015	1.03018e-014	7.98838e-015	2.3149e-014	9.18275e-015	1.326e-014	3.05208e-015	1.58526e-014	7.89307e-015	1.00692e-014	1.1286e-015	4.45955e-015	6.1146e-015	-4.19274e-016	2.85469e-015	4.82725e-015	-2.77564e-015	-3.74651e-015	-1.18446e-014	-8.10433e-015	-1.15689e-014	-8.92582e-015
3.86269e-015	-4.65637e-015	-2.66462e-015	4.95466e-015	1.02311e-014	8.17009e-015	2.27304e-014	9.17773e-015	1.32569e-014	2.95925e-015	1.57544e-014	7.50491e-015	9.71169e-015	1.22373e-015	4.33821e-015	6.29413e-015	-6.81142e-018	3.03521e-015	4.92947e-015	-2.43122e-015	-3.2996e-015	-1.15158e-014	-8.04346e-015	-1.14009e-014	-8.70816e-015
3.54874e-015	-4.69458e-015	-2.39128e-015	4.94051e-015	1.01235e-014	8.33767e-015	2.22534e-014	9.16414e-015	1.32473e-014	2.86922e-015	1.56551e-014	7.13594e-015	9.37264e-015	1.30847e-015	4.19226e-015	6.47526e-015	3.8268e-016	3.22239e-015	5.03101e-015	-2.09639e-015	-2.8298e-015	-1.11886e-014	-8.00148e-015	-1.12396e-014	-8.46854e-015
3.23426e-015	-4.72368e-015	-2.09534e-015	4.88478e-015	9.97951e-015	8.48863e-015	2.17184e-014	9.14248e-015	1.32274e-014	2.78151e-015	1.55533e-014	6.78825e-015	9.05443e-015	1.38378e-015	4.0238e-015	6.65753e-015	7.47642e-016	3.41528e-015	5.13018e-015	-1.77169e-015	-2.34111e-015	-1.08646e-014	-7.97955e-015	-1.1085e-014	-8.20802e-015
2.91969e-015	-4.74467e-015	-1.77889e-015	4.78872e-015	9.80001e-015	8.62052e-015	2.11262e-014	9.11232e-015	1.31938e-014	2.69582e-015	1.54478e-014	6.4637e-015	8.75896e-015	1.45069e-015	3.8351e-015	6.83898e-015	1.08712e-015	3.61273e-015	5.22457e-015	-1.4567e-015	-1.83712e-015	-1.05447e-014	-7.97851e-015	-1.09378e-014	-7.92681e-015
2.60501e-015	-4.7582e-015	-1.44411e-015	4.6538e-015	9.58628e-015	8.73093e-015	2.04783e-014	9.07351e-015	1.31427e-014	2.61187e-015	1.53371e-014	6.16363e-015	8.4882e-015	1.51089e-015	3.62827e-015	7.01818e-015	1.39988e-015	3.81331e-015	5.3123e-015	-1.15134e-015	-1.3211e-015	-1.02298e-014	-7.99919e-015	-1.07986e-014	-7.62666e-015
2.29102e-015	-4.76471e-015	-1.09371e-015	4.48195e-015	9.33991e-015	8.8182e-015	1.97757e-014	9.02533e-015	1.30716e-014	2.52906e-015	1.52197e-014	5.88881e-015	8.24366e-015	1.56502e-015	3.40463e-015	7.19312e-015	1.68607e-015	4.01574e-015	5.39171e-015	-8.55981e-016	-7.9557e-016	-9.9208e-015	-8.04167e-015	-1.06666e-014	-7.30891e-015
1.97848e-015	-4.76431e-015	-7.31341e-016	4.27601e-015	9.06237e-015	8.87954e-015	1.90209e-014	8.96672e-015	1.29765e-014	2.44704e-015	1.50943e-014	5.63995e-015	8.02663e-015	1.61452e-015	3.16615e-015	7.36223e-015	1.9455e-015	4.21915e-015	5.45988e-015	-5.70188e-016	-2.64334e-016	-9.6191e-015	-8.10556e-015	-1.05416e-014	-6.9745e-015
1.66827e-015	-4.75788e-015	-3.59849e-016	4.0386e-015	8.7551e-015	8.91285e-015	1.82171e-014	8.89721e-015	1.28548e-014	2.36489e-015	1.49596e-014	5.41757e-015	7.83815e-015	1.6604e-015	2.91523e-015	7.52328e-015	2.17977e-015	4.42208e-015	5.51539e-015	-2.93232e-016	2.68678e-016	-9.325e-015	-8.1903e-015	-1.04237e-014	-6.62485e-015
1.36026e-015	-4.74638e-015	1.73319e-017	3.77258e-015	8.42046e-015	8.91632e-015	1.73677e-014	8.81584e-015	1.27052e-014	2.28205e-015	1.48134e-014	5.22136e-015	7.6791e-015	1.7037e-015	2.65452e-015	7.67548e-015	2.38991e-015	4.62297e-015	5.55678e-015	-2.47075e-017	7.99514e-016	-9.03849e-015	-8.29553e-015	-1.03127e-014	-6.26196e-015
1.05535e-015	-4.73039e-015	3.96698e-016	3.48129e-015	8.0602e-015	8.88879e-015	1.64757e-014	8.72172e-015	1.25256e-014	2.19802e-015	1.46553e-014	5.05091e-015	7.55031e-015	1.74555e-015	2.38561e-015	7.81658e-015	2.57757e-015	4.81947e-015	5.5825e-015	2.35852e-016	1.32405e-015	-8.7596e-015	-8.42009e-015	-1.02078e-014	-5.88734e-015
7.53533e-016	-4.71066e-015	7.75133e-016	3.16819e-015	7.67712e-015	8.8288e-015	1.55453e-014	8.61411e-015	1.23138e-014	2.11219e-015	1.44844e-014	4.90563e-015	7.45091e-015	1.78695e-015	2.11056e-015	7.94518e-015	2.74555e-015	5.01082e-015	5.59183e-015	4.88388e-016	1.83898e-015	-8.48839e-015	-8.56277e-015	-1.0108e-014	-5.50323e-015
4.55089e-016	-4.68827e-015	1.14858e-015	2.83681e-015	7.2737e-015	8.73525e-015	1.45809e-014	8.49319e-015	1.20685e-014	2.02384e-015	1.42994e-014	4.78505e-015	7.38059e-015	1.82899e-015	1.83154e-015	8.05983e-015	2.89558e-015	5.19571e-015	5.58414e-015	7.34053e-016	2.34084e-015	-8.22453e-015	-8.72211e-015	-1.00124e-014	-5.1113e-015
1.6073e-016	-4.66378e-015	1.51288e-015	2.49042e-015	6.85178e-015	8.60745e-015	1.35866e-014	8.35783e-015	1.1789e-014	1.93226e-015	1.40993e-014	4.68768e-015	7.3389e-015	1.87183e-015	1.55016e-015	8.15833e-015	3.03074e-015	5.37247e-015	5.55901e-015	9.73485e-016	2.82604e-015	-7.9675e-015	-8.89583e-015	-9.92074e-015	-4.71369e-015
-1.28446e-016	-4.63832e-015	1.86509e-015	2.13234e-015	6.41394e-015	8.44474e-015	1.25671e-014	8.20697e-015	1.1475e-014	1.83735e-015	1.38833e-014	4.61231e-015	7.32532e-015	1.91614e-015	1.26821e-015	8.23937e-015	3.15435e-015	5.53934e-015	5.51618e-015	1.20739e-015	3.29171e-015	-7.71683e-015	-9.0821e-015	-9.83208e-015	-4.31203e-015
-4.12837e-016	-4.61199e-015	2.20186e-015	1.76566e-015	5.96264e-015	8.24691e-015	1.15272e-014	8.0397e-015	1.11271e-014	1.73862e-015	1.36508e-014	4.55689e-015	7.33817e-015	1.96179e-015	9.88114e-016	8.30219e-015	3.26929e-015	5.69539e-015	5.45519e-015	1.43696e-015	3.7343e-015	-7.47151e-015	-9.27805e-015	-9.74545e-015	-3.90874e-015
-6.91829e-016	-4.5854e-015	2.51967e-015	1.39428e-015	5.50044e-015	8.01341e-015	1.04715e-014	7.85566e-015	1.07454e-014	1.63545e-015	1.34018e-014	4.5195e-015	7.3755e-015	2.00848e-015	7.11303e-016	8.34535e-015	3.37942e-015	5.83896e-015	5.37664e-015	1.66359e-015	4.15129e-015	-7.23097e-015	-9.48098e-015	-9.6596e-015	-3.50544e-015
-9.64945e-016	-4.55907e-015	2.81499e-015	1.0214e-015	5.02954e-015	7.74495e-015	9.40564e-015	7.65385e-015	1.0331e-014	1.52801e-015	1.31357e-014	4.49765e-015	7.43514e-015	2.05639e-015	4.39293e-016	8.36807e-015	3.48855e-015	5.96918e-015	5.28074e-015	1.88873e-015	4.53988e-015	-6.99467e-015	-9.68773e-015	-9.5732e-015	-3.1042e-015
-1.23132e-015	-4.5332e-015	3.08448e-015	6.51114e-016	4.55243e-015	7.44219e-015	8.33468e-015	7.43276e-015	9.88567e-015	1.4163e-015	1.28519e-014	4.48886e-015	7.51441e-015	2.10601e-015	1.73858e-016	8.37023e-015	3.60003e-015	6.08517e-015	5.16795e-015	2.11383e-015	4.89746e-015	-6.7617e-015	-9.89462e-015	-9.48495e-015	-2.70695e-015
-1.49055e-015	-4.50792e-015	3.3259e-015	2.85681e-016	4.07114e-015	7.10623e-015	7.26347e-015	7.19273e-015	9.41085e-015	1.29998e-015	1.255e-014	4.49071e-015	7.61053e-015	2.157e-015	-8.35514e-017	8.35115e-015	3.71768e-015	6.18618e-015	5.03927e-015	2.33907e-015	5.22262e-015	-6.53068e-015	-1.00986e-014	-9.39379e-015	-2.31603e-015
-1.7414e-015	-4.4838e-015	3.5362e-015	-7.22609e-017	3.58752e-015	6.73814e-015	6.19781e-015	6.93459e-015	8.90835e-015	1.17931e-015	1.22301e-014	4.50058e-015	7.7207e-015	2.2088e-015	-3.31862e-016	8.3103e-015	3.8451e-015	6.27163e-015	4.89597e-015	2.56536e-015	5.5138e-015	-6.30012e-015	-1.0296e-014	-9.29841e-015	-1.93307e-015
-1.98343e-015	-4.4606e-015	3.7127e-015	-4.20207e-016	3.10316e-015	6.3388e-015	5.14249e-015	6.65773e-015	8.38082e-015	1.05465e-015	1.1892e-014	4.51591e-015	7.84108e-015	2.261e-015	-5.70002e-016	8.24823e-015	3.98542e-015	6.3409e-015	4.7389e-015	2.79503e-015	5.77024e-015	-6.06887e-015	-1.04835e-014	-9.19747e-015	-1.55938e-015
-2.21586e-015	-4.43849e-015	3.85348e-015	-7.55985e-016	2.62028e-015	5.90991e-015	4.10338e-015	6.36174e-015	7.83102e-015	9.26054e-016	1.15364e-014	4.53391e-015	7.96824e-015	2.31227e-015	-7.97074e-016	8.16464e-015	4.14192e-015	6.39382e-015	4.56913e-015	3.02929e-015	5.99086e-015	-5.83598e-015	-1.0657e-014	-9.08934e-015	-1.19627e-015
-2.43754e-015	-4.41753e-015	3.95747e-015	-1.07703e-015	2.14114e-015	5.45326e-015	3.08586e-015	6.04822e-015	7.26146e-015	7.94327e-016	1.11639e-014	4.55254e-015	8.09883e-015	2.36243e-015	-1.01228e-015	8.06019e-015	4.31757e-015	6.42994e-015	4.38855e-015	3.26858e-015	6.17478e-015	-5.60023e-015	-1.08125e-014	-8.97262e-015	-8.44739e-016
-2.64741e-015	-4.39802e-015	4.02313e-015	-1.38141e-015	1.66762e-015	4.97119e-015	2.09416e-015	5.71785e-015	6.6755e-015	6.59769e-016	1.07751e-014	4.56921e-015	8.22927e-015	2.4113e-015	-1.21475e-015	7.93576e-015	4.51458e-015	6.44961e-015	4.19902e-015	3.51465e-015	6.3217e-015	-5.35996e-015	-1.09464e-014	-8.84583e-015	-5.0646e-016
-2.84443e-015	-4.37954e-015	4.0492e-015	-1.66791e-015	1.20167e-015	4.46577e-015	1.13242e-015	5.37176e-015	6.07633e-015	5.23404e-016	1.03708e-014	4.58169e-015	8.35576e-015	2.4576e-015	-1.40336e-015	7.79252e-015	4.73547e-015	6.45292e-015	4.00261e-015	3.76837e-015	6.43174e-015	-5.1137e-015	-1.1054e-014	-8.708e-015	-1.81802e-016
-3.02754e-015	-4.36131e-015	4.03525e-015	-1.93501e-015	7.44364e-016	3.93972e-015	2.04071e-016	5.01164e-015	5.46759e-015	3.86313e-016	9.95158e-015	4.58713e-015	8.47481e-015	2.50012e-015	-1.57808e-015	7.63153e-015	4.98217e-015	6.44003e-015	3.80072e-015	4.03143e-015	6.50548e-015	-4.86036e-015	-1.11318e-014	-8.55786e-015	1.28523e-016
-3.1951e-015	-4.34273e-015	3.98067e-015	-2.18197e-015	2.97049e-016	3.39637e-015	-6.87265e-016	4.63896e-015	4.85308e-015	2.49424e-016	9.51805e-015	4.58331e-015	8.58212e-015	2.53813e-015	-1.73908e-015	7.45431e-015	5.25617e-015	6.41177e-015	3.59573e-015	4.30485e-015	6.54417e-015	-4.59845e-015	-1.11768e-014	-8.39468e-015	4.24633e-016
-3.34673e-015	-4.3224e-015	3.88637e-015	-2.40755e-015	-1.39452e-016	2.83862e-015	-1.53739e-015	4.2558e-015	4.23623e-015	1.13661e-016	9.07168e-015	4.56876e-015	8.67376e-015	2.57048e-015	-1.88572e-015	7.26238e-015	5.55807e-015	6.36943e-015	3.38988e-015	4.58881e-015	6.54838e-015	-4.32681e-015	-1.11858e-014	-8.21686e-015	7.06752e-016
-3.48131e-015	-4.29923e-015	3.75281e-015	-2.61142e-015	-5.64029e-016	2.26937e-015	-2.34244e-015	3.86372e-015	3.62023e-015	-1.95606e-017	8.61334e-015	4.54205e-015	8.7467e-015	2.59597e-015	-2.01711e-015	7.05813e-015	5.88877e-015	6.31436e-015	3.18456e-015	4.88491e-015	6.51963e-015	-4.04423e-015	-1.11557e-014	-8.02288e-015	9.74347e-016
-3.59745e-015	-4.27315e-015	3.5807e-015	-2.79378e-015	-9.753e-016	1.69164e-015	-3.09967e-015	3.46591e-015	3.00945e-015	-1.48754e-016	8.14407e-015	4.50202e-015	8.79713e-015	2.61377e-015	-2.13383e-015	6.8434e-015	6.24794e-015	6.24739e-015	2.9823e-015	5.19387e-015	6.45944e-015	-3.7493e-015	-1.10831e-014	-7.81203e-015	1.22788e-015
-3.69326e-015	-4.24278e-015	3.37138e-015	-2.9541e-015	-1.37245e-015	1.10842e-015	-3.80725e-015	3.06537e-015	2.4074e-015	-2.72245e-016	7.66499e-015	4.44766e-015	8.82169e-015	2.62321e-015	-2.23608e-015	6.62021e-015	6.63542e-015	6.16982e-015	2.78483e-015	5.51555e-015	6.36981e-015	-3.44085e-015	-1.09654e-014	-7.58341e-015	1.46808e-015
-3.76817e-015	-4.20674e-015	3.12704e-015	-3.09233e-015	-1.7535e-015	5.22635e-016	-4.46319e-015	2.66542e-015	1.81685e-015	-3.88624e-016	7.1773e-015	4.37879e-015	8.81788e-015	2.62342e-015	-2.32391e-015	6.39071e-015	7.05051e-015	6.08277e-015	2.59337e-015	5.85035e-015	6.25308e-015	-3.11766e-015	-1.08007e-014	-7.33597e-015	1.69551e-015
-3.82099e-015	-4.16354e-015	2.84998e-015	-3.20903e-015	-2.11811e-015	-6.22224e-017	-5.06614e-015	2.26835e-015	1.24064e-015	-4.96683e-016	6.68226e-015	4.29473e-015	8.78327e-015	2.6135e-015	-2.39797e-015	6.15709e-015	7.49198e-015	5.98735e-015	2.40943e-015	6.19803e-015	6.11156e-015	-2.77901e-015	-1.05868e-014	-7.06954e-015	1.91111e-015
-3.85056e-015	-4.11183e-015	2.54298e-015	-3.30532e-015	-2.46559e-015	-6.42471e-016	-5.61526e-015	1.87755e-015	6.81791e-016	-5.94746e-016	6.18134e-015	4.19506e-015	8.71567e-015	2.59343e-015	-2.45812e-015	5.92132e-015	7.95855e-015	5.88546e-015	2.23427e-015	6.55865e-015	5.9476e-015	-2.42461e-015	-1.03224e-014	-6.78328e-015	2.11644e-015
-3.85563e-015	-4.0502e-015	2.20872e-015	-3.38164e-015	-2.79506e-015	-1.21499e-015	-6.10996e-015	1.49596e-015	1.43157e-016	-6.81379e-016	5.6763e-015	4.08007e-015	8.61352e-015	2.56333e-015	-2.50383e-015	5.68629e-015	8.44764e-015	5.77906e-015	2.06928e-015	6.93162e-015	5.76417e-015	-2.05389e-015	-1.00068e-014	-6.47684e-015	2.31235e-015
-3.83534e-015	-3.97661e-015	1.85006e-015	-3.43879e-015	-3.10549e-015	-1.77659e-015	-6.55005e-015	1.1266e-015	-3.73167e-016	-7.55592e-016	5.16825e-015	3.95058e-015	8.47598e-015	2.5223e-015	-2.53582e-015	5.45463e-015	8.95729e-015	5.66997e-015	1.91538e-015	7.31626e-015	5.56364e-015	-1.66654e-015	-9.63934e-015	-6.14962e-015	2.50005e-015
-3.78863e-015	-3.88944e-015	1.46984e-015	-3.47838e-015	-3.39632e-015	-2.32431e-015	-6.93545e-015	7.73039e-016	-8.64064e-016	-8.15419e-016	4.659e-015	3.80681e-015	8.30235e-015	2.47055e-015	-2.55473e-015	5.22869e-015	9.48434e-015	5.56002e-015	1.77349e-015	7.71218e-015	5.34902e-015	-1.26223e-015	-9.2194e-015	-5.80135e-015	2.68075e-015
-3.71478e-015	-3.78716e-015	1.07131e-015	-3.50133e-015	-3.66695e-015	-2.85548e-015	-7.2674e-015	4.39166e-016	-1.32816e-015	-8.59057e-016	4.15023e-015	3.65003e-015	8.09223e-015	2.40774e-015	-2.56007e-015	5.00974e-015	1.00254e-014	5.45052e-015	1.64379e-015	8.11821e-015	5.12301e-015	-8.40841e-016	-8.74735e-015	-5.43155e-015	2.85587e-015
-3.61344e-015	-3.66837e-015	6.58471e-016	-3.5081e-015	-3.91732e-015	-3.36727e-015	-7.54694e-015	1.27698e-016	-1.76372e-015	-8.85334e-016	3.64334e-015	3.48168e-015	7.84669e-015	2.33428e-015	-2.55255e-015	4.79915e-015	1.05771e-014	5.34391e-015	1.52657e-015	8.53341e-015	4.88848e-015	-4.02549e-016	-8.22436e-015	-5.04062e-015	3.02732e-015
-3.48395e-015	-3.53219e-015	2.34417e-016	-3.5003e-015	-4.14747e-015	-3.85696e-015	-7.77649e-015	-1.58554e-016	-2.17e-015	-8.9305e-016	3.13957e-015	3.30308e-015	7.56637e-015	2.2508e-015	-2.53269e-015	4.59929e-015	1.11364e-014	5.24144e-015	1.42215e-015	8.95714e-015	4.64798e-015	5.26609e-017	-7.65138e-015	-4.62925e-015	3.19605e-015
-3.32537e-015	-3.37746e-015	-1.9732e-016	-3.47959e-015	-4.35716e-015	-4.32222e-015	-7.95743e-015	-4.16848e-016	-2.54703e-015	-8.80882e-016	2.64054e-015	3.11597e-015	7.25196e-015	2.15808e-015	-2.5009e-015	4.41174e-015	1.17004e-014	5.14503e-015	1.33105e-015	9.38783e-015	4.40352e-015	5.2458e-016	-7.02981e-015	-4.19722e-015	3.36357e-015
-3.13798e-015	-3.20256e-015	-6.32676e-016	-3.44682e-015	-4.54623e-015	-4.76072e-015	-8.09175e-015	-6.44802e-016	-2.89412e-015	-8.47738e-016	2.14724e-015	2.92235e-015	6.90597e-015	2.05737e-015	-2.45738e-015	4.23757e-015	1.22658e-014	5.05617e-015	1.25202e-015	9.82307e-015	4.15799e-015	1.01252e-015	-6.36179e-015	-3.74484e-015	3.53179e-015
-2.92145e-015	-3.00652e-015	-1.06817e-015	-3.40311e-015	-4.71433e-015	-5.17102e-015	-8.18288e-015	-8.39901e-016	-3.2109e-015	-7.92745e-016	1.66133e-015	2.72456e-015	6.53028e-015	1.94923e-015	-2.40279e-015	4.07868e-015	1.28287e-014	4.97615e-015	1.18456e-015	1.02606e-014	3.91404e-015	1.51584e-015	-5.64989e-015	-3.27299e-015	3.70207e-015
-2.67652e-015	-2.7887e-015	-1.50078e-015	-3.35007e-015	-4.86125e-015	-5.55183e-015	-8.23332e-015	-1.00075e-015	-3.49728e-015	-7.15155e-016	1.18392e-015	2.52424e-015	6.12725e-015	1.83467e-015	-2.33748e-015	3.93552e-015	1.33848e-014	4.90703e-015	1.12806e-015	1.06988e-014	3.67437e-015	2.03376e-015	-4.89735e-015	-2.78281e-015	3.87598e-015
-2.40274e-015	-2.54816e-015	-1.92721e-015	-3.28924e-015	-4.98703e-015	-5.90133e-015	-8.2457e-015	-1.12514e-015	-3.75408e-015	-6.14365e-016	7.16146e-016	2.32371e-015	5.69998e-015	1.7148e-015	-2.26219e-015	3.80966e-015	1.39307e-014	4.84975e-015	1.08133e-015	1.11348e-014	3.44084e-015	2.56504e-015	-4.10698e-015	-2.27508e-015	4.055e-015
-2.10135e-015	-2.28429e-015	-2.34395e-015	-3.22195e-015	-5.0916e-015	-6.21832e-015	-8.22359e-015	-1.21187e-015	-3.98252e-015	-4.90331e-016	2.58729e-016	2.12537e-015	5.2521e-015	1.59091e-015	-2.17781e-015	3.70099e-015	1.4464e-014	4.80545e-015	1.04329e-015	1.15666e-014	3.21498e-015	3.10866e-015	-3.28272e-015	-1.75043e-015	4.23988e-015
-1.77317e-015	-1.99752e-015	-2.74805e-015	-3.14935e-015	-5.17539e-015	-6.5024e-015	-8.17061e-015	-1.2601e-015	-4.1833e-015	-3.42642e-016	-1.8679e-016	1.93113e-015	4.78784e-015	1.46406e-015	-2.08439e-015	3.60888e-015	1.49818e-014	4.77512e-015	1.01355e-015	1.19919e-014	2.99857e-015	3.66327e-015	-2.42879e-015	-1.20938e-015	4.43193e-015
-1.41895e-015	-1.6881e-015	-3.13716e-015	-3.07271e-015	-5.23842e-015	-6.75336e-015	-8.09123e-015	-1.2702e-015	-4.35743e-015	-1.72058e-016	-6.20102e-016	1.74339e-015	4.3106e-015	1.33558e-015	-1.98297e-015	3.5339e-015	1.54808e-014	4.76065e-015	9.90474e-016	1.24082e-014	2.79308e-015	4.22726e-015	-1.54881e-015	-6.53487e-016	4.63247e-015
-1.03964e-015	-1.35623e-015	-3.50807e-015	-2.99357e-015	-5.28053e-015	-6.9707e-015	-7.98863e-015	-1.24262e-015	-4.50646e-015	2.1541e-017	-1.04015e-015	1.56376e-015	3.82471e-015	1.20656e-015	-1.87392e-015	3.47567e-015	1.59583e-014	4.76189e-015	9.73348e-016	1.2813e-014	2.59998e-015	4.79919e-015	-6.47456e-016	-8.37645e-017	4.84235e-015
-6.36611e-016	-1.00244e-015	-3.85878e-015	-2.9121e-015	-5.30198e-015	-7.15432e-015	-7.86641e-015	-1.17778e-015	-4.63269e-015	2.37648e-016	-1.44631e-015	1.39396e-015	3.33448e-015	1.07903e-015	-1.75793e-015	3.43262e-015	1.64124e-014	4.7797e-015	9.60577e-016	1.32036e-014	2.42093e-015	5.37842e-015	2.7057e-016	4.9843e-016	5.06217e-015
-2.119e-016	-6.28546e-016	-4.18753e-015	-2.82882e-015	-5.30355e-015	-7.30456e-015	-7.72937e-015	-1.07634e-015	-4.73789e-015	4.75019e-016	-1.83864e-015	1.23563e-015	2.84351e-015	9.54445e-016	-1.63611e-015	3.40446e-015	1.68413e-014	4.81388e-015	9.50979e-016	1.35778e-014	2.2566e-015	5.9633e-015	1.20059e-015	1.0916e-015	5.29165e-015
2.31904e-016	-2.35968e-016	-4.4927e-015	-2.7452e-015	-5.28464e-015	-7.42237e-015	-7.58098e-015	-9.39778e-016	-4.82402e-015	7.32893e-016	-2.21594e-015	1.0905e-015	2.35582e-015	8.34555e-016	-1.50898e-015	3.38996e-015	1.72434e-014	4.86518e-015	9.44131e-016	1.39332e-014	2.10788e-015	6.55242e-015	2.13778e-015	1.69415e-015	5.53118e-015
6.93079e-016	1.74313e-016	-4.77296e-015	-2.6621e-015	-5.24675e-015	-7.50839e-015	-7.42493e-015	-7.7062e-016	-4.89367e-015	1.00986e-015	-2.57786e-015	9.60178e-016	1.87607e-015	7.20198e-016	-1.3781e-015	3.38788e-015	1.76177e-014	4.9333e-015	9.38344e-016	1.42675e-014	1.97541e-015	7.14366e-015	3.07734e-015	2.30488e-015	5.78117e-015
1.1696e-015	6.0073e-016	-5.02743e-015	-2.58037e-015	-5.19035e-015	-7.56415e-015	-7.26443e-015	-5.70839e-016	-4.94959e-015	1.30395e-015	-2.92452e-015	8.46027e-016	1.40801e-015	6.11948e-016	-1.24444e-015	3.39634e-015	1.79636e-014	5.0185e-015	9.32199e-016	1.4579e-014	1.85974e-015	7.7355e-015	4.01432e-015	2.92185e-015	6.042e-015
1.65854e-015	1.04007e-015	-5.25512e-015	-2.50066e-015	-5.11627e-015	-7.59083e-015	-7.10314e-015	-3.43803e-016	-4.99379e-015	1.61379e-015	-3.25544e-015	7.48709e-016	9.55538e-016	5.10947e-016	-1.10902e-015	3.41372e-015	1.82814e-014	5.12045e-015	9.25752e-016	1.48653e-014	1.76108e-015	8.32671e-015	4.94365e-015	3.54367e-015	6.31406e-015
2.15761e-015	1.48954e-015	-5.45517e-015	-2.423e-015	-5.02526e-015	-7.59008e-015	-6.94462e-015	-9.23945e-017	-5.02857e-015	1.93771e-015	-3.57056e-015	6.68448e-016	5.22426e-016	4.18008e-016	-9.72553e-016	3.43828e-015	1.85708e-014	5.2386e-015	9.18272e-016	1.51244e-014	1.67911e-015	8.91525e-015	5.86069e-015	4.16872e-015	6.59682e-015
2.66345e-015	1.94652e-015	-5.62773e-015	-2.34767e-015	-4.91862e-015	-7.56417e-015	-6.79144e-015	1.8018e-016	-5.05599e-015	2.27341e-015	-3.86979e-015	6.05786e-016	1.12238e-016	3.34571e-016	-8.35854e-016	3.46779e-015	1.88316e-014	5.37289e-015	9.08968e-016	1.53551e-014	1.61377e-015	9.49989e-015	6.76102e-015	4.79515e-015	6.88942e-015
3.17352e-015	2.40867e-015	-5.7736e-015	-2.27469e-015	-4.79686e-015	-7.51422e-015	-6.64596e-015	4.70372e-016	-5.07816e-015	2.61922e-015	-4.15314e-015	5.61188e-016	-2.71837e-016	2.61485e-016	-6.99956e-016	3.49997e-015	1.90643e-014	5.52273e-015	8.97442e-016	1.55561e-014	1.56503e-015	1.00795e-014	7.63987e-015	5.42166e-015	7.19161e-015
3.68535e-015	2.87303e-015	-5.89291e-015	-2.20482e-015	-4.66123e-015	-7.44179e-015	-6.51125e-015	7.73886e-016	-5.09706e-015	2.97287e-015	-4.42104e-015	5.34511e-016	-6.26682e-016	1.99116e-016	-5.6592e-016	3.53265e-015	1.92692e-014	5.68695e-015	8.84128e-016	1.57259e-014	1.53204e-015	1.06521e-014	8.49257e-015	6.04638e-015	7.50322e-015
4.19567e-015	3.33639e-015	-5.98575e-015	-2.13837e-015	-4.5125e-015	-7.34888e-015	-6.38913e-015	1.08649e-015	-5.11463e-015	3.33166e-015	-4.67399e-015	5.25499e-016	-9.50803e-016	1.47692e-016	-4.34727e-016	3.56458e-015	1.94478e-014	5.86426e-015	8.69082e-016	1.58641e-014	1.51461e-015	1.1216e-014	9.31557e-015	6.66736e-015	7.8229e-015
4.70122e-015	3.79574e-015	-6.05258e-015	-2.07493e-015	-4.35163e-015	-7.23758e-015	-6.28171e-015	1.40433e-015	-5.1326e-015	3.69316e-015	-4.91219e-015	5.33335e-016	-1.24282e-015	1.08192e-016	-3.07026e-016	3.59385e-015	1.96018e-014	6.05315e-015	8.52736e-016	1.59709e-014	1.51231e-015	1.177e-014	1.01052e-014	7.28346e-015	8.14991e-015
5.19848e-015	4.24742e-015	-6.09467e-015	-2.01425e-015	-4.18039e-015	-7.11045e-015	-6.1907e-015	1.72313e-015	-5.15253e-015	4.05458e-015	-5.13666e-015	5.56263e-016	-1.50142e-015	8.05783e-017	-1.84301e-016	3.6179e-015	1.97327e-014	6.25292e-015	8.35182e-016	1.60459e-014	1.52488e-015	1.2313e-014	1.08577e-014	7.89296e-015	8.483e-015
5.68385e-015	4.68827e-015	-6.11307e-015	-1.95615e-015	-3.99988e-015	-6.96949e-015	-6.11737e-015	2.03915e-015	-5.17579e-015	4.41342e-015	-5.34734e-015	5.93523e-016	-1.72586e-015	6.48042e-017	-6.70698e-017	3.63499e-015	1.98413e-014	6.46209e-015	8.17651e-016	1.60894e-014	1.55183e-015	1.28439e-014	1.15705e-014	8.49416e-015	8.82171e-015
6.15408e-015	5.11564e-015	-6.10943e-015	-1.90021e-015	-3.81151e-015	-6.81669e-015	-6.06298e-015	2.34817e-015	-5.20279e-015	4.76676e-015	-5.54412e-015	6.44072e-016	-1.91561e-015	6.03257e-017	4.29819e-017	3.64311e-015	1.99293e-014	6.67952e-015	8.00925e-016	1.61016e-014	1.59267e-015	1.33609e-014	1.22407e-014	9.08553e-015	9.16434e-015
6.60598e-015	5.52586e-015	-6.08504e-015	-1.84596e-015	-3.61625e-015	-6.65433e-015	-6.02805e-015	2.64568e-015	-5.23462e-015	5.11237e-015	-5.72861e-015	7.06445e-016	-2.07048e-015	6.72502e-017	1.4502e-016	3.64041e-015	1.9998e-014	6.90458e-015	7.86061e-016	1.60838e-014	1.6468e-015	1.38631e-014	1.28655e-014	9.66557e-015	9.50988e-015
7.03633e-015	5.9157e-015	-6.04112e-015	-1.79291e-015	-3.41551e-015	-6.48445e-015	-6.01272e-015	2.92784e-015	-5.27199e-015	5.44755e-015	-5.90117e-015	7.78391e-016	-2.19119e-015	8.54093e-017	2.38558e-016	3.62532e-015	2.00488e-014	7.13526e-015	7.74346e-016	1.60369e-014	1.71381e-015	1.43494e-014	1.34427e-014	1.02324e-014	9.8569e-015
7.44204e-015	6.28148e-015	-5.97878e-015	-1.7405e-015	-3.21065e-015	-6.3091e-015	-6.01678e-015	3.1909e-015	-5.31621e-015	5.76935e-015	-6.06262e-015	8.57997e-016	-2.27943e-015	1.1398e-016	3.22955e-016	3.59619e-015	2.00835e-014	7.37008e-015	7.67097e-016	1.59624e-014	1.79362e-015	1.48186e-014	1.39711e-014	1.07842e-014	1.02043e-014
7.81973e-015	6.62093e-015	-5.89934e-015	-1.68837e-015	-3.00306e-015	-6.13034e-015	-6.0406e-015	3.43088e-015	-5.36702e-015	6.07542e-015	-6.21331e-015	9.43197e-016	-2.33686e-015	1.52017e-016	3.97525e-016	3.55157e-015	2.01031e-014	7.60767e-015	7.66177e-016	1.58625e-014	1.88537e-015	1.52698e-014	1.44498e-014	1.132e-014	1.05506e-014
8.16691e-015	6.93131e-015	-5.80455e-015	-1.63562e-015	-2.79457e-015	-5.94962e-015	-6.08383e-015	3.64399e-015	-5.42346e-015	6.36316e-015	-6.35419e-015	1.0318e-015	-2.36643e-015	1.99431e-016	4.6158e-016	3.49032e-015	2.01087e-014	7.84617e-015	7.73003e-016	1.57389e-014	1.98862e-015	1.57022e-014	1.48777e-014	1.18385e-014	1.08941e-014
8.48072e-015	7.20986e-015	-5.69571e-015	-1.58196e-015	-2.58605e-015	-5.7691e-015	-6.14602e-015	3.82746e-015	-5.48543e-015	6.63013e-015	-6.48623e-015	1.12106e-015	-2.37092e-015	2.55192e-016	5.14659e-016	3.4108e-015	2.01018e-014	8.08375e-015	7.8899e-016	1.5594e-014	2.10258e-015	1.61143e-014	1.5254e-014	1.23379e-014	1.12336e-014
8.7589e-015	7.45468e-015	-5.57398e-015	-1.52672e-015	-2.3788e-015	-5.59088e-015	-6.22664e-015	3.97875e-015	-5.55237e-015	6.87403e-015	-6.61015e-015	1.20861e-015	-2.35278e-015	3.18353e-016	5.56635e-016	3.3127e-015	2.00832e-014	8.31939e-015	8.15261e-016	1.54306e-014	2.22655e-015	1.65054e-014	1.55789e-014	1.28168e-014	1.15673e-014
8.9987e-015	7.66446e-015	-5.44035e-015	-1.46914e-015	-2.17491e-015	-5.41674e-015	-6.3245e-015	4.09552e-015	-5.62362e-015	7.09249e-015	-6.72673e-015	1.29187e-015	-2.31588e-015	3.87407e-016	5.87342e-016	3.19594e-015	2.00535e-014	8.55207e-015	8.5281e-016	1.52508e-014	2.35984e-015	1.68748e-014	1.58526e-014	1.32743e-014	1.18946e-014
9.19789e-015	7.83726e-015	-5.29548e-015	-1.40791e-015	-1.97548e-015	-5.24783e-015	-6.43823e-015	4.1759e-015	-5.69906e-015	7.28372e-015	-6.83651e-015	1.36869e-015	-2.26411e-015	4.61811e-016	6.06548e-016	3.06055e-015	2.00126e-014	8.78003e-015	9.03394e-016	1.50582e-014	2.50238e-015	1.72218e-014	1.60756e-014	1.37089e-014	1.22136e-014
9.35461e-015	7.97207e-015	-5.14039e-015	-1.34275e-015	-1.78192e-015	-5.08566e-015	-6.56676e-015	4.21791e-015	-5.77819e-015	7.44645e-015	-6.94021e-015	1.43623e-015	-2.20111e-015	5.40573e-016	6.14527e-016	2.90581e-015	1.99599e-014	9.00192e-015	9.67737e-016	1.48561e-014	2.65364e-015	1.75461e-014	1.62486e-014	1.41197e-014	1.25224e-014
9.46725e-015	8.0682e-015	-4.9756e-015	-1.27324e-015	-1.59518e-015	-4.93142e-015	-6.70904e-015	4.22053e-015	-5.85995e-015	7.57866e-015	-7.03865e-015	1.49288e-015	-2.13157e-015	6.21946e-016	6.11948e-016	2.73177e-015	1.98949e-014	9.21617e-015	1.04705e-015	1.46474e-014	2.81344e-015	1.78469e-014	1.63731e-014	1.45055e-014	1.28198e-014
9.5346e-015	8.12493e-015	-4.80167e-015	-1.19846e-015	-1.41579e-015	-4.78592e-015	-6.86327e-015	4.18332e-015	-5.94313e-015	7.67921e-015	-7.13266e-015	1.53624e-015	-2.05907e-015	7.05712e-016	5.98937e-016	2.53973e-015	1.98175e-014	9.42108e-015	1.14163e-015	1.44355e-014	2.98118e-015	1.81237e-014	1.64503e-014	1.48651e-014	1.31047e-014
9.55557e-015	8.1426e-015	-4.61926e-015	-1.11755e-015	-1.24511e-015	-4.65033e-015	-7.0284e-015	4.10528e-015	-6.02697e-015	7.74683e-015	-7.22306e-015	1.56346e-015	-1.98812e-015	7.91141e-016	5.76125e-016	2.32952e-015	1.97268e-014	9.61575e-015	1.25177e-015	1.42235e-014	3.15617e-015	1.83762e-014	1.64823e-014	1.51972e-014	1.33755e-014
9.52993e-015	8.12214e-015	-4.42831e-015	-1.02953e-015	-1.08425e-015	-4.52515e-015	-7.20278e-015	3.98722e-015	-6.11028e-015	7.78125e-015	-7.3108e-015	1.57287e-015	-1.923e-015	8.77324e-016	5.43983e-016	2.10148e-015	1.96217e-014	9.79889e-015	1.37743e-015	1.40136e-014	3.33808e-015	1.86037e-014	1.64702e-014	1.55013e-014	1.36309e-014
9.45682e-015	8.06356e-015	-4.22943e-015	-9.34092e-016	-9.33688e-016	-4.41039e-015	-7.3846e-015	3.82963e-015	-6.19133e-015	7.78188e-015	-7.39593e-015	1.56335e-015	-1.86798e-015	9.63463e-016	5.03264e-016	1.85691e-015	1.95e-014	9.96952e-015	1.51819e-015	1.38088e-014	3.52723e-015	1.88055e-014	1.64163e-014	1.57769e-014	1.3869e-014
9.33658e-015	7.96824e-015	-4.02248e-015	-8.30527e-016	-7.94105e-016	-4.30646e-015	-7.57249e-015	3.63382e-015	-6.26885e-015	7.74868e-015	-7.47933e-015	1.53307e-015	-1.82743e-015	1.04852e-015	4.55244e-016	1.59644e-015	1.936e-014	1.01263e-014	1.67353e-015	1.3611e-014	3.72259e-015	1.89813e-014	1.6323e-014	1.60229e-014	1.40886e-014
9.16954e-015	7.83775e-015	-3.80699e-015	-7.18343e-016	-6.66306e-016	-4.21404e-015	-7.76497e-015	3.4004e-015	-6.34182e-015	7.68147e-015	-7.56134e-015	1.48044e-015	-1.80584e-015	1.13202e-015	4.01563e-016	1.32102e-015	1.91998e-014	1.02676e-014	1.84303e-015	1.34232e-014	3.92331e-015	1.91305e-014	1.61927e-014	1.62384e-014	1.4288e-014
8.95624e-015	7.67407e-015	-3.583e-015	-5.96761e-016	-5.50321e-016	-4.13317e-015	-7.96075e-015	3.13077e-015	-6.40947e-015	7.57972e-015	-7.64227e-015	1.40429e-015	-1.80662e-015	1.21328e-015	3.43108e-016	1.03177e-015	1.90179e-014	1.03918e-014	2.02579e-015	1.32478e-014	4.12906e-015	1.92528e-014	1.60271e-014	1.64227e-014	1.44665e-014
8.69749e-015	7.4788e-015	-3.35031e-015	-4.65727e-016	-4.46825e-016	-4.06381e-015	-8.15927e-015	2.82779e-015	-6.47141e-015	7.44432e-015	-7.72274e-015	1.30377e-015	-1.83316e-015	1.29246e-015	2.8094e-016	7.30624e-016	1.88115e-014	1.04981e-014	2.22004e-015	1.30864e-014	4.33922e-015	1.93482e-014	1.58294e-014	1.6575e-014	1.46233e-014
8.39455e-015	7.25438e-015	-3.10866e-015	-3.25274e-016	-3.56261e-016	-4.00586e-015	-8.35987e-015	2.49356e-015	-6.52655e-015	7.27591e-015	-7.80294e-015	1.17812e-015	-1.88883e-015	1.36928e-015	2.16361e-016	4.186e-016	1.85787e-014	1.05855e-014	2.4233e-015	1.29403e-014	4.55261e-015	1.94163e-014	1.56019e-014	1.66946e-014	1.47576e-014
8.04838e-015	7.00359e-015	-2.85762e-015	-1.74953e-016	-2.78208e-016	-3.95928e-015	-8.56107e-015	2.1309e-015	-6.5746e-015	7.07568e-015	-7.8835e-015	1.02655e-015	-1.97651e-015	1.44342e-015	1.51224e-016	9.75018e-017	1.83169e-014	1.06534e-014	2.63372e-015	1.28111e-014	4.76805e-015	1.94563e-014	1.53477e-014	1.67814e-014	1.48678e-014
7.66176e-015	6.72923e-015	-2.59726e-015	-1.4984e-017	-2.13617e-016	-3.92364e-015	-8.76112e-015	1.74208e-015	-6.61424e-015	6.84482e-015	-7.96449e-015	8.48551e-016	-2.09877e-015	1.51487e-015	8.66785e-017	-2.31444e-016	1.80239e-014	1.07011e-014	2.84886e-015	1.27001e-014	4.9848e-015	1.94683e-014	1.50692e-014	1.68347e-014	1.49528e-014
7.23715e-015	6.43382e-015	-2.32759e-015	1.54355e-016	-1.6271e-016	-3.89849e-015	-8.95981e-015	1.33033e-015	-6.6453e-015	6.58419e-015	-8.04626e-015	6.43797e-016	-2.25702e-015	1.58308e-015	2.41476e-017	-5.66838e-016	1.76981e-014	1.07271e-014	3.06584e-015	1.2607e-014	5.20167e-015	1.94522e-014	1.47684e-014	1.68537e-014	1.50117e-014
6.77652e-015	6.12096e-015	-2.04841e-015	3.33236e-016	-1.25398e-016	-3.88434e-015	-9.15567e-015	8.98625e-016	-6.66776e-015	6.29581e-015	-8.12896e-015	4.13067e-016	-2.45245e-015	1.64812e-015	-3.5006e-017	-9.07284e-016	1.73377e-014	1.07303e-014	3.28173e-015	1.25318e-014	5.41721e-015	1.94075e-014	1.44472e-014	1.68381e-014	1.50438e-014
6.28283e-015	5.7941e-015	-1.75893e-015	5.21317e-016	-1.01068e-016	-3.88015e-015	-9.34839e-015	4.49943e-016	-6.68151e-015	5.98125e-015	-8.2129e-015	1.56998e-016	-2.68593e-015	1.71035e-015	-8.98022e-017	-1.25138e-015	1.69405e-014	1.07097e-014	3.49366e-015	1.24737e-014	5.63009e-015	1.93337e-014	1.41081e-014	1.67875e-014	1.50488e-014
5.75859e-015	5.45596e-015	-1.45954e-015	7.18117e-016	-8.91424e-017	-3.88528e-015	-9.53746e-015	-1.26405e-017	-6.68684e-015	5.64204e-015	-8.29817e-015	-1.23863e-016	-2.95838e-015	1.76999e-015	-1.39251e-016	-1.59807e-015	1.6505e-014	1.06651e-014	3.69843e-015	1.24318e-014	5.83903e-015	1.92305e-014	1.37535e-014	1.67018e-014	1.50259e-014
5.2072e-015	5.11034e-015	-1.15058e-015	9.228e-016	-8.96689e-017	-3.89859e-015	-9.72342e-015	-4.86751e-016	-6.68428e-015	5.28045e-015	-8.38511e-015	-4.28865e-016	-3.26996e-015	1.82756e-015	-1.82305e-016	-1.94573e-015	1.60297e-014	1.05957e-014	3.89169e-015	1.24043e-014	6.04352e-015	1.90983e-014	1.33858e-014	1.65818e-014	1.49748e-014
4.63271e-015	4.76028e-015	-8.322e-016	1.13464e-015	-1.02302e-016	-3.91929e-015	-9.90576e-015	-9.68934e-016	-6.67463e-015	4.89878e-015	-8.47364e-015	-7.56492e-016	-3.61999e-015	1.88308e-015	-2.18015e-016	-2.29314e-015	1.55132e-014	1.05009e-014	4.06999e-015	1.23891e-014	6.24193e-015	1.89369e-014	1.30068e-014	1.6427e-014	1.48952e-014
4.03819e-015	4.40842e-015	-5.04995e-016	1.35256e-015	-1.26956e-016	-3.94757e-015	-1.00831e-014	-1.45671e-015	-6.65874e-015	4.49944e-015	-8.56372e-015	-1.10536e-015	-4.00753e-015	1.93686e-015	-2.45289e-016	-2.63882e-015	1.49542e-014	1.038e-014	4.22968e-015	1.23846e-014	6.43267e-015	1.87462e-014	1.26187e-014	1.62372e-014	1.47866e-014
3.42794e-015	4.05827e-015	-1.69595e-016	1.5759e-015	-1.63068e-016	-3.98218e-015	-1.02556e-014	-1.94674e-015	-6.6375e-015	4.08518e-015	-8.65568e-015	-1.47354e-015	-4.4312e-015	1.98912e-015	-2.62741e-016	-2.9816e-015	1.43526e-014	1.02326e-014	4.36738e-015	1.23887e-014	6.61385e-015	1.85268e-014	1.22236e-014	1.60127e-014	1.46491e-014
2.80587e-015	3.71265e-015	1.73835e-016	1.80437e-015	-2.09408e-016	-4.02207e-015	-1.04236e-014	-2.4356e-015	-6.61068e-015	3.65788e-015	-8.7502e-015	-1.85976e-015	-4.88838e-015	2.04011e-015	-2.70164e-016	-3.32087e-015	1.37086e-014	1.00581e-014	4.47931e-015	1.23976e-014	6.78382e-015	1.82784e-014	1.1823e-014	1.57546e-014	1.44834e-014
2.1755e-015	3.37381e-015	5.23838e-016	2.0363e-015	-2.65589e-016	-4.06655e-015	-1.05867e-014	-2.91987e-015	-6.5795e-015	3.21992e-015	-8.84662e-015	-2.26188e-015	-5.37552e-015	2.09062e-015	-2.6735e-016	-3.65484e-015	1.30219e-014	9.85569e-015	4.56198e-015	1.24085e-014	6.94071e-015	1.8002e-014	1.14185e-014	1.54637e-014	1.42899e-014
1.54043e-015	3.04445e-015	8.78791e-016	2.27073e-015	-3.30923e-016	-4.11453e-015	-1.07446e-014	-3.39723e-015	-6.54619e-015	2.77387e-015	-8.94514e-015	-2.67813e-015	-5.88972e-015	2.1408e-015	-2.53631e-016	-3.9828e-015	1.22935e-014	9.62474e-015	4.61305e-015	1.24175e-014	7.08257e-015	1.76981e-014	1.1012e-014	1.51407e-014	1.40684e-014
9.05001e-016	2.72637e-015	1.23828e-015	2.50694e-015	-4.05109e-016	-4.1663e-015	-1.08973e-014	-3.86556e-015	-6.51155e-015	2.32227e-015	-9.04552e-015	-3.10611e-015	-6.42758e-015	2.19102e-015	-2.29134e-016	-4.30304e-015	1.15254e-014	9.36495e-015	4.62927e-015	1.24215e-014	7.2074e-015	1.73673e-014	1.06046e-014	1.47862e-014	1.38189e-014
2.7299e-016	2.42228e-015	1.60009e-015	2.74331e-015	-4.8751e-016	-4.22165e-015	-1.10451e-014	-4.32312e-015	-6.47763e-015	1.86764e-015	-9.14831e-015	-3.54333e-015	-6.98531e-015	2.24122e-015	-1.9362e-016	-4.6152e-015	1.07184e-014	9.07649e-015	4.60846e-015	1.24168e-014	7.31399e-015	1.70096e-014	1.0198e-014	1.44012e-014	1.3542e-014
-3.51623e-016	2.13416e-015	1.96219e-015	2.97796e-015	-5.77501e-016	-4.28006e-015	-1.11887e-014	-4.76745e-015	-6.44624e-015	1.4125e-015	-9.25364e-015	-3.98799e-015	-7.55875e-015	2.29154e-015	-1.47054e-016	-4.91847e-015	9.87471e-015	8.75891e-015	4.548e-015	1.24001e-014	7.4005e-015	1.66258e-014	9.79322e-015	1.39866e-014	1.32382e-014
-9.64622e-016	1.86294e-015	2.32263e-015	3.20858e-015	-6.7411e-016	-4.34065e-015	-1.13274e-014	-5.19712e-015	-6.41867e-015	9.59075e-016	-9.36129e-015	-4.43798e-015	-8.14329e-015	2.34222e-015	-8.97789e-017	-5.21218e-015	8.9964e-015	8.4124e-015	4.44602e-015	1.23668e-014	7.46557e-015	1.62166e-014	9.39137e-015	1.35437e-014	1.29091e-014
-1.56239e-015	1.61003e-015	2.67892e-015	3.43365e-015	-7.77228e-016	-4.40291e-015	-1.1462e-014	-5.61042e-015	-6.39656e-015	5.09695e-016	-9.4717e-015	-4.89054e-015	-8.73419e-015	2.39272e-015	-2.27571e-017	-5.49522e-015	8.08644e-015	8.03706e-015	4.30198e-015	1.2313e-014	7.50719e-015	1.57833e-014	8.99382e-015	1.30738e-014	1.25557e-014
-2.14142e-015	1.37697e-015	3.02806e-015	3.65192e-015	-8.86498e-016	-4.46707e-015	-1.1592e-014	-6.00595e-015	-6.38249e-015	6.61979e-017	-9.58489e-015	-5.34329e-015	-9.32688e-015	2.4427e-015	5.3278e-017	-5.76747e-015	7.14782e-015	7.63325e-015	4.1147e-015	1.2235e-014	7.52392e-015	1.53276e-014	8.6011e-015	1.25786e-014	1.21789e-014
-2.6984e-015	1.16435e-015	3.36797e-015	3.86263e-015	-1.00158e-015	-4.53224e-015	-1.17177e-014	-6.38215e-015	-6.37777e-015	-3.69411e-016	-9.70079e-015	-5.79391e-015	-9.91639e-015	2.49211e-015	1.37234e-016	-6.0285e-015	6.18437e-015	7.2018e-015	3.88331e-015	1.21288e-014	7.51487e-015	1.48503e-014	8.21415e-015	1.20598e-014	1.17803e-014
-3.23049e-015	9.72632e-016	3.6967e-015	4.06407e-015	-1.12234e-015	-4.59756e-015	-1.18392e-014	-6.73773e-015	-6.38408e-015	-7.95388e-016	-9.81893e-015	-6.23987e-015	-1.04977e-014	2.54041e-015	2.27612e-016	-6.27803e-015	5.20031e-015	6.74376e-015	3.60877e-015	1.19909e-014	7.47868e-015	1.43529e-014	7.83357e-015	1.15194e-014	1.13606e-014
-3.73505e-015	8.01762e-016	4.0113e-015	4.2542e-015	-1.24767e-015	-4.66313e-015	-1.1956e-014	-7.07218e-015	-6.40288e-015	-1.20913e-015	-9.93942e-015	-6.67898e-015	-1.10656e-014	2.58757e-015	3.23746e-016	-6.51571e-015	4.20017e-015	6.2602e-015	3.29215e-015	1.18186e-014	7.41442e-015	1.38371e-014	7.46038e-015	1.09597e-014	1.09216e-014
-4.20909e-015	6.52219e-016	4.30883e-015	4.43166e-015	-1.37758e-015	-4.7285e-015	-1.20677e-014	-7.38422e-015	-6.43583e-015	-1.60908e-015	-1.00624e-014	-7.10869e-015	-1.16159e-014	2.63338e-015	4.24093e-016	-6.74074e-015	3.18798e-015	5.75189e-015	2.93422e-015	1.16086e-014	7.322e-015	1.33041e-014	7.09541e-015	1.03831e-014	1.04653e-014
-4.65015e-015	5.23369e-016	4.58624e-015	4.59539e-015	-1.51216e-015	-4.7939e-015	-1.21741e-014	-7.67364e-015	-6.48424e-015	-1.99438e-015	-1.0188e-014	-7.52604e-015	-1.21438e-014	2.67719e-015	5.26988e-016	-6.95257e-015	2.16886e-015	5.21997e-015	2.53717e-015	1.13583e-014	7.20002e-015	1.27553e-014	6.73929e-015	9.79198e-015	9.99259e-015
-5.05685e-015	4.15001e-016	4.84118e-015	4.74408e-015	-1.65004e-015	-4.85919e-015	-1.22757e-014	-7.94016e-015	-6.54881e-015	-2.36343e-015	-1.03161e-014	-7.92937e-015	-1.26443e-014	2.71811e-015	6.3095e-016	-7.14991e-015	1.14749e-015	4.66593e-015	2.10425e-015	1.10654e-014	7.04843e-015	1.21927e-014	6.3927e-015	9.18895e-015	9.50537e-015
-5.42757e-015	3.26411e-016	5.07108e-015	4.87653e-015	-1.78979e-015	-4.92433e-015	-1.23722e-014	-8.18351e-015	-6.63069e-015	-2.71504e-015	-1.04466e-014	-8.31669e-015	-1.31129e-014	2.75516e-015	7.34021e-016	-7.33198e-015	1.28963e-016	4.09173e-015	1.63893e-015	1.07279e-014	6.86689e-015	1.1618e-014	6.05629e-015	8.57662e-015	9.00563e-015
-5.76084e-015	2.57001e-016	5.27295e-015	4.991e-015	-1.93128e-015	-4.98949e-015	-1.24633e-014	-8.40264e-015	-6.73157e-015	-3.04839e-015	-1.05795e-014	-8.68569e-015	-1.35459e-014	2.78771e-015	8.34458e-016	-7.49892e-015	-8.81666e-016	3.49936e-015	1.144e-015	1.03449e-014	6.65497e-015	1.10333e-014	5.73036e-015	7.958e-015	8.49492e-015
-6.05582e-015	2.05407e-016	5.4447e-015	5.08665e-015	-2.07429e-015	-5.05401e-015	-1.25475e-014	-8.59766e-015	-6.852e-015	-3.36302e-015	-1.07146e-014	-9.03436e-015	-1.39407e-014	2.81492e-015	9.31363e-016	-7.65036e-015	-1.87835e-015	2.89148e-015	6.22763e-016	9.91621e-015	6.41308e-015	1.04402e-014	5.4159e-015	7.33525e-015	7.97504e-015
-6.31176e-015	1.70815e-016	5.58476e-015	5.16286e-015	-2.21895e-015	-5.11761e-015	-1.26238e-014	-8.76937e-015	-6.99235e-015	-3.65847e-015	-1.08519e-014	-9.36166e-015	-1.42937e-014	2.83544e-015	1.02371e-015	-7.78503e-015	-2.85611e-015	2.27062e-015	7.91693e-017	9.44165e-015	6.14249e-015	9.84024e-015	5.11343e-015	6.71139e-015	7.44791e-015
-6.52862e-015	1.5199e-016	5.69123e-015	5.21879e-015	-2.36473e-015	-5.18073e-015	-1.26928e-014	-8.91861e-015	-7.15378e-015	-3.93438e-015	-1.09914e-014	-9.66629e-015	-1.4602e-014	2.84781e-015	1.1094e-015	-7.90267e-015	-3.81051e-015	1.63927e-015	-4.81897e-016	8.92168e-015	5.84359e-015	9.23579e-015	4.82359e-015	6.09032e-015	6.91555e-015
-6.70661e-015	1.48265e-016	5.7625e-015	5.25408e-015	-2.51099e-015	-5.24321e-015	-1.27535e-014	-9.04484e-015	-7.33586e-015	-4.19031e-015	-1.1133e-014	-9.9463e-015	-1.48637e-014	2.85192e-015	1.1876e-015	-8.00331e-015	-4.73664e-015	9.99678e-016	-1.05577e-015	8.35706e-015	5.51731e-015	8.62878e-015	4.54702e-015	5.4754e-015	6.37963e-015
-6.84665e-015	1.58518e-016	5.7965e-015	5.26819e-015	-2.65707e-015	-5.30454e-015	-1.28052e-014	-9.14854e-015	-7.538e-015	-4.42595e-015	-1.12759e-014	-1.02004e-014	-1.50772e-014	2.84683e-015	1.25695e-015	-8.08676e-015	-5.62999e-015	3.55317e-016	-1.63697e-015	7.74936e-015	5.16476e-015	8.0206e-015	4.2839e-015	4.86914e-015	5.84185e-015
-6.94937e-015	1.81458e-016	5.79264e-015	5.2608e-015	-2.80302e-015	-5.36457e-015	-1.28477e-014	-9.22989e-015	-7.76055e-015	-4.64165e-015	-1.14199e-014	-1.04284e-014	-1.52412e-014	2.83241e-015	1.31593e-015	-8.15187e-015	-6.48677e-015	-2.90471e-016	-2.2206e-015	7.10078e-015	4.78782e-015	7.41356e-015	4.03473e-015	4.27502e-015	5.30364e-015
-7.01615e-015	2.14768e-016	5.75029e-015	5.2323e-015	-2.94753e-015	-5.42335e-015	-1.28801e-014	-9.28973e-015	-8.00349e-015	-4.83798e-015	-1.15646e-014	-1.06295e-014	-1.53554e-014	2.80733e-015	1.36471e-015	-8.19852e-015	-7.30258e-015	-9.33839e-016	-2.80064e-015	6.41368e-015	4.38824e-015	6.81002e-015	3.80058e-015	3.69658e-015	4.76722e-015
-7.04858e-015	2.56902e-016	5.66963e-015	5.18312e-015	-3.09004e-015	-5.48012e-015	-1.29019e-014	-9.32908e-015	-8.26573e-015	-5.0151e-015	-1.17098e-014	-1.08025e-014	-1.542e-014	2.77091e-015	1.40265e-015	-8.22696e-015	-8.07391e-015	-1.5719e-015	-3.37254e-015	5.6914e-015	3.96802e-015	6.21231e-015	3.5817e-015	3.13662e-015	4.23373e-015
-7.0487e-015	3.06968e-016	5.55008e-015	5.11372e-015	-3.2298e-015	-5.5345e-015	-1.29121e-014	-9.34849e-015	-8.54664e-015	-5.17349e-015	-1.18548e-014	-1.09479e-014	-1.54353e-014	2.72291e-015	1.42864e-015	-8.23682e-015	-8.79686e-015	-2.20136e-015	-3.93083e-015	4.9373e-015	3.5293e-015	5.62233e-015	3.37837e-015	2.59857e-015	3.70496e-015
-7.01914e-015	3.63507e-016	5.39292e-015	5.02499e-015	-3.3667e-015	-5.58603e-015	-1.29099e-014	-9.34888e-015	-8.8454e-015	-5.31439e-015	-1.19999e-014	-1.10654e-014	-1.54028e-014	2.66344e-015	1.44304e-015	-8.22729e-015	-9.46825e-015	-2.81842e-015	-4.46975e-015	4.15522e-015	3.07446e-015	5.04151e-015	3.19076e-015	2.08597e-015	3.18267e-015
-6.96234e-015	4.25247e-016	5.19995e-015	4.91782e-015	-3.49983e-015	-5.63397e-015	-1.28946e-014	-9.33089e-015	-9.16043e-015	-5.43842e-015	-1.21443e-014	-1.11554e-014	-1.53237e-014	2.59163e-015	1.44541e-015	-8.19874e-015	-1.00862e-014	-3.41956e-015	-4.98443e-015	3.34984e-015	2.60545e-015	4.47172e-015	3.01951e-015	1.60128e-015	2.66771e-015
-6.88063e-015	4.90773e-016	4.97234e-015	4.79317e-015	-3.6286e-015	-5.67784e-015	-1.28656e-014	-9.29531e-015	-9.4903e-015	-5.54679e-015	-1.22877e-014	-1.12184e-014	-1.51999e-014	2.50752e-015	1.43571e-015	-8.1516e-015	-1.06482e-014	-4.00172e-015	-5.4701e-015	2.52589e-015	2.1245e-015	3.91457e-015	2.8645e-015	1.14711e-015	2.16082e-015
-6.77695e-015	5.58527e-016	4.71166e-015	4.65171e-015	-3.75274e-015	-5.71702e-015	-1.28225e-014	-9.24354e-015	-9.83395e-015	-5.64024e-015	-1.24295e-014	-1.12552e-014	-1.50339e-014	2.41142e-015	1.41485e-015	-8.08626e-015	-1.11523e-014	-4.5616e-015	-5.92291e-015	1.68808e-015	1.63418e-015	3.37143e-015	2.72593e-015	7.2639e-016	1.66346e-015
-6.65438e-015	6.2709e-016	4.41992e-015	4.49472e-015	-3.87095e-015	-5.75084e-015	-1.27647e-014	-9.17629e-015	-1.01898e-014	-5.71992e-015	-1.25695e-014	-1.12664e-014	-1.48289e-014	2.30284e-015	1.38336e-015	-8.00285e-015	-1.15975e-014	-5.09641e-015	-6.33931e-015	8.42052e-016	1.13704e-015	2.84341e-015	2.6038e-015	3.41884e-016	1.17659e-015
-6.51574e-015	6.95155e-016	4.09937e-015	4.3237e-015	-3.98251e-015	-5.77846e-015	-1.26921e-014	-9.09473e-015	-1.05557e-014	-5.78709e-015	-1.27064e-014	-1.12532e-014	-1.45883e-014	2.18204e-015	1.34185e-015	-7.90205e-015	-1.19834e-014	-5.60304e-015	-6.71575e-015	-6.80898e-018	6.35862e-016	2.3323e-015	2.49811e-015	-4.35059e-018	7.00713e-016
-6.36469e-015	7.61192e-016	3.75301e-015	4.13933e-015	-4.08658e-015	-5.79958e-015	-1.26047e-014	-9.00018e-015	-1.09292e-014	-5.84306e-015	-1.28398e-014	-1.12169e-014	-1.43165e-014	2.04939e-015	1.29154e-015	-7.78427e-015	-1.23099e-014	-6.07866e-015	-7.04954e-015	-8.52891e-016	1.33577e-016	1.83972e-015	2.40899e-015	-3.10872e-016	2.36889e-016
-6.20491e-015	8.23903e-016	3.38392e-015	3.94287e-015	-4.18243e-015	-5.81331e-015	-1.25025e-014	-8.89344e-015	-1.13082e-014	-5.88882e-015	-1.29696e-014	-1.11595e-014	-1.40178e-014	1.90528e-015	1.23333e-015	-7.65074e-015	-1.25771e-014	-6.5209e-015	-7.33844e-015	-1.69149e-015	-3.67472e-016	1.36671e-015	2.3361e-015	-5.75474e-016	-2.14775e-016
-6.03943e-015	8.8181e-016	2.99596e-015	3.73688e-015	-4.26936e-015	-5.81923e-015	-1.23856e-014	-8.77591e-015	-1.16907e-014	-5.92564e-015	-1.30953e-014	-1.10827e-014	-1.36968e-014	1.75083e-015	1.16909e-015	-7.50209e-015	-1.27867e-014	-6.92707e-015	-7.58026e-015	-2.51711e-015	-8.64814e-016	9.13461e-016	2.27876e-015	-7.9628e-016	-6.53996e-016
-5.87162e-015	9.34446e-016	2.59249e-015	3.52273e-015	-4.34661e-015	-5.81688e-015	-1.22545e-014	-8.64922e-015	-1.20744e-014	-5.95498e-015	-1.32162e-014	-1.09885e-014	-1.33583e-014	1.58679e-015	1.10064e-015	-7.3391e-015	-1.29404e-014	-7.29493e-015	-7.77344e-015	-3.32383e-015	-1.35593e-015	4.81335e-016	2.23616e-015	-9.72615e-016	-1.08032e-015
-5.70461e-015	9.81454e-016	2.17702e-015	3.30156e-015	-4.41271e-015	-5.80514e-015	-1.21092e-014	-8.51505e-015	-1.24573e-014	-5.97836e-015	-1.33314e-014	-1.08791e-014	-1.30077e-014	1.41394e-015	1.02893e-015	-7.16201e-015	-1.304e-014	-7.62288e-015	-7.9178e-015	-4.10637e-015	-1.83808e-015	7.05026e-017	2.20845e-015	-1.10336e-015	-1.4935e-015
-5.54175e-015	1.02134e-015	1.75381e-015	3.07528e-015	-4.46741e-015	-5.78318e-015	-1.19507e-014	-8.37486e-015	-1.28371e-014	-5.99682e-015	-1.3441e-014	-1.07562e-014	-1.26497e-014	1.23308e-015	9.55896e-016	-6.97266e-015	-1.3088e-014	-7.90974e-015	-8.01328e-015	-4.86007e-015	-2.30901e-015	-3.18399e-016	2.1949e-015	-1.18814e-015	-1.89294e-015
-5.38564e-015	1.05255e-015	1.32649e-015	2.8455e-015	-4.51037e-015	-5.7507e-015	-1.17797e-014	-8.22971e-015	-1.32112e-014	-6.01177e-015	-1.35442e-014	-1.06228e-014	-1.22896e-014	1.04511e-015	8.83165e-016	-6.77217e-015	-1.30875e-014	-8.15435e-015	-8.06091e-015	-5.58008e-015	-2.76579e-015	-6.84863e-016	2.19448e-015	-1.22696e-015	-2.2787e-015
-5.23918e-015	1.07388e-015	8.99605e-016	2.61425e-015	-4.54066e-015	-5.70679e-015	-1.15973e-014	-8.08177e-015	-1.35776e-014	-6.02435e-015	-1.36408e-014	-1.04818e-014	-1.19329e-014	8.51676e-016	8.1254e-016	-6.56241e-015	-1.30417e-014	-8.35644e-015	-8.06233e-015	-6.26206e-015	-3.20671e-015	-1.02842e-015	2.20677e-015	-1.21992e-015	-2.65068e-015
-5.10547e-015	1.08478e-015	4.76682e-016	2.38256e-015	-4.5585e-015	-5.65034e-015	-1.14035e-014	-7.93279e-015	-1.39339e-014	-6.03583e-015	-1.3731e-014	-1.03354e-014	-1.15846e-014	6.53514e-016	7.45905e-016	-6.34507e-015	-1.29533e-014	-8.51601e-015	-8.0194e-015	-6.90292e-015	-3.63016e-015	-1.34929e-015	2.23082e-015	-1.16772e-015	-3.00866e-015
-4.9867e-015	1.085e-015	6.11129e-017	2.15183e-015	-4.56312e-015	-5.58041e-015	-1.11996e-014	-7.7846e-015	-1.42786e-014	-6.04734e-015	-1.38145e-014	-1.01861e-014	-1.12499e-014	4.52381e-016	6.84641e-016	-6.12163e-015	-1.28258e-014	-8.6338e-015	-7.935e-015	-7.49834e-015	-4.03485e-015	-1.64707e-015	2.26553e-015	-1.07048e-015	-3.35219e-015
-4.885e-015	1.07371e-015	-3.42548e-016	1.92354e-015	-4.55416e-015	-5.49677e-015	-1.09872e-014	-7.63911e-015	-1.46096e-014	-6.05951e-015	-1.38914e-014	-1.00374e-014	-1.09334e-014	2.49917e-016	6.30588e-016	-5.89448e-015	-1.26635e-014	-8.71036e-015	-7.81235e-015	-8.04512e-015	-4.41974e-015	-1.92205e-015	2.30992e-015	-9.29655e-016	-3.68069e-015
-4.80218e-015	1.05013e-015	-7.30435e-016	1.69927e-015	-4.53091e-015	-5.39884e-015	-1.07684e-014	-7.49829e-015	-1.49246e-014	-6.07338e-015	-1.39615e-014	-9.89189e-015	-1.06398e-014	4.78141e-017	5.85106e-016	-5.66559e-015	-1.24702e-014	-8.74702e-015	-7.65538e-015	-8.54003e-015	-4.78301e-015	-2.17428e-015	2.36297e-015	-7.46963e-016	-3.99442e-015
-4.7401e-015	1.01345e-015	-1.09932e-015	1.47979e-015	-4.49375e-015	-5.28622e-015	-1.05446e-014	-7.36336e-015	-1.52223e-014	-6.08974e-015	-1.40251e-014	-9.75207e-015	-1.03732e-014	-1.52812e-016	5.4932e-016	-5.43659e-015	-1.22508e-014	-8.74567e-015	-7.46838e-015	-8.98083e-015	-5.12396e-015	-2.40372e-015	2.42391e-015	-5.24496e-016	-4.29383e-015
-4.69913e-015	9.63032e-016	-1.44532e-015	1.26665e-015	-4.4428e-015	-5.15938e-015	-1.03175e-014	-7.23665e-015	-1.55006e-014	-6.10956e-015	-1.4082e-014	-9.62078e-015	-1.01372e-014	-3.50829e-016	5.24664e-016	-5.20928e-015	-1.20094e-014	-8.70875e-015	-7.25534e-015	-9.36674e-015	-5.44219e-015	-2.61098e-015	2.49148e-015	-2.64431e-016	-4.57889e-015
-4.68047e-015	8.98374e-016	-1.76518e-015	1.0604e-015	-4.37809e-015	-5.01873e-015	-1.00884e-014	-7.11874e-015	-1.57576e-014	-6.13331e-015	-1.41325e-014	-9.50048e-015	-9.93463e-015	-5.44849e-016	5.12609e-016	-4.98547e-015	-1.17508e-014	-8.63864e-015	-7.02124e-015	-9.69735e-015	-5.73717e-015	-2.79677e-015	2.56458e-015	3.11694e-017	-4.84927e-015
-4.68497e-015	8.18935e-016	-2.05622e-015	8.61577e-016	-4.29937e-015	-4.86356e-015	-9.85947e-015	-7.01147e-015	-1.5992e-014	-6.16159e-015	-1.41767e-014	-9.39354e-015	-9.7689e-015	-7.33877e-016	5.13409e-016	-4.76686e-015	-1.14793e-014	-8.53857e-015	-6.77087e-015	-9.97238e-015	-6.00888e-015	-2.96112e-015	2.64185e-015	3.59507e-016	-5.10463e-015
-4.71305e-015	7.24502e-016	-2.31556e-015	6.71269e-016	-4.20744e-015	-4.69335e-015	-9.6318e-015	-6.91612e-015	-1.62019e-014	-6.19429e-015	-1.4215e-014	-9.30249e-015	-9.64262e-015	-9.15858e-016	5.27946e-016	-4.55566e-015	-1.11993e-014	-8.41165e-015	-6.5095e-015	-1.01921e-014	-6.25718e-015	-3.10415e-015	2.72205e-015	7.17647e-016	-5.34478e-015
-4.76472e-015	6.14741e-016	-2.541e-015	4.90105e-016	-4.10257e-015	-4.50817e-015	-9.4074e-015	-6.83448e-015	-1.63863e-014	-6.23132e-015	-1.42474e-014	-9.22909e-015	-9.55802e-015	-1.08985e-015	5.56934e-016	-4.35344e-015	-1.09155e-014	-8.26099e-015	-6.24228e-015	-1.03574e-014	-6.48132e-015	-3.22668e-015	2.80419e-015	1.10269e-015	-5.56889e-015
-4.8391e-015	4.89516e-016	-2.73123e-015	3.19095e-016	-3.98551e-015	-4.30821e-015	-9.18818e-015	-6.76762e-015	-1.65443e-014	-6.27318e-015	-1.42742e-014	-9.17519e-015	-9.51631e-015	-1.25468e-015	5.99944e-016	-4.16187e-015	-1.0632e-014	-8.09097e-015	-5.9746e-015	-1.04695e-014	-6.68133e-015	-3.3294e-015	2.88682e-015	1.51113e-015	-5.77645e-015
-4.9358e-015	3.49533e-016	-2.88489e-015	1.5895e-016	-3.85716e-015	-4.09392e-015	-8.97573e-015	-6.71603e-015	-1.66753e-014	-6.3203e-015	-1.42954e-014	-9.14281e-015	-9.5177e-015	-1.40932e-015	6.56842e-016	-3.98279e-015	-1.03529e-014	-7.90585e-015	-5.71128e-015	-1.05302e-014	-6.85817e-015	-3.41236e-015	2.96884e-015	1.9389e-015	-5.96746e-015
-5.05369e-015	1.94865e-016	-3.0011e-015	9.49981e-018	-3.71849e-015	-3.86628e-015	-8.77222e-015	-6.68004e-015	-1.67786e-014	-6.37257e-015	-1.43111e-014	-9.13333e-015	-9.56245e-015	-1.55227e-015	7.27003e-016	-3.81698e-015	-1.0082e-014	-7.71067e-015	-5.45715e-015	-1.05418e-014	-7.0128e-015	-3.47682e-015	3.04998e-015	2.38236e-015	-6.14124e-015
-5.19107e-015	2.54582e-017	-3.07925e-015	-1.29346e-016	-3.57073e-015	-3.62602e-015	-8.57895e-015	-6.66069e-015	-1.68544e-014	-6.42938e-015	-1.43223e-014	-9.14754e-015	-9.65064e-015	-1.68345e-015	8.09653e-016	-3.66576e-015	-9.82338e-015	-7.5092e-015	-5.21724e-015	-1.05071e-014	-7.14588e-015	-3.52362e-015	3.1288e-015	2.83763e-015	-6.29764e-015
-5.34632e-015	-1.57944e-016	-3.11904e-015	-2.57833e-016	-3.41563e-015	-3.37414e-015	-8.39671e-015	-6.65738e-015	-1.69019e-014	-6.49043e-015	-1.43293e-014	-9.18593e-015	-9.78133e-015	-1.80252e-015	9.03957e-016	-3.5305e-015	-9.58012e-015	-7.30605e-015	-4.99554e-015	-1.04299e-014	-7.25891e-015	-3.55346e-015	3.20449e-015	3.30126e-015	-6.43597e-015
-5.51746e-015	-3.54282e-016	-3.1212e-015	-3.75868e-016	-3.25386e-015	-3.11169e-015	-8.22797e-015	-6.67053e-015	-1.69211e-014	-6.55523e-015	-1.43327e-014	-9.24905e-015	-9.95379e-015	-1.90863e-015	1.00873e-015	-3.41146e-015	-9.3553e-015	-7.10571e-015	-4.79647e-015	-1.03133e-014	-7.35305e-015	-3.56696e-015	3.27583e-015	3.76924e-015	-6.55546e-015
-5.70172e-015	-5.63195e-016	-3.08615e-015	-4.83378e-016	-3.08694e-015	-2.8397e-015	-8.07423e-015	-6.70011e-015	-1.69117e-014	-6.62334e-015	-1.4333e-014	-9.33713e-015	-1.01655e-014	-2.00106e-015	1.12263e-015	-3.30987e-015	-9.15111e-015	-6.91223e-015	-4.6239e-015	-1.01606e-014	-7.42941e-015	-3.56474e-015	3.34229e-015	4.23792e-015	-6.65618e-015
-5.89764e-015	-7.83579e-016	-3.01513e-015	-5.81014e-016	-2.91702e-015	-2.5589e-015	-7.93673e-015	-6.74455e-015	-1.68737e-014	-6.69387e-015	-1.43308e-014	-9.45013e-015	-1.04138e-014	-2.07977e-015	1.2439e-015	-3.22584e-015	-8.9693e-015	-6.73059e-015	-4.48093e-015	-9.97634e-015	-7.48786e-015	-3.54741e-015	3.40326e-015	4.70336e-015	-6.73765e-015
-6.10233e-015	-1.01371e-015	-2.90964e-015	-6.68952e-016	-2.745e-015	-2.27042e-015	-7.81687e-015	-6.8031e-015	-1.68073e-014	-6.76614e-015	-1.43262e-014	-9.58701e-015	-1.0695e-014	-2.14447e-015	1.37101e-015	-3.15931e-015	-8.81307e-015	-6.5652e-015	-4.37007e-015	-9.76493e-015	-7.53033e-015	-3.51599e-015	3.45804e-015	5.16129e-015	-6.79873e-015
-6.31311e-015	-1.25237e-015	-2.77125e-015	-7.47127e-016	-2.57258e-015	-1.97633e-015	-7.71498e-015	-6.87469e-015	-1.6713e-014	-6.83936e-015	-1.43192e-014	-9.74674e-015	-1.10055e-014	-2.19463e-015	1.50197e-015	-3.1104e-015	-8.68401e-015	-6.41961e-015	-4.29365e-015	-9.53106e-015	-7.5576e-015	-3.47098e-015	3.50578e-015	5.60813e-015	-6.83876e-015
-6.52721e-015	-1.49795e-015	-2.6021e-015	-8.16391e-016	-2.40162e-015	-1.67799e-015	-7.63092e-015	-6.95804e-015	-1.65912e-014	-6.91292e-015	-1.43097e-014	-9.92823e-015	-1.13408e-014	-2.23101e-015	1.63498e-015	-3.07896e-015	-8.58307e-015	-6.29764e-015	-4.25309e-015	-9.27983e-015	-7.57145e-015	-3.41291e-015	3.54602e-015	6.04028e-015	-6.85724e-015
-6.74191e-015	-1.7488e-015	-2.40427e-015	-8.7733e-016	-2.23402e-015	-1.37642e-015	-7.56564e-015	-7.05156e-015	-1.6443e-014	-6.98606e-015	-1.42979e-014	-1.01296e-014	-1.16966e-014	-2.25342e-015	1.76762e-015	-3.06414e-015	-8.51084e-015	-6.20217e-015	-4.24898e-015	-9.01574e-015	-7.57331e-015	-3.3427e-015	3.57899e-015	6.45446e-015	-6.85424e-015
-6.95439e-015	-2.00256e-015	-2.18057e-015	-9.30144e-016	-2.07112e-015	-1.07299e-015	-7.51963e-015	-7.15329e-015	-1.62699e-014	-7.0578e-015	-1.42836e-014	-1.03492e-014	-1.20696e-014	-2.26247e-015	1.89787e-015	-3.06567e-015	-8.46778e-015	-6.136e-015	-4.28145e-015	-8.74293e-015	-7.56409e-015	-3.26124e-015	3.60424e-015	6.84728e-015	-6.83005e-015
-7.1619e-015	-2.25742e-015	-1.93273e-015	-9.75578e-016	-1.91474e-015	-7.69922e-016	-7.49218e-015	-7.26105e-015	-1.60724e-014	-7.12731e-015	-1.42671e-014	-1.0585e-014	-1.2455e-014	-2.25868e-015	2.02407e-015	-3.08249e-015	-8.45441e-015	-6.10137e-015	-4.35091e-015	-8.46591e-015	-7.54527e-015	-3.16932e-015	3.62124e-015	7.21576e-015	-6.78452e-015
-7.36221e-015	-2.51137e-015	-1.66387e-015	-1.01334e-015	-1.76587e-015	-4.68651e-016	-7.48224e-015	-7.37203e-015	-1.58518e-014	-7.19327e-015	-1.42473e-014	-1.08337e-014	-1.28466e-014	-2.2425e-015	2.14355e-015	-3.11326e-015	-8.46985e-015	-6.09952e-015	-4.45665e-015	-8.18902e-015	-7.51774e-015	-3.06784e-015	3.63043e-015	7.55718e-015	-6.71789e-015
-7.5526e-015	-2.76201e-015	-1.37713e-015	-1.04435e-015	-1.62657e-015	-1.70638e-016	-7.48932e-015	-7.48433e-015	-1.56089e-014	-7.25513e-015	-1.42244e-014	-1.10924e-014	-1.32389e-014	-2.21443e-015	2.25415e-015	-3.15638e-015	-8.5126e-015	-6.13243e-015	-4.59742e-015	-7.91669e-015	-7.48299e-015	-2.95785e-015	3.6318e-015	7.86864e-015	-6.6313e-015
-7.72996e-015	-3.00693e-015	-1.0755e-015	-1.06953e-015	-1.49878e-015	1.22638e-016	-7.5128e-015	-7.59525e-015	-1.5345e-014	-7.31191e-015	-1.41982e-014	-1.13584e-014	-1.36264e-014	-2.17523e-015	2.35392e-015	-3.21086e-015	-8.58127e-015	-6.20111e-015	-4.77115e-015	-7.65238e-015	-7.44208e-015	-2.84016e-015	3.62547e-015	8.14792e-015	-6.52454e-015
-7.89242e-015	-3.24389e-015	-7.62475e-016	-1.08867e-015	-1.38364e-015	4.09753e-016	-7.55093e-015	-7.7018e-015	-1.5062e-014	-7.36308e-015	-1.4168e-014	-1.16286e-014	-1.4004e-014	-2.12535e-015	2.44037e-015	-3.27477e-015	-8.67469e-015	-6.3059e-015	-4.9749e-015	-7.40007e-015	-7.39566e-015	-2.71549e-015	3.6113e-015	8.39271e-015	-6.39847e-015
-8.03713e-015	-3.46978e-015	-4.41661e-016	-1.10214e-015	-1.28213e-015	6.88533e-016	-7.60224e-015	-7.80171e-015	-1.47614e-014	-7.40736e-015	-1.41329e-014	-1.1899e-014	-1.43664e-014	-2.06549e-015	2.51171e-015	-3.34656e-015	-8.79125e-015	-6.44662e-015	-5.20606e-015	-7.16342e-015	-7.34445e-015	-2.58477e-015	3.58985e-015	8.6013e-015	-6.25389e-015
-8.16194e-015	-3.68236e-015	-1.15532e-016	-1.11071e-015	-1.19551e-015	9.5756e-016	-7.66474e-015	-7.8924e-015	-1.44442e-014	-7.44404e-015	-1.40918e-014	-1.21663e-014	-1.47092e-014	-1.9971e-015	2.56628e-015	-3.42446e-015	-8.92909e-015	-6.62213e-015	-5.46176e-015	-6.94564e-015	-7.28955e-015	-2.44882e-015	3.5612e-015	8.77226e-015	-6.09206e-015
-8.26562e-015	-3.87914e-015	2.12877e-016	-1.11464e-015	-1.12491e-015	1.21651e-015	-7.73612e-015	-7.97061e-015	-1.41118e-014	-7.47245e-015	-1.40436e-014	-1.24268e-014	-1.50276e-014	-1.92112e-015	2.6025e-015	-3.50645e-015	-9.08568e-015	-6.83161e-015	-5.73841e-015	-6.74958e-015	-7.23104e-015	-2.30883e-015	3.52561e-015	8.90427e-015	-5.91404e-015
-8.34679e-015	-4.0572e-015	5.41189e-016	-1.11461e-015	-1.07072e-015	1.46422e-015	-7.8141e-015	-8.03358e-015	-1.37662e-014	-7.4917e-015	-1.39875e-014	-1.26768e-014	-1.53176e-014	-1.83839e-015	2.61978e-015	-3.59101e-015	-9.25881e-015	-7.07312e-015	-6.03246e-015	-6.57721e-015	-7.16926e-015	-2.16607e-015	3.48332e-015	8.9966e-015	-5.72138e-015
-8.40368e-015	-4.21411e-015	8.66907e-016	-1.11002e-015	-1.03408e-015	1.69924e-015	-7.89694e-015	-8.07905e-015	-1.34087e-014	-7.50142e-015	-1.39227e-014	-1.29127e-014	-1.55746e-014	-1.75019e-015	2.61705e-015	-3.6764e-015	-9.44607e-015	-7.34432e-015	-6.33921e-015	-6.43122e-015	-7.1051e-015	-2.02219e-015	3.43451e-015	9.04854e-015	-5.51602e-015
-8.43544e-015	-4.34779e-015	1.18705e-015	-1.10057e-015	-1.01508e-015	1.92104e-015	-7.98184e-015	-8.10384e-015	-1.30404e-014	-7.50113e-015	-1.38482e-014	-1.31308e-014	-1.57954e-014	-1.65656e-015	2.59332e-015	-3.76038e-015	-9.64433e-015	-7.6427e-015	-6.65457e-015	-6.31332e-015	-7.03904e-015	-1.87843e-015	3.37945e-015	9.05993e-015	-5.3003e-015
-8.4414e-015	-4.45618e-015	1.49934e-015	-1.0869e-015	-1.01405e-015	2.12839e-015	-8.066e-015	-8.10607e-015	-1.26634e-014	-7.4903e-015	-1.37628e-014	-1.33277e-014	-1.59763e-014	-1.5582e-015	2.54795e-015	-3.84086e-015	-9.85047e-015	-7.96479e-015	-6.97407e-015	-6.22485e-015	-6.97182e-015	-1.73572e-015	3.31873e-015	9.03049e-015	-5.07608e-015
-8.42153e-015	-4.5378e-015	1.80169e-015	-1.06892e-015	-1.03075e-015	2.32114e-015	-8.14621e-015	-8.0837e-015	-1.22795e-014	-7.46832e-015	-1.36658e-014	-1.35004e-014	-1.61145e-014	-1.45663e-015	2.48109e-015	-3.91651e-015	-1.00621e-014	-8.30721e-015	-7.29292e-015	-6.16631e-015	-6.90295e-015	-1.59527e-015	3.25238e-015	8.96072e-015	-4.84526e-015
-8.37587e-015	-4.59021e-015	2.09251e-015	-1.04665e-015	-1.06484e-015	2.49926e-015	-8.21931e-015	-8.03543e-015	-1.18898e-014	-7.43523e-015	-1.35555e-014	-1.36457e-014	-1.62075e-014	-1.35244e-015	2.39294e-015	-3.98484e-015	-1.0276e-014	-8.66616e-015	-7.60719e-015	-6.13791e-015	-6.83231e-015	-1.45827e-015	3.18066e-015	8.85124e-015	-4.6106e-015
-8.30502e-015	-4.61206e-015	2.37014e-015	-1.02e-015	-1.11607e-015	2.66228e-015	-8.28191e-015	-7.95958e-015	-1.1496e-014	-7.39118e-015	-1.34314e-014	-1.3761e-014	-1.62538e-014	-1.24739e-015	2.28408e-015	-4.0449e-015	-1.04892e-014	-9.03736e-015	-7.91224e-015	-6.1403e-015	-6.76024e-015	-1.32576e-015	3.10409e-015	8.70268e-015	-4.37531e-015
-8.21001e-015	-4.6028e-015	2.6333e-015	-9.88737e-016	-1.18389e-015	2.8097e-015	-8.33142e-015	-7.85535e-015	-1.11006e-014	-7.33607e-015	-1.32917e-014	-1.38439e-014	-1.62526e-014	-1.142e-015	2.15517e-015	-4.09613e-015	-1.07e-014	-9.41704e-015	-8.20392e-015	-6.17338e-015	-6.6866e-015	-1.19971e-015	3.02287e-015	8.51579e-015	-4.14218e-015
-8.09182e-015	-4.56085e-015	2.88042e-015	-9.5344e-016	-1.26771e-015	2.94147e-015	-8.36492e-015	-7.72204e-015	-1.07053e-014	-7.2701e-015	-1.31355e-014	-1.38922e-014	-1.62033e-014	-1.03691e-015	2.00731e-015	-4.13705e-015	-1.09056e-014	-9.8005e-015	-8.4785e-015	-6.23675e-015	-6.61129e-015	-1.08128e-015	2.9371e-015	8.2919e-015	-3.91369e-015
-7.95126e-015	-4.48545e-015	3.11036e-015	-9.13857e-016	-1.3669e-015	3.05774e-015	-8.37964e-015	-7.55887e-015	-1.03115e-014	-7.19366e-015	-1.29624e-014	-1.39038e-014	-1.61065e-014	-9.32973e-016	1.84134e-015	-4.16699e-015	-1.1104e-014	-1.01828e-014	-8.73265e-015	-6.32957e-015	-6.53459e-015	-9.72302e-016	2.84697e-015	8.03251e-015	-3.69261e-015
-7.78969e-015	-4.37632e-015	3.32324e-015	-8.70042e-016	-1.48007e-015	3.15913e-015	-8.37284e-015	-7.36554e-015	-9.91986e-015	-7.10694e-015	-1.2772e-014	-1.38775e-014	-1.59631e-014	-8.31051e-016	1.65861e-015	-4.18501e-015	-1.12927e-014	-1.05592e-014	-8.96414e-015	-6.45076e-015	-6.45651e-015	-8.7399e-016	2.75252e-015	7.73933e-015	-3.48208e-015
-7.60866e-015	-4.23338e-015	3.51853e-015	-8.22402e-016	-1.60559e-015	3.24559e-015	-8.34201e-015	-7.1425e-015	-9.5317e-015	-7.01054e-015	-1.25636e-014	-1.38121e-014	-1.57745e-014	-7.31407e-016	1.46081e-015	-4.19089e-015	-1.14698e-014	-1.09256e-014	-9.16905e-015	-6.59814e-015	-6.37654e-015	-7.87719e-016	2.65341e-015	7.41427e-015	-3.28579e-015
-7.41086e-015	-4.05714e-015	3.69553e-015	-7.71009e-016	-1.74153e-015	3.31754e-015	-8.28406e-015	-6.89062e-015	-9.14807e-015	-6.90496e-015	-1.23364e-014	-1.37074e-014	-1.55429e-014	-6.35145e-016	1.24992e-015	-4.18429e-015	-1.16342e-014	-1.12773e-014	-9.34532e-015	-6.76992e-015	-6.29407e-015	-7.15035e-016	2.54977e-015	7.05832e-015	-3.10627e-015
-7.19858e-015	-3.84823e-015	3.85488e-015	-7.15948e-016	-1.88692e-015	3.37596e-015	-8.1966e-015	-6.61175e-015	-8.77077e-015	-6.79119e-015	-1.20904e-014	-1.3563e-014	-1.52701e-014	-5.43364e-016	1.0283e-015	-4.16476e-015	-1.1784e-014	-1.16101e-014	-9.49119e-015	-6.96513e-015	-6.2097e-015	-6.56883e-016	2.44182e-015	6.67353e-015	-2.94586e-015
-6.97412e-015	-3.60762e-015	3.99607e-015	-6.57741e-016	-2.03991e-015	3.42149e-015	-8.07815e-015	-6.30714e-015	-8.40099e-015	-6.66963e-015	-1.18256e-014	-1.33788e-014	-1.49596e-014	-4.56203e-016	7.97646e-016	-4.13265e-015	-1.19184e-014	-1.19203e-014	-9.60491e-015	-7.18209e-015	-6.12349e-015	-6.143e-016	2.32936e-015	6.26212e-015	-2.80735e-015
-6.74027e-015	-3.33656e-015	4.12006e-015	-5.9604e-016	-2.19796e-015	3.45503e-015	-7.92627e-015	-5.9786e-015	-8.03926e-015	-6.54109e-015	-1.15417e-014	-1.3156e-014	-1.46147e-014	-3.73801e-016	5.60364e-016	-4.08941e-015	-1.20367e-014	-1.22037e-014	-9.68532e-015	-7.41864e-015	-6.03457e-015	-5.87764e-016	2.21248e-015	5.82615e-015	-2.69293e-015
-6.49939e-015	-3.03678e-015	4.22811e-015	-5.30952e-016	-2.35901e-015	3.47806e-015	-7.73941e-015	-5.62841e-015	-7.68657e-015	-6.40654e-015	-1.12394e-014	-1.28957e-014	-1.42394e-014	-2.96877e-016	3.18819e-016	-4.03526e-015	-1.21386e-014	-1.24567e-014	-9.73266e-015	-7.67257e-015	-5.94304e-015	-5.7873e-016	2.09131e-015	5.36836e-015	-2.6044e-015
-6.25417e-015	-2.71058e-015	4.32066e-015	-4.62741e-016	-2.52086e-015	3.49135e-015	-7.51584e-015	-5.25898e-015	-7.34367e-015	-6.26649e-015	-1.09194e-014	-1.26e-014	-1.38379e-014	-2.25463e-016	7.54293e-017	-3.97078e-015	-1.22237e-014	-1.2676e-014	-9.74662e-015	-7.9408e-015	-5.84876e-015	-5.88551e-016	1.96515e-015	4.89071e-015	-2.54438e-015
-6.00737e-015	-2.36092e-015	4.39883e-015	-3.91633e-016	-2.68135e-015	3.49652e-015	-7.25435e-015	-4.87303e-015	-7.01141e-015	-6.12191e-015	-1.0582e-014	-1.22711e-014	-1.34147e-014	-1.59133e-016	-1.68005e-016	-3.89688e-015	-1.22914e-014	-1.28592e-014	-9.72745e-015	-8.22138e-015	-5.75186e-015	-6.17823e-016	1.83374e-015	4.39544e-015	-2.51426e-015
-5.76229e-015	-1.99013e-015	4.46347e-015	-3.17489e-016	-2.83837e-015	3.49488e-015	-6.95489e-015	-4.47376e-015	-6.691e-015	-5.97382e-015	-1.02287e-014	-1.19113e-014	-1.29748e-014	-9.89353e-017	-4.08819e-016	-3.81498e-015	-1.23417e-014	-1.30044e-014	-9.67635e-015	-8.51206e-015	-5.65274e-015	-6.66809e-016	1.69713e-015	3.88485e-015	-2.51572e-015
-5.52188e-015	-1.60073e-015	4.51569e-015	-2.42125e-016	-2.9892e-015	3.48772e-015	-6.61633e-015	-4.06436e-015	-6.38301e-015	-5.82353e-015	-9.86057e-015	-1.15237e-014	-1.2523e-014	-4.48208e-017	-6.44473e-016	-3.72636e-015	-1.23756e-014	-1.31095e-014	-9.59436e-015	-8.81064e-015	-5.55126e-015	-7.36335e-016	1.55528e-015	3.36119e-015	-2.55019e-015
-5.28907e-015	-1.19595e-015	4.55662e-015	-1.65638e-016	-3.13127e-015	3.47627e-015	-6.23844e-015	-3.64833e-015	-6.08755e-015	-5.67174e-015	-9.4794e-015	-1.11113e-014	-1.20641e-014	3.18607e-018	-8.72263e-016	-3.63259e-015	-1.23934e-014	-1.31734e-014	-9.48329e-015	-9.11474e-015	-5.44742e-015	-8.26593e-016	1.40817e-015	2.82686e-015	-2.61784e-015
-5.06641e-015	-7.79656e-016	4.58763e-015	-8.84432e-017	-3.26195e-015	3.46157e-015	-5.82142e-015	-3.22961e-015	-5.80508e-015	-5.51967e-015	-9.08681e-015	-1.06775e-014	-1.16038e-014	4.51819e-017	-1.08994e-015	-3.53422e-015	-1.23964e-014	-1.31951e-014	-9.34565e-015	-9.42176e-015	-5.34096e-015	-9.37714e-016	1.25522e-015	2.28456e-015	-2.71881e-015
-4.85589e-015	-3.55285e-016	4.60997e-015	-1.10407e-017	-3.37929e-015	3.44489e-015	-5.36577e-015	-2.81204e-015	-5.53654e-015	-5.36812e-015	-8.68424e-015	-1.02264e-014	-1.11469e-014	8.06221e-017	-1.29637e-015	-3.43301e-015	-1.23861e-014	-1.31741e-014	-9.18346e-015	-9.73e-015	-5.23227e-015	-1.06955e-015	1.09605e-015	1.73669e-015	-2.85318e-015
-4.65975e-015	7.43033e-017	4.62446e-015	6.67598e-017	-3.48102e-015	3.42814e-015	-4.87249e-015	-2.39879e-015	-5.28175e-015	-5.21724e-015	-8.2734e-015	-9.76125e-015	-1.0698e-014	1.10013e-016	-1.48946e-015	-3.33076e-015	-1.23633e-014	-1.31117e-014	-8.99914e-015	-1.00373e-014	-5.12184e-015	-1.22209e-015	9.30986e-016	1.18467e-015	-3.02053e-015
-4.48048e-015	5.05047e-016	4.63234e-015	1.4408e-016	-3.56557e-015	3.41246e-015	-4.34332e-015	-1.99335e-015	-5.04166e-015	-5.06785e-015	-7.85644e-015	-9.28638e-015	-1.02618e-014	1.33287e-016	-1.66728e-015	-3.22893e-015	-1.23294e-014	-1.30081e-014	-8.79595e-015	-1.03417e-014	-5.01021e-015	-1.39476e-015	7.60148e-016	6.31105e-016	-3.2196e-015
-4.31985e-015	9.32846e-016	4.63356e-015	2.20609e-016	-3.63051e-015	3.39918e-015	-3.77959e-015	-1.59913e-015	-4.81557e-015	-4.92084e-015	-7.43573e-015	-8.80599e-015	-9.84282e-015	1.50715e-016	-1.82845e-015	-3.12875e-015	-1.22863e-014	-1.28656e-014	-8.57653e-015	-1.06411e-014	-4.89837e-015	-1.58654e-015	5.83049e-016	7.81022e-017	-3.44908e-015
-4.17967e-015	1.35407e-015	4.63005e-015	2.95624e-016	-3.67327e-015	3.38932e-015	-3.18288e-015	-1.21972e-015	-4.60358e-015	-4.7769e-015	-7.01322e-015	-8.32427e-015	-9.44551e-015	1.63319e-016	-1.97157e-015	-3.03206e-015	-1.22359e-014	-1.26856e-014	-8.34389e-015	-1.09339e-014	-4.78655e-015	-1.79643e-015	3.99728e-016	-4.72208e-016	-3.70773e-015
-4.06187e-015	1.76473e-015	4.62241e-015	3.68329e-016	-3.69273e-015	3.3838e-015	-2.55568e-015	-8.58218e-016	-4.40535e-015	-4.63656e-015	-6.59141e-015	-7.84497e-015	-9.07405e-015	1.71405e-016	-2.09604e-015	-2.93954e-015	-1.21794e-014	-1.24711e-014	-8.1007e-015	-1.12188e-014	-4.67515e-015	-2.02346e-015	2.10654e-016	-1.01726e-015	-3.99308e-015
-3.96743e-015	2.16178e-015	4.61064e-015	4.38399e-016	-3.68692e-015	3.3835e-015	-1.90005e-015	-5.17375e-016	-4.22023e-015	-4.50005e-015	-6.17232e-015	-7.37177e-015	-8.73117e-015	1.75214e-016	-2.20054e-015	-2.85221e-015	-1.21184e-014	-1.22253e-014	-7.84963e-015	-1.14944e-014	-4.56491e-015	-2.26627e-015	1.64325e-017	-1.55509e-015	-4.30273e-015
-3.89736e-015	2.54159e-015	4.59598e-015	5.05071e-016	-3.65416e-015	3.38956e-015	-1.2194e-015	-1.99049e-016	-4.04777e-015	-4.36766e-015	-5.75826e-015	-6.90874e-015	-8.41979e-015	1.75372e-016	-2.28435e-015	-2.77079e-015	-1.20551e-014	-1.19505e-014	-7.59395e-015	-1.17588e-014	-4.45575e-015	-2.52295e-015	-1.8279e-016	-2.08424e-015	-4.63361e-015
-3.85181e-015	2.90129e-015	4.5795e-015	5.68016e-016	-3.59294e-015	3.40292e-015	-5.15982e-016	9.45032e-017	-3.8874e-015	-4.2399e-015	-5.35174e-015	-6.45977e-015	-8.14224e-015	1.72047e-016	-2.34713e-015	-2.69581e-015	-1.19907e-014	-1.16506e-014	-7.33648e-015	-1.20111e-014	-4.3483e-015	-2.79187e-015	-3.872e-016	-2.60323e-015	-4.98238e-015
-3.83138e-015	3.23778e-015	4.56145e-015	6.26602e-016	-3.50168e-015	3.42459e-015	2.07058e-016	3.60893e-016	-3.7383e-015	-4.1167e-015	-4.95495e-015	-6.02785e-015	-7.90071e-015	1.65943e-016	-2.38857e-015	-2.62796e-015	-1.19269e-014	-1.13295e-014	-7.07965e-015	-1.22504e-014	-4.24329e-015	-3.07159e-015	-5.96235e-016	-3.10998e-015	-5.34607e-015
-3.8357e-015	3.5482e-015	4.54216e-015	6.80758e-016	-3.37971e-015	3.45564e-015	9.46459e-016	5.98513e-016	-3.59967e-015	-3.99804e-015	-4.56951e-015	-5.61651e-015	-7.6965e-015	1.58011e-016	-2.40852e-015	-2.56756e-015	-1.18651e-014	-1.09907e-014	-6.82618e-015	-1.24761e-014	-4.14135e-015	-3.36035e-015	-8.09606e-016	-3.60341e-015	-5.72081e-015
-3.86408e-015	3.83019e-015	4.52162e-015	7.30453e-016	-3.22641e-015	3.49701e-015	1.69858e-015	8.05469e-016	-3.47017e-015	-3.88418e-015	-4.19772e-015	-5.22857e-015	-7.52968e-015	1.48834e-016	-2.40747e-015	-2.51458e-015	-1.18067e-014	-1.06388e-014	-6.5788e-015	-1.26869e-014	-4.04321e-015	-3.65586e-015	-1.0265e-015	-4.08206e-015	-6.10304e-015
-3.91646e-015	4.08136e-015	4.49972e-015	7.75405e-016	-3.04112e-015	3.54929e-015	2.45983e-015	9.81662e-016	-3.34899e-015	-3.77485e-015	-3.8412e-015	-4.86682e-015	-7.40034e-015	1.39336e-016	-2.38549e-015	-2.46877e-015	-1.17517e-014	-1.02785e-014	-6.3388e-015	-1.28823e-014	-3.94908e-015	-3.9563e-015	-1.2468e-015	-4.54399e-015	-6.48925e-015
-3.99247e-015	4.30001e-015	4.47666e-015	8.16018e-016	-2.82414e-015	3.61245e-015	3.22751e-015	1.12737e-015	-3.23522e-015	-3.66998e-015	-3.50166e-015	-4.5332e-015	-7.30769e-015	1.30139e-016	-2.34332e-015	-2.42966e-015	-1.17017e-014	-9.91425e-015	-6.10803e-015	-1.30623e-014	-3.86016e-015	-4.2591e-015	-1.4698e-015	-4.98836e-015	-6.87599e-015
-4.09085e-015	4.48452e-015	4.45282e-015	8.52179e-016	-2.57515e-015	3.68747e-015	3.99799e-015	1.24233e-015	-3.12684e-015	-3.56927e-015	-3.18088e-015	-4.22971e-015	-7.25129e-015	1.22409e-016	-2.28134e-015	-2.39661e-015	-1.16578e-014	-9.54996e-015	-5.88815e-015	-1.32261e-014	-3.77621e-015	-4.56224e-015	-1.69424e-015	-5.41343e-015	-7.25916e-015
-4.21048e-015	4.63356e-015	4.42772e-015	8.84116e-016	-2.29395e-015	3.77502e-015	4.76801e-015	1.32791e-015	-3.02237e-015	-3.47246e-015	-2.87967e-015	-3.95737e-015	-7.22899e-015	1.16862e-016	-2.20004e-015	-2.36914e-015	-1.16204e-014	-9.18979e-015	-5.67989e-015	-1.33734e-014	-3.69691e-015	-4.86306e-015	-1.91949e-015	-5.81831e-015	-7.63478e-015
-4.35012e-015	4.74636e-015	4.40133e-015	9.11946e-016	-1.98092e-015	3.87555e-015	5.53414e-015	1.38495e-015	-2.92045e-015	-3.37937e-015	-2.59892e-015	-3.71719e-015	-7.23843e-015	1.14247e-016	-2.10067e-015	-2.3464e-015	-1.15899e-014	-8.83811e-015	-5.48454e-015	-1.35049e-014	-3.62326e-015	-5.15965e-015	-2.14515e-015	-6.2019e-015	-7.99875e-015
-4.50743e-015	4.82268e-015	4.3735e-015	9.36187e-016	-1.63649e-015	3.98899e-015	6.2926e-015	1.41444e-015	-2.82028e-015	-3.28941e-015	-2.33919e-015	-3.51005e-015	-7.27648e-015	1.15469e-016	-1.98413e-015	-2.32765e-015	-1.15668e-014	-8.49925e-015	-5.30204e-015	-1.36205e-014	-3.55535e-015	-5.44962e-015	-2.36994e-015	-6.56378e-015	-8.34665e-015
-4.681e-015	4.86302e-015	4.34432e-015	9.56812e-016	-1.26128e-015	4.11499e-015	7.03969e-015	1.4188e-015	-2.72063e-015	-3.20176e-015	-2.10057e-015	-3.33565e-015	-7.34028e-015	1.21223e-016	-1.85151e-015	-2.31075e-015	-1.15506e-014	-8.17665e-015	-5.13278e-015	-1.37202e-014	-3.49359e-015	-5.73085e-015	-2.59311e-015	-6.90316e-015	-8.67479e-015
-4.86855e-015	4.86764e-015	4.31365e-015	9.75048e-016	-8.56953e-016	4.25431e-015	7.77303e-015	1.40033e-015	-2.61962e-015	-3.1158e-015	-1.88333e-015	-3.19368e-015	-7.42601e-015	1.31985e-016	-1.70375e-015	-2.29428e-015	-1.15404e-014	-7.87444e-015	-4.97536e-015	-1.38053e-014	-3.43787e-015	-6.00144e-015	-2.81354e-015	-7.21935e-015	-8.97958e-015
-5.06828e-015	4.83716e-015	4.28132e-015	9.913e-016	-4.24765e-016	4.40701e-015	8.49065e-015	1.36072e-015	-2.51538e-015	-3.03081e-015	-1.68769e-015	-3.08318e-015	-7.52943e-015	1.47816e-016	-1.54207e-015	-2.27674e-015	-1.15364e-014	-7.59555e-015	-4.8294e-015	-1.38767e-014	-3.38846e-015	-6.25955e-015	-3.03053e-015	-7.5124e-015	-9.25736e-015
-5.27774e-015	4.77209e-015	4.24734e-015	1.00705e-015	3.39258e-017	4.57299e-015	9.18928e-015	1.30362e-015	-2.40581e-015	-2.94638e-015	-1.51265e-015	-3.00316e-015	-7.64653e-015	1.69787e-016	-1.36777e-015	-2.25611e-015	-1.15375e-014	-7.34245e-015	-4.69393e-015	-1.39342e-014	-3.34573e-015	-6.50321e-015	-3.24319e-015	-7.78172e-015	-9.50514e-015
-5.49428e-015	4.67326e-015	4.21159e-015	1.02289e-015	5.17456e-016	4.75283e-015	9.86663e-015	1.23221e-015	-2.28983e-015	-2.86227e-015	-1.35749e-015	-2.95205e-015	-7.77192e-015	1.98326e-016	-1.18221e-015	-2.22993e-015	-1.15428e-014	-7.11864e-015	-4.56698e-015	-1.39789e-014	-3.30949e-015	-6.73079e-015	-3.45117e-015	-8.02699e-015	-9.71973e-015
-5.71498e-015	4.54176e-015	4.17438e-015	1.03956e-015	1.02398e-015	4.94575e-015	1.05198e-014	1.14952e-015	-2.16597e-015	-2.7774e-015	-1.22146e-015	-2.92786e-015	-7.90113e-015	2.34014e-016	-9.86159e-016	-2.19698e-015	-1.1552e-014	-6.9258e-015	-4.44701e-015	-1.40114e-014	-3.27984e-015	-6.94118e-015	-3.65377e-015	-8.24804e-015	-9.89866e-015
-5.93769e-015	4.38024e-015	4.13591e-015	1.05917e-015	1.55209e-015	5.15101e-015	1.11472e-014	1.05938e-015	-2.03223e-015	-2.69129e-015	-1.10265e-015	-2.9282e-015	-8.02983e-015	2.77569e-016	-7.80946e-016	-2.1553e-015	-1.1564e-014	-6.76514e-015	-4.33245e-015	-1.40315e-014	-3.25603e-015	-7.13285e-015	-3.85018e-015	-8.44528e-015	-1.00403e-014
-6.15968e-015	4.19073e-015	4.09588e-015	1.08355e-015	2.09949e-015	5.3686e-015	1.17465e-014	9.6513e-016	-1.88714e-015	-2.60343e-015	-9.996e-016	-2.95091e-015	-8.15295e-015	3.29164e-016	-5.66929e-016	-2.10249e-015	-1.15774e-014	-6.63827e-015	-4.22126e-015	-1.40403e-014	-3.2373e-015	-7.30475e-015	-4.0396e-015	-8.61904e-015	-1.01428e-014
-6.37879e-015	3.97584e-015	4.05513e-015	1.11331e-015	2.66332e-015	5.59826e-015	1.23164e-014	8.70781e-016	-1.72979e-015	-2.51357e-015	-9.10309e-016	-2.99355e-015	-8.26597e-015	3.88728e-016	-3.45289e-016	-2.03696e-015	-1.15905e-014	-6.54648e-015	-4.11154e-015	-1.40389e-014	-3.22338e-015	-7.4567e-015	-4.22121e-015	-8.76921e-015	-1.02046e-014
-6.59293e-015	3.73773e-015	4.01416e-015	1.15006e-015	3.2414e-015	5.83957e-015	1.28564e-014	7.79928e-016	-1.5592e-015	-2.42188e-015	-8.32808e-016	-3.05271e-015	-8.36409e-015	4.55641e-016	-1.16636e-016	-1.95703e-015	-1.16021e-014	-6.4896e-015	-4.00115e-015	-1.40283e-014	-3.21367e-015	-7.58803e-015	-4.39431e-015	-8.89612e-015	-1.02254e-014
-6.79938e-015	3.47948e-015	3.97346e-015	1.19523e-015	3.83094e-015	6.09262e-015	1.3366e-014	6.95853e-016	-1.37425e-015	-2.32818e-015	-7.65119e-016	-3.12533e-015	-8.44301e-015	5.30635e-016	1.17735e-016	-1.86143e-015	-1.16104e-014	-6.46717e-015	-3.88767e-015	-1.40101e-014	-3.20793e-015	-7.69787e-015	-4.5584e-015	-9.00061e-015	-1.02047e-014
-6.9963e-015	3.2034e-015	3.93339e-015	1.25024e-015	4.42948e-015	6.35686e-015	1.38446e-014	6.2254e-016	-1.17391e-015	-2.23158e-015	-7.04723e-016	-3.20887e-015	-8.49841e-015	6.13811e-016	3.57505e-016	-1.74848e-015	-1.16136e-014	-6.47893e-015	-3.76908e-015	-1.39849e-014	-3.20529e-015	-7.78618e-015	-4.71288e-015	-9.08335e-015	-1.01416e-014
-7.18189e-015	2.91213e-015	3.89443e-015	1.31591e-015	5.03445e-015	6.63184e-015	1.42921e-014	5.63166e-016	-9.57552e-016	-2.13185e-015	-6.49152e-016	-3.29964e-015	-8.52611e-015	7.04523e-016	6.01876e-016	-1.61647e-015	-1.161e-014	-6.52412e-015	-3.643e-015	-1.39536e-014	-3.20553e-015	-7.85404e-015	-4.85751e-015	-9.14516e-015	-1.00364e-014
-7.35342e-015	2.60779e-015	3.85746e-015	1.39335e-015	5.64276e-015	6.91653e-015	1.47083e-014	5.21259e-016	-7.24748e-016	-2.02904e-015	-5.96518e-016	-3.3952e-015	-8.52264e-015	8.02458e-016	8.50219e-016	-1.46387e-015	-1.15985e-014	-6.6012e-015	-3.50809e-015	-1.3918e-014	-3.20775e-015	-7.9017e-015	-4.99179e-015	-9.18783e-015	-9.88992e-015
-7.50888e-015	2.29312e-015	3.82352e-015	1.48346e-015	6.25162e-015	7.21072e-015	1.50939e-014	4.99439e-016	-4.74701e-016	-1.92352e-015	-5.44326e-016	-3.49215e-015	-8.4849e-015	9.06885e-016	1.10202e-015	-1.28957e-015	-1.15781e-014	-6.70826e-015	-3.36257e-015	-1.38784e-014	-3.21116e-015	-7.92967e-015	-5.1153e-015	-9.21223e-015	-9.70343e-015
-7.64768e-015	1.97083e-015	3.79348e-015	1.58802e-015	6.85803e-015	7.51406e-015	1.54494e-014	5.00053e-016	-2.06757e-016	-1.815e-015	-4.90395e-016	-3.58725e-015	-8.4103e-015	1.01719e-015	1.35706e-015	-1.09287e-015	-1.15476e-014	-6.84337e-015	-3.2047e-015	-1.38367e-014	-3.21508e-015	-7.93886e-015	-5.22803e-015	-9.21931e-015	-9.47825e-015
-7.76848e-015	1.64343e-015	3.76765e-015	1.70745e-015	7.45915e-015	7.82518e-015	1.57753e-014	5.25038e-016	7.91951e-017	-1.7043e-015	-4.32376e-016	-3.67756e-015	-8.29676e-015	1.13284e-015	1.61436e-015	-8.73918e-016	-1.15058e-014	-7.00403e-015	-3.03287e-015	-1.37938e-014	-3.21861e-015	-7.93169e-015	-5.32992e-015	-9.2103e-015	-9.21608e-015
-7.87e-015	1.31293e-015	3.74719e-015	1.84246e-015	8.05182e-015	8.1437e-015	1.60725e-014	5.76437e-016	3.83384e-016	-1.59102e-015	-3.67909e-016	-3.75992e-015	-8.14217e-015	1.25323e-015	1.87314e-015	-6.32646e-016	-1.14522e-014	-7.18774e-015	-2.8455e-015	-1.37509e-014	-3.22031e-015	-7.90898e-015	-5.42082e-015	-9.18657e-015	-8.91884e-015
-7.95124e-015	9.81274e-016	3.73372e-015	1.99385e-015	8.63326e-015	8.46951e-015	1.63417e-014	6.5636e-016	7.05327e-016	-1.47599e-015	-2.94598e-016	-3.83211e-015	-7.9452e-015	1.37735e-015	2.13351e-015	-3.68707e-016	-1.13861e-014	-7.39238e-015	-2.64206e-015	-1.37087e-014	-3.2193e-015	-7.8718e-015	-5.50079e-015	-9.14888e-015	-8.58939e-015
-8.01159e-015	6.50712e-016	3.7285e-015	2.16244e-015	9.20094e-015	8.80176e-015	1.65841e-014	7.65858e-016	1.0446e-015	-1.35915e-015	-2.10727e-016	-3.89202e-015	-7.70558e-015	1.50451e-015	2.39538e-015	-8.28277e-017	-1.13071e-014	-7.61464e-015	-2.42184e-015	-1.36686e-014	-3.21473e-015	-7.82197e-015	-5.57025e-015	-9.09891e-015	-8.23103e-015
-8.05162e-015	3.23757e-016	3.73235e-015	2.34854e-015	9.75212e-015	9.13988e-015	1.68007e-014	9.05639e-016	1.40059e-015	-1.2411e-015	-1.14563e-016	-3.93738e-015	-7.42355e-015	1.63352e-015	2.65813e-015	2.24542e-016	-1.12152e-014	-7.85168e-015	-2.18464e-015	-1.36322e-014	-3.20551e-015	-7.76139e-015	-5.62912e-015	-9.03864e-015	-7.84623e-015
-8.0709e-015	2.19595e-018	3.74639e-015	2.55239e-015	1.02842e-014	9.48283e-015	1.69933e-014	1.07576e-015	1.77286e-015	-1.12295e-015	-4.18538e-018	-3.96594e-015	-7.09967e-015	1.76292e-015	2.92169e-015	5.52606e-016	-1.11098e-014	-8.10007e-015	-1.93122e-015	-1.36009e-014	-3.18993e-015	-7.69218e-015	-5.67779e-015	-8.96947e-015	-7.43773e-015
-8.06933e-015	-3.12454e-016	3.77189e-015	2.77354e-015	1.07937e-014	9.83011e-015	1.71627e-014	1.27654e-015	2.16058e-015	-1.00419e-015	1.21548e-016	-3.97643e-015	-6.73511e-015	1.89244e-015	3.18556e-015	8.99948e-016	-1.09911e-014	-8.35625e-015	-1.66236e-015	-1.3575e-014	-3.1675e-015	-7.61665e-015	-5.71693e-015	-8.89345e-015	-7.00919e-015
-8.04835e-015	-6.19574e-016	3.80978e-015	3.01202e-015	1.12784e-014	1.01812e-014	1.73104e-014	1.50729e-015	2.56202e-015	-8.85424e-016	2.63727e-016	-3.96776e-015	-6.33157e-015	2.02078e-015	3.44957e-015	1.26544e-015	-1.08594e-014	-8.61684e-015	-1.3783e-015	-1.35558e-014	-3.1373e-015	-7.53708e-015	-5.74661e-015	-8.81234e-015	-6.56343e-015
-8.00743e-015	-9.17767e-016	3.86096e-015	3.26802e-015	1.1736e-014	1.05355e-014	1.74384e-014	1.76763e-015	2.97652e-015	-7.67562e-016	4.23293e-016	-3.93895e-015	-5.89167e-015	2.14692e-015	3.71296e-015	1.64776e-015	-1.07147e-014	-8.87902e-015	-1.08019e-015	-1.35439e-014	-3.09793e-015	-7.45547e-015	-5.76747e-015	-8.72746e-015	-6.10387e-015
-7.94689e-015	-1.20652e-015	3.92633e-015	3.54003e-015	1.21641e-014	1.08924e-014	1.75476e-014	2.05612e-015	3.40301e-015	-6.50744e-016	6.01029e-016	-3.88955e-015	-5.41794e-015	2.26978e-015	3.97507e-015	2.04533e-015	-1.05584e-014	-9.13947e-015	-7.69561e-016	-1.35405e-014	-3.04902e-015	-7.37429e-015	-5.77973e-015	-8.63984e-015	-5.63449e-015
-7.8682e-015	-1.48497e-015	4.00631e-015	3.82706e-015	1.25605e-014	1.12512e-014	1.7639e-014	2.37124e-015	3.83999e-015	-5.35192e-016	7.97341e-016	-3.81936e-015	-4.91424e-015	2.38809e-015	4.23543e-015	2.45671e-015	-1.03914e-014	-9.39603e-015	-4.48254e-016	-1.35455e-014	-2.98994e-015	-7.29555e-015	-5.78396e-015	-8.55109e-015	-5.15809e-015
-7.77266e-015	-1.75249e-015	4.10145e-015	4.12799e-015	1.29238e-014	1.16098e-014	1.77146e-014	2.71063e-015	4.28586e-015	-4.21699e-016	1.01206e-015	-3.728e-015	-4.38405e-015	2.50084e-015	4.49351e-015	2.8789e-015	-1.0215e-014	-9.64581e-015	-1.1843e-016	-1.35593e-014	-2.91963e-015	-7.22105e-015	-5.78048e-015	-8.46246e-015	-4.6785e-015
-7.66119e-015	-2.00967e-015	4.21219e-015	4.4421e-015	1.32523e-014	1.19679e-014	1.77753e-014	3.0721e-015	4.73898e-015	-3.10478e-016	1.24563e-015	-3.61598e-015	-3.83095e-015	2.6073e-015	4.74927e-015	3.3098e-015	-1.00305e-014	-9.88621e-015	2.17216e-016	-1.35828e-014	-2.8371e-015	-7.15293e-015	-5.76994e-015	-8.37549e-015	-4.19919e-015
-7.53495e-015	-2.25573e-015	4.339e-015	4.76786e-015	1.35442e-014	1.23253e-014	1.78224e-014	3.45319e-015	5.19741e-015	-2.01724e-016	1.49726e-015	-3.48397e-015	-3.25976e-015	2.70696e-015	5.00191e-015	3.74725e-015	-9.8395e-015	-1.01147e-014	5.55606e-016	-1.36163e-014	-2.74227e-015	-7.09237e-015	-5.75275e-015	-8.29154e-015	-3.72343e-015
-7.3954e-015	-2.49092e-015	4.48219e-015	5.1034e-015	1.37982e-014	1.26809e-014	1.78569e-014	3.85057e-015	5.65968e-015	-9.53482e-017	1.76641e-015	-3.33316e-015	-2.67587e-015	2.7986e-015	5.25032e-015	4.1889e-015	-9.64309e-015	-1.03305e-014	8.93541e-016	-1.366e-014	-2.63427e-015	-7.04159e-015	-5.72933e-015	-8.21118e-015	-3.25444e-015
-7.2444e-015	-2.71614e-015	4.64196e-015	5.447e-015	1.40134e-014	1.30342e-014	1.78793e-014	4.2616e-015	6.12396e-015	8.69779e-018	2.05213e-015	-3.16455e-015	-2.08395e-015	2.88214e-015	5.49347e-015	4.63201e-015	-9.44318e-015	-1.05304e-014	1.2284e-015	-1.37143e-014	-2.51273e-015	-7.00208e-015	-5.70089e-015	-8.13492e-015	-2.79557e-015
-7.08381e-015	-2.93113e-015	4.81811e-015	5.7969e-015	1.41887e-014	1.33845e-014	1.78911e-014	4.68292e-015	6.58908e-015	1.10642e-016	2.35357e-015	-2.97946e-015	-1.4888e-015	2.95681e-015	5.73048e-015	5.07446e-015	-9.24119e-015	-1.07136e-014	1.55755e-015	-1.37791e-014	-2.37721e-015	-6.97501e-015	-5.66799e-015	-8.06373e-015	-2.34902e-015
-6.91518e-015	-3.13584e-015	5.01027e-015	6.15044e-015	1.43239e-014	1.37312e-014	1.78926e-014	5.11116e-015	7.05334e-015	2.10445e-016	2.66926e-015	-2.77969e-015	-8.95783e-016	3.02202e-015	5.96056e-015	5.51307e-015	-9.03898e-015	-1.08791e-014	1.87704e-015	-1.38542e-014	-2.2281e-015	-6.96174e-015	-5.6315e-015	-7.9983e-015	-1.91656e-015
-6.73994e-015	-3.3313e-015	5.21768e-015	6.50572e-015	1.44189e-014	1.40733e-014	1.78843e-014	5.54295e-015	7.5149e-015	3.08572e-016	2.99784e-015	-2.56665e-015	-3.10687e-016	3.07748e-015	6.18291e-015	5.94461e-015	-8.83895e-015	-1.10258e-014	2.184e-015	-1.39391e-014	-2.06565e-015	-6.96236e-015	-5.59151e-015	-7.93906e-015	-1.50033e-015
-6.55993e-015	-3.51755e-015	5.43983e-015	6.86093e-015	1.44732e-014	1.44095e-014	1.78665e-014	5.97532e-015	7.97227e-015	4.05423e-016	3.33752e-015	-2.34205e-015	2.61319e-016	3.12348e-015	6.39628e-015	6.36648e-015	-8.6431e-015	-1.11531e-014	2.47509e-015	-1.40328e-014	-1.8898e-015	-6.97744e-015	-5.54907e-015	-7.88631e-015	-1.10278e-015
-6.37727e-015	-3.69514e-015	5.67604e-015	7.21349e-015	1.44866e-014	1.47398e-014	1.78388e-014	6.40471e-015	8.42308e-015	5.01639e-016	3.68703e-015	-2.10794e-015	8.15063e-016	3.16012e-015	6.59935e-015	6.77611e-015	-8.45277e-015	-1.12605e-014	2.74751e-015	-1.41351e-014	-1.70075e-015	-7.00784e-015	-5.50474e-015	-7.83999e-015	-7.26123e-016
-6.19441e-015	-3.86587e-015	5.92446e-015	7.56079e-015	1.44597e-014	1.50635e-014	1.78016e-014	6.8273e-015	8.86593e-015	5.97502e-016	4.04397e-015	-1.86601e-015	1.34595e-015	3.18707e-015	6.79132e-015	7.17173e-015	-8.27047e-015	-1.13479e-014	2.99769e-015	-1.42452e-014	-1.49869e-015	-7.05373e-015	-5.45876e-015	-7.80009e-015	-3.7244e-016
-6.01231e-015	-4.03011e-015	6.18367e-015	7.90024e-015	1.43933e-014	1.53796e-014	1.77555e-014	7.24012e-015	9.3002e-015	6.93766e-016	4.40656e-015	-1.61868e-015	1.84917e-015	3.2041e-015	6.97136e-015	7.55029e-015	-8.09722e-015	-1.14155e-014	3.22249e-015	-1.43621e-014	-1.28435e-015	-7.11404e-015	-5.41127e-015	-7.76663e-015	-4.31613e-017
-5.83259e-015	-4.18788e-015	6.45257e-015	8.22933e-015	1.42879e-014	1.56877e-014	1.76998e-014	7.63979e-015	9.72472e-015	7.91168e-016	4.7728e-015	-1.36769e-015	2.32007e-015	3.21176e-015	7.13775e-015	7.91047e-015	-7.93455e-015	-1.14636e-014	3.41984e-015	-1.44852e-014	-1.05911e-015	-7.18837e-015	-5.36322e-015	-7.73837e-015	2.60642e-016
-5.6575e-015	-4.33946e-015	6.72925e-015	8.54529e-015	1.41453e-014	1.59875e-014	1.76344e-014	8.02322e-015	1.01381e-014	8.90665e-016	5.14083e-015	-1.11469e-015	2.75434e-015	3.21048e-015	7.28959e-015	8.25022e-015	-7.78381e-015	-1.14927e-014	3.58701e-015	-1.46126e-014	-8.2387e-016	-7.27648e-015	-5.31527e-015	-7.71523e-015	5.38886e-016
-5.48787e-015	-4.48543e-015	7.01184e-015	8.84597e-015	1.39667e-014	1.62785e-014	1.75593e-014	8.38764e-015	1.05398e-014	9.92549e-016	5.50872e-015	-8.623e-016	3.14879e-015	3.19994e-015	7.42613e-015	8.56726e-015	-7.64685e-015	-1.15041e-014	3.72165e-015	-1.47432e-014	-5.79816e-016	-7.37693e-015	-5.26864e-015	-7.69687e-015	7.91659e-016
-5.32575e-015	-4.62613e-015	7.29806e-015	9.12878e-015	1.37532e-014	1.65602e-014	1.74738e-014	8.73086e-015	1.09292e-014	1.09773e-015	5.8745e-015	-6.12408e-016	3.50005e-015	3.18083e-015	7.54605e-015	8.86007e-015	-7.52471e-015	-1.14984e-014	3.82175e-015	-1.48762e-014	-3.28711e-016	-7.48846e-015	-5.22373e-015	-7.68194e-015	1.01773e-015
-5.17236e-015	-4.76125e-015	7.58549e-015	9.39183e-015	1.35065e-014	1.68321e-014	1.73776e-014	9.0501e-015	1.13053e-014	1.20702e-015	6.23652e-015	-3.66698e-016	3.80537e-015	3.15375e-015	7.64828e-015	9.12732e-015	-7.41838e-015	-1.14771e-014	3.88577e-015	-1.50097e-014	-7.20039e-017	-7.60936e-015	-5.18088e-015	-7.66974e-015	1.21665e-015
-5.02884e-015	-4.89108e-015	7.87179e-015	9.63332e-015	1.32287e-014	1.70935e-014	1.72704e-014	9.34367e-015	1.16681e-014	1.32132e-015	6.59332e-015	-1.27116e-016	4.06175e-015	3.1194e-015	7.73172e-015	9.36771e-015	-7.32881e-015	-1.14415e-014	3.91345e-015	-1.51422e-014	1.88849e-016	-7.73768e-015	-5.14059e-015	-7.65961e-015	1.38957e-015
-4.89654e-015	-5.01514e-015	8.15508e-015	9.85109e-015	1.29214e-014	1.73439e-014	1.71523e-014	9.60981e-015	1.20175e-014	1.44182e-015	6.94332e-015	1.04979e-016	4.26777e-015	3.0783e-015	7.79551e-015	9.58003e-015	-7.25643e-015	-1.13938e-014	3.90413e-015	-1.52726e-014	4.52472e-016	-7.87164e-015	-5.10367e-015	-7.65106e-015	1.5368e-015
-4.77628e-015	-5.13348e-015	8.43344e-015	1.00432e-014	1.25866e-014	1.75832e-014	1.70228e-014	9.84748e-015	1.23538e-014	1.56886e-015	7.28552e-015	3.2828e-016	4.42267e-015	3.03099e-015	7.83934e-015	9.76353e-015	-7.20184e-015	-1.13351e-014	3.8577e-015	-1.53992e-014	7.16789e-016	-8.00905e-015	-5.07105e-015	-7.64256e-015	1.65856e-015
-4.66869e-015	-5.24583e-015	8.70452e-015	1.02082e-014	1.22265e-014	1.78109e-014	1.68817e-014	1.00555e-014	1.26772e-014	1.70342e-015	7.61844e-015	5.4168e-016	4.52552e-015	2.97779e-015	7.86242e-015	9.91697e-015	-7.16461e-015	-1.12667e-014	3.77393e-015	-1.55204e-014	9.8026e-016	-8.14789e-015	-5.04322e-015	-7.633e-015	1.75548e-015
-4.5749e-015	-5.35162e-015	8.96571e-015	1.03447e-014	1.18436e-014	1.80261e-014	1.67293e-014	1.02336e-014	1.29879e-014	1.84654e-015	7.94099e-015	7.44554e-016	4.57602e-015	2.9198e-015	7.86408e-015	1.00399e-014	-7.14516e-015	-1.11906e-014	3.65322e-015	-1.56344e-014	1.24074e-015	-8.28528e-015	-5.02128e-015	-7.6211e-015	1.82855e-015
-4.49542e-015	-5.45037e-015	9.21486e-015	1.04517e-014	1.14409e-014	1.82295e-014	1.65656e-014	1.03818e-014	1.32868e-014	1.99879e-015	8.25265e-015	9.35958e-016	4.57408e-015	2.85739e-015	7.84387e-015	1.01317e-014	-7.14378e-015	-1.11085e-014	3.4965e-015	-1.57403e-014	1.49723e-015	-8.41928e-015	-5.00553e-015	-7.60595e-015	1.87913e-015
-4.431e-015	-5.54163e-015	9.44934e-015	1.05285e-014	1.10208e-014	1.84203e-014	1.6391e-014	1.05002e-014	1.35743e-014	2.16101e-015	8.55272e-015	1.11499e-015	4.52112e-015	2.79148e-015	7.8011e-015	1.01926e-014	-7.16067e-015	-1.10215e-014	3.30547e-015	-1.58365e-014	1.74768e-015	-8.54793e-015	-4.99644e-015	-7.58604e-015	1.90888e-015
-4.3819e-015	-5.62409e-015	9.66778e-015	1.0575e-014	1.05863e-014	1.85983e-014	1.62065e-014	1.05898e-014	1.38508e-014	2.33304e-015	8.84056e-015	1.28105e-015	4.41869e-015	2.72199e-015	7.73551e-015	1.02221e-014	-7.19483e-015	-1.09307e-014	3.08282e-015	-1.59212e-014	1.98982e-015	-8.66882e-015	-4.99464e-015	-7.56048e-015	1.91892e-015
-4.34805e-015	-5.69789e-015	9.86821e-015	1.05906e-014	1.01401e-014	1.87636e-014	1.60129e-014	1.06519e-014	1.41177e-014	2.51505e-015	9.11557e-015	1.43423e-015	4.26906e-015	2.64955e-015	7.64761e-015	1.02214e-014	-7.24556e-015	-1.08376e-014	2.83098e-015	-1.59939e-014	2.22097e-015	-8.7793e-015	-5.00115e-015	-7.52796e-015	1.91042e-015
-4.32959e-015	-5.76225e-015	1.00489e-014	1.05749e-014	9.68468e-015	1.8916e-014	1.58107e-014	1.06879e-014	1.4376e-014	2.70697e-015	9.37782e-015	1.57444e-015	4.07454e-015	2.57475e-015	7.53734e-015	1.01902e-014	-7.31215e-015	-1.07438e-014	2.55172e-015	-1.6054e-014	2.4398e-015	-8.87683e-015	-5.01646e-015	-7.48756e-015	1.88537e-015
-4.32655e-015	-5.81613e-015	1.02081e-014	1.05289e-014	9.22353e-015	1.90553e-014	1.56012e-014	1.06994e-014	1.46262e-014	2.9086e-015	9.62737e-015	1.70187e-015	3.83738e-015	2.49749e-015	7.40523e-015	1.01288e-014	-7.39348e-015	-1.06499e-014	2.24882e-015	-1.61016e-014	2.64438e-015	-8.95865e-015	-5.04124e-015	-7.4387e-015	1.84541e-015
-4.33875e-015	-5.85897e-015	1.0344e-014	1.04524e-014	8.75965e-015	1.91815e-014	1.53859e-014	1.06892e-014	1.48699e-014	3.11988e-015	9.86474e-015	1.81733e-015	3.56086e-015	2.41864e-015	7.25147e-015	1.0038e-014	-7.48832e-015	-1.05566e-014	1.92642e-015	-1.61356e-014	2.83281e-015	-9.02333e-015	-5.07625e-015	-7.3805e-015	1.79223e-015
-4.36643e-015	-5.88914e-015	1.04551e-014	1.03456e-014	8.296e-015	1.92949e-014	1.5166e-014	1.06595e-014	1.51081e-014	3.34041e-015	1.00903e-014	1.92106e-015	3.24904e-015	2.33791e-015	7.07632e-015	9.91814e-015	-7.59575e-015	-1.04647e-014	1.58796e-015	-1.61555e-014	3.00323e-015	-9.06887e-015	-5.12204e-015	-7.3125e-015	1.72757e-015
-4.4085e-015	-5.90647e-015	1.05408e-014	1.02094e-014	7.83549e-015	1.93953e-014	1.49432e-014	1.06138e-014	1.53418e-014	3.5699e-015	1.03047e-014	2.01355e-015	2.90646e-015	2.25509e-015	6.88121e-015	9.77001e-015	-7.71446e-015	-1.03754e-014	1.23764e-015	-1.61612e-014	3.15426e-015	-9.09292e-015	-5.1793e-015	-7.23437e-015	1.65344e-015
-4.46448e-015	-5.91025e-015	1.06002e-014	1.00448e-014	7.3812e-015	1.94829e-014	1.47193e-014	1.05545e-014	1.55729e-014	3.80741e-015	1.05086e-014	2.09544e-015	2.53707e-015	2.1702e-015	6.66691e-015	9.59463e-015	-7.84372e-015	-1.02888e-014	8.79264e-016	-1.61527e-014	3.28442e-015	-9.0937e-015	-5.2481e-015	-7.14601e-015	1.57149e-015
-4.53348e-015	-5.89964e-015	1.06326e-014	9.85306e-015	6.93589e-015	1.95573e-014	1.44963e-014	1.04849e-014	1.58023e-014	4.0518e-015	1.07031e-014	2.16778e-015	2.14568e-015	2.08286e-015	6.43412e-015	9.3925e-015	-7.98224e-015	-1.02053e-014	5.17804e-016	-1.61302e-014	3.39286e-015	-9.0706e-015	-5.32907e-015	-7.04687e-015	1.48359e-015
-4.61466e-015	-5.87402e-015	1.06375e-014	9.63544e-015	6.50237e-015	1.96193e-014	1.42762e-014	1.04075e-014	1.60315e-014	4.30199e-015	1.08888e-014	2.23121e-015	1.73702e-015	1.99275e-015	6.18382e-015	9.1654e-015	-8.12842e-015	-1.01251e-014	1.575e-016	-1.60944e-014	3.47901e-015	-9.02241e-015	-5.42223e-015	-6.93682e-015	1.39151e-015
-4.707e-015	-5.83244e-015	1.06144e-014	9.39389e-015	6.08324e-015	1.96692e-014	1.4061e-014	1.03258e-014	1.62617e-014	4.55657e-015	1.10663e-014	2.28642e-015	1.31539e-015	1.89987e-015	5.91752e-015	8.91426e-015	-8.28115e-015	-1.00478e-014	-1.96846e-016	-1.60458e-014	3.54181e-015	-8.94832e-015	-5.52783e-015	-6.81614e-015	1.29739e-015
-4.80935e-015	-5.77455e-015	1.05637e-014	9.12998e-015	5.68127e-015	1.97071e-014	1.38527e-014	1.02436e-014	1.64934e-014	4.81352e-015	1.1236e-014	2.33502e-015	8.86012e-016	1.80439e-015	5.63674e-015	8.64025e-015	-8.43902e-015	-9.97342e-015	-5.41039e-016	-1.59858e-014	3.58118e-015	-8.8475e-015	-5.64665e-015	-6.68535e-015	1.20254e-015
-4.92047e-015	-5.70055e-015	1.04849e-014	8.8455e-015	5.29846e-015	1.9733e-014	1.36541e-014	1.01649e-014	1.67272e-014	5.07135e-015	1.13994e-014	2.37791e-015	4.54499e-016	1.70523e-015	5.34274e-015	8.34533e-015	-8.60089e-015	-9.90122e-015	-8.70998e-016	-1.59152e-014	3.59688e-015	-8.71904e-015	-5.77846e-015	-6.54532e-015	1.10868e-015
-5.03976e-015	-5.60987e-015	1.03784e-014	8.54195e-015	4.9368e-015	1.97471e-014	1.34672e-014	1.0093e-014	1.69646e-014	5.32916e-015	1.15576e-014	2.41637e-015	2.52225e-017	1.6023e-015	5.03702e-015	8.03127e-015	-8.76618e-015	-9.83052e-015	-1.18212e-015	-1.58344e-014	3.58928e-015	-8.56292e-015	-5.9237e-015	-6.39693e-015	1.01781e-015
-5.16519e-015	-5.50259e-015	1.02442e-014	8.2215e-015	4.59911e-015	1.97491e-014	1.32949e-014	1.00314e-014	1.7206e-014	5.58504e-015	1.17114e-014	2.45194e-015	-3.97168e-016	1.49462e-015	4.72131e-015	7.69919e-015	-8.93394e-015	-9.76075e-015	-1.47065e-015	-1.57449e-014	3.55907e-015	-8.37984e-015	-6.08165e-015	-6.24124e-015	9.31168e-016
-5.29529e-015	-5.37905e-015	1.00834e-014	7.88635e-015	4.28763e-015	1.97393e-014	1.31395e-014	9.98405e-015	1.7452e-014	5.83718e-015	1.18621e-014	2.48593e-015	-8.07818e-016	1.38237e-015	4.39764e-015	7.35099e-015	-9.10303e-015	-9.6914e-015	-1.73207e-015	-1.56488e-014	3.50723e-015	-8.17014e-015	-6.25177e-015	-6.07934e-015	8.49872e-016
-5.42957e-015	-5.2398e-015	9.89741e-015	7.53847e-015	4.00418e-015	1.97183e-014	1.30019e-014	9.95398e-015	1.77028e-014	6.08378e-015	1.20103e-014	2.51975e-015	-1.20234e-015	1.2654e-015	4.06759e-015	6.98834e-015	-9.27243e-015	-9.62123e-015	-1.96308e-015	-1.55473e-014	3.43456e-015	-7.93436e-015	-6.43345e-015	-5.91211e-015	7.75142e-016
-5.5663e-015	-5.08512e-015	9.68726e-015	7.17923e-015	3.75049e-015	1.96864e-014	1.28843e-014	9.94426e-015	1.79589e-014	6.32342e-015	1.2157e-014	2.55464e-015	-1.57619e-015	1.14341e-015	3.73297e-015	6.61288e-015	-9.4419e-015	-9.54912e-015	-2.15981e-015	-1.54426e-014	3.34251e-015	-7.67336e-015	-6.62607e-015	-5.74113e-015	7.08822e-016
-5.70355e-015	-4.91582e-015	9.45433e-015	6.81052e-015	3.52774e-015	1.96439e-014	1.2788e-014	9.95867e-015	1.82203e-014	6.55465e-015	1.23038e-014	2.59097e-015	-1.92515e-015	1.01597e-015	3.39567e-015	6.22627e-015	-9.61071e-015	-9.47394e-015	-2.31937e-015	-1.53361e-014	3.23272e-015	-7.38867e-015	-6.82895e-015	-5.56788e-015	6.51653e-016
-5.83937e-015	-4.73265e-015	9.19921e-015	6.43485e-015	3.33703e-015	1.95914e-014	1.27148e-014	9.99988e-015	1.8487e-014	6.77548e-015	1.24509e-014	2.63e-015	-2.24574e-015	8.82832e-016	3.05782e-015	5.83063e-015	-9.77823e-015	-9.39423e-015	-2.43932e-015	-1.52296e-014	3.10693e-015	-7.08153e-015	-7.04133e-015	-5.39407e-015	6.05429e-016
-5.97218e-015	-4.53563e-015	8.92444e-015	6.05442e-015	3.17951e-015	1.95295e-014	1.2666e-014	1.00702e-014	1.87587e-014	6.98439e-015	1.25988e-014	2.67268e-015	-2.53436e-015	7.43678e-016	2.72168e-015	5.42775e-015	-9.94426e-015	-9.30945e-015	-2.51662e-015	-1.51252e-014	2.96803e-015	-6.75352e-015	-7.26239e-015	-5.22126e-015	5.71664e-016
-6.10027e-015	-4.32629e-015	8.63139e-015	5.67067e-015	3.0559e-015	1.94583e-014	1.26431e-014	1.01718e-014	1.9035e-014	7.18057e-015	1.27482e-014	2.72002e-015	-2.78815e-015	5.98657e-016	2.38932e-015	5.01966e-015	-1.01081e-014	-9.21833e-015	-2.54943e-015	-1.50239e-014	2.81885e-015	-6.40674e-015	-7.49096e-015	-5.05078e-015	5.50557e-016
-6.22145e-015	-4.10633e-015	8.32164e-015	5.28502e-015	2.96681e-015	1.93786e-014	1.26471e-014	1.03071e-014	1.93149e-014	7.3632e-015	1.28989e-014	2.77326e-015	-3.00447e-015	4.485e-016	2.06197e-015	4.60782e-015	-1.02699e-014	-9.11991e-015	-2.5358e-015	-1.49271e-014	2.66143e-015	-6.04363e-015	-7.72537e-015	-4.8842e-015	5.43493e-016
-6.3335e-015	-3.87746e-015	7.99733e-015	4.90002e-015	2.9123e-015	1.92907e-014	1.26783e-014	1.04776e-014	1.95977e-014	7.53158e-015	1.30514e-014	2.833e-015	-3.18139e-015	2.93175e-016	1.74152e-015	4.19459e-015	-1.04291e-014	-9.01297e-015	-2.47507e-015	-1.48373e-014	2.49923e-015	-5.66633e-015	-7.96371e-015	-4.7231e-015	5.51438e-016
-6.43482e-015	-3.64103e-015	7.66061e-015	4.51746e-015	2.89387e-015	1.91952e-014	1.27367e-014	1.06847e-014	1.98821e-014	7.68528e-015	1.32057e-014	2.90076e-015	-3.31711e-015	1.33324e-016	1.43033e-015	3.78212e-015	-1.05849e-014	-8.89692e-015	-2.36655e-015	-1.47558e-014	2.336e-015	-5.27625e-015	-8.2049e-015	-4.56889e-015	5.75704e-016
-6.52343e-015	-3.39862e-015	7.31273e-015	4.13911e-015	2.91116e-015	1.90921e-014	1.28224e-014	1.09288e-014	2.01674e-014	7.82355e-015	1.33618e-014	2.97701e-015	-3.40998e-015	-3.09046e-017	1.12972e-015	3.3723e-015	-1.07377e-014	-8.77143e-015	-2.21013e-015	-1.46837e-014	2.17481e-015	-4.87578e-015	-8.44711e-015	-4.42342e-015	6.16932e-016
-6.59781e-015	-3.15164e-015	6.95578e-015	3.76634e-015	2.9634e-015	1.8982e-014	1.29345e-014	1.12103e-014	2.04518e-014	7.94667e-015	1.35199e-014	3.06207e-015	-3.45994e-015	-1.98747e-016	8.41452e-016	2.96788e-015	-1.08867e-014	-8.63578e-015	-2.00634e-015	-1.46222e-014	2.01917e-015	-4.4679e-015	-8.68851e-015	-4.28838e-015	6.75922e-016
-6.65601e-015	-2.90183e-015	6.59214e-015	3.40033e-015	3.05038e-015	1.88657e-014	1.30727e-014	1.15289e-014	2.07341e-014	8.05492e-015	1.36799e-014	3.15666e-015	-3.46667e-015	-3.68808e-016	5.67312e-016	2.57233e-015	-1.10314e-014	-8.48911e-015	-1.7553e-015	-1.45727e-014	1.87249e-015	-4.05538e-015	-8.92712e-015	-4.16495e-015	7.53245e-016
-6.69649e-015	-2.65102e-015	6.22352e-015	3.04194e-015	3.17191e-015	1.87437e-014	1.32354e-014	1.18839e-014	2.1013e-014	8.14857e-015	1.38414e-014	3.26131e-015	-3.42992e-015	-5.40704e-016	3.08651e-016	2.18727e-015	-1.11714e-014	-8.33122e-015	-1.45811e-015	-1.45363e-014	1.73773e-015	-3.63999e-015	-9.16089e-015	-4.05428e-015	8.49348e-016
-6.71758e-015	-2.40037e-015	5.85164e-015	2.69201e-015	3.32728e-015	1.86167e-014	1.34218e-014	1.22752e-014	2.12879e-014	8.22848e-015	1.40043e-014	3.37619e-015	-3.35052e-015	-7.1353e-016	6.74442e-017	1.81475e-015	-1.13066e-014	-8.1618e-015	-1.11652e-015	-1.45133e-014	1.61902e-015	-3.22448e-015	-9.38742e-015	-3.95726e-015	9.64499e-016
-6.71765e-015	-2.15093e-015	5.47816e-015	2.35272e-015	3.51519e-015	1.84853e-014	1.363e-014	1.27016e-014	2.15568e-014	8.29632e-015	1.41681e-014	3.50185e-015	-3.22954e-015	-8.86128e-016	-1.54593e-016	1.45693e-015	-1.14375e-014	-7.98032e-015	-7.33075e-016	-1.45037e-014	1.52013e-015	-2.81091e-015	-9.60506e-015	-3.87472e-015	1.09879e-015
-6.6955e-015	-1.90485e-015	5.10562e-015	2.02497e-015	3.73393e-015	1.83504e-014	1.38582e-014	1.31611e-014	2.18181e-014	8.35346e-015	1.43325e-014	3.63867e-015	-3.06784e-015	-1.05694e-015	-3.56625e-016	1.11592e-015	-1.15636e-014	-7.78624e-015	-3.10506e-016	-1.45074e-014	1.44418e-015	-2.40163e-015	-9.81209e-015	-3.80761e-015	1.25277e-015
-6.64938e-015	-1.66415e-015	4.73519e-015	1.70953e-015	3.98227e-015	1.82128e-014	1.41035e-014	1.36515e-014	2.20695e-014	8.40145e-015	1.44973e-014	3.78724e-015	-2.86673e-015	-1.22442e-015	-5.37811e-016	7.93785e-016	-1.16841e-014	-7.58024e-015	1.48939e-016	-1.45244e-014	1.39453e-015	-1.99899e-015	-1.00061e-014	-3.75684e-015	1.42645e-015
-6.57764e-015	-1.43032e-015	4.36796e-015	1.40724e-015	4.25858e-015	1.80734e-014	1.4364e-014	1.41704e-014	2.23092e-014	8.44229e-015	1.46622e-014	3.94787e-015	-2.62889e-015	-1.3868e-015	-6.96869e-016	4.92167e-016	-1.17982e-014	-7.36268e-015	6.42371e-016	-1.45541e-014	1.37402e-015	-1.60491e-015	-1.01847e-014	-3.72251e-015	1.61988e-015
-6.47931e-015	-1.20485e-015	4.00592e-015	1.11971e-015	4.56076e-015	1.79327e-014	1.46365e-014	1.47149e-014	2.25358e-014	8.47836e-015	1.48264e-014	4.12058e-015	-2.3563e-015	-1.54198e-015	-8.32567e-016	2.13161e-016	-1.19055e-014	-7.13384e-015	1.16589e-015	-1.45959e-014	1.38586e-015	-1.22155e-015	-1.03459e-014	-3.70518e-015	1.8333e-015
-6.35346e-015	-9.8907e-016	3.65063e-015	8.47035e-016	4.88668e-015	1.77912e-014	1.49181e-014	1.52825e-014	2.2748e-014	8.51211e-015	1.49897e-014	4.30566e-015	-2.05165e-015	-1.68867e-015	-9.44088e-016	-4.05437e-017	-1.20056e-014	-6.89447e-015	1.71597e-015	-1.46491e-014	1.43273e-015	-8.50541e-016	-1.04879e-014	-3.70487e-015	2.06684e-015
-6.19972e-015	-7.84089e-016	3.30375e-015	5.89356e-016	5.23454e-015	1.76495e-014	1.52057e-014	1.58693e-014	2.29449e-014	8.54612e-015	1.51513e-014	4.50287e-015	-1.71833e-015	-1.82525e-015	-1.03064e-015	-2.67371e-016	-1.20981e-014	-6.64554e-015	2.28869e-015	-1.4712e-014	1.51724e-015	-4.92954e-016	-1.06089e-014	-3.72123e-015	2.31998e-015
-6.01755e-015	-5.90635e-016	2.96608e-015	3.47055e-016	5.60198e-015	1.75085e-014	1.54963e-014	1.64713e-014	2.31249e-014	8.58328e-015	1.53104e-014	4.71234e-015	-1.35897e-015	-1.95028e-015	-1.09209e-015	-4.6508e-016	-1.21819e-014	-6.38811e-015	2.88022e-015	-1.47828e-014	1.6409e-015	-1.50274e-016	-1.07068e-014	-3.75379e-015	2.592e-015
-5.80683e-015	-4.09262e-016	2.63876e-015	1.20517e-016	5.98641e-015	1.73687e-014	1.57862e-014	1.70849e-014	2.3287e-014	8.62636e-015	1.54667e-014	4.93423e-015	-9.7643e-016	-2.06226e-015	-1.12885e-015	-6.31776e-016	-1.22558e-014	-6.12323e-015	3.48614e-015	-1.48599e-014	1.80471e-015	1.76058e-016	-1.07803e-014	-3.80215e-015	2.88308e-015
-5.5673e-015	-2.40566e-016	2.3233e-015	-8.99778e-017	6.38495e-015	1.72308e-014	1.60718e-014	1.77066e-014	2.34303e-014	8.67826e-015	1.56198e-014	5.16814e-015	-5.73233e-016	-2.15994e-015	-1.14059e-015	-7.66632e-016	-1.23191e-014	-5.85217e-015	4.10271e-015	-1.49414e-014	2.01017e-015	4.8507e-016	-1.08279e-014	-3.86499e-015	3.19273e-015
-5.29906e-015	-8.5036e-017	2.02061e-015	-2.84493e-016	6.79517e-015	1.70947e-014	1.63497e-014	1.83319e-014	2.35536e-014	8.74172e-015	1.57687e-014	5.41374e-015	-1.53356e-016	-2.24202e-015	-1.12708e-015	-8.67997e-016	-1.237e-014	-5.57603e-015	4.72537e-015	-1.50254e-014	2.25785e-015	7.76051e-016	-1.08483e-014	-3.94156e-015	3.52051e-015
-5.00241e-015	5.68386e-017	1.7321e-015	-4.63109e-016	7.21445e-015	1.69611e-014	1.66179e-014	1.89564e-014	2.36568e-014	8.81987e-015	1.59134e-014	5.67062e-015	2.79544e-016	-2.30758e-015	-1.0887e-015	-9.35161e-016	-1.24076e-014	-5.2962e-015	5.3502e-015	-1.51104e-014	2.54788e-015	1.04812e-015	-1.08408e-014	-4.03104e-015	3.86518e-015
-4.67783e-015	1.85174e-016	1.45886e-015	-6.24858e-016	7.63992e-015	1.68302e-014	1.68726e-014	1.95762e-014	2.37388e-014	8.91526e-015	1.60531e-014	5.93886e-015	7.22258e-016	-2.35507e-015	-1.0259e-015	-9.67804e-016	-1.24306e-014	-5.01437e-015	5.97308e-015	-1.51941e-014	2.88039e-015	1.30158e-015	-1.08046e-014	-4.13269e-015	4.22614e-015
-4.32636e-015	2.99987e-016	1.2012e-015	-7.69072e-016	8.06843e-015	1.67021e-014	1.71096e-014	2.01873e-014	2.37994e-014	9.03082e-015	1.61874e-014	6.21755e-015	1.17143e-015	-2.38336e-015	-9.39177e-016	-9.65339e-016	-1.24376e-014	-4.73204e-015	6.58981e-015	-1.5275e-014	3.25421e-015	1.53644e-015	-1.07393e-014	-4.24505e-015	4.60222e-015
-3.94929e-015	4.01005e-016	9.60137e-016	-8.95993e-016	8.4976e-015	1.6577e-014	1.73271e-014	2.07852e-014	2.38391e-014	9.16922e-015	1.63163e-014	6.5066e-015	1.62288e-015	-2.39128e-015	-8.29312e-016	-9.26886e-016	-1.24276e-014	-4.45061e-015	7.19646e-015	-1.53499e-014	3.66826e-015	1.75242e-015	-1.06447e-014	-4.36655e-015	4.99293e-015
-3.54836e-015	4.89298e-016	7.35258e-016	-1.00577e-015	8.92403e-015	1.64551e-014	1.75229e-014	2.13654e-014	2.3858e-014	9.33233e-015	1.64398e-014	6.80547e-015	2.07389e-015	-2.37909e-015	-6.97918e-016	-8.52398e-016	-1.23996e-014	-4.17229e-015	7.7897e-015	-1.54173e-014	4.12127e-015	1.95044e-015	-1.05208e-014	-4.49596e-015	5.39715e-015
-3.12469e-015	5.65704e-016	5.27354e-016	-1.09865e-015	9.34464e-015	1.63367e-014	1.76951e-014	2.19238e-014	2.38559e-014	9.52183e-015	1.65575e-014	7.11379e-015	2.52126e-015	-2.34622e-015	-5.46127e-016	-7.42926e-016	-1.23514e-014	-3.89816e-015	8.36583e-015	-1.54748e-014	4.61126e-015	2.13118e-015	-1.03676e-014	-4.63192e-015	5.81378e-015
-2.68041e-015	6.30233e-016	3.36578e-016	-1.1744e-015	9.75606e-015	1.62215e-014	1.78408e-014	2.24563e-014	2.38338e-014	9.73955e-015	1.66695e-014	7.43077e-015	2.96272e-015	-2.293e-015	-3.75612e-016	-5.99247e-016	-1.22808e-014	-3.62981e-015	8.9225e-015	-1.55204e-014	5.13582e-015	2.29534e-015	-1.01858e-014	-4.77234e-015	6.24115e-015
-2.21803e-015	6.83227e-016	1.63529e-016	-1.23273e-015	1.01558e-014	1.61093e-014	1.79585e-014	2.29591e-014	2.37917e-014	9.98723e-015	1.67754e-014	7.75523e-015	3.39533e-015	-2.21968e-015	-1.87264e-016	-4.22222e-016	-1.21869e-014	-3.36849e-015	9.45582e-015	-1.55522e-014	5.6912e-015	2.44364e-015	-9.97622e-015	-4.91551e-015	6.67771e-015
-1.7399e-015	7.2584e-016	8.38759e-018	-1.27385e-015	1.05405e-014	1.6e-014	1.80467e-014	2.34292e-014	2.37306e-014	1.02654e-014	1.68755e-014	8.08662e-015	3.81692e-015	-2.12637e-015	1.70563e-017	-2.13026e-016	-1.2069e-014	-3.11588e-015	9.96299e-015	-1.55683e-014	6.27458e-015	2.5775e-015	-9.74047e-015	-5.0603e-015	7.12166e-015
-1.24828e-015	7.59813e-016	-1.29114e-016	-1.2979e-015	1.09081e-014	1.58937e-014	1.81043e-014	2.38634e-014	2.36512e-014	1.05749e-014	1.69697e-014	8.42394e-015	4.22495e-015	-2.0133e-015	2.35397e-016	2.66038e-017	-1.19259e-014	-2.8727e-015	1.04413e-014	-1.55671e-014	6.88232e-015	2.69868e-015	-9.47959e-015	-5.20483e-015	7.57123e-015
-7.45798e-016	7.86405e-016	-2.48741e-016	-1.30555e-015	1.12555e-014	1.57901e-014	1.81307e-014	2.42587e-014	2.35551e-014	1.09159e-014	1.70579e-014	8.76615e-015	4.61723e-015	-1.88152e-015	4.65434e-016	2.94762e-016	-1.17565e-014	-2.64019e-015	1.08893e-014	-1.55471e-014	7.50998e-015	2.80806e-015	-9.1954e-015	-5.34813e-015	8.02582e-015
-2.3566e-016	8.0639e-016	-3.50306e-016	-1.297e-015	1.15803e-014	1.56887e-014	1.81255e-014	2.4612e-014	2.34434e-014	1.12878e-014	1.71402e-014	9.11231e-015	4.9915e-015	-1.73223e-015	7.05172e-016	5.89655e-016	-1.15599e-014	-2.41964e-015	1.13048e-014	-1.55069e-014	8.15346e-015	2.90739e-015	-8.88968e-015	-5.48842e-015	8.4829e-015
2.79215e-016	8.20961e-016	-4.3378e-016	-1.27262e-015	1.18799e-014	1.55894e-014	1.80889e-014	2.49216e-014	2.33182e-014	1.16906e-014	1.72168e-014	9.46121e-015	5.34685e-015	-1.5669e-015	9.5256e-016	9.09431e-016	-1.13353e-014	-2.21254e-015	1.16862e-014	-1.54455e-014	8.8084e-015	2.99802e-015	-8.56423e-015	-5.6243e-015	8.94066e-015
7.95555e-016	8.31017e-016	-4.98742e-016	-1.23256e-015	1.21519e-014	1.54915e-014	1.80209e-014	2.51854e-014	2.31805e-014	1.21227e-014	1.72876e-014	9.8111e-015	5.68233e-015	-1.38746e-015	1.20532e-015	1.25143e-015	-1.10822e-014	-2.01917e-015	1.20323e-014	-1.53624e-014	9.47065e-015	3.0815e-015	-8.22142e-015	-5.75489e-015	9.39663e-015
1.30979e-015	8.38084e-016	-5.46112e-016	-1.17703e-015	1.23953e-014	1.53947e-014	1.79227e-014	2.54023e-014	2.30325e-014	1.25822e-014	1.73524e-014	1.01609e-014	5.99615e-015	-1.19534e-015	1.46105e-015	1.61269e-015	-1.07998e-014	-1.84023e-015	1.23427e-014	-1.52571e-014	1.01358e-014	3.15967e-015	-7.86351e-015	-5.87917e-015	9.84964e-015
1.81842e-015	8.44128e-016	-5.75999e-016	-1.10706e-015	1.26072e-014	1.52983e-014	1.77956e-014	2.5571e-014	2.28765e-014	1.30669e-014	1.74118e-014	1.05094e-014	6.28786e-015	-9.92665e-016	1.71709e-015	1.98998e-015	-1.0488e-014	-1.67627e-015	1.26165e-014	-1.51294e-014	1.07993e-014	3.2335e-015	-7.49286e-015	-5.99626e-015	1.02971e-014
2.3184e-015	8.50102e-016	-5.88748e-016	-1.02309e-015	1.27871e-014	1.52011e-014	1.76406e-014	2.56914e-014	2.27141e-014	1.35748e-014	1.74652e-014	1.08552e-014	6.55717e-015	-7.81145e-016	1.97077e-015	2.37998e-015	-1.01478e-014	-1.52703e-015	1.28532e-014	-1.49793e-014	1.14559e-014	3.30464e-015	-7.11289e-015	-6.10553e-015	1.07367e-014
2.80628e-015	8.57133e-016	-5.84223e-016	-9.25704e-016	1.2933e-014	1.51028e-014	1.74594e-014	2.57634e-014	2.2547e-014	1.41025e-014	1.75127e-014	1.11967e-014	6.80421e-015	-5.62947e-016	2.21986e-015	2.77917e-015	-9.77904e-015	-1.39297e-015	1.30528e-014	-1.48073e-014	1.2101e-014	3.37442e-015	-6.72593e-015	-6.20629e-015	1.11656e-014
3.27882e-015	8.66004e-016	-5.62323e-016	-8.15678e-016	1.30435e-014	1.50027e-014	1.72539e-014	2.57872e-014	2.23767e-014	1.46464e-014	1.75542e-014	1.15322e-014	7.02817e-015	-3.40685e-016	2.46238e-015	3.18406e-015	-9.3818e-015	-1.27337e-015	1.32161e-014	-1.46138e-014	1.27308e-014	3.44397e-015	-6.3346e-015	-6.29831e-015	1.15824e-014
3.73284e-015	8.78339e-016	-5.2392e-016	-6.9397e-016	1.31182e-014	1.49009e-014	1.70263e-014	2.57631e-014	2.22055e-014	1.5203e-014	1.75899e-014	1.18595e-014	7.22861e-015	-1.16634e-016	2.69595e-015	3.59108e-015	-8.95752e-015	-1.1679e-015	1.33437e-014	-1.43998e-014	1.33401e-014	3.51471e-015	-5.94146e-015	-6.38101e-015	1.19846e-014
4.16532e-015	8.94524e-016	-4.70191e-016	-5.61631e-016	1.3156e-014	1.47966e-014	1.67787e-014	2.56921e-014	2.20352e-014	1.57685e-014	1.76196e-014	1.21768e-014	7.40526e-015	1.06897e-016	2.91831e-015	3.99649e-015	-8.50754e-015	-1.0767e-015	1.34361e-014	-1.41668e-014	1.3925e-014	3.58794e-015	-5.54941e-015	-6.45412e-015	1.23705e-014
4.57282e-015	9.15506e-016	-4.01768e-016	-4.19969e-016	1.31568e-014	1.46883e-014	1.65136e-014	2.55758e-014	2.18679e-014	1.63383e-014	1.76434e-014	1.24824e-014	7.55876e-015	3.27364e-016	3.12721e-015	4.39658e-015	-8.03317e-015	-9.99917e-016	1.3494e-014	-1.39159e-014	1.44812e-014	3.66399e-015	-5.16137e-015	-6.51779e-015	1.27383e-014
4.95249e-015	9.42082e-016	-3.19126e-016	-2.70126e-016	1.31206e-014	1.45758e-014	1.62339e-014	2.54158e-014	2.17052e-014	1.6908e-014	1.7661e-014	1.27747e-014	7.69013e-015	5.42701e-016	3.32033e-015	4.78746e-015	-7.5356e-015	-9.36088e-016	1.35185e-014	-1.36478e-014	1.50048e-014	3.74367e-015	-4.77985e-015	-6.57254e-015	1.30861e-014
5.30234e-015	9.74954e-016	-2.23146e-016	-1.13231e-016	1.30471e-014	1.44588e-014	1.59421e-014	2.52139e-014	2.15487e-014	1.74727e-014	1.76724e-014	1.30516e-014	7.79925e-015	7.50214e-016	3.49589e-015	5.16587e-015	-7.01661e-015	-8.83803e-016	1.35114e-014	-1.33646e-014	1.54923e-014	3.82748e-015	-4.40793e-015	-6.61908e-015	1.34125e-014
5.62073e-015	1.01393e-015	-1.14901e-016	4.88674e-017	1.29368e-014	1.43368e-014	1.5641e-014	2.49726e-014	2.13992e-014	1.80274e-014	1.7678e-014	1.33113e-014	7.88671e-015	9.47177e-016	3.65221e-015	5.52881e-015	-6.47848e-015	-8.41975e-016	1.34742e-014	-1.30683e-014	1.59417e-014	3.91607e-015	-4.04801e-015	-6.65814e-015	1.37151e-014
5.90556e-015	1.05939e-015	5.2989e-018	2.14185e-016	1.27905e-014	1.4209e-014	1.53336e-014	2.46947e-014	2.12578e-014	1.85674e-014	1.76776e-014	1.3552e-014	7.95289e-015	1.13173e-015	3.78786e-015	5.87221e-015	-5.92361e-015	-8.09872e-016	1.34082e-014	-1.27609e-014	1.635e-014	4.00969e-015	-3.70317e-015	-6.69001e-015	1.39921e-014
6.15499e-015	1.11142e-015	1.36552e-016	3.81552e-016	1.26093e-014	1.40751e-014	1.50231e-014	2.43826e-014	2.11259e-014	1.90881e-014	1.76705e-014	1.37728e-014	7.99858e-015	1.3015e-015	3.90179e-015	6.19296e-015	-5.35458e-015	-7.8637e-016	1.33154e-014	-1.24438e-014	1.67152e-014	4.10889e-015	-3.37521e-015	-6.71491e-015	1.42423e-014
6.36825e-015	1.17033e-015	2.76898e-016	5.49469e-016	1.2395e-014	1.39348e-014	1.47123e-014	2.40398e-014	2.10049e-014	1.95846e-014	1.76563e-014	1.39717e-014	8.02527e-015	1.45514e-015	3.99256e-015	6.48876e-015	-4.77404e-015	-7.70833e-016	1.31975e-014	-1.21194e-014	1.70355e-014	4.213e-015	-3.06624e-015	-6.73385e-015	1.44649e-014
6.54425e-015	1.23588e-015	4.24795e-016	7.16125e-016	1.21484e-014	1.3788e-014	1.44038e-014	2.36693e-014	2.08952e-014	2.00524e-014	1.7635e-014	1.41469e-014	8.03358e-015	1.59084e-015	4.05943e-015	6.75673e-015	-4.18438e-015	-7.61343e-016	1.3056e-014	-1.17898e-014	1.73093e-014	4.32167e-015	-2.77756e-015	-6.74814e-015	1.46586e-014
6.68241e-015	1.30826e-015	5.79233e-016	8.79902e-016	1.18715e-014	1.36342e-014	1.40998e-014	2.32747e-014	2.07972e-014	2.04871e-014	1.76068e-014	1.4297e-014	8.02455e-015	1.70705e-015	4.10145e-015	6.99399e-015	-3.58861e-015	-7.56935e-016	1.28925e-014	-1.14574e-014	1.75362e-014	4.43466e-015	-2.51122e-015	-6.75799e-015	1.48225e-014
6.78273e-015	1.3863e-015	7.38955e-016	1.03869e-015	1.15661e-014	1.34739e-014	1.38028e-014	2.286e-014	2.07117e-014	2.08846e-014	1.75716e-014	1.44212e-014	7.99892e-015	1.80206e-015	4.11773e-015	7.19845e-015	-2.99016e-015	-7.55749e-016	1.27089e-014	-1.11241e-014	1.77165e-014	4.55088e-015	-2.26848e-015	-6.7652e-015	1.49553e-014
6.84587e-015	1.46911e-015	9.0179e-016	1.19094e-015	1.12341e-014	1.33069e-014	1.35144e-014	2.24288e-014	2.06395e-014	2.12405e-014	1.7529e-014	1.45187e-014	7.95737e-015	1.87498e-015	4.10874e-015	7.36839e-015	-2.39238e-015	-7.56509e-016	1.25065e-014	-1.07923e-014	1.78498e-014	4.66968e-015	-2.05034e-015	-6.77011e-015	1.50572e-014
6.87187e-015	1.55616e-015	1.06668e-015	1.33476e-015	1.08778e-014	1.31327e-014	1.3237e-014	2.19837e-014	2.05804e-014	2.15511e-014	1.74793e-014	1.45881e-014	7.90046e-015	1.92561e-015	4.07502e-015	7.50209e-015	-1.79879e-015	-7.58852e-016	1.2287e-014	-1.04639e-014	1.79371e-014	4.79007e-015	-1.85754e-015	-6.77353e-015	1.51273e-014
6.86162e-015	1.64647e-015	1.23201e-015	1.46843e-015	1.05002e-014	1.29518e-014	1.29721e-014	2.15283e-014	2.05346e-014	2.18129e-014	1.74224e-014	1.46288e-014	7.82896e-015	1.95332e-015	4.0165e-015	7.5982e-015	-1.21246e-015	-7.62108e-016	1.20526e-014	-1.01408e-014	1.79793e-014	4.91103e-015	-1.69081e-015	-6.77672e-015	1.51659e-014
6.8167e-015	1.73859e-015	1.39596e-015	1.59028e-015	1.01033e-014	1.27649e-014	1.27211e-014	2.1066e-014	2.0502e-014	2.20232e-014	1.73585e-014	1.46403e-014	7.74348e-015	1.95796e-015	3.93383e-015	7.65671e-015	-6.36448e-016	-7.65178e-016	1.18048e-014	-9.82482e-015	1.79782e-014	5.03147e-015	-1.55026e-015	-6.78068e-015	1.51736e-014
6.73872e-015	1.83208e-015	1.55698e-015	1.69816e-015	9.68909e-015	1.25714e-014	1.24846e-014	2.06008e-014	2.04825e-014	2.21798e-014	1.72875e-014	1.46221e-014	7.64367e-015	1.9396e-015	3.82763e-015	7.67693e-015	-7.38418e-017	-7.67428e-016	1.15446e-014	-9.51757e-015	1.79353e-014	5.1498e-015	-1.43608e-015	-6.78628e-015	1.51507e-014
6.62818e-015	1.92595e-015	1.71291e-015	1.79067e-015	9.26115e-015	1.2372e-014	1.22638e-014	2.01364e-014	2.04754e-014	2.2281e-014	1.72094e-014	1.45736e-014	7.53031e-015	1.89824e-015	3.6996e-015	7.65965e-015	4.72564e-016	-7.67935e-016	1.12734e-014	-9.21997e-015	1.78526e-014	5.26432e-015	-1.34784e-015	-6.79436e-015	1.50976e-014
6.4878e-015	2.01891e-015	1.86218e-015	1.86583e-015	8.82212e-015	1.21673e-014	1.20597e-014	1.96754e-014	2.048e-014	2.23253e-014	1.71247e-014	1.44954e-014	7.40395e-015	1.83466e-015	3.55042e-015	7.60545e-015	9.99675e-016	-7.66725e-016	1.09924e-014	-8.93354e-015	1.77331e-014	5.37338e-015	-1.28508e-015	-6.80592e-015	1.50149e-014
6.3204e-015	2.10911e-015	2.00282e-015	1.92236e-015	8.37517e-015	1.19578e-014	1.1872e-014	1.92208e-014	2.0496e-014	2.23116e-014	1.70335e-014	1.43876e-014	7.26486e-015	1.74926e-015	3.3817e-015	7.51532e-015	1.50474e-015	-7.63573e-016	1.07028e-014	-8.65948e-015	1.7579e-014	5.47595e-015	-1.2473e-015	-6.82138e-015	1.49041e-014
6.12835e-015	2.19553e-015	2.13307e-015	1.95939e-015	7.92344e-015	1.17436e-014	1.17008e-014	1.8776e-014	2.05228e-014	2.22398e-014	1.69365e-014	1.4251e-014	7.11291e-015	1.64278e-015	3.19509e-015	7.39048e-015	1.98538e-015	-7.58858e-016	1.04058e-014	-8.3986e-015	1.73929e-014	5.56988e-015	-1.23403e-015	-6.84141e-015	1.47671e-014
5.91439e-015	2.27725e-015	2.25136e-015	1.97546e-015	7.46962e-015	1.15257e-014	1.15466e-014	1.83434e-014	2.05591e-014	2.21102e-014	1.68336e-014	1.40867e-014	6.94827e-015	1.51725e-015	2.99248e-015	7.23193e-015	2.43862e-015	-7.52563e-016	1.01031e-014	-8.15183e-015	1.71784e-014	5.65332e-015	-1.24441e-015	-6.86661e-015	1.46056e-014
5.68105e-015	2.35261e-015	2.35579e-015	1.96998e-015	7.01676e-015	1.13042e-014	1.14089e-014	1.79254e-014	2.06043e-014	2.1923e-014	1.6726e-014	1.38956e-014	6.77118e-015	1.37329e-015	2.77571e-015	7.04137e-015	2.86216e-015	-7.44655e-016	9.79528e-015	-7.91958e-015	1.69387e-014	5.72507e-015	-1.27657e-015	-6.89742e-015	1.44207e-014
5.4313e-015	2.42067e-015	2.44505e-015	1.94199e-015	6.5673e-015	1.10807e-014	1.12861e-014	1.75233e-014	2.06575e-014	2.16804e-014	1.66141e-014	1.36785e-014	6.58156e-015	1.21226e-015	2.5466e-015	6.82083e-015	3.25445e-015	-7.36073e-016	9.48224e-015	-7.70248e-015	1.66771e-014	5.78352e-015	-1.32913e-015	-6.93324e-015	1.42147e-014
5.16859e-015	2.48078e-015	2.5178e-015	1.8909e-015	6.12389e-015	1.08556e-014	1.11779e-014	1.71393e-014	2.07169e-014	2.1384e-014	1.64987e-014	1.34374e-014	6.37963e-015	1.03544e-015	2.30708e-015	6.57296e-015	3.61323e-015	-7.27562e-016	9.16482e-015	-7.50122e-015	1.63965e-014	5.82726e-015	-1.4007e-015	-6.97408e-015	1.399e-014
4.89619e-015	2.53173e-015	2.57252e-015	1.81634e-015	5.68839e-015	1.06295e-014	1.10836e-014	1.67749e-014	2.07814e-014	2.10358e-014	1.63804e-014	1.31737e-014	6.16523e-015	8.44284e-016	2.0596e-015	6.30077e-015	3.93633e-015	-7.20036e-016	8.84334e-015	-7.31546e-015	1.61003e-014	5.85456e-015	-1.48958e-015	-7.02017e-015	1.37486e-014
4.61677e-015	2.57321e-015	2.60809e-015	1.71807e-015	5.2637e-015	1.04036e-014	1.10022e-014	1.64318e-014	2.085e-014	2.06387e-014	1.62599e-014	1.28894e-014	5.93852e-015	6.40665e-016	1.80632e-015	6.00693e-015	4.22299e-015	-7.14366e-016	8.51878e-015	-7.14484e-015	1.57916e-014	5.8644e-015	-1.59358e-015	-7.07177e-015	1.34926e-014
4.33313e-015	2.60421e-015	2.62363e-015	1.59664e-015	4.85266e-015	1.01787e-014	1.09318e-014	1.61111e-014	2.09219e-014	2.01951e-014	1.61384e-014	1.25864e-014	5.70011e-015	4.26775e-016	1.54936e-015	5.69439e-015	4.47165e-015	-7.11769e-016	8.19167e-015	-6.98988e-015	1.54739e-014	5.8557e-015	-1.71077e-015	-7.12829e-015	1.32249e-014
4.0479e-015	2.62405e-015	2.61878e-015	1.45223e-015	4.45711e-015	9.95562e-015	1.08716e-014	1.58138e-014	2.09962e-014	1.97085e-014	1.60168e-014	1.22669e-014	5.4513e-015	2.04838e-016	1.29066e-015	5.36707e-015	4.68188e-015	-7.13602e-016	7.86246e-015	-6.85002e-015	1.51503e-014	5.82766e-015	-1.83919e-015	-7.18883e-015	1.2948e-014
3.76373e-015	2.63263e-015	2.5929e-015	1.28561e-015	4.07853e-015	9.73457e-015	1.08203e-014	1.55402e-014	2.10717e-014	1.91827e-014	1.58959e-014	1.19333e-014	5.19207e-015	-2.38356e-017	1.03261e-015	5.02828e-015	4.85322e-015	-7.21432e-016	7.53208e-015	-6.72547e-015	1.48235e-014	5.77933e-015	-1.97714e-015	-7.25317e-015	1.26633e-014
3.48331e-015	2.6295e-015	2.54618e-015	1.09825e-015	3.71891e-015	9.51646e-015	1.07766e-014	1.52905e-014	2.11481e-014	1.86215e-014	1.57778e-014	1.15881e-014	4.92244e-015	-2.58085e-016	7.77174e-016	4.682e-015	4.9857e-015	-7.37004e-016	7.20094e-015	-6.61547e-015	1.44956e-014	5.71034e-015	-2.12234e-015	-7.32062e-015	1.23738e-014
3.2091e-015	2.61506e-015	2.47815e-015	8.90846e-016	3.38009e-015	9.30211e-015	1.0739e-014	1.50646e-014	2.12243e-014	1.80294e-014	1.56629e-014	1.12344e-014	4.64367e-015	-4.96125e-016	5.26307e-016	4.33145e-015	5.07872e-015	-7.62069e-016	6.86954e-015	-6.51993e-015	1.41693e-014	5.62007e-015	-2.27246e-015	-7.39116e-015	1.20819e-014
2.9435e-015	2.5895e-015	2.38918e-015	6.643e-016	3.06392e-015	9.09218e-015	1.07057e-014	1.48624e-014	2.12989e-014	1.74115e-014	1.55523e-014	1.08748e-014	4.3564e-015	-7.36137e-016	2.82018e-016	3.98014e-015	5.13251e-015	-7.98165e-016	6.5378e-015	-6.43783e-015	1.38464e-014	5.50837e-015	-2.42592e-015	-7.46416e-015	1.17893e-014
2.68893e-015	2.55294e-015	2.27978e-015	4.20605e-016	2.77164e-015	8.8876e-015	1.06761e-014	1.46829e-014	2.13713e-014	1.67717e-014	1.54472e-014	1.05119e-014	4.06127e-015	-9.76712e-016	4.59643e-017	3.63124e-015	5.14756e-015	-8.46565e-016	6.20627e-015	-6.36823e-015	1.35292e-014	5.37518e-015	-2.5807e-015	-7.53891e-015	1.14978e-014
2.44717e-015	2.50634e-015	2.15007e-015	1.61265e-016	2.50308e-015	8.68942e-015	1.06485e-014	1.45253e-014	2.14409e-014	1.61146e-014	1.53484e-014	1.01484e-014	3.75918e-015	-1.21679e-015	-1.80523e-016	3.28777e-015	5.12411e-015	-9.09706e-016	5.8759e-015	-6.31074e-015	1.32192e-014	5.22057e-015	-2.73484e-015	-7.61509e-015	1.12091e-014
2.21926e-015	2.4504e-015	2.00055e-015	-1.12163e-016	2.25873e-015	8.49776e-015	1.06226e-014	1.43888e-014	2.15059e-014	1.54449e-014	1.52571e-014	9.78714e-015	3.45118e-015	-1.4551e-015	-3.96672e-016	2.95226e-015	5.0628e-015	-9.88658e-016	5.54655e-015	-6.2646e-015	1.29168e-014	5.04516e-015	-2.88667e-015	-7.69177e-015	1.09253e-014
2.00668e-015	2.38617e-015	1.83298e-015	-3.96408e-016	2.03882e-015	8.31346e-015	1.05973e-014	1.42729e-014	2.15656e-014	1.47677e-014	1.51743e-014	9.43062e-015	3.13868e-015	-1.68997e-015	-6.00644e-016	2.62772e-015	4.96477e-015	-1.08477e-015	5.21845e-015	-6.22917e-015	1.26231e-014	4.84925e-015	-3.03462e-015	-7.76827e-015	1.06477e-014
1.8099e-015	2.31461e-015	1.64862e-015	-6.89811e-016	1.84379e-015	8.13722e-015	1.05721e-014	1.41759e-014	2.16193e-014	1.40871e-014	1.51013e-014	9.08147e-015	2.82356e-015	-1.91999e-015	-7.91497e-016	2.31741e-015	4.8316e-015	-1.19887e-015	4.89332e-015	-6.20379e-015	1.2338e-014	4.63371e-015	-3.17715e-015	-7.84401e-015	1.03768e-014
1.62925e-015	2.23672e-015	1.44928e-015	-9.8982e-016	1.67414e-015	7.96955e-015	1.05466e-014	1.40964e-014	2.16667e-014	1.34081e-014	1.50389e-014	8.7423e-015	2.50754e-015	-2.14367e-015	-9.67969e-016	2.02439e-015	4.66564e-015	-1.33225e-015	4.57149e-015	-6.18804e-015	1.20621e-014	4.39989e-015	-3.3125e-015	-7.91875e-015	1.01134e-014
1.46608e-015	2.15407e-015	1.23662e-015	-1.29407e-015	1.52904e-015	7.81099e-015	1.0521e-014	1.40335e-014	2.17068e-014	1.27345e-014	1.4988e-014	8.41567e-015	2.19152e-015	-2.36036e-015	-1.12989e-015	1.75107e-015	4.46815e-015	-1.4857e-015	4.25357e-015	-6.18089e-015	1.17959e-014	4.14864e-015	-3.43955e-015	-7.99183e-015	9.85844e-015
1.32042e-015	2.06764e-015	1.01235e-015	-1.60012e-015	1.40764e-015	7.66153e-015	1.04944e-014	1.39855e-014	2.17393e-014	1.20704e-014	1.49491e-014	8.10457e-015	1.8771e-015	-2.56918e-015	-1.27689e-015	1.4994e-015	4.24101e-015	-1.6599e-015	3.94029e-015	-6.18243e-015	1.15387e-014	3.88138e-015	-3.55728e-015	-8.06281e-015	9.61143e-015
1.19201e-015	1.97957e-015	7.78758e-016	-1.90495e-015	1.31041e-015	7.52161e-015	1.04669e-014	1.39511e-014	2.17645e-014	1.142e-014	1.49225e-014	7.81034e-015	1.56684e-015	-2.76996e-015	-1.40837e-015	1.27218e-015	3.98602e-015	-1.85534e-015	3.63237e-015	-6.19208e-015	1.12896e-014	3.59953e-015	-3.66443e-015	-8.1308e-015	9.37289e-015
1.0804e-015	1.89116e-015	5.38562e-016	-2.20587e-015	1.23774e-015	7.39181e-015	1.04386e-014	1.39283e-014	2.17816e-014	1.07868e-014	1.49089e-014	7.53495e-015	1.2634e-015	-2.96192e-015	-1.52431e-015	1.07153e-015	3.70567e-015	-2.07202e-015	3.33134e-015	-6.20941e-015	1.10466e-014	3.30492e-015	-3.7603e-015	-8.19582e-015	9.14223e-015
9.85403e-016	1.80362e-015	2.94305e-016	-2.5006e-015	1.18883e-015	7.2721e-015	1.04102e-014	1.39158e-014	2.179e-014	1.0174e-014	1.49085e-014	7.28049e-015	9.68206e-016	-3.14425e-015	-1.62465e-015	8.98139e-016	3.40205e-015	-2.30963e-015	3.03815e-015	-6.23371e-015	1.08089e-014	2.99973e-015	-3.84383e-015	-8.25804e-015	8.91858e-015
9.06658e-016	1.7187e-015	4.81582e-017	-2.78687e-015	1.16255e-015	7.16317e-015	1.03829e-014	1.39115e-014	2.17898e-014	9.58425e-015	1.49214e-014	7.04815e-015	6.83084e-016	-3.31661e-015	-1.70954e-015	7.52942e-016	3.07822e-015	-2.56767e-015	2.75357e-015	-6.26415e-015	1.05752e-014	2.6855e-015	-3.91418e-015	-8.31734e-015	8.70062e-015
8.43499e-016	1.63855e-015	-1.96923e-016	-3.06117e-015	1.1575e-015	7.06563e-015	1.03578e-014	1.39137e-014	2.1781e-014	9.02023e-015	1.49475e-014	6.83898e-015	4.10472e-016	-3.47888e-015	-1.77872e-015	6.37218e-016	2.73639e-015	-2.84515e-015	2.47795e-015	-6.29983e-015	1.03447e-014	2.3646e-015	-3.97089e-015	-8.37419e-015	8.48752e-015
7.94937e-016	1.56472e-015	-4.38059e-016	-3.32121e-015	1.17306e-015	6.97915e-015	1.03354e-014	1.39208e-014	2.1763e-014	8.48414e-015	1.49864e-014	6.65411e-015	1.52336e-016	-3.63148e-015	-1.83263e-015	5.51889e-016	2.37866e-015	-3.14135e-015	2.21224e-015	-6.34059e-015	1.01152e-014	2.0394e-015	-4.0135e-015	-8.42842e-015	8.27752e-015
7.5969e-016	1.49931e-015	-6.72575e-016	-3.56464e-015	1.20757e-015	6.90386e-015	1.03174e-014	1.39318e-014	2.17364e-014	7.97835e-015	1.50376e-014	6.49452e-015	-8.94975e-017	-3.77363e-015	-1.87167e-015	4.9692e-016	2.00793e-015	-3.45549e-015	1.95764e-015	-6.3859e-015	9.88519e-015	1.71167e-015	-4.04185e-015	-8.48016e-015	8.06892e-015
7.36594e-016	1.44378e-015	-8.97395e-016	-3.78923e-015	1.2597e-015	6.84046e-015	1.03047e-014	1.39452e-014	2.1702e-014	7.50468e-015	1.5101e-014	6.36109e-015	-3.13031e-016	-3.90533e-015	-1.8962e-015	4.72055e-016	1.62614e-015	-3.7856e-015	1.71555e-015	-6.43535e-015	9.6527e-015	1.38345e-015	-4.0557e-015	-8.52983e-015	7.86004e-015
7.24935e-016	1.39978e-015	-1.11013e-015	-3.99332e-015	1.32817e-015	6.78915e-015	1.02986e-014	1.39595e-014	2.16588e-014	7.06439e-015	1.5176e-014	6.25387e-015	-5.16166e-016	-4.02572e-015	-1.90713e-015	4.77455e-016	1.23515e-015	-4.12911e-015	1.48631e-015	-6.48801e-015	9.41617e-015	1.05732e-015	-4.05484e-015	-8.57846e-015	7.64835e-015
7.23364e-016	1.36813e-015	-1.3084e-015	-4.1746e-015	1.41219e-015	6.75013e-015	1.03011e-014	1.39729e-014	2.16066e-014	6.65764e-015	1.52621e-014	6.17281e-015	-6.96457e-016	-4.13506e-015	-1.90428e-015	5.11849e-016	8.37818e-016	-4.48355e-015	1.27146e-015	-6.54371e-015	9.17382e-015	7.35694e-016	-4.03885e-015	-8.6263e-015	7.43183e-015
7.30367e-016	1.35018e-015	-1.48923e-015	-4.33142e-015	1.51072e-015	6.72376e-015	1.03137e-014	1.3984e-014	2.15454e-014	6.28538e-015	1.53581e-014	6.11791e-015	-8.5245e-016	-4.23326e-015	-1.88832e-015	5.7437e-016	4.36908e-016	-4.84682e-015	1.07087e-015	-6.60181e-015	8.92447e-015	4.20939e-016	-4.00802e-015	-8.67391e-015	7.20795e-015
7.45405e-016	1.34684e-015	-1.65088e-015	-4.46238e-015	1.62251e-015	6.71039e-015	1.0338e-014	1.39922e-014	2.14764e-014	5.94754e-015	1.54628e-014	6.08817e-015	-9.8242e-016	-4.31971e-015	-1.86038e-015	6.64548e-016	3.52866e-017	-5.21642e-015	8.84744e-016	-6.6612e-015	8.66658e-015	1.15159e-016	-3.96252e-015	-8.72202e-015	6.97473e-015
7.67092e-016	1.35915e-015	-1.79065e-015	-4.56643e-015	1.74588e-015	6.7102e-015	1.03762e-014	1.39966e-014	2.13997e-014	5.64389e-015	1.55749e-014	6.08298e-015	-1.08569e-015	-4.39401e-015	-1.82081e-015	7.80949e-016	-3.64897e-016	-5.58958e-015	7.14252e-016	-6.72143e-015	8.39874e-015	-1.79298e-016	-3.90303e-015	-8.7711e-015	6.72969e-015
7.94707e-016	1.38796e-015	-1.90641e-015	-4.64199e-015	1.87982e-015	6.72322e-015	1.04301e-014	1.39961e-014	2.13155e-014	5.37391e-015	1.5693e-014	6.10179e-015	-1.16057e-015	-4.45656e-015	-1.77054e-015	9.22044e-016	-7.61677e-016	-5.96288e-015	5.60014e-016	-6.78195e-015	8.11978e-015	-4.60799e-016	-3.82983e-015	-8.82187e-015	6.47023e-015
8.27679e-016	1.43334e-015	-1.99715e-015	-4.68796e-015	2.02299e-015	6.74912e-015	1.05007e-014	1.39901e-014	2.12241e-014	5.13672e-015	1.58156e-014	6.14355e-015	-1.20531e-015	-4.50709e-015	-1.71e-015	1.08597e-015	-1.1523e-015	-6.33343e-015	4.22337e-016	-6.842e-015	7.82789e-015	-7.27328e-016	-3.74308e-015	-8.87526e-015	6.19413e-015
8.65038e-016	1.49497e-015	-2.06142e-015	-4.70468e-015	2.17407e-015	6.78834e-015	1.05887e-014	1.39773e-014	2.11258e-014	4.93176e-015	1.5941e-014	6.20705e-015	-1.21943e-015	-4.54496e-015	-1.63921e-015	1.27089e-015	-1.53498e-015	-6.69781e-015	3.0123e-016	-6.90138e-015	7.52234e-015	-9.7734e-016	-3.64352e-015	-8.93178e-015	5.8996e-015
9.06237e-016	1.57289e-015	-2.09792e-015	-4.6916e-015	2.33175e-015	6.84063e-015	1.06955e-014	1.39576e-014	2.10209e-014	4.7575e-015	1.60681e-014	6.29105e-015	-1.20279e-015	-4.57043e-015	-1.55871e-015	1.4749e-015	-1.90742e-015	-7.05402e-015	1.97198e-016	-6.95918e-015	7.20287e-015	-1.20922e-015	-3.53175e-015	-8.99198e-015	5.58407e-015
9.50764e-016	1.66663e-015	-2.10683e-015	-4.64898e-015	2.49498e-015	6.90582e-015	1.08218e-014	1.39309e-014	2.09101e-014	4.61225e-015	1.61953e-014	6.39382e-015	-1.15419e-015	-4.58377e-015	-1.46897e-015	1.69549e-015	-2.26796e-015	-7.39829e-015	1.09629e-016	-7.01442e-015	6.86881e-015	-1.42144e-015	-3.4083e-015	-9.05661e-015	5.24608e-015
9.98784e-016	1.77508e-015	-2.08776e-015	-4.57781e-015	2.66345e-015	6.9835e-015	1.09683e-014	1.38966e-014	2.07945e-014	4.49465e-015	1.6321e-014	6.5135e-015	-1.07382e-015	-4.58409e-015	-1.3703e-015	1.93072e-015	-2.6152e-015	-7.72717e-015	3.80484e-017	-7.06618e-015	6.51969e-015	-1.6125e-015	-3.27354e-015	-9.12672e-015	4.88443e-015
1.04918e-015	1.89736e-015	-2.04084e-015	-4.47894e-015	2.83572e-015	7.0729e-015	1.11356e-014	1.38551e-014	2.06746e-014	4.40324e-015	1.64426e-014	6.64833e-015	-9.62458e-016	-4.57153e-015	-1.26346e-015	2.17844e-015	-2.94752e-015	-8.03816e-015	-1.75403e-017	-7.1137e-015	6.15568e-015	-1.78139e-015	-3.12822e-015	-9.20248e-015	4.49761e-015
1.1023e-015	2.03232e-015	-1.96615e-015	-4.35294e-015	3.01047e-015	7.17355e-015	1.13238e-014	1.38068e-014	2.05511e-014	4.3363e-015	1.6559e-014	6.79645e-015	-8.20607e-016	-4.54585e-015	-1.14821e-015	2.43623e-015	-3.2636e-015	-8.32825e-015	-5.76428e-017	-7.15639e-015	5.77727e-015	-1.92762e-015	-2.97331e-015	-9.28421e-015	4.08505e-015
1.15832e-015	2.17866e-015	-1.86442e-015	-4.20149e-015	3.18686e-015	7.28527e-015	1.15331e-014	1.37517e-014	2.04247e-014	4.29114e-015	1.66684e-014	6.9561e-015	-6.49068e-016	-4.50647e-015	-1.02487e-015	2.7021e-015	-3.56286e-015	-8.59461e-015	-8.25986e-017	-7.19299e-015	5.38473e-015	-2.05082e-015	-2.81011e-015	-9.37217e-015	3.64595e-015
1.21758e-015	2.33518e-015	-1.73771e-015	-4.02616e-015	3.36389e-015	7.40731e-015	1.17636e-014	1.36897e-014	2.02962e-014	4.26571e-015	1.67696e-014	7.12529e-015	-4.4892e-016	-4.45388e-015	-8.94082e-016	2.97414e-015	-3.84347e-015	-8.83485e-015	-9.29163e-017	-7.22202e-015	4.97985e-015	-2.15057e-015	-2.63921e-015	-9.46675e-015	3.17963e-015
1.28044e-015	2.5001e-015	-1.58684e-015	-3.82887e-015	3.54037e-015	7.53917e-015	1.20142e-014	1.36215e-014	2.01662e-014	4.25823e-015	1.68611e-014	7.30239e-015	-2.20932e-016	-4.38795e-015	-7.55595e-016	3.25006e-015	-4.1045e-015	-9.04666e-015	-8.93289e-017	-7.24326e-015	4.56364e-015	-2.22667e-015	-2.46125e-015	-9.56828e-015	2.68685e-015
1.34727e-015	2.67072e-015	-1.41397e-015	-3.61207e-015	3.71521e-015	7.67995e-015	1.22835e-014	1.35482e-014	2.00357e-014	4.26662e-015	1.69414e-014	7.48521e-015	3.33638e-017	-4.30863e-015	-6.09427e-016	3.52736e-015	-4.34526e-015	-9.22798e-015	-7.31472e-017	-7.25579e-015	4.13739e-015	-2.2795e-015	-2.27704e-015	-9.67672e-015	2.16768e-015
1.41889e-015	2.84496e-015	-1.22163e-015	-3.37744e-015	3.88793e-015	7.82868e-015	1.25705e-014	1.34696e-014	1.99052e-014	4.28862e-015	1.70096e-014	7.67153e-015	3.12558e-016	-4.21546e-015	-4.56589e-016	3.80414e-015	-4.56503e-015	-9.37724e-015	-4.58681e-017	-7.25948e-015	3.70233e-015	-2.30949e-015	-2.08761e-015	-9.7917e-015	1.62327e-015
1.49554e-015	3.02089e-015	-1.01257e-015	-3.1276e-015	4.05682e-015	7.98462e-015	1.28743e-014	1.33858e-014	1.97758e-014	4.32216e-015	1.70643e-014	7.85998e-015	6.1464e-016	-4.10916e-015	-2.96952e-016	4.07757e-015	-4.76291e-015	-9.49295e-015	-8.80264e-018	-7.25422e-015	3.26049e-015	-2.31708e-015	-1.89386e-015	-9.91237e-015	1.05555e-015
1.57814e-015	3.19635e-015	-7.89945e-016	-2.86533e-015	4.22173e-015	8.14715e-015	1.3193e-014	1.32979e-014	1.96485e-014	4.36508e-015	1.71044e-014	8.04938e-015	9.37175e-016	-3.98967e-015	-1.30656e-016	4.34576e-015	-4.93839e-015	-9.57396e-015	3.68204e-017	-7.23868e-015	2.81288e-015	-2.30268e-015	-1.69665e-015	-1.00383e-014	4.6685e-016
1.66705e-015	3.36905e-015	-5.56851e-016	-2.5925e-015	4.38125e-015	8.31477e-015	1.35241e-014	1.32064e-014	1.95234e-014	4.41547e-015	1.71292e-014	8.23827e-015	1.27786e-015	-3.85752e-015	4.18566e-017	4.60677e-015	-5.09149e-015	-9.61919e-015	8.92197e-017	-7.21219e-015	2.36132e-015	-2.26725e-015	-1.49699e-015	-1.01685e-014	-1.40214e-016
1.76247e-015	3.53663e-015	-3.1574e-016	-2.31186e-015	4.53499e-015	8.48629e-015	1.38648e-014	1.31115e-014	1.94019e-014	4.4713e-015	1.71381e-014	8.42565e-015	1.6342e-015	-3.71336e-015	2.20181e-016	4.85866e-015	-5.22249e-015	-9.62874e-015	1.46623e-016	-7.17393e-015	1.90882e-015	-2.21218e-015	-1.2961e-015	-1.03025e-014	-7.63395e-016
1.86508e-015	3.69691e-015	-7.05674e-017	-2.02719e-015	4.68234e-015	8.66067e-015	1.42126e-014	1.30144e-014	1.92839e-014	4.53128e-015	1.71308e-014	8.60974e-015	2.00392e-015	-3.55879e-015	4.03576e-016	5.10024e-015	-5.3318e-015	-9.60267e-015	2.07569e-016	-7.12408e-015	1.4573e-015	-2.13857e-015	-1.0949e-015	-1.04394e-014	-1.39984e-015
1.97597e-015	3.84748e-015	1.74651e-016	-1.74118e-015	4.82261e-015	8.83578e-015	1.45655e-014	1.29158e-014	1.91705e-014	4.59313e-015	1.71069e-014	8.78992e-015	2.38467e-015	-3.39424e-015	5.91972e-016	5.32992e-015	-5.4195e-015	-9.5419e-015	2.7076e-016	-7.06315e-015	1.00855e-015	-2.04795e-015	-8.94458e-016	-1.05779e-014	-2.04583e-015
2.0952e-015	3.98626e-015	4.16831e-016	-1.45636e-015	4.95494e-015	9.01034e-015	1.49209e-014	1.28165e-014	1.9063e-014	4.65522e-015	1.70666e-014	8.96537e-015	2.77371e-015	-3.22095e-015	7.84852e-016	5.54605e-015	-5.48614e-015	-9.44692e-015	3.34688e-016	-6.99153e-015	5.64942e-016	-1.94235e-015	-6.95907e-016	-1.07163e-014	-2.69784e-015
2.22297e-015	4.11131e-015	6.52312e-016	-1.17599e-015	5.07884e-015	9.18278e-015	1.52751e-014	1.27171e-014	1.89613e-014	4.7162e-015	1.70101e-014	9.13575e-015	3.16827e-015	-3.04039e-015	9.81011e-016	5.74819e-015	-5.53205e-015	-9.31916e-015	3.97539e-016	-6.90919e-015	1.28536e-016	-1.82343e-015	-5.00341e-016	-1.08535e-014	-3.35162e-015
2.35935e-015	4.22039e-015	8.77871e-016	-9.02339e-016	5.19296e-015	9.35208e-015	1.56258e-014	1.26179e-014	1.88664e-014	4.77461e-015	1.69384e-014	9.30033e-015	3.56576e-015	-2.85333e-015	1.1802e-015	5.93465e-015	-5.55837e-015	-9.1596e-015	4.58551e-016	-6.81644e-015	-2.98366e-016	-1.69296e-015	-3.09195e-016	-1.0988e-014	-4.00303e-015
2.50425e-015	4.31211e-015	1.08998e-015	-6.3772e-016	5.29708e-015	9.51687e-015	1.59699e-014	1.25195e-014	1.87789e-014	4.82965e-015	1.68518e-014	9.45922e-015	3.96364e-015	-2.66172e-015	1.38132e-015	6.10443e-015	-5.56639e-015	-8.97001e-015	5.16141e-016	-6.71425e-015	-7.1258e-016	-1.55375e-015	-1.23452e-016	-1.1118e-014	-4.64804e-015
2.65797e-015	4.38518e-015	1.28485e-015	-3.84378e-016	5.39077e-015	9.67577e-015	1.63038e-014	1.24222e-014	1.86996e-014	4.88037e-015	1.67516e-014	9.61273e-015	4.35928e-015	-2.46668e-015	1.58271e-015	6.25658e-015	-5.55717e-015	-8.75245e-015	5.68657e-016	-6.60298e-015	-1.11194e-015	-1.4075e-015	5.5858e-017	-1.12418e-014	-5.28219e-015
2.82008e-015	4.43841e-015	1.45908e-015	-1.44567e-016	5.47331e-015	9.82726e-015	1.6625e-014	1.23262e-014	1.86286e-014	4.92534e-015	1.66392e-014	9.76036e-015	4.75096e-015	-2.27039e-015	1.7832e-015	6.39013e-015	-5.53266e-015	-8.50971e-015	6.15028e-016	-6.48328e-015	-1.49444e-015	-1.25653e-015	2.27539e-016	-1.1358e-014	-5.90083e-015
2.9905e-015	4.4709e-015	1.60969e-015	7.86924e-017	5.54427e-015	9.96945e-015	1.69305e-014	1.22323e-014	1.85665e-014	4.96389e-015	1.65162e-014	9.90261e-015	5.13655e-015	-2.07446e-015	1.98097e-015	6.50498e-015	-5.49401e-015	-8.24541e-015	6.53915e-016	-6.35649e-015	-1.8584e-015	-1.10356e-015	3.90435e-016	-1.14646e-014	-6.49938e-015
3.16831e-015	4.48216e-015	1.73378e-015	2.83639e-016	5.60257e-015	1.01011e-014	1.72178e-014	1.21406e-014	1.85128e-014	4.99583e-015	1.63841e-014	1.004e-014	5.51296e-015	-1.88129e-015	2.17445e-015	6.60061e-015	-5.44281e-015	-7.96234e-015	6.83859e-016	-6.2243e-015	-2.202e-015	-9.50308e-016	5.43803e-016	-1.15598e-014	-7.0735e-015
3.35335e-015	4.4723e-015	1.82916e-015	4.68473e-016	5.64745e-015	1.02208e-014	1.74849e-014	1.20516e-014	1.84681e-014	5.0204e-015	1.62444e-014	1.01729e-014	5.87837e-015	-1.69356e-015	2.36183e-015	6.67634e-015	-5.38079e-015	-7.66343e-015	7.04004e-016	-6.08865e-015	-2.52362e-015	-7.98989e-016	6.86858e-016	-1.16421e-014	-7.61925e-015
3.54439e-015	4.4416e-015	1.8937e-015	6.31541e-016	5.67936e-015	1.03276e-014	1.77286e-014	1.19651e-014	1.84326e-014	5.03751e-015	1.60986e-014	1.03023e-014	6.23017e-015	-1.51334e-015	2.54159e-015	6.73212e-015	-5.31044e-015	-7.35202e-015	7.12779e-016	-5.95025e-015	-2.82134e-015	-6.51841e-016	8.18144e-016	-1.17095e-014	-8.13201e-015
3.74072e-015	4.39016e-015	1.92615e-015	7.71614e-016	5.69804e-015	1.04207e-014	1.79471e-014	1.18812e-014	1.84068e-014	5.04682e-015	1.5949e-014	1.04291e-014	6.56718e-015	-1.34243e-015	2.71173e-015	6.7677e-015	-5.23336e-015	-7.03189e-015	7.08934e-016	-5.81032e-015	-3.09446e-015	-5.11275e-016	9.37619e-016	-1.176e-014	-8.60786e-015
3.94106e-015	4.3192e-015	1.92482e-015	8.87504e-016	5.70341e-015	1.04993e-014	1.81386e-014	1.18001e-014	1.83905e-014	5.04815e-015	1.57978e-014	1.05544e-014	6.88772e-015	-1.18335e-015	2.87062e-015	6.78325e-015	-5.15099e-015	-6.70693e-015	6.92149e-016	-5.6714e-015	-3.34129e-015	-3.79572e-016	1.0442e-015	-1.17917e-014	-9.0437e-015
4.14437e-015	4.23008e-015	1.88892e-015	9.78808e-016	5.69502e-015	1.05627e-014	1.83013e-014	1.17216e-014	1.83838e-014	5.04151e-015	1.56475e-014	1.06791e-014	7.19077e-015	-1.03841e-015	3.01628e-015	6.77875e-015	-5.06609e-015	-6.38106e-015	6.62091e-016	-5.53545e-015	-3.56132e-015	-2.59341e-016	1.13681e-015	-1.18041e-014	-9.4358e-015
4.3491e-015	4.12465e-015	1.81789e-015	1.0456e-015	5.67267e-015	1.06099e-014	1.84341e-014	1.1646e-014	1.83864e-014	5.02756e-015	1.55007e-014	1.08043e-014	7.47543e-015	-9.09339e-016	3.14628e-015	6.75428e-015	-4.98108e-015	-6.05743e-015	6.18229e-016	-5.40374e-015	-3.7535e-015	-1.52379e-016	1.21478e-015	-1.17963e-014	-9.78142e-015
4.55356e-015	4.00437e-015	1.71182e-015	1.08751e-015	5.63655e-015	1.06403e-014	1.85365e-014	1.15732e-014	1.83979e-014	5.00624e-015	1.53597e-014	1.09313e-014	7.74163e-015	-7.98479e-016	3.25944e-015	6.71039e-015	-4.8981e-015	-5.7399e-015	5.60885e-016	-5.27861e-015	-3.91794e-015	-6.01787e-017	1.27803e-015	-1.17664e-014	-1.00784e-014
4.75612e-015	3.87171e-015	1.57136e-015	1.1042e-015	5.58701e-015	1.06538e-014	1.86079e-014	1.15031e-014	1.84175e-014	4.97762e-015	1.52267e-014	1.10613e-014	7.98844e-015	-7.07801e-016	3.35346e-015	6.64743e-015	-4.81902e-015	-5.43211e-015	4.90268e-016	-5.16182e-015	-4.05438e-015	1.55311e-017	1.32605e-015	-1.17133e-014	-1.03246e-014
4.95534e-015	3.72956e-015	1.39755e-015	1.09583e-015	5.52446e-015	1.06504e-014	1.86481e-014	1.14359e-014	1.84453e-014	4.94228e-015	1.51044e-014	1.11952e-014	8.21485e-015	-6.3938e-016	3.42644e-015	6.56548e-015	-4.74615e-015	-5.13719e-015	4.06827e-016	-5.05476e-015	-4.16272e-015	7.31319e-017	1.35879e-015	-1.16369e-014	-1.05191e-014
5.14956e-015	3.58036e-015	1.19211e-015	1.06346e-015	5.44897e-015	1.06296e-014	1.86583e-014	1.13713e-014	1.84812e-014	4.90083e-015	1.49951e-014	1.13337e-014	8.42039e-015	-5.94703e-016	3.47703e-015	6.46546e-015	-4.68172e-015	-4.85872e-015	3.10033e-016	-4.95897e-015	-4.24338e-015	1.1206e-016	1.37575e-015	-1.15367e-014	-1.06609e-014
5.33663e-015	3.4267e-015	9.56687e-016	1.00794e-015	5.36179e-015	1.05921e-014	1.86392e-014	1.13089e-014	1.8524e-014	4.85411e-015	1.49017e-014	1.14777e-014	8.60649e-015	-5.75618e-016	3.50344e-015	6.34837e-015	-4.62761e-015	-4.59927e-015	2.00396e-016	-4.87669e-015	-4.29667e-015	1.31032e-016	1.37724e-015	-1.14124e-014	-1.0749e-014
5.51524e-015	3.27233e-015	6.93105e-016	9.30114e-016	5.26372e-015	1.05387e-014	1.85922e-014	1.1248e-014	1.85738e-014	4.80266e-015	1.48262e-014	1.16282e-014	8.7734e-015	-5.83326e-016	3.50426e-015	6.215e-015	-4.58534e-015	-4.36206e-015	7.83358e-017	-4.80933e-015	-4.32334e-015	1.28687e-016	1.36355e-015	-1.12638e-014	-1.07836e-014
5.68454e-015	3.12065e-015	4.0415e-016	8.31091e-016	5.15549e-015	1.04701e-014	1.85187e-014	1.11883e-014	1.86296e-014	4.74746e-015	1.47705e-014	1.17857e-014	8.92163e-015	-6.19267e-016	3.47827e-015	6.06573e-015	-4.55672e-015	-4.1501e-015	-5.50977e-017	-4.75895e-015	-4.32438e-015	1.04268e-016	1.33484e-015	-1.1091e-014	-1.07647e-014
5.84253e-015	2.97479e-015	9.2321e-017	7.1257e-016	5.03823e-015	1.03872e-014	1.84206e-014	1.11297e-014	1.86903e-014	4.68953e-015	1.47365e-014	1.19506e-014	9.05124e-015	-6.8338e-016	3.42396e-015	5.90173e-015	-4.54366e-015	-3.966e-015	-1.99064e-016	-4.7271e-015	-4.30012e-015	5.77894e-017	1.29146e-015	-1.0894e-014	-1.06939e-014
5.98877e-015	2.83852e-015	-2.39292e-016	5.76336e-016	4.91307e-015	1.02905e-014	1.83004e-014	1.10713e-014	1.87553e-014	4.62993e-015	1.47255e-014	1.21237e-014	9.1635e-015	-7.76586e-016	3.33987e-015	5.7241e-015	-4.54837e-015	-3.81159e-015	-3.52738e-016	-4.71426e-015	-4.25166e-015	-1.13114e-017	1.2344e-015	-1.06734e-014	-1.05724e-014
6.12186e-015	2.71469e-015	-5.87117e-016	4.24408e-016	4.78139e-015	1.01811e-014	1.81607e-014	1.10127e-014	1.88241e-014	4.56934e-015	1.47394e-014	1.23053e-014	9.25873e-015	-8.99437e-016	3.22581e-015	5.53335e-015	-4.57214e-015	-3.68943e-015	-5.14992e-016	-4.72116e-015	-4.18071e-015	-1.02566e-016	1.16445e-015	-1.04299e-014	-1.04018e-014
6.24002e-015	2.60747e-015	-9.47373e-016	2.58535e-016	4.64445e-015	1.00612e-014	1.8005e-014	1.09543e-014	1.88968e-014	4.50898e-015	1.47797e-014	1.2496e-014	9.338e-015	-1.05153e-015	3.08147e-015	5.33004e-015	-4.61616e-015	-3.60117e-015	-6.84836e-016	-4.74874e-015	-4.0878e-015	-2.16158e-016	1.08269e-015	-1.01639e-014	-1.01842e-014
6.34319e-015	2.52059e-015	-1.31617e-015	8.02781e-017	4.50402e-015	9.93242e-015	1.78365e-014	1.08957e-014	1.89727e-014	4.44993e-015	1.48474e-014	1.26959e-014	9.40224e-015	-1.23255e-015	2.90663e-015	5.11594e-015	-4.68109e-015	-3.54758e-015	-8.61685e-016	-4.7975e-015	-3.97431e-015	-3.51977e-016	9.89857e-016	-9.87626e-015	-9.92192e-015
6.43071e-015	2.45725e-015	-1.68943e-015	-1.07916e-016	4.361e-015	9.79631e-015	1.76584e-014	1.08367e-014	1.90524e-014	4.39313e-015	1.49434e-014	1.29051e-014	9.45374e-015	-1.44179e-015	2.70151e-015	4.892e-015	-4.7672e-015	-3.52976e-015	-1.04414e-015	-4.86867e-015	-3.84242e-015	-5.09299e-016	8.87306e-016	-9.56865e-015	-9.61791e-015
6.50248e-015	2.42063e-015	-2.06404e-015	-3.03753e-016	4.21694e-015	9.65479e-015	1.74737e-014	1.07777e-014	1.91354e-014	4.33976e-015	1.50683e-014	1.3123e-014	9.49359e-015	-1.6783e-015	2.46616e-015	4.65944e-015	-4.8752e-015	-3.54861e-015	-1.23052e-015	-4.96231e-015	-3.69348e-015	-6.87336e-016	7.7593e-016	-9.24262e-015	-9.2758e-015
6.55843e-015	2.41341e-015	-2.43575e-015	-5.05665e-016	4.07341e-015	9.5093e-015	1.7286e-014	1.07187e-014	1.92214e-014	4.29093e-015	1.52226e-014	1.3349e-014	9.52327e-015	-1.94047e-015	2.20127e-015	4.41964e-015	-5.0052e-015	-3.60446e-015	-1.41953e-015	-5.07823e-015	-3.52953e-015	-8.84885e-016	6.5775e-016	-8.89958e-015	-8.89903e-015
6.59793e-015	2.43779e-015	-2.8004e-015	-7.11466e-016	3.93255e-015	9.36213e-015	1.70995e-014	1.06595e-014	1.93103e-014	4.24826e-015	1.54065e-014	1.35828e-014	9.54458e-015	-2.22776e-015	1.90766e-015	4.17272e-015	-5.15794e-015	-3.69778e-015	-1.60924e-015	-5.21529e-015	-3.35153e-015	-1.10035e-015	5.34318e-016	-8.54073e-015	-8.49111e-015
6.62183e-015	2.49672e-015	-3.15449e-015	-9.19402e-016	3.79589e-015	9.21537e-015	1.69184e-014	1.05997e-014	1.94021e-014	4.21246e-015	1.56191e-014	1.38234e-014	9.55894e-015	-2.53796e-015	1.58655e-015	3.92011e-015	-5.33302e-015	-3.828e-015	-1.7984e-015	-5.37351e-015	-3.16143e-015	-1.33224e-015	4.06969e-016	-8.16802e-015	-8.05575e-015
6.63031e-015	2.59152e-015	-3.49472e-015	-1.12707e-015	3.66487e-015	9.07081e-015	1.67461e-014	1.05399e-014	1.94973e-014	4.18448e-015	1.58599e-014	1.40699e-014	9.56828e-015	-2.86914e-015	1.23941e-015	3.66211e-015	-5.53038e-015	-3.99442e-015	-1.985e-015	-5.55279e-015	-2.96172e-015	-1.5791e-015	2.7744e-016	-7.78379e-015	-7.59688e-015
6.62427e-015	2.72316e-015	-3.81747e-015	-1.33247e-015	3.54094e-015	8.92958e-015	1.65864e-014	1.04794e-014	1.95951e-014	4.1654e-015	1.61285e-014	1.43214e-014	9.5744e-015	-3.21975e-015	8.68328e-016	3.39864e-015	-5.74939e-015	-4.19687e-015	-2.16764e-015	-5.75184e-015	-2.75332e-015	-1.83939e-015	1.47028e-016	-7.39018e-015	-7.11841e-015
6.60464e-015	2.89351e-015	-4.12014e-015	-1.53476e-015	3.42538e-015	8.79386e-015	1.64429e-014	1.04192e-014	1.96957e-014	4.15633e-015	1.64235e-014	1.45769e-014	9.57893e-015	-3.58745e-015	4.74741e-016	3.13064e-015	-5.98952e-015	-4.43398e-015	-2.3457e-015	-5.96979e-015	-2.5377e-015	-2.11065e-015	1.78123e-017	-6.98826e-015	-6.62417e-015
6.57279e-015	3.10303e-015	-4.40047e-015	-1.73226e-015	3.31934e-015	8.66553e-015	1.63188e-014	1.03591e-014	1.97993e-014	4.15742e-015	1.67436e-014	1.48358e-014	9.58327e-015	-3.9687e-015	6.09933e-017	2.85845e-015	-6.24987e-015	-4.70424e-015	-2.51797e-015	-6.20501e-015	-2.31644e-015	-2.39076e-015	-1.09036e-016	-6.58021e-015	-6.11812e-015
6.53076e-015	3.35206e-015	-4.65648e-015	-1.92405e-015	3.22448e-015	8.54607e-015	1.62168e-014	1.02998e-014	1.99069e-014	4.16961e-015	1.70867e-014	1.50961e-014	9.58974e-015	-4.36138e-015	-3.70904e-016	2.58305e-015	-6.52938e-015	-5.00578e-015	-2.68384e-015	-6.45576e-015	-2.09117e-015	-2.67732e-015	-2.31754e-016	-6.16773e-015	-5.60446e-015
6.48099e-015	3.64072e-015	-4.88613e-015	-2.10885e-015	3.14189e-015	8.43671e-015	1.61397e-014	1.02413e-014	2.00189e-014	4.19368e-015	1.7451e-014	1.53568e-014	9.59924e-015	-4.76258e-015	-8.18498e-016	2.30482e-015	-6.82669e-015	-5.33679e-015	-2.84114e-015	-6.72051e-015	-1.86321e-015	-2.96822e-015	-3.49126e-016	-5.75247e-015	-5.08693e-015
6.42465e-015	3.96827e-015	-5.08862e-015	-2.2853e-015	3.07293e-015	8.33856e-015	1.60903e-014	1.01841e-014	2.01358e-014	4.23021e-015	1.78345e-014	1.56166e-014	9.61332e-015	-5.16969e-015	-1.27924e-015	2.02487e-015	-7.1398e-015	-5.69492e-015	-2.98914e-015	-6.99723e-015	-1.63385e-015	-3.26112e-015	-4.59195e-016	-5.33706e-015	-4.569e-015
6.36328e-015	4.33365e-015	-5.26226e-015	-2.4532e-015	3.01793e-015	8.25252e-015	1.60705e-014	1.01278e-014	2.02579e-014	4.27934e-015	1.82347e-014	1.58743e-014	9.63385e-015	-5.58031e-015	-1.7504e-015	1.74375e-015	-7.46749e-015	-6.07842e-015	-3.1272e-015	-7.28428e-015	-1.40492e-015	-3.55347e-015	-5.60608e-016	-4.92326e-015	-4.05384e-015
6.29892e-015	4.73532e-015	-5.40713e-015	-2.6126e-015	2.97783e-015	8.17907e-015	1.60814e-014	1.00722e-014	2.03866e-014	4.34191e-015	1.86489e-014	1.61289e-014	9.66202e-015	-5.99122e-015	-2.22976e-015	1.46142e-015	-7.80767e-015	-6.48513e-015	-3.25498e-015	-7.57972e-015	-1.17832e-015	-3.84301e-015	-6.52696e-016	-4.51297e-015	-3.54464e-015
6.23394e-015	5.17149e-015	-5.52279e-015	-2.7634e-015	2.95347e-015	8.11934e-015	1.61246e-014	1.00177e-014	2.05227e-014	4.41782e-015	1.90746e-014	1.63786e-014	9.69919e-015	-6.39931e-015	-2.71456e-015	1.17686e-015	-8.1586e-015	-6.91249e-015	-3.3714e-015	-7.8817e-015	-9.54487e-016	-4.1272e-015	-7.33765e-016	-4.10818e-015	-3.04442e-015
6.17031e-015	5.63967e-015	-5.60935e-015	-2.90522e-015	2.94423e-015	8.07373e-015	1.62002e-014	9.9647e-015	2.06663e-014	4.5067e-015	1.95084e-014	1.66224e-014	9.74639e-015	-6.80254e-015	-3.20156e-015	8.90492e-016	-8.51844e-015	-7.35754e-015	-3.477e-015	-8.18829e-015	-7.34878e-016	-4.40319e-015	-8.02781e-016	-3.71009e-015	-2.55542e-015
6.11035e-015	6.13635e-015	-5.66823e-015	-3.03852e-015	2.95044e-015	8.04189e-015	1.63088e-014	9.9135e-015	2.08191e-014	4.60854e-015	1.99477e-014	1.68591e-014	9.80474e-015	-7.19787e-015	-3.68793e-015	6.02765e-016	-8.8847e-015	-7.81667e-015	-3.57106e-015	-8.49697e-015	-5.2048e-016	-4.66874e-015	-8.59331e-016	-3.31995e-015	-2.08014e-015
6.05608e-015	6.65788e-015	-5.69967e-015	-3.16338e-015	2.97165e-015	8.02448e-015	1.64503e-014	9.86417e-015	2.09818e-014	4.72304e-015	2.03895e-014	1.70874e-014	9.8753e-015	-7.5822e-015	-4.17141e-015	3.13453e-016	-9.25518e-015	-8.28725e-015	-3.65377e-015	-8.80602e-015	-3.11822e-016	-4.92146e-015	-9.02313e-016	-2.93914e-015	-1.61984e-015
6.00968e-015	7.201e-015	-5.70617e-015	-3.28084e-015	3.00703e-015	8.02118e-015	1.66245e-014	9.81699e-015	2.11544e-014	4.8499e-015	2.08306e-014	1.73061e-014	9.95906e-015	-7.95369e-015	-4.64958e-015	2.21302e-017	-9.62733e-015	-8.76614e-015	-3.72532e-015	-9.11331e-015	-1.10614e-016	-5.15867e-015	-9.31186e-016	-2.5691e-015	-1.1765e-015
5.9735e-015	7.76203e-015	-5.6897e-015	-3.39241e-015	3.05639e-015	8.03077e-015	1.68304e-014	9.77222e-015	2.13378e-014	4.98837e-015	2.12679e-014	1.75146e-014	1.00568e-014	-8.30959e-015	-5.11942e-015	-2.71114e-016	-9.99931e-015	-9.25076e-015	-3.78621e-015	-9.41706e-015	8.21057e-017	-5.37869e-015	-9.45926e-016	-2.21094e-015	-7.51729e-016
5.94941e-015	8.33632e-015	-5.65329e-015	-3.49973e-015	3.11907e-015	8.05226e-015	1.70668e-014	9.72956e-015	2.15327e-014	5.13781e-015	2.16983e-014	1.7712e-014	1.01697e-014	-8.64785e-015	-5.57839e-015	-5.66464e-016	-1.03691e-014	-9.73778e-015	-3.83734e-015	-9.71518e-015	2.65533e-016	-5.5791e-015	-9.46112e-016	-1.86546e-015	-3.46873e-016
5.93908e-015	8.91911e-015	-5.59939e-015	-3.60291e-015	3.19386e-015	8.08444e-015	1.73312e-014	9.6886e-015	2.1739e-014	5.29689e-015	2.21187e-014	1.7898e-014	1.02982e-014	-8.96677e-015	-6.02425e-015	-8.638e-016	-1.07346e-014	-1.02242e-014	-3.87974e-015	-1.00056e-014	4.39174e-016	-5.75815e-015	-9.31672e-016	-1.5334e-015	3.74897e-017
5.94442e-015	9.5062e-015	-5.531e-015	-3.70305e-015	3.27918e-015	8.12624e-015	1.76217e-014	9.64939e-015	2.19567e-014	5.46481e-015	2.25259e-014	1.80723e-014	1.0443e-014	-9.26558e-015	-6.45543e-015	-1.16333e-015	-1.10943e-014	-1.07069e-014	-3.91388e-015	-1.02874e-014	6.01962e-016	-5.91397e-015	-9.03095e-016	-1.21576e-015	4.0071e-016
5.9675e-015	1.00927e-014	-5.4512e-015	-3.80122e-015	3.37319e-015	8.17642e-015	1.79349e-014	9.61155e-015	2.2186e-014	5.64041e-015	2.29175e-014	1.82342e-014	1.06048e-014	-9.54236e-015	-6.86977e-015	-1.46566e-015	-1.14461e-014	-1.11834e-014	-3.94039e-015	-1.05589e-014	7.52895e-016	-6.04517e-015	-8.6031e-016	-9.13415e-016	7.42498e-016
6.00899e-015	1.06736e-014	-5.3625e-015	-3.89937e-015	3.4747e-015	8.23353e-015	1.82679e-014	9.5743e-015	2.24261e-014	5.82265e-015	2.32912e-014	1.83836e-014	1.07838e-014	-9.79605e-015	-7.26596e-015	-1.77033e-015	-1.17881e-014	-1.16501e-014	-3.96064e-015	-1.08187e-014	8.9095e-016	-6.15037e-015	-8.03517e-016	-6.27044e-016	1.0634e-015
6.07023e-015	1.12446e-014	-5.26896e-015	-3.99838e-015	3.58164e-015	8.29597e-015	1.86179e-014	9.53744e-015	2.26773e-014	6.0098e-015	2.36439e-014	1.85205e-014	1.09801e-014	-1.00249e-014	-7.64239e-015	-2.07719e-015	-1.21188e-014	-1.21049e-014	-3.97511e-015	-1.1065e-014	1.01551e-015	-6.22848e-015	-7.33846e-016	-3.56409e-016	1.36334e-015
6.15157e-015	1.18008e-014	-5.1738e-015	-4.09987e-015	3.69239e-015	8.3617e-015	1.89812e-014	9.50033e-015	2.29386e-014	6.20072e-015	2.39736e-014	1.86449e-014	1.11929e-014	-1.02278e-014	-7.99814e-015	-2.38679e-015	-1.24373e-014	-1.25452e-014	-3.98576e-015	-1.12972e-014	1.12571e-015	-6.27848e-015	-6.52143e-016	-1.01578e-016	1.64214e-015
6.25353e-015	1.23371e-014	-5.08025e-015	-4.2049e-015	3.80484e-015	8.42913e-015	1.93537e-014	9.46244e-015	2.32095e-014	6.39382e-015	2.42782e-014	1.87572e-014	1.14217e-014	-1.04048e-014	-8.33224e-015	-2.69888e-015	-1.27417e-014	-1.29688e-014	-3.99415e-015	-1.15144e-014	1.2208e-015	-6.29952e-015	-5.58795e-016	1.37944e-016	1.90049e-015
6.37685e-015	1.28497e-014	-4.99185e-015	-4.3148e-015	3.91695e-015	8.49582e-015	1.97318e-014	9.42326e-015	2.3489e-014	6.58774e-015	2.45557e-014	1.8858e-014	1.16666e-014	-1.05557e-014	-8.64335e-015	-3.01349e-015	-1.30302e-014	-1.33734e-014	-4.00145e-015	-1.17158e-014	1.30008e-015	-6.29083e-015	-4.54486e-016	3.61953e-016	2.13883e-015
6.52146e-015	1.33348e-014	-4.91109e-015	-4.43093e-015	4.0266e-015	8.55985e-015	2.01112e-014	9.38222e-015	2.37755e-014	6.78067e-015	2.48048e-014	1.8948e-014	1.19272e-014	-1.06801e-014	-8.93082e-015	-3.3305e-015	-1.33025e-014	-1.37563e-014	-4.00916e-015	-1.19003e-014	1.36334e-015	-6.25204e-015	-3.40791e-016	5.69905e-016	2.35785e-015
6.68699e-015	1.37883e-014	-4.8409e-015	-4.55438e-015	4.1316e-015	8.61897e-015	2.04881e-014	9.3381e-015	2.40682e-014	6.97067e-015	2.50238e-014	1.90274e-014	1.2203e-014	-1.07787e-014	-9.19415e-015	-3.64957e-015	-1.35583e-014	-1.41161e-014	-4.01871e-015	-1.20675e-014	1.40991e-015	-6.18323e-015	-2.18814e-016	7.62464e-016	2.5583e-015
6.87269e-015	1.42068e-014	-4.78348e-015	-4.6863e-015	4.22974e-015	8.67172e-015	2.08586e-014	9.28995e-015	2.43655e-014	7.15624e-015	2.52122e-014	1.90971e-014	1.24926e-014	-1.08514e-014	-9.43304e-015	-3.96971e-015	-1.37968e-014	-1.44511e-014	-4.03113e-015	-1.22169e-014	1.43913e-015	-6.08451e-015	-8.94399e-017	9.39992e-016	2.74016e-015
7.07799e-015	1.45865e-014	-4.74098e-015	-4.82709e-015	4.31922e-015	8.7163e-015	2.12187e-014	9.23637e-015	2.4665e-014	7.33567e-015	2.53691e-014	1.91573e-014	1.27951e-014	-1.08983e-014	-9.64736e-015	-4.29055e-015	-1.40175e-014	-1.47596e-014	-4.04819e-015	-1.23487e-014	1.45064e-015	-5.95675e-015	4.58927e-017	1.10241e-015	2.90387e-015
7.30174e-015	1.49247e-014	-4.71525e-015	-4.97706e-015	4.39785e-015	8.75083e-015	2.15642e-014	9.1759e-015	2.49646e-014	7.50749e-015	2.54936e-014	1.92088e-014	1.311e-014	-1.09203e-014	-9.83725e-015	-4.61205e-015	-1.422e-014	-1.50402e-014	-4.07225e-015	-1.2463e-014	1.44332e-015	-5.8007e-015	1.8576e-016	1.24961e-015	3.04997e-015
7.54234e-015	1.52193e-014	-4.70782e-015	-5.13679e-015	4.46337e-015	8.77374e-015	2.18915e-014	9.10821e-015	2.52615e-014	7.66975e-015	2.55859e-014	1.92524e-014	1.34363e-014	-1.09167e-014	-1.0003e-014	-4.93294e-015	-1.44036e-014	-1.52918e-014	-4.10475e-015	-1.25595e-014	1.4168e-015	-5.61827e-015	3.29177e-016	1.3827e-015	3.17867e-015
7.7981e-015	1.54676e-014	-4.71991e-015	-5.30595e-015	4.51335e-015	8.78298e-015	2.21975e-014	9.03204e-015	2.5553e-014	7.82097e-015	2.56457e-014	1.92896e-014	1.3773e-014	-1.08887e-014	-1.01448e-014	-5.25198e-015	-1.45686e-014	-1.55136e-014	-4.14693e-015	-1.2639e-014	1.37031e-015	-5.40987e-015	4.74802e-016	1.50115e-015	3.28992e-015
8.06673e-015	1.56689e-014	-4.75199e-015	-5.48426e-015	4.54691e-015	8.77766e-015	2.24787e-014	8.94595e-015	2.58368e-014	7.95969e-015	2.56729e-014	1.93206e-014	1.4118e-014	-1.08368e-014	-1.02631e-014	-5.56815e-015	-1.47157e-014	-1.5705e-014	-4.19984e-015	-1.27018e-014	1.3042e-015	-5.17734e-015	6.21507e-016	1.6053e-015	3.384e-015
8.34607e-015	1.58217e-014	-4.80495e-015	-5.67107e-015	4.56247e-015	8.75733e-015	2.27317e-014	8.84957e-015	2.61105e-014	8.08445e-015	2.56688e-014	1.93469e-014	1.44699e-014	-1.07618e-014	-1.03585e-014	-5.88029e-015	-1.48457e-014	-1.58653e-014	-4.2648e-015	-1.27482e-014	1.2185e-015	-4.92238e-015	7.6806e-016	1.69564e-015	3.4611e-015
8.63327e-015	1.5926e-014	-4.87847e-015	-5.8663e-015	4.55846e-015	8.721e-015	2.29542e-014	8.74193e-015	2.63713e-014	8.19351e-015	2.56339e-014	1.9369e-014	1.48271e-014	-1.06644e-014	-1.04318e-014	-6.18751e-015	-1.49589e-014	-1.59947e-014	-4.34381e-015	-1.27789e-014	1.11246e-015	-4.64775e-015	9.13241e-016	1.77236e-015	3.5211e-015
8.92657e-015	1.5982e-014	-4.97164e-015	-6.06873e-015	4.53409e-015	8.6683e-015	2.3144e-014	8.62193e-015	2.66158e-014	8.28647e-015	2.55695e-014	1.93875e-014	1.51879e-014	-1.05456e-014	-1.04836e-014	-6.48915e-015	-1.50563e-014	-1.60933e-014	-4.43689e-015	-1.27947e-014	9.86224e-016	-4.35507e-015	1.05636e-015	1.83593e-015	3.56365e-015
9.2233e-015	1.59902e-014	-5.08267e-015	-6.27736e-015	4.48855e-015	8.59894e-015	2.3299e-014	8.48841e-015	2.68401e-014	8.36217e-015	2.54769e-014	1.94033e-014	1.55504e-014	-1.04064e-014	-1.05144e-014	-6.78343e-015	-1.51387e-014	-1.61612e-014	-4.54481e-015	-1.27968e-014	8.39845e-016	-4.04685e-015	1.19624e-015	1.88727e-015	3.58833e-015
9.52091e-015	1.59519e-014	-5.20988e-015	-6.49063e-015	4.42103e-015	8.51326e-015	2.34184e-014	8.3415e-015	2.70407e-014	8.41965e-015	2.53576e-014	1.9417e-014	1.59125e-014	-1.02476e-014	-1.05244e-014	-7.06836e-015	-1.52071e-014	-1.61997e-014	-4.66804e-015	-1.27864e-014	6.72721e-016	-3.72582e-015	1.3322e-015	1.92603e-015	3.59483e-015
9.81633e-015	1.58682e-014	-5.35135e-015	-6.70643e-015	4.33245e-015	8.41161e-015	2.35014e-014	8.18016e-015	2.72152e-014	8.45826e-015	2.52129e-014	1.94296e-014	1.62726e-014	-1.00702e-014	-1.05143e-014	-7.34224e-015	-1.52621e-014	-1.6209e-014	-4.8068e-015	-1.27646e-014	4.85319e-016	-3.39476e-015	1.46358e-015	1.95201e-015	3.58297e-015
1.01064e-014	1.57407e-014	-5.50527e-015	-6.9226e-015	4.22238e-015	8.29462e-015	2.35473e-014	8.00434e-015	2.73608e-014	8.47733e-015	2.50448e-014	1.94409e-014	1.66287e-014	-9.87446e-015	-1.04844e-014	-7.6036e-015	-1.53058e-014	-1.61899e-014	-4.96062e-015	-1.27318e-014	2.77868e-016	-3.05595e-015	1.58944e-015	1.96529e-015	3.55159e-015
1.03892e-014	1.55715e-014	-5.6693e-015	-7.13724e-015	4.09088e-015	8.16375e-015	2.35562e-014	7.81403e-015	2.74744e-014	8.47623e-015	2.48551e-014	1.9451e-014	1.69784e-014	-9.66126e-015	-1.04353e-014	-7.84974e-015	-1.53391e-014	-1.61441e-014	-5.1296e-015	-1.269e-014	5.09793e-017	-2.71237e-015	1.70917e-015	1.96609e-015	3.50003e-015
1.06622e-014	1.53632e-014	-5.84033e-015	-7.34838e-015	3.93914e-015	8.01939e-015	2.35284e-014	7.60931e-015	2.7553e-014	8.45556e-015	2.46453e-014	1.94605e-014	1.73188e-014	-9.4316e-015	-1.03682e-014	-8.07887e-015	-1.53636e-014	-1.60726e-014	-5.3137e-015	-1.26401e-014	-1.95017e-016	-2.36738e-015	1.82199e-015	1.95444e-015	3.42742e-015
1.0923e-014	1.51198e-014	-6.01514e-015	-7.55324e-015	3.76784e-015	7.86248e-015	2.34642e-014	7.39037e-015	2.75943e-014	8.41533e-015	2.44181e-014	1.94694e-014	1.76477e-014	-9.18578e-015	-1.02834e-014	-8.28875e-015	-1.53806e-014	-1.59772e-014	-5.51224e-015	-1.25829e-014	-4.59635e-016	-2.0238e-015	1.92726e-015	1.9298e-015	3.33329e-015
1.11692e-014	1.48448e-014	-6.19076e-015	-7.74889e-015	3.5784e-015	7.69437e-015	2.33644e-014	7.157e-015	2.75967e-014	8.35567e-015	2.41756e-014	1.94775e-014	1.79629e-014	-8.92515e-015	-1.01812e-014	-8.47705e-015	-1.53914e-014	-1.58594e-014	-5.72435e-015	-1.252e-014	-7.41435e-016	-1.68464e-015	2.02518e-015	1.89247e-015	3.2166e-015
1.13988e-014	1.45419e-014	-6.36314e-015	-7.93329e-015	3.37208e-015	7.517e-015	2.32304e-014	6.9098e-015	2.75578e-014	8.27635e-015	2.39204e-014	1.9484e-014	1.82619e-014	-8.65059e-015	-1.0062e-014	-8.64238e-015	-1.53961e-014	-1.57212e-014	-5.94909e-015	-1.24526e-014	-1.03978e-015	-1.35332e-015	2.11555e-015	1.8433e-015	3.07636e-015
1.16095e-014	1.4215e-014	-6.52931e-015	-8.10366e-015	3.15073e-015	7.33246e-015	2.30642e-014	6.64969e-015	2.74758e-014	8.17772e-015	2.36549e-014	1.94891e-014	1.85428e-014	-8.36263e-015	-9.92575e-015	-8.78329e-015	-1.53966e-014	-1.55646e-014	-6.18466e-015	-1.23817e-014	-1.35345e-015	-1.03249e-015	2.19853e-015	1.78209e-015	2.91173e-015
1.17989e-014	1.38688e-014	-6.68578e-015	-8.25769e-015	2.91591e-015	7.14333e-015	2.28685e-014	6.37711e-015	2.73495e-014	8.06063e-015	2.33813e-014	1.94924e-014	1.88034e-014	-8.06141e-015	-9.7732e-015	-8.89776e-015	-1.53938e-014	-1.53912e-014	-6.42951e-015	-1.23083e-014	-1.68182e-015	-7.24634e-016	2.27371e-015	1.70834e-015	2.7222e-015
1.19652e-014	1.35072e-014	-6.82963e-015	-8.39286e-015	2.66969e-015	6.95121e-015	2.26458e-014	6.09293e-015	2.71779e-014	7.92597e-015	2.31016e-014	1.94927e-014	1.90417e-014	-7.74781e-015	-9.60445e-015	-8.98397e-015	-1.53881e-014	-1.52029e-014	-6.68199e-015	-1.22342e-014	-2.02326e-015	-4.3292e-016	2.3412e-015	1.6221e-015	2.50804e-015
1.21062e-014	1.31347e-014	-6.95745e-015	-8.50686e-015	2.41506e-015	6.75841e-015	2.23985e-014	5.79842e-015	2.69609e-014	7.77506e-015	2.28183e-014	1.94897e-014	1.9256e-014	-7.42285e-015	-9.42043e-015	-9.04047e-015	-1.53806e-014	-1.50025e-014	-6.93974e-015	-1.21607e-014	-2.37676e-015	-1.60451e-016	2.4013e-015	1.52358e-015	2.26849e-015
1.22212e-014	1.27552e-014	-7.06647e-015	-8.59799e-015	2.15409e-015	6.567e-015	2.21297e-014	5.49554e-015	2.66979e-014	7.60845e-015	2.25332e-014	1.94825e-014	1.94445e-014	-7.08675e-015	-9.22105e-015	-9.06598e-015	-1.53718e-014	-1.47919e-014	-7.20097e-015	-1.2089e-014	-2.74138e-015	8.98677e-017	2.45438e-015	1.41275e-015	2.00285e-015
1.23102e-014	1.23735e-014	-7.15411e-015	-8.66395e-015	1.88878e-015	6.38011e-015	2.18422e-014	5.18545e-015	2.63899e-014	7.42722e-015	2.2249e-014	1.94703e-014	1.96049e-014	-6.74099e-015	-9.00671e-015	-9.05912e-015	-1.53628e-014	-1.4573e-014	-7.46383e-015	-1.20192e-014	-3.11537e-015	3.16075e-016	2.5004e-015	1.28978e-015	1.71055e-015
1.23716e-014	1.19938e-014	-7.21805e-015	-8.7027e-015	1.62157e-015	6.1997e-015	2.15389e-014	4.86947e-015	2.6038e-014	7.23285e-015	2.19672e-014	1.94522e-014	1.97359e-014	-6.38577e-015	-8.7778e-015	-9.01888e-015	-1.53544e-014	-1.43484e-014	-7.72534e-015	-1.19529e-014	-3.49672e-015	5.1582e-016	2.53945e-015	1.15447e-015	1.39246e-015
1.24045e-014	1.16199e-014	-7.25685e-015	-8.71396e-015	1.3551e-015	6.02726e-015	2.12237e-014	4.54926e-015	2.56431e-014	7.02587e-015	2.169e-014	1.94278e-014	1.98364e-014	-6.02175e-015	-8.53477e-015	-8.94518e-015	-1.53475e-014	-1.41201e-014	-7.98334e-015	-1.18907e-014	-3.88375e-015	6.8659e-016	2.57121e-015	1.00738e-015	1.04961e-015
1.24092e-014	1.1255e-014	-7.26874e-015	-8.69617e-015	1.09172e-015	5.86505e-015	2.08998e-014	4.22617e-015	2.52077e-014	6.80831e-015	2.14194e-014	1.93962e-014	1.99059e-014	-5.65021e-015	-8.27835e-015	-8.83764e-015	-1.53427e-014	-1.38904e-014	-8.23532e-015	-1.18338e-014	-4.27422e-015	8.27311e-016	2.59618e-015	8.48573e-016	6.82085e-016
1.2386e-014	1.09029e-014	-7.25234e-015	-8.64701e-015	8.34262e-016	5.71498e-015	2.05702e-014	3.90182e-015	2.47345e-014	6.58091e-015	2.11567e-014	1.93561e-014	1.99441e-014	-5.2725e-015	-8.00901e-015	-8.69647e-015	-1.53403e-014	-1.36617e-014	-8.47939e-015	-1.17829e-014	-4.66633e-015	9.366e-016	2.61424e-015	6.78281e-016	2.90389e-016
1.23352e-014	1.05666e-014	-7.20695e-015	-8.56613e-015	5.85276e-016	5.57869e-015	2.02377e-014	3.57837e-015	2.42263e-014	6.34505e-015	2.09036e-014	1.93064e-014	1.99499e-014	-4.89045e-015	-7.72717e-015	-8.52207e-015	-1.53409e-014	-1.34361e-014	-8.71298e-015	-1.17388e-014	-5.05775e-015	1.01277e-015	2.62538e-015	4.96385e-016	-1.25102e-016
1.22568e-014	1.0249e-014	-7.13259e-015	-8.45397e-015	3.46767e-016	5.45758e-015	1.99054e-014	3.2574e-015	2.36858e-014	6.10199e-015	2.06616e-014	1.92464e-014	1.99233e-014	-4.50502e-015	-7.43364e-015	-8.31442e-015	-1.53449e-014	-1.32155e-014	-8.93403e-015	-1.17017e-014	-5.44627e-015	1.05545e-015	2.63002e-015	3.03293e-016	-5.62326e-016
1.21515e-014	9.95296e-015	-7.02956e-015	-8.31083e-015	1.20788e-016	5.35275e-015	1.95766e-014	2.94069e-015	2.31175e-014	5.85251e-015	2.04328e-014	1.91756e-014	1.9864e-014	-4.11787e-015	-7.12961e-015	-8.07509e-015	-1.53525e-014	-1.30015e-014	-9.14052e-015	-1.16727e-014	-5.82983e-015	1.06378e-015	2.62817e-015	9.95521e-017	-1.01947e-015
1.20203e-014	9.68102e-015	-6.89852e-015	-8.13786e-015	-9.10016e-017	5.26576e-015	1.92534e-014	2.62971e-015	2.25249e-014	5.59826e-015	2.02177e-014	1.90929e-014	1.97727e-014	-3.73046e-015	-6.81653e-015	-7.8057e-015	-1.53643e-014	-1.27956e-014	-9.33042e-015	-1.16521e-014	-6.20627e-015	1.03728e-015	2.6201e-015	-1.1452e-016	-1.49508e-015
1.18637e-014	9.43489e-015	-6.74129e-015	-7.93597e-015	-2.87057e-016	5.19696e-015	1.89385e-014	2.32599e-015	2.19127e-014	5.34061e-015	2.00172e-014	1.89978e-014	1.965e-014	-3.34438e-015	-6.49593e-015	-7.50797e-015	-1.53804e-014	-1.25991e-014	-9.50195e-015	-1.16407e-014	-6.5737e-015	9.75615e-016	2.60552e-015	-3.38435e-016	-1.98659e-015
1.16841e-014	9.21617e-015	-6.55947e-015	-7.70627e-015	-4.65872e-016	5.14709e-015	1.86339e-014	2.03113e-015	2.12856e-014	5.08035e-015	1.98322e-014	1.88892e-014	1.94959e-014	-2.96141e-015	-6.16997e-015	-7.18368e-015	-1.54003e-014	-1.24136e-014	-9.65325e-015	-1.1639e-014	-6.92975e-015	8.79073e-016	2.58398e-015	-5.71664e-016	-2.49174e-015
1.14841e-014	9.02579e-015	-6.35509e-015	-7.45117e-015	-6.26838e-016	5.11636e-015	1.83406e-014	1.74596e-015	2.06489e-014	4.81841e-015	1.96633e-014	1.87667e-014	1.9312e-014	-2.58383e-015	-5.84031e-015	-6.83498e-015	-1.54247e-014	-1.22405e-014	-9.78292e-015	-1.1647e-014	-7.27315e-015	7.4826e-016	2.5554e-015	-8.13511e-016	-3.00874e-015
1.12647e-014	8.86373e-015	-6.13132e-015	-7.1724e-015	-7.69051e-016	5.1046e-015	1.80599e-014	1.47266e-015	2.00071e-014	4.55576e-015	1.95111e-014	1.86302e-014	1.90992e-014	-2.21437e-015	-5.50844e-015	-6.46435e-015	-1.54532e-014	-1.20813e-014	-9.89028e-015	-1.16644e-014	-7.60221e-015	5.83709e-016	2.51942e-015	-1.06403e-015	-3.53445e-015
1.10272e-014	8.73059e-015	-5.89107e-015	-6.87334e-015	-8.91718e-016	5.11029e-015	1.77928e-014	1.21192e-015	1.93655e-014	4.29279e-015	1.93759e-014	1.84793e-014	1.88594e-014	-1.85546e-015	-5.17637e-015	-6.0753e-015	-1.5487e-014	-1.1937e-014	-9.97394e-015	-1.16913e-014	-7.91492e-015	3.865e-016	2.47583e-015	-1.32244e-015	-4.06623e-015
1.07739e-014	8.6257e-015	-5.63775e-015	-6.55645e-015	-9.94258e-016	5.13315e-015	1.75398e-014	9.64695e-016	1.87298e-014	4.03061e-015	1.92584e-014	1.83137e-014	1.85947e-014	-1.50877e-015	-4.84666e-015	-5.67074e-015	-1.55264e-014	-1.1808e-014	-1.00333e-014	-1.17285e-014	-8.20958e-015	1.57831e-016	2.42416e-015	-1.58802e-015	-4.60201e-015
1.05069e-014	8.54886e-015	-5.37508e-015	-6.22524e-015	-1.07719e-015	5.17198e-015	1.73015e-014	7.31971e-016	1.81058e-014	3.77025e-015	1.91586e-014	1.81336e-014	1.83066e-014	-1.1765e-015	-4.52055e-015	-5.25432e-015	-1.55711e-014	-1.16945e-014	-1.00687e-014	-1.17754e-014	-8.48566e-015	-1.0048e-016	2.36428e-015	-1.86094e-015	-5.13886e-015
1.02283e-014	8.49849e-015	-5.10703e-015	-5.88288e-015	-1.14081e-015	5.22576e-015	1.70781e-014	5.13977e-016	1.74987e-014	3.5117e-015	1.90762e-014	1.7939e-014	1.79973e-014	-8.61492e-016	-4.20123e-015	-4.82979e-015	-1.56211e-014	-1.15975e-014	-1.00801e-014	-1.18316e-014	-8.74124e-015	-3.86889e-016	2.29583e-015	-2.13996e-015	-5.67372e-015
9.94014e-015	8.47309e-015	-4.83777e-015	-5.53292e-015	-1.18594e-015	5.29309e-015	1.68692e-014	3.11042e-016	1.69134e-014	3.25562e-015	1.90113e-014	1.77305e-014	1.76689e-014	-5.66222e-016	-3.89132e-015	-4.40079e-015	-1.56772e-014	-1.15171e-014	-1.00677e-014	-1.18971e-014	-8.97555e-015	-6.99231e-016	2.21791e-015	-2.42403e-015	-6.20365e-015
9.6442e-015	8.47143e-015	-4.57134e-015	-5.17884e-015	-1.2136e-015	5.37178e-015	1.66749e-014	1.22887e-016	1.63556e-014	3.00225e-015	1.89639e-014	1.75083e-014	1.73244e-014	-2.92629e-016	-3.59359e-015	-3.97128e-015	-1.57391e-014	-1.14542e-014	-1.00323e-014	-1.19719e-014	-9.18746e-015	-1.03542e-015	2.12994e-015	-2.71233e-015	-6.72568e-015
9.3429e-015	8.49152e-015	-4.31211e-015	-4.82553e-015	-1.22517e-015	5.45982e-015	1.64941e-014	-4.99864e-017	1.58292e-014	2.75179e-015	1.89331e-014	1.72727e-014	1.69666e-014	-4.34635e-017	-3.31059e-015	-3.54568e-015	-1.58078e-014	-1.14089e-014	-9.97532e-015	-1.20559e-014	-9.37667e-015	-1.39377e-015	2.03151e-015	-3.00477e-015	-7.23709e-015
9.03836e-015	8.53085e-015	-4.06461e-015	-4.47663e-015	-1.22174e-015	5.55509e-015	1.63254e-014	-2.07855e-016	1.53385e-014	2.50486e-015	1.89187e-014	1.70249e-014	1.65979e-014	1.79032e-016	-3.0445e-015	-3.12849e-015	-1.58845e-014	-1.13814e-014	-9.89792e-015	-1.21482e-014	-9.54249e-015	-1.77154e-015	1.92231e-015	-3.30084e-015	-7.73496e-015
8.73223e-015	8.58649e-015	-3.83309e-015	-4.13609e-015	-1.20541e-015	5.65483e-015	1.61676e-014	-3.50934e-016	1.48887e-014	2.26125e-015	1.89193e-014	1.67658e-014	1.62212e-014	3.73392e-016	-2.79822e-015	-2.72415e-015	-1.59696e-014	-1.13716e-014	-9.80132e-015	-1.22479e-014	-9.68499e-015	-2.16655e-015	1.80138e-015	-3.59986e-015	-8.21669e-015
8.42661e-015	8.65596e-015	-3.62144e-015	-3.80816e-015	-1.17833e-015	5.75649e-015	1.60182e-014	-4.80059e-016	1.44825e-014	2.02123e-015	1.89346e-014	1.6496e-014	1.58399e-014	5.36991e-016	-2.57413e-015	-2.3367e-015	-1.6063e-014	-1.13791e-014	-9.68726e-015	-1.23544e-014	-9.80398e-015	-2.57648e-015	1.6687e-015	-3.90108e-015	-8.68024e-015
8.12319e-015	8.73615e-015	-3.43368e-015	-3.49719e-015	-1.14251e-015	5.85774e-015	1.58754e-014	-5.96618e-016	1.41235e-014	1.78476e-015	1.89635e-014	1.62167e-014	1.54564e-014	6.67553e-016	-2.37443e-015	-1.96989e-015	-1.61658e-014	-1.14036e-014	-9.5588e-015	-1.24675e-014	-9.89986e-015	-2.99931e-015	1.5242e-015	-4.2041e-015	-9.12406e-015
7.82392e-015	8.82359e-015	-3.27366e-015	-3.20706e-015	-1.10017e-015	5.95583e-015	1.57374e-014	-7.01709e-016	1.38148e-014	1.55118e-015	1.90046e-014	1.59287e-014	1.50731e-014	7.63263e-016	-2.20203e-015	-1.62828e-015	-1.62785e-014	-1.14442e-014	-9.4187e-015	-1.25864e-014	-9.97271e-015	-3.4318e-015	1.36769e-015	-4.50877e-015	-9.5459e-015
7.53023e-015	8.91503e-015	-3.1443e-015	-2.94159e-015	-1.05352e-015	6.04768e-015	1.56035e-014	-7.96077e-016	1.35589e-014	1.3207e-015	1.90568e-014	1.56335e-014	1.46929e-014	8.22833e-016	-2.05899e-015	-1.31469e-015	-1.64014e-014	-1.15006e-014	-9.26921e-015	-1.2711e-014	-1.0024e-014	-3.87126e-015	1.1987e-015	-4.8141e-015	-9.94449e-015
7.24325e-015	9.00756e-015	-3.04863e-015	-2.7045e-015	-1.00459e-015	6.13108e-015	1.54711e-014	-8.80937e-016	1.33571e-014	1.09314e-015	1.91192e-014	1.53326e-014	1.43182e-014	8.44863e-016	-1.94702e-015	-1.03242e-015	-1.65348e-014	-1.15725e-014	-9.11297e-015	-1.284e-014	-1.00544e-014	-4.31553e-015	1.01726e-015	-5.12045e-015	-1.03184e-014
6.9641e-015	9.09773e-015	-2.98855e-015	-2.49846e-015	-9.56573e-016	6.20371e-015	1.53384e-014	-9.58202e-016	1.32105e-014	8.68018e-016	1.91905e-014	1.50266e-014	1.39516e-014	8.28294e-016	-1.86798e-015	-7.85118e-016	-1.66802e-014	-1.16595e-014	-8.95315e-015	-1.29727e-014	-1.00654e-014	-4.76205e-015	8.23064e-016	-5.42784e-015	-1.06658e-014
6.69413e-015	9.18245e-015	-2.9662e-015	-2.32668e-015	-9.11792e-016	6.26249e-015	1.52027e-014	-1.02922e-015	1.31201e-014	6.4535e-016	1.92687e-014	1.47171e-014	1.35953e-014	7.72865e-016	-1.8238e-015	-5.75457e-016	-1.68385e-014	-1.1761e-014	-8.79273e-015	-1.31084e-014	-1.00589e-014	-5.20853e-015	6.16153e-016	-5.73525e-015	-1.09863e-014
6.43424e-015	9.25916e-015	-2.98346e-015	-2.19173e-015	-8.71974e-016	6.30532e-015	1.50619e-014	-1.09628e-015	1.30856e-014	4.24642e-016	1.93525e-014	1.44052e-014	1.32514e-014	6.77784e-016	-1.81513e-015	-4.06472e-016	-1.70096e-014	-1.1877e-014	-8.63453e-015	-1.32465e-014	-1.00361e-014	-5.6523e-015	3.96808e-016	-6.04315e-015	-1.12801e-014
6.18423e-015	9.32448e-015	-3.04114e-015	-2.09634e-015	-8.39332e-016	6.32981e-015	1.4914e-014	-1.16072e-015	1.3107e-014	2.06156e-016	1.94398e-014	1.4092e-014	1.29214e-014	5.42862e-016	-1.84328e-015	-2.80437e-016	-1.71935e-014	-1.20069e-014	-8.48124e-015	-1.33862e-014	-9.99922e-015	-6.09094e-015	1.65887e-016	-6.35209e-015	-1.15468e-014
5.94514e-015	9.37602e-015	-3.13909e-015	-2.04151e-015	-8.16455e-016	6.33405e-015	1.4757e-014	-1.22389e-015	1.31834e-014	-1.05254e-017	1.95289e-014	1.37785e-014	1.26075e-014	3.6877e-016	-1.90876e-015	-1.9868e-016	-1.73909e-014	-1.21506e-014	-8.3364e-015	-1.35267e-014	-9.95017e-015	-6.5221e-015	-7.60983e-017	-6.66185e-015	-1.17864e-014
5.71767e-015	9.41131e-015	-3.27678e-015	-2.02899e-015	-8.05674e-016	6.31626e-015	1.45898e-014	-1.28688e-015	1.33129e-014	-2.25773e-016	1.96189e-014	1.34661e-014	1.23112e-014	1.56321e-016	-2.01178e-015	-1.62306e-016	-1.76021e-014	-1.23072e-014	-8.20326e-015	-1.36673e-014	-9.89095e-015	-6.94332e-015	-3.29173e-016	-6.97206e-015	-1.19995e-014
5.5019e-015	9.42873e-015	-3.45347e-015	-2.0599e-015	-8.08621e-016	6.27466e-015	1.4411e-014	-1.35198e-015	1.34935e-014	-4.39863e-016	1.97077e-014	1.3156e-014	1.20329e-014	-9.3987e-017	-2.15241e-015	-1.72142e-016	-1.78265e-014	-1.24764e-014	-8.08464e-015	-1.38075e-014	-9.82312e-015	-7.35307e-015	-5.92239e-016	-7.28284e-015	-1.21871e-014
5.29803e-015	9.4268e-015	-3.66832e-015	-2.13395e-015	-8.27028e-016	6.2081e-015	1.42196e-014	-1.42073e-015	1.37227e-014	-6.52737e-016	1.97931e-014	1.28494e-014	1.17735e-014	-3.80898e-016	-2.32999e-015	-2.28206e-016	-1.80641e-014	-1.26578e-014	-7.98386e-015	-1.39466e-014	-9.74959e-015	-7.74963e-015	-8.64537e-016	-7.59415e-015	-1.23497e-014
5.10577e-015	9.40416e-015	-3.9193e-015	-2.25101e-015	-8.6176e-016	6.11649e-015	1.4015e-014	-1.49403e-015	1.39975e-014	-8.64044e-016	1.98738e-014	1.25471e-014	1.15337e-014	-7.02789e-016	-2.54324e-015	-3.30366e-016	-1.83147e-014	-1.28506e-014	-7.90346e-015	-1.40837e-014	-9.67187e-015	-8.1322e-015	-1.14487e-015	-7.90676e-015	-1.24883e-014
4.92499e-015	9.3588e-015	-4.20357e-015	-2.41108e-015	-9.13987e-016	5.99831e-015	1.3797e-014	-1.57351e-015	1.43144e-014	-1.07383e-015	1.99479e-014	1.22499e-014	1.13141e-014	-1.05743e-015	-2.79059e-015	-4.77466e-016	-1.85782e-014	-1.30543e-014	-7.84519e-015	-1.42176e-014	-9.59271e-015	-8.49901e-015	-1.4319e-015	-8.22058e-015	-1.26039e-014
4.75545e-015	9.28975e-015	-4.51797e-015	-2.61263e-015	-9.84152e-016	5.85333e-015	1.35655e-014	-1.66009e-015	1.46694e-014	-1.28204e-015	2.0014e-014	1.19584e-014	1.11152e-014	-1.44263e-015	-3.07056e-015	-6.68329e-016	-1.88539e-014	-1.32683e-014	-7.81092e-015	-1.43478e-014	-9.51468e-015	-8.84878e-015	-1.72477e-015	-8.5355e-015	-1.26985e-014
4.59738e-015	9.19613e-015	-4.85887e-015	-2.85378e-015	-1.0733e-015	5.68178e-015	1.33207e-014	-1.75405e-015	1.5058e-014	-1.48862e-015	2.00697e-014	1.16737e-014	1.09364e-014	-1.85539e-015	-3.38097e-015	-9.00367e-016	-1.91407e-014	-1.34923e-014	-7.8021e-015	-1.44749e-014	-9.44028e-015	-9.18103e-015	-2.02221e-015	-8.85161e-015	-1.27744e-014
4.44978e-015	9.0779e-015	-5.22267e-015	-3.1329e-015	-1.18134e-015	5.48319e-015	1.3063e-014	-1.85644e-015	1.54756e-014	-1.69349e-015	2.01138e-014	1.13959e-014	1.07767e-014	-2.29307e-015	-3.71955e-015	-1.17178e-015	-1.94378e-014	-1.37261e-014	-7.82081e-015	-1.45982e-014	-9.37137e-015	-9.49498e-015	-2.32237e-015	-9.16966e-015	-1.28331e-014
4.31253e-015	8.93535e-015	-5.60554e-015	-3.44703e-015	-1.30809e-015	5.25858e-015	1.27932e-014	-1.96771e-015	1.59169e-014	-1.89683e-015	2.01445e-014	1.11256e-014	1.06356e-014	-2.75236e-015	-4.08338e-015	-1.48013e-015	-1.97437e-014	-1.39683e-014	-7.86801e-015	-1.47178e-014	-9.31013e-015	-9.7893e-015	-2.62387e-015	-9.48953e-015	-1.28761e-014
4.18509e-015	8.76879e-015	-6.00293e-015	-3.79325e-015	-1.45292e-015	5.00924e-015	1.25121e-014	-2.08835e-015	1.63778e-014	-2.09807e-015	2.01607e-014	1.0863e-014	1.05119e-014	-3.22973e-015	-4.46919e-015	-1.8221e-015	-2.0056e-014	-1.42183e-014	-7.94387e-015	-1.48331e-014	-9.25855e-015	-1.00641e-014	-2.92495e-015	-9.81111e-015	-1.29058e-014
4.06645e-015	8.57894e-015	-6.40993e-015	-4.16859e-015	-1.61503e-015	4.73637e-015	1.22206e-014	-2.21863e-015	1.68528e-014	-2.29704e-015	2.01607e-014	1.0608e-014	1.04043e-014	-3.72133e-015	-4.8734e-015	-2.19437e-015	-2.03733e-014	-1.44759e-014	-8.04888e-015	-1.4944e-014	-9.21966e-015	-1.03191e-014	-3.22382e-015	-1.0135e-014	-1.29241e-014
3.95599e-015	8.3668e-015	-6.82169e-015	-4.56933e-015	-1.7939e-015	4.44167e-015	1.19206e-014	-2.35788e-015	1.73366e-014	-2.4927e-015	2.01431e-014	1.03604e-014	1.03115e-014	-4.22368e-015	-5.29211e-015	-2.59243e-015	-2.06934e-014	-1.47396e-014	-8.18244e-015	-1.50498e-014	-9.19513e-015	-1.05539e-014	-3.51905e-015	-1.04608e-014	-1.2933e-014
3.85273e-015	8.13314e-015	-7.23342e-015	-4.99133e-015	-1.9878e-015	4.12695e-015	1.16139e-014	-2.50625e-015	1.78242e-014	-2.68479e-015	2.01075e-014	1.01199e-014	1.02323e-014	-4.73223e-015	-5.72154e-015	-3.01213e-015	-2.10141e-014	-1.50086e-014	-8.34401e-015	-1.51506e-014	-9.18612e-015	-1.07689e-014	-3.8087e-015	-1.07878e-014	-1.29347e-014
3.756e-015	7.88017e-015	-7.64026e-015	-5.43083e-015	-2.19518e-015	3.79404e-015	1.13029e-014	-2.66296e-015	1.83102e-014	-2.87335e-015	2.00524e-014	9.8868e-015	1.01652e-014	-5.24367e-015	-6.15829e-015	-3.44952e-015	-2.13336e-014	-1.52824e-014	-8.53299e-015	-1.52466e-014	-9.19453e-015	-1.09648e-014	-4.091e-015	-1.11157e-014	-1.29313e-014
3.66566e-015	7.60967e-015	-8.03714e-015	-5.88362e-015	-2.41459e-015	3.44568e-015	1.09904e-014	-2.82756e-015	1.87901e-014	-3.05795e-015	1.99772e-014	9.66084e-015	1.01091e-014	-5.75435e-015	-6.59808e-015	-3.89916e-015	-2.16488e-014	-1.55599e-014	-8.74774e-015	-1.53375e-014	-9.22162e-015	-1.11413e-014	-4.36406e-015	-1.14433e-014	-1.29243e-014
3.58141e-015	7.3238e-015	-8.41881e-015	-6.34537e-015	-2.64437e-015	3.08428e-015	1.06786e-014	-2.99877e-015	1.92589e-014	-3.23754e-015	1.98809e-014	9.44137e-015	1.0062e-014	-6.2601e-015	-7.03655e-015	-4.35609e-015	-2.19572e-014	-1.58394e-014	-8.98625e-015	-1.54231e-014	-9.26843e-015	-1.12986e-014	-4.62664e-015	-1.17706e-014	-1.29157e-014
3.50309e-015	7.02468e-015	-8.78126e-015	-6.811e-015	-2.88208e-015	2.71258e-015	1.03694e-014	-3.17585e-015	1.97113e-014	-3.41198e-015	1.97628e-014	9.22816e-015	1.00218e-014	-6.75688e-015	-7.4698e-015	-4.81556e-015	-2.22557e-014	-1.61195e-014	-9.24631e-015	-1.55033e-014	-9.33604e-015	-1.14376e-014	-4.87705e-015	-1.2097e-014	-1.29074e-014
3.43008e-015	6.7145e-015	-9.12021e-015	-7.27629e-015	-3.12593e-015	2.33331e-015	1.00657e-014	-3.35749e-015	2.01432e-014	-3.58076e-015	1.96229e-014	9.02031e-015	9.98711e-015	-7.24115e-015	-7.89366e-015	-5.27193e-015	-2.25408e-014	-1.63995e-014	-9.52585e-015	-1.55774e-014	-9.42513e-015	-1.15582e-014	-5.11373e-015	-1.24221e-014	-1.29003e-014
3.36174e-015	6.39615e-015	-9.43155e-015	-7.73714e-015	-3.37423e-015	1.94923e-015	9.77023e-015	-3.54252e-015	2.05506e-014	-3.74281e-015	1.94611e-014	8.81741e-015	9.95636e-015	-7.70891e-015	-8.3038e-015	-5.71969e-015	-2.28096e-014	-1.66771e-014	-9.82158e-015	-1.56454e-014	-9.53587e-015	-1.16607e-014	-5.33535e-015	-1.2745e-014	-1.28956e-014
3.29854e-015	6.07212e-015	-9.71213e-015	-8.18933e-015	-3.62431e-015	1.56279e-015	9.48559e-015	-3.72918e-015	2.09296e-014	-3.89752e-015	1.92777e-014	8.61923e-015	9.92788e-015	-8.1566e-015	-8.69619e-015	-6.15416e-015	-2.3059e-014	-1.69506e-014	-1.01312e-014	-1.57073e-014	-9.66835e-015	-1.17463e-014	-5.54025e-015	-1.30649e-014	-1.28945e-014
3.24017e-015	5.74494e-015	-9.95873e-015	-8.62842e-015	-3.87339e-015	1.17685e-015	9.21428e-015	-3.91603e-015	2.12769e-014	-4.0443e-015	1.90728e-014	8.42507e-015	9.89976e-015	-8.58078e-015	-9.06723e-015	-6.57087e-015	-2.32864e-014	-1.72182e-014	-1.04515e-014	-1.57637e-014	-9.82203e-015	-1.18151e-014	-5.72722e-015	-1.33809e-014	-1.28978e-014
3.18613e-015	5.41697e-015	-1.01682e-014	-9.0502e-015	-4.11988e-015	7.94511e-016	8.95813e-015	-4.10147e-015	2.1589e-014	-4.18306e-015	1.88466e-014	8.23434e-015	9.87057e-015	-8.97909e-015	-9.41366e-015	-6.96461e-015	-2.34882e-014	-1.74777e-014	-1.07786e-014	-1.58138e-014	-9.99693e-015	-1.18675e-014	-5.89477e-015	-1.36912e-014	-1.29064e-014
3.13617e-015	5.09107e-015	-1.03383e-014	-9.45177e-015	-4.36097e-015	4.18662e-016	8.72007e-015	-4.28341e-015	2.18638e-014	-4.31269e-015	1.86e-014	8.04658e-015	9.8395e-015	-9.34841e-015	-9.73214e-015	-7.33106e-015	-2.36619e-014	-1.7727e-014	-1.11087e-014	-1.58585e-014	-1.01925e-014	-1.19037e-014	-6.04222e-015	-1.39946e-014	-1.29206e-014
3.09046e-015	4.7698e-015	-1.04674e-014	-9.82994e-015	-4.59492e-015	5.18942e-017	8.50117e-015	-4.4596e-015	2.2099e-014	-4.43228e-015	1.8335e-014	7.86123e-015	9.80556e-015	-9.68633e-015	-1.00199e-014	-7.66617e-015	-2.38047e-014	-1.79637e-014	-1.14379e-014	-1.58974e-014	-1.04074e-014	-1.19248e-014	-6.16884e-015	-1.42895e-014	-1.29411e-014
3.04922e-015	4.45549e-015	-1.05546e-014	-1.01809e-014	-4.81997e-015	-3.03177e-016	8.30404e-015	-4.62876e-015	2.22926e-014	-4.54173e-015	1.80523e-014	7.67809e-015	9.76826e-015	-9.99134e-015	-1.02745e-014	-7.96605e-015	-2.39137e-014	-1.8185e-014	-1.17623e-014	-1.59299e-014	-1.06407e-014	-1.19319e-014	-6.27353e-015	-1.45741e-014	-1.29673e-014
3.01303e-015	4.15e-015	-1.05989e-014	-1.0502e-014	-5.03455e-015	-6.4403e-016	8.1299e-015	-4.78865e-015	2.24432e-014	-4.64101e-015	1.77527e-014	7.49621e-015	9.72688e-015	-1.02616e-014	-1.04942e-014	-8.2273e-015	-2.39868e-014	-1.83889e-014	-1.20773e-014	-1.59554e-014	-1.08909e-014	-1.19253e-014	-6.35624e-015	-1.48475e-014	-1.29987e-014
2.98227e-015	3.85561e-015	-1.06002e-014	-1.07914e-014	-5.23661e-015	-9.69029e-016	7.98035e-015	-4.93755e-015	2.25505e-014	-4.72905e-015	1.74383e-014	7.31506e-015	9.6809e-015	-1.04955e-014	-1.06773e-014	-8.4471e-015	-2.40213e-014	-1.85727e-014	-1.23791e-014	-1.5973e-014	-1.11559e-014	-1.19058e-014	-6.41621e-015	-1.51075e-014	-1.30348e-014
2.95725e-015	3.57479e-015	-1.05593e-014	-1.10474e-014	-5.42503e-015	-1.27579e-015	7.85663e-015	-5.07417e-015	2.26136e-014	-4.80499e-015	1.71101e-014	7.13511e-015	9.63025e-015	-1.06912e-014	-1.08227e-014	-8.62401e-015	-2.40155e-014	-1.87338e-014	-1.26636e-014	-1.59826e-014	-1.14345e-014	-1.18741e-014	-6.45351e-015	-1.53528e-014	-1.30748e-014
2.93866e-015	3.30893e-015	-1.04775e-014	-1.12679e-014	-5.59888e-015	-1.56233e-015	7.75912e-015	-5.19762e-015	2.26326e-014	-4.86864e-015	1.67703e-014	6.95573e-015	9.57521e-015	-1.08491e-014	-1.09295e-014	-8.75641e-015	-2.39676e-014	-1.887e-014	-1.29277e-014	-1.5984e-014	-1.17245e-014	-1.18309e-014	-6.46793e-015	-1.55816e-014	-1.31186e-014
2.9266e-015	3.05943e-015	-1.03556e-014	-1.14521e-014	-5.757e-015	-1.82758e-015	7.68841e-015	-5.30631e-015	2.2608e-014	-4.9191e-015	1.64215e-014	6.77712e-015	9.51591e-015	-1.09687e-014	-1.09964e-014	-8.84244e-015	-2.38758e-014	-1.89794e-014	-1.31668e-014	-1.59772e-014	-1.20237e-014	-1.17761e-014	-6.45989e-015	-1.5792e-014	-1.31648e-014
2.92165e-015	2.82783e-015	-1.01967e-014	-1.15994e-014	-5.89846e-015	-2.0706e-015	7.64433e-015	-5.3992e-015	2.25404e-014	-4.9562e-015	1.60655e-014	6.59953e-015	9.45325e-015	-1.10505e-014	-1.10239e-014	-8.88116e-015	-2.37395e-014	-1.90595e-014	-1.33776e-014	-1.59612e-014	-1.23298e-014	-1.17102e-014	-6.43028e-015	-1.59828e-014	-1.32122e-014
2.92355e-015	2.61522e-015	-1.00038e-014	-1.17094e-014	-6.02341e-015	-2.28968e-015	7.62631e-015	-5.47544e-015	2.24311e-014	-4.97959e-015	1.57049e-014	6.42294e-015	9.38747e-015	-1.10952e-014	-1.10125e-014	-8.87211e-015	-2.35577e-014	-1.91081e-014	-1.3557e-014	-1.59354e-014	-1.26405e-014	-1.16344e-014	-6.37961e-015	-1.61524e-014	-1.32591e-014
2.93309e-015	2.42251e-015	-9.7794e-015	-1.17826e-014	-6.13176e-015	-2.48412e-015	7.63463e-015	-5.53448e-015	2.22817e-014	-4.98854e-015	1.53416e-014	6.24777e-015	9.31965e-015	-1.11034e-014	-1.09632e-014	-8.81528e-015	-2.33298e-014	-1.91225e-014	-1.37015e-014	-1.58995e-014	-1.29539e-014	-1.15488e-014	-6.30822e-015	-1.62991e-014	-1.33041e-014
2.95044e-015	2.24992e-015	-9.52639e-015	-1.182e-014	-6.22354e-015	-2.6533e-015	7.66788e-015	-5.57525e-015	2.20942e-014	-4.98283e-015	1.49784e-014	6.0744e-015	9.25073e-015	-1.10774e-014	-1.08774e-014	-8.71245e-015	-2.30556e-014	-1.91012e-014	-1.38085e-014	-1.58529e-014	-1.32673e-014	-1.14532e-014	-6.21707e-015	-1.64216e-014	-1.33464e-014
2.97623e-015	2.09834e-015	-9.24909e-015	-1.18225e-014	-6.29898e-015	-2.79647e-015	7.72545e-015	-5.59691e-015	2.18712e-014	-4.96239e-015	1.46174e-014	5.90372e-015	9.18223e-015	-1.10183e-014	-1.07566e-014	-8.56558e-015	-2.27358e-014	-1.90427e-014	-1.38756e-014	-1.57949e-014	-1.35781e-014	-1.13479e-014	-6.10714e-015	-1.65185e-014	-1.33843e-014
3.01045e-015	1.96799e-015	-8.95173e-015	-1.17905e-014	-6.35937e-015	-2.91359e-015	7.80576e-015	-5.59897e-015	2.1615e-014	-4.92655e-015	1.42611e-014	5.7362e-015	9.11584e-015	-1.09282e-014	-1.0603e-014	-8.37666e-015	-2.23719e-014	-1.89446e-014	-1.39013e-014	-1.57245e-014	-1.38839e-014	-1.12331e-014	-5.9803e-015	-1.65887e-014	-1.34166e-014
3.05354e-015	1.85819e-015	-8.63857e-015	-1.17266e-014	-6.40549e-015	-3.00493e-015	7.90648e-015	-5.58213e-015	2.13283e-014	-4.87497e-015	1.39121e-014	5.57245e-015	9.053e-015	-1.08094e-014	-1.04191e-014	-8.14816e-015	-2.19652e-014	-1.88057e-014	-1.38843e-014	-1.56405e-014	-1.41821e-014	-1.11091e-014	-5.83799e-015	-1.66304e-014	-1.3442e-014
3.10593e-015	1.76859e-015	-8.31463e-015	-1.16332e-014	-6.438e-015	-3.07125e-015	8.02505e-015	-5.54633e-015	2.10134e-014	-4.80786e-015	1.35728e-014	5.41342e-015	8.99546e-015	-1.06648e-014	-1.02083e-014	-7.88298e-015	-2.15176e-014	-1.86252e-014	-1.38233e-014	-1.55436e-014	-1.44701e-014	-1.09766e-014	-5.6817e-015	-1.6643e-014	-1.34584e-014
3.16799e-015	1.69916e-015	-7.98466e-015	-1.15127e-014	-6.45806e-015	-3.11294e-015	8.15894e-015	-5.49181e-015	2.06733e-014	-4.72501e-015	1.32456e-014	5.26018e-015	8.94506e-015	-1.04967e-014	-9.97265e-015	-7.58507e-015	-2.10311e-014	-1.84026e-014	-1.37182e-014	-1.54328e-014	-1.47455e-014	-1.08358e-014	-5.51253e-015	-1.66256e-014	-1.34645e-014
3.23927e-015	1.64865e-015	-7.65352e-015	-1.13668e-014	-6.46702e-015	-3.13108e-015	8.30572e-015	-5.41907e-015	2.03112e-014	-4.62625e-015	1.29328e-014	5.11408e-015	8.90318e-015	-1.03081e-014	-9.7152e-015	-7.2579e-015	-2.05088e-014	-1.81376e-014	-1.3569e-014	-1.53077e-014	-1.50057e-014	-1.0687e-014	-5.33208e-015	-1.65779e-014	-1.34589e-014
3.31975e-015	1.61595e-015	-7.32546e-015	-1.11981e-014	-6.46695e-015	-3.12637e-015	8.46314e-015	-5.32866e-015	1.99301e-014	-4.51161e-015	1.26367e-014	4.97582e-015	8.87162e-015	-1.01023e-014	-9.43926e-015	-6.90542e-015	-1.99536e-014	-1.78299e-014	-1.33759e-014	-1.51679e-014	-1.52488e-014	-1.05307e-014	-5.1427e-015	-1.64996e-014	-1.34408e-014
3.40974e-015	1.59998e-015	-7.00454e-015	-1.101e-014	-6.45916e-015	-3.10051e-015	8.62829e-015	-5.22146e-015	1.95335e-014	-4.38082e-015	1.23586e-014	4.84667e-015	8.85163e-015	-9.88195e-015	-9.1485e-015	-6.53202e-015	-1.93682e-014	-1.748e-014	-1.31396e-014	-1.50135e-014	-1.54727e-014	-1.0367e-014	-4.94612e-015	-1.63904e-014	-1.34094e-014
3.50815e-015	1.59984e-015	-6.69622e-015	-1.08057e-014	-6.44516e-015	-3.05465e-015	8.79802e-015	-5.09891e-015	1.91246e-014	-4.23404e-015	1.21003e-014	4.72771e-015	8.84478e-015	-9.65092e-015	-8.84664e-015	-6.14275e-015	-1.87562e-014	-1.70891e-014	-1.28614e-014	-1.48434e-014	-1.56748e-014	-1.01959e-014	-4.7443e-015	-1.62498e-014	-1.33635e-014
3.61541e-015	1.61381e-015	-6.40464e-015	-1.05884e-014	-6.42665e-015	-2.9907e-015	8.96863e-015	-4.96215e-015	1.87065e-014	-4.07155e-015	1.18637e-014	4.62037e-015	8.85298e-015	-9.41237e-015	-8.53749e-015	-5.74264e-015	-1.81219e-014	-1.66583e-014	-1.2543e-014	-1.46576e-014	-1.58538e-014	-1.0018e-014	-4.53891e-015	-1.60784e-014	-1.33026e-014
3.73147e-015	1.64078e-015	-6.13367e-015	-1.03612e-014	-6.40546e-015	-2.91012e-015	9.13757e-015	-4.81237e-015	1.82824e-014	-3.89392e-015	1.165e-014	4.52604e-015	8.87736e-015	-9.17008e-015	-8.22476e-015	-5.33667e-015	-1.74682e-014	-1.61888e-014	-1.21861e-014	-1.44564e-014	-1.60084e-014	-9.83423e-015	-4.33188e-015	-1.58769e-014	-1.3226e-014
3.85551e-015	1.67922e-015	-5.88713e-015	-1.01271e-014	-6.38284e-015	-2.81499e-015	9.30197e-015	-4.65067e-015	1.78556e-014	-3.70138e-015	1.14601e-014	4.44589e-015	8.91879e-015	-8.92633e-015	-7.91176e-015	-4.92983e-015	-1.67992e-014	-1.5683e-014	-1.17936e-014	-1.42402e-014	-1.61368e-014	-9.64453e-015	-4.12547e-015	-1.56465e-014	-1.3133e-014
3.98661e-015	1.72713e-015	-5.66846e-015	-9.88933e-015	-6.36017e-015	-2.70666e-015	9.45972e-015	-4.47826e-015	1.74292e-014	-3.49415e-015	1.12951e-014	4.38128e-015	8.97857e-015	-8.68487e-015	-7.6018e-015	-4.52727e-015	-1.61193e-014	-1.5143e-014	-1.13683e-014	-1.40099e-014	-1.62382e-014	-9.44988e-015	-3.92119e-015	-1.53884e-014	-1.30231e-014
4.12381e-015	1.78302e-015	-5.48089e-015	-9.65055e-015	-6.33824e-015	-2.58738e-015	9.6073e-015	-4.29637e-015	1.70058e-014	-3.27304e-015	1.1156e-014	4.33379e-015	9.05702e-015	-8.44882e-015	-7.29801e-015	-4.13391e-015	-1.54328e-014	-1.45717e-014	-1.09138e-014	-1.37658e-014	-1.63117e-014	-9.2511e-015	-3.72136e-015	-1.51038e-014	-1.28957e-014
4.26643e-015	1.84571e-015	-5.32692e-015	-9.41361e-015	-6.31896e-015	-2.45959e-015	9.74134e-015	-4.1061e-015	1.6588e-014	-3.03812e-015	1.10435e-014	4.30426e-015	9.15473e-015	-8.2207e-015	-7.00309e-015	-3.75488e-015	-1.47441e-014	-1.39721e-014	-1.04333e-014	-1.35088e-014	-1.63564e-014	-9.04836e-015	-3.52792e-015	-1.4794e-014	-1.27508e-014
4.41413e-015	1.9128e-015	-5.20907e-015	-9.18167e-015	-6.3033e-015	-2.32507e-015	9.86016e-015	-3.90877e-015	1.61789e-014	-2.79044e-015	1.09575e-014	4.29356e-015	9.27158e-015	-8.00271e-015	-6.71978e-015	-3.39379e-015	-1.40575e-014	-1.33478e-014	-9.93068e-015	-1.3239e-014	-1.63721e-014	-8.84246e-015	-3.34252e-015	-1.44605e-014	-1.25884e-014
4.56573e-015	1.98332e-015	-5.12995e-015	-8.95687e-015	-6.29216e-015	-2.1856e-015	9.96177e-015	-3.70575e-015	1.57806e-014	-2.53089e-015	1.08987e-014	4.30267e-015	9.40787e-015	-7.79801e-015	-6.45093e-015	-3.05492e-015	-1.33767e-014	-1.27029e-014	-9.40988e-015	-1.29578e-014	-1.63582e-014	-8.63375e-015	-3.16663e-015	-1.41051e-014	-1.2409e-014
4.72066e-015	2.05629e-015	-5.09044e-015	-8.74173e-015	-6.28666e-015	-2.04295e-015	1.00445e-014	-3.49866e-015	1.53952e-014	-2.26017e-015	1.08672e-014	4.3328e-015	9.56321e-015	-7.60868e-015	-6.19875e-015	-2.74222e-015	-1.27056e-014	-1.20407e-014	-8.87539e-015	-1.26668e-014	-1.63143e-014	-8.42294e-015	-3.00198e-015	-1.37303e-014	-1.2213e-014
4.87786e-015	2.12994e-015	-5.09153e-015	-8.53825e-015	-6.28731e-015	-1.89894e-015	1.01065e-014	-3.28913e-015	1.50243e-014	-1.97896e-015	1.08627e-014	4.38469e-015	9.73749e-015	-7.43632e-015	-5.96553e-015	-2.45972e-015	-1.20479e-014	-1.13654e-014	-8.33085e-015	-1.23671e-014	-1.62399e-014	-8.21105e-015	-2.85e-015	-1.33372e-014	-1.20003e-014
5.03683e-015	2.20295e-015	-5.13311e-015	-8.34788e-015	-6.29398e-015	-1.75543e-015	1.01467e-014	-3.0784e-015	1.46692e-014	-1.6881e-015	1.08844e-014	4.459e-015	9.92963e-015	-7.28282e-015	-5.75212e-015	-2.21033e-015	-1.14072e-014	-1.06811e-014	-7.78118e-015	-1.20601e-014	-1.61356e-014	-7.99912e-015	-2.71215e-015	-1.29282e-014	-1.17715e-014
5.19636e-015	2.27418e-015	-5.21544e-015	-8.17211e-015	-6.30686e-015	-1.61386e-015	1.01636e-014	-2.86715e-015	1.43311e-014	-1.38898e-015	1.0931e-014	4.55651e-015	1.01388e-014	-7.14945e-015	-5.56064e-015	-1.99712e-015	-1.07867e-014	-9.99276e-015	-7.23089e-015	-1.17472e-014	-1.60017e-014	-7.78769e-015	-2.58982e-015	-1.25055e-014	-1.15279e-014
5.35542e-015	2.34309e-015	-5.33771e-015	-8.0125e-015	-6.32609e-015	-1.47564e-015	1.01561e-014	-2.65623e-015	1.40108e-014	-1.08308e-015	1.10018e-014	4.6767e-015	1.03638e-014	-7.03681e-015	-5.39211e-015	-1.82236e-015	-1.01892e-014	-9.30445e-015	-6.6847e-015	-1.14304e-014	-1.58387e-014	-7.57707e-015	-2.48339e-015	-1.20719e-014	-1.12698e-014
5.51361e-015	2.40925e-015	-5.4991e-015	-7.87002e-015	-6.3519e-015	-1.34248e-015	1.01241e-014	-2.44628e-015	1.37095e-014	-7.71376e-016	1.1096e-014	4.81999e-015	1.06025e-014	-6.94598e-015	-5.24767e-015	-1.68807e-015	-9.61697e-015	-8.62083e-015	-6.14646e-015	-1.11115e-014	-1.56473e-014	-7.36826e-015	-2.39407e-015	-1.163e-014	-1.09978e-014
5.67024e-015	2.47189e-015	-5.69795e-015	-7.74553e-015	-6.3832e-015	-1.2159e-015	1.00679e-014	-2.23854e-015	1.34279e-014	-4.55216e-016	1.12124e-014	4.98627e-015	1.08533e-014	-6.87686e-015	-5.12706e-015	-1.59591e-015	-9.07239e-015	-7.94616e-015	-5.62091e-015	-1.07926e-014	-1.54281e-014	-7.16176e-015	-2.32282e-015	-1.11821e-014	-1.07126e-014
5.82381e-015	2.53015e-015	-5.93247e-015	-7.63953e-015	-6.41982e-015	-1.09701e-015	9.98771e-015	-2.03369e-015	1.31668e-014	-1.35108e-016	1.13494e-014	5.17526e-015	1.11144e-014	-6.82991e-015	-5.03008e-015	-1.54625e-015	-8.55799e-015	-7.28507e-015	-5.11282e-015	-1.04756e-014	-1.51821e-014	-6.95901e-015	-2.2696e-015	-1.07303e-014	-1.04154e-014
5.97336e-015	2.58397e-015	-6.20029e-015	-7.55252e-015	-6.46109e-015	-9.8659e-016	9.88305e-015	-1.83241e-015	1.29258e-014	1.8724e-016	1.15057e-014	5.38669e-015	1.13843e-014	-6.80496e-015	-4.95662e-015	-1.53935e-015	-8.07514e-015	-6.64178e-015	-4.62587e-015	-1.01629e-014	-1.49101e-014	-6.76086e-015	-2.23506e-015	-1.02776e-014	-1.01077e-014
6.11823e-015	2.63296e-015	-6.49896e-015	-7.48416e-015	-6.50517e-015	-8.85813e-016	9.75576e-015	-1.63512e-015	1.27055e-014	5.09971e-016	1.16795e-014	5.61994e-015	1.16599e-014	-6.80127e-015	-4.90636e-015	-1.5752e-015	-7.62452e-015	-6.02063e-015	-4.16327e-015	-9.85629e-015	-1.46128e-014	-6.56784e-015	-2.22015e-015	-9.82628e-015	-9.7902e-015
6.25766e-015	2.6773e-015	-6.82542e-015	-7.43481e-015	-6.55193e-015	-7.95608e-016	9.60759e-015	-1.44287e-015	1.25058e-014	8.31825e-016	1.1869e-014	5.87425e-015	1.19386e-014	-6.8182e-015	-4.87891e-015	-1.65294e-015	-7.20675e-015	-5.42565e-015	-3.72939e-015	-9.55768e-015	-1.42913e-014	-6.38136e-015	-2.22476e-015	-9.37869e-015	-9.46422e-015
6.3911e-015	2.71733e-015	-7.17662e-015	-7.40458e-015	-6.59975e-015	-7.16721e-016	9.43932e-015	-1.25504e-015	1.23258e-014	1.15156e-015	1.20723e-014	6.1485e-015	1.22182e-014	-6.85505e-015	-4.87363e-015	-1.77165e-015	-6.82304e-015	-4.86065e-015	-3.32747e-015	-9.2694e-015	-1.39475e-014	-6.20193e-015	-2.2492e-015	-8.93658e-015	-9.13047e-015
6.51806e-015	2.75343e-015	-7.54838e-015	-7.3918e-015	-6.64772e-015	-6.49752e-016	9.25216e-015	-1.0716e-015	1.21655e-014	1.46741e-015	1.2288e-014	6.44156e-015	1.24957e-014	-6.91001e-015	-4.88893e-015	-1.92928e-015	-6.47268e-015	-4.32909e-015	-2.96019e-015	-8.99303e-015	-1.35822e-014	-6.03013e-015	-2.29302e-015	-8.50192e-015	-8.79086e-015
6.63846e-015	2.78578e-015	-7.93668e-015	-7.3963e-015	-6.69506e-015	-5.95314e-016	9.0478e-015	-8.92535e-016	1.2024e-014	1.77813e-015	1.25138e-014	6.75151e-015	1.27693e-014	-6.98231e-015	-4.92269e-015	-2.1239e-015	-6.15466e-015	-3.83329e-015	-2.62997e-015	-8.73048e-015	-1.31968e-014	-5.86665e-015	-2.3561e-015	-8.07682e-015	-8.44583e-015
6.75201e-015	2.81527e-015	-8.33801e-015	-7.41695e-015	-6.74019e-015	-5.52758e-016	8.82902e-015	-7.17714e-016	1.19007e-014	2.08247e-015	1.27474e-014	7.07645e-015	1.3036e-014	-7.07025e-015	-4.97312e-015	-2.35288e-015	-5.86826e-015	-3.37553e-015	-2.3396e-015	-8.4845e-015	-1.27929e-014	-5.71203e-015	-2.4379e-015	-7.66281e-015	-8.09644e-015
6.85802e-015	2.84234e-015	-8.74872e-015	-7.4531e-015	-6.78206e-015	-5.22351e-016	8.59703e-015	-5.471e-016	1.17946e-014	2.37898e-015	1.29874e-014	7.41482e-015	1.32925e-014	-7.17158e-015	-5.03848e-015	-2.61326e-015	-5.61213e-015	-2.95891e-015	-2.08993e-015	-8.25649e-015	-1.2372e-014	-5.56595e-015	-2.53792e-015	-7.26151e-015	-7.74302e-015
6.95621e-015	2.8683e-015	-9.16502e-015	-7.50373e-015	-6.82015e-015	-5.04575e-016	8.35447e-015	-3.80141e-016	1.17046e-014	2.66646e-015	1.32322e-014	7.7649e-015	1.35371e-014	-7.28433e-015	-5.11664e-015	-2.90227e-015	-5.38456e-015	-2.58533e-015	-1.88346e-015	-8.04761e-015	-1.19354e-014	-5.42924e-015	-2.65558e-015	-6.87452e-015	-7.38699e-015
7.04683e-015	2.89388e-015	-9.58244e-015	-7.56755e-015	-6.85343e-015	-4.99063e-016	8.10397e-015	-2.17285e-016	1.16294e-014	2.94369e-015	1.34796e-014	8.1246e-015	1.37678e-014	-7.40618e-015	-5.20619e-015	-3.21684e-015	-5.18428e-015	-2.2553e-015	-1.72087e-015	-7.85868e-015	-1.1485e-014	-5.30248e-015	-2.79003e-015	-6.50297e-015	-7.02947e-015
7.13056e-015	2.91997e-015	-9.99661e-015	-7.64258e-015	-6.88006e-015	-5.04909e-016	7.84798e-015	-5.81379e-017	1.15683e-014	3.20979e-015	1.37285e-014	8.49145e-015	1.39818e-014	-7.53509e-015	-5.30485e-015	-3.55292e-015	-5.00942e-015	-1.9692e-015	-1.60214e-015	-7.69151e-015	-1.10226e-014	-5.18574e-015	-2.9406e-015	-6.14837e-015	-6.67113e-015
7.20782e-015	2.94711e-015	-1.04037e-014	-7.7286e-015	-6.89985e-015	-5.21462e-016	7.5883e-015	9.71975e-017	1.15203e-014	3.46332e-015	1.39771e-014	8.8631e-015	1.41772e-014	-7.6694e-015	-5.41019e-015	-3.9055e-015	-4.85788e-015	-1.7272e-015	-1.52758e-015	-7.54685e-015	-1.05492e-014	-5.07899e-015	-3.10596e-015	-5.8113e-015	-6.31274e-015
7.27907e-015	2.97623e-015	-1.07991e-014	-7.82443e-015	-6.91329e-015	-5.48444e-016	7.32731e-015	2.4923e-016	1.14841e-014	3.70362e-015	1.42234e-014	9.23721e-015	1.43519e-014	-7.80637e-015	-5.51951e-015	-4.27154e-015	-4.7276e-015	-1.52999e-015	-1.49705e-015	-7.42566e-015	-1.00663e-014	-4.98236e-015	-3.28574e-015	-5.49183e-015	-5.95469e-015
7.34409e-015	3.0084e-015	-1.11791e-014	-7.92808e-015	-6.91927e-015	-5.85437e-016	7.0678e-015	3.98759e-016	1.14579e-014	3.93025e-015	1.44655e-014	9.61157e-015	1.45046e-014	-7.94352e-015	-5.6305e-015	-4.64699e-015	-4.61603e-015	-1.37705e-015	-1.50961e-015	-7.32778e-015	-9.57594e-015	-4.89493e-015	-3.4788e-015	-5.19046e-015	-5.59721e-015
7.4038e-015	3.04462e-015	-1.15406e-014	-8.03859e-015	-6.91695e-015	-6.31631e-016	6.81174e-015	5.46106e-016	1.14411e-014	4.14259e-015	1.47016e-014	9.98329e-015	1.46342e-014	-8.07863e-015	-5.7413e-015	-5.02732e-015	-4.52052e-015	-1.26743e-015	-1.56359e-015	-7.2539e-015	-9.07912e-015	-4.81699e-015	-3.68401e-015	-4.90714e-015	-5.24051e-015
7.45879e-015	3.08545e-015	-1.1881e-014	-8.15472e-015	-6.90666e-015	-6.86203e-016	6.56162e-015	6.91722e-016	1.14319e-014	4.34009e-015	1.49307e-014	1.03504e-014	1.47399e-014	-8.20966e-015	-5.84987e-015	-5.40861e-015	-4.43831e-015	-1.1993e-015	-1.65806e-015	-7.20456e-015	-8.57744e-015	-4.74867e-015	-3.89988e-015	-4.64214e-015	-4.88561e-015
7.50928e-015	3.13245e-015	-1.21967e-014	-8.27593e-015	-6.88887e-015	-7.48137e-016	6.31906e-015	8.36094e-016	1.14295e-014	4.52227e-015	1.51518e-014	1.07103e-014	1.48214e-014	-8.33474e-015	-5.95433e-015	-5.78701e-015	-4.36717e-015	-1.17136e-015	-1.79078e-015	-7.17942e-015	-8.07228e-015	-4.68927e-015	-4.12538e-015	-4.39516e-015	-4.53296e-015
7.55609e-015	3.18589e-015	-1.24847e-014	-8.4015e-015	-6.86455e-015	-8.16872e-016	6.08537e-015	9.79555e-016	1.14326e-014	4.6894e-015	1.5364e-014	1.10605e-014	1.48781e-014	-8.45198e-015	-6.05318e-015	-6.15893e-015	-4.30485e-015	-1.1812e-015	-1.95993e-015	-7.1777e-015	-7.56555e-015	-4.63867e-015	-4.3591e-015	-4.16638e-015	-4.18306e-015
7.59952e-015	3.246e-015	-1.2743e-014	-8.52989e-015	-6.83441e-015	-8.91547e-016	5.86187e-015	1.12246e-015	1.14406e-014	4.84102e-015	1.55662e-014	1.13993e-014	1.49106e-014	-8.55949e-015	-6.14507e-015	-6.52046e-015	-4.24912e-015	-1.22607e-015	-2.16338e-015	-7.19899e-015	-7.05888e-015	-4.59645e-015	-4.5996e-015	-3.95458e-015	-3.83521e-015
7.63962e-015	3.31314e-015	-1.29686e-014	-8.66028e-015	-6.79903e-015	-9.71581e-016	5.6496e-015	1.2651e-015	1.14525e-014	4.97712e-015	1.57576e-014	1.1724e-014	1.49189e-014	-8.65555e-015	-6.22832e-015	-6.86828e-015	-4.19807e-015	-1.30423e-015	-2.39867e-015	-7.24251e-015	-6.55341e-015	-4.56148e-015	-4.84533e-015	-3.75863e-015	-3.48983e-015
7.67702e-015	3.38712e-015	-1.31598e-014	-8.79252e-015	-6.75962e-015	-1.0551e-015	5.44961e-015	1.4074e-015	1.14677e-014	5.09823e-015	1.59376e-014	1.2033e-014	1.49031e-014	-8.7387e-015	-6.30194e-015	-7.19916e-015	-4.14969e-015	-1.41261e-015	-2.66155e-015	-7.30686e-015	-6.05049e-015	-4.53308e-015	-5.09536e-015	-3.57827e-015	-3.14713e-015
7.71274e-015	3.468e-015	-1.33154e-014	-8.92621e-015	-6.71817e-015	-1.14127e-015	5.26263e-015	1.54912e-015	1.14854e-014	5.20503e-015	1.6106e-014	1.23248e-014	1.48641e-014	-8.80863e-015	-6.36422e-015	-7.50955e-015	-4.10185e-015	-1.54787e-015	-2.94889e-015	-7.391e-015	-5.55233e-015	-4.51038e-015	-5.34841e-015	-3.41264e-015	-2.80766e-015
7.74704e-015	3.55621e-015	-1.34342e-014	-9.06124e-015	-6.67703e-015	-1.22958e-015	5.08935e-015	1.69072e-015	1.15052e-014	5.298e-015	1.62614e-014	1.25971e-014	1.48029e-014	-8.86354e-015	-6.4149e-015	-7.79695e-015	-4.05352e-015	-1.70689e-015	-3.25746e-015	-7.49371e-015	-5.06065e-015	-4.49243e-015	-5.60332e-015	-3.26047e-015	-2.47175e-015
7.77957e-015	3.65234e-015	-1.35157e-014	-9.19689e-015	-6.63685e-015	-1.31904e-015	4.93032e-015	1.83236e-015	1.15263e-014	5.3784e-015	1.64033e-014	1.28479e-014	1.47213e-014	-8.90246e-015	-6.45242e-015	-8.05887e-015	-4.00331e-015	-1.88648e-015	-3.58414e-015	-7.61345e-015	-4.57679e-015	-4.47882e-015	-5.8588e-015	-3.12122e-015	-2.13886e-015
7.81104e-015	3.75575e-015	-1.35592e-014	-9.33331e-015	-6.59863e-015	-1.40848e-015	4.78587e-015	1.97367e-015	1.15479e-014	5.4468e-015	1.65319e-014	1.3077e-014	1.46212e-014	-8.92584e-015	-6.47665e-015	-8.29296e-015	-3.94925e-015	-2.08354e-015	-3.92553e-015	-7.74821e-015	-4.10212e-015	-4.46897e-015	-6.11329e-015	-2.99424e-015	-1.80995e-015
7.84203e-015	3.86576e-015	-1.35647e-014	-9.46997e-015	-6.56373e-015	-1.49678e-015	4.65511e-015	2.11489e-015	1.15701e-014	5.50452e-015	1.6647e-014	1.3283e-014	1.45039e-014	-8.93313e-015	-6.48721e-015	-8.49754e-015	-3.89106e-015	-2.29434e-015	-4.27785e-015	-7.89587e-015	-3.63813e-015	-4.46124e-015	-6.36598e-015	-2.87817e-015	-1.48503e-015
7.87239e-015	3.98178e-015	-1.35324e-014	-9.60619e-015	-6.53416e-015	-1.58272e-015	4.53746e-015	2.25595e-015	1.15934e-014	5.55291e-015	1.67486e-014	1.34654e-014	1.43711e-014	-8.92401e-015	-6.48409e-015	-8.6714e-015	-3.82797e-015	-2.51611e-015	-4.63701e-015	-8.0543e-015	-3.18683e-015	-4.45511e-015	-6.61577e-015	-2.77207e-015	-1.1637e-015
7.90233e-015	4.10346e-015	-1.34637e-014	-9.74257e-015	-6.51166e-015	-1.66531e-015	4.43283e-015	2.39681e-015	1.1617e-014	5.5928e-015	1.68366e-014	1.36242e-014	1.42249e-014	-8.89815e-015	-6.46735e-015	-8.81364e-015	-3.76032e-015	-2.74503e-015	-4.99967e-015	-8.22144e-015	-2.74999e-015	-4.44938e-015	-6.86176e-015	-2.67491e-015	-8.46595e-016
7.93218e-015	4.23001e-015	-1.33593e-014	-9.87903e-015	-6.49768e-015	-1.7446e-015	4.34057e-015	2.53773e-015	1.16412e-014	5.6253e-015	1.69116e-014	1.3759e-014	1.40679e-014	-8.85642e-015	-6.43692e-015	-8.92386e-015	-3.68813e-015	-2.9778e-015	-5.36212e-015	-8.39521e-015	-2.32975e-015	-4.44331e-015	-7.10271e-015	-2.58589e-015	-5.34402e-016
7.96146e-015	4.36056e-015	-1.32205e-014	-1.00158e-014	-6.49402e-015	-1.81866e-015	4.25933e-015	2.67789e-015	1.16659e-014	5.65236e-015	1.69736e-014	1.387e-014	1.39028e-014	-8.79988e-015	-6.39317e-015	-9.00181e-015	-3.61116e-015	-3.21152e-015	-5.72097e-015	-8.57298e-015	-1.92793e-015	-4.43641e-015	-7.33764e-015	-2.50371e-015	-2.26999e-016
7.99029e-015	4.49503e-015	-1.30492e-014	-1.01525e-014	-6.50169e-015	-1.88666e-015	4.18826e-015	2.81691e-015	1.16906e-014	5.67555e-015	1.7023e-014	1.39576e-014	1.37322e-014	-8.72952e-015	-6.3364e-015	-9.04763e-015	-3.53001e-015	-3.44319e-015	-6.0726e-015	-8.75257e-015	-1.54561e-015	-4.42769e-015	-7.56565e-015	-2.42661e-015	7.59396e-017
8.0189e-015	4.63232e-015	-1.28472e-014	-1.02895e-014	-6.52259e-015	-1.94746e-015	4.12635e-015	2.95423e-015	1.17165e-014	5.69605e-015	1.70607e-014	1.40221e-014	1.35585e-014	-8.64651e-015	-6.26729e-015	-9.06147e-015	-3.44576e-015	-3.67032e-015	-6.41409e-015	-8.93168e-015	-1.18496e-015	-4.41669e-015	-7.78619e-015	-2.35424e-015	3.74051e-016
8.04667e-015	4.77176e-015	-1.26166e-014	-1.0427e-014	-6.55692e-015	-2.0007e-015	4.07269e-015	3.08963e-015	1.17434e-014	5.71514e-015	1.7087e-014	1.40648e-014	1.33843e-014	-8.55162e-015	-6.18697e-015	-9.04437e-015	-3.35918e-015	-3.89051e-015	-6.74183e-015	-9.10808e-015	-8.47355e-016	-4.40275e-015	-7.99846e-015	-2.28638e-015	6.66739e-016
8.07274e-015	4.91191e-015	-1.23597e-014	-1.05651e-014	-6.6054e-015	-2.04581e-015	4.02559e-015	3.22264e-015	1.17719e-014	5.73352e-015	1.71028e-014	1.40871e-014	1.32121e-014	-8.44602e-015	-6.09592e-015	-8.99723e-015	-3.27152e-015	-4.10146e-015	-7.05331e-015	-9.27989e-015	-5.3415e-016	-4.385e-015	-8.20164e-015	-2.2227e-015	9.53729e-016
8.09631e-015	5.0521e-015	-1.20787e-014	-1.07036e-014	-6.66905e-015	-2.08218e-015	3.98355e-015	3.35299e-015	1.18027e-014	5.75288e-015	1.71085e-014	1.40906e-014	1.30447e-014	-8.33093e-015	-5.99493e-015	-8.92134e-015	-3.18355e-015	-4.30177e-015	-7.34587e-015	-9.44464e-015	-2.46739e-016	-4.36256e-015	-8.39527e-015	-2.16263e-015	1.23481e-015
8.11695e-015	5.19179e-015	-1.17765e-014	-1.08428e-014	-6.74856e-015	-2.10972e-015	3.9454e-015	3.4809e-015	1.18364e-014	5.77441e-015	1.71047e-014	1.4077e-014	1.28847e-014	-8.20827e-015	-5.88495e-015	-8.81807e-015	-3.09674e-015	-4.4901e-015	-7.6174e-015	-9.60054e-015	1.38511e-017	-4.33482e-015	-8.57878e-015	-2.10593e-015	1.5092e-015
8.13421e-015	5.33015e-015	-1.14561e-014	-1.09829e-014	-6.84303e-015	-2.1275e-015	3.91033e-015	3.60585e-015	1.18735e-014	5.79918e-015	1.70928e-014	1.40478e-014	1.27334e-014	-8.08002e-015	-5.76699e-015	-8.68936e-015	-3.01254e-015	-4.66516e-015	-7.86581e-015	-9.7456e-015	2.45265e-016	-4.30069e-015	-8.7516e-015	-2.05207e-015	1.77692e-015
8.14728e-015	5.46612e-015	-1.11202e-014	-1.11231e-014	-6.95238e-015	-2.13522e-015	3.8769e-015	3.72807e-015	1.19149e-014	5.82819e-015	1.70732e-014	1.40055e-014	1.25929e-014	-7.94781e-015	-5.64248e-015	-8.5366e-015	-2.93266e-015	-4.82636e-015	-8.0894e-015	-9.87872e-015	4.45616e-016	-4.26e-015	-8.91347e-015	-2.0013e-015	2.03783e-015
8.15555e-015	5.59912e-015	-1.07714e-014	-1.12633e-014	-7.07542e-015	-2.13272e-015	3.84356e-015	3.84653e-015	1.19599e-014	5.86239e-015	1.70475e-014	1.39519e-014	1.24654e-014	-7.81327e-015	-5.51264e-015	-8.36202e-015	-2.85845e-015	-4.97328e-015	-8.28614e-015	-9.99764e-015	6.14066e-016	-4.21247e-015	-9.06342e-015	-1.95339e-015	2.29123e-015
8.15898e-015	5.72872e-015	-1.04134e-014	-1.14028e-014	-7.21041e-015	-2.11973e-015	3.80993e-015	3.96082e-015	1.20094e-014	5.90196e-015	1.70164e-014	1.38897e-014	1.23525e-014	-7.67822e-015	-5.37929e-015	-8.16772e-015	-2.79073e-015	-5.10504e-015	-8.45536e-015	-1.01006e-014	7.49507e-016	-4.15801e-015	-9.20124e-015	-1.90876e-015	2.53629e-015
8.15682e-015	5.85495e-015	-1.00501e-014	-1.15406e-014	-7.3575e-015	-2.09541e-015	3.77542e-015	4.07035e-015	1.20637e-014	5.94729e-015	1.6981e-014	1.38215e-014	1.22553e-014	-7.54486e-015	-5.24338e-015	-7.95562e-015	-2.73121e-015	-5.22214e-015	-8.59576e-015	-1.01862e-014	8.51564e-016	-4.09676e-015	-9.32704e-015	-1.86755e-015	2.77245e-015
8.14831e-015	5.9771e-015	-9.6843e-015	-1.1677e-014	-7.51491e-015	-2.05978e-015	3.73889e-015	4.17448e-015	1.21225e-014	5.99928e-015	1.69421e-014	1.37498e-014	1.21747e-014	-7.41486e-015	-5.10623e-015	-7.7286e-015	-2.68178e-015	-5.32505e-015	-8.70692e-015	-1.02531e-014	9.19082e-016	-4.02832e-015	-9.44054e-015	-1.82995e-015	2.99957e-015
8.13316e-015	6.09505e-015	-9.31896e-015	-1.18109e-014	-7.68093e-015	-2.01259e-015	3.70037e-015	4.27336e-015	1.21859e-014	6.05879e-015	1.6901e-014	1.36767e-014	1.21123e-014	-7.28956e-015	-4.96809e-015	-7.48871e-015	-2.64395e-015	-5.41427e-015	-8.78909e-015	-1.02997e-014	9.51353e-016	-3.9528e-015	-9.54157e-015	-1.79624e-015	3.21662e-015
8.11089e-015	6.20883e-015	-8.9575e-015	-1.19414e-014	-7.85362e-015	-1.95455e-015	3.6599e-015	4.36662e-015	1.22532e-014	6.12537e-015	1.68584e-014	1.36045e-014	1.20688e-014	-7.16986e-015	-4.83051e-015	-7.23784e-015	-2.61876e-015	-5.49055e-015	-8.84214e-015	-1.03251e-014	9.47585e-016	-3.87051e-015	-9.62971e-015	-1.76676e-015	3.42258e-015
8.08105e-015	6.31834e-015	-8.60264e-015	-1.20675e-014	-8.03037e-015	-1.8856e-015	3.61792e-015	4.45424e-015	1.23248e-014	6.19841e-015	1.68153e-014	1.35355e-014	1.20445e-014	-7.05752e-015	-4.69437e-015	-6.97771e-015	-2.60655e-015	-5.55516e-015	-8.86683e-015	-1.03295e-014	9.07497e-016	-3.78131e-015	-9.70417e-015	-1.74216e-015	3.61677e-015
8.04408e-015	6.42338e-015	-8.25709e-015	-1.21887e-014	-8.20876e-015	-1.80602e-015	3.57487e-015	4.53561e-015	1.24008e-014	6.2773e-015	1.6773e-014	1.34724e-014	1.20393e-014	-6.95471e-015	-4.56088e-015	-6.71043e-015	-2.608e-015	-5.60883e-015	-8.86376e-015	-1.03118e-014	8.31096e-016	-3.68553e-015	-9.76493e-015	-1.72271e-015	3.79855e-015
7.99981e-015	6.52369e-015	-7.9235e-015	-1.2304e-014	-8.38625e-015	-1.71612e-015	3.53132e-015	4.6106e-015	1.24802e-014	6.36134e-015	1.67321e-014	1.34177e-014	1.2053e-014	-6.86244e-015	-4.43143e-015	-6.4384e-015	-2.62403e-015	-5.65278e-015	-8.8337e-015	-1.02716e-014	7.18445e-016	-3.58294e-015	-9.8121e-015	-1.70867e-015	3.96668e-015
7.9483e-015	6.61988e-015	-7.6041e-015	-1.24119e-014	-8.55991e-015	-1.61586e-015	3.48794e-015	4.67895e-015	1.2563e-014	6.45059e-015	1.66934e-014	1.33728e-014	1.20857e-014	-6.78199e-015	-4.30667e-015	-6.16263e-015	-2.65555e-015	-5.68874e-015	-8.77789e-015	-1.02089e-014	5.69524e-016	-3.47421e-015	-9.84608e-015	-1.70019e-015	4.12093e-015
7.88977e-015	6.71149e-015	-7.30042e-015	-1.25111e-014	-8.72653e-015	-1.50543e-015	3.44605e-015	4.73991e-015	1.26481e-014	6.54387e-015	1.6658e-014	1.33399e-014	1.21369e-014	-6.71384e-015	-4.18713e-015	-5.88501e-015	-2.70214e-015	-5.71813e-015	-8.69747e-015	-1.01237e-014	3.8406e-016	-3.35933e-015	-9.86661e-015	-1.69777e-015	4.2606e-015
7.825e-015	6.79865e-015	-7.01465e-015	-1.26003e-014	-8.88315e-015	-1.38509e-015	3.40687e-015	4.79315e-015	1.27346e-014	6.64028e-015	1.66266e-014	1.33211e-014	1.2205e-014	-6.65876e-015	-4.07297e-015	-5.607e-015	-2.76433e-015	-5.74229e-015	-8.59383e-015	-1.00161e-014	1.63598e-016	-3.23825e-015	-9.87345e-015	-1.70189e-015	4.38462e-015
7.75398e-015	6.88202e-015	-6.74862e-015	-1.26783e-014	-9.02692e-015	-1.25587e-015	3.37163e-015	4.83808e-015	1.28221e-014	6.73827e-015	1.66001e-014	1.33172e-014	1.22891e-014	-6.61648e-015	-3.96527e-015	-5.33011e-015	-2.84173e-015	-5.76258e-015	-8.469e-015	-9.88594e-015	-9.12491e-017	-3.11168e-015	-9.8662e-015	-1.71292e-015	4.49218e-015
7.67722e-015	6.9623e-015	-6.50374e-015	-1.27434e-014	-9.15502e-015	-1.11781e-015	3.34211e-015	4.87474e-015	1.29097e-014	6.83642e-015	1.65787e-014	1.33291e-014	1.23883e-014	-6.58701e-015	-3.864e-015	-5.0556e-015	-2.93407e-015	-5.7803e-015	-8.32512e-015	-9.73299e-015	-3.7938e-016	-2.9799e-015	-9.84514e-015	-1.73147e-015	4.58312e-015
7.59547e-015	7.04007e-015	-6.28141e-015	-1.27937e-014	-9.26409e-015	-9.7199e-016	3.31972e-015	4.90256e-015	1.29957e-014	6.93309e-015	1.65625e-014	1.33578e-014	1.25015e-014	-6.57078e-015	-3.76927e-015	-4.78364e-015	-3.04064e-015	-5.79771e-015	-8.16463e-015	-9.55863e-015	-6.9876e-016	-2.84367e-015	-9.81016e-015	-1.758e-015	4.65643e-015
7.50947e-015	7.11586e-015	-6.08233e-015	-1.28282e-014	-9.35173e-015	-8.19019e-016	3.30656e-015	4.9213e-015	1.30789e-014	7.02724e-015	1.65518e-014	1.34036e-014	1.26267e-014	-6.56826e-015	-3.68173e-015	-4.51525e-015	-3.16084e-015	-5.81611e-015	-7.98921e-015	-9.36342e-015	-1.04836e-015	-2.70372e-015	-9.7616e-015	-1.79212e-015	4.71127e-015
7.42069e-015	7.18995e-015	-5.90638e-015	-1.28452e-014	-9.41585e-015	-6.59553e-016	3.30452e-015	4.93039e-015	1.31584e-014	7.11713e-015	1.65468e-014	1.34669e-014	1.27617e-014	-6.5785e-015	-3.60158e-015	-4.25142e-015	-3.29427e-015	-5.83664e-015	-7.80121e-015	-9.14805e-015	-1.42623e-015	-2.56052e-015	-9.69935e-015	-1.83398e-015	4.74737e-015
7.33045e-015	7.26309e-015	-5.75435e-015	-1.28435e-014	-9.4541e-015	-4.93974e-016	3.31594e-015	4.92898e-015	1.32319e-014	7.20153e-015	1.65479e-014	1.35474e-014	1.29047e-014	-6.60051e-015	-3.52927e-015	-3.99273e-015	-3.43987e-015	-5.86021e-015	-7.60346e-015	-8.91366e-015	-1.83099e-015	-2.41411e-015	-9.62359e-015	-1.8838e-015	4.76408e-015
7.23991e-015	7.33599e-015	-5.6261e-015	-1.28212e-014	-9.46491e-015	-3.22833e-016	3.34305e-015	4.91628e-015	1.32978e-014	7.27808e-015	1.65551e-014	1.36442e-014	1.30539e-014	-6.63355e-015	-3.46464e-015	-3.74e-015	-3.59683e-015	-5.88869e-015	-7.39859e-015	-8.66218e-015	-2.26094e-015	-2.2651e-015	-9.53452e-015	-1.94148e-015	4.76084e-015
7.15007e-015	7.40863e-015	-5.52128e-015	-1.27772e-014	-9.44653e-015	-1.46757e-016	3.38761e-015	4.89172e-015	1.33535e-014	7.34482e-015	1.65676e-014	1.37563e-014	1.32079e-014	-6.67622e-015	-3.4076e-015	-3.49367e-015	-3.76339e-015	-5.92296e-015	-7.18965e-015	-8.39455e-015	-2.71343e-015	-2.11448e-015	-9.43281e-015	-2.0064e-015	4.73768e-015
7.06265e-015	7.48099e-015	-5.4386e-015	-1.27108e-014	-9.39701e-015	3.34246e-017	3.45161e-015	4.85493e-015	1.33981e-014	7.40032e-015	1.65854e-014	1.38829e-014	1.33643e-014	-6.72682e-015	-3.35837e-015	-3.2537e-015	-3.9384e-015	-5.96367e-015	-6.9795e-015	-8.11246e-015	-3.18565e-015	-1.96308e-015	-9.3185e-015	-2.07836e-015	4.69415e-015
6.9785e-015	7.55373e-015	-5.3773e-015	-1.26205e-014	-9.31563e-015	2.17223e-016	3.53793e-015	4.80582e-015	1.34299e-014	7.44318e-015	1.66079e-014	1.40219e-014	1.35212e-014	-6.78398e-015	-3.31657e-015	-3.02037e-015	-4.12054e-015	-6.01199e-015	-6.77044e-015	-7.81721e-015	-3.67509e-015	-1.81087e-015	-9.1922e-015	-2.15683e-015	4.6297e-015
6.8992e-015	7.62709e-015	-5.33646e-015	-1.25051e-014	-9.2018e-015	4.04059e-016	3.64897e-015	4.74328e-015	1.34466e-014	7.47162e-015	1.66338e-014	1.41724e-014	1.36768e-014	-6.8466e-015	-3.28193e-015	-2.7938e-015	-4.30862e-015	-6.06819e-015	-6.56491e-015	-7.51115e-015	-4.17942e-015	-1.65936e-015	-9.05486e-015	-2.24142e-015	4.54418e-015
6.82679e-015	7.70069e-015	-5.31461e-015	-1.23634e-014	-9.05535e-015	5.92986e-016	3.78639e-015	4.66632e-015	1.34461e-014	7.48369e-015	1.66621e-014	1.4332e-014	1.38299e-014	-6.91303e-015	-3.25403e-015	-2.57394e-015	-4.50065e-015	-6.13299e-015	-6.3656e-015	-7.19657e-015	-4.69701e-015	-1.50888e-015	-8.90651e-015	-2.3319e-015	4.4376e-015
6.76228e-015	7.77385e-015	-5.30968e-015	-1.21951e-014	-8.87654e-015	7.83608e-016	3.95133e-015	4.57364e-015	1.34269e-014	7.47859e-015	1.66921e-014	1.44989e-014	1.3978e-014	-6.9816e-015	-3.23222e-015	-2.36065e-015	-4.69576e-015	-6.20664e-015	-6.17465e-015	-6.87555e-015	-5.2248e-015	-1.35998e-015	-8.74805e-015	-2.4282e-015	4.31e-015
6.70637e-015	7.8465e-015	-5.31909e-015	-1.19998e-014	-8.66625e-015	9.75267e-016	4.14482e-015	4.46521e-015	1.33874e-014	7.4551e-015	1.67229e-014	1.46702e-014	1.41193e-014	-7.05088e-015	-3.21607e-015	-2.15388e-015	-4.89302e-015	-6.29025e-015	-5.99393e-015	-6.55048e-015	-5.75966e-015	-1.21323e-015	-8.58017e-015	-2.52902e-015	4.16127e-015
6.65984e-015	7.91782e-015	-5.3412e-015	-1.17768e-014	-8.42498e-015	1.16754e-015	4.36759e-015	4.34012e-015	1.33253e-014	7.41186e-015	1.67532e-014	1.48432e-014	1.42532e-014	-7.11914e-015	-3.20471e-015	-1.95427e-015	-5.09122e-015	-6.38424e-015	-5.82627e-015	-6.22379e-015	-6.2993e-015	-1.06982e-015	-8.40334e-015	-2.63416e-015	3.99171e-015
6.62396e-015	7.98717e-015	-5.37468e-015	-1.15258e-014	-8.15377e-015	1.35976e-015	4.62045e-015	4.19727e-015	1.32398e-014	7.3484e-015	1.67818e-014	1.50149e-014	1.43781e-014	-7.18426e-015	-3.1974e-015	-1.76165e-015	-5.28957e-015	-6.48884e-015	-5.67398e-015	-5.89752e-015	-6.8417e-015	-9.30406e-016	-8.2186e-015	-2.74305e-015	3.80115e-015
6.59883e-015	8.05347e-015	-5.41704e-015	-1.12468e-014	-7.85446e-015	1.55113e-015	4.90462e-015	4.03653e-015	1.31294e-014	7.26361e-015	1.68066e-014	1.51822e-014	1.4492e-014	-7.24523e-015	-3.19359e-015	-1.57597e-015	-5.48703e-015	-6.60422e-015	-5.53901e-015	-5.57409e-015	-7.38382e-015	-7.95693e-016	-8.02688e-015	-2.85493e-015	3.58982e-015
6.58574e-015	8.11565e-015	-5.46517e-015	-1.09401e-014	-7.52929e-015	1.74115e-015	5.22007e-015	3.85777e-015	1.29935e-014	7.15749e-015	1.68262e-014	1.53424e-014	1.45937e-014	-7.3006e-015	-3.19249e-015	-1.39729e-015	-5.68265e-015	-6.73019e-015	-5.42331e-015	-5.25677e-015	-7.92346e-015	-6.66628e-016	-7.82912e-015	-2.96947e-015	3.35859e-015
6.58563e-015	8.17176e-015	-5.5161e-015	-1.06063e-014	-7.18028e-015	1.92995e-015	5.56718e-015	3.66064e-015	1.28313e-014	7.02972e-015	1.68393e-014	1.54924e-014	1.46823e-014	-7.34818e-015	-3.19349e-015	-1.2254e-015	-5.87669e-015	-6.86662e-015	-5.32832e-015	-4.94782e-015	-8.45864e-015	-5.44809e-016	-7.62643e-015	-3.08613e-015	3.10777e-015
6.5986e-015	8.22057e-015	-5.56796e-015	-1.02456e-014	-6.81019e-015	2.11742e-015	5.94594e-015	3.44476e-015	1.26421e-014	6.88026e-015	1.68444e-014	1.56291e-014	1.47571e-014	-7.38703e-015	-3.19577e-015	-1.06046e-015	-6.06804e-015	-7.01396e-015	-5.2554e-015	-4.64989e-015	-8.9871e-015	-4.30513e-016	-7.42051e-015	-3.20483e-015	2.8371e-015
6.62431e-015	8.26068e-015	-5.61757e-015	-9.85917e-015	-6.42152e-015	2.30331e-015	6.35563e-015	3.20998e-015	1.24251e-014	6.70943e-015	1.684e-014	1.57498e-014	1.48171e-014	-7.41552e-015	-3.19819e-015	-9.02948e-016	-6.25566e-015	-7.17172e-015	-5.20534e-015	-4.36566e-015	-9.50677e-015	-3.249e-016	-7.21245e-015	-3.32525e-015	2.54762e-015
6.66247e-015	8.28976e-015	-5.66262e-015	-9.44775e-015	-6.0169e-015	2.48779e-015	6.79507e-015	2.95599e-015	1.21802e-014	6.51747e-015	1.68244e-014	1.58514e-014	1.48619e-014	-7.43206e-015	-3.19974e-015	-7.53016e-016	-6.43944e-015	-7.34025e-015	-5.17942e-015	-4.09783e-015	-1.00159e-014	-2.29096e-016	-7.00343e-015	-3.44673e-015	2.23975e-015
6.71218e-015	8.30625e-015	-5.701e-015	-9.01254e-015	-5.60003e-015	2.67068e-015	7.26319e-015	2.683e-015	1.19074e-014	6.30522e-015	1.67962e-014	1.59311e-014	1.48912e-014	-7.4359e-015	-3.19997e-015	-6.10324e-016	-6.61922e-015	-7.51934e-015	-5.17876e-015	-3.8495e-015	-1.0513e-014	-1.44036e-016	-6.79483e-015	-3.56941e-015	1.91452e-015
6.77255e-015	8.30845e-015	-5.73047e-015	-8.55445e-015	-5.17435e-015	2.85126e-015	7.75857e-015	2.39119e-015	1.16075e-014	6.07328e-015	1.67539e-014	1.59865e-014	1.49045e-014	-7.42643e-015	-3.19793e-015	-4.75757e-016	-6.79477e-015	-7.70946e-015	-5.20416e-015	-3.62357e-015	-1.09963e-014	-7.05968e-017	-6.58809e-015	-3.6925e-015	1.57299e-015
6.84324e-015	8.29426e-015	-5.74864e-015	-8.07507e-015	-4.74277e-015	3.02984e-015	8.27912e-015	2.0809e-015	1.12815e-014	5.82228e-015	1.66959e-014	1.60155e-014	1.49014e-014	-7.40327e-015	-3.19253e-015	-3.50315e-016	-6.96629e-015	-7.91048e-015	-5.25532e-015	-3.42298e-015	-1.14656e-014	-9.28015e-018	-6.38465e-015	-3.81679e-015	1.21588e-015
6.92237e-015	8.26165e-015	-5.75396e-015	-7.57578e-015	-4.30968e-015	3.20666e-015	8.82197e-015	1.75202e-015	1.09304e-014	5.55399e-015	1.66206e-014	1.60161e-014	1.48817e-014	-7.36656e-015	-3.18334e-015	-2.34325e-016	-7.1341e-015	-8.12291e-015	-5.33271e-015	-3.25063e-015	-1.192e-014	3.87239e-017	-6.18567e-015	-3.94246e-015	8.44094e-016
7.0077e-015	8.20857e-015	-5.74379e-015	-7.05867e-015	-3.87787e-015	3.38178e-015	9.38468e-015	1.4049e-015	1.05554e-014	5.2695e-015	1.65275e-014	1.59871e-014	1.48455e-014	-7.31598e-015	-3.16918e-015	-1.2886e-016	-7.29847e-015	-8.34698e-015	-5.43618e-015	-3.1084e-015	-1.23586e-014	7.21855e-017	-5.99274e-015	-4.06969e-015	4.58176e-016
7.09746e-015	8.13331e-015	-5.71671e-015	-6.52651e-015	-3.44961e-015	3.5553e-015	9.96442e-015	1.04086e-015	1.01578e-014	4.97041e-015	1.64156e-014	1.59261e-014	1.4793e-014	-7.25234e-015	-3.14971e-015	-3.40826e-017	-7.46024e-015	-8.58309e-015	-5.56583e-015	-2.99907e-015	-1.27811e-014	9.00337e-017	-5.80755e-015	-4.19861e-015	5.92141e-017
7.19004e-015	8.03428e-015	-5.67238e-015	-5.98099e-015	-3.02789e-015	3.72658e-015	1.05577e-014	6.60831e-016	9.74031e-015	4.6582e-015	1.6284e-014	1.58325e-014	1.47242e-014	-7.17549e-015	-3.12369e-015	4.90609e-017	-7.61953e-015	-8.83152e-015	-5.72111e-015	-2.92501e-015	-1.31881e-014	9.17289e-017	-5.63112e-015	-4.32955e-015	-3.51466e-016
7.2828e-015	7.91003e-015	-5.60904e-015	-5.42393e-015	-2.61592e-015	3.89587e-015	1.11616e-014	2.6529e-016	9.305e-015	4.33461e-015	1.61321e-014	1.57056e-014	1.46392e-014	-7.08648e-015	-3.08988e-015	1.20129e-016	-7.77624e-015	-9.09239e-015	-5.90082e-015	-2.88852e-015	-1.35793e-014	7.62412e-017	-5.46465e-015	-4.46329e-015	-7.7239e-016
7.37333e-015	7.75921e-015	-5.5254e-015	-4.85804e-015	-2.21641e-015	4.06278e-015	1.17723e-014	-1.44726e-016	8.85428e-015	4.00127e-015	1.59596e-014	1.5545e-014	1.45387e-014	-6.98606e-015	-3.04781e-015	1.78864e-016	-7.93111e-015	-9.36656e-015	-6.10474e-015	-2.89092e-015	-1.39547e-014	4.23721e-017	-5.30942e-015	-4.60034e-015	-1.20252e-015
7.45912e-015	7.57966e-015	-5.42121e-015	-4.2856e-015	-1.83197e-015	4.2278e-015	1.23862e-014	-5.67596e-016	8.39138e-015	3.65979e-015	1.57664e-014	1.53502e-014	1.44225e-014	-6.87506e-015	-2.99637e-015	2.23738e-016	-8.08491e-015	-9.65446e-015	-6.3317e-015	-2.93383e-015	-1.43144e-014	-1.04951e-017	-5.16712e-015	-4.74162e-015	-1.64078e-015
7.53706e-015	7.37035e-015	-5.29644e-015	-3.70895e-015	-1.46486e-015	4.39134e-015	1.29999e-014	-1.00051e-015	7.91982e-015	3.31249e-015	1.55527e-014	1.51211e-014	1.42908e-014	-6.75513e-015	-2.93526e-015	2.53894e-016	-8.23808e-015	-9.95669e-015	-6.58073e-015	-3.01815e-015	-1.46587e-014	-8.31163e-017	-5.03898e-015	-4.88742e-015	-2.08599e-015
7.60422e-015	7.13085e-015	-5.15116e-015	-3.13068e-015	-1.1171e-015	4.55334e-015	1.36092e-014	-1.44212e-015	7.44352e-015	2.96126e-015	1.53189e-014	1.4859e-014	1.41448e-014	-6.62692e-015	-2.86449e-015	2.6823e-016	-8.3912e-015	-1.02736e-014	-6.85079e-015	-3.1446e-015	-1.49886e-014	-1.75855e-016	-4.92535e-015	-5.03847e-015	-2.53639e-015
7.65732e-015	6.86062e-015	-4.98612e-015	-2.55332e-015	-7.90054e-016	4.71394e-015	1.42105e-014	-1.89099e-015	6.96581e-015	2.6077e-015	1.50657e-014	1.45648e-014	1.39848e-014	-6.49207e-015	-2.78322e-015	2.6613e-016	-8.54535e-015	-1.06063e-014	-7.14022e-015	-3.31401e-015	-1.53056e-014	-2.89332e-016	-4.82721e-015	-5.1959e-015	-2.99027e-015
7.69378e-015	6.55831e-015	-4.80184e-015	-1.97973e-015	-4.8485e-016	4.8731e-015	1.48001e-014	-2.34457e-015	6.49021e-015	2.25358e-015	1.47942e-014	1.42394e-014	1.3811e-014	-6.35183e-015	-2.6915e-015	2.47281e-016	-8.70113e-015	-1.09558e-014	-7.44836e-015	-3.52624e-015	-1.56107e-014	-4.24159e-016	-4.74584e-015	-5.36018e-015	-3.44635e-015
7.71037e-015	6.22393e-015	-4.59948e-015	-1.41272e-015	-2.02735e-016	5.03124e-015	1.53746e-014	-2.80089e-015	6.0203e-015	1.901e-015	1.45055e-014	1.38843e-014	1.36235e-014	-6.20831e-015	-2.589e-015	2.10707e-016	-8.85849e-015	-1.13226e-014	-7.77372e-015	-3.78178e-015	-1.5905e-014	-5.80574e-016	-4.68176e-015	-5.53219e-015	-3.90306e-015
7.70445e-015	5.85803e-015	-4.3801e-015	-8.54766e-016	5.55379e-017	5.18805e-015	1.59299e-014	-3.2574e-015	5.56027e-015	1.55138e-015	1.42001e-014	1.35009e-014	1.34225e-014	-6.06366e-015	-2.47578e-015	1.55747e-016	-9.01808e-015	-1.17075e-014	-8.11448e-015	-4.08018e-015	-1.61892e-014	-7.5881e-016	-4.6351e-015	-5.71225e-015	-4.35947e-015
7.67312e-015	5.46052e-015	-4.14583e-015	-3.0818e-016	2.89697e-016	5.34382e-015	1.64629e-014	-3.71191e-015	5.114e-015	1.20598e-015	1.38798e-014	1.30916e-014	1.32081e-014	-5.91999e-015	-2.35144e-015	8.16429e-017	-9.1806e-015	-1.21113e-014	-8.46967e-015	-4.41971e-015	-1.64639e-014	-9.58978e-016	-4.60617e-015	-5.90095e-015	-4.81419e-015
7.6136e-015	5.03225e-015	-3.89786e-015	2.24427e-016	4.99603e-016	5.49825e-015	1.69699e-014	-4.16168e-015	4.68572e-015	8.66547e-016	1.35466e-014	1.2659e-014	1.29814e-014	-5.77904e-015	-2.21596e-015	-1.18934e-017	-9.34597e-015	-1.25344e-014	-8.83826e-015	-4.79919e-015	-1.6731e-014	-1.18127e-015	-4.59481e-015	-6.09897e-015	-5.26504e-015
7.52353e-015	4.57496e-015	-3.63843e-015	7.40465e-016	6.85678e-016	5.65107e-015	1.74475e-014	-4.6044e-015	4.27929e-015	5.34174e-016	1.32025e-014	1.22057e-014	1.27426e-014	-5.64238e-015	-2.06973e-015	-1.25403e-016	-9.51397e-015	-1.29773e-014	-9.21889e-015	-5.21748e-015	-1.69913e-014	-1.42601e-015	-4.60135e-015	-6.30674e-015	-5.71117e-015
7.40092e-015	4.08968e-015	-3.36962e-015	1.23809e-015	8.48806e-016	5.80227e-015	1.78936e-014	-5.03775e-015	3.89875e-015	2.09747e-016	1.285e-014	1.17344e-014	1.24922e-014	-5.5121e-015	-1.91332e-015	-2.59183e-016	-9.68437e-015	-1.34405e-014	-9.60996e-015	-5.6722e-015	-1.7246e-014	-1.69251e-015	-4.626e-015	-6.52476e-015	-6.15126e-015
7.24418e-015	3.57869e-015	-3.09404e-015	1.71525e-015	9.88776e-016	5.95103e-015	1.83056e-014	-5.45852e-015	3.54747e-015	-1.05411e-016	1.24911e-014	1.12473e-014	1.22302e-014	-5.39039e-015	-1.7472e-015	-4.14204e-016	-9.85767e-015	-1.39243e-014	-1.00098e-014	-6.16039e-015	-1.74966e-014	-1.9801e-015	-4.66811e-015	-6.75307e-015	-6.58427e-015
7.05139e-015	3.0434e-015	-2.8138e-015	2.17005e-015	1.10667e-015	6.09725e-015	1.86811e-014	-5.86424e-015	3.22886e-015	-4.10315e-016	1.21282e-014	1.0748e-014	1.19572e-014	-5.27827e-015	-1.57165e-015	-5.90284e-016	-1.00339e-014	-1.44291e-014	-1.04168e-014	-6.67896e-015	-1.77436e-014	-2.28804e-015	-4.72673e-015	-6.99186e-015	-7.00935e-015
6.82118e-015	2.4862e-015	-2.53158e-015	2.60084e-015	1.20364e-015	6.24052e-015	1.90179e-014	-6.25224e-015	2.94623e-015	-7.04697e-016	1.17638e-014	1.02397e-014	1.16733e-014	-5.1769e-015	-1.38749e-015	-7.87536e-016	-1.02123e-014	-1.49552e-014	-1.08301e-014	-7.22465e-015	-1.79875e-014	-2.61593e-015	-4.80096e-015	-7.24127e-015	-7.42488e-015
6.55255e-015	1.90954e-015	-2.24962e-015	3.00535e-015	1.28113e-015	6.38036e-015	1.93146e-014	-6.61947e-015	2.70277e-015	-9.88343e-016	1.14006e-014	9.72533e-015	1.13796e-014	-5.08771e-015	-1.19597e-015	-1.00574e-015	-1.03933e-014	-1.55021e-014	-1.12483e-014	-7.79401e-015	-1.82295e-014	-2.96215e-015	-4.88999e-015	-7.50116e-015	-7.82996e-015
6.24499e-015	1.31613e-015	-1.97037e-015	3.38251e-015	1.33984e-015	6.51579e-015	1.95706e-014	-6.96413e-015	2.50093e-015	-1.26118e-015	1.10415e-014	9.20787e-015	1.10767e-014	-5.01161e-015	-9.97803e-016	-1.24483e-015	-1.05758e-014	-1.60693e-014	-1.16702e-014	-8.38277e-015	-1.84701e-014	-3.32479e-015	-4.99291e-015	-7.77067e-015	-8.22377e-015
5.89831e-015	7.0915e-016	-1.69643e-015	3.731e-015	1.38204e-015	6.6462e-015	1.97846e-014	-7.2836e-015	2.34257e-015	-1.52335e-015	1.06892e-014	8.69004e-015	1.0766e-014	-4.94978e-015	-7.94501e-016	-1.5038e-015	-1.07593e-014	-1.66563e-014	-1.20948e-014	-8.98678e-015	-1.87089e-014	-3.70268e-015	-5.10842e-015	-8.04948e-015	-8.60462e-015
5.51375e-015	9.22827e-017	-1.43108e-015	4.04969e-015	1.40915e-015	6.771e-015	1.99561e-014	-7.576e-015	2.23021e-015	-1.77496e-015	1.03461e-014	8.17478e-015	1.04479e-014	-4.90335e-015	-5.87157e-016	-1.78236e-015	-1.09429e-014	-1.72617e-014	-1.25217e-014	-9.60118e-015	-1.89464e-014	-4.0948e-015	-5.23533e-015	-8.33745e-015	-8.97157e-015
5.09226e-015	-5.31048e-016	-1.17639e-015	4.33787e-015	1.42333e-015	6.88998e-015	2.0085e-014	-7.83956e-015	2.16423e-015	-2.01632e-015	1.00143e-014	7.66514e-015	1.01229e-014	-4.87301e-015	-3.76921e-016	-2.0806e-015	-1.1126e-014	-1.78856e-014	-1.29497e-014	-1.02219e-014	-1.91824e-014	-4.49907e-015	-5.37231e-015	-8.63353e-015	-9.32383e-015
4.63452e-015	-1.15769e-015	-9.34479e-016	4.59386e-015	1.42574e-015	7.00191e-015	2.01713e-014	-8.07305e-015	2.1452e-015	-2.24763e-015	9.69623e-015	7.1635e-015	9.79135e-015	-4.85799e-015	-1.65767e-016	-2.39761e-015	-1.13075e-014	-1.85266e-014	-1.33778e-014	-1.08442e-014	-1.94164e-014	-4.91359e-015	-5.51772e-015	-8.93619e-015	-9.66102e-015
4.14271e-015	-1.78337e-015	-7.06913e-016	4.81716e-015	1.41787e-015	7.10585e-015	2.02153e-014	-8.27472e-015	2.17375e-015	-2.47017e-015	9.39367e-015	6.67215e-015	9.45458e-015	-4.85897e-015	4.43553e-017	-2.73266e-015	-1.14868e-014	-1.91832e-014	-1.38052e-014	-1.14621e-014	-1.96482e-014	-5.33603e-015	-5.66961e-015	-9.24445e-015	-9.98241e-015
3.61916e-015	-2.40514e-015	-4.9559e-016	5.0077e-015	1.40098e-015	7.2008e-015	2.0218e-014	-8.443e-015	2.24951e-015	-2.68462e-015	9.10888e-015	6.19344e-015	9.11396e-015	-4.87575e-015	2.52221e-016	-3.08494e-015	-1.16629e-014	-1.98542e-014	-1.42314e-014	-1.20703e-014	-1.98763e-014	-5.76357e-015	-5.82633e-015	-9.55716e-015	-1.02873e-014
3.06607e-015	-3.01858e-015	-3.02257e-016	5.16527e-015	1.37658e-015	7.28632e-015	2.01807e-014	-8.57713e-015	2.3725e-015	-2.89176e-015	8.84428e-015	5.72974e-015	8.77051e-015	-4.90715e-015	4.56443e-016	-3.45394e-015	-1.18351e-014	-2.05374e-014	-1.46562e-014	-1.26638e-014	-2.01e-014	-6.19453e-015	-5.98601e-015	-9.87214e-015	-1.05752e-014
2.48693e-015	-3.61987e-015	-1.28689e-016	5.29012e-015	1.34625e-015	7.36142e-015	2.0105e-014	-8.67606e-015	2.54187e-015	-3.09262e-015	8.60184e-015	5.28299e-015	8.42583e-015	-4.95247e-015	6.54917e-016	-3.83789e-015	-1.20019e-014	-2.12307e-014	-1.50797e-014	-1.32375e-014	-2.03184e-014	-6.62629e-015	-6.1468e-015	-1.0188e-014	-1.08456e-014
1.88469e-015	-4.20559e-015	2.44046e-017	5.38241e-015	1.31115e-015	7.42566e-015	1.99927e-014	-8.73925e-015	2.7563e-015	-3.28838e-015	8.38286e-015	4.85439e-015	8.08182e-015	-5.01109e-015	8.46051e-016	-4.23571e-015	-1.21619e-014	-2.1932e-014	-1.55019e-014	-1.37864e-014	-2.05305e-014	-7.05602e-015	-6.30698e-015	-1.05027e-014	-1.10978e-014
1.26364e-015	-4.77223e-015	1.56144e-016	5.44233e-015	1.27218e-015	7.47841e-015	1.98455e-014	-8.76656e-015	3.0137e-015	-3.48029e-015	8.18887e-015	4.44514e-015	7.73972e-015	-5.08206e-015	1.02762e-015	-4.64601e-015	-1.23156e-014	-2.26391e-014	-1.59222e-014	-1.4306e-014	-2.07349e-014	-7.48116e-015	-6.46506e-015	-1.08149e-014	-1.13315e-014
6.2769e-016	-5.31632e-015	2.66199e-016	5.4704e-015	1.22938e-015	7.51821e-015	1.96658e-014	-8.75816e-015	3.31133e-015	-3.66924e-015	8.02052e-015	4.05597e-015	7.40059e-015	-5.16429e-015	1.1976e-015	-5.06796e-015	-1.24612e-014	-2.33492e-014	-1.63405e-014	-1.47915e-014	-2.09301e-014	-7.89915e-015	-6.61867e-015	-1.11227e-014	-1.15473e-014
-1.94107e-017	-5.83499e-015	3.54354e-016	5.46788e-015	1.18406e-015	7.5441e-015	1.94557e-014	-8.71444e-015	3.6468e-015	-3.85643e-015	7.87868e-015	3.6883e-015	7.0665e-015	-5.25629e-015	1.35388e-015	-5.50064e-015	-1.25983e-014	-2.40605e-014	-1.67564e-014	-1.52384e-014	-2.11143e-014	-8.30703e-015	-6.7666e-015	-1.14235e-014	-1.17449e-014
-6.72868e-016	-6.32492e-015	4.20827e-016	5.43565e-015	1.1371e-015	7.55571e-015	1.92179e-014	-8.63656e-015	4.01699e-015	-4.04329e-015	7.76376e-015	3.34258e-015	6.73923e-015	-5.35641e-015	1.49478e-015	-5.94231e-015	-1.27264e-014	-2.477e-014	-1.71695e-014	-1.5643e-014	-2.12861e-014	-8.70172e-015	-6.90725e-015	-1.17157e-014	-1.19243e-014
-1.32805e-015	-6.78371e-015	4.65801e-016	5.37535e-015	1.08851e-015	7.55234e-015	1.89547e-014	-8.52539e-015	4.41855e-015	-4.23068e-015	7.67572e-015	3.01876e-015	6.42119e-015	-5.46258e-015	1.61876e-015	-6.39145e-015	-1.28451e-014	-2.54742e-014	-1.75794e-014	-1.60013e-014	-2.14441e-014	-9.08072e-015	-7.03905e-015	-1.19978e-014	-1.20854e-014
-1.97972e-015	-7.20878e-015	4.90431e-016	5.28875e-015	1.03856e-015	7.53335e-015	1.86697e-014	-8.38213e-015	4.84698e-015	-4.41937e-015	7.61476e-015	2.71771e-015	6.11416e-015	-5.57324e-015	1.72415e-015	-6.84713e-015	-1.29532e-014	-2.61709e-014	-1.79858e-014	-1.631e-014	-2.15855e-014	-9.44154e-015	-7.16076e-015	-1.22674e-014	-1.22281e-014
-2.6239e-015	-7.59748e-015	4.95413e-016	5.17719e-015	9.87188e-016	7.4987e-015	1.83656e-014	-8.2074e-015	5.2982e-015	-4.61035e-015	7.58029e-015	2.43984e-015	5.81985e-015	-5.6864e-015	1.80957e-015	-7.30745e-015	-1.30505e-014	-2.68568e-014	-1.83888e-014	-1.65663e-014	-2.17084e-014	-9.78169e-015	-7.2706e-015	-1.25222e-014	-1.23529e-014
-3.25616e-015	-7.94796e-015	4.81952e-016	5.0425e-015	9.33808e-016	7.4486e-015	1.80455e-014	-8.00319e-015	5.76751e-015	-4.80504e-015	7.57157e-015	2.18471e-015	5.54029e-015	-5.79953e-015	1.87404e-015	-7.77093e-015	-1.31371e-014	-2.75285e-014	-1.87878e-014	-1.67675e-014	-2.18111e-014	-1.00986e-014	-7.3679e-015	-1.27605e-014	-1.246e-014
-3.87106e-015	-8.25868e-015	4.51563e-016	4.88642e-015	8.78473e-016	7.38279e-015	1.77123e-014	-7.77122e-015	6.2503e-015	-5.00393e-015	7.58774e-015	1.9517e-015	5.27823e-015	-5.91103e-015	1.91611e-015	-8.23628e-015	-1.32131e-014	-2.81832e-014	-1.91825e-014	-1.69117e-014	-2.18916e-014	-1.03897e-014	-7.45135e-015	-1.29805e-014	-1.25502e-014
-4.4633e-015	-8.52788e-015	4.06059e-016	4.71135e-015	8.21665e-016	7.30179e-015	1.73687e-014	-7.51375e-015	6.74156e-015	-5.20735e-015	7.62787e-015	1.7405e-015	5.03488e-015	-6.01856e-015	1.93486e-015	-8.70116e-015	-1.32776e-014	-2.8818e-014	-1.95718e-014	-1.69979e-014	-2.1949e-014	-1.06528e-014	-7.52059e-015	-1.31802e-014	-1.26237e-014
-5.0291e-015	-8.75423e-015	3.47165e-016	4.52024e-015	7.63041e-016	7.20588e-015	1.70183e-014	-7.23326e-015	7.23641e-015	-5.41566e-015	7.69081e-015	1.5502e-015	4.81207e-015	-6.12004e-015	1.92955e-015	-9.16404e-015	-1.33307e-014	-2.94298e-014	-1.99556e-014	-1.70253e-014	-2.19814e-014	-1.08857e-014	-7.57446e-015	-1.33584e-014	-1.26804e-014
-5.56497e-015	-8.93665e-015	2.77234e-016	4.31498e-015	7.02596e-016	7.09583e-015	1.66637e-014	-6.93256e-015	7.73038e-015	-5.62871e-015	7.77528e-015	1.38015e-015	4.61159e-015	-6.21391e-015	1.89969e-015	-9.62241e-015	-1.33725e-014	-3.00155e-014	-2.03331e-014	-1.69928e-014	-2.19871e-014	-1.10872e-014	-7.6128e-015	-1.35136e-014	-1.27205e-014
-6.06685e-015	-9.07438e-015	1.98345e-016	4.09825e-015	6.40047e-016	6.97183e-015	1.63075e-014	-6.61452e-015	8.21907e-015	-5.84584e-015	7.87947e-015	1.22914e-015	4.43469e-015	-6.29801e-015	1.84448e-015	-1.00745e-014	-1.34027e-014	-3.05728e-014	-2.0703e-014	-1.69007e-014	-2.19647e-014	-1.12557e-014	-7.63548e-015	-1.36448e-014	-1.27447e-014
-6.53148e-015	-9.16701e-015	1.12869e-016	3.87222e-015	5.75791e-016	6.83544e-015	1.59524e-014	-6.28195e-015	8.69799e-015	-6.06674e-015	8.00136e-015	1.09609e-015	4.28231e-015	-6.37091e-015	1.76402e-015	-1.05193e-014	-1.34216e-014	-3.10992e-014	-2.10641e-014	-1.67501e-014	-2.19132e-014	-1.13899e-014	-7.64206e-015	-1.37506e-014	-1.27536e-014
-6.95602e-015	-9.21463e-015	2.32398e-017	3.63971e-015	5.09389e-016	6.68789e-015	1.56005e-014	-5.93772e-015	9.16268e-015	-6.29116e-015	8.13879e-015	9.80425e-016	4.1555e-015	-6.43133e-015	1.65891e-015	-1.09546e-014	-1.34296e-014	-3.15915e-014	-2.14155e-014	-1.65425e-014	-2.1832e-014	-1.14881e-014	-7.63244e-015	-1.38305e-014	-1.27479e-014
-7.33726e-015	-9.21802e-015	-6.78949e-017	3.40306e-015	4.4064e-016	6.52945e-015	1.5254e-014	-5.5846e-015	9.60912e-015	-6.51806e-015	8.2903e-015	8.80764e-016	4.05574e-015	-6.47756e-015	1.5295e-015	-1.13782e-014	-1.3427e-014	-3.20472e-014	-2.17558e-014	-1.62792e-014	-2.17203e-014	-1.15492e-014	-7.60701e-015	-1.38831e-014	-1.27279e-014
-7.6729e-015	-9.17849e-015	-1.57666e-016	3.16517e-015	3.69657e-016	6.36204e-015	1.49158e-014	-5.225e-015	1.00334e-014	-6.74642e-015	8.45366e-015	7.96093e-016	3.98388e-015	-6.50813e-015	1.37647e-015	-1.17883e-014	-1.34145e-014	-3.2464e-014	-2.20842e-014	-1.5963e-014	-2.15776e-014	-1.15727e-014	-7.56607e-015	-1.3908e-014	-1.2694e-014
-7.9609e-015	-9.09619e-015	-2.44778e-016	2.92781e-015	2.96777e-016	6.18735e-015	1.45876e-014	-4.86164e-015	1.04319e-014	-6.97514e-015	8.62674e-015	7.25512e-016	3.9405e-015	-6.52181e-015	1.20036e-015	-1.21836e-014	-1.33922e-014	-3.28396e-014	-2.23991e-014	-1.55966e-014	-2.14039e-014	-1.1558e-014	-7.50996e-015	-1.39048e-014	-1.26461e-014
-8.19905e-015	-8.97252e-015	-3.27087e-016	2.69364e-015	2.22629e-016	6.00648e-015	1.4271e-014	-4.49722e-015	1.08014e-014	-7.2024e-015	8.80704e-015	6.68328e-016	3.92556e-015	-6.51745e-015	1.00276e-015	-1.25618e-014	-1.33605e-014	-3.31729e-014	-2.26987e-014	-1.51834e-014	-2.11994e-014	-1.15056e-014	-7.43975e-015	-1.38729e-014	-1.25842e-014
-8.3867e-015	-8.80941e-015	-4.02744e-016	2.46432e-015	1.48019e-016	5.8215e-015	1.39678e-014	-4.13409e-015	1.11387e-014	-7.42667e-015	8.99282e-015	6.24063e-016	3.93934e-015	-6.49493e-015	7.85331e-016	-1.29208e-014	-1.33207e-014	-3.34616e-014	-2.2981e-014	-1.47271e-014	-2.09642e-014	-1.14152e-014	-7.35567e-015	-1.38123e-014	-1.25091e-014
-8.5238e-015	-8.60844e-015	-4.69763e-016	2.24267e-015	7.37427e-017	5.63443e-015	1.36792e-014	-3.77478e-015	1.14414e-014	-7.6463e-015	9.182e-015	5.91722e-016	3.98149e-015	-6.45382e-015	5.49462e-016	-1.3259e-014	-1.32732e-014	-3.37041e-014	-2.32442e-014	-1.42314e-014	-2.06992e-014	-1.12878e-014	-7.25852e-015	-1.37234e-014	-1.24214e-014
-8.61015e-015	-8.37132e-015	-5.26467e-016	2.03143e-015	4.10029e-019	5.44787e-015	1.34069e-014	-3.42143e-015	1.1707e-014	-7.85939e-015	9.3719e-015	5.70914e-016	4.05118e-015	-6.39441e-015	2.97e-016	-1.35742e-014	-1.32188e-014	-3.38995e-014	-2.34865e-014	-1.37004e-014	-2.04049e-014	-1.11239e-014	-7.14947e-015	-1.36063e-014	-1.23214e-014
-8.64609e-015	-8.10036e-015	-5.7149e-016	1.83248e-015	-7.04857e-017	5.26386e-015	1.31519e-014	-3.07638e-015	1.19341e-014	-8.06392e-015	9.56099e-015	5.60811e-016	4.14764e-015	-6.31604e-015	3.05282e-017	-1.38644e-014	-1.31578e-014	-3.40473e-014	-2.37059e-014	-1.31393e-014	-2.00829e-014	-1.09246e-014	-7.02941e-015	-1.34617e-014	-1.22088e-014
-8.63287e-015	-7.7976e-015	-6.02846e-016	1.64753e-015	-1.37044e-016	5.08483e-015	1.29149e-014	-2.74192e-015	1.21214e-014	-8.25744e-015	9.74773e-015	5.60952e-016	4.26966e-015	-6.21902e-015	-2.47894e-016	-1.41268e-014	-1.30908e-014	-3.41459e-014	-2.39003e-014	-1.2553e-014	-1.97343e-014	-1.06914e-014	-6.8989e-015	-1.32904e-014	-1.2084e-014
-8.57163e-015	-7.46508e-015	-6.19368e-016	1.47855e-015	-1.98096e-016	4.91315e-015	1.26974e-014	-2.41936e-015	1.22686e-014	-8.43794e-015	9.92999e-015	5.71273e-016	4.41582e-015	-6.10347e-015	-5.35509e-016	-1.43593e-014	-1.30181e-014	-3.41946e-014	-2.40668e-014	-1.1946e-014	-1.93608e-014	-1.04254e-014	-6.75944e-015	-1.30928e-014	-1.19467e-014
-8.46455e-015	-7.10492e-015	-6.21394e-016	1.32707e-015	-2.51617e-016	4.75124e-015	1.24999e-014	-2.10959e-015	1.23752e-014	-8.60258e-015	1.01066e-014	5.91315e-016	4.58361e-015	-5.96996e-015	-8.29812e-016	-1.45603e-014	-1.29403e-014	-3.41934e-014	-2.42042e-014	-1.13234e-014	-1.89643e-014	-1.01292e-014	-6.61205e-015	-1.28695e-014	-1.17971e-014
-8.3139e-015	-6.71978e-015	-6.08465e-016	1.19488e-015	-2.9506e-016	4.602e-015	1.23232e-014	-1.81382e-015	1.24414e-014	-8.74911e-015	1.02762e-014	6.20456e-016	4.77053e-015	-5.81964e-015	-1.12762e-015	-1.47282e-014	-1.28576e-014	-3.41426e-014	-2.43105e-014	-1.069e-014	-1.85467e-014	-9.80409e-015	-6.45792e-015	-1.26217e-014	-1.16352e-014
-8.12178e-015	-6.31218e-015	-5.80386e-016	1.0832e-015	-3.26396e-016	4.46763e-015	1.21676e-014	-1.5332e-015	1.24677e-014	-8.87508e-015	1.04371e-014	6.58597e-016	4.97423e-015	-5.65298e-015	-1.42611e-015	-1.48614e-014	-1.27695e-014	-3.40418e-014	-2.4383e-014	-1.00507e-014	-1.811e-014	-9.45244e-015	-6.2978e-015	-1.23507e-014	-1.14607e-014
-7.89139e-015	-5.88483e-015	-5.37132e-016	9.92725e-016	-3.43075e-016	4.35093e-015	1.2034e-014	-1.26832e-015	1.24555e-014	-8.97801e-015	1.05885e-014	7.05761e-016	5.19271e-015	-5.47108e-015	-1.72214e-015	-1.49582e-014	-1.2677e-014	-3.38913e-014	-2.44196e-014	-9.41029e-015	-1.76554e-014	-9.07689e-015	-6.13272e-015	-1.20581e-014	-1.12732e-014
-7.62566e-015	-5.43995e-015	-4.79001e-016	9.23725e-016	-3.43165e-016	4.25344e-015	1.19227e-014	-1.02017e-015	1.24064e-014	-9.05596e-015	1.07299e-014	7.61824e-016	5.42305e-015	-5.27579e-015	-2.01252e-015	-1.50174e-014	-1.25803e-014	-3.36917e-014	-2.44183e-014	-8.77298e-015	-1.7186e-014	-8.67983e-015	-5.96354e-015	-1.17444e-014	-1.10727e-014
-7.32786e-015	-4.97973e-015	-4.0644e-016	8.76947e-016	-3.24544e-016	4.17783e-015	1.18341e-014	-7.88422e-016	1.23228e-014	-9.10632e-015	1.0861e-014	8.27041e-016	5.66186e-015	-5.06791e-015	-2.29368e-015	-1.50371e-014	-1.24796e-014	-3.34439e-014	-2.4377e-014	-8.14281e-015	-1.67037e-014	-8.26347e-015	-5.79107e-015	-1.14111e-014	-1.08593e-014
-7.00226e-015	-4.50764e-015	-3.20235e-016	8.52902e-016	-2.83684e-016	4.12665e-015	1.17683e-014	-5.72375e-016	1.22067e-014	-9.12709e-015	1.09811e-014	9.00881e-016	5.90584e-015	-4.84871e-015	-2.56268e-015	-1.50155e-014	-1.23744e-014	-3.31487e-014	-2.42937e-014	-7.52464e-015	-1.62106e-014	-7.83082e-015	-5.61588e-015	-1.10593e-014	-1.06326e-014
-6.65295e-015	-4.02622e-015	-2.21487e-016	8.51813e-016	-2.18366e-016	4.10167e-015	1.17253e-014	-3.71008e-016	1.2061e-014	-9.11614e-015	1.10895e-014	9.83449e-016	6.15178e-015	-4.61928e-015	-2.81683e-015	-1.49519e-014	-1.22647e-014	-3.28068e-014	-2.41671e-014	-6.92232e-015	-1.57094e-014	-7.3844e-015	-5.4391e-015	-1.0691e-014	-1.0392e-014
-6.28322e-015	-3.53792e-015	-1.11691e-016	8.73049e-016	-1.26592e-016	4.10504e-015	1.17054e-014	-1.84155e-016	1.18888e-014	-9.07174e-015	1.11862e-014	1.07492e-015	6.39709e-015	-4.38065e-015	-3.05304e-015	-1.48455e-014	-1.21501e-014	-3.24197e-014	-2.3996e-014	-6.33924e-015	-1.5202e-014	-6.92771e-015	-5.26077e-015	-1.03076e-014	-1.01375e-014
-5.89717e-015	-3.04587e-015	7.84617e-018	9.16814e-016	-5.55235e-018	4.13838e-015	1.1709e-014	-1.1564e-017	1.16936e-014	-8.99262e-015	1.12711e-014	1.17556e-015	6.63861e-015	-4.1344e-015	-3.26794e-015	-1.46955e-014	-1.20303e-014	-3.19883e-014	-2.37793e-014	-5.77861e-015	-1.46903e-014	-6.46292e-015	-5.08177e-015	-9.91095e-015	-9.86834e-015
-5.49913e-015	-2.55191e-015	1.35658e-016	9.82306e-016	1.47406e-016	4.20292e-015	1.17354e-014	1.4872e-016	1.14786e-014	-8.87755e-015	1.1344e-014	1.28529e-015	6.87299e-015	-3.88165e-015	-3.45865e-015	-1.45012e-014	-1.19051e-014	-3.15133e-014	-2.35153e-014	-5.24333e-015	-1.41765e-014	-5.99277e-015	-4.90217e-015	-9.50257e-015	-9.58391e-015
-5.09235e-015	-2.05888e-015	2.69982e-016	1.06861e-015	3.34801e-016	4.30049e-015	1.1785e-014	2.97903e-016	1.12476e-014	-8.72532e-015	1.14056e-014	1.40435e-015	7.09688e-015	-3.6242e-015	-3.62254e-015	-1.42618e-014	-1.1774e-014	-3.09965e-014	-2.3204e-014	-4.73565e-015	-1.36621e-014	-5.52024e-015	-4.72231e-015	-9.08371e-015	-9.28378e-015
-4.68059e-015	-1.56871e-015	4.09248e-016	1.17461e-015	5.58638e-016	4.43148e-015	1.18581e-014	4.36986e-016	1.1004e-014	-8.53561e-015	1.1456e-014	1.5327e-015	7.30741e-015	-3.36307e-015	-3.75731e-015	-1.39777e-014	-1.16369e-014	-3.04401e-014	-2.28453e-014	-4.25716e-015	-1.31488e-014	-5.04829e-015	-4.54243e-015	-8.65533e-015	-8.96749e-015
-4.26757e-015	-1.0833e-015	5.51534e-016	1.29959e-015	8.20445e-016	4.59702e-015	1.19549e-014	5.67383e-016	1.07521e-014	-8.3072e-015	1.14959e-014	1.67057e-015	7.5017e-015	-3.09975e-015	-3.86062e-015	-1.36496e-014	-1.1493e-014	-2.98455e-014	-2.24385e-014	-3.80913e-015	-1.2638e-014	-4.57888e-015	-4.36248e-015	-8.21891e-015	-8.63494e-015
-3.8569e-015	-6.05294e-016	6.95507e-016	1.44244e-015	1.12163e-015	4.7976e-015	1.20754e-014	6.90785e-016	1.04953e-014	-8.04042e-015	1.15256e-014	1.81767e-015	7.67753e-015	-2.83561e-015	-3.93051e-015	-1.32778e-014	-1.13417e-014	-2.92144e-014	-2.19834e-014	-3.39282e-015	-1.21307e-014	-4.11428e-015	-4.18249e-015	-7.7758e-015	-8.28635e-015
-3.45163e-015	-1.3712e-016	8.40012e-016	1.60134e-015	1.46339e-015	5.0331e-015	1.22196e-014	8.09466e-016	1.02368e-014	-7.73559e-015	1.15458e-014	1.97382e-015	7.83269e-015	-2.57119e-015	-3.96543e-015	-1.2863e-014	-1.11827e-014	-2.85487e-014	-2.14807e-014	-3.00934e-015	-1.1629e-014	-3.657e-015	-4.00238e-015	-7.32754e-015	-7.92155e-015
-3.05438e-015	3.19187e-016	9.83111e-016	1.77474e-015	1.84773e-015	5.30318e-015	1.23878e-014	9.24883e-016	9.98059e-015	-7.39311e-015	1.15571e-014	2.13946e-015	7.96493e-015	-2.3072e-015	-3.96444e-015	-1.2406e-014	-1.10152e-014	-2.78502e-014	-2.09307e-014	-2.65857e-015	-1.11335e-014	-3.20889e-015	-3.82161e-015	-6.87508e-015	-7.54069e-015
-2.66825e-015	7.61279e-016	1.12286e-015	1.96072e-015	2.27484e-015	5.60823e-015	1.25797e-014	1.0391e-015	9.7308e-015	-7.0137e-015	1.15598e-014	2.3133e-015	8.07208e-015	-2.04419e-015	-3.92545e-015	-1.19086e-014	-1.08394e-014	-2.71208e-014	-2.03337e-014	-2.33992e-015	-1.06442e-014	-2.77145e-015	-3.63993e-015	-6.42032e-015	-7.1438e-015
-2.29541e-015	1.18724e-015	1.25779e-015	2.1579e-015	2.74437e-015	5.94733e-015	1.27957e-014	1.15452e-015	9.49117e-015	-6.59857e-015	1.15547e-014	2.495e-015	8.15268e-015	-1.78261e-015	-3.84743e-015	-1.13715e-014	-1.06548e-014	-2.63624e-014	-1.9691e-014	-2.0528e-015	-1.01619e-014	-2.34616e-015	-3.45712e-015	-5.96416e-015	-6.73126e-015
-1.93764e-015	1.59589e-015	1.3868e-015	2.36446e-015	3.25699e-015	6.3197e-015	1.30353e-014	1.27262e-015	9.26462e-015	-6.14878e-015	1.15425e-014	2.68435e-015	8.20522e-015	-1.52342e-015	-3.73041e-015	-1.07966e-014	-1.04604e-014	-2.55767e-014	-1.90046e-014	-1.79615e-015	-9.68706e-015	-1.93438e-015	-3.27302e-015	-5.50805e-015	-6.30326e-015
-1.59677e-015	1.9854e-015	1.50927e-015	2.5789e-015	3.81126e-015	6.72409e-015	1.32984e-014	1.39515e-015	9.05388e-015	-5.6662e-015	1.15241e-014	2.88061e-015	8.22889e-015	-1.26693e-015	-3.57425e-015	-1.01859e-014	-1.02563e-014	-2.47665e-014	-1.82761e-014	-1.56811e-015	-9.21914e-015	-1.53722e-015	-3.08707e-015	-5.05333e-015	-5.85996e-015
-1.2737e-015	2.35449e-015	1.62412e-015	2.79959e-015	4.40619e-015	7.15843e-015	1.35841e-014	1.5233e-015	8.86187e-015	-5.15267e-015	1.15001e-014	3.08287e-015	8.2233e-015	-1.01373e-015	-3.37892e-015	-9.54112e-015	-1.00421e-014	-2.39333e-014	-1.75076e-014	-1.36727e-015	-8.75807e-015	-1.15605e-015	-2.89838e-015	-4.60053e-015	-5.40172e-015
-9.69449e-016	2.70139e-015	1.73074e-015	3.02414e-015	5.04075e-015	7.62096e-015	1.38926e-014	1.65848e-015	8.69109e-015	-4.61072e-015	1.14714e-014	3.29016e-015	8.18832e-015	-7.63393e-016	-3.14481e-015	-8.86509e-015	-9.81649e-015	-2.30791e-014	-1.67009e-014	-1.19109e-015	-8.30359e-015	-7.91024e-016	-2.70626e-015	-4.15106e-015	-4.92881e-015
-6.84228e-016	3.02534e-015	1.82854e-015	3.25163e-015	5.71328e-015	8.11035e-015	1.42237e-014	1.80288e-015	8.54379e-015	-4.04319e-015	1.14386e-014	3.50143e-015	8.12411e-015	-5.15457e-016	-2.87271e-015	-8.16059e-015	-9.57945e-015	-2.22062e-014	-1.58583e-014	-1.03759e-015	-7.85435e-015	-4.42321e-016	-2.51018e-015	-3.706e-015	-4.44227e-015
-4.18095e-016	3.32512e-015	1.91757e-015	3.48004e-015	6.42172e-015	8.62433e-015	1.45766e-014	1.9575e-015	8.42147e-015	-3.45266e-015	1.1402e-014	3.71596e-015	8.03153e-015	-2.69834e-016	-2.56354e-015	-7.43027e-015	-9.33107e-015	-2.13166e-014	-1.49826e-014	-9.03825e-016	-7.41051e-015	-1.09436e-016	-2.30978e-015	-3.26701e-015	-3.9427e-015
-1.71499e-016	3.59921e-015	1.99753e-015	3.70733e-015	7.16276e-015	9.16025e-015	1.4951e-014	2.12262e-015	8.32545e-015	-2.84226e-015	1.13619e-014	3.93251e-015	7.91124e-015	-2.68802e-017	-2.21833e-015	-6.67732e-015	-9.0715e-015	-2.04118e-014	-1.40757e-014	-7.86997e-016	-6.97093e-015	2.07199e-016	-2.10459e-015	-2.8352e-015	-3.43076e-015
5.52681e-017	3.84686e-015	2.069e-015	3.93205e-015	7.93368e-015	9.71508e-015	1.53451e-014	2.29876e-015	8.25763e-015	-2.21472e-015	1.13189e-014	4.15028e-015	7.7647e-015	2.13609e-016	-1.83952e-015	-5.90518e-015	-8.80075e-015	-1.94942e-014	-1.31411e-014	-6.84143e-016	-6.53458e-015	5.0846e-016	-1.89372e-015	-2.4113e-015	-2.90761e-015
2.63175e-016	4.06794e-015	2.13234e-015	4.15225e-015	8.73129e-015	1.02861e-014	1.57588e-014	2.48704e-015	8.21835e-015	-1.57385e-015	1.12739e-014	4.36816e-015	7.59391e-015	4.52446e-016	-1.42895e-015	-5.11775e-015	-8.51869e-015	-1.85659e-014	-1.21821e-014	-5.92952e-016	-6.10141e-015	7.94831e-016	-1.67615e-015	-1.99582e-015	-2.37503e-015
4.53858e-016	4.26163e-015	2.18775e-015	4.36686e-015	9.55128e-015	1.08709e-014	1.61912e-014	2.68728e-015	8.20807e-015	-9.23241e-016	1.12272e-014	4.58504e-015	7.40035e-015	6.89293e-016	-9.8871e-016	-4.31777e-015	-8.22519e-015	-1.7629e-014	-1.12021e-014	-5.0982e-016	-5.67051e-015	1.06677e-015	-1.4517e-015	-1.59007e-015	-1.83483e-015
6.28384e-016	4.42716e-015	2.2361e-015	4.57494e-015	1.03899e-014	1.14661e-014	1.66404e-014	2.89906e-015	8.22695e-015	-2.66078e-016	1.11787e-014	4.80028e-015	7.1861e-015	9.24623e-016	-5.21184e-016	-3.50905e-015	-7.92083e-015	-1.66859e-014	-1.02038e-014	-4.31195e-016	-5.24052e-015	1.32542e-015	-1.2205e-015	-1.19563e-015	-1.28767e-015
7.87581e-016	4.56426e-015	2.27865e-015	4.77484e-015	1.1243e-014	1.20684e-014	1.71052e-014	3.12276e-015	8.27491e-015	3.9402e-016	1.1129e-014	5.01327e-015	6.95402e-015	1.15877e-015	-2.89824e-017	-2.69536e-015	-7.60626e-015	-1.57388e-014	-9.19107e-015	-3.53965e-016	-4.81039e-015	1.57232e-015	-9.82014e-016	-8.12967e-016	-7.3479e-016
9.33325e-016	4.6728e-015	2.31626e-015	4.96573e-015	1.21062e-014	1.26748e-014	1.75841e-014	3.35745e-015	8.35139e-015	1.05329e-015	1.1078e-014	5.22246e-015	6.70649e-015	1.39159e-015	4.84843e-016	-1.88027e-015	-7.28228e-015	-1.47898e-014	-8.1672e-015	-2.75284e-016	-4.3796e-015	1.80939e-015	-7.35535e-016	-4.42742e-016	-1.77971e-016
1.06753e-015	4.75333e-015	2.34992e-015	5.14758e-015	1.29752e-014	1.32821e-014	1.80749e-014	3.60236e-015	8.4563e-015	1.70795e-015	1.10264e-014	5.42693e-015	6.4462e-015	1.62305e-015	1.01723e-015	-1.0669e-015	-6.94938e-015	-1.38415e-014	-7.13586e-015	-1.92071e-016	-3.94766e-015	2.0388e-015	-4.81493e-016	-8.61614e-017	3.8191e-016
1.19215e-015	4.80534e-015	2.38146e-015	5.31962e-015	1.38457e-014	1.38876e-014	1.85756e-014	3.85674e-015	8.58893e-015	2.35416e-015	1.09745e-014	5.62562e-015	6.17531e-015	1.8528e-015	1.56523e-015	-2.59069e-016	-6.60819e-015	-1.2896e-014	-6.10043e-015	-1.01547e-016	-3.51395e-015	2.26183e-015	-2.19598e-016	2.55787e-016	9.42195e-016
1.30798e-015	4.82914e-015	2.41266e-015	5.48127e-015	1.47131e-014	1.44879e-014	1.90844e-014	4.11908e-015	8.74794e-015	2.9886e-015	1.09227e-014	5.81794e-015	5.8964e-015	2.08126e-015	2.12576e-015	5.40085e-016	-6.25892e-015	-1.19556e-014	-5.06489e-015	-5.33294e-019	-3.07755e-015	2.47996e-015	5.02164e-017	5.83344e-016	1.50147e-015
1.41687e-015	4.82554e-015	2.44468e-015	5.63194e-015	1.55724e-014	1.50796e-014	1.95994e-014	4.38809e-015	8.93183e-015	3.608e-015	1.08719e-014	6.00328e-015	5.61234e-015	2.3081e-015	2.69496e-015	1.32676e-015	-5.90275e-015	-1.10224e-014	-4.03262e-015	1.12735e-016	-2.63873e-015	2.69565e-015	3.28014e-016	8.95736e-016	2.05828e-015
1.52076e-015	4.79624e-015	2.47918e-015	5.7714e-015	1.64189e-014	1.56604e-014	2.01183e-014	4.66203e-015	9.13944e-015	4.20852e-015	1.0822e-014	6.18107e-015	5.32609e-015	2.53363e-015	3.26945e-015	2.09752e-015	-5.54113e-015	-1.00989e-014	-3.00728e-015	2.40913e-016	-2.19707e-015	2.91069e-015	6.14226e-016	1.19244e-015	2.61085e-015
1.62094e-015	4.7424e-015	2.51677e-015	5.89917e-015	1.72476e-014	1.62269e-014	2.06389e-014	4.93928e-015	9.36984e-015	4.78729e-015	1.07734e-014	6.35108e-015	5.04084e-015	2.75708e-015	3.8453e-015	2.84871e-015	-5.17467e-015	-9.18701e-015	-1.9926e-015	3.85836e-016	-1.75265e-015	3.12668e-015	9.08613e-016	1.47309e-015	3.15752e-015
1.71903e-015	4.6657e-015	2.55882e-015	6.01506e-015	1.80543e-014	1.67765e-014	2.11585e-014	5.21682e-015	9.62145e-015	5.34083e-015	1.07261e-014	6.51257e-015	4.75874e-015	2.97774e-015	4.41888e-015	3.57698e-015	-4.80407e-015	-8.28966e-015	-9.91782e-016	5.48988e-016	-1.30558e-015	3.34577e-015	1.21067e-015	1.73772e-015	3.69662e-015
1.81671e-015	4.56778e-015	2.60695e-015	6.11956e-015	1.8835e-014	1.73069e-014	2.16742e-014	5.49257e-015	9.89201e-015	5.86625e-015	1.06802e-014	6.66512e-015	4.4819e-015	3.19418e-015	4.98652e-015	4.27953e-015	-4.43021e-015	-7.40924e-015	-8.46176e-018	7.32241e-016	-8.5683e-016	3.56999e-015	1.51991e-015	1.9861e-015	4.22653e-015
1.91498e-015	4.44983e-015	2.66231e-015	6.21297e-015	1.95856e-014	1.78159e-014	2.21833e-014	5.76508e-015	1.01792e-014	6.36087e-015	1.06364e-014	6.80854e-015	4.21281e-015	3.4053e-015	5.54467e-015	4.95382e-015	-4.05428e-015	-6.54816e-015	9.54175e-016	9.37818e-016	-4.06912e-016	3.80055e-015	1.83612e-015	2.21737e-015	4.7459e-015
2.01464e-015	4.31429e-015	2.72582e-015	6.2948e-015	2.03018e-014	1.83009e-014	2.26825e-014	6.032e-015	1.04809e-014	6.82247e-015	1.05946e-014	6.94276e-015	3.95407e-015	3.6098e-015	6.09e-015	5.59718e-015	-3.67745e-015	-5.70853e-015	1.89312e-015	1.16637e-015	4.37459e-017	4.03937e-015	2.15895e-015	2.43164e-015	5.25298e-015
2.11633e-015	4.16354e-015	2.79821e-015	6.36578e-015	2.09803e-014	1.87604e-014	2.31689e-014	6.29075e-015	1.0796e-014	7.24922e-015	1.05556e-014	7.06801e-015	3.70668e-015	3.80715e-015	6.61872e-015	6.20761e-015	-3.30027e-015	-4.89228e-015	2.80508e-015	1.41796e-015	4.93908e-016	4.28779e-015	2.48757e-015	2.62913e-015	5.74623e-015
2.22031e-015	3.99968e-015	2.88e-015	6.42582e-015	2.1618e-014	1.91928e-014	2.36402e-014	6.53898e-015	1.11231e-014	7.63977e-015	1.05196e-014	7.18428e-015	3.4716e-015	3.9961e-015	7.12834e-015	6.78311e-015	-2.92359e-015	-4.10148e-015	3.68734e-015	1.69356e-015	9.41534e-016	4.54728e-015	2.82162e-015	2.81022e-015	6.22434e-015
2.32706e-015	3.82488e-015	2.97103e-015	6.47543e-015	2.22117e-014	1.95967e-014	2.40933e-014	6.77387e-015	1.14602e-014	7.9921e-015	1.0487e-014	7.29221e-015	3.25057e-015	4.17474e-015	7.61517e-015	7.32194e-015	-2.54887e-015	-3.33801e-015	4.5368e-015	1.99345e-015	1.38565e-015	4.81896e-015	3.16064e-015	2.97525e-015	6.68685e-015
2.43687e-015	3.64185e-015	3.07191e-015	6.51531e-015	2.27593e-014	1.99713e-014	2.45255e-014	6.99373e-015	1.18055e-014	8.30499e-015	1.04582e-014	7.39261e-015	3.04373e-015	4.34166e-015	8.07648e-015	7.82295e-015	-2.17736e-015	-2.60433e-015	5.35103e-015	2.31735e-015	1.82456e-015	5.10369e-015	3.50356e-015	3.12499e-015	7.13273e-015
2.5496e-015	3.45377e-015	3.18312e-015	6.54612e-015	2.32584e-014	2.03155e-014	2.49349e-014	7.19622e-015	1.21571e-014	8.57729e-015	1.04339e-014	7.48557e-015	2.85291e-015	4.49575e-015	8.50944e-015	8.28483e-015	-1.80997e-015	-1.90362e-015	6.12695e-015	2.66505e-015	2.25669e-015	5.40195e-015	3.84924e-015	3.26046e-015	7.56093e-015
2.66564e-015	3.26397e-015	3.3042e-015	6.56829e-015	2.37069e-014	2.06284e-014	2.53194e-014	7.37956e-015	1.25129e-014	8.80863e-015	1.04145e-014	7.57121e-015	2.67864e-015	4.63537e-015	8.9119e-015	8.70694e-015	-1.44761e-015	-1.23742e-015	6.86225e-015	3.03553e-015	2.68026e-015	5.71405e-015	4.19733e-015	3.38205e-015	7.97056e-015
2.78394e-015	3.07526e-015	3.4343e-015	6.58295e-015	2.4104e-014	2.09099e-014	2.56757e-014	7.54128e-015	1.28715e-014	8.99964e-015	1.04006e-014	7.65008e-015	2.52059e-015	4.75898e-015	9.28143e-015	9.08928e-015	-1.09176e-015	-6.07633e-016	7.55507e-015	3.42824e-015	3.09349e-015	6.04004e-015	4.54695e-015	3.49076e-015	8.36118e-015
2.90312e-015	2.88989e-015	3.57271e-015	6.5906e-015	2.44488e-014	2.11606e-014	2.60025e-014	7.67953e-015	1.32317e-014	9.14991e-015	1.03923e-014	7.7229e-015	2.37872e-015	4.86525e-015	9.616e-015	9.43088e-015	-7.43157e-016	-1.5779e-017	8.2034e-015	3.84176e-015	3.49446e-015	6.37961e-015	4.89673e-015	3.58774e-015	8.73263e-015
3.02251e-015	2.71122e-015	3.71798e-015	6.59194e-015	2.47406e-014	2.13804e-014	2.62968e-014	7.79232e-015	1.35916e-014	9.25903e-015	1.03899e-014	7.7902e-015	2.25258e-015	4.95209e-015	9.91388e-015	9.73152e-015	-4.02301e-016	5.36403e-016	8.80515e-015	4.27447e-015	3.88176e-015	6.73238e-015	5.24617e-015	3.67427e-015	9.0845e-015
3.14055e-015	2.54231e-015	3.86957e-015	6.58746e-015	2.49792e-014	2.15697e-014	2.65574e-014	7.8779e-015	1.39503e-014	9.32781e-015	1.03937e-014	7.85188e-015	2.14155e-015	5.01791e-015	1.01734e-014	9.9914e-015	-6.94896e-017	1.04737e-015	9.35842e-015	4.72509e-015	4.25315e-015	7.09767e-015	5.59477e-015	3.75136e-015	9.41643e-015
3.25584e-015	2.38571e-015	4.0257e-015	6.57745e-015	2.51654e-014	2.17295e-014	2.67833e-014	7.93535e-015	1.43066e-014	9.35742e-015	1.04039e-014	7.90845e-015	2.04441e-015	5.06099e-015	1.03928e-014	1.02112e-014	2.54197e-016	1.51609e-015	9.86174e-015	5.1914e-015	4.60663e-015	7.47459e-015	5.94178e-015	3.82053e-015	9.72866e-015
3.36703e-015	2.24464e-015	4.18553e-015	6.56232e-015	2.53e-014	2.18604e-014	2.69739e-014	7.96353e-015	1.46595e-014	9.34902e-015	1.04208e-014	7.96016e-015	1.96007e-015	5.08087e-015	1.05714e-014	1.03915e-014	5.68062e-016	1.94125e-015	1.03134e-014	5.67183e-015	4.94009e-015	7.86187e-015	6.28621e-015	3.88305e-015	1.00212e-014
3.47328e-015	2.12239e-015	4.34716e-015	6.54273e-015	2.53842e-014	2.19631e-014	2.71284e-014	7.96168e-015	1.50074e-014	9.30362e-015	1.04448e-014	8.00736e-015	1.88748e-015	5.07615e-015	1.07085e-014	1.0534e-014	8.71587e-016	2.32143e-015	1.07127e-014	6.16422e-015	5.25179e-015	8.25766e-015	6.62721e-015	3.93991e-015	1.02937e-014
3.5722e-015	2.02089e-015	4.5095e-015	6.51954e-015	2.54188e-014	2.20393e-014	2.72462e-014	7.92954e-015	1.5349e-014	9.22273e-015	1.04757e-014	8.05029e-015	1.82481e-015	5.04576e-015	1.08037e-014	1.06392e-014	1.16352e-015	2.65631e-015	1.10588e-014	6.66643e-015	5.54074e-015	8.66022e-015	6.96367e-015	3.99256e-015	1.05468e-014
3.66269e-015	1.94196e-015	4.67044e-015	6.49284e-015	2.5406e-014	2.20905e-014	2.73266e-014	7.86631e-015	1.56832e-014	9.10844e-015	1.05132e-014	8.08943e-015	1.77073e-015	4.98962e-015	1.08564e-014	1.07085e-014	1.44257e-015	2.94496e-015	1.13508e-014	7.17558e-015	5.80509e-015	9.06795e-015	7.29486e-015	4.04229e-015	1.0781e-014
3.74348e-015	1.88796e-015	4.82767e-015	6.46273e-015	2.53481e-014	2.2118e-014	2.73693e-014	7.77164e-015	1.60098e-014	8.96297e-015	1.05571e-014	8.12455e-015	1.72357e-015	4.90717e-015	1.08671e-014	1.07437e-014	1.70867e-015	3.1867e-015	1.15886e-014	7.68931e-015	6.04403e-015	9.47867e-015	7.62008e-015	4.09031e-015	1.09961e-014
3.81189e-015	1.86067e-015	4.98001e-015	6.42887e-015	2.52477e-014	2.21236e-014	2.73743e-014	7.64586e-015	1.63276e-014	8.7885e-015	1.06065e-014	8.15565e-015	1.68179e-015	4.79787e-015	1.0836e-014	1.07457e-014	1.96177e-015	3.38091e-015	1.17722e-014	8.20557e-015	6.25673e-015	9.89047e-015	7.93909e-015	4.1379e-015	1.11923e-014
3.86684e-015	1.86195e-015	5.12571e-015	6.39246e-015	2.51075e-014	2.21089e-014	2.73424e-014	7.48949e-015	1.66354e-014	8.58707e-015	1.06608e-014	8.18201e-015	1.64373e-015	4.66177e-015	1.07634e-014	1.07166e-014	2.20064e-015	3.52799e-015	1.19011e-014	8.7221e-015	6.44207e-015	1.03012e-014	8.25116e-015	4.18643e-015	1.13701e-014
3.90685e-015	1.89279e-015	5.2627e-015	6.35336e-015	2.49305e-014	2.20756e-014	2.72743e-014	7.30332e-015	1.69319e-014	8.36095e-015	1.07198e-014	8.20369e-015	1.60749e-015	4.49971e-015	1.06503e-014	1.0659e-014	2.42462e-015	3.62857e-015	1.19754e-014	9.23606e-015	6.59965e-015	1.07087e-014	8.55541e-015	4.23786e-015	1.15305e-014
3.93046e-015	1.95437e-015	5.38958e-015	6.312e-015	2.47203e-014	2.20259e-014	2.71713e-014	7.08838e-015	1.72163e-014	8.1123e-015	1.07827e-014	8.22034e-015	1.57112e-015	4.31195e-015	1.04979e-014	1.05745e-014	2.63448e-015	3.68305e-015	1.19958e-014	9.74442e-015	6.72967e-015	1.11099e-014	8.85171e-015	4.29265e-015	1.16741e-014
3.93717e-015	2.04754e-015	5.50489e-015	6.26898e-015	2.44802e-014	2.19616e-014	2.70345e-014	6.84557e-015	1.74878e-014	7.84356e-015	1.08486e-014	8.23168e-015	1.53257e-015	4.09988e-015	1.03077e-014	1.0465e-014	2.83001e-015	3.69249e-015	1.19627e-014	1.02442e-014	6.83169e-015	1.15023e-014	9.13931e-015	4.35177e-015	1.18015e-014
3.92614e-015	2.17327e-015	5.60723e-015	6.22467e-015	2.42138e-014	2.18846e-014	2.68656e-014	6.57689e-015	1.77456e-014	7.55778e-015	1.09162e-014	8.23694e-015	1.49124e-015	3.86467e-015	1.00814e-014	1.03328e-014	3.01063e-015	3.65802e-015	1.18769e-014	1.07331e-014	6.90704e-015	1.18833e-014	9.41748e-015	4.41583e-015	1.19132e-014
3.8969e-015	2.33124e-015	5.69541e-015	6.17895e-015	2.39247e-014	2.1796e-014	2.66665e-014	6.28355e-015	1.7989e-014	7.25734e-015	1.09844e-014	8.23513e-015	1.44617e-015	3.60771e-015	9.82125e-015	1.01804e-014	3.17588e-015	3.58141e-015	1.17399e-014	1.12089e-014	6.95593e-015	1.22509e-014	9.68623e-015	4.48539e-015	1.201e-014
3.8491e-015	2.52038e-015	5.76847e-015	6.1316e-015	2.36173e-014	2.16977e-014	2.64389e-014	5.96806e-015	1.82161e-014	6.94493e-015	1.10519e-014	8.22583e-015	1.39652e-015	3.33078e-015	9.52923e-015	1.00098e-014	3.32531e-015	3.46425e-015	1.1553e-014	1.16689e-014	6.97857e-015	1.26029e-014	9.94504e-015	4.56148e-015	1.20925e-014
3.78259e-015	2.73999e-015	5.82602e-015	6.08328e-015	2.32947e-014	2.15915e-014	2.61853e-014	5.63305e-015	1.84259e-014	6.62298e-015	1.11174e-014	8.20877e-015	1.34071e-015	3.03634e-015	9.20749e-015	9.82295e-015	3.45866e-015	3.30783e-015	1.13185e-014	1.21104e-014	6.97621e-015	1.29366e-014	1.01938e-014	4.64463e-015	1.2161e-014
3.69669e-015	2.98934e-015	5.86719e-015	6.03477e-015	2.2961e-014	2.14784e-014	2.5908e-014	5.2813e-015	1.86171e-014	6.29407e-015	1.11797e-014	8.18191e-015	1.27786e-015	2.72648e-015	8.85845e-015	9.62152e-015	3.57518e-015	3.1134e-015	1.10386e-014	1.25319e-014	6.9499e-015	1.325e-014	1.04327e-014	4.73418e-015	1.22155e-014
3.59183e-015	3.26717e-015	5.89181e-015	5.98589e-015	2.26204e-014	2.13601e-014	2.56093e-014	4.91511e-015	1.87884e-014	5.96074e-015	1.12375e-014	8.14478e-015	1.20746e-015	2.40395e-015	8.48454e-015	9.40769e-015	3.67419e-015	2.88399e-015	1.07152e-014	1.29303e-014	6.9017e-015	1.35413e-014	1.06617e-014	4.83069e-015	1.22573e-014
3.46868e-015	3.572e-015	5.90006e-015	5.93739e-015	2.22769e-014	2.12385e-014	2.52914e-014	4.53734e-015	1.89397e-014	5.6256e-015	1.12892e-014	8.0962e-015	1.129e-015	2.07144e-015	8.08895e-015	9.1838e-015	3.75605e-015	2.62194e-015	1.0351e-014	1.33041e-014	6.83347e-015	1.38087e-014	1.08808e-014	4.93439e-015	1.22862e-014
3.32793e-015	3.90087e-015	5.8922e-015	5.88947e-015	2.19342e-014	2.11146e-014	2.49565e-014	4.15091e-015	1.90693e-014	5.29061e-015	1.13332e-014	8.03545e-015	1.04238e-015	1.73252e-015	7.67438e-015	8.95129e-015	3.82085e-015	2.32972e-015	9.94923e-015	1.36511e-014	6.7463e-015	1.40508e-014	1.10901e-014	5.0445e-015	1.2302e-014
3.16979e-015	4.25184e-015	5.86878e-015	5.84318e-015	2.15957e-014	2.09901e-014	2.46068e-014	3.75885e-015	1.91763e-014	4.95876e-015	1.1368e-014	7.96145e-015	9.47631e-016	1.38987e-015	7.24364e-015	8.7124e-015	3.86866e-015	2.01105e-015	9.51329e-015	1.39693e-014	6.64262e-015	1.42667e-014	1.12894e-014	5.16034e-015	1.23052e-014
2.99598e-015	4.6222e-015	5.83044e-015	5.79839e-015	2.12651e-014	2.08662e-014	2.4245e-014	3.36436e-015	1.92595e-014	4.63204e-015	1.13923e-014	7.87347e-015	8.45177e-016	1.04715e-015	6.80018e-015	8.46904e-015	3.89962e-015	1.66896e-015	9.04692e-015	1.42575e-014	6.52529e-015	1.44551e-014	1.14795e-014	5.28152e-015	1.2296e-014
2.80816e-015	5.00953e-015	5.77853e-015	5.75519e-015	2.09458e-014	2.07436e-014	2.3874e-014	2.97034e-015	1.9318e-014	4.3117e-015	1.14045e-014	7.77125e-015	7.35409e-016	7.07522e-016	6.34718e-015	8.22285e-015	3.91342e-015	1.30574e-015	8.55322e-015	1.45148e-014	6.396e-015	1.46157e-014	1.166e-014	5.40729e-015	1.22744e-014
2.60771e-015	5.41079e-015	5.71366e-015	5.71378e-015	2.06409e-014	2.06237e-014	2.34967e-014	2.58016e-015	1.93511e-014	3.99972e-015	1.14032e-014	7.65447e-015	6.18957e-016	3.73806e-016	5.88774e-015	7.97535e-015	3.90979e-015	9.25265e-016	8.03617e-015	1.47403e-014	6.257e-015	1.47486e-014	1.18311e-014	5.53704e-015	1.22407e-014
2.3969e-015	5.82268e-015	5.63762e-015	5.67516e-015	2.03536e-014	2.05073e-014	2.31153e-014	2.19751e-015	1.93581e-014	3.69819e-015	1.1387e-014	7.52244e-015	4.97028e-016	4.89446e-017	5.42518e-015	7.72837e-015	3.88933e-015	5.31935e-016	7.50008e-015	1.49328e-014	6.11089e-015	1.48545e-014	1.19928e-014	5.66933e-015	1.21946e-014
2.17864e-015	6.24192e-015	5.55201e-015	5.63999e-015	2.00868e-014	2.03948e-014	2.27311e-014	1.82534e-015	1.93382e-014	3.40909e-015	1.13549e-014	7.37488e-015	3.69805e-016	-2.63829e-016	4.96285e-015	7.48381e-015	3.85299e-015	1.28996e-016	6.95002e-015	1.50917e-014	5.95936e-015	1.49334e-014	1.21461e-014	5.80271e-015	1.21355e-014
1.95517e-015	6.66511e-015	5.45848e-015	5.60856e-015	1.98431e-014	2.0287e-014	2.23462e-014	1.46697e-015	1.92906e-014	3.13366e-015	1.13057e-014	7.2117e-015	2.37882e-016	-5.61505e-016	4.504e-015	7.24308e-015	3.80092e-015	-2.80894e-016	6.39035e-015	1.52172e-014	5.80515e-015	1.4986e-014	1.22912e-014	5.93618e-015	1.20634e-014
1.72892e-015	7.08953e-015	5.35893e-015	5.58185e-015	1.96249e-014	2.01846e-014	2.19629e-014	1.12514e-015	1.92153e-014	2.87346e-015	1.12388e-014	7.03301e-015	1.0276e-016	-8.40476e-016	4.05225e-015	7.00814e-015	3.73404e-015	-6.9378e-016	5.82619e-015	1.53088e-014	5.65075e-015	1.50136e-014	1.24284e-014	6.06822e-015	1.19785e-014
1.50299e-015	7.51134e-015	5.25579e-015	5.56018e-015	1.94346e-014	2.00874e-014	2.15831e-014	8.0287e-016	1.91122e-014	2.6295e-015	1.11536e-014	6.83935e-015	-3.40871e-017	-1.09804e-015	3.61059e-015	6.77996e-015	3.65343e-015	-1.10572e-015	5.26226e-015	1.53662e-014	5.49773e-015	1.50173e-014	1.25585e-014	6.19753e-015	1.18809e-014
1.27966e-015	7.92707e-015	5.15117e-015	5.54445e-015	1.92748e-014	1.99961e-014	2.12088e-014	5.02995e-016	1.89808e-014	2.40288e-015	1.10489e-014	6.63134e-015	-1.71749e-016	-1.33168e-015	3.18196e-015	6.55972e-015	3.55945e-015	-1.51265e-015	4.70285e-015	1.53892e-014	5.34832e-015	1.49998e-014	1.26819e-014	6.32309e-015	1.17709e-014
1.06218e-015	8.33404e-015	5.04721e-015	5.53572e-015	1.91464e-014	1.99115e-014	2.08411e-014	2.2831e-016	1.88216e-014	2.19421e-015	1.09242e-014	6.40975e-015	-3.0898e-016	-1.53936e-015	2.76977e-015	6.34874e-015	3.45378e-015	-1.91149e-015	4.15362e-015	1.53799e-014	5.20465e-015	1.49628e-014	1.27991e-014	6.44395e-015	1.16485e-014
8.53383e-016	8.72908e-015	4.94635e-015	5.53426e-015	1.90516e-014	1.98335e-014	2.04819e-014	-1.8568e-017	1.86355e-014	2.00464e-015	1.07798e-014	6.17562e-015	-4.44321e-016	-1.71909e-015	2.37726e-015	6.14844e-015	3.33768e-015	-2.29844e-015	3.6189e-015	1.53388e-014	5.06809e-015	1.49089e-014	1.29112e-014	6.55844e-015	1.15137e-014
6.55567e-016	9.10937e-015	4.85078e-015	5.5406e-015	1.89914e-014	1.97624e-014	2.01315e-014	-2.34949e-016	1.84232e-014	1.83498e-015	1.0616e-014	5.93026e-015	-5.76334e-016	-1.86917e-015	2.00738e-015	5.96037e-015	3.21262e-015	-2.66928e-015	3.10416e-015	1.5267e-014	4.94065e-015	1.48406e-014	1.30185e-014	6.66559e-015	1.13665e-014
4.71841e-016	9.47244e-015	4.76248e-015	5.55604e-015	1.89667e-014	1.96987e-014	1.97913e-014	-4.18522e-016	1.81849e-014	1.68528e-015	1.04331e-014	5.6753e-015	-7.03378e-016	-1.98901e-015	1.6629e-015	5.78563e-015	3.08005e-015	-3.02087e-015	2.61487e-015	1.51661e-014	4.8237e-015	1.47602e-014	1.31221e-014	6.76448e-015	1.12075e-014
3.04966e-016	9.81529e-015	4.68404e-015	5.58147e-015	1.89784e-014	1.96427e-014	1.94614e-014	-5.66928e-016	1.79219e-014	1.55571e-015	1.02317e-014	5.41235e-015	-8.23943e-016	-2.07722e-015	1.3463e-015	5.62539e-015	2.94143e-015	-3.35017e-015	2.15658e-015	1.50381e-014	4.71889e-015	1.46704e-014	1.32225e-014	6.85387e-015	1.10373e-014
1.57734e-016	1.01362e-014	4.61733e-015	5.61775e-015	1.90272e-014	1.9594e-014	1.91426e-014	-6.78941e-016	1.7636e-014	1.44701e-015	1.00124e-014	5.14338e-015	-9.37206e-016	-2.13269e-015	1.05978e-015	5.48146e-015	2.79787e-015	-3.6538e-015	1.73393e-015	1.48852e-014	4.62683e-015	1.45745e-014	1.33208e-014	6.93335e-015	1.08567e-014
3.25416e-017	1.04339e-014	4.56397e-015	5.66519e-015	1.91135e-014	1.95537e-014	1.88356e-014	-7.54268e-016	1.73288e-014	1.35916e-015	9.77641e-015	4.87077e-015	-1.04248e-015	-2.15499e-015	8.06063e-016	5.3544e-015	2.65141e-015	-3.92864e-015	1.35147e-015	1.47095e-014	4.54839e-015	1.44752e-014	1.34176e-014	7.00169e-015	1.0666e-014
-6.86092e-017	1.07069e-014	4.52594e-015	5.72454e-015	1.92371e-014	1.95218e-014	1.85404e-014	-7.92226e-016	1.70022e-014	1.29178e-015	9.52527e-015	4.59653e-015	-1.13819e-015	-2.14458e-015	5.8682e-016	5.2442e-015	2.50415e-015	-4.17242e-015	1.01362e-015	1.45132e-014	4.48423e-015	1.43755e-014	1.3514e-014	7.05873e-015	1.04654e-014
-1.44275e-016	1.09538e-014	4.5051e-015	5.79617e-015	1.93974e-014	1.94979e-014	1.82582e-014	-7.91682e-016	1.66583e-014	1.24526e-015	9.26074e-015	4.323e-015	-1.22358e-015	-2.10191e-015	4.04363e-016	5.1527e-015	2.3585e-015	-4.38256e-015	7.24905e-016	1.42994e-014	4.43475e-015	1.42789e-014	1.36107e-014	7.10428e-015	1.02554e-014
-1.92413e-016	1.11741e-014	4.50281e-015	5.88005e-015	1.95941e-014	1.94823e-014	1.79881e-014	-7.52582e-016	1.63e-014	1.21937e-015	8.98453e-015	4.05337e-015	-1.29778e-015	-2.02771e-015	2.6e-016	5.08119e-015	2.21652e-015	-4.55653e-015	4.89299e-016	1.40708e-014	4.40035e-015	1.41881e-014	1.37083e-014	7.13834e-015	1.00376e-014
-2.11249e-016	1.13669e-014	4.52003e-015	5.97699e-015	1.98268e-014	1.94759e-014	1.77301e-014	-6.74874e-016	1.59296e-014	1.21382e-015	8.69861e-015	3.79055e-015	-1.35978e-015	-1.92299e-015	1.55287e-016	5.03064e-015	2.07983e-015	-4.69196e-015	3.09982e-016	1.38314e-014	4.38104e-015	1.41054e-014	1.38075e-014	7.1611e-015	9.81395e-015
-1.9903e-016	1.15324e-014	4.55833e-015	6.08707e-015	2.00942e-014	1.94788e-014	1.74847e-014	-5.59133e-016	1.55504e-014	1.22821e-015	8.40454e-015	3.53725e-015	-1.4088e-015	-1.78885e-015	9.12663e-017	5.00153e-015	1.9506e-015	-4.78675e-015	1.90123e-016	1.35834e-014	4.37673e-015	1.40336e-014	1.39095e-014	7.17289e-015	9.58597e-015
-1.54715e-016	1.16707e-014	4.61902e-015	6.21009e-015	2.0395e-014	1.94919e-014	1.72512e-014	-4.05676e-016	1.51652e-014	1.2619e-015	8.10481e-015	3.29671e-015	-1.44476e-015	-1.62693e-015	6.84234e-017	4.99481e-015	1.83143e-015	-4.83944e-015	1.32137e-016	1.33301e-014	4.38716e-015	1.39754e-014	1.40149e-014	7.1743e-015	9.35429e-015
-7.77222e-017	1.17827e-014	4.70225e-015	6.34693e-015	2.07279e-014	1.95159e-014	1.703e-014	-2.15025e-016	1.4777e-014	1.31428e-015	7.80153e-015	3.07215e-015	-1.46714e-015	-1.43892e-015	8.73359e-017	5.01125e-015	1.72402e-015	-4.84902e-015	1.38566e-016	1.30752e-014	4.41123e-015	1.39331e-014	1.41249e-014	7.16609e-015	9.1206e-015
3.24989e-017	1.18694e-014	4.80856e-015	6.4977e-015	2.10909e-014	1.95512e-014	1.68212e-014	1.18551e-017	1.43893e-014	1.3854e-015	7.49766e-015	2.86682e-015	-1.47516e-015	-1.22658e-015	1.47994e-016	5.05127e-015	1.63031e-015	-4.8146e-015	2.108e-016	1.28214e-014	4.44838e-015	1.39085e-014	1.42397e-014	7.14907e-015	8.88697e-015
1.76471e-016	1.19321e-014	4.93773e-015	6.6621e-015	2.14819e-014	1.95979e-014	1.66241e-014	2.72625e-016	1.40055e-014	1.47437e-015	7.19538e-015	2.68347e-015	-1.46877e-015	-9.92536e-016	2.5032e-016	5.11569e-015	1.55233e-015	-4.73525e-015	3.50457e-016	1.25727e-014	4.49841e-015	1.39032e-014	1.43602e-014	7.12487e-015	8.65494e-015
3.54861e-016	1.19724e-014	5.08995e-015	6.83955e-015	2.18989e-014	1.96565e-014	1.64375e-014	5.6568e-016	1.36288e-014	1.58061e-015	6.89734e-015	2.52479e-015	-1.44792e-015	-7.39532e-016	3.93812e-016	5.20633e-015	1.49172e-015	-4.61095e-015	5.57904e-016	1.2332e-014	4.56029e-015	1.3918e-014	1.44869e-014	7.09533e-015	8.42704e-015
5.66936e-016	1.19922e-014	5.26536e-015	7.02965e-015	2.23398e-014	1.97278e-014	1.62618e-014	8.89574e-016	1.32627e-014	1.70385e-015	6.6064e-015	2.39338e-015	-1.41198e-015	-4.69962e-016	5.7857e-016	5.32315e-015	1.45011e-015	-4.44118e-015	8.33024e-016	1.21024e-014	4.63333e-015	1.39543e-014	1.46207e-014	7.06156e-015	8.20559e-015
8.12035e-016	1.19935e-014	5.4632e-015	7.23211e-015	2.28023e-014	1.98123e-014	1.60964e-014	1.24221e-015	1.2911e-014	1.84336e-015	6.32467e-015	2.29218e-015	-1.36133e-015	-1.86469e-016	8.03984e-016	5.46731e-015	1.42917e-015	-4.22654e-015	1.17554e-015	1.18866e-014	4.71658e-015	1.40124e-014	1.47621e-014	7.02537e-015	7.99211e-015
1.08934e-015	1.19787e-014	5.6828e-015	7.4468e-015	2.32837e-014	1.99106e-014	1.59415e-014	1.62116e-015	1.2577e-014	1.99827e-015	6.05498e-015	2.22335e-015	-1.29645e-015	1.0829e-016	1.0687e-015	5.63873e-015	1.4301e-015	-3.96696e-015	1.58463e-015	1.16873e-014	4.8089e-015	1.40918e-014	1.49111e-014	6.98828e-015	7.78829e-015
1.39814e-015	1.19498e-014	5.92403e-015	7.6724e-015	2.37809e-014	2.00228e-014	1.57974e-014	2.02355e-015	1.22638e-014	2.16795e-015	5.79939e-015	2.18874e-015	-1.21778e-015	4.12039e-016	1.37082e-015	5.8373e-015	1.45443e-015	-3.66316e-015	2.05843e-015	1.15064e-014	4.90946e-015	1.41926e-014	1.50682e-014	6.95191e-015	7.59656e-015
1.737e-015	1.19103e-014	6.1851e-015	7.90819e-015	2.42912e-014	2.01495e-014	1.56645e-014	2.447e-015	1.19743e-014	2.35197e-015	5.55979e-015	2.19036e-015	-1.12556e-015	7.21878e-016	1.7088e-015	6.06305e-015	1.50276e-015	-3.31657e-015	2.5945e-015	1.1347e-014	5.01751e-015	1.43146e-014	1.52336e-014	6.91888e-015	7.41961e-015
2.10407e-015	1.18625e-014	6.46527e-015	8.15347e-015	2.48121e-014	2.02905e-014	1.55422e-014	2.889e-015	1.17116e-014	2.54957e-015	5.33839e-015	2.2298e-015	-1.02007e-015	1.03572e-015	2.08109e-015	6.31564e-015	1.57547e-015	-2.92865e-015	3.19025e-015	1.12113e-014	5.13213e-015	1.44564e-014	1.54076e-014	6.89154e-015	7.25824e-015
2.49825e-015	1.18089e-014	6.76344e-015	8.40637e-015	2.53407e-014	2.04466e-014	1.54309e-014	3.34624e-015	1.14791e-014	2.76014e-015	5.13719e-015	2.30847e-015	-9.02242e-016	1.35058e-015	2.48522e-015	6.59549e-015	1.67325e-015	-2.5012e-015	3.84302e-015	1.11006e-014	5.25163e-015	1.46161e-014	1.55904e-014	6.8713e-015	7.11428e-015
2.91735e-015	1.17522e-014	7.07864e-015	8.6669e-015	2.58736e-014	2.06176e-014	1.5331e-014	3.81557e-015	1.12794e-014	2.98309e-015	4.95776e-015	2.42723e-015	-7.72369e-016	1.66467e-015	2.91889e-015	6.90213e-015	1.79634e-015	-2.03598e-015	4.54874e-015	1.10163e-014	5.37547e-015	1.47924e-014	1.57818e-014	6.86021e-015	6.98969e-015
3.3593e-015	1.16955e-014	7.40924e-015	8.93394e-015	2.64081e-014	2.0804e-014	1.52431e-014	4.29414e-015	1.11145e-014	3.21751e-015	4.80127e-015	2.5869e-015	-6.30257e-016	1.97603e-015	3.37948e-015	7.23456e-015	1.9447e-015	-1.53523e-015	5.30383e-015	1.09595e-014	5.50221e-015	1.49828e-014	1.59821e-014	6.86032e-015	6.88696e-015
3.82148e-015	1.16417e-014	7.75347e-015	9.2058e-015	2.69415e-014	2.10063e-014	1.51671e-014	4.77969e-015	1.0986e-014	3.46286e-015	4.66926e-015	2.78766e-015	-4.76032e-016	2.28283e-015	3.86413e-015	7.59274e-015	2.11833e-015	-1.00163e-015	6.10285e-015	1.09316e-014	5.63117e-015	1.51847e-014	1.61909e-014	6.8729e-015	6.80753e-015
4.3021e-015	1.15935e-014	8.11057e-015	9.48127e-015	2.74708e-014	2.12237e-014	1.51029e-014	5.26923e-015	1.0896e-014	3.71857e-015	4.56287e-015	3.02938e-015	-3.10518e-016	2.58318e-015	4.37021e-015	7.97523e-015	2.31617e-015	-4.37966e-016	6.94118e-015	1.09328e-014	5.76182e-015	1.5395e-014	1.64076e-014	6.89997e-015	6.75224e-015
4.79864e-015	1.15528e-014	8.47829e-015	9.75867e-015	2.79935e-014	2.14559e-014	1.50511e-014	5.75994e-015	1.08454e-014	3.9841e-015	4.48265e-015	3.31144e-015	-1.33731e-016	2.87536e-015	4.89505e-015	8.38141e-015	2.53743e-015	1.52742e-016	7.81421e-015	1.09633e-014	5.89363e-015	1.56113e-014	1.66322e-014	6.94364e-015	6.7222e-015
5.30829e-015	1.15225e-014	8.85505e-015	1.00369e-014	2.85068e-014	2.17029e-014	1.50122e-014	6.24992e-015	1.08356e-014	4.25928e-015	4.42946e-015	3.63356e-015	5.43123e-017	3.15808e-015	5.43551e-015	8.81033e-015	2.78103e-015	7.67822e-016	8.71596e-015	1.10228e-014	6.026e-015	1.58304e-014	1.68646e-014	7.00523e-015	6.71842e-015
5.82911e-015	1.15051e-014	9.2395e-015	1.03145e-014	2.90077e-014	2.1964e-014	1.49862e-014	6.73733e-015	1.08673e-014	4.54412e-015	4.40398e-015	3.9946e-015	2.53625e-016	3.43004e-015	5.98788e-015	9.26083e-015	3.04565e-015	1.40377e-015	9.64031e-015	1.11106e-014	6.1582e-015	1.6049e-014	1.71041e-014	7.08622e-015	6.74167e-015
6.35841e-015	1.15024e-014	9.63025e-015	1.05899e-014	2.94938e-014	2.22389e-014	1.49741e-014	7.21984e-015	1.09398e-014	4.83815e-015	4.4061e-015	4.39303e-015	4.64116e-016	3.69079e-015	6.54882e-015	9.73031e-015	3.32941e-015	2.05755e-015	1.05817e-014	1.12258e-014	6.29008e-015	1.6264e-014	1.73504e-014	7.18799e-015	6.79347e-015
6.89465e-015	1.15165e-014	1.00259e-014	1.08622e-014	2.99631e-014	2.25268e-014	1.49767e-014	7.69529e-015	1.10532e-014	5.1406e-015	4.43595e-015	4.8272e-015	6.85277e-016	3.93955e-015	7.1156e-015	1.02178e-014	3.6301e-015	2.72643e-015	1.15341e-014	1.13667e-014	6.42167e-015	1.64718e-014	1.76027e-014	7.31124e-015	6.87359e-015
7.43427e-015	1.15487e-014	1.04248e-014	1.11296e-014	3.04133e-014	2.28268e-014	1.49943e-014	8.16233e-015	1.12068e-014	5.45117e-015	4.49294e-015	5.29554e-015	9.17267e-016	4.17607e-015	7.68446e-015	1.07213e-014	3.94624e-015	3.40628e-015	1.24919e-014	1.15316e-014	6.55306e-015	1.66692e-014	1.78612e-014	7.45684e-015	6.98163e-015
7.97499e-015	1.16004e-014	1.08254e-014	1.13902e-014	3.08423e-014	2.31381e-014	1.50271e-014	8.61986e-015	1.13997e-014	5.76959e-015	4.57631e-015	5.79494e-015	1.16008e-015	4.40032e-015	8.2518e-015	1.12391e-014	4.27552e-015	4.09361e-015	1.34492e-014	1.1718e-014	6.68481e-015	1.68535e-014	1.81253e-014	7.62481e-015	7.11738e-015
8.51511e-015	1.16727e-014	1.12266e-014	1.16426e-014	3.12475e-014	2.34598e-014	1.50757e-014	9.06679e-015	1.16314e-014	6.09584e-015	4.6853e-015	6.3235e-015	1.41284e-015	4.61223e-015	8.81428e-015	1.17685e-014	4.61529e-015	4.78461e-015	1.44005e-014	1.19237e-014	6.81712e-015	1.70213e-014	1.83943e-014	7.81573e-015	7.28026e-015
9.05292e-015	1.17666e-014	1.1627e-014	1.18856e-014	3.16277e-014	2.37907e-014	1.51408e-014	9.50268e-015	1.19001e-014	6.4297e-015	4.81888e-015	6.8786e-015	1.67594e-015	4.81219e-015	9.36973e-015	1.23069e-014	4.96298e-015	5.47542e-015	1.53394e-014	1.21458e-014	6.95035e-015	1.71706e-014	1.86676e-014	8.02966e-015	7.46976e-015
9.58559e-015	1.18818e-014	1.20254e-014	1.21189e-014	3.19821e-014	2.41294e-014	1.52224e-014	9.92678e-015	1.22042e-014	6.77157e-015	4.97572e-015	7.45742e-015	1.94942e-015	5.00073e-015	9.9153e-015	1.28518e-014	5.31596e-015	6.16225e-015	1.62604e-014	1.23812e-014	7.08556e-015	1.72979e-014	1.89447e-014	8.26686e-015	7.68532e-015
1.01107e-014	1.20188e-014	1.24203e-014	1.23406e-014	3.23093e-014	2.44752e-014	1.53204e-014	1.0339e-014	1.25417e-014	7.12142e-015	5.15462e-015	8.05686e-015	2.23372e-015	5.17879e-015	1.0448e-014	1.3401e-014	5.67207e-015	6.84151e-015	1.71585e-014	1.26264e-014	7.22361e-015	1.74006e-014	1.92244e-014	8.52695e-015	7.92548e-015
1.06274e-014	1.21776e-014	1.28104e-014	1.25498e-014	3.26089e-014	2.48261e-014	1.54353e-014	1.07394e-014	1.29108e-014	7.47908e-015	5.35421e-015	8.6739e-015	2.52845e-015	5.34705e-015	1.09651e-014	1.39523e-014	6.02823e-015	7.50935e-015	1.8029e-014	1.2878e-014	7.36495e-015	1.74768e-014	1.95059e-014	8.80904e-015	8.18881e-015
1.11336e-014	1.23577e-014	1.31946e-014	1.27462e-014	3.28797e-014	2.51805e-014	1.5568e-014	1.11283e-014	1.33091e-014	7.84501e-015	5.57306e-015	9.30514e-015	2.83366e-015	5.50624e-015	1.1463e-014	1.45034e-014	6.38133e-015	8.16194e-015	1.88675e-014	1.31321e-014	7.51072e-015	1.75246e-014	1.97881e-014	9.11224e-015	8.47377e-015
1.16278e-014	1.25587e-014	1.35719e-014	1.29281e-014	3.31213e-014	2.55374e-014	1.57185e-014	1.15065e-014	1.37341e-014	8.21895e-015	5.80918e-015	9.9478e-015	3.14864e-015	5.6566e-015	1.19396e-014	1.5052e-014	6.72812e-015	8.79577e-015	1.96697e-014	1.33857e-014	7.66179e-015	1.7543e-014	2.00708e-014	9.43621e-015	8.77926e-015
1.21088e-014	1.27798e-014	1.39419e-014	1.30957e-014	3.33338e-014	2.5895e-014	1.58861e-014	1.18751e-014	1.41832e-014	8.60075e-015	6.0614e-015	1.05985e-014	3.473e-015	5.79977e-015	1.23931e-014	1.55952e-014	7.06647e-015	9.40734e-015	2.04326e-014	1.36356e-014	7.8198e-015	1.7531e-014	2.03537e-014	9.77904e-015	9.10259e-015
1.2576e-014	1.30202e-014	1.43029e-014	1.3248e-014	3.35176e-014	2.62518e-014	1.60709e-014	1.22358e-014	1.46542e-014	8.991e-015	6.3283e-015	1.12537e-014	3.80749e-015	5.93652e-015	1.28216e-014	1.61303e-014	7.39424e-015	9.99364e-015	2.11533e-014	1.38776e-014	7.98588e-015	1.74883e-014	2.06356e-014	1.01392e-014	9.44188e-015
1.30288e-014	1.32789e-014	1.46546e-014	1.3385e-014	3.36732e-014	2.66058e-014	1.62726e-014	1.25893e-014	1.51445e-014	9.38983e-015	6.60793e-015	1.19103e-014	4.15182e-015	6.06756e-015	1.32238e-014	1.6655e-014	7.70852e-015	1.05516e-014	2.18288e-014	1.41073e-014	8.16198e-015	1.7415e-014	2.09157e-014	1.05157e-014	9.79582e-015
1.34657e-014	1.35553e-014	1.49965e-014	1.35067e-014	3.38018e-014	2.6956e-014	1.64908e-014	1.29373e-014	1.56515e-014	9.79703e-015	6.89924e-015	1.25652e-014	4.50454e-015	6.19441e-015	1.35987e-014	1.7167e-014	8.00716e-015	1.1078e-014	2.24576e-014	1.43213e-014	8.34925e-015	1.73117e-014	2.11934e-014	1.0907e-014	1.01621e-014
1.38865e-014	1.3848e-014	1.53272e-014	1.3613e-014	3.39039e-014	2.73009e-014	1.67256e-014	1.32824e-014	1.61727e-014	1.02131e-014	7.20102e-015	1.3216e-014	4.86609e-015	6.31862e-015	1.3945e-014	1.76639e-014	8.28819e-015	1.15702e-014	2.30379e-014	1.45171e-014	8.54928e-015	1.71793e-014	2.14679e-014	1.13104e-014	1.05382e-014
1.42914e-014	1.41552e-014	1.56463e-014	1.37042e-014	3.39811e-014	2.76388e-014	1.69755e-014	1.36255e-014	1.67056e-014	1.06381e-014	7.51138e-015	1.38599e-014	5.23628e-015	6.44066e-015	1.42615e-014	1.81428e-014	8.54973e-015	1.2026e-014	2.3569e-014	1.46916e-014	8.76334e-015	1.70188e-014	2.17385e-014	1.17247e-014	1.09215e-014
1.468e-014	1.44753e-014	1.59528e-014	1.37807e-014	3.40354e-014	2.79688e-014	1.72402e-014	1.39692e-014	1.72482e-014	1.10723e-014	7.82944e-015	1.44941e-014	5.61408e-015	6.56143e-015	1.45476e-014	1.8602e-014	8.78949e-015	1.24432e-014	2.40506e-014	1.48417e-014	8.99235e-015	1.68321e-014	2.20046e-014	1.21479e-014	1.13101e-014
1.5052e-014	1.48063e-014	1.62456e-014	1.38429e-014	3.40684e-014	2.82898e-014	1.75183e-014	1.4315e-014	1.77987e-014	1.15156e-014	8.15357e-015	1.51159e-014	5.99802e-015	6.68129e-015	1.48033e-014	1.90401e-014	9.00566e-015	1.28204e-014	2.44828e-014	1.49649e-014	9.23798e-015	1.66211e-014	2.22664e-014	1.25782e-014	1.17024e-014
1.54086e-014	1.51472e-014	1.65237e-014	1.38913e-014	3.40812e-014	2.85999e-014	1.78092e-014	1.46647e-014	1.83544e-014	1.19685e-014	8.48223e-015	1.57226e-014	6.38787e-015	6.8006e-015	1.50289e-014	1.94551e-014	9.19694e-015	1.31553e-014	2.48666e-014	1.50587e-014	9.50161e-015	1.63882e-014	2.25233e-014	1.30136e-014	1.20962e-014
1.57501e-014	1.54964e-014	1.67863e-014	1.39269e-014	3.4076e-014	2.88983e-014	1.81121e-014	1.50213e-014	1.89136e-014	1.24305e-014	8.81471e-015	1.63126e-014	6.78283e-015	6.92002e-015	1.52248e-014	1.98451e-014	9.3625e-015	1.3447e-014	2.52036e-014	1.51218e-014	9.78474e-015	1.61366e-014	2.27743e-014	1.34521e-014	1.24899e-014
1.60768e-014	1.58522e-014	1.70328e-014	1.39504e-014	3.40553e-014	2.91839e-014	1.84259e-014	1.53861e-014	1.94746e-014	1.29015e-014	9.1498e-015	1.68843e-014	7.18155e-015	7.04022e-015	1.5391e-014	2.02095e-014	9.50127e-015	1.36946e-014	2.54947e-014	1.51522e-014	1.00889e-014	1.58692e-014	2.30188e-014	1.38917e-014	1.28818e-014
1.63898e-014	1.62129e-014	1.72616e-014	1.39631e-014	3.40211e-014	2.94554e-014	1.87491e-014	1.57615e-014	2.00358e-014	1.33811e-014	9.48692e-015	1.74366e-014	7.58299e-015	7.16071e-015	1.55283e-014	2.05465e-014	9.61332e-015	1.38972e-014	2.5742e-014	1.51487e-014	1.04152e-014	1.55894e-014	2.32568e-014	1.43304e-014	1.32702e-014
1.66903e-014	1.65775e-014	1.74727e-014	1.39654e-014	3.39756e-014	2.97119e-014	1.90805e-014	1.61501e-014	2.05961e-014	1.38689e-014	9.82547e-015	1.7968e-014	7.9863e-015	7.28195e-015	1.56378e-014	2.08552e-014	9.69778e-015	1.40544e-014	2.59486e-014	1.51105e-014	1.07646e-014	1.53004e-014	2.34874e-014	1.47658e-014	1.36536e-014
1.69792e-014	1.69444e-014	1.76645e-014	1.39584e-014	3.39204e-014	2.99529e-014	1.9418e-014	1.65527e-014	2.11542e-014	1.43651e-014	1.01649e-014	1.84775e-014	8.39001e-015	7.4037e-015	1.57208e-014	2.11345e-014	9.75477e-015	1.41664e-014	2.61172e-014	1.50377e-014	1.11374e-014	1.50057e-014	2.37103e-014	1.51965e-014	1.4031e-014
1.72573e-014	1.73124e-014	1.78365e-014	1.39434e-014	3.38582e-014	3.01775e-014	1.97611e-014	1.69714e-014	2.17104e-014	1.48688e-014	1.05052e-014	1.89648e-014	8.79282e-015	7.52581e-015	1.5778e-014	2.13838e-014	9.78423e-015	1.42335e-014	2.6251e-014	1.49303e-014	1.15344e-014	1.47093e-014	2.39251e-014	1.56203e-014	1.44019e-014
1.75255e-014	1.76798e-014	1.79881e-014	1.39219e-014	3.37918e-014	3.03855e-014	2.01089e-014	1.74078e-014	2.22642e-014	1.53794e-014	1.0846e-014	1.94293e-014	9.19348e-015	7.64751e-015	1.58113e-014	2.16031e-014	9.78692e-015	1.42559e-014	2.63531e-014	1.47884e-014	1.19561e-014	1.44153e-014	2.41315e-014	1.60354e-014	1.47656e-014
1.77848e-014	1.80452e-014	1.81185e-014	1.3895e-014	3.37233e-014	3.05765e-014	2.04598e-014	1.78627e-014	2.28155e-014	1.58963e-014	1.11877e-014	1.98711e-014	9.59029e-015	7.768e-015	1.58223e-014	2.17928e-014	9.76376e-015	1.42349e-014	2.64283e-014	1.46133e-014	1.24035e-014	1.41275e-014	2.43291e-014	1.64396e-014	1.51211e-014
1.80366e-014	1.84076e-014	1.82266e-014	1.38636e-014	3.3655e-014	3.075e-014	2.08118e-014	1.83372e-014	2.33641e-014	1.6419e-014	1.15306e-014	2.02906e-014	9.98192e-015	7.88599e-015	1.58123e-014	2.19535e-014	9.71563e-015	1.41719e-014	2.64802e-014	1.44065e-014	1.28756e-014	1.38491e-014	2.45176e-014	1.68313e-014	1.54676e-014
1.82817e-014	1.87661e-014	1.83119e-014	1.38292e-014	3.35882e-014	3.09058e-014	2.11644e-014	1.88317e-014	2.39103e-014	1.69465e-014	1.18742e-014	2.06873e-014	1.03674e-014	8.00143e-015	1.57824e-014	2.20859e-014	9.64338e-015	1.40685e-014	2.65128e-014	1.41695e-014	1.33723e-014	1.35841e-014	2.46967e-014	1.72095e-014	1.58046e-014
1.85215e-014	1.91209e-014	1.83734e-014	1.37931e-014	3.35258e-014	3.10439e-014	2.15162e-014	1.93462e-014	2.44547e-014	1.74783e-014	1.22189e-014	2.10616e-014	1.07453e-014	8.11351e-015	1.57351e-014	2.21901e-014	9.54853e-015	1.39263e-014	2.65295e-014	1.39039e-014	1.38934e-014	1.33357e-014	2.48659e-014	1.75721e-014	1.61331e-014
1.87575e-014	1.94709e-014	1.84109e-014	1.37558e-014	3.34698e-014	3.11638e-014	2.18661e-014	1.9881e-014	2.49977e-014	1.80131e-014	1.25651e-014	2.14147e-014	1.11142e-014	8.22082e-015	1.56722e-014	2.22669e-014	9.43334e-015	1.37475e-014	2.65342e-014	1.36122e-014	1.44386e-014	1.31064e-014	2.5025e-014	1.79177e-014	1.64524e-014
1.8991e-014	1.9816e-014	1.84237e-014	1.37185e-014	3.34219e-014	3.12661e-014	2.22135e-014	2.0436e-014	2.55401e-014	1.855e-014	1.29135e-014	2.17477e-014	1.14732e-014	8.32199e-015	1.5596e-014	2.23177e-014	9.29876e-015	1.35352e-014	2.65307e-014	1.32973e-014	1.50076e-014	1.28994e-014	2.51737e-014	1.82449e-014	1.67628e-014
1.92225e-014	2.01559e-014	1.84115e-014	1.36827e-014	3.33835e-014	3.13506e-014	2.2557e-014	2.10106e-014	2.60829e-014	1.90877e-014	1.32642e-014	2.20616e-014	1.18203e-014	8.41687e-015	1.55079e-014	2.23433e-014	9.14649e-015	1.32917e-014	2.65224e-014	1.29623e-014	1.55991e-014	1.27172e-014	2.53117e-014	1.85523e-014	1.70646e-014
1.94529e-014	2.04899e-014	1.83732e-014	1.3649e-014	3.3356e-014	3.1418e-014	2.28958e-014	2.16036e-014	2.66267e-014	1.96245e-014	1.36175e-014	2.23575e-014	1.21544e-014	8.50455e-015	1.54095e-014	2.23454e-014	8.97801e-015	1.30201e-014	2.65131e-014	1.261e-014	1.62111e-014	1.25623e-014	2.54387e-014	1.88389e-014	1.7358e-014
1.96834e-014	2.08178e-014	1.83087e-014	1.36188e-014	3.33406e-014	3.14679e-014	2.32287e-014	2.22147e-014	2.71725e-014	2.01591e-014	1.39743e-014	2.26371e-014	1.24743e-014	8.58387e-015	1.53022e-014	2.2325e-014	8.79518e-015	1.27237e-014	2.65059e-014	1.22432e-014	1.68412e-014	1.24361e-014	2.55544e-014	1.91031e-014	1.7644e-014
1.99149e-014	2.114e-014	1.82177e-014	1.35925e-014	3.33378e-014	3.15008e-014	2.35551e-014	2.28423e-014	2.77206e-014	2.06903e-014	1.43351e-014	2.29013e-014	1.27796e-014	8.65405e-015	1.51885e-014	2.22845e-014	8.59981e-015	1.24057e-014	2.65035e-014	1.18658e-014	1.74875e-014	1.23391e-014	2.56586e-014	1.93444e-014	1.79232e-014
2.01474e-014	2.1457e-014	1.81005e-014	1.35715e-014	3.33489e-014	3.15169e-014	2.38745e-014	2.34848e-014	2.82715e-014	2.12171e-014	1.47003e-014	2.31518e-014	1.30695e-014	8.71437e-015	1.50703e-014	2.22256e-014	8.39419e-015	1.20696e-014	2.65089e-014	1.14812e-014	1.81483e-014	1.2272e-014	2.57506e-014	1.95627e-014	1.8197e-014
2.03819e-014	2.17691e-014	1.79574e-014	1.35558e-014	3.33745e-014	3.15175e-014	2.41866e-014	2.414e-014	2.88269e-014	2.17381e-014	1.50706e-014	2.33895e-014	1.33436e-014	8.7639e-015	1.49487e-014	2.21506e-014	8.17965e-015	1.17189e-014	2.65243e-014	1.10924e-014	1.88213e-014	1.22345e-014	2.58302e-014	1.97568e-014	1.84665e-014
2.06188e-014	2.20759e-014	1.77892e-014	1.35459e-014	3.34154e-014	3.15027e-014	2.44913e-014	2.48063e-014	2.93869e-014	2.22517e-014	1.54463e-014	2.36164e-014	1.36016e-014	8.80255e-015	1.4825e-014	2.20611e-014	7.95778e-015	1.13572e-014	2.65518e-014	1.07031e-014	1.95043e-014	1.2227e-014	2.58973e-014	1.99257e-014	1.87317e-014
2.0858e-014	2.23781e-014	1.75968e-014	1.35421e-014	3.34718e-014	3.14728e-014	2.4788e-014	2.54816e-014	2.99523e-014	2.27559e-014	1.58275e-014	2.38346e-014	1.38432e-014	8.8299e-015	1.47006e-014	2.19592e-014	7.73054e-015	1.09887e-014	2.65926e-014	1.03167e-014	2.01939e-014	1.22485e-014	2.59514e-014	2.00689e-014	1.8994e-014
2.1099e-014	2.26763e-014	1.73807e-014	1.35442e-014	3.35434e-014	3.14285e-014	2.50763e-014	2.6164e-014	3.05235e-014	2.32496e-014	1.62145e-014	2.40456e-014	1.40679e-014	8.84578e-015	1.45769e-014	2.18464e-014	7.4996e-015	1.06167e-014	2.66479e-014	9.9358e-015	2.08872e-014	1.22981e-014	2.59917e-014	2.01863e-014	1.92543e-014
2.13418e-014	2.29711e-014	1.71418e-014	1.3552e-014	3.36303e-014	3.13701e-014	2.53555e-014	2.68513e-014	3.11006e-014	2.37309e-014	1.66069e-014	2.42505e-014	1.42759e-014	8.85032e-015	1.44546e-014	2.17247e-014	7.26613e-015	1.02449e-014	2.67183e-014	9.56396e-015	2.15812e-014	1.23745e-014	2.60185e-014	2.02773e-014	1.95133e-014
2.15865e-014	2.32629e-014	1.6881e-014	1.35657e-014	3.37326e-014	3.1298e-014	2.56264e-014	2.75409e-014	3.1683e-014	2.41992e-014	1.70045e-014	2.44511e-014	1.44678e-014	8.84364e-015	1.43347e-014	2.15962e-014	7.03173e-015	9.87709e-015	2.68045e-014	9.20378e-015	2.22713e-014	1.24758e-014	2.60319e-014	2.03417e-014	1.97714e-014
2.18323e-014	2.35518e-014	1.66004e-014	1.35853e-014	3.38495e-014	3.1213e-014	2.58874e-014	2.82307e-014	3.22709e-014	2.46529e-014	1.74072e-014	2.46486e-014	1.46438e-014	8.82598e-015	1.42176e-014	2.14636e-014	6.79755e-015	9.51687e-015	2.69062e-014	8.85719e-015	2.2954e-014	1.25999e-014	2.60316e-014	2.03792e-014	2.00295e-014
2.20789e-014	2.38386e-014	1.63021e-014	1.36104e-014	3.39805e-014	3.11156e-014	2.61391e-014	2.89181e-014	3.28627e-014	2.509e-014	1.78153e-014	2.48441e-014	1.48046e-014	8.79769e-015	1.41045e-014	2.13281e-014	6.56509e-015	9.16679e-015	2.70239e-014	8.52679e-015	2.36256e-014	1.27434e-014	2.60175e-014	2.03899e-014	2.02881e-014
2.23254e-014	2.4124e-014	1.59873e-014	1.36403e-014	3.41254e-014	3.10063e-014	2.6382e-014	2.96001e-014	3.34579e-014	2.55091e-014	1.8228e-014	2.5039e-014	1.49513e-014	8.75969e-015	1.39954e-014	2.11919e-014	6.33585e-015	8.83053e-015	2.71563e-014	8.21431e-015	2.42824e-014	1.29032e-014	2.59894e-014	2.03738e-014	2.05474e-014
2.25711e-014	2.44087e-014	1.56574e-014	1.36753e-014	3.42824e-014	3.08859e-014	2.66164e-014	3.02743e-014	3.4055e-014	2.59094e-014	1.86445e-014	2.52341e-014	1.50848e-014	8.7125e-015	1.38906e-014	2.10575e-014	6.11043e-015	8.51142e-015	2.73023e-014	7.92126e-015	2.49202e-014	1.30756e-014	2.59472e-014	2.03308e-014	2.08079e-014
2.2815e-014	2.46928e-014	1.53144e-014	1.37144e-014	3.44509e-014	3.0755e-014	2.68419e-014	3.09383e-014	3.46528e-014	2.62906e-014	1.90642e-014	2.54309e-014	1.52059e-014	8.65755e-015	1.37908e-014	2.09262e-014	5.88896e-015	8.21242e-015	2.7461e-014	7.64921e-015	2.55352e-014	1.32579e-014	2.58908e-014	2.02615e-014	2.10702e-014
2.30562e-014	2.49766e-014	1.49613e-014	1.37565e-014	3.46299e-014	3.0615e-014	2.70596e-014	3.15898e-014	3.52495e-014	2.66519e-014	1.9486e-014	2.56301e-014	1.53167e-014	8.59603e-015	1.36969e-014	2.07995e-014	5.67197e-015	7.93593e-015	2.76305e-014	7.39925e-015	2.61232e-014	1.34466e-014	2.58203e-014	2.0166e-014	2.13338e-014
2.32936e-014	2.52604e-014	1.46001e-014	1.38011e-014	3.48182e-014	3.04659e-014	2.7269e-014	3.22265e-014	3.58429e-014	2.69927e-014	1.99087e-014	2.58323e-014	1.5418e-014	8.52944e-015	1.36086e-014	2.06795e-014	5.46001e-015	7.68392e-015	2.7809e-014	7.17164e-015	2.6681e-014	1.36375e-014	2.57362e-014	2.00445e-014	2.15981e-014
2.35262e-014	2.5545e-014	1.42339e-014	1.38473e-014	3.50152e-014	3.03092e-014	2.74705e-014	3.28468e-014	3.64308e-014	2.73124e-014	2.03308e-014	2.60383e-014	1.55111e-014	8.45831e-015	1.35258e-014	2.05675e-014	5.25344e-015	7.4584e-015	2.79944e-014	6.96547e-015	2.72043e-014	1.38269e-014	2.56391e-014	1.98978e-014	2.18625e-014
2.3753e-014	2.58302e-014	1.38647e-014	1.38938e-014	3.52197e-014	3.01456e-014	2.76645e-014	3.34489e-014	3.7011e-014	2.76105e-014	2.07515e-014	2.62488e-014	1.55977e-014	8.38403e-015	1.34485e-014	2.04645e-014	5.05255e-015	7.26114e-015	2.81842e-014	6.78065e-015	2.76896e-014	1.40109e-014	2.55292e-014	1.97268e-014	2.21263e-014
2.39721e-014	2.61158e-014	1.34959e-014	1.39395e-014	3.5431e-014	2.99762e-014	2.78515e-014	3.40309e-014	3.75807e-014	2.78868e-014	2.1169e-014	2.64642e-014	1.56794e-014	8.30846e-015	1.33766e-014	2.03717e-014	4.85738e-015	7.0933e-015	2.83762e-014	6.61644e-015	2.8133e-014	1.4186e-014	2.54069e-014	1.95323e-014	2.23887e-014
2.41828e-014	2.64019e-014	1.31304e-014	1.39834e-014	3.56481e-014	2.98024e-014	2.80315e-014	3.45915e-014	3.81374e-014	2.81415e-014	2.15825e-014	2.6685e-014	1.57577e-014	8.2329e-015	1.33096e-014	2.02906e-014	4.66719e-015	6.95568e-015	2.85684e-014	6.47166e-015	2.85321e-014	1.43485e-014	2.52721e-014	1.93155e-014	2.26493e-014
2.43834e-014	2.66873e-014	1.2771e-014	1.40246e-014	3.58697e-014	2.96244e-014	2.82046e-014	3.51295e-014	3.86785e-014	2.83745e-014	2.19905e-014	2.69118e-014	1.58341e-014	8.15912e-015	1.32474e-014	2.02216e-014	4.48217e-015	6.84902e-015	2.87586e-014	6.34525e-015	2.88832e-014	1.4496e-014	2.51257e-014	1.90775e-014	2.29072e-014
2.4573e-014	2.69719e-014	1.24202e-014	1.40622e-014	3.60952e-014	2.94439e-014	2.83706e-014	3.56433e-014	3.92008e-014	2.85866e-014	2.23917e-014	2.71444e-014	1.59103e-014	8.08804e-015	1.31899e-014	2.0166e-014	4.30165e-015	6.77392e-015	2.89445e-014	6.23532e-015	2.91839e-014	1.46248e-014	2.49687e-014	1.88194e-014	2.31608e-014
2.47499e-014	2.72554e-014	1.20808e-014	1.40948e-014	3.63238e-014	2.92622e-014	2.85293e-014	3.61327e-014	3.97023e-014	2.87775e-014	2.27846e-014	2.73827e-014	1.59879e-014	8.02183e-015	1.31364e-014	2.01248e-014	4.1258e-015	6.73028e-015	2.91239e-014	6.14063e-015	2.94315e-014	1.47322e-014	2.48019e-014	1.85421e-014	2.34093e-014
2.49134e-014	2.75372e-014	1.17559e-014	1.41216e-014	3.65548e-014	2.90812e-014	2.86806e-014	3.65964e-014	4.01798e-014	2.89479e-014	2.31676e-014	2.76266e-014	1.60684e-014	7.96208e-015	1.30872e-014	2.00983e-014	3.95397e-015	6.71763e-015	2.92943e-014	6.0588e-015	2.96236e-014	1.48159e-014	2.46258e-014	1.82474e-014	2.36511e-014
2.50624e-014	2.78167e-014	1.14484e-014	1.41418e-014	3.67877e-014	2.89015e-014	2.88246e-014	3.70344e-014	4.06298e-014	2.90985e-014	2.35389e-014	2.78761e-014	1.61533e-014	7.90995e-015	1.30426e-014	2.00871e-014	3.78581e-015	6.73525e-015	2.9454e-014	5.98722e-015	2.97592e-014	1.4873e-014	2.44414e-014	1.79363e-014	2.38843e-014
2.51955e-014	2.80926e-014	1.11609e-014	1.41546e-014	3.70217e-014	2.87246e-014	2.89608e-014	3.74464e-014	4.10501e-014	2.92305e-014	2.38972e-014	2.81311e-014	1.62431e-014	7.86587e-015	1.30025e-014	2.00909e-014	3.62085e-015	6.78229e-015	2.96017e-014	5.92374e-015	2.98366e-014	1.49021e-014	2.42497e-014	1.76108e-014	2.41079e-014
2.53122e-014	2.83642e-014	1.08957e-014	1.41593e-014	3.72557e-014	2.85518e-014	2.90891e-014	3.7832e-014	4.14381e-014	2.93452e-014	2.42405e-014	2.83909e-014	1.63391e-014	7.83209e-015	1.29663e-014	2.01094e-014	3.459e-015	6.85739e-015	2.97358e-014	5.86606e-015	2.98552e-014	1.49024e-014	2.40517e-014	1.72726e-014	2.43204e-014
2.5412e-014	2.86308e-014	1.06545e-014	1.41547e-014	3.74893e-014	2.8385e-014	2.92094e-014	3.81909e-014	4.17909e-014	2.94431e-014	2.45679e-014	2.86546e-014	1.64423e-014	7.80965e-015	1.29335e-014	2.01426e-014	3.29999e-015	6.95903e-015	2.98543e-014	5.81097e-015	2.9814e-014	1.48726e-014	2.38484e-014	1.69237e-014	2.45207e-014
2.54945e-014	2.88909e-014	1.04397e-014	1.41413e-014	3.77224e-014	2.82264e-014	2.93211e-014	3.85236e-014	4.21064e-014	2.95259e-014	2.48781e-014	2.89216e-014	1.65536e-014	7.79942e-015	1.29035e-014	2.01907e-014	3.14329e-015	7.0845e-015	2.99568e-014	5.75513e-015	2.97132e-014	1.48124e-014	2.36407e-014	1.65659e-014	2.4707e-014
2.55588e-014	2.91429e-014	1.0253e-014	1.41185e-014	3.79545e-014	2.80772e-014	2.94237e-014	3.88302e-014	4.23821e-014	2.95942e-014	2.51693e-014	2.91919e-014	1.66742e-014	7.80212e-015	1.28768e-014	2.02527e-014	2.98868e-015	7.23155e-015	3.00419e-014	5.69646e-015	2.95533e-014	1.47219e-014	2.34296e-014	1.62012e-014	2.48785e-014
2.5605e-014	2.93857e-014	1.00957e-014	1.40857e-014	3.81855e-014	2.79389e-014	2.95165e-014	3.91114e-014	4.26166e-014	2.96498e-014	2.54412e-014	2.94644e-014	1.68045e-014	7.81877e-015	1.28529e-014	2.03283e-014	2.8361e-015	7.39831e-015	3.01097e-014	5.6324e-015	2.93358e-014	1.46008e-014	2.32162e-014	1.58318e-014	2.50331e-014
2.56327e-014	2.96178e-014	9.96958e-015	1.40429e-014	3.8415e-014	2.78133e-014	2.95996e-014	3.93678e-014	4.28089e-014	2.9694e-014	2.56924e-014	2.97379e-014	1.69449e-014	7.84959e-015	1.28321e-014	2.04176e-014	2.68525e-015	7.58204e-015	3.01604e-014	5.5609e-015	2.90619e-014	1.44498e-014	2.30018e-014	1.54599e-014	2.51698e-014
2.56419e-014	2.98377e-014	9.87533e-015	1.39902e-014	3.86432e-014	2.77023e-014	2.96731e-014	3.96003e-014	4.29574e-014	2.97279e-014	2.5922e-014	3.00119e-014	1.70955e-014	7.89416e-015	1.28141e-014	2.052e-014	2.53644e-015	7.77978e-015	3.01944e-014	5.47925e-015	2.8733e-014	1.42695e-014	2.27871e-014	1.50875e-014	2.52871e-014
2.56336e-014	3.00437e-014	9.81375e-015	1.39275e-014	3.88697e-014	2.76079e-014	2.97364e-014	3.98091e-014	4.3061e-014	2.97527e-014	2.61293e-014	3.02852e-014	1.72561e-014	7.95312e-015	1.27992e-014	2.06345e-014	2.38965e-015	7.98837e-015	3.02117e-014	5.3854e-015	2.83505e-014	1.40618e-014	2.25732e-014	1.47158e-014	2.5384e-014
2.56082e-014	3.02342e-014	9.78518e-015	1.38549e-014	3.90951e-014	2.75315e-014	2.97889e-014	3.99952e-014	4.31198e-014	2.97701e-014	2.63139e-014	3.05565e-014	1.74264e-014	8.02641e-015	1.27875e-014	2.076e-014	2.24513e-015	8.20528e-015	3.02132e-014	5.27782e-015	2.79175e-014	1.38283e-014	2.23611e-014	1.43458e-014	2.54597e-014
2.55658e-014	3.04075e-014	9.79043e-015	1.37729e-014	3.93192e-014	2.74746e-014	2.98299e-014	4.01595e-014	4.31334e-014	2.97815e-014	2.64758e-014	3.08246e-014	1.76054e-014	8.11315e-015	1.27788e-014	2.08963e-014	2.10243e-015	8.42741e-015	3.02004e-014	5.15431e-015	2.74375e-014	1.35712e-014	2.21515e-014	1.39798e-014	2.55132e-014
2.55073e-014	3.05617e-014	9.82883e-015	1.36824e-014	3.95417e-014	2.74385e-014	2.98587e-014	4.03029e-014	4.31017e-014	2.97873e-014	2.66148e-014	3.10883e-014	1.77927e-014	8.2134e-015	1.27735e-014	2.1042e-014	1.96175e-015	8.65141e-015	3.01744e-014	5.01303e-015	2.69143e-014	1.32924e-014	2.19455e-014	1.362e-014	2.55438e-014
2.54334e-014	3.06955e-014	9.89946e-015	1.35838e-014	3.97627e-014	2.74243e-014	2.98747e-014	4.04259e-014	4.30261e-014	2.97889e-014	2.67309e-014	3.13465e-014	1.79874e-014	8.32652e-015	1.27719e-014	2.11963e-014	1.82365e-015	8.87387e-015	3.01367e-014	4.85356e-015	2.63516e-014	1.29943e-014	2.17438e-014	1.3268e-014	2.55508e-014
2.53454e-014	3.08067e-014	1.00014e-014	1.34781e-014	3.99828e-014	2.74332e-014	2.9878e-014	4.05291e-014	4.29079e-014	2.97872e-014	2.68242e-014	3.15975e-014	1.81881e-014	8.45114e-015	1.27739e-014	2.13575e-014	1.6883e-015	9.09189e-015	3.00891e-014	4.67492e-015	2.57538e-014	1.26801e-014	2.1547e-014	1.29251e-014	2.55338e-014
2.52448e-014	3.08938e-014	1.01338e-014	1.33656e-014	4.0202e-014	2.7466e-014	2.98681e-014	4.06136e-014	4.27491e-014	2.9783e-014	2.68948e-014	3.18403e-014	1.83941e-014	8.58667e-015	1.27797e-014	2.15248e-014	1.55574e-015	9.30259e-015	3.00334e-014	4.47608e-015	2.51258e-014	1.23519e-014	2.13558e-014	1.25926e-014	2.54926e-014
2.51331e-014	3.09542e-014	1.02959e-014	1.32471e-014	4.04208e-014	2.75243e-014	2.98458e-014	4.06803e-014	4.25513e-014	2.97777e-014	2.69434e-014	3.20737e-014	1.8604e-014	8.73181e-015	1.27895e-014	2.16966e-014	1.42542e-015	9.50328e-015	2.99718e-014	4.25736e-015	2.44718e-014	1.2012e-014	2.11707e-014	1.22719e-014	2.5427e-014
2.50124e-014	3.09866e-014	1.04854e-014	1.31242e-014	4.06392e-014	2.76084e-014	2.98109e-014	4.07296e-014	4.2317e-014	2.97717e-014	2.69707e-014	3.22962e-014	1.88161e-014	8.88497e-015	1.28031e-014	2.18723e-014	1.29806e-015	9.69055e-015	2.99061e-014	4.01931e-015	2.37966e-014	1.16637e-014	2.09919e-014	1.19635e-014	2.53369e-014
2.48841e-014	3.09896e-014	1.07006e-014	1.29973e-014	4.08572e-014	2.77189e-014	2.9763e-014	4.07619e-014	4.20481e-014	2.97654e-014	2.69777e-014	3.25066e-014	1.90288e-014	9.04548e-015	1.28202e-014	2.205e-014	1.17439e-015	9.86228e-015	2.98383e-014	3.76224e-015	2.31052e-014	1.13097e-014	2.08193e-014	1.16681e-014	2.52227e-014
2.47497e-014	3.09615e-014	1.09389e-014	1.28685e-014	4.10749e-014	2.78561e-014	2.97027e-014	4.07775e-014	4.17481e-014	2.97594e-014	2.69649e-014	3.27032e-014	1.92409e-014	9.21268e-015	1.2841e-014	2.22286e-014	1.05489e-015	1.00154e-014	2.97706e-014	3.48734e-015	2.24025e-014	1.09522e-014	2.06531e-014	1.13867e-014	2.50849e-014
2.46108e-014	3.09008e-014	1.11977e-014	1.27391e-014	4.12919e-014	2.80199e-014	2.96305e-014	4.07771e-014	4.14202e-014	2.97535e-014	2.69334e-014	3.28844e-014	1.94507e-014	9.38443e-015	1.28652e-014	2.2407e-014	9.39847e-016	1.01482e-014	2.97054e-014	3.19573e-015	2.16937e-014	1.05937e-014	2.04931e-014	1.11188e-014	2.49242e-014
2.44687e-014	3.08071e-014	1.1474e-014	1.26098e-014	4.15077e-014	2.82096e-014	2.95467e-014	4.07615e-014	4.10677e-014	2.97479e-014	2.68844e-014	3.30485e-014	1.96557e-014	9.55932e-015	1.28933e-014	2.25842e-014	8.29354e-016	1.0258e-014	2.96451e-014	2.88871e-015	2.09842e-014	1.02365e-014	2.0339e-014	1.0865e-014	2.4741e-014
2.43256e-014	3.06795e-014	1.17649e-014	1.24821e-014	4.17223e-014	2.84246e-014	2.9452e-014	4.07311e-014	4.0694e-014	2.97422e-014	2.68189e-014	3.31942e-014	1.98548e-014	9.73572e-015	1.29243e-014	2.2758e-014	7.23342e-016	1.0343e-014	2.95917e-014	2.56749e-015	2.02788e-014	9.88296e-015	2.01904e-014	1.06248e-014	2.4536e-014
2.41829e-014	3.05163e-014	1.20674e-014	1.23571e-014	4.19348e-014	2.86639e-014	2.93471e-014	4.06856e-014	4.03031e-014	2.97367e-014	2.67376e-014	3.33202e-014	2.00457e-014	9.91173e-015	1.29578e-014	2.29269e-014	6.22113e-016	1.04011e-014	2.95474e-014	2.23376e-015	1.95819e-014	9.53427e-015	2.00472e-014	1.03977e-014	2.43101e-014
2.40426e-014	3.03168e-014	1.23782e-014	1.22357e-014	4.21452e-014	2.89267e-014	2.92332e-014	4.06252e-014	3.9899e-014	2.97306e-014	2.66424e-014	3.34257e-014	2.02271e-014	1.00857e-014	1.29942e-014	2.30893e-014	5.25364e-016	1.04315e-014	2.95141e-014	1.88979e-015	1.88979e-014	9.19234e-015	1.99086e-014	1.01829e-014	2.40637e-014
2.39061e-014	3.00805e-014	1.26945e-014	1.21191e-014	4.23535e-014	2.92114e-014	2.91117e-014	4.05503e-014	3.94857e-014	2.97232e-014	2.65348e-014	3.35091e-014	2.0397e-014	1.02565e-014	1.30322e-014	2.32441e-014	4.32439e-016	1.04324e-014	2.94931e-014	1.53775e-015	1.82314e-014	8.8586e-015	1.9774e-014	9.97969e-015	2.3798e-014
2.37752e-014	2.98078e-014	1.30124e-014	1.20083e-014	4.25593e-014	2.95164e-014	2.8983e-014	4.04607e-014	3.90676e-014	2.97136e-014	2.64161e-014	3.35693e-014	2.05544e-014	1.04226e-014	1.30714e-014	2.33894e-014	3.43394e-016	1.0403e-014	2.94853e-014	1.17972e-015	1.75864e-014	8.53444e-015	1.9643e-014	9.78727e-015	2.35143e-014
2.36514e-014	2.9499e-014	1.33289e-014	1.1904e-014	4.27615e-014	2.98391e-014	2.88483e-014	4.03566e-014	3.86477e-014	2.97006e-014	2.62879e-014	3.36053e-014	2.06975e-014	1.05821e-014	1.31116e-014	2.35243e-014	2.5856e-016	1.03432e-014	2.94925e-014	8.17558e-016	1.69667e-014	8.22031e-015	1.95144e-014	9.60408e-015	2.32144e-014
[truncated: 1,308 more rows]
