# Supplementary material for: Prominent gamma band activity during visual motion perception in early-stage Alzheimer’s disease
Source: PLoS One. 2022 Apr 18;17(4):e0266693. doi: 10.1371/journal.pone.0266693 (PMC9015152; doi:10.1371/journal.pone.0266693)
Supplement: S1 File — (ZIP) [file pone.0266693.s001.zip › PloseOneé╠âfü[â^âVü[âgùp/AD14 L hemisphere.txt]

8.53035e-015	6.95137e-015	1.07594e-014	-1.60547e-014	-2.10914e-014	-1.95152e-014	-3.03607e-014	-4.70278e-015	-4.61464e-015	-7.20491e-015	7.46871e-015	-4.3203e-017	1.44846e-014	4.38202e-015	-1.59708e-014	-8.75811e-015	-2.45403e-014	-1.95621e-014	-2.3232e-014	-2.35521e-014	-1.41618e-014	-1.4001e-014	-8.03425e-015	-1.58771e-014	-7.0747e-015
8.3315e-015	6.66745e-015	1.02355e-014	-1.6081e-014	-2.0948e-014	-1.95975e-014	-3.02068e-014	-4.80045e-015	-4.22274e-015	-6.90482e-015	7.55395e-015	-5.86299e-016	1.43658e-014	4.44552e-015	-1.61525e-014	-8.97732e-015	-2.46685e-014	-2.00085e-014	-2.38106e-014	-2.34075e-014	-1.4362e-014	-1.41537e-014	-8.07683e-015	-1.5857e-014	-7.20127e-015
8.13243e-015	6.39979e-015	9.70358e-015	-1.61032e-014	-2.08052e-014	-1.96864e-014	-3.007e-014	-4.90696e-015	-3.83166e-015	-6.59965e-015	7.65955e-015	-1.13297e-015	1.42277e-014	4.50357e-015	-1.63354e-014	-9.21664e-015	-2.48099e-014	-2.04619e-014	-2.43847e-014	-2.32681e-014	-1.45636e-014	-1.43052e-014	-8.13701e-015	-1.58402e-014	-7.32577e-015
7.93412e-015	6.15021e-015	9.16653e-015	-1.61217e-014	-2.06637e-014	-1.97825e-014	-2.99516e-014	-5.02132e-015	-3.44264e-015	-6.29007e-015	7.78525e-015	-1.67929e-015	1.40699e-014	4.55498e-015	-1.65191e-014	-9.47529e-015	-2.49644e-014	-2.09204e-014	-2.49518e-014	-2.31356e-014	-1.47658e-014	-1.44541e-014	-8.21445e-015	-1.58261e-014	-7.44746e-015
7.73744e-015	5.92039e-015	8.62775e-015	-1.61365e-014	-2.05242e-014	-1.98858e-014	-2.98526e-014	-5.14331e-015	-3.05671e-015	-5.9766e-015	7.93027e-015	-2.22155e-015	1.38934e-014	4.59828e-015	-1.67028e-014	-9.75259e-015	-2.51317e-014	-2.13818e-014	-2.55089e-014	-2.30114e-014	-1.49681e-014	-1.45995e-014	-8.30833e-015	-1.58145e-014	-7.56507e-015
7.54314e-015	5.71193e-015	8.09028e-015	-1.61475e-014	-2.03873e-014	-1.99966e-014	-2.97738e-014	-5.27244e-015	-2.67461e-015	-5.6598e-015	8.09436e-015	-2.75618e-015	1.36984e-014	4.63292e-015	-1.68867e-014	-1.00479e-014	-2.53117e-014	-2.18442e-014	-2.60532e-014	-2.28974e-014	-1.51691e-014	-1.47408e-014	-8.41828e-015	-1.58046e-014	-7.67785e-015
7.35203e-015	5.52626e-015	7.55724e-015	-1.61551e-014	-2.02533e-014	-2.01153e-014	-2.97157e-014	-5.40801e-015	-2.29743e-015	-5.33987e-015	8.27669e-015	-3.27936e-015	1.34855e-014	4.65806e-015	-1.70703e-014	-1.036e-014	-2.55034e-014	-2.23055e-014	-2.65819e-014	-2.27947e-014	-1.53679e-014	-1.48775e-014	-8.54291e-015	-1.57951e-014	-7.78447e-015
7.16499e-015	5.36429e-015	7.03147e-015	-1.61595e-014	-2.01233e-014	-2.0242e-014	-2.96785e-014	-5.54937e-015	-1.92613e-015	-5.0168e-015	8.47654e-015	-3.7879e-015	1.32555e-014	4.67252e-015	-1.72531e-014	-1.0688e-014	-2.57061e-014	-2.27642e-014	-2.70927e-014	-2.27054e-014	-1.55635e-014	-1.50088e-014	-8.68147e-015	-1.57858e-014	-7.88429e-015
6.98274e-015	5.22673e-015	6.51617e-015	-1.61613e-014	-1.99976e-014	-2.03767e-014	-2.96633e-014	-5.69525e-015	-1.56167e-015	-4.69121e-015	8.69283e-015	-4.2781e-015	1.30093e-014	4.6757e-015	-1.74351e-014	-1.10309e-014	-2.59196e-014	-2.32184e-014	-2.75836e-014	-2.26307e-014	-1.57552e-014	-1.51334e-014	-8.83312e-015	-1.57756e-014	-7.97679e-015
6.80602e-015	5.11415e-015	6.01425e-015	-1.61611e-014	-1.98769e-014	-2.05193e-014	-2.96698e-014	-5.84437e-015	-1.20456e-015	-4.36339e-015	8.92398e-015	-4.74662e-015	1.27478e-014	4.66692e-015	-1.76163e-014	-1.13873e-014	-2.61431e-014	-2.36664e-014	-2.80528e-014	-2.2572e-014	-1.59421e-014	-1.52513e-014	-8.99651e-015	-1.57631e-014	-8.06125e-015
6.63506e-015	5.02718e-015	5.52884e-015	-1.61593e-014	-1.97616e-014	-2.06699e-014	-2.96974e-014	-5.99551e-015	-8.54769e-016	-4.03392e-015	9.16849e-015	-5.19076e-015	1.24726e-014	4.64529e-015	-1.7797e-014	-1.17558e-014	-2.6376e-014	-2.41063e-014	-2.84986e-014	-2.25309e-014	-1.61236e-014	-1.53626e-014	-9.16979e-015	-1.57473e-014	-8.13752e-015
6.47042e-015	4.96524e-015	5.06239e-015	-1.61562e-014	-1.96524e-014	-2.08289e-014	-2.9746e-014	-6.14741e-015	-5.12303e-016	-3.70315e-015	9.42456e-015	-5.60769e-015	1.21849e-014	4.61085e-015	-1.79774e-014	-1.21347e-014	-2.6618e-014	-2.45365e-014	-2.89193e-014	-2.25076e-014	-1.62988e-014	-1.54668e-014	-9.35123e-015	-1.57273e-014	-8.20571e-015
6.31222e-015	4.92806e-015	4.61723e-015	-1.61529e-014	-1.95497e-014	-2.09963e-014	-2.98145e-014	-6.29882e-015	-1.77409e-016	-3.37132e-015	9.69049e-015	-5.99504e-015	1.18864e-014	4.56308e-015	-1.81573e-014	-1.25228e-014	-2.68685e-014	-2.49555e-014	-2.93136e-014	-2.25036e-014	-1.64673e-014	-1.5564e-014	-9.53912e-015	-1.57018e-014	-8.26548e-015
6.16102e-015	4.91462e-015	4.19567e-015	-1.615e-014	-1.94539e-014	-2.11714e-014	-2.99022e-014	-6.44819e-015	1.4967e-016	-3.03942e-015	9.96384e-015	-6.35126e-015	1.15791e-014	4.50203e-015	-1.83372e-014	-1.29185e-014	-2.71269e-014	-2.53613e-014	-2.96803e-014	-2.25197e-014	-1.66284e-014	-1.56544e-014	-9.73181e-015	-1.56696e-014	-8.31682e-015
6.01732e-015	4.92376e-015	3.79953e-015	-1.61481e-014	-1.9366e-014	-2.13536e-014	-3.00078e-014	-6.59386e-015	4.69174e-016	-2.70776e-015	1.02425e-014	-6.6747e-015	1.12651e-014	4.42776e-015	-1.85174e-014	-1.33203e-014	-2.73928e-014	-2.57528e-014	-3.0019e-014	-2.25567e-014	-1.67817e-014	-1.57383e-014	-9.92726e-015	-1.56291e-014	-8.3599e-015
5.88153e-015	4.95433e-015	3.43053e-015	-1.61478e-014	-1.92863e-014	-2.15425e-014	-3.01296e-014	-6.73441e-015	7.81284e-016	-2.37706e-015	1.0524e-014	-6.96335e-015	1.09464e-014	4.3406e-015	-1.86986e-014	-1.37268e-014	-2.76653e-014	-2.61293e-014	-3.03287e-014	-2.26151e-014	-1.69266e-014	-1.58158e-014	-1.01239e-014	-1.55793e-014	-8.39495e-015
5.75318e-015	5.00462e-015	3.08977e-015	-1.61504e-014	-1.92154e-014	-2.17375e-014	-3.02664e-014	-6.86785e-015	1.08609e-015	-2.04796e-015	1.08061e-014	-7.21636e-015	1.06244e-014	4.24123e-015	-1.88812e-014	-1.41367e-014	-2.79439e-014	-2.64895e-014	-3.06094e-014	-2.26947e-014	-1.70618e-014	-1.58879e-014	-1.03198e-014	-1.55193e-014	-8.42287e-015
5.63213e-015	5.07285e-015	2.77801e-015	-1.61565e-014	-1.91537e-014	-2.19374e-014	-3.04162e-014	-6.99256e-015	1.38449e-015	-1.72148e-015	1.10865e-014	-7.43321e-015	1.03018e-014	4.13048e-015	-1.90654e-014	-1.45485e-014	-2.82285e-014	-2.68328e-014	-3.08607e-014	-2.27955e-014	-1.71871e-014	-1.5956e-014	-1.05132e-014	-1.54476e-014	-8.44418e-015
5.5183e-015	5.15674e-015	2.49644e-015	-1.6167e-014	-1.91015e-014	-2.21413e-014	-3.05764e-014	-7.10633e-015	1.67668e-015	-1.39829e-015	1.13629e-014	-7.61396e-015	9.9811e-015	4.00915e-015	-1.92516e-014	-1.49605e-014	-2.85182e-014	-2.71587e-014	-3.10832e-014	-2.29173e-014	-1.73022e-014	-1.60206e-014	-1.07023e-014	-1.53631e-014	-8.45933e-015
5.41171e-015	5.254e-015	2.24554e-015	-1.61822e-014	-1.90593e-014	-2.23479e-014	-3.07452e-014	-7.20802e-015	1.96314e-015	-1.07931e-015	1.16331e-014	-7.75922e-015	9.66483e-015	3.87831e-015	-1.94402e-014	-1.53713e-014	-2.88129e-014	-2.74665e-014	-3.12771e-014	-2.30606e-014	-1.74065e-014	-1.60829e-014	-1.08857e-014	-1.52646e-014	-8.4693e-015
5.31222e-015	5.36215e-015	2.02542e-015	-1.62026e-014	-1.90274e-014	-2.25558e-014	-3.09206e-014	-7.29523e-015	2.24496e-015	-7.65482e-016	1.18947e-014	-7.86986e-015	9.35511e-015	3.73964e-015	-1.96313e-014	-1.57793e-014	-2.91123e-014	-2.77556e-014	-3.14431e-014	-2.32243e-014	-1.74999e-014	-1.61443e-014	-1.10619e-014	-1.51515e-014	-8.47549e-015
5.22003e-015	5.47835e-015	1.83567e-015	-1.6229e-014	-1.90059e-014	-2.27634e-014	-3.11001e-014	-7.3661e-015	2.52282e-015	-4.58116e-016	1.21455e-014	-7.94739e-015	9.05463e-015	3.59488e-015	-1.98259e-014	-1.61833e-014	-2.94158e-014	-2.80255e-014	-3.15824e-014	-2.34078e-014	-1.7582e-014	-1.62063e-014	-1.12295e-014	-1.50231e-014	-8.47931e-015
5.13484e-015	5.60011e-015	1.67592e-015	-1.62614e-014	-1.8995e-014	-2.29694e-014	-3.12815e-014	-7.41842e-015	2.79748e-015	-1.5886e-016	1.2383e-014	-7.99365e-015	8.76605e-015	3.44514e-015	-2.00242e-014	-1.65819e-014	-2.97234e-014	-2.82764e-014	-3.16962e-014	-2.36101e-014	-1.76524e-014	-1.62697e-014	-1.13869e-014	-1.48788e-014	-8.48232e-015
5.05643e-015	5.72484e-015	1.54514e-015	-1.63e-014	-1.89946e-014	-2.31717e-014	-3.14616e-014	-7.45009e-015	3.06947e-015	1.30952e-016	1.26055e-014	-8.01078e-015	8.49207e-015	3.29294e-015	-2.02265e-014	-1.69742e-014	-3.00346e-014	-2.85084e-014	-3.17855e-014	-2.383e-014	-1.7711e-014	-1.6336e-014	-1.15331e-014	-1.47178e-014	-8.48576e-015
4.98453e-015	5.84939e-015	1.44216e-015	-1.63449e-014	-1.90049e-014	-2.33687e-014	-3.16379e-014	-7.45932e-015	3.33947e-015	4.10241e-016	1.28103e-014	-8.00087e-015	8.23501e-015	3.1401e-015	-2.04324e-014	-1.73588e-014	-3.0349e-014	-2.87215e-014	-3.18516e-014	-2.40663e-014	-1.77576e-014	-1.64069e-014	-1.16673e-014	-1.45399e-014	-8.49091e-015
4.91913e-015	5.97112e-015	1.36559e-015	-1.6396e-014	-1.90254e-014	-2.35581e-014	-3.18084e-014	-7.44448e-015	3.60805e-015	6.77515e-016	1.29961e-014	-7.96738e-015	7.9973e-015	2.98883e-015	-2.0642e-014	-1.77348e-014	-3.06666e-014	-2.8916e-014	-3.18958e-014	-2.43176e-014	-1.77918e-014	-1.64837e-014	-1.17889e-014	-1.43451e-014	-8.49942e-015
4.85985e-015	6.08709e-015	1.31368e-015	-1.64529e-014	-1.9056e-014	-2.37387e-014	-3.197e-014	-7.40396e-015	3.87601e-015	9.31203e-016	1.31614e-014	-7.91334e-015	7.78134e-015	2.84137e-015	-2.08553e-014	-1.81007e-014	-3.09875e-014	-2.90926e-014	-3.19198e-014	-2.45825e-014	-1.78138e-014	-1.65679e-014	-1.18973e-014	-1.41337e-014	-8.51218e-015
4.80713e-015	6.19458e-015	1.28456e-015	-1.65155e-014	-1.90965e-014	-2.39083e-014	-3.21204e-014	-7.33592e-015	4.14376e-015	1.16946e-015	1.33048e-014	-7.84182e-015	7.58937e-015	2.69986e-015	-2.10719e-014	-1.84554e-014	-3.13114e-014	-2.92515e-014	-3.19254e-014	-2.48593e-014	-1.78234e-014	-1.66608e-014	-1.19917e-014	-1.39058e-014	-8.53095e-015
4.76078e-015	6.29098e-015	1.27619e-015	-1.6583e-014	-1.91463e-014	-2.40649e-014	-3.22571e-014	-7.23914e-015	4.41161e-015	1.3909e-015	1.34253e-014	-7.75551e-015	7.42347e-015	2.56673e-015	-2.12913e-014	-1.87979e-014	-3.1638e-014	-2.93932e-014	-3.19151e-014	-2.51466e-014	-1.78206e-014	-1.67638e-014	-1.20722e-014	-1.36617e-014	-8.55688e-015
4.72057e-015	6.37418e-015	1.28634e-015	-1.66549e-014	-1.92051e-014	-2.42064e-014	-3.23779e-014	-7.1123e-015	4.68032e-015	1.59374e-015	1.35218e-014	-7.65831e-015	7.28563e-015	2.44447e-015	-2.15135e-014	-1.91278e-014	-3.19665e-014	-2.95182e-014	-3.18906e-014	-2.54424e-014	-1.78055e-014	-1.68775e-014	-1.21388e-014	-1.34018e-014	-8.5912e-015
4.68673e-015	6.44193e-015	1.31283e-015	-1.67303e-014	-1.92728e-014	-2.43306e-014	-3.24808e-014	-6.95403e-015	4.95015e-015	1.7764e-015	1.3594e-014	-7.55369e-015	7.17717e-015	2.33534e-015	-2.17379e-014	-1.9444e-014	-3.2297e-014	-2.96275e-014	-3.18539e-014	-2.57453e-014	-1.77784e-014	-1.70027e-014	-1.21923e-014	-1.31266e-014	-8.63515e-015
4.65919e-015	6.49222e-015	1.35323e-015	-1.68079e-014	-1.93488e-014	-2.44359e-014	-3.25638e-014	-6.76304e-015	5.22135e-015	1.93741e-015	1.36412e-014	-7.44524e-015	7.09992e-015	2.24166e-015	-2.19639e-014	-1.97456e-014	-3.26296e-014	-2.97215e-014	-3.18069e-014	-2.60532e-014	-1.77395e-014	-1.71406e-014	-1.22325e-014	-1.28374e-014	-8.68969e-015
4.63797e-015	6.52316e-015	1.40514e-015	-1.68858e-014	-1.94323e-014	-2.45201e-014	-3.26255e-014	-6.53832e-015	5.49445e-015	2.07554e-015	1.36634e-014	-7.33641e-015	7.05567e-015	2.16571e-015	-2.21905e-014	-2.00318e-014	-3.29638e-014	-2.98011e-014	-3.17518e-014	-2.63641e-014	-1.76887e-014	-1.72918e-014	-1.226e-014	-1.25353e-014	-8.75555e-015
4.62315e-015	6.53342e-015	1.46588e-015	-1.69624e-014	-1.95226e-014	-2.45814e-014	-3.26642e-014	-6.27897e-015	5.76919e-015	2.18921e-015	1.36607e-014	-7.23073e-015	7.04553e-015	2.10989e-015	-2.24167e-014	-2.03013e-014	-3.32992e-014	-2.98671e-014	-3.16904e-014	-2.66761e-014	-1.76267e-014	-1.74568e-014	-1.22758e-014	-1.22222e-014	-8.83355e-015
4.61509e-015	6.5217e-015	1.5329e-015	-1.70362e-014	-1.9619e-014	-2.46181e-014	-3.2679e-014	-5.98485e-015	6.04568e-015	2.27676e-015	1.36338e-014	-7.13098e-015	7.07049e-015	2.07643e-015	-2.26413e-014	-2.05533e-014	-3.36348e-014	-2.99204e-014	-3.16241e-014	-2.69871e-014	-1.75537e-014	-1.76355e-014	-1.22809e-014	-1.18996e-014	-8.92445e-015
4.61378e-015	6.48701e-015	1.60363e-015	-1.7105e-014	-1.97199e-014	-2.46284e-014	-3.26686e-014	-5.6558e-015	6.3236e-015	2.33706e-015	1.35837e-014	-7.04075e-015	7.13072e-015	2.06731e-015	-2.28632e-014	-2.0787e-014	-3.39706e-014	-2.99617e-014	-3.1555e-014	-2.72951e-014	-1.74697e-014	-1.78276e-014	-1.22763e-014	-1.15693e-014	-9.0287e-015
4.6195e-015	6.42871e-015	1.6754e-015	-1.71667e-014	-1.98245e-014	-2.46101e-014	-3.26326e-014	-5.29164e-015	6.60238e-015	2.36934e-015	1.35109e-014	-6.96237e-015	7.22669e-015	2.0836e-015	-2.30809e-014	-2.10016e-014	-3.4306e-014	-2.99924e-014	-3.14853e-014	-2.75979e-014	-1.73753e-014	-1.80326e-014	-1.22629e-014	-1.12337e-014	-9.14653e-015
4.6329e-015	6.34662e-015	1.74572e-015	-1.72193e-014	-1.99314e-014	-2.45618e-014	-3.257e-014	-4.89277e-015	6.88214e-015	2.3725e-015	1.34166e-014	-6.8985e-015	7.35815e-015	2.12661e-015	-2.3293e-014	-2.11965e-014	-3.46397e-014	-3.00132e-014	-3.14166e-014	-2.78944e-014	-1.72711e-014	-1.82496e-014	-1.22417e-014	-1.08945e-014	-9.27743e-015
4.65386e-015	6.2409e-015	1.81254e-015	-1.72605e-014	-2.00399e-014	-2.44821e-014	-3.24805e-014	-4.45914e-015	7.16255e-015	2.34564e-015	1.33023e-014	-6.85153e-015	7.52489e-015	2.19691e-015	-2.34984e-014	-2.13707e-014	-3.49708e-014	-3.00249e-014	-3.13507e-014	-2.81824e-014	-1.71573e-014	-1.84779e-014	-1.22139e-014	-1.0554e-014	-9.42114e-015
4.68256e-015	6.11172e-015	1.87349e-015	-1.72878e-014	-2.01487e-014	-2.43702e-014	-3.23643e-014	-3.99101e-015	7.44316e-015	2.28899e-015	1.31692e-014	-6.82293e-015	7.72633e-015	2.29553e-015	-2.36953e-014	-2.15237e-014	-3.52985e-014	-3.00285e-014	-3.12889e-014	-2.84605e-014	-1.70347e-014	-1.87162e-014	-1.21815e-014	-1.02146e-014	-9.57701e-015
4.71938e-015	5.95965e-015	1.92655e-015	-1.72989e-014	-2.02566e-014	-2.42251e-014	-3.22222e-014	-3.48933e-015	7.72311e-015	2.20237e-015	1.30194e-014	-6.81426e-015	7.96152e-015	2.4231e-015	-2.3882e-014	-2.16547e-014	-3.5622e-014	-3.00251e-014	-3.12333e-014	-2.87275e-014	-1.69036e-014	-1.89636e-014	-1.21457e-014	-9.87836e-015	-9.74439e-015
4.76483e-015	5.7858e-015	1.97003e-015	-1.72916e-014	-2.03625e-014	-2.4046e-014	-3.20552e-014	-2.95483e-015	8.0019e-015	2.08593e-015	1.28549e-014	-6.82636e-015	8.22917e-015	2.57996e-015	-2.40568e-014	-2.17628e-014	-3.59398e-014	-3.00156e-014	-3.11853e-014	-2.89822e-014	-1.67648e-014	-1.9218e-014	-1.21077e-014	-9.54794e-015	-9.92203e-015
4.81916e-015	5.59149e-015	2.00243e-015	-1.72633e-014	-2.0465e-014	-2.38322e-014	-3.18642e-014	-2.38874e-015	8.279e-015	1.93982e-015	1.26778e-014	-6.85964e-015	8.52739e-015	2.76609e-015	-2.42182e-014	-2.18475e-014	-3.6251e-014	-3.00007e-014	-3.11459e-014	-2.92231e-014	-1.66187e-014	-1.94775e-014	-1.20689e-014	-9.22579e-015	-1.01091e-014
4.88201e-015	5.37752e-015	2.02171e-015	-1.72118e-014	-2.0563e-014	-2.35834e-014	-3.16502e-014	-1.79245e-015	8.55341e-015	1.76429e-015	1.24897e-014	-6.9139e-015	8.85415e-015	2.98111e-015	-2.4365e-014	-2.19082e-014	-3.65543e-014	-2.99813e-014	-3.11171e-014	-2.94497e-014	-1.6466e-014	-1.97401e-014	-1.20305e-014	-8.9139e-015	-1.03037e-014
4.95382e-015	5.14578e-015	2.02645e-015	-1.71351e-014	-2.0655e-014	-2.32996e-014	-3.14144e-014	-1.16744e-015	8.82352e-015	1.56021e-015	1.2293e-014	-6.98911e-015	9.20698e-015	3.22391e-015	-2.44955e-014	-2.19448e-014	-3.68485e-014	-2.99586e-014	-3.10999e-014	-2.96614e-014	-1.63079e-014	-2.00034e-014	-1.1994e-014	-8.61453e-015	-1.05045e-014
5.03448e-015	4.89846e-015	2.01559e-015	-1.70316e-014	-2.074e-014	-2.29809e-014	-3.11588e-014	-5.15622e-016	9.08898e-015	1.32864e-015	1.20899e-014	-7.0844e-015	9.58324e-015	3.49361e-015	-2.46087e-014	-2.19565e-014	-3.71325e-014	-2.99335e-014	-3.10953e-014	-2.98577e-014	-1.61449e-014	-2.02654e-014	-1.19606e-014	-8.33005e-015	-1.07097e-014
5.12375e-015	4.63705e-015	1.98802e-015	-1.68991e-014	-2.08172e-014	-2.26279e-014	-3.08855e-014	1.61169e-016	9.34925e-015	1.07153e-015	1.18821e-014	-7.19802e-015	9.97982e-015	3.78897e-015	-2.47032e-014	-2.19429e-014	-3.7405e-014	-2.99067e-014	-3.11046e-014	-3.00378e-014	-1.59779e-014	-2.05233e-014	-1.19318e-014	-8.06245e-015	-1.09177e-014
5.22153e-015	4.36366e-015	1.94315e-015	-1.67365e-014	-2.08853e-014	-2.22413e-014	-3.05968e-014	8.61205e-016	9.6034e-015	7.9039e-016	1.16719e-014	-7.32856e-015	1.03932e-014	4.10799e-015	-2.4778e-014	-2.19039e-014	-3.76644e-014	-2.9879e-014	-3.11289e-014	-3.02022e-014	-1.5807e-014	-2.07745e-014	-1.19084e-014	-7.81388e-015	-1.11259e-014
5.32714e-015	4.08042e-015	1.88022e-015	-1.65423e-014	-2.09439e-014	-2.18228e-014	-3.02953e-014	1.58274e-015	9.85034e-015	4.87115e-016	1.14614e-014	-7.47429e-015	1.08202e-014	4.44866e-015	-2.48318e-014	-2.18393e-014	-3.7909e-014	-2.98515e-014	-3.1169e-014	-3.03503e-014	-1.56333e-014	-2.10164e-014	-1.18915e-014	-7.58633e-015	-1.13324e-014
5.44019e-015	3.78957e-015	1.79892e-015	-1.63161e-014	-2.09919e-014	-2.13729e-014	-2.99836e-014	2.32303e-015	1.00896e-014	1.6362e-016	1.12526e-014	-7.6328e-015	1.12576e-014	4.80815e-015	-2.48639e-014	-2.17494e-014	-3.81376e-014	-2.9825e-014	-3.12254e-014	-3.04826e-014	-1.54576e-014	-2.12465e-014	-1.18822e-014	-7.38157e-015	-1.15349e-014
5.56027e-015	3.49357e-015	1.69874e-015	-1.6057e-014	-2.10289e-014	-2.08934e-014	-2.96644e-014	3.07951e-015	1.03204e-014	-1.77753e-016	1.10474e-014	-7.80123e-015	1.17006e-014	5.1837e-015	-2.48737e-014	-2.16344e-014	-3.83495e-014	-2.98001e-014	-3.12989e-014	-3.05999e-014	-1.52812e-014	-2.1462e-014	-1.18809e-014	-7.20117e-015	-1.17311e-014
5.68632e-015	3.19483e-015	1.57971e-015	-1.57646e-014	-2.10543e-014	-2.0386e-014	-2.93406e-014	3.85004e-015	1.05427e-014	-5.33971e-016	1.08475e-014	-7.97645e-015	1.21448e-014	5.57231e-015	-2.48609e-014	-2.1495e-014	-3.85433e-014	-2.97778e-014	-3.13905e-014	-3.07023e-014	-1.51051e-014	-2.16602e-014	-1.18882e-014	-7.0464e-015	-1.1919e-014
5.81783e-015	2.89563e-015	1.44205e-015	-1.54391e-014	-2.10679e-014	-1.98529e-014	-2.90149e-014	4.63136e-015	1.07555e-014	-9.02188e-016	1.06546e-014	-8.15471e-015	1.25857e-014	5.9712e-015	-2.48254e-014	-2.13316e-014	-3.87176e-014	-2.97589e-014	-3.15001e-014	-3.07901e-014	-1.49306e-014	-2.18387e-014	-1.19046e-014	-6.91833e-015	-1.20966e-014
5.95335e-015	2.598e-015	1.28589e-015	-1.50811e-014	-2.10696e-014	-1.92961e-014	-2.86902e-014	5.42065e-015	1.09579e-014	-1.27964e-015	1.04695e-014	-8.33285e-015	1.3019e-014	6.37681e-015	-2.47674e-014	-2.11449e-014	-3.88708e-014	-2.97445e-014	-3.16275e-014	-3.08645e-014	-1.47585e-014	-2.19953e-014	-1.19305e-014	-6.81745e-015	-1.22614e-014
6.0916e-015	2.30389e-015	1.11157e-015	-1.46912e-014	-2.106e-014	-1.8718e-014	-2.83692e-014	6.21454e-015	1.11495e-014	-1.66295e-015	1.02935e-014	-8.50729e-015	1.34402e-014	6.78537e-015	-2.46868e-014	-2.09357e-014	-3.90024e-014	-2.97349e-014	-3.17735e-014	-3.09263e-014	-1.45899e-014	-2.21282e-014	-1.1966e-014	-6.74429e-015	-1.24115e-014
6.23137e-015	2.01518e-015	9.19291e-016	-1.42712e-014	-2.10388e-014	-1.81218e-014	-2.80553e-014	7.01018e-015	1.13298e-014	-2.04932e-015	1.01275e-014	-8.6747e-015	1.38448e-014	7.19315e-015	-2.45844e-014	-2.07053e-014	-3.91117e-014	-2.9731e-014	-3.19379e-014	-3.09761e-014	-1.44259e-014	-2.2235e-014	-1.20109e-014	-6.69908e-015	-1.25447e-014
6.37059e-015	1.7343e-015	7.09228e-016	-1.38229e-014	-2.10061e-014	-1.75101e-014	-2.77513e-014	7.80454e-015	1.14983e-014	-2.43542e-015	9.97213e-015	-8.83182e-015	1.42278e-014	7.59632e-015	-2.44612e-014	-2.04552e-014	-3.9198e-014	-2.9733e-014	-3.2121e-014	-3.10152e-014	-1.42679e-014	-2.2314e-014	-1.20653e-014	-6.6817e-015	-1.26592e-014
6.50749e-015	1.46255e-015	4.82037e-016	-1.33484e-014	-2.09628e-014	-1.68855e-014	-2.74596e-014	8.59438e-015	1.16548e-014	-2.81792e-015	9.82777e-015	-8.97537e-015	1.45845e-014	7.99064e-015	-2.43178e-014	-2.01868e-014	-3.9261e-014	-2.97418e-014	-3.23226e-014	-3.10448e-014	-1.41163e-014	-2.23637e-014	-1.2129e-014	-6.69171e-015	-1.27534e-014
6.6403e-015	1.20153e-015	2.38677e-016	-1.28504e-014	-2.09097e-014	-1.62515e-014	-2.71829e-014	9.37692e-015	1.17997e-014	-3.19372e-015	9.69495e-015	-9.1022e-015	1.49106e-014	8.37208e-015	-2.41554e-014	-1.99023e-014	-3.93004e-014	-2.97579e-014	-3.2542e-014	-3.10663e-014	-1.39722e-014	-2.23832e-014	-1.22014e-014	-6.72859e-015	-1.28258e-014
6.76662e-015	9.51891e-016	-2.025e-017	-1.23318e-014	-2.08478e-014	-1.56108e-014	-2.69239e-014	1.01494e-014	1.19331e-014	-3.55964e-015	9.57336e-015	-9.20897e-015	1.52017e-014	8.73721e-015	-2.3975e-014	-1.96034e-014	-3.93156e-014	-2.97818e-014	-3.2779e-014	-3.1081e-014	-1.38369e-014	-2.23717e-014	-1.22819e-014	-6.79109e-015	-1.28749e-014
6.88443e-015	7.14698e-016	-2.93635e-016	-1.1796e-014	-2.0778e-014	-1.49669e-014	-2.66853e-014	1.09094e-014	1.20551e-014	-3.91242e-015	9.46261e-015	-9.29314e-015	1.54535e-014	9.08192e-015	-2.37785e-014	-1.92924e-014	-3.93064e-014	-2.98143e-014	-3.30331e-014	-3.10899e-014	-1.37109e-014	-2.23284e-014	-1.23698e-014	-6.8779e-015	-1.29e-014
6.99126e-015	4.90919e-016	-5.81066e-016	-1.12469e-014	-2.07019e-014	-1.43231e-014	-2.64689e-014	1.16544e-014	1.21651e-014	-4.24891e-015	9.36246e-015	-9.35225e-015	1.56619e-014	9.40205e-015	-2.35682e-014	-1.89715e-014	-3.92729e-014	-2.98556e-014	-3.33038e-014	-3.10941e-014	-1.35952e-014	-2.22539e-014	-1.24651e-014	-6.9877e-015	-1.29004e-014
7.08472e-015	2.8085e-016	-8.82015e-016	-1.06882e-014	-2.06209e-014	-1.36832e-014	-2.62767e-014	1.23812e-014	1.22637e-014	-4.56635e-015	9.27209e-015	-9.38414e-015	1.5823e-014	9.69397e-015	-2.33459e-014	-1.86431e-014	-3.92163e-014	-2.99062e-014	-3.35898e-014	-3.10947e-014	-1.34903e-014	-2.21483e-014	-1.25667e-014	-7.1189e-015	-1.2876e-014
7.16253e-015	8.50451e-017	-1.19552e-015	-1.01245e-014	-2.05367e-014	-1.305e-014	-2.61106e-014	1.3087e-014	1.23511e-014	-4.86223e-015	9.19112e-015	-9.38746e-015	1.59336e-014	9.95386e-015	-2.31135e-014	-1.83102e-014	-3.91365e-014	-2.99663e-014	-3.3891e-014	-3.10929e-014	-1.33975e-014	-2.20122e-014	-1.26737e-014	-7.26911e-015	-1.28265e-014
7.22171e-015	-9.65549e-017	-1.52082e-015	-9.56024e-015	-2.04506e-014	-1.24265e-014	-2.59721e-014	1.37699e-014	1.24273e-014	-5.13391e-015	9.11792e-015	-9.36119e-015	1.59907e-014	1.01786e-014	-2.28733e-014	-1.79759e-014	-3.90349e-014	-3.00362e-014	-3.42064e-014	-3.10899e-014	-1.33172e-014	-2.18464e-014	-1.2785e-014	-7.43633e-015	-1.27522e-014
7.25996e-015	-2.6417e-016	-1.85722e-015	-8.99989e-015	-2.03646e-014	-1.18157e-014	-2.58623e-014	1.44276e-014	1.24931e-014	-5.37959e-015	9.05075e-015	-9.30387e-015	1.59918e-014	1.03655e-014	-2.26276e-014	-1.76427e-014	-3.89125e-014	-3.01158e-014	-3.45348e-014	-3.10866e-014	-1.32499e-014	-2.16518e-014	-1.29e-014	-7.61815e-015	-1.26532e-014
7.27474e-015	-4.18299e-016	-2.20394e-015	-8.448e-015	-2.02804e-014	-1.12206e-014	-2.5782e-014	1.50583e-014	1.25487e-014	-5.59723e-015	8.98811e-015	-9.21478e-015	1.59348e-014	1.05118e-014	-2.23782e-014	-1.73138e-014	-3.87707e-014	-3.02051e-014	-3.48747e-014	-3.1084e-014	-1.31961e-014	-2.14301e-014	-1.30179e-014	-7.81209e-015	-1.253e-014
7.26381e-015	-5.59676e-016	-2.56037e-015	-7.9098e-015	-2.01999e-014	-1.06446e-014	-2.57323e-014	1.566e-014	1.25948e-014	-5.78537e-015	8.92865e-015	-9.09419e-015	1.58172e-014	1.06151e-014	-2.21277e-014	-1.69926e-014	-3.8611e-014	-3.03038e-014	-3.52247e-014	-3.10828e-014	-1.31562e-014	-2.11831e-014	-1.31371e-014	-8.01544e-015	-1.23833e-014
7.22499e-015	-6.89324e-016	-2.92581e-015	-7.38994e-015	-2.01249e-014	-1.00902e-014	-2.57134e-014	1.62313e-014	1.26314e-014	-5.9422e-015	8.87056e-015	-8.94279e-015	1.5638e-014	1.06729e-014	-2.18787e-014	-1.66821e-014	-3.84346e-014	-3.04118e-014	-3.5584e-014	-3.1084e-014	-1.31301e-014	-2.09134e-014	-1.32569e-014	-8.22582e-015	-1.22143e-014
7.15569e-015	-8.08048e-016	-3.29971e-015	-6.89305e-015	-2.0057e-014	-9.55979e-015	-2.5725e-014	1.67704e-014	1.26587e-014	-6.06681e-015	8.81218e-015	-8.76149e-015	1.53962e-014	1.06842e-014	-2.16337e-014	-1.63856e-014	-3.82433e-014	-3.05285e-014	-3.59505e-014	-3.10883e-014	-1.31184e-014	-2.06234e-014	-1.33765e-014	-8.4403e-015	-1.20248e-014
7.05445e-015	-9.16863e-016	-3.68131e-015	-6.42341e-015	-1.99985e-014	-9.05527e-015	-2.57669e-014	1.72764e-014	1.26772e-014	-6.1588e-015	8.75159e-015	-8.55192e-015	1.50913e-014	1.06467e-014	-2.13948e-014	-1.6106e-014	-3.80392e-014	-3.06538e-014	-3.63221e-014	-3.10961e-014	-1.31213e-014	-2.03157e-014	-1.34943e-014	-8.65626e-015	-1.18164e-014
6.91916e-015	-1.01715e-015	-4.06994e-015	-5.98556e-015	-1.99507e-014	-8.57858e-015	-2.58384e-014	1.77486e-014	1.26879e-014	-6.21746e-015	8.68695e-015	-8.31597e-015	1.47241e-014	1.05599e-014	-2.11643e-014	-1.58461e-014	-3.7824e-014	-3.07871e-014	-3.66975e-014	-3.11079e-014	-1.31384e-014	-1.99932e-014	-1.36093e-014	-8.87042e-015	-1.1591e-014
6.74776e-015	-1.11027e-015	-4.4649e-015	-5.58393e-015	-1.99157e-014	-8.13117e-015	-2.59385e-014	1.81863e-014	1.26916e-014	-6.24306e-015	8.61647e-015	-8.05587e-015	1.42952e-014	1.04233e-014	-2.09441e-014	-1.56085e-014	-3.76e-014	-3.09273e-014	-3.70746e-014	-3.11236e-014	-1.31695e-014	-1.96593e-014	-1.37207e-014	-9.08019e-015	-1.13509e-014
6.53908e-015	-1.19741e-015	-4.86526e-015	-5.2227e-015	-1.98953e-014	-7.71469e-015	-2.60656e-014	1.85894e-014	1.26885e-014	-6.23615e-015	8.53818e-015	-7.77401e-015	1.38053e-014	1.02365e-014	-2.07363e-014	-1.53961e-014	-3.73696e-014	-3.10735e-014	-3.74511e-014	-3.11441e-014	-1.32145e-014	-1.93175e-014	-1.38275e-014	-9.283e-015	-1.1098e-014
6.29224e-015	-1.28038e-015	-5.27056e-015	-4.90522e-015	-1.98903e-014	-7.32974e-015	-2.62184e-014	1.89575e-014	1.26788e-014	-6.19749e-015	8.44977e-015	-7.47363e-015	1.32565e-014	9.99968e-015	-2.05424e-014	-1.52115e-014	-3.71344e-014	-3.12249e-014	-3.78253e-014	-3.11691e-014	-1.3273e-014	-1.89707e-014	-1.39292e-014	-9.47636e-015	-1.08345e-014
6.00634e-015	-1.36094e-015	-5.68019e-015	-4.63428e-015	-1.99013e-014	-6.97717e-015	-2.63949e-014	1.92907e-014	1.26626e-014	-6.12827e-015	8.34984e-015	-7.15848e-015	1.26511e-014	9.71378e-015	-2.03642e-014	-1.50569e-014	-3.68967e-014	-3.13803e-014	-3.81952e-014	-3.11984e-014	-1.3345e-014	-1.86223e-014	-1.40251e-014	-9.65804e-015	-1.05631e-014
5.68076e-015	-1.44041e-015	-6.0934e-015	-4.41204e-015	-1.99297e-014	-6.65723e-015	-2.65929e-014	1.95895e-014	1.26403e-014	-6.02964e-015	8.23685e-015	-6.83161e-015	1.19919e-014	9.38022e-015	-2.02031e-014	-1.49346e-014	-3.66591e-014	-3.15386e-014	-3.85583e-014	-3.12319e-014	-1.34294e-014	-1.82757e-014	-1.41145e-014	-9.82601e-015	-1.0286e-014
5.31551e-015	-1.52023e-015	-6.50946e-015	-4.24088e-015	-1.99763e-014	-6.37011e-015	-2.68095e-014	1.98547e-014	1.2612e-014	-5.90337e-015	8.10967e-015	-6.4964e-015	1.12823e-014	9.00008e-015	-2.00607e-014	-1.48458e-014	-3.64233e-014	-3.16987e-014	-3.89124e-014	-3.12691e-014	-1.35256e-014	-1.79336e-014	-1.41969e-014	-9.97847e-015	-1.00058e-014
4.91102e-015	-1.60165e-015	-6.92744e-015	-4.12261e-015	-2.00413e-014	-6.11556e-015	-2.70425e-014	2.00874e-014	1.25777e-014	-5.75146e-015	7.96687e-015	-6.1569e-015	1.05261e-014	8.57516e-015	-1.99373e-014	-1.47921e-014	-3.61913e-014	-3.18589e-014	-3.92555e-014	-3.13092e-014	-1.36327e-014	-1.75989e-014	-1.4271e-014	-1.01135e-014	-9.72524e-015
4.46771e-015	-1.68598e-015	-7.34629e-015	-4.05885e-015	-2.01249e-014	-5.8933e-015	-2.72887e-014	2.02884e-014	1.25375e-014	-5.57589e-015	7.80761e-015	-5.81719e-015	9.7277e-015	8.10791e-015	-1.98336e-014	-1.47747e-014	-3.59648e-014	-3.20177e-014	-3.95854e-014	-3.13523e-014	-1.37499e-014	-1.72746e-014	-1.43367e-014	-1.02294e-014	-9.44642e-015
3.98657e-015	-1.77396e-015	-7.76515e-015	-4.04973e-015	-2.02272e-014	-5.70203e-015	-2.75457e-014	2.04589e-014	1.24914e-014	-5.37892e-015	7.63098e-015	-5.48092e-015	8.89162e-015	7.60099e-015	-1.97501e-014	-1.47941e-014	-3.57456e-014	-3.21736e-014	-3.98997e-014	-3.1398e-014	-1.38762e-014	-1.69637e-014	-1.43935e-014	-1.03248e-014	-9.17193e-015
3.46895e-015	-1.86655e-015	-8.18283e-015	-4.09526e-015	-2.0348e-014	-5.54096e-015	-2.78097e-014	2.06006e-014	1.24392e-014	-5.16351e-015	7.43643e-015	-5.1523e-015	8.02282e-015	7.05738e-015	-1.96875e-014	-1.48508e-014	-3.55356e-014	-3.23248e-014	-4.01961e-014	-3.14455e-014	-1.40104e-014	-1.66691e-014	-1.4441e-014	-1.03991e-014	-8.90408e-015
2.91665e-015	-1.9647e-015	-8.5985e-015	-4.19439e-015	-2.04865e-014	-5.40842e-015	-2.80781e-014	2.07152e-014	1.23813e-014	-4.93214e-015	7.2237e-015	-4.8351e-015	7.12652e-015	6.48026e-015	-1.96452e-014	-1.49443e-014	-3.53366e-014	-3.247e-014	-4.04721e-014	-3.14941e-014	-1.41513e-014	-1.63925e-014	-1.4479e-014	-1.04516e-014	-8.64515e-015
2.33197e-015	-2.06917e-015	-9.01096e-015	-4.34574e-015	-2.06418e-014	-5.30327e-015	-2.83471e-014	2.08041e-014	1.23169e-014	-4.68782e-015	6.99223e-015	-4.53322e-015	6.2082e-015	5.87297e-015	-1.96231e-014	-1.50742e-014	-3.51495e-014	-3.26073e-014	-4.0726e-014	-3.15431e-014	-1.4298e-014	-1.61356e-014	-1.45077e-014	-1.04818e-014	-8.39726e-015
1.71707e-015	-2.18059e-015	-9.41899e-015	-4.54782e-015	-2.08131e-014	-5.22349e-015	-2.86132e-014	2.08688e-014	1.22455e-014	-4.43328e-015	6.74243e-015	-4.2499e-015	5.27345e-015	5.23919e-015	-1.96209e-014	-1.52398e-014	-3.49752e-014	-3.27351e-014	-4.09559e-014	-3.15923e-014	-1.44497e-014	-1.59001e-014	-1.45269e-014	-1.04898e-014	-8.16237e-015
1.07488e-015	-2.29968e-015	-9.82129e-015	-4.7981e-015	-2.09987e-014	-5.16712e-015	-2.8873e-014	2.09123e-014	1.21673e-014	-4.17144e-015	6.47451e-015	-3.98817e-015	4.32817e-015	4.58244e-015	-1.96372e-014	-1.54402e-014	-3.48145e-014	-3.28522e-014	-4.11606e-014	-3.16408e-014	-1.46045e-014	-1.56875e-014	-1.45369e-014	-1.04754e-014	-7.94242e-015
4.09018e-016	-2.42672e-015	-1.02165e-014	-5.09341e-015	-2.11971e-014	-5.13198e-015	-2.91232e-014	2.09368e-014	1.2082e-014	-3.9054e-015	6.18887e-015	-3.75112e-015	3.3782e-015	3.90673e-015	-1.96709e-014	-1.56736e-014	-3.46684e-014	-3.29568e-014	-4.13378e-014	-3.16884e-014	-1.47614e-014	-1.54986e-014	-1.45381e-014	-1.04392e-014	-7.73904e-015
-2.77114e-016	-2.56159e-015	-1.06032e-014	-5.43022e-015	-2.14066e-014	-5.11542e-015	-2.93607e-014	2.09441e-014	1.19888e-014	-3.63844e-015	5.88649e-015	-3.54125e-015	2.42892e-015	3.21612e-015	-1.97208e-014	-1.59382e-014	-3.45367e-014	-3.30474e-014	-4.14862e-014	-3.17346e-014	-1.49192e-014	-1.53336e-014	-1.45304e-014	-1.03819e-014	-7.55321e-015
-9.79611e-016	-2.7044e-015	-1.09802e-014	-5.80471e-015	-2.16249e-014	-5.11517e-015	-2.9582e-014	2.09365e-014	1.18872e-014	-3.37346e-015	5.56863e-015	-3.36007e-015	1.48655e-015	2.51455e-015	-1.97855e-014	-1.62315e-014	-3.44197e-014	-3.31222e-014	-4.16043e-014	-3.17788e-014	-1.50769e-014	-1.51932e-014	-1.4514e-014	-1.03048e-014	-7.38604e-015
-1.69436e-015	-2.85499e-015	-1.13458e-014	-6.21249e-015	-2.18497e-014	-5.12917e-015	-2.97839e-014	2.0916e-014	1.17766e-014	-3.1131e-015	5.23614e-015	-3.20939e-015	5.56989e-016	1.80598e-015	-1.98637e-014	-1.6551e-014	-3.43173e-014	-3.318e-014	-4.16906e-014	-3.18202e-014	-1.5234e-014	-1.50775e-014	-1.44888e-014	-1.02089e-014	-7.23832e-015
-2.41724e-015	-3.0128e-015	-1.16984e-014	-6.649e-015	-2.20784e-014	-5.15462e-015	-2.99637e-014	2.08846e-014	1.16569e-014	-2.86061e-015	4.89017e-015	-3.09027e-015	-3.53876e-016	1.09428e-015	-1.99534e-014	-1.68933e-014	-3.42297e-014	-3.32198e-014	-4.17446e-014	-3.18582e-014	-1.53891e-014	-1.49862e-014	-1.44556e-014	-1.00959e-014	-7.11039e-015
-3.14379e-015	-3.17722e-015	-1.2037e-014	-7.109e-015	-2.23085e-014	-5.18921e-015	-3.01185e-014	2.08438e-014	1.15275e-014	-2.61797e-015	4.53229e-015	-3.00422e-015	-1.24076e-015	3.83359e-016	-2.00526e-014	-1.7255e-014	-3.41564e-014	-3.32401e-014	-4.17655e-014	-3.18923e-014	-1.55411e-014	-1.49185e-014	-1.44149e-014	-9.96735e-015	-7.00264e-015
-3.86905e-015	-3.34775e-015	-1.236e-014	-7.58675e-015	-2.25373e-014	-5.23024e-015	-3.02458e-014	2.0796e-014	1.13876e-014	-2.38763e-015	4.16437e-015	-2.95158e-015	-2.09874e-015	-3.22801e-016	-2.01592e-014	-1.76331e-014	-3.40964e-014	-3.32404e-014	-4.17527e-014	-3.19224e-014	-1.56892e-014	-1.48733e-014	-1.43673e-014	-9.82529e-015	-6.91522e-015
-4.58863e-015	-3.52392e-015	-1.26663e-014	-8.07669e-015	-2.27623e-014	-5.27563e-015	-3.0343e-014	2.07433e-014	1.12369e-014	-2.17201e-015	3.78857e-015	-2.93194e-015	-2.92255e-015	-1.02052e-015	-2.02712e-014	-1.80235e-014	-3.40486e-014	-3.32196e-014	-4.17061e-014	-3.19481e-014	-1.58326e-014	-1.48493e-014	-1.4313e-014	-9.67198e-015	-6.84827e-015
-5.29783e-015	-3.70495e-015	-1.29542e-014	-8.57348e-015	-2.29805e-014	-5.32293e-015	-3.04085e-014	2.06872e-014	1.10751e-014	-1.97336e-015	3.40649e-015	-2.94443e-015	-3.70781e-015	-1.70642e-015	-2.03865e-014	-1.84228e-014	-3.40123e-014	-3.31775e-014	-4.16257e-014	-3.19697e-014	-1.59707e-014	-1.4845e-014	-1.42528e-014	-9.50963e-015	-6.80113e-015
-5.99201e-015	-3.88975e-015	-1.32226e-014	-9.07176e-015	-2.3189e-014	-5.37014e-015	-3.04404e-014	2.06293e-014	1.09016e-014	-1.79335e-015	3.02009e-015	-2.98827e-015	-4.45061e-015	-2.37718e-015	-2.05029e-014	-1.88276e-014	-3.39855e-014	-3.31133e-014	-4.15114e-014	-3.1987e-014	-1.61026e-014	-1.48585e-014	-1.41876e-014	-9.3404e-015	-6.77299e-015
-6.66672e-015	-4.07751e-015	-1.34704e-014	-9.56614e-015	-2.33854e-014	-5.41582e-015	-3.04371e-014	2.05702e-014	1.07164e-014	-1.63341e-015	2.6313e-015	-3.06223e-015	-5.14739e-015	-3.02997e-015	-2.06186e-014	-1.92337e-014	-3.3967e-014	-3.30266e-014	-4.13638e-014	-3.2e-014	-1.62276e-014	-1.48873e-014	-1.41182e-014	-9.16625e-015	-6.76327e-015
-7.3174e-015	-4.267e-015	-1.36958e-014	-1.0051e-014	-2.35672e-014	-5.45815e-015	-3.0397e-014	2.05109e-014	1.05187e-014	-1.49457e-015	2.24226e-015	-3.16466e-015	-5.79492e-015	-3.66189e-015	-2.07317e-014	-1.96373e-014	-3.39555e-014	-3.29173e-014	-4.11837e-014	-3.20085e-014	-1.63452e-014	-1.49295e-014	-1.40453e-014	-8.98966e-015	-6.77091e-015
-7.9399e-015	-4.45751e-015	-1.38981e-014	-1.0521e-014	-2.37318e-014	-5.49489e-015	-3.03197e-014	2.04521e-014	1.03083e-014	-1.37775e-015	1.85517e-015	-3.29385e-015	-6.39049e-015	-4.27059e-015	-2.08403e-014	-2.00344e-014	-3.3949e-014	-3.27858e-014	-4.09718e-014	-3.20129e-014	-1.64552e-014	-1.49824e-014	-1.39695e-014	-8.81321e-015	-6.79507e-015
-8.53006e-015	-4.64789e-015	-1.40767e-014	-1.09709e-014	-2.38769e-014	-5.52518e-015	-3.0205e-014	2.03944e-014	1.00853e-014	-1.28353e-015	1.47175e-015	-3.44713e-015	-6.93209e-015	-4.85366e-015	-2.09423e-014	-2.04211e-014	-3.39457e-014	-3.26321e-014	-4.0729e-014	-3.2013e-014	-1.65573e-014	-1.5044e-014	-1.38918e-014	-8.63909e-015	-6.83427e-015
-9.08387e-015	-4.83756e-015	-1.4231e-014	-1.13966e-014	-2.39998e-014	-5.5477e-015	-3.00526e-014	2.0338e-014	9.84949e-015	-1.21275e-015	1.09399e-015	-3.6218e-015	-7.41799e-015	-5.40907e-015	-2.10359e-014	-2.07938e-014	-3.39439e-014	-3.24571e-014	-4.04564e-014	-3.2009e-014	-1.66515e-014	-1.51121e-014	-1.38128e-014	-8.46978e-015	-6.88746e-015
-9.59758e-015	-5.02585e-015	-1.43605e-014	-1.17936e-014	-2.40985e-014	-5.56181e-015	-2.98626e-014	2.02828e-014	9.60096e-015	-1.16568e-015	7.23998e-016	-3.81588e-015	-7.84757e-015	-5.93531e-015	-2.11194e-014	-2.11493e-014	-3.39421e-014	-3.22616e-014	-4.01558e-014	-3.20013e-014	-1.67379e-014	-1.51846e-014	-1.37336e-014	-8.30743e-015	-6.9532e-015
-1.00679e-014	-5.21209e-015	-1.44649e-014	-1.21581e-014	-2.41716e-014	-5.56661e-015	-2.96359e-014	2.02284e-014	9.34003e-015	-1.14238e-015	3.63397e-016	-4.02679e-015	-8.22017e-015	-6.4309e-015	-2.11921e-014	-2.14842e-014	-3.39381e-014	-3.20464e-014	-3.98288e-014	-3.19899e-014	-1.68166e-014	-1.52589e-014	-1.3655e-014	-8.15429e-015	-7.02954e-015
-1.04916e-014	-5.39552e-015	-1.45442e-014	-1.24866e-014	-2.42176e-014	-5.56177e-015	-2.93737e-014	2.0174e-014	9.06707e-015	-1.14268e-015	1.37385e-017	-4.25163e-015	-8.53579e-015	-6.8949e-015	-2.12529e-014	-2.17955e-014	-3.39303e-014	-3.18132e-014	-3.94775e-014	-3.19753e-014	-1.68878e-014	-1.53327e-014	-1.35773e-014	-8.0126e-015	-7.11527e-015
-1.0866e-014	-5.57558e-015	-1.45984e-014	-1.27764e-014	-2.42348e-014	-5.54746e-015	-2.90773e-014	2.01189e-014	8.7828e-015	-1.1658e-015	-3.23606e-016	-4.48717e-015	-8.79474e-015	-7.3268e-015	-2.13004e-014	-2.20804e-014	-3.39174e-014	-3.15632e-014	-3.91037e-014	-3.19583e-014	-1.69517e-014	-1.54042e-014	-1.35014e-014	-7.88427e-015	-7.20901e-015
-1.11891e-014	-5.75222e-015	-1.46281e-014	-1.3025e-014	-2.42233e-014	-5.52372e-015	-2.87484e-014	2.0062e-014	8.48767e-015	-1.21107e-015	-6.47397e-016	-4.73039e-015	-8.99848e-015	-7.72616e-015	-2.13338e-014	-2.23362e-014	-3.38973e-014	-3.12981e-014	-3.87097e-014	-3.19396e-014	-1.70085e-014	-1.54712e-014	-1.34284e-014	-7.77098e-015	-7.30945e-015
-1.14594e-014	-5.92546e-015	-1.46336e-014	-1.32309e-014	-2.41825e-014	-5.49078e-015	-2.83886e-014	2.00021e-014	8.18222e-015	-1.27773e-015	-9.56387e-016	-4.97861e-015	-9.14885e-015	-8.09282e-015	-2.13524e-014	-2.25609e-014	-3.3868e-014	-3.10199e-014	-3.82976e-014	-3.19194e-014	-1.7059e-014	-1.55324e-014	-1.3359e-014	-7.67437e-015	-7.41527e-015
-1.16757e-014	-6.09526e-015	-1.46157e-014	-1.33931e-014	-2.41119e-014	-5.44927e-015	-2.80006e-014	1.99378e-014	7.86724e-015	-1.36435e-015	-1.25005e-015	-5.22921e-015	-9.24773e-015	-8.42725e-015	-2.13558e-014	-2.27528e-014	-3.38278e-014	-3.07303e-014	-3.78697e-014	-3.18975e-014	-1.71033e-014	-1.5586e-014	-1.32938e-014	-7.59588e-015	-7.52522e-015
-1.1837e-014	-6.26151e-015	-1.45752e-014	-1.35115e-014	-2.40114e-014	-5.39984e-015	-2.75865e-014	1.98672e-014	7.54379e-015	-1.4701e-015	-1.52767e-015	-5.47936e-015	-9.29745e-015	-8.7302e-015	-2.13437e-014	-2.29105e-014	-3.37755e-014	-3.04309e-014	-3.74282e-014	-3.18742e-014	-1.71422e-014	-1.56311e-014	-1.32331e-014	-7.53711e-015	-7.63787e-015
-1.19432e-014	-6.42435e-015	-1.45133e-014	-1.35863e-014	-2.38819e-014	-5.34352e-015	-2.71489e-014	1.97881e-014	7.21234e-015	-1.59371e-015	-1.78884e-015	-5.72663e-015	-9.30109e-015	-9.00253e-015	-2.13162e-014	-2.30328e-014	-3.37104e-014	-3.01238e-014	-3.69754e-014	-3.18502e-014	-1.71761e-014	-1.56669e-014	-1.31782e-014	-7.49894e-015	-7.75225e-015
-1.19942e-014	-6.58406e-015	-1.44315e-014	-1.36179e-014	-2.3724e-014	-5.28138e-015	-2.66909e-014	1.96989e-014	6.87412e-015	-1.73363e-015	-2.03305e-015	-5.96896e-015	-9.26198e-015	-9.24546e-015	-2.12735e-014	-2.31186e-014	-3.36318e-014	-2.98113e-014	-3.65137e-014	-3.18257e-014	-1.72057e-014	-1.56926e-014	-1.31295e-014	-7.48254e-015	-7.86734e-015
-1.199e-014	-6.7411e-015	-1.43313e-014	-1.36077e-014	-2.35387e-014	-5.21459e-015	-2.62156e-014	1.95975e-014	6.52994e-015	-1.88835e-015	-2.26005e-015	-6.20388e-015	-9.18383e-015	-9.46004e-015	-2.12157e-014	-2.31675e-014	-3.35384e-014	-2.94953e-014	-3.60456e-014	-3.18016e-014	-1.72317e-014	-1.57079e-014	-1.30877e-014	-7.48836e-015	-7.98234e-015
-1.19316e-014	-6.89604e-015	-1.4214e-014	-1.35577e-014	-2.33276e-014	-5.1443e-015	-2.57262e-014	1.94819e-014	6.1814e-015	-2.05636e-015	-2.47007e-015	-6.42991e-015	-9.07076e-015	-9.64761e-015	-2.11435e-014	-2.31799e-014	-3.34292e-014	-2.9178e-014	-3.55734e-014	-3.17775e-014	-1.72545e-014	-1.57128e-014	-1.30528e-014	-7.51675e-015	-8.09698e-015
-1.18206e-014	-7.04949e-015	-1.40811e-014	-1.34706e-014	-2.30923e-014	-5.072e-015	-2.52259e-014	1.935e-014	5.82989e-015	-2.23602e-015	-2.66351e-015	-6.64571e-015	-8.92707e-015	-9.80961e-015	-2.10577e-014	-2.31561e-014	-3.33031e-014	-2.88616e-014	-3.50993e-014	-3.17538e-014	-1.72749e-014	-1.5708e-014	-1.30251e-014	-7.56824e-015	-8.21051e-015
-1.16587e-014	-7.20213e-015	-1.39348e-014	-1.33494e-014	-2.28348e-014	-4.9985e-015	-2.47181e-014	1.91995e-014	5.477e-015	-2.42615e-015	-2.84101e-015	-6.85004e-015	-8.75696e-015	-9.94798e-015	-2.09592e-014	-2.30968e-014	-3.31605e-014	-2.85484e-014	-3.4626e-014	-3.17308e-014	-1.72935e-014	-1.56937e-014	-1.30048e-014	-7.64314e-015	-8.32229e-015
-1.1448e-014	-7.35486e-015	-1.37768e-014	-1.31975e-014	-2.25572e-014	-4.92568e-015	-2.42057e-014	1.90284e-014	5.12413e-015	-2.62514e-015	-3.00347e-015	-7.04237e-015	-8.56466e-015	-1.00644e-014	-2.08486e-014	-2.30034e-014	-3.30013e-014	-2.82403e-014	-3.41556e-014	-3.1709e-014	-1.73109e-014	-1.5671e-014	-1.2992e-014	-7.7415e-015	-8.43222e-015
-1.11909e-014	-7.50889e-015	-1.36093e-014	-1.30187e-014	-2.22618e-014	-4.85489e-015	-2.36921e-014	1.88349e-014	4.7729e-015	-2.83127e-015	-3.15123e-015	-7.22208e-015	-8.35456e-015	-1.01609e-014	-2.07274e-014	-2.28769e-014	-3.28251e-014	-2.79394e-014	-3.36903e-014	-3.1688e-014	-1.73278e-014	-1.56413e-014	-1.29867e-014	-7.86304e-015	-8.54014e-015
-1.089e-014	-7.66507e-015	-1.34345e-014	-1.2817e-014	-2.19506e-014	-4.78743e-015	-2.31804e-014	1.86175e-014	4.42479e-015	-3.04304e-015	-3.28541e-015	-7.38878e-015	-8.13162e-015	-1.02393e-014	-2.05966e-014	-2.27195e-014	-3.26321e-014	-2.76472e-014	-3.32322e-014	-3.16677e-014	-1.73444e-014	-1.56065e-014	-1.29893e-014	-8.00738e-015	-8.64614e-015
-1.05484e-014	-7.82403e-015	-1.32547e-014	-1.25968e-014	-2.16263e-014	-4.72442e-015	-2.26734e-014	1.83744e-014	4.08138e-015	-3.25929e-015	-3.40736e-015	-7.54279e-015	-7.90012e-015	-1.03016e-014	-2.04577e-014	-2.25328e-014	-3.2423e-014	-2.73655e-014	-3.27828e-014	-3.16481e-014	-1.73615e-014	-1.55685e-014	-1.3e-014	-8.17422e-015	-8.75066e-015
-1.01693e-014	-7.98682e-015	-1.30719e-014	-1.23623e-014	-2.12913e-014	-4.66669e-015	-2.21742e-014	1.81041e-014	3.74393e-015	-3.47862e-015	-3.51821e-015	-7.68512e-015	-7.66445e-015	-1.03494e-014	-2.03119e-014	-2.2319e-014	-3.21974e-014	-2.70962e-014	-3.23437e-014	-3.16287e-014	-1.73789e-014	-1.55289e-014	-1.30179e-014	-8.36297e-015	-8.854e-015
-9.75571e-015	-8.1543e-015	-1.28881e-014	-1.21181e-014	-2.09484e-014	-4.61525e-015	-2.16854e-014	1.78053e-014	3.41366e-015	-3.69968e-015	-3.6196e-015	-7.81619e-015	-7.42872e-015	-1.03848e-014	-2.01605e-014	-2.20802e-014	-3.19561e-014	-2.68407e-014	-3.19167e-014	-3.16099e-014	-1.73969e-014	-1.549e-014	-1.30423e-014	-8.57268e-015	-8.95703e-015
-9.31193e-015	-8.32765e-015	-1.27051e-014	-1.18692e-014	-2.06e-014	-4.57063e-015	-2.12094e-014	1.74775e-014	3.0924e-015	-3.92181e-015	-3.71303e-015	-7.93676e-015	-7.19641e-015	-1.04096e-014	-2.00044e-014	-2.18188e-014	-3.16999e-014	-2.65998e-014	-3.15035e-014	-3.15916e-014	-1.74156e-014	-1.54541e-014	-1.30729e-014	-8.80266e-015	-9.05988e-015
-8.8413e-015	-8.50751e-015	-1.25249e-014	-1.16199e-014	-2.02488e-014	-4.5332e-015	-2.07485e-014	1.71203e-014	2.78129e-015	-4.14407e-015	-3.79958e-015	-8.04812e-015	-6.97125e-015	-1.04259e-014	-1.9845e-014	-2.15375e-014	-3.14294e-014	-2.63749e-014	-3.11059e-014	-3.15739e-014	-1.74352e-014	-1.54232e-014	-1.31091e-014	-9.05156e-015	-9.1631e-015
-8.34752e-015	-8.6946e-015	-1.23487e-014	-1.1375e-014	-1.98975e-014	-4.50374e-015	-2.03044e-014	1.67336e-014	2.48186e-015	-4.36564e-015	-3.8806e-015	-8.15202e-015	-6.7571e-015	-1.04352e-014	-1.96836e-014	-2.12388e-014	-3.11457e-014	-2.61667e-014	-3.07251e-014	-3.15564e-014	-1.74561e-014	-1.54e-014	-1.31502e-014	-9.31847e-015	-9.26738e-015
-7.83434e-015	-8.88934e-015	-1.21786e-014	-1.11391e-014	-1.95479e-014	-4.48248e-015	-1.98789e-014	1.63175e-014	2.19545e-015	-4.58561e-015	-3.95757e-015	-8.24961e-015	-6.55753e-015	-1.04393e-014	-1.95216e-014	-2.09254e-014	-3.08493e-014	-2.59757e-014	-3.03624e-014	-3.15387e-014	-1.7478e-014	-1.53866e-014	-1.31956e-014	-9.60228e-015	-9.37361e-015
-7.30553e-015	-9.09264e-015	-1.2016e-014	-1.09161e-014	-1.92028e-014	-4.46928e-015	-1.94739e-014	1.58722e-014	1.92297e-015	-4.80376e-015	-4.03199e-015	-8.34223e-015	-6.37488e-015	-1.04394e-014	-1.93598e-014	-2.06003e-014	-3.05412e-014	-2.58023e-014	-3.00185e-014	-3.15207e-014	-1.75011e-014	-1.53851e-014	-1.32443e-014	-9.90182e-015	-9.48273e-015
-6.76477e-015	-9.30514e-015	-1.18621e-014	-1.07097e-014	-1.88641e-014	-4.46383e-015	-1.90908e-014	1.53981e-014	1.66562e-015	-5.01973e-015	-4.10535e-015	-8.43177e-015	-6.21198e-015	-1.04367e-014	-1.91993e-014	-2.02659e-014	-3.02228e-014	-2.56467e-014	-2.96949e-014	-3.15023e-014	-1.75248e-014	-1.53982e-014	-1.3295e-014	-1.0216e-014	-9.59526e-015
-6.21604e-015	-9.527e-015	-1.17177e-014	-1.05232e-014	-1.85334e-014	-4.46568e-015	-1.87302e-014	1.48966e-014	1.42479e-015	-5.23298e-015	-4.17829e-015	-8.51964e-015	-6.07077e-015	-1.04326e-014	-1.90415e-014	-1.99248e-014	-2.98948e-014	-2.55088e-014	-2.93928e-014	-3.14829e-014	-1.75493e-014	-1.54282e-014	-1.33471e-014	-1.05431e-014	-9.71199e-015
-5.66258e-015	-9.75841e-015	-1.15841e-014	-1.03604e-014	-1.82124e-014	-4.47424e-015	-1.8392e-014	1.43689e-014	1.2017e-015	-5.44339e-015	-4.25316e-015	-8.60771e-015	-5.95327e-015	-1.0428e-014	-1.88873e-014	-1.95796e-014	-2.95586e-014	-2.53882e-014	-2.91133e-014	-3.14625e-014	-1.75743e-014	-1.54768e-014	-1.33995e-014	-1.08822e-014	-9.8334e-015
-5.10758e-015	-9.99951e-015	-1.14617e-014	-1.02232e-014	-1.79023e-014	-4.48857e-015	-1.80766e-014	1.38171e-014	9.96974e-016	-5.65106e-015	-4.33075e-015	-8.69775e-015	-5.86038e-015	-1.0424e-014	-1.87373e-014	-1.92325e-014	-2.92158e-014	-2.52841e-014	-2.88572e-014	-3.14413e-014	-1.75998e-014	-1.55456e-014	-1.34514e-014	-1.12318e-014	-9.96024e-015
-4.55431e-015	-1.02497e-014	-1.13513e-014	-1.0114e-014	-1.76045e-014	-4.50785e-015	-1.77841e-014	1.32431e-014	8.10988e-016	-5.85614e-015	-4.41139e-015	-8.79067e-015	-5.79311e-015	-1.04211e-014	-1.85921e-014	-1.88859e-014	-2.88678e-014	-2.51957e-014	-2.86243e-014	-3.14188e-014	-1.76256e-014	-1.56365e-014	-1.35018e-014	-1.15909e-014	-1.00926e-014
-4.00526e-015	-1.05085e-014	-1.12526e-014	-1.00344e-014	-1.73197e-014	-4.53121e-015	-1.75142e-014	1.26493e-014	6.43885e-016	-6.05912e-015	-4.49609e-015	-8.88869e-015	-5.75214e-015	-1.04199e-014	-1.84529e-014	-1.85423e-014	-2.85157e-014	-2.51226e-014	-2.84154e-014	-3.13949e-014	-1.76512e-014	-1.57511e-014	-1.35496e-014	-1.19579e-014	-1.02313e-014
-3.46321e-015	-1.07753e-014	-1.11653e-014	-9.98557e-015	-1.70482e-014	-4.55762e-015	-1.72659e-014	1.20385e-014	4.96538e-016	-6.26028e-015	-4.58546e-015	-8.99306e-015	-5.73763e-015	-1.04204e-014	-1.83199e-014	-1.82039e-014	-2.81601e-014	-2.50637e-014	-2.8231e-014	-3.13698e-014	-1.76761e-014	-1.58902e-014	-1.35939e-014	-1.23311e-014	-1.03771e-014
-2.93082e-015	-1.10497e-014	-1.10892e-014	-9.96786e-015	-1.67908e-014	-4.5849e-015	-1.70385e-014	1.14139e-014	3.68586e-016	-6.46066e-015	-4.68013e-015	-9.10524e-015	-5.74971e-015	-1.04232e-014	-1.81936e-014	-1.78721e-014	-2.78027e-014	-2.50174e-014	-2.80715e-014	-3.13434e-014	-1.77003e-014	-1.60545e-014	-1.36343e-014	-1.27092e-014	-1.053e-014
-2.41029e-015	-1.13307e-014	-1.10239e-014	-9.98093e-015	-1.65471e-014	-4.6122e-015	-1.68308e-014	1.0779e-014	2.60074e-016	-6.66098e-015	-4.7804e-015	-9.22633e-015	-5.78712e-015	-1.04286e-014	-1.80743e-014	-1.75482e-014	-2.74446e-014	-2.49825e-014	-2.79375e-014	-3.13155e-014	-1.77233e-014	-1.62447e-014	-1.367e-014	-1.30909e-014	-1.06898e-014
-1.90376e-015	-1.16168e-014	-1.09687e-014	-1.00243e-014	-1.63173e-014	-4.63766e-015	-1.66411e-014	1.01378e-014	1.71173e-016	-6.86117e-015	-4.88635e-015	-9.35692e-015	-5.84851e-015	-1.04359e-014	-1.79621e-014	-1.72337e-014	-2.70879e-014	-2.49579e-014	-2.78293e-014	-3.12865e-014	-1.77448e-014	-1.64609e-014	-1.37003e-014	-1.34747e-014	-1.08564e-014
-1.41282e-015	-1.19062e-014	-1.09224e-014	-1.00968e-014	-1.61012e-014	-4.65976e-015	-1.64685e-014	9.49361e-015	1.01767e-016	-7.0624e-015	-4.99811e-015	-9.49718e-015	-5.93261e-015	-1.04456e-014	-1.78566e-014	-1.69299e-014	-2.67331e-014	-2.49421e-014	-2.77469e-014	-3.12566e-014	-1.77648e-014	-1.67035e-014	-1.37246e-014	-1.38593e-014	-1.10293e-014
-9.3862e-016	-1.21973e-014	-1.08841e-014	-1.01972e-014	-1.58979e-014	-4.67687e-015	-1.63117e-014	8.85017e-015	5.09501e-017	-7.26575e-015	-5.11547e-015	-9.64736e-015	-6.03811e-015	-1.04571e-014	-1.77578e-014	-1.66377e-014	-2.63814e-014	-2.49333e-014	-2.76914e-014	-3.12258e-014	-1.7783e-014	-1.69713e-014	-1.37426e-014	-1.42439e-014	-1.12088e-014
-4.82677e-016	-1.24886e-014	-1.0852e-014	-1.03233e-014	-1.57066e-014	-4.68779e-015	-1.61688e-014	8.21149e-015	1.7872e-017	-7.47206e-015	-5.23761e-015	-9.80785e-015	-6.16335e-015	-1.04707e-014	-1.76659e-014	-1.63584e-014	-2.60347e-014	-2.493e-014	-2.7663e-014	-3.11946e-014	-1.77993e-014	-1.72629e-014	-1.37542e-014	-1.46268e-014	-1.13945e-014
-4.6137e-017	-1.27785e-014	-1.08248e-014	-1.04729e-014	-1.55262e-014	-4.69097e-015	-1.60379e-014	7.58166e-015	2.13163e-018	-7.68173e-015	-5.36422e-015	-9.97872e-015	-6.3063e-015	-1.04853e-014	-1.75804e-014	-1.60927e-014	-2.56939e-014	-2.49302e-014	-2.76612e-014	-3.11626e-014	-1.7813e-014	-1.75771e-014	-1.37588e-014	-1.50071e-014	-1.1586e-014
3.70666e-016	-1.30651e-014	-1.08009e-014	-1.06429e-014	-1.53563e-014	-4.68565e-015	-1.59173e-014	6.96438e-015	2.99736e-018	-7.89546e-015	-5.49505e-015	-1.01593e-014	-6.465e-015	-1.05007e-014	-1.7501e-014	-1.58412e-014	-2.53601e-014	-2.49323e-014	-2.76865e-014	-3.11305e-014	-1.78242e-014	-1.79118e-014	-1.37562e-014	-1.5383e-014	-1.17824e-014
7.67244e-016	-1.3347e-014	-1.07785e-014	-1.08302e-014	-1.51949e-014	-4.67019e-015	-1.58051e-014	6.36379e-015	1.90352e-017	-8.11361e-015	-5.62886e-015	-1.03491e-014	-6.63697e-015	-1.05161e-014	-1.74273e-014	-1.56041e-014	-2.50348e-014	-2.49353e-014	-2.77388e-014	-3.10987e-014	-1.78327e-014	-1.82649e-014	-1.37465e-014	-1.57536e-014	-1.19823e-014
1.14295e-015	-1.36215e-014	-1.07556e-014	-1.10306e-014	-1.50408e-014	-4.64392e-015	-1.56991e-014	5.78386e-015	4.90468e-017	-8.33764e-015	-5.76468e-015	-1.05479e-014	-6.81948e-015	-1.05309e-014	-1.73591e-014	-1.53817e-014	-2.47189e-014	-2.49368e-014	-2.78187e-014	-3.10669e-014	-1.78388e-014	-1.86343e-014	-1.37304e-014	-1.61176e-014	-1.21849e-014
1.49852e-015	-1.38867e-014	-1.07304e-014	-1.12412e-014	-1.48926e-014	-4.60606e-015	-1.55975e-014	5.22828e-015	9.19637e-017	-8.56782e-015	-5.90083e-015	-1.07541e-014	-7.00949e-015	-1.05447e-014	-1.72964e-014	-1.51734e-014	-2.44137e-014	-2.49353e-014	-2.79264e-014	-3.10356e-014	-1.78422e-014	-1.90175e-014	-1.37084e-014	-1.64738e-014	-1.23891e-014
1.8335e-015	-1.41404e-014	-1.07014e-014	-1.14577e-014	-1.47487e-014	-4.55584e-015	-1.54994e-014	4.69988e-015	1.46483e-016	-8.80453e-015	-6.03599e-015	-1.0967e-014	-7.20426e-015	-1.05575e-014	-1.72389e-014	-1.49795e-014	-2.41207e-014	-2.49295e-014	-2.80614e-014	-3.10054e-014	-1.78434e-014	-1.94117e-014	-1.36812e-014	-1.68208e-014	-1.25935e-014
2.14817e-015	-1.43813e-014	-1.06669e-014	-1.1676e-014	-1.4608e-014	-4.49304e-015	-1.5403e-014	4.2021e-015	2.11563e-016	-9.04858e-015	-6.16936e-015	-1.11857e-014	-7.40074e-015	-1.05685e-014	-1.71863e-014	-1.48006e-014	-2.38411e-014	-2.49186e-014	-2.82235e-014	-3.09764e-014	-1.78428e-014	-1.98139e-014	-1.36498e-014	-1.71579e-014	-1.2797e-014
2.44391e-015	-1.46071e-014	-1.06252e-014	-1.18921e-014	-1.44689e-014	-4.41715e-015	-1.53069e-014	3.73777e-015	2.85453e-016	-9.29989e-015	-6.29992e-015	-1.14086e-014	-7.59686e-015	-1.0577e-014	-1.71381e-014	-1.46363e-014	-2.35761e-014	-2.49014e-014	-2.8413e-014	-3.09486e-014	-1.78406e-014	-2.0221e-014	-1.3615e-014	-1.74838e-014	-1.29982e-014
2.7207e-015	-1.48153e-014	-1.05748e-014	-1.21024e-014	-1.43305e-014	-4.32826e-015	-1.52102e-014	3.30965e-015	3.66496e-016	-9.5582e-015	-6.42635e-015	-1.16344e-014	-7.78977e-015	-1.05821e-014	-1.70947e-014	-1.44867e-014	-2.33271e-014	-2.4877e-014	-2.86294e-014	-3.09223e-014	-1.78376e-014	-2.06298e-014	-1.35782e-014	-1.77967e-014	-1.31956e-014
2.97859e-015	-1.50042e-014	-1.05137e-014	-1.23025e-014	-1.41915e-014	-4.22619e-015	-1.51118e-014	2.92025e-015	4.53415e-016	-9.82344e-015	-6.54655e-015	-1.18628e-014	-7.97652e-015	-1.05834e-014	-1.70555e-014	-1.43511e-014	-2.30957e-014	-2.48453e-014	-2.88725e-014	-3.08977e-014	-1.7835e-014	-2.10364e-014	-1.35411e-014	-1.80956e-014	-1.33879e-014
3.21889e-015	-1.51718e-014	-1.04408e-014	-1.24889e-014	-1.40504e-014	-4.11136e-015	-1.50102e-014	2.5708e-015	5.44741e-016	-1.00957e-014	-6.65889e-015	-1.20923e-014	-8.155e-015	-1.05807e-014	-1.70205e-014	-1.4229e-014	-2.28835e-014	-2.48055e-014	-2.91414e-014	-3.08754e-014	-1.78327e-014	-2.14377e-014	-1.35048e-014	-1.83799e-014	-1.35738e-014
3.44228e-015	-1.53166e-014	-1.03543e-014	-1.26581e-014	-1.39066e-014	-3.9845e-015	-1.49052e-014	2.26299e-015	6.39396e-016	-1.03749e-014	-6.76194e-015	-1.23213e-014	-8.32275e-015	-1.05739e-014	-1.69894e-014	-1.41199e-014	-2.26913e-014	-2.47577e-014	-2.94357e-014	-3.08554e-014	-1.78304e-014	-2.18304e-014	-1.34714e-014	-1.86481e-014	-1.37518e-014
3.64951e-015	-1.5437e-014	-1.02531e-014	-1.28071e-014	-1.37589e-014	-3.84691e-015	-1.47961e-014	1.99827e-015	7.35926e-016	-1.06603e-014	-6.85434e-015	-1.2549e-014	-8.47756e-015	-1.05625e-014	-1.69622e-014	-1.40234e-014	-2.25203e-014	-2.4701e-014	-2.97545e-014	-3.08375e-014	-1.7829e-014	-2.22099e-014	-1.34419e-014	-1.88992e-014	-1.39204e-014
3.84187e-015	-1.55317e-014	-1.01361e-014	-1.29326e-014	-1.36069e-014	-3.6999e-015	-1.46832e-014	1.77648e-015	8.32597e-016	-1.09512e-014	-6.9345e-015	-1.27747e-014	-8.6171e-015	-1.05459e-014	-1.69395e-014	-1.3939e-014	-2.2372e-014	-2.46355e-014	-3.00967e-014	-3.08221e-014	-1.78293e-014	-2.25731e-014	-1.34181e-014	-1.91328e-014	-1.40777e-014
4.0198e-015	-1.55994e-014	-1.00029e-014	-1.30321e-014	-1.34504e-014	-3.54457e-015	-1.45667e-014	1.59828e-015	9.28462e-016	-1.12471e-014	-7.00172e-015	-1.29977e-014	-8.74e-015	-1.05242e-014	-1.69209e-014	-1.38661e-014	-2.22475e-014	-2.45615e-014	-3.04607e-014	-3.08091e-014	-1.78319e-014	-2.29165e-014	-1.34015e-014	-1.93477e-014	-1.42217e-014
4.18399e-015	-1.5638e-014	-9.85271e-015	-1.31034e-014	-1.3289e-014	-3.38256e-015	-1.44464e-014	1.46378e-015	1.02254e-015	-1.1547e-014	-7.05452e-015	-1.32173e-014	-8.84481e-015	-1.04973e-014	-1.69067e-014	-1.3804e-014	-2.2148e-014	-2.44803e-014	-3.08447e-014	-3.07984e-014	-1.78371e-014	-2.32371e-014	-1.33942e-014	-1.95427e-014	-1.43516e-014
4.33511e-015	-1.56474e-014	-9.68536e-015	-1.31444e-014	-1.31226e-014	-3.21525e-015	-1.43232e-014	1.37201e-015	1.11464e-015	-1.18495e-014	-7.09146e-015	-1.34321e-014	-8.93004e-015	-1.04648e-014	-1.68964e-014	-1.37525e-014	-2.2075e-014	-2.43918e-014	-3.12472e-014	-3.07905e-014	-1.78455e-014	-2.35316e-014	-1.33972e-014	-1.97177e-014	-1.44661e-014
4.47449e-015	-1.56262e-014	-9.50069e-015	-1.31542e-014	-1.29514e-014	-3.04435e-015	-1.41977e-014	1.32274e-015	1.20396e-015	-1.21531e-014	-7.11088e-015	-1.36419e-014	-8.9942e-015	-1.04267e-014	-1.68905e-014	-1.37113e-014	-2.20291e-014	-2.42972e-014	-3.16662e-014	-3.07847e-014	-1.78575e-014	-2.37971e-014	-1.34122e-014	-1.98716e-014	-1.45647e-014
4.60299e-015	-1.55741e-014	-9.29887e-015	-1.31319e-014	-1.2776e-014	-2.87148e-015	-1.40708e-014	1.31463e-015	1.28909e-015	-1.24563e-014	-7.11165e-015	-1.38466e-014	-9.03664e-015	-1.03828e-014	-1.68896e-014	-1.36797e-014	-2.20106e-014	-2.41974e-014	-3.20995e-014	-3.07808e-014	-1.78736e-014	-2.40318e-014	-1.34406e-014	-2.00043e-014	-1.46465e-014
4.72171e-015	-1.54911e-014	-9.0802e-015	-1.3077e-014	-1.25968e-014	-2.69892e-015	-1.39438e-014	1.34548e-015	1.36927e-015	-1.27573e-014	-7.09279e-015	-1.40459e-014	-9.05671e-015	-1.03332e-014	-1.68943e-014	-1.36574e-014	-2.20199e-014	-2.40931e-014	-3.25443e-014	-3.07785e-014	-1.78938e-014	-2.42333e-014	-1.3484e-014	-2.01146e-014	-1.471e-014
4.8311e-015	-1.5377e-014	-8.8451e-015	-1.29899e-014	-1.24143e-014	-2.52883e-015	-1.38181e-014	1.41351e-015	1.44405e-015	-1.30542e-014	-7.05373e-015	-1.424e-014	-9.0541e-015	-1.0278e-014	-1.69045e-014	-1.3644e-014	-2.20576e-014	-2.39858e-014	-3.29984e-014	-3.07766e-014	-1.79189e-014	-2.43995e-014	-1.35441e-014	-2.02026e-014	-1.47547e-014
4.93159e-015	-1.52319e-014	-8.59437e-015	-1.28711e-014	-1.223e-014	-2.36292e-015	-1.36937e-014	1.51669e-015	1.51305e-015	-1.33453e-014	-6.99382e-015	-1.44282e-014	-9.02899e-015	-1.02172e-014	-1.69206e-014	-1.3639e-014	-2.21241e-014	-2.38765e-014	-3.34596e-014	-3.07748e-014	-1.79494e-014	-2.45285e-014	-1.36213e-014	-2.0268e-014	-1.47805e-014
5.02379e-015	-1.50566e-014	-8.32876e-015	-1.2722e-014	-1.2045e-014	-2.20307e-015	-1.35726e-014	1.65169e-015	1.57595e-015	-1.3628e-014	-6.91244e-015	-1.46109e-014	-8.98109e-015	-1.0151e-014	-1.69425e-014	-1.36423e-014	-2.22195e-014	-2.37667e-014	-3.39253e-014	-3.07726e-014	-1.7985e-014	-2.46187e-014	-1.37166e-014	-2.03103e-014	-1.47868e-014
5.10853e-015	-1.4852e-014	-8.04911e-015	-1.25449e-014	-1.18612e-014	-2.05135e-015	-1.34557e-014	1.81561e-015	1.63319e-015	-1.39005e-014	-6.80911e-015	-1.47881e-014	-8.91045e-015	-1.00793e-014	-1.69709e-014	-1.36542e-014	-2.23435e-014	-2.36581e-014	-3.43917e-014	-3.077e-014	-1.80255e-014	-2.46693e-014	-1.38307e-014	-2.03296e-014	-1.47735e-014
5.18643e-015	-1.46186e-014	-7.757e-015	-1.23412e-014	-1.168e-014	-1.90904e-015	-1.33451e-014	2.0056e-015	1.68441e-015	-1.41601e-014	-6.68361e-015	-1.49609e-014	-8.81733e-015	-1.00024e-014	-1.70062e-014	-1.36741e-014	-2.24959e-014	-2.35525e-014	-3.48557e-014	-3.07659e-014	-1.8071e-014	-2.46798e-014	-1.39638e-014	-2.03257e-014	-1.47408e-014
5.25771e-015	-1.43578e-014	-7.45408e-015	-1.21132e-014	-1.15026e-014	-1.77725e-015	-1.32419e-014	2.21837e-015	1.73018e-015	-1.44045e-014	-6.53591e-015	-1.51298e-014	-8.70282e-015	-9.91978e-015	-1.70492e-014	-1.37014e-014	-2.26769e-014	-2.34514e-014	-3.5314e-014	-3.07589e-014	-1.81209e-014	-2.465e-014	-1.41158e-014	-2.02986e-014	-1.46883e-014
5.32265e-015	-1.40708e-014	-7.14161e-015	-1.18639e-014	-1.13307e-014	-1.65813e-015	-1.31471e-014	2.45042e-015	1.771e-015	-1.46319e-014	-6.36603e-015	-1.52956e-014	-8.56771e-015	-9.83153e-015	-1.70999e-014	-1.3736e-014	-2.28855e-014	-2.33555e-014	-3.57633e-014	-3.0748e-014	-1.81749e-014	-2.45799e-014	-1.42868e-014	-2.02488e-014	-1.46163e-014
5.38239e-015	-1.37587e-014	-6.82089e-015	-1.15969e-014	-1.11663e-014	-1.55317e-015	-1.30618e-014	2.69868e-015	1.80697e-015	-1.484e-014	-6.1741e-015	-1.54585e-014	-8.41282e-015	-9.73819e-015	-1.71586e-014	-1.37778e-014	-2.31207e-014	-2.32659e-014	-3.62e-014	-3.07323e-014	-1.82328e-014	-2.44697e-014	-1.44761e-014	-2.01764e-014	-1.45249e-014
5.43757e-015	-1.34234e-014	-6.49408e-015	-1.13154e-014	-1.10104e-014	-1.46369e-015	-1.29874e-014	2.95952e-015	1.83919e-015	-1.5026e-014	-5.9612e-015	-1.56191e-014	-8.23925e-015	-9.63941e-015	-1.72253e-014	-1.3827e-014	-2.33808e-014	-2.31833e-014	-3.66205e-014	-3.07111e-014	-1.82939e-014	-2.432e-014	-1.46823e-014	-2.00818e-014	-1.44139e-014
5.48826e-015	-1.30658e-014	-6.16263e-015	-1.10227e-014	-1.08647e-014	-1.39131e-015	-1.29252e-014	3.2296e-015	1.86813e-015	-1.51871e-014	-5.72817e-015	-1.57782e-014	-8.04776e-015	-9.53566e-015	-1.73002e-014	-1.38832e-014	-2.36645e-014	-2.31088e-014	-3.70207e-014	-3.0684e-014	-1.83569e-014	-2.41324e-014	-1.49033e-014	-1.99662e-014	-1.42842e-014
5.5359e-015	-1.26886e-014	-5.82795e-015	-1.07229e-014	-1.0731e-014	-1.33682e-015	-1.28761e-014	3.50556e-015	1.89441e-015	-1.53214e-014	-5.47543e-015	-1.59366e-014	-7.84003e-015	-9.42719e-015	-1.73834e-014	-1.3946e-014	-2.39703e-014	-2.30439e-014	-3.73964e-014	-3.06494e-014	-1.84208e-014	-2.39083e-014	-1.5138e-014	-1.98306e-014	-1.41367e-014
5.58048e-015	-1.22938e-014	-5.49161e-015	-1.04196e-014	-1.06109e-014	-1.30071e-015	-1.28409e-014	3.78385e-015	1.91883e-015	-1.54267e-014	-5.20412e-015	-1.60947e-014	-7.61745e-015	-9.31413e-015	-1.74745e-014	-1.40147e-014	-2.42955e-014	-2.29888e-014	-3.77434e-014	-3.06065e-014	-1.84851e-014	-2.36488e-014	-1.53843e-014	-1.96756e-014	-1.3972e-014
5.62284e-015	-1.18837e-014	-5.1552e-015	-1.0117e-014	-1.05055e-014	-1.2831e-015	-1.28198e-014	4.06121e-015	1.94232e-015	-1.55018e-014	-4.91523e-015	-1.6253e-014	-7.38099e-015	-9.19612e-015	-1.75735e-014	-1.4089e-014	-2.46378e-014	-2.29436e-014	-3.80578e-014	-3.05546e-014	-1.85484e-014	-2.33563e-014	-1.56403e-014	-1.95019e-014	-1.37906e-014
5.6632e-015	-1.14611e-014	-4.82006e-015	-9.81944e-015	-1.04162e-014	-1.28399e-015	-1.2813e-014	4.33444e-015	1.96639e-015	-1.55444e-014	-4.60931e-015	-1.64115e-014	-7.13247e-015	-9.07259e-015	-1.768e-014	-1.41687e-014	-2.49957e-014	-2.29087e-014	-3.83365e-014	-3.04938e-014	-1.86101e-014	-2.30328e-014	-1.59037e-014	-1.93109e-014	-1.35941e-014
5.70248e-015	-1.10274e-014	-4.48804e-015	-9.53078e-015	-1.03436e-014	-1.30341e-015	-1.28209e-014	4.6005e-015	1.9917e-015	-1.55526e-014	-4.28819e-015	-1.65702e-014	-6.87289e-015	-8.94327e-015	-1.77937e-014	-1.42539e-014	-2.53665e-014	-2.28839e-014	-3.85756e-014	-3.04228e-014	-1.86687e-014	-2.26811e-014	-1.61712e-014	-1.91038e-014	-1.33839e-014
5.74195e-015	-1.05851e-014	-4.16034e-015	-9.25466e-015	-1.02892e-014	-1.34116e-015	-1.28432e-014	4.85718e-015	2.01893e-015	-1.55252e-014	-3.95287e-015	-1.67293e-014	-6.60401e-015	-8.80813e-015	-1.79137e-014	-1.43443e-014	-2.57472e-014	-2.28694e-014	-3.87718e-014	-3.03408e-014	-1.87227e-014	-2.23033e-014	-1.64401e-014	-1.88818e-014	-1.31613e-014
5.78209e-015	-1.01373e-014	-3.83861e-015	-8.99485e-015	-1.02535e-014	-1.39621e-015	-1.28789e-014	5.10237e-015	2.04955e-015	-1.54608e-014	-3.60441e-015	-1.6888e-014	-6.32709e-015	-8.66743e-015	-1.8039e-014	-1.44396e-014	-2.61346e-014	-2.28643e-014	-3.89217e-014	-3.02469e-014	-1.87713e-014	-2.19024e-014	-1.67069e-014	-1.86463e-014	-1.29272e-014
5.82376e-015	-9.686e-015	-3.52392e-015	-8.75425e-015	-1.02373e-014	-1.46724e-015	-1.29278e-014	5.33388e-015	2.08437e-015	-1.53587e-014	-3.24445e-015	-1.70459e-014	-6.04366e-015	-8.52108e-015	-1.81687e-014	-1.45393e-014	-2.65253e-014	-2.28681e-014	-3.90226e-014	-3.0141e-014	-1.88131e-014	-2.14808e-014	-1.69678e-014	-1.83986e-014	-1.26828e-014
5.86786e-015	-9.23393e-015	-3.21701e-015	-8.53632e-015	-1.02405e-014	-1.55302e-015	-1.29891e-014	5.5499e-015	2.12413e-015	-1.52177e-014	-2.87425e-015	-1.72019e-014	-5.7549e-015	-8.36858e-015	-1.83015e-014	-1.46434e-014	-2.69163e-014	-2.28802e-014	-3.90713e-014	-3.00228e-014	-1.88465e-014	-2.10414e-014	-1.72192e-014	-1.81407e-014	-1.24294e-014
5.91478e-015	-8.78315e-015	-2.91867e-015	-8.34397e-015	-1.02632e-014	-1.65286e-015	-1.30615e-014	5.74826e-015	2.16995e-015	-1.50373e-014	-2.49592e-015	-1.73552e-014	-5.4623e-015	-8.20977e-015	-1.84371e-014	-1.47505e-014	-2.73041e-014	-2.2899e-014	-3.90655e-014	-2.98918e-014	-1.88699e-014	-2.05872e-014	-1.74579e-014	-1.78737e-014	-1.21677e-014
5.96555e-015	-8.33563e-015	-2.62887e-015	-8.1797e-015	-1.0305e-014	-1.76562e-015	-1.31439e-014	5.92743e-015	2.22279e-015	-1.48171e-014	-2.1115e-015	-1.75049e-014	-5.1665e-015	-8.04452e-015	-1.85738e-014	-1.48603e-014	-2.76851e-014	-2.2923e-014	-3.90035e-014	-2.97483e-014	-1.88824e-014	-2.01214e-014	-1.76805e-014	-1.75987e-014	-1.1899e-014
6.0214e-015	-7.89377e-015	-2.34796e-015	-8.04615e-015	-1.03662e-014	-1.88963e-015	-1.32344e-014	6.08617e-015	2.28345e-015	-1.45574e-014	-1.72219e-015	-1.76496e-014	-4.86876e-015	-7.87309e-015	-1.87108e-014	-1.49724e-014	-2.80563e-014	-2.29505e-014	-3.88833e-014	-2.95918e-014	-1.88822e-014	-1.96468e-014	-1.78829e-014	-1.73172e-014	-1.16246e-014
6.0833e-015	-7.45958e-015	-2.07664e-015	-7.94493e-015	-1.04467e-014	-2.02343e-015	-1.33317e-014	6.22389e-015	2.35212e-015	-1.42583e-014	-1.32968e-015	-1.77872e-014	-4.56999e-015	-7.69585e-015	-1.88467e-014	-1.50864e-014	-2.84146e-014	-2.29798e-014	-3.87034e-014	-2.94222e-014	-1.88681e-014	-1.91661e-014	-1.80615e-014	-1.70314e-014	-1.13459e-014
6.15198e-015	-7.03552e-015	-1.8145e-015	-7.87727e-015	-1.05453e-014	-2.16492e-015	-1.3434e-014	6.33986e-015	2.42924e-015	-1.39208e-014	-9.35605e-016	-1.79159e-014	-4.27125e-015	-7.51268e-015	-1.89801e-014	-1.5202e-014	-2.87563e-014	-2.30086e-014	-3.84635e-014	-2.92395e-014	-1.88389e-014	-1.86823e-014	-1.82129e-014	-1.67426e-014	-1.10639e-014
6.2282e-015	-6.62341e-015	-1.56172e-015	-7.84394e-015	-1.06609e-014	-2.31217e-015	-1.35391e-014	6.43392e-015	2.51586e-015	-1.35461e-014	-5.42309e-016	-1.80337e-014	-3.97352e-015	-7.32335e-015	-1.91095e-014	-1.53185e-014	-2.90777e-014	-2.30344e-014	-3.81626e-014	-2.90434e-014	-1.87934e-014	-1.81973e-014	-1.83336e-014	-1.6453e-014	-1.07798e-014
6.313e-015	-6.22451e-015	-1.31762e-015	-7.84518e-015	-1.0792e-014	-2.46278e-015	-1.36453e-014	6.50628e-015	2.61184e-015	-1.31349e-014	-1.50602e-016	-1.81387e-014	-3.67693e-015	-7.12835e-015	-1.92331e-014	-1.54354e-014	-2.93756e-014	-2.30548e-014	-3.78006e-014	-2.88347e-014	-1.87304e-014	-1.77135e-014	-1.84203e-014	-1.61634e-014	-1.04944e-014
6.4072e-015	-5.84063e-015	-1.08137e-015	-7.88145e-015	-1.09377e-014	-2.61473e-015	-1.37509e-014	6.55701e-015	2.71736e-015	-1.26884e-014	2.37457e-016	-1.82279e-014	-3.38222e-015	-6.92768e-015	-1.9349e-014	-1.55524e-014	-2.96473e-014	-2.30676e-014	-3.73782e-014	-2.86139e-014	-1.86492e-014	-1.7234e-014	-1.84705e-014	-1.58749e-014	-1.02088e-014
6.51191e-015	-5.47314e-015	-8.5284e-016	-7.95197e-015	-1.10957e-014	-2.76602e-015	-1.38533e-014	6.58599e-015	2.83231e-015	-1.22086e-014	6.20108e-016	-1.82989e-014	-3.0902e-015	-6.72183e-015	-1.94554e-014	-1.56692e-014	-2.98897e-014	-2.30705e-014	-3.68963e-014	-2.83817e-014	-1.85484e-014	-1.67608e-014	-1.84813e-014	-1.55887e-014	-9.92508e-015
6.62752e-015	-5.12276e-015	-6.31609e-016	-8.05503e-015	-1.12642e-014	-2.91467e-015	-1.39506e-014	6.59334e-015	2.95739e-015	-1.16973e-014	9.95909e-016	-1.83501e-014	-2.80103e-015	-6.51115e-015	-1.95506e-014	-1.57848e-014	-3.01003e-014	-2.30609e-014	-3.63563e-014	-2.81388e-014	-1.84275e-014	-1.62963e-014	-1.84503e-014	-1.53056e-014	-9.64422e-015
6.75448e-015	-4.79047e-015	-4.16853e-016	-8.18985e-015	-1.14413e-014	-3.05881e-015	-1.4041e-014	6.57919e-015	3.09265e-015	-1.11577e-014	1.36321e-015	-1.83793e-014	-2.51463e-015	-6.29537e-015	-1.96333e-014	-1.5899e-014	-3.02762e-014	-2.30362e-014	-3.57599e-014	-2.7886e-014	-1.82869e-014	-1.5842e-014	-1.83749e-014	-1.5027e-014	-9.36683e-015
6.89339e-015	-4.47682e-015	-2.0781e-016	-8.35482e-015	-1.1625e-014	-3.19733e-015	-1.41218e-014	6.54481e-015	3.23776e-015	-1.05921e-014	1.7207e-015	-1.83838e-014	-2.23127e-015	-6.07507e-015	-1.97019e-014	-1.60113e-014	-3.04155e-014	-2.29938e-014	-3.51094e-014	-2.76243e-014	-1.81263e-014	-1.53996e-014	-1.82545e-014	-1.47532e-014	-9.09338e-015
7.04459e-015	-4.18254e-015	-3.11424e-018	-8.54807e-015	-1.18131e-014	-3.32854e-015	-1.41911e-014	6.49062e-015	3.39193e-015	-1.00032e-014	2.0673e-015	-1.83608e-014	-1.95088e-015	-5.85087e-015	-1.97544e-014	-1.61213e-014	-3.05166e-014	-2.29315e-014	-3.44076e-014	-2.73539e-014	-1.7946e-014	-1.49706e-014	-1.80878e-014	-1.44848e-014	-8.82504e-015
7.20848e-015	-3.90737e-015	1.98173e-016	-8.76776e-015	-1.20037e-014	-3.45072e-015	-1.4247e-014	6.41706e-015	3.55501e-015	-9.39406e-015	2.40104e-015	-1.83083e-014	-1.67363e-015	-5.62384e-015	-1.97891e-014	-1.62286e-014	-3.05786e-014	-2.28469e-014	-3.36579e-014	-2.70759e-014	-1.77458e-014	-1.4557e-014	-1.7874e-014	-1.42228e-014	-8.56199e-015
7.38524e-015	-3.6519e-015	3.96667e-016	-9.01087e-015	-1.21946e-014	-3.56219e-015	-1.42874e-014	6.32504e-015	3.72597e-015	-8.7683e-015	2.72101e-015	-1.82252e-014	-1.39957e-015	-5.39428e-015	-1.98048e-014	-1.63329e-014	-3.06005e-014	-2.27385e-014	-3.2864e-014	-2.67908e-014	-1.75261e-014	-1.41595e-014	-1.7613e-014	-1.39673e-014	-8.3051e-015
7.5749e-015	-3.41563e-015	5.93641e-016	-9.27405e-015	-1.23835e-014	-3.66206e-015	-1.43108e-014	6.21547e-015	3.90407e-015	-8.12915e-015	3.02654e-015	-1.81101e-014	-1.12827e-015	-5.16276e-015	-1.98004e-014	-1.64333e-014	-3.05817e-014	-2.2604e-014	-3.20302e-014	-2.64997e-014	-1.72876e-014	-1.37791e-014	-1.73053e-014	-1.37187e-014	-8.05509e-015
7.77729e-015	-3.1985e-015	7.90181e-016	-9.55388e-015	-1.25679e-014	-3.74906e-015	-1.43154e-014	6.0888e-015	4.08909e-015	-7.48009e-015	3.31653e-015	-1.79611e-014	-8.5993e-016	-4.93008e-015	-1.97744e-014	-1.6529e-014	-3.05215e-014	-2.24415e-014	-3.116e-014	-2.62032e-014	-1.70305e-014	-1.34167e-014	-1.69523e-014	-1.3477e-014	-7.81279e-015
7.99138e-015	-3.00018e-015	9.87241e-016	-9.84708e-015	-1.27456e-014	-3.82283e-015	-1.43e-014	5.94655e-015	4.27974e-015	-6.82414e-015	3.59033e-015	-1.77774e-014	-5.94371e-016	-4.69737e-015	-1.97256e-014	-1.662e-014	-3.04192e-014	-2.22497e-014	-3.02584e-014	-2.59026e-014	-1.67555e-014	-1.30731e-014	-1.65552e-014	-1.32416e-014	-7.57854e-015
8.21602e-015	-2.82011e-015	1.18586e-015	-1.01498e-014	-1.2914e-014	-3.8822e-015	-1.42632e-014	5.78945e-015	4.47531e-015	-6.16518e-015	3.84706e-015	-1.75583e-014	-3.31653e-016	-4.46526e-015	-1.96527e-014	-1.67057e-014	-3.02745e-014	-2.20268e-014	-2.93302e-014	-2.55989e-014	-1.64644e-014	-1.27484e-014	-1.61155e-014	-1.30128e-014	-7.3525e-015
8.45085e-015	-2.65673e-015	1.38738e-015	-1.04586e-014	-1.30709e-014	-3.92637e-015	-1.4204e-014	5.6179e-015	4.67458e-015	-5.50676e-015	4.08574e-015	-1.73031e-014	-7.19711e-017	-4.23478e-015	-1.95546e-014	-1.67856e-014	-3.00889e-014	-2.17715e-014	-2.83805e-014	-2.52932e-014	-1.61581e-014	-1.24429e-014	-1.5636e-014	-1.27894e-014	-7.13541e-015
8.69506e-015	-2.50915e-015	1.59189e-015	-1.07698e-014	-1.32146e-014	-3.95449e-015	-1.41217e-014	5.43312e-015	4.87688e-015	-4.85226e-015	4.30615e-015	-1.70114e-014	1.85388e-016	-4.00772e-015	-1.94308e-014	-1.68593e-014	-2.9863e-014	-2.14835e-014	-2.74144e-014	-2.49865e-014	-1.58383e-014	-1.21567e-014	-1.51191e-014	-1.25716e-014	-6.9278e-015
8.94756e-015	-2.3764e-015	1.80014e-015	-1.10796e-014	-1.33424e-014	-3.96679e-015	-1.40159e-014	5.23544e-015	5.08118e-015	-4.20502e-015	4.50762e-015	-1.66839e-014	4.40888e-016	-3.78444e-015	-1.92802e-014	-1.69262e-014	-2.95982e-014	-2.11618e-014	-2.64365e-014	-2.46792e-014	-1.55064e-014	-1.18899e-014	-1.45678e-014	-1.23586e-014	-6.72973e-015
9.20712e-015	-2.2571e-015	2.0129e-015	-1.13842e-014	-1.34523e-014	-3.96278e-015	-1.38865e-014	5.02522e-015	5.28661e-015	-3.56884e-015	4.68998e-015	-1.63207e-014	6.94343e-016	-3.56613e-015	-1.91028e-014	-1.69859e-014	-2.92957e-014	-2.08065e-014	-2.54524e-014	-2.43717e-014	-1.51636e-014	-1.16419e-014	-1.3986e-014	-1.21493e-014	-6.54149e-015
9.47237e-015	-2.15072e-015	2.23064e-015	-1.16796e-014	-1.35428e-014	-3.94213e-015	-1.37338e-014	4.80276e-015	5.49185e-015	-2.94685e-015	4.8526e-015	-1.59232e-014	9.46081e-016	-3.35369e-015	-1.88976e-014	-1.70378e-014	-2.89572e-014	-2.04177e-014	-2.44667e-014	-2.40643e-014	-1.48122e-014	-1.14126e-014	-1.33778e-014	-1.19433e-014	-6.36291e-015
9.74164e-015	-2.05531e-015	2.45327e-015	-1.19621e-014	-1.3612e-014	-3.90599e-015	-1.3558e-014	4.56863e-015	5.69632e-015	-2.34164e-015	4.99514e-015	-1.54929e-014	1.19627e-015	-3.14862e-015	-1.86651e-014	-1.70818e-014	-2.85843e-014	-1.99958e-014	-2.34848e-014	-2.37578e-014	-1.44534e-014	-1.12015e-014	-1.27468e-014	-1.17391e-014	-6.19414e-015
1.00134e-014	-1.96964e-015	2.68088e-015	-1.22278e-014	-1.36585e-014	-3.85396e-015	-1.3359e-014	4.32378e-015	5.89898e-015	-1.75601e-015	5.11732e-015	-1.5031e-014	1.4453e-015	-2.95172e-015	-1.84053e-014	-1.71165e-014	-2.81789e-014	-1.95419e-014	-2.25116e-014	-2.34525e-014	-1.40888e-014	-1.10083e-014	-1.20979e-014	-1.15361e-014	-6.03507e-015
1.0285e-014	-1.89176e-015	2.91295e-015	-1.24739e-014	-1.36806e-014	-3.78635e-015	-1.31372e-014	4.06843e-015	6.09913e-015	-1.19277e-015	5.2194e-015	-1.45392e-014	1.69269e-015	-2.76383e-015	-1.81177e-014	-1.71413e-014	-2.77435e-014	-1.90577e-014	-2.15516e-014	-2.31484e-014	-1.37203e-014	-1.08327e-014	-1.14352e-014	-1.13334e-014	-5.8861e-015
1.05545e-014	-1.81995e-015	3.14951e-015	-1.2697e-014	-1.36772e-014	-3.70353e-015	-1.28937e-014	3.80336e-015	6.29538e-015	-6.54354e-016	5.30123e-015	-1.40198e-014	1.9388e-015	-2.58528e-015	-1.78032e-014	-1.71557e-014	-2.72805e-014	-1.85439e-014	-2.06094e-014	-2.28458e-014	-1.33497e-014	-1.06729e-014	-1.07641e-014	-1.11304e-014	-5.74707e-015
1.08196e-014	-1.75318e-015	3.39034e-015	-1.28946e-014	-1.36477e-014	-3.60582e-015	-1.26292e-014	3.5289e-015	6.48658e-015	-1.42908e-016	5.3627e-015	-1.34763e-014	2.18375e-015	-2.41725e-015	-1.74627e-014	-1.7159e-014	-2.6793e-014	-1.8002e-014	-1.96889e-014	-2.25439e-014	-1.2979e-014	-1.05285e-014	-1.00894e-014	-1.0926e-014	-5.61807e-015
1.1078e-014	-1.68995e-015	3.63515e-015	-1.30645e-014	-1.35908e-014	-3.4931e-015	-1.23449e-014	3.24537e-015	6.67212e-015	3.39955e-016	5.4038e-015	-1.29116e-014	2.42729e-015	-2.2603e-015	-1.70964e-014	-1.71501e-014	-2.62832e-014	-1.74336e-014	-1.87939e-014	-2.2243e-014	-1.26095e-014	-1.03986e-014	-9.41625e-015	-1.0719e-014	-5.49909e-015
1.13283e-014	-1.62876e-015	3.88331e-015	-1.32047e-014	-1.35067e-014	-3.36615e-015	-1.20417e-014	2.9532e-015	6.85067e-015	7.92446e-016	5.42464e-015	-1.23285e-014	2.66911e-015	-2.11448e-015	-1.67053e-014	-1.7128e-014	-2.5754e-014	-1.6841e-014	-1.7928e-014	-2.19427e-014	-1.2243e-014	-1.02826e-014	-8.74919e-015	-1.05082e-014	-5.38985e-015
1.15678e-014	-1.56861e-015	4.13383e-015	-1.33131e-014	-1.33952e-014	-3.22566e-015	-1.17216e-014	2.65265e-015	7.0211e-015	1.21303e-015	5.42511e-015	-1.17306e-014	2.90897e-015	-1.98045e-015	-1.62906e-014	-1.70918e-014	-2.52084e-014	-1.62272e-014	-1.70946e-014	-2.16424e-014	-1.18805e-014	-1.01795e-014	-8.09337e-015	-1.02933e-014	-5.28973e-015
1.1794e-014	-1.50808e-015	4.38542e-015	-1.33882e-014	-1.32556e-014	-3.07233e-015	-1.13859e-014	2.34453e-015	7.18325e-015	1.60062e-015	5.40564e-015	-1.11211e-014	3.14621e-015	-1.85896e-015	-1.5854e-014	-1.70406e-014	-2.46488e-014	-1.55945e-014	-1.62965e-014	-2.13407e-014	-1.15233e-014	-1.00891e-014	-7.45345e-015	-1.00736e-014	-5.19849e-015
1.20045e-014	-1.44604e-015	4.6375e-015	-1.34289e-014	-1.30878e-014	-2.90697e-015	-1.10366e-014	2.0296e-015	7.33629e-015	1.95455e-015	5.36675e-015	-1.05036e-014	3.38023e-015	-1.74983e-015	-1.53973e-014	-1.69733e-014	-2.40776e-014	-1.49458e-014	-1.55359e-014	-2.10369e-014	-1.11727e-014	-1.00094e-014	-6.83408e-015	-9.84785e-015	-5.11635e-015
1.21971e-014	-1.38102e-015	4.88846e-015	-1.34341e-014	-1.28921e-014	-2.73009e-015	-1.06747e-014	1.70839e-015	7.47949e-015	2.27376e-015	5.30902e-015	-9.88228e-015	3.61012e-015	-1.6532e-015	-1.49217e-014	-1.6889e-014	-2.34974e-014	-1.42839e-014	-1.48144e-014	-2.07312e-014	-1.08298e-014	-9.9394e-015	-6.23928e-015	-9.61552e-015	-5.04289e-015
1.23698e-014	-1.31205e-015	5.13684e-015	-1.34031e-014	-1.26687e-014	-2.54202e-015	-1.0302e-014	1.38185e-015	7.61237e-015	2.55865e-015	5.23195e-015	-9.26025e-015	3.8356e-015	-1.56912e-015	-1.44287e-014	-1.67865e-014	-2.29106e-014	-1.36114e-014	-1.41333e-014	-2.04224e-014	-1.04949e-014	-9.87847e-015	-5.6726e-015	-9.37627e-015	-4.97803e-015
1.252e-014	-1.23897e-015	5.38172e-015	-1.33363e-014	-1.24183e-014	-2.34364e-015	-9.92024e-015	1.05057e-015	7.73402e-015	2.80935e-015	5.13543e-015	-8.64123e-015	4.0555e-015	-1.497e-015	-1.39203e-014	-1.66638e-014	-2.23196e-014	-1.29315e-014	-1.34939e-014	-2.01093e-014	-1.01691e-014	-9.82545e-015	-5.13779e-015	-9.12968e-015	-4.92106e-015
1.2646e-014	-1.16127e-015	5.62175e-015	-1.32333e-014	-1.21417e-014	-2.13538e-015	-9.53117e-015	7.1532e-016	7.84399e-015	3.02634e-015	5.02067e-015	-8.02874e-015	4.26895e-015	-1.43655e-015	-1.33985e-014	-1.65201e-014	-2.1726e-014	-1.22474e-014	-1.2896e-014	-1.97909e-014	-9.85289e-015	-9.77976e-015	-4.638e-015	-8.87454e-015	-4.87143e-015
1.27465e-014	-1.07853e-015	5.85535e-015	-1.30946e-014	-1.18395e-014	-1.91766e-015	-9.13653e-015	3.77735e-016	7.94164e-015	3.21044e-015	4.88783e-015	-7.42648e-015	4.47512e-015	-1.38724e-015	-1.2865e-014	-1.63544e-014	-2.11317e-014	-1.15618e-014	-1.23394e-014	-1.94663e-014	-9.546e-015	-9.74047e-015	-4.17582e-015	-8.61148e-015	-4.82883e-015
1.28198e-014	-9.90301e-016	6.08091e-015	-1.29208e-014	-1.15131e-014	-1.69105e-015	-8.73782e-015	3.8892e-017	8.02695e-015	3.36269e-015	4.73742e-015	-6.83838e-015	4.67259e-015	-1.34832e-015	-1.23222e-014	-1.61657e-014	-2.05386e-014	-1.0878e-014	-1.18232e-014	-1.91348e-014	-9.24866e-015	-9.70689e-015	-3.75308e-015	-8.34104e-015	-4.79244e-015
1.28645e-014	-8.96392e-016	6.2967e-015	-1.27129e-014	-1.11643e-014	-1.45599e-015	-8.3367e-015	-3.00423e-016	8.09803e-015	3.48431e-015	4.56976e-015	-6.26685e-015	4.86041e-015	-1.31945e-015	-1.1772e-014	-1.59528e-014	-1.99476e-014	-1.01987e-014	-1.13464e-014	-1.87954e-014	-8.96101e-015	-9.67772e-015	-3.37126e-015	-8.0631e-015	-4.76135e-015
1.28794e-014	-7.97045e-016	6.5015e-015	-1.24725e-014	-1.07943e-014	-1.21245e-015	-7.93477e-015	-6.38758e-016	8.15478e-015	3.57703e-015	4.38487e-015	-5.71472e-015	5.03659e-015	-1.29947e-015	-1.12158e-014	-1.57146e-014	-1.93601e-014	-9.52638e-015	-1.09077e-014	-1.84473e-014	-8.68272e-015	-9.65146e-015	-3.03127e-015	-7.77823e-015	-4.73532e-015
1.28635e-014	-6.92494e-016	6.69436e-015	-1.22016e-014	-1.04045e-014	-9.61514e-016	-7.5335e-015	-9.74965e-016	8.19723e-015	3.64313e-015	4.18341e-015	-5.1844e-015	5.19957e-015	-1.28757e-015	-1.06558e-014	-1.54497e-014	-1.87773e-014	-8.86391e-015	-1.05046e-014	-1.80894e-014	-8.4133e-015	-9.62746e-015	-2.73325e-015	-7.48739e-015	-4.71384e-015
1.28159e-014	-5.83643e-016	6.87431e-015	-1.19016e-014	-9.99659e-015	-7.03467e-016	-7.134e-015	-1.30811e-015	8.2248e-015	3.68369e-015	3.96594e-015	-4.67766e-015	5.34831e-015	-1.28277e-015	-1.00945e-014	-1.51583e-014	-1.82001e-014	-8.21312e-015	-1.0135e-014	-1.77212e-014	-8.15208e-015	-9.60468e-015	-2.47741e-015	-7.19079e-015	-4.69588e-015
1.27364e-014	-4.71025e-016	7.04006e-015	-1.15748e-014	-9.57263e-015	-4.38622e-016	-6.73736e-015	-1.63619e-015	8.23684e-015	3.70058e-015	3.73249e-015	-4.19592e-015	5.48132e-015	-1.28351e-015	-9.53377e-015	-1.48386e-014	-1.76292e-014	-7.57652e-015	-9.79603e-015	-1.73416e-014	-7.89837e-015	-9.58105e-015	-2.26375e-015	-6.889e-015	-4.68089e-015
1.26249e-014	-3.55129e-016	7.19008e-015	-1.12242e-014	-9.13432e-015	-1.67593e-016	-6.34488e-015	-1.95804e-015	8.23308e-015	3.69621e-015	3.48285e-015	-3.74041e-015	5.59682e-015	-1.28897e-015	-8.97559e-015	-1.44898e-014	-1.70649e-014	-6.9562e-015	-9.48535e-015	-1.69496e-014	-7.65085e-015	-9.55533e-015	-2.09108e-015	-6.58286e-015	-4.66779e-015
1.24807e-014	-2.37003e-016	7.32365e-015	-1.08518e-014	-8.68412e-015	1.09353e-016	-5.95757e-015	-2.27227e-015	8.21327e-015	3.67233e-015	3.21808e-015	-3.31208e-015	5.6937e-015	-1.29774e-015	-8.42226e-015	-1.41115e-014	-1.65079e-014	-6.35378e-015	-9.1991e-015	-1.65444e-014	-7.40871e-015	-9.52617e-015	-1.95821e-015	-6.27429e-015	-4.6562e-015
1.23039e-014	-1.18438e-016	7.4394e-015	-1.04601e-014	-8.22372e-015	3.9169e-016	-5.57588e-015	-2.57637e-015	8.17643e-015	3.63229e-015	2.93887e-015	-2.91176e-015	5.76995e-015	-1.30838e-015	-7.87569e-015	-1.37032e-014	-1.59578e-014	-5.7711e-015	-8.93378e-015	-1.61249e-014	-7.17053e-015	-9.49253e-015	-1.86239e-015	-5.96426e-015	-4.64548e-015
1.2095e-014	-1.60615e-019	7.53681e-015	-1.00522e-014	-7.75505e-015	6.78914e-016	-5.20081e-015	-2.86926e-015	8.12168e-015	3.57866e-015	2.64528e-015	-2.53927e-015	5.82391e-015	-1.32012e-015	-7.3379e-015	-1.32649e-014	-1.54152e-014	-5.20878e-015	-8.68653e-015	-1.56915e-014	-6.935e-015	-9.45291e-015	-1.80106e-015	-5.65368e-015	-4.6343e-015
1.18544e-014	1.17161e-016	7.61533e-015	-9.63168e-015	-7.27994e-015	9.70142e-016	-4.83257e-015	-3.14932e-015	8.04837e-015	3.51391e-015	2.33804e-015	-2.19561e-015	5.85379e-015	-1.33189e-015	-6.81056e-015	-1.27965e-014	-1.48799e-014	-4.66776e-015	-8.45318e-015	-1.52436e-014	-6.70096e-015	-9.40607e-015	-1.77086e-015	-5.34437e-015	-4.6216e-015
1.15834e-014	2.3229e-016	7.67471e-015	-9.20136e-015	-6.80101e-015	1.26396e-015	-4.47244e-015	-3.41473e-015	7.95654e-015	3.43983e-015	2.01826e-015	-1.87987e-015	5.8584e-015	-1.34209e-015	-6.29483e-015	-1.22982e-014	-1.43511e-014	-4.14867e-015	-8.23078e-015	-1.47808e-014	-6.46699e-015	-9.35049e-015	-1.76894e-015	-5.03778e-015	-4.60635e-015
1.12826e-014	3.44599e-016	7.71421e-015	-8.76404e-015	-6.32031e-015	1.55981e-015	-4.12057e-015	-3.6646e-015	7.84627e-015	3.35849e-015	1.68579e-015	-1.59054e-015	5.83668e-015	-1.34963e-015	-5.79218e-015	-1.17704e-014	-1.38286e-014	-3.65173e-015	-8.01512e-015	-1.43035e-014	-6.23187e-015	-9.28496e-015	-1.79201e-015	-4.73493e-015	-4.58756e-015
1.09535e-014	4.52517e-016	7.73348e-015	-8.32316e-015	-5.83966e-015	1.8571e-015	-3.77682e-015	-3.89724e-015	7.71714e-015	3.27179e-015	1.34141e-015	-1.327e-015	5.78737e-015	-1.35377e-015	-5.30417e-015	-1.12142e-014	-1.33118e-014	-3.17749e-015	-7.80317e-015	-1.38118e-014	-5.99391e-015	-9.20752e-015	-1.83633e-015	-4.43734e-015	-4.56453e-015
1.05971e-014	5.5482e-016	7.73228e-015	-7.88131e-015	-5.361e-015	2.15413e-015	-3.44105e-015	-4.11168e-015	7.56875e-015	3.18296e-015	9.86136e-016	-1.08856e-015	5.70914e-015	-1.35323e-015	-4.83161e-015	-1.06303e-014	-1.27996e-014	-2.72524e-015	-7.59131e-015	-1.3306e-014	-5.75195e-015	-9.1167e-015	-1.89744e-015	-4.14617e-015	-4.53661e-015
1.02152e-014	6.51361e-016	7.71054e-015	-7.44116e-015	-4.8864e-015	2.4499e-015	-3.11364e-015	-4.3067e-015	7.4011e-015	3.09472e-015	6.19913e-016	-8.72689e-016	5.60049e-015	-1.34728e-015	-4.37572e-015	-1.0019e-014	-1.22913e-014	-2.2948e-015	-7.37615e-015	-1.27861e-014	-5.50456e-015	-9.01141e-015	-1.97095e-015	-3.86238e-015	-4.50297e-015
9.80945e-015	7.41501e-016	7.66917e-015	-7.00607e-015	-4.41761e-015	2.74311e-015	-2.79398e-015	-4.48211e-015	7.21362e-015	3.00871e-015	2.43823e-016	-6.77683e-016	5.46071e-015	-1.33589e-015	-3.93711e-015	-9.38213e-015	-1.17861e-014	-1.88576e-015	-7.15418e-015	-1.22526e-014	-5.25059e-015	-8.89034e-015	-2.05239e-015	-3.5877e-015	-4.46236e-015
9.38245e-015	8.24041e-016	7.60797e-015	-6.57887e-015	-3.95681e-015	3.03225e-015	-2.48158e-015	-4.63777e-015	7.00559e-015	2.92705e-015	-1.41195e-016	-5.01842e-016	5.28859e-015	-1.31804e-015	-3.51659e-015	-8.72122e-015	-1.12831e-014	-1.49723e-015	-6.92244e-015	-1.17055e-014	-4.98906e-015	-8.75178e-015	-2.13729e-015	-3.32352e-015	-4.41422e-015
8.93585e-015	8.98432e-016	7.52758e-015	-6.16221e-015	-3.50535e-015	3.31656e-015	-2.17551e-015	-4.77286e-015	6.77776e-015	2.85118e-015	-5.34104e-016	-3.42964e-016	5.08353e-015	-1.29357e-015	-3.11489e-015	-8.03773e-015	-1.07825e-014	-1.12773e-015	-6.67828e-015	-1.11455e-014	-4.71902e-015	-8.59484e-015	-2.22103e-015	-3.07092e-015	-4.35714e-015
8.47155e-015	9.6389e-016	7.42831e-015	-5.75809e-015	-3.06473e-015	3.59459e-015	-1.87554e-015	-4.88752e-015	6.52992e-015	2.7828e-015	-9.34409e-016	-1.98924e-016	4.8456e-015	-1.26212e-015	-2.73167e-015	-7.33397e-015	-1.02839e-014	-7.75638e-016	-6.41929e-015	-1.05735e-014	-4.43996e-015	-8.41771e-015	-2.29867e-015	-2.83025e-015	-4.29047e-015
7.9915e-015	1.02032e-015	7.31047e-015	-5.36899e-015	-2.63648e-015	3.86448e-015	-1.58127e-015	-4.98202e-015	6.2619e-015	2.72427e-015	-1.34107e-015	-6.70789e-017	4.57425e-015	-1.22353e-015	-2.36698e-015	-6.61219e-015	-9.78639e-015	-4.39551e-016	-6.14274e-015	-9.99072e-015	-4.1515e-015	-8.21884e-015	-2.36669e-015	-2.60305e-015	-4.21363e-015
7.49807e-015	1.0675e-015	7.17482e-015	-4.99763e-015	-2.22206e-015	4.1247e-015	-1.29214e-015	-5.05675e-015	5.97422e-015	2.67678e-015	-1.75279e-015	5.42616e-017	4.26933e-015	-1.17768e-015	-2.02071e-015	-5.87453e-015	-9.2888e-015	-1.17921e-016	-5.84753e-015	-9.3981e-015	-3.85319e-015	-7.99739e-015	-2.42087e-015	-2.38967e-015	-4.12639e-015
6.99347e-015	1.1053e-015	7.02222e-015	-4.64584e-015	-1.82216e-015	4.37364e-015	-1.00787e-015	-5.11253e-015	5.66674e-015	2.6412e-015	-2.1683e-015	1.67248e-016	3.931e-015	-1.12519e-015	-1.69273e-015	-5.12363e-015	-8.79084e-015	1.9158e-016	-5.53286e-015	-8.79715e-015	-3.54471e-015	-7.75214e-015	-2.45752e-015	-2.19061e-015	-4.02831e-015
6.48e-015	1.13379e-015	6.85386e-015	-4.31568e-015	-1.43835e-015	4.61006e-015	-7.27022e-016	-5.1502e-015	5.3395e-015	2.61868e-015	-2.58718e-015	2.74549e-016	3.55972e-015	-1.06614e-015	-1.38296e-015	-4.36225e-015	-8.29232e-015	4.9019e-016	-5.19756e-015	-8.1884e-015	-3.22572e-015	-7.48278e-015	-2.47309e-015	-2.00616e-015	-3.91903e-015
5.95927e-015	1.1531e-015	6.67042e-015	-4.00824e-015	-1.07078e-015	4.83197e-015	-4.49047e-016	-5.17131e-015	4.99362e-015	2.61024e-015	-3.00806e-015	3.77944e-016	3.15615e-015	-1.00122e-015	-1.09015e-015	-3.59359e-015	-7.79308e-015	7.79636e-016	-4.84109e-015	-7.57323e-015	-2.89627e-015	-7.18868e-015	-2.46472e-015	-1.83651e-015	-3.79752e-015
5.43336e-015	1.16369e-015	6.47261e-015	-3.72493e-015	-7.20328e-016	5.0378e-015	-1.72951e-016	-5.17733e-015	4.63026e-015	2.61636e-015	-3.42891e-015	4.80136e-016	2.72136e-015	-9.31761e-016	-8.13612e-016	-2.82046e-015	-7.29233e-015	1.06161e-015	-4.46356e-015	-6.95276e-015	-2.55672e-015	-6.86942e-015	-2.42907e-015	-1.68124e-015	-3.66336e-015
4.90464e-015	1.16622e-015	6.26184e-015	-3.46607e-015	-3.86779e-016	5.22604e-015	1.02233e-016	-5.16955e-015	4.24996e-015	2.63751e-015	-3.84862e-015	5.83864e-016	2.25691e-015	-8.58171e-016	-5.524e-016	-2.04557e-015	-6.78995e-015	1.33829e-015	-4.06479e-015	-6.32915e-015	-2.20848e-015	-6.52422e-015	-2.36436e-015	-1.54041e-015	-3.51693e-015
4.37561e-015	1.16202e-015	6.03887e-015	-3.23202e-015	-7.03644e-017	5.39485e-015	3.77044e-016	-5.14979e-015	3.85395e-015	2.674e-015	-4.26605e-015	6.91003e-016	1.76385e-015	-7.81183e-016	-3.05599e-016	-1.27196e-015	-6.28605e-015	1.61179e-015	-3.64464e-015	-5.70388e-015	-1.85181e-015	-6.15272e-015	-2.26815e-015	-1.41381e-015	-3.35809e-015
3.84761e-015	1.15189e-015	5.80429e-015	-3.02316e-015	2.2805e-016	5.54331e-015	6.51911e-016	-5.12057e-015	3.44326e-015	2.72542e-015	-4.67984e-015	8.01679e-016	1.24397e-015	-7.02006e-016	-7.11859e-017	-5.02882e-016	-5.77972e-015	1.88323e-015	-3.20379e-015	-5.07774e-015	-1.48823e-015	-5.75477e-015	-2.13869e-015	-1.30065e-015	-3.18658e-015
3.32271e-015	1.13685e-015	5.5594e-015	-2.84027e-015	5.09132e-016	5.67065e-015	9.27851e-016	-5.08525e-015	3.01871e-015	2.79206e-015	-5.08804e-015	9.17258e-016	6.99415e-016	-6.22003e-016	1.52709e-016	2.5941e-016	-5.27145e-015	2.15426e-015	-2.74406e-015	-4.45265e-015	-1.11867e-015	-5.33067e-015	-1.97508e-015	-1.20028e-015	-3.00272e-015
2.80275e-015	1.11854e-015	5.30561e-015	-2.6826e-015	7.73148e-016	5.77568e-015	1.20548e-015	-5.04602e-015	2.58158e-015	2.87436e-015	-5.48956e-015	1.03934e-015	1.32485e-016	-5.41843e-016	3.67113e-016	1.01126e-015	-4.76178e-015	2.42666e-015	-2.26691e-015	-3.82962e-015	-7.44197e-016	-4.88155e-015	-1.77701e-015	-1.11244e-015	-2.80687e-015
2.28939e-015	1.09834e-015	5.04426e-015	-2.54967e-015	1.02083e-015	5.85723e-015	1.48537e-015	-5.00456e-015	2.13286e-015	2.9717e-015	-5.88279e-015	1.16905e-015	-4.54376e-016	-4.63453e-016	5.73803e-016	1.74975e-015	-4.25131e-015	2.70157e-015	-1.77336e-015	-3.20999e-015	-3.66313e-016	-4.40791e-015	-1.54414e-015	-1.03599e-015	-2.59913e-015
1.78376e-015	1.07765e-015	4.77603e-015	-2.44054e-015	1.25239e-015	5.91428e-015	1.76826e-015	-4.9638e-015	1.67472e-015	3.08305e-015	-6.26639e-015	1.30711e-015	-1.05843e-015	-3.87864e-016	7.74972e-016	2.47211e-015	-3.7404e-015	2.97952e-015	-1.2654e-015	-2.59541e-015	1.29161e-017	-3.91036e-015	-1.2771e-015	-9.6961e-016	-2.38005e-015
1.28706e-015	1.05856e-015	4.50222e-015	-2.35418e-015	1.46908e-015	5.94632e-015	2.05494e-015	-4.9265e-015	1.20924e-015	3.2086e-015	-6.63936e-015	1.45317e-015	-1.6773e-015	-3.1672e-016	9.72325e-016	3.17483e-015	-3.22935e-015	3.2615e-015	-7.45163e-016	-1.98744e-015	3.91895e-016	-3.39044e-015	-9.76755e-016	-9.11436e-016	-2.15052e-015
8.00591e-016	1.04275e-015	4.22374e-015	-2.28917e-015	1.67148e-015	5.9532e-015	2.34539e-015	-4.89512e-015	7.38025e-016	3.3471e-015	-7.00011e-015	1.60717e-015	-2.30737e-015	-2.51092e-016	1.16773e-015	3.85517e-015	-2.71787e-015	3.54846e-015	-2.14909e-016	-1.38702e-015	7.68841e-016	-2.84933e-015	-6.44652e-016	-8.60512e-016	-1.91082e-015
3.25251e-016	1.0316e-015	3.94136e-015	-2.2441e-015	1.86109e-015	5.935e-015	2.63981e-015	-4.87259e-015	2.62389e-016	3.49792e-015	-7.3473e-015	1.76939e-015	-2.94549e-015	-1.92141e-016	1.3631e-015	4.51068e-015	-2.2076e-015	3.84046e-015	3.22536e-016	-7.95727e-016	1.14216e-015	-2.28846e-015	-2.82908e-016	-8.15437e-016	-1.66171e-015
-1.38178e-016	1.02686e-015	3.65604e-015	-2.21739e-015	2.03881e-015	5.89156e-015	2.9384e-015	-4.86092e-015	-2.15676e-016	3.65995e-015	-7.67958e-015	1.93981e-015	-3.58878e-015	-1.4112e-016	1.5598e-015	5.13911e-015	-1.69924e-015	4.138e-015	8.64283e-016	-2.15095e-016	1.50945e-015	-1.70977e-015	1.0659e-016	-7.7436e-016	-1.40485e-015
-5.888e-016	1.03017e-015	3.36882e-015	-2.20695e-015	2.20565e-015	5.82377e-015	3.24138e-015	-4.86314e-015	-6.93886e-016	3.83196e-015	-7.99647e-015	2.11807e-015	-4.23301e-015	-9.96656e-017	1.76001e-015	5.7388e-015	-1.19319e-015	4.44123e-015	1.40768e-015	3.54258e-016	1.86898e-015	-1.11498e-015	5.21795e-016	-7.36371e-016	-1.14116e-015
-1.02596e-015	1.04305e-015	3.08086e-015	-2.21078e-015	2.36328e-015	5.73205e-015	3.54911e-015	-4.88168e-015	-1.16948e-015	4.0121e-015	-8.2969e-015	2.30348e-015	-4.87437e-015	-6.85155e-017	1.96529e-015	6.30714e-015	-6.90036e-016	4.74978e-015	1.95033e-015	9.1093e-016	2.21918e-015	-5.06654e-016	9.59178e-016	-6.99536e-016	-8.72023e-016
-1.44929e-015	1.06695e-015	2.79318e-015	-2.22611e-015	2.51303e-015	5.61723e-015	3.86174e-015	-4.91826e-015	-1.64079e-015	4.1992e-015	-8.5801e-015	2.49509e-015	-5.50915e-015	-4.82973e-017	2.17739e-015	6.84239e-015	-1.89917e-016	5.06351e-015	2.49027e-015	1.45404e-015	2.55846e-015	1.12291e-016	1.41581e-015	-6.61594e-016	-5.97901e-016
-1.85833e-015	1.10287e-015	2.50621e-015	-2.25077e-015	2.65595e-015	5.48002e-015	4.17939e-015	-4.97532e-015	-2.10586e-015	4.39233e-015	-8.84485e-015	2.69106e-015	-6.1336e-015	-3.98883e-017	2.39767e-015	7.34294e-015	3.06727e-016	5.38151e-015	3.02475e-015	1.98226e-015	2.88478e-015	7.39968e-016	1.88821e-015	-6.21282e-016	-3.20702e-016
-2.25245e-015	1.15215e-015	2.22114e-015	-2.28259e-015	2.79402e-015	5.32172e-015	4.50154e-015	-5.05383e-015	-2.56277e-015	4.58974e-015	-9.09063e-015	2.89069e-015	-6.74423e-015	-4.38916e-017	2.62779e-015	7.8076e-015	7.98543e-016	5.70246e-015	3.55085e-015	2.49439e-015	3.19696e-015	1.37426e-015	2.3723e-015	-5.76844e-016	-4.2011e-017
-2.63169e-015	1.21582e-015	1.93883e-015	-2.31886e-015	2.92855e-015	5.14408e-015	4.82779e-015	-5.15502e-015	-3.00959e-015	4.79021e-015	-9.31753e-015	3.09301e-015	-7.33773e-015	-6.0857e-017	2.86928e-015	8.23548e-015	1.28509e-015	6.02514e-015	4.06563e-015	2.9892e-015	3.49353e-015	2.01237e-015	2.86404e-015	-5.2659e-016	2.36769e-016
-2.99644e-015	1.29488e-015	1.66026e-015	-2.35677e-015	3.06114e-015	4.94898e-015	5.15815e-015	-5.27992e-015	-3.44422e-015	4.99149e-015	-9.52447e-015	3.29624e-015	-7.90994e-015	-9.15087e-017	3.1228e-015	8.62602e-015	1.76537e-015	6.34864e-015	4.56696e-015	3.46609e-015	3.77334e-015	2.65051e-015	3.35978e-015	-4.69169e-016	5.13413e-016
-3.34703e-015	1.38961e-015	1.38595e-015	-2.39326e-015	3.19253e-015	4.73772e-015	5.49181e-015	-5.42952e-015	-3.8642e-015	5.19265e-015	-9.71138e-015	3.49956e-015	-8.45728e-015	-1.35429e-016	3.3894e-015	8.97926e-015	2.23848e-015	6.67144e-015	5.05232e-015	3.92468e-015	4.03533e-015	3.28621e-015	3.85541e-015	-4.03315e-016	7.86578e-016
-3.68402e-015	1.50035e-015	1.11686e-015	-2.42572e-015	3.32437e-015	4.51218e-015	5.82869e-015	-5.60461e-015	-4.26827e-015	5.39243e-015	-9.8779e-015	3.70188e-015	-8.9765e-015	-1.92755e-016	3.67021e-015	9.29497e-015	2.70418e-015	6.99227e-015	5.52007e-015	4.36328e-015	4.2784e-015	3.91666e-015	4.34742e-015	-3.27637e-016	1.05495e-015
-4.00751e-015	1.62694e-015	8.53783e-016	-2.45136e-015	3.4575e-015	4.27447e-015	6.16764e-015	-5.80509e-015	-4.65493e-015	5.58849e-015	-1.00244e-014	3.90117e-015	-9.46432e-015	-2.63109e-016	3.96579e-015	9.57378e-015	3.16151e-015	7.3102e-015	5.96837e-015	4.78134e-015	4.50182e-015	4.53921e-015	4.83178e-015	-2.40788e-016	1.31673e-015
-4.31748e-015	1.76938e-015	5.97526e-016	-2.46818e-015	3.59278e-015	4.02711e-015	6.50763e-015	-6.03085e-015	-5.02219e-015	5.77942e-015	-1.01508e-014	4.09625e-015	-9.91739e-015	-3.46634e-016	4.27653e-015	9.81612e-015	3.60991e-015	7.62335e-015	6.39541e-015	5.17823e-015	4.7048e-015	5.15094e-015	5.30544e-015	-1.41315e-016	1.57009e-015
-4.61433e-015	1.92775e-015	3.49351e-016	-2.47332e-015	3.73079e-015	3.77169e-015	6.84807e-015	-6.28166e-015	-5.36925e-015	5.96378e-015	-1.02575e-014	4.28695e-015	-1.03328e-014	-4.42649e-016	4.60208e-015	1.00223e-014	4.0486e-015	7.92958e-015	6.79967e-015	5.55342e-015	4.88714e-015	5.74928e-015	5.76428e-015	-2.87922e-017	1.8137e-015
-4.89903e-015	2.1009e-015	1.09668e-016	-2.4648e-015	3.87222e-015	3.51036e-015	7.18685e-015	-6.55665e-015	-5.69544e-015	6.14039e-015	-1.03446e-014	4.47166e-015	-1.07092e-014	-5.50454e-016	4.94196e-015	1.01932e-014	4.47765e-015	8.22787e-015	7.18001e-015	5.90636e-015	5.04974e-015	6.33163e-015	6.2054e-015	9.76664e-017	2.04521e-015
-5.17264e-015	2.28775e-015	-1.21037e-016	-2.44046e-015	4.01809e-015	3.24625e-015	7.52335e-015	-6.85517e-015	-5.99918e-015	6.30798e-015	-1.04128e-014	4.64936e-015	-1.10439e-014	-6.68694e-016	5.29569e-015	1.03299e-014	4.89595e-015	8.51612e-015	7.5357e-015	6.23696e-015	5.19267e-015	6.89489e-015	6.62547e-015	2.38965e-016	2.26327e-015
-5.43561e-015	2.48728e-015	-3.41593e-016	-2.39857e-015	4.16844e-015	2.98102e-015	7.85663e-015	-7.17506e-015	-6.28008e-015	6.46501e-015	-1.04629e-014	4.8189e-015	-1.13344e-014	-7.9598e-016	5.66287e-015	1.04341e-014	5.3032e-015	8.79244e-015	7.86557e-015	6.54432e-015	5.31681e-015	7.43651e-015	7.02177e-015	3.95589e-016	2.46676e-015
-5.68841e-015	2.6979e-015	-5.51363e-016	-2.33701e-015	4.32343e-015	2.7176e-015	8.18533e-015	-7.51534e-015	-6.53763e-015	6.61029e-015	-1.04957e-014	4.97945e-015	-1.15791e-014	-9.31254e-016	6.04262e-015	1.05074e-014	5.69882e-015	9.05531e-015	8.16895e-015	6.82746e-015	5.42277e-015	7.95467e-015	7.39125e-015	5.67644e-016	2.65445e-015
-5.93203e-015	2.91795e-015	-7.49154e-016	-2.25431e-015	4.4828e-015	2.45804e-015	8.50742e-015	-7.87332e-015	-6.77123e-015	6.74295e-015	-1.05118e-014	5.13079e-015	-1.17774e-014	-1.07303e-015	6.43376e-015	1.05521e-014	6.08139e-015	9.3029e-015	8.44542e-015	7.0868e-015	5.51103e-015	8.44733e-015	7.73175e-015	7.55209e-016	2.82493e-015
-6.16716e-015	3.14574e-015	-9.34559e-016	-2.14979e-015	4.64631e-015	2.2041e-015	8.82155e-015	-8.24748e-015	-6.98097e-015	6.86141e-015	-1.05124e-014	5.27193e-015	-1.19281e-014	-1.21953e-015	6.83364e-015	1.05698e-014	6.45102e-015	9.53413e-015	8.69453e-015	7.32191e-015	5.58295e-015	8.91253e-015	8.04159e-015	9.57788e-016	2.97637e-015
-6.39442e-015	3.37983e-015	-1.10724e-015	-2.02276e-015	4.81377e-015	1.95769e-015	9.12612e-015	-8.63503e-015	-7.16686e-015	6.96378e-015	-1.04987e-014	5.40206e-015	-1.20304e-014	-1.36955e-015	7.24085e-015	1.05626e-014	6.80744e-015	9.7472e-015	8.91571e-015	7.53244e-015	5.64012e-015	9.34913e-015	8.31911e-015	1.17489e-015	3.10713e-015
-6.61452e-015	3.61846e-015	-1.26709e-015	-1.87203e-015	4.98445e-015	1.72136e-015	9.42015e-015	-9.03311e-015	-7.32983e-015	7.04914e-015	-1.04719e-014	5.52045e-015	-1.20842e-014	-1.52086e-015	7.65369e-015	1.05327e-014	7.15034e-015	9.94138e-015	9.10947e-015	7.71824e-015	5.68355e-015	9.75578e-015	8.56318e-015	1.40561e-015	3.21634e-015
-6.82828e-015	3.85889e-015	-1.41331e-015	-1.69708e-015	5.1578e-015	1.49593e-015	9.70119e-015	-9.43929e-015	-7.4708e-015	7.11751e-015	-1.04339e-014	5.62722e-015	-1.209e-014	-1.67166e-015	8.0705e-015	1.04824e-014	7.47903e-015	1.01156e-014	9.27589e-015	7.87912e-015	5.71526e-015	1.01312e-014	8.77317e-015	1.64917e-015	3.30302e-015
-7.03643e-015	4.09893e-015	-1.5451e-015	-1.49806e-015	5.33358e-015	1.28331e-015	9.96753e-015	-9.85085e-015	-7.59077e-015	7.16769e-015	-1.03857e-014	5.72109e-015	-1.20482e-014	-1.82005e-015	8.4891e-015	1.04136e-014	7.79302e-015	1.02687e-014	9.41602e-015	8.01483e-015	5.73757e-015	1.04744e-014	8.94808e-015	1.90462e-015	3.36574e-015
-7.23998e-015	4.33621e-015	-1.66227e-015	-1.27508e-015	5.51024e-015	1.08407e-015	1.02187e-014	-1.02657e-014	-7.69054e-015	7.19927e-015	-1.03286e-014	5.80202e-015	-1.19598e-014	-1.96408e-015	8.90702e-015	1.03289e-014	8.0918e-015	1.04001e-014	9.53023e-015	8.1257e-015	5.75286e-015	1.07845e-014	9.08801e-015	2.17049e-015	3.40474e-015
-7.43886e-015	4.56891e-015	-1.76479e-015	-1.02912e-015	5.68696e-015	8.9914e-016	1.04531e-014	-1.06805e-014	-7.77136e-015	7.21118e-015	-1.02638e-014	5.87029e-015	-1.18263e-014	-2.10216e-015	9.32178e-015	1.0231e-014	8.37423e-015	1.05097e-014	9.61947e-015	8.21162e-015	5.76255e-015	1.10613e-014	9.19415e-015	2.44586e-015	3.41918e-015
-7.63368e-015	4.79496e-015	-1.8522e-015	-7.61115e-016	5.86285e-015	7.28655e-016	1.06692e-014	-1.10926e-014	-7.83523e-015	7.20346e-015	-1.01925e-014	5.92704e-015	-1.16493e-014	-2.23247e-015	9.73075e-015	1.01222e-014	8.64031e-015	1.05966e-014	9.68423e-015	8.27223e-015	5.76872e-015	1.13044e-014	9.26662e-015	2.72898e-015	3.40851e-015
-7.82514e-015	5.01253e-015	-1.92447e-015	-4.72234e-016	6.0365e-015	5.73085e-016	1.08652e-014	-1.14999e-014	-7.88355e-015	7.17586e-015	-1.01162e-014	5.97156e-015	-1.14311e-014	-2.35293e-015	1.0131e-014	1.00039e-014	8.88997e-015	1.0661e-014	9.72536e-015	8.30825e-015	5.77323e-015	1.15143e-014	9.30573e-015	3.01881e-015	3.37249e-015
-8.01303e-015	5.21925e-015	-1.98109e-015	-1.647e-016	6.20539e-015	4.32732e-016	1.10398e-014	-1.19e-014	-7.91798e-015	7.12861e-015	-1.00355e-014	6.00444e-015	-1.11739e-014	-2.4619e-015	1.05195e-014	9.87891e-015	9.12231e-015	1.07026e-014	9.74398e-015	8.31985e-015	5.77808e-015	1.16915e-014	9.31243e-015	3.314e-015	3.31101e-015
-8.19814e-015	5.41336e-015	-2.02195e-015	1.60067e-016	6.36822e-015	3.06872e-016	1.11913e-014	-1.229e-014	-7.94057e-015	7.06184e-015	-9.95155e-015	6.02593e-015	-1.08802e-014	-2.55775e-015	1.08936e-014	9.74902e-015	9.33658e-015	1.07219e-014	9.74126e-015	8.30726e-015	5.78525e-015	1.18358e-014	9.28859e-015	3.61242e-015	3.22436e-015
-8.38083e-015	5.5936e-015	-2.04733e-015	5.00046e-016	6.52382e-015	1.94967e-016	1.13182e-014	-1.26678e-014	-7.95291e-015	6.97595e-015	-9.86587e-015	6.03663e-015	-1.05521e-014	-2.63922e-015	1.12503e-014	9.61588e-015	9.53229e-015	1.07196e-014	9.71798e-015	8.27172e-015	5.79615e-015	1.1948e-014	9.23566e-015	3.91184e-015	3.11266e-015
-8.56098e-015	5.75862e-015	-2.05758e-015	8.52904e-016	6.6707e-015	9.63534e-017	1.14193e-014	-1.30317e-014	-7.95768e-015	6.87099e-015	-9.77915e-015	6.03713e-015	-1.01928e-014	-2.70436e-015	1.15868e-014	9.48128e-015	9.70934e-015	1.06959e-014	9.67517e-015	8.21377e-015	5.81267e-015	1.20283e-014	9.15491e-015	4.2098e-015	2.97629e-015
-8.73851e-015	5.90696e-015	-2.05284e-015	1.21629e-015	6.80685e-015	9.38844e-018	1.1494e-014	-1.33804e-014	-7.95678e-015	6.74715e-015	-9.6921e-015	6.02869e-015	-9.80502e-015	-2.75143e-015	1.19006e-014	9.34705e-015	9.8676e-015	1.06521e-014	9.61422e-015	8.13455e-015	5.8363e-015	1.20777e-014	9.04857e-015	4.5044e-015	2.81571e-015
-8.91332e-015	6.03725e-015	-2.03341e-015	1.58727e-015	6.9312e-015	-6.70543e-017	1.15413e-014	-1.37124e-014	-7.95197e-015	6.60515e-015	-9.60528e-015	6.01088e-015	-9.393e-015	-2.77926e-015	1.2189e-014	9.21454e-015	1.00055e-014	1.05895e-014	9.53574e-015	8.03488e-015	5.86809e-015	1.20978e-014	8.91871e-015	4.79338e-015	2.63139e-015
-9.08519e-015	6.14829e-015	-1.99991e-015	1.96307e-015	7.04199e-015	-1.33719e-016	1.15604e-014	-1.40268e-014	-7.94587e-015	6.44576e-015	-9.51949e-015	5.9845e-015	-8.95993e-015	-2.78763e-015	1.24501e-014	9.08492e-015	1.01232e-014	1.05088e-014	9.44122e-015	7.91604e-015	5.90932e-015	1.20902e-014	8.76773e-015	5.07388e-015	2.42413e-015
-9.2535e-015	6.2401e-015	-1.9528e-015	2.34033e-015	7.13854e-015	-1.92398e-016	1.1551e-014	-1.43229e-014	-7.94037e-015	6.26951e-015	-9.4353e-015	5.95043e-015	-8.50934e-015	-2.77602e-015	1.26819e-014	8.95922e-015	1.02206e-014	1.0411e-014	9.33231e-015	7.77864e-015	5.96047e-015	1.2056e-014	8.59817e-015	5.34402e-015	2.19523e-015
-9.41821e-015	6.31274e-015	-1.89245e-015	2.7163e-015	7.21894e-015	-2.45084e-016	1.15131e-014	-1.45997e-014	-7.9368e-015	6.07757e-015	-9.35289e-015	5.9088e-015	-8.04499e-015	-2.74443e-015	1.28819e-014	8.83835e-015	1.02978e-014	1.02983e-014	9.20993e-015	7.62433e-015	6.02213e-015	1.19958e-014	8.41256e-015	5.60226e-015	1.94585e-015
-9.57831e-015	6.36636e-015	-1.81968e-015	3.08771e-015	7.28239e-015	-2.93821e-016	1.14465e-014	-1.48573e-014	-7.93715e-015	5.87136e-015	-9.27272e-015	5.86004e-015	-7.57011e-015	-2.6924e-015	1.30491e-014	8.7233e-015	1.03543e-014	1.01715e-014	9.07561e-015	7.45458e-015	6.09439e-015	1.19113e-014	8.21205e-015	5.84611e-015	1.67717e-015
-9.73257e-015	6.40143e-015	-1.73533e-015	3.45145e-015	7.32806e-015	-3.40544e-016	1.13507e-014	-1.50959e-014	-7.94357e-015	5.65183e-015	-9.19429e-015	5.80474e-015	-7.0877e-015	-2.6197e-015	1.31818e-014	8.61435e-015	1.03896e-014	1.00317e-014	8.93003e-015	7.27067e-015	6.17776e-015	1.18035e-014	7.99883e-015	6.07383e-015	1.39064e-015
-9.88e-015	6.41896e-015	-1.64e-015	3.80441e-015	7.3552e-015	-3.8751e-016	1.12257e-014	-1.53156e-014	-7.95717e-015	5.42024e-015	-9.11777e-015	5.74353e-015	-6.60173e-015	-2.52625e-015	1.32787e-014	8.51194e-015	1.04043e-014	9.8806e-015	8.77395e-015	7.07382e-015	6.27181e-015	1.16736e-014	7.77533e-015	6.28313e-015	1.08764e-015
-1.00196e-014	6.42031e-015	-1.5344e-015	4.14382e-015	7.36312e-015	-4.36957e-016	1.10718e-014	-1.5517e-014	-7.97932e-015	5.17809e-015	-9.04337e-015	5.67702e-015	-6.11573e-015	-2.41222e-015	1.33392e-014	8.41643e-015	1.03983e-014	9.71989e-015	8.60846e-015	6.86617e-015	6.37644e-015	1.1523e-014	7.54343e-015	6.47248e-015	7.69365e-016
-1.01506e-014	6.4062e-015	-1.42079e-015	4.46681e-015	7.35157e-015	-4.90782e-016	1.08901e-014	-1.57013e-014	-8.0113e-015	4.92695e-015	-8.97089e-015	5.60586e-015	-5.63294e-015	-2.27814e-015	1.33627e-014	8.32756e-015	1.03714e-014	9.55075e-015	8.4336e-015	6.64899e-015	6.49101e-015	1.13526e-014	7.30518e-015	6.64043e-015	4.38134e-016
-1.02715e-014	6.37848e-015	-1.3002e-015	4.77051e-015	7.32066e-015	-5.50993e-016	1.06814e-014	-1.58693e-014	-8.05461e-015	4.66805e-015	-8.89925e-015	5.53015e-015	-5.15625e-015	-2.12502e-015	1.33491e-014	8.24514e-015	1.03238e-014	9.37445e-015	8.25052e-015	6.42342e-015	6.61445e-015	1.1163e-014	7.06211e-015	6.78534e-015	9.5455e-017
-1.0381e-014	6.339e-015	-1.17349e-015	5.05223e-015	7.27022e-015	-6.19385e-016	1.04462e-014	-1.60223e-014	-8.1099e-015	4.40288e-015	-8.82818e-015	5.4504e-015	-4.68829e-015	-1.95347e-015	1.32982e-014	8.16902e-015	1.02552e-014	9.19241e-015	8.05975e-015	6.19124e-015	6.74567e-015	1.09552e-014	6.81559e-015	6.90594e-015	-2.56847e-016
-1.04779e-014	6.28931e-015	-1.04206e-015	5.30992e-015	7.20011e-015	-6.97968e-016	1.01858e-014	-1.61616e-014	-8.17715e-015	4.13363e-015	-8.7576e-015	5.36765e-015	-4.23222e-015	-1.76392e-015	1.32104e-014	8.09884e-015	1.01667e-014	9.00605e-015	7.86239e-015	5.95443e-015	6.88306e-015	1.07303e-014	6.56682e-015	7.00127e-015	-6.1716e-016
-1.05607e-014	6.23142e-015	-9.06491e-016	5.54124e-015	7.11097e-015	-7.88645e-016	9.90144e-015	-1.62887e-014	-8.25688e-015	3.86147e-015	-8.68708e-015	5.28216e-015	-3.79075e-015	-1.5582e-015	1.30867e-014	8.03394e-015	1.00584e-014	8.81644e-015	7.65862e-015	5.71442e-015	7.02576e-015	1.04887e-014	6.31686e-015	7.07041e-015	-9.83047e-016
-1.06279e-014	6.16765e-015	-7.68526e-016	5.74435e-015	7.0031e-015	-8.93643e-016	9.59407e-015	-1.64048e-014	-8.34924e-015	3.58746e-015	-8.61572e-015	5.19393e-015	-3.36567e-015	-1.33732e-015	1.29282e-014	7.97323e-015	9.93107e-015	8.62446e-015	7.44857e-015	5.47316e-015	7.17185e-015	1.02309e-014	6.06684e-015	7.11226e-015	-1.35264e-015
-1.06774e-014	6.10014e-015	-6.29342e-016	5.91743e-015	6.87774e-015	-1.01351e-015	9.26559e-015	-1.65118e-014	-8.45362e-015	3.31265e-015	-8.54249e-015	5.10352e-015	-2.95808e-015	-1.10293e-015	1.27366e-014	7.91582e-015	9.78534e-015	8.431e-015	7.23309e-015	5.2315e-015	7.31946e-015	9.95739e-015	5.81764e-015	7.12656e-015	-1.7239e-015
-1.07077e-014	6.0315e-015	-4.89809e-016	6.05979e-015	6.7359e-015	-1.14935e-015	8.91718e-015	-1.66112e-014	-8.56946e-015	3.03852e-015	-8.4664e-015	5.01188e-015	-2.57055e-015	-8.56844e-016	1.25134e-014	7.86138e-015	9.62081e-015	8.23739e-015	7.0125e-015	4.99095e-015	7.46566e-015	9.66863e-015	5.57033e-015	7.11296e-015	-2.09473e-015
-1.07172e-014	5.96431e-015	-3.51111e-016	6.17053e-015	6.5789e-015	-1.30302e-015	8.55107e-015	-1.67042e-014	-8.69554e-015	2.76631e-015	-8.38625e-015	4.91977e-015	-2.20457e-015	-6.00611e-016	1.22607e-014	7.80854e-015	9.43812e-015	8.044e-015	6.78657e-015	4.75307e-015	7.60802e-015	9.36485e-015	5.32444e-015	7.07135e-015	-2.46288e-015
-1.07039e-014	5.90085e-015	-2.14272e-016	6.24896e-015	6.40799e-015	-1.47524e-015	8.16913e-015	-1.67927e-014	-8.83137e-015	2.49741e-015	-8.30135e-015	4.82826e-015	-1.86134e-015	-3.35678e-016	1.19805e-014	7.75609e-015	9.23783e-015	7.85105e-015	6.55632e-015	4.51952e-015	7.74406e-015	9.04589e-015	5.08019e-015	7.00153e-015	-2.82725e-015
-1.06675e-014	5.8431e-015	-8.05124e-017	6.29532e-015	6.22435e-015	-1.66651e-015	7.77305e-015	-1.68782e-014	-8.97636e-015	2.23253e-015	-8.21138e-015	4.73777e-015	-1.54194e-015	-6.36864e-017	1.16752e-014	7.70269e-015	9.02149e-015	7.65906e-015	6.3222e-015	4.29148e-015	7.8715e-015	8.711e-015	4.83766e-015	6.90477e-015	-3.18634e-015
-1.06066e-014	5.79303e-015	4.95259e-017	6.30956e-015	6.02903e-015	-1.87725e-015	7.36485e-015	-1.69622e-014	-9.12933e-015	1.9729e-015	-8.11569e-015	4.64835e-015	-1.24677e-015	2.13481e-016	1.13475e-014	7.64764e-015	8.78916e-015	7.46827e-015	6.08404e-015	4.06988e-015	7.98851e-015	8.35952e-015	4.59682e-015	6.78179e-015	-3.53839e-015
-1.05195e-014	5.75263e-015	1.74834e-016	6.29194e-015	5.82408e-015	-2.10838e-015	6.94655e-015	-1.70463e-014	-9.28889e-015	1.71898e-015	-8.0132e-015	4.56033e-015	-9.76243e-016	4.93707e-016	1.09996e-014	7.58981e-015	8.54128e-015	7.27855e-015	5.84241e-015	3.85554e-015	8.09264e-015	7.9922e-015	4.35764e-015	6.63338e-015	-3.88123e-015
-1.04057e-014	5.72452e-015	2.94175e-016	6.24344e-015	5.61154e-015	-2.3594e-015	6.51989e-015	-1.71313e-014	-9.45425e-015	1.47165e-015	-7.90369e-015	4.474e-015	-7.30575e-016	7.75252e-016	1.06342e-014	7.52802e-015	8.27897e-015	7.0899e-015	5.59696e-015	3.64943e-015	8.18134e-015	7.60957e-015	4.11944e-015	6.46085e-015	-4.21368e-015
-1.02639e-014	5.70996e-015	4.0683e-016	6.16489e-015	5.39327e-015	-2.62966e-015	6.0869e-015	-1.72183e-014	-9.62354e-015	1.23115e-015	-7.78633e-015	4.39046e-015	-5.09874e-016	1.05608e-015	1.02549e-014	7.46161e-015	8.00257e-015	6.90186e-015	5.34805e-015	3.4523e-015	8.25316e-015	7.21114e-015	3.88172e-015	6.2657e-015	-4.53408e-015
-1.00928e-014	5.71006e-015	5.12894e-016	6.05755e-015	5.17099e-015	-2.91842e-015	5.64952e-015	-1.73079e-014	-9.79438e-015	9.9784e-016	-7.66047e-015	4.31028e-015	-3.1374e-016	1.33428e-015	9.86468e-015	7.38898e-015	7.71268e-015	6.71412e-015	5.09589e-015	3.26439e-015	8.30585e-015	6.79639e-015	3.64405e-015	6.04925e-015	-4.84072e-015
-9.89242e-015	5.72552e-015	6.11805e-016	5.92333e-015	4.94667e-015	-3.22445e-015	5.20902e-015	-1.74004e-014	-9.96497e-015	7.72274e-016	-7.52586e-015	4.2338e-015	-1.41181e-016	1.60877e-015	9.46739e-015	7.30951e-015	7.41039e-015	6.52616e-015	4.84049e-015	3.08576e-015	8.3373e-015	6.36549e-015	3.40617e-015	5.81368e-015	-5.13238e-015
-9.66223e-015	5.75701e-015	7.0352e-016	5.7644e-015	4.72211e-015	-3.54711e-015	4.76708e-015	-1.74953e-014	-1.01338e-014	5.54608e-016	-7.38217e-015	4.16088e-015	8.24817e-018	1.87769e-015	9.06541e-015	7.2223e-015	7.09636e-015	6.33716e-015	4.58147e-015	2.91694e-015	8.34559e-015	5.91872e-015	3.1677e-015	5.56113e-015	-5.40846e-015
-9.40223e-015	5.80514e-015	7.87354e-016	5.58226e-015	4.49927e-015	-3.88515e-015	4.3255e-015	-1.75925e-014	-1.02992e-014	3.4463e-016	-7.22898e-015	4.09223e-015	1.35263e-016	2.13926e-015	8.66111e-015	7.12645e-015	6.77139e-015	6.14605e-015	4.319e-015	2.7582e-015	8.32961e-015	5.45556e-015	2.92746e-015	5.29327e-015	-5.66834e-015
-9.11208e-015	5.86964e-015	8.6304e-016	5.37955e-015	4.28017e-015	-4.23763e-015	3.8857e-015	-1.76918e-014	-1.04593e-014	1.42619e-016	-7.06646e-015	4.02851e-015	2.40822e-016	2.39177e-015	8.25751e-015	7.02169e-015	6.43546e-015	5.95194e-015	4.05349e-015	2.60945e-015	8.28845e-015	4.97604e-015	2.68521e-015	5.01233e-015	-5.91126e-015
-8.79209e-015	5.95069e-015	9.30981e-016	5.15822e-015	4.06596e-015	-4.60243e-015	3.44888e-015	-1.7793e-014	-1.06124e-014	-5.21378e-017	-6.89428e-015	3.96896e-015	3.25777e-016	2.63356e-015	7.85729e-015	6.9074e-015	6.08962e-015	5.75355e-015	3.78386e-015	2.47003e-015	8.22028e-015	4.48061e-015	2.44065e-015	4.72134e-015	-6.13625e-015
-8.44349e-015	6.04775e-015	9.91419e-016	4.92126e-015	3.85852e-015	-4.97717e-015	3.01642e-015	-1.78949e-014	-1.07573e-014	-2.40175e-016	-6.71298e-015	3.91382e-015	3.91456e-016	2.8636e-015	7.46318e-015	6.78287e-015	5.73425e-015	5.55011e-015	3.50918e-015	2.33899e-015	8.12427e-015	3.96989e-015	2.19354e-015	4.42235e-015	-6.34275e-015
-8.06624e-015	6.15978e-015	1.04457e-015	4.6715e-015	3.65919e-015	-5.35993e-015	2.58889e-015	-1.79963e-014	-1.08923e-014	-4.22154e-016	-6.52321e-015	3.86414e-015	4.39215e-016	3.08069e-015	7.07744e-015	6.64829e-015	5.36958e-015	5.34035e-015	3.22929e-015	2.21575e-015	8.00029e-015	3.44489e-015	1.94315e-015	4.11814e-015	-6.53052e-015
-7.66129e-015	6.28549e-015	1.09071e-015	4.41146e-015	3.46978e-015	-5.74914e-015	2.16753e-015	-1.80959e-014	-1.10164e-014	-5.98743e-016	-6.32551e-015	3.81992e-015	4.70154e-016	3.28362e-015	6.70258e-015	6.50319e-015	4.99582e-015	5.12331e-015	2.94473e-015	2.09963e-015	7.84766e-015	2.90642e-015	1.68901e-015	3.81087e-015	-6.69945e-015
-7.23008e-015	6.42327e-015	1.13063e-015	4.14387e-015	3.29143e-015	-6.14377e-015	1.75246e-015	-1.81922e-014	-1.11283e-014	-7.70357e-016	-6.11997e-015	3.78059e-015	4.85108e-016	3.47208e-015	6.34036e-015	6.3473e-015	4.61271e-015	4.89792e-015	2.65558e-015	1.98922e-015	7.66646e-015	2.35607e-015	1.43141e-015	3.5032e-015	-6.84916e-015
-6.77447e-015	6.5711e-015	1.16498e-015	3.87153e-015	3.12545e-015	-6.54205e-015	1.34426e-015	-1.82842e-014	-1.12272e-014	-9.37642e-016	-5.90714e-015	3.74629e-015	4.85193e-016	3.64444e-015	5.99251e-015	6.18064e-015	4.22102e-015	4.66269e-015	2.36067e-015	1.88353e-015	7.4571e-015	1.79484e-015	1.17025e-015	3.19718e-015	-6.97959e-015
-6.29669e-015	6.72658e-015	1.19421e-015	3.59756e-015	2.9727e-015	-6.94175e-015	9.43473e-016	-1.83702e-014	-1.13132e-014	-1.10141e-015	-5.68805e-015	3.71673e-015	4.72061e-016	3.80052e-015	5.66016e-015	6.00369e-015	3.82089e-015	4.41687e-015	2.06013e-015	1.78108e-015	7.22018e-015	1.22447e-015	9.05366e-016	2.89583e-015	-7.09126e-015
-5.79784e-015	6.8883e-015	1.21945e-015	3.32444e-015	2.83318e-015	-7.34056e-015	5.5053e-016	-1.84484e-014	-1.13853e-014	-1.26287e-015	-5.46386e-015	3.69135e-015	4.4641e-016	3.93879e-015	5.34464e-015	5.81707e-015	3.41196e-015	4.15901e-015	1.7538e-015	1.68047e-015	6.9561e-015	6.46838e-016	6.37295e-016	2.60177e-015	-7.18487e-015
-5.28063e-015	7.05374e-015	1.24148e-015	3.05442e-015	2.70794e-015	-7.73592e-015	1.65671e-016	-1.85168e-014	-1.14423e-014	-1.42242e-015	-5.23556e-015	3.66942e-015	4.10125e-016	4.05934e-015	5.04682e-015	5.62151e-015	2.99496e-015	3.88828e-015	1.44116e-015	1.58022e-015	6.66594e-015	6.35407e-017	3.66719e-016	2.31777e-015	-7.26117e-015
-4.74829e-015	7.22005e-015	1.26149e-015	2.78972e-015	2.59663e-015	-8.12557e-015	-2.10985e-016	-1.85738e-014	-1.14843e-014	-1.58132e-015	-5.00396e-015	3.65037e-015	3.63807e-016	4.16193e-015	4.7673e-015	5.41785e-015	2.56991e-015	3.60384e-015	1.12236e-015	1.47849e-015	6.3512e-015	-5.23174e-016	9.40707e-017	2.04612e-015	-7.32064e-015
-4.20365e-015	7.38478e-015	1.28074e-015	2.53204e-015	2.49933e-015	-8.50813e-015	-5.79607e-016	-1.8618e-014	-1.15111e-014	-1.7404e-015	-4.77062e-015	3.6338e-015	3.08052e-016	4.24595e-015	4.5061e-015	5.20709e-015	2.13667e-015	3.30499e-015	7.97583e-016	1.37324e-015	6.01308e-015	-1.1115e-015	-1.79824e-016	1.78872e-015	-7.36368e-015
-3.64936e-015	7.54473e-015	1.29983e-015	2.28331e-015	2.41633e-015	-8.88135e-015	-9.40634e-016	-1.86482e-014	-1.1523e-014	-1.90078e-015	-4.53704e-015	3.61838e-015	2.4322e-016	4.31155e-015	4.26344e-015	4.98993e-015	1.69629e-015	2.99071e-015	4.66367e-016	1.26345e-015	5.65265e-015	-1.69903e-015	-4.55131e-016	1.54784e-015	-7.39116e-015
-3.08862e-015	7.69646e-015	1.31959e-015	2.04577e-015	2.3482e-015	-9.24393e-015	-1.29384e-015	-1.86629e-014	-1.1521e-014	-2.06364e-015	-4.30431e-015	3.60232e-015	1.69872e-016	4.359e-015	4.03912e-015	4.76744e-015	1.2495e-015	2.66033e-015	1.28581e-016	1.14731e-015	5.27144e-015	-2.2832e-015	-7.3109e-016	1.32505e-015	-7.40428e-015
-2.52471e-015	7.83767e-015	1.34108e-015	1.82083e-015	2.29384e-015	-9.59378e-015	-1.63963e-015	-1.86608e-014	-1.15053e-014	-2.22916e-015	-4.07337e-015	3.58487e-015	8.89936e-017	4.38862e-015	3.83248e-015	4.5403e-015	7.95863e-016	2.31372e-015	-2.15331e-016	1.0231e-015	4.87184e-015	-2.86137e-015	-1.00702e-015	1.12164e-015	-7.40369e-015
-1.9608e-015	7.96604e-015	1.36523e-015	1.60933e-015	2.25273e-015	-9.92993e-015	-1.97767e-015	-1.86404e-014	-1.14769e-014	-2.39826e-015	-3.84536e-015	3.56575e-015	1.31244e-018	4.39995e-015	3.64221e-015	4.31048e-015	3.36004e-016	1.95064e-015	-5.6551e-016	8.89662e-016	4.45582e-015	-3.43043e-015	-1.28206e-015	9.39015e-016	-7.39019e-015
-1.40027e-015	8.07886e-015	1.39318e-015	1.41198e-015	2.22439e-015	-1.02511e-014	-2.30838e-015	-1.86007e-014	-1.14373e-014	-2.57147e-015	-3.62226e-015	3.54327e-015	-9.25387e-017	4.39355e-015	3.46819e-015	4.07879e-015	-1.29343e-016	1.57115e-015	-9.21833e-016	7.4612e-016	4.02545e-015	-3.98734e-015	-1.55456e-015	7.78542e-016	-7.36522e-015
-8.46918e-016	8.17357e-015	1.4258e-015	1.22893e-015	2.20796e-015	-1.05565e-014	-2.63228e-015	-1.85408e-014	-1.13866e-014	-2.749e-015	-3.40456e-015	3.51582e-015	-1.917e-016	4.37019e-015	3.30875e-015	3.8464e-015	-5.98805e-016	1.17537e-015	-1.28441e-015	5.9106e-016	3.58305e-015	-4.52882e-015	-1.82411e-015	6.41068e-016	-7.32912e-015
-3.03701e-016	8.24839e-015	1.464e-015	1.06068e-015	2.20214e-015	-1.08446e-014	-2.95003e-015	-1.84606e-014	-1.13262e-014	-2.93095e-015	-3.19362e-015	3.48173e-015	-2.95882e-016	4.3306e-015	3.16257e-015	3.61474e-015	-1.07118e-015	7.63694e-016	-1.65253e-015	4.22892e-016	3.13069e-015	-5.0525e-015	-2.08944e-015	5.27573e-016	-7.28338e-015
2.25897e-016	8.30161e-015	1.50894e-015	9.06856e-016	2.20567e-015	-1.1115e-014	-3.26154e-015	-1.83595e-014	-1.12574e-014	-3.11803e-015	-2.99105e-015	3.43941e-015	-4.04477e-016	4.27549e-015	3.02779e-015	3.38553e-015	-1.54599e-015	3.36356e-016	-2.02528e-015	2.41179e-016	2.67069e-015	-5.55572e-015	-2.34982e-015	4.38458e-016	-7.2289e-015
7.38349e-016	8.33149e-015	1.56117e-015	7.67219e-016	2.21739e-015	-1.13666e-014	-3.56742e-015	-1.82375e-014	-1.11815e-014	-3.31005e-015	-2.79799e-015	3.38703e-015	-5.17695e-016	4.20582e-015	2.90348e-015	3.15994e-015	-2.02243e-015	-1.06005e-016	-2.40142e-015	4.47215e-017	2.20573e-015	-6.03514e-015	-2.60481e-015	3.74007e-016	-7.16705e-015
1.23088e-015	8.33624e-015	1.62102e-015	6.41683e-016	2.23593e-015	-1.15993e-014	-3.86736e-015	-1.80954e-014	-1.11005e-014	-3.50709e-015	-2.61588e-015	3.32267e-015	-6.3496e-016	4.12257e-015	2.78777e-015	2.93947e-015	-2.49895e-015	-5.62065e-016	-2.78066e-015	-1.66751e-016	1.73781e-015	-6.48819e-015	-2.85388e-015	3.34264e-016	-7.09899e-015
1.70013e-015	8.31485e-015	1.68901e-015	5.29024e-016	2.25939e-015	-1.18129e-014	-4.16112e-015	-1.79345e-014	-1.10155e-014	-3.70822e-015	-2.44557e-015	3.24502e-015	-7.55898e-016	4.02661e-015	2.67876e-015	2.72587e-015	-2.97387e-015	-1.03103e-015	-3.16236e-015	-3.9391e-016	1.26888e-015	-6.91253e-015	-3.09603e-015	3.18757e-016	-7.02534e-015
2.14351e-015	8.26639e-015	1.76571e-015	4.28107e-016	2.28668e-015	-1.20071e-014	-4.4484e-015	-1.77544e-014	-1.09274e-014	-3.9134e-015	-2.2882e-015	3.15288e-015	-8.8028e-016	3.91859e-015	2.57521e-015	2.52003e-015	-3.44525e-015	-1.51222e-015	-3.54608e-015	-6.36733e-016	8.01471e-016	-7.30593e-015	-3.33043e-015	3.27452e-016	-6.94705e-015
2.55878e-015	8.19099e-015	1.85172e-015	3.37959e-016	2.31608e-015	-1.21809e-014	-4.72889e-015	-1.75562e-014	-1.08379e-014	-4.12251e-015	-2.14448e-015	3.04484e-015	-1.00751e-015	3.80018e-015	2.47567e-015	2.32303e-015	-3.91121e-015	-2.00393e-015	-3.93012e-015	-8.95834e-016	3.37498e-016	-7.66576e-015	-3.55679e-015	3.59567e-016	-6.8653e-015
2.94357e-015	8.08908e-015	1.94706e-015	2.57109e-016	2.34607e-015	-1.23344e-014	-5.00281e-015	-1.73418e-014	-1.07486e-014	-4.33509e-015	-2.01519e-015	2.91961e-015	-1.13767e-015	3.67213e-015	2.37851e-015	2.1362e-015	-4.36929e-015	-2.50446e-015	-4.31302e-015	-1.17106e-015	-1.21185e-016	-7.99018e-015	-3.77416e-015	4.14493e-016	-6.78034e-015
3.29574e-015	7.9611e-015	2.05183e-015	1.84073e-016	2.37557e-015	-1.24685e-014	-5.26925e-015	-1.71126e-014	-1.06609e-014	-4.55011e-015	-1.90043e-015	2.77658e-015	-1.26985e-015	3.53545e-015	2.28215e-015	1.96033e-015	-4.81745e-015	-3.01163e-015	-4.6932e-015	-1.46168e-015	-5.72519e-016	-8.27829e-015	-3.98227e-015	4.91162e-016	-6.69288e-015
3.61356e-015	7.8077e-015	2.1663e-015	1.17501e-016	2.40317e-015	-1.25828e-014	-5.52742e-015	-1.68704e-014	-1.05758e-014	-4.76679e-015	-1.80116e-015	2.6154e-015	-1.40317e-015	3.39207e-015	2.18543e-015	1.79698e-015	-5.25352e-015	-3.52404e-015	-5.06866e-015	-1.76694e-015	-1.01529e-015	-8.52915e-015	-4.18033e-015	5.88403e-016	-6.60346e-015
3.89587e-015	7.63051e-015	2.29008e-015	5.55167e-017	2.42793e-015	-1.26771e-014	-5.77718e-015	-1.66169e-014	-1.04944e-014	-4.98459e-015	-1.71777e-015	2.43542e-015	-1.53663e-015	3.24283e-015	2.08691e-015	1.6471e-015	-5.67525e-015	-4.03986e-015	-5.43807e-015	-2.08568e-015	-1.44758e-015	-8.74172e-015	-4.36846e-015	7.04772e-016	-6.51213e-015
4.14183e-015	7.4313e-015	2.42287e-015	-3.80663e-018	2.44791e-015	-1.27519e-014	-6.01737e-015	-1.63546e-014	-1.04176e-014	-5.20154e-015	-1.65061e-015	2.23539e-015	-1.66933e-015	3.08888e-015	1.9856e-015	1.51179e-015	-6.0802e-015	-4.55662e-015	-5.80005e-015	-2.41665e-015	-1.86791e-015	-8.91516e-015	-4.54657e-015	8.38895e-016	-6.41934e-015
4.35104e-015	7.21166e-015	2.56457e-015	-6.19021e-017	2.462e-015	-1.28067e-014	-6.24716e-015	-1.60846e-014	-1.03465e-014	-5.41689e-015	-1.59967e-015	2.01523e-015	-1.80083e-015	2.93212e-015	1.88124e-015	1.39129e-015	-6.46533e-015	-5.07214e-015	-6.15253e-015	-2.75903e-015	-2.27489e-015	-9.0496e-015	-4.7143e-015	9.89445e-016	-6.32481e-015
4.52276e-015	6.97393e-015	2.71438e-015	-1.19908e-016	2.46905e-015	-1.28421e-014	-6.46511e-015	-1.58085e-014	-1.02821e-014	-5.63013e-015	-1.56485e-015	1.77529e-015	-1.92977e-015	2.77395e-015	1.77328e-015	1.28642e-015	-6.8281e-015	-5.58374e-015	-6.4935e-015	-3.1111e-015	-2.66744e-015	-9.14499e-015	-4.87183e-015	1.15434e-015	-6.22928e-015
4.65707e-015	6.72073e-015	2.87207e-015	-1.79547e-016	2.4687e-015	-1.28586e-014	-6.67025e-015	-1.55286e-014	-1.02247e-014	-5.84059e-015	-1.54537e-015	1.5167e-015	-2.05568e-015	2.61541e-015	1.66088e-015	1.19709e-015	-7.16566e-015	-6.08958e-015	-6.82148e-015	-3.47136e-015	-3.04431e-015	-9.20157e-015	-5.01889e-015	1.3324e-015	-6.13255e-015
4.75405e-015	6.45564e-015	3.03695e-015	-2.42273e-016	2.46048e-015	-1.28559e-014	-6.86188e-015	-1.52463e-014	-1.01745e-014	-6.04624e-015	-1.54064e-015	1.23997e-015	-2.17785e-015	2.45798e-015	1.54457e-015	1.12302e-015	-7.47486e-015	-6.58662e-015	-7.1344e-015	-3.8375e-015	-3.40432e-015	-9.22057e-015	-5.15622e-015	1.5214e-015	-6.03388e-015
4.81444e-015	6.18176e-015	3.20892e-015	-3.09547e-016	2.4432e-015	-1.28346e-014	-7.0381e-015	-1.49639e-014	-1.01314e-014	-6.24548e-015	-1.55029e-015	9.46126e-016	-2.29476e-015	2.30295e-015	1.42441e-015	1.06523e-015	-7.75335e-015	-7.072e-015	-7.43001e-015	-4.20733e-015	-3.74629e-015	-9.20274e-015	-5.28438e-015	1.72025e-015	-5.93326e-015
4.83931e-015	5.90242e-015	3.38782e-015	-3.82162e-016	2.41658e-015	-1.27948e-014	-7.1975e-015	-1.46834e-014	-1.00956e-014	-6.43713e-015	-1.57377e-015	6.36844e-016	-2.40497e-015	2.15218e-015	1.30013e-015	1.02361e-015	-7.99862e-015	-7.54303e-015	-7.70687e-015	-4.57891e-015	-4.06925e-015	-9.14927e-015	-5.40352e-015	1.9274e-015	-5.83023e-015
4.82998e-015	5.62115e-015	3.57296e-015	-4.60749e-016	2.38037e-015	-1.27357e-014	-7.33869e-015	-1.44063e-014	-1.00669e-014	-6.61997e-015	-1.60935e-015	3.13477e-016	-2.50691e-015	2.00705e-015	1.17271e-015	9.98076e-016	-8.2076e-015	-7.9971e-015	-7.96269e-015	-4.95014e-015	-4.37249e-015	-9.06126e-015	-5.51383e-015	2.14097e-015	-5.72473e-015
4.78782e-015	5.34197e-015	3.76332e-015	-5.45444e-016	2.33441e-015	-1.26579e-014	-7.46066e-015	-1.41345e-014	-1.00446e-014	-6.79277e-015	-1.65631e-015	-2.1556e-017	-2.59965e-015	1.86919e-015	1.04308e-015	9.88327e-016	-8.37803e-015	-8.43177e-015	-8.19564e-015	-5.31816e-015	-4.65575e-015	-8.94135e-015	-5.61583e-015	2.35963e-015	-5.61584e-015
4.71533e-015	5.06844e-015	3.95837e-015	-6.37168e-016	2.27934e-015	-1.25619e-014	-7.56225e-015	-1.38686e-014	-1.00278e-014	-6.95467e-015	-1.71331e-015	-3.65313e-016	-2.68123e-015	1.73969e-015	9.12514e-016	9.94082e-016	-8.50834e-015	-8.84493e-015	-8.40397e-015	-5.68079e-015	-4.91882e-015	-8.79229e-015	-5.70973e-015	2.58139e-015	-5.50293e-015
4.61508e-015	4.80427e-015	4.15737e-015	-7.35548e-016	2.2154e-015	-1.24479e-014	-7.64247e-015	-1.36096e-014	-1.00157e-014	-7.10443e-015	-1.77854e-015	-7.15295e-016	-2.75108e-015	1.61994e-015	7.826e-016	1.0147e-015	-8.59716e-015	-9.23372e-015	-8.58624e-015	-6.03558e-015	-5.16121e-015	-8.61644e-015	-5.79552e-015	2.80493e-015	-5.38498e-015
4.48902e-015	4.55287e-015	4.35967e-015	-8.40478e-016	2.14325e-015	-1.23152e-014	-7.70041e-015	-1.33582e-014	-1.00071e-014	-7.24121e-015	-1.85072e-015	-1.06881e-015	-2.80731e-015	1.51167e-015	6.5384e-016	1.04955e-015	-8.64235e-015	-9.59581e-015	-8.74104e-015	-6.37968e-015	-5.38238e-015	-8.4165e-015	-5.8736e-015	3.02878e-015	-5.2605e-015
4.34016e-015	4.31805e-015	4.56387e-015	-9.5122e-016	2.06326e-015	-1.21636e-014	-7.73529e-015	-1.31152e-014	-9.99991e-015	-7.36406e-015	-1.92847e-015	-1.42325e-015	-2.84845e-015	1.41624e-015	5.28028e-016	1.09777e-015	-8.64234e-015	-9.92883e-015	-8.86735e-015	-6.71077e-015	-5.58188e-015	-8.19493e-015	-5.94393e-015	3.25203e-015	-5.12907e-015
4.17113e-015	4.10351e-015	4.7695e-015	-1.06674e-015	1.97621e-015	-1.19932e-014	-7.74644e-015	-1.28805e-014	-9.99252e-015	-7.47208e-015	-2.00995e-015	-1.77428e-015	-2.87298e-015	1.33449e-015	4.07254e-016	1.15903e-015	-8.59672e-015	-1.02307e-014	-8.96431e-015	-7.027e-015	-5.75978e-015	-7.95433e-015	-6.00649e-015	3.47334e-015	-4.99025e-015
3.98478e-015	3.91168e-015	4.97616e-015	-1.18597e-015	1.88262e-015	-1.1804e-014	-7.73318e-015	-1.26546e-014	-9.98376e-015	-7.56432e-015	-2.09333e-015	-2.11838e-015	-2.88002e-015	1.26778e-015	2.93167e-016	1.23274e-015	-8.50435e-015	-1.05001e-014	-9.03124e-015	-7.32603e-015	-5.91591e-015	-7.69748e-015	-6.06172e-015	3.69135e-015	-4.84321e-015
3.78412e-015	3.74533e-015	5.18297e-015	-1.30706e-015	1.78364e-015	-1.15954e-014	-7.69552e-015	-1.2437e-014	-9.97189e-015	-7.64018e-015	-2.17661e-015	-2.45209e-015	-2.86821e-015	1.21731e-015	1.87935e-016	1.31782e-015	-8.36457e-015	-1.07355e-014	-9.06756e-015	-7.60587e-015	-6.04997e-015	-7.42771e-015	-6.10958e-015	3.90499e-015	-4.68723e-015
3.57259e-015	3.60673e-015	5.38965e-015	-1.42883e-015	1.6812e-015	-1.13672e-014	-7.63343e-015	-1.22263e-014	-9.95497e-015	-7.69896e-015	-2.25807e-015	-2.77131e-015	-2.83631e-015	1.18387e-015	9.37704e-017	1.4135e-015	-8.1774e-015	-1.0935e-014	-9.073e-015	-7.86329e-015	-6.16193e-015	-7.14732e-015	-6.14993e-015	4.11346e-015	-4.52149e-015
3.35337e-015	3.49821e-015	5.59559e-015	-1.54952e-015	1.57631e-015	-1.11191e-014	-7.54669e-015	-1.2022e-014	-9.93147e-015	-7.74015e-015	-2.336e-015	-3.07163e-015	-2.78311e-015	1.16807e-015	1.26558e-017	1.51918e-015	-7.94383e-015	-1.10971e-014	-9.04751e-015	-8.09553e-015	-6.25148e-015	-6.85933e-015	-6.18191e-015	4.31604e-015	-4.34482e-015
3.12954e-015	3.42198e-015	5.80018e-015	-1.66671e-015	1.46981e-015	-1.08515e-014	-7.43557e-015	-1.18236e-014	-9.89925e-015	-7.76339e-015	-2.40842e-015	-3.34896e-015	-2.70802e-015	1.17027e-015	-5.3819e-017	1.6341e-015	-7.66557e-015	-1.12205e-014	-8.99091e-015	-8.30145e-015	-6.31889e-015	-6.56711e-015	-6.20612e-015	4.51225e-015	-4.15691e-015
2.90473e-015	3.37935e-015	6.00275e-015	-1.77795e-015	1.3635e-015	-1.05642e-014	-7.30056e-015	-1.16288e-014	-9.85624e-015	-7.7683e-015	-2.47296e-015	-3.59967e-015	-2.61007e-015	1.19107e-015	-1.03694e-016	1.75778e-015	-7.34431e-015	-1.13043e-014	-8.90356e-015	-8.47916e-015	-6.3638e-015	-6.27303e-015	-6.22216e-015	4.70136e-015	-3.95724e-015
2.68247e-015	3.37131e-015	6.20335e-015	-1.88044e-015	1.25876e-015	-1.02575e-014	-7.14258e-015	-1.14362e-014	-9.80054e-015	-7.75532e-015	-2.52769e-015	-3.81953e-015	-2.48902e-015	1.23101e-015	-1.3493e-016	1.88914e-015	-6.98177e-015	-1.13475e-014	-8.78647e-015	-8.62747e-015	-6.38621e-015	-5.97914e-015	-6.22908e-015	4.88316e-015	-3.74557e-015
2.46562e-015	3.39853e-015	6.40157e-015	-1.97164e-015	1.15676e-015	-9.93149e-015	-6.96286e-015	-1.12441e-014	-9.72989e-015	-7.72415e-015	-2.57013e-015	-4.00498e-015	-2.3447e-015	1.29064e-015	-1.45665e-016	2.02745e-015	-6.57994e-015	-1.13499e-014	-8.64118e-015	-8.74461e-015	-6.38573e-015	-5.68729e-015	-6.22588e-015	5.05738e-015	-3.52195e-015
2.25694e-015	3.46094e-015	6.5971e-015	-2.0493e-015	1.05921e-015	-9.58626e-015	-6.76267e-015	-1.10506e-014	-9.64184e-015	-7.67454e-015	-2.59846e-015	-4.15237e-015	-2.17701e-015	1.37009e-015	-1.345e-016	2.17217e-015	-6.14147e-015	-1.13117e-014	-8.4688e-015	-8.82948e-015	-6.36297e-015	-5.3997e-015	-6.2113e-015	5.22345e-015	-3.28607e-015
2.05912e-015	3.55858e-015	6.78947e-015	-2.11065e-015	9.67397e-016	-9.22151e-015	-6.54317e-015	-1.08535e-014	-9.53463e-015	-7.60674e-015	-2.61126e-015	-4.25818e-015	-1.9861e-015	1.4691e-015	-1.00615e-016	2.32226e-015	-5.6699e-015	-1.1233e-014	-8.27137e-015	-8.88152e-015	-6.31833e-015	-5.11759e-015	-6.18441e-015	5.3807e-015	-3.03738e-015
1.8746e-015	3.6906e-015	6.97871e-015	-2.15325e-015	8.82604e-016	-8.8383e-015	-6.30529e-015	-1.06508e-014	-9.40667e-015	-7.52102e-015	-2.60683e-015	-4.31923e-015	-1.77207e-015	1.58764e-015	-4.22208e-017	2.47693e-015	-5.16893e-015	-1.11141e-014	-8.05016e-015	-8.90058e-015	-6.25144e-015	-4.84271e-015	-6.14428e-015	5.52907e-015	-2.77597e-015
1.70552e-015	3.85544e-015	7.16392e-015	-2.17424e-015	8.06601e-016	-8.43737e-015	-6.05107e-015	-1.04397e-014	-9.25607e-015	-7.41718e-015	-2.58274e-015	-4.33286e-015	-1.53561e-015	1.72505e-015	4.10147e-017	2.63589e-015	-4.64219e-015	-1.09558e-014	-7.80717e-015	-8.88582e-015	-6.16267e-015	-4.57633e-015	-6.09045e-015	5.66869e-015	-2.50183e-015
1.55441e-015	4.05131e-015	7.34472e-015	-2.17089e-015	7.41258e-016	-8.01992e-015	-5.78228e-015	-1.02178e-014	-9.08121e-015	-7.29529e-015	-2.53756e-015	-4.29631e-015	-1.27785e-015	1.88107e-015	1.49907e-016	2.79816e-015	-4.09466e-015	-1.07589e-014	-7.54491e-015	-8.83708e-015	-6.05222e-015	-4.31981e-015	-6.02231e-015	5.79913e-015	-2.21559e-015
1.42351e-015	4.27626e-015	7.52088e-015	-2.14084e-015	6.87592e-016	-7.58698e-015	-5.50031e-015	-9.98287e-015	-8.88028e-015	-7.15597e-015	-2.47006e-015	-4.20809e-015	-9.99604e-016	2.05542e-015	2.84534e-016	2.96334e-015	-3.53069e-015	-1.05246e-014	-7.26578e-015	-8.75444e-015	-5.92077e-015	-4.07347e-015	-5.93903e-015	5.9202e-015	-1.91767e-015
1.31444e-015	4.52726e-015	7.69195e-015	-2.082e-015	6.46826e-016	-7.13881e-015	-5.20727e-015	-9.73293e-015	-8.65287e-015	-6.99953e-015	-2.37894e-015	-4.06699e-015	-7.02022e-016	2.24719e-015	4.4502e-016	3.13138e-015	-2.95388e-015	-1.02547e-014	-6.97159e-015	-8.63791e-015	-5.76895e-015	-3.83807e-015	-5.83888e-015	6.03199e-015	-1.60873e-015
1.22922e-015	4.80204e-015	7.85775e-015	-1.99226e-015	6.20075e-016	-6.67697e-015	-4.90552e-015	-9.4663e-015	-8.39845e-015	-6.8262e-015	-2.26343e-015	-3.87229e-015	-3.86738e-016	2.45532e-015	6.30939e-016	3.3015e-015	-2.3689e-015	-9.95121e-015	-6.66543e-015	-8.48836e-015	-5.59658e-015	-3.61422e-015	-5.72038e-015	6.13438e-015	-1.29007e-015
1.16813e-015	5.09689e-015	8.01796e-015	-1.87064e-015	6.07957e-016	-6.20269e-015	-4.59743e-015	-9.18041e-015	-8.11563e-015	-6.6366e-015	-2.1225e-015	-3.62346e-015	-5.46479e-017	2.67895e-015	8.42456e-016	3.473e-015	-1.78162e-015	-9.61536e-015	-6.35018e-015	-8.30692e-015	-5.40424e-015	-3.40218e-015	-5.58259e-015	6.22704e-015	-9.62281e-016
1.13238e-015	5.40862e-015	8.17223e-015	-1.71595e-015	6.11355e-016	-5.71715e-015	-4.28493e-015	-8.87308e-015	-7.80424e-015	-6.43118e-015	-1.95533e-015	-3.32087e-015	2.92503e-016	2.91636e-015	1.0781e-015	3.64607e-015	-1.19644e-015	-9.24979e-015	-6.02857e-015	-8.0946e-015	-5.19245e-015	-3.20106e-015	-5.42459e-015	6.31014e-015	-6.26088e-016
1.12257e-015	5.7335e-015	8.32052e-015	-1.52716e-015	6.30608e-016	-5.22243e-015	-3.96965e-015	-8.54294e-015	-7.46343e-015	-6.21057e-015	-1.76156e-015	-2.966e-015	6.52118e-016	3.16627e-015	1.33619e-015	3.82057e-015	-6.18399e-016	-8.85691e-015	-5.70339e-015	-7.8528e-015	-4.96214e-015	-3.01061e-015	-5.24542e-015	6.38341e-015	-2.82451e-016
1.1393e-015	6.0675e-015	8.46211e-015	-1.30432e-015	6.66291e-016	-4.7206e-015	-3.65381e-015	-8.18875e-015	-7.09312e-015	-5.97476e-015	-1.54107e-015	-2.55952e-015	1.02189e-015	3.42717e-015	1.6155e-015	3.99651e-015	-5.21845e-017	-8.43971e-015	-5.37679e-015	-7.5829e-015	-4.71359e-015	-2.82988e-015	-5.04465e-015	6.44631e-015	6.69175e-017
1.18266e-015	6.40647e-015	8.59664e-015	-1.04678e-015	7.18279e-016	-4.21342e-015	-3.3403e-015	-7.80954e-015	-6.69364e-015	-5.72477e-015	-1.29364e-015	-2.10307e-015	1.40017e-015	3.69824e-015	1.91402e-015	4.17327e-015	4.97432e-016	-8.00086e-015	-5.05158e-015	-7.28707e-015	-4.44812e-015	-2.65823e-015	-4.82142e-015	6.49859e-015	4.2002e-016
1.2529e-015	6.74564e-015	8.72325e-015	-7.54794e-016	7.86681e-016	-3.7028e-015	-3.03089e-015	-7.40427e-015	-6.26546e-015	-5.46133e-015	-1.01992e-015	-1.59951e-015	1.78445e-015	3.97736e-015	2.22958e-015	4.35092e-015	1.02525e-015	-7.54405e-015	-4.73128e-015	-6.96708e-015	-4.16629e-015	-2.49466e-015	-4.57556e-015	6.54022e-015	7.75587e-016
1.34933e-015	7.08116e-015	8.84183e-015	-4.2941e-016	8.7171e-016	-3.19123e-015	-2.72842e-015	-6.97291e-015	-5.80889e-015	-5.18479e-015	-7.20021e-016	-1.05169e-015	2.17282e-015	4.26239e-015	2.55952e-015	4.52956e-015	1.52716e-015	-7.07167e-015	-4.41752e-015	-6.62502e-015	-3.86926e-015	-2.33796e-015	-4.30719e-015	6.57112e-015	1.13169e-015
1.47161e-015	7.40903e-015	8.95136e-015	-7.23726e-017	9.73087e-016	-2.68087e-015	-2.43379e-015	-6.51516e-015	-5.32529e-015	-4.8959e-015	-3.95209e-016	-4.62889e-016	2.56184e-015	4.55189e-015	2.90147e-015	4.70854e-015	1.99911e-015	-6.58664e-015	-4.11255e-015	-6.26304e-015	-3.55855e-015	-2.18682e-015	-4.01671e-015	6.59076e-015	1.48681e-015
1.61846e-015	7.72475e-015	9.05133e-015	3.15343e-016	1.0896e-015	-2.17407e-015	-2.1486e-015	-6.03059e-015	-4.81574e-015	-4.59528e-015	-4.60864e-017	1.62145e-016	2.94965e-015	4.84408e-015	3.2525e-015	4.88812e-015	2.43704e-015	-6.09226e-015	-3.81883e-015	-5.88351e-015	-3.23566e-015	-2.04023e-015	-3.70521e-015	6.59878e-015	1.83914e-015
1.78976e-015	8.02442e-015	9.14055e-015	7.31522e-016	1.22035e-015	-1.67331e-015	-1.87418e-015	-5.51994e-015	-4.28129e-015	-4.28323e-015	3.2651e-016	8.19249e-016	3.33388e-015	5.13711e-015	3.60941e-015	5.06755e-015	2.83795e-015	-5.59202e-015	-3.53742e-015	-5.48902e-015	-2.90196e-015	-1.89661e-015	-3.37327e-015	6.59405e-015	2.18768e-015
1.98504e-015	8.30439e-015	9.21859e-015	1.17344e-015	1.36529e-015	-1.18085e-015	-1.61152e-015	-4.98388e-015	-3.72356e-015	-3.96054e-015	7.2116e-016	1.50309e-015	3.71189e-015	5.4291e-015	3.96871e-015	5.24644e-015	3.19946e-015	-5.0887e-015	-3.26975e-015	-5.0821e-015	-2.55903e-015	-1.75596e-015	-3.02204e-015	6.57637e-015	2.53061e-015
2.20255e-015	8.56095e-015	9.28466e-015	1.6385e-015	1.52342e-015	-6.99827e-016	-1.36162e-015	-4.4233e-015	-3.1433e-015	-3.62754e-015	1.13605e-015	2.2086e-015	4.0821e-015	5.71813e-015	4.32739e-015	5.42432e-015	3.51935e-015	-4.58599e-015	-3.01718e-015	-4.6655e-015	-2.20852e-015	-1.61686e-015	-2.65247e-015	6.54557e-015	2.86614e-015
2.44072e-015	8.79048e-015	9.33802e-015	2.1235e-015	1.69258e-015	-2.31332e-016	-1.12482e-015	-3.83916e-015	-2.5426e-015	-3.2855e-015	1.5691e-015	2.92934e-015	4.44241e-015	6.00209e-015	4.68205e-015	5.60089e-015	3.79563e-015	-4.08679e-015	-2.78113e-015	-4.24219e-015	-1.85194e-015	-1.47813e-015	-2.26607e-015	6.50081e-015	3.19225e-015
2.69827e-015	8.98979e-015	9.37777e-015	2.62513e-015	1.87182e-015	2.22409e-016	-9.01351e-016	-3.23223e-015	-1.92311e-015	-2.93528e-015	2.01804e-015	3.6598e-015	4.79104e-015	6.27927e-015	5.02877e-015	5.77591e-015	4.0267e-015	-3.59452e-015	-2.56246e-015	-3.81397e-015	-1.49074e-015	-1.33945e-015	-1.86429e-015	6.4417e-015	3.50705e-015
2.97317e-015	9.15631e-015	9.40299e-015	3.1395e-015	2.05926e-015	6.59577e-016	-6.9134e-016	-2.60437e-015	-1.28663e-015	-2.5777e-015	2.48089e-015	4.39385e-015	5.12671e-015	6.54794e-015	5.36414e-015	5.94897e-015	4.21174e-015	-3.11222e-015	-2.36205e-015	-3.38369e-015	-1.12682e-015	-1.2004e-015	-1.45006e-015	6.3677e-015	3.8094e-015
3.26395e-015	9.28778e-015	9.41281e-015	3.66227e-015	2.25334e-015	1.07857e-015	-4.94921e-016	-1.9573e-015	-6.35066e-016	-2.21398e-015	2.95517e-015	5.12545e-015	5.44745e-015	6.80599e-015	5.68477e-015	6.11934e-015	4.35083e-015	-2.6432e-015	-2.17936e-015	-2.95429e-015	-7.62534e-016	-1.06084e-015	-1.02578e-015	6.2788e-015	4.09839e-015
3.56892e-015	9.3817e-015	9.4065e-015	4.18947e-015	2.45264e-015	1.47744e-015	-3.12192e-016	-1.2937e-015	2.86528e-017	-1.84541e-015	3.43797e-015	5.84827e-015	5.7516e-015	7.05188e-015	5.98703e-015	6.28703e-015	4.44436e-015	-2.1899e-015	-2.0153e-015	-2.52813e-015	-3.99655e-016	-9.20177e-016	-5.93382e-016	6.17439e-015	4.37291e-015
3.88646e-015	9.43598e-015	9.38355e-015	4.7168e-015	2.65482e-015	1.85394e-015	-1.42599e-016	-6.15893e-016	7.01825e-016	-1.47328e-015	3.92716e-015	6.5559e-015	6.0383e-015	7.28335e-015	6.26736e-015	6.4511e-015	4.49295e-015	-1.75489e-015	-1.86935e-015	-2.10814e-015	-4.03316e-017	-7.77475e-016	-1.55901e-016	6.05396e-015	4.63101e-015
4.21463e-015	9.44904e-015	9.34304e-015	5.23915e-015	2.85778e-015	2.20695e-015	1.41616e-017	7.42704e-017	1.38204e-015	-1.09863e-015	4.42005e-015	7.2413e-015	6.30641e-015	7.49927e-015	6.52254e-015	6.61036e-015	4.49784e-015	-1.34028e-015	-1.74067e-015	-1.69674e-015	3.1331e-016	-6.33033e-016	2.83981e-016	5.91703e-015	4.87132e-015
4.55161e-015	9.42047e-015	9.28441e-015	5.75128e-015	3.05943e-015	2.53509e-015	1.58291e-016	7.73904e-016	2.06674e-015	-7.22626e-016	4.9133e-015	7.89771e-015	6.55462e-015	7.69819e-015	6.74998e-015	6.76395e-015	4.46074e-015	-9.48824e-016	-1.62876e-015	-1.29654e-015	6.59573e-016	-4.87268e-016	7.22918e-016	5.7633e-015	5.09347e-015
4.89557e-015	9.34976e-015	9.20693e-015	6.24884e-015	3.25724e-015	2.83767e-015	2.90748e-016	1.48114e-015	2.75343e-015	-3.46725e-016	5.40391e-015	8.51911e-015	6.78271e-015	7.87891e-015	6.94682e-015	6.9109e-015	4.38431e-015	-5.82889e-016	-1.53232e-015	-9.10451e-016	9.96472e-016	-3.41136e-016	1.1571e-015	5.59321e-015	5.2971e-015
5.24473e-015	9.23733e-015	9.11032e-015	6.72768e-015	3.44945e-015	3.11401e-015	4.1288e-016	2.19322e-015	3.43969e-015	2.67953e-017	5.88933e-015	9.09944e-015	6.99023e-015	8.04047e-015	7.11049e-015	7.04985e-015	4.27163e-015	-2.44082e-016	-1.44993e-015	-5.4035e-016	1.32201e-015	-1.95137e-016	1.58363e-015	5.40669e-015	5.48145e-015
5.59752e-015	9.08337e-015	8.99385e-015	7.18252e-015	3.63356e-015	3.36316e-015	5.25781e-016	2.90768e-015	4.12316e-015	3.9665e-016	6.36692e-015	9.63349e-015	7.1773e-015	8.18175e-015	7.23843e-015	7.17986e-015	4.12541e-015	6.67383e-017	-1.38035e-015	-1.88049e-016	1.63383e-015	-4.97011e-017	1.99933e-015	5.20319e-015	5.64591e-015
5.95178e-015	8.88881e-015	8.85736e-015	7.60881e-015	3.80737e-015	3.5855e-015	6.30247e-016	3.62184e-015	4.80152e-015	7.60992e-016	6.83372e-015	1.0116e-014	7.34396e-015	8.30126e-015	7.32814e-015	7.29921e-015	3.94943e-015	3.4801e-016	-1.3221e-015	1.44898e-016	1.92983e-015	9.31023e-017	2.40023e-015	4.98309e-015	5.79014e-015
6.30591e-015	8.65441e-015	8.69997e-015	8.00257e-015	3.96884e-015	3.78057e-015	7.2733e-016	4.33382e-015	5.47289e-015	1.11789e-015	7.28622e-015	1.05419e-014	7.49048e-015	8.39871e-015	7.37756e-015	7.4061e-015	3.74731e-015	5.98808e-016	-1.27351e-015	4.56866e-016	2.20865e-015	2.32221e-016	2.78344e-015	4.74646e-015	5.9145e-015
6.65871e-015	8.38183e-015	8.52186e-015	8.3595e-015	4.11579e-015	3.9494e-015	8.18664e-016	5.04137e-015	6.135e-015	1.46608e-015	7.7214e-015	1.09072e-014	7.61682e-015	8.47312e-015	7.38602e-015	7.49926e-015	3.52355e-015	8.18418e-016	-1.23362e-015	7.46314e-016	2.4684e-015	3.66283e-016	3.14588e-015	4.49377e-015	6.01942e-015
7.00854e-015	8.07299e-015	8.32346e-015	8.67563e-015	4.24635e-015	4.09282e-015	9.04755e-016	5.74266e-015	6.78529e-015	1.80356e-015	8.1373e-015	1.12077e-014	7.72409e-015	8.52456e-015	7.35141e-015	7.57696e-015	3.28193e-015	1.00647e-015	-1.20088e-015	1.0111e-015	2.70703e-015	4.94281e-016	3.48352e-015	4.22575e-015	6.10536e-015
7.35327e-015	7.72969e-015	8.10534e-015	8.94757e-015	4.35829e-015	4.212e-015	9.86867e-016	6.43564e-015	7.42099e-015	2.1283e-015	8.53167e-015	1.14396e-014	7.81309e-015	8.55251e-015	7.27309e-015	7.63765e-015	3.02696e-015	1.16224e-015	-1.17405e-015	1.24936e-015	2.92256e-015	6.14415e-016	3.79341e-015	3.94283e-015	6.17247e-015
7.6913e-015	7.354e-015	7.86713e-015	9.17219e-015	4.44998e-015	4.3083e-015	1.06659e-015	7.11834e-015	8.04043e-015	2.43845e-015	8.90222e-015	1.16003e-014	7.88516e-015	8.55698e-015	7.15074e-015	7.67984e-015	2.76282e-015	1.28585e-015	-1.15107e-015	1.46063e-015	3.11407e-015	7.24652e-016	4.07338e-015	3.64545e-015	6.22174e-015
8.02124e-015	6.94927e-015	7.6091e-015	9.34702e-015	4.51982e-015	4.38305e-015	1.14488e-015	7.7897e-015	8.64251e-015	2.73167e-015	9.24649e-015	1.16885e-014	7.94116e-015	8.53763e-015	6.98391e-015	7.70195e-015	2.49419e-015	1.37731e-015	-1.13118e-015	1.64443e-015	3.28118e-015	8.23287e-016	4.32043e-015	3.33468e-015	6.2539e-015
8.34159e-015	6.51791e-015	7.33192e-015	9.46943e-015	4.56677e-015	4.43725e-015	1.22262e-015	8.44889e-015	9.22522e-015	3.00628e-015	9.56282e-015	1.17025e-014	7.98247e-015	8.49448e-015	6.77302e-015	7.70332e-015	2.22566e-015	1.43757e-015	-1.11255e-015	1.80001e-015	3.42212e-015	9.09723e-016	4.5325e-015	3.01173e-015	6.26997e-015
8.65096e-015	6.06298e-015	7.03646e-015	9.53845e-015	4.58929e-015	4.4726e-015	1.30081e-015	9.09435e-015	9.78696e-015	3.26032e-015	9.85001e-015	1.1641e-014	8.01017e-015	8.42811e-015	6.51823e-015	7.68203e-015	1.9614e-015	1.46735e-015	-1.09382e-015	1.92687e-015	3.53529e-015	9.81694e-016	4.70763e-015	2.67763e-015	6.27098e-015
8.94747e-015	5.58802e-015	6.72345e-015	9.55318e-015	4.58585e-015	4.49183e-015	1.37958e-015	9.72535e-015	1.03268e-014	3.49116e-015	1.01063e-014	1.15038e-014	8.02504e-015	8.3384e-015	6.22113e-015	7.63699e-015	1.70506e-015	1.46793e-015	-1.07369e-015	2.0246e-015	3.62016e-015	1.03775e-015	4.84424e-015	2.33404e-015	6.25861e-015
9.22971e-015	5.09664e-015	6.3941e-015	9.51262e-015	4.55559e-015	4.49667e-015	1.45965e-015	1.03415e-014	1.08436e-014	3.69723e-015	1.03306e-014	1.12918e-014	8.02904e-015	8.22632e-015	5.88282e-015	7.56683e-015	1.46108e-015	1.4403e-015	-1.05105e-015	2.09314e-015	3.67642e-015	1.07658e-015	4.94126e-015	1.9823e-015	6.2336e-015
9.49618e-015	4.59152e-015	6.04932e-015	9.41688e-015	4.49752e-015	4.48953e-015	1.54205e-015	1.09418e-014	1.13364e-014	3.87706e-015	1.05223e-014	1.10065e-014	8.02372e-015	8.09186e-015	5.50488e-015	7.47043e-015	1.23289e-015	1.38555e-015	-1.02485e-015	2.13213e-015	3.70356e-015	1.09653e-015	4.99835e-015	1.62328e-015	6.19748e-015
9.74601e-015	4.07589e-015	5.69034e-015	9.26626e-015	4.41098e-015	4.47296e-015	1.62631e-015	1.15261e-014	1.18036e-014	4.0291e-015	1.06814e-014	1.06499e-014	8.01021e-015	7.93569e-015	5.08895e-015	7.34681e-015	1.02335e-015	1.30564e-015	-9.94593e-016	2.14253e-015	3.7004e-015	1.09687e-015	5.01505e-015	1.25868e-015	6.15179e-015
9.97798e-015	3.55259e-015	5.31848e-015	9.06103e-015	4.29513e-015	4.44936e-015	1.71253e-015	1.20948e-014	1.22448e-014	4.15195e-015	1.08073e-014	1.0224e-014	7.98929e-015	7.75877e-015	4.63698e-015	7.19555e-015	8.35489e-016	1.20212e-015	-9.59977e-016	2.1251e-015	3.66729e-015	1.07596e-015	4.9908e-015	8.89587e-016	6.09762e-015
1.01908e-014	3.02456e-015	4.93484e-015	8.80275e-015	4.14978e-015	4.42055e-015	1.80019e-015	1.26478e-014	1.26592e-014	4.2444e-015	1.09001e-014	9.73168e-015	7.9624e-015	7.56186e-015	4.15114e-015	7.01582e-015	6.71356e-016	1.0768e-015	-9.20569e-016	2.08038e-015	3.60449e-015	1.03254e-015	4.92602e-015	5.17406e-016	6.03611e-015
1.03832e-014	2.49495e-015	4.54108e-015	8.49314e-015	3.97492e-015	4.38878e-015	1.8888e-015	1.31856e-014	1.30462e-014	4.30581e-015	1.09603e-014	9.17596e-015	7.93082e-015	7.34582e-015	3.63416e-015	6.80723e-015	5.33719e-016	9.31594e-016	-8.76247e-016	2.00917e-015	3.51187e-015	9.66597e-016	4.82112e-015	1.43246e-016	5.96881e-015
1.05537e-014	1.96623e-015	4.13868e-015	8.13471e-015	3.77116e-015	4.35693e-015	1.97806e-015	1.37084e-014	1.34057e-014	4.33527e-015	1.09886e-014	8.56156e-015	7.89515e-015	7.11167e-015	3.08875e-015	6.56961e-015	4.23556e-016	7.68189e-016	-8.27784e-016	1.91297e-015	3.38955e-015	8.77652e-016	4.67719e-015	-2.31235e-016	5.89654e-015
1.07007e-014	1.44048e-015	3.72918e-015	7.72986e-015	3.53862e-015	4.32722e-015	2.06715e-015	1.42164e-014	1.37371e-014	4.33234e-015	1.09858e-014	7.89237e-015	7.85636e-015	6.86011e-015	2.51847e-015	6.30237e-015	3.41357e-016	5.88372e-016	-7.76132e-016	1.79321e-015	3.239e-015	7.66059e-016	4.49617e-015	-6.04633e-016	5.82064e-015
1.08232e-014	9.19615e-016	3.31418e-015	7.2808e-015	3.27727e-015	4.30095e-015	2.15511e-015	1.47099e-014	1.404e-014	4.29705e-015	1.09537e-014	7.17307e-015	7.81504e-015	6.59198e-015	1.92583e-015	6.00485e-015	2.87537e-016	3.9406e-016	-7.21362e-016	1.65067e-015	3.06122e-015	6.31493e-016	4.27949e-015	-9.75893e-016	5.74226e-015
1.09205e-014	4.06195e-016	2.89497e-015	6.79151e-015	2.98803e-015	4.28037e-015	2.24023e-015	1.51893e-014	1.43147e-014	4.22945e-015	1.08933e-014	6.40932e-015	7.77186e-015	6.30847e-015	1.31402e-015	5.67784e-015	2.62067e-016	1.87105e-016	-6.63723e-016	1.48668e-015	2.85715e-015	4.74161e-016	4.02943e-015	-1.34345e-015	5.66212e-015
1.09906e-014	-9.83748e-017	2.47286e-015	6.26601e-015	2.67208e-015	4.26816e-015	2.32216e-015	1.56549e-014	1.45609e-014	4.12992e-015	1.08065e-014	5.60631e-015	7.72737e-015	6.01103e-015	6.86531e-016	5.32161e-015	2.63896e-016	-3.07067e-017	-6.04436e-016	1.30318e-015	2.6276e-015	2.95342e-016	3.74867e-015	-1.70629e-015	5.58096e-015
1.1033e-014	-5.93195e-016	2.04981e-015	5.70812e-015	2.33007e-015	4.26565e-015	2.39999e-015	1.61074e-014	1.47788e-014	3.99895e-015	1.06955e-014	4.76927e-015	7.68205e-015	5.70095e-015	4.69106e-017	4.93658e-015	2.91322e-016	-2.57059e-016	-5.44639e-016	1.10244e-015	2.37335e-015	9.56571e-017	3.43934e-015	-2.06336e-015	5.49939e-015
1.10469e-014	-1.07725e-015	1.62741e-015	5.12242e-015	1.96317e-015	4.27381e-015	2.47228e-015	1.65476e-014	1.49681e-014	3.83735e-015	1.0562e-014	3.90415e-015	7.63682e-015	5.37851e-015	-6.00943e-016	4.52344e-015	3.42758e-016	-4.89885e-016	-4.85335e-016	8.86244e-016	2.09594e-015	-1.23355e-016	3.1047e-015	-2.41348e-015	5.41846e-015
1.10315e-014	-1.5491e-015	1.20658e-015	4.51305e-015	1.57318e-015	4.2937e-015	2.53761e-015	1.69752e-014	1.51299e-014	3.64627e-015	1.04077e-014	3.01729e-015	7.59165e-015	5.045e-015	-1.25354e-015	4.08297e-015	4.16144e-016	-7.27754e-016	-4.2765e-016	6.56603e-016	1.79716e-015	-3.59959e-016	2.74801e-015	-2.75546e-015	5.33862e-015
1.09862e-014	-2.00746e-015	7.88272e-016	3.88497e-015	1.16134e-015	4.3262e-015	2.59448e-015	1.73899e-014	1.52638e-014	3.42746e-015	1.02346e-014	2.11452e-015	7.54659e-015	4.70142e-015	-1.9077e-015	3.61639e-015	5.09006e-016	-9.68684e-016	-3.72885e-016	4.15327e-016	1.4792e-015	-6.13196e-016	2.37316e-015	-3.08842e-015	5.26008e-015
1.09108e-014	-2.45258e-015	3.74306e-016	3.24223e-015	7.29149e-016	4.37167e-015	2.64091e-015	1.77926e-014	1.53701e-014	3.18252e-015	1.00458e-014	1.20189e-015	7.50135e-015	4.34812e-015	-2.56017e-015	3.12522e-015	6.18707e-016	-1.21201e-015	-3.22668e-016	1.64911e-016	1.14372e-015	-8.81402e-016	1.98303e-015	-3.41218e-015	5.18289e-015
1.08039e-014	-2.88443e-015	-3.44156e-017	2.59052e-015	2.78536e-016	4.43028e-015	2.67535e-015	1.81831e-014	1.54494e-014	2.91369e-015	9.8435e-015	2.85445e-016	7.45563e-015	3.98619e-015	-3.20714e-015	2.61168e-015	7.41955e-016	-1.45581e-015	-2.77796e-016	-9.28959e-017	7.92169e-016	-1.16242e-015	1.58132e-015	-3.72607e-015	5.10708e-015
1.06651e-014	-3.30311e-015	-4.36649e-016	1.93425e-015	-1.87995e-016	4.5023e-015	2.69665e-015	1.85609e-014	1.55018e-014	2.62251e-015	9.62953e-015	-6.29085e-016	7.40915e-015	3.61682e-015	-3.84602e-015	2.07707e-015	8.74932e-016	-1.69894e-015	-2.39044e-016	-3.56027e-016	4.26294e-016	-1.45428e-015	1.17115e-015	-4.02931e-015	5.03205e-015
1.04939e-014	-3.7094e-015	-8.31369e-016	1.27747e-015	-6.68923e-016	4.58784e-015	2.70347e-015	1.8926e-014	1.55286e-014	2.31213e-015	9.40627e-015	-1.53597e-015	7.36123e-015	3.24117e-015	-4.47352e-015	1.52347e-015	1.01352e-015	-1.94018e-015	-2.08507e-016	-6.23082e-016	4.79044e-017	-1.75462e-015	7.55834e-016	-4.32196e-015	4.95755e-015
1.02907e-014	-4.1036e-015	-1.21837e-015	6.25082e-016	-1.16195e-015	4.68617e-015	2.69388e-015	1.92776e-014	1.55302e-014	1.98497e-015	9.17618e-015	-2.42966e-015	7.31162e-015	2.8601e-015	-5.08659e-015	9.522e-016	1.15386e-015	-2.17838e-015	-1.87298e-016	-8.9141e-016	-3.40853e-016	-2.06154e-015	3.38688e-016	-4.60378e-015	4.88303e-015
1.00562e-014	-4.48672e-015	-1.59694e-015	-1.81197e-017	-1.66519e-015	4.79634e-015	2.66741e-015	1.96155e-014	1.5507e-014	1.64409e-015	8.94194e-015	-3.30499e-015	7.25982e-015	2.47484e-015	-5.68251e-015	3.65236e-016	1.29218e-015	-2.4126e-015	-1.75861e-016	-1.15868e-015	-7.38121e-016	-2.37224e-015	-7.6763e-017	-4.87451e-015	4.80778e-015
9.78986e-015	-4.86009e-015	-1.96655e-015	-6.47981e-016	-2.17655e-015	4.91728e-015	2.62321e-015	1.99392e-014	1.54592e-014	1.29242e-015	8.70589e-015	-4.15685e-015	7.2051e-015	2.08543e-015	-6.25811e-015	-2.35715e-016	1.42371e-015	-2.64219e-015	-1.74575e-016	-1.42235e-015	-1.14198e-015	-2.68437e-015	-4.87303e-016	-5.13424e-015	4.73133e-015
9.4929e-015	-5.22451e-015	-2.3266e-015	-1.26017e-015	-2.69356e-015	5.04752e-015	2.56042e-015	2.02471e-014	1.5387e-014	9.3298e-016	8.47008e-015	-4.98043e-015	7.14651e-015	1.6924e-015	-6.81084e-015	-8.4817e-016	1.54451e-015	-2.86656e-015	-1.84572e-016	-1.68102e-015	-1.55016e-015	-2.99486e-015	-8.90236e-016	-5.38293e-015	4.65299e-015
9.16583e-015	-5.58123e-015	-2.67704e-015	-1.85112e-015	-3.21351e-015	5.18609e-015	2.47802e-015	2.05387e-014	1.5292e-014	5.69058e-016	8.23709e-015	-5.77189e-015	7.08364e-015	1.29682e-015	-7.33844e-015	-1.46998e-015	1.65072e-015	-3.08512e-015	-2.05975e-016	-1.9324e-015	-1.96057e-015	-3.30192e-015	-1.28289e-015	-5.62112e-015	4.57195e-015
8.80909e-015	-5.9316e-015	-3.01764e-015	-2.41757e-015	-3.73377e-015	5.3313e-015	2.37539e-015	2.08129e-014	1.51753e-014	2.04016e-016	8.00815e-015	-6.52757e-015	7.01581e-015	8.99496e-016	-7.83949e-015	-2.09842e-015	1.73817e-015	-3.29755e-015	-2.38811e-016	-2.17511e-015	-2.37124e-015	-3.60375e-015	-1.66304e-015	-5.84871e-015	4.48743e-015
8.4244e-015	-6.2763e-015	-3.34843e-015	-2.95624e-015	-4.2521e-015	5.48109e-015	2.25252e-015	2.10682e-014	1.50378e-014	-1.59074e-016	7.78438e-015	-7.24404e-015	6.94201e-015	5.01112e-016	-8.31139e-015	-2.73128e-015	1.80337e-015	-3.50373e-015	-2.83985e-016	-2.40788e-015	-2.78037e-015	-3.89794e-015	-2.02837e-015	-6.06589e-015	4.39853e-015
8.01358e-015	-6.61667e-015	-3.66918e-015	-3.46432e-015	-4.76634e-015	5.63367e-015	2.1093e-015	2.13031e-014	1.48803e-014	-5.17547e-016	7.56782e-015	-7.9178e-015	6.86204e-015	1.02606e-016	-8.75324e-015	-3.36679e-015	1.84262e-015	-3.70352e-015	-3.41322e-016	-2.62845e-015	-3.18579e-015	-4.18194e-015	-2.37662e-015	-6.27286e-015	4.30464e-015
7.57836e-015	-6.95347e-015	-3.98004e-015	-3.93896e-015	-5.27405e-015	5.78661e-015	1.94497e-015	2.15164e-014	1.47027e-014	-8.6795e-016	7.36011e-015	-8.54658e-015	6.7752e-015	-2.95732e-016	-9.16391e-015	-4.00258e-015	1.8524e-015	-3.89654e-015	-4.10625e-016	-2.83552e-015	-3.58544e-015	-4.45393e-015	-2.70646e-015	-6.46971e-015	4.20418e-015
7.12086e-015	-7.28822e-015	-4.28146e-015	-4.37808e-015	-5.77302e-015	5.93773e-015	1.76026e-015	2.17066e-014	1.45064e-014	-1.20755e-015	7.16281e-015	-9.12807e-015	6.68137e-015	-6.93165e-016	-9.54297e-015	-4.63669e-015	1.82974e-015	-4.08299e-015	-4.92156e-016	-3.02834e-015	-3.97724e-015	-4.71272e-015	-3.01671e-015	-6.6568e-015	4.09583e-015
6.64304e-015	-7.62236e-015	-4.57354e-015	-4.77991e-015	-6.26063e-015	6.08502e-015	1.55618e-015	2.18728e-014	1.42928e-014	-1.53331e-015	6.97635e-015	-9.66116e-015	6.5798e-015	-1.08917e-015	-9.88934e-015	-5.26717e-015	1.77211e-015	-4.26263e-015	-5.85169e-016	-3.2056e-015	-4.35987e-015	-4.95556e-015	-3.30616e-015	-6.83514e-015	3.97869e-015
6.14743e-015	-7.95636e-015	-4.85622e-015	-5.14264e-015	-6.73463e-015	6.22671e-015	1.33286e-015	2.20141e-014	1.40626e-014	-1.84268e-015	6.80173e-015	-1.01441e-014	6.47016e-015	-1.48324e-015	-1.02027e-014	-5.892e-015	1.67775e-015	-4.43531e-015	-6.88584e-016	-3.36684e-015	-4.73163e-015	-5.18111e-015	-3.57412e-015	-7.0047e-015	3.85232e-015
5.63653e-015	-8.29115e-015	-5.12991e-015	-5.46562e-015	-7.19286e-015	6.36081e-015	1.09096e-015	2.21291e-014	1.38172e-014	-2.13305e-015	6.63933e-015	-1.05762e-014	6.35225e-015	-1.87423e-015	-1.04831e-014	-6.50975e-015	1.54439e-015	-4.6014e-015	-8.01068e-016	-3.51068e-015	-5.09129e-015	-5.38859e-015	-3.8201e-015	-7.16564e-015	3.71659e-015
5.11306e-015	-8.62701e-015	-5.39531e-015	-5.7483e-015	-7.63296e-015	6.48492e-015	8.31145e-016	2.22169e-014	1.35578e-014	-2.40259e-015	6.48962e-015	-1.09569e-014	6.22553e-015	-2.26196e-015	-1.07303e-014	-7.11898e-015	1.3709e-015	-4.76144e-015	-9.21462e-016	-3.63713e-015	-5.4371e-015	-5.57681e-015	-4.0439e-015	-7.31814e-015	3.56977e-015
4.57939e-015	-8.9643e-015	-5.6531e-015	-5.99016e-015	-8.05281e-015	6.59724e-015	5.54259e-016	2.22768e-014	1.32855e-014	-2.64915e-015	6.35315e-015	-1.12871e-014	6.09005e-015	-2.64564e-015	-1.09449e-014	-7.71796e-015	1.15722e-015	-4.91532e-015	-1.04931e-015	-3.74554e-015	-5.76774e-015	-5.745e-015	-4.2458e-015	-7.46213e-015	3.41155e-015
4.03888e-015	-9.3032e-015	-5.90318e-015	-6.1916e-015	-8.45076e-015	6.6961e-015	2.62086e-016	2.23077e-014	1.30023e-014	-2.8717e-015	6.22976e-015	-1.1567e-014	5.94612e-015	-3.0241e-015	-1.11281e-014	-8.30548e-015	9.02909e-016	-5.06261e-015	-1.18342e-015	-3.83562e-015	-6.08216e-015	-5.89224e-015	-4.42573e-015	-7.59742e-015	3.24165e-015
3.49504e-015	-9.64373e-015	-6.14602e-015	-6.35318e-015	-8.82524e-015	6.77925e-015	-4.40411e-017	2.23094e-014	1.27091e-014	-3.06806e-015	6.11917e-015	-1.17975e-014	5.79352e-015	-3.3965e-015	-1.12802e-014	-8.87989e-015	6.0818e-016	-5.20335e-015	-1.32235e-015	-3.90777e-015	-6.37884e-015	-6.01844e-015	-4.58485e-015	-7.7241e-015	3.06017e-015
2.95114e-015	-9.98633e-015	-6.38216e-015	-6.47533e-015	-9.17451e-015	6.84556e-015	-3.62292e-016	2.22814e-014	1.24074e-014	-3.23721e-015	6.02146e-015	-1.19796e-014	5.63305e-015	-3.7623e-015	-1.14025e-014	-9.43994e-015	2.74238e-016	-5.33772e-015	-1.46401e-015	-3.96192e-015	-6.65712e-015	-6.12291e-015	-4.72384e-015	-7.84244e-015	2.86699e-015
2.41021e-015	-1.033e-014	-6.61187e-015	-6.55976e-015	-9.49684e-015	6.89414e-015	-6.9047e-016	2.22229e-014	1.20995e-014	-3.37865e-015	5.93559e-015	-1.21141e-014	5.46494e-015	-4.12116e-015	-1.14958e-014	-9.98455e-015	-9.80851e-017	-5.46582e-015	-1.60758e-015	-3.99822e-015	-6.91614e-015	-6.20595e-015	-4.84378e-015	-7.95203e-015	2.6628e-015
1.8756e-015	-1.06736e-014	-6.83527e-015	-6.60792e-015	-9.79155e-015	6.92428e-015	-1.02672e-015	2.21344e-014	1.17864e-014	-3.49239e-015	5.86089e-015	-1.22026e-014	5.28947e-015	-4.47235e-015	-1.15623e-014	-1.05134e-014	-5.06863e-016	-5.58765e-015	-1.75228e-015	-4.01673e-015	-7.15545e-015	-6.26728e-015	-4.94572e-015	-8.05277e-015	2.44731e-015
1.35082e-015	-1.10168e-014	-7.05223e-015	-6.62088e-015	-1.00573e-014	6.93492e-015	-1.36914e-015	2.20166e-014	1.14694e-014	-3.57804e-015	5.79697e-015	-1.22474e-014	5.10702e-015	-4.81456e-015	-1.16032e-014	-1.10254e-014	-9.49817e-016	-5.70343e-015	-1.8965e-015	-4.01817e-015	-7.37396e-015	-6.30725e-015	-5.03092e-015	-8.14447e-015	2.22076e-015
8.39413e-016	-1.13584e-014	-7.26312e-015	-6.60112e-015	-1.02928e-014	6.92548e-015	-1.71536e-015	2.18701e-014	1.11506e-014	-3.63608e-015	5.74328e-015	-1.22504e-014	4.91799e-015	-5.14757e-015	-1.162e-014	-1.15195e-014	-1.42397e-015	-5.81252e-015	-2.03852e-015	-4.00311e-015	-7.57106e-015	-6.32726e-015	-5.10103e-015	-8.22681e-015	1.98372e-015
3.44408e-016	-1.16973e-014	-7.46781e-015	-6.55075e-015	-1.04964e-014	6.89534e-015	-2.06342e-015	2.16962e-014	1.08322e-014	-3.66691e-015	5.69889e-015	-1.22139e-014	4.72269e-015	-5.47084e-015	-1.16147e-014	-1.19954e-014	-1.92592e-015	-5.91487e-015	-2.17693e-015	-3.97236e-015	-7.74618e-015	-6.3279e-015	-5.1573e-015	-8.29903e-015	1.73702e-015
-1.31155e-016	-1.20321e-014	-7.66599e-015	-6.47232e-015	-1.06677e-014	6.84422e-015	-2.41158e-015	2.1496e-014	1.05155e-014	-3.67125e-015	5.66325e-015	-1.21405e-014	4.52178e-015	-5.78336e-015	-1.15897e-014	-1.24528e-014	-2.45202e-015	-6.01052e-015	-2.31031e-015	-3.92692e-015	-7.89961e-015	-6.30988e-015	-5.20113e-015	-8.36084e-015	1.48203e-015
-5.84074e-016	-1.23614e-014	-7.85734e-015	-6.36826e-015	-1.08068e-014	6.77315e-015	-2.75761e-015	2.12714e-014	1.02018e-014	-3.65032e-015	5.63535e-015	-1.20322e-014	4.31603e-015	-6.08437e-015	-1.15469e-014	-1.28909e-014	-2.99838e-015	-6.09838e-015	-2.43756e-015	-3.86763e-015	-8.03038e-015	-6.27372e-015	-5.2343e-015	-8.41193e-015	1.21987e-015
-1.01135e-015	-1.26837e-014	-8.04187e-015	-6.24149e-015	-1.09139e-014	6.68292e-015	-3.09966e-015	2.10243e-014	9.89331e-015	-3.6054e-015	5.61432e-015	-1.18923e-014	4.10627e-015	-6.3732e-015	-1.14889e-014	-1.33098e-014	-3.56077e-015	-6.17801e-015	-2.55729e-015	-3.79643e-015	-8.13921e-015	-6.2206e-015	-5.25822e-015	-8.45207e-015	9.51598e-016
-1.41076e-015	-1.29975e-014	-8.21941e-015	-6.09509e-015	-1.09883e-014	6.57342e-015	-3.43544e-015	2.07562e-014	9.59127e-015	-3.53834e-015	5.59869e-015	-1.17239e-014	3.89319e-015	-6.64926e-015	-1.14175e-014	-1.37097e-014	-4.13503e-015	-6.24885e-015	-2.66886e-015	-3.71451e-015	-8.22668e-015	-6.15145e-015	-5.27382e-015	-8.48077e-015	6.78638e-016
-1.77977e-015	-1.33004e-014	-8.38884e-015	-5.93177e-015	-1.10302e-014	6.44577e-015	-3.76316e-015	2.04695e-014	9.29744e-015	-3.45113e-015	5.58812e-015	-1.15297e-014	3.67764e-015	-6.91193e-015	-1.13351e-014	-1.40907e-014	-4.7164e-015	-6.31056e-015	-2.7719e-015	-3.62256e-015	-8.29285e-015	-6.0673e-015	-5.28279e-015	-8.49745e-015	4.02869e-016
-2.11601e-015	-1.35912e-014	-8.54958e-015	-5.75431e-015	-1.10405e-014	6.3014e-015	-4.08138e-015	2.0167e-014	9.01276e-015	-3.34581e-015	5.58113e-015	-1.13127e-014	3.46037e-015	-7.16055e-015	-1.12439e-014	-1.44528e-014	-5.30018e-015	-6.36271e-015	-2.86524e-015	-3.5216e-015	-8.33835e-015	-5.96936e-015	-5.28572e-015	-8.50179e-015	1.25864e-016
-2.41779e-015	-1.38677e-014	-8.70106e-015	-5.56587e-015	-1.10197e-014	6.14101e-015	-4.38877e-015	1.98512e-014	8.73915e-015	-3.22472e-015	5.57741e-015	-1.10753e-014	3.24277e-015	-7.39455e-015	-1.11466e-014	-1.47958e-014	-5.88174e-015	-6.40424e-015	-2.94824e-015	-3.41273e-015	-8.36297e-015	-5.85881e-015	-5.28372e-015	-8.49323e-015	-1.50639e-016
-2.68344e-015	-1.41279e-014	-8.84271e-015	-5.36939e-015	-1.09684e-014	5.96684e-015	-4.68307e-015	1.95257e-014	8.47785e-015	-3.08945e-015	5.57559e-015	-1.08203e-014	3.02569e-015	-7.61343e-015	-1.10454e-014	-1.51193e-014	-6.45541e-015	-6.43444e-015	-3.02051e-015	-3.29766e-015	-8.36736e-015	-5.73607e-015	-5.27679e-015	-8.47154e-015	-4.24902e-016
-2.91228e-015	-1.437e-014	-8.97431e-015	-5.16785e-015	-1.08881e-014	5.78076e-015	-4.96255e-015	1.9193e-014	8.23041e-015	-2.94235e-015	5.57512e-015	-1.05501e-014	2.80992e-015	-7.81637e-015	-1.09424e-014	-1.54239e-014	-7.01656e-015	-6.45266e-015	-3.08158e-015	-3.17731e-015	-8.3517e-015	-5.60278e-015	-5.26583e-015	-8.43702e-015	-6.95031e-016
-3.10321e-015	-1.45924e-014	-9.09496e-015	-4.96433e-015	-1.07796e-014	5.58429e-015	-5.22658e-015	1.88562e-014	7.9977e-015	-2.78512e-015	5.57513e-015	-1.0268e-014	2.59603e-015	-8.00293e-015	-1.08391e-014	-1.57096e-014	-7.56e-015	-6.45782e-015	-3.13175e-015	-3.05281e-015	-8.31646e-015	-5.45901e-015	-5.25165e-015	-8.38962e-015	-9.59179e-016
-3.25571e-015	-1.47932e-014	-9.20395e-015	-4.76217e-015	-1.06451e-014	5.37983e-015	-5.47384e-015	1.85181e-014	7.78014e-015	-2.6197e-015	5.57499e-015	-9.977e-015	2.38499e-015	-8.17331e-015	-1.07379e-014	-1.59764e-014	-8.08144e-015	-6.44929e-015	-3.17098e-015	-2.9247e-015	-8.26274e-015	-5.30511e-015	-5.23468e-015	-8.32899e-015	-1.21545e-015
-3.37001e-015	-1.49715e-014	-9.30008e-015	-4.56411e-015	-1.04863e-014	5.16895e-015	-5.70358e-015	1.81818e-014	7.57867e-015	-2.44898e-015	5.57408e-015	-9.67931e-015	2.17755e-015	-8.3268e-015	-1.06404e-014	-1.62242e-014	-8.57626e-015	-6.42626e-015	-3.19924e-015	-2.79375e-015	-8.1913e-015	-5.14149e-015	-5.21533e-015	-8.25558e-015	-1.46215e-015
-3.44585e-015	-1.51254e-014	-9.38288e-015	-4.37292e-015	-1.03055e-014	4.9544e-015	-5.91432e-015	1.78504e-014	7.39351e-015	-2.27539e-015	5.57185e-015	-9.37722e-015	1.97439e-015	-8.46283e-015	-1.05481e-014	-1.64531e-014	-9.04025e-015	-6.38749e-015	-3.2165e-015	-2.66081e-015	-8.10303e-015	-4.96883e-015	-5.19365e-015	-8.16927e-015	-1.69712e-015
-3.48423e-015	-1.52542e-014	-9.45215e-015	-4.19148e-015	-1.01051e-014	4.73855e-015	-6.10632e-015	1.75264e-014	7.22442e-015	-2.10022e-015	5.56729e-015	-9.0732e-015	1.7764e-015	-8.58163e-015	-1.04628e-014	-1.66635e-014	-9.46913e-015	-6.33267e-015	-3.22233e-015	-2.52657e-015	-7.998e-015	-4.78797e-015	-5.16959e-015	-8.07103e-015	-1.91851e-015
-3.48697e-015	-1.53573e-014	-9.50749e-015	-4.02208e-015	-9.88719e-015	4.5235e-015	-6.27874e-015	1.72124e-014	7.07201e-015	-1.92538e-015	5.56021e-015	-8.76956e-015	1.58384e-015	-8.68321e-015	-1.03864e-014	-1.68555e-014	-9.85969e-015	-6.26132e-015	-3.21736e-015	-2.39166e-015	-7.87734e-015	-4.59969e-015	-5.14257e-015	-7.96179e-015	-2.12433e-015
-3.45545e-015	-1.5434e-014	-9.54787e-015	-3.86701e-015	-9.65443e-015	4.31141e-015	-6.43171e-015	1.69112e-014	6.93688e-015	-1.75225e-015	5.55055e-015	-8.46817e-015	1.39723e-015	-8.76761e-015	-1.03204e-014	-1.70288e-014	-1.02085e-014	-6.17316e-015	-3.20209e-015	-2.25616e-015	-7.74192e-015	-4.40351e-015	-5.11258e-015	-7.84222e-015	-2.31298e-015
-3.39105e-015	-1.54835e-014	-9.57317e-015	-3.72817e-015	-9.4099e-015	4.10454e-015	-6.56429e-015	1.66245e-014	6.81888e-015	-1.58271e-015	5.53787e-015	-8.17128e-015	1.217e-015	-8.83491e-015	-1.02654e-014	-1.71834e-014	-1.05122e-014	-6.06734e-015	-3.17611e-015	-2.12087e-015	-7.59248e-015	-4.19971e-015	-5.07896e-015	-7.71281e-015	-2.48285e-015
-3.29644e-015	-1.55056e-014	-9.58306e-015	-3.60767e-015	-9.15631e-015	3.90509e-015	-6.67668e-015	1.63549e-014	6.71748e-015	-1.41792e-015	5.52182e-015	-7.88077e-015	1.04404e-015	-8.88559e-015	-1.02221e-014	-1.73198e-014	-1.07684e-014	-5.94349e-015	-3.13945e-015	-1.9858e-015	-7.42962e-015	-3.98809e-015	-5.04125e-015	-7.57463e-015	-2.63297e-015
-3.17449e-015	-1.55001e-014	-9.57695e-015	-3.50736e-015	-8.89615e-015	3.71484e-015	-6.76934e-015	1.61036e-014	6.63151e-015	-1.25875e-015	5.50181e-015	-7.59875e-015	8.78731e-016	-8.91982e-015	-1.01916e-014	-1.74376e-014	-1.0975e-014	-5.80143e-015	-3.09323e-015	-1.85067e-015	-7.2544e-015	-3.76836e-015	-4.99832e-015	-7.42901e-015	-2.76177e-015
-3.02753e-015	-1.54675e-014	-9.55497e-015	-3.42808e-015	-8.6327e-015	3.53573e-015	-6.84219e-015	1.58713e-014	6.56055e-015	-1.10568e-015	5.47815e-015	-7.32749e-015	7.21878e-016	-8.93764e-015	-1.0174e-014	-1.75364e-014	-1.11303e-014	-5.64093e-015	-3.03797e-015	-1.71549e-015	-7.06727e-015	-3.54022e-015	-4.94923e-015	-7.27677e-015	-2.86822e-015
-2.85823e-015	-1.54077e-014	-9.51792e-015	-3.37087e-015	-8.36896e-015	3.36957e-015	-6.89554e-015	1.56602e-014	6.50379e-015	-9.59401e-016	5.45048e-015	-7.06883e-015	5.73516e-016	-8.94017e-015	-1.017e-014	-1.76169e-014	-1.12327e-014	-5.46193e-015	-2.9739e-015	-1.57995e-015	-6.86939e-015	-3.30387e-015	-4.89337e-015	-7.11998e-015	-2.95147e-015
-2.67005e-015	-1.53208e-014	-9.46603e-015	-3.33661e-015	-8.10807e-015	3.21764e-015	-6.93037e-015	1.54705e-014	6.46041e-015	-8.20137e-016	5.41883e-015	-6.82463e-015	4.33319e-016	-8.92779e-015	-1.01794e-014	-1.76793e-014	-1.1281e-014	-5.26458e-015	-2.90087e-015	-1.44446e-015	-6.66142e-015	-3.05899e-015	-4.83001e-015	-6.96027e-015	-3.01042e-015
-2.46637e-015	-1.52079e-014	-9.39961e-015	-3.32608e-015	-7.85362e-015	3.08127e-015	-6.94747e-015	1.53024e-014	6.42838e-015	-6.88038e-016	5.38269e-015	-6.59564e-015	3.01976e-016	-8.90116e-015	-1.02022e-014	-1.77237e-014	-1.12747e-014	-5.04922e-015	-2.8192e-015	-1.30879e-015	-6.44398e-015	-2.805e-015	-4.75851e-015	-6.79883e-015	-3.04431e-015
-2.25062e-015	-1.507e-014	-9.31968e-015	-3.33928e-015	-7.60866e-015	2.96242e-015	-6.94769e-015	1.5156e-014	6.40641e-015	-5.6307e-016	5.34173e-015	-6.38319e-015	1.79333e-016	-8.86113e-015	-1.02385e-014	-1.77496e-014	-1.12142e-014	-4.81589e-015	-2.72917e-015	-1.17315e-015	-6.21779e-015	-2.54165e-015	-4.6781e-015	-6.63818e-015	-3.05211e-015
-2.02603e-015	-1.49081e-014	-9.22637e-015	-3.37692e-015	-7.37567e-015	2.86198e-015	-6.93197e-015	1.50308e-014	6.39357e-015	-4.45142e-016	5.29633e-015	-6.18891e-015	6.54842e-017	-8.80864e-015	-1.02877e-014	-1.77574e-014	-1.11005e-014	-4.56571e-015	-2.63103e-015	-1.03714e-015	-5.98366e-015	-2.2691e-015	-4.58789e-015	-6.47997e-015	-3.03363e-015
-1.79599e-015	-1.47239e-014	-9.12037e-015	-3.43829e-015	-7.15777e-015	2.78054e-015	-6.90107e-015	1.49264e-014	6.38882e-015	-3.34155e-016	5.24661e-015	-6.0142e-015	-3.93528e-017	-8.74488e-015	-1.03492e-014	-1.7748e-014	-1.09345e-014	-4.29899e-015	-2.5248e-015	-8.99909e-016	-5.7421e-015	-1.98676e-015	-4.48743e-015	-6.32539e-015	-2.98889e-015
-1.56438e-015	-1.45187e-014	-9.00263e-015	-3.52326e-015	-6.95751e-015	2.71844e-015	-6.85574e-015	1.4842e-014	6.39028e-015	-2.29252e-016	5.19231e-015	-5.85944e-015	-1.35451e-016	-8.6704e-015	-1.0422e-014	-1.77207e-014	-1.07179e-014	-4.01644e-015	-2.41083e-015	-7.60282e-016	-5.49318e-015	-1.69418e-015	-4.37609e-015	-6.17664e-015	-2.91801e-015
-1.33455e-015	-1.42942e-014	-8.87438e-015	-3.6308e-015	-6.7775e-015	2.67631e-015	-6.7975e-015	1.47764e-014	6.39601e-015	-1.29433e-016	5.13312e-015	-5.72525e-015	-2.22431e-016	-8.58681e-015	-1.05056e-014	-1.76758e-014	-1.04529e-014	-3.71833e-015	-2.28933e-015	-6.17605e-016	-5.23657e-015	-1.39101e-015	-4.25303e-015	-6.03519e-015	-2.82135e-015
-1.11019e-015	-1.40519e-014	-8.73719e-015	-3.75985e-015	-6.6208e-015	2.65455e-015	-6.72734e-015	1.47271e-014	6.40522e-015	-3.40913e-017	5.06975e-015	-5.61256e-015	-3.00023e-016	-8.49504e-015	-1.05994e-014	-1.76141e-014	-1.0142e-014	-3.40606e-015	-2.15976e-015	-4.71111e-016	-4.97344e-015	-1.07649e-015	-4.11823e-015	-5.90321e-015	-2.69968e-015
-8.94541e-016	-1.37943e-014	-8.5925e-015	-3.90912e-015	-6.48942e-015	2.65292e-015	-6.64612e-015	1.46936e-014	6.416e-015	5.85189e-017	5.00228e-015	-5.52197e-015	-3.69184e-016	-8.39656e-015	-1.07026e-014	-1.75357e-014	-9.78723e-015	-3.0811e-015	-2.02232e-015	-3.20055e-016	-4.7033e-015	-7.50626e-016	-3.97123e-015	-5.78253e-015	-2.55357e-015
-6.90414e-016	-1.35232e-014	-8.44155e-015	-4.07767e-015	-6.3848e-015	2.6712e-015	-6.55569e-015	1.46739e-014	6.42652e-015	1.49073e-016	4.93019e-015	-5.45464e-015	-4.2936e-016	-8.29236e-015	-1.08145e-014	-1.7442e-014	-9.39194e-015	-2.74458e-015	-1.87705e-015	-1.64683e-016	-4.42674e-015	-4.13723e-016	-3.81211e-015	-5.67481e-015	-2.38308e-015
-5.00787e-016	-1.32403e-014	-8.28682e-015	-4.26414e-015	-6.30888e-015	2.70842e-015	-6.45693e-015	1.46666e-014	6.43551e-015	2.38521e-016	4.85368e-015	-5.41177e-015	-4.80586e-016	-8.18387e-015	-1.0934e-014	-1.73337e-014	-8.9595e-015	-2.39792e-015	-1.72308e-015	-4.30972e-018	-4.14422e-015	-6.59725e-017	-3.64079e-015	-5.58125e-015	-2.18948e-015
-3.2779e-016	-1.29478e-014	-8.12953e-015	-4.46684e-015	-6.26348e-015	2.76417e-015	-6.35173e-015	1.46693e-014	6.44169e-015	3.27983e-016	4.77303e-015	-5.39292e-015	-5.23964e-016	-8.07213e-015	-1.106e-014	-1.7212e-014	-8.49387e-015	-2.04273e-015	-1.56168e-015	1.61789e-016	-3.85574e-015	2.92335e-016	-3.45786e-015	-5.50282e-015	-1.97369e-015
-1.73909e-016	-1.26471e-014	-7.9718e-015	-4.6834e-015	-6.24912e-015	2.83733e-015	-6.24028e-015	1.46793e-014	6.44403e-015	4.18482e-016	4.68779e-015	-5.39825e-015	-5.59066e-016	-7.95842e-015	-1.11918e-014	-1.70776e-014	-7.99903e-015	-1.68025e-015	-1.39198e-015	3.34153e-016	-3.56179e-015	6.60832e-016	-3.26349e-015	-5.44053e-015	-1.73733e-015
-4.12246e-017	-1.23402e-014	-7.81541e-015	-4.91163e-015	-6.26633e-015	2.92685e-015	-6.12421e-015	1.46944e-014	6.44198e-015	5.10474e-016	4.59791e-015	-5.42788e-015	-5.85569e-016	-7.84431e-015	-1.1328e-014	-1.69323e-014	-7.47922e-015	-1.31243e-015	-1.21404e-015	5.12734e-016	-3.26197e-015	1.03924e-015	-3.0585e-015	-5.3954e-015	-1.48182e-015
6.85058e-017	-1.20291e-014	-7.66295e-015	-5.14931e-015	-6.3157e-015	3.03082e-015	-6.00454e-015	1.47124e-014	6.43474e-015	6.05666e-016	4.50429e-015	-5.48195e-015	-6.04401e-016	-7.73137e-015	-1.14673e-014	-1.67774e-014	-6.93886e-015	-9.4051e-016	-1.02824e-015	6.97991e-016	-2.95619e-015	1.4274e-015	-2.843e-015	-5.36782e-015	-1.20834e-015
1.53886e-016	-1.17153e-014	-7.51617e-015	-5.39405e-015	-6.39708e-015	3.14788e-015	-5.88274e-015	1.47319e-014	6.42195e-015	7.05409e-016	4.40613e-015	-5.56048e-015	-6.16186e-016	-7.62078e-015	-1.16084e-014	-1.66141e-014	-6.38227e-015	-5.66628e-016	-8.34791e-016	8.89861e-016	-2.64454e-015	1.82421e-015	-2.61752e-015	-5.35809e-015	-9.18919e-016
2.14325e-016	-1.14005e-014	-7.37658e-015	-5.64377e-015	-6.50967e-015	3.27695e-015	-5.7599e-015	1.47511e-014	6.40295e-015	8.10055e-016	4.30387e-015	-5.66326e-015	-6.21001e-016	-7.51441e-015	-1.17508e-014	-1.64438e-014	-5.81409e-015	-1.92804e-016	-6.33068e-016	1.08836e-015	-2.32755e-015	2.22921e-015	-2.38293e-015	-5.3666e-015	-6.15408e-016
2.49413e-016	-1.10863e-014	-7.24638e-015	-5.89636e-015	-6.65337e-015	3.41569e-015	-5.63647e-015	1.47676e-014	6.37737e-015	9.19885e-016	4.1976e-015	-5.78964e-015	-6.19644e-016	-7.41341e-015	-1.18938e-014	-1.62684e-014	-5.23944e-015	1.79255e-016	-4.22954e-016	1.29398e-015	-2.0054e-015	2.64175e-015	-2.13971e-015	-5.39308e-015	-2.99912e-016
2.58571e-016	-1.0775e-014	-7.12718e-015	-6.14899e-015	-6.82751e-015	3.56214e-015	-5.51273e-015	1.47799e-014	6.34578e-015	1.03463e-015	4.08778e-015	-5.93935e-015	-6.1251e-016	-7.31874e-015	-1.20365e-014	-1.60899e-014	-4.66347e-015	5.48059e-016	-2.04697e-016	1.50609e-015	-1.67835e-015	3.05984e-015	-1.88833e-015	-5.4365e-015	2.57115e-017
2.42235e-016	-1.04681e-014	-7.02077e-015	-6.39895e-015	-7.03013e-015	3.71501e-015	-5.39019e-015	1.47863e-014	6.30743e-015	1.15415e-015	3.97424e-015	-6.11178e-015	-5.99407e-016	-7.23122e-015	-1.2178e-014	-1.59103e-014	-4.09058e-015	9.11719e-016	2.14863e-017	1.72498e-015	-1.34661e-015	3.48256e-015	-1.6295e-015	-5.4963e-015	3.59733e-016
2.00696e-016	-1.01667e-014	-6.92879e-015	-6.64408e-015	-7.26009e-015	3.87252e-015	-5.26972e-015	1.47856e-014	6.26285e-015	1.27846e-015	3.85717e-015	-6.30588e-015	-5.80623e-016	-7.15213e-015	-1.2318e-014	-1.57316e-014	-3.52541e-015	1.26809e-015	2.55804e-016	1.95032e-015	-1.01054e-015	3.90899e-015	-1.36461e-015	-5.57235e-015	7.00366e-016
1.34965e-016	-9.87129e-015	-6.85282e-015	-6.88218e-015	-7.5156e-015	4.03281e-015	-5.15186e-015	1.47775e-014	6.21331e-015	1.40743e-015	3.73744e-015	-6.52115e-015	-5.56528e-016	-7.08208e-015	-1.24561e-014	-1.55549e-014	-2.97254e-015	1.61521e-015	4.98211e-016	2.1814e-015	-6.70534e-016	4.33752e-015	-1.09455e-015	-5.66321e-015	1.0453e-015
4.64752e-017	-9.5834e-015	-6.79421e-015	-7.11124e-015	-7.7943e-015	4.19384e-015	-5.03758e-015	1.47614e-014	6.15935e-015	1.5401e-015	3.61551e-015	-6.75692e-015	-5.28153e-016	-7.02201e-015	-1.25917e-014	-1.5382e-014	-2.43573e-015	1.95223e-015	7.47628e-016	2.41736e-015	-3.27082e-016	4.7671e-015	-8.19975e-016	-5.7673e-015	1.3929e-015
-6.32725e-017	-9.30471e-015	-6.75394e-015	-7.32966e-015	-8.09411e-015	4.35383e-015	-4.92678e-015	1.47365e-014	6.1016e-015	1.67612e-015	3.49142e-015	-7.01159e-015	-4.96207e-016	-6.97241e-015	-1.27252e-014	-1.5215e-014	-1.91971e-015	2.27731e-015	1.00326e-015	2.65788e-015	1.94996e-017	5.19595e-015	-5.4184e-016	-5.88261e-015	1.74102e-015
-1.91955e-016	-9.03598e-015	-6.73347e-015	-7.53545e-015	-8.41226e-015	4.5105e-015	-4.8205e-015	1.47033e-014	6.04244e-015	1.81446e-015	3.36493e-015	-7.28316e-015	-4.60937e-016	-6.93387e-015	-1.28565e-014	-1.50557e-014	-1.42911e-015	2.58797e-015	1.26451e-015	2.90206e-015	3.68635e-016	5.62278e-015	-2.6109e-016	-6.00757e-015	2.08808e-015
-3.37512e-016	-8.77779e-015	-6.73349e-015	-7.72673e-015	-8.74583e-015	4.66182e-015	-4.71909e-015	1.4662e-014	5.98319e-015	1.95394e-015	3.2373e-015	-7.56953e-015	-4.22736e-016	-6.90744e-015	-1.29855e-014	-1.49061e-014	-9.66758e-016	2.88268e-015	1.53047e-015	3.14934e-015	7.19618e-016	6.0459e-015	2.2011e-017	-6.13993e-015	2.43225e-015
-4.97277e-016	-8.53056e-015	-6.75441e-015	-7.90186e-015	-9.0921e-015	4.80575e-015	-4.62252e-015	1.46132e-014	5.92528e-015	2.09305e-015	3.10932e-015	-7.86808e-015	-3.82009e-016	-6.89318e-015	-1.31125e-014	-1.47674e-014	-5.36303e-016	3.16081e-015	1.80041e-015	3.39834e-015	1.07085e-015	6.46382e-015	3.06171e-016	-6.27787e-015	2.77148e-015
-6.68836e-016	-8.29407e-015	-6.79707e-015	-8.05972e-015	-9.44805e-015	4.94026e-015	-4.53135e-015	1.45577e-014	5.87075e-015	2.23e-015	2.98142e-015	-8.17689e-015	-3.39917e-016	-6.89124e-015	-1.32376e-014	-1.46418e-014	-1.41402e-016	3.42114e-015	2.07346e-015	3.64781e-015	1.42174e-015	6.87494e-015	5.90718e-016	-6.41899e-015	3.10387e-015
-8.495e-016	-8.06914e-015	-6.86189e-015	-8.19939e-015	-9.81128e-015	5.06382e-015	-4.44596e-015	1.44975e-014	5.82174e-015	2.36315e-015	2.85423e-015	-8.49477e-015	-2.96985e-016	-6.9015e-015	-1.33607e-014	-1.45307e-014	2.16546e-016	3.66188e-015	2.34932e-015	3.89697e-015	1.77091e-015	7.27833e-015	8.75227e-016	-6.56055e-015	3.42795e-015
-1.03608e-015	-7.85591e-015	-6.94875e-015	-8.32043e-015	-1.01785e-014	5.17581e-015	-4.36604e-015	1.44333e-014	5.77958e-015	2.49099e-015	2.7289e-015	-8.81884e-015	-2.54151e-016	-6.92409e-015	-1.34822e-014	-1.44349e-014	5.34525e-016	3.88229e-015	2.62637e-015	4.14401e-015	2.11769e-015	7.67288e-015	1.15906e-015	-6.70013e-015	3.74255e-015
-1.22561e-015	-7.65427e-015	-7.05712e-015	-8.42246e-015	-1.05469e-014	5.27465e-015	-4.29253e-015	1.43667e-014	5.74593e-015	2.61214e-015	2.60623e-015	-9.1463e-015	-2.11828e-016	-6.95867e-015	-1.36029e-014	-1.43557e-014	8.09549e-016	4.0818e-015	2.90315e-015	4.3879e-015	2.46067e-015	8.05628e-015	1.4419e-015	-6.83529e-015	4.04589e-015
-1.41549e-015	-7.4645e-015	-7.18657e-015	-8.50521e-015	-1.09134e-014	5.35899e-015	-4.22573e-015	1.43e-014	5.7224e-015	2.72467e-015	2.48673e-015	-9.4748e-015	-1.70784e-016	-7.00494e-015	-1.37227e-014	-1.4294e-014	1.04009e-015	4.25911e-015	3.17939e-015	4.62736e-015	2.79824e-015	8.42792e-015	1.72422e-015	-6.96356e-015	4.33755e-015
-1.60301e-015	-7.28649e-015	-7.33598e-015	-8.56868e-015	-1.12759e-014	5.42739e-015	-4.16562e-015	1.42356e-014	5.71122e-015	2.82653e-015	2.37049e-015	-9.80161e-015	-1.30956e-016	-7.06172e-015	-1.38419e-014	-1.42502e-014	1.22458e-015	4.41308e-015	3.45398e-015	4.86109e-015	3.12954e-015	8.78743e-015	2.00508e-015	-7.08247e-015	4.61679e-015
-1.78492e-015	-7.11927e-015	-7.50447e-015	-8.61332e-015	-1.16317e-014	5.47876e-015	-4.11232e-015	1.41759e-014	5.71432e-015	2.91649e-015	2.25882e-015	-1.01245e-014	-9.29421e-017	-7.12857e-015	-1.39611e-014	-1.42256e-014	1.36264e-015	4.54285e-015	3.72611e-015	5.08777e-015	3.45369e-015	9.13361e-015	2.28424e-015	-7.1895e-015	4.88234e-015
-1.95867e-015	-6.96239e-015	-7.6909e-015	-8.6397e-015	-1.1978e-014	5.5123e-015	-4.06611e-015	1.41239e-014	5.73312e-015	2.9926e-015	2.15279e-015	-1.04407e-014	-5.74688e-017	-7.20482e-015	-1.40808e-014	-1.42207e-014	1.4542e-015	4.64844e-015	3.99412e-015	5.30639e-015	3.76895e-015	9.46548e-015	2.56224e-015	-7.28247e-015	5.13337e-015
-2.12188e-015	-6.81612e-015	-7.89381e-015	-8.64881e-015	-1.23126e-014	5.52792e-015	-4.02718e-015	1.40812e-014	5.76901e-015	3.05277e-015	2.05287e-015	-1.07471e-014	-2.50187e-017	-7.28948e-015	-1.42013e-014	-1.42356e-014	1.49772e-015	4.72939e-015	4.2569e-015	5.51613e-015	4.07336e-015	9.78224e-015	2.83853e-015	-7.35926e-015	5.3696e-015
-2.27247e-015	-6.67982e-015	-8.11153e-015	-8.64184e-015	-1.26339e-014	5.52537e-015	-3.99562e-015	1.40503e-014	5.82324e-015	3.09583e-015	1.96009e-015	-1.10404e-014	3.65455e-018	-7.38145e-015	-1.43237e-014	-1.42708e-014	1.49329e-015	4.7856e-015	4.51289e-015	5.7158e-015	4.36475e-015	1.00835e-014	3.114e-015	-7.41758e-015	5.59034e-015
-2.40779e-015	-6.5528e-015	-8.34195e-015	-8.62033e-015	-1.29406e-014	5.50396e-015	-3.97146e-015	1.4033e-014	5.89689e-015	3.12052e-015	1.87528e-015	-1.13176e-014	2.82923e-017	-7.47957e-015	-1.44481e-014	-1.43252e-014	1.44263e-015	4.81702e-015	4.76099e-015	5.90462e-015	4.64271e-015	1.03689e-014	3.38887e-015	-7.45608e-015	5.79576e-015
-2.5258e-015	-6.43459e-015	-8.58281e-015	-8.58612e-015	-1.32304e-014	5.4634e-015	-3.95471e-015	1.40315e-014	5.99165e-015	3.12568e-015	1.79901e-015	-1.15754e-014	4.93036e-017	-7.58267e-015	-1.45747e-014	-1.4399e-014	1.34656e-015	4.82365e-015	4.99981e-015	6.08131e-015	4.90528e-015	1.06386e-014	3.66276e-015	-7.4733e-015	5.98587e-015
-2.62472e-015	-6.32513e-015	-8.83188e-015	-8.54066e-015	-1.35026e-014	5.40386e-015	-3.94532e-015	1.40482e-014	6.1081e-015	3.11001e-015	1.73185e-015	-1.18112e-014	6.62443e-017	-7.68907e-015	-1.4704e-014	-1.44914e-014	1.20627e-015	4.80596e-015	5.22882e-015	6.24539e-015	5.15105e-015	1.08923e-014	3.93638e-015	-7.46794e-015	6.16149e-015
-2.70321e-015	-6.22378e-015	-9.08694e-015	-8.48597e-015	-1.37562e-014	5.32528e-015	-3.94316e-015	1.40847e-014	6.2472e-015	3.07272e-015	1.67465e-015	-1.20228e-014	7.85964e-017	-7.79702e-015	-1.48364e-014	-1.46017e-014	1.02345e-015	4.76463e-015	5.44673e-015	6.39634e-015	5.37803e-015	1.11304e-014	4.21077e-015	-7.4384e-015	6.32211e-015
-2.75957e-015	-6.12937e-015	-9.34514e-015	-8.42464e-015	-1.39901e-014	5.22791e-015	-3.94817e-015	1.41431e-014	6.4089e-015	3.01356e-015	1.62798e-015	-1.22074e-014	8.63009e-017	-7.90496e-015	-1.49713e-014	-1.47289e-014	7.9981e-016	4.6995e-015	5.65265e-015	6.53286e-015	5.58545e-015	1.13526e-014	4.486e-015	-7.38398e-015	6.46835e-015
-2.79346e-015	-6.04143e-015	-9.60369e-015	-8.35907e-015	-1.42042e-014	5.11235e-015	-3.96061e-015	1.42245e-014	6.59308e-015	2.93285e-015	1.59221e-015	-1.23622e-014	8.89948e-017	-8.01147e-015	-1.51086e-014	-1.48709e-014	5.37359e-016	4.61096e-015	5.8457e-015	6.65452e-015	5.77192e-015	1.15601e-014	4.76238e-015	-7.30429e-015	6.60093e-015
-2.80463e-015	-5.96011e-015	-9.86035e-015	-8.29142e-015	-1.43984e-014	4.97946e-015	-3.98019e-015	1.43304e-014	6.7987e-015	2.83016e-015	1.56874e-015	-1.24851e-014	8.75265e-017	-8.11451e-015	-1.5248e-014	-1.50262e-014	2.38281e-016	4.4998e-015	6.02562e-015	6.76141e-015	5.93673e-015	1.1753e-014	5.04049e-015	-7.19896e-015	6.72059e-015
-2.79275e-015	-5.88472e-015	-1.01121e-014	-8.2237e-015	-1.45731e-014	4.83019e-015	-4.00675e-015	1.44609e-014	7.02549e-015	2.70629e-015	1.55791e-015	-1.25736e-014	8.24731e-017	-8.2127e-015	-1.5389e-014	-1.51933e-014	-9.51949e-017	4.36751e-015	6.19098e-015	6.85301e-015	6.07852e-015	1.19314e-014	5.32047e-015	-7.06798e-015	6.82899e-015
-2.75796e-015	-5.81446e-015	-1.03557e-014	-8.15819e-015	-1.4728e-014	4.66562e-015	-4.03987e-015	1.46163e-014	7.27237e-015	2.56256e-015	1.55999e-015	-1.26252e-014	7.33422e-017	-8.30412e-015	-1.55307e-014	-1.53702e-014	-4.59812e-016	4.21535e-015	6.34146e-015	6.92792e-015	6.19658e-015	1.20959e-014	5.60325e-015	-6.91156e-015	6.9273e-015
-2.70059e-015	-5.74906e-015	-1.05891e-014	-8.09698e-015	-1.48645e-014	4.48589e-015	-4.08014e-015	1.47969e-014	7.53811e-015	2.39955e-015	1.57575e-015	-1.26379e-014	6.09479e-017	-8.38677e-015	-1.56722e-014	-1.55541e-014	-8.52832e-016	4.04441e-015	6.47603e-015	6.98642e-015	6.29029e-015	1.22474e-014	5.8892e-015	-6.73004e-015	7.0168e-015
-2.62124e-015	-5.68778e-015	-1.08087e-014	-8.04309e-015	-1.4983e-014	4.29211e-015	-4.1277e-015	1.50019e-014	7.82168e-015	2.21848e-015	1.60585e-015	-1.26104e-014	4.59256e-017	-8.45895e-015	-1.58124e-014	-1.57432e-014	-1.27101e-015	3.85587e-015	6.59399e-015	7.02895e-015	6.3592e-015	1.23864e-014	6.17922e-015	-6.52375e-015	7.09847e-015
-2.52101e-015	-5.62979e-015	-1.10115e-014	-7.99865e-015	-1.50848e-014	4.08542e-015	-4.18288e-015	1.52311e-014	8.12104e-015	2.02141e-015	1.65091e-015	-1.25413e-014	2.87576e-017	-8.51918e-015	-1.59506e-014	-1.59362e-014	-1.71126e-015	3.65132e-015	6.69488e-015	7.05539e-015	6.40267e-015	1.25135e-014	6.4733e-015	-6.29385e-015	7.17364e-015
-2.40101e-015	-5.57432e-015	-1.11948e-014	-7.96547e-015	-1.51712e-014	3.86707e-015	-4.24588e-015	1.54827e-014	8.434e-015	1.81079e-015	1.71171e-015	-1.24299e-014	1.02221e-017	-8.56639e-015	-1.60862e-014	-1.61309e-014	-2.16994e-015	3.43254e-015	6.77857e-015	7.06608e-015	6.42107e-015	1.26299e-014	6.77241e-015	-6.04117e-015	7.24344e-015
-2.26313e-015	-5.52095e-015	-1.1356e-014	-7.94506e-015	-1.52431e-014	3.63857e-015	-4.31626e-015	1.5755e-014	8.75881e-015	1.58939e-015	1.78797e-015	-1.22758e-014	-8.85082e-018	-8.5982e-015	-1.62186e-014	-1.63255e-014	-2.64433e-015	3.20125e-015	6.84482e-015	7.06152e-015	6.41442e-015	1.27362e-014	7.07618e-015	-5.76674e-015	7.30894e-015
-2.10844e-015	-5.46891e-015	-1.14924e-014	-7.93945e-015	-1.53017e-014	3.40135e-015	-4.39406e-015	1.60462e-014	9.09339e-015	1.35957e-015	1.8801e-015	-1.20791e-014	-2.71598e-017	-8.61286e-015	-1.63456e-014	-1.65179e-014	-3.13093e-015	2.95888e-015	6.89311e-015	7.04163e-015	6.38382e-015	1.28328e-014	7.38464e-015	-5.47249e-015	7.37193e-015
-1.93861e-015	-5.41814e-015	-1.16023e-014	-7.95039e-015	-1.53485e-014	3.15733e-015	-4.47897e-015	1.63538e-014	9.43516e-015	1.12401e-015	1.98825e-015	-1.18396e-014	-4.34366e-017	-8.60919e-015	-1.64659e-014	-1.67062e-014	-3.62597e-015	2.70761e-015	6.92312e-015	7.00692e-015	6.32989e-015	1.29206e-014	7.69772e-015	-5.16016e-015	7.43418e-015
-1.75566e-015	-5.36802e-015	-1.16827e-014	-7.9785e-015	-1.53851e-014	2.9076e-015	-4.57062e-015	1.66747e-014	9.7816e-015	8.85878e-016	2.11301e-015	-1.15573e-014	-5.66716e-017	-8.58637e-015	-1.65786e-014	-1.68877e-014	-4.1271e-015	2.44868e-015	6.93409e-015	6.9587e-015	6.25308e-015	1.30003e-014	8.01508e-015	-4.83122e-015	7.49724e-015
-1.56173e-015	-5.31757e-015	-1.1732e-014	-8.02487e-015	-1.54132e-014	2.65326e-015	-4.66909e-015	1.70061e-014	1.01302e-014	6.48094e-016	2.2546e-015	-1.1233e-014	-6.61821e-017	-8.54326e-015	-1.66827e-014	-1.70613e-014	-4.63115e-015	2.18442e-015	6.92553e-015	6.89739e-015	6.15423e-015	1.30723e-014	8.3367e-015	-4.48717e-015	7.56218e-015
-1.35914e-015	-5.26555e-015	-1.17492e-014	-8.09036e-015	-1.54339e-014	2.39624e-015	-4.7739e-015	1.73448e-014	1.04785e-014	4.13138e-016	2.4132e-015	-1.08677e-014	-7.03612e-017	-8.47872e-015	-1.67764e-014	-1.72256e-014	-5.13477e-015	1.91632e-015	6.89736e-015	6.8235e-015	6.03432e-015	1.31372e-014	8.66179e-015	-4.13026e-015	7.63e-015
-1.15011e-015	-5.21137e-015	-1.17328e-014	-8.1746e-015	-1.54486e-014	2.13811e-015	-4.88503e-015	1.76867e-014	1.08234e-014	1.84279e-016	2.58886e-015	-1.0463e-014	-6.80196e-017	-8.39217e-015	-1.68582e-014	-1.73786e-014	-5.63572e-015	1.64667e-015	6.84917e-015	6.73706e-015	5.89476e-015	1.31957e-014	8.99008e-015	-3.76306e-015	7.70172e-015
-9.36486e-016	-5.15469e-015	-1.1681e-014	-8.27722e-015	-1.54581e-014	1.87971e-015	-5.00362e-015	1.80283e-014	1.11625e-014	-3.43173e-017	2.7815e-015	-1.00206e-014	-5.87387e-017	-8.28272e-015	-1.69267e-014	-1.75188e-014	-6.13153e-015	1.37701e-015	6.77991e-015	6.63881e-015	5.73754e-015	1.32485e-014	9.32179e-015	-3.38725e-015	7.77817e-015
-7.20717e-016	-5.09542e-015	-1.1593e-014	-8.39801e-015	-1.54634e-014	1.62211e-015	-5.1283e-015	1.83653e-014	1.14937e-014	-2.39135e-016	2.99083e-015	-9.54249e-015	-4.11796e-017	-8.14984e-015	-1.69802e-014	-1.76454e-014	-6.61942e-015	1.10935e-015	6.68953e-015	6.52978e-015	5.56485e-015	1.32952e-014	9.65595e-015	-3.00435e-015	7.85983e-015
-5.05093e-016	-5.03282e-015	-1.14678e-014	-8.53595e-015	-1.54662e-014	1.36695e-015	-5.25823e-015	1.86936e-014	1.18148e-014	-4.26385e-016	3.21722e-015	-9.03126e-015	-1.41448e-017	-7.99314e-015	-1.70171e-014	-1.77569e-014	-7.09674e-015	8.45887e-016	6.57721e-015	6.41118e-015	5.37952e-015	1.33357e-014	9.99195e-015	-2.61592e-015	7.94792e-015
-2.91257e-016	-4.96574e-015	-1.13059e-014	-8.69018e-015	-1.54666e-014	1.11557e-015	-5.39336e-015	1.90094e-014	1.21236e-014	-5.93881e-016	3.46077e-015	-8.48918e-015	2.27893e-017	-7.81246e-015	-1.70371e-014	-1.78526e-014	-7.56201e-015	5.88322e-016	6.4433e-015	6.28304e-015	5.18313e-015	1.33707e-014	1.03291e-014	-2.22341e-015	8.04337e-015
-8.05844e-017	-4.89328e-015	-1.11067e-014	-8.85943e-015	-1.54646e-014	8.68425e-016	-5.53314e-015	1.93083e-014	1.24181e-014	-7.38271e-016	3.72186e-015	-7.91899e-015	7.0684e-017	-7.60797e-015	-1.70393e-014	-1.79315e-014	-8.01296e-015	3.37972e-016	6.28734e-015	6.14576e-015	4.97818e-015	1.34001e-014	1.06667e-014	-1.82884e-015	8.14611e-015
1.25171e-016	-4.81442e-015	-1.08705e-014	-9.04127e-015	-1.54607e-014	6.26712e-016	-5.67719e-015	1.95861e-014	1.26963e-014	-8.55983e-016	4.00026e-015	-7.32468e-015	1.30627e-016	-7.37981e-015	-1.70224e-014	-1.79935e-014	-8.44888e-015	9.64902e-017	6.10895e-015	6.00069e-015	4.76701e-015	1.34241e-014	1.10034e-014	-1.43339e-015	8.25641e-015
3.24267e-016	-4.72844e-015	-1.05981e-014	-9.23402e-015	-1.54552e-014	3.91216e-016	-5.82446e-015	1.98388e-014	1.29575e-014	-9.43857e-016	4.29628e-015	-6.70983e-015	2.03544e-016	-7.1283e-015	-1.69859e-014	-1.80382e-014	-8.86801e-015	-1.34989e-016	5.90751e-015	5.8491e-015	4.552e-015	1.34424e-014	1.13381e-014	-1.03791e-015	8.37437e-015
5.15135e-016	-4.63439e-015	-1.02901e-014	-9.43553e-015	-1.54479e-014	1.62842e-016	-5.97508e-015	2.00626e-014	1.32004e-014	-9.99492e-016	4.60959e-015	-6.07779e-015	2.9027e-016	-6.85396e-015	-1.69294e-014	-1.80653e-014	-9.26934e-015	-3.54986e-016	5.6822e-015	5.69092e-015	4.33597e-015	1.34539e-014	1.167e-014	-6.4379e-016	8.50023e-015
6.96578e-016	-4.53159e-015	-9.94854e-015	-9.64368e-015	-1.54384e-014	-5.78791e-017	-6.12889e-015	2.02542e-014	1.34242e-014	-1.02035e-015	4.93977e-015	-5.43221e-015	3.91451e-016	-6.5578e-015	-1.68532e-014	-1.80751e-014	-9.65175e-015	-5.61893e-016	5.4329e-015	5.52689e-015	4.12106e-015	1.34588e-014	1.1998e-014	-2.52247e-016	8.63335e-015
8.67867e-016	-4.41956e-015	-9.57511e-015	-9.85593e-015	-1.54261e-014	-2.70286e-016	-6.28485e-015	2.04098e-014	1.36275e-014	-1.00494e-015	5.28695e-015	-4.77691e-015	5.077e-016	-6.24064e-015	-1.67576e-014	-1.80686e-014	-1.00147e-014	-7.54983e-016	5.15881e-015	5.35762e-015	3.91009e-015	1.34559e-014	1.23207e-014	1.3594e-016	8.77287e-015
1.02818e-015	-4.29796e-015	-9.17141e-015	-1.00691e-014	-1.54109e-014	-4.74258e-016	-6.44191e-015	2.05272e-014	1.38102e-014	-9.51215e-016	5.65062e-015	-4.11557e-015	6.39731e-016	-5.90338e-015	-1.66433e-014	-1.80461e-014	-1.03577e-014	-9.32898e-016	4.85937e-015	5.18366e-015	3.70534e-015	1.34444e-014	1.26373e-014	5.20298e-016	8.91841e-015
1.17724e-015	-4.16679e-015	-8.73982e-015	-1.02808e-014	-1.53924e-014	-6.69856e-016	-6.59954e-015	2.06035e-014	1.39732e-014	-8.57872e-016	6.03026e-015	-3.45267e-015	7.87159e-016	-5.54762e-015	-1.65106e-014	-1.80086e-014	-1.06813e-014	-1.09424e-015	4.53446e-015	5.00503e-015	3.50838e-015	1.34241e-014	1.29467e-014	9.00374e-016	9.06916e-015
1.31478e-015	-4.02586e-015	-8.28281e-015	-1.04886e-014	-1.53701e-014	-8.5689e-016	-6.75681e-015	2.06361e-014	1.41163e-014	-7.24625e-016	6.42595e-015	-2.79243e-015	9.50582e-016	-5.17518e-015	-1.636e-014	-1.79565e-014	-1.09848e-014	-1.23866e-015	4.18439e-015	4.82232e-015	3.32196e-015	1.33955e-014	1.32479e-014	1.27502e-015	9.22391e-015
1.43995e-015	-3.87426e-015	-7.80252e-015	-1.06901e-014	-1.53427e-014	-1.0351e-015	-6.91314e-015	2.06237e-014	1.424e-014	-5.50245e-016	6.83727e-015	-2.13835e-015	1.12971e-015	-4.78755e-015	-1.61924e-014	-1.78911e-014	-1.12688e-014	-1.36601e-015	3.80958e-015	4.63566e-015	3.14837e-015	1.33574e-014	1.35397e-014	1.64473e-015	9.38139e-015
1.55305e-015	-3.71164e-015	-7.30174e-015	-1.08826e-014	-1.53093e-014	-1.20491e-015	-7.06767e-015	2.05647e-014	1.43453e-014	-3.34038e-016	7.26354e-015	-1.49495e-015	1.32366e-015	-4.38597e-015	-1.60094e-014	-1.78136e-014	-1.15333e-014	-1.47526e-015	3.41011e-015	4.44572e-015	2.98937e-015	1.33089e-014	1.38218e-014	2.00992e-015	9.54079e-015
1.65516e-015	-3.53756e-015	-6.78442e-015	-1.10635e-014	-1.52686e-014	-1.366e-015	-7.21919e-015	2.04579e-014	1.44335e-014	-7.6436e-017	7.70417e-015	-8.66156e-016	1.53272e-015	-3.97266e-015	-1.5812e-014	-1.77246e-014	-1.1779e-014	-1.56671e-015	2.98635e-015	4.25253e-015	2.84698e-015	1.325e-014	1.40929e-014	2.37038e-015	9.70011e-015
1.74673e-015	-3.35207e-015	-6.25369e-015	-1.12301e-014	-1.52198e-014	-1.51845e-015	-7.36653e-015	2.03033e-014	1.45061e-014	2.21688e-016	8.15829e-015	-2.55302e-016	1.75686e-015	-3.54928e-015	-1.56032e-014	-1.76256e-014	-1.20068e-014	-1.6406e-015	2.53868e-015	4.05704e-015	2.72242e-015	1.31805e-014	1.43518e-014	2.7261e-015	9.85843e-015
1.82829e-015	-3.15491e-015	-5.71311e-015	-1.13799e-014	-1.51621e-014	-1.66315e-015	-7.50893e-015	2.0101e-014	1.45647e-014	5.60054e-016	8.62486e-015	3.33833e-016	1.99457e-015	-3.11769e-015	-1.5385e-014	-1.7518e-014	-1.22175e-014	-1.6976e-015	2.06788e-015	3.85915e-015	2.61711e-015	1.30995e-014	1.45976e-014	3.07735e-015	1.00139e-014
1.90099e-015	-2.94574e-015	-5.16626e-015	-1.1511e-014	-1.50949e-014	-1.80056e-015	-7.64568e-015	1.98519e-014	1.46109e-014	9.37804e-016	9.10267e-015	8.98435e-016	2.24481e-015	-2.67942e-015	-1.51594e-014	-1.74026e-014	-1.24109e-014	-1.73798e-015	1.57461e-015	3.65901e-015	2.53242e-015	1.30069e-014	1.48295e-014	3.42519e-015	1.01645e-014
1.96657e-015	-2.72415e-015	-4.61781e-015	-1.16214e-014	-1.50168e-014	-1.93073e-015	-7.77596e-015	1.9557e-014	1.46469e-014	1.35379e-015	9.59041e-015	1.43515e-015	2.50687e-015	-2.23655e-015	-1.49281e-014	-1.72808e-014	-1.25884e-014	-1.76313e-015	1.05957e-015	3.45676e-015	2.46942e-015	1.29027e-014	1.50465e-014	3.77018e-015	1.0309e-014
2.02565e-015	-2.49053e-015	-4.0717e-015	-1.17095e-014	-1.49275e-014	-2.05383e-015	-7.89908e-015	1.92182e-014	1.46756e-014	1.80644e-015	1.00874e-014	1.94112e-015	2.78e-015	-1.79098e-015	-1.46937e-014	-1.71534e-014	-1.27512e-014	-1.77361e-015	5.24045e-016	3.25228e-015	2.42928e-015	1.27864e-014	1.5248e-014	4.11236e-015	1.0446e-014
2.07921e-015	-2.24573e-015	-3.53159e-015	-1.17738e-014	-1.48265e-014	-2.17065e-015	-8.01402e-015	1.88379e-014	1.46988e-014	2.29366e-015	1.05919e-014	2.41393e-015	3.06305e-015	-1.34451e-015	-1.4459e-014	-1.70219e-014	-1.28999e-014	-1.77007e-015	-3.09177e-017	3.04567e-015	2.41279e-015	1.26578e-014	1.5433e-014	4.45195e-015	1.05741e-014
2.12821e-015	-1.98978e-015	-3.00145e-015	-1.18133e-014	-1.47133e-014	-2.28118e-015	-8.1197e-015	1.84188e-014	1.47189e-014	2.81329e-015	1.11028e-014	2.85146e-015	3.35409e-015	-8.98788e-016	-1.42266e-014	-1.68873e-014	-1.3035e-014	-1.75386e-015	-6.02173e-016	2.83708e-015	2.42002e-015	1.25174e-014	1.56016e-014	4.78994e-015	1.06917e-014
2.17436e-015	-1.72336e-015	-2.48485e-015	-1.18275e-014	-1.45878e-014	-2.38598e-015	-8.21588e-015	1.79636e-014	1.4738e-014	3.36242e-015	1.16178e-014	3.25202e-015	3.65196e-015	-4.5607e-016	-1.39992e-014	-1.67509e-014	-1.31576e-014	-1.72658e-015	-1.18761e-015	2.62626e-015	2.45092e-015	1.23653e-014	1.57531e-014	5.12719e-015	1.07975e-014
2.21884e-015	-1.44657e-015	-1.98602e-015	-1.18167e-014	-1.44501e-014	-2.48579e-015	-8.30164e-015	1.74756e-014	1.47586e-014	3.93785e-015	1.21354e-014	3.6149e-015	3.95483e-015	-1.80829e-017	-1.37792e-014	-1.6614e-014	-1.32685e-014	-1.68977e-015	-1.78569e-015	2.41291e-015	2.50502e-015	1.22016e-014	1.58874e-014	5.46374e-015	1.08899e-014
2.26314e-015	-1.16048e-015	-1.5083e-015	-1.17801e-014	-1.43001e-014	-2.58116e-015	-8.37636e-015	1.6959e-014	1.47833e-014	4.53698e-015	1.26537e-014	3.93872e-015	4.26146e-015	4.13479e-016	-1.35693e-014	-1.64771e-014	-1.33681e-014	-1.64531e-015	-2.39372e-015	2.19657e-015	2.5818e-015	1.20271e-014	1.60043e-014	5.80039e-015	1.09681e-014
2.30828e-015	-8.65965e-016	-1.05462e-015	-1.17183e-014	-1.41383e-014	-2.67213e-015	-8.44003e-015	1.6418e-014	1.48139e-014	5.15709e-015	1.31709e-014	4.2235e-015	4.56991e-015	8.36922e-016	-1.33719e-014	-1.63404e-014	-1.34576e-014	-1.59442e-015	-3.00911e-015	1.97789e-015	2.68026e-015	1.18431e-014	1.61039e-014	6.13724e-015	1.1031e-014
2.35548e-015	-5.63953e-016	-6.2843e-016	-1.16323e-014	-1.39656e-014	-2.76028e-015	-8.49147e-015	1.58568e-014	1.48525e-014	5.79399e-015	1.36848e-014	4.4691e-015	4.87901e-015	1.25066e-015	-1.31892e-014	-1.62047e-014	-1.35377e-014	-1.539e-015	-3.62878e-015	1.75592e-015	2.79935e-015	1.16497e-014	1.61854e-014	6.47424e-015	1.10786e-014
2.4056e-015	-2.55702e-016	-2.33036e-016	-1.15231e-014	-1.37832e-014	-2.84578e-015	-8.53043e-015	1.52803e-014	1.49013e-014	6.4449e-015	1.41933e-014	4.67644e-015	5.18676e-015	1.65288e-015	-1.30236e-014	-1.60707e-014	-1.36091e-014	-1.48079e-015	-4.24958e-015	1.53046e-015	2.9381e-015	1.14481e-014	1.62487e-014	6.81126e-015	1.11094e-014
2.45883e-015	5.7993e-017	1.28614e-016	-1.13919e-014	-1.35921e-014	-2.92906e-015	-8.55698e-015	1.46937e-014	1.49616e-014	7.10669e-015	1.46938e-014	4.84625e-015	5.49105e-015	2.04252e-015	-1.28764e-014	-1.59394e-014	-1.36719e-014	-1.42116e-015	-4.86833e-015	1.30167e-015	3.09529e-015	1.12386e-014	1.6294e-014	7.14855e-015	1.11224e-014
2.51561e-015	3.75426e-016	4.54125e-016	-1.12405e-014	-1.33938e-014	-3.01047e-015	-8.57156e-015	1.41017e-014	1.50352e-014	7.77592e-015	1.51843e-014	4.97918e-015	5.79069e-015	2.41847e-015	-1.2749e-014	-1.58103e-014	-1.37267e-014	-1.36213e-015	-5.48168e-015	1.0688e-015	3.27017e-015	1.10221e-014	1.63219e-014	7.48584e-015	1.11178e-014
2.57667e-015	6.95622e-016	7.41725e-016	-1.1071e-014	-1.319e-014	-3.09088e-015	-8.57389e-015	1.35093e-014	1.51233e-014	8.4493e-015	1.56629e-014	5.0762e-015	6.08378e-015	2.77972e-015	-1.26435e-014	-1.56839e-014	-1.37741e-014	-1.3056e-015	-6.08575e-015	8.31366e-016	3.46156e-015	1.08001e-014	1.63324e-014	7.82256e-015	1.10957e-014
2.64183e-015	1.01738e-015	9.89204e-016	-1.08858e-014	-1.29826e-014	-3.17016e-015	-8.56427e-015	1.29218e-014	1.5226e-014	9.12378e-015	1.61267e-014	5.13931e-015	6.36859e-015	3.12536e-015	-1.2561e-014	-1.55596e-014	-1.38137e-014	-1.25353e-015	-6.67718e-015	5.89255e-016	3.66791e-015	1.05744e-014	1.6326e-014	8.15777e-015	1.10554e-014
2.71186e-015	1.33911e-015	1.19468e-015	-1.06875e-014	-1.27734e-014	-3.24843e-015	-8.54309e-015	1.23441e-014	1.53447e-014	9.79555e-015	1.65738e-014	5.17165e-015	6.64382e-015	3.45449e-015	-1.25018e-014	-1.54373e-014	-1.38455e-014	-1.20702e-015	-7.25232e-015	3.42018e-016	3.88749e-015	1.03463e-014	1.6303e-014	8.49116e-015	1.09975e-014
2.78732e-015	1.65868e-015	1.35752e-015	-1.04793e-014	-1.25639e-014	-3.3257e-015	-8.51093e-015	1.17802e-014	1.54802e-014	1.04612e-014	1.7002e-014	5.17557e-015	6.90769e-015	3.76655e-015	-1.24668e-014	-1.53172e-014	-1.38702e-014	-1.16809e-015	-7.80746e-015	8.96446e-017	4.11839e-015	1.01168e-014	1.62638e-014	8.82186e-015	1.09226e-014
2.86777e-015	1.97443e-015	1.47671e-015	-1.02629e-014	-1.23563e-014	-3.40158e-015	-8.46925e-015	1.12358e-014	1.56322e-014	1.1118e-014	1.74092e-014	5.15295e-015	7.1586e-015	4.06094e-015	-1.24559e-014	-1.51987e-014	-1.38882e-014	-1.13842e-015	-8.33927e-015	-1.68297e-016	4.35925e-015	9.88763e-015	1.62092e-014	9.14877e-015	1.08315e-014
2.95255e-015	2.2847e-015	1.55185e-015	-1.00411e-014	-1.21533e-014	-3.47618e-015	-8.41867e-015	1.07151e-014	1.58012e-014	1.17631e-014	1.77933e-014	5.10654e-015	7.39549e-015	4.33726e-015	-1.24689e-014	-1.50817e-014	-1.39003e-014	-1.11909e-015	-8.84478e-015	-4.32198e-016	4.60711e-015	9.66014e-015	1.61401e-014	9.47093e-015	1.07246e-014
3.04106e-015	2.5878e-015	1.58261e-015	-9.81801e-015	-1.19566e-014	-3.54962e-015	-8.35997e-015	1.02222e-014	1.5987e-014	1.23937e-014	1.81521e-014	5.04036e-015	7.61735e-015	4.59577e-015	-1.25058e-014	-1.4966e-014	-1.39063e-014	-1.11132e-015	-9.32051e-015	-7.02254e-016	4.86091e-015	9.43552e-015	1.60571e-014	9.78678e-015	1.06023e-014
3.13316e-015	2.88214e-015	1.56945e-015	-9.59696e-015	-1.1768e-014	-3.62231e-015	-8.2946e-015	9.76123e-015	1.61898e-014	1.30083e-014	1.84839e-014	4.95775e-015	7.8232e-015	4.83589e-015	-1.25659e-014	-1.4851e-014	-1.39063e-014	-1.11627e-015	-9.76316e-015	-9.78924e-016	5.11874e-015	9.21573e-015	1.59611e-014	1.00951e-014	1.04665e-014
3.22766e-015	3.16603e-015	1.51343e-015	-9.38125e-015	-1.15905e-014	-3.69389e-015	-8.22392e-015	9.33598e-015	1.64084e-014	1.3604e-014	1.87866e-014	4.86144e-015	8.01217e-015	5.05742e-015	-1.2648e-014	-1.47363e-014	-1.39003e-014	-1.13528e-015	-1.01706e-014	-1.26294e-015	5.37879e-015	9.00205e-015	1.58526e-014	1.03943e-014	1.03184e-014
3.32375e-015	3.43795e-015	1.416e-015	-9.17329e-015	-1.1426e-014	-3.76424e-015	-8.14865e-015	8.95009e-015	1.66422e-014	1.41783e-014	1.90587e-014	4.75485e-015	8.18315e-015	5.26051e-015	-1.27506e-014	-1.46217e-014	-1.38884e-014	-1.16855e-015	-1.05414e-014	-1.55482e-015	5.63926e-015	8.79506e-015	1.5733e-014	1.0683e-014	1.01592e-014
3.42071e-015	3.69601e-015	1.27849e-015	-8.97628e-015	-1.12762e-014	-3.83256e-015	-8.07064e-015	8.6065e-015	1.68903e-014	1.47296e-014	1.9299e-014	4.64152e-015	8.33536e-015	5.44512e-015	-1.2872e-014	-1.4507e-014	-1.3871e-014	-1.21692e-015	-1.08732e-014	-1.85499e-015	5.89824e-015	8.596e-015	1.56032e-014	1.09594e-014	9.99048e-015
3.51802e-015	3.93834e-015	1.10245e-015	-8.79342e-015	-1.11428e-014	-3.899e-015	-7.99134e-015	8.30773e-015	1.71508e-014	1.52563e-014	1.95067e-014	4.52476e-015	8.46865e-015	5.61166e-015	-1.30101e-014	-1.43913e-014	-1.38486e-014	-1.28049e-015	-1.11642e-014	-2.16345e-015	6.15437e-015	8.4061e-015	1.54638e-014	1.12216e-014	9.81329e-015
3.61438e-015	4.1636e-015	8.90508e-016	-8.62664e-015	-1.1027e-014	-3.96425e-015	-7.91272e-015	8.05598e-015	1.74224e-014	1.57571e-014	1.96815e-014	4.40718e-015	8.58257e-015	5.76076e-015	-1.3163e-014	-1.42748e-014	-1.3822e-014	-1.35901e-015	-1.14127e-014	-2.48098e-015	6.40599e-015	8.22642e-015	1.53162e-014	1.1468e-014	9.62913e-015
3.70823e-015	4.37028e-015	6.45462e-016	-8.47859e-015	-1.09298e-014	-4.02823e-015	-7.83655e-015	7.85253e-015	1.77037e-014	1.62312e-014	1.98232e-014	4.29273e-015	8.67637e-015	5.89246e-015	-1.33276e-014	-1.41576e-014	-1.37908e-014	-1.45303e-015	-1.16186e-014	-2.80714e-015	6.65198e-015	8.05761e-015	1.51619e-014	1.16969e-014	9.43945e-015
3.7987e-015	4.55658e-015	3.69942e-016	-8.3507e-015	-1.08525e-014	-4.09083e-015	-7.76473e-015	7.69901e-015	1.79926e-014	1.66775e-014	1.99312e-014	4.18428e-015	8.75073e-015	6.00725e-015	-1.35009e-014	-1.40389e-014	-1.37557e-014	-1.56197e-015	-1.17817e-014	-3.1428e-015	6.89165e-015	7.9007e-015	1.50019e-014	1.1907e-014	9.24614e-015
3.88507e-015	4.72214e-015	6.75827e-017	-8.24569e-015	-1.0796e-014	-4.15162e-015	-7.69854e-015	7.5962e-015	1.8288e-014	1.70955e-014	2.00056e-014	4.08479e-015	8.80565e-015	6.10564e-015	-1.36801e-014	-1.39191e-014	-1.37174e-014	-1.68566e-015	-1.19019e-014	-3.48794e-015	7.12341e-015	7.75609e-015	1.48371e-014	1.20972e-014	9.0506e-015
3.96588e-015	4.86586e-015	-2.58227e-016	-8.16486e-015	-1.07609e-014	-4.2095e-015	-7.6397e-015	7.54424e-015	1.85889e-014	1.74845e-014	2.00472e-014	3.9966e-015	8.84114e-015	6.18832e-015	-1.38626e-014	-1.37979e-014	-1.36761e-014	-1.82307e-015	-1.19802e-014	-3.84249e-015	7.34595e-015	7.62359e-015	1.46688e-014	1.22663e-014	8.8541e-015
4.04012e-015	4.9864e-015	-6.03529e-016	-8.10884e-015	-1.07477e-014	-4.2641e-015	-7.58986e-015	7.54369e-015	1.88929e-014	1.78443e-014	2.00572e-014	3.92208e-015	8.85757e-015	6.25629e-015	-1.40453e-014	-1.36752e-014	-1.36326e-014	-1.97333e-015	-1.2018e-014	-4.20722e-015	7.55865e-015	7.50387e-015	1.4498e-014	1.24132e-014	8.65812e-015
4.10633e-015	5.0829e-015	-9.64931e-016	-8.07903e-015	-1.07564e-014	-4.31538e-015	-7.55101e-015	7.59334e-015	1.91991e-014	1.81752e-014	2.00365e-014	3.86306e-015	8.85497e-015	6.30996e-015	-1.42256e-014	-1.35513e-014	-1.3588e-014	-2.1355e-015	-1.20165e-014	-4.58212e-015	7.76063e-015	7.39665e-015	1.43259e-014	1.25368e-014	8.46355e-015
4.16359e-015	5.15405e-015	-1.3387e-015	-8.07592e-015	-1.07869e-014	-4.36318e-015	-7.5248e-015	7.69218e-015	1.95063e-014	1.84769e-014	1.99868e-014	3.82159e-015	8.83348e-015	6.35063e-015	-1.43998e-014	-1.34266e-014	-1.3543e-014	-2.3088e-015	-1.1978e-014	-4.96668e-015	7.95069e-015	7.3007e-015	1.41531e-014	1.26367e-014	8.27115e-015
4.21109e-015	5.19887e-015	-1.72061e-015	-8.09917e-015	-1.08376e-014	-4.40734e-015	-7.51248e-015	7.83857e-015	1.98129e-014	1.87496e-014	1.99098e-014	3.79859e-015	8.79374e-015	6.37943e-015	-1.45647e-014	-1.33016e-014	-1.34979e-014	-2.49188e-015	-1.19056e-014	-5.36135e-015	8.12852e-015	7.21605e-015	1.39806e-014	1.27121e-014	8.08171e-015
4.24838e-015	5.21727e-015	-2.1068e-015	-8.14946e-015	-1.09079e-014	-4.44727e-015	-7.5156e-015	8.03077e-015	2.0118e-014	1.89946e-014	1.98075e-014	3.79457e-015	8.73664e-015	6.39663e-015	-1.4718e-014	-1.31767e-014	-1.34543e-014	-2.68323e-015	-1.18022e-014	-5.76601e-015	8.29366e-015	7.14185e-015	1.38095e-014	1.27626e-014	7.89618e-015
4.27484e-015	5.20939e-015	-2.49317e-015	-8.22592e-015	-1.09969e-014	-4.48359e-015	-7.53489e-015	8.26707e-015	2.04202e-014	1.92124e-014	1.9682e-014	3.81094e-015	8.66347e-015	6.4025e-015	-1.4857e-014	-1.30524e-014	-1.34138e-014	-2.8812e-015	-1.16712e-014	-6.18087e-015	8.44518e-015	7.07685e-015	1.36404e-014	1.27882e-014	7.71512e-015
4.28966e-015	5.17466e-015	-2.87588e-015	-8.32747e-015	-1.11033e-014	-4.51625e-015	-7.57148e-015	8.54503e-015	2.07181e-014	1.94038e-014	1.95356e-014	3.84811e-015	8.5748e-015	6.39805e-015	-1.49793e-014	-1.29299e-014	-1.33777e-014	-3.08453e-015	-1.15163e-014	-6.60555e-015	8.58303e-015	7.02032e-015	1.34744e-014	1.27884e-014	7.53895e-015
4.29244e-015	5.11263e-015	-3.2514e-015	-8.45256e-015	-1.12251e-014	-4.54492e-015	-7.62674e-015	8.86218e-015	2.10118e-014	1.95704e-014	1.9372e-014	3.90601e-015	8.47169e-015	6.3843e-015	-1.5083e-014	-1.28096e-014	-1.33465e-014	-3.29105e-015	-1.13423e-014	-7.0391e-015	8.70698e-015	6.97139e-015	1.33117e-014	1.27638e-014	7.36794e-015
4.28338e-015	5.02361e-015	-3.61589e-015	-8.59938e-015	-1.13605e-014	-4.5694e-015	-7.70129e-015	9.21564e-015	2.13003e-014	1.97129e-014	1.91935e-014	3.98389e-015	8.35547e-015	6.36134e-015	-1.51658e-014	-1.26929e-014	-1.33209e-014	-3.49962e-015	-1.11538e-014	-7.4818e-015	8.81687e-015	6.92821e-015	1.31532e-014	1.2715e-014	7.20205e-015
4.26288e-015	4.90848e-015	-3.96581e-015	-8.76641e-015	-1.15069e-014	-4.59034e-015	-7.7954e-015	9.60196e-015	2.15834e-014	1.98326e-014	1.90026e-014	4.08095e-015	8.22705e-015	6.33034e-015	-1.5226e-014	-1.25801e-014	-1.33021e-014	-3.70891e-015	-1.09556e-014	-7.93311e-015	8.91248e-015	6.88891e-015	1.29987e-014	1.2643e-014	7.04137e-015
4.23066e-015	4.76716e-015	-4.29789e-015	-8.95188e-015	-1.16626e-014	-4.60793e-015	-7.90919e-015	1.0018e-014	2.18604e-014	1.99301e-014	1.88026e-014	4.19609e-015	8.08695e-015	6.29192e-015	-1.5262e-014	-1.24725e-014	-1.32921e-014	-3.91712e-015	-1.07524e-014	-8.39258e-015	8.9938e-015	6.85265e-015	1.28481e-014	1.25491e-014	6.88517e-015
4.18681e-015	4.59996e-015	-4.60974e-015	-9.15303e-015	-1.18258e-014	-4.62183e-015	-8.04319e-015	1.04598e-014	2.2131e-014	2.00072e-014	1.85964e-014	4.32772e-015	7.93636e-015	6.24686e-015	-1.52731e-014	-1.2371e-014	-1.32924e-014	-4.12248e-015	-1.05491e-014	-8.85949e-015	9.06078e-015	6.8173e-015	1.27016e-014	1.24342e-014	6.73261e-015
4.13203e-015	4.4079e-015	-4.89876e-015	-9.36744e-015	-1.19943e-014	-4.6327e-015	-8.19738e-015	1.09233e-014	2.23957e-014	2.00659e-014	1.83871e-014	4.47479e-015	7.77682e-015	6.19594e-015	-1.52585e-014	-1.22764e-014	-1.33041e-014	-4.32393e-015	-1.03512e-014	-9.3332e-015	9.11352e-015	6.78066e-015	1.25591e-014	1.22995e-014	6.58326e-015
4.06678e-015	4.19187e-015	-5.16216e-015	-9.59264e-015	-1.21654e-014	-4.64071e-015	-8.37111e-015	1.14051e-014	2.26544e-014	2.01073e-014	1.81777e-014	4.635e-015	7.60913e-015	6.13976e-015	-1.52182e-014	-1.21892e-014	-1.33284e-014	-4.52052e-015	-1.01648e-014	-9.81327e-015	9.15149e-015	6.74071e-015	1.24207e-014	1.21468e-014	6.43667e-015
3.99158e-015	3.95344e-015	-5.39819e-015	-9.82562e-015	-1.23369e-014	-4.64459e-015	-8.56353e-015	1.19011e-014	2.29071e-014	2.01321e-014	1.79713e-014	4.80668e-015	7.43461e-015	6.07897e-015	-1.51522e-014	-1.21105e-014	-1.33667e-014	-4.71072e-015	-9.99488e-015	-1.02988e-014	9.17472e-015	6.69629e-015	1.22856e-014	1.19781e-014	6.29165e-015
3.90736e-015	3.69352e-015	-5.6054e-015	-1.00637e-014	-1.25068e-014	-4.64574e-015	-8.77434e-015	1.24069e-014	2.31539e-014	2.01423e-014	1.77703e-014	4.98778e-015	7.25446e-015	6.01352e-015	-1.50608e-014	-1.20411e-014	-1.342e-014	-4.89329e-015	-9.84618e-015	-1.07885e-014	9.18375e-015	6.64541e-015	1.21536e-014	1.17956e-014	6.147e-015
3.81496e-015	3.41373e-015	-5.78264e-015	-1.03041e-014	-1.26722e-014	-4.64488e-015	-9.00254e-015	1.29182e-014	2.33954e-014	2.01402e-014	1.75776e-014	5.17541e-015	7.06983e-015	5.94376e-015	-1.4945e-014	-1.19821e-014	-1.34892e-014	-5.06718e-015	-9.72372e-015	-1.12817e-014	9.17908e-015	6.58512e-015	1.20236e-014	1.16015e-014	6.0017e-015
3.71462e-015	3.1151e-015	-5.92882e-015	-1.05436e-014	-1.28314e-014	-4.64192e-015	-9.2469e-015	1.34307e-014	2.36318e-014	2.01266e-014	1.73955e-014	5.36747e-015	6.88167e-015	5.87103e-015	-1.48055e-014	-1.19331e-014	-1.35756e-014	-5.23193e-015	-9.63251e-015	-1.17773e-014	9.16039e-015	6.51402e-015	1.18949e-014	1.13976e-014	5.85451e-015
3.60749e-015	2.79908e-015	-6.04408e-015	-1.07798e-014	-1.29823e-014	-4.63663e-015	-9.50645e-015	1.39413e-014	2.38625e-014	2.01027e-014	1.72261e-014	5.56123e-015	6.69077e-015	5.79559e-015	-1.46447e-014	-1.18956e-014	-1.36793e-014	-5.38726e-015	-9.5766e-015	-1.22742e-014	9.12752e-015	6.43062e-015	1.17665e-014	1.11862e-014	5.70445e-015
3.49492e-015	2.46721e-015	-6.12849e-015	-1.10101e-014	-1.31235e-014	-4.62999e-015	-9.77973e-015	1.4446e-014	2.40877e-014	2.00699e-014	1.70709e-014	5.75364e-015	6.49847e-015	5.71753e-015	-1.44646e-014	-1.18693e-014	-1.38008e-014	-5.53248e-015	-9.56051e-015	-1.27715e-014	9.08057e-015	6.33269e-015	1.16377e-014	1.09698e-014	5.54951e-015
3.37765e-015	2.12062e-015	-6.18232e-015	-1.12319e-014	-1.32536e-014	-4.62144e-015	-1.00649e-014	1.49409e-014	2.43071e-014	2.00295e-014	1.69316e-014	5.94221e-015	6.30545e-015	5.63742e-015	-1.4267e-014	-1.1855e-014	-1.39405e-014	-5.66738e-015	-9.58805e-015	-1.32685e-014	9.01992e-015	6.21863e-015	1.15078e-014	1.0751e-014	5.3893e-015
3.25607e-015	1.76121e-015	-6.20705e-015	-1.1443e-014	-1.33714e-014	-4.61143e-015	-1.03601e-014	1.54228e-014	2.45206e-014	1.99823e-014	1.68093e-014	6.1245e-015	6.11236e-015	5.55541e-015	-1.40542e-014	-1.1853e-014	-1.40993e-014	-5.79208e-015	-9.66167e-015	-1.3764e-014	8.94551e-015	6.08701e-015	1.13751e-014	1.05313e-014	5.22207e-015
3.13094e-015	1.39055e-015	-6.20379e-015	-1.16411e-014	-1.34754e-014	-4.60025e-015	-1.06636e-014	1.58882e-014	2.47279e-014	1.99292e-014	1.67056e-014	6.29855e-015	5.91932e-015	5.47149e-015	-1.38295e-014	-1.18639e-014	-1.42769e-014	-5.90716e-015	-9.78483e-015	-1.42565e-014	8.85801e-015	5.93693e-015	1.12384e-014	1.03138e-014	5.0464e-015
3.00296e-015	1.01085e-015	-6.17425e-015	-1.18241e-014	-1.35652e-014	-4.58777e-015	-1.09736e-014	1.63339e-014	2.49292e-014	1.98723e-014	1.66203e-014	6.46191e-015	5.72723e-015	5.38572e-015	-1.35958e-014	-1.18873e-014	-1.44731e-014	-6.01235e-015	-9.95947e-015	-1.47443e-014	8.75745e-015	5.76669e-015	1.10956e-014	1.00999e-014	4.86177e-015
2.87306e-015	6.24047e-016	-6.11993e-015	-1.19904e-014	-1.36409e-014	-4.57394e-015	-1.12876e-014	1.67568e-014	2.51238e-014	1.98132e-014	1.65537e-014	6.61231e-015	5.53698e-015	5.29861e-015	-1.33557e-014	-1.19225e-014	-1.46876e-014	-6.10811e-015	-1.0187e-014	-1.52267e-014	8.64411e-015	5.57496e-015	1.09453e-014	9.89137e-015	4.6666e-015
2.7417e-015	2.31367e-016	-6.04385e-015	-1.21386e-014	-1.37025e-014	-4.55909e-015	-1.16036e-014	1.71541e-014	2.5311e-014	1.97521e-014	1.65056e-014	6.74791e-015	5.34904e-015	5.21027e-015	-1.31128e-014	-1.19696e-014	-1.492e-014	-6.19547e-015	-1.04684e-014	-1.57032e-014	8.5185e-015	5.36172e-015	1.0786e-014	9.69038e-015	4.46021e-015
2.60922e-015	-1.65335e-016	-5.94824e-015	-1.22675e-014	-1.37502e-014	-4.54314e-015	-1.19194e-014	1.7523e-014	2.54899e-014	1.96894e-014	1.64755e-014	6.86684e-015	5.164e-015	5.12077e-015	-1.28704e-014	-1.20283e-014	-1.51696e-014	-6.27552e-015	-1.08038e-014	-1.61729e-014	8.38079e-015	5.12653e-015	1.06162e-014	9.49869e-015	4.24131e-015
2.47581e-015	-5.63839e-016	-5.83623e-015	-1.23763e-014	-1.37845e-014	-4.52636e-015	-1.22329e-014	1.78606e-014	2.56592e-014	1.96258e-014	1.64623e-014	6.96787e-015	4.98182e-015	5.03031e-015	-1.26319e-014	-1.20981e-014	-1.54355e-014	-6.34946e-015	-1.11934e-014	-1.66348e-014	8.23121e-015	4.86825e-015	1.04341e-014	9.31749e-015	4.00961e-015
2.34188e-015	-9.6289e-016	-5.71089e-015	-1.24647e-014	-1.3806e-014	-4.50943e-015	-1.25424e-014	1.81652e-014	2.58182e-014	1.95624e-014	1.64644e-014	7.05029e-015	4.8028e-015	4.93866e-015	-1.24007e-014	-1.21783e-014	-1.57172e-014	-6.41847e-015	-1.16367e-014	-1.70882e-014	8.06965e-015	4.58632e-015	1.02384e-014	9.14776e-015	3.76495e-015
2.20772e-015	-1.36061e-015	-5.57538e-015	-1.25322e-014	-1.3816e-014	-4.49204e-015	-1.28462e-014	1.84346e-014	2.59658e-014	1.94992e-014	1.64802e-014	7.11352e-015	4.62688e-015	4.84587e-015	-1.21799e-014	-1.22684e-014	-1.6014e-014	-6.48348e-015	-1.21317e-014	-1.75323e-014	7.89719e-015	4.28102e-015	1.0028e-014	8.99043e-015	3.50711e-015
2.07306e-015	-1.75538e-015	-5.43331e-015	-1.25792e-014	-1.38157e-014	-4.47371e-015	-1.31421e-014	1.86675e-014	2.61001e-014	1.94371e-014	1.65077e-014	7.15666e-015	4.45459e-015	4.75202e-015	-1.19733e-014	-1.23676e-014	-1.6325e-014	-6.54628e-015	-1.26765e-014	-1.79667e-014	7.71438e-015	3.95165e-015	9.8014e-015	8.8457e-015	3.23623e-015
1.93719e-015	-2.14582e-015	-5.28913e-015	-1.26068e-014	-1.38069e-014	-4.45423e-015	-1.34284e-014	1.88619e-014	2.62202e-014	1.93765e-014	1.65442e-014	7.17851e-015	4.28553e-015	4.65672e-015	-1.17839e-014	-1.24754e-014	-1.66488e-014	-6.60786e-015	-1.32684e-014	-1.83907e-014	7.52202e-015	3.59862e-015	9.557e-015	8.71431e-015	2.95229e-015
1.79964e-015	-2.53025e-015	-5.14618e-015	-1.26152e-014	-1.37919e-014	-4.43424e-015	-1.37032e-014	1.90168e-014	2.6324e-014	1.93172e-014	1.6587e-014	7.17984e-015	4.11928e-015	4.55967e-015	-1.16141e-014	-1.25904e-014	-1.69837e-014	-6.66981e-015	-1.39044e-014	-1.88041e-014	7.32046e-015	3.22294e-015	9.29389e-015	8.59653e-015	2.65548e-015
1.66009e-015	-2.90788e-015	-5.00761e-015	-1.2606e-014	-1.37723e-014	-4.4138e-015	-1.39654e-014	1.91306e-014	2.64093e-014	1.92594e-014	1.66336e-014	7.16034e-015	3.95562e-015	4.46085e-015	-1.1467e-014	-1.27122e-014	-1.73281e-014	-6.73389e-015	-1.45805e-014	-1.92064e-014	7.11026e-015	2.825e-015	9.0111e-015	8.49158e-015	2.34601e-015
1.51799e-015	-3.27745e-015	-4.87774e-015	-1.25798e-014	-1.37495e-014	-4.39222e-015	-1.42139e-014	1.92031e-014	2.64741e-014	1.92033e-014	1.66811e-014	7.12035e-015	3.79473e-015	4.35957e-015	-1.13451e-014	-1.28396e-014	-1.76805e-014	-6.80192e-015	-1.52932e-014	-1.95975e-014	6.89226e-015	2.40517e-015	8.70767e-015	8.39855e-015	2.02485e-015
1.37264e-015	-3.63809e-015	-4.75969e-015	-1.25386e-014	-1.37256e-014	-4.36935e-015	-1.44478e-014	1.92346e-014	2.65163e-014	1.91485e-014	1.67263e-014	7.06141e-015	3.63561e-015	4.25569e-015	-1.12505e-014	-1.29714e-014	-1.80393e-014	-6.87514e-015	-1.60382e-014	-1.99773e-014	6.66699e-015	1.96467e-015	8.38294e-015	8.31672e-015	1.69234e-015
1.22383e-015	-3.98943e-015	-4.65653e-015	-1.24843e-014	-1.37035e-014	-4.34534e-015	-1.4666e-014	1.9225e-014	2.65337e-014	1.90955e-014	1.6766e-014	6.98461e-015	3.47805e-015	4.14887e-015	-1.11844e-014	-1.31066e-014	-1.84029e-014	-6.95518e-015	-1.68103e-014	-2.0345e-014	6.4361e-015	1.50447e-015	8.03673e-015	8.24543e-015	1.34958e-015
1.07077e-015	-4.33012e-015	-4.57169e-015	-1.24186e-014	-1.36854e-014	-4.31966e-015	-1.48671e-014	1.91741e-014	2.65247e-014	1.9044e-014	1.67967e-014	6.89115e-015	3.32184e-015	4.03806e-015	-1.11494e-014	-1.32447e-014	-1.877e-014	-7.04276e-015	-1.76044e-014	-2.07011e-014	6.19993e-015	1.02527e-015	7.66796e-015	8.18309e-015	9.97995e-016
9.12971e-016	-4.65995e-015	-4.50836e-015	-1.23439e-014	-1.36734e-014	-4.29238e-015	-1.50502e-014	1.9083e-014	2.6487e-014	1.89937e-014	1.68155e-014	6.78203e-015	3.16647e-015	3.92291e-015	-1.11467e-014	-1.33845e-014	-1.91389e-014	-7.13888e-015	-1.84147e-014	-2.10455e-014	5.95922e-015	5.28109e-016	7.2767e-015	8.12816e-015	6.38425e-016
7.49304e-016	-4.97862e-015	-4.46864e-015	-1.2262e-014	-1.36694e-014	-4.26381e-015	-1.52156e-014	1.89522e-014	2.64191e-014	1.89434e-014	1.68188e-014	6.65898e-015	3.01112e-015	3.80291e-015	-1.11766e-014	-1.35259e-014	-1.95087e-014	-7.24486e-015	-1.92357e-014	-2.13785e-014	5.71531e-015	1.50744e-017	6.86328e-015	8.07891e-015	2.71777e-016
5.78709e-016	-5.28582e-015	-4.45502e-015	-1.21754e-014	-1.36755e-014	-4.23347e-015	-1.53629e-014	1.87824e-014	2.6319e-014	1.88927e-014	1.68046e-014	6.52418e-015	2.85536e-015	3.67785e-015	-1.12393e-014	-1.36672e-014	-1.98781e-014	-7.36155e-015	-2.00618e-014	-2.17005e-014	5.4694e-015	-5.11946e-016	6.42803e-015	8.03356e-015	-1.00571e-016
4.00434e-016	-5.582e-015	-4.46967e-015	-1.20865e-014	-1.36933e-014	-4.20129e-015	-1.54926e-014	1.85752e-014	2.61858e-014	1.88415e-014	1.67699e-014	6.37981e-015	2.69895e-015	3.54703e-015	-1.1335e-014	-1.3808e-014	-2.02456e-014	-7.48975e-015	-2.08868e-014	-2.20118e-014	5.22206e-015	-1.05201e-015	5.97164e-015	7.98969e-015	-4.77385e-016
2.13694e-016	-5.86707e-015	-4.51451e-015	-1.19973e-014	-1.37245e-014	-4.16664e-015	-1.56045e-014	1.83322e-014	2.6018e-014	1.87888e-014	1.67124e-014	6.22758e-015	2.54097e-015	3.41017e-015	-1.14638e-014	-1.3948e-014	-2.06096e-014	-7.62978e-015	-2.17048e-014	-2.23129e-014	4.97448e-015	-1.60356e-015	5.49511e-015	7.94468e-015	-8.56819e-016
1.73289e-017	-6.1412e-015	-4.59088e-015	-1.19106e-014	-1.37708e-014	-4.12918e-015	-1.5698e-014	1.80547e-014	2.58141e-014	1.87338e-014	1.66295e-014	6.06969e-015	2.38128e-015	3.2665e-015	-1.16247e-014	-1.40863e-014	-2.09685e-014	-7.78207e-015	-2.25098e-014	-2.26043e-014	4.72786e-015	-2.16495e-015	4.99966e-015	7.89656e-015	-1.23755e-015
-1.89515e-016	-6.40469e-015	-4.70046e-015	-1.18282e-014	-1.38326e-014	-4.08932e-015	-1.57742e-014	1.77452e-014	2.55738e-014	1.86761e-014	1.65195e-014	5.90796e-015	2.21878e-015	3.1153e-015	-1.18162e-014	-1.42225e-014	-2.13217e-014	-7.947e-015	-2.32957e-014	-2.28866e-014	4.48295e-015	-2.73479e-015	4.48573e-015	7.84282e-015	-1.61822e-015
-4.06797e-016	-6.65828e-015	-4.84366e-015	-1.17521e-014	-1.39107e-014	-4.04706e-015	-1.58338e-014	1.74061e-014	2.52962e-014	1.86147e-014	1.63808e-014	5.74514e-015	2.05311e-015	2.95611e-015	-1.20372e-014	-1.43562e-014	-2.1669e-014	-8.12419e-015	-2.40576e-014	-2.31607e-014	4.24038e-015	-3.31121e-015	3.95454e-015	7.78085e-015	-1.99731e-015
-6.34836e-016	-6.903e-015	-5.02038e-015	-1.16846e-014	-1.40059e-014	-4.00299e-015	-1.58771e-014	1.70396e-014	2.49818e-014	1.85486e-014	1.62121e-014	5.58328e-015	1.88403e-015	2.78896e-015	-1.2286e-014	-1.44874e-014	-2.20098e-014	-8.31374e-015	-2.47908e-014	-2.34275e-014	4.00074e-015	-3.89285e-015	3.40807e-015	7.70821e-015	-2.37371e-015
-8.74078e-016	-7.14018e-015	-5.23043e-015	-1.16279e-014	-1.4119e-014	-3.95607e-015	-1.59047e-014	1.66485e-014	2.46305e-014	1.84767e-014	1.60131e-014	5.42459e-015	1.71111e-015	2.61309e-015	-1.25604e-014	-1.46155e-014	-2.23424e-014	-8.51475e-015	-2.54901e-014	-2.36872e-014	3.76434e-015	-4.47869e-015	2.8483e-015	7.62316e-015	-2.74597e-015
-1.1242e-015	-7.37013e-015	-5.4733e-015	-1.15833e-014	-1.42496e-014	-3.90627e-015	-1.59178e-014	1.6236e-014	2.42429e-014	1.83979e-014	1.57835e-014	5.27058e-015	1.5339e-015	2.42836e-015	-1.2858e-014	-1.47413e-014	-2.26663e-014	-8.72688e-015	-2.61509e-014	-2.39401e-014	3.53243e-015	-5.06748e-015	2.27717e-015	7.52334e-015	-3.1133e-015
-1.38557e-015	-7.59406e-015	-5.74829e-015	-1.15526e-014	-1.43976e-014	-3.85351e-015	-1.59176e-014	1.58053e-014	2.38206e-014	1.83111e-014	1.55236e-014	5.12328e-015	1.35261e-015	2.23451e-015	-1.31757e-014	-1.48648e-014	-2.29816e-014	-8.94883e-015	-2.6769e-014	-2.41874e-014	3.30537e-015	-5.65855e-015	1.69712e-015	7.4061e-015	-3.47447e-015
-1.6577e-015	-7.81248e-015	-6.05387e-015	-1.15372e-014	-1.45623e-014	-3.7976e-015	-1.59049e-014	1.53594e-014	2.33646e-014	1.82154e-014	1.5234e-014	4.9842e-015	1.16664e-015	2.03139e-015	-1.35115e-014	-1.49857e-014	-2.32881e-014	-9.17924e-015	-2.73406e-014	-2.44294e-014	3.08355e-015	-6.25025e-015	1.11073e-015	7.26925e-015	-3.82847e-015
-1.94036e-015	-8.02649e-015	-6.3881e-015	-1.15379e-014	-1.47434e-014	-3.7384e-015	-1.58806e-014	1.49019e-014	2.2877e-014	1.81097e-014	1.49157e-014	4.85446e-015	9.75689e-016	1.81886e-015	-1.38624e-014	-1.51041e-014	-2.35849e-014	-9.41711e-015	-2.78626e-014	-2.46673e-014	2.86705e-015	-6.84156e-015	5.20069e-016	7.11144e-015	-4.17381e-015
-2.23263e-015	-8.23772e-015	-6.74923e-015	-1.15556e-014	-1.49395e-014	-3.6759e-015	-1.58462e-014	1.44358e-014	2.23606e-014	1.79929e-014	1.457e-014	4.73554e-015	7.80059e-016	1.59753e-015	-1.42252e-014	-1.52195e-014	-2.38724e-014	-9.661e-015	-2.83316e-014	-2.49015e-014	2.65673e-015	-7.4314e-015	-7.29766e-017	6.93112e-015	-4.51021e-015
-2.53348e-015	-8.44702e-015	-7.13453e-015	-1.15899e-014	-1.51491e-014	-3.60979e-015	-1.5803e-014	1.39653e-014	2.1818e-014	1.78643e-014	1.41991e-014	4.62838e-015	5.80126e-016	1.36823e-015	-1.45965e-014	-1.53325e-014	-2.41508e-014	-9.90879e-015	-2.87455e-014	-2.5133e-014	2.45269e-015	-8.0192e-015	-6.65696e-016	6.727e-015	-4.8375e-015
-2.84176e-015	-8.65578e-015	-7.54188e-015	-1.16415e-014	-1.53701e-014	-3.53981e-015	-1.57513e-014	1.34938e-014	2.12524e-014	1.77224e-014	1.38051e-014	4.53373e-015	3.76439e-016	1.13042e-015	-1.49729e-014	-1.54433e-014	-2.44206e-014	-1.01596e-014	-2.91034e-014	-2.53617e-014	2.25481e-015	-8.60355e-015	-1.25589e-015	6.49865e-015	-5.15468e-015
-3.15642e-015	-8.8645e-015	-7.96838e-015	-1.17107e-014	-1.56008e-014	-3.46611e-015	-1.56936e-014	1.30245e-014	2.06669e-014	1.75657e-014	1.33907e-014	4.45244e-015	1.69553e-016	8.84894e-016	-1.53509e-014	-1.55521e-014	-2.46816e-014	-1.04111e-014	-2.94034e-014	-2.55879e-014	2.06304e-015	-9.18294e-015	-1.84114e-015	6.24487e-015	-5.46193e-015
-3.4751e-015	-9.07368e-015	-8.41058e-015	-1.17967e-014	-1.5839e-014	-3.38839e-015	-1.56306e-014	1.25612e-014	2.0065e-014	1.73935e-014	1.29587e-014	4.38564e-015	-4.06147e-017	6.32696e-016	-1.57269e-014	-1.56593e-014	-2.49342e-014	-1.06609e-014	-2.96449e-014	-2.58114e-014	1.87676e-015	-9.75698e-015	-2.41923e-015	5.96512e-015	-5.75981e-015
-3.79688e-015	-9.28432e-015	-8.86524e-015	-1.18989e-014	-1.60825e-014	-3.30653e-015	-1.55633e-014	1.21078e-014	1.94511e-014	1.72054e-014	1.25131e-014	4.33254e-015	-2.52686e-016	3.74785e-016	-1.6098e-014	-1.57648e-014	-2.51785e-014	-1.0907e-014	-2.98284e-014	-2.60329e-014	1.69534e-015	-1.03252e-014	-2.98846e-015	5.65951e-015	-6.04866e-015
-4.11902e-015	-9.49675e-015	-9.32971e-015	-1.20152e-014	-1.6329e-014	-3.22041e-015	-1.54922e-014	1.1668e-014	1.88303e-014	1.70005e-014	1.20575e-014	4.29312e-015	-4.65763e-016	1.12544e-016	-1.64605e-014	-1.58695e-014	-2.54149e-014	-1.11474e-014	-2.99537e-014	-2.62522e-014	1.51862e-015	-1.08866e-014	-3.54697e-015	5.32788e-015	-6.32788e-015
-4.43893e-015	-9.71149e-015	-9.80013e-015	-1.21446e-014	-1.65755e-014	-3.12972e-015	-1.5418e-014	1.12452e-014	1.82074e-014	1.67778e-014	1.15957e-014	4.26714e-015	-6.78772e-016	-1.53211e-016	-1.68111e-014	-1.59732e-014	-2.56434e-014	-1.13801e-014	-3.00223e-014	-2.64692e-014	1.34545e-015	-1.14414e-014	-4.09318e-015	4.97122e-015	-6.59765e-015
-4.75548e-015	-9.92874e-015	-1.0273e-014	-1.22858e-014	-1.68195e-014	-3.03436e-015	-1.53416e-014	1.08428e-014	1.75876e-014	1.65371e-014	1.11311e-014	4.25379e-015	-8.89993e-016	-4.20696e-016	-1.71465e-014	-1.60763e-014	-2.58648e-014	-1.16029e-014	-3.00358e-014	-2.66837e-014	1.17453e-015	-1.19883e-014	-4.62485e-015	4.5903e-015	-6.85844e-015
-5.06657e-015	-1.01486e-014	-1.07442e-014	-1.24367e-014	-1.70587e-014	-2.93312e-015	-1.52629e-014	1.04642e-014	1.69755e-014	1.62783e-014	1.06683e-014	4.25228e-015	-1.09798e-015	-6.88908e-016	-1.74639e-014	-1.61789e-014	-2.60796e-014	-1.18132e-014	-2.99969e-014	-2.68967e-014	1.00489e-015	-1.25267e-014	-5.14008e-015	4.18566e-015	-7.1111e-015
-5.36982e-015	-1.03709e-014	-1.12102e-014	-1.2595e-014	-1.72908e-014	-2.82601e-015	-1.5183e-014	1.01126e-014	1.63763e-014	1.60008e-014	1.02115e-014	4.26254e-015	-1.30166e-015	-9.55783e-016	-1.77617e-014	-1.6281e-014	-2.62879e-014	-1.20094e-014	-2.99083e-014	-2.7107e-014	8.35715e-016	-1.30571e-014	-5.63739e-015	3.75901e-015	-7.3571e-015
-5.6629e-015	-1.05948e-014	-1.16674e-014	-1.27585e-014	-1.75131e-014	-2.71258e-015	-1.51022e-014	9.79047e-015	1.57955e-014	1.57044e-014	9.76503e-015	4.28308e-015	-1.49905e-015	-1.21929e-015	-1.80377e-014	-1.63829e-014	-2.649e-014	-1.21893e-014	-2.97731e-014	-2.73144e-014	6.65907e-016	-1.35792e-014	-6.11626e-015	3.31204e-015	-7.59714e-015
-5.94308e-015	-1.08193e-014	-1.21126e-014	-1.29253e-014	-1.77234e-014	-2.59267e-015	-1.50205e-014	9.50056e-015	1.52381e-014	1.5389e-014	9.33271e-015	4.31271e-015	-1.68864e-015	-1.47762e-015	-1.82895e-014	-1.64845e-014	-2.66859e-014	-1.23516e-014	-2.95947e-014	-2.75191e-014	4.93461e-016	-1.40924e-014	-6.57573e-015	2.84664e-015	-7.83192e-015
-6.20803e-015	-1.10442e-014	-1.25421e-014	-1.30924e-014	-1.79196e-014	-2.466e-015	-1.49384e-014	9.2449e-015	1.47089e-014	1.50545e-014	8.91835e-015	4.34977e-015	-1.8688e-015	-1.72887e-015	-1.85158e-014	-1.65856e-014	-2.68757e-014	-1.24946e-014	-2.93772e-014	-2.77206e-014	3.17253e-016	-1.45963e-014	-7.01467e-015	2.36493e-015	-8.06265e-015
-6.455e-015	-1.12689e-014	-1.29521e-014	-1.32571e-014	-1.80999e-014	-2.33313e-015	-1.48557e-014	9.02571e-015	1.42127e-014	1.4701e-014	8.5259e-015	4.39297e-015	-2.03703e-015	-1.97064e-015	-1.87152e-014	-1.66862e-014	-2.70596e-014	-1.2617e-014	-2.91248e-014	-2.79183e-014	1.36284e-016	-1.50908e-014	-7.4327e-015	1.86863e-015	-8.29096e-015
-6.682e-015	-1.1492e-014	-1.33401e-014	-1.34171e-014	-1.82624e-014	-2.1934e-015	-1.4773e-014	8.84421e-015	1.37544e-014	1.43288e-014	8.15909e-015	4.44012e-015	-2.19163e-015	-2.20116e-015	-1.88865e-014	-1.67865e-014	-2.72376e-014	-1.27178e-014	-2.88423e-014	-2.8112e-014	-5.1359e-017	-1.55756e-014	-7.82956e-015	1.36019e-015	-8.51806e-015
-6.8871e-015	-1.17117e-014	-1.37034e-014	-1.35699e-014	-1.84057e-014	-2.04636e-015	-1.46908e-014	8.70119e-015	1.33378e-014	1.39389e-014	7.82105e-015	4.48902e-015	-2.33086e-015	-2.41779e-015	-1.90286e-014	-1.68861e-014	-2.74096e-014	-1.27964e-014	-2.85343e-014	-2.83011e-014	-2.46805e-016	-1.60503e-014	-8.20578e-015	8.42168e-016	-8.74479e-015
-7.06776e-015	-1.19265e-014	-1.40395e-014	-1.37134e-014	-1.85296e-014	-1.89205e-015	-1.46097e-014	8.59816e-015	1.29673e-014	1.35322e-014	7.51463e-015	4.5385e-015	-2.45264e-015	-2.61829e-015	-1.91415e-014	-1.69847e-014	-2.75755e-014	-1.28521e-014	-2.82059e-014	-2.84856e-014	-4.51281e-016	-1.65155e-014	-8.56218e-015	3.17657e-016	-8.9721e-015
-7.22167e-015	-1.21346e-014	-1.43461e-014	-1.38447e-014	-1.86329e-014	-1.73015e-015	-1.45288e-014	8.53502e-015	1.26462e-014	1.31093e-014	7.24284e-015	4.58651e-015	-2.5552e-015	-2.80015e-015	-1.92247e-014	-1.70824e-014	-2.7735e-014	-1.28847e-014	-2.78617e-014	-2.86653e-014	-6.66208e-016	-1.69707e-014	-8.89868e-015	-2.11143e-016	-9.20124e-015
-7.34684e-015	-1.23338e-014	-1.46211e-014	-1.39622e-014	-1.87148e-014	-1.5614e-015	-1.44482e-014	8.51151e-015	1.23779e-014	1.26715e-014	7.00807e-015	4.6315e-015	-2.63629e-015	-2.96119e-015	-1.92784e-014	-1.71793e-014	-2.78884e-014	-1.28939e-014	-2.75062e-014	-2.88397e-014	-8.93198e-016	-1.74154e-014	-9.21603e-015	-7.41688e-016	-9.43378e-015
-7.44185e-015	-1.25221e-014	-1.48623e-014	-1.40634e-014	-1.8775e-014	-1.3858e-015	-1.43684e-014	8.5272e-015	1.21655e-014	1.22198e-014	6.81217e-015	4.67198e-015	-2.69418e-015	-3.0996e-015	-1.93041e-014	-1.72753e-014	-2.80349e-014	-1.28799e-014	-2.7145e-014	-2.90081e-014	-1.13319e-015	-1.78495e-014	-9.51528e-015	-1.27128e-015	-9.67133e-015
-7.50554e-015	-1.26976e-014	-1.50683e-014	-1.41462e-014	-1.88136e-014	-1.20381e-015	-1.4289e-014	8.58187e-015	1.20111e-014	1.17559e-014	6.65593e-015	4.70607e-015	-2.72731e-015	-3.21294e-015	-1.93024e-014	-1.73706e-014	-2.81741e-014	-1.28431e-014	-2.67832e-014	-2.91702e-014	-1.38663e-015	-1.82733e-014	-9.79742e-015	-1.79719e-015	-9.91474e-015
-7.53611e-015	-1.28584e-014	-1.52378e-014	-1.42087e-014	-1.88315e-014	-1.01523e-015	-1.42101e-014	8.67451e-015	1.19168e-014	1.12817e-014	6.54034e-015	4.7319e-015	-2.73397e-015	-3.29969e-015	-1.92746e-014	-1.7465e-014	-2.83056e-014	-1.27842e-014	-2.64258e-014	-2.93257e-014	-1.65413e-015	-1.8686e-014	-1.00635e-014	-2.31737e-015	-1.01657e-014
-7.53264e-015	-1.30017e-014	-1.537e-014	-1.42493e-014	-1.88293e-014	-8.20134e-016	-1.41314e-014	8.80349e-015	1.18836e-014	1.07988e-014	6.46608e-015	4.74805e-015	-2.71258e-015	-3.35796e-015	-1.92226e-014	-1.7559e-014	-2.84293e-014	-1.27044e-014	-2.60779e-014	-2.9475e-014	-1.93641e-015	-1.90873e-014	-1.03149e-014	-2.82938e-015	-1.04252e-014
-7.4946e-015	-1.31255e-014	-1.54635e-014	-1.42674e-014	-1.88085e-014	-6.19456e-016	-1.40531e-014	8.96685e-015	1.19112e-014	1.0309e-014	6.43285e-015	4.75286e-015	-2.66174e-015	-3.38597e-015	-1.91483e-014	-1.76526e-014	-2.85445e-014	-1.26052e-014	-2.57444e-014	-2.96178e-014	-2.23412e-015	-1.94776e-014	-1.05536e-014	-3.33146e-015	-1.06944e-014
-7.42174e-015	-1.32278e-014	-1.5519e-014	-1.42616e-014	-1.87704e-014	-4.13608e-016	-1.39753e-014	9.16261e-015	1.19999e-014	9.81447e-015	6.44033e-015	4.74533e-015	-2.57986e-015	-3.38219e-015	-1.90538e-014	-1.77458e-014	-2.86507e-014	-1.24876e-014	-2.54295e-014	-2.97536e-014	-2.5478e-015	-1.98565e-014	-1.07809e-014	-3.8216e-015	-1.09738e-014
-7.31406e-015	-1.33065e-014	-1.55366e-014	-1.42311e-014	-1.87166e-014	-2.03296e-016	-1.38983e-014	9.38841e-015	1.21498e-014	9.31716e-015	6.48759e-015	4.7248e-015	-2.46621e-015	-3.34568e-015	-1.89418e-014	-1.7839e-014	-2.87473e-014	-1.23537e-014	-2.51378e-014	-2.98829e-014	-2.87659e-015	-2.02241e-014	-1.09987e-014	-4.29738e-015	-1.12641e-014
-7.17172e-015	-1.33597e-014	-1.55165e-014	-1.41754e-014	-1.86488e-014	1.04607e-017	-1.38218e-014	9.64191e-015	1.236e-014	8.8193e-015	6.57305e-015	4.6904e-015	-2.31956e-015	-3.27565e-015	-1.88146e-014	-1.79323e-014	-2.88338e-014	-1.22052e-014	-2.48729e-014	-3.00055e-014	-3.22099e-015	-2.05801e-014	-1.12089e-014	-4.75732e-015	-1.1567e-014
-6.99498e-015	-1.33854e-014	-1.54593e-014	-1.40941e-014	-1.85696e-014	2.26736e-016	-1.37458e-014	9.92015e-015	1.26283e-014	8.32331e-015	6.69479e-015	4.64142e-015	-2.13972e-015	-3.17145e-015	-1.86748e-014	-1.80263e-014	-2.89099e-014	-1.20448e-014	-2.4638e-014	-3.01216e-014	-3.5811e-015	-2.09246e-014	-1.14131e-014	-5.20048e-015	-1.18828e-014
-6.78423e-015	-1.33815e-014	-1.5366e-014	-1.39873e-014	-1.84813e-014	4.44458e-016	-1.36713e-014	1.022e-014	1.29531e-014	7.83137e-015	6.8509e-015	4.57778e-015	-1.92687e-015	-3.03321e-015	-1.8525e-014	-1.81214e-014	-2.89754e-014	-1.18741e-014	-2.4436e-014	-3.02317e-014	-3.95605e-015	-2.12576e-014	-1.1613e-014	-5.62512e-015	-1.22123e-014
-6.54066e-015	-1.33464e-014	-1.52376e-014	-1.3856e-014	-1.83867e-014	6.6235e-016	-1.35988e-014	1.0538e-014	1.33318e-014	7.34593e-015	7.03875e-015	4.49929e-015	-1.68069e-015	-2.86067e-015	-1.83677e-014	-1.82185e-014	-2.90295e-014	-1.16958e-014	-2.42693e-014	-3.03364e-014	-4.34487e-015	-2.1579e-014	-1.18104e-014	-6.03067e-015	-1.25559e-014
-6.26509e-015	-1.32794e-014	-1.50757e-014	-1.37004e-014	-1.82885e-014	8.7972e-016	-1.35281e-014	1.08703e-014	1.37611e-014	6.86916e-015	7.25606e-015	4.40598e-015	-1.40119e-015	-2.6543e-015	-1.82062e-014	-1.83182e-014	-2.90716e-014	-1.15128e-014	-2.41401e-014	-3.04358e-014	-4.74645e-015	-2.18889e-014	-1.20063e-014	-6.41677e-015	-1.29134e-014
-5.95901e-015	-1.31794e-014	-1.48822e-014	-1.35219e-014	-1.81893e-014	1.09501e-015	-1.34598e-014	1.12134e-014	1.42367e-014	6.40382e-015	7.49971e-015	4.29788e-015	-1.08902e-015	-2.41453e-015	-1.80435e-014	-1.84215e-014	-2.91021e-014	-1.13278e-014	-2.40504e-014	-3.05302e-014	-5.16027e-015	-2.21875e-014	-1.22021e-014	-6.78273e-015	-1.3285e-014
-5.62414e-015	-1.30457e-014	-1.46587e-014	-1.33224e-014	-1.80925e-014	1.30669e-015	-1.33944e-014	1.15639e-014	1.47547e-014	5.95169e-015	7.76634e-015	4.17528e-015	-7.45205e-016	-2.14199e-015	-1.78824e-014	-1.8529e-014	-2.91203e-014	-1.11433e-014	-2.40013e-014	-3.06202e-014	-5.58464e-015	-2.2475e-014	-1.23998e-014	-7.1286e-015	-1.3671e-014
-5.26287e-015	-1.28779e-014	-1.44071e-014	-1.31037e-014	-1.80006e-014	1.51325e-015	-1.3333e-014	1.19177e-014	1.53108e-014	5.51553e-015	8.05234e-015	4.03884e-015	-3.70847e-016	-1.83848e-015	-1.77261e-014	-1.86421e-014	-2.91268e-014	-1.0962e-014	-2.3994e-014	-3.07067e-014	-6.01757e-015	-2.2752e-014	-1.26006e-014	-7.45483e-015	-1.40712e-014
-4.87683e-015	-1.26764e-014	-1.41294e-014	-1.28679e-014	-1.79163e-014	1.71367e-015	-1.3276e-014	1.22714e-014	1.58999e-014	5.09745e-015	8.35387e-015	3.88859e-015	3.25494e-017	-1.50564e-015	-1.7578e-014	-1.87613e-014	-2.91214e-014	-1.07862e-014	-2.40282e-014	-3.07901e-014	-6.45689e-015	-2.30184e-014	-1.28061e-014	-7.7619e-015	-1.44854e-014
-4.46826e-015	-1.24419e-014	-1.38279e-014	-1.26175e-014	-1.7842e-014	1.90665e-015	-1.3225e-014	1.26216e-014	1.65169e-014	4.6998e-015	8.6671e-015	3.72555e-015	4.63463e-016	-1.14499e-015	-1.74409e-014	-1.8888e-014	-2.91042e-014	-1.06193e-014	-2.4104e-014	-3.08707e-014	-6.90106e-015	-2.32746e-014	-1.3017e-014	-8.05032e-015	-1.49139e-014
-4.04036e-015	-1.21753e-014	-1.3505e-014	-1.23547e-014	-1.7781e-014	2.09078e-015	-1.318e-014	1.29652e-014	1.71566e-014	4.32431e-015	8.98856e-015	3.5508e-015	9.19584e-016	-7.58512e-016	-1.73176e-014	-1.90236e-014	-2.90761e-014	-1.04643e-014	-2.42209e-014	-3.09497e-014	-7.34747e-015	-2.35213e-014	-1.32337e-014	-8.32073e-015	-1.53557e-014
-3.59541e-015	-1.18771e-014	-1.3163e-014	-1.20827e-014	-1.77359e-014	2.26399e-015	-1.31423e-014	1.32988e-014	1.78135e-014	3.97254e-015	9.31498e-015	3.36537e-015	1.39832e-015	-3.48791e-016	-1.72108e-014	-1.91697e-014	-2.90373e-014	-1.03231e-014	-2.43776e-014	-3.10278e-014	-7.79359e-015	-2.37586e-014	-1.3457e-014	-8.57445e-015	-1.58098e-014
-3.13571e-015	-1.15488e-014	-1.28047e-014	-1.18041e-014	-1.77084e-014	2.42511e-015	-1.31129e-014	1.36192e-014	1.84825e-014	3.64636e-015	9.64277e-015	3.17109e-015	1.89759e-015	8.09182e-017	-1.71224e-014	-1.93269e-014	-2.8988e-014	-1.01984e-014	-2.4572e-014	-3.11057e-014	-8.23715e-015	-2.39873e-014	-1.36872e-014	-8.81243e-015	-1.62758e-014
-2.66458e-015	-1.11922e-014	-1.24323e-014	-1.15221e-014	-1.77004e-014	2.57304e-015	-1.30919e-014	1.39238e-014	1.91575e-014	3.34753e-015	9.96858e-015	2.96921e-015	2.41428e-015	5.28243e-016	-1.70542e-014	-1.94966e-014	-2.89291e-014	-1.00927e-014	-2.48023e-014	-3.11841e-014	-8.67584e-015	-2.42081e-014	-1.39248e-014	-9.03619e-015	-1.67531e-014
-2.18461e-015	-1.08101e-014	-1.20481e-014	-1.12399e-014	-1.7714e-014	2.70687e-015	-1.308e-014	1.42106e-014	1.98331e-014	3.07692e-015	1.02895e-014	2.76063e-015	2.94534e-015	9.90129e-016	-1.70082e-014	-1.96799e-014	-2.88612e-014	-1.00077e-014	-2.50659e-014	-3.12633e-014	-9.10775e-015	-2.44218e-014	-1.41702e-014	-9.24719e-015	-1.72406e-014
-1.69849e-015	-1.04056e-014	-1.16549e-014	-1.09599e-014	-1.77507e-014	2.82503e-015	-1.3078e-014	1.44781e-014	2.05028e-014	2.83554e-015	1.06022e-014	2.54693e-015	3.48821e-015	1.46347e-015	-1.69859e-014	-1.98783e-014	-2.87859e-014	-9.94461e-015	-2.53601e-014	-3.13443e-014	-9.53046e-015	-2.46288e-014	-1.4423e-014	-9.44728e-015	-1.7737e-014
-1.20892e-015	-9.98099e-015	-1.12548e-014	-1.06856e-014	-1.78111e-014	2.92678e-015	-1.30864e-014	1.47242e-014	2.11618e-014	2.6242e-015	1.09041e-014	2.3302e-015	4.04007e-015	1.94477e-015	-1.69884e-014	-2.00928e-014	-2.87042e-014	-9.9056e-015	-2.56816e-014	-3.14276e-014	-9.94108e-015	-2.48299e-014	-1.46835e-014	-9.63748e-015	-1.82413e-014
-7.18534e-016	-9.53918e-015	-1.08508e-014	-1.04199e-014	-1.78969e-014	3.01164e-015	-1.31056e-014	1.49468e-014	2.18054e-014	2.44342e-015	1.11924e-014	2.11188e-015	4.59769e-015	2.4304e-015	-1.70163e-014	-2.03239e-014	-2.86171e-014	-9.89153e-015	-2.6027e-014	-3.15142e-014	-1.0337e-014	-2.5026e-014	-1.49506e-014	-9.81961e-015	-1.87524e-014
-2.29873e-016	-9.0838e-015	-1.04446e-014	-1.01662e-014	-1.80082e-014	3.07915e-015	-1.31366e-014	1.51453e-014	2.24282e-014	2.29289e-015	1.14655e-014	1.8938e-015	5.15754e-015	2.9166e-015	-1.70703e-014	-2.05719e-014	-2.85253e-014	-9.9043e-015	-2.63935e-014	-3.16037e-014	-1.07164e-014	-2.52185e-014	-1.5224e-014	-9.99552e-015	-1.92683e-014
2.53725e-016	-8.61843e-015	-1.00385e-014	-9.92647e-015	-1.81452e-014	3.12832e-015	-1.31797e-014	1.53198e-014	2.30256e-014	2.17281e-015	1.17216e-014	1.6772e-015	5.71582e-015	3.40028e-015	-1.71505e-014	-2.08373e-014	-2.84299e-014	-9.9443e-015	-2.67768e-014	-3.16967e-014	-1.10769e-014	-2.54081e-014	-1.55029e-014	-1.01668e-014	-1.97875e-014
7.29644e-016	-8.14714e-015	-9.63392e-015	-9.70399e-015	-1.83071e-014	3.15896e-015	-1.32348e-014	1.54695e-014	2.35927e-014	2.08277e-015	1.19585e-014	1.46343e-015	6.26934e-015	3.8778e-015	-1.72572e-014	-2.11209e-014	-2.83315e-014	-1.00125e-014	-2.71726e-014	-3.17937e-014	-1.14165e-014	-2.55955e-014	-1.57867e-014	-1.03355e-014	-2.03084e-014
1.1955e-015	-7.67362e-015	-9.23287e-015	-9.50163e-015	-1.84938e-014	3.17123e-015	-1.3302e-014	1.55945e-014	2.41257e-014	2.02223e-015	1.21754e-014	1.25386e-015	6.81507e-015	4.3459e-015	-1.739e-014	-2.14224e-014	-2.82312e-014	-1.01088e-014	-2.75766e-014	-3.18947e-014	-1.17337e-014	-2.57819e-014	-1.60743e-014	-1.05029e-014	-2.08292e-014
1.64916e-015	-7.20185e-015	-8.83733e-015	-9.32149e-015	-1.87044e-014	3.16527e-015	-1.33815e-014	1.56957e-014	2.46206e-014	1.99034e-015	1.23715e-014	1.05036e-015	7.34934e-015	4.8006e-015	-1.75481e-014	-2.17421e-014	-2.81298e-014	-1.02331e-014	-2.7985e-014	-3.19998e-014	-1.2027e-014	-2.59678e-014	-1.63651e-014	-1.06705e-014	-2.13479e-014
2.08844e-015	-6.73614e-015	-8.44854e-015	-9.16566e-015	-1.89372e-014	3.14131e-015	-1.34725e-014	1.57742e-014	2.50736e-014	1.98636e-015	1.25464e-014	8.54132e-016	7.86977e-015	5.23876e-015	-1.77304e-014	-2.20793e-014	-2.80278e-014	-1.03847e-014	-2.83937e-014	-3.21089e-014	-1.22949e-014	-2.6154e-014	-1.66576e-014	-1.08398e-014	-2.18632e-014
2.51098e-015	-6.28095e-015	-8.06736e-015	-9.036e-015	-1.91903e-014	3.09983e-015	-1.35745e-014	1.58317e-014	2.54817e-014	2.00863e-015	1.26996e-014	6.65583e-016	8.37338e-015	5.65696e-015	-1.79359e-014	-2.24339e-014	-2.79269e-014	-1.05628e-014	-2.87982e-014	-3.22211e-014	-1.25362e-014	-2.63412e-014	-1.69508e-014	-1.1012e-014	-2.2373e-014
2.91578e-015	-5.83964e-015	-7.69519e-015	-8.93414e-015	-1.94614e-014	3.04148e-015	-1.36863e-014	1.58694e-014	2.58419e-014	2.05524e-015	1.28317e-014	4.86819e-016	8.85661e-015	6.05196e-015	-1.81628e-014	-2.28044e-014	-2.78277e-014	-1.07663e-014	-2.91945e-014	-3.23368e-014	-1.27497e-014	-2.653e-014	-1.72441e-014	-1.11882e-014	-2.28753e-014
3.30146e-015	-5.41562e-015	-7.3333e-015	-8.86104e-015	-1.97476e-014	2.96775e-015	-1.38073e-014	1.58898e-014	2.61529e-014	2.12417e-015	1.29437e-014	3.18e-016	9.31725e-015	6.4211e-015	-1.84092e-014	-2.31894e-014	-2.77307e-014	-1.09945e-014	-2.95786e-014	-3.24549e-014	-1.29343e-014	-2.67217e-014	-1.75361e-014	-1.13696e-014	-2.33682e-014
3.66632e-015	-5.01251e-015	-6.98217e-015	-8.81765e-015	-2.00459e-014	2.87983e-015	-1.39362e-014	1.58953e-014	2.64136e-014	2.21347e-015	1.30362e-014	1.5927e-016	9.7536e-015	6.76183e-015	-1.86731e-014	-2.3588e-014	-2.76366e-014	-1.12453e-014	-2.99461e-014	-3.25754e-014	-1.30898e-014	-2.69174e-014	-1.78262e-014	-1.15568e-014	-2.38498e-014
4.00941e-015	-4.63324e-015	-6.64302e-015	-8.80435e-015	-2.03536e-014	2.77931e-015	-1.40718e-014	1.58881e-014	2.66226e-014	2.32076e-015	1.31102e-014	1.13878e-017	1.01636e-014	7.07247e-015	-1.89515e-014	-2.39979e-014	-2.75462e-014	-1.15172e-014	-3.02948e-014	-3.26979e-014	-1.32169e-014	-2.71165e-014	-1.81131e-014	-1.17504e-014	-2.43183e-014
4.33012e-015	-4.28119e-015	-6.31618e-015	-8.8213e-015	-2.06667e-014	2.66876e-015	-1.42126e-014	1.58707e-014	2.67786e-014	2.4431e-015	1.31672e-014	-1.24848e-016	1.05466e-014	7.35114e-015	-1.92421e-014	-2.44173e-014	-2.74596e-014	-1.18087e-014	-3.06211e-014	-3.28209e-014	-1.33159e-014	-2.732e-014	-1.83952e-014	-1.19506e-014	-2.47716e-014
4.62798e-015	-3.95872e-015	-6.00145e-015	-8.86801e-015	-2.0982e-014	2.54939e-015	-1.43573e-014	1.58463e-014	2.68806e-014	2.57786e-015	1.32089e-014	-2.49616e-016	1.09012e-014	7.5957e-015	-1.95423e-014	-2.48435e-014	-2.7377e-014	-1.21171e-014	-3.09216e-014	-3.29436e-014	-1.33871e-014	-2.75278e-014	-1.86719e-014	-1.21577e-014	-2.52084e-014
4.9026e-015	-3.66838e-015	-5.69936e-015	-8.94378e-015	-2.12962e-014	2.42281e-015	-1.45036e-014	1.58177e-014	2.6929e-014	2.72249e-015	1.32375e-014	-3.62834e-016	1.1227e-014	7.80497e-015	-1.98493e-014	-2.52743e-014	-2.72991e-014	-1.24401e-014	-3.11942e-014	-3.30658e-014	-1.34313e-014	-2.77405e-014	-1.89423e-014	-1.23715e-014	-2.56272e-014
5.1539e-015	-3.4122e-015	-5.40949e-015	-9.0476e-015	-2.16055e-014	2.29092e-015	-1.46497e-014	1.57878e-014	2.69244e-014	2.87462e-015	1.32546e-014	-4.63885e-016	1.15233e-014	7.97779e-015	-2.01603e-014	-2.57069e-014	-2.7226e-014	-1.27755e-014	-3.14364e-014	-3.31869e-014	-1.34501e-014	-2.79579e-014	-1.9206e-014	-1.25923e-014	-2.60267e-014
5.38224e-015	-3.19157e-015	-5.1316e-015	-9.1783e-015	-2.1906e-014	2.15586e-015	-1.47938e-014	1.576e-014	2.6868e-014	3.03072e-015	1.32626e-014	-5.52688e-016	1.17902e-014	8.11343e-015	-2.04719e-014	-2.61387e-014	-2.71576e-014	-1.31203e-014	-3.16458e-014	-3.3306e-014	-1.34445e-014	-2.81795e-014	-1.94623e-014	-1.28202e-014	-2.64048e-014
5.58767e-015	-3.00794e-015	-4.86596e-015	-9.33404e-015	-2.21944e-014	2.02e-015	-1.49331e-014	1.57376e-014	2.67612e-014	3.18764e-015	1.32626e-014	-6.30615e-016	1.20277e-014	8.21216e-015	-2.07808e-014	-2.65665e-014	-2.70937e-014	-1.3472e-014	-3.18205e-014	-3.34219e-014	-1.34168e-014	-2.84051e-014	-1.97102e-014	-1.30549e-014	-2.67593e-014
5.77055e-015	-2.86215e-015	-4.61158e-015	-9.51298e-015	-2.24668e-014	1.88517e-015	-1.5066e-014	1.57237e-014	2.66061e-014	3.34196e-015	1.32574e-014	-6.98743e-016	1.22363e-014	8.27316e-015	-2.10841e-014	-2.69874e-014	-2.70338e-014	-1.38283e-014	-3.1959e-014	-3.35337e-014	-1.33688e-014	-2.86338e-014	-1.99494e-014	-1.32957e-014	-2.70898e-014
5.93084e-015	-2.75484e-015	-4.36842e-015	-9.71277e-015	-2.27193e-014	1.7538e-015	-1.51906e-014	1.57216e-014	2.64041e-014	3.49103e-015	1.32494e-014	-7.58495e-016	1.24173e-014	8.29685e-015	-2.13792e-014	-2.73982e-014	-2.6977e-014	-1.41865e-014	-3.20614e-014	-3.36404e-014	-1.33023e-014	-2.88648e-014	-2.01799e-014	-1.35423e-014	-2.73948e-014
6.06913e-015	-2.6857e-015	-4.1359e-015	-9.93116e-015	-2.29488e-014	1.62834e-015	-1.53041e-014	1.57337e-014	2.6158e-014	3.63213e-015	1.32405e-014	-8.11092e-016	1.25721e-014	8.28417e-015	-2.16626e-014	-2.77956e-014	-2.69238e-014	-1.45432e-014	-3.21277e-014	-3.37413e-014	-1.32198e-014	-2.90976e-014	-2.04017e-014	-1.37933e-014	-2.76731e-014
6.18687e-015	-2.6541e-015	-3.91345e-015	-1.01653e-014	-2.31522e-014	1.51073e-015	-1.54044e-014	1.57627e-014	2.587e-014	3.76303e-015	1.32327e-014	-8.57384e-016	1.27021e-014	8.23654e-015	-2.19317e-014	-2.81763e-014	-2.68736e-014	-1.48959e-014	-3.21579e-014	-3.38355e-014	-1.31235e-014	-2.9332e-014	-2.06145e-014	-1.40481e-014	-2.79238e-014
6.28552e-015	-2.65949e-015	-3.70079e-015	-1.04116e-014	-2.33262e-014	1.40317e-015	-1.54887e-014	1.58104e-014	2.55426e-014	3.88103e-015	1.32277e-014	-8.9862e-016	1.28097e-014	8.15513e-015	-2.21838e-014	-2.85375e-014	-2.68252e-014	-1.52422e-014	-3.21517e-014	-3.39224e-014	-1.30158e-014	-2.95667e-014	-2.08182e-014	-1.43066e-014	-2.81466e-014
6.36559e-015	-2.70028e-015	-3.49711e-015	-1.06677e-014	-2.34681e-014	1.30755e-015	-1.55547e-014	1.5878e-014	2.51796e-014	3.9832e-015	1.32269e-014	-9.35784e-016	1.2897e-014	8.04169e-015	-2.24159e-014	-2.88754e-014	-2.67781e-014	-1.55791e-014	-3.211e-014	-3.40015e-014	-1.28996e-014	-2.98003e-014	-2.10128e-014	-1.45674e-014	-2.83412e-014
6.42831e-015	-2.77458e-015	-3.30123e-015	-1.09308e-014	-2.35758e-014	1.22571e-015	-1.56003e-014	1.59677e-014	2.47838e-014	4.0671e-015	1.3232e-014	-9.70424e-016	1.29664e-014	7.89771e-015	-2.2626e-014	-2.91873e-014	-2.67313e-014	-1.59041e-014	-3.20347e-014	-3.40717e-014	-1.27778e-014	-3.00308e-014	-2.11986e-014	-1.483e-014	-2.85076e-014
6.47492e-015	-2.88049e-015	-3.11273e-015	-1.11965e-014	-2.36469e-014	1.15911e-015	-1.56238e-014	1.60808e-014	2.43582e-014	4.13114e-015	1.32446e-014	-1.00431e-015	1.302e-014	7.72525e-015	-2.28115e-014	-2.94709e-014	-2.66845e-014	-1.62159e-014	-3.19267e-014	-3.41328e-014	-1.26523e-014	-3.02577e-014	-2.13762e-014	-1.50932e-014	-2.86461e-014
6.50658e-015	-3.01535e-015	-2.9313e-015	-1.14618e-014	-2.3679e-014	1.10922e-015	-1.56229e-014	1.62178e-014	2.39063e-014	4.17358e-015	1.32659e-014	-1.03916e-015	1.30605e-014	7.52624e-015	-2.29704e-014	-2.97229e-014	-2.66368e-014	-1.65116e-014	-3.17882e-014	-3.41842e-014	-1.25259e-014	-3.04801e-014	-2.15465e-014	-1.53562e-014	-2.87571e-014
6.52502e-015	-3.17712e-015	-2.75625e-015	-1.17234e-014	-2.367e-014	1.07757e-015	-1.55966e-014	1.63785e-014	2.34325e-014	4.19272e-015	1.32967e-014	-1.07679e-015	1.30906e-014	7.30346e-015	-2.31014e-014	-2.99405e-014	-2.65878e-014	-1.67897e-014	-3.1621e-014	-3.42256e-014	-1.24013e-014	-3.06959e-014	-2.17103e-014	-1.56177e-014	-2.88415e-014
6.53181e-015	-3.36263e-015	-2.58645e-015	-1.19785e-014	-2.36189e-014	1.06446e-015	-1.55435e-014	1.65638e-014	2.29401e-014	4.18739e-015	1.33382e-014	-1.11922e-015	1.31133e-014	7.0593e-015	-2.32037e-014	-3.01219e-014	-2.65369e-014	-1.70489e-014	-3.14276e-014	-3.42566e-014	-1.22818e-014	-3.09033e-014	-2.18684e-014	-1.58771e-014	-2.88996e-014
6.52816e-015	-3.56901e-015	-2.42165e-015	-1.22237e-014	-2.35258e-014	1.07089e-015	-1.54623e-014	1.67734e-014	2.24333e-014	4.15687e-015	1.33904e-014	-1.16805e-015	1.31313e-014	6.79621e-015	-2.32763e-014	-3.02651e-014	-2.64835e-014	-1.7287e-014	-3.12111e-014	-3.42773e-014	-1.21694e-014	-3.11008e-014	-2.20218e-014	-1.61339e-014	-2.8932e-014
6.51558e-015	-3.7939e-015	-2.26103e-015	-1.24563e-014	-2.33902e-014	1.09797e-015	-1.53525e-014	1.70067e-014	2.19155e-014	4.10021e-015	1.3454e-014	-1.22547e-015	1.31474e-014	6.51749e-015	-2.33188e-014	-3.0369e-014	-2.64274e-014	-1.75023e-014	-3.09739e-014	-3.42885e-014	-1.20663e-014	-3.12868e-014	-2.21713e-014	-1.63878e-014	-2.89406e-014
6.49504e-015	-4.03347e-015	-2.10445e-015	-1.26733e-014	-2.32123e-014	1.14568e-015	-1.52128e-014	1.72622e-014	2.139e-014	4.01656e-015	1.35285e-014	-1.29395e-015	1.3164e-014	6.22576e-015	-2.3331e-014	-3.04327e-014	-2.63685e-014	-1.76939e-014	-3.07196e-014	-3.42898e-014	-1.19752e-014	-3.14597e-014	-2.23181e-014	-1.66378e-014	-2.89263e-014
6.46814e-015	-4.28477e-015	-1.95152e-015	-1.28715e-014	-2.29931e-014	1.21368e-015	-1.50431e-014	1.75388e-014	2.08609e-014	3.90599e-015	1.36143e-014	-1.37516e-015	1.31836e-014	5.92385e-015	-2.33128e-014	-3.04553e-014	-2.63066e-014	-1.78611e-014	-3.04517e-014	-3.42819e-014	-1.18985e-014	-3.16183e-014	-2.24634e-014	-1.68833e-014	-2.88912e-014
6.43565e-015	-4.54469e-015	-1.80233e-015	-1.30487e-014	-2.2734e-014	1.30197e-015	-1.48435e-014	1.78348e-014	2.03312e-014	3.76875e-015	1.37112e-014	-1.47019e-015	1.32084e-014	5.61474e-015	-2.32645e-014	-3.04368e-014	-2.62414e-014	-1.80039e-014	-3.0173e-014	-3.42653e-014	-1.18382e-014	-3.17615e-014	-2.2608e-014	-1.71239e-014	-2.88375e-014
6.39906e-015	-4.80972e-015	-1.65639e-015	-1.32025e-014	-2.24363e-014	1.40958e-015	-1.46145e-014	1.81488e-014	1.9805e-014	3.60522e-015	1.38188e-014	-1.58061e-015	1.32409e-014	5.30136e-015	-2.31876e-014	-3.03773e-014	-2.61738e-014	-1.81214e-014	-2.98866e-014	-3.42406e-014	-1.17958e-014	-3.18882e-014	-2.2753e-014	-1.73593e-014	-2.87669e-014
6.35958e-015	-5.07709e-015	-1.514e-015	-1.33311e-014	-2.21019e-014	1.53597e-015	-1.43563e-014	1.84791e-014	1.92851e-014	3.41663e-015	1.39365e-014	-1.70833e-015	1.32826e-014	4.98651e-015	-2.30829e-014	-3.02776e-014	-2.61037e-014	-1.82135e-014	-2.95961e-014	-3.42087e-014	-1.17729e-014	-3.19967e-014	-2.28989e-014	-1.75892e-014	-2.86818e-014
6.31778e-015	-5.34451e-015	-1.37536e-015	-1.34326e-014	-2.17326e-014	1.68047e-015	-1.407e-014	1.88227e-014	1.87751e-014	3.2045e-015	1.40631e-014	-1.85508e-015	1.33351e-014	4.67285e-015	-2.29519e-014	-3.01387e-014	-2.60315e-014	-1.82796e-014	-2.9305e-014	-3.41701e-014	-1.177e-014	-3.20862e-014	-2.3047e-014	-1.78138e-014	-2.85847e-014
6.27455e-015	-5.60934e-015	-1.24065e-015	-1.35055e-014	-2.13314e-014	1.84155e-015	-1.37574e-014	1.91767e-014	1.82782e-014	2.9705e-015	1.41979e-014	-2.02257e-015	1.33994e-014	4.36296e-015	-2.27959e-014	-2.99621e-014	-2.59575e-014	-1.83201e-014	-2.90163e-014	-3.41254e-014	-1.17881e-014	-3.21559e-014	-2.3198e-014	-1.8033e-014	-2.84778e-014
6.23105e-015	-5.86923e-015	-1.11004e-015	-1.35491e-014	-2.09017e-014	2.0179e-015	-1.34203e-014	1.95387e-014	1.77971e-014	2.71648e-015	1.43403e-014	-2.21215e-015	1.34759e-014	4.05891e-015	-2.26167e-014	-2.97497e-014	-2.58823e-014	-1.83359e-014	-2.87332e-014	-3.4076e-014	-1.18278e-014	-3.2205e-014	-2.33529e-014	-1.82468e-014	-2.83637e-014
6.1873e-015	-6.12266e-015	-9.83994e-016	-1.35627e-014	-2.04466e-014	2.20765e-015	-1.30609e-014	1.99053e-014	1.73348e-014	2.44344e-015	1.44889e-014	-2.42435e-015	1.35654e-014	3.76319e-015	-2.24167e-014	-2.9504e-014	-2.58066e-014	-1.83275e-014	-2.84587e-014	-3.40229e-014	-1.18896e-014	-3.22328e-014	-2.35129e-014	-1.84556e-014	-2.8245e-014
6.14394e-015	-6.36733e-015	-8.6269e-016	-1.35458e-014	-1.99701e-014	2.40966e-015	-1.26814e-014	2.02736e-014	1.68939e-014	2.15333e-015	1.46426e-014	-2.65965e-015	1.36684e-014	3.47793e-015	-2.2199e-014	-2.92273e-014	-2.57313e-014	-1.82953e-014	-2.81954e-014	-3.3967e-014	-1.19741e-014	-3.22389e-014	-2.36789e-014	-1.86591e-014	-2.81246e-014
6.10125e-015	-6.60188e-015	-7.46735e-016	-1.34989e-014	-1.94759e-014	2.62199e-015	-1.22852e-014	2.06403e-014	1.64767e-014	1.84868e-015	1.48001e-014	-2.91885e-015	1.37846e-014	3.20501e-015	-2.19662e-014	-2.89227e-014	-2.56574e-014	-1.82407e-014	-2.79452e-014	-3.39095e-014	-1.20803e-014	-3.22237e-014	-2.38516e-014	-1.88578e-014	-2.80051e-014
6.05914e-015	-6.82582e-015	-6.36975e-016	-1.34222e-014	-1.8968e-014	2.84256e-015	-1.18749e-014	2.10027e-014	1.60858e-014	1.53203e-015	1.49608e-014	-3.20239e-015	1.39131e-014	2.94665e-015	-2.17215e-014	-2.85933e-014	-2.55862e-014	-1.81643e-014	-2.7711e-014	-3.3852e-014	-1.22082e-014	-3.21875e-014	-2.40309e-014	-1.90523e-014	-2.7889e-014
6.01779e-015	-7.03855e-015	-5.33787e-016	-1.3316e-014	-1.84504e-014	3.06903e-015	-1.14537e-014	2.1358e-014	1.57233e-014	1.2055e-015	1.51239e-014	-3.51e-015	1.4053e-014	2.70387e-015	-2.14679e-014	-2.82426e-014	-2.5519e-014	-1.80678e-014	-2.74952e-014	-3.37952e-014	-1.23568e-014	-3.21317e-014	-2.4217e-014	-1.9243e-014	-2.77792e-014
5.97732e-015	-7.23988e-015	-4.38186e-016	-1.31812e-014	-1.79272e-014	3.29966e-015	-1.10246e-014	2.17028e-014	1.53908e-014	8.71657e-016	1.52884e-014	-3.84097e-015	1.42032e-014	2.47814e-015	-2.12085e-014	-2.78738e-014	-2.54563e-014	-1.79528e-014	-2.72987e-014	-3.37399e-014	-1.25249e-014	-3.20573e-014	-2.44107e-014	-1.94303e-014	-2.7678e-014
5.93758e-015	-7.43002e-015	-3.50889e-016	-1.30188e-014	-1.74028e-014	3.53273e-015	-1.05915e-014	2.20353e-014	1.50897e-014	5.33555e-016	1.54536e-014	-4.19567e-015	1.43625e-014	2.27043e-015	-2.09458e-014	-2.74916e-014	-2.53995e-014	-1.78209e-014	-2.71221e-014	-3.36882e-014	-1.27111e-014	-3.19651e-014	-2.46124e-014	-1.96146e-014	-2.75879e-014
5.89814e-015	-7.60917e-015	-2.72381e-016	-1.28304e-014	-1.68814e-014	3.76559e-015	-1.01584e-014	2.23527e-014	1.48209e-014	1.93919e-016	1.56186e-014	-4.574e-015	1.45287e-014	2.08188e-015	-2.06829e-014	-2.71001e-014	-2.53501e-014	-1.76733e-014	-2.69664e-014	-3.36413e-014	-1.29142e-014	-3.1856e-014	-2.48212e-014	-1.97966e-014	-2.75115e-014
5.85897e-015	-7.77849e-015	-2.0355e-016	-1.26175e-014	-1.63673e-014	3.99679e-015	-9.72888e-015	2.2652e-014	1.45856e-014	-1.44625e-016	1.57825e-014	-4.9755e-015	1.46998e-014	1.91345e-015	-2.04225e-014	-2.6703e-014	-2.53093e-014	-1.75118e-014	-2.68329e-014	-3.35993e-014	-1.31322e-014	-3.17315e-014	-2.50369e-014	-1.99767e-014	-2.74508e-014
5.81999e-015	-7.93875e-015	-1.45006e-016	-1.23821e-014	-1.58648e-014	4.22433e-015	-9.30639e-015	2.2931e-014	1.43847e-014	-4.79687e-016	1.59443e-014	-5.39896e-015	1.48736e-014	1.76504e-015	-2.01683e-014	-2.63047e-014	-2.52782e-014	-1.73379e-014	-2.67214e-014	-3.35634e-014	-1.33633e-014	-3.15935e-014	-2.52592e-014	-2.01554e-014	-2.74076e-014
5.78084e-015	-8.09055e-015	-9.73759e-017	-1.21262e-014	-1.53774e-014	4.44621e-015	-8.89503e-015	2.31876e-014	1.42194e-014	-8.09286e-016	1.61038e-014	-5.84234e-015	1.50469e-014	1.63634e-015	-1.99229e-014	-2.59092e-014	-2.52577e-014	-1.71529e-014	-2.66318e-014	-3.35347e-014	-1.36056e-014	-3.14438e-014	-2.54879e-014	-2.03335e-014	-2.73835e-014
5.74088e-015	-8.23607e-015	-6.13014e-017	-1.18523e-014	-1.49093e-014	4.66087e-015	-8.4981e-015	2.342e-014	1.40893e-014	-1.13096e-015	1.626e-014	-6.30465e-015	1.52175e-014	1.52711e-015	-1.96886e-014	-2.55203e-014	-2.52485e-014	-1.69583e-014	-2.65636e-014	-3.35142e-014	-1.38574e-014	-3.12845e-014	-2.57225e-014	-2.05111e-014	-2.73801e-014
5.70037e-015	-8.37677e-015	-3.73505e-017	-1.15624e-014	-1.4464e-014	4.86685e-015	-8.11974e-015	2.3627e-014	1.39942e-014	-1.44246e-015	1.64132e-014	-6.78364e-015	1.53824e-014	1.43782e-015	-1.94688e-014	-2.51418e-014	-2.52515e-014	-1.67554e-014	-2.65154e-014	-3.35028e-014	-1.41174e-014	-3.11189e-014	-2.59623e-014	-2.06885e-014	-2.73979e-014
5.65927e-015	-8.51412e-015	-2.60011e-017	-1.12593e-014	-1.40447e-014	5.06316e-015	-7.76325e-015	2.38072e-014	1.39345e-014	-1.74188e-015	1.6563e-014	-7.27697e-015	1.55392e-014	1.36786e-015	-1.92652e-014	-2.47773e-014	-2.52674e-014	-1.65465e-014	-2.6486e-014	-3.3501e-014	-1.43827e-014	-3.09494e-014	-2.62066e-014	-2.08665e-014	-2.74378e-014
5.61712e-015	-8.6504e-015	-2.79334e-017	-1.09457e-014	-1.36545e-014	5.24884e-015	-7.43203e-015	2.39597e-014	1.39101e-014	-2.02771e-015	1.67096e-014	-7.7823e-015	1.56845e-014	1.31547e-015	-1.90794e-014	-2.44307e-014	-2.52968e-014	-1.63325e-014	-2.64745e-014	-3.35091e-014	-1.46507e-014	-3.07787e-014	-2.64546e-014	-2.10452e-014	-2.7501e-014
5.57326e-015	-8.78749e-015	-4.3483e-017	-1.0624e-014	-1.32959e-014	5.42266e-015	-7.12902e-015	2.40842e-014	1.392e-014	-2.2986e-015	1.68531e-014	-8.29696e-015	1.58158e-014	1.28065e-015	-1.89131e-014	-2.41048e-014	-2.53408e-014	-1.61148e-014	-2.64794e-014	-3.35267e-014	-1.49187e-014	-3.06093e-014	-2.6705e-014	-2.12253e-014	-2.75877e-014
5.52748e-015	-8.92734e-015	-7.29165e-017	-1.02963e-014	-1.29708e-014	5.58362e-015	-6.85734e-015	2.41802e-014	1.39629e-014	-2.55256e-015	1.69932e-014	-8.81849e-015	1.5931e-014	1.26219e-015	-1.87677e-014	-2.38024e-014	-2.53992e-014	-1.58948e-014	-2.64984e-014	-3.35543e-014	-1.51841e-014	-3.04443e-014	-2.69565e-014	-2.14063e-014	-2.76979e-014
5.47961e-015	-9.07131e-015	-1.15954e-016	-9.96575e-015	-1.26815e-014	5.73187e-015	-6.61921e-015	2.42477e-014	1.40385e-014	-2.78862e-015	1.71302e-014	-9.34445e-015	1.60276e-014	1.2584e-015	-1.86439e-014	-2.35257e-014	-2.5472e-014	-1.5674e-014	-2.65292e-014	-3.35914e-014	-1.54445e-014	-3.02858e-014	-2.72077e-014	-2.15881e-014	-2.78316e-014
5.42905e-015	-9.22136e-015	-1.72144e-016	-9.6345e-015	-1.24291e-014	5.86699e-015	-6.41656e-015	2.42873e-014	1.41448e-014	-3.0058e-015	1.72647e-014	-9.87085e-015	1.61027e-014	1.26806e-015	-1.85424e-014	-2.3277e-014	-2.55588e-014	-1.54536e-014	-2.65697e-014	-3.36379e-014	-1.56975e-014	-3.01364e-014	-2.74571e-014	-2.17711e-014	-2.79879e-014
5.37544e-015	-9.37891e-015	-2.41833e-016	-9.30476e-015	-1.22146e-014	5.98872e-015	-6.25174e-015	2.42997e-014	1.42801e-014	-3.20388e-015	1.73969e-014	-1.03957e-014	1.61547e-014	1.29016e-015	-1.84633e-014	-2.30587e-014	-2.56588e-014	-1.52346e-014	-2.66166e-014	-3.36933e-014	-1.59414e-014	-2.99992e-014	-2.77034e-014	-2.19554e-014	-2.81656e-014
5.31875e-015	-9.54505e-015	-3.25071e-016	-8.97898e-015	-1.20384e-014	6.09744e-015	-6.12589e-015	2.42866e-014	1.44429e-014	-3.38294e-015	1.75266e-014	-1.09163e-014	1.61819e-014	1.3231e-015	-1.84065e-014	-2.28717e-014	-2.57715e-014	-1.50178e-014	-2.66669e-014	-3.3757e-014	-1.61742e-014	-2.98773e-014	-2.79449e-014	-2.21401e-014	-2.83638e-014
5.25938e-015	-9.72116e-015	-4.21292e-016	-8.65919e-015	-1.1901e-014	6.1939e-015	-6.04001e-015	2.42487e-014	1.46313e-014	-3.54257e-015	1.76536e-014	-1.14283e-014	1.6182e-014	1.36523e-015	-1.83718e-014	-2.27167e-014	-2.58965e-014	-1.48043e-014	-2.67187e-014	-3.38273e-014	-1.63934e-014	-2.97721e-014	-2.81804e-014	-2.23251e-014	-2.85811e-014
5.19698e-015	-9.90815e-015	-5.29857e-016	-8.3471e-015	-1.18014e-014	6.2787e-015	-5.99489e-015	2.41868e-014	1.48432e-014	-3.68261e-015	1.77786e-014	-1.1929e-014	1.61539e-014	1.41436e-015	-1.83586e-014	-2.25936e-014	-2.6033e-014	-1.45951e-014	-2.6769e-014	-3.39034e-014	-1.6597e-014	-2.96859e-014	-2.8408e-014	-2.25099e-014	-2.88163e-014
5.1313e-015	-1.01065e-014	-6.49996e-016	-8.04391e-015	-1.17392e-014	6.35321e-015	-5.99096e-015	2.41023e-014	1.50761e-014	-3.80375e-015	1.79013e-014	-1.24148e-014	1.60973e-014	1.46889e-015	-1.83652e-014	-2.25026e-014	-2.61791e-014	-1.43905e-014	-2.68145e-014	-3.39846e-014	-1.67839e-014	-2.96206e-014	-2.86263e-014	-2.26942e-014	-2.90677e-014
5.06253e-015	-1.03168e-014	-7.81522e-016	-7.75115e-015	-1.17132e-014	6.41759e-015	-6.0276e-015	2.3997e-014	1.53274e-014	-3.90663e-015	1.80219e-014	-1.28825e-014	1.6011e-014	1.52657e-015	-1.83901e-014	-2.24444e-014	-2.63338e-014	-1.41911e-014	-2.68529e-014	-3.40694e-014	-1.69521e-014	-2.95771e-014	-2.88334e-014	-2.28775e-014	-2.93323e-014
4.99123e-015	-1.05398e-014	-9.22908e-016	-7.47071e-015	-1.17217e-014	6.47365e-015	-6.10411e-015	2.38728e-014	1.55949e-014	-3.99165e-015	1.81393e-014	-1.33302e-014	1.58947e-014	1.58594e-015	-1.84312e-014	-2.24176e-014	-2.64955e-014	-1.39975e-014	-2.68814e-014	-3.41563e-014	-1.71008e-014	-2.95574e-014	-2.9028e-014	-2.30594e-014	-2.96084e-014
4.91754e-015	-1.07749e-014	-1.07328e-015	-7.20372e-015	-1.17627e-014	6.52261e-015	-6.21927e-015	2.37318e-014	1.58758e-014	-4.06001e-015	1.82535e-014	-1.37549e-014	1.57485e-014	1.64507e-015	-1.84866e-014	-2.24211e-014	-2.66623e-014	-1.38099e-014	-2.68967e-014	-3.42441e-014	-1.72286e-014	-2.95623e-014	-2.92089e-014	-2.32394e-014	-2.98933e-014
4.84169e-015	-1.10212e-014	-1.23162e-015	-6.95132e-015	-1.18337e-014	6.56522e-015	-6.37115e-015	2.35755e-014	1.61669e-014	-4.11337e-015	1.83639e-014	-1.41536e-014	1.55733e-014	1.70163e-015	-1.85542e-014	-2.24536e-014	-2.68322e-014	-1.36283e-014	-2.68961e-014	-3.43311e-014	-1.73351e-014	-2.95929e-014	-2.9374e-014	-2.34167e-014	-3.01847e-014
4.76371e-015	-1.1278e-014	-1.3965e-015	-6.71433e-015	-1.1933e-014	6.60235e-015	-6.55734e-015	2.34061e-014	1.64651e-014	-4.15341e-015	1.84699e-014	-1.45236e-014	1.53702e-014	1.75416e-015	-1.86309e-014	-2.25134e-014	-2.7003e-014	-1.34529e-014	-2.68775e-014	-3.44162e-014	-1.74192e-014	-2.96501e-014	-2.95216e-014	-2.35904e-014	-3.04802e-014
4.6839e-015	-1.15443e-014	-1.56676e-015	-6.49305e-015	-1.20576e-014	6.63588e-015	-6.77586e-015	2.32257e-014	1.67666e-014	-4.18191e-015	1.85708e-014	-1.48623e-014	1.51405e-014	1.80089e-015	-1.87139e-014	-2.25981e-014	-2.71724e-014	-1.32839e-014	-2.68382e-014	-3.4497e-014	-1.74806e-014	-2.97338e-014	-2.96508e-014	-2.37597e-014	-3.07768e-014
4.60241e-015	-1.18181e-014	-1.74057e-015	-6.28773e-015	-1.22046e-014	6.66763e-015	-7.02421e-015	2.30366e-014	1.70686e-014	-4.20073e-015	1.86658e-014	-1.5167e-014	1.48863e-014	1.84013e-015	-1.8801e-014	-2.27052e-014	-2.73381e-014	-1.31214e-014	-2.67759e-014	-3.45713e-014	-1.75193e-014	-2.98426e-014	-2.97611e-014	-2.39244e-014	-3.1071e-014
4.51947e-015	-1.20975e-014	-1.91654e-015	-6.09799e-015	-1.23706e-014	6.69922e-015	-7.29881e-015	2.28413e-014	1.73684e-014	-4.21144e-015	1.87537e-014	-1.5437e-014	1.46096e-014	1.87039e-015	-1.88895e-014	-2.28313e-014	-2.74985e-014	-1.29657e-014	-2.66884e-014	-3.46379e-014	-1.75349e-014	-2.99755e-014	-2.98511e-014	-2.40835e-014	-3.13599e-014
4.43549e-015	-1.23804e-014	-2.09317e-015	-5.92362e-015	-1.25523e-014	6.73201e-015	-7.59588e-015	2.26417e-014	1.76631e-014	-4.21556e-015	1.88337e-014	-1.56714e-014	1.43117e-014	1.88983e-015	-1.89763e-014	-2.29733e-014	-2.76503e-014	-1.28166e-014	-2.65744e-014	-3.46952e-014	-1.75279e-014	-3.0131e-014	-2.99196e-014	-2.42361e-014	-3.16403e-014
4.35079e-015	-1.26649e-014	-2.2692e-015	-5.76452e-015	-1.27461e-014	6.76775e-015	-7.91184e-015	2.24393e-014	1.79492e-014	-4.21489e-015	1.89042e-014	-1.58689e-014	1.3995e-014	1.89765e-015	-1.90587e-014	-2.31283e-014	-2.77909e-014	-1.26738e-014	-2.64327e-014	-3.47408e-014	-1.74986e-014	-3.03075e-014	-2.99664e-014	-2.43816e-014	-3.191e-014
4.26655e-015	-1.29481e-014	-2.44287e-015	-5.62056e-015	-1.29491e-014	6.80736e-015	-8.24264e-015	2.22363e-014	1.82244e-014	-4.21139e-015	1.89634e-014	-1.60279e-014	1.36627e-014	1.89257e-015	-1.91336e-014	-2.32925e-014	-2.79186e-014	-1.25372e-014	-2.62623e-014	-3.47731e-014	-1.74476e-014	-3.05031e-014	-2.99903e-014	-2.45193e-014	-3.21665e-014
4.18272e-015	-1.32275e-014	-2.61293e-015	-5.49128e-015	-1.31572e-014	6.85165e-015	-8.58384e-015	2.20338e-014	1.84852e-014	-4.20642e-015	1.90099e-014	-1.61479e-014	1.33175e-014	1.87281e-015	-1.91983e-014	-2.34625e-014	-2.80305e-014	-1.2407e-014	-2.60623e-014	-3.47906e-014	-1.73756e-014	-3.0716e-014	-2.99906e-014	-2.46491e-014	-3.24067e-014
4.09987e-015	-1.35001e-014	-2.77868e-015	-5.37577e-015	-1.33674e-014	6.90134e-015	-8.93103e-015	2.18335e-014	1.87285e-014	-4.20186e-015	1.9042e-014	-1.62291e-014	1.2962e-014	1.83755e-015	-1.92501e-014	-2.36352e-014	-2.81243e-014	-1.22829e-014	-2.5833e-014	-3.47916e-014	-1.72841e-014	-3.09438e-014	-2.99676e-014	-2.47699e-014	-3.26282e-014
4.01749e-015	-1.37629e-014	-2.93878e-015	-5.27377e-015	-1.3576e-014	6.95727e-015	-9.28005e-015	2.16366e-014	1.89523e-014	-4.19923e-015	1.90578e-014	-1.62711e-014	1.25991e-014	1.78596e-015	-1.92862e-014	-2.38071e-014	-2.81982e-014	-1.21643e-014	-2.55741e-014	-3.47746e-014	-1.71742e-014	-3.11837e-014	-2.99217e-014	-2.48812e-014	-3.28288e-014
3.93604e-015	-1.40135e-014	-3.09208e-015	-5.1844e-015	-1.37802e-014	7.02043e-015	-9.62612e-015	2.1445e-014	1.91539e-014	-4.19969e-015	1.90558e-014	-1.62748e-014	1.22317e-014	1.71772e-015	-1.93044e-014	-2.39754e-014	-2.82497e-014	-1.20511e-014	-2.5285e-014	-3.47382e-014	-1.70469e-014	-3.14314e-014	-2.98529e-014	-2.49828e-014	-3.30063e-014
3.85612e-015	-1.42489e-014	-3.23748e-015	-5.10655e-015	-1.39768e-014	7.09167e-015	-9.96473e-015	2.12606e-014	1.93314e-014	-4.20478e-015	1.90348e-014	-1.62412e-014	1.18625e-014	1.63211e-015	-1.93026e-014	-2.41362e-014	-2.82767e-014	-1.19426e-014	-2.49665e-014	-3.46809e-014	-1.69039e-014	-3.16834e-014	-2.97621e-014	-2.50749e-014	-3.31584e-014
3.77778e-015	-1.44663e-014	-3.37383e-015	-5.03885e-015	-1.41629e-014	7.17114e-015	-1.02918e-014	2.10836e-014	1.9482e-014	-4.2159e-015	1.8993e-014	-1.61721e-014	1.14946e-014	1.52878e-015	-1.9279e-014	-2.42863e-014	-2.8278e-014	-1.18382e-014	-2.46198e-014	-3.46018e-014	-1.67467e-014	-3.19372e-014	-2.96494e-014	-2.51574e-014	-3.32838e-014
3.70058e-015	-1.46635e-014	-3.5005e-015	-4.98019e-015	-1.43355e-014	7.25919e-015	-1.06033e-014	2.09144e-014	1.96036e-014	-4.23339e-015	1.89283e-014	-1.60692e-014	1.11309e-014	1.40719e-015	-1.92321e-014	-2.44226e-014	-2.82518e-014	-1.17382e-014	-2.42454e-014	-3.45002e-014	-1.65771e-014	-3.21886e-014	-2.95146e-014	-2.523e-014	-3.33805e-014
3.62435e-015	-1.48382e-014	-3.61679e-015	-4.92977e-015	-1.44926e-014	7.35574e-015	-1.08955e-014	2.07538e-014	1.96945e-014	-4.25828e-015	1.88388e-014	-1.59346e-014	1.07745e-014	1.26739e-015	-1.91603e-014	-2.45425e-014	-2.81971e-014	-1.16422e-014	-2.38444e-014	-3.4375e-014	-1.63964e-014	-3.24339e-014	-2.93593e-014	-2.52929e-014	-3.3447e-014
3.54912e-015	-1.4988e-014	-3.72259e-015	-4.88646e-015	-1.46323e-014	7.46062e-015	-1.11653e-014	2.06027e-014	1.97528e-014	-4.29155e-015	1.87233e-014	-1.57707e-014	1.04279e-014	1.10896e-015	-1.90626e-014	-2.46438e-014	-2.81122e-014	-1.15504e-014	-2.34189e-014	-3.42256e-014	-1.6206e-014	-3.26691e-014	-2.91843e-014	-2.53467e-014	-3.34821e-014
3.47459e-015	-1.51108e-014	-3.8172e-015	-4.84939e-015	-1.47526e-014	7.57344e-015	-1.14087e-014	2.04617e-014	1.97769e-014	-4.33331e-015	1.85805e-014	-1.55803e-014	1.00929e-014	9.32109e-016	-1.89384e-014	-2.47238e-014	-2.79966e-014	-1.14623e-014	-2.2971e-014	-3.40513e-014	-1.60072e-014	-3.28907e-014	-2.89906e-014	-2.53915e-014	-3.34855e-014
3.40008e-015	-1.52053e-014	-3.90076e-015	-4.81718e-015	-1.48517e-014	7.69333e-015	-1.16228e-014	2.03304e-014	1.97654e-014	-4.38418e-015	1.84098e-014	-1.53663e-014	9.7716e-015	7.3703e-016	-1.87871e-014	-2.47805e-014	-2.78497e-014	-1.13775e-014	-2.2503e-014	-3.3852e-014	-1.58025e-014	-3.30948e-014	-2.87801e-014	-2.54275e-014	-3.34568e-014
3.32533e-015	-1.52708e-014	-3.97381e-015	-4.78941e-015	-1.49289e-014	7.82021e-015	-1.18048e-014	2.02086e-014	1.97175e-014	-4.44389e-015	1.82096e-014	-1.51316e-014	9.46558e-015	5.24029e-016	-1.86089e-014	-2.48129e-014	-2.7671e-014	-1.12963e-014	-2.2018e-014	-3.36275e-014	-1.55939e-014	-3.32773e-014	-2.85539e-014	-2.5455e-014	-3.33957e-014
3.25032e-015	-1.5307e-014	-4.0359e-015	-4.76493e-015	-1.49836e-014	7.95246e-015	-1.19519e-014	2.00964e-014	1.96325e-014	-4.51248e-015	1.79798e-014	-1.48797e-014	9.176e-015	2.93171e-016	-1.84038e-014	-2.48192e-014	-2.74597e-014	-1.12183e-014	-2.15183e-014	-3.3378e-014	-1.53822e-014	-3.34351e-014	-2.83138e-014	-2.54749e-014	-3.33019e-014
3.17407e-015	-1.53137e-014	-4.08747e-015	-4.74291e-015	-1.5015e-014	8.08869e-015	-1.20626e-014	1.99934e-014	1.95104e-014	-4.58951e-015	1.77199e-014	-1.46138e-014	8.90428e-015	4.50194e-017	-1.81725e-014	-2.47984e-014	-2.72159e-014	-1.11435e-014	-2.10074e-014	-3.31041e-014	-1.51694e-014	-3.35646e-014	-2.80621e-014	-2.54878e-014	-3.31758e-014
3.09583e-015	-1.5291e-014	-4.12952e-015	-4.72266e-015	-1.50229e-014	8.22798e-015	-1.21351e-014	1.98988e-014	1.93509e-014	-4.67465e-015	1.74296e-014	-1.43373e-014	8.65067e-015	-2.19759e-016	-1.79162e-014	-2.47497e-014	-2.694e-014	-1.10724e-014	-2.04879e-014	-3.28063e-014	-1.4957e-014	-3.36632e-014	-2.77995e-014	-2.54948e-014	-3.30176e-014
3.01502e-015	-1.52387e-014	-4.16305e-015	-4.70367e-015	-1.50068e-014	8.36952e-015	-1.21682e-014	1.98128e-014	1.91546e-014	-4.76735e-015	1.71093e-014	-1.40545e-014	8.41562e-015	-5.00336e-016	-1.76357e-014	-2.46726e-014	-2.66326e-014	-1.10048e-014	-1.99631e-014	-3.24854e-014	-1.47476e-014	-3.37279e-014	-2.75272e-014	-2.54961e-014	-3.28286e-014
2.93104e-015	-1.51579e-014	-4.18901e-015	-4.68512e-015	-1.49669e-014	8.51172e-015	-1.21615e-014	1.9734e-014	1.89214e-014	-4.86703e-015	1.67596e-014	-1.37699e-014	8.19925e-015	-7.95905e-016	-1.73324e-014	-2.45672e-014	-2.62944e-014	-1.09408e-014	-1.94358e-014	-3.21421e-014	-1.45424e-014	-3.37568e-014	-2.72481e-014	-2.54931e-014	-3.26094e-014
2.84263e-015	-1.50504e-014	-4.20818e-015	-4.6668e-015	-1.49042e-014	8.65285e-015	-1.21152e-014	1.96617e-014	1.86522e-014	-4.97273e-015	1.63813e-014	-1.34869e-014	8.00076e-015	-1.1061e-015	-1.70075e-014	-2.44325e-014	-2.59265e-014	-1.0881e-014	-1.89089e-014	-3.17778e-014	-1.43427e-014	-3.37473e-014	-2.69636e-014	-2.5487e-014	-3.23617e-014
2.74888e-015	-1.49183e-014	-4.22204e-015	-4.64825e-015	-1.48192e-014	8.79103e-015	-1.20289e-014	1.95957e-014	1.83473e-014	-5.0837e-015	1.59754e-014	-1.32088e-014	7.81926e-015	-1.42962e-015	-1.66628e-014	-2.42683e-014	-2.55301e-014	-1.08259e-014	-1.83855e-014	-3.13937e-014	-1.41496e-014	-3.36976e-014	-2.66756e-014	-2.54783e-014	-3.20869e-014
2.64914e-015	-1.47642e-014	-4.23155e-015	-4.62865e-015	-1.47127e-014	8.92444e-015	-1.19034e-014	1.9534e-014	1.80078e-014	-5.19926e-015	1.55436e-014	-1.29396e-014	7.65369e-015	-1.76626e-015	-1.63004e-014	-2.4076e-014	-2.51071e-014	-1.07754e-014	-1.78691e-014	-3.09912e-014	-1.39643e-014	-3.36071e-014	-2.63859e-014	-2.54688e-014	-3.17859e-014
2.5422e-015	-1.45904e-014	-4.23869e-015	-4.60795e-015	-1.45858e-014	9.05195e-015	-1.174e-014	1.94757e-014	1.76346e-014	-5.31736e-015	1.50873e-014	-1.26828e-014	7.50212e-015	-2.11527e-015	-1.59216e-014	-2.38559e-014	-2.46589e-014	-1.07295e-014	-1.73629e-014	-3.05722e-014	-1.37884e-014	-3.34754e-014	-2.60961e-014	-2.54598e-014	-3.14603e-014
2.4273e-015	-1.44004e-014	-4.24501e-015	-4.58592e-015	-1.444e-014	9.17127e-015	-1.15408e-014	1.94196e-014	1.72295e-014	-5.43767e-015	1.4609e-014	-1.24412e-014	7.36337e-015	-2.47544e-015	-1.55291e-014	-2.36087e-014	-2.41877e-014	-1.06888e-014	-1.68704e-014	-3.01386e-014	-1.36228e-014	-3.33025e-014	-2.58077e-014	-2.54519e-014	-3.11116e-014
2.30375e-015	-1.41978e-014	-4.2519e-015	-4.56261e-015	-1.42762e-014	9.28063e-015	-1.1308e-014	1.9364e-014	1.67932e-014	-5.55902e-015	1.41112e-014	-1.22191e-014	7.23542e-015	-2.84594e-015	-1.51246e-014	-2.33356e-014	-2.36953e-014	-1.0654e-014	-1.63952e-014	-2.96925e-014	-1.34684e-014	-3.30886e-014	-2.55225e-014	-2.54464e-014	-3.07424e-014
2.17063e-015	-1.39862e-014	-4.26118e-015	-4.53823e-015	-1.40962e-014	9.37884e-015	-1.10444e-014	1.93078e-014	1.63273e-014	-5.68046e-015	1.3597e-014	-1.20201e-014	7.11639e-015	-3.22642e-015	-1.47103e-014	-2.30377e-014	-2.31834e-014	-1.06256e-014	-1.59397e-014	-2.92357e-014	-1.3326e-014	-3.28337e-014	-2.52417e-014	-2.54445e-014	-3.03549e-014
2.0269e-015	-1.3769e-014	-4.27422e-015	-4.51239e-015	-1.39015e-014	9.46445e-015	-1.07526e-014	1.92493e-014	1.58335e-014	-5.80091e-015	1.30693e-014	-1.18473e-014	7.00369e-015	-3.61648e-015	-1.42886e-014	-2.27168e-014	-2.2654e-014	-1.06042e-014	-1.55067e-014	-2.87697e-014	-1.31958e-014	-3.25396e-014	-2.49669e-014	-2.54469e-014	-2.99513e-014
1.87137e-015	-1.35503e-014	-4.29317e-015	-4.48522e-015	-1.36939e-014	9.53585e-015	-1.04355e-014	1.91871e-014	1.53138e-014	-5.91961e-015	1.25307e-014	-1.17042e-014	6.89492e-015	-4.01473e-015	-1.38617e-014	-2.23743e-014	-2.21098e-014	-1.05907e-014	-1.50987e-014	-2.82964e-014	-1.30789e-014	-3.22078e-014	-2.46997e-014	-2.54547e-014	-2.9534e-014
1.70349e-015	-1.33345e-014	-4.32002e-015	-4.45725e-015	-1.34743e-014	9.59193e-015	-1.00964e-014	1.91194e-014	1.47698e-014	-6.03529e-015	1.19848e-014	-1.15937e-014	6.78743e-015	-4.42095e-015	-1.34312e-014	-2.20117e-014	-2.15531e-014	-1.05857e-014	-1.47179e-014	-2.78185e-014	-1.29753e-014	-3.18402e-014	-2.44414e-014	-2.54692e-014	-2.91054e-014
1.5226e-015	-1.3126e-014	-4.35699e-015	-4.42868e-015	-1.32445e-014	9.6318e-015	-9.73909e-015	1.90441e-014	1.42032e-014	-6.14772e-015	1.14347e-014	-1.15186e-014	6.67885e-015	-4.83459e-015	-1.29994e-014	-2.16306e-014	-2.09863e-014	-1.05898e-014	-1.4367e-014	-2.73382e-014	-1.28852e-014	-3.14391e-014	-2.41928e-014	-2.5492e-014	-2.86675e-014
1.32795e-015	-1.29293e-014	-4.40487e-015	-4.39907e-015	-1.30061e-014	9.65397e-015	-9.36711e-015	1.89587e-014	1.36166e-014	-6.25631e-015	1.08839e-014	-1.14807e-014	6.56611e-015	-5.25601e-015	-1.25682e-014	-2.12321e-014	-2.04121e-014	-1.06034e-014	-1.40483e-014	-2.68565e-014	-1.28095e-014	-3.10077e-014	-2.39554e-014	-2.55236e-014	-2.82227e-014
1.11883e-015	-1.2749e-014	-4.4656e-015	-4.36848e-015	-1.27612e-014	9.65767e-015	-8.9845e-015	1.88621e-014	1.30121e-014	-6.36041e-015	1.03359e-014	-1.14813e-014	6.44613e-015	-5.68462e-015	-1.21393e-014	-2.0818e-014	-1.98333e-014	-1.06272e-014	-1.37636e-014	-2.63761e-014	-1.27482e-014	-3.05487e-014	-2.37296e-014	-2.55647e-014	-2.77734e-014
8.94746e-016	-1.25884e-014	-4.54064e-015	-4.33692e-015	-1.25112e-014	9.64233e-015	-8.59534e-015	1.87526e-014	1.23912e-014	-6.45987e-015	9.7931e-015	-1.15219e-014	6.31619e-015	-6.12002e-015	-1.1714e-014	-2.03907e-014	-1.92526e-014	-1.06625e-014	-1.35141e-014	-2.58991e-014	-1.2702e-014	-3.00654e-014	-2.35166e-014	-2.56158e-014	-2.73212e-014
6.55019e-016	-1.2452e-014	-4.63113e-015	-4.3043e-015	-1.22571e-014	9.60697e-015	-8.2043e-015	1.8628e-014	1.17553e-014	-6.555e-015	9.25876e-015	-1.16032e-014	6.17349e-015	-6.56198e-015	-1.12939e-014	-1.99512e-014	-1.86737e-014	-1.07099e-014	-1.33012e-014	-2.54281e-014	-1.26709e-014	-2.95616e-014	-2.33161e-014	-2.56775e-014	-2.68693e-014
4.00118e-016	-1.23431e-014	-4.73804e-015	-4.27089e-015	-1.20004e-014	9.55122e-015	-7.81623e-015	1.84866e-014	1.11065e-014	-6.6455e-015	8.73628e-015	-1.17265e-014	6.01474e-015	-7.01062e-015	-1.08803e-014	-1.9501e-014	-1.80985e-014	-1.07699e-014	-1.31269e-014	-2.49647e-014	-1.26547e-014	-2.90403e-014	-2.3128e-014	-2.57505e-014	-2.64197e-014
1.29702e-016	-1.22655e-014	-4.86257e-015	-4.23666e-015	-1.17425e-014	9.47456e-015	-7.43458e-015	1.8326e-014	1.04469e-014	-6.73095e-015	8.22815e-015	-1.18915e-014	5.83757e-015	-7.46575e-015	-1.04739e-014	-1.90417e-014	-1.75295e-014	-1.08431e-014	-1.29918e-014	-2.45102e-014	-1.26532e-014	-2.85059e-014	-2.29528e-014	-2.58347e-014	-2.59748e-014
-1.56283e-016	-1.22227e-014	-5.00531e-015	-4.20154e-015	-1.14848e-014	9.37708e-015	-7.06337e-015	1.81443e-014	9.77833e-015	-6.81157e-015	7.73662e-015	-1.20985e-014	5.63967e-015	-7.92755e-015	-1.00756e-014	-1.85744e-014	-1.6969e-014	-1.09301e-014	-1.28957e-014	-2.40659e-014	-1.26663e-014	-2.79621e-014	-2.279e-014	-2.59307e-014	-2.55365e-014
-4.57565e-016	-1.22178e-014	-5.16721e-015	-4.16578e-015	-1.12281e-014	9.25956e-015	-6.70695e-015	1.79393e-014	9.10231e-015	-6.88881e-015	7.26424e-015	-1.23472e-014	5.41837e-015	-8.39571e-015	-9.68637e-015	-1.81008e-014	-1.6419e-014	-1.10315e-014	-1.2839e-014	-2.36337e-014	-1.26941e-014	-2.74128e-014	-2.26402e-014	-2.60389e-014	-2.51064e-014
-7.73131e-016	-1.22534e-014	-5.34832e-015	-4.12906e-015	-1.09728e-014	9.12146e-015	-6.36872e-015	1.77088e-014	8.4201e-015	-6.96366e-015	6.81283e-015	-1.26374e-014	5.17186e-015	-8.87048e-015	-9.30726e-015	-1.76215e-014	-1.58823e-014	-1.11472e-014	-1.2822e-014	-2.32147e-014	-1.27364e-014	-2.68616e-014	-2.25028e-014	-2.61589e-014	-2.46865e-014
-1.10252e-015	-1.23317e-014	-5.54871e-015	-4.09086e-015	-1.07194e-014	8.96352e-015	-6.05201e-015	1.74511e-014	7.73321e-015	-7.03631e-015	6.38347e-015	-1.2968e-014	4.89845e-015	-9.35177e-015	-8.93796e-015	-1.71375e-014	-1.53613e-014	-1.12781e-014	-1.28446e-014	-2.28107e-014	-1.27923e-014	-2.63127e-014	-2.23778e-014	-2.62905e-014	-2.42782e-014
-1.44589e-015	-1.24536e-014	-5.76849e-015	-4.05115e-015	-1.04684e-014	8.78584e-015	-5.75968e-015	1.71644e-014	7.04365e-015	-7.10787e-015	5.97747e-015	-1.33382e-014	4.59638e-015	-9.8402e-015	-8.57834e-015	-1.66499e-014	-1.48576e-014	-1.14247e-014	-1.29062e-014	-2.24219e-014	-1.28622e-014	-2.57697e-014	-2.22646e-014	-2.64333e-014	-2.38829e-014
-1.80258e-015	-1.26199e-014	-6.0071e-015	-4.01004e-015	-1.02204e-014	8.58888e-015	-5.49506e-015	1.68462e-014	6.35267e-015	-7.17972e-015	5.59466e-015	-1.37465e-014	4.26456e-015	-1.03356e-014	-8.22869e-015	-1.61591e-014	-1.43729e-014	-1.15873e-014	-1.30062e-014	-2.20504e-014	-1.29458e-014	-2.52364e-014	-2.2162e-014	-2.6587e-014	-2.35022e-014
-2.17145e-015	-1.28318e-014	-6.26473e-015	-3.96754e-015	-9.97546e-015	8.37373e-015	-5.26121e-015	1.64948e-014	5.66116e-015	-7.25376e-015	5.23536e-015	-1.41911e-014	3.90191e-015	-1.0838e-014	-7.88935e-015	-1.56666e-014	-1.3909e-014	-1.17652e-014	-1.31438e-014	-2.16966e-014	-1.30426e-014	-2.47163e-014	-2.20693e-014	-2.67506e-014	-2.31374e-014
-2.55157e-015	-1.30894e-014	-6.54103e-015	-3.92327e-015	-9.73412e-015	8.14118e-015	-5.06039e-015	1.61089e-014	4.96953e-015	-7.33174e-015	4.89932e-015	-1.467e-014	3.50743e-015	-1.13475e-014	-7.56046e-015	-1.51736e-014	-1.34678e-014	-1.19586e-014	-1.33174e-014	-2.13609e-014	-1.31529e-014	-2.42128e-014	-2.19861e-014	-2.69235e-014	-2.27901e-014
-2.94199e-015	-1.33923e-014	-6.83491e-015	-3.87676e-015	-9.4966e-015	7.8917e-015	-4.89435e-015	1.56871e-014	4.27902e-015	-7.41513e-015	4.58578e-015	-1.51811e-014	3.08102e-015	-1.18642e-014	-7.24245e-015	-1.46802e-014	-1.30505e-014	-1.21672e-014	-1.35259e-014	-2.10436e-014	-1.32765e-014	-2.37286e-014	-2.1912e-014	-2.71051e-014	-2.2461e-014
-3.3414e-015	-1.37404e-014	-7.14561e-015	-3.82774e-015	-9.26337e-015	7.62572e-015	-4.76497e-015	1.52286e-014	3.59046e-015	-7.50582e-015	4.29326e-015	-1.57227e-014	2.62182e-015	-1.23886e-014	-6.9349e-015	-1.41875e-014	-1.26583e-014	-1.23906e-014	-1.37673e-014	-2.07453e-014	-1.34137e-014	-2.32662e-014	-2.18457e-014	-2.72949e-014	-2.2151e-014
-3.74842e-015	-1.41318e-014	-7.47172e-015	-3.77648e-015	-9.03461e-015	7.34357e-015	-4.67344e-015	1.47322e-014	2.90461e-015	-7.6063e-015	4.02049e-015	-1.62918e-014	2.13042e-015	-1.29211e-014	-6.63732e-015	-1.3696e-014	-1.22921e-014	-1.26282e-014	-1.40399e-014	-2.04655e-014	-1.35639e-014	-2.28275e-014	-2.17859e-014	-2.74923e-014	-2.18609e-014
-4.16227e-015	-1.45654e-014	-7.81169e-015	-3.72322e-015	-8.81031e-015	7.04661e-015	-4.62096e-015	1.41967e-014	2.2217e-015	-7.71788e-015	3.76506e-015	-1.68859e-014	1.60683e-015	-1.34614e-014	-6.34959e-015	-1.32066e-014	-1.19534e-014	-1.28794e-014	-1.43418e-014	-2.02044e-014	-1.37269e-014	-2.24144e-014	-2.17318e-014	-2.76954e-014	-2.15911e-014
-4.58097e-015	-1.50391e-014	-8.16412e-015	-3.66756e-015	-8.58999e-015	6.73563e-015	-4.60834e-015	1.36218e-014	1.5422e-015	-7.84298e-015	3.52426e-015	-1.75033e-014	1.05123e-015	-1.4009e-014	-6.07106e-015	-1.27201e-014	-1.16429e-014	-1.31432e-014	-1.46709e-014	-1.99618e-014	-1.39021e-014	-2.20281e-014	-2.16821e-014	-2.79036e-014	-2.13416e-014
-5.00281e-015	-1.55504e-014	-8.5282e-015	-3.60919e-015	-8.37369e-015	6.41176e-015	-4.63548e-015	1.30066e-014	8.67094e-016	-7.98344e-015	3.29517e-015	-1.81408e-014	4.64783e-016	-1.45639e-014	-5.80176e-015	-1.22373e-014	-1.13614e-014	-1.34184e-014	-1.50244e-014	-1.97376e-014	-1.40893e-014	-2.1669e-014	-2.16354e-014	-2.81158e-014	-2.1113e-014
-5.42696e-015	-1.60969e-014	-8.90173e-015	-3.54781e-015	-8.16199e-015	6.07584e-015	-4.7024e-015	1.23518e-014	1.9605e-016	-8.1416e-015	3.07423e-015	-1.87949e-014	-1.51489e-016	-1.51255e-014	-5.54199e-015	-1.17585e-014	-1.11092e-014	-1.37044e-014	-1.53999e-014	-1.95308e-014	-1.42887e-014	-2.13374e-014	-2.15909e-014	-2.83309e-014	-2.09055e-014
-5.85179e-015	-1.66751e-014	-9.2833e-015	-3.48324e-015	-7.9548e-015	5.72821e-015	-4.8086e-015	1.16577e-014	-4.70631e-016	-8.31899e-015	2.85839e-015	-1.9463e-014	-7.9667e-016	-1.56939e-014	-5.29119e-015	-1.12842e-014	-1.08864e-014	-1.40003e-014	-1.5795e-014	-1.93403e-014	-1.45004e-014	-2.10342e-014	-2.15474e-014	-2.85474e-014	-2.07184e-014
-6.27531e-015	-1.72815e-014	-9.67119e-015	-3.41587e-015	-7.75242e-015	5.37085e-015	-4.95354e-015	1.09246e-014	-1.13303e-015	-8.51761e-015	2.64384e-015	-2.01417e-014	-1.4702e-015	-1.62677e-014	-5.04957e-015	-1.08149e-014	-1.06926e-014	-1.43049e-014	-1.62072e-014	-1.91651e-014	-1.47233e-014	-2.07589e-014	-2.15044e-014	-2.87638e-014	-2.05519e-014
-6.69557e-015	-1.79119e-014	-1.0064e-014	-3.3454e-015	-7.55536e-015	5.00435e-015	-5.13598e-015	1.01531e-014	-1.79089e-015	-8.73947e-015	2.42615e-015	-2.0828e-014	-2.17073e-015	-1.68464e-014	-4.81698e-015	-1.03513e-014	-1.05278e-014	-1.46169e-014	-1.66338e-014	-1.90043e-014	-1.49571e-014	-2.05106e-014	-2.14609e-014	-2.89786e-014	-2.04051e-014
-7.11141e-015	-1.85625e-014	-1.04603e-014	-3.27238e-015	-7.3641e-015	4.62924e-015	-5.3547e-015	9.34471e-015	-2.44392e-015	-8.98562e-015	2.20137e-015	-2.1519e-014	-2.89665e-015	-1.74294e-014	-4.59356e-015	-9.89355e-015	-1.03918e-014	-1.49347e-014	-1.70717e-014	-1.88566e-014	-1.52009e-014	-2.02886e-014	-2.14158e-014	-2.91907e-014	-2.0277e-014
-7.52151e-015	-1.92294e-014	-1.08581e-014	-3.19691e-015	-7.17924e-015	4.24669e-015	-5.60751e-015	8.50134e-015	-3.09144e-015	-9.25747e-015	1.96522e-015	-2.22117e-014	-3.64623e-015	-1.80158e-014	-4.37989e-015	-9.44273e-015	-1.02839e-014	-1.52562e-014	-1.75181e-014	-1.87207e-014	-1.54543e-014	-2.00927e-014	-2.13683e-014	-2.9399e-014	-2.01668e-014
-7.9238e-015	-1.99081e-014	-1.12561e-014	-3.11918e-015	-7.00119e-015	3.85802e-015	-5.89295e-015	7.6245e-015	-3.73356e-015	-9.55633e-015	1.71399e-015	-2.29034e-014	-4.41804e-015	-1.86051e-014	-4.17668e-015	-9.00033e-015	-1.0204e-014	-1.55804e-014	-1.79696e-014	-1.85954e-014	-1.57166e-014	-1.99209e-014	-2.13171e-014	-2.96013e-014	-2.00734e-014
-8.31619e-015	-2.05945e-014	-1.16528e-014	-3.03978e-015	-6.83056e-015	3.46342e-015	-6.20915e-015	6.71685e-015	-4.37054e-015	-9.88363e-015	1.44347e-015	-2.3591e-014	-5.20986e-015	-1.91958e-014	-3.98434e-015	-8.56724e-015	-1.01511e-014	-1.59055e-014	-1.84231e-014	-1.848e-014	-1.59869e-014	-1.97711e-014	-2.12606e-014	-2.97964e-014	-1.99955e-014
-8.69738e-015	-2.12841e-014	-1.20472e-014	-2.95989e-015	-6.66807e-015	3.06332e-015	-6.55376e-015	5.78093e-015	-5.0021e-015	-1.02405e-014	1.1495e-015	-2.42711e-014	-6.02016e-015	-1.97866e-014	-3.80392e-015	-8.14472e-015	-1.01247e-014	-1.62298e-014	-1.88761e-014	-1.83729e-014	-1.62646e-014	-1.96417e-014	-2.11986e-014	-2.99833e-014	-1.9932e-014
-9.06638e-015	-2.19728e-014	-1.24377e-014	-2.87988e-015	-6.51451e-015	2.65825e-015	-6.9243e-015	4.82016e-015	-5.6282e-015	-1.06274e-014	8.28643e-016	-2.49419e-014	-6.84679e-015	-2.03765e-014	-3.63621e-015	-7.73418e-015	-1.01235e-014	-1.65515e-014	-1.93256e-014	-1.82726e-014	-1.65488e-014	-1.95298e-014	-2.11304e-014	-3.01605e-014	-1.98812e-014
-9.42199e-015	-2.26568e-014	-1.28226e-014	-2.80104e-015	-6.37089e-015	2.24905e-015	-7.31828e-015	3.83723e-015	-6.24923e-015	-1.1044e-014	4.76958e-016	-2.56008e-014	-7.68807e-015	-2.0964e-014	-3.4814e-015	-7.33628e-015	-1.01464e-014	-1.68689e-014	-1.97683e-014	-1.8178e-014	-1.68388e-014	-1.94329e-014	-2.1055e-014	-3.03267e-014	-1.98416e-014
-9.76304e-015	-2.33316e-014	-1.32005e-014	-2.72393e-015	-6.23836e-015	1.83649e-015	-7.73341e-015	2.83561e-015	-6.86498e-015	-1.14912e-014	9.1052e-017	-2.62456e-014	-8.54197e-015	-2.15476e-014	-3.34058e-015	-6.95256e-015	-1.0192e-014	-1.71803e-014	-2.0201e-014	-1.80883e-014	-1.71337e-014	-1.93484e-014	-2.0971e-014	-3.04806e-014	-1.98114e-014
-1.00885e-014	-2.39939e-014	-1.35709e-014	-2.64982e-015	-6.11815e-015	1.42091e-015	-8.16674e-015	1.81898e-015	-7.47515e-015	-1.19684e-014	-3.31486e-016	-2.68735e-014	-9.40655e-015	-2.21261e-014	-3.21525e-015	-6.58459e-015	-1.02587e-014	-1.74838e-014	-2.06211e-014	-1.80023e-014	-1.74325e-014	-1.92734e-014	-2.08782e-014	-3.06211e-014	-1.97886e-014
-1.03976e-014	-2.46391e-014	-1.39327e-014	-2.57963e-015	-6.01105e-015	1.00327e-015	-8.6157e-015	7.91769e-016	-8.07951e-015	-1.24751e-014	-7.93429e-016	-2.74824e-014	-1.02799e-014	-2.26983e-014	-3.10583e-015	-6.23347e-015	-1.03448e-014	-1.77776e-014	-2.10254e-014	-1.79183e-014	-1.77338e-014	-1.92057e-014	-2.07759e-014	-3.07472e-014	-1.97713e-014
-1.06895e-014	-2.5264e-014	-1.42853e-014	-2.5139e-015	-5.91813e-015	5.83824e-016	-9.078e-015	-2.42322e-016	-8.67768e-015	-1.30106e-014	-1.29658e-015	-2.80701e-014	-1.11598e-014	-2.32622e-014	-3.01254e-015	-5.90041e-015	-1.04495e-014	-1.80603e-014	-2.14112e-014	-1.78353e-014	-1.80364e-014	-1.91426e-014	-2.06631e-014	-3.08575e-014	-1.97573e-014
-1.09638e-014	-2.5865e-014	-1.46282e-014	-2.45421e-015	-5.84043e-015	1.62793e-016	-9.5511e-015	-1.27895e-015	-9.26932e-015	-1.35739e-014	-1.84206e-015	-2.86353e-014	-1.20444e-014	-2.38161e-014	-2.93649e-015	-5.58698e-015	-1.05714e-014	-1.83301e-014	-2.1776e-014	-1.77523e-014	-1.83382e-014	-1.90819e-014	-2.05392e-014	-3.09511e-014	-1.97444e-014
-1.12201e-014	-2.64392e-014	-1.49609e-014	-2.40204e-015	-5.77931e-015	-2.58747e-016	-1.00322e-014	-2.31339e-015	-9.85497e-015	-1.41631e-014	-2.43094e-015	-2.91766e-014	-1.29319e-014	-2.43584e-014	-2.87952e-015	-5.29394e-015	-1.07086e-014	-1.85857e-014	-2.21176e-014	-1.76685e-014	-1.86376e-014	-1.90209e-014	-2.04036e-014	-3.10278e-014	-1.97307e-014
-1.14581e-014	-2.69842e-014	-1.52836e-014	-2.35835e-015	-5.7361e-015	-6.80498e-016	-1.05187e-014	-3.34143e-015	-1.04339e-014	-1.47769e-014	-3.06392e-015	-2.96918e-014	-1.38204e-014	-2.48881e-014	-2.84183e-015	-5.02261e-015	-1.0859e-014	-1.88254e-014	-2.24334e-014	-1.75831e-014	-1.89333e-014	-1.89568e-014	-2.02562e-014	-3.10867e-014	-1.97139e-014
-1.16774e-014	-2.74981e-014	-1.55959e-014	-2.32461e-015	-5.71082e-015	-1.10233e-015	-1.10085e-014	-4.35866e-015	-1.10055e-014	-1.54136e-014	-3.74072e-015	-3.01803e-014	-1.47079e-014	-2.54038e-014	-2.8249e-015	-4.7741e-015	-1.10211e-014	-1.90484e-014	-2.27205e-014	-1.7495e-014	-1.9224e-014	-1.88877e-014	-2.0096e-014	-3.1126e-014	-1.96919e-014
-1.18782e-014	-2.79789e-014	-1.58976e-014	-2.3015e-015	-5.70429e-015	-1.52301e-015	-1.14996e-014	-5.36002e-015	-1.15697e-014	-1.60712e-014	-4.46098e-015	-3.06415e-014	-1.55932e-014	-2.59041e-014	-2.82917e-015	-4.54915e-015	-1.11935e-014	-1.92541e-014	-2.29772e-014	-1.74029e-014	-1.95074e-014	-1.88116e-014	-1.99226e-014	-3.11455e-014	-1.96624e-014
-1.20608e-014	-2.84244e-014	-1.61887e-014	-2.29058e-015	-5.71783e-015	-1.94145e-015	-1.19903e-014	-6.34239e-015	-1.21254e-014	-1.67474e-014	-5.22365e-015	-3.10749e-014	-1.64744e-014	-2.63878e-014	-2.85525e-015	-4.34837e-015	-1.13748e-014	-1.9442e-014	-2.32013e-014	-1.73059e-014	-1.97826e-014	-1.87271e-014	-1.97356e-014	-3.11445e-014	-1.96229e-014
-1.22253e-014	-2.88332e-014	-1.64698e-014	-2.29316e-015	-5.75156e-015	-2.35758e-015	-1.24784e-014	-7.3014e-015	-1.26725e-014	-1.74389e-014	-6.02685e-015	-3.14792e-014	-1.73492e-014	-2.68533e-014	-2.90413e-015	-4.17227e-015	-1.1563e-014	-1.9611e-014	-2.3391e-014	-1.72034e-014	-2.00478e-014	-1.86328e-014	-1.95351e-014	-3.11224e-014	-1.95715e-014
-1.23731e-014	-2.92038e-014	-1.67415e-014	-2.31063e-015	-5.80617e-015	-2.77155e-015	-1.29625e-014	-8.23244e-015	-1.32102e-014	-1.81426e-014	-6.86827e-015	-3.1854e-014	-1.82156e-014	-2.73003e-014	-2.9757e-015	-4.02179e-015	-1.17559e-014	-1.97607e-014	-2.35441e-014	-1.70952e-014	-2.03018e-014	-1.85262e-014	-1.93208e-014	-3.10792e-014	-1.95058e-014
-1.25046e-014	-2.95354e-014	-1.7004e-014	-2.34421e-015	-5.88224e-015	-3.18228e-015	-1.3441e-014	-9.13126e-015	-1.37378e-014	-1.88551e-014	-7.7455e-015	-3.21987e-014	-1.90717e-014	-2.77281e-014	-3.06994e-015	-3.89736e-015	-1.19521e-014	-1.98912e-014	-2.36592e-014	-1.69804e-014	-2.05425e-014	-1.84058e-014	-1.90924e-014	-3.10144e-014	-1.94238e-014
-1.26205e-014	-2.98275e-014	-1.72569e-014	-2.39443e-015	-5.97927e-015	-3.58944e-015	-1.3912e-014	-9.99428e-015	-1.42547e-014	-1.95734e-014	-8.65563e-015	-3.25129e-014	-1.99159e-014	-2.81361e-014	-3.18728e-015	-3.79923e-015	-1.21503e-014	-2.0002e-014	-2.37352e-014	-1.68587e-014	-2.07679e-014	-1.82713e-014	-1.88494e-014	-3.09276e-014	-1.93234e-014
-1.27225e-014	-3.00798e-014	-1.75011e-014	-2.46258e-015	-6.09731e-015	-3.99154e-015	-1.4374e-014	-1.08185e-014	-1.47603e-014	-2.02944e-014	-9.59511e-015	-3.27965e-014	-2.07465e-014	-2.85235e-014	-3.32754e-015	-3.72718e-015	-1.23485e-014	-2.00934e-014	-2.37711e-014	-1.673e-014	-2.09771e-014	-1.81219e-014	-1.8591e-014	-3.08189e-014	-1.92024e-014
-1.28117e-014	-3.02928e-014	-1.77372e-014	-2.54914e-015	-6.23631e-015	-4.38838e-015	-1.48257e-014	-1.16014e-014	-1.52545e-014	-2.10144e-014	-1.05594e-014	-3.30498e-014	-2.15613e-014	-2.88898e-014	-3.49019e-015	-3.68061e-015	-1.25457e-014	-2.01657e-014	-2.37662e-014	-1.65935e-014	-2.11677e-014	-1.79575e-014	-1.83177e-014	-3.06882e-014	-1.90591e-014
-1.28885e-014	-3.04668e-014	-1.79657e-014	-2.65422e-015	-6.39547e-015	-4.77993e-015	-1.52669e-014	-1.23406e-014	-1.57371e-014	-2.17302e-014	-1.15442e-014	-3.3273e-014	-2.23582e-014	-2.92351e-014	-3.67496e-015	-3.65924e-015	-1.27402e-014	-2.02189e-014	-2.372e-014	-1.64489e-014	-2.13387e-014	-1.77781e-014	-1.80287e-014	-3.05358e-014	-1.8892e-014
-1.29544e-014	-3.06019e-014	-1.81867e-014	-2.77884e-015	-6.57398e-015	-5.16561e-015	-1.56966e-014	-1.30338e-014	-1.62073e-014	-2.24375e-014	-1.25447e-014	-3.34663e-014	-2.31361e-014	-2.95596e-014	-3.88044e-015	-3.66257e-015	-1.29302e-014	-2.02541e-014	-2.3632e-014	-1.62955e-014	-2.14887e-014	-1.75835e-014	-1.77241e-014	-3.03617e-014	-1.86996e-014
-1.30106e-014	-3.06988e-014	-1.8401e-014	-2.92238e-015	-6.77073e-015	-5.54416e-015	-1.61144e-014	-1.36796e-014	-1.66653e-014	-2.3133e-014	-1.35566e-014	-3.36301e-014	-2.38926e-014	-2.98633e-014	-4.10514e-015	-3.68925e-015	-1.31138e-014	-2.02722e-014	-2.35022e-014	-1.6133e-014	-2.16164e-014	-1.7373e-014	-1.74038e-014	-3.01663e-014	-1.84803e-014
-1.30591e-014	-3.07584e-014	-1.86084e-014	-3.08517e-015	-6.98445e-015	-5.9152e-015	-1.65193e-014	-1.42765e-014	-1.71096e-014	-2.3813e-014	-1.45746e-014	-3.37645e-014	-2.4626e-014	-3.01466e-014	-4.34787e-015	-3.73845e-015	-1.32897e-014	-2.02739e-014	-2.33306e-014	-1.59609e-014	-2.17208e-014	-1.71465e-014	-1.70679e-014	-2.99495e-014	-1.82328e-014
-1.31015e-014	-3.07815e-014	-1.88092e-014	-3.26617e-015	-7.21426e-015	-6.27733e-015	-1.69113e-014	-1.48239e-014	-1.75401e-014	-2.44742e-014	-1.55932e-014	-3.387e-014	-2.53344e-014	-3.04102e-014	-4.60715e-015	-3.80864e-015	-1.34565e-014	-2.02601e-014	-2.3118e-014	-1.57786e-014	-2.18004e-014	-1.69044e-014	-1.67165e-014	-2.97116e-014	-1.79561e-014
-1.31391e-014	-3.07695e-014	-1.90037e-014	-3.46444e-015	-7.45855e-015	-6.62951e-015	-1.72894e-014	-1.53215e-014	-1.79565e-014	-2.51132e-014	-1.66074e-014	-3.39472e-014	-2.60161e-014	-3.06539e-014	-4.88124e-015	-3.89763e-015	-1.36132e-014	-2.02321e-014	-2.28654e-014	-1.55858e-014	-2.18545e-014	-1.66469e-014	-1.63495e-014	-2.94533e-014	-1.7649e-014
-1.31735e-014	-3.07239e-014	-1.9192e-014	-3.68007e-015	-7.71566e-015	-6.97158e-015	-1.76536e-014	-1.57697e-014	-1.83586e-014	-2.57268e-014	-1.76123e-014	-3.39965e-014	-2.667e-014	-3.08787e-014	-5.16821e-015	-4.00393e-015	-1.3759e-014	-2.01911e-014	-2.25733e-014	-1.53822e-014	-2.1883e-014	-1.63741e-014	-1.59671e-014	-2.91751e-014	-1.73115e-014
-1.32063e-014	-3.0647e-014	-1.93744e-014	-3.91181e-015	-7.98363e-015	-7.30309e-015	-1.80037e-014	-1.6169e-014	-1.87463e-014	-2.63116e-014	-1.8603e-014	-3.40186e-014	-2.72937e-014	-3.10848e-014	-5.46526e-015	-4.12542e-015	-1.38921e-014	-2.01382e-014	-2.2243e-014	-1.51677e-014	-2.18858e-014	-1.60871e-014	-1.55698e-014	-2.88775e-014	-1.69435e-014
-1.32392e-014	-3.05402e-014	-1.95505e-014	-4.15823e-015	-8.25957e-015	-7.6235e-015	-1.83391e-014	-1.65205e-014	-1.91193e-014	-2.68645e-014	-1.95747e-014	-3.40145e-014	-2.78853e-014	-3.12724e-014	-5.76994e-015	-4.25985e-015	-1.40109e-014	-2.00744e-014	-2.18761e-014	-1.49416e-014	-2.1862e-014	-1.57862e-014	-1.51582e-014	-2.85616e-014	-1.65449e-014
-1.32731e-014	-3.04052e-014	-1.97201e-014	-4.41839e-015	-8.5414e-015	-7.93206e-015	-1.86604e-014	-1.68261e-014	-1.94768e-014	-2.7383e-014	-2.05228e-014	-3.39857e-014	-2.84432e-014	-3.14428e-014	-6.0804e-015	-4.4043e-015	-1.4115e-014	-2.00015e-014	-2.14742e-014	-1.4703e-014	-2.18114e-014	-1.54722e-014	-1.47327e-014	-2.8228e-014	-1.61153e-014
-1.33099e-014	-3.02435e-014	-1.98826e-014	-4.69056e-015	-8.82679e-015	-8.22874e-015	-1.89675e-014	-1.7087e-014	-1.98192e-014	-2.78645e-014	-2.14432e-014	-3.39327e-014	-2.89652e-014	-3.15977e-014	-6.39452e-015	-4.55605e-015	-1.42041e-014	-1.99211e-014	-2.10391e-014	-1.4452e-014	-2.1735e-014	-1.51457e-014	-1.42938e-014	-2.78777e-014	-1.56555e-014
-1.33512e-014	-3.00572e-014	-2.00379e-014	-4.97312e-015	-9.11393e-015	-8.51327e-015	-1.92604e-014	-1.73056e-014	-2.01464e-014	-2.83072e-014	-2.2331e-014	-3.38558e-014	-2.94504e-014	-3.17378e-014	-6.70956e-015	-4.71292e-015	-1.42774e-014	-1.98342e-014	-2.05733e-014	-1.41886e-014	-2.16331e-014	-1.48065e-014	-1.38417e-014	-2.75118e-014	-1.51664e-014
-1.33983e-014	-2.9848e-014	-2.01853e-014	-5.26356e-015	-9.40022e-015	-8.7851e-015	-1.95394e-014	-1.7485e-014	-2.04588e-014	-2.8709e-014	-2.31819e-014	-3.37562e-014	-2.98976e-014	-3.18639e-014	-7.02298e-015	-4.87161e-015	-1.43335e-014	-1.97418e-014	-2.00786e-014	-1.39111e-014	-2.15065e-014	-1.44547e-014	-1.33774e-014	-2.71308e-014	-1.4649e-014
-1.34519e-014	-2.96172e-014	-2.03241e-014	-5.55954e-015	-9.68308e-015	-9.04363e-015	-1.98048e-014	-1.76281e-014	-2.07565e-014	-2.9069e-014	-2.39929e-014	-3.36342e-014	-3.03054e-014	-3.1977e-014	-7.33166e-015	-5.02966e-015	-1.43716e-014	-1.96456e-014	-1.95582e-014	-1.36199e-014	-2.13558e-014	-1.40909e-014	-1.29015e-014	-2.67363e-014	-1.41042e-014
-1.35125e-014	-2.93664e-014	-2.04536e-014	-5.85945e-015	-9.95944e-015	-9.28916e-015	-2.00557e-014	-1.77378e-014	-2.10386e-014	-2.9386e-014	-2.47615e-014	-3.34908e-014	-3.06729e-014	-3.20781e-014	-7.63285e-015	-5.18389e-015	-1.43909e-014	-1.95462e-014	-1.90152e-014	-1.33146e-014	-2.11824e-014	-1.37154e-014	-1.24149e-014	-2.63293e-014	-1.35325e-014
-1.35809e-014	-2.90981e-014	-2.05731e-014	-6.16079e-015	-1.0227e-014	-9.52198e-015	-2.02922e-014	-1.78176e-014	-2.13054e-014	-2.96595e-014	-2.54844e-014	-3.33269e-014	-3.09997e-014	-3.21684e-014	-7.92408e-015	-5.33117e-015	-1.43915e-014	-1.94446e-014	-1.84524e-014	-1.29941e-014	-2.09874e-014	-1.33278e-014	-1.19188e-014	-2.59111e-014	-1.29359e-014
-1.36574e-014	-2.88133e-014	-2.06817e-014	-6.46124e-015	-1.0484e-014	-9.74207e-015	-2.05149e-014	-1.78712e-014	-2.15574e-014	-2.98888e-014	-2.6159e-014	-3.31439e-014	-3.12849e-014	-3.22491e-014	-8.20279e-015	-5.46932e-015	-1.43729e-014	-1.93416e-014	-1.78718e-014	-1.26582e-014	-2.07723e-014	-1.29282e-014	-1.14139e-014	-2.54831e-014	-1.23163e-014
-1.37419e-014	-2.8514e-014	-2.07786e-014	-6.75865e-015	-1.07277e-014	-9.94995e-015	-2.07235e-014	-1.79018e-014	-2.17944e-014	-3.00735e-014	-2.67831e-014	-3.29425e-014	-3.15275e-014	-3.23205e-014	-8.46631e-015	-5.59506e-015	-1.43341e-014	-1.92382e-014	-1.72773e-014	-1.23063e-014	-2.05383e-014	-1.25166e-014	-1.09009e-014	-2.50468e-014	-1.16752e-014
-1.38346e-014	-2.82016e-014	-2.08624e-014	-7.05083e-015	-1.09561e-014	-1.01464e-014	-2.09181e-014	-1.79129e-014	-2.20164e-014	-3.0214e-014	-2.73552e-014	-3.27241e-014	-3.17274e-014	-3.23829e-014	-8.71221e-015	-5.70555e-015	-1.4275e-014	-1.91357e-014	-1.66726e-014	-1.19379e-014	-2.02883e-014	-1.20922e-014	-1.03809e-014	-2.46041e-014	-1.10149e-014
-1.39355e-014	-2.78779e-014	-2.09328e-014	-7.33515e-015	-1.11671e-014	-1.03315e-014	-2.10984e-014	-1.79078e-014	-2.22237e-014	-3.03115e-014	-2.78744e-014	-3.24891e-014	-3.18844e-014	-3.24375e-014	-8.93863e-015	-5.79836e-015	-1.41962e-014	-1.90338e-014	-1.60606e-014	-1.15521e-014	-2.0024e-014	-1.16544e-014	-9.85505e-015	-2.4156e-014	-1.03378e-014
-1.40447e-014	-2.75445e-014	-2.09885e-014	-7.60909e-015	-1.13593e-014	-1.05061e-014	-2.12646e-014	-1.78902e-014	-2.2416e-014	-3.03663e-014	-2.83396e-014	-3.22385e-014	-3.19988e-014	-3.24846e-014	-9.14325e-015	-5.87174e-015	-1.40976e-014	-1.89329e-014	-1.54435e-014	-1.11479e-014	-1.97467e-014	-1.12027e-014	-9.32461e-015	-2.37037e-014	-9.64677e-015
-1.41607e-014	-2.72026e-014	-2.10281e-014	-7.87077e-015	-1.15304e-014	-1.06706e-014	-2.14163e-014	-1.78631e-014	-2.25934e-014	-3.03796e-014	-2.87511e-014	-3.19739e-014	-3.20703e-014	-3.25248e-014	-9.32422e-015	-5.92329e-015	-1.39791e-014	-1.88327e-014	-1.48246e-014	-1.07255e-014	-1.94587e-014	-1.07367e-014	-8.79065e-015	-2.32488e-014	-8.94404e-015
-1.4283e-014	-2.68535e-014	-2.10502e-014	-8.11798e-015	-1.16793e-014	-1.08263e-014	-2.15533e-014	-1.783e-014	-2.27561e-014	-3.03534e-014	-2.91085e-014	-3.16965e-014	-3.20998e-014	-3.25576e-014	-9.47943e-015	-5.9504e-015	-1.38409e-014	-1.87333e-014	-1.42071e-014	-1.02841e-014	-1.91626e-014	-1.02553e-014	-8.25437e-015	-2.27933e-014	-8.23213e-015
-1.44105e-014	-2.64992e-014	-2.10539e-014	-8.34922e-015	-1.18049e-014	-1.09736e-014	-2.16758e-014	-1.77931e-014	-2.29037e-014	-3.02898e-014	-2.94119e-014	-3.14074e-014	-3.20877e-014	-3.25827e-014	-9.60753e-015	-5.95224e-015	-1.36836e-014	-1.86344e-014	-1.35935e-014	-9.82343e-015	-1.88613e-014	-9.75758e-015	-7.71651e-015	-2.23383e-014	-7.51384e-015
-1.45416e-014	-2.61407e-014	-2.10388e-014	-8.56205e-015	-1.19061e-014	-1.11137e-014	-2.17836e-014	-1.77549e-014	-2.30365e-014	-3.01908e-014	-2.96625e-014	-3.11078e-014	-3.20349e-014	-3.26004e-014	-9.70771e-015	-5.92689e-015	-1.35068e-014	-1.85357e-014	-1.29871e-014	-9.34298e-015	-1.85568e-014	-9.24354e-015	-7.1778e-015	-2.18849e-014	-6.79246e-015
-1.46749e-014	-2.57793e-014	-2.10037e-014	-8.75446e-015	-1.1982e-014	-1.12477e-014	-2.18763e-014	-1.77183e-014	-2.3154e-014	-3.00584e-014	-2.98609e-014	-3.07993e-014	-3.19425e-014	-3.26103e-014	-9.77895e-015	-5.87367e-015	-1.33105e-014	-1.84367e-014	-1.23905e-014	-8.84287e-015	-1.82511e-014	-8.71166e-015	-6.63945e-015	-2.14352e-014	-6.07051e-015
-1.48094e-014	-2.54164e-014	-2.09477e-014	-8.92562e-015	-1.20324e-014	-1.1377e-014	-2.1954e-014	-1.76851e-014	-2.32557e-014	-2.98956e-014	-3.00077e-014	-3.04831e-014	-3.18119e-014	-3.26123e-014	-9.81994e-015	-5.79213e-015	-1.3096e-014	-1.83372e-014	-1.18059e-014	-8.3232e-015	-1.79464e-014	-8.16171e-015	-6.10198e-015	-2.09905e-014	-5.3508e-015
-1.49437e-014	-2.5053e-014	-2.08697e-014	-9.07437e-015	-1.20572e-014	-1.15021e-014	-2.20165e-014	-1.76562e-014	-2.33411e-014	-2.97049e-014	-3.01044e-014	-3.01599e-014	-3.16448e-014	-3.26057e-014	-9.83036e-015	-5.682e-015	-1.28635e-014	-1.82365e-014	-1.12358e-014	-7.78353e-015	-1.76451e-014	-7.59263e-015	-5.56633e-015	-2.05521e-014	-4.63602e-015
-1.50755e-014	-2.46902e-014	-2.0769e-014	-9.20026e-015	-1.20571e-014	-1.16246e-014	-2.20639e-014	-1.76323e-014	-2.34092e-014	-2.94887e-014	-3.01531e-014	-2.98311e-014	-3.14422e-014	-3.25901e-014	-9.8097e-015	-5.54258e-015	-1.26132e-014	-1.81332e-014	-1.06814e-014	-7.22396e-015	-1.73487e-014	-7.0038e-015	-5.03375e-015	-2.01215e-014	-3.92879e-015
-1.52026e-014	-2.43286e-014	-2.06452e-014	-9.30232e-015	-1.20324e-014	-1.17454e-014	-2.2096e-014	-1.76142e-014	-2.346e-014	-2.92494e-014	-3.0155e-014	-2.94987e-014	-3.12062e-014	-3.25642e-014	-9.75841e-015	-5.3745e-015	-1.23452e-014	-1.80266e-014	-1.01443e-014	-6.64529e-015	-1.70592e-014	-6.39524e-015	-4.50431e-015	-1.96999e-014	-3.23225e-015
-1.53232e-014	-2.39688e-014	-2.04984e-014	-9.38014e-015	-1.1984e-014	-1.18654e-014	-2.21124e-014	-1.76025e-014	-2.3493e-014	-2.89902e-014	-3.01116e-014	-2.91647e-014	-3.0939e-014	-3.25274e-014	-9.67676e-015	-5.17857e-015	-1.20607e-014	-1.79156e-014	-9.62555e-015	-6.04789e-015	-1.67787e-014	-5.76633e-015	-3.97898e-015	-1.92886e-014	-2.5488e-015
-1.54351e-014	-2.36125e-014	-2.03275e-014	-9.43317e-015	-1.19126e-014	-1.19855e-014	-2.21131e-014	-1.75972e-014	-2.35072e-014	-2.87142e-014	-3.00247e-014	-2.88299e-014	-3.06423e-014	-3.24787e-014	-9.56551e-015	-4.95611e-015	-1.17605e-014	-1.78001e-014	-9.12559e-015	-5.4329e-015	-1.65093e-014	-5.11673e-015	-3.45837e-015	-1.88883e-014	-1.88105e-015
-1.55359e-014	-2.32605e-014	-2.01328e-014	-9.46195e-015	-1.18195e-014	-1.21068e-014	-2.20985e-014	-1.75978e-014	-2.35021e-014	-2.84245e-014	-2.98959e-014	-2.84953e-014	-3.03181e-014	-3.2417e-014	-9.42497e-015	-4.70729e-015	-1.14455e-014	-1.76782e-014	-8.64588e-015	-4.801e-015	-1.62516e-014	-4.44667e-015	-2.94283e-015	-1.85001e-014	-1.23078e-015
-1.56233e-014	-2.29133e-014	-1.99141e-014	-9.46707e-015	-1.17056e-014	-1.22308e-014	-2.20683e-014	-1.76025e-014	-2.3476e-014	-2.81233e-014	-2.97274e-014	-2.81627e-014	-2.99687e-014	-3.23407e-014	-9.2564e-015	-4.43415e-015	-1.11164e-014	-1.75487e-014	-8.18669e-015	-4.15284e-015	-1.60072e-014	-3.75698e-015	-2.43258e-015	-1.81248e-014	-6.00175e-016
-1.56954e-014	-2.25711e-014	-1.96712e-014	-9.44911e-015	-1.15728e-014	-1.23572e-014	-2.20228e-014	-1.76103e-014	-2.34278e-014	-2.7814e-014	-2.95207e-014	-2.78334e-014	-2.95963e-014	-3.22485e-014	-9.06089e-015	-4.13921e-015	-1.07745e-014	-1.74103e-014	-7.74755e-015	-3.48914e-015	-1.57764e-014	-3.04823e-015	-1.92821e-015	-1.7763e-014	8.45811e-018
-1.57491e-014	-2.22345e-014	-1.94046e-014	-9.40892e-015	-1.14232e-014	-1.24866e-014	-2.19625e-014	-1.76191e-014	-2.33567e-014	-2.74985e-014	-2.92769e-014	-2.75089e-014	-2.92029e-014	-3.21393e-014	-8.84017e-015	-3.82391e-015	-1.04209e-014	-1.72626e-014	-7.32834e-015	-2.81155e-015	-1.55601e-014	-2.32172e-015	-1.42961e-015	-1.74153e-014	5.93251e-016
-1.57835e-014	-2.19037e-014	-1.91146e-014	-9.34868e-015	-1.12581e-014	-1.26202e-014	-2.18874e-014	-1.76272e-014	-2.32618e-014	-2.7179e-014	-2.89971e-014	-2.71906e-014	-2.87905e-014	-3.20121e-014	-8.59671e-015	-3.49099e-015	-1.00574e-014	-1.71042e-014	-6.9282e-015	-2.12105e-015	-1.53589e-014	-1.57886e-015	-9.36814e-016	-1.70825e-014	1.15262e-015
-1.57965e-014	-2.15792e-014	-1.88015e-014	-9.26934e-015	-1.10802e-014	-1.27584e-014	-2.17975e-014	-1.76321e-014	-2.31416e-014	-2.68575e-014	-2.86832e-014	-2.68796e-014	-2.83613e-014	-3.18658e-014	-8.33201e-015	-3.1425e-015	-9.68508e-015	-1.69345e-014	-6.54642e-015	-1.41972e-015	-1.51726e-014	-8.20853e-016	-4.4989e-016	-1.67648e-014	1.68567e-015
-1.57858e-014	-2.12611e-014	-1.84656e-014	-9.17273e-015	-1.08917e-014	-1.29019e-014	-2.16942e-014	-1.76316e-014	-2.29949e-014	-2.65359e-014	-2.83363e-014	-2.65777e-014	-2.79175e-014	-3.16986e-014	-8.0481e-015	-2.782e-015	-9.30465e-015	-1.67523e-014	-6.1815e-015	-7.09354e-016	-1.50014e-014	-4.97791e-017	3.14481e-017	-1.64621e-014	2.19082e-015
-1.57496e-014	-2.09496e-014	-1.81082e-014	-9.06049e-015	-1.06944e-014	-1.305e-014	-2.15779e-014	-1.76224e-014	-2.28208e-014	-2.62153e-014	-2.79572e-014	-2.62859e-014	-2.7461e-014	-3.15102e-014	-7.74706e-015	-2.41191e-015	-8.91734e-015	-1.65574e-014	-5.83268e-015	8.90315e-018	-1.48447e-014	7.31993e-016	5.07418e-016	-1.61745e-014	2.66719e-015
-1.5687e-014	-2.06448e-014	-1.77299e-014	-8.93438e-015	-1.04906e-014	-1.32029e-014	-2.14495e-014	-1.76013e-014	-2.26185e-014	-2.58974e-014	-2.75472e-014	-2.60057e-014	-2.6994e-014	-3.12991e-014	-7.43157e-015	-2.03552e-015	-8.5238e-015	-1.63489e-014	-5.49823e-015	7.32478e-016	-1.47018e-014	1.52194e-015	9.788e-016	-1.59019e-014	3.11359e-015
-1.55963e-014	-2.03468e-014	-1.73313e-014	-8.79695e-015	-1.02831e-014	-1.33609e-014	-2.13095e-014	-1.75653e-014	-2.23865e-014	-2.55829e-014	-2.71073e-014	-2.57375e-014	-2.65183e-014	-3.10644e-014	-7.10345e-015	-1.65628e-015	-8.12514e-015	-1.61266e-014	-5.17536e-015	1.45925e-015	-1.45712e-014	2.31733e-015	1.44544e-015	-1.56439e-014	3.52996e-015
-1.54759e-014	-2.0055e-014	-1.69134e-014	-8.65045e-015	-1.0074e-014	-1.35232e-014	-2.11582e-014	-1.75118e-014	-2.21245e-014	-2.52718e-014	-2.66382e-014	-2.54827e-014	-2.60353e-014	-3.08056e-014	-6.76562e-015	-1.2778e-015	-7.72287e-015	-1.58898e-014	-4.86259e-015	2.18695e-015	-1.44522e-014	3.11534e-015	1.90708e-015	-1.54001e-014	3.91654e-015
-1.53249e-014	-1.9769e-014	-1.64778e-014	-8.49729e-015	-9.8656e-015	-1.36897e-014	-2.09967e-014	-1.7438e-014	-2.18317e-014	-2.49644e-014	-2.6141e-014	-2.52431e-014	-2.55469e-014	-3.05222e-014	-6.42067e-015	-9.03487e-016	-7.31828e-015	-1.5638e-014	-4.55764e-015	2.91388e-015	-1.43437e-014	3.91249e-015	2.36446e-015	-1.51694e-014	4.27318e-015
-1.51429e-014	-1.94882e-014	-1.60252e-014	-8.33989e-015	-9.65973e-015	-1.386e-014	-2.08264e-014	-1.73409e-014	-2.15072e-014	-2.46609e-014	-2.56166e-014	-2.50189e-014	-2.50539e-014	-3.02136e-014	-6.07109e-015	-5.36543e-016	-6.91312e-015	-1.53715e-014	-4.25801e-015	3.63755e-015	-1.4244e-014	4.70565e-015	2.81788e-015	-1.49513e-014	4.60007e-015
-1.49302e-014	-1.92123e-014	-1.55563e-014	-8.18059e-015	-9.45865e-015	-1.40334e-014	-2.06482e-014	-1.72181e-014	-2.11507e-014	-2.43608e-014	-2.50648e-014	-2.48109e-014	-2.45578e-014	-2.98797e-014	-5.71956e-015	-1.79712e-016	-6.50867e-015	-1.50903e-014	-3.9612e-015	4.35605e-015	-1.41511e-014	5.49159e-015	3.26737e-015	-1.47442e-014	4.8976e-015
-1.46864e-014	-1.89407e-014	-1.50723e-014	-8.02209e-015	-9.2646e-015	-1.42095e-014	-2.04636e-014	-1.70669e-014	-2.07614e-014	-2.40633e-014	-2.44868e-014	-2.46201e-014	-2.40592e-014	-2.95197e-014	-5.36881e-015	1.63711e-016	-6.10627e-015	-1.47945e-014	-3.66435e-015	5.06674e-015	-1.4063e-014	6.26567e-015	3.71335e-015	-1.45473e-014	5.16643e-015
-1.44115e-014	-1.86725e-014	-1.45745e-014	-7.86691e-015	-9.07934e-015	-1.43863e-014	-2.02734e-014	-1.68859e-014	-2.0339e-014	-2.37686e-014	-2.3882e-014	-2.44472e-014	-2.35594e-014	-2.91335e-014	-5.02191e-015	4.90346e-016	-5.70678e-015	-1.44844e-014	-3.36512e-015	5.76778e-015	-1.39768e-014	7.02389e-015	4.15655e-015	-1.43595e-014	5.40775e-015
-1.41062e-014	-1.84068e-014	-1.40644e-014	-7.71743e-015	-8.90464e-015	-1.45628e-014	-2.00781e-014	-1.66729e-014	-1.98834e-014	-2.34754e-014	-2.3252e-014	-2.42927e-014	-2.30586e-014	-2.87214e-014	-4.68073e-015	7.97682e-016	-5.31091e-015	-1.41605e-014	-3.0611e-015	6.45701e-015	-1.3891e-014	7.76244e-015	4.59738e-015	-1.41797e-014	5.62232e-015
-1.37713e-014	-1.81419e-014	-1.35437e-014	-7.57587e-015	-8.74162e-015	-1.4738e-014	-1.98792e-014	-1.64268e-014	-1.93946e-014	-2.31825e-014	-2.25976e-014	-2.41564e-014	-2.25577e-014	-2.82843e-014	-4.34742e-015	1.08281e-015	-4.92046e-015	-1.38244e-014	-2.7497e-015	7.13287e-015	-1.3803e-014	8.47683e-015	5.03581e-015	-1.40068e-014	5.81138e-015
-1.34074e-014	-1.78773e-014	-1.30137e-014	-7.44413e-015	-8.59198e-015	-1.49106e-014	-1.96785e-014	-1.61466e-014	-1.88734e-014	-2.28885e-014	-2.19192e-014	-2.40383e-014	-2.20569e-014	-2.78227e-014	-4.02497e-015	1.34386e-015	-4.53676e-015	-1.34769e-014	-2.42947e-015	7.79345e-015	-1.3711e-014	9.16378e-015	5.47181e-015	-1.38389e-014	5.97641e-015
-1.30158e-014	-1.76119e-014	-1.24754e-014	-7.32468e-015	-8.45744e-015	-1.50795e-014	-1.94772e-014	-1.58322e-014	-1.83205e-014	-2.25922e-014	-2.12183e-014	-2.3938e-014	-2.15567e-014	-2.73374e-014	-3.71646e-015	1.5781e-015	-4.16106e-015	-1.31191e-014	-2.09911e-015	8.43629e-015	-1.36121e-014	9.81928e-015	5.90498e-015	-1.36748e-014	6.11807e-015
-1.25981e-014	-1.73445e-014	-1.19299e-014	-7.21986e-015	-8.33918e-015	-1.52432e-014	-1.92761e-014	-1.54839e-014	-1.77365e-014	-2.22915e-014	-2.04949e-014	-2.38556e-014	-2.10573e-014	-2.68296e-014	-3.42311e-015	1.78375e-015	-3.79392e-015	-1.27517e-014	-1.75738e-015	9.06015e-015	-1.35041e-014	1.04398e-014	6.3355e-015	-1.35128e-014	6.23784e-015
-1.2156e-014	-1.70739e-014	-1.13786e-014	-7.13134e-015	-8.23803e-015	-1.54008e-014	-1.90769e-014	-1.51017e-014	-1.71231e-014	-2.1985e-014	-1.97505e-014	-2.379e-014	-2.05581e-014	-2.62999e-014	-3.14696e-015	1.95841e-015	-3.43695e-015	-1.23766e-014	-1.40338e-015	9.6632e-015	-1.33845e-014	1.10223e-014	6.7633e-015	-1.33512e-014	6.33716e-015
-1.16914e-014	-1.6799e-014	-1.08234e-014	-7.0603e-015	-8.15459e-015	-1.55507e-014	-1.88802e-014	-1.46865e-014	-1.64814e-014	-2.16714e-014	-1.89865e-014	-2.37404e-014	-2.00591e-014	-2.575e-014	-2.8897e-015	2.10136e-015	-3.09089e-015	-1.19947e-014	-1.0359e-015	1.02439e-014	-1.32512e-014	1.15635e-014	7.1885e-015	-1.31893e-014	6.41783e-015
-1.12063e-014	-1.65183e-014	-1.02654e-014	-7.00796e-015	-8.08933e-015	-1.5692e-014	-1.86866e-014	-1.42408e-014	-1.58136e-014	-2.1349e-014	-1.82042e-014	-2.37057e-014	-1.95605e-014	-2.51813e-014	-2.65369e-015	2.21151e-015	-2.75691e-015	-1.16078e-014	-6.54524e-016	1.08009e-014	-1.3102e-014	1.20605e-014	7.61093e-015	-1.30257e-014	6.48116e-015
-1.07029e-014	-1.62309e-014	-9.70529e-015	-6.97587e-015	-8.04268e-015	-1.58238e-014	-1.84977e-014	-1.37659e-014	-1.51223e-014	-2.1016e-014	-1.74052e-014	-2.36849e-014	-1.90619e-014	-2.45952e-014	-2.44041e-015	2.28811e-015	-2.43511e-015	-1.12178e-014	-2.59048e-016	1.13328e-014	-1.29353e-014	1.25108e-014	8.02958e-015	-1.28591e-014	6.5287e-015
-1.01835e-014	-1.59356e-014	-9.14436e-015	-6.96476e-015	-8.01512e-015	-1.59451e-014	-1.83145e-014	-1.32646e-014	-1.44091e-014	-2.06709e-014	-1.65913e-014	-2.36775e-014	-1.85631e-014	-2.39932e-014	-2.25105e-015	2.33103e-015	-2.12673e-015	-1.08257e-014	1.50431e-016	1.18391e-014	-1.27495e-014	1.29116e-014	8.44329e-015	-1.26881e-014	6.56203e-015
-9.65033e-015	-1.56313e-014	-8.58445e-015	-6.97515e-015	-8.0062e-015	-1.60551e-014	-1.81382e-014	-1.27398e-014	-1.36763e-014	-2.03122e-014	-1.57644e-014	-2.36819e-014	-1.80636e-014	-2.33775e-014	-2.08648e-015	2.34021e-015	-1.83261e-015	-1.04329e-014	5.73427e-016	1.23188e-014	-1.25424e-014	1.32615e-014	8.85147e-015	-1.25116e-014	6.58274e-015
-9.10651e-015	-1.53174e-014	-8.02669e-015	-7.00826e-015	-8.01564e-015	-1.61532e-014	-1.79697e-014	-1.21956e-014	-1.29271e-014	-1.99392e-014	-1.49266e-014	-2.3697e-014	-1.75631e-014	-2.27503e-014	-1.94779e-015	2.31573e-015	-1.55259e-015	-1.00413e-014	1.00933e-015	1.27718e-014	-1.2313e-014	1.35592e-014	9.25326e-015	-1.23284e-014	6.59236e-015
-8.55435e-015	-1.49926e-014	-7.47246e-015	-7.06409e-015	-8.0434e-015	-1.6239e-014	-1.78101e-014	-1.16362e-014	-1.21645e-014	-1.95515e-014	-1.4081e-014	-2.37207e-014	-1.70616e-014	-2.21134e-014	-1.83638e-015	2.25853e-015	-1.28745e-015	-9.65273e-015	1.45637e-015	1.31983e-014	-1.20604e-014	1.3804e-014	9.64764e-015	-1.21384e-014	6.59224e-015
-7.99592e-015	-1.46558e-014	-6.92262e-015	-7.14267e-015	-8.08916e-015	-1.63119e-014	-1.76602e-014	-1.10659e-014	-1.13917e-014	-1.91483e-014	-1.32305e-014	-2.37506e-014	-1.65584e-014	-2.14688e-014	-1.75289e-015	2.16985e-015	-1.03786e-015	-9.26875e-015	1.91266e-015	1.35977e-014	-1.17839e-014	1.39951e-014	1.00339e-014	-1.19409e-014	6.58284e-015
-7.43398e-015	-1.43069e-014	-6.37848e-015	-7.24402e-015	-8.15176e-015	-1.63721e-014	-1.75204e-014	-1.0489e-014	-1.06123e-014	-1.87296e-014	-1.23775e-014	-2.37857e-014	-1.60534e-014	-2.08184e-014	-1.69749e-015	2.05075e-015	-8.0419e-016	-8.89079e-015	2.37575e-015	1.39697e-014	-1.14833e-014	1.41324e-014	1.04104e-014	-1.17351e-014	6.56465e-015
-6.87077e-015	-1.39449e-014	-5.84162e-015	-7.36706e-015	-8.23068e-015	-1.642e-014	-1.73912e-014	-9.91035e-015	-9.82979e-015	-1.8295e-014	-1.15253e-014	-2.38241e-014	-1.55464e-014	-2.01645e-014	-1.67047e-015	1.90256e-015	-5.86795e-016	-8.52107e-015	2.84361e-015	1.43145e-014	-1.1158e-014	1.42167e-014	1.07752e-014	-1.15206e-014	6.53916e-015
-6.30851e-015	-1.35694e-014	-5.31297e-015	-7.51153e-015	-8.32518e-015	-1.6456e-014	-1.72729e-014	-9.3356e-015	-9.04805e-015	-1.78454e-014	-1.06772e-014	-2.38641e-014	-1.50375e-014	-1.95092e-014	-1.67175e-015	1.72748e-015	-3.85673e-016	-8.1616e-015	3.31316e-015	1.46331e-014	-1.08089e-014	1.42483e-014	1.11265e-014	-1.12967e-014	6.50715e-015
-5.7498e-015	-1.31801e-014	-4.79378e-015	-7.67715e-015	-8.43403e-015	-1.64803e-014	-1.71658e-014	-8.76996e-015	-8.27036e-015	-1.73814e-014	-9.83671e-015	-2.39038e-014	-1.4527e-014	-1.88544e-014	-1.70129e-015	1.52766e-015	-2.01516e-016	-7.81375e-015	3.78153e-015	1.49257e-014	-1.04366e-014	1.42291e-014	1.14635e-014	-1.10634e-014	6.46963e-015
-5.19702e-015	-1.27768e-014	-4.285e-015	-7.86299e-015	-8.55608e-015	-1.64937e-014	-1.707e-014	-8.21881e-015	-7.50073e-015	-1.69035e-014	-9.00728e-015	-2.39412e-014	-1.40152e-014	-1.82026e-014	-1.75844e-015	1.30514e-015	-3.41579e-017	-7.47915e-015	4.24555e-015	1.51923e-014	-1.00422e-014	1.41602e-014	1.17847e-014	-1.08211e-014	6.42713e-015
-4.6523e-015	-1.23594e-014	-3.78788e-015	-8.06736e-015	-8.69042e-015	-1.64977e-014	-1.69864e-014	-7.6877e-015	-6.74337e-015	-1.64134e-014	-8.19251e-015	-2.39737e-014	-1.35024e-014	-1.7556e-014	-1.84351e-015	1.06258e-015	1.16592e-016	-7.15947e-015	4.70158e-015	1.54336e-014	-9.62704e-015	1.40438e-014	1.20886e-014	-1.05703e-014	6.37965e-015
-4.1174e-015	-1.19283e-014	-3.30327e-015	-8.28855e-015	-8.8355e-015	-1.6493e-014	-1.6915e-014	-7.18177e-015	-6.00168e-015	-1.5913e-014	-7.39607e-015	-2.39997e-014	-1.29891e-014	-1.69163e-014	-1.95562e-015	8.02816e-016	2.5076e-016	-6.85628e-015	5.14622e-015	1.56507e-014	-9.19269e-015	1.38828e-014	1.23733e-014	-1.03115e-014	6.32755e-015
-3.59365e-015	-1.14835e-014	-2.83282e-015	-8.5257e-015	-8.99024e-015	-1.64817e-014	-1.68557e-014	-6.70638e-015	-5.27991e-015	-1.5404e-014	-6.62137e-015	-2.40172e-014	-1.24761e-014	-1.62855e-014	-2.09349e-015	5.28674e-016	3.68106e-016	-6.57103e-015	5.57544e-015	1.58445e-014	-8.74151e-015	1.3681e-014	1.26377e-014	-1.00455e-014	6.27081e-015
-3.08219e-015	-1.1026e-014	-2.37679e-015	-8.77699e-015	-9.15392e-015	-1.64654e-014	-1.68085e-014	-6.2661e-015	-4.58149e-015	-1.48888e-014	-5.87167e-015	-2.40247e-014	-1.19644e-014	-1.56655e-014	-2.25597e-015	2.42609e-016	4.68448e-016	-6.3051e-015	5.98559e-015	1.60153e-014	-8.27605e-015	1.34419e-014	1.28801e-014	-9.77332e-015	6.20892e-015
-2.5844e-015	-1.05566e-014	-1.93576e-015	-9.04078e-015	-9.32449e-015	-1.64463e-014	-1.67727e-014	-5.86576e-015	-3.91004e-015	-1.43704e-014	-5.15029e-015	-2.40208e-014	-1.14545e-014	-1.50577e-014	-2.44172e-015	-5.25999e-017	5.52315e-016	-6.05994e-015	6.37273e-015	1.61642e-014	-7.79863e-015	1.31689e-014	1.3099e-014	-9.49619e-015	6.14219e-015
-2.10078e-015	-1.00762e-014	-1.5109e-015	-9.31538e-015	-9.50064e-015	-1.64259e-014	-1.67484e-014	-5.5103e-015	-3.26861e-015	-1.38516e-014	-4.46084e-015	-2.40036e-014	-1.09475e-014	-1.44641e-014	-2.64879e-015	-3.53741e-016	6.19456e-016	-5.837e-015	6.73334e-015	1.62921e-014	-7.31241e-015	1.28655e-014	1.32936e-014	-9.21512e-015	6.07091e-015
-1.63201e-015	-9.58632e-015	-1.1033e-015	-9.59863e-015	-9.68134e-015	-1.64059e-014	-1.67356e-014	-5.2045e-015	-2.66084e-015	-1.33356e-014	-3.80627e-015	-2.39722e-014	-1.04447e-014	-1.38858e-014	-2.87554e-015	-6.57939e-016	6.70851e-016	-5.63787e-015	7.06397e-015	1.64001e-014	-6.82051e-015	1.25358e-014	1.34621e-014	-8.93092e-015	5.99461e-015
-1.17887e-015	-9.08857e-015	-7.13468e-016	-9.88917e-015	-9.86587e-015	-1.63885e-014	-1.67341e-014	-4.95182e-015	-2.08972e-015	-1.28256e-014	-3.189e-015	-2.39247e-014	-9.94726e-015	-1.33244e-014	-3.12048e-015	-9.61641e-016	7.05589e-016	-5.46368e-015	7.36069e-015	1.64893e-014	-6.32638e-015	1.21841e-014	1.3603e-014	-8.64477e-015	5.91294e-015
-7.41499e-016	-8.58468e-015	-3.42439e-016	-1.01854e-014	-1.00526e-014	-1.63758e-014	-1.67429e-014	-4.7562e-015	-1.55862e-015	-1.23244e-014	-2.61152e-015	-2.38601e-014	-9.45648e-015	-1.27808e-014	-3.38129e-015	-1.26216e-015	7.23173e-016	-5.3157e-015	7.62054e-015	1.65604e-014	-5.83367e-015	1.1815e-014	1.37157e-014	-8.35886e-015	5.82542e-015
-3.19838e-016	-8.07539e-015	9.25586e-018	-1.04854e-014	-1.02398e-014	-1.63708e-014	-1.6762e-014	-4.62068e-015	-1.07024e-015	-1.18361e-014	-2.07609e-015	-2.37777e-014	-8.97352e-015	-1.22561e-014	-3.65563e-015	-1.55749e-015	7.23559e-016	-5.19516e-015	7.84117e-015	1.66143e-014	-5.34611e-015	1.14326e-014	1.37995e-014	-8.0745e-015	5.73146e-015
8.64837e-017	-7.56279e-015	3.41505e-016	-1.07868e-014	-1.0426e-014	-1.63753e-014	-1.67916e-014	-4.54791e-015	-6.25903e-016	-1.13645e-014	-1.5844e-015	-2.3676e-014	-8.49945e-015	-1.17514e-014	-3.94205e-015	-1.8444e-015	7.0763e-016	-5.10288e-015	8.01974e-015	1.66521e-014	-4.86765e-015	1.10419e-014	1.38542e-014	-7.79287e-015	5.63056e-015
4.77417e-016	-7.04943e-015	6.54085e-016	-1.10881e-014	-1.06099e-014	-1.63915e-014	-1.68305e-014	-4.53962e-015	-2.27705e-016	-1.09132e-014	-1.13829e-015	-2.35545e-014	-8.0356e-015	-1.12672e-014	-4.2381e-015	-2.12077e-015	6.7563e-016	-5.04018e-015	8.15344e-015	1.66743e-014	-4.4017e-015	1.06472e-014	1.3879e-014	-7.51548e-015	5.52231e-015
8.5413e-016	-6.53745e-015	9.46692e-016	-1.13869e-014	-1.07905e-014	-1.64212e-014	-1.68786e-014	-4.59674e-015	1.22885e-016	-1.04855e-014	-7.38603e-016	-2.34132e-014	-7.58309e-015	-1.0804e-014	-4.54192e-015	-2.38448e-015	6.26921e-016	-5.00754e-015	8.24059e-015	1.66815e-014	-3.9522e-015	1.02534e-014	1.3874e-014	-7.24423e-015	5.40588e-015
1.21693e-015	-6.02861e-015	1.21918e-015	-1.16815e-014	-1.09666e-014	-1.64662e-014	-1.69347e-014	-4.71952e-015	4.25015e-016	-1.00845e-014	-3.86408e-016	-2.32519e-014	-7.14303e-015	-1.03622e-014	-4.85126e-015	-2.63395e-015	5.61309e-016	-5.00651e-015	8.28013e-015	1.66743e-014	-3.52333e-015	9.86398e-015	1.3839e-014	-6.9803e-015	5.2819e-015
1.5667e-015	-5.52493e-015	1.4721e-015	-1.19705e-014	-1.11375e-014	-1.65289e-014	-1.69993e-014	-4.90765e-015	6.7721e-016	-9.71386e-015	-8.22409e-017	-2.30712e-014	-6.71651e-015	-9.94217e-015	-5.16383e-015	-2.86676e-015	4.78879e-016	-5.03738e-015	8.27029e-015	1.66537e-014	-3.11857e-015	9.48302e-015	1.3774e-014	-6.72543e-015	5.15009e-015
1.90478e-015	-5.02864e-015	1.70566e-015	-1.22515e-014	-1.13014e-014	-1.66108e-014	-1.70719e-014	-5.16062e-015	8.78967e-016	-9.37675e-015	1.74177e-016	-2.28709e-014	-6.30512e-015	-9.54392e-015	-5.47685e-015	-3.08197e-015	3.79543e-016	-5.10043e-015	8.21059e-015	1.66198e-014	-2.74214e-015	9.11408e-015	1.36795e-014	-6.48091e-015	5.01038e-015
2.23172e-015	-4.54201e-015	1.92013e-015	-1.2523e-014	-1.14576e-014	-1.67132e-014	-1.71525e-014	-5.47753e-015	1.03024e-015	-9.07556e-015	3.83548e-016	-2.26507e-014	-5.90993e-015	-9.16677e-015	-5.78905e-015	-3.27887e-015	2.62983e-016	-5.19655e-015	8.10068e-015	1.65726e-014	-2.39771e-015	8.76079e-015	1.35556e-014	-6.24742e-015	4.86322e-015
2.54866e-015	-4.06677e-015	2.11611e-015	-1.2783e-014	-1.16052e-014	-1.68373e-014	-1.72405e-014	-5.8564e-015	1.13158e-015	-8.81344e-015	5.46726e-016	-2.24117e-014	-5.53146e-015	-8.81065e-015	-6.09767e-015	-3.45639e-015	1.28995e-016	-5.32612e-015	7.94078e-015	1.65126e-014	-2.08855e-015	8.42585e-015	1.34034e-014	-6.02613e-015	4.70805e-015
2.85719e-015	-3.60458e-015	2.29405e-015	-1.30299e-014	-1.17436e-014	-1.69835e-014	-1.73354e-014	-6.29484e-015	1.18323e-015	-8.59248e-015	6.65035e-016	-2.21546e-014	-5.17087e-015	-8.47544e-015	-6.40054e-015	-3.61442e-015	-2.20567e-017	-5.49002e-015	7.7317e-015	1.64397e-014	-1.81817e-015	8.11215e-015	1.3224e-014	-5.81845e-015	4.54576e-015
3.15861e-015	-3.15725e-015	2.4549e-015	-1.32623e-014	-1.18716e-014	-1.71527e-014	-1.74373e-014	-6.78932e-015	1.18643e-015	-8.41428e-015	7.40562e-016	-2.18803e-014	-4.82906e-015	-8.16087e-015	-6.69553e-015	-3.75301e-015	-1.90614e-016	-5.68791e-015	7.47458e-015	1.63537e-014	-1.58948e-015	7.82183e-015	1.30193e-014	-5.62475e-015	4.37667e-015
3.45409e-015	-2.72638e-015	2.5995e-015	-1.34791e-014	-1.19887e-014	-1.73454e-014	-1.75463e-014	-7.3366e-015	1.14266e-015	-8.28063e-015	7.75443e-016	-2.15902e-014	-4.50604e-015	-7.86591e-015	-6.98059e-015	-3.87223e-015	-3.77501e-016	-5.9199e-015	7.17149e-015	1.62546e-014	-1.40514e-015	7.55677e-015	1.27902e-014	-5.44583e-015	4.20142e-015
3.74504e-015	-2.31351e-015	2.72912e-015	-1.36782e-014	-1.20941e-014	-1.75612e-014	-1.7662e-014	-7.93208e-015	1.05337e-015	-8.19259e-015	7.72383e-016	-2.12853e-014	-4.20188e-015	-7.58923e-015	-7.25402e-015	-3.97281e-015	-5.82867e-016	-6.18621e-015	6.82419e-015	1.61424e-014	-1.26708e-015	7.31898e-015	1.25387e-014	-5.28209e-015	4.02088e-015
4.03215e-015	-1.91988e-015	2.8452e-015	-1.38587e-014	-1.21874e-014	-1.78003e-014	-1.77845e-014	-8.57124e-015	9.20577e-016	-8.14991e-015	7.33995e-016	-2.09673e-014	-3.91652e-015	-7.33041e-015	-7.51471e-015	-4.05596e-015	-8.07005e-016	-6.48696e-015	6.43531e-015	1.60166e-014	-1.17754e-015	7.10933e-015	1.22664e-014	-5.13358e-015	3.83624e-015
4.3161e-015	-1.5463e-015	2.94911e-015	-1.40198e-014	-1.22686e-014	-1.8062e-014	-1.7914e-014	-9.24916e-015	7.46258e-016	-8.1528e-015	6.63654e-016	-2.0638e-014	-3.64956e-015	-7.08846e-015	-7.76108e-015	-4.12234e-015	-1.04989e-015	-6.82107e-015	6.0079e-015	1.58765e-014	-1.13786e-015	6.9289e-015	1.19746e-014	-5.00034e-015	3.64919e-015
4.5975e-015	-1.19343e-015	3.0426e-015	-1.41607e-014	-1.23372e-014	-1.83449e-014	-1.80518e-014	-9.96046e-015	5.32865e-016	-8.20064e-015	5.64932e-016	-2.0298e-014	-3.40089e-015	-6.86289e-015	-7.99261e-015	-4.17397e-015	-1.31243e-015	-7.18822e-015	5.54489e-015	1.57216e-014	-1.14929e-015	6.77798e-015	1.16652e-014	-4.88203e-015	3.46109e-015
4.87811e-015	-8.62965e-016	3.12715e-015	-1.42808e-014	-1.23931e-014	-1.86475e-014	-1.81976e-014	-1.06998e-014	2.8265e-016	-8.29262e-015	4.40947e-016	-1.99492e-014	-3.17007e-015	-6.65224e-015	-8.20891e-015	-4.21217e-015	-1.59505e-015	-7.58735e-015	5.04958e-015	1.55518e-014	-1.21212e-015	6.65748e-015	1.134e-014	-4.77802e-015	3.27301e-015
5.15816e-015	-5.55011e-016	3.20464e-015	-1.43802e-014	-1.24363e-014	-1.89679e-014	-1.83519e-014	-1.14607e-014	-1.32392e-018	-8.42727e-015	2.96132e-016	-1.95935e-014	-2.95588e-015	-6.4551e-015	-8.40982e-015	-4.23958e-015	-1.89743e-015	-8.01808e-015	4.52551e-015	1.53666e-014	-1.32644e-015	6.56697e-015	1.10019e-014	-4.68781e-015	3.08635e-015
5.43723e-015	-2.69289e-016	3.27677e-015	-1.4458e-014	-1.24669e-014	-1.9305e-014	-1.85146e-014	-1.22372e-014	-3.15943e-016	-8.60314e-015	1.34131e-016	-1.9233e-014	-2.75823e-015	-6.27038e-015	-8.59451e-015	-4.2585e-015	-2.21982e-015	-8.47961e-015	3.97649e-015	1.51649e-014	-1.49199e-015	6.5054e-015	1.0653e-014	-4.61051e-015	2.90307e-015
5.71587e-015	-5.23787e-018	3.34531e-015	-1.4514e-014	-1.2485e-014	-1.96567e-014	-1.86861e-014	-1.30236e-014	-6.57929e-016	-8.81865e-015	-4.10667e-017	-1.88686e-014	-2.57641e-015	-6.09662e-015	-8.7631e-015	-4.27158e-015	-2.56192e-015	-8.97013e-015	3.40668e-015	1.49459e-014	-1.70869e-015	6.4722e-015	1.02952e-014	-4.54509e-015	2.72518e-015
5.99424e-015	2.37157e-016	3.41216e-015	-1.45481e-014	-1.24913e-014	-2.00203e-014	-1.88668e-014	-1.38136e-014	-1.02479e-015	-9.07046e-015	-2.2532e-016	-1.85027e-014	-2.40899e-015	-5.93271e-015	-8.91524e-015	-4.28104e-015	-2.92361e-015	-9.48852e-015	2.82081e-015	1.47098e-014	-1.97502e-015	6.46575e-015	9.93168e-015	-4.49063e-015	2.55453e-015
6.27216e-015	4.58645e-016	3.47925e-015	-1.45612e-014	-1.24858e-014	-2.03935e-014	-1.9057e-014	-1.46009e-014	-1.41298e-015	-9.35542e-015	-4.14605e-016	-1.81367e-014	-2.25485e-015	-5.77727e-015	-9.05143e-015	-4.28999e-015	-3.30482e-015	-1.00333e-014	2.22316e-015	1.4456e-014	-2.28902e-015	6.48425e-015	9.56477e-015	-4.44559e-015	2.39308e-015
6.54913e-015	6.60125e-016	3.54839e-015	-1.45531e-014	-1.24699e-014	-2.07735e-014	-1.92577e-014	-1.53802e-014	-1.81893e-015	-9.67027e-015	-6.0471e-016	-1.77723e-014	-2.11214e-015	-5.62883e-015	-9.17234e-015	-4.30176e-015	-3.70511e-015	-1.06025e-014	1.61797e-015	1.41842e-014	-2.64921e-015	6.52606e-015	9.1968e-015	-4.40816e-015	2.24264e-015
6.8251e-015	8.42299e-016	3.62134e-015	-1.45242e-014	-1.2444e-014	-2.11581e-014	-1.94693e-014	-1.61448e-014	-2.24014e-015	-1.00116e-014	-7.9188e-016	-1.74112e-014	-1.97981e-015	-5.48587e-015	-9.27884e-015	-4.31922e-015	-4.12457e-015	-1.11933e-014	1.00948e-015	1.38939e-014	-3.05315e-015	6.58884e-015	8.82973e-015	-4.37754e-015	2.10519e-015
7.09924e-015	1.00648e-015	3.70002e-015	-1.44754e-014	-1.24091e-014	-2.15444e-014	-1.96917e-014	-1.68885e-014	-2.67377e-015	-1.03756e-014	-9.71964e-016	-1.7055e-014	-1.85598e-015	-5.34762e-015	-9.37119e-015	-4.34524e-015	-4.56265e-015	-1.18037e-014	4.01427e-016	1.35848e-014	-3.49756e-015	6.67029e-015	8.46576e-015	-4.35162e-015	1.98262e-015
7.37067e-015	1.15454e-015	3.786e-015	-1.44074e-014	-1.23668e-014	-2.19297e-014	-1.99254e-014	-1.7606e-014	-3.11608e-015	-1.0758e-014	-1.14146e-015	-1.67053e-014	-1.73825e-015	-5.21259e-015	-9.45096e-015	-4.38273e-015	-5.01887e-015	-1.24309e-014	-2.02545e-016	1.32564e-014	-3.97917e-015	6.76849e-015	8.10767e-015	-4.32942e-015	1.87686e-015
7.63863e-015	1.28784e-015	3.88021e-015	-1.43218e-014	-1.2318e-014	-2.2311e-014	-2.0171e-014	-1.82924e-014	-3.56427e-015	-1.11549e-014	-1.29693e-015	-1.6363e-014	-1.62543e-015	-5.07956e-015	-9.51951e-015	-4.4341e-015	-5.49264e-015	-1.30725e-014	-7.98727e-016	1.29089e-014	-4.49509e-015	6.88082e-015	7.75747e-015	-4.30891e-015	1.79005e-015
7.90168e-015	1.40852e-015	3.98446e-015	-1.42194e-014	-1.22642e-014	-2.26857e-014	-2.04287e-014	-1.89427e-014	-4.01566e-015	-1.15617e-014	-1.43568e-015	-1.60301e-014	-1.51625e-015	-4.94698e-015	-9.57883e-015	-4.50238e-015	-5.98282e-015	-1.37255e-014	-1.3831e-015	1.25422e-014	-5.04149e-015	7.00487e-015	7.41658e-015	-4.2882e-015	1.72379e-015
8.1585e-015	1.5179e-015	4.09989e-015	-1.41021e-014	-1.22066e-014	-2.30509e-014	-2.06985e-014	-1.95529e-014	-4.46798e-015	-1.19742e-014	-1.55493e-015	-1.57082e-014	-1.40932e-015	-4.81414e-015	-9.63093e-015	-4.59057e-015	-6.48821e-015	-1.4387e-014	-1.9521e-015	1.21564e-014	-5.61409e-015	7.13799e-015	7.08696e-015	-4.26594e-015	1.67952e-015
8.40759e-015	1.61813e-015	4.22779e-015	-1.39714e-014	-1.21468e-014	-2.3404e-014	-2.09809e-014	-2.01199e-014	-4.91831e-015	-1.23881e-014	-1.6518e-015	-1.53977e-014	-1.30275e-015	-4.67988e-015	-9.67771e-015	-4.70045e-015	-7.00737e-015	-1.50543e-014	-2.50185e-015	1.17517e-014	-6.20888e-015	7.27745e-015	6.77063e-015	-4.24013e-015	1.65862e-015
8.64752e-015	1.71106e-015	4.36899e-015	-1.38289e-014	-1.20864e-014	-2.37427e-014	-2.12757e-014	-2.06402e-014	-5.36472e-015	-1.27986e-014	-1.7242e-015	-1.50994e-014	-1.19583e-015	-4.5436e-015	-9.72077e-015	-4.83437e-015	-7.53886e-015	-1.57241e-014	-3.03028e-015	1.13287e-014	-6.82121e-015	7.42149e-015	6.46898e-015	-4.2094e-015	1.6628e-015
8.87692e-015	1.79874e-015	4.5243e-015	-1.36769e-014	-1.20265e-014	-2.40647e-014	-2.15835e-014	-2.11109e-014	-5.80571e-015	-1.32014e-014	-1.77052e-015	-1.48142e-014	-1.08641e-015	-4.40449e-015	-9.76185e-015	-4.9939e-015	-8.08108e-015	-1.63929e-014	-3.53549e-015	1.08881e-014	-7.44634e-015	7.56712e-015	6.1838e-015	-4.17248e-015	1.6928e-015
9.09443e-015	1.88338e-015	4.69401e-015	-1.35174e-014	-1.19681e-014	-2.43683e-014	-2.19038e-014	-2.15293e-014	-6.23898e-015	-1.35927e-014	-1.7895e-015	-1.45439e-014	-9.73379e-016	-4.26213e-015	-9.80376e-015	-5.18083e-015	-8.63316e-015	-1.7057e-014	-4.01539e-015	1.04309e-014	-8.07989e-015	7.71174e-015	5.91645e-015	-4.12767e-015	1.74923e-015
9.29863e-015	1.96693e-015	4.87779e-015	-1.33523e-014	-1.19133e-014	-2.46522e-014	-2.22355e-014	-2.18937e-014	-6.66271e-015	-1.3969e-014	-1.7795e-015	-1.4288e-014	-8.56707e-016	-4.11582e-015	-9.84822e-015	-5.39608e-015	-9.19316e-015	-1.7713e-014	-4.46792e-015	9.95785e-015	-8.7171e-015	7.85328e-015	5.66745e-015	-4.07343e-015	1.83263e-015
9.48827e-015	2.05115e-015	5.07561e-015	-1.31837e-014	-1.18633e-014	-2.49147e-014	-2.25783e-014	-2.22031e-014	-7.0751e-015	-1.43267e-014	-1.73985e-015	-1.4047e-014	-7.35007e-016	-3.96494e-015	-9.89659e-015	-5.64011e-015	-9.75874e-015	-1.83575e-014	-4.89152e-015	9.4699e-015	-9.35325e-015	7.98922e-015	5.43766e-015	-4.00885e-015	1.94318e-015
9.66213e-015	2.13748e-015	5.28704e-015	-1.30141e-014	-1.18199e-014	-2.51553e-014	-2.29312e-014	-2.24569e-014	-7.47473e-015	-1.46625e-014	-1.67031e-015	-1.3822e-014	-6.06969e-016	-3.80934e-015	-9.95122e-015	-5.91392e-015	-1.0328e-014	-1.89868e-014	-5.28488e-015	8.96839e-015	-9.98384e-015	8.11746e-015	5.22776e-015	-3.93271e-015	2.08051e-015
9.81901e-015	2.22766e-015	5.51166e-015	-1.28457e-014	-1.17843e-014	-2.5373e-014	-2.32942e-014	-2.26545e-014	-7.8606e-015	-1.49736e-014	-1.57079e-015	-1.36125e-014	-4.72253e-016	-3.64868e-015	-1.00139e-014	-6.21691e-015	-1.08995e-014	-1.95975e-014	-5.64736e-015	8.45446e-015	-1.06049e-014	8.23677e-015	5.0384e-015	-3.84414e-015	2.24414e-015
9.95807e-015	2.3234e-015	5.74882e-015	-1.26813e-014	-1.1757e-014	-2.55664e-014	-2.3666e-014	-2.27964e-014	-8.2321e-015	-1.52579e-014	-1.44136e-015	-1.34179e-014	-3.29809e-016	-3.48275e-015	-1.00862e-014	-6.54851e-015	-1.14706e-014	-2.01864e-014	-5.97899e-015	7.92936e-015	-1.12121e-014	8.34531e-015	4.87027e-015	-3.74233e-015	2.43356e-015
1.0078e-014	2.42571e-015	5.99775e-015	-1.25226e-014	-1.17396e-014	-2.57358e-014	-2.40455e-014	-2.28828e-014	-8.58877e-015	-1.55133e-014	-1.28271e-015	-1.32381e-014	-1.79319e-016	-3.31177e-015	-1.01697e-014	-6.90737e-015	-1.20388e-014	-2.07501e-014	-6.2792e-015	7.39451e-015	-1.18013e-014	8.44173e-015	4.72341e-015	-3.62715e-015	2.64759e-015
1.01777e-014	2.53506e-015	6.25702e-015	-1.23722e-014	-1.17333e-014	-2.58816e-014	-2.44311e-014	-2.29148e-014	-8.92985e-015	-1.57378e-014	-1.09583e-015	-1.30727e-014	-2.07744e-017	-3.13603e-015	-1.02654e-014	-7.29225e-015	-1.26018e-014	-2.1285e-014	-6.54891e-015	6.85137e-015	-1.23686e-014	8.52458e-015	4.59804e-015	-3.49814e-015	2.88546e-015
1.02564e-014	2.65205e-015	6.52509e-015	-1.22319e-014	-1.17393e-014	-2.60042e-014	-2.48218e-014	-2.28943e-014	-9.25474e-015	-1.59292e-014	-8.8207e-016	-1.29204e-014	1.45639e-016	-2.9556e-015	-1.03743e-014	-7.70173e-015	-1.31571e-014	-2.17889e-014	-6.78847e-015	6.30173e-015	-1.29103e-014	8.59318e-015	4.49346e-015	-3.35448e-015	3.14483e-015
1.03143e-014	2.7771e-015	6.80037e-015	-1.21039e-014	-1.17584e-014	-2.6104e-014	-2.52159e-014	-2.28229e-014	-9.56235e-015	-1.60872e-014	-6.42321e-016	-1.27808e-014	3.20053e-016	-2.77064e-015	-1.04972e-014	-8.13342e-015	-1.37024e-014	-2.22585e-014	-6.99826e-015	5.74766e-015	-1.34227e-014	8.64686e-015	4.4092e-015	-3.19645e-015	3.42425e-015
1.03509e-014	2.91012e-015	7.08106e-015	-1.19895e-014	-1.1791e-014	-2.61823e-014	-2.56113e-014	-2.27033e-014	-9.85252e-015	-1.62112e-014	-3.78993e-016	-1.2653e-014	5.01718e-016	-2.58151e-015	-1.06345e-014	-8.58415e-015	-1.42355e-014	-2.2691e-014	-7.17885e-015	5.19096e-015	-1.39035e-014	8.68555e-015	4.34511e-015	-3.02401e-015	3.72222e-015
1.0366e-014	3.05151e-015	7.36558e-015	-1.18905e-014	-1.18376e-014	-2.62411e-014	-2.60064e-014	-2.25379e-014	-1.01246e-014	-1.63015e-014	-9.33862e-017	-1.25367e-014	6.90216e-016	-2.38908e-015	-1.07865e-014	-9.05106e-015	-1.47534e-014	-2.30841e-014	-7.33128e-015	4.6334e-015	-1.43502e-014	8.70924e-015	4.30055e-015	-2.83771e-015	4.03562e-015
1.03594e-014	3.20022e-015	7.65142e-015	-1.18083e-014	-1.1898e-014	-2.62816e-014	-2.64002e-014	-2.23299e-014	-1.03785e-014	-1.63583e-014	2.12731e-016	-1.24312e-014	8.85249e-016	-2.19368e-015	-1.09533e-014	-9.53073e-015	-1.52533e-014	-2.34358e-014	-7.45711e-015	4.07704e-015	-1.47602e-014	8.71804e-015	4.27512e-015	-2.6383e-015	4.36266e-015
1.03315e-014	3.35572e-015	7.93649e-015	-1.17448e-014	-1.19719e-014	-2.63053e-014	-2.67902e-014	-2.20826e-014	-1.06136e-014	-1.63816e-014	5.3743e-016	-1.23359e-014	1.08597e-015	-1.99596e-015	-1.11338e-014	-1.00192e-014	-1.57338e-014	-2.37442e-014	-7.5581e-015	3.52357e-015	-1.51321e-014	8.71223e-015	4.26759e-015	-2.4261e-015	4.70133e-015
1.0283e-014	3.5175e-015	8.21868e-015	-1.17009e-014	-1.20597e-014	-2.63144e-014	-2.71745e-014	-2.17989e-014	-1.08298e-014	-1.63724e-014	8.78625e-016	-1.22489e-014	1.2914e-015	-1.79668e-015	-1.13283e-014	-1.05127e-014	-1.61928e-014	-2.40077e-014	-7.63567e-015	2.97506e-015	-1.54638e-014	8.69147e-015	4.27719e-015	-2.20198e-015	5.04846e-015
1.02149e-014	3.684e-015	8.49639e-015	-1.1677e-014	-1.2161e-014	-2.63106e-014	-2.75509e-014	-2.14825e-014	-1.10276e-014	-1.63319e-014	1.23313e-015	-1.21686e-014	1.50091e-015	-1.59628e-015	-1.15358e-014	-1.10076e-014	-1.66276e-014	-2.42255e-014	-7.69133e-015	2.43369e-015	-1.57545e-014	8.65595e-015	4.30354e-015	-1.96719e-015	5.40073e-015
1.01276e-014	3.85379e-015	8.76681e-015	-1.16743e-014	-1.2275e-014	-2.62958e-014	-2.79177e-014	-2.11369e-014	-1.12062e-014	-1.62615e-014	1.5993e-015	-1.20942e-014	1.71377e-015	-1.3952e-015	-1.17552e-014	-1.14987e-014	-1.7036e-014	-2.43965e-014	-7.72662e-015	1.90088e-015	-1.60036e-014	8.60656e-015	4.34598e-015	-1.72219e-015	5.75473e-015
1.00226e-014	4.02566e-015	9.02827e-015	-1.16935e-014	-1.24009e-014	-2.62727e-014	-2.8273e-014	-2.07652e-014	-1.13656e-014	-1.61632e-014	1.9747e-015	-1.20241e-014	1.92888e-015	-1.19443e-015	-1.19853e-014	-1.19819e-014	-1.74164e-014	-2.45205e-014	-7.74339e-015	1.37823e-015	-1.62104e-014	8.54438e-015	4.40299e-015	-1.46853e-015	6.10785e-015
9.90119e-015	4.1984e-015	9.27844e-015	-1.17337e-014	-1.25375e-014	-2.62436e-014	-2.86145e-014	-2.03713e-014	-1.15061e-014	-1.60391e-014	2.35748e-015	-1.19566e-014	2.14498e-015	-9.94784e-016	-1.22254e-014	-1.24528e-014	-1.77672e-014	-2.45974e-014	-7.7429e-015	8.67329e-016	-1.63748e-014	8.46982e-015	4.47331e-015	-1.20737e-015	6.4576e-015
9.76468e-015	4.37011e-015	9.51494e-015	-1.17949e-014	-1.26835e-014	-2.62102e-014	-2.89402e-014	-1.99593e-014	-1.16269e-014	-1.58913e-014	2.74564e-015	-1.18905e-014	2.36081e-015	-7.96763e-016	-1.24733e-014	-1.29064e-014	-1.80865e-014	-2.46274e-014	-7.72723e-015	3.70368e-016	-1.64977e-014	8.38403e-015	4.55534e-015	-9.40286e-016	6.80131e-015
9.61478e-015	4.53853e-015	9.73598e-015	-1.18766e-014	-1.2837e-014	-2.61742e-014	-2.9249e-014	-1.95328e-014	-1.17272e-014	-1.57221e-014	3.13688e-015	-1.18244e-014	2.57561e-015	-6.00165e-016	-1.27273e-014	-1.33379e-014	-1.8374e-014	-2.46115e-014	-7.69774e-015	-1.1119e-016	-1.65798e-014	8.28873e-015	4.64767e-015	-6.68159e-016	7.13571e-015
9.45353e-015	4.70165e-015	9.94033e-015	-1.19783e-014	-1.29965e-014	-2.61382e-014	-2.95389e-014	-1.90948e-014	-1.18067e-014	-1.55339e-014	3.52849e-015	-1.17571e-014	2.78843e-015	-4.0607e-016	-1.29861e-014	-1.37429e-014	-1.86284e-014	-2.45505e-014	-7.65636e-015	-5.75834e-016	-1.66222e-014	8.18513e-015	4.74907e-015	-3.92231e-016	7.45784e-015
9.28257e-015	4.85738e-015	1.01265e-014	-1.20988e-014	-1.31609e-014	-2.61045e-014	-2.98082e-014	-1.86484e-014	-1.18645e-014	-1.5329e-014	3.91834e-015	-1.16871e-014	2.99805e-015	-2.1546e-016	-1.32472e-014	-1.41175e-014	-1.88485e-014	-2.44459e-014	-7.605e-015	-1.02234e-015	-1.66264e-014	8.07435e-015	4.85818e-015	-1.14196e-016	7.76557e-015
9.1043e-015	5.00316e-015	1.02935e-014	-1.22369e-014	-1.3328e-014	-2.60742e-014	-3.00553e-014	-1.81968e-014	-1.19003e-014	-1.51098e-014	4.30546e-015	-1.16133e-014	3.20376e-015	-2.81932e-017	-1.35087e-014	-1.44575e-014	-1.90343e-014	-2.42991e-014	-7.54507e-015	-1.44937e-015	-1.65937e-014	7.95753e-015	4.97376e-015	1.64333e-016	8.05587e-015
8.92058e-015	5.13742e-015	1.04401e-014	-1.23911e-014	-1.34958e-014	-2.60481e-014	-3.02789e-014	-1.77429e-014	-1.19142e-014	-1.48789e-014	4.68807e-015	-1.15352e-014	3.40538e-015	1.5542e-016	-1.37692e-014	-1.47592e-014	-1.91859e-014	-2.41121e-014	-7.47789e-015	-1.85509e-015	-1.65258e-014	7.83628e-015	5.094e-015	4.42514e-016	8.32679e-015
8.73376e-015	5.25796e-015	1.05651e-014	-1.2559e-014	-1.36626e-014	-2.6028e-014	-3.04781e-014	-1.72894e-014	-1.19058e-014	-1.46393e-014	5.06406e-015	-1.14512e-014	3.60173e-015	3.34947e-016	-1.40259e-014	-1.50187e-014	-1.93026e-014	-2.38873e-014	-7.40458e-015	-2.23903e-015	-1.64255e-014	7.71139e-015	5.21754e-015	7.19148e-016	8.5758e-015
8.54513e-015	5.36282e-015	1.06673e-014	-1.27391e-014	-1.38265e-014	-2.60146e-014	-3.06517e-014	-1.68388e-014	-1.18745e-014	-1.43933e-014	5.43225e-015	-1.13596e-014	3.79246e-015	5.10548e-016	-1.42762e-014	-1.52335e-014	-1.93844e-014	-2.36273e-014	-7.32634e-015	-2.60121e-015	-1.62951e-014	7.58396e-015	5.34336e-015	9.92687e-016	8.80117e-015
8.3572e-015	5.45022e-015	1.07464e-014	-1.29284e-014	-1.39857e-014	-2.6009e-014	-3.07995e-014	-1.6393e-014	-1.18193e-014	-1.41432e-014	5.79082e-015	-1.12589e-014	3.97704e-015	6.82044e-016	-1.45185e-014	-1.5401e-014	-1.94324e-014	-2.33349e-014	-7.24489e-015	-2.94087e-015	-1.6137e-014	7.45512e-015	5.47095e-015	1.26186e-015	9.00167e-015
8.17197e-015	5.51887e-015	1.08021e-014	-1.31249e-014	-1.41382e-014	-2.60117e-014	-3.09203e-014	-1.59542e-014	-1.17408e-014	-1.38908e-014	6.13862e-015	-1.11484e-014	4.15459e-015	8.49734e-016	-1.47505e-014	-1.55192e-014	-1.94471e-014	-2.30126e-014	-7.1615e-015	-3.25743e-015	-1.59538e-014	7.32619e-015	5.59892e-015	1.52552e-015	9.17585e-015
7.99164e-015	5.56727e-015	1.08345e-014	-1.33258e-014	-1.42822e-014	-2.60229e-014	-3.10139e-014	-1.55239e-014	-1.16383e-014	-1.36372e-014	6.47444e-015	-1.10272e-014	4.32502e-015	1.01374e-015	-1.49703e-014	-1.55864e-014	-1.94294e-014	-2.26635e-014	-7.07692e-015	-3.55035e-015	-1.57476e-014	7.19885e-015	5.72618e-015	1.78219e-015	9.32253e-015
7.81795e-015	5.59431e-015	1.0844e-014	-1.35283e-014	-1.44162e-014	-2.60421e-014	-3.10806e-014	-1.51036e-014	-1.15117e-014	-1.33847e-014	6.79752e-015	-1.08949e-014	4.48832e-015	1.17443e-015	-1.51765e-014	-1.56015e-014	-1.93803e-014	-2.2291e-014	-6.99206e-015	-3.81908e-015	-1.55213e-014	7.07335e-015	5.85185e-015	2.03077e-015	9.44134e-015
7.65278e-015	5.59916e-015	1.08316e-014	-1.373e-014	-1.45385e-014	-2.60691e-014	-3.11201e-014	-1.46945e-014	-1.13605e-014	-1.31348e-014	7.10696e-015	-1.07511e-014	4.64419e-015	1.33229e-015	-1.53666e-014	-1.5564e-014	-1.93015e-014	-2.18985e-014	-6.90792e-015	-4.06397e-015	-1.52774e-014	6.95093e-015	5.97471e-015	2.27046e-015	9.53214e-015
7.49755e-015	5.58114e-015	1.07975e-014	-1.39283e-014	-1.46474e-014	-2.61031e-014	-3.1133e-014	-1.42978e-014	-1.11844e-014	-1.2889e-014	7.40182e-015	-1.05951e-014	4.79307e-015	1.4878e-015	-1.55395e-014	-1.54747e-014	-1.91944e-014	-2.14895e-014	-6.82559e-015	-4.28496e-015	-1.50182e-014	6.83294e-015	6.09357e-015	2.50047e-015	9.59537e-015
7.35365e-015	5.54018e-015	1.07434e-014	-1.41204e-014	-1.47424e-014	-2.61434e-014	-3.11205e-014	-1.39141e-014	-1.0984e-014	-1.26483e-014	7.68189e-015	-1.04261e-014	4.93491e-015	1.64142e-015	-1.56944e-014	-1.53338e-014	-1.90606e-014	-2.10675e-014	-6.74642e-015	-4.48258e-015	-1.47464e-014	6.7204e-015	6.20776e-015	2.72052e-015	9.63109e-015
7.22254e-015	5.47678e-015	1.06707e-014	-1.4304e-014	-1.48222e-014	-2.61894e-014	-3.10835e-014	-1.35441e-014	-1.07597e-014	-1.2414e-014	7.94692e-015	-1.02443e-014	5.07048e-015	1.79399e-015	-1.58307e-014	-1.51429e-014	-1.89027e-014	-2.06364e-014	-6.67082e-015	-4.65706e-015	-1.44642e-014	6.61404e-015	6.31647e-015	2.93001e-015	9.63974e-015
7.1053e-015	5.39162e-015	1.05806e-014	-1.44771e-014	-1.48862e-014	-2.62398e-014	-3.1023e-014	-1.31878e-014	-1.05117e-014	-1.21869e-014	8.19646e-015	-1.00492e-014	5.20008e-015	1.94637e-015	-1.5948e-014	-1.49035e-014	-1.87234e-014	-2.01992e-014	-6.60064e-015	-4.8093e-015	-1.41742e-014	6.51428e-015	6.41922e-015	3.12843e-015	9.62237e-015
7.00325e-015	5.2858e-015	1.04751e-014	-1.46368e-014	-1.49334e-014	-2.6294e-014	-3.09401e-014	-1.28451e-014	-1.02405e-014	-1.19673e-014	8.43035e-015	-9.8417e-015	5.32399e-015	2.09943e-015	-1.60457e-014	-1.46183e-014	-1.85247e-014	-1.97598e-014	-6.53714e-015	-4.93978e-015	-1.3878e-014	6.42115e-015	6.51552e-015	3.31525e-015	9.5803e-015
6.91687e-015	5.16043e-015	1.03559e-014	-1.4781e-014	-1.49635e-014	-2.63498e-014	-3.08369e-014	-1.25165e-014	-9.94778e-015	-1.17557e-014	8.64837e-015	-9.62194e-015	5.44327e-015	2.25457e-015	-1.61236e-014	-1.42898e-014	-1.83097e-014	-1.93222e-014	-6.48057e-015	-5.04919e-015	-1.3577e-014	6.33483e-015	6.60433e-015	3.48999e-015	9.51479e-015
6.84724e-015	5.01695e-015	1.02245e-014	-1.49073e-014	-1.49766e-014	-2.64056e-014	-3.07149e-014	-1.2201e-014	-9.63513e-015	-1.15514e-014	8.85037e-015	-9.39033e-015	5.55869e-015	2.41222e-015	-1.61816e-014	-1.39219e-014	-1.80813e-014	-1.88897e-014	-6.43131e-015	-5.13888e-015	-1.32735e-014	6.2559e-015	6.68559e-015	3.65257e-015	9.42809e-015
6.79468e-015	4.85733e-015	1.00839e-014	-1.50139e-014	-1.49732e-014	-2.64607e-014	-3.05762e-014	-1.18987e-014	-9.30374e-015	-1.13547e-014	9.03647e-015	-9.14701e-015	5.67046e-015	2.5737e-015	-1.62201e-014	-1.3519e-014	-1.78423e-014	-1.84653e-014	-6.39094e-015	-5.21046e-015	-1.29691e-014	6.18459e-015	6.75887e-015	3.80282e-015	9.32211e-015
6.7594e-015	4.68389e-015	9.93606e-015	-1.50997e-014	-1.49539e-014	-2.65129e-014	-3.04224e-014	-1.16095e-014	-8.95565e-015	-1.11654e-014	9.20667e-015	-8.8932e-015	5.77908e-015	2.7397e-015	-1.62397e-014	-1.30847e-014	-1.75953e-014	-1.80524e-014	-6.3611e-015	-5.26424e-015	-1.26653e-014	6.12095e-015	6.82399e-015	3.94068e-015	9.19844e-015
6.74127e-015	4.49895e-015	9.7836e-015	-1.51634e-014	-1.49205e-014	-2.65602e-014	-3.02558e-014	-1.13335e-014	-8.59253e-015	-1.09835e-014	9.3608e-015	-8.62989e-015	5.88597e-015	2.9109e-015	-1.62416e-014	-1.26235e-014	-1.73436e-014	-1.76534e-014	-6.34295e-015	-5.30171e-015	-1.23633e-014	6.06505e-015	6.88125e-015	4.06639e-015	9.0603e-015
6.74033e-015	4.305e-015	9.6287e-015	-1.52045e-014	-1.48736e-014	-2.66018e-014	-3.00788e-014	-1.10703e-014	-8.21631e-015	-1.08085e-014	9.49916e-015	-8.35781e-015	5.99151e-015	3.08769e-015	-1.62269e-014	-1.21405e-014	-1.70903e-014	-1.72707e-014	-6.33712e-015	-5.32424e-015	-1.20642e-014	6.01714e-015	6.93039e-015	4.17961e-015	8.90977e-015
6.75662e-015	4.10484e-015	9.47343e-015	-1.52227e-014	-1.48147e-014	-2.6636e-014	-2.98929e-014	-1.08191e-014	-7.82962e-015	-1.06396e-014	9.6222e-015	-8.07938e-015	6.09634e-015	3.2702e-015	-1.6197e-014	-1.16415e-014	-1.6838e-014	-1.69066e-014	-6.34506e-015	-5.33305e-015	-1.17698e-014	5.97695e-015	6.97066e-015	4.28062e-015	8.7491e-015
6.78937e-015	3.90178e-015	9.32044e-015	-1.5218e-014	-1.47454e-014	-2.66619e-014	-2.97009e-014	-1.05795e-014	-7.43501e-015	-1.04762e-014	9.73105e-015	-7.79587e-015	6.20131e-015	3.45994e-015	-1.61533e-014	-1.11318e-014	-1.65895e-014	-1.65637e-014	-6.36714e-015	-5.32994e-015	-1.14808e-014	5.94383e-015	7.0026e-015	4.37007e-015	8.58115e-015
6.83829e-015	3.6991e-015	9.17174e-015	-1.5191e-014	-1.46678e-014	-2.66786e-014	-2.95052e-014	-1.0351e-014	-7.03522e-015	-1.03177e-014	9.82543e-015	-7.50831e-015	6.30708e-015	3.65741e-015	-1.60973e-014	-1.0617e-014	-1.63481e-014	-1.62437e-014	-6.40448e-015	-5.31635e-015	-1.1197e-014	5.91742e-015	7.02655e-015	4.44764e-015	8.40869e-015
6.90277e-015	3.50021e-015	9.02868e-015	-1.5142e-014	-1.45841e-014	-2.66852e-014	-2.93083e-014	-1.01333e-014	-6.63273e-015	-1.01632e-014	9.90545e-015	-7.21803e-015	6.41419e-015	3.86225e-015	-1.60305e-014	-1.01029e-014	-1.61168e-014	-1.59476e-014	-6.45842e-015	-5.29407e-015	-1.09196e-014	5.89712e-015	7.04234e-015	4.514e-015	8.23417e-015
6.9819e-015	3.30883e-015	8.89344e-015	-1.50715e-014	-1.44968e-014	-2.66809e-014	-2.9113e-014	-9.9261e-015	-6.23079e-015	-1.00126e-014	9.97181e-015	-6.92687e-015	6.52305e-015	4.07539e-015	-1.59551e-014	-9.59562e-015	-1.58989e-014	-1.56777e-014	-6.53033e-015	-5.26403e-015	-1.06488e-014	5.88265e-015	7.0503e-015	4.56872e-015	8.06032e-015
7.07476e-015	3.12822e-015	8.76769e-015	-1.49813e-014	-1.44069e-014	-2.66655e-014	-2.89217e-014	-9.72895e-015	-5.83209e-015	-9.8649e-015	1.00256e-014	-6.63604e-015	6.6344e-015	4.29673e-015	-1.58731e-014	-9.10033e-015	-1.56965e-014	-1.54349e-014	-6.62094e-015	-5.22767e-015	-1.03847e-014	5.87289e-015	7.05071e-015	4.61274e-015	7.88978e-015
7.18106e-015	2.96223e-015	8.65346e-015	-1.48734e-014	-1.43174e-014	-2.66384e-014	-2.87363e-014	-9.54106e-015	-5.43936e-015	-9.71922e-015	1.00671e-014	-6.34813e-015	6.74873e-015	4.52535e-015	-1.57862e-014	-8.62307e-015	-1.55127e-014	-1.52203e-014	-6.73132e-015	-5.18667e-015	-1.01267e-014	5.86797e-015	7.04443e-015	4.64651e-015	7.72471e-015
7.2989e-015	2.81391e-015	8.55302e-015	-1.47495e-014	-1.42306e-014	-2.65999e-014	-2.85587e-014	-9.36249e-015	-5.05658e-015	-9.57466e-015	1.00972e-014	-6.0642e-015	6.86657e-015	4.76145e-015	-1.56964e-014	-8.16921e-015	-1.53502e-014	-1.50345e-014	-6.86225e-015	-5.1425e-015	-9.87555e-015	5.86783e-015	7.0324e-015	4.67044e-015	7.56784e-015
7.42663e-015	2.68621e-015	8.46686e-015	-1.46114e-014	-1.41494e-014	-2.65504e-014	-2.8391e-014	-9.19321e-015	-4.68679e-015	-9.43076e-015	1.01161e-014	-5.78666e-015	6.98815e-015	5.00444e-015	-1.56056e-014	-7.74392e-015	-1.52106e-014	-1.48775e-014	-7.01424e-015	-5.09617e-015	-9.63127e-015	5.87132e-015	7.01465e-015	4.68498e-015	7.42131e-015
7.56326e-015	2.58241e-015	8.39613e-015	-1.44621e-014	-1.40758e-014	-2.64904e-014	-2.82349e-014	-9.03271e-015	-4.33266e-015	-9.28737e-015	1.01248e-014	-5.5177e-015	7.11317e-015	5.25367e-015	-1.55155e-014	-7.35176e-015	-1.50966e-014	-1.47493e-014	-7.18786e-015	-5.04898e-015	-9.39398e-015	5.87754e-015	6.99265e-015	4.69054e-015	7.28717e-015
7.70793e-015	2.50542e-015	8.34167e-015	-1.43039e-014	-1.40126e-014	-2.64207e-014	-2.80922e-014	-8.88098e-015	-3.99694e-015	-9.14393e-015	1.01239e-014	-5.25839e-015	7.24157e-015	5.50828e-015	-1.5428e-014	-6.99713e-015	-1.50107e-014	-1.465e-014	-7.38421e-015	-5.00215e-015	-9.16353e-015	5.88693e-015	6.9669e-015	4.68739e-015	7.1672e-015
7.85911e-015	2.45761e-015	8.30436e-015	-1.41394e-014	-1.39618e-014	-2.63421e-014	-2.79654e-014	-8.73837e-015	-3.68177e-015	-9.00028e-015	1.01152e-014	-5.01118e-015	7.3733e-015	5.76684e-015	-1.53448e-014	-6.68399e-015	-1.49543e-014	-1.45794e-014	-7.60316e-015	-4.95656e-015	-8.93948e-015	5.89841e-015	6.93823e-015	4.67614e-015	7.063e-015
8.01571e-015	2.4413e-015	8.28485e-015	-1.39711e-014	-1.39258e-014	-2.62553e-014	-2.78555e-014	-8.6046e-015	-3.39024e-015	-8.85583e-015	1.00994e-014	-4.77808e-015	7.50864e-015	6.02884e-015	-1.52669e-014	-6.41554e-015	-1.49283e-014	-1.45367e-014	-7.8449e-015	-4.91376e-015	-8.72262e-015	5.91148e-015	6.90771e-015	4.65728e-015	6.9757e-015
8.17645e-015	2.45808e-015	8.28311e-015	-1.3802e-014	-1.39063e-014	-2.6162e-014	-2.77638e-014	-8.47979e-015	-3.12481e-015	-8.71066e-015	1.00774e-014	-4.56093e-015	7.64695e-015	6.29279e-015	-1.51959e-014	-6.19509e-015	-1.49346e-014	-1.45211e-014	-8.10969e-015	-4.87489e-015	-8.51278e-015	5.92587e-015	6.87616e-015	4.631e-015	6.9066e-015
8.34058e-015	2.50912e-015	8.29898e-015	-1.36356e-014	-1.39051e-014	-2.6063e-014	-2.76916e-014	-8.36393e-015	-2.88714e-015	-8.5646e-015	1.00497e-014	-4.36147e-015	7.78818e-015	6.55726e-015	-1.51332e-014	-6.02503e-015	-1.49743e-014	-1.45313e-014	-8.39721e-015	-4.8404e-015	-8.30983e-015	5.94104e-015	6.84504e-015	4.59794e-015	6.85629e-015
8.50739e-015	2.59559e-015	8.33245e-015	-1.34747e-014	-1.39235e-014	-2.59608e-014	-2.76395e-014	-8.25672e-015	-2.67831e-015	-8.41769e-015	1.00178e-014	-4.18153e-015	7.93149e-015	6.82043e-015	-1.50792e-014	-5.90753e-015	-1.5048e-014	-1.45657e-014	-8.70592e-015	-4.81148e-015	-8.114e-015	5.95667e-015	6.81495e-015	4.55838e-015	6.82547e-015
8.67625e-015	2.71789e-015	8.38292e-015	-1.33227e-014	-1.39623e-014	-2.58572e-014	-2.76084e-014	-8.15794e-015	-2.5002e-015	-8.27016e-015	9.98225e-015	-4.02243e-015	8.07638e-015	7.08072e-015	-1.50347e-014	-5.84391e-015	-1.51561e-014	-1.46228e-014	-9.03535e-015	-4.7889e-015	-7.9255e-015	5.97207e-015	6.78702e-015	4.51267e-015	6.81431e-015
8.84623e-015	2.87646e-015	8.45002e-015	-1.3182e-014	-1.40226e-014	-2.57542e-014	-2.75985e-014	-8.06759e-015	-2.35377e-015	-8.12233e-015	9.94443e-015	-3.88508e-015	8.22296e-015	7.33647e-015	-1.49999e-014	-5.83486e-015	-1.52982e-014	-1.47012e-014	-9.38468e-015	-4.77302e-015	-7.7446e-015	5.9866e-015	6.76299e-015	4.4612e-015	6.82288e-015
9.01617e-015	3.07031e-015	8.53244e-015	-1.30556e-014	-1.41048e-014	-2.56539e-014	-2.76106e-014	-7.98472e-015	-2.23952e-015	-7.97463e-015	9.90626e-015	-3.76999e-015	8.37069e-015	7.58571e-015	-1.49749e-014	-5.88006e-015	-1.54743e-014	-1.4799e-014	-9.75194e-015	-4.76443e-015	-7.57162e-015	6.00011e-015	6.74382e-015	4.40456e-015	6.8514e-015
9.18528e-015	3.29861e-015	8.62931e-015	-1.29455e-014	-1.42094e-014	-2.5558e-014	-2.76451e-014	-7.90807e-015	-2.15731e-015	-7.82737e-015	9.86905e-015	-3.67785e-015	8.51902e-015	7.82675e-015	-1.496e-014	-5.97906e-015	-1.56835e-014	-1.49144e-014	-1.01348e-014	-4.76289e-015	-7.40748e-015	6.01365e-015	6.72988e-015	4.3429e-015	6.89931e-015
9.35285e-015	3.56013e-015	8.73964e-015	-1.28535e-014	-1.43363e-014	-2.54681e-014	-2.77012e-014	-7.83755e-015	-2.10699e-015	-7.68137e-015	9.83385e-015	-3.61036e-015	8.66692e-015	8.05763e-015	-1.49554e-014	-6.13089e-015	-1.59255e-014	-1.5046e-014	-1.0532e-014	-4.76971e-015	-7.25198e-015	6.02761e-015	6.72269e-015	4.27672e-015	6.96599e-015
9.51848e-015	3.85283e-015	8.86238e-015	-1.27814e-014	-1.44852e-014	-2.53856e-014	-2.77789e-014	-7.77253e-015	-2.08783e-015	-7.53699e-015	9.80189e-015	-3.56745e-015	8.81318e-015	8.27635e-015	-1.49603e-014	-6.33342e-015	-1.61991e-014	-1.51917e-014	-1.09412e-014	-4.78488e-015	-7.10589e-015	6.04209e-015	6.72351e-015	4.20632e-015	7.05034e-015
9.68162e-015	4.17448e-015	8.99562e-015	-1.27307e-014	-1.46554e-014	-2.53122e-014	-2.78779e-014	-7.71246e-015	-2.09909e-015	-7.39469e-015	9.77422e-015	-3.54936e-015	8.95736e-015	8.48155e-015	-1.49741e-014	-6.58463e-015	-1.65026e-014	-1.53491e-014	-1.13598e-014	-4.80853e-015	-6.96989e-015	6.05697e-015	6.73302e-015	4.13168e-015	7.15062e-015
9.84217e-015	4.52292e-015	9.13823e-015	-1.27033e-014	-1.4846e-014	-2.52501e-014	-2.79974e-014	-7.65653e-015	-2.1386e-015	-7.25471e-015	9.7525e-015	-3.55575e-015	9.09964e-015	8.67177e-015	-1.4996e-014	-6.88172e-015	-1.68346e-014	-1.55159e-014	-1.17853e-014	-4.84034e-015	-6.8442e-015	6.07283e-015	6.7522e-015	4.05355e-015	7.2654e-015
9.99954e-015	4.8953e-015	9.28846e-015	-1.27006e-014	-1.50551e-014	-2.52011e-014	-2.81365e-014	-7.60422e-015	-2.20422e-015	-7.1177e-015	9.73817e-015	-3.58613e-015	9.239e-015	8.84484e-015	-1.50249e-014	-7.22115e-015	-1.71935e-014	-1.56911e-014	-1.22152e-014	-4.88087e-015	-6.72917e-015	6.0901e-015	6.78217e-015	3.97176e-015	7.39329e-015
1.01539e-014	5.28756e-015	9.44356e-015	-1.27231e-014	-1.52813e-014	-2.51666e-014	-2.82941e-014	-7.55469e-015	-2.29395e-015	-6.9841e-015	9.73181e-015	-3.6405e-015	9.37477e-015	8.99934e-015	-1.50601e-014	-7.59995e-015	-1.75767e-014	-1.58726e-014	-1.26468e-014	-4.92901e-015	-6.6253e-015	6.10945e-015	6.82392e-015	3.8867e-015	7.53314e-015
1.03052e-014	5.69619e-015	9.60195e-015	-1.27714e-014	-1.55226e-014	-2.51473e-014	-2.84695e-014	-7.50647e-015	-2.40464e-015	-6.85456e-015	9.73452e-015	-3.71772e-015	9.50628e-015	9.13361e-015	-1.51003e-014	-8.01379e-015	-1.79823e-014	-1.60581e-014	-1.30767e-014	-4.98483e-015	-6.53289e-015	6.1316e-015	6.8781e-015	3.7988e-015	7.68284e-015
1.04533e-014	6.11695e-015	9.76211e-015	-1.28448e-014	-1.57771e-014	-2.51435e-014	-2.86612e-014	-7.45812e-015	-2.53368e-015	-6.7295e-015	9.74746e-015	-3.81741e-015	9.63323e-015	9.24651e-015	-1.51443e-014	-8.45877e-015	-1.84081e-014	-1.62457e-014	-1.35016e-014	-5.04799e-015	-6.45287e-015	6.15751e-015	6.94521e-015	3.70746e-015	7.84046e-015
1.05987e-014	6.54552e-015	9.92206e-015	-1.2943e-014	-1.60426e-014	-2.51555e-014	-2.88683e-014	-7.40808e-015	-2.67626e-015	-6.60947e-015	9.7715e-015	-3.93873e-015	9.75542e-015	9.33707e-015	-1.51907e-014	-8.92985e-015	-1.88509e-014	-1.64334e-014	-1.3918e-014	-5.11793e-015	-6.38666e-015	6.18811e-015	7.02568e-015	3.61247e-015	8.00406e-015
1.07413e-014	6.97702e-015	1.00802e-014	-1.30647e-014	-1.63164e-014	-2.5184e-014	-2.90892e-014	-7.35524e-015	-2.8292e-015	-6.49515e-015	9.80777e-015	-4.08075e-015	9.8723e-015	9.40463e-015	-1.52385e-014	-9.42232e-015	-1.93079e-014	-1.66193e-014	-1.43225e-014	-5.19339e-015	-6.33438e-015	6.22361e-015	7.12035e-015	3.51376e-015	8.1711e-015
1.08809e-014	7.40605e-015	1.02344e-014	-1.32086e-014	-1.65961e-014	-2.52287e-014	-2.93227e-014	-7.29791e-015	-2.98899e-015	-6.3867e-015	9.85617e-015	-4.24213e-015	9.98373e-015	9.44837e-015	-1.52861e-014	-9.93132e-015	-1.9776e-014	-1.68016e-014	-1.47119e-014	-5.27434e-015	-6.29633e-015	6.26574e-015	7.22966e-015	3.41174e-015	8.33929e-015
1.10175e-014	7.82817e-015	1.0383e-014	-1.33735e-014	-1.68788e-014	-2.52891e-014	-2.95681e-014	-7.23511e-015	-3.15187e-015	-6.28393e-015	9.91744e-015	-4.42122e-015	1.00896e-014	9.46745e-015	-1.53323e-014	-1.04517e-014	-2.0252e-014	-1.69786e-014	-1.50829e-014	-5.36044e-015	-6.27294e-015	6.31479e-015	7.35363e-015	3.30654e-015	8.50673e-015
1.1151e-014	8.23889e-015	1.05241e-014	-1.35576e-014	-1.71616e-014	-2.53645e-014	-2.98238e-014	-7.16449e-015	-3.3138e-015	-6.1874e-015	9.99155e-015	-4.61635e-015	1.01895e-014	9.46119e-015	-1.53755e-014	-1.09784e-014	-2.07328e-014	-1.71492e-014	-1.54322e-014	-5.45081e-015	-6.26437e-015	6.37207e-015	7.49219e-015	3.19774e-015	8.67138e-015
1.12822e-014	8.6335e-015	1.06563e-014	-1.3759e-014	-1.74424e-014	-2.54541e-014	-3.00877e-014	-7.08444e-015	-3.47071e-015	-6.09736e-015	1.00785e-014	-4.82643e-015	1.02836e-014	9.42951e-015	-1.54152e-014	-1.15067e-014	-2.12152e-014	-1.73116e-014	-1.57562e-014	-5.54476e-015	-6.2702e-015	6.43863e-015	7.64548e-015	3.08508e-015	8.83082e-015
1.14107e-014	9.00701e-015	1.0778e-014	-1.39754e-014	-1.77184e-014	-2.55571e-014	-3.03581e-014	-6.99422e-015	-3.61922e-015	-6.01374e-015	1.01787e-014	-5.04922e-015	1.03715e-014	9.37267e-015	-1.54498e-014	-1.2032e-014	-2.16956e-014	-1.74646e-014	-1.60527e-014	-5.64127e-015	-6.29063e-015	6.51537e-015	7.81303e-015	2.96895e-015	8.98309e-015
1.15373e-014	9.35464e-015	1.08876e-014	-1.42048e-014	-1.7987e-014	-2.56719e-014	-3.06333e-014	-6.89258e-015	-3.75587e-015	-5.93638e-015	1.02918e-014	-5.28271e-015	1.04531e-014	9.29122e-015	-1.54783e-014	-1.25495e-014	-2.21701e-014	-1.76074e-014	-1.63185e-014	-5.7401e-015	-6.32602e-015	6.60337e-015	7.99422e-015	2.84931e-015	9.12645e-015
1.16622e-014	9.67178e-015	1.0984e-014	-1.44441e-014	-1.82455e-014	-2.57967e-014	-3.09115e-014	-6.77761e-015	-3.87598e-015	-5.86555e-015	1.04171e-014	-5.52496e-015	1.05285e-014	9.18475e-015	-1.55001e-014	-1.30551e-014	-2.26352e-014	-1.77386e-014	-1.65511e-014	-5.84018e-015	-6.37589e-015	6.70369e-015	8.18818e-015	2.72573e-015	9.25895e-015
1.1785e-014	9.95382e-015	1.10666e-014	-1.4691e-014	-1.8492e-014	-2.59301e-014	-3.11915e-014	-6.64825e-015	-3.97597e-015	-5.80187e-015	1.05541e-014	-5.77398e-015	1.05977e-014	9.0537e-015	-1.55142e-014	-1.35451e-014	-2.30875e-014	-1.78573e-014	-1.67481e-014	-5.94108e-015	-6.43942e-015	6.8167e-015	8.39383e-015	2.59849e-015	9.37859e-015
1.19057e-014	1.01974e-014	1.11339e-014	-1.49428e-014	-1.87244e-014	-2.60699e-014	-3.14716e-014	-6.50311e-015	-4.05305e-015	-5.74474e-015	1.07014e-014	-6.02771e-015	1.0661e-014	8.8991e-015	-1.55198e-014	-1.40154e-014	-2.35236e-014	-1.79634e-014	-1.69075e-014	-6.04236e-015	-6.51586e-015	6.94262e-015	8.6107e-015	2.46757e-015	9.48397e-015
1.20248e-014	1.03997e-014	1.11853e-014	-1.51972e-014	-1.89409e-014	-2.62139e-014	-3.17505e-014	-6.34131e-015	-4.10408e-015	-5.69376e-015	1.08588e-014	-6.28451e-015	1.07184e-014	8.72234e-015	-1.55171e-014	-1.44629e-014	-2.39408e-014	-1.80561e-014	-1.70272e-014	-6.14365e-015	-6.605e-015	7.08231e-015	8.83768e-015	2.33309e-015	9.57382e-015
1.21419e-014	1.05574e-014	1.12199e-014	-1.54512e-014	-1.91396e-014	-2.63603e-014	-3.20266e-014	-6.162e-015	-4.12649e-015	-5.6488e-015	1.10245e-014	-6.54321e-015	1.07708e-014	8.52463e-015	-1.55063e-014	-1.48841e-014	-2.43368e-014	-1.81347e-014	-1.71055e-014	-6.2439e-015	-6.70605e-015	7.23636e-015	9.07251e-015	2.19454e-015	9.64684e-015
1.22564e-014	1.06675e-014	1.12371e-014	-1.57023e-014	-1.93198e-014	-2.65069e-014	-3.22991e-014	-5.96493e-015	-4.11817e-015	-5.61023e-015	1.1197e-014	-6.80113e-015	1.08185e-014	8.30699e-015	-1.54867e-014	-1.52755e-014	-2.47087e-014	-1.81989e-014	-1.71414e-014	-6.34284e-015	-6.81779e-015	7.40511e-015	9.31385e-015	2.05177e-015	9.70088e-015
1.23686e-014	1.07283e-014	1.12369e-014	-1.59479e-014	-1.948e-014	-2.66515e-014	-3.25661e-014	-5.74912e-015	-4.07716e-015	-5.57771e-015	1.13744e-014	-7.05575e-015	1.08609e-014	8.07089e-015	-1.54591e-014	-1.56352e-014	-2.50537e-014	-1.8249e-014	-1.71345e-014	-6.44014e-015	-6.93903e-015	7.58847e-015	9.56013e-015	1.90521e-015	9.73481e-015
1.24782e-014	1.07377e-014	1.12189e-014	-1.61857e-014	-1.96199e-014	-2.67925e-014	-3.28266e-014	-5.51525e-015	-4.00204e-015	-5.55101e-015	1.15549e-014	-7.30562e-015	1.08982e-014	7.81777e-015	-1.54243e-014	-1.59621e-014	-2.53685e-014	-1.82848e-014	-1.70845e-014	-6.53468e-015	-7.06813e-015	7.78615e-015	9.80954e-015	1.75426e-015	9.74805e-015
1.25843e-014	1.06947e-014	1.11827e-014	-1.6414e-014	-1.97391e-014	-2.69273e-014	-3.30793e-014	-5.2632e-015	-3.89259e-015	-5.52937e-015	1.17367e-014	-7.54906e-015	1.09309e-014	7.5494e-015	-1.53829e-014	-1.62548e-014	-2.56516e-014	-1.83069e-014	-1.69913e-014	-6.62532e-015	-7.20409e-015	7.99737e-015	1.00599e-014	1.59888e-015	9.74028e-015
1.26867e-014	1.05986e-014	1.11289e-014	-1.6631e-014	-1.98378e-014	-2.70535e-014	-3.33229e-014	-4.99331e-015	-3.74821e-015	-5.5128e-015	1.1918e-014	-7.78404e-015	1.09589e-014	7.2677e-015	-1.53361e-014	-1.65122e-014	-2.59016e-014	-1.83145e-014	-1.68551e-014	-6.71215e-015	-7.3456e-015	8.22124e-015	1.03093e-014	1.43943e-015	9.71122e-015
1.27854e-014	1.04496e-014	1.10574e-014	-1.68351e-014	-1.9916e-014	-2.71694e-014	-3.35566e-014	-4.70662e-015	-3.56962e-015	-5.50091e-015	1.20969e-014	-8.00928e-015	1.09824e-014	6.97401e-015	-1.52847e-014	-1.67338e-014	-2.61169e-014	-1.83083e-014	-1.66767e-014	-6.79565e-015	-7.49092e-015	8.45751e-015	1.05556e-014	1.27577e-015	9.66051e-015
1.28793e-014	1.02479e-014	1.09683e-014	-1.70251e-014	-1.99741e-014	-2.7273e-014	-3.37797e-014	-4.40367e-015	-3.35783e-015	-5.49429e-015	1.22714e-014	-8.22384e-015	1.1002e-014	6.66999e-015	-1.52294e-014	-1.69198e-014	-2.62957e-014	-1.82892e-014	-1.64579e-014	-6.87533e-015	-7.63751e-015	8.70501e-015	1.07967e-014	1.10822e-015	9.58789e-015
1.29673e-014	9.99461e-015	1.08626e-014	-1.71996e-014	-2.0013e-014	-2.7363e-014	-3.39916e-014	-4.08581e-015	-3.11432e-015	-5.49271e-015	1.24399e-014	-8.42667e-015	1.10173e-014	6.35785e-015	-1.51717e-014	-1.70707e-014	-2.64367e-014	-1.82571e-014	-1.61999e-014	-6.95011e-015	-7.78346e-015	8.96212e-015	1.103e-014	9.37058e-016	9.49385e-015
1.30488e-014	9.69146e-015	1.07401e-014	-1.73583e-014	-2.00339e-014	-2.74381e-014	-3.41913e-014	-3.75443e-015	-2.84089e-015	-5.49569e-015	1.25993e-014	-8.61737e-015	1.10285e-014	6.03938e-015	-1.5113e-014	-1.71871e-014	-2.6539e-014	-1.82135e-014	-1.59051e-014	-7.01952e-015	-7.92753e-015	9.22754e-015	1.12526e-014	7.62734e-016	9.37878e-015
1.31228e-014	9.34059e-015	1.06013e-014	-1.75009e-014	-2.0038e-014	-2.7497e-014	-3.43782e-014	-3.41058e-015	-2.54052e-015	-5.5024e-015	1.27477e-014	-8.79541e-015	1.10356e-014	5.71649e-015	-1.50549e-014	-1.72702e-014	-2.66026e-014	-1.81592e-014	-1.5575e-014	-7.08398e-015	-8.06784e-015	9.49991e-015	1.1462e-014	5.85131e-016	9.24281e-015
1.31887e-014	8.94465e-015	1.04471e-014	-1.76267e-014	-2.00271e-014	-2.75385e-014	-3.45518e-014	-3.05717e-015	-2.21598e-015	-5.5132e-015	1.28827e-014	-8.96051e-015	1.10385e-014	5.39083e-015	-1.4999e-014	-1.73213e-014	-2.66274e-014	-1.80951e-014	-1.52126e-014	-7.14343e-015	-8.20223e-015	9.77695e-015	1.16563e-014	4.04095e-016	9.0872e-015
1.32457e-014	8.50675e-015	1.02787e-014	-1.77362e-014	-2.00032e-014	-2.75624e-014	-3.47118e-014	-2.6968e-015	-1.86984e-015	-5.52845e-015	1.3003e-014	-9.11169e-015	1.10363e-014	5.06307e-015	-1.49468e-014	-1.73422e-014	-2.66142e-014	-1.80218e-014	-1.48208e-014	-7.19742e-015	-8.32953e-015	1.00566e-014	1.18331e-014	2.20663e-016	8.91269e-015
1.32923e-014	8.02951e-015	1.00967e-014	-1.78302e-014	-1.99689e-014	-2.7568e-014	-3.48584e-014	-2.33218e-015	-1.50603e-015	-5.54779e-015	1.31063e-014	-9.24798e-015	1.1029e-014	4.73541e-015	-1.48999e-014	-1.7335e-014	-2.65634e-014	-1.79407e-014	-1.44026e-014	-7.24665e-015	-8.44739e-015	1.0337e-014	1.19905e-014	3.49664e-017	8.72082e-015
1.33276e-014	7.51716e-015	9.90261e-015	-1.79094e-014	-1.99264e-014	-2.75555e-014	-3.49909e-014	-1.9656e-015	-1.12886e-015	-5.57089e-015	1.31901e-014	-9.36875e-015	1.10156e-014	4.4093e-015	-1.486e-014	-1.73022e-014	-2.64763e-014	-1.78535e-014	-1.39612e-014	-7.29126e-015	-8.55417e-015	1.0615e-014	1.2126e-014	-1.52225e-016	8.51316e-015
1.33508e-014	6.97359e-015	9.6971e-015	-1.79749e-014	-1.98781e-014	-2.75254e-014	-3.511e-014	-1.59932e-015	-7.42452e-016	-5.59786e-015	1.32528e-014	-9.47392e-015	1.09954e-014	4.08594e-015	-1.4829e-014	-1.7246e-014	-2.63547e-014	-1.77612e-014	-1.35002e-014	-7.33124e-015	-8.64828e-015	1.0888e-014	1.22385e-014	-3.39776e-016	8.29055e-015
1.33607e-014	6.40383e-015	9.48124e-015	-1.80279e-014	-1.98261e-014	-2.74784e-014	-3.52156e-014	-1.23661e-015	-3.5188e-016	-5.62865e-015	1.32938e-014	-9.56467e-015	1.09676e-014	3.76659e-015	-1.48085e-014	-1.71693e-014	-2.61992e-014	-1.76644e-014	-1.30238e-014	-7.36599e-015	-8.72827e-015	1.11544e-014	1.2326e-014	-5.26982e-016	8.05484e-015
1.33563e-014	5.81272e-015	9.25628e-015	-1.80698e-014	-1.97726e-014	-2.74143e-014	-3.53083e-014	-8.80007e-016	3.857e-017	-5.66303e-015	1.33117e-014	-9.64141e-015	1.09321e-014	3.45233e-015	-1.47994e-014	-1.70748e-014	-2.60124e-014	-1.75644e-014	-1.25363e-014	-7.39578e-015	-8.79214e-015	1.14116e-014	1.23868e-014	-7.13468e-016	7.80713e-015
1.33369e-014	5.20498e-015	9.02275e-015	-1.81021e-014	-1.97205e-014	-2.73344e-014	-3.53882e-014	-5.32577e-016	4.24166e-016	-5.70128e-015	1.33048e-014	-9.70365e-015	1.08875e-014	3.14392e-015	-1.48036e-014	-1.69656e-014	-2.5796e-014	-1.74626e-014	-1.20398e-014	-7.42045e-015	-8.83897e-015	1.16577e-014	1.24196e-014	-8.98713e-016	7.54939e-015
1.3301e-014	4.5848e-015	8.7817e-015	-1.81268e-014	-1.96716e-014	-2.72394e-014	-3.54559e-014	-1.97884e-016	8.002e-016	-5.74348e-015	1.32726e-014	-9.75205e-015	1.08329e-014	2.84248e-015	-1.48219e-014	-1.68445e-014	-2.55524e-014	-1.73599e-014	-1.15387e-014	-7.44003e-015	-8.86818e-015	1.18897e-014	1.24229e-014	-1.08232e-015	7.2837e-015
1.32481e-014	3.95692e-015	8.53393e-015	-1.81458e-014	-1.96279e-014	-2.71314e-014	-3.55115e-014	1.20878e-016	1.16184e-015	-5.7901e-015	1.32146e-014	-9.78741e-015	1.07675e-014	2.54878e-015	-1.48554e-014	-1.6714e-014	-2.52847e-014	-1.72573e-014	-1.10372e-014	-7.4544e-015	-8.87867e-015	1.21051e-014	1.23961e-014	-1.26295e-015	7.01201e-015
1.31773e-014	3.32537e-015	8.28046e-015	-1.81609e-014	-1.95913e-014	-2.70119e-014	-3.5556e-014	4.20468e-016	1.50463e-015	-5.84064e-015	1.31302e-014	-9.81003e-015	1.06905e-014	2.26329e-015	-1.49049e-014	-1.65764e-014	-2.49957e-014	-1.71559e-014	-1.05389e-014	-7.46412e-015	-8.86923e-015	1.23008e-014	1.23376e-014	-1.44013e-015	6.73643e-015
1.30875e-014	2.69549e-015	8.02254e-015	-1.81745e-014	-1.95642e-014	-2.68821e-014	-3.559e-014	6.97941e-016	1.82483e-015	-5.89508e-015	1.30195e-014	-9.8209e-015	1.0601e-014	1.98606e-015	-1.49709e-014	-1.6434e-014	-2.46881e-014	-1.7057e-014	-1.00471e-014	-7.46912e-015	-8.83952e-015	1.2475e-014	1.22479e-014	-1.61313e-015	6.45893e-015
1.29779e-014	2.07244e-015	7.76149e-015	-1.81888e-014	-1.95483e-014	-2.67448e-014	-3.56139e-014	9.50653e-016	2.11824e-015	-5.95321e-015	1.28821e-014	-9.82096e-015	1.04977e-014	1.71743e-015	-1.50534e-014	-1.62892e-014	-2.43648e-014	-1.69614e-014	-9.56547e-015	-7.47013e-015	-8.78894e-015	1.26257e-014	1.21269e-014	-1.78135e-015	6.18114e-015
1.28479e-014	1.46041e-015	7.49775e-015	-1.82059e-014	-1.95442e-014	-2.66016e-014	-3.56289e-014	1.17611e-015	2.3806e-015	-6.01616e-015	1.27186e-014	-9.81151e-015	1.03801e-014	1.4576e-015	-1.51525e-014	-1.6145e-014	-2.40289e-014	-1.6869e-014	-9.09741e-015	-7.46641e-015	-8.71723e-015	1.2751e-014	1.19751e-014	-1.94287e-015	5.90492e-015
1.26974e-014	8.63614e-016	7.23168e-015	-1.82273e-014	-1.95532e-014	-2.64544e-014	-3.56362e-014	1.3722e-015	2.60885e-015	-6.08328e-015	1.25293e-014	-9.79289e-015	1.02472e-014	1.20707e-015	-1.52688e-014	-1.60038e-014	-2.36841e-014	-1.67807e-014	-8.64504e-015	-7.45764e-015	-8.62463e-015	1.28487e-014	1.17926e-014	-2.09786e-015	5.63265e-015
1.2525e-014	2.86124e-016	6.9639e-015	-1.82548e-014	-1.95764e-014	-2.63055e-014	-3.56365e-014	1.53669e-015	2.80005e-015	-6.15464e-015	1.23155e-014	-9.76623e-015	1.00983e-014	9.65947e-016	-1.54019e-014	-1.58671e-014	-2.33337e-014	-1.66973e-014	-8.21118e-015	-7.44387e-015	-8.51141e-015	1.2918e-014	1.15801e-014	-2.24571e-015	5.366e-015
1.23311e-014	-2.69099e-016	6.69544e-015	-1.82899e-014	-1.96147e-014	-2.61572e-014	-3.56308e-014	1.66856e-015	2.95161e-015	-6.23034e-015	1.20779e-014	-9.73366e-015	9.93188e-015	7.33959e-016	-1.55516e-014	-1.57366e-014	-2.29803e-014	-1.66191e-014	-7.79784e-015	-7.42473e-015	-8.37833e-015	1.29577e-014	1.13387e-014	-2.38684e-015	5.1068e-015
1.21153e-014	-7.98628e-016	6.4271e-015	-1.83347e-014	-1.96682e-014	-2.60121e-014	-3.56205e-014	1.76556e-015	3.0619e-015	-6.31029e-015	1.18174e-014	-9.69555e-015	9.74722e-015	5.10605e-016	-1.57177e-014	-1.56142e-014	-2.26273e-014	-1.65463e-014	-7.40792e-015	-7.40025e-015	-8.2258e-015	1.29673e-014	1.10705e-014	-2.52073e-015	4.85719e-015
1.1878e-014	-1.3003e-015	6.15922e-015	-1.83908e-014	-1.97371e-014	-2.58719e-014	-3.56069e-014	1.82635e-015	3.12935e-015	-6.39443e-015	1.15356e-014	-9.6531e-015	9.54439e-015	2.95726e-016	-1.58987e-014	-1.55013e-014	-2.22784e-014	-1.64792e-014	-7.04325e-015	-7.3698e-015	-8.05483e-015	1.29458e-014	1.07769e-014	-2.64685e-015	4.61878e-015
1.16197e-014	-1.77236e-015	5.89171e-015	-1.84585e-014	-1.98207e-014	-2.5739e-014	-3.55912e-014	1.85028e-015	3.15283e-015	-6.48249e-015	1.12337e-014	-9.60798e-015	9.32286e-015	8.86718e-017	-1.60931e-014	-1.53988e-014	-2.19365e-014	-1.64177e-014	-6.70493e-015	-7.33373e-015	-7.86646e-015	1.28942e-014	1.04597e-014	-2.76515e-015	4.39302e-015
1.13406e-014	-2.21329e-015	5.62504e-015	-1.85384e-014	-1.9919e-014	-2.56151e-014	-3.55743e-014	1.83723e-015	3.13218e-015	-6.57424e-015	1.09137e-014	-9.56088e-015	9.082e-015	-1.1107e-016	-1.63e-014	-1.53078e-014	-2.16054e-014	-1.63614e-014	-6.39357e-015	-7.2918e-015	-7.6619e-015	1.2813e-014	1.01214e-014	-2.87584e-015	4.18098e-015
1.1041e-014	-2.6218e-015	5.35968e-015	-1.86313e-014	-2.00318e-014	-2.55017e-014	-3.5558e-014	1.78725e-015	3.06776e-015	-6.66958e-015	1.05772e-014	-9.51315e-015	8.82155e-015	-3.03822e-016	-1.65176e-014	-1.52287e-014	-2.12873e-014	-1.63103e-014	-6.11049e-015	-7.24333e-015	-7.44312e-015	1.27027e-014	9.76429e-015	-2.97879e-015	3.98325e-015
1.07217e-014	-2.9974e-015	5.09574e-015	-1.87374e-014	-2.0157e-014	-2.54013e-014	-3.55436e-014	1.70105e-015	2.9603e-015	-6.76822e-015	1.02261e-014	-9.46564e-015	8.54159e-015	-4.90754e-016	-1.67441e-014	-1.5162e-014	-2.09846e-014	-1.62644e-014	-5.8563e-015	-7.18783e-015	-7.21155e-015	1.2564e-014	9.3911e-015	-3.07403e-015	3.80114e-015
1.03835e-014	-3.33962e-015	4.83308e-015	-1.88566e-014	-2.02936e-014	-2.53144e-014	-3.55321e-014	1.57932e-015	2.81134e-015	-6.8698e-015	9.86238e-015	-9.41957e-015	8.24145e-015	-6.72095e-016	-1.69787e-014	-1.51076e-014	-2.06998e-014	-1.62233e-014	-5.63181e-015	-7.12418e-015	-6.96856e-015	1.23982e-014	9.00444e-015	-3.16195e-015	3.63565e-015
1.0027e-014	-3.64869e-015	4.57153e-015	-1.89886e-014	-2.04413e-014	-2.52423e-014	-3.55246e-014	1.42254e-015	2.62182e-015	-6.97419e-015	9.48821e-015	-9.37587e-015	7.92037e-015	-8.48672e-016	-1.72195e-014	-1.50657e-014	-2.04358e-014	-1.61857e-014	-5.43666e-015	-7.0518e-015	-6.71555e-015	1.22073e-014	8.60757e-015	-3.24314e-015	3.48749e-015
9.65362e-015	-3.92618e-015	4.31106e-015	-1.91334e-014	-2.05988e-014	-2.51865e-014	-3.55222e-014	1.23265e-015	2.3946e-015	-7.08075e-015	9.10545e-015	-9.33536e-015	7.57869e-015	-1.02149e-015	-1.74648e-014	-1.50359e-014	-2.01942e-014	-1.61509e-014	-5.26916e-015	-6.96961e-015	-6.45453e-015	1.19937e-014	8.20379e-015	-3.31837e-015	3.3573e-015
9.26395e-015	-4.17337e-015	4.05133e-015	-1.92903e-014	-2.07648e-014	-2.51469e-014	-3.55259e-014	1.01194e-015	2.13297e-015	-7.18937e-015	8.71593e-015	-9.29881e-015	7.21701e-015	-1.19188e-015	-1.77124e-014	-1.50178e-014	-1.99766e-014	-1.61183e-014	-5.1278e-015	-6.87745e-015	-6.18778e-015	1.17591e-014	7.79617e-015	-3.38856e-015	3.24524e-015
8.86028e-015	-4.39162e-015	3.7919e-015	-1.94583e-014	-2.09377e-014	-2.51237e-014	-3.55371e-014	7.62022e-016	1.84037e-015	-7.29974e-015	8.32154e-015	-9.26653e-015	6.83532e-015	-1.36129e-015	-1.79606e-014	-1.50115e-014	-1.97845e-014	-1.60876e-014	-5.01204e-015	-6.77484e-015	-5.91786e-015	1.15068e-014	7.38777e-015	-3.45409e-015	3.15137e-015
8.44392e-015	-4.58328e-015	3.53258e-015	-1.96359e-014	-2.1116e-014	-2.51177e-014	-3.55565e-014	4.85567e-016	1.51989e-015	-7.41166e-015	7.92367e-015	-9.23885e-015	6.43408e-015	-1.53024e-015	-1.82075e-014	-1.50166e-014	-1.96198e-014	-1.6058e-014	-4.92042e-015	-6.66117e-015	-5.64645e-015	1.12404e-014	6.9826e-015	-3.51636e-015	3.07573e-015
8.01652e-015	-4.75124e-015	3.27236e-015	-1.98223e-014	-2.12986e-014	-2.51288e-014	-3.55851e-014	1.85155e-016	1.17537e-015	-7.52532e-015	7.52368e-015	-9.2168e-015	6.01394e-015	-1.69944e-015	-1.84521e-014	-1.50324e-014	-1.94837e-014	-1.6028e-014	-4.85112e-015	-6.53513e-015	-5.37486e-015	1.09632e-014	6.58301e-015	-3.57651e-015	3.01805e-015
7.57962e-015	-4.89859e-015	3.01029e-015	-2.00163e-014	-2.14839e-014	-2.51568e-014	-3.56233e-014	-1.35745e-016	8.11075e-016	-7.64087e-015	7.12348e-015	-9.2015e-015	5.57552e-015	-1.87001e-015	-1.86926e-014	-1.50588e-014	-1.93765e-014	-1.59965e-014	-4.8018e-015	-6.39599e-015	-5.1053e-015	1.06788e-014	6.19221e-015	-3.63613e-015	2.97839e-015
7.1349e-015	-5.02852e-015	2.7463e-015	-2.02165e-014	-2.16703e-014	-2.52016e-014	-3.56715e-014	-4.74181e-016	4.31352e-016	-7.75728e-015	6.72387e-015	-9.19337e-015	5.11957e-015	-2.04326e-015	-1.89269e-014	-1.50949e-014	-1.92987e-014	-1.59627e-014	-4.7702e-015	-6.24341e-015	-4.83983e-015	1.0391e-014	5.81364e-015	-3.6963e-015	2.95601e-015
6.68405e-015	-5.1446e-015	2.48006e-015	-2.0421e-014	-2.18566e-014	-2.52614e-014	-3.57308e-014	-8.26903e-016	4.08079e-017	-7.87409e-015	6.32647e-015	-9.193e-015	4.6466e-015	-2.21993e-015	-1.91532e-014	-1.514e-014	-1.925e-014	-1.59251e-014	-4.75368e-015	-6.07708e-015	-4.58067e-015	1.01043e-014	5.45014e-015	-3.75841e-015	2.95e-015
6.22868e-015	-5.25108e-015	2.21069e-015	-2.06284e-014	-2.20421e-014	-2.53357e-014	-3.58016e-014	-1.19047e-015	-3.56382e-016	-7.99109e-015	5.93232e-015	-9.20116e-015	4.15748e-015	-2.401e-015	-1.93707e-014	-1.51935e-014	-1.92306e-014	-1.58826e-014	-4.74962e-015	-5.89633e-015	-4.3299e-015	9.82218e-015	5.10417e-015	-3.82387e-015	2.95931e-015
5.7705e-015	-5.35114e-015	1.9376e-015	-2.08369e-014	-2.22258e-014	-2.5423e-014	-3.58834e-014	-1.56115e-015	-7.55419e-016	-8.10838e-015	5.54218e-015	-9.21757e-015	3.65343e-015	-2.5878e-015	-1.95784e-014	-1.52546e-014	-1.92399e-014	-1.58339e-014	-4.75526e-015	-5.7004e-015	-4.08929e-015	9.54875e-015	4.77853e-015	-3.89441e-015	2.98292e-015
5.3113e-015	-5.44873e-015	1.6601e-015	-2.10446e-014	-2.24065e-014	-2.55224e-014	-3.59768e-014	-1.93578e-015	-1.15218e-015	-8.22586e-015	5.15695e-015	-9.24221e-015	3.13544e-015	-2.78141e-015	-1.97746e-014	-1.53229e-014	-1.92777e-014	-1.57784e-014	-4.76734e-015	-5.48914e-015	-3.86077e-015	9.28818e-015	4.47591e-015	-3.97095e-015	3.01977e-015
4.85328e-015	-5.54753e-015	1.377e-015	-2.12506e-014	-2.25838e-014	-2.56327e-014	-3.60819e-014	-2.31132e-015	-1.54269e-015	-8.3437e-015	4.7772e-015	-9.27549e-015	2.6044e-015	-2.98305e-015	-1.99578e-014	-1.53979e-014	-1.93435e-014	-1.57149e-014	-4.78378e-015	-5.26207e-015	-3.64489e-015	9.04421e-015	4.19821e-015	-4.05524e-015	3.06823e-015
4.39793e-015	-5.65158e-015	1.0876e-015	-2.14535e-014	-2.27574e-014	-2.57521e-014	-3.6198e-014	-2.68424e-015	-1.92297e-015	-8.46144e-015	4.40301e-015	-9.31799e-015	2.06144e-015	-3.19327e-015	-2.01285e-014	-1.54793e-014	-1.9436e-014	-1.56428e-014	-4.80194e-015	-5.0191e-015	-3.44354e-015	8.82069e-015	3.94733e-015	-4.14906e-015	3.12721e-015
3.94715e-015	-5.7651e-015	7.9089e-016	-2.16514e-014	-2.29282e-014	-2.58794e-014	-3.63254e-014	-3.0512e-015	-2.28977e-015	-8.5793e-015	4.03424e-015	-9.36936e-015	1.50681e-015	-3.41336e-015	-2.02863e-014	-1.55669e-014	-1.95543e-014	-1.55612e-014	-4.81925e-015	-4.75963e-015	-3.25789e-015	8.62098e-015	3.72412e-015	-4.25441e-015	3.19558e-015
3.50194e-015	-5.89252e-015	4.86983e-016	-2.18436e-014	-2.3096e-014	-2.6013e-014	-3.64634e-014	-3.40894e-015	-2.63963e-015	-8.69774e-015	3.67084e-015	-9.42919e-015	9.41976e-016	-3.64493e-015	-2.0431e-014	-1.56604e-014	-1.96969e-014	-1.54693e-014	-4.83266e-015	-4.48395e-015	-3.08917e-015	8.44825e-015	3.52996e-015	-4.37173e-015	3.27109e-015
3.06378e-015	-6.03688e-015	1.75201e-016	-2.20291e-014	-2.32609e-014	-2.61514e-014	-3.6612e-014	-3.75437e-015	-2.96967e-015	-8.81671e-015	3.3123e-015	-9.498e-015	3.67811e-016	-3.88868e-015	-2.05625e-014	-1.57596e-014	-1.9862e-014	-1.53669e-014	-4.83942e-015	-4.19151e-015	-2.9387e-015	8.30542e-015	3.36586e-015	-4.50249e-015	3.35248e-015
2.63407e-015	-6.20119e-015	-1.44891e-016	-2.22072e-014	-2.34235e-014	-2.62928e-014	-3.67709e-014	-4.08543e-015	-3.27744e-015	-8.93656e-015	2.9583e-015	-9.57598e-015	-2.15551e-016	-4.14524e-015	-2.06813e-014	-1.58639e-014	-2.00476e-014	-1.52541e-014	-4.83689e-015	-3.88255e-015	-2.80707e-015	8.19485e-015	3.23147e-015	-4.64824e-015	3.4383e-015
2.21441e-015	-6.38873e-015	-4.74401e-016	-2.23775e-014	-2.3585e-014	-2.64355e-014	-3.69389e-014	-4.39889e-015	-3.56092e-015	-9.05738e-015	2.60836e-015	-9.66331e-015	-8.06639e-016	-4.41561e-015	-2.07879e-014	-1.59734e-014	-2.02517e-014	-1.51305e-014	-4.82255e-015	-3.55718e-015	-2.69542e-015	8.1187e-015	3.12661e-015	-4.80982e-015	3.52696e-015
1.80466e-015	-6.60195e-015	-8.1396e-016	-2.25396e-014	-2.37465e-014	-2.65791e-014	-3.7116e-014	-4.69189e-015	-3.81905e-015	-9.17884e-015	2.26163e-015	-9.75972e-015	-1.4043e-015	-4.70087e-015	-2.08823e-014	-1.60886e-014	-2.0472e-014	-1.49962e-014	-4.79403e-015	-3.21521e-015	-2.60419e-015	8.08026e-015	3.05137e-015	-4.98815e-015	3.61673e-015
1.40663e-015	-6.84321e-015	-1.16348e-015	-2.26933e-014	-2.39093e-014	-2.67213e-014	-3.7301e-014	-4.96187e-015	-4.05059e-015	-9.30104e-015	1.9176e-015	-9.86486e-015	-2.00811e-015	-5.002e-015	-2.09654e-014	-1.62095e-014	-2.07068e-014	-1.4851e-014	-4.74947e-015	-2.85694e-015	-2.53384e-015	8.08078e-015	3.00535e-015	-5.18389e-015	3.70648e-015
1.02107e-015	-7.11466e-015	-1.52316e-015	-2.28387e-014	-2.40745e-014	-2.6861e-014	-3.74929e-014	-5.20759e-015	-4.25495e-015	-9.42467e-015	1.57535e-015	-9.97791e-015	-2.61787e-015	-5.31954e-015	-2.10386e-014	-1.63366e-014	-2.09544e-014	-1.46948e-014	-4.68677e-015	-2.48359e-015	-2.48435e-015	8.12126e-015	2.98752e-015	-5.39783e-015	3.79459e-015
6.48427e-016	-7.41787e-015	-1.89348e-015	-2.29762e-014	-2.42437e-014	-2.69966e-014	-3.7691e-014	-5.42774e-015	-4.43246e-015	-9.55037e-015	1.23382e-015	-1.00981e-014	-3.23332e-015	-5.65439e-015	-2.11031e-014	-1.64695e-014	-2.12119e-014	-1.45286e-014	-4.60491e-015	-2.09594e-015	-2.45596e-015	8.20219e-015	2.99695e-015	-5.63007e-015	3.87992e-015
2.89016e-016	-7.75418e-015	-2.27431e-015	-2.31064e-014	-2.44187e-014	-2.71271e-014	-3.78936e-014	-5.62112e-015	-4.58343e-015	-9.67855e-015	8.92424e-016	-1.02257e-014	-3.85387e-015	-6.00739e-015	-2.11607e-014	-1.66086e-014	-2.14771e-014	-1.43527e-014	-4.50218e-015	-1.69478e-015	-2.4479e-015	8.32276e-015	3.03178e-015	-5.8811e-015	3.96094e-015
-5.63767e-017	-8.12437e-015	-2.66535e-015	-2.32304e-014	-2.46018e-014	-2.72519e-014	-3.81001e-014	-5.78695e-015	-4.7085e-015	-9.80947e-015	5.49967e-016	-1.03603e-014	-4.47867e-015	-6.37853e-015	-2.12128e-014	-1.67545e-014	-2.17478e-014	-1.41678e-014	-4.3776e-015	-1.28107e-015	-2.45951e-015	8.48249e-015	3.09053e-015	-6.15091e-015	4.03647e-015
-3.87901e-016	-8.52815e-015	-3.0666e-015	-2.33498e-014	-2.47947e-014	-2.73709e-014	-3.83094e-014	-5.92496e-015	-4.80924e-015	-9.94347e-015	2.05516e-016	-1.05017e-014	-5.1076e-015	-6.7684e-015	-2.12606e-014	-1.69078e-014	-2.20223e-014	-1.39751e-014	-4.23005e-015	-8.55877e-016	-2.49054e-015	8.68033e-015	3.17075e-015	-6.43971e-015	4.10556e-015
-7.0542e-016	-8.96619e-015	-3.47802e-015	-2.3465e-014	-2.4999e-014	-2.74826e-014	-3.85205e-014	-6.03495e-015	-4.88811e-015	-1.00814e-014	-1.41548e-016	-1.06498e-014	-5.74041e-015	-7.17697e-015	-2.13058e-014	-1.70685e-014	-2.22983e-014	-1.37757e-014	-4.05886e-015	-4.20075e-016	-2.53997e-015	8.91571e-015	3.26981e-015	-6.74659e-015	4.16746e-015
-1.0095e-015	-9.43825e-015	-3.89871e-015	-2.35774e-014	-2.52165e-014	-2.75866e-014	-3.87323e-014	-6.11717e-015	-4.94677e-015	-1.02237e-014	-4.92238e-016	-1.0804e-014	-6.3772e-015	-7.60491e-015	-2.13504e-014	-1.72372e-014	-2.25739e-014	-1.35704e-014	-3.86404e-015	2.52518e-017	-2.6072e-015	9.18727e-015	3.38619e-015	-7.07094e-015	4.22106e-015
-1.30064e-015	-9.94273e-015	-4.32846e-015	-2.3688e-014	-2.54492e-014	-2.76824e-014	-3.89434e-014	-6.17191e-015	-4.98852e-015	-1.03704e-014	-8.47186e-016	-1.09632e-014	-7.01753e-015	-8.05247e-015	-2.13963e-014	-1.74145e-014	-2.28464e-014	-1.33606e-014	-3.64537e-015	4.78192e-016	-2.69076e-015	9.49234e-015	3.51689e-015	-7.41191e-015	4.26543e-015
-1.57973e-015	-1.04784e-014	-4.76672e-015	-2.37986e-014	-2.56986e-014	-2.77695e-014	-3.91528e-014	-6.20029e-015	-5.0161e-015	-1.05221e-014	-1.20684e-015	-1.11265e-014	-7.66122e-015	-8.51912e-015	-2.14451e-014	-1.76003e-014	-2.31141e-014	-1.3148e-014	-3.40313e-015	9.37023e-016	-2.78923e-015	9.8281e-015	3.65957e-015	-7.76845e-015	4.3004e-015
-1.84758e-015	-1.10437e-014	-5.21284e-015	-2.39108e-014	-2.59661e-014	-2.7848e-014	-3.93595e-014	-6.20287e-015	-5.03274e-015	-1.06789e-014	-1.57165e-015	-1.1294e-014	-8.3084e-015	-9.00483e-015	-2.14987e-014	-1.77957e-014	-2.33753e-014	-1.29341e-014	-3.13786e-015	1.4005e-015	-2.90129e-015	1.01917e-014	3.81197e-015	-8.13923e-015	4.32575e-015
-2.1052e-015	-1.16367e-014	-5.66603e-015	-2.40265e-014	-2.62533e-014	-2.79186e-014	-3.95622e-014	-6.1809e-015	-5.04158e-015	-1.08407e-014	-1.94199e-015	-1.14653e-014	-8.95848e-015	-9.50937e-015	-2.15594e-014	-1.80007e-014	-2.36275e-014	-1.27201e-014	-2.84991e-015	1.86592e-015	-3.02574e-015	1.05796e-014	3.97122e-015	-8.52286e-015	4.34125e-015
-2.3534e-015	-1.22555e-014	-6.12567e-015	-2.41475e-014	-2.6561e-014	-2.79818e-014	-3.97602e-014	-6.13524e-015	-5.04612e-015	-1.10076e-014	-2.31806e-015	-1.16404e-014	-9.61081e-015	-1.00316e-014	-2.16286e-014	-1.82157e-014	-2.38687e-014	-1.25073e-014	-2.54019e-015	2.33195e-015	-3.16064e-015	1.09879e-014	4.1336e-015	-8.91828e-015	4.34701e-015
-2.59279e-015	-1.28974e-014	-6.59028e-015	-2.42757e-014	-2.68901e-014	-2.80379e-014	-3.99533e-014	-6.0674e-015	-5.0498e-015	-1.11798e-014	-2.70035e-015	-1.18183e-014	-1.02655e-014	-1.05708e-014	-2.17085e-014	-1.84404e-014	-2.4098e-014	-1.22982e-014	-2.20936e-015	2.79704e-015	-3.30395e-015	1.14123e-014	4.29627e-015	-9.32395e-015	4.34307e-015
-2.8251e-015	-1.35592e-014	-7.05845e-015	-2.44128e-014	-2.72407e-014	-2.80875e-014	-4.01409e-014	-5.97776e-015	-5.05591e-015	-1.13574e-014	-3.0891e-015	-1.1998e-014	-1.09216e-014	-1.11264e-014	-2.18014e-014	-1.86749e-014	-2.43149e-014	-1.20945e-014	-1.85971e-015	3.25898e-015	-3.4544e-015	1.18483e-014	4.4568e-015	-9.73782e-015	4.32975e-015
-3.05211e-015	-1.42379e-014	-7.52913e-015	-2.45607e-014	-2.76135e-014	-2.81316e-014	-4.03222e-014	-5.86849e-015	-5.06784e-015	-1.15403e-014	-3.48398e-015	-1.2179e-014	-1.15796e-014	-1.16977e-014	-2.19082e-014	-1.89195e-014	-2.45179e-014	-1.18976e-014	-1.49355e-015	3.71584e-015	-3.61076e-015	1.22915e-014	4.6128e-015	-1.01579e-014	4.30708e-015
-3.27512e-015	-1.49303e-014	-8.0013e-015	-2.47206e-014	-2.80088e-014	-2.81715e-014	-4.0497e-014	-5.7417e-015	-5.08921e-015	-1.17287e-014	-3.88422e-015	-1.23613e-014	-1.22391e-014	-1.22838e-014	-2.20306e-014	-1.91744e-014	-2.47059e-014	-1.17097e-014	-1.11186e-015	4.16629e-015	-3.77128e-015	1.27372e-014	4.76145e-015	-1.05821e-014	4.2756e-015
-3.49499e-015	-1.56327e-014	-8.47372e-015	-2.48936e-014	-2.84263e-014	-2.82073e-014	-4.06652e-014	-5.59902e-015	-5.12305e-015	-1.19226e-014	-4.28953e-015	-1.25441e-014	-1.28995e-014	-1.28831e-014	-2.21694e-014	-1.94396e-014	-2.48781e-014	-1.15324e-014	-7.1678e-016	4.60825e-015	-3.93363e-015	1.31804e-014	4.9001e-015	-1.10085e-014	4.23569e-015
-3.71344e-015	-1.63423e-014	-8.9452e-015	-2.50819e-014	-2.88651e-014	-2.82398e-014	-4.08261e-014	-5.44201e-015	-5.17169e-015	-1.21211e-014	-4.69954e-015	-1.27266e-014	-1.35605e-014	-1.34942e-014	-2.2326e-014	-1.97145e-014	-2.50342e-014	-1.13666e-014	-3.10295e-016	5.0395e-015	-4.09648e-015	1.36165e-014	5.02705e-015	-1.14352e-014	4.18875e-015
-3.93179e-015	-1.70563e-014	-9.41479e-015	-2.52864e-014	-2.93238e-014	-2.827e-014	-4.09794e-014	-5.27238e-015	-5.23795e-015	-1.23236e-014	-5.11323e-015	-1.29085e-014	-1.4222e-014	-1.41158e-014	-2.25014e-014	-1.99986e-014	-2.51741e-014	-1.12142e-014	1.0489e-016	5.45843e-015	-4.25752e-015	1.40411e-014	5.14011e-015	-1.18603e-014	4.13494e-015
-4.1512e-015	-1.77707e-014	-9.88068e-015	-2.55078e-014	-2.98016e-014	-2.82989e-014	-4.1126e-014	-5.09192e-015	-5.32456e-015	-1.25304e-014	-5.52948e-015	-1.30902e-014	-1.48829e-014	-1.47465e-014	-2.26967e-014	-2.02918e-014	-2.52973e-014	-1.10762e-014	5.26152e-016	5.86339e-015	-4.41476e-015	1.44499e-014	5.23824e-015	-1.22818e-014	4.07504e-015
-4.37282e-015	-1.84822e-014	-1.03423e-014	-2.57467e-014	-3.02965e-014	-2.83274e-014	-4.12648e-014	-4.90166e-015	-5.43324e-015	-1.27408e-014	-5.9472e-015	-1.32707e-014	-1.55423e-014	-1.53847e-014	-2.2912e-014	-2.05932e-014	-2.54034e-014	-1.09541e-014	9.51204e-016	6.25259e-015	-4.56653e-015	1.48385e-014	5.32008e-015	-1.26973e-014	4.01018e-015
-4.59743e-015	-1.91877e-014	-1.07987e-014	-2.6004e-014	-3.08071e-014	-2.83567e-014	-4.13965e-014	-4.70219e-015	-5.5648e-015	-1.29541e-014	-6.36563e-015	-1.34497e-014	-1.61997e-014	-1.60287e-014	-2.31475e-014	-2.09024e-014	-2.54923e-014	-1.08491e-014	1.3775e-015	6.62534e-015	-4.71135e-015	1.5203e-014	5.38502e-015	-1.31058e-014	3.94138e-015
-4.82655e-015	-1.98841e-014	-1.1249e-014	-2.62802e-014	-3.13312e-014	-2.83874e-014	-4.15209e-014	-4.49477e-015	-5.72116e-015	-1.317e-014	-6.7839e-015	-1.36271e-014	-1.68538e-014	-1.66762e-014	-2.34037e-014	-2.12187e-014	-2.55647e-014	-1.07619e-014	1.80261e-015	6.98025e-015	-4.84809e-015	1.55396e-014	5.43189e-015	-1.35048e-014	3.86896e-015
-5.06156e-015	-2.05686e-014	-1.1692e-014	-2.65746e-014	-3.1866e-014	-2.84203e-014	-4.16387e-014	-4.28077e-015	-5.90279e-015	-1.33875e-014	-7.20015e-015	-1.38026e-014	-1.75037e-014	-1.73255e-014	-2.36805e-014	-2.15422e-014	-2.56213e-014	-1.06936e-014	2.22416e-015	7.31603e-015	-4.97521e-015	1.58442e-014	5.45988e-015	-1.38923e-014	3.7937e-015
-5.30283e-015	-2.12383e-014	-1.21262e-014	-2.68867e-014	-3.24088e-014	-2.84553e-014	-4.17497e-014	-4.06065e-015	-6.1098e-015	-1.36063e-014	-7.61393e-015	-1.39765e-014	-1.81476e-014	-1.79746e-014	-2.39773e-014	-2.18722e-014	-2.5663e-014	-1.06447e-014	2.63998e-015	7.63124e-015	-5.09167e-015	1.61141e-014	5.46913e-015	-1.42667e-014	3.71677e-015
-5.55082e-015	-2.18907e-014	-1.25504e-014	-2.72162e-014	-3.2957e-014	-2.84931e-014	-4.18542e-014	-3.83486e-015	-6.34233e-015	-1.38264e-014	-8.02359e-015	-1.4148e-014	-1.87843e-014	-1.86209e-014	-2.42929e-014	-2.22073e-014	-2.56905e-014	-1.06154e-014	3.04795e-015	7.92487e-015	-5.19625e-015	1.63467e-014	5.45939e-015	-1.46273e-014	3.63887e-015
-5.80599e-015	-2.2524e-014	-1.29643e-014	-2.75621e-014	-3.35073e-014	-2.85341e-014	-4.19529e-014	-3.60386e-015	-6.59896e-015	-1.40466e-014	-8.42778e-015	-1.43163e-014	-1.94115e-014	-1.92628e-014	-2.46261e-014	-2.25472e-014	-2.57052e-014	-1.0606e-014	3.44505e-015	8.19657e-015	-5.2881e-015	1.65402e-014	5.43126e-015	-1.4972e-014	3.56073e-015
-6.06877e-015	-2.31358e-014	-1.33675e-014	-2.7923e-014	-3.40566e-014	-2.85778e-014	-4.20458e-014	-3.3675e-015	-6.87853e-015	-1.4266e-014	-8.82561e-015	-1.44812e-014	-2.0028e-014	-1.98982e-014	-2.49761e-014	-2.2891e-014	-2.57077e-014	-1.06162e-014	3.82873e-015	8.44619e-015	-5.36633e-015	1.66929e-014	5.3854e-015	-1.53004e-014	3.48341e-015
-6.33896e-015	-2.3724e-014	-1.37592e-014	-2.8297e-014	-3.46012e-014	-2.86244e-014	-4.21326e-014	-3.12666e-015	-7.1794e-015	-1.4484e-014	-9.21571e-015	-1.46427e-014	-2.0632e-014	-2.05251e-014	-2.53418e-014	-2.32378e-014	-2.5699e-014	-1.06464e-014	4.19652e-015	8.67289e-015	-5.43033e-015	1.68034e-014	5.32204e-015	-1.56116e-014	3.40711e-015
-6.61687e-015	-2.42873e-014	-1.41383e-014	-2.86827e-014	-3.51379e-014	-2.8674e-014	-4.22144e-014	-2.88092e-015	-7.49956e-015	-1.47003e-014	-9.59657e-015	-1.48002e-014	-2.12216e-014	-2.11416e-014	-2.57208e-014	-2.35864e-014	-2.56809e-014	-1.06964e-014	4.54679e-015	8.8766e-015	-5.47952e-015	1.68706e-014	5.24264e-015	-1.59046e-014	3.33225e-015
-6.90272e-015	-2.48238e-014	-1.45047e-014	-2.9078e-014	-3.56635e-014	-2.8726e-014	-4.2291e-014	-2.62985e-015	-7.83644e-015	-1.4914e-014	-9.96733e-015	-1.49536e-014	-2.17955e-014	-2.17457e-014	-2.61112e-014	-2.39361e-014	-2.5655e-014	-1.0766e-014	4.87721e-015	9.05777e-015	-5.51387e-015	1.68943e-014	5.149e-015	-1.61789e-014	3.2595e-015
-7.19565e-015	-2.53327e-014	-1.48586e-014	-2.94816e-014	-3.61748e-014	-2.87798e-014	-4.23632e-014	-2.37236e-015	-8.18739e-015	-1.51244e-014	-1.03267e-014	-1.51024e-014	-2.23517e-014	-2.2336e-014	-2.65105e-014	-2.42858e-014	-2.56221e-014	-1.08541e-014	5.18628e-015	9.21632e-015	-5.53275e-015	1.68749e-014	5.04261e-015	-1.64341e-014	3.18954e-015
-7.49488e-015	-2.58138e-014	-1.51999e-014	-2.98914e-014	-3.66687e-014	-2.88338e-014	-4.24309e-014	-2.10779e-015	-8.54977e-015	-1.53312e-014	-1.0674e-014	-1.52464e-014	-2.28885e-014	-2.29101e-014	-2.69173e-014	-2.4635e-014	-2.55833e-014	-1.09603e-014	5.47278e-015	9.35275e-015	-5.53644e-015	1.68137e-014	4.92561e-015	-1.66698e-014	3.12241e-015
-7.79934e-015	-2.62659e-014	-1.55283e-014	-3.03041e-014	-3.71419e-014	-2.88874e-014	-4.24941e-014	-1.83598e-015	-8.92047e-015	-1.55334e-014	-1.10084e-014	-1.53856e-014	-2.34041e-014	-2.34666e-014	-2.73294e-014	-2.4983e-014	-2.55407e-014	-1.10837e-014	5.73534e-015	9.46749e-015	-5.52551e-015	1.67118e-014	4.79936e-015	-1.6886e-014	3.05823e-015
-8.10818e-015	-2.66897e-014	-1.5844e-014	-3.07171e-014	-3.75909e-014	-2.89393e-014	-4.25527e-014	-1.55672e-015	-9.29586e-015	-1.57303e-014	-1.13288e-014	-1.55189e-014	-2.38966e-014	-2.40039e-014	-2.77443e-014	-2.53286e-014	-2.54956e-014	-1.12237e-014	5.9727e-015	9.5614e-015	-5.50019e-015	1.65716e-014	4.66553e-015	-1.70831e-014	2.99729e-015
-8.42021e-015	-2.70855e-014	-1.61476e-014	-3.11278e-014	-3.8013e-014	-2.89881e-014	-4.26066e-014	-1.26912e-015	-9.67317e-015	-1.59221e-014	-1.16349e-014	-1.56455e-014	-2.43646e-014	-2.45203e-014	-2.81596e-014	-2.56702e-014	-2.54498e-014	-1.13786e-014	6.18328e-015	9.63598e-015	-5.46066e-015	1.63963e-014	4.5257e-015	-1.7261e-014	2.94016e-015
-8.73377e-015	-2.74533e-014	-1.64389e-014	-3.15338e-014	-3.84055e-014	-2.90326e-014	-4.26552e-014	-9.71494e-016	-1.00483e-014	-1.61082e-014	-1.19255e-014	-1.57657e-014	-2.48059e-014	-2.50148e-014	-2.85723e-014	-2.60077e-014	-2.54047e-014	-1.1547e-014	6.3666e-015	9.6924e-015	-5.4078e-015	1.61881e-014	4.38173e-015	-1.74202e-014	2.88664e-015
-9.04762e-015	-2.7793e-014	-1.67181e-014	-3.19316e-014	-3.87661e-014	-2.90712e-014	-4.26987e-014	-6.63288e-016	-1.04178e-014	-1.62882e-014	-1.22008e-014	-1.58789e-014	-2.52191e-014	-2.54859e-014	-2.89798e-014	-2.63408e-014	-2.53622e-014	-1.17278e-014	6.52199e-015	9.73203e-015	-5.34275e-015	1.59503e-014	4.23511e-015	-1.75615e-014	2.836e-015
-9.35945e-015	-2.81055e-014	-1.69854e-014	-3.23183e-014	-3.90925e-014	-2.91016e-014	-4.27367e-014	-3.43688e-016	-1.0778e-014	-1.64614e-014	-1.24601e-014	-1.59843e-014	-2.56027e-014	-2.59329e-014	-2.93793e-014	-2.66679e-014	-2.53233e-014	-1.19198e-014	6.64907e-015	9.75675e-015	-5.26676e-015	1.56869e-014	4.08795e-015	-1.76855e-014	2.78772e-015
-9.66803e-015	-2.83914e-014	-1.72409e-014	-3.26916e-014	-3.93825e-014	-2.91222e-014	-4.27684e-014	-1.16935e-017	-1.1126e-014	-1.66275e-014	-1.2703e-014	-1.60809e-014	-2.5955e-014	-2.63549e-014	-2.9769e-014	-2.6988e-014	-2.52894e-014	-1.21208e-014	6.74756e-015	9.76883e-015	-5.18111e-015	1.54017e-014	3.9423e-015	-1.77931e-014	2.74168e-015
-9.97156e-015	-2.86517e-014	-1.74851e-014	-3.30484e-014	-3.96347e-014	-2.91306e-014	-4.27933e-014	3.33444e-016	-1.14586e-014	-1.67863e-014	-1.29295e-014	-1.61681e-014	-2.62746e-014	-2.67507e-014	-3.01468e-014	-2.73006e-014	-2.52624e-014	-1.23292e-014	6.81655e-015	9.76969e-015	-5.0871e-015	1.50992e-014	3.79963e-015	-1.78858e-014	2.69756e-015
-1.02675e-014	-2.88874e-014	-1.77187e-014	-3.33861e-014	-3.98482e-014	-2.9125e-014	-4.28108e-014	6.92025e-016	-1.17725e-014	-1.69374e-014	-1.31392e-014	-1.62452e-014	-2.6561e-014	-2.71196e-014	-3.051e-014	-2.76054e-014	-2.52425e-014	-1.25437e-014	6.85652e-015	9.76099e-015	-4.98594e-015	1.47839e-014	3.66178e-015	-1.79641e-014	2.65489e-015
-1.05543e-014	-2.90992e-014	-1.79422e-014	-3.37017e-014	-4.00216e-014	-2.91034e-014	-4.28207e-014	1.06493e-015	-1.2065e-014	-1.70808e-014	-1.33322e-014	-1.63112e-014	-2.68131e-014	-2.74615e-014	-3.08561e-014	-2.79014e-014	-2.52306e-014	-1.27625e-014	6.86789e-015	9.74498e-015	-4.87892e-015	1.44606e-014	3.53005e-015	-1.80298e-014	2.61285e-015
-1.08299e-014	-2.92893e-014	-1.8156e-014	-3.39929e-014	-4.01545e-014	-2.90638e-014	-4.28222e-014	1.45265e-015	-1.23339e-014	-1.72164e-014	-1.35091e-014	-1.63655e-014	-2.70303e-014	-2.7776e-014	-3.11831e-014	-2.81883e-014	-2.52267e-014	-1.2984e-014	6.85154e-015	9.72331e-015	-4.76748e-015	1.41343e-014	3.40577e-015	-1.80844e-014	2.57073e-015
-1.10925e-014	-2.94586e-014	-1.83607e-014	-3.42578e-014	-4.02472e-014	-2.90045e-014	-4.28145e-014	1.85563e-015	-1.25763e-014	-1.73439e-014	-1.36698e-014	-1.64068e-014	-2.72124e-014	-2.80632e-014	-3.14897e-014	-2.84652e-014	-2.52318e-014	-1.3207e-014	6.80868e-015	9.69779e-015	-4.65294e-015	1.38097e-014	3.28968e-015	-1.81288e-014	2.52812e-015
-1.13398e-014	-2.9608e-014	-1.85565e-014	-3.44937e-014	-4.02996e-014	-2.89243e-014	-4.27968e-014	2.27326e-015	-1.27907e-014	-1.74629e-014	-1.3814e-014	-1.6434e-014	-2.73592e-014	-2.83225e-014	-3.17741e-014	-2.87317e-014	-2.52459e-014	-1.34297e-014	6.74008e-015	9.6701e-015	-4.53693e-015	1.34916e-014	3.18281e-015	-1.81644e-014	2.48402e-015
-1.15699e-014	-2.97383e-014	-1.87444e-014	-3.46984e-014	-4.03121e-014	-2.88211e-014	-4.2768e-014	2.70565e-015	-1.29754e-014	-1.75731e-014	-1.3943e-014	-1.64475e-014	-2.74706e-014	-2.85543e-014	-3.20351e-014	-2.89873e-014	-2.52683e-014	-1.36506e-014	6.64679e-015	9.64248e-015	-4.42133e-015	1.31852e-014	3.08586e-015	-1.81924e-014	2.43812e-015
-1.17812e-014	-2.98502e-014	-1.89244e-014	-3.48701e-014	-4.02855e-014	-2.86929e-014	-4.27271e-014	3.15237e-015	-1.31288e-014	-1.76744e-014	-1.40569e-014	-1.64459e-014	-2.75466e-014	-2.87594e-014	-3.22717e-014	-2.92314e-014	-2.52996e-014	-1.3868e-014	6.53039e-015	9.61655e-015	-4.30737e-015	1.28949e-014	2.99906e-015	-1.82145e-014	2.38969e-015
-1.19724e-014	-2.99452e-014	-1.90971e-014	-3.50072e-014	-4.02215e-014	-2.85391e-014	-4.2674e-014	3.61313e-015	-1.32497e-014	-1.77671e-014	-1.41559e-014	-1.64291e-014	-2.75879e-014	-2.89378e-014	-3.2483e-014	-2.94632e-014	-2.53395e-014	-1.40806e-014	6.39249e-015	9.59413e-015	-4.19653e-015	1.26256e-014	2.9223e-015	-1.82314e-014	2.33791e-015
-1.21415e-014	-3.00243e-014	-1.92628e-014	-3.51092e-014	-4.01218e-014	-2.83588e-014	-4.26081e-014	4.08676e-015	-1.33378e-014	-1.78504e-014	-1.42404e-014	-1.63971e-014	-2.75955e-014	-2.90896e-014	-3.26686e-014	-2.96821e-014	-2.53875e-014	-1.42871e-014	6.23491e-015	9.57598e-015	-4.08947e-015	1.23813e-014	2.85572e-015	-1.82445e-014	2.28196e-015
-1.22873e-014	-3.00883e-014	-1.94212e-014	-3.51753e-014	-3.99878e-014	-2.81503e-014	-4.25281e-014	4.5721e-015	-1.33928e-014	-1.79244e-014	-1.4311e-014	-1.63485e-014	-2.75703e-014	-2.92156e-014	-3.28287e-014	-2.9888e-014	-2.54433e-014	-1.44865e-014	6.05951e-015	9.56401e-015	-3.98807e-015	1.21655e-014	2.79917e-015	-1.82554e-014	2.22114e-015
-1.24088e-014	-3.01381e-014	-1.95723e-014	-3.52048e-014	-3.9822e-014	-2.79133e-014	-4.24335e-014	5.0686e-015	-1.3414e-014	-1.79889e-014	-1.43683e-014	-1.62828e-014	-2.7513e-014	-2.93158e-014	-3.29631e-014	-3.00801e-014	-2.55051e-014	-1.46779e-014	5.86808e-015	9.55922e-015	-3.894e-015	1.19818e-014	2.75195e-015	-1.82652e-014	2.1546e-015
-1.25052e-014	-3.01734e-014	-1.97164e-014	-3.51972e-014	-3.9626e-014	-2.76472e-014	-4.23239e-014	5.5748e-015	-1.34021e-014	-1.80443e-014	-1.44129e-014	-1.61988e-014	-2.74254e-014	-2.93912e-014	-3.30725e-014	-3.02584e-014	-2.55723e-014	-1.48598e-014	5.66293e-015	9.56376e-015	-3.80796e-015	1.18327e-014	2.71342e-015	-1.82748e-014	2.0823e-015
-1.25759e-014	-3.01953e-014	-1.98538e-014	-3.5152e-014	-3.94035e-014	-2.73518e-014	-4.2199e-014	6.08938e-015	-1.33579e-014	-1.80904e-014	-1.44449e-014	-1.60965e-014	-2.73089e-014	-2.94426e-014	-3.31576e-014	-3.04222e-014	-2.56435e-014	-1.5032e-014	5.44609e-015	9.5787e-015	-3.73065e-015	1.17213e-014	2.68274e-015	-1.82849e-014	2.00327e-015
-1.26202e-014	-3.0204e-014	-1.99844e-014	-3.50696e-014	-3.91575e-014	-2.70264e-014	-4.20587e-014	6.61119e-015	-1.3282e-014	-1.81269e-014	-1.44647e-014	-1.59758e-014	-2.71656e-014	-2.94713e-014	-3.32202e-014	-3.05711e-014	-2.57169e-014	-1.51931e-014	5.21932e-015	9.60444e-015	-3.66297e-015	1.16508e-014	2.65815e-015	-1.82965e-014	1.91664e-015
-1.2638e-014	-3.02001e-014	-2.01082e-014	-3.49512e-014	-3.88907e-014	-2.66712e-014	-4.19027e-014	7.13765e-015	-1.31753e-014	-1.81539e-014	-1.44724e-014	-1.58368e-014	-2.69971e-014	-2.94777e-014	-3.32612e-014	-3.07046e-014	-2.57906e-014	-1.53428e-014	4.9841e-015	9.64189e-015	-3.60549e-015	1.16228e-014	2.63878e-015	-1.83108e-014	1.82204e-015
-1.2629e-014	-3.01837e-014	-2.02247e-014	-3.47972e-014	-3.86066e-014	-2.62871e-014	-4.17312e-014	7.66662e-015	-1.30398e-014	-1.81708e-014	-1.44683e-014	-1.56788e-014	-2.68051e-014	-2.94619e-014	-3.32822e-014	-3.08229e-014	-2.58631e-014	-1.54801e-014	4.74218e-015	9.6909e-015	-3.55897e-015	1.16389e-014	2.62329e-015	-1.83288e-014	1.71948e-015
-1.25934e-014	-3.01547e-014	-2.03346e-014	-3.46086e-014	-3.83087e-014	-2.58751e-014	-4.15439e-014	8.19633e-015	-1.28774e-014	-1.81776e-014	-1.44529e-014	-1.55017e-014	-2.65925e-014	-2.94248e-014	-3.32851e-014	-3.09254e-014	-2.59328e-014	-1.56041e-014	4.49607e-015	9.75158e-015	-3.52403e-015	1.17001e-014	2.61014e-015	-1.83511e-014	1.60819e-015
-1.25318e-014	-3.01136e-014	-2.04369e-014	-3.43864e-014	-3.79996e-014	-2.54363e-014	-4.13403e-014	8.72505e-015	-1.26902e-014	-1.81741e-014	-1.44267e-014	-1.53059e-014	-2.63614e-014	-2.9367e-014	-3.32722e-014	-3.1012e-014	-2.59977e-014	-1.57147e-014	4.24809e-015	9.82388e-015	-3.50051e-015	1.18065e-014	2.59774e-015	-1.83781e-014	1.48795e-015
-1.24448e-014	-3.00606e-014	-2.05315e-014	-3.41322e-014	-3.76826e-014	-2.4972e-014	-4.11212e-014	9.25114e-015	-1.24802e-014	-1.816e-014	-1.43901e-014	-1.50913e-014	-2.61136e-014	-2.92889e-014	-3.32461e-014	-3.10826e-014	-2.60554e-014	-1.58112e-014	4.00002e-015	9.90807e-015	-3.48847e-015	1.19581e-014	2.58463e-015	-1.84105e-014	1.35827e-015
-1.23326e-014	-2.99944e-014	-2.06174e-014	-3.38478e-014	-3.73616e-014	-2.44839e-014	-4.08871e-014	9.77251e-015	-1.22486e-014	-1.81348e-014	-1.43426e-014	-1.48593e-014	-2.5852e-014	-2.91915e-014	-3.32094e-014	-3.11373e-014	-2.61042e-014	-1.58934e-014	3.75409e-015	1.00033e-014	-3.4878e-015	1.21536e-014	2.56885e-015	-1.84493e-014	1.21957e-015
-1.21969e-014	-2.9915e-014	-2.06953e-014	-3.35354e-014	-3.70398e-014	-2.39738e-014	-4.06394e-014	1.02872e-014	-1.19976e-014	-1.80987e-014	-1.42843e-014	-1.46101e-014	-2.55789e-014	-2.90753e-014	-3.31646e-014	-3.11763e-014	-2.61422e-014	-1.59609e-014	3.51228e-015	1.01087e-014	-3.49863e-015	1.2392e-014	2.549e-015	-1.84948e-014	1.0721e-015
-1.20395e-014	-2.98229e-014	-2.07648e-014	-3.31981e-014	-3.67205e-014	-2.34439e-014	-4.03792e-014	1.0793e-014	-1.17293e-014	-1.80513e-014	-1.42154e-014	-1.43454e-014	-2.52966e-014	-2.89409e-014	-3.3115e-014	-3.11997e-014	-2.6167e-014	-1.60136e-014	3.27663e-015	1.02242e-014	-3.52005e-015	1.26716e-014	2.52366e-015	-1.85474e-014	9.15172e-016
-1.1862e-014	-2.97184e-014	-2.08254e-014	-3.28374e-014	-3.64073e-014	-2.28969e-014	-4.01076e-014	1.12878e-014	-1.14455e-014	-1.79924e-014	-1.41358e-014	-1.40665e-014	-2.50077e-014	-2.8789e-014	-3.30642e-014	-3.12078e-014	-2.6177e-014	-1.60516e-014	3.04811e-015	1.03489e-014	-3.55192e-015	1.29899e-014	2.49126e-015	-1.86076e-014	7.49062e-016
-1.16664e-014	-2.96008e-014	-2.08764e-014	-3.24562e-014	-3.61031e-014	-2.23358e-014	-3.98262e-014	1.17702e-014	-1.11486e-014	-1.7922e-014	-1.4046e-014	-1.37739e-014	-2.47144e-014	-2.86196e-014	-3.30156e-014	-3.12007e-014	-2.61703e-014	-1.60749e-014	2.82793e-015	1.04805e-014	-3.59381e-015	1.3344e-014	2.45086e-015	-1.86755e-014	5.73825e-016
-1.14553e-014	-2.94702e-014	-2.09182e-014	-3.20573e-014	-3.58105e-014	-2.17631e-014	-3.95366e-014	1.22389e-014	-1.08398e-014	-1.78405e-014	-1.39456e-014	-1.34693e-014	-2.44187e-014	-2.84329e-014	-3.29713e-014	-3.11785e-014	-2.61457e-014	-1.60836e-014	2.61798e-015	1.06177e-014	-3.64514e-015	1.37306e-014	2.40076e-015	-1.87506e-014	3.89441e-016
-1.12311e-014	-2.93259e-014	-2.095e-014	-3.16434e-014	-3.55323e-014	-2.11819e-014	-3.92407e-014	1.26918e-014	-1.05206e-014	-1.77472e-014	-1.38348e-014	-1.31549e-014	-2.41225e-014	-2.8229e-014	-3.29347e-014	-3.11424e-014	-2.61012e-014	-1.60786e-014	2.41944e-015	1.07593e-014	-3.70456e-015	1.41461e-014	2.33969e-015	-1.88328e-014	1.96661e-016
-1.09958e-014	-2.91685e-014	-2.09718e-014	-3.1217e-014	-3.52712e-014	-2.05955e-014	-3.89398e-014	1.3127e-014	-1.01927e-014	-1.76424e-014	-1.37138e-014	-1.28322e-014	-2.3828e-014	-2.80087e-014	-3.29088e-014	-3.10924e-014	-2.60357e-014	-1.60603e-014	2.23328e-015	1.09034e-014	-3.77166e-015	1.45859e-014	2.2669e-015	-1.89221e-014	-4.35521e-018
-1.07523e-014	-2.89976e-014	-2.09836e-014	-3.07819e-014	-3.50293e-014	-2.00067e-014	-3.86355e-014	1.35435e-014	-9.85721e-015	-1.75266e-014	-1.35819e-014	-1.25028e-014	-2.35377e-014	-2.77721e-014	-3.28966e-014	-3.10293e-014	-2.59484e-014	-1.60288e-014	2.06057e-015	1.1049e-014	-3.84509e-015	1.50455e-014	2.1816e-015	-1.90178e-014	-2.12654e-016
-1.05034e-014	-2.88133e-014	-2.09855e-014	-3.03418e-014	-3.48086e-014	-1.94188e-014	-3.83302e-014	1.39404e-014	-9.51479e-015	-1.73997e-014	-1.34398e-014	-1.21689e-014	-2.32525e-014	-2.75191e-014	-3.29004e-014	-3.09541e-014	-2.58389e-014	-1.59843e-014	1.90236e-015	1.11941e-014	-3.92374e-015	1.55206e-014	2.08372e-015	-1.91198e-014	-4.28338e-016
-1.02519e-014	-2.86156e-014	-2.09777e-014	-2.98986e-014	-3.46108e-014	-1.88356e-014	-3.80262e-014	1.43171e-014	-9.16714e-015	-1.72616e-014	-1.32879e-014	-1.18322e-014	-2.29743e-014	-2.72503e-014	-3.29229e-014	-3.08677e-014	-2.5706e-014	-1.59274e-014	1.75982e-015	1.13367e-014	-4.00693e-015	1.60069e-014	1.97307e-015	-1.92278e-014	-6.50836e-016
-1.00007e-014	-2.84055e-014	-2.09598e-014	-2.9455e-014	-3.44372e-014	-1.82598e-014	-3.77255e-014	1.46733e-014	-8.81467e-015	-1.71124e-014	-1.31262e-014	-1.14952e-014	-2.27043e-014	-2.6966e-014	-3.29659e-014	-3.07707e-014	-2.55493e-014	-1.58582e-014	1.63339e-015	1.1475e-014	-4.09359e-015	1.64996e-014	1.84933e-015	-1.93408e-014	-8.78882e-016
-9.75267e-015	-2.81825e-014	-2.09323e-014	-2.9014e-014	-3.42882e-014	-1.76952e-014	-3.74306e-014	1.50088e-014	-8.45826e-015	-1.69527e-014	-1.29544e-014	-1.11599e-014	-2.24441e-014	-2.66665e-014	-3.30317e-014	-3.06642e-014	-2.53688e-014	-1.57776e-014	1.52279e-015	1.16081e-014	-4.18254e-015	1.6994e-014	1.71307e-015	-1.94584e-014	-1.11206e-015
-9.51065e-015	-2.7947e-014	-2.08948e-014	-2.85783e-014	-3.41652e-014	-1.71452e-014	-3.71436e-014	1.53236e-014	-8.09761e-015	-1.67827e-014	-1.27721e-014	-1.08289e-014	-2.21947e-014	-2.6352e-014	-3.31216e-014	-3.05493e-014	-2.51649e-014	-1.56861e-014	1.42833e-015	1.1734e-014	-4.27335e-015	1.74851e-014	1.56427e-015	-1.95801e-014	-1.34999e-015
-9.27788e-015	-2.76996e-014	-2.08477e-014	-2.81508e-014	-3.40681e-014	-1.66125e-014	-3.68662e-014	1.56174e-014	-7.73288e-015	-1.66026e-014	-1.25799e-014	-1.05042e-014	-2.19568e-014	-2.60226e-014	-3.32367e-014	-3.04273e-014	-2.49378e-014	-1.55841e-014	1.35071e-015	1.18514e-014	-4.36483e-015	1.7968e-014	1.40371e-015	-1.97051e-014	-1.59114e-015
-9.05663e-015	-2.7441e-014	-2.07914e-014	-2.7734e-014	-3.39969e-014	-1.60998e-014	-3.66006e-014	1.58904e-014	-7.36437e-015	-1.6413e-014	-1.23778e-014	-1.01877e-014	-2.17308e-014	-2.56787e-014	-3.33775e-014	-3.0299e-014	-2.46888e-014	-1.5472e-014	1.29038e-015	1.19581e-014	-4.45596e-015	1.84374e-014	1.23251e-015	-1.98321e-014	-1.83391e-015
-8.84938e-015	-2.71723e-014	-2.07263e-014	-2.73306e-014	-3.39515e-014	-1.56099e-014	-3.63485e-014	1.61425e-014	-6.99137e-015	-1.62144e-014	-1.21664e-014	-9.88234e-015	-2.15165e-014	-2.53205e-014	-3.35448e-014	-3.0166e-014	-2.44191e-014	-1.53504e-014	1.24746e-015	1.2053e-014	-4.54593e-015	1.88881e-014	1.0512e-015	-1.99603e-014	-2.07773e-015
-8.65933e-015	-2.68947e-014	-2.06528e-014	-2.69428e-014	-3.39319e-014	-1.51453e-014	-3.61112e-014	1.63746e-014	-6.61401e-015	-1.60075e-014	-1.19456e-014	-9.59012e-015	-2.13138e-014	-2.49487e-014	-3.37385e-014	-3.00293e-014	-2.41304e-014	-1.52205e-014	1.22176e-015	1.21354e-014	-4.63467e-015	1.9316e-014	8.61307e-016	-2.00881e-014	-2.32192e-015
-8.48904e-015	-2.66091e-014	-2.05713e-014	-2.65728e-014	-3.39368e-014	-1.47087e-014	-3.58908e-014	1.65872e-014	-6.23238e-015	-1.57922e-014	-1.17159e-014	-9.31301e-015	-2.1123e-014	-2.45639e-014	-3.39576e-014	-2.98901e-014	-2.38248e-014	-1.50826e-014	1.21307e-015	1.22046e-014	-4.72126e-015	1.9717e-014	6.64741e-016	-2.02151e-014	-2.56574e-015
-8.34093e-015	-2.63155e-014	-2.04827e-014	-2.62229e-014	-3.39648e-014	-1.43026e-014	-3.56887e-014	1.67813e-014	-5.84636e-015	-1.55698e-014	-1.14776e-014	-9.0527e-015	-2.09442e-014	-2.41664e-014	-3.42007e-014	-2.97502e-014	-2.35041e-014	-1.49372e-014	1.22155e-015	1.22602e-014	-4.80509e-015	2.00871e-014	4.63261e-016	-2.03403e-014	-2.80799e-015
-8.21679e-015	-2.60151e-014	-2.03873e-014	-2.58945e-014	-3.40149e-014	-1.39286e-014	-3.55061e-014	1.6958e-014	-5.45489e-015	-1.53412e-014	-1.12311e-014	-8.81101e-015	-2.07765e-014	-2.37571e-014	-3.44669e-014	-2.96104e-014	-2.31701e-014	-1.47851e-014	1.24676e-015	1.23022e-014	-4.88585e-015	2.0423e-014	2.59072e-016	-2.04618e-014	-3.04746e-015
-8.11788e-015	-2.57094e-014	-2.02858e-014	-2.55894e-014	-3.40852e-014	-1.35886e-014	-3.53442e-014	1.71179e-014	-5.05696e-015	-1.51075e-014	-1.09769e-014	-8.58863e-015	-2.06187e-014	-2.3337e-014	-3.47547e-014	-2.94716e-014	-2.28253e-014	-1.46268e-014	1.28867e-015	1.23299e-014	-4.96299e-015	2.07221e-014	5.40323e-017	-2.05788e-014	-3.28328e-015
-8.04558e-015	-2.53997e-014	-2.01792e-014	-2.53085e-014	-3.41737e-014	-1.32842e-014	-3.52034e-014	1.72625e-014	-4.65243e-015	-1.48692e-014	-1.07149e-014	-8.38664e-015	-2.04699e-014	-2.29072e-014	-3.50621e-014	-2.93351e-014	-2.24725e-014	-1.44622e-014	1.34717e-015	1.23436e-014	-5.03613e-015	2.09816e-014	-1.49652e-016	-2.06898e-014	-3.51438e-015
-8.0012e-015	-2.50869e-014	-2.00681e-014	-2.50529e-014	-3.42784e-014	-1.30163e-014	-3.50838e-014	1.7393e-014	-4.24054e-015	-1.46269e-014	-1.0446e-014	-8.20612e-015	-2.0329e-014	-2.24687e-014	-3.53859e-014	-2.92021e-014	-2.2114e-014	-1.42919e-014	1.42217e-015	1.23435e-014	-5.10587e-015	2.11982e-014	-3.49901e-016	-2.0793e-014	-3.73893e-015
-7.98642e-015	-2.47723e-014	-1.9953e-014	-2.48235e-014	-3.43972e-014	-1.27859e-014	-3.49868e-014	1.75111e-014	-3.82099e-015	-1.43814e-014	-1.01708e-014	-8.04785e-015	-2.01954e-014	-2.20226e-014	-3.57235e-014	-2.90728e-014	-2.17524e-014	-1.41163e-014	1.51264e-015	1.23311e-014	-5.17101e-015	2.13703e-014	-5.44419e-016	-2.08874e-014	-3.95532e-015
-8.00164e-015	-2.44574e-014	-1.9834e-014	-2.46211e-014	-3.45274e-014	-1.25937e-014	-3.49119e-014	1.76182e-014	-3.39403e-015	-1.41346e-014	-9.88994e-015	-7.91192e-015	-2.00681e-014	-2.15707e-014	-3.60713e-014	-2.89483e-014	-2.13907e-014	-1.39361e-014	1.61846e-015	1.23073e-014	-5.2317e-015	2.1497e-014	-7.30372e-016	-2.09715e-014	-4.16298e-015
-8.04741e-015	-2.41429e-014	-1.97122e-014	-2.44464e-014	-3.46663e-014	-1.24398e-014	-3.48587e-014	1.77144e-014	-2.95972e-015	-1.38872e-014	-9.60411e-015	-7.79811e-015	-1.99461e-014	-2.11137e-014	-3.64259e-014	-2.88301e-014	-2.1032e-014	-1.37514e-014	1.73932e-015	1.22736e-014	-5.28798e-015	2.15778e-014	-9.05934e-016	-2.10442e-014	-4.36047e-015
-8.12361e-015	-2.38299e-014	-1.95885e-014	-2.42995e-014	-3.48114e-014	-1.23241e-014	-3.48268e-014	1.78008e-014	-2.51817e-015	-1.36402e-014	-9.31347e-015	-7.70674e-015	-1.9828e-014	-2.06527e-014	-3.67831e-014	-2.87179e-014	-2.06794e-014	-1.35627e-014	1.87516e-015	1.22312e-014	-5.33968e-015	2.16116e-014	-1.06838e-015	-2.11037e-014	-4.54648e-015
-8.22994e-015	-2.35194e-014	-1.94634e-014	-2.41799e-014	-3.49599e-014	-1.22453e-014	-3.48153e-014	1.78782e-014	-2.06937e-015	-1.33943e-014	-9.01865e-015	-7.63716e-015	-1.97128e-014	-2.01898e-014	-3.7139e-014	-2.8612e-014	-2.03349e-014	-1.33705e-014	2.02573e-015	1.21813e-014	-5.3869e-015	2.15986e-014	-1.21497e-015	-2.11485e-014	-4.71936e-015
-8.36558e-015	-2.32121e-014	-1.93372e-014	-2.40874e-014	-3.51092e-014	-1.22027e-014	-3.4823e-014	1.79479e-014	-1.61317e-015	-1.31505e-014	-8.72063e-015	-7.58854e-015	-1.95993e-014	-1.97271e-014	-3.74895e-014	-2.85129e-014	-2.00019e-014	-1.31746e-014	2.19115e-015	1.21261e-014	-5.43e-015	2.15393e-014	-1.34322e-015	-2.11767e-014	-4.87847e-015
-8.52938e-015	-2.29091e-014	-1.9211e-014	-2.40214e-014	-3.52563e-014	-1.21962e-014	-3.48483e-014	1.80106e-014	-1.15029e-015	-1.291e-014	-8.41993e-015	-7.55991e-015	-1.94858e-014	-1.92656e-014	-3.78301e-014	-2.84204e-014	-1.96832e-014	-1.2975e-014	2.3716e-015	1.2068e-014	-5.46913e-015	2.1435e-014	-1.45146e-015	-2.11866e-014	-5.02296e-015
-8.7203e-015	-2.26112e-014	-1.90852e-014	-2.39812e-014	-3.53989e-014	-1.22243e-014	-3.48898e-014	1.8067e-014	-6.81904e-016	-1.26732e-014	-8.1174e-015	-7.54984e-015	-1.9371e-014	-1.88072e-014	-3.81567e-014	-2.83347e-014	-1.93814e-014	-1.27721e-014	2.5669e-015	1.20087e-014	-5.50397e-015	2.12873e-014	-1.53787e-015	-2.11773e-014	-5.1523e-015
-8.93761e-015	-2.23187e-014	-1.89599e-014	-2.39658e-014	-3.55347e-014	-1.22849e-014	-3.49459e-014	1.81171e-014	-2.09038e-016	-1.24405e-014	-7.81415e-015	-7.55668e-015	-1.92539e-014	-1.83543e-014	-3.8465e-014	-2.8255e-014	-1.90987e-014	-1.25664e-014	2.77682e-015	1.19503e-014	-5.53483e-015	2.10988e-014	-1.60087e-015	-2.11479e-014	-5.26503e-015
-9.17997e-015	-2.20322e-014	-1.88357e-014	-2.39744e-014	-3.56611e-014	-1.23762e-014	-3.50151e-014	1.81612e-014	2.66836e-016	-1.22127e-014	-7.51058e-015	-7.57917e-015	-1.91329e-014	-1.79087e-014	-3.87505e-014	-2.81807e-014	-1.88369e-014	-1.23573e-014	3.00175e-015	1.18957e-014	-5.56167e-015	2.08725e-014	-1.63957e-015	-2.10974e-014	-5.35977e-015
-9.44501e-015	-2.17523e-014	-1.87126e-014	-2.40058e-014	-3.57756e-014	-1.24961e-014	-3.50958e-014	1.81996e-014	7.43987e-016	-1.19907e-014	-7.20726e-015	-7.61423e-015	-1.90072e-014	-1.74726e-014	-3.90097e-014	-2.81112e-014	-1.85984e-014	-1.21449e-014	3.24212e-015	1.18473e-014	-5.5844e-015	2.06115e-014	-1.65208e-015	-2.10244e-014	-5.43597e-015
-9.7297e-015	-2.14796e-014	-1.85913e-014	-2.40588e-014	-3.58762e-014	-1.26427e-014	-3.51855e-014	1.82322e-014	1.2205e-015	-1.17752e-014	-6.90515e-015	-7.65879e-015	-1.88756e-014	-1.70482e-014	-3.92388e-014	-2.80451e-014	-1.83852e-014	-1.19293e-014	3.49781e-015	1.18076e-014	-5.603e-015	2.03197e-014	-1.63771e-015	-2.09277e-014	-5.4933e-015
-1.00319e-014	-2.12137e-014	-1.84717e-014	-2.41325e-014	-3.59609e-014	-1.28139e-014	-3.52813e-014	1.82588e-014	1.69443e-015	-1.15665e-014	-6.6045e-015	-7.71041e-015	-1.87371e-014	-1.66373e-014	-3.94341e-014	-2.7982e-014	-1.81979e-014	-1.17104e-014	3.76869e-015	1.17792e-014	-5.6167e-015	2.00005e-014	-1.59547e-015	-2.08071e-014	-5.53088e-015
-1.03496e-014	-2.09538e-014	-1.83536e-014	-2.42253e-014	-3.60279e-014	-1.30077e-014	-3.53809e-014	1.82783e-014	2.16344e-015	-1.13651e-014	-6.30632e-015	-7.76686e-015	-1.85919e-014	-1.62422e-014	-3.95916e-014	-2.79203e-014	-1.80371e-014	-1.14881e-014	4.05485e-015	1.17637e-014	-5.62525e-015	1.96583e-014	-1.52537e-015	-2.06622e-014	-5.54798e-015
-1.06804e-014	-2.07001e-014	-1.82372e-014	-2.43356e-014	-3.60755e-014	-1.32212e-014	-3.54818e-014	1.82896e-014	2.62524e-015	-1.11716e-014	-6.01102e-015	-7.8251e-015	-1.84396e-014	-1.58648e-014	-3.97085e-014	-2.78588e-014	-1.79038e-014	-1.12625e-014	4.3565e-015	1.17628e-014	-5.62847e-015	1.92968e-014	-1.42777e-015	-2.04922e-014	-5.54436e-015
-1.10211e-014	-2.04529e-014	-1.81222e-014	-2.44618e-014	-3.6103e-014	-1.34513e-014	-3.55816e-014	1.82918e-014	3.07649e-015	-1.09859e-014	-5.71955e-015	-7.88244e-015	-1.828e-014	-1.5507e-014	-3.97822e-014	-2.77958e-014	-1.77972e-014	-1.10334e-014	4.67401e-015	1.17795e-014	-5.62547e-015	1.89205e-014	-1.30212e-015	-2.02969e-014	-5.51987e-015
-1.13693e-014	-2.02118e-014	-1.80091e-014	-2.46018e-014	-3.61091e-014	-1.36959e-014	-3.56777e-014	1.82846e-014	3.51505e-015	-1.08086e-014	-5.43269e-015	-7.93589e-015	-1.81127e-014	-1.51707e-014	-3.98099e-014	-2.77304e-014	-1.77173e-014	-1.08009e-014	5.00747e-015	1.18155e-014	-5.61587e-015	1.85334e-014	-1.14832e-015	-2.00766e-014	-5.4745e-015
-1.17224e-014	-1.99767e-014	-1.78974e-014	-2.47536e-014	-3.60935e-014	-1.39526e-014	-3.57678e-014	1.82659e-014	3.93813e-015	-1.06397e-014	-5.15072e-015	-7.98292e-015	-1.7937e-014	-1.48575e-014	-3.97901e-014	-2.76608e-014	-1.76637e-014	-1.05644e-014	5.35622e-015	1.18722e-014	-5.59904e-015	1.81406e-014	-9.67211e-016	-1.98309e-014	-5.40847e-015
-1.20777e-014	-1.97475e-014	-1.77871e-014	-2.49153e-014	-3.60552e-014	-1.42188e-014	-3.58491e-014	1.8235e-014	4.34316e-015	-1.04797e-014	-4.87431e-015	-8.02058e-015	-1.7753e-014	-1.45692e-014	-3.97208e-014	-2.75851e-014	-1.76351e-014	-1.03235e-014	5.72067e-015	1.19515e-014	-5.57422e-015	1.77464e-014	-7.59934e-016	-1.95606e-014	-5.32185e-015
-1.2432e-014	-1.95237e-014	-1.76777e-014	-2.5085e-014	-3.59942e-014	-1.44915e-014	-3.59192e-014	1.81907e-014	4.72669e-015	-1.03281e-014	-4.60401e-015	-8.04635e-015	-1.75609e-014	-1.4308e-014	-3.96009e-014	-2.75023e-014	-1.76303e-014	-1.00784e-014	6.10042e-015	1.20543e-014	-5.54052e-015	1.73553e-014	-5.27715e-016	-1.92663e-014	-5.21493e-015
[truncated: 1,332 more rows]
