# Supplementary material for: Prominent gamma band activity during visual motion perception in early-stage Alzheimer’s disease
Source: PLoS One. 2022 Apr 18;17(4):e0266693. doi: 10.1371/journal.pone.0266693 (PMC9015152; doi:10.1371/journal.pone.0266693)
Supplement: S1 File — (ZIP) [file pone.0266693.s001.zip › PloseOneé╠âfü[â^âVü[âgùp/AD14 R hemisphere.txt]

5.53286e-015	1.34868e-014	9.69696e-015	1.16172e-014	1.06409e-014	3.69426e-015	-6.88035e-015	-1.01299e-014	5.77239e-015	5.10511e-015	1.49347e-014	1.57288e-014	8.32433e-015	7.85744e-015	9.92462e-015	6.75027e-015	-1.58311e-014	-6.20011e-015	-7.4744e-015	-4.04394e-015	-3.8686e-015	-6.21945e-015	-3.44375e-015	6.81384e-015	-1.04724e-014
5.75638e-015	1.36208e-014	9.87905e-015	1.15742e-014	1.02425e-014	3.77071e-015	-6.74368e-015	-9.39402e-015	5.43805e-015	4.69064e-015	1.49172e-014	1.59366e-014	8.72951e-015	7.34552e-015	1.02024e-014	6.76855e-015	-1.58149e-014	-6.17112e-015	-7.50152e-015	-4.14642e-015	-4.1969e-015	-6.09472e-015	-3.12903e-015	6.44842e-015	-9.88653e-015
6.01086e-015	1.37483e-014	1.00479e-014	1.15248e-014	9.85971e-015	3.85113e-015	-6.58876e-015	-8.61662e-015	5.11436e-015	4.28938e-015	1.49148e-014	1.61506e-014	9.17229e-015	6.83297e-015	1.04628e-014	6.79187e-015	-1.5786e-014	-6.13293e-015	-7.51472e-015	-4.24384e-015	-4.52919e-015	-5.95983e-015	-2.80508e-015	6.08102e-015	-9.29585e-015
6.29656e-015	1.38683e-014	1.02016e-014	1.14684e-014	9.49568e-015	3.93586e-015	-6.41558e-015	-7.79975e-015	4.80388e-015	3.90479e-015	1.49277e-014	1.63697e-014	9.65217e-015	6.32318e-015	1.07029e-014	6.82025e-015	-1.57438e-014	-6.08526e-015	-7.51161e-015	-4.33555e-015	-4.86322e-015	-5.81545e-015	-2.47377e-015	5.71373e-015	-8.70321e-015
6.6138e-015	1.39797e-014	1.03386e-014	1.14049e-014	9.15372e-015	4.02462e-015	-6.22367e-015	-6.94619e-015	4.50916e-015	3.53977e-015	1.49564e-014	1.65929e-014	1.01682e-014	5.81927e-015	1.09202e-014	6.85357e-015	-1.56874e-014	-6.02813e-015	-7.48977e-015	-4.42094e-015	-5.1968e-015	-5.66173e-015	-2.13724e-015	5.34833e-015	-8.11151e-015
6.9626e-015	1.40813e-014	1.04574e-014	1.13344e-014	8.83666e-015	4.11751e-015	-6.01301e-015	-6.05887e-015	4.23275e-015	3.19736e-015	1.5001e-014	1.68191e-014	1.07189e-014	5.32423e-015	1.11123e-014	6.89244e-015	-1.56167e-014	-5.96119e-015	-7.44702e-015	-4.50015e-015	-5.52772e-015	-5.49943e-015	-1.79771e-015	4.98664e-015	-7.52338e-015
7.34251e-015	1.41725e-014	1.05565e-014	1.12568e-014	8.5469e-015	4.21462e-015	-5.78371e-015	-5.14125e-015	3.9773e-015	2.88029e-015	1.5062e-014	1.7047e-014	1.13024e-014	4.8413e-015	1.12771e-014	6.93666e-015	-1.55319e-014	-5.88426e-015	-7.38088e-015	-4.57314e-015	-5.85318e-015	-5.32898e-015	-1.45759e-015	4.63016e-015	-6.94152e-015
7.75283e-015	1.42525e-014	1.06349e-014	1.11721e-014	8.28706e-015	4.31566e-015	-5.53582e-015	-4.19719e-015	3.74453e-015	2.59117e-015	1.51393e-014	1.72754e-014	1.19163e-014	4.37344e-015	1.14126e-014	6.98593e-015	-1.54336e-014	-5.79729e-015	-7.28862e-015	-4.6395e-015	-6.17122e-015	-5.15118e-015	-1.11896e-015	4.28025e-015	-6.3687e-015
8.19283e-015	1.43205e-014	1.06911e-014	1.10808e-014	8.05877e-015	4.42084e-015	-5.26952e-015	-3.23072e-015	3.53599e-015	2.33189e-015	1.52327e-014	1.75026e-014	1.25579e-014	3.92366e-015	1.15171e-014	7.0403e-015	-1.53216e-014	-5.70035e-015	-7.16837e-015	-4.69955e-015	-6.47973e-015	-4.96715e-015	-7.84368e-016	3.93859e-015	-5.80683e-015
8.66119e-015	1.43759e-014	1.07247e-014	1.09822e-014	7.86321e-015	4.53062e-015	-4.98556e-015	-2.24608e-015	3.35354e-015	2.1043e-015	1.53417e-014	1.77271e-014	1.32246e-014	3.4952e-015	1.159e-014	7.09953e-015	-1.5196e-014	-5.59392e-015	-7.01839e-015	-4.75326e-015	-6.77622e-015	-4.77753e-015	-4.56469e-016	3.60706e-015	-5.25826e-015
9.15609e-015	1.44175e-014	1.0735e-014	1.08764e-014	7.70185e-015	4.64464e-015	-4.68476e-015	-1.24793e-015	3.19874e-015	1.91053e-015	1.54659e-014	1.79474e-014	1.39135e-014	3.09007e-015	1.16303e-014	7.16317e-015	-1.50574e-014	-5.47865e-015	-6.83686e-015	-4.8012e-015	-7.05847e-015	-4.58333e-015	-1.37695e-016	3.28653e-015	-4.72588e-015
9.67566e-015	1.44445e-014	1.07217e-014	1.07634e-014	7.57482e-015	4.76252e-015	-4.36783e-015	-2.41439e-016	3.07275e-015	1.7516e-015	1.56044e-014	1.81623e-014	1.46206e-014	2.71094e-015	1.16372e-014	7.23038e-015	-1.49069e-014	-5.35526e-015	-6.62301e-015	-4.84416e-015	-7.32471e-015	-4.3855e-015	1.69822e-016	2.97818e-015	-4.21177e-015
1.02176e-014	1.44573e-014	1.06843e-014	1.06435e-014	7.48272e-015	4.88447e-015	-4.03602e-015	7.68309e-016	2.97701e-015	1.6287e-015	1.57566e-014	1.83699e-014	1.53421e-014	2.35961e-015	1.16103e-014	7.30105e-015	-1.4745e-014	-5.22475e-015	-6.37617e-015	-4.88293e-015	-7.5735e-015	-4.18546e-015	4.63701e-016	2.68288e-015	-3.71775e-015
1.07792e-014	1.44559e-014	1.06233e-014	1.0517e-014	7.42563e-015	5.0101e-015	-3.69073e-015	1.77608e-015	2.91201e-015	1.54234e-015	1.59216e-014	1.85688e-014	1.60737e-014	2.03796e-015	1.15497e-014	7.37461e-015	-1.45725e-014	-5.08799e-015	-6.09542e-015	-4.9181e-015	-7.80282e-015	-3.98401e-015	7.41585e-016	2.40191e-015	-3.2453e-015
1.13575e-014	1.444e-014	1.05385e-014	1.03833e-014	7.40283e-015	5.13915e-015	-3.33326e-015	2.77638e-015	2.87804e-015	1.49289e-015	1.60983e-014	1.87575e-014	1.68115e-014	1.74763e-015	1.14558e-014	7.45002e-015	-1.4391e-014	-4.9462e-015	-5.78123e-015	-4.95028e-015	-8.01135e-015	-3.78281e-015	1.00097e-015	2.13627e-015	-2.79588e-015
1.19491e-014	1.44096e-014	1.04307e-014	1.02429e-014	7.41281e-015	5.2708e-015	-2.96587e-015	3.76365e-015	2.87487e-015	1.48051e-015	1.62852e-014	1.89347e-014	1.75509e-014	1.48989e-015	1.13293e-014	7.52642e-015	-1.42028e-014	-4.80047e-015	-5.43349e-015	-4.98029e-015	-8.19771e-015	-3.58323e-015	1.23972e-015	1.88699e-015	-2.37064e-015
1.25503e-014	1.43646e-014	1.03007e-014	1.00957e-014	7.45419e-015	5.40485e-015	-2.59077e-015	4.73178e-015	2.90189e-015	1.50453e-015	1.64812e-014	1.90991e-014	1.82869e-014	1.26547e-015	1.11716e-014	7.60302e-015	-1.40092e-014	-4.6518e-015	-5.05338e-015	-5.00929e-015	-8.36076e-015	-3.38672e-015	1.45583e-015	1.6546e-015	-1.9708e-015
1.31571e-014	1.4306e-014	1.015e-014	9.94179e-015	7.52548e-015	5.54044e-015	-2.20977e-015	5.67532e-015	2.95807e-015	1.56431e-015	1.66849e-014	1.92492e-014	1.90144e-014	1.07471e-015	1.09836e-014	7.67891e-015	-1.38121e-014	-4.50188e-015	-4.64272e-015	-5.03876e-015	-8.50017e-015	-3.19457e-015	1.64742e-015	1.43907e-015	-1.59739e-015
1.37658e-014	1.4234e-014	9.97933e-015	9.78161e-015	7.62432e-015	5.67703e-015	-1.82532e-015	6.58854e-015	3.04244e-015	1.65855e-015	1.68947e-014	1.93837e-014	1.97287e-014	9.17826e-016	1.07674e-014	7.75331e-015	-1.3613e-014	-4.35212e-015	-4.20331e-015	-5.07021e-015	-8.61562e-015	-3.0081e-015	1.81317e-015	1.24146e-015	-1.25131e-015
1.43719e-014	1.41489e-014	9.78935e-015	9.61541e-015	7.74759e-015	5.81401e-015	-1.44022e-015	7.46622e-015	3.15343e-015	1.78575e-015	1.71086e-014	1.95011e-014	2.04256e-014	7.94571e-016	1.05248e-014	7.82455e-015	-1.34139e-014	-4.20446e-015	-3.73705e-015	-5.10503e-015	-8.70733e-015	-2.82847e-015	1.95188e-015	1.06228e-015	-9.32781e-016
1.49714e-014	1.40512e-014	9.58195e-015	9.44329e-015	7.89251e-015	5.95096e-015	-1.05667e-015	8.3025e-015	3.28908e-015	1.94425e-015	1.73251e-014	1.96008e-014	2.10998e-014	7.05079e-016	1.02576e-014	7.89159e-015	-1.3217e-014	-4.06072e-015	-3.24719e-015	-5.14446e-015	-8.77486e-015	-2.65723e-015	2.06264e-015	9.02076e-016	-6.42801e-016
1.55598e-014	1.39422e-014	9.35843e-015	9.26514e-015	8.05539e-015	6.08702e-015	-6.77708e-016	9.09215e-015	3.44748e-015	2.13181e-015	1.75425e-014	1.96816e-014	2.17467e-014	6.47961e-016	9.96862e-015	7.95292e-015	-1.30243e-014	-3.92304e-015	-2.73658e-015	-5.18954e-015	-8.81876e-015	-2.4959e-015	2.14461e-015	7.60422e-016	-3.81273e-016
1.61324e-014	1.38228e-014	9.12062e-015	9.08165e-015	8.23298e-015	6.22102e-015	-3.06181e-016	9.83001e-015	3.62654e-015	2.34591e-015	1.7759e-014	1.97424e-014	2.2362e-014	6.21764e-016	9.66031e-015	8.00639e-015	-1.2838e-014	-3.79324e-015	-2.20849e-015	-5.24169e-015	-8.84028e-015	-2.34563e-015	2.19736e-015	6.37179e-016	-1.48059e-016
1.66848e-014	1.36938e-014	8.87003e-015	8.89328e-015	8.42152e-015	6.35188e-015	5.40765e-017	1.05116e-014	3.82361e-015	2.58405e-015	1.79727e-014	1.97824e-014	2.2941e-014	6.25628e-016	9.33516e-015	8.05089e-015	-1.26601e-014	-3.67297e-015	-1.66742e-015	-5.30201e-015	-8.83977e-015	-2.20777e-015	2.22058e-015	5.32303e-016	5.61221e-017
1.72124e-014	1.35564e-014	8.60841e-015	8.7004e-015	8.6168e-015	6.47833e-015	4.00191e-016	1.11322e-014	4.03573e-015	2.84315e-015	1.81818e-014	1.98008e-014	2.34799e-014	6.57349e-016	8.99598e-015	8.08535e-015	-1.24926e-014	-3.56395e-015	-1.11781e-015	-5.37211e-015	-8.81798e-015	-2.08334e-015	2.21441e-015	4.45891e-016	2.31838e-016
1.77108e-014	1.34116e-014	8.33779e-015	8.503e-015	8.8143e-015	6.59974e-015	7.29322e-016	1.16874e-014	4.2599e-015	3.11979e-015	1.83846e-014	1.9797e-014	2.39749e-014	7.14587e-016	8.64553e-015	8.10802e-015	-1.23378e-014	-3.46786e-015	-5.64434e-016	-5.45312e-015	-8.7761e-015	-1.97335e-015	2.17903e-015	3.77909e-016	3.7978e-016
1.81757e-014	1.32605e-014	8.05963e-015	8.3013e-015	9.01001e-015	6.71515e-015	1.03812e-015	1.21737e-014	4.49253e-015	3.41086e-015	1.85794e-014	1.97706e-014	2.44224e-014	7.95281e-016	8.2868e-015	8.11727e-015	-1.21983e-014	-3.38683e-015	-1.22687e-017	-5.54635e-015	-8.71605e-015	-1.87905e-015	2.11532e-015	3.27947e-016	5.00503e-016
1.86026e-014	1.31038e-014	7.77602e-015	8.09519e-015	9.20038e-015	6.82371e-015	1.32317e-015	1.25876e-014	4.73025e-015	3.71308e-015	1.87641e-014	1.97213e-014	2.48195e-014	8.96616e-016	7.92256e-015	8.11126e-015	-1.2076e-014	-3.3231e-015	5.33633e-016	-5.65237e-015	-8.63974e-015	-1.80113e-015	2.02445e-015	2.95759e-016	5.94321e-016
1.89879e-014	1.29429e-014	7.48831e-015	7.88484e-015	9.38085e-015	6.92472e-015	1.58116e-015	1.29264e-014	4.96973e-015	4.02295e-015	1.89371e-014	1.96489e-014	2.51635e-014	1.01596e-015	7.55583e-015	8.08895e-015	-1.19726e-014	-3.27779e-015	1.06708e-015	-5.77186e-015	-8.54933e-015	-1.74046e-015	1.9082e-015	2.8086e-016	6.61666e-016
1.93281e-014	1.27784e-014	7.19808e-015	7.67097e-015	9.54733e-015	7.01723e-015	1.80947e-015	1.3188e-014	5.20744e-015	4.33672e-015	1.90968e-014	1.95532e-014	2.54516e-014	1.14993e-015	7.18924e-015	8.04877e-015	-1.18896e-014	-3.25185e-015	1.58268e-015	-5.90568e-015	-8.4471e-015	-1.69764e-015	1.76813e-015	2.82209e-016	7.03138e-016
1.96194e-014	1.26114e-014	6.9073e-015	7.45385e-015	9.69587e-015	7.10038e-015	2.00543e-015	1.33709e-014	5.43936e-015	4.65106e-015	1.92415e-014	1.9434e-014	2.56819e-014	1.29543e-015	6.82515e-015	7.98879e-015	-1.18288e-014	-3.24691e-015	2.07494e-015	-6.05446e-015	-8.3352e-015	-1.67314e-015	1.60612e-015	2.99077e-016	7.19614e-016
1.98591e-014	1.24431e-014	6.61717e-015	7.23343e-015	9.82268e-015	7.1731e-015	2.16624e-015	1.34738e-014	5.66204e-015	4.96209e-015	1.93694e-014	1.92915e-014	2.58528e-014	1.44945e-015	6.46577e-015	7.90793e-015	-1.17918e-014	-3.26387e-015	2.53815e-015	-6.21832e-015	-8.21586e-015	-1.66733e-015	1.4244e-015	3.30909e-016	7.11746e-016
2.00451e-014	1.22744e-014	6.32868e-015	7.00987e-015	9.92321e-015	7.23455e-015	2.28913e-015	1.34957e-014	5.8722e-015	5.26651e-015	1.94793e-014	1.91261e-014	2.59633e-014	1.60831e-015	6.11352e-015	7.80524e-015	-1.17796e-014	-3.30372e-015	2.96656e-015	-6.39717e-015	-8.09181e-015	-1.68043e-015	1.22555e-015	3.76955e-016	6.80383e-016
2.01751e-014	1.2106e-014	6.04321e-015	6.78347e-015	9.99399e-015	7.2845e-015	2.37167e-015	1.34366e-014	6.06627e-015	5.56073e-015	1.95697e-014	1.89379e-014	2.60127e-014	1.76856e-015	5.77004e-015	7.67878e-015	-1.17934e-014	-3.36737e-015	3.35465e-015	-6.59138e-015	-7.96559e-015	-1.71259e-015	1.01202e-015	4.3657e-016	6.26326e-016
2.02472e-014	1.19388e-014	5.76161e-015	6.55436e-015	1.00326e-014	7.32216e-015	2.41161e-015	1.32971e-014	6.24083e-015	5.84129e-015	1.96391e-014	1.87277e-014	2.6001e-014	1.92719e-015	5.43676e-015	7.52716e-015	-1.18341e-014	-3.45528e-015	3.69733e-015	-6.80107e-015	-7.83948e-015	-1.764e-015	7.8653e-016	5.08644e-016	5.50587e-016
2.02602e-014	1.17739e-014	5.48444e-015	6.32255e-015	1.00364e-014	7.34699e-015	2.4072e-015	1.30789e-014	6.39258e-015	6.10482e-015	1.96867e-014	1.84957e-014	2.59286e-014	2.08082e-015	5.1155e-015	7.34967e-015	-1.19023e-014	-3.56813e-015	3.98923e-015	-7.02555e-015	-7.71615e-015	-1.83398e-015	5.52319e-016	5.92082e-016	4.53794e-016
2.02132e-014	1.16116e-014	5.21252e-015	6.0885e-015	1.00021e-014	7.35907e-015	2.35691e-015	1.27839e-014	6.51903e-015	6.34847e-015	1.97109e-014	1.82427e-014	2.57958e-014	2.22634e-015	4.80771e-015	7.14527e-015	-1.19979e-014	-3.7064e-015	4.22551e-015	-7.26428e-015	-7.59813e-015	-1.92197e-015	3.12311e-016	6.86324e-016	3.37131e-016
2.01057e-014	1.14528e-014	4.9463e-015	5.85249e-015	9.92724e-015	7.35824e-015	2.25995e-015	1.24143e-014	6.61776e-015	6.56904e-015	1.97112e-014	1.79694e-014	2.56046e-014	2.36026e-015	4.5137e-015	6.91318e-015	-1.21211e-014	-3.87022e-015	4.402e-015	-7.51619e-015	-7.48807e-015	-2.02742e-015	6.96154e-017	7.89927e-016	2.01251e-016
1.99385e-014	1.12977e-014	4.68574e-015	5.61484e-015	9.81009e-015	7.34439e-015	2.11568e-015	1.19733e-014	6.68602e-015	6.76404e-015	1.96867e-014	1.76766e-014	2.53566e-014	2.47979e-015	4.23431e-015	6.65262e-015	-1.22715e-014	-4.05949e-015	4.5151e-015	-7.78004e-015	-7.38858e-015	-2.15008e-015	-1.72404e-016	9.01648e-016	4.70652e-017
1.97131e-014	1.11468e-014	4.43109e-015	5.37537e-015	9.64972e-015	7.31724e-015	1.92416e-015	1.14643e-014	6.72174e-015	6.93096e-015	1.96366e-014	1.73652e-014	2.50536e-014	2.58194e-015	3.97001e-015	6.36286e-015	-1.24482e-014	-4.27381e-015	4.56095e-015	-8.05508e-015	-7.30225e-015	-2.28893e-015	-4.10539e-016	1.02031e-015	-1.24478e-016
1.94311e-014	1.10003e-014	4.18226e-015	5.13421e-015	9.44453e-015	7.27691e-015	1.68562e-015	1.08906e-014	6.72367e-015	7.06769e-015	1.95602e-014	1.70362e-014	2.46984e-014	2.66441e-015	3.72044e-015	6.04365e-015	-1.26506e-014	-4.51284e-015	4.53681e-015	-8.3401e-015	-7.23061e-015	-2.44332e-015	-6.41633e-016	1.14437e-015	-3.123e-016
1.9094e-014	1.0858e-014	3.93907e-015	4.89179e-015	9.19442e-015	7.22386e-015	1.40114e-015	1.02573e-014	6.68982e-015	7.1724e-015	1.94568e-014	1.66904e-014	2.42939e-014	2.7251e-015	3.48532e-015	5.69444e-015	-1.28781e-014	-4.77616e-015	4.44013e-015	-8.6332e-015	-7.17619e-015	-2.61242e-015	-8.62527e-016	1.27276e-015	-5.1571e-016
1.87046e-014	1.07202e-014	3.70081e-015	4.64802e-015	8.89908e-015	7.15904e-015	1.07191e-015	9.5693e-015	6.61907e-015	7.2435e-015	1.9326e-014	1.63292e-014	2.38431e-014	2.76178e-015	3.26391e-015	5.31533e-015	-1.31295e-014	-5.06343e-015	4.26895e-015	-8.93329e-015	-7.14056e-015	-2.79494e-015	-1.07029e-015	1.40375e-015	-7.33374e-016
1.82658e-014	1.05874e-014	3.46676e-015	4.40293e-015	8.55839e-015	7.08257e-015	6.99399e-016	8.83181e-015	6.51062e-015	7.27979e-015	1.91675e-014	1.59535e-014	2.33498e-014	2.77232e-015	3.05533e-015	4.90649e-015	-1.34031e-014	-5.37339e-015	4.02237e-015	-9.23804e-015	-7.12557e-015	-2.98948e-015	-1.26244e-015	1.53588e-015	-9.64403e-016
1.77808e-014	1.04596e-014	3.23593e-015	4.15678e-015	8.1732e-015	6.99503e-015	2.85553e-016	8.05038e-015	6.36384e-015	7.28031e-015	1.89813e-014	1.55644e-014	2.28175e-014	2.75555e-015	2.85806e-015	4.46796e-015	-1.36974e-014	-5.70507e-015	3.69996e-015	-9.54579e-015	-7.13261e-015	-3.19464e-015	-1.43594e-015	1.66778e-015	-1.20757e-015
1.7254e-014	1.03365e-014	3.00762e-015	3.90931e-015	7.74426e-015	6.89708e-015	-1.67003e-016	7.2309e-015	6.17925e-015	7.24426e-015	1.87677e-014	1.51632e-014	2.22499e-014	2.71034e-015	2.67106e-015	4.00023e-015	-1.40101e-014	-6.05716e-015	3.30203e-015	-9.85473e-015	-7.16266e-015	-3.40884e-015	-1.58832e-015	1.7975e-015	-1.46184e-015
1.66892e-014	1.02175e-014	2.78111e-015	3.6604e-015	7.27308e-015	6.78936e-015	-6.55378e-016	6.37916e-015	5.95693e-015	7.17159e-015	1.85268e-014	1.47507e-014	2.16511e-014	2.63557e-015	2.4929e-015	3.50396e-015	-1.43397e-014	-6.42833e-015	2.8292e-015	-1.01631e-014	-7.21703e-015	-3.63078e-015	-1.71742e-015	1.92318e-015	-1.72664e-015
1.60914e-014	1.01022e-014	2.55515e-015	3.41038e-015	6.76142e-015	6.67294e-015	-1.17573e-015	5.50143e-015	5.69817e-015	7.06181e-015	1.82586e-014	1.43282e-014	2.10254e-014	2.53109e-015	2.32199e-015	2.97977e-015	-1.46833e-014	-6.81749e-015	2.28279e-015	-1.04687e-014	-7.2966e-015	-3.85876e-015	-1.82123e-015	2.04326e-015	-2.00074e-015
1.54651e-014	9.99024e-015	2.32893e-015	3.15891e-015	6.21125e-015	6.54924e-015	-1.72476e-015	4.60404e-015	5.40475e-015	6.91543e-015	1.7964e-014	1.38968e-014	2.0377e-014	2.3964e-015	2.15667e-015	2.42848e-015	-1.5038e-014	-7.22357e-015	1.66511e-015	-1.07695e-014	-7.40192e-015	-4.09137e-015	-1.89826e-015	2.15614e-015	-2.28286e-015
1.48154e-014	9.88159e-015	2.1013e-015	2.90637e-015	5.62484e-015	6.41957e-015	-2.29814e-015	3.69362e-015	5.07848e-015	6.73233e-015	1.76431e-014	1.34576e-014	1.97103e-014	2.23207e-015	1.99471e-015	1.85077e-015	-1.54023e-014	-7.64487e-015	9.78833e-016	-1.10636e-014	-7.53369e-015	-4.32703e-015	-1.94759e-015	2.25995e-015	-2.57157e-015
1.41479e-014	9.77579e-015	1.87146e-015	2.65288e-015	5.00491e-015	6.28486e-015	-2.89077e-015	2.77696e-015	4.72108e-015	6.51378e-015	1.72968e-014	1.30119e-014	1.90299e-014	2.03827e-015	1.83424e-015	1.24845e-015	-1.57736e-014	-8.07989e-015	2.27675e-016	-1.1349e-014	-7.69202e-015	-4.56396e-015	-1.96829e-015	2.35257e-015	-2.86531e-015
1.34679e-014	9.67237e-015	1.63843e-015	2.3985e-015	4.35423e-015	6.14624e-015	-3.49819e-015	1.86074e-015	4.33475e-015	6.26086e-015	1.69263e-014	1.25609e-014	1.83397e-014	1.81546e-015	1.67367e-015	6.23286e-016	-1.61494e-014	-8.52746e-015	-5.84546e-016	-1.16237e-014	-7.87667e-015	-4.80067e-015	-1.96025e-015	2.43266e-015	-3.16285e-015
1.27808e-014	9.57079e-015	1.40093e-015	2.14344e-015	3.67615e-015	6.00459e-015	-4.11511e-015	9.50166e-016	3.92251e-015	5.97522e-015	1.65326e-014	1.21059e-014	1.76434e-014	1.56509e-015	1.51128e-015	-2.36145e-017	-1.6527e-014	-8.9857e-015	-1.45294e-015	-1.18862e-014	-8.08727e-015	-5.03531e-015	-1.92306e-015	2.49858e-015	-3.46302e-015
1.20921e-014	9.47049e-015	1.15839e-015	1.8881e-015	2.97396e-015	5.86161e-015	-4.7364e-015	5.11416e-017	3.48715e-015	5.65847e-015	1.61172e-014	1.1648e-014	1.69455e-014	1.288e-015	1.3453e-015	-6.90069e-016	-1.69041e-014	-9.45337e-015	-2.37284e-015	-1.21349e-014	-8.32295e-015	-5.26658e-015	-1.85721e-015	2.54834e-015	-3.76461e-015
1.14071e-014	9.37093e-015	9.10616e-016	1.63201e-015	2.2511e-015	5.71785e-015	-5.35673e-015	-8.30918e-016	3.03197e-015	5.31261e-015	1.56814e-014	1.11881e-014	1.62504e-014	9.85804e-016	1.17417e-015	-1.37424e-015	-1.72784e-014	-9.92886e-015	-3.33918e-015	-1.23685e-014	-8.58279e-015	-5.49319e-015	-1.76359e-015	2.58013e-015	-4.06601e-015
1.0731e-014	9.27173e-015	6.57205e-016	1.37632e-015	1.51148e-015	5.57462e-015	-5.97038e-015	-1.69025e-015	2.56072e-015	4.93946e-015	1.52265e-014	1.07275e-014	1.5562e-014	6.60322e-016	9.96144e-016	-2.07403e-015	-1.76468e-014	-1.04105e-014	-4.34586e-015	-1.25858e-014	-8.86609e-015	-5.71363e-015	-1.64319e-015	2.5928e-015	-4.36547e-015
1.00692e-014	9.1722e-015	3.97494e-016	1.1215e-015	7.5938e-016	5.43303e-015	-6.57162e-015	-2.52224e-015	2.07672e-015	4.54128e-015	1.47542e-014	1.02674e-014	1.4884e-014	3.13649e-016	8.1021e-016	-2.78719e-015	-1.80074e-014	-1.08977e-014	-5.38661e-015	-1.27856e-014	-9.17136e-015	-5.92618e-015	-1.49723e-015	2.58516e-015	-4.66107e-015
9.42672e-015	9.072e-015	1.30994e-016	8.67317e-016	-2.01458e-018	5.29403e-015	-7.15509e-015	-3.32225e-015	1.58323e-015	4.12079e-015	1.42666e-014	9.80883e-015	1.42195e-014	-5.25692e-017	6.1504e-016	-3.51143e-015	-1.83583e-014	-1.13891e-014	-6.45515e-015	-1.2967e-014	-9.49728e-015	-6.12983e-015	-1.32751e-015	2.55614e-015	-4.95138e-015
8.80801e-015	8.97073e-015	-1.42162e-016	6.14349e-016	-7.68912e-016	5.15881e-015	-7.71507e-015	-4.08658e-015	1.08364e-015	3.68061e-015	1.37653e-014	9.3531e-015	1.3572e-014	-4.3553e-016	4.09741e-016	-4.24421e-015	-1.86976e-014	-1.18835e-014	-7.54462e-015	-1.31289e-014	-9.84186e-015	-6.3234e-015	-1.13602e-015	2.50399e-015	-5.23533e-015
8.21705e-015	8.86794e-015	-4.22008e-016	3.62925e-016	-1.53705e-015	5.02809e-015	-8.24587e-015	-4.81141e-015	5.82365e-016	3.22333e-015	1.32526e-014	8.90105e-015	1.29443e-014	-8.33158e-016	1.93589e-016	-4.98278e-015	-1.90241e-014	-1.23798e-014	-8.6486e-015	-1.3271e-014	-1.02038e-014	-6.50599e-015	-9.25269e-016	2.42822e-015	-5.51101e-015
7.65777e-015	8.76367e-015	-7.08013e-016	1.13165e-016	-2.30231e-015	4.9023e-015	-8.74259e-015	-5.49393e-015	8.28483e-017	2.75171e-015	1.27309e-014	8.45348e-015	1.23391e-014	-1.24315e-015	-3.38267e-017	-5.7245e-015	-1.93359e-014	-1.28768e-014	-9.76055e-015	-1.3393e-014	-1.05811e-014	-6.6763e-015	-6.98013e-016	2.32798e-015	-5.77675e-015
7.13374e-015	8.65758e-015	-9.99181e-016	-1.3393e-016	-3.06117e-015	4.78234e-015	-9.20058e-015	-6.13167e-015	-4.10825e-016	2.26868e-015	1.22025e-014	8.01202e-015	1.17587e-014	-1.66316e-015	-2.72486e-016	-6.46718e-015	-1.96323e-014	-1.33736e-014	-1.08736e-014	-1.34953e-014	-1.09716e-014	-6.83348e-015	-4.5699e-016	2.2029e-015	-6.0312e-015
6.64825e-015	8.54919e-015	-1.29523e-015	-3.78037e-016	-3.80998e-015	4.6684e-015	-9.61511e-015	-6.72284e-015	-8.95054e-016	1.77723e-015	1.16698e-014	7.57727e-015	1.12056e-014	-2.09074e-015	-5.2285e-016	-7.20842e-015	-1.9912e-014	-1.38693e-014	-1.19809e-014	-1.35785e-014	-1.13732e-014	-6.97688e-015	-2.05179e-016	2.0527e-015	-6.27331e-015
6.20378e-015	8.43841e-015	-1.59522e-015	-6.18598e-016	-4.54442e-015	4.56068e-015	-9.98165e-015	-7.26608e-015	-1.36678e-015	1.2803e-015	1.11354e-014	7.15029e-015	1.06815e-014	-2.52381e-015	-7.84977e-016	-7.94558e-015	-2.01744e-014	-1.43626e-014	-1.30763e-014	-1.36433e-014	-1.17832e-014	-7.10583e-015	5.38332e-017	1.87729e-015	-6.50133e-015
5.80256e-015	8.32548e-015	-1.89779e-015	-8.54739e-016	-5.26094e-015	4.45971e-015	-1.02964e-014	-7.76019e-015	-1.82296e-015	7.8104e-016	1.06016e-014	6.73219e-015	1.0188e-014	-2.95956e-015	-1.05799e-015	-8.67581e-015	-2.04194e-014	-1.48529e-014	-1.4154e-014	-1.36903e-014	-1.21993e-014	-7.22011e-015	3.16718e-016	1.67706e-015	-6.71393e-015
5.44585e-015	8.21064e-015	-2.20174e-015	-1.08594e-015	-5.95618e-015	4.36546e-015	-1.05562e-014	-8.20532e-015	-2.26023e-015	2.82674e-016	1.00715e-014	6.32407e-015	9.72626e-015	-3.39592e-015	-1.34104e-015	-9.39675e-015	-2.06472e-014	-1.53396e-014	-1.52077e-014	-1.37208e-014	-1.26196e-014	-7.31938e-015	5.8034e-016	1.4526e-015	-6.90976e-015
5.1351e-015	8.09384e-015	-2.50587e-015	-1.31094e-015	-6.62673e-015	4.2776e-015	-1.07588e-014	-8.60183e-015	-2.67592e-015	-2.11975e-016	9.54799e-015	5.9271e-015	9.29764e-015	-3.83043e-015	-1.63376e-015	-1.01061e-014	-2.08578e-014	-1.58224e-014	-1.62322e-014	-1.37364e-014	-1.30415e-014	-7.40377e-015	8.41251e-016	1.20474e-015	-7.08724e-015
4.87094e-015	7.97537e-015	-2.80877e-015	-1.52904e-015	-7.2693e-015	4.19597e-015	-1.09013e-014	-8.95004e-015	-3.06712e-015	-6.99796e-016	9.03349e-015	5.54235e-015	8.90304e-015	-4.26143e-015	-1.93473e-015	-1.08011e-014	-2.10519e-014	-1.63006e-014	-1.7222e-014	-1.37388e-014	-1.34625e-014	-7.47311e-015	1.09602e-015	9.34889e-016	-7.24561e-015
4.65376e-015	7.85585e-015	-3.109e-015	-1.73961e-015	-7.88124e-015	4.12056e-015	-1.09822e-014	-9.25168e-015	-3.43193e-015	-1.17764e-015	8.53055e-015	5.17105e-015	8.54305e-015	-4.68745e-015	-2.24254e-015	-1.14798e-014	-2.12301e-014	-1.67736e-014	-1.81717e-014	-1.37297e-014	-1.38809e-014	-7.52741e-015	1.34157e-015	6.44587e-016	-7.38378e-015
4.48326e-015	7.736e-015	-3.40511e-015	-1.94164e-015	-8.46001e-015	4.05172e-015	-1.10006e-014	-9.50799e-015	-3.76784e-015	-1.64246e-015	8.04217e-015	4.81394e-015	8.21817e-015	-5.10685e-015	-2.55549e-015	-1.21402e-014	-2.13936e-014	-1.72412e-014	-1.90775e-014	-1.37115e-014	-1.4294e-014	-7.5668e-015	1.57439e-015	3.35315e-016	-7.50099e-015
4.35917e-015	7.6164e-015	-3.69566e-015	-2.13459e-015	-9.00283e-015	3.98878e-015	-1.09563e-014	-9.72147e-015	-4.07368e-015	-2.09207e-015	7.57077e-015	4.4722e-015	7.92849e-015	-5.51835e-015	-2.87165e-015	-1.27797e-014	-2.15436e-014	-1.77032e-014	-1.99354e-014	-1.3686e-014	-1.46989e-014	-7.59192e-015	1.7918e-015	9.34828e-018	-7.59647e-015
4.28048e-015	7.4976e-015	-3.97867e-015	-2.31782e-015	-9.5076e-015	3.93136e-015	-1.08498e-014	-9.89439e-015	-4.34865e-015	-2.52374e-015	7.11912e-015	4.14668e-015	7.67399e-015	-5.92069e-015	-3.18909e-015	-1.33965e-014	-2.16816e-014	-1.81594e-014	-2.07423e-014	-1.36563e-014	-1.50935e-014	-7.60327e-015	1.99124e-015	-3.3131e-016	-7.66959e-015
4.24561e-015	7.38019e-015	-4.25259e-015	-2.49058e-015	-9.97224e-015	3.8787e-015	-1.06817e-014	-1.00295e-014	-4.59202e-015	-2.93463e-015	6.69007e-015	3.83872e-015	7.45413e-015	-6.31296e-015	-3.50608e-015	-1.39888e-014	-2.18093e-014	-1.86101e-014	-2.14955e-014	-1.36253e-014	-1.54756e-014	-7.6016e-015	2.16981e-015	-6.84021e-016	-7.72053e-015
4.25237e-015	7.2648e-015	-4.51588e-015	-2.65223e-015	-1.03951e-014	3.82979e-015	-1.04537e-014	-1.01304e-014	-4.80311e-015	-3.32273e-015	6.28577e-015	3.54917e-015	7.26821e-015	-6.69388e-015	-3.82099e-015	-1.45552e-014	-2.19291e-014	-1.90545e-014	-2.21924e-014	-1.35949e-014	-1.58434e-014	-7.5875e-015	2.32549e-015	-1.04555e-015	-7.74883e-015
4.29882e-015	7.15236e-015	-4.76733e-015	-2.80236e-015	-1.07745e-014	3.78407e-015	-1.01674e-014	-1.02e-014	-4.98171e-015	-3.68569e-015	5.90854e-015	3.27918e-015	7.11609e-015	-7.0634e-015	-4.13179e-015	-1.50943e-014	-2.20428e-014	-1.9492e-014	-2.28309e-014	-1.35673e-014	-1.61952e-014	-7.56204e-015	2.45657e-015	-1.41306e-015	-7.75467e-015
4.38303e-015	7.04378e-015	-5.00524e-015	-2.94032e-015	-1.11092e-014	3.74073e-015	-9.82588e-015	-1.02422e-014	-5.12773e-015	-4.02147e-015	5.56054e-015	3.02973e-015	6.99677e-015	-7.42164e-015	-4.43637e-015	-1.56053e-014	-2.21525e-014	-1.99227e-014	-2.34097e-014	-1.35447e-014	-1.6529e-014	-7.52592e-015	2.56133e-015	-1.78364e-015	-7.73807e-015
4.50257e-015	6.93976e-015	-5.22804e-015	-3.06572e-015	-1.13987e-014	3.69942e-015	-9.43264e-015	-1.02604e-014	-5.24201e-015	-4.3283e-015	5.24378e-015	2.80169e-015	6.90921e-015	-7.76892e-015	-4.73261e-015	-1.60868e-014	-2.22598e-014	-2.03465e-014	-2.39286e-014	-1.35302e-014	-1.68433e-014	-7.48029e-015	2.63873e-015	-2.15369e-015	-7.6991e-015
4.65461e-015	6.84118e-015	-5.43468e-015	-3.17799e-015	-1.16425e-014	3.65894e-015	-8.99142e-015	-1.02588e-014	-5.3261e-015	-4.60477e-015	4.96007e-015	2.59589e-015	6.8525e-015	-8.10508e-015	-5.0188e-015	-1.65383e-014	-2.23673e-014	-2.07632e-014	-2.43875e-014	-1.35261e-014	-1.71363e-014	-7.426e-015	2.68803e-015	-2.51971e-015	-7.63854e-015
4.83637e-015	6.74901e-015	-5.62424e-015	-3.27698e-015	-1.18409e-014	3.61844e-015	-8.50655e-015	-1.02404e-014	-5.3809e-015	-4.84944e-015	4.71105e-015	2.41349e-015	6.82593e-015	-8.43059e-015	-5.29328e-015	-1.69589e-014	-2.24774e-014	-2.11721e-014	-2.4787e-014	-1.35351e-014	-1.74064e-014	-7.36395e-015	2.70888e-015	-2.87806e-015	-7.55703e-015
5.0457e-015	6.66421e-015	-5.79631e-015	-3.3624e-015	-1.19934e-014	3.57728e-015	-7.98338e-015	-1.02092e-014	-5.4076e-015	-5.06115e-015	4.49811e-015	2.2552e-015	6.82867e-015	-8.74634e-015	-5.55429e-015	-1.73488e-014	-2.25921e-014	-2.15732e-014	-2.51279e-014	-1.35591e-014	-1.76528e-014	-7.29529e-015	2.70154e-015	-3.22509e-015	-7.45549e-015
5.27973e-015	6.58773e-015	-5.95018e-015	-3.43391e-015	-1.21009e-014	3.53464e-015	-7.4268e-015	-1.01685e-014	-5.40795e-015	-5.23942e-015	4.32237e-015	2.12163e-015	6.85973e-015	-9.05339e-015	-5.80024e-015	-1.77077e-014	-2.27136e-014	-2.19664e-014	-2.54116e-014	-1.36001e-014	-1.78743e-014	-7.22175e-015	2.66649e-015	-3.55756e-015	-7.33531e-015
5.53574e-015	6.52034e-015	-6.08602e-015	-3.49154e-015	-1.21642e-014	3.48961e-015	-6.84243e-015	-1.01219e-014	-5.38425e-015	-5.38311e-015	4.18478e-015	2.01299e-015	6.91811e-015	-9.35264e-015	-6.02955e-015	-1.80363e-014	-2.28441e-014	-2.23512e-014	-2.56401e-014	-1.36606e-014	-1.80705e-014	-7.14431e-015	2.60466e-015	-3.87176e-015	-7.19783e-015
5.81073e-015	6.46296e-015	-6.20382e-015	-3.53596e-015	-1.21847e-014	3.44128e-015	-6.23672e-015	-1.00724e-014	-5.33875e-015	-5.492e-015	4.08552e-015	1.93006e-015	7.00215e-015	-9.64528e-015	-6.24088e-015	-1.83347e-014	-2.29858e-014	-2.27271e-014	-2.58153e-014	-1.37426e-014	-1.82409e-014	-7.06397e-015	2.51725e-015	-4.16417e-015	-7.04472e-015
6.10216e-015	6.41615e-015	-6.30346e-015	-3.5674e-015	-1.21635e-014	3.38945e-015	-5.6156e-015	-1.00227e-014	-5.27393e-015	-5.56564e-015	4.02496e-015	1.873e-015	7.11088e-015	-9.93288e-015	-6.43368e-015	-1.86033e-014	-2.31402e-014	-2.30932e-014	-2.59402e-014	-1.38473e-014	-1.83855e-014	-6.98186e-015	2.40599e-015	-4.43167e-015	-6.87722e-015
6.40777e-015	6.38074e-015	-6.38566e-015	-3.5864e-015	-1.2103e-014	3.3332e-015	-4.98459e-015	-9.97558e-015	-5.19204e-015	-5.60406e-015	4.00339e-015	1.84189e-015	7.2427e-015	-1.02172e-014	-6.60707e-015	-1.88433e-014	-2.33084e-014	-2.34497e-014	-2.60179e-014	-1.39758e-014	-1.85044e-014	-6.89923e-015	2.27277e-015	-4.67128e-015	-6.69725e-015
6.72596e-015	6.35784e-015	-6.45136e-015	-3.5936e-015	-1.20053e-014	3.27195e-015	-4.35007e-015	-9.93286e-015	-5.09581e-015	-5.60748e-015	4.02037e-015	1.83696e-015	7.39655e-015	-1.04996e-014	-6.7604e-015	-1.90561e-014	-2.34915e-014	-2.37964e-014	-2.6051e-014	-1.4129e-014	-1.85976e-014	-6.81706e-015	2.11989e-015	-4.87994e-015	-6.50603e-015
7.05497e-015	6.34786e-015	-6.50151e-015	-3.5898e-015	-1.18724e-014	3.20541e-015	-3.71809e-015	-9.89613e-015	-4.98718e-015	-5.57694e-015	4.07536e-015	1.85801e-015	7.57094e-015	-1.07814e-014	-6.89268e-015	-1.92426e-014	-2.36912e-014	-2.41326e-014	-2.60433e-014	-1.43079e-014	-1.86655e-014	-6.73637e-015	1.95022e-015	-5.05537e-015	-6.30523e-015
7.39261e-015	6.35115e-015	-6.53715e-015	-3.57587e-015	-1.1708e-014	3.13305e-015	-3.09475e-015	-9.86731e-015	-4.86928e-015	-5.51314e-015	4.16738e-015	1.90498e-015	7.76459e-015	-1.10639e-014	-7.00371e-015	-1.94047e-014	-2.39075e-014	-2.44582e-014	-2.59981e-014	-1.45129e-014	-1.87084e-014	-6.65827e-015	1.7669e-015	-5.1954e-015	-6.0971e-015
7.73734e-015	6.36834e-015	-6.55996e-015	-3.55255e-015	-1.15149e-014	3.05471e-015	-2.4862e-015	-9.84734e-015	-4.74501e-015	-5.41661e-015	4.29525e-015	1.97737e-015	7.97623e-015	-1.13487e-014	-7.09387e-015	-1.95438e-014	-2.41408e-014	-2.47728e-014	-2.59189e-014	-1.47443e-014	-1.87276e-014	-6.58376e-015	1.57313e-015	-5.29786e-015	-5.88343e-015
8.0887e-015	6.39908e-015	-6.5716e-015	-3.52147e-015	-1.12962e-014	2.96989e-015	-1.89799e-015	-9.8373e-015	-4.61674e-015	-5.28895e-015	4.45738e-015	2.07476e-015	8.20414e-015	-1.16375e-014	-7.16324e-015	-1.96618e-014	-2.4391e-014	-2.50757e-014	-2.58095e-014	-1.50013e-014	-1.87241e-014	-6.51365e-015	1.37186e-015	-5.36153e-015	-5.66626e-015
8.44562e-015	6.44361e-015	-6.5738e-015	-3.48354e-015	-1.10555e-014	2.87874e-015	-1.33569e-015	-9.83746e-015	-4.48683e-015	-5.13137e-015	4.65239e-015	2.19637e-015	8.44727e-015	-1.19316e-014	-7.21255e-015	-1.97606e-014	-2.46582e-014	-2.53664e-014	-2.5674e-014	-1.52834e-014	-1.86989e-014	-6.44889e-015	1.16658e-015	-5.38539e-015	-5.4476e-015
8.807e-015	6.50258e-015	-6.56851e-015	-3.43969e-015	-1.07971e-014	2.78144e-015	-8.04034e-016	-9.84785e-015	-4.35683e-015	-4.94576e-015	4.8783e-015	2.3413e-015	8.70435e-015	-1.22323e-014	-7.24201e-015	-1.98422e-014	-2.49417e-014	-2.56448e-014	-2.55162e-014	-1.55896e-014	-1.86539e-014	-6.39008e-015	9.60646e-016	-5.36855e-015	-5.22933e-015
9.17265e-015	6.57562e-015	-6.55841e-015	-3.39158e-015	-1.05246e-014	2.67763e-015	-3.07653e-016	-9.86788e-015	-4.22909e-015	-4.73395e-015	5.13282e-015	2.50864e-015	8.97384e-015	-1.25404e-014	-7.25196e-015	-1.99088e-014	-2.52414e-014	-2.59106e-014	-2.53399e-014	-1.59189e-014	-1.85907e-014	-6.33785e-015	7.57669e-016	-5.31103e-015	-5.01307e-015
9.54199e-015	6.66258e-015	-6.54531e-015	-3.34078e-015	-1.02423e-014	2.56757e-015	1.49889e-016	-9.89657e-015	-4.10514e-015	-4.49773e-015	5.4136e-015	2.69725e-015	9.25479e-015	-1.28566e-014	-7.24384e-015	-1.99629e-014	-2.55556e-014	-2.61641e-014	-2.51489e-014	-1.62698e-014	-1.85113e-014	-6.29269e-015	5.60939e-016	-5.21309e-015	-4.80057e-015
9.91513e-015	6.76331e-015	-6.53134e-015	-3.28868e-015	-9.95498e-015	2.45114e-015	5.65147e-016	-9.93255e-015	-3.98668e-015	-4.23955e-015	5.71811e-015	2.90621e-015	9.54582e-015	-1.31814e-014	-7.21872e-015	-2.00062e-014	-2.58829e-014	-2.64048e-014	-2.49469e-014	-1.66401e-014	-1.84177e-014	-6.25508e-015	3.7377e-016	-5.07539e-015	-4.59366e-015
1.02922e-014	6.87732e-015	-6.51894e-015	-3.23701e-015	-9.66661e-015	2.32847e-015	9.35065e-016	-9.97433e-015	-3.87492e-015	-3.96146e-015	6.04361e-015	3.13395e-015	9.84531e-015	-1.35153e-014	-7.17798e-015	-2.00405e-014	-2.62214e-014	-2.66322e-014	-2.47373e-014	-1.70278e-014	-1.83115e-014	-6.22537e-015	1.995e-016	-4.8989e-015	-4.39396e-015
1.06735e-014	7.00405e-015	-6.51042e-015	-3.18747e-015	-9.38145e-015	2.19931e-015	1.25757e-015	-1.002e-014	-3.77114e-015	-3.666e-015	6.38725e-015	3.37917e-015	1.01523e-014	-1.38584e-014	-7.12292e-015	-2.00688e-014	-2.65691e-014	-2.68461e-014	-2.45239e-014	-1.74305e-014	-1.81949e-014	-6.20367e-015	4.09962e-017	-4.68528e-015	-4.20334e-015
1.10596e-014	7.14267e-015	-6.508e-015	-3.14153e-015	-9.10381e-015	2.06377e-015	1.53094e-015	-1.00675e-014	-3.67612e-015	-3.35608e-015	6.74619e-015	3.64027e-015	1.04653e-014	-1.42105e-014	-7.05489e-015	-2.00935e-014	-2.69239e-014	-2.7046e-014	-2.43093e-014	-1.78459e-014	-1.80703e-014	-6.19027e-015	-9.88827e-017	-4.4369e-015	-4.02262e-015
1.14506e-014	7.29249e-015	-6.51381e-015	-3.10089e-015	-8.83848e-015	1.92199e-015	1.75429e-015	-1.01152e-014	-3.59065e-015	-3.03412e-015	7.11762e-015	3.91552e-015	1.07832e-014	-1.45713e-014	-6.97546e-015	-2.01166e-014	-2.72836e-014	-2.72324e-014	-2.40961e-014	-1.82713e-014	-1.79399e-014	-6.18507e-015	-2.1745e-016	-4.15623e-015	-3.85323e-015
1.18466e-014	7.45279e-015	-6.53027e-015	-3.06724e-015	-8.58966e-015	1.77387e-015	1.92741e-015	-1.01602e-014	-3.51459e-015	-2.70268e-015	7.4983e-015	4.20251e-015	1.11045e-014	-1.49405e-014	-6.88643e-015	-2.01404e-014	-2.76454e-014	-2.74056e-014	-2.38877e-014	-1.87038e-014	-1.78063e-014	-6.18812e-015	-3.12751e-016	-3.84607e-015	-3.69651e-015
1.2248e-014	7.62253e-015	-6.55903e-015	-3.04199e-015	-8.36178e-015	1.61949e-015	2.0507e-015	-1.02008e-014	-3.4478e-015	-2.36408e-015	7.88492e-015	4.49966e-015	1.1428e-014	-1.53175e-014	-6.78943e-015	-2.01668e-014	-2.80066e-014	-2.75654e-014	-2.36866e-014	-1.91406e-014	-1.76717e-014	-6.19917e-015	-3.82877e-016	-3.5097e-015	-3.55369e-015
1.26552e-014	7.80021e-015	-6.60228e-015	-3.02602e-015	-8.15882e-015	1.45881e-015	2.12446e-015	-1.02345e-014	-3.38994e-015	-2.02114e-015	8.27469e-015	4.80509e-015	1.17529e-014	-1.57013e-014	-6.68636e-015	-2.01975e-014	-2.83644e-014	-2.77119e-014	-2.3495e-014	-1.95787e-014	-1.75379e-014	-6.21795e-015	-4.26049e-016	-3.15069e-015	-3.42525e-015
1.30683e-014	7.98484e-015	-6.66216e-015	-3.02087e-015	-7.98504e-015	1.29221e-015	2.15057e-015	-1.02585e-014	-3.34025e-015	-1.67669e-015	8.66458e-015	5.11679e-015	1.20781e-014	-1.60906e-014	-6.57902e-015	-2.02347e-014	-2.87159e-014	-2.78452e-014	-2.33152e-014	-2.00154e-014	-1.7407e-014	-6.24445e-015	-4.41744e-016	-2.7728e-015	-3.31174e-015
1.34875e-014	8.17519e-015	-6.73951e-015	-3.02764e-015	-7.84367e-015	1.11963e-015	2.13092e-015	-1.02706e-014	-3.29757e-015	-1.33318e-015	9.05161e-015	5.4329e-015	1.24028e-014	-1.6484e-014	-6.46889e-015	-2.02804e-014	-2.90579e-014	-2.79662e-014	-2.3149e-014	-2.04472e-014	-1.72812e-014	-6.27837e-015	-4.29023e-016	-2.37994e-015	-3.21374e-015
1.39124e-014	8.36983e-015	-6.83567e-015	-3.04755e-015	-7.73814e-015	9.40655e-016	2.06781e-015	-1.02683e-014	-3.26157e-015	-9.93214e-016	9.43318e-015	5.7515e-015	1.27259e-014	-1.68796e-014	-6.35759e-015	-2.03362e-014	-2.93873e-014	-2.80748e-014	-2.29976e-014	-2.0871e-014	-1.71627e-014	-6.31914e-015	-3.8759e-016	-1.97637e-015	-3.13137e-015
1.43427e-014	8.56767e-015	-6.95221e-015	-3.08139e-015	-7.67143e-015	7.55095e-016	1.96458e-015	-1.02502e-014	-3.23072e-015	-6.59098e-016	9.80681e-015	6.0707e-015	1.30465e-014	-1.72757e-014	-6.24711e-015	-2.04027e-014	-2.97016e-014	-2.81716e-014	-2.28627e-014	-2.12837e-014	-1.70536e-014	-6.36642e-015	-3.17931e-016	-1.56655e-015	-3.06491e-015
1.47776e-014	8.76723e-015	-7.08956e-015	-3.12936e-015	-7.6462e-015	5.62849e-016	1.82499e-015	-1.0214e-014	-3.20361e-015	-3.33648e-016	1.01699e-014	6.38844e-015	1.33642e-014	-1.76704e-014	-6.13874e-015	-2.04806e-014	-2.99979e-014	-2.82571e-014	-2.27457e-014	-2.16832e-014	-1.69555e-014	-6.41948e-015	-2.20856e-016	-1.15509e-015	-3.01422e-015
1.5217e-014	8.96714e-015	-7.2485e-015	-3.19246e-015	-7.66437e-015	3.63404e-016	1.6535e-015	-1.01583e-014	-3.17873e-015	-1.88012e-017	1.05204e-014	6.70277e-015	1.3678e-014	-1.80612e-014	-6.03405e-015	-2.05709e-014	-3.02734e-014	-2.83319e-014	-2.26475e-014	-2.20667e-014	-1.68701e-014	-6.47772e-015	-9.68099e-017	-7.46249e-016	-2.97936e-015
1.56599e-014	9.16607e-015	-7.429e-015	-3.2706e-015	-7.72747e-015	1.56572e-016	1.45489e-015	-1.00818e-014	-3.15454e-015	2.83168e-016	1.08564e-014	7.0121e-015	1.39874e-014	-1.84459e-014	-5.93485e-015	-2.06743e-014	-3.05257e-014	-2.83963e-014	-2.25689e-014	-2.24315e-014	-1.67982e-014	-6.54057e-015	5.25246e-017	-3.44555e-016	-2.96035e-015
1.61047e-014	9.36276e-015	-7.63032e-015	-3.36415e-015	-7.83637e-015	-5.8047e-017	1.23354e-015	-9.98421e-015	-3.12944e-015	5.70274e-016	1.11758e-014	7.31477e-015	1.42919e-014	-1.8822e-014	-5.84276e-015	-2.07918e-014	-3.07526e-014	-2.84513e-014	-2.25105e-014	-2.27758e-014	-1.67415e-014	-6.60699e-015	2.25184e-016	4.60403e-017	-2.9567e-015
1.65499e-014	9.55573e-015	-7.85218e-015	-3.47335e-015	-7.99207e-015	-2.80863e-016	9.94263e-016	-9.86442e-015	-3.10171e-015	8.40591e-016	1.14775e-014	7.60939e-015	1.45914e-014	-1.91873e-014	-5.75907e-015	-2.09225e-014	-3.09521e-014	-2.84977e-014	-2.24727e-014	-2.30972e-014	-1.6701e-014	-6.6763e-015	4.19049e-016	4.21548e-016	-2.96762e-015
1.6994e-014	9.74332e-015	-8.09409e-015	-3.59805e-015	-8.19487e-015	-5.1224e-016	7.41993e-016	-9.72172e-015	-3.06952e-015	1.093e-015	1.17603e-014	7.89455e-015	1.48858e-014	-1.95388e-014	-5.68479e-015	-2.10665e-014	-3.11223e-014	-2.8536e-014	-2.24554e-014	-2.33934e-014	-1.66774e-014	-6.74781e-015	6.31209e-016	7.77807e-016	-2.99269e-015
1.74349e-014	9.92408e-015	-8.35532e-015	-3.73782e-015	-8.44486e-015	-7.52044e-016	4.82379e-016	-9.55647e-015	-3.03087e-015	1.32634e-015	1.20232e-014	8.16899e-015	1.51751e-014	-1.98741e-014	-5.6213e-015	-2.12238e-014	-3.12616e-014	-2.85673e-014	-2.24588e-014	-2.36633e-014	-1.66709e-014	-6.82122e-015	8.58925e-016	1.11119e-015	-3.03111e-015
1.78701e-014	1.00968e-014	-8.63431e-015	-3.89164e-015	-8.74082e-015	-1.00064e-015	2.20883e-016	-9.36929e-015	-2.98408e-015	1.53913e-015	1.22652e-014	8.43184e-015	1.54595e-014	-2.01906e-014	-5.56969e-015	-2.13939e-014	-3.13688e-014	-2.85924e-014	-2.24827e-014	-2.39053e-014	-1.66817e-014	-6.89593e-015	1.09915e-015	1.41836e-015	-3.08178e-015
1.82966e-014	1.02599e-014	-8.92981e-015	-4.05878e-015	-9.08127e-015	-1.25854e-015	-3.76516e-017	-9.16091e-015	-2.92752e-015	1.73066e-015	1.24863e-014	8.68254e-015	1.57392e-014	-2.0486e-014	-5.53103e-015	-2.15761e-014	-3.14427e-014	-2.86123e-014	-2.25267e-014	-2.41182e-014	-1.67094e-014	-6.97145e-015	1.34843e-015	1.69617e-015	-3.14402e-015
1.87123e-014	1.04123e-014	-9.23972e-015	-4.2381e-015	-9.46467e-015	-1.52638e-015	-2.88557e-016	-8.93314e-015	-2.86007e-015	1.89985e-015	1.26867e-014	8.9201e-015	1.60148e-014	-2.07585e-014	-5.50631e-015	-2.17698e-014	-3.14836e-014	-2.86277e-014	-2.25902e-014	-2.43014e-014	-1.67535e-014	-7.04679e-015	1.60358e-015	1.94222e-015	-3.217e-015
1.9114e-014	1.05531e-014	-9.56281e-015	-4.42844e-015	-9.88838e-015	-1.80412e-015	-5.27504e-016	-8.68742e-015	-2.78069e-015	2.04634e-015	1.28665e-014	9.14439e-015	1.6287e-014	-2.10054e-014	-5.49593e-015	-2.19736e-014	-3.14912e-014	-2.86395e-014	-2.26727e-014	-2.44545e-014	-1.68134e-014	-7.1213e-015	1.86084e-015	2.15457e-015	-3.30008e-015
1.94991e-014	1.06818e-014	-9.89619e-015	-4.62854e-015	-1.03496e-014	-2.09206e-015	-7.49844e-016	-8.42549e-015	-2.68788e-015	2.16962e-015	1.30261e-014	9.35511e-015	1.65563e-014	-2.12248e-014	-5.50061e-015	-2.2186e-014	-3.14655e-014	-2.86488e-014	-2.27737e-014	-2.45775e-014	-1.68884e-014	-7.19463e-015	2.11622e-015	2.33157e-015	-3.39222e-015
1.9865e-014	1.07978e-014	-1.02374e-014	-4.83663e-015	-1.08448e-014	-2.39043e-015	-9.51332e-016	-8.14938e-015	-2.58065e-015	2.2701e-015	1.31666e-014	9.55234e-015	1.68235e-014	-2.1415e-014	-5.52113e-015	-2.24049e-014	-3.14076e-014	-2.86567e-014	-2.28926e-014	-2.46705e-014	-1.69777e-014	-7.26617e-015	2.36604e-015	2.47152e-015	-3.4921e-015
2.02088e-014	1.09e-014	-1.05835e-014	-5.05117e-015	-1.13702e-014	-2.69897e-015	-1.12757e-015	-7.86153e-015	-2.45775e-015	2.34758e-015	1.3289e-014	9.73612e-015	1.709e-014	-2.1574e-014	-5.55788e-015	-2.26289e-014	-3.13184e-014	-2.8664e-014	-2.3029e-014	-2.47342e-014	-1.70797e-014	-7.33496e-015	2.60672e-015	2.57413e-015	-3.59911e-015
2.05274e-014	1.09881e-014	-1.09321e-014	-5.27067e-015	-1.19211e-014	-3.01725e-015	-1.2752e-015	-7.56529e-015	-2.31856e-015	2.40236e-015	1.33944e-014	9.90723e-015	1.73567e-014	-2.17003e-014	-5.6111e-015	-2.28563e-014	-3.11994e-014	-2.86716e-014	-2.31814e-014	-2.47694e-014	-1.71925e-014	-7.40093e-015	2.83514e-015	2.63919e-015	-3.71317e-015
2.08178e-014	1.1062e-014	-1.12807e-014	-5.49374e-015	-1.24929e-014	-3.3454e-015	-1.39113e-015	-7.26396e-015	-2.16286e-015	2.43553e-015	1.34843e-014	1.00661e-014	1.76248e-014	-2.17924e-014	-5.68065e-015	-2.30856e-014	-3.10523e-014	-2.86804e-014	-2.3349e-014	-2.47773e-014	-1.73142e-014	-7.46297e-015	3.04759e-015	2.66687e-015	-3.83312e-015
2.10774e-014	1.11214e-014	-1.16266e-014	-5.7181e-015	-1.30808e-014	-3.68301e-015	-1.47278e-015	-6.96078e-015	-1.99066e-015	2.44754e-015	1.35603e-014	1.02135e-014	1.7896e-014	-2.18498e-014	-5.76707e-015	-2.33145e-014	-3.08794e-014	-2.86917e-014	-2.35306e-014	-2.47589e-014	-1.74428e-014	-7.52081e-015	3.24081e-015	2.65785e-015	-3.95772e-015
2.13037e-014	1.11662e-014	-1.19671e-014	-5.94176e-015	-1.36793e-014	-4.02931e-015	-1.51802e-015	-6.65917e-015	-1.8017e-015	2.43951e-015	1.36244e-014	1.03504e-014	1.81712e-014	-2.18713e-014	-5.87004e-015	-2.35412e-014	-3.06826e-014	-2.87057e-014	-2.37258e-014	-2.47162e-014	-1.75759e-014	-7.57443e-015	3.41186e-015	2.6132e-015	-4.08643e-015
2.14943e-014	1.11965e-014	-1.22996e-014	-6.16314e-015	-1.42839e-014	-4.38343e-015	-1.52532e-015	-6.3625e-015	-1.59614e-015	2.41237e-015	1.36787e-014	1.04781e-014	1.84517e-014	-2.18569e-014	-5.9895e-015	-2.37643e-014	-3.04646e-014	-2.8723e-014	-2.39332e-014	-2.46509e-014	-1.77113e-014	-7.6232e-015	3.55836e-015	2.53496e-015	-4.2186e-015
2.1647e-014	1.12125e-014	-1.26211e-014	-6.38034e-015	-1.48889e-014	-4.74455e-015	-1.49305e-015	-6.07444e-015	-1.37451e-015	2.36737e-015	1.37252e-014	1.05982e-014	1.87387e-014	-2.18059e-014	-6.12537e-015	-2.39814e-014	-3.02284e-014	-2.87444e-014	-2.41519e-014	-2.4565e-014	-1.78468e-014	-7.66683e-015	3.67806e-015	2.42474e-015	-4.35396e-015
2.17601e-014	1.12151e-014	-1.29292e-014	-6.59173e-015	-1.54884e-014	-5.11171e-015	-1.42088e-015	-5.79825e-015	-1.13758e-015	2.30615e-015	1.37661e-014	1.07119e-014	1.90335e-014	-2.17188e-014	-6.27712e-015	-2.41909e-014	-2.99766e-014	-2.877e-014	-2.4381e-014	-2.44607e-014	-1.79796e-014	-7.70479e-015	3.76867e-015	2.28502e-015	-4.49153e-015
2.18322e-014	1.12045e-014	-1.3221e-014	-6.79522e-015	-1.60774e-014	-5.48322e-015	-1.30872e-015	-5.53753e-015	-8.86682e-016	2.22943e-015	1.38038e-014	1.08211e-014	1.93371e-014	-2.15963e-014	-6.44364e-015	-2.43913e-014	-2.97131e-014	-2.88012e-014	-2.46188e-014	-2.43403e-014	-1.8107e-014	-7.73723e-015	3.82848e-015	2.11859e-015	-4.63046e-015
2.18623e-014	1.11813e-014	-1.34945e-014	-6.98892e-015	-1.66509e-014	-5.85752e-015	-1.15705e-015	-5.295e-015	-6.22792e-016	2.13931e-015	1.38401e-014	1.0927e-014	1.96518e-014	-2.14391e-014	-6.6241e-015	-2.45807e-014	-2.94411e-014	-2.88382e-014	-2.48644e-014	-2.42065e-014	-1.82271e-014	-7.76378e-015	3.85634e-015	1.92781e-015	-4.77043e-015
2.185e-014	1.11467e-014	-1.37466e-014	-7.17125e-015	-1.72034e-014	-6.2331e-015	-9.66339e-016	-5.0737e-015	-3.46824e-016	2.03739e-015	1.38775e-014	1.10312e-014	1.9978e-014	-2.12478e-014	-6.8179e-015	-2.47567e-014	-2.91643e-014	-2.88811e-014	-2.51163e-014	-2.40615e-014	-1.83379e-014	-7.78426e-015	3.85144e-015	1.71639e-015	-4.91093e-015
2.17953e-014	1.11021e-014	-1.39755e-014	-7.34102e-015	-1.77295e-014	-6.60837e-015	-7.37814e-016	-4.87643e-015	-6.07939e-017	1.92557e-015	1.39179e-014	1.1136e-014	2.0317e-014	-2.10246e-014	-7.02417e-015	-2.49182e-014	-2.88865e-014	-2.89303e-014	-2.53732e-014	-2.39071e-014	-1.84361e-014	-7.79842e-015	3.81354e-015	1.488e-015	-5.05084e-015
2.16987e-014	1.10483e-014	-1.41793e-014	-7.49654e-015	-1.82243e-014	-6.9812e-015	-4.73505e-016	-4.70582e-015	2.33631e-016	1.80504e-015	1.39638e-014	1.12429e-014	2.06698e-014	-2.07713e-014	-7.2422e-015	-2.5064e-014	-2.86113e-014	-2.89859e-014	-2.56335e-014	-2.37464e-014	-1.85198e-014	-7.80651e-015	3.7424e-015	1.2466e-015	-5.1896e-015
2.15603e-014	1.09864e-014	-1.43561e-014	-7.6365e-015	-1.86831e-014	-7.34881e-015	-1.75412e-016	-4.56393e-015	5.35005e-016	1.67787e-015	1.40173e-014	1.13537e-014	2.10371e-014	-2.04894e-014	-7.47074e-015	-2.51926e-014	-2.83418e-014	-2.90484e-014	-2.58966e-014	-2.35818e-014	-1.85872e-014	-7.80864e-015	3.63892e-015	9.95145e-016	-5.32697e-015
2.13825e-014	1.09174e-014	-1.45048e-014	-7.75981e-015	-1.91021e-014	-7.70895e-015	1.54042e-016	-4.45199e-015	8.41199e-016	1.54589e-015	1.40806e-014	1.14699e-014	2.14194e-014	-2.01807e-014	-7.70924e-015	-2.53031e-014	-2.80816e-014	-2.91187e-014	-2.61611e-014	-2.34155e-014	-1.86364e-014	-7.80428e-015	3.50353e-015	7.36893e-016	-5.46308e-015
2.1167e-014	1.08423e-014	-1.4624e-014	-7.86523e-015	-1.9477e-014	-8.05953e-015	5.12488e-016	-4.3719e-015	1.15078e-015	1.41072e-015	1.41558e-014	1.15934e-014	2.18168e-014	-1.98478e-014	-7.95642e-015	-2.53946e-014	-2.78336e-014	-2.91962e-014	-2.64255e-014	-2.32501e-014	-1.86658e-014	-7.79346e-015	3.33737e-015	4.75384e-016	-5.59747e-015
2.09161e-014	1.0762e-014	-1.4712e-014	-7.95259e-015	-1.98051e-014	-8.39797e-015	8.96706e-016	-4.32492e-015	1.46145e-015	1.27416e-015	1.42443e-014	1.17257e-014	2.22295e-014	-1.94934e-014	-8.21055e-015	-2.54674e-014	-2.76018e-014	-2.92807e-014	-2.66882e-014	-2.3088e-014	-1.86734e-014	-7.77655e-015	3.14259e-015	2.14534e-016	-5.72945e-015
2.06327e-014	1.06785e-014	-1.47686e-014	-8.02119e-015	-2.00832e-014	-8.72155e-015	1.3038e-015	-4.31169e-015	1.77155e-015	1.13814e-015	1.43477e-014	1.18682e-014	2.26572e-014	-1.91197e-014	-8.47003e-015	-2.55214e-014	-2.73891e-014	-2.93724e-014	-2.6948e-014	-2.29314e-014	-1.86583e-014	-7.75417e-015	2.92155e-015	-4.20959e-017	-5.8588e-015
2.03201e-014	1.05934e-014	-1.47929e-014	-8.07095e-015	-2.03092e-014	-9.02751e-015	1.73006e-015	-4.33175e-015	2.07958e-015	1.00405e-015	1.44673e-014	1.20225e-014	2.31e-014	-1.87288e-014	-8.73367e-015	-2.55564e-014	-2.71982e-014	-2.94706e-014	-2.72041e-014	-2.27815e-014	-1.8619e-014	-7.72628e-015	2.67592e-015	-2.90922e-016	-5.98534e-015
1.99821e-014	1.05086e-014	-1.47848e-014	-8.10125e-015	-2.04815e-014	-9.31391e-015	2.17241e-015	-4.38547e-015	2.38378e-015	8.73047e-016	1.46045e-014	1.21896e-014	2.35577e-014	-1.83239e-014	-8.99993e-015	-2.55726e-014	-2.7032e-014	-2.95752e-014	-2.74547e-014	-2.26407e-014	-1.85554e-014	-7.6933e-015	2.40867e-015	-5.294e-016	-6.1085e-015
1.96225e-014	1.04252e-014	-1.47441e-014	-8.1114e-015	-2.05978e-014	-9.57779e-015	2.62748e-015	-4.47181e-015	2.68223e-015	7.47065e-016	1.47601e-014	1.23706e-014	2.40289e-014	-1.79076e-014	-9.26668e-015	-2.55698e-014	-2.6893e-014	-2.96865e-014	-2.76988e-014	-2.25103e-014	-1.84668e-014	-7.65526e-015	2.1222e-015	-7.5425e-016	-6.22807e-015
1.92461e-014	1.03443e-014	-1.46712e-014	-8.10122e-015	-2.06576e-014	-9.81682e-015	3.0917e-015	-4.58936e-015	2.97296e-015	6.27917e-016	1.49347e-014	1.25666e-014	2.45128e-014	-1.74831e-014	-9.5321e-015	-2.5549e-014	-2.67829e-014	-2.98041e-014	-2.7935e-014	-2.23906e-014	-1.83537e-014	-7.61263e-015	1.81965e-015	-9.62781e-016	-6.34398e-015
1.8857e-014	1.02671e-014	-1.45663e-014	-8.07202e-015	-2.06613e-014	-1.0028e-014	3.56182e-015	-4.73662e-015	3.25513e-015	5.1669e-016	1.51291e-014	1.2778e-014	2.50077e-014	-1.70528e-014	-9.79455e-015	-2.55106e-014	-2.67028e-014	-2.99273e-014	-2.81623e-014	-2.22828e-014	-1.82156e-014	-7.56586e-015	1.50474e-015	-1.15213e-015	-6.45574e-015
1.84597e-014	1.01947e-014	-1.44301e-014	-8.0237e-015	-2.06086e-014	-1.02094e-014	4.03523e-015	-4.91135e-015	3.52692e-015	4.1463e-016	1.53435e-014	1.30052e-014	2.55126e-014	-1.66198e-014	-1.00522e-014	-2.5456e-014	-2.66536e-014	-3.00558e-014	-2.8379e-014	-2.21884e-014	-1.80531e-014	-7.51523e-015	1.18061e-015	-1.32022e-015	-6.56298e-015
1.806e-014	1.01286e-014	-1.42635e-014	-7.95687e-015	-2.05009e-014	-1.03586e-014	4.50825e-015	-5.11124e-015	3.78755e-015	3.22725e-016	1.5578e-014	1.32482e-014	2.60256e-014	-1.61866e-014	-1.03036e-014	-2.53866e-014	-2.66361e-014	-3.01886e-014	-2.8584e-014	-2.21074e-014	-1.78671e-014	-7.46108e-015	8.50127e-016	-1.46475e-015	-6.66541e-015
1.76627e-014	1.00694e-014	-1.40683e-014	-7.87194e-015	-2.03395e-014	-1.04737e-014	4.97745e-015	-5.33339e-015	4.03584e-015	2.41753e-016	1.58324e-014	1.35075e-014	2.65443e-014	-1.57562e-014	-1.05472e-014	-2.53041e-014	-2.66507e-014	-3.03249e-014	-2.87768e-014	-2.20399e-014	-1.76582e-014	-7.40398e-015	5.17359e-016	-1.58532e-015	-6.76217e-015
1.72722e-014	1.00183e-014	-1.38451e-014	-7.7698e-015	-2.0126e-014	-1.0553e-014	5.44031e-015	-5.57378e-015	4.27075e-015	1.72993e-016	1.61067e-014	1.3783e-014	2.7066e-014	-1.5331e-014	-1.07814e-014	-2.52094e-014	-2.66977e-014	-3.04644e-014	-2.89554e-014	-2.1986e-014	-1.74276e-014	-7.34423e-015	1.854e-016	-1.68067e-015	-6.85281e-015
1.68943e-014	9.97611e-015	-1.35965e-014	-7.65105e-015	-1.98627e-014	-1.05949e-014	5.89398e-015	-5.82897e-015	4.49174e-015	1.17081e-016	1.64005e-014	1.40739e-014	2.75889e-014	-1.49135e-014	-1.10041e-014	-2.51041e-014	-2.67767e-014	-3.06056e-014	-2.91184e-014	-2.19458e-014	-1.71772e-014	-7.28278e-015	-1.42514e-016	-1.75024e-015	-6.93676e-015
1.65332e-014	9.94381e-015	-1.33235e-014	-7.51655e-015	-1.95529e-014	-1.05975e-014	6.33635e-015	-6.09474e-015	4.69836e-015	7.44877e-017	1.67131e-014	1.43795e-014	2.81106e-014	-1.4506e-014	-1.12141e-014	-2.49894e-014	-2.68866e-014	-3.07477e-014	-2.92646e-014	-2.1919e-014	-1.69087e-014	-7.22059e-015	-4.63237e-016	-1.7935e-015	-7.01406e-015
1.61935e-014	9.92132e-015	-1.30274e-014	-7.36747e-015	-1.91998e-014	-1.05597e-014	6.76521e-015	-6.36697e-015	4.89079e-015	4.58302e-017	1.70433e-014	1.46992e-014	2.86284e-014	-1.41106e-014	-1.14097e-014	-2.48675e-014	-2.70267e-014	-3.08897e-014	-2.93932e-014	-2.19052e-014	-1.66243e-014	-7.15789e-015	-7.73775e-016	-1.80975e-015	-7.08467e-015
1.58798e-014	9.90886e-015	-1.27104e-014	-7.20456e-015	-1.88066e-014	-1.04807e-014	7.17853e-015	-6.64213e-015	5.0687e-015	3.17978e-017	1.73897e-014	1.50319e-014	2.91397e-014	-1.37298e-014	-1.15896e-014	-2.47405e-014	-2.71959e-014	-3.10305e-014	-2.95032e-014	-2.19033e-014	-1.63266e-014	-7.09534e-015	-1.07107e-015	-1.7997e-015	-7.14792e-015
1.55966e-014	9.90668e-015	-1.23749e-014	-7.02882e-015	-1.83775e-014	-1.03603e-014	7.57432e-015	-6.91586e-015	5.23233e-015	3.25621e-017	1.77509e-014	1.53768e-014	2.9641e-014	-1.33653e-014	-1.17524e-014	-2.46104e-014	-2.73924e-014	-3.11694e-014	-2.95941e-014	-2.1912e-014	-1.60174e-014	-7.03361e-015	-1.35255e-015	-1.7639e-015	-7.20336e-015
1.53475e-014	9.91459e-015	-1.20236e-014	-6.8416e-015	-1.79159e-014	-1.01984e-014	7.9512e-015	-7.18371e-015	5.38242e-015	4.82123e-017	1.81263e-014	1.57326e-014	3.01294e-014	-1.30183e-014	-1.18967e-014	-2.44784e-014	-2.76141e-014	-3.13054e-014	-2.96651e-014	-2.19304e-014	-1.56995e-014	-6.97334e-015	-1.6162e-015	-1.70354e-015	-7.25086e-015
1.51355e-014	9.93231e-015	-1.16581e-014	-6.64343e-015	-1.74261e-014	-9.99475e-015	8.30817e-015	-7.44134e-015	5.51935e-015	7.88612e-017	1.85144e-014	1.60978e-014	3.06026e-014	-1.26904e-014	-1.20211e-014	-2.43464e-014	-2.78584e-014	-3.1437e-014	-2.97151e-014	-2.19575e-014	-1.53752e-014	-6.91516e-015	-1.86004e-015	-1.62023e-015	-7.28988e-015
1.49634e-014	9.96012e-015	-1.12809e-014	-6.43574e-015	-1.69134e-014	-9.75008e-015	8.64403e-015	-7.68515e-015	5.64372e-015	1.2443e-016	1.89126e-014	1.64707e-014	3.10574e-014	-1.2383e-014	-1.21258e-014	-2.42162e-014	-2.81228e-014	-3.15636e-014	-2.97441e-014	-2.1992e-014	-1.50476e-014	-6.85947e-015	-2.08236e-015	-1.51499e-015	-7.31999e-015
1.4834e-014	9.99771e-015	-1.08952e-014	-6.21967e-015	-1.63819e-014	-9.46512e-015	8.95801e-015	-7.91146e-015	5.75641e-015	1.84929e-016	1.93193e-014	1.68498e-014	3.1491e-014	-1.20965e-014	-1.22102e-014	-2.40897e-014	-2.84044e-014	-3.16845e-014	-2.97513e-014	-2.20325e-014	-1.47199e-014	-6.80657e-015	-2.28196e-015	-1.38945e-015	-7.34125e-015
1.47486e-014	1.00443e-014	-1.05029e-014	-5.99646e-015	-1.58354e-014	-9.14111e-015	9.25007e-015	-8.11648e-015	5.85828e-015	2.60353e-016	1.97326e-014	1.72331e-014	3.19004e-014	-1.1832e-014	-1.22734e-014	-2.39681e-014	-2.87002e-014	-3.17986e-014	-2.97366e-014	-2.20772e-014	-1.43943e-014	-6.75715e-015	-2.45788e-015	-1.24602e-015	-7.35304e-015
1.47091e-014	1.00994e-014	-1.01063e-014	-5.76693e-015	-1.52788e-014	-8.77917e-015	9.51954e-015	-8.2967e-015	5.9504e-015	3.50279e-016	2.01512e-014	1.76188e-014	3.22837e-014	-1.15898e-014	-1.23144e-014	-2.38529e-014	-2.9007e-014	-3.19044e-014	-2.97001e-014	-2.21244e-014	-1.40731e-014	-6.71154e-015	-2.60925e-015	-1.08702e-015	-7.35534e-015
1.47158e-014	1.01623e-014	-9.70758e-015	-5.5316e-015	-1.47166e-014	-8.38151e-015	9.76742e-015	-8.4491e-015	6.03372e-015	4.54446e-016	2.0573e-014	1.80045e-014	3.26386e-014	-1.13702e-014	-1.23339e-014	-2.3745e-014	-2.93217e-014	-3.20013e-014	-2.9642e-014	-2.21725e-014	-1.3759e-014	-6.67078e-015	-2.73583e-015	-9.14356e-016	-7.3486e-015
1.47687e-014	1.0232e-014	-9.30928e-015	-5.291e-015	-1.41528e-014	-7.95028e-015	9.99325e-015	-8.57105e-015	6.10989e-015	5.7267e-016	2.09964e-014	1.83879e-014	3.2963e-014	-1.11732e-014	-1.23315e-014	-2.36455e-014	-2.96404e-014	-3.20886e-014	-2.95621e-014	-2.22194e-014	-1.34538e-014	-6.63552e-015	-2.83742e-015	-7.30189e-016	-7.33226e-015
1.48679e-014	1.03071e-014	-8.91404e-015	-5.04599e-015	-1.35907e-014	-7.48742e-015	1.01975e-014	-8.66024e-015	6.18038e-015	7.04508e-016	2.14187e-014	1.87677e-014	3.3255e-014	-1.0999e-014	-1.23076e-014	-2.35551e-014	-2.99598e-014	-3.21659e-014	-2.94614e-014	-2.22643e-014	-1.31597e-014	-6.60608e-015	-2.9147e-015	-5.37102e-016	-7.30589e-015
1.50121e-014	1.03868e-014	-8.52377e-015	-4.79799e-015	-1.30346e-014	-6.99611e-015	1.03811e-014	-8.71363e-015	6.24679e-015	8.49145e-016	2.18381e-014	1.91416e-014	3.35127e-014	-1.08471e-014	-1.22625e-014	-2.34747e-014	-3.02763e-014	-3.22316e-014	-2.93398e-014	-2.23055e-014	-1.28787e-014	-6.58271e-015	-2.96797e-015	-3.37481e-016	-7.26999e-015
1.51998e-014	1.04694e-014	-8.14053e-015	-4.54764e-015	-1.24874e-014	-6.47896e-015	1.05446e-014	-8.73063e-015	6.3101e-015	1.00557e-015	2.22526e-014	1.95073e-014	3.37352e-014	-1.07173e-014	-1.21974e-014	-2.34054e-014	-3.05869e-014	-3.22854e-014	-2.91973e-014	-2.23413e-014	-1.2613e-014	-6.56608e-015	-2.99799e-015	-1.33584e-016	-7.22549e-015
1.54289e-014	1.05538e-014	-7.76711e-015	-4.29637e-015	-1.19522e-014	-5.93873e-015	1.06886e-014	-8.71058e-015	6.37212e-015	1.17306e-015	2.26607e-014	1.98628e-014	3.39218e-014	-1.06089e-014	-1.2113e-014	-2.33474e-014	-3.08886e-014	-3.2327e-014	-2.90353e-014	-2.237e-014	-1.23643e-014	-6.55663e-015	-3.00633e-015	7.26554e-017	-7.17287e-015
1.56966e-014	1.06392e-014	-7.40455e-015	-4.04407e-015	-1.14318e-014	-5.37799e-015	1.08144e-014	-8.65216e-015	6.43478e-015	1.35089e-015	2.30597e-014	2.02067e-014	3.4072e-014	-1.05204e-014	-1.20104e-014	-2.33e-014	-3.11786e-014	-3.23564e-014	-2.88538e-014	-2.23909e-014	-1.21335e-014	-6.55491e-015	-2.99446e-015	2.78654e-016	-7.11304e-015
1.60002e-014	1.07239e-014	-7.05561e-015	-3.79091e-015	-1.09283e-014	-4.80013e-015	1.09229e-014	-8.55512e-015	6.49916e-015	1.53807e-015	2.34478e-014	2.05372e-014	3.41854e-014	-1.04512e-014	-1.18911e-014	-2.32639e-014	-3.14539e-014	-3.23731e-014	-2.86545e-014	-2.24037e-014	-1.19216e-014	-6.56108e-015	-2.96393e-015	4.82272e-016	-7.04645e-015
1.63359e-014	1.08066e-014	-6.7217e-015	-3.53752e-015	-1.04439e-014	-4.20851e-015	1.10153e-014	-8.41988e-015	6.56615e-015	1.73408e-015	2.38232e-014	2.0852e-014	3.42618e-014	-1.03999e-014	-1.17561e-014	-2.32376e-014	-3.17119e-014	-3.23766e-014	-2.84387e-014	-2.24067e-014	-1.17294e-014	-6.57568e-015	-2.91626e-015	6.8059e-016	-6.97354e-015
1.66997e-014	1.08856e-014	-6.40411e-015	-3.28434e-015	-9.9802e-015	-3.60693e-015	1.10925e-014	-8.24723e-015	6.63713e-015	1.93744e-015	2.4184e-014	2.11496e-014	3.43015e-014	-1.03649e-014	-1.16062e-014	-2.32209e-014	-3.19499e-014	-3.23673e-014	-2.82074e-014	-2.23996e-014	-1.15571e-014	-6.59926e-015	-2.85327e-015	8.71602e-016	-6.8949e-015
1.70874e-014	1.096e-014	-6.10371e-015	-3.03205e-015	-9.53867e-015	-2.9991e-015	1.11551e-014	-8.03861e-015	6.71248e-015	2.14714e-015	2.45285e-014	2.14286e-014	3.43055e-014	-1.03451e-014	-1.1444e-014	-2.32129e-014	-3.21662e-014	-3.23451e-014	-2.79614e-014	-2.23823e-014	-1.14047e-014	-6.6319e-015	-2.77762e-015	1.05338e-015	-6.81218e-015
1.74945e-014	1.10282e-014	-5.82184e-015	-2.78058e-015	-9.12004e-015	-2.38828e-015	1.12041e-014	-7.79589e-015	6.79295e-015	2.36226e-015	2.48551e-014	2.16875e-014	3.42747e-014	-1.03398e-014	-1.12705e-014	-2.3212e-014	-3.23588e-014	-3.23106e-014	-2.77029e-014	-2.23543e-014	-1.12714e-014	-6.67334e-015	-2.69119e-015	1.22425e-015	-6.7255e-015
1.79166e-014	1.10888e-014	-5.5601e-015	-2.53057e-015	-8.72509e-015	-1.77782e-015	1.12404e-014	-7.52211e-015	6.87925e-015	2.58169e-015	2.51626e-014	2.19252e-014	3.42111e-014	-1.03471e-014	-1.10875e-014	-2.32169e-014	-3.25254e-014	-3.22645e-014	-2.74336e-014	-2.23158e-014	-1.1158e-014	-6.72368e-015	-2.59603e-015	1.38253e-015	-6.6357e-015
1.83483e-014	1.11408e-014	-5.31958e-015	-2.28263e-015	-8.35374e-015	-1.17142e-015	1.12658e-014	-7.22034e-015	6.97249e-015	2.80407e-015	2.54497e-014	2.21407e-014	3.41159e-014	-1.03656e-014	-1.08968e-014	-2.32266e-014	-3.26648e-014	-3.22075e-014	-2.71551e-014	-2.22667e-014	-1.10637e-014	-6.78354e-015	-2.49366e-015	1.5269e-015	-6.54458e-015
1.87852e-014	1.11831e-014	-5.10095e-015	-2.03653e-015	-8.00657e-015	-5.7246e-016	1.12817e-014	-6.89365e-015	7.07255e-015	3.02804e-015	2.57146e-014	2.2333e-014	3.39908e-014	-1.03938e-014	-1.07006e-014	-2.32398e-014	-3.27767e-014	-3.21406e-014	-2.68689e-014	-2.22073e-014	-1.09874e-014	-6.85272e-015	-2.38699e-015	1.65602e-015	-6.45362e-015
1.92226e-014	1.12154e-014	-4.90478e-015	-1.79238e-015	-7.68255e-015	1.62349e-017	1.12888e-014	-6.54495e-015	7.17956e-015	3.25273e-015	2.59557e-014	2.25012e-014	3.38381e-014	-1.04299e-014	-1.05002e-014	-2.3255e-014	-3.28597e-014	-3.20649e-014	-2.65763e-014	-2.21378e-014	-1.09283e-014	-6.93012e-015	-2.27796e-015	1.7687e-015	-6.36441e-015
1.96555e-014	1.12366e-014	-4.73165e-015	-1.55088e-015	-7.38101e-015	5.9198e-016	1.12885e-014	-6.1788e-015	7.2936e-015	3.47631e-015	2.6172e-014	2.26456e-014	3.36594e-014	-1.04722e-014	-1.02975e-014	-2.32711e-014	-3.29145e-014	-3.1981e-014	-2.62791e-014	-2.20582e-014	-1.08853e-014	-7.01577e-015	-2.16831e-015	1.86417e-015	-6.27879e-015
2.00786e-014	1.12468e-014	-4.58132e-015	-1.31197e-015	-7.10182e-015	1.15191e-015	1.12817e-014	-5.79966e-015	7.41437e-015	3.6979e-015	2.63623e-014	2.27651e-014	3.34576e-014	-1.05194e-014	-1.00943e-014	-2.32867e-014	-3.29407e-014	-3.18905e-014	-2.59795e-014	-2.19695e-014	-1.08563e-014	-7.10944e-015	-2.06002e-015	1.94106e-015	-6.19792e-015
2.04873e-014	1.12455e-014	-4.45388e-015	-1.07602e-015	-6.84309e-015	1.69373e-015	1.12693e-014	-5.41161e-015	7.54111e-015	3.91603e-015	2.65261e-014	2.28599e-014	3.32356e-014	-1.05701e-014	-9.89257e-015	-2.32992e-014	-3.29381e-014	-3.1795e-014	-2.56794e-014	-2.18731e-014	-1.084e-014	-7.21048e-015	-1.95486e-015	1.99875e-015	-6.12324e-015
2.08777e-014	1.12321e-014	-4.34859e-015	-8.42872e-016	-6.60382e-015	2.21548e-015	1.12527e-014	-5.01939e-015	7.67362e-015	4.12948e-015	2.66625e-014	2.293e-014	3.29951e-014	-1.06227e-014	-9.69369e-015	-2.33065e-014	-3.29072e-014	-3.16956e-014	-2.53806e-014	-2.17701e-014	-1.08342e-014	-7.31839e-015	-1.85393e-015	2.03733e-015	-6.05614e-015
2.12461e-014	1.1207e-014	-4.26486e-015	-6.13105e-016	-6.38211e-015	2.7148e-015	1.12321e-014	-4.62693e-015	7.81106e-015	4.33675e-015	2.67709e-014	2.29754e-014	3.27386e-014	-1.06764e-014	-9.49892e-015	-2.33071e-014	-3.28497e-014	-3.15924e-014	-2.50855e-014	-2.16614e-014	-1.0837e-014	-7.43343e-015	-1.75829e-015	2.05625e-015	-5.99736e-015
2.15882e-014	1.11696e-014	-4.2021e-015	-3.86696e-016	-6.17587e-015	3.18974e-015	1.12089e-014	-4.23901e-015	7.95233e-015	4.53664e-015	2.68505e-014	2.29961e-014	3.24691e-014	-1.07297e-014	-9.30925e-015	-2.32991e-014	-3.27672e-014	-3.14871e-014	-2.4796e-014	-2.15483e-014	-1.08463e-014	-7.55491e-015	-1.66948e-015	2.05481e-015	-5.94905e-015
2.19003e-014	1.11199e-014	-4.15874e-015	-1.63945e-016	-5.98379e-015	3.63854e-015	1.11843e-014	-3.8603e-015	8.09682e-015	4.72732e-015	2.69007e-014	2.29927e-014	3.2188e-014	-1.0781e-014	-9.12578e-015	-2.32815e-014	-3.26606e-014	-3.13815e-014	-2.45133e-014	-2.14322e-014	-1.08602e-014	-7.68143e-015	-1.58866e-015	2.03313e-015	-5.91297e-015
2.21789e-014	1.10586e-014	-4.13365e-015	5.48009e-017	-5.80414e-015	4.06025e-015	1.11581e-014	-3.49481e-015	8.24414e-015	4.90775e-015	2.69216e-014	2.29652e-014	3.18981e-014	-1.08291e-014	-8.94936e-015	-2.32527e-014	-3.25313e-014	-3.12772e-014	-2.42384e-014	-2.13144e-014	-1.08765e-014	-7.81231e-015	-1.51653e-015	1.99167e-015	-5.88997e-015
2.24206e-014	1.09863e-014	-4.12556e-015	2.69451e-016	-5.63474e-015	4.45459e-015	1.11318e-014	-3.14662e-015	8.39297e-015	5.07653e-015	2.69123e-014	2.29147e-014	3.16018e-014	-1.08733e-014	-8.78074e-015	-2.32113e-014	-3.23821e-014	-3.11757e-014	-2.39732e-014	-2.11966e-014	-1.08929e-014	-7.9469e-015	-1.45356e-015	1.93004e-015	-5.88123e-015
2.26229e-014	1.09028e-014	-4.13254e-015	4.80455e-016	-5.47399e-015	4.82115e-015	1.11064e-014	-2.81965e-015	8.54146e-015	5.23273e-015	2.68727e-014	2.28419e-014	3.13007e-014	-1.09123e-014	-8.62048e-015	-2.31571e-014	-3.22152e-014	-3.10782e-014	-2.3719e-014	-2.108e-014	-1.0908e-014	-8.08469e-015	-1.39987e-015	1.84897e-015	-5.88821e-015
2.27845e-014	1.08089e-014	-4.15312e-015	6.87087e-016	-5.32033e-015	5.15948e-015	1.10823e-014	-2.51801e-015	8.68799e-015	5.37542e-015	2.68026e-014	2.27475e-014	3.09964e-014	-1.09451e-014	-8.469e-015	-2.30889e-014	-3.2033e-014	-3.09858e-014	-2.34778e-014	-2.09659e-014	-1.092e-014	-8.22492e-015	-1.35564e-015	1.74916e-015	-5.91155e-015
2.29037e-014	1.07051e-014	-4.18542e-015	8.89102e-016	-5.17234e-015	5.47044e-015	1.10611e-014	-2.24513e-015	8.83118e-015	5.50319e-015	2.67021e-014	2.26333e-014	3.06904e-014	-1.09714e-014	-8.32641e-015	-2.30052e-014	-3.18374e-014	-3.09003e-014	-2.32504e-014	-2.0856e-014	-1.09264e-014	-8.36692e-015	-1.32014e-015	1.63126e-015	-5.95181e-015
2.29793e-014	1.05924e-014	-4.2269e-015	1.0866e-015	-5.02868e-015	5.75464e-015	1.10437e-014	-2.00399e-015	8.96927e-015	5.61471e-015	2.65714e-014	2.25e-014	3.0384e-014	-1.09899e-014	-8.19223e-015	-2.2905e-014	-3.16305e-014	-3.08228e-014	-2.30379e-014	-2.07515e-014	-1.09253e-014	-8.5094e-015	-1.29394e-015	1.49598e-015	-6.00937e-015
2.30106e-014	1.04711e-014	-4.2752e-015	1.27984e-015	-4.88728e-015	6.01283e-015	1.10309e-014	-1.79719e-015	9.10072e-015	5.70905e-015	2.64109e-014	2.23485e-014	3.00786e-014	-1.09992e-014	-8.06612e-015	-2.27877e-014	-3.14159e-014	-3.07545e-014	-2.28409e-014	-2.06539e-014	-1.09151e-014	-8.65097e-015	-1.27601e-015	1.34402e-015	-6.08465e-015
2.2997e-014	1.03419e-014	-4.32824e-015	1.46883e-015	-4.74643e-015	6.24655e-015	1.10235e-014	-1.62715e-015	9.22445e-015	5.78548e-015	2.6221e-014	2.21799e-014	2.97745e-014	-1.09988e-014	-7.94767e-015	-2.2653e-014	-3.11964e-014	-3.06966e-014	-2.26605e-014	-2.05647e-014	-1.08947e-014	-8.79116e-015	-1.26603e-015	1.17624e-015	-6.17701e-015
2.29385e-014	1.02063e-014	-4.38337e-015	1.65373e-015	-4.60467e-015	6.45724e-015	1.10219e-014	-1.49577e-015	9.33941e-015	5.84341e-015	2.60023e-014	2.19954e-014	2.94721e-014	-1.09887e-014	-7.83609e-015	-2.25009e-014	-3.09737e-014	-3.06499e-014	-2.2498e-014	-2.0485e-014	-1.08633e-014	-8.92933e-015	-1.26352e-015	9.93615e-016	-6.28701e-015
2.28352e-014	1.00651e-014	-4.43794e-015	1.83468e-015	-4.46131e-015	6.64674e-015	1.1027e-014	-1.40464e-015	9.44421e-015	5.88221e-015	2.57555e-014	2.17962e-014	2.9171e-014	-1.09683e-014	-7.73044e-015	-2.23315e-014	-3.07511e-014	-3.06156e-014	-2.23535e-014	-2.04158e-014	-1.082e-014	-9.06479e-015	-1.26748e-015	7.9734e-016	-6.41417e-015
2.2688e-014	9.91895e-015	-4.48926e-015	2.01128e-015	-4.31533e-015	6.81666e-015	1.10398e-014	-1.35457e-015	9.53773e-015	5.90123e-015	2.54808e-014	2.15833e-014	2.88706e-014	-1.09373e-014	-7.6297e-015	-2.21446e-014	-3.05312e-014	-3.0594e-014	-2.22268e-014	-2.0358e-014	-1.07641e-014	-9.19709e-015	-1.27708e-015	5.88137e-016	-6.55756e-015
2.24978e-014	9.76861e-015	-4.53522e-015	2.18371e-015	-4.16585e-015	6.96882e-015	1.10613e-014	-1.34579e-015	9.6182e-015	5.89947e-015	2.51792e-014	2.13583e-014	2.85704e-014	-1.08956e-014	-7.53263e-015	-2.19413e-014	-3.03157e-014	-3.05851e-014	-2.21179e-014	-2.03122e-014	-1.06949e-014	-9.32532e-015	-1.29158e-015	3.67735e-016	-6.71722e-015
2.22652e-014	9.61525e-015	-4.57345e-015	2.35222e-015	-4.01293e-015	7.10544e-015	1.10917e-014	-1.37847e-015	9.68468e-015	5.87684e-015	2.48512e-014	2.11219e-014	2.82697e-014	-1.08432e-014	-7.43792e-015	-2.17227e-014	-3.01071e-014	-3.05894e-014	-2.20268e-014	-2.02787e-014	-1.06121e-014	-9.44879e-015	-1.30994e-015	1.3761e-016	-6.89259e-015
2.19922e-014	9.45934e-015	-4.60071e-015	2.51758e-015	-3.85642e-015	7.22971e-015	1.1131e-014	-1.45198e-015	9.73641e-015	5.83279e-015	2.44978e-014	2.08752e-014	2.79672e-014	-1.07802e-014	-7.34356e-015	-2.14901e-014	-2.99077e-014	-3.0607e-014	-2.19531e-014	-2.02577e-014	-1.05161e-014	-9.56712e-015	-1.33118e-015	-1.01179e-016	-7.08281e-015
2.16802e-014	9.30133e-015	-4.6141e-015	2.67987e-015	-3.69632e-015	7.34379e-015	1.11801e-014	-1.56456e-015	9.77201e-015	5.76724e-015	2.41201e-014	2.06194e-014	2.76613e-014	-1.07065e-014	-7.24873e-015	-2.12443e-014	-2.97198e-014	-3.06377e-014	-2.1897e-014	-2.02499e-014	-1.04073e-014	-9.67976e-015	-1.35389e-015	-3.47714e-016	-7.28738e-015
2.13308e-014	9.14194e-015	-4.61145e-015	2.84001e-015	-3.53315e-015	7.45024e-015	1.12398e-014	-1.71508e-015	9.79095e-015	5.68021e-015	2.37196e-014	2.0355e-014	2.73507e-014	-1.06221e-014	-7.15161e-015	-2.09868e-014	-2.95446e-014	-3.06811e-014	-2.18579e-014	-2.02552e-014	-1.02865e-014	-9.78594e-015	-1.37703e-015	-6.00441e-016	-7.50499e-015
2.09461e-014	8.98147e-015	-4.59083e-015	2.99783e-015	-3.36738e-015	7.55182e-015	1.13095e-014	-1.90142e-015	9.7932e-015	5.57164e-015	2.3297e-014	2.00832e-014	2.70331e-014	-1.05269e-014	-7.05078e-015	-2.07184e-014	-2.93843e-014	-3.07372e-014	-2.18347e-014	-2.02724e-014	-1.01543e-014	-9.88567e-015	-1.4004e-015	-8.57495e-016	-7.73409e-015
2.05283e-014	8.82023e-015	-4.55009e-015	3.15418e-015	-3.19864e-015	7.65031e-015	1.13897e-014	-2.12121e-015	9.77853e-015	5.44212e-015	2.28539e-014	1.98047e-014	2.6706e-014	-1.04215e-014	-6.94472e-015	-2.044e-014	-2.92404e-014	-3.08052e-014	-2.18269e-014	-2.0301e-014	-1.0012e-014	-9.97853e-015	-1.42299e-015	-1.11723e-015	-7.97308e-015
2.00789e-014	8.65898e-015	-4.48744e-015	3.30941e-015	-3.02736e-015	7.74849e-015	1.14806e-014	-2.37162e-015	9.74673e-015	5.29194e-015	2.23913e-014	1.95201e-014	2.63678e-014	-1.03062e-014	-6.83161e-015	-2.01541e-014	-2.91133e-014	-3.0884e-014	-2.18339e-014	-2.03412e-014	-9.86087e-015	-1.00643e-014	-1.44384e-015	-1.37847e-015	-8.2208e-015
1.96002e-014	8.4974e-015	-4.40099e-015	3.46423e-015	-2.85387e-015	7.84904e-015	1.1582e-014	-2.64918e-015	9.69762e-015	5.12135e-015	2.19109e-014	1.923e-014	2.60162e-014	-1.01814e-014	-6.71047e-015	-1.98626e-014	-2.90035e-014	-3.09723e-014	-2.18536e-014	-2.03922e-014	-9.70216e-015	-1.01433e-014	-1.46238e-015	-1.63994e-015	-8.47553e-015
1.90948e-014	8.336e-015	-4.28929e-015	3.61962e-015	-2.67866e-015	7.95422e-015	1.16943e-014	-2.9507e-015	9.6314e-015	4.93114e-015	2.14146e-014	1.89346e-014	2.56488e-014	-1.00477e-014	-6.57981e-015	-1.95671e-014	-2.89121e-014	-3.10695e-014	-2.18852e-014	-2.04526e-014	-9.53771e-015	-1.02147e-014	-1.47855e-015	-1.89992e-015	-8.73548e-015
1.85641e-014	8.17442e-015	-4.15113e-015	3.77597e-015	-2.50318e-015	8.06647e-015	1.18176e-014	-3.27253e-015	9.54841e-015	4.7228e-015	2.09037e-014	1.86343e-014	2.52631e-014	-9.90511e-015	-6.43874e-015	-1.92684e-014	-2.88393e-014	-3.11744e-014	-2.19274e-014	-2.05208e-014	-9.36895e-015	-1.02793e-014	-1.49209e-015	-2.15702e-015	-8.99841e-015
1.80106e-014	8.01276e-015	-3.98547e-015	3.93394e-015	-2.32832e-015	8.1874e-015	1.19511e-014	-3.61087e-015	9.44946e-015	4.49703e-015	2.03797e-014	1.83292e-014	2.48573e-014	-9.7538e-015	-6.28617e-015	-1.89677e-014	-2.87858e-014	-3.12855e-014	-2.19785e-014	-2.05954e-014	-9.19815e-015	-1.03371e-014	-1.50301e-015	-2.4107e-015	-9.26357e-015
1.74353e-014	7.85004e-015	-3.7916e-015	4.09413e-015	-2.15496e-015	8.31979e-015	1.2094e-014	-3.96228e-015	9.3348e-015	4.2554e-015	1.98445e-014	1.80197e-014	2.44293e-014	-9.59492e-015	-6.1216e-015	-1.86672e-014	-2.87513e-014	-3.1401e-014	-2.20364e-014	-2.06753e-014	-9.02678e-015	-1.03883e-014	-1.51075e-015	-2.65946e-015	-9.52859e-015
1.68401e-014	7.68538e-015	-3.56912e-015	4.25759e-015	-1.98416e-015	8.4654e-015	1.22457e-014	-4.32268e-015	9.20578e-015	3.99873e-015	1.93002e-014	1.7706e-014	2.39776e-014	-9.42907e-015	-5.94395e-015	-1.83693e-014	-2.87354e-014	-3.15195e-014	-2.21001e-014	-2.07589e-014	-8.85682e-015	-1.04329e-014	-1.51525e-015	-2.90206e-015	-9.79225e-015
1.62276e-014	7.51899e-015	-3.31798e-015	4.42527e-015	-1.81685e-015	8.6258e-015	1.24058e-014	-4.68796e-015	9.06408e-015	3.72788e-015	1.87485e-014	1.73879e-014	2.35e-014	-9.25674e-015	-5.7525e-015	-1.80745e-014	-2.87374e-014	-3.16386e-014	-2.21681e-014	-2.08443e-014	-8.6908e-015	-1.04715e-014	-1.51682e-015	-3.13759e-015	-1.00528e-014
1.55992e-014	7.35006e-015	-3.03778e-015	4.59716e-015	-1.65431e-015	8.80206e-015	1.25729e-014	-5.05439e-015	8.9105e-015	3.44489e-015	1.81913e-014	1.70655e-014	2.29953e-014	-9.07811e-015	-5.54703e-015	-1.77842e-014	-2.87563e-014	-3.17565e-014	-2.22391e-014	-2.09301e-014	-8.5307e-015	-1.05053e-014	-1.5157e-015	-3.36466e-015	-1.03087e-014
1.4956e-014	7.1781e-015	-2.72923e-015	4.7738e-015	-1.49691e-015	8.99484e-015	1.2746e-014	-5.41744e-015	8.74613e-015	3.15046e-015	1.76308e-014	1.67384e-014	2.24627e-014	-8.89361e-015	-5.3272e-015	-1.74996e-014	-2.87908e-014	-3.18714e-014	-2.23121e-014	-2.10137e-014	-8.37844e-015	-1.05343e-014	-1.51184e-015	-3.5823e-015	-1.05583e-014
1.42995e-014	7.00228e-015	-2.39341e-015	4.95624e-015	-1.34589e-015	9.2049e-015	1.29226e-014	-5.77352e-015	8.57244e-015	2.84639e-015	1.70689e-014	1.64066e-014	2.1901e-014	-8.70394e-015	-5.09307e-015	-1.72218e-014	-2.88395e-014	-3.19821e-014	-2.23846e-014	-2.10932e-014	-8.2357e-015	-1.0559e-014	-1.5057e-015	-3.78983e-015	-1.08008e-014
1.36314e-014	6.82184e-015	-2.03082e-015	5.14501e-015	-1.20208e-015	9.43259e-015	1.31022e-014	-6.11865e-015	8.39145e-015	2.53398e-015	1.65078e-014	1.60693e-014	2.13097e-014	-8.50946e-015	-4.84532e-015	-1.6952e-014	-2.89008e-014	-3.20869e-014	-2.24556e-014	-2.11662e-014	-8.10387e-015	-1.05798e-014	-1.49783e-015	-3.98662e-015	-1.10352e-014
1.29534e-014	6.63541e-015	-1.6438e-015	5.34007e-015	-1.06645e-015	9.67842e-015	1.32833e-014	-6.44929e-015	8.20482e-015	2.21467e-015	1.59491e-014	1.57266e-014	2.06884e-014	-8.31091e-015	-4.58401e-015	-1.66909e-014	-2.89721e-014	-3.21844e-014	-2.25238e-014	-2.12305e-014	-7.98493e-015	-1.05972e-014	-1.48896e-015	-4.17237e-015	-1.12605e-014
1.22661e-014	6.44214e-015	-1.23309e-015	5.54189e-015	-9.40489e-016	9.94215e-015	1.34643e-014	-6.76259e-015	8.01473e-015	1.89011e-015	1.53955e-014	1.53781e-014	2.00379e-014	-8.10893e-015	-4.30945e-015	-1.6439e-014	-2.90511e-014	-3.22725e-014	-2.25871e-014	-2.12841e-014	-7.88114e-015	-1.06122e-014	-1.4797e-015	-4.34673e-015	-1.1476e-014
1.15707e-014	6.24099e-015	-8.01932e-016	5.75069e-015	-8.24402e-016	1.02234e-014	1.3644e-014	-7.05568e-015	7.82273e-015	1.56152e-015	1.48484e-014	1.5023e-014	1.936e-014	-7.90438e-015	-4.02278e-015	-1.61969e-014	-2.91356e-014	-3.23495e-014	-2.26445e-014	-2.13248e-014	-7.79364e-015	-1.06256e-014	-1.4709e-015	-4.50954e-015	-1.16805e-014
1.08681e-014	6.03056e-015	-3.52119e-016	5.96654e-015	-7.19248e-016	1.05212e-014	1.38203e-014	-7.32607e-015	7.63078e-015	1.23083e-015	1.43104e-014	1.46606e-014	1.86558e-014	-7.69758e-015	-3.72505e-015	-1.59655e-014	-2.92229e-014	-3.24141e-014	-2.26946e-014	-2.13505e-014	-7.72386e-015	-1.06383e-014	-1.46284e-015	-4.66096e-015	-1.18738e-014
1.01589e-014	5.81018e-015	1.13802e-016	6.18903e-015	-6.25643e-016	1.08345e-014	1.39914e-014	-7.57108e-015	7.44079e-015	8.99831e-016	1.37831e-014	1.42904e-014	1.79271e-014	-7.48798e-015	-3.41734e-015	-1.57445e-014	-2.93106e-014	-3.24641e-014	-2.27353e-014	-2.13597e-014	-7.67297e-015	-1.06506e-014	-1.45631e-015	-4.80101e-015	-1.20565e-014
9.44372e-015	5.57952e-015	5.92492e-016	6.41777e-015	-5.445e-016	1.11617e-014	1.41556e-014	-7.78885e-015	7.25475e-015	5.70251e-016	1.32687e-014	1.39123e-014	1.71766e-014	-7.27598e-015	-3.10102e-015	-1.55339e-014	-2.93961e-014	-3.24974e-014	-2.2766e-014	-2.1351e-014	-7.64184e-015	-1.06627e-014	-1.45168e-015	-4.93003e-015	-1.2228e-014
8.72379e-015	5.33733e-015	1.08119e-015	6.65221e-015	-4.76788e-016	1.15012e-014	1.43111e-014	-7.97762e-015	7.07403e-015	2.43359e-016	1.27688e-014	1.35264e-014	1.6407e-014	-7.06211e-015	-2.77803e-015	-1.53331e-014	-2.94766e-014	-3.25133e-014	-2.27865e-014	-2.13227e-014	-7.63073e-015	-1.06756e-014	-1.45017e-015	-5.04844e-015	-1.23885e-014
8.00055e-015	5.08264e-015	1.57656e-015	6.89194e-015	-4.23253e-016	1.18512e-014	1.44563e-014	-8.13695e-015	6.90057e-015	-7.94492e-017	1.22858e-014	1.31323e-014	1.56213e-014	-6.8467e-015	-2.44959e-015	-1.51413e-014	-2.95487e-014	-3.25103e-014	-2.27951e-014	-2.12728e-014	-7.64045e-015	-1.06899e-014	-1.45216e-015	-5.15644e-015	-1.25377e-014
7.27446e-015	4.81538e-015	2.07582e-015	7.13569e-015	-3.83277e-016	1.22088e-014	1.45889e-014	-8.26552e-015	6.73546e-015	-3.97021e-016	1.18212e-014	1.273e-014	1.4823e-014	-6.62969e-015	-2.11699e-015	-1.49581e-014	-2.96097e-014	-3.24872e-014	-2.2792e-014	-2.11998e-014	-7.6711e-015	-1.07064e-014	-1.45831e-015	-5.25505e-015	-1.26765e-014
6.54682e-015	4.53514e-015	2.57584e-015	7.38323e-015	-3.57369e-016	1.25724e-014	1.47072e-014	-8.36239e-015	6.5803e-015	-7.07591e-016	1.13765e-014	1.23195e-014	1.40149e-014	-6.41138e-015	-1.7821e-015	-1.47823e-014	-2.96571e-014	-3.24433e-014	-2.2776e-014	-2.11023e-014	-7.72313e-015	-1.07254e-014	-1.46857e-015	-5.34515e-015	-1.28055e-014
5.81888e-015	4.24159e-015	3.07285e-015	7.63377e-015	-3.4654e-016	1.29391e-014	1.48093e-014	-8.4279e-015	6.43708e-015	-1.0099e-015	1.09535e-014	1.19011e-014	1.32012e-014	-6.19102e-015	-1.44663e-015	-1.46135e-014	-2.96887e-014	-3.23778e-014	-2.27468e-014	-2.09794e-014	-7.79654e-015	-1.07471e-014	-1.48356e-015	-5.42768e-015	-1.29254e-014
5.09126e-015	3.93455e-015	3.56303e-015	7.88607e-015	-3.50721e-016	1.33058e-014	1.48938e-014	-8.46264e-015	6.30685e-015	-1.30286e-015	1.05535e-014	1.14751e-014	1.23864e-014	-5.96886e-015	-1.11242e-015	-1.44501e-014	-2.97016e-014	-3.22899e-014	-2.27039e-014	-2.08298e-014	-7.89098e-015	-1.07714e-014	-1.50356e-015	-5.5039e-015	-1.30366e-014
4.36473e-015	3.61431e-015	4.04301e-015	8.13891e-015	-3.70014e-016	1.36694e-014	1.49603e-014	-8.46742e-015	6.19056e-015	-1.58504e-015	1.01777e-014	1.10415e-014	1.15752e-014	-5.74489e-015	-7.80918e-016	-1.42906e-014	-2.96934e-014	-3.21787e-014	-2.26471e-014	-2.06534e-014	-8.00567e-015	-1.07986e-014	-1.52909e-015	-5.57486e-015	-1.31405e-014
3.64118e-015	3.28093e-015	4.50917e-015	8.3917e-015	-4.04737e-016	1.4027e-014	1.50075e-014	-8.44318e-015	6.08896e-015	-1.85521e-015	9.82722e-015	1.0601e-014	1.07726e-014	-5.51978e-015	-4.54056e-016	-1.41337e-014	-2.96614e-014	-3.20432e-014	-2.25763e-014	-2.04493e-014	-8.14079e-015	-1.08286e-014	-1.56015e-015	-5.64191e-015	-1.32382e-014
2.92228e-015	2.93507e-015	4.95813e-015	8.64246e-015	-4.546e-016	1.4376e-014	1.50343e-014	-8.39077e-015	6.00312e-015	-2.11254e-015	9.50336e-015	1.0154e-014	9.98321e-015	-5.29242e-015	-1.32703e-016	-1.3977e-014	-2.9602e-014	-3.18826e-014	-2.2491e-014	-2.02176e-014	-8.29517e-015	-1.08608e-014	-1.59745e-015	-5.70718e-015	-1.33308e-014
2.20952e-015	2.57693e-015	5.38718e-015	8.88951e-015	-5.20127e-016	1.47131e-014	1.50405e-014	-8.31198e-015	5.93373e-015	-2.35623e-015	9.20703e-015	9.70177e-015	9.21132e-015	-5.06201e-015	1.818e-016	-1.38193e-014	-2.95127e-014	-3.16958e-014	-2.23909e-014	-1.99583e-014	-8.46742e-015	-1.08952e-014	-1.64104e-015	-5.77199e-015	-1.34194e-014
1.50469e-015	2.20697e-015	5.79319e-015	9.1311e-015	-6.00169e-016	1.50349e-014	1.50257e-014	-8.20875e-015	5.88059e-015	-2.58539e-015	8.93867e-015	9.24526e-015	8.46235e-015	-4.82874e-015	4.88374e-016	-1.36587e-014	-2.93915e-014	-3.14833e-014	-2.22762e-014	-1.96717e-014	-8.65638e-015	-1.09317e-014	-1.69067e-015	-5.83747e-015	-1.35047e-014
8.09131e-016	1.82624e-015	6.17388e-015	9.36604e-015	-6.94815e-016	1.53389e-014	1.49888e-014	-8.08262e-015	5.84398e-015	-2.7994e-015	8.69926e-015	8.78565e-015	7.74062e-015	-4.59183e-015	7.85753e-016	-1.34934e-014	-2.92365e-014	-3.12443e-014	-2.21467e-014	-1.93582e-014	-8.86037e-015	-1.09692e-014	-1.7456e-015	-5.90539e-015	-1.35877e-014
1.24966e-016	1.43611e-015	6.52586e-015	9.59258e-015	-8.04255e-016	1.56215e-014	1.49297e-014	-7.93543e-015	5.82407e-015	-2.99783e-015	8.48885e-015	8.32436e-015	7.05097e-015	-4.35064e-015	1.07308e-015	-1.3322e-014	-2.90461e-014	-3.09785e-014	-2.20023e-014	-1.90181e-014	-9.07767e-015	-1.10071e-014	-1.80569e-015	-5.97694e-015	-1.36687e-014
-5.46106e-016	1.0371e-015	6.84657e-015	9.80962e-015	-9.27077e-016	1.58801e-014	1.48481e-014	-7.76998e-015	5.82015e-015	-3.18013e-015	8.30814e-015	7.86242e-015	6.39748e-015	-4.10475e-015	1.34964e-015	-1.31417e-014	-2.8819e-014	-3.0686e-014	-2.18428e-014	-1.86524e-014	-9.30738e-015	-1.1045e-014	-1.87035e-015	-6.05315e-015	-1.37489e-014
-1.20226e-015	6.30812e-016	7.13481e-015	1.00155e-014	-1.06264e-015	1.61122e-014	1.47443e-014	-7.58826e-015	5.83259e-015	-3.34563e-015	8.15689e-015	7.40134e-015	5.78375e-015	-3.85374e-015	1.61488e-015	-1.29505e-014	-2.85528e-014	-3.03662e-014	-2.16684e-014	-1.82623e-014	-9.54769e-015	-1.1082e-014	-1.93938e-015	-6.1358e-015	-1.38293e-014
-1.84178e-015	2.19205e-016	7.38849e-015	1.02085e-014	-1.2105e-015	1.63145e-014	1.46191e-014	-7.39267e-015	5.86087e-015	-3.49382e-015	8.03457e-015	6.94324e-015	5.21397e-015	-3.59694e-015	1.86866e-015	-1.27466e-014	-2.82469e-014	-3.00189e-014	-2.14802e-014	-1.78488e-014	-9.79678e-015	-1.11174e-014	-2.01245e-015	-6.22592e-015	-1.39102e-014
-2.46233e-015	-1.96305e-016	7.60598e-015	1.03872e-014	-1.36977e-015	1.64851e-014	1.44725e-014	-7.18563e-015	5.90429e-015	-3.62389e-015	7.94104e-015	6.49057e-015	4.69119e-015	-3.33415e-015	2.11067e-015	-1.25281e-014	-2.79003e-014	-2.9644e-014	-2.12788e-014	-1.7413e-014	-1.00526e-014	-1.11499e-014	-2.08889e-015	-6.32397e-015	-1.39922e-014
-3.0613e-015	-6.14057e-016	7.78637e-015	1.05498e-014	-1.53982e-015	1.66216e-014	1.43054e-014	-6.96924e-015	5.96243e-015	-3.73562e-015	7.87586e-015	6.04545e-015	4.21831e-015	-3.06517e-015	2.34079e-015	-1.22939e-014	-2.75127e-014	-2.92413e-014	-2.1064e-014	-1.69566e-014	-1.03137e-014	-1.11787e-014	-2.16795e-015	-6.4313e-015	-1.40752e-014
-3.63676e-015	-1.03195e-015	7.92841e-015	1.06953e-014	-1.71974e-015	1.67221e-014	1.41193e-014	-6.74611e-015	6.03411e-015	-3.82872e-015	7.83793e-015	5.60976e-015	3.79788e-015	-2.7893e-015	2.55868e-015	-1.20421e-014	-2.70838e-014	-2.88113e-014	-2.08356e-014	-1.6481e-014	-1.05785e-014	-1.12023e-014	-2.24907e-015	-6.54863e-015	-1.41594e-014
-4.18677e-015	-1.44828e-015	8.0321e-015	1.08226e-014	-1.90838e-015	1.67857e-014	1.39146e-014	-6.51812e-015	6.11828e-015	-3.90295e-015	7.82681e-015	5.18594e-015	3.43201e-015	-2.50571e-015	2.76515e-015	-1.17711e-014	-2.66128e-014	-2.83537e-014	-2.05934e-014	-1.59883e-014	-1.08453e-014	-1.12198e-014	-2.3316e-015	-6.67639e-015	-1.42438e-014
-4.7095e-015	-1.86104e-015	8.09753e-015	1.09305e-014	-2.10472e-015	1.68102e-014	1.36927e-014	-6.28689e-015	6.21403e-015	-3.95881e-015	7.84172e-015	4.77621e-015	3.12183e-015	-2.21446e-015	2.961e-015	-1.14796e-014	-2.60994e-014	-2.78687e-014	-2.03375e-014	-1.548e-014	-1.11117e-014	-1.12305e-014	-2.41487e-015	-6.81476e-015	-1.43288e-014
-5.20343e-015	-2.26786e-015	8.12495e-015	1.10184e-014	-2.30746e-015	1.67939e-014	1.34562e-014	-6.05439e-015	6.31959e-015	-3.9958e-015	7.88141e-015	4.38279e-015	2.86811e-015	-1.9152e-015	3.14647e-015	-1.1165e-014	-2.55442e-014	-2.73567e-014	-2.00677e-014	-1.49574e-014	-1.13756e-014	-1.12333e-014	-2.49851e-015	-6.96371e-015	-1.44133e-014
-5.66641e-015	-2.66699e-015	8.11512e-015	1.10861e-014	-2.5151e-015	1.67364e-014	1.32061e-014	-5.82251e-015	6.43337e-015	-4.01393e-015	7.94452e-015	4.00835e-015	2.67143e-015	-1.60742e-015	3.3227e-015	-1.0827e-014	-2.49476e-014	-2.68173e-014	-1.97839e-014	-1.44229e-014	-1.16348e-014	-1.12268e-014	-2.58203e-015	-7.12222e-015	-1.44962e-014
-6.09629e-015	-3.05633e-015	8.06913e-015	1.11332e-014	-2.72609e-015	1.66378e-014	1.29441e-014	-5.59306e-015	6.5539e-015	-4.01292e-015	8.02919e-015	3.65513e-015	2.53209e-015	-1.29081e-015	3.49049e-015	-1.04643e-014	-2.43109e-014	-2.62512e-014	-1.94869e-014	-1.38785e-014	-1.18878e-014	-1.12097e-014	-2.66477e-015	-7.28895e-015	-1.45769e-014
-6.49135e-015	-3.43359e-015	7.98793e-015	1.11595e-014	-2.93895e-015	1.64979e-014	1.26718e-014	-5.36746e-015	6.67986e-015	-3.99304e-015	8.13316e-015	3.32535e-015	2.44893e-015	-9.65171e-016	3.65164e-015	-1.00757e-014	-2.36353e-014	-2.56581e-014	-1.91761e-014	-1.33263e-014	-1.21333e-014	-1.11805e-014	-2.74607e-015	-7.4637e-015	-1.46544e-014
-6.84992e-015	-3.79716e-015	7.87346e-015	1.11651e-014	-3.15216e-015	1.6317e-014	1.23914e-014	-5.14614e-015	6.80942e-015	-3.9543e-015	8.25532e-015	3.02165e-015	2.42063e-015	-6.30274e-016	3.8073e-015	-9.66061e-015	-2.29217e-014	-2.50385e-014	-1.88514e-014	-1.27681e-014	-1.23698e-014	-1.11388e-014	-2.82487e-015	-7.64549e-015	-1.47273e-014
-7.1701e-015	-4.14507e-015	7.72765e-015	1.115e-014	-3.36332e-015	1.6096e-014	1.21046e-014	-4.93027e-015	6.94107e-015	-3.89673e-015	8.39352e-015	2.74638e-015	2.44588e-015	-2.86449e-016	3.95886e-015	-9.21825e-015	-2.21721e-014	-2.43933e-014	-1.8513e-014	-1.22055e-014	-1.25957e-014	-1.10837e-014	-2.90032e-015	-7.83308e-015	-1.47933e-014
-7.45101e-015	-4.47545e-015	7.55257e-015	1.11148e-014	-3.57046e-015	1.58368e-014	1.1813e-014	-4.72051e-015	7.07385e-015	-3.82092e-015	8.54635e-015	2.50165e-015	2.52246e-015	6.61439e-017	4.10729e-015	-8.74808e-015	-2.13882e-014	-2.37233e-014	-1.81604e-014	-1.16407e-014	-1.28096e-014	-1.10145e-014	-2.97264e-015	-8.02529e-015	-1.48509e-014
-7.69169e-015	-4.78671e-015	7.35097e-015	1.10601e-014	-3.77197e-015	1.55406e-014	1.15191e-014	-4.51748e-015	7.20652e-015	-3.72673e-015	8.71182e-015	2.2896e-015	2.64843e-015	4.27275e-016	4.25395e-015	-8.24988e-015	-2.0572e-014	-2.30291e-014	-1.77934e-014	-1.10751e-014	-1.30096e-014	-1.09308e-014	-3.04136e-015	-8.22028e-015	-1.4898e-014
-7.89089e-015	-5.07684e-015	7.12583e-015	1.09862e-014	-3.96605e-015	1.52091e-014	1.12247e-014	-4.32087e-015	7.33723e-015	-3.61399e-015	8.8878e-015	2.11144e-015	2.82018e-015	7.96477e-016	4.40045e-015	-7.72345e-015	-1.97263e-014	-2.23116e-014	-1.7412e-014	-1.05111e-014	-1.31946e-014	-1.0832e-014	-3.10571e-015	-8.41596e-015	-1.49328e-014
-8.04832e-015	-5.34479e-015	6.88039e-015	1.08947e-014	-4.15033e-015	1.48444e-014	1.09319e-014	-4.13065e-015	7.4647e-015	-3.48267e-015	9.07264e-015	1.96874e-015	3.03362e-015	1.17311e-015	4.54815e-015	-7.16884e-015	-1.88541e-014	-2.15716e-014	-1.70161e-014	-9.95045e-015	-1.33638e-014	-1.07179e-014	-3.16592e-015	-8.61059e-015	-1.4953e-014
-8.16355e-015	-5.58939e-015	6.61772e-015	1.07868e-014	-4.32326e-015	1.44494e-014	1.06427e-014	-3.94635e-015	7.58731e-015	-3.33327e-015	9.26347e-015	1.8624e-015	3.28485e-015	1.5566e-015	4.69864e-015	-6.58633e-015	-1.79582e-014	-2.08103e-014	-1.6605e-014	-9.39459e-015	-1.35158e-014	-1.05887e-014	-3.22137e-015	-8.80155e-015	-1.4956e-014
-8.23622e-015	-5.80904e-015	6.34098e-015	1.0664e-014	-4.48211e-015	1.40269e-014	1.03583e-014	-3.76809e-015	7.70394e-015	-3.16626e-015	9.45824e-015	1.7937e-015	3.56965e-015	1.94623e-015	4.85333e-015	-5.97729e-015	-1.70407e-014	-2.00286e-014	-1.61785e-014	-8.84545e-015	-1.36496e-014	-1.04439e-014	-3.27198e-015	-8.98614e-015	-1.49401e-014
-8.26623e-015	-6.00341e-015	6.05309e-015	1.05285e-014	-4.62437e-015	1.35797e-014	1.00807e-014	-3.59507e-015	7.81441e-015	-2.98196e-015	9.65564e-015	1.76376e-015	3.88399e-015	2.34076e-015	5.01357e-015	-5.34211e-015	-1.61047e-014	-1.92289e-014	-1.57363e-014	-8.3046e-015	-1.3764e-014	-1.02834e-014	-3.31744e-015	-9.16232e-015	-1.49036e-014
-8.25388e-015	-6.17202e-015	5.75711e-015	1.03814e-014	-4.74847e-015	1.31115e-014	9.81139e-015	-3.42687e-015	7.91761e-015	-2.78109e-015	9.8533e-015	1.77266e-015	4.2236e-015	2.73974e-015	5.18044e-015	-4.68129e-015	-1.51538e-014	-1.84133e-014	-1.52787e-014	-7.77414e-015	-1.38581e-014	-1.0108e-014	-3.3581e-015	-9.32724e-015	-1.48444e-014
-8.19941e-015	-6.31479e-015	5.4564e-015	1.02252e-014	-4.85207e-015	1.26255e-014	9.55224e-015	-3.26317e-015	8.01255e-015	-2.56413e-015	1.00491e-014	1.82111e-015	4.58382e-015	3.14206e-015	5.35517e-015	-3.9963e-015	-1.41917e-014	-1.75833e-014	-1.48057e-014	-7.25481e-015	-1.39314e-014	-9.91759e-015	-3.39355e-015	-9.47926e-015	-1.47601e-014
-8.10342e-015	-6.43099e-015	5.15434e-015	1.00619e-014	-4.93292e-015	1.21261e-014	9.30489e-015	-3.10323e-015	8.09839e-015	-2.33163e-015	1.02416e-014	1.90866e-015	4.95981e-015	3.54621e-015	5.53871e-015	-3.28862e-015	-1.32213e-014	-1.67409e-014	-1.4317e-014	-6.74855e-015	-1.39834e-014	-9.7124e-015	-3.42369e-015	-9.61601e-015	-1.46489e-014
-7.9678e-015	-6.52061e-015	4.85451e-015	9.89421e-015	-4.98912e-015	1.16174e-014	9.07057e-015	-2.94558e-015	8.17444e-015	-2.0845e-015	1.04292e-014	2.03444e-015	5.34723e-015	3.95136e-015	5.73147e-015	-2.55996e-015	-1.22458e-014	-1.5888e-014	-1.3813e-014	-6.25622e-015	-1.40133e-014	-9.49349e-015	-3.4486e-015	-9.73467e-015	-1.45094e-014
-7.79345e-015	-6.58342e-015	4.56024e-015	9.72431e-015	-5.0189e-015	1.1103e-014	8.85026e-015	-2.78929e-015	8.24002e-015	-1.82329e-015	1.06102e-014	2.19766e-015	5.74155e-015	4.35618e-015	5.93421e-015	-1.81259e-015	-1.12685e-014	-1.50274e-014	-1.32938e-014	-5.77838e-015	-1.40204e-014	-9.26139e-015	-3.4684e-015	-9.83315e-015	-1.43398e-014
-7.58186e-015	-6.61984e-015	4.27495e-015	9.55461e-015	-5.02034e-015	1.05874e-014	8.64529e-015	-2.63385e-015	8.29487e-015	-1.54844e-015	1.07834e-014	2.39721e-015	6.13821e-015	4.75913e-015	6.14751e-015	-1.04826e-015	-1.02929e-014	-1.41616e-014	-1.27604e-014	-5.31662e-015	-1.40043e-014	-9.0171e-015	-3.48306e-015	-9.90948e-015	-1.41387e-014
-7.33479e-015	-6.62976e-015	4.00119e-015	9.38758e-015	-4.99179e-015	1.00748e-014	8.45628e-015	-2.47771e-015	8.33906e-015	-1.26103e-015	1.09475e-014	2.63166e-015	6.5324e-015	5.15889e-015	6.37141e-015	-2.68909e-016	-9.32267e-015	-1.32936e-014	-1.22132e-014	-4.87158e-015	-1.39636e-014	-8.76128e-015	-3.49259e-015	-9.96227e-015	-1.39046e-014
-7.05388e-015	-6.61396e-015	3.74223e-015	9.22596e-015	-4.9314e-015	9.56916e-015	8.28469e-015	-2.32034e-015	8.3722e-015	-9.61599e-016	1.11018e-014	2.89965e-015	6.91955e-015	5.55413e-015	6.60612e-015	5.23151e-016	-8.36183e-015	-1.24257e-014	-1.16522e-014	-4.44386e-015	-1.38987e-014	-8.49556e-015	-3.49688e-015	-9.9898e-015	-1.36372e-014
-6.74104e-015	-6.57315e-015	3.50037e-015	9.0722e-015	-4.83815e-015	9.07447e-015	8.13132e-015	-2.16145e-015	8.39367e-015	-6.51539e-016	1.12455e-014	3.19871e-015	7.29593e-015	5.94368e-015	6.85162e-015	1.32551e-015	-7.4131e-015	-1.15608e-014	-1.10776e-014	-4.03483e-015	-1.38094e-014	-8.22112e-015	-3.49624e-015	-9.99078e-015	-1.33351e-014
-6.39861e-015	-6.50835e-015	3.27856e-015	8.92828e-015	-4.71145e-015	8.59579e-015	7.99666e-015	-1.99994e-015	8.40403e-015	-3.32096e-016	1.13782e-014	3.52652e-015	7.65858e-015	6.32692e-015	7.1081e-015	2.13502e-015	-6.4787e-015	-1.07022e-014	-1.04901e-014	-3.64476e-015	-1.36949e-014	-7.9387e-015	-3.49076e-015	-9.96384e-015	-1.29978e-014
-6.02864e-015	-6.42107e-015	3.07854e-015	8.79608e-015	-4.54974e-015	8.13641e-015	7.88153e-015	-1.83511e-015	8.40358e-015	-4.06065e-018	1.14993e-014	3.88034e-015	8.00447e-015	6.70175e-015	7.37551e-015	2.9486e-015	-5.56159e-015	-9.85356e-015	-9.89044e-015	-3.2744e-015	-1.35547e-014	-7.64959e-015	-3.48044e-015	-9.90904e-015	-1.26261e-014
-5.63353e-015	-6.31301e-015	2.90246e-015	8.67825e-015	-4.35291e-015	7.70035e-015	7.78707e-015	-1.66631e-015	8.39292e-015	3.30865e-016	1.16084e-014	4.25774e-015	8.32999e-015	7.06747e-015	7.65318e-015	3.76309e-015	-4.66548e-015	-9.0178e-015	-9.28027e-015	-2.92495e-015	-1.33893e-014	-7.35522e-015	-3.46484e-015	-9.82606e-015	-1.22206e-014
-5.21564e-015	-6.18484e-015	2.75254e-015	8.57685e-015	-4.12046e-015	7.29202e-015	7.71333e-015	-1.49261e-015	8.37343e-015	6.71686e-016	1.17059e-014	4.65558e-015	8.63254e-015	7.42232e-015	7.93973e-015	4.57587e-015	-3.79265e-015	-8.19832e-015	-8.66063e-015	-2.59742e-015	-1.31989e-014	-7.05687e-015	-3.44428e-015	-9.71492e-015	-1.17818e-014
-4.77782e-015	-6.03743e-015	2.63043e-015	8.49391e-015	-3.85161e-015	6.91455e-015	7.66064e-015	-1.31293e-015	8.34599e-015	1.01686e-015	1.17922e-014	5.07115e-015	8.91021e-015	7.76506e-015	8.23455e-015	5.3834e-015	-2.94565e-015	-7.39812e-015	-8.03247e-015	-2.29201e-015	-1.29825e-014	-6.75573e-015	-3.41918e-015	-9.57625e-015	-1.13104e-014
-4.32186e-015	-5.87299e-015	2.5371e-015	8.43047e-015	-3.54682e-015	6.57179e-015	7.62988e-015	-1.12725e-015	8.31078e-015	1.36506e-015	1.18672e-014	5.50065e-015	9.16136e-015	8.0948e-015	8.53678e-015	6.18237e-015	-2.12678e-015	-6.62017e-015	-7.39761e-015	-2.00877e-015	-1.27406e-014	-6.45343e-015	-3.38958e-015	-9.41081e-015	-1.08075e-014
-3.85101e-015	-5.69308e-015	2.4735e-015	8.38841e-015	-3.20748e-015	6.26585e-015	7.62074e-015	-9.35339e-016	8.26884e-015	1.71475e-015	1.19317e-014	5.94066e-015	9.38484e-015	8.41069e-015	8.84486e-015	6.96917e-015	-1.3391e-015	-5.8678e-015	-6.75635e-015	-1.74814e-015	-1.24729e-014	-6.15142e-015	-3.35563e-015	-9.21944e-015	-1.02747e-014
-3.36806e-015	-5.49919e-015	2.44069e-015	8.36839e-015	-2.83385e-015	5.99932e-015	7.63292e-015	-7.37457e-016	8.22048e-015	2.06453e-015	1.19864e-014	6.38801e-015	9.5789e-015	8.71182e-015	9.15792e-015	7.74026e-015	-5.8492e-016	-5.1435e-015	-6.11078e-015	-1.51042e-015	-1.21789e-014	-5.85064e-015	-3.31752e-015	-9.00394e-015	-9.71426e-015
-2.8761e-015	-5.29265e-015	2.43926e-015	8.37169e-015	-2.42684e-015	5.774e-015	7.66704e-015	-5.33309e-016	8.16667e-015	2.41227e-015	1.20326e-014	6.83916e-015	9.74273e-015	8.99733e-015	9.474e-015	8.49229e-015	1.33987e-016	-4.45005e-015	-5.46305e-015	-1.2966e-015	-1.18589e-014	-5.55231e-015	-3.27552e-015	-8.76669e-015	-9.1284e-015
-2.37737e-015	-5.07501e-015	2.46971e-015	8.39901e-015	-1.98758e-015	5.59186e-015	7.72276e-015	-3.23087e-016	8.10903e-015	2.75652e-015	1.2071e-014	7.29049e-015	9.87653e-015	9.26698e-015	9.79158e-015	9.22202e-015	8.16109e-016	-3.78962e-015	-4.81477e-015	-1.10747e-015	-1.15135e-014	-5.25746e-015	-3.22975e-015	-8.50976e-015	-8.51979e-015
-1.87484e-015	-4.84839e-015	2.53117e-015	8.45154e-015	-1.51851e-015	5.45453e-015	7.79924e-015	-1.06605e-016	8.04836e-015	3.09575e-015	1.21024e-014	7.73829e-015	9.98149e-015	9.52043e-015	1.01086e-014	9.92548e-015	1.45952e-015	-3.16499e-015	-4.16705e-015	-9.43586e-016	-1.11431e-014	-4.96699e-015	-3.18046e-015	-8.23555e-015	-7.8913e-015
-1.37112e-015	-4.61534e-015	2.62392e-015	8.52924e-015	-1.02146e-015	5.36334e-015	7.89687e-015	1.15597e-016	7.98572e-015	3.42824e-015	1.21281e-014	8.17951e-015	1.00577e-014	9.7577e-015	1.0423e-014	1.05993e-014	2.06276e-015	-2.57844e-015	-3.52268e-015	-8.05066e-016	-1.07472e-014	-4.68186e-015	-3.12794e-015	-7.94615e-015	-7.24673e-015
-8.69288e-016	-4.37662e-015	2.74747e-015	8.63158e-015	-4.98649e-016	5.3191e-015	8.0153e-015	3.42797e-016	7.92234e-015	3.75215e-015	1.21494e-014	8.61135e-015	1.01057e-014	9.97798e-015	1.07337e-014	1.12398e-014	2.62465e-015	-2.03239e-015	-2.88333e-015	-6.92287e-016	-1.03272e-014	-4.40365e-015	-3.07265e-015	-7.64531e-015	-6.58898e-015
-3.72349e-016	-4.13451e-015	2.90132e-015	8.75865e-015	4.73699e-017	5.32136e-015	8.15421e-015	5.74894e-016	7.85955e-015	4.06608e-015	1.21677e-014	9.03033e-015	1.01271e-014	1.01814e-014	1.10384e-014	1.1843e-014	3.14462e-015	-1.52824e-015	-2.25078e-015	-6.0577e-016	-9.88426e-015	-4.1331e-015	-3.01516e-015	-7.33725e-015	-5.92172e-015
1.17226e-016	-3.89013e-015	3.08454e-015	8.90984e-015	6.13598e-016	5.36955e-015	8.31262e-015	8.11672e-016	7.79809e-015	4.36855e-015	1.21845e-014	9.43287e-015	1.01236e-014	1.03686e-014	1.13353e-014	1.24061e-014	3.62176e-015	-1.0669e-015	-1.62727e-015	-5.45381e-016	-9.41879e-015	-3.87117e-015	-2.95566e-015	-7.02497e-015	-5.24902e-015
5.97155e-016	-3.64505e-015	3.29589e-015	9.0845e-015	1.19661e-015	5.46212e-015	8.49034e-015	1.05255e-015	7.73884e-015	4.65752e-015	1.22012e-014	9.8162e-015	1.00971e-014	1.05396e-014	1.16218e-014	1.29264e-014	4.05579e-015	-6.49406e-016	-1.01447e-015	-5.1186e-016	-8.93124e-015	-3.61792e-015	-2.89476e-015	-6.71222e-015	-4.57429e-015
1.06429e-015	-3.4011e-015	3.5342e-015	9.28083e-015	1.79247e-015	5.59804e-015	8.68663e-015	1.29651e-015	7.68266e-015	4.93137e-015	1.22192e-014	1.0178e-014	1.00495e-014	1.06946e-014	1.18962e-014	1.3401e-014	4.44643e-015	-2.75802e-016	-4.14555e-016	-5.05388e-016	-8.42213e-015	-3.37403e-015	-2.83377e-015	-6.4025e-015	-3.90115e-015
1.51639e-015	-3.15934e-015	3.79802e-015	9.49777e-015	2.39792e-015	5.77539e-015	8.90029e-015	1.54297e-015	7.63043e-015	5.18896e-015	1.22398e-014	1.05159e-014	9.98251e-015	1.08348e-014	1.21568e-014	1.38275e-014	4.79247e-015	5.35759e-017	1.71219e-016	-5.26113e-016	-7.89306e-015	-3.14016e-015	-2.77277e-015	-6.09962e-015	-3.23323e-015
1.95099e-015	-2.92102e-015	4.08569e-015	9.73344e-015	3.0099e-015	5.99177e-015	9.13011e-015	1.79145e-015	7.58316e-015	5.42927e-015	1.22642e-014	1.08281e-014	9.89909e-015	1.09599e-014	1.24014e-014	1.42029e-014	5.09384e-015	3.383e-016	7.40978e-016	-5.73419e-016	-7.34506e-015	-2.91695e-015	-2.7129e-015	-5.80713e-015	-2.575e-015
2.36583e-015	-2.68761e-015	4.39509e-015	9.98556e-015	3.62432e-015	6.24497e-015	9.37454e-015	2.04098e-015	7.54245e-015	5.65098e-015	1.22932e-014	1.11122e-014	9.80148e-015	1.10713e-014	1.2629e-014	1.45257e-014	5.35088e-015	5.79324e-016	1.29209e-015	-6.47502e-016	-6.77949e-015	-2.70458e-015	-2.65469e-015	-5.52871e-015	-1.93045e-015
2.75899e-015	-2.46038e-015	4.72413e-015	1.02525e-014	4.23745e-015	6.53185e-015	9.63277e-015	2.29151e-015	7.50897e-015	5.85259e-015	1.23283e-014	1.13668e-014	9.69219e-015	1.1169e-014	1.28373e-014	1.4794e-014	5.56412e-015	7.78376e-016	1.82303e-015	-7.47986e-016	-6.19796e-015	-2.50364e-015	-2.59914e-015	-5.26862e-015	-1.3033e-015
3.12831e-015	-2.24035e-015	5.0709e-015	1.05324e-014	4.84542e-015	6.84907e-015	9.90383e-015	2.54289e-015	7.4826e-015	6.03339e-015	1.237e-014	1.15904e-014	9.57355e-015	1.12538e-014	1.3024e-014	1.50062e-014	5.73359e-015	9.36364e-016	2.33267e-015	-8.74712e-016	-5.60254e-015	-2.3141e-015	-2.54764e-015	-5.03073e-015	-6.97023e-016
3.47211e-015	-2.02854e-015	5.43304e-015	1.08221e-014	5.4444e-015	7.19259e-015	1.01862e-014	2.79371e-015	7.46408e-015	6.19248e-015	1.24189e-014	1.17826e-014	9.4482e-015	1.13273e-014	1.31878e-014	1.51612e-014	5.86001e-015	1.05547e-015	2.82006e-015	-1.02702e-015	-4.99508e-015	-2.13622e-015	-2.50154e-015	-4.81828e-015	-1.15317e-016
3.789e-015	-1.82607e-015	5.80811e-015	1.1119e-014	6.02941e-015	7.55831e-015	1.04777e-014	3.04339e-015	7.4545e-015	6.32925e-015	1.24759e-014	1.19426e-014	9.31871e-015	1.13901e-014	1.33271e-014	1.52587e-014	5.9441e-015	1.13767e-015	3.28373e-015	-1.20374e-015	-4.37754e-015	-1.96974e-015	-2.46211e-015	-4.63425e-015	4.38394e-016
4.07733e-015	-1.63431e-015	6.19434e-015	1.14201e-014	6.59676e-015	7.94181e-015	1.07769e-014	3.29141e-015	7.45412e-015	6.443e-015	1.25414e-014	1.207e-014	9.18725e-015	1.14433e-014	1.344e-014	1.52981e-014	5.98639e-015	1.1851e-015	3.72263e-015	-1.40437e-015	-3.75136e-015	-1.81505e-015	-2.43083e-015	-4.48119e-015	9.60557e-016
4.33546e-015	-1.45374e-015	6.58885e-015	1.17226e-014	7.14329e-015	8.3385e-015	1.10817e-014	3.53713e-015	7.46332e-015	6.53355e-015	1.26157e-014	1.21653e-014	9.05607e-015	1.1488e-014	1.35253e-014	1.52793e-014	5.98747e-015	1.20095e-015	4.13627e-015	-1.62875e-015	-3.11876e-015	-1.67261e-015	-2.40906e-015	-4.36172e-015	1.44889e-015
4.56241e-015	-1.2844e-015	6.98926e-015	1.20233e-014	7.66548e-015	8.74376e-015	1.13903e-014	3.78098e-015	7.48267e-015	6.6002e-015	1.26988e-014	1.22279e-014	8.92753e-015	1.15255e-014	1.35825e-014	1.52032e-014	5.94812e-015	1.18807e-015	4.52411e-015	-1.87563e-015	-2.48256e-015	-1.54228e-015	-2.39808e-015	-4.27796e-015	1.90062e-015
4.75623e-015	-1.12709e-015	7.39327e-015	1.23194e-014	8.15874e-015	9.15314e-015	1.17006e-014	4.02244e-015	7.51315e-015	6.64359e-015	1.27901e-014	1.22582e-014	8.80294e-015	1.15567e-014	1.36109e-014	1.50711e-014	5.87032e-015	1.1495e-015	4.88516e-015	-2.14377e-015	-1.84515e-015	-1.42393e-015	-2.39956e-015	-4.23145e-015	2.31329e-015
4.91591e-015	-9.82183e-016	7.79794e-015	1.26082e-014	8.61949e-015	9.56184e-015	1.20102e-014	4.26155e-015	7.55539e-015	6.66341e-015	1.28896e-014	1.22571e-014	8.68449e-015	1.15818e-014	1.36093e-014	1.48845e-014	5.75489e-015	1.08935e-015	5.21907e-015	-2.43121e-015	-1.20936e-015	-1.3181e-015	-2.41495e-015	-4.22379e-015	2.6844e-015
5.04103e-015	-8.50203e-016	8.20099e-015	1.2887e-014	9.04489e-015	9.96515e-015	1.2317e-014	4.49828e-015	7.60865e-015	6.65978e-015	1.29964e-014	1.22251e-014	8.57404e-015	1.1602e-014	1.35773e-014	1.4645e-014	5.6028e-015	1.01118e-015	5.52679e-015	-2.736e-015	-5.7775e-016	-1.22541e-015	-2.446e-015	-4.25598e-015	3.01269e-015
5.13189e-015	-7.31533e-016	8.60053e-015	1.31525e-014	9.43231e-015	1.0358e-014	1.26187e-014	4.73208e-015	7.67271e-015	6.63305e-015	1.31096e-014	1.21632e-014	8.47286e-015	1.1618e-014	1.35146e-014	1.43548e-014	5.41612e-015	9.18802e-016	5.80802e-015	-3.05712e-015	4.70809e-017	-1.14588e-015	-2.49425e-015	-4.32868e-015	3.29707e-015
5.18796e-015	-6.26901e-016	8.99468e-015	1.34022e-014	9.77835e-015	1.07358e-014	1.2913e-014	4.96262e-015	7.74847e-015	6.58404e-015	1.32285e-014	1.20724e-014	8.38192e-015	1.16308e-014	1.3421e-014	1.40173e-014	5.19588e-015	8.16035e-016	6.06293e-015	-3.39261e-015	6.63254e-016	-1.08013e-015	-2.56103e-015	-4.44238e-015	3.5369e-015
5.20845e-015	-5.36832e-016	9.38096e-015	1.36333e-014	1.00813e-014	1.10941e-014	1.31983e-014	5.18952e-015	7.83491e-015	6.51324e-015	1.33517e-014	1.19542e-014	8.30194e-015	1.16412e-014	1.32965e-014	1.36356e-014	4.94303e-015	7.06828e-016	6.29181e-015	-3.74039e-015	1.26737e-015	-1.02824e-015	-2.6476e-015	-4.59595e-015	3.73119e-015
5.19377e-015	-4.60838e-016	9.75719e-015	1.38432e-014	1.03388e-014	1.14295e-014	1.3472e-014	5.4121e-015	7.93192e-015	6.42159e-015	1.34778e-014	1.18096e-014	8.23398e-015	1.16496e-014	1.31409e-014	1.32132e-014	4.65944e-015	5.94429e-016	6.49566e-015	-4.09862e-015	1.85737e-015	-9.90709e-016	-2.75526e-015	-4.789e-015	3.87999e-015
5.14404e-015	-3.98432e-016	1.01213e-014	1.40291e-014	1.05492e-014	1.17371e-014	1.37317e-014	5.63008e-015	8.03914e-015	6.3102e-015	1.3605e-014	1.16403e-014	8.17894e-015	1.16565e-014	1.29553e-014	1.27543e-014	4.34627e-015	4.83422e-016	6.6751e-015	-4.46503e-015	2.43034e-015	-9.67864e-016	-2.88566e-015	-5.02022e-015	3.98324e-015
5.05986e-015	-3.50238e-016	1.04708e-014	1.41888e-014	1.07118e-014	1.20131e-014	1.39746e-014	5.8434e-015	8.15561e-015	6.17986e-015	1.37317e-014	1.14476e-014	8.1364e-015	1.16624e-014	1.27397e-014	1.2263e-014	4.00529e-015	3.77351e-016	6.83103e-015	-4.83778e-015	2.98374e-015	-9.60008e-016	-3.03918e-015	-5.28807e-015	4.04149e-015
4.94206e-015	-3.1619e-016	1.08039e-014	1.43205e-014	1.08252e-014	1.22538e-014	1.41984e-014	6.05217e-015	8.28156e-015	6.03175e-015	1.38567e-014	1.12334e-014	8.10675e-015	1.16671e-014	1.24949e-014	1.1744e-014	3.63886e-015	2.8011e-016	6.96466e-015	-5.21475e-015	3.51537e-015	-9.67665e-016	-3.21638e-015	-5.59081e-015	4.05566e-015
4.79107e-015	-2.96343e-016	1.1119e-014	1.4422e-014	1.08891e-014	1.24563e-014	1.44007e-014	6.2556e-015	8.41637e-015	5.86721e-015	1.39776e-014	1.09989e-014	8.09019e-015	1.16709e-014	1.22225e-014	1.12019e-014	3.24794e-015	1.95008e-016	7.07659e-015	-5.59349e-015	4.0227e-015	-9.91414e-016	-3.41792e-015	-5.9261e-015	4.0262e-015
4.60846e-015	-2.9108e-016	1.14137e-014	1.44923e-014	1.09034e-014	1.26179e-014	1.45804e-014	6.45319e-015	8.55974e-015	5.68731e-015	1.40921e-014	1.07457e-014	8.08627e-015	1.16742e-014	1.19237e-014	1.06417e-014	2.83508e-015	1.2468e-016	7.16833e-015	-5.97173e-015	4.50381e-015	-1.03146e-015	-3.64388e-015	-6.29127e-015	3.95511e-015
4.39484e-015	-3.00795e-016	1.16869e-014	1.45297e-014	1.08679e-014	1.27369e-014	1.47351e-014	6.64445e-015	8.71132e-015	5.49332e-015	1.41986e-014	1.04758e-014	8.09428e-015	1.1677e-014	1.16e-014	1.00684e-014	2.40262e-015	7.19785e-017	7.24129e-015	-6.34713e-015	4.95677e-015	-1.08821e-015	-3.89453e-015	-6.6834e-015	3.84392e-015
4.15149e-015	-3.24659e-016	1.19367e-014	1.45337e-014	1.07837e-014	1.28119e-014	1.48629e-014	6.82941e-015	8.87079e-015	5.28589e-015	1.42947e-014	1.01902e-014	8.11379e-015	1.1679e-014	1.12521e-014	9.48672e-015	1.95175e-015	3.94521e-017	7.29646e-015	-6.71731e-015	5.37913e-015	-1.1627e-015	-4.17015e-015	-7.09947e-015	3.69459e-015
3.88063e-015	-3.62294e-016	1.21619e-014	1.45035e-014	1.06518e-014	1.28414e-014	1.49629e-014	7.00753e-015	9.03668e-015	5.06736e-015	1.43789e-014	9.89099e-015	8.14403e-015	1.16795e-014	1.08821e-014	8.90282e-015	1.48478e-015	2.94039e-017	7.33581e-015	-7.08014e-015	5.76953e-015	-1.25475e-015	-4.47022e-015	-7.53589e-015	3.50961e-015
3.584e-015	-4.13675e-016	1.23621e-014	1.44389e-014	1.04731e-014	1.28247e-014	1.50335e-014	7.17849e-015	9.20814e-015	4.83949e-015	1.44496e-014	9.57915e-015	8.18378e-015	1.16781e-014	1.04923e-014	8.32247e-015	1.00389e-015	4.34493e-017	7.36058e-015	-7.43301e-015	6.1262e-015	-1.36463e-015	-4.79478e-015	-7.98873e-015	3.29157e-015
3.26363e-015	-4.79112e-016	1.25359e-014	1.43396e-014	1.02497e-014	1.27613e-014	1.50734e-014	7.34002e-015	9.38442e-015	4.60346e-015	1.45048e-014	9.25601e-015	8.23146e-015	1.16746e-014	1.00847e-014	7.75032e-015	5.11201e-016	8.35966e-017	7.37253e-015	-7.77432e-015	6.44783e-015	-1.49239e-015	-5.14262e-015	-8.45436e-015	3.0434e-015
2.92208e-015	-5.57881e-016	1.2683e-014	1.42066e-014	9.98398e-015	1.2652e-014	1.50818e-014	7.49118e-015	9.56406e-015	4.36064e-015	1.45431e-014	8.92288e-015	8.28642e-015	1.16682e-014	9.66169e-015	7.19234e-015	8.7484e-018	1.505e-016	7.37309e-015	-8.10228e-015	6.73359e-015	-1.63917e-015	-5.51256e-015	-8.92938e-015	2.76788e-015
2.56157e-015	-6.4996e-016	1.28031e-014	1.40401e-014	9.67807e-015	1.24971e-014	1.5059e-014	7.63132e-015	9.74608e-015	4.11259e-015	1.45624e-014	8.58069e-015	8.34781e-015	1.16586e-014	9.22554e-015	6.65351e-015	-5.01469e-016	2.45252e-016	7.36324e-015	-8.41524e-015	6.98292e-015	-1.80532e-015	-5.90328e-015	-9.41047e-015	2.46797e-015
2.18455e-015	-7.55369e-016	1.28959e-014	1.3842e-014	9.33509e-015	1.22985e-014	1.50042e-014	7.75915e-015	9.92959e-015	3.86039e-015	1.45613e-014	8.2305e-015	8.41501e-015	1.16447e-014	8.77841e-015	6.13872e-015	-1.01624e-015	3.68724e-016	7.34491e-015	-8.71129e-015	7.19522e-015	-1.99032e-015	-6.31268e-015	-9.89349e-015	2.147e-015
1.79367e-015	-8.73939e-016	1.29612e-014	1.36138e-014	8.95867e-015	1.20574e-014	1.49174e-014	7.87302e-015	1.01127e-014	3.60548e-015	1.45381e-014	7.87311e-015	8.48662e-015	1.16258e-014	8.32325e-015	5.65244e-015	-1.53321e-015	5.20412e-016	7.31972e-015	-8.98932e-015	7.37069e-015	-2.19358e-015	-6.73877e-015	-1.03748e-014	1.80871e-015
1.39208e-015	-1.00492e-015	1.29983e-014	1.33565e-014	8.55207e-015	1.17762e-014	1.47984e-014	7.97186e-015	1.02936e-014	3.34964e-015	1.44914e-014	7.50939e-015	8.56052e-015	1.16005e-014	7.86264e-015	5.19943e-015	-2.04989e-015	6.99734e-016	7.28842e-015	-9.24771e-015	7.50946e-015	-2.41522e-015	-7.17918e-015	-1.08503e-014	1.45596e-015
9.82796e-016	-1.14801e-015	1.30081e-014	1.30717e-014	8.11893e-015	1.14577e-014	1.4648e-014	8.05411e-015	1.04704e-014	3.09399e-015	1.44203e-014	7.14031e-015	8.63585e-015	1.15683e-014	7.39933e-015	4.78422e-015	-2.56378e-015	9.05839e-016	7.25236e-015	-9.48536e-015	7.61228e-015	-2.65496e-015	-7.63135e-015	-1.13172e-014	1.09169e-015
5.68316e-016	-1.30316e-015	1.2991e-014	1.27618e-014	7.66313e-015	1.1105e-014	1.44675e-014	8.11884e-015	1.06421e-014	2.83977e-015	1.43237e-014	6.76642e-015	8.71132e-015	1.15282e-014	6.93616e-015	4.41099e-015	-3.0722e-015	1.13798e-015	7.21296e-015	-9.70146e-015	7.67953e-015	-2.91208e-015	-8.09262e-015	-1.17719e-014	7.19472e-016
1.51513e-016	-1.46945e-015	1.29477e-014	1.24286e-014	7.18873e-015	1.07208e-014	1.42573e-014	8.16454e-015	1.08069e-014	2.58807e-015	1.42011e-014	6.38801e-015	8.78562e-015	1.14794e-014	6.47572e-015	4.08219e-015	-3.5724e-015	1.395e-015	7.17085e-015	-9.89522e-015	7.71282e-015	-3.18515e-015	-8.5604e-015	-1.22108e-014	3.43267e-016
-2.64493e-016	-1.6466e-015	1.28789e-014	1.20756e-014	6.69951e-015	1.03087e-014	1.40188e-014	8.19035e-015	1.09637e-014	2.33974e-015	1.40522e-014	6.00625e-015	8.85773e-015	1.14208e-014	6.02114e-015	3.80065e-015	-4.06214e-015	1.67538e-015	7.12703e-015	-1.00664e-014	7.71321e-015	-3.47318e-015	-9.03147e-015	-1.26305e-014	-3.41705e-017
-6.75866e-016	-1.83456e-015	1.27853e-014	1.17049e-014	6.20013e-015	9.87247e-015	1.37537e-014	8.19493e-015	1.11106e-014	2.09572e-015	1.38768e-014	5.62111e-015	8.92674e-015	1.13518e-014	5.57443e-015	3.56854e-015	-4.53815e-015	1.97704e-015	7.0826e-015	-1.02155e-014	7.68203e-015	-3.77496e-015	-9.50248e-015	-1.30285e-014	-4.10178e-016
-1.07963e-015	-2.03286e-015	1.26682e-014	1.13192e-014	5.69567e-015	9.4161e-015	1.34642e-014	8.17706e-015	1.12453e-014	1.85639e-015	1.36748e-014	5.2335e-015	8.99132e-015	1.12716e-014	5.13761e-015	3.38752e-015	-4.99752e-015	2.29844e-015	7.03766e-015	-1.03424e-014	7.62112e-015	-4.08899e-015	-9.9703e-015	-1.34026e-014	-7.81607e-016
-1.47248e-015	-2.24094e-015	1.25292e-014	1.09218e-014	5.1905e-015	8.94449e-015	1.31524e-014	8.13618e-015	1.13655e-014	1.6226e-015	1.34463e-014	4.84384e-015	9.05008e-015	1.11798e-014	4.71421e-015	3.25929e-015	-5.43761e-015	2.63695e-015	6.99275e-015	-1.04467e-014	7.53269e-015	-4.41431e-015	-1.04314e-014	-1.37503e-014	-1.14564e-015
-1.85161e-015	-2.45792e-015	1.23697e-014	1.05161e-014	4.6882e-015	8.46185e-015	1.28202e-014	8.07082e-015	1.14698e-014	1.39525e-015	1.31918e-014	4.45294e-015	9.10187e-015	1.10758e-014	4.30684e-015	3.18436e-015	-5.85578e-015	2.98981e-015	6.94879e-015	-1.05296e-014	7.41844e-015	-4.74904e-015	-1.08823e-014	-1.40693e-014	-1.49976e-015
-2.21456e-015	-2.68355e-015	1.21909e-014	1.01055e-014	4.19388e-015	7.97238e-015	1.24693e-014	7.98037e-015	1.15565e-014	1.17477e-015	1.29123e-014	4.06125e-015	9.14613e-015	1.09592e-014	3.91709e-015	3.16282e-015	-6.24903e-015	3.35419e-015	6.90539e-015	-1.05916e-014	7.28087e-015	-5.09135e-015	-1.13193e-014	-1.43577e-014	-1.84111e-015
-2.55808e-015	-2.91716e-015	1.1995e-014	9.69315e-015	3.71184e-015	7.48059e-015	1.21028e-014	7.86488e-015	1.16252e-014	9.6201e-016	1.26085e-014	3.66946e-015	9.18215e-015	1.08288e-014	3.54781e-015	3.19442e-015	-6.61487e-015	3.72742e-015	6.86297e-015	-1.06335e-014	7.12314e-015	-5.43879e-015	-1.17388e-014	-1.46139e-014	-2.1676e-015
-2.87873e-015	-3.15746e-015	1.17834e-014	9.28271e-015	3.24582e-015	6.99112e-015	1.17228e-014	7.72338e-015	1.16737e-014	7.57904e-016	1.22811e-014	3.27819e-015	9.20963e-015	1.06844e-014	3.20133e-015	3.27749e-015	-6.95091e-015	4.10667e-015	6.82214e-015	-1.06572e-014	6.94699e-015	-5.78923e-015	-1.21375e-014	-1.48362e-014	-2.47712e-015
-3.17373e-015	-3.4033e-015	1.15586e-014	8.87716e-015	2.79962e-015	6.50903e-015	1.13315e-014	7.55618e-015	1.17007e-014	5.62845e-016	1.19319e-014	2.88789e-015	9.22785e-015	1.05259e-014	2.87974e-015	3.41031e-015	-7.255e-015	4.48915e-015	6.78271e-015	-1.06639e-014	6.75548e-015	-6.13988e-015	-1.25124e-014	-1.50242e-014	-2.76779e-015
-3.44076e-015	-3.65407e-015	1.13222e-014	8.47921e-015	2.37728e-015	6.03865e-015	1.09311e-014	7.36307e-015	1.17045e-014	3.76491e-016	1.15621e-014	2.49942e-015	9.23581e-015	1.03529e-014	2.58473e-015	3.59124e-015	-7.52453e-015	4.87185e-015	6.74461e-015	-1.06546e-014	6.55174e-015	-6.48861e-015	-1.28603e-014	-1.51769e-014	-3.03752e-015
-3.67748e-015	-3.90905e-015	1.10768e-014	8.09188e-015	1.98209e-015	5.58431e-015	1.05244e-014	7.14465e-015	1.16835e-014	1.99335e-016	1.11735e-014	2.1134e-015	9.23346e-015	1.01657e-014	2.31837e-015	3.81785e-015	-7.75749e-015	5.25187e-015	6.70759e-015	-1.06306e-014	6.3385e-015	-6.83307e-015	-1.31781e-014	-1.52941e-014	-3.28455e-015
-3.88215e-015	-4.16747e-015	1.08246e-014	7.71841e-015	1.61728e-015	5.14969e-015	1.01139e-014	6.90139e-015	1.16367e-014	3.2345e-017	1.07681e-014	1.73098e-015	9.22058e-015	9.96416e-015	2.08194e-015	4.08712e-015	-7.95228e-015	5.62611e-015	6.6713e-015	-1.0594e-014	6.11878e-015	-7.17049e-015	-1.34631e-014	-1.53756e-014	-3.50847e-015
-4.05386e-015	-4.42835e-015	1.05681e-014	7.36168e-015	1.28592e-015	4.73798e-015	9.70182e-015	6.63402e-015	1.15635e-014	-1.24784e-016	1.03477e-014	1.35287e-015	9.19641e-015	9.7493e-015	1.87578e-015	4.39555e-015	-8.10747e-015	5.99216e-015	6.63556e-015	-1.05457e-014	5.89507e-015	-7.49825e-015	-1.37129e-014	-1.54212e-014	-3.70808e-015
-4.19111e-015	-4.69028e-015	1.03092e-014	7.02378e-015	9.91106e-016	4.35297e-015	9.29114e-015	6.34361e-015	1.14627e-014	-2.71383e-016	9.91419e-015	9.8038e-016	9.16172e-015	9.52084e-015	1.70139e-015	4.7388e-015	-8.22138e-015	6.34831e-015	6.60082e-015	-1.04867e-014	5.67018e-015	-7.81362e-015	-1.3925e-014	-1.54313e-014	-3.88275e-015
-4.29202e-015	-4.95231e-015	1.00506e-014	6.70685e-015	7.35138e-016	3.99762e-015	8.88344e-015	6.03208e-015	1.13347e-014	-4.07178e-016	9.4697e-015	6.14328e-016	9.11628e-015	9.27933e-015	1.55938e-015	5.11203e-015	-8.29281e-015	6.69185e-015	6.56678e-015	-1.0418e-014	5.44669e-015	-8.1134e-015	-1.40983e-014	-1.54068e-014	-4.03179e-015
-4.35608e-015	-5.21323e-015	9.79505e-015	6.41317e-015	5.19372e-016	3.6751e-015	8.48047e-015	5.701e-015	1.11792e-014	-5.32033e-016	9.01637e-015	2.56057e-016	9.05985e-015	9.02465e-015	1.45044e-015	5.5112e-015	-8.3198e-015	7.02e-015	6.53288e-015	-1.03413e-014	5.22701e-015	-8.39566e-015	-1.42307e-014	-1.53477e-014	-4.15434e-015
-4.38303e-015	-5.47165e-015	9.54443e-015	6.14445e-015	3.45272e-016	3.38688e-015	8.08389e-015	5.35196e-015	1.09959e-014	-6.45792e-016	8.5565e-015	-9.33437e-017	8.99257e-015	8.75836e-015	1.37472e-015	5.93146e-015	-8.30177e-015	7.33095e-015	6.49863e-015	-1.0258e-014	5.01397e-015	-8.65769e-015	-1.43208e-014	-1.52547e-014	-4.25044e-015
-4.3723e-015	-5.7264e-015	9.30078e-015	5.9024e-015	2.13648e-016	3.135e-015	7.69554e-015	4.98814e-015	1.0785e-014	-7.48079e-016	8.09235e-015	-4.31691e-016	8.91559e-015	8.48186e-015	1.33201e-015	6.36813e-015	-8.23878e-015	7.62367e-015	6.46413e-015	-1.01688e-014	4.81049e-015	-8.89655e-015	-1.43677e-014	-1.5129e-014	-4.32005e-015
-4.32373e-015	-5.97619e-015	9.06597e-015	5.68829e-015	1.25837e-016	2.9213e-015	7.31583e-015	4.61212e-015	1.05472e-014	-8.38806e-016	7.62597e-015	-7.57771e-016	8.82933e-015	8.19577e-015	1.32157e-015	6.8156e-015	-8.12971e-015	7.89679e-015	6.42901e-015	-1.00749e-014	4.61797e-015	-9.10965e-015	-1.43707e-014	-1.49713e-014	-4.36375e-015
-4.23766e-015	-6.21918e-015	8.84244e-015	5.50318e-015	8.19112e-017	2.74698e-015	6.94673e-015	4.22687e-015	1.02834e-014	-9.18324e-016	7.15991e-015	-1.07029e-015	8.73419e-015	7.90134e-015	1.34324e-015	7.26925e-015	-7.97483e-015	8.14875e-015	6.39274e-015	-9.97753e-015	4.43872e-015	-9.2954e-015	-1.43298e-014	-1.47829e-014	-4.38191e-015
-4.11475e-015	-6.45429e-015	8.63146e-015	5.34765e-015	8.1674e-017	2.61215e-015	6.58908e-015	3.83556e-015	9.99357e-015	-9.85784e-016	6.69605e-015	-1.36816e-015	8.63144e-015	7.59953e-015	1.39661e-015	7.72295e-015	-7.77488e-015	8.37884e-015	6.35517e-015	-9.87702e-015	4.27376e-015	-9.4513e-015	-1.42449e-014	-1.45648e-014	-4.3752e-015
-3.95691e-015	-6.67988e-015	8.43469e-015	5.2218e-015	1.24365e-016	2.51676e-015	6.24331e-015	3.44164e-015	9.67865e-015	-1.04116e-015	6.23649e-015	-1.64969e-015	8.52127e-015	7.29198e-015	1.48077e-015	8.17185e-015	-7.53062e-015	8.58681e-015	6.31658e-015	-9.77425e-015	4.12493e-015	-9.57518e-015	-1.41171e-014	-1.43184e-014	-4.34473e-015
-3.76583e-015	-6.89506e-015	8.25388e-015	5.12555e-015	2.09685e-016	2.4609e-015	5.91017e-015	3.04869e-015	9.34014e-015	-1.08415e-015	5.78337e-015	-1.91357e-015	8.40494e-015	6.98014e-015	1.5939e-015	8.61169e-015	-7.24343e-015	8.77271e-015	6.27638e-015	-9.66923e-015	3.99334e-015	-9.66598e-015	-1.3947e-014	-1.40452e-014	-4.29153e-015
-3.54303e-015	-7.09828e-015	8.09008e-015	5.05875e-015	3.35882e-016	2.44405e-015	5.58992e-015	2.65983e-015	8.97972e-015	-1.11457e-015	5.33864e-015	-2.1589e-015	8.28258e-015	6.66476e-015	1.73428e-015	9.03703e-015	-6.91459e-015	8.93584e-015	6.23419e-015	-9.56184e-015	3.88005e-015	-9.72198e-015	-1.37361e-014	-1.37465e-014	-4.21699e-015
-3.28961e-015	-7.28792e-015	7.94428e-015	5.02082e-015	5.01418e-016	2.46479e-015	5.28236e-015	2.27867e-015	8.59883e-015	-1.13167e-015	4.90389e-015	-2.38422e-015	8.15516e-015	6.3477e-015	1.90044e-015	9.44347e-015	-6.54507e-015	9.07593e-015	6.19057e-015	-9.45198e-015	3.78558e-015	-9.74199e-015	-1.34859e-014	-1.34239e-014	-4.12144e-015
-3.00771e-015	-7.46262e-015	7.81729e-015	5.01023e-015	7.04562e-016	2.52145e-015	4.9872e-015	1.90941e-015	8.20069e-015	-1.13595e-015	4.48067e-015	-2.58835e-015	8.02386e-015	6.03038e-015	2.09084e-015	9.82694e-015	-6.13748e-015	9.19378e-015	6.14542e-015	-9.33969e-015	3.71055e-015	-9.72537e-015	-1.31975e-014	-1.3079e-014	-4.00564e-015
-2.69993e-015	-7.62121e-015	7.71016e-015	5.02542e-015	9.42419e-016	2.61196e-015	4.70419e-015	1.5557e-015	7.78686e-015	-1.12699e-015	4.0704e-015	-2.77022e-015	7.8897e-015	5.71482e-015	2.30329e-015	1.01832e-014	-5.69399e-015	9.28965e-015	6.09917e-015	-9.22423e-015	3.65551e-015	-9.67138e-015	-1.2873e-014	-1.2713e-014	-3.8717e-015
-2.36894e-015	-7.76218e-015	7.62263e-015	5.06519e-015	1.2124e-015	2.73411e-015	4.43242e-015	1.22116e-015	7.35892e-015	-1.10393e-015	3.67446e-015	-2.92903e-015	7.75318e-015	5.40269e-015	2.53539e-015	1.05085e-014	-5.21703e-015	9.36432e-015	6.05271e-015	-9.10493e-015	3.62007e-015	-9.58018e-015	-1.25147e-014	-1.23271e-014	-3.72118e-015
-2.01705e-015	-7.88481e-015	7.55497e-015	5.12713e-015	1.51182e-015	2.88568e-015	4.17158e-015	9.09038e-016	6.91935e-015	-1.06706e-015	3.29397e-015	-3.06352e-015	7.61518e-015	5.09509e-015	2.78441e-015	1.08001e-014	-4.70917e-015	9.41872e-015	6.00644e-015	-8.98039e-015	3.60408e-015	-9.4517e-015	-1.21249e-014	-1.19227e-014	-3.55504e-015
-1.64733e-015	-7.98742e-015	7.50687e-015	5.20976e-015	1.83685e-015	3.06391e-015	3.92045e-015	6.22496e-016	6.47106e-015	-1.01587e-015	2.93038e-015	-3.173e-015	7.47739e-015	4.79393e-015	3.04768e-015	1.10554e-014	-4.17375e-015	9.45492e-015	5.96034e-015	-8.84909e-015	3.60756e-015	-9.28611e-015	-1.17066e-014	-1.15011e-014	-3.3753e-015
-1.26322e-015	-8.06825e-015	7.47809e-015	5.31123e-015	2.18348e-015	3.26582e-015	3.67866e-015	3.65239e-016	6.01705e-015	-9.50232e-016	2.58434e-015	-3.25703e-015	7.34047e-015	4.50054e-015	3.32284e-015	1.12723e-014	-3.61391e-015	9.4736e-015	5.91528e-015	-8.70961e-015	3.6298e-015	-9.08396e-015	-1.12623e-014	-1.10636e-014	-3.18275e-015
-8.67157e-016	-8.12679e-015	7.46795e-015	5.42877e-015	2.54837e-015	3.48759e-015	3.44559e-015	1.40551e-016	5.5595e-015	-8.69965e-016	2.25675e-015	-3.31484e-015	7.20508e-015	4.21711e-015	3.60775e-015	1.14488e-014	-3.03404e-015	9.47644e-015	5.87234e-015	-8.56062e-015	3.67006e-015	-8.84629e-015	-1.07946e-014	-1.06113e-014	-2.97831e-015
-4.63013e-016	-8.16197e-015	7.47548e-015	5.5595e-015	2.9276e-015	3.72657e-015	3.22057e-015	-4.89237e-017	5.10147e-015	-7.74823e-016	1.94802e-015	-3.34641e-015	7.07265e-015	3.94516e-015	3.89926e-015	1.15842e-014	-2.43743e-015	9.46443e-015	5.83172e-015	-8.40066e-015	3.72737e-015	-8.57361e-015	-1.03065e-014	-1.01453e-014	-2.76353e-015
-5.38582e-017	-8.17246e-015	7.50029e-015	5.70074e-015	3.31661e-015	3.9789e-015	3.00313e-015	-2.00208e-016	4.6457e-015	-6.6482e-016	1.65878e-015	-3.35152e-015	6.94388e-015	3.6863e-015	4.19496e-015	1.16785e-014	-1.82737e-015	9.43961e-015	5.79451e-015	-8.22727e-015	3.80082e-015	-8.26726e-015	-9.80135e-015	-9.66624e-015	-2.53985e-015
3.57562e-016	-8.15742e-015	7.54062e-015	5.84929e-015	3.71211e-015	4.24077e-015	2.79243e-015	-3.10788e-016	4.19491e-015	-5.39834e-016	1.38927e-015	-3.33013e-015	6.8191e-015	3.44162e-015	4.49158e-015	1.17318e-014	-1.20741e-015	9.40379e-015	5.76156e-015	-8.03924e-015	3.88965e-015	-7.9287e-015	-9.28139e-015	-9.17472e-015	-2.30844e-015
7.68096e-016	-8.11617e-015	7.59547e-015	6.00223e-015	4.11034e-015	4.50867e-015	2.58757e-015	-3.78673e-016	3.75155e-015	-4.00087e-016	1.13933e-015	-3.2826e-015	6.69928e-015	3.21279e-015	4.78639e-015	1.17444e-014	-5.81417e-016	9.35916e-015	5.73327e-015	-7.83413e-015	3.99294e-015	-7.55954e-015	-8.74962e-015	-8.67128e-015	-2.07152e-015
1.17535e-015	-8.04832e-015	7.66296e-015	6.15671e-015	4.50709e-015	4.77861e-015	2.38762e-015	-4.02074e-016	3.31838e-015	-2.46048e-016	9.09062e-016	-3.20943e-015	6.58465e-015	3.00118e-015	5.07727e-015	1.17168e-014	4.64752e-017	9.30819e-015	5.71101e-015	-7.61082e-015	4.10946e-015	-7.16204e-015	-8.2087e-015	-8.1574e-015	-1.82956e-015
1.57605e-015	-7.95313e-015	7.74135e-015	6.30974e-015	4.89859e-015	5.04679e-015	2.19204e-015	-3.8032e-016	2.89761e-015	-7.77358e-017	6.98407e-016	-3.11075e-015	6.47558e-015	2.8082e-015	5.36156e-015	1.16506e-014	6.7257e-016	9.25225e-015	5.69625e-015	-7.36727e-015	4.23801e-015	-6.73762e-015	-7.66112e-015	-7.63397e-015	-1.58334e-015
1.96779e-015	-7.83042e-015	7.82859e-015	6.45837e-015	5.28129e-015	5.30951e-015	2.00058e-015	-3.11857e-016	2.49176e-015	1.04508e-016	5.06808e-016	-2.9877e-015	6.37259e-015	2.63427e-015	5.63636e-015	1.15476e-014	1.29346e-015	9.1932e-015	5.68967e-015	-7.10142e-015	4.37756e-015	-6.28837e-015	-7.10958e-015	-7.10137e-015	-1.33409e-015
2.34866e-015	-7.67964e-015	7.92205e-015	6.59962e-015	5.65105e-015	5.56374e-015	1.81283e-015	-1.97225e-016	2.1032e-015	3.00954e-016	3.33747e-016	-2.84083e-015	6.27571e-015	2.48022e-015	5.89938e-015	1.14102e-014	1.90507e-015	9.13292e-015	5.69259e-015	-6.81172e-015	4.52723e-015	-5.81629e-015	-6.55647e-015	-6.56024e-015	-1.08328e-015
2.71648e-015	-7.50097e-015	8.01921e-015	6.73174e-015	6.0043e-015	5.80591e-015	1.62825e-015	-3.69981e-017	1.73356e-015	5.10757e-016	1.78621e-016	-2.67152e-015	6.1853e-015	2.34695e-015	6.14864e-015	1.12414e-014	2.50342e-015	9.07361e-015	5.70554e-015	-6.49684e-015	4.68654e-015	-5.32345e-015	-6.00333e-015	-6.01132e-015	-8.31387e-016
3.06918e-015	-7.29408e-015	8.1176e-015	6.85103e-015	6.33778e-015	6.03333e-015	1.4473e-015	1.69284e-016	1.38512e-015	7.33071e-016	4.05376e-017	-2.48082e-015	6.10106e-015	2.2348e-015	6.38157e-015	1.10439e-014	3.08539e-015	9.01735e-015	5.72909e-015	-6.15537e-015	4.85451e-015	-4.81261e-015	-5.45259e-015	-5.45525e-015	-5.78957e-016
3.4049e-015	-7.05933e-015	8.21532e-015	6.95558e-015	6.64877e-015	6.2429e-015	1.26981e-015	4.20743e-016	1.05957e-015	9.675e-016	-8.13287e-017	-2.27017e-015	6.02256e-015	2.14396e-015	6.59646e-015	1.08212e-014	3.64814e-015	8.96559e-015	5.76432e-015	-5.78637e-015	5.03063e-015	-4.286e-015	-4.90537e-015	-4.89234e-015	-3.26889e-016
3.72197e-015	-6.79705e-015	8.31044e-015	7.04298e-015	6.93449e-015	6.43166e-015	1.09562e-015	7.15777e-016	7.57687e-016	1.2131e-015	-1.87833e-016	-2.04082e-015	5.94912e-015	2.07508e-015	6.79172e-015	1.05763e-014	4.1887e-015	8.92027e-015	5.81289e-015	-5.38866e-015	5.21376e-015	-3.74578e-015	-4.36373e-015	-4.32322e-015	-7.52783e-017
4.01892e-015	-6.50718e-015	8.39947e-015	7.11123e-015	7.19231e-015	6.59693e-015	9.25559e-016	1.05231e-015	4.80595e-016	1.46942e-015	-2.79944e-016	-1.79461e-015	5.88044e-015	2.02828e-015	6.9659e-015	1.03139e-014	4.70425e-015	8.8827e-015	5.87551e-015	-4.96142e-015	5.40344e-015	-3.19427e-015	-3.82929e-015	-3.74872e-015	1.75558e-016
4.29523e-015	-6.1902e-015	8.48032e-015	7.15868e-015	7.41986e-015	6.73707e-015	7.59738e-016	1.42818e-015	2.29463e-016	1.73516e-015	-3.58641e-016	-1.53331e-015	5.8155e-015	2.00353e-015	7.11811e-015	1.00384e-014	5.1923e-015	8.85455e-015	5.95293e-015	-4.505e-015	5.59884e-015	-2.6334e-015	-3.30272e-015	-3.16966e-015	4.25283e-016
4.55088e-015	-5.84626e-015	8.55087e-015	7.18317e-015	7.61623e-015	6.85001e-015	5.98692e-016	1.84066e-015	4.64983e-018	2.00938e-015	-4.24921e-016	-1.25866e-015	5.75316e-015	2.00044e-015	7.2468e-015	9.75323e-015	5.65097e-015	8.83718e-015	6.04546e-015	-4.01908e-015	5.79964e-015	-2.06532e-015	-2.78432e-015	-2.58612e-015	6.73925e-016
4.78592e-015	-5.47599e-015	8.60921e-015	7.18349e-015	7.7805e-015	6.93428e-015	4.43373e-016	2.28686e-015	-1.93781e-016	2.29094e-015	-4.79951e-016	-9.72246e-016	5.69244e-015	2.01853e-015	7.35059e-015	9.46211e-015	6.07832e-015	8.83172e-015	6.15391e-015	-3.50378e-015	6.00587e-015	-1.49167e-015	-2.27507e-015	-1.99858e-015	9.21373e-016
5.0002e-015	-5.08034e-015	8.65356e-015	7.15832e-015	7.91198e-015	6.98849e-015	2.94007e-016	2.76261e-015	-3.65714e-016	2.57846e-015	-5.25093e-016	-6.75907e-016	5.63158e-015	2.05709e-015	7.42914e-015	9.16889e-015	6.47284e-015	8.83908e-015	6.27874e-015	-2.96036e-015	6.21674e-015	-9.14145e-016	-1.77529e-015	-1.40768e-015	1.16811e-015
5.1945e-015	-4.6604e-015	8.68196e-015	7.10635e-015	8.01055e-015	7.01176e-015	1.51239e-016	3.26464e-015	-5.11231e-016	2.87054e-015	-5.61091e-016	-3.71256e-016	5.56901e-015	2.11561e-015	7.48196e-015	8.87871e-015	6.8329e-015	8.85958e-015	6.42038e-015	-2.38965e-015	6.43191e-015	-3.33985e-016	-1.28491e-015	-8.13887e-016	1.41477e-015
5.36901e-015	-4.21756e-015	8.69228e-015	7.02657e-015	8.0759e-015	7.00331e-015	1.50734e-017	3.78956e-015	-6.30709e-016	3.16634e-015	-5.89496e-016	-6.02832e-017	5.50309e-015	2.19352e-015	7.50874e-015	8.59464e-015	7.15788e-015	8.89438e-015	6.57949e-015	-1.79231e-015	6.65099e-015	2.47038e-016	-8.04078e-016	-2.17864e-016	1.66073e-015
5.52493e-015	-3.75295e-015	8.68238e-015	6.91834e-015	8.10777e-015	6.96366e-015	-1.12976e-016	4.3336e-015	-7.24906e-016	3.46457e-015	-6.11571e-016	2.55103e-016	5.4323e-015	2.2895e-015	7.50942e-015	8.31979e-015	7.44733e-015	8.94336e-015	6.75589e-015	-1.17026e-015	6.8742e-015	8.2694e-016	-3.32693e-016	3.80026e-016	1.90659e-015
5.66333e-015	-3.26793e-015	8.65118e-015	6.78217e-015	8.10739e-015	6.89331e-015	-2.32469e-016	4.89229e-015	-7.94179e-016	3.76314e-015	-6.28714e-016	5.73263e-016	5.35476e-015	2.40219e-015	7.48412e-015	8.05776e-015	7.70056e-015	9.00726e-015	6.94916e-015	-5.2539e-016	7.10131e-015	1.40477e-015	1.29902e-016	9.79067e-016	2.15315e-015
5.7851e-015	-2.76407e-015	8.59734e-015	6.61785e-015	8.07605e-015	6.79214e-015	-3.42592e-016	5.46105e-015	-8.39987e-016	4.06076e-015	-6.41951e-016	8.92824e-016	5.26867e-015	2.53037e-015	7.43343e-015	7.81167e-015	7.91802e-015	9.08596e-015	7.15977e-015	1.40811e-016	7.33214e-015	1.9794e-015	5.84021e-016	1.57829e-015	2.40076e-015
5.89274e-015	-2.24303e-015	8.51993e-015	6.42608e-015	8.01444e-015	6.66076e-015	-4.43386e-016	6.03475e-015	-8.644e-016	4.35566e-015	-6.52229e-016	1.21137e-015	5.17226e-015	2.67162e-015	7.35761e-015	7.58357e-015	8.09919e-015	9.17902e-015	7.38753e-015	8.26395e-016	7.56718e-015	2.55047e-015	1.03034e-015	2.17751e-015	2.64995e-015
5.98725e-015	-1.70669e-015	8.41767e-015	6.20765e-015	7.92442e-015	6.50056e-015	-5.3534e-016	6.60904e-015	-8.689e-016	4.64651e-015	-6.60995e-016	1.5275e-015	5.0636e-015	2.82436e-015	7.25783e-015	7.37599e-015	8.24477e-015	9.28594e-015	7.63145e-015	1.52812e-015	7.8062e-015	3.11714e-015	1.46958e-015	2.77592e-015	2.9012e-015
6.07062e-015	-1.15669e-015	8.29141e-015	5.96304e-015	7.80822e-015	6.31217e-015	-6.1819e-016	7.17983e-015	-8.5487e-016	4.93139e-015	-6.69896e-016	1.83927e-015	4.94071e-015	2.9869e-015	7.13458e-015	7.19094e-015	8.35666e-015	9.40599e-015	7.89022e-015	2.24321e-015	8.04905e-015	3.6784e-015	1.90194e-015	3.37275e-015	3.15504e-015
6.14532e-015	-5.94573e-016	8.14084e-015	5.69357e-015	7.66797e-015	6.09709e-015	-6.92277e-016	7.74318e-015	-8.24131e-016	5.20945e-015	-6.79659e-016	2.14542e-015	4.80215e-015	3.15677e-015	6.98907e-015	7.03032e-015	8.43485e-015	9.53827e-015	8.16351e-015	2.96855e-015	8.29485e-015	4.2333e-015	2.32807e-015	3.9671e-015	3.41232e-015
6.21354e-015	-2.26183e-017	7.96588e-015	5.40026e-015	7.50581e-015	5.85728e-015	-7.57444e-016	8.29516e-015	-7.77989e-016	5.4787e-015	-6.91346e-016	2.44415e-015	4.64626e-015	3.33212e-015	6.82224e-015	6.89459e-015	8.48085e-015	9.68172e-015	8.44945e-015	3.70066e-015	8.54311e-015	4.78201e-015	2.74871e-015	4.55826e-015	3.67324e-015
6.27713e-015	5.57245e-016	7.76686e-015	5.08496e-015	7.32501e-015	5.59503e-015	-8.14167e-016	8.83074e-015	-7.1788e-016	5.73756e-015	-7.06487e-016	2.73421e-015	4.47121e-015	3.51063e-015	6.63521e-015	6.78389e-015	8.49592e-015	9.83472e-015	8.74691e-015	4.43582e-015	8.79418e-015	5.32355e-015	3.16499e-015	5.14479e-015	3.93713e-015
6.33804e-015	1.14308e-015	7.54448e-015	4.74914e-015	7.12842e-015	5.31191e-015	-8.62943e-016	9.34598e-015	-6.45943e-016	5.98521e-015	-7.25998e-016	3.01417e-015	4.27591e-015	3.69025e-015	6.42987e-015	6.69802e-015	8.48151e-015	9.9959e-015	9.05508e-015	5.171e-015	9.04807e-015	5.85819e-015	3.57745e-015	5.72605e-015	4.20483e-015
6.39872e-015	1.73303e-015	7.29899e-015	4.3942e-015	6.91898e-015	5.00986e-015	-9.05246e-016	9.83705e-015	-5.64178e-016	6.21956e-015	-7.50942e-016	3.2826e-015	4.05918e-015	3.86795e-015	6.20714e-015	6.63703e-015	8.4393e-015	1.01632e-014	9.37193e-015	5.90303e-015	9.30373e-015	6.38567e-015	3.98654e-015	6.3009e-015	4.47695e-015
6.46088e-015	2.32466e-015	7.03143e-015	4.02234e-015	6.69961e-015	4.69128e-015	-9.42055e-016	1.03002e-014	-4.74109e-016	6.43943e-015	-7.82217e-016	3.53866e-015	3.82013e-015	4.04216e-015	5.96872e-015	6.59951e-015	8.37188e-015	1.03349e-014	9.69499e-015	6.62768e-015	9.56073e-015	6.90492e-015	4.39271e-015	6.86779e-015	4.7535e-015
6.5261e-015	2.91581e-015	6.74291e-015	3.63546e-015	6.47196e-015	4.35891e-015	-9.74525e-016	1.0732e-014	-3.777e-016	6.64343e-015	-8.20245e-016	3.78094e-015	3.55791e-015	4.20998e-015	5.71599e-015	6.58381e-015	8.28112e-015	1.05095e-014	1.00221e-014	7.34138e-015	9.81816e-015	7.4157e-015	4.79657e-015	7.42611e-015	5.03404e-015
6.59618e-015	3.50408e-015	6.43467e-015	3.23499e-015	6.23926e-015	4.01473e-015	-1.00396e-015	1.11292e-014	-2.77239e-016	6.83059e-015	-8.66372e-016	4.00865e-015	3.27158e-015	4.36929e-015	5.45018e-015	6.58845e-015	8.169e-015	1.0685e-014	1.03511e-014	8.04067e-015	1.00748e-014	7.91796e-015	5.19827e-015	7.97438e-015	5.31827e-015
6.67233e-015	4.0879e-015	6.10829e-015	2.823e-015	6.00444e-015	3.66085e-015	-1.03252e-015	1.14892e-014	-1.74769e-016	6.99972e-015	-9.21743e-016	4.22013e-015	2.96082e-015	4.51742e-015	5.17287e-015	6.61075e-015	8.03826e-015	1.08592e-014	1.06793e-014	8.72191e-015	1.03297e-014	8.41133e-015	5.59804e-015	8.51157e-015	5.60635e-015
6.75569e-015	4.66506e-015	5.76545e-015	2.40183e-015	5.76962e-015	3.29946e-015	-1.06195e-015	1.18095e-014	-7.18824e-017	7.14938e-015	-9.86772e-016	4.41446e-015	2.62545e-015	4.652e-015	4.88604e-015	6.64833e-015	7.89023e-015	1.10285e-014	1.10044e-014	9.38143e-015	1.05812e-014	8.89519e-015	5.99548e-015	9.03588e-015	5.89806e-015
6.8468e-015	5.23284e-015	5.40794e-015	1.97345e-015	5.53687e-015	2.93292e-015	-1.09427e-015	1.20883e-014	3.04213e-017	7.27889e-015	-1.06254e-015	4.59052e-015	2.26614e-015	4.77068e-015	4.59121e-015	6.69816e-015	7.72689e-015	1.11908e-014	1.1323e-014	1.00158e-014	1.08274e-014	9.36893e-015	6.39056e-015	9.54596e-015	6.19191e-015
6.94617e-015	5.78913e-015	5.03799e-015	1.53973e-015	5.30841e-015	2.56368e-015	-1.13135e-015	1.23234e-014	1.30527e-016	7.3876e-015	-1.14977e-015	4.74773e-015	1.88368e-015	4.87123e-015	4.28998e-015	6.75734e-015	7.55071e-015	1.13434e-014	1.16329e-014	1.06219e-014	1.10667e-014	9.83154e-015	6.78259e-015	1.0041e-014	6.48743e-015
7.05456e-015	6.33199e-015	4.65761e-015	1.1031e-015	5.0863e-015	2.19343e-015	-1.17505e-015	1.25137e-014	2.26841e-016	7.47504e-015	-1.24886e-015	4.88537e-015	1.47869e-015	4.9514e-015	3.98311e-015	6.82218e-015	7.36387e-015	1.14844e-014	1.19313e-014	1.11974e-014	1.12982e-014	1.02827e-014	7.17126e-015	1.05199e-014	6.78436e-015
7.17189e-015	6.85903e-015	4.26833e-015	6.65505e-016	4.87194e-015	1.82411e-015	-1.22814e-015	1.2658e-014	3.17533e-016	7.54034e-015	-1.36016e-015	5.00233e-015	1.05275e-015	5.00927e-015	3.67194e-015	6.88896e-015	7.16822e-015	1.16106e-014	1.22158e-014	1.1739e-014	1.15193e-014	1.07218e-014	7.55597e-015	1.09805e-014	7.0817e-015
7.29785e-015	7.36812e-015	3.87225e-015	2.29351e-016	4.66712e-015	1.45798e-015	-1.29308e-015	1.2756e-014	4.01617e-016	7.58356e-015	-1.48403e-015	5.09857e-015	6.07492e-016	5.04272e-015	3.35797e-015	6.95427e-015	6.96621e-015	1.17192e-014	1.2483e-014	1.22442e-014	1.17281e-014	1.11476e-014	7.93634e-015	1.14212e-014	7.37787e-015
7.4325e-015	7.85753e-015	3.47097e-015	-2.03657e-016	4.47266e-015	1.09641e-015	-1.37233e-015	1.28076e-014	4.78016e-016	7.60409e-015	-1.6209e-015	5.17332e-015	1.44993e-016	5.05015e-015	3.04195e-015	7.01443e-015	6.76003e-015	1.18069e-014	1.27295e-014	1.27111e-014	1.19227e-014	1.15591e-014	8.31101e-015	1.18399e-014	7.67199e-015
7.57494e-015	8.32535e-015	3.06658e-015	-6.31626e-016	4.28974e-015	7.40929e-016	-1.46812e-015	1.28123e-014	5.4569e-016	7.60208e-015	-1.77146e-015	5.22563e-015	-3.32596e-016	5.03015e-015	2.72499e-015	7.0653e-015	6.55075e-015	1.18715e-014	1.29525e-014	1.31377e-014	1.21007e-014	1.1955e-014	8.67862e-015	1.22356e-014	7.96222e-015
7.72447e-015	8.76933e-015	2.66109e-015	-1.05359e-015	4.11823e-015	3.92738e-016	-1.58227e-015	1.27705e-014	6.03466e-016	7.5773e-015	-1.93569e-015	5.25485e-015	-8.22803e-016	4.98171e-015	2.40832e-015	7.10209e-015	6.33959e-015	1.19107e-014	1.31492e-014	1.35218e-014	1.22604e-014	1.23338e-014	9.03831e-015	1.26075e-014	8.24711e-015
7.87986e-015	9.18782e-015	2.25621e-015	-1.46824e-015	3.95795e-015	5.26475e-017	-1.71723e-015	1.26822e-014	6.50764e-016	7.52945e-015	-2.11368e-015	5.2608e-015	-1.32308e-015	4.90323e-015	2.09218e-015	7.12034e-015	6.12801e-015	1.19219e-014	1.33167e-014	1.38625e-014	1.24001e-014	1.26937e-014	9.38914e-015	1.29543e-014	8.52497e-015
8.03966e-015	9.58e-015	1.8537e-015	-1.8742e-015	3.80856e-015	-2.78552e-016	-1.875e-015	1.25483e-014	6.87135e-016	7.4587e-015	-2.30578e-015	5.24299e-015	-1.83034e-015	4.79424e-015	1.77735e-015	7.11658e-015	5.91793e-015	1.19031e-014	1.34525e-014	1.41591e-014	1.25171e-014	1.30331e-014	9.72909e-015	1.32745e-014	8.79384e-015
8.2025e-015	9.9448e-015	1.45505e-015	-2.26997e-015	3.66945e-015	-6.00222e-016	-2.05719e-015	1.23696e-014	7.11474e-016	7.36504e-015	-2.51182e-015	5.20063e-015	-2.34138e-015	4.65377e-015	1.4648e-015	7.08753e-015	5.71036e-015	1.18523e-014	1.35541e-014	1.44105e-014	1.26095e-014	1.33502e-014	1.00569e-014	1.35668e-014	9.05192e-015
8.36661e-015	1.02807e-014	1.06172e-015	-2.65439e-015	3.54003e-015	-9.11591e-016	-2.26509e-015	1.21475e-014	7.23588e-016	7.24877e-015	-2.7318e-015	5.13348e-015	-2.85262e-015	4.48169e-015	1.15518e-015	7.02987e-015	5.50598e-015	1.17668e-014	1.36191e-014	1.46165e-014	1.2675e-014	1.3643e-014	1.03711e-014	1.38299e-014	9.29719e-015
8.53015e-015	1.05866e-014	6.74796e-016	-3.02641e-015	3.41912e-015	-1.21294e-015	-2.50005e-015	1.18844e-014	7.22627e-016	7.11073e-015	-2.96535e-015	5.04174e-015	-3.36107e-015	4.2769e-015	8.49247e-016	6.94101e-015	5.30604e-015	1.16456e-014	1.36457e-014	1.47773e-014	1.27119e-014	1.39096e-014	1.06698e-014	1.40635e-014	9.52759e-015
8.6906e-015	1.08615e-014	2.95737e-016	-3.38598e-015	3.30494e-015	-1.50396e-015	-2.76274e-015	1.15817e-014	7.08141e-016	6.95165e-015	-3.21251e-015	4.92519e-015	-3.8634e-015	4.04013e-015	5.471e-016	6.81854e-015	5.11177e-015	1.14879e-014	1.36318e-014	1.48931e-014	1.27191e-014	1.41481e-014	1.09518e-014	1.42663e-014	9.74187e-015
8.84552e-015	1.11045e-014	-7.50899e-017	-3.73233e-015	3.1964e-015	-1.7846e-015	-3.05349e-015	1.12409e-014	6.79931e-016	6.77246e-015	-3.4733e-015	4.78361e-015	-4.35596e-015	3.77195e-015	2.48605e-016	6.65991e-015	4.92398e-015	1.12924e-014	1.35759e-014	1.49642e-014	1.26953e-014	1.43564e-014	1.1216e-014	1.44377e-014	9.9377e-015
8.9929e-015	1.13151e-014	-4.37097e-016	-4.0653e-015	3.09141e-015	-2.05547e-015	-3.37267e-015	1.08638e-014	6.38181e-016	6.57355e-015	-3.74729e-015	4.61667e-015	-4.83565e-015	3.47276e-015	-4.57516e-017	6.46309e-015	4.74322e-015	1.10588e-014	1.34761e-014	1.49917e-014	1.26387e-014	1.4533e-014	1.14604e-014	1.45771e-014	1.01132e-014
9.13077e-015	1.1493e-014	-7.89964e-016	-4.38392e-015	2.98866e-015	-2.31711e-015	-3.72021e-015	1.04523e-014	5.82696e-016	6.35593e-015	-4.03381e-015	4.42522e-015	-5.29976e-015	3.14396e-015	-3.35873e-016	6.22621e-015	4.57001e-015	1.07869e-014	1.3331e-014	1.49767e-014	1.25488e-014	1.46756e-014	1.16835e-014	1.46833e-014	1.02672e-014
9.25665e-015	1.16383e-014	-1.13309e-015	-4.68793e-015	2.8862e-015	-2.57041e-015	-4.09593e-015	1.00091e-014	5.12953e-016	6.1205e-015	-4.332e-015	4.20926e-015	-5.74506e-015	2.78637e-015	-6.21158e-016	5.94851e-015	4.40445e-015	1.04763e-014	1.31404e-014	1.49207e-014	1.24252e-014	1.47828e-014	1.18841e-014	1.47561e-014	1.0398e-014
9.36918e-015	1.17508e-014	-1.46695e-015	-4.97721e-015	2.78204e-015	-2.81591e-015	-4.49933e-015	9.5371e-015	4.28573e-016	5.8679e-015	-4.64144e-015	3.96911e-015	-6.16788e-015	2.40096e-015	-9.0153e-016	5.6291e-015	4.24666e-015	1.01278e-014	1.29048e-014	1.48251e-014	1.22675e-014	1.48526e-014	1.20611e-014	1.47955e-014	1.05039e-014
9.46575e-015	1.18305e-014	-1.79044e-015	-5.25185e-015	2.6739e-015	-3.05403e-015	-4.92915e-015	9.0384e-015	3.29434e-016	5.59951e-015	-4.96148e-015	3.70597e-015	-6.565e-015	1.98937e-015	-1.17711e-015	5.26792e-015	4.09709e-015	9.74232e-015	1.26245e-014	1.46922e-014	1.20756e-014	1.48831e-014	1.22132e-014	1.48018e-014	1.05833e-014
9.54429e-015	1.18779e-014	-2.10369e-015	-5.51209e-015	2.55977e-015	-3.28584e-015	-5.38384e-015	8.51607e-015	2.15855e-016	5.31625e-015	-5.29117e-015	3.42041e-015	-6.93456e-015	1.55381e-015	-1.44748e-015	4.86553e-015	3.95667e-015	9.32126e-015	1.22997e-014	1.45234e-014	1.18492e-014	1.48728e-014	1.23392e-014	1.47763e-014	1.06341e-014
9.60328e-015	1.18935e-014	-2.40738e-015	-5.75827e-015	2.43803e-015	-3.51248e-015	-5.86108e-015	7.97268e-015	8.75682e-017	5.01947e-015	-5.62968e-015	3.11349e-015	-7.27378e-015	1.09588e-015	-1.71298e-015	4.42256e-015	3.82514e-015	8.86631e-015	1.19318e-014	1.4321e-014	1.15889e-014	1.4821e-014	1.24385e-014	1.47193e-014	1.0656e-014
9.64131e-015	1.18779e-014	-2.70211e-015	-5.99075e-015	2.3072e-015	-3.73496e-015	-6.35856e-015	7.41018e-015	-5.51268e-017	4.71037e-015	-5.97595e-015	2.78638e-015	-7.58105e-015	6.18689e-016	-1.97381e-015	3.94034e-015	3.70296e-015	8.37917e-015	1.15217e-014	1.40874e-014	1.1296e-014	1.47269e-014	1.25106e-014	1.46315e-014	1.06476e-014
9.65695e-015	1.1832e-014	-2.98843e-015	-6.20968e-015	2.16525e-015	-3.954e-015	-6.87403e-015	6.83082e-015	-2.11869e-016	4.39021e-015	-6.32811e-015	2.44041e-015	-7.85513e-015	1.2445e-016	-2.22883e-015	3.42134e-015	3.58954e-015	7.86216e-015	1.10714e-014	1.38257e-014	1.09714e-014	1.45901e-014	1.25547e-014	1.45137e-014	1.0608e-014
9.64868e-015	1.17567e-014	-3.26619e-015	-6.4149e-015	2.01076e-015	-4.17042e-015	-7.40454e-015	6.23752e-015	-3.83321e-016	4.06037e-015	-6.68518e-015	2.07702e-015	-8.09438e-015	-3.84107e-016	-2.47717e-015	2.86716e-015	3.48457e-015	7.31842e-015	1.05832e-014	1.35389e-014	1.06168e-014	1.441e-014	1.25699e-014	1.43665e-014	1.05369e-014
9.6158e-015	1.16541e-014	-3.53611e-015	-6.60705e-015	1.84241e-015	-4.3853e-015	-7.94756e-015	5.63269e-015	-5.69237e-016	3.72167e-015	-7.04617e-015	1.69796e-015	-8.29835e-015	-9.0464e-016	-2.71994e-015	2.28062e-015	3.38794e-015	6.7508e-015	1.0059e-014	1.32294e-014	1.02336e-014	1.41869e-014	1.25564e-014	1.41914e-014	1.04347e-014
9.55828e-015	1.15261e-014	-3.79874e-015	-6.78652e-015	1.65946e-015	-4.59919e-015	-8.49999e-015	5.01857e-015	-7.69399e-016	3.37571e-015	-7.40976e-015	1.30534e-015	-8.46744e-015	-1.43423e-015	-2.95655e-015	1.66491e-015	3.29949e-015	6.16262e-015	9.50226e-015	1.28999e-014	9.82384e-015	1.39216e-014	1.25143e-014	1.399e-014	1.03012e-014
9.47571e-015	1.13737e-014	-4.05427e-015	-6.95374e-015	1.46141e-015	-4.81297e-015	-9.05762e-015	4.39734e-015	-9.83495e-016	3.02396e-015	-7.77432e-015	9.01329e-016	-8.60197e-015	-1.96979e-015	-3.18574e-015	1.02328e-015	3.21933e-015	5.55786e-015	8.91594e-015	1.25534e-014	9.39012e-015	1.3614e-014	1.2444e-014	1.37642e-014	1.01365e-014
9.36835e-015	1.11986e-014	-4.30374e-015	-7.10889e-015	1.24769e-015	-5.02637e-015	-9.61747e-015	3.77179e-015	-1.21148e-015	2.66774e-015	-8.13807e-015	4.87779e-016	-8.7021e-015	-2.50849e-015	-3.40669e-015	3.59959e-016	3.14767e-015	4.9407e-015	8.30343e-015	1.21927e-014	8.93531e-015	1.32657e-014	1.23458e-014	1.35158e-014	9.94131e-015
9.23625e-015	1.10033e-014	-4.54761e-015	-7.25221e-015	1.0182e-015	-5.24061e-015	-1.01751e-014	3.14427e-015	-1.45307e-015	2.30851e-015	-8.49937e-015	6.67616e-017	-8.76907e-015	-3.04742e-015	-3.62031e-015	-3.2096e-016	3.0841e-015	4.31503e-015	7.66833e-015	1.18211e-014	8.46221e-015	1.28779e-014	1.22202e-014	1.32471e-014	9.71653e-015
9.0796e-015	1.07895e-014	-4.78626e-015	-7.3836e-015	7.73153e-016	-5.45631e-015	-1.07269e-014	2.51637e-015	-1.70744e-015	1.94787e-015	-8.85669e-015	-3.58974e-016	-8.80457e-015	-3.58316e-015	-3.82542e-015	-1.01555e-015	3.02866e-015	3.68492e-015	7.01451e-015	1.14415e-014	7.97418e-015	1.24523e-014	1.20688e-014	1.29603e-014	9.46411e-015
8.90038e-015	1.05593e-014	-5.02023e-015	-7.50308e-015	5.13139e-016	-5.67315e-015	-1.12695e-014	1.89072e-015	-1.97437e-015	1.5871e-015	-9.20856e-015	-7.86839e-016	-8.81051e-015	-4.11368e-015	-4.02138e-015	-1.71957e-015	2.98092e-015	3.05429e-015	6.34583e-015	1.1056e-014	7.47453e-015	1.19912e-014	1.18918e-014	1.26574e-014	9.18644e-015
8.69981e-015	1.03154e-014	-5.24922e-015	-7.6122e-015	2.38828e-016	-5.8913e-015	-1.17984e-014	1.26997e-015	-2.25255e-015	1.22747e-015	-9.55291e-015	-1.21454e-015	-8.78911e-015	-4.63607e-015	-4.20757e-015	-2.42934e-015	2.94131e-015	2.42777e-015	5.66708e-015	1.06667e-014	6.96599e-015	1.14969e-014	1.16908e-014	1.2341e-014	8.88402e-015
8.47895e-015	1.00607e-014	-5.47344e-015	-7.71079e-015	-4.81719e-017	-6.11067e-015	-1.231e-014	6.5556e-016	-2.54119e-015	8.70248e-016	-9.8885e-015	-1.63957e-015	-8.74225e-015	-5.14742e-015	-4.38384e-015	-3.14056e-015	2.90866e-015	1.80999e-015	4.98265e-015	1.02763e-014	6.45105e-015	1.09719e-014	1.14669e-014	1.20133e-014	8.55885e-015
8.23945e-015	9.79718e-015	-5.69335e-015	-7.7991e-015	-3.46691e-016	-6.33048e-015	-1.28011e-014	4.95003e-017	-2.83938e-015	5.16965e-016	-1.02132e-014	-2.05961e-015	-8.67321e-015	-5.64567e-015	-4.54938e-015	-3.84849e-015	2.88294e-015	1.20536e-015	4.29699e-015	9.88761e-015	5.93352e-015	1.04199e-014	1.12216e-014	1.16769e-014	8.21364e-015
7.98249e-015	9.52683e-015	-5.90857e-015	-7.87749e-015	-6.55436e-016	-6.55009e-015	-1.32683e-014	-5.46295e-016	-3.14594e-015	1.69007e-016	-1.05258e-014	-2.47177e-015	-8.58458e-015	-6.12793e-015	-4.70368e-015	-4.54868e-015	2.86345e-015	6.17382e-016	3.61536e-015	9.50307e-015	5.41728e-015	9.84378e-015	1.09565e-014	1.13344e-014	7.85078e-015
7.71075e-015	9.25217e-015	-6.11915e-015	-7.94581e-015	-9.72031e-016	-6.7691e-015	-1.37082e-014	-1.12939e-015	-3.46023e-015	-1.7211e-016	-1.08251e-014	-2.87304e-015	-8.47996e-015	-6.59174e-015	-4.8467e-015	-5.23668e-015	2.8503e-015	5.03362e-017	2.94164e-015	9.12466e-015	4.90548e-015	9.24684e-015	1.06735e-014	1.0988e-014	7.4732e-015
7.42625e-015	8.97497e-015	-6.32535e-015	-8.0042e-015	-1.29396e-015	-6.98697e-015	-1.41178e-014	-1.69845e-015	-3.78143e-015	-5.04788e-016	-1.11096e-014	-3.26077e-015	-8.3628e-015	-7.03478e-015	-4.97785e-015	-5.90818e-015	2.8424e-015	-4.91535e-016	2.27995e-015	8.75465e-015	4.40079e-015	8.63239e-015	1.03748e-014	1.06406e-014	7.08437e-015
7.13084e-015	8.69685e-015	-6.5257e-015	-8.05335e-015	-1.61919e-015	-7.20272e-015	-1.44933e-014	-2.2515e-015	-4.10806e-015	-8.28326e-016	-1.13777e-014	-3.63262e-015	-8.23653e-015	-7.45582e-015	-5.09646e-015	-6.55988e-015	2.83925e-015	-1.00444e-015	1.6346e-015	8.39465e-015	3.90643e-015	8.00494e-015	1.00622e-014	1.02948e-014	6.68705e-015
6.82702e-015	8.42049e-015	-6.72044e-015	-8.09376e-015	-1.94519e-015	-7.41558e-015	-1.48328e-014	-2.78737e-015	-4.43921e-015	-1.14156e-015	-1.16281e-014	-3.98582e-015	-8.105e-015	-7.85311e-015	-5.20232e-015	-7.18809e-015	2.84021e-015	-1.48497e-015	1.00978e-015	8.04571e-015	3.42495e-015	7.36839e-015	9.7375e-015	9.95247e-015	6.28412e-015
6.51656e-015	8.14783e-015	-6.90954e-015	-8.12537e-015	-2.26898e-015	-7.62405e-015	-1.51339e-014	-3.30435e-015	-4.77367e-015	-1.44331e-015	-1.18593e-014	-4.3182e-015	-7.97131e-015	-8.22496e-015	-5.29495e-015	-7.78896e-015	2.84504e-015	-1.93005e-015	4.09195e-016	7.70914e-015	2.95904e-015	6.72761e-015	9.40306e-015	9.61571e-015	5.87949e-015
6.20203e-015	7.88041e-015	-7.09274e-015	-8.14883e-015	-2.5876e-015	-7.82717e-015	-1.53947e-014	-3.80137e-015	-5.11018e-015	-1.7326e-015	-1.20701e-014	-4.62744e-015	-7.83895e-015	-8.56966e-015	-5.3739e-015	-8.35921e-015	2.85313e-015	-2.33759e-015	-1.63679e-016	7.38554e-015	2.51081e-015	6.08716e-015	9.06104e-015	9.28682e-015	5.47648e-015
5.88536e-015	7.62017e-015	-7.26953e-015	-8.16377e-015	-2.89802e-015	-8.02371e-015	-1.56134e-014	-4.27718e-015	-5.44667e-015	-2.00856e-015	-1.22595e-014	-4.91186e-015	-7.71167e-015	-8.88687e-015	-5.43917e-015	-8.89651e-015	2.86388e-015	-2.70535e-015	-7.05989e-016	7.07658e-015	2.08253e-015	5.45112e-015	8.71381e-015	8.96759e-015	5.07852e-015
5.56943e-015	7.36842e-015	-7.43914e-015	-8.17053e-015	-3.19845e-015	-8.21252e-015	-1.5788e-014	-4.7301e-015	-5.78159e-015	-2.26997e-015	-1.24265e-014	-5.16974e-015	-7.59277e-015	-9.17551e-015	-5.49102e-015	-9.39845e-015	2.87615e-015	-3.03197e-015	-1.21472e-015	6.7832e-015	1.67589e-015	4.82381e-015	8.36319e-015	8.66004e-015	4.68875e-015
5.25656e-015	7.12665e-015	-7.60083e-015	-8.16959e-015	-3.48598e-015	-8.39216e-015	-1.5918e-014	-5.15853e-015	-6.11365e-015	-2.51577e-015	-1.25706e-014	-5.39956e-015	-7.48522e-015	-9.43618e-015	-5.52933e-015	-9.86339e-015	2.88999e-015	-3.31572e-015	-1.68729e-015	6.50593e-015	1.29206e-015	4.20986e-015	8.01174e-015	8.3657e-015	4.31022e-015
4.94809e-015	6.89581e-015	-7.75452e-015	-8.16164e-015	-3.75796e-015	-8.56105e-015	-1.6002e-014	-5.56241e-015	-6.44148e-015	-2.74527e-015	-1.26913e-014	-5.59991e-015	-7.39191e-015	-9.66853e-015	-5.55474e-015	-1.02905e-014	2.90424e-015	-3.55558e-015	-2.12201e-015	6.24557e-015	9.31987e-016	3.61357e-015	7.66109e-015	8.08616e-015	3.94608e-015
4.64509e-015	6.67745e-015	-7.89933e-015	-8.14711e-015	-4.01187e-015	-8.71801e-015	-1.60396e-014	-5.94086e-015	-6.76367e-015	-2.95768e-015	-1.27884e-014	-5.77032e-015	-7.3151e-015	-9.87231e-015	-5.56769e-015	-1.06793e-014	2.91817e-015	-3.75183e-015	-2.51736e-015	6.00295e-015	5.96626e-016	3.03869e-015	7.31302e-015	7.82244e-015	3.59906e-015
4.34926e-015	6.47173e-015	-8.03491e-015	-8.12637e-015	-4.24502e-015	-8.86164e-015	-1.60309e-014	-6.29274e-015	-7.07889e-015	-3.15264e-015	-1.28616e-014	-5.91026e-015	-7.25658e-015	-1.00484e-014	-5.56917e-015	-1.10285e-014	2.93105e-015	-3.90492e-015	-2.87194e-015	5.7777e-015	2.862e-016	2.4891e-015	6.96917e-015	7.57539e-015	3.27187e-015
4.06187e-015	6.27926e-015	-8.16059e-015	-8.09966e-015	-4.45583e-015	-8.99094e-015	-1.59764e-014	-6.61778e-015	-7.38556e-015	-3.32967e-015	-1.29106e-014	-6.0195e-015	-7.21882e-015	-1.01976e-014	-5.56017e-015	-1.13376e-014	2.94292e-015	-4.01574e-015	-3.18533e-015	5.56968e-015	6.64627e-019	1.96839e-015	6.63152e-015	7.34607e-015	2.96753e-015
3.78446e-015	6.10137e-015	-8.27651e-015	-8.06836e-015	-4.64292e-015	-9.10491e-015	-1.58774e-014	-6.91467e-015	-7.68287e-015	-3.48843e-015	-1.29354e-014	-6.09818e-015	-7.20313e-015	-1.03212e-014	-5.54097e-015	-1.16077e-014	2.95248e-015	-4.08533e-015	-3.45815e-015	5.37818e-015	-2.60617e-016	1.47948e-015	6.30242e-015	7.13482e-015	2.68906e-015
3.51709e-015	5.93766e-015	-8.38201e-015	-8.03311e-015	-4.80537e-015	-9.20291e-015	-1.57346e-014	-7.18359e-015	-7.96992e-015	-3.62891e-015	-1.29365e-014	-6.14699e-015	-7.21031e-015	-1.04198e-014	-5.51269e-015	-1.18391e-014	2.9588e-015	-4.11466e-015	-3.69071e-015	5.20348e-015	-4.9827e-016	1.02507e-015	5.98335e-015	6.9423e-015	2.43724e-015
3.26022e-015	5.78766e-015	-8.47668e-015	-7.99465e-015	-4.94177e-015	-9.28445e-015	-1.55492e-014	-7.42396e-015	-8.24536e-015	-3.7514e-015	-1.29146e-014	-6.16714e-015	-7.24137e-015	-1.04947e-014	-5.4775e-015	-1.20336e-014	2.96143e-015	-4.10654e-015	-3.88369e-015	5.04545e-015	-7.1304e-016	6.08387e-016	5.67574e-015	6.76862e-015	2.21343e-015
3.01402e-015	5.65078e-015	-8.56054e-015	-7.95456e-015	-5.05112e-015	-9.34895e-015	-1.53235e-014	-7.63581e-015	-8.50768e-015	-3.85615e-015	-1.28699e-014	-6.15966e-015	-7.29653e-015	-1.05476e-014	-5.43652e-015	-1.21924e-014	2.95982e-015	-4.06364e-015	-4.03827e-015	4.90325e-015	-9.06904e-016	2.31345e-016	5.38052e-015	6.61357e-015	2.01924e-015
2.77826e-015	5.5264e-015	-8.63386e-015	-7.91392e-015	-5.13288e-015	-9.39567e-015	-1.50589e-014	-7.8194e-015	-8.75581e-015	-3.94359e-015	-1.28034e-014	-6.12617e-015	-7.37572e-015	-1.05806e-014	-5.39125e-015	-1.23179e-014	2.95306e-015	-3.98887e-015	-4.15639e-015	4.77575e-015	-1.08151e-015	-1.03777e-016	5.09914e-015	6.476e-015	1.85519e-015
2.55238e-015	5.41372e-015	-8.69665e-015	-7.87362e-015	-5.18761e-015	-9.42451e-015	-1.47576e-014	-7.97531e-015	-8.98938e-015	-4.01415e-015	-1.27165e-014	-6.06821e-015	-7.47802e-015	-1.05949e-014	-5.34336e-015	-1.24128e-014	2.94004e-015	-3.88633e-015	-4.24047e-015	4.66228e-015	-1.23925e-015	-3.95597e-016	4.83309e-015	6.35598e-015	1.72206e-015
2.33586e-015	5.31187e-015	-8.74906e-015	-7.83554e-015	-5.21565e-015	-9.4359e-015	-1.44228e-014	-8.10392e-015	-9.20748e-015	-4.06824e-015	-1.26104e-014	-5.98804e-015	-7.60222e-015	-1.05932e-014	-5.29572e-015	-1.24796e-014	2.92041e-015	-3.75925e-015	-4.29357e-015	4.56186e-015	-1.38185e-015	-6.43208e-016	4.58288e-015	6.2531e-015	1.62116e-015
2.12726e-015	5.21928e-015	-8.79174e-015	-7.80082e-015	-5.21813e-015	-9.42962e-015	-1.40564e-014	-8.20603e-015	-9.40971e-015	-4.10663e-015	-1.24861e-014	-5.88742e-015	-7.74715e-015	-1.05774e-014	-5.25055e-015	-1.25207e-014	2.89396e-015	-3.61217e-015	-4.3181e-015	4.47327e-015	-1.51153e-015	-8.46512e-016	4.34953e-015	6.16656e-015	1.55201e-015
1.92524e-015	5.13451e-015	-8.82557e-015	-7.77072e-015	-5.19623e-015	-9.4062e-015	-1.36613e-014	-8.28231e-015	-9.59595e-015	-4.13031e-015	-1.23448e-014	-5.76956e-015	-7.9112e-015	-1.05491e-014	-5.20958e-015	-1.25393e-014	2.86006e-015	-3.44954e-015	-4.3183e-015	4.39535e-015	-1.63077e-015	-1.00481e-015	4.13285e-015	6.09534e-015	1.51397e-015
1.72833e-015	5.05615e-015	-8.8513e-015	-7.74613e-015	-5.15118e-015	-9.3661e-015	-1.32406e-014	-8.3344e-015	-9.76634e-015	-4.14e-015	-1.21879e-014	-5.63709e-015	-8.09259e-015	-1.05104e-014	-5.17515e-015	-1.25398e-014	2.81817e-015	-3.27598e-015	-4.29788e-015	4.32679e-015	-1.742e-015	-1.11801e-015	3.93323e-015	6.03859e-015	1.50601e-015
1.53431e-015	4.98209e-015	-8.87046e-015	-7.72866e-015	-5.0844e-015	-9.31057e-015	-1.27969e-014	-8.36323e-015	-9.92079e-015	-4.13712e-015	-1.20172e-014	-5.49284e-015	-8.28902e-015	-1.04638e-014	-5.14967e-015	-1.25253e-014	2.7683e-015	-3.09574e-015	-4.26101e-015	4.26631e-015	-1.84847e-015	-1.18723e-015	3.75119e-015	5.99497e-015	1.52725e-015
1.34144e-015	4.91086e-015	-8.88432e-015	-7.71964e-015	-4.99804e-015	-9.24093e-015	-1.23334e-014	-8.37001e-015	-1.00598e-014	-4.12292e-015	-1.18347e-014	-5.34036e-015	-8.49767e-015	-1.04116e-014	-5.13554e-015	-1.24987e-014	2.71029e-015	-2.91361e-015	-4.21267e-015	4.21282e-015	-1.95295e-015	-1.21381e-015	3.58694e-015	5.96297e-015	1.57583e-015
1.14792e-015	4.84057e-015	-8.89419e-015	-7.7201e-015	-4.89505e-015	-9.15844e-015	-1.18537e-014	-8.35692e-015	-1.01834e-014	-4.09894e-015	-1.16421e-014	-5.18325e-015	-8.71582e-015	-1.03561e-014	-5.13508e-015	-1.24636e-014	2.64361e-015	-2.73426e-015	-4.15669e-015	4.1647e-015	-2.05816e-015	-1.19991e-015	3.44026e-015	5.94137e-015	1.64998e-015
9.51711e-016	4.76915e-015	-8.90125e-015	-7.73176e-015	-4.77824e-015	-9.06476e-015	-1.13607e-014	-8.32516e-015	-1.02922e-014	-4.06702e-015	-1.14413e-014	-5.02474e-015	-8.94093e-015	-1.0299e-014	-5.1506e-015	-1.24235e-014	2.56842e-015	-2.56183e-015	-4.0971e-015	4.12078e-015	-2.16699e-015	-1.14733e-015	3.31081e-015	5.92879e-015	1.74709e-015
7.50743e-016	4.6951e-015	-8.90745e-015	-7.756e-015	-4.6502e-015	-8.96225e-015	-1.08574e-014	-8.27617e-015	-1.03872e-014	-4.02912e-015	-1.12348e-014	-4.86813e-015	-9.17018e-015	-1.02421e-014	-5.18444e-015	-1.23816e-014	2.48482e-015	-2.40118e-015	-4.03844e-015	4.08017e-015	-2.28186e-015	-1.05873e-015	3.19773e-015	5.92414e-015	1.864e-015
5.4294e-016	4.61668e-015	-8.91443e-015	-7.79397e-015	-4.51406e-015	-8.85279e-015	-1.03476e-014	-8.21234e-015	-1.0469e-014	-3.98686e-015	-1.10242e-014	-4.71665e-015	-9.39998e-015	-1.01877e-014	-5.23856e-015	-1.23413e-014	2.3925e-015	-2.25705e-015	-3.98533e-015	4.04123e-015	-2.40508e-015	-9.37133e-016	3.10059e-015	5.92639e-015	1.99806e-015
3.26533e-016	4.53149e-015	-8.92327e-015	-7.84669e-015	-4.37357e-015	-8.73782e-015	-9.83524e-015	-8.13613e-015	-1.0539e-014	-3.942e-015	-1.0812e-014	-4.5737e-015	-9.62761e-015	-1.01373e-014	-5.31454e-015	-1.23067e-014	2.29145e-015	-2.13338e-015	-3.94209e-015	4.00247e-015	-2.53805e-015	-7.85725e-016	3.01868e-015	5.93389e-015	2.14593e-015
9.95177e-017	4.43783e-015	-8.93586e-015	-7.91509e-015	-4.23258e-015	-8.61972e-015	-9.32325e-015	-8.04928e-015	-1.05986e-014	-3.89654e-015	-1.06001e-014	-4.44247e-015	-9.85028e-015	-1.00932e-014	-5.41458e-015	-1.22802e-014	2.18203e-015	-2.0339e-015	-3.91348e-015	3.96232e-015	-2.6836e-015	-6.07911e-016	2.95113e-015	5.94533e-015	2.30429e-015
-1.40034e-016	4.33422e-015	-8.95433e-015	-7.99975e-015	-4.09518e-015	-8.50064e-015	-8.81407e-015	-7.95463e-015	-1.06495e-014	-3.85251e-015	-1.039e-014	-4.32673e-015	-1.00653e-014	-1.00565e-014	-5.53958e-015	-1.2265e-014	2.0645e-015	-1.96222e-015	-3.90298e-015	3.91995e-015	-2.8438e-015	-4.06638e-016	2.89707e-015	5.95973e-015	2.46968e-015
-3.9348e-016	4.21876e-015	-8.98023e-015	-8.10216e-015	-3.96487e-015	-8.38303e-015	-8.31148e-015	-7.85457e-015	-1.06929e-014	-3.81199e-015	-1.01842e-014	-4.22911e-015	-1.02707e-014	-1.00287e-014	-5.69111e-015	-1.2263e-014	1.93865e-015	-1.92172e-015	-3.91458e-015	3.87421e-015	-3.01976e-015	-1.85861e-016	2.8549e-015	5.9759e-015	2.63781e-015
-6.62271e-016	4.09013e-015	-9.01559e-015	-8.2224e-015	-3.84448e-015	-8.27e-015	-7.81851e-015	-7.75078e-015	-1.07299e-014	-3.77696e-015	-9.9848e-015	-4.15253e-015	-1.04642e-014	-1.00112e-014	-5.87022e-015	-1.2276e-014	1.80426e-015	-1.91541e-015	-3.95212e-015	3.82397e-015	-3.21309e-015	5.05503e-017	2.82366e-015	5.99253e-015	2.80461e-015
-9.48228e-016	3.94718e-015	-9.0621e-015	-8.36101e-015	-3.73693e-015	-8.16433e-015	-7.33799e-015	-7.64598e-015	-1.07624e-014	-3.74894e-015	-9.79361e-015	-4.0993e-015	-1.06433e-014	-1.0005e-014	-6.07762e-015	-1.23063e-014	1.66181e-015	-1.94514e-015	-4.01894e-015	3.76767e-015	-3.4249e-015	2.98362e-016	2.80205e-015	6.00856e-015	2.96588e-015
-1.25225e-015	3.78893e-015	-9.12142e-015	-8.51838e-015	-3.6462e-015	-8.06819e-015	-6.87258e-015	-7.54273e-015	-1.07918e-014	-3.73049e-015	-9.61237e-015	-4.07157e-015	-1.08056e-014	-1.0011e-014	-6.31424e-015	-1.23552e-014	1.51188e-015	-2.01298e-015	-4.11764e-015	3.70412e-015	-3.65529e-015	5.53556e-016	2.78886e-015	6.02305e-015	3.11801e-015
-1.57479e-015	3.61476e-015	-9.19462e-015	-8.69444e-015	-3.57488e-015	-7.98353e-015	-6.42452e-015	-7.44351e-015	-1.08196e-014	-3.72356e-015	-9.44252e-015	-4.07166e-015	-1.095e-014	-1.00298e-014	-6.58015e-015	-1.24235e-014	1.3543e-015	-2.12039e-015	-4.25054e-015	3.63178e-015	-3.90521e-015	8.11971e-016	2.7826e-015	6.03561e-015	3.25754e-015
-1.9161e-015	3.42359e-015	-9.28309e-015	-8.88864e-015	-3.52586e-015	-7.91268e-015	-5.99621e-015	-7.35065e-015	-1.08476e-014	-3.72929e-015	-9.28579e-015	-4.10098e-015	-1.10754e-014	-1.00618e-014	-6.87518e-015	-1.25112e-014	1.18977e-015	-2.26818e-015	-4.41964e-015	3.55049e-015	-4.17509e-015	1.06959e-015	2.78194e-015	6.04549e-015	3.38069e-015
-2.27621e-015	3.21525e-015	-9.38791e-015	-9.10075e-015	-3.50172e-015	-7.85807e-015	-5.59039e-015	-7.26718e-015	-1.08768e-014	-3.74934e-015	-9.14372e-015	-4.16087e-015	-1.11807e-014	-1.01073e-014	-7.19875e-015	-1.26181e-014	1.01833e-015	-2.45642e-015	-4.62604e-015	3.45926e-015	-4.46448e-015	1.32193e-015	2.78522e-015	6.05093e-015	3.48329e-015
-2.65505e-015	2.98908e-015	-9.5099e-015	-9.33045e-015	-3.50444e-015	-7.82148e-015	-5.20942e-015	-7.19516e-015	-1.09084e-014	-3.78448e-015	-9.01718e-015	-4.25235e-015	-1.12656e-014	-1.01669e-014	-7.55015e-015	-1.27446e-014	8.39902e-016	-2.68515e-015	-4.87075e-015	3.35715e-015	-4.77254e-015	1.56535e-015	2.79179e-015	6.05136e-015	3.56207e-015
-3.05216e-015	2.74475e-015	-9.64906e-015	-9.57663e-015	-3.53563e-015	-7.80413e-015	-4.85522e-015	-7.13639e-015	-1.09443e-014	-3.83632e-015	-8.90737e-015	-4.37598e-015	-1.13299e-014	-1.02405e-014	-7.92767e-015	-1.28912e-014	6.5526e-016	-2.95439e-015	-5.15447e-015	3.24372e-015	-5.09783e-015	1.79606e-015	2.80016e-015	6.04671e-015	3.61387e-015
-3.46669e-015	2.48339e-015	-9.80614e-015	-9.83839e-015	-3.59715e-015	-7.80751e-015	-4.52878e-015	-7.09361e-015	-1.09851e-014	-3.90575e-015	-8.81492e-015	-4.53195e-015	-1.13738e-014	-1.03276e-014	-8.3296e-015	-1.30564e-014	4.64406e-016	-3.26273e-015	-5.47808e-015	3.11881e-015	-5.43999e-015	2.01069e-015	2.80863e-015	6.03612e-015	3.63589e-015
-3.89733e-015	2.20562e-015	-9.98024e-015	-1.01148e-014	-3.69065e-015	-7.83299e-015	-4.23259e-015	-7.06866e-015	-1.10319e-014	-3.99338e-015	-8.74046e-015	-4.71977e-015	-1.13974e-014	-1.04279e-014	-8.75432e-015	-1.32386e-014	2.67295e-016	-3.60846e-015	-5.84088e-015	2.98151e-015	-5.79806e-015	2.20549e-015	2.81622e-015	6.01955e-015	3.62546e-015
-4.34259e-015	1.91269e-015	-1.01717e-014	-1.0404e-014	-3.81636e-015	-7.8812e-015	-3.96758e-015	-7.06269e-015	-1.10854e-014	-4.10003e-015	-8.68424e-015	-4.93874e-015	-1.14021e-014	-1.05407e-014	-9.19955e-015	-1.34367e-014	6.42723e-017	-3.98927e-015	-6.24197e-015	2.83141e-015	-6.17005e-015	2.37751e-015	2.822e-015	5.99699e-015	3.58013e-015
-4.80088e-015	1.60502e-015	-1.038e-014	-1.07037e-014	-3.97474e-015	-7.95341e-015	-3.73516e-015	-7.07673e-015	-1.1146e-014	-4.22573e-015	-8.64665e-015	-5.18812e-015	-1.13884e-014	-1.06657e-014	-9.66256e-015	-1.36488e-014	-1.44695e-016	-4.40311e-015	-6.67998e-015	2.66933e-015	-6.55427e-015	2.52365e-015	2.82493e-015	5.96834e-015	3.49767e-015
-5.27025e-015	1.28446e-015	-1.06037e-014	-1.10126e-014	-4.16605e-015	-8.05011e-015	-3.53549e-015	-7.11219e-015	-1.12136e-014	-4.37095e-015	-8.62749e-015	-5.46633e-015	-1.13576e-014	-1.08021e-014	-1.01404e-014	-1.38729e-014	-3.59521e-016	-4.84777e-015	-7.15309e-015	2.49479e-015	-6.94818e-015	2.64213e-015	2.82397e-015	5.93354e-015	3.37714e-015
-5.74807e-015	9.52537e-016	-1.08426e-014	-1.1329e-014	-4.38981e-015	-8.17039e-015	-3.36906e-015	-7.16966e-015	-1.12889e-014	-4.53598e-015	-8.62626e-015	-5.77147e-015	-1.13121e-014	-1.09486e-014	-1.06304e-014	-1.41073e-014	-5.80411e-016	-5.32026e-015	-7.65927e-015	2.30786e-015	-7.34971e-015	2.73139e-015	2.8182e-015	5.89196e-015	3.21713e-015
-6.23144e-015	6.11387e-016	-1.10944e-014	-1.16509e-014	-4.64511e-015	-8.31416e-015	-3.23639e-015	-7.25011e-015	-1.13712e-014	-4.72016e-015	-8.64204e-015	-6.10145e-015	-1.12536e-014	-1.11047e-014	-1.11283e-014	-1.4349e-014	-8.07022e-016	-5.81727e-015	-8.19556e-015	2.10834e-015	-7.75718e-015	2.78928e-015	2.80703e-015	5.84354e-015	3.01688e-015
-6.71828e-015	2.62966e-016	-1.13582e-014	-1.19758e-014	-4.93051e-015	-8.48026e-015	-3.13704e-015	-7.35453e-015	-1.14605e-014	-4.92293e-015	-8.67421e-015	-6.45398e-015	-1.11838e-014	-1.12698e-014	-1.16315e-014	-1.45955e-014	-1.03923e-015	-6.33541e-015	-8.7589e-015	1.89635e-015	-8.16758e-015	2.81419e-015	2.79001e-015	5.78805e-015	2.77625e-015
-7.20587e-015	-9.10054e-017	-1.1632e-014	-1.23017e-014	-5.24436e-015	-8.66798e-015	-3.07167e-015	-7.48297e-015	-1.1556e-014	-5.14292e-015	-8.72198e-015	-6.82689e-015	-1.11043e-014	-1.14429e-014	-1.21359e-014	-1.48446e-014	-1.2772e-015	-6.87102e-015	-9.34598e-015	1.67242e-015	-8.5789e-015	2.8053e-015	2.7666e-015	5.72538e-015	2.49572e-015
-7.69155e-015	-4.48543e-016	-1.19138e-014	-1.26263e-014	-5.58467e-015	-8.87569e-015	-3.04003e-015	-7.63521e-015	-1.16559e-014	-5.37893e-015	-8.78437e-015	-7.21712e-015	-1.10169e-014	-1.16218e-014	-1.26377e-014	-1.5093e-014	-1.52102e-015	-7.41967e-015	-9.95297e-015	1.43684e-015	-8.98803e-015	2.76228e-015	2.7364e-015	5.65561e-015	2.17468e-015
-8.17269e-015	-8.06778e-016	-1.22016e-014	-1.29472e-014	-5.94927e-015	-9.10157e-015	-3.04098e-015	-7.81053e-015	-1.17595e-014	-5.62987e-015	-8.85947e-015	-7.62193e-015	-1.09241e-014	-1.18054e-014	-1.31331e-014	-1.53388e-014	-1.77066e-015	-7.97764e-015	-1.05759e-014	1.18928e-015	-9.39213e-015	2.6852e-015	2.6998e-015	5.5786e-015	1.8146e-015
-8.64587e-015	-1.1635e-015	-1.24936e-014	-1.32626e-014	-6.33568e-015	-9.34347e-015	-3.0734e-015	-8.00816e-015	-1.18656e-014	-5.89413e-015	-8.94615e-015	-8.03785e-015	-1.08281e-014	-1.19926e-014	-1.36187e-014	-1.55795e-014	-2.02603e-015	-8.54139e-015	-1.12108e-014	9.30716e-016	-9.78896e-015	2.57334e-015	2.65663e-015	5.49436e-015	1.41729e-015
-9.10784e-015	-1.51631e-015	-1.27872e-014	-1.357e-014	-6.74093e-015	-9.59852e-015	-3.13609e-015	-8.22765e-015	-1.1973e-014	-6.17004e-015	-9.04192e-015	-8.46069e-015	-1.07312e-014	-1.21818e-014	-1.40907e-014	-1.58124e-014	-2.28718e-015	-9.1071e-015	-1.18536e-014	6.62514e-016	-1.01766e-014	2.42739e-015	2.60716e-015	5.40273e-015	9.85088e-016
-9.55538e-015	-1.86208e-015	-1.30791e-014	-1.38678e-014	-7.16158e-015	-9.86436e-015	-3.2289e-015	-8.46758e-015	-1.20801e-014	-6.45554e-015	-9.14492e-015	-8.8869e-015	-1.06349e-014	-1.23726e-014	-1.45453e-014	-1.60348e-014	-2.55449e-015	-9.67105e-015	-1.25002e-014	3.85955e-016	-1.05535e-014	2.24783e-015	2.5514e-015	5.30357e-015	5.20193e-016
-9.98571e-015	-2.19818e-015	-1.33669e-014	-1.41528e-014	-7.59446e-015	-1.01381e-014	-3.35005e-015	-8.72627e-015	-1.21853e-014	-6.74847e-015	-9.25331e-015	-9.31346e-015	-1.05419e-014	-1.25641e-014	-1.49789e-014	-1.62447e-014	-2.82816e-015	-1.02293e-014	-1.31458e-014	1.01914e-016	-1.09173e-014	2.03596e-015	2.49037e-015	5.1967e-015	2.52222e-017
-1.0396e-014	-2.52217e-015	-1.36481e-014	-1.44232e-014	-8.0363e-015	-1.04162e-014	-3.49743e-015	-9.0022e-015	-1.22859e-014	-7.04646e-015	-9.36421e-015	-9.73681e-015	-1.04533e-014	-1.27547e-014	-1.5388e-014	-1.644e-014	-3.10888e-015	-1.07793e-014	-1.37868e-014	-1.89155e-016	-1.12656e-014	1.79358e-015	2.42462e-015	5.08222e-015	-4.96675e-016
-1.07843e-014	-2.83138e-015	-1.39205e-014	-1.46775e-014	-8.48337e-015	-1.06956e-014	-3.66869e-015	-9.29316e-015	-1.23804e-014	-7.34752e-015	-9.47535e-015	-1.01525e-014	-1.03703e-014	-1.29435e-014	-1.57699e-014	-1.66185e-014	-3.39647e-015	-1.13185e-014	-1.44191e-014	-4.84931e-016	-1.15971e-014	1.52277e-015	2.35445e-015	4.9599e-015	-1.04234e-015
-1.11487e-014	-3.12356e-015	-1.41817e-014	-1.49144e-014	-8.93253e-015	-1.0973e-014	-3.86124e-015	-9.5971e-015	-1.24669e-014	-7.64882e-015	-9.58447e-015	-1.05573e-014	-1.02937e-014	-1.31295e-014	-1.61213e-014	-1.67786e-014	-3.69117e-015	-1.1843e-014	-1.5038e-014	-7.84987e-016	-1.19099e-014	1.22506e-015	2.28025e-015	4.83005e-015	-1.60823e-015
-1.1486e-014	-3.39688e-015	-1.44295e-014	-1.51319e-014	-9.38013e-015	-1.12449e-014	-4.07231e-015	-9.91246e-015	-1.25434e-014	-7.94806e-015	-9.68886e-015	-1.09477e-014	-1.02242e-014	-1.33116e-014	-1.64402e-014	-1.69188e-014	-3.99237e-015	-1.23495e-014	-1.56395e-014	-1.0875e-015	-1.22029e-014	9.029e-016	2.20348e-015	4.69214e-015	-2.19071e-015
-1.17943e-014	-3.64859e-015	-1.46618e-014	-1.5329e-014	-9.82194e-015	-1.15079e-014	-4.30003e-015	-1.02358e-014	-1.26076e-014	-8.24247e-015	-9.78568e-015	-1.13204e-014	-1.01622e-014	-1.34896e-014	-1.67238e-014	-1.7038e-014	-4.29892e-015	-1.28366e-014	-1.62194e-014	-1.39084e-015	-1.2475e-014	5.58991e-016	2.12462e-015	4.5459e-015	-2.7859e-015
-1.20718e-014	-3.87735e-015	-1.4876e-014	-1.55051e-014	-1.02548e-014	-1.17583e-014	-4.54099e-015	-1.05647e-014	-1.26574e-014	-8.53017e-015	-9.87226e-015	-1.16716e-014	-1.01079e-014	-1.3662e-014	-1.69702e-014	-1.71355e-014	-4.61112e-015	-1.33016e-014	-1.67742e-014	-1.6938e-015	-1.27253e-014	1.96179e-016	2.04479e-015	4.39173e-015	-3.38958e-015
-1.23166e-014	-4.08252e-015	-1.50706e-014	-1.56597e-014	-1.06752e-014	-1.19929e-014	-4.7918e-015	-1.08965e-014	-1.26911e-014	-8.80847e-015	-9.94609e-015	-1.19983e-014	-1.00612e-014	-1.38283e-014	-1.71778e-014	-1.72111e-014	-4.9288e-015	-1.37431e-014	-1.73007e-014	-1.99482e-015	-1.29533e-014	-1.83399e-016	1.96506e-015	4.22948e-015	-3.99758e-015
-1.25277e-014	-4.26222e-015	-1.52435e-014	-1.57921e-014	-1.10805e-014	-1.22081e-014	-5.05055e-015	-1.12277e-014	-1.27066e-014	-9.0746e-015	-1.00044e-014	-1.22976e-014	-1.00217e-014	-1.39874e-014	-1.73454e-014	-1.72644e-014	-5.25091e-015	-1.41598e-014	-1.77956e-014	-2.29207e-015	-1.31578e-014	-5.76189e-016	1.88716e-015	4.05933e-015	-4.60554e-015
-1.27042e-014	-4.41475e-015	-1.53934e-014	-1.59022e-014	-1.1467e-014	-1.24012e-014	-5.31377e-015	-1.1555e-014	-1.27019e-014	-9.32614e-015	-1.00447e-014	-1.2567e-014	-9.98791e-015	-1.41391e-014	-1.74725e-014	-1.72953e-014	-5.5768e-015	-1.45507e-014	-1.82562e-014	-2.58418e-015	-1.33384e-014	-9.7938e-016	1.81236e-015	3.88198e-015	-5.20877e-015
-1.28451e-014	-4.53996e-015	-1.55196e-014	-1.59897e-014	-1.18318e-014	-1.25691e-014	-5.57807e-015	-1.18763e-014	-1.26758e-014	-9.56111e-015	-1.00642e-014	-1.28034e-014	-9.9581e-015	-1.42828e-014	-1.75585e-014	-1.73034e-014	-5.90559e-015	-1.49146e-014	-1.86809e-014	-2.86955e-015	-1.34959e-014	-1.3899e-015	1.74169e-015	3.69815e-015	-5.80362e-015
-1.29501e-014	-4.63738e-015	-1.56207e-014	-1.60548e-014	-1.21725e-014	-1.2709e-014	-5.84028e-015	-1.21877e-014	-1.26262e-014	-9.77759e-015	-1.00604e-014	-1.30048e-014	-9.93098e-015	-1.44187e-014	-1.76035e-014	-1.72896e-014	-6.23636e-015	-1.52514e-014	-1.9067e-014	-3.14689e-015	-1.36309e-014	-1.80495e-015	1.67614e-015	3.50735e-015	-6.38589e-015
-1.30191e-014	-4.70672e-015	-1.56969e-014	-1.6098e-014	-1.24866e-014	-1.28184e-014	-6.09665e-015	-1.24864e-014	-1.25517e-014	-9.97338e-015	-1.00312e-014	-1.31689e-014	-9.90377e-015	-1.45458e-014	-1.76083e-014	-1.72547e-014	-6.56805e-015	-1.55607e-014	-1.94131e-014	-3.41398e-015	-1.37434e-014	-2.22158e-015	1.61714e-015	3.3101e-015	-6.95195e-015
-1.3052e-014	-4.74825e-015	-1.57482e-014	-1.61204e-014	-1.27721e-014	-1.28952e-014	-6.34353e-015	-1.27694e-014	-1.24513e-014	-1.01466e-014	-9.97426e-015	-1.32941e-014	-9.8745e-015	-1.46646e-014	-1.7574e-014	-1.71995e-014	-6.8995e-015	-1.58432e-014	-1.97179e-014	-3.66899e-015	-1.38336e-014	-2.63635e-015	1.56566e-015	3.10756e-015	-7.49796e-015
-1.30486e-014	-4.76231e-015	-1.57742e-014	-1.61228e-014	-1.30272e-014	-1.29376e-014	-6.57713e-015	-1.30337e-014	-1.2324e-014	-1.02956e-014	-9.88747e-015	-1.3379e-014	-9.84074e-015	-1.47748e-014	-1.75019e-014	-1.71261e-014	-7.2293e-015	-1.60998e-014	-1.99805e-014	-3.91073e-015	-1.39029e-014	-3.04631e-015	1.52274e-015	2.90064e-015	-8.01996e-015
-1.30093e-014	-4.74863e-015	-1.57755e-014	-1.61059e-014	-1.325e-014	-1.29445e-014	-6.79386e-015	-1.32761e-014	-1.2169e-014	-1.0419e-014	-9.76894e-015	-1.34219e-014	-9.79902e-015	-1.48764e-014	-1.73945e-014	-1.70359e-014	-7.55596e-015	-1.63319e-014	-2.02e-014	-4.13782e-015	-1.39523e-014	-3.44855e-015	1.48975e-015	2.69012e-015	-8.51473e-015
-1.29348e-014	-4.70821e-015	-1.57523e-014	-1.60714e-014	-1.344e-014	-1.29139e-014	-6.99039e-015	-1.3494e-014	-1.19859e-014	-1.05157e-014	-9.61703e-015	-1.34216e-014	-9.74608e-015	-1.49688e-014	-1.72534e-014	-1.69299e-014	-7.87718e-015	-1.65398e-014	-2.0377e-014	-4.3485e-015	-1.39827e-014	-3.83968e-015	1.46799e-015	2.47704e-015	-8.97859e-015
-1.28263e-014	-4.64222e-015	-1.57053e-014	-1.60205e-014	-1.35964e-014	-1.28455e-014	-7.16305e-015	-1.36845e-014	-1.1774e-014	-1.05852e-014	-9.4299e-015	-1.33777e-014	-9.67875e-015	-1.50529e-014	-1.70809e-014	-1.68097e-014	-8.19113e-015	-1.67254e-014	-2.05116e-014	-4.54119e-015	-1.39945e-014	-4.21717e-015	1.45807e-015	2.26295e-015	-9.40909e-015
-1.26844e-014	-4.5519e-015	-1.56358e-014	-1.59547e-014	-1.37184e-014	-1.27394e-014	-7.30829e-015	-1.38453e-014	-1.15338e-014	-1.06273e-014	-9.20609e-015	-1.32899e-014	-9.5939e-015	-1.51288e-014	-1.68793e-014	-1.66766e-014	-8.49644e-015	-1.68903e-014	-2.06038e-014	-4.71378e-015	-1.3989e-014	-4.57866e-015	1.46083e-015	2.04924e-015	-9.80417e-015
-1.25097e-014	-4.43951e-015	-1.5545e-014	-1.58757e-014	-1.38056e-014	-1.25957e-014	-7.42299e-015	-1.39742e-014	-1.12654e-014	-1.06416e-014	-8.94441e-015	-1.31581e-014	-9.48792e-015	-1.51964e-014	-1.6652e-014	-1.65332e-014	-8.79098e-015	-1.70357e-014	-2.0654e-014	-4.8645e-015	-1.39672e-014	-4.92152e-015	1.47703e-015	1.83789e-015	-1.01617e-014
-1.23029e-014	-4.30642e-015	-1.54344e-014	-1.57851e-014	-1.38588e-014	-1.24144e-014	-7.50338e-015	-1.40693e-014	-1.09689e-014	-1.0628e-014	-8.64435e-015	-1.29824e-014	-9.35649e-015	-1.52557e-014	-1.6402e-014	-1.6381e-014	-9.07254e-015	-1.7164e-014	-2.06639e-014	-4.99271e-015	-1.39306e-014	-5.24306e-015	1.50734e-015	1.63158e-015	-1.04803e-014
-1.2065e-014	-4.15379e-015	-1.53067e-014	-1.56847e-014	-1.38782e-014	-1.21965e-014	-7.54653e-015	-1.41288e-014	-1.06449e-014	-1.05868e-014	-8.30512e-015	-1.27628e-014	-9.19639e-015	-1.53071e-014	-1.61328e-014	-1.62219e-014	-9.33903e-015	-1.72764e-014	-2.06351e-014	-5.09765e-015	-1.38804e-014	-5.54065e-015	1.55249e-015	1.43202e-015	-1.07587e-014
-1.17978e-014	-3.98398e-015	-1.51637e-014	-1.55763e-014	-1.38639e-014	-1.19437e-014	-7.55001e-015	-1.41505e-014	-1.0294e-014	-1.05184e-014	-7.92634e-015	-1.24998e-014	-9.00422e-015	-1.53507e-014	-1.58478e-014	-1.6058e-014	-9.58802e-015	-1.73751e-014	-2.05689e-014	-5.17751e-015	-1.38184e-014	-5.81289e-015	1.61293e-015	1.24064e-015	-1.09961e-014
-1.15027e-014	-3.7988e-015	-1.50069e-014	-1.54616e-014	-1.38164e-014	-1.16571e-014	-7.51119e-015	-1.41339e-014	-9.91738e-015	-1.04238e-014	-7.50826e-015	-1.21942e-014	-8.77651e-015	-1.53871e-014	-1.55507e-014	-1.58909e-014	-9.81762e-015	-1.74627e-014	-2.04673e-014	-5.2315e-015	-1.37458e-014	-6.05813e-015	1.68946e-015	1.0595e-015	-1.1192e-014
-1.11804e-014	-3.60018e-015	-1.48378e-014	-1.53416e-014	-1.37367e-014	-1.13385e-014	-7.42752e-015	-1.40782e-014	-9.51529e-015	-1.03039e-014	-7.05059e-015	-1.18472e-014	-8.50983e-015	-1.54164e-014	-1.52458e-014	-1.57218e-014	-1.00247e-014	-1.75407e-014	-2.03321e-014	-5.25837e-015	-1.3664e-014	-6.27474e-015	1.78154e-015	8.90077e-016	-1.13459e-014
-1.08324e-014	-3.39061e-015	-1.46593e-014	-1.52186e-014	-1.36265e-014	-1.09906e-014	-7.29688e-015	-1.39825e-014	-9.08918e-015	-1.01604e-014	-6.55378e-015	-1.14597e-014	-8.20047e-015	-1.54388e-014	-1.49363e-014	-1.55527e-014	-1.0208e-014	-1.76109e-014	-2.0165e-014	-5.25694e-015	-1.35739e-014	-6.46125e-015	1.88898e-015	7.35036e-016	-1.14581e-014
-1.04594e-014	-3.17192e-015	-1.44735e-014	-1.50942e-014	-1.34874e-014	-1.06167e-014	-7.11789e-015	-1.38464e-014	-8.64049e-015	-9.99424e-015	-6.01853e-015	-1.10335e-014	-7.84642e-015	-1.54546e-014	-1.46256e-014	-1.53847e-014	-1.03662e-014	-1.7675e-014	-1.9969e-014	-5.22679e-015	-1.34764e-014	-6.61654e-015	2.01231e-015	5.96926e-016	-1.15299e-014
-1.00626e-014	-2.94692e-015	-1.4283e-014	-1.49693e-014	-1.33217e-014	-1.02194e-014	-6.88956e-015	-1.36702e-014	-8.17053e-015	-9.80678e-015	-5.4458e-015	-1.05699e-014	-7.44573e-015	-1.5464e-014	-1.43175e-014	-1.52191e-014	-1.04976e-014	-1.7734e-014	-1.97463e-014	-5.16725e-015	-1.3374e-014	-6.74017e-015	2.15098e-015	4.77652e-016	-1.15618e-014
-9.64342e-015	-2.71761e-015	-1.40897e-014	-1.48454e-014	-1.31317e-014	-9.80175e-015	-6.61056e-015	-1.34546e-014	-7.68106e-015	-9.59967e-015	-4.83703e-015	-1.00707e-014	-6.99627e-015	-1.54677e-014	-1.40152e-014	-1.50575e-014	-1.06005e-014	-1.77898e-014	-1.94991e-014	-5.07794e-015	-1.32672e-014	-6.83186e-015	2.30467e-015	3.79711e-016	-1.1555e-014
-9.20327e-015	-2.4854e-015	-1.38957e-014	-1.47235e-014	-1.29176e-014	-9.36718e-015	-6.28065e-015	-1.32002e-014	-7.17356e-015	-9.37484e-015	-4.19439e-015	-9.53805e-015	-6.49637e-015	-1.54655e-014	-1.37213e-014	-1.49007e-014	-1.06725e-014	-1.78441e-014	-1.92302e-014	-4.95846e-015	-1.31565e-014	-6.8909e-015	2.47272e-015	3.05085e-016	-1.15116e-014
-8.74336e-015	-2.25222e-015	-1.37029e-014	-1.46046e-014	-1.26812e-014	-8.91922e-015	-5.89967e-015	-1.29075e-014	-6.64938e-015	-9.13432e-015	-3.51891e-015	-8.9734e-015	-5.94438e-015	-1.54577e-014	-1.34391e-014	-1.47489e-014	-1.07128e-014	-1.78983e-014	-1.89422e-014	-4.80907e-015	-1.3043e-014	-6.9168e-015	2.65455e-015	2.55569e-016	-1.14344e-014
-8.26465e-015	-2.01956e-015	-1.35136e-014	-1.44892e-014	-1.24253e-014	-8.46104e-015	-5.4676e-015	-1.25779e-014	-6.11036e-015	-8.88021e-015	-2.81258e-015	-8.37922e-015	-5.33919e-015	-1.54443e-014	-1.31709e-014	-1.46023e-014	-1.07209e-014	-1.79537e-014	-1.86375e-014	-4.6302e-015	-1.29274e-014	-6.9095e-015	2.84933e-015	2.3336e-016	-1.13257e-014
-7.76799e-015	-1.78947e-015	-1.33297e-014	-1.43777e-014	-1.21519e-014	-7.99607e-015	-4.98516e-015	-1.22133e-014	-5.55804e-015	-8.61467e-015	-2.07762e-015	-7.75724e-015	-4.68039e-015	-1.54253e-014	-1.29194e-014	-1.44615e-014	-1.06959e-014	-1.8011e-014	-1.83187e-014	-4.42147e-015	-1.28106e-014	-6.8691e-015	3.05666e-015	2.39531e-016	-1.11876e-014
-7.25427e-015	-1.56274e-015	-1.31526e-014	-1.4271e-014	-1.18626e-014	-7.52837e-015	-4.45342e-015	-1.18156e-014	-4.99371e-015	-8.33954e-015	-1.31685e-015	-7.10946e-015	-3.9679e-015	-1.54012e-014	-1.26868e-014	-1.43265e-014	-1.0637e-014	-1.80704e-014	-1.79879e-014	-4.18394e-015	-1.26934e-014	-6.7959e-015	3.27569e-015	2.7493e-016	-1.10228e-014
-6.72521e-015	-1.34122e-015	-1.29835e-014	-1.41687e-014	-1.15593e-014	-7.06086e-015	-3.87333e-015	-1.13866e-014	-4.41853e-015	-8.05746e-015	-5.32206e-016	-6.43863e-015	-3.20225e-015	-1.53719e-014	-1.24745e-014	-1.41973e-014	-1.05442e-014	-1.81319e-014	-1.76476e-014	-3.91827e-015	-1.25764e-014	-6.69071e-015	3.50522e-015	3.41042e-016	-1.08346e-014
-6.18197e-015	-1.12589e-015	-1.28236e-014	-1.40703e-014	-1.12444e-014	-6.5967e-015	-3.24699e-015	-1.09283e-014	-3.83449e-015	-7.77008e-015	2.73304e-016	-5.74719e-015	-2.38424e-015	-1.53371e-014	-1.22831e-014	-1.40735e-014	-1.04179e-014	-1.81953e-014	-1.72997e-014	-3.62486e-015	-1.24602e-014	-6.55402e-015	3.74412e-015	4.38821e-016	-1.06264e-014
-5.62543e-015	-9.17473e-016	-1.26736e-014	-1.39755e-014	-1.09196e-014	-6.13977e-015	-2.57633e-015	-1.04444e-014	-3.2431e-015	-7.47909e-015	1.09718e-015	-5.03767e-015	-1.51496e-015	-1.52969e-014	-1.21139e-014	-1.39551e-014	-1.02587e-014	-1.82605e-014	-1.69468e-014	-3.30493e-015	-1.23453e-014	-6.38688e-015	3.99152e-015	5.68689e-016	-1.04006e-014
-5.05656e-015	-7.16264e-016	-1.25346e-014	-1.3884e-014	-1.05868e-014	-5.69274e-015	-1.86375e-015	-9.93701e-015	-2.64561e-015	-7.18651e-015	1.93631e-015	-4.31263e-015	-5.97302e-016	-1.52518e-014	-1.19677e-014	-1.38411e-014	-1.0067e-014	-1.83279e-014	-1.65915e-014	-2.95937e-015	-1.22315e-014	-6.19021e-015	4.24641e-015	7.30599e-016	-1.016e-014
-4.47642e-015	-5.22509e-016	-1.24069e-014	-1.3795e-014	-1.02472e-014	-5.25873e-015	-1.11158e-015	-9.40889e-015	-2.04282e-015	-6.89391e-015	2.78772e-015	-3.57503e-015	3.65811e-016	-1.52015e-014	-1.18445e-014	-1.37307e-014	-9.84454e-015	-1.83964e-014	-1.62351e-014	-2.58977e-015	-1.212e-014	-5.96556e-015	4.50755e-015	9.25361e-016	-9.90872e-015
-3.88661e-015	-3.3605e-016	-1.22907e-014	-1.37078e-014	-9.90251e-015	-4.84063e-015	-3.23278e-016	-8.8643e-015	-1.43627e-015	-6.60316e-015	3.64843e-015	-2.82722e-015	1.37258e-015	-1.51455e-014	-1.17442e-014	-1.36236e-014	-9.59201e-015	-1.84655e-014	-1.58797e-014	-2.19837e-015	-1.20109e-014	-5.71385e-015	4.77341e-015	1.15259e-015	-9.64999e-015
-3.28877e-015	-1.57255e-016	-1.21863e-014	-1.36216e-014	-9.55417e-015	-4.4404e-015	4.97469e-016	-8.30609e-015	-8.26928e-016	-6.31552e-015	4.51587e-015	-2.07175e-015	2.42025e-015	-1.50831e-014	-1.16661e-014	-1.35188e-014	-9.31119e-015	-1.85341e-014	-1.55265e-014	-1.78711e-015	-1.19044e-014	-5.43637e-015	5.04292e-015	1.41186e-015	-9.38673e-015
-2.68326e-015	1.39686e-017	-1.20939e-014	-1.35355e-014	-9.20297e-015	-4.06093e-015	1.34727e-015	-7.73787e-015	-2.16425e-016	-6.03341e-015	5.38639e-015	-1.31188e-015	3.50492e-015	-1.50148e-014	-1.16084e-014	-1.34153e-014	-9.0037e-015	-1.86013e-014	-1.51775e-014	-1.35718e-015	-1.18017e-014	-5.13539e-015	5.31526e-015	1.70205e-015	-9.12236e-015
-2.07169e-015	1.78332e-016	-1.2013e-014	-1.34483e-014	-8.8504e-015	-3.70353e-015	2.22243e-015	-7.16295e-015	3.94415e-016	-5.7578e-015	6.25684e-015	-5.49822e-016	4.62219e-015	-1.49408e-014	-1.15702e-014	-1.33115e-014	-8.67221e-015	-1.86665e-014	-1.48343e-014	-9.11055e-016	-1.17034e-014	-4.81306e-015	5.58941e-015	2.02182e-015	-8.86017e-015
-1.45578e-015	3.36769e-016	-1.19426e-014	-1.33591e-014	-8.49747e-015	-3.36928e-015	3.11818e-015	-6.58468e-015	1.00535e-015	-5.48973e-015	7.12434e-015	2.12057e-016	5.76773e-015	-1.48609e-014	-1.15502e-014	-1.32063e-014	-8.31938e-015	-1.87285e-014	-1.44978e-014	-4.50801e-016	-1.16102e-014	-4.47064e-015	5.86423e-015	2.36944e-015	-8.60278e-015
-8.37189e-016	4.89841e-016	-1.18821e-014	-1.32666e-014	-8.14462e-015	-3.05956e-015	4.03029e-015	-6.00599e-015	1.61607e-015	-5.23033e-015	7.98582e-015	9.71452e-016	6.93729e-015	-1.47752e-014	-1.15466e-014	-1.30993e-014	-7.94838e-015	-1.87862e-014	-1.41692e-014	2.1057e-017	-1.15223e-014	-4.11087e-015	6.13836e-015	2.74256e-015	-8.35348e-015
-2.16749e-016	6.37969e-016	-1.18308e-014	-1.31697e-014	-7.79266e-015	-2.77464e-015	4.95438e-015	-5.43085e-015	2.22467e-015	-4.98069e-015	8.83859e-015	1.72523e-015	8.12585e-015	-1.46829e-014	-1.15571e-014	-1.29892e-014	-7.5614e-015	-1.88384e-014	-1.385e-014	5.02505e-016	-1.14406e-014	-3.7359e-015	6.41107e-015	3.13883e-015	-8.1148e-015
4.02936e-016	7.82074e-016	-1.17881e-014	-1.30671e-014	-7.44302e-015	-2.515e-015	5.88611e-015	-4.86318e-015	2.83037e-015	-4.74179e-015	9.67951e-015	2.47066e-015	9.32856e-015	-1.4584e-014	-1.15798e-014	-1.28755e-014	-7.16172e-015	-1.88841e-014	-1.35406e-014	9.90335e-016	-1.1366e-014	-3.34813e-015	6.68136e-015	3.55578e-015	-7.88886e-015
1.02004e-015	9.23685e-016	-1.17529e-014	-1.29582e-014	-7.09618e-015	-2.28138e-015	6.82051e-015	-4.30604e-015	3.43171e-015	-4.51376e-015	1.05058e-014	3.20532e-015	1.05402e-014	-1.44784e-014	-1.16117e-014	-1.27578e-014	-6.75306e-015	-1.89227e-014	-1.3242e-014	1.48231e-015	-1.12987e-014	-2.94929e-015	6.94799e-015	3.99024e-015	-7.67819e-015
1.63255e-015	1.06337e-015	-1.1724e-014	-1.28416e-014	-6.75264e-015	-2.07335e-015	7.75288e-015	-3.76271e-015	4.02841e-015	-4.29779e-015	1.13153e-014	3.92662e-015	1.17557e-014	-1.43651e-014	-1.16505e-014	-1.26354e-014	-6.33881e-015	-1.89528e-014	-1.29552e-014	1.97542e-015	-1.12395e-014	-2.54234e-015	7.21014e-015	4.43897e-015	-7.48454e-015
2.23861e-015	1.20254e-015	-1.16994e-014	-1.27168e-014	-6.41286e-015	-1.88999e-015	8.67823e-015	-3.23661e-015	4.62009e-015	-4.09391e-015	1.21051e-014	4.63193e-015	1.29699e-014	-1.42438e-014	-1.16935e-014	-1.25078e-014	-5.92289e-015	-1.89732e-014	-1.26809e-014	2.46687e-015	-1.11891e-014	-2.12973e-015	7.46701e-015	4.89854e-015	-7.30956e-015
2.83611e-015	1.34177e-015	-1.16782e-014	-1.25823e-014	-6.07724e-015	-1.73035e-015	9.59149e-015	-2.73045e-015	5.20546e-015	-3.90202e-015	1.28726e-014	5.31871e-015	1.41783e-014	-1.41144e-014	-1.17382e-014	-1.23747e-014	-5.50941e-015	-1.89833e-014	-1.24198e-014	2.95352e-015	-1.11486e-014	-1.71427e-015	7.71761e-015	5.365e-015	-7.15553e-015
3.42255e-015	1.48112e-015	-1.16588e-014	-1.24379e-014	-5.74665e-015	-1.59321e-015	1.04885e-014	-2.2471e-015	5.78363e-015	-3.72279e-015	1.36159e-014	5.98464e-015	1.53758e-014	-1.39767e-014	-1.17822e-014	-1.22359e-014	-5.1018e-015	-1.89828e-014	-1.21728e-014	3.43234e-015	-1.11182e-014	-1.29834e-015	7.96124e-015	5.83498e-015	-7.0237e-015
3.99615e-015	1.62096e-015	-1.16395e-014	-1.22834e-014	-5.42079e-015	-1.47707e-015	1.13647e-014	-1.78954e-015	6.35345e-015	-3.55651e-015	1.43325e-014	6.62778e-015	1.65568e-014	-1.38309e-014	-1.18226e-014	-1.20915e-014	-4.70314e-015	-1.89712e-014	-1.19409e-014	3.90051e-015	-1.10998e-014	-8.84613e-016	8.19679e-015	6.30464e-015	-6.91508e-015
4.55404e-015	1.76139e-015	-1.1619e-014	-1.21188e-014	-5.10039e-015	-1.38088e-015	1.22158e-014	-1.35971e-015	6.9136e-015	-3.40326e-015	1.50209e-014	7.2457e-015	1.77162e-014	-1.36769e-014	-1.18571e-014	-1.19418e-014	-4.31675e-015	-1.89485e-014	-1.17256e-014	4.3556e-015	-1.10945e-014	-4.75924e-016	8.42363e-015	6.76899e-015	-6.83101e-015
5.09346e-015	1.90379e-015	-1.15958e-014	-1.19445e-014	-4.78594e-015	-1.30278e-015	1.30382e-014	-9.5957e-016	7.46268e-015	-3.26289e-015	1.56795e-014	7.83541e-015	1.88504e-014	-1.35147e-014	-1.18827e-014	-1.17867e-014	-3.94708e-015	-1.89142e-014	-1.15275e-014	4.79455e-015	-1.11038e-014	-7.48774e-017	8.64148e-015	7.22479e-015	-6.77143e-015
5.61251e-015	2.04802e-015	-1.15688e-014	-1.17605e-014	-4.47781e-015	-1.24073e-015	1.38279e-014	-5.91088e-016	7.99961e-015	-3.13557e-015	1.63067e-014	8.39467e-015	1.99542e-014	-1.33441e-014	-1.18976e-014	-1.16268e-014	-3.59712e-015	-1.88687e-014	-1.13469e-014	5.21434e-015	-1.11281e-014	3.16289e-016	8.84989e-015	7.66769e-015	-6.73691e-015
6.10818e-015	2.19387e-015	-1.15365e-014	-1.15676e-014	-4.17701e-015	-1.1924e-015	1.4581e-014	-2.55917e-016	8.52211e-015	-3.02132e-015	1.69014e-014	8.92131e-015	2.10229e-014	-1.31649e-014	-1.18997e-014	-1.14627e-014	-3.26937e-015	-1.88118e-014	-1.1185e-014	5.61245e-015	-1.11684e-014	6.94799e-016	9.04785e-015	8.09326e-015	-6.72742e-015
6.57853e-015	2.34102e-015	-1.14981e-014	-1.1366e-014	-3.8842e-015	-1.15587e-015	1.52942e-014	4.45067e-017	9.02893e-015	-2.91957e-015	1.74625e-014	9.41404e-015	2.20527e-014	-1.29768e-014	-1.18868e-014	-1.12952e-014	-2.96749e-015	-1.87443e-014	-1.10422e-014	5.98611e-015	-1.12258e-014	1.05815e-015	9.23553e-015	8.49766e-015	-6.74232e-015
7.02193e-015	2.49018e-015	-1.14528e-014	-1.11567e-014	-3.59999e-015	-1.1293e-015	1.59647e-014	3.09449e-016	9.51844e-015	-2.83024e-015	1.79888e-014	9.87047e-015	2.30406e-014	-1.27805e-014	-1.18577e-014	-1.11255e-014	-2.69462e-015	-1.86673e-014	-1.09201e-014	6.33328e-015	-1.13005e-014	1.40376e-015	9.41185e-015	8.87733e-015	-6.78161e-015
7.43584e-015	2.64073e-015	-1.13996e-014	-1.09404e-014	-3.32501e-015	-1.11005e-015	1.65894e-014	5.3743e-016	9.98925e-015	-2.75348e-015	1.84799e-014	1.02886e-014	2.39832e-014	-1.25761e-014	-1.18102e-014	-1.09553e-014	-2.45252e-015	-1.85821e-014	-1.082e-014	6.65126e-015	-1.13935e-014	1.72946e-015	9.5765e-015	9.22889e-015	-6.84452e-015
7.81832e-015	2.79241e-015	-1.13373e-014	-1.07184e-014	-3.05986e-015	-1.09594e-015	1.71659e-014	7.28148e-016	1.04394e-014	-2.68935e-015	1.89354e-014	1.0667e-014	2.48776e-014	-1.23635e-014	-1.17436e-014	-1.07857e-014	-2.24367e-015	-1.84892e-014	-1.07425e-014	6.93832e-015	-1.15058e-014	2.03286e-015	9.72949e-015	9.54891e-015	-6.93047e-015
8.16762e-015	2.94392e-015	-1.12652e-014	-1.04916e-014	-2.80578e-015	-1.0846e-015	1.7693e-014	8.81549e-016	1.08667e-014	-2.63801e-015	1.93551e-014	1.10046e-014	2.5722e-014	-1.21432e-014	-1.16579e-014	-1.06176e-014	-2.06952e-015	-1.83903e-014	-1.06883e-014	7.19204e-015	-1.16387e-014	2.31179e-015	9.87054e-015	9.83421e-015	-7.0387e-015
8.48199e-015	3.09373e-015	-1.11828e-014	-1.02621e-014	-2.56339e-015	-1.0743e-015	1.81697e-014	9.97531e-016	1.12692e-014	-2.59923e-015	1.97386e-014	1.13003e-014	2.65139e-014	-1.19155e-014	-1.15522e-014	-1.04527e-014	-1.93088e-015	-1.82868e-014	-1.06579e-014	7.4105e-015	-1.17931e-014	2.56468e-015	9.99906e-015	1.00819e-014	-7.1684e-015
8.75997e-015	3.2403e-015	-1.10897e-014	-1.00313e-014	-2.33343e-015	-1.0627e-015	1.85942e-014	1.07664e-015	1.16449e-014	-2.57334e-015	2.00861e-014	1.15529e-014	2.72516e-014	-1.16804e-014	-1.14266e-014	-1.02932e-014	-1.82883e-015	-1.81806e-014	-1.06523e-014	7.59207e-015	-1.19694e-014	2.79006e-015	1.01142e-014	1.02898e-014	-7.31815e-015
9.00035e-015	3.38241e-015	-1.09849e-014	-9.80121e-015	-2.11699e-015	-1.04883e-015	1.89664e-014	1.11937e-015	1.19921e-014	-2.56026e-015	2.0398e-014	1.1762e-014	2.79335e-014	-1.14387e-014	-1.12809e-014	-1.01402e-014	-1.76436e-015	-1.80741e-014	-1.06724e-014	7.73598e-015	-1.21671e-014	2.98599e-015	1.02159e-014	1.04561e-014	-7.48721e-015
9.20225e-015	3.51892e-015	-1.08685e-014	-9.57367e-015	-1.91512e-015	-1.03102e-015	1.92868e-014	1.12583e-015	1.23086e-014	-2.55979e-015	2.0675e-014	1.19273e-014	2.85584e-014	-1.11905e-014	-1.11155e-014	-9.99539e-015	-1.73771e-015	-1.79684e-014	-1.07191e-014	7.84045e-015	-1.23868e-014	3.15118e-015	1.0304e-014	1.05787e-014	-7.67393e-015
9.36504e-015	3.6485e-015	-1.07401e-014	-9.35014e-015	-1.72889e-015	-1.00739e-015	1.95558e-014	1.09716e-015	1.25931e-014	-2.5724e-015	2.09176e-014	1.20477e-014	2.91268e-014	-1.09367e-014	-1.09315e-014	-9.86049e-015	-1.74923e-015	-1.78658e-014	-1.07927e-014	7.90396e-015	-1.26292e-014	3.28433e-015	1.0378e-014	1.06565e-014	-7.87693e-015
9.48829e-015	3.76933e-015	-1.06001e-014	-9.13283e-015	-1.55926e-015	-9.76805e-016	1.97747e-014	1.03462e-015	1.28441e-014	-2.59833e-015	2.11265e-014	1.21229e-014	2.96378e-014	-1.06781e-014	-1.07295e-014	-9.73616e-015	-1.7982e-015	-1.77685e-014	-1.08944e-014	7.926e-015	-1.28943e-014	3.38461e-015	1.04378e-014	1.06884e-014	-8.0946e-015
9.57121e-015	3.87968e-015	-1.0449e-014	-8.92296e-015	-1.40736e-015	-9.38284e-016	1.99447e-014	9.39811e-016	1.30601e-014	-2.63743e-015	2.13029e-014	1.21538e-014	3.00914e-014	-1.0416e-014	-1.05102e-014	-9.62403e-015	-1.88373e-015	-1.76783e-014	-1.1025e-014	7.90683e-015	-1.31815e-014	3.45112e-015	1.04829e-014	1.06741e-014	-8.32603e-015
9.61394e-015	3.97727e-015	-1.02863e-014	-8.72181e-015	-1.27416e-015	-8.90811e-016	2.00676e-014	8.14207e-016	1.32392e-014	-2.69041e-015	2.14473e-014	1.21403e-014	3.04879e-014	-1.0151e-014	-1.02759e-014	-9.52542e-015	-2.0053e-015	-1.75972e-014	-1.11843e-014	7.84639e-015	-1.34901e-014	3.48358e-015	1.05129e-014	1.06135e-014	-8.56959e-015
9.61721e-015	4.06069e-015	-1.0112e-014	-8.53133e-015	-1.16099e-015	-8.34068e-016	2.01454e-014	6.59589e-016	1.33799e-014	-2.75738e-015	2.15608e-014	1.20834e-014	3.08285e-014	-9.88438e-015	-1.00286e-014	-9.44153e-015	-2.1612e-015	-1.75272e-014	-1.13728e-014	7.74439e-015	-1.38192e-014	3.48204e-015	1.05275e-014	1.05067e-014	-8.8233e-015
9.58191e-015	4.12812e-015	-9.92591e-015	-8.35285e-015	-1.06901e-015	-7.67366e-016	2.01805e-014	4.78287e-016	1.34822e-014	-2.83846e-015	2.16444e-014	1.19836e-014	3.11143e-014	-9.61692e-015	-9.76967e-015	-9.37344e-015	-2.34965e-015	-1.74702e-014	-1.15906e-014	7.60102e-015	-1.41681e-014	3.44643e-015	1.05266e-014	1.03542e-014	-9.08491e-015
9.50879e-015	4.17799e-015	-9.72887e-015	-8.18728e-015	-9.99402e-016	-6.90477e-016	2.01761e-014	2.7179e-016	1.35447e-014	-2.93418e-015	2.17e-014	1.18421e-014	3.13459e-014	-9.34959e-015	-9.50129e-015	-9.32149e-015	-2.56894e-015	-1.74281e-014	-1.18378e-014	7.41676e-015	-1.4536e-014	3.37735e-015	1.051e-014	1.01577e-014	-9.35298e-015
9.39899e-015	4.20923e-015	-9.52107e-015	-8.03568e-015	-9.52649e-016	-6.03103e-016	2.01352e-014	4.11085e-017	1.35676e-014	-3.04474e-015	2.17291e-014	1.16598e-014	3.15253e-014	-9.0836e-015	-9.22602e-015	-9.28682e-015	-2.81613e-015	-1.74026e-014	-1.21141e-014	7.19271e-015	-1.49215e-014	3.27498e-015	1.04776e-014	9.91866e-015	-9.62616e-015
9.25385e-015	4.22066e-015	-9.30245e-015	-7.89912e-015	-9.29254e-016	-5.06008e-016	2.00614e-014	-2.11994e-016	1.35509e-014	-3.17031e-015	2.17331e-014	1.14384e-014	3.16547e-014	-8.82045e-015	-8.94609e-015	-9.27014e-015	-3.08917e-015	-1.73949e-014	-1.24196e-014	6.92984e-015	-1.53235e-014	3.14013e-015	1.04288e-014	9.63899e-015	-9.90313e-015
9.07523e-015	4.21021e-015	-9.07356e-015	-7.77806e-015	-9.29579e-016	-3.99596e-016	1.99578e-014	-4.85386e-016	1.34947e-014	-3.31147e-015	2.17136e-014	1.11794e-014	3.17361e-014	-8.56141e-015	-8.66369e-015	-9.27174e-015	-3.38532e-015	-1.74064e-014	-1.27539e-014	6.62939e-015	-1.57399e-014	2.97425e-015	1.0364e-014	9.32106e-015	-1.01826e-014
8.86479e-015	4.17686e-015	-8.83454e-015	-7.67253e-015	-9.5422e-016	-2.83891e-016	1.98283e-014	-7.76452e-016	1.33999e-014	-3.46768e-015	2.16724e-014	1.08854e-014	3.17717e-014	-8.30797e-015	-8.38116e-015	-9.29129e-015	-3.70133e-015	-1.74379e-014	-1.31158e-014	6.2927e-015	-1.61691e-014	2.77841e-015	1.02832e-014	8.96729e-015	-1.04624e-014
8.6243e-015	4.12003e-015	-8.58613e-015	-7.58249e-015	-1.0034e-015	-1.59449e-016	1.96772e-014	-1.08312e-015	1.32678e-014	-3.6387e-015	2.16106e-014	1.05582e-014	3.17646e-014	-8.06158e-015	-8.10077e-015	-9.32905e-015	-4.03481e-015	-1.74903e-014	-1.35046e-014	5.92205e-015	-1.6609e-014	2.55427e-015	1.01861e-014	8.58074e-015	-1.07415e-014
8.35595e-015	4.03908e-015	-8.32873e-015	-7.50813e-015	-1.07742e-015	-2.71955e-017	1.9509e-014	-1.40358e-015	1.31005e-014	-3.82461e-015	2.15302e-014	1.02002e-014	3.17169e-014	-7.82332e-015	-7.82458e-015	-9.38497e-015	-4.383e-015	-1.75645e-014	-1.39195e-014	5.51946e-015	-1.70568e-014	2.30332e-015	1.00726e-014	8.16454e-015	-1.1018e-014
8.06216e-015	3.93324e-015	-8.06324e-015	-7.44856e-015	-1.17613e-015	1.11774e-016	1.93287e-014	-1.73538e-015	1.28995e-014	-4.02566e-015	2.14328e-014	9.81416e-015	3.16305e-014	-7.59384e-015	-7.55528e-015	-9.45834e-015	-4.74337e-015	-1.76608e-014	-1.43588e-014	5.08717e-015	-1.75101e-014	2.02816e-015	9.94322e-015	7.72188e-015	-1.12914e-014
7.74492e-015	3.8028e-015	-7.79017e-015	-7.40292e-015	-1.29852e-015	2.57165e-016	1.91404e-014	-2.0759e-015	1.26674e-014	-4.24159e-015	2.13207e-014	9.40309e-015	3.15074e-014	-7.37499e-015	-7.29592e-015	-9.54917e-015	-5.11282e-015	-1.77795e-014	-1.48216e-014	4.62793e-015	-1.79668e-014	1.73033e-015	9.79767e-015	7.25588e-015	-1.15611e-014
7.40724e-015	3.64797e-015	-7.51004e-015	-7.37006e-015	-1.44371e-015	4.08105e-016	1.89486e-014	-2.42411e-015	1.24064e-014	-4.47114e-015	2.1196e-014	8.97008e-015	3.13508e-014	-7.16876e-015	-7.04782e-015	-9.65665e-015	-5.48814e-015	-1.79202e-014	-1.53056e-014	4.14401e-015	-1.84241e-014	1.41274e-015	9.63591e-015	6.7707e-015	-1.18257e-014
7.05161e-015	3.46892e-015	-7.22299e-015	-7.34936e-015	-1.61134e-015	5.63692e-016	1.87574e-014	-2.77847e-015	1.21198e-014	-4.71354e-015	2.10607e-014	8.51783e-015	3.11635e-014	-6.97596e-015	-6.8127e-015	-9.77973e-015	-5.86633e-015	-1.80826e-014	-1.58089e-014	3.6385e-015	-1.88797e-014	1.07792e-015	9.45803e-015	6.26979e-015	-1.20836e-014
6.68035e-015	3.26636e-015	-6.92888e-015	-7.33912e-015	-1.80035e-015	7.22773e-016	1.85713e-014	-3.13771e-015	1.18108e-014	-4.9684e-015	2.09166e-014	8.04958e-015	3.09479e-014	-6.79852e-015	-6.59267e-015	-9.91736e-015	-6.24472e-015	-1.82659e-014	-1.63294e-014	3.11377e-015	-1.93308e-014	7.28201e-016	9.26434e-015	5.7566e-015	-1.23341e-014
6.29652e-015	3.04185e-015	-6.62836e-015	-7.33769e-015	-2.00906e-015	8.84569e-016	1.83946e-014	-3.49965e-015	1.14828e-014	-5.23475e-015	2.07657e-014	7.56856e-015	3.07067e-014	-6.63731e-015	-6.38894e-015	-1.0068e-014	-6.6208e-015	-1.84694e-014	-1.68643e-014	2.57263e-015	-1.97751e-014	3.65625e-016	9.05545e-015	5.23476e-015	-1.25763e-014
5.90236e-015	2.79644e-015	-6.32232e-015	-7.34261e-015	-2.23608e-015	1.0481e-015	1.82323e-014	-3.86238e-015	1.11394e-014	-5.51174e-015	2.0609e-014	7.07842e-015	3.04424e-014	-6.49335e-015	-6.20302e-015	-1.02302e-014	-6.99165e-015	-1.86915e-014	-1.74111e-014	2.0183e-015	-2.02108e-014	-7.08088e-018	8.83162e-015	4.708e-015	-1.28097e-014
5.50046e-015	2.53113e-015	-6.0114e-015	-7.35187e-015	-2.48007e-015	1.21296e-015	1.80881e-014	-4.22562e-015	1.07848e-014	-5.79794e-015	2.04492e-014	6.58224e-015	3.01573e-014	-6.36798e-015	-6.0363e-015	-1.0403e-014	-7.35514e-015	-1.89304e-014	-1.79669e-014	1.45433e-015	-2.06349e-014	-3.87257e-016	8.5935e-015	4.17977e-015	-1.30343e-014
5.093e-015	2.24797e-015	-5.69644e-015	-7.36342e-015	-2.73924e-015	1.37751e-015	1.79653e-014	-4.58838e-015	1.04226e-014	-6.09194e-015	2.02877e-014	6.08258e-015	2.98542e-014	-6.2626e-015	-5.88918e-015	-1.05854e-014	-7.70923e-015	-1.9184e-014	-1.85291e-014	8.83598e-016	-2.10451e-014	-7.71811e-016	8.34153e-015	3.65362e-015	-1.32493e-014
4.68285e-015	1.94934e-015	-5.37824e-015	-7.37534e-015	-3.01095e-015	1.54187e-015	1.78672e-014	-4.94922e-015	1.00571e-014	-6.39171e-015	2.01259e-014	5.58292e-015	2.9535e-014	-6.17833e-015	-5.76204e-015	-1.07751e-014	-8.0524e-015	-1.94513e-014	-1.90958e-014	3.09371e-016	-2.14391e-014	-1.1584e-015	8.07619e-015	3.1332e-015	-1.34551e-014
4.27225e-015	1.63758e-015	-5.05745e-015	-7.38564e-015	-3.2924e-015	1.7047e-015	1.77969e-014	-5.30726e-015	9.69208e-015	-6.696e-015	1.99657e-014	5.08674e-015	2.92022e-014	-6.11619e-015	-5.65546e-015	-1.09708e-014	-8.38285e-015	-1.97303e-014	-1.96641e-014	-2.65313e-016	-2.18151e-014	-1.54481e-015	7.79834e-015	2.62135e-015	-1.36511e-014
3.86266e-015	1.31497e-015	-4.7341e-015	-7.3915e-015	-3.58138e-015	1.86588e-015	1.77577e-014	-5.66112e-015	9.33182e-015	-7.00269e-015	1.98089e-014	4.59711e-015	2.88576e-014	-6.07671e-015	-5.56942e-015	-1.117e-014	-8.69884e-015	-2.00186e-014	-2.02301e-014	-8.37121e-016	-2.21709e-014	-1.92808e-015	7.50873e-015	2.12058e-015	-1.38366e-014
3.45598e-015	9.84021e-016	-4.40977e-015	-7.39095e-015	-3.87576e-015	2.02508e-015	1.77513e-014	-6.00998e-015	8.98073e-015	-7.30985e-015	1.96572e-014	4.11718e-015	2.85031e-014	-6.06022e-015	-5.50387e-015	-1.13729e-014	-9.00021e-015	-2.03132e-014	-2.0791e-014	-1.4031e-015	-2.25044e-014	-2.30567e-015	7.20801e-015	1.63463e-015	-1.4011e-014
3.05408e-015	6.47275e-016	-4.08577e-015	-7.38131e-015	-4.17309e-015	2.18134e-015	1.77802e-014	-6.35315e-015	8.64301e-015	-7.61591e-015	1.95121e-014	3.65019e-015	2.81411e-014	-6.0669e-015	-5.45808e-015	-1.15779e-014	-9.28566e-015	-2.0612e-014	-2.1344e-014	-1.95997e-015	-2.28146e-014	-2.67541e-015	6.89736e-015	1.16627e-015	-1.41746e-014
2.6599e-015	3.07514e-016	-3.76292e-015	-7.36097e-015	-4.47007e-015	2.33465e-015	1.78462e-014	-6.68986e-015	8.32187e-015	-7.91857e-015	1.93747e-014	3.19864e-015	2.77733e-014	-6.09693e-015	-5.43203e-015	-1.17829e-014	-9.55477e-015	-2.09122e-014	-2.18863e-014	-2.50526e-015	-2.31001e-014	-3.03517e-015	6.57767e-015	7.17119e-016	-1.4328e-014
2.27468e-015	-3.23803e-017	-3.44245e-015	-7.32866e-015	-4.76356e-015	2.48523e-015	1.79506e-014	-7.0196e-015	8.02048e-015	-8.21597e-015	1.92466e-014	2.76537e-015	2.7401e-014	-6.14984e-015	-5.42492e-015	-1.19867e-014	-9.80753e-015	-2.1211e-014	-2.24144e-014	-3.03541e-015	-2.33608e-014	-3.38305e-015	6.24984e-015	2.89311e-016	-1.44718e-014
1.89966e-015	-3.69704e-016	-3.12537e-015	-7.28193e-015	-5.05063e-015	2.63275e-015	1.80946e-014	-7.34163e-015	7.74233e-015	-8.50593e-015	1.91288e-014	2.35255e-015	2.70253e-014	-6.22576e-015	-5.43478e-015	-1.21881e-014	-1.00433e-014	-2.15068e-014	-2.29257e-014	-3.54755e-015	-2.35957e-014	-3.71795e-015	5.91516e-015	-1.14955e-016	-1.46055e-014
1.53632e-015	-7.01846e-016	-2.81365e-015	-7.21942e-015	-5.32954e-015	2.77793e-015	1.82785e-014	-7.65551e-015	7.49002e-015	-8.78632e-015	1.90223e-014	1.96284e-015	2.6648e-014	-6.32414e-015	-5.46035e-015	-1.2386e-014	-1.02624e-014	-2.17966e-014	-2.34178e-014	-4.03989e-015	-2.38042e-014	-4.03827e-015	5.57449e-015	-4.94366e-016	-1.473e-014
1.18558e-015	-1.02629e-015	-2.5083e-015	-7.13986e-015	-5.59678e-015	2.92127e-015	1.85025e-014	-7.96056e-015	7.26613e-015	-9.05526e-015	1.89279e-014	1.59759e-015	2.627e-014	-6.44445e-015	-5.50044e-015	-1.2579e-014	-1.04651e-014	-2.20783e-014	-2.38879e-014	-4.50987e-015	-2.39864e-014	-4.34249e-015	5.2295e-015	-8.47705e-016	-1.48456e-014
8.48789e-016	-1.34076e-015	-2.21066e-015	-7.04277e-015	-5.85026e-015	3.06309e-015	1.87657e-014	-8.25687e-015	7.07338e-015	-9.31029e-015	1.88466e-014	1.25861e-015	2.58926e-014	-6.58666e-015	-5.55327e-015	-1.27671e-014	-1.06518e-014	-2.23489e-014	-2.43342e-014	-4.95511e-015	-2.41419e-014	-4.62937e-015	4.8811e-015	-1.17362e-015	-1.49525e-014
5.2666e-016	-1.64229e-015	-1.9224e-015	-6.92659e-015	-6.08766e-015	3.20346e-015	1.90666e-014	-8.54439e-015	6.91274e-015	-9.54919e-015	1.87798e-014	9.47187e-016	2.55177e-014	-6.74905e-015	-5.61726e-015	-1.29497e-014	-1.08236e-014	-2.26071e-014	-2.47542e-014	-5.37417e-015	-2.42718e-014	-4.89852e-015	4.53035e-015	-1.47092e-015	-1.50513e-014
2.20624e-016	-1.92876e-015	-1.64429e-015	-6.79125e-015	-6.30625e-015	3.34269e-015	1.94037e-014	-8.82252e-015	6.78493e-015	-9.77031e-015	1.87283e-014	6.64656e-016	2.51457e-014	-6.93045e-015	-5.69044e-015	-1.3127e-014	-1.09819e-014	-2.28502e-014	-2.51461e-014	-5.76563e-015	-2.43765e-014	-5.14917e-015	4.17897e-015	-1.73974e-015	-1.51431e-014
-6.9318e-017	-2.19844e-015	-1.37794e-015	-6.63702e-015	-6.50436e-015	3.48142e-015	1.97757e-014	-9.09068e-015	6.6902e-015	-9.972e-015	1.86923e-014	4.11898e-016	2.47769e-014	-7.12952e-015	-5.77109e-015	-1.32984e-014	-1.11276e-014	-2.30761e-014	-2.55088e-014	-6.12777e-015	-2.44577e-014	-5.38166e-015	3.82774e-015	-1.9796e-015	-1.52284e-014
-3.42563e-016	-2.45009e-015	-1.12535e-015	-6.46397e-015	-6.68081e-015	3.62076e-015	2.01808e-014	-9.34899e-015	6.62892e-015	-1.01525e-014	1.8672e-014	1.89362e-016	2.44123e-014	-7.34446e-015	-5.85674e-015	-1.34636e-014	-1.12619e-014	-2.32832e-014	-2.58408e-014	-6.45876e-015	-2.45167e-014	-5.59629e-015	3.47779e-015	-2.19045e-015	-1.53074e-014
-5.98551e-016	-2.68237e-015	-8.87867e-016	-6.27215e-015	-6.83431e-015	3.76121e-015	2.06159e-014	-9.59734e-015	6.60026e-015	-1.031e-014	1.86677e-014	-2.70046e-018	2.40529e-014	-7.57354e-015	-5.9453e-015	-1.36221e-014	-1.13868e-014	-2.34701e-014	-2.61409e-014	-6.75809e-015	-2.45546e-014	-5.79264e-015	3.13032e-015	-2.37279e-015	-1.53814e-014
-8.37063e-016	-2.89399e-015	-6.67055e-016	-6.06263e-015	-6.96346e-015	3.90303e-015	2.10783e-014	-9.83554e-015	6.6033e-015	-1.04438e-014	1.86799e-014	-1.64486e-016	2.36993e-014	-7.81502e-015	-6.03509e-015	-1.37741e-014	-1.15038e-014	-2.36362e-014	-2.6409e-014	-7.02505e-015	-2.45733e-014	-5.97151e-015	2.78646e-015	-2.52659e-015	-1.54506e-014
-1.05836e-015	-3.08364e-015	-4.6452e-016	-5.8368e-015	-7.06715e-015	4.04726e-015	2.15652e-014	-1.00638e-014	6.63573e-015	-1.05522e-014	1.87085e-014	-2.9616e-016	2.33529e-014	-8.06682e-015	-6.12353e-015	-1.39206e-014	-1.16143e-014	-2.37803e-014	-2.66441e-014	-7.25931e-015	-2.45743e-014	-6.133e-015	2.44735e-015	-2.65264e-015	-1.55157e-014
-1.26177e-015	-3.25125e-015	-2.81522e-016	-5.59672e-015	-7.14469e-015	4.19415e-015	2.20724e-014	-1.02808e-014	6.69601e-015	-1.06344e-014	1.87531e-014	-3.98366e-016	2.30138e-014	-8.32656e-015	-6.20883e-015	-1.40624e-014	-1.17204e-014	-2.39017e-014	-2.68466e-014	-7.46077e-015	-2.45594e-014	-6.2777e-015	2.11373e-015	-2.75199e-015	-1.55774e-014
-1.44767e-015	-3.39663e-015	-1.19184e-016	-5.34375e-015	-7.19615e-015	4.34393e-015	2.25962e-014	-1.0487e-014	6.78201e-015	-1.06897e-014	1.88136e-014	-4.72127e-016	2.26828e-014	-8.59251e-015	-6.28901e-015	-1.41999e-014	-1.18229e-014	-2.40004e-014	-2.70164e-014	-7.62998e-015	-2.4531e-014	-6.40714e-015	1.787e-015	-2.82518e-015	-1.56365e-014
-1.61582e-015	-3.51939e-015	2.09357e-017	-5.08036e-015	-7.222e-015	4.49714e-015	2.31323e-014	-1.0683e-014	6.89106e-015	-1.07176e-014	1.88894e-014	-5.18558e-016	2.23601e-014	-8.86196e-015	-6.36241e-015	-1.43333e-014	-1.19237e-014	-2.40763e-014	-2.71538e-014	-7.76788e-015	-2.4491e-014	-6.52293e-015	1.4682e-015	-2.87321e-015	-1.56938e-014
-1.76552e-015	-3.62018e-015	1.37375e-016	-4.80877e-015	-7.22277e-015	4.65415e-015	2.36771e-014	-1.08683e-014	7.01967e-015	-1.07177e-014	1.89795e-014	-5.38126e-016	2.20472e-014	-9.13149e-015	-6.4272e-015	-1.44635e-014	-1.20244e-014	-2.41296e-014	-2.72594e-014	-7.87488e-015	-2.44415e-014	-6.62622e-015	1.15784e-015	-2.89753e-015	-1.57498e-014
-1.89717e-015	-3.69973e-015	2.2923e-016	-4.53137e-015	-7.19891e-015	4.81565e-015	2.42255e-014	-1.10426e-014	7.16423e-015	-1.06899e-014	1.90835e-014	-5.32809e-016	2.17447e-014	-9.39902e-015	-6.48223e-015	-1.45916e-014	-1.21262e-014	-2.41605e-014	-2.73345e-014	-7.95228e-015	-2.43848e-014	-6.71791e-015	8.56746e-016	-2.8995e-015	-1.58056e-014
-2.01103e-015	-3.75922e-015	2.96075e-016	-4.25135e-015	-7.15125e-015	4.98223e-015	2.47743e-014	-1.1206e-014	7.3207e-015	-1.06348e-014	1.9201e-014	-5.04474e-016	2.14528e-014	-9.66203e-015	-6.52606e-015	-1.4718e-014	-1.22306e-014	-2.417e-014	-2.73809e-014	-8.00213e-015	-2.43228e-014	-6.79953e-015	5.65431e-016	-2.88054e-015	-1.58614e-014
-2.10707e-015	-3.80012e-015	3.36737e-016	-3.97115e-015	-7.08148e-015	5.15383e-015	2.53189e-014	-1.13578e-014	7.48461e-015	-1.05527e-014	1.93299e-014	-4.54615e-016	2.1172e-014	-9.91865e-015	-6.5574e-015	-1.48434e-014	-1.23396e-014	-2.41595e-014	-2.74e-014	-8.02506e-015	-2.42579e-014	-6.87232e-015	2.84506e-016	-2.84204e-015	-1.59177e-014
-2.18596e-015	-3.82301e-015	3.50629e-016	-3.69346e-015	-6.99158e-015	5.33013e-015	2.58555e-014	-1.1498e-014	7.65113e-015	-1.04444e-014	1.94698e-014	-3.85188e-016	2.09023e-014	-1.01662e-014	-6.57529e-015	-1.49689e-014	-1.24543e-014	-2.413e-014	-2.73933e-014	-8.02319e-015	-2.41918e-014	-6.93736e-015	1.40414e-017	-2.78585e-015	-1.59749e-014
-2.24839e-015	-3.83006e-015	3.37463e-016	-3.42098e-015	-6.88313e-015	5.51108e-015	2.63806e-014	-1.16269e-014	7.81655e-015	-1.0311e-014	1.96192e-014	-2.98407e-016	2.06447e-014	-1.0402e-014	-6.57879e-015	-1.5095e-014	-1.25767e-014	-2.4083e-014	-2.73635e-014	-7.99853e-015	-2.41265e-014	-6.99694e-015	-2.45345e-016	-2.71389e-015	-1.60334e-014
-2.29442e-015	-3.82328e-015	2.97572e-016	-3.15664e-015	-6.75832e-015	5.69675e-015	2.68893e-014	-1.17449e-014	7.97609e-015	-1.01532e-014	1.97764e-014	-1.96007e-016	2.03994e-014	-1.0624e-014	-6.56751e-015	-1.52222e-014	-1.27084e-014	-2.40208e-014	-2.73129e-014	-7.95388e-015	-2.4064e-014	-7.05253e-015	-4.93421e-016	-2.62718e-015	-1.60941e-014
-2.32351e-015	-3.80496e-015	2.30856e-016	-2.9032e-015	-6.61966e-015	5.88656e-015	2.73778e-014	-1.18529e-014	8.12563e-015	-9.97207e-015	1.99403e-014	-8.07512e-017	2.0167e-014	-1.08299e-014	-6.54047e-015	-1.53513e-014	-1.28498e-014	-2.39452e-014	-2.7244e-014	-7.89186e-015	-2.40066e-014	-7.10571e-015	-7.30024e-016	-2.52855e-015	-1.61564e-014
-2.33632e-015	-3.77717e-015	1.37608e-016	-2.66406e-015	-6.46971e-015	6.08014e-015	2.78424e-014	-1.19509e-014	8.26177e-015	-9.76967e-015	2.01092e-014	4.53588e-017	1.99477e-014	-1.10185e-014	-6.49799e-015	-1.54826e-014	-1.30021e-014	-2.38588e-014	-2.71591e-014	-7.81514e-015	-2.39552e-014	-7.15778e-015	-9.54854e-016	-2.41956e-015	-1.62202e-014
-2.33327e-015	-3.74224e-015	1.83611e-017	-2.44245e-015	-6.31098e-015	6.27692e-015	2.82796e-014	-1.20381e-014	8.38026e-015	-9.54723e-015	2.02816e-014	1.79726e-016	1.97422e-014	-1.11875e-014	-6.43985e-015	-1.56165e-014	-1.31661e-014	-2.37641e-014	-2.70606e-014	-7.72597e-015	-2.3911e-014	-7.21027e-015	-1.16802e-015	-2.30161e-015	-1.62855e-014
-2.31458e-015	-3.70252e-015	-1.26621e-016	-2.24067e-015	-6.14604e-015	6.47626e-015	2.86863e-014	-1.21147e-014	8.47752e-015	-9.30649e-015	2.04557e-014	3.20243e-016	1.95507e-014	-1.13354e-014	-6.36632e-015	-1.57533e-014	-1.33429e-014	-2.36629e-014	-2.69512e-014	-7.62751e-015	-2.38751e-014	-7.26494e-015	-1.37001e-015	-2.17654e-015	-1.63528e-014
-2.28058e-015	-3.66076e-015	-2.96307e-016	-2.0608e-015	-5.97798e-015	6.6778e-015	2.90595e-014	-1.2181e-014	8.55037e-015	-9.04959e-015	2.06298e-014	4.65075e-016	1.9374e-014	-1.14608e-014	-6.27849e-015	-1.58934e-014	-1.35334e-014	-2.35585e-014	-2.68338e-014	-7.52251e-015	-2.38483e-014	-7.32257e-015	-1.56077e-015	-2.04649e-015	-1.64218e-014
-2.23185e-015	-3.61903e-015	-4.89699e-016	-1.90439e-015	-5.8105e-015	6.88022e-015	2.93968e-014	-1.22377e-014	8.59633e-015	-8.77829e-015	2.08023e-014	6.12254e-016	1.92125e-014	-1.15623e-014	-6.17663e-015	-1.60366e-014	-1.37381e-014	-2.34525e-014	-2.67112e-014	-7.41357e-015	-2.38311e-014	-7.38427e-015	-1.74082e-015	-1.91269e-015	-1.64924e-014
-2.16931e-015	-3.57936e-015	-7.05276e-016	-1.77329e-015	-5.64671e-015	7.08268e-015	2.96968e-014	-1.22845e-014	8.61264e-015	-8.49471e-015	2.09715e-014	7.59744e-016	1.90666e-014	-1.16395e-014	-6.06201e-015	-1.61824e-014	-1.3958e-014	-2.33477e-014	-2.65858e-014	-7.30382e-015	-2.38231e-014	-7.4509e-015	-1.90989e-015	-1.77739e-015	-1.65636e-014
-2.09326e-015	-3.54416e-015	-9.4102e-016	-1.66919e-015	-5.48908e-015	7.28407e-015	2.99578e-014	-1.23211e-014	8.59737e-015	-8.20097e-015	2.11361e-014	9.0583e-016	1.89365e-014	-1.16918e-014	-5.9358e-015	-1.63309e-014	-1.41931e-014	-2.32468e-014	-2.64596e-014	-7.19623e-015	-2.3824e-014	-7.52362e-015	-2.06863e-015	-1.64248e-015	-1.66345e-014
-2.00516e-015	-3.51566e-015	-1.19519e-015	-1.59328e-015	-5.34013e-015	7.48383e-015	3.01788e-014	-1.23482e-014	8.54973e-015	-7.8989e-015	2.12944e-014	1.0486e-015	1.88227e-014	-1.17188e-014	-5.7987e-015	-1.64813e-014	-1.4444e-014	-2.31523e-014	-2.63358e-014	-7.09348e-015	-2.38331e-014	-7.6028e-015	-2.21761e-015	-1.50948e-015	-1.67049e-014
-1.9061e-015	-3.49556e-015	-1.46506e-015	-1.54637e-015	-5.20326e-015	7.68084e-015	3.03595e-014	-1.23657e-014	8.46903e-015	-7.59044e-015	2.14455e-014	1.18629e-015	1.8726e-014	-1.17204e-014	-5.65157e-015	-1.66326e-014	-1.471e-014	-2.30671e-014	-2.62164e-014	-6.99792e-015	-2.38499e-014	-7.68848e-015	-2.3575e-015	-1.37997e-015	-1.67741e-014
-1.79633e-015	-3.48605e-015	-1.74866e-015	-1.52901e-015	-5.08084e-015	7.8738e-015	3.04996e-014	-1.23733e-014	8.35507e-015	-7.27801e-015	2.15877e-014	1.31795e-015	1.86464e-014	-1.16972e-014	-5.49666e-015	-1.67841e-014	-1.49918e-014	-2.29934e-014	-2.61039e-014	-6.91241e-015	-2.38738e-014	-7.78122e-015	-2.48857e-015	-1.2554e-015	-1.68409e-014
-1.67713e-015	-3.48888e-015	-2.04329e-015	-1.54131e-015	-4.9747e-015	8.06263e-015	3.05991e-014	-1.23714e-014	8.20838e-015	-6.9636e-015	2.17196e-014	1.44225e-015	1.85842e-014	-1.16494e-014	-5.33569e-015	-1.69349e-014	-1.52891e-014	-2.29329e-014	-2.60003e-014	-6.83915e-015	-2.39033e-014	-7.88084e-015	-2.61142e-015	-1.13685e-015	-1.69054e-014
-1.54904e-015	-3.5052e-015	-2.34678e-015	-1.58278e-015	-4.88724e-015	8.24552e-015	3.06582e-014	-1.23602e-014	8.03091e-015	-6.64892e-015	2.18405e-014	1.5582e-015	1.854e-014	-1.15776e-014	-5.17015e-015	-1.70843e-014	-1.56019e-014	-2.28878e-014	-2.59075e-014	-6.78094e-015	-2.3937e-014	-7.98778e-015	-2.72681e-015	-1.02635e-015	-1.69662e-014
-1.41352e-015	-3.53573e-015	-2.65644e-015	-1.65301e-015	-4.82014e-015	8.42102e-015	3.06779e-014	-1.23397e-014	7.82437e-015	-6.33589e-015	2.19497e-014	1.66541e-015	1.85133e-014	-1.14828e-014	-5.00182e-015	-1.7231e-014	-1.593e-014	-2.28598e-014	-2.58271e-014	-6.73932e-015	-2.39734e-014	-8.10158e-015	-2.83529e-015	-9.25655e-016	-1.70215e-014
-1.27135e-015	-3.58131e-015	-2.96927e-015	-1.75027e-015	-4.77469e-015	8.58815e-015	3.06599e-014	-1.23096e-014	7.59108e-015	-6.02685e-015	2.20462e-014	1.76433e-015	1.85046e-014	-1.13668e-014	-4.83273e-015	-1.73745e-014	-1.62735e-014	-2.285e-014	-2.57605e-014	-6.716e-015	-2.40107e-014	-8.22193e-015	-2.93733e-015	-8.35538e-016	-1.70703e-014
-1.12267e-015	-3.64269e-015	-3.28339e-015	-1.87334e-015	-4.75268e-015	8.74629e-015	3.06063e-014	-1.22705e-014	7.33365e-015	-5.72287e-015	2.213e-014	1.85469e-015	1.85143e-014	-1.12311e-014	-4.6651e-015	-1.75139e-014	-1.66322e-014	-2.28603e-014	-2.57089e-014	-6.71243e-015	-2.40469e-014	-8.34833e-015	-3.03374e-015	-7.57165e-016	-1.7112e-014
-9.68749e-016	-3.72001e-015	-3.5959e-015	-2.02036e-015	-4.75498e-015	8.89403e-015	3.05193e-014	-1.22227e-014	7.05562e-015	-5.42592e-015	2.22004e-014	1.9361e-015	1.85422e-014	-1.1077e-014	-4.5007e-015	-1.76481e-014	-1.70063e-014	-2.28914e-014	-2.56737e-014	-6.72973e-015	-2.4079e-014	-8.48034e-015	-3.12514e-015	-6.91498e-016	-1.71456e-014
-8.11297e-016	-3.81295e-015	-3.90428e-015	-2.19023e-015	-4.78226e-015	9.03066e-015	3.04022e-014	-1.21661e-014	6.76154e-015	-5.13732e-015	2.22573e-014	2.009e-015	1.85883e-014	-1.09072e-014	-4.34183e-015	-1.7776e-014	-1.73947e-014	-2.29444e-014	-2.56563e-014	-6.76876e-015	-2.41054e-014	-8.61751e-015	-3.21217e-015	-6.39709e-016	-1.71698e-014
-6.51392e-016	-3.92148e-015	-4.20616e-015	-2.37987e-015	-4.8353e-015	9.15452e-015	3.02576e-014	-1.21003e-014	6.4557e-015	-4.85882e-015	2.23008e-014	2.0739e-015	1.86521e-014	-1.0724e-014	-4.19057e-015	-1.7896e-014	-1.77974e-014	-2.30197e-014	-2.56566e-014	-6.83104e-015	-2.4123e-014	-8.75894e-015	-3.29502e-015	-6.03104e-016	-1.71836e-014
-4.90629e-016	-4.04524e-015	-4.49779e-015	-2.58612e-015	-4.9146e-015	9.26494e-015	3.00892e-014	-1.20254e-014	6.14323e-015	-4.59143e-015	2.23315e-014	2.13218e-015	1.87335e-014	-1.05295e-014	-4.04898e-015	-1.80068e-014	-1.82138e-014	-2.31177e-014	-2.56745e-014	-6.9164e-015	-2.41303e-014	-8.90398e-015	-3.37489e-015	-5.82278e-016	-1.71859e-014
-3.29924e-016	-4.18285e-015	-4.7772e-015	-2.80662e-015	-5.01997e-015	9.36074e-015	2.99008e-014	-1.19408e-014	5.8298e-015	-4.33585e-015	2.23501e-014	2.18418e-015	1.88321e-014	-1.03258e-014	-3.91848e-015	-1.81076e-014	-1.86431e-014	-2.3239e-014	-2.57101e-014	-7.02503e-015	-2.41244e-014	-9.05184e-015	-3.4525e-015	-5.77879e-016	-1.71753e-014
-1.69915e-016	-4.33314e-015	-5.04261e-015	-3.03864e-015	-5.15127e-015	9.44153e-015	2.96957e-014	-1.18468e-014	5.5212e-015	-4.0931e-015	2.23573e-014	2.23112e-015	1.89475e-014	-1.01154e-014	-3.80067e-015	-1.81978e-014	-1.90842e-014	-2.3383e-014	-2.5763e-014	-7.15695e-015	-2.41034e-014	-9.20174e-015	-3.52796e-015	-5.90412e-016	-1.71514e-014
-1.20349e-017	-4.4942e-015	-5.29114e-015	-3.27892e-015	-5.30707e-015	9.50665e-015	2.94774e-014	-1.17432e-014	5.22256e-015	-3.86374e-015	2.23541e-014	2.27472e-015	1.90794e-014	-9.90076e-015	-3.69769e-015	-1.82768e-014	-1.95367e-014	-2.35494e-014	-2.58329e-014	-7.31147e-015	-2.4065e-014	-9.35317e-015	-3.60207e-015	-6.2026e-016	-1.7113e-014
1.42587e-016	-4.66432e-015	-5.52093e-015	-3.52457e-015	-5.48665e-015	9.55565e-015	2.92499e-014	-1.16297e-014	4.93984e-015	-3.64829e-015	2.23418e-014	2.31657e-015	1.92272e-014	-9.68413e-015	-3.6112e-015	-1.83444e-014	-1.99996e-014	-2.37374e-014	-2.59188e-014	-7.48809e-015	-2.40072e-014	-9.50492e-015	-3.67578e-015	-6.67105e-016	-1.70587e-014
2.92973e-016	-4.84211e-015	-5.7306e-015	-3.77221e-015	-5.68863e-015	9.58814e-015	2.9017e-014	-1.1506e-014	4.67886e-015	-3.44711e-015	2.23216e-014	2.3584e-015	1.93903e-014	-9.46844e-015	-3.54242e-015	-1.84e-014	-2.04721e-014	-2.39461e-014	-2.602e-014	-7.68598e-015	-2.3928e-014	-9.65615e-015	-3.74931e-015	-7.32007e-016	-1.69874e-014
4.39091e-016	-5.02538e-015	-5.91918e-015	-4.01902e-015	-5.91074e-015	9.60394e-015	2.87831e-014	-1.13723e-014	4.44572e-015	-3.26024e-015	2.22952e-014	2.40269e-015	1.95677e-014	-9.25658e-015	-3.49308e-015	-1.84433e-014	-2.09539e-014	-2.41752e-014	-2.61352e-014	-7.9037e-015	-2.38259e-014	-9.80567e-015	-3.82333e-015	-8.14869e-016	-1.68984e-014
5.79527e-016	-5.21191e-015	-6.08537e-015	-4.26209e-015	-6.15171e-015	9.60281e-015	2.85517e-014	-1.12279e-014	4.24562e-015	-3.08765e-015	2.22645e-014	2.45085e-015	1.97583e-014	-9.05009e-015	-3.46452e-015	-1.84743e-014	-2.14437e-014	-2.44227e-014	-2.62634e-014	-8.13987e-015	-2.36996e-014	-9.95297e-015	-3.89778e-015	-9.14899e-016	-1.67919e-014
7.13452e-016	-5.39936e-015	-6.22832e-015	-4.49845e-015	-6.40999e-015	9.58482e-015	2.83268e-014	-1.1072e-014	4.08371e-015	-2.92988e-015	2.2231e-014	2.50458e-015	1.99614e-014	-8.85131e-015	-3.45767e-015	-1.84934e-014	-2.19408e-014	-2.46876e-014	-2.64031e-014	-8.39329e-015	-2.35475e-014	-1.00977e-014	-3.97364e-015	-1.03135e-015	-1.66672e-014
8.41116e-016	-5.58509e-015	-6.34732e-015	-4.72448e-015	-6.68381e-015	9.55017e-015	2.81124e-014	-1.09042e-014	3.96604e-015	-2.78705e-015	2.21967e-014	2.56597e-015	2.01763e-014	-8.66276e-015	-3.47363e-015	-1.85009e-014	-2.24445e-014	-2.4968e-014	-2.65538e-014	-8.66238e-015	-2.33692e-014	-1.02387e-014	-4.05138e-015	-1.16367e-015	-1.65241e-014
9.61942e-016	-5.76664e-015	-6.44221e-015	-4.93745e-015	-6.97102e-015	9.49872e-015	2.7912e-014	-1.07246e-014	3.89699e-015	-2.65858e-015	2.21637e-014	2.6372e-015	2.04016e-014	-8.48632e-015	-3.51241e-015	-1.84973e-014	-2.29537e-014	-2.52621e-014	-2.67134e-014	-8.94488e-015	-2.31646e-014	-1.03752e-014	-4.13143e-015	-1.31141e-015	-1.63624e-014
1.07568e-015	-5.94158e-015	-6.51337e-015	-5.13491e-015	-7.26976e-015	9.43155e-015	2.77285e-014	-1.0533e-014	3.8801e-015	-2.54373e-015	2.21339e-014	2.7196e-015	2.06363e-014	-8.32381e-015	-3.57505e-015	-1.84837e-014	-2.34673e-014	-2.55688e-014	-2.68807e-014	-9.23825e-015	-2.29329e-014	-1.05065e-014	-4.21471e-015	-1.47321e-015	-1.61822e-014
1.18242e-015	-6.10806e-015	-6.56133e-015	-5.31453e-015	-7.57784e-015	9.34924e-015	2.75646e-014	-1.03292e-014	3.91876e-015	-2.44187e-015	2.21094e-014	2.81469e-015	2.0879e-014	-8.17737e-015	-3.6619e-015	-1.84608e-014	-2.39851e-014	-2.58858e-014	-2.70544e-014	-9.5411e-015	-2.26745e-014	-1.0632e-014	-4.30162e-015	-1.648e-015	-1.59837e-014
1.28215e-015	-6.26464e-015	-6.58595e-015	-5.47425e-015	-7.89325e-015	9.25186e-015	2.74234e-014	-1.01127e-014	4.01594e-015	-2.35265e-015	2.20919e-014	2.92424e-015	2.11283e-014	-8.04802e-015	-3.77339e-015	-1.84297e-014	-2.45046e-014	-2.62114e-014	-2.72331e-014	-9.85124e-015	-2.23897e-014	-1.07515e-014	-4.39268e-015	-1.83483e-015	-1.57672e-014
1.37517e-015	-6.40837e-015	-6.58823e-015	-5.61277e-015	-8.21404e-015	9.13982e-015	2.73068e-014	-9.88314e-015	4.17384e-015	-2.27533e-015	2.20832e-014	3.04991e-015	2.13829e-014	-7.93719e-015	-3.90926e-015	-1.83921e-014	-2.50254e-014	-2.65431e-014	-2.74147e-014	-1.01666e-014	-2.20797e-014	-1.08649e-014	-4.4882e-015	-2.03225e-015	-1.55333e-014
1.4622e-015	-6.5375e-015	-6.56995e-015	-5.72908e-015	-8.53813e-015	9.0147e-015	2.72162e-014	-9.64064e-015	4.39428e-015	-2.20949e-015	2.2085e-014	3.19294e-015	2.16409e-014	-7.84562e-015	-4.06946e-015	-1.83497e-014	-2.55463e-014	-2.68792e-014	-2.75983e-014	-1.0485e-014	-2.1746e-014	-1.09716e-014	-4.58895e-015	-2.23883e-015	-1.52831e-014
1.54378e-015	-6.65035e-015	-6.53235e-015	-5.82144e-015	-8.86357e-015	8.87718e-015	2.71534e-014	-9.38504e-015	4.67841e-015	-2.15449e-015	2.20988e-014	3.35449e-015	2.19002e-014	-7.77414e-015	-4.2536e-015	-1.83041e-014	-2.60668e-014	-2.72179e-014	-2.77829e-014	-1.08047e-014	-2.13899e-014	-1.10715e-014	-4.69508e-015	-2.45367e-015	-1.50168e-014
1.62056e-015	-6.74531e-015	-6.47657e-015	-5.88883e-015	-9.18816e-015	8.72773e-015	2.71194e-014	-9.1167e-015	5.02636e-015	-2.10946e-015	2.21267e-014	3.53543e-015	2.21598e-014	-7.72335e-015	-4.46098e-015	-1.82572e-014	-2.65855e-014	-2.7557e-014	-2.79673e-014	-1.11241e-014	-2.10125e-014	-1.1164e-014	-4.80679e-015	-2.67485e-015	-1.47357e-014
1.69394e-015	-6.82048e-015	-6.40491e-015	-5.93207e-015	-9.51016e-015	8.56751e-015	2.71145e-014	-8.83629e-015	5.43735e-015	-2.07446e-015	2.217e-014	3.73641e-015	2.24182e-014	-7.69388e-015	-4.6907e-015	-1.82105e-014	-2.71005e-014	-2.78949e-014	-2.81507e-014	-1.14411e-014	-2.06161e-014	-1.12487e-014	-4.92481e-015	-2.90081e-015	-1.44418e-014
1.76419e-015	-6.87595e-015	-6.31957e-015	-5.95143e-015	-9.82784e-015	8.39752e-015	2.71391e-014	-8.54452e-015	5.91005e-015	-2.04834e-015	2.22296e-014	3.95784e-015	2.2674e-014	-7.68555e-015	-4.94224e-015	-1.81664e-014	-2.76108e-014	-2.82301e-014	-2.8332e-014	-1.17546e-014	-2.02034e-014	-1.1326e-014	-5.04954e-015	-3.13024e-015	-1.41361e-014
1.83217e-015	-6.91053e-015	-6.22297e-015	-5.94679e-015	-1.01404e-014	8.21939e-015	2.71934e-014	-8.24273e-015	6.44249e-015	-2.03107e-015	2.2307e-014	4.1995e-015	2.29256e-014	-7.69834e-015	-5.21434e-015	-1.81261e-014	-2.81154e-014	-2.85608e-014	-2.85106e-014	-1.20632e-014	-1.97774e-014	-1.1396e-014	-5.1811e-015	-3.36129e-015	-1.38204e-014
1.89945e-015	-6.92401e-015	-6.11727e-015	-5.91993e-015	-1.04459e-014	8.03454e-015	2.72766e-014	-7.93116e-015	7.03111e-015	-2.02162e-015	2.24024e-014	4.46128e-015	2.31704e-014	-7.73245e-015	-5.5055e-015	-1.80912e-014	-2.86136e-014	-2.88852e-014	-2.86861e-014	-1.23651e-014	-1.9341e-014	-1.14582e-014	-5.32029e-015	-3.59229e-015	-1.34961e-014
1.96678e-015	-6.91564e-015	-6.00466e-015	-5.8721e-015	-1.07434e-014	7.84385e-015	2.73873e-014	-7.61095e-015	7.67228e-015	-2.0198e-015	2.25162e-014	4.74203e-015	2.34066e-014	-7.78734e-015	-5.8148e-015	-1.8064e-014	-2.91038e-014	-2.92029e-014	-2.88579e-014	-1.26591e-014	-1.88978e-014	-1.15135e-014	-5.46718e-015	-3.82128e-015	-1.31649e-014
2.03491e-015	-6.88524e-015	-5.88789e-015	-5.80498e-015	-1.10321e-014	7.64837e-015	2.75244e-014	-7.28362e-015	8.36255e-015	-2.0252e-015	2.26484e-014	5.04091e-015	2.3632e-014	-7.86168e-015	-6.14026e-015	-1.80463e-014	-2.95856e-014	-2.95134e-014	-2.90256e-014	-1.29449e-014	-1.84513e-014	-1.15619e-014	-5.62225e-015	-4.04698e-015	-1.2829e-014
2.10503e-015	-6.83361e-015	-5.76927e-015	-5.72071e-015	-1.13113e-014	7.44997e-015	2.7686e-014	-6.95103e-015	9.09677e-015	-2.03723e-015	2.27988e-014	5.35648e-015	2.3845e-014	-7.95462e-015	-6.48039e-015	-1.80397e-014	-3.00585e-014	-2.98151e-014	-2.91894e-014	-1.32224e-014	-1.80055e-014	-1.16037e-014	-5.78544e-015	-4.26782e-015	-1.24908e-014
2.1779e-015	-6.76145e-015	-5.65143e-015	-5.62137e-015	-1.15802e-014	7.25021e-015	2.78696e-014	-6.61513e-015	9.86952e-015	-2.05535e-015	2.29666e-014	5.68736e-015	2.40447e-014	-8.06595e-015	-6.83301e-015	-1.80462e-014	-3.05208e-014	-3.01071e-014	-2.93489e-014	-1.34911e-014	-1.75638e-014	-1.16393e-014	-5.95751e-015	-4.48219e-015	-1.21524e-014
2.25532e-015	-6.67002e-015	-5.53684e-015	-5.50954e-015	-1.18381e-014	7.0501e-015	2.80732e-014	-6.27728e-015	1.06746e-014	-2.07922e-015	2.31511e-014	6.03147e-015	2.42287e-014	-8.19392e-015	-7.19609e-015	-1.80672e-014	-3.09711e-014	-3.03889e-014	-2.95043e-014	-1.37509e-014	-1.71295e-014	-1.16688e-014	-6.13897e-015	-4.68855e-015	-1.1815e-014
2.3378e-015	-6.56082e-015	-5.428e-015	-5.38786e-015	-1.20847e-014	6.85124e-015	2.82936e-014	-5.93943e-015	1.15054e-014	-2.10869e-015	2.33517e-014	6.38679e-015	2.43952e-014	-8.33687e-015	-7.56784e-015	-1.81041e-014	-3.14092e-014	-3.06601e-014	-2.96557e-014	-1.4002e-014	-1.6707e-014	-1.16922e-014	-6.32964e-015	-4.88599e-015	-1.14811e-014
2.42568e-015	-6.43588e-015	-5.32761e-015	-5.25876e-015	-1.23189e-014	6.65526e-015	2.85276e-014	-5.60342e-015	1.23554e-014	-2.14351e-015	2.35667e-014	6.75112e-015	2.45423e-014	-8.49376e-015	-7.94601e-015	-1.81576e-014	-3.18341e-014	-3.09209e-014	-2.98039e-014	-1.42446e-014	-1.62993e-014	-1.17097e-014	-6.52969e-015	-5.07341e-015	-1.1153e-014
2.51978e-015	-6.29617e-015	-5.23817e-015	-5.12563e-015	-1.25411e-014	6.46314e-015	2.87717e-014	-5.27192e-015	1.32172e-014	-2.18374e-015	2.37943e-014	7.12179e-015	2.46682e-014	-8.66334e-015	-8.32812e-015	-1.82285e-014	-3.22448e-014	-3.11719e-014	-2.99498e-014	-1.44792e-014	-1.59101e-014	-1.17213e-014	-6.73938e-015	-5.24977e-015	-1.08327e-014
2.62046e-015	-6.14386e-015	-5.16178e-015	-4.99149e-015	-1.27509e-014	6.27645e-015	2.90219e-014	-4.94729e-015	1.40839e-014	-2.22893e-015	2.40319e-014	7.49548e-015	2.47717e-014	-8.84372e-015	-8.71255e-015	-1.83173e-014	-3.26412e-014	-3.14126e-014	-3.0094e-014	-1.47066e-014	-1.55429e-014	-1.17273e-014	-6.95891e-015	-5.41417e-015	-1.05226e-014
2.72856e-015	-5.98111e-015	-5.10096e-015	-4.85977e-015	-1.29492e-014	6.09694e-015	2.92746e-014	-4.63164e-015	1.49478e-014	-2.27931e-015	2.42775e-014	7.8692e-015	2.48514e-014	-9.03303e-015	-9.09731e-015	-1.84251e-014	-3.30235e-014	-3.16435e-014	-3.02369e-014	-1.49283e-014	-1.52013e-014	-1.17283e-014	-7.18849e-015	-5.56639e-015	-1.02249e-014
2.84416e-015	-5.81056e-015	-5.05729e-015	-4.73386e-015	-1.31366e-014	5.92572e-015	2.95258e-014	-4.32803e-015	1.58016e-014	-2.33487e-015	2.45288e-014	8.23984e-015	2.49063e-014	-9.23005e-015	-9.48067e-015	-1.85529e-014	-3.33919e-014	-3.18652e-014	-3.03793e-014	-1.51448e-014	-1.48883e-014	-1.17248e-014	-7.4276e-015	-5.70546e-015	-9.94062e-015
2.96695e-015	-5.63377e-015	-5.03206e-015	-4.61712e-015	-1.33136e-014	5.76385e-015	2.97719e-014	-4.0397e-015	1.66375e-014	-2.3955e-015	2.47826e-014	8.60376e-015	2.49348e-014	-9.43307e-015	-9.86029e-015	-1.87e-014	-3.37459e-014	-3.20785e-014	-3.05217e-014	-1.53578e-014	-1.46075e-014	-1.17172e-014	-7.67615e-015	-5.83144e-015	-9.67191e-015
3.09708e-015	-5.45289e-015	-5.02729e-015	-4.51252e-015	-1.348e-014	5.61275e-015	3.0009e-014	-3.76869e-015	1.7448e-014	-2.4618e-015	2.50359e-014	8.95736e-015	2.49357e-014	-9.64096e-015	-1.02335e-014	-1.88663e-014	-3.40853e-014	-3.22846e-014	-3.06648e-014	-1.55689e-014	-1.43618e-014	-1.17056e-014	-7.93385e-015	-5.94431e-015	-9.42059e-015
3.23447e-015	-5.27092e-015	-5.04445e-015	-4.42316e-015	-1.36361e-014	5.47294e-015	3.02332e-014	-3.51748e-015	1.82262e-014	-2.5344e-015	2.52855e-014	9.29682e-015	2.49089e-014	-9.85256e-015	-1.05986e-014	-1.90509e-014	-3.44099e-014	-3.24847e-014	-3.08091e-014	-1.578e-014	-1.41544e-014	-1.16908e-014	-8.20044e-015	-6.04479e-015	-9.18825e-015
3.37814e-015	-5.09066e-015	-5.08466e-015	-4.35167e-015	-1.37822e-014	5.34543e-015	3.04406e-014	-3.28846e-015	1.89648e-014	-2.613e-015	2.5528e-014	9.61877e-015	2.48533e-014	-1.0067e-014	-1.09536e-014	-1.92527e-014	-3.47205e-014	-3.26798e-014	-3.09559e-014	-1.5993e-014	-1.39876e-014	-1.16726e-014	-8.47523e-015	-6.13252e-015	-8.97704e-015
3.52711e-015	-4.91421e-015	-5.14848e-015	-4.30078e-015	-1.3919e-014	5.2306e-015	3.06268e-014	-3.08432e-015	1.96567e-014	-2.69718e-015	2.57598e-014	9.91944e-015	2.4768e-014	-1.02829e-014	-1.12973e-014	-1.94709e-014	-3.50173e-014	-3.28709e-014	-3.11058e-014	-1.62097e-014	-1.38632e-014	-1.16521e-014	-8.7578e-015	-6.20826e-015	-8.78761e-015
3.67983e-015	-4.74443e-015	-5.23625e-015	-4.27314e-015	-1.40472e-014	5.12931e-015	3.07887e-014	-2.90738e-015	2.02963e-014	-2.78733e-015	2.59772e-014	1.01951e-014	2.46523e-014	-1.0499e-014	-1.16286e-014	-1.97041e-014	-3.5301e-014	-3.30591e-014	-3.12598e-014	-1.64317e-014	-1.37823e-014	-1.16295e-014	-9.04751e-015	-6.27292e-015	-8.62157e-015
3.83479e-015	-4.58393e-015	-5.34864e-015	-4.27096e-015	-1.41675e-014	5.04142e-015	3.09234e-014	-2.75991e-015	2.0878e-014	-2.88333e-015	2.61764e-014	1.04425e-014	2.45058e-014	-1.07145e-014	-1.19456e-014	-1.99508e-014	-3.55726e-014	-3.3246e-014	-3.14187e-014	-1.66612e-014	-1.37467e-014	-1.16055e-014	-9.34419e-015	-6.32745e-015	-8.48051e-015
3.99103e-015	-4.43479e-015	-5.48606e-015	-4.29577e-015	-1.42801e-014	4.96702e-015	3.10279e-014	-2.64439e-015	2.13973e-014	-2.98537e-015	2.63539e-014	1.06588e-014	2.43282e-014	-1.09283e-014	-1.22473e-014	-2.02094e-014	-3.58327e-014	-3.34331e-014	-3.1583e-014	-1.69e-014	-1.37568e-014	-1.15806e-014	-9.64731e-015	-6.37319e-015	-8.36442e-015
4.14663e-015	-4.29849e-015	-5.64836e-015	-4.34869e-015	-1.43853e-014	4.90623e-015	3.10989e-014	-2.56289e-015	2.1849e-014	-3.09397e-015	2.65062e-014	1.08403e-014	2.41197e-014	-1.11404e-014	-1.25321e-014	-2.04786e-014	-3.60824e-014	-3.36221e-014	-3.17531e-014	-1.71495e-014	-1.38136e-014	-1.15551e-014	-9.95539e-015	-6.41127e-015	-8.27404e-015
4.3001e-015	-4.17763e-015	-5.83511e-015	-4.43142e-015	-1.44837e-014	4.8588e-015	3.11337e-014	-2.51685e-015	2.22288e-014	-3.20947e-015	2.663e-014	1.09841e-014	2.38811e-014	-1.13501e-014	-1.27991e-014	-2.07566e-014	-3.63234e-014	-3.38148e-014	-3.19291e-014	-1.74116e-014	-1.3917e-014	-1.15295e-014	-1.02677e-014	-6.44239e-015	-8.20982e-015
4.44952e-015	-4.07369e-015	-6.04545e-015	-4.5446e-015	-1.45758e-014	4.82453e-015	3.11296e-014	-2.50791e-015	2.25336e-014	-3.33146e-015	2.67219e-014	1.10883e-014	2.36133e-014	-1.15568e-014	-1.30476e-014	-2.10419e-014	-3.6557e-014	-3.40126e-014	-3.21112e-014	-1.76876e-014	-1.40663e-014	-1.15045e-014	-1.05832e-014	-6.46809e-015	-8.17194e-015
4.59298e-015	-3.98824e-015	-6.27838e-015	-4.68845e-015	-1.46621e-014	4.80315e-015	3.10845e-014	-2.53673e-015	2.27606e-014	-3.46034e-015	2.67788e-014	1.11506e-014	2.33171e-014	-1.17599e-014	-1.32774e-014	-2.13314e-014	-3.67834e-014	-3.4217e-014	-3.22998e-014	-1.79789e-014	-1.42611e-014	-1.14813e-014	-1.09011e-014	-6.48971e-015	-8.16076e-015
4.72846e-015	-3.92264e-015	-6.53298e-015	-4.86309e-015	-1.47431e-014	4.79395e-015	3.09971e-014	-2.60443e-015	2.29082e-014	-3.59607e-015	2.67982e-014	1.11697e-014	2.29935e-014	-1.19595e-014	-1.34888e-014	-2.16235e-014	-3.70041e-014	-3.44295e-014	-3.24946e-014	-1.82865e-014	-1.45003e-014	-1.14598e-014	-1.12204e-014	-6.50813e-015	-8.17543e-015
4.85383e-015	-3.87737e-015	-6.80851e-015	-5.06817e-015	-1.48184e-014	4.79576e-015	3.08658e-014	-2.71194e-015	2.29755e-014	-3.73818e-015	2.67772e-014	1.11436e-014	2.26436e-014	-1.21546e-014	-1.36817e-014	-2.19164e-014	-3.72206e-014	-3.46518e-014	-3.26956e-014	-1.86116e-014	-1.47824e-014	-1.14411e-014	-1.15393e-014	-6.52494e-015	-8.21581e-015
4.96686e-015	-3.85319e-015	-7.10298e-015	-5.30247e-015	-1.48886e-014	4.80756e-015	3.06896e-014	-2.85907e-015	2.29616e-014	-3.88641e-015	2.6714e-014	1.10711e-014	2.22686e-014	-1.23449e-014	-1.38562e-014	-2.22082e-014	-3.74356e-014	-3.48846e-014	-3.29028e-014	-1.89548e-014	-1.5106e-014	-1.14255e-014	-1.1857e-014	-6.54128e-015	-8.28199e-015
5.06533e-015	-3.85108e-015	-7.41463e-015	-5.56423e-015	-1.49542e-014	4.8278e-015	3.04679e-014	-3.04514e-015	2.28662e-014	-4.04041e-015	2.66065e-014	1.09518e-014	2.18702e-014	-1.25296e-014	-1.4012e-014	-2.2497e-014	-3.76505e-014	-3.51287e-014	-3.31154e-014	-1.93161e-014	-1.54687e-014	-1.14136e-014	-1.21726e-014	-6.55937e-015	-8.37301e-015
5.14751e-015	-3.87126e-015	-7.74183e-015	-5.85193e-015	-1.50154e-014	4.85499e-015	3.02006e-014	-3.26936e-015	2.26915e-014	-4.20067e-015	2.64531e-014	1.07854e-014	2.14499e-014	-1.27094e-014	-1.41502e-014	-2.27802e-014	-3.78664e-014	-3.53855e-014	-3.33333e-014	-1.96959e-014	-1.58682e-014	-1.14064e-014	-1.24845e-014	-6.58053e-015	-8.48745e-015
5.21131e-015	-3.91312e-015	-8.08274e-015	-6.16362e-015	-1.50719e-014	4.88776e-015	2.98877e-014	-3.53104e-015	2.24386e-014	-4.36674e-015	2.62532e-014	1.05721e-014	2.10092e-014	-1.28842e-014	-1.42714e-014	-2.30556e-014	-3.80847e-014	-3.56562e-014	-3.35553e-014	-2.00943e-014	-1.63016e-014	-1.1405e-014	-1.27915e-014	-6.60541e-015	-8.62424e-015
5.25544e-015	-3.97657e-015	-8.43469e-015	-6.49728e-015	-1.51239e-014	4.92422e-015	2.95307e-014	-3.82889e-015	2.21098e-014	-4.5384e-015	2.60059e-014	1.03129e-014	2.05502e-014	-1.30537e-014	-1.43764e-014	-2.33218e-014	-3.83068e-014	-3.59411e-014	-3.37811e-014	-2.05108e-014	-1.67659e-014	-1.14102e-014	-1.30926e-014	-6.63496e-015	-8.78258e-015
5.27842e-015	-4.06118e-015	-8.79611e-015	-6.84985e-015	-1.51722e-014	4.96307e-015	2.91297e-014	-4.16067e-015	2.1708e-014	-4.71515e-015	2.57112e-014	1.00088e-014	2.00755e-014	-1.32175e-014	-1.44657e-014	-2.35771e-014	-3.85339e-014	-3.62404e-014	-3.40096e-014	-2.09447e-014	-1.72579e-014	-1.14221e-014	-1.3386e-014	-6.67011e-015	-8.96086e-015
5.27871e-015	-4.16638e-015	-9.16513e-015	-7.21878e-015	-1.52167e-014	5.00194e-015	2.86861e-014	-4.52425e-015	2.12368e-014	-4.89653e-015	2.53697e-014	9.66117e-015	1.95873e-014	-1.33763e-014	-1.4541e-014	-2.38208e-014	-3.87676e-014	-3.65552e-014	-3.42394e-014	-2.1395e-014	-1.77737e-014	-1.14416e-014	-1.36709e-014	-6.71125e-015	-9.15731e-015
5.25514e-015	-4.29097e-015	-9.53972e-015	-7.60075e-015	-1.52573e-014	5.0385e-015	2.82022e-014	-4.91744e-015	2.07004e-014	-5.08178e-015	2.49816e-014	9.272e-015	1.90881e-014	-1.35297e-014	-1.46038e-014	-2.40512e-014	-3.90088e-014	-3.68853e-014	-3.44701e-014	-2.186e-014	-1.83092e-014	-1.14696e-014	-1.39454e-014	-6.75818e-015	-9.36999e-015
5.20717e-015	-4.43329e-015	-9.91716e-015	-7.99227e-015	-1.52951e-014	5.07099e-015	2.768e-014	-5.33754e-015	2.01026e-014	-5.26999e-015	2.45486e-014	8.84317e-015	1.85803e-014	-1.3678e-014	-1.46555e-014	-2.42676e-014	-3.92584e-014	-3.72313e-014	-3.47007e-014	-2.23393e-014	-1.88599e-014	-1.15064e-014	-1.42088e-014	-6.81138e-015	-9.59701e-015
5.13431e-015	-4.59143e-015	-1.02955e-014	-8.38991e-015	-1.5331e-014	5.09736e-015	2.7122e-014	-5.78197e-015	1.9449e-014	-5.46113e-015	2.40724e-014	8.37759e-015	1.80664e-014	-1.38214e-014	-1.46974e-014	-2.44689e-014	-3.95172e-014	-3.75931e-014	-3.493e-014	-2.2831e-014	-1.94225e-014	-1.15527e-014	-1.44603e-014	-6.87051e-015	-9.83695e-015
5.03629e-015	-4.76293e-015	-1.06728e-014	-8.79018e-015	-1.53653e-014	5.11491e-015	2.65307e-014	-6.24709e-015	1.87448e-014	-5.6544e-015	2.35549e-014	7.8786e-015	1.75496e-014	-1.39591e-014	-1.47313e-014	-2.46547e-014	-3.97862e-014	-3.797e-014	-3.51562e-014	-2.33331e-014	-1.99937e-014	-1.16091e-014	-1.46986e-014	-6.93551e-015	-1.00873e-014
4.91337e-015	-4.94567e-015	-1.10459e-014	-9.18933e-015	-1.53985e-014	5.12162e-015	2.59087e-014	-6.72959e-015	1.79952e-014	-5.84895e-015	2.29991e-014	7.3493e-015	1.70317e-014	-1.4091e-014	-1.47589e-014	-2.48247e-014	-4.00656e-014	-3.83616e-014	-3.53779e-014	-2.38434e-014	-2.05685e-014	-1.16758e-014	-1.4923e-014	-7.00639e-015	-1.03458e-014
4.76578e-015	-5.13809e-015	-1.14132e-014	-9.58348e-015	-1.54321e-014	5.11553e-015	2.52591e-014	-7.22572e-015	1.7207e-014	-6.04359e-015	2.24077e-014	6.79339e-015	1.65161e-014	-1.42172e-014	-1.47823e-014	-2.49789e-014	-4.03553e-014	-3.87682e-014	-3.55936e-014	-2.43593e-014	-2.11419e-014	-1.17533e-014	-1.51327e-014	-7.08289e-015	-1.06098e-014
4.59446e-015	-5.33774e-015	-1.17729e-014	-9.96924e-015	-1.54658e-014	5.09431e-015	2.45856e-014	-7.73124e-015	1.63859e-014	-6.23723e-015	2.17838e-014	6.2155e-015	1.60054e-014	-1.4337e-014	-1.48031e-014	-2.51176e-014	-4.06555e-014	-3.91886e-014	-3.5802e-014	-2.48781e-014	-2.17097e-014	-1.1842e-014	-1.53271e-014	-7.16333e-015	-1.0877e-014
4.40035e-015	-5.54259e-015	-1.21232e-014	-1.03427e-014	-1.54995e-014	5.05566e-015	2.3892e-014	-8.2427e-015	1.5538e-014	-6.4293e-015	2.11315e-014	5.62039e-015	1.55025e-014	-1.44502e-014	-1.48234e-014	-2.52406e-014	-4.09666e-014	-3.9621e-014	-3.60023e-014	-2.53969e-014	-2.22685e-014	-1.19424e-014	-1.55056e-014	-7.24654e-015	-1.11452e-014
4.18464e-015	-5.75049e-015	-1.24619e-014	-1.07009e-014	-1.55339e-014	4.99774e-015	2.31827e-014	-8.75581e-015	1.46698e-014	-6.61854e-015	2.04546e-014	5.01222e-015	1.50099e-014	-1.45569e-014	-1.48445e-014	-2.53486e-014	-4.1288e-014	-4.0064e-014	-3.61933e-014	-2.59132e-014	-2.28143e-014	-1.20537e-014	-1.56676e-014	-7.33136e-015	-1.14122e-014
3.9494e-015	-5.95837e-015	-1.27881e-014	-1.10409e-014	-1.55706e-014	4.91815e-015	2.24618e-014	-9.26662e-015	1.37871e-014	-6.80422e-015	1.97577e-014	4.39535e-015	1.453e-014	-1.46563e-014	-1.4868e-014	-2.5443e-014	-4.16191e-014	-4.05161e-014	-3.63735e-014	-2.64243e-014	-2.33434e-014	-1.21761e-014	-1.58131e-014	-7.416e-015	-1.16757e-014
3.69648e-015	-6.16346e-015	-1.31007e-014	-1.13598e-014	-1.56097e-014	4.81561e-015	2.17335e-014	-9.77068e-015	1.28961e-014	-6.98553e-015	1.90454e-014	3.77501e-015	1.40657e-014	-1.47477e-014	-1.48956e-014	-2.55245e-014	-4.19585e-014	-4.09756e-014	-3.65419e-014	-2.69271e-014	-2.38519e-014	-1.23092e-014	-1.59414e-014	-7.49963e-015	-1.19334e-014
3.42767e-015	-6.36389e-015	-1.33978e-014	-1.16553e-014	-1.56523e-014	4.6881e-015	2.10014e-014	-1.02638e-014	1.2003e-014	-7.16168e-015	1.8323e-014	3.15583e-015	1.36185e-014	-1.48306e-014	-1.49284e-014	-2.55935e-014	-4.23051e-014	-4.14407e-014	-3.66973e-014	-2.74188e-014	-2.4336e-014	-1.24523e-014	-1.60527e-014	-7.5803e-015	-1.21833e-014
3.14546e-015	-6.55713e-015	-1.36784e-014	-1.19239e-014	-1.56988e-014	4.53432e-015	2.027e-014	-1.07418e-014	1.11143e-014	-7.33126e-015	1.75952e-014	2.5424e-015	1.31904e-014	-1.49052e-014	-1.49675e-014	-2.56517e-014	-4.26575e-014	-4.19097e-014	-3.68387e-014	-2.78964e-014	-2.47921e-014	-1.26051e-014	-1.61466e-014	-7.65598e-015	-1.24228e-014
2.8535e-015	-6.74079e-015	-1.39407e-014	-1.21641e-014	-1.57498e-014	4.35355e-015	1.95437e-014	-1.1201e-014	1.02363e-014	-7.49312e-015	1.68672e-014	1.93957e-015	1.27838e-014	-1.49705e-014	-1.50139e-014	-2.57e-014	-4.30144e-014	-4.238e-014	-3.69646e-014	-2.83563e-014	-2.52172e-014	-1.27666e-014	-1.62234e-014	-7.72439e-015	-1.26493e-014
2.55449e-015	-6.91283e-015	-1.41836e-014	-1.23745e-014	-1.58062e-014	4.1451e-015	1.88266e-014	-1.16374e-014	9.37444e-015	-7.64605e-015	1.61444e-014	1.35173e-015	1.24005e-014	-1.50263e-014	-1.50688e-014	-2.57402e-014	-4.33737e-014	-4.28493e-014	-3.70742e-014	-2.8796e-014	-2.56081e-014	-1.29367e-014	-1.62834e-014	-7.78338e-015	-1.2861e-014
2.25108e-015	-7.07075e-015	-1.44068e-014	-1.25541e-014	-1.58684e-014	3.90835e-015	1.81231e-014	-1.20481e-014	8.53337e-015	-7.78887e-015	1.54314e-014	7.82989e-016	1.20415e-014	-1.50725e-014	-1.5133e-014	-2.57736e-014	-4.37332e-014	-4.33148e-014	-3.71666e-014	-2.92131e-014	-2.59618e-014	-1.31139e-014	-1.63268e-014	-7.83092e-015	-1.30555e-014
1.94592e-015	-7.2128e-015	-1.46099e-014	-1.27017e-014	-1.59366e-014	3.64305e-015	1.74375e-014	-1.24293e-014	7.71812e-015	-7.92048e-015	1.4733e-014	2.37508e-016	1.17088e-014	-1.51081e-014	-1.52068e-014	-2.58018e-014	-4.40907e-014	-4.37743e-014	-3.72407e-014	-2.96045e-014	-2.62765e-014	-1.32975e-014	-1.63547e-014	-7.865e-015	-1.32313e-014
1.64238e-015	-7.33748e-015	-1.47924e-014	-1.28164e-014	-1.6011e-014	3.34976e-015	1.67744e-014	-1.2778e-014	6.93382e-015	-8.03977e-015	1.40543e-014	-2.81203e-016	1.14037e-014	-1.5133e-014	-1.52905e-014	-2.5826e-014	-4.44441e-014	-4.42252e-014	-3.72957e-014	-2.99675e-014	-2.65496e-014	-1.34868e-014	-1.63676e-014	-7.8839e-015	-1.33866e-014
1.34355e-015	-7.44289e-015	-1.49534e-014	-1.2898e-014	-1.60916e-014	3.02808e-015	1.6138e-014	-1.30917e-014	6.18428e-015	-8.14551e-015	1.34002e-014	-7.69434e-016	1.11271e-014	-1.51466e-014	-1.53845e-014	-2.58471e-014	-4.47905e-014	-4.46644e-014	-3.7331e-014	-3.03001e-014	-2.67794e-014	-1.36806e-014	-1.63662e-014	-7.88614e-015	-1.35194e-014
1.0527e-015	-7.52696e-015	-1.50931e-014	-1.29469e-014	-1.61791e-014	2.67917e-015	1.55313e-014	-1.33679e-014	5.47302e-015	-8.23645e-015	1.27751e-014	-1.22375e-015	1.08797e-014	-1.51488e-014	-1.54875e-014	-2.58662e-014	-4.51273e-014	-4.50893e-014	-3.73456e-014	-3.06006e-014	-2.69642e-014	-1.38776e-014	-1.63508e-014	-7.86976e-015	-1.36278e-014
7.72952e-016	-7.58877e-015	-1.52112e-014	-1.29641e-014	-1.6274e-014	2.30387e-015	1.49578e-014	-1.36049e-014	4.80353e-015	-8.31146e-015	1.21828e-014	-1.64145e-015	1.06613e-014	-1.51392e-014	-1.55993e-014	-2.58848e-014	-4.54517e-014	-4.54963e-014	-3.73388e-014	-3.08671e-014	-2.71026e-014	-1.40769e-014	-1.63223e-014	-7.83234e-015	-1.37106e-014
5.07293e-016	-7.62738e-015	-1.53072e-014	-1.29509e-014	-1.63757e-014	1.90313e-015	1.44212e-014	-1.38005e-014	4.1792e-015	-8.36964e-015	1.1627e-014	-2.02067e-015	1.04723e-014	-1.51174e-014	-1.57196e-014	-2.59034e-014	-4.5761e-014	-4.58829e-014	-3.731e-014	-3.10972e-014	-2.71932e-014	-1.42767e-014	-1.62813e-014	-7.77299e-015	-1.37661e-014
2.58494e-016	-7.64156e-015	-1.53814e-014	-1.29095e-014	-1.64833e-014	1.47868e-015	1.39246e-014	-1.3953e-014	3.60264e-015	-8.41013e-015	1.11116e-014	-2.35963e-015	1.03124e-014	-1.50837e-014	-1.58474e-014	-2.59234e-014	-4.60519e-014	-4.62462e-014	-3.72586e-014	-3.12899e-014	-2.72351e-014	-1.44763e-014	-1.62291e-014	-7.69051e-015	-1.37929e-014
2.99058e-017	-7.63098e-015	-1.54337e-014	-1.28417e-014	-1.65961e-014	1.03292e-015	1.34713e-014	-1.40617e-014	3.07589e-015	-8.43177e-015	1.06397e-014	-2.65653e-015	1.0181e-014	-1.50384e-014	-1.59806e-014	-2.59454e-014	-4.63221e-014	-4.65829e-014	-3.71842e-014	-3.14445e-014	-2.72282e-014	-1.46733e-014	-1.61666e-014	-7.58419e-015	-1.37905e-014
-1.75819e-016	-7.5954e-015	-1.5464e-014	-1.27494e-014	-1.67135e-014	5.67786e-016	1.30638e-014	-1.41262e-014	2.60108e-015	-8.43353e-015	1.02141e-014	-2.90967e-015	1.00773e-014	-1.49808e-014	-1.61176e-014	-2.59698e-014	-4.65687e-014	-4.68905e-014	-3.70858e-014	-3.15607e-014	-2.71724e-014	-1.48667e-014	-1.60944e-014	-7.45342e-015	-1.37581e-014
-3.56646e-016	-7.53428e-015	-1.54724e-014	-1.26353e-014	-1.68346e-014	8.59947e-017	1.27045e-014	-1.41463e-014	2.17993e-015	-8.41425e-015	9.83676e-015	-3.11855e-015	1.00006e-014	-1.4912e-014	-1.62574e-014	-2.59966e-014	-4.67893e-014	-4.71662e-014	-3.69632e-014	-3.1638e-014	-2.70685e-014	-1.50554e-014	-1.60135e-014	-7.29731e-015	-1.36938e-014
-5.11607e-016	-7.44761e-015	-1.54588e-014	-1.25022e-014	-1.69583e-014	-4.09208e-016	1.23958e-014	-1.4122e-014	1.81297e-015	-8.37321e-015	9.50963e-015	-3.28311e-015	9.94958e-015	-1.48325e-014	-1.63978e-014	-2.60257e-014	-4.69816e-014	-4.74072e-014	-3.68154e-014	-3.16759e-014	-2.69158e-014	-1.52381e-014	-1.59249e-014	-7.11541e-015	-1.35973e-014
-6.39256e-016	-7.33549e-015	-1.54239e-014	-1.23528e-014	-1.70831e-014	-9.1451e-016	1.21396e-014	-1.40534e-014	1.50057e-015	-8.30975e-015	9.23429e-015	-3.40389e-015	9.9224e-015	-1.47422e-014	-1.65364e-014	-2.60574e-014	-4.71438e-014	-4.76109e-014	-3.66425e-014	-3.16748e-014	-2.67151e-014	-1.54134e-014	-1.58299e-014	-6.9085e-015	-1.34682e-014
-7.38033e-016	-7.1984e-015	-1.53677e-014	-1.21899e-014	-1.72074e-014	-1.42667e-015	1.19372e-014	-1.39412e-014	1.2428e-015	-8.22302e-015	9.01131e-015	-3.48201e-015	9.91706e-015	-1.46421e-014	-1.66711e-014	-2.60922e-014	-4.72735e-014	-4.7775e-014	-3.64444e-014	-3.16352e-014	-2.64673e-014	-1.55793e-014	-1.57295e-014	-6.67623e-015	-1.33069e-014
-8.07443e-016	-7.03666e-015	-1.52904e-014	-1.20167e-014	-1.73289e-014	-1.94254e-015	1.17898e-014	-1.37866e-014	1.03984e-015	-8.11249e-015	8.84094e-015	-3.51813e-015	9.93181e-015	-1.45325e-014	-1.67994e-014	-2.61297e-014	-4.73685e-014	-4.7897e-014	-3.62208e-014	-3.15577e-014	-2.61739e-014	-1.57351e-014	-1.56243e-014	-6.4198e-015	-1.31128e-014
-8.47089e-016	-6.85139e-015	-1.51927e-014	-1.18363e-014	-1.74454e-014	-2.45804e-015	1.16989e-014	-1.35909e-014	8.90831e-016	-7.97757e-015	8.72265e-015	-3.51429e-015	9.96444e-015	-1.44147e-014	-1.69191e-014	-2.61683e-014	-4.74277e-014	-4.7975e-014	-3.59718e-014	-3.14435e-014	-2.58358e-014	-1.58802e-014	-1.55145e-014	-6.14036e-015	-1.28858e-014
-8.56572e-016	-6.64416e-015	-1.50747e-014	-1.16518e-014	-1.75552e-014	-2.96958e-015	1.16639e-014	-1.33563e-014	7.94585e-016	-7.81791e-015	8.65529e-015	-3.47285e-015	1.00127e-014	-1.42894e-014	-1.70278e-014	-2.62076e-014	-4.74498e-014	-4.80065e-014	-3.56969e-014	-3.12934e-014	-2.54546e-014	-1.60142e-014	-1.54013e-014	-5.83965e-015	-1.26266e-014
-8.36159e-016	-6.41544e-015	-1.4936e-014	-1.14662e-014	-1.76558e-014	-3.47323e-015	1.16854e-014	-1.30848e-014	7.49576e-016	-7.63353e-015	8.63811e-015	-3.39574e-015	1.0074e-014	-1.41576e-014	-1.71226e-014	-2.62467e-014	-4.74334e-014	-4.79901e-014	-3.53961e-014	-3.11092e-014	-2.50326e-014	-1.61354e-014	-1.52855e-014	-5.51952e-015	-1.23361e-014
-7.86417e-016	-6.16623e-015	-1.47768e-014	-1.12826e-014	-1.7744e-014	-3.96522e-015	1.1763e-014	-1.27774e-014	7.54384e-016	-7.42417e-015	8.66858e-015	-3.28562e-015	1.01452e-014	-1.40197e-014	-1.7201e-014	-2.6284e-014	-4.73777e-014	-4.79252e-014	-3.5069e-014	-3.08931e-014	-2.45712e-014	-1.62435e-014	-1.51681e-014	-5.18158e-015	-1.2015e-014
-7.08477e-016	-5.89771e-015	-1.45972e-014	-1.11039e-014	-1.78179e-014	-4.44143e-015	1.18959e-014	-1.24371e-014	8.07213e-016	-7.18965e-015	8.74473e-015	-3.14531e-015	1.02242e-014	-1.38761e-014	-1.72602e-014	-2.63181e-014	-4.72826e-014	-4.78106e-014	-3.47158e-014	-3.0648e-014	-2.40723e-014	-1.63376e-014	-1.50496e-014	-4.82764e-015	-1.16638e-014
-6.03791e-016	-5.6116e-015	-1.43972e-014	-1.09331e-014	-1.78747e-014	-4.8979e-015	1.20827e-014	-1.20667e-014	9.0602e-016	-6.92959e-015	8.86351e-015	-2.97857e-015	1.03085e-014	-1.37274e-014	-1.72976e-014	-2.63482e-014	-4.71486e-014	-4.76455e-014	-3.43366e-014	-3.03762e-014	-2.35375e-014	-1.64174e-014	-1.49305e-014	-4.46044e-015	-1.12832e-014
-4.7373e-016	-5.30938e-015	-1.4177e-014	-1.07722e-014	-1.79122e-014	-5.33053e-015	1.23218e-014	-1.16688e-014	1.04811e-015	-6.64403e-015	9.0216e-015	-2.78868e-015	1.03951e-014	-1.35751e-014	-1.7311e-014	-2.63723e-014	-4.69761e-014	-4.74298e-014	-3.39316e-014	-3.00802e-014	-2.297e-014	-1.64832e-014	-1.4811e-014	-4.08272e-015	-1.08743e-014
-3.19885e-016	-4.99238e-015	-1.39367e-014	-1.06234e-014	-1.79279e-014	-5.73559e-015	1.26114e-014	-1.12464e-014	1.23041e-015	-6.33339e-015	9.21565e-015	-2.57958e-015	1.04803e-014	-1.34199e-014	-1.72982e-014	-2.6389e-014	-4.6766e-014	-4.71637e-014	-3.35009e-014	-2.97622e-014	-2.23722e-014	-1.65338e-014	-1.46916e-014	-3.69698e-015	-1.04384e-014
-1.44657e-016	-4.66213e-015	-1.36764e-014	-1.04891e-014	-1.79197e-014	-6.10984e-015	1.29489e-014	-1.08024e-014	1.4498e-015	-5.99844e-015	9.44136e-015	-2.35499e-015	1.05606e-014	-1.32629e-014	-1.72571e-014	-2.63966e-014	-4.65198e-014	-4.68474e-014	-3.30454e-014	-2.94254e-014	-2.17463e-014	-1.65697e-014	-1.45727e-014	-3.30602e-015	-9.97759e-015
4.98438e-017	-4.32011e-015	-1.33964e-014	-1.03707e-014	-1.78853e-014	-6.44997e-015	1.33313e-014	-1.03388e-014	1.70362e-015	-5.63999e-015	9.69448e-015	-2.11881e-015	1.06337e-014	-1.31048e-014	-1.71857e-014	-2.63931e-014	-4.62394e-014	-4.64819e-014	-3.25657e-014	-2.90729e-014	-2.10956e-014	-1.6591e-014	-1.44544e-014	-2.91381e-015	-9.49346e-015
2.60035e-016	-3.96831e-015	-1.30968e-014	-1.0269e-014	-1.78223e-014	-6.75321e-015	1.37555e-014	-9.8593e-015	1.9888e-015	-5.25862e-015	9.97066e-015	-1.87465e-015	1.06965e-014	-1.29461e-014	-1.70822e-014	-2.63764e-014	-4.59265e-014	-4.60681e-014	-3.20621e-014	-2.8708e-014	-2.04228e-014	-1.65979e-014	-1.43371e-014	-2.52297e-015	-8.98765e-015
4.83041e-016	-3.60841e-015	-1.27777e-014	-1.0185e-014	-1.77294e-014	-7.01675e-015	1.42184e-014	-9.3674e-015	2.30217e-015	-4.8555e-015	1.0265e-014	-1.6264e-015	1.07466e-014	-1.27869e-014	-1.69455e-014	-2.63447e-014	-4.55834e-014	-4.56074e-014	-3.15359e-014	-2.83338e-014	-1.97305e-014	-1.65913e-014	-1.4221e-014	-2.13686e-015	-8.46195e-015
7.16071e-016	-3.24251e-015	-1.2439e-014	-1.0119e-014	-1.76044e-014	-7.23759e-015	1.47166e-014	-8.86615e-015	2.63967e-015	-4.43232e-015	1.05726e-014	-1.3778e-015	1.07808e-014	-1.26282e-014	-1.67739e-014	-2.6296e-014	-4.52126e-014	-4.51011e-014	-3.09872e-014	-2.79538e-014	-1.90216e-014	-1.65714e-014	-1.41059e-014	-1.75854e-015	-7.91839e-015
9.56435e-016	-2.87266e-015	-1.20819e-014	-1.00703e-014	-1.74456e-014	-7.41385e-015	1.52455e-014	-8.35804e-015	2.99784e-015	-3.98966e-015	1.08884e-014	-1.1325e-015	1.07964e-014	-1.24704e-014	-1.65668e-014	-2.62286e-014	-4.48166e-014	-4.45513e-014	-3.04171e-014	-2.75712e-014	-1.82992e-014	-1.65385e-014	-1.39915e-014	-1.39121e-015	-7.35915e-015
1.20063e-015	-2.50035e-015	-1.17068e-014	-1.00389e-014	-1.7252e-014	-7.54402e-015	1.58001e-014	-7.8469e-015	3.37325e-015	-3.52956e-015	1.12069e-014	-8.93642e-016	1.07907e-014	-1.2314e-014	-1.63236e-014	-2.61412e-014	-4.43988e-014	-4.39606e-014	-2.98268e-014	-2.71892e-014	-1.75654e-014	-1.6494e-014	-1.38781e-014	-1.03834e-015	-6.78638e-015
1.44527e-015	-2.1273e-015	-1.1314e-014	-1.00245e-014	-1.70225e-014	-7.62685e-015	1.63761e-014	-7.33573e-015	3.76276e-015	-3.05315e-015	1.15228e-014	-6.65165e-016	1.07615e-014	-1.21591e-014	-1.60442e-014	-2.60323e-014	-4.39626e-014	-4.33312e-014	-2.92174e-014	-2.68108e-014	-1.68236e-014	-1.64382e-014	-1.37656e-014	-7.02706e-016	-6.20315e-015
1.68768e-015	-1.75482e-015	-1.09035e-014	-1.00257e-014	-1.67564e-014	-7.66116e-015	1.69685e-014	-6.82681e-015	4.16275e-015	-2.56233e-015	1.18306e-014	-4.49821e-016	1.07066e-014	-1.20056e-014	-1.57283e-014	-2.59012e-014	-4.35113e-014	-4.26658e-014	-2.85907e-014	-2.64391e-014	-1.60757e-014	-1.63719e-014	-1.36535e-014	-3.86581e-016	-5.61112e-015
1.92451e-015	-1.38377e-015	-1.0477e-014	-1.00411e-014	-1.64541e-014	-7.64719e-015	1.75729e-014	-6.32323e-015	4.56928e-015	-2.0591e-015	1.21256e-014	-2.50449e-016	1.06243e-014	-1.18536e-014	-1.53763e-014	-2.57463e-014	-4.3049e-014	-4.19684e-014	-2.79485e-014	-2.60766e-014	-1.53253e-014	-1.62956e-014	-1.35415e-014	-9.33539e-017	-5.01309e-015
2.1529e-015	-1.01598e-015	-1.0034e-014	-1.00694e-014	-1.6116e-014	-7.58529e-015	1.81829e-014	-5.82714e-015	4.97865e-015	-1.54556e-015	1.24029e-014	-6.97436e-017	1.05133e-014	-1.17026e-014	-1.49894e-014	-2.55666e-014	-4.25797e-014	-4.12424e-014	-2.72928e-014	-2.57257e-014	-1.45754e-014	-1.62098e-014	-1.34293e-014	1.75591e-016	-4.41171e-015
2.37008e-015	-6.52733e-016	-9.57617e-015	-1.01081e-014	-1.57428e-014	-7.47523e-015	1.87933e-014	-5.3406e-015	5.38712e-015	-1.02391e-015	1.26578e-014	9.02701e-017	1.03718e-014	-1.15527e-014	-1.45686e-014	-2.53621e-014	-4.2107e-014	-4.04913e-014	-2.66255e-014	-2.53888e-014	-1.38279e-014	-1.61151e-014	-1.33172e-014	4.18957e-016	-3.80899e-015
2.57357e-015	-2.96025e-016	-9.10429e-015	-1.01545e-014	-1.53361e-014	-7.3184e-015	1.93992e-014	-4.86566e-015	5.79148e-015	-4.96544e-016	1.28856e-014	2.27243e-016	1.01989e-014	-1.14033e-014	-1.41159e-014	-2.5132e-014	-4.16349e-014	-3.97189e-014	-2.59488e-014	-2.50683e-014	-1.30859e-014	-1.60129e-014	-1.32048e-014	6.3472e-016	-3.20791e-015
2.76048e-015	5.34753e-017	-8.61951e-015	-1.02066e-014	-1.48974e-014	-7.11685e-015	1.99951e-014	-4.40464e-015	6.18851e-015	3.41146e-017	1.30818e-014	3.40161e-016	9.99422e-015	-1.12538e-014	-1.36326e-014	-2.48758e-014	-4.11675e-014	-3.89294e-014	-2.5265e-014	-2.47665e-014	-1.23524e-014	-1.59034e-014	-1.30915e-014	8.21693e-016	-2.61113e-015
2.92898e-015	3.95225e-016	-8.12294e-015	-1.02614e-014	-1.44289e-014	-6.87234e-015	2.05751e-014	-3.95952e-015	6.57482e-015	5.65123e-016	1.32433e-014	4.2769e-016	9.75621e-015	-1.11036e-014	-1.31213e-014	-2.45938e-014	-4.07095e-014	-3.81269e-014	-2.45764e-014	-2.44848e-014	-1.16297e-014	-1.57869e-014	-1.29773e-014	9.79105e-016	-2.02129e-015
3.07831e-015	7.2823e-016	-7.61609e-015	-1.03162e-014	-1.39324e-014	-6.58679e-015	2.11336e-014	-3.53146e-015	6.94726e-015	1.09412e-015	1.33665e-014	4.89162e-016	9.48445e-015	-1.09512e-014	-1.25839e-014	-2.42861e-014	-4.02635e-014	-3.73154e-014	-2.38853e-014	-2.42247e-014	-1.09201e-014	-1.56638e-014	-1.28621e-014	1.10645e-015	-1.44043e-015
3.20693e-015	1.05206e-015	-7.10077e-015	-1.03687e-014	-1.34113e-014	-6.26281e-015	2.16659e-014	-3.1227e-015	7.30251e-015	1.6184e-015	1.34483e-014	5.24192e-016	9.17887e-015	-1.07967e-014	-1.20237e-014	-2.39534e-014	-3.98327e-014	-3.64994e-014	-2.31942e-014	-2.39881e-014	-1.02252e-014	-1.55346e-014	-1.27454e-014	1.20296e-015	-8.71114e-016
3.3136e-015	1.36571e-015	-6.57869e-015	-1.04158e-014	-1.28689e-014	-5.90439e-015	2.2166e-014	-2.73403e-015	7.63793e-015	2.13519e-015	1.34858e-014	5.32316e-016	8.83935e-015	-1.06389e-014	-1.14435e-014	-2.35966e-014	-3.94207e-014	-3.56824e-014	-2.25059e-014	-2.37753e-014	-9.54756e-015	-1.53993e-014	-1.2627e-014	1.26819e-015	-3.15583e-016
3.39696e-015	1.66818e-015	-6.05252e-015	-1.04546e-014	-1.23083e-014	-5.51515e-015	2.26284e-014	-2.36671e-015	7.95116e-015	2.6417e-015	1.34765e-014	5.14228e-016	8.46686e-015	-1.04761e-014	-1.08463e-014	-2.32167e-014	-3.90304e-014	-3.48682e-014	-2.18229e-014	-2.35869e-014	-8.8891e-015	-1.52579e-014	-1.25069e-014	1.30304e-015	2.23395e-016
3.45632e-015	1.959e-015	-5.52407e-015	-1.04821e-014	-1.17335e-014	-5.09887e-015	2.3049e-014	-2.02169e-015	8.23954e-015	3.13472e-015	1.34188e-014	4.70046e-016	8.06179e-015	-1.03079e-014	-1.02363e-014	-2.28149e-014	-3.86637e-014	-3.40613e-014	-2.11482e-014	-2.34235e-014	-8.2511e-015	-1.51104e-014	-1.23852e-014	1.30812e-015	7.44081e-016
3.49171e-015	2.23773e-015	-4.99605e-015	-1.04957e-014	-1.1149e-014	-4.65944e-015	2.34232e-014	-1.69961e-015	8.50096e-015	3.6118e-015	1.33112e-014	4.00542e-016	7.62477e-015	-1.01331e-014	-9.61695e-015	-2.23935e-014	-3.8323e-014	-3.32653e-014	-2.04845e-014	-2.32851e-014	-7.63595e-015	-1.49575e-014	-1.22617e-014	1.28459e-015	1.24528e-015
3.50347e-015	2.50405e-015	-4.47056e-015	-1.04932e-014	-1.05589e-014	-4.2011e-015	2.3747e-014	-1.40151e-015	8.73301e-015	4.07003e-015	1.31529e-014	3.0746e-016	7.15638e-015	-9.95073e-015	-8.99228e-015	-2.19537e-014	-3.80103e-014	-3.24839e-014	-1.98342e-014	-2.31707e-014	-7.04556e-015	-1.47986e-014	-1.21364e-014	1.23394e-015	1.72539e-015
3.49314e-015	2.7582e-015	-3.95046e-015	-1.04724e-014	-9.96807e-015	-3.72852e-015	2.40162e-014	-1.12798e-015	8.93356e-015	4.50673e-015	1.29438e-014	1.92043e-016	6.6587e-015	-9.76064e-015	-8.36643e-015	-2.14975e-014	-3.77272e-014	-3.17209e-014	-1.91997e-014	-2.30795e-014	-6.48182e-015	-1.46335e-014	-1.201e-014	1.15811e-015	2.18284e-015
3.46128e-015	2.99984e-015	-3.43785e-015	-1.04308e-014	-9.38082e-015	-3.24627e-015	2.42274e-014	-8.79172e-016	9.10119e-015	4.91913e-015	1.26841e-014	5.55223e-017	6.13302e-015	-9.56237e-015	-7.74295e-015	-2.10269e-014	-3.74751e-014	-3.09787e-014	-1.85843e-014	-2.30109e-014	-5.94541e-015	-1.44622e-014	-1.18824e-014	1.05852e-015	2.61681e-015
3.40877e-015	3.2289e-015	-2.93516e-015	-1.03665e-014	-8.80185e-015	-2.75901e-015	2.43776e-014	-6.55273e-016	9.23494e-015	5.30543e-015	1.23747e-014	-1.00301e-016	5.58054e-015	-9.35491e-015	-7.12564e-015	-2.05445e-014	-3.7255e-014	-3.02606e-014	-1.7991e-014	-2.2964e-014	-5.43726e-015	-1.42842e-014	-1.17539e-014	9.37871e-016	3.02597e-015
3.3374e-015	3.44587e-015	-2.44482e-015	-1.0279e-014	-8.23545e-015	-2.27121e-015	2.44642e-014	-4.55462e-016	9.3328e-015	5.6628e-015	1.20165e-014	-2.73003e-016	5.00368e-015	-9.13833e-015	-6.51856e-015	-2.00526e-014	-3.7067e-014	-2.95695e-014	-1.74222e-014	-2.29367e-014	-4.95867e-015	-1.40986e-014	-1.16251e-014	7.98944e-016	3.40879e-015
3.24831e-015	3.65036e-015	-1.97002e-015	-1.0167e-014	-7.68701e-015	-1.78781e-015	2.44854e-014	-2.80195e-016	9.39413e-015	5.98926e-015	1.16112e-014	-4.60364e-016	4.40454e-015	-8.91213e-015	-5.92545e-015	-1.9553e-014	-3.69112e-014	-2.89072e-014	-1.68796e-014	-2.29277e-014	-4.51109e-015	-1.3905e-014	-1.14965e-014	6.44804e-016	3.76475e-015
3.14434e-015	3.84256e-015	-1.51416e-015	-1.00299e-014	-7.16039e-015	-1.31362e-015	2.44398e-014	-1.29427e-016	9.41837e-015	6.28253e-015	1.1161e-014	-6.60327e-016	3.78517e-015	-8.67565e-015	-5.35046e-015	-1.90482e-014	-3.67867e-014	-2.82752e-014	-1.63653e-014	-2.2935e-014	-4.09504e-015	-1.37028e-014	-1.13683e-014	4.78076e-016	4.09382e-015
3.02744e-015	4.02377e-015	-1.07926e-015	-9.86727e-015	-6.65927e-015	-8.53795e-016	2.43259e-014	-1.58199e-018	9.40532e-015	6.54121e-015	1.06685e-014	-8.70896e-016	3.14816e-015	-8.42908e-015	-4.79669e-015	-1.85408e-014	-3.66917e-014	-2.76755e-014	-1.58809e-014	-2.29557e-014	-3.71103e-015	-1.34919e-014	-1.12413e-014	3.01676e-016	4.39551e-015
2.90019e-015	4.19454e-015	-6.67807e-016	-9.67933e-015	-6.1877e-015	-4.11607e-016	2.41438e-014	1.03617e-016	9.35459e-015	6.76335e-015	1.01366e-014	-1.08914e-015	2.49632e-015	-8.17253e-015	-4.26691e-015	-1.80335e-014	-3.66255e-014	-2.7109e-014	-1.54284e-014	-2.29874e-014	-3.35936e-015	-1.32711e-014	-1.11155e-014	1.18707e-016	4.6698e-015
2.7653e-015	4.35433e-015	-2.82333e-016	-9.46665e-015	-5.74961e-015	9.1516e-018	2.38941e-014	1.87075e-016	9.26633e-015	6.94749e-015	9.5679e-015	-1.31284e-015	1.83186e-015	-7.90583e-015	-3.76415e-015	-1.75287e-014	-3.65864e-014	-2.6577e-014	-1.50085e-014	-2.30285e-014	-3.04023e-015	-1.30402e-014	-1.09917e-014	-6.80782e-017	4.91698e-015
2.62556e-015	4.50416e-015	7.52572e-017	-9.23009e-015	-5.34859e-015	4.0453e-016	2.3577e-014	2.49449e-016	9.14128e-015	7.09289e-015	8.96596e-015	-1.53965e-015	1.15688e-015	-7.62964e-015	-3.29132e-015	-1.70283e-014	-3.65726e-014	-2.60795e-014	-1.46223e-014	-2.30759e-014	-2.7528e-015	-1.27982e-014	-1.08702e-014	-2.5544e-016	5.13748e-015
2.48379e-015	4.64502e-015	4.03282e-016	-8.97119e-015	-4.9866e-015	7.70717e-016	2.3194e-014	2.91946e-016	8.97979e-015	7.19909e-015	8.33462e-015	-1.76753e-015	4.74239e-016	-7.34465e-015	-2.85048e-015	-1.65342e-014	-3.65812e-014	-2.56166e-014	-1.42709e-014	-2.31271e-014	-2.49715e-015	-1.25451e-014	-1.07518e-014	-4.40887e-016	5.33206e-015
2.34275e-015	4.77724e-015	6.99461e-016	-8.69191e-015	-4.66611e-015	1.10451e-015	2.27476e-014	3.14978e-016	8.78261e-015	7.26568e-015	7.6783e-015	-1.99367e-015	-2.13073e-016	-7.05184e-015	-2.44353e-015	-1.60483e-014	-3.66092e-014	-2.51876e-014	-1.39552e-014	-2.31795e-014	-2.27305e-015	-1.228e-014	-1.06368e-014	-6.20211e-016	5.50156e-015
2.20541e-015	4.90149e-015	9.62125e-016	-8.39348e-015	-4.38939e-015	1.40333e-015	2.22403e-014	3.20957e-016	8.55134e-015	7.292e-015	7.00147e-015	-2.21598e-015	-9.02416e-016	-6.75232e-015	-2.07172e-015	-1.55735e-014	-3.66535e-014	-2.47925e-014	-1.36753e-014	-2.32304e-014	-2.08062e-015	-1.2003e-014	-1.0526e-014	-7.9123e-016	5.64708e-015
2.07436e-015	5.01822e-015	1.189e-015	-8.07852e-015	-4.15723e-015	1.66508e-015	2.16751e-014	3.11299e-016	8.28747e-015	7.27868e-015	6.30843e-015	-2.43283e-015	-1.59083e-015	-6.44698e-015	-1.73645e-015	-1.51116e-014	-3.6711e-014	-2.44298e-014	-1.34301e-014	-2.32771e-014	-1.9189e-015	-1.17137e-014	-1.04199e-014	-9.51363e-016	5.76964e-015
1.9523e-015	5.12843e-015	1.37912e-015	-7.74967e-015	-3.97065e-015	1.88736e-015	2.10557e-014	2.87032e-016	7.99281e-015	7.22641e-015	5.60401e-015	-2.64284e-015	-2.2756e-015	-6.13749e-015	-1.43832e-015	-1.46634e-014	-3.6778e-014	-2.4099e-014	-1.32182e-014	-2.33169e-014	-1.78703e-015	-1.14121e-014	-1.0319e-014	-1.09825e-015	5.87039e-015
1.84166e-015	5.23259e-015	1.53189e-015	-7.40927e-015	-3.83024e-015	2.06867e-015	2.0387e-014	2.49309e-016	7.66908e-015	7.13624e-015	4.89279e-015	-2.8437e-015	-2.95475e-015	-5.82567e-015	-1.17788e-015	-1.42311e-014	-3.68506e-014	-2.37978e-014	-1.30392e-014	-2.33471e-014	-1.68398e-015	-1.10976e-014	-1.0224e-014	-1.22912e-015	5.95117e-015
1.74501e-015	5.33206e-015	1.64661e-015	-7.06021e-015	-3.73537e-015	2.20791e-015	1.96734e-014	2.00818e-016	7.3184e-015	7.00942e-015	4.17927e-015	-3.03422e-015	-3.626e-015	-5.51322e-015	-9.55196e-016	-1.38152e-014	-3.69248e-014	-2.35243e-014	-1.2892e-014	-2.33658e-014	-1.60887e-015	-1.07704e-014	-1.01351e-014	-1.34174e-015	6.01375e-015
1.66442e-015	5.42773e-015	1.72353e-015	-6.70551e-015	-3.68528e-015	2.30507e-015	1.892e-014	1.42464e-016	6.94365e-015	6.84748e-015	3.46799e-015	-3.21307e-015	-4.28712e-015	-5.20085e-015	-7.69437e-016	-1.3416e-014	-3.69968e-014	-2.32757e-014	-1.27754e-014	-2.33703e-014	-1.55961e-015	-1.04308e-014	-1.00529e-014	-1.43436e-015	6.06023e-015
1.60187e-015	5.51987e-015	1.76271e-015	-6.34809e-015	-3.67809e-015	2.36038e-015	1.81328e-014	7.59615e-017	6.54754e-015	6.6517e-015	2.76432e-015	-3.37931e-015	-4.93538e-015	-4.8911e-015	-6.19038e-016	-1.30343e-014	-3.70629e-014	-2.30504e-014	-1.26877e-014	-2.33581e-014	-1.53434e-015	-1.00792e-014	-9.97747e-015	-1.50547e-015	6.09195e-015
1.55987e-015	5.60909e-015	1.76497e-015	-5.99081e-015	-3.71152e-015	2.3737e-015	1.73168e-014	3.01937e-018	6.13252e-015	6.42444e-015	2.0726e-015	-3.53232e-015	-5.56871e-015	-4.58586e-015	-5.02129e-016	-1.26705e-014	-3.71183e-014	-2.28453e-014	-1.26262e-014	-2.33269e-014	-1.53169e-015	-9.71646e-015	-9.90902e-015	-1.55399e-015	6.11046e-015
1.54009e-015	5.69617e-015	1.73102e-015	-5.63661e-015	-3.78281e-015	2.34583e-015	1.64786e-014	-7.42683e-017	5.70199e-015	6.16787e-015	1.39711e-015	-3.67148e-015	-6.18526e-015	-4.28684e-015	-4.17076e-016	-1.23248e-014	-3.71592e-014	-2.26577e-014	-1.25883e-014	-2.32743e-014	-1.55028e-015	-9.34214e-015	-9.84755e-015	-1.57919e-015	6.11774e-015
1.54365e-015	5.78138e-015	1.66195e-015	-5.28865e-015	-3.88988e-015	2.27841e-015	1.56256e-014	-1.53895e-016	5.25943e-015	5.88473e-015	7.41594e-016	-3.79606e-015	-6.78271e-015	-3.9956e-015	-3.61009e-016	-1.1997e-014	-3.71825e-014	-2.24843e-014	-1.25711e-014	-2.31995e-014	-1.58762e-015	-8.95692e-015	-9.7931e-015	-1.57965e-015	6.1156e-015
1.57161e-015	5.86589e-015	1.55888e-015	-4.94966e-015	-4.02854e-015	2.17309e-015	1.47641e-014	-2.33856e-016	4.80784e-015	5.5779e-015	1.10705e-016	-3.90606e-015	-7.35914e-015	-3.714e-015	-3.31627e-016	-1.16867e-014	-3.71847e-014	-2.23222e-014	-1.25715e-014	-2.31009e-014	-1.64197e-015	-8.56151e-015	-9.74563e-015	-1.55465e-015	6.10603e-015
1.62392e-015	5.95041e-015	1.42371e-015	-4.62221e-015	-4.19384e-015	2.03167e-015	1.39001e-014	-3.12492e-016	4.35106e-015	5.25033e-015	-4.92066e-016	-4.0013e-015	-7.91293e-015	-3.44333e-015	-3.25658e-016	-1.13928e-014	-3.71621e-014	-2.21692e-014	-1.25861e-014	-2.29774e-014	-1.71122e-015	-8.15738e-015	-9.70508e-015	-1.50415e-015	6.09073e-015
1.70069e-015	6.03503e-015	1.25929e-015	-4.30842e-015	-4.38133e-015	1.85686e-015	1.30402e-014	-3.88218e-016	3.89215e-015	4.90506e-015	-1.0633e-015	-4.08199e-015	-8.4428e-015	-3.18556e-015	-3.39872e-016	-1.11142e-014	-3.7111e-014	-2.20222e-014	-1.26113e-014	-2.28277e-014	-1.79348e-015	-7.74541e-015	-9.67078e-015	-1.42801e-015	6.07156e-015
1.80265e-015	6.12036e-015	1.06853e-015	-4.00978e-015	-4.58639e-015	1.6523e-015	1.21909e-014	-4.59033e-016	3.43505e-015	4.54576e-015	-1.60003e-015	-4.14877e-015	-8.94708e-015	-2.94241e-015	-3.71386e-016	-1.085e-014	-3.70279e-014	-2.18776e-014	-1.26431e-014	-2.26505e-014	-1.8869e-015	-7.32645e-015	-9.64266e-015	-1.32744e-015	6.05023e-015
1.92911e-015	6.20643e-015	8.5348e-016	-3.72837e-015	-4.80408e-015	1.4203e-015	1.13588e-014	-5.23671e-016	2.98256e-015	4.17592e-015	-2.09962e-015	-4.20201e-015	-9.42415e-015	-2.71449e-015	-4.16396e-016	-1.05989e-014	-3.69103e-014	-2.17334e-014	-1.26777e-014	-2.24455e-014	-1.98875e-015	-6.9021e-015	-9.62017e-015	-1.20295e-015	6.02806e-015
2.08044e-015	6.29357e-015	6.17313e-016	-3.46533e-015	-5.0296e-015	1.16418e-015	1.05492e-014	-5.8022e-016	2.53784e-015	3.79912e-015	-2.5596e-015	-4.24286e-015	-9.87315e-015	-2.50273e-015	-4.71084e-016	-1.03596e-014	-3.67561e-014	-2.15863e-014	-1.27118e-014	-2.22123e-014	-2.09579e-015	-6.47361e-015	-9.60271e-015	-1.05539e-015	6.00673e-015
2.25609e-015	6.38172e-015	3.62296e-016	-3.22237e-015	-5.25813e-015	8.87784e-016	9.76689e-015	-6.27673e-016	2.1045e-015	3.41917e-015	-2.97823e-015	-4.27209e-015	-1.0293e-014	-2.30805e-015	-5.32386e-016	-1.01301e-014	-3.65636e-014	-2.14326e-014	-1.2741e-014	-2.19507e-014	-2.20693e-015	-6.04307e-015	-9.58962e-015	-8.85781e-016	5.98771e-015
2.45403e-015	6.47111e-015	9.2329e-017	-2.99971e-015	-5.48404e-015	5.94376e-016	9.01748e-015	-6.64631e-016	1.6856e-015	3.03983e-015	-3.35388e-015	-4.29027e-015	-1.06828e-014	-2.13134e-015	-5.95809e-016	-9.9087e-015	-3.63307e-014	-2.12698e-014	-1.27617e-014	-2.16611e-014	-2.31963e-015	-5.6116e-015	-9.58017e-015	-6.95003e-016	5.97211e-015
2.67271e-015	6.56263e-015	-1.88805e-016	-2.79816e-015	-5.701e-015	2.8745e-016	8.30637e-015	-6.89507e-016	1.28383e-015	2.66435e-015	-3.68599e-015	-4.2984e-015	-1.10422e-014	-1.97285e-015	-6.56966e-016	-9.69353e-015	-3.60557e-014	-2.10962e-014	-1.2771e-014	-2.13442e-014	-2.43136e-015	-5.18056e-015	-9.5736e-015	-4.84744e-016	5.96128e-015
2.91073e-015	6.65666e-015	-4.77652e-016	-2.61795e-015	-5.90425e-015	-2.8952e-017	7.63729e-015	-7.00642e-016	9.0172e-016	2.29637e-015	-3.97354e-015	-4.29732e-015	-1.137e-014	-1.833e-015	-7.12313e-016	-9.48262e-015	-3.57373e-014	-2.09102e-014	-1.27656e-014	-2.10003e-014	-2.53957e-015	-4.75146e-015	-9.56887e-015	-2.5701e-016	5.95547e-015
3.16612e-015	6.75312e-015	-7.71006e-016	-2.45802e-015	-6.08911e-015	-3.51084e-016	7.01378e-015	-6.96692e-016	5.41641e-016	1.93984e-015	-4.21633e-015	-4.28789e-015	-1.16656e-014	-1.71173e-015	-7.58124e-016	-9.27443e-015	-3.53753e-014	-2.07095e-014	-1.27419e-014	-2.06299e-014	-2.6417e-015	-4.32598e-015	-9.56483e-015	-1.34045e-017	5.95562e-015
3.43698e-015	6.85168e-015	-1.06488e-015	-2.31785e-015	-6.25049e-015	-6.75293e-016	6.4389e-015	-6.76744e-016	2.05619e-016	1.59813e-015	-4.41448e-015	-4.2707e-015	-1.19286e-014	-1.60901e-015	-7.91435e-016	-9.06699e-015	-3.49692e-014	-2.04925e-014	-1.26963e-014	-2.02332e-014	-2.73613e-015	-3.90556e-015	-9.56031e-015	2.43937e-016	5.96204e-015
3.72092e-015	6.95211e-015	-1.35556e-015	-2.19668e-015	-6.38376e-015	-9.98336e-016	5.9154e-015	-6.403e-016	-1.03869e-016	1.27435e-015	-4.56909e-015	-4.24664e-015	-1.21591e-014	-1.52417e-015	-8.08978e-016	-8.85827e-015	-3.45188e-014	-2.02573e-014	-1.26257e-014	-1.98113e-014	-2.82041e-015	-3.49164e-015	-9.55425e-015	5.12254e-016	5.97509e-015
4.01582e-015	7.05387e-015	-1.6396e-015	-2.09228e-015	-6.48502e-015	-1.31646e-015	5.44477e-015	-5.87182e-016	-3.8462e-016	9.7166e-016	-4.68111e-015	-4.21696e-015	-1.23572e-014	-1.4562e-015	-8.07187e-016	-8.64721e-015	-3.40246e-014	-2.00025e-014	-1.25274e-014	-1.93656e-014	-2.89284e-015	-3.08577e-015	-9.54499e-015	7.89685e-016	5.99508e-015
4.31873e-015	7.15662e-015	-1.91353e-015	-2.00269e-015	-6.55018e-015	-1.62671e-015	5.02799e-015	-5.16607e-016	-6.35992e-016	6.92756e-016	-4.75235e-015	-4.1822e-015	-1.2523e-014	-1.40369e-015	-7.82818e-016	-8.43166e-015	-3.34875e-014	-1.97269e-014	-1.23992e-014	-1.88971e-014	-2.95176e-015	-2.68897e-015	-9.53116e-015	1.07442e-015	6.02166e-015
4.62747e-015	7.26026e-015	-2.17372e-015	-1.92604e-015	-6.57616e-015	-1.92643e-015	4.66564e-015	-4.2882e-016	-8.57156e-016	4.40364e-016	-4.78434e-015	-4.14325e-015	-1.26556e-014	-1.36523e-015	-7.34304e-016	-8.20979e-015	-3.29078e-014	-1.94295e-014	-1.22388e-014	-1.84076e-014	-2.99574e-015	-2.30279e-015	-9.51158e-015	1.36423e-015	6.05557e-015
4.9393e-015	7.364e-015	-2.41741e-015	-1.86044e-015	-6.5605e-015	-2.21274e-015	4.35762e-015	-3.23406e-016	-1.04737e-015	2.17008e-016	-4.77914e-015	-4.10107e-015	-1.27558e-014	-1.34034e-015	-6.59748e-016	-7.98014e-015	-3.22867e-014	-1.91097e-014	-1.20448e-014	-1.78988e-014	-3.02357e-015	-1.92822e-015	-9.48481e-015	1.65656e-015	6.09673e-015
5.25157e-015	7.46763e-015	-2.64212e-015	-1.80356e-015	-6.50044e-015	-2.48354e-015	4.10317e-015	-1.99902e-016	-1.20592e-015	2.4735e-017	-4.73946e-015	-4.05696e-015	-1.28242e-014	-1.32688e-015	-5.57703e-016	-7.74188e-015	-3.16257e-014	-1.87668e-014	-1.18159e-014	-1.73716e-014	-3.03412e-015	-1.56645e-015	-9.44975e-015	1.94944e-015	6.14459e-015
5.56139e-015	7.57115e-015	-2.84514e-015	-1.75282e-015	-6.39492e-015	-2.7371e-015	3.90019e-015	-5.87373e-017	-1.33309e-015	-1.34951e-016	-4.66845e-015	-4.01116e-015	-1.28607e-014	-1.32268e-015	-4.27384e-016	-7.49468e-015	-3.09267e-014	-1.84007e-014	-1.15517e-014	-1.68279e-014	-3.02582e-015	-1.21815e-015	-9.40501e-015	2.24103e-015	6.19856e-015
5.86631e-015	7.67348e-015	-3.0242e-015	-1.70528e-015	-6.2425e-015	-2.97159e-015	3.74646e-015	1.00089e-016	-1.42941e-015	-2.60286e-016	-4.56874e-015	-3.96422e-015	-1.28663e-014	-1.32557e-015	-2.6783e-016	-7.23701e-015	-3.01917e-014	-1.80107e-014	-1.12518e-014	-1.62693e-014	-2.99767e-015	-8.83617e-016	-9.34926e-015	2.52985e-015	6.25839e-015
6.16467e-015	7.77391e-015	-3.17739e-015	-1.65799e-015	-6.04284e-015	-3.18571e-015	3.63914e-015	2.75949e-016	-1.49561e-015	-3.50675e-016	-4.44363e-015	-3.9165e-015	-1.28416e-014	-1.33381e-015	-7.86365e-017	-6.96811e-015	-2.94233e-014	-1.75969e-014	-1.09167e-014	-1.56967e-014	-2.94988e-015	-5.64224e-016	-9.28085e-015	2.81415e-015	6.32302e-015
6.45388e-015	7.87212e-015	-3.30333e-015	-1.60847e-015	-5.7969e-015	-3.37862e-015	3.57451e-015	4.68108e-016	-1.53291e-015	-4.04846e-016	-4.29655e-015	-3.86772e-015	-1.27874e-014	-1.34576e-015	1.39458e-016	-6.68693e-015	-2.86238e-014	-1.71602e-014	-1.05466e-014	-1.51122e-014	-2.88203e-015	-2.61064e-016	-9.19896e-015	3.09227e-015	6.39146e-015
6.73144e-015	7.96827e-015	-3.40065e-015	-1.55413e-015	-5.50537e-015	-3.54995e-015	3.54836e-015	6.7567e-016	-1.54249e-015	-4.22344e-016	-4.1313e-015	-3.81806e-015	-1.2704e-014	-1.35923e-015	3.85531e-016	-6.39341e-015	-2.77952e-014	-1.67009e-014	-1.0142e-014	-1.45165e-014	-2.79399e-015	2.60511e-017	-9.10254e-015	3.36203e-015	6.46327e-015
6.99525e-015	8.0613e-015	-3.46808e-015	-1.49251e-015	-5.17006e-015	-3.69927e-015	3.55631e-015	8.97693e-016	-1.52527e-015	-4.03515e-016	-3.95143e-015	-3.76755e-015	-1.25926e-014	-1.37212e-015	6.58035e-016	-6.08785e-015	-2.69402e-014	-1.62198e-014	-9.7033e-015	-1.39109e-014	-2.6861e-015	2.96822e-016	-8.9905e-015	3.62214e-015	6.53754e-015
7.24418e-015	8.15078e-015	-3.50535e-015	-1.42101e-015	-4.79317e-015	-3.82705e-015	3.5931e-015	1.13348e-015	-1.48416e-015	-3.48623e-016	-3.7603e-015	-3.71614e-015	-1.2454e-014	-1.38157e-015	9.55654e-016	-5.77082e-015	-2.60608e-014	-1.57178e-014	-9.23312e-015	-1.32965e-014	-2.55929e-015	5.51047e-016	-8.86204e-015	3.87107e-015	6.61261e-015
7.47632e-015	8.23628e-015	-3.51269e-015	-1.33659e-015	-4.37732e-015	-3.93347e-015	3.65375e-015	1.38122e-015	-1.42152e-015	-2.58312e-016	-3.56165e-015	-3.66311e-015	-1.22891e-014	-1.38578e-015	1.27649e-015	-5.443e-015	-2.51604e-014	-1.51958e-014	-8.73328e-015	-1.2675e-014	-2.41348e-015	7.88366e-016	-8.71651e-015	4.10762e-015	6.68847e-015
7.69029e-015	8.31809e-015	-3.48988e-015	-1.23807e-015	-3.92584e-015	-4.01984e-015	3.73264e-015	1.64015e-015	-1.34012e-015	-1.33457e-016	-3.35916e-015	-3.60812e-015	-1.20986e-014	-1.3832e-015	1.61803e-015	-5.10497e-015	-2.42415e-014	-1.46553e-014	-8.20575e-015	-1.20471e-014	-2.24978e-015	1.00906e-015	-8.55381e-015	4.33039e-015	6.76437e-015
7.88541e-015	8.39498e-015	-3.43735e-015	-1.12311e-015	-3.44267e-015	-4.08722e-015	3.82388e-015	1.90902e-015	-1.24224e-015	2.47861e-017	-3.15581e-015	-3.55088e-015	-1.18834e-014	-1.37138e-015	1.97735e-015	-4.7579e-015	-2.33073e-014	-1.40976e-014	-7.65358e-015	-1.14134e-014	-2.06955e-015	1.21295e-015	-8.37348e-015	4.53821e-015	6.84006e-015
8.06114e-015	8.46726e-015	-3.35615e-015	-9.90123e-016	-2.93256e-015	-4.13702e-015	3.92172e-015	2.18623e-015	-1.13107e-015	2.14703e-016	-2.95538e-015	-3.49062e-015	-1.16447e-014	-1.34868e-015	2.35117e-015	-4.40344e-015	-2.23604e-014	-1.35238e-014	-7.07963e-015	-1.07751e-014	-1.8737e-015	1.40029e-015	-8.1754e-015	4.73073e-015	6.91489e-015
8.21705e-015	8.53462e-015	-3.24723e-015	-8.37626e-016	-2.39979e-015	-4.17106e-015	4.0202e-015	2.47042e-015	-1.00967e-015	4.3468e-016	-2.76122e-015	-3.42691e-015	-1.13834e-014	-1.31344e-015	2.73603e-015	-4.04318e-015	-2.14041e-014	-1.2935e-014	-6.487e-015	-1.01333e-014	-1.66381e-015	1.57119e-015	-7.95963e-015	4.90773e-015	6.98733e-015
8.35287e-015	8.59642e-015	-3.11251e-015	-6.64538e-016	-1.84988e-015	-4.19148e-015	4.1133e-015	2.75942e-015	-8.81429e-016	6.82457e-016	-2.57624e-015	-3.35902e-015	-1.1101e-014	-1.26395e-015	3.1285e-015	-3.67826e-015	-2.04406e-014	-1.2333e-014	-5.87925e-015	-9.48932e-015	-1.44114e-015	1.72618e-015	-7.72604e-015	5.06849e-015	7.05728e-015
8.46954e-015	8.65218e-015	-2.95311e-015	-4.70375e-016	-1.28796e-015	-4.2004e-015	4.1954e-015	3.05213e-015	-7.49453e-016	9.55093e-016	-2.40334e-015	-3.28612e-015	-1.07991e-014	-1.19953e-015	3.52391e-015	-3.31102e-015	-1.94718e-014	-1.17194e-014	-5.26046e-015	-8.84354e-015	-1.20769e-015	1.86606e-015	-7.47563e-015	5.21252e-015	7.12415e-015
8.56731e-015	8.70173e-015	-2.77133e-015	-2.54833e-016	-7.1961e-016	-4.20069e-015	4.2608e-015	3.34655e-015	-6.1729e-016	1.24967e-015	-2.245e-015	-3.20756e-015	-1.04795e-014	-1.11957e-015	3.91835e-015	-2.94369e-015	-1.85004e-014	-1.10957e-014	-4.6348e-015	-8.19596e-015	-9.65909e-016	1.99082e-015	-7.20868e-015	5.33944e-015	7.18789e-015
8.64644e-015	8.74589e-015	-2.56964e-015	-1.89643e-017	-1.50078e-016	-4.1948e-015	4.30418e-015	3.64114e-015	-4.87929e-016	1.56401e-015	-2.10373e-015	-3.12282e-015	-1.01432e-014	-1.02354e-015	4.30843e-015	-2.5783e-015	-1.75294e-014	-1.04635e-014	-4.00625e-015	-7.54746e-015	-7.17497e-016	2.10129e-015	-6.92604e-015	5.44906e-015	7.24895e-015
8.7084e-015	8.78468e-015	-2.35008e-015	2.37621e-016	4.14402e-016	-4.18491e-015	4.32052e-015	3.93414e-015	-3.63772e-016	1.89536e-015	-1.98148e-015	-3.03115e-015	-9.79239e-015	-9.11008e-016	4.68998e-015	-2.21739e-015	-1.65608e-014	-9.82442e-015	-3.37812e-015	-6.89848e-015	-4.64257e-016	2.19832e-015	-6.62855e-015	5.54138e-015	7.3068e-015
8.75431e-015	8.81814e-015	-2.11512e-015	5.13601e-016	9.67598e-016	-4.17308e-015	4.3049e-015	4.224e-015	-2.48399e-016	2.24043e-015	-1.87953e-015	-2.93223e-015	-9.42859e-015	-7.81914e-016	5.05871e-015	-1.86305e-015	-1.55964e-014	-9.17989e-015	-2.75431e-015	-6.24969e-015	-2.08098e-016	2.28231e-015	-6.31754e-015	5.61616e-015	7.36218e-015
8.78583e-015	8.84633e-015	-1.86783e-015	8.07715e-016	1.50337e-015	-4.16192e-015	4.25364e-015	4.50993e-015	-1.44852e-016	2.59668e-015	-1.799e-015	-2.82475e-015	-9.05306e-015	-6.36949e-016	5.41048e-015	-1.51742e-015	-1.46391e-014	-8.53203e-015	-2.13886e-015	-5.60188e-015	4.9182e-017	2.35366e-015	-5.99446e-015	5.67361e-015	7.41557e-015
8.80488e-015	8.86999e-015	-1.6117e-015	1.11817e-015	2.01609e-015	-4.15359e-015	4.16321e-015	4.79104e-015	-5.60206e-017	2.96103e-015	-1.74129e-015	-2.70861e-015	-8.66744e-015	-4.76816e-016	5.74098e-015	-1.18311e-015	-1.36915e-014	-7.88287e-015	-1.53598e-015	-4.95563e-015	3.05748e-016	2.41363e-015	-5.66112e-015	5.71424e-015	7.46758e-015
8.81304e-015	8.89005e-015	-1.34938e-015	1.44352e-015	2.50041e-015	-4.15065e-015	4.03014e-015	5.0652e-015	1.57795e-017	3.3304e-015	-1.7062e-015	-2.58343e-015	-8.27364e-015	-3.02478e-016	6.04712e-015	-8.63118e-016	-1.27549e-014	-7.23389e-015	-9.49505e-016	-4.31157e-015	5.58876e-016	2.46259e-015	-5.31874e-015	5.73863e-015	7.51905e-015
8.81226e-015	8.90778e-015	-1.08334e-015	1.78178e-015	2.95131e-015	-4.15484e-015	3.85199e-015	5.33091e-015	6.8281e-017	3.70183e-015	-1.69389e-015	-2.44863e-015	-7.87349e-015	-1.14589e-016	6.32536e-015	-5.59639e-016	-1.18315e-014	-6.58639e-015	-3.8294e-016	-3.66986e-015	8.06584e-016	2.50162e-015	-4.96895e-015	5.74673e-015	7.57042e-015
8.80432e-015	8.92339e-015	-8.16056e-016	2.13066e-015	3.36358e-015	-4.16804e-015	3.62707e-015	5.5872e-015	9.97015e-017	4.07218e-015	-1.70422e-015	-2.3036e-015	-7.46825e-015	8.56777e-017	6.57254e-015	-2.74832e-016	-1.09227e-014	-5.94239e-015	1.60485e-016	-3.03092e-015	1.04759e-015	2.53103e-015	-4.61318e-015	5.73969e-015	7.6227e-015
8.79171e-015	8.93711e-015	-5.50373e-016	2.48717e-015	3.73247e-015	-4.1925e-015	3.35463e-015	5.83341e-015	1.08365e-016	4.43887e-015	-1.73672e-015	-2.14797e-015	-7.05984e-015	2.95986e-016	6.78532e-015	-1.10134e-017	-1.00294e-014	-5.30346e-015	6.77669e-016	-2.39574e-015	1.27954e-015	2.55211e-015	-4.2537e-015	5.71795e-015	7.67592e-015
8.77663e-015	8.94993e-015	-2.89166e-016	2.84849e-015	4.05437e-015	-4.22918e-015	3.0336e-015	6.06865e-015	9.30356e-017	4.79894e-015	-1.79026e-015	-1.98155e-015	-6.65028e-015	5.14651e-016	6.96146e-015	2.29192e-016	-9.15296e-015	-4.67141e-015	1.16587e-015	-1.76548e-015	1.50083e-015	2.56527e-015	-3.89317e-015	5.68237e-015	7.73161e-015
8.76172e-015	8.96348e-015	-3.46688e-017	3.21142e-015	4.32522e-015	-4.27979e-015	2.66482e-015	6.29204e-015	5.30876e-017	5.15029e-015	-1.86366e-015	-1.80454e-015	-6.2416e-015	7.39642e-016	7.09963e-015	4.44319e-016	-8.2947e-015	-4.04815e-015	1.62247e-015	-1.14059e-015	1.71012e-015	2.57096e-015	-3.53346e-015	5.6343e-015	7.79092e-015
8.74937e-015	8.97899e-015	2.10638e-016	3.57315e-015	4.5419e-015	-4.3453e-015	2.24881e-015	6.50266e-015	-1.21408e-017	5.4907e-015	-1.95532e-015	-1.6167e-015	-5.83505e-015	9.68498e-016	7.19756e-015	6.32195e-016	-7.45544e-015	-3.43536e-015	2.04465e-015	-5.22023e-016	1.90627e-015	2.56983e-015	-3.17666e-015	5.57455e-015	7.85488e-015
8.74153e-015	8.99769e-015	4.44795e-016	3.93059e-015	4.7015e-015	-4.42623e-015	1.78666e-015	6.70004e-015	-1.03582e-016	5.8182e-015	-2.06323e-015	-1.41884e-015	-5.4316e-015	1.19872e-015	7.25349e-015	7.91008e-016	-6.63642e-015	-2.8348e-015	2.43019e-015	8.84125e-017	2.08786e-015	2.56265e-015	-2.82503e-015	5.50409e-015	7.92435e-015
8.74076e-015	9.02088e-015	6.65598e-016	4.28041e-015	4.80259e-015	-4.52334e-015	1.28105e-015	6.88348e-015	-2.2065e-016	6.13071e-015	-2.1851e-015	-1.21063e-015	-5.03357e-015	1.42809e-015	7.26649e-015	9.19557e-016	-5.83915e-015	-2.24865e-015	2.77739e-015	6.89524e-016	2.2541e-015	2.55029e-015	-2.4806e-015	5.42402e-015	8.00104e-015
8.74854e-015	9.04996e-015	8.71238e-016	4.61985e-015	4.84335e-015	-4.63648e-015	7.34598e-016	7.05254e-015	-3.62531e-016	6.42693e-015	-2.31817e-015	-9.92171e-016	-4.64218e-015	1.65315e-015	7.2364e-015	1.01651e-015	-5.06457e-015	-1.67885e-015	3.08496e-015	1.28091e-015	2.40481e-015	2.53366e-015	-2.1455e-015	5.33527e-015	8.085e-015
8.76674e-015	9.08536e-015	1.06017e-015	4.9462e-015	4.82261e-015	-4.76566e-015	1.51003e-016	7.2071e-015	-5.28373e-016	6.70563e-015	-2.45992e-015	-7.64171e-016	-4.25984e-015	1.87143e-015	7.16262e-015	1.08109e-015	-4.31335e-015	-1.12711e-015	3.35148e-015	1.86135e-015	2.53991e-015	2.51386e-015	-1.82205e-015	5.23909e-015	8.17687e-015
8.7975e-015	9.12897e-015	1.23099e-015	5.25611e-015	4.74e-015	-4.91048e-015	-4.66372e-016	7.34745e-015	-7.17584e-016	6.96577e-015	-2.60816e-015	-5.26283e-016	-3.88744e-015	2.08024e-015	7.04554e-015	1.11218e-015	-3.58646e-015	-5.95116e-016	3.57599e-015	2.4295e-015	2.65941e-015	2.49197e-015	-1.51225e-015	5.13674e-015	8.27814e-015
8.84271e-015	9.18216e-015	1.3826e-015	5.54668e-015	4.59539e-015	-5.0698e-015	-1.1137e-015	7.47316e-015	-9.28153e-016	7.20655e-015	-2.76058e-015	-2.79251e-016	-3.52586e-015	2.27725e-015	6.88587e-015	1.10864e-015	-2.884e-015	-8.47235e-017	3.75848e-015	2.98367e-015	2.76298e-015	2.46888e-015	-1.21758e-015	5.02959e-015	8.39015e-015
8.90377e-015	9.24618e-015	1.51416e-015	5.81577e-015	4.38946e-015	-5.24238e-015	-1.78581e-015	7.58455e-015	-1.1585e-015	7.42735e-015	-2.91382e-015	-2.39616e-017	-3.17744e-015	2.4599e-015	6.68488e-015	1.06981e-015	-2.20694e-015	4.01862e-016	3.89863e-015	3.52227e-015	2.85102e-015	2.44533e-015	-9.39904e-016	4.91845e-015	8.51401e-015
8.9815e-015	9.32177e-015	1.62531e-015	6.06126e-015	4.12422e-015	-5.42698e-015	-2.47828e-015	7.6813e-015	-1.40597e-015	7.6279e-015	-3.06465e-015	2.39267e-016	-2.84347e-015	2.62546e-015	6.44398e-015	9.95291e-016	-1.55543e-015	8.63377e-016	3.99656e-015	4.04426e-015	2.92416e-015	2.42163e-015	-6.8054e-016	4.80476e-015	8.65029e-015
9.07683e-015	9.41062e-015	1.71599e-015	6.28101e-015	3.80104e-015	-5.623e-015	-3.1856e-015	7.76351e-015	-1.66777e-015	7.80798e-015	-3.20984e-015	5.0974e-016	-2.52389e-015	2.77109e-015	6.16479e-015	8.85268e-016	-9.29507e-016	1.29812e-015	4.05263e-015	4.54828e-015	2.98322e-015	2.39877e-015	-4.40712e-016	4.68998e-015	8.79946e-015
9.19041e-015	9.51345e-015	1.78637e-015	6.47338e-015	3.42214e-015	-5.8286e-015	-3.90273e-015	7.8313e-015	-1.9418e-015	7.96793e-015	-3.34669e-015	7.86636e-016	-2.21939e-015	2.89456e-015	5.84973e-015	7.39587e-016	-3.29517e-016	1.70457e-015	4.06735e-015	5.03283e-015	3.02965e-015	2.37868e-015	-2.21246e-016	4.57608e-015	8.96194e-015
9.32265e-015	9.63065e-015	1.83717e-015	6.63708e-015	2.99009e-015	-6.04147e-015	-4.62401e-015	7.88478e-015	-2.22552e-015	8.10871e-015	-3.47236e-015	1.06926e-015	-1.93078e-015	2.99369e-015	5.5014e-015	5.59331e-016	2.45026e-016	2.08166e-015	4.0419e-015	5.49641e-015	3.06467e-015	2.36257e-015	-2.28171e-017	4.46415e-015	9.1386e-015
9.47351e-015	9.76304e-015	1.86882e-015	6.77123e-015	2.50807e-015	-6.25943e-015	-5.34401e-015	7.92432e-015	-2.51593e-015	8.23131e-015	-3.58446e-015	1.35646e-015	-1.65856e-015	3.06597e-015	5.12224e-015	3.4547e-016	7.93341e-016	2.42806e-015	3.9776e-015	5.93812e-015	3.08982e-015	2.35131e-015	1.53754e-016	4.35583e-015	9.33008e-015
9.64326e-015	9.91193e-015	1.88219e-015	6.87483e-015	1.98012e-015	-6.48012e-015	-6.05728e-015	7.95012e-015	-2.80939e-015	8.33644e-015	-3.68048e-015	1.64782e-015	-1.40309e-015	3.11016e-015	4.7155e-015	9.81573e-017	1.31534e-015	2.74252e-015	3.87528e-015	6.3571e-015	3.10685e-015	2.34573e-015	3.081e-016	4.25298e-015	9.53646e-015
9.83135e-015	1.00778e-014	1.87772e-015	6.94837e-015	1.40991e-015	-6.70178e-015	-6.75787e-015	7.96384e-015	-3.10269e-015	8.42511e-015	-3.75766e-015	1.9426e-015	-1.16465e-015	3.125e-015	4.28366e-015	-1.81484e-016	1.81091e-015	3.02388e-015	3.7367e-015	6.75233e-015	3.11781e-015	2.34754e-015	4.40789e-016	4.15753e-015	9.75759e-015
1.00373e-014	1.02607e-014	1.85659e-015	6.99161e-015	8.01851e-016	-6.92192e-015	-7.44046e-015	7.96571e-015	-3.39268e-015	8.49893e-015	-3.81359e-015	2.24033e-015	-9.43669e-016	3.10949e-015	3.82965e-015	-4.92728e-016	2.28073e-015	3.27126e-015	3.56281e-015	7.12314e-015	3.12449e-015	2.35756e-015	5.52116e-016	4.07048e-015	9.99263e-015
1.02602e-014	1.04603e-014	1.82002e-015	7.00527e-015	1.60833e-016	-7.1381e-015	-8.09995e-015	7.95516e-015	-3.67621e-015	8.55987e-015	-3.84636e-015	2.5405e-015	-7.39347e-016	3.06258e-015	3.35723e-015	-8.34604e-016	2.72547e-015	3.48444e-015	3.35634e-015	7.46847e-015	3.12897e-015	2.37745e-015	6.42289e-016	3.99326e-015	1.02417e-014
1.0499e-014	1.06765e-014	1.76908e-015	6.98919e-015	-5.08488e-016	-7.34813e-015	-8.7323e-015	7.93285e-015	-3.95013e-015	8.60923e-015	-3.85437e-015	2.84272e-015	-5.51327e-016	2.98348e-015	2.87005e-015	-1.20586e-015	3.1456e-015	3.66271e-015	3.11931e-015	7.78831e-015	3.13356e-015	2.40852e-015	7.12384e-016	3.92739e-015	1.05046e-014
1.07526e-014	1.09098e-014	1.70541e-015	6.9451e-015	-1.2014e-015	-7.55045e-015	-9.3326e-015	7.89944e-015	-4.21126e-015	8.64886e-015	-3.83659e-015	3.14679e-015	-3.78764e-016	2.87163e-015	2.37091e-015	-1.60505e-015	3.54208e-015	3.80586e-015	2.85381e-015	8.0814e-015	3.14075e-015	2.4519e-015	7.63562e-016	3.87456e-015	1.07803e-014
1.10192e-014	1.11599e-014	1.6303e-015	6.87377e-015	-1.91273e-015	-7.74273e-015	-9.89714e-015	7.85557e-015	-4.45672e-015	8.68076e-015	-3.79191e-015	3.45202e-015	-2.21298e-016	2.72684e-015	1.86341e-015	-2.03031e-015	3.91577e-015	3.91376e-015	2.56174e-015	8.34804e-015	3.15284e-015	2.50876e-015	7.97657e-016	3.83643e-015	1.10683e-014
1.12973e-014	1.14263e-014	1.54524e-015	6.77751e-015	-2.63763e-015	-7.92358e-015	-1.04224e-014	7.80151e-015	-4.68453e-015	8.70673e-015	-3.7195e-015	3.75827e-015	-7.86474e-017	2.54955e-015	1.35053e-015	-2.47953e-015	4.26828e-015	3.98683e-015	2.24585e-015	8.58843e-015	3.1713e-015	2.58071e-015	8.16006e-016	3.81506e-015	1.13674e-014
1.15852e-014	1.17085e-014	1.45182e-015	6.65792e-015	-3.37136e-015	-8.0915e-015	-1.09052e-014	7.7376e-015	-4.89239e-015	8.72869e-015	-3.61902e-015	4.06528e-015	5.01599e-017	2.34014e-015	8.35008e-016	-2.9516e-015	4.59995e-015	4.02582e-015	1.90877e-015	8.80324e-015	3.1981e-015	2.66869e-015	8.20365e-016	3.81137e-015	1.16763e-014
1.1881e-014	1.20053e-014	1.35096e-015	6.51735e-015	-4.10955e-015	-8.24503e-015	-1.13428e-014	7.66444e-015	-5.07859e-015	8.74856e-015	-3.49072e-015	4.37238e-015	1.6664e-016	2.09899e-015	3.20228e-016	-3.44501e-015	4.91231e-015	4.03098e-015	1.55221e-015	8.9928e-015	3.23459e-015	2.77404e-015	8.13395e-016	3.82703e-015	1.19938e-014
1.21837e-014	1.23157e-014	1.24461e-015	6.35776e-015	-4.84734e-015	-8.38222e-015	-1.17333e-014	7.58231e-015	-5.24116e-015	8.76862e-015	-3.33501e-015	4.67964e-015	2.72363e-016	1.82688e-015	-1.9114e-016	-3.95748e-015	5.20609e-015	4.00258e-015	1.17729e-015	9.158e-015	3.28235e-015	2.89776e-015	7.97107e-016	3.8631e-015	1.23183e-014
1.24911e-014	1.26387e-014	1.13323e-015	6.18189e-015	-5.57943e-015	-8.50309e-015	-1.20755e-014	7.49131e-015	-5.37843e-015	8.79076e-015	-3.15208e-015	4.98689e-015	3.69007e-016	1.52516e-015	-6.97082e-016	-4.4876e-015	5.48239e-015	3.94228e-015	7.86538e-016	9.29994e-015	3.34324e-015	3.04069e-015	7.74571e-016	3.921e-015	1.26485e-014
1.28003e-014	1.29732e-014	1.01903e-015	5.99276e-015	-6.30106e-015	-8.6073e-015	-1.23685e-014	7.39211e-015	-5.48914e-015	8.81735e-015	-2.94273e-015	5.29372e-015	4.58072e-016	1.19503e-015	-1.19508e-015	-5.03306e-015	5.74241e-015	3.85146e-015	3.82566e-016	9.42026e-015	3.41842e-015	3.20378e-015	7.4832e-016	4.00143e-015	1.29837e-014
1.31096e-014	1.33177e-014	9.02617e-016	5.79246e-015	-7.00889e-015	-8.69366e-015	-1.2612e-014	7.28503e-015	-5.57246e-015	8.84992e-015	-2.70816e-015	5.60054e-015	5.41523e-016	8.38329e-016	-1.68304e-015	-5.59261e-015	5.98697e-015	3.73228e-015	-3.20931e-017	9.5201e-015	3.50862e-015	3.38809e-015	7.21379e-016	4.1057e-015	1.33221e-014
1.34173e-014	1.36704e-014	7.85182e-016	5.5837e-015	-7.6991e-015	-8.76216e-015	-1.28063e-014	7.17002e-015	-5.62777e-015	8.88957e-015	-2.44992e-015	5.90779e-015	6.20645e-016	4.57142e-016	-2.15902e-015	-6.165e-015	6.21864e-015	3.58645e-015	-4.55739e-016	9.60175e-015	3.61506e-015	3.5943e-015	6.97078e-016	4.23413e-015	1.36619e-014
1.37222e-014	1.40299e-014	6.67706e-016	5.36934e-015	-8.3679e-015	-8.81314e-015	-1.29524e-014	7.04779e-015	-5.65525e-015	8.93868e-015	-2.17021e-015	6.21554e-015	6.97735e-016	5.31205e-017	-2.6219e-015	-6.74795e-015	6.43851e-015	3.4167e-015	-8.85871e-016	9.66714e-015	3.73849e-015	3.82318e-015	6.78203e-016	4.38729e-015	1.4001e-014
1.40223e-014	1.4395e-014	5.50829e-016	5.15152e-015	-9.01191e-015	-8.84646e-015	-1.30516e-014	6.91865e-015	-5.65492e-015	8.99885e-015	-1.87061e-015	6.52352e-015	7.7442e-016	-3.70928e-016	-3.06998e-015	-7.33935e-015	6.64861e-015	3.22547e-015	-1.31994e-015	9.71904e-015	3.87821e-015	4.07524e-015	6.67799e-016	4.56563e-015	1.43374e-014
1.43152e-014	1.47642e-014	4.35334e-016	4.93321e-015	-9.62731e-015	-8.8636e-015	-1.31062e-014	6.7829e-015	-5.62628e-015	9.07135e-015	-1.55344e-015	6.83244e-015	8.52262e-016	-8.12196e-016	-3.50217e-015	-7.93763e-015	6.85073e-015	3.01471e-015	-1.75625e-015	9.76017e-015	4.03503e-015	4.35056e-015	6.69047e-016	4.76939e-015	1.46697e-014
1.46e-014	1.51356e-014	3.21298e-016	4.71642e-015	-1.02119e-014	-8.86493e-015	-1.3119e-014	6.64086e-015	-5.57067e-015	9.15767e-015	-1.22117e-015	7.14258e-015	9.33546e-016	-1.26885e-015	-3.918e-015	-8.54072e-015	7.04575e-015	2.78742e-015	-2.19356e-015	9.79277e-015	4.20865e-015	4.64955e-015	6.84807e-016	4.99806e-015	1.49958e-014
1.48761e-014	1.55067e-014	2.09751e-016	4.50377e-015	-1.07632e-014	-8.85146e-015	-1.30927e-014	6.49263e-015	-5.48951e-015	9.25827e-015	-8.76667e-016	7.45349e-015	1.01949e-015	-1.73837e-015	-4.31709e-015	-9.14646e-015	7.23542e-015	2.54686e-015	-2.62984e-015	9.81971e-015	4.39867e-015	4.97234e-015	7.18308e-016	5.25127e-015	1.53144e-014
1.51428e-014	1.58758e-014	1.00492e-016	4.29705e-015	-1.12796e-014	-8.82426e-015	-1.30313e-014	6.33823e-015	-5.38441e-015	9.37432e-015	-5.22551e-016	7.76532e-015	1.11145e-015	-2.21842e-015	-4.69977e-015	-9.75385e-015	7.42119e-015	2.29663e-015	-3.06328e-015	9.84382e-015	4.6043e-015	5.31901e-015	7.71969e-016	5.52927e-015	1.56241e-014
1.53985e-014	1.62412e-014	-6.4423e-018	4.09881e-015	-1.17596e-014	-8.78505e-015	-1.29393e-014	6.17792e-015	-5.25719e-015	9.50665e-015	-1.61022e-016	8.07867e-015	1.21152e-015	-2.70687e-015	-5.06652e-015	-1.03608e-014	7.60499e-015	2.03928e-015	-3.49247e-015	9.86829e-015	4.8241e-015	5.68868e-015	8.48787e-016	5.83164e-015	1.59235e-014
1.56429e-014	1.66014e-014	-1.107e-016	3.91071e-015	-1.22014e-014	-8.73567e-015	-1.28204e-014	6.01266e-015	-5.10969e-015	9.6559e-015	2.05475e-016	8.39361e-015	1.32123e-015	-3.20099e-015	-5.41769e-015	-1.09663e-014	7.78895e-015	1.77858e-015	-3.91567e-015	9.89616e-015	5.05728e-015	6.08118e-015	9.52056e-016	6.15717e-015	1.62108e-014
1.58754e-014	1.69546e-014	-2.12654e-016	3.73443e-015	-1.26042e-014	-8.67841e-015	-1.26788e-014	5.84334e-015	-4.94442e-015	9.82247e-015	5.73913e-016	8.71009e-015	1.44193e-015	-3.69841e-015	-5.75381e-015	-1.15688e-014	7.9744e-015	1.51819e-015	-4.33221e-015	9.93077e-015	5.30157e-015	6.49524e-015	1.08353e-015	6.5047e-015	1.64845e-014
1.60956e-014	1.72989e-014	-3.12744e-016	3.57135e-015	-1.29682e-014	-8.61456e-015	-1.25194e-014	5.66999e-015	-4.76394e-015	1.00063e-014	9.4117e-016	9.02814e-015	1.57412e-015	-4.19608e-015	-6.07503e-015	-1.2167e-014	8.16302e-015	1.26174e-015	-4.74053e-015	9.97527e-015	5.55561e-015	6.92998e-015	1.24516e-015	6.8734e-015	1.67437e-014
1.6304e-014	1.76325e-014	-4.11516e-016	3.42257e-015	-1.32934e-014	-8.54628e-015	-1.2347e-014	5.49309e-015	-4.57165e-015	1.02077e-014	1.30478e-015	9.34786e-015	1.71877e-015	-4.69186e-015	-6.38256e-015	-1.27589e-014	8.35531e-015	1.01226e-015	-5.13911e-015	1.00321e-014	5.81729e-015	7.3845e-015	1.43863e-015	7.26145e-015	1.69873e-014
1.65013e-014	1.79538e-014	-5.09655e-016	3.28846e-015	-1.35796e-014	-8.47602e-015	-1.2167e-014	5.31317e-015	-4.36966e-015	1.04263e-014	1.66248e-015	9.66923e-015	1.87744e-015	-5.1837e-015	-6.67736e-015	-1.33429e-014	8.55276e-015	7.72614e-016	-5.52676e-015	1.01044e-014	6.08457e-015	7.85749e-015	1.66543e-015	7.66767e-015	1.72147e-014
1.66878e-014	1.82615e-014	-6.07931e-016	3.17008e-015	-1.38272e-014	-8.40535e-015	-1.19839e-014	5.13092e-015	-4.161e-015	1.06619e-014	2.01185e-015	9.9922e-015	2.05089e-015	-5.66884e-015	-6.95991e-015	-1.39177e-014	8.75694e-015	5.45968e-016	-5.90218e-015	1.01953e-014	6.35561e-015	8.34787e-015	1.92667e-015	8.09006e-015	1.74254e-014
1.68644e-014	1.85544e-014	-7.06599e-016	3.06671e-015	-1.40371e-014	-8.33651e-015	-1.1803e-014	4.94779e-015	-3.9479e-015	1.09137e-014	2.35053e-015	1.0317e-014	2.23946e-015	-6.14552e-015	-7.23214e-015	-1.4482e-014	8.96853e-015	3.35503e-016	-6.26452e-015	1.03069e-014	6.62875e-015	8.85401e-015	2.22329e-015	8.52687e-015	1.7619e-014
1.70319e-014	1.88312e-014	-8.06199e-016	2.9786e-015	-1.42104e-014	-8.27223e-015	-1.16292e-014	4.76402e-015	-3.73335e-015	1.11811e-014	2.67707e-015	1.06427e-014	2.44326e-015	-6.61151e-015	-7.49534e-015	-1.50345e-014	9.18898e-015	1.4424e-016	-6.61218e-015	1.04416e-014	6.90162e-015	9.3742e-015	2.55566e-015	8.97639e-015	1.77945e-014
1.71918e-014	1.90911e-014	-9.07518e-016	2.90502e-015	-1.4349e-014	-8.21347e-015	-1.14681e-014	4.58002e-015	-3.52046e-015	1.14633e-014	2.98945e-015	1.09689e-014	2.6626e-015	-7.06535e-015	-7.7509e-015	-1.55733e-014	9.41855e-015	-2.52404e-017	-6.94421e-015	1.06015e-014	7.17196e-015	9.90635e-015	2.92362e-015	9.43662e-015	1.7952e-014
1.73459e-014	1.93334e-014	-1.01144e-015	2.8454e-015	-1.44551e-014	-8.1626e-015	-1.13239e-014	4.39687e-015	-3.31182e-015	1.17594e-014	3.2854e-015	1.12961e-014	2.89816e-015	-7.50518e-015	-8.00008e-015	-1.60971e-014	9.65788e-015	-1.70866e-016	-7.2603e-015	1.07883e-014	7.43694e-015	1.04484e-014	3.32667e-015	9.90555e-015	1.80915e-014
1.74954e-014	1.95573e-014	-1.11925e-015	2.79855e-015	-1.45295e-014	-8.12148e-015	-1.12016e-014	4.21498e-015	-3.10974e-015	1.20685e-014	3.56433e-015	1.16232e-014	3.14965e-015	-7.92964e-015	-8.24393e-015	-1.6605e-014	9.90742e-015	-2.90736e-016	-7.55961e-015	1.10039e-014	7.69484e-015	1.09985e-014	3.76426e-015	1.0381e-014	1.8213e-014
1.76411e-014	1.97619e-014	-1.23169e-015	2.76335e-015	-1.45745e-014	-8.09154e-015	-1.11048e-014	4.03522e-015	-2.91687e-015	1.23894e-014	3.82535e-015	1.19494e-014	3.41624e-015	-8.33735e-015	-8.48386e-015	-1.70958e-014	1.01671e-014	-3.83352e-016	-7.84179e-015	1.12489e-014	7.944e-015	1.15547e-014	4.23531e-015	1.08614e-014	1.83175e-014
1.77849e-014	1.99469e-014	-1.3492e-015	2.73861e-015	-1.45923e-014	-8.07416e-015	-1.10377e-014	3.8594e-015	-2.73577e-015	1.27208e-014	4.06716e-015	1.22749e-014	3.69645e-015	-8.72738e-015	-8.72102e-015	-1.75677e-014	1.04365e-014	-4.47393e-016	-8.10629e-015	1.1525e-014	8.18239e-015	1.21146e-014	4.73799e-015	1.13445e-014	1.84052e-014
1.79287e-014	2.01129e-014	-1.4723e-015	2.7225e-015	-1.45855e-014	-8.07083e-015	-1.10037e-014	3.6882e-015	-2.56855e-015	1.30611e-014	4.28943e-015	1.25992e-014	3.98945e-015	-9.09946e-015	-8.95654e-015	-1.80194e-014	1.07156e-014	-4.81754e-016	-8.35227e-015	1.18327e-014	8.40815e-015	1.26768e-014	5.27041e-015	1.18282e-014	1.84769e-014
1.80737e-014	2.02597e-014	-1.60201e-015	2.71308e-015	-1.45569e-014	-8.0827e-015	-1.10057e-014	3.52225e-015	-2.41714e-015	1.34091e-014	4.49198e-015	1.29216e-014	4.29453e-015	-9.45269e-015	-9.19116e-015	-1.84496e-014	1.10041e-014	-4.85842e-016	-8.57931e-015	1.21722e-014	8.61931e-015	1.3239e-014	5.83036e-015	1.23102e-014	1.85342e-014
1.82216e-014	2.03875e-014	-1.73844e-015	2.7082e-015	-1.45097e-014	-8.11122e-015	-1.1047e-014	3.36222e-015	-2.28387e-015	1.37635e-014	4.67449e-015	1.32418e-014	4.61081e-015	-9.78595e-015	-9.42588e-015	-1.88574e-014	1.13013e-014	-4.59356e-016	-8.78741e-015	1.25429e-014	8.81393e-015	1.37987e-014	6.41564e-015	1.27891e-014	1.85776e-014
1.83741e-014	2.04964e-014	-1.88245e-015	2.70577e-015	-1.44462e-014	-8.15712e-015	-1.11301e-014	3.20859e-015	-2.17033e-015	1.41226e-014	4.83757e-015	1.35589e-014	4.93679e-015	-1.00993e-014	-9.66099e-015	-1.92417e-014	1.16068e-014	-4.02198e-016	-8.97663e-015	1.29447e-014	8.99081e-015	1.43538e-014	7.02334e-015	1.32625e-014	1.8609e-014
1.85324e-014	2.05868e-014	-2.03483e-015	2.70336e-015	-1.43695e-014	-8.22033e-015	-1.12566e-014	3.06259e-015	-2.07756e-015	1.44844e-014	4.98198e-015	1.38723e-014	5.2707e-015	-1.0393e-014	-9.89757e-015	-1.9601e-014	1.19198e-014	-3.1533e-016	-9.1469e-015	1.33764e-014	9.14916e-015	1.49026e-014	7.65039e-015	1.37286e-014	1.863e-014
1.86977e-014	2.06594e-014	-2.19606e-015	2.69813e-015	-1.42823e-014	-8.30123e-015	-1.14283e-014	2.92546e-015	-2.00676e-015	1.48475e-014	5.10802e-015	1.41811e-014	5.61071e-015	-1.06671e-014	-1.01357e-014	-1.99346e-014	1.22396e-014	-2.00078e-016	-9.29787e-015	1.38368e-014	9.28825e-015	1.54433e-014	8.29345e-015	1.4186e-014	1.86425e-014
1.88719e-014	2.07153e-014	-2.36698e-015	2.68793e-015	-1.41874e-014	-8.39991e-015	-1.16455e-014	2.79834e-015	-1.95852e-015	1.52099e-014	5.21632e-015	1.44847e-014	5.95582e-015	-1.09222e-014	-1.03761e-014	-2.02418e-014	1.25654e-014	-5.72425e-017	-9.43029e-015	1.43245e-014	9.40731e-015	1.59736e-014	8.94884e-015	1.46333e-014	1.86484e-014
1.90566e-014	2.0755e-014	-2.54868e-015	2.66995e-015	-1.40877e-014	-8.51644e-015	-1.19095e-014	2.68176e-015	-1.93303e-015	1.55703e-014	5.30805e-015	1.47825e-014	6.30405e-015	-1.11583e-014	-1.06189e-014	-2.05216e-014	1.28956e-014	1.10986e-016	-9.54448e-015	1.48382e-014	9.50605e-015	1.64929e-014	9.61292e-015	1.50692e-014	1.86485e-014
1.92525e-014	2.07791e-014	-2.74113e-015	2.64251e-015	-1.39864e-014	-8.65112e-015	-1.22206e-014	2.57623e-015	-1.93071e-015	1.59269e-014	5.38421e-015	1.5074e-014	6.65313e-015	-1.13759e-014	-1.08639e-014	-2.07737e-014	1.32294e-014	3.02909e-016	-9.64099e-015	1.53759e-014	9.5844e-015	1.69991e-014	1.02821e-014	1.54925e-014	1.86455e-014
1.94606e-014	2.0789e-014	-2.94484e-015	2.60282e-015	-1.38868e-014	-8.80365e-015	-1.25775e-014	2.4827e-015	-1.95149e-015	1.62782e-014	5.44595e-015	1.53586e-014	7.00172e-015	-1.15763e-014	-1.11109e-014	-2.0997e-014	1.35658e-014	5.15968e-016	-9.72095e-015	1.59352e-014	9.64269e-015	1.7491e-014	1.09524e-014	1.59019e-014	1.86411e-014
1.96811e-014	2.07859e-014	-3.16023e-015	2.54861e-015	-1.3792e-014	-8.97349e-015	-1.29802e-014	2.40211e-015	-1.99482e-015	1.6622e-014	5.49499e-015	1.56355e-014	7.34808e-015	-1.17603e-014	-1.13603e-014	-2.11909e-014	1.3904e-014	7.47495e-016	-9.78438e-015	1.65133e-014	9.68173e-015	1.79675e-014	1.16199e-014	1.62966e-014	1.86375e-014
1.99143e-014	2.07706e-014	-3.38744e-015	2.47763e-015	-1.37042e-014	-9.16e-015	-1.34272e-014	2.33487e-015	-2.05964e-015	1.69573e-014	5.53271e-015	1.59042e-014	7.68998e-015	-1.19287e-014	-1.1611e-014	-2.13552e-014	1.42425e-014	9.94099e-016	-9.8329e-015	1.71076e-014	9.70231e-015	1.8427e-014	1.22804e-014	1.66756e-014	1.86367e-014
2.01604e-014	2.07443e-014	-3.62621e-015	2.38776e-015	-1.36266e-014	-9.36236e-015	-1.39165e-014	2.28192e-015	-2.1453e-015	1.72824e-014	5.56052e-015	1.61639e-014	8.02624e-015	-1.20829e-014	-1.18625e-014	-2.14897e-014	1.45807e-014	1.2527e-015	-9.86796e-015	1.77157e-014	9.70521e-015	1.88689e-014	1.29303e-014	1.70383e-014	1.864e-014
2.0419e-014	2.07075e-014	-3.87625e-015	2.27688e-015	-1.35623e-014	-9.57922e-015	-1.44465e-014	2.24353e-015	-2.25098e-015	1.75956e-014	5.57944e-015	1.64144e-014	8.35502e-015	-1.2224e-014	-1.21148e-014	-2.15941e-014	1.49173e-014	1.51934e-015	-9.89048e-015	1.8335e-014	9.69153e-015	1.92925e-014	1.35656e-014	1.73849e-014	1.86495e-014
2.06899e-014	2.06615e-014	-4.13814e-015	2.1427e-015	-1.35134e-014	-9.80947e-015	-1.50149e-014	2.21932e-015	-2.37534e-015	1.78957e-014	5.59142e-015	1.66551e-014	8.67451e-015	-1.23531e-014	-1.23675e-014	-2.16685e-014	1.52516e-014	1.79141e-015	-9.90178e-015	1.89619e-014	9.66259e-015	1.96976e-014	1.41825e-014	1.77153e-014	1.86671e-014
2.09725e-014	2.06084e-014	-4.41222e-015	1.98416e-015	-1.34821e-014	-1.00526e-014	-1.56194e-014	2.20907e-015	-2.51677e-015	1.81819e-014	5.59769e-015	1.68855e-014	8.98383e-015	-1.24713e-014	-1.262e-014	-2.17141e-014	1.55827e-014	2.06441e-015	-9.90334e-015	1.95935e-014	9.62036e-015	2.00837e-014	1.47776e-014	1.8029e-014	1.86951e-014
2.12652e-014	2.0549e-014	-4.69845e-015	1.79917e-015	-1.34715e-014	-1.03081e-014	-1.6257e-014	2.21302e-015	-2.67377e-015	1.84526e-014	5.59983e-015	1.7105e-014	9.28141e-015	-1.25803e-014	-1.28717e-014	-2.17306e-014	1.59094e-014	2.3346e-015	-9.8971e-015	2.02272e-014	9.56635e-015	2.04508e-014	1.53477e-014	1.83257e-014	1.8735e-014
2.15674e-014	2.04848e-014	-4.99647e-015	1.58705e-015	-1.34832e-014	-1.05748e-014	-1.69246e-014	2.23141e-015	-2.84455e-015	1.87059e-014	5.59861e-015	1.7314e-014	9.56546e-015	-1.26816e-014	-1.31218e-014	-2.17197e-014	1.62303e-014	2.59833e-015	-9.88504e-015	2.08593e-014	9.50196e-015	2.07992e-014	1.58896e-014	1.86059e-014	1.87879e-014
2.18785e-014	2.04167e-014	-5.30641e-015	1.34684e-015	-1.35196e-014	-1.08516e-014	-1.76183e-014	2.26313e-015	-3.0277e-015	1.89415e-014	5.5952e-015	1.7512e-014	9.83461e-015	-1.2777e-014	-1.33703e-014	-2.1683e-014	1.65455e-014	2.85146e-015	-9.86961e-015	2.14864e-014	9.42887e-015	2.11288e-014	1.64009e-014	1.887e-014	1.8855e-014
2.21963e-014	2.0346e-014	-5.62811e-015	1.07754e-015	-1.3582e-014	-1.11376e-014	-1.83338e-014	2.30786e-015	-3.22137e-015	1.91582e-014	5.59063e-015	1.76988e-014	1.00881e-014	-1.28676e-014	-1.3617e-014	-2.16215e-014	1.68537e-014	3.09051e-015	-9.85267e-015	2.21055e-014	9.34984e-015	2.14397e-014	1.68787e-014	1.91187e-014	1.89378e-014
2.25192e-014	2.02737e-014	-5.96189e-015	7.78717e-016	-1.36723e-014	-1.14317e-014	-1.90676e-014	2.36454e-015	-3.42304e-015	1.93551e-014	5.5861e-015	1.78739e-014	1.03251e-014	-1.2955e-014	-1.38613e-014	-2.15368e-014	1.71555e-014	3.31134e-015	-9.83632e-015	2.27136e-014	9.26596e-015	2.17326e-014	1.73208e-014	1.93523e-014	1.90372e-014
2.28459e-014	2.02005e-014	-6.30718e-015	4.49885e-016	-1.37922e-014	-1.17337e-014	-1.98168e-014	2.43204e-015	-3.63101e-015	1.9531e-014	5.58195e-015	1.80374e-014	1.05446e-014	-1.3041e-014	-1.41029e-014	-2.14309e-014	1.745e-014	3.51051e-015	-9.8228e-015	2.33071e-014	9.17955e-015	2.20079e-014	1.77258e-014	1.95704e-014	1.91531e-014
2.31733e-014	2.01269e-014	-6.66355e-015	9.13969e-017	-1.39432e-014	-1.20427e-014	-2.05768e-014	2.50967e-015	-3.84312e-015	1.96857e-014	5.57929e-015	1.81893e-014	1.07463e-014	-1.31265e-014	-1.43419e-014	-2.1305e-014	1.7737e-014	3.68487e-015	-9.81438e-015	2.38836e-014	9.09222e-015	2.22665e-014	1.80924e-014	1.97739e-014	1.92863e-014
2.34995e-014	2.0054e-014	-7.03052e-015	-2.96608e-016	-1.4126e-014	-1.23582e-014	-2.13436e-014	2.59665e-015	-4.0567e-015	1.98181e-014	5.57898e-015	1.8329e-014	1.09291e-014	-1.32129e-014	-1.45782e-014	-2.11621e-014	1.80166e-014	3.83128e-015	-9.81341e-015	2.44405e-014	9.00599e-015	2.2509e-014	1.84192e-014	1.99631e-014	1.94366e-014
2.38229e-014	1.99825e-014	-7.40827e-015	-7.13314e-016	-1.43416e-014	-1.26798e-014	-2.21134e-014	2.69124e-015	-4.26993e-015	1.99274e-014	5.58115e-015	1.84564e-014	1.10934e-014	-1.33022e-014	-1.48117e-014	-2.10052e-014	1.82895e-014	3.94651e-015	-9.82238e-015	2.49744e-014	8.9224e-015	2.27359e-014	1.87054e-014	2.01384e-014	1.96036e-014
2.41407e-014	1.99127e-014	-7.79608e-015	-1.15804e-015	-1.459e-014	-1.30067e-014	-2.28828e-014	2.79204e-015	-4.48114e-015	2.0014e-014	5.58571e-015	1.85719e-014	1.12393e-014	-1.33954e-014	-1.50423e-014	-2.08369e-014	1.85552e-014	4.02828e-015	-9.84322e-015	2.54831e-014	8.84303e-015	2.29478e-014	1.89507e-014	2.03e-014	1.9787e-014
2.44501e-014	1.98454e-014	-8.19354e-015	-1.62956e-015	-1.48724e-014	-1.33384e-014	-2.36479e-014	2.89761e-015	-4.68829e-015	2.0078e-014	5.59293e-015	1.86754e-014	1.13666e-014	-1.34927e-014	-1.52696e-014	-2.06605e-014	1.88143e-014	4.07446e-015	-9.87809e-015	2.59643e-014	8.76939e-015	2.31453e-014	1.9155e-014	2.04487e-014	1.99865e-014
2.47485e-014	1.9781e-014	-8.60016e-015	-2.1267e-015	-1.51887e-014	-1.36746e-014	-2.4405e-014	3.00658e-015	-4.8903e-015	2.01189e-014	5.603e-015	1.87671e-014	1.1476e-014	-1.35957e-014	-1.54946e-014	-2.04796e-014	1.9067e-014	4.08299e-015	-9.92937e-015	2.64164e-014	8.70301e-015	2.33292e-014	1.9319e-014	2.0584e-014	2.02014e-014
2.50341e-014	1.97199e-014	-9.01563e-015	-2.64793e-015	-1.55383e-014	-1.40155e-014	-2.51508e-014	3.11656e-015	-5.0849e-015	2.01369e-014	5.61563e-015	1.88475e-014	1.15686e-014	-1.37056e-014	-1.57182e-014	-2.02973e-014	1.93132e-014	4.05195e-015	-9.99898e-015	2.68379e-014	8.64452e-015	2.35006e-014	1.94435e-014	2.07064e-014	2.04299e-014
2.53046e-014	1.96624e-014	-9.43868e-015	-3.19121e-015	-1.59212e-014	-1.43603e-014	-2.58814e-014	3.22554e-015	-5.27129e-015	2.01326e-014	5.6311e-015	1.89163e-014	1.16441e-014	-1.38231e-014	-1.59405e-014	-2.01169e-014	1.95537e-014	3.98054e-015	-1.00888e-014	2.72277e-014	8.59509e-015	2.366e-014	1.953e-014	2.08158e-014	2.06704e-014
2.55571e-014	1.96086e-014	-9.86825e-015	-3.75476e-015	-1.63367e-014	-1.47093e-014	-2.65938e-014	3.33215e-015	-5.44762e-015	2.01061e-014	5.64887e-015	1.89733e-014	1.17037e-014	-1.39491e-014	-1.61621e-014	-1.99421e-014	1.97891e-014	3.86805e-015	-1.02011e-014	2.75839e-014	8.55539e-015	2.38075e-014	1.95795e-014	2.09124e-014	2.09217e-014
2.57899e-014	1.95589e-014	-1.0303e-014	-4.33535e-015	-1.67843e-014	-1.50624e-014	-2.72841e-014	3.43489e-015	-5.6115e-015	2.00579e-014	5.66902e-015	1.90186e-014	1.17489e-014	-1.40841e-014	-1.6384e-014	-1.97768e-014	2.00197e-014	3.71371e-015	-1.03375e-014	2.79051e-014	8.52574e-015	2.39437e-014	1.95938e-014	2.09963e-014	2.11816e-014
2.60008e-014	1.95127e-014	-1.07418e-014	-4.93005e-015	-1.72632e-014	-1.54193e-014	-2.79504e-014	3.53171e-015	-5.76157e-015	1.99893e-014	5.69125e-015	1.90524e-014	1.17808e-014	-1.42298e-014	-1.66065e-014	-1.96255e-014	2.02462e-014	3.51748e-015	-1.04998e-014	2.81904e-014	8.50623e-015	2.40691e-014	1.95751e-014	2.10671e-014	2.1448e-014
2.61881e-014	1.94704e-014	-1.11842e-014	-5.5361e-015	-1.77718e-014	-1.57793e-014	-2.85904e-014	3.62068e-015	-5.89657e-015	1.99013e-014	5.71553e-015	1.90751e-014	1.18004e-014	-1.43854e-014	-1.68306e-014	-1.94919e-014	2.04687e-014	3.27926e-015	-1.06889e-014	2.84397e-014	8.49737e-015	2.41843e-014	1.95252e-014	2.11248e-014	2.17182e-014
2.63504e-014	1.9432e-014	-1.16292e-014	-6.15076e-015	-1.83092e-014	-1.61422e-014	-2.92021e-014	3.70038e-015	-6.01652e-015	1.97949e-014	5.74169e-015	1.90868e-014	1.18096e-014	-1.45516e-014	-1.70577e-014	-1.93801e-014	2.0687e-014	3.00074e-015	-1.09059e-014	2.86525e-014	8.49771e-015	2.42901e-014	1.94467e-014	2.11691e-014	2.19893e-014
2.64862e-014	1.9397e-014	-1.20756e-014	-6.77072e-015	-1.88738e-014	-1.65077e-014	-2.97829e-014	3.76932e-015	-6.12059e-015	1.96711e-014	5.76999e-015	1.90878e-014	1.18094e-014	-1.47291e-014	-1.72882e-014	-1.92941e-014	2.09022e-014	2.68286e-015	-1.11516e-014	2.88285e-014	8.50729e-015	2.43868e-014	1.93427e-014	2.12002e-014	2.22593e-014
2.6594e-014	1.93659e-014	-1.25214e-014	-7.39289e-015	-1.9464e-014	-1.68763e-014	-3.03311e-014	3.82608e-015	-6.20795e-015	1.95313e-014	5.80003e-015	1.90782e-014	1.18013e-014	-1.49174e-014	-1.75232e-014	-1.92376e-014	2.11148e-014	2.32707e-015	-1.14267e-014	2.89677e-014	8.52545e-015	2.44741e-014	1.9216e-014	2.12173e-014	2.25251e-014
2.66732e-014	1.93382e-014	-1.29651e-014	-8.01398e-015	-2.00769e-014	-1.7247e-014	-3.08457e-014	3.86927e-015	-6.2773e-015	1.9377e-014	5.83162e-015	1.9058e-014	1.1787e-014	-1.51165e-014	-1.77636e-014	-1.92143e-014	2.13245e-014	1.93494e-015	-1.17314e-014	2.90715e-014	8.55129e-015	2.45524e-014	1.90692e-014	2.122e-014	2.27834e-014
2.67232e-014	1.93141e-014	-1.34048e-014	-8.63066e-015	-2.07111e-014	-1.76193e-014	-3.13252e-014	3.89815e-015	-6.32819e-015	1.92098e-014	5.86544e-015	1.90278e-014	1.17684e-014	-1.53255e-014	-1.801e-014	-1.92275e-014	2.15315e-014	1.50864e-015	-1.20663e-014	2.91403e-014	8.58404e-015	2.4622e-014	1.89058e-014	2.12077e-014	2.30326e-014
2.67433e-014	1.92938e-014	-1.38389e-014	-9.23883e-015	-2.13637e-014	-1.79936e-014	-3.17688e-014	3.91115e-015	-6.36042e-015	1.9031e-014	5.90238e-015	1.89884e-014	1.17475e-014	-1.55445e-014	-1.82635e-014	-1.92804e-014	2.17356e-014	1.05047e-015	-1.24312e-014	2.91748e-014	8.62319e-015	2.46829e-014	1.8729e-014	2.11802e-014	2.32696e-014
2.67338e-014	1.9277e-014	-1.42658e-014	-9.83549e-015	-2.20323e-014	-1.83695e-014	-3.21754e-014	3.90692e-015	-6.37374e-015	1.88423e-014	5.9426e-015	1.89404e-014	1.17264e-014	-1.57733e-014	-1.85245e-014	-1.93768e-014	2.19373e-014	5.63303e-016	-1.28255e-014	2.91758e-014	8.66775e-015	2.47351e-014	1.85414e-014	2.11373e-014	2.34907e-014
2.66947e-014	1.92634e-014	-1.46837e-014	-1.04173e-014	-2.27143e-014	-1.87466e-014	-3.25444e-014	3.88518e-015	-6.3677e-015	1.86459e-014	5.98669e-015	1.88836e-014	1.1707e-014	-1.60116e-014	-1.87941e-014	-1.95192e-014	2.21359e-014	4.9552e-017	-1.3249e-014	2.91444e-014	8.71591e-015	2.47788e-014	1.83462e-014	2.1078e-014	2.36937e-014
2.66262e-014	1.92531e-014	-1.50909e-014	-1.09804e-014	-2.34075e-014	-1.91241e-014	-3.28754e-014	3.84545e-015	-6.3414e-015	1.84428e-014	6.0358e-015	1.88185e-014	1.16915e-014	-1.6259e-014	-1.90727e-014	-1.97096e-014	2.23307e-014	-4.8785e-016	-1.37011e-014	2.90819e-014	8.76589e-015	2.4814e-014	1.8147e-014	2.10021e-014	2.38763e-014
2.65293e-014	1.9246e-014	-1.54846e-014	-1.15214e-014	-2.4109e-014	-1.9501e-014	-3.31681e-014	3.78809e-015	-6.2951e-015	1.82354e-014	6.09127e-015	1.87461e-014	1.16814e-014	-1.65147e-014	-1.93604e-014	-1.99504e-014	2.25208e-014	-1.0458e-015	-1.41813e-014	2.89904e-014	8.81617e-015	2.48407e-014	1.79463e-014	2.09092e-014	2.40362e-014
2.64049e-014	1.92427e-014	-1.58631e-014	-1.2037e-014	-2.48159e-014	-1.98774e-014	-3.34228e-014	3.71327e-015	-6.22856e-015	1.80256e-014	6.15436e-015	1.86671e-014	1.16786e-014	-1.67781e-014	-1.96582e-014	-2.02436e-014	2.27058e-014	-1.62138e-015	-1.46876e-014	2.88719e-014	8.86476e-015	2.4858e-014	1.77469e-014	2.07998e-014	2.41711e-014
2.6254e-014	1.92432e-014	-1.62243e-014	-1.25244e-014	-2.55259e-014	-2.02521e-014	-3.36397e-014	3.62102e-015	-6.14145e-015	1.78151e-014	6.22537e-015	1.85822e-014	1.16848e-014	-1.70482e-014	-1.99658e-014	-2.05908e-014	2.28847e-014	-2.21135e-015	-1.52193e-014	2.87287e-014	8.91078e-015	2.4866e-014	1.75513e-014	2.0674e-014	2.42792e-014
2.6079e-014	1.92476e-014	-1.65662e-014	-1.29805e-014	-2.62364e-014	-2.0624e-014	-3.38196e-014	3.51166e-015	-6.03406e-015	1.7606e-014	6.30638e-015	1.84917e-014	1.17022e-014	-1.73239e-014	-2.02833e-014	-2.09929e-014	2.30563e-014	-2.81204e-015	-1.57747e-014	2.85625e-014	8.9521e-015	2.48641e-014	1.73618e-014	2.05316e-014	2.43587e-014
2.58814e-014	1.92562e-014	-1.68869e-014	-1.34024e-014	-2.69449e-014	-2.09921e-014	-3.39636e-014	3.38537e-015	-5.90655e-015	1.74001e-014	6.39867e-015	1.83964e-014	1.1733e-014	-1.76045e-014	-2.061e-014	-2.14511e-014	2.32199e-014	-3.42063e-015	-1.63515e-014	2.83755e-014	8.98734e-015	2.48521e-014	1.71808e-014	2.03733e-014	2.44079e-014
2.56637e-014	1.92687e-014	-1.71848e-014	-1.37881e-014	-2.76484e-014	-2.13556e-014	-3.40722e-014	3.24353e-015	-5.75926e-015	1.71993e-014	6.50373e-015	1.82968e-014	1.17784e-014	-1.78886e-014	-2.09452e-014	-2.19657e-014	2.33744e-014	-4.03371e-015	-1.69482e-014	2.81706e-014	9.01566e-015	2.48301e-014	1.70096e-014	2.01996e-014	2.44266e-014
2.54281e-014	1.92851e-014	-1.74579e-014	-1.41348e-014	-2.83442e-014	-2.17133e-014	-3.41467e-014	3.0872e-015	-5.59224e-015	1.7005e-014	6.62397e-015	1.81944e-014	1.18399e-014	-1.81747e-014	-2.12887e-014	-2.25356e-014	2.35186e-014	-4.64822e-015	-1.75633e-014	2.79507e-014	9.03621e-015	2.47977e-014	1.68505e-014	2.00107e-014	2.44141e-014
2.51771e-014	1.93056e-014	-1.77049e-014	-1.44404e-014	-2.90297e-014	-2.20638e-014	-3.41875e-014	2.91807e-015	-5.40574e-015	1.68189e-014	6.7607e-015	1.80898e-014	1.19189e-014	-1.84619e-014	-2.16401e-014	-2.31602e-014	2.36512e-014	-5.26155e-015	-1.81946e-014	2.77189e-014	9.04806e-015	2.47555e-014	1.67044e-014	1.98074e-014	2.43698e-014
2.49129e-014	1.93308e-014	-1.79251e-014	-1.47037e-014	-2.97028e-014	-2.24063e-014	-3.41966e-014	2.73757e-015	-5.20044e-015	1.66426e-014	6.91552e-015	1.79847e-014	1.20164e-014	-1.87493e-014	-2.19983e-014	-2.38384e-014	2.37717e-014	-5.87087e-015	-1.88399e-014	2.74783e-014	9.05025e-015	2.47038e-014	1.65725e-014	1.95914e-014	2.42931e-014
2.46387e-014	1.93613e-014	-1.81168e-014	-1.49231e-014	-3.03615e-014	-2.27398e-014	-3.41751e-014	2.54754e-015	-4.97645e-015	1.64776e-014	7.09043e-015	1.78801e-014	1.21338e-014	-1.90356e-014	-2.23622e-014	-2.45681e-014	2.38781e-014	-6.47277e-015	-1.94968e-014	2.72315e-014	9.0419e-015	2.4642e-014	1.64559e-014	1.93637e-014	2.41843e-014
2.43579e-014	1.93976e-014	-1.82798e-014	-1.50983e-014	-3.1004e-014	-2.30633e-014	-3.41244e-014	2.35028e-015	-4.73463e-015	1.63251e-014	7.28721e-015	1.77772e-014	1.22725e-014	-1.93196e-014	-2.27313e-014	-2.53473e-014	2.39687e-014	-7.06539e-015	-2.01634e-014	2.69812e-014	9.02203e-015	2.45702e-014	1.63549e-014	1.91246e-014	2.40443e-014
2.40729e-014	1.94401e-014	-1.84138e-014	-1.52289e-014	-3.16288e-014	-2.33755e-014	-3.40459e-014	2.14863e-015	-4.47584e-015	1.61867e-014	7.5076e-015	1.76771e-014	1.24335e-014	-1.96001e-014	-2.31043e-014	-2.61735e-014	2.4042e-014	-7.64657e-015	-2.08369e-014	2.67308e-014	8.9899e-015	2.44882e-014	1.627e-014	1.88759e-014	2.38749e-014
2.37865e-014	1.94899e-014	-1.85179e-014	-1.53151e-014	-3.22346e-014	-2.36755e-014	-3.39414e-014	1.94392e-015	-4.20082e-015	1.60631e-014	7.75278e-015	1.75816e-014	1.2617e-014	-1.98754e-014	-2.34795e-014	-2.7044e-014	2.40973e-014	-8.21428e-015	-2.15157e-014	2.64834e-014	8.94515e-015	2.43963e-014	1.62011e-014	1.86193e-014	2.36773e-014
2.35024e-014	1.95473e-014	-1.85929e-014	-1.53571e-014	-3.28191e-014	-2.39631e-014	-3.38122e-014	1.73883e-015	-3.91043e-015	1.59547e-014	8.02411e-015	1.74917e-014	1.28234e-014	-2.01448e-014	-2.38556e-014	-2.79559e-014	2.41334e-014	-8.7669e-015	-2.2198e-014	2.62427e-014	8.88738e-015	2.42953e-014	1.61481e-014	1.83563e-014	2.34532e-014
2.32235e-014	1.96124e-014	-1.86392e-014	-1.5355e-014	-3.33812e-014	-2.42378e-014	-3.36597e-014	1.53594e-015	-3.60596e-015	1.58622e-014	8.32328e-015	1.74086e-014	1.30539e-014	-2.04078e-014	-2.42311e-014	-2.89046e-014	2.41503e-014	-9.3033e-015	-2.28814e-014	2.60115e-014	8.8163e-015	2.41854e-014	1.61103e-014	1.80889e-014	2.32049e-014
2.29528e-014	1.96851e-014	-1.86575e-014	-1.53102e-014	-3.39202e-014	-2.44987e-014	-3.34856e-014	1.33744e-015	-3.28848e-015	1.57868e-014	8.65091e-015	1.73339e-014	1.33093e-014	-2.06636e-014	-2.46047e-014	-2.98861e-014	2.41468e-014	-9.8221e-015	-2.35646e-014	2.57925e-014	8.73262e-015	2.40674e-014	1.60873e-014	1.78194e-014	2.29345e-014
2.26928e-014	1.9766e-014	-1.86492e-014	-1.52245e-014	-3.44359e-014	-2.47458e-014	-3.32921e-014	1.146e-015	-2.95927e-015	1.57288e-014	9.00772e-015	1.72689e-014	1.35894e-014	-2.09114e-014	-2.49749e-014	-3.08957e-014	2.41217e-014	-1.0322e-014	-2.42459e-014	2.55885e-014	8.63657e-015	2.39418e-014	1.60781e-014	1.75502e-014	2.26448e-014
2.24459e-014	1.98554e-014	-1.86155e-014	-1.51003e-014	-3.4928e-014	-2.49792e-014	-3.30803e-014	9.64127e-016	-2.61985e-015	1.56885e-014	9.39424e-015	1.72151e-014	1.38938e-014	-2.11506e-014	-2.53401e-014	-3.19285e-014	2.40745e-014	-1.08026e-014	-2.49241e-014	2.54022e-014	8.52834e-015	2.38097e-014	1.60815e-014	1.72829e-014	2.2339e-014
2.22153e-014	1.99536e-014	-1.85582e-014	-1.49402e-014	-3.5396e-014	-2.51991e-014	-3.2851e-014	7.93642e-016	-2.27148e-015	1.56658e-014	9.81045e-015	1.71742e-014	1.42228e-014	-2.13804e-014	-2.56987e-014	-3.298e-014	2.40048e-014	-1.12638e-014	-2.55973e-014	2.5236e-014	8.40827e-015	2.36712e-014	1.60961e-014	1.70199e-014	2.20193e-014
2.20034e-014	2.00606e-014	-1.84796e-014	-1.47473e-014	-3.58401e-014	-2.54063e-014	-3.26055e-014	6.36697e-016	-1.91545e-015	1.56602e-014	1.02561e-014	1.71475e-014	1.45756e-014	-2.16007e-014	-2.60497e-014	-3.40454e-014	2.39127e-014	-1.17057e-014	-2.62642e-014	2.50926e-014	8.27755e-015	2.35272e-014	1.61203e-014	1.67632e-014	2.1689e-014
2.18125e-014	2.01768e-014	-1.83826e-014	-1.45247e-014	-3.62605e-014	-2.56015e-014	-3.23457e-014	4.94913e-016	-1.5537e-015	1.56708e-014	1.07307e-014	1.71356e-014	1.49518e-014	-2.18115e-014	-2.63915e-014	-3.5119e-014	2.37986e-014	-1.21288e-014	-2.69242e-014	2.49744e-014	8.13666e-015	2.33789e-014	1.61528e-014	1.6515e-014	2.13514e-014
2.16449e-014	2.03018e-014	-1.82704e-014	-1.42768e-014	-3.66579e-014	-2.57853e-014	-3.20726e-014	3.69978e-016	-1.18791e-015	1.56976e-014	1.12339e-014	1.71397e-014	1.53515e-014	-2.20119e-014	-2.67228e-014	-3.61958e-014	2.36621e-014	-1.25336e-014	-2.75763e-014	2.48834e-014	7.9865e-015	2.32273e-014	1.61916e-014	1.62773e-014	2.10098e-014
2.15028e-014	2.04359e-014	-1.81462e-014	-1.40073e-014	-3.70334e-014	-2.59585e-014	-3.17886e-014	2.63288e-016	-8.19669e-016	1.57395e-014	1.17643e-014	1.71613e-014	1.57739e-014	-2.22023e-014	-2.70421e-014	-3.7271e-014	2.35034e-014	-1.29209e-014	-2.82201e-014	2.48213e-014	7.82816e-015	2.30732e-014	1.62347e-014	1.60511e-014	2.0668e-014
2.13871e-014	2.05787e-014	-1.80129e-014	-1.37199e-014	-3.73877e-014	-2.61219e-014	-3.14943e-014	1.76218e-016	-4.51629e-016	1.57953e-014	1.23205e-014	1.72013e-014	1.6218e-014	-2.23824e-014	-2.73486e-014	-3.83389e-014	2.33241e-014	-1.32921e-014	-2.88547e-014	2.47898e-014	7.66228e-015	2.2917e-014	1.62807e-014	1.58386e-014	2.03293e-014
2.12988e-014	2.07296e-014	-1.78745e-014	-1.34191e-014	-3.77221e-014	-2.62764e-014	-3.11909e-014	1.09213e-016	-8.5815e-017	1.5864e-014	1.29006e-014	1.72611e-014	1.6683e-014	-2.25529e-014	-2.7642e-014	-3.93938e-014	2.31251e-014	-1.36491e-014	-2.948e-014	2.47901e-014	7.48997e-015	2.27602e-014	1.63276e-014	1.56414e-014	1.99965e-014
2.12397e-014	2.08885e-014	-1.77353e-014	-1.31098e-014	-3.80372e-014	-2.64235e-014	-3.08794e-014	6.27241e-017	2.75411e-016	1.59448e-014	1.35021e-014	1.73413e-014	1.71679e-014	-2.27137e-014	-2.79215e-014	-4.04313e-014	2.29067e-014	-1.39935e-014	-3.00958e-014	2.48227e-014	7.31159e-015	2.26034e-014	1.63742e-014	1.54612e-014	1.9673e-014
2.12102e-014	2.10547e-014	-1.7599e-014	-1.27966e-014	-3.83346e-014	-2.65655e-014	-3.05612e-014	3.77636e-017	6.30137e-016	1.60364e-014	1.41226e-014	1.74428e-014	1.76708e-014	-2.2865e-014	-2.81865e-014	-4.14464e-014	2.26701e-014	-1.43263e-014	-3.07029e-014	2.48875e-014	7.12792e-015	2.24475e-014	1.64189e-014	1.52989e-014	1.93614e-014
2.12105e-014	2.12272e-014	-1.74699e-014	-1.24846e-014	-3.86159e-014	-2.67043e-014	-3.02371e-014	3.43382e-017	9.76389e-016	1.61368e-014	1.47599e-014	1.75659e-014	1.81906e-014	-2.30068e-014	-2.84371e-014	-4.24346e-014	2.24168e-014	-1.4649e-014	-3.13009e-014	2.49849e-014	6.94012e-015	2.22931e-014	1.64598e-014	1.51549e-014	1.9065e-014
2.1241e-014	2.14049e-014	-1.73521e-014	-1.21784e-014	-3.88835e-014	-2.68419e-014	-2.99078e-014	5.23074e-017	1.3129e-015	1.62444e-014	1.54102e-014	1.77108e-014	1.87259e-014	-2.31402e-014	-2.8673e-014	-4.33917e-014	2.21492e-014	-1.49643e-014	-3.189e-014	2.51147e-014	6.74904e-015	2.21402e-014	1.64955e-014	1.50298e-014	1.87862e-014
2.1301e-014	2.15866e-014	-1.72505e-014	-1.18829e-014	-3.91381e-014	-2.69803e-014	-2.95744e-014	9.07555e-017	1.63665e-015	1.63574e-014	1.60713e-014	1.78774e-014	1.9275e-014	-2.32658e-014	-2.88943e-014	-4.43135e-014	2.18686e-014	-1.52746e-014	-3.24708e-014	2.52762e-014	6.55506e-015	2.19894e-014	1.6525e-014	1.49243e-014	1.85273e-014
2.13903e-014	2.17715e-014	-1.7169e-014	-1.16037e-014	-3.93809e-014	-2.71214e-014	-2.92371e-014	1.48533e-016	1.94554e-015	1.64742e-014	1.67396e-014	1.80662e-014	1.98361e-014	-2.3385e-014	-2.91016e-014	-4.51959e-014	2.15765e-014	-1.55822e-014	-3.30442e-014	2.54683e-014	6.35861e-015	2.18416e-014	1.65465e-014	1.48381e-014	1.82895e-014
2.15081e-014	2.19581e-014	-1.71115e-014	-1.13452e-014	-3.96141e-014	-2.72673e-014	-2.88974e-014	2.24283e-016	2.23816e-015	1.6593e-014	1.74116e-014	1.82766e-014	2.04071e-014	-2.34988e-014	-2.92949e-014	-4.60363e-014	2.1275e-014	-1.58888e-014	-3.36106e-014	2.56894e-014	6.16e-015	2.16976e-014	1.65592e-014	1.47713e-014	1.80746e-014
2.16532e-014	2.21445e-014	-1.70817e-014	-1.11124e-014	-3.98392e-014	-2.74199e-014	-2.8556e-014	3.16948e-016	2.51305e-015	1.67119e-014	1.80839e-014	1.85081e-014	2.09868e-014	-2.36084e-014	-2.94749e-014	-4.68323e-014	2.09663e-014	-1.61975e-014	-3.41701e-014	2.59376e-014	5.95966e-015	2.15575e-014	1.65622e-014	1.47244e-014	1.78844e-014
2.18249e-014	2.23298e-014	-1.70835e-014	-1.091e-014	-4.00574e-014	-2.75818e-014	-2.82131e-014	4.25114e-016	2.76828e-015	1.68288e-014	1.87525e-014	1.87602e-014	2.15732e-014	-2.3715e-014	-2.96429e-014	-4.75811e-014	2.06522e-014	-1.65101e-014	-3.47245e-014	2.62112e-014	5.75839e-015	2.14213e-014	1.65551e-014	1.46968e-014	1.77194e-014
2.20215e-014	2.25121e-014	-1.71206e-014	-1.0742e-014	-4.02704e-014	-2.77548e-014	-2.78691e-014	5.46046e-016	3.00171e-015	1.69422e-014	1.9414e-014	1.90316e-014	2.21646e-014	-2.38199e-014	-2.97989e-014	-4.82807e-014	2.03343e-014	-1.6829e-014	-3.52745e-014	2.65067e-014	5.55675e-015	2.12902e-014	1.65372e-014	1.46871e-014	1.75795e-014
2.22412e-014	2.26897e-014	-1.71959e-014	-1.0612e-014	-4.04804e-014	-2.79404e-014	-2.7525e-014	6.76919e-016	3.21249e-015	1.70499e-014	2.00649e-014	1.93215e-014	2.2759e-014	-2.39245e-014	-2.99442e-014	-4.89287e-014	2.00143e-014	-1.71563e-014	-3.58205e-014	2.68211e-014	5.3542e-015	2.11638e-014	1.65081e-014	1.46947e-014	1.74651e-014
2.24825e-014	2.28612e-014	-1.73117e-014	-1.05238e-014	-4.06888e-014	-2.81398e-014	-2.71818e-014	8.15396e-016	3.39866e-015	1.71505e-014	2.07017e-014	1.96289e-014	2.33545e-014	-2.403e-014	-3.00797e-014	-4.95241e-014	1.96942e-014	-1.74944e-014	-3.63629e-014	2.71516e-014	5.15033e-015	2.10421e-014	1.64678e-014	1.47181e-014	1.73762e-014
2.27428e-014	2.30245e-014	-1.74697e-014	-1.04803e-014	-4.0896e-014	-2.83547e-014	-2.684e-014	9.58277e-016	3.55896e-015	1.72424e-014	2.13213e-014	1.99522e-014	2.39492e-014	-2.41371e-014	-3.02067e-014	-5.00663e-014	1.93758e-014	-1.78456e-014	-3.69018e-014	2.74951e-014	4.94551e-015	2.09247e-014	1.64163e-014	1.47554e-014	1.73122e-014
2.30204e-014	2.31777e-014	-1.76714e-014	-1.04835e-014	-4.11037e-014	-2.85862e-014	-2.65005e-014	1.10268e-015	3.69348e-015	1.73236e-014	2.19209e-014	2.02901e-014	2.45423e-014	-2.42471e-014	-3.03264e-014	-5.05547e-014	1.90616e-014	-1.8212e-014	-3.74382e-014	2.78473e-014	4.74013e-015	2.08113e-014	1.63537e-014	1.48047e-014	1.72721e-014
2.33127e-014	2.33193e-014	-1.79187e-014	-1.05362e-014	-4.1312e-014	-2.88352e-014	-2.61642e-014	1.24551e-015	3.80103e-015	1.73931e-014	2.24972e-014	2.06413e-014	2.5132e-014	-2.4361e-014	-3.04402e-014	-5.09903e-014	1.87526e-014	-1.85953e-014	-3.79722e-014	2.82044e-014	4.53353e-015	2.0702e-014	1.62805e-014	1.48642e-014	1.72544e-014
2.36181e-014	2.34476e-014	-1.82119e-014	-1.06394e-014	-4.15218e-014	-2.91021e-014	-2.58313e-014	1.383e-015	3.88181e-015	1.7449e-014	2.30477e-014	2.10043e-014	2.57163e-014	-2.44804e-014	-3.05493e-014	-5.13741e-014	1.84498e-014	-1.89965e-014	-3.85044e-014	2.85624e-014	4.32488e-015	2.05962e-014	1.61974e-014	1.49319e-014	1.72566e-014
2.3934e-014	2.35609e-014	-1.85511e-014	-1.07944e-014	-4.17337e-014	-2.93874e-014	-2.55021e-014	1.51217e-015	3.9356e-015	1.74907e-014	2.35701e-014	2.13771e-014	2.62938e-014	-2.46062e-014	-3.06546e-014	-5.17072e-014	1.81546e-014	-1.94167e-014	-3.90354e-014	2.89168e-014	4.11329e-015	2.04933e-014	1.61055e-014	1.50055e-014	1.72773e-014
2.42584e-014	2.36576e-014	-1.89353e-014	-1.10017e-014	-4.19488e-014	-2.96916e-014	-2.51778e-014	1.63017e-015	3.96229e-015	1.75169e-014	2.40623e-014	2.17575e-014	2.68626e-014	-2.47393e-014	-3.07577e-014	-5.19916e-014	1.78681e-014	-1.98568e-014	-3.95645e-014	2.92631e-014	3.89771e-015	2.03927e-014	1.60054e-014	1.50831e-014	1.73143e-014
2.4589e-014	2.37357e-014	-1.93635e-014	-1.12606e-014	-4.21673e-014	-3.00134e-014	-2.48595e-014	1.73326e-015	3.96252e-015	1.75265e-014	2.45233e-014	2.21444e-014	2.74214e-014	-2.48807e-014	-3.086e-014	-5.2229e-014	1.75915e-014	-2.03173e-014	-4.00921e-014	2.95976e-014	3.67796e-015	2.02937e-014	1.58983e-014	1.51621e-014	1.73646e-014
2.49229e-014	2.37932e-014	-1.9834e-014	-1.15706e-014	-4.23895e-014	-3.03529e-014	-2.45474e-014	1.8184e-015	3.93683e-015	1.75187e-014	2.49518e-014	2.25356e-014	2.79687e-014	-2.50308e-014	-3.09623e-014	-5.24219e-014	1.73255e-014	-2.07987e-014	-4.06182e-014	2.9916e-014	3.45324e-015	2.0196e-014	1.5785e-014	1.52405e-014	1.74254e-014
2.52578e-014	2.38288e-014	-2.03446e-014	-1.19301e-014	-4.2615e-014	-3.07093e-014	-2.42425e-014	1.88287e-015	3.88644e-015	1.74934e-014	2.53467e-014	2.29291e-014	2.85028e-014	-2.51907e-014	-3.10657e-014	-5.25731e-014	1.70706e-014	-2.13016e-014	-4.11418e-014	3.02136e-014	3.22278e-015	2.00986e-014	1.56673e-014	1.53166e-014	1.74937e-014
2.55922e-014	2.38413e-014	-2.08914e-014	-1.23372e-014	-4.28434e-014	-3.10804e-014	-2.39458e-014	1.92364e-015	3.81263e-015	1.74497e-014	2.5708e-014	2.3323e-014	2.90226e-014	-2.53599e-014	-3.11711e-014	-5.26853e-014	1.68268e-014	-2.18255e-014	-4.16617e-014	3.04867e-014	2.9853e-015	2.00011e-014	1.55469e-014	1.53885e-014	1.75667e-014
2.59236e-014	2.38299e-014	-2.14707e-014	-1.27895e-014	-4.30741e-014	-3.14647e-014	-2.36582e-014	1.93807e-015	3.71681e-015	1.73874e-014	2.60359e-014	2.37155e-014	2.95268e-014	-2.55386e-014	-3.12792e-014	-5.27616e-014	1.65937e-014	-2.23696e-014	-4.21774e-014	3.07315e-014	2.74022e-015	1.99025e-014	1.5425e-014	1.54541e-014	1.76413e-014
2.62502e-014	2.37936e-014	-2.20782e-014	-1.32835e-014	-4.33068e-014	-3.18601e-014	-2.33806e-014	1.92454e-015	3.59974e-015	1.73065e-014	2.6331e-014	2.41044e-014	3.00145e-014	-2.57272e-014	-3.13905e-014	-5.28049e-014	1.63715e-014	-2.29336e-014	-4.26875e-014	3.09441e-014	2.4866e-015	1.98027e-014	1.53032e-014	1.55115e-014	1.77144e-014
2.65705e-014	2.3731e-014	-2.27101e-014	-1.38156e-014	-4.354e-014	-3.2265e-014	-2.31138e-014	1.8814e-015	3.46348e-015	1.72074e-014	2.65936e-014	2.44884e-014	3.04852e-014	-2.59253e-014	-3.15054e-014	-5.28186e-014	1.61594e-014	-2.35161e-014	-4.31912e-014	3.11211e-014	2.22345e-015	1.97002e-014	1.51828e-014	1.55591e-014	1.77825e-014
2.68823e-014	2.36418e-014	-2.33612e-014	-1.43817e-014	-4.37737e-014	-3.26761e-014	-2.28575e-014	1.8068e-015	3.31094e-015	1.70903e-014	2.68252e-014	2.48658e-014	3.09386e-014	-2.61326e-014	-3.16238e-014	-5.2806e-014	1.59563e-014	-2.41159e-014	-4.36873e-014	3.12601e-014	1.95024e-015	1.95947e-014	1.50652e-014	1.55955e-014	1.78425e-014
2.7184e-014	2.35252e-014	-2.40262e-014	-1.49773e-014	-4.40069e-014	-3.30912e-014	-2.26124e-014	1.69939e-015	3.14447e-015	1.69558e-014	2.70276e-014	2.5235e-014	3.13742e-014	-2.6348e-014	-3.17459e-014	-5.27702e-014	1.57613e-014	-2.47311e-014	-4.41747e-014	3.13579e-014	1.66619e-015	1.94863e-014	1.49519e-014	1.56195e-014	1.78918e-014
2.74748e-014	2.33815e-014	-2.46996e-014	-1.55971e-014	-4.42389e-014	-3.35074e-014	-2.23792e-014	1.5584e-015	2.96576e-015	1.68051e-014	2.72029e-014	2.55946e-014	3.17911e-014	-2.65706e-014	-3.1871e-014	-5.27145e-014	1.55734e-014	-2.53599e-014	-4.46511e-014	3.14124e-014	1.37033e-015	1.93741e-014	1.48446e-014	1.56298e-014	1.79278e-014
2.7754e-014	2.32105e-014	-2.53757e-014	-1.6236e-014	-4.44685e-014	-3.39214e-014	-2.21586e-014	1.38329e-015	2.77794e-015	1.66384e-014	2.7353e-014	2.59432e-014	3.21892e-014	-2.6799e-014	-3.19987e-014	-5.26423e-014	1.53916e-014	-2.59995e-014	-4.51153e-014	3.14218e-014	1.06228e-015	1.92568e-014	1.47449e-014	1.56266e-014	1.79483e-014
2.80205e-014	2.30127e-014	-2.60481e-014	-1.68885e-014	-4.46943e-014	-3.43304e-014	-2.19513e-014	1.17421e-015	2.58393e-015	1.64564e-014	2.74806e-014	2.62796e-014	3.25681e-014	-2.70321e-014	-3.21286e-014	-5.25566e-014	1.52145e-014	-2.66479e-014	-4.55656e-014	3.13852e-014	7.41749e-016	1.91346e-014	1.46537e-014	1.56084e-014	1.7951e-014
2.82736e-014	2.27887e-014	-2.67107e-014	-1.75493e-014	-4.49154e-014	-3.47303e-014	-2.17572e-014	9.32109e-016	2.38639e-015	1.62605e-014	2.75885e-014	2.6602e-014	3.29282e-014	-2.72685e-014	-3.22602e-014	-5.24604e-014	1.50411e-014	-2.73021e-014	-4.60008e-014	3.13014e-014	4.0895e-016	1.90072e-014	1.4572e-014	1.55754e-014	1.79336e-014
2.85129e-014	2.25387e-014	-2.73572e-014	-1.8212e-014	-4.51308e-014	-3.51178e-014	-2.15764e-014	6.57451e-016	2.18821e-015	1.60521e-014	2.76799e-014	2.691e-014	3.32691e-014	-2.75066e-014	-3.23914e-014	-5.23568e-014	1.48695e-014	-2.79589e-014	-4.64188e-014	3.11701e-014	6.33785e-017	1.88747e-014	1.45009e-014	1.55276e-014	1.78945e-014
2.87384e-014	2.2263e-014	-2.79809e-014	-1.88707e-014	-4.53394e-014	-3.549e-014	-2.14095e-014	3.51299e-016	1.9923e-015	1.58325e-014	2.77582e-014	2.7203e-014	3.35904e-014	-2.77446e-014	-3.25213e-014	-5.22482e-014	1.46985e-014	-2.86155e-014	-4.68182e-014	3.09917e-014	-2.95185e-016	1.87366e-014	1.44417e-014	1.54652e-014	1.7832e-014
2.89505e-014	2.19635e-014	-2.85758e-014	-1.95192e-014	-4.55407e-014	-3.58438e-014	-2.12562e-014	1.5582e-017	1.80132e-015	1.56032e-014	2.78264e-014	2.74805e-014	3.38925e-014	-2.79804e-014	-3.26489e-014	-5.21372e-014	1.45265e-014	-2.92689e-014	-4.71977e-014	3.07669e-014	-6.66978e-016	1.85925e-014	1.43951e-014	1.53888e-014	1.77455e-014
2.91485e-014	2.16418e-014	-2.91361e-014	-2.01518e-014	-4.57333e-014	-3.61757e-014	-2.11159e-014	-3.47649e-016	1.61802e-015	1.53658e-014	2.78881e-014	2.77417e-014	3.41755e-014	-2.82123e-014	-3.27723e-014	-5.20259e-014	1.43515e-014	-2.99154e-014	-4.75552e-014	3.04967e-014	-1.0509e-015	1.84428e-014	1.43613e-014	1.52994e-014	1.76339e-014
2.93326e-014	2.12997e-014	-2.96563e-014	-2.07616e-014	-4.59164e-014	-3.64826e-014	-2.09884e-014	-7.35822e-016	1.44519e-015	1.51215e-014	2.79468e-014	2.79865e-014	3.44397e-014	-2.84376e-014	-3.28897e-014	-5.19165e-014	1.41715e-014	-3.05521e-014	-4.78895e-014	3.01826e-014	-1.44703e-015	1.82874e-014	1.43409e-014	1.51973e-014	1.74974e-014
2.95031e-014	2.0939e-014	-3.01314e-014	-2.13433e-014	-4.60893e-014	-3.6762e-014	-2.08731e-014	-1.14546e-015	1.28505e-015	1.48719e-014	2.80056e-014	2.82144e-014	3.46854e-014	-2.86542e-014	-3.29997e-014	-5.18107e-014	1.39851e-014	-3.11756e-014	-4.82003e-014	2.98274e-014	-1.85477e-015	1.8127e-014	1.4334e-014	1.50842e-014	1.73356e-014
2.96601e-014	2.05618e-014	-3.05565e-014	-2.18912e-014	-4.62512e-014	-3.70113e-014	-2.07691e-014	-1.57367e-015	1.14101e-015	1.46189e-014	2.80678e-014	2.84256e-014	3.49127e-014	-2.88599e-014	-3.30998e-014	-5.17099e-014	1.37917e-014	-3.17825e-014	-4.84861e-014	2.94338e-014	-2.27365e-015	1.79616e-014	1.43409e-014	1.49613e-014	1.71492e-014
2.98043e-014	2.01701e-014	-3.09271e-014	-2.23996e-014	-4.64013e-014	-3.72281e-014	-2.06758e-014	-2.01736e-015	1.01554e-015	1.43639e-014	2.81365e-014	2.86202e-014	3.51219e-014	-2.90528e-014	-3.31886e-014	-5.16147e-014	1.35893e-014	-3.23695e-014	-4.87465e-014	2.90046e-014	-2.70249e-015	1.77911e-014	1.43612e-014	1.48296e-014	1.6939e-014
2.99362e-014	1.97657e-014	-3.12393e-014	-2.28637e-014	-4.65391e-014	-3.74105e-014	-2.05922e-014	-2.47338e-015	9.10789e-016	1.41084e-014	2.82143e-014	2.87981e-014	3.53133e-014	-2.92309e-014	-3.32644e-014	-5.15261e-014	1.33765e-014	-3.29335e-014	-4.89812e-014	2.85436e-014	-3.14082e-015	1.76163e-014	1.4395e-014	1.46907e-014	1.67059e-014
3.00565e-014	1.93518e-014	-3.14892e-014	-2.32785e-014	-4.66643e-014	-3.75565e-014	-2.05168e-014	-2.93809e-015	8.28551e-016	1.38535e-014	2.83039e-014	2.89596e-014	3.54877e-014	-2.93922e-014	-3.33246e-014	-5.14455e-014	1.31522e-014	-3.34716e-014	-4.919e-014	2.8054e-014	-3.58801e-015	1.74381e-014	1.44417e-014	1.45456e-014	1.64513e-014
3.01663e-014	1.89305e-014	-3.16744e-014	-2.36397e-014	-4.67763e-014	-3.76647e-014	-2.04478e-014	-3.4069e-015	7.70612e-016	1.36006e-014	2.84069e-014	2.91051e-014	3.56447e-014	-2.95339e-014	-3.3367e-014	-5.13726e-014	1.29157e-014	-3.39814e-014	-4.93724e-014	2.75391e-014	-4.04237e-015	1.7257e-014	1.45008e-014	1.43961e-014	1.61767e-014
3.02662e-014	1.85041e-014	-3.17933e-014	-2.3944e-014	-4.68752e-014	-3.77342e-014	-2.03831e-014	-3.87596e-015	7.38491e-016	1.33515e-014	2.85255e-014	2.92352e-014	3.57843e-014	-2.96541e-014	-3.33894e-014	-5.13077e-014	1.26663e-014	-3.44604e-014	-4.9529e-014	2.70025e-014	-4.50264e-015	1.70739e-014	1.45713e-014	1.42442e-014	1.58842e-014
3.0357e-014	1.80755e-014	-3.18443e-014	-2.4188e-014	-4.69608e-014	-3.77642e-014	-2.03207e-014	-4.34114e-015	7.33643e-016	1.31078e-014	2.86615e-014	2.93499e-014	3.59077e-014	-2.97508e-014	-3.33899e-014	-5.12513e-014	1.24025e-014	-3.49064e-014	-4.96608e-014	2.64493e-014	-4.96761e-015	1.68899e-014	1.46525e-014	1.40908e-014	1.55759e-014
3.04394e-014	1.76474e-014	-3.18266e-014	-2.43694e-014	-4.70337e-014	-3.77542e-014	-2.02593e-014	-4.79852e-015	7.56869e-016	1.28709e-014	2.88157e-014	2.94501e-014	3.60155e-014	-2.98221e-014	-3.33673e-014	-5.12031e-014	1.21237e-014	-3.53174e-014	-4.97686e-014	2.58836e-014	-5.43619e-015	1.67051e-014	1.4744e-014	1.3937e-014	1.52536e-014
3.05142e-014	1.72224e-014	-3.17396e-014	-2.44859e-014	-4.70937e-014	-3.77046e-014	-2.01969e-014	-5.24364e-015	8.08536e-016	1.26417e-014	2.89891e-014	2.95359e-014	3.61075e-014	-2.98667e-014	-3.33202e-014	-5.11624e-014	1.18296e-014	-3.56921e-014	-4.98536e-014	2.53103e-014	-5.90683e-015	1.65209e-014	1.48443e-014	1.37841e-014	1.49202e-014
3.05817e-014	1.68033e-014	-3.15839e-014	-2.45364e-014	-4.71412e-014	-3.76159e-014	-2.01304e-014	-5.67275e-015	8.89451e-016	1.24211e-014	2.91818e-014	2.96078e-014	3.6184e-014	-2.98832e-014	-3.32471e-014	-5.1129e-014	1.15203e-014	-3.60296e-014	-4.99176e-014	2.47336e-014	-6.37827e-015	1.63379e-014	1.49526e-014	1.36334e-014	1.45779e-014
3.06429e-014	1.63927e-014	-3.1361e-014	-2.45204e-014	-4.7177e-014	-3.74884e-014	-2.0058e-014	-6.08183e-015	9.99638e-016	1.22094e-014	2.93943e-014	2.96666e-014	3.62463e-014	-2.98709e-014	-3.31464e-014	-5.11023e-014	1.11957e-014	-3.63283e-014	-4.99617e-014	2.41579e-014	-6.84972e-015	1.61563e-014	1.50677e-014	1.34857e-014	1.42295e-014
3.06979e-014	1.5993e-014	-3.10727e-014	-2.44369e-014	-4.72016e-014	-3.73232e-014	-1.99778e-014	-6.46799e-015	1.13934e-015	1.20079e-014	2.96261e-014	2.97125e-014	3.62938e-014	-2.9829e-014	-3.30175e-014	-5.10814e-014	1.08565e-014	-3.65886e-014	-4.99879e-014	2.3587e-014	-7.31942e-015	1.59772e-014	1.51881e-014	1.3342e-014	1.38777e-014
3.07465e-014	1.56069e-014	-3.07213e-014	-2.42867e-014	-4.72157e-014	-3.71218e-014	-1.98864e-014	-6.82872e-015	1.30868e-015	1.18172e-014	2.98767e-014	2.97456e-014	3.63265e-014	-2.97573e-014	-3.2859e-014	-5.10653e-014	1.05034e-014	-3.68102e-014	-4.99984e-014	2.30242e-014	-7.78661e-015	1.58009e-014	1.53125e-014	1.32027e-014	1.35247e-014
3.07887e-014	1.52364e-014	-3.03102e-014	-2.4071e-014	-4.72193e-014	-3.68855e-014	-1.97812e-014	-7.16091e-015	1.50612e-015	1.16375e-014	3.01446e-014	2.97658e-014	3.63451e-014	-2.96562e-014	-3.267e-014	-5.10537e-014	1.01371e-014	-3.69935e-014	-4.99951e-014	2.24737e-014	-8.24939e-015	1.56285e-014	1.54399e-014	1.30678e-014	1.31725e-014
3.08245e-014	1.48827e-014	-2.98435e-014	-2.37911e-014	-4.72126e-014	-3.66167e-014	-1.96601e-014	-7.4616e-015	1.7312e-015	1.14689e-014	3.04286e-014	2.97734e-014	3.63488e-014	-2.95254e-014	-3.24499e-014	-5.10457e-014	9.75869e-015	-3.7139e-014	-4.9981e-014	2.1938e-014	-8.70651e-015	1.54609e-014	1.55692e-014	1.29376e-014	1.28239e-014
3.08537e-014	1.4548e-014	-2.93256e-014	-2.34495e-014	-4.71966e-014	-3.63175e-014	-1.95209e-014	-7.72864e-015	1.9828e-015	1.13113e-014	3.07264e-014	2.97689e-014	3.63374e-014	-2.93653e-014	-3.2199e-014	-5.10408e-014	9.36868e-015	-3.72483e-014	-4.99587e-014	2.14197e-014	-9.15625e-015	1.52982e-014	1.56982e-014	1.28119e-014	1.24811e-014
3.08754e-014	1.42349e-014	-2.87607e-014	-2.30493e-014	-4.71721e-014	-3.59898e-014	-1.93608e-014	-7.96109e-015	2.25972e-015	1.11648e-014	3.10354e-014	2.97519e-014	3.63114e-014	-2.9177e-014	-3.19178e-014	-5.10384e-014	8.96867e-015	-3.7323e-014	-4.99307e-014	2.09213e-014	-9.59784e-015	1.5141e-014	1.58258e-014	1.26912e-014	1.21459e-014
3.08893e-014	1.39448e-014	-2.8154e-014	-2.25933e-014	-4.71393e-014	-3.56361e-014	-1.91777e-014	-8.15791e-015	2.56069e-015	1.10292e-014	3.13536e-014	2.9723e-014	3.6271e-014	-2.8962e-014	-3.16066e-014	-5.10383e-014	8.55932e-015	-3.73646e-014	-4.99002e-014	2.0445e-014	-1.00301e-014	1.49898e-014	1.59512e-014	1.25749e-014	1.18201e-014
3.08946e-014	1.36792e-014	-2.75112e-014	-2.20855e-014	-4.70995e-014	-3.52595e-014	-1.89697e-014	-8.31804e-015	2.88321e-015	1.09039e-014	3.16777e-014	2.96821e-014	3.62161e-014	-2.87224e-014	-3.12663e-014	-5.10404e-014	8.14166e-015	-3.73763e-014	-4.98699e-014	1.99932e-014	-1.04525e-014	1.4845e-014	1.60732e-014	1.2462e-014	1.1505e-014
3.0891e-014	1.34395e-014	-2.68371e-014	-2.15304e-014	-4.70533e-014	-3.48625e-014	-1.87351e-014	-8.44024e-015	3.22537e-015	1.07888e-014	3.20055e-014	2.96286e-014	3.61479e-014	-2.84593e-014	-3.08978e-014	-5.10442e-014	7.71661e-015	-3.73616e-014	-4.98433e-014	1.95671e-014	-1.08637e-014	1.47075e-014	1.61906e-014	1.23523e-014	1.12017e-014
3.08779e-014	1.32265e-014	-2.6138e-014	-2.09323e-014	-4.70012e-014	-3.44474e-014	-1.84719e-014	-8.52476e-015	3.58511e-015	1.06829e-014	3.23337e-014	2.95621e-014	3.60659e-014	-2.81752e-014	-3.05027e-014	-5.10501e-014	7.28607e-015	-3.73234e-014	-4.98232e-014	1.91682e-014	-1.12623e-014	1.45772e-014	1.63027e-014	1.22462e-014	1.09114e-014
3.08543e-014	1.3041e-014	-2.5419e-014	-2.02963e-014	-4.6943e-014	-3.40167e-014	-1.81778e-014	-8.57259e-015	3.95979e-015	1.05853e-014	3.26593e-014	2.94822e-014	3.59696e-014	-2.7873e-014	-3.00826e-014	-5.10579e-014	6.85097e-015	-3.72652e-014	-4.98119e-014	1.87969e-014	-1.16474e-014	1.4454e-014	1.64085e-014	1.21419e-014	1.06344e-014
3.08186e-014	1.28834e-014	-2.46861e-014	-1.96266e-014	-4.68788e-014	-3.35732e-014	-1.78518e-014	-8.58522e-015	4.34771e-015	1.04953e-014	3.2979e-014	2.93886e-014	3.58596e-014	-2.75546e-014	-2.96388e-014	-5.10683e-014	6.41246e-015	-3.7191e-014	-4.98126e-014	1.84524e-014	-1.20188e-014	1.43378e-014	1.65079e-014	1.20381e-014	1.03708e-014
3.07697e-014	1.27537e-014	-2.39443e-014	-1.89284e-014	-4.68089e-014	-3.31197e-014	-1.74931e-014	-8.56442e-015	4.74635e-015	1.04121e-014	3.32896e-014	2.92809e-014	3.57354e-014	-2.72232e-014	-2.91733e-014	-5.10814e-014	5.97071e-015	-3.71046e-014	-4.98275e-014	1.81347e-014	-1.23748e-014	1.42289e-014	1.65996e-014	1.19343e-014	1.01207e-014
3.07073e-014	1.26514e-014	-2.32001e-014	-1.82074e-014	-4.67338e-014	-3.26586e-014	-1.7101e-014	-8.5115e-015	5.15283e-015	1.03345e-014	3.35883e-014	2.91582e-014	3.55971e-014	-2.68815e-014	-2.86888e-014	-5.10974e-014	5.52798e-015	-3.70104e-014	-4.98588e-014	1.78432e-014	-1.27149e-014	1.41268e-014	1.66831e-014	1.18298e-014	9.88447e-015
3.06307e-014	1.25766e-014	-2.24591e-014	-1.74691e-014	-4.66537e-014	-3.21917e-014	-1.66743e-014	-8.42925e-015	5.56479e-015	1.02612e-014	3.38718e-014	2.90204e-014	3.54451e-014	-2.65326e-014	-2.81872e-014	-5.11173e-014	5.08521e-015	-3.69138e-014	-4.99093e-014	1.75756e-014	-1.30386e-014	1.40309e-014	1.67581e-014	1.17231e-014	9.66132e-015
3.05388e-014	1.25288e-014	-2.17257e-014	-1.67187e-014	-4.65686e-014	-3.17213e-014	-1.62126e-014	-8.32013e-015	5.97962e-015	1.01907e-014	3.41377e-014	2.88671e-014	3.52795e-014	-2.61797e-014	-2.76716e-014	-5.11421e-014	4.64339e-015	-3.68189e-014	-4.99807e-014	1.73306e-014	-1.33454e-014	1.39408e-014	1.68246e-014	1.16129e-014	9.45059e-015
3.04298e-014	1.25073e-014	-2.10055e-014	-1.59615e-014	-4.64771e-014	-3.12494e-014	-1.57168e-014	-8.18733e-015	6.39407e-015	1.01215e-014	3.43828e-014	2.86982e-014	3.51008e-014	-2.58263e-014	-2.71444e-014	-5.11726e-014	4.20319e-015	-3.67302e-014	-5.00743e-014	1.71068e-014	-1.36349e-014	1.3856e-014	1.68828e-014	1.14985e-014	9.25123e-015
3.03027e-014	1.2511e-014	-2.03029e-014	-1.52026e-014	-4.63792e-014	-3.07779e-014	-1.51878e-014	-8.03443e-015	6.80564e-015	1.0052e-014	3.46049e-014	2.85127e-014	3.49094e-014	-2.54759e-014	-2.66084e-014	-5.12097e-014	3.76574e-015	-3.66527e-014	-5.01917e-014	1.69022e-014	-1.39062e-014	1.37759e-014	1.69325e-014	1.13792e-014	9.06199e-015
3.01569e-014	1.25382e-014	-1.96219e-014	-1.44469e-014	-4.62746e-014	-3.03083e-014	-1.46262e-014	-7.86495e-015	7.21189e-015	9.98125e-015	3.48023e-014	2.83103e-014	3.47055e-014	-2.51319e-014	-2.60663e-014	-5.12544e-014	3.33192e-015	-3.65902e-014	-5.03336e-014	1.6714e-014	-1.41596e-014	1.36992e-014	1.69738e-014	1.12542e-014	8.88189e-015
2.99917e-014	1.25874e-014	-1.89667e-014	-1.36992e-014	-4.61624e-014	-2.98421e-014	-1.40333e-014	-7.68251e-015	7.60995e-015	9.90774e-015	3.49727e-014	2.80907e-014	3.44893e-014	-2.4798e-014	-2.55214e-014	-5.13078e-014	2.90222e-015	-3.65471e-014	-5.05006e-014	1.65401e-014	-1.43955e-014	1.36256e-014	1.70067e-014	1.11231e-014	8.709e-015
2.98067e-014	1.26569e-014	-1.83405e-014	-1.2964e-014	-4.60417e-014	-2.938e-014	-1.34102e-014	-7.49117e-015	7.99699e-015	9.83007e-015	3.51146e-014	2.78535e-014	3.42621e-014	-2.44772e-014	-2.4977e-014	-5.1371e-014	2.47692e-015	-3.65279e-014	-5.06926e-014	1.63779e-014	-1.46136e-014	1.35545e-014	1.70318e-014	1.09859e-014	8.54148e-015
2.96006e-014	1.27444e-014	-1.77454e-014	-1.22454e-014	-4.59117e-014	-2.89223e-014	-1.27588e-014	-7.29489e-015	8.37095e-015	9.74663e-015	3.52271e-014	2.75983e-014	3.40247e-014	-2.41725e-014	-2.44359e-014	-5.14445e-014	2.05591e-015	-3.65364e-014	-5.09105e-014	1.6225e-014	-1.48139e-014	1.34844e-014	1.70492e-014	1.08422e-014	8.3782e-015
2.93726e-014	1.28478e-014	-1.71834e-014	-1.15472e-014	-4.57722e-014	-2.84697e-014	-1.20816e-014	-7.09808e-015	8.72991e-015	9.65693e-015	3.53093e-014	2.73251e-014	3.37778e-014	-2.38866e-014	-2.3901e-014	-5.15301e-014	1.63879e-015	-3.65762e-014	-5.11533e-014	1.60784e-014	-1.4997e-014	1.3414e-014	1.70596e-014	1.0692e-014	8.21686e-015
2.91227e-014	1.29655e-014	-1.66561e-014	-1.08732e-014	-4.56223e-014	-2.80224e-014	-1.13811e-014	-6.90471e-015	9.07168e-015	9.55956e-015	3.53609e-014	2.70338e-014	3.35221e-014	-2.36226e-014	-2.33751e-014	-5.16278e-014	1.22509e-015	-3.66504e-014	-5.14202e-014	1.59359e-014	-1.51632e-014	1.33423e-014	1.70636e-014	1.05354e-014	8.05524e-015
2.88508e-014	1.30946e-014	-1.61652e-014	-1.02256e-014	-4.54614e-014	-2.75809e-014	-1.06603e-014	-6.7193e-015	9.39441e-015	9.45343e-015	3.53815e-014	2.67249e-014	3.32582e-014	-2.33828e-014	-2.28611e-014	-5.17385e-014	8.14959e-016	-3.67616e-014	-5.17099e-014	1.5794e-014	-1.53134e-014	1.32687e-014	1.70619e-014	1.03732e-014	7.89186e-015
2.85569e-014	1.32333e-014	-1.57121e-014	-9.60726e-015	-4.52883e-014	-2.71445e-014	-9.923e-015	-6.54576e-015	9.69625e-015	9.33737e-015	3.53717e-014	2.63984e-014	3.29872e-014	-2.31696e-014	-2.23621e-014	-5.18626e-014	4.07725e-016	-3.69124e-014	-5.20207e-014	1.56505e-014	-1.5448e-014	1.31922e-014	1.70551e-014	1.02061e-014	7.72554e-015
2.82414e-014	1.33797e-014	-1.52965e-014	-9.02067e-015	-4.5102e-014	-2.67137e-014	-9.17307e-015	-6.3874e-015	9.97514e-015	9.21057e-015	3.5332e-014	2.60545e-014	3.27099e-014	-2.29845e-014	-2.18804e-014	-5.20003e-014	3.16796e-018	-3.71047e-014	-5.23509e-014	1.55029e-014	-1.55676e-014	1.31115e-014	1.70436e-014	1.00348e-014	7.55459e-015
2.79044e-014	1.35313e-014	-1.49182e-014	-8.46731e-015	-4.49009e-014	-2.62878e-014	-8.41375e-015	-6.24873e-015	1.02294e-014	9.07203e-015	3.52636e-014	2.56939e-014	3.24285e-014	-2.28286e-014	-2.14178e-014	-5.21517e-014	-3.99947e-016	-3.73408e-014	-5.26983e-014	1.53496e-014	-1.56728e-014	1.30253e-014	1.70284e-014	9.86026e-015	7.37697e-015
2.75466e-014	1.36853e-014	-1.45769e-014	-7.94811e-015	-4.46844e-014	-2.58657e-014	-7.64867e-015	-6.13298e-015	1.04577e-014	8.92089e-015	3.51669e-014	2.53171e-014	3.21442e-014	-2.27029e-014	-2.09767e-014	-5.23167e-014	-8.02879e-016	-3.7622e-014	-5.306e-014	1.51885e-014	-1.57647e-014	1.29325e-014	1.70103e-014	9.6846e-015	7.19149e-015
2.71696e-014	1.38391e-014	-1.42714e-014	-7.46399e-015	-4.4452e-014	-2.54473e-014	-6.88202e-015	-6.0436e-015	1.06593e-014	8.75667e-015	3.50437e-014	2.49246e-014	3.18576e-014	-2.26083e-014	-2.05595e-014	-5.24947e-014	-1.20716e-015	-3.7948e-014	-5.34338e-014	1.50185e-014	-1.58441e-014	1.28322e-014	1.69901e-014	9.50893e-015	6.9972e-015
2.67744e-014	1.39911e-014	-1.40006e-014	-7.01613e-015	-4.42027e-014	-2.50319e-014	-6.11776e-015	-5.9835e-015	1.08323e-014	8.57922e-015	3.48956e-014	2.45176e-014	3.15704e-014	-2.2545e-014	-2.01675e-014	-5.26853e-014	-1.61371e-015	-3.83193e-014	-5.38171e-014	1.48381e-014	-1.59126e-014	1.27238e-014	1.6968e-014	9.3343e-015	6.79364e-015
2.63621e-014	1.4139e-014	-1.37629e-014	-6.60411e-015	-4.39363e-014	-2.46187e-014	-5.36014e-015	-5.95564e-015	1.09756e-014	8.38876e-015	3.47249e-014	2.4097e-014	3.12836e-014	-2.25134e-014	-1.98026e-014	-5.28874e-014	-2.02354e-015	-3.87353e-014	-5.42062e-014	1.46464e-014	-1.59713e-014	1.26066e-014	1.69457e-014	9.1638e-015	6.58024e-015
2.59345e-014	1.42814e-014	-1.35561e-014	-6.22707e-015	-4.36526e-014	-2.42069e-014	-4.61371e-015	-5.96137e-015	1.10896e-014	8.18482e-015	3.45339e-014	2.36639e-014	3.09982e-014	-2.25122e-014	-1.94651e-014	-5.31004e-014	-2.43824e-015	-3.91951e-014	-5.45982e-014	1.44429e-014	-1.60216e-014	1.2479e-014	1.69235e-014	8.9995e-015	6.35637e-015
2.54929e-014	1.44161e-014	-1.33787e-014	-5.88491e-015	-4.3351e-014	-2.37957e-014	-3.88261e-015	-6.00213e-015	1.11735e-014	7.96734e-015	3.43248e-014	2.32199e-014	3.07151e-014	-2.25403e-014	-1.91561e-014	-5.33228e-014	-2.85953e-015	-3.96972e-014	-5.49897e-014	1.42272e-014	-1.60651e-014	1.23406e-014	1.69022e-014	8.84295e-015	6.12187e-015
2.50392e-014	1.45411e-014	-1.3228e-014	-5.57695e-015	-4.30314e-014	-2.33845e-014	-3.1711e-015	-6.07937e-015	1.12274e-014	7.73721e-015	3.41005e-014	2.27656e-014	3.04361e-014	-2.25973e-014	-1.88765e-014	-5.35527e-014	-3.28835e-015	-4.024e-014	-5.53765e-014	1.39992e-014	-1.61038e-014	1.21906e-014	1.68821e-014	8.69608e-015	5.87622e-015
2.45754e-014	1.46545e-014	-1.31016e-014	-5.3013e-015	-4.26949e-014	-2.29729e-014	-2.48351e-015	-6.19452e-015	1.12509e-014	7.49497e-015	3.38632e-014	2.23027e-014	3.01622e-014	-2.26821e-014	-1.86265e-014	-5.37886e-014	-3.72559e-015	-4.08207e-014	-5.57556e-014	1.37596e-014	-1.61387e-014	1.20286e-014	1.68637e-014	8.56099e-015	5.62015e-015
2.41037e-014	1.47549e-014	-1.29977e-014	-5.0562e-015	-4.23419e-014	-2.25599e-014	-1.82406e-015	-6.34759e-015	1.12445e-014	7.24122e-015	3.36148e-014	2.18321e-014	2.98938e-014	-2.27931e-014	-1.84068e-014	-5.40286e-014	-4.17277e-015	-4.14357e-014	-5.61241e-014	1.35085e-014	-1.61721e-014	1.18543e-014	1.68474e-014	8.43954e-015	5.35437e-015
2.3626e-014	1.48413e-014	-1.29129e-014	-4.83961e-015	-4.19724e-014	-2.21453e-014	-1.19629e-015	-6.53872e-015	1.1209e-014	6.97635e-015	3.33581e-014	2.13556e-014	2.96319e-014	-2.29267e-014	-1.82168e-014	-5.42701e-014	-4.63102e-015	-4.20817e-014	-5.64786e-014	1.32469e-014	-1.62051e-014	1.16669e-014	1.68335e-014	8.33396e-015	5.07972e-015
2.3145e-014	1.49126e-014	-1.28446e-014	-4.64994e-015	-4.15871e-014	-2.17284e-014	-6.03758e-016	-6.76735e-015	1.11449e-014	6.70115e-015	3.30959e-014	2.08745e-014	2.93772e-014	-2.30811e-014	-1.80555e-014	-5.45109e-014	-5.10136e-015	-4.27555e-014	-5.68163e-014	1.29768e-014	-1.62395e-014	1.14658e-014	1.68223e-014	8.24563e-015	4.79676e-015
2.26631e-014	1.49681e-014	-1.27906e-014	-4.48423e-015	-4.11866e-014	-2.13097e-014	-5.02605e-017	-7.03238e-015	1.1053e-014	6.41696e-015	3.28302e-014	2.03905e-014	2.91305e-014	-2.32533e-014	-1.79224e-014	-5.4748e-014	-5.58388e-015	-4.34528e-014	-5.71344e-014	1.26992e-014	-1.62776e-014	1.12511e-014	1.68138e-014	8.17611e-015	4.50656e-015
2.21827e-014	1.5007e-014	-1.27486e-014	-4.33978e-015	-4.07717e-014	-2.08896e-014	4.61188e-016	-7.33299e-015	1.0934e-014	6.1246e-015	3.25633e-014	1.99051e-014	2.88923e-014	-2.34403e-014	-1.78163e-014	-5.49791e-014	-6.07854e-015	-4.41691e-014	-5.74301e-014	1.24155e-014	-1.63213e-014	1.10232e-014	1.68078e-014	8.12635e-015	4.21085e-015
2.17054e-014	1.50287e-014	-1.27169e-014	-4.21452e-015	-4.03442e-014	-2.04675e-014	9.28404e-016	-7.66784e-015	1.07894e-014	5.82597e-015	3.22965e-014	1.94201e-014	2.86632e-014	-2.36384e-014	-1.77359e-014	-5.52018e-014	-6.58686e-015	-4.48994e-014	-5.77006e-014	1.21274e-014	-1.63723e-014	1.07825e-014	1.68041e-014	8.09832e-015	3.91171e-015
2.12335e-014	1.50328e-014	-1.26931e-014	-4.10613e-015	-3.9905e-014	-2.00441e-014	1.34898e-015	-8.03408e-015	1.06209e-014	5.52236e-015	3.20319e-014	1.89364e-014	2.84437e-014	-2.38443e-014	-1.76793e-014	-5.54133e-014	-7.10908e-015	-4.56393e-014	-5.79437e-014	1.18368e-014	-1.64331e-014	1.05291e-014	1.68025e-014	8.09261e-015	3.61022e-015
2.07692e-014	1.50193e-014	-1.26747e-014	-4.01222e-015	-3.94554e-014	-1.962e-014	1.72058e-015	-8.42862e-015	1.04302e-014	5.21486e-015	3.17709e-014	1.84559e-014	2.82339e-014	-2.40549e-014	-1.76451e-014	-5.56112e-014	-7.64485e-015	-4.63848e-014	-5.81576e-014	1.1545e-014	-1.65054e-014	1.02635e-014	1.68025e-014	8.11002e-015	3.30822e-015
2.03145e-014	1.49884e-014	-1.26605e-014	-3.93003e-015	-3.89974e-014	-1.91959e-014	2.04174e-015	-8.8486e-015	1.02189e-014	4.90431e-015	3.15146e-014	1.79796e-014	2.80337e-014	-2.42665e-014	-1.76312e-014	-5.57922e-014	-8.19397e-015	-4.71308e-014	-5.83405e-014	1.12543e-014	-1.6591e-014	9.98642e-015	1.68041e-014	8.15136e-015	3.00766e-015
1.9872e-014	1.49406e-014	-1.26491e-014	-3.8575e-015	-3.85329e-014	-1.87714e-014	2.31095e-015	-9.29073e-015	9.98865e-015	4.59246e-015	3.12639e-014	1.75089e-014	2.78427e-014	-2.44763e-014	-1.76358e-014	-5.59541e-014	-8.75638e-015	-4.78715e-014	-5.8491e-014	1.09667e-014	-1.66917e-014	9.6986e-015	1.68064e-014	8.21631e-015	2.71065e-015
1.94439e-014	1.48754e-014	-1.26393e-014	-3.79204e-015	-3.80634e-014	-1.83475e-014	2.52729e-015	-9.75241e-015	9.74164e-015	4.28086e-015	3.10192e-014	1.70452e-014	2.76608e-014	-2.46804e-014	-1.76565e-014	-5.60947e-014	-9.33162e-015	-4.86029e-014	-5.86082e-014	1.06836e-014	-1.68091e-014	9.40063e-015	1.68087e-014	8.30478e-015	2.41827e-015
1.90324e-014	1.47934e-014	-1.26297e-014	-3.73109e-015	-3.75913e-014	-1.79255e-014	2.69023e-015	-1.02295e-014	9.47958e-015	3.97089e-015	3.07809e-014	1.65893e-014	2.74877e-014	-2.48756e-014	-1.76908e-014	-5.62123e-014	-9.9189e-015	-4.93201e-014	-5.86915e-014	1.0407e-014	-1.6944e-014	9.09402e-015	1.68101e-014	8.41551e-015	2.13259e-015
1.86391e-014	1.46959e-014	-1.26197e-014	-3.67316e-015	-3.71191e-014	-1.75058e-014	2.79897e-015	-1.07185e-014	9.20478e-015	3.66426e-015	3.05491e-014	1.61423e-014	2.73233e-014	-2.50582e-014	-1.7737e-014	-5.63044e-014	-1.05174e-014	-5.00181e-014	-5.87411e-014	1.01381e-014	-1.70981e-014	8.77938e-015	1.68093e-014	8.54757e-015	1.85591e-015
1.82651e-014	1.45838e-014	-1.2608e-014	-3.6161e-015	-3.66482e-014	-1.709e-014	2.85475e-015	-1.12155e-014	8.91953e-015	3.36223e-015	3.0323e-014	1.57054e-014	2.71668e-014	-2.52257e-014	-1.77921e-014	-5.63689e-014	-1.11257e-014	-5.06925e-014	-5.8757e-014	9.87793e-015	-1.72729e-014	8.4584e-015	1.68058e-014	8.69954e-015	1.58943e-015
1.79114e-014	1.4458e-014	-1.25941e-014	-3.55801e-015	-3.61804e-014	-1.66794e-014	2.85851e-015	-1.17171e-014	8.62605e-015	3.066e-015	3.01024e-014	1.52798e-014	2.70167e-014	-2.5375e-014	-1.78534e-014	-5.64044e-014	-1.17419e-014	-5.13395e-014	-5.87399e-014	9.62719e-015	-1.74696e-014	8.13193e-015	1.67984e-014	8.87004e-015	1.33433e-015
1.75798e-014	1.43194e-014	-1.25779e-014	-3.49777e-015	-3.57176e-014	-1.62746e-014	2.81105e-015	-1.2219e-014	8.32625e-015	2.77679e-015	2.98865e-014	1.48659e-014	2.68727e-014	-2.55031e-014	-1.79184e-014	-5.64097e-014	-1.23644e-014	-5.19562e-014	-5.86912e-014	9.38699e-015	-1.76895e-014	7.80093e-015	1.67861e-014	9.0566e-015	1.09205e-015
1.72712e-014	1.4169e-014	-1.25597e-014	-3.43389e-015	-3.52621e-014	-1.58767e-014	2.71363e-015	-1.27167e-014	8.02239e-015	2.49598e-015	2.96738e-014	1.44641e-014	2.67339e-014	-2.56078e-014	-1.7984e-014	-5.63843e-014	-1.29918e-014	-5.25385e-014	-5.86121e-014	9.15759e-015	-1.79326e-014	7.46644e-015	1.67679e-014	9.25656e-015	8.63458e-016
1.69866e-014	1.40075e-014	-1.25391e-014	-3.36528e-015	-3.48153e-014	-1.54869e-014	2.56884e-015	-1.32068e-014	7.71645e-015	2.22486e-015	2.9463e-014	1.40757e-014	2.65998e-014	-2.56873e-014	-1.80477e-014	-5.63268e-014	-1.36213e-014	-5.30836e-014	-5.85041e-014	8.93947e-015	-1.82004e-014	7.13045e-015	1.67425e-014	9.46763e-015	6.49142e-016
1.67263e-014	1.38358e-014	-1.25162e-014	-3.29105e-015	-3.43791e-014	-1.51056e-014	2.37904e-015	-1.36863e-014	7.41109e-015	1.96423e-015	2.92526e-014	1.37006e-014	2.64688e-014	-2.57396e-014	-1.81067e-014	-5.62374e-014	-1.42508e-014	-5.35892e-014	-5.83694e-014	8.73266e-015	-1.84928e-014	6.79401e-015	1.67087e-014	9.68659e-015	4.49099e-016
1.64905e-014	1.36546e-014	-1.24914e-014	-3.20977e-015	-3.39551e-014	-1.47338e-014	2.14602e-015	-1.41519e-014	7.10842e-015	1.71489e-015	2.90407e-014	1.33394e-014	2.634e-014	-2.57634e-014	-1.81587e-014	-5.61165e-014	-1.48788e-014	-5.40525e-014	-5.82102e-014	8.53689e-015	-1.88095e-014	6.45851e-015	1.66659e-014	9.91036e-015	2.63877e-016
1.62797e-014	1.34652e-014	-1.24647e-014	-3.12106e-015	-3.3544e-014	-1.43727e-014	1.8724e-015	-1.45996e-014	6.81006e-015	1.47747e-015	2.88252e-014	1.29924e-014	2.62119e-014	-2.57576e-014	-1.82011e-014	-5.59641e-014	-1.55025e-014	-5.44722e-014	-5.80293e-014	8.35067e-015	-1.91507e-014	6.12523e-015	1.66126e-014	1.0136e-014	9.33886e-017
1.60937e-014	1.32684e-014	-1.24362e-014	-3.02494e-015	-3.31471e-014	-1.40228e-014	1.56216e-015	-1.50269e-014	6.51808e-015	1.25231e-015	2.86041e-014	1.26597e-014	2.6084e-014	-2.57211e-014	-1.8232e-014	-5.57805e-014	-1.61193e-014	-5.48467e-014	-5.78295e-014	8.1727e-015	-1.95159e-014	5.79542e-015	1.65475e-014	1.03601e-014	-6.29445e-017
1.59319e-014	1.30646e-014	-1.24064e-014	-2.92126e-015	-3.27651e-014	-1.36842e-014	1.2186e-015	-1.54304e-014	6.23447e-015	1.03971e-015	2.83752e-014	1.23407e-014	2.5955e-014	-2.56539e-014	-1.82488e-014	-5.55665e-014	-1.67266e-014	-5.51757e-014	-5.76135e-014	8.00078e-015	-1.99046e-014	5.47019e-015	1.647e-014	1.05787e-014	-2.0573e-016
1.57937e-014	1.28544e-014	-1.23764e-014	-2.81034e-015	-3.23982e-014	-1.33573e-014	8.45152e-016	-1.5808e-014	5.96035e-015	8.40229e-016	2.8136e-014	1.20351e-014	2.58242e-014	-2.55561e-014	-1.82499e-014	-5.53234e-014	-1.73223e-014	-5.54586e-014	-5.73846e-014	7.83349e-015	-2.0316e-014	5.15002e-015	1.63788e-014	1.07883e-014	-3.35654e-016
1.56783e-014	1.26394e-014	-1.23468e-014	-2.69261e-015	-3.2047e-014	-1.30428e-014	4.45538e-016	-1.61575e-014	5.6968e-015	6.53862e-016	2.7884e-014	1.17431e-014	2.56904e-014	-2.54276e-014	-1.82338e-014	-5.5053e-014	-1.79045e-014	-5.56958e-014	-5.7146e-014	7.66879e-015	-2.07486e-014	4.83561e-015	1.62733e-014	1.09856e-014	-4.53634e-016
1.5585e-014	1.24199e-014	-1.23175e-014	-2.56809e-015	-3.17113e-014	-1.27404e-014	2.34323e-017	-1.64769e-014	5.44566e-015	4.80438e-016	2.76174e-014	1.14638e-014	2.55517e-014	-2.52687e-014	-1.81986e-014	-5.47569e-014	-1.84703e-014	-5.58878e-014	-5.69015e-014	7.50445e-015	-2.12002e-014	4.52835e-015	1.61531e-014	1.11675e-014	-5.61283e-016
1.55127e-014	1.21962e-014	-1.22887e-014	-2.43679e-015	-3.13913e-014	-1.24494e-014	-4.17288e-016	-1.67651e-014	5.20831e-015	3.2016e-016	2.73345e-014	1.11972e-014	2.54069e-014	-2.50799e-014	-1.81431e-014	-5.44373e-014	-1.90175e-014	-5.60361e-014	-5.66549e-014	7.33783e-015	-2.16701e-014	4.22848e-015	1.60173e-014	1.13306e-014	-6.61056e-016
1.54597e-014	1.19686e-014	-1.22611e-014	-2.29932e-015	-3.10863e-014	-1.21693e-014	-8.72699e-016	-1.70211e-014	4.98553e-015	1.72547e-016	2.70335e-014	1.09433e-014	2.52554e-014	-2.48627e-014	-1.80664e-014	-5.4096e-014	-1.95443e-014	-5.61424e-014	-5.64092e-014	7.16529e-015	-2.21566e-014	3.93664e-015	1.5865e-014	1.14725e-014	-7.55206e-016
1.54251e-014	1.17377e-014	-1.22347e-014	-2.15656e-015	-3.07956e-014	-1.19003e-014	-1.33874e-015	-1.72445e-014	4.77724e-015	3.7107e-017	2.67122e-014	1.07017e-014	2.50971e-014	-2.46183e-014	-1.7968e-014	-5.37352e-014	-2.00487e-014	-5.62085e-014	-5.6167e-014	6.9844e-015	-2.26567e-014	3.65337e-015	1.56959e-014	1.159e-014	-8.45724e-016
1.54062e-014	1.15038e-014	-1.22093e-014	-2.00917e-015	-3.05186e-014	-1.16411e-014	-1.81148e-015	-1.74351e-014	4.58475e-015	-8.72398e-017	2.63692e-014	1.04714e-014	2.4931e-014	-2.43487e-014	-1.7847e-014	-5.3357e-014	-2.05287e-014	-5.6237e-014	-5.59312e-014	6.79233e-015	-2.3169e-014	3.37911e-015	1.55098e-014	1.168e-014	-9.34338e-016
1.54022e-014	1.12666e-014	-1.2185e-014	-1.8578e-015	-3.02543e-014	-1.13904e-014	-2.28688e-015	-1.75928e-014	4.40765e-015	-2.0107e-016	2.60035e-014	1.02521e-014	2.47571e-014	-2.40554e-014	-1.77023e-014	-5.29642e-014	-2.09816e-014	-5.62309e-014	-5.57054e-014	6.58598e-015	-2.36914e-014	3.11383e-015	1.53064e-014	1.17401e-014	-1.02399e-015
1.54115e-014	1.1026e-014	-1.21617e-014	-1.70243e-015	-3.00013e-014	-1.11472e-014	-2.761e-015	-1.77184e-014	4.24679e-015	-3.05197e-016	2.56144e-014	1.00437e-014	2.4575e-014	-2.37398e-014	-1.75337e-014	-5.25593e-014	-2.1407e-014	-5.61933e-014	-5.54915e-014	6.36267e-015	-2.42204e-014	2.85718e-015	1.5086e-014	1.17679e-014	-1.11753e-015
1.54321e-014	1.07822e-014	-1.21386e-014	-1.54474e-015	-2.97572e-014	-1.09102e-014	-3.23045e-015	-1.78129e-014	4.10212e-015	-4.00827e-016	2.52015e-014	9.84529e-015	2.43849e-014	-2.34041e-014	-1.73418e-014	-5.21443e-014	-2.18035e-014	-5.61277e-014	-5.52922e-014	6.11958e-015	-2.47538e-014	2.60904e-015	1.48485e-014	1.17618e-014	-1.21755e-015
1.54627e-014	1.05345e-014	-1.21157e-014	-1.385e-015	-2.95209e-014	-1.06781e-014	-3.69224e-015	-1.78779e-014	3.97334e-015	-4.88983e-016	2.47647e-014	9.65631e-015	2.41864e-014	-2.3051e-014	-1.71268e-014	-5.17219e-014	-2.21708e-014	-5.60375e-014	-5.51106e-014	5.85355e-015	-2.52887e-014	2.36851e-015	1.4594e-014	1.17199e-014	-1.32608e-015
1.55014e-014	1.0283e-014	-1.20933e-014	-1.22371e-015	-2.92907e-014	-1.04496e-014	-4.14249e-015	-1.79149e-014	3.85965e-015	-5.70785e-016	2.4304e-014	9.47624e-015	2.39796e-014	-2.26825e-014	-1.68894e-014	-5.12943e-014	-2.25077e-014	-5.59266e-014	-5.49485e-014	5.56182e-015	-2.5822e-014	2.13516e-015	1.43228e-014	1.16413e-014	-1.44584e-015
1.55459e-014	1.00275e-014	-1.20698e-014	-1.06162e-015	-2.90648e-014	-1.0223e-014	-4.5782e-015	-1.79261e-014	3.76051e-015	-6.47814e-016	2.38198e-014	9.30421e-015	2.37651e-014	-2.23007e-014	-1.66304e-014	-5.08636e-014	-2.28142e-014	-5.57985e-014	-5.48069e-014	5.24209e-015	-2.63505e-014	1.90808e-015	1.40351e-014	1.15262e-014	-1.58023e-015
1.55946e-014	9.7673e-015	-1.20449e-014	-8.99844e-016	-2.88408e-014	-9.99637e-015	-4.99721e-015	-1.79148e-014	3.67464e-015	-7.21379e-016	2.33128e-014	9.13899e-015	2.35425e-014	-2.19078e-014	-1.63502e-014	-5.0432e-014	-2.30896e-014	-5.56573e-014	-5.46878e-014	4.89205e-015	-2.68715e-014	1.68673e-015	1.37322e-014	1.13741e-014	-1.73163e-015
1.56455e-014	9.50238e-015	-1.20175e-014	-7.38925e-016	-2.86167e-014	-9.76779e-015	-5.39621e-015	-1.7883e-014	3.60092e-015	-7.93178e-016	2.27844e-014	8.98033e-015	2.33121e-014	-2.1506e-014	-1.6051e-014	-5.00012e-014	-2.33337e-014	-5.55073e-014	-5.4593e-014	4.50964e-015	-2.73822e-014	1.46968e-015	1.34142e-014	1.11849e-014	-1.90228e-015
1.56972e-014	9.23215e-015	-1.19866e-014	-5.79244e-016	-2.83904e-014	-9.53638e-015	-5.77308e-015	-1.78346e-014	3.53775e-015	-8.64386e-016	2.22362e-014	8.82761e-015	2.30744e-014	-2.10975e-014	-1.57336e-014	-4.95735e-014	-2.35473e-014	-5.53521e-014	-5.45231e-014	4.09294e-015	-2.78804e-014	1.25535e-015	1.30822e-014	1.09593e-014	-2.09433e-015
1.57476e-014	8.95623e-015	-1.19515e-014	-4.21881e-016	-2.81598e-014	-9.30079e-015	-6.12568e-015	-1.77723e-014	3.48395e-015	-9.35856e-016	2.16695e-014	8.68016e-015	2.28304e-014	-2.0684e-014	-1.53995e-014	-4.91509e-014	-2.37309e-014	-5.51954e-014	-5.44784e-014	3.64059e-015	-2.83632e-014	1.04261e-015	1.27374e-014	1.06977e-014	-2.30938e-015
1.57956e-014	8.67472e-015	-1.19109e-014	-2.66505e-016	-2.79233e-014	-9.05938e-015	-6.45222e-015	-1.77e-014	3.43845e-015	-1.00886e-015	2.10866e-014	8.53696e-015	2.25802e-014	-2.02676e-014	-1.50498e-014	-4.87345e-014	-2.38853e-014	-5.50408e-014	-5.44583e-014	3.15238e-015	-2.88286e-014	8.30253e-016	1.23814e-014	1.04014e-014	-2.54919e-015
1.58398e-014	8.38741e-015	-1.18639e-014	-1.13769e-016	-2.7679e-014	-8.81059e-015	-6.75101e-015	-1.76216e-014	3.39972e-015	-1.08473e-015	2.04904e-014	8.3975e-015	2.23247e-014	-1.98503e-014	-1.46866e-014	-4.83249e-014	-2.40117e-014	-5.48916e-014	-5.4462e-014	2.62776e-015	-2.9274e-014	6.16783e-016	1.20149e-014	1.00723e-014	-2.81501e-015
1.58784e-014	8.09441e-015	-1.18096e-014	3.59507e-017	-2.74252e-014	-8.55333e-015	-7.0203e-015	-1.75392e-014	3.36632e-015	-1.16462e-015	1.98834e-014	8.26128e-015	2.20647e-014	-1.94338e-014	-1.43125e-014	-4.79229e-014	-2.41113e-014	-5.47518e-014	-5.44888e-014	2.06637e-015	-2.96969e-014	4.00296e-016	1.16391e-014	9.71224e-015	-3.10832e-015
1.59096e-014	7.7954e-015	-1.1748e-014	1.82158e-016	-2.71601e-014	-8.28661e-015	-7.25937e-015	-1.74565e-014	3.33639e-015	-1.24969e-015	1.92685e-014	8.12747e-015	2.18007e-014	-1.90198e-014	-1.39295e-014	-4.75292e-014	-2.41866e-014	-5.46244e-014	-5.4538e-014	1.46799e-015	-3.00957e-014	1.79581e-016	1.12554e-014	9.32364e-015	-3.42996e-015
1.59323e-014	7.49001e-015	-1.16777e-014	3.24595e-016	-2.68823e-014	-8.00974e-015	-7.46702e-015	-1.73778e-014	3.3086e-015	-1.34048e-015	1.86496e-014	7.9955e-015	2.15334e-014	-1.86094e-014	-1.35393e-014	-4.71439e-014	-2.42396e-014	-5.45117e-014	-5.46081e-014	8.33197e-016	-3.04696e-014	-4.70691e-017	1.08659e-014	8.9094e-015	-3.78017e-015
1.59452e-014	7.1793e-015	-1.15982e-014	4.63199e-016	-2.65899e-014	-7.72208e-015	-7.64286e-015	-1.73063e-014	3.28116e-015	-1.43833e-015	1.80297e-014	7.86431e-015	2.12636e-014	-1.82034e-014	-1.31443e-014	-4.67673e-014	-2.42722e-014	-5.44159e-014	-5.46979e-014	1.63716e-016	-3.08172e-014	-2.80817e-016	1.04719e-014	8.47173e-015	-4.15883e-015
1.5947e-014	6.86373e-015	-1.15086e-014	5.98071e-016	-2.62818e-014	-7.4234e-015	-7.78662e-015	-1.72449e-014	3.25245e-015	-1.54428e-015	1.74121e-014	7.73337e-015	2.09923e-014	-1.78028e-014	-1.2746e-014	-4.63996e-014	-2.42864e-014	-5.43397e-014	-5.48058e-014	-5.38113e-016	-3.11366e-014	-5.23228e-016	1.00751e-014	8.01452e-015	-4.56525e-015
1.59367e-014	6.54348e-015	-1.14081e-014	7.2904e-016	-2.59576e-014	-7.11391e-015	-7.89795e-015	-1.7197e-014	3.22096e-015	-1.65832e-015	1.68009e-014	7.60213e-015	2.07209e-014	-1.7408e-014	-1.2347e-014	-4.60402e-014	-2.42839e-014	-5.42843e-014	-5.49289e-014	-1.27035e-015	-3.14276e-014	-7.75596e-016	9.67746e-015	7.5403e-015	-4.99947e-015
1.59133e-014	6.21949e-015	-1.12959e-014	8.55552e-016	-2.56167e-014	-6.79345e-015	-7.97657e-015	-1.71658e-014	3.18548e-015	-1.78117e-015	1.61996e-014	7.47048e-015	2.04499e-014	-1.70196e-014	-1.19489e-014	-4.56884e-014	-2.42666e-014	-5.42511e-014	-5.50648e-014	-2.03072e-015	-3.16904e-014	-1.03966e-015	9.28042e-015	7.05236e-015	-5.46025e-015
1.58766e-014	5.8927e-015	-1.11719e-014	9.77766e-016	-2.52584e-014	-6.46263e-015	-8.02267e-015	-1.7154e-014	3.14488e-015	-1.91305e-015	1.56118e-014	7.33728e-015	2.01802e-014	-1.66372e-014	-1.15536e-014	-4.53427e-014	-2.42364e-014	-5.42412e-014	-5.52105e-014	-2.81631e-015	-3.19246e-014	-1.31631e-015	8.88553e-015	6.55423e-015	-5.94548e-015
1.58261e-014	5.56429e-015	-1.10358e-014	1.09568e-015	-2.48823e-014	-6.12212e-015	-8.03706e-015	-1.71638e-014	3.09814e-015	-2.05443e-015	1.50409e-014	7.20215e-015	1.99129e-014	-1.62613e-014	-1.11635e-014	-4.50028e-014	-2.4196e-014	-5.42555e-014	-5.53637e-014	-3.62373e-015	-3.21308e-014	-1.6067e-015	8.49477e-015	6.0495e-015	-6.45351e-015
1.57603e-014	5.23535e-015	-1.08869e-014	1.20901e-015	-2.4489e-014	-5.7728e-015	-8.02041e-015	-1.71974e-014	3.0437e-015	-2.20533e-015	1.44906e-014	7.06474e-015	1.96495e-014	-1.5892e-014	-1.078e-014	-4.46676e-014	-2.41474e-014	-5.42939e-014	-5.55215e-014	-4.4503e-015	-3.23099e-014	-1.91185e-015	8.10975e-015	5.54149e-015	-6.98198e-015
1.56792e-014	4.90759e-015	-1.07245e-014	1.31791e-015	-2.40783e-014	-5.41592e-015	-7.9735e-015	-1.72568e-014	2.98107e-015	-2.36532e-015	1.39642e-014	6.92486e-015	1.93902e-014	-1.55285e-014	-1.04053e-014	-4.43363e-014	-2.40929e-014	-5.43563e-014	-5.56808e-014	-5.29246e-015	-3.24629e-014	-2.23255e-015	7.73246e-015	5.0334e-015	-7.52893e-015
1.55823e-014	4.58261e-015	-1.05493e-014	1.42213e-015	-2.36509e-014	-5.05262e-015	-7.8974e-015	-1.73431e-014	2.91023e-015	-2.53431e-015	1.34653e-014	6.78184e-015	1.91364e-014	-1.51711e-014	-1.00411e-014	-4.40074e-014	-2.40352e-014	-5.44424e-014	-5.58385e-014	-6.14571e-015	-3.25908e-014	-2.56948e-015	7.36482e-015	4.52811e-015	-8.09239e-015
1.54694e-014	4.26199e-015	-1.03614e-014	1.52186e-015	-2.32083e-014	-4.68515e-015	-7.79286e-015	-1.74571e-014	2.83064e-015	-2.71157e-015	1.29975e-014	6.63502e-015	1.8888e-014	-1.48196e-014	-9.68914e-015	-4.36792e-014	-2.39761e-014	-5.45514e-014	-5.59915e-014	-7.00623e-015	-3.26952e-014	-2.92266e-015	7.0077e-015	4.02856e-015	-8.66952e-015
1.53405e-014	3.94785e-015	-1.01607e-014	1.61722e-015	-2.27508e-014	-4.31534e-015	-7.66129e-015	-1.75991e-014	2.74166e-015	-2.89697e-015	1.25628e-014	6.48484e-015	1.86457e-014	-1.44731e-014	-9.35015e-015	-4.33512e-014	-2.39179e-014	-5.46811e-014	-5.61374e-014	-7.87012e-015	-3.27782e-014	-3.29172e-015	6.66233e-015	3.53752e-015	-9.25649e-015
1.51954e-014	3.64222e-015	-9.94774e-015	1.70855e-015	-2.22804e-014	-3.94452e-015	-7.50382e-015	-1.77701e-014	2.64377e-015	-3.08988e-015	1.21635e-014	6.33113e-015	1.84104e-014	-1.41306e-014	-9.02519e-015	-4.3022e-014	-2.38618e-014	-5.48304e-014	-5.62737e-014	-8.73328e-015	-3.2842e-014	-3.67655e-015	6.33032e-015	3.0578e-015	-9.84984e-015
1.50343e-014	3.34686e-015	-9.72227e-015	1.79541e-015	-2.17975e-014	-3.57471e-015	-7.32182e-015	-1.79701e-014	2.53699e-015	-3.28954e-015	1.18017e-014	6.17331e-015	1.8182e-014	-1.37911e-014	-8.71519e-015	-4.26909e-014	-2.38098e-014	-5.49983e-014	-5.63975e-014	-9.59167e-015	-3.28887e-014	-4.07718e-015	6.01282e-015	2.59121e-015	-1.0446e-014
1.4857e-014	3.06369e-015	-9.48374e-015	1.8782e-015	-2.13039e-014	-3.2079e-015	-7.11705e-015	-1.81978e-014	2.42239e-015	-3.49498e-015	1.14796e-014	6.01157e-015	1.7961e-014	-1.34536e-014	-8.42068e-015	-4.23566e-014	-2.37628e-014	-5.5182e-014	-5.65062e-014	-1.04405e-014	-3.29207e-014	-4.49297e-015	5.71039e-015	2.14047e-015	-1.10419e-014
1.46637e-014	2.79526e-015	-9.2327e-015	1.95708e-015	-2.08013e-014	-2.84637e-015	-6.8903e-015	-1.84518e-014	2.30114e-015	-3.70592e-015	1.11988e-014	5.84612e-015	1.77482e-014	-1.31175e-014	-8.14178e-015	-4.20172e-014	-2.37219e-014	-5.53792e-014	-5.65979e-014	-1.12752e-014	-3.29408e-014	-4.92297e-015	5.42442e-015	1.70755e-015	-1.16339e-014
1.44548e-014	2.54349e-015	-8.96927e-015	2.03204e-015	-2.02911e-014	-2.49196e-015	-6.64264e-015	-1.87307e-014	2.17347e-015	-3.92161e-015	1.09599e-014	5.677e-015	1.75439e-014	-1.27824e-014	-7.87877e-015	-4.16722e-014	-2.36875e-014	-5.55875e-014	-5.66708e-014	-1.20925e-014	-3.29521e-014	-5.36526e-015	5.15555e-015	1.29399e-015	-1.22188e-014
1.42309e-014	2.31031e-015	-8.69314e-015	2.10363e-015	-1.97755e-014	-2.14704e-015	-6.37523e-015	-1.90329e-014	2.0402e-015	-4.14078e-015	1.07635e-014	5.50406e-015	1.73491e-014	-1.24474e-014	-7.63176e-015	-4.13204e-014	-2.366e-014	-5.58041e-014	-5.67232e-014	-1.28884e-014	-3.29573e-014	-5.81816e-015	4.90439e-015	9.01172e-016	-1.27931e-014
1.39924e-014	2.09808e-015	-8.40448e-015	2.17196e-015	-1.9256e-014	-1.81332e-015	-6.08966e-015	-1.93561e-014	1.90241e-015	-4.36241e-015	1.06099e-014	5.32745e-015	1.71634e-014	-1.21125e-014	-7.40025e-015	-4.09605e-014	-2.36401e-014	-5.60263e-014	-5.67541e-014	-1.36589e-014	-3.29592e-014	-6.28016e-015	4.67146e-015	5.30368e-016	-1.33531e-014
1.37407e-014	1.90899e-015	-8.10339e-015	2.23824e-015	-1.87341e-014	-1.4924e-015	-5.78751e-015	-1.96976e-014	1.76169e-015	-4.58568e-015	1.04987e-014	5.14754e-015	1.69871e-014	-1.17765e-014	-7.18361e-015	-4.05926e-014	-2.36278e-014	-5.62511e-014	-5.67622e-014	-1.44005e-014	-3.2961e-014	-6.74972e-015	4.45659e-015	1.82063e-016	-1.38958e-014
1.34763e-014	1.7452e-015	-7.78927e-015	2.30347e-015	-1.82119e-014	-1.18565e-015	-5.46964e-015	-2.00534e-014	1.61983e-015	-4.80952e-015	1.04296e-014	4.96513e-015	1.68205e-014	-1.14389e-014	-6.98143e-015	-4.02163e-014	-2.36232e-014	-5.64759e-014	-5.67469e-014	-1.51098e-014	-3.29654e-014	-7.22434e-015	4.26012e-015	-1.42569e-016	-1.44177e-014
1.31997e-014	1.60824e-015	-7.46258e-015	2.3679e-015	-1.7691e-014	-8.94721e-016	-5.13736e-015	-2.04211e-014	1.47873e-015	-5.03273e-015	1.0401e-014	4.78096e-015	1.66637e-014	-1.10989e-014	-6.79231e-015	-3.98315e-014	-2.36254e-014	-5.66979e-014	-5.67081e-014	-1.57839e-014	-3.29753e-014	-7.70209e-015	4.08237e-015	-4.43494e-016	-1.49159e-014
1.2912e-014	1.49929e-015	-7.12316e-015	2.43195e-015	-1.71721e-014	-6.21311e-016	-4.79184e-015	-2.07974e-014	1.33989e-015	-5.25435e-015	1.0412e-014	4.59573e-015	1.6517e-014	-1.07563e-014	-6.61544e-015	-3.94379e-014	-2.36338e-014	-5.69138e-014	-5.66451e-014	-1.64197e-014	-3.29931e-014	-8.18076e-015	3.92303e-015	-7.21062e-016	-1.53879e-014
1.26145e-014	1.42008e-015	-6.77121e-015	2.49609e-015	-1.66577e-014	-3.66738e-016	-4.43448e-015	-2.11779e-014	1.20503e-015	-5.47377e-015	1.04608e-014	4.41045e-015	1.638e-014	-1.04105e-014	-6.44923e-015	-3.90357e-014	-2.36472e-014	-5.71213e-014	-5.65582e-014	-1.70151e-014	-3.30209e-014	-8.65746e-015	3.78119e-015	-9.74887e-016	-1.58315e-014
1.23088e-014	1.37215e-015	-6.4068e-015	2.56153e-015	-1.61485e-014	-1.31695e-016	-4.06659e-015	-2.15591e-014	1.07578e-015	-5.68996e-015	1.0545e-014	4.22608e-015	1.6253e-014	-1.00612e-014	-6.29244e-015	-3.86251e-014	-2.3664e-014	-5.73171e-014	-5.6448e-014	-1.75688e-014	-3.30614e-014	-9.12942e-015	3.65612e-015	-1.20545e-015	-1.62447e-014
1.19959e-014	1.3564e-015	-6.02936e-015	2.62941e-015	-1.56462e-014	8.38913e-017	-3.68898e-015	-2.19381e-014	9.5383e-016	-5.90219e-015	1.06621e-014	4.04351e-015	1.61357e-014	-9.70816e-015	-6.14342e-015	-3.82064e-014	-2.36833e-014	-5.74987e-014	-5.63162e-014	-1.80783e-014	-3.31167e-014	-9.59429e-015	3.54784e-015	-1.41336e-015	-1.66257e-014
1.16774e-014	1.37396e-015	-5.63821e-015	2.70164e-015	-1.5152e-014	2.79753e-016	-3.30348e-015	-2.23109e-014	8.4003e-016	-6.10934e-015	1.08098e-014	3.86375e-015	1.60277e-014	-9.35153e-015	-6.00059e-015	-3.77794e-014	-2.37037e-014	-5.76641e-014	-5.61642e-014	-1.85423e-014	-3.31881e-014	-1.00496e-014	3.45504e-015	-1.59934e-015	-1.69739e-014
1.13548e-014	1.42568e-015	-5.23314e-015	2.77915e-015	-1.46664e-014	4.56101e-016	-2.91084e-015	-2.2673e-014	7.3539e-016	-6.31115e-015	1.09842e-014	3.68829e-015	1.59297e-014	-8.99143e-015	-5.86213e-015	-3.73449e-014	-2.37237e-014	-5.78111e-014	-5.59924e-014	-1.89597e-014	-3.32778e-014	-1.04923e-014	3.37691e-015	-1.76505e-015	-1.7288e-014
1.103e-014	1.51189e-015	-4.81401e-015	2.86408e-015	-1.419e-014	6.1383e-016	-2.51173e-015	-2.30202e-014	6.40629e-016	-6.5068e-015	1.11823e-014	3.51853e-015	1.5841e-014	-8.62836e-015	-5.72599e-015	-3.69034e-014	-2.37409e-014	-5.7938e-014	-5.58031e-014	-1.93304e-014	-3.33875e-014	-1.09201e-014	3.3126e-015	-1.91135e-015	-1.75675e-014
1.07044e-014	1.63244e-015	-4.37991e-015	2.95757e-015	-1.37231e-014	7.54472e-016	-2.1075e-015	-2.33492e-014	5.57096e-016	-6.69598e-015	1.14007e-014	3.35576e-015	1.57623e-014	-8.26236e-015	-5.59018e-015	-3.64563e-014	-2.37538e-014	-5.8043e-014	-5.5599e-014	-1.96542e-014	-3.35182e-014	-1.13306e-014	3.26053e-015	-2.03976e-015	-1.78123e-014
1.03799e-014	1.78643e-015	-3.93083e-015	3.0615e-015	-1.3266e-014	8.79299e-016	-1.69922e-015	-2.36568e-014	4.85911e-016	-6.87831e-015	1.1636e-014	3.20124e-015	1.56933e-014	-7.89367e-015	-5.4523e-015	-3.60037e-014	-2.37606e-014	-5.81244e-014	-5.53822e-014	-1.99316e-014	-3.36699e-014	-1.17214e-014	3.21955e-015	-2.15112e-015	-1.80225e-014
1.00579e-014	1.97409e-015	-3.46628e-015	3.17769e-015	-1.28185e-014	9.90089e-016	-1.28833e-015	-2.39394e-014	4.27708e-016	-7.05293e-015	1.18844e-014	3.05605e-015	1.56342e-014	-7.52299e-015	-5.31012e-015	-3.55469e-014	-2.37596e-014	-5.81816e-014	-5.51549e-014	-2.01634e-014	-3.38426e-014	-1.20908e-014	3.18813e-015	-2.24653e-015	-1.81988e-014
9.74107e-015	2.19489e-015	-2.98552e-015	3.30786e-015	-1.23808e-014	1.08891e-015	-8.75155e-016	-2.41938e-014	3.82499e-016	-7.22015e-015	1.2142e-014	2.92171e-015	1.55853e-014	-7.15047e-015	-5.16158e-015	-3.50858e-014	-2.37491e-014	-5.82135e-014	-5.49194e-014	-2.03503e-014	-3.40373e-014	-1.24363e-014	3.16502e-015	-2.32771e-015	-1.83427e-014
9.43105e-015	2.4472e-015	-2.48828e-015	3.45351e-015	-1.19523e-014	1.17853e-015	-4.59906e-016	-2.44172e-014	3.50526e-016	-7.38034e-015	1.24051e-014	2.79991e-015	1.5546e-014	-6.77618e-015	-5.00459e-015	-3.46218e-014	-2.37273e-014	-5.82188e-014	-5.46783e-014	-2.04931e-014	-3.42529e-014	-1.27567e-014	3.1486e-015	-2.39579e-015	-1.84557e-014
9.12908e-015	2.72942e-015	-1.97482e-015	3.61682e-015	-1.15322e-014	1.26152e-015	-4.39339e-017	-2.46068e-014	3.31708e-016	-7.53308e-015	1.26703e-014	2.69231e-015	1.55168e-014	-6.40079e-015	-4.83704e-015	-3.4156e-014	-2.36922e-014	-5.81976e-014	-5.4434e-014	-2.05935e-014	-3.44889e-014	-1.30502e-014	3.13703e-015	-2.45203e-015	-1.85391e-014
8.83756e-015	3.04017e-015	-1.44512e-015	3.79907e-015	-1.11203e-014	1.34136e-015	3.71321e-016	-2.47602e-014	3.25977e-016	-7.6783e-015	1.29341e-014	2.60002e-015	1.54978e-014	-6.02422e-015	-4.65669e-015	-3.36886e-014	-2.36412e-014	-5.81498e-014	-5.41895e-014	-2.06531e-014	-3.4745e-014	-1.33154e-014	3.12913e-015	-2.49815e-015	-1.85956e-014
8.55817e-015	3.37695e-015	-8.98753e-016	4.00265e-015	-1.0715e-014	1.42148e-015	7.84687e-016	-2.48758e-014	3.33018e-016	-7.81644e-015	1.31931e-014	2.52449e-015	1.54881e-014	-5.6463e-015	-4.46162e-015	-3.32197e-014	-2.3573e-014	-5.80757e-014	-5.39475e-014	-2.06734e-014	-3.50187e-014	-1.35514e-014	3.12326e-015	-2.53549e-015	-1.8628e-014
8.29284e-015	3.73778e-015	-3.35732e-016	4.22956e-015	-1.03153e-014	1.50518e-015	1.19557e-015	-2.49522e-014	3.51797e-016	-7.94717e-015	1.34439e-014	2.46723e-015	1.54883e-014	-5.26773e-015	-4.25024e-015	-3.27499e-014	-2.34871e-014	-5.79762e-014	-5.37107e-014	-2.06562e-014	-3.53085e-014	-1.37572e-014	3.1173e-015	-2.56543e-015	-1.86391e-014
8.04348e-015	4.1195e-015	2.43449e-016	4.4818e-015	-9.91977e-015	1.59584e-015	1.60309e-015	-2.49892e-014	3.81099e-016	-8.07092e-015	1.36834e-014	2.4289e-015	1.5498e-014	-4.88918e-015	-4.02032e-015	-3.2279e-014	-2.3382e-014	-5.78514e-014	-5.34818e-014	-2.06044e-014	-3.56127e-014	-1.39321e-014	3.1102e-015	-2.5894e-015	-1.86317e-014
7.81283e-015	4.51912e-015	8.38107e-016	4.76134e-015	-9.52749e-015	1.6977e-015	2.00645e-015	-2.4986e-014	4.19741e-016	-8.18812e-015	1.39083e-014	2.41048e-015	1.55159e-014	-4.51055e-015	-3.77059e-015	-3.18073e-014	-2.32572e-014	-5.77024e-014	-5.3263e-014	-2.05205e-014	-3.59288e-014	-1.4076e-014	3.10032e-015	-2.60736e-015	-1.86086e-014
7.60284e-015	4.93389e-015	1.44762e-015	5.06993e-015	-9.13712e-015	1.81457e-015	2.40475e-015	-2.49425e-014	4.66072e-016	-8.29917e-015	1.41165e-014	2.41352e-015	1.55419e-014	-4.13252e-015	-3.49966e-015	-3.13347e-014	-2.31111e-014	-5.75305e-014	-5.30567e-014	-2.04072e-014	-3.62547e-014	-1.41897e-014	3.08632e-015	-2.62034e-015	-1.85724e-014
7.4146e-015	5.36136e-015	2.07132e-015	5.40892e-015	-8.74684e-015	1.95044e-015	2.79688e-015	-2.48588e-014	5.18906e-016	-8.40416e-015	1.43061e-014	2.43867e-015	1.55765e-014	-3.7546e-015	-3.20668e-015	-3.08612e-014	-2.29433e-014	-5.73369e-014	-5.28652e-014	-2.02667e-014	-3.65875e-014	-1.42727e-014	3.06704e-015	-2.62913e-015	-1.85265e-014
7.24999e-015	5.79799e-015	2.70818e-015	5.77996e-015	-8.35487e-015	2.10882e-015	3.18218e-015	-2.47359e-014	5.75719e-016	-8.50345e-015	1.44751e-014	2.48626e-015	1.56194e-014	-3.37746e-015	-2.8909e-015	-3.0386e-014	-2.27533e-014	-5.71231e-014	-5.26901e-014	-2.01008e-014	-3.69248e-014	-1.43259e-014	3.04127e-015	-2.6347e-015	-1.84739e-014
7.11033e-015	6.24045e-015	3.35712e-015	6.1843e-015	-7.95966e-015	2.29378e-015	3.56032e-015	-2.45747e-014	6.34757e-016	-8.5976e-015	1.4622e-014	2.55649e-015	1.56693e-014	-3.00032e-015	-2.55061e-015	-2.99088e-014	-2.25404e-014	-5.68907e-014	-5.25327e-014	-1.99122e-014	-3.72637e-014	-1.43501e-014	3.00846e-015	-2.63728e-015	-1.84174e-014
6.99727e-015	6.6848e-015	4.01685e-015	6.62278e-015	-7.55968e-015	2.50854e-015	3.93054e-015	-2.43771e-014	6.93835e-016	-8.68637e-015	1.47458e-014	2.64961e-015	1.57264e-014	-2.62274e-015	-2.18541e-015	-2.94294e-014	-2.23056e-014	-5.66414e-014	-5.23939e-014	-1.97039e-014	-3.76008e-014	-1.43468e-014	2.96783e-015	-2.63763e-015	-1.83601e-014
6.91194e-015	7.12686e-015	4.68562e-015	7.09634e-015	-7.1535e-015	2.75609e-015	4.29172e-015	-2.41447e-014	7.51704e-016	-8.77011e-015	1.48455e-014	2.76578e-015	1.5791e-014	-2.24445e-015	-1.79466e-015	-2.89466e-014	-2.2049e-014	-5.6377e-014	-5.22738e-014	-1.94781e-014	-3.79333e-014	-1.43174e-014	2.91857e-015	-2.63585e-015	-1.83045e-014
6.85561e-015	7.56334e-015	5.36127e-015	7.60604e-015	-6.73946e-015	3.03993e-015	4.64318e-015	-2.38809e-014	8.06822e-016	-8.84941e-015	1.49205e-014	2.90482e-015	1.58626e-014	-1.86497e-015	-1.37813e-015	-2.84591e-014	-2.17708e-014	-5.60994e-014	-5.21725e-014	-1.92367e-014	-3.8258e-014	-1.42635e-014	2.85975e-015	-2.63266e-015	-1.82529e-014
6.82912e-015	7.99057e-015	6.0416e-015	8.15146e-015	-6.31647e-015	3.36309e-015	4.98472e-015	-2.3588e-014	8.576e-016	-8.92433e-015	1.4971e-014	3.06643e-015	1.59407e-014	-1.48403e-015	-9.36254e-016	-2.7966e-014	-2.14721e-014	-5.58107e-014	-5.20902e-014	-1.89822e-014	-3.85715e-014	-1.41867e-014	2.79118e-015	-2.6279e-015	-1.82081e-014
6.83342e-015	8.40503e-015	6.72497e-015	8.73277e-015	-5.88343e-015	3.7275e-015	5.3158e-015	-2.32691e-014	9.02055e-016	-8.99512e-015	1.49974e-014	3.24951e-015	1.60244e-014	-1.10078e-015	-4.69177e-016	-2.74665e-014	-2.11543e-014	-5.55127e-014	-5.2026e-014	-1.87167e-014	-3.8871e-014	-1.40896e-014	2.71282e-015	-2.62176e-015	-1.81725e-014
6.86874e-015	8.80351e-015	7.40903e-015	9.34921e-015	-5.43929e-015	4.13595e-015	5.63558e-015	-2.29272e-014	9.38389e-016	-9.0617e-015	1.50004e-014	3.45314e-015	1.61136e-014	-7.1462e-016	2.30314e-017	-2.69595e-014	-2.08188e-014	-5.52072e-014	-5.19791e-014	-1.84424e-014	-3.91533e-014	-1.39737e-014	2.62444e-015	-2.6144e-015	-1.81476e-014
6.93519e-015	9.18249e-015	8.0913e-015	1.00008e-014	-4.98305e-015	4.58956e-015	5.94403e-015	-2.25654e-014	9.65582e-016	-9.12422e-015	1.49806e-014	3.6766e-015	1.62082e-014	-3.25145e-016	5.39442e-016	-2.64437e-014	-2.04669e-014	-5.48956e-014	-5.19487e-014	-1.81614e-014	-3.94157e-014	-1.38413e-014	2.52582e-015	-2.60576e-015	-1.81352e-014
7.03264e-015	9.53888e-015	8.76814e-015	1.06855e-014	-4.51358e-015	5.08901e-015	6.24111e-015	-2.21886e-014	9.82858e-016	-9.18239e-015	1.49397e-014	3.91831e-015	1.63074e-014	6.91698e-017	1.07949e-015	-2.59182e-014	-2.01002e-014	-5.45803e-014	-5.19329e-014	-1.78752e-014	-3.96558e-014	-1.36949e-014	2.41761e-015	-2.59577e-015	-1.81366e-014
7.15975e-015	9.86983e-015	9.43665e-015	1.14023e-014	-4.03014e-015	5.63469e-015	6.52666e-015	-2.18003e-014	9.89661e-016	-9.23587e-015	1.48794e-014	4.17656e-015	1.641e-014	4.69539e-016	1.64208e-015	-2.5382e-014	-1.97208e-014	-5.4263e-014	-5.19296e-014	-1.75861e-014	-3.98709e-014	-1.35371e-014	2.30039e-015	-2.58409e-015	-1.8152e-014
7.31646e-015	1.01729e-014	1.00951e-014	1.21493e-014	-3.53205e-015	6.22635e-015	6.80032e-015	-2.14033e-014	9.84647e-016	-9.28439e-015	1.48017e-014	4.45012e-015	1.65149e-014	8.76487e-016	2.22592e-015	-2.48342e-014	-1.93313e-014	-5.39449e-014	-5.19369e-014	-1.72954e-014	-4.00582e-014	-1.33701e-014	2.17438e-015	-2.57065e-015	-1.81817e-014
7.50277e-015	1.04457e-014	1.07411e-014	1.29245e-014	-3.01875e-015	6.86413e-015	7.06215e-015	-2.10018e-014	9.68178e-016	-9.3278e-015	1.47088e-014	4.73687e-015	1.66225e-014	1.29031e-015	2.8291e-015	-2.42729e-014	-1.89338e-014	-5.36275e-014	-5.19514e-014	-1.70044e-014	-4.02159e-014	-1.31959e-014	2.04028e-015	-2.55522e-015	-1.82261e-014
7.71637e-015	1.0686e-014	1.13714e-014	1.37248e-014	-2.49044e-015	7.54654e-015	7.31205e-015	-2.06002e-014	9.39929e-016	-9.3653e-015	1.46033e-014	5.03487e-015	1.67321e-014	1.71179e-015	3.44986e-015	-2.36973e-014	-1.85302e-014	-5.33116e-014	-5.19705e-014	-1.67143e-014	-4.03425e-014	-1.30168e-014	1.89898e-015	-2.53809e-015	-1.82847e-014
7.95549e-015	1.08916e-014	1.19834e-014	1.45475e-014	-1.94737e-015	8.27162e-015	7.55028e-015	-2.02026e-014	8.99749e-016	-9.39684e-015	1.44874e-014	5.34154e-015	1.68433e-014	2.14168e-015	4.08624e-015	-2.31063e-014	-1.81226e-014	-5.2998e-014	-5.19909e-014	-1.64259e-014	-4.04365e-014	-1.28352e-014	1.75177e-015	-2.51923e-015	-1.83569e-014
8.21837e-015	1.10602e-014	1.25745e-014	1.5389e-014	-1.38914e-015	9.03704e-015	7.77605e-015	-1.98117e-014	8.47662e-016	-9.42193e-015	1.4364e-014	5.65502e-015	1.69551e-014	2.58037e-015	4.73653e-015	-2.24998e-014	-1.77133e-014	-5.26875e-014	-5.20092e-014	-1.61399e-014	-4.04965e-014	-1.26528e-014	1.59953e-015	-2.49852e-015	-1.84413e-014
8.50264e-015	1.11901e-014	1.31418e-014	1.62461e-014	-8.16391e-016	9.84041e-015	7.99012e-015	-1.94309e-014	7.84591e-016	-9.44009e-015	1.42357e-014	5.97262e-015	1.70669e-014	3.02832e-015	5.3984e-015	-2.18772e-014	-1.7305e-014	-5.23804e-014	-5.20219e-014	-1.58581e-014	-4.05216e-014	-1.24721e-014	1.4438e-015	-2.47598e-015	-1.85364e-014
8.80605e-015	1.12806e-014	1.36835e-014	1.71146e-014	-2.29421e-016	1.06783e-014	8.1925e-015	-1.90637e-014	7.12049e-016	-9.45124e-015	1.4105e-014	6.29196e-015	1.71784e-014	3.48615e-015	6.07012e-015	-2.12381e-014	-1.68997e-014	-5.20776e-014	-5.20252e-014	-1.55808e-014	-4.05113e-014	-1.22942e-014	1.28597e-015	-2.45154e-015	-1.86402e-014
9.1263e-015	1.13312e-014	1.41971e-014	1.799e-014	3.71042e-016	1.1547e-014	8.38384e-015	-1.8713e-014	6.31214e-016	-9.45478e-015	1.39743e-014	6.61038e-015	1.72893e-014	3.95352e-015	6.74917e-015	-2.05824e-014	-1.64989e-014	-5.1779e-014	-5.2015e-014	-1.53081e-014	-4.04658e-014	-1.21209e-014	1.12732e-015	-2.42536e-015	-1.87505e-014
9.46103e-015	1.13413e-014	1.468e-014	1.88673e-014	9.83962e-016	1.2442e-014	8.56416e-015	-1.83817e-014	5.43453e-016	-9.44951e-015	1.38463e-014	6.92572e-015	1.73993e-014	4.43097e-015	7.43354e-015	-1.991e-014	-1.61048e-014	-5.14847e-014	-5.19875e-014	-1.50397e-014	-4.03854e-014	-1.19532e-014	9.69187e-016	-2.39695e-015	-1.88653e-014
9.80723e-015	1.13103e-014	1.5131e-014	1.97427e-014	1.60845e-015	1.33581e-014	8.73381e-015	-1.80722e-014	4.50344e-016	-9.43542e-015	1.37238e-014	7.23561e-015	1.75078e-014	4.91794e-015	8.12064e-015	-1.92216e-014	-1.57192e-014	-5.11939e-014	-5.19388e-014	-1.47762e-014	-4.02701e-014	-1.17922e-014	8.12941e-016	-2.36689e-015	-1.89809e-014
1.01625e-014	1.12388e-014	1.55484e-014	2.06109e-014	2.2423e-015	1.429e-014	8.89417e-015	-1.77867e-014	3.54316e-016	-9.41179e-015	1.36091e-014	7.53807e-015	1.76146e-014	5.41381e-015	8.80799e-015	-1.85179e-014	-1.53432e-014	-5.09061e-014	-5.18656e-014	-1.45176e-014	-4.01213e-014	-1.16384e-014	6.59545e-016	-2.33559e-015	-1.90949e-014
1.05231e-014	1.11268e-014	1.59314e-014	2.14674e-014	2.88352e-015	1.52321e-014	9.04554e-015	-1.75272e-014	2.57937e-016	-9.37863e-015	1.35049e-014	7.83035e-015	1.77197e-014	5.91847e-015	9.493e-015	-1.77992e-014	-1.49784e-014	-5.0621e-014	-5.17634e-014	-1.42642e-014	-3.99394e-014	-1.14921e-014	5.10523e-016	-2.30302e-015	-1.92043e-014
1.08862e-014	1.09748e-014	1.62785e-014	2.23069e-014	3.53135e-015	1.61791e-014	9.18818e-015	-1.72952e-014	1.63299e-016	-9.33498e-015	1.34131e-014	8.11007e-015	1.78222e-014	6.43132e-015	1.01735e-014	-1.70667e-014	-1.46268e-014	-5.03373e-014	-5.16296e-014	-1.40161e-014	-3.97262e-014	-1.13545e-014	3.6744e-016	-2.26984e-015	-1.93059e-014
1.12484e-014	1.07842e-014	1.65895e-014	2.3124e-014	4.18419e-015	1.71247e-014	9.32252e-015	-1.70911e-014	7.26811e-017	-9.28107e-015	1.33351e-014	8.37514e-015	1.79225e-014	6.95071e-015	1.08469e-014	-1.63217e-014	-1.42892e-014	-5.00536e-014	-5.14609e-014	-1.37732e-014	-3.94842e-014	-1.12257e-014	2.31364e-016	-2.23661e-015	-1.93975e-014
1.16059e-014	1.05565e-014	1.68647e-014	2.39142e-014	4.83963e-015	1.80636e-014	9.44971e-015	-1.6916e-014	-1.13597e-017	-9.21653e-015	1.32727e-014	8.62343e-015	1.80203e-014	7.47571e-015	1.15109e-014	-1.5566e-014	-1.39662e-014	-4.97697e-014	-5.12539e-014	-1.35347e-014	-3.9215e-014	-1.11053e-014	1.03554e-016	-2.2031e-015	-1.94764e-014
1.19556e-014	1.02929e-014	1.71041e-014	2.4672e-014	5.49575e-015	1.8989e-014	9.57046e-015	-1.67709e-014	-8.63045e-017	-9.14105e-015	1.32271e-014	8.85298e-015	1.8116e-014	8.00496e-015	1.21626e-014	-1.48013e-014	-1.3658e-014	-4.94836e-014	-5.10063e-014	-1.33e-014	-3.89212e-014	-1.09939e-014	-1.51466e-017	-2.16957e-015	-1.95389e-014
1.22943e-014	9.99593e-015	1.73078e-014	2.53931e-014	6.15063e-015	1.98947e-014	9.68546e-015	-1.66554e-014	-1.50135e-016	-9.05435e-015	1.31993e-014	9.06196e-015	1.82094e-014	8.53699e-015	1.27997e-014	-1.40307e-014	-1.33651e-014	-4.91938e-014	-5.07164e-014	-1.30685e-014	-3.86052e-014	-1.08907e-014	-1.23492e-016	-2.13693e-015	-1.95824e-014
1.26182e-014	9.66709e-015	1.74763e-014	2.60732e-014	6.80152e-015	2.07742e-014	9.79542e-015	-1.65685e-014	-2.00547e-016	-8.95682e-015	1.31898e-014	9.24894e-015	1.83007e-014	9.06942e-015	1.34203e-014	-1.32556e-014	-1.3088e-014	-4.88995e-014	-5.03823e-014	-1.28397e-014	-3.82691e-014	-1.07948e-014	-2.20527e-016	-2.10521e-015	-1.9605e-014
1.2925e-014	9.30855e-015	1.76114e-014	2.67078e-014	7.44627e-015	2.16219e-014	9.90072e-015	-1.65093e-014	-2.35075e-016	-8.84901e-015	1.31988e-014	9.413e-015	1.83894e-014	9.60088e-015	1.40222e-014	-1.24785e-014	-1.2826e-014	-4.85992e-014	-5.00027e-014	-1.26138e-014	-3.79161e-014	-1.07058e-014	-3.05821e-016	-2.07455e-015	-1.96044e-014
1.32117e-014	8.92245e-015	1.77138e-014	2.7293e-014	8.082e-015	2.24324e-014	1.00024e-014	-1.64773e-014	-2.5195e-016	-8.73145e-015	1.32265e-014	9.55336e-015	1.84751e-014	1.01291e-014	1.4603e-014	-1.17024e-014	-1.25785e-014	-4.82918e-014	-4.95769e-014	-1.239e-014	-3.75492e-014	-1.06227e-014	-3.79063e-016	-2.04531e-015	-1.95787e-014
1.34749e-014	8.51172e-015	1.77855e-014	2.78253e-014	8.70656e-015	2.32001e-014	1.01023e-014	-1.6471e-014	-2.4969e-016	-8.60446e-015	1.32726e-014	9.66897e-015	1.85587e-014	1.06519e-014	1.51602e-014	-1.09299e-014	-1.23456e-014	-4.79759e-014	-4.91045e-014	-1.21683e-014	-3.71712e-014	-1.05442e-014	-4.39657e-016	-2.01776e-015	-1.95255e-014
1.37131e-014	8.07932e-015	1.78284e-014	2.83016e-014	9.31753e-015	2.39199e-014	1.02006e-014	-1.64885e-014	-2.2644e-016	-8.46932e-015	1.33366e-014	9.75934e-015	1.86401e-014	1.11668e-014	1.56921e-014	-1.01643e-014	-1.21259e-014	-4.76499e-014	-4.85858e-014	-1.19482e-014	-3.67854e-014	-1.04698e-014	-4.87574e-016	-1.99252e-015	-1.94442e-014
1.39244e-014	7.62781e-015	1.78453e-014	2.87188e-014	9.91283e-015	2.45872e-014	1.02971e-014	-1.65283e-014	-1.8155e-016	-8.32641e-015	1.34174e-014	9.82448e-015	1.87191e-014	1.16712e-014	1.61966e-014	-9.40834e-015	-1.19176e-014	-4.73125e-014	-4.80225e-014	-1.173e-014	-3.63951e-014	-1.03989e-014	-5.22761e-016	-1.96958e-015	-1.93344e-014
1.41056e-014	7.15972e-015	1.78377e-014	2.90743e-014	1.04901e-014	2.51977e-014	1.03928e-014	-1.65878e-014	-1.14318e-016	-8.17647e-015	1.35136e-014	9.86404e-015	1.87964e-014	1.21631e-014	1.66717e-014	-8.66464e-015	-1.17194e-014	-4.69626e-014	-4.74157e-014	-1.1513e-014	-3.60026e-014	-1.03296e-014	-5.45302e-016	-1.94913e-015	-1.91954e-014
1.42545e-014	6.6777e-015	1.7808e-014	2.93666e-014	1.10473e-014	2.57477e-014	1.04889e-014	-1.66653e-014	-2.45208e-017	-8.0214e-015	1.36239e-014	9.87772e-015	1.88717e-014	1.26397e-014	1.71158e-014	-7.93649e-015	-1.15303e-014	-4.65989e-014	-4.67675e-014	-1.12969e-014	-3.56109e-014	-1.02616e-014	-5.55814e-016	-1.93194e-015	-1.90273e-014
1.43706e-014	6.18465e-015	1.77584e-014	2.95944e-014	1.15815e-014	2.6234e-014	1.05856e-014	-1.67586e-014	8.73787e-017	-7.86282e-015	1.37466e-014	9.86617e-015	1.8945e-014	1.30982e-014	1.75273e-014	-7.22729e-015	-1.13488e-014	-4.62209e-014	-4.60809e-014	-1.10818e-014	-3.52236e-014	-1.01942e-014	-5.54905e-016	-1.91838e-015	-1.8831e-014
1.44523e-014	5.6831e-015	1.76918e-014	2.97572e-014	1.20904e-014	2.66544e-014	1.06831e-014	-1.68654e-014	2.20852e-016	-7.70159e-015	1.38798e-014	9.83014e-015	1.90164e-014	1.35356e-014	1.79049e-014	-6.53989e-015	-1.11737e-014	-4.58281e-014	-4.53585e-014	-1.08674e-014	-3.48429e-014	-1.01265e-014	-5.4361e-016	-1.90809e-015	-1.86075e-014
1.44989e-014	5.1764e-015	1.76112e-014	2.98548e-014	1.25715e-014	2.7007e-014	1.07812e-014	-1.6983e-014	3.74509e-016	-7.5394e-015	1.40215e-014	9.77056e-015	1.90855e-014	1.39503e-014	1.82475e-014	-5.87741e-015	-1.1003e-014	-4.54201e-014	-4.46039e-014	-1.06539e-014	-3.44712e-014	-1.00582e-014	-5.22643e-016	-1.90124e-015	-1.83582e-014
1.45093e-014	4.66762e-015	1.75191e-014	2.98872e-014	1.30226e-014	2.72903e-014	1.08804e-014	-1.71092e-014	5.46296e-016	-7.37785e-015	1.41694e-014	9.6887e-015	1.91526e-014	1.43396e-014	1.85535e-014	-5.24258e-015	-1.08348e-014	-4.49964e-014	-4.3822e-014	-1.04412e-014	-3.41117e-014	-9.98899e-015	-4.92884e-016	-1.8978e-015	-1.80849e-014
1.4484e-014	4.1591e-015	1.74188e-014	2.98553e-014	1.34415e-014	2.75033e-014	1.09807e-014	-1.72423e-014	7.34898e-016	-7.21865e-015	1.43208e-014	9.58557e-015	1.92182e-014	1.47017e-014	1.88218e-014	-4.63766e-015	-1.0668e-014	-4.45574e-014	-4.30172e-014	-1.02293e-014	-3.37671e-014	-9.9182e-015	-4.55895e-016	-1.89716e-015	-1.77906e-014
1.44228e-014	3.65332e-015	1.73134e-014	2.97606e-014	1.38259e-014	2.76462e-014	1.10825e-014	-1.73807e-014	9.37406e-016	-7.06375e-015	1.4473e-014	9.46269e-015	1.92814e-014	1.50341e-014	1.9052e-014	-4.06516e-015	-1.05009e-014	-4.41031e-014	-4.21945e-014	-1.00178e-014	-3.34393e-014	-9.84613e-015	-4.12916e-016	-1.89969e-015	-1.74782e-014
1.43259e-014	3.15304e-015	1.72053e-014	2.96049e-014	1.41739e-014	2.77201e-014	1.11858e-014	-1.7522e-014	1.15115e-015	-6.91429e-015	1.46237e-014	9.32148e-015	1.93419e-014	1.53346e-014	1.92432e-014	-3.52612e-015	-1.03312e-014	-4.36338e-014	-4.136e-014	-9.80721e-015	-3.31304e-014	-9.77323e-015	-3.65437e-016	-1.90558e-015	-1.71508e-014
1.41941e-014	2.6604e-015	1.70973e-014	2.9391e-014	1.44837e-014	2.77269e-014	1.12904e-014	-1.76641e-014	1.37323e-015	-6.77227e-015	1.47708e-014	9.16361e-015	1.94003e-014	1.56013e-014	1.93951e-014	-3.02244e-015	-1.01579e-014	-4.31509e-014	-4.0519e-014	-9.59818e-015	-3.28418e-014	-9.69965e-015	-3.15264e-016	-1.9145e-015	-1.68113e-014
1.40283e-014	2.17701e-015	1.69919e-014	2.9122e-014	1.47539e-014	2.76688e-014	1.13963e-014	-1.7805e-014	1.6001e-015	-6.63934e-015	1.49112e-014	8.99042e-015	1.94561e-014	1.58322e-014	1.95078e-014	-2.55598e-015	-9.97954e-015	-4.26552e-014	-3.96776e-014	-9.39131e-015	-3.25748e-014	-9.62613e-015	-2.63825e-016	-1.92583e-015	-1.64629e-014
1.38301e-014	1.70549e-015	1.68906e-014	2.88019e-014	1.49826e-014	2.75488e-014	1.15034e-014	-1.79432e-014	1.82777e-015	-6.51738e-015	1.50427e-014	8.80414e-015	1.95086e-014	1.60267e-014	1.95805e-014	-2.12826e-015	-9.79543e-015	-4.21477e-014	-3.88416e-014	-9.18676e-015	-3.23303e-014	-9.55295e-015	-2.12885e-016	-1.93926e-015	-1.61096e-014
1.36014e-014	1.24792e-015	1.67955e-014	2.84342e-014	1.51686e-014	2.73699e-014	1.16107e-014	-1.80775e-014	2.05186e-015	-6.40839e-015	1.5163e-014	8.60688e-015	1.95577e-014	1.61837e-014	1.96132e-014	-1.74022e-015	-9.60371e-015	-4.16299e-014	-3.80173e-014	-8.98511e-015	-3.21103e-014	-9.4809e-015	-1.64211e-016	-1.9549e-015	-1.57556e-014
1.33433e-014	8.05869e-016	1.67082e-014	2.80227e-014	1.53109e-014	2.7136e-014	1.17182e-014	-1.82067e-014	2.26779e-015	-6.31374e-015	1.52697e-014	8.40017e-015	1.96027e-014	1.63017e-014	1.96059e-014	-1.39232e-015	-9.40277e-015	-4.11034e-014	-3.72114e-014	-8.78709e-015	-3.19145e-014	-9.41108e-015	-1.19242e-016	-1.97182e-015	-1.54048e-014
1.3058e-014	3.81412e-016	1.66306e-014	2.75721e-014	1.54084e-014	2.68514e-014	1.18256e-014	-1.83305e-014	2.47116e-015	-6.23478e-015	1.5361e-014	8.1853e-015	1.96428e-014	1.63804e-014	1.95591e-014	-1.08465e-015	-9.19181e-015	-4.05703e-014	-3.64302e-014	-8.59289e-015	-3.17434e-014	-9.34504e-015	-7.9687e-017	-1.98967e-015	-1.50617e-014
1.27476e-014	-2.44991e-017	1.65638e-014	2.70874e-014	1.54609e-014	2.65209e-014	1.19321e-014	-1.84479e-014	2.65809e-015	-6.17281e-015	1.54351e-014	7.96359e-015	1.96777e-014	1.64197e-014	1.94731e-014	-8.16965e-016	-8.97067e-015	-4.00331e-014	-3.56801e-014	-8.4029e-015	-3.15969e-014	-9.28401e-015	-4.73073e-017	-2.00867e-015	-1.47307e-014
1.24145e-014	-4.10112e-016	1.65086e-014	2.65732e-014	1.54675e-014	2.615e-014	1.20372e-014	-1.8559e-014	2.82415e-015	-6.12913e-015	1.54907e-014	7.73695e-015	1.97073e-014	1.64197e-014	1.93486e-014	-5.88454e-016	-8.73834e-015	-3.94944e-014	-3.49669e-014	-8.21798e-015	-3.14744e-014	-9.22946e-015	-2.36303e-017	-2.02908e-015	-1.44154e-014
1.20613e-014	-7.74439e-016	1.64653e-014	2.60351e-014	1.54283e-014	2.57437e-014	1.214e-014	-1.86635e-014	2.96428e-015	-6.10511e-015	1.55265e-014	7.50748e-015	1.97309e-014	1.63803e-014	1.91862e-014	-3.9837e-016	-8.49471e-015	-3.89564e-014	-3.4296e-014	-8.03914e-015	-3.13753e-014	-9.18294e-015	-1.02847e-017	-2.05034e-015	-1.41202e-014
1.16904e-014	-1.11645e-015	1.64335e-014	2.54783e-014	1.53435e-014	2.53076e-014	1.22404e-014	-1.87614e-014	3.07405e-015	-6.10124e-015	1.55411e-014	7.27659e-015	1.97476e-014	1.63022e-014	1.8987e-014	-2.45865e-016	-8.23988e-015	-3.84214e-014	-3.36727e-014	-7.86689e-015	-3.12994e-014	-9.14613e-015	-8.31343e-018	-2.07223e-015	-1.38492e-014
1.13047e-014	-1.43515e-015	1.64128e-014	2.49075e-014	1.5213e-014	2.48475e-014	1.23375e-014	-1.88529e-014	3.14985e-015	-6.11864e-015	1.55338e-014	7.04496e-015	1.97565e-014	1.61865e-014	1.87521e-014	-1.29337e-016	-7.9744e-015	-3.78925e-014	-3.3103e-014	-7.70246e-015	-3.12449e-014	-9.12039e-015	-1.95814e-017	-2.09571e-015	-1.36059e-014
1.09069e-014	-1.72987e-015	1.64029e-014	2.43283e-014	1.50369e-014	2.43695e-014	1.24305e-014	-1.89378e-014	3.18826e-015	-6.15759e-015	1.55045e-014	6.81357e-015	1.97573e-014	1.60338e-014	1.84824e-014	-4.71665e-017	-7.69881e-015	-3.73719e-014	-3.25918e-014	-7.54703e-015	-3.12109e-014	-9.10689e-015	-4.4694e-017	-2.1201e-015	-1.33929e-014
1.04999e-014	-2.00018e-015	1.64039e-014	2.3746e-014	1.48164e-014	2.38793e-014	1.25192e-014	-1.90167e-014	3.18566e-015	-6.21837e-015	1.54537e-014	6.58368e-015	1.97493e-014	1.58461e-014	1.81795e-014	2.48868e-018	-7.41316e-015	-3.68626e-014	-3.2143e-014	-7.40186e-015	-3.11958e-014	-9.1074e-015	-8.48223e-017	-2.14531e-015	-1.32131e-014
1.00866e-014	-2.24535e-015	1.64143e-014	2.31655e-014	1.4553e-014	2.33825e-014	1.26026e-014	-1.90905e-014	3.13862e-015	-6.30126e-015	1.53811e-014	6.35655e-015	1.97323e-014	1.56249e-014	1.78446e-014	2.17466e-017	-7.11777e-015	-3.63667e-014	-3.17602e-014	-7.26747e-015	-3.11985e-014	-9.12342e-015	-1.40243e-016	-2.17139e-015	-1.30692e-014
9.66913e-015	-2.46548e-015	1.64333e-014	2.25914e-014	1.42472e-014	2.28843e-014	1.268e-014	-1.91601e-014	3.04471e-015	-6.40599e-015	1.52865e-014	6.13258e-015	1.97056e-014	1.53716e-014	1.74794e-014	1.35311e-017	-6.8136e-015	-3.5887e-014	-3.14464e-014	-7.14485e-015	-3.12172e-014	-9.15648e-015	-2.11813e-016	-2.19916e-015	-1.29634e-014
9.25025e-015	-2.66052e-015	1.64592e-014	2.20275e-014	1.39004e-014	2.23909e-014	1.27503e-014	-1.9227e-014	2.90272e-015	-6.53239e-015	1.51713e-014	5.91183e-015	1.96683e-014	1.50887e-014	1.70861e-014	-1.99963e-017	-6.50165e-015	-3.54262e-014	-3.12042e-014	-7.03502e-015	-3.12502e-014	-9.20801e-015	-3.00108e-016	-2.22873e-015	-1.28976e-014
8.8319e-015	-2.83015e-015	1.64906e-014	2.14782e-014	1.35149e-014	2.19075e-014	1.28131e-014	-1.92924e-014	2.71071e-015	-6.67999e-015	1.50363e-014	5.69457e-015	1.96198e-014	1.47786e-014	1.66666e-014	-7.67219e-017	-6.18331e-015	-3.49864e-014	-3.10354e-014	-6.93915e-015	-3.12952e-014	-9.2789e-015	-4.05313e-016	-2.26044e-015	-1.28735e-014
8.41618e-015	-2.97546e-015	1.65258e-014	2.09474e-014	1.30928e-014	2.14385e-014	1.28682e-014	-1.93569e-014	2.46786e-015	-6.8479e-015	1.48828e-014	5.48116e-015	1.95594e-014	1.44442e-014	1.62229e-014	-1.53812e-016	-5.85989e-015	-3.45702e-014	-3.09413e-014	-6.85823e-015	-3.13498e-014	-9.36976e-015	-5.27602e-016	-2.29513e-015	-1.28914e-014
8.0058e-015	-3.0967e-015	1.6563e-014	2.04385e-014	1.26358e-014	2.09886e-014	1.29147e-014	-1.94219e-014	2.17447e-015	-7.03541e-015	1.47126e-014	5.27198e-015	1.94865e-014	1.40874e-014	1.57567e-014	-2.47394e-016	-5.53288e-015	-3.41793e-014	-3.09221e-014	-6.79301e-015	-3.14117e-014	-9.48122e-015	-6.66624e-016	-2.33436e-015	-1.29512e-014
7.60307e-015	-3.19397e-015	1.66e-014	1.99542e-014	1.21468e-014	2.05617e-014	1.29531e-014	-1.94888e-014	1.83093e-015	-7.24132e-015	1.45269e-014	5.06704e-015	1.94012e-014	1.37114e-014	1.52699e-014	-3.54906e-016	-5.2043e-015	-3.38158e-014	-3.09768e-014	-6.74457e-015	-3.14792e-014	-9.61386e-015	-8.21806e-016	-2.37922e-015	-1.30528e-014
7.20953e-015	-3.26816e-015	1.66342e-014	1.94974e-014	1.1628e-014	2.01608e-014	1.29823e-014	-1.95581e-014	1.4381e-015	-7.46483e-015	1.43278e-014	4.86616e-015	1.93032e-014	1.33188e-014	1.47653e-014	-4.72918e-016	-4.87513e-015	-3.34812e-014	-3.11041e-014	-6.71402e-015	-3.15505e-014	-9.76742e-015	-9.92134e-016	-2.43047e-015	-1.31951e-014
6.82693e-015	-3.31969e-015	1.66641e-014	1.90699e-014	1.10821e-014	1.97883e-014	1.30019e-014	-1.96313e-014	9.97947e-016	-7.70435e-015	1.41173e-014	4.66923e-015	1.91922e-014	1.29119e-014	1.42455e-014	-5.98622e-016	-4.54731e-015	-3.31762e-014	-3.13018e-014	-6.70242e-015	-3.16232e-014	-9.94213e-015	-1.17697e-015	-2.48916e-015	-1.33772e-014
6.45654e-015	-3.3493e-015	1.66874e-014	1.86723e-014	1.05126e-014	1.94462e-014	1.30119e-014	-1.97095e-014	5.12872e-016	-7.95831e-015	1.38976e-014	4.47557e-015	1.90685e-014	1.24942e-014	1.37125e-014	-7.28963e-016	-4.22257e-015	-3.29014e-014	-3.15679e-014	-6.71055e-015	-3.16948e-014	-1.01377e-014	-1.37543e-015	-2.55682e-015	-1.35976e-014
6.09977e-015	-3.35763e-015	1.67014e-014	1.83053e-014	9.92203e-015	1.91361e-014	1.30118e-014	-1.97927e-014	-1.42327e-017	-8.22504e-015	1.36707e-014	4.28455e-015	1.89317e-014	1.20682e-014	1.31693e-014	-8.61581e-016	-3.90203e-015	-3.26582e-014	-3.18985e-014	-6.73952e-015	-3.17638e-014	-1.03528e-014	-1.58614e-015	-2.63502e-015	-1.38538e-014
5.75682e-015	-3.34527e-015	1.67044e-014	1.79697e-014	9.31358e-015	1.88596e-014	1.3001e-014	-1.98816e-014	-5.79113e-016	-8.50291e-015	1.34387e-014	4.09645e-015	1.87822e-014	1.16372e-014	1.26185e-014	-9.94404e-016	-3.58706e-015	-3.24469e-014	-3.22896e-014	-6.78984e-015	-3.18283e-014	-1.05867e-014	-1.80785e-015	-2.72484e-015	-1.41434e-014
5.42855e-015	-3.31346e-015	1.66943e-014	1.7665e-014	8.69133e-015	1.8616e-014	1.29797e-014	-1.99764e-014	-1.17818e-015	-8.79012e-015	1.32042e-014	3.91045e-015	1.86207e-014	1.12038e-014	1.20626e-014	-1.12477e-015	-3.2795e-015	-3.22673e-014	-3.27371e-014	-6.86231e-015	-3.1887e-014	-1.08376e-014	-2.03898e-015	-2.82739e-015	-1.44639e-014
5.11555e-015	-3.26324e-015	1.66692e-014	1.73913e-014	8.05845e-015	1.84052e-014	1.29481e-014	-2.0077e-014	-1.80652e-015	-9.08445e-015	1.29698e-014	3.7258e-015	1.84474e-014	1.07708e-014	1.15041e-014	-1.25011e-015	-2.98035e-015	-3.2119e-014	-3.32354e-014	-6.95732e-015	-3.19388e-014	-1.11039e-014	-2.27788e-015	-2.94374e-015	-1.4812e-014
4.81887e-015	-3.19572e-015	1.66274e-014	1.71476e-014	7.41796e-015	1.82261e-014	1.2906e-014	-2.01843e-014	-2.4583e-015	-9.38359e-015	1.27371e-014	3.54166e-015	1.82634e-014	1.03405e-014	1.09452e-014	-1.36847e-015	-2.691e-015	-3.2001e-014	-3.37786e-014	-7.07574e-015	-3.19822e-014	-1.13835e-014	-2.52318e-015	-3.07547e-015	-1.51839e-014
4.53802e-015	-3.11213e-015	1.65671e-014	1.69325e-014	6.77301e-015	1.80772e-014	1.28537e-014	-2.02975e-014	-3.12759e-015	-9.68585e-015	1.25084e-014	3.35758e-015	1.80702e-014	9.91548e-015	1.03888e-014	-1.47762e-015	-2.41326e-015	-3.19123e-014	-3.43608e-014	-7.21807e-015	-3.20156e-014	-1.16744e-014	-2.77288e-015	-3.22375e-015	-1.55757e-014
4.27332e-015	-3.01364e-015	1.64869e-014	1.67437e-014	6.12735e-015	1.79567e-014	1.27915e-014	-2.04172e-014	-3.80855e-015	-9.98898e-015	1.22854e-014	3.17338e-015	1.78688e-014	9.49835e-015	9.83762e-015	-1.57605e-015	-2.14789e-015	-3.18512e-014	-3.49754e-014	-7.38463e-015	-3.20387e-014	-1.19737e-014	-3.0248e-015	-3.39045e-015	-1.59836e-014
4.0254e-015	-2.90144e-015	1.63863e-014	1.6579e-014	5.48415e-015	1.78622e-014	1.27202e-014	-2.05428e-014	-4.4943e-015	-1.02913e-014	1.20702e-014	2.98844e-015	1.76604e-014	9.09157e-015	9.2946e-015	-1.66306e-015	-1.89562e-015	-3.18164e-014	-3.56149e-014	-7.57569e-015	-3.20515e-014	-1.2279e-014	-3.27709e-015	-3.57673e-015	-1.6404e-014
3.79358e-015	-2.77663e-015	1.62644e-014	1.64364e-014	4.84669e-015	1.77904e-014	1.26398e-014	-2.06736e-014	-5.17846e-015	-1.05914e-014	1.18645e-014	2.80253e-015	1.74459e-014	8.69724e-015	8.76208e-015	-1.73718e-015	-1.65697e-015	-3.18054e-014	-3.62725e-014	-7.79126e-015	-3.2053e-014	-1.25873e-014	-3.52797e-015	-3.78279e-015	-1.68328e-014
3.57818e-015	-2.6401e-015	1.61204e-014	1.63126e-014	4.21773e-015	1.77381e-014	1.25501e-014	-2.08092e-014	-5.85406e-015	-1.08873e-014	1.167e-014	2.61503e-015	1.72268e-014	8.31732e-015	8.24254e-015	-1.79685e-015	-1.43273e-015	-3.18156e-014	-3.69408e-014	-8.03173e-015	-3.20431e-014	-1.28956e-014	-3.77577e-015	-4.00971e-015	-1.72663e-014
3.37911e-015	-2.49298e-015	1.59537e-014	1.62047e-014	3.60032e-015	1.7702e-014	1.24522e-014	-2.09481e-014	-6.51407e-015	-1.11766e-014	1.14876e-014	2.42595e-015	1.70042e-014	7.95401e-015	7.7387e-015	-1.84173e-015	-1.22367e-015	-3.18442e-014	-3.76126e-014	-8.29698e-015	-3.20218e-014	-1.32006e-014	-4.01835e-015	-4.25895e-015	-1.77006e-014
3.19595e-015	-2.33662e-015	1.57645e-014	1.61102e-014	2.99766e-015	1.76782e-014	1.23453e-014	-2.10897e-014	-7.15155e-015	-1.14584e-014	1.13187e-014	2.23496e-015	1.67801e-014	7.60888e-015	7.25318e-015	-1.87168e-015	-1.02995e-015	-3.18886e-014	-3.82801e-014	-8.58682e-015	-3.19892e-014	-1.34992e-014	-4.25404e-015	-4.53128e-015	-1.8131e-014
3.02736e-015	-2.17213e-015	1.5553e-014	1.60261e-014	2.41295e-015	1.76633e-014	1.22305e-014	-2.12325e-014	-7.75982e-015	-1.17308e-014	1.11639e-014	2.04215e-015	1.65556e-014	7.28345e-015	6.78738e-015	-1.88607e-015	-8.51217e-016	-3.19462e-014	-3.89357e-014	-8.90034e-015	-3.19456e-014	-1.37885e-014	-4.48066e-015	-4.82643e-015	-1.85546e-014
2.87326e-015	-2.00104e-015	1.53193e-014	1.59495e-014	1.84876e-015	1.76542e-014	1.21089e-014	-2.13754e-014	-8.33253e-015	-1.19923e-014	1.10237e-014	1.84803e-015	1.6333e-014	6.97894e-015	6.34369e-015	-1.88459e-015	-6.87341e-016	-3.20134e-014	-3.95723e-014	-9.2367e-015	-3.18916e-014	-1.40649e-014	-4.69722e-015	-5.14417e-015	-1.89682e-014
2.73346e-015	-1.82376e-015	1.50644e-014	1.5877e-014	1.30745e-015	1.76461e-014	1.19803e-014	-2.15173e-014	-8.86365e-015	-1.22416e-014	1.08981e-014	1.6529e-015	1.61134e-014	6.69691e-015	5.92446e-015	-1.86741e-015	-5.38539e-016	-3.20867e-014	-4.01825e-014	-9.59579e-015	-3.18285e-014	-1.43253e-014	-4.90193e-015	-5.48415e-015	-1.93682e-014
2.60731e-015	-1.64168e-015	1.47892e-014	1.58059e-014	7.91393e-016	1.76353e-014	1.18456e-014	-2.16568e-014	-9.34687e-015	-1.24779e-014	1.07875e-014	1.45745e-015	1.58981e-014	6.43835e-015	5.53141e-015	-1.83466e-015	-4.04263e-016	-3.21625e-014	-4.07599e-014	-9.97665e-015	-3.17572e-014	-1.45667e-014	-5.09275e-015	-5.846e-015	-1.97514e-014
2.49433e-015	-1.45567e-015	1.44953e-014	1.57336e-014	3.02648e-016	1.76183e-014	1.17057e-014	-2.17924e-014	-9.77655e-015	-1.27001e-014	1.06921e-014	1.26222e-015	1.56886e-014	6.20419e-015	5.16604e-015	-1.78706e-015	-2.84147e-016	-3.22369e-014	-4.12975e-014	-1.03776e-014	-3.16785e-014	-1.47862e-014	-5.26862e-015	-6.22891e-015	-2.01146e-014
2.39484e-015	-1.26683e-015	1.41844e-014	1.5658e-014	-1.57219e-016	1.75913e-014	1.15607e-014	-2.19219e-014	-1.01477e-014	-1.29074e-014	1.06109e-014	1.06795e-015	1.54865e-014	5.99515e-015	4.8296e-015	-1.72595e-015	-1.77408e-016	-3.23065e-014	-4.17894e-014	-1.07975e-014	-3.15939e-014	-1.49818e-014	-5.42855e-015	-6.63197e-015	-2.04558e-014
2.30787e-015	-1.07678e-015	1.38577e-014	1.55766e-014	-5.86281e-016	1.7551e-014	1.14111e-014	-2.20438e-014	-1.04565e-014	-1.30993e-014	1.05438e-014	8.75737e-016	1.52938e-014	5.81189e-015	4.52346e-015	-1.65148e-015	-8.35432e-017	-3.2368e-014	-4.22302e-014	-1.12344e-014	-3.15048e-014	-1.5151e-014	-5.57105e-015	-7.05386e-015	-2.07728e-014
2.23241e-015	-8.85535e-016	1.35175e-014	1.54871e-014	-9.82767e-016	1.7495e-014	1.12575e-014	-2.21579e-014	-1.06989e-014	-1.32748e-014	1.04898e-014	6.86678e-016	1.51113e-014	5.65419e-015	4.24883e-015	-1.56404e-015	-1.88334e-018	-3.24185e-014	-4.26151e-014	-1.16868e-014	-3.14126e-014	-1.52919e-014	-5.69559e-015	-7.49289e-015	-2.10644e-014
2.16859e-015	-6.93544e-016	1.31654e-014	1.53875e-014	-1.34593e-015	1.74207e-014	1.11001e-014	-2.22627e-014	-1.08719e-014	-1.3434e-014	1.0448e-014	5.01669e-016	1.49396e-014	5.52174e-015	4.00672e-015	-1.46498e-015	6.82405e-017	-3.24544e-014	-4.29392e-014	-1.2153e-014	-3.1319e-014	-1.54029e-014	-5.80194e-015	-7.94703e-015	-2.13293e-014
2.11631e-015	-5.01835e-016	1.28043e-014	1.52775e-014	-1.67496e-015	1.73266e-014	1.09393e-014	-2.23568e-014	-1.09731e-014	-1.35773e-014	1.04175e-014	3.22089e-016	1.47801e-014	5.41479e-015	3.79767e-015	-1.35561e-015	1.28065e-016	-3.24726e-014	-4.3199e-014	-1.26309e-014	-3.12255e-014	-1.5483e-014	-5.88939e-015	-8.41347e-015	-2.15658e-014
2.07514e-015	-3.10436e-016	1.24374e-014	1.51561e-014	-1.9686e-015	1.72106e-014	1.07767e-014	-2.24387e-014	-1.10009e-014	-1.37045e-014	1.03968e-014	1.48747e-016	1.46338e-014	5.33363e-015	3.62253e-015	-1.23657e-015	1.78206e-016	-3.24705e-014	-4.33919e-014	-1.31171e-014	-3.11331e-014	-1.55312e-014	-5.95774e-015	-8.88994e-015	-2.17733e-014
2.04496e-015	-1.20073e-016	1.20662e-014	1.50222e-014	-2.22631e-015	1.70722e-014	1.06122e-014	-2.25072e-014	-1.09546e-014	-1.38161e-014	1.03851e-014	-1.71107e-017	1.45019e-014	5.27775e-015	3.48204e-015	-1.10825e-015	2.19217e-016	-3.24456e-014	-4.35161e-014	-1.36099e-014	-3.10439e-014	-1.55465e-014	-6.00736e-015	-9.37388e-015	-2.19518e-014
2.02571e-015	6.86525e-017	1.16938e-014	1.48762e-014	-2.44784e-015	1.69115e-014	1.0446e-014	-2.25612e-014	-1.08345e-014	-1.39129e-014	1.03809e-014	-1.74298e-016	1.4386e-014	5.24672e-015	3.37607e-015	-9.71633e-016	2.52208e-016	-3.23951e-014	-4.35693e-014	-1.4107e-014	-3.09595e-014	-1.55289e-014	-6.03834e-015	-9.86223e-015	-2.21015e-014
2.01783e-015	2.55653e-016	1.13237e-014	1.47182e-014	-2.63299e-015	1.67286e-014	1.02779e-014	-2.25998e-014	-1.06414e-014	-1.39943e-014	1.03824e-014	-3.21717e-016	1.42858e-014	5.24005e-015	3.30476e-015	-8.26984e-016	2.78263e-016	-3.23175e-014	-4.35509e-014	-1.46054e-014	-3.08812e-014	-1.54791e-014	-6.05104e-015	-1.0352e-014	-2.22225e-014
2.02026e-015	4.4009e-016	1.09586e-014	1.45493e-014	-2.78155e-015	1.65248e-014	1.01081e-014	-2.26226e-014	-1.03771e-014	-1.40612e-014	1.03882e-014	-4.58234e-016	1.42023e-014	5.25751e-015	3.26798e-015	-6.7469e-016	2.98473e-016	-3.22114e-014	-4.34604e-014	-1.51021e-014	-3.08102e-014	-1.5398e-014	-6.04602e-015	-1.084e-014	-2.23154e-014
2.03371e-015	6.21798e-016	1.06017e-014	1.43704e-014	-2.89345e-015	1.63015e-014	9.93744e-015	-2.26288e-014	-1.0044e-014	-1.41147e-014	1.03972e-014	-5.8247e-016	1.41365e-014	5.29881e-015	3.2652e-015	-5.15595e-016	3.13831e-016	-3.20758e-014	-4.32981e-014	-1.55941e-014	-3.07478e-014	-1.52867e-014	-6.02399e-015	-1.13229e-014	-2.23815e-014
2.05846e-015	8.00876e-016	1.02555e-014	1.41826e-014	-2.96961e-015	1.60601e-014	9.76528e-015	-2.26183e-014	-9.64489e-015	-1.41554e-014	1.04077e-014	-6.93089e-016	1.40886e-014	5.36276e-015	3.29585e-015	-3.50291e-016	3.25e-016	-3.19098e-014	-4.30656e-014	-1.60783e-014	-3.06951e-014	-1.51468e-014	-5.98602e-015	-1.17975e-014	-2.2422e-014
2.09436e-015	9.77206e-016	9.92309e-015	1.39876e-014	-3.01115e-015	1.58031e-014	9.593e-015	-2.25908e-014	-9.18356e-015	-1.41845e-014	1.04182e-014	-7.88926e-016	1.4058e-014	5.44834e-015	3.35978e-015	-1.79696e-016	3.33132e-016	-3.17128e-014	-4.2765e-014	-1.65519e-014	-3.06535e-014	-1.498e-014	-5.93293e-015	-1.22602e-014	-2.24388e-014
2.14127e-015	1.15052e-015	9.60687e-015	1.37871e-014	-3.01807e-015	1.55333e-014	9.42066e-015	-2.25461e-014	-8.66448e-015	-1.42021e-014	1.04275e-014	-8.69457e-016	1.40449e-014	5.55409e-015	3.45623e-015	-4.07377e-018	3.3836e-016	-3.14845e-014	-4.23992e-014	-1.70116e-014	-3.06235e-014	-1.47891e-014	-5.86586e-015	-1.27073e-014	-2.24323e-014
2.19921e-015	1.32094e-015	9.3101e-015	1.35841e-014	-2.99124e-015	1.52542e-014	9.24768e-015	-2.24835e-014	-8.09298e-015	-1.42097e-014	1.04345e-014	-9.33767e-016	1.40487e-014	5.6792e-015	3.58435e-015	1.76596e-016	3.41267e-016	-3.12245e-014	-4.19713e-014	-1.74547e-014	-3.06058e-014	-1.45767e-014	-5.78635e-015	-1.31353e-014	-2.24046e-014
2.26869e-015	1.48779e-015	9.03531e-015	1.33812e-014	-2.9314e-015	1.49701e-014	9.07388e-015	-2.24033e-014	-7.47394e-015	-1.42086e-014	1.04383e-014	-9.80576e-016	1.40688e-014	5.82279e-015	3.74278e-015	3.62632e-016	3.43138e-016	-3.09335e-014	-4.14852e-014	-1.78776e-014	-3.06004e-014	-1.43465e-014	-5.69572e-015	-1.35408e-014	-2.23579e-014
2.34883e-015	1.65101e-015	8.78464e-015	1.31808e-014	-2.83857e-015	1.46851e-014	8.90061e-015	-2.23056e-014	-6.81355e-015	-1.41992e-014	1.04379e-014	-1.00947e-015	1.41047e-014	5.98417e-015	3.93064e-015	5.54314e-016	3.44106e-016	-3.06127e-014	-4.09457e-014	-1.82779e-014	-3.06077e-014	-1.41017e-014	-5.59559e-015	-1.39206e-014	-2.22928e-014
2.43883e-015	1.81038e-015	8.55984e-015	1.29856e-014	-2.71379e-015	1.44035e-014	8.72781e-015	-2.21903e-014	-6.11829e-015	-1.41824e-014	1.04322e-014	-1.02042e-015	1.41557e-014	6.16196e-015	4.14683e-015	7.51858e-016	3.4474e-016	-3.02635e-014	-4.03563e-014	-1.86526e-014	-3.06275e-014	-1.38456e-014	-5.48764e-015	-1.42713e-014	-2.22118e-014
2.53913e-015	1.96627e-015	8.36395e-015	1.27987e-014	-2.55769e-015	1.41306e-014	8.55569e-015	-2.20574e-014	-5.39498e-015	-1.41596e-014	1.04205e-014	-1.01301e-015	1.42205e-014	6.35575e-015	4.39025e-015	9.56155e-016	3.45102e-016	-2.98879e-014	-3.97223e-014	-1.8999e-014	-3.06605e-014	-1.3582e-014	-5.37321e-015	-1.45902e-014	-2.21172e-014
2.64922e-015	2.11843e-015	8.19838e-015	1.2623e-014	-2.37099e-015	1.38704e-014	8.38407e-015	-2.19073e-014	-4.6507e-015	-1.41314e-014	1.04028e-014	-9.87566e-016	1.42986e-014	6.5645e-015	4.65887e-015	1.16792e-015	3.45581e-016	-2.94872e-014	-3.90492e-014	-1.93149e-014	-3.07061e-014	-1.33151e-014	-5.2538e-015	-1.48743e-014	-2.20105e-014
2.7686e-015	2.26673e-015	8.06495e-015	1.24617e-014	-2.15481e-015	1.36276e-014	8.21287e-015	-2.17399e-014	-3.89277e-015	-1.40985e-014	1.03788e-014	-9.43957e-016	1.43892e-014	6.78715e-015	4.95127e-015	1.38795e-015	3.46738e-016	-2.90645e-014	-3.83433e-014	-1.95975e-014	-3.07641e-014	-1.30492e-014	-5.13123e-015	-1.51214e-014	-2.18936e-014
2.89728e-015	2.41051e-015	7.9649e-015	1.23173e-014	-1.90951e-015	1.34064e-014	8.04261e-015	-2.1555e-014	-3.12798e-015	-1.40617e-014	1.03477e-014	-8.82637e-016	1.4491e-014	7.02232e-015	5.26561e-015	1.61687e-015	3.48341e-016	-2.86215e-014	-3.76104e-014	-1.9845e-014	-3.08336e-014	-1.27887e-014	-5.00728e-015	-1.53295e-014	-2.17689e-014
3.034e-015	2.54993e-015	7.89933e-015	1.21922e-014	-1.63605e-015	1.32111e-014	7.87405e-015	-2.13536e-014	-2.36319e-015	-1.40223e-014	1.03095e-014	-8.03646e-016	1.46028e-014	7.26915e-015	5.60089e-015	1.85548e-015	3.50128e-016	-2.81613e-014	-3.68565e-014	-2.00553e-014	-3.09137e-014	-1.2537e-014	-4.88403e-015	-1.54967e-014	-2.16385e-014
3.17744e-015	2.684e-015	7.86888e-015	1.2089e-014	-1.33571e-015	1.30466e-014	7.70735e-015	-2.11359e-014	-1.60529e-015	-1.39805e-014	1.02649e-014	-7.07826e-016	1.47236e-014	7.5266e-015	5.95567e-015	2.10489e-015	3.52436e-016	-2.76876e-014	-3.60883e-014	-2.02273e-014	-3.10036e-014	-1.22979e-014	-4.76296e-015	-1.56217e-014	-2.1503e-014
3.32754e-015	2.8128e-015	7.87376e-015	1.201e-014	-1.00912e-015	1.29162e-014	7.5434e-015	-2.09019e-014	-8.61927e-016	-1.39368e-014	1.0214e-014	-5.96389e-016	1.48517e-014	7.79376e-015	6.32796e-015	2.36616e-015	3.54881e-016	-2.72034e-014	-3.53116e-014	-2.03599e-014	-3.11027e-014	-1.20761e-014	-4.64498e-015	-1.57041e-014	-2.13648e-014
[truncated: 1,322 more rows]
