# Supplementary material for: Prominent gamma band activity during visual motion perception in early-stage Alzheimer’s disease
Source: PLoS One. 2022 Apr 18;17(4):e0266693. doi: 10.1371/journal.pone.0266693 (PMC9015152; doi:10.1371/journal.pone.0266693)
Supplement: S1 File — (ZIP) [file pone.0266693.s001.zip › PloseOneé╠âfü[â^âVü[âgùp/AD15 L hemisphere.txt]

-3.20067e-015	-3.37568e-016	2.22197e-014	-5.76917e-016	-4.66143e-015	-1.5174e-014	-1.83649e-014	-1.78468e-014	-4.11509e-016	-7.24321e-017	-2.14924e-014	5.72666e-015	-8.84861e-015	-7.75138e-015	-3.8562e-015	-5.72462e-015	-3.84042e-015	-1.14652e-014	2.92252e-015	4.98507e-015	-9.17088e-015	1.03873e-014	1.07502e-014	1.00604e-014	1.37746e-014
-2.72902e-015	3.3616e-016	2.17942e-014	-7.2509e-016	-4.36677e-015	-1.44987e-014	-1.74168e-014	-1.75473e-014	-5.55882e-016	1.49852e-016	-2.05055e-014	5.41251e-015	-8.29429e-015	-7.13847e-015	-3.47187e-015	-5.37961e-015	-3.80213e-015	-1.04849e-014	3.19586e-015	5.15305e-015	-8.05007e-015	1.04738e-014	1.10411e-014	9.86073e-015	1.37303e-014
-2.23293e-015	1.0243e-015	2.13702e-014	-8.738e-016	-4.06371e-015	-1.38212e-014	-1.64545e-014	-1.72149e-014	-6.80545e-016	3.79069e-016	-1.94842e-014	5.11307e-015	-7.70815e-015	-6.51652e-015	-3.07493e-015	-5.02577e-015	-3.75587e-015	-9.48663e-015	3.48324e-015	5.33795e-015	-6.92205e-015	1.05487e-014	1.13394e-014	9.66116e-015	1.36973e-014
-1.71642e-015	1.72227e-015	2.09491e-014	-1.02386e-015	-3.75516e-015	-1.31464e-014	-1.54836e-014	-1.68512e-014	-7.85563e-016	6.12829e-016	-1.84343e-014	4.83114e-015	-7.09381e-015	-5.89053e-015	-2.6683e-015	-4.66573e-015	-3.70214e-015	-8.47659e-015	3.78318e-015	5.53823e-015	-5.79367e-015	1.06112e-014	1.16441e-014	9.46218e-015	1.3675e-014
-1.18371e-015	2.42501e-015	2.05323e-014	-1.17501e-015	-3.44418e-015	-1.24796e-014	-1.45103e-014	-1.64584e-014	-8.70754e-016	8.49564e-016	-1.73623e-014	4.56905e-015	-6.45548e-015	-5.26563e-015	-2.25508e-015	-4.30227e-015	-3.64171e-015	-7.46147e-015	4.09345e-015	5.75184e-015	-4.67171e-015	1.06602e-014	1.19538e-014	9.26365e-015	1.36635e-014
-6.39502e-016	3.12698e-015	2.01211e-014	-1.32802e-015	-3.13401e-015	-1.1826e-014	-1.35403e-014	-1.60393e-014	-9.36616e-016	1.08635e-015	-1.62746e-014	4.32916e-015	-5.79817e-015	-4.64735e-015	-1.83835e-015	-3.93828e-015	-3.5757e-015	-6.44756e-015	4.41243e-015	5.97677e-015	-3.56244e-015	1.06949e-014	1.2267e-014	9.06573e-015	1.36621e-014
-8.8441e-017	3.82237e-015	1.97162e-014	-1.48392e-015	-2.82817e-015	-1.119e-014	-1.25799e-014	-1.55976e-014	-9.83682e-016	1.32017e-015	-1.5179e-014	4.11293e-015	-5.12672e-015	-4.04115e-015	-1.42095e-015	-3.57629e-015	-3.50496e-015	-5.44159e-015	4.73778e-015	6.21039e-015	-2.4719e-015	1.07148e-014	1.25825e-014	8.86826e-015	1.36699e-014
4.64428e-016	4.50606e-015	1.93186e-014	-1.64285e-015	-2.52934e-015	-1.05767e-014	-1.16353e-014	-1.51372e-014	-1.01308e-015	1.54859e-015	-1.40833e-014	3.92163e-015	-4.44653e-015	-3.453e-015	-1.00629e-015	-3.21902e-015	-3.4309e-015	-4.45029e-015	5.06755e-015	6.44995e-015	-1.40642e-015	1.07198e-014	1.28991e-014	8.67087e-015	1.36862e-014
1.01356e-015	5.17212e-015	1.89284e-014	-1.80576e-015	-2.24116e-015	-9.99067e-015	-1.07123e-014	-1.46619e-014	-1.0261e-015	1.76933e-015	-1.2995e-014	3.7573e-015	-3.76353e-015	-2.88831e-015	-5.97536e-016	-2.86963e-015	-3.35447e-015	-3.47985e-015	5.39953e-015	6.69238e-015	-3.72432e-016	1.07093e-014	1.32147e-014	8.47301e-015	1.37105e-014
1.55276e-015	5.81454e-015	1.85461e-014	-1.97319e-015	-1.96704e-015	-9.43608e-015	-9.81669e-015	-1.41764e-014	-1.0237e-015	1.9795e-015	-1.19214e-014	3.62142e-015	-3.08383e-015	-2.35236e-015	-1.97621e-016	-2.53141e-015	-3.27691e-015	-2.53612e-015	5.73164e-015	6.93538e-015	6.24257e-016	1.06837e-014	1.35276e-014	8.27402e-015	1.37412e-014
2.07665e-015	6.42778e-015	1.8172e-014	-2.14509e-015	-1.71014e-015	-8.91706e-015	-8.95404e-015	-1.36847e-014	-1.0076e-015	2.17616e-015	-1.08701e-014	3.51436e-015	-2.41356e-015	-1.85034e-015	1.89923e-016	-2.20737e-015	-3.19975e-015	-1.62542e-015	6.06184e-015	7.17591e-015	1.57821e-015	1.06423e-014	1.38359e-014	8.07397e-015	1.3777e-014
2.57998e-015	7.00615e-015	1.78059e-014	-2.32215e-015	-1.47328e-015	-8.43758e-015	-8.12972e-015	-1.31918e-014	-9.79053e-016	2.357e-015	-9.84871e-015	3.43654e-015	-1.75883e-015	-1.38667e-015	5.6195e-016	-1.90009e-015	-3.12433e-015	-7.52907e-016	6.38765e-015	7.41086e-015	2.48501e-015	1.05854e-014	1.41378e-014	7.87254e-015	1.38167e-014
3.05684e-015	7.54386e-015	1.74475e-014	-2.50454e-015	-1.25964e-015	-8.00109e-015	-7.34819e-015	-1.27021e-014	-9.3962e-016	2.52e-015	-8.86471e-015	3.38757e-015	-1.12634e-015	-9.66033e-016	9.15203e-016	-1.61195e-015	-3.0519e-015	7.67246e-017	6.7073e-015	7.63705e-015	3.34016e-015	1.05135e-014	1.44317e-014	7.66931e-015	1.38594e-014
3.50172e-015	8.03584e-015	1.70962e-014	-2.69261e-015	-1.07252e-015	-7.60949e-015	-6.61341e-015	-1.22204e-014	-8.91515e-016	2.66292e-015	-7.92509e-015	3.36707e-015	-5.22115e-016	-5.92593e-016	1.24671e-015	-1.34537e-015	-2.98356e-015	8.59153e-016	7.019e-015	7.85199e-015	4.13976e-015	1.04276e-014	1.47155e-014	7.46418e-015	1.39037e-014
3.90911e-015	8.47729e-015	1.67519e-014	-2.88653e-015	-9.14507e-016	-7.26465e-015	-5.92934e-015	-1.17519e-014	-8.35957e-016	2.78409e-015	-7.03696e-015	3.37416e-015	4.79647e-017	-2.70706e-016	1.55371e-015	-1.10252e-015	-2.92043e-015	1.5906e-015	7.32081e-015	8.05306e-015	4.88085e-015	1.03284e-014	1.49872e-014	7.25691e-015	1.39481e-014
4.27381e-015	8.86277e-015	1.64132e-014	-3.08646e-015	-7.87739e-016	-6.96784e-015	-5.2996e-015	-1.13007e-014	-7.74422e-016	2.88209e-015	-6.20661e-015	3.40817e-015	5.77849e-016	-3.24936e-018	1.83399e-015	-8.85778e-016	-2.86392e-015	2.26757e-015	7.61082e-015	8.23754e-015	5.56058e-015	1.02165e-014	1.52446e-014	7.04739e-015	1.39914e-014
4.59114e-015	9.18798e-015	1.60794e-014	-3.29192e-015	-6.94455e-016	-6.71979e-015	-4.72699e-015	-1.08709e-014	-7.08961e-016	2.95538e-015	-5.4397e-015	3.4679e-015	1.06233e-015	2.07266e-016	2.0851e-015	-6.96717e-016	-2.8153e-015	2.88758e-015	7.88762e-015	8.40258e-015	6.17712e-015	1.00934e-014	1.54857e-014	6.83489e-015	1.40326e-014
4.8567e-015	9.44939e-015	1.57491e-014	-3.50314e-015	-6.36499e-016	-6.52094e-015	-4.21334e-015	-1.0466e-014	-6.40622e-016	3.00326e-015	-4.7417e-015	3.55138e-015	1.49644e-015	3.58916e-016	2.30463e-015	-5.36561e-016	-2.77563e-015	3.44864e-015	8.14965e-015	8.54555e-015	6.72939e-015	9.96054e-015	1.57083e-014	6.61945e-015	1.40703e-014
5.06673e-015	9.64384e-015	1.54215e-014	-3.71972e-015	-6.14843e-016	-6.37078e-015	-3.76027e-015	-1.00901e-014	-5.70789e-016	3.02524e-015	-4.11731e-015	3.65614e-015	1.87578e-015	4.50159e-016	2.49111e-015	-4.06493e-016	-2.74518e-015	3.94902e-015	8.3954e-015	8.66469e-015	7.21719e-015	9.81871e-015	1.59105e-014	6.40081e-015	1.41035e-014
5.21824e-015	9.76882e-015	1.50955e-014	-3.94079e-015	-6.30314e-016	-6.26788e-015	-3.36805e-015	-9.74716e-015	-5.00546e-016	3.02104e-015	-3.56999e-015	3.78023e-015	2.19625e-015	4.80532e-016	2.64357e-015	-3.07371e-016	-2.72469e-015	4.38817e-015	8.62385e-015	8.75893e-015	7.64058e-015	9.66892e-015	1.60902e-014	6.17929e-015	1.41308e-014
5.30837e-015	9.82222e-015	1.47702e-014	-4.16517e-015	-6.83476e-016	-6.20999e-015	-3.0367e-015	-9.43959e-015	-4.30887e-016	2.99026e-015	-3.10283e-015	3.9212e-015	2.45429e-015	4.50093e-016	2.76074e-015	-2.39722e-016	-2.71456e-015	4.76624e-015	8.83407e-015	8.82656e-015	8.00035e-015	9.51209e-015	1.62461e-014	5.95476e-015	1.41511e-014
5.33502e-015	9.80251e-015	1.44439e-014	-4.39167e-015	-7.74798e-016	-6.19434e-015	-2.76558e-015	-9.16932e-015	-3.62682e-016	2.93363e-015	-2.71803e-015	4.07629e-015	2.64773e-015	3.5988e-016	2.84213e-015	-2.03658e-016	-2.71496e-015	5.08467e-015	9.02552e-015	8.86598e-015	8.29789e-015	9.34941e-015	1.63767e-014	5.72741e-015	1.41634e-014
5.29662e-015	9.70924e-015	1.41156e-014	-4.61893e-015	-9.03665e-016	-6.21786e-015	-2.55373e-015	-8.93853e-015	-2.96353e-016	2.85226e-015	-2.41676e-015	4.2429e-015	2.77476e-015	2.11225e-016	2.8873e-015	-1.9878e-016	-2.72645e-015	5.34508e-015	9.19793e-015	8.87626e-015	8.53481e-015	9.18218e-015	1.64803e-014	5.49781e-015	1.41672e-014
5.19272e-015	9.54195e-015	1.37847e-014	-4.84573e-015	-1.06926e-015	-6.27671e-015	-2.39953e-015	-8.74834e-015	-2.32552e-016	2.74719e-015	-2.20006e-015	4.41804e-015	2.83372e-015	6.3897e-018	2.89615e-015	-2.24809e-016	-2.74904e-015	5.54929e-015	9.35113e-015	8.85712e-015	8.71368e-015	9.01168e-015	1.65556e-014	5.26616e-015	1.41619e-014
5.02338e-015	9.30132e-015	1.34498e-014	-5.07031e-015	-1.2706e-015	-6.36645e-015	-2.30038e-015	-8.59939e-015	-1.71095e-016	2.62016e-015	-2.06704e-015	4.59866e-015	2.82441e-015	-2.51355e-016	2.86896e-015	-2.80857e-016	-2.78242e-015	5.69999e-015	9.48517e-015	8.8079e-015	8.83779e-015	8.83961e-015	1.6601e-014	5.0331e-015	1.4147e-014
4.7895e-015	8.98902e-015	1.31092e-014	-5.29067e-015	-1.50562e-015	-6.48238e-015	-2.25336e-015	-8.49184e-015	-1.11596e-016	2.47327e-015	-2.01626e-015	4.78208e-015	2.74719e-015	-5.58541e-016	2.80665e-015	-3.6524e-016	-2.82613e-015	5.80087e-015	9.60067e-015	8.72854e-015	8.91081e-015	8.66671e-015	1.66155e-014	4.79846e-015	1.41225e-014
4.49333e-015	8.60768e-015	1.27628e-014	-5.50468e-015	-1.77233e-015	-6.6189e-015	-2.25511e-015	-8.425e-015	-5.32826e-017	2.3085e-015	-2.0457e-015	4.96528e-015	2.60356e-015	-9.11084e-016	2.71081e-015	-4.76442e-016	-2.8798e-015	5.85584e-015	9.69828e-015	8.61934e-015	8.937e-015	8.49396e-015	1.65983e-014	4.56319e-015	1.40881e-014
4.13706e-015	8.15996e-015	1.24101e-014	-5.7105e-015	-2.06769e-015	-6.77042e-015	-2.30193e-015	-8.39799e-015	4.50369e-018	2.12866e-015	-2.15199e-015	5.14546e-015	2.39549e-015	-1.30398e-015	2.5826e-015	-6.12377e-016	-2.94261e-015	5.86924e-015	9.7783e-015	8.48116e-015	8.92025e-015	8.32266e-015	1.65486e-014	4.32782e-015	1.40438e-014
3.72385e-015	7.64959e-015	1.20503e-014	-5.90587e-015	-2.38889e-015	-6.93094e-015	-2.3891e-015	-8.40867e-015	6.27396e-017	1.93662e-015	-2.33124e-015	5.31962e-015	2.12593e-015	-1.73195e-015	2.42382e-015	-7.70769e-016	-3.01393e-015	5.84598e-015	9.84188e-015	8.3146e-015	8.86561e-015	8.15337e-015	1.64661e-014	4.09326e-015	1.39895e-014
3.2573e-015	7.08079e-015	1.16835e-014	-6.08792e-015	-2.73318e-015	-7.09469e-015	-2.51179e-015	-8.45476e-015	1.23114e-016	1.73597e-015	-2.57902e-015	5.48513e-015	1.79882e-015	-2.18921e-015	2.23668e-015	-9.49029e-016	-3.09245e-015	5.79088e-015	9.89035e-015	8.12075e-015	8.77823e-015	7.9868e-015	1.63508e-014	3.86059e-015	1.39255e-014
2.74189e-015	6.45873e-015	1.13091e-014	-6.2542e-015	-3.09656e-015	-7.25555e-015	-2.6649e-015	-8.53379e-015	1.86848e-016	1.52974e-015	-2.88951e-015	5.63981e-015	1.4186e-015	-2.66958e-015	2.0231e-015	-1.14482e-015	-3.17674e-015	5.70921e-015	9.92463e-015	7.90149e-015	8.66349e-015	7.82336e-015	1.62026e-014	3.63052e-015	1.38525e-014
2.18297e-015	5.78874e-015	1.09273e-014	-6.40233e-015	-3.47537e-015	-7.40726e-015	-2.84356e-015	-8.64205e-015	2.55222e-016	1.32125e-015	-3.25685e-015	5.78124e-015	9.9044e-016	-3.16633e-015	1.78556e-015	-1.35541e-015	-3.26513e-015	5.60694e-015	9.9465e-015	7.659e-015	8.52617e-015	7.6636e-015	1.60219e-014	3.40421e-015	1.37711e-014
1.58615e-015	5.0769e-015	1.05388e-014	-6.52966e-015	-3.86549e-015	-7.54335e-015	-3.0422e-015	-8.77545e-015	3.30029e-016	1.11449e-015	-3.67406e-015	5.90769e-015	5.20298e-016	-3.67286e-015	1.52707e-015	-1.57807e-015	-3.35653e-015	5.48953e-015	9.9571e-015	7.3951e-015	8.37141e-015	7.5081e-015	1.58093e-014	3.18261e-015	1.36817e-014
9.57815e-016	4.32956e-015	1.01439e-014	-6.63378e-015	-4.26289e-015	-7.65758e-015	-3.25561e-015	-8.93021e-015	4.13311e-016	9.1305e-016	-4.13416e-015	6.01704e-015	1.43009e-017	-4.18215e-015	1.25056e-015	-1.80997e-015	-3.44957e-015	5.36248e-015	9.95776e-015	7.11183e-015	8.20471e-015	7.35695e-015	1.55655e-014	2.96625e-015	1.35854e-014
3.04689e-016	3.55356e-015	9.74356e-015	-6.71254e-015	-4.66335e-015	-7.7444e-015	-3.47872e-015	-9.10202e-015	5.06415e-016	7.20137e-016	-4.62988e-015	6.10792e-015	-5.20599e-016	-4.68746e-015	9.59077e-016	-2.04803e-015	-3.54322e-015	5.23116e-015	9.95068e-015	6.81131e-015	8.03063e-015	7.20986e-015	1.5292e-014	2.75629e-015	1.34831e-014
-3.65753e-016	2.75659e-015	9.33848e-015	-6.76355e-015	-5.06198e-015	-7.79915e-015	-3.7056e-015	-9.28603e-015	6.11373e-016	5.39128e-016	-5.15328e-015	6.17956e-015	-1.07714e-015	-5.18214e-015	6.55742e-016	-2.28933e-015	-3.63578e-015	5.10142e-015	9.93732e-015	6.4957e-015	7.85399e-015	7.06659e-015	1.49906e-014	2.55368e-015	1.33757e-014
-1.04599e-015	1.94598e-015	8.93023e-015	-6.78489e-015	-5.45439e-015	-7.81685e-015	-3.93134e-015	-9.47802e-015	7.29406e-016	3.73782e-016	-5.69661e-015	6.23202e-015	-1.64792e-015	-5.65937e-015	3.43779e-016	-2.53053e-015	-3.72601e-015	4.97792e-015	9.91891e-015	6.16753e-015	7.67945e-015	6.92694e-015	1.46624e-014	2.35908e-015	1.32643e-014
-1.7287e-015	1.1296e-015	8.51969e-015	-6.77456e-015	-5.83622e-015	-7.79285e-015	-4.1512e-015	-9.67279e-015	8.62363e-016	2.27225e-016	-6.25138e-015	6.26533e-015	-2.22517e-015	-6.11263e-015	2.62814e-017	-2.76898e-015	-3.81308e-015	4.86579e-015	9.89699e-015	5.82958e-015	7.51139e-015	6.79072e-015	1.43095e-014	2.17333e-015	1.31505e-014
-2.40621e-015	3.15133e-016	8.10843e-015	-6.73095e-015	-6.20376e-015	-7.72312e-015	-4.36082e-015	-9.86513e-015	1.01164e-015	1.01778e-016	-6.80961e-015	6.2788e-015	-2.80093e-015	-6.53595e-015	-2.93467e-016	-3.00187e-015	-3.89534e-015	4.76924e-015	9.87275e-015	5.48434e-015	7.35392e-015	6.65743e-015	1.39341e-014	1.99736e-015	1.30353e-014
-3.07084e-015	-4.89896e-016	7.6983e-015	-6.65271e-015	-6.55254e-015	-7.60479e-015	-4.55575e-015	-1.00502e-014	1.17836e-015	-3.02336e-020	-7.36368e-015	6.27282e-015	-3.36759e-015	-6.92326e-015	-6.1218e-016	-3.22654e-015	-3.97181e-015	4.69213e-015	9.84743e-015	5.13413e-015	7.21075e-015	6.52693e-015	1.35386e-014	1.83147e-015	1.29197e-014
-3.71484e-015	-1.27783e-015	7.29111e-015	-6.53872e-015	-6.87838e-015	-7.43561e-015	-4.73222e-015	-1.02232e-014	1.36351e-015	-7.50832e-017	-7.90587e-015	6.24802e-015	-3.91754e-015	-7.26902e-015	-9.2656e-016	-3.44056e-015	-4.0415e-015	4.63806e-015	9.82219e-015	4.78143e-015	7.08441e-015	6.39844e-015	1.31252e-014	1.67649e-015	1.28046e-014
-4.33038e-015	-2.04097e-015	6.88844e-015	-6.38831e-015	-7.17788e-015	-7.21389e-015	-4.88691e-015	-1.03797e-014	1.56759e-015	-1.21052e-016	-8.42837e-015	6.20563e-015	-4.44294e-015	-7.56838e-015	-1.23413e-015	-3.64171e-015	-4.10361e-015	4.6094e-015	9.79854e-015	4.42891e-015	6.97769e-015	6.27133e-015	1.26968e-014	1.53285e-015	1.26911e-014
-4.91028e-015	-2.77223e-015	6.4921e-015	-6.20051e-015	-7.44787e-015	-6.93895e-015	-5.01703e-015	-1.05153e-014	1.79072e-015	-1.36521e-016	-8.924e-015	6.14727e-015	-4.9367e-015	-7.81717e-015	-1.53211e-015	-3.82793e-015	-4.15779e-015	4.60837e-015	9.77735e-015	4.07858e-015	6.89269e-015	6.14475e-015	1.22566e-014	1.401e-015	1.25804e-014
-5.44839e-015	-3.46537e-015	6.10385e-015	-5.97499e-015	-7.68556e-015	-6.61055e-015	-5.11985e-015	-1.06261e-014	2.03279e-015	-1.20573e-016	-9.38661e-015	6.07469e-015	-5.39218e-015	-8.0115e-015	-1.81825e-015	-3.99799e-015	-4.20344e-015	4.63662e-015	9.75924e-015	3.73255e-015	6.83086e-015	6.01771e-015	1.18071e-014	1.28129e-015	1.24732e-014
-5.93845e-015	-4.11377e-015	5.72571e-015	-5.71271e-015	-7.88817e-015	-6.22968e-015	-5.19394e-015	-1.0709e-014	2.29283e-015	-7.24069e-017	-9.81054e-015	5.98979e-015	-5.80262e-015	-8.1486e-015	-2.09053e-015	-4.15096e-015	-4.24034e-015	4.6956e-015	9.74492e-015	3.39259e-015	6.79304e-015	5.88931e-015	1.13519e-014	1.1739e-015	1.23706e-014
-6.37455e-015	-4.71176e-015	5.35937e-015	-5.41479e-015	-8.05345e-015	-5.79797e-015	-5.23768e-015	-1.0761e-014	2.56944e-015	8.27303e-018	-1.01906e-014	5.89493e-015	-6.16229e-015	-8.22605e-015	-2.3467e-015	-4.28547e-015	-4.26847e-015	4.78588e-015	9.73533e-015	3.06051e-015	6.77995e-015	5.75967e-015	1.08945e-014	1.07873e-015	1.22735e-014
-6.75176e-015	-5.25433e-015	5.00647e-015	-5.08235e-015	-8.17987e-015	-5.31825e-015	-5.25055e-015	-1.07797e-014	2.86185e-015	1.21226e-016	-1.05219e-014	5.79247e-015	-6.46617e-015	-8.24235e-015	-2.58543e-015	-4.40105e-015	-4.28767e-015	4.9073e-015	9.73049e-015	2.73783e-015	6.79193e-015	5.6284e-015	1.04375e-014	9.96023e-016	1.21827e-014
-7.06574e-015	-5.73696e-015	4.66863e-015	-4.71786e-015	-8.2661e-015	-4.79381e-015	-5.23215e-015	-1.07629e-014	3.16815e-015	2.65702e-016	-1.08012e-014	5.6848e-015	-6.70956e-015	-8.19682e-015	-2.80571e-015	-4.49752e-015	-4.29842e-015	5.05884e-015	9.72995e-015	2.42641e-015	6.82832e-015	5.49534e-015	9.98469e-015	9.25546e-016	1.20986e-014
-7.31273e-015	-6.15604e-015	4.34723e-015	-4.32351e-015	-8.31199e-015	-4.22893e-015	-5.18304e-015	-1.07093e-014	3.48627e-015	4.40535e-016	-1.10255e-014	5.57462e-015	-6.88912e-015	-8.08964e-015	-3.00624e-015	-4.57535e-015	-4.30109e-015	5.23909e-015	9.73384e-015	2.12662e-015	6.88825e-015	5.35949e-015	9.53924e-015	8.66829e-016	1.20215e-014
-7.4899e-015	-6.50871e-015	4.04385e-015	-3.90198e-015	-8.31726e-015	-3.62848e-015	-5.10368e-015	-1.06181e-014	3.8136e-015	6.44249e-016	-1.11927e-014	5.46484e-015	-7.00273e-015	-7.92177e-015	-3.18694e-015	-4.63502e-015	-4.29637e-015	5.44602e-015	9.74142e-015	1.83891e-015	6.97031e-015	5.22081e-015	9.10402e-015	8.19605e-016	1.19516e-014
-7.59548e-015	-6.79277e-015	3.75985e-015	-3.45618e-015	-8.2826e-015	-2.998e-015	-4.99583e-015	-1.04899e-014	4.14685e-015	8.74936e-016	-1.13014e-014	5.35799e-015	-7.04876e-015	-7.69507e-015	-3.34688e-015	-4.67739e-015	-4.28503e-015	5.67687e-015	9.75178e-015	1.56433e-015	7.07338e-015	5.07918e-015	8.68166e-015	7.83346e-016	1.18893e-014
-7.62823e-015	-7.00679e-015	3.49577e-015	-2.98955e-015	-8.20918e-015	-2.3436e-015	-4.86127e-015	-1.03252e-014	4.48236e-015	1.13035e-015	-1.13519e-014	5.25687e-015	-7.02621e-015	-7.41178e-015	-3.48603e-015	-4.70356e-015	-4.26873e-015	5.92876e-015	9.76409e-015	1.30328e-015	7.19549e-015	4.93412e-015	8.27488e-015	7.57239e-016	1.18345e-014
-7.5878e-015	-7.14995e-015	3.25273e-015	-2.50621e-015	-8.09845e-015	-1.6722e-015	-4.7021e-015	-1.01249e-014	4.81656e-015	1.40764e-015	-1.13444e-014	5.16448e-015	-6.93506e-015	-7.0753e-015	-3.60508e-015	-4.71517e-015	-4.24911e-015	6.19807e-015	9.7772e-015	1.0558e-015	7.33415e-015	4.78584e-015	7.88601e-015	7.4053e-016	1.17872e-014
-7.47449e-015	-7.22239e-015	3.03105e-015	-2.01048e-015	-7.95246e-015	-9.90794e-016	-4.52134e-015	-9.89088e-015	5.14572e-015	1.70357e-015	-1.12804e-014	5.08332e-015	-6.77597e-015	-6.68999e-015	-3.70499e-015	-4.7139e-015	-4.22716e-015	6.48085e-015	9.78973e-015	8.2184e-016	7.48683e-015	4.63446e-015	7.5175e-015	7.32782e-016	1.17469e-014
-7.2901e-015	-7.22498e-015	2.83089e-015	-1.50674e-015	-7.77348e-015	-3.06804e-016	-4.32186e-015	-9.62523e-015	5.46551e-015	2.01471e-015	-1.11623e-014	5.01595e-015	-6.55082e-015	-6.25981e-015	-3.78616e-015	-4.70173e-015	-4.20416e-015	6.77309e-015	9.80073e-015	6.00988e-016	7.65133e-015	4.4803e-015	7.17129e-015	7.33583e-016	1.17135e-014
-7.03724e-015	-7.15969e-015	2.65258e-015	-9.99231e-016	-7.56454e-015	3.72281e-016	-4.10711e-015	-9.33084e-015	5.77177e-015	2.33764e-015	-1.09924e-014	4.96517e-015	-6.2626e-015	-5.78975e-015	-3.84994e-015	-4.68122e-015	-4.18144e-015	7.07046e-015	9.80902e-015	3.92562e-016	7.82455e-015	4.32392e-015	6.84947e-015	7.42261e-016	1.16867e-014
-6.71903e-015	-7.02933e-015	2.49562e-015	-4.93091e-016	-7.32875e-015	1.03904e-015	-3.88042e-015	-9.01161e-015	6.0607e-015	2.66815e-015	-1.07744e-014	4.93341e-015	-5.91478e-015	-5.28517e-015	-3.89752e-015	-4.65496e-015	-4.16081e-015	7.36879e-015	9.81351e-015	1.96353e-016	8.00363e-015	4.16606e-015	6.55382e-015	7.58041e-016	1.1666e-014
-6.33951e-015	-6.83711e-015	2.35994e-015	6.93428e-018	-7.06969e-015	1.68582e-015	-3.6459e-015	-8.67084e-015	6.32741e-015	3.00293e-015	-1.0512e-014	4.92249e-015	-5.51155e-015	-4.75217e-015	-3.93064e-015	-4.62579e-015	-4.1435e-015	7.66358e-015	9.81215e-015	1.18551e-017	8.18601e-015	4.00746e-015	6.28567e-015	7.79962e-016	1.16511e-014
-5.90346e-015	-6.58675e-015	2.24459e-015	4.95949e-016	-6.79112e-015	2.30495e-015	-3.40729e-015	-8.31219e-015	6.56792e-015	3.33779e-015	-1.02103e-014	4.93441e-015	-5.05824e-015	-4.19657e-015	-3.95103e-015	-4.59687e-015	-4.13102e-015	7.95e-015	9.80358e-015	-1.61274e-016	8.36889e-015	3.84909e-015	6.04622e-015	8.07363e-016	1.16417e-014
-5.4159e-015	-6.28282e-015	2.14907e-015	9.68626e-016	-6.49766e-015	2.88952e-015	-3.16832e-015	-7.93993e-015	6.77844e-015	3.66851e-015	-9.87441e-015	4.97022e-015	-4.5604e-015	-3.62506e-015	-3.96071e-015	-4.57077e-015	-4.12474e-015	8.22376e-015	9.78653e-015	-3.23911e-016	8.5499e-015	3.69254e-015	5.83623e-015	8.3964e-016	1.16369e-014
-4.88295e-015	-5.93042e-015	2.07245e-015	1.42051e-015	-6.19375e-015	3.43233e-015	-2.93323e-015	-7.55807e-015	6.95552e-015	3.99141e-015	-9.5095e-015	5.03134e-015	-4.02417e-015	-3.0443e-015	-3.96154e-015	-4.54995e-015	-4.12567e-015	8.48083e-015	9.76022e-015	-4.7685e-016	8.726e-015	3.53877e-015	5.65606e-015	8.76385e-016	1.16359e-014
-4.31097e-015	-5.53524e-015	2.01296e-015	1.84713e-015	-5.88368e-015	3.92683e-015	-2.70525e-015	-7.17087e-015	7.09594e-015	4.30275e-015	-9.1216e-015	5.1188e-015	-3.45625e-015	-2.46066e-015	-3.95535e-015	-4.53711e-015	-4.13504e-015	8.71704e-015	9.72367e-015	-6.20889e-016	8.89487e-015	3.38919e-015	5.50572e-015	9.17415e-016	1.16383e-014
-3.70674e-015	-5.1029e-015	1.96895e-015	2.24414e-015	-5.57218e-015	4.36746e-015	-2.48776e-015	-6.78273e-015	7.19648e-015	4.59893e-015	-8.71682e-015	5.23358e-015	-2.86364e-015	-1.8808e-015	-3.94417e-015	-4.53483e-015	-4.15441e-015	8.92828e-015	9.67534e-015	-7.57221e-016	9.05438e-015	3.24542e-015	5.38466e-015	9.62522e-016	1.16435e-014
-3.07774e-015	-4.63989e-015	1.93934e-015	2.60679e-015	-5.264e-015	4.74873e-015	-2.28436e-015	-6.39802e-015	7.25443e-015	4.87629e-015	-8.30098e-015	5.3763e-015	-2.25395e-015	-1.31113e-015	-3.93074e-015	-4.54608e-015	-4.18414e-015	9.11129e-015	9.61434e-015	-8.86363e-016	9.20259e-015	3.10893e-015	5.29211e-015	1.01173e-015	1.1651e-014
-2.43166e-015	-4.1526e-015	1.92253e-015	2.93127e-015	-4.96371e-015	5.0665e-015	-2.09803e-015	-6.02075e-015	7.26809e-015	5.13149e-015	-7.88054e-015	5.54674e-015	-1.63432e-015	-7.57579e-016	-3.91684e-015	-4.57334e-015	-4.22487e-015	9.26319e-015	9.54017e-015	-1.00874e-015	9.33839e-015	2.98118e-015	5.22758e-015	1.06425e-015	1.16607e-014
-1.77573e-015	-3.64735e-015	1.91666e-015	3.21379e-015	-4.67547e-015	5.3165e-015	-1.93136e-015	-5.65511e-015	7.23585e-015	5.36197e-015	-7.46102e-015	5.74452e-015	-1.01263e-015	-2.2652e-016	-3.90448e-015	-4.6191e-015	-4.27609e-015	9.3816e-015	9.45247e-015	-1.12531e-015	9.46045e-015	2.86353e-015	5.19005e-015	1.12015e-015	1.16727e-014
-1.11782e-015	-3.13089e-015	1.91982e-015	3.45138e-015	-4.40356e-015	5.49566e-015	-1.78658e-015	-5.30482e-015	7.15714e-015	5.5652e-015	-7.04806e-015	5.96918e-015	-3.96589e-016	2.76753e-016	-3.89578e-015	-4.68531e-015	-4.33783e-015	9.46479e-015	9.35107e-015	-1.23659e-015	9.56784e-015	2.75752e-015	5.17804e-015	1.1793e-015	1.16868e-014
-4.65541e-016	-2.61001e-015	1.93036e-015	3.64186e-015	-4.15225e-015	5.6029e-015	-1.66582e-015	-4.97303e-015	7.03182e-015	5.73953e-015	-6.6474e-015	6.22046e-015	2.06655e-016	7.47075e-016	-3.89274e-015	-4.7736e-015	-4.4102e-015	9.51095e-015	9.23581e-015	-1.34321e-015	9.6601e-015	2.66483e-015	5.18941e-015	1.24244e-015	1.17027e-014
1.73757e-016	-2.09092e-015	1.94641e-015	3.78312e-015	-3.92498e-015	5.63712e-015	-1.57019e-015	-4.66269e-015	6.86001e-015	5.88404e-015	-6.26373e-015	6.4972e-015	7.90069e-016	1.18005e-015	-3.89738e-015	-4.88531e-015	-4.49265e-015	9.5193e-015	9.10733e-015	-1.4455e-015	9.73719e-015	2.58681e-015	5.22271e-015	1.31015e-015	1.17201e-014
7.92319e-016	-1.57995e-015	1.96665e-015	3.87388e-015	-3.7255e-015	5.59843e-015	-1.50048e-015	-4.37611e-015	6.64302e-015	5.99751e-015	-5.90165e-015	6.79842e-015	1.34713e-015	1.57139e-015	-3.91088e-015	-5.02153e-015	-4.58435e-015	9.48963e-015	8.96664e-015	-1.54383e-015	9.79937e-015	2.52505e-015	5.27639e-015	1.38267e-015	1.17392e-014
1.38336e-015	-1.08265e-015	1.98928e-015	3.91409e-015	-3.55654e-015	5.48823e-015	-1.4571e-015	-4.11502e-015	6.38284e-015	6.07915e-015	-5.5647e-015	7.12232e-015	1.87182e-015	1.91774e-015	-3.93407e-015	-5.18292e-015	-4.68389e-015	9.42215e-015	8.81483e-015	-1.63839e-015	9.84734e-015	2.4807e-015	5.34844e-015	1.46116e-015	1.17607e-014
1.94061e-015	-6.04549e-016	2.0125e-015	3.90334e-015	-3.42077e-015	5.30881e-015	-1.44009e-015	-3.88073e-015	6.08195e-015	6.12932e-015	-5.2562e-015	7.46711e-015	2.35856e-015	2.21668e-015	-3.9684e-015	-5.36989e-015	-4.78988e-015	9.31796e-015	8.65233e-015	-1.72917e-015	9.88189e-015	2.45496e-015	5.43668e-015	1.5462e-015	1.17846e-014
2.4584e-015	-1.50797e-016	2.03483e-015	3.84244e-015	-3.32037e-015	5.06312e-015	-1.4493e-015	-3.67354e-015	5.744e-015	6.14853e-015	-4.97874e-015	7.83066e-015	2.80227e-015	2.46646e-015	-4.01469e-015	-5.58217e-015	-4.90022e-015	9.17872e-015	8.48084e-015	-1.81589e-015	9.90387e-015	2.44898e-015	5.53877e-015	1.6383e-015	1.18113e-014
2.93133e-015	2.74059e-016	2.05528e-015	3.73273e-015	-3.25702e-015	4.75469e-015	-1.48358e-015	-3.49328e-015	5.3733e-015	6.13754e-015	-4.73414e-015	8.21121e-015	3.1989e-015	2.66564e-015	-4.07326e-015	-5.81945e-015	-5.01293e-015	9.00619e-015	8.30195e-015	-1.8982e-015	9.91485e-015	2.46352e-015	5.65259e-015	1.73886e-015	1.18418e-014
3.35446e-015	6.65662e-016	2.07259e-015	3.5759e-015	-3.23176e-015	4.38835e-015	-1.54185e-015	-3.33956e-015	4.9744e-015	6.09808e-015	-4.52379e-015	8.60645e-015	3.54534e-015	2.81368e-015	-4.14437e-015	-6.08134e-015	-5.12597e-015	8.80307e-015	8.11731e-015	-1.9757e-015	9.91704e-015	2.49936e-015	5.77607e-015	1.8489e-015	1.18768e-014
3.72366e-015	1.0207e-015	2.08604e-015	3.3747e-015	-3.24477e-015	3.96958e-015	-1.62255e-015	-3.21132e-015	4.55252e-015	6.0318e-015	-4.34834e-015	9.01418e-015	3.83844e-015	2.91042e-015	-4.22821e-015	-6.36657e-015	-5.23709e-015	8.57208e-015	7.92889e-015	-2.04768e-015	9.91263e-015	2.55706e-015	5.90679e-015	1.96999e-015	1.19175e-014
4.03532e-015	1.33653e-015	2.09452e-015	3.13156e-015	-3.29643e-015	3.50461e-015	-1.72346e-015	-3.10719e-015	4.11354e-015	5.94129e-015	-4.20769e-015	9.43174e-015	4.07625e-015	2.95728e-015	-4.32451e-015	-6.67395e-015	-5.34389e-015	8.3165e-015	7.73923e-015	-2.11331e-015	9.90359e-015	2.63727e-015	6.0425e-015	2.10307e-015	1.19648e-014
4.28666e-015	1.61105e-015	2.09732e-015	2.85023e-015	-3.38626e-015	2.99983e-015	-1.84231e-015	-3.02452e-015	3.66366e-015	5.82942e-015	-4.10092e-015	9.8572e-015	4.25827e-015	2.95577e-015	-4.43239e-015	-7.00153e-015	-5.44389e-015	8.03987e-015	7.55084e-015	-2.17198e-015	9.89244e-015	2.74039e-015	6.18133e-015	2.24893e-015	1.20198e-014
4.47649e-015	1.84269e-015	2.09375e-015	2.53499e-015	-3.51372e-015	2.46249e-015	-1.97666e-015	-2.96074e-015	3.20913e-015	5.69888e-015	-4.02688e-015	1.02878e-014	4.38409e-015	2.9082e-015	-4.55126e-015	-7.34756e-015	-5.5341e-015	7.74615e-015	7.36656e-015	-2.22319e-015	9.88156e-015	2.86598e-015	6.32144e-015	2.40824e-015	1.20836e-014
4.60394e-015	2.03089e-015	2.08332e-015	2.19019e-015	-3.67715e-015	1.90022e-015	-2.12368e-015	-2.91276e-015	2.75675e-015	5.55304e-015	-3.98333e-015	1.07213e-014	4.45431e-015	2.81802e-015	-4.68041e-015	-7.70939e-015	-5.61181e-015	7.43924e-015	7.18879e-015	-2.26634e-015	9.8736e-015	3.01361e-015	6.46102e-015	2.58227e-015	1.21573e-014
4.66865e-015	2.17589e-015	2.06642e-015	1.82061e-015	-3.8747e-015	1.32183e-015	-2.2802e-015	-2.87711e-015	2.31365e-015	5.39568e-015	-3.96697e-015	1.11544e-014	4.47053e-015	2.68845e-015	-4.81893e-015	-8.08434e-015	-5.6741e-015	7.12325e-015	7.0203e-015	-2.30068e-015	9.87096e-015	3.18342e-015	6.59869e-015	2.77259e-015	1.2242e-014
4.67121e-015	2.27801e-015	2.04366e-015	1.4316e-015	-4.10395e-015	7.35917e-016	-2.44294e-015	-2.85007e-015	1.88679e-015	5.23065e-015	-3.9742e-015	1.15851e-014	4.43506e-015	2.52342e-015	-4.96542e-015	-8.46956e-015	-5.71832e-015	6.80269e-015	6.86367e-015	-2.32524e-015	9.87611e-015	3.37502e-015	6.73295e-015	2.97975e-015	1.23387e-014
4.61294e-015	2.33859e-015	2.01517e-015	1.02878e-015	-4.362e-015	1.50385e-016	-2.6087e-015	-2.82796e-015	1.48377e-015	5.06186e-015	-4.00106e-015	1.20107e-014	4.35108e-015	2.32746e-015	-5.11822e-015	-8.86178e-015	-5.7421e-015	6.48236e-015	6.7216e-015	-2.3389e-015	9.89156e-015	3.58765e-015	6.86305e-015	3.20419e-015	1.24487e-014
4.49641e-015	2.35937e-015	1.98148e-015	6.1807e-016	-4.64588e-015	-4.26652e-016	-2.77461e-015	-2.80725e-015	1.11125e-015	4.89343e-015	-4.04336e-015	1.24292e-014	4.22274e-015	2.10559e-015	-5.27604e-015	-9.25822e-015	-5.74323e-015	6.16634e-015	6.59696e-015	-2.34107e-015	9.91905e-015	3.82071e-015	6.98827e-015	3.4467e-015	1.25726e-014
4.32481e-015	2.34301e-015	1.94307e-015	2.05313e-016	-4.95234e-015	-9.86858e-016	-2.93764e-015	-2.78375e-015	7.75932e-016	4.72948e-015	-4.09602e-015	1.28381e-014	4.05447e-015	1.86307e-015	-5.43722e-015	-9.65589e-015	-5.71927e-015	5.8584e-015	6.4925e-015	-2.3304e-015	9.96067e-015	4.07286e-015	7.10777e-015	3.70772e-015	1.27116e-014
4.10162e-015	2.29247e-015	1.90097e-015	-2.03823e-016	-5.27715e-015	-1.52239e-015	-3.09445e-015	-2.75325e-015	4.84054e-016	4.57368e-015	-4.15393e-015	1.32357e-014	3.85127e-015	1.60567e-015	-5.5998e-015	-1.0052e-014	-5.66798e-015	5.56245e-015	6.41e-015	-2.30628e-015	1.00187e-014	4.34315e-015	7.22162e-015	3.98748e-015	1.28668e-014
3.83098e-015	2.21119e-015	1.85635e-015	-6.03719e-016	-5.61633e-015	-2.02603e-015	-3.24218e-015	-2.71188e-015	2.41323e-016	4.4299e-015	-4.2118e-015	1.36201e-014	3.61903e-015	1.33902e-015	-5.76184e-015	-1.04434e-014	-5.58782e-015	5.28259e-015	6.35164e-015	-2.2681e-015	1.00944e-014	4.63001e-015	7.32956e-015	4.28599e-015	1.30385e-014
3.51773e-015	2.10283e-015	1.81041e-015	-9.88689e-016	-5.96546e-015	-2.49134e-015	-3.3781e-015	-2.65611e-015	5.26426e-017	4.30216e-015	-4.26465e-015	1.39894e-014	3.36346e-015	1.0687e-015	-5.92131e-015	-1.08271e-014	-5.47776e-015	5.02197e-015	6.31915e-015	-2.21511e-015	1.01893e-014	4.93253e-015	7.43209e-015	4.60325e-015	1.32274e-014
3.16685e-015	1.97143e-015	1.76426e-015	-1.35358e-015	-6.32064e-015	-2.91214e-015	-3.50043e-015	-2.58227e-015	-7.67751e-017	4.19381e-015	-4.30741e-015	1.4342e-014	3.09066e-015	8.00312e-016	-6.07658e-015	-1.12e-014	-5.3369e-015	4.78388e-015	6.3137e-015	-2.14686e-015	1.03045e-014	5.24908e-015	7.52955e-015	4.93896e-015	1.34338e-014
2.7841e-015	1.82175e-015	1.71902e-015	-1.6935e-015	-6.67752e-015	-3.28329e-015	-3.60716e-015	-2.48702e-015	-1.42776e-016	4.10811e-015	-4.33449e-015	1.46764e-014	2.8074e-015	5.39858e-016	-6.22579e-015	-1.15598e-014	-5.16417e-015	4.57085e-015	6.33665e-015	-2.06278e-015	1.04407e-014	5.57831e-015	7.6221e-015	5.29255e-015	1.36576e-014
2.37522e-015	1.65855e-015	1.67609e-015	-2.00383e-015	-7.03168e-015	-3.5997e-015	-3.69683e-015	-2.36771e-015	-1.41638e-016	4.04786e-015	-4.3409e-015	1.49919e-014	2.52077e-015	2.9285e-016	-6.36731e-015	-1.19037e-014	-4.95952e-015	4.38502e-015	6.38931e-015	-1.96263e-015	1.0598e-014	5.91866e-015	7.7109e-015	5.66304e-015	1.3899e-014
1.94584e-015	1.48681e-015	1.63645e-015	-2.2803e-015	-7.37909e-015	-3.85788e-015	-3.76796e-015	-2.22262e-015	-7.12576e-017	4.01528e-015	-4.32201e-015	1.52871e-014	2.23718e-015	6.47672e-017	-6.49972e-015	-1.22298e-014	-4.72331e-015	4.2283e-015	6.47213e-015	-1.84616e-015	1.07765e-014	6.26869e-015	7.79706e-015	6.04946e-015	1.41576e-014
1.50198e-015	1.31131e-015	1.60095e-015	-2.51934e-015	-7.71585e-015	-4.05496e-015	-3.82004e-015	-2.05021e-015	6.98196e-017	4.01208e-015	-4.27322e-015	1.55612e-014	1.96342e-015	-1.3936e-016	-6.62181e-015	-1.2536e-014	-4.45616e-015	4.10186e-015	6.58539e-015	-1.71347e-015	1.0976e-014	6.62688e-015	7.88181e-015	6.45093e-015	1.44332e-014
1.0499e-015	1.13722e-015	1.57086e-015	-2.71813e-015	-8.03804e-015	-4.18906e-015	-3.85316e-015	-1.84917e-015	2.8185e-016	4.03984e-015	-4.1906e-015	1.58134e-014	1.70609e-015	-3.15147e-016	-6.73229e-015	-1.28204e-014	-4.1594e-015	4.00613e-015	6.7286e-015	-1.5649e-015	1.11963e-014	6.99156e-015	7.9663e-015	6.8661e-015	1.47245e-014
5.95875e-016	9.69555e-016	1.54726e-015	-2.87428e-015	-8.34208e-015	-4.25953e-015	-3.86745e-015	-1.61878e-015	5.65125e-016	4.10014e-015	-4.07044e-015	1.60428e-014	1.47139e-015	-4.58263e-016	-6.83001e-015	-1.30818e-014	-3.83487e-015	3.94173e-015	6.90106e-015	-1.40065e-015	1.14371e-014	7.36106e-015	8.05181e-015	7.29338e-015	1.50303e-014
1.45837e-016	8.12718e-016	1.53122e-015	-2.98601e-015	-8.62428e-015	-4.26616e-015	-3.86365e-015	-1.35898e-015	9.18906e-016	4.19347e-015	-3.90955e-015	1.62492e-014	1.2651e-015	-5.65057e-016	-6.91408e-015	-1.3319e-014	-3.48416e-015	3.90855e-015	7.1017e-015	-1.22102e-015	1.16969e-014	7.73451e-015	8.13982e-015	7.73088e-015	1.53494e-014
-2.93904e-016	6.70604e-016	1.52326e-015	-3.05201e-015	-8.88139e-015	-4.20975e-015	-3.84264e-015	-1.07067e-015	1.34141e-015	4.32006e-015	-3.70525e-015	1.64329e-014	1.09312e-015	-6.32388e-016	-6.98355e-015	-1.35315e-014	-3.10999e-015	3.90579e-015	7.32909e-015	-1.02674e-015	1.19744e-014	8.1102e-015	8.23226e-015	8.17675e-015	1.568e-014
-7.18273e-016	5.473e-016	1.52407e-015	-3.07194e-015	-9.11042e-015	-4.0925e-015	-3.80564e-015	-7.55186e-016	1.82921e-015	4.47937e-015	-3.45574e-015	1.65939e-014	9.60266e-016	-6.57257e-016	-7.03778e-015	-1.37191e-014	-2.71499e-015	3.93185e-015	7.58172e-015	-8.18269e-016	1.2268e-014	8.48659e-015	8.33045e-015	8.62882e-015	1.60206e-014
-1.12194e-015	4.46866e-016	1.53388e-015	-3.04606e-015	-9.30913e-015	-3.91748e-015	-3.75479e-015	-4.14451e-016	2.37819e-015	4.67074e-015	-3.15987e-015	1.67321e-014	8.70658e-016	-6.36949e-016	-7.07654e-015	-1.38812e-014	-2.30284e-015	3.98519e-015	7.85763e-015	-5.96598e-016	1.25753e-014	8.86257e-015	8.43563e-015	9.08528e-015	1.63688e-014
-1.49967e-015	3.73424e-016	1.5531e-015	-2.97555e-015	-9.47573e-015	-3.68848e-015	-3.69219e-015	-5.1067e-017	2.98409e-015	4.89272e-015	-2.81672e-015	1.68473e-014	8.27834e-016	-5.70062e-016	-7.10019e-015	-1.40181e-014	-1.87736e-015	4.06373e-015	8.15382e-015	-3.62902e-016	1.28942e-014	9.23672e-015	8.54959e-015	9.54397e-015	1.67223e-014
-1.84723e-015	3.29751e-016	1.58171e-015	-2.86187e-015	-9.60903e-015	-3.40995e-015	-3.62093e-015	3.32155e-016	3.64162e-015	5.14403e-015	-2.42677e-015	1.69405e-014	8.34544e-016	-4.56101e-016	-7.10909e-015	-1.413e-014	-1.44203e-015	4.16503e-015	8.46777e-015	-1.17954e-016	1.32229e-014	9.60749e-015	8.67367e-015	1.00029e-014	1.70791e-014
-2.16093e-015	3.186e-016	1.62016e-015	-2.70717e-015	-9.70803e-015	-3.08749e-015	-3.54414e-015	7.31602e-016	4.34361e-015	5.42248e-015	-1.99109e-015	1.70125e-014	8.9313e-016	-2.94561e-016	-7.10364e-015	-1.42179e-014	-1.00067e-015	4.28636e-015	8.79661e-015	1.37187e-016	1.35593e-014	9.97378e-015	8.80913e-015	1.04601e-014	1.74366e-014
-2.43737e-015	3.41937e-016	1.66827e-015	-2.5146e-015	-9.77184e-015	-2.72642e-015	-3.46472e-015	1.14319e-015	5.08385e-015	5.72582e-015	-1.51148e-015	1.70642e-014	1.00537e-015	-8.57937e-017	-7.08462e-015	-1.42827e-014	-5.57719e-016	4.42482e-015	9.13722e-015	4.00877e-016	1.39006e-014	1.03354e-014	8.95705e-015	1.09131e-014	1.7792e-014
-2.67443e-015	4.0164e-016	1.72512e-015	-2.28781e-015	-9.80026e-015	-2.333e-015	-3.38637e-015	1.56227e-015	5.85481e-015	6.05113e-015	-9.9017e-016	1.70968e-014	1.17197e-015	1.68919e-016	-7.0533e-015	-1.43258e-014	-1.17597e-016	4.57706e-015	9.48561e-015	6.72163e-016	1.42442e-014	1.06912e-014	9.11847e-015	1.13602e-014	1.81426e-014
-2.86986e-015	4.98882e-016	1.7901e-015	-2.03121e-015	-9.79372e-015	-1.9148e-015	-3.31244e-015	1.98451e-015	6.64861e-015	6.39514e-015	-4.30084e-016	1.71111e-014	1.39254e-015	4.68091e-016	-7.01075e-015	-1.43488e-014	3.1498e-016	4.73993e-015	9.83844e-015	9.49594e-016	1.45874e-014	1.10403e-014	9.29412e-015	1.17991e-014	1.84854e-014
-3.02207e-015	6.34082e-016	1.86251e-015	-1.749e-015	-9.75283e-015	-1.4787e-015	-3.24677e-015	2.40449e-015	7.4568e-015	6.75431e-015	1.65093e-016	1.71085e-014	1.66638e-015	8.09556e-016	-6.95843e-015	-1.43536e-014	7.35938e-016	4.9099e-015	1.01922e-014	1.2316e-015	1.49279e-014	1.13824e-014	9.4847e-015	1.22278e-014	1.88174e-014
-3.13037e-015	8.07416e-016	1.94197e-015	-1.44595e-015	-9.6787e-015	-1.03177e-015	-3.19295e-015	2.81685e-015	8.27099e-015	7.12505e-015	7.91123e-016	1.70901e-014	1.99167e-015	1.19045e-015	-6.89822e-015	-1.43423e-014	1.14047e-015	5.08394e-015	1.05429e-014	1.51638e-015	1.52633e-014	1.17158e-014	9.69043e-015	1.2645e-014	1.91354e-014
-3.19439e-015	1.01846e-015	2.02719e-015	-1.12703e-015	-9.57275e-015	-5.81574e-016	-3.15472e-015	3.21657e-015	9.08237e-015	7.50335e-015	1.44322e-015	1.7057e-014	2.36601e-015	1.60769e-015	-6.83166e-015	-1.43165e-014	1.52462e-015	5.25867e-015	1.08866e-014	1.80275e-015	1.55915e-014	1.20402e-014	9.91158e-015	1.30492e-014	1.94367e-014
-3.21398e-015	1.26623e-015	2.11743e-015	-7.97852e-016	-9.43672e-015	-1.35689e-016	-3.1355e-015	3.59822e-015	9.88208e-015	7.8857e-015	2.11637e-015	1.70109e-014	2.7863e-015	2.05765e-015	-6.76036e-015	-1.42778e-014	1.88395e-015	5.4306e-015	1.12192e-014	2.0895e-015	1.59103e-014	1.23558e-014	1.01476e-014	1.34388e-014	1.9719e-014
-3.19029e-015	1.54904e-015	2.21109e-015	-4.63976e-016	-9.27295e-015	2.98636e-016	-3.13903e-015	3.95663e-015	1.06614e-014	8.2682e-015	2.80525e-015	1.69533e-014	3.2484e-015	2.53621e-015	-6.68665e-015	-1.42285e-014	2.21414e-015	5.59631e-015	1.15374e-014	2.37507e-015	1.62178e-014	1.26616e-014	1.03983e-014	1.38127e-014	1.99794e-014
-3.12481e-015	1.8653e-015	2.30684e-015	-1.31028e-016	-9.08425e-015	7.1435e-016	-3.16862e-015	4.28668e-015	1.14122e-014	8.6467e-015	3.50346e-015	1.68853e-014	3.74794e-015	3.03862e-015	-6.61261e-015	-1.41709e-014	2.51147e-015	5.75287e-015	1.18373e-014	2.65732e-015	1.65124e-014	1.29572e-014	1.0663e-014	1.41705e-014	2.0215e-014
-3.01943e-015	2.21254e-015	2.40339e-015	1.95727e-016	-8.87296e-015	1.10486e-015	-3.22713e-015	4.58393e-015	1.21268e-014	9.01753e-015	4.20487e-015	1.68081e-014	4.27968e-015	3.56006e-015	-6.53992e-015	-1.4107e-014	2.77256e-015	5.89731e-015	1.21154e-014	2.93493e-015	1.67919e-014	1.3242e-014	1.09405e-014	1.45112e-014	2.04238e-014
-2.87658e-015	2.58804e-015	2.49942e-015	5.10312e-016	-8.64205e-015	1.46398e-015	-3.31727e-015	4.84396e-015	1.27966e-014	9.37707e-015	4.90246e-015	1.6723e-014	4.83804e-015	4.09573e-015	-6.4704e-015	-1.40386e-014	2.99497e-015	6.02729e-015	1.23687e-014	3.20657e-015	1.70546e-014	1.35155e-014	1.12299e-014	1.48342e-014	2.06041e-014
-2.69904e-015	2.98866e-015	2.59364e-015	8.07298e-016	-8.39456e-015	1.7863e-015	-3.4411e-015	5.06252e-015	1.34147e-014	9.72159e-015	5.58972e-015	1.66317e-014	5.41716e-015	4.64031e-015	-6.40611e-015	-1.39679e-014	3.17579e-015	6.14053e-015	1.25936e-014	3.47071e-015	1.72999e-014	1.37781e-014	1.15295e-014	1.51394e-014	2.0754e-014
-2.4897e-015	3.41162e-015	2.68476e-015	1.08184e-015	-8.13428e-015	2.06704e-015	-3.6e-015	5.23611e-015	1.39745e-014	1.00481e-014	6.26015e-015	1.65359e-014	6.01104e-015	5.18825e-015	-6.34876e-015	-1.38965e-014	3.3126e-015	6.23506e-015	1.27879e-014	3.72608e-015	1.75268e-014	1.40294e-014	1.1838e-014	1.54269e-014	2.08717e-014
-2.25228e-015	3.85366e-015	2.77149e-015	1.32938e-015	-7.86447e-015	2.30182e-015	-3.79559e-015	5.36115e-015	1.44699e-014	1.03529e-014	6.90715e-015	1.64371e-014	6.61316e-015	5.7344e-015	-6.29991e-015	-1.38256e-014	3.40394e-015	6.30959e-015	1.29495e-014	3.97138e-015	1.7735e-014	1.4269e-014	1.21538e-014	1.5697e-014	2.09557e-014
-1.99061e-015	4.31118e-015	2.85256e-015	1.54595e-015	-7.58833e-015	2.4873e-015	-4.02854e-015	5.43596e-015	1.48956e-014	1.0633e-014	7.52489e-015	1.63362e-014	7.21671e-015	6.27349e-015	-6.26137e-015	-1.37564e-014	3.44894e-015	6.36279e-015	1.30762e-014	4.20538e-015	1.79241e-014	1.44966e-014	1.24749e-014	1.59503e-014	2.10052e-014
-1.70924e-015	4.78051e-015	2.92707e-015	1.72775e-015	-7.30915e-015	2.6208e-015	-4.29896e-015	5.45887e-015	1.52476e-014	1.08859e-014	8.10721e-015	1.62348e-014	7.81489e-015	6.80021e-015	-6.23427e-015	-1.36901e-014	3.44703e-015	6.39419e-015	1.31663e-014	4.42686e-015	1.80938e-014	1.47123e-014	1.27993e-014	1.61873e-014	2.10198e-014
-1.41202e-015	5.2576e-015	2.99412e-015	1.87175e-015	-7.03022e-015	2.70131e-015	-4.60667e-015	5.42842e-015	1.55224e-014	1.11091e-014	8.64829e-015	1.61342e-014	8.40098e-015	7.30903e-015	-6.22053e-015	-1.36275e-014	3.39803e-015	6.40332e-015	1.32187e-014	4.63445e-015	1.82445e-014	1.49155e-014	1.31254e-014	1.64093e-014	2.09992e-014
-1.10286e-015	5.73869e-015	3.05301e-015	1.97557e-015	-6.75465e-015	2.72793e-015	-4.95106e-015	5.34473e-015	1.57173e-014	1.13008e-014	9.14267e-015	1.60353e-014	8.96817e-015	7.79482e-015	-6.22082e-015	-1.35692e-014	3.3027e-015	6.39015e-015	1.32327e-014	4.82746e-015	1.83763e-014	1.51057e-014	1.3451e-014	1.66174e-014	2.09437e-014
-7.86043e-016	6.22008e-015	3.10279e-015	2.03738e-015	-6.48507e-015	2.70087e-015	-5.33058e-015	5.20791e-015	1.58304e-014	1.14593e-014	9.58531e-015	1.59395e-014	9.51002e-015	8.25307e-015	-6.23583e-015	-1.35158e-014	3.16193e-015	6.35508e-015	1.32077e-014	5.00514e-015	1.84896e-014	1.52827e-014	1.3774e-014	1.68126e-014	2.0854e-014
-4.65393e-016	6.69731e-015	3.14285e-015	2.05574e-015	-6.22449e-015	2.62126e-015	-5.74303e-015	5.01937e-015	1.58607e-014	1.15837e-014	9.9715e-015	1.58481e-014	1.00202e-014	8.67915e-015	-6.26653e-015	-1.34671e-014	2.97725e-015	6.29908e-015	1.31434e-014	5.16644e-015	1.85854e-014	1.54464e-014	1.40924e-014	1.69964e-014	2.07307e-014
-1.45211e-016	7.1675e-015	3.17275e-015	2.03021e-015	-5.97565e-015	2.49169e-015	-6.1862e-015	4.78113e-015	1.58081e-014	1.1673e-014	1.02976e-014	1.57621e-014	1.04928e-014	9.06902e-015	-6.31321e-015	-1.34227e-014	2.75069e-015	6.22295e-015	1.30404e-014	5.30996e-015	1.86647e-014	1.55965e-014	1.44046e-014	1.717e-014	2.05752e-014
1.70331e-016	7.62699e-015	3.19211e-015	1.9612e-015	-5.74105e-015	2.31498e-015	-6.65682e-015	4.49555e-015	1.56733e-014	1.17266e-014	1.05602e-014	1.56827e-014	1.09222e-014	9.41893e-015	-6.37595e-015	-1.3382e-014	2.48436e-015	6.12815e-015	1.28999e-014	5.43478e-015	1.87291e-014	1.57325e-014	1.47083e-014	1.73349e-014	2.03886e-014
4.77522e-016	8.0723e-015	3.20072e-015	1.84956e-015	-5.52282e-015	2.09465e-015	-7.15178e-015	4.16537e-015	1.54583e-014	1.17448e-014	1.07564e-014	1.56105e-014	1.13028e-014	9.72543e-015	-6.4541e-015	-1.33449e-014	2.18139e-015	6.01622e-015	1.27224e-014	5.54047e-015	1.87801e-014	1.58543e-014	1.50015e-014	1.74921e-014	2.01731e-014
7.72772e-016	8.5003e-015	3.19887e-015	1.69663e-015	-5.32262e-015	1.83502e-015	-7.66705e-015	3.79453e-015	1.51656e-014	1.1728e-014	1.08843e-014	1.55463e-014	1.16307e-014	9.98626e-015	-6.54761e-015	-1.33107e-014	1.84527e-015	5.88926e-015	1.25101e-014	5.62667e-015	1.8819e-014	1.59616e-014	1.52821e-014	1.76438e-014	1.9931e-014
1.05305e-015	8.90841e-015	3.18674e-015	1.50435e-015	-5.14169e-015	1.54125e-015	-8.1981e-015	3.38757e-015	1.47984e-014	1.16769e-014	1.09423e-014	1.54905e-014	1.19016e-014	1.01989e-014	-6.6556e-015	-1.32777e-014	1.47959e-015	5.74918e-015	1.22652e-014	5.6933e-015	1.88472e-014	1.60543e-014	1.5549e-014	1.7791e-014	1.96647e-014
1.31542e-015	9.29376e-015	3.16475e-015	1.27542e-015	-4.98156e-015	1.2197e-015	-8.73997e-015	2.94933e-015	1.4361e-014	1.15925e-014	1.09307e-014	1.54442e-014	1.21125e-014	1.03617e-014	-6.77736e-015	-1.32452e-014	1.08817e-015	5.59808e-015	1.19901e-014	5.73967e-015	1.88665e-014	1.61322e-014	1.58007e-014	1.79354e-014	1.93764e-014
1.55718e-015	9.6549e-015	3.13302e-015	1.01322e-015	-4.84293e-015	8.76022e-016	-9.28761e-015	2.48581e-015	1.3858e-014	1.1476e-014	1.08494e-014	1.54076e-014	1.22606e-014	1.04738e-014	-6.91121e-015	-1.32119e-014	6.75692e-016	5.43854e-015	1.16876e-014	5.76585e-015	1.88787e-014	1.61952e-014	1.60364e-014	1.8078e-014	1.90691e-014
1.77611e-015	9.98969e-015	3.09214e-015	7.2221e-016	-4.72599e-015	5.17237e-016	-9.83563e-015	2.00228e-015	1.32943e-014	1.13294e-014	1.06993e-014	1.53808e-014	1.23441e-014	1.05339e-014	-7.05546e-015	-1.31762e-014	2.46713e-016	5.27323e-015	1.13606e-014	5.7722e-015	1.88857e-014	1.62435e-014	1.62551e-014	1.82203e-014	1.87465e-014
1.97069e-015	1.02968e-014	3.04254e-015	4.06227e-016	-4.6313e-015	1.49935e-016	-1.03781e-014	1.50382e-015	1.26758e-014	1.11543e-014	1.04826e-014	1.53628e-014	1.23616e-014	1.05413e-014	-7.20887e-015	-1.31358e-014	-1.94752e-016	5.1048e-015	1.10129e-014	5.75845e-015	1.88887e-014	1.6277e-014	1.64564e-014	1.83636e-014	1.84111e-014
2.13994e-015	1.05746e-014	2.98495e-015	6.99895e-017	-4.55861e-015	-2.18194e-016	-1.09091e-014	9.96332e-016	1.20089e-014	1.09528e-014	1.02008e-014	1.53542e-014	1.23127e-014	1.04966e-014	-7.36992e-015	-1.30895e-014	-6.43697e-016	4.93552e-015	1.06468e-014	5.72461e-015	1.88897e-014	1.62968e-014	1.66397e-014	1.85089e-014	1.80662e-014
2.28255e-015	1.08218e-014	2.92029e-015	-2.81262e-016	-4.50717e-015	-5.79237e-016	-1.14238e-014	4.86089e-016	1.13006e-014	1.07276e-014	9.85697e-015	1.53552e-014	1.21971e-014	1.04004e-014	-7.53649e-015	-1.30355e-014	-1.09571e-015	4.76759e-015	1.02656e-014	5.67116e-015	1.88905e-014	1.63034e-014	1.68052e-014	1.86571e-014	1.77155e-014
2.39774e-015	1.10382e-014	2.84933e-015	-6.42798e-016	-4.47666e-015	-9.26932e-016	-1.19163e-014	-2.0789e-017	1.05582e-014	1.04811e-014	9.45379e-015	1.53656e-014	1.20158e-014	1.02541e-014	-7.70618e-015	-1.29725e-014	-1.5464e-015	4.60357e-015	9.87245e-015	5.59897e-015	1.88913e-014	1.62972e-014	1.69527e-014	1.88089e-014	1.73624e-014
2.48486e-015	1.12235e-014	2.77295e-015	-1.00892e-015	-4.46506e-015	-1.2549e-015	-1.23813e-014	-5.18611e-016	9.78849e-015	1.02155e-014	8.99557e-015	1.53848e-014	1.17712e-014	1.00594e-014	-7.87651e-015	-1.28992e-014	-1.99104e-015	4.44492e-015	9.47146e-015	5.50846e-015	1.88941e-014	1.62788e-014	1.70826e-014	1.89646e-014	1.70101e-014
2.54399e-015	1.13776e-014	2.69232e-015	-1.37426e-015	-4.47115e-015	-1.55549e-015	-1.28136e-014	-1.00094e-015	8.99891e-015	9.93381e-015	8.48683e-015	1.54123e-014	1.14654e-014	9.81898e-015	-8.04499e-015	-1.28141e-014	-2.42449e-015	4.2937e-015	9.06741e-015	5.40075e-015	1.88997e-014	1.62492e-014	1.71953e-014	1.91241e-014	1.66617e-014
2.57558e-015	1.15007e-014	2.60865e-015	-1.73317e-015	-4.49375e-015	-1.82283e-015	-1.32075e-014	-1.46201e-015	8.19694e-015	9.63844e-015	7.93318e-015	1.54485e-014	1.11013e-014	9.53574e-015	-8.21015e-015	-1.27154e-014	-2.84256e-015	4.15193e-015	8.66382e-015	5.27721e-015	1.89092e-014	1.62091e-014	1.72916e-014	1.92872e-014	1.63211e-014
2.58035e-015	1.1593e-014	2.52257e-015	-2.0802e-015	-4.53117e-015	-2.05033e-015	-1.35586e-014	-1.89611e-015	7.39016e-015	9.3324e-015	7.33968e-015	1.54927e-014	1.06821e-014	9.21236e-015	-8.36897e-015	-1.26022e-014	-3.24209e-015	4.02167e-015	8.26316e-015	5.13832e-015	1.89227e-014	1.6159e-014	1.73729e-014	1.94542e-014	1.59912e-014
2.55923e-015	1.1655e-014	2.43479e-015	-2.41011e-015	-4.58107e-015	-2.23257e-015	-1.38624e-014	-2.2977e-015	6.58521e-015	9.01895e-015	6.71219e-015	1.55433e-014	1.02121e-014	8.85232e-015	-8.51888e-015	-1.24735e-014	-3.61956e-015	3.90385e-015	7.8687e-015	4.98517e-015	1.89405e-014	1.61002e-014	1.74407e-014	1.96238e-014	1.56748e-014
2.51285e-015	1.16881e-014	2.34634e-015	-2.71805e-015	-4.64183e-015	-2.36492e-015	-1.41156e-014	-2.66214e-015	5.78856e-015	8.70107e-015	6.05676e-015	1.55991e-014	9.69574e-015	8.4593e-015	-8.65833e-015	-1.23283e-014	-3.97141e-015	3.79858e-015	7.48435e-015	4.81938e-015	1.89631e-014	1.60337e-014	1.74959e-014	1.97956e-014	1.53748e-014
2.44316e-015	1.16922e-014	2.25794e-015	-2.9996e-015	-4.71149e-015	-2.44233e-015	-1.43141e-014	-2.98493e-015	5.00697e-015	8.38164e-015	5.38004e-015	1.56593e-014	9.13793e-015	8.03775e-015	-8.7846e-015	-1.2166e-014	-4.29439e-015	3.70673e-015	7.11286e-015	4.64216e-015	1.89907e-014	1.59604e-014	1.754e-014	1.99679e-014	1.50929e-014
2.35143e-015	1.16691e-014	2.17034e-015	-3.25083e-015	-4.78758e-015	-2.46277e-015	-1.44555e-014	-3.2622e-015	4.24647e-015	8.06313e-015	4.68857e-015	1.57232e-014	8.54422e-015	7.59157e-015	-8.89533e-015	-1.19864e-014	-4.58626e-015	3.62871e-015	6.75775e-015	4.45496e-015	1.90239e-014	1.58821e-014	1.75748e-014	2.01401e-014	1.4831e-014
2.23944e-015	1.162e-014	2.08406e-015	-3.4679e-015	-4.86795e-015	-2.4232e-015	-1.45374e-014	-3.49111e-015	3.51311e-015	7.74805e-015	3.98919e-015	1.57902e-014	7.92e-015	7.12516e-015	-8.9891e-015	-1.17897e-014	-4.8446e-015	3.56447e-015	6.42167e-015	4.25988e-015	1.90619e-014	1.57994e-014	1.76021e-014	2.03107e-014	1.45919e-014
2.10929e-015	1.15461e-014	1.9997e-015	-3.64777e-015	-4.95083e-015	-2.32235e-015	-1.45581e-014	-3.66937e-015	2.81222e-015	7.43874e-015	3.28835e-015	1.58589e-014	7.27137e-015	6.64345e-015	-9.06433e-015	-1.15759e-014	-5.06769e-015	3.51354e-015	6.10696e-015	4.05798e-015	1.91043e-014	1.57139e-014	1.76241e-014	2.04781e-014	1.43768e-014
1.96331e-015	1.14496e-014	1.9179e-015	-3.78822e-015	-5.03401e-015	-2.15961e-015	-1.45161e-014	-3.79506e-015	2.14868e-015	7.13708e-015	2.59247e-015	1.59286e-014	6.60452e-015	6.15123e-015	-9.1197e-015	-1.13457e-014	-5.25436e-015	3.4758e-015	5.81508e-015	3.85118e-015	1.915e-014	1.56273e-014	1.76422e-014	2.064e-014	1.41871e-014
1.80292e-015	1.13319e-014	1.8392e-015	-3.88714e-015	-5.11573e-015	-1.93486e-015	-1.44112e-014	-3.86681e-015	1.52693e-015	6.84515e-015	1.90725e-015	1.59983e-014	5.92604e-015	5.65349e-015	-9.15404e-015	-1.10995e-014	-5.4032e-015	3.45033e-015	5.54779e-015	3.64182e-015	1.91983e-014	1.55413e-014	1.76583e-014	2.07945e-014	1.40233e-014
1.63027e-015	1.11947e-014	1.76394e-015	-3.94311e-015	-5.19422e-015	-1.64956e-015	-1.42439e-014	-3.88392e-015	9.49929e-016	6.5653e-015	1.23991e-015	1.60668e-014	5.24214e-015	5.15472e-015	-9.16604e-015	-1.08385e-014	-5.51419e-015	3.43607e-015	5.30663e-015	3.43259e-015	1.92477e-014	1.54575e-014	1.76748e-014	2.09395e-014	1.38863e-014
1.44728e-015	1.104e-014	1.69281e-015	-3.95576e-015	-5.2676e-015	-1.30548e-015	-1.40144e-014	-3.84557e-015	4.2125e-016	6.29943e-015	5.96351e-016	1.61326e-014	4.55934e-015	4.65966e-015	-9.1552e-015	-1.05639e-014	-5.58758e-015	3.4317e-015	5.09289e-015	3.22524e-015	1.92971e-014	1.53769e-014	1.76929e-014	2.10728e-014	1.37763e-014
1.25588e-015	1.08695e-014	1.62577e-015	-3.92538e-015	-5.33421e-015	-9.0483e-016	-1.3724e-014	-3.7525e-015	-5.5743e-017	6.04863e-015	-1.79294e-017	1.61945e-014	3.88391e-015	4.17284e-015	-9.12063e-015	-1.02771e-014	-5.62369e-015	3.43612e-015	4.9072e-015	3.02235e-015	1.93464e-014	1.53016e-014	1.77148e-014	2.11923e-014	1.36924e-014
1.05811e-015	1.06843e-014	1.56333e-015	-3.85285e-015	-5.39264e-015	-4.51607e-016	-1.3375e-014	-3.60574e-015	-4.79594e-016	5.81385e-015	-5.97701e-016	1.6251e-014	3.22155e-015	3.69841e-015	-9.06252e-015	-9.97946e-015	-5.62328e-015	3.44771e-015	4.75031e-015	2.8262e-015	1.93933e-014	1.52327e-014	1.77418e-014	2.12962e-014	1.36345e-014
8.56171e-016	1.0487e-014	1.5057e-015	-3.73943e-015	-5.44159e-015	4.99922e-017	-1.29696e-014	-3.40742e-015	-8.50033e-016	5.59619e-015	-1.13758e-015	1.63018e-014	2.57787e-015	3.24131e-015	-8.98066e-015	-9.67328e-015	-5.58796e-015	3.46459e-015	4.62197e-015	2.63907e-015	1.94363e-014	1.51716e-014	1.77745e-014	2.13824e-014	1.36014e-014
6.52111e-016	1.02792e-014	1.45258e-015	-3.58683e-015	-5.47959e-015	5.94499e-016	-1.25115e-014	-3.15898e-015	-1.16604e-015	5.39751e-015	-1.63355e-015	1.63453e-014	1.95874e-015	2.8055e-015	-8.87556e-015	-9.36042e-015	-5.51911e-015	3.48523e-015	4.52213e-015	2.46245e-015	1.94738e-014	1.51193e-014	1.78146e-014	2.14481e-014	1.35927e-014
4.47373e-016	1.00624e-014	1.4036e-015	-3.39809e-015	-5.50539e-015	1.17665e-015	-1.20047e-014	-2.86269e-015	-1.42744e-015	5.21799e-015	-2.0816e-015	1.63805e-014	1.369e-015	2.39501e-015	-8.74811e-015	-9.04215e-015	-5.41854e-015	3.50699e-015	4.45084e-015	2.29922e-015	1.95043e-014	1.50768e-014	1.7863e-014	2.14918e-014	1.36064e-014
2.43669e-016	9.83837e-015	1.35926e-015	-3.17628e-015	-5.51854e-015	1.79041e-015	-1.14529e-014	-2.52177e-015	-1.63423e-015	5.05809e-015	-2.47929e-015	1.64068e-014	8.13278e-016	2.0134e-015	-8.59883e-015	-8.72092e-015	-5.28836e-015	3.52836e-015	4.40698e-015	2.151e-015	1.95264e-014	1.50452e-014	1.79206e-014	2.15124e-014	1.36406e-014
4.21719e-017	9.60841e-015	1.31977e-015	-2.9252e-015	-5.51841e-015	2.42916e-015	-1.08609e-014	-2.14042e-015	-1.78771e-015	4.91898e-015	-2.8239e-015	1.6424e-014	2.96318e-016	1.66422e-015	-8.42874e-015	-8.3989e-015	-5.13088e-015	3.5475e-015	4.38955e-015	2.01961e-015	1.95387e-014	1.50259e-014	1.79877e-014	2.15082e-014	1.36931e-014
-1.55737e-016	9.3739e-015	1.28455e-015	-2.64869e-015	-5.50467e-015	3.08612e-015	-1.02334e-014	-1.72241e-015	-1.88872e-015	4.80123e-015	-3.11323e-015	1.64311e-014	-1.78574e-016	1.34954e-015	-8.23971e-015	-8.07825e-015	-4.94781e-015	3.56307e-015	4.39681e-015	1.90746e-015	1.95403e-014	1.50191e-014	1.80641e-014	2.14777e-014	1.3762e-014
-3.48743e-016	9.13611e-015	1.25349e-015	-2.3507e-015	-5.47669e-015	3.75403e-015	-9.57662e-015	-1.27229e-015	-1.9386e-015	4.70412e-015	-3.34555e-015	1.64274e-014	-6.07759e-016	1.07191e-015	-8.03306e-015	-7.76165e-015	-4.7427e-015	3.5735e-015	4.42674e-015	1.81628e-015	1.95296e-014	1.50253e-014	1.81497e-014	2.14192e-014	1.38449e-014
-5.36081e-016	8.8959e-015	1.22661e-015	-2.03625e-015	-5.43508e-015	4.42537e-015	-8.89576e-015	-7.94586e-016	-1.93984e-015	4.6275e-015	-3.52e-015	1.64129e-014	-9.88616e-016	8.33513e-016	-7.81024e-015	-7.4516e-015	-4.51855e-015	3.57734e-015	4.47707e-015	1.74767e-015	1.95054e-014	1.50443e-014	1.82442e-014	2.13316e-014	1.3939e-014
-7.16938e-016	8.65461e-015	1.20351e-015	-1.70998e-015	-5.38005e-015	5.09241e-015	-8.19679e-015	-2.93911e-016	-1.8951e-015	4.57062e-015	-3.63702e-015	1.63871e-014	-1.31909e-015	6.35456e-016	-7.5727e-015	-7.15002e-015	-4.27811e-015	3.57258e-015	4.54581e-015	1.70265e-015	1.94668e-014	1.50759e-014	1.83477e-014	2.12143e-014	1.40407e-014
-8.91455e-016	8.41267e-015	1.18434e-015	-1.37696e-015	-5.31216e-015	5.74793e-015	-7.4863e-015	2.24663e-016	-1.80735e-015	4.53294e-015	-3.697e-015	1.63502e-014	-1.59838e-015	4.78715e-016	-7.3228e-015	-6.85866e-015	-4.02432e-015	3.55723e-015	4.63087e-015	1.68221e-015	1.94125e-014	1.51206e-014	1.84591e-014	2.10665e-014	1.41476e-014
-1.05909e-015	8.1711e-015	1.16864e-015	-1.04255e-015	-5.23286e-015	6.38499e-015	-6.77018e-015	7.56552e-016	-1.68008e-015	4.51408e-015	-3.70101e-015	1.6302e-014	-1.8253e-015	3.64465e-016	-7.06292e-015	-6.57948e-015	-3.76029e-015	3.53068e-015	4.73021e-015	1.68783e-015	1.93414e-014	1.51783e-014	1.85768e-014	2.08881e-014	1.42571e-014
-1.21972e-015	7.93094e-015	1.15597e-015	-7.11777e-016	-5.14292e-015	6.99699e-015	-6.05443e-015	1.29615e-015	-1.51685e-015	4.51317e-015	-3.65109e-015	1.62422e-014	-1.99974e-015	2.92703e-016	-6.79491e-015	-6.31464e-015	-3.48815e-015	3.49217e-015	4.84103e-015	1.71951e-015	1.92534e-014	1.52483e-014	1.86995e-014	2.06785e-014	1.4366e-014
-1.37298e-015	7.69281e-015	1.1469e-015	-3.89761e-016	-5.04342e-015	7.57769e-015	-5.34524e-015	1.83847e-015	-1.3212e-015	4.52892e-015	-3.54897e-015	1.61705e-014	-2.12204e-015	2.63448e-016	-6.52145e-015	-6.06612e-015	-3.21123e-015	3.44106e-015	4.96065e-015	1.77769e-015	1.9147e-014	1.53297e-014	1.88262e-014	2.04386e-014	1.44717e-014
-1.51934e-015	7.45748e-015	1.14104e-015	-8.09933e-017	-4.93542e-015	8.12113e-015	-4.64857e-015	2.37833e-015	-1.09702e-015	4.56019e-015	-3.39768e-015	1.60872e-014	-2.19287e-015	2.75264e-016	-6.24471e-015	-5.83578e-015	-2.93244e-015	3.3763e-015	5.08769e-015	1.86271e-015	1.90225e-014	1.5422e-014	1.89552e-014	2.01687e-014	1.45711e-014
-1.65876e-015	7.22536e-015	1.13859e-015	2.10015e-016	-4.82017e-015	8.62117e-015	-3.97035e-015	2.91112e-015	-8.48681e-016	4.60589e-015	-3.20131e-015	1.59931e-014	-2.21347e-015	3.26427e-016	-5.96726e-015	-5.62472e-015	-2.65429e-015	3.29779e-015	5.21856e-015	1.9742e-015	1.88799e-014	1.55241e-014	1.90839e-014	1.98695e-014	1.46615e-014
-1.79146e-015	6.99714e-015	1.13974e-015	4.79158e-016	-4.69886e-015	9.07252e-015	-3.3159e-015	3.43166e-015	-5.81302e-016	4.66433e-015	-2.96388e-015	1.58879e-014	-2.18591e-015	4.16158e-016	-5.69121e-015	-5.4342e-015	-2.37955e-015	3.20527e-015	5.35101e-015	2.11207e-015	1.87195e-014	1.56353e-014	1.92109e-014	1.95414e-014	1.47399e-014
-1.91803e-015	6.77357e-015	1.14446e-015	7.22442e-016	-4.57336e-015	9.47089e-015	-2.69039e-015	3.93577e-015	-2.98716e-016	4.73429e-015	-2.68924e-015	1.57724e-014	-2.11371e-015	5.42203e-016	-5.41838e-015	-5.26483e-015	-2.11073e-015	3.0989e-015	5.48278e-015	2.27583e-015	1.85415e-014	1.57538e-014	1.93344e-014	1.91861e-014	1.48038e-014
-2.03829e-015	6.55503e-015	1.15303e-015	9.35831e-016	-4.44551e-015	9.81256e-015	-2.09842e-015	4.41871e-015	-5.14288e-018	4.81481e-015	-2.38207e-015	1.56476e-014	-2.00022e-015	7.02e-016	-5.15111e-015	-5.11766e-015	-1.84986e-015	2.97858e-015	5.61121e-015	2.46349e-015	1.8346e-014	1.58783e-014	1.94519e-014	1.88047e-014	1.4851e-014
-2.15237e-015	6.34185e-015	1.16505e-015	1.1165e-015	-4.31647e-015	1.0094e-014	-1.54479e-015	4.87564e-015	2.9518e-016	4.90384e-015	-2.0481e-015	1.55139e-014	-1.84838e-015	8.93049e-016	-4.89171e-015	-4.99301e-015	-1.59867e-015	2.84489e-015	5.7339e-015	2.67392e-015	1.81342e-014	1.60072e-014	1.95611e-014	1.83985e-014	1.48798e-014
-2.26063e-015	6.13403e-015	1.18066e-015	1.26142e-015	-4.18787e-015	1.0313e-014	-1.03388e-015	5.30268e-015	5.97829e-016	5.0001e-015	-1.69241e-015	1.53719e-014	-1.66237e-015	1.11206e-015	-4.64121e-015	-4.89177e-015	-1.35963e-015	2.69815e-015	5.84902e-015	2.90559e-015	1.79066e-014	1.61392e-014	1.96598e-014	1.797e-014	1.48879e-014
-2.36342e-015	5.93154e-015	1.19983e-015	1.36898e-015	-4.06093e-015	1.04682e-014	-5.69048e-016	5.6972e-015	8.98465e-016	5.10209e-015	-1.32071e-015	1.52224e-014	-1.44656e-015	1.35565e-015	-4.40148e-015	-4.81319e-015	-1.13413e-015	2.53953e-015	5.95441e-015	3.1568e-015	1.76646e-014	1.6273e-014	1.97459e-014	1.75214e-014	1.48735e-014
-2.46114e-015	5.73452e-015	1.22313e-015	1.4383e-015	-3.93714e-015	1.05594e-014	-1.53427e-016	6.05536e-015	1.1932e-015	5.20853e-015	-9.38318e-016	1.5066e-014	-1.2057e-015	1.61909e-015	-4.17382e-015	-4.7575e-015	-9.23361e-016	2.36982e-015	6.04845e-015	3.425e-015	1.74087e-014	1.64057e-014	1.98169e-014	1.70547e-014	1.48355e-014
-2.55462e-015	5.54335e-015	1.25058e-015	1.46908e-015	-3.81768e-015	1.0586e-014	2.10803e-016	6.37418e-015	1.4778e-015	5.31724e-015	-5.50981e-016	1.49029e-014	-9.44498e-016	1.89818e-015	-3.95903e-015	-4.72409e-015	-7.28144e-016	2.18987e-015	6.12927e-015	3.70811e-015	1.71402e-014	1.65364e-014	1.98714e-014	1.65725e-014	1.47732e-014
-2.64403e-015	5.35803e-015	1.28235e-015	1.46093e-015	-3.7041e-015	1.05492e-014	5.21369e-016	6.65101e-015	1.74828e-015	5.42687e-015	-1.64163e-016	1.47339e-014	-6.67981e-016	2.18966e-015	-3.75859e-015	-4.71229e-015	-5.49998e-016	2.00151e-015	6.19562e-015	4.00346e-015	1.68598e-014	1.6664e-014	1.99066e-014	1.60774e-014	1.46858e-014
-2.72922e-015	5.17811e-015	1.3187e-015	1.41467e-015	-3.59837e-015	1.04515e-014	7.76949e-016	6.88249e-015	2.00069e-015	5.53603e-015	2.16486e-016	1.45603e-014	-3.80861e-016	2.48884e-015	-3.57313e-015	-4.72121e-015	-3.90025e-016	1.80548e-015	6.24652e-015	4.30786e-015	1.65691e-014	1.6786e-014	1.99201e-014	1.55721e-014	1.45723e-014
-2.8103e-015	5.00401e-015	1.35972e-015	1.33095e-015	-3.50128e-015	1.02953e-014	9.77203e-016	7.06683e-015	2.23195e-015	5.64303e-015	5.85587e-016	1.43826e-014	-8.81994e-017	2.79158e-015	-3.40344e-015	-4.75017e-015	-2.47937e-016	1.60309e-015	6.28132e-015	4.61894e-015	1.62695e-014	1.69011e-014	1.99101e-014	1.5059e-014	1.44324e-014
-2.88755e-015	4.83498e-015	1.40508e-015	1.21188e-015	-3.41378e-015	1.00835e-014	1.12191e-015	7.2032e-015	2.43916e-015	5.7464e-015	9.38373e-016	1.42017e-014	2.05243e-016	3.09351e-015	-3.24973e-015	-4.7979e-015	-1.2413e-016	1.39575e-015	6.29956e-015	4.93322e-015	1.5963e-014	1.70079e-014	1.98755e-014	1.45407e-014	1.4266e-014
-2.96084e-015	4.67139e-015	1.45483e-015	1.06001e-015	-3.33711e-015	9.81973e-015	1.21223e-015	7.2912e-015	2.62007e-015	5.84459e-015	1.26962e-015	1.4018e-014	4.95111e-016	3.38992e-015	-3.1122e-015	-4.86348e-015	-1.88153e-017	1.18508e-015	6.30071e-015	5.24797e-015	1.56515e-014	1.7105e-014	1.98151e-014	1.40207e-014	1.40733e-014
-3.03059e-015	4.51373e-015	1.50898e-015	8.78382e-016	-3.2717e-015	9.50883e-015	1.24921e-015	7.32968e-015	2.77207e-015	5.93715e-015	1.57511e-015	1.3832e-014	7.76992e-016	3.67624e-015	-2.99121e-015	-4.9455e-015	6.7374e-017	9.72379e-016	6.28475e-015	5.5604e-015	1.53364e-014	1.71913e-014	1.97281e-014	1.35013e-014	1.38552e-014
-3.09644e-015	4.36172e-015	1.56702e-015	6.7035e-016	-3.2188e-015	9.15607e-015	1.23419e-015	7.31826e-015	2.89318e-015	6.02285e-015	1.85064e-015	1.36444e-014	1.04628e-015	3.94878e-015	-2.8863e-015	-5.04267e-015	1.3418e-016	7.59906e-016	6.25206e-015	5.86723e-015	1.50191e-014	1.72655e-014	1.96137e-014	1.29856e-014	1.36125e-014
-3.15793e-015	4.21475e-015	1.62891e-015	4.38875e-016	-3.17861e-015	8.76738e-015	1.16895e-015	7.25725e-015	2.98182e-015	6.1005e-015	2.09266e-015	1.34554e-014	1.29872e-015	4.20361e-015	-2.79698e-015	-5.15322e-015	1.81999e-016	5.48499e-016	6.20248e-015	6.16569e-015	1.47015e-014	1.73265e-014	1.94719e-014	1.24762e-014	1.3347e-014
-3.2148e-015	4.07322e-015	1.6943e-015	1.88813e-016	-3.15147e-015	8.34825e-015	1.05653e-015	7.14638e-015	3.03699e-015	6.16916e-015	2.29814e-015	1.32656e-014	1.53079e-015	4.43661e-015	-2.72272e-015	-5.27556e-015	2.11003e-016	3.3959e-016	6.13689e-015	6.45371e-015	1.43846e-014	1.73745e-014	1.93021e-014	1.19761e-014	1.30595e-014
-3.26624e-015	3.9369e-015	1.76246e-015	-7.55672e-017	-3.13761e-015	7.90485e-015	8.99842e-016	6.98645e-015	3.05665e-015	6.22792e-015	2.46425e-015	1.30754e-014	1.73891e-015	4.64487e-015	-2.66337e-015	-5.40834e-015	2.21184e-016	1.34811e-016	6.05634e-015	6.72859e-015	1.40702e-014	1.74097e-014	1.91048e-014	1.14874e-014	1.27517e-014
-3.31223e-015	3.80597e-015	1.83327e-015	-3.49283e-016	-3.13658e-015	7.44328e-015	7.02271e-016	6.77829e-015	3.04008e-015	6.27611e-015	2.589e-015	1.28861e-014	1.92035e-015	4.82472e-015	-2.61834e-015	-5.54961e-015	2.1279e-016	-6.54226e-017	5.96114e-015	6.98752e-015	1.37602e-014	1.74307e-014	1.88804e-014	1.10133e-014	1.24259e-014
-3.35225e-015	3.67978e-015	1.90579e-015	-6.28036e-016	-3.14834e-015	6.96998e-015	4.67313e-016	6.52305e-015	2.98724e-015	6.31295e-015	2.67058e-015	1.26974e-014	2.0725e-015	4.97297e-015	-2.58641e-015	-5.69749e-015	1.86579e-016	-2.59829e-016	5.85251e-015	7.22805e-015	1.34564e-014	1.7437e-014	1.86291e-014	1.05561e-014	1.20838e-014
-3.3852e-015	3.55793e-015	1.97932e-015	-9.06612e-016	-3.17335e-015	6.49165e-015	1.99298e-016	6.22297e-015	2.89832e-015	6.33823e-015	2.70854e-015	1.2509e-014	2.19321e-015	5.08756e-015	-2.56627e-015	-5.85034e-015	1.43138e-016	-4.47386e-016	5.73149e-015	7.44829e-015	1.316e-014	1.74294e-014	1.83518e-014	1.01177e-014	1.17272e-014
-3.41135e-015	3.44006e-015	2.05224e-015	-1.17991e-015	-3.21042e-015	6.01524e-015	-9.75486e-017	5.88017e-015	2.77436e-015	6.35183e-015	2.70293e-015	1.23216e-014	2.28134e-015	5.16655e-015	-2.55745e-015	-6.00653e-015	8.2877e-017	-6.27166e-016	5.60089e-015	7.64635e-015	1.28719e-014	1.74082e-014	1.8051e-014	9.70032e-015	1.13586e-014
-3.4301e-015	3.32682e-015	2.12358e-015	-1.44342e-015	-3.25948e-015	5.54683e-015	-4.18378e-016	5.49712e-015	2.61592e-015	6.35349e-015	2.65388e-015	1.2135e-014	2.33587e-015	5.20859e-015	-2.55935e-015	-6.16445e-015	6.26716e-018	-7.98543e-016	5.46276e-015	7.81987e-015	1.25932e-014	1.73743e-014	1.77277e-014	9.30538e-015	1.09807e-014
-3.44128e-015	3.21765e-015	2.19288e-015	-1.69239e-015	-3.31944e-015	5.09268e-015	-7.57945e-016	5.07646e-015	2.42414e-015	6.34303e-015	2.5623e-015	1.19496e-014	2.35658e-015	5.21223e-015	-2.57072e-015	-6.32293e-015	-8.59029e-017	-9.60741e-016	5.31824e-015	7.96755e-015	1.23252e-014	1.73279e-014	1.73835e-014	8.93476e-015	1.05962e-014
-3.44449e-015	3.11214e-015	2.25862e-015	-1.92209e-015	-3.38964e-015	4.65828e-015	-1.11169e-015	4.62143e-015	2.20092e-015	6.32025e-015	2.43041e-015	1.17655e-014	2.34387e-015	5.17672e-015	-2.59043e-015	-6.48e-015	-1.93034e-016	-1.11341e-015	5.16874e-015	8.08888e-015	1.20686e-014	1.72701e-014	1.70205e-014	8.59001e-015	1.02076e-014
-3.43894e-015	3.00965e-015	2.31997e-015	-2.12875e-015	-3.46951e-015	4.24947e-015	-1.4751e-015	4.13461e-015	1.94817e-015	6.28535e-015	2.25966e-015	1.15826e-014	2.29796e-015	5.10183e-015	-2.61762e-015	-6.63432e-015	-3.1452e-016	-1.25632e-015	5.01622e-015	8.18351e-015	1.18247e-014	1.72013e-014	1.664e-014	8.27233e-015	9.81736e-015
-3.42474e-015	2.9101e-015	2.37548e-015	-2.30826e-015	-3.55777e-015	3.87106e-015	-1.8428e-015	3.61954e-015	1.66928e-015	6.2384e-015	2.05349e-015	1.14006e-014	2.2203e-015	4.98797e-015	-2.65142e-015	-6.78452e-015	-4.49296e-016	-1.38908e-015	4.86255e-015	8.25155e-015	1.15942e-014	1.71224e-014	1.62448e-014	7.98257e-015	9.42835e-015
-3.40176e-015	2.8137e-015	2.42379e-015	-2.45689e-015	-3.65346e-015	3.52668e-015	-2.20982e-015	3.07991e-015	1.36698e-015	6.1806e-015	1.816e-015	1.12198e-014	2.11226e-015	4.83623e-015	-2.69109e-015	-6.92943e-015	-5.96622e-016	-1.51134e-015	4.7099e-015	8.29347e-015	1.13773e-014	1.70346e-014	1.58377e-014	7.72164e-015	9.0429e-015
-3.37009e-015	2.71917e-015	2.46298e-015	-2.57211e-015	-3.75476e-015	3.22057e-015	-2.57131e-015	2.52019e-015	1.04437e-015	6.11282e-015	1.54969e-015	1.104e-014	1.97614e-015	4.64783e-015	-2.7359e-015	-7.06776e-015	-7.55534e-016	-1.62368e-015	4.55972e-015	8.30938e-015	1.11742e-014	1.69393e-014	1.54217e-014	7.48991e-015	8.66335e-015
-3.32981e-015	2.62628e-015	2.49228e-015	-2.65054e-015	-3.86057e-015	2.95685e-015	-2.92279e-015	1.94398e-015	7.05023e-016	6.03587e-015	1.25857e-015	1.08606e-014	1.8146e-015	4.42419e-015	-2.78552e-015	-7.19866e-015	-9.26551e-016	-1.72557e-015	4.41426e-015	8.30005e-015	1.09855e-014	1.68381e-014	1.49993e-014	7.28774e-015	8.29229e-015
-3.28099e-015	2.53477e-015	2.5108e-015	-2.68952e-015	-3.9691e-015	2.73824e-015	-3.26033e-015	1.35573e-015	3.5284e-016	5.95042e-015	9.47303e-016	1.06821e-014	1.6304e-015	4.16789e-015	-2.8392e-015	-7.32092e-015	-1.10785e-015	-1.8169e-015	4.27604e-015	8.26639e-015	1.08119e-014	1.67323e-014	1.45731e-014	7.11506e-015	7.9327e-015
-3.2236e-015	2.44494e-015	2.51674e-015	-2.68694e-015	-4.07846e-015	2.56639e-015	-3.57997e-015	7.60116e-016	-8.19038e-018	5.85698e-015	6.20683e-016	1.05043e-014	1.42732e-015	3.88092e-015	-2.89715e-015	-7.43302e-015	-1.29765e-015	-1.89786e-015	4.1468e-015	8.21071e-015	1.06536e-014	1.66229e-014	1.41458e-014	6.97137e-015	7.58664e-015
-3.15817e-015	2.35661e-015	2.50897e-015	-2.64225e-015	-4.18754e-015	2.44241e-015	-3.87727e-015	1.61835e-016	-3.73674e-016	5.75751e-015	2.84285e-016	1.03275e-014	1.20886e-015	3.5668e-015	-2.95838e-015	-7.53404e-015	-1.49551e-015	-1.96855e-015	4.02771e-015	8.13496e-015	1.0511e-014	1.65114e-014	1.37206e-014	6.85623e-015	7.25597e-015
-3.08493e-015	2.26949e-015	2.48642e-015	-2.5546e-015	-4.29505e-015	2.36668e-015	-4.14888e-015	-4.34291e-016	-7.39135e-016	5.65273e-015	-5.61894e-017	1.01521e-014	9.79338e-016	3.22902e-015	-3.02295e-015	-7.62234e-015	-1.70066e-015	-2.02877e-015	3.92019e-015	8.0412e-015	1.03839e-014	1.63986e-014	1.32998e-014	6.76959e-015	6.94282e-015
-3.00487e-015	2.18372e-015	2.44801e-015	-2.42438e-015	-4.39875e-015	2.33969e-015	-4.39151e-015	-1.02306e-015	-1.09956e-015	5.54353e-015	-3.95153e-016	9.97867e-015	7.42576e-016	2.87132e-015	-3.0899e-015	-7.69736e-015	-1.91177e-015	-2.07822e-015	3.82538e-015	7.93162e-015	1.02719e-014	1.6286e-014	1.28861e-014	6.71044e-015	6.64879e-015
-2.91904e-015	2.09817e-015	2.39207e-015	-2.25207e-015	-4.49714e-015	2.3616e-015	-4.60238e-015	-1.59956e-015	-1.44999e-015	5.43117e-015	-7.26879e-016	9.80685e-015	5.02896e-016	2.49808e-015	-3.15944e-015	-7.75905e-015	-2.12802e-015	-2.11688e-015	3.74464e-015	7.80871e-015	1.01748e-014	1.61752e-014	1.24829e-014	6.67709e-015	6.37518e-015
-2.82799e-015	2.01213e-015	2.31795e-015	-2.03879e-015	-4.58851e-015	2.43191e-015	-4.77973e-015	-2.15951e-015	-1.78495e-015	5.31735e-015	-1.04544e-015	9.63714e-015	2.65174e-016	2.11353e-015	-3.23155e-015	-7.8065e-015	-2.3484e-015	-2.145e-015	3.67896e-015	7.67509e-015	1.00933e-014	1.60676e-014	1.20926e-014	6.6684e-015	6.12363e-015
-2.7326e-015	1.92602e-015	2.22473e-015	-1.78605e-015	-4.67107e-015	2.54847e-015	-4.92147e-015	-2.69822e-015	-2.10032e-015	5.20339e-015	-1.34498e-015	9.47017e-015	3.36229e-017	1.72177e-015	-3.30654e-015	-7.83907e-015	-2.57164e-015	-2.16278e-015	3.62862e-015	7.53381e-015	1.00266e-014	1.59638e-014	1.1718e-014	6.68286e-015	5.89559e-015
-2.63411e-015	1.83948e-015	2.11183e-015	-1.49634e-015	-4.74347e-015	2.70885e-015	-5.02578e-015	-3.21102e-015	-2.39096e-015	5.09028e-015	-1.6202e-015	9.3065e-015	-1.87797e-016	1.3268e-015	-3.38457e-015	-7.85712e-015	-2.79648e-015	-2.17038e-015	3.59372e-015	7.388e-015	9.9747e-015	1.58646e-014	1.13609e-014	6.71862e-015	5.69158e-015
-2.53383e-015	1.75225e-015	1.9789e-015	-1.17246e-015	-4.80485e-015	2.91019e-015	-5.09192e-015	-3.69349e-015	-2.65211e-015	4.97938e-015	-1.86609e-015	9.14678e-015	-3.9501e-016	9.33636e-016	-3.46574e-015	-7.85938e-015	-3.02152e-015	-2.16765e-015	3.57445e-015	7.24022e-015	9.93695e-015	1.57712e-014	1.1023e-014	6.77405e-015	5.51247e-015
-2.43292e-015	1.66433e-015	1.82591e-015	-8.17696e-016	-4.85404e-015	3.14996e-015	-5.11952e-015	-4.14207e-015	-2.87929e-015	4.87151e-015	-2.07811e-015	8.99126e-015	-5.84152e-016	5.46681e-016	-3.54987e-015	-7.84598e-015	-3.24537e-015	-2.15412e-015	3.57092e-015	7.09333e-015	9.91244e-015	1.56842e-014	1.07065e-014	6.84726e-015	5.35884e-015
-2.33271e-015	1.57546e-015	1.65241e-015	-4.35237e-016	-4.88935e-015	3.42364e-015	-5.10825e-015	-4.55186e-015	-3.06809e-015	4.76787e-015	-2.25167e-015	8.84061e-015	-7.50704e-016	1.70683e-016	-3.63661e-015	-7.81635e-015	-3.46643e-015	-2.13045e-015	3.58342e-015	6.95037e-015	9.90077e-015	1.56045e-014	1.04128e-014	6.93585e-015	5.23068e-015
-2.2348e-015	1.48524e-015	1.45859e-015	-2.84734e-017	-4.90939e-015	3.72709e-015	-5.05855e-015	-4.91898e-015	-3.21487e-015	4.66989e-015	-2.3827e-015	8.69594e-015	-8.91098e-016	-1.89701e-016	-3.72647e-015	-7.77049e-015	-3.68327e-015	-2.0965e-015	3.61167e-015	6.81424e-015	9.90128e-015	1.55325e-014	1.01432e-014	7.03719e-015	5.12781e-015
-2.14085e-015	1.39382e-015	1.24426e-015	3.98408e-016	-4.9135e-015	4.05585e-015	-4.97063e-015	-5.24021e-015	-3.31619e-015	4.578e-015	-2.46778e-015	8.55748e-015	-1.00293e-015	-5.30666e-016	-3.81937e-015	-7.70819e-015	-3.89448e-015	-2.05173e-015	3.65504e-015	6.68737e-015	9.91429e-015	1.5468e-014	9.89903e-015	7.14924e-015	5.0502e-015
-2.0523e-015	1.30069e-015	1.01024e-015	8.41177e-016	-4.90077e-015	4.40569e-015	-4.8452e-015	-5.51238e-015	-3.36858e-015	4.4924e-015	-2.5039e-015	8.42601e-015	-1.08331e-015	-8.48003e-016	-3.91511e-015	-7.62956e-015	-4.09904e-015	-1.99629e-015	3.71248e-015	6.572e-015	9.93942e-015	1.54116e-014	9.68071e-015	7.2694e-015	4.99768e-015
-1.97059e-015	1.20562e-015	7.57205e-016	1.29568e-015	-4.8698e-015	4.77211e-015	-4.68457e-015	-5.73348e-015	-3.36935e-015	4.4144e-015	-2.48918e-015	8.30239e-015	-1.12993e-015	-1.13769e-015	-4.01368e-015	-7.53441e-015	-4.29521e-015	-1.93061e-015	3.78366e-015	6.47048e-015	9.97662e-015	1.53633e-014	9.48959e-015	7.39516e-015	4.96995e-015
-1.89665e-015	1.10871e-015	4.8594e-016	1.75697e-015	-4.81971e-015	5.1502e-015	-4.49102e-015	-5.90111e-015	-3.3155e-015	4.34431e-015	-2.42146e-015	8.18785e-015	-1.13997e-015	-1.39659e-015	-4.11508e-015	-7.42266e-015	-4.48135e-015	-1.85419e-015	3.86662e-015	6.38456e-015	1.00248e-014	1.53227e-014	9.32587e-015	7.52374e-015	4.96584e-015
-1.83143e-015	1.00945e-015	1.97605e-016	2.2204e-015	-4.75023e-015	5.53485e-015	-4.26707e-015	-6.01378e-015	-3.20549e-015	4.28245e-015	-2.29998e-015	8.08274e-015	-1.11267e-015	-1.62237e-015	-4.21969e-015	-7.29503e-015	-4.65609e-015	-1.7671e-015	3.96022e-015	6.31611e-015	1.00837e-014	1.52899e-014	9.18974e-015	7.6522e-015	4.98411e-015
-1.77641e-015	9.07617e-016	-1.06243e-016	2.6812e-015	-4.66085e-015	5.92101e-015	-4.01508e-015	-6.0695e-015	-3.03797e-015	4.22877e-015	-2.12446e-015	7.98741e-015	-1.0472e-015	-1.81174e-015	-4.3269e-015	-7.15207e-015	-4.819e-015	-1.6693e-015	4.06236e-015	6.26637e-015	1.01518e-014	1.52648e-014	9.08083e-015	7.77802e-015	5.02371e-015
-1.73202e-015	8.02858e-016	-4.2407e-016	3.13401e-015	-4.55203e-015	6.30403e-015	-3.73775e-015	-6.06749e-015	-2.81273e-015	4.18356e-015	-1.89502e-015	7.90231e-015	-9.43894e-016	-1.96286e-015	-4.43593e-015	-6.99422e-015	-4.96776e-015	-1.56048e-015	4.17125e-015	6.23646e-015	1.02288e-014	1.52466e-014	8.99875e-015	7.89883e-015	5.08309e-015
-1.69882e-015	6.94924e-016	-7.54125e-016	3.57416e-015	-4.42421e-015	6.67896e-015	-3.43935e-015	-6.00749e-015	-2.52937e-015	4.14708e-015	-1.61301e-015	7.82884e-015	-8.0284e-016	-2.07423e-015	-4.54638e-015	-6.82225e-015	-5.10107e-015	-1.44048e-015	4.2859e-015	6.22676e-015	1.03137e-014	1.52349e-014	8.9429e-015	8.01225e-015	5.16084e-015
-1.67692e-015	5.83574e-016	-1.0948e-015	3.99782e-015	-4.27781e-015	7.0413e-015	-3.123e-015	-5.88998e-015	-2.18898e-015	4.11836e-015	-1.27992e-015	7.76781e-015	-6.24644e-016	-2.14496e-015	-4.65753e-015	-6.63725e-015	-5.21827e-015	-1.30884e-015	4.40458e-015	6.23717e-015	1.04061e-014	1.5229e-014	8.91243e-015	8.11577e-015	5.2548e-015
-1.66704e-015	4.68578e-016	-1.44415e-015	4.40066e-015	-4.11287e-015	7.38697e-015	-2.7921e-015	-5.71529e-015	-1.79316e-015	4.09701e-015	-8.98248e-016	7.71913e-015	-4.10835e-016	-2.17486e-015	-4.76926e-015	-6.43983e-015	-5.31858e-015	-1.16596e-015	4.52589e-015	6.26783e-015	1.05055e-014	1.52284e-014	8.90658e-015	8.2071e-015	5.3637e-015
-1.66901e-015	3.4917e-016	-1.79998e-015	4.77906e-015	-3.93003e-015	7.71217e-015	-2.45087e-015	-5.48488e-015	-1.34402e-015	4.08223e-015	-4.71348e-016	7.68299e-015	-1.63526e-016	-2.16395e-015	-4.88107e-015	-6.23145e-015	-5.40106e-015	-1.01233e-015	4.64758e-015	6.31783e-015	1.06111e-014	1.52317e-014	8.92395e-015	8.28416e-015	5.48648e-015
-1.68261e-015	2.24734e-016	-2.16053e-015	5.12923e-015	-3.73039e-015	8.01303e-015	-2.10309e-015	-5.20132e-015	-8.43529e-016	4.07361e-015	-2.0929e-018	7.65994e-015	1.14603e-016	-2.11276e-015	-4.99211e-015	-6.01329e-015	-5.46558e-015	-8.48503e-016	4.76784e-015	6.38675e-015	1.07214e-014	1.52389e-014	8.96393e-015	8.34518e-015	5.62216e-015
-1.70807e-015	9.53799e-017	-2.52353e-015	5.44743e-015	-3.51491e-015	8.28576e-015	-1.75302e-015	-4.86711e-015	-2.9516e-016	4.07017e-015	5.05396e-016	7.65048e-015	4.20508e-016	-2.02231e-015	-5.10131e-015	-5.78669e-015	-5.51144e-015	-6.7466e-016	4.88464e-015	6.47389e-015	1.08358e-014	1.52491e-014	9.02459e-015	8.38824e-015	5.76817e-015
-1.74535e-015	-3.94691e-017	-2.8864e-015	5.73087e-015	-3.28503e-015	8.52787e-015	-1.40451e-015	-4.48442e-015	2.97303e-016	4.07058e-015	1.04672e-015	7.65466e-015	7.50813e-016	-1.89381e-015	-5.20735e-015	-5.55361e-015	-5.53855e-015	-4.91704e-016	4.99605e-015	6.57789e-015	1.09525e-014	1.52622e-014	9.104e-015	8.41181e-015	5.92314e-015
-1.79299e-015	-1.79608e-016	-3.2465e-015	5.97702e-015	-3.04214e-015	8.73709e-015	-1.06107e-015	-4.05666e-015	9.29007e-016	4.07411e-015	1.61637e-015	7.67214e-015	1.10172e-015	-1.72928e-015	-5.3092e-015	-5.31563e-015	-5.54671e-015	-3.00302e-016	5.10043e-015	6.69684e-015	1.10709e-014	1.52778e-014	9.20028e-015	8.41455e-015	6.08504e-015
-1.84977e-015	-3.25257e-016	-3.60186e-015	6.1835e-015	-2.7877e-015	8.91107e-015	-7.26443e-016	-3.58762e-015	1.59487e-015	4.07921e-015	2.20856e-015	7.7028e-015	1.46968e-015	-1.53174e-015	-5.40594e-015	-5.07433e-015	-5.5361e-015	-1.01441e-016	5.19679e-015	6.82898e-015	1.11901e-014	1.52944e-014	9.31185e-015	8.3953e-015	6.25216e-015
-1.91417e-015	-4.76852e-016	-3.94985e-015	6.34839e-015	-2.52347e-015	9.04801e-015	-4.04246e-016	-3.08191e-015	2.28912e-015	4.08448e-015	2.81802e-015	7.74621e-015	1.85058e-015	-1.30429e-015	-5.4966e-015	-4.83199e-015	-5.50732e-015	1.04438e-016	5.28324e-015	6.97138e-015	1.13086e-014	1.53113e-014	9.43669e-015	8.35314e-015	6.42318e-015
-1.98493e-015	-6.34493e-016	-4.28843e-015	6.47075e-015	-2.25179e-015	9.1464e-015	-9.8379e-017	-2.544e-015	3.00694e-015	4.08861e-015	3.43838e-015	7.8019e-015	2.23991e-015	-1.04967e-015	-5.5804e-015	-4.59032e-015	-5.46109e-015	3.16423e-016	5.35805e-015	7.12146e-015	1.14246e-014	1.53284e-014	9.57295e-015	8.2874e-015	6.59657e-015
-2.06045e-015	-7.98103e-016	-4.6162e-015	6.5491e-015	-1.97472e-015	9.20537e-015	1.88239e-016	-1.97898e-015	3.74185e-015	4.09046e-015	4.06335e-015	7.86938e-015	2.63265e-015	-7.71764e-016	-5.65656e-015	-4.35177e-015	-5.39858e-015	5.33346e-016	5.42045e-015	7.27695e-015	1.15371e-014	1.53448e-014	9.71842e-015	8.19744e-015	6.77132e-015
-2.13817e-015	-9.67748e-016	-4.93052e-015	6.58294e-015	-1.69427e-015	9.22485e-015	4.52544e-016	-1.39285e-015	4.48738e-015	4.08846e-015	4.6869e-015	7.94791e-015	3.0242e-015	-4.74635e-016	-5.72416e-015	-4.11883e-015	-5.32054e-015	7.54525e-016	5.46988e-015	7.43546e-015	1.16455e-014	1.53603e-014	9.87072e-015	8.08287e-015	6.94561e-015
-2.21664e-015	-1.14345e-015	-5.22893e-015	6.57264e-015	-1.41268e-015	9.20475e-015	6.91451e-016	-7.90514e-016	5.23683e-015	4.08197e-015	5.30241e-015	8.03598e-015	3.4103e-015	-1.6254e-016	-5.78242e-015	-3.89372e-015	-5.22896e-015	9.77963e-016	5.50576e-015	7.59451e-015	1.17483e-014	1.53745e-014	1.00281e-014	7.94453e-015	7.1184e-015
-2.2937e-015	-1.32457e-015	-5.51006e-015	6.51832e-015	-1.13208e-015	9.14567e-015	9.02365e-016	-1.77423e-016	5.98344e-015	4.0702e-015	5.90382e-015	8.13277e-015	3.78613e-015	1.60272e-016	-5.83004e-015	-3.67818e-015	-5.12524e-015	1.20217e-015	5.52731e-015	7.75107e-015	1.18439e-014	1.53879e-014	1.01885e-014	7.78228e-015	7.28916e-015
-2.36699e-015	-1.51124e-015	-5.77237e-015	6.42102e-015	-8.55205e-016	9.0478e-015	1.0843e-015	4.40439e-016	6.72091e-015	4.05249e-015	6.48508e-015	8.23667e-015	4.14647e-015	4.89169e-016	-5.86684e-015	-3.47443e-015	-5.01054e-015	1.42647e-015	5.5346e-015	7.90246e-015	1.19314e-014	1.54001e-014	1.03503e-014	7.59704e-015	7.45677e-015
-2.43418e-015	-1.70243e-015	-6.0145e-015	6.28231e-015	-5.84454e-016	8.91259e-015	1.23517e-015	1.05729e-015	7.44241e-015	4.02803e-015	7.04063e-015	8.34622e-015	4.48696e-015	8.1972e-016	-5.89244e-015	-3.28508e-015	-4.88743e-015	1.6491e-015	5.52738e-015	8.04596e-015	1.20095e-014	1.54111e-014	1.05123e-014	7.39007e-015	7.62088e-015
-2.49276e-015	-1.89761e-015	-6.23459e-015	6.10334e-015	-3.22469e-016	8.74238e-015	1.35342e-015	1.66686e-015	8.14146e-015	3.99595e-015	7.56535e-015	8.45982e-015	4.80351e-015	1.14742e-015	-5.90576e-015	-3.11294e-015	-4.7575e-015	1.86828e-015	5.50582e-015	8.17931e-015	1.20768e-014	1.54215e-014	1.06727e-014	7.16261e-015	7.7811e-015
-2.54093e-015	-2.09683e-015	-6.43159e-015	5.88605e-015	-7.15671e-017	8.5385e-015	1.43782e-015	2.26422e-015	8.81181e-015	3.95536e-015	8.0546e-015	8.57599e-015	5.09283e-015	1.46801e-015	-5.90642e-015	-2.9601e-015	-4.62304e-015	2.08212e-015	5.47085e-015	8.30042e-015	1.21317e-014	1.54319e-014	1.08299e-014	6.91619e-015	7.93694e-015
-2.57663e-015	-2.29888e-015	-6.60509e-015	5.63284e-015	1.66137e-016	8.30351e-015	1.48799e-015	2.84426e-015	9.44806e-015	3.90604e-015	8.50376e-015	8.69373e-015	5.3516e-015	1.77755e-015	-5.89464e-015	-2.82803e-015	-4.48643e-015	2.2895e-015	5.42296e-015	8.40713e-015	1.21736e-014	1.54427e-014	1.09828e-014	6.65251e-015	8.08768e-015
-2.5975e-015	-2.50298e-015	-6.75429e-015	5.34656e-015	3.88294e-016	8.03967e-015	1.50416e-015	3.4018e-015	1.00447e-014	3.84845e-015	8.90861e-015	8.81105e-015	5.57674e-015	2.07242e-015	-5.87066e-015	-2.71853e-015	-4.35019e-015	2.48879e-015	5.36322e-015	8.49765e-015	1.22007e-014	1.54546e-014	1.11301e-014	6.37395e-015	8.23344e-015
-2.60121e-015	-2.70743e-015	-6.87806e-015	5.03012e-015	5.93539e-016	7.74941e-015	1.48577e-015	3.93188e-015	1.05968e-014	3.78264e-015	9.26625e-015	8.92654e-015	5.76572e-015	2.34893e-015	-5.83541e-015	-2.63346e-015	-4.21669e-015	2.67894e-015	5.29242e-015	8.57034e-015	1.22124e-014	1.54679e-014	1.127e-014	6.08241e-015	8.37446e-015
-2.58613e-015	-2.91064e-015	-6.97636e-015	4.68655e-015	7.79263e-016	7.43555e-015	1.43373e-015	4.43018e-015	1.10994e-014	3.7088e-015	9.57359e-015	9.03881e-015	5.9167e-015	2.60352e-015	-5.789e-015	-2.57414e-015	-4.08817e-015	2.85837e-015	5.21165e-015	8.62422e-015	1.2208e-014	1.54828e-014	1.14014e-014	5.78077e-015	8.51099e-015
-2.55123e-015	-3.11187e-015	-7.04964e-015	4.31877e-015	9.4336e-016	7.10107e-015	1.34898e-015	4.89277e-015	1.15484e-014	3.62755e-015	9.82839e-015	9.14622e-015	6.02756e-015	2.83356e-015	-5.7316e-015	-2.54198e-015	-3.96666e-015	3.02618e-015	5.1229e-015	8.65757e-015	1.21871e-014	1.55001e-014	1.15242e-014	5.47124e-015	8.64316e-015
-2.49468e-015	-3.30955e-015	-7.09712e-015	3.92991e-015	1.08446e-015	6.74832e-015	1.23304e-015	5.3156e-015	1.19404e-014	3.5398e-015	1.00293e-014	9.24733e-015	6.09818e-015	3.03685e-015	-5.66447e-015	-2.53804e-015	-3.85511e-015	3.18067e-015	5.02837e-015	8.66983e-015	1.21486e-014	1.55208e-014	1.16374e-014	5.15615e-015	8.77136e-015
-2.41557e-015	-3.50194e-015	-7.11863e-015	3.52354e-015	1.2003e-015	6.38035e-015	1.08707e-015	5.69541e-015	1.22725e-014	3.44627e-015	1.0176e-014	9.34135e-015	6.12786e-015	3.21145e-015	-5.58837e-015	-2.56291e-015	-3.75615e-015	3.32095e-015	4.92946e-015	8.66103e-015	1.20916e-014	1.55453e-014	1.17403e-014	4.83838e-015	8.89695e-015
-2.31298e-015	-3.68757e-015	-7.11501e-015	3.1029e-015	1.2895e-015	6.00007e-015	9.13253e-016	6.02994e-015	1.25424e-014	3.34788e-015	1.0268e-014	9.42688e-015	6.11669e-015	3.3556e-015	-5.50412e-015	-2.61711e-015	-3.67165e-015	3.44607e-015	4.82747e-015	8.63143e-015	1.20155e-014	1.5574e-014	1.18326e-014	4.52084e-015	9.02033e-015
-2.18555e-015	-3.86402e-015	-7.08688e-015	2.67131e-015	1.35085e-015	5.61033e-015	7.13768e-016	6.31705e-015	1.27478e-014	3.2459e-015	1.03065e-014	9.5031e-015	6.06588e-015	3.46808e-015	-5.4132e-015	-2.70055e-015	-3.60459e-015	3.55538e-015	4.72409e-015	8.58134e-015	1.19206e-014	1.5608e-014	1.19143e-014	4.20662e-015	9.14194e-015
-2.03305e-015	-4.02963e-015	-7.03523e-015	2.23183e-015	1.38286e-015	5.21408e-015	4.90363e-016	6.55488e-015	1.28881e-014	3.14156e-015	1.02922e-014	9.5693e-015	5.97672e-015	3.54829e-015	-5.31741e-015	-2.81282e-015	-3.55688e-015	3.6478e-015	4.62154e-015	8.51177e-015	1.18062e-014	1.56482e-014	1.19848e-014	3.89857e-015	9.26236e-015
-1.8556e-015	-4.1827e-015	-6.96033e-015	1.78791e-015	1.38487e-015	4.81368e-015	2.45776e-016	6.74296e-015	1.29635e-014	3.03587e-015	1.02274e-014	9.62463e-015	5.85076e-015	3.59628e-015	-5.2183e-015	-2.9539e-015	-3.53032e-015	3.72247e-015	4.52135e-015	8.42335e-015	1.16727e-014	1.5695e-014	1.20439e-014	3.59895e-015	9.38245e-015
-1.65315e-015	-4.32096e-015	-6.86272e-015	1.34333e-015	1.35654e-015	4.41161e-015	-1.67658e-017	6.88048e-015	1.29749e-014	2.9314e-015	1.01147e-014	9.66854e-015	5.69077e-015	3.61299e-015	-5.11752e-015	-3.12328e-015	-3.52618e-015	3.77946e-015	4.42539e-015	8.31745e-015	1.15198e-014	1.57488e-014	1.20917e-014	3.31065e-015	9.50264e-015
-1.42606e-015	-4.44236e-015	-6.74391e-015	9.00716e-016	1.29759e-015	4.01027e-015	-2.94906e-016	6.96796e-015	1.29235e-014	2.82939e-015	9.9572e-015	9.70072e-015	5.49957e-015	3.59953e-015	-5.0164e-015	-3.31976e-015	-3.54656e-015	3.81904e-015	4.33581e-015	8.19586e-015	1.13486e-014	1.581e-014	1.21286e-014	3.03577e-015	9.62389e-015
-1.17597e-015	-4.54421e-015	-6.60433e-015	4.63409e-016	1.20824e-015	3.61184e-015	-5.85378e-016	7.00672e-015	1.28117e-014	2.73165e-015	9.75835e-015	9.72139e-015	5.28039e-015	3.55735e-015	-4.91684e-015	-3.54172e-015	-3.59264e-015	3.84109e-015	4.25453e-015	8.0603e-015	1.11595e-014	1.58784e-014	1.21552e-014	2.77723e-015	9.74702e-015
-9.04062e-016	-4.62436e-015	-6.445e-015	3.45649e-017	1.0887e-015	3.21881e-015	-8.84777e-016	6.99819e-015	1.26415e-014	2.63956e-015	9.523e-015	9.73039e-015	5.03742e-015	3.48829e-015	-4.81977e-015	-3.78749e-015	-3.66482e-015	3.84571e-015	4.18296e-015	7.91343e-015	1.09541e-014	1.59548e-014	1.21714e-014	2.5376e-015	9.87229e-015
-6.1127e-016	-4.68104e-015	-6.26702e-015	-3.83255e-016	9.39071e-016	2.83343e-015	-1.18996e-015	6.94409e-015	1.24163e-014	2.55531e-015	9.25574e-015	9.72757e-015	4.77485e-015	3.39493e-015	-4.72759e-015	-4.05483e-015	-3.76354e-015	3.83381e-015	4.12209e-015	7.75723e-015	1.07337e-014	1.60387e-014	1.21782e-014	2.31826e-015	1.00001e-014
-2.99961e-016	-4.71187e-015	-6.07157e-015	-7.88145e-016	7.60625e-016	2.45723e-015	-1.4978e-015	6.84739e-015	1.21401e-014	2.48111e-015	8.96133e-015	9.71361e-015	4.49733e-015	3.2806e-015	-4.64148e-015	-4.34114e-015	-3.88861e-015	3.80594e-015	4.07319e-015	7.59411e-015	1.04996e-014	1.61304e-014	1.21758e-014	2.12116e-015	1.01311e-014
2.85706e-017	-4.71522e-015	-5.85959e-015	-1.17715e-015	5.54173e-016	2.09177e-015	-1.8054e-015	6.71097e-015	1.18172e-014	2.41858e-015	8.64483e-015	9.68879e-015	4.20951e-015	3.14853e-015	-4.56293e-015	-4.64339e-015	-4.04024e-015	3.76283e-015	4.03744e-015	7.42693e-015	1.02525e-014	1.62301e-014	1.21653e-014	1.94825e-015	1.02656e-014
3.71972e-016	-4.689e-015	-5.63242e-015	-1.54785e-015	3.2025e-016	1.7389e-015	-2.1103e-015	6.53809e-015	1.14523e-014	2.36868e-015	8.31227e-015	9.65357e-015	3.91634e-015	3.00254e-015	-4.49395e-015	-4.95898e-015	-4.218e-015	3.70587e-015	4.01593e-015	7.25803e-015	9.99426e-015	1.63376e-014	1.21471e-014	1.80024e-015	1.04037e-014
7.27107e-016	-4.63152e-015	-5.39076e-015	-1.8995e-015	5.97049e-017	1.39998e-015	-2.40981e-015	6.33307e-015	1.10499e-014	2.33283e-015	7.9693e-015	9.60901e-015	3.62266e-015	2.8467e-015	-4.43618e-015	-5.28465e-015	-4.42059e-015	3.63653e-015	4.00911e-015	7.09011e-015	9.72658e-015	1.64527e-014	1.21219e-014	1.67838e-015	1.05455e-014
1.0915e-015	-4.54131e-015	-5.13549e-015	-2.22996e-015	-2.25745e-016	1.07523e-015	-2.70119e-015	6.10007e-015	1.06156e-014	2.3131e-015	7.62154e-015	9.55629e-015	3.33353e-015	2.6855e-015	-4.39073e-015	-5.61741e-015	-4.64679e-015	3.55558e-015	4.01735e-015	6.92606e-015	9.45089e-015	1.6574e-014	1.20905e-014	1.58357e-015	1.06909e-014
1.46247e-015	-4.41706e-015	-4.86797e-015	-2.53822e-015	-5.34223e-016	7.65523e-016	-2.98171e-015	5.84368e-015	1.01553e-014	2.30998e-015	7.2752e-015	9.497e-015	3.05395e-015	2.52269e-015	-4.35854e-015	-5.95424e-015	-4.89527e-015	3.46449e-015	4.04106e-015	6.76836e-015	9.16967e-015	1.67008e-014	1.20532e-014	1.51614e-015	1.08395e-014
1.83752e-015	-4.25805e-015	-4.58927e-015	-2.82386e-015	-8.64304e-016	4.71647e-016	-3.24995e-015	5.56824e-015	9.67455e-015	2.32455e-015	6.93512e-015	9.43179e-015	2.78895e-015	2.36315e-015	-4.34022e-015	-6.29128e-015	-5.16349e-015	3.36439e-015	4.07994e-015	6.61928e-015	8.88515e-015	1.68323e-014	1.20112e-014	1.47651e-015	1.09907e-014
2.21341e-015	-4.06283e-015	-4.30047e-015	-3.08588e-015	-1.21325e-015	1.93463e-016	-3.50423e-015	5.27831e-015	9.17959e-015	2.35782e-015	6.60639e-015	9.36171e-015	2.54405e-015	2.21092e-015	-4.3371e-015	-6.62448e-015	-5.44946e-015	3.25665e-015	4.13393e-015	6.48112e-015	8.59975e-015	1.69678e-014	1.1965e-014	1.46435e-015	1.11439e-014
2.58682e-015	-3.8313e-015	-4.00237e-015	-3.3245e-015	-1.57887e-015	-6.84652e-017	-3.74267e-015	4.97909e-015	8.67596e-015	2.4107e-015	6.29425e-015	9.28877e-015	2.32352e-015	2.0702e-015	-4.3491e-015	-6.95096e-015	-5.74998e-015	3.14307e-015	4.20219e-015	6.35574e-015	8.31583e-015	1.71057e-014	1.19151e-014	1.47844e-015	1.12988e-014
2.95462e-015	-3.56324e-015	-3.69524e-015	-3.53907e-015	-1.95886e-015	-3.13781e-016	-3.96394e-015	4.67472e-015	8.16971e-015	2.48305e-015	6.00378e-015	9.21498e-015	2.13103e-015	1.94525e-015	-4.37619e-015	-7.26731e-015	-6.0626e-015	3.02546e-015	4.28397e-015	6.24561e-015	8.03535e-015	1.72454e-014	1.18621e-014	1.5178e-015	1.14538e-014
3.31419e-015	-3.25848e-015	-3.37982e-015	-3.72943e-015	-2.35106e-015	-5.42643e-016	-4.16696e-015	4.36998e-015	7.66629e-015	2.57409e-015	5.73964e-015	9.1419e-015	1.9709e-015	1.84035e-015	-4.41882e-015	-7.57011e-015	-6.38464e-015	2.9052e-015	4.37837e-015	6.15221e-015	7.7605e-015	1.73851e-014	1.18064e-014	1.58198e-015	1.16076e-014
3.66326e-015	-2.91693e-015	-3.05678e-015	-3.89633e-015	-2.7523e-015	-7.55809e-016	-4.35121e-015	4.06949e-015	7.17118e-015	2.68379e-015	5.50646e-015	9.07138e-015	1.84739e-015	1.76004e-015	-4.47657e-015	-7.85598e-015	-6.71269e-015	2.78398e-015	4.48406e-015	6.0767e-015	7.49411e-015	1.75226e-014	1.17486e-014	1.66944e-015	1.17591e-014
3.99932e-015	-2.53958e-015	-2.72709e-015	-4.04012e-015	-3.16023e-015	-9.54047e-016	-4.51617e-015	3.77812e-015	6.68981e-015	2.8117e-015	5.30771e-015	9.005e-015	1.76282e-015	1.70796e-015	-4.54894e-015	-8.12165e-015	-7.04314e-015	2.66324e-015	4.60023e-015	6.01967e-015	7.23759e-015	1.76567e-014	1.16896e-014	1.77911e-015	1.19068e-014
4.31977e-015	-2.1276e-015	-2.39111e-015	-4.16162e-015	-3.57276e-015	-1.13685e-015	-4.6613e-015	3.50011e-015	6.22658e-015	2.95729e-015	5.14667e-015	8.94372e-015	1.72005e-015	1.68703e-015	-4.63543e-015	-8.36428e-015	-7.3727e-015	2.54495e-015	4.72531e-015	5.98197e-015	6.99314e-015	1.7786e-014	1.16294e-014	1.90904e-015	1.20491e-014
4.62247e-015	-1.68216e-015	-2.04843e-015	-4.26126e-015	-3.98752e-015	-1.30424e-015	-4.78655e-015	3.2392e-015	5.78656e-015	3.12023e-015	5.02579e-015	8.88899e-015	1.72139e-015	1.6994e-015	-4.73505e-015	-8.58105e-015	-7.69701e-015	2.43051e-015	4.85735e-015	5.96371e-015	6.76338e-015	1.79093e-014	1.15685e-014	2.05728e-015	1.2184e-014
4.9054e-015	-1.20584e-015	-1.69966e-015	-4.34041e-015	-4.40152e-015	-1.45657e-015	-4.89286e-015	2.99992e-015	5.37362e-015	3.29938e-015	4.94736e-015	8.84227e-015	1.76816e-015	1.74807e-015	-4.84634e-015	-8.76968e-015	-8.01229e-015	2.32101e-015	4.99413e-015	5.96515e-015	6.54998e-015	1.80244e-014	1.15072e-014	2.22185e-015	1.23104e-014
5.16736e-015	-7.00434e-016	-1.34537e-015	-4.40012e-015	-4.81213e-015	-1.59435e-015	-4.98112e-015	2.78575e-015	4.99107e-015	3.49272e-015	4.91289e-015	8.80463e-015	1.86162e-015	1.83517e-015	-4.96804e-015	-8.92803e-015	-8.31506e-015	2.2177e-015	5.13458e-015	5.98598e-015	6.35487e-015	1.81297e-014	1.14451e-014	2.4002e-015	1.24269e-014
5.40656e-015	-1.68296e-016	-9.86029e-016	-4.44189e-015	-5.21694e-015	-1.71866e-015	-5.0521e-015	2.60002e-015	4.64257e-015	3.69916e-015	4.92337e-015	8.77734e-015	2.00252e-015	1.96216e-015	-5.09888e-015	-9.05404e-015	-8.60176e-015	2.1218e-015	5.27672e-015	6.02522e-015	6.18017e-015	1.82242e-014	1.13823e-014	2.59013e-015	1.25317e-014
5.62195e-015	3.88145e-016	-6.21629e-016	-4.46681e-015	-5.61315e-015	-1.82991e-015	-5.10705e-015	2.44464e-015	4.33062e-015	3.91686e-015	4.97901e-015	8.76071e-015	2.19138e-015	2.12923e-015	-5.23693e-015	-9.14633e-015	-8.86756e-015	2.03371e-015	5.41782e-015	6.08188e-015	6.02745e-015	1.83059e-014	1.13187e-014	2.78905e-015	1.26234e-014
5.81309e-015	9.66893e-016	-2.52517e-016	-4.47608e-015	-5.99826e-015	-1.92876e-015	-5.14656e-015	2.32126e-015	4.05722e-015	4.14396e-015	5.08012e-015	8.75577e-015	2.42736e-015	2.33722e-015	-5.38003e-015	-9.20385e-015	-9.10922e-015	1.95439e-015	5.5562e-015	6.15484e-015	5.89797e-015	1.83725e-014	1.1254e-014	2.9947e-015	1.26995e-014
5.97957e-015	1.56457e-015	1.21428e-016	-4.47091e-015	-6.37026e-015	-2.01529e-015	-5.17219e-015	2.23184e-015	3.82396e-015	4.3778e-015	5.2255e-015	8.76314e-015	2.70889e-015	2.58616e-015	-5.52638e-015	-9.22601e-015	-9.32321e-015	1.8846e-015	5.6897e-015	6.24259e-015	5.79295e-015	1.84222e-014	1.11885e-014	3.20422e-015	1.27587e-014
6.12149e-015	2.17745e-015	4.99389e-016	-4.45237e-015	-6.72723e-015	-2.08996e-015	-5.18516e-015	2.17806e-015	3.6325e-015	4.61705e-015	5.41418e-015	8.78337e-015	3.0349e-015	2.8753e-015	-5.67377e-015	-9.21231e-015	-9.50581e-015	1.82521e-015	5.81637e-015	6.34269e-015	5.71283e-015	1.84534e-014	1.11223e-014	3.41518e-015	1.27992e-014
6.23909e-015	2.80228e-015	8.80911e-016	-4.42203e-015	-7.06678e-015	-2.15336e-015	-5.18766e-015	2.16007e-015	3.48372e-015	4.86007e-015	5.64482e-015	8.81639e-015	3.40377e-015	3.2034e-015	-5.82066e-015	-9.16215e-015	-9.65446e-015	1.77693e-015	5.93432e-015	6.45282e-015	5.65839e-015	1.84646e-014	1.10549e-014	3.62592e-015	1.28198e-014
6.33347e-015	3.43465e-015	1.26605e-015	-4.3815e-015	-7.38678e-015	-2.20558e-015	-5.18145e-015	2.17858e-015	3.37693e-015	5.10417e-015	5.91491e-015	8.86153e-015	3.81229e-015	3.56908e-015	-5.96523e-015	-9.07652e-015	-9.76543e-015	1.73952e-015	6.04158e-015	6.57123e-015	5.63017e-015	1.84549e-014	1.09862e-014	3.83367e-015	1.28194e-014
6.40539e-015	4.07035e-015	1.65412e-015	-4.33206e-015	-7.68611e-015	-2.24713e-015	-5.16777e-015	2.2339e-015	3.31257e-015	5.34752e-015	6.22225e-015	8.91815e-015	4.25827e-015	3.97022e-015	-6.10492e-015	-8.95591e-015	-9.83624e-015	1.7133e-015	6.13642e-015	6.6945e-015	5.62857e-015	1.84241e-014	1.0916e-014	4.03622e-015	1.27965e-014
6.45606e-015	4.70609e-015	2.04369e-015	-4.27533e-015	-7.96268e-015	-2.27828e-015	-5.14878e-015	2.32498e-015	3.28992e-015	5.58824e-015	6.56372e-015	8.98619e-015	4.73799e-015	4.40446e-015	-6.23764e-015	-8.80061e-015	-9.86471e-015	1.6981e-015	6.21749e-015	6.81969e-015	5.65277e-015	1.8371e-014	1.08435e-014	4.23121e-015	1.27505e-014
6.48771e-015	5.3381e-015	2.43396e-015	-4.21201e-015	-8.21513e-015	-2.29888e-015	-5.12615e-015	2.45061e-015	3.30764e-015	5.82412e-015	6.936e-015	9.065e-015	5.24783e-015	4.86841e-015	-6.36078e-015	-8.61216e-015	-9.8489e-015	1.69368e-015	6.28316e-015	6.94411e-015	5.70262e-015	1.82947e-014	1.07682e-014	4.41695e-015	1.26804e-014
6.50179e-015	5.96181e-015	2.82511e-015	-4.14385e-015	-8.4416e-015	-2.30958e-015	-5.10143e-015	2.60929e-015	3.36415e-015	6.05321e-015	7.33596e-015	9.15392e-015	5.78342e-015	5.35902e-015	-6.47305e-015	-8.39235e-015	-9.78702e-015	1.69952e-015	6.33199e-015	7.06491e-015	5.77706e-015	1.81944e-014	1.06896e-014	4.59125e-015	1.25854e-014
6.50031e-015	6.57322e-015	3.21562e-015	-4.0721e-015	-8.64139e-015	-2.31023e-015	-5.07604e-015	2.79949e-015	3.45797e-015	6.27363e-015	7.75998e-015	9.25102e-015	6.34102e-015	5.87243e-015	-6.57245e-015	-8.14267e-015	-9.67788e-015	1.71509e-015	6.36314e-015	7.17901e-015	5.87595e-015	1.80691e-014	1.06077e-014	4.75292e-015	1.24643e-014
6.48495e-015	7.16826e-015	3.60501e-015	-3.9975e-015	-8.814e-015	-2.30143e-015	-5.05068e-015	3.01902e-015	3.58702e-015	6.48416e-015	8.20398e-015	9.35455e-015	6.9167e-015	6.40462e-015	-6.65729e-015	-7.86523e-015	-9.52032e-015	1.73957e-015	6.37552e-015	7.28347e-015	5.99836e-015	1.79188e-014	1.05223e-014	4.90069e-015	1.23174e-014
6.45851e-015	7.74313e-015	3.99168e-015	-3.92107e-015	-8.95867e-015	-2.28384e-015	-5.02632e-015	3.26477e-015	3.7484e-015	6.68331e-015	8.66429e-015	9.46318e-015	7.50563e-015	6.95102e-015	-6.7264e-015	-7.56246e-015	-9.31395e-015	1.77173e-015	6.36839e-015	7.37558e-015	6.14329e-015	1.77429e-014	1.04328e-014	5.03331e-015	1.21448e-014
6.42349e-015	8.29412e-015	4.37468e-015	-3.84379e-015	-9.07448e-015	-2.25763e-015	-5.00423e-015	3.5341e-015	3.93946e-015	6.86972e-015	9.13681e-015	9.57528e-015	8.10334e-015	7.50735e-015	-6.7783e-015	-7.2371e-015	-9.05867e-015	1.81159e-015	6.34199e-015	7.4533e-015	6.30879e-015	1.75418e-014	1.03386e-014	5.14973e-015	1.19464e-014
6.38268e-015	8.81776e-015	4.75332e-015	-3.76669e-015	-9.16116e-015	-2.22292e-015	-4.985e-015	3.82437e-015	4.15744e-015	7.04244e-015	9.61773e-015	9.68904e-015	8.70586e-015	8.06909e-015	-6.81194e-015	-6.89186e-015	-8.7551e-015	1.85775e-015	6.29538e-015	7.51403e-015	6.49312e-015	1.73162e-014	1.02392e-014	5.24947e-015	1.17224e-014
6.3392e-015	9.31033e-015	5.12636e-015	-3.69037e-015	-9.21865e-015	-2.17923e-015	-4.96929e-015	4.13253e-015	4.39973e-015	7.20025e-015	1.01026e-014	9.80147e-015	9.30818e-015	8.63178e-015	-6.82641e-015	-6.52949e-015	-8.40382e-015	1.90899e-015	6.22851e-015	7.55516e-015	6.695e-015	1.70662e-014	1.01342e-014	5.33152e-015	1.14738e-014
6.29568e-015	9.76908e-015	5.49278e-015	-3.61582e-015	-9.24739e-015	-2.12693e-015	-4.95796e-015	4.4554e-015	4.66283e-015	7.34249e-015	1.05869e-014	9.91033e-015	9.90595e-015	9.19051e-015	-6.82099e-015	-6.15287e-015	-8.0066e-015	1.9638e-015	6.14174e-015	7.57447e-015	6.91193e-015	1.6792e-014	1.00239e-014	5.39595e-015	1.12014e-014
6.2545e-015	1.01913e-014	5.85143e-015	-3.54386e-015	-9.24718e-015	-2.06723e-015	-4.95058e-015	4.7894e-015	4.94373e-015	7.46849e-015	1.10667e-014	1.00136e-014	1.04947e-014	9.74065e-015	-6.79531e-015	-5.76517e-015	-7.56527e-015	2.022e-015	6.03492e-015	7.57016e-015	7.14173e-015	1.64944e-014	9.90805e-015	5.44278e-015	1.09061e-014
6.21838e-015	1.05744e-014	6.20107e-015	-3.4747e-015	-9.21833e-015	-2.0007e-015	-4.94696e-015	5.13013e-015	5.23884e-015	7.5778e-015	1.15381e-014	1.01094e-014	1.10705e-014	1.02776e-014	-6.74945e-015	-5.36867e-015	-7.08229e-015	2.08211e-015	5.90807e-015	7.54056e-015	7.38222e-015	1.6174e-014	9.78611e-015	5.47146e-015	1.0589e-014
6.18969e-015	1.09168e-014	6.54007e-015	-3.40855e-015	-9.16142e-015	-1.92749e-015	-4.94719e-015	5.47483e-015	5.54511e-015	7.67021e-015	1.19978e-014	1.01957e-014	1.16291e-014	1.07969e-014	-6.68357e-015	-4.96633e-015	-6.56074e-015	2.14306e-015	5.7621e-015	7.4846e-015	7.63158e-015	1.58322e-014	9.65787e-015	5.48215e-015	1.02522e-014
6.1709e-015	1.12164e-014	6.86733e-015	-3.34572e-015	-9.07813e-015	-1.84804e-015	-4.95103e-015	5.81995e-015	5.85904e-015	7.7454e-015	1.2442e-014	1.027e-014	1.21674e-014	1.12936e-014	-6.59799e-015	-4.56107e-015	-6.00332e-015	2.20341e-015	5.5968e-015	7.40139e-015	7.88799e-015	1.54698e-014	9.52361e-015	5.47535e-015	9.89734e-015
6.16433e-015	1.14719e-014	7.18174e-015	-3.28645e-015	-8.96839e-015	-1.76263e-015	-4.95758e-015	6.16175e-015	6.17807e-015	7.80392e-015	1.28669e-014	1.033e-014	1.26816e-014	1.17643e-014	-6.49278e-015	-4.15544e-015	-5.41351e-015	2.26229e-015	5.41249e-015	7.29e-015	8.14913e-015	1.50883e-014	9.38312e-015	5.45126e-015	9.52635e-015
6.17181e-015	1.16825e-014	7.48182e-015	-3.23072e-015	-8.8332e-015	-1.67189e-015	-4.96648e-015	6.49712e-015	6.49912e-015	7.84615e-015	1.32697e-014	1.03729e-014	1.31688e-014	1.22054e-014	-6.36845e-015	-3.75179e-015	-4.79497e-015	2.31876e-015	5.21042e-015	7.14981e-015	8.41199e-015	1.4689e-014	9.23626e-015	5.41046e-015	9.14106e-015
6.19543e-015	1.18478e-014	7.76625e-015	-3.17882e-015	-8.67399e-015	-1.57612e-015	-4.97674e-015	6.82267e-015	6.81866e-015	7.87255e-015	1.36476e-014	1.03969e-014	1.36268e-014	1.26133e-014	-6.22617e-015	-3.35211e-015	-4.15203e-015	2.37122e-015	4.99191e-015	6.98137e-015	8.67416e-015	1.42731e-014	9.08309e-015	5.35338e-015	8.74367e-015
6.23652e-015	1.19674e-014	8.03384e-015	-3.12988e-015	-8.4927e-015	-1.47599e-015	-4.9878e-015	7.13561e-015	7.13373e-015	7.88381e-015	1.39983e-014	1.04001e-014	1.40529e-014	1.29852e-014	-6.06688e-015	-2.95838e-015	-3.48908e-015	2.41874e-015	4.7573e-015	6.7854e-015	8.93376e-015	1.38418e-014	8.92454e-015	5.28117e-015	8.33654e-015
6.29547e-015	1.20413e-014	8.28342e-015	-3.08373e-015	-8.29054e-015	-1.37263e-015	-4.99827e-015	7.43298e-015	7.44148e-015	7.88031e-015	1.43191e-014	1.03812e-014	1.44451e-014	1.33186e-014	-5.89206e-015	-2.57304e-015	-2.81077e-015	2.45999e-015	4.50778e-015	6.56289e-015	9.18822e-015	1.3396e-014	8.76082e-015	5.19496e-015	7.92139e-015
6.37327e-015	1.20708e-014	8.51425e-015	-3.04056e-015	-8.0689e-015	-1.26677e-015	-5.00725e-015	7.71169e-015	7.73893e-015	7.86273e-015	1.46079e-014	1.03382e-014	1.4802e-014	1.3611e-014	-5.70316e-015	-2.19779e-015	-2.12202e-015	2.49436e-015	4.24506e-015	6.31446e-015	9.43464e-015	1.29372e-014	8.59246e-015	5.09566e-015	7.50043e-015
6.47061e-015	1.20563e-014	8.72548e-015	-3.00045e-015	-7.82875e-015	-1.15921e-015	-5.01313e-015	7.9688e-015	8.02347e-015	7.83176e-015	1.48624e-014	1.02695e-014	1.51224e-014	1.3861e-014	-5.50136e-015	-1.83394e-015	-1.42755e-015	2.52123e-015	3.97116e-015	6.04109e-015	9.67084e-015	1.24675e-014	8.42004e-015	4.98406e-015	7.07645e-015
6.58779e-015	1.19993e-014	8.91608e-015	-2.96311e-015	-7.57179e-015	-1.051e-015	-5.01529e-015	8.2024e-015	8.29302e-015	7.78773e-015	1.50817e-014	1.01741e-014	1.54054e-014	1.40673e-014	-5.28889e-015	-1.48275e-015	-7.31992e-016	2.54006e-015	3.68686e-015	5.74444e-015	9.89519e-015	1.19889e-014	8.24403e-015	4.86184e-015	6.65216e-015
6.72475e-015	1.19018e-014	9.08527e-015	-2.92909e-015	-7.29974e-015	-9.42878e-016	-5.01236e-015	8.41003e-015	8.54518e-015	7.73072e-015	1.52638e-014	1.00506e-014	1.56506e-014	1.42294e-014	-5.06752e-015	-1.14528e-015	-4.04253e-017	2.55023e-015	3.39304e-015	5.42751e-015	1.01058e-014	1.15033e-014	8.06564e-015	4.73017e-015	6.22987e-015
6.88091e-015	1.17654e-014	9.23249e-015	-2.89811e-015	-7.01498e-015	-8.36197e-016	-5.00343e-015	8.59038e-015	8.77772e-015	7.66164e-015	1.54081e-014	9.89858e-015	1.58577e-014	1.43463e-014	-4.83882e-015	-8.22279e-016	6.42135e-016	2.55098e-015	3.09134e-015	5.09161e-015	1.03004e-014	1.10117e-014	7.88604e-015	4.58961e-015	5.81176e-015
7.05522e-015	1.1593e-014	9.35713e-015	-2.87024e-015	-6.71906e-015	-7.31813e-016	-4.98681e-015	8.74157e-015	8.98898e-015	7.58109e-015	1.55134e-014	9.71827e-015	1.60262e-014	1.4418e-014	-4.60504e-015	-5.14282e-016	1.31097e-015	2.54145e-015	2.78314e-015	4.73833e-015	1.0477e-014	1.05159e-014	7.70594e-015	4.44136e-015	5.40051e-015
7.24598e-015	1.13872e-014	9.45885e-015	-2.84512e-015	-6.41397e-015	-6.30933e-016	-4.9621e-015	8.86135e-015	9.17675e-015	7.49005e-015	1.55792e-014	9.50903e-015	1.6156e-014	1.44447e-014	-4.36748e-015	-2.21472e-016	1.96174e-015	2.52111e-015	2.46933e-015	4.37071e-015	1.06341e-014	1.00172e-014	7.52586e-015	4.28644e-015	4.99811e-015
7.45184e-015	1.11509e-014	9.537e-015	-2.82302e-015	-6.10214e-015	-5.34107e-016	-4.92829e-015	8.94907e-015	9.33885e-015	7.38882e-015	1.5605e-014	9.27101e-015	1.62479e-014	1.44275e-014	-4.12785e-015	5.60923e-017	2.58923e-015	2.49001e-015	2.15051e-015	3.99088e-015	1.07709e-014	9.51618e-015	7.34663e-015	4.12565e-015	4.60662e-015
7.67111e-015	1.08868e-014	9.59208e-015	-2.80425e-015	-5.7854e-015	-4.42466e-016	-4.8847e-015	9.00389e-015	9.47363e-015	7.2773e-015	1.55902e-014	9.00448e-015	1.63026e-014	1.43674e-014	-3.88801e-015	3.1829e-016	3.18818e-015	2.44744e-015	1.82776e-015	3.60116e-015	1.08856e-014	9.0148e-015	7.16862e-015	3.9598e-015	4.2286e-015
7.90208e-015	1.05987e-014	9.62385e-015	-2.78859e-015	-5.46569e-015	-3.57296e-016	-4.83153e-015	9.02494e-015	9.57981e-015	7.15579e-015	1.55348e-014	8.71004e-015	1.63212e-014	1.42649e-014	-3.65037e-015	5.65186e-016	3.75463e-015	2.3928e-015	1.50165e-015	3.20445e-015	1.0977e-014	8.51412e-015	6.99253e-015	3.78988e-015	3.86541e-015
8.14189e-015	1.02902e-014	9.63205e-015	-2.77577e-015	-5.14439e-015	-2.7976e-016	-4.76862e-015	9.01178e-015	9.65518e-015	7.02452e-015	1.54383e-014	8.38896e-015	1.63049e-014	1.41222e-014	-3.41567e-015	7.9741e-016	4.28455e-015	2.3262e-015	1.17378e-015	2.80306e-015	1.10444e-014	8.01532e-015	6.8197e-015	3.61733e-015	3.51916e-015
8.38729e-015	9.9653e-015	9.6174e-015	-2.7651e-015	-4.82365e-015	-2.10763e-016	-4.69572e-015	8.96423e-015	9.69863e-015	6.88363e-015	1.53016e-014	8.04281e-015	1.62541e-014	1.39414e-014	-3.18543e-015	1.01556e-015	4.77416e-015	2.24763e-015	8.45129e-016	2.39924e-015	1.1086e-014	7.51959e-015	6.65112e-015	3.44293e-015	3.19089e-015
8.63595e-015	9.62737e-015	9.57976e-015	-2.75722e-015	-4.50507e-015	-1.50663e-016	-4.61292e-015	8.88146e-015	9.70927e-015	6.73276e-015	1.51247e-014	7.67323e-015	1.61699e-014	1.3725e-014	-2.96098e-015	1.21998e-015	5.22007e-015	2.15729e-015	5.17006e-016	1.99585e-015	1.11013e-014	7.02766e-015	6.48793e-015	3.26764e-015	2.88199e-015
8.88456e-015	9.27986e-015	9.52016e-015	-2.75157e-015	-4.1901e-015	-9.99817e-017	-4.52136e-015	8.76345e-015	9.6854e-015	6.57236e-015	1.49083e-014	7.28147e-015	1.60535e-014	1.34749e-014	-2.74363e-015	1.41108e-015	5.61938e-015	2.05499e-015	1.89568e-016	1.59553e-015	1.10895e-014	6.54135e-015	6.33147e-015	3.0917e-015	2.5941e-015
9.12981e-015	8.92702e-015	9.43866e-015	-2.74848e-015	-3.88039e-015	-5.99836e-017	-4.4221e-015	8.61068e-015	9.62609e-015	6.40196e-015	1.46526e-014	6.86979e-015	1.59061e-014	1.31936e-014	-2.53414e-015	1.58896e-015	5.96911e-015	1.94065e-015	-1.35916e-016	1.20052e-015	1.10497e-014	6.06133e-015	6.18245e-015	2.91558e-015	2.32804e-015
9.36842e-015	8.57252e-015	9.33632e-015	-2.74876e-015	-3.57808e-015	-3.14477e-017	-4.31542e-015	8.42356e-015	9.53062e-015	6.22096e-015	1.43583e-014	6.44013e-015	1.57294e-014	1.28834e-014	-2.33329e-015	1.7546e-015	6.2667e-015	1.8146e-015	-4.58565e-016	8.12465e-016	1.09818e-014	5.58861e-015	6.04162e-015	2.74024e-015	2.08458e-015
9.59698e-015	8.21959e-015	9.21396e-015	-2.75192e-015	-3.28475e-015	-1.54316e-017	-4.2035e-015	8.20305e-015	9.39891e-015	6.02885e-015	1.40271e-014	5.99499e-015	1.55243e-014	1.25471e-014	-2.14184e-015	1.90895e-015	6.51046e-015	1.67717e-015	-7.77188e-016	4.33372e-016	1.0885e-014	5.12415e-015	5.90984e-015	2.56678e-015	1.86444e-015
9.81241e-015	7.87162e-015	9.07195e-015	-2.75833e-015	-3.00166e-015	-1.23309e-017	-4.08745e-015	7.95021e-015	9.23074e-015	5.82556e-015	1.36594e-014	5.53627e-015	1.52919e-014	1.21877e-014	-1.95982e-015	2.053e-015	6.69916e-015	1.5289e-015	-1.09098e-015	6.4726e-017	1.0759e-014	4.66896e-015	5.78764e-015	2.3962e-015	1.66805e-015
1.00119e-014	7.53233e-015	8.91105e-015	-2.76804e-015	-2.7306e-015	-2.21049e-017	-3.96851e-015	7.66615e-015	9.02526e-015	5.61051e-015	1.32559e-014	5.06673e-015	1.50335e-014	1.18079e-014	-1.78726e-015	2.18735e-015	6.83074e-015	1.36941e-015	-1.40003e-015	-2.9227e-016	1.06039e-014	4.22365e-015	5.6756e-015	2.22929e-015	1.49572e-015
1.01918e-014	7.20498e-015	8.73281e-015	-2.78134e-015	-2.47273e-015	-4.51927e-017	-3.84859e-015	7.35221e-015	8.78223e-015	5.38293e-015	1.28176e-014	4.58942e-015	1.47501e-014	1.14105e-014	-1.62514e-015	2.31216e-015	6.90515e-015	1.19923e-015	-1.70392e-015	-6.36061e-016	1.04191e-014	3.78845e-015	5.5742e-015	2.06726e-015	1.34756e-015
1.03486e-014	6.89198e-015	8.53868e-015	-2.79887e-015	-2.2285e-015	-8.17633e-017	-3.72963e-015	7.00954e-015	8.50206e-015	5.14229e-015	1.23454e-014	4.1067e-015	1.44428e-014	1.0998e-014	-1.47345e-015	2.42794e-015	6.92243e-015	1.01917e-015	-2.00149e-015	-9.64935e-016	1.02046e-014	3.3644e-015	5.4837e-015	1.9102e-015	1.22429e-015
1.04801e-014	6.59623e-015	8.32946e-015	-2.82163e-015	-1.99884e-015	-1.3238e-016	-3.6137e-015	6.63903e-015	8.18485e-015	4.88845e-015	1.18408e-014	3.6216e-015	1.41117e-014	1.05724e-014	-1.33166e-015	2.53489e-015	6.88325e-015	8.29346e-016	-2.29145e-015	-1.2785e-015	9.96051e-015	2.95218e-015	5.40449e-015	1.75886e-015	1.12629e-015
1.05834e-014	6.3201e-015	8.10667e-015	-2.84967e-015	-1.78479e-015	-1.96847e-016	-3.50238e-015	6.24252e-015	7.83132e-015	4.62066e-015	1.13055e-014	3.13682e-015	1.37574e-014	1.01365e-014	-1.19934e-015	2.63308e-015	6.78857e-015	6.30859e-016	-2.57372e-015	-1.57594e-015	9.68676e-015	2.55253e-015	5.33629e-015	1.61395e-015	1.05273e-015
1.06559e-014	6.06536e-015	7.87123e-015	-2.88241e-015	-1.58726e-015	-2.74154e-016	-3.39781e-015	5.82176e-015	7.44199e-015	4.33864e-015	1.07402e-014	2.65595e-015	1.33804e-014	9.69205e-015	-1.07592e-015	2.72261e-015	6.63926e-015	4.2414e-016	-2.84793e-015	-1.8566e-015	9.38369e-015	2.16614e-015	5.27888e-015	1.47684e-015	1.00348e-015
1.06952e-014	5.83442e-015	7.62433e-015	-2.92024e-015	-1.4063e-015	-3.64389e-016	-3.30167e-015	5.37854e-015	7.01745e-015	4.04279e-015	1.01468e-014	2.18137e-015	1.29809e-014	9.241e-015	-9.61044e-016	2.80355e-015	6.43699e-015	2.09683e-016	-3.11266e-015	-2.12058e-015	9.05182e-015	1.79355e-015	5.23301e-015	1.3488e-015	9.77647e-016
1.06991e-014	5.62869e-015	7.36719e-015	-2.96318e-015	-1.2428e-015	-4.67004e-016	-3.21522e-015	4.91482e-015	6.55917e-015	3.73311e-015	9.5272e-015	1.71579e-015	1.25591e-014	8.78482e-015	-8.53721e-016	2.87549e-015	6.18407e-015	-1.18833e-017	-3.36684e-015	-2.36763e-015	8.69149e-015	1.43521e-015	5.19854e-015	1.23014e-015	9.75059e-016
1.06655e-014	5.44959e-015	7.10092e-015	-3.0109e-015	-1.09669e-015	-5.80296e-016	-3.1402e-015	4.43316e-015	6.06876e-015	3.40947e-015	8.88324e-015	1.26161e-015	1.21156e-014	8.32544e-015	-7.52355e-016	2.9383e-015	5.88264e-015	-2.39912e-016	-3.60916e-015	-2.59776e-015	8.30361e-015	1.09117e-015	5.17539e-015	1.12255e-015	9.95411e-016
1.05933e-014	5.29799e-015	6.82632e-015	-3.06384e-015	-9.68232e-016	-7.03151e-016	-3.0782e-015	3.93594e-015	5.54762e-015	3.07302e-015	8.21758e-015	8.21026e-016	1.16505e-014	7.86469e-015	-6.56154e-016	2.99164e-015	5.53541e-015	-4.73345e-016	-3.84028e-015	-2.81107e-015	7.8888e-015	7.62404e-016	5.16317e-015	1.02672e-015	1.03803e-015
1.04818e-014	5.17417e-015	6.54498e-015	-3.12141e-015	-8.57191e-016	-8.34263e-016	-3.03031e-015	3.42625e-015	4.99808e-015	2.72365e-015	7.53229e-015	3.97178e-016	1.11642e-014	7.40368e-015	-5.64111e-016	3.03544e-015	5.14616e-015	-7.11074e-016	-4.05889e-015	-3.00807e-015	7.44762e-015	4.49784e-016	5.1614e-015	9.43546e-016	1.10193e-015
1.03302e-014	5.07862e-015	6.2585e-015	-3.18308e-015	-7.63188e-016	-9.72665e-016	-2.99769e-015	2.90742e-015	4.42296e-015	2.36181e-015	6.83052e-015	-7.55072e-018	1.06572e-014	6.9434e-015	-4.75221e-016	3.06943e-015	4.71862e-015	-9.52e-016	-4.26451e-015	-3.18925e-015	6.9814e-015	1.53475e-016	5.16951e-015	8.74767e-016	1.1868e-015
1.0138e-014	5.01022e-015	5.96767e-015	-3.24891e-015	-6.86056e-016	-1.11689e-015	-2.98127e-015	2.38243e-015	3.82519e-015	1.98863e-015	6.11526e-015	-3.91569e-016	1.01296e-014	6.48456e-015	-3.88183e-016	3.09256e-015	4.25611e-015	-1.19474e-015	-4.45685e-015	-3.3549e-015	6.49153e-015	-1.26006e-016	5.18722e-015	8.21663e-016	1.29151e-015
9.90485e-015	4.96894e-015	5.67396e-015	-3.31819e-015	-6.24954e-016	-1.26553e-015	-2.98162e-015	1.85421e-015	3.20798e-015	1.60494e-015	5.38904e-015	-7.53532e-016	9.58157e-015	6.02736e-015	-3.02003e-016	3.10442e-015	3.7624e-015	-1.43815e-015	-4.63548e-015	-3.50531e-015	5.97975e-015	-3.8848e-016	5.21403e-015	7.85694e-016	1.41524e-015
9.63072e-015	4.95437e-015	5.378e-015	-3.39053e-015	-5.79345e-016	-1.41699e-015	-2.99916e-015	1.32577e-015	2.57445e-015	1.21233e-015	4.65451e-015	-1.09171e-015	9.01337e-015	5.57289e-015	-2.15645e-016	3.10432e-015	3.24178e-015	-1.68101e-015	-4.79963e-015	-3.64072e-015	5.44751e-015	-6.33439e-016	5.24871e-015	7.67827e-016	1.55745e-015
9.31628e-015	4.96551e-015	5.08089e-015	-3.46532e-015	-5.48316e-016	-1.56998e-015	-3.03408e-015	8.00718e-016	1.92764e-015	8.12211e-016	3.91431e-015	-1.40411e-015	8.42567e-015	5.12154e-015	-1.2779e-016	3.09195e-015	2.6982e-015	-1.92233e-015	-4.94858e-015	-3.76222e-015	4.89688e-015	-8.5988e-016	5.29033e-015	7.68796e-016	1.71715e-015
8.96324e-015	5.00086e-015	4.78311e-015	-3.54175e-015	-5.31371e-016	-1.72265e-015	-3.08644e-015	2.82253e-016	1.27074e-015	4.06282e-016	3.17117e-015	-1.68987e-015	7.81826e-015	4.67318e-015	-3.70438e-017	3.06596e-015	2.13629e-015	-2.1604e-015	-5.08168e-015	-3.87079e-015	4.32946e-015	-1.06799e-015	5.33806e-015	7.89453e-016	1.89388e-015
8.5732e-015	5.05917e-015	4.48567e-015	-3.61901e-015	-5.27292e-016	-1.87364e-015	-3.15509e-015	-2.26511e-016	6.07766e-016	-3.48175e-018	2.42883e-015	-1.94786e-015	7.19184e-015	4.22859e-015	5.69186e-017	3.02593e-015	1.56052e-015	-2.39443e-015	-5.19901e-015	-3.96732e-015	3.74721e-015	-1.2577e-015	5.39089e-015	8.30754e-016	2.08657e-015
8.14767e-015	5.13922e-015	4.19003e-015	-3.69649e-015	-5.35162e-016	-2.0198e-015	-3.23889e-015	-7.21783e-016	-5.67696e-017	-4.14997e-016	1.6911e-015	-2.17796e-015	6.54738e-015	3.78749e-015	1.54668e-016	2.97196e-015	9.75686e-016	-2.62336e-015	-5.30056e-015	-4.05248e-015	3.15279e-015	-1.42804e-015	5.44768e-015	8.94621e-016	2.29429e-015
7.68897e-015	5.23884e-015	3.89816e-015	-3.77334e-015	-5.53568e-016	-2.15939e-015	-3.33677e-015	-1.20018e-015	-7.18973e-016	-8.26318e-016	9.61313e-016	-2.37959e-015	5.88577e-015	3.35006e-015	2.56979e-016	2.90364e-015	3.86227e-016	-2.8458e-015	-5.3863e-015	-4.12672e-015	2.54898e-015	-1.57878e-015	5.50712e-015	9.81622e-016	2.51614e-015
7.19946e-015	5.35587e-015	3.61032e-015	-3.84809e-015	-5.81295e-016	-2.29111e-015	-3.44762e-015	-1.65835e-015	-1.37397e-015	-1.23473e-015	2.42939e-016	-2.55237e-015	5.20841e-015	2.91639e-015	3.6449e-016	2.82032e-015	-2.03138e-016	-3.06042e-015	-5.4563e-015	-4.19019e-015	1.93853e-015	-1.70946e-015	5.56887e-015	1.09229e-015	2.75121e-015
6.68215e-015	5.48778e-015	3.32753e-015	-3.91932e-015	-6.17129e-016	-2.41341e-015	-3.56994e-015	-2.09346e-015	-2.01787e-015	-1.63761e-015	-4.6041e-016	-2.6962e-015	4.5168e-015	2.48627e-015	4.776e-016	2.72143e-015	-7.88705e-016	-3.26581e-015	-5.51011e-015	-4.24395e-015	1.32309e-015	-1.81961e-015	5.63214e-015	1.22763e-015	2.99848e-015
6.14043e-015	5.63248e-015	3.05035e-015	-3.98606e-015	-6.60189e-016	-2.52454e-015	-3.70148e-015	-2.50182e-015	-2.64645e-015	-2.03234e-015	-1.14521e-015	-2.81178e-015	3.8126e-015	2.05973e-015	5.96559e-016	2.60712e-015	-1.36624e-015	-3.46122e-015	-5.54734e-015	-4.28752e-015	7.0574e-016	-1.90932e-015	5.69521e-015	1.38841e-015	3.25722e-015
5.57761e-015	5.78745e-015	2.77974e-015	-4.04691e-015	-7.08187e-016	-2.62202e-015	-3.83911e-015	-2.88065e-015	-3.25534e-015	-2.41684e-015	-1.80781e-015	-2.89944e-015	3.09794e-015	1.63716e-015	7.21757e-016	2.47749e-015	-1.93089e-015	-3.64525e-015	-5.56885e-015	-4.32169e-015	8.99246e-017	-1.97861e-015	5.75762e-015	1.57506e-015	3.52679e-015
4.99718e-015	5.94984e-015	2.51682e-015	-4.10087e-015	-7.59627e-016	-2.70479e-015	-3.98051e-015	-3.2266e-015	-3.84044e-015	-2.78874e-015	-2.44513e-015	-2.95963e-015	2.37531e-015	1.21857e-015	8.53828e-016	2.33295e-015	-2.47841e-015	-3.81658e-015	-5.57506e-015	-4.34683e-015	-5.21714e-016	-2.02808e-015	5.81817e-015	1.7881e-015	3.80592e-015
4.40283e-015	6.11696e-015	2.26246e-015	-4.14639e-015	-8.12886e-016	-2.7714e-015	-4.12284e-015	-3.53685e-015	-4.39807e-015	-3.14496e-015	-3.05413e-015	-2.99341e-015	1.64679e-015	8.04005e-016	9.92754e-016	2.17388e-015	-3.0054e-015	-3.97423e-015	-5.56677e-015	-4.36366e-015	-1.12585e-015	-2.05699e-015	5.87662e-015	2.02745e-015	4.09409e-015
3.79857e-015	6.28668e-015	2.01718e-015	-4.18241e-015	-8.6641e-016	-2.82039e-015	-4.2639e-015	-3.80824e-015	-4.92387e-015	-3.48348e-015	-3.6316e-015	-3.00204e-015	9.14695e-016	3.93345e-016	1.13789e-015	2.00087e-015	-3.50866e-015	-4.11759e-015	-5.54478e-015	-4.37209e-015	-1.71913e-015	-2.06591e-015	5.93208e-015	2.29289e-015	4.39011e-015
3.18826e-015	6.45654e-015	1.78183e-015	-4.20762e-015	-9.1863e-016	-2.85136e-015	-4.40116e-015	-4.03831e-015	-5.41426e-015	-3.80224e-015	-4.17492e-015	-2.98679e-015	1.82138e-016	-1.28948e-017	1.28854e-015	1.8146e-015	-3.98416e-015	-4.24564e-015	-5.50999e-015	-4.37223e-015	-2.29797e-015	-2.05516e-015	5.98357e-015	2.58388e-015	4.69239e-015
2.57566e-015	6.62371e-015	1.55748e-015	-4.22082e-015	-9.68438e-016	-2.86282e-015	-4.53126e-015	-4.22502e-015	-5.86536e-015	-4.09912e-015	-4.68144e-015	-2.94892e-015	-5.47862e-016	-4.14414e-016	1.4441e-015	1.61647e-015	-4.42863e-015	-4.35762e-015	-5.46325e-015	-4.36427e-015	-2.85943e-015	-2.02508e-015	6.03105e-015	2.89965e-015	5.00016e-015
1.96422e-015	6.78601e-015	1.34436e-015	-4.22107e-015	-1.0143e-015	-2.85484e-015	-4.651e-015	-4.36739e-015	-6.27421e-015	-4.37259e-015	-5.14915e-015	-2.89e-015	-1.27282e-015	-8.10708e-016	1.60365e-015	1.40704e-015	-4.83975e-015	-4.45321e-015	-5.40553e-015	-4.34783e-015	-3.40029e-015	-1.97661e-015	6.07389e-015	3.23974e-015	5.31285e-015
1.35771e-015	6.94092e-015	1.14266e-015	-4.20703e-015	-1.05518e-015	-2.8264e-015	-4.75743e-015	-4.46434e-015	-6.63844e-015	-4.62144e-015	-5.57605e-015	-2.81168e-015	-1.98917e-015	-1.20135e-015	1.76605e-015	1.18731e-015	-5.21501e-015	-4.53209e-015	-5.33799e-015	-4.323e-015	-3.91732e-015	-1.91114e-015	6.11115e-015	3.60333e-015	5.62869e-015
7.60136e-016	7.08635e-015	9.5321e-016	-4.17761e-015	-1.0898e-015	-2.77778e-015	-4.84809e-015	-4.5142e-015	-6.95641e-015	-4.84365e-015	-5.96079e-015	-2.71638e-015	-2.69359e-015	-1.58598e-015	1.93005e-015	9.59203e-016	-5.55207e-015	-4.59427e-015	-5.2627e-015	-4.29018e-015	-4.40708e-015	-1.82928e-015	6.14302e-015	3.9888e-015	5.94624e-015
1.75669e-016	7.21994e-015	7.75957e-016	-4.13224e-015	-1.11686e-015	-2.70922e-015	-4.92053e-015	-4.51654e-015	-7.2257e-015	-5.03776e-015	-6.30173e-015	-2.60657e-015	-3.38252e-015	-1.96378e-015	2.09469e-015	7.24328e-016	-5.84965e-015	-4.63931e-015	-5.18096e-015	-4.24921e-015	-4.86601e-015	-1.73244e-015	6.16879e-015	4.39492e-015	6.2644e-015
-3.92297e-016	7.3395e-015	6.1135e-016	-4.06996e-015	-1.135e-015	-2.62099e-015	-4.97243e-015	-4.47116e-015	-7.44457e-015	-5.20295e-015	-6.59795e-015	-2.48398e-015	-4.05312e-015	-2.33425e-015	2.25893e-015	4.84138e-016	-6.10603e-015	-4.66683e-015	-5.09413e-015	-4.20057e-015	-5.29182e-015	-1.62177e-015	6.18805e-015	4.81941e-015	6.58156e-015
-9.39694e-016	7.44297e-015	4.59214e-016	-3.98973e-015	-1.14327e-015	-2.51325e-015	-5.00127e-015	-4.37862e-015	-7.61166e-015	-5.33861e-015	-6.84876e-015	-2.35054e-015	-4.70176e-015	-2.69661e-015	2.42196e-015	2.40336e-016	-6.32027e-015	-4.6772e-015	-5.00389e-015	-4.14494e-015	-5.68157e-015	-1.4985e-015	6.20129e-015	5.26029e-015	6.89609e-015
-1.46404e-015	7.52838e-015	3.19949e-016	-3.89127e-015	-1.14053e-015	-2.38717e-015	-5.00529e-015	-4.24019e-015	-7.72736e-015	-5.44484e-015	-7.0544e-015	-2.20846e-015	-5.32537e-015	-3.04972e-015	2.58216e-015	-5.56233e-018	-6.49128e-015	-4.67117e-015	-4.91143e-015	-4.08224e-015	-6.03287e-015	-1.36452e-015	6.20805e-015	5.7154e-015	7.20684e-015
-1.96207e-015	7.59458e-015	1.93676e-016	-3.77464e-015	-1.12582e-015	-2.24451e-015	-4.98309e-015	-4.05746e-015	-7.79226e-015	-5.52201e-015	-7.21556e-015	-2.06045e-015	-5.92118e-015	-3.39225e-015	2.73799e-015	-2.51059e-016	-6.61969e-015	-4.64975e-015	-4.81849e-015	-4.01273e-015	-6.34451e-015	-1.22123e-015	6.20778e-015	6.1826e-015	7.51161e-015
-2.43092e-015	7.64039e-015	8.04675e-017	-3.63962e-015	-1.0988e-015	-2.0871e-015	-4.93322e-015	-3.83242e-015	-7.80683e-015	-5.57036e-015	-7.33281e-015	-1.90907e-015	-6.48631e-015	-3.72349e-015	2.8877e-015	-4.93739e-016	-6.70561e-015	-4.61375e-015	-4.72707e-015	-3.93732e-015	-6.6149e-015	-1.07104e-015	6.20061e-015	6.65951e-015	7.80883e-015
-2.86824e-015	7.66455e-015	-2.04253e-017	-3.48571e-015	-1.05967e-015	-1.91615e-015	-4.85495e-015	-3.56766e-015	-7.77193e-015	-5.5907e-015	-7.4081e-015	-1.75649e-015	-7.01923e-015	-4.04268e-015	3.02972e-015	-7.31854e-016	-6.74879e-015	-4.56361e-015	-4.63843e-015	-3.85626e-015	-6.84231e-015	-9.16186e-016	6.18649e-015	7.14353e-015	8.09688e-015
-3.27182e-015	7.66602e-015	-1.08959e-016	-3.31296e-015	-1.00796e-015	-1.73379e-015	-4.74765e-015	-3.26611e-015	-7.69076e-015	-5.58447e-015	-7.44335e-015	-1.6045e-015	-7.51743e-015	-4.34869e-015	3.16256e-015	-9.63252e-016	-6.75017e-015	-4.50068e-015	-4.55385e-015	-3.77014e-015	-7.02559e-015	-7.58713e-016	6.16641e-015	7.63144e-015	8.37391e-015
-3.64024e-015	7.64357e-015	-1.85799e-016	-3.12204e-015	-9.43077e-016	-1.54172e-015	-4.61091e-015	-2.93152e-015	-7.56513e-015	-5.55261e-015	-7.44065e-015	-1.45514e-015	-7.97841e-015	-4.64066e-015	3.28441e-015	-1.18568e-015	-6.71058e-015	-4.42618e-015	-4.47545e-015	-3.68011e-015	-7.16462e-015	-6.00548e-016	6.14055e-015	8.12027e-015	8.63786e-015
-3.97264e-015	7.59671e-015	-2.52151e-016	-2.9139e-015	-8.64945e-016	-1.34163e-015	-4.44519e-015	-2.56771e-015	-7.39822e-015	-5.4967e-015	-7.40271e-015	-1.3098e-015	-8.40087e-015	-4.91783e-015	3.39389e-015	-1.39706e-015	-6.6312e-015	-4.34173e-015	-4.40517e-015	-3.58648e-015	-7.25948e-015	-4.44064e-016	6.10909e-015	8.6072e-015	8.88701e-015
-4.26765e-015	7.52524e-015	-3.08548e-016	-2.68953e-015	-7.73506e-016	-1.13666e-015	-4.25114e-015	-2.17883e-015	-7.19327e-015	-5.41867e-015	-7.33251e-015	-1.17074e-015	-8.78352e-015	-5.17907e-015	3.48968e-015	-1.59537e-015	-6.51433e-015	-4.2488e-015	-4.34356e-015	-3.4906e-015	-7.31032e-015	-2.91827e-016	6.07207e-015	9.08886e-015	9.11959e-015
-4.52474e-015	7.42868e-015	-3.56083e-016	-2.44982e-015	-6.68793e-016	-9.29191e-016	-4.03027e-015	-1.77052e-015	-6.95439e-015	-5.32109e-015	-7.23376e-015	-1.03932e-015	-9.12569e-015	-5.42392e-015	3.57038e-015	-1.77932e-015	-6.36106e-015	-4.14921e-015	-4.29208e-015	-3.394e-015	-7.31753e-015	-1.45328e-016	6.03041e-015	9.56177e-015	9.33339e-015
-4.74379e-015	7.30694e-015	-3.952e-016	-2.19601e-015	-5.51008e-016	-7.22005e-016	-3.78363e-015	-1.3482e-015	-6.68555e-015	-5.20694e-015	-7.11067e-015	-9.17778e-016	-9.4272e-015	-5.65185e-015	3.63431e-015	-1.94742e-015	-6.17359e-015	-4.0438e-015	-4.2517e-015	-3.29798e-015	-7.28238e-015	-8.0718e-018	5.98433e-015	1.0023e-014	9.52632e-015
-4.92515e-015	7.16e-015	-4.2761e-016	-1.92904e-015	-4.2025e-016	-5.17567e-016	-3.51253e-015	-9.16898e-016	-6.39154e-015	-5.07896e-015	-6.96707e-015	-8.07541e-016	-9.6879e-015	-5.86232e-015	3.6808e-015	-2.09772e-015	-5.95413e-015	-3.93481e-015	-4.22364e-015	-3.20386e-015	-7.20672e-015	1.17941e-016	5.93394e-015	1.04694e-014	9.69666e-015
-5.06929e-015	6.98788e-015	-4.54639e-016	-1.65051e-015	-2.76915e-016	-3.18815e-016	-3.21893e-015	-4.82902e-016	-6.07744e-015	-4.93956e-015	-6.80732e-015	-7.09685e-016	-9.90857e-015	-6.05456e-015	3.7091e-015	-2.22831e-015	-5.70537e-015	-3.82398e-015	-4.20922e-015	-3.11252e-015	-7.09248e-015	2.30994e-016	5.87886e-015	1.08977e-014	9.8433e-015
-5.17752e-015	6.79078e-015	-4.78583e-016	-1.362e-015	-1.21653e-016	-1.28109e-016	-2.90519e-015	-5.23377e-017	-5.74862e-015	-4.79105e-015	-6.63614e-015	-6.25554e-016	-1.00907e-014	-6.22831e-015	3.71799e-015	-2.33811e-015	-5.42983e-015	-3.71353e-015	-4.20884e-015	-3.02535e-015	-6.94226e-015	3.28635e-016	5.81958e-015	1.13049e-014	9.96376e-015
-5.25113e-015	6.56923e-015	-5.00764e-016	-1.0655e-015	4.46464e-017	5.20118e-017	-2.57442e-015	3.69181e-016	-5.40975e-015	-4.63711e-015	-6.45817e-015	-5.57011e-016	-1.02359e-014	-6.3843e-015	3.70691e-015	-2.42672e-015	-5.13069e-015	-3.60525e-015	-4.22335e-015	-2.94494e-015	-6.75922e-015	4.08325e-016	5.75664e-015	1.16886e-014	1.00562e-014
-5.29189e-015	6.32362e-015	-5.23229e-016	-7.62514e-016	2.21805e-016	2.1862e-016	-2.22987e-015	7.75553e-016	-5.06623e-015	-4.4809e-015	-6.27843e-015	-5.05122e-016	-1.03461e-014	-6.52232e-015	3.67556e-015	-2.49326e-015	-4.81127e-015	-3.50092e-015	-4.25313e-015	-2.8723e-015	-6.54704e-015	4.6822e-016	5.68988e-015	1.20456e-014	1.01193e-014
-5.30143e-015	6.05421e-015	-5.481e-016	-4.55383e-016	4.08672e-016	3.69043e-016	-1.87424e-015	1.16006e-015	-4.72444e-015	-4.3251e-015	-6.10272e-015	-4.71164e-016	-1.04235e-014	-6.64259e-015	3.62391e-015	-2.53698e-015	-4.47415e-015	-3.40199e-015	-4.29834e-015	-2.8083e-015	-6.30971e-015	5.06507e-016	5.61933e-015	1.23724e-014	1.01519e-014
-5.28238e-015	5.76163e-015	-5.77087e-016	-1.46361e-016	6.04814e-016	5.01543e-016	-1.51068e-015	1.51685e-015	-4.38931e-015	-4.17267e-015	-5.93589e-015	-4.56069e-016	-1.04709e-014	-6.74568e-015	3.55152e-015	-2.55781e-015	-4.12228e-015	-3.31024e-015	-4.35858e-015	-2.7543e-015	-6.05057e-015	5.22299e-016	5.54483e-015	1.26662e-014	1.01524e-014
-5.23716e-015	5.44751e-015	-6.1247e-016	1.62571e-016	8.08629e-016	6.1404e-016	-1.14204e-015	1.83999e-015	-4.06578e-015	-4.02551e-015	-5.78324e-015	-4.59901e-016	-1.04916e-014	-6.83277e-015	3.45865e-015	-2.55573e-015	-3.75919e-015	-3.2274e-015	-4.43303e-015	-2.71166e-015	-5.77401e-015	5.14086e-016	5.46641e-015	1.29252e-014	1.01197e-014
-5.16928e-015	5.11299e-015	-6.56729e-016	4.6907e-016	1.01939e-015	7.04668e-016	-7.71675e-016	2.12298e-015	-3.75928e-015	-3.88745e-015	-5.64911e-015	-4.8244e-016	-1.04888e-014	-6.90446e-015	3.34606e-015	-2.53026e-015	-3.38752e-015	-3.15467e-015	-4.52094e-015	-2.68194e-015	-5.48432e-015	4.80788e-016	5.38425e-015	1.3147e-014	1.00529e-014
-5.0819e-015	4.7589e-015	-7.1236e-016	7.7126e-016	1.23596e-015	7.71861e-016	-4.02945e-016	2.36148e-015	-3.47418e-015	-3.76061e-015	-5.53691e-015	-5.24685e-016	-1.04666e-014	-6.96165e-015	3.21388e-015	-2.48224e-015	-3.0099e-015	-3.09344e-015	-4.62153e-015	-2.66637e-015	-5.1865e-015	4.21947e-016	5.29823e-015	1.33293e-014	9.95147e-015
-4.97884e-015	4.38673e-015	-7.81263e-016	1.06694e-015	1.45724e-015	8.14874e-016	-3.87464e-017	2.55079e-015	-3.21446e-015	-3.64745e-015	-5.45056e-015	-5.86784e-016	-1.04291e-014	-7.00572e-015	3.06348e-015	-2.41165e-015	-2.62955e-015	-3.04422e-015	-4.73419e-015	-2.66539e-015	-4.88513e-015	3.37162e-016	5.20824e-015	1.34704e-014	9.81493e-015
-4.86349e-015	3.9972e-015	-8.65425e-016	1.35411e-015	1.68254e-015	8.33283e-016	3.17699e-016	2.68598e-015	-2.98413e-015	-3.55015e-015	-5.39426e-015	-6.68584e-016	-1.038e-014	-7.03804e-015	2.89591e-015	-2.31911e-015	-2.24901e-015	-3.00824e-015	-4.85767e-015	-2.68039e-015	-4.58468e-015	2.26107e-016	5.11481e-015	1.35693e-014	9.64272e-015
-4.73914e-015	3.59147e-015	-9.67057e-016	1.63107e-015	1.91078e-015	8.26302e-016	6.63445e-016	2.7638e-015	-2.78696e-015	-3.46983e-015	-5.37166e-015	-7.70104e-016	-1.03242e-014	-7.05967e-015	2.71265e-015	-2.20591e-015	-1.87096e-015	-2.98615e-015	-4.99029e-015	-2.71141e-015	-4.28985e-015	8.83233e-017	5.01712e-015	1.36246e-014	9.43446e-015
-4.60943e-015	3.17081e-015	-1.08818e-015	1.89605e-015	2.1413e-015	7.93986e-016	9.96032e-016	2.78035e-015	-2.62567e-015	-3.40855e-015	-5.38539e-015	-8.91229e-016	-1.02663e-014	-7.07203e-015	2.51514e-015	-2.0735e-015	-1.49822e-015	-2.97854e-015	-5.13114e-015	-2.75844e-015	-4.00527e-015	-7.57189e-017	4.91544e-015	1.3635e-014	9.19064e-015
-4.47786e-015	2.73547e-015	-1.2313e-015	2.14719e-015	2.37271e-015	7.37217e-016	1.31305e-015	2.73379e-015	-2.503e-015	-3.36753e-015	-5.43835e-015	-1.0313e-015	-1.02102e-014	-7.07712e-015	2.30476e-015	-1.92275e-015	-1.13286e-015	-2.98548e-015	-5.27876e-015	-2.82135e-015	-3.73561e-015	-2.65062e-016	4.80928e-015	1.35998e-014	8.91164e-015
-4.34804e-015	2.2874e-015	-1.3979e-015	2.38327e-015	2.60394e-015	6.57334e-016	1.61219e-015	2.62305e-015	-2.42097e-015	-3.34772e-015	-5.53174e-015	-1.18897e-015	-1.01607e-014	-7.07673e-015	2.08345e-015	-1.75469e-015	-7.77105e-016	-3.00728e-015	-5.43132e-015	-2.90106e-015	-3.48531e-015	-4.78859e-016	4.69869e-015	1.35185e-014	8.5981e-015
-4.22388e-015	1.82796e-015	-1.58956e-015	2.60301e-015	2.83397e-015	5.55595e-016	1.89196e-015	2.44727e-015	-2.38127e-015	-3.34936e-015	-5.66715e-015	-1.36316e-015	-1.01219e-014	-7.07229e-015	1.85344e-015	-1.57072e-015	-4.33522e-016	-3.04344e-015	-5.58659e-015	-2.9973e-015	-3.25763e-015	-7.1557e-016	4.58325e-015	1.33908e-014	8.25065e-015
-4.10894e-015	1.35831e-015	-1.80786e-015	2.80545e-015	3.06213e-015	4.33704e-016	2.15033e-015	2.20595e-015	-2.3842e-015	-3.3727e-015	-5.84585e-015	-1.55321e-015	-1.00979e-014	-7.06541e-015	1.61758e-015	-1.37304e-015	-1.03706e-016	-3.09344e-015	-5.74321e-015	-3.10927e-015	-3.05595e-015	-9.73587e-016	4.46239e-015	1.32162e-014	7.87076e-015
-4.00677e-015	8.79243e-016	-2.05393e-015	2.98935e-015	3.28764e-015	2.93091e-016	2.38604e-015	1.89985e-015	-2.43004e-015	-3.41749e-015	-6.06806e-015	-1.75842e-015	-1.0092e-014	-7.057e-015	1.3778e-015	-1.16359e-015	2.10482e-016	-3.15634e-015	-5.89898e-015	-3.2357e-015	-2.88369e-015	-1.25106e-015	4.33598e-015	1.29958e-014	7.45988e-015
-3.92062e-015	3.91965e-016	-2.32859e-015	3.15372e-015	3.51014e-015	1.36519e-016	2.5988e-015	1.53029e-015	-2.51811e-015	-3.48336e-015	-6.33305e-015	-1.97785e-015	-1.01075e-014	-7.04859e-015	1.13635e-015	-9.43212e-016	5.07926e-016	-3.23177e-015	-6.05146e-015	-3.37487e-015	-2.7442e-015	-1.54563e-015	4.2033e-015	1.27297e-014	7.01949e-015
-3.8531e-015	-1.02151e-016	-2.63209e-015	3.29768e-015	3.72818e-015	-3.30102e-017	2.78813e-015	1.0992e-015	-2.64688e-015	-3.56932e-015	-6.63975e-015	-2.20988e-015	-1.01473e-014	-7.0416e-015	8.95605e-016	-7.14428e-016	7.87608e-016	-3.31877e-015	-6.19802e-015	-3.52516e-015	-2.6396e-015	-1.85505e-015	4.0634e-015	1.24193e-014	6.5511e-015
-3.80722e-015	-6.01961e-016	-2.96509e-015	3.4215e-015	3.94153e-015	-2.13032e-016	2.95397e-015	6.10283e-016	-2.81451e-015	-3.6743e-015	-6.98639e-015	-2.45282e-015	-1.02134e-014	-7.03724e-015	6.58841e-016	-4.79499e-016	1.04896e-015	-3.41534e-015	-6.33641e-015	-3.68486e-015	-2.57198e-015	-2.17678e-015	3.91635e-015	1.20657e-014	6.05661e-015
-3.78453e-015	-1.1062e-015	-3.32756e-015	3.52599e-015	4.15007e-015	-3.99849e-016	3.09681e-015	6.72243e-017	-3.01835e-015	-3.79689e-015	-7.37074e-015	-2.70563e-015	-1.03076e-014	-7.03722e-015	4.28446e-016	-2.39302e-016	1.29094e-015	-3.52024e-015	-6.46515e-015	-3.85148e-015	-2.54241e-015	-2.50762e-015	3.76207e-015	1.16703e-014	5.53831e-015
-3.78689e-015	-1.61324e-015	-3.71895e-015	3.61099e-015	4.35253e-015	-5.89435e-016	3.21731e-015	-5.25334e-016	-3.25578e-015	-3.93523e-015	-7.78925e-015	-2.96712e-015	-1.04314e-014	-7.04293e-015	2.07097e-016	4.82881e-018	1.51216e-015	-3.63093e-015	-6.58213e-015	-4.02279e-015	-2.55172e-015	-2.84463e-015	3.60072e-015	1.12354e-014	4.99847e-015
-3.816e-015	-2.12235e-015	-4.13841e-015	3.67751e-015	4.54869e-015	-7.77732e-016	3.31699e-015	-1.16157e-015	-3.52337e-015	-4.08827e-015	-8.23869e-015	-3.23547e-015	-1.05855e-014	-7.05503e-015	-2.88074e-018	2.5107e-016	1.71293e-015	-3.74611e-015	-6.68659e-015	-4.19663e-015	-2.59986e-015	-3.18471e-015	3.43217e-015	1.07626e-014	4.43924e-015
-3.87283e-015	-2.63255e-015	-4.58465e-015	3.72559e-015	4.73842e-015	-9.6045e-016	3.39677e-015	-1.83584e-015	-3.8172e-015	-4.25367e-015	-8.71548e-015	-3.50942e-015	-1.07703e-014	-7.0745e-015	-1.98614e-016	4.97224e-016	1.89379e-015	-3.86387e-015	-6.77686e-015	-4.37074e-015	-2.68615e-015	-3.52438e-015	3.25599e-015	1.02538e-014	3.86289e-015
-3.95833e-015	-3.14228e-015	-5.05651e-015	3.75578e-015	4.92109e-015	-1.13388e-015	3.45807e-015	-2.54224e-015	-4.13243e-015	-4.42887e-015	-9.21598e-015	-3.78718e-015	-1.09852e-014	-7.10175e-015	-3.77927e-016	7.41372e-016	2.05494e-015	-3.98202e-015	-6.85105e-015	-4.54178e-015	-2.81005e-015	-3.86042e-015	3.07204e-015	9.71178e-015	3.2725e-015
-4.07331e-015	-3.65017e-015	-5.55227e-015	3.76935e-015	5.09694e-015	-1.29442e-015	3.50245e-015	-3.27463e-015	-4.46447e-015	-4.61233e-015	-9.73497e-015	-4.06763e-015	-1.12288e-014	-7.13755e-015	-5.38069e-016	9.82459e-016	2.19686e-015	-4.09878e-015	-6.90741e-015	-4.70692e-015	-2.96975e-015	-4.1897e-015	2.88e-015	9.13855e-015	2.67061e-015
-4.21759e-015	-4.15492e-015	-6.06958e-015	3.7673e-015	5.2658e-015	-1.43766e-015	3.53205e-015	-4.02471e-015	-4.80886e-015	-4.80155e-015	-1.02675e-014	-4.34906e-015	-1.14997e-014	-7.18124e-015	-6.76526e-016	1.21918e-015	2.32015e-015	-4.21196e-015	-6.94372e-015	-4.86296e-015	-3.16397e-015	-4.50933e-015	2.67945e-015	8.53679e-015	2.05981e-015
-4.39065e-015	-4.65543e-015	-6.60573e-015	3.7511e-015	5.42728e-015	-1.56082e-015	3.54977e-015	-4.78465e-015	-5.16038e-015	-4.9942e-015	-1.08074e-014	-4.6293e-015	-1.17951e-014	-7.23301e-015	-7.92123e-016	1.45033e-015	2.42584e-015	-4.31917e-015	-6.9594e-015	-5.00716e-015	-3.39018e-015	-4.8156e-015	2.47084e-015	7.90965e-015	1.44344e-015
-4.59185e-015	-5.15046e-015	-7.15805e-015	3.72246e-015	5.58092e-015	-1.65982e-015	3.55768e-015	-5.54668e-015	-5.51357e-015	-5.1877e-015	-1.13498e-014	-4.90686e-015	-1.2112e-014	-7.29284e-015	-8.82719e-016	1.67414e-015	2.51472e-015	-4.41794e-015	-6.95464e-015	-5.13702e-015	-3.64581e-015	-5.1057e-015	2.25455e-015	7.26043e-015	8.24189e-016
-4.81954e-015	-5.63885e-015	-7.72336e-015	3.68344e-015	5.72673e-015	-1.73119e-015	3.5584e-015	-6.30226e-015	-5.86354e-015	-5.3794e-015	-1.18888e-014	-5.18085e-015	-1.24469e-014	-7.36035e-015	-9.46534e-016	1.88976e-015	2.58772e-015	-4.50629e-015	-6.92862e-015	-5.24991e-015	-3.92757e-015	-5.37686e-015	2.03093e-015	6.59178e-015	2.04917e-016
-5.07277e-015	-6.11961e-015	-8.29817e-015	3.63519e-015	5.86468e-015	-1.77142e-015	3.55398e-015	-7.04326e-015	-6.20433e-015	-5.56674e-015	-1.24183e-014	-5.44944e-015	-1.27958e-014	-7.43502e-015	-9.82869e-016	2.09663e-015	2.64591e-015	-4.58253e-015	-6.87997e-015	-5.34309e-015	-4.23172e-015	-5.62691e-015	1.79948e-015	5.90734e-015	-4.11627e-016
-5.34971e-015	-6.59124e-015	-8.8789e-015	3.57929e-015	5.99504e-015	-1.77778e-015	3.54731e-015	-7.7614e-015	-6.53058e-015	-5.74713e-015	-1.29322e-014	-5.71123e-015	-1.31542e-014	-7.51589e-015	-9.9073e-016	2.29405e-015	2.69108e-015	-4.64469e-015	-6.80922e-015	-5.41395e-015	-4.55445e-015	-5.85281e-015	1.56072e-015	5.21011e-015	-1.02284e-015
-5.64796e-015	-7.05193e-015	-9.46118e-015	3.5177e-015	6.11841e-015	-1.74895e-015	3.54058e-015	-8.44906e-015	-6.8374e-015	-5.91796e-015	-1.3425e-014	-5.96447e-015	-1.35172e-014	-7.60244e-015	-9.69164e-016	2.48136e-015	2.72493e-015	-4.69032e-015	-6.71595e-015	-5.46033e-015	-4.89045e-015	-6.05288e-015	1.31551e-015	4.50327e-015	-1.62594e-015
-5.965e-015	-7.50114e-015	-1.00412e-014	3.45212e-015	6.23458e-015	-1.68293e-015	3.53593e-015	-9.09937e-015	-7.11987e-015	-6.07745e-015	-1.3891e-014	-6.208e-015	-1.38803e-014	-7.69301e-015	-9.17752e-016	2.65806e-015	2.74914e-015	-4.71809e-015	-6.59892e-015	-5.47955e-015	-5.23591e-015	-6.22555e-015	1.06407e-015	3.79029e-015	-2.21844e-015
-6.29871e-015	-7.93815e-015	-1.06154e-014	3.38469e-015	6.34376e-015	-1.57842e-015	3.53559e-015	-9.70476e-015	-7.37311e-015	-6.22427e-015	-1.4325e-014	-6.44085e-015	-1.42385e-014	-7.78622e-015	-8.36655e-016	2.82358e-015	2.7653e-015	-4.72666e-015	-6.45902e-015	-5.46998e-015	-5.58622e-015	-6.36872e-015	8.06957e-016	3.07449e-015	-2.79785e-015
-6.64556e-015	-8.36087e-015	-1.11795e-014	3.31666e-015	6.44577e-015	-1.43473e-015	3.54113e-015	-1.02586e-014	-7.59307e-015	-6.35667e-015	-1.4722e-014	-6.66183e-015	-1.45862e-014	-7.88099e-015	-7.26263e-016	2.97728e-015	2.77576e-015	-4.71455e-015	-6.29754e-015	-5.4302e-015	-5.93646e-015	-6.48151e-015	5.44226e-016	2.35856e-015	-3.36109e-015
-7.00236e-015	-8.76857e-015	-1.17286e-014	3.24984e-015	6.54086e-015	-1.25197e-015	3.55431e-015	-1.0755e-014	-7.77574e-015	-6.47319e-015	-1.50773e-014	-6.87009e-015	-1.49176e-014	-7.97635e-015	-5.87317e-016	3.11913e-015	2.78277e-015	-4.6801e-015	-6.11567e-015	-5.35896e-015	-6.28229e-015	-6.56241e-015	2.76689e-016	1.64594e-015	-3.90612e-015
-7.36615e-015	-9.16109e-015	-1.22586e-014	3.18582e-015	6.62907e-015	-1.03028e-015	3.57674e-015	-1.11888e-014	-7.91826e-015	-6.57235e-015	-1.53863e-014	-7.06518e-015	-1.52268e-014	-8.07071e-015	-4.20824e-016	3.24907e-015	2.7875e-015	-4.62214e-015	-5.91407e-015	-5.25475e-015	-6.61889e-015	-6.6109e-015	5.09219e-018	9.39644e-016	-4.43094e-015
-7.73368e-015	-9.5369e-015	-1.27653e-014	3.12574e-015	6.71047e-015	-7.71242e-016	3.60979e-015	-1.15547e-014	-8.01773e-015	-6.65321e-015	-1.56461e-014	-7.24648e-015	-1.55089e-014	-8.16251e-015	-2.28009e-016	3.36714e-015	2.79182e-015	-4.54057e-015	-5.6935e-015	-5.11699e-015	-6.94301e-015	-6.62801e-015	-2.7021e-016	2.41903e-016	-4.93373e-015
-8.10173e-015	-9.89447e-015	-1.32448e-014	3.07094e-015	6.78526e-015	-4.76256e-016	3.6542e-015	-1.18489e-014	-8.07145e-015	-6.71515e-015	-1.58534e-014	-7.41361e-015	-1.57588e-014	-8.25042e-015	-1.04728e-017	3.47368e-015	2.79728e-015	-4.43463e-015	-5.45568e-015	-4.94571e-015	-7.2499e-015	-6.61325e-015	-5.4832e-016	-4.44379e-016	-5.41339e-015
-8.46726e-015	-1.02328e-014	-1.36931e-014	3.02249e-015	6.85347e-015	-1.47523e-016	3.71023e-015	-1.20684e-014	-8.0786e-015	-6.75782e-015	-1.60056e-014	-7.56616e-015	-1.59718e-014	-8.33375e-015	2.29988e-016	3.56903e-015	2.80574e-015	-4.3041e-015	-5.20167e-015	-4.74076e-015	-7.53576e-015	-6.56771e-015	-8.2834e-016	-1.11645e-015	-5.86779e-015
-8.82706e-015	-1.05507e-014	-1.41061e-014	2.98077e-015	6.91506e-015	2.11958e-016	3.77895e-015	-1.22116e-014	-8.03936e-015	-6.78066e-015	-1.61002e-014	-7.70342e-015	-1.61435e-014	-8.41097e-015	4.91716e-016	3.65332e-015	2.81867e-015	-4.14902e-015	-4.93267e-015	-4.50283e-015	-7.79686e-015	-6.49266e-015	-1.11014e-015	-1.77136e-015	-6.29599e-015
-9.17821e-015	-1.08476e-014	-1.44809e-014	2.94702e-015	6.9705e-015	5.98564e-016	3.85972e-015	-1.22768e-014	-7.95363e-015	-6.78232e-015	-1.61358e-014	-7.82555e-015	-1.62699e-014	-8.48096e-015	7.71765e-016	3.72699e-015	2.83838e-015	-3.96944e-015	-4.65002e-015	-4.23311e-015	-8.03003e-015	-6.38935e-015	-1.39282e-015	-2.40684e-015	-6.69647e-015
-9.51758e-015	-1.11229e-014	-1.48152e-014	2.92168e-015	7.01983e-015	1.00856e-015	3.9523e-015	-1.22635e-014	-7.8221e-015	-6.76352e-015	-1.61116e-014	-7.93237e-015	-1.63482e-014	-8.54287e-015	1.067e-015	3.79092e-015	2.8661e-015	-3.76612e-015	-4.3552e-015	-3.93267e-015	-8.23273e-015	-6.25906e-015	-1.67606e-015	-3.02122e-015	-7.06837e-015
-9.84202e-015	-1.13758e-014	-1.51059e-014	2.90537e-015	7.06343e-015	1.4381e-015	4.05635e-015	-1.21716e-014	-7.64584e-015	-6.72499e-015	-1.60281e-014	-8.02385e-015	-1.6375e-014	-8.59559e-015	1.37513e-015	3.84593e-015	2.90292e-015	-3.53917e-015	-4.05054e-015	-3.6033e-015	-8.40317e-015	-6.10453e-015	-1.95976e-015	-3.6116e-015	-7.41076e-015
-1.01497e-014	-1.16066e-014	-1.53503e-014	2.89846e-015	7.10166e-015	1.88266e-015	4.17126e-015	-1.20027e-014	-7.42626e-015	-6.66644e-015	-1.58861e-014	-8.10026e-015	-1.63477e-014	-8.63834e-015	1.69344e-015	3.89272e-015	2.94982e-015	-3.28971e-015	-3.73744e-015	-3.24645e-015	-8.53906e-015	-5.9274e-015	-2.24292e-015	-4.17605e-015	-7.72328e-015
-1.0438e-014	-1.18136e-014	-1.55468e-014	2.90093e-015	7.13478e-015	2.33692e-015	4.29607e-015	-1.17598e-014	-7.16568e-015	-6.58854e-015	-1.56865e-014	-8.16159e-015	-1.62647e-014	-8.6713e-015	2.01891e-015	3.9321e-015	3.00873e-015	-3.01877e-015	-3.41754e-015	-2.86438e-015	-8.63867e-015	-5.73035e-015	-2.52559e-015	-4.71347e-015	-8.00593e-015
-1.07048e-014	-1.19965e-014	-1.56946e-014	2.91311e-015	7.16309e-015	2.79584e-015	4.42935e-015	-1.14466e-014	-6.86698e-015	-6.49263e-015	-1.54315e-014	-8.20772e-015	-1.61251e-014	-8.69419e-015	2.34845e-015	3.9646e-015	3.0803e-015	-2.72716e-015	-3.09232e-015	-2.46037e-015	-8.70111e-015	-5.51639e-015	-2.80737e-015	-5.22244e-015	-8.25809e-015
-1.09484e-014	-1.21555e-014	-1.57922e-014	2.93437e-015	7.18632e-015	3.25434e-015	4.5699e-015	-1.1067e-014	-6.53461e-015	-6.37936e-015	-1.51233e-014	-8.23885e-015	-1.59288e-014	-8.70672e-015	2.67858e-015	3.99096e-015	3.16489e-015	-2.41642e-015	-2.76365e-015	-2.03714e-015	-8.72666e-015	-5.28894e-015	-3.0885e-015	-5.7019e-015	-8.4802e-015
-1.11675e-014	-1.22907e-014	-1.58394e-014	2.96424e-015	7.20441e-015	3.70654e-015	4.71559e-015	-1.0626e-014	-6.17216e-015	-6.24989e-015	-1.47656e-014	-8.25609e-015	-1.56763e-014	-8.70871e-015	3.00643e-015	4.0123e-015	3.26352e-015	-2.08854e-015	-2.43318e-015	-1.59794e-015	-8.71521e-015	-5.05143e-015	-3.3677e-015	-6.15089e-015	-8.67254e-015
-1.13615e-014	-1.24026e-014	-1.58358e-014	3.00169e-015	7.2174e-015	4.14727e-015	4.86404e-015	-1.01296e-014	-5.7843e-015	-6.10531e-015	-1.43623e-014	-8.26028e-015	-1.53696e-014	-8.70087e-015	3.32902e-015	4.02904e-015	3.37635e-015	-1.74556e-015	-2.10246e-015	-1.1456e-015	-8.66718e-015	-4.8066e-015	-3.64508e-015	-6.56893e-015	-8.83536e-015
-1.15297e-014	-1.24911e-014	-1.57824e-014	3.04653e-015	7.22477e-015	4.5707e-015	5.01393e-015	-9.58392e-015	-5.37602e-015	-5.94637e-015	-1.39179e-014	-8.25201e-015	-1.50103e-014	-8.6833e-015	3.64313e-015	4.04249e-015	3.50284e-015	-1.38903e-015	-1.77289e-015	-6.83423e-016	-8.58406e-015	-4.55737e-015	-3.92095e-015	-6.95619e-015	-8.9691e-015
-1.16723e-014	-1.25565e-014	-1.568e-014	3.09735e-015	7.22657e-015	4.9718e-015	5.16324e-015	-8.99576e-015	-4.95245e-015	-5.77404e-015	-1.34369e-014	-8.23202e-015	-1.46013e-014	-8.65678e-015	3.94515e-015	4.05312e-015	3.64383e-015	-1.02088e-015	-1.44623e-015	-2.15538e-016	-8.46711e-015	-4.30664e-015	-4.1948e-015	-7.31257e-015	-9.07441e-015
-1.17891e-014	-1.26001e-014	-1.55298e-014	3.15316e-015	7.22273e-015	5.346e-015	5.30976e-015	-8.37202e-015	-4.5188e-015	-5.58939e-015	-1.29242e-014	-8.20135e-015	-1.41463e-014	-8.62199e-015	4.23198e-015	4.06179e-015	3.79935e-015	-6.42514e-016	-1.12355e-015	2.54204e-016	-8.31854e-015	-4.05829e-015	-4.46632e-015	-7.63773e-015	-9.15215e-015
-1.18808e-014	-1.2622e-014	-1.53341e-014	3.21341e-015	7.21376e-015	5.68818e-015	5.45182e-015	-7.72036e-015	-4.08042e-015	-5.39306e-015	-1.2385e-014	-8.16066e-015	-1.36489e-014	-8.58042e-015	4.50154e-015	4.06901e-015	3.96902e-015	-2.56538e-016	-8.05506e-016	7.22321e-016	-8.14075e-015	-3.81516e-015	-4.73592e-015	-7.93196e-015	-9.20369e-015
-1.19476e-014	-1.26237e-014	-1.50952e-014	3.27706e-015	7.19959e-015	5.99419e-015	5.58755e-015	-7.04842e-015	-3.64317e-015	-5.18624e-015	-1.18251e-014	-8.11055e-015	-1.31138e-014	-8.53345e-015	4.75096e-015	4.07601e-015	4.1522e-015	1.35022e-016	-4.93789e-016	1.18557e-015	-7.93658e-015	-3.57996e-015	-5.00416e-015	-8.19589e-015	-9.22957e-015
-1.19907e-014	-1.26059e-014	-1.48152e-014	3.34301e-015	7.18039e-015	6.26064e-015	5.71535e-015	-6.36396e-015	-3.21278e-015	-4.97014e-015	-1.12504e-014	-8.052e-015	-1.25462e-014	-8.48184e-015	4.97846e-015	4.08344e-015	4.34825e-015	5.30449e-016	-1.89032e-016	1.64015e-015	-7.7089e-015	-3.35559e-015	-5.27059e-015	-8.43064e-015	-9.23128e-015
-1.20115e-014	-1.25695e-014	-1.4497e-014	3.41018e-015	7.15593e-015	6.48393e-015	5.83375e-015	-5.67463e-015	-2.79424e-015	-4.74533e-015	-1.0666e-014	-7.98564e-015	-1.19523e-014	-8.42651e-015	5.18255e-015	4.09209e-015	4.55586e-015	9.28202e-016	1.08176e-016	2.08316e-015	-7.46149e-015	-3.14469e-015	-5.535e-015	-8.63728e-015	-9.21106e-015
-1.20109e-014	-1.25161e-014	-1.41439e-014	3.478e-015	7.12554e-015	6.66159e-015	5.94114e-015	-4.98842e-015	-2.39269e-015	-4.51278e-015	-1.00777e-014	-7.91213e-015	-1.13382e-014	-8.36905e-015	5.36126e-015	4.10259e-015	4.77444e-015	1.32602e-015	3.97566e-016	2.51027e-015	-7.19797e-015	-2.95011e-015	-5.79751e-015	-8.81742e-015	-9.16992e-015
-1.19905e-014	-1.24472e-014	-1.37602e-014	3.54505e-015	7.08973e-015	6.79145e-015	6.03662e-015	-4.31293e-015	-2.01381e-015	-4.27369e-015	-9.49227e-015	-7.83207e-015	-1.07098e-014	-8.31092e-015	5.51286e-015	4.11565e-015	5.00318e-015	1.72159e-015	6.78945e-016	2.91828e-015	-6.92179e-015	-2.77446e-015	-6.05837e-015	-8.97277e-015	-9.10952e-015
-1.19521e-014	-1.23644e-014	-1.33493e-014	3.60959e-015	7.04876e-015	6.87188e-015	6.11956e-015	-3.65572e-015	-1.66282e-015	-4.02811e-015	-8.91506e-015	-7.74637e-015	-1.00742e-014	-8.25371e-015	5.63671e-015	4.13142e-015	5.24008e-015	2.1131e-015	9.51851e-016	3.30427e-015	-6.63692e-015	-2.61902e-015	-6.31838e-015	-9.10466e-015	-9.03261e-015
-1.18977e-014	-1.22695e-014	-1.29149e-014	3.67118e-015	7.00271e-015	6.90245e-015	6.18906e-015	-3.02368e-015	-1.34392e-015	-3.77694e-015	-8.35222e-015	-7.65552e-015	-9.43819e-015	-8.19893e-015	5.73179e-015	4.15044e-015	5.48365e-015	2.49953e-015	1.21563e-015	3.66508e-015	-6.34682e-015	-2.48563e-015	-6.57814e-015	-9.21454e-015	-8.94075e-015
-1.18291e-014	-1.21639e-014	-1.24613e-014	3.72901e-015	6.95103e-015	6.88348e-015	6.24447e-015	-2.42407e-015	-1.06115e-015	-3.521e-015	-7.80884e-015	-7.56054e-015	-8.8086e-015	-8.14816e-015	5.79799e-015	4.17323e-015	5.73284e-015	2.87906e-015	1.47044e-015	3.99855e-015	-6.05486e-015	-2.37571e-015	-6.83785e-015	-9.30455e-015	-8.83527e-015
-1.17489e-014	-1.20491e-014	-1.19922e-014	3.78262e-015	6.89419e-015	6.81491e-015	6.28584e-015	-1.86276e-015	-8.18277e-016	-3.26128e-015	-7.29015e-015	-7.46201e-015	-8.19194e-015	-8.10275e-015	5.83598e-015	4.2e-015	5.98605e-015	3.2496e-015	1.71622e-015	4.30269e-015	-5.76472e-015	-2.29034e-015	-7.09723e-015	-9.37636e-015	-8.71841e-015
-1.16589e-014	-1.1927e-014	-1.15118e-014	3.83131e-015	6.83181e-015	6.69833e-015	6.3133e-015	-1.34489e-015	-6.18064e-016	-2.99773e-015	-6.80004e-015	-7.36076e-015	-7.59492e-015	-8.06369e-015	5.84569e-015	4.2316e-015	6.24139e-015	3.61019e-015	1.95329e-015	4.57543e-015	-5.47972e-015	-2.2301e-015	-7.35649e-015	-9.43202e-015	-8.5919e-015
-1.15606e-014	-1.17992e-014	-1.10239e-014	3.87479e-015	6.7639e-015	6.53659e-015	6.32755e-015	-8.75681e-016	-4.63258e-016	-2.73049e-015	-6.34275e-015	-7.25707e-015	-7.02316e-015	-8.03208e-015	5.82784e-015	4.26809e-015	6.49687e-015	3.95939e-015	2.18251e-015	4.81482e-015	-5.20362e-015	-2.19564e-015	-7.61626e-015	-9.47276e-015	-8.45823e-015
-1.14557e-014	-1.16672e-014	-1.05322e-014	3.91281e-015	6.69099e-015	6.33269e-015	6.32935e-015	-4.59027e-016	-3.55251e-016	-2.46014e-015	-5.92178e-015	-7.15179e-015	-6.48206e-015	-8.00829e-015	5.78358e-015	4.30912e-015	6.75131e-015	4.29609e-015	2.40401e-015	5.01978e-015	-4.93906e-015	-2.18708e-015	-7.87676e-015	-9.50121e-015	-8.31975e-015
-1.13455e-014	-1.15331e-014	-1.00409e-014	3.9457e-015	6.61284e-015	6.08942e-015	6.31982e-015	-9.66145e-017	-2.94887e-016	-2.18687e-015	-5.53985e-015	-7.04495e-015	-5.97756e-015	-7.99336e-015	5.71427e-015	4.35469e-015	7.00274e-015	4.61913e-015	2.61849e-015	5.18901e-015	-4.68851e-015	-2.20413e-015	-8.13815e-015	-9.51942e-015	-8.178e-015
-1.12313e-014	-1.13986e-014	-9.55332e-015	3.97353e-015	6.52979e-015	5.81104e-015	6.30048e-015	2.09433e-016	-2.81964e-016	-1.91048e-015	-5.19882e-015	-6.93671e-015	-5.51364e-015	-7.98747e-015	5.62154e-015	4.40457e-015	7.2497e-015	4.92786e-015	2.82669e-015	5.32209e-015	-4.4546e-015	-2.24672e-015	-8.39945e-015	-9.5289e-015	-8.03569e-015
-1.11144e-014	-1.12642e-014	-9.07271e-015	3.99708e-015	6.44211e-015	5.50286e-015	6.27266e-015	4.56986e-016	-3.16148e-016	-1.63114e-015	-4.90054e-015	-6.82775e-015	-5.09413e-015	-7.99076e-015	5.5072e-015	4.45888e-015	7.49013e-015	5.22166e-015	3.02876e-015	5.41872e-015	-4.23971e-015	-2.31366e-015	-8.66142e-015	-9.53203e-015	-7.89435e-015
-1.09965e-014	-1.11308e-014	-8.60187e-015	4.0161e-015	6.34982e-015	5.16938e-015	6.23753e-015	6.46464e-016	-3.96426e-016	-1.34951e-015	-4.64616e-015	-6.71818e-015	-4.72267e-015	-8.00288e-015	5.37397e-015	4.51713e-015	7.72158e-015	5.49999e-015	3.2255e-015	5.47841e-015	-4.04464e-015	-2.4039e-015	-8.92374e-015	-9.53046e-015	-7.75664e-015
-1.08773e-014	-1.10001e-014	-8.14274e-015	4.03108e-015	6.25266e-015	4.8162e-015	6.1972e-015	7.7846e-016	-5.21102e-016	-1.06625e-015	-4.43622e-015	-6.60849e-015	-4.40181e-015	-8.02299e-015	5.22368e-015	4.57857e-015	7.94272e-015	5.76208e-015	3.41733e-015	5.50177e-015	-3.87009e-015	-2.51616e-015	-9.18594e-015	-9.52539e-015	-7.62404e-015
-1.07571e-014	-1.08731e-014	-7.69806e-015	4.04317e-015	6.15133e-015	4.44887e-015	6.15343e-015	8.5263e-016	-6.88294e-016	-7.81738e-016	-4.27014e-015	-6.49883e-015	-4.13361e-015	-8.05103e-015	5.05915e-015	4.64224e-015	8.15226e-015	6.00767e-015	3.60487e-015	5.48927e-015	-3.71729e-015	-2.64881e-015	-9.44805e-015	-9.51857e-015	-7.49876e-015
-1.06361e-014	-1.0751e-014	-7.26938e-015	4.05274e-015	6.0461e-015	4.07308e-015	6.10744e-015	8.71203e-016	-8.95439e-016	-4.96099e-016	-4.14741e-015	-6.38942e-015	-3.9186e-015	-8.08589e-015	4.88304e-015	4.70781e-015	8.34778e-015	6.2365e-015	3.78862e-015	5.44093e-015	-3.58691e-015	-2.79973e-015	-9.70903e-015	-9.51174e-015	-7.38278e-015
-1.05138e-014	-1.0634e-014	-6.85751e-015	4.06053e-015	5.93674e-015	3.69456e-015	6.06138e-015	8.36693e-016	-1.13966e-015	-2.10234e-016	-4.06683e-015	-6.2794e-015	-3.75727e-015	-8.12636e-015	4.69776e-015	4.77433e-015	8.52807e-015	6.448e-015	3.96887e-015	5.35817e-015	-3.47861e-015	-2.96758e-015	-9.96913e-015	-9.50588e-015	-7.27836e-015
-1.03903e-014	-1.05228e-014	-6.46421e-015	4.0669e-015	5.82363e-015	3.3188e-015	6.01648e-015	7.51647e-016	-1.41638e-015	7.55129e-017	-4.02647e-015	-6.16892e-015	-3.64943e-015	-8.17082e-015	4.50592e-015	4.84105e-015	8.69235e-015	6.64234e-015	4.14597e-015	5.24233e-015	-3.39162e-015	-3.15087e-015	-1.02275e-014	-9.50184e-015	-7.18743e-015
-1.02639e-014	-1.04178e-014	-6.08962e-015	4.07259e-015	5.70671e-015	2.9519e-015	5.97486e-015	6.20249e-016	-1.72161e-015	3.60018e-016	-4.02386e-015	-6.05856e-015	-3.59387e-015	-8.21717e-015	4.31078e-015	4.90709e-015	8.83868e-015	6.81862e-015	4.31981e-015	5.09477e-015	-3.32555e-015	-3.34763e-015	-1.04841e-014	-9.50109e-015	-7.11144e-015
-1.01341e-014	-1.03189e-014	-5.73446e-015	4.07862e-015	5.58637e-015	2.59994e-015	5.93777e-015	4.47102e-016	-2.0508e-015	6.42631e-016	-4.05542e-015	-5.94804e-015	-3.588e-015	-8.26387e-015	4.11428e-015	4.97149e-015	8.96556e-015	6.97737e-015	4.49113e-015	4.91636e-015	-3.27918e-015	-3.5557e-015	-1.0738e-014	-9.50434e-015	-7.05182e-015
-9.99953e-015	-1.02259e-014	-5.3984e-015	4.08544e-015	5.46236e-015	2.26832e-015	5.90666e-015	2.37243e-016	-2.39872e-015	9.22885e-016	-4.11738e-015	-5.83695e-015	-3.62874e-015	-8.30917e-015	3.91871e-015	5.03301e-015	9.07175e-015	7.11836e-015	4.6599e-015	4.70884e-015	-3.25119e-015	-3.77275e-015	-1.09887e-014	-9.5121e-015	-7.00985e-015
-9.85852e-015	-1.01386e-014	-5.08032e-015	4.09412e-015	5.33502e-015	1.96174e-015	5.8831e-015	-4.1031e-018	-2.7606e-015	1.19944e-015	-4.20646e-015	-5.72516e-015	-3.71269e-015	-8.35086e-015	3.72642e-015	5.09054e-015	9.156e-015	7.24161e-015	4.82613e-015	4.47387e-015	-3.24021e-015	-3.99703e-015	-1.12362e-014	-9.52413e-015	-6.98672e-015
-9.70945e-015	-1.00562e-014	-4.7795e-015	4.10532e-015	5.20491e-015	1.68484e-015	5.86783e-015	-2.72293e-016	-3.13113e-015	1.47104e-015	-4.31771e-015	-5.61245e-015	-3.83543e-015	-8.38643e-015	3.53993e-015	5.14292e-015	9.21786e-015	7.34727e-015	4.98878e-015	4.21352e-015	-3.2438e-015	-4.22691e-015	-1.14793e-014	-9.54069e-015	-6.98371e-015
-9.55023e-015	-9.97832e-015	-4.49458e-015	4.12003e-015	5.07165e-015	1.44145e-015	5.86133e-015	-5.61452e-016	-3.50486e-015	1.7366e-015	-4.44672e-015	-5.49883e-015	-3.99181e-015	-8.41334e-015	3.36179e-015	5.18885e-015	9.25755e-015	7.43469e-015	5.1469e-015	3.93036e-015	-3.25961e-015	-4.46112e-015	-1.17177e-014	-9.56174e-015	-7.00162e-015
-9.37891e-015	-9.90355e-015	-4.22405e-015	4.13865e-015	4.93524e-015	1.23519e-015	5.8647e-015	-8.65348e-016	-3.87546e-015	1.99457e-015	-4.5887e-015	-5.38429e-015	-4.17675e-015	-8.42964e-015	3.19328e-015	5.22661e-015	9.27386e-015	7.50359e-015	5.30029e-015	3.62632e-015	-3.28518e-015	-4.6975e-015	-1.19501e-014	-9.58688e-015	-7.04085e-015
-9.19333e-015	-9.83054e-015	-3.96588e-015	4.16194e-015	4.79596e-015	1.06735e-015	5.87815e-015	-1.17815e-015	-4.23761e-015	2.24361e-015	-4.73824e-015	-5.26851e-015	-4.38433e-015	-8.43181e-015	3.0361e-015	5.25492e-015	9.26602e-015	7.55426e-015	5.44856e-015	3.30375e-015	-3.31801e-015	-4.93469e-015	-1.21754e-014	-9.61586e-015	-7.10161e-015
-8.99148e-015	-9.75872e-015	-3.71816e-015	4.18976e-015	4.65405e-015	9.40703e-016	5.90144e-015	-1.49396e-015	-4.58576e-015	2.48195e-015	-4.89038e-015	-5.1512e-015	-4.60808e-015	-8.41743e-015	2.89156e-015	5.27275e-015	9.23424e-015	7.5865e-015	5.59058e-015	2.96455e-015	-3.35574e-015	-5.17071e-015	-1.23931e-014	-9.64795e-015	-7.18504e-015
-8.77104e-015	-9.68655e-015	-3.47769e-015	4.22303e-015	4.50966e-015	8.57351e-016	5.93425e-015	-1.80683e-015	-4.91481e-015	2.70777e-015	-5.04026e-015	-5.03202e-015	-4.84144e-015	-8.38414e-015	2.76067e-015	5.27899e-015	9.1778e-015	7.6003e-015	5.72582e-015	2.61152e-015	-3.39631e-015	-5.40438e-015	-1.26027e-014	-9.68255e-015	-7.29138e-015
-8.53001e-015	-9.61235e-015	-3.2424e-015	4.26193e-015	4.3628e-015	8.174e-016	5.97562e-015	-2.1118e-015	-5.22021e-015	2.91946e-015	-5.18223e-015	-4.91098e-015	-5.07765e-015	-8.32947e-015	2.64412e-015	5.27187e-015	9.09767e-015	7.59655e-015	5.85355e-015	2.24649e-015	-3.43716e-015	-5.63458e-015	-1.28035e-014	-9.71921e-015	-7.41989e-015
-8.26637e-015	-9.53401e-015	-3.01043e-015	4.30639e-015	4.21422e-015	8.20626e-016	6.02411e-015	-2.40392e-015	-5.49699e-015	3.11523e-015	-5.31151e-015	-4.78779e-015	-5.30932e-015	-8.25171e-015	2.54257e-015	5.25112e-015	8.99387e-015	7.57479e-015	5.97239e-015	1.87177e-015	-3.47571e-015	-5.86021e-015	-1.29947e-014	-9.75653e-015	-7.57035e-015
-7.97798e-015	-9.4496e-015	-2.77902e-015	4.3559e-015	4.06365e-015	8.66047e-016	6.07876e-015	-2.67836e-015	-5.74086e-015	3.29428e-015	-5.42332e-015	-4.6618e-015	-5.53024e-015	-8.14863e-015	2.45621e-015	5.21578e-015	8.86687e-015	7.53494e-015	6.0807e-015	1.48997e-015	-3.50909e-015	-6.0811e-015	-1.31759e-014	-9.7935e-015	-7.7423e-015
-7.663e-015	-9.35707e-015	-2.54573e-015	4.41006e-015	3.91056e-015	9.51329e-016	6.13814e-015	-2.93089e-015	-5.94794e-015	3.45479e-015	-5.51305e-015	-4.53349e-015	-5.73401e-015	-8.01847e-015	2.38464e-015	5.16571e-015	8.71649e-015	7.47714e-015	6.17705e-015	1.10383e-015	-3.53534e-015	-6.29711e-015	-1.33465e-014	-9.82858e-015	-7.93512e-015
-7.32065e-015	-9.25407e-015	-2.30838e-015	4.46823e-015	3.75539e-015	1.07447e-015	6.20073e-015	-3.15735e-015	-6.11508e-015	3.59522e-015	-5.57642e-015	-4.40322e-015	-5.91376e-015	-7.85928e-015	2.32794e-015	5.0997e-015	8.54313e-015	7.40112e-015	6.26051e-015	7.15454e-016	-3.55282e-015	-6.50795e-015	-1.35059e-014	-9.86073e-015	-8.14774e-015
-6.95009e-015	-9.13953e-015	-2.06493e-015	4.52971e-015	3.59847e-015	1.23275e-015	6.26372e-015	-3.35379e-015	-6.23942e-015	3.714e-015	-5.60969e-015	-4.27105e-015	-6.06326e-015	-7.67001e-015	2.28484e-015	5.01654e-015	8.34713e-015	7.30723e-015	6.32941e-015	3.26781e-016	-3.55968e-015	-6.71276e-015	-1.36537e-014	-9.88889e-015	-8.37883e-015
-6.55043e-015	-9.01176e-015	-1.81309e-015	4.59381e-015	3.43948e-015	1.42228e-015	6.32451e-015	-3.51813e-015	-6.31837e-015	3.8094e-015	-5.60954e-015	-4.13671e-015	-6.17664e-015	-7.44935e-015	2.25445e-015	4.91553e-015	8.12959e-015	7.19515e-015	6.3827e-015	-6.01545e-017	-3.55428e-015	-6.91174e-015	-1.37895e-014	-9.91176e-015	-8.62655e-015
-6.12176e-015	-8.86921e-015	-1.55068e-015	4.65916e-015	3.27818e-015	1.63845e-015	6.3808e-015	-3.64865e-015	-6.35088e-015	3.88017e-015	-5.57307e-015	-4.00061e-015	-6.24916e-015	-7.19662e-015	2.23525e-015	4.79643e-015	7.89147e-015	7.0649e-015	6.41887e-015	-4.43466e-016	-3.53587e-015	-7.10554e-015	-1.39132e-014	-9.92823e-015	-8.88985e-015
-5.66358e-015	-8.71037e-015	-1.27641e-015	4.72383e-015	3.11461e-015	1.87621e-015	6.43028e-015	-3.74361e-015	-6.33584e-015	3.92564e-015	-5.49748e-015	-3.86286e-015	-6.27554e-015	-6.91178e-015	2.22595e-015	4.65917e-015	7.63379e-015	6.9156e-015	6.43629e-015	-8.20803e-016	-3.50342e-015	-7.29436e-015	-1.40249e-014	-9.9367e-015	-9.16709e-015
-5.17683e-015	-8.53371e-015	-9.88322e-016	4.78615e-015	2.94864e-015	2.13068e-015	6.47065e-015	-3.80205e-015	-6.27298e-015	3.94474e-015	-5.3808e-015	-3.72358e-015	-6.2518e-015	-6.59464e-015	2.22445e-015	4.50426e-015	7.35755e-015	6.74766e-015	6.43459e-015	-1.19056e-015	-3.45661e-015	-7.47874e-015	-1.41247e-014	-9.93565e-015	-9.45609e-015
-4.6625e-015	-8.338e-015	-6.85516e-016	4.8454e-015	2.78031e-015	2.39652e-015	6.499e-015	-3.82378e-015	-6.1619e-015	3.93618e-015	-5.22169e-015	-3.58342e-015	-6.1744e-015	-6.24542e-015	2.22957e-015	4.33222e-015	7.06371e-015	6.56148e-015	6.41225e-015	-1.55065e-015	-3.39581e-015	-7.66022e-015	-1.42126e-014	-9.92414e-015	-9.75454e-015
-4.12214e-015	-8.12174e-015	-3.67483e-016	4.89997e-015	2.60968e-015	2.66734e-015	6.51307e-015	-3.80845e-015	-6.00373e-015	3.89947e-015	-5.01921e-015	-3.44232e-015	-6.04044e-015	-5.86473e-015	2.24021e-015	4.14366e-015	6.7539e-015	6.35627e-015	6.36845e-015	-1.89889e-015	-3.32113e-015	-7.83909e-015	-1.42881e-014	-9.90148e-015	-1.00598e-014
-3.55746e-015	-7.88428e-015	-3.37422e-017	4.94819e-015	2.4371e-015	2.93737e-015	6.51086e-015	-3.75694e-015	-5.79994e-015	3.83464e-015	-4.77325e-015	-3.30049e-015	-5.84766e-015	-5.45368e-015	2.25344e-015	3.93953e-015	6.42932e-015	6.13224e-015	6.30225e-015	-2.23299e-015	-3.23275e-015	-8.01583e-015	-1.43519e-014	-9.86723e-015	-1.03693e-014
-2.97118e-015	-7.62476e-015	3.15742e-016	4.98874e-015	2.26254e-015	3.20046e-015	6.49074e-015	-3.67052e-015	-5.55218e-015	3.74123e-015	-4.4836e-015	-3.15793e-015	-5.59492e-015	-5.01339e-015	2.26725e-015	3.72004e-015	6.09109e-015	5.88998e-015	6.21312e-015	-2.55187e-015	-3.13073e-015	-8.19224e-015	-1.4404e-014	-9.8205e-015	-1.06808e-014
-2.36621e-015	-7.34279e-015	6.81004e-016	5.01978e-015	2.08601e-015	3.45081e-015	6.45084e-015	-3.55061e-015	-5.26244e-015	3.6196e-015	-4.15124e-015	-3.0153e-015	-5.28155e-015	-4.54531e-015	2.27933e-015	3.48596e-015	5.74009e-015	5.62982e-015	6.10084e-015	-2.85314e-015	-3.01604e-015	-8.36894e-015	-1.4445e-014	-9.76071e-015	-1.0992e-014
-1.74561e-015	-7.03801e-015	1.06154e-015	5.03991e-015	1.90756e-015	3.68253e-015	6.38946e-015	-3.40024e-015	-4.93372e-015	3.47088e-015	-3.77755e-015	-2.87307e-015	-4.90746e-015	-4.05122e-015	2.28747e-015	3.23882e-015	5.37739e-015	5.35154e-015	5.96603e-015	-3.13552e-015	-2.88941e-015	-8.54654e-015	-1.44742e-014	-9.68726e-015	-1.13001e-014
-1.11247e-015	-6.71048e-015	1.45671e-015	5.04723e-015	1.72739e-015	3.89038e-015	6.30487e-015	-3.22136e-015	-4.56918e-015	3.29576e-015	-3.36376e-015	-2.73211e-015	-4.47261e-015	-3.53347e-015	2.29025e-015	2.9801e-015	5.00478e-015	5.05595e-015	5.80756e-015	-3.39762e-015	-2.75253e-015	-8.7265e-015	-1.44919e-014	-9.60007e-015	-1.16022e-014
-4.70656e-016	-6.36085e-015	1.86514e-015	5.04046e-015	1.54583e-015	4.06857e-015	6.19567e-015	-3.0172e-015	-4.17154e-015	3.09501e-015	-2.91276e-015	-2.59323e-015	-3.97872e-015	-2.99508e-015	2.28536e-015	2.712e-015	4.62327e-015	4.74373e-015	5.62621e-015	-3.63826e-015	-2.60718e-015	-8.90961e-015	-1.44988e-014	-9.49924e-015	-1.18954e-014
1.75728e-016	-5.98981e-015	2.28572e-015	5.01811e-015	1.36297e-015	4.21247e-015	6.06075e-015	-2.79061e-015	-3.74498e-015	2.86989e-015	-2.42732e-015	-2.45662e-015	-3.42812e-015	-2.438e-015	2.27102e-015	2.43559e-015	4.23308e-015	4.41575e-015	5.42228e-015	-3.85603e-015	-2.45537e-015	-9.09668e-015	-1.44952e-014	-9.38477e-015	-1.21766e-014
8.22578e-016	-5.59834e-015	2.71715e-015	4.97829e-015	1.17877e-015	4.31752e-015	5.89994e-015	-2.54539e-015	-3.29366e-015	2.62284e-015	-1.91028e-015	-2.32285e-015	-2.824e-015	-1.86539e-015	2.24551e-015	2.15322e-015	3.83631e-015	4.07255e-015	5.19636e-015	-4.04918e-015	-2.29844e-015	-9.28895e-015	-1.44819e-014	-9.25717e-015	-1.24438e-014
1.46566e-015	-5.18786e-015	3.15719e-015	4.92024e-015	9.92602e-016	4.3801e-015	5.71263e-015	-2.28521e-015	-2.82171e-015	2.3554e-015	-1.36529e-015	-2.19244e-015	-2.16983e-015	-1.28042e-015	2.20716e-015	1.86655e-015	3.43405e-015	3.71475e-015	4.94997e-015	-4.21626e-015	-2.13867e-015	-9.48695e-015	-1.44592e-014	-9.11678e-015	-1.26939e-014
2.10036e-015	-4.7594e-015	3.60404e-015	4.84276e-015	8.0464e-016	4.39696e-015	5.49989e-015	-2.01345e-015	-2.3338e-015	2.06958e-015	-7.96486e-016	-2.06518e-015	-1.46955e-015	-6.86208e-016	2.15496e-015	1.57775e-015	3.02684e-015	3.34386e-015	4.68425e-015	-4.35696e-015	-1.9778e-015	-9.69069e-015	-1.44275e-014	-8.96364e-015	-1.29249e-014
2.72232e-015	-4.31474e-015	4.05553e-015	4.7452e-015	6.15556e-016	4.36524e-015	5.26232e-015	-1.7333e-015	-1.83435e-015	1.7677e-015	-2.07832e-016	-1.94181e-015	-7.27418e-016	-8.59252e-017	2.08748e-015	1.28894e-015	2.61605e-015	2.96037e-015	4.40082e-015	-4.47069e-015	-1.81791e-015	-9.89988e-015	-1.43869e-014	-8.79803e-015	-1.31339e-014
3.32701e-015	-3.85593e-015	4.5092e-015	4.62731e-015	4.25333e-016	4.28365e-015	5.00072e-015	-1.44868e-015	-1.32781e-015	1.45222e-015	3.96104e-016	-1.82314e-015	5.17028e-017	5.17453e-016	2.00345e-015	1.002e-015	2.20272e-015	2.56537e-015	4.10125e-015	-4.55633e-015	-1.66124e-015	-1.01152e-014	-1.4338e-014	-8.62086e-015	-1.33182e-014
3.90978e-015	-3.38502e-015	4.96259e-015	4.48858e-015	2.33794e-016	4.15106e-015	4.71641e-015	-1.16371e-015	-8.17612e-016	1.12622e-015	1.01152e-015	-1.70988e-015	8.62271e-016	1.12094e-015	1.90241e-015	7.19271e-016	1.78785e-015	2.16024e-015	3.7881e-015	-4.6133e-015	-1.50976e-015	-1.03361e-014	-1.42803e-014	-8.43337e-015	-1.3475e-014
4.46658e-015	-2.90401e-015	5.41317e-015	4.3289e-015	4.19088e-017	3.96659e-015	4.41151e-015	-8.81543e-016	-3.08342e-016	7.92774e-016	1.63407e-015	-1.60278e-015	1.69885e-015	1.72144e-015	1.78431e-015	4.42827e-016	1.37306e-015	1.74674e-015	3.4637e-015	-4.6407e-015	-1.36541e-015	-1.05624e-014	-1.42142e-014	-8.23649e-015	-1.36024e-014
4.9925e-015	-2.41523e-015	5.85906e-015	4.14888e-015	-1.50405e-016	3.73111e-015	4.08831e-015	-6.04377e-016	1.96571e-016	4.54832e-016	2.25912e-015	-1.50196e-015	2.55627e-015	2.31591e-015	1.64903e-015	1.75007e-016	9.59044e-016	1.3262e-015	3.13006e-015	-4.63874e-015	-1.2306e-015	-1.07931e-014	-1.41394e-014	-8.03127e-015	-1.36986e-014
5.48415e-015	-1.92092e-015	6.29806e-015	3.94909e-015	-3.42739e-016	3.4456e-015	3.74983e-015	-3.34701e-016	6.93401e-016	1.16042e-016	2.88148e-015	-1.40791e-015	3.42842e-015	2.90111e-015	1.49681e-015	-8.25673e-017	5.46474e-016	8.9996e-016	2.7897e-015	-4.60784e-015	-1.10672e-015	-1.10272e-014	-1.40564e-014	-7.8189e-015	-1.3762e-014
5.93822e-015	-1.4236e-015	6.72795e-015	3.72972e-015	-5.3409e-016	3.11214e-015	3.39885e-015	-7.49519e-017	1.17894e-015	-2.21007e-016	3.49674e-015	-1.32052e-015	4.30915e-015	3.47397e-015	1.32798e-015	-3.27789e-016	1.36432e-016	4.69549e-016	2.44589e-015	-4.54812e-015	-9.948e-016	-1.12637e-014	-1.39646e-014	-7.60019e-015	-1.37915e-014
6.35118e-015	-9.26458e-016	7.14672e-015	3.49182e-015	-7.24507e-016	2.73395e-015	3.03818e-015	1.72206e-016	1.65039e-015	-5.53133e-016	4.10055e-015	-1.2398e-015	5.19252e-015	4.03153e-015	1.14304e-015	-5.59132e-016	-2.70589e-016	3.73339e-017	2.10164e-015	-4.46013e-015	-8.96323e-016	-1.15017e-014	-1.38639e-014	-7.37668e-015	-1.37852e-014
6.71992e-015	-4.32269e-016	7.55183e-015	3.23651e-015	-9.13555e-016	2.31395e-015	2.67088e-015	4.05316e-016	2.10543e-015	-8.76696e-016	4.68866e-015	-1.16606e-015	6.0726e-015	4.57136e-015	9.43476e-016	-7.74865e-016	-6.73662e-016	-3.9517e-016	1.75903e-015	-4.34442e-015	-8.12843e-016	-1.17398e-014	-1.37542e-014	-7.14936e-015	-1.37427e-014
7.04161e-015	5.61193e-017	7.94116e-015	2.96519e-015	-1.10073e-015	1.85578e-015	2.30065e-015	6.2316e-016	2.54149e-015	-1.18805e-015	5.25738e-015	-1.09963e-015	6.94369e-015	5.09141e-015	7.3038e-016	-9.73948e-016	-1.07152e-015	-8.2618e-016	1.42182e-015	-4.20199e-015	-7.45143e-016	-1.19764e-014	-1.36354e-014	-6.9195e-015	-1.36632e-014
7.3144e-015	5.36359e-016	8.31368e-015	2.67964e-015	-1.2856e-015	1.36396e-015	1.93109e-015	8.24272e-016	2.95705e-015	-1.48461e-015	5.80234e-015	-1.0404e-015	7.80046e-015	5.58935e-015	5.0539e-016	-1.15565e-015	-1.46297e-015	-1.25356e-015	1.0928e-015	-4.03388e-015	-6.93413e-016	-1.22096e-014	-1.35072e-014	-6.6882e-015	-1.35461e-014
7.53694e-015	1.00626e-015	8.66791e-015	2.3821e-015	-1.46734e-015	8.43578e-016	1.56555e-015	1.00787e-015	3.35099e-015	-1.7634e-015	6.31999e-015	-9.88704e-016	8.63821e-015	6.06319e-015	2.69842e-016	-1.31889e-015	-1.84765e-015	-1.67548e-015	7.74729e-016	-3.84131e-015	-6.58531e-016	-1.24378e-014	-1.33688e-014	-6.45571e-015	-1.33917e-014
7.70843e-015	1.46333e-015	9.00248e-015	2.07364e-015	-1.64594e-015	2.99995e-016	1.20772e-015	1.17281e-015	3.72214e-015	-2.02145e-015	6.80751e-015	-9.43876e-016	9.45196e-015	6.51142e-015	2.58099e-017	-1.46272e-015	-2.2246e-015	-2.09058e-015	4.7025e-016	-3.62622e-015	-6.40486e-016	-1.26582e-014	-1.322e-014	-6.22355e-015	-1.32e-014
7.8278e-015	1.9043e-015	9.31665e-015	1.75664e-015	-1.82112e-015	-2.61573e-016	8.61374e-016	1.31837e-015	4.06981e-015	-2.2559e-015	7.26197e-015	-9.06132e-016	1.02366e-014	6.93257e-015	-2.25054e-016	-1.58669e-015	-2.59296e-015	-2.49683e-015	1.81576e-016	-3.39073e-015	-6.3914e-016	-1.28683e-014	-1.30606e-014	-5.99269e-015	-1.2972e-014
7.89453e-015	2.32751e-015	9.60979e-015	1.43334e-015	-1.9921e-015	-8.35457e-016	5.29613e-016	1.44507e-015	4.39344e-015	-2.46405e-015	7.68027e-015	-8.74401e-016	1.09875e-014	7.32551e-015	-4.8107e-016	-1.69103e-015	-2.9523e-015	-2.89317e-015	-8.92468e-017	-3.13684e-015	-6.54935e-016	-1.30662e-014	-1.28898e-014	-5.76348e-015	-1.27082e-014
7.90951e-015	2.73074e-015	9.8813e-015	1.10583e-015	-2.15889e-015	-1.41578e-015	2.15e-016	1.55285e-015	4.69302e-015	-2.64433e-015	8.06035e-015	-8.49041e-016	1.17005e-014	7.68884e-015	-7.39835e-016	-1.77619e-015	-3.30147e-015	-3.27806e-015	-3.39834e-016	-2.86684e-015	-6.87724e-016	-1.32489e-014	-1.2707e-014	-5.53682e-015	-1.24095e-014
7.87425e-015	3.11205e-015	1.01308e-014	7.76637e-016	-2.321e-015	-1.99666e-015	-8.01654e-017	1.64298e-015	4.96904e-015	-2.79505e-015	8.40008e-015	-8.3014e-016	1.23729e-014	8.0215e-015	-9.98753e-016	-1.84264e-015	-3.63941e-015	-3.65026e-015	-5.68068e-016	-2.58361e-015	-7.37161e-016	-1.34138e-014	-1.25118e-014	-5.31318e-015	-1.20777e-014
7.78993e-015	3.47001e-015	1.03586e-014	4.48544e-016	-2.47788e-015	-2.57157e-015	-3.52858e-016	1.71654e-015	5.22271e-015	-2.9147e-015	8.69766e-015	-8.17116e-016	1.30018e-014	8.32347e-015	-1.25612e-015	-1.89089e-015	-3.96549e-015	-4.00788e-015	-7.72777e-016	-2.28959e-015	-8.02195e-016	-1.35588e-014	-1.23038e-014	-5.09306e-015	-1.17143e-014
7.6581e-015	3.80304e-015	1.0564e-014	1.23583e-016	-2.62907e-015	-3.13468e-015	-6.00684e-016	1.77396e-015	5.45518e-015	-3.00221e-015	8.95226e-015	-8.09174e-016	1.35837e-014	8.59474e-015	-1.5098e-015	-1.92138e-015	-4.27846e-015	-4.34908e-015	-9.52766e-016	-1.98769e-015	-8.82261e-016	-1.36808e-014	-1.20828e-014	-4.87673e-015	-1.13213e-014
7.48179e-015	4.11062e-015	1.0748e-014	-1.95948e-016	-2.77384e-015	-3.6806e-015	-8.21738e-016	1.81633e-015	5.66783e-015	-3.05632e-015	9.16325e-015	-8.05658e-016	1.41158e-014	8.8347e-015	-1.75792e-015	-1.93589e-015	-4.57736e-015	-4.67299e-015	-1.1071e-015	-1.68075e-015	-9.76103e-016	-1.37774e-014	-1.1849e-014	-4.66473e-015	-1.09007e-014
7.26329e-015	4.39225e-015	1.09108e-014	-5.07055e-016	-2.91185e-015	-4.20378e-015	-1.01498e-015	1.84586e-015	5.86217e-015	-3.07619e-015	9.32962e-015	-8.05698e-016	1.45965e-014	9.04278e-015	-1.9985e-015	-1.93614e-015	-4.86089e-015	-4.97855e-015	-1.23474e-015	-1.37153e-015	-1.08249e-015	-1.38463e-014	-1.16017e-014	-4.45669e-015	-1.04545e-014
7.00515e-015	4.6469e-015	1.10532e-014	-8.07573e-016	-3.04303e-015	-4.69902e-015	-1.17965e-015	1.8647e-015	6.03971e-015	-3.06173e-015	9.45093e-015	-8.09132e-016	1.50242e-014	9.21926e-015	-2.22922e-015	-1.92374e-015	-5.12844e-015	-5.26497e-015	-1.33535e-015	-1.06445e-015	-1.20014e-015	-1.38857e-014	-1.13403e-014	-4.25258e-015	-9.98532e-015
6.71077e-015	4.87508e-015	1.11767e-014	-1.09578e-015	-3.16676e-015	-5.16222e-015	-1.31432e-015	1.874e-015	6.20205e-015	-3.0129e-015	9.52744e-015	-8.14869e-016	1.53981e-014	9.36456e-015	-2.44863e-015	-1.90101e-015	-5.37973e-015	-5.53121e-015	-1.40897e-015	-7.62397e-016	-1.32751e-015	-1.38934e-014	-1.1065e-014	-4.05199e-015	-9.49601e-015
6.38407e-015	5.07654e-015	1.12826e-014	-1.36926e-015	-3.28278e-015	-5.58914e-015	-1.41894e-015	1.87525e-015	6.35112e-015	-2.93076e-015	9.55943e-015	-8.21178e-016	1.57175e-014	9.47933e-015	-2.65481e-015	-1.86976e-015	-5.6139e-015	-5.77614e-015	-1.45607e-015	-4.68519e-016	-1.46365e-015	-1.38677e-014	-1.07763e-014	-3.85464e-015	-8.98871e-015
6.02909e-015	5.25071e-015	1.13714e-014	-1.62623e-015	-3.39052e-015	-5.97625e-015	-1.49365e-015	1.86964e-015	6.48842e-015	-2.81604e-015	9.54794e-015	-8.27226e-016	1.59815e-014	9.56334e-015	-2.846e-015	-1.83249e-015	-5.82966e-015	-5.99979e-015	-1.47724e-015	-1.85867e-016	-1.60751e-015	-1.38071e-014	-1.04739e-014	-3.66017e-015	-8.46659e-015
5.64988e-015	5.39834e-015	1.14442e-014	-1.86513e-015	-3.48961e-015	-6.32034e-015	-1.5393e-015	1.85877e-015	6.61466e-015	-2.67043e-015	9.49418e-015	-8.32081e-016	1.61898e-014	9.61775e-015	-3.02128e-015	-1.7911e-015	-6.02665e-015	-6.20174e-015	-1.47451e-015	8.24347e-017	-1.75723e-015	-1.37102e-014	-1.01578e-014	-3.46776e-015	-7.93278e-015
5.25056e-015	5.5201e-015	1.15018e-014	-2.08504e-015	-3.57957e-015	-6.61832e-015	-1.55747e-015	1.84324e-015	6.73148e-015	-2.49527e-015	9.39847e-015	-8.35309e-016	1.63421e-014	9.64259e-015	-3.17973e-015	-1.74778e-015	-6.20358e-015	-6.38158e-015	-1.44932e-015	3.33559e-016	-1.91139e-015	-1.35752e-014	-9.82916e-015	-3.27624e-015	-7.38997e-015
4.83464e-015	5.6171e-015	1.15455e-014	-2.28435e-015	-3.66059e-015	-6.86871e-015	-1.54972e-015	1.82451e-015	6.84022e-015	-2.29236e-015	9.26234e-015	-8.35694e-016	1.64387e-014	9.63811e-015	-3.32011e-015	-1.70581e-015	-6.35942e-015	-6.53997e-015	-1.40423e-015	5.6405e-016	-2.0686e-015	-1.34016e-014	-9.48842e-015	-3.08567e-015	-6.84108e-015
4.40703e-015	5.6908e-015	1.15767e-014	-2.46161e-015	-3.73203e-015	-7.07048e-015	-1.51744e-015	1.8036e-015	6.94257e-015	-2.06321e-015	9.08746e-015	-8.31974e-016	1.64806e-014	9.6052e-015	-3.44199e-015	-1.66772e-015	-6.49365e-015	-6.67646e-015	-1.34125e-015	7.70866e-016	-2.22812e-015	-1.31891e-014	-9.13616e-015	-2.89492e-015	-6.2896e-015
3.97228e-015	5.74283e-015	1.1596e-014	-2.61608e-015	-3.79313e-015	-7.22301e-015	-1.46253e-015	1.78195e-015	7.03902e-015	-1.81105e-015	8.87548e-015	-8.23623e-016	1.64688e-014	9.54432e-015	-3.54511e-015	-1.63545e-015	-6.60584e-015	-6.79123e-015	-1.26281e-015	9.52441e-016	-2.38824e-015	-1.29372e-014	-8.77422e-015	-2.70297e-015	-5.73798e-015
3.53396e-015	5.77542e-015	1.16048e-014	-2.7479e-015	-3.84364e-015	-7.32607e-015	-1.38762e-015	1.76085e-015	7.13014e-015	-1.53882e-015	8.62835e-015	-8.09489e-016	1.64037e-014	9.45617e-015	-3.62884e-015	-1.6111e-015	-6.69547e-015	-6.88509e-015	-1.17197e-015	1.10655e-015	-2.54815e-015	-1.26462e-014	-8.40337e-015	-2.50886e-015	-5.18909e-015
3.09554e-015	5.79038e-015	1.1604e-014	-2.85606e-015	-3.88364e-015	-7.37985e-015	-1.29528e-015	1.74037e-015	7.21593e-015	-1.24899e-015	8.34829e-015	-7.88563e-016	1.62868e-014	9.34149e-015	-3.69259e-015	-1.5973e-015	-6.76195e-015	-6.95862e-015	-1.07173e-015	1.23161e-015	-2.70611e-015	-1.2316e-014	-8.0249e-015	-2.31148e-015	-4.64619e-015
2.66114e-015	5.78973e-015	1.15942e-014	-2.94032e-015	-3.91262e-015	-7.38551e-015	-1.18826e-015	1.72098e-015	7.29624e-015	-9.44214e-016	8.03772e-015	-7.60608e-016	1.61194e-014	9.20079e-015	-3.7365e-015	-1.59639e-015	-6.80542e-015	-7.01205e-015	-9.65573e-016	1.32527e-015	-2.86059e-015	-1.19481e-014	-7.64024e-015	-2.10993e-015	-4.11195e-015
2.23395e-015	5.7756e-015	1.15764e-014	-3.00102e-015	-3.92972e-015	-7.34493e-015	-1.06996e-015	1.70282e-015	7.37032e-015	-6.27168e-016	7.69825e-015	-7.24841e-016	1.59035e-014	9.03516e-015	-3.7605e-015	-1.6097e-015	-6.82497e-015	-7.04627e-015	-8.57073e-016	1.38597e-015	-3.01054e-015	-1.15433e-014	-7.25108e-015	-1.90352e-015	-3.58837e-015
1.81733e-015	5.74967e-015	1.15512e-014	-3.03831e-015	-3.93454e-015	-7.26e-015	-9.44147e-016	1.68635e-015	7.43773e-015	-3.00968e-016	7.33224e-015	-6.80536e-016	1.56405e-014	8.84537e-015	-3.76563e-015	-1.63883e-015	-6.82086e-015	-7.06231e-015	-7.4971e-016	1.41268e-015	-3.15537e-015	-1.11031e-014	-6.85877e-015	-1.69141e-015	-3.0779e-015
1.41362e-015	5.71408e-015	1.15185e-014	-3.05268e-015	-3.9273e-015	-7.13311e-015	-8.1394e-016	1.67202e-015	7.49804e-015	3.05072e-017	6.94263e-015	-6.27014e-016	1.53322e-014	8.63227e-015	-3.75326e-015	-1.68535e-015	-6.79297e-015	-7.06056e-015	-6.47217e-016	1.40468e-015	-3.29424e-015	-1.06284e-014	-6.46527e-015	-1.47301e-015	-2.58315e-015
1.02463e-015	5.6715e-015	1.14786e-014	-3.04487e-015	-3.90828e-015	-6.96728e-015	-6.82778e-016	1.65918e-015	7.5491e-015	3.64071e-016	6.53152e-015	-5.63722e-016	1.49799e-014	8.39704e-015	-3.72397e-015	-1.74941e-015	-6.7414e-015	-7.04201e-015	-5.53657e-016	1.36166e-015	-3.42643e-015	-1.01216e-014	-6.07268e-015	-1.24802e-015	-2.10537e-015
6.52647e-016	5.6243e-015	1.14317e-014	-3.01588e-015	-3.87692e-015	-6.76623e-015	-5.53805e-016	1.64716e-015	7.58923e-015	6.96221e-016	6.10167e-015	-4.89488e-016	1.45851e-014	8.14089e-015	-3.67867e-015	-1.83275e-015	-6.66698e-015	-7.00814e-015	-4.72154e-016	1.28407e-015	-3.55139e-015	-9.58534e-015	-5.68265e-015	-1.01553e-015	-1.64627e-015
2.99659e-016	5.57532e-015	1.13771e-014	-2.96671e-015	-3.83282e-015	-6.53332e-015	-4.29917e-016	1.63588e-015	7.61683e-015	1.02399e-015	5.65573e-015	-4.03704e-016	1.415e-014	7.86407e-015	-3.61802e-015	-1.9358e-015	-6.56966e-015	-6.96002e-015	-4.06338e-016	1.17249e-015	-3.66837e-015	-9.02248e-015	-5.29752e-015	-7.75634e-016	-1.20734e-015
-3.28503e-017	5.52666e-015	1.13147e-014	-2.89816e-015	-3.77583e-015	-6.27235e-015	-3.1466e-016	1.6254e-015	7.62992e-015	1.3443e-015	5.19601e-015	-3.06035e-016	1.36767e-014	7.56804e-015	-3.54375e-015	-2.05882e-015	-6.44933e-015	-6.89942e-015	-3.5912e-016	1.02798e-015	-3.77699e-015	-8.4361e-015	-4.91881e-015	-5.27358e-016	-7.90229e-016
-3.44091e-016	5.48066e-015	1.12439e-014	-2.81161e-015	-3.70559e-015	-5.98758e-015	-2.10758e-016	1.61522e-015	7.6269e-015	1.65462e-015	4.72489e-015	-1.96468e-016	1.31682e-014	7.25372e-015	-3.45762e-015	-2.20191e-015	-6.30738e-015	-6.82736e-015	-3.33589e-016	8.51634e-016	-3.87647e-015	-7.82966e-015	-4.54907e-015	-2.7038e-016	-3.95742e-016
-6.33929e-016	5.43965e-015	1.11642e-014	-2.70847e-015	-3.62146e-015	-5.6827e-015	-1.20388e-016	1.60515e-015	7.6055e-015	1.95238e-015	4.24465e-015	-7.48256e-017	1.26265e-014	6.92227e-015	-3.36066e-015	-2.36503e-015	-6.14402e-015	-6.74514e-015	-3.33044e-016	6.4524e-016	-3.9659e-015	-7.20602e-015	-4.18962e-015	-5.29031e-018	-2.47419e-017
-9.01687e-016	5.40576e-015	1.10753e-014	-2.58957e-015	-3.52366e-015	-5.36165e-015	-4.54805e-017	1.59448e-015	7.56364e-015	2.23462e-015	3.75815e-015	5.93158e-017	1.20532e-014	6.57524e-015	-3.2548e-015	-2.54684e-015	-5.96036e-015	-6.65381e-015	-3.60046e-016	4.11061e-016	-4.04491e-015	-6.56913e-015	-3.84233e-015	2.67609e-016	3.22153e-016
-1.14737e-015	5.38121e-015	1.09765e-014	-2.45676e-015	-3.4126e-015	-5.02831e-015	1.22172e-017	1.58206e-015	7.49898e-015	2.49853e-015	3.26802e-015	2.06677e-016	1.14518e-014	6.21438e-015	-3.14174e-015	-2.7464e-015	-5.75811e-015	-6.55415e-015	-4.17574e-016	1.51195e-016	-4.11304e-015	-5.92287e-015	-3.50919e-015	5.4853e-016	6.44354e-016
-1.37203e-015	5.36832e-015	1.08669e-014	-2.31159e-015	-3.28744e-015	-4.68643e-015	5.15877e-017	1.56809e-015	7.40849e-015	2.74236e-015	2.77752e-015	3.67479e-016	1.08254e-014	5.84156e-015	-3.02234e-015	-2.96234e-015	-5.53892e-015	-6.44767e-015	-5.06979e-016	-1.31602e-016	-4.16983e-015	-5.27159e-015	-3.19184e-015	8.37136e-016	9.42154e-016
-1.57579e-015	5.36879e-015	1.07453e-014	-2.15526e-015	-3.14786e-015	-4.33978e-015	7.12541e-017	1.55246e-015	7.29084e-015	2.96421e-015	2.28914e-015	5.4185e-016	1.01768e-014	5.45913e-015	-2.8977e-015	-3.19294e-015	-5.3044e-015	-6.33571e-015	-6.29289e-016	-4.34456e-016	-4.21512e-015	-4.61906e-015	-2.89155e-015	1.13374e-015	1.2153e-015
-1.75958e-015	5.38376e-015	1.06113e-014	-1.98925e-015	-2.99414e-015	-3.99157e-015	7.0836e-017	1.53527e-015	7.14455e-015	3.1628e-015	1.8054e-015	7.28657e-016	9.50917e-015	5.06864e-015	-2.76949e-015	-3.4365e-015	-5.05646e-015	-6.21904e-015	-7.85969e-016	-7.54832e-016	-4.24839e-015	-3.96894e-015	-2.60963e-015	1.43741e-015	1.46372e-015
-1.92429e-015	5.41453e-015	1.04648e-014	-1.81445e-015	-2.8267e-015	-3.64456e-015	5.04372e-017	1.51632e-015	6.968e-015	3.33758e-015	1.32905e-015	9.27877e-016	8.82569e-015	4.67233e-015	-2.63878e-015	-3.69104e-015	-4.79653e-015	-6.09869e-015	-9.78031e-016	-1.08943e-015	-4.2688e-015	-3.32522e-015	-2.34715e-015	1.74746e-015	1.68767e-015
-2.0709e-015	5.46211e-015	1.03057e-014	-1.63207e-015	-2.64569e-015	-3.30243e-015	9.92307e-018	1.49634e-015	6.75939e-015	3.48769e-015	8.62934e-016	1.13906e-015	8.12974e-015	4.27298e-015	-2.50689e-015	-3.95374e-015	-4.52617e-015	-5.97576e-015	-1.20609e-015	-1.43427e-015	-4.27584e-015	-2.69181e-015	-2.10483e-015	2.06305e-015	1.88824e-015
-2.20103e-015	5.52799e-015	1.01331e-014	-1.4434e-015	-2.45135e-015	-2.96732e-015	-5.02348e-017	1.47534e-015	6.51761e-015	3.6119e-015	4.09615e-016	1.36178e-015	7.42524e-015	3.87326e-015	-2.37493e-015	-4.22237e-015	-4.24731e-015	-5.85118e-015	-1.46938e-015	-1.78519e-015	-4.26895e-015	-2.07329e-015	-1.884e-015	2.38369e-015	2.06645e-015
-2.31643e-015	5.61228e-015	9.9472e-015	-1.24938e-015	-2.24391e-015	-2.64184e-015	-1.29172e-016	1.45349e-015	6.24249e-015	3.71024e-015	-2.81194e-017	1.59606e-015	6.71603e-015	3.47535e-015	-2.24416e-015	-4.49422e-015	-3.96336e-015	-5.72592e-015	-1.76712e-015	-2.13858e-015	-4.24758e-015	-1.47391e-015	-1.68529e-015	2.70848e-015	2.22351e-015
-2.41839e-015	5.71595e-015	9.74821e-015	-1.05055e-015	-2.02361e-015	-2.32767e-015	-2.25515e-016	1.43124e-015	5.93368e-015	3.78283e-015	-4.47499e-016	1.84093e-015	6.00625e-015	3.08201e-015	-2.11531e-015	-4.76691e-015	-3.67646e-015	-5.60087e-015	-2.09869e-015	-2.49084e-015	-4.2116e-015	-8.97539e-016	-1.50882e-015	3.0365e-015	2.36079e-015
-2.50873e-015	5.84011e-015	9.53591e-015	-8.47855e-016	-1.79112e-015	-2.02677e-015	-3.37352e-016	1.40901e-015	5.59093e-015	3.83002e-015	-8.45715e-016	2.09606e-015	5.30052e-015	2.69666e-015	-1.98889e-015	-5.03731e-015	-3.38914e-015	-5.47688e-015	-2.46182e-015	-2.83887e-015	-4.16036e-015	-3.4847e-016	-1.35478e-015	3.3665e-015	2.47891e-015
-2.5892e-015	5.98504e-015	9.31032e-015	-6.42005e-016	-1.54753e-015	-1.73983e-015	-4.62882e-016	1.38781e-015	5.21515e-015	3.8525e-015	-1.22085e-015	2.36118e-015	4.60279e-015	2.32244e-015	-1.86557e-015	-5.3029e-015	-3.10415e-015	-5.35414e-015	-2.85475e-015	-3.17846e-015	-4.09298e-015	1.69942e-016	-1.22293e-015	3.69754e-015	2.5796e-015
-2.66124e-015	6.15028e-015	9.07228e-015	-4.33158e-016	-1.29367e-015	-1.46823e-015	-5.99652e-016	1.36845e-015	4.80808e-015	3.85172e-015	-1.57018e-015	2.6361e-015	3.91737e-015	1.96234e-015	-1.74594e-015	-5.56084e-015	-2.82394e-015	-5.2336e-015	-3.27455e-015	-3.50628e-015	-4.00936e-015	6.54425e-016	-1.11293e-015	4.02798e-015	2.66416e-015
-2.72581e-015	6.33581e-015	8.82231e-015	-2.21805e-016	-1.03012e-015	-1.21272e-015	-7.45852e-016	1.35202e-015	4.37164e-015	3.82948e-015	-1.89101e-015	2.91962e-015	3.24939e-015	1.61973e-015	-1.63106e-015	-5.8078e-015	-2.55102e-015	-5.11538e-015	-3.7184e-015	-3.81912e-015	-3.90864e-015	1.10162e-015	-1.02413e-015	4.35714e-015	2.7338e-015
-2.78421e-015	6.54094e-015	8.56107e-015	-8.32223e-018	-7.57465e-016	-9.73112e-016	-8.98839e-016	1.33983e-015	3.90756e-015	3.78711e-015	-2.18078e-015	3.21018e-015	2.60295e-015	1.29833e-015	-1.52161e-015	-6.04143e-015	-2.28701e-015	-5.00001e-015	-4.18358e-015	-4.11368e-015	-3.79043e-015	1.5094e-015	-9.55859e-016	4.68378e-015	2.79031e-015
-2.83802e-015	6.76481e-015	8.28952e-015	2.07544e-016	-4.77805e-016	-7.49898e-016	-1.05561e-015	1.33358e-015	3.41905e-015	3.72668e-015	-2.43742e-015	3.50687e-015	1.98333e-015	1.00125e-015	-1.41703e-015	-6.25948e-015	-2.0348e-015	-4.88759e-015	-4.66704e-015	-4.38683e-015	-3.65472e-015	1.87566e-015	-9.06804e-016	5.00648e-015	2.83519e-015
-2.88851e-015	7.00714e-015	8.00903e-015	4.25442e-016	-1.92462e-016	-5.42847e-016	-1.21392e-015	1.33411e-015	2.90904e-015	3.65038e-015	-2.65925e-015	3.80951e-015	1.39474e-015	7.32136e-016	-1.31734e-015	-6.4595e-015	-1.79701e-015	-4.77842e-015	-5.16469e-015	-4.63608e-015	-3.50188e-015	2.19834e-015	-8.76157e-016	5.32464e-015	2.86938e-015
-2.93658e-015	7.26691e-015	7.72038e-015	6.45655e-016	9.71296e-017	-3.51021e-016	-1.37116e-015	1.34203e-015	2.38067e-015	3.56051e-015	-2.84411e-015	4.11829e-015	8.41397e-016	4.93905e-016	-1.22256e-015	-6.6394e-015	-1.57582e-015	-4.67258e-015	-5.67243e-015	-4.85961e-015	-3.33134e-015	2.47524e-015	-8.62443e-016	5.63696e-015	2.89448e-015
-2.98309e-015	7.54239e-015	7.42596e-015	8.67771e-016	3.89639e-016	-1.74171e-016	-1.52433e-015	1.35942e-015	1.83851e-015	3.45888e-015	-2.99052e-015	4.43272e-015	3.27706e-016	2.90021e-016	-1.13319e-015	-6.79784e-015	-1.37363e-015	-4.57023e-015	-6.18603e-015	-5.05541e-015	-3.14285e-015	2.70505e-015	-8.64257e-016	5.94213e-015	2.91187e-015
-3.02848e-015	7.83221e-015	7.12729e-015	1.0922e-015	6.83465e-016	-1.09016e-017	-1.67048e-015	1.3874e-015	1.28728e-015	3.34796e-015	-3.09697e-015	4.75178e-015	-1.41977e-016	1.23158e-016	-1.04831e-015	-6.93315e-015	-1.19243e-015	-4.47143e-015	-6.70143e-015	-5.22131e-015	-2.93633e-015	2.88645e-015	-8.79429e-016	6.23921e-015	2.92214e-015
-3.07276e-015	8.13491e-015	6.82623e-015	1.31924e-015	9.76612e-016	1.39641e-016	-1.80704e-015	1.42698e-015	7.31639e-016	3.23018e-015	-3.16246e-015	5.074e-015	-5.63292e-016	-4.32522e-018	-9.6792e-016	-7.04408e-015	-1.03331e-015	-4.3762e-015	-7.21523e-015	-5.35584e-015	-2.71219e-015	3.019e-015	-9.0596e-016	6.52731e-015	2.92687e-015
-3.11583e-015	8.4485e-015	6.5249e-015	1.54881e-015	1.26712e-015	2.77936e-016	-1.93175e-015	1.47873e-015	1.75865e-016	3.10835e-015	-3.18627e-015	5.39902e-015	-9.32734e-016	-9.02923e-017	-8.91601e-016	-7.12934e-015	-8.98627e-016	-4.28457e-015	-7.7225e-015	-5.45861e-015	-2.47082e-015	3.10205e-015	-9.42325e-016	6.80571e-015	2.92753e-015
-3.1577e-015	8.77136e-015	6.22562e-015	1.78109e-015	1.55357e-015	4.04705e-016	-2.04224e-015	1.54318e-015	-3.74466e-016	2.98465e-015	-3.16763e-015	5.72722e-015	-1.24726e-015	-1.3269e-016	-8.19194e-016	-7.18861e-015	-7.89897e-016	-4.19637e-015	-8.21888e-015	-5.52897e-015	-2.21254e-015	3.13588e-015	-9.87192e-016	7.07313e-015	2.92505e-015
-3.19754e-015	9.10172e-015	5.93079e-015	2.01574e-015	1.83418e-015	5.20425e-016	-2.13729e-015	1.62064e-015	-9.13698e-016	2.86105e-015	-3.1066e-015	6.05759e-015	-1.50355e-015	-1.2993e-016	-7.5042e-016	-7.22198e-015	-7.08015e-016	-4.11182e-015	-8.70022e-015	-5.56645e-015	-1.93847e-015	3.12138e-015	-1.03883e-015	7.32901e-015	2.91989e-015
-3.23495e-015	9.43734e-015	5.64239e-015	2.25306e-015	2.10686e-015	6.2637e-016	-2.21513e-015	1.71193e-015	-1.43641e-015	2.73976e-015	-3.00351e-015	6.38901e-015	-1.69939e-015	-8.04448e-017	-6.85116e-016	-7.22902e-015	-6.53584e-016	-4.03082e-015	-9.16198e-015	-5.57153e-015	-1.64915e-015	3.05929e-015	-1.09499e-015	7.5727e-015	2.91308e-015
-3.26912e-015	9.77607e-015	5.36311e-015	2.49303e-015	2.36914e-015	7.23898e-016	-2.27467e-015	1.81761e-015	-1.93761e-015	2.62343e-015	-2.85911e-015	6.72133e-015	-1.83262e-015	1.67567e-017	-6.22899e-016	-7.21041e-015	-6.27728e-016	-3.9536e-015	-9.60045e-015	-5.54487e-015	-1.34545e-015	2.95114e-015	-1.15319e-015	7.80344e-015	2.90567e-015
-3.29974e-015	1.01152e-014	5.09559e-015	2.73496e-015	2.61876e-015	8.13755e-016	-2.31536e-015	1.93741e-015	-2.41222e-015	2.514e-015	-2.67502e-015	7.05369e-015	-1.90244e-015	1.61949e-016	-5.63794e-016	-7.1673e-015	-6.31409e-016	-3.87949e-015	-1.00126e-014	-5.48722e-015	-1.02883e-015	2.79873e-015	-1.21166e-015	8.02074e-015	2.89785e-015
-3.32578e-015	1.04521e-014	4.84147e-015	2.97881e-015	2.85363e-015	8.95677e-016	-2.33633e-015	2.07087e-015	-2.85504e-015	2.41272e-015	-2.45269e-015	7.38488e-015	-1.90757e-015	3.54971e-016	-5.08043e-016	-7.10043e-015	-6.64708e-016	-3.80821e-015	-1.0395e-014	-5.39986e-015	-7.00388e-016	2.60388e-015	-1.26877e-015	8.22395e-015	2.89035e-015
-3.34596e-015	1.07845e-014	4.60267e-015	3.22472e-015	3.07152e-015	9.7026e-016	-2.33771e-015	2.21799e-015	-3.26139e-015	2.32125e-015	-2.19388e-015	7.71473e-015	-1.84823e-015	5.95142e-016	-4.55796e-016	-7.01149e-015	-7.27802e-016	-3.73985e-015	-1.07445e-014	-5.28469e-015	-3.61603e-016	2.36913e-015	-1.32334e-015	8.41269e-015	2.88394e-015
-3.35927e-015	1.11097e-014	4.38085e-015	3.47191e-015	3.27039e-015	1.03698e-015	-2.32002e-015	2.37749e-015	-3.6271e-015	2.24136e-015	-1.90127e-015	8.04318e-015	-1.72508e-015	8.81188e-016	-4.07079e-016	-6.90253e-015	-8.19989e-016	-3.67454e-015	-1.10591e-014	-5.14342e-015	-1.38594e-017	2.09746e-015	-1.37338e-015	8.58636e-015	2.87929e-015
-3.36427e-015	1.14254e-014	4.17783e-015	3.71988e-015	3.44893e-015	1.09558e-015	-2.28408e-015	2.54806e-015	-3.94765e-015	2.17475e-015	-1.57797e-015	8.37007e-015	-1.53918e-015	1.21158e-015	-3.61648e-016	-6.77545e-015	-9.40318e-016	-3.61182e-015	-1.13367e-014	-4.97796e-015	3.41037e-016	1.79163e-015	-1.41743e-015	8.74441e-015	2.87722e-015
-3.36008e-015	1.17291e-014	3.995e-015	3.96762e-015	3.60489e-015	1.1462e-015	-2.23096e-015	2.72879e-015	-4.22001e-015	2.12155e-015	-1.22749e-015	8.69474e-015	-1.29273e-015	1.58375e-015	-3.19685e-016	-6.63241e-015	-1.0882e-015	-3.55193e-015	-1.15757e-014	-4.79155e-015	7.00578e-016	1.45505e-015	-1.45423e-015	8.88651e-015	2.87794e-015
-3.34551e-015	1.20182e-014	3.83365e-015	4.21431e-015	3.73675e-015	1.18845e-015	-2.16196e-015	2.91746e-015	-4.44077e-015	2.08203e-015	-8.53328e-016	9.01706e-015	-9.87952e-016	1.99529e-015	-2.81485e-016	-6.47541e-015	-1.26257e-015	-3.49467e-015	-1.17744e-014	-4.58661e-015	1.06297e-015	1.09093e-015	-1.48278e-015	9.01224e-015	2.88153e-015
-3.3197e-015	1.229e-014	3.695e-015	4.45894e-015	3.84229e-015	1.2219e-015	-2.07905e-015	3.11216e-015	-4.6073e-015	2.05674e-015	-4.6007e-016	9.33651e-015	-6.28012e-016	2.44323e-015	-2.46914e-016	-6.30708e-015	-1.4619e-015	-3.44016e-015	-1.19327e-014	-4.36533e-015	1.42632e-015	7.02926e-016	-1.50177e-015	9.12177e-015	2.88869e-015
-3.28223e-015	1.25427e-014	3.57964e-015	4.69986e-015	3.92034e-015	1.2446e-015	-1.98441e-015	3.31114e-015	-4.71787e-015	2.04614e-015	-5.16958e-017	9.65302e-015	-2.17012e-016	2.92358e-015	-2.16257e-016	-6.13047e-015	-1.68464e-015	-3.38858e-015	-1.20499e-014	-4.13009e-015	1.78829e-015	2.9551e-016	-1.51005e-015	9.21478e-015	2.89945e-015
-3.23167e-015	1.27739e-014	3.48778e-015	4.93627e-015	3.96939e-015	1.25546e-015	-1.88026e-015	3.51202e-015	-4.77127e-015	2.05015e-015	3.66905e-016	9.96573e-015	2.40788e-016	3.43174e-015	-1.89917e-016	-5.94797e-015	-1.92852e-015	-3.33978e-015	-1.21259e-014	-3.88384e-015	2.14565e-015	-1.27382e-016	-1.50714e-015	9.29116e-015	2.91365e-015
-3.16745e-015	1.29813e-014	3.42014e-015	5.16665e-015	3.98864e-015	1.2534e-015	-1.76898e-015	3.71182e-015	-4.76673e-015	2.06825e-015	7.90503e-016	1.02736e-014	7.40118e-016	3.96378e-015	-1.68133e-016	-5.76292e-015	-2.19126e-015	-3.29423e-015	-1.21611e-014	-3.62966e-015	2.49615e-015	-5.61873e-016	-1.49273e-015	9.35091e-015	2.932e-015
-3.08907e-015	1.31632e-014	3.37647e-015	5.38952e-015	3.97785e-015	1.23697e-015	-1.65365e-015	3.90755e-015	-4.70445e-015	2.09894e-015	1.21391e-015	1.05766e-014	1.27547e-015	4.51483e-015	-1.5173e-016	-5.57829e-015	-2.47058e-015	-3.25184e-015	-1.21565e-014	-3.37051e-015	2.83769e-015	-1.00377e-015	-1.46626e-015	9.39415e-015	2.95501e-015
-2.9961e-015	1.3318e-014	3.35638e-015	5.60323e-015	3.93659e-015	1.20495e-015	-1.53674e-015	4.09649e-015	-4.585e-015	2.14094e-015	1.63182e-015	1.08743e-014	1.84014e-015	5.08026e-015	-1.40501e-016	-5.39654e-015	-2.76364e-015	-3.21224e-015	-1.21132e-014	-3.10865e-015	3.16834e-015	-1.44808e-015	-1.42765e-015	9.42133e-015	2.98339e-015
-2.88854e-015	1.34439e-014	3.35892e-015	5.80613e-015	3.86422e-015	1.15578e-015	-1.42085e-015	4.27619e-015	-4.4104e-015	2.19332e-015	2.03931e-015	1.11669e-014	2.42807e-015	5.65437e-015	-1.34639e-016	-5.21985e-015	-3.06762e-015	-3.17588e-015	-1.20332e-014	-2.84647e-015	3.48535e-015	-1.89041e-015	-1.37681e-015	9.43193e-015	3.01772e-015
-2.76686e-015	1.35397e-014	3.38249e-015	5.99654e-015	3.76072e-015	1.08803e-015	-1.30887e-015	4.44356e-015	-4.18248e-015	2.25411e-015	2.43037e-015	1.14549e-014	3.03257e-015	6.23136e-015	-1.34679e-016	-5.05052e-015	-3.37942e-015	-3.14292e-015	-1.19179e-014	-2.58657e-015	3.7869e-015	-2.32694e-015	-1.31412e-015	9.42638e-015	3.05888e-015
-2.63162e-015	1.36044e-014	3.42582e-015	6.17241e-015	3.62651e-015	1.00004e-015	-1.20379e-015	4.5956e-015	-3.90396e-015	2.32244e-015	2.79976e-015	1.1738e-014	3.64611e-015	6.80548e-015	-1.41317e-016	-4.89085e-015	-3.69549e-015	-3.11325e-015	-1.17697e-014	-2.33098e-015	4.07054e-015	-2.75362e-015	-1.2398e-015	9.4046e-015	3.1071e-015
-2.48344e-015	1.36367e-014	3.48716e-015	6.33164e-015	3.4619e-015	8.91002e-016	-1.10795e-015	4.72983e-015	-3.57801e-015	2.39647e-015	3.14251e-015	1.20157e-014	4.26119e-015	7.37137e-015	-1.54888e-016	-4.74296e-015	-4.01258e-015	-3.08671e-015	-1.15923e-014	-2.08169e-015	4.33506e-015	-3.16656e-015	-1.15393e-015	9.36667e-015	3.16323e-015
-2.32273e-015	1.36353e-014	3.56475e-015	6.47216e-015	3.26806e-015	7.5993e-016	-1.02412e-015	4.84351e-015	-3.20808e-015	2.47394e-015	3.45299e-015	1.22874e-014	4.87059e-015	7.92329e-015	-1.74831e-016	-4.60871e-015	-4.3276e-015	-3.06339e-015	-1.1389e-014	-1.84069e-015	4.57868e-015	-3.56167e-015	-1.05772e-015	9.31313e-015	3.22897e-015
-2.15044e-015	1.36003e-014	3.65666e-015	6.59288e-015	3.04602e-015	6.05497e-016	-9.54529e-016	4.93363e-015	-2.79874e-015	2.55299e-015	3.72676e-015	1.25528e-014	5.46654e-015	8.45571e-015	-2.01866e-016	-4.49012e-015	-4.63728e-015	-3.04335e-015	-1.11628e-014	-1.60935e-015	4.80017e-015	-3.93486e-015	-9.52177e-016	9.2439e-015	3.30469e-015
-1.96816e-015	1.35314e-014	3.76047e-015	6.69249e-015	2.79712e-015	4.26467e-016	-9.01414e-016	4.99806e-015	-2.35553e-015	2.63192e-015	3.95933e-015	1.28115e-014	6.04171e-015	8.96304e-015	-2.35742e-016	-4.38824e-015	-4.93859e-015	-3.02629e-015	-1.09168e-014	-1.38906e-015	4.99825e-015	-4.28235e-015	-8.37289e-016	9.15925e-015	3.39148e-015
-1.77762e-015	1.34295e-014	3.87362e-015	6.77003e-015	2.52283e-015	2.22214e-016	-8.66162e-016	5.03481e-015	-1.88328e-015	2.70889e-015	4.1464e-015	1.30637e-014	6.5891e-015	9.44e-015	-2.76431e-016	-4.30401e-015	-5.22859e-015	-3.01183e-015	-1.06537e-014	-1.1809e-015	5.17132e-015	-4.60072e-015	-7.14093e-016	9.05941e-015	3.48974e-015
-1.57995e-015	1.32947e-014	3.99314e-015	6.82412e-015	2.22538e-015	-7.71078e-018	-8.50218e-016	5.04165e-015	-1.38766e-015	2.78237e-015	4.28416e-015	1.33089e-014	7.10128e-015	9.88233e-015	-3.24034e-016	-4.23838e-015	-5.50357e-015	-2.99983e-015	-1.03767e-014	-9.85692e-016	5.31947e-015	-4.88657e-015	-5.8341e-016	8.94467e-015	3.60041e-015
-1.37748e-015	1.31274e-014	4.1168e-015	6.85371e-015	1.90718e-015	-2.63193e-016	-8.54787e-016	5.01663e-015	-8.74487e-016	2.85041e-015	4.36965e-015	1.35465e-014	7.57169e-015	1.02855e-014	-3.78339e-016	-4.19159e-015	-5.76053e-015	-2.99074e-015	-1.00895e-014	-8.03447e-016	5.4417e-015	-5.13561e-015	-4.45758e-016	8.81525e-015	3.72516e-015
-1.1717e-015	1.29291e-014	4.24205e-015	6.85763e-015	1.57102e-015	-5.4402e-016	-8.80981e-016	4.95802e-015	-3.4944e-016	2.91155e-015	4.40011e-015	1.37765e-014	7.9946e-015	1.06453e-014	-4.38986e-016	-4.16364e-015	-5.99717e-015	-2.9838e-015	-9.79531e-015	-6.34569e-016	5.538e-015	-5.34557e-015	-3.02047e-016	8.67138e-015	3.86468e-015
-9.65293e-016	1.27012e-014	4.36629e-015	6.83515e-015	1.21921e-015	-8.50383e-016	-9.28526e-016	4.86493e-015	1.81805e-016	2.96475e-015	4.3742e-015	1.39986e-014	8.36496e-015	1.09581e-014	-5.05143e-016	-4.15392e-015	-6.21039e-015	-2.97871e-015	-9.49745e-015	-4.7941e-016	5.60858e-015	-5.51426e-015	-1.53149e-016	8.51398e-015	4.02013e-015
-7.60698e-016	1.24451e-014	4.4866e-015	6.78571e-015	8.54626e-016	-1.18184e-015	-9.97689e-016	4.73696e-015	7.13331e-016	3.00857e-015	4.29127e-015	1.42132e-014	8.67725e-015	1.12213e-014	-5.76559e-016	-4.16186e-015	-6.39774e-015	-2.97503e-015	-9.19874e-015	-3.37185e-016	5.65414e-015	-5.6397e-015	1.01614e-019	8.3441e-015	4.1928e-015
-5.59847e-016	1.21628e-014	4.6005e-015	6.70916e-015	4.80279e-016	-1.53704e-015	-1.0884e-015	4.57408e-015	1.23922e-015	3.04198e-015	4.15048e-015	1.44198e-014	8.92723e-015	1.14325e-014	-6.52404e-016	-4.18611e-015	-6.55646e-015	-2.9719e-015	-8.90222e-015	-2.07776e-016	5.67551e-015	-5.71985e-015	1.57201e-016	8.1624e-015	4.3834e-015
-3.64568e-016	1.18565e-014	4.70571e-015	6.60563e-015	9.93286e-017	-1.91427e-015	-1.19958e-015	4.37698e-015	1.75361e-015	3.06408e-015	3.952e-015	1.46179e-014	9.11163e-015	1.159e-014	-7.31332e-016	-4.2257e-015	-6.68462e-015	-2.96882e-015	-8.61056e-015	-8.97085e-017	5.67445e-015	-5.75363e-015	3.17872e-016	7.96953e-015	4.59295e-015
-1.77097e-016	1.1529e-014	4.80006e-015	6.47576e-015	-2.84919e-016	-2.31209e-015	-1.32967e-015	4.14631e-015	2.2512e-015	3.07401e-015	3.69623e-015	1.48075e-014	9.22799e-015	1.16929e-014	-8.1239e-016	-4.27878e-015	-6.78036e-015	-2.96475e-015	-8.32648e-015	1.75549e-017	5.65179e-015	-5.7398e-015	4.8207e-016	7.76658e-015	4.82237e-015
1.31836e-019	1.11821e-014	4.88169e-015	6.3202e-015	-6.68293e-016	-2.72852e-015	-1.47749e-015	3.88243e-015	2.72682e-015	3.07163e-015	3.38496e-015	1.49876e-014	9.27412e-015	1.17405e-014	-8.9455e-016	-4.34305e-015	-6.84181e-015	-2.95854e-015	-8.0522e-015	1.15675e-016	5.6087e-015	-5.6765e-015	6.48784e-016	7.55434e-015	5.07262e-015
1.65742e-016	1.08186e-014	4.94862e-015	6.13949e-015	-1.04751e-015	-3.16173e-015	-1.64067e-015	3.58658e-015	3.17571e-015	3.0565e-015	3.02116e-015	1.51585e-014	9.24883e-015	1.1733e-014	-9.76348e-016	-4.41622e-015	-6.86805e-015	-2.9497e-015	-7.78862e-015	2.05869e-016	5.54768e-015	-5.56277e-015	8.17122e-016	7.33366e-015	5.34439e-015
3.17638e-016	1.04414e-014	5.00006e-015	5.93483e-015	-1.41918e-015	-3.60855e-015	-1.81694e-015	3.26103e-015	3.59388e-015	3.02854e-015	2.60802e-015	1.532e-014	9.15253e-015	1.16716e-014	-1.0561e-015	-4.49596e-015	-6.85798e-015	-2.93719e-015	-7.53775e-015	2.89979e-016	5.4706e-015	-5.39867e-015	9.86745e-016	7.10573e-015	5.63776e-015
4.53657e-016	1.00534e-014	5.03427e-015	5.70768e-015	-1.77991e-015	-4.06658e-015	-2.004e-015	2.90763e-015	3.97728e-015	2.98798e-015	2.14902e-015	1.54723e-014	8.9856e-015	1.15571e-014	-1.13197e-015	-4.57985e-015	-6.81078e-015	-2.92013e-015	-7.30035e-015	3.69603e-016	5.38e-015	-5.18451e-015	1.15822e-015	6.87144e-015	5.95366e-015
5.72317e-016	9.65809e-015	5.05046e-015	5.45971e-015	-2.12617e-015	-4.53272e-015	-2.19904e-015	2.52868e-015	4.32241e-015	2.93589e-015	1.64839e-015	1.56147e-014	8.74912e-015	1.13917e-014	-1.20253e-015	-4.66545e-015	-6.7256e-015	-2.89753e-015	-7.0767e-015	4.4631e-016	5.27874e-015	-4.92047e-015	1.33166e-015	6.63255e-015	6.29269e-015
6.72562e-016	9.25893e-015	5.0476e-015	5.19278e-015	-2.45496e-015	-5.00389e-015	-2.3984e-015	2.12717e-015	4.62711e-015	2.87368e-015	1.1114e-015	1.57465e-014	8.44597e-015	1.11783e-014	-1.26611e-015	-4.75025e-015	-6.60255e-015	-2.86871e-015	-6.86771e-015	5.22195e-016	5.16889e-015	-4.60771e-015	1.507e-015	6.39036e-015	6.65486e-015
7.52785e-016	8.85892e-015	5.02561e-015	4.90856e-015	-2.76324e-015	-5.47612e-015	-2.59934e-015	1.70643e-015	4.88914e-015	2.80269e-015	5.43718e-016	1.5868e-014	8.07909e-015	1.09208e-014	-1.32106e-015	-4.83131e-015	-6.44232e-015	-2.83262e-015	-6.67298e-015	5.99248e-016	5.05331e-015	-4.24739e-015	1.6847e-015	6.14627e-015	7.04023e-015
8.12408e-016	8.46138e-015	4.98424e-015	4.60879e-015	-3.04795e-015	-5.94609e-015	-2.79833e-015	1.26956e-015	5.10672e-015	2.72459e-015	-4.81528e-017	1.59784e-014	7.65274e-015	1.06231e-014	-1.36543e-015	-4.90574e-015	-6.24601e-015	-2.78768e-015	-6.49276e-015	6.78915e-016	4.9352e-015	-3.84028e-015	1.86523e-015	5.90141e-015	7.44898e-015
8.50399e-016	8.06941e-015	4.92406e-015	4.29609e-015	-3.30585e-015	-6.4099e-015	-2.99164e-015	8.1999e-016	5.2792e-015	2.64049e-015	-6.57523e-016	1.60788e-014	7.1721e-015	1.02888e-014	-1.39748e-015	-4.97059e-015	-6.01396e-015	-2.73338e-015	-6.32597e-015	7.63235e-016	4.81775e-015	-3.38788e-015	2.04931e-015	5.65739e-015	7.88035e-015
8.66196e-016	7.68616e-015	4.84605e-015	3.97341e-015	-3.53484e-015	-6.864e-015	-3.17647e-015	3.6178e-016	5.40671e-015	2.55261e-015	-1.27688e-015	1.61692e-014	6.64229e-015	9.92355e-015	-1.41593e-015	-5.02301e-015	-5.74738e-015	-2.66828e-015	-6.17126e-015	8.53854e-016	4.70439e-015	-2.8923e-015	2.23729e-015	5.41628e-015	8.33418e-015
8.59963e-016	7.3137e-015	4.75096e-015	3.64297e-015	-3.73263e-015	-7.30488e-015	-3.3492e-015	-1.00955e-016	5.49012e-015	2.46308e-015	-1.89853e-015	1.62491e-014	6.06917e-015	9.53182e-015	-1.41881e-015	-5.06066e-015	-5.44807e-015	-2.591e-015	-6.02737e-015	9.52185e-016	4.5979e-015	-2.35548e-015	2.43021e-015	5.17999e-015	8.8092e-015
8.31571e-016	6.95494e-015	4.64037e-015	3.30704e-015	-3.89744e-015	-7.72882e-015	-3.50653e-015	-5.63891e-016	5.53086e-015	2.37434e-015	-2.51521e-015	1.63179e-014	5.45954e-015	9.11894e-015	-1.40479e-015	-5.0811e-015	-5.11747e-015	-2.50028e-015	-5.89269e-015	1.05987e-015	4.50106e-015	-1.77985e-015	2.6293e-015	4.94991e-015	9.30452e-015
7.8141e-016	6.61264e-015	4.51536e-015	2.96885e-015	-4.02722e-015	-8.13253e-015	-3.6454e-015	-1.02291e-015	5.53051e-015	2.28864e-015	-3.11968e-015	1.63762e-014	4.82048e-015	8.69081e-015	-1.37297e-015	-5.08235e-015	-4.75742e-015	-2.39483e-015	-5.7654e-015	1.17856e-015	4.41686e-015	-1.168e-015	2.83485e-015	4.7274e-015	9.81915e-015
7.09861e-016	6.28941e-015	4.37785e-015	2.63112e-015	-4.12062e-015	-8.51281e-015	-3.76331e-015	-1.47445e-015	5.49129e-015	2.20843e-015	-3.70506e-015	1.64238e-014	4.15836e-015	8.25346e-015	-1.32207e-015	-5.06222e-015	-4.37086e-015	-2.27394e-015	-5.64335e-015	1.30948e-015	4.34829e-015	-5.22099e-016	3.04757e-015	4.51402e-015	1.03514e-014
6.17813e-016	5.98706e-015	4.22951e-015	2.29596e-015	-4.17694e-015	-8.86691e-015	-3.85784e-015	-1.91459e-015	5.4155e-015	2.1365e-015	-4.26401e-015	1.64607e-014	3.48037e-015	7.81186e-015	-1.2509e-015	-5.01934e-015	-3.96065e-015	-2.13645e-015	-5.52402e-015	1.45338e-015	4.29739e-015	1.55229e-016	3.26847e-015	4.3117e-015	1.09005e-014
5.06613e-016	5.70699e-015	4.0725e-015	1.96591e-015	-4.1959e-015	-9.19249e-015	-3.92617e-015	-2.33971e-015	5.30638e-015	2.07509e-015	-4.78936e-015	1.64873e-014	2.79435e-015	7.37117e-015	-1.15868e-015	-4.95291e-015	-3.5298e-015	-1.98201e-015	-5.405e-015	1.61061e-015	4.26626e-015	8.61054e-016	3.49875e-015	4.12148e-015	1.14642e-014
3.77485e-016	5.45107e-015	3.90932e-015	1.64373e-015	-4.17748e-015	-9.48691e-015	-3.96631e-015	-2.74575e-015	5.16821e-015	2.02655e-015	-5.27395e-015	1.65042e-014	2.10761e-015	6.93705e-015	-1.0453e-015	-4.86127e-015	-3.08151e-015	-1.80964e-015	-5.28496e-015	1.78192e-015	4.25738e-015	1.59202e-015	3.73852e-015	3.94547e-015	1.20401e-014
2.31806e-016	5.22041e-015	3.74249e-015	1.33101e-015	-4.12133e-015	-9.74831e-015	-3.97733e-015	-3.12975e-015	5.00444e-015	1.99304e-015	-5.71159e-015	1.65113e-014	1.42728e-015	6.51514e-015	-9.10303e-016	-4.74383e-015	-2.61886e-015	-1.61865e-015	-5.16066e-015	1.96797e-015	4.27263e-015	2.34532e-015	3.98863e-015	3.78534e-015	1.2627e-014
7.11313e-017	5.01532e-015	3.57435e-015	1.02959e-015	-4.02853e-015	-9.97473e-015	-3.95852e-015	-3.4885e-015	4.81966e-015	1.97717e-015	-6.09666e-015	1.65093e-014	7.6063e-016	6.11091e-015	-7.53994e-016	-4.60097e-015	-2.14453e-015	-1.40894e-015	-5.0296e-015	2.16903e-015	4.31324e-015	3.11781e-015	4.25038e-015	3.64258e-015	1.32223e-014
-1.02954e-016	4.83622e-015	3.40746e-015	7.41212e-016	-3.90021e-015	-1.01649e-014	-3.90932e-015	-3.81927e-015	4.61813e-015	1.98118e-015	-6.42369e-015	1.64991e-014	1.14469e-016	5.72869e-015	-5.76455e-016	-4.43308e-015	-1.66292e-015	-1.1798e-015	-4.88922e-015	2.38468e-015	4.3797e-015	3.9066e-015	4.52497e-015	3.51859e-015	1.38237e-014
-2.89178e-016	4.68335e-015	3.24417e-015	4.66878e-016	-3.73769e-015	-1.03184e-014	-3.82934e-015	-4.11886e-015	4.40396e-015	2.00747e-015	-6.68845e-015	1.64813e-014	-5.04584e-016	5.37263e-015	-3.78284e-016	-4.24081e-015	-1.17735e-015	-9.31309e-016	-4.73664e-015	2.61515e-015	4.47335e-015	4.70883e-015	4.81257e-015	3.4147e-015	1.4429e-014
-4.85531e-016	4.55605e-015	3.08648e-015	2.08311e-016	-3.54271e-015	-1.04337e-014	-3.7185e-015	-4.38572e-015	4.18214e-015	2.05719e-015	-6.88684e-015	1.64563e-014	-1.08975e-015	5.04702e-015	-1.60471e-016	-4.0244e-015	-6.91052e-016	-6.63101e-016	-4.56978e-015	2.8599e-015	4.5947e-015	5.52111e-015	5.11392e-015	3.33247e-015	1.50355e-014
-6.89452e-016	4.45371e-015	2.93657e-015	-3.38017e-017	-3.31767e-015	-1.05106e-014	-3.57795e-015	-4.61743e-015	3.95807e-015	2.13155e-015	-7.01607e-015	1.6425e-014	-1.63558e-015	4.75502e-015	7.63699e-017	-3.78514e-015	-2.07512e-016	-3.75495e-016	-4.38614e-015	3.11832e-015	4.74339e-015	6.34002e-015	5.42942e-015	3.2733e-015	1.5641e-014
-8.99469e-016	4.37537e-015	2.79667e-015	-2.58767e-016	-3.06476e-015	-1.05489e-014	-3.40883e-015	-4.81245e-015	3.73631e-015	2.23185e-015	-7.0739e-015	1.63883e-014	-2.13676e-015	4.49942e-015	3.30689e-016	-3.52468e-015	2.70128e-016	-6.85668e-017	-4.18355e-015	3.38868e-015	4.91965e-015	7.16329e-015	5.76022e-015	3.23796e-015	1.62435e-014
-1.11373e-015	4.32039e-015	2.6684e-015	-4.66166e-016	-2.78686e-015	-1.05493e-014	-3.21258e-015	-4.96949e-015	3.52174e-015	2.35907e-015	-7.05832e-015	1.63469e-014	-2.58908e-015	4.28244e-015	6.00767e-016	-3.24556e-015	7.38084e-016	2.57095e-016	-3.9596e-015	3.67049e-015	5.12329e-015	7.9877e-015	6.1062e-015	3.2273e-015	1.68407e-014
-1.33048e-015	4.28658e-015	2.5537e-015	-6.56132e-016	-2.48669e-015	-1.0513e-014	-2.99154e-015	-5.08779e-015	3.31932e-015	2.51387e-015	-6.96951e-015	1.6302e-014	-2.98879e-015	4.10551e-015	8.84295e-016	-2.94946e-015	1.19312e-015	6.01093e-016	-3.71283e-015	3.9624e-015	5.35336e-015	8.81074e-015	6.46823e-015	3.24173e-015	1.74298e-014
-1.54819e-015	4.27164e-015	2.45434e-015	-8.28915e-016	-2.16824e-015	-1.04409e-014	-2.74782e-015	-5.16714e-015	3.13301e-015	2.69655e-015	-6.80757e-015	1.62545e-014	-3.3332e-015	3.97008e-015	1.1788e-015	-2.63868e-015	1.63294e-015	9.62895e-016	-3.44192e-015	4.26265e-015	5.60899e-015	9.63001e-015	6.84647e-015	3.28162e-015	1.80088e-014
-1.76553e-015	4.27356e-015	2.37149e-015	-9.8517e-016	-1.83454e-015	-1.03346e-014	-2.48363e-015	-5.20751e-015	2.96727e-015	2.90672e-015	-6.57401e-015	1.62056e-014	-3.62013e-015	3.87682e-015	1.48148e-015	-2.31647e-015	2.05429e-015	1.3413e-015	-3.14562e-015	4.57079e-015	5.88907e-015	1.04427e-014	7.24101e-015	3.34747e-015	1.85758e-014
-1.98093e-015	4.28969e-015	2.30622e-015	-1.1251e-015	-1.48887e-015	-1.01958e-014	-2.20196e-015	-5.21016e-015	2.82595e-015	3.14405e-015	-6.27091e-015	1.61572e-014	-3.848e-015	3.82544e-015	1.79008e-015	-1.98616e-015	2.45419e-015	1.73521e-015	-2.82275e-015	4.88496e-015	6.19206e-015	1.12456e-014	7.6511e-015	3.43932e-015	1.91284e-014
-2.19258e-015	4.31728e-015	2.25914e-015	-1.24929e-015	-1.13513e-015	-1.00272e-014	-1.90607e-015	-5.17481e-015	2.71222e-015	3.40889e-015	-5.90141e-015	1.611e-014	-4.01579e-015	3.81447e-015	2.10121e-015	-1.6507e-015	2.83022e-015	2.14394e-015	-2.47329e-015	5.20413e-015	6.51587e-015	1.20371e-014	8.07749e-015	3.55687e-015	1.96651e-014
-2.39884e-015	4.35313e-015	2.22993e-015	-1.35946e-015	-7.77149e-016	-9.83069e-015	-1.5993e-015	-5.10304e-015	2.62892e-015	3.70019e-015	-5.46898e-015	1.60653e-014	-4.12331e-015	3.84302e-015	2.41183e-015	-1.31352e-015	3.1796e-015	2.56613e-015	-2.09723e-015	5.52667e-015	6.85864e-015	1.28149e-014	8.51931e-015	3.7e-015	2.01845e-014
-2.59898e-015	4.39423e-015	2.21874e-015	-1.45692e-015	-4.18906e-016	-9.60923e-015	-1.28562e-015	-4.99655e-015	2.57835e-015	4.01677e-015	-4.97805e-015	1.60246e-014	-4.17181e-015	3.90953e-015	2.71911e-015	-9.78269e-016	3.50053e-015	3.00107e-015	-1.69423e-015	5.85031e-015	7.21852e-015	1.35767e-014	8.97551e-015	3.86777e-015	2.06848e-014
-2.79197e-015	4.43814e-015	2.22519e-015	-1.5425e-015	-6.49107e-017	-9.36541e-015	-9.69126e-016	-4.85757e-015	2.56297e-015	4.35768e-015	-4.43406e-015	1.59888e-014	-4.16301e-015	4.01151e-015	3.01988e-015	-6.48633e-016	3.79165e-015	3.44705e-015	-1.26407e-015	6.17352e-015	7.59341e-015	1.43212e-014	9.44579e-015	4.05988e-015	2.1165e-014
-2.97774e-015	4.48146e-015	2.24897e-015	-1.61877e-015	2.81384e-016	-9.10189e-015	-6.53848e-016	-4.68914e-015	2.58422e-015	4.72074e-015	-3.84321e-015	1.596e-014	-4.09897e-015	4.1456e-015	3.31047e-015	-3.28357e-016	4.05167e-015	3.90253e-015	-8.07992e-016	6.49512e-015	7.98099e-015	1.50461e-014	9.9299e-015	4.27558e-015	2.16243e-014
-3.15512e-015	4.52163e-015	2.28962e-015	-1.68754e-015	6.16384e-016	-8.82242e-015	-3.43558e-016	-4.49342e-015	2.64318e-015	5.10357e-015	-3.21235e-015	1.59393e-014	-3.98266e-015	4.30821e-015	3.58723e-015	-2.11796e-017	4.27849e-015	4.36527e-015	-3.26995e-016	6.8135e-015	8.37856e-015	1.57507e-014	1.04264e-014	4.51363e-015	2.20624e-014
-3.32362e-015	4.55514e-015	2.34615e-015	-1.75009e-015	9.36274e-016	-8.53008e-015	-4.24726e-017	-4.27309e-015	2.74054e-015	5.50475e-015	-2.54815e-015	1.5928e-014	-3.81725e-015	4.49603e-015	3.84695e-015	2.70371e-016	4.47179e-015	4.83398e-015	1.78159e-016	7.12663e-015	8.78386e-015	1.64341e-014	1.09343e-014	4.77265e-015	2.24788e-014
-3.48342e-015	4.5789e-015	2.41687e-015	-1.80784e-015	1.2369e-015	-8.22732e-015	2.46116e-016	-4.03148e-015	2.87683e-015	5.92141e-015	-1.85861e-015	1.59271e-014	-3.60727e-015	4.70567e-015	4.08609e-015	5.4227e-016	4.63135e-015	5.30759e-015	7.05959e-016	7.43333e-015	9.19452e-015	1.70948e-014	1.14525e-014	5.05103e-015	2.28732e-014
-3.63412e-015	4.58964e-015	2.50047e-015	-1.86277e-015	1.51524e-015	-7.91692e-015	5.18802e-016	-3.7717e-015	3.05195e-015	6.35081e-015	-1.15096e-015	1.59379e-014	-3.35693e-015	4.93268e-015	4.30159e-015	7.91262e-016	4.75682e-015	5.7842e-015	1.25511e-015	7.73245e-015	9.60828e-015	1.77317e-014	1.19806e-014	5.34684e-015	2.32456e-014
-3.77653e-015	4.58483e-015	2.59529e-015	-1.91678e-015	1.76829e-015	-7.60202e-015	7.72168e-016	-3.4973e-015	3.26504e-015	6.79068e-015	-4.32495e-016	1.59625e-014	-3.07038e-015	5.17257e-015	4.49031e-015	1.0146e-015	4.84833e-015	6.26261e-015	1.82293e-015	8.02267e-015	1.0023e-014	1.83438e-014	1.25175e-014	5.65803e-015	2.3596e-014
-3.91005e-015	4.56201e-015	2.69906e-015	-1.97145e-015	1.99315e-015	-7.28487e-015	1.00293e-015	-3.21136e-015	3.51473e-015	7.23889e-015	2.88764e-016	1.60019e-014	-2.75249e-015	5.42125e-015	4.64993e-015	1.20984e-015	4.90618e-015	6.74117e-015	2.40723e-015	8.30347e-015	1.04366e-014	1.89304e-014	1.30614e-014	5.98267e-015	2.39253e-014
-4.03466e-015	4.51936e-015	2.81015e-015	-2.02812e-015	2.18761e-015	-6.96789e-015	1.20765e-015	-2.91762e-015	3.80026e-015	7.69283e-015	1.00521e-015	1.60565e-014	-2.40843e-015	5.67428e-015	4.77787e-015	1.37512e-015	4.93107e-015	7.21811e-015	3.00636e-015	8.5734e-015	1.08475e-014	1.94908e-014	1.3611e-014	6.319e-015	2.42342e-014
-4.15091e-015	4.45515e-015	2.92645e-015	-2.08819e-015	2.34968e-015	-6.65393e-015	1.38372e-015	-2.61972e-015	4.12009e-015	8.14994e-015	1.70921e-015	1.61276e-014	-2.04431e-015	5.92728e-015	4.8722e-015	1.50801e-015	4.92445e-015	7.69219e-015	3.6177e-015	8.83102e-015	1.12543e-014	2.00252e-014	1.41655e-014	6.66479e-015	2.45234e-014
-4.25891e-015	4.36787e-015	3.04602e-015	-2.15249e-015	2.47745e-015	-6.34495e-015	1.5292e-015	-2.32111e-015	4.47228e-015	8.60743e-015	2.39357e-015	1.6216e-014	-1.66513e-015	6.17584e-015	4.93086e-015	1.60707e-015	4.88824e-015	8.16227e-015	4.23894e-015	9.07643e-015	1.16562e-014	2.05331e-014	1.47232e-014	7.0176e-015	2.47945e-014
-4.35948e-015	4.25603e-015	3.16675e-015	-2.22197e-015	2.57005e-015	-6.04186e-015	1.64232e-015	-2.02527e-015	4.8547e-015	9.0625e-015	3.0512e-015	1.63228e-014	-1.27591e-015	6.41629e-015	4.95288e-015	1.67161e-015	4.82372e-015	8.62667e-015	4.86749e-015	9.3084e-015	1.20514e-014	2.10144e-014	1.52828e-014	7.37508e-015	2.50485e-014
-4.45366e-015	4.11879e-015	3.2861e-015	-2.29699e-015	2.62625e-015	-5.74634e-015	1.72196e-015	-1.73571e-015	5.26501e-015	9.51311e-015	3.67602e-015	1.64489e-014	-8.81764e-016	6.64528e-015	4.93736e-015	1.70126e-015	4.733e-015	9.08485e-015	5.49996e-015	9.52669e-015	1.24391e-014	2.14688e-014	1.58425e-014	7.73477e-015	2.52871e-014
-4.54174e-015	3.95615e-015	3.40188e-015	-2.3778e-015	2.6456e-015	-5.45901e-015	1.7675e-015	-1.45547e-015	5.70035e-015	9.95804e-015	4.26142e-015	1.65954e-014	-4.87446e-016	6.85958e-015	4.88347e-015	1.69562e-015	4.61914e-015	9.53502e-015	6.13379e-015	9.73089e-015	1.28185e-014	2.1896e-014	1.64009e-014	8.09442e-015	2.55117e-014
-4.62377e-015	3.76765e-015	3.51238e-015	-2.46503e-015	2.62795e-015	-5.18043e-015	1.77817e-015	-1.18715e-015	6.15791e-015	1.03948e-014	4.8026e-015	1.67622e-014	-9.76063e-017	7.05574e-015	4.79122e-015	1.65451e-015	4.48383e-015	9.97662e-015	6.76599e-015	9.92082e-015	1.31892e-014	2.22959e-014	1.69568e-014	8.45173e-015	2.57245e-014
-4.70037e-015	3.5538e-015	3.61522e-015	-2.55834e-015	2.57363e-015	-4.91142e-015	1.75333e-015	-9.33222e-016	6.6346e-015	1.08209e-014	5.29484e-015	1.69494e-014	2.83072e-016	7.23116e-015	4.66056e-015	1.57828e-015	4.32906e-015	1.04087e-014	7.39383e-015	1.00964e-014	1.35511e-014	2.2669e-014	1.75082e-014	8.80436e-015	2.59269e-014
-4.7715e-015	3.31512e-015	3.70852e-015	-2.65718e-015	2.4831e-015	-4.65238e-015	1.69348e-015	-6.966e-016	7.12669e-015	1.12347e-014	5.7334e-015	1.71571e-014	6.5092e-016	7.3834e-015	4.49192e-015	1.46826e-015	4.15768e-015	1.08308e-014	8.01482e-015	1.0258e-014	1.39043e-014	2.30158e-014	1.80534e-014	9.14891e-015	2.612e-014
-4.83772e-015	3.05291e-015	3.79119e-015	-2.76075e-015	2.35766e-015	-4.40376e-015	1.59949e-015	-4.79187e-016	7.63127e-015	1.16352e-014	6.11502e-015	1.73849e-014	1.00269e-015	7.5109e-015	4.28592e-015	1.32635e-015	3.97307e-015	1.12422e-014	8.62694e-015	1.04065e-014	1.42495e-014	2.33365e-014	1.85913e-014	9.48319e-015	2.63055e-014
-4.89935e-015	2.76929e-015	3.86117e-015	-2.86847e-015	2.19836e-015	-4.16573e-015	1.47274e-015	-2.8318e-016	8.14525e-015	1.2021e-014	6.43668e-015	1.76327e-014	1.33475e-015	7.61183e-015	4.04411e-015	1.15403e-015	3.77782e-015	1.16422e-014	9.22772e-015	1.05417e-014	1.45872e-014	2.36313e-014	1.91199e-014	9.80565e-015	2.64854e-014
-4.95661e-015	2.46638e-015	3.9169e-015	-2.97914e-015	2.00765e-015	-3.93758e-015	1.31485e-015	-1.10398e-016	8.66548e-015	1.2391e-014	6.6968e-015	1.79003e-014	1.64463e-015	7.68591e-015	3.76859e-015	9.53605e-016	3.57471e-015	1.20302e-014	9.81475e-015	1.06642e-014	1.49181e-014	2.39008e-014	1.96375e-014	1.01136e-014	2.66613e-014
-5.00953e-015	2.14608e-015	3.95718e-015	-3.09124e-015	1.78736e-015	-3.71883e-015	1.12784e-015	3.81166e-017	9.18892e-015	1.27445e-014	6.89575e-015	1.81869e-014	1.93034e-015	7.73274e-015	3.46137e-015	7.27362e-016	3.36764e-015	1.24061e-014	1.03859e-014	1.07744e-014	1.52426e-014	2.41455e-014	2.01427e-014	1.04051e-014	2.68345e-014
-5.05774e-015	1.81132e-015	3.98143e-015	-3.20336e-015	1.53998e-015	-3.50783e-015	9.14381e-016	1.61417e-016	9.71302e-015	1.30807e-014	7.03348e-015	1.84913e-014	2.19006e-015	7.75197e-015	3.12482e-015	4.78986e-016	3.15927e-015	1.27702e-014	1.0939e-014	1.08736e-014	1.55623e-014	2.43655e-014	2.06342e-014	1.06784e-014	2.7006e-014
-5.10143e-015	1.46506e-015	3.98901e-015	-3.31386e-015	1.26854e-015	-3.30396e-015	6.76762e-016	2.58859e-016	1.02347e-014	1.33996e-014	7.11022e-015	1.88116e-014	2.42338e-015	7.7445e-015	2.76293e-015	2.12079e-016	2.95276e-015	1.31225e-014	1.1472e-014	1.09621e-014	1.58785e-014	2.45623e-014	2.11108e-014	1.09321e-014	2.71771e-014
-5.14061e-015	1.11014e-015	3.97901e-015	-3.4206e-015	9.75865e-016	-3.10597e-015	4.17989e-016	3.30552e-016	1.07512e-014	1.37016e-014	7.12687e-015	1.91469e-014	2.62879e-015	7.71218e-015	2.37868e-015	-7.00938e-017	2.75075e-015	1.34631e-014	1.19843e-014	1.10409e-014	1.61924e-014	2.47359e-014	2.15705e-014	1.11646e-014	2.7348e-014
-5.17464e-015	7.50131e-016	3.95117e-015	-3.52152e-015	6.65355e-016	-2.91233e-015	1.41679e-016	3.76032e-016	1.12597e-014	1.39867e-014	7.08622e-015	1.94954e-014	2.80568e-015	7.65631e-015	1.97512e-015	-3.64264e-016	2.55566e-015	1.37921e-014	1.24738e-014	1.11109e-014	1.65055e-014	2.48869e-014	2.20122e-014	1.13743e-014	2.75191e-014
-5.20338e-015	3.88323e-016	3.90518e-015	-3.61491e-015	3.4035e-016	-2.72158e-015	-1.49027e-016	3.96014e-016	1.17579e-014	1.42554e-014	6.9909e-015	1.98557e-014	2.95484e-015	7.57815e-015	1.55614e-015	-6.66404e-016	2.37046e-015	1.41094e-014	1.29388e-014	1.11734e-014	1.68191e-014	2.50154e-014	2.24336e-014	1.156e-014	2.7691e-014
-5.22617e-015	2.86341e-017	3.84123e-015	-3.69832e-015	4.46445e-018	-2.53266e-015	-4.50366e-016	3.91837e-016	1.2244e-014	1.45076e-014	6.84504e-015	2.02263e-014	3.0767e-015	7.47984e-015	1.12625e-015	-9.72539e-016	2.19775e-015	1.44154e-014	1.33782e-014	1.12288e-014	1.71346e-014	2.51219e-014	2.28334e-014	1.17217e-014	2.78639e-014
-5.24301e-015	-3.25179e-016	3.75976e-015	-3.76997e-015	-3.38581e-016	-2.34415e-015	-7.58673e-016	3.64502e-016	1.27157e-014	1.47448e-014	6.65218e-015	2.06055e-014	3.17213e-015	7.36401e-015	6.89766e-016	-1.27826e-015	2.03946e-015	1.47106e-014	1.37915e-014	1.12781e-014	1.74536e-014	2.52076e-014	2.32108e-014	1.18585e-014	2.80376e-014
-5.25346e-015	-6.69258e-016	3.66111e-015	-3.82772e-015	-6.848e-016	-2.15434e-015	-1.07019e-015	3.15352e-016	1.31708e-014	1.49673e-014	6.41623e-015	2.09911e-014	3.24281e-015	7.23376e-015	2.50866e-016	-1.57962e-015	1.89756e-015	1.49953e-014	1.41781e-014	1.13224e-014	1.77769e-014	2.52731e-014	2.35643e-014	1.19698e-014	2.82121e-014
-5.25713e-015	-9.99832e-016	3.54573e-015	-3.87e-015	-1.0306e-015	-1.96242e-015	-1.38153e-015	2.45668e-016	1.36073e-014	1.51758e-014	6.14244e-015	2.13812e-014	3.29037e-015	7.09181e-015	-1.85998e-016	-1.8731e-015	1.77359e-015	1.52693e-014	1.45373e-014	1.13629e-014	1.81057e-014	2.53187e-014	2.38925e-014	1.20556e-014	2.83857e-014
-5.25367e-015	-1.31374e-015	3.41443e-015	-3.89482e-015	-1.37238e-015	-1.76706e-015	-1.68849e-015	1.57184e-016	1.40239e-014	1.53712e-014	5.83633e-015	2.17732e-014	3.31671e-015	6.94191e-015	-6.16825e-016	-2.1542e-015	1.6694e-015	1.55326e-014	1.48681e-014	1.14005e-014	1.84411e-014	2.53453e-014	2.41932e-014	1.21161e-014	2.85578e-014
-5.24267e-015	-1.60744e-015	3.26833e-015	-3.90072e-015	-1.70667e-015	-1.56729e-015	-1.98808e-015	5.16461e-017	1.44194e-014	1.55544e-014	5.50337e-015	2.21647e-014	3.32422e-015	6.78747e-015	-1.03738e-015	-2.41944e-015	1.58625e-015	1.5786e-014	1.5171e-014	1.1437e-014	1.87842e-014	2.53539e-014	2.44645e-014	1.21517e-014	2.87273e-014
-5.22418e-015	-1.87721e-015	3.10818e-015	-3.886e-015	-2.02981e-015	-1.36297e-015	-2.27653e-015	-6.82427e-017	1.47926e-014	1.57269e-014	5.14926e-015	2.2554e-014	3.31505e-015	6.63179e-015	-1.44352e-015	-2.66547e-015	1.52494e-015	1.603e-014	1.54454e-014	1.1473e-014	1.91354e-014	2.53448e-014	2.47056e-014	1.21627e-014	2.88926e-014
-5.19738e-015	-2.11963e-015	2.93552e-015	-3.84962e-015	-2.33847e-015	-1.15283e-015	-2.55058e-015	-1.99696e-016	1.51421e-014	1.58901e-014	4.77974e-015	2.29381e-014	3.29211e-015	6.4778e-015	-1.83106e-015	-2.88831e-015	1.48584e-015	1.62639e-014	1.5691e-014	1.15096e-014	1.94953e-014	2.53191e-014	2.49162e-014	1.215e-014	2.90516e-014
-5.16189e-015	-2.33121e-015	2.75223e-015	-3.79077e-015	-2.63009e-015	-9.35938e-016	-2.80727e-015	-3.39848e-016	1.54672e-014	1.6045e-014	4.4006e-015	2.33144e-014	3.25766e-015	6.3287e-015	-2.19609e-015	-3.08497e-015	1.46913e-015	1.64892e-014	1.59078e-014	1.15477e-014	1.98642e-014	2.52776e-014	2.50958e-014	1.21147e-014	2.92026e-014
-5.11808e-015	-2.50943e-015	2.55992e-015	-3.7086e-015	-2.90118e-015	-7.11596e-016	-3.04334e-015	-4.86018e-016	1.57668e-014	1.61916e-014	4.01745e-015	2.36803e-014	3.21416e-015	6.18738e-015	-2.53464e-015	-3.25269e-015	1.47485e-015	1.67056e-014	1.60961e-014	1.15878e-014	2.0242e-014	2.52203e-014	2.52429e-014	1.20579e-014	2.93437e-014
-5.06577e-015	-2.65209e-015	2.35966e-015	-3.60299e-015	-3.14954e-015	-4.8035e-016	-3.25615e-015	-6.35223e-016	1.60398e-014	1.6331e-014	3.6356e-015	2.4033e-014	3.16397e-015	6.05651e-015	-2.84321e-015	-3.38967e-015	1.50279e-015	1.69124e-014	1.62568e-014	1.16304e-014	2.06283e-014	2.51482e-014	2.53566e-014	1.19811e-014	2.94722e-014
-5.0054e-015	-2.75668e-015	2.15327e-015	-3.47412e-015	-3.37294e-015	-2.42366e-016	-3.44394e-015	-7.84993e-016	1.62859e-014	1.64642e-014	3.25965e-015	2.43702e-014	3.10958e-015	5.93878e-015	-3.11914e-015	-3.49394e-015	1.55306e-015	1.71097e-014	1.63902e-014	1.16764e-014	2.10221e-014	2.50619e-014	2.54356e-014	1.18861e-014	2.95862e-014
-4.93739e-015	-2.82152e-015	1.9421e-015	-3.32261e-015	-3.56931e-015	1.59123e-018	-3.60475e-015	-9.33235e-016	1.6505e-014	1.65919e-014	2.89423e-015	2.4689e-014	3.05339e-015	5.83622e-015	-3.35932e-015	-3.5637e-015	1.62498e-015	1.72973e-014	1.6497e-014	1.17265e-014	2.14226e-014	2.49625e-014	2.5479e-014	1.1774e-014	2.96836e-014
-4.86205e-015	-2.84541e-015	1.72751e-015	-3.14923e-015	-3.73729e-015	2.51078e-016	-3.7369e-015	-1.07731e-015	1.66965e-014	1.67147e-014	2.54368e-015	2.49873e-014	2.99695e-015	5.75153e-015	-3.56131e-015	-3.59777e-015	1.71696e-015	1.74748e-014	1.65782e-014	1.17808e-014	2.18282e-014	2.48506e-014	2.54866e-014	1.16471e-014	2.97612e-014
-4.78037e-015	-2.82795e-015	1.5111e-015	-2.95463e-015	-3.87614e-015	5.05004e-016	-3.83896e-015	-1.21418e-015	1.68601e-014	1.68328e-014	2.21229e-015	2.5263e-014	2.94277e-015	5.68601e-015	-3.72302e-015	-3.59571e-015	1.82764e-015	1.7642e-014	1.66337e-014	1.18395e-014	2.22379e-014	2.47279e-014	2.54582e-014	1.15074e-014	2.98171e-014
-4.69364e-015	-2.76893e-015	1.29466e-015	-2.73996e-015	-3.98485e-015	7.62785e-016	-3.90987e-015	-1.34098e-015	1.69953e-014	1.69462e-014	1.90332e-015	2.55142e-014	2.89222e-015	5.64079e-015	-3.84329e-015	-3.55729e-015	1.95544e-015	1.77986e-014	1.66647e-014	1.19033e-014	2.26497e-014	2.45954e-014	2.53935e-014	1.13569e-014	2.98489e-014
-4.60232e-015	-2.66869e-015	1.07922e-015	-2.50675e-015	-4.06331e-015	1.02286e-015	-3.94925e-015	-1.45484e-015	1.71017e-014	1.70551e-014	1.6199e-015	2.57388e-014	2.84676e-015	5.6164e-015	-3.92066e-015	-3.48242e-015	2.09912e-015	1.79446e-014	1.66722e-014	1.19728e-014	2.30618e-014	2.44541e-014	2.52922e-014	1.11979e-014	2.98546e-014
-4.50759e-015	-2.52799e-015	8.65962e-016	-2.25729e-015	-4.11163e-015	1.28389e-015	-3.95694e-015	-1.55419e-015	1.71801e-014	1.71594e-014	1.36455e-015	2.5935e-014	2.80751e-015	5.61325e-015	-3.95439e-015	-3.3721e-015	2.25592e-015	1.80792e-014	1.6657e-014	1.20475e-014	2.34722e-014	2.43045e-014	2.51548e-014	1.10332e-014	2.98317e-014
-4.41126e-015	-2.34713e-015	6.56478e-016	-1.99365e-015	-4.12988e-015	1.5439e-015	-3.93298e-015	-1.63689e-015	1.72307e-014	1.72584e-014	1.1394e-015	2.61009e-014	2.77546e-015	5.63154e-015	-3.94449e-015	-3.22697e-015	2.42384e-015	1.82017e-014	1.66193e-014	1.21271e-014	2.38778e-014	2.41476e-014	2.49821e-014	1.08647e-014	2.97785e-014
-4.3145e-015	-2.12718e-015	4.52252e-016	-1.71766e-015	-4.1182e-015	1.80123e-015	-3.87828e-015	-1.70145e-015	1.7253e-014	1.73522e-014	9.45018e-016	2.62353e-014	2.75109e-015	5.67059e-015	-3.89096e-015	-3.04868e-015	2.60113e-015	1.83119e-014	1.65596e-014	1.2211e-014	2.42767e-014	2.39844e-014	2.47749e-014	1.06939e-014	2.96927e-014
-4.21889e-015	-1.87071e-015	2.54187e-016	-1.43278e-015	-4.0786e-015	2.05389e-015	-3.79353e-015	-1.74599e-015	1.72476e-014	1.74394e-014	7.81952e-016	2.63359e-014	2.73481e-015	5.73025e-015	-3.79414e-015	-2.8395e-015	2.78509e-015	1.84093e-014	1.648e-014	1.2299e-014	2.46659e-014	2.38162e-014	2.45336e-014	1.05234e-014	2.95722e-014
-4.1261e-015	-1.58082e-015	6.33988e-017	-1.14163e-015	-4.01214e-015	2.3004e-015	-3.67997e-015	-1.76895e-015	1.72148e-014	1.75186e-014	6.50517e-016	2.64019e-014	2.7263e-015	5.80921e-015	-3.65496e-015	-2.60123e-015	2.97307e-015	1.84932e-014	1.63817e-014	1.23911e-014	2.50421e-014	2.3644e-014	2.4259e-014	1.03554e-014	2.94156e-014
-4.03753e-015	-1.25974e-015	-1.19224e-016	-8.46911e-016	-3.92036e-015	2.53907e-015	-3.53957e-015	-1.76998e-015	1.71549e-014	1.75893e-014	5.49977e-016	2.64321e-014	2.72469e-015	5.9055e-015	-3.47479e-015	-2.33696e-015	3.16324e-015	1.85628e-014	1.62643e-014	1.24867e-014	2.5403e-014	2.34685e-014	2.39523e-014	1.01917e-014	2.92223e-014
-3.95463e-015	-9.10586e-016	-2.9247e-016	-5.51321e-016	-3.80493e-015	2.76746e-015	-3.37424e-015	-1.74889e-015	1.70685e-014	1.76498e-014	4.79567e-016	2.64251e-014	2.72994e-015	6.01721e-015	-3.25613e-015	-2.04959e-015	3.3539e-015	1.86181e-014	1.61284e-014	1.25852e-014	2.57455e-014	2.32908e-014	2.36152e-014	1.00337e-014	2.89919e-014
-3.87864e-015	-5.37442e-016	-4.55613e-016	-2.57812e-016	-3.66853e-015	2.98352e-015	-3.18549e-015	-1.70592e-015	1.69565e-014	1.76992e-014	4.37964e-016	2.63803e-014	2.74163e-015	6.14252e-015	-3.00049e-015	-1.74156e-015	3.5423e-015	1.8659e-014	1.59749e-014	1.26861e-014	2.60667e-014	2.31117e-014	2.32494e-014	9.88329e-015	2.87235e-014
-3.81154e-015	-1.43871e-016	-6.08004e-016	3.06037e-017	-3.51336e-015	3.18468e-015	-2.97561e-015	-1.64077e-015	1.68193e-014	1.77361e-014	4.22595e-016	2.62977e-014	2.75813e-015	6.27932e-015	-2.71022e-015	-1.41629e-015	3.72658e-015	1.86849e-014	1.58047e-014	1.27887e-014	2.63632e-014	2.29317e-014	2.28569e-014	9.74174e-015	2.8417e-014
-3.7548e-015	2.66233e-016	-7.48639e-016	3.10843e-016	-3.34216e-015	3.36934e-015	-2.74794e-015	-1.55365e-015	1.66579e-014	1.77586e-014	4.30683e-016	2.61771e-014	2.77857e-015	6.42453e-015	-2.38821e-015	-1.07734e-015	3.90392e-015	1.8695e-014	1.56193e-014	1.28917e-014	2.66326e-014	2.27521e-014	2.24395e-014	9.61023e-015	2.80733e-014
-3.70996e-015	6.88783e-016	-8.76937e-016	5.80077e-016	-3.15786e-015	3.53618e-015	-2.505e-015	-1.44561e-015	1.64726e-014	1.77657e-014	4.60065e-016	2.60182e-014	2.80106e-015	6.57498e-015	-2.03748e-015	-7.285e-016	4.07246e-015	1.86895e-014	1.54192e-014	1.29941e-014	2.68723e-014	2.25728e-014	2.19996e-014	9.49003e-015	2.76929e-014
-3.67857e-015	1.11952e-015	-9.91854e-016	8.3513e-016	-2.96356e-015	3.68319e-015	-2.24919e-015	-1.31817e-015	1.62643e-014	1.77563e-014	5.08065e-016	2.58214e-014	2.82437e-015	6.72762e-015	-1.66079e-015	-3.73179e-016	4.23034e-015	1.86684e-014	1.52059e-014	1.30951e-014	2.70804e-014	2.2395e-014	2.15401e-014	9.38229e-015	2.72768e-014
-3.66187e-015	1.55392e-015	-1.09299e-015	1.07359e-015	-2.76179e-015	3.80884e-015	-1.98369e-015	-1.17254e-015	1.60336e-014	1.77289e-014	5.71322e-016	2.55871e-014	2.84696e-015	6.87943e-015	-1.26178e-015	-1.44233e-017	4.37608e-015	1.86316e-014	1.49802e-014	1.31939e-014	2.72547e-014	2.22191e-014	2.10632e-014	9.28766e-015	2.68262e-014
-3.66036e-015	1.98709e-015	-1.18056e-015	1.29356e-015	-2.55562e-015	3.91182e-015	-1.71102e-015	-1.01044e-015	1.57818e-014	1.76818e-014	6.46543e-016	2.5316e-014	2.86692e-015	7.027e-015	-8.43746e-016	3.44262e-016	4.50833e-015	1.85794e-014	1.47432e-014	1.3289e-014	2.7393e-014	2.20463e-014	2.05716e-014	9.20587e-015	2.63428e-014
-3.67432e-015	2.4147e-015	-1.25424e-015	1.49323e-015	-2.34751e-015	3.99173e-015	-1.43416e-015	-8.33529e-016	1.55096e-014	1.76136e-014	7.30686e-016	2.50095e-014	2.88322e-015	7.16722e-015	-4.10272e-016	6.99427e-016	4.62616e-015	1.8512e-014	1.44961e-014	1.33795e-014	2.74935e-014	2.18763e-014	2.00681e-014	9.13745e-015	2.58289e-014
-3.70474e-015	2.83202e-015	-1.31343e-015	1.67121e-015	-2.13991e-015	4.04785e-015	-1.15559e-015	-6.43865e-016	1.52184e-014	1.75226e-014	8.20259e-016	2.46678e-014	2.89444e-015	7.29719e-015	3.55857e-017	1.04778e-015	4.72816e-015	1.84297e-014	1.42403e-014	1.34646e-014	2.75556e-014	2.17101e-014	1.95556e-014	9.08321e-015	2.52864e-014
-3.75205e-015	3.23544e-015	-1.35796e-015	1.82595e-015	-1.93512e-015	4.07949e-015	-8.77875e-016	-4.44255e-016	1.49095e-014	1.74084e-014	9.11721e-016	2.42927e-014	2.89943e-015	7.41414e-015	4.90573e-016	1.38649e-015	4.81366e-015	1.83331e-014	1.39775e-014	1.35431e-014	2.75781e-014	2.15482e-014	1.90379e-014	9.04298e-015	2.47182e-014
-3.81616e-015	3.62075e-015	-1.38789e-015	1.95653e-015	-1.73591e-015	4.08657e-015	-6.03131e-016	-2.37027e-016	1.45849e-014	1.72703e-014	1.00212e-015	2.38861e-014	2.89682e-015	7.51519e-015	9.51495e-016	1.71239e-015	4.88205e-015	1.82229e-014	1.37092e-014	1.36132e-014	2.75613e-014	2.13903e-014	1.8518e-014	9.01631e-015	2.41277e-014
-3.89682e-015	3.98372e-015	-1.40287e-015	2.06216e-015	-1.54495e-015	4.06988e-015	-3.33998e-016	-2.49344e-017	1.42456e-014	1.71069e-014	1.08851e-015	2.34496e-014	2.88514e-015	7.5978e-015	1.41456e-015	2.02291e-015	4.93321e-015	1.80997e-014	1.34364e-014	1.36741e-014	2.75049e-014	2.12363e-014	1.7999e-014	9.00257e-015	2.35181e-014
-3.99372e-015	4.32041e-015	-1.40294e-015	2.14283e-015	-1.36453e-015	4.02911e-015	-7.31075e-017	1.88691e-016	1.3894e-014	1.69177e-014	1.16707e-015	2.29844e-014	2.8635e-015	7.65998e-015	1.87667e-015	2.3156e-015	4.96753e-015	1.79643e-014	1.31603e-014	1.37245e-014	2.74091e-014	2.10858e-014	1.74846e-014	9.00123e-015	2.28929e-014
-4.10548e-015	4.6273e-015	-1.38786e-015	2.19813e-015	-1.19616e-015	3.96487e-015	1.77303e-016	4.01156e-016	1.35316e-014	1.67033e-014	1.23491e-015	2.24923e-014	2.83026e-015	7.69948e-015	2.33504e-015	2.58852e-015	4.98536e-015	1.78176e-014	1.28825e-014	1.37633e-014	2.72749e-014	2.09389e-014	1.6978e-014	9.01141e-015	2.22554e-014
-4.23134e-015	4.90138e-015	-1.35809e-015	2.22893e-015	-1.04168e-015	3.87794e-015	4.15879e-016	6.09244e-016	1.31603e-014	1.6464e-014	1.28964e-015	2.1975e-014	2.78491e-015	7.71467e-015	2.78656e-015	2.8405e-015	4.98664e-015	1.76611e-014	1.26041e-014	1.37895e-014	2.71024e-014	2.07954e-014	1.64821e-014	9.03137e-015	2.16093e-014
-4.36987e-015	5.1402e-015	-1.31354e-015	2.2356e-015	-9.02448e-016	3.76951e-015	6.41098e-016	8.10503e-016	1.27814e-014	1.61997e-014	1.32898e-015	2.14351e-014	2.72657e-015	7.70426e-015	3.22798e-015	3.0699e-015	4.97241e-015	1.74955e-014	1.23266e-014	1.38021e-014	2.68928e-014	2.06548e-014	1.6e-014	9.06038e-015	2.09587e-014
-4.51956e-015	5.34117e-015	-1.25411e-015	2.21917e-015	-7.79666e-016	3.6407e-015	8.51159e-016	1.00254e-015	1.23969e-014	1.59103e-014	1.35116e-015	2.08744e-014	2.655e-015	7.66635e-015	3.6572e-015	3.27601e-015	4.94401e-015	1.73228e-014	1.20515e-014	1.38002e-014	2.66481e-014	2.05172e-014	1.55345e-014	9.09706e-015	2.03076e-014
-4.67853e-015	5.50264e-015	-1.18074e-015	2.18136e-015	-6.74087e-016	3.49261e-015	1.04525e-015	1.18285e-015	1.20085e-014	1.55975e-014	1.35431e-015	2.02958e-014	2.56995e-015	7.60034e-015	4.07201e-015	3.45834e-015	4.90253e-015	1.71443e-014	1.17802e-014	1.37829e-014	2.63704e-014	2.03817e-014	1.50886e-014	9.14015e-015	1.96594e-014
-4.84452e-015	5.62305e-015	-1.09427e-015	2.12427e-015	-5.86016e-016	3.32707e-015	1.22284e-015	1.34854e-015	1.16181e-014	1.52626e-014	1.33731e-015	1.97017e-014	2.47135e-015	7.50624e-015	4.47019e-015	3.61645e-015	4.84885e-015	1.69611e-014	1.15147e-014	1.37498e-014	2.60616e-014	2.02478e-014	1.46647e-014	9.18794e-015	1.90184e-014
-5.01589e-015	5.70099e-015	-9.94511e-016	2.04935e-015	-5.15416e-016	3.14609e-015	1.38298e-015	1.49748e-015	1.12276e-014	1.49064e-014	1.29899e-015	1.90947e-014	2.35904e-015	7.38457e-015	4.85045e-015	3.75107e-015	4.78466e-015	1.67748e-014	1.12562e-014	1.36999e-014	2.57242e-014	2.01151e-014	1.42649e-014	9.23856e-015	1.83882e-014
-5.19049e-015	5.73602e-015	-8.81701e-016	1.9592e-015	-4.62119e-016	2.9516e-015	1.52552e-015	1.62717e-015	1.08389e-014	1.45307e-014	1.23897e-015	1.84779e-014	2.23331e-015	7.23636e-015	5.21155e-015	3.86269e-015	4.71153e-015	1.65871e-014	1.10061e-014	1.36331e-014	2.53611e-014	1.99826e-014	1.38913e-014	9.29072e-015	1.77716e-014
-5.36583e-015	5.72842e-015	-7.56962e-016	1.85712e-015	-4.25739e-016	2.74544e-015	1.64956e-015	1.73619e-015	1.04541e-014	1.41374e-014	1.15685e-015	1.78535e-014	2.09499e-015	7.06257e-015	5.55218e-015	3.9528e-015	4.63144e-015	1.63994e-014	1.07657e-014	1.35483e-014	2.49752e-014	1.9849e-014	1.35465e-014	9.34228e-015	1.71727e-014
-5.53909e-015	5.67866e-015	-6.21307e-016	1.74508e-015	-4.05513e-016	2.53032e-015	1.7559e-015	1.82354e-015	1.00745e-014	1.37287e-014	1.05266e-015	1.72239e-014	1.9447e-015	6.86393e-015	5.87102e-015	4.02218e-015	4.54628e-015	1.62127e-014	1.05363e-014	1.34454e-014	2.457e-014	1.97125e-014	1.3232e-014	9.39143e-015	1.65942e-014
-5.70734e-015	5.58756e-015	-4.75056e-016	1.62555e-015	-4.00169e-016	2.30786e-015	1.84526e-015	1.88728e-015	9.70143e-015	1.33067e-014	9.27322e-016	1.65916e-014	1.78302e-015	6.64205e-015	6.16724e-015	4.07201e-015	4.45786e-015	1.60284e-014	1.03195e-014	1.33241e-014	2.41484e-014	1.95727e-014	1.2949e-014	9.43666e-015	1.60376e-014
-5.86821e-015	5.45649e-015	-3.1922e-016	1.50196e-015	-4.08396e-016	2.08017e-015	1.91834e-015	1.92606e-015	9.33718e-015	1.28736e-014	7.80455e-016	1.59595e-014	1.61093e-015	6.3989e-015	6.44062e-015	4.10428e-015	4.3682e-015	1.58486e-014	1.01162e-014	1.3184e-014	2.37136e-014	1.9429e-014	1.26981e-014	9.47644e-015	1.55062e-014
-6.01886e-015	5.28824e-015	-1.55171e-016	1.37749e-015	-4.28804e-016	1.84942e-015	1.97551e-015	1.93899e-015	8.98321e-015	1.2432e-014	6.13252e-016	1.53305e-014	1.42925e-015	6.13679e-015	6.69089e-015	4.12105e-015	4.27919e-015	1.56744e-014	9.9273e-015	1.30261e-014	2.32696e-014	1.9281e-014	1.24796e-014	9.50892e-015	1.50023e-014
-6.15643e-015	5.08486e-015	1.59134e-017	1.25452e-015	-4.59557e-016	1.61705e-015	2.01859e-015	1.92573e-015	8.64052e-015	1.19848e-014	4.26786e-016	1.47073e-014	1.23917e-015	5.85836e-015	6.91849e-015	4.12448e-015	4.19271e-015	1.55066e-014	9.75396e-015	1.28515e-014	2.28197e-014	1.91273e-014	1.22939e-014	9.53303e-015	1.45273e-014
-6.27933e-015	4.84882e-015	1.92458e-016	1.13616e-015	-4.99279e-016	1.38562e-015	2.04876e-015	1.88656e-015	8.31008e-015	1.15351e-014	2.22414e-016	1.40922e-014	1.04174e-015	5.56636e-015	7.12369e-015	4.11681e-015	4.11024e-015	1.53461e-014	9.59743e-015	1.26609e-014	2.23677e-014	1.89675e-014	1.21414e-014	9.54742e-015	1.40824e-014
-6.38553e-015	4.5836e-015	3.72809e-016	1.02556e-015	-5.45442e-016	1.15754e-015	2.0671e-015	1.8225e-015	7.99342e-015	1.10859e-014	1.48849e-018	1.3488e-014	8.38108e-016	5.2633e-015	7.3067e-015	4.10038e-015	4.03341e-015	1.51939e-014	9.45856e-015	1.24551e-014	2.19164e-014	1.88008e-014	1.20215e-014	9.55131e-015	1.36685e-014
-6.47307e-015	4.2928e-015	5.55547e-016	9.25353e-016	-5.95726e-016	9.35174e-016	2.07526e-015	1.7351e-015	7.69123e-015	1.06401e-014	-2.34766e-016	1.28966e-014	6.30086e-016	4.95236e-015	7.46832e-015	4.07779e-015	3.964e-015	1.50506e-014	9.33743e-015	1.2235e-014	2.14694e-014	1.86261e-014	1.19339e-014	9.54336e-015	1.32865e-014
-6.53943e-015	3.98047e-015	7.38904e-016	8.38379e-016	-6.48106e-016	7.20331e-016	2.07502e-015	1.62611e-015	7.40439e-015	1.02009e-014	-4.84547e-016	1.23206e-014	4.17927e-016	4.63611e-015	7.60935e-015	4.05108e-015	3.90405e-015	1.49169e-014	9.23428e-015	1.20016e-014	2.10292e-014	1.84426e-014	1.18775e-014	9.52317e-015	1.29365e-014
-6.58315e-015	3.64979e-015	9.2112e-016	7.67013e-016	-7.00015e-016	5.14956e-016	2.06804e-015	1.49713e-015	7.1334e-015	9.77173e-015	-7.45953e-016	1.17615e-014	2.03303e-016	4.31852e-015	7.7312e-015	4.02314e-015	3.855e-015	1.4794e-014	9.15016e-015	1.17563e-014	2.05989e-014	1.82491e-014	1.1852e-014	9.48995e-015	1.26183e-014
-6.60277e-015	3.3057e-015	1.10058e-015	7.14184e-016	-7.48835e-016	3.21234e-016	2.05615e-015	1.35044e-015	6.8791e-015	9.35574e-015	-1.01728e-015	1.12212e-014	-1.29321e-017	4.00238e-015	7.83503e-015	3.99724e-015	3.81736e-015	1.46822e-014	9.08428e-015	1.15006e-014	2.01806e-014	1.80456e-014	1.18546e-014	9.44293e-015	1.23315e-014
-6.5979e-015	2.95322e-015	1.27575e-015	6.81421e-016	-7.92045e-016	1.4025e-016	2.04077e-015	1.18902e-015	6.64169e-015	8.95567e-015	-1.29645e-015	1.07017e-014	-2.2988e-016	3.6906e-015	7.92217e-015	3.97544e-015	3.79192e-015	1.45815e-014	9.03646e-015	1.12363e-014	1.97778e-014	1.78319e-014	1.18839e-014	9.38239e-015	1.20746e-014
-6.56784e-015	2.59644e-015	1.44507e-015	6.71144e-016	-8.27945e-016	-2.6858e-017	2.02378e-015	1.01535e-015	6.42124e-015	8.57449e-015	-1.58213e-015	1.02044e-014	-4.4632e-016	3.38681e-015	7.99358e-015	3.96029e-015	3.77925e-015	1.44921e-014	9.00627e-015	1.09652e-014	1.9393e-014	1.7608e-014	1.19377e-014	9.30854e-015	1.18463e-014
-6.51193e-015	2.2402e-015	1.6068e-015	6.85223e-016	-8.54138e-016	-1.78727e-016	2.00677e-015	8.31372e-016	6.21719e-015	8.21447e-015	-1.8728e-015	9.731e-015	-6.62028e-016	3.09358e-015	8.05105e-015	3.9534e-015	3.78058e-015	1.44141e-014	8.99367e-015	1.06896e-014	1.90282e-014	1.73735e-014	1.20135e-014	9.22073e-015	1.16448e-014
-6.43072e-015	1.88892e-015	1.75937e-015	7.24372e-016	-8.68119e-016	-3.14094e-016	1.99114e-015	6.41308e-016	6.02949e-015	7.87816e-015	-2.16719e-015	9.28286e-015	-8.75833e-016	2.81339e-015	8.0962e-015	3.95684e-015	3.79573e-015	1.43469e-014	8.99787e-015	1.04109e-014	1.8684e-014	1.71288e-014	1.21092e-014	9.11902e-015	1.14681e-014
-6.32433e-015	1.54711e-015	1.90097e-015	7.89231e-016	-8.68728e-016	-4.31834e-016	1.97866e-015	4.48663e-016	5.85694e-015	7.5676e-015	-2.46417e-015	8.86123e-015	-1.08686e-015	2.54928e-015	8.1301e-015	3.97259e-015	3.8248e-015	1.42902e-014	9.01843e-015	1.01313e-014	1.83618e-014	1.68736e-014	1.22218e-014	9.00408e-015	1.13136e-014
-6.19345e-015	1.21881e-015	2.0291e-015	8.80204e-016	-8.53715e-016	-5.31636e-016	1.97103e-015	2.56864e-016	5.69868e-015	7.28509e-015	-2.76209e-015	8.46667e-015	-1.2948e-015	2.30403e-015	8.15389e-015	4.00227e-015	3.86825e-015	1.4244e-014	9.05447e-015	9.85273e-015	1.80627e-014	1.66084e-014	1.23482e-014	8.87691e-015	1.11789e-014
-6.03885e-015	9.08063e-016	2.14291e-015	9.97348e-016	-8.21875e-016	-6.1227e-016	1.96953e-015	7.01409e-017	5.55416e-015	7.03227e-015	-3.06023e-015	8.10013e-015	-1.49953e-015	2.08017e-015	8.16941e-015	4.04745e-015	3.9256e-015	1.42071e-014	9.10456e-015	9.57726e-015	1.77869e-014	1.6333e-014	1.2485e-014	8.73821e-015	1.10611e-014
-5.86198e-015	6.19207e-016	2.24047e-015	1.14091e-015	-7.71627e-016	-6.72632e-016	1.97483e-015	-1.07972e-016	5.42245e-015	6.81047e-015	-3.35746e-015	7.76182e-015	-1.7008e-015	1.87936e-015	8.17804e-015	4.10871e-015	3.99669e-015	1.41793e-014	9.16731e-015	9.30706e-015	1.75353e-014	1.60478e-014	1.26297e-014	8.58913e-015	1.09576e-014
-5.66471e-015	3.55757e-016	2.3205e-015	1.31041e-015	-7.02224e-016	-7.12811e-016	1.98756e-015	-2.73934e-016	5.30238e-015	6.62106e-015	-3.65272e-015	7.45237e-015	-1.8982e-015	1.70255e-015	8.18122e-015	4.18675e-015	4.08035e-015	1.41593e-014	9.24138e-015	9.04479e-015	1.73077e-014	1.57539e-014	1.27793e-014	8.43145e-015	1.08658e-014
-5.44911e-015	1.20865e-016	2.38188e-015	1.50522e-015	-6.13522e-016	-7.3222e-016	2.00875e-015	-4.24378e-016	5.19244e-015	6.46477e-015	-3.9459e-015	7.17228e-015	-2.09218e-015	1.55127e-015	8.18015e-015	4.282e-015	4.17491e-015	1.41461e-014	9.32573e-015	8.79307e-015	1.7103e-014	1.54519e-014	1.29305e-014	8.26642e-015	1.07825e-014
-5.21743e-015	-8.19187e-017	2.42336e-015	1.72433e-015	-5.04847e-016	-7.30501e-016	2.03873e-015	-5.56344e-016	5.09129e-015	6.34199e-015	-4.23626e-015	6.92174e-015	-2.28278e-015	1.42665e-015	8.17587e-015	4.39478e-015	4.2796e-015	1.41389e-014	9.41835e-015	8.55434e-015	1.69214e-014	1.51424e-014	1.30805e-014	8.09495e-015	1.07047e-014
-4.97181e-015	-2.50098e-016	2.44415e-015	1.96643e-015	-3.75884e-016	-7.07798e-016	2.07746e-015	-6.66318e-016	4.99688e-015	6.2529e-015	-4.52328e-015	6.70053e-015	-2.4698e-015	1.32914e-015	8.16979e-015	4.52472e-015	4.39347e-015	1.41361e-014	9.51682e-015	8.33052e-015	1.67623e-014	1.48261e-014	1.32263e-014	7.91869e-015	1.06294e-014
-4.71449e-015	-3.81056e-016	2.4435e-015	2.22994e-015	-2.26907e-016	-6.64614e-016	2.12542e-015	-7.51313e-016	4.90811e-015	6.19733e-015	-4.80677e-015	6.50824e-015	-2.65376e-015	1.2587e-015	8.16196e-015	4.6712e-015	4.51445e-015	1.41364e-014	9.62018e-015	8.12367e-015	1.66242e-014	1.45044e-014	1.33657e-014	7.7397e-015	1.05535e-014
-4.4485e-015	-4.73408e-016	2.42077e-015	2.51314e-015	-5.83438e-017	-6.01663e-016	2.18268e-015	-8.09296e-016	4.82382e-015	6.17427e-015	-5.08681e-015	6.34435e-015	-2.83513e-015	1.21616e-015	8.15346e-015	4.83324e-015	4.64127e-015	1.41391e-014	9.72788e-015	7.93579e-015	1.65064e-014	1.41781e-014	1.34963e-014	7.55957e-015	1.04746e-014
-4.17707e-015	-5.26137e-016	2.37576e-015	2.81439e-015	1.28807e-016	-5.18536e-016	2.24859e-015	-8.3775e-016	4.74247e-015	6.18268e-015	-5.36269e-015	6.20806e-015	-3.01421e-015	1.20094e-015	8.14554e-015	5.00999e-015	4.7727e-015	1.41432e-014	9.83769e-015	7.76847e-015	1.6407e-014	1.38488e-014	1.36158e-014	7.38029e-015	1.03892e-014
-3.90333e-015	-5.3823e-016	2.30906e-015	3.1319e-015	3.34002e-016	-4.14852e-016	2.32328e-015	-8.34123e-016	4.66221e-015	6.22103e-015	-5.6341e-015	6.09852e-015	-3.19214e-015	1.21209e-015	8.13899e-015	5.20004e-015	4.90646e-015	1.41472e-014	9.94787e-015	7.62396e-015	1.63245e-014	1.35177e-014	1.37216e-014	7.20409e-015	1.02948e-014
-3.63015e-015	-5.09302e-016	2.22051e-015	3.46358e-015	5.56452e-016	-2.91045e-016	2.40625e-015	-7.97744e-016	4.58108e-015	6.28848e-015	-5.90068e-015	6.01443e-015	-3.36911e-015	1.24836e-015	8.13461e-015	5.40154e-015	5.04107e-015	1.41512e-014	1.00576e-014	7.50352e-015	1.62566e-014	1.31862e-014	1.38128e-014	7.03242e-015	1.01895e-014
-3.36047e-015	-4.39216e-016	2.11027e-015	3.80739e-015	7.94733e-016	-1.47752e-016	2.49636e-015	-7.28015e-016	4.49865e-015	6.38254e-015	-6.16237e-015	5.95457e-015	-3.54457e-015	1.30788e-015	8.13291e-015	5.61325e-015	5.17425e-015	1.4154e-014	1.01658e-014	7.40867e-015	1.6202e-014	1.2856e-014	1.38877e-014	6.86757e-015	1.00715e-014
-3.09703e-015	-3.29073e-016	1.97937e-015	4.16064e-015	1.04706e-015	1.46679e-017	2.59306e-015	-6.24526e-016	4.41412e-015	6.50152e-015	-6.41887e-015	5.91844e-015	-3.71926e-015	1.38944e-015	8.13416e-015	5.83333e-015	5.30429e-015	1.41545e-014	1.02712e-014	7.34037e-015	1.61589e-014	1.25277e-014	1.39449e-014	6.71124e-015	9.93937e-015
-2.84226e-015	-1.79569e-016	1.82891e-015	4.52045e-015	1.31157e-015	1.95253e-016	2.69524e-015	-4.87081e-016	4.32574e-015	6.6429e-015	-6.67029e-015	5.90388e-015	-3.8938e-015	1.49094e-015	8.13839e-015	6.06015e-015	5.42915e-015	1.41518e-014	1.03723e-014	7.29953e-015	1.61253e-014	1.22023e-014	1.39829e-014	6.56524e-015	9.79149e-015
-2.59936e-015	7.69641e-018	1.65989e-015	4.88495e-015	1.58628e-015	3.93311e-016	2.80215e-015	-3.15899e-016	4.23234e-015	6.80407e-015	-6.91708e-015	5.90917e-015	-4.06789e-015	1.61056e-015	8.14591e-015	6.29099e-015	5.54703e-015	1.41451e-014	1.0468e-014	7.28674e-015	1.60996e-014	1.1881e-014	1.4001e-014	6.43143e-015	9.62727e-015
-2.37015e-015	2.30074e-016	1.47405e-015	5.25092e-015	1.86913e-015	6.0791e-016	2.91161e-015	-1.12118e-016	4.13361e-015	6.98176e-015	-7.15889e-015	5.93345e-015	-4.24179e-015	1.7456e-015	8.15642e-015	6.52383e-015	5.65558e-015	1.4134e-014	1.05573e-014	7.30232e-015	1.60799e-014	1.15651e-014	1.39988e-014	6.31138e-015	9.446e-015
-2.15626e-015	4.854e-016	1.27317e-015	5.61618e-015	2.15766e-015	8.37635e-016	3.02181e-015	1.2171e-016	4.02847e-015	7.17229e-015	-7.39606e-015	5.97515e-015	-4.4158e-015	1.89375e-015	8.16962e-015	6.75553e-015	5.75297e-015	1.41175e-014	1.06395e-014	7.34655e-015	1.60635e-014	1.12555e-014	1.39765e-014	6.20657e-015	9.24769e-015
-1.96002e-015	7.70717e-016	1.05934e-015	5.97782e-015	2.44909e-015	1.08102e-015	3.1309e-015	3.82724e-016	3.91583e-015	7.37176e-015	-7.628e-015	6.03255e-015	-4.59077e-015	2.05223e-015	8.18516e-015	6.9832e-015	5.83759e-015	1.4095e-014	1.07144e-014	7.41861e-015	1.60485e-014	1.09537e-014	1.39343e-014	6.1183e-015	9.03142e-015
-1.78302e-015	1.08278e-015	8.34343e-016	6.33279e-015	2.7408e-015	1.33652e-015	3.23747e-015	6.68152e-016	3.79505e-015	7.57729e-015	-7.85399e-015	6.10341e-015	-4.76578e-015	2.21889e-015	8.20198e-015	7.20472e-015	5.90782e-015	1.40654e-014	1.07814e-014	7.51818e-015	1.60334e-014	1.06601e-014	1.38726e-014	6.04828e-015	8.79801e-015
-1.62664e-015	1.41823e-015	6.0068e-016	6.67918e-015	3.03052e-015	1.60313e-015	3.34013e-015	9.74293e-016	3.66563e-015	7.78462e-015	-8.0741e-015	6.18601e-015	-4.9409e-015	2.39037e-015	8.21911e-015	7.41773e-015	5.96211e-015	1.40281e-014	1.08407e-014	7.64386e-015	1.60162e-014	1.03756e-014	1.37925e-014	5.99747e-015	8.5489e-015
-1.49176e-015	1.77318e-015	3.60564e-016	7.01466e-015	3.31556e-015	1.87883e-015	3.43656e-015	1.29734e-015	3.52678e-015	7.98984e-015	-8.28765e-015	6.2787e-015	-5.11623e-015	2.56377e-015	8.23658e-015	7.62022e-015	5.99918e-015	1.39826e-014	1.08914e-014	7.79415e-015	1.59956e-014	1.01002e-014	1.36947e-014	5.96639e-015	8.28459e-015
-1.37922e-015	2.14395e-015	1.16116e-016	7.33691e-015	3.59317e-015	2.16178e-015	3.5255e-015	1.63283e-015	3.37783e-015	8.1893e-015	-8.49387e-015	6.37979e-015	-5.29173e-015	2.73575e-015	8.25391e-015	7.80965e-015	6.01795e-015	1.39282e-014	1.09333e-014	7.96792e-015	1.59699e-014	9.83462e-015	1.35813e-014	5.95581e-015	8.00696e-015
-1.28953e-015	2.52609e-015	-1.30323e-016	7.64351e-015	3.86054e-015	2.44971e-015	3.6051e-015	1.97567e-015	3.219e-015	8.37883e-015	-8.69246e-015	6.4873e-015	-5.46721e-015	2.9034e-015	8.2692e-015	7.98387e-015	6.01704e-015	1.38645e-014	1.09659e-014	8.16322e-015	1.5938e-014	9.58004e-015	1.3454e-014	5.96562e-015	7.71777e-015
-1.22317e-015	2.91489e-015	-3.76097e-016	7.93293e-015	4.11554e-015	2.74051e-015	3.67412e-015	2.32066e-015	3.05048e-015	8.55409e-015	-8.88267e-015	6.60073e-015	-5.64245e-015	3.06421e-015	8.28117e-015	8.1402e-015	5.99585e-015	1.37911e-014	1.09897e-014	8.37697e-015	1.58989e-014	9.33655e-015	1.33145e-014	5.99599e-015	7.41814e-015
-1.18008e-015	3.30638e-015	-6.18919e-016	8.20305e-015	4.35538e-015	3.03136e-015	3.73063e-015	2.66305e-015	2.87274e-015	8.71227e-015	-9.06374e-015	6.71832e-015	-5.81656e-015	3.21556e-015	8.28885e-015	8.27624e-015	5.95343e-015	1.37076e-014	1.10049e-014	8.60759e-015	1.58517e-014	9.10375e-015	1.31647e-014	6.04715e-015	7.11013e-015
-1.15976e-015	3.69635e-015	-8.56632e-016	8.45254e-015	4.57725e-015	3.31928e-015	3.77332e-015	2.99658e-015	2.6853e-015	8.84967e-015	-9.23495e-015	6.83882e-015	-5.9884e-015	3.35458e-015	8.29097e-015	8.39076e-015	5.8892e-015	1.36134e-014	1.10127e-014	8.85209e-015	1.57961e-014	8.88147e-015	1.30068e-014	6.11891e-015	6.79639e-015
-1.16158e-015	4.07983e-015	-1.08629e-015	8.67977e-015	4.77892e-015	3.60171e-015	3.80026e-015	3.31585e-015	2.48838e-015	8.96218e-015	-9.3955e-015	6.96034e-015	-6.1574e-015	3.47803e-015	8.28655e-015	8.4815e-015	5.80251e-015	1.35081e-014	1.10131e-014	9.10703e-015	1.57315e-014	8.66935e-015	1.28434e-014	6.21058e-015	6.4799e-015
-1.18441e-015	4.45286e-015	-1.30586e-015	8.88366e-015	4.95832e-015	3.87543e-015	3.80989e-015	3.615e-015	2.28287e-015	9.04603e-015	-9.54479e-015	7.08146e-015	-6.32342e-015	3.58309e-015	8.27364e-015	8.54727e-015	5.6924e-015	1.3392e-014	1.10063e-014	9.3691e-015	1.56575e-014	8.46698e-015	1.26769e-014	6.32167e-015	6.16315e-015
-1.22755e-015	4.81136e-015	-1.51332e-015	9.06261e-015	5.11327e-015	4.13706e-015	3.80038e-015	3.8882e-015	2.06884e-015	9.09818e-015	-9.68263e-015	7.20176e-015	-6.48582e-015	3.66748e-015	8.25022e-015	8.58624e-015	5.55842e-015	1.32645e-014	1.09926e-014	9.63523e-015	1.55734e-014	8.27388e-015	1.25101e-014	6.45129e-015	5.84909e-015
-1.29012e-015	5.15126e-015	-1.70658e-015	9.21538e-015	5.24134e-015	4.38294e-015	3.77046e-015	4.12948e-015	1.84628e-015	9.11599e-015	-9.80848e-015	7.32066e-015	-6.64396e-015	3.7286e-015	8.21455e-015	8.59739e-015	5.40052e-015	1.3125e-014	1.09727e-014	9.90175e-015	1.54791e-014	8.08991e-015	1.23447e-014	6.59767e-015	5.54014e-015
-1.37043e-015	5.46883e-015	-1.88404e-015	9.34118e-015	5.34029e-015	4.60969e-015	3.71894e-015	4.33322e-015	1.61573e-015	9.09612e-015	-9.9219e-015	7.43719e-015	-6.79721e-015	3.76439e-015	8.16517e-015	8.57938e-015	5.21824e-015	1.29726e-014	1.09467e-014	1.01656e-014	1.53748e-014	7.91418e-015	1.21836e-014	6.75956e-015	5.23938e-015
-1.46691e-015	5.76081e-015	-2.04417e-015	9.43853e-015	5.40868e-015	4.81365e-015	3.64474e-015	4.49395e-015	1.37729e-015	9.03665e-015	-1.00229e-014	7.55076e-015	-6.94506e-015	3.7734e-015	8.10063e-015	8.5312e-015	5.01176e-015	1.28071e-014	1.09145e-014	1.04229e-014	1.52605e-014	7.74668e-015	1.2029e-014	6.93588e-015	4.94915e-015
-1.57792e-015	6.02389e-015	-2.18568e-015	9.50643e-015	5.44498e-015	4.99073e-015	3.54727e-015	4.60665e-015	1.13122e-015	8.93541e-015	-1.01116e-014	7.6607e-015	-7.08694e-015	3.75417e-015	8.01861e-015	8.45214e-015	4.7814e-015	1.26277e-014	1.08773e-014	1.06694e-014	1.51363e-014	7.58727e-015	1.18832e-014	7.12516e-015	4.67195e-015
-1.70217e-015	6.25522e-015	-2.30788e-015	9.54442e-015	5.44763e-015	5.13776e-015	3.42554e-015	4.6667e-015	8.77537e-016	8.79054e-015	-1.01881e-014	7.76702e-015	-7.22253e-015	3.70535e-015	7.91749e-015	8.34181e-015	4.52774e-015	1.24336e-014	1.08352e-014	1.09015e-014	1.50021e-014	7.43419e-015	1.17482e-014	7.32541e-015	4.41025e-015
-1.8382e-015	6.45275e-015	-2.40984e-015	9.55216e-015	5.41573e-015	5.25092e-015	3.27916e-015	4.66963e-015	6.16865e-016	8.60082e-015	-1.02522e-014	7.86901e-015	-7.35168e-015	3.62598e-015	7.7958e-015	8.20042e-015	4.25178e-015	1.22244e-014	1.07886e-014	1.11158e-014	1.48584e-014	7.28685e-015	1.16268e-014	7.53411e-015	4.16685e-015
-1.98455e-015	6.61442e-015	-2.49113e-015	9.52991e-015	5.34852e-015	5.32606e-015	3.10804e-015	4.61188e-015	3.49376e-016	8.3659e-015	-1.03043e-014	7.9664e-015	-7.47397e-015	3.5152e-015	7.65214e-015	8.02839e-015	3.95443e-015	1.2e-014	1.07371e-014	1.13091e-014	1.47058e-014	7.1446e-015	1.15206e-014	7.74911e-015	3.94393e-015
-2.13916e-015	6.73857e-015	-2.5518e-015	9.4769e-015	5.24494e-015	5.35971e-015	2.91193e-015	4.49058e-015	7.53768e-017	8.08521e-015	-1.03454e-014	8.05922e-015	-7.58872e-015	3.37225e-015	7.4847e-015	7.82577e-015	3.63636e-015	1.176e-014	1.06805e-014	1.1478e-014	1.45448e-014	7.00657e-015	1.14313e-014	7.96867e-015	3.74318e-015
-2.30063e-015	6.824e-015	-2.59165e-015	9.3938e-015	5.10493e-015	5.34857e-015	2.69162e-015	4.30377e-015	-2.0464e-016	7.75868e-015	-1.03764e-014	8.14719e-015	-7.69587e-015	3.19665e-015	7.29176e-015	7.5927e-015	3.29853e-015	1.15036e-014	1.06184e-014	1.16188e-014	1.43755e-014	6.8719e-015	1.13605e-014	8.19003e-015	3.56619e-015
-2.46753e-015	6.87022e-015	-2.61076e-015	9.28009e-015	4.929e-015	5.28936e-015	2.447e-015	4.04917e-015	-4.90799e-016	7.38668e-015	-1.03982e-014	8.23029e-015	-7.79565e-015	2.98821e-015	7.07237e-015	7.32975e-015	2.94141e-015	1.12306e-014	1.05507e-014	1.17287e-014	1.41987e-014	6.74034e-015	1.13095e-014	8.41114e-015	3.4143e-015
-2.63845e-015	6.87675e-015	-2.60974e-015	9.13661e-015	4.71697e-015	5.18014e-015	2.17801e-015	3.72578e-015	-7.8337e-016	6.96982e-015	-1.04123e-014	8.30909e-015	-7.88834e-015	2.74737e-015	6.82496e-015	7.03736e-015	2.56614e-015	1.09407e-014	1.04771e-014	1.18051e-014	1.40153e-014	6.61109e-015	1.1279e-014	8.62968e-015	3.2885e-015
-2.81214e-015	6.84345e-015	-2.58943e-015	8.96345e-015	4.46939e-015	5.01816e-015	1.88511e-015	3.33341e-015	-1.08247e-015	6.50977e-015	-1.042e-014	8.38455e-015	-7.97445e-015	2.47477e-015	6.54929e-015	6.71629e-015	2.17374e-015	1.06341e-014	1.03967e-014	1.18454e-014	1.38256e-014	6.48296e-015	1.12693e-014	8.84374e-015	3.18875e-015
-2.98823e-015	6.77052e-015	-2.55134e-015	8.76123e-015	4.1869e-015	4.80103e-015	1.56908e-015	2.87332e-015	-1.3886e-015	6.00885e-015	-1.04226e-014	8.45656e-015	-8.05423e-015	2.17141e-015	6.24493e-015	6.36779e-015	1.76607e-015	1.03101e-014	1.03094e-014	1.18471e-014	1.363e-014	6.35572e-015	1.12807e-014	9.05052e-015	3.11561e-015
-3.1663e-015	6.65893e-015	-2.49608e-015	8.53023e-015	3.87e-015	4.52652e-015	1.23121e-015	2.34615e-015	-1.70116e-015	5.46828e-015	-1.04225e-014	8.52529e-015	-8.12831e-015	1.83789e-015	5.9118e-015	5.99338e-015	1.34492e-015	9.96863e-015	1.02141e-014	1.18087e-014	1.3429e-014	6.22884e-015	1.13129e-014	9.24771e-015	3.06881e-015
-3.34491e-015	6.51115e-015	-2.42555e-015	8.27173e-015	3.51992e-015	4.19379e-015	8.7279e-016	1.75353e-015	-2.02084e-015	4.89032e-015	-1.04221e-014	8.59111e-015	-8.19694e-015	1.47542e-015	5.54946e-015	5.59457e-015	9.11956e-016	9.60966e-015	1.01098e-014	1.17285e-014	1.3223e-014	6.10204e-015	1.13653e-014	9.43377e-015	3.04774e-015
-3.52374e-015	6.32873e-015	-2.34175e-015	7.98636e-015	3.13797e-015	3.80243e-015	4.95195e-016	1.09784e-015	-2.34778e-015	4.27797e-015	-1.04231e-014	8.65462e-015	-8.26122e-015	1.0856e-015	5.15803e-015	5.17291e-015	4.68519e-016	9.23323e-015	9.99547e-015	1.16052e-014	1.30127e-014	5.97524e-015	1.1437e-014	9.60603e-015	3.05181e-015
-3.7029e-015	6.1127e-015	-2.24591e-015	7.67573e-015	2.72579e-015	3.35106e-015	9.95292e-017	3.82082e-016	-2.68296e-015	3.63438e-015	-1.04272e-014	8.71579e-015	-8.32214e-015	6.69888e-016	4.73787e-015	4.72984e-015	1.6412e-017	8.83934e-015	9.86928e-015	1.14382e-014	1.27985e-014	5.8485e-015	1.15268e-014	9.76249e-015	3.07938e-015
-3.88275e-015	5.86549e-015	-2.13985e-015	7.34117e-015	2.2857e-015	2.84001e-015	-3.12791e-016	-3.89121e-016	-3.02737e-015	2.96343e-015	-1.04374e-014	8.77536e-015	-8.38154e-015	2.30224e-016	4.28965e-015	4.26688e-015	-4.42809e-016	8.42845e-015	9.73052e-015	1.12274e-014	1.25802e-014	5.72066e-015	1.16337e-014	9.90153e-015	3.12901e-015
-4.06319e-015	5.58951e-015	-2.02551e-015	6.98336e-015	1.81926e-015	2.26975e-015	-7.4029e-016	-1.21108e-015	-3.38157e-015	2.2687e-015	-1.04561e-014	8.83377e-015	-8.44094e-015	-2.31464e-016	3.81407e-015	3.78613e-015	-9.06967e-016	8.00108e-015	9.57816e-015	1.0973e-014	1.23575e-014	5.59203e-015	1.17556e-014	1.00215e-014	3.1988e-015
-4.24425e-015	5.28882e-015	-1.90518e-015	6.60399e-015	1.32865e-015	1.64213e-015	-1.18142e-015	-2.07816e-015	-3.74603e-015	1.55429e-015	-1.04863e-014	8.89092e-015	-8.50082e-015	-7.13529e-016	3.31273e-015	3.28984e-015	-1.37487e-015	7.55818e-015	9.41068e-015	1.06756e-014	1.21311e-014	5.46223e-015	1.18905e-014	1.01212e-014	3.28641e-015
-4.42673e-015	4.96595e-015	-1.78065e-015	6.20489e-015	8.16436e-016	9.59128e-016	-1.63413e-015	-2.98571e-015	-4.12158e-015	8.2407e-016	-1.05313e-014	8.94624e-015	-8.56274e-015	-1.21344e-015	2.78719e-015	2.77977e-015	-1.84468e-015	7.10068e-015	9.22671e-015	1.03365e-014	1.19012e-014	5.33078e-015	1.20358e-014	1.01988e-014	3.39003e-015
-4.61137e-015	4.62375e-015	-1.65455e-015	5.78763e-015	2.85593e-016	2.23962e-016	-2.09681e-015	-3.92844e-015	-4.50837e-015	8.19975e-017	-1.05935e-014	9.00075e-015	-8.62929e-015	-1.7286e-015	2.2398e-015	2.25812e-015	-2.31443e-015	6.62986e-015	9.02471e-015	9.95748e-015	1.16675e-014	5.19768e-015	1.21886e-014	1.02529e-014	3.50682e-015
-4.79912e-015	4.26523e-015	-1.52846e-015	5.35383e-015	-2.60888e-016	-5.60429e-016	-2.56728e-015	-4.89924e-015	-4.90672e-015	-6.67033e-016	-1.06753e-014	9.0538e-015	-8.70268e-015	-2.25675e-015	1.67328e-015	1.72701e-015	-2.78189e-015	6.14634e-015	8.8039e-015	9.54013e-015	1.14299e-014	5.06275e-015	1.23466e-014	1.02825e-014	3.6335e-015
-4.99076e-015	3.89311e-015	-1.40444e-015	4.9066e-015	-8.20394e-016	-1.39038e-015	-3.04342e-015	-5.89061e-015	-5.3173e-015	-1.41868e-015	-1.07789e-014	9.10532e-015	-8.78415e-015	-2.79549e-015	1.08948e-015	1.18863e-015	-3.24491e-015	5.65204e-015	8.56479e-015	9.0869e-015	1.11882e-014	4.92616e-015	1.2507e-014	1.02867e-014	3.76768e-015
-5.18746e-015	3.5106e-015	-1.28405e-015	4.44798e-015	-1.39001e-015	-2.26136e-015	-3.52322e-015	-6.89578e-015	-5.74104e-015	-2.1681e-015	-1.09066e-014	9.15513e-015	-8.87506e-015	-3.34195e-015	4.91776e-016	6.45049e-016	-3.70211e-015	5.14862e-015	8.30563e-015	8.60009e-015	1.09426e-014	4.788e-015	1.26669e-014	1.0265e-014	3.9065e-015
-5.39042e-015	3.12156e-015	-1.16872e-015	3.98022e-015	-1.96654e-015	-3.16841e-015	-4.00386e-015	-7.90808e-015	-6.17805e-015	-2.91124e-015	-1.10609e-014	9.20283e-015	-8.97713e-015	-3.89334e-015	-1.16862e-016	9.83197e-017	-4.15178e-015	4.63817e-015	8.02575e-015	8.08361e-015	1.06936e-014	4.64797e-015	1.28232e-014	1.02178e-014	4.04643e-015
-5.59991e-015	2.72846e-015	-1.05954e-015	3.50601e-015	-2.54673e-015	-4.10608e-015	-4.48315e-015	-8.92018e-015	-6.62828e-015	-3.64375e-015	-1.12438e-014	9.24822e-015	-9.09173e-015	-4.44651e-015	-7.33077e-016	-4.49047e-016	-4.59139e-015	4.12298e-015	7.72442e-015	7.54058e-015	1.0441e-014	4.5062e-015	1.29723e-014	1.01446e-014	4.18409e-015
-5.81636e-015	2.33412e-015	-9.57858e-016	3.02756e-015	-3.12704e-015	-5.06786e-015	-4.95852e-015	-9.9252e-015	-7.09154e-015	-4.36107e-015	-1.1456e-014	9.29059e-015	-9.22036e-015	-4.99893e-015	-1.35337e-015	-9.94586e-016	-5.01919e-015	3.60476e-015	7.4021e-015	6.97497e-015	1.0185e-014	4.36319e-015	1.31107e-014	1.00453e-014	4.31646e-015
-6.04036e-015	1.94126e-015	-8.64409e-016	2.54726e-015	-3.70382e-015	-6.04681e-015	-5.42804e-015	-1.0916e-014	-7.56778e-015	-5.05984e-015	-1.16989e-014	9.32916e-015	-9.36461e-015	-5.54762e-015	-1.97393e-015	-1.53631e-015	-5.43317e-015	3.086e-015	7.05819e-015	6.39052e-015	9.92562e-015	4.21867e-015	1.32357e-014	9.92093e-015	4.44049e-015
-6.2727e-015	1.55232e-015	-7.80507e-016	2.06728e-015	-4.27362e-015	-7.03588e-015	-5.88986e-015	-1.18863e-014	-8.05635e-015	-5.73598e-015	-1.19736e-014	9.3628e-015	-9.52566e-015	-6.09003e-015	-2.59094e-015	-2.07204e-015	-5.83133e-015	2.56952e-015	6.69264e-015	5.79178e-015	9.66306e-015	4.07233e-015	1.33438e-014	9.77269e-015	4.55328e-015
-6.51441e-015	1.16982e-015	-7.06668e-016	1.59112e-015	-4.83321e-015	-8.02794e-015	-6.34176e-015	-1.28297e-014	-8.55707e-015	-6.38582e-015	-1.22806e-014	9.39081e-015	-9.70438e-015	-6.62366e-015	-3.19986e-015	-2.59954e-015	-6.21146e-015	2.05722e-015	6.30511e-015	5.18312e-015	9.3974e-015	3.92393e-015	1.34322e-014	9.60103e-015	4.65226e-015
-6.76536e-015	7.95725e-016	-6.43035e-016	1.12195e-015	-5.37856e-015	-9.0156e-015	-6.78143e-015	-1.37396e-014	-9.0692e-015	-7.00574e-015	-1.26201e-014	9.41229e-015	-9.90172e-015	-7.14611e-015	-3.79691e-015	-3.11633e-015	-6.57209e-015	1.55228e-015	5.89696e-015	4.56862e-015	9.12859e-015	3.7729e-015	1.34979e-014	9.40712e-015	4.73403e-015
-7.02507e-015	4.31873e-016	-5.89715e-016	6.62679e-016	-5.90624e-015	-9.9907e-015	-7.20606e-015	-1.46106e-014	-9.59159e-015	-7.59307e-015	-1.29917e-014	9.42563e-015	-1.01174e-014	-7.65486e-015	-4.37806e-015	-3.6201e-015	-6.91095e-015	1.0575e-015	5.46896e-015	3.95268e-015	8.85646e-015	3.61881e-015	1.35377e-014	9.1925e-015	4.79648e-015
-7.29412e-015	7.99039e-017	-5.4713e-016	2.15222e-016	-6.41332e-015	-1.09451e-014	-7.61352e-015	-1.54369e-014	-1.01231e-014	-8.14607e-015	-1.33944e-014	9.42997e-015	-1.03522e-014	-8.14771e-015	-4.9391e-015	-4.10857e-015	-7.22655e-015	5.75105e-016	5.02267e-015	3.34029e-015	8.58154e-015	3.46134e-015	1.35493e-014	8.9584e-015	4.83737e-015
-7.57238e-015	-2.58782e-016	-5.14822e-016	-2.17647e-016	-6.89644e-015	-1.18715e-014	-8.00131e-015	-1.62141e-014	-1.06623e-014	-8.66205e-015	-1.38267e-014	9.42403e-015	-1.06059e-014	-8.62227e-015	-5.47596e-015	-4.58009e-015	-7.51796e-015	1.07863e-016	4.55927e-015	2.73564e-015	8.30447e-015	3.29982e-015	1.35304e-014	8.70642e-015	4.85469e-015
-7.85898e-015	-5.83048e-016	-4.91863e-016	-6.3332e-016	-7.35258e-015	-1.27621e-014	-8.36736e-015	-1.6938e-014	-1.12076e-014	-9.139e-015	-1.42869e-014	9.40595e-015	-1.08789e-014	-9.07646e-015	-5.98406e-015	-5.03318e-015	-7.78401e-015	-3.41373e-016	4.0803e-015	2.14316e-015	8.02594e-015	3.13351e-015	1.34784e-014	8.43855e-015	4.84635e-015
-8.15314e-015	-8.9292e-016	-4.77647e-016	-1.02932e-015	-7.77854e-015	-1.36098e-014	-8.71009e-015	-1.76054e-014	-1.17574e-014	-9.57557e-015	-1.47727e-014	9.37432e-015	-1.11705e-014	-9.50824e-015	-6.4598e-015	-5.46532e-015	-8.02334e-015	-7.70388e-016	3.58793e-015	1.56721e-015	7.74672e-015	2.96179e-015	1.33919e-014	8.15611e-015	4.81162e-015
-8.45358e-015	-1.18853e-015	-4.7127e-016	-1.40348e-015	-8.17167e-015	-1.44075e-014	-9.0283e-015	-1.82128e-014	-1.23097e-014	-9.9708e-015	-1.52813e-014	9.32774e-015	-1.14797e-014	-9.91622e-015	-6.89977e-015	-5.87521e-015	-8.23547e-015	-1.17671e-015	3.08398e-015	1.01154e-015	7.4672e-015	2.78381e-015	1.32698e-014	7.86141e-015	4.74947e-015
-8.75916e-015	-1.47001e-015	-4.7235e-016	-1.75396e-015	-8.52948e-015	-1.51487e-014	-9.32022e-015	-1.87576e-014	-1.28612e-014	-1.03246e-014	-1.58099e-014	9.26523e-015	-1.18051e-014	-1.02989e-014	-7.30094e-015	-6.26112e-015	-8.41959e-015	-1.55757e-015	2.57096e-015	4.80264e-016	7.18806e-015	2.59937e-015	1.31108e-014	7.55701e-015	4.6589e-015
-9.06886e-015	-1.73725e-015	-4.79935e-016	-2.07866e-015	-8.85002e-015	-1.58271e-014	-9.5844e-015	-1.92389e-014	-1.34104e-014	-1.06367e-014	-1.63553e-014	9.18574e-015	-1.21456e-014	-1.06544e-014	-7.66005e-015	-6.62084e-015	-8.57516e-015	-1.91079e-015	2.051e-015	-2.32596e-017	6.9098e-015	2.40753e-015	1.29146e-014	7.24518e-015	4.53927e-015
-9.38112e-015	-1.99033e-015	-4.92247e-016	-2.37607e-015	-9.13153e-015	-1.64368e-014	-9.81951e-015	-1.96563e-014	-1.39544e-014	-1.0908e-014	-1.69128e-014	9.08823e-015	-1.24999e-014	-1.09816e-014	-7.97479e-015	-6.95402e-015	-8.70236e-015	-2.23464e-015	1.52628e-015	-4.96312e-016	6.63337e-015	2.20753e-015	1.2681e-014	6.92785e-015	4.39109e-015
-9.69376e-015	-2.23059e-015	-5.08526e-016	-2.64478e-015	-9.37249e-015	-1.69726e-014	-1.00244e-014	-2.0009e-014	-1.44908e-014	-1.11394e-014	-1.74787e-014	8.97159e-015	-1.28665e-014	-1.12799e-014	-8.24225e-015	-7.2589e-015	-8.80053e-015	-2.52752e-015	9.99593e-016	-9.3563e-016	6.35967e-015	1.99818e-015	1.24096e-014	6.60682e-015	4.21457e-015
-1.00046e-014	-2.459e-015	-5.27413e-016	-2.8832e-015	-9.57153e-015	-1.74303e-014	-1.01982e-014	-2.02971e-014	-1.50168e-014	-1.13326e-014	-1.80492e-014	8.83471e-015	-1.32422e-014	-1.15482e-014	-8.46151e-015	-7.53457e-015	-8.8694e-015	-2.78863e-015	4.74275e-016	-1.33876e-015	6.08973e-015	1.77868e-015	1.21006e-014	6.28445e-015	4.0101e-015
-1.03112e-014	-2.67701e-015	-5.48055e-016	-3.09078e-015	-9.72782e-015	-1.78063e-014	-1.03404e-014	-2.05218e-014	-1.55293e-014	-1.14895e-014	-1.86197e-014	8.67672e-015	-1.36247e-014	-1.17867e-014	-8.6316e-015	-7.78055e-015	-8.91012e-015	-3.01689e-015	-4.69757e-017	-1.70458e-015	5.82441e-015	1.54808e-015	1.17548e-014	5.9626e-015	3.77872e-015
-1.06114e-014	-2.8858e-015	-5.691e-016	-3.267e-015	-9.84055e-015	-1.80977e-014	-1.04507e-014	-2.06844e-014	-1.60255e-014	-1.16124e-014	-1.91855e-014	8.49689e-015	-1.40118e-014	-1.19948e-014	-8.7513e-015	-7.99629e-015	-8.92325e-015	-3.21143e-015	-5.61491e-016	-2.03115e-015	5.56451e-015	1.30564e-015	1.13739e-014	5.64315e-015	3.5216e-015
-1.09026e-014	-3.08698e-015	-5.891e-016	-3.41104e-015	-9.91001e-015	-1.83026e-014	-1.05286e-014	-2.07874e-014	-1.6502e-014	-1.17035e-014	-1.97412e-014	8.29463e-015	-1.44003e-014	-1.21726e-014	-8.82097e-015	-8.18109e-015	-8.90893e-015	-3.37156e-015	-1.06654e-015	-2.31737e-015	5.31102e-015	1.04964e-015	1.09592e-014	5.32718e-015	3.24007e-015
-1.11818e-014	-3.28233e-015	-6.07023e-016	-3.52314e-015	-9.93633e-015	-1.84194e-014	-1.05739e-014	-2.08335e-014	-1.6956e-014	-1.17664e-014	-2.02821e-014	8.07013e-015	-1.47869e-014	-1.23201e-014	-8.84098e-015	-8.33513e-015	-8.86863e-015	-3.49763e-015	-1.55988e-015	-2.56292e-015	5.06458e-015	7.79207e-016	1.05122e-014	5.01655e-015	2.93549e-015
-1.14471e-014	-3.47293e-015	-6.22151e-016	-3.60334e-015	-9.91966e-015	-1.84476e-014	-1.05863e-014	-2.08249e-014	-1.73849e-014	-1.18039e-014	-2.08029e-014	7.82364e-015	-1.51683e-014	-1.24379e-014	-8.81156e-015	-8.45811e-015	-8.80423e-015	-3.58979e-015	-2.03838e-015	-2.76741e-015	4.82623e-015	4.93953e-016	1.00354e-014	4.71311e-015	2.61024e-015
-1.16954e-014	-3.66051e-015	-6.33756e-016	-3.65161e-015	-9.86069e-015	-1.83881e-014	-1.05665e-014	-2.07651e-014	-1.77854e-014	-1.18195e-014	-2.12988e-014	7.55488e-015	-1.55409e-014	-1.25268e-014	-8.73362e-015	-8.55011e-015	-8.71728e-015	-3.64824e-015	-2.49959e-015	-2.93159e-015	4.59736e-015	1.93389e-016	9.53181e-015	4.41838e-015	2.2663e-015
-1.19237e-014	-3.84661e-015	-6.40825e-016	-3.66933e-015	-9.7614e-015	-1.82423e-014	-1.05146e-014	-2.06578e-014	-1.81541e-014	-1.18172e-014	-2.17653e-014	7.26369e-015	-1.59015e-014	-1.25877e-014	-8.60899e-015	-8.61195e-015	-8.60905e-015	-3.6745e-015	-2.94143e-015	-3.05673e-015	4.37864e-015	-1.22752e-016	9.00401e-015	4.13344e-015	1.90593e-015
-1.21292e-014	-4.03276e-015	-6.42628e-016	-3.65774e-015	-9.62308e-015	-1.80118e-014	-1.0431e-014	-2.05071e-014	-1.84882e-014	-1.18009e-014	-2.21974e-014	6.9501e-015	-1.62466e-014	-1.26214e-014	-8.4398e-015	-8.64397e-015	-8.48165e-015	-3.66972e-015	-3.36184e-015	-3.14428e-015	4.17095e-015	-4.55035e-016	8.45444e-015	3.85928e-015	1.53136e-015
-1.23087e-014	-4.22094e-015	-6.38413e-016	-3.61751e-015	-9.44821e-015	-1.77008e-014	-1.03167e-014	-2.03177e-014	-1.87852e-014	-1.17743e-014	-2.25909e-014	6.61515e-015	-1.65732e-014	-1.26291e-014	-8.22895e-015	-8.64677e-015	-8.33707e-015	-3.63576e-015	-3.75871e-015	-3.19569e-015	3.97467e-015	-8.03156e-016	7.88621e-015	3.59632e-015	1.14503e-015
-1.24608e-014	-4.41211e-015	-6.28018e-016	-3.55063e-015	-9.23928e-015	-1.73126e-014	-1.0173e-014	-2.00941e-014	-1.9043e-014	-1.17418e-014	-2.29414e-014	6.25976e-015	-1.68774e-014	-1.26124e-014	-7.98e-015	-8.62167e-015	-8.17694e-015	-3.57446e-015	-4.13086e-015	-3.21307e-015	3.79041e-015	-1.16744e-015	7.30287e-015	3.34521e-015	7.49361e-016
-1.25829e-014	-4.60823e-015	-6.11315e-016	-3.45901e-015	-8.99889e-015	-1.6852e-014	-1.00009e-014	-1.98407e-014	-1.92587e-014	-1.17074e-014	-2.32455e-014	5.88463e-015	-1.71565e-014	-1.25732e-014	-7.69667e-015	-8.56976e-015	-8.00505e-015	-3.48792e-015	-4.47718e-015	-3.19936e-015	3.61857e-015	-1.54799e-015	6.70777e-015	3.10673e-015	3.47437e-016
-1.26722e-014	-4.81027e-015	-5.87757e-016	-3.34493e-015	-8.73013e-015	-1.63241e-014	-9.80198e-015	-1.95617e-014	-1.94305e-014	-1.16752e-014	-2.34994e-014	5.49089e-015	-1.74077e-014	-1.2513e-014	-7.38223e-015	-8.49256e-015	-7.8241e-015	-3.37868e-015	-4.79643e-015	-3.15715e-015	3.45946e-015	-1.94473e-015	6.10421e-015	2.88035e-015	-5.81558e-017
-1.27275e-014	-5.01938e-015	-5.57901e-016	-3.21114e-015	-8.43658e-015	-1.57349e-014	-9.57783e-015	-1.92618e-014	-1.95572e-014	-1.16496e-014	-2.37004e-014	5.07986e-015	-1.76271e-014	-1.24335e-014	-7.0408e-015	-8.39138e-015	-7.63666e-015	-3.24977e-015	-5.0875e-015	-3.08982e-015	3.31333e-015	-2.35752e-015	5.49594e-015	2.6658e-015	-4.64966e-016
-1.27472e-014	-5.23567e-015	-5.22516e-016	-3.05975e-015	-8.12217e-015	-1.50909e-014	-9.32998e-015	-1.89452e-014	-1.96372e-014	-1.16342e-014	-2.38464e-014	4.65354e-015	-1.78124e-014	-1.2337e-014	-6.67678e-015	-8.26818e-015	-7.44553e-015	-3.1038e-015	-5.34996e-015	-3.00098e-015	3.1801e-015	-2.78507e-015	4.88627e-015	2.46275e-015	-8.70638e-016
-1.27299e-014	-5.45962e-015	-4.82223e-016	-2.89313e-015	-7.7902e-015	-1.43995e-014	-9.06025e-015	-1.86157e-014	-1.96695e-014	-1.16322e-014	-2.39359e-014	4.21335e-015	-1.79613e-014	-1.22256e-014	-6.29489e-015	-8.12475e-015	-7.254e-015	-2.94429e-015	-5.58328e-015	-2.89421e-015	3.05948e-015	-3.22695e-015	4.27813e-015	2.26989e-015	-1.27315e-015
-1.26741e-014	-5.69181e-015	-4.37552e-016	-2.71386e-015	-7.44435e-015	-1.36678e-014	-8.77117e-015	-1.82774e-014	-1.96536e-014	-1.1647e-014	-2.39676e-014	3.76086e-015	-1.80721e-014	-1.21016e-014	-5.90029e-015	-7.96301e-015	-7.06477e-015	-2.77426e-015	-5.78738e-015	-2.77373e-015	2.95064e-015	-3.68173e-015	3.67513e-015	2.08628e-015	-1.67023e-015
-1.25792e-014	-5.93278e-015	-3.89433e-016	-2.52496e-015	-7.08863e-015	-1.29031e-014	-8.46494e-015	-1.79344e-014	-1.9589e-014	-1.1682e-014	-2.39405e-014	3.29742e-015	-1.81438e-014	-1.1967e-014	-5.49777e-015	-7.7857e-015	-6.88047e-015	-2.5971e-015	-5.96326e-015	-2.64358e-015	2.85303e-015	-4.1482e-015	3.08005e-015	1.9111e-015	-2.05978e-015
-1.24447e-014	-6.18222e-015	-3.39523e-016	-2.32871e-015	-6.72764e-015	-1.21133e-014	-8.14376e-015	-1.75906e-014	-1.94767e-014	-1.17401e-014	-2.38552e-014	2.82485e-015	-1.81753e-014	-1.18238e-014	-5.09185e-015	-7.59521e-015	-6.70405e-015	-2.41626e-015	-6.11266e-015	-2.50674e-015	2.76566e-015	-4.62455e-015	2.49558e-015	1.74285e-015	-2.43991e-015
-1.22707e-014	-6.43941e-015	-2.88936e-016	-2.12815e-015	-6.36537e-015	-1.13073e-014	-7.81073e-015	-1.72492e-014	-1.93171e-014	-1.18237e-014	-2.37123e-014	2.34526e-015	-1.81653e-014	-1.16743e-014	-4.6874e-015	-7.39397e-015	-6.53826e-015	-2.23498e-015	-6.23599e-015	-2.36705e-015	2.6879e-015	-5.10989e-015	1.92399e-015	1.57986e-015	-2.81014e-015
-1.20581e-014	-6.70375e-015	-2.38699e-016	-1.92672e-015	-6.00613e-015	-1.04924e-014	-7.46879e-015	-1.69131e-014	-1.91116e-014	-1.19346e-014	-2.35127e-014	1.86107e-015	-1.81136e-014	-1.15211e-014	-4.28903e-015	-7.18423e-015	-6.38558e-015	-2.05664e-015	-6.33481e-015	-2.22895e-015	2.61938e-015	-5.60249e-015	1.36788e-015	1.42035e-015	-3.16854e-015
-1.18075e-014	-6.97488e-015	-1.90276e-016	-1.72695e-015	-5.65406e-015	-9.67683e-015	-7.11991e-015	-1.65846e-014	-1.88614e-014	-1.20748e-014	-2.32586e-014	1.37414e-015	-1.80199e-014	-1.13656e-014	-3.90128e-015	-6.96842e-015	-6.24919e-015	-1.88396e-015	-6.41131e-015	-2.09613e-015	2.55895e-015	-6.09979e-015	8.29101e-016	1.2626e-015	-3.51414e-015
-1.15199e-014	-7.25176e-015	-1.44894e-016	-1.53114e-015	-5.31246e-015	-8.86773e-015	-6.76626e-015	-1.62663e-014	-1.85681e-014	-1.22454e-014	-2.29528e-014	8.86689e-016	-1.78851e-014	-1.121e-014	-3.52803e-015	-6.74898e-015	-6.13183e-015	-1.71995e-015	-6.46738e-015	-1.97199e-015	2.50492e-015	-6.60007e-015	3.0987e-016	1.10431e-015	-3.84688e-015
-1.11959e-014	-7.53361e-015	-1.0405e-016	-1.34186e-015	-4.98518e-015	-8.0728e-015	-6.41068e-015	-1.59598e-014	-1.82332e-014	-1.24471e-014	-2.25985e-014	4.002e-016	-1.77105e-014	-1.1056e-014	-3.17381e-015	-6.52864e-015	-6.03501e-015	-1.56767e-015	-6.50555e-015	-1.85952e-015	2.45599e-015	-7.10097e-015	-1.88872e-016	9.43805e-016	-4.16587e-015
-1.08373e-014	-7.8192e-015	-6.89676e-017	-1.1614e-015	-4.67573e-015	-7.29901e-015	-6.0562e-015	-1.56662e-014	-1.78595e-014	-1.26803e-014	-2.21989e-014	-8.36585e-017	-1.74969e-014	-1.09058e-014	-2.84185e-015	-6.30976e-015	-5.96139e-015	-1.42929e-015	-6.52747e-015	-1.76153e-015	2.41053e-015	-7.59987e-015	-6.66375e-016	7.78956e-016	-4.47083e-015
-1.0446e-014	-8.10727e-015	-4.10684e-017	-9.91782e-016	-4.38743e-015	-6.55302e-015	-5.70492e-015	-1.53869e-014	-1.74495e-014	-1.2945e-014	-2.17582e-014	-5.62106e-016	-1.72467e-014	-1.07612e-014	-2.5357e-015	-6.09454e-015	-5.91218e-015	-1.30771e-015	-6.53648e-015	-1.68103e-015	2.36781e-015	-8.09445e-015	-1.12237e-015	6.07722e-016	-4.76173e-015
-1.00241e-014	-8.39618e-015	-2.17546e-017	-8.34716e-016	-4.12298e-015	-5.84087e-015	-5.35987e-015	-1.51233e-014	-1.70058e-014	-1.32408e-014	-2.1281e-014	-1.03347e-015	-1.69623e-014	-1.06241e-014	-2.25786e-015	-5.88602e-015	-5.88844e-015	-1.2047e-015	-6.53468e-015	-1.61982e-015	2.326e-015	-8.5821e-015	-1.55667e-015	4.28252e-016	-5.03901e-015
-9.57481e-015	-8.68503e-015	-1.27961e-017	-6.92045e-016	-3.88476e-015	-5.16819e-015	-5.02338e-015	-1.48756e-014	-1.65322e-014	-1.3566e-014	-2.07717e-014	-1.49645e-015	-1.66465e-014	-1.04953e-014	-2.0107e-015	-5.68603e-015	-5.89155e-015	-1.12235e-015	-6.52429e-015	-1.57917e-015	2.28319e-015	-9.05999e-015	-1.96889e-015	2.38147e-016	-5.30379e-015
-9.10081e-015	-8.97223e-015	-1.49267e-017	-5.64603e-016	-3.67513e-015	-4.53896e-015	-4.69727e-015	-1.46436e-014	-1.60326e-014	-1.39192e-014	-2.02354e-014	-1.94852e-015	-1.63026e-014	-1.03755e-014	-1.79642e-015	-5.49669e-015	-5.92238e-015	-1.06196e-015	-6.50749e-015	-1.56103e-015	2.23783e-015	-9.52614e-015	-2.359e-015	3.52032e-017	-5.55626e-015
-8.6055e-015	-9.25598e-015	-2.91164e-017	-4.53524e-016	-3.49613e-015	-3.95719e-015	-4.38366e-015	-1.44269e-014	-1.55105e-014	-1.42982e-014	-1.96777e-014	-2.38886e-015	-1.59346e-014	-1.02661e-014	-1.61657e-015	-5.32036e-015	-5.98149e-015	-1.02436e-015	-6.48687e-015	-1.5665e-015	2.18849e-015	-9.97792e-015	-2.72734e-015	-1.82348e-016	-5.79765e-015
-8.09197e-015	-9.53519e-015	-5.69613e-017	-3.59548e-016	-3.34891e-015	-3.42602e-015	-4.08431e-015	-1.42245e-014	-1.49695e-014	-1.47001e-014	-1.91041e-014	-2.81602e-015	-1.55463e-014	-1.01678e-014	-1.47215e-015	-5.15857e-015	-6.06906e-015	-1.01027e-015	-6.46462e-015	-1.59572e-015	2.13397e-015	-1.04126e-014	-3.0756e-015	-4.16035e-016	-6.02889e-015
-7.56358e-015	-9.80878e-015	-9.93239e-017	-2.83063e-016	-3.2348e-015	-2.9476e-015	-3.80083e-015	-1.40347e-014	-1.44134e-014	-1.51222e-014	-1.85203e-014	-3.22805e-015	-1.51421e-014	-1.00812e-014	-1.36371e-015	-5.01322e-015	-6.1852e-015	-1.01976e-015	-6.44343e-015	-1.64936e-015	2.07263e-015	-1.08281e-014	-3.40572e-015	-6.66921e-016	-6.25101e-015
-7.02427e-015	-1.00755e-014	-1.57465e-016	-2.24248e-016	-3.15401e-015	-2.52395e-015	-3.53521e-015	-1.38563e-014	-1.38464e-014	-1.55614e-014	-1.79323e-014	-3.62305e-015	-1.47259e-014	-1.00061e-014	-1.29073e-015	-4.88603e-015	-6.32906e-015	-1.05285e-015	-6.4255e-015	-1.72689e-015	2.0036e-015	-1.12212e-014	-3.71852e-015	-9.36537e-016	-6.46562e-015
-6.47761e-015	-1.0334e-014	-2.31404e-016	-1.82889e-016	-3.10629e-015	-2.15694e-015	-3.28881e-015	-1.36877e-014	-1.32728e-014	-1.60135e-014	-1.7346e-014	-3.99947e-015	-1.43028e-014	-9.94306e-015	-1.25298e-015	-4.77837e-015	-6.49954e-015	-1.10884e-015	-6.41234e-015	-1.82709e-015	1.92594e-015	-1.15898e-014	-4.01566e-015	-1.22641e-015	-6.67418e-015
-5.92704e-015	-1.05833e-014	-3.21631e-016	-1.58837e-016	-3.09106e-015	-1.8463e-015	-3.06265e-015	-1.35275e-014	-1.2697e-014	-1.64745e-014	-1.67673e-014	-4.35647e-015	-1.38777e-014	-9.89256e-015	-1.24983e-015	-4.69133e-015	-6.69586e-015	-1.18678e-015	-6.40558e-015	-1.94882e-015	1.83811e-015	-1.19319e-014	-4.29847e-015	-1.53734e-015	-6.87831e-015
-5.37661e-015	-1.08226e-014	-4.28331e-016	-1.51191e-016	-3.10729e-015	-1.5912e-015	-2.85743e-015	-1.33743e-014	-1.21221e-014	-1.694e-014	-1.62017e-014	-4.69267e-015	-1.34554e-014	-9.85411e-015	-1.27945e-015	-4.62562e-015	-6.9164e-015	-1.28552e-015	-6.40639e-015	-2.09028e-015	1.73998e-015	-1.22455e-014	-4.56927e-015	-1.86981e-015	-7.07974e-015
-4.83055e-015	-1.10511e-014	-5.51538e-016	-1.58625e-016	-3.15364e-015	-1.38993e-015	-2.67383e-015	-1.32267e-014	-1.15517e-014	-1.74062e-014	-1.56546e-014	-5.00678e-015	-1.30404e-014	-9.82737e-015	-1.33954e-015	-4.58183e-015	-7.15963e-015	-1.40384e-015	-6.41553e-015	-2.24945e-015	1.63073e-015	-1.25286e-014	-4.83013e-015	-2.22417e-015	-7.2797e-015
-4.29322e-015	-1.12683e-014	-6.91372e-016	-1.80056e-016	-3.2282e-015	-1.24051e-015	-2.51276e-015	-1.30819e-014	-1.09899e-014	-1.78677e-014	-1.51313e-014	-5.29844e-015	-1.26373e-014	-9.81233e-015	-1.4278e-015	-4.5609e-015	-7.42336e-015	-1.53968e-015	-6.43367e-015	-2.42407e-015	1.50947e-015	-1.27788e-014	-5.08272e-015	-2.60129e-015	-7.47977e-015
-3.76821e-015	-1.14745e-014	-8.48065e-016	-2.1397e-016	-3.32925e-015	-1.1407e-015	-2.3743e-015	-1.29378e-014	-1.04404e-014	-1.83204e-014	-1.46367e-014	-5.56688e-015	-1.22507e-014	-9.80814e-015	-1.54194e-015	-4.56288e-015	-7.70484e-015	-1.6906e-015	-6.46167e-015	-2.6106e-015	1.37585e-015	-1.29952e-014	-5.32888e-015	-3.00067e-015	-7.68118e-015
-3.25913e-015	-1.16693e-014	-1.02083e-015	-2.58836e-016	-3.45441e-015	-1.08719e-015	-2.25832e-015	-1.2793e-014	-9.90696e-015	-1.8759e-014	-1.41749e-014	-5.81156e-015	-1.18848e-014	-9.81377e-015	-1.67897e-015	-4.58788e-015	-8.00151e-015	-1.85469e-015	-6.49974e-015	-2.8061e-015	1.23006e-015	-1.31768e-014	-5.57049e-015	-3.4218e-015	-7.88521e-015
-2.77027e-015	-1.18521e-014	-1.20892e-015	-3.12786e-016	-3.60005e-015	-1.07614e-015	-2.16456e-015	-1.26452e-014	-9.39245e-015	-1.91793e-014	-1.37505e-014	-6.03185e-015	-1.15438e-014	-9.82878e-015	-1.83557e-015	-4.63578e-015	-8.31054e-015	-2.02929e-015	-6.54689e-015	-3.00793e-015	1.07235e-015	-1.33226e-014	-5.80939e-015	-3.86468e-015	-8.0933e-015
-2.30549e-015	-1.20236e-014	-1.4115e-015	-3.74026e-016	-3.76275e-015	-1.10337e-015	-2.09229e-015	-1.24917e-014	-8.89967e-015	-1.95764e-014	-1.33663e-014	-6.22709e-015	-1.12321e-014	-9.85244e-015	-2.00816e-015	-4.70538e-015	-8.62902e-015	-2.21139e-015	-6.60232e-015	-3.21288e-015	9.03287e-016	-1.34317e-014	-6.04763e-015	-4.328e-015	-8.30646e-015
-1.86806e-015	-1.21847e-014	-1.62843e-015	-4.40313e-016	-3.93912e-015	-1.16404e-015	-2.04081e-015	-1.23313e-014	-8.43141e-015	-1.99455e-014	-1.30254e-014	-6.39619e-015	-1.09531e-014	-9.88357e-015	-2.19266e-015	-4.79605e-015	-8.9534e-015	-2.39872e-015	-6.66523e-015	-3.41761e-015	7.23224e-016	-1.35033e-014	-6.28721e-015	-4.81062e-015	-8.52579e-015
-1.46144e-015	-1.23357e-014	-1.85877e-015	-5.09583e-016	-4.12508e-015	-1.25385e-015	-2.0093e-015	-1.21619e-014	-7.9902e-015	-2.0283e-014	-1.27305e-014	-6.53875e-015	-1.07099e-014	-9.92139e-015	-2.38578e-015	-4.90655e-015	-9.2807e-015	-2.58748e-015	-6.73406e-015	-3.61824e-015	5.33255e-016	-1.35376e-014	-6.52932e-015	-5.31081e-015	-8.75231e-015
-1.08803e-015	-1.24778e-014	-2.10116e-015	-5.79904e-016	-4.31756e-015	-1.36724e-015	-1.99676e-015	-1.19817e-014	-7.57817e-015	-2.05846e-014	-1.24831e-014	-6.65423e-015	-1.05052e-014	-9.96506e-015	-2.58404e-015	-5.03619e-015	-9.60771e-015	-2.77459e-015	-6.8073e-015	-3.81149e-015	3.34282e-016	-1.3534e-014	-6.77469e-015	-5.82734e-015	-8.98686e-015
-7.51129e-016	-1.26124e-014	-2.35466e-015	-6.49483e-016	-4.51255e-015	-1.49875e-015	-2.00148e-015	-1.17891e-014	-7.19702e-015	-2.08466e-014	-1.22845e-014	-6.74229e-015	-1.03414e-014	-1.00137e-014	-2.78399e-015	-5.18343e-015	-9.93135e-015	-2.95726e-015	-6.88364e-015	-3.99332e-015	1.27371e-016	-1.34928e-014	-7.02444e-015	-6.35842e-015	-9.2292e-015
-4.52415e-016	-1.27405e-014	-2.61844e-015	-7.16687e-016	-4.70553e-015	-1.64322e-015	-2.02216e-015	-1.15826e-014	-6.84751e-015	-2.10652e-014	-1.21355e-014	-6.80326e-015	-1.022e-014	-1.00663e-014	-2.98151e-015	-5.34669e-015	-1.02481e-014	-3.13211e-015	-6.96107e-015	-4.16038e-015	-8.59541e-017	-1.34154e-014	-7.27955e-015	-6.90182e-015	-9.47941e-015
-1.93888e-016	-1.28634e-014	-2.89126e-015	-7.79698e-016	-4.89274e-015	-1.79474e-015	-2.05704e-015	-1.13612e-014	-6.53093e-015	-2.12372e-014	-1.20356e-014	-6.83758e-015	-1.01425e-014	-1.01219e-014	-3.1734e-015	-5.52463e-015	-1.05549e-014	-3.29605e-015	-7.03706e-015	-4.31023e-015	-3.03807e-016	-1.33019e-014	-7.54006e-015	-7.45514e-015	-9.7379e-015
2.25086e-017	-1.29825e-014	-3.17091e-015	-8.36546e-016	-5.07136e-015	-1.94893e-015	-2.10418e-015	-1.11234e-014	-6.24784e-015	-2.13606e-014	-1.19833e-014	-6.84483e-015	-1.01097e-014	-1.01795e-014	-3.35633e-015	-5.71545e-015	-1.08485e-014	-3.44611e-015	-7.10934e-015	-4.44016e-015	-5.24539e-016	-1.31532e-014	-7.80543e-015	-8.01644e-015	-1.00044e-014
1.95459e-016	-1.30997e-014	-3.45681e-015	-8.85127e-016	-5.23762e-015	-2.10017e-015	-2.16177e-015	-1.08685e-014	-5.99811e-015	-2.14327e-014	-1.19779e-014	-6.82466e-015	-1.01214e-014	-1.02394e-014	-3.5273e-015	-5.91772e-015	-1.1126e-014	-3.57935e-015	-7.17478e-015	-4.54708e-015	-7.4645e-016	-1.29703e-014	-8.07561e-015	-8.58295e-015	-1.02783e-014
3.23761e-016	-1.32164e-014	-3.74762e-015	-9.23923e-016	-5.3877e-015	-2.24414e-015	-2.22792e-015	-1.05966e-014	-5.78176e-015	-2.14519e-014	-1.20174e-014	-6.77719e-015	-1.01775e-014	-1.03007e-014	-3.68354e-015	-6.1299e-015	-1.13844e-014	-3.69284e-015	-7.23065e-015	-4.6294e-015	-9.67243e-016	-1.27545e-014	-8.35038e-015	-9.15268e-015	-1.05592e-014
4.06404e-016	-1.33343e-014	-4.04219e-015	-9.51984e-016	-5.51864e-015	-2.37623e-015	-2.30044e-015	-1.03073e-014	-5.59858e-015	-2.1417e-014	-1.20996e-014	-6.70302e-015	-1.02764e-014	-1.03629e-014	-3.82306e-015	-6.34995e-015	-1.16208e-014	-3.78471e-015	-7.2742e-015	-4.68443e-015	-1.18523e-015	-1.25074e-014	-8.62892e-015	-9.72274e-015	-1.08456e-014
4.43628e-016	-1.34554e-014	-4.3387e-015	-9.67957e-016	-5.62724e-015	-2.49195e-015	-2.37706e-015	-1.00008e-014	-5.44741e-015	-2.13268e-014	-1.22218e-014	-6.60282e-015	-1.04169e-014	-1.04257e-014	-3.94391e-015	-6.57577e-015	-1.18338e-014	-3.85286e-015	-7.30229e-015	-4.71027e-015	-1.39789e-015	-1.22307e-014	-8.90993e-015	-1.02905e-014	-1.11369e-014
4.35224e-016	-1.35814e-014	-4.63586e-015	-9.71244e-016	-5.71122e-015	-2.5877e-015	-2.45601e-015	-9.6773e-015	-5.32683e-015	-2.11806e-014	-1.238e-014	-6.47769e-015	-1.05968e-014	-1.04887e-014	-4.04408e-015	-6.80566e-015	-1.20207e-014	-3.89572e-015	-7.31218e-015	-4.70648e-015	-1.6031e-015	-1.19264e-014	-9.1922e-015	-1.08532e-014	-1.14319e-014
3.81141e-016	-1.37131e-014	-4.93289e-015	-9.61785e-016	-5.76806e-015	-2.6607e-015	-2.53516e-015	-9.33711e-015	-5.23595e-015	-2.09789e-014	-1.25703e-014	-6.32728e-015	-1.0814e-014	-1.05521e-014	-4.12239e-015	-7.0376e-015	-1.21798e-014	-3.91173e-015	-7.30062e-015	-4.67239e-015	-1.79941e-015	-1.15976e-014	-9.47464e-015	-1.14079e-014	-1.17291e-014
2.8214e-016	-1.38521e-014	-5.22893e-015	-9.39132e-016	-5.79593e-015	-2.70848e-015	-2.61273e-015	-8.98091e-015	-5.17354e-015	-2.07226e-014	-1.27893e-014	-6.1524e-015	-1.1066e-014	-1.0616e-014	-4.17794e-015	-7.26991e-015	-1.23098e-014	-3.89975e-015	-7.26519e-015	-4.60805e-015	-1.98459e-015	-1.12462e-014	-9.75525e-015	-1.1952e-014	-1.20278e-014
1.39386e-016	-1.39997e-014	-5.52264e-015	-9.03346e-016	-5.79311e-015	-2.72872e-015	-2.68673e-015	-8.60907e-015	-5.13773e-015	-2.04135e-014	-1.30322e-014	-5.95366e-015	-1.13489e-014	-1.06809e-014	-4.20982e-015	-7.50103e-015	-1.24091e-014	-3.85831e-015	-7.20342e-015	-4.5134e-015	-2.15652e-015	-1.08753e-014	-1.0032e-014	-1.24837e-014	-1.23268e-014
-4.56627e-017	-1.41566e-014	-5.81302e-015	-8.54611e-016	-5.75892e-015	-2.72036e-015	-2.75516e-015	-8.22213e-015	-5.12607e-015	-2.00536e-014	-1.3295e-014	-5.73176e-015	-1.16598e-014	-1.07473e-014	-4.2173e-015	-7.72937e-015	-1.24775e-014	-3.78665e-015	-7.11313e-015	-4.38984e-015	-2.31405e-015	-1.04869e-014	-1.03023e-014	-1.30002e-014	-1.26244e-014
-2.71418e-016	-1.4324e-014	-6.09948e-015	-7.93271e-016	-5.69272e-015	-2.68222e-015	-2.81685e-015	-7.82171e-015	-5.13676e-015	-1.96454e-014	-1.35732e-014	-5.4881e-015	-1.19946e-014	-1.08162e-014	-4.20034e-015	-7.9528e-015	-1.25146e-014	-3.68429e-015	-6.99278e-015	-4.23881e-015	-2.45636e-015	-1.00838e-014	-1.05644e-014	-1.34998e-014	-1.29191e-014
-5.35902e-016	-1.45021e-014	-6.3811e-015	-7.20065e-016	-5.59454e-015	-2.61415e-015	-2.86912e-015	-7.40894e-015	-5.16758e-015	-1.91926e-014	-1.38615e-014	-5.22412e-015	-1.23492e-014	-1.08881e-014	-4.16011e-015	-8.16995e-015	-1.25199e-014	-3.55176e-015	-6.8402e-015	-4.06166e-015	-2.58149e-015	-9.66878e-015	-1.08166e-014	-1.39805e-014	-1.32104e-014
-8.3738e-016	-1.46913e-014	-6.65698e-015	-6.35952e-016	-5.46504e-015	-2.51608e-015	-2.91113e-015	-6.98515e-015	-5.21603e-015	-1.86991e-014	-1.41552e-014	-4.94085e-015	-1.27189e-014	-1.09642e-014	-4.09753e-015	-8.3795e-015	-1.24939e-014	-3.38979e-015	-6.65442e-015	-3.86077e-015	-2.68862e-015	-9.24512e-015	-1.10564e-014	-1.44408e-014	-1.3497e-014
-1.1736e-015	-1.48915e-014	-6.92664e-015	-5.42472e-016	-5.3051e-015	-2.38937e-015	-2.94171e-015	-6.55228e-015	-5.27997e-015	-1.81691e-014	-1.44496e-014	-4.63954e-015	-1.30995e-014	-1.10461e-014	-4.01378e-015	-8.58009e-015	-1.2437e-014	-3.19921e-015	-6.43416e-015	-3.63885e-015	-2.77743e-015	-8.8165e-015	-1.12818e-014	-1.48794e-014	-1.37771e-014
-1.54089e-015	-1.51031e-014	-7.18984e-015	-4.4082e-016	-5.11632e-015	-2.23485e-015	-2.95988e-015	-6.11258e-015	-5.35708e-015	-1.76065e-014	-1.47403e-014	-4.32212e-015	-1.34863e-014	-1.11344e-014	-3.91037e-015	-8.77104e-015	-1.23495e-014	-2.9811e-015	-6.17873e-015	-3.399e-015	-2.84673e-015	-8.38625e-015	-1.14911e-014	-1.52941e-014	-1.40496e-014
-1.93656e-015	-1.53251e-014	-7.44629e-015	-3.32225e-016	-4.90001e-015	-2.05438e-015	-2.96465e-015	-5.66739e-015	-5.44463e-015	-1.70158e-014	-1.50234e-014	-3.99022e-015	-1.38743e-014	-1.12298e-014	-3.78924e-015	-8.95157e-015	-1.22333e-014	-2.7371e-015	-5.88849e-015	-3.14466e-015	-2.89673e-015	-7.95762e-015	-1.16826e-014	-1.5684e-014	-1.4314e-014
-2.35762e-015	-1.55567e-014	-7.69516e-015	-2.19055e-016	-4.65846e-015	-1.84992e-015	-2.95499e-015	-5.21828e-015	-5.54084e-015	-1.64021e-014	-1.52941e-014	-3.64573e-015	-1.42591e-014	-1.13336e-014	-3.65266e-015	-9.12119e-015	-1.20901e-014	-2.46913e-015	-5.56338e-015	-2.87994e-015	-2.92806e-015	-7.53432e-015	-1.18546e-014	-1.60487e-014	-1.45693e-014
-2.80049e-015	-1.57969e-014	-7.93665e-015	-1.03422e-016	-4.39446e-015	-1.62395e-015	-2.92988e-015	-4.76758e-015	-5.64418e-015	-1.57714e-014	-1.55485e-014	-3.29132e-015	-1.46365e-014	-1.1447e-014	-3.50272e-015	-9.2791e-015	-1.19218e-014	-2.17878e-015	-5.20454e-015	-2.60929e-015	-2.94053e-015	-7.11959e-015	-1.20056e-014	-1.63878e-014	-1.48146e-014
-3.26205e-015	-1.60443e-014	-8.17083e-015	1.29676e-017	-4.1104e-015	-1.37931e-015	-2.88911e-015	-4.31772e-015	-5.75218e-015	-1.51289e-014	-1.57829e-014	-2.92905e-015	-1.50023e-014	-1.15713e-014	-3.34131e-015	-9.4253e-015	-1.173e-014	-1.86923e-015	-4.8131e-015	-2.33623e-015	-2.93416e-015	-6.71677e-015	-1.21346e-014	-1.67011e-014	-1.505e-014
-3.73869e-015	-1.6297e-014	-8.3974e-015	1.28208e-016	-3.80993e-015	-1.11894e-015	-2.8329e-015	-3.87082e-015	-5.86259e-015	-1.44799e-014	-1.5994e-014	-2.56078e-015	-1.53527e-014	-1.17069e-014	-3.17103e-015	-9.55996e-015	-1.15176e-014	-1.54344e-015	-4.39019e-015	-2.06524e-015	-2.91011e-015	-6.32887e-015	-1.22412e-014	-1.69881e-014	-1.52749e-014
-4.22612e-015	-1.65538e-014	-8.61606e-015	2.40323e-016	-3.49586e-015	-8.4598e-016	-2.76125e-015	-3.42853e-015	-5.97326e-015	-1.383e-014	-1.61786e-014	-2.18943e-015	-1.5684e-014	-1.18549e-014	-2.99418e-015	-9.68285e-015	-1.12864e-014	-1.20385e-015	-3.93794e-015	-1.80095e-015	-2.8695e-015	-5.95917e-015	-1.23243e-014	-1.72491e-014	-1.54898e-014
-4.72133e-015	-1.68128e-014	-8.82707e-015	3.47126e-016	-3.17186e-015	-5.63915e-016	-2.67431e-015	-2.99259e-015	-6.08234e-015	-1.31848e-014	-1.6335e-014	-1.81791e-015	-1.59922e-014	-1.20164e-014	-2.8133e-015	-9.79458e-015	-1.10387e-014	-8.53497e-016	-3.45898e-015	-1.54782e-015	-2.81382e-015	-5.61109e-015	-1.23836e-014	-1.74846e-014	-1.56944e-014
-5.22058e-015	-1.7072e-014	-9.03075e-015	4.46984e-016	-2.84166e-015	-2.76261e-016	-2.57177e-015	-2.56517e-015	-6.18847e-015	-1.25505e-014	-1.64613e-014	-1.44893e-015	-1.62746e-014	-1.2192e-014	-2.63086e-015	-9.896e-015	-1.07776e-014	-4.95446e-016	-2.95602e-015	-1.30972e-015	-2.74429e-015	-5.28774e-015	-1.24199e-014	-1.7696e-014	-1.58892e-014
-5.72004e-015	-1.73286e-014	-9.22734e-015	5.38772e-016	-2.50916e-015	1.34569e-017	-2.45473e-015	-2.14837e-015	-6.29016e-015	-1.19327e-014	-1.65564e-014	-1.08529e-015	-1.65292e-014	-1.23819e-014	-2.44924e-015	-9.98777e-015	-1.05059e-014	-1.33095e-016	-2.43277e-015	-1.09079e-015	-2.66259e-015	-4.99225e-015	-1.24338e-014	-1.78836e-014	-1.60746e-014
-6.21642e-015	-1.75803e-014	-9.41685e-015	6.20701e-016	-2.1777e-015	3.01515e-016	-2.32397e-015	-1.74338e-015	-6.38643e-015	-1.13367e-014	-1.66193e-014	-7.2955e-016	-1.67538e-014	-1.25866e-014	-2.27106e-015	-1.00703e-014	-1.02265e-014	2.30027e-016	-1.89244e-015	-8.95304e-016	-2.57141e-015	-4.72705e-015	-1.24262e-014	-1.80485e-014	-1.62518e-014
-6.70594e-015	-1.78251e-014	-9.59996e-015	6.9091e-016	-1.85124e-015	5.84363e-016	-2.18e-015	-1.35228e-015	-6.4766e-015	-1.07675e-014	-1.66498e-014	-3.84899e-016	-1.69464e-014	-1.2807e-014	-2.09804e-015	-1.01452e-014	-9.94276e-015	5.90269e-016	-1.33879e-015	-7.27529e-016	-2.47261e-015	-4.49483e-015	-1.23979e-014	-1.8192e-014	-1.64216e-014
-7.18527e-015	-1.80598e-014	-9.77707e-015	7.48624e-016	-1.53363e-015	8.58515e-016	-2.02377e-015	-9.76486e-016	-6.55963e-015	-1.02301e-014	-1.66479e-014	-5.42979e-017	-1.71059e-014	-1.30431e-014	-1.93282e-015	-1.02135e-014	-9.65778e-015	9.44761e-016	-7.76855e-016	-5.91256e-016	-2.36882e-015	-4.2987e-015	-1.23511e-014	-1.83152e-014	-1.6586e-014
-7.65187e-015	-1.82823e-014	-9.94865e-015	7.92483e-016	-1.22793e-015	1.12127e-015	-1.85637e-015	-6.17721e-016	-6.63473e-015	-9.72926e-015	-1.66137e-014	2.59345e-016	-1.72322e-014	-1.32941e-014	-1.77667e-015	-1.02761e-014	-9.37394e-015	1.28977e-015	-2.10067e-016	-4.89362e-016	-2.26246e-015	-4.14069e-015	-1.22878e-014	-1.84194e-014	-1.67457e-014
-8.10239e-015	-1.84905e-014	-1.01148e-014	8.21424e-016	-9.37784e-016	1.36994e-015	-1.67892e-015	-2.77775e-016	-6.70174e-015	-9.26903e-015	-1.65488e-014	5.52968e-016	-1.73251e-014	-1.35592e-014	-1.63178e-015	-1.03343e-014	-9.09368e-015	1.62193e-015	3.56865e-016	-4.24981e-016	-2.15657e-015	-4.02334e-015	-1.22105e-014	-1.85059e-014	-1.69023e-014
-8.5341e-015	-1.86817e-014	-1.0276e-014	8.34632e-016	-6.66505e-016	1.60184e-015	-1.49312e-015	4.21593e-017	-6.76028e-015	-8.85289e-015	-1.64546e-014	8.24604e-016	-1.73846e-014	-1.38375e-014	-1.4998e-015	-1.03894e-014	-8.81985e-015	1.93779e-015	9.18975e-016	-4.00886e-016	-2.05431e-015	-3.94834e-015	-1.21219e-014	-1.85765e-014	-1.70573e-014
-8.94539e-015	-1.88538e-014	-1.04327e-014	8.3156e-016	-4.16441e-016	1.8148e-015	-1.30029e-015	3.41328e-016	-6.81066e-015	-8.48352e-015	-1.63336e-014	1.07214e-015	-1.74115e-014	-1.41281e-014	-1.38182e-015	-1.04431e-014	-8.55443e-015	2.23397e-015	1.47178e-015	-4.19441e-016	-1.95774e-015	-3.91741e-015	-1.20246e-014	-1.86331e-014	-1.72125e-014
-9.33402e-015	-1.90053e-014	-1.05856e-014	8.12176e-016	-1.90733e-016	2.00711e-015	-1.102e-015	6.18654e-016	-6.85306e-015	-8.16481e-015	-1.61882e-014	1.29319e-015	-1.7407e-014	-1.44297e-014	-1.27894e-015	-1.04965e-014	-8.30008e-015	2.50759e-015	2.00973e-015	-4.81946e-016	-1.86935e-015	-3.93201e-015	-1.19221e-014	-1.8677e-014	-1.73697e-014
-9.6975e-015	-1.91343e-014	-1.07351e-014	7.76563e-016	8.3247e-018	2.17729e-015	-9.00292e-016	8.73537e-016	-6.88752e-015	-7.89828e-015	-1.60211e-014	1.48496e-015	-1.73724e-014	-1.47407e-014	-1.19175e-015	-1.05513e-014	-8.0592e-015	2.75534e-015	2.52799e-015	-5.89909e-016	-1.7924e-015	-3.99348e-015	-1.18178e-014	-1.87097e-014	-1.75305e-014
-1.00345e-014	-1.92391e-014	-1.08817e-014	7.24894e-016	1.79139e-016	2.32468e-015	-6.97252e-016	1.10511e-015	-6.91486e-015	-7.68537e-015	-1.58354e-014	1.64527e-015	-1.73094e-014	-1.50594e-014	-1.12112e-015	-1.06084e-014	-7.83325e-015	2.97434e-015	3.02189e-015	-7.44646e-016	-1.72901e-015	-4.10216e-015	-1.17151e-014	-1.87329e-014	-1.76967e-014
-1.03442e-014	-1.93179e-014	-1.10256e-014	6.57772e-016	3.19846e-016	2.44846e-015	-4.94105e-016	1.31275e-015	-6.93491e-015	-7.52721e-015	-1.56341e-014	1.77203e-015	-1.72211e-014	-1.53838e-014	-1.0671e-015	-1.06696e-014	-7.62385e-015	3.1627e-015	3.48654e-015	-9.46415e-016	-1.6817e-015	-4.25905e-015	-1.1618e-014	-1.87476e-014	-1.78699e-014
-1.06255e-014	-1.93705e-014	-1.11672e-014	5.75729e-016	4.29801e-016	2.54831e-015	-2.92351e-016	1.49634e-015	-6.94748e-015	-7.42434e-015	-1.54208e-014	1.86356e-015	-1.71101e-014	-1.57118e-014	-1.02966e-015	-1.07359e-014	-7.43307e-015	3.31804e-015	3.91727e-015	-1.19512e-015	-1.65315e-015	-4.46435e-015	-1.153e-014	-1.87554e-014	-1.80518e-014
-1.0878e-014	-1.93965e-014	-1.13068e-014	4.80081e-016	5.07855e-016	2.6245e-015	-9.41228e-017	1.65545e-015	-6.95413e-015	-7.37669e-015	-1.5199e-014	1.91885e-015	-1.69795e-014	-1.60405e-014	-1.00956e-015	-1.08084e-014	-7.26178e-015	3.43839e-015	4.30998e-015	-1.49068e-015	-1.64492e-015	-4.71804e-015	-1.14556e-014	-1.87578e-014	-1.82434e-014
-1.11018e-014	-1.93953e-014	-1.14444e-014	3.71878e-016	5.53997e-016	2.67762e-015	9.93041e-017	1.79047e-015	-6.95508e-015	-7.3836e-015	-1.49723e-014	1.93689e-015	-1.68326e-014	-1.63667e-014	-1.00641e-015	-1.08884e-014	-7.11122e-015	3.52171e-015	4.66048e-015	-1.83123e-015	-1.65887e-015	-5.01997e-015	-1.13978e-014	-1.87559e-014	-1.84463e-014
-1.12974e-014	-1.93671e-014	-1.15803e-014	2.52536e-016	5.68967e-016	2.70856e-015	2.86389e-016	1.90089e-015	-6.9508e-015	-7.44348e-015	-1.47441e-014	1.91777e-015	-1.66726e-014	-1.66881e-014	-1.01956e-015	-1.09763e-014	-6.98242e-015	3.5667e-015	4.96455e-015	-2.21577e-015	-1.69689e-015	-5.36975e-015	-1.13604e-014	-1.87513e-014	-1.8661e-014
-1.14652e-014	-1.93124e-014	-1.17152e-014	1.23707e-016	5.5291e-016	2.71836e-015	4.64905e-016	1.98736e-015	-6.94216e-015	-7.55404e-015	-1.45179e-014	1.86115e-015	-1.65024e-014	-1.70032e-014	-1.04872e-015	-1.10733e-014	-6.87602e-015	3.57265e-015	5.21868e-015	-2.64175e-015	-1.76057e-015	-5.76622e-015	-1.13467e-014	-1.87445e-014	-1.88884e-014
-1.16056e-014	-1.92321e-014	-1.18495e-014	-1.3186e-017	5.0656e-016	2.70908e-015	6.33416e-016	2.05021e-015	-6.92988e-015	-7.7127e-015	-1.4297e-014	1.76702e-015	-1.63257e-014	-1.73082e-014	-1.09365e-015	-1.11799e-014	-6.79253e-015	3.53843e-015	5.41925e-015	-3.10727e-015	-1.85098e-015	-6.20798e-015	-1.13605e-014	-1.87366e-014	-1.91292e-014
-1.17202e-014	-1.91276e-014	-1.19838e-014	-1.56365e-016	4.31387e-016	2.68222e-015	7.90213e-016	2.0893e-015	-6.91495e-015	-7.91676e-015	-1.4085e-014	1.63604e-015	-1.61461e-014	-1.75996e-014	-1.15351e-015	-1.12967e-014	-6.73156e-015	3.46394e-015	5.56317e-015	-3.60961e-015	-1.96883e-015	-6.6934e-015	-1.14047e-014	-1.87281e-014	-1.93835e-014
-1.18102e-014	-1.90003e-014	-1.21183e-014	-3.03176e-016	3.28485e-016	2.63953e-015	9.33273e-016	2.10468e-015	-6.8977e-015	-8.16285e-015	-1.38852e-014	1.46966e-015	-1.59677e-014	-1.78743e-014	-1.22788e-015	-1.14239e-014	-6.69307e-015	3.34881e-015	5.64822e-015	-4.14558e-015	-2.11453e-015	-7.22003e-015	-1.14815e-014	-1.87192e-014	-1.96511e-014
-1.18782e-014	-1.88523e-014	-1.22529e-014	-4.52965e-016	1.99707e-016	2.58402e-015	1.06101e-015	2.09662e-015	-6.87855e-015	-8.44741e-015	-1.37009e-014	1.26953e-015	-1.57937e-014	-1.813e-014	-1.31599e-015	-1.15619e-014	-6.67675e-015	3.19294e-015	5.67127e-015	-4.71176e-015	-2.28833e-015	-7.78588e-015	-1.15924e-014	-1.87097e-014	-1.99321e-014
-1.19261e-014	-1.86854e-014	-1.23883e-014	-6.03523e-016	4.70887e-017	2.5179e-015	1.17211e-015	2.06638e-015	-6.85796e-015	-8.76616e-015	-1.35346e-014	1.03733e-015	-1.56276e-014	-1.83644e-014	-1.41733e-015	-1.17111e-014	-6.68253e-015	2.99672e-015	5.6309e-015	-5.30496e-015	-2.49047e-015	-8.3876e-015	-1.17399e-014	-1.87003e-014	-2.02252e-014
-1.19558e-014	-1.85025e-014	-1.25252e-014	-7.5276e-016	-1.26808e-016	2.44338e-015	1.26442e-015	2.01471e-015	-6.83638e-015	-9.11431e-015	-1.33887e-014	7.75013e-016	-1.54727e-014	-1.85745e-014	-1.53138e-015	-1.18705e-014	-6.70965e-015	2.7612e-015	5.52653e-015	-5.92166e-015	-2.72039e-015	-9.02139e-015	-1.19253e-014	-1.86914e-014	-2.05294e-014
-1.19703e-014	-1.83066e-014	-1.26637e-014	-8.98827e-016	-3.19701e-016	2.36307e-015	1.33731e-015	1.94184e-015	-6.81425e-015	-9.48757e-015	-1.32658e-014	4.85072e-016	-1.53316e-014	-1.87572e-014	-1.65769e-015	-1.204e-014	-6.75721e-015	2.48763e-015	5.35658e-015	-6.55772e-015	-2.97683e-015	-9.68451e-015	-1.21495e-014	-1.8683e-014	-2.08434e-014
-1.1972e-014	-1.81014e-014	-1.28039e-014	-1.04032e-015	-5.29051e-016	2.27899e-015	1.38891e-015	1.84813e-015	-6.79129e-015	-9.88119e-015	-1.31673e-014	1.69962e-016	-1.52071e-014	-1.89104e-014	-1.79567e-015	-1.22194e-014	-6.82423e-015	2.17728e-015	5.12113e-015	-7.20862e-015	-3.25827e-015	-1.03737e-014	-1.24129e-014	-1.86747e-014	-2.11656e-014
-1.19643e-014	-1.78899e-014	-1.29459e-014	-1.1758e-015	-7.52476e-016	2.1934e-015	1.4185e-015	1.7341e-015	-6.76764e-015	-1.029e-014	-1.30948e-014	-1.66512e-016	-1.51013e-014	-1.90327e-014	-1.94472e-015	-1.24081e-014	-6.91003e-015	1.83229e-015	4.8207e-015	-7.87047e-015	-3.56334e-015	-1.10848e-014	-1.27155e-014	-1.86664e-014	-2.14939e-014
-1.195e-014	-1.76758e-014	-1.30906e-014	-1.30343e-015	-9.87311e-016	2.10911e-015	1.42479e-015	1.60051e-015	-6.74358e-015	-1.07085e-014	-1.30495e-014	-5.217e-016	-1.5016e-014	-1.91218e-014	-2.10463e-015	-1.26049e-014	-7.01368e-015	1.45434e-015	4.45532e-015	-8.53899e-015	-3.89033e-015	-1.18143e-014	-1.30571e-014	-1.86577e-014	-2.18261e-014
-1.19316e-014	-1.74627e-014	-1.32381e-014	-1.42203e-015	-1.23093e-015	2.0279e-015	1.40634e-015	1.44815e-015	-6.71889e-015	-1.11322e-014	-1.30322e-014	-8.92522e-016	-1.49534e-014	-1.91772e-014	-2.27494e-015	-1.28093e-014	-7.13402e-015	1.0458e-015	4.02599e-015	-9.21014e-015	-4.23722e-015	-1.25575e-014	-1.34364e-014	-1.86476e-014	-2.21599e-014
-1.19124e-014	-1.72542e-014	-1.33885e-014	-1.52995e-015	-1.4805e-015	1.95093e-015	1.36233e-015	1.2778e-015	-6.69348e-015	-1.15556e-014	-1.30431e-014	-1.27535e-015	-1.49162e-014	-1.91976e-014	-2.45583e-015	-1.30203e-014	-7.27005e-015	6.09625e-016	3.53453e-015	-9.88059e-015	-4.60201e-015	-1.33102e-014	-1.38516e-014	-1.86359e-014	-2.24929e-014
-1.18955e-014	-1.70538e-014	-1.35422e-014	-1.62637e-015	-1.73398e-015	1.87965e-015	1.29228e-015	1.08953e-015	-6.66733e-015	-1.19739e-014	-1.30819e-014	-1.66577e-015	-1.49053e-014	-1.91824e-014	-2.64727e-015	-1.32367e-014	-7.42036e-015	1.47968e-016	2.98273e-015	-1.0546e-014	-4.98144e-015	-1.40675e-014	-1.43009e-014	-1.86217e-014	-2.28218e-014
-1.18847e-014	-1.68655e-014	-1.36991e-014	-1.71077e-015	-1.98866e-015	1.81636e-015	1.19457e-015	8.83359e-016	-6.64009e-015	-1.23825e-014	-1.31485e-014	-2.05964e-015	-1.49212e-014	-1.91307e-014	-2.84907e-015	-1.34568e-014	-7.58395e-015	-3.36252e-016	2.37279e-015	-1.12033e-014	-5.373e-015	-1.48249e-014	-1.47816e-014	-1.86043e-014	-2.31435e-014
-1.18831e-014	-1.6693e-014	-1.38603e-014	-1.7821e-015	-2.24275e-015	1.76223e-015	1.06853e-015	6.59906e-016	-6.61154e-015	-1.2777e-014	-1.32418e-014	-2.45274e-015	-1.49643e-014	-1.90432e-014	-3.06135e-015	-1.36788e-014	-7.75964e-015	-8.3994e-016	1.70782e-015	-1.18483e-014	-5.77385e-015	-1.55782e-014	-1.52905e-014	-1.85834e-014	-2.34552e-014
-1.18931e-014	-1.65393e-014	-1.40254e-014	-1.83978e-015	-2.49424e-015	1.71835e-015	9.1356e-016	4.19631e-016	-6.58099e-015	-1.31528e-014	-1.3361e-014	-2.84006e-015	-1.50349e-014	-1.89203e-014	-3.28451e-015	-1.39017e-014	-7.94607e-015	-1.36055e-015	9.90696e-016	-1.24781e-014	-6.18106e-015	-1.63231e-014	-1.58241e-014	-1.85583e-014	-2.37534e-014
-1.19174e-014	-1.64079e-014	-1.4195e-014	-1.88412e-015	-2.74142e-015	1.68543e-015	7.29401e-016	1.62855e-016	-6.54818e-015	-1.35061e-014	-1.35051e-014	-3.21785e-015	-1.51327e-014	-1.87625e-014	-3.51869e-015	-1.41243e-014	-8.14238e-015	-1.89422e-015	2.24394e-016	-1.309e-014	-6.59129e-015	-1.70548e-014	-1.63785e-014	-1.85284e-014	-2.40343e-014
-1.1959e-014	-1.63021e-014	-1.43694e-014	-1.91503e-015	-2.98262e-015	1.66379e-015	5.15827e-016	-1.09926e-016	-6.51262e-015	-1.38341e-014	-1.36729e-014	-3.582e-015	-1.52574e-014	-1.85721e-014	-3.76413e-015	-1.43455e-014	-8.34827e-015	-2.43801e-015	-5.86956e-016	-1.36815e-014	-7.00111e-015	-1.77689e-014	-1.69498e-014	-1.84929e-014	-2.42943e-014
-1.20205e-014	-1.62245e-014	-1.45488e-014	-1.9331e-015	-3.21654e-015	1.65307e-015	2.7272e-016	-3.98157e-016	-6.47416e-015	-1.41335e-014	-1.38627e-014	-3.92862e-015	-1.54079e-014	-1.83508e-014	-4.02179e-015	-1.45641e-014	-8.56258e-015	-2.98878e-015	-1.43911e-015	-1.42502e-014	-7.40781e-015	-1.84611e-014	-1.7533e-014	-1.84518e-014	-2.45306e-014
-1.21044e-014	-1.61778e-014	-1.47332e-014	-1.93906e-015	-3.44223e-015	1.65216e-015	-4.31219e-020	-7.01752e-016	-6.43192e-015	-1.44016e-014	-1.40722e-014	-4.25401e-015	-1.55828e-014	-1.81007e-014	-4.29222e-015	-1.47782e-014	-8.78482e-015	-3.54319e-015	-2.32755e-015	-1.47938e-014	-7.80788e-015	-1.91274e-014	-1.8123e-014	-1.84048e-014	-2.47404e-014
-1.22123e-014	-1.6164e-014	-1.49228e-014	-1.93389e-015	-3.65963e-015	1.66066e-015	-3.01973e-016	-1.02037e-015	-6.38538e-015	-1.46364e-014	-1.42991e-014	-4.55469e-015	-1.57813e-014	-1.78238e-014	-4.57601e-015	-1.49864e-014	-9.01421e-015	-4.09812e-015	-3.24832e-015	-1.53114e-014	-8.19775e-015	-1.97633e-014	-1.87156e-014	-1.83514e-014	-2.49201e-014
-1.23456e-014	-1.61845e-014	-1.51174e-014	-1.91786e-015	-3.86773e-015	1.67757e-015	-6.33147e-016	-1.35361e-015	-6.3337e-015	-1.48358e-014	-1.45415e-014	-4.8276e-015	-1.60012e-014	-1.75228e-014	-4.87381e-015	-1.51876e-014	-9.25021e-015	-4.65016e-015	-4.19663e-015	-1.58012e-014	-8.57454e-015	-2.03653e-014	-1.93062e-014	-1.82917e-014	-2.50672e-014
-1.25058e-014	-1.62407e-014	-1.53172e-014	-1.89169e-015	-4.06622e-015	1.70091e-015	-9.92663e-016	-1.70104e-015	-6.27638e-015	-1.49988e-014	-1.47961e-014	-5.06958e-015	-1.62406e-014	-1.7201e-014	-5.18571e-015	-1.53807e-014	-9.49198e-015	-5.19656e-015	-5.16822e-015	-1.62621e-014	-8.9353e-015	-2.09302e-014	-1.98897e-014	-1.82255e-014	-2.51793e-014
-1.26936e-014	-1.63334e-014	-1.55224e-014	-1.85721e-015	-4.25508e-015	1.72939e-015	-1.37939e-015	-2.06179e-015	-6.21256e-015	-1.51243e-014	-1.50602e-014	-5.27864e-015	-1.64971e-014	-1.68623e-014	-5.51244e-015	-1.55646e-014	-9.73948e-015	-5.73423e-015	-6.15766e-015	-1.66936e-014	-9.27743e-015	-2.14552e-014	-2.04614e-014	-1.81525e-014	-2.52545e-014
-1.29101e-014	-1.64629e-014	-1.57331e-014	-1.81565e-015	-4.43455e-015	1.76108e-015	-1.79289e-015	-2.43491e-015	-6.14163e-015	-1.52119e-014	-1.53313e-014	-5.45309e-015	-1.67684e-014	-1.65102e-014	-5.85434e-015	-1.57382e-014	-9.99247e-015	-6.26026e-015	-7.15981e-015	-1.70956e-014	-9.59824e-015	-2.19362e-014	-2.10161e-014	-1.80726e-014	-2.52903e-014
-1.31559e-014	-1.66296e-014	-1.59493e-014	-1.76824e-015	-4.60533e-015	1.79421e-015	-2.23268e-015	-2.8196e-015	-6.0632e-015	-1.52615e-014	-1.56073e-014	-5.59075e-015	-1.7052e-014	-1.61476e-014	-6.21129e-015	-1.59007e-014	-1.02504e-014	-6.77176e-015	-8.16907e-015	-1.74686e-014	-9.89492e-015	-2.23714e-014	-2.1549e-014	-1.79865e-014	-2.52852e-014
-1.34308e-014	-1.6833e-014	-1.61715e-014	-1.71656e-015	-4.76804e-015	1.82724e-015	-2.69707e-015	-3.2151e-015	-5.97713e-015	-1.52737e-014	-1.58863e-014	-5.69038e-015	-1.73458e-014	-1.57784e-014	-6.58373e-015	-1.60515e-014	-1.05132e-014	-7.26646e-015	-9.18041e-015	-1.78127e-014	-1.01653e-014	-2.27583e-014	-2.20555e-014	-1.78948e-014	-2.52385e-014
-1.37344e-014	-1.70717e-014	-1.63991e-014	-1.66284e-015	-4.92396e-015	1.85688e-015	-3.18453e-015	-3.62092e-015	-5.88297e-015	-1.52499e-014	-1.61657e-014	-5.75066e-015	-1.76472e-014	-1.54073e-014	-6.97239e-015	-1.61903e-014	-1.0781e-014	-7.74237e-015	-1.01891e-014	-1.81287e-014	-1.04074e-014	-2.30957e-014	-2.2532e-014	-1.77979e-014	-2.51488e-014
-1.40662e-014	-1.73441e-014	-1.6632e-014	-1.60859e-015	-5.07429e-015	1.88058e-015	-3.69362e-015	-4.03578e-015	-5.7797e-015	-1.51918e-014	-1.64431e-014	-5.77087e-015	-1.79536e-014	-1.50382e-014	-7.3766e-015	-1.63172e-014	-1.1054e-014	-8.19704e-015	-1.11902e-014	-1.84176e-014	-1.06199e-014	-2.33827e-014	-2.2975e-014	-1.7696e-014	-2.5016e-014
-1.44252e-014	-1.76488e-014	-1.68705e-014	-1.5559e-015	-5.21994e-015	1.89651e-015	-4.22274e-015	-4.45883e-015	-5.66766e-015	-1.51011e-014	-1.67166e-014	-5.75149e-015	-1.82623e-014	-1.46753e-014	-7.79592e-015	-1.6432e-014	-1.13328e-014	-8.62904e-015	-1.21782e-014	-1.86806e-014	-1.08005e-014	-2.36181e-014	-2.33803e-014	-1.75901e-014	-2.48403e-014
-1.48099e-014	-1.79837e-014	-1.71139e-014	-1.50617e-015	-5.36223e-015	1.90262e-015	-4.77003e-015	-4.88939e-015	-5.54692e-015	-1.49805e-014	-1.69847e-014	-5.6931e-015	-1.8571e-014	-1.43226e-014	-8.23014e-015	-1.65352e-014	-1.16172e-014	-9.03727e-015	-1.31483e-014	-1.8919e-014	-1.09488e-014	-2.3802e-014	-2.37445e-014	-1.74806e-014	-2.46222e-014
-1.52184e-014	-1.83459e-014	-1.73619e-014	-1.46153e-015	-5.50254e-015	1.89652e-015	-5.33346e-015	-5.32629e-015	-5.41786e-015	-1.48321e-014	-1.72454e-014	-5.59612e-015	-1.88771e-014	-1.3984e-014	-8.6785e-015	-1.6627e-014	-1.19074e-014	-9.42095e-015	-1.4096e-014	-1.91343e-014	-1.10641e-014	-2.39355e-014	-2.40655e-014	-1.73685e-014	-2.43633e-014
-1.56486e-014	-1.87324e-014	-1.76143e-014	-1.4233e-015	-5.64275e-015	1.87545e-015	-5.91112e-015	-5.76761e-015	-5.28013e-015	-1.46585e-014	-1.74972e-014	-5.46213e-015	-1.9178e-014	-1.36631e-014	-9.14015e-015	-1.67079e-014	-1.22034e-014	-9.77991e-015	-1.50179e-014	-1.93285e-014	-1.11453e-014	-2.40185e-014	-2.43416e-014	-1.72546e-014	-2.40648e-014
-1.60987e-014	-1.91405e-014	-1.78708e-014	-1.39279e-015	-5.78379e-015	1.83725e-015	-6.50112e-015	-6.21147e-015	-5.13358e-015	-1.44629e-014	-1.77385e-014	-5.29343e-015	-1.94718e-014	-1.33626e-014	-9.61414e-015	-1.67787e-014	-1.2506e-014	-1.01131e-014	-1.59094e-014	-1.95028e-014	-1.11922e-014	-2.40519e-014	-2.45708e-014	-1.71402e-014	-2.37284e-014
-1.6566e-014	-1.95662e-014	-1.81316e-014	-1.37117e-015	-5.92717e-015	1.78024e-015	-7.10078e-015	-6.65586e-015	-4.97801e-015	-1.42476e-014	-1.79681e-014	-5.09202e-015	-1.97564e-014	-1.30858e-014	-1.00994e-014	-1.68394e-014	-1.2816e-014	-1.04199e-014	-1.67665e-014	-1.96594e-014	-1.12043e-014	-2.40368e-014	-2.47521e-014	-1.70261e-014	-2.33559e-014
-1.70479e-014	-2.00059e-014	-1.83959e-014	-1.36049e-015	-6.07447e-015	1.70327e-015	-7.70773e-015	-7.09843e-015	-4.81409e-015	-1.40157e-014	-1.8185e-014	-4.8604e-015	-2.00293e-014	-1.2836e-014	-1.05945e-014	-1.68912e-014	-1.31336e-014	-1.07012e-014	-1.7586e-014	-1.98005e-014	-1.11825e-014	-2.39754e-014	-2.48843e-014	-1.69136e-014	-2.29507e-014
-1.75408e-014	-2.0455e-014	-1.86629e-014	-1.36182e-015	-6.22674e-015	1.60508e-015	-8.3193e-015	-7.53661e-015	-4.6417e-015	-1.37712e-014	-1.83886e-014	-4.60175e-015	-2.02888e-014	-1.26155e-014	-1.1098e-014	-1.69353e-014	-1.34593e-014	-1.09569e-014	-1.83643e-014	-1.99283e-014	-1.11274e-014	-2.38706e-014	-2.49669e-014	-1.68037e-014	-2.25155e-014
-1.80422e-014	-2.09098e-014	-1.89315e-014	-1.37644e-015	-6.38487e-015	1.48536e-015	-8.93256e-015	-7.96882e-015	-4.46115e-015	-1.3517e-014	-1.85781e-014	-4.31965e-015	-2.05331e-014	-1.24263e-014	-1.1608e-014	-1.69726e-014	-1.37936e-014	-1.11878e-014	-1.90987e-014	-2.00446e-014	-1.104e-014	-2.37259e-014	-2.50009e-014	-1.66972e-014	-2.20531e-014
-1.85484e-014	-2.1366e-014	-1.92016e-014	-1.40524e-015	-6.55032e-015	1.34229e-015	-9.54474e-015	-8.39279e-015	-4.27282e-015	-1.32563e-014	-1.87528e-014	-4.0179e-015	-2.07601e-014	-1.22705e-014	-1.21228e-014	-1.70048e-014	-1.41368e-014	-1.13952e-014	-1.97864e-014	-2.01515e-014	-1.09211e-014	-2.35436e-014	-2.49868e-014	-1.65948e-014	-2.15676e-014
-1.90564e-014	-2.18189e-014	-1.94724e-014	-1.44963e-015	-6.72394e-015	1.17532e-015	-1.01537e-014	-8.80623e-015	-4.07733e-015	-1.29917e-014	-1.89123e-014	-3.70054e-015	-2.09681e-014	-1.21493e-014	-1.26408e-014	-1.70337e-014	-1.44887e-014	-1.15804e-014	-2.04256e-014	-2.02509e-014	-1.07728e-014	-2.33271e-014	-2.49265e-014	-1.64971e-014	-2.10625e-014
-1.95627e-014	-2.22645e-014	-1.9743e-014	-1.51008e-015	-6.90613e-015	9.84342e-016	-1.07567e-014	-9.20682e-015	-3.87491e-015	-1.27258e-014	-1.9057e-014	-3.37103e-015	-2.11558e-014	-1.20632e-014	-1.31596e-014	-1.70607e-014	-1.48496e-014	-1.17449e-014	-2.10141e-014	-2.03451e-014	-1.05965e-014	-2.308e-014	-2.4822e-014	-1.6405e-014	-2.05417e-014
-2.00638e-014	-2.26988e-014	-2.00131e-014	-1.58721e-015	-7.09755e-015	7.69448e-016	-1.13512e-014	-9.59259e-015	-3.66631e-015	-1.24612e-014	-1.91867e-014	-3.03294e-015	-2.13222e-014	-1.20121e-014	-1.36772e-014	-1.70872e-014	-1.52203e-014	-1.18905e-014	-2.15503e-014	-2.04364e-014	-1.03936e-014	-2.2806e-014	-2.4675e-014	-1.63191e-014	-2.00098e-014
-2.05563e-014	-2.31185e-014	-2.0282e-014	-1.68092e-015	-7.29898e-015	5.31302e-016	-1.19344e-014	-9.96063e-015	-3.4518e-015	-1.22002e-014	-1.93008e-014	-2.69088e-015	-2.14655e-014	-1.19963e-014	-1.4191e-014	-1.71151e-014	-1.56015e-014	-1.20192e-014	-2.20336e-014	-2.0527e-014	-1.01658e-014	-2.25091e-014	-2.44884e-014	-1.62399e-014	-1.94708e-014
-2.10376e-014	-2.35198e-014	-2.05486e-014	-1.79121e-015	-7.51014e-015	2.70799e-016	-1.25036e-014	-1.0308e-014	-3.23162e-015	-1.19449e-014	-1.93999e-014	-2.34873e-015	-2.15854e-014	-1.20153e-014	-1.46992e-014	-1.71455e-014	-1.59929e-014	-1.2133e-014	-2.24628e-014	-2.06177e-014	-9.91512e-015	-2.21923e-014	-2.42657e-014	-1.61679e-014	-1.89287e-014
-2.15042e-014	-2.38993e-014	-2.08122e-014	-1.91852e-015	-7.73114e-015	-1.09435e-017	-1.30563e-014	-1.06318e-014	-3.00641e-015	-1.16972e-014	-1.94838e-014	-2.01053e-015	-2.16805e-014	-1.20681e-014	-1.51986e-014	-1.71801e-014	-1.63945e-014	-1.22334e-014	-2.28377e-014	-2.07095e-014	-9.6436e-015	-2.18599e-014	-2.40105e-014	-1.6103e-014	-1.83879e-014
-2.19527e-014	-2.42531e-014	-2.10723e-014	-2.06262e-015	-7.96181e-015	-3.12617e-016	-1.35903e-014	-1.09298e-014	-2.77668e-015	-1.14584e-014	-1.95528e-014	-1.68046e-015	-2.17504e-014	-1.21529e-014	-1.56875e-014	-1.7221e-014	-1.68072e-014	-1.23226e-014	-2.31591e-014	-2.08041e-014	-9.35339e-015	-2.15165e-014	-2.37263e-014	-1.60452e-014	-1.78529e-014
-2.23801e-014	-2.45788e-014	-2.13274e-014	-2.22295e-015	-8.20156e-015	-6.3292e-016	-1.41037e-014	-1.11998e-014	-2.54269e-015	-1.12299e-014	-1.96072e-014	-1.3627e-015	-2.17943e-014	-1.2268e-014	-1.61639e-014	-1.72694e-014	-1.72313e-014	-1.24027e-014	-2.34281e-014	-2.09037e-014	-9.04752e-015	-2.11666e-014	-2.34164e-014	-1.59952e-014	-1.73274e-014
-2.27836e-014	-2.48732e-014	-2.15772e-014	-2.39863e-015	-8.44964e-015	-9.69784e-016	-1.45948e-014	-1.14395e-014	-2.30458e-015	-1.1012e-014	-1.96473e-014	-1.06049e-015	-2.18119e-014	-1.24111e-014	-1.66252e-014	-1.73269e-014	-1.76665e-014	-1.24753e-014	-2.36454e-014	-2.10093e-014	-8.72842e-015	-2.08141e-014	-2.30849e-014	-1.59529e-014	-1.68161e-014
-2.31611e-014	-2.51342e-014	-2.18209e-014	-2.59027e-015	-8.70578e-015	-1.32145e-015	-1.50615e-014	-1.16461e-014	-2.06274e-015	-1.08051e-014	-1.96734e-014	-7.76578e-016	-2.18028e-014	-1.25792e-014	-1.707e-014	-1.7395e-014	-1.81132e-014	-1.25426e-014	-2.38126e-014	-2.11224e-014	-8.39878e-015	-2.04629e-014	-2.27364e-014	-1.59182e-014	-1.63229e-014
-2.35097e-014	-2.536e-014	-2.20572e-014	-2.79739e-015	-8.96947e-015	-1.68515e-015	-1.55018e-014	-1.18174e-014	-1.81725e-015	-1.06094e-014	-1.96855e-014	-5.14089e-016	-2.17676e-014	-1.27696e-014	-1.74963e-014	-1.74747e-014	-1.85717e-014	-1.26068e-014	-2.3931e-014	-2.12438e-014	-8.0612e-015	-2.01166e-014	-2.23751e-014	-1.589e-014	-1.58508e-014
-2.38272e-014	-2.55491e-014	-2.22853e-014	-3.01897e-015	-9.23943e-015	-2.05927e-015	-1.59148e-014	-1.19524e-014	-1.56919e-015	-1.04236e-014	-1.96842e-014	-2.75938e-016	-2.17066e-014	-1.29789e-014	-1.79021e-014	-1.75671e-014	-1.90422e-014	-1.267e-014	-2.40033e-014	-2.13742e-014	-7.71801e-015	-1.97792e-014	-2.20054e-014	-1.58678e-014	-1.5403e-014
-2.41119e-014	-2.57009e-014	-2.25046e-014	-3.25437e-015	-9.5145e-015	-2.44142e-015	-1.62992e-014	-1.205e-014	-1.31883e-015	-1.02476e-014	-1.96695e-014	-6.45266e-017	-2.16197e-014	-1.32033e-014	-1.82864e-014	-1.76735e-014	-1.95243e-014	-1.27342e-014	-2.40323e-014	-2.15138e-014	-7.37163e-015	-1.94548e-014	-2.16316e-014	-1.58514e-014	-1.49825e-014
-2.43615e-014	-2.58146e-014	-2.27143e-014	-3.50276e-015	-9.79394e-015	-2.82977e-015	-1.66543e-014	-1.21094e-014	-1.06609e-015	-1.00803e-014	-1.96415e-014	1.18264e-016	-2.15076e-014	-1.34393e-014	-1.86476e-014	-1.77948e-014	-2.00179e-014	-1.28e-014	-2.40214e-014	-2.16634e-014	-7.02466e-015	-1.91465e-014	-2.12573e-014	-1.584e-014	-1.45923e-014
-2.45746e-014	-2.58898e-014	-2.29133e-014	-3.76344e-015	-1.00763e-014	-3.22248e-015	-1.69796e-014	-1.21299e-014	-8.11703e-016	-9.9199e-015	-1.96006e-014	2.71386e-016	-2.13707e-014	-1.36829e-014	-1.89847e-014	-1.79315e-014	-2.05231e-014	-1.2869e-014	-2.39737e-014	-2.18237e-014	-6.67888e-015	-1.8857e-014	-2.08869e-014	-1.58324e-014	-1.42343e-014
-2.47505e-014	-2.59267e-014	-2.31013e-014	-4.0359e-015	-1.03606e-014	-3.61741e-015	-1.72748e-014	-1.21115e-014	-5.55857e-016	-9.76515e-015	-1.95467e-014	3.93883e-016	-2.12095e-014	-1.39303e-014	-1.92969e-014	-1.80843e-014	-2.10401e-014	-1.2943e-014	-2.38924e-014	-2.19953e-014	-6.33584e-015	-1.8589e-014	-2.05245e-014	-1.58278e-014	-1.39096e-014
-2.48888e-014	-2.59264e-014	-2.32771e-014	-4.31895e-015	-1.06452e-014	-4.01227e-015	-1.75399e-014	-1.20541e-014	-2.98797e-016	-9.61437e-015	-1.94796e-014	4.84728e-016	-2.10251e-014	-1.41776e-014	-1.95844e-014	-1.82533e-014	-2.15684e-014	-1.30224e-014	-2.37814e-014	-2.2178e-014	-5.99766e-015	-1.8345e-014	-2.01738e-014	-1.58252e-014	-1.362e-014
-2.49888e-014	-2.58898e-014	-2.34398e-014	-4.61179e-015	-1.09298e-014	-4.40494e-015	-1.77749e-014	-1.19584e-014	-4.08993e-017	-9.46526e-015	-1.93993e-014	5.43969e-016	-2.0819e-014	-1.44208e-014	-1.98466e-014	-1.84386e-014	-2.21076e-014	-1.31082e-014	-2.36445e-014	-2.23718e-014	-5.66635e-015	-1.81266e-014	-1.98378e-014	-1.58237e-014	-1.3367e-014
-2.50506e-014	-2.58177e-014	-2.35886e-014	-4.91369e-015	-1.12131e-014	-4.79361e-015	-1.79804e-014	-1.18251e-014	2.16968e-016	-9.31557e-015	-1.93058e-014	5.72122e-016	-2.0592e-014	-1.46564e-014	-2.00831e-014	-1.864e-014	-2.26581e-014	-1.32006e-014	-2.3486e-014	-2.25772e-014	-5.34328e-015	-1.79355e-014	-1.95196e-014	-1.58215e-014	-1.31512e-014
-2.50742e-014	-2.57121e-014	-2.37233e-014	-5.22334e-015	-1.14939e-014	-5.17669e-015	-1.81569e-014	-1.16558e-014	4.74977e-016	-9.16345e-015	-1.91992e-014	5.70415e-016	-2.03449e-014	-1.4881e-014	-2.02942e-014	-1.88573e-014	-2.32193e-014	-1.32993e-014	-2.331e-014	-2.27943e-014	-5.02972e-015	-1.77727e-014	-1.92218e-014	-1.58178e-014	-1.29729e-014
-2.50601e-014	-2.55758e-014	-2.38436e-014	-5.53993e-015	-1.17705e-014	-5.55218e-015	-1.83053e-014	-1.14522e-014	7.32416e-016	-9.00635e-015	-1.90793e-014	5.40676e-016	-2.0079e-014	-1.50912e-014	-2.04808e-014	-1.90907e-014	-2.37907e-014	-1.34044e-014	-2.31206e-014	-2.30228e-014	-4.72671e-015	-1.76393e-014	-1.89472e-014	-1.58119e-014	-1.28323e-014
-2.50092e-014	-2.54101e-014	-2.39484e-014	-5.86221e-015	-1.20426e-014	-5.91899e-015	-1.84265e-014	-1.12164e-014	9.88562e-016	-8.84226e-015	-1.89457e-014	4.84091e-016	-1.97957e-014	-1.52834e-014	-2.06431e-014	-1.9339e-014	-2.43715e-014	-1.3515e-014	-2.29222e-014	-2.32621e-014	-4.43475e-015	-1.75355e-014	-1.86979e-014	-1.58017e-014	-1.27284e-014
-2.49224e-014	-2.52172e-014	-2.40369e-014	-6.18942e-015	-1.23089e-014	-6.27526e-015	-1.85221e-014	-1.09507e-014	1.24322e-015	-8.66835e-015	-1.87987e-014	4.03396e-016	-1.94962e-014	-1.54544e-014	-2.07819e-014	-1.96015e-014	-2.49609e-014	-1.36303e-014	-2.27196e-014	-2.3512e-014	-4.15476e-015	-1.74612e-014	-1.84747e-014	-1.57855e-014	-1.26601e-014
-2.48011e-014	-2.49998e-014	-2.41094e-014	-6.5207e-015	-1.25682e-014	-6.62041e-015	-1.85938e-014	-1.0658e-014	1.49636e-015	-8.48219e-015	-1.86377e-014	3.01584e-016	-1.91824e-014	-1.56016e-014	-2.08976e-014	-1.98777e-014	-2.55587e-014	-1.37498e-014	-2.25165e-014	-2.37724e-014	-3.88714e-015	-1.74162e-014	-1.82789e-014	-1.57624e-014	-1.2626e-014
-2.46473e-014	-2.47608e-014	-2.41651e-014	-6.85526e-015	-1.28202e-014	-6.95372e-015	-1.86434e-014	-1.03416e-014	1.74766e-015	-8.28231e-015	-1.84627e-014	1.81251e-016	-1.88559e-014	-1.57231e-014	-2.09927e-014	-2.01665e-014	-2.61643e-014	-1.38725e-014	-2.23174e-014	-2.40424e-014	-3.63209e-015	-1.73997e-014	-1.81119e-014	-1.57312e-014	-1.26244e-014
-2.4463e-014	-2.45034e-014	-2.42037e-014	-7.19208e-015	-1.30649e-014	-7.27497e-015	-1.8673e-014	-1.00057e-014	1.99619e-015	-8.06621e-015	-1.8274e-014	4.53535e-017	-1.85193e-014	-1.58166e-014	-2.10684e-014	-2.04671e-014	-2.67766e-014	-1.3997e-014	-2.21264e-014	-2.43218e-014	-3.39007e-015	-1.74111e-014	-1.79739e-014	-1.56907e-014	-1.26534e-014
-2.425e-014	-2.42302e-014	-2.42247e-014	-7.53008e-015	-1.33017e-014	-7.5835e-015	-1.8685e-014	-9.65407e-015	2.24168e-015	-7.83174e-015	-1.80721e-014	-1.02256e-016	-1.81744e-014	-1.58806e-014	-2.11258e-014	-2.07781e-014	-2.73946e-014	-1.41218e-014	-2.19478e-014	-2.4611e-014	-3.16084e-015	-1.74484e-014	-1.78653e-014	-1.56396e-014	-1.27109e-014
-2.40108e-014	-2.39447e-014	-2.42284e-014	-7.8687e-015	-1.353e-014	-7.87887e-015	-1.86811e-014	-9.29037e-015	2.48356e-015	-7.57759e-015	-1.78572e-014	-2.57902e-016	-1.7824e-014	-1.59142e-014	-2.11669e-014	-2.10982e-014	-2.80169e-014	-1.4245e-014	-2.17854e-014	-2.49088e-014	-2.9447e-015	-1.75105e-014	-1.77854e-014	-1.55774e-014	-1.27938e-014
-2.37478e-014	-2.365e-014	-2.42145e-014	-8.20698e-015	-1.375e-014	-8.16138e-015	-1.86634e-014	-8.91893e-015	2.72028e-015	-7.30289e-015	-1.76296e-014	-4.1774e-016	-1.74705e-014	-1.59168e-014	-2.1194e-014	-2.14252e-014	-2.86422e-014	-1.4365e-014	-2.16432e-014	-2.5215e-014	-2.74144e-015	-1.75954e-014	-1.77341e-014	-1.55025e-014	-1.28993e-014
-2.34633e-014	-2.33488e-014	-2.41829e-014	-8.54465e-015	-1.39616e-014	-8.4316e-015	-1.86345e-014	-8.54393e-015	2.95122e-015	-7.00735e-015	-1.73901e-014	-5.78318e-016	-1.71163e-014	-1.58891e-014	-2.12085e-014	-2.17577e-014	-2.92697e-014	-1.44797e-014	-2.15241e-014	-2.55291e-014	-2.55039e-015	-1.77013e-014	-1.77107e-014	-1.54146e-014	-1.30243e-014
-2.31598e-014	-2.30442e-014	-2.41335e-014	-8.88092e-015	-1.41649e-014	-8.69033e-015	-1.85965e-014	-8.16993e-015	3.17532e-015	-6.69032e-015	-1.71399e-014	-7.35444e-016	-1.67645e-014	-1.58319e-014	-2.12131e-014	-2.20942e-014	-2.98976e-014	-1.45873e-014	-2.14313e-014	-2.5851e-014	-2.37093e-015	-1.78258e-014	-1.77137e-014	-1.53126e-014	-1.3166e-014
-2.28404e-014	-2.27393e-014	-2.40671e-014	-9.21489e-015	-1.43603e-014	-8.9376e-015	-1.85512e-014	-7.80159e-015	3.39075e-015	-6.35155e-015	-1.68796e-014	-8.84979e-016	-1.64182e-014	-1.57454e-014	-2.12096e-014	-2.24332e-014	-3.05252e-014	-1.46864e-014	-2.13667e-014	-2.61796e-014	-2.20256e-015	-1.79666e-014	-1.77414e-014	-1.51967e-014	-1.33212e-014
-2.25082e-014	-2.24371e-014	-2.39835e-014	-9.54655e-015	-1.45484e-014	-9.17411e-015	-1.85016e-014	-7.44298e-015	3.5965e-015	-5.9919e-015	-1.66101e-014	-1.02389e-015	-1.60805e-014	-1.56307e-014	-2.12002e-014	-2.27732e-014	-3.11503e-014	-1.47755e-014	-2.13324e-014	-2.65147e-014	-2.04355e-015	-1.81212e-014	-1.77928e-014	-1.50666e-014	-1.34862e-014
-2.21662e-014	-2.21397e-014	-2.3883e-014	-9.87515e-015	-1.47292e-014	-9.40093e-015	-1.84498e-014	-7.09916e-015	3.79144e-015	-5.6117e-015	-1.63335e-014	-1.14777e-015	-1.57543e-014	-1.54894e-014	-2.1187e-014	-2.31125e-014	-3.17712e-014	-1.48528e-014	-2.13304e-014	-2.68563e-014	-1.89287e-015	-1.82873e-014	-1.78662e-014	-1.49216e-014	-1.36579e-014
-2.18175e-014	-2.18493e-014	-2.37663e-014	-1.02002e-014	-1.49031e-014	-9.61929e-015	-1.83989e-014	-6.77459e-015	3.97392e-015	-5.2116e-015	-1.60512e-014	-1.2533e-015	-1.54424e-014	-1.53236e-014	-2.11726e-014	-2.34497e-014	-3.23859e-014	-1.49168e-014	-2.13628e-014	-2.72041e-014	-1.7495e-015	-1.8462e-014	-1.79594e-014	-1.4762e-014	-1.38321e-014
-2.14648e-014	-2.15679e-014	-2.3634e-014	-1.05213e-014	-1.50705e-014	-9.83015e-015	-1.83509e-014	-6.47327e-015	4.14249e-015	-4.79306e-015	-1.57652e-014	-1.3375e-015	-1.51481e-014	-1.51362e-014	-2.11588e-014	-2.37837e-014	-3.29932e-014	-1.49665e-014	-2.14315e-014	-2.75578e-014	-1.61317e-015	-1.86433e-014	-1.80697e-014	-1.4588e-014	-1.40062e-014
-2.11106e-014	-2.12975e-014	-2.34862e-014	-1.08377e-014	-1.52322e-014	-1.0034e-014	-1.83078e-014	-6.20017e-015	4.29586e-015	-4.35836e-015	-1.54769e-014	-1.39797e-015	-1.48747e-014	-1.493e-014	-2.11478e-014	-2.41132e-014	-3.35908e-014	-1.50015e-014	-2.1536e-014	-2.7917e-014	-1.48303e-015	-1.88289e-014	-1.81952e-014	-1.43999e-014	-1.41769e-014
-2.07588e-014	-2.10398e-014	-2.33239e-014	-1.11483e-014	-1.53886e-014	-1.02318e-014	-1.82714e-014	-5.95974e-015	4.43251e-015	-3.91056e-015	-1.51893e-014	-1.4322e-015	-1.46248e-014	-1.47082e-014	-2.11414e-014	-2.44368e-014	-3.41771e-014	-1.50205e-014	-2.16766e-014	-2.82813e-014	-1.35838e-015	-1.90156e-014	-1.8334e-014	-1.41984e-014	-1.43412e-014
-2.0412e-014	-2.07957e-014	-2.3148e-014	-1.14532e-014	-1.55406e-014	-1.04246e-014	-1.82438e-014	-5.75562e-015	4.55041e-015	-3.45216e-015	-1.49047e-014	-1.4378e-015	-1.44023e-014	-1.44742e-014	-2.11418e-014	-2.47533e-014	-3.47506e-014	-1.50228e-014	-2.18535e-014	-2.86502e-014	-1.23833e-015	-1.92013e-014	-1.84841e-014	-1.39844e-014	-1.44958e-014
-2.00728e-014	-2.05665e-014	-2.29596e-014	-1.17527e-014	-1.56887e-014	-1.06136e-014	-1.82264e-014	-5.59171e-015	4.64814e-015	-2.98601e-015	-1.46255e-014	-1.4128e-015	-1.421e-014	-1.42311e-014	-2.11507e-014	-2.50615e-014	-3.53096e-014	-1.5008e-014	-2.2066e-014	-2.90226e-014	-1.12187e-015	-1.93833e-014	-1.8643e-014	-1.37588e-014	-1.46378e-014
-1.9745e-014	-2.03534e-014	-2.27599e-014	-1.20459e-014	-1.58344e-014	-1.08e-014	-1.82214e-014	-5.47053e-015	4.72378e-015	-2.51527e-015	-1.43554e-014	-1.35653e-015	-1.40508e-014	-1.39829e-014	-2.11694e-014	-2.53611e-014	-3.58521e-014	-1.49769e-014	-2.23121e-014	-2.9398e-014	-1.00809e-015	-1.95591e-014	-1.88083e-014	-1.35228e-014	-1.47646e-014
-1.94307e-014	-2.01576e-014	-2.25506e-014	-1.23325e-014	-1.59778e-014	-1.09843e-014	-1.82308e-014	-5.394e-015	4.77601e-015	-2.04356e-015	-1.40968e-014	-1.26799e-015	-1.39275e-014	-1.37332e-014	-2.11995e-014	-2.56513e-014	-3.63757e-014	-1.49294e-014	-2.2591e-014	-2.97755e-014	-8.96583e-016	-1.97272e-014	-1.89777e-014	-1.32773e-014	-1.48738e-014
-1.91327e-014	-1.99788e-014	-2.23326e-014	-1.26125e-014	-1.61193e-014	-1.11661e-014	-1.82552e-014	-5.36371e-015	4.80282e-015	-1.57484e-015	-1.38527e-014	-1.14719e-015	-1.38424e-014	-1.34864e-014	-2.12421e-014	-2.59313e-014	-3.68788e-014	-1.48666e-014	-2.29012e-014	-3.01555e-014	-7.87184e-016	-1.98863e-014	-1.91491e-014	-1.30239e-014	-1.49629e-014
-1.88532e-014	-1.98171e-014	-2.21075e-014	-1.28855e-014	-1.62593e-014	-1.1346e-014	-1.8296e-014	-5.38129e-015	4.80284e-015	-1.11298e-015	-1.36259e-014	-9.94793e-016	-1.37986e-014	-1.32464e-014	-2.12981e-014	-2.62011e-014	-3.73591e-014	-1.4789e-014	-2.32406e-014	-3.05378e-014	-6.7934e-016	-2.00352e-014	-1.93196e-014	-1.27638e-014	-1.50303e-014
-1.85945e-014	-1.96727e-014	-2.18764e-014	-1.31515e-014	-1.63982e-014	-1.15239e-014	-1.8354e-014	-5.44839e-015	4.77514e-015	-6.61948e-016	-1.34196e-014	-8.12179e-016	-1.37982e-014	-1.30164e-014	-2.13679e-014	-2.64602e-014	-3.78148e-014	-1.4697e-014	-2.36053e-014	-3.09208e-014	-5.72318e-016	-2.01723e-014	-1.94875e-014	-1.24986e-014	-1.50735e-014
-1.83582e-014	-1.95447e-014	-2.16409e-014	-1.34101e-014	-1.65365e-014	-1.16997e-014	-1.84297e-014	-5.56525e-015	4.71855e-015	-2.25558e-016	-1.32365e-014	-6.00561e-016	-1.38434e-014	-1.28003e-014	-2.14525e-014	-2.67085e-014	-3.82452e-014	-1.45925e-014	-2.39933e-014	-3.13038e-014	-4.6625e-016	-2.02966e-014	-1.9651e-014	-1.22298e-014	-1.50909e-014
-1.81461e-014	-1.94327e-014	-2.14025e-014	-1.36614e-014	-1.66739e-014	-1.18728e-014	-1.85234e-014	-5.73136e-015	4.63236e-015	1.91964e-016	-1.30792e-014	-3.61771e-016	-1.39357e-014	-1.26016e-014	-2.15527e-014	-2.69459e-014	-3.86485e-014	-1.44774e-014	-2.44021e-014	-3.16866e-014	-3.61248e-016	-2.04071e-014	-1.9808e-014	-1.1959e-014	-1.50814e-014
-1.79597e-014	-1.93363e-014	-2.1163e-014	-1.39051e-014	-1.6811e-014	-1.20426e-014	-1.86359e-014	-5.9467e-015	4.5155e-015	5.87065e-016	-1.29506e-014	-9.8585e-017	-1.40766e-014	-1.24231e-014	-2.16687e-014	-2.71718e-014	-3.90236e-014	-1.43532e-014	-2.48282e-014	-3.20691e-014	-2.57328e-016	-2.05037e-014	-1.9957e-014	-1.16876e-014	-1.50438e-014
-1.78003e-014	-1.92544e-014	-2.09238e-014	-1.41412e-014	-1.6948e-014	-1.22085e-014	-1.87672e-014	-6.20998e-015	4.36728e-015	9.55543e-016	-1.28531e-014	1.86873e-016	-1.42673e-014	-1.22679e-014	-2.18005e-014	-2.73868e-014	-3.93692e-014	-1.42222e-014	-2.52678e-014	-3.245e-014	-1.54542e-016	-2.05862e-014	-2.00964e-014	-1.1418e-014	-1.49771e-014
-1.76693e-014	-1.91863e-014	-2.06864e-014	-1.43695e-014	-1.70844e-014	-1.23699e-014	-1.89172e-014	-6.51909e-015	4.18758e-015	1.29312e-015	-1.27891e-014	4.91786e-016	-1.45087e-014	-1.21391e-014	-2.19482e-014	-2.75917e-014	-3.96842e-014	-1.40868e-014	-2.57172e-014	-3.28288e-014	-5.34849e-017	-2.06544e-014	-2.02251e-014	-1.11522e-014	-1.48811e-014
-1.75678e-014	-1.91309e-014	-2.04529e-014	-1.45901e-014	-1.72208e-014	-1.25258e-014	-1.90857e-014	-6.87217e-015	3.97613e-015	1.59648e-015	-1.27608e-014	8.12497e-016	-1.48005e-014	-1.20386e-014	-2.21116e-014	-2.77863e-014	-3.99678e-014	-1.39494e-014	-2.61725e-014	-3.3205e-014	4.50605e-017	-2.07085e-014	-2.03418e-014	-1.08917e-014	-1.47555e-014
-1.74962e-014	-1.90877e-014	-2.02255e-014	-1.48032e-014	-1.7357e-014	-1.26748e-014	-1.92718e-014	-7.26693e-015	3.73263e-015	1.86224e-015	-1.27695e-014	1.14494e-015	-1.5143e-014	-1.19682e-014	-2.22899e-014	-2.79715e-014	-4.02193e-014	-1.38126e-014	-2.66291e-014	-3.35783e-014	1.40349e-016	-2.07492e-014	-2.0446e-014	-1.0638e-014	-1.46004e-014
-1.74553e-014	-1.90559e-014	-2.00053e-014	-1.50086e-014	-1.74929e-014	-1.28158e-014	-1.94749e-014	-7.70013e-015	3.45804e-015	2.0875e-015	-1.28168e-014	1.48563e-015	-1.55354e-014	-1.19289e-014	-2.2483e-014	-2.81482e-014	-4.0438e-014	-1.36791e-014	-2.70833e-014	-3.39476e-014	2.31201e-016	-2.07772e-014	-2.05366e-014	-1.03934e-014	-1.44164e-014
-1.74452e-014	-1.9034e-014	-1.97942e-014	-1.52061e-014	-1.76277e-014	-1.29477e-014	-1.9695e-014	-8.16896e-015	3.153e-015	2.26926e-015	-1.29041e-014	1.83066e-015	-1.59771e-014	-1.19217e-014	-2.26904e-014	-2.83172e-014	-4.06231e-014	-1.35512e-014	-2.75315e-014	-3.43123e-014	3.1685e-016	-2.07938e-014	-2.06122e-014	-1.01591e-014	-1.42036e-014
-1.74657e-014	-1.90213e-014	-1.95941e-014	-1.53956e-014	-1.77612e-014	-1.30697e-014	-1.99314e-014	-8.6695e-015	2.81805e-015	2.40509e-015	-1.30324e-014	2.1757e-015	-1.64671e-014	-1.19477e-014	-2.2911e-014	-2.84796e-014	-4.07747e-014	-1.34314e-014	-2.79698e-014	-3.46712e-014	3.95656e-016	-2.07995e-014	-2.06723e-014	-9.93645e-015	-1.39627e-014
-1.75178e-014	-1.90171e-014	-1.94067e-014	-1.5577e-014	-1.78935e-014	-1.31798e-014	-2.01833e-014	-9.19786e-015	2.45411e-015	2.49259e-015	-1.32026e-014	2.51619e-015	-1.70037e-014	-1.20072e-014	-2.31442e-014	-2.86367e-014	-4.08937e-014	-1.33225e-014	-2.83943e-014	-3.50231e-014	4.66004e-016	-2.07955e-014	-2.07163e-014	-9.72701e-015	-1.3695e-014
-1.76009e-014	-1.90202e-014	-1.92337e-014	-1.57511e-014	-1.80244e-014	-1.32765e-014	-2.04495e-014	-9.7499e-015	2.06222e-015	2.5307e-015	-1.34147e-014	2.84793e-015	-1.75851e-014	-1.21001e-014	-2.33894e-014	-2.87889e-014	-4.09806e-014	-1.32273e-014	-2.88015e-014	-3.53672e-014	5.26642e-016	-2.07834e-014	-2.07437e-014	-9.53265e-015	-1.3401e-014
-1.77141e-014	-1.90298e-014	-1.90769e-014	-1.59184e-014	-1.81537e-014	-1.33585e-014	-2.07291e-014	-1.03218e-014	1.64433e-015	2.51801e-015	-1.36688e-014	3.16676e-015	-1.82089e-014	-1.22258e-014	-2.36461e-014	-2.89375e-014	-4.10362e-014	-1.31479e-014	-2.91886e-014	-3.57032e-014	5.75831e-016	-2.07644e-014	-2.07546e-014	-9.35456e-015	-1.30825e-014
-1.78567e-014	-1.90452e-014	-1.89384e-014	-1.60789e-014	-1.82811e-014	-1.34252e-014	-2.10211e-014	-1.09094e-014	1.20244e-015	2.45374e-015	-1.39642e-014	3.46837e-015	-1.88722e-014	-1.23836e-014	-2.39133e-014	-2.90829e-014	-4.10614e-014	-1.30867e-014	-2.95518e-014	-3.60303e-014	6.1157e-016	-2.07401e-014	-2.07489e-014	-9.1935e-015	-1.2742e-014
-1.80284e-014	-1.90659e-014	-1.88198e-014	-1.62332e-014	-1.84067e-014	-1.34751e-014	-2.1324e-014	-1.15089e-014	7.39085e-016	2.33698e-015	-1.42997e-014	3.7485e-015	-1.95719e-014	-1.25723e-014	-2.41898e-014	-2.92264e-014	-4.10568e-014	-1.30455e-014	-2.9888e-014	-3.63475e-014	6.32512e-016	-2.07124e-014	-2.07266e-014	-9.05028e-015	-1.23809e-014
-1.82284e-014	-1.90916e-014	-1.87226e-014	-1.63811e-014	-1.85301e-014	-1.3507e-014	-2.16367e-014	-1.21153e-014	2.56063e-016	2.16833e-015	-1.46738e-014	4.00323e-015	-2.03041e-014	-1.27901e-014	-2.44745e-014	-2.93687e-014	-4.10238e-014	-1.30257e-014	-3.01951e-014	-3.66541e-014	6.36467e-016	-2.06829e-014	-2.06876e-014	-8.92629e-015	-1.20012e-014
-1.84563e-014	-1.91216e-014	-1.86478e-014	-1.6523e-014	-1.86509e-014	-1.35205e-014	-2.19575e-014	-1.27236e-014	-2.44247e-016	1.9481e-015	-1.50843e-014	4.22839e-015	-2.10665e-014	-1.30355e-014	-2.47664e-014	-2.95109e-014	-4.09644e-014	-1.30288e-014	-3.04716e-014	-3.69491e-014	6.21792e-016	-2.06532e-014	-2.06318e-014	-8.8216e-015	-1.16058e-014
-1.87106e-014	-1.91557e-014	-1.85966e-014	-1.66587e-014	-1.87684e-014	-1.35144e-014	-2.2285e-014	-1.33297e-014	-7.58998e-016	1.67819e-015	-1.55291e-014	4.42098e-015	-2.18549e-014	-1.33066e-014	-2.50636e-014	-2.9654e-014	-4.08802e-014	-1.30558e-014	-3.07145e-014	-3.72314e-014	5.86979e-016	-2.06248e-014	-2.05596e-014	-8.73653e-015	-1.11962e-014
-1.89903e-014	-1.91941e-014	-1.85707e-014	-1.67881e-014	-1.88828e-014	-1.34888e-014	-2.2618e-014	-1.39297e-014	-1.28439e-015	1.35939e-015	-1.60055e-014	4.57839e-015	-2.26643e-014	-1.3602e-014	-2.53653e-014	-2.97982e-014	-4.07732e-014	-1.31071e-014	-3.09218e-014	-3.74995e-014	5.30041e-016	-2.05992e-014	-2.04713e-014	-8.67196e-015	-1.07753e-014
-1.92941e-014	-1.92375e-014	-1.85706e-014	-1.69116e-014	-1.89938e-014	-1.34433e-014	-2.29547e-014	-1.45194e-014	-1.81772e-015	9.93682e-016	-1.65101e-014	4.69854e-015	-2.34898e-014	-1.39181e-014	-2.56702e-014	-2.99441e-014	-4.06457e-014	-1.31832e-014	-3.10931e-014	-3.77527e-014	4.48983e-016	-2.05782e-014	-2.03674e-014	-8.62792e-015	-1.03456e-014
-1.96204e-014	-1.92856e-014	-1.85972e-014	-1.70299e-014	-1.91008e-014	-1.3378e-014	-2.32935e-014	-1.50944e-014	-2.35609e-015	5.84018e-016	-1.70396e-014	4.77883e-015	-2.43272e-014	-1.42519e-014	-2.59771e-014	-3.00918e-014	-4.04996e-014	-1.32841e-014	-3.12277e-014	-3.79907e-014	3.42731e-016	-2.05625e-014	-2.02486e-014	-8.60443e-015	-9.91028e-015
-1.99677e-014	-1.93387e-014	-1.86509e-014	-1.71422e-014	-1.92031e-014	-1.32933e-014	-2.36326e-014	-1.56505e-014	-2.89594e-015	1.33207e-016	-1.75912e-014	4.81784e-015	-2.51714e-014	-1.46008e-014	-2.62849e-014	-3.02419e-014	-4.0337e-014	-1.34089e-014	-3.13255e-014	-3.82123e-014	2.09804e-016	-2.05523e-014	-2.01158e-014	-8.6013e-015	-9.47191e-015
-2.03343e-014	-1.93978e-014	-1.87327e-014	-1.72492e-014	-1.93004e-014	-1.31896e-014	-2.39706e-014	-1.61846e-014	-3.43327e-015	-3.55613e-016	-1.81612e-014	4.81464e-015	-2.6018e-014	-1.49624e-014	-2.65923e-014	-3.03945e-014	-4.01604e-014	-1.35574e-014	-3.13862e-014	-3.84163e-014	4.83657e-017	-2.05497e-014	-1.99692e-014	-8.61835e-015	-9.03363e-015
-2.07179e-014	-1.94633e-014	-1.88434e-014	-1.73507e-014	-1.93925e-014	-1.30678e-014	-2.43059e-014	-1.66945e-014	-3.96474e-015	-8.79082e-016	-1.87458e-014	4.76849e-015	-2.6862e-014	-1.5333e-014	-2.68985e-014	-3.05497e-014	-3.99725e-014	-1.37288e-014	-3.14107e-014	-3.86016e-014	-1.43317e-016	-2.05557e-014	-1.98099e-014	-8.65519e-015	-8.59811e-015
-2.1117e-014	-1.95361e-014	-1.89827e-014	-1.74463e-014	-1.94792e-014	-1.29291e-014	-2.46372e-014	-1.7178e-014	-4.48771e-015	-1.43398e-015	-1.93412e-014	4.67963e-015	-2.76987e-014	-1.571e-014	-2.72021e-014	-3.07083e-014	-3.97762e-014	-1.39217e-014	-3.13992e-014	-3.87673e-014	-3.66263e-016	-2.05704e-014	-1.96387e-014	-8.71126e-015	-8.16855e-015
-2.15301e-014	-1.96171e-014	-1.91508e-014	-1.7536e-014	-1.95606e-014	-1.2775e-014	-2.49628e-014	-1.7633e-014	-4.99838e-015	-2.01625e-015	-1.99432e-014	4.54783e-015	-2.85233e-014	-1.60901e-014	-2.75027e-014	-3.08706e-014	-3.95735e-014	-1.41338e-014	-3.13528e-014	-3.89124e-014	-6.21313e-016	-2.05947e-014	-1.94568e-014	-8.78552e-015	-7.74781e-015
-2.19555e-014	-1.97066e-014	-1.93475e-014	-1.76191e-014	-1.96367e-014	-1.26069e-014	-2.52812e-014	-1.80577e-014	-5.49402e-015	-2.62218e-015	-2.05483e-014	4.37359e-015	-2.93314e-014	-1.64714e-014	-2.77986e-014	-3.10358e-014	-3.93672e-014	-1.43638e-014	-3.12734e-014	-3.90364e-014	-9.09028e-016	-2.06287e-014	-1.92646e-014	-8.87741e-015	-7.33883e-015
-2.23907e-014	-1.98054e-014	-1.95727e-014	-1.76956e-014	-1.97076e-014	-1.24271e-014	-2.55913e-014	-1.84502e-014	-5.97218e-015	-3.24729e-015	-2.11527e-014	4.15892e-015	-3.01193e-014	-1.68514e-014	-2.80884e-014	-3.12034e-014	-3.91593e-014	-1.46094e-014	-3.11632e-014	-3.91387e-014	-1.22984e-015	-2.06727e-014	-1.90636e-014	-8.98647e-015	-6.94499e-015
-2.28344e-014	-1.99148e-014	-1.98259e-014	-1.77648e-014	-1.97731e-014	-1.22371e-014	-2.5891e-014	-1.88098e-014	-6.43007e-015	-3.88765e-015	-2.17524e-014	3.90476e-015	-3.08827e-014	-1.72281e-014	-2.83704e-014	-3.13734e-014	-3.89521e-014	-1.48681e-014	-3.1024e-014	-3.92182e-014	-1.58472e-015	-2.07271e-014	-1.88549e-014	-9.11137e-015	-6.5689e-015
-2.32851e-014	-2.00352e-014	-2.01064e-014	-1.78265e-014	-1.98332e-014	-1.20397e-014	-2.61791e-014	-1.91367e-014	-6.86542e-015	-4.53883e-015	-2.23441e-014	3.61284e-015	-3.1618e-014	-1.75996e-014	-2.86441e-014	-3.15453e-014	-3.8748e-014	-1.51376e-014	-3.08592e-014	-3.92746e-014	-1.97341e-015	-2.07909e-014	-1.86399e-014	-9.25136e-015	-6.21414e-015
-2.37412e-014	-2.0168e-014	-2.04134e-014	-1.78798e-014	-1.98877e-014	-1.18373e-014	-2.64534e-014	-1.94311e-014	-7.27606e-015	-5.1965e-015	-2.2924e-014	3.28597e-015	-3.23218e-014	-1.7964e-014	-2.89081e-014	-3.17188e-014	-3.85488e-014	-1.54158e-014	-3.06714e-014	-3.93068e-014	-2.39572e-015	-2.08636e-014	-1.84202e-014	-9.40599e-015	-5.88344e-015
-2.42005e-014	-2.03137e-014	-2.07462e-014	-1.79244e-014	-1.99366e-014	-1.16327e-014	-2.67128e-014	-1.9692e-014	-7.66012e-015	-5.85668e-015	-2.34893e-014	2.92706e-015	-3.29899e-014	-1.83194e-014	-2.91613e-014	-3.18936e-014	-3.83566e-014	-1.56999e-014	-3.04639e-014	-3.93141e-014	-2.85097e-015	-2.09451e-014	-1.81966e-014	-9.57369e-015	-5.57969e-015
-2.46607e-014	-2.04727e-014	-2.11037e-014	-1.79593e-014	-1.99797e-014	-1.14291e-014	-2.69563e-014	-1.99204e-014	-8.01656e-015	-6.5154e-015	-2.40369e-014	2.53936e-015	-3.362e-014	-1.86646e-014	-2.94029e-014	-3.20684e-014	-3.81728e-014	-1.59875e-014	-3.02396e-014	-3.92961e-014	-3.33826e-015	-2.10347e-014	-1.79711e-014	-9.75315e-015	-5.30541e-015
-2.51204e-014	-2.06464e-014	-2.14837e-014	-1.79834e-014	-2.0017e-014	-1.12294e-014	-2.71832e-014	-2.01179e-014	-8.34393e-015	-7.16912e-015	-2.45646e-014	2.12557e-015	-3.42098e-014	-1.89991e-014	-2.96315e-014	-3.22424e-014	-3.79997e-014	-1.6276e-014	-3.00014e-014	-3.92523e-014	-3.85673e-015	-2.11314e-014	-1.77453e-014	-9.94376e-015	-5.06247e-015
-2.55778e-014	-2.08351e-014	-2.18853e-014	-1.79951e-014	-2.00483e-014	-1.10363e-014	-2.73925e-014	-2.02857e-014	-8.64174e-015	-7.81413e-015	-2.50705e-014	1.6886e-015	-3.47581e-014	-1.93222e-014	-2.98467e-014	-3.24153e-014	-3.7839e-014	-1.65626e-014	-2.97532e-014	-3.91823e-014	-4.40527e-015	-2.12339e-014	-1.75205e-014	-1.01445e-014	-4.85321e-015
-2.60315e-014	-2.10386e-014	-2.23066e-014	-1.7994e-014	-2.00732e-014	-1.08529e-014	-2.75833e-014	-2.04254e-014	-8.90986e-015	-8.4472e-015	-2.5553e-014	1.23236e-015	-3.52636e-014	-1.9634e-014	-3.00476e-014	-3.25866e-014	-3.76918e-014	-1.68455e-014	-2.94987e-014	-3.90857e-014	-4.9822e-015	-2.13412e-014	-1.72988e-014	-1.03549e-014	-4.67981e-015
-2.64805e-014	-2.12579e-014	-2.2746e-014	-1.79789e-014	-2.0092e-014	-1.06826e-014	-2.77548e-014	-2.05383e-014	-9.14828e-015	-9.06592e-015	-2.60111e-014	7.60395e-016	-3.57255e-014	-1.99344e-014	-3.02331e-014	-3.2755e-014	-3.75592e-014	-1.71225e-014	-2.92409e-014	-3.89627e-014	-5.58577e-015	-2.14525e-014	-1.70817e-014	-1.05743e-014	-4.54407e-015
-2.69234e-014	-2.14933e-014	-2.32016e-014	-1.79492e-014	-2.01048e-014	-1.05289e-014	-2.79063e-014	-2.0627e-014	-9.35711e-015	-9.66762e-015	-2.64437e-014	2.76596e-016	-3.61434e-014	-2.02239e-014	-3.04022e-014	-3.29199e-014	-3.74423e-014	-1.73913e-014	-2.89833e-014	-3.88131e-014	-6.21417e-015	-2.15659e-014	-1.68703e-014	-1.08017e-014	-4.44737e-015
-2.73589e-014	-2.17446e-014	-2.36717e-014	-1.79048e-014	-2.01118e-014	-1.03946e-014	-2.80375e-014	-2.06939e-014	-9.53716e-015	-1.02502e-014	-2.68505e-014	-2.15793e-016	-3.65174e-014	-2.0503e-014	-3.05541e-014	-3.30807e-014	-3.73415e-014	-1.76505e-014	-2.87296e-014	-3.86367e-014	-6.8656e-015	-2.16796e-014	-1.66667e-014	-1.10368e-014	-4.39124e-015
-2.77863e-014	-2.20121e-014	-2.41547e-014	-1.78453e-014	-2.01127e-014	-1.02824e-014	-2.81479e-014	-2.07415e-014	-9.68991e-015	-1.08118e-014	-2.72322e-014	-7.13821e-016	-3.68484e-014	-2.07723e-014	-3.06886e-014	-3.32368e-014	-3.72572e-014	-1.78991e-014	-2.84816e-014	-3.84344e-014	-7.53753e-015	-2.17927e-014	-1.64729e-014	-1.12789e-014	-4.37711e-015
-2.82043e-014	-2.22969e-014	-2.4649e-014	-1.77702e-014	-2.01078e-014	-1.01945e-014	-2.82372e-014	-2.0773e-014	-9.81718e-015	-1.13506e-014	-2.75897e-014	-1.21425e-015	-3.71374e-014	-2.10331e-014	-3.08045e-014	-3.3387e-014	-3.71895e-014	-1.81364e-014	-2.82423e-014	-3.82065e-014	-8.22698e-015	-2.19035e-014	-1.62908e-014	-1.15272e-014	-4.40605e-015
-2.86122e-014	-2.25981e-014	-2.51526e-014	-1.76788e-014	-2.0097e-014	-1.01336e-014	-2.83058e-014	-2.0791e-014	-9.92121e-015	-1.1866e-014	-2.79233e-014	-1.71397e-015	-3.7386e-014	-2.12871e-014	-3.09011e-014	-3.35303e-014	-3.71384e-014	-1.83615e-014	-2.80146e-014	-3.79529e-014	-8.93124e-015	-2.2011e-014	-1.61211e-014	-1.17816e-014	-4.4779e-015
-2.90094e-014	-2.29153e-014	-2.5663e-014	-1.75703e-014	-2.0081e-014	-1.01022e-014	-2.83534e-014	-2.07982e-014	-1.00044e-014	-1.23566e-014	-2.8235e-014	-2.21015e-015	-3.75961e-014	-2.15355e-014	-3.09784e-014	-3.36664e-014	-3.71039e-014	-1.85741e-014	-2.78022e-014	-3.76746e-014	-9.64715e-015	-2.21138e-014	-1.59654e-014	-1.20424e-014	-4.593e-015
-2.93943e-014	-2.32481e-014	-2.61788e-014	-1.74448e-014	-2.00598e-014	-1.01023e-014	-2.83805e-014	-2.0797e-014	-1.0069e-014	-1.28221e-014	-2.85264e-014	-2.70076e-015	-3.77701e-014	-2.17802e-014	-3.10355e-014	-3.37948e-014	-3.70853e-014	-1.87743e-014	-2.7607e-014	-3.73713e-014	-1.03715e-014	-2.22112e-014	-1.58261e-014	-1.23093e-014	-4.75101e-015
-2.97663e-014	-2.35964e-014	-2.66983e-014	-1.73021e-014	-2.00334e-014	-1.01352e-014	-2.83877e-014	-2.079e-014	-1.01178e-014	-1.32628e-014	-2.87994e-014	-3.18369e-015	-3.7911e-014	-2.20228e-014	-3.10725e-014	-3.39149e-014	-3.70815e-014	-1.89624e-014	-2.74308e-014	-3.70445e-014	-1.11015e-014	-2.23017e-014	-1.57041e-014	-1.25824e-014	-4.95163e-015
-3.01249e-014	-2.39593e-014	-2.72191e-014	-1.71425e-014	-2.00021e-014	-1.02024e-014	-2.8375e-014	-2.078e-014	-1.01542e-014	-1.36793e-014	-2.90556e-014	-3.65742e-015	-3.80216e-014	-2.22655e-014	-3.10891e-014	-3.40266e-014	-3.70927e-014	-1.91391e-014	-2.72752e-014	-3.66952e-014	-1.1834e-014	-2.23843e-014	-1.56004e-014	-1.28622e-014	-5.19393e-015
-3.04695e-014	-2.43362e-014	-2.77395e-014	-1.69653e-014	-1.99661e-014	-1.03046e-014	-2.83443e-014	-2.07686e-014	-1.01815e-014	-1.40726e-014	-2.92981e-014	-4.12013e-015	-3.81051e-014	-2.25097e-014	-3.10854e-014	-3.41301e-014	-3.71181e-014	-1.93052e-014	-2.71421e-014	-3.63246e-014	-1.25655e-014	-2.24572e-014	-1.5516e-014	-1.31487e-014	-5.47684e-015
-3.07991e-014	-2.47262e-014	-2.82579e-014	-1.67712e-014	-1.99256e-014	-1.04421e-014	-2.82964e-014	-2.07579e-014	-1.0203e-014	-1.4444e-014	-2.95289e-014	-4.57013e-015	-3.81647e-014	-2.27571e-014	-3.10612e-014	-3.42253e-014	-3.71569e-014	-1.94619e-014	-2.70322e-014	-3.59342e-014	-1.32928e-014	-2.252e-014	-1.54524e-014	-1.3442e-014	-5.79926e-015
-3.11139e-014	-2.51288e-014	-2.87731e-014	-1.65614e-014	-1.9881e-014	-1.06157e-014	-2.82328e-014	-2.07491e-014	-1.02219e-014	-1.47947e-014	-2.97508e-014	-5.00666e-015	-3.82042e-014	-2.30094e-014	-3.10163e-014	-3.43115e-014	-3.72075e-014	-1.96107e-014	-2.69464e-014	-3.55256e-014	-1.40123e-014	-2.25719e-014	-1.54105e-014	-1.37428e-014	-6.15954e-015
-3.14143e-014	-2.55429e-014	-2.92833e-014	-1.63374e-014	-1.98327e-014	-1.08256e-014	-2.81544e-014	-2.07442e-014	-1.02412e-014	-1.51267e-014	-2.99665e-014	-5.43023e-015	-3.82273e-014	-2.32683e-014	-3.09504e-014	-3.43885e-014	-3.72688e-014	-1.97532e-014	-2.68851e-014	-3.51003e-014	-1.47208e-014	-2.26128e-014	-1.5391e-014	-1.40518e-014	-6.55623e-015
-3.16995e-014	-2.59668e-014	-2.97872e-014	-1.60999e-014	-1.97811e-014	-1.10711e-014	-2.80625e-014	-2.07445e-014	-1.02646e-014	-1.54417e-014	-3.01792e-014	-5.84007e-015	-3.82372e-014	-2.35351e-014	-3.08644e-014	-3.44567e-014	-3.73395e-014	-1.98919e-014	-2.68483e-014	-3.46594e-014	-1.54148e-014	-2.2642e-014	-1.53949e-014	-1.4369e-014	-6.98683e-015
-3.19695e-014	-2.63994e-014	-3.02839e-014	-1.58497e-014	-1.9727e-014	-1.13516e-014	-2.79587e-014	-2.07514e-014	-1.02953e-014	-1.5742e-014	-3.03914e-014	-6.23592e-015	-3.82381e-014	-2.38113e-014	-3.07591e-014	-3.45164e-014	-3.74184e-014	-2.00286e-014	-2.68355e-014	-3.42052e-014	-1.60912e-014	-2.26595e-014	-1.54227e-014	-1.46955e-014	-7.44842e-015
-3.22246e-014	-2.68402e-014	-3.07722e-014	-1.55878e-014	-1.9671e-014	-1.16669e-014	-2.78448e-014	-2.07653e-014	-1.03368e-014	-1.60292e-014	-3.06049e-014	-6.61836e-015	-3.82331e-014	-2.40985e-014	-3.06352e-014	-3.45684e-014	-3.75041e-014	-2.01659e-014	-2.68467e-014	-3.374e-014	-1.67468e-014	-2.2665e-014	-1.54743e-014	-1.50316e-014	-7.93866e-015
-3.24643e-014	-2.72885e-014	-3.1251e-014	-1.53164e-014	-1.9613e-014	-1.20158e-014	-2.77233e-014	-2.07868e-014	-1.03923e-014	-1.63061e-014	-3.08219e-014	-6.98854e-015	-3.82263e-014	-2.43974e-014	-3.04935e-014	-3.46129e-014	-3.7595e-014	-2.03057e-014	-2.6881e-014	-3.32654e-014	-1.73786e-014	-2.26592e-014	-1.555e-014	-1.53782e-014	-8.45492e-015
-3.26893e-014	-2.77425e-014	-3.17192e-014	-1.50379e-014	-1.95543e-014	-1.23965e-014	-2.75956e-014	-2.08152e-014	-1.0464e-014	-1.65749e-014	-3.10441e-014	-7.34753e-015	-3.82211e-014	-2.47086e-014	-3.03349e-014	-3.46502e-014	-3.76896e-014	-2.045e-014	-2.69372e-014	-3.27833e-014	-1.79842e-014	-2.26429e-014	-1.56495e-014	-1.57352e-014	-8.99379e-015
-3.28997e-014	-2.82005e-014	-3.21763e-014	-1.47546e-014	-1.9496e-014	-1.28067e-014	-2.74633e-014	-2.08503e-014	-1.0554e-014	-1.68377e-014	-3.1274e-014	-7.69628e-015	-3.82206e-014	-2.50329e-014	-3.01606e-014	-3.46805e-014	-3.7787e-014	-2.06009e-014	-2.70134e-014	-3.22958e-014	-1.85604e-014	-2.26169e-014	-1.57729e-014	-1.61034e-014	-9.55215e-015
-3.3096e-014	-2.86619e-014	-3.2622e-014	-1.44687e-014	-1.94388e-014	-1.32442e-014	-2.73285e-014	-2.0893e-014	-1.06654e-014	-1.70972e-014	-3.15131e-014	-8.03639e-015	-3.82277e-014	-2.537e-014	-2.99718e-014	-3.47048e-014	-3.78859e-014	-2.07609e-014	-2.71084e-014	-3.18046e-014	-1.91054e-014	-2.2582e-014	-1.59203e-014	-1.64833e-014	-1.01266e-014
-3.32784e-014	-2.91258e-014	-3.30559e-014	-1.41826e-014	-1.93835e-014	-1.3706e-014	-2.71931e-014	-2.09426e-014	-1.08e-014	-1.73554e-014	-3.17627e-014	-8.36873e-015	-3.82448e-014	-2.57197e-014	-2.97691e-014	-3.47241e-014	-3.79854e-014	-2.09321e-014	-2.722e-014	-3.13121e-014	-1.96174e-014	-2.25394e-014	-1.60905e-014	-1.68752e-014	-1.07134e-014
-3.34474e-014	-2.95916e-014	-3.34776e-014	-1.3899e-014	-1.93303e-014	-1.41898e-014	-2.70591e-014	-2.09975e-014	-1.09585e-014	-1.76142e-014	-3.20231e-014	-8.69512e-015	-3.82746e-014	-2.60816e-014	-2.95541e-014	-3.47386e-014	-3.80839e-014	-2.11166e-014	-2.73468e-014	-3.08205e-014	-2.00945e-014	-2.24908e-014	-1.62818e-014	-1.72794e-014	-1.1309e-014
-3.36028e-014	-3.00591e-014	-3.3887e-014	-1.36202e-014	-1.92804e-014	-1.46931e-014	-2.69284e-014	-2.10561e-014	-1.11426e-014	-1.7876e-014	-3.2294e-014	-9.01738e-015	-3.83185e-014	-2.64549e-014	-2.93288e-014	-3.47489e-014	-3.81802e-014	-2.13161e-014	-2.74854e-014	-3.03317e-014	-2.05357e-014	-2.24369e-014	-1.64929e-014	-1.76962e-014	-1.19099e-014
-3.37457e-014	-3.05267e-014	-3.42841e-014	-1.33491e-014	-1.92348e-014	-1.5213e-014	-2.68026e-014	-2.11176e-014	-1.13533e-014	-1.8142e-014	-3.25752e-014	-9.33713e-015	-3.83776e-014	-2.68378e-014	-2.90949e-014	-3.47556e-014	-3.82733e-014	-2.15321e-014	-2.76339e-014	-2.98485e-014	-2.0939e-014	-2.23786e-014	-1.67224e-014	-1.81261e-014	-1.25128e-014
-3.38769e-014	-3.09932e-014	-3.46691e-014	-1.30885e-014	-1.91945e-014	-1.5746e-014	-2.66837e-014	-2.11805e-014	-1.15904e-014	-1.84143e-014	-3.28664e-014	-9.65598e-015	-3.84529e-014	-2.72294e-014	-2.88538e-014	-3.47596e-014	-3.83623e-014	-2.17658e-014	-2.77895e-014	-2.93727e-014	-2.13033e-014	-2.23173e-014	-1.69687e-014	-1.85689e-014	-1.31146e-014
-3.39958e-014	-3.14582e-014	-3.50426e-014	-1.2841e-014	-1.9161e-014	-1.62896e-014	-2.6573e-014	-2.12428e-014	-1.1854e-014	-1.8694e-014	-3.31661e-014	-9.97506e-015	-3.85456e-014	-2.76278e-014	-2.86077e-014	-3.47613e-014	-3.84455e-014	-2.20176e-014	-2.79499e-014	-2.89065e-014	-2.16279e-014	-2.22544e-014	-1.72302e-014	-1.90248e-014	-1.37121e-014
-3.41027e-014	-3.19207e-014	-3.54039e-014	-1.26096e-014	-1.91356e-014	-1.68401e-014	-2.64718e-014	-2.13023e-014	-1.21437e-014	-1.89822e-014	-3.34726e-014	-1.02965e-014	-3.86558e-014	-2.80308e-014	-2.83586e-014	-3.47611e-014	-3.85223e-014	-2.22881e-014	-2.81126e-014	-2.84513e-014	-2.19122e-014	-2.21909e-014	-1.75053e-014	-1.94932e-014	-1.43021e-014
-3.41984e-014	-3.23798e-014	-3.57537e-014	-1.23971e-014	-1.91189e-014	-1.73939e-014	-2.63815e-014	-2.13572e-014	-1.24582e-014	-1.92803e-014	-3.37841e-014	-1.06212e-014	-3.87828e-014	-2.84367e-014	-2.81082e-014	-3.47598e-014	-3.85916e-014	-2.25775e-014	-2.82752e-014	-2.80091e-014	-2.21565e-014	-2.21287e-014	-1.77919e-014	-1.99735e-014	-1.48817e-014
-3.42831e-014	-3.28354e-014	-3.60923e-014	-1.22063e-014	-1.91119e-014	-1.79481e-014	-2.63037e-014	-2.1406e-014	-1.27954e-014	-1.95882e-014	-3.40982e-014	-1.09502e-014	-3.89257e-014	-2.88432e-014	-2.78586e-014	-3.47581e-014	-3.8653e-014	-2.2886e-014	-2.84358e-014	-2.7581e-014	-2.23611e-014	-2.20701e-014	-1.80874e-014	-2.0465e-014	-1.54478e-014
-3.43576e-014	-3.32871e-014	-3.64199e-014	-1.20388e-014	-1.91154e-014	-1.84996e-014	-2.62388e-014	-2.14468e-014	-1.31537e-014	-1.99062e-014	-3.44126e-014	-1.12848e-014	-3.90836e-014	-2.9248e-014	-2.76121e-014	-3.47563e-014	-3.87055e-014	-2.32132e-014	-2.85926e-014	-2.71683e-014	-2.25266e-014	-2.20159e-014	-1.83904e-014	-2.09667e-014	-1.59974e-014
-3.44224e-014	-3.37349e-014	-3.67369e-014	-1.18973e-014	-1.91297e-014	-1.90448e-014	-2.61877e-014	-2.14768e-014	-1.35312e-014	-2.02335e-014	-3.47243e-014	-1.16257e-014	-3.92552e-014	-2.96485e-014	-2.73705e-014	-3.47544e-014	-3.87484e-014	-2.35582e-014	-2.87431e-014	-2.67729e-014	-2.26535e-014	-2.1968e-014	-1.8699e-014	-2.14781e-014	-1.6528e-014
-3.44779e-014	-3.41781e-014	-3.70434e-014	-1.17832e-014	-1.91562e-014	-1.95801e-014	-2.61509e-014	-2.14942e-014	-1.39254e-014	-2.05696e-014	-3.50297e-014	-1.19729e-014	-3.94383e-014	-3.00419e-014	-2.7136e-014	-3.47527e-014	-3.87812e-014	-2.3919e-014	-2.88853e-014	-2.6397e-014	-2.27441e-014	-2.19281e-014	-1.90112e-014	-2.19986e-014	-1.70374e-014
-3.45244e-014	-3.46169e-014	-3.73397e-014	-1.16984e-014	-1.9195e-014	-2.01022e-014	-2.61282e-014	-2.1497e-014	-1.43332e-014	-2.09142e-014	-3.53253e-014	-1.2326e-014	-3.96303e-014	-3.04257e-014	-2.69102e-014	-3.47515e-014	-3.88037e-014	-2.42944e-014	-2.90166e-014	-2.60408e-014	-2.27992e-014	-2.1897e-014	-1.93246e-014	-2.2527e-014	-1.75238e-014
-3.45626e-014	-3.50512e-014	-3.76264e-014	-1.16445e-014	-1.92465e-014	-2.06095e-014	-2.61197e-014	-2.14828e-014	-1.47515e-014	-2.1266e-014	-3.56072e-014	-1.26855e-014	-3.98287e-014	-3.07974e-014	-2.66951e-014	-3.4751e-014	-3.8816e-014	-2.46826e-014	-2.91355e-014	-2.57051e-014	-2.28203e-014	-2.1876e-014	-1.9637e-014	-2.30626e-014	-1.79856e-014
-3.4593e-014	-3.54808e-014	-3.79029e-014	-1.16226e-014	-1.93115e-014	-2.10992e-014	-2.61254e-014	-2.14504e-014	-1.51765e-014	-2.1623e-014	-3.58714e-014	-1.30517e-014	-4.00311e-014	-3.11538e-014	-2.6492e-014	-3.47516e-014	-3.88175e-014	-2.50811e-014	-2.92415e-014	-2.53907e-014	-2.28092e-014	-2.18659e-014	-1.9947e-014	-2.3604e-014	-1.84218e-014
-3.4616e-014	-3.59055e-014	-3.81705e-014	-1.16344e-014	-1.93905e-014	-2.15694e-014	-2.61451e-014	-2.13985e-014	-1.56048e-014	-2.1984e-014	-3.61143e-014	-1.3424e-014	-4.02347e-014	-3.14931e-014	-2.6303e-014	-3.4753e-014	-3.88081e-014	-2.54882e-014	-2.93332e-014	-2.50975e-014	-2.27676e-014	-2.18668e-014	-2.02522e-014	-2.41501e-014	-1.88314e-014
-3.46315e-014	-3.63254e-014	-3.84288e-014	-1.16802e-014	-1.94841e-014	-2.20176e-014	-2.61778e-014	-2.13255e-014	-1.60331e-014	-2.23466e-014	-3.63321e-014	-1.38017e-014	-4.04364e-014	-3.18129e-014	-2.61299e-014	-3.47555e-014	-3.87883e-014	-2.59008e-014	-2.94096e-014	-2.4826e-014	-2.26974e-014	-2.18795e-014	-2.05506e-014	-2.4699e-014	-1.92132e-014
-3.46397e-014	-3.67406e-014	-3.86781e-014	-1.17602e-014	-1.95925e-014	-2.24423e-014	-2.6223e-014	-2.12305e-014	-1.64569e-014	-2.27088e-014	-3.65216e-014	-1.41835e-014	-4.06323e-014	-3.21106e-014	-2.59732e-014	-3.47591e-014	-3.87583e-014	-2.63156e-014	-2.94699e-014	-2.45754e-014	-2.26014e-014	-2.19043e-014	-2.08409e-014	-2.5249e-014	-1.95669e-014
-3.46414e-014	-3.7151e-014	-3.89179e-014	-1.1875e-014	-1.97155e-014	-2.2841e-014	-2.62797e-014	-2.11132e-014	-1.68727e-014	-2.30677e-014	-3.66794e-014	-1.45684e-014	-4.08195e-014	-3.23838e-014	-2.58343e-014	-3.47635e-014	-3.8718e-014	-2.67294e-014	-2.95147e-014	-2.43459e-014	-2.24819e-014	-2.19412e-014	-2.11216e-014	-2.57982e-014	-1.98932e-014
-3.46369e-014	-3.7556e-014	-3.9148e-014	-1.20239e-014	-1.98525e-014	-2.32124e-014	-2.63468e-014	-2.09734e-014	-1.72764e-014	-2.34214e-014	-3.68019e-014	-1.49549e-014	-4.09947e-014	-3.26312e-014	-2.57152e-014	-3.47684e-014	-3.86682e-014	-2.71394e-014	-2.95445e-014	-2.41379e-014	-2.23412e-014	-2.199e-014	-2.13909e-014	-2.6345e-014	-2.01923e-014
-3.46264e-014	-3.79565e-014	-3.93682e-014	-1.22057e-014	-2.00038e-014	-2.35558e-014	-2.64229e-014	-2.08109e-014	-1.76643e-014	-2.37672e-014	-3.68864e-014	-1.53413e-014	-4.11551e-014	-3.28511e-014	-2.56161e-014	-3.47731e-014	-3.86089e-014	-2.75425e-014	-2.9559e-014	-2.39503e-014	-2.21822e-014	-2.20501e-014	-2.1648e-014	-2.68879e-014	-2.04648e-014
-3.46103e-014	-3.83525e-014	-3.9578e-014	-1.24194e-014	-2.01688e-014	-2.38704e-014	-2.65064e-014	-2.0626e-014	-1.80335e-014	-2.41023e-014	-3.69314e-014	-1.57264e-014	-4.12971e-014	-3.3042e-014	-2.55379e-014	-3.47776e-014	-3.85403e-014	-2.79353e-014	-2.95589e-014	-2.37824e-014	-2.20074e-014	-2.21207e-014	-2.18924e-014	-2.74253e-014	-2.0711e-014
-3.45887e-014	-3.87439e-014	-3.97768e-014	-1.26637e-014	-2.03474e-014	-2.41563e-014	-2.65958e-014	-2.04192e-014	-1.83805e-014	-2.44249e-014	-3.69346e-014	-1.61086e-014	-4.14181e-014	-3.32035e-014	-2.54819e-014	-3.4781e-014	-3.84638e-014	-2.83151e-014	-2.95454e-014	-2.36335e-014	-2.18194e-014	-2.22007e-014	-2.21233e-014	-2.7956e-014	-2.09317e-014
-3.45622e-014	-3.91305e-014	-3.99641e-014	-1.29372e-014	-2.05386e-014	-2.44133e-014	-2.66902e-014	-2.01912e-014	-1.8702e-014	-2.47324e-014	-3.68943e-014	-1.64862e-014	-4.15161e-014	-3.3335e-014	-2.5448e-014	-3.47832e-014	-3.83803e-014	-2.86788e-014	-2.9519e-014	-2.35019e-014	-2.16215e-014	-2.22896e-014	-2.23398e-014	-2.84782e-014	-2.1128e-014
-3.45315e-014	-3.95128e-014	-4.01388e-014	-1.32375e-014	-2.07416e-014	-2.46413e-014	-2.6788e-014	-1.99434e-014	-1.89957e-014	-2.50218e-014	-3.68098e-014	-1.68573e-014	-4.15883e-014	-3.34362e-014	-2.54366e-014	-3.47835e-014	-3.82902e-014	-2.90234e-014	-2.94811e-014	-2.33865e-014	-2.14163e-014	-2.23868e-014	-2.25412e-014	-2.89908e-014	-2.13019e-014
-3.44968e-014	-3.98908e-014	-4.02999e-014	-1.35628e-014	-2.09553e-014	-2.48402e-014	-2.68873e-014	-1.96775e-014	-1.92588e-014	-2.52915e-014	-3.66809e-014	-1.72201e-014	-4.16327e-014	-3.3507e-014	-2.5448e-014	-3.47818e-014	-3.81948e-014	-2.93464e-014	-2.94335e-014	-2.32859e-014	-2.12066e-014	-2.24898e-014	-2.27279e-014	-2.94922e-014	-2.14551e-014
-3.44588e-014	-4.02635e-014	-4.04469e-014	-1.39106e-014	-2.11791e-014	-2.50107e-014	-2.69861e-014	-1.93947e-014	-1.94896e-014	-2.55391e-014	-3.65076e-014	-1.75729e-014	-4.16481e-014	-3.3548e-014	-2.54821e-014	-3.47772e-014	-3.80961e-014	-2.96457e-014	-2.93779e-014	-2.31984e-014	-2.09949e-014	-2.25971e-014	-2.28997e-014	-2.99806e-014	-2.15893e-014
-3.44176e-014	-4.06312e-014	-4.05789e-014	-1.42778e-014	-2.14118e-014	-2.51541e-014	-2.70834e-014	-1.90967e-014	-1.96867e-014	-2.57629e-014	-3.62906e-014	-1.79144e-014	-4.16333e-014	-3.35601e-014	-2.55384e-014	-3.47697e-014	-3.79949e-014	-2.9919e-014	-2.93163e-014	-2.31233e-014	-2.07841e-014	-2.27064e-014	-2.30565e-014	-3.04548e-014	-2.17062e-014
-3.43732e-014	-4.09934e-014	-4.06947e-014	-1.46616e-014	-2.16528e-014	-2.52714e-014	-2.71776e-014	-1.87866e-014	-1.98485e-014	-2.59605e-014	-3.60321e-014	-1.82425e-014	-4.15866e-014	-3.35443e-014	-2.56161e-014	-3.47592e-014	-3.78925e-014	-3.01651e-014	-2.925e-014	-2.3059e-014	-2.05764e-014	-2.28159e-014	-2.31992e-014	-3.09133e-014	-2.18078e-014
-3.43263e-014	-4.13496e-014	-4.07932e-014	-1.5059e-014	-2.19001e-014	-2.53642e-014	-2.72672e-014	-1.84666e-014	-1.99738e-014	-2.61306e-014	-3.57336e-014	-1.85569e-014	-4.15073e-014	-3.35014e-014	-2.57148e-014	-3.47444e-014	-3.77901e-014	-3.03827e-014	-2.91815e-014	-2.3004e-014	-2.03736e-014	-2.2924e-014	-2.33288e-014	-3.13552e-014	-2.1896e-014
-3.42765e-014	-4.17001e-014	-4.08733e-014	-1.54668e-014	-2.21532e-014	-2.54338e-014	-2.73506e-014	-1.81402e-014	-2.00627e-014	-2.62719e-014	-3.53978e-014	-1.88563e-014	-4.13957e-014	-3.3433e-014	-2.58342e-014	-3.47248e-014	-3.76885e-014	-3.05707e-014	-2.91128e-014	-2.29561e-014	-2.01782e-014	-2.30275e-014	-2.34465e-014	-3.17794e-014	-2.19728e-014
-3.42245e-014	-4.2044e-014	-4.09339e-014	-1.58821e-014	-2.24104e-014	-2.54818e-014	-2.74277e-014	-1.7811e-014	-2.01152e-014	-2.63837e-014	-3.50278e-014	-1.91395e-014	-4.12519e-014	-3.3341e-014	-2.59732e-014	-3.47001e-014	-3.75898e-014	-3.07283e-014	-2.90465e-014	-2.29144e-014	-1.99916e-014	-2.31246e-014	-2.35526e-014	-3.21847e-014	-2.20403e-014
-3.417e-014	-4.23809e-014	-4.09742e-014	-1.63016e-014	-2.26706e-014	-2.551e-014	-2.74975e-014	-1.7482e-014	-2.01311e-014	-2.64657e-014	-3.4627e-014	-1.94059e-014	-4.1077e-014	-3.32271e-014	-2.61306e-014	-3.46701e-014	-3.74959e-014	-3.08546e-014	-2.89852e-014	-2.28776e-014	-1.98155e-014	-2.32121e-014	-2.36479e-014	-3.25699e-014	-2.20999e-014
-3.41134e-014	-4.27106e-014	-4.09932e-014	-1.6722e-014	-2.29326e-014	-2.55205e-014	-2.75591e-014	-1.71561e-014	-2.01116e-014	-2.65179e-014	-3.41992e-014	-1.96545e-014	-4.08715e-014	-3.30942e-014	-2.63047e-014	-3.46344e-014	-3.74078e-014	-3.09504e-014	-2.89306e-014	-2.2844e-014	-1.96513e-014	-2.32873e-014	-2.37336e-014	-3.29348e-014	-2.2153e-014
-3.40557e-014	-4.30327e-014	-4.09901e-014	-1.71402e-014	-2.31954e-014	-2.5515e-014	-2.76125e-014	-1.68368e-014	-2.00583e-014	-2.65406e-014	-3.37489e-014	-1.98854e-014	-4.06366e-014	-3.29445e-014	-2.64948e-014	-3.45932e-014	-3.7327e-014	-3.10159e-014	-2.88845e-014	-2.28125e-014	-1.95001e-014	-2.33478e-014	-2.3811e-014	-3.32784e-014	-2.22007e-014
-3.39969e-014	-4.33459e-014	-4.09637e-014	-1.75529e-014	-2.3458e-014	-2.54962e-014	-2.76574e-014	-1.65272e-014	-1.99725e-014	-2.65342e-014	-3.32814e-014	-2.00989e-014	-4.03739e-014	-3.27805e-014	-2.66992e-014	-3.45465e-014	-3.7255e-014	-3.10516e-014	-2.88486e-014	-2.27824e-014	-1.93633e-014	-2.33908e-014	-2.38812e-014	-3.36003e-014	-2.22444e-014
-3.39374e-014	-4.36493e-014	-4.09139e-014	-1.79569e-014	-2.37189e-014	-2.54665e-014	-2.76938e-014	-1.62305e-014	-1.98569e-014	-2.64994e-014	-3.28023e-014	-2.02951e-014	-4.0086e-014	-3.26053e-014	-2.69161e-014	-3.44944e-014	-3.71938e-014	-3.10593e-014	-2.88247e-014	-2.27525e-014	-1.92421e-014	-2.34143e-014	-2.39456e-014	-3.39001e-014	-2.2286e-014
-3.38767e-014	-4.39423e-014	-4.08399e-014	-1.83495e-014	-2.39769e-014	-2.54274e-014	-2.77222e-014	-1.59502e-014	-1.97134e-014	-2.64379e-014	-3.23164e-014	-2.04739e-014	-3.97753e-014	-3.24214e-014	-2.71451e-014	-3.44368e-014	-3.71452e-014	-3.10399e-014	-2.8814e-014	-2.27224e-014	-1.91378e-014	-2.34157e-014	-2.40047e-014	-3.41774e-014	-2.23257e-014
-3.38153e-014	-4.42246e-014	-4.07413e-014	-1.87279e-014	-2.42309e-014	-2.53804e-014	-2.77427e-014	-1.56896e-014	-1.95451e-014	-2.63516e-014	-3.18285e-014	-2.06363e-014	-3.94447e-014	-3.22314e-014	-2.7384e-014	-3.43748e-014	-3.71106e-014	-3.09955e-014	-2.88182e-014	-2.2691e-014	-1.905e-014	-2.3393e-014	-2.40595e-014	-3.44314e-014	-2.23638e-014
-3.37531e-014	-4.44947e-014	-4.06183e-014	-1.90896e-014	-2.44801e-014	-2.5328e-014	-2.77563e-014	-1.54524e-014	-1.93552e-014	-2.6242e-014	-3.13449e-014	-2.0783e-014	-3.90968e-014	-3.20375e-014	-2.76307e-014	-3.43087e-014	-3.7091e-014	-3.09277e-014	-2.88387e-014	-2.26575e-014	-1.89794e-014	-2.33444e-014	-2.41111e-014	-3.46621e-014	-2.24005e-014
-3.36901e-014	-4.47519e-014	-4.04714e-014	-1.94322e-014	-2.47228e-014	-2.52726e-014	-2.77652e-014	-1.52407e-014	-1.91469e-014	-2.61113e-014	-3.08712e-014	-2.09155e-014	-3.87338e-014	-3.18424e-014	-2.7884e-014	-3.42387e-014	-3.70874e-014	-3.08383e-014	-2.88759e-014	-2.26214e-014	-1.89261e-014	-2.32688e-014	-2.41603e-014	-3.48691e-014	-2.24369e-014
-3.36271e-014	-4.49951e-014	-4.03003e-014	-1.97542e-014	-2.49583e-014	-2.52161e-014	-2.77708e-014	-1.50575e-014	-1.89238e-014	-2.59619e-014	-3.04118e-014	-2.10347e-014	-3.83582e-014	-3.16489e-014	-2.81421e-014	-3.41651e-014	-3.71011e-014	-3.07302e-014	-2.89311e-014	-2.25823e-014	-1.88894e-014	-2.31643e-014	-2.42081e-014	-3.50522e-014	-2.24724e-014
-3.3564e-014	-4.52235e-014	-4.01055e-014	-2.0053e-014	-2.51861e-014	-2.51601e-014	-2.77738e-014	-1.49056e-014	-1.86898e-014	-2.57965e-014	-2.99724e-014	-2.11421e-014	-3.79729e-014	-3.14592e-014	-2.84027e-014	-3.4088e-014	-3.7133e-014	-3.06052e-014	-2.9005e-014	-2.25399e-014	-1.88691e-014	-2.30293e-014	-2.42552e-014	-3.52109e-014	-2.25065e-014
-3.35004e-014	-4.5436e-014	-3.98878e-014	-2.03267e-014	-2.54048e-014	-2.51056e-014	-2.7776e-014	-1.47871e-014	-1.84478e-014	-2.56175e-014	-2.9558e-014	-2.12389e-014	-3.75809e-014	-3.12753e-014	-2.86641e-014	-3.40078e-014	-3.71844e-014	-3.04656e-014	-2.90971e-014	-2.24942e-014	-1.88648e-014	-2.2863e-014	-2.43014e-014	-3.53451e-014	-2.25383e-014
-3.34363e-014	-4.56321e-014	-3.96478e-014	-2.05745e-014	-2.56134e-014	-2.50548e-014	-2.77787e-014	-1.47038e-014	-1.82016e-014	-2.54278e-014	-2.91728e-014	-2.13263e-014	-3.71849e-014	-3.10983e-014	-2.89255e-014	-3.39256e-014	-3.7256e-014	-3.03141e-014	-2.92071e-014	-2.24458e-014	-1.88754e-014	-2.26643e-014	-2.43473e-014	-3.54541e-014	-2.25673e-014
-3.33715e-014	-4.58106e-014	-3.93866e-014	-2.07947e-014	-2.5812e-014	-2.50087e-014	-2.77838e-014	-1.46563e-014	-1.79544e-014	-2.523e-014	-2.88203e-014	-2.14062e-014	-3.67872e-014	-3.093e-014	-2.91846e-014	-3.38422e-014	-3.73482e-014	-3.01529e-014	-2.9334e-014	-2.23943e-014	-1.89002e-014	-2.24327e-014	-2.43932e-014	-3.55379e-014	-2.25921e-014
-3.33056e-014	-4.59706e-014	-3.91058e-014	-2.09865e-014	-2.60002e-014	-2.49679e-014	-2.7793e-014	-1.4646e-014	-1.77096e-014	-2.50265e-014	-2.85045e-014	-2.14801e-014	-3.63904e-014	-3.07718e-014	-2.944e-014	-3.3758e-014	-3.74608e-014	-2.99844e-014	-2.94772e-014	-2.234e-014	-1.89374e-014	-2.21673e-014	-2.44385e-014	-3.5596e-014	-2.26113e-014
-3.32389e-014	-4.61113e-014	-3.88066e-014	-2.11497e-014	-2.61771e-014	-2.49334e-014	-2.78084e-014	-1.46733e-014	-1.74706e-014	-2.48202e-014	-2.82279e-014	-2.15488e-014	-3.59969e-014	-3.06249e-014	-2.96901e-014	-3.36743e-014	-3.75934e-014	-2.98104e-014	-2.9635e-014	-2.22827e-014	-1.89852e-014	-2.18682e-014	-2.44828e-014	-3.56277e-014	-2.26228e-014
-3.31711e-014	-4.62324e-014	-3.84907e-014	-2.12839e-014	-2.63418e-014	-2.4906e-014	-2.7832e-014	-1.47386e-014	-1.72404e-014	-2.46139e-014	-2.79926e-014	-2.16139e-014	-3.56083e-014	-3.04893e-014	-2.99334e-014	-3.35913e-014	-3.77461e-014	-2.96337e-014	-2.9806e-014	-2.2223e-014	-1.90429e-014	-2.15358e-014	-2.45255e-014	-3.5633e-014	-2.26252e-014
-3.31018e-014	-4.63319e-014	-3.81601e-014	-2.13885e-014	-2.64946e-014	-2.48859e-014	-2.7865e-014	-1.48409e-014	-1.70221e-014	-2.44096e-014	-2.78002e-014	-2.16759e-014	-3.52266e-014	-3.03653e-014	-3.01692e-014	-3.35098e-014	-3.79177e-014	-2.94564e-014	-2.9988e-014	-2.21616e-014	-1.91089e-014	-2.11711e-014	-2.4565e-014	-3.56113e-014	-2.26163e-014
-3.30313e-014	-4.64082e-014	-3.78166e-014	-2.14636e-014	-2.66354e-014	-2.48739e-014	-2.79091e-014	-1.49796e-014	-1.68183e-014	-2.42089e-014	-2.76514e-014	-2.17358e-014	-3.48534e-014	-3.02527e-014	-3.03959e-014	-3.34308e-014	-3.81072e-014	-2.92796e-014	-3.0179e-014	-2.20989e-014	-1.91815e-014	-2.07749e-014	-2.46001e-014	-3.55621e-014	-2.25944e-014
-3.29589e-014	-4.64608e-014	-3.74626e-014	-2.15097e-014	-2.67636e-014	-2.48696e-014	-2.79655e-014	-1.51534e-014	-1.66308e-014	-2.40138e-014	-2.75464e-014	-2.17941e-014	-3.44899e-014	-3.01509e-014	-3.06122e-014	-3.3355e-014	-3.83131e-014	-2.91053e-014	-3.03757e-014	-2.20355e-014	-1.92588e-014	-2.03483e-014	-2.46303e-014	-3.5485e-014	-2.25572e-014
-3.28842e-014	-4.64888e-014	-3.71004e-014	-2.15274e-014	-2.68791e-014	-2.48721e-014	-2.80351e-014	-1.53601e-014	-1.64613e-014	-2.3826e-014	-2.74844e-014	-2.18515e-014	-3.4136e-014	-3.00596e-014	-3.08171e-014	-3.32828e-014	-3.85342e-014	-2.89345e-014	-3.05752e-014	-2.1972e-014	-1.93387e-014	-1.98927e-014	-2.46538e-014	-3.53791e-014	-2.25024e-014
-3.2807e-014	-4.64913e-014	-3.67321e-014	-2.1518e-014	-2.69823e-014	-2.48811e-014	-2.81196e-014	-1.55974e-014	-1.63118e-014	-2.36472e-014	-2.74646e-014	-2.19077e-014	-3.37915e-014	-2.99772e-014	-3.10094e-014	-3.3215e-014	-3.87684e-014	-2.87684e-014	-3.07751e-014	-2.19086e-014	-1.94188e-014	-1.94092e-014	-2.46683e-014	-3.52439e-014	-2.24285e-014
-3.27264e-014	-4.64673e-014	-3.63599e-014	-2.14823e-014	-2.70724e-014	-2.48967e-014	-2.822e-014	-1.58629e-014	-1.61829e-014	-2.34783e-014	-2.74847e-014	-2.19624e-014	-3.34567e-014	-2.99026e-014	-3.11887e-014	-3.31524e-014	-3.90134e-014	-2.86073e-014	-3.09721e-014	-2.18452e-014	-1.94973e-014	-1.88995e-014	-2.46723e-014	-3.50792e-014	-2.23335e-014
-3.26417e-014	-4.6416e-014	-3.59864e-014	-2.14217e-014	-2.7149e-014	-2.49179e-014	-2.83373e-014	-1.61539e-014	-1.6075e-014	-2.33198e-014	-2.75424e-014	-2.20159e-014	-3.31311e-014	-2.98345e-014	-3.13548e-014	-3.30955e-014	-3.92664e-014	-2.84511e-014	-3.11625e-014	-2.17821e-014	-1.95723e-014	-1.8366e-014	-2.46636e-014	-3.4884e-014	-2.22153e-014
-3.25531e-014	-4.63368e-014	-3.56135e-014	-2.13376e-014	-2.72125e-014	-2.49437e-014	-2.84715e-014	-1.64673e-014	-1.59888e-014	-2.31716e-014	-2.76348e-014	-2.20673e-014	-3.28137e-014	-2.97713e-014	-3.15065e-014	-3.30444e-014	-3.95247e-014	-2.83e-014	-3.13428e-014	-2.17196e-014	-1.96417e-014	-1.78107e-014	-2.46404e-014	-3.46575e-014	-2.20717e-014
-3.24604e-014	-4.62289e-014	-3.52439e-014	-2.12314e-014	-2.72627e-014	-2.49729e-014	-2.86229e-014	-1.68002e-014	-1.59237e-014	-2.30337e-014	-2.7758e-014	-2.21149e-014	-3.25034e-014	-2.97106e-014	-3.16429e-014	-3.29994e-014	-3.97851e-014	-2.81542e-014	-3.15094e-014	-2.16571e-014	-1.97035e-014	-1.72362e-014	-2.45998e-014	-3.43992e-014	-2.19009e-014
-3.23634e-014	-4.60913e-014	-3.48794e-014	-2.11047e-014	-2.72994e-014	-2.50047e-014	-2.87918e-014	-1.71486e-014	-1.58793e-014	-2.29054e-014	-2.79079e-014	-2.21584e-014	-3.21985e-014	-2.96507e-014	-3.17639e-014	-3.2961e-014	-4.00444e-014	-2.80137e-014	-3.16585e-014	-2.15946e-014	-1.97561e-014	-1.66447e-014	-2.45395e-014	-3.41091e-014	-2.17013e-014
-3.22624e-014	-4.59244e-014	-3.45221e-014	-2.09593e-014	-2.7323e-014	-2.50378e-014	-2.89779e-014	-1.75085e-014	-1.58544e-014	-2.27864e-014	-2.80801e-014	-2.21963e-014	-3.18976e-014	-2.95886e-014	-3.18693e-014	-3.29293e-014	-4.0299e-014	-2.78778e-014	-3.17865e-014	-2.15315e-014	-1.97972e-014	-1.60391e-014	-2.44569e-014	-3.37861e-014	-2.14714e-014
-3.21563e-014	-4.57272e-014	-3.41739e-014	-2.07975e-014	-2.73338e-014	-2.50711e-014	-2.91804e-014	-1.78759e-014	-1.58478e-014	-2.26756e-014	-2.82691e-014	-2.22269e-014	-3.15989e-014	-2.95222e-014	-3.1959e-014	-3.29048e-014	-4.05451e-014	-2.7746e-014	-3.18894e-014	-2.14676e-014	-1.9825e-014	-1.54221e-014	-2.43497e-014	-3.34298e-014	-2.12099e-014
-3.20449e-014	-4.54992e-014	-3.38365e-014	-2.06211e-014	-2.73318e-014	-2.51034e-014	-2.93982e-014	-1.82466e-014	-1.58577e-014	-2.25712e-014	-2.84704e-014	-2.22487e-014	-3.13e-014	-2.94488e-014	-3.20324e-014	-3.28872e-014	-4.0779e-014	-2.76167e-014	-3.19637e-014	-2.14022e-014	-1.98375e-014	-1.4796e-014	-2.42155e-014	-3.30407e-014	-2.09158e-014
-3.19285e-014	-4.524e-014	-3.35116e-014	-2.04325e-014	-2.73171e-014	-2.51333e-014	-2.96308e-014	-1.86163e-014	-1.58825e-014	-2.24712e-014	-2.8678e-014	-2.22591e-014	-3.0999e-014	-2.93669e-014	-3.20902e-014	-3.28755e-014	-4.09976e-014	-2.74892e-014	-3.20056e-014	-2.13345e-014	-1.98329e-014	-1.41636e-014	-2.40514e-014	-3.26183e-014	-2.05891e-014
-3.18069e-014	-4.49497e-014	-3.3201e-014	-2.02334e-014	-2.72897e-014	-2.51597e-014	-2.98766e-014	-1.89813e-014	-1.592e-014	-2.23734e-014	-2.88869e-014	-2.22555e-014	-3.06939e-014	-2.92734e-014	-3.21324e-014	-3.28701e-014	-4.11967e-014	-2.73633e-014	-3.20119e-014	-2.12638e-014	-1.98096e-014	-1.35275e-014	-2.38559e-014	-3.21622e-014	-2.023e-014
-3.16804e-014	-4.46283e-014	-3.29058e-014	-2.0026e-014	-2.72498e-014	-2.51815e-014	-3.01338e-014	-1.93373e-014	-1.59681e-014	-2.22755e-014	-2.90915e-014	-2.22354e-014	-3.03822e-014	-2.91656e-014	-3.21588e-014	-3.2871e-014	-4.13723e-014	-2.72368e-014	-3.19793e-014	-2.11882e-014	-1.97668e-014	-1.28906e-014	-2.36263e-014	-3.16721e-014	-1.9838e-014
-3.15483e-014	-4.42761e-014	-3.26267e-014	-1.98122e-014	-2.71984e-014	-2.5198e-014	-3.04002e-014	-1.96802e-014	-1.60237e-014	-2.21752e-014	-2.92866e-014	-2.21963e-014	-3.0062e-014	-2.90412e-014	-3.21697e-014	-3.28781e-014	-4.15209e-014	-2.71083e-014	-3.19058e-014	-2.11062e-014	-1.97029e-014	-1.22547e-014	-2.33602e-014	-3.11486e-014	-1.94137e-014
-3.1411e-014	-4.38934e-014	-3.23643e-014	-1.95949e-014	-2.71358e-014	-2.52076e-014	-3.06736e-014	-2.00061e-014	-1.60847e-014	-2.20701e-014	-2.94665e-014	-2.2135e-014	-2.97305e-014	-2.88982e-014	-3.21655e-014	-3.28906e-014	-4.1639e-014	-2.69769e-014	-3.17883e-014	-2.10163e-014	-1.96168e-014	-1.16219e-014	-2.30563e-014	-3.05918e-014	-1.89574e-014
-3.12682e-014	-4.348e-014	-3.21192e-014	-1.93757e-014	-2.70618e-014	-2.52096e-014	-3.09515e-014	-2.03114e-014	-1.6148e-014	-2.19565e-014	-2.96259e-014	-2.20491e-014	-2.9386e-014	-2.87343e-014	-3.21465e-014	-3.29081e-014	-4.17231e-014	-2.68413e-014	-3.16238e-014	-2.09165e-014	-1.95072e-014	-1.09948e-014	-2.27128e-014	-3.00022e-014	-1.84701e-014
-3.11198e-014	-4.30366e-014	-3.18919e-014	-1.91567e-014	-2.6977e-014	-2.52029e-014	-3.12322e-014	-2.05928e-014	-1.62108e-014	-2.18311e-014	-2.97599e-014	-2.19367e-014	-2.90266e-014	-2.85474e-014	-3.21133e-014	-3.29297e-014	-4.17705e-014	-2.67004e-014	-3.14104e-014	-2.08052e-014	-1.93739e-014	-1.03754e-014	-2.2328e-014	-2.93806e-014	-1.79534e-014
-3.09661e-014	-4.25634e-014	-3.16809e-014	-1.89401e-014	-2.68826e-014	-2.51875e-014	-3.15126e-014	-2.08469e-014	-1.62696e-014	-2.16916e-014	-2.9863e-014	-2.17943e-014	-2.86507e-014	-2.83355e-014	-3.20665e-014	-3.29549e-014	-4.17779e-014	-2.6553e-014	-3.11474e-014	-2.06802e-014	-1.92157e-014	-9.76493e-015	-2.19003e-014	-2.87278e-014	-1.74089e-014
-3.08075e-014	-4.20616e-014	-3.14862e-014	-1.87274e-014	-2.67789e-014	-2.51627e-014	-3.17906e-014	-2.10715e-014	-1.63215e-014	-2.15347e-014	-2.99316e-014	-2.16196e-014	-2.8257e-014	-2.8098e-014	-3.20063e-014	-3.29831e-014	-4.17428e-014	-2.63985e-014	-3.0834e-014	-2.05389e-014	-1.90323e-014	-9.16464e-015	-2.14289e-014	-2.80445e-014	-1.68384e-014
-3.06444e-014	-4.1532e-014	-3.13068e-014	-1.85209e-014	-2.66661e-014	-2.51281e-014	-3.20635e-014	-2.12651e-014	-1.63641e-014	-2.13579e-014	-2.99618e-014	-2.14103e-014	-2.7845e-014	-2.7834e-014	-3.19335e-014	-3.30138e-014	-4.16624e-014	-2.62356e-014	-3.04696e-014	-2.03792e-014	-1.88232e-014	-8.57626e-015	-2.09131e-014	-2.73319e-014	-1.62442e-014
-3.0477e-014	-4.09753e-014	-3.11417e-014	-1.83221e-014	-2.65454e-014	-2.50835e-014	-3.23286e-014	-2.14255e-014	-1.63942e-014	-2.11584e-014	-2.99513e-014	-2.1164e-014	-2.7413e-014	-2.75427e-014	-3.18492e-014	-3.30468e-014	-4.15352e-014	-2.60636e-014	-3.00537e-014	-2.01976e-014	-1.85881e-014	-8.00139e-015	-2.03526e-014	-2.65911e-014	-1.56285e-014
-3.03056e-014	-4.03932e-014	-3.09894e-014	-1.81322e-014	-2.64177e-014	-2.50294e-014	-3.25831e-014	-2.15512e-014	-1.64095e-014	-2.09331e-014	-2.98978e-014	-2.08794e-014	-2.69611e-014	-2.72238e-014	-3.17535e-014	-3.30814e-014	-4.13599e-014	-2.58825e-014	-2.95857e-014	-1.99919e-014	-1.83271e-014	-7.44061e-015	-1.97469e-014	-2.58241e-014	-1.49943e-014
-3.01306e-014	-3.97873e-014	-3.08488e-014	-1.79533e-014	-2.62839e-014	-2.49664e-014	-3.28254e-014	-2.1642e-014	-1.64077e-014	-2.068e-014	-2.97988e-014	-2.0555e-014	-2.64896e-014	-2.68771e-014	-3.16472e-014	-3.31175e-014	-4.11356e-014	-2.56919e-014	-2.90664e-014	-1.97606e-014	-1.80399e-014	-6.89475e-015	-1.90966e-014	-2.50325e-014	-1.43438e-014
-2.99521e-014	-3.91585e-014	-3.07182e-014	-1.77875e-014	-2.61445e-014	-2.48951e-014	-3.30531e-014	-2.16976e-014	-1.63872e-014	-2.03972e-014	-2.96538e-014	-2.01901e-014	-2.59989e-014	-2.6503e-014	-3.15311e-014	-3.31539e-014	-4.0862e-014	-2.5492e-014	-2.84968e-014	-1.95011e-014	-1.77273e-014	-6.36371e-015	-1.8402e-014	-2.42176e-014	-1.36801e-014
-2.97711e-014	-3.85087e-014	-3.05961e-014	-1.76364e-014	-2.60003e-014	-2.48164e-014	-3.32641e-014	-2.17186e-014	-1.63467e-014	-2.00828e-014	-2.94631e-014	-1.9784e-014	-2.54899e-014	-2.61018e-014	-3.1406e-014	-3.31907e-014	-4.05394e-014	-2.52832e-014	-2.78785e-014	-1.92112e-014	-1.73894e-014	-5.84698e-015	-1.76636e-014	-2.33819e-014	-1.30061e-014
-2.9588e-014	-3.78398e-014	-3.04799e-014	-1.75014e-014	-2.58523e-014	-2.47316e-014	-3.34564e-014	-2.17055e-014	-1.62847e-014	-1.97362e-014	-2.92269e-014	-1.93365e-014	-2.49643e-014	-2.56747e-014	-3.12728e-014	-3.32279e-014	-4.01683e-014	-2.50661e-014	-2.72139e-014	-1.88892e-014	-1.7027e-014	-5.34478e-015	-1.68828e-014	-2.25285e-014	-1.23254e-014
-2.94034e-014	-3.7154e-014	-3.03677e-014	-1.73833e-014	-2.57017e-014	-2.46422e-014	-3.36285e-014	-2.16593e-014	-1.62001e-014	-1.93563e-014	-2.89472e-014	-1.88473e-014	-2.44237e-014	-2.52234e-014	-3.11323e-014	-3.32655e-014	-3.97504e-014	-2.48417e-014	-2.65053e-014	-1.85334e-014	-1.66413e-014	-4.85581e-015	-1.60609e-014	-2.16592e-014	-1.16407e-014
-2.92183e-014	-3.6454e-014	-3.02572e-014	-1.7284e-014	-2.55497e-014	-2.45501e-014	-3.37805e-014	-2.15815e-014	-1.60921e-014	-1.89426e-014	-2.86253e-014	-1.83167e-014	-2.38705e-014	-2.47499e-014	-3.09851e-014	-3.3303e-014	-3.92871e-014	-2.46103e-014	-2.57558e-014	-1.81417e-014	-1.62343e-014	-4.37978e-015	-1.51998e-014	-2.0777e-014	-1.09548e-014
-2.90333e-014	-3.57411e-014	-3.01464e-014	-1.72046e-014	-2.53978e-014	-2.44569e-014	-3.39108e-014	-2.14741e-014	-1.59605e-014	-1.84958e-014	-2.82637e-014	-1.77461e-014	-2.33072e-014	-2.4256e-014	-3.08329e-014	-3.33405e-014	-3.87804e-014	-2.43733e-014	-2.49687e-014	-1.77123e-014	-1.58069e-014	-3.91571e-015	-1.43014e-014	-1.98843e-014	-1.02713e-014
-2.88494e-014	-3.50176e-014	-3.00329e-014	-1.71461e-014	-2.52477e-014	-2.43645e-014	-3.40185e-014	-2.13401e-014	-1.58057e-014	-1.80165e-014	-2.78656e-014	-1.71361e-014	-2.27369e-014	-2.37442e-014	-3.06766e-014	-3.33782e-014	-3.82333e-014	-2.4132e-014	-2.41476e-014	-1.72438e-014	-1.53606e-014	-3.46175e-015	-1.33678e-014	-1.89841e-014	-9.59305e-015
-2.86671e-014	-3.42868e-014	-2.99148e-014	-1.71094e-014	-2.51008e-014	-2.4275e-014	-3.41037e-014	-2.11821e-014	-1.56284e-014	-1.75061e-014	-2.74346e-014	-1.64882e-014	-2.21628e-014	-2.32169e-014	-3.05172e-014	-3.34158e-014	-3.7649e-014	-2.38875e-014	-2.32964e-014	-1.6735e-014	-1.48971e-014	-3.01734e-015	-1.24019e-014	-1.80792e-014	-8.92241e-015
-2.84866e-014	-3.35513e-014	-2.97899e-014	-1.70951e-014	-2.49587e-014	-2.41905e-014	-3.41663e-014	-2.10038e-014	-1.54295e-014	-1.6966e-014	-2.69751e-014	-1.5805e-014	-2.15882e-014	-2.26768e-014	-3.03559e-014	-3.3454e-014	-3.70311e-014	-2.36417e-014	-2.24195e-014	-1.61864e-014	-1.44174e-014	-2.58144e-015	-1.14068e-014	-1.71721e-014	-8.2624e-015
-2.83083e-014	-3.28137e-014	-2.96568e-014	-1.71035e-014	-2.48226e-014	-2.41131e-014	-3.42075e-014	-2.08088e-014	-1.52098e-014	-1.63981e-014	-2.64922e-014	-1.50886e-014	-2.10168e-014	-2.21268e-014	-3.01943e-014	-3.34935e-014	-3.63842e-014	-2.33959e-014	-2.15217e-014	-1.55975e-014	-1.39236e-014	-2.15194e-015	-1.03856e-014	-1.62663e-014	-7.61594e-015
-2.81329e-014	-3.20764e-014	-2.95128e-014	-1.71357e-014	-2.46937e-014	-2.40449e-014	-3.42273e-014	-2.06007e-014	-1.4971e-014	-1.58049e-014	-2.59906e-014	-1.43418e-014	-2.04523e-014	-2.15699e-014	-3.00333e-014	-3.35348e-014	-3.57127e-014	-2.3152e-014	-2.06069e-014	-1.49686e-014	-1.34178e-014	-1.72755e-015	-9.34195e-015	-1.5365e-014	-6.98494e-015
-2.79608e-014	-3.13424e-014	-2.93567e-014	-1.71918e-014	-2.45741e-014	-2.39882e-014	-3.42267e-014	-2.03837e-014	-1.47157e-014	-1.51892e-014	-2.54756e-014	-1.35677e-014	-1.98986e-014	-2.10092e-014	-2.98743e-014	-3.35789e-014	-3.50209e-014	-2.29114e-014	-1.968e-014	-1.43005e-014	-1.2901e-014	-1.30642e-015	-8.27902e-015	-1.44706e-014	-6.37141e-015
-2.77922e-014	-3.06141e-014	-2.91872e-014	-1.72719e-014	-2.44651e-014	-2.3945e-014	-3.42075e-014	-2.01622e-014	-1.44461e-014	-1.45541e-014	-2.49523e-014	-1.27698e-014	-1.93602e-014	-2.0448e-014	-2.97178e-014	-3.36265e-014	-3.43136e-014	-2.2676e-014	-1.8746e-014	-1.35942e-014	-1.23757e-014	-8.85987e-016	-7.2011e-015	-1.35866e-014	-5.77738e-015
-2.7627e-014	-2.9894e-014	-2.90028e-014	-1.73762e-014	-2.43676e-014	-2.39168e-014	-3.41712e-014	-1.99405e-014	-1.41641e-014	-1.39027e-014	-2.44263e-014	-1.19517e-014	-1.88408e-014	-1.98891e-014	-2.95652e-014	-3.36784e-014	-3.35967e-014	-2.24479e-014	-1.78097e-014	-1.2851e-014	-1.18437e-014	-4.63664e-016	-6.11199e-015	-1.27154e-014	-5.20469e-015
-2.74649e-014	-2.91851e-014	-2.8802e-014	-1.75044e-014	-2.42825e-014	-2.39057e-014	-3.41201e-014	-1.97223e-014	-1.38721e-014	-1.32392e-014	-2.39027e-014	-1.11173e-014	-1.83446e-014	-1.9336e-014	-2.94178e-014	-3.37352e-014	-3.2875e-014	-2.22278e-014	-1.68758e-014	-1.20728e-014	-1.1307e-014	-3.76686e-017	-5.01517e-015	-1.18597e-014	-4.65442e-015
-2.73069e-014	-2.84896e-014	-2.85844e-014	-1.76556e-014	-2.42114e-014	-2.39133e-014	-3.40564e-014	-1.95124e-014	-1.3573e-014	-1.25675e-014	-2.33875e-014	-1.02711e-014	-1.78749e-014	-1.87916e-014	-2.92763e-014	-3.37984e-014	-3.21541e-014	-2.20172e-014	-1.59495e-014	-1.12616e-014	-1.07676e-014	3.93704e-016	-3.91456e-015	-1.10223e-014	-4.12767e-015
-2.71532e-014	-2.78103e-014	-2.83495e-014	-1.78291e-014	-2.41554e-014	-2.39415e-014	-3.3982e-014	-1.93148e-014	-1.32699e-014	-1.18922e-014	-2.28861e-014	-9.41756e-015	-1.74359e-014	-1.82593e-014	-2.91412e-014	-3.38687e-014	-3.144e-014	-2.18172e-014	-1.50358e-014	-1.04195e-014	-1.02271e-014	8.32548e-016	-2.81464e-015	-1.02061e-014	-3.62499e-015
-2.70029e-014	-2.71495e-014	-2.80973e-014	-1.80235e-014	-2.41159e-014	-2.39915e-014	-3.38998e-014	-1.91339e-014	-1.29661e-014	-1.12178e-014	-2.24037e-014	-8.56022e-015	-1.70313e-014	-1.77421e-014	-2.90141e-014	-3.39474e-014	-3.07378e-014	-2.16286e-014	-1.41392e-014	-9.54951e-015	-9.68703e-015	1.28049e-015	-1.72028e-015	-9.41332e-015	-3.14662e-015
-2.68564e-014	-2.65093e-014	-2.78277e-014	-1.82379e-014	-2.40929e-014	-2.40648e-014	-3.38127e-014	-1.8973e-014	-1.26645e-014	-1.05485e-014	-2.19452e-014	-7.70304e-015	-1.66642e-014	-1.72425e-014	-2.8896e-014	-3.40355e-014	-3.00524e-014	-2.14522e-014	-1.32637e-014	-8.65502e-015	-9.14993e-015	1.73939e-015	-6.35233e-016	-8.64618e-015	-2.69308e-015
-2.67134e-014	-2.58917e-014	-2.7541e-014	-1.84713e-014	-2.40875e-014	-2.41621e-014	-3.37228e-014	-1.88361e-014	-1.23682e-014	-9.88866e-015	-2.1515e-014	-6.85033e-015	-1.63367e-014	-1.67635e-014	-2.87878e-014	-3.41342e-014	-2.93895e-014	-2.12886e-014	-1.24133e-014	-7.739e-015	-8.61686e-015	2.21137e-015	4.36628e-016	-7.90618e-015	-2.26312e-015
-2.65734e-014	-2.52983e-014	-2.72378e-014	-1.87223e-014	-2.41006e-014	-2.42838e-014	-3.3633e-014	-1.87262e-014	-1.20802e-014	-9.24251e-015	-2.11169e-014	-6.00642e-015	-1.60511e-014	-1.63076e-014	-2.86901e-014	-3.42445e-014	-2.87545e-014	-2.11374e-014	-1.15914e-014	-6.80536e-015	-8.08969e-015	2.69776e-015	1.49126e-015	-7.19479e-015	-1.85647e-015
-2.64364e-014	-2.4731e-014	-2.69191e-014	-1.89887e-014	-2.41329e-014	-2.44297e-014	-3.35458e-014	-1.86462e-014	-1.1803e-014	-8.61466e-015	-2.07544e-014	-5.1753e-015	-1.58093e-014	-1.58765e-014	-2.86035e-014	-3.43673e-014	-2.81517e-014	-2.09994e-014	-1.08013e-014	-5.85768e-015	-7.56929e-015	3.1996e-015	2.52449e-015	-6.51332e-015	-1.47215e-015
-2.63014e-014	-2.41908e-014	-2.6586e-014	-1.92693e-014	-2.41846e-014	-2.46001e-014	-3.34634e-014	-1.85988e-014	-1.154e-014	-8.00916e-015	-2.04301e-014	-4.3603e-015	-1.5613e-014	-1.54715e-014	-2.8529e-014	-3.45034e-014	-2.75852e-014	-2.0874e-014	-1.00461e-014	-4.90058e-015	-7.05678e-015	3.71769e-015	3.5326e-015	-5.86263e-015	-1.10893e-015
-2.61675e-014	-2.3679e-014	-2.62398e-014	-1.95622e-014	-2.42559e-014	-2.47945e-014	-3.3389e-014	-1.85862e-014	-1.12934e-014	-7.43005e-015	-2.0146e-014	-3.56432e-015	-1.54631e-014	-1.50945e-014	-2.84674e-014	-3.46529e-014	-2.70587e-014	-2.07603e-014	-9.32859e-015	-3.93891e-015	-6.55393e-015	4.25351e-015	4.51133e-015	-5.2442e-015	-7.65588e-016
-2.60344e-014	-2.31966e-014	-2.58825e-014	-1.98651e-014	-2.43467e-014	-2.50118e-014	-3.33245e-014	-1.86106e-014	-1.10651e-014	-6.8809e-015	-1.99044e-014	-2.78983e-015	-1.53599e-014	-1.47466e-014	-2.84189e-014	-3.48163e-014	-2.65756e-014	-2.06579e-014	-8.65055e-015	-2.9772e-015	-6.06111e-015	4.80756e-015	5.4578e-015	-4.65899e-015	-4.41012e-016
-2.59015e-014	-2.27441e-014	-2.55157e-014	-2.01759e-014	-2.4457e-014	-2.52509e-014	-3.32718e-014	-1.86733e-014	-1.08576e-014	-6.36574e-015	-1.97063e-014	-2.03958e-015	-1.53036e-014	-1.4429e-014	-2.83838e-014	-3.49944e-014	-2.61393e-014	-2.05651e-014	-8.01314e-015	-2.01973e-015	-5.57889e-015	5.38024e-015	6.36854e-015	-4.10728e-015	-1.33347e-016
-2.57683e-014	-2.23221e-014	-2.51412e-014	-2.04927e-014	-2.45865e-014	-2.55106e-014	-3.32334e-014	-1.8775e-014	-1.06731e-014	-5.88704e-015	-1.95524e-014	-1.31599e-015	-1.52935e-014	-1.4142e-014	-2.83618e-014	-3.51872e-014	-2.57525e-014	-2.04812e-014	-7.41815e-015	-1.07095e-015	-5.108e-015	5.97147e-015	7.24013e-015	-3.5894e-015	1.59346e-016
-2.56339e-014	-2.19304e-014	-2.47614e-014	-2.08129e-014	-2.47349e-014	-2.57891e-014	-3.32113e-014	-1.89158e-014	-1.05136e-014	-5.44702e-015	-1.94425e-014	-6.21848e-016	-1.5328e-014	-1.3886e-014	-2.83532e-014	-3.53951e-014	-2.54167e-014	-2.04046e-014	-6.86586e-015	-1.3592e-016	-4.6485e-015	6.58186e-015	8.06975e-015	-3.10511e-015	4.38406e-016
-2.54975e-014	-2.1568e-014	-2.43786e-014	-2.11337e-014	-2.49014e-014	-2.60843e-014	-3.32065e-014	-1.90958e-014	-1.03804e-014	-5.0483e-015	-1.93755e-014	4.08019e-017	-1.54061e-014	-1.36608e-014	-2.83578e-014	-3.56178e-014	-2.51334e-014	-2.03335e-014	-6.35722e-015	7.8076e-016	-4.20093e-015	7.21049e-015	8.85466e-015	-2.65453e-015	7.06042e-016
-2.53583e-014	-2.12346e-014	-2.39948e-014	-2.14531e-014	-2.50846e-014	-2.63942e-014	-3.32197e-014	-1.93144e-014	-1.02744e-014	-4.69283e-015	-1.93503e-014	6.70498e-016	-1.55257e-014	-1.34663e-014	-2.83757e-014	-3.58552e-014	-2.49041e-014	-2.02659e-014	-5.89216e-015	1.67426e-015	-3.765e-015	7.85655e-015	9.59267e-015	-2.2374e-015	9.64253e-016
-2.52152e-014	-2.09296e-014	-2.36123e-014	-2.17682e-014	-2.52838e-014	-2.67169e-014	-3.32521e-014	-1.95715e-014	-1.01969e-014	-4.38225e-015	-1.93648e-014	1.26623e-015	-1.56849e-014	-1.33015e-014	-2.84069e-014	-3.61071e-014	-2.47293e-014	-2.01992e-014	-5.46962e-015	2.54004e-015	-3.34022e-015	8.51945e-015	1.02812e-014	-1.85326e-015	1.21501e-015
-2.50677e-014	-2.06514e-014	-2.32331e-014	-2.20769e-014	-2.5498e-014	-2.70498e-014	-3.3304e-014	-1.98653e-014	-1.01478e-014	-4.11747e-015	-1.9416e-014	1.82719e-015	-1.58806e-014	-1.31654e-014	-2.84505e-014	-3.6373e-014	-2.46091e-014	-2.01321e-014	-5.08797e-015	3.37388e-015	-2.92638e-015	9.19732e-015	1.09189e-014	-1.50142e-015	1.45997e-015
-2.4915e-014	-2.03985e-014	-2.28601e-014	-2.23771e-014	-2.57255e-014	-2.739e-014	-3.3375e-014	-2.01941e-014	-1.01272e-014	-3.89839e-015	-1.95016e-014	2.35361e-015	-1.61096e-014	-1.30574e-014	-2.85061e-014	-3.66515e-014	-2.45423e-014	-2.00616e-014	-4.74649e-015	4.17152e-015	-2.5233e-015	9.88927e-015	1.15041e-014	-1.18107e-015	1.70134e-015
-2.47564e-014	-2.01693e-014	-2.24958e-014	-2.26663e-014	-2.59655e-014	-2.7735e-014	-3.34653e-014	-2.05563e-014	-1.0135e-014	-3.72447e-015	-1.96177e-014	2.84603e-015	-1.63676e-014	-1.29765e-014	-2.85729e-014	-3.6942e-014	-2.4528e-014	-1.9985e-014	-4.44297e-015	4.92888e-015	-2.13039e-015	1.05935e-014	1.2036e-014	-8.91152e-016	1.94053e-015
-2.45911e-014	-1.99616e-014	-2.21422e-014	-2.2942e-014	-2.62165e-014	-2.80817e-014	-3.35739e-014	-2.09487e-014	-1.01705e-014	-3.59542e-015	-1.97605e-014	3.30453e-015	-1.66505e-014	-1.29204e-014	-2.86502e-014	-3.7243e-014	-2.45643e-014	-1.99004e-014	-4.17535e-015	5.64257e-015	-1.7468e-015	1.13081e-014	1.25132e-014	-6.31214e-016	2.17931e-015
-2.44184e-014	-1.9773e-014	-2.18015e-014	-2.32027e-014	-2.64766e-014	-2.84275e-014	-3.37005e-014	-2.13693e-014	-1.0233e-014	-3.50982e-015	-1.9926e-014	3.72979e-015	-1.69543e-014	-1.28877e-014	-2.87368e-014	-3.75527e-014	-2.46492e-014	-1.98058e-014	-3.94129e-015	6.30945e-015	-1.37186e-015	1.20311e-014	1.29352e-014	-3.99861e-016	2.41963e-015
-2.42372e-014	-1.96011e-014	-2.14755e-014	-2.34461e-014	-2.67444e-014	-2.87694e-014	-3.38438e-014	-2.1815e-014	-1.03208e-014	-3.46653e-015	-2.01097e-014	4.12401e-015	-1.72752e-014	-1.28758e-014	-2.88323e-014	-3.78699e-014	-2.47805e-014	-1.96987e-014	-3.73837e-015	6.92655e-015	-1.00397e-015	1.27612e-014	1.33023e-014	-1.95634e-016	2.66256e-015
-2.40471e-014	-1.94433e-014	-2.11653e-014	-2.36712e-014	-2.70188e-014	-2.9104e-014	-3.40027e-014	-2.22824e-014	-1.04323e-014	-3.46404e-015	-2.0307e-014	4.48837e-015	-1.76084e-014	-1.28828e-014	-2.89352e-014	-3.81927e-014	-2.49554e-014	-1.95768e-014	-3.56338e-015	7.49129e-015	-6.42487e-016	1.34958e-014	1.36143e-014	-1.64231e-017	2.9083e-015
-2.38486e-014	-1.92972e-014	-2.08733e-014	-2.38768e-014	-2.72979e-014	-2.94278e-014	-3.41758e-014	-2.27681e-014	-1.05661e-014	-3.49949e-015	-2.05134e-014	4.82428e-015	-1.79495e-014	-1.29065e-014	-2.90441e-014	-3.85193e-014	-2.51708e-014	-1.94385e-014	-3.41295e-015	8.00131e-015	-2.86782e-016	1.42329e-014	1.38716e-014	1.38541e-016	3.15819e-015
-2.36412e-014	-1.91602e-014	-2.06008e-014	-2.40616e-014	-2.75797e-014	-2.97392e-014	-3.43618e-014	-2.32682e-014	-1.07198e-014	-3.56998e-015	-2.07243e-014	5.13352e-015	-1.8294e-014	-1.2945e-014	-2.9158e-014	-3.88479e-014	-2.54229e-014	-1.92822e-014	-3.28315e-015	8.45568e-015	6.42568e-017	1.49693e-014	1.4075e-014	2.70628e-016	3.41291e-015
-2.34247e-014	-1.90292e-014	-2.03488e-014	-2.4224e-014	-2.78623e-014	-3.00355e-014	-3.45579e-014	-2.37794e-014	-1.08911e-014	-3.67273e-015	-2.09354e-014	5.41775e-015	-1.86376e-014	-1.29957e-014	-2.92755e-014	-3.91759e-014	-2.57079e-014	-1.91059e-014	-3.17143e-015	8.85317e-015	4.12366e-016	1.57017e-014	1.42262e-014	3.81237e-016	3.67247e-015
-2.31986e-014	-1.89017e-014	-2.01178e-014	-2.4364e-014	-2.81446e-014	-3.0315e-014	-3.47628e-014	-2.42984e-014	-1.10774e-014	-3.8045e-015	-2.11424e-014	5.67811e-015	-1.89762e-014	-1.30566e-014	-2.93953e-014	-3.95012e-014	-2.60219e-014	-1.89085e-014	-3.07451e-015	9.19344e-015	7.59173e-016	1.6428e-014	1.43272e-014	4.7203e-016	3.93771e-015
-2.29632e-014	-1.87753e-014	-1.99086e-014	-2.44809e-014	-2.84252e-014	-3.05758e-014	-3.49739e-014	-2.48218e-014	-1.12766e-014	-3.96158e-015	-2.13409e-014	5.91634e-015	-1.93052e-014	-1.31257e-014	-2.95162e-014	-3.98219e-014	-2.63609e-014	-1.86886e-014	-2.98841e-015	9.47612e-015	1.10596e-015	1.71458e-014	1.43793e-014	5.44609e-016	4.20893e-015
-2.27194e-014	-1.86473e-014	-1.97211e-014	-2.45741e-014	-2.87023e-014	-3.08155e-014	-3.51889e-014	-2.53462e-014	-1.14863e-014	-4.14011e-015	-2.15265e-014	6.13439e-015	-1.96206e-014	-1.32004e-014	-2.96369e-014	-4.01353e-014	-2.67204e-014	-1.84459e-014	-2.90987e-015	9.70134e-015	1.45389e-015	1.78513e-014	1.4385e-014	6.00467e-016	4.48569e-015
-2.24674e-014	-1.85152e-014	-1.95558e-014	-2.46442e-014	-2.8975e-014	-3.10327e-014	-3.54061e-014	-2.58675e-014	-1.1704e-014	-4.33702e-015	-2.16962e-014	6.33455e-015	-1.99186e-014	-1.32794e-014	-2.97557e-014	-4.04392e-014	-2.70969e-014	-1.81792e-014	-2.83561e-015	9.8701e-015	1.80402e-015	1.85425e-014	1.43471e-014	6.41211e-016	4.76732e-015
-2.22075e-014	-1.83766e-014	-1.94121e-014	-2.46916e-014	-2.92421e-014	-3.12264e-014	-3.56231e-014	-2.63826e-014	-1.19278e-014	-4.5486e-015	-2.18463e-014	6.51795e-015	-2.01967e-014	-1.33609e-014	-2.9872e-014	-4.07318e-014	-2.74863e-014	-1.78885e-014	-2.76202e-015	9.98304e-015	2.15714e-015	1.92166e-014	1.42681e-014	6.68182e-016	5.05248e-015
-2.19402e-014	-1.82298e-014	-1.92895e-014	-2.47175e-014	-2.95027e-014	-3.13969e-014	-3.58371e-014	-2.6889e-014	-1.21555e-014	-4.77095e-015	-2.19743e-014	6.68611e-015	-2.0452e-014	-1.34425e-014	-2.99842e-014	-4.10107e-014	-2.78849e-014	-1.75748e-014	-2.68636e-015	1.00413e-014	2.51462e-015	1.98713e-014	1.41505e-014	6.83264e-016	5.3407e-015
-2.16666e-014	-1.80728e-014	-1.91874e-014	-2.47228e-014	-2.97562e-014	-3.15434e-014	-3.60468e-014	-2.73841e-014	-1.23853e-014	-5.00018e-015	-2.20776e-014	6.84066e-015	-2.06821e-014	-1.35223e-014	-3.00915e-014	-4.12739e-014	-2.82887e-014	-1.72382e-014	-2.60574e-015	1.00469e-014	2.8771e-015	2.05045e-014	1.39974e-014	6.87553e-016	5.63104e-015
-2.13875e-014	-1.79037e-014	-1.91048e-014	-2.47084e-014	-3.00018e-014	-3.16657e-014	-3.62511e-014	-2.7865e-014	-1.26149e-014	-5.2332e-015	-2.21546e-014	6.98269e-015	-2.08848e-014	-1.35995e-014	-3.01934e-014	-4.1519e-014	-2.86941e-014	-1.68791e-014	-2.51718e-015	1.0003e-014	3.2451e-015	2.11135e-014	1.38125e-014	6.82354e-016	5.92202e-015
-2.11039e-014	-1.7721e-014	-1.90409e-014	-2.46753e-014	-3.02387e-014	-3.17637e-014	-3.64485e-014	-2.83299e-014	-1.28422e-014	-5.46707e-015	-2.2204e-014	7.11371e-015	-2.10588e-014	-1.36726e-014	-3.02882e-014	-4.17448e-014	-2.90977e-014	-1.64993e-014	-2.41913e-015	9.91189e-015	3.61923e-015	2.16961e-014	1.35999e-014	6.68832e-016	6.21228e-015
-2.08171e-014	-1.75232e-014	-1.8994e-014	-2.46251e-014	-3.04661e-014	-3.18382e-014	-3.66376e-014	-2.8776e-014	-1.30655e-014	-5.69911e-015	-2.2225e-014	7.23423e-015	-2.12032e-014	-1.37401e-014	-3.0375e-014	-4.19498e-014	-2.94964e-014	-1.61003e-014	-2.30932e-015	9.77637e-015	3.99952e-015	2.22503e-014	1.33636e-014	6.48384e-016	6.50039e-015
-2.05283e-014	-1.73097e-014	-1.89623e-014	-2.45594e-014	-3.06836e-014	-3.18898e-014	-3.6816e-014	-2.92012e-014	-1.32832e-014	-5.92647e-015	-2.22179e-014	7.3447e-015	-2.13174e-014	-1.38016e-014	-3.04533e-014	-4.21329e-014	-2.98876e-014	-1.56835e-014	-2.18583e-015	9.59961e-015	4.38633e-015	2.27745e-014	1.31075e-014	6.22829e-016	6.78533e-015
-2.02389e-014	-1.70797e-014	-1.89446e-014	-2.44803e-014	-3.08909e-014	-3.19201e-014	-3.69828e-014	-2.96035e-014	-1.34934e-014	-6.1461e-015	-2.21829e-014	7.44529e-015	-2.14007e-014	-1.38564e-014	-3.05227e-014	-4.22928e-014	-3.02687e-014	-1.5251e-014	-2.04722e-015	9.38591e-015	4.77943e-015	2.32665e-014	1.28364e-014	5.93431e-016	7.06561e-015
-1.99506e-014	-1.68334e-014	-1.8939e-014	-2.43899e-014	-3.10878e-014	-3.19305e-014	-3.71374e-014	-2.99821e-014	-1.36946e-014	-6.35576e-015	-2.21202e-014	7.53566e-015	-2.14532e-014	-1.39041e-014	-3.05831e-014	-4.24285e-014	-3.06376e-014	-1.48048e-014	-1.89183e-015	9.13941e-015	5.17875e-015	2.37251e-014	1.25543e-014	5.60563e-016	7.33929e-015
-1.96642e-014	-1.65711e-014	-1.89432e-014	-2.42904e-014	-3.12745e-014	-3.19217e-014	-3.72791e-014	-3.03361e-014	-1.3886e-014	-6.55294e-015	-2.20309e-014	7.61572e-015	-2.14762e-014	-1.39435e-014	-3.06342e-014	-4.2539e-014	-3.09918e-014	-1.43471e-014	-1.71901e-015	8.86362e-015	5.58421e-015	2.41498e-014	1.22652e-014	5.25344e-016	7.60474e-015
-1.93812e-014	-1.62928e-014	-1.89551e-014	-2.41838e-014	-3.1451e-014	-3.18958e-014	-3.74079e-014	-3.06644e-014	-1.40668e-014	-6.73622e-015	-2.19163e-014	7.68541e-015	-2.14698e-014	-1.39747e-014	-3.06763e-014	-4.26238e-014	-3.13299e-014	-1.38795e-014	-1.52856e-015	8.56309e-015	5.99484e-015	2.45395e-014	1.19733e-014	4.8898e-016	7.86039e-015
-1.91035e-014	-1.59993e-014	-1.89727e-014	-2.40718e-014	-3.16171e-014	-3.18557e-014	-3.75232e-014	-3.09661e-014	-1.42362e-014	-6.90399e-015	-2.17789e-014	7.74429e-015	-2.14363e-014	-1.39989e-014	-3.07093e-014	-4.26829e-014	-3.16514e-014	-1.34053e-014	-1.32142e-015	8.24215e-015	6.40992e-015	2.48939e-014	1.16824e-014	4.52175e-016	8.10482e-015
-1.88324e-014	-1.56919e-014	-1.89951e-014	-2.39568e-014	-3.17733e-014	-3.18032e-014	-3.76253e-014	-3.124e-014	-1.4394e-014	-7.05477e-015	-2.162e-014	7.79079e-015	-2.13766e-014	-1.4016e-014	-3.07334e-014	-4.27166e-014	-3.19553e-014	-1.29273e-014	-1.09678e-015	7.90508e-015	6.82817e-015	2.52125e-014	1.13967e-014	4.16212e-016	8.33631e-015
-1.85701e-014	-1.53718e-014	-1.90201e-014	-2.38413e-014	-3.19197e-014	-3.17408e-014	-3.77143e-014	-3.14863e-014	-1.45399e-014	-7.1879e-015	-2.14423e-014	7.82388e-015	-2.12932e-014	-1.40265e-014	-3.07493e-014	-4.27252e-014	-3.22411e-014	-1.24481e-014	-8.55143e-016	7.55619e-015	7.24884e-015	2.54956e-014	1.11197e-014	3.81791e-016	8.55377e-015
-1.83181e-014	-1.50408e-014	-1.90459e-014	-2.37266e-014	-3.20567e-014	-3.16712e-014	-3.77913e-014	-3.17051e-014	-1.46743e-014	-7.30314e-015	-2.1249e-014	7.84201e-015	-2.11884e-014	-1.40304e-014	-3.07572e-014	-4.27094e-014	-3.25084e-014	-1.19702e-014	-5.97124e-016	7.19976e-015	7.67099e-015	2.57437e-014	1.08558e-014	3.49384e-016	8.75635e-015
-1.8078e-014	-1.47013e-014	-1.90708e-014	-2.36149e-014	-3.21845e-014	-3.15962e-014	-3.78571e-014	-3.18973e-014	-1.47979e-014	-7.40047e-015	-2.10435e-014	7.84425e-015	-2.10643e-014	-1.40283e-014	-3.07581e-014	-4.26696e-014	-3.2757e-014	-1.14957e-014	-3.23431e-016	6.84001e-015	8.09313e-015	2.59573e-014	1.06089e-014	3.19432e-016	8.94291e-015
-1.78515e-014	-1.43545e-014	-1.90928e-014	-2.35082e-014	-3.2304e-014	-3.15184e-014	-3.79124e-014	-3.20633e-014	-1.49118e-014	-7.48043e-015	-2.08294e-014	7.82986e-015	-2.09244e-014	-1.40217e-014	-3.07539e-014	-4.2607e-014	-3.29877e-014	-1.10279e-014	-3.55976e-017	6.48134e-015	8.51302e-015	2.61376e-014	1.03822e-014	2.92465e-016	9.11268e-015
-1.76402e-014	-1.40026e-014	-1.91103e-014	-2.34082e-014	-3.24157e-014	-3.14407e-014	-3.79583e-014	-3.22036e-014	-1.50165e-014	-7.54353e-015	-2.06098e-014	7.79755e-015	-2.07717e-014	-1.40113e-014	-3.07456e-014	-4.25235e-014	-3.32015e-014	-1.05689e-014	2.65066e-016	6.12767e-015	8.92896e-015	2.62852e-014	1.0178e-014	2.69393e-016	9.26508e-015
-1.74458e-014	-1.36486e-014	-1.91227e-014	-2.33171e-014	-3.25196e-014	-3.13648e-014	-3.79961e-014	-3.23183e-014	-1.51131e-014	-7.59078e-015	-2.03881e-014	7.74542e-015	-2.06089e-014	-1.39979e-014	-3.0734e-014	-4.24209e-014	-3.33996e-014	-1.01207e-014	5.76964e-016	5.78327e-015	9.33936e-015	2.64017e-014	9.99972e-015	2.50225e-016	9.39953e-015
-1.7269e-014	-1.32946e-014	-1.91283e-014	-2.32356e-014	-3.26158e-014	-3.12922e-014	-3.80272e-014	-3.24087e-014	-1.52027e-014	-7.62319e-015	-2.0168e-014	7.6719e-015	-2.04397e-014	-1.39827e-014	-3.07204e-014	-4.23014e-014	-3.35825e-014	-9.68599e-015	8.98656e-016	5.45222e-015	9.7423e-015	2.64889e-014	9.84993e-015	2.35795e-016	9.51579e-015
-1.71115e-014	-1.29433e-014	-1.91261e-014	-2.31645e-014	-3.27048e-014	-3.1225e-014	-3.80529e-014	-3.24763e-014	-1.52867e-014	-7.64154e-015	-1.99532e-014	7.57607e-015	-2.02668e-014	-1.39667e-014	-3.07061e-014	-4.21667e-014	-3.37515e-014	-9.26648e-015	1.2286e-015	5.13811e-015	1.01363e-014	2.6548e-014	9.73091e-015	2.26345e-016	9.61419e-015
-1.69746e-014	-1.25975e-014	-1.91154e-014	-2.31051e-014	-3.27867e-014	-3.1165e-014	-3.80745e-014	-3.25218e-014	-1.53669e-014	-7.64689e-015	-1.97467e-014	7.45666e-015	-2.00933e-014	-1.39516e-014	-3.06926e-014	-4.20192e-014	-3.39075e-014	-8.86458e-015	1.56462e-015	4.84475e-015	1.05193e-014	2.65811e-014	9.64445e-015	2.21919e-016	9.69462e-015
-1.68597e-014	-1.22603e-014	-1.9096e-014	-2.30574e-014	-3.28617e-014	-3.11135e-014	-3.80929e-014	-3.25458e-014	-1.54442e-014	-7.64114e-015	-1.95521e-014	7.31215e-015	-1.99232e-014	-1.39381e-014	-3.06818e-014	-4.18609e-014	-3.40523e-014	-8.48116e-015	1.90565e-015	4.57533e-015	1.08892e-014	2.65905e-014	9.59281e-015	2.22678e-016	9.75743e-015
-1.67681e-014	-1.19342e-014	-1.90678e-014	-2.30215e-014	-3.29296e-014	-3.10712e-014	-3.81094e-014	-3.25501e-014	-1.55201e-014	-7.62488e-015	-1.93724e-014	7.14202e-015	-1.97592e-014	-1.39275e-014	-3.06752e-014	-4.16938e-014	-3.41872e-014	-8.11716e-015	2.24994e-015	4.33268e-015	1.12447e-014	2.65792e-014	9.57695e-015	2.2853e-016	9.80346e-015
-1.67002e-014	-1.16218e-014	-1.90309e-014	-2.29978e-014	-3.29904e-014	-3.10392e-014	-3.8125e-014	-3.25357e-014	-1.55965e-014	-7.60021e-015	-1.92106e-014	6.94601e-015	-1.9604e-014	-1.39209e-014	-3.06741e-014	-4.15212e-014	-3.43135e-014	-7.77364e-015	2.59603e-015	4.11968e-015	1.15836e-014	2.65493e-014	9.59736e-015	2.39138e-016	9.83353e-015
-1.66569e-014	-1.13256e-014	-1.89856e-014	-2.29861e-014	-3.30436e-014	-3.10182e-014	-3.81403e-014	-3.25028e-014	-1.56742e-014	-7.56898e-015	-1.90691e-014	6.7238e-015	-1.94608e-014	-1.39191e-014	-3.06795e-014	-4.13448e-014	-3.4433e-014	-7.45161e-015	2.94236e-015	3.93853e-015	1.19033e-014	2.65035e-014	9.65464e-015	2.54482e-016	9.8488e-015
-1.66392e-014	-1.10483e-014	-1.89318e-014	-2.29859e-014	-3.30893e-014	-3.10075e-014	-3.8156e-014	-3.2453e-014	-1.57541e-014	-7.53225e-015	-1.895e-014	6.47558e-015	-1.93319e-014	-1.39232e-014	-3.06933e-014	-4.11674e-014	-3.45467e-014	-7.15136e-015	3.28637e-015	3.79149e-015	1.22022e-014	2.6444e-014	9.74831e-015	2.74509e-016	9.8505e-015
-1.66476e-014	-1.07913e-014	-1.88704e-014	-2.29964e-014	-3.31271e-014	-3.10081e-014	-3.81728e-014	-3.23884e-014	-1.58376e-014	-7.49171e-015	-1.88551e-014	6.20145e-015	-1.92191e-014	-1.39341e-014	-3.07172e-014	-4.09912e-014	-3.46558e-014	-6.87278e-015	3.62639e-015	3.67994e-015	1.24801e-014	2.63735e-014	9.87857e-015	2.99319e-016	9.8399e-015
-1.66824e-014	-1.05568e-014	-1.88026e-014	-2.30169e-014	-3.31565e-014	-3.10193e-014	-3.81912e-014	-3.23098e-014	-1.59258e-014	-7.44894e-015	-1.87857e-014	5.90179e-015	-1.91245e-014	-1.39525e-014	-3.07527e-014	-4.0819e-014	-3.47619e-014	-6.61577e-015	3.96115e-015	3.60549e-015	1.27354e-014	2.62948e-014	1.00446e-014	3.28426e-016	9.81833e-015
-1.67441e-014	-1.03467e-014	-1.87291e-014	-2.30463e-014	-3.31766e-014	-3.10399e-014	-3.82119e-014	-3.22185e-014	-1.60203e-014	-7.40495e-015	-1.87435e-014	5.57861e-015	-1.90504e-014	-1.39786e-014	-3.08008e-014	-4.06533e-014	-3.48659e-014	-6.38031e-015	4.28993e-015	3.5693e-015	1.29669e-014	2.62104e-014	1.02449e-014	3.61245e-016	9.78707e-015
-1.68329e-014	-1.01628e-014	-1.86515e-014	-2.30834e-014	-3.3187e-014	-3.10695e-014	-3.82344e-014	-3.2116e-014	-1.61223e-014	-7.36108e-015	-1.87298e-014	5.23337e-015	-1.89977e-014	-1.40132e-014	-3.08629e-014	-4.04967e-014	-3.49695e-014	-6.16588e-015	4.61219e-015	3.572e-015	1.31738e-014	2.61235e-014	1.04782e-014	3.97081e-016	9.74779e-015
-1.69482e-014	-1.00066e-014	-1.85712e-014	-2.31274e-014	-3.3187e-014	-3.11071e-014	-3.82584e-014	-3.20031e-014	-1.62324e-014	-7.31852e-015	-1.87447e-014	4.86729e-015	-1.89676e-014	-1.4057e-014	-3.09396e-014	-4.03515e-014	-3.50737e-014	-5.97128e-015	4.92646e-015	3.61372e-015	1.33556e-014	2.60364e-014	1.07425e-014	4.35511e-016	9.70164e-015
-1.70898e-014	-9.87871e-015	-1.84899e-014	-2.31761e-014	-3.31765e-014	-3.1152e-014	-3.82839e-014	-3.18807e-014	-1.63507e-014	-7.27817e-015	-1.87885e-014	4.48254e-015	-1.89607e-014	-1.41105e-014	-3.10319e-014	-4.02196e-014	-3.51793e-014	-5.79584e-015	5.23166e-015	3.69472e-015	1.3512e-014	2.59524e-014	1.1035e-014	4.75798e-016	9.65092e-015
-1.72572e-014	-9.78003e-015	-1.84089e-014	-2.32285e-014	-3.31538e-014	-3.12022e-014	-3.83103e-014	-3.17499e-014	-1.64778e-014	-7.24136e-015	-1.88612e-014	4.08134e-015	-1.89772e-014	-1.41738e-014	-3.11397e-014	-4.01028e-014	-3.52865e-014	-5.63827e-015	5.52702e-015	3.81499e-015	1.36429e-014	2.58736e-014	1.13534e-014	5.17111e-016	9.59701e-015
-1.74498e-014	-9.71106e-015	-1.83302e-014	-2.32835e-014	-3.31186e-014	-3.12566e-014	-3.83373e-014	-3.1612e-014	-1.66141e-014	-7.20887e-015	-1.8962e-014	3.66652e-015	-1.90176e-014	-1.42466e-014	-3.12643e-014	-4.00026e-014	-3.53962e-014	-5.49708e-015	5.8117e-015	3.97378e-015	1.37483e-014	2.58021e-014	1.16951e-014	5.5836e-016	9.54127e-015
-1.76665e-014	-9.67239e-015	-1.82557e-014	-2.33391e-014	-3.30701e-014	-3.13131e-014	-3.8364e-014	-3.14678e-014	-1.67592e-014	-7.1809e-015	-1.90908e-014	3.24078e-015	-1.90817e-014	-1.43292e-014	-3.14061e-014	-3.99209e-014	-3.55088e-014	-5.37071e-015	6.08526e-015	4.16996e-015	1.3828e-014	2.57393e-014	1.20566e-014	5.97884e-016	9.4856e-015
-1.79062e-014	-9.66382e-015	-1.81874e-014	-2.33943e-014	-3.30073e-014	-3.13706e-014	-3.83893e-014	-3.13176e-014	-1.69132e-014	-7.1576e-015	-1.92464e-014	2.80774e-015	-1.91696e-014	-1.44216e-014	-3.15647e-014	-3.98591e-014	-3.56246e-014	-5.25807e-015	6.34765e-015	4.40229e-015	1.38824e-014	2.56872e-014	1.24351e-014	6.35045e-016	9.43091e-015
-1.81682e-014	-9.68548e-015	-1.81269e-014	-2.34483e-014	-3.29296e-014	-3.1428e-014	-3.84121e-014	-3.11627e-014	-1.70751e-014	-7.13885e-015	-1.94281e-014	2.37201e-015	-1.92808e-014	-1.45235e-014	-3.17409e-014	-3.98179e-014	-3.57434e-014	-5.15724e-015	6.59828e-015	4.66856e-015	1.39123e-014	2.56471e-014	1.28277e-014	6.68422e-016	9.3788e-015
-1.84516e-014	-9.73696e-015	-1.80761e-014	-2.34996e-014	-3.28367e-014	-3.14833e-014	-3.84308e-014	-3.10031e-014	-1.72439e-014	-7.12469e-015	-1.96346e-014	1.93643e-015	-1.94149e-014	-1.4635e-014	-3.19348e-014	-3.97985e-014	-3.58651e-014	-5.06653e-015	6.8375e-015	4.96681e-015	1.39187e-014	2.56213e-014	1.32305e-014	6.97187e-016	9.33037e-015
-1.8755e-014	-9.81799e-015	-1.80374e-014	-2.3548e-014	-3.27282e-014	-3.15361e-014	-3.84447e-014	-3.084e-014	-1.74195e-014	-7.11467e-015	-1.98642e-014	1.50494e-015	-1.95705e-014	-1.47556e-014	-3.21456e-014	-3.98017e-014	-3.59899e-014	-4.98496e-015	7.06525e-015	5.29489e-015	1.39022e-014	2.56107e-014	1.36394e-014	7.1975e-016	9.28685e-015
-1.90764e-014	-9.92841e-015	-1.80126e-014	-2.35923e-014	-3.26036e-014	-3.15851e-014	-3.84519e-014	-3.06738e-014	-1.76009e-014	-7.10847e-015	-2.01148e-014	1.08171e-015	-1.97468e-014	-1.48849e-014	-3.23725e-014	-3.98278e-014	-3.61176e-014	-4.91141e-015	7.28223e-015	5.65097e-015	1.38641e-014	2.56158e-014	1.40502e-014	7.34815e-016	9.2488e-015
-1.94144e-014	-1.00671e-014	-1.80031e-014	-2.3632e-014	-3.24633e-014	-3.1629e-014	-3.84521e-014	-3.0505e-014	-1.77872e-014	-7.10591e-015	-2.03847e-014	6.70015e-016	-1.99424e-014	-1.50225e-014	-3.26151e-014	-3.98779e-014	-3.6248e-014	-4.84392e-015	7.48839e-015	6.03222e-015	1.38061e-014	2.56372e-014	1.4459e-014	7.41181e-016	9.21613e-015
-1.97669e-014	-1.02333e-014	-1.80105e-014	-2.36668e-014	-3.23066e-014	-3.16675e-014	-3.8444e-014	-3.03343e-014	-1.79772e-014	-7.10615e-015	-2.06718e-014	2.73852e-016	-2.01556e-014	-1.51677e-014	-3.2873e-014	-3.99508e-014	-3.63806e-014	-4.78189e-015	7.68425e-015	6.43562e-015	1.37303e-014	2.56751e-014	1.48623e-014	7.37292e-016	9.1892e-015
-2.0132e-014	-1.04257e-014	-1.80365e-014	-2.36968e-014	-3.21336e-014	-3.17005e-014	-3.84267e-014	-3.01624e-014	-1.81695e-014	-7.10802e-015	-2.0973e-014	-1.03134e-016	-2.03845e-014	-1.53194e-014	-3.3145e-014	-4.0047e-014	-3.65153e-014	-4.72366e-015	7.86999e-015	6.85801e-015	1.36386e-014	2.57299e-014	1.52561e-014	7.2209e-016	9.16854e-015
-2.0508e-014	-1.06428e-014	-1.80818e-014	-2.3722e-014	-3.19445e-014	-3.17276e-014	-3.83989e-014	-2.999e-014	-1.83624e-014	-7.11119e-015	-2.12868e-014	-4.58126e-016	-2.06271e-014	-1.54773e-014	-3.34301e-014	-4.01661e-014	-3.66513e-014	-4.66816e-015	8.04584e-015	7.29641e-015	1.35329e-014	2.58007e-014	1.56364e-014	6.93799e-016	9.15408e-015
-2.08926e-014	-1.08832e-014	-1.81479e-014	-2.37428e-014	-3.17401e-014	-3.17487e-014	-3.83595e-014	-2.9817e-014	-1.85546e-014	-7.11456e-015	-2.16106e-014	-7.87694e-016	-2.08821e-014	-1.56406e-014	-3.37269e-014	-4.03074e-014	-3.67884e-014	-4.61485e-015	8.21197e-015	7.74725e-015	1.34153e-014	2.58867e-014	1.59999e-014	6.51456e-016	9.14485e-015
-2.12843e-014	-1.11455e-014	-1.82351e-014	-2.37593e-014	-3.15214e-014	-3.17644e-014	-3.8308e-014	-2.96442e-014	-1.87447e-014	-7.11733e-015	-2.19425e-014	-1.08844e-015	-2.11474e-014	-1.58086e-014	-3.4034e-014	-4.04706e-014	-3.69264e-014	-4.56261e-015	8.36935e-015	8.20654e-015	1.32882e-014	2.59873e-014	1.63435e-014	5.93964e-016	9.14061e-015
-2.16806e-014	-1.14283e-014	-1.83445e-014	-2.37722e-014	-3.12894e-014	-3.17754e-014	-3.82441e-014	-2.94717e-014	-1.8931e-014	-7.11881e-015	-2.22803e-014	-1.35679e-015	-2.14206e-014	-1.59808e-014	-3.435e-014	-4.06546e-014	-3.70653e-014	-4.51084e-015	8.5179e-015	8.671e-015	1.3154e-014	2.61016e-014	1.66638e-014	5.19996e-016	9.14019e-015
-2.20795e-014	-1.17308e-014	-1.84764e-014	-2.37827e-014	-3.10445e-014	-3.17821e-014	-3.81673e-014	-2.92999e-014	-1.9112e-014	-7.11824e-015	-2.26217e-014	-1.58976e-015	-2.16993e-014	-1.61561e-014	-3.46737e-014	-4.08583e-014	-3.7205e-014	-4.45896e-015	8.65815e-015	9.13661e-015	1.30148e-014	2.62281e-014	1.69573e-014	4.28732e-016	9.14222e-015
-2.24788e-014	-1.20516e-014	-1.86308e-014	-2.37919e-014	-3.07887e-014	-3.17859e-014	-3.80779e-014	-2.91294e-014	-1.92866e-014	-7.11475e-015	-2.29648e-014	-1.78554e-015	-2.19821e-014	-1.63334e-014	-3.50033e-014	-4.10802e-014	-3.73448e-014	-4.40698e-015	8.79022e-015	9.59994e-015	1.28729e-014	2.6365e-014	1.72215e-014	3.19775e-016	9.14598e-015
-2.28758e-014	-1.2389e-014	-1.88071e-014	-2.3801e-014	-3.05234e-014	-3.17875e-014	-3.79764e-014	-2.89603e-014	-1.94535e-014	-7.10758e-015	-2.33078e-014	-1.94223e-015	-2.22664e-014	-1.65118e-014	-3.53369e-014	-4.13189e-014	-3.74836e-014	-4.35471e-015	8.91357e-015	1.00568e-014	1.27305e-014	2.65108e-014	1.74542e-014	1.92254e-016	9.14985e-015
-2.32684e-014	-1.27418e-014	-1.90057e-014	-2.38109e-014	-3.025e-014	-3.17896e-014	-3.78637e-014	-2.87933e-014	-1.96115e-014	-7.09587e-015	-2.36481e-014	-2.05841e-015	-2.25505e-014	-1.66911e-014	-3.56723e-014	-4.15731e-014	-3.76218e-014	-4.30234e-015	9.02854e-015	1.05038e-014	1.25899e-014	2.66634e-014	1.76537e-014	4.56779e-017	9.15213e-015
-2.36543e-014	-1.31093e-014	-1.92255e-014	-2.38238e-014	-2.9971e-014	-3.1794e-014	-3.7741e-014	-2.86291e-014	-1.97595e-014	-7.07943e-015	-2.39842e-014	-2.13331e-015	-2.28321e-014	-1.68709e-014	-3.60088e-014	-4.18415e-014	-3.77602e-014	-4.25034e-015	9.13569e-015	1.09374e-014	1.24532e-014	2.6821e-014	1.78171e-014	-1.20627e-016	9.15098e-015
-2.40312e-014	-1.34905e-014	-1.94659e-014	-2.38413e-014	-2.96886e-014	-3.18026e-014	-3.76096e-014	-2.84682e-014	-1.98968e-014	-7.05774e-015	-2.43146e-014	-2.16636e-015	-2.31099e-014	-1.70499e-014	-3.63448e-014	-4.21228e-014	-3.78991e-014	-4.19893e-015	9.23472e-015	1.13541e-014	1.23225e-014	2.69813e-014	1.7943e-014	-3.06927e-016	9.14454e-015
-2.4397e-014	-1.38847e-014	-1.9726e-014	-2.38646e-014	-2.9405e-014	-3.18173e-014	-3.74721e-014	-2.83108e-014	-2.00219e-014	-7.03061e-015	-2.46372e-014	-2.15684e-015	-2.3382e-014	-1.72275e-014	-3.66781e-014	-4.24155e-014	-3.80387e-014	-4.14888e-015	9.32449e-015	1.17501e-014	1.21996e-014	2.71422e-014	1.80303e-014	-5.13367e-016	9.13107e-015
-2.47494e-014	-1.42914e-014	-2.00047e-014	-2.38958e-014	-2.91228e-014	-3.18406e-014	-3.73298e-014	-2.81569e-014	-2.01341e-014	-6.99784e-015	-2.49503e-014	-2.10523e-015	-2.36467e-014	-1.7403e-014	-3.7007e-014	-4.27184e-014	-3.81785e-014	-4.10131e-015	9.40462e-015	1.2122e-014	1.20861e-014	2.73009e-014	1.80793e-014	-7.39505e-016	9.10911e-015
-2.50866e-014	-1.47099e-014	-2.03002e-014	-2.39361e-014	-2.88446e-014	-3.18753e-014	-3.71844e-014	-2.80066e-014	-2.02334e-014	-6.95896e-015	-2.52529e-014	-2.01256e-015	-2.39027e-014	-1.75761e-014	-3.73306e-014	-4.30296e-014	-3.83185e-014	-4.0567e-015	9.47501e-015	1.2467e-014	1.19836e-014	2.7455e-014	1.80891e-014	-9.8479e-016	9.07634e-015
-2.5407e-014	-1.51402e-014	-2.06111e-014	-2.39871e-014	-2.85727e-014	-3.19232e-014	-3.70382e-014	-2.78595e-014	-2.03193e-014	-6.91427e-015	-2.55437e-014	-1.88028e-015	-2.41482e-014	-1.77457e-014	-3.76473e-014	-4.33476e-014	-3.84597e-014	-4.01611e-015	9.53474e-015	1.2782e-014	1.18934e-014	2.76013e-014	1.80594e-014	-1.24863e-015	9.03097e-015
-2.57075e-014	-1.55815e-014	-2.09352e-014	-2.40508e-014	-2.83099e-014	-3.19867e-014	-3.68936e-014	-2.77161e-014	-2.03919e-014	-6.86473e-015	-2.58214e-014	-1.71026e-015	-2.43818e-014	-1.79119e-014	-3.79562e-014	-4.3671e-014	-3.8602e-014	-3.98093e-015	9.5831e-015	1.30637e-014	1.18158e-014	2.77378e-014	1.79906e-014	-1.53018e-015	8.97086e-015
-2.59872e-014	-1.60333e-014	-2.12706e-014	-2.41286e-014	-2.80594e-014	-3.20675e-014	-3.67536e-014	-2.75762e-014	-2.04516e-014	-6.81078e-015	-2.60846e-014	-1.50481e-015	-2.46026e-014	-1.80737e-014	-3.82557e-014	-4.39984e-014	-3.8746e-014	-3.95251e-015	9.61975e-015	1.33097e-014	1.17519e-014	2.78624e-014	1.7884e-014	-1.82923e-015	8.89389e-015
-2.62446e-014	-1.64962e-014	-2.16156e-014	-2.42219e-014	-2.78239e-014	-3.21673e-014	-3.66217e-014	-2.74391e-014	-2.04987e-014	-6.75298e-015	-2.63315e-014	-1.26692e-015	-2.48098e-014	-1.82308e-014	-3.85448e-014	-4.43286e-014	-3.88922e-014	-3.93153e-015	9.64412e-015	1.35182e-014	1.17033e-014	2.79724e-014	1.77404e-014	-2.14427e-015	8.79899e-015
-2.64781e-014	-1.69697e-014	-2.19683e-014	-2.43309e-014	-2.76059e-014	-3.22879e-014	-3.65005e-014	-2.73049e-014	-2.05333e-014	-6.69179e-015	-2.65616e-014	-9.99261e-016	-2.50024e-014	-1.83828e-014	-3.88224e-014	-4.46597e-014	-3.90408e-014	-3.91941e-015	9.65548e-015	1.36866e-014	1.16704e-014	2.80656e-014	1.75606e-014	-2.47407e-015	8.68451e-015
-2.66868e-014	-1.74539e-014	-2.23265e-014	-2.44569e-014	-2.74079e-014	-3.2431e-014	-3.63932e-014	-2.71736e-014	-2.05564e-014	-6.62766e-015	-2.67736e-014	-7.05434e-016	-2.51796e-014	-1.85295e-014	-3.90881e-014	-4.49914e-014	-3.91919e-014	-3.9172e-015	9.65269e-015	1.38132e-014	1.16531e-014	2.81401e-014	1.73464e-014	-2.81702e-015	8.54915e-015
-2.68695e-014	-1.7949e-014	-2.26879e-014	-2.46005e-014	-2.72328e-014	-3.25983e-014	-3.63032e-014	-2.70446e-014	-2.05688e-014	-6.56151e-015	-2.69676e-014	-3.88896e-016	-2.53407e-014	-1.8671e-014	-3.93406e-014	-4.5322e-014	-3.9346e-014	-3.92607e-015	9.63464e-015	1.38965e-014	1.16505e-014	2.81934e-014	1.71002e-014	-3.17134e-015	8.39164e-015
-2.70251e-014	-1.84546e-014	-2.305e-014	-2.47619e-014	-2.70829e-014	-3.27906e-014	-3.62337e-014	-2.69186e-014	-2.05712e-014	-6.49413e-015	-2.71431e-014	-5.38714e-017	-2.54858e-014	-1.88073e-014	-3.9579e-014	-4.56504e-014	-3.95027e-014	-3.94733e-015	9.60106e-015	1.39355e-014	1.16635e-014	2.82236e-014	1.68237e-014	-3.53558e-015	8.21116e-015
-2.71546e-014	-1.8971e-014	-2.34109e-014	-2.49409e-014	-2.69603e-014	-3.30083e-014	-3.61873e-014	-2.67955e-014	-2.05654e-014	-6.42778e-015	-2.72994e-014	2.95429e-016	-2.56146e-014	-1.89382e-014	-3.98029e-014	-4.59755e-014	-3.96627e-014	-3.98241e-015	9.55052e-015	1.393e-014	1.16912e-014	2.82302e-014	1.65195e-014	-3.90769e-015	8.00641e-015
-2.72573e-014	-1.94985e-014	-2.37691e-014	-2.51376e-014	-2.68672e-014	-3.32519e-014	-3.61667e-014	-2.66751e-014	-2.05539e-014	-6.36335e-015	-2.74365e-014	6.54485e-016	-2.57274e-014	-1.9064e-014	-4.00124e-014	-4.62964e-014	-3.98264e-014	-4.03155e-015	9.4826e-015	1.38794e-014	1.17325e-014	2.82124e-014	1.61903e-014	-4.28574e-015	7.777e-015
-2.73339e-014	-2.0037e-014	-2.41226e-014	-2.53512e-014	-2.68056e-014	-3.35213e-014	-3.61744e-014	-2.65577e-014	-2.05376e-014	-6.30226e-015	-2.75541e-014	1.01858e-015	-2.58242e-014	-1.91846e-014	-4.02072e-014	-4.66121e-014	-3.99938e-014	-4.09492e-015	9.39709e-015	1.37844e-014	1.17861e-014	2.81687e-014	1.5839e-014	-4.6677e-015	7.52282e-015
-2.73848e-014	-2.05865e-014	-2.44697e-014	-2.55804e-014	-2.67772e-014	-3.38169e-014	-3.62135e-014	-2.64428e-014	-2.05187e-014	-6.24591e-015	-2.76522e-014	1.38283e-015	-2.59059e-014	-1.93007e-014	-4.03868e-014	-4.69215e-014	-4.01645e-014	-4.17383e-015	9.2942e-015	1.36454e-014	1.18511e-014	2.80987e-014	1.54685e-014	-5.05177e-015	7.24409e-015
-2.74099e-014	-2.11469e-014	-2.48088e-014	-2.58241e-014	-2.67825e-014	-3.4138e-014	-3.62863e-014	-2.63304e-014	-2.04989e-014	-6.19537e-015	-2.77301e-014	1.743e-015	-2.59724e-014	-1.94121e-014	-4.0551e-014	-4.7224e-014	-4.03373e-014	-4.26889e-015	9.17342e-015	1.34635e-014	1.19263e-014	2.8001e-014	1.50821e-014	-5.4357e-015	6.94096e-015
[truncated: 1,325 more rows]
