# Supplementary material for: Prominent gamma band activity during visual motion perception in early-stage Alzheimer’s disease
Source: PLoS One. 2022 Apr 18;17(4):e0266693. doi: 10.1371/journal.pone.0266693 (PMC9015152; doi:10.1371/journal.pone.0266693)
Supplement: S1 File — (ZIP) [file pone.0266693.s001.zip › PloseOneé╠âfü[â^âVü[âgùp/AD15 R hemisphere.txt]

1.88826e-015	-7.55278e-015	4.95049e-016	-3.80693e-015	1.22382e-014	7.35529e-015	9.63208e-015	1.11575e-014	1.35638e-014	4.81081e-015	6.32804e-015	1.31787e-014	1.12475e-014	1.22731e-014	7.73871e-015	1.70416e-014	1.80231e-014	1.09211e-014	1.33697e-014	1.92806e-014	1.65006e-014	5.59258e-015	6.34815e-015	1.44038e-015	2.69506e-015
2.12854e-015	-7.01612e-015	7.28318e-016	-2.93026e-015	1.20097e-014	7.41083e-015	1.02125e-014	1.19682e-014	1.32973e-014	5.49486e-015	6.49659e-015	1.26772e-014	1.06536e-014	1.17505e-014	8.02702e-015	1.71056e-014	1.76079e-014	1.09585e-014	1.39322e-014	1.84406e-014	1.66177e-014	5.88768e-015	6.95038e-015	2.00141e-015	3.43859e-015
2.34785e-015	-6.45289e-015	9.64494e-016	-2.0646e-015	1.17705e-014	7.46007e-015	1.07776e-014	1.27829e-014	1.30233e-014	6.18825e-015	6.63807e-015	1.2167e-014	1.00314e-014	1.12515e-014	8.30663e-015	1.71518e-014	1.71971e-014	1.0996e-014	1.44916e-014	1.76028e-014	1.67261e-014	6.2081e-015	7.56278e-015	2.57801e-015	4.17673e-015
2.54476e-015	-5.86446e-015	1.20297e-015	-1.21549e-015	1.15211e-014	7.50161e-015	1.13253e-014	1.35959e-014	1.27447e-014	6.88775e-015	6.75335e-015	1.16517e-014	9.3849e-015	1.07796e-014	8.57513e-015	1.71796e-014	1.67924e-014	1.10338e-014	1.50431e-014	1.67723e-014	1.68244e-014	6.55237e-015	8.18177e-015	3.16817e-015	4.90574e-015
2.71837e-015	-5.25214e-015	1.44312e-015	-3.88374e-016	1.12618e-014	7.53474e-015	1.18539e-014	1.44021e-014	1.24648e-014	7.59016e-015	6.84363e-015	1.11355e-014	8.71897e-015	1.03378e-014	8.83063e-015	1.71875e-014	1.63963e-014	1.10728e-014	1.5583e-014	1.59534e-014	1.69115e-014	6.91856e-015	8.80396e-015	3.76975e-015	5.62231e-015
2.86799e-015	-4.61727e-015	1.68457e-015	4.11558e-016	1.09933e-014	7.55843e-015	1.23621e-014	1.51966e-014	1.21879e-014	8.29223e-015	6.91062e-015	1.06224e-014	8.03839e-015	9.92868e-015	9.0714e-015	1.71749e-014	1.60109e-014	1.11136e-014	1.61074e-014	1.5151e-014	1.69859e-014	7.30444e-015	9.42582e-015	4.38038e-015	6.32339e-015
2.99303e-015	-3.96176e-015	1.92657e-015	1.1787e-015	1.0717e-014	7.57181e-015	1.28489e-014	1.59744e-014	1.1918e-014	8.99078e-015	6.95633e-015	1.01163e-014	7.34822e-015	9.55491e-015	9.29532e-015	1.71419e-014	1.56374e-014	1.1157e-014	1.66118e-014	1.437e-014	1.70471e-014	7.70739e-015	1.00438e-014	4.99784e-015	7.00581e-015
3.09336e-015	-3.2877e-015	2.16858e-015	1.90842e-015	1.04336e-014	7.57427e-015	1.33136e-014	1.67304e-014	1.16589e-014	9.68236e-015	6.98385e-015	9.62097e-015	6.65389e-015	9.21873e-015	9.50071e-015	1.70873e-014	1.52777e-014	1.12035e-014	1.70918e-014	1.36148e-014	1.70949e-014	8.12476e-015	1.06542e-014	5.61981e-015	7.66715e-015
3.16896e-015	-2.59662e-015	2.41044e-015	2.59669e-015	1.01442e-014	7.56533e-015	1.37564e-014	1.74603e-014	1.14146e-014	1.03639e-014	6.99635e-015	9.14063e-015	5.96094e-015	8.92144e-015	9.68614e-015	1.70107e-014	1.49335e-014	1.12542e-014	1.75438e-014	1.28896e-014	1.7129e-014	8.55413e-015	1.12535e-014	6.24394e-015	8.3053e-015
3.22092e-015	-1.89044e-015	2.65142e-015	3.23982e-015	9.84981e-015	7.54439e-015	1.41773e-014	1.81595e-014	1.11895e-014	1.10327e-014	6.99745e-015	8.67922e-015	5.27501e-015	8.66429e-015	9.85045e-015	1.69122e-014	1.4606e-014	1.13098e-014	1.79649e-014	1.21984e-014	1.71495e-014	8.99262e-015	1.18385e-014	6.86786e-015	8.91856e-015
3.25013e-015	-1.17125e-015	2.89115e-015	3.83465e-015	9.55188e-015	7.51129e-015	1.45768e-014	1.88242e-014	1.09875e-014	1.16855e-014	6.99102e-015	8.24094e-015	4.60201e-015	8.44837e-015	9.99211e-015	1.67912e-014	1.42965e-014	1.13709e-014	1.83518e-014	1.15445e-014	1.71569e-014	9.43703e-015	1.24057e-014	7.48974e-015	9.50534e-015
3.25744e-015	-4.41138e-016	3.12958e-015	4.37844e-015	9.25165e-015	7.46561e-015	1.49551e-014	1.94509e-014	1.08128e-014	1.23194e-014	6.9813e-015	7.82948e-015	3.94779e-015	8.27344e-015	1.01106e-014	1.66479e-014	1.40059e-014	1.14385e-014	1.87017e-014	1.09312e-014	1.71515e-014	9.88412e-015	1.29519e-014	8.10768e-015	1.00646e-014
3.24367e-015	2.97767e-016	3.36612e-015	4.86882e-015	8.95067e-015	7.40761e-015	1.53137e-014	2.00366e-014	1.06692e-014	1.29322e-014	6.97263e-015	7.44842e-015	3.31832e-015	8.13944e-015	1.02058e-014	1.64824e-014	1.37353e-014	1.15134e-014	1.90121e-014	1.03615e-014	1.71341e-014	1.03311e-014	1.34743e-014	8.7197e-015	1.05961e-014
3.21078e-015	1.04302e-015	3.60036e-015	5.30389e-015	8.65021e-015	7.33731e-015	1.56539e-014	2.05787e-014	1.05602e-014	1.35212e-014	6.96943e-015	7.10108e-015	2.71961e-015	8.04573e-015	1.02767e-014	1.62953e-014	1.34847e-014	1.1596e-014	1.92809e-014	9.83764e-015	1.71062e-014	1.07749e-014	1.39701e-014	9.32434e-015	1.10994e-014
3.16074e-015	1.7928e-015	3.83174e-015	5.68196e-015	8.35191e-015	7.25475e-015	1.59766e-014	2.10753e-014	1.04895e-014	1.40844e-014	6.97591e-015	6.79039e-015	2.15708e-015	7.99125e-015	1.03237e-014	1.60872e-014	1.3254e-014	1.16869e-014	1.95069e-014	9.36204e-015	1.70692e-014	1.1212e-014	1.44369e-014	9.92013e-015	1.15745e-014
3.09505e-015	2.54481e-015	4.0597e-015	6.00232e-015	8.05729e-015	7.16023e-015	1.62836e-014	2.15249e-014	1.04604e-014	1.46199e-014	6.99699e-015	6.51958e-015	1.63567e-015	7.97384e-015	1.03469e-014	1.58591e-014	1.30438e-014	1.17869e-014	1.96889e-014	8.93654e-015	1.70248e-014	1.16395e-014	1.48725e-014	1.05055e-014	1.20219e-014
3.01577e-015	3.29629e-015	4.28397e-015	6.2651e-015	7.76769e-015	7.05484e-015	1.65761e-014	2.19267e-014	1.04757e-014	1.51259e-014	7.03724e-015	6.29073e-015	1.1599e-015	7.99112e-015	1.03462e-014	1.5612e-014	1.28536e-014	1.18967e-014	1.98266e-014	8.5622e-015	1.69753e-014	1.20541e-014	1.52753e-014	1.10792e-014	1.24433e-014
2.92559e-015	4.04552e-015	4.50432e-015	6.47007e-015	7.48485e-015	6.93906e-015	1.68553e-014	2.22799e-014	1.05379e-014	1.5601e-014	7.10051e-015	6.10579e-015	7.33775e-016	8.04025e-015	1.03222e-014	1.53468e-014	1.26831e-014	1.20167e-014	1.99198e-014	8.2404e-015	1.69224e-014	1.2453e-014	1.56437e-014	1.16403e-014	1.28403e-014
2.8271e-015	4.78997e-015	4.7201e-015	6.6189e-015	7.21064e-015	6.8139e-015	1.7123e-014	2.25852e-014	1.06492e-014	1.6044e-014	7.19054e-015	5.96646e-015	3.61037e-016	8.11805e-015	1.02761e-014	1.50647e-014	1.25321e-014	1.2147e-014	1.9969e-014	7.97171e-015	1.68682e-014	1.28338e-014	1.59762e-014	1.21878e-014	1.32146e-014
2.72256e-015	5.52747e-015	4.93007e-015	6.71303e-015	6.94645e-015	6.68005e-015	1.73803e-014	2.28434e-014	1.08111e-014	1.64539e-014	7.31105e-015	5.87387e-015	4.49484e-017	8.22105e-015	1.02082e-014	1.47668e-014	1.23998e-014	1.22877e-014	1.99748e-014	7.756e-015	1.68154e-014	1.31943e-014	1.62721e-014	1.2721e-014	1.35678e-014
2.61429e-015	6.25578e-015	5.13309e-015	6.75441e-015	6.69348e-015	6.53861e-015	1.76286e-014	2.30555e-014	1.10249e-014	1.68304e-014	7.46517e-015	5.82829e-015	-2.11656e-016	8.34516e-015	1.01196e-014	1.44544e-014	1.22851e-014	1.24386e-014	1.99385e-014	7.59248e-015	1.6766e-014	1.35324e-014	1.65307e-014	1.32391e-014	1.39021e-014
2.50458e-015	6.97284e-015	5.3283e-015	6.745e-015	6.45337e-015	6.39069e-015	1.78685e-014	2.32233e-014	1.12909e-014	1.71728e-014	7.65589e-015	5.83009e-015	-4.0691e-016	8.48665e-015	1.00115e-014	1.41292e-014	1.21871e-014	1.25996e-014	1.98615e-014	7.48032e-015	1.67222e-014	1.38459e-014	1.67521e-014	1.37415e-014	1.42199e-014
2.39579e-015	7.67659e-015	5.5148e-015	6.68714e-015	6.22729e-015	6.23694e-015	1.8101e-014	2.33493e-014	1.16086e-014	1.7481e-014	7.88492e-015	5.87879e-015	-5.39543e-016	8.64167e-015	9.88483e-015	1.37923e-014	1.21048e-014	1.27706e-014	1.97457e-014	7.41841e-015	1.66866e-014	1.4133e-014	1.69363e-014	1.42276e-014	1.45238e-014
2.29029e-015	8.36415e-015	5.69163e-015	6.5839e-015	6.01631e-015	6.07801e-015	1.83262e-014	2.34359e-014	1.19773e-014	1.77551e-014	8.1534e-015	5.97343e-015	-6.08896e-016	8.80545e-015	9.74111e-015	1.34446e-014	1.2037e-014	1.29507e-014	1.95935e-014	7.40499e-015	1.66614e-014	1.43924e-014	1.70837e-014	1.46975e-014	1.48164e-014
2.19005e-015	9.03374e-015	5.85766e-015	6.4387e-015	5.82054e-015	5.91494e-015	1.85438e-014	2.34862e-014	1.23956e-014	1.79958e-014	8.46236e-015	6.11247e-015	-6.15399e-016	8.97295e-015	9.58179e-015	1.30875e-014	1.19823e-014	1.31393e-014	1.94075e-014	7.43782e-015	1.66487e-014	1.46231e-014	1.71949e-014	1.51509e-014	1.51004e-014
2.09751e-015	9.68347e-015	6.01121e-015	6.2548e-015	5.64115e-015	5.7487e-015	1.87537e-014	2.35042e-014	1.28621e-014	1.82031e-014	8.81164e-015	6.29405e-015	-5.60003e-016	9.13997e-015	9.40806e-015	1.27223e-014	1.19391e-014	1.33351e-014	1.91907e-014	7.51487e-015	1.66501e-014	1.4824e-014	1.72709e-014	1.55875e-014	1.53783e-014
2.01401e-015	1.03115e-014	6.15124e-015	6.03513e-015	5.4785e-015	5.58016e-015	1.89548e-014	2.3493e-014	1.33741e-014	1.83783e-014	9.2005e-015	6.51578e-015	-4.44693e-016	9.30191e-015	9.22144e-015	1.23505e-014	1.19063e-014	1.35369e-014	1.8946e-014	7.63344e-015	1.66675e-014	1.49948e-014	1.73132e-014	1.60072e-014	1.56525e-014
1.94091e-015	1.09159e-014	6.27585e-015	5.78383e-015	5.33268e-015	5.41007e-015	1.91462e-014	2.34563e-014	1.39285e-014	1.85221e-014	9.62752e-015	6.77466e-015	-2.71821e-016	9.45398e-015	9.02394e-015	1.19736e-014	1.18828e-014	1.37436e-014	1.86773e-014	7.79045e-015	1.67025e-014	1.51359e-014	1.73231e-014	1.64099e-014	1.59256e-014
1.87968e-015	1.14951e-014	6.38348e-015	5.50431e-015	5.20441e-015	5.23902e-015	1.93262e-014	2.33982e-014	1.45212e-014	1.86358e-014	1.00905e-014	7.06709e-015	-4.44463e-017	9.59116e-015	8.8165e-015	1.15925e-014	1.18674e-014	1.39541e-014	1.83878e-014	7.98323e-015	1.67566e-014	1.52474e-014	1.73025e-014	1.67954e-014	1.62e-014
1.83155e-015	1.20473e-014	6.47269e-015	5.19997e-015	5.09388e-015	5.06736e-015	1.94934e-014	2.3323e-014	1.51478e-014	1.87205e-014	1.05864e-014	7.38939e-015	2.33313e-016	9.70934e-015	8.60067e-015	1.12085e-014	1.18588e-014	1.41667e-014	1.80807e-014	8.20808e-015	1.68307e-014	1.53302e-014	1.72533e-014	1.71638e-014	1.64775e-014
1.79702e-015	1.2571e-014	6.54189e-015	4.87391e-015	5.00101e-015	4.89581e-015	1.96458e-014	2.3235e-014	1.58035e-014	1.87777e-014	1.11118e-014	7.73786e-015	5.57146e-016	9.80417e-015	8.37769e-015	1.0823e-014	1.18556e-014	1.43794e-014	1.77594e-014	8.46164e-015	1.69257e-014	1.53853e-014	1.71777e-014	1.75153e-014	1.67597e-014
1.7767e-015	1.30645e-014	6.58963e-015	4.52989e-015	4.92494e-015	4.72475e-015	1.97803e-014	2.31385e-014	1.64827e-014	1.88094e-014	1.16627e-014	8.10854e-015	9.22164e-016	9.87184e-015	8.14887e-015	1.04367e-014	1.18562e-014	1.45901e-014	1.74278e-014	8.74036e-015	1.70419e-014	1.54138e-014	1.7078e-014	1.78498e-014	1.70482e-014
1.77072e-015	1.3527e-014	6.61401e-015	4.17116e-015	4.8649e-015	4.55427e-015	1.98947e-014	2.30379e-014	1.71801e-014	1.88173e-014	1.22341e-014	8.49679e-015	1.32305e-015	9.90928e-015	7.91527e-015	1.0051e-014	1.18595e-014	1.47971e-014	1.70898e-014	9.04078e-015	1.71789e-014	1.54173e-014	1.69566e-014	1.81671e-014	1.73441e-014
1.77846e-015	1.39573e-014	6.61396e-015	3.80082e-015	4.8198e-015	4.38435e-015	1.99857e-014	2.2937e-014	1.78898e-014	1.88031e-014	1.28206e-014	8.89763e-015	1.75383e-015	9.91336e-015	7.67797e-015	9.66695e-015	1.18648e-014	1.49985e-014	1.67483e-014	9.35955e-015	1.73363e-014	1.53975e-014	1.68158e-014	1.84669e-014	1.76479e-014
1.79943e-015	1.4354e-014	6.58792e-015	3.42189e-015	4.78891e-015	4.21479e-015	2.00508e-014	2.28394e-014	1.86054e-014	1.87687e-014	1.34167e-014	9.30652e-015	2.20854e-015	9.88159e-015	7.43808e-015	9.28477e-015	1.18711e-014	1.51923e-014	1.64062e-014	9.69285e-015	1.75131e-014	1.53568e-014	1.66581e-014	1.87489e-014	1.79601e-014
1.83262e-015	1.47158e-014	6.53494e-015	3.03727e-015	4.77081e-015	4.04582e-015	2.00865e-014	2.27488e-014	1.93207e-014	1.87164e-014	1.40157e-014	9.71848e-015	2.68092e-015	9.81179e-015	7.19623e-015	8.90509e-015	1.18779e-014	1.5377e-014	1.6067e-014	1.00374e-014	1.77082e-014	1.5297e-014	1.64865e-014	1.90135e-014	1.82803e-014
1.87766e-015	1.50418e-014	6.45357e-015	2.64926e-015	4.76387e-015	3.87714e-015	2.009e-014	2.26687e-014	2.00291e-014	1.86481e-014	1.46112e-014	1.0129e-014	3.16407e-015	9.70272e-015	6.95314e-015	8.52861e-015	1.18839e-014	1.555e-014	1.57338e-014	1.03896e-014	1.79204e-014	1.52207e-014	1.63032e-014	1.92604e-014	1.86081e-014
1.93364e-015	1.5332e-014	6.34255e-015	2.2598e-015	4.76626e-015	3.70819e-015	2.00579e-014	2.26018e-014	2.07237e-014	1.85654e-014	1.51962e-014	1.05333e-014	3.65152e-015	9.55242e-015	6.70913e-015	8.15571e-015	1.18885e-014	1.57094e-014	1.5409e-014	1.07463e-014	1.81471e-014	1.513e-014	1.61104e-014	1.94888e-014	1.89425e-014
1.99903e-015	1.55857e-014	6.20088e-015	1.87062e-015	4.77597e-015	3.53849e-015	1.99867e-014	2.2551e-014	2.13981e-014	1.84703e-014	1.5764e-014	1.09263e-014	4.13622e-015	9.3597e-015	6.46439e-015	7.78696e-015	1.18909e-014	1.58533e-014	1.50948e-014	1.11049e-014	1.83857e-014	1.50271e-014	1.59106e-014	1.9699e-014	1.92826e-014
2.07215e-015	1.58017e-014	6.0282e-015	1.48335e-015	4.79096e-015	3.36746e-015	1.98735e-014	2.25184e-014	2.20457e-014	1.83651e-014	1.63076e-014	1.13035e-014	4.61187e-015	9.12504e-015	6.21935e-015	7.42302e-015	1.18904e-014	1.598e-014	1.47932e-014	1.14616e-014	1.86342e-014	1.49149e-014	1.57061e-014	1.98904e-014	1.96271e-014
2.15122e-015	1.598e-014	5.82384e-015	1.09919e-015	4.80892e-015	3.19419e-015	1.97155e-014	2.2506e-014	2.26608e-014	1.82515e-014	1.68204e-014	1.16607e-014	5.07196e-015	8.84827e-015	5.97343e-015	7.06436e-015	1.18865e-014	1.60879e-014	1.45062e-014	1.18142e-014	1.889e-014	1.47962e-014	1.54992e-014	2.00628e-014	1.99736e-014
2.23407e-015	1.61207e-014	5.58725e-015	7.19372e-016	4.82807e-015	3.01801e-015	1.95102e-014	2.2515e-014	2.32371e-014	1.8131e-014	1.72956e-014	1.19938e-014	5.50957e-015	8.53023e-015	5.72673e-015	6.71152e-015	1.18784e-014	1.61753e-014	1.42352e-014	1.21603e-014	1.91495e-014	1.46737e-014	1.52917e-014	2.02159e-014	2.03199e-014
2.31861e-015	1.62237e-014	5.31841e-015	3.44028e-016	4.84619e-015	2.83832e-015	1.92558e-014	2.25457e-014	2.37692e-014	1.8006e-014	1.77267e-014	1.22992e-014	5.91907e-015	8.17221e-015	5.47941e-015	6.36408e-015	1.18662e-014	1.62409e-014	1.39808e-014	1.24978e-014	1.94095e-014	1.455e-014	1.5086e-014	2.03492e-014	2.06637e-014
2.40297e-015	1.62888e-014	5.01745e-015	-2.61416e-017	4.86069e-015	2.65445e-015	1.89501e-014	2.25987e-014	2.42514e-014	1.78779e-014	1.8108e-014	1.25737e-014	6.29515e-015	7.77549e-015	5.23064e-015	6.022e-015	1.18493e-014	1.62834e-014	1.3744e-014	1.28246e-014	1.96665e-014	1.44275e-014	1.48842e-014	2.04624e-014	2.10024e-014
2.48516e-015	1.63165e-014	4.68455e-015	-3.90946e-016	4.86879e-015	2.46514e-015	1.85912e-014	2.26739e-014	2.46785e-014	1.7748e-014	1.84336e-014	1.28146e-014	6.6325e-015	7.34238e-015	4.97964e-015	5.6855e-015	1.18276e-014	1.63021e-014	1.35253e-014	1.31385e-014	1.99161e-014	1.43088e-014	1.46875e-014	2.05551e-014	2.13329e-014
2.56309e-015	1.63073e-014	4.32065e-015	-7.50626e-016	4.86894e-015	2.26974e-015	1.81786e-014	2.2771e-014	2.50468e-014	1.76179e-014	1.86987e-014	1.30197e-014	6.92661e-015	6.87576e-015	4.72621e-015	5.35481e-015	1.18009e-014	1.62959e-014	1.33248e-014	1.34377e-014	2.01553e-014	1.41961e-014	1.44972e-014	2.0627e-014	2.16517e-014
2.63428e-015	1.62617e-014	3.92661e-015	-1.10538e-015	4.85919e-015	2.06767e-015	1.77117e-014	2.28893e-014	2.53522e-014	1.74891e-014	1.88986e-014	1.3187e-014	7.17373e-015	6.37838e-015	4.46976e-015	5.03e-015	1.17687e-014	1.62645e-014	1.31421e-014	1.37209e-014	2.03804e-014	1.40906e-014	1.43147e-014	2.06779e-014	2.19559e-014
2.69708e-015	1.61803e-014	3.50353e-015	-1.45581e-015	4.83735e-015	1.85819e-015	1.71915e-014	2.3027e-014	2.55912e-014	1.73626e-014	1.90297e-014	1.3315e-014	7.371e-015	5.85362e-015	4.20956e-015	4.71109e-015	1.17299e-014	1.62073e-014	1.29765e-014	1.39872e-014	2.05879e-014	1.39943e-014	1.41409e-014	2.07084e-014	2.22421e-014
2.74965e-015	1.60646e-014	3.05283e-015	-1.80231e-015	4.80113e-015	1.64035e-015	1.66189e-014	2.31832e-014	2.57619e-014	1.72397e-014	1.90898e-014	1.34032e-014	7.51628e-015	5.30469e-015	3.94502e-015	4.39775e-015	1.16842e-014	1.61248e-014	1.28271e-014	1.42357e-014	2.0774e-014	1.39092e-014	1.39765e-014	2.07181e-014	2.25068e-014
2.78996e-015	1.59155e-014	2.57586e-015	-2.14544e-015	4.74873e-015	1.41349e-015	1.59952e-014	2.33557e-014	2.58625e-014	1.71215e-014	1.90764e-014	1.34511e-014	7.60768e-015	4.73531e-015	3.67519e-015	4.08977e-015	1.16311e-014	1.60173e-014	1.2693e-014	1.44659e-014	2.09358e-014	1.38361e-014	1.38226e-014	2.07069e-014	2.27473e-014
2.81692e-015	1.57341e-014	2.07453e-015	-2.48561e-015	4.67906e-015	1.17762e-015	1.53229e-014	2.35421e-014	2.5892e-014	1.70088e-014	1.89887e-014	1.34587e-014	7.64447e-015	4.14946e-015	3.39937e-015	3.78714e-015	1.15704e-014	1.58849e-014	1.2573e-014	1.46777e-014	2.10699e-014	1.37763e-014	1.36795e-014	2.0675e-014	2.29608e-014
2.82928e-015	1.55217e-014	1.55151e-015	-2.82357e-015	4.59097e-015	9.32417e-016	1.4605e-014	2.374e-014	2.58503e-014	1.69022e-014	1.88266e-014	1.34272e-014	7.62665e-015	3.55144e-015	3.1167e-015	3.48995e-015	1.15016e-014	1.57282e-014	1.24654e-014	1.48706e-014	2.11743e-014	1.3731e-014	1.35477e-014	2.0623e-014	2.31445e-014
2.82581e-015	1.52798e-014	1.00883e-015	-3.1601e-015	4.48315e-015	6.77535e-016	1.38449e-014	2.39465e-014	2.57379e-014	1.68023e-014	1.85907e-014	1.33576e-014	7.55512e-015	2.94518e-015	2.82681e-015	3.19802e-015	1.14234e-014	1.55482e-014	1.23685e-014	1.50443e-014	2.12462e-014	1.37007e-014	1.34272e-014	2.05519e-014	2.32955e-014
2.80572e-015	1.50105e-014	4.49344e-016	-3.4959e-015	4.35469e-015	4.13118e-016	1.30463e-014	2.41588e-014	2.55556e-014	1.67098e-014	1.82828e-014	1.32514e-014	7.43133e-015	2.33457e-015	2.529e-015	2.91138e-015	1.13354e-014	1.53457e-014	1.22812e-014	1.51992e-014	2.12832e-014	1.36854e-014	1.3318e-014	2.04619e-014	2.34115e-014
2.76811e-015	1.47156e-014	-1.24874e-016	-3.83132e-015	4.20516e-015	1.3924e-016	1.22135e-014	2.4374e-014	2.53057e-014	1.6625e-014	1.79052e-014	1.31108e-014	7.25733e-015	1.72373e-015	2.22268e-015	2.63055e-015	1.1237e-014	1.51224e-014	1.22012e-014	1.53358e-014	2.12832e-014	1.36854e-014	1.322e-014	2.0354e-014	2.34904e-014
2.7133e-015	1.4397e-014	-7.11328e-016	-4.16649e-015	4.0345e-015	-1.43548e-016	1.13517e-014	2.45886e-014	2.49901e-014	1.65481e-014	1.74617e-014	1.29382e-014	7.03609e-015	1.11695e-015	1.90723e-015	2.35581e-015	1.11274e-014	1.48795e-014	1.21271e-014	1.54543e-014	2.12452e-014	1.37005e-014	1.31332e-014	2.02295e-014	2.3531e-014
2.64121e-015	1.40565e-014	-1.3064e-015	-4.50163e-015	3.84282e-015	-4.34927e-016	1.04665e-014	2.48001e-014	2.46119e-014	1.64791e-014	1.69561e-014	1.27363e-014	6.77127e-015	5.18265e-016	1.58235e-015	2.08721e-015	1.10055e-014	1.46182e-014	1.20574e-014	1.55554e-014	2.11685e-014	1.37299e-014	1.30575e-014	2.00896e-014	2.35324e-014
2.55211e-015	1.36966e-014	-1.9072e-015	-4.83712e-015	3.63035e-015	-7.33929e-016	9.56349e-015	2.50051e-014	2.41754e-014	1.64179e-014	1.63933e-014	1.25083e-014	6.46674e-015	-6.86294e-017	1.2482e-015	1.82432e-015	1.08703e-014	1.43408e-014	1.19907e-014	1.56401e-014	2.10527e-014	1.37728e-014	1.29926e-014	1.99358e-014	2.34937e-014
2.44695e-015	1.33195e-014	-2.5109e-015	-5.17283e-015	3.39721e-015	-1.03949e-015	8.64964e-015	2.52011e-014	2.36841e-014	1.63643e-014	1.57789e-014	1.22572e-014	6.12726e-015	-6.40248e-016	9.04738e-016	1.56789e-015	1.07207e-014	1.40491e-014	1.19257e-014	1.57086e-014	2.08978e-014	1.3828e-014	1.2938e-014	1.97699e-014	2.34143e-014
2.32647e-015	1.29274e-014	-3.11454e-015	-5.50808e-015	3.14422e-015	-1.35085e-015	7.73092e-015	2.53852e-014	2.31431e-014	1.63183e-014	1.51192e-014	1.19866e-014	5.75836e-015	-1.19319e-015	5.52119e-016	1.31811e-015	1.0556e-014	1.37447e-014	1.18609e-014	1.5762e-014	2.07046e-014	1.38947e-014	1.28939e-014	1.95935e-014	2.32942e-014
2.19171e-015	1.25224e-014	-3.71526e-015	-5.84281e-015	2.87276e-015	-1.66712e-015	6.81375e-015	2.55549e-014	2.25575e-014	1.62796e-014	1.44208e-014	1.17002e-014	5.36527e-015	-1.72452e-015	1.90573e-016	1.07517e-015	1.03753e-014	1.34299e-014	1.17949e-014	1.58014e-014	2.0474e-014	1.39716e-014	1.28591e-014	1.94081e-014	2.31341e-014
2.04422e-015	1.2107e-014	-4.31017e-015	-6.17666e-015	2.58434e-015	-1.98683e-015	5.90452e-015	2.57077e-014	2.19329e-014	1.62479e-014	1.36907e-014	1.14015e-014	4.9534e-015	-2.23138e-015	-1.79476e-016	8.39533e-016	1.01772e-014	1.31066e-014	1.17262e-014	1.58273e-014	2.02076e-014	1.40572e-014	1.28334e-014	1.92161e-014	2.29349e-014
1.88555e-015	1.16839e-014	-4.89651e-015	-6.50907e-015	2.28018e-015	-2.30821e-015	5.00966e-015	2.58413e-014	2.12749e-014	1.62225e-014	1.29362e-014	1.10943e-014	4.52876e-015	-2.71111e-015	-5.57068e-016	6.11526e-016	9.96084e-015	1.27768e-014	1.16541e-014	1.58407e-014	1.99078e-014	1.415e-014	1.28164e-014	1.90199e-014	2.26983e-014
1.71719e-015	1.1256e-014	-5.47153e-015	-6.83927e-015	1.96296e-015	-2.62959e-015	4.1357e-015	2.59542e-014	2.05894e-014	1.62027e-014	1.21648e-014	1.07823e-014	4.09768e-015	-3.16232e-015	-9.41458e-016	3.91676e-016	9.72579e-015	1.24423e-014	1.15777e-014	1.58418e-014	1.95769e-014	1.42477e-014	1.28078e-014	1.88212e-014	2.2426e-014
1.54125e-015	1.08255e-014	-6.03268e-015	-7.1659e-015	1.63483e-015	-2.94951e-015	3.28876e-015	2.60442e-014	1.98823e-014	1.61875e-014	1.13839e-014	1.0469e-014	3.66618e-015	-3.58317e-015	-1.33197e-015	1.80263e-016	9.47073e-015	1.21051e-014	1.1497e-014	1.58313e-014	1.92178e-014	1.4349e-014	1.28073e-014	1.86225e-014	2.21203e-014
1.35965e-015	1.03946e-014	-6.57778e-015	-7.48793e-015	1.29799e-015	-3.26638e-015	2.47479e-015	2.61101e-014	1.91592e-014	1.61765e-014	1.06012e-014	1.01576e-014	3.24e-015	-3.9726e-015	-1.72789e-015	-2.2266e-017	9.19538e-015	1.17669e-014	1.14111e-014	1.58096e-014	1.88337e-014	1.44522e-014	1.28144e-014	1.84263e-014	2.17839e-014
1.17444e-015	9.9656e-015	-7.10435e-015	-7.80434e-015	9.54321e-016	-3.57843e-015	1.69897e-015	2.6151e-014	1.84265e-014	1.61691e-014	9.82406e-015	9.8509e-015	2.82507e-015	-4.32956e-015	-2.12835e-015	-2.16019e-016	8.89979e-015	1.14299e-014	1.13197e-014	1.57777e-014	1.84287e-014	1.4555e-014	1.28291e-014	1.82348e-014	2.142e-014
9.87686e-016	9.5408e-015	-7.61046e-015	-8.11388e-015	6.06595e-016	-3.88402e-015	9.66343e-016	2.6166e-014	1.76899e-014	1.61641e-014	9.06007e-015	9.55186e-015	2.42682e-015	-4.65328e-015	-2.53197e-015	-4.00574e-016	8.58324e-015	1.1095e-014	1.12233e-014	1.57363e-014	1.80065e-014	1.46556e-014	1.28513e-014	1.80504e-014	2.10315e-014
8.01418e-016	9.12265e-015	-8.09487e-015	-8.41564e-015	2.57618e-016	-4.18126e-015	2.81385e-016	2.61554e-014	1.6955e-014	1.61604e-014	8.31619e-015	9.26293e-015	2.05076e-015	-4.94328e-015	-2.93727e-015	-5.75238e-016	8.24616e-015	1.07635e-014	1.1122e-014	1.56857e-014	1.75712e-014	1.47521e-014	1.2881e-014	1.78749e-014	2.06224e-014
6.17447e-016	8.71333e-015	-8.5563e-015	-8.70827e-015	-9.01706e-017	-4.46861e-015	-3.5197e-016	2.61186e-014	1.62278e-014	1.61573e-014	7.59897e-015	8.98639e-015	1.70085e-015	-5.19976e-015	-3.34268e-015	-7.39575e-016	7.8889e-015	1.04373e-014	1.10162e-014	1.56262e-014	1.7127e-014	1.48431e-014	1.29179e-014	1.77106e-014	2.01966e-014
4.37884e-016	8.3147e-015	-8.99347e-015	-8.99027e-015	-4.34177e-016	-4.74462e-015	-9.30908e-016	2.60561e-014	1.55136e-014	1.6154e-014	6.91435e-015	8.72397e-015	1.3811e-015	-5.42309e-015	-3.74733e-015	-8.93897e-016	7.51209e-015	1.01175e-014	1.09067e-014	1.55578e-014	1.66783e-014	1.49266e-014	1.29622e-014	1.75593e-014	1.97578e-014
2.64559e-016	7.92928e-015	-9.4058e-015	-9.26066e-015	-7.71839e-016	-5.00786e-015	-1.45241e-015	2.59685e-014	1.48175e-014	1.61497e-014	6.26749e-015	8.47738e-015	1.09534e-015	-5.61431e-015	-4.14968e-015	-1.03818e-015	7.11649e-015	9.80473e-015	1.07945e-014	1.54808e-014	1.62299e-014	1.50009e-014	1.30141e-014	1.74228e-014	1.931e-014
9.97746e-017	7.55885e-015	-9.79204e-015	-9.5182e-015	-1.1014e-015	-5.25691e-015	-1.91516e-015	2.58572e-014	1.41439e-014	1.61433e-014	5.66306e-015	8.24753e-015	8.47069e-016	-5.77422e-015	-4.54843e-015	-1.17185e-015	6.703e-015	9.49964e-015	1.06805e-014	1.53956e-014	1.57858e-014	1.50651e-014	1.30738e-014	1.73023e-014	1.88577e-014
-5.50617e-017	7.20506e-015	-1.01519e-014	-9.76231e-015	-1.42026e-015	-5.49049e-015	-2.31832e-015	2.57228e-014	1.34968e-014	1.61337e-014	5.10537e-015	8.0353e-015	6.38968e-016	-5.90443e-015	-4.94219e-015	-1.29513e-015	6.27287e-015	9.20278e-015	1.05655e-014	1.53022e-014	1.53501e-014	1.51178e-014	1.31414e-014	1.71989e-014	1.84047e-014
-1.99195e-016	6.87001e-015	-1.04849e-014	-9.99171e-015	-1.72621e-015	-5.70769e-015	-2.66166e-015	2.55664e-014	1.28798e-014	1.61201e-014	4.59762e-015	7.84072e-015	4.72689e-016	-6.00627e-015	-5.32925e-015	-1.40818e-015	5.82769e-015	8.91396e-015	1.04508e-014	1.52003e-014	1.4927e-014	1.51575e-014	1.32171e-014	1.71141e-014	1.79552e-014
-3.31269e-016	6.55553e-015	-1.07912e-014	-1.02057e-014	-2.01684e-015	-5.9074e-015	-2.94535e-015	2.53896e-014	1.22958e-014	1.61016e-014	4.14224e-015	7.66339e-015	3.49356e-016	-6.08099e-015	-5.70829e-015	-1.51088e-015	5.36922e-015	8.63362e-015	1.0338e-014	1.50898e-014	1.4521e-014	1.51832e-014	1.33015e-014	1.70484e-014	1.75129e-014
-4.50081e-016	6.26297e-015	-1.10715e-014	-1.04035e-014	-2.29035e-015	-6.08908e-015	-3.17022e-015	2.51948e-014	1.17473e-014	1.60775e-014	3.74108e-015	7.50263e-015	2.69027e-016	-6.13044e-015	-6.07793e-015	-1.60327e-015	4.89982e-015	8.36196e-015	1.02283e-014	1.49707e-014	1.4136e-014	1.51941e-014	1.33943e-014	1.70026e-014	1.70812e-014
-5.54757e-016	5.99327e-015	-1.13264e-014	-1.05851e-014	-2.54507e-015	-6.25202e-015	-3.33801e-015	2.49843e-014	1.12368e-014	1.60474e-014	3.39555e-015	7.35766e-015	2.31795e-016	-6.1566e-015	-6.43689e-015	-1.68556e-015	4.422e-015	8.09877e-015	1.0123e-014	1.48427e-014	1.37755e-014	1.51897e-014	1.34961e-014	1.69773e-014	1.66642e-014
-6.44485e-016	5.7475e-015	-1.15567e-014	-1.07503e-014	-2.77965e-015	-6.3956e-015	-3.45138e-015	2.47603e-014	1.07664e-014	1.60105e-014	3.10584e-015	7.22711e-015	2.36834e-016	-6.16137e-015	-6.78413e-015	-1.75803e-015	3.93816e-015	7.84383e-015	1.00234e-014	1.47055e-014	1.34421e-014	1.51695e-014	1.36077e-014	1.69724e-014	1.62648e-014
-7.19267e-016	5.52676e-015	-1.17632e-014	-1.08992e-014	-2.99308e-015	-6.51966e-015	-3.51292e-015	2.45243e-014	1.0337e-014	1.59659e-014	2.87173e-015	7.10955e-015	2.82945e-016	-6.14689e-015	-7.11808e-015	-1.82129e-015	3.45112e-015	7.5969e-015	9.93084e-015	1.45587e-014	1.31384e-014	1.51331e-014	1.3729e-014	1.69878e-014	1.58857e-014
-7.79131e-016	5.3316e-015	-1.19471e-014	-1.10321e-014	-3.18442e-015	-6.62449e-015	-3.52597e-015	2.42786e-014	9.94927e-015	1.5913e-014	2.69224e-015	7.00317e-015	3.68208e-016	-6.11507e-015	-7.43795e-015	-1.87561e-015	2.96385e-015	7.35699e-015	9.84588e-015	1.44022e-014	1.28668e-014	1.50803e-014	1.386e-014	1.70228e-014	1.55296e-014
-8.24251e-016	5.16288e-015	-1.21094e-014	-1.11493e-014	-3.35342e-015	-6.71061e-015	-3.49443e-015	2.40255e-014	9.60406e-015	1.58519e-014	2.56538e-015	6.90597e-015	4.89736e-016	-6.06785e-015	-7.74307e-015	-1.92137e-015	2.47946e-015	7.12324e-015	9.76919e-015	1.42353e-014	1.26288e-014	1.50109e-014	1.40011e-014	1.70767e-014	1.51989e-014
-8.55087e-016	5.02155e-015	-1.2252e-014	-1.12519e-014	-3.4996e-015	-6.77852e-015	-3.42328e-015	2.37675e-014	9.30102e-015	1.5782e-014	2.48888e-015	6.81593e-015	6.44705e-016	-6.00712e-015	-8.03265e-015	-1.95961e-015	2.00141e-015	6.89467e-015	9.70218e-015	1.40577e-014	1.24259e-014	1.4925e-014	1.41524e-014	1.71486e-014	1.48952e-014
-8.72513e-016	4.90766e-015	-1.23757e-014	-1.13408e-014	-3.62341e-015	-6.82879e-015	-3.31702e-015	2.35066e-014	9.03953e-015	1.57033e-014	2.45995e-015	6.73066e-015	8.29595e-016	-5.93474e-015	-8.30599e-015	-1.99114e-015	1.53259e-015	6.67061e-015	9.64565e-015	1.38686e-014	1.2259e-014	1.48229e-014	1.43144e-014	1.7237e-014	1.46197e-014
-8.77619e-016	4.82127e-015	-1.24821e-014	-1.14176e-014	-3.72531e-015	-6.86234e-015	-3.18085e-015	2.32448e-014	8.8187e-015	1.56156e-014	2.47464e-015	6.6477e-015	1.04075e-015	-5.85322e-015	-8.56273e-015	-2.01622e-015	1.07653e-015	6.44985e-015	9.59957e-015	1.3668e-014	1.21284e-014	1.47055e-014	1.44867e-014	1.73404e-014	1.43736e-014
-8.71559e-016	4.76289e-015	-1.25727e-014	-1.14834e-014	-3.80609e-015	-6.88006e-015	-3.01986e-015	2.29841e-014	8.63741e-015	1.5519e-014	2.52937e-015	6.56494e-015	1.27429e-015	-5.76428e-015	-8.80257e-015	-2.03568e-015	6.36715e-016	6.23181e-015	9.56413e-015	1.34556e-014	1.2034e-014	1.4573e-014	1.46693e-014	1.74571e-014	1.41574e-014
-8.55542e-016	4.73232e-015	-1.26494e-014	-1.15399e-014	-3.86639e-015	-6.88366e-015	-2.83894e-015	2.27268e-014	8.49469e-015	1.54135e-014	2.62011e-015	6.47946e-015	1.52571e-015	-5.66981e-015	-9.02611e-015	-2.05057e-015	2.16239e-016	6.0155e-015	9.53963e-015	1.32314e-014	1.19751e-014	1.44256e-014	1.48619e-014	1.75847e-014	1.39713e-014
-8.31196e-016	4.72876e-015	-1.27133e-014	-1.15894e-014	-3.90759e-015	-6.87441e-015	-2.64307e-015	2.24747e-014	8.38934e-015	1.52996e-014	2.74276e-015	6.38911e-015	1.79066e-015	-5.57111e-015	-9.23313e-015	-2.06256e-015	-1.8188e-016	5.80005e-015	9.52639e-015	1.29945e-014	1.19511e-014	1.42642e-014	1.50641e-014	1.77211e-014	1.38151e-014
-7.99617e-016	4.75163e-015	-1.27658e-014	-1.16332e-014	-3.93135e-015	-6.85364e-015	-2.43694e-015	2.22295e-014	8.31921e-015	1.51773e-014	2.89319e-015	6.29183e-015	2.06506e-015	-5.46927e-015	-9.42393e-015	-2.07236e-015	-5.54672e-016	5.58459e-015	9.52443e-015	1.27447e-014	1.19602e-014	1.40896e-014	1.52754e-014	1.78639e-014	1.36876e-014
-7.6243e-016	4.80069e-015	-1.28083e-014	-1.16731e-014	-3.93928e-015	-6.82291e-015	-2.2251e-015	2.19926e-014	8.28275e-015	1.50473e-014	3.06648e-015	6.18584e-015	2.34458e-015	-5.36583e-015	-9.59922e-015	-2.08096e-015	-8.99012e-016	5.36805e-015	9.53302e-015	1.24821e-014	1.20002e-014	1.39027e-014	1.54954e-014	1.80107e-014	1.35876e-014
-7.21359e-016	4.87475e-015	-1.28422e-014	-1.17113e-014	-3.9333e-015	-6.78389e-015	-2.01171e-015	2.1765e-014	8.27815e-015	1.49097e-014	3.25842e-015	6.06944e-015	2.62536e-015	-5.262e-015	-9.75931e-015	-2.08943e-015	-1.21168e-015	5.15004e-015	9.55198e-015	1.22065e-014	1.20688e-014	1.37045e-014	1.57235e-014	1.81595e-014	1.35134e-014
-6.78501e-016	4.97277e-015	-1.28684e-014	-1.17494e-014	-3.91545e-015	-6.73819e-015	-1.80059e-015	2.15479e-014	8.30389e-015	1.47656e-014	3.46532e-015	5.94129e-015	2.90365e-015	-5.15879e-015	-9.90491e-015	-2.09902e-015	-1.49084e-015	4.93027e-015	9.58005e-015	1.1918e-014	1.21633e-014	1.34959e-014	1.59585e-014	1.83074e-014	1.34634e-014
-6.35306e-016	5.09395e-015	-1.2888e-014	-1.17895e-014	-3.88797e-015	-6.68754e-015	-1.59461e-015	2.13421e-014	8.3581e-015	1.46157e-014	3.68329e-015	5.8003e-015	3.17564e-015	-5.05739e-015	-1.00371e-014	-2.11064e-015	-1.7343e-015	4.70818e-015	9.61656e-015	1.1617e-014	1.22806e-014	1.32783e-014	1.61992e-014	1.84519e-014	1.34356e-014
-5.93193e-016	5.23742e-015	-1.29015e-014	-1.18335e-014	-3.85325e-015	-6.63362e-015	-1.39628e-015	2.11479e-014	8.43836e-015	1.44608e-014	3.9084e-015	5.64558e-015	3.43823e-015	-4.95828e-015	-1.01569e-014	-2.12551e-015	-1.94072e-015	4.48347e-015	9.66018e-015	1.13035e-014	1.24171e-014	1.30526e-014	1.64447e-014	1.859e-014	1.34275e-014
-5.53791e-016	5.40165e-015	-1.29096e-014	-1.18832e-014	-3.8138e-015	-6.57816e-015	-1.20794e-015	2.09656e-014	8.54311e-015	1.43017e-014	4.13732e-015	5.47694e-015	3.68845e-015	-4.86203e-015	-1.02653e-014	-2.14443e-015	-2.1092e-015	4.25595e-015	9.70955e-015	1.09776e-014	1.25694e-014	1.28199e-014	1.66942e-014	1.87193e-014	1.34365e-014
-5.18181e-016	5.58535e-015	-1.29128e-014	-1.19406e-014	-3.77154e-015	-6.52294e-015	-1.03207e-015	2.07957e-014	8.67063e-015	1.41393e-014	4.36712e-015	5.29422e-015	3.92417e-015	-4.76941e-015	-1.03633e-014	-2.16856e-015	-2.23854e-015	4.02464e-015	9.76325e-015	1.06396e-014	1.27333e-014	1.25813e-014	1.69461e-014	1.88383e-014	1.346e-014
-4.87391e-016	5.78699e-015	-1.2912e-014	-1.20076e-014	-3.72893e-015	-6.46924e-015	-8.69781e-016	2.06375e-014	8.81973e-015	1.39745e-014	4.59535e-015	5.09743e-015	4.14355e-015	-4.68169e-015	-1.04522e-014	-2.19947e-015	-2.32841e-015	3.7897e-015	9.81996e-015	1.029e-014	1.29054e-014	1.23377e-014	1.71988e-014	1.89445e-014	1.34948e-014
-4.62483e-016	6.00532e-015	-1.29073e-014	-1.20856e-014	-3.6883e-015	-6.41908e-015	-7.21515e-016	2.04903e-014	8.98894e-015	1.38085e-014	4.81961e-015	4.88724e-015	4.34466e-015	-4.59891e-015	-1.05335e-014	-2.23837e-015	-2.37935e-015	3.55127e-015	9.87787e-015	9.92911e-015	1.30818e-014	1.20897e-014	1.74509e-014	1.90359e-014	1.35384e-014
-4.43974e-016	6.23856e-015	-1.2899e-014	-1.21751e-014	-3.65238e-015	-6.37403e-015	-5.87352e-016	2.03541e-014	9.17687e-015	1.36423e-014	5.03808e-015	4.66434e-015	4.52601e-015	-4.52136e-015	-1.06086e-014	-2.28626e-015	-2.39234e-015	3.30936e-015	9.93521e-015	9.55773e-015	1.32586e-014	1.18383e-014	1.77008e-014	1.91106e-014	1.35878e-014
-4.3233e-016	6.48452e-015	-1.28874e-014	-1.22775e-014	-3.62348e-015	-6.33486e-015	-4.66827e-016	2.02274e-014	9.38258e-015	1.34768e-014	5.24978e-015	4.42992e-015	4.68757e-015	-4.44937e-015	-1.06785e-014	-2.34399e-015	-2.36834e-015	3.0642e-015	9.99009e-015	9.17672e-015	1.34318e-014	1.15845e-014	1.7947e-014	1.9167e-014	1.36402e-014
-4.28714e-016	6.74128e-015	-1.28724e-014	-1.23936e-014	-3.60356e-015	-6.30246e-015	-3.59111e-016	2.01092e-014	9.6053e-015	1.33134e-014	5.45427e-015	4.18542e-015	4.82925e-015	-4.38319e-015	-1.07442e-014	-2.41282e-015	-2.30901e-015	2.81646e-015	1.00406e-014	8.78714e-015	1.35974e-014	1.13283e-014	1.81876e-014	1.92032e-014	1.36925e-014
-4.32785e-016	7.0073e-015	-1.2854e-014	-1.25237e-014	-3.59445e-015	-6.2776e-015	-2.62838e-016	1.99986e-014	9.84417e-015	1.31529e-014	5.65131e-015	3.93302e-015	4.95139e-015	-4.32337e-015	-1.08075e-014	-2.49361e-015	-2.2166e-015	2.56659e-015	1.00852e-014	8.38947e-015	1.37518e-014	1.10713e-014	1.84208e-014	1.92179e-014	1.37421e-014
-4.44022e-016	7.28117e-015	-1.28317e-014	-1.26679e-014	-3.59837e-015	-6.2614e-015	-1.7556e-016	1.98948e-014	1.00991e-014	1.29961e-014	5.84135e-015	3.67471e-015	5.05473e-015	-4.26975e-015	-1.08695e-014	-2.587e-015	-2.09391e-015	2.31504e-015	1.01219e-014	7.9857e-015	1.38917e-014	1.0814e-014	1.86449e-014	1.92103e-014	1.37863e-014
-4.62172e-016	7.56044e-015	-1.28055e-014	-1.28266e-014	-3.61652e-015	-6.25435e-015	-9.55203e-017	1.97967e-014	1.03697e-014	1.28441e-014	6.0248e-015	3.41256e-015	5.14054e-015	-4.22304e-015	-1.09309e-014	-2.69374e-015	-1.94394e-015	2.06247e-015	1.0149e-014	7.57724e-015	1.40145e-014	1.05568e-014	1.88578e-014	1.91802e-014	1.38228e-014
-4.86366e-016	7.84277e-015	-1.27752e-014	-1.29994e-014	-3.65055e-015	-6.25684e-015	-1.96652e-017	1.97027e-014	1.06553e-014	1.26974e-014	6.20265e-015	3.14946e-015	5.21075e-015	-4.18346e-015	-1.09928e-014	-2.81439e-015	-1.77003e-015	1.80965e-015	1.01647e-014	7.16488e-015	1.41171e-014	1.03004e-014	1.90576e-014	1.91267e-014	1.38494e-014
-5.15356e-016	8.1268e-015	-1.27406e-014	-1.31853e-014	-3.70149e-015	-6.26867e-015	5.53288e-017	1.96116e-014	1.0956e-014	1.25567e-014	6.37667e-015	2.88762e-015	5.26773e-015	-4.15156e-015	-1.10563e-014	-2.94932e-015	-1.57561e-015	1.55791e-015	1.0167e-014	6.74987e-015	1.41973e-014	1.00452e-014	1.92426e-014	1.90497e-014	1.3864e-014
-5.48164e-016	8.41087e-015	-1.27015e-014	-1.33832e-014	-3.76998e-015	-6.28979e-015	1.32113e-016	1.95218e-014	1.12717e-014	1.24227e-014	6.54855e-015	2.62965e-015	5.31407e-015	-4.12751e-015	-1.11222e-014	-3.09932e-015	-1.36531e-015	1.3077e-015	1.01542e-014	6.33365e-015	1.42531e-014	9.79205e-015	1.9411e-014	1.89497e-014	1.38655e-014
-5.83821e-016	8.69291e-015	-1.26577e-014	-1.35916e-014	-3.8564e-015	-6.32007e-015	2.13851e-016	1.94316e-014	1.16021e-014	1.22963e-014	6.72034e-015	2.37875e-015	5.3519e-015	-4.11166e-015	-1.11913e-014	-3.26473e-015	-1.14371e-015	1.05974e-015	1.0125e-014	5.91786e-015	1.42828e-014	9.54109e-015	1.95614e-014	1.88264e-014	1.38522e-014
-6.20684e-016	8.97072e-015	-1.26083e-014	-1.38094e-014	-3.96076e-015	-6.35906e-015	3.03583e-016	1.93397e-014	1.19472e-014	1.21778e-014	6.89374e-015	2.13731e-015	5.38445e-015	-4.10456e-015	-1.12638e-014	-3.44582e-015	-9.15172e-016	8.15089e-016	1.00781e-014	5.50367e-015	1.4285e-014	9.29268e-015	1.96919e-014	1.86803e-014	1.38228e-014
-6.56954e-016	9.24223e-015	-1.25539e-014	-1.40352e-014	-4.08312e-015	-6.40617e-015	4.04267e-016	1.92448e-014	1.23065e-014	1.20675e-014	7.07056e-015	1.9076e-015	5.41429e-015	-4.10695e-015	-1.13402e-014	-3.64278e-015	-6.84161e-016	5.7473e-016	1.00122e-014	5.09299e-015	1.42589e-014	9.04683e-015	1.98009e-014	1.85125e-014	1.37766e-014
-6.91187e-016	9.50566e-015	-1.2494e-014	-1.42665e-014	-4.22309e-015	-6.46055e-015	5.19301e-016	1.91457e-014	1.26801e-014	1.19653e-014	7.25277e-015	1.69236e-015	5.44441e-015	-4.11908e-015	-1.14207e-014	-3.85567e-015	-4.55575e-016	3.39438e-016	9.92656e-015	4.68737e-015	1.42039e-014	8.8042e-015	1.98867e-014	1.83242e-014	1.3713e-014
-7.21785e-016	9.75928e-015	-1.24285e-014	-1.45011e-014	-4.37969e-015	-6.52152e-015	6.51834e-016	1.90413e-014	1.30678e-014	1.18712e-014	7.44225e-015	1.49372e-015	5.47765e-015	-4.14107e-015	-1.1506e-014	-4.08419e-015	-2.34863e-016	1.09868e-016	9.82041e-015	4.28841e-015	1.41202e-014	8.5652e-015	1.9948e-014	1.81167e-014	1.36319e-014
-7.47012e-016	1.00015e-014	-1.23579e-014	-1.47364e-014	-4.55209e-015	-6.58851e-015	8.03836e-016	1.89304e-014	1.34688e-014	1.1785e-014	7.64086e-015	1.31364e-015	5.51652e-015	-4.17379e-015	-1.15954e-014	-4.32774e-015	-2.71521e-017	-1.13004e-016	9.69284e-015	3.89803e-015	1.40081e-014	8.32965e-015	1.9984e-014	1.78912e-014	1.35334e-014
-7.65101e-016	1.02311e-014	-1.22825e-014	-1.49699e-014	-4.73902e-015	-6.66033e-015	9.77336e-016	1.8812e-014	1.38821e-014	1.17064e-014	7.84988e-015	1.15384e-015	5.56346e-015	-4.21761e-015	-1.16883e-014	-4.5861e-015	1.63109e-016	-3.28919e-016	9.54353e-015	3.5176e-015	1.38684e-014	8.09802e-015	1.99936e-014	1.76495e-014	1.34179e-014
-7.74266e-016	1.0447e-014	-1.22021e-014	-1.51989e-014	-4.93935e-015	-6.73593e-015	1.17424e-015	1.86854e-014	1.4307e-014	1.16353e-014	8.0706e-015	1.01574e-015	5.62096e-015	-4.27314e-015	-1.17846e-014	-4.8585e-015	3.3113e-016	-5.37683e-016	9.37219e-015	3.14814e-015	1.37022e-014	7.87079e-015	1.99754e-014	1.73927e-014	1.32857e-014
-7.72878e-016	1.06478e-014	-1.21169e-014	-1.54204e-014	-5.15172e-015	-6.81396e-015	1.39546e-015	1.85499e-014	1.47425e-014	1.15709e-014	8.30367e-015	9.00342e-016	5.69136e-015	-4.34117e-015	-1.1884e-014	-5.14427e-015	4.7207e-016	-7.38279e-016	9.17827e-015	2.79166e-015	1.3511e-014	7.64806e-015	1.99288e-014	1.71226e-014	1.31382e-014
-7.59722e-016	1.08325e-014	-1.20276e-014	-1.56324e-014	-5.3739e-015	-6.89294e-015	1.64183e-015	1.8405e-014	1.51874e-014	1.1513e-014	8.54986e-015	8.08231e-016	5.77626e-015	-4.42196e-015	-1.19859e-014	-5.44217e-015	5.82089e-016	-9.30801e-016	8.9621e-015	2.45008e-015	1.32966e-014	7.42968e-015	1.98535e-014	1.68411e-014	1.29767e-014
-7.33637e-016	1.10008e-014	-1.19347e-014	-1.58319e-014	-5.60377e-015	-6.97135e-015	1.91361e-015	1.82498e-014	1.56401e-014	1.14611e-014	8.80931e-015	7.39681e-016	5.87725e-015	-4.51541e-015	-1.20896e-014	-5.75158e-015	6.58034e-016	-1.11501e-015	8.7237e-015	2.12474e-015	1.3061e-014	7.21601e-015	1.97488e-014	1.65498e-014	1.28025e-014
-6.93656e-016	1.11512e-014	-1.18392e-014	-1.60165e-014	-5.83924e-015	-7.04793e-015	2.21019e-015	1.80837e-014	1.60985e-014	1.1414e-014	9.08165e-015	6.94436e-016	5.99493e-015	-4.6222e-015	-1.21941e-014	-6.07137e-015	6.95851e-016	-1.29074e-015	8.46314e-015	1.81709e-015	1.28065e-014	7.00725e-015	1.96149e-014	1.62502e-014	1.26171e-014
-6.39154e-016	1.12831e-014	-1.17416e-014	-1.61833e-014	-6.07808e-015	-7.12176e-015	2.53002e-015	1.7907e-014	1.65609e-014	1.13706e-014	9.3662e-015	6.72117e-016	6.12978e-015	-4.74274e-015	-1.22989e-014	-6.40047e-015	6.92965e-016	-1.45787e-015	8.18105e-015	1.52827e-015	1.25353e-014	6.80348e-015	1.94517e-014	1.59443e-014	1.24223e-014
-5.69559e-016	1.1396e-014	-1.16427e-014	-1.63303e-014	-6.3177e-015	-7.19184e-015	2.87134e-015	1.77202e-014	1.70248e-014	1.13298e-014	9.66162e-015	6.7171e-016	6.28146e-015	-4.8772e-015	-1.24029e-014	-6.73724e-015	6.46954e-016	-1.61673e-015	7.87744e-015	1.25911e-015	1.22497e-014	6.60407e-015	1.92595e-014	1.56337e-014	1.22194e-014
-4.84073e-016	1.14897e-014	-1.1544e-014	-1.64553e-014	-6.55574e-015	-7.25693e-015	3.23184e-015	1.75239e-014	1.74874e-014	1.12905e-014	9.96592e-015	6.9223e-016	6.44974e-015	-5.02604e-015	-1.25052e-014	-7.08016e-015	5.55995e-016	-1.76758e-015	7.55302e-015	1.0108e-015	1.19527e-014	6.40898e-015	1.90386e-014	1.53198e-014	1.20102e-014
-3.83362e-016	1.15634e-014	-1.14466e-014	-1.65567e-014	-6.78972e-015	-7.31615e-015	3.60815e-015	1.73181e-014	1.79463e-014	1.12516e-014	1.02771e-014	7.31504e-016	6.63389e-015	-5.18926e-015	-1.26046e-014	-7.42753e-015	4.1881e-016	-1.91085e-015	7.20897e-015	7.84204e-016	1.16472e-014	6.21796e-015	1.87896e-014	1.50041e-014	1.17965e-014
-2.68521e-016	1.16172e-014	-1.13512e-014	-1.66324e-014	-7.01747e-015	-7.36853e-015	3.99686e-015	1.71032e-014	1.83979e-014	1.1212e-014	1.05926e-014	7.87514e-016	6.83246e-015	-5.36667e-015	-1.26996e-014	-7.77787e-015	2.34959e-016	-2.04699e-015	6.84632e-015	5.79787e-016	1.13363e-014	6.03103e-015	1.85133e-014	1.46882e-014	1.158e-014
-1.40091e-016	1.16519e-014	-1.1259e-014	-1.66814e-014	-7.23655e-015	-7.41326e-015	4.39387e-015	1.68801e-014	1.88391e-014	1.11703e-014	1.09092e-014	8.58326e-016	7.04341e-015	-5.55773e-015	-1.27891e-014	-8.1291e-015	4.83503e-018	-2.1767e-015	6.46585e-015	3.9824e-016	1.10224e-014	5.84797e-015	1.82103e-014	1.4373e-014	1.13626e-014
1.13178e-018	1.16677e-014	-1.11711e-014	-1.67028e-014	-7.44462e-015	-7.44959e-015	4.79463e-015	1.66498e-014	1.92666e-014	1.11255e-014	1.12238e-014	9.4145e-016	7.26443e-015	-5.76233e-015	-1.28718e-014	-8.47891e-015	-2.71156e-016	-2.30045e-015	6.06927e-015	2.39273e-016	1.07082e-014	5.66897e-015	1.7882e-014	1.40594e-014	1.11457e-014
1.53546e-016	1.16653e-014	-1.10888e-014	-1.66958e-014	-7.63974e-015	-7.47754e-015	5.19428e-015	1.6413e-014	1.96767e-014	1.10761e-014	1.15325e-014	1.03386e-015	7.49289e-015	-5.98011e-015	-1.2947e-014	-8.82564e-015	-5.92293e-016	-2.41903e-015	5.65755e-015	1.02915e-016	1.03966e-014	5.49408e-015	1.75294e-014	1.3748e-014	1.0931e-014
3.15862e-016	1.16446e-014	-1.1013e-014	-1.66594e-014	-7.82e-015	-7.49666e-015	5.58732e-015	1.6171e-014	2.00659e-014	1.10209e-014	1.18316e-014	1.13224e-015	7.72611e-015	-6.21059e-015	-1.30131e-014	-9.16701e-015	-9.56902e-016	-2.53372e-015	5.2317e-015	-1.15623e-017	1.009e-014	5.32286e-015	1.71539e-014	1.34398e-014	1.07203e-014
4.86207e-016	1.16064e-014	-1.09442e-014	-1.65934e-014	-7.98337e-015	-7.50727e-015	5.96867e-015	1.59248e-014	2.043e-014	1.09597e-014	1.21169e-014	1.23331e-015	7.96094e-015	-6.45328e-015	-1.30688e-014	-9.50095e-015	-1.36244e-015	-2.64522e-015	4.79345e-015	-1.04336e-016	9.79016e-015	5.15543e-015	1.67572e-014	1.3136e-014	1.05147e-014
6.62823e-016	1.15512e-014	-1.08835e-014	-1.64978e-014	-8.12828e-015	-7.50928e-015	6.33358e-015	1.56752e-014	2.07653e-014	1.08912e-014	1.23843e-014	1.33346e-015	8.1943e-015	-6.70757e-015	-1.31136e-014	-9.82539e-015	-1.8065e-015	-2.75376e-015	4.344e-015	-1.75894e-016	9.49915e-015	4.99121e-015	1.63409e-014	1.28367e-014	1.03154e-014
8.42519e-016	1.14799e-014	-1.0832e-014	-1.63736e-014	-8.25385e-015	-7.50323e-015	6.67633e-015	1.54232e-014	2.10679e-014	1.0814e-014	1.26299e-014	1.42953e-015	8.42242e-015	-6.97177e-015	-1.31469e-014	-1.01381e-014	-2.28538e-015	-2.85987e-015	3.88462e-015	-2.27301e-016	9.2198e-015	4.82939e-015	1.59069e-014	1.25419e-014	1.01239e-014
1.02215e-015	1.13934e-014	-1.07908e-014	-1.62216e-014	-8.35935e-015	-7.48926e-015	6.99113e-015	1.51699e-014	2.13343e-014	1.07272e-014	1.28498e-014	1.51807e-015	8.64214e-015	-7.24473e-015	-1.31681e-014	-1.0437e-014	-2.79542e-015	-2.9646e-015	3.41666e-015	-2.59848e-016	8.9537e-015	4.67001e-015	1.54567e-014	1.2251e-014	9.94075e-015
1.19921e-015	1.12926e-014	-1.07607e-014	-1.60425e-014	-8.44326e-015	-7.4682e-015	7.27273e-015	1.49166e-014	2.15618e-014	1.06301e-014	1.30395e-014	1.59613e-015	8.85006e-015	-7.52525e-015	-1.31773e-014	-1.07204e-014	-3.33284e-015	-3.06898e-015	2.9423e-015	-2.74921e-016	8.70186e-015	4.51247e-015	1.49923e-014	1.19641e-014	9.76673e-015
1.37076e-015	1.1179e-014	-1.0742e-014	-1.58385e-014	-8.50493e-015	-7.44043e-015	7.51608e-015	1.46645e-014	2.17467e-014	1.05225e-014	1.31954e-014	1.66083e-015	9.04288e-015	-7.81191e-015	-1.31736e-014	-1.09859e-014	-3.89266e-015	-3.17402e-015	2.4628e-015	-2.7357e-016	8.46505e-015	4.35706e-015	1.45157e-014	1.16813e-014	9.6018e-015
1.53372e-015	1.10542e-014	-1.07349e-014	-1.56108e-014	-8.54467e-015	-7.40721e-015	7.71605e-015	1.44143e-014	2.18854e-014	1.04034e-014	1.3314e-014	1.70946e-015	9.21783e-015	-8.10325e-015	-1.31561e-014	-1.12314e-014	-4.46983e-015	-3.28e-015	1.98074e-015	-2.58361e-016	8.24469e-015	4.20332e-015	1.4029e-014	1.14027e-014	9.44594e-015
1.68488e-015	1.09179e-014	-1.07395e-014	-1.5362e-014	-8.56252e-015	-7.36933e-015	7.86807e-015	1.41673e-014	2.19753e-014	1.02724e-014	1.33927e-014	1.73891e-015	9.37242e-015	-8.39723e-015	-1.31248e-014	-1.14552e-014	-5.0593e-015	-3.38722e-015	1.49724e-015	-2.30896e-016	8.04121e-015	4.05048e-015	1.35345e-014	1.11277e-014	9.29959e-015
1.82064e-015	1.07709e-014	-1.07559e-014	-1.50947e-014	-8.55823e-015	-7.32787e-015	7.96845e-015	1.39248e-014	2.20149e-014	1.01295e-014	1.34287e-014	1.74718e-015	9.50413e-015	-8.69174e-015	-1.30796e-014	-1.1655e-014	-5.65552e-015	-3.49585e-015	1.01413e-015	-1.93278e-016	7.85545e-015	3.89758e-015	1.30343e-014	1.0856e-014	9.1624e-015
1.9377e-015	1.0614e-014	-1.07828e-014	-1.48109e-014	-8.53196e-015	-7.28352e-015	8.01375e-015	1.36878e-014	2.20026e-014	9.9752e-015	1.34205e-014	1.73246e-015	9.61043e-015	-8.98489e-015	-1.30207e-014	-1.18298e-014	-6.25223e-015	-3.6063e-015	5.34318e-016	-1.47713e-016	7.68717e-015	3.7445e-015	1.25304e-014	1.05868e-014	9.03428e-015
2.03373e-015	1.04482e-014	-1.08202e-014	-1.4513e-014	-8.48434e-015	-7.23741e-015	8.00141e-015	1.34573e-014	2.19367e-014	9.80867e-015	1.33664e-014	1.69323e-015	9.68969e-015	-9.27466e-015	-1.29482e-014	-1.19772e-014	-6.84355e-015	-3.7193e-015	6.01254e-017	-9.70275e-017	7.5358e-015	3.59076e-015	1.20246e-014	1.03199e-014	8.91447e-015
2.10497e-015	1.02741e-014	-1.08676e-014	-1.42042e-014	-8.41655e-015	-7.191e-015	7.93027e-015	1.32348e-014	2.18154e-014	9.63061e-015	1.32655e-014	1.62815e-015	9.74109e-015	-9.55864e-015	-1.28624e-014	-1.20955e-014	-7.42396e-015	-3.83497e-015	-4.07483e-016	-4.39159e-017	7.40039e-015	3.43619e-015	1.15196e-014	1.00551e-014	8.80272e-015
2.14883e-015	1.00927e-014	-1.09242e-014	-1.38869e-014	-8.33033e-015	-7.14526e-015	7.79885e-015	1.302e-014	2.1638e-014	9.44094e-015	1.31176e-014	1.53644e-015	9.76389e-015	-9.83466e-015	-1.27642e-014	-1.21843e-014	-7.98765e-015	-3.95321e-015	-8.66766e-016	9.755e-018	7.28038e-015	3.28e-015	1.10174e-014	9.79182e-015	8.69835e-015
2.16365e-015	9.9047e-015	-1.09894e-014	-1.35642e-014	-8.22668e-015	-7.10182e-015	7.60582e-015	1.28136e-014	2.14046e-014	9.24014e-015	1.2923e-014	1.41744e-015	9.75756e-015	-1.01007e-014	-1.26544e-014	-1.22417e-014	-8.52955e-015	-4.07384e-015	-1.31647e-015	6.08555e-017	7.17509e-015	3.12241e-015	1.052e-014	9.52903e-015	8.60058e-015
2.14712e-015	9.71002e-015	-1.10626e-014	-1.32394e-014	-8.10724e-015	-7.06225e-015	7.35152e-015	1.26162e-014	2.11163e-014	9.0288e-015	1.26825e-014	1.27176e-015	9.72261e-015	-1.03545e-014	-1.25338e-014	-1.22664e-014	-9.04474e-015	-4.1967e-015	-1.75471e-015	1.06867e-016	7.0838e-015	2.96262e-015	1.00296e-014	9.26573e-015	8.50864e-015
2.09665e-015	9.50898e-015	-1.11422e-014	-1.2915e-014	-7.97434e-015	-7.02755e-015	7.03753e-015	1.24277e-014	2.07734e-014	8.80757e-015	1.23975e-014	1.09949e-015	9.65963e-015	-1.05937e-014	-1.24026e-014	-1.2258e-014	-9.52787e-015	-4.32105e-015	-2.17891e-015	1.45e-016	7.00504e-015	2.80041e-015	9.54821e-015	9.00256e-015	8.42122e-015
2.0107e-015	9.30211e-015	-1.12271e-014	-1.25943e-014	-7.83002e-015	-6.99895e-015	6.66582e-015	1.22483e-014	2.03765e-014	8.57729e-015	1.20703e-014	9.01389e-016	9.56997e-015	-1.08159e-014	-1.22619e-014	-1.22161e-014	-9.97426e-015	-4.4469e-015	-2.58722e-015	1.72635e-016	6.93729e-015	2.6355e-015	9.07747e-015	8.73914e-015	8.33677e-015
1.88852e-015	9.08916e-015	-1.13157e-014	-1.22804e-014	-7.67663e-015	-6.97812e-015	6.2383e-015	1.2078e-014	1.99269e-014	8.33919e-015	1.17037e-014	6.78711e-016	9.45529e-015	-1.10191e-014	-1.21127e-014	-1.21397e-014	-1.03799e-014	-4.5737e-015	-2.97746e-015	1.86493e-016	6.87839e-015	2.468e-015	8.61899e-015	8.47511e-015	8.25436e-015
1.72857e-015	8.87021e-015	-1.14066e-014	-1.19766e-014	-7.51628e-015	-6.966e-015	5.75849e-015	1.19159e-014	1.94268e-014	8.09386e-015	1.13015e-014	4.33327e-016	9.31798e-015	-1.12021e-014	-1.1956e-014	-1.20284e-014	-1.07413e-014	-4.70053e-015	-3.34823e-015	1.8448e-016	6.82633e-015	2.29743e-015	8.17405e-015	8.21032e-015	8.17356e-015
1.53031e-015	8.6451e-015	-1.14983e-014	-1.16852e-014	-7.35159e-015	-6.96325e-015	5.23067e-015	1.17625e-014	1.88796e-014	7.84218e-015	1.08677e-014	1.67717e-016	9.16127e-015	-1.1362e-014	-1.17927e-014	-1.18828e-014	-1.10558e-014	-4.82715e-015	-3.69772e-015	1.64449e-016	6.77972e-015	2.12337e-015	7.74421e-015	7.94454e-015	8.09327e-015
1.29445e-015	8.41343e-015	-1.15899e-014	-1.14086e-014	-7.18515e-015	-6.97115e-015	4.6599e-015	1.16164e-014	1.8288e-014	7.5854e-015	1.0407e-014	-1.16131e-016	8.98839e-015	-1.14975e-014	-1.16241e-014	-1.17032e-014	-1.13207e-014	-4.95282e-015	-4.02397e-015	1.23579e-016	6.73643e-015	1.94612e-015	7.3307e-015	7.67776e-015	8.01276e-015
1.02106e-015	8.17462e-015	-1.16796e-014	-1.11489e-014	-7.01961e-015	-6.99033e-015	4.05125e-015	1.14772e-014	1.76549e-014	7.32508e-015	9.92396e-015	-4.15295e-016	8.80336e-015	-1.16074e-014	-1.1451e-014	-1.14902e-014	-1.1534e-014	-5.07573e-015	-4.32555e-015	6.0504e-017	6.69467e-015	1.76631e-015	6.93562e-015	7.41008e-015	7.93054e-015
7.1126e-016	7.9277e-015	-1.17656e-014	-1.09081e-014	-6.85701e-015	-7.02092e-015	3.41009e-015	1.13441e-014	1.69841e-014	7.06247e-015	9.42402e-015	-7.26265e-016	8.60992e-015	-1.16899e-014	-1.12746e-014	-1.12445e-014	-1.1694e-014	-5.19457e-015	-4.60104e-015	-2.61033e-017	6.65316e-015	1.58466e-015	6.56003e-015	7.14137e-015	7.84556e-015
3.66093e-016	7.67235e-015	-1.18463e-014	-1.06877e-014	-6.69939e-015	-7.06343e-015	2.74263e-015	1.12165e-014	1.62793e-014	6.79873e-015	8.91244e-015	-1.04535e-015	8.41259e-015	-1.17443e-014	-1.10961e-014	-1.09669e-014	-1.17993e-014	-5.30897e-015	-4.84861e-015	-1.38115e-016	6.60989e-015	1.40069e-015	6.20489e-015	6.87233e-015	7.75746e-015
-1.261e-017	7.40824e-015	-1.19198e-014	-1.0489e-014	-6.54946e-015	-7.11836e-015	2.05636e-015	1.10938e-014	1.55442e-014	6.53451e-015	8.39532e-015	-1.36938e-015	8.21643e-015	-1.17697e-014	-1.09161e-014	-1.0658e-014	-1.18493e-014	-5.41853e-015	-5.06694e-015	-2.7665e-016	6.56274e-015	1.21535e-015	5.8716e-015	6.60391e-015	7.66574e-015
-4.22457e-016	7.13378e-015	-1.19852e-014	-1.03131e-014	-6.40946e-015	-7.18557e-015	1.35759e-015	1.09749e-014	1.47835e-014	6.27135e-015	7.87888e-015	-1.69441e-015	8.02557e-015	-1.1765e-014	-1.07355e-014	-1.03192e-014	-1.18442e-014	-5.52203e-015	-5.25505e-015	-4.42304e-016	6.51068e-015	1.02912e-015	5.56098e-015	6.33649e-015	7.5696e-015
-8.61147e-016	6.84883e-015	-1.20412e-014	-1.0161e-014	-6.28169e-015	-7.26515e-015	6.5406e-016	1.08585e-014	1.40019e-014	6.01017e-015	7.36915e-015	-2.01675e-015	7.84464e-015	-1.17297e-014	-1.05553e-014	-9.95238e-015	-1.17842e-014	-5.61801e-015	-5.41228e-015	-6.34772e-016	6.45242e-015	8.42651e-016	5.27354e-015	6.07053e-015	7.46852e-015
-1.32608e-015	6.55276e-015	-1.20867e-014	-1.00328e-014	-6.16755e-015	-7.35637e-015	-4.64774e-017	1.07439e-014	1.32039e-014	5.75207e-015	6.87231e-015	-2.33281e-015	7.67842e-015	-1.16643e-014	-1.03758e-014	-9.55911e-015	-1.16704e-014	-5.70562e-015	-5.5377e-015	-8.54486e-016	6.38625e-015	6.56805e-016	5.00963e-015	5.80705e-015	7.36241e-015
-1.81455e-015	6.2446e-015	-1.21203e-014	-9.92833e-015	-6.06794e-015	-7.45876e-015	-7.36849e-016	1.06299e-014	1.23951e-014	5.49789e-015	6.39372e-015	-2.63901e-015	7.53165e-015	-1.15682e-014	-1.01976e-014	-9.14166e-015	-1.15052e-014	-5.78375e-015	-5.63094e-015	-1.10141e-015	6.31148e-015	4.72118e-016	4.76968e-015	5.54706e-015	7.25122e-015
-2.32358e-015	5.92373e-015	-1.21405e-014	-9.84652e-015	-5.98443e-015	-7.57179e-015	-1.40988e-015	1.05155e-014	1.15797e-014	5.24851e-015	5.93907e-015	-2.93154e-015	7.40824e-015	-1.14419e-014	-1.00211e-014	-8.70225e-015	-1.12903e-014	-5.85034e-015	-5.69111e-015	-1.37422e-015	6.22803e-015	2.89802e-016	4.55374e-015	5.2912e-015	7.13443e-015
-2.84909e-015	5.5903e-015	-1.21466e-014	-9.78642e-015	-5.91765e-015	-7.69495e-015	-2.05761e-015	1.03997e-014	1.07626e-014	5.00477e-015	5.51324e-015	-3.20676e-015	7.31261e-015	-1.1286e-014	-9.84625e-015	-8.24307e-015	-1.10276e-014	-5.9043e-015	-5.71823e-015	-1.67211e-015	6.13512e-015	1.1098e-016	4.36205e-015	5.04041e-015	7.01204e-015
-3.38728e-015	5.24454e-015	-1.21381e-014	-9.74708e-015	-5.86895e-015	-7.82706e-015	-2.67325e-015	1.02813e-014	9.94854e-015	4.76764e-015	5.12124e-015	-3.46202e-015	7.24881e-015	-1.11009e-014	-9.67319e-015	-7.76639e-015	-1.07209e-014	-5.94535e-015	-5.71201e-015	-1.99435e-015	6.03213e-015	-6.33498e-017	4.19457e-015	4.79607e-015	6.88379e-015
-3.93449e-015	4.88612e-015	-1.21144e-014	-9.7269e-015	-5.83892e-015	-7.96606e-015	-3.2501e-015	1.01592e-014	9.14247e-015	4.53764e-015	4.76722e-015	-3.69442e-015	7.21967e-015	-1.08874e-014	-9.50232e-015	-7.27445e-015	-1.03731e-014	-5.97264e-015	-5.67253e-015	-2.33891e-015	5.91827e-015	-2.31923e-016	4.05114e-015	4.55906e-015	6.74999e-015
-4.48685e-015	4.51502e-015	-1.20749e-014	-9.72385e-015	-5.82755e-015	-8.11048e-015	-3.7816e-015	1.00325e-014	8.34852e-015	4.31543e-015	4.45476e-015	-3.90182e-015	7.22794e-015	-1.06467e-014	-9.33395e-015	-6.7701e-015	-9.98768e-015	-5.98558e-015	-5.60061e-015	-2.70403e-015	5.79377e-015	-3.93184e-016	3.93177e-015	4.3302e-015	6.61106e-015
-5.04045e-015	4.1322e-015	-1.20192e-014	-9.73595e-015	-5.83479e-015	-8.25869e-015	-4.26196e-015	9.90072e-015	7.57063e-015	4.10149e-015	4.18739e-015	-4.0823e-015	7.27567e-015	-1.03801e-014	-9.16729e-015	-6.25559e-015	-9.56886e-015	-5.98303e-015	-5.49681e-015	-3.08686e-015	5.65878e-015	-5.46122e-016	3.83609e-015	4.11122e-015	6.46792e-015
-5.59078e-015	3.73763e-015	-1.19465e-014	-9.76106e-015	-5.85927e-015	-8.40884e-015	-4.68611e-015	9.76327e-015	6.81303e-015	3.89612e-015	3.96775e-015	-4.23356e-015	7.36459e-015	-1.00895e-014	-9.00231e-015	-5.73336e-015	-9.12075e-015	-5.96454e-015	-5.36223e-015	-3.485e-015	5.51378e-015	-6.89526e-016	3.76367e-015	3.90289e-015	6.32098e-015
-6.13451e-015	3.33239e-015	-1.18569e-014	-9.7964e-015	-5.89988e-015	-8.55889e-015	-5.04903e-015	9.61894e-015	6.07877e-015	3.69953e-015	3.79739e-015	-4.35436e-015	7.49448e-015	-9.77645e-015	-8.83878e-015	-5.20677e-015	-8.64764e-015	-5.92955e-015	-5.19765e-015	-3.89498e-015	5.35912e-015	-8.22124e-016	3.71363e-015	3.70587e-015	6.17061e-015
-6.66773e-015	2.9179e-015	-1.17506e-014	-9.83884e-015	-5.95554e-015	-8.70627e-015	-5.34694e-015	9.46744e-015	5.37142e-015	3.51188e-015	3.67744e-015	-4.44377e-015	7.66513e-015	-9.44274e-015	-8.67618e-015	-4.67861e-015	-8.15409e-015	-5.8777e-015	-5.00478e-015	-4.31342e-015	5.19511e-015	-9.42405e-016	3.68576e-015	3.5218e-015	6.01735e-015
-7.18684e-015	2.49532e-015	-1.16272e-014	-9.88586e-015	-6.02502e-015	-8.84878e-015	-5.57669e-015	9.30804e-015	4.69385e-015	3.33313e-015	3.6077e-015	-4.50116e-015	7.87608e-015	-9.0907e-015	-8.51466e-015	-4.15196e-015	-7.64447e-015	-5.80919e-015	-4.78493e-015	-4.73727e-015	5.02231e-015	-1.04919e-015	3.67884e-015	3.35147e-015	5.8619e-015
-7.68865e-015	2.06633e-015	-1.14873e-014	-9.93378e-015	-6.1067e-015	-8.98417e-015	-5.73585e-015	9.14081e-015	4.04812e-015	3.16293e-015	3.58783e-015	-4.52713e-015	8.12605e-015	-8.72277e-015	-8.35356e-015	-3.629e-015	-7.12273e-015	-5.72352e-015	-4.54048e-015	-5.16245e-015	4.84248e-015	-1.14125e-015	3.69192e-015	3.19602e-015	5.70466e-015
-8.16985e-015	1.63279e-015	-1.13315e-014	-9.98027e-015	-6.19895e-015	-9.11018e-015	-5.82285e-015	8.96596e-015	3.43653e-015	3.00117e-015	3.61652e-015	-4.52255e-015	8.41234e-015	-8.34156e-015	-8.19201e-015	-3.11302e-015	-6.59342e-015	-5.62045e-015	-4.27264e-015	-5.58522e-015	4.65634e-015	-1.21766e-015	3.72412e-015	3.05566e-015	5.54645e-015
-8.62801e-015	1.19649e-015	-1.11608e-014	-1.00221e-014	-6.29946e-015	-9.22478e-015	-5.83724e-015	8.78292e-015	2.86092e-015	2.84762e-015	3.69148e-015	-4.48865e-015	8.73195e-015	-7.94944e-015	-8.02979e-015	-2.60624e-015	-6.06062e-015	-5.50108e-015	-3.98424e-015	-6.00216e-015	4.46444e-015	-1.27742e-015	3.77431e-015	2.9306e-015	5.38771e-015
-9.06097e-015	7.60298e-016	-1.09757e-014	-1.00562e-014	-6.40598e-015	-9.32581e-015	-5.77921e-015	8.59179e-015	2.32207e-015	2.70227e-015	3.81027e-015	-4.42743e-015	9.08141e-015	-7.54885e-015	-7.86615e-015	-2.11168e-015	-5.52836e-015	-5.36575e-015	-3.67732e-015	-6.40978e-015	4.26768e-015	-1.31971e-015	3.84163e-015	2.82132e-015	5.22893e-015
-9.46692e-015	3.27148e-016	-1.07768e-014	-1.00795e-014	-6.51593e-015	-9.41061e-015	-5.64933e-015	8.39284e-015	1.82126e-015	2.56421e-015	3.96984e-015	-4.34028e-015	9.45657e-015	-7.14254e-015	-7.70066e-015	-1.63226e-015	-5.00075e-015	-5.21426e-015	-3.35489e-015	-6.80453e-015	4.0674e-015	-1.34403e-015	3.92486e-015	2.72946e-015	5.0703e-015
-9.84297e-015	-1.00237e-016	-1.0565e-014	-1.0089e-014	-6.62697e-015	-9.47706e-015	-5.44831e-015	8.18609e-015	1.35909e-015	2.43276e-015	4.16589e-015	-4.22964e-015	9.85256e-015	-6.73329e-015	-7.53278e-015	-1.17033e-015	-4.48089e-015	-5.04763e-015	-3.01951e-015	-7.18163e-015	3.86443e-015	-1.35003e-015	4.02258e-015	2.65507e-015	4.91212e-015
-1.01881e-014	-5.18875e-016	-1.03408e-014	-1.00827e-014	-6.73539e-015	-9.52332e-015	-5.17882e-015	7.97248e-015	9.35575e-016	2.30734e-015	4.39379e-015	-4.09771e-015	1.02637e-014	-6.32424e-015	-7.36202e-015	-7.27063e-016	-3.97226e-015	-4.86672e-015	-2.67413e-015	-7.53763e-015	3.65898e-015	-1.33727e-015	4.13412e-015	2.59751e-015	4.75446e-015
-1.05016e-014	-9.25453e-016	-1.01052e-014	-1.00577e-014	-6.83839e-015	-9.54714e-015	-4.84377e-015	7.75213e-015	5.50688e-016	2.18739e-015	4.64873e-015	-3.94808e-015	1.0684e-014	-5.9181e-015	-7.18769e-015	-3.04801e-016	-3.47804e-015	-4.67277e-015	-2.32132e-015	-7.86908e-015	3.45342e-015	-1.30529e-015	4.25776e-015	2.55681e-015	4.59791e-015
-1.07817e-014	-1.31625e-015	-9.85975e-015	-1.00113e-014	-6.93301e-015	-9.54665e-015	-4.44746e-015	7.52551e-015	2.03602e-016	2.07155e-015	4.92502e-015	-3.78433e-015	1.11071e-014	-5.51744e-015	-7.01005e-015	9.42207e-017	-3.00068e-015	-4.46654e-015	-1.96394e-015	-8.17236e-015	3.24837e-015	-1.25442e-015	4.3918e-015	2.53293e-015	4.44244e-015
-1.10282e-014	-1.68838e-015	-9.60529e-015	-9.942e-015	-7.0167e-015	-9.5207e-015	-3.99456e-015	7.29327e-015	-1.06937e-016	1.95929e-015	5.21683e-015	-3.61e-015	1.15261e-014	-5.12509e-015	-6.82961e-015	4.68106e-016	-2.54243e-015	-4.24889e-015	-1.60496e-015	-8.44446e-015	3.04459e-015	-1.18507e-015	4.53463e-015	2.52537e-015	4.28828e-015
-1.12415e-014	-2.0381e-015	-9.34334e-015	-9.84854e-015	-7.08724e-015	-9.46782e-015	-3.49008e-015	7.05613e-015	-3.82245e-016	1.84957e-015	5.51848e-015	-3.429e-015	1.1934e-014	-4.74336e-015	-6.6462e-015	8.15455e-016	-2.1055e-015	-4.02129e-015	-1.24723e-015	-8.68372e-015	2.84282e-015	-1.09761e-015	4.68514e-015	2.53372e-015	4.13518e-015
-1.14225e-014	-2.36142e-015	-9.07473e-015	-9.72987e-015	-7.14199e-015	-9.38719e-015	-2.94022e-015	6.81461e-015	-6.23967e-016	1.74113e-015	5.82368e-015	-3.24578e-015	1.23229e-014	-4.37493e-015	-6.46072e-015	1.13453e-015	-1.69198e-015	-3.78537e-015	-8.9338e-016	-8.88761e-015	2.64341e-015	-9.93109e-016	4.84221e-015	2.55804e-015	3.98277e-015
-1.15721e-014	-2.65469e-015	-8.80103e-015	-9.58487e-015	-7.17852e-015	-9.27852e-015	-2.35101e-015	6.56934e-015	-8.34104e-016	1.63312e-015	6.12535e-015	-3.06494e-015	1.2686e-014	-4.02258e-015	-6.2736e-015	1.42408e-015	-1.30355e-015	-3.54268e-015	-5.46396e-016	-9.05477e-015	2.44658e-015	-8.72369e-016	5.00434e-015	2.59778e-015	3.83036e-015
-1.16903e-014	-2.91497e-015	-8.52275e-015	-9.41323e-015	-7.19478e-015	-9.14132e-015	-1.72904e-015	6.32112e-015	-1.01472e-015	1.52457e-015	6.41719e-015	-2.89068e-015	1.30167e-014	-3.68796e-015	-6.08517e-015	1.68309e-015	-9.40921e-016	-3.29441e-015	-2.09394e-016	-9.18338e-015	2.25293e-015	-7.36542e-016	5.17028e-015	2.65248e-015	3.67725e-015
-1.17786e-014	-3.13938e-015	-8.24069e-015	-9.21482e-015	-7.18842e-015	-8.97481e-015	-1.08114e-015	6.07119e-015	-1.16821e-015	1.41397e-015	6.69283e-015	-2.72713e-015	1.33078e-014	-3.37339e-015	-5.89651e-015	1.91076e-015	-6.04483e-016	-3.04204e-015	1.15088e-016	-9.27174e-015	2.06212e-015	-5.86922e-016	5.33925e-015	2.72135e-015	3.52278e-015
-1.18384e-014	-3.32447e-015	-7.9568e-015	-8.98976e-015	-7.15765e-015	-8.77933e-015	-4.14504e-016	5.81992e-015	-1.29748e-015	1.30066e-015	6.94623e-015	-2.57794e-015	1.35525e-014	-3.08086e-015	-5.70845e-015	2.10643e-015	-2.94742e-016	-2.78761e-015	4.24173e-016	-9.31919e-015	1.87391e-015	-4.25305e-016	5.5097e-015	2.80295e-015	3.36678e-015
-1.18713e-014	-3.46709e-015	-7.67153e-015	-8.73925e-015	-7.10111e-015	-8.55505e-015	2.63635e-016	5.5676e-015	-1.40482e-015	1.1837e-015	7.17139e-015	-2.4475e-015	1.3744e-014	-2.81197e-015	-5.52176e-015	2.26897e-015	-1.09377e-017	-2.53283e-015	7.15815e-016	-9.32618e-015	1.68884e-015	-2.53981e-016	5.68018e-015	2.89648e-015	3.20864e-015
-1.18794e-014	-3.56488e-015	-7.38604e-015	-8.46402e-015	-7.0181e-015	-8.30292e-015	9.45811e-016	5.31434e-015	-1.49251e-015	1.06216e-015	7.36267e-015	-2.33935e-015	1.38761e-014	-2.56812e-015	-5.3371e-015	2.3986e-015	2.46743e-016	-2.27974e-015	9.88333e-016	-9.29265e-015	1.50666e-015	-7.47416e-017	5.84957e-015	3.00107e-015	3.04792e-015
-1.18641e-014	-3.61605e-015	-7.10099e-015	-8.1655e-015	-6.90776e-015	-8.02373e-015	1.62428e-015	5.06033e-015	-1.56357e-015	9.35222e-016	7.51488e-015	-2.25678e-015	1.39443e-014	-2.3501e-015	-5.15587e-015	2.49544e-015	4.78991e-016	-2.0301e-015	1.23956e-015	-9.21954e-015	1.32612e-015	1.1008e-016	6.01654e-015	3.11586e-015	2.88365e-015
-1.18277e-014	-3.61918e-015	-6.81693e-015	-7.84589e-015	-6.76969e-015	-7.71868e-015	2.29181e-015	4.80594e-015	-1.62102e-015	8.01813e-016	7.62365e-015	-2.20348e-015	1.39439e-014	-2.15866e-015	-4.97938e-015	2.55999e-015	6.85811e-016	-1.78529e-015	1.46781e-015	-9.10753e-015	1.1466e-015	2.98037e-016	6.17982e-015	3.23944e-015	2.71477e-015
-1.1772e-014	-3.5725e-015	-6.53525e-015	-7.50655e-015	-6.60418e-015	-7.38954e-015	2.94165e-015	4.55107e-015	-1.66736e-015	6.60665e-016	7.68522e-015	-2.18193e-015	1.38702e-014	-1.99479e-015	-4.80918e-015	2.59274e-015	8.68106e-016	-1.54698e-015	1.67219e-015	-8.95851e-015	9.6765e-016	4.87463e-016	6.33882e-015	3.3711e-015	2.54128e-015
-1.17001e-014	-3.47531e-015	-6.25664e-015	-7.15058e-015	-6.41175e-015	-7.03803e-015	3.56721e-015	4.29615e-015	-1.70465e-015	5.11143e-016	7.69648e-015	-2.19544e-015	1.37204e-014	-1.85929e-015	-4.64676e-015	2.59357e-015	1.02696e-015	-1.31726e-015	1.85192e-015	-8.77473e-015	7.88928e-016	6.75703e-016	6.49259e-015	3.50982e-015	2.36271e-015
-1.16144e-014	-3.32792e-015	-5.98145e-015	-6.78067e-015	-6.19281e-015	-6.66649e-015	4.16181e-015	4.04144e-015	-1.73615e-015	3.52439e-016	7.65448e-015	-2.24627e-015	1.34918e-014	-1.75279e-015	-4.49438e-015	2.56418e-015	1.16363e-015	-1.09789e-015	2.0063e-015	-8.55883e-015	6.09475e-016	8.60639e-016	6.64042e-015	3.65489e-015	2.17821e-015
-1.15172e-014	-3.13074e-015	-5.71068e-015	-6.39989e-015	-5.94948e-015	-6.27654e-015	4.7201e-015	3.78638e-015	-1.76479e-015	1.8382e-016	7.55723e-015	-2.33584e-015	1.31826e-014	-1.67438e-015	-4.35333e-015	2.5046e-015	1.27944e-015	-8.90197e-016	2.13408e-015	-8.31398e-015	4.28311e-016	1.0399e-015	6.78152e-015	3.80506e-015	1.98724e-015
-1.1411e-014	-2.8839e-015	-5.44427e-015	-6.01174e-015	-5.68312e-015	-5.87072e-015	5.2364e-015	3.53017e-015	-1.79265e-015	4.51665e-018	7.40365e-015	-2.46548e-015	1.2792e-014	-1.62448e-015	-4.22499e-015	2.41594e-015	1.37615e-015	-6.96671e-016	2.23532e-015	-8.04246e-015	2.44013e-016	1.2108e-015	6.91534e-015	3.95894e-015	1.78949e-015
-1.12974e-014	-2.58903e-015	-5.18297e-015	-5.61887e-015	-5.39641e-015	-5.45228e-015	5.70578e-015	3.27273e-015	-1.82158e-015	-1.86022e-016	7.19319e-015	-2.63613e-015	1.23205e-014	-1.60289e-015	-4.11043e-015	2.30021e-015	1.45461e-015	-5.18182e-016	2.31048e-015	-7.74834e-015	5.55453e-017	1.3711e-015	7.04167e-015	4.11543e-015	1.58429e-015
-1.11787e-014	-2.24776e-015	-4.92658e-015	-5.22522e-015	-5.09109e-015	-5.0242e-015	6.12337e-015	3.01357e-015	-1.85452e-015	-3.87838e-016	6.92632e-015	-2.84814e-015	1.17697e-014	-1.60877e-015	-4.01123e-015	2.15878e-015	1.51668e-015	-3.56342e-016	2.36007e-015	-7.43543e-015	-1.38414e-016	1.51859e-015	7.15952e-015	4.27368e-015	1.37217e-015
-1.10571e-014	-1.8627e-015	-4.67539e-015	-4.83468e-015	-4.77028e-015	-4.58965e-015	6.48463e-015	2.75213e-015	-1.89303e-015	-6.01787e-016	6.6039e-015	-3.10182e-015	1.11416e-014	-1.64071e-015	-3.92874e-015	1.99307e-015	1.56412e-015	-2.12404e-016	2.3845e-015	-7.10779e-015	-3.38768e-016	1.6508e-015	7.26891e-015	4.43316e-015	1.15234e-015
-1.09343e-014	-1.43651e-015	-4.4301e-015	-4.45031e-015	-4.43714e-015	-4.1517e-015	6.78644e-015	2.48817e-015	-1.93844e-015	-8.2814e-016	6.22728e-015	-3.3969e-015	1.04396e-014	-1.69722e-015	-3.86412e-015	1.80451e-015	1.59775e-015	-8.7446e-017	2.38444e-015	-6.76953e-015	-5.46719e-016	1.76535e-015	7.36931e-015	4.59268e-015	9.24633e-016
-1.08117e-014	-9.72707e-016	-4.19151e-015	-4.07582e-015	-4.09433e-015	-3.71478e-015	7.02671e-015	2.2216e-015	-1.99262e-015	-1.06689e-015	5.79853e-015	-3.73277e-015	9.66719e-015	-1.77706e-015	-3.81821e-015	1.5945e-015	1.61922e-015	1.73703e-017	2.36108e-015	-6.42473e-015	-7.63259e-016	1.85974e-015	7.4607e-015	4.75106e-015	6.89688e-016
-1.06908e-014	-4.75378e-016	-3.9597e-015	-3.71505e-015	-3.74526e-015	-3.28173e-015	7.20291e-015	1.95134e-015	-2.05713e-015	-1.31802e-015	5.32065e-015	-4.10789e-015	8.82929e-015	-1.87865e-015	-3.7916e-015	1.36502e-015	1.63004e-015	1.01013e-016	2.3163e-015	-6.07746e-015	-9.89209e-016	1.93199e-015	7.54338e-015	4.90734e-015	4.48412e-016
-1.05727e-014	5.14089e-017	-3.73495e-015	-3.37126e-015	-3.39389e-015	-2.85603e-015	7.31366e-015	1.67622e-015	-2.1332e-015	-1.58127e-015	4.79738e-015	-4.52025e-015	7.93101e-015	-2.0005e-015	-3.78445e-015	1.11857e-015	1.63145e-015	1.62887e-016	2.25154e-015	-5.73198e-015	-1.22579e-015	1.98063e-015	7.61763e-015	5.06058e-015	2.00453e-016
-1.04589e-014	6.03093e-016	-3.51685e-015	-3.04753e-015	-3.04426e-015	-2.44183e-015	7.35832e-015	1.39547e-015	-2.22233e-015	-1.85703e-015	4.23247e-015	-4.96786e-015	6.97855e-015	-2.14111e-015	-3.79803e-015	8.57176e-016	1.625e-015	2.01924e-016	2.16835e-015	-5.39264e-015	-1.47349e-015	2.00455e-015	7.68361e-015	5.2102e-015	-5.38258e-017
-1.0351e-014	1.17461e-015	-3.30551e-015	-2.74648e-015	-2.70042e-015	-2.04198e-015	7.33702e-015	1.10792e-015	-2.32503e-015	-2.14499e-015	3.63023e-015	-5.44823e-015	5.97887e-015	-2.2992e-015	-3.83218e-015	5.82492e-016	1.61171e-015	2.17528e-016	2.06914e-015	-5.06317e-015	-1.73285e-015	2.00239e-015	7.74188e-015	5.35531e-015	-3.13821e-016
-1.02498e-014	1.76018e-015	-3.10121e-015	-2.47138e-015	-2.366e-015	-1.66025e-015	7.25115e-015	8.12643e-016	-2.44225e-015	-2.44515e-015	2.99589e-015	-5.9583e-015	4.93935e-015	-2.47202e-015	-3.88581e-015	2.97024e-016	1.59291e-015	2.10023e-016	1.95601e-015	-4.74686e-015	-2.00449e-015	1.97372e-015	7.79246e-015	5.49473e-015	-5.78646e-016
-1.01554e-014	2.35418e-015	-2.90389e-015	-2.22464e-015	-2.04487e-015	-1.29962e-015	7.10215e-015	5.08379e-016	-2.57398e-015	-2.75681e-015	2.33506e-015	-6.49542e-015	3.86812e-015	-2.65729e-015	-3.95868e-015	3.30756e-018	1.5701e-015	1.79665e-016	1.83092e-015	-4.44715e-015	-2.2889e-015	1.91798e-015	7.83652e-015	5.628e-015	-8.47859e-016
-1.00684e-014	2.9517e-015	-2.71419e-015	-2.00794e-015	-1.74119e-015	-9.62858e-016	6.8916e-015	1.95053e-016	-2.72062e-015	-3.07978e-015	1.65275e-015	-7.05675e-015	2.77334e-015	-2.8525e-015	-4.05074e-015	-2.97224e-016	1.54317e-015	1.26068e-016	1.69566e-015	-4.16734e-015	-2.58664e-015	1.83486e-015	7.87498e-015	5.75408e-015	-1.12033e-015
-9.98923e-015	3.5469e-015	-2.53243e-015	-1.82281e-015	-1.45895e-015	-6.52813e-016	6.62186e-015	-1.28645e-016	-2.88289e-015	-3.41338e-015	9.54796e-016	-7.63878e-015	1.66372e-015	-3.05596e-015	-4.16116e-015	-6.027e-016	1.51278e-015	4.92115e-017	1.55213e-015	-3.91125e-015	-2.89723e-015	1.72422e-015	7.90778e-015	5.87247e-015	-1.39428e-015
-9.91846e-015	4.13365e-015	-2.35862e-015	-1.67067e-015	-1.20182e-015	-3.72584e-016	6.29654e-015	-4.63191e-016	-3.0604e-015	-3.75692e-015	2.46778e-016	-8.23786e-015	5.47901e-016	-3.265e-015	-4.28844e-015	-9.10566e-016	1.47935e-015	-5.05064e-017	1.40266e-015	-3.68141e-015	-3.22104e-015	1.58629e-015	7.93578e-015	5.98205e-015	-1.66957e-015
-9.85658e-015	4.70621e-015	-2.19205e-015	-1.55286e-015	-9.72737e-016	-1.24334e-016	5.91932e-015	-8.09361e-016	-3.25354e-015	-4.11015e-015	-4.65231e-016	-8.85017e-015	-5.65613e-016	-3.47807e-015	-4.43178e-015	-1.2186e-015	1.44326e-015	-1.72784e-016	1.24936e-015	-3.47959e-015	-3.55777e-015	1.42217e-015	7.9594e-015	6.08241e-015	-1.94533e-015
-9.80341e-015	5.25871e-015	-2.03322e-015	-1.46942e-015	-7.75336e-016	8.99304e-017	5.49426e-015	-1.16736e-015	-3.46218e-015	-4.47233e-015	-1.17558e-015	-9.47209e-015	-1.66783e-015	-3.69193e-015	-4.59019e-015	-1.5251e-015	1.40574e-015	-3.16781e-016	1.09429e-015	-3.30766e-015	-3.90707e-015	1.23308e-015	7.97954e-015	6.17318e-015	-2.22006e-015
-9.75874e-015	5.78612e-015	-1.8821e-015	-1.41988e-015	-6.12676e-016	2.68446e-016	5.02676e-015	-1.53714e-015	-3.68607e-015	-4.8427e-015	-1.87899e-015	-1.00999e-014	-2.74991e-015	-3.905e-015	-4.76134e-015	-1.8278e-015	1.36699e-015	-4.81951e-016	9.39861e-016	-3.16712e-015	-4.26816e-015	1.01961e-015	7.99704e-015	6.25398e-015	-2.49242e-015
-9.72289e-015	6.28334e-015	-1.73895e-015	-1.40435e-015	-4.86671e-016	4.09235e-016	4.52127e-015	-1.91904e-015	-3.925e-015	-5.22016e-015	-2.56966e-015	-1.07304e-014	-3.80369e-015	-4.11519e-015	-4.94315e-015	-2.12464e-015	1.32695e-015	-6.66719e-016	7.8715e-016	-3.05906e-015	-4.64035e-015	7.8332e-016	8.01305e-015	6.32424e-015	-2.76146e-015
-9.696e-015	6.74577e-015	-1.60311e-015	-1.42181e-015	-3.99218e-016	5.11347e-016	3.98304e-015	-2.31318e-015	-4.17815e-015	-5.60386e-015	-3.24233e-015	-1.13596e-014	-4.82131e-015	-4.32061e-015	-5.13337e-015	-2.4141e-015	1.28587e-015	-8.69721e-016	6.37595e-016	-2.98308e-015	-5.02254e-015	5.26321e-016	8.02776e-015	6.38396e-015	-3.02627e-015
-9.67769e-015	7.16937e-015	-1.47408e-015	-1.47096e-015	-3.52034e-016	5.74415e-016	3.41753e-015	-2.7194e-015	-4.44557e-015	-5.99304e-015	-3.8919e-015	-1.19844e-014	-5.79586e-015	-4.51932e-015	-5.32935e-015	-2.69456e-015	1.24396e-015	-1.08927e-015	4.9276e-016	-2.9396e-015	-5.41431e-015	2.50414e-016	8.04208e-015	6.43232e-015	-3.28586e-015
-9.66782e-015	7.54993e-015	-1.35227e-015	-1.55057e-015	-3.46556e-016	5.99052e-016	2.83054e-015	-3.13793e-015	-4.72671e-015	-6.38616e-015	-4.51407e-015	-1.26011e-014	-6.72014e-015	-4.70923e-015	-5.52868e-015	-2.96417e-015	1.20135e-015	-1.32408e-015	3.54463e-016	-2.92793e-015	-5.81427e-015	-4.15446e-017	8.05691e-015	6.46863e-015	-3.53853e-015
-9.66659e-015	7.88366e-015	-1.23812e-015	-1.65787e-015	-3.83519e-016	5.85176e-016	2.22822e-015	-3.56803e-015	-5.02099e-015	-6.78244e-015	-5.10416e-015	-1.32065e-014	-7.58704e-015	-4.88927e-015	-5.72866e-015	-3.22198e-015	1.15802e-015	-1.57233e-015	2.23196e-016	-2.94604e-015	-6.22129e-015	-3.47013e-016	8.07342e-015	6.49321e-015	-3.78403e-015
-9.67324e-015	8.1668e-015	-1.13099e-015	-1.79e-015	-4.62609e-016	5.33408e-016	1.61656e-015	-4.00847e-015	-5.32797e-015	-7.18085e-015	-5.65863e-015	-1.37981e-014	-8.39015e-015	-5.05741e-015	-5.92666e-015	-3.46638e-015	1.11469e-015	-1.83222e-015	1.00184e-016	-2.99222e-015	-6.63375e-015	-6.63136e-016	8.09192e-015	6.50568e-015	-4.02161e-015
-9.68792e-015	8.3971e-015	-1.03127e-015	-1.94487e-015	-5.83285e-016	4.44737e-016	1.00162e-015	-4.45798e-015	-5.64601e-015	-7.58027e-015	-6.17418e-015	-1.43728e-014	-9.12453e-015	-5.21248e-015	-6.12056e-015	-3.69601e-015	1.07169e-015	-2.10234e-015	-1.39229e-017	-3.06548e-015	-7.05007e-015	-9.86731e-016	8.11283e-015	6.50658e-015	-4.25036e-015
-9.71053e-015	8.57223e-015	-9.39214e-016	-2.11937e-015	-7.44706e-016	3.20277e-016	3.89517e-016	-4.91588e-015	-5.9738e-015	-7.97922e-015	-6.64799e-015	-1.49277e-014	-9.78588e-015	-5.35342e-015	-6.30748e-015	-3.90974e-015	1.02869e-015	-2.38065e-015	-1.18643e-016	-3.16294e-015	-7.46867e-015	-1.31463e-015	8.13696e-015	6.49568e-015	-4.46904e-015
-9.74151e-015	8.69128e-015	-8.54712e-016	-2.31021e-015	-9.44926e-016	1.61807e-016	-2.13438e-016	-5.38037e-015	-6.31077e-015	-8.37682e-015	-7.07772e-015	-1.54604e-014	-1.03707e-014	-5.47908e-015	-6.48525e-015	-4.10668e-015	9.85757e-016	-2.66491e-015	-2.13475e-016	-3.28176e-015	-7.88775e-015	-1.64358e-015	8.1651e-015	6.47331e-015	-4.67774e-015
-9.78109e-015	8.75366e-015	-7.77844e-016	-2.51357e-015	-1.18226e-015	-2.79296e-017	-8.00987e-016	-5.8492e-015	-6.65633e-015	-8.77164e-015	-7.46155e-015	-1.59684e-014	-1.08765e-014	-5.58858e-015	-6.65099e-015	-4.28607e-015	9.4383e-016	-2.9527e-015	-2.98043e-016	-3.41899e-015	-8.30487e-015	-1.97041e-015	8.19732e-015	6.43975e-015	-4.87554e-015
-9.82922e-015	8.7594e-015	-7.08893e-016	-2.72532e-015	-1.45445e-015	-2.46488e-016	-1.36749e-015	-6.32033e-015	-7.00962e-015	-9.16174e-015	-7.79801e-015	-1.64497e-014	-1.13007e-014	-5.68077e-015	-6.80262e-015	-4.44695e-015	9.03296e-016	-3.24147e-015	-3.72174e-016	-3.57091e-015	-8.718e-015	-2.29205e-015	8.23395e-015	6.3953e-015	-5.06223e-015
-9.88531e-015	8.70918e-015	-6.4746e-016	-2.94159e-015	-1.75857e-015	-4.91014e-016	-1.90818e-015	-6.79203e-015	-7.36934e-015	-9.54623e-015	-8.08656e-015	-1.6903e-014	-1.1642e-014	-5.75519e-015	-6.93832e-015	-4.58842e-015	8.64288e-016	-3.52894e-015	-4.36413e-016	-3.73397e-015	-9.12632e-015	-2.60538e-015	8.27506e-015	6.34068e-015	-5.23784e-015
-9.94968e-015	8.60442e-015	-5.93646e-016	-3.15883e-015	-2.09169e-015	-7.58764e-016	-2.4181e-015	-7.2625e-015	-7.73446e-015	-9.92421e-015	-8.32736e-015	-1.73268e-014	-1.19007e-014	-5.81077e-015	-7.05546e-015	-4.71002e-015	8.28008e-016	-3.81287e-015	-4.90751e-016	-3.90416e-015	-9.52767e-015	-2.90672e-015	8.321e-015	6.27658e-015	-5.40216e-015
-1.00224e-014	8.44727e-015	-5.47434e-016	-3.37282e-015	-2.45007e-015	-1.04618e-015	-2.89262e-015	-7.72978e-015	-8.10411e-015	-1.02945e-014	-8.5211e-015	-1.77198e-014	-1.20776e-014	-5.84773e-015	-7.15237e-015	-4.81159e-015	7.95052e-016	-4.09119e-015	-5.35692e-016	-4.07801e-015	-9.92072e-015	-3.19246e-015	8.37245e-015	6.20327e-015	-5.55582e-015
-1.01037e-014	8.23962e-015	-5.09341e-016	-3.58024e-015	-2.83009e-015	-1.34898e-015	-3.32755e-015	-8.19185e-015	-8.47715e-015	-1.06556e-014	-8.66827e-015	-1.80815e-014	-1.21745e-014	-5.86636e-015	-7.22805e-015	-4.8929e-015	7.66029e-016	-4.36164e-015	-5.71623e-016	-4.25128e-015	-1.03041e-014	-3.45982e-015	8.42906e-015	6.12144e-015	-5.6983e-015
-1.01934e-014	7.98432e-015	-4.79676e-016	-3.77729e-015	-3.22733e-015	-1.66416e-015	-3.71955e-015	-8.64671e-015	-8.8525e-015	-1.10065e-014	-8.7705e-015	-1.8412e-014	-1.21938e-014	-5.86727e-015	-7.28115e-015	-4.9538e-015	7.41155e-016	-4.62204e-015	-5.99179e-016	-4.42002e-015	-1.06753e-014	-3.70568e-015	8.49083e-015	6.03253e-015	-5.8299e-015
-1.02911e-014	7.68417e-015	-4.59287e-016	-3.96074e-015	-3.63757e-015	-1.98787e-015	-4.0653e-015	-9.0922e-015	-9.22966e-015	-1.13461e-014	-8.82977e-015	-1.87107e-014	-1.2139e-014	-5.85071e-015	-7.31056e-015	-4.99408e-015	7.21182e-016	-4.87066e-015	-6.18697e-016	-4.58012e-015	-1.10335e-014	-3.92738e-015	8.55755e-015	5.93745e-015	-5.95114e-015
-1.0397e-014	7.3429e-015	-4.48016e-016	-4.12747e-015	-4.05637e-015	-2.31654e-015	-4.36283e-015	-9.52608e-015	-9.60664e-015	-1.16738e-014	-8.84855e-015	-1.89775e-014	-1.20139e-014	-5.81749e-015	-7.31611e-015	-5.01453e-015	7.06999e-016	-5.1051e-015	-6.31008e-016	-4.72718e-015	-1.13769e-014	-4.12249e-015	8.6284e-015	5.8375e-015	-6.06238e-015
-1.05117e-014	6.96459e-015	-4.46146e-016	-4.27494e-015	-4.4798e-015	-2.64675e-015	-4.61e-015	-9.94584e-015	-9.98271e-015	-1.19885e-014	-8.82921e-015	-1.92124e-014	-1.18232e-014	-5.76789e-015	-7.29738e-015	-5.01539e-015	6.99502e-016	-5.32293e-015	-6.37225e-016	-4.85716e-015	-1.17048e-014	-4.28864e-015	8.70314e-015	5.73387e-015	-6.16459e-015
-1.06354e-014	6.55318e-015	-4.53864e-016	-4.40001e-015	-4.9031e-015	-2.97487e-015	-4.80556e-015	-1.03492e-014	-1.03565e-014	-1.22893e-014	-8.77467e-015	-1.9416e-014	-1.15727e-014	-5.70264e-015	-7.25492e-015	-4.99672e-015	6.99634e-016	-5.52216e-015	-6.38321e-016	-4.96655e-015	-1.20161e-014	-4.42359e-015	8.78094e-015	5.62817e-015	-6.25762e-015
-1.07676e-014	6.11356e-015	-4.71661e-016	-4.5011e-015	-5.32095e-015	-3.29748e-015	-4.94817e-015	-1.07344e-014	-1.07268e-014	-1.25746e-014	-8.68889e-015	-1.95884e-014	-1.12678e-014	-5.62258e-015	-7.18906e-015	-4.95909e-015	7.0767e-016	-5.70147e-015	-6.35139e-016	-5.05214e-015	-1.23095e-014	-4.52505e-015	8.86151e-015	5.5214e-015	-6.34228e-015
-1.09074e-014	5.65043e-015	-5.00245e-016	-4.57622e-015	-5.72818e-015	-3.61082e-015	-5.03791e-015	-1.10993e-014	-1.10927e-014	-1.28438e-014	-8.57551e-015	-1.97305e-014	-1.09153e-014	-5.52898e-015	-7.10021e-015	-4.90252e-015	7.24781e-016	-5.85951e-015	-6.28106e-016	-5.11125e-015	-1.25842e-014	-4.59175e-015	8.94431e-015	5.41505e-015	-6.41973e-015
-1.10541e-014	5.16864e-015	-5.40032e-016	-4.62391e-015	-6.11996e-015	-3.91117e-015	-5.07514e-015	-1.14422e-014	-1.1453e-014	-1.30963e-014	-8.43812e-015	-1.98432e-014	-1.05219e-014	-5.42231e-015	-6.98925e-015	-4.82781e-015	7.51677e-016	-5.9945e-015	-6.17911e-016	-5.14058e-015	-1.28386e-014	-4.62209e-015	9.02869e-015	5.31106e-015	-6.49024e-015
-1.12076e-014	4.67257e-015	-5.9158e-016	-4.64396e-015	-6.49235e-015	-4.19545e-015	-5.06113e-015	-1.17614e-014	-1.18061e-014	-1.33315e-014	-8.28075e-015	-1.99269e-014	-1.00949e-014	-5.30418e-015	-6.85667e-015	-4.73527e-015	7.89526e-016	-6.10484e-015	-6.04738e-016	-5.13796e-015	-1.30726e-014	-4.61515e-015	9.11384e-015	5.21065e-015	-6.55443e-015
-1.13669e-014	4.16758e-015	-6.54681e-016	-4.63575e-015	-6.84102e-015	-4.46078e-015	-4.99692e-015	-1.20559e-014	-1.21511e-014	-1.35486e-014	-8.10692e-015	-1.99828e-014	-9.64152e-015	-5.17599e-015	-6.70415e-015	-4.62527e-015	8.39173e-016	-6.18934e-015	-5.89173e-016	-5.10084e-015	-1.32849e-014	-4.57068e-015	9.19961e-015	5.11522e-015	-6.61305e-015
-1.15317e-014	3.65869e-015	-7.29878e-016	-4.59843e-015	-7.16241e-015	-4.70445e-015	-4.88365e-015	-1.23242e-014	-1.24861e-014	-1.37469e-014	-7.92054e-015	-2.00122e-014	-9.16861e-015	-5.03872e-015	-6.53355e-015	-4.49907e-015	9.0152e-016	-6.24721e-015	-5.71285e-016	-5.02729e-015	-1.34747e-014	-4.48847e-015	9.28518e-015	5.02722e-015	-6.66639e-015
-1.17004e-014	3.1499e-015	-8.18154e-016	-4.53292e-015	-7.45354e-015	-4.92377e-015	-4.72421e-015	-1.2565e-014	-1.28096e-014	-1.3926e-014	-7.72593e-015	-2.00162e-014	-8.68336e-015	-4.89314e-015	-6.34654e-015	-4.35712e-015	9.77215e-016	-6.27768e-015	-5.51808e-016	-4.91523e-015	-1.36419e-014	-4.36811e-015	9.36974e-015	4.94843e-015	-6.71481e-015
-1.18717e-014	2.64541e-015	-9.19654e-016	-4.44048e-015	-7.71111e-015	-5.11663e-015	-4.52108e-015	-1.2777e-014	-1.31206e-014	-1.40851e-014	-7.5268e-015	-1.99963e-014	-8.19316e-015	-4.74067e-015	-6.14505e-015	-4.20087e-015	1.06656e-015	-6.27946e-015	-5.30862e-016	-4.76383e-015	-1.37863e-014	-4.21022e-015	9.45247e-015	4.88062e-015	-6.75875e-015
-1.20452e-014	2.14923e-015	-1.03411e-015	-4.32214e-015	-7.93162e-015	-5.28105e-015	-4.27709e-015	-1.29597e-014	-1.34169e-014	-1.42243e-014	-7.32715e-015	-1.99534e-014	-7.70542e-015	-4.58228e-015	-5.93098e-015	-4.03083e-015	1.17007e-015	-6.25237e-015	-5.08149e-016	-4.57272e-015	-1.39073e-014	-4.01543e-015	9.5331e-015	4.82537e-015	-6.79842e-015
-1.22191e-014	1.66533e-015	-1.16093e-015	-4.17953e-015	-8.1126e-015	-5.41608e-015	-3.9965e-015	-1.31133e-014	-1.36965e-014	-1.43434e-014	-7.13041e-015	-1.9889e-014	-7.22802e-015	-4.41939e-015	-5.70686e-015	-3.84808e-015	1.28807e-015	-6.1961e-015	-4.83163e-016	-4.34237e-015	-1.40052e-014	-3.78474e-015	9.6105e-015	4.78384e-015	-6.83353e-015
-1.23918e-014	1.19727e-015	-1.30052e-015	-4.01484e-015	-8.25212e-015	-5.52066e-015	-3.68323e-015	-1.32371e-014	-1.39585e-014	-1.44419e-014	-6.94021e-015	-1.98038e-014	-6.76771e-015	-4.25332e-015	-5.47533e-015	-3.65351e-015	1.42083e-015	-6.11026e-015	-4.56155e-016	-4.07317e-015	-1.40803e-014	-3.51993e-015	9.68401e-015	4.75722e-015	-6.86439e-015
-1.25617e-014	7.48487e-016	-1.45246e-015	-3.83051e-015	-8.34902e-015	-5.59395e-015	-3.34162e-015	-1.33313e-014	-1.42021e-014	-1.45195e-014	-6.75977e-015	-1.96991e-014	-6.33084e-015	-4.08512e-015	-5.23846e-015	-3.44822e-015	1.56842e-015	-5.9951e-015	-4.26771e-016	-3.76509e-015	-1.41324e-014	-3.22249e-015	9.75309e-015	4.74706e-015	-6.8912e-015
-1.27272e-014	3.21517e-016	-1.61636e-015	-3.62886e-015	-8.40294e-015	-5.63634e-015	-2.97588e-015	-1.33962e-014	-1.44258e-014	-1.45765e-014	-6.59197e-015	-1.95768e-014	-5.92282e-015	-3.9161e-015	-4.99849e-015	-3.23318e-015	1.73055e-015	-5.8514e-015	-3.94474e-016	-3.4194e-015	-1.41615e-014	-2.8945e-015	9.81764e-015	4.75478e-015	-6.91351e-015
-1.28866e-014	-8.16857e-017	-1.79271e-015	-3.41296e-015	-8.41304e-015	-5.64775e-015	-2.5905e-015	-1.34327e-014	-1.46285e-014	-1.4613e-014	-6.43971e-015	-1.94379e-014	-5.54987e-015	-3.74678e-015	-4.75703e-015	-3.0091e-015	1.90734e-015	-5.67968e-015	-3.59067e-016	-3.03824e-015	-1.41678e-014	-2.53813e-015	9.87696e-015	4.78094e-015	-6.9317e-015
-1.30384e-014	-4.59829e-016	-1.98045e-015	-3.18641e-015	-8.37981e-015	-5.62924e-015	-2.19074e-015	-1.3442e-014	-1.48091e-014	-1.46296e-014	-6.30535e-015	-1.92838e-014	-5.21718e-015	-3.57844e-015	-4.5162e-015	-2.77727e-015	2.09821e-015	-5.48009e-015	-3.20128e-016	-2.62381e-015	-1.4152e-014	-2.15553e-015	9.93091e-015	4.8263e-015	-6.94538e-015
-1.31809e-014	-8.11304e-016	-2.17879e-015	-2.95263e-015	-8.3039e-015	-5.58183e-015	-1.78108e-015	-1.34245e-014	-1.49667e-014	-1.46265e-014	-6.19119e-015	-1.9116e-014	-4.9293e-015	-3.41162e-015	-4.27816e-015	-2.53944e-015	2.30194e-015	-5.25333e-015	-2.77625e-016	-2.17802e-015	-1.41144e-014	-1.74933e-015	9.9788e-015	4.89195e-015	-6.95419e-015
-1.33125e-014	-1.13563e-015	-2.38724e-015	-2.715e-015	-8.18537e-015	-5.50704e-015	-1.36656e-015	-1.33815e-014	-1.51003e-014	-1.46033e-014	-6.09938e-015	-1.89353e-014	-4.6909e-015	-3.24715e-015	-4.04498e-015	-2.29639e-015	2.51778e-015	-5.00087e-015	-2.31227e-016	-1.70345e-015	-1.40552e-014	-1.32265e-015	1.00203e-014	4.97782e-015	-6.9576e-015
-1.34321e-014	-1.43226e-015	-2.60508e-015	-2.47699e-015	-8.02592e-015	-5.40599e-015	-9.53165e-016	-1.33148e-014	-1.52092e-014	-1.45608e-014	-6.03179e-015	-1.87432e-014	-4.50469e-015	-3.08575e-015	-3.81851e-015	-2.04876e-015	2.74506e-015	-4.72356e-015	-1.8016e-016	-1.20246e-015	-1.39752e-014	-8.78469e-016	1.00551e-014	5.08475e-015	-6.95445e-015
-1.35381e-014	-1.70094e-015	-2.83137e-015	-2.24262e-015	-7.82754e-015	-5.28082e-015	-5.45715e-016	-1.3225e-014	-1.52927e-014	-1.45003e-014	-5.98954e-015	-1.85413e-014	-4.37377e-015	-2.92817e-015	-3.60042e-015	-1.79827e-015	2.98243e-015	-4.42316e-015	-1.24402e-016	-6.77811e-016	-1.38745e-014	-4.19943e-016	1.00832e-014	5.21256e-015	-6.94419e-015
-1.36286e-014	-1.94208e-015	-3.06475e-015	-2.01594e-015	-7.5921e-015	-5.13448e-015	-1.49053e-016	-1.31142e-014	-1.53503e-014	-1.44226e-014	-5.9738e-015	-1.83315e-014	-4.30015e-015	-2.77533e-015	-3.39223e-015	-1.54595e-015	3.22893e-015	-4.10091e-015	-6.43665e-017	-1.33364e-016	-1.37536e-014	4.921e-017	1.01048e-014	5.36055e-015	-6.92667e-015
-1.37025e-014	-2.15729e-015	-3.30391e-015	-1.8002e-015	-7.32285e-015	-4.96985e-015	2.31318e-016	-1.29846e-014	-1.53817e-014	-1.43284e-014	-5.98484e-015	-1.8115e-014	-4.28534e-015	-2.6276e-015	-3.19568e-015	-1.29291e-015	3.483e-015	-3.75815e-015	6.27563e-019	4.2759e-016	-1.36135e-014	5.26033e-016	1.012e-014	5.52855e-015	-6.90135e-015
-1.37585e-014	-2.34659e-015	-3.54763e-015	-1.5988e-015	-7.02295e-015	-4.78908e-015	5.90214e-016	-1.28376e-014	-1.53868e-014	-1.42186e-014	-6.02345e-015	-1.78937e-014	-4.3294e-015	-2.48539e-015	-3.01224e-015	-1.03947e-015	3.74295e-015	-3.39673e-015	7.06855e-017	1.00109e-015	-1.34552e-014	1.00731e-015	1.01291e-014	5.71508e-015	-6.86784e-015
-1.37954e-014	-2.51152e-015	-3.79448e-015	-1.41508e-015	-6.69569e-015	-4.59578e-015	9.2353e-016	-1.26752e-014	-1.53656e-014	-1.4094e-014	-6.08961e-015	-1.76684e-014	-4.43237e-015	-2.34895e-015	-2.84197e-015	-7.87371e-016	4.00704e-015	-3.01782e-015	1.4581e-016	1.58357e-015	-1.32792e-014	1.48931e-015	1.01328e-014	5.91905e-015	-6.82502e-015
-1.38125e-014	-2.65366e-015	-4.04236e-015	-1.25249e-015	-6.3449e-015	-4.39294e-015	1.22702e-015	-1.24995e-014	-1.53181e-014	-1.39553e-014	-6.18323e-015	-1.74408e-014	-4.594e-015	-2.21854e-015	-2.68528e-015	-5.37529e-016	4.27366e-015	-2.62428e-015	2.25377e-016	2.17126e-015	-1.30861e-014	1.96904e-015	1.01307e-014	6.13964e-015	-6.77254e-015
-1.38097e-014	-2.77533e-015	-4.28938e-015	-1.11322e-015	-5.97435e-015	-4.18419e-015	1.49589e-015	-1.23126e-014	-1.52455e-014	-1.38037e-014	-6.3036e-015	-1.72121e-014	-4.81343e-015	-2.09357e-015	-2.54246e-015	-2.90933e-016	4.5402e-015	-2.21788e-015	3.08608e-016	2.7609e-015	-1.28771e-014	2.44324e-015	1.01233e-014	6.37587e-015	-6.7096e-015
-1.37864e-014	-2.87895e-015	-4.53389e-015	-9.9931e-016	-5.58776e-015	-3.97233e-015	1.72651e-015	-1.21166e-014	-1.5148e-014	-1.36405e-014	-6.44978e-015	-1.69832e-014	-5.08858e-015	-1.97471e-015	-2.41338e-015	-4.88573e-017	4.80496e-015	-1.8005e-015	3.95373e-016	3.34826e-015	-1.26536e-014	2.90879e-015	1.01113e-014	6.62632e-015	-6.63569e-015
-1.37423e-014	-2.96644e-015	-4.77401e-015	-9.12888e-016	-5.18944e-015	-3.76089e-015	1.91595e-015	-1.19131e-014	-1.5026e-014	-1.34667e-014	-6.6208e-015	-1.67552e-014	-5.41685e-015	-1.8616e-015	-2.29787e-015	1.88607e-016	5.06618e-015	-1.37426e-015	4.85299e-016	3.93043e-015	-1.24176e-014	3.36274e-015	1.00949e-014	6.88902e-015	-6.55048e-015
-1.36778e-014	-3.04053e-015	-5.0079e-015	-8.56072e-016	-4.78292e-015	-3.55289e-015	2.06095e-015	-1.17039e-014	-1.48807e-014	-1.32832e-014	-6.81575e-015	-1.65297e-014	-5.79527e-015	-1.75435e-015	-2.19532e-015	4.20949e-016	5.32149e-015	-9.41128e-016	5.77685e-016	4.50405e-015	-1.21699e-014	3.80188e-015	1.0075e-014	7.16252e-015	-6.4536e-015
-1.35936e-014	-3.10361e-015	-5.23322e-015	-8.29823e-016	-4.37229e-015	-3.35146e-015	2.15859e-015	-1.14907e-014	-1.47133e-014	-1.30918e-014	-7.03301e-015	-1.6308e-014	-6.22052e-015	-1.65272e-015	-2.10526e-015	6.46615e-016	5.5689e-015	-5.03263e-016	6.70616e-016	5.06593e-015	-1.19114e-014	4.22339e-015	1.00522e-014	7.4444e-015	-6.34497e-015
-1.34905e-014	-3.15823e-015	-5.44781e-015	-8.34476e-016	-3.96174e-015	-3.15924e-015	2.20692e-015	-1.12754e-014	-1.4525e-014	-1.28935e-014	-7.27083e-015	-1.60918e-014	-6.6893e-015	-1.55709e-015	-2.02678e-015	8.64435e-016	5.80701e-015	-6.26368e-017	7.62264e-016	5.61342e-015	-1.16437e-014	4.62537e-015	1.0027e-014	7.73159e-015	-6.22444e-015
-1.3369e-014	-3.20614e-015	-5.64983e-015	-8.70312e-016	-3.55564e-015	-2.97906e-015	2.20432e-015	-1.10598e-014	-1.43172e-014	-1.26894e-014	-7.52743e-015	-1.58825e-014	-7.19758e-015	-1.46723e-015	-1.95881e-015	1.07431e-015	6.03373e-015	3.78346e-016	8.5222e-016	6.14363e-015	-1.13685e-014	5.00569e-015	1.00001e-014	8.02173e-015	-6.09202e-015
-1.32297e-014	-3.24958e-015	-5.83706e-015	-9.37094e-016	-3.15794e-015	-2.81375e-015	2.14918e-015	-1.08451e-014	-1.40919e-014	-1.2481e-014	-7.8009e-015	-1.56813e-014	-7.74083e-015	-1.38233e-015	-1.90054e-015	1.27528e-015	6.24731e-015	8.17365e-016	9.38176e-016	6.65323e-015	-1.10871e-014	5.36235e-015	9.97203e-015	8.31249e-015	-5.9484e-015
-1.30749e-014	-3.29062e-015	-6.00732e-015	-1.03391e-015	-2.77266e-015	-2.66645e-015	2.04043e-015	-1.0633e-014	-1.38515e-014	-1.22704e-014	-8.08928e-015	-1.54895e-014	-8.31392e-015	-1.30233e-015	-1.85081e-015	1.4666e-015	6.44651e-015	1.25232e-015	1.01853e-015	7.14031e-015	-1.08015e-014	5.69341e-015	9.9432e-015	8.60147e-015	-5.79388e-015
-1.29068e-014	-3.33174e-015	-6.15922e-015	-1.15961e-015	-2.4032e-015	-2.53893e-015	1.87766e-015	-1.04247e-014	-1.3598e-014	-1.20583e-014	-8.39028e-015	-1.53081e-014	-8.91159e-015	-1.22682e-015	-1.8079e-015	1.64767e-015	6.63032e-015	1.68126e-015	1.09149e-015	7.60261e-015	-1.05134e-014	5.99784e-015	9.91419e-015	8.88588e-015	-5.62905e-015
-1.27275e-014	-3.37511e-015	-6.29041e-015	-1.31273e-015	-2.05335e-015	-2.43321e-015	1.661e-015	-1.02206e-014	-1.33339e-014	-1.18465e-014	-8.70189e-015	-1.51385e-014	-9.52823e-015	-1.15508e-015	-1.77063e-015	1.8179e-015	6.79691e-015	2.10211e-015	1.15472e-015	8.03837e-015	-1.02238e-014	6.27473e-015	9.88517e-015	9.16329e-015	-5.45464e-015
-1.25392e-014	-3.42123e-015	-6.39911e-015	-1.49179e-015	-1.72595e-015	-2.35059e-015	1.39006e-015	-1.00219e-014	-1.30616e-014	-1.16362e-014	-9.02237e-015	-1.49817e-014	-1.01591e-014	-1.08649e-015	-1.73769e-015	1.97702e-015	6.94477e-015	2.51248e-015	1.20615e-015	8.44629e-015	-9.93453e-015	6.52241e-015	9.85699e-015	9.43127e-015	-5.27214e-015
-1.2345e-014	-3.47205e-015	-6.48402e-015	-1.6944e-015	-1.42374e-015	-2.29248e-015	1.06571e-015	-9.82966e-015	-1.27835e-014	-1.14289e-014	-9.3492e-015	-1.48386e-014	-1.07991e-014	-1.02102e-015	-1.70769e-015	2.12492e-015	7.07355e-015	2.91108e-015	1.2437e-015	8.82534e-015	-9.64755e-015	6.74075e-015	9.82995e-015	9.68723e-015	-5.08342e-015
-1.21473e-014	-3.52945e-015	-6.54324e-015	-1.91756e-015	-1.14945e-015	-2.25886e-015	6.89078e-016	-9.64423e-015	-1.25019e-014	-1.12259e-014	-9.68009e-015	-1.47105e-014	-1.14428e-014	-9.58495e-016	-1.67959e-015	2.26117e-015	7.18234e-015	3.29597e-015	1.26531e-015	9.17465e-015	-9.36479e-015	6.92886e-015	9.80454e-015	9.92854e-015	-4.88866e-015
-1.19487e-014	-3.59347e-015	-6.57514e-015	-2.15885e-015	-9.04911e-016	-2.25088e-015	2.61301e-016	-9.46648e-015	-1.22201e-014	-1.10283e-014	-1.00128e-014	-1.45981e-014	-1.20849e-014	-8.98594e-016	-1.65197e-015	2.3853e-015	7.27071e-015	3.66527e-015	1.26925e-015	9.49365e-015	-9.08807e-015	7.08691e-015	9.78117e-015	1.0153e-014	-4.68867e-015
-1.17516e-014	-3.66505e-015	-6.57871e-015	-2.41457e-015	-6.91043e-016	-2.2686e-015	-2.15004e-016	-9.29662e-015	-1.19401e-014	-1.08378e-014	-1.03455e-014	-1.45017e-014	-1.27203e-014	-8.40966e-016	-1.62344e-015	2.49727e-015	7.33871e-015	4.0173e-015	1.25399e-015	9.78248e-015	-8.81941e-015	7.21539e-015	9.75987e-015	1.03583e-014	-4.48548e-015
-1.15589e-014	-3.74466e-015	-6.55344e-015	-2.68129e-015	-5.09516e-016	-2.31167e-015	-7.37718e-016	-9.13459e-015	-1.16648e-014	-1.06554e-014	-1.06754e-014	-1.44221e-014	-1.33443e-014	-7.84881e-016	-1.59304e-015	2.5971e-015	7.38652e-015	4.35074e-015	1.2176e-015	1.00413e-014	-8.56022e-015	7.3151e-015	9.74074e-015	1.05427e-014	-4.28096e-015
-1.1374e-014	-3.83257e-015	-6.49879e-015	-2.95495e-015	-3.61424e-016	-2.37932e-015	-1.30383e-015	-8.98081e-015	-1.13967e-014	-1.04821e-014	-1.10005e-014	-1.436e-014	-1.3952e-014	-7.30438e-016	-1.55984e-015	2.68472e-015	7.41417e-015	4.66366e-015	1.15848e-015	1.02706e-014	-8.31219e-015	7.38701e-015	9.72377e-015	1.07037e-014	-4.07665e-015
-1.11996e-014	-3.92909e-015	-6.41438e-015	-3.23172e-015	-2.47135e-016	-2.47024e-015	-1.90997e-015	-8.83555e-015	-1.11379e-014	-1.03192e-014	-1.13182e-014	-1.43152e-014	-1.45392e-014	-6.76611e-016	-1.52291e-015	2.76109e-015	7.42216e-015	4.95522e-015	1.07477e-015	1.0471e-014	-8.07691e-015	7.43164e-015	9.70939e-015	1.08394e-014	-3.87417e-015
-1.10386e-014	-4.03336e-015	-6.30022e-015	-3.50806e-015	-1.66891e-016	-2.58318e-015	-2.55247e-015	-8.6987e-015	-1.08912e-014	-1.01676e-014	-1.16273e-014	-1.4288e-014	-1.51018e-014	-6.2252e-016	-1.48216e-015	2.82594e-015	7.41169e-015	5.22429e-015	9.65187e-016	1.06433e-014	-7.85605e-015	7.44997e-015	9.69738e-015	1.09488e-014	-3.67586e-015
-1.08939e-014	-4.14584e-015	-6.15636e-015	-3.78033e-015	-1.20781e-016	-2.71671e-015	-3.22808e-015	-8.57076e-015	-1.0659e-014	-1.00283e-014	-1.19265e-014	-1.42787e-014	-1.56364e-014	-5.67766e-016	-1.43743e-015	2.87936e-015	7.38364e-015	5.46957e-015	8.29265e-016	1.07887e-014	-7.65086e-015	7.4433e-015	9.68695e-015	1.10309e-014	-3.48342e-015
-1.0768e-014	-4.26618e-015	-5.98333e-015	-4.04413e-015	-1.09632e-016	-2.86905e-015	-3.93259e-015	-8.4513e-015	-1.04434e-014	-9.90183e-015	-1.22139e-014	-1.42868e-014	-1.61399e-014	-5.1297e-016	-1.38803e-015	2.92147e-015	7.33925e-015	5.69094e-015	6.65926e-016	1.09077e-014	-7.46258e-015	7.41336e-015	9.67795e-015	1.10839e-014	-3.29839e-015
-1.06628e-014	-4.39307e-015	-5.78191e-015	-4.29628e-015	-1.32219e-016	-3.03804e-015	-4.66195e-015	-8.34014e-015	-1.02464e-014	-9.78893e-015	-1.24876e-014	-1.43115e-014	-1.66094e-014	-4.56958e-016	-1.33413e-015	2.95229e-015	7.27948e-015	5.88698e-015	4.74493e-016	1.10023e-014	-7.29266e-015	7.36139e-015	9.66971e-015	1.11068e-014	-3.12278e-015
-1.05805e-014	-4.52592e-015	-5.55296e-015	-4.534e-015	-1.87556e-016	-3.22086e-015	-5.41185e-015	-8.23784e-015	-1.00693e-014	-9.69014e-015	-1.27466e-014	-1.43524e-014	-1.70429e-014	-3.99351e-016	-1.27562e-015	2.97278e-015	7.20641e-015	6.05671e-015	2.54898e-016	1.10742e-014	-7.1424e-015	7.28919e-015	9.66128e-015	1.10995e-014	-2.95814e-015
-1.05229e-014	-4.66355e-015	-5.29827e-015	-4.75306e-015	-2.74556e-016	-3.41501e-015	-6.17726e-015	-8.14486e-015	-9.91363e-015	-9.60616e-015	-1.299e-014	-1.44082e-014	-1.74379e-014	-3.39825e-016	-1.21219e-015	2.98411e-015	7.12175e-015	6.19987e-015	7.65294e-018	1.11248e-014	-7.01208e-015	7.19912e-015	9.65177e-015	1.10619e-014	-2.80657e-015
-1.04913e-014	-4.80491e-015	-5.01955e-015	-4.95087e-015	-3.91294e-016	-3.61804e-015	-6.95351e-015	-8.06123e-015	-9.78118e-015	-9.53688e-015	-1.32165e-014	-1.44783e-014	-1.77925e-014	-2.78399e-016	-1.14452e-015	2.98628e-015	7.02711e-015	6.31669e-015	-2.66829e-016	1.11563e-014	-6.90235e-015	7.09307e-015	9.64041e-015	1.09935e-014	-2.66903e-015
-1.04866e-014	-4.94866e-015	-4.7185e-015	-5.12486e-015	-5.35182e-016	-3.82705e-015	-7.73544e-015	-7.98702e-015	-9.67276e-015	-9.48241e-015	-1.34251e-014	-1.45617e-014	-1.81061e-014	-2.14453e-016	-1.07282e-015	2.9805e-015	6.92463e-015	6.40723e-015	-5.67824e-016	1.11701e-014	-6.81396e-015	6.973e-015	9.62595e-015	1.08947e-014	-2.54697e-015
-1.051e-014	-5.0937e-015	-4.39703e-015	-5.27262e-015	-7.04038e-016	-4.03867e-015	-8.51764e-015	-7.92218e-015	-9.58901e-015	-9.44299e-015	-1.36147e-014	-1.46566e-014	-1.83782e-014	-1.47964e-016	-9.9805e-016	2.96792e-015	6.81627e-015	6.47133e-015	-8.94273e-016	1.11683e-014	-6.74683e-015	6.84093e-015	9.60746e-015	1.07662e-014	-2.44143e-015
-1.05615e-014	-5.23881e-015	-4.05718e-015	-5.39163e-015	-8.95203e-016	-4.24988e-015	-9.29497e-015	-7.86619e-015	-9.53102e-015	-9.41797e-015	-1.37846e-014	-1.4761e-014	-1.86081e-014	-7.93256e-017	-9.20656e-016	2.94941e-015	6.70362e-015	6.50853e-015	-1.24404e-015	1.11528e-014	-6.70086e-015	6.6984e-015	9.58357e-015	1.06086e-014	-2.35349e-015
-1.06412e-014	-5.38225e-015	-3.70165e-015	-5.48011e-015	-1.10618e-015	-4.45773e-015	-1.00618e-014	-7.81946e-015	-9.49889e-015	-9.40738e-015	-1.39343e-014	-1.4873e-014	-1.87951e-014	-7.60421e-018	-8.41332e-016	2.92573e-015	6.58827e-015	6.51976e-015	-1.61545e-015	1.11259e-014	-6.67608e-015	6.54738e-015	9.55278e-015	1.04227e-014	-2.28374e-015
-1.07493e-014	-5.52286e-015	-3.33319e-015	-5.53646e-015	-1.33461e-015	-4.65903e-015	-1.08127e-014	-7.78235e-015	-9.49212e-015	-9.41077e-015	-1.40637e-014	-1.49908e-014	-1.89396e-014	6.72311e-017	-7.61045e-016	2.89822e-015	6.47263e-015	6.50606e-015	-2.00634e-015	1.10901e-014	-6.67229e-015	6.38985e-015	9.51421e-015	1.02092e-014	-2.23255e-015
-1.08851e-014	-5.65955e-015	-2.95392e-015	-5.55984e-015	-1.57719e-015	-4.85121e-015	-1.15418e-014	-7.75533e-015	-9.51081e-015	-9.42741e-015	-1.41721e-014	-1.51123e-014	-1.90427e-014	1.45628e-016	-6.80478e-016	2.86762e-015	6.3589e-015	6.46863e-015	-2.41482e-015	1.10463e-014	-6.68906e-015	6.22793e-015	9.46628e-015	9.96961e-015	-2.20058e-015
-1.10474e-014	-5.79184e-015	-2.56624e-015	-5.5493e-015	-1.83085e-015	-5.03105e-015	-1.22437e-014	-7.73838e-015	-9.55354e-015	-9.45628e-015	-1.42594e-014	-1.52353e-014	-1.91051e-014	2.27971e-016	-6.00372e-016	2.8349e-015	6.24898e-015	6.40876e-015	-2.83749e-015	1.09971e-014	-6.72505e-015	6.06276e-015	9.40796e-015	9.70581e-015	-2.18796e-015
-1.12341e-014	-5.91862e-015	-2.17353e-015	-5.50432e-015	-2.09243e-015	-5.19604e-015	-1.2913e-014	-7.73172e-015	-9.6197e-015	-9.49645e-015	-1.4326e-014	-1.53573e-014	-1.91283e-014	3.14342e-016	-5.21629e-016	2.8011e-015	6.14429e-015	6.32701e-015	-3.27083e-015	1.09438e-014	-6.77913e-015	5.89588e-015	9.33737e-015	9.4191e-015	-2.19482e-015
-1.14428e-014	-6.0382e-015	-1.77892e-015	-5.42572e-015	-2.35859e-015	-5.34383e-015	-1.35443e-014	-7.73621e-015	-9.70797e-015	-9.54711e-015	-1.43721e-014	-1.5476e-014	-1.91136e-014	4.04401e-016	-4.45064e-016	2.76686e-015	6.04643e-015	6.22468e-015	-3.7122e-015	1.08881e-014	-6.85054e-015	5.7283e-015	9.25306e-015	9.11069e-015	-2.22163e-015
-1.16713e-014	-6.14997e-015	-1.38551e-015	-5.31465e-015	-2.6265e-015	-5.47209e-015	-1.41334e-014	-7.75187e-015	-9.81712e-015	-9.60691e-015	-1.43982e-014	-1.55893e-014	-1.90632e-014	4.97371e-016	-3.7211e-016	2.73331e-015	5.95633e-015	6.10308e-015	-4.15874e-015	1.08316e-014	-6.93786e-015	5.5608e-015	9.15412e-015	8.78306e-015	-2.26706e-015
-1.1917e-014	-6.25388e-015	-9.96027e-016	-5.17157e-015	-2.89323e-015	-5.57887e-015	-1.46754e-014	-7.77932e-015	-9.9452e-015	-9.67437e-015	-1.44044e-014	-1.56949e-014	-1.89788e-014	5.93522e-016	-3.03508e-016	2.70147e-015	5.87481e-015	5.96389e-015	-4.60646e-015	1.07754e-014	-7.03832e-015	5.39457e-015	9.03889e-015	8.43836e-015	-2.32977e-015
-1.21764e-014	-6.34893e-015	-6.13674e-016	-4.99798e-015	-3.15614e-015	-5.6627e-015	-1.51659e-014	-7.81893e-015	-1.00902e-014	-9.74827e-015	-1.43912e-014	-1.57904e-014	-1.88624e-014	6.92268e-016	-2.40294e-016	2.67282e-015	5.80279e-015	5.80886e-015	-5.05173e-015	1.07211e-014	-7.14956e-015	5.23064e-015	8.90581e-015	8.07867e-015	-2.40954e-015
-1.24471e-014	-6.43449e-015	-2.41627e-016	-4.79548e-015	-3.41195e-015	-5.72219e-015	-1.56007e-014	-7.87108e-015	-1.02505e-014	-9.82706e-015	-1.43597e-014	-1.58742e-014	-1.87171e-014	7.93527e-016	-1.82524e-016	2.64837e-015	5.741e-015	5.63908e-015	-5.49103e-015	1.067e-014	-7.26994e-015	5.06942e-015	8.75395e-015	7.70611e-015	-2.50582e-015
-1.27254e-014	-6.51088e-015	1.1744e-016	-4.56672e-015	-3.65762e-015	-5.75615e-015	-1.59753e-014	-7.93651e-015	-1.04231e-014	-9.90878e-015	-1.43108e-014	-1.59435e-014	-1.85456e-014	8.96827e-016	-1.30636e-016	2.62862e-015	5.68997e-015	5.45662e-015	-5.92074e-015	1.0623e-014	-7.39757e-015	4.9116e-015	8.58232e-015	7.32252e-015	-2.61698e-015
-1.30063e-014	-6.57787e-015	4.60824e-016	-4.3138e-015	-3.89067e-015	-5.76335e-015	-1.62868e-014	-8.01525e-015	-1.0606e-014	-9.99173e-015	-1.42451e-014	-1.59964e-014	-1.83498e-014	1.00075e-015	-8.52474e-017	2.61497e-015	5.64965e-015	5.26332e-015	-6.33688e-015	1.05806e-014	-7.52976e-015	4.75749e-015	8.39024e-015	6.92981e-015	-2.74128e-015
-1.32866e-014	-6.63463e-015	7.85921e-016	-4.03961e-015	-4.10936e-015	-5.74423e-015	-1.65326e-014	-8.10737e-015	-1.07967e-014	-1.0075e-014	-1.41637e-014	-1.60307e-014	-1.81324e-014	1.10601e-015	-4.67721e-017	2.60775e-015	5.62019e-015	5.06161e-015	-6.73634e-015	1.05426e-014	-7.66515e-015	4.60694e-015	8.17643e-015	6.53e-015	-2.87695e-015
-1.35622e-014	-6.68103e-015	1.09107e-015	-3.74744e-015	-4.31058e-015	-5.69864e-015	-1.67099e-014	-8.21233e-015	-1.09923e-014	-1.01567e-014	-1.40679e-014	-1.60447e-014	-1.78955e-014	1.21171e-015	-1.54073e-017	2.60763e-015	5.60119e-015	4.85326e-015	-7.1163e-015	1.05092e-014	-7.80089e-015	4.45974e-015	7.94017e-015	6.12489e-015	-3.02255e-015
-1.38299e-014	-6.71713e-015	1.37416e-015	-3.43994e-015	-4.49194e-015	-5.62668e-015	-1.68171e-014	-8.33037e-015	-1.11901e-014	-1.02346e-014	-1.39589e-014	-1.60371e-014	-1.76425e-014	1.31693e-015	8.90031e-018	2.61576e-015	5.59159e-015	4.64074e-015	-7.47332e-015	1.04805e-014	-7.93444e-015	4.31472e-015	7.681e-015	5.7168e-015	-3.17576e-015
-1.40849e-014	-6.74272e-015	1.63339e-015	-3.12083e-015	-4.65162e-015	-5.52877e-015	-1.68524e-014	-8.46161e-015	-1.13881e-014	-1.03068e-014	-1.3838e-014	-1.60067e-014	-1.73756e-014	1.42096e-015	2.64407e-017	2.63292e-015	5.58974e-015	4.42611e-015	-7.80494e-015	1.04564e-014	-8.06312e-015	4.17157e-015	7.39858e-015	5.30836e-015	-3.33512e-015
-1.43228e-014	-6.75781e-015	1.86658e-015	-2.79356e-015	-4.78828e-015	-5.40606e-015	-1.68148e-014	-8.605e-015	-1.15832e-014	-1.03714e-014	-1.37057e-014	-1.59522e-014	-1.70965e-014	1.52224e-015	3.77858e-017	2.65902e-015	5.59481e-015	4.21195e-015	-8.10818e-015	1.0436e-014	-8.18456e-015	4.03041e-015	7.09247e-015	4.90064e-015	-3.49904e-015
-1.4539e-014	-6.76294e-015	2.0725e-015	-2.46179e-015	-4.90103e-015	-5.26041e-015	-1.6704e-014	-8.76038e-015	-1.17727e-014	-1.04263e-014	-1.35639e-014	-1.58729e-014	-1.68081e-014	1.62012e-015	4.29729e-017	2.69373e-015	5.60512e-015	3.99963e-015	-8.38095e-015	1.04193e-014	-8.29567e-015	3.88985e-015	6.76302e-015	4.4953e-015	-3.66498e-015
-1.47296e-014	-6.75822e-015	2.25018e-015	-2.12894e-015	-4.98802e-015	-5.09317e-015	-1.65203e-014	-8.92704e-015	-1.1954e-014	-1.04698e-014	-1.34137e-014	-1.57688e-014	-1.65118e-014	1.71384e-015	4.24948e-017	2.73732e-015	5.61958e-015	3.7917e-015	-8.62149e-015	1.04056e-014	-8.3945e-015	3.7491e-015	6.41063e-015	4.09363e-015	-3.83066e-015
-1.48914e-014	-6.74377e-015	2.39917e-015	-1.79836e-015	-5.04792e-015	-4.90672e-015	-1.62643e-014	-9.10416e-015	-1.21239e-014	-1.05008e-014	-1.32566e-014	-1.56394e-014	-1.62095e-014	1.80238e-015	3.69969e-017	2.7901e-015	5.63673e-015	3.5899e-015	-8.82839e-015	1.03941e-014	-8.47839e-015	3.60757e-015	6.03582e-015	3.69732e-015	-3.9947e-015
-1.50205e-014	-6.71969e-015	2.51855e-015	-1.47392e-015	-5.08021e-015	-4.7038e-015	-1.59374e-014	-9.29083e-015	-1.22796e-014	-1.05171e-014	-1.30934e-014	-1.54846e-014	-1.59035e-014	1.88453e-015	2.72974e-017	2.85184e-015	5.65449e-015	3.39631e-015	-9.0008e-015	1.03835e-014	-8.54563e-015	3.46422e-015	5.63896e-015	3.30786e-015	-4.15553e-015
-1.51134e-014	-6.68604e-015	2.60822e-015	-1.15939e-015	-5.08409e-015	-4.48669e-015	-1.55423e-014	-9.4852e-015	-1.24196e-014	-1.0517e-014	-1.29251e-014	-1.53045e-014	-1.55954e-014	1.95912e-015	1.41534e-017	2.92238e-015	5.67147e-015	3.21203e-015	-9.13735e-015	1.03727e-014	-8.59521e-015	3.31792e-015	5.22104e-015	2.92616e-015	-4.31121e-015
-1.51678e-014	-6.64262e-015	2.66766e-015	-8.57735e-016	-5.05906e-015	-4.25815e-015	-1.50814e-014	-9.68581e-015	-1.25419e-014	-1.04989e-014	-1.27528e-014	-1.50998e-014	-1.52863e-014	2.02533e-015	-1.81461e-018	3.00217e-015	5.68586e-015	3.03922e-015	-9.23774e-015	1.03606e-014	-8.62564e-015	3.16766e-015	4.78313e-015	2.55354e-015	-4.45947e-015
-1.51808e-014	-6.58992e-015	2.69734e-015	-5.71754e-016	-5.00539e-015	-4.02119e-015	-1.45577e-014	-9.89096e-015	-1.26451e-014	-1.04615e-014	-1.25777e-014	-1.48713e-014	-1.49776e-014	2.08204e-015	-1.95684e-017	3.09082e-015	5.69617e-015	2.88009e-015	-9.30225e-015	1.03457e-014	-8.63515e-015	3.01208e-015	4.32717e-015	2.19129e-015	-4.59833e-015
-1.51498e-014	-6.52811e-015	2.6985e-015	-3.03903e-016	-4.92304e-015	-3.77878e-015	-1.39741e-014	-1.00984e-014	-1.27273e-014	-1.04036e-014	-1.24005e-014	-1.46206e-014	-1.46704e-014	2.12794e-015	-3.82951e-017	3.18814e-015	5.70056e-015	2.73549e-015	-9.33077e-015	1.03268e-014	-8.62252e-015	2.85084e-015	3.85531e-015	1.84004e-015	-4.72588e-015
-1.50731e-014	-6.45696e-015	2.67178e-015	-5.71325e-017	-4.81226e-015	-3.53309e-015	-1.33347e-014	-1.03059e-014	-1.27867e-014	-1.03239e-014	-1.22224e-014	-1.43486e-014	-1.43656e-014	2.16238e-015	-5.62743e-017	3.29261e-015	5.69653e-015	2.60738e-015	-9.32377e-015	1.03021e-014	-8.58733e-015	2.68333e-015	3.36921e-015	1.50065e-015	-4.84133e-015
-1.49484e-014	-6.37617e-015	2.61852e-015	1.66268e-016	-4.67424e-015	-3.28721e-015	-1.26436e-014	-1.05112e-014	-1.28225e-014	-1.02219e-014	-1.2044e-014	-1.4057e-014	-1.40636e-014	2.1849e-015	-7.23846e-017	3.40467e-015	5.68247e-015	2.49737e-015	-9.2814e-015	1.02702e-014	-8.52914e-015	2.50849e-015	2.87109e-015	1.17363e-015	-4.94321e-015
-1.47745e-014	-6.28606e-015	2.54018e-015	3.64983e-016	-4.50967e-015	-3.04489e-015	-1.19063e-014	-1.07111e-014	-1.28338e-014	-1.00964e-014	-1.18659e-014	-1.37475e-014	-1.37646e-014	2.19468e-015	-8.52391e-017	3.52331e-015	5.65738e-015	2.40696e-015	-9.20515e-015	1.02298e-014	-8.4474e-015	2.32589e-015	2.36386e-015	8.59656e-016	-5.03054e-015
-1.45511e-014	-6.18709e-015	2.43852e-015	5.37596e-016	-4.31916e-015	-2.80895e-015	-1.11275e-014	-1.09028e-014	-1.28191e-014	-9.94673e-015	-1.16888e-014	-1.34219e-014	-1.34687e-014	2.1912e-015	-9.40238e-017	3.6483e-015	5.62007e-015	2.3371e-015	-9.09657e-015	1.01801e-014	-8.34232e-015	2.13544e-015	1.84984e-015	5.59028e-016	-5.10257e-015
-1.42775e-014	-6.07896e-015	2.31505e-015	6.82263e-016	-4.10383e-015	-2.58177e-015	-1.03137e-014	-1.10835e-014	-1.27786e-014	-9.77231e-015	-1.15136e-014	-1.30826e-014	-1.31769e-014	2.17375e-015	-9.78792e-017	3.77903e-015	5.56926e-015	2.28812e-015	-8.9579e-015	1.01199e-014	-8.21372e-015	1.93668e-015	1.33195e-015	2.72169e-016	-5.1587e-015
-1.39545e-014	-5.96199e-015	2.17198e-015	7.97847e-016	-3.86621e-015	-2.36583e-015	-9.47035e-015	-1.12496e-014	-1.27124e-014	-9.57312e-015	-1.13404e-014	-1.27318e-014	-1.2889e-014	2.14254e-015	-9.52121e-017	3.91459e-015	5.50423e-015	2.26078e-015	-8.79134e-015	1.00474e-014	-8.06209e-015	1.72958e-015	8.13315e-016	-6.31143e-019	-5.19804e-015
-1.35829e-014	-5.83569e-015	2.01117e-015	8.83443e-016	-3.60668e-015	-2.16369e-015	-8.60435e-015	-1.13981e-014	-1.26206e-014	-9.34956e-015	-1.11699e-014	-1.23717e-014	-1.26048e-014	2.09653e-015	-8.54388e-017	4.05403e-015	5.424e-015	2.25551e-015	-8.59931e-015	9.96131e-015	-7.8886e-015	1.51367e-015	2.97141e-016	-2.59641e-016	-5.22067e-015
-1.31635e-014	-5.6999e-015	1.83493e-015	9.3846e-016	-3.32718e-015	-1.97824e-015	-7.72263e-015	-1.15264e-014	-1.25038e-014	-9.10198e-015	-1.10026e-014	-1.20049e-014	-1.23241e-014	2.03558e-015	-6.84067e-017	4.19666e-015	5.32779e-015	2.2723e-015	-8.38405e-015	9.86011e-015	-7.69511e-015	1.28951e-015	-2.13359e-016	-5.04584e-016	-5.22627e-015
-1.26979e-014	-5.55517e-015	1.64495e-015	9.63177e-016	-3.02965e-015	-1.8114e-015	-6.83139e-015	-1.16314e-014	-1.23634e-014	-8.83027e-015	-1.08387e-014	-1.16339e-014	-1.20471e-014	1.95961e-015	-4.36993e-017	4.3416e-015	5.21582e-015	2.31104e-015	-8.14868e-015	9.74238e-015	-7.48306e-015	1.05785e-015	-7.15123e-016	-7.34865e-016	-5.21477e-015
-1.21884e-014	-5.40212e-015	1.4442e-015	9.57267e-016	-2.71601e-015	-1.66467e-015	-5.9378e-015	-1.17097e-014	-1.22005e-014	-8.53509e-015	-1.0678e-014	-1.12617e-014	-1.17733e-014	1.86949e-015	-1.12737e-017	4.48764e-015	5.08896e-015	2.37187e-015	-7.89609e-015	9.60793e-015	-7.25338e-015	8.18913e-016	-1.20425e-015	-9.50764e-016	-5.18579e-015
-1.1637e-014	-5.24056e-015	1.2351e-015	9.21354e-016	-2.38764e-015	-1.53984e-015	-5.04831e-015	-1.17582e-014	-1.2016e-014	-8.21774e-015	-1.05207e-014	-1.08908e-014	-1.15024e-014	1.76546e-015	2.92697e-017	4.63401e-015	4.94746e-015	2.45377e-015	-7.62859e-015	9.45644e-015	-7.00804e-015	5.73848e-016	-1.67709e-015	-1.15221e-015	-5.14012e-015
-1.10466e-014	-5.07034e-015	1.01949e-015	8.56103e-016	-2.04604e-015	-1.43811e-015	-4.1694e-015	-1.17736e-014	-1.18113e-014	-7.87948e-015	-1.03667e-014	-1.05234e-014	-1.1234e-014	1.64837e-015	7.87058e-017	4.78029e-015	4.79221e-015	2.55606e-015	-7.34917e-015	9.28776e-015	-6.7493e-015	3.23782e-016	-2.13018e-015	-1.33954e-015	-5.07732e-015
-1.04207e-014	-4.89162e-015	7.99567e-016	7.62342e-016	-1.69331e-015	-1.36014e-015	-3.30706e-015	-1.17538e-014	-1.15879e-014	-7.52117e-015	-1.02159e-014	-1.01619e-014	-1.09687e-014	1.51922e-015	1.3742e-016	4.92576e-015	4.62471e-015	2.67848e-015	-7.06065e-015	9.1014e-015	-6.47962e-015	7.01997e-017	-2.56012e-015	-1.51263e-015	-4.99783e-015
-9.7627e-015	-4.70514e-015	5.77824e-016	6.42071e-016	-1.33199e-015	-1.30658e-015	-2.46787e-015	-1.16965e-014	-1.13474e-014	-7.14378e-015	-1.00679e-014	-9.80858e-015	-1.07066e-014	1.37898e-015	2.04129e-016	5.06917e-015	4.44663e-015	2.82031e-015	-6.76581e-015	8.89687e-015	-6.20118e-015	-1.8575e-016	-2.96363e-015	-1.67177e-015	-4.90274e-015
-9.07664e-015	-4.51064e-015	3.56252e-016	4.96276e-016	-9.6428e-016	-1.27786e-015	-1.65739e-015	-1.15995e-014	-1.10914e-014	-6.7487e-015	-9.92286e-015	-9.46565e-015	-1.04475e-014	1.22831e-015	2.7893e-016	5.20961e-015	4.2599e-015	2.98018e-015	-6.46691e-015	8.67419e-015	-5.9157e-015	-4.42146e-016	-3.33747e-015	-1.81679e-015	-4.79189e-015
-8.36571e-015	-4.3086e-015	1.37523e-016	3.26963e-016	-5.9262e-016	-1.27323e-015	-8.81622e-016	-1.1461e-014	-1.08218e-014	-6.33791e-015	-9.78086e-015	-9.13521e-015	-1.0191e-014	1.06834e-015	3.61075e-016	5.34634e-015	4.06669e-015	3.15682e-015	-6.16643e-015	8.43458e-015	-5.62608e-015	-6.96618e-016	-3.6787e-015	-1.94821e-015	-4.66596e-015
-7.63462e-015	-4.09977e-015	-7.65999e-017	1.35513e-016	-2.18809e-016	-1.29223e-015	-1.45965e-016	-1.12798e-014	-1.0541e-014	-5.91363e-015	-9.64175e-015	-8.81897e-015	-9.93697e-015	9.00308e-016	4.49628e-016	5.47835e-015	3.86892e-015	3.34826e-015	-5.86724e-015	8.17876e-015	-5.33542e-015	-9.47233e-016	-3.98437e-015	-2.06646e-015	-4.52558e-015
-6.88866e-015	-3.88454e-015	-2.83914e-016	-7.59319e-017	1.55377e-016	-1.33422e-015	5.45284e-016	-1.10545e-014	-1.02511e-014	-5.47755e-015	-9.505e-015	-8.5182e-015	-9.68522e-015	7.25822e-016	5.44226e-016	5.6051e-015	3.66922e-015	3.55208e-015	-5.57137e-015	7.90746e-015	-5.04613e-015	-1.19268e-015	-4.25204e-015	-2.17111e-015	-4.37149e-015
-6.1322e-015	-3.66334e-015	-4.82988e-016	-3.04719e-016	5.2762e-016	-1.39777e-015	1.18832e-015	-1.07846e-014	-9.95426e-015	-5.03182e-015	-9.37033e-015	-8.23491e-015	-9.43631e-015	5.47183e-016	6.44061e-016	5.72602e-015	3.47069e-015	3.76698e-015	-5.28035e-015	7.62173e-015	-4.75948e-015	-1.43046e-015	-4.47896e-015	-2.26279e-015	-4.20454e-015
-5.36996e-015	-3.43689e-015	-6.72492e-016	-5.48519e-016	8.95861e-016	-1.4816e-015	1.78021e-015	-1.04693e-014	-9.65304e-015	-4.57854e-015	-9.23756e-015	-7.97035e-015	-9.19119e-015	3.6594e-016	7.48043e-016	5.84092e-015	3.27624e-015	3.99151e-015	-4.99535e-015	7.32356e-015	-4.47774e-015	-1.65801e-015	-4.66316e-015	-2.34156e-015	-4.0258e-015
-4.60613e-015	-3.2066e-015	-8.50778e-016	-8.05082e-016	1.25825e-015	-1.58365e-015	2.31797e-015	-1.01085e-014	-9.34939e-015	-4.11956e-015	-9.10612e-015	-7.72484e-015	-8.95047e-015	1.83932e-016	8.55005e-016	5.94933e-015	3.08908e-015	4.22308e-015	-4.71828e-015	7.0148e-015	-4.20292e-015	-1.87289e-015	-4.80247e-015	-2.40665e-015	-3.83532e-015
-3.84509e-015	-2.97332e-015	-1.01746e-015	-1.07244e-015	1.61316e-015	-1.70167e-015	2.79818e-015	-9.70264e-015	-9.04515e-015	-3.65734e-015	-8.97526e-015	-7.49903e-015	-8.71459e-015	2.95681e-018	9.64151e-016	6.05078e-015	2.91182e-015	4.45978e-015	-4.45036e-015	6.69734e-015	-3.93701e-015	-2.07294e-015	-4.89557e-015	-2.45818e-015	-3.63393e-015
-3.09147e-015	-2.73795e-015	-1.1711e-015	-1.34802e-015	1.95899e-015	-1.83337e-015	3.2192e-015	-9.25387e-015	-8.74251e-015	-3.19404e-015	-8.8445e-015	-7.29355e-015	-8.484e-015	-1.75233e-016	1.07479e-015	6.14477e-015	2.74783e-015	4.70015e-015	-4.19247e-015	6.37307e-015	-3.6822e-015	-2.25615e-015	-4.94124e-015	-2.49639e-015	-3.42256e-015
-2.34992e-015	-2.50174e-015	-1.31119e-015	-1.62908e-015	2.29454e-015	-1.97674e-015	3.58021e-015	-8.76319e-015	-8.4433e-015	-2.73214e-015	-8.71368e-015	-7.1083e-015	-8.25981e-015	-3.48822e-016	1.18532e-015	6.23112e-015	2.59981e-015	4.94153e-015	-3.94591e-015	6.04423e-015	-3.44007e-015	-2.42018e-015	-4.93886e-015	-2.52126e-015	-3.20189e-015
-1.62422e-015	-2.26596e-015	-1.43732e-015	-1.91333e-015	2.61791e-015	-2.12974e-015	3.88113e-015	-8.23218e-015	-8.14931e-015	-2.27359e-015	-8.58273e-015	-6.94301e-015	-8.04342e-015	-5.1562e-016	1.29441e-015	6.30938e-015	2.47045e-015	5.18132e-015	-3.71173e-015	5.71258e-015	-3.21215e-015	-2.56337e-015	-4.88813e-015	-2.53268e-015	-2.9722e-015
-9.18613e-016	-2.03141e-015	-1.54967e-015	-2.19847e-015	2.92789e-015	-2.28937e-015	4.12099e-015	-7.66349e-015	-7.86214e-015	-1.8205e-015	-8.45107e-015	-6.79742e-015	-7.83554e-015	-6.73766e-016	1.40101e-015	6.3791e-015	2.36223e-015	5.41704e-015	-3.48938e-015	5.38107e-015	-2.99961e-015	-2.68363e-015	-4.78882e-015	-2.53086e-015	-2.73411e-015
-2.37628e-016	-1.79955e-015	-1.64756e-015	-2.48259e-015	3.22295e-015	-2.45288e-015	4.30107e-015	-7.06034e-015	-7.5836e-015	-1.37488e-015	-8.31899e-015	-6.67111e-015	-7.63739e-015	-8.21398e-016	1.50435e-015	6.44043e-015	2.2772e-015	5.64672e-015	-3.27895e-015	5.05196e-015	-2.80335e-015	-2.77919e-015	-4.64104e-015	-2.51564e-015	-2.48782e-015
4.14884e-016	-1.57149e-015	-1.73101e-015	-2.76325e-015	3.50189e-015	-2.61767e-015	4.42252e-015	-6.42589e-015	-7.31539e-015	-9.38644e-016	-8.18652e-015	-6.56284e-015	-7.45004e-015	-9.57213e-016	1.60333e-015	6.494e-015	2.21747e-015	5.8677e-015	-3.08133e-015	4.7286e-015	-2.62339e-015	-2.84832e-015	-4.4457e-015	-2.48704e-015	-2.23413e-015
1.03572e-015	-1.34791e-015	-1.80004e-015	-3.03858e-015	3.76341e-015	-2.78095e-015	4.48709e-015	-5.76353e-015	-7.0587e-015	-5.1372e-016	-8.05359e-015	-6.47139e-015	-7.2743e-015	-1.07957e-015	1.69702e-015	6.54009e-015	2.18492e-015	6.07833e-015	-2.89591e-015	4.41362e-015	-2.45996e-015	-2.88981e-015	-4.20445e-015	-2.44483e-015	-1.97361e-015
1.62161e-015	-1.13022e-015	-1.85557e-015	-3.30625e-015	4.00725e-015	-2.94013e-015	4.49708e-015	-5.07723e-015	-6.81403e-015	-1.02048e-016	-7.91992e-015	-6.39601e-015	-7.11138e-015	-1.1875e-015	1.78381e-015	6.57782e-015	2.18165e-015	6.27679e-015	-2.72208e-015	4.10954e-015	-2.31303e-015	-2.90274e-015	-3.91849e-015	-2.38976e-015	-1.70622e-015
2.1698e-015	-9.19749e-016	-1.89749e-015	-3.5651e-015	4.23274e-015	-3.09328e-015	4.45553e-015	-4.37167e-015	-6.58163e-015	2.94609e-016	-7.78541e-015	-6.33536e-015	-6.96274e-015	-1.27991e-015	1.86332e-015	6.60683e-015	2.209e-015	6.46104e-015	-2.55923e-015	3.81858e-015	-2.18176e-015	-2.88686e-015	-3.5901e-015	-2.32194e-015	-1.43225e-015
2.67838e-015	-7.17907e-016	-1.92712e-015	-3.81301e-015	4.439e-015	-3.23775e-015	4.36628e-015	-3.65081e-015	-6.36279e-015	6.74379e-016	-7.65022e-015	-6.2876e-015	-6.82943e-015	-1.35523e-015	1.93461e-015	6.62757e-015	2.26762e-015	6.62931e-015	-2.40635e-015	3.54308e-015	-2.0654e-015	-2.84072e-015	-3.22157e-015	-2.24151e-015	-1.15247e-015
3.14557e-015	-5.25362e-016	-1.94534e-015	-4.04815e-015	4.62541e-015	-3.37129e-015	4.23287e-015	-2.9194e-015	-6.15797e-015	1.03627e-015	-7.5145e-015	-6.25101e-015	-6.71217e-015	-1.41318e-015	1.99713e-015	6.63998e-015	2.35827e-015	6.77972e-015	-2.26298e-015	3.28539e-015	-1.96322e-015	-2.76431e-015	-2.81531e-015	-2.14836e-015	-8.67409e-016
3.56919e-015	-3.43483e-016	-1.95315e-015	-4.26961e-015	4.79176e-015	-3.49217e-015	4.05989e-015	-2.18215e-015	-5.96716e-015	1.37893e-015	-7.37837e-015	-6.22384e-015	-6.61166e-015	-1.45293e-015	2.0504e-015	6.64403e-015	2.48184e-015	6.91139e-015	-2.12768e-015	3.04783e-015	-1.87382e-015	-2.65779e-015	-2.37458e-015	-2.04206e-015	-5.77194e-016
3.94739e-015	-1.73386e-016	-1.95111e-015	-4.47576e-015	4.93766e-015	-3.5983e-015	3.85187e-015	-1.44452e-015	-5.78971e-015	1.70134e-015	-7.24128e-015	-6.20404e-015	-6.52853e-015	-1.47401e-015	2.09395e-015	6.63981e-015	2.63758e-015	7.02371e-015	-2.00023e-015	2.83273e-015	-1.79531e-015	-2.52148e-015	-1.90296e-015	-1.92322e-015	-2.82488e-016
4.27981e-015	-1.53978e-017	-1.94037e-015	-4.66617e-015	5.06322e-015	-3.68869e-015	3.614e-015	-7.11509e-016	-5.62567e-015	2.0027e-015	-7.10342e-015	-6.18982e-015	-6.46351e-015	-1.47683e-015	2.12753e-015	6.62793e-015	2.8253e-015	7.11576e-015	-1.87904e-015	2.64275e-015	-1.72583e-015	-2.3558e-015	-1.40425e-015	-1.79236e-015	1.62204e-017
4.56582e-015	1.30497e-016	-1.92201e-015	-4.83971e-015	5.16832e-015	-3.7621e-015	3.3519e-015	1.13893e-017	-5.47533e-015	2.28196e-015	-6.96521e-015	-6.179e-015	-6.41701e-015	-1.46123e-015	2.15112e-015	6.60838e-015	3.04314e-015	7.18676e-015	-1.76302e-015	2.47936e-015	-1.6635e-015	-2.16194e-015	-8.8209e-016	-1.65017e-015	3.18414e-016
4.80509e-015	2.63336e-016	-1.89684e-015	-4.99523e-015	5.25304e-015	-3.81795e-015	3.07031e-015	7.19383e-016	-5.33789e-015	2.53866e-015	-6.827e-015	-6.16953e-015	-6.38942e-015	-1.42738e-015	2.16494e-015	6.58211e-015	3.2897e-015	7.23616e-015	-1.6516e-015	2.34358e-015	-1.60563e-015	-1.94095e-015	-3.40269e-016	-1.49697e-015	6.23028e-016
4.99815e-015	3.82906e-016	-1.8657e-015	-5.13233e-015	5.31815e-015	-3.85558e-015	2.77325e-015	1.40836e-015	-5.21225e-015	2.77249e-015	-6.68897e-015	-6.15934e-015	-6.38053e-015	-1.37568e-015	2.16944e-015	6.54916e-015	3.56334e-015	7.26275e-015	-1.54377e-015	2.23644e-015	-1.55102e-015	-1.69481e-015	2.16821e-016	-1.33287e-015	9.3015e-016
5.14535e-015	4.89323e-016	-1.83036e-015	-5.25106e-015	5.36388e-015	-3.87492e-015	2.4663e-015	2.07309e-015	-5.09759e-015	2.98335e-015	-6.55136e-015	-6.14729e-015	-6.38993e-015	-1.30766e-015	2.16496e-015	6.50861e-015	3.86166e-015	7.26669e-015	-1.43846e-015	2.1587e-015	-1.49648e-015	-1.42538e-015	7.84377e-016	-1.15874e-015	1.23906e-015
5.24764e-015	5.82953e-016	-1.79148e-015	-5.35102e-015	5.391e-015	-3.87668e-015	2.15489e-015	2.70849e-015	-4.99333e-015	3.17152e-015	-6.41473e-015	-6.13147e-015	-6.41768e-015	-1.22349e-015	2.15154e-015	6.46052e-015	4.18151e-015	7.24816e-015	-1.3347e-015	2.11085e-015	-1.43898e-015	-1.13503e-015	1.35785e-015	-9.74571e-016	1.54909e-015
5.30695e-015	6.64122e-016	-1.7504e-015	-5.43167e-015	5.39955e-015	-3.86169e-015	1.84373e-015	3.31088e-015	-4.89858e-015	3.33679e-015	-6.27967e-015	-6.11021e-015	-6.46355e-015	-1.12404e-015	2.13011e-015	6.40539e-015	4.51983e-015	7.20758e-015	-1.23147e-015	2.09306e-015	-1.37616e-015	-8.25868e-016	1.93298e-015	-7.8097e-016	1.85978e-015
5.32502e-015	7.3292e-016	-1.70812e-015	-5.49297e-015	5.38964e-015	-3.83004e-015	1.53769e-015	3.87578e-015	-4.81184e-015	3.47928e-015	-6.14643e-015	-6.08205e-015	-6.52648e-015	-1.01115e-015	2.10158e-015	6.34304e-015	4.87345e-015	7.14568e-015	-1.12856e-015	2.10584e-015	-1.3057e-015	-5.00676e-016	2.5051e-015	-5.79033e-016	2.17044e-015
5.30321e-015	7.89558e-016	-1.66524e-015	-5.53547e-015	5.36186e-015	-3.78228e-015	1.2408e-015	4.39932e-015	-4.73162e-015	3.59995e-015	-6.01474e-015	-6.04583e-015	-6.60592e-015	-8.85767e-016	2.0669e-015	6.27334e-015	5.23905e-015	7.06359e-015	-1.02525e-015	2.14853e-015	-1.22524e-015	-1.62985e-016	3.06981e-015	-3.69699e-016	2.47996e-015
5.24401e-015	8.35132e-016	-1.62303e-015	-5.5589e-015	5.31667e-015	-3.71991e-015	9.57173e-016	4.87863e-015	-4.65724e-015	3.69917e-015	-5.88505e-015	-5.9998e-015	-6.70012e-015	-7.49349e-016	2.02648e-015	6.19631e-015	5.61256e-015	6.96208e-015	-9.21086e-016	2.2198e-015	-1.13223e-015	1.85213e-016	3.62265e-015	-1.54159e-016	2.78769e-015
5.15033e-015	8.70905e-016	-1.58197e-015	-5.56363e-015	5.25424e-015	-3.64497e-015	6.90869e-016	5.31139e-015	-4.58692e-015	3.77743e-015	-5.75772e-015	-5.94288e-015	-6.80756e-015	-6.03427e-016	1.98193e-015	6.11188e-015	5.98981e-015	6.84189e-015	-8.15593e-016	2.31952e-015	-1.02421e-015	5.40353e-016	4.15979e-015	6.67169e-017	3.09262e-015
5.02485e-015	8.97172e-016	-1.54258e-015	-5.5503e-015	5.17542e-015	-3.55895e-015	4.44665e-016	5.69559e-015	-4.51925e-015	3.83575e-015	-5.6329e-015	-5.87459e-015	-6.92682e-015	-4.5004e-016	1.93454e-015	6.02032e-015	6.36724e-015	6.70442e-015	-7.08723e-016	2.44647e-015	-8.9846e-016	8.98927e-016	4.67683e-015	2.92115e-016	3.39388e-015
4.87071e-015	9.1502e-016	-1.50571e-015	-5.51985e-015	5.08104e-015	-3.46382e-015	2.21412e-016	6.02958e-015	-4.45318e-015	3.87458e-015	-5.51158e-015	-5.79359e-015	-7.05595e-015	-2.91078e-016	1.88529e-015	5.92145e-015	6.74116e-015	6.55127e-015	-6.00128e-016	2.59861e-015	-7.52768e-016	1.25757e-015	5.16967e-015	5.20391e-016	3.68996e-015
4.69121e-015	9.26093e-016	-1.47164e-015	-5.47284e-015	4.97181e-015	-3.36124e-015	2.42417e-017	6.31191e-015	-4.38677e-015	3.89505e-015	-5.39335e-015	-5.69953e-015	-7.19232e-015	-1.28039e-016	1.83542e-015	5.8153e-015	7.10803e-015	6.38501e-015	-4.90447e-016	2.77374e-015	-5.85257e-016	1.61353e-015	5.63467e-015	7.50487e-016	3.97974e-015
4.48978e-015	9.31564e-016	-1.44095e-015	-5.40981e-015	4.84844e-015	-3.253e-015	-1.45086e-016	6.54186e-015	-4.31912e-015	3.89817e-015	-5.27799e-015	-5.59164e-015	-7.3337e-015	3.72497e-017	1.78607e-015	5.70117e-015	7.46333e-015	6.20678e-015	-3.80279e-016	2.96962e-015	-3.94175e-016	1.96383e-015	6.06863e-015	9.8168e-016	4.26274e-015
4.26891e-015	9.32683e-016	-1.41338e-015	-5.33153e-015	4.71192e-015	-3.14098e-015	-2.84964e-016	6.71897e-015	-4.24905e-015	3.88551e-015	-5.16532e-015	-5.46951e-015	-7.47803e-015	2.03367e-016	1.73856e-015	5.57917e-015	7.80234e-015	6.018e-015	-2.69775e-016	3.18385e-015	-1.78397e-016	2.30489e-015	6.46861e-015	1.2122e-015	4.53773e-015
4.03259e-015	9.30833e-016	-1.38866e-015	-5.2386e-015	4.56348e-015	-3.02755e-015	-3.94868e-016	6.84311e-015	-4.17492e-015	3.85781e-015	-5.05583e-015	-5.33286e-015	-7.6223e-015	3.68417e-016	1.69452e-015	5.44896e-015	8.12154e-015	5.82108e-015	-1.58903e-016	3.41343e-015	6.34634e-017	2.63363e-015	6.83126e-015	1.44085e-015	4.80285e-015
3.78426e-015	9.27162e-016	-1.36681e-015	-5.13218e-015	4.40335e-015	-2.91498e-015	-4.73959e-016	6.91522e-015	-4.09557e-015	3.81621e-015	-4.94984e-015	-5.18216e-015	-7.76443e-015	5.30625e-016	1.65497e-015	5.31069e-015	8.41815e-015	5.61802e-015	-4.79426e-017	3.65522e-015	3.31622e-016	2.94684e-015	7.15444e-015	1.6667e-015	5.05663e-015
3.52731e-015	9.22974e-016	-1.34738e-015	-5.0134e-015	4.23265e-015	-2.80528e-015	-5.21411e-016	6.93688e-015	-4.00953e-015	3.76167e-015	-4.84707e-015	-5.01747e-015	-7.90088e-015	6.8878e-016	1.62121e-015	5.16381e-015	8.68886e-015	5.411e-015	6.28072e-017	3.90613e-015	6.26433e-016	3.24202e-015	7.43516e-015	1.88832e-015	5.29773e-015
3.26531e-015	9.19556e-016	-1.33e-015	-4.88276e-015	4.05281e-015	-2.69985e-015	-5.37506e-016	6.90957e-015	-3.91589e-015	3.6951e-015	-4.74779e-015	-4.83907e-015	-8.02908e-015	8.4193e-016	1.59397e-015	5.00817e-015	8.93028e-015	5.20145e-015	1.73139e-016	4.1627e-015	9.47988e-016	3.51663e-015	7.6719e-015	2.10425e-015	5.52533e-015
3.00167e-015	9.18028e-016	-1.31519e-015	-4.74098e-015	3.86423e-015	-2.60113e-015	-5.23653e-016	6.83552e-015	-3.81448e-015	3.61758e-015	-4.65176e-015	-4.64738e-015	-8.14651e-015	9.88584e-016	1.57493e-015	4.84404e-015	9.13906e-015	4.99136e-015	2.82205e-016	4.42155e-015	1.29604e-015	3.76803e-015	7.86406e-015	2.31325e-015	5.73803e-015
2.73948e-015	9.20446e-016	-1.30275e-015	-4.58894e-015	3.66791e-015	-2.51082e-015	-4.80888e-016	6.71741e-015	-3.70515e-015	3.52986e-015	-4.55968e-015	-4.44301e-015	-8.25074e-015	1.12776e-015	1.56488e-015	4.67086e-015	9.31292e-015	4.78226e-015	3.89378e-016	4.67903e-015	1.66947e-015	3.99409e-015	8.01018e-015	2.51421e-015	5.93427e-015
2.48195e-015	9.28086e-016	-1.29182e-015	-4.42738e-015	3.46376e-015	-2.43004e-015	-4.10619e-016	6.55822e-015	-3.58786e-015	3.43312e-015	-4.47173e-015	-4.22677e-015	-8.33881e-015	1.2587e-015	1.56438e-015	4.48886e-015	9.44995e-015	4.57542e-015	4.94052e-016	4.93079e-015	2.0668e-015	4.19309e-015	8.10888e-015	2.70546e-015	6.11292e-015
2.23259e-015	9.4135e-016	-1.28154e-015	-4.2569e-015	3.2522e-015	-2.35965e-015	-3.1539e-016	6.36064e-015	-3.46217e-015	3.32832e-015	-4.38808e-015	-3.99933e-015	-8.40825e-015	1.38043e-015	1.57328e-015	4.29792e-015	9.54776e-015	4.37329e-015	5.95566e-016	5.17344e-015	2.48644e-015	4.36358e-015	8.16001e-015	2.8853e-015	6.27353e-015
1.99454e-015	9.60858e-016	-1.27144e-015	-4.07943e-015	3.03422e-015	-2.30021e-015	-1.97003e-016	6.1282e-015	-3.32781e-015	3.21641e-015	-4.30892e-015	-3.76188e-015	-8.45657e-015	1.49232e-015	1.59264e-015	4.09833e-015	9.60537e-015	4.17646e-015	6.93669e-016	5.40459e-015	2.92601e-015	4.50393e-015	8.16432e-015	3.05218e-015	6.41463e-015
1.77003e-015	9.88103e-016	-1.26161e-015	-3.89583e-015	2.81028e-015	-2.25213e-015	-5.80852e-017	5.86349e-015	-3.1845e-015	3.09833e-015	-4.23424e-015	-3.51531e-015	-8.48109e-015	1.59433e-015	1.62249e-015	3.88969e-015	9.62231e-015	3.98612e-015	7.87276e-016	5.62101e-015	3.38322e-015	4.6132e-015	8.12188e-015	3.20523e-015	6.53549e-015
1.56155e-015	1.023e-015	-1.25147e-015	-3.70668e-015	2.58089e-015	-2.21588e-015	9.81375e-017	5.56975e-015	-3.03302e-015	2.97415e-015	-4.16416e-015	-3.26092e-015	-8.48037e-015	1.68559e-015	1.66338e-015	3.67227e-015	9.59756e-015	3.80353e-015	8.75662e-016	5.81892e-015	3.85518e-015	4.69088e-015	8.03384e-015	3.34252e-015	6.63541e-015
1.37109e-015	1.06622e-015	-1.24014e-015	-3.51248e-015	2.34662e-015	-2.19199e-015	2.68181e-016	5.25091e-015	-2.87366e-015	2.84403e-015	-4.09903e-015	-2.99981e-015	-8.45236e-015	1.76624e-015	1.71475e-015	3.44604e-015	9.53157e-015	3.62934e-015	9.58367e-016	5.99537e-015	4.33823e-015	4.73641e-015	7.90156e-015	3.46314e-015	6.71365e-015
1.20065e-015	1.11782e-015	-1.22748e-015	-3.31456e-015	2.10854e-015	-2.18029e-015	4.48952e-016	4.91099e-015	-2.70747e-015	2.70854e-015	-4.03904e-015	-2.73288e-015	-8.39583e-015	1.83618e-015	1.77625e-015	3.21141e-015	9.42425e-015	3.46408e-015	1.03422e-015	6.14732e-015	4.82822e-015	4.74873e-015	7.72654e-015	3.56556e-015	6.76932e-015
1.05246e-015	1.17766e-015	-1.2133e-015	-3.11385e-015	1.86651e-015	-2.18021e-015	6.36556e-016	4.55369e-015	-2.53511e-015	2.56819e-015	-3.98486e-015	-2.46103e-015	-8.30928e-015	1.8948e-015	1.84743e-015	2.96843e-015	9.27588e-015	3.3081e-015	1.10252e-015	6.27239e-015	5.32174e-015	4.72807e-015	7.5106e-015	3.64853e-015	6.802e-015
9.27959e-016	1.24588e-015	-1.19754e-015	-2.91126e-015	1.62134e-015	-2.19085e-015	8.27078e-016	4.18253e-015	-2.35762e-015	2.42326e-015	-3.93657e-015	-2.18591e-015	-8.19164e-015	1.94236e-015	1.92773e-015	2.71762e-015	9.08818e-015	3.16094e-015	1.16318e-015	6.36809e-015	5.81457e-015	4.67449e-015	7.25571e-015	3.71068e-015	6.81078e-015
8.27844e-016	1.3224e-015	-1.17967e-015	-2.70719e-015	1.37345e-015	-2.21138e-015	1.01711e-015	3.80097e-015	-2.17701e-015	2.27385e-015	-3.89431e-015	-1.909e-015	-8.04228e-015	1.97961e-015	2.01665e-015	2.45933e-015	8.86296e-015	3.022e-015	1.21595e-015	6.43232e-015	6.3024e-015	4.58834e-015	6.96424e-015	3.75167e-015	6.79539e-015
7.53867e-016	1.40711e-015	-1.15913e-015	-2.50299e-015	1.12314e-015	-2.2404e-015	1.2032e-015	3.41246e-015	-1.99485e-015	2.1204e-015	-3.85842e-015	-1.6306e-015	-7.8608e-015	2.0073e-015	2.11357e-015	2.19398e-015	8.60269e-015	2.89061e-015	1.26011e-015	6.4639e-015	6.78101e-015	4.47074e-015	6.63873e-015	3.77004e-015	6.7557e-015
7.06735e-016	1.49978e-015	-1.13595e-015	-2.29899e-015	8.71118e-016	-2.27594e-015	1.38143e-015	3.02046e-015	-1.81234e-015	1.96282e-015	-3.82881e-015	-1.3515e-015	-7.64696e-015	2.02553e-015	2.21726e-015	1.9225e-015	8.30905e-015	2.76655e-015	1.29556e-015	6.46099e-015	7.2456e-015	4.32295e-015	6.28228e-015	3.76435e-015	6.69158e-015
6.86749e-016	1.59983e-015	-1.11017e-015	-2.09561e-015	6.17371e-016	-2.31693e-015	1.54849e-015	2.62798e-015	-1.63183e-015	1.80113e-015	-3.80611e-015	-1.07284e-015	-7.40128e-015	2.03469e-015	2.32632e-015	1.6458e-015	7.98352e-015	2.64918e-015	1.32189e-015	6.42229e-015	7.69188e-015	4.14668e-015	5.89764e-015	3.73392e-015	6.60324e-015
6.94697e-016	1.70573e-015	-1.08172e-015	-1.89265e-015	3.62606e-016	-2.36142e-015	1.7006e-015	2.23766e-015	-1.45446e-015	1.63535e-015	-3.79025e-015	-7.96257e-016	-7.12389e-015	2.03552e-015	2.43951e-015	1.36436e-015	7.62873e-015	2.53738e-015	1.33841e-015	6.3466e-015	8.11562e-015	3.94288e-015	5.48813e-015	3.67843e-015	6.49117e-015
7.30404e-016	1.81646e-015	-1.04978e-015	-1.69125e-015	1.07426e-016	-2.40713e-015	1.8347e-015	1.85182e-015	-1.28224e-015	1.46588e-015	-3.78162e-015	-5.22374e-016	-6.81608e-015	2.0285e-015	2.55579e-015	1.07906e-015	7.24797e-015	2.42974e-015	1.34499e-015	6.23374e-015	8.51164e-015	3.7132e-015	5.05685e-015	3.59758e-015	6.35548e-015
7.94173e-016	1.93087e-015	-1.01434e-015	-1.49174e-015	-1.47854e-016	-2.45225e-015	1.94856e-015	1.4729e-015	-1.11702e-015	1.29276e-015	-3.78007e-015	-2.5201e-016	-6.47867e-015	2.01358e-015	2.67368e-015	7.9131e-016	6.84371e-015	2.32504e-015	1.34208e-015	6.08451e-015	8.87552e-015	3.45959e-015	4.60695e-015	3.49043e-015	6.19683e-015
8.85342e-016	2.04804e-015	-9.7615e-016	-1.29458e-015	-4.0283e-016	-2.49454e-015	2.03949e-015	1.10214e-015	-9.60488e-016	1.11568e-015	-3.78579e-015	1.43652e-017	-6.11326e-015	1.99194e-015	2.79119e-015	5.01759e-016	6.41914e-015	2.22202e-015	1.32987e-015	5.89868e-015	9.20327e-015	3.18364e-015	4.14185e-015	3.35656e-015	6.01588e-015
1.00306e-015	2.16673e-015	-9.35212e-016	-1.10011e-015	-6.57687e-016	-2.53172e-015	2.10461e-015	7.41187e-016	-8.14352e-016	9.34693e-016	-3.79877e-015	2.75904e-016	-5.72117e-015	1.96381e-015	2.9069e-015	2.11577e-016	5.97741e-015	2.11881e-015	1.30803e-015	5.67669e-015	9.49111e-015	2.88711e-015	3.66464e-015	3.19577e-015	5.81301e-015
1.14703e-015	2.28626e-015	-8.92156e-016	-9.08131e-016	-9.11529e-016	-2.56172e-015	2.14192e-015	3.91194e-016	-6.80587e-016	7.50114e-016	-3.81919e-015	5.32271e-016	-5.30418e-015	1.92939e-015	3.01835e-015	-7.81129e-017	5.52075e-015	2.01333e-015	1.27694e-015	5.41947e-015	9.73495e-015	2.57206e-015	3.17872e-015	3.0078e-015	5.58899e-015
1.31651e-015	2.4055e-015	-8.47152e-016	-7.19489e-016	-1.16367e-015	-2.58248e-015	2.14959e-015	5.26906e-017	-5.60939e-016	5.62335e-016	-3.84634e-015	7.83154e-016	-4.86427e-015	1.88867e-015	3.12431e-015	-3.6626e-016	5.05239e-015	1.90363e-015	1.23661e-015	5.12899e-015	9.93159e-015	2.24059e-015	2.68703e-015	2.79302e-015	5.34479e-015
1.51046e-015	2.52367e-015	-8.00754e-016	-5.34499e-016	-1.41394e-015	-2.5921e-015	2.12575e-015	-2.73225e-016	-4.57534e-016	3.71195e-016	-3.87978e-015	1.02839e-015	-4.40339e-015	1.84188e-015	3.22287e-015	-6.51452e-016	4.57522e-015	1.78862e-015	1.18745e-015	4.80623e-015	1.00778e-014	1.89431e-015	2.19292e-015	2.55123e-015	5.08133e-015
1.72738e-015	2.63912e-015	-7.53433e-016	-3.52857e-016	-1.66169e-015	-2.58869e-015	2.06944e-015	-5.86702e-016	-3.71311e-016	1.77268e-016	-3.91891e-015	1.26762e-015	-3.92347e-015	1.78877e-015	3.31268e-015	-9.31929e-016	4.09223e-015	1.66627e-015	1.12985e-015	4.45295e-015	1.01712e-014	1.53501e-015	1.69942e-015	2.28313e-015	4.7999e-015
1.96511e-015	2.75086e-015	-7.04828e-016	-1.74726e-016	-1.90636e-015	-2.57035e-015	1.9803e-015	-8.87476e-016	-3.0264e-016	-1.84782e-017	-3.96292e-015	1.50068e-015	-3.42695e-015	1.72972e-015	3.39186e-015	-1.20671e-015	3.60626e-015	1.5351e-015	1.06407e-015	4.07127e-015	1.02093e-014	1.16442e-015	1.20949e-015	1.98981e-015	4.50204e-015
2.22213e-015	2.8584e-015	-6.54366e-016	3.95557e-019	-2.14723e-015	-2.53505e-015	1.85819e-015	-1.17544e-015	-2.522e-016	-2.15716e-016	-4.01017e-015	1.7281e-015	-2.91564e-015	1.66483e-015	3.45913e-015	-1.47455e-015	3.12041e-015	1.39384e-015	9.90749e-016	3.66391e-015	1.01906e-014	7.84194e-016	7.25634e-016	1.67166e-015	4.18901e-015
2.49761e-015	2.96166e-015	-6.03039e-016	1.72324e-016	-2.38303e-015	-2.48144e-015	1.70315e-015	-1.45033e-015	-2.20997e-016	-4.14256e-016	-4.05974e-015	1.95017e-015	-2.39233e-015	1.59404e-015	3.51306e-015	-1.73427e-015	2.63735e-015	1.24082e-015	9.10917e-016	3.23259e-015	1.01138e-014	3.96261e-016	2.50358e-016	1.33021e-015	3.86194e-015
2.78976e-015	3.05954e-015	-5.51232e-016	3.41708e-016	-2.6129e-015	-2.40823e-015	1.51633e-015	-1.71213e-015	-2.10047e-016	-6.12723e-016	-4.11076e-015	2.16734e-015	-1.85884e-015	1.51711e-015	3.55238e-015	-1.98438e-015	2.15927e-015	1.07489e-015	8.24498e-016	2.77989e-015	9.97831e-015	2.2667e-018	-2.13487e-016	9.66803e-016	3.52249e-015
3.09702e-015	3.15125e-015	-4.99022e-016	5.0876e-016	-2.83602e-015	-2.31387e-015	1.29873e-015	-1.9616e-015	-2.1938e-016	-8.10345e-016	-4.16169e-015	2.38011e-015	-1.31711e-015	1.43429e-015	3.57537e-015	-2.22376e-015	1.68794e-015	8.95895e-016	7.31731e-016	2.30941e-015	9.78418e-015	-3.96553e-016	-6.64267e-016	5.83134e-016	3.17298e-015
3.41814e-015	3.23677e-015	-4.46706e-016	6.74221e-016	-3.05093e-015	-2.19823e-015	1.05122e-015	-2.19863e-015	-2.48715e-016	-1.00592e-015	-4.21062e-015	2.58823e-015	-7.69307e-016	1.34496e-015	3.58153e-015	-2.45054e-015	1.22571e-015	7.02805e-016	6.33577e-016	1.82391e-015	9.53212e-015	-7.98135e-016	-1.09998e-015	1.80193e-016	2.81507e-015
3.75037e-015	3.31534e-015	-3.94454e-016	8.38252e-016	-3.25642e-015	-2.06059e-015	7.75482e-016	-2.4238e-015	-2.97056e-016	-1.19865e-015	-4.25539e-015	2.79314e-015	-2.17736e-016	1.24913e-015	3.57001e-015	-2.66322e-015	7.73506e-016	4.94501e-016	5.30509e-016	1.32599e-015	9.22381e-015	-1.20122e-015	-1.51851e-015	-2.40403e-016	2.45013e-015
4.09212e-015	3.38684e-015	-3.42749e-016	1.00169e-015	-3.45122e-015	-1.90082e-015	4.74239e-016	-2.63752e-015	-3.63719e-016	-1.38691e-015	-4.29447e-015	2.99508e-015	3.35661e-016	1.14648e-015	3.54022e-015	-2.86104e-015	3.33109e-016	2.70871e-016	4.23655e-016	8.18834e-016	8.86112e-015	-1.60506e-015	-1.91829e-015	-6.76397e-016	2.0797e-015
4.44092e-015	3.45163e-015	-2.91242e-016	1.16475e-015	-3.63392e-015	-1.71885e-015	1.4953e-016	-2.83978e-015	-4.47888e-016	-1.56906e-015	-4.32531e-015	3.19446e-015	8.89628e-016	1.03688e-015	3.49168e-015	-3.04291e-015	-9.41918e-017	3.22305e-017	3.13466e-016	3.05563e-016	8.44589e-015	-2.00822e-015	-2.29818e-015	-1.1265e-015	1.7053e-015
4.79534e-015	3.50935e-015	-2.4013e-016	1.32774e-015	-3.80392e-015	-1.51513e-015	-1.96883e-016	-3.03054e-015	-5.48345e-016	-1.74332e-015	-4.34553e-015	3.39261e-015	1.44246e-015	9.20749e-016	3.42472e-015	-3.2075e-015	-5.07612e-016	-2.2135e-016	2.01106e-016	-2.1133e-016	7.98074e-015	-2.40906e-015	-2.65708e-015	-1.58851e-015	1.32857e-015
5.15344e-015	3.56037e-015	-1.89843e-016	1.49108e-015	-3.96001e-015	-1.29015e-015	-5.62105e-016	-3.21017e-015	-6.63493e-016	-1.90878e-015	-4.35241e-015	3.59031e-015	1.99276e-015	7.97851e-016	3.33902e-015	-3.35391e-015	-9.06667e-016	-4.89531e-016	8.7318e-017	-7.2858e-016	7.46899e-015	-2.80694e-015	-2.99444e-015	-2.05948e-015	9.52135e-016
5.5131e-015	3.60522e-015	-1.39978e-016	1.65519e-015	-4.10132e-015	-1.04446e-015	-9.42353e-016	-3.37853e-015	-7.90672e-016	-2.06328e-015	-4.34319e-015	3.78803e-015	2.5401e-015	6.68003e-016	3.23435e-015	-3.48173e-015	-1.2913e-015	-7.71984e-016	-2.6964e-017	-1.24354e-015	6.91437e-015	-3.20097e-015	-3.30914e-015	-2.53638e-015	5.77618e-016
5.8729e-015	3.64448e-015	-9.03143e-017	1.82071e-015	-4.22645e-015	-7.79214e-016	-1.33402e-015	-3.53553e-015	-9.27494e-016	-2.20507e-015	-4.3147e-015	3.98685e-015	3.08387e-015	5.3126e-016	3.11132e-015	-3.58972e-015	-1.66119e-015	-1.06737e-015	-1.40814e-016	-1.75365e-015	6.32114e-015	-3.59019e-015	-3.60106e-015	-3.01727e-015	2.07298e-016
6.23069e-015	3.67835e-015	-4.10433e-017	1.98812e-015	-4.33416e-015	-4.95556e-016	-1.73383e-015	-3.68101e-015	-1.07135e-015	-2.33242e-015	-4.26412e-015	4.18866e-015	3.62356e-015	3.87594e-016	2.97117e-015	-3.67727e-015	-2.01626e-015	-1.37388e-015	-2.52926e-016	-2.25572e-015	5.69415e-015	-3.97328e-015	-3.86993e-015	-3.49953e-015	-1.57496e-016
6.58577e-015	3.70768e-015	8.25079e-018	2.15795e-015	-4.42275e-015	-1.94496e-016	-2.13783e-015	-3.81392e-015	-1.21905e-015	-2.44317e-015	-4.18818e-015	4.39468e-015	4.15896e-015	2.37539e-016	2.81445e-015	-3.74442e-015	-2.35624e-015	-1.68983e-015	-3.62486e-016	-2.74709e-015	5.03894e-015	-4.34969e-015	-4.11587e-015	-3.98051e-015	-5.15247e-016
6.93585e-015	3.73332e-015	5.78142e-017	2.33069e-015	-4.49134e-015	1.22578e-016	-2.54214e-015	-3.93321e-015	-1.3677e-015	-2.53533e-015	-4.08387e-015	4.60651e-015	4.69027e-015	8.09325e-017	2.64176e-015	-3.79068e-015	-2.68121e-015	-2.01344e-015	-4.68466e-016	-3.22557e-015	4.36052e-015	-4.71862e-015	-4.33948e-015	-4.45718e-015	-8.641e-016
7.27961e-015	3.75634e-015	1.08503e-016	2.50711e-015	-4.53872e-015	4.53372e-016	-2.94246e-015	-4.03827e-015	-1.51395e-015	-2.60696e-015	-3.94751e-015	4.82505e-015	5.2181e-015	-8.15176e-017	2.45492e-015	-3.81582e-015	-2.99151e-015	-2.34366e-015	-5.69572e-016	-3.68891e-015	3.6647e-015	-5.0792e-015	-4.54061e-015	-4.92687e-015	-1.20181e-015
7.61544e-015	3.77705e-015	1.60119e-016	2.68697e-015	-4.56321e-015	7.9628e-016	-3.33425e-015	-4.12776e-015	-1.65376e-015	-2.65681e-015	-3.77616e-015	5.05203e-015	5.74262e-015	-2.4841e-016	2.25549e-015	-3.82027e-015	-3.2876e-015	-2.6783e-015	-6.6488e-016	-4.13585e-015	2.95779e-015	-5.43079e-015	-4.72021e-015	-5.3867e-015	-1.52684e-015
7.94199e-015	3.79603e-015	2.13513e-016	2.86993e-015	-4.56395e-015	1.14867e-015	-3.71314e-015	-4.2e-015	-1.78336e-015	-2.68296e-015	-3.56747e-015	5.28808e-015	6.26458e-015	-4.19682e-016	2.04461e-015	-3.80434e-015	-3.56975e-015	-3.01521e-015	-7.5325e-016	-4.56466e-015	2.24623e-015	-5.77294e-015	-4.87906e-015	-5.83365e-015	-1.8376e-015
8.25814e-015	3.81419e-015	2.6852e-016	3.05609e-015	-4.5402e-015	1.5085e-015	-4.07493e-015	-4.25386e-015	-1.8984e-015	-2.68371e-015	-3.31844e-015	5.53413e-015	6.78529e-015	-5.95031e-016	1.82438e-015	-3.76762e-015	-3.83815e-015	-3.35219e-015	-8.33664e-016	-4.97328e-015	1.53539e-015	-6.10411e-015	-5.01848e-015	-6.26483e-015	-2.13201e-015
8.56235e-015	3.83212e-015	3.25458e-016	3.24545e-015	-4.49087e-015	1.87406e-015	-4.41581e-015	-4.28816e-015	-1.99428e-015	-2.65744e-015	-3.0266e-015	5.79098e-015	7.30569e-015	-7.72907e-016	1.59699e-015	-3.71114e-015	-4.09403e-015	-3.68662e-015	-9.05611e-016	-5.36047e-015	8.31406e-016	-6.42367e-015	-5.13972e-015	-6.67779e-015	-2.40824e-015
8.85288e-015	3.85019e-015	3.85076e-016	3.43846e-015	-4.41594e-015	2.24225e-015	-4.73196e-015	-4.30059e-015	-2.06702e-015	-2.60301e-015	-2.6896e-015	6.05935e-015	7.82725e-015	-9.518e-016	1.36421e-015	-3.63548e-015	-4.33815e-015	-4.0158e-015	-9.67839e-016	-5.72566e-015	1.40823e-016	-6.73066e-015	-5.24432e-015	-7.07047e-015	-2.66494e-015
9.12865e-015	3.86928e-015	4.47142e-016	3.63524e-015	-4.31456e-015	2.6105e-015	-5.01935e-015	-4.2895e-015	-2.11278e-015	-2.5189e-015	-2.30539e-015	6.34032e-015	8.35172e-015	-1.13123e-015	1.12836e-015	-3.54162e-015	-4.57116e-015	-4.33682e-015	-1.01954e-015	-6.06842e-015	-5.30813e-016	-7.02459e-015	-5.33372e-015	-7.44048e-015	-2.90108e-015
9.38905e-015	3.89014e-015	5.12312e-016	3.83551e-015	-4.18722e-015	2.97732e-015	-5.27411e-015	-4.25304e-015	-2.12748e-015	-2.4039e-015	-1.872e-015	6.63462e-015	8.88086e-015	-1.30947e-015	8.91559e-016	-3.43138e-015	-4.7942e-015	-4.64755e-015	-1.05962e-015	-6.38804e-015	-1.17759e-015	-7.30458e-015	-5.40904e-015	-7.78563e-015	-3.11513e-015
9.63328e-015	3.91267e-015	5.80553e-016	4.03857e-015	-4.03415e-015	3.34128e-015	-5.49264e-015	-4.18947e-015	-2.10623e-015	-2.2572e-015	-1.3884e-015	6.9426e-015	9.41588e-015	-1.48444e-015	6.55914e-016	-3.30627e-015	-5.00732e-015	-4.94589e-015	-1.08727e-015	-6.684e-015	-1.79384e-015	-7.56967e-015	-5.47205e-015	-8.10423e-015	-3.30554e-015
9.86039e-015	3.93621e-015	6.5221e-016	4.24457e-015	-3.8554e-015	3.69986e-015	-5.67137e-015	-4.09648e-015	-2.04606e-015	-2.07784e-015	-8.53064e-016	7.26498e-015	9.95833e-015	-1.65464e-015	4.23081e-016	-3.16765e-015	-5.21184e-015	-5.22954e-015	-1.10233e-015	-6.95621e-015	-2.37439e-015	-7.8184e-015	-5.52477e-015	-8.39405e-015	-3.47104e-015
1.00691e-014	3.96149e-015	7.27555e-016	4.45288e-015	-3.6513e-015	4.05064e-015	-5.80665e-015	-3.9721e-015	-1.94388e-015	-1.86538e-015	-2.65953e-016	7.60215e-015	1.05096e-014	-1.81816e-015	1.95976e-016	-3.01703e-015	-5.40782e-015	-5.49596e-015	-1.10392e-015	-7.20474e-015	-2.91396e-015	-8.04984e-015	-5.56844e-015	-8.65302e-015	-3.6101e-015
1.02593e-014	3.98805e-015	8.07491e-016	4.66222e-015	-3.42205e-015	4.39155e-015	-5.8953e-015	-3.81417e-015	-1.7955e-015	-1.61981e-015	3.73388e-016	7.95452e-015	1.1071e-014	-1.97363e-015	-2.28912e-017	-2.85631e-015	-5.59617e-015	-5.74341e-015	-1.09167e-015	-7.43037e-015	-3.4085e-015	-8.26292e-015	-5.60453e-015	-8.88062e-015	-3.72206e-015
1.04304e-014	4.0154e-015	8.91641e-016	4.87176e-015	-3.16812e-015	4.72112e-015	-5.93508e-015	-3.62235e-015	-1.59843e-015	-1.34156e-015	1.06472e-015	8.32214e-015	1.16436e-014	-2.11909e-015	-2.32135e-016	-2.68779e-015	-5.77687e-015	-5.97007e-015	-1.06493e-015	-7.63299e-015	-3.85378e-015	-8.4569e-015	-5.63466e-015	-9.07603e-015	-3.80633e-015
1.05817e-014	4.04326e-015	9.79578e-016	5.08068e-015	-2.8918e-015	5.03743e-015	-5.92422e-015	-3.39492e-015	-1.35063e-015	-1.03039e-015	1.80681e-015	8.70508e-015	1.22278e-014	-2.25272e-015	-4.29846e-016	-2.51346e-015	-5.94998e-015	-6.17459e-015	-1.02442e-015	-7.81356e-015	-4.24652e-015	-8.63081e-015	-5.66062e-015	-9.23813e-015	-3.86251e-015
1.07124e-014	4.07087e-015	1.07134e-015	5.28789e-015	-2.59445e-015	5.33917e-015	-5.86144e-015	-3.13142e-015	-1.04975e-015	-6.87164e-016	2.59779e-015	9.10287e-015	1.28244e-014	-2.3724e-015	-6.14282e-016	-2.33624e-015	-6.116e-015	-6.35633e-015	-9.69402e-016	-7.97309e-015	-4.58369e-015	-8.78348e-015	-5.68445e-015	-9.36645e-015	-3.88993e-015
1.08225e-014	4.09724e-015	1.16676e-015	5.49295e-015	-2.27837e-015	5.62469e-015	-5.74539e-015	-2.83048e-015	-6.94762e-016	-3.13301e-016	3.43568e-015	9.51418e-015	1.3434e-014	-2.47648e-015	-7.83638e-016	-2.15794e-015	-6.27441e-015	-6.5143e-015	-9.00013e-016	-8.11267e-015	-4.86271e-015	-8.9137e-015	-5.70776e-015	-9.46043e-015	-3.88833e-015
1.0911e-014	4.12107e-015	1.26561e-015	5.69381e-015	-1.94555e-015	5.89209e-015	-5.57559e-015	-2.49192e-015	-2.84973e-016	8.96274e-017	4.31763e-015	9.93823e-015	1.40558e-014	-2.56376e-015	-9.36679e-016	-1.98114e-015	-6.42517e-015	-6.64817e-015	-8.16198e-016	-8.23352e-015	-5.08145e-015	-9.02089e-015	-5.73167e-015	-9.52052e-015	-3.85793e-015
1.09777e-014	4.14097e-015	1.36672e-015	5.88902e-015	-1.598e-015	6.14003e-015	-5.35161e-015	-2.11581e-015	1.7989e-016	5.20175e-016	5.24055e-015	1.0374e-014	1.46901e-014	-2.63233e-015	-1.07163e-015	-1.80819e-015	-6.56861e-015	-6.75765e-015	-7.18829e-016	-8.33701e-015	-5.23891e-015	-9.10438e-015	-5.75728e-015	-9.54755e-015	-3.79865e-015
1.10223e-014	4.1557e-015	1.47007e-015	6.07688e-015	-1.23838e-015	6.36749e-015	-5.07372e-015	-1.70266e-015	6.99788e-016	9.76699e-016	6.20052e-015	1.08204e-014	1.53366e-014	-2.68112e-015	-1.18724e-015	-1.64145e-015	-6.70476e-015	-6.84277e-015	-6.08033e-016	-8.42491e-015	-5.3347e-015	-9.16328e-015	-5.78607e-015	-9.54213e-015	-3.71061e-015
1.10442e-014	4.16374e-015	1.57488e-015	6.25585e-015	-8.6953e-016	6.57349e-015	-4.74234e-015	-1.25252e-015	1.27473e-015	1.45711e-015	7.19367e-015	1.12759e-014	1.59944e-014	-2.70933e-015	-1.28252e-015	-1.48315e-015	-6.83362e-015	-6.90333e-015	-4.8473e-016	-8.49856e-015	-5.3686e-015	-9.19728e-015	-5.81876e-015	-9.50501e-015	-3.59411e-015
1.10436e-014	4.16389e-015	1.68072e-015	6.42487e-015	-4.94728e-016	6.75777e-015	-4.35824e-015	-7.66043e-016	1.90308e-015	1.95873e-015	8.21508e-015	1.17391e-014	1.66625e-014	-2.71625e-015	-1.35678e-015	-1.3358e-015	-6.95479e-015	-6.93985e-015	-3.49338e-016	-8.55936e-015	-5.34162e-015	-9.2053e-015	-5.85647e-015	-9.43769e-015	-3.44936e-015
1.10202e-014	4.15414e-015	1.78721e-015	6.58187e-015	-1.16418e-016	6.91944e-015	-3.92288e-015	-2.44541e-016	2.58333e-015	2.479e-015	9.25943e-015	1.22081e-014	1.73393e-014	-2.70103e-015	-1.40942e-015	-1.20148e-015	-7.06779e-015	-6.95365e-015	-2.02723e-016	-8.60879e-015	-5.25482e-015	-9.18705e-015	-5.90012e-015	-9.34259e-015	-3.27735e-015
1.09742e-014	4.13317e-015	1.893e-015	6.72543e-015	2.61294e-016	7.05816e-015	-3.43797e-015	3.09163e-016	3.31269e-015	3.01551e-015	1.03213e-014	1.2681e-014	1.80222e-014	-2.663e-015	-1.44044e-015	-1.08245e-015	-7.17217e-015	-6.94604e-015	-4.56499e-017	-8.64822e-015	-5.10905e-015	-9.14196e-015	-5.95047e-015	-9.22168e-015	-3.07892e-015
1.09065e-014	4.09955e-015	1.99725e-015	6.85422e-015	6.3565e-016	7.17319e-015	-2.90581e-015	8.92477e-016	4.08835e-015	3.56479e-015	1.13946e-014	1.31559e-014	1.87083e-014	-2.6021e-015	-1.44963e-015	-9.80976e-016	-7.26824e-015	-6.91842e-015	1.20383e-016	-8.67892e-015	-4.90689e-015	-9.07053e-015	-6.00796e-015	-9.07727e-015	-2.85565e-015
1.08169e-014	4.05072e-015	2.09876e-015	6.96658e-015	1.00365e-015	7.2638e-015	-2.32975e-015	1.50317e-015	4.9065e-015	4.12351e-015	1.24727e-014	1.36305e-014	1.93948e-014	-2.51892e-015	-1.43784e-015	-8.98468e-016	-7.35547e-015	-6.87195e-015	2.94569e-016	-8.70301e-015	-4.65127e-015	-8.97344e-015	-6.07301e-015	-8.9115e-015	-2.60916e-015
1.07058e-014	3.98549e-015	2.19643e-015	7.0603e-015	1.36155e-015	7.32942e-015	-1.71228e-015	2.13829e-015	5.76291e-015	4.68851e-015	1.35491e-014	1.41023e-014	2.00783e-014	-2.41356e-015	-1.40591e-015	-8.36354e-016	-7.43439e-015	-6.80894e-015	4.75521e-016	-8.72327e-015	-4.34505e-015	-8.85107e-015	-6.14548e-015	-8.72675e-015	-2.34102e-015
1.05728e-014	3.90275e-015	2.28957e-015	7.13402e-015	1.70504e-015	7.36996e-015	-1.05788e-015	2.79452e-015	6.65266e-015	5.25615e-015	1.4617e-014	1.45687e-014	2.07551e-014	-2.28693e-015	-1.35496e-015	-7.96702e-016	-7.50487e-015	-6.73174e-015	6.62128e-016	-8.74016e-015	-3.99139e-015	-8.70393e-015	-6.22542e-015	-8.52532e-015	-2.05316e-015
1.04184e-014	3.80123e-015	2.37654e-015	7.18675e-015	2.03061e-015	7.3852e-015	-3.70496e-016	3.46759e-015	7.57077e-015	5.82279e-015	1.56692e-014	1.50265e-014	2.14213e-014	-2.1399e-015	-1.28563e-015	-7.81581e-016	-7.56698e-015	-6.64294e-015	8.529e-016	-8.75602e-015	-3.59462e-015	-8.53237e-015	-6.31253e-015	-8.30983e-015	-1.74762e-015
1.02433e-014	3.67979e-015	2.45722e-015	7.21705e-015	2.335e-015	7.37519e-015	3.44806e-016	4.15333e-015	8.51241e-015	6.38512e-015	1.66985e-014	1.54732e-014	2.20734e-014	-1.97346e-015	-1.19938e-015	-7.9176e-016	-7.62078e-015	-6.54407e-015	1.04555e-015	-8.77205e-015	-3.15843e-015	-8.33722e-015	-6.40637e-015	-8.08313e-015	-1.42721e-015
1.00487e-014	3.53707e-015	2.53061e-015	7.2242e-015	2.61538e-015	7.34e-015	1.08308e-015	4.84742e-015	9.47093e-015	6.93929e-015	1.76974e-014	1.59056e-014	2.27068e-014	-1.78955e-015	-1.0978e-015	-8.27782e-016	-7.66616e-015	-6.43787e-015	1.23875e-015	-8.78922e-015	-2.68776e-015	-8.1198e-015	-6.50574e-015	-7.84863e-015	-1.09419e-015
9.83475e-015	3.37285e-015	2.59556e-015	7.20747e-015	2.86896e-015	7.27976e-015	1.83929e-015	5.54522e-015	1.04395e-014	7.48197e-015	1.86591e-014	1.63213e-014	2.33165e-014	-1.58957e-015	-9.82666e-016	-8.90099e-016	-7.70341e-015	-6.32739e-015	1.43172e-015	-8.80882e-015	-2.18666e-015	-7.88128e-015	-6.61018e-015	-7.60978e-015	-7.50878e-016
9.60229e-015	3.18626e-015	2.65165e-015	7.16597e-015	3.09294e-015	7.19495e-015	2.6081e-015	6.24195e-015	1.1412e-014	8.00949e-015	1.95763e-014	1.67175e-014	2.38978e-014	-1.37573e-015	-8.55623e-016	-9.79516e-016	-7.73256e-015	-6.21453e-015	1.62296e-015	-8.83254e-015	-1.65986e-015	-7.62383e-015	-6.71878e-015	-7.36921e-015	-4.00001e-016
9.35217e-015	2.97755e-015	2.69805e-015	7.09908e-015	3.28443e-015	7.08628e-015	3.38353e-015	6.93278e-015	1.23817e-014	8.51859e-015	2.04423e-014	1.70917e-014	2.44453e-014	-1.15042e-015	-7.18553e-016	-1.09597e-015	-7.75388e-015	-6.1023e-015	1.81115e-015	-8.86107e-015	-1.11206e-015	-7.34988e-015	-6.8307e-015	-7.12996e-015	-4.43381e-017
9.08581e-015	2.74697e-015	2.734e-015	7.00666e-015	3.44125e-015	6.95412e-015	4.15951e-015	7.61312e-015	1.33421e-014	9.00603e-015	2.12502e-014	1.74411e-014	2.49545e-014	-9.15419e-016	-5.73702e-016	-1.23912e-015	-7.76757e-015	-5.99271e-015	1.99504e-015	-8.89592e-015	-5.48356e-016	-7.06145e-015	-6.94508e-015	-6.89499e-015	3.13634e-016
8.80473e-015	2.49531e-015	2.75956e-015	6.88855e-015	3.56112e-015	6.79855e-015	4.93038e-015	8.27777e-015	1.42862e-014	9.46844e-015	2.19943e-014	1.77628e-014	2.54208e-014	-6.73114e-016	-4.23376e-016	-1.40844e-015	-7.77448e-015	-5.88795e-015	2.1733e-015	-8.93859e-015	2.70823e-017	-6.76094e-015	-7.0604e-015	-6.66719e-015	6.70977e-016
8.51005e-015	2.22265e-015	2.77374e-015	6.74478e-015	3.64255e-015	6.62029e-015	5.69056e-015	8.92161e-015	1.52076e-014	9.90293e-015	2.26692e-014	1.80547e-014	2.58388e-014	-4.26752e-016	-2.70121e-016	-1.60296e-015	-7.77543e-015	-5.7897e-015	2.34478e-015	-8.99018e-015	6.09858e-016	-6.44975e-015	-7.17531e-015	-6.44905e-015	1.025e-015
8.20215e-015	1.92994e-015	2.77663e-015	6.57498e-015	3.68406e-015	6.4202e-015	6.43419e-015	9.54053e-015	1.61004e-014	1.0307e-014	2.32699e-014	1.83141e-014	2.62045e-014	-1.79168e-016	-1.16479e-016	-1.82183e-015	-7.77114e-015	-5.70009e-015	2.50871e-015	-9.05122e-015	1.19575e-015	-6.13043e-015	-7.28857e-015	-6.24271e-015	1.37238e-015
7.88292e-015	1.61828e-015	2.76812e-015	6.37967e-015	3.68568e-015	6.19909e-015	7.15493e-015	1.01305e-014	1.69578e-014	1.06779e-014	2.37917e-014	1.85391e-014	2.65135e-014	6.65261e-017	3.48505e-017	-2.06364e-015	-7.76267e-015	-5.62142e-015	2.66395e-015	-9.12212e-015	1.78063e-015	-5.80496e-015	-7.39861e-015	-6.04989e-015	1.70976e-015
7.55368e-015	1.28923e-015	2.74814e-015	6.16019e-015	3.64659e-015	5.95873e-015	7.84729e-015	1.06873e-014	1.77731e-014	1.10136e-014	2.42308e-014	1.87277e-014	2.67617e-014	3.0815e-016	1.8169e-016	-2.32708e-015	-7.75164e-015	-5.55449e-015	2.80917e-015	-9.20344e-015	2.36087e-015	-5.476e-015	-7.50436e-015	-5.87236e-015	2.03491e-015
7.21534e-015	9.45669e-016	2.71718e-015	5.91813e-015	3.56702e-015	5.70031e-015	8.50593e-015	1.12069e-014	1.85407e-014	1.13118e-014	2.45844e-014	1.88785e-014	2.69455e-014	5.42538e-016	3.21531e-016	-2.61065e-015	-7.7385e-015	-5.50075e-015	2.94464e-015	-9.29534e-015	2.93258e-015	-5.14657e-015	-7.60432e-015	-5.71248e-015	2.34578e-015
6.87003e-015	5.89831e-016	2.67605e-015	5.65527e-015	3.44782e-015	5.4251e-015	9.12605e-015	1.16859e-014	1.92559e-014	1.15714e-014	2.48499e-014	1.89902e-014	2.70622e-014	7.67075e-016	4.52557e-016	-2.91154e-015	-7.72438e-015	-5.46056e-015	3.07008e-015	-9.39852e-015	3.49276e-015	-4.81908e-015	-7.69692e-015	-5.57156e-015	2.6393e-015
6.51952e-015	2.24192e-016	2.62573e-015	5.37274e-015	3.29023e-015	5.13492e-015	9.7026e-015	1.21216e-014	1.99134e-014	1.1792e-014	2.50265e-014	1.90619e-014	2.71086e-014	9.7923e-016	5.72696e-016	-3.22732e-015	-7.7104e-015	-5.43465e-015	3.18464e-015	-9.51301e-015	4.03836e-015	-4.49571e-015	-7.78077e-015	-5.45053e-015	2.91392e-015
6.16542e-015	-1.48235e-016	2.56745e-015	5.07232e-015	3.09643e-015	4.83136e-015	1.02314e-014	1.25118e-014	2.0509e-014	1.19725e-014	2.51137e-014	1.90931e-014	2.70825e-014	1.17701e-015	6.7985e-016	-3.55559e-015	-7.69759e-015	-5.4234e-015	3.28803e-015	-9.63838e-015	4.56687e-015	-4.17936e-015	-7.85435e-015	-5.34972e-015	3.16707e-015
5.81001e-015	-5.23912e-016	2.50198e-015	4.75609e-015	2.86929e-015	4.51677e-015	1.07088e-014	1.28553e-014	2.10398e-014	1.21124e-014	2.51118e-014	1.90833e-014	2.69828e-014	1.35815e-015	7.7196e-016	-3.89393e-015	-7.68729e-015	-5.42653e-015	3.38079e-015	-9.77466e-015	5.07643e-015	-3.87189e-015	-7.91676e-015	-5.26944e-015	3.39674e-015
5.45479e-015	-8.9986e-016	2.42978e-015	4.42639e-015	2.6114e-015	4.19284e-015	1.11319e-014	1.31514e-014	2.15026e-014	1.22123e-014	2.50219e-014	1.90328e-014	2.68084e-014	1.52098e-015	8.47398e-016	-4.23988e-015	-7.68019e-015	-5.44407e-015	3.46391e-015	-9.92142e-015	5.56459e-015	-3.57585e-015	-7.96688e-015	-5.20929e-015	3.60165e-015
5.10174e-015	-1.27273e-015	2.35238e-015	4.08587e-015	2.32605e-015	3.8624e-015	1.14975e-014	1.33989e-014	2.18954e-014	1.22726e-014	2.48466e-014	1.89422e-014	2.65595e-014	1.66352e-015	9.05048e-016	-4.58998e-015	-7.67728e-015	-5.4753e-015	3.53777e-015	-1.00785e-014	6.03015e-015	-3.29318e-015	-8.00349e-015	-5.16907e-015	3.78157e-015
4.75307e-015	-1.63827e-015	2.27107e-015	3.73748e-015	2.01693e-015	3.52755e-015	1.18036e-014	1.35974e-014	2.22166e-014	1.22946e-014	2.4589e-014	1.88125e-014	2.62368e-014	1.78426e-015	9.43431e-016	-4.94112e-015	-7.67979e-015	-5.51858e-015	3.60344e-015	-1.0245e-014	6.4722e-015	-3.02549e-015	-8.02551e-015	-5.14812e-015	3.93481e-015
4.41134e-015	-1.99313e-015	2.18747e-015	3.38379e-015	1.68804e-015	3.19096e-015	1.20495e-014	1.3747e-014	2.24653e-014	1.22791e-014	2.42526e-014	1.86448e-014	2.58416e-014	1.88222e-015	9.60978e-016	-5.29054e-015	-7.68831e-015	-5.5729e-015	3.66186e-015	-1.04194e-014	6.89016e-015	-2.7737e-015	-8.03206e-015	-5.14526e-015	4.06086e-015
4.07775e-015	-2.33392e-015	2.10342e-015	3.02776e-015	1.34421e-015	2.85614e-015	1.22344e-014	1.3849e-014	2.26419e-014	1.22284e-014	2.3842e-014	1.84413e-014	2.53764e-014	1.95563e-015	9.57207e-016	-5.63518e-015	-7.70343e-015	-5.63651e-015	3.71419e-015	-1.06006e-014	7.28392e-015	-2.5388e-015	-8.02281e-015	-5.15852e-015	4.16035e-015
3.75443e-015	-2.65658e-015	2.0212e-015	2.67255e-015	9.90005e-016	2.52571e-015	1.23583e-014	1.39057e-014	2.27475e-014	1.21442e-014	2.33627e-014	1.82041e-014	2.48435e-014	2.00427e-015	9.31988e-016	-5.97146e-015	-7.72571e-015	-5.70763e-015	3.76213e-015	-1.0788e-014	7.65303e-015	-2.32168e-015	-7.99783e-015	-5.18619e-015	4.233e-015
3.44396e-015	-2.95775e-015	1.94218e-015	2.32092e-015	6.30838e-016	2.20288e-015	1.24219e-014	1.39177e-014	2.27839e-014	1.20289e-014	2.28211e-014	1.79354e-014	2.42463e-014	2.02833e-015	8.85325e-016	-6.29607e-015	-7.75497e-015	-5.78411e-015	3.80652e-015	-1.09799e-014	7.99761e-015	-2.12306e-015	-7.95671e-015	-5.22627e-015	4.2794e-015
3.14828e-015	-3.23267e-015	1.8675e-015	1.97645e-015	2.71499e-016	1.89129e-015	1.24266e-014	1.38879e-014	2.27538e-014	1.18855e-014	2.22241e-014	1.76378e-014	2.35892e-014	2.02864e-015	8.16722e-016	-6.6072e-015	-7.79191e-015	-5.86376e-015	3.84882e-015	-1.11743e-014	8.31817e-015	-1.94362e-015	-7.89916e-015	-5.27643e-015	4.30061e-015
2.86993e-015	-3.47824e-015	1.7988e-015	1.64316e-015	-8.31154e-017	1.5939e-015	1.23737e-014	1.38193e-014	2.2659e-014	1.17173e-014	2.15788e-014	1.7315e-014	2.28772e-014	2.00569e-015	7.26068e-016	-6.90243e-015	-7.83689e-015	-5.94473e-015	3.89119e-015	-1.13711e-014	8.61569e-015	-1.78363e-015	-7.82624e-015	-5.33403e-015	4.29777e-015
2.61063e-015	-3.69109e-015	1.73809e-015	1.32385e-015	-4.27318e-016	1.3137e-015	1.22664e-014	1.37154e-014	2.25035e-014	1.15273e-014	2.08924e-014	1.69704e-014	2.21153e-014	1.96022e-015	6.14146e-016	-7.17847e-015	-7.89014e-015	-6.02524e-015	3.93457e-015	-1.15685e-014	8.89094e-015	-1.64308e-015	-7.73788e-015	-5.39667e-015	4.27166e-015
2.37187e-015	-3.86786e-015	1.68693e-015	1.02146e-015	-7.55966e-016	1.05417e-015	1.21075e-014	1.35797e-014	2.22922e-014	1.13184e-014	2.01733e-014	1.66068e-014	2.13093e-014	1.89254e-015	4.81582e-016	-7.43274e-015	-7.95214e-015	-6.10272e-015	3.98078e-015	-1.17648e-014	9.14489e-015	-1.52105e-015	-7.63493e-015	-5.46139e-015	4.22429e-015
2.15589e-015	-4.0057e-015	1.64668e-015	7.39036e-016	-1.06451e-015	8.193e-016	1.19006e-014	1.34171e-014	2.2029e-014	1.10942e-014	1.94296e-014	1.62284e-014	2.0466e-014	1.8045e-015	3.29226e-016	-7.66333e-015	-8.02236e-015	-6.17457e-015	4.03172e-015	-1.19578e-014	9.37849e-015	-1.41732e-015	-7.51826e-015	-5.52425e-015	4.15779e-015
1.96446e-015	-4.102e-015	1.61881e-015	4.79691e-016	-1.34814e-015	6.12377e-016	1.16503e-014	1.3232e-014	2.1719e-014	1.08591e-014	1.86698e-014	1.58393e-014	1.95924e-014	1.69743e-015	1.58616e-016	-7.86821e-015	-8.1007e-015	-6.23938e-015	4.08897e-015	-1.21457e-014	9.593e-015	-1.33135e-015	-7.38858e-015	-5.58268e-015	4.07464e-015
1.79947e-015	-4.15418e-015	1.60457e-015	2.45544e-016	-1.60184e-015	4.35662e-016	1.13611e-014	1.30289e-014	2.13676e-014	1.06168e-014	1.79028e-014	1.54433e-014	1.86959e-014	1.5733e-015	-2.90062e-017	-8.0458e-015	-8.18697e-015	-6.29445e-015	4.15362e-015	-1.23269e-014	9.78904e-015	-1.26191e-015	-7.24694e-015	-5.63365e-015	3.97778e-015
1.66231e-015	-4.15962e-015	1.60526e-015	3.92104e-017	-1.82086e-015	2.92305e-016	1.10383e-014	1.28123e-014	2.09812e-014	1.03714e-014	1.71372e-014	1.50449e-014	1.77843e-014	1.43421e-015	-2.31766e-016	-8.19466e-015	-8.27989e-015	-6.33699e-015	4.22662e-015	-1.24992e-014	9.96849e-015	-1.20741e-015	-7.09493e-015	-5.67312e-015	3.86954e-015
1.55519e-015	-4.11693e-015	1.62215e-015	-1.37368e-016	-2.00153e-015	1.85658e-016	1.06875e-014	1.25869e-014	2.05655e-014	1.01267e-014	1.63813e-014	1.46483e-014	1.68643e-014	1.28196e-015	-4.47643e-016	-8.31382e-015	-8.37868e-015	-6.36575e-015	4.30956e-015	-1.26613e-014	1.01317e-014	-1.16668e-015	-6.93436e-015	-5.69827e-015	3.75366e-015
1.47936e-015	-4.02455e-015	1.65542e-015	-2.82199e-016	-2.14036e-015	1.18561e-016	1.03147e-014	1.23574e-014	2.01271e-014	9.88669e-015	1.56438e-014	1.4258e-014	1.59439e-014	1.11948e-015	-6.74529e-016	-8.40209e-015	-8.48261e-015	-6.37915e-015	4.40372e-015	-1.28118e-014	1.02797e-014	-1.13752e-015	-6.76653e-015	-5.70723e-015	3.63356e-015
1.43644e-015	-3.88209e-015	1.70494e-015	-3.93809e-016	-2.23438e-015	9.2459e-017	9.9259e-015	1.21291e-014	1.96717e-014	9.65512e-015	1.49332e-014	1.38785e-014	1.50315e-014	9.48969e-016	-9.10452e-016	-8.45908e-015	-8.59092e-015	-6.37586e-015	4.50945e-015	-1.29481e-014	1.04135e-014	-1.11788e-015	-6.59252e-015	-5.69672e-015	3.51231e-015
1.42765e-015	-3.69073e-015	1.77157e-015	-4.7041e-016	-2.28025e-015	1.09442e-016	9.52804e-015	1.19066e-014	1.92059e-014	9.43542e-015	1.42572e-014	1.35128e-014	1.41359e-014	7.72597e-016	-1.15281e-015	-8.48499e-015	-8.70199e-015	-6.35496e-015	4.62769e-015	-1.30685e-014	1.05342e-014	-1.10553e-015	-6.41466e-015	-5.66367e-015	3.39258e-015
1.45398e-015	-3.45001e-015	1.85493e-015	-5.11313e-016	-2.27657e-015	1.71225e-016	9.12744e-015	1.1694e-014	1.8737e-014	9.23075e-015	1.36227e-014	1.31655e-014	1.3265e-014	5.93489e-016	-1.39966e-015	-8.48007e-015	-8.81487e-015	-6.3164e-015	4.75925e-015	-1.31724e-014	1.06429e-014	-1.09859e-015	-6.23485e-015	-5.60502e-015	3.27747e-015
1.51593e-015	-3.16026e-015	1.95399e-015	-5.16177e-016	-2.2219e-015	2.79067e-016	8.73018e-015	1.14951e-014	1.82714e-014	9.04496e-015	1.30363e-014	1.28402e-014	1.24265e-014	4.14529e-016	-1.64834e-015	-8.44453e-015	-8.9285e-015	-6.25928e-015	4.90424e-015	-1.32582e-014	1.07394e-014	-1.09507e-015	-6.05445e-015	-5.51836e-015	3.17084e-015
1.61368e-015	-2.82273e-015	2.06827e-015	-4.85192e-016	-2.11578e-015	4.33595e-016	8.34276e-015	1.13147e-014	1.78151e-014	8.8808e-015	1.25041e-014	1.25409e-014	1.16273e-014	2.3797e-016	-1.8965e-015	-8.37938e-015	-9.04119e-015	-6.18318e-015	5.0628e-015	-1.33247e-014	1.08248e-014	-1.09272e-015	-5.87501e-015	-5.40194e-015	3.0758e-015
1.74751e-015	-2.43895e-015	2.19738e-015	-4.17628e-016	-1.95813e-015	6.35048e-016	7.97094e-015	1.11563e-014	1.73735e-014	8.74119e-015	1.20314e-014	1.22709e-014	1.08742e-014	6.56368e-017	-2.14146e-015	-8.2859e-015	-9.15114e-015	-6.08817e-015	5.23482e-015	-1.33705e-014	1.08997e-014	-1.08951e-015	-5.69839e-015	-5.25387e-015	2.99626e-015
1.91764e-015	-2.01046e-015	2.33981e-015	-3.1412e-016	-1.75005e-015	8.83129e-016	7.62123e-015	1.10229e-014	1.69515e-014	8.62869e-015	1.16228e-014	1.20337e-014	1.01741e-014	-9.9982e-017	-2.38113e-015	-8.16482e-015	-9.25712e-015	-5.97443e-015	5.41953e-015	-1.33947e-014	1.09635e-014	-1.08314e-015	-5.52596e-015	-5.07231e-015	2.93451e-015
2.12441e-015	-1.53937e-015	2.49438e-015	-1.75368e-016	-1.49274e-015	1.17709e-015	7.29912e-015	1.09174e-014	1.65543e-014	8.54581e-015	1.12817e-014	1.18313e-014	9.53296e-015	-2.56615e-016	-2.61286e-015	-8.01802e-015	-9.35792e-015	-5.84333e-015	5.61621e-015	-1.33971e-014	1.10154e-014	-1.07221e-015	-5.35938e-015	-4.85655e-015	2.89304e-015
2.36739e-015	-1.02828e-015	2.65934e-015	-3.04846e-018	-1.18864e-015	1.51524e-015	7.00903e-015	1.08414e-014	1.61864e-014	8.49374e-015	1.10106e-014	1.16659e-014	8.95595e-015	-4.01553e-016	-2.83427e-015	-7.84757e-015	-9.45191e-015	-5.69609e-015	5.82426e-015	-1.33769e-014	1.10555e-014	-1.05497e-015	-5.20017e-015	-4.60599e-015	2.87343e-015
2.64673e-015	-4.79968e-016	2.83261e-015	2.01162e-016	-8.40645e-016	1.89614e-015	6.75521e-015	1.07961e-014	1.5851e-014	8.47351e-015	1.08113e-014	1.15392e-014	8.44661e-015	-5.33613e-016	-3.04337e-015	-7.65605e-015	-9.53804e-015	-5.53483e-015	6.04211e-015	-1.3334e-014	1.1083e-014	-1.02964e-015	-5.04949e-015	-4.32024e-015	2.87795e-015
2.96092e-015	1.02145e-016	3.01217e-015	4.35408e-016	-4.51999e-016	2.31766e-015	6.54198e-015	1.07826e-014	1.55512e-014	8.48667e-015	1.06846e-014	1.14525e-014	8.00918e-015	-6.51608e-016	-3.23845e-015	-7.44508e-015	-9.61526e-015	-5.36105e-015	6.26874e-015	-1.32682e-014	1.10968e-014	-9.95671e-016	-4.90846e-015	-3.99959e-015	2.909e-015
3.30928e-015	7.14059e-016	3.19561e-015	6.97412e-016	-2.67212e-017	2.77637e-015	6.37267e-015	1.08016e-014	1.52894e-014	8.53386e-015	1.06305e-014	1.14069e-014	7.64762e-015	-7.54619e-016	-3.41734e-015	-7.21671e-015	-9.68274e-015	-5.17733e-015	6.50206e-015	-1.31801e-014	1.10967e-014	-9.51612e-016	-4.77816e-015	-3.64465e-015	2.96766e-015
3.69119e-015	1.35196e-015	3.38018e-015	9.83885e-016	4.30563e-016	3.26887e-015	6.25029e-015	1.0853e-014	1.50671e-014	8.61484e-015	1.06479e-014	1.14026e-014	7.36374e-015	-8.41334e-016	-3.57878e-015	-6.9733e-015	-9.7401e-015	-4.98634e-015	6.74064e-015	-1.30705e-014	1.10816e-014	-8.96877e-016	-4.6595e-015	-3.25655e-015	3.055e-015
4.10562e-015	2.01127e-015	3.5635e-015	1.29188e-015	9.14687e-016	3.79104e-015	6.1767e-015	1.09367e-014	1.48862e-014	8.72913e-015	1.0735e-014	1.14396e-014	7.15884e-015	-9.10994e-016	-3.7213e-015	-6.71812e-015	-9.78609e-015	-4.79014e-015	6.98226e-015	-1.294e-014	1.10501e-014	-8.31341e-016	-4.55325e-015	-2.83663e-015	3.17158e-015
4.55041e-015	2.6876e-015	3.7428e-015	1.61748e-015	1.42042e-015	4.3383e-015	6.1527e-015	1.10519e-014	1.47463e-014	8.87577e-015	1.08886e-014	1.15176e-014	7.03297e-015	-9.63261e-016	-3.84305e-015	-6.45412e-015	-9.81998e-015	-4.59148e-015	7.22459e-015	-1.27897e-014	1.10013e-014	-7.54779e-016	-4.46016e-015	-2.38668e-015	3.31766e-015
5.02371e-015	3.37567e-015	3.91533e-015	1.95791e-015	1.94201e-015	4.90623e-015	6.17864e-015	1.11972e-014	1.46469e-014	9.05396e-015	1.11048e-014	1.16354e-014	6.98578e-015	-9.98114e-016	-3.94358e-015	-6.18325e-015	-9.84164e-015	-4.39328e-015	7.46516e-015	-1.26208e-014	1.09344e-014	-6.66824e-016	-4.3804e-015	-1.90898e-015	3.49276e-015
5.52308e-015	4.07136e-015	4.07841e-015	2.3091e-015	2.47349e-015	5.48956e-015	6.25514e-015	1.13706e-014	1.45879e-014	9.26244e-015	1.13792e-014	1.17912e-014	7.01582e-015	-1.0155e-015	-4.02167e-015	-5.90861e-015	-9.85131e-015	-4.19865e-015	7.70121e-015	-1.24351e-014	1.08481e-014	-5.67603e-016	-4.31366e-015	-1.406e-015	3.6963e-015
6.04691e-015	4.77001e-015	4.22913e-015	2.66719e-015	3.00969e-015	6.08339e-015	6.38076e-015	1.15701e-014	1.45677e-014	9.49936e-015	1.17065e-014	1.1983e-014	7.1206e-015	-1.01616e-015	-4.07654e-015	-5.63268e-015	-9.84916e-015	-4.01122e-015	7.93051e-015	-1.22343e-014	1.07415e-014	-4.58053e-016	-4.25979e-015	-8.80897e-016	3.92692e-015
6.59329e-015	5.46732e-015	4.36516e-015	3.02855e-015	3.54435e-015	6.68251e-015	6.55372e-015	1.1793e-014	1.45838e-014	9.76216e-015	1.20811e-014	1.22091e-014	7.29705e-015	-9.99971e-016	-4.10782e-015	-5.35781e-015	-9.83508e-015	-3.83352e-015	8.15065e-015	-1.20204e-014	1.06143e-014	-3.39225e-016	-4.21875e-015	-3.37043e-016	4.18332e-015
7.15993e-015	6.1587e-015	4.48394e-015	3.38906e-015	4.07181e-015	7.28082e-015	6.77152e-015	1.2037e-014	1.46338e-014	1.00483e-014	1.24968e-014	1.24668e-014	7.54124e-015	-9.68252e-016	-4.11512e-015	-5.08631e-015	-9.80946e-015	-3.66883e-015	8.35962e-015	-1.17961e-014	1.04653e-014	-2.12338e-016	-4.18979e-015	2.22109e-016	4.46381e-015
7.74467e-015	6.84006e-015	4.58327e-015	3.7446e-015	4.58563e-015	7.8726e-015	7.03204e-015	1.22989e-014	1.47145e-014	1.03548e-014	1.29472e-014	1.27534e-014	7.84852e-015	-9.22458e-016	-4.09837e-015	-4.82045e-015	-9.77271e-015	-3.51994e-015	8.55514e-015	-1.15625e-014	1.02946e-014	-7.8942e-017	-4.17182e-015	7.92597e-016	4.76628e-015
8.34434e-015	7.50704e-015	4.66055e-015	4.09201e-015	5.07987e-015	8.45238e-015	7.33241e-015	1.25754e-014	1.48223e-014	1.06791e-014	1.34252e-014	1.30661e-014	8.21476e-015	-8.63613e-016	-4.05769e-015	-4.56218e-015	-9.72499e-015	-3.38946e-015	8.73487e-015	-1.1322e-014	1.01017e-014	5.94931e-017	-4.16371e-015	1.37056e-015	5.08797e-015
8.95652e-015	8.15546e-015	4.71361e-015	4.42752e-015	5.54874e-015	9.01479e-015	7.66803e-015	1.28631e-014	1.49532e-014	1.10182e-014	1.39233e-014	1.34011e-014	8.63419e-015	-7.92895e-016	-3.99355e-015	-4.31322e-015	-9.66704e-015	-3.28003e-015	8.89614e-015	-1.10772e-014	9.88613e-015	2.01768e-016	-4.16464e-015	1.95213e-015	5.42592e-015
9.57915e-015	8.78163e-015	4.74137e-015	4.74678e-015	5.98805e-015	9.55432e-015	8.035e-015	1.31589e-014	1.51027e-014	1.13689e-014	1.44337e-014	1.3755e-014	9.10071e-015	-7.12058e-016	-3.90697e-015	-4.07512e-015	-9.60024e-015	-3.19371e-015	9.03744e-015	-1.08308e-014	9.64838e-015	3.45428e-016	-4.17344e-015	2.53295e-015	5.77771e-015
1.02091e-014	9.38154e-015	4.74242e-015	5.04689e-015	6.39315e-015	1.00659e-014	8.4292e-015	1.34593e-014	1.52674e-014	1.17273e-014	1.4949e-014	1.4124e-014	9.607e-015	-6.22444e-016	-3.79815e-015	-3.84923e-015	-9.52567e-015	-3.13247e-015	9.15668e-015	-1.05854e-014	9.38916e-015	4.88455e-016	-4.18842e-015	3.10936e-015	6.14026e-015
1.08441e-014	9.95177e-015	4.71591e-015	5.32509e-015	6.75951e-015	1.05446e-014	8.84533e-015	1.3761e-014	1.54432e-014	1.20901e-014	1.5462e-014	1.45039e-014	1.01455e-014	-5.25934e-016	-3.66826e-015	-3.63662e-015	-9.44496e-015	-3.09779e-015	9.25247e-015	-1.03435e-014	9.1095e-015	6.28614e-016	-4.20911e-015	3.67695e-015	6.5108e-015
1.14817e-014	1.04899e-014	4.66057e-015	5.57828e-015	7.08329e-015	1.09858e-014	9.2778e-015	1.40603e-014	1.56247e-014	1.24536e-014	1.59651e-014	1.4891e-014	1.07092e-014	-4.24029e-016	-3.51843e-015	-3.43755e-015	-9.35959e-015	-3.09157e-015	9.32296e-015	-1.01084e-014	8.81005e-015	7.63136e-016	-4.23392e-015	4.23088e-015	6.88535e-015
1.21185e-014	1.09933e-014	4.57598e-015	5.80377e-015	7.36221e-015	1.13857e-014	9.72088e-015	1.43538e-014	1.58077e-014	1.28144e-014	1.64512e-014	1.5281e-014	1.12908e-014	-3.18357e-016	-3.35006e-015	-3.25334e-015	-9.27114e-015	-3.11497e-015	9.36717e-015	-9.88204e-015	8.4914e-015	8.89521e-016	-4.26119e-015	4.76693e-015	7.26068e-015
1.2752e-014	1.14598e-014	4.46299e-015	5.99921e-015	7.59399e-015	1.17406e-014	1.0169e-014	1.46382e-014	1.59877e-014	1.31688e-014	1.69135e-014	1.56695e-014	1.18836e-014	-2.1066e-016	-3.16401e-015	-3.08426e-015	-9.18079e-015	-3.16862e-015	9.38456e-015	-9.6667e-015	8.15548e-015	1.00533e-015	-4.28945e-015	5.28117e-015	7.63353e-015
1.33796e-014	1.18873e-014	4.32156e-015	6.16286e-015	7.77669e-015	1.20477e-014	1.06174e-014	1.49109e-014	1.61609e-014	1.35136e-014	1.73456e-014	1.60529e-014	1.24791e-014	-1.02265e-016	-2.96218e-015	-2.93012e-015	-9.08966e-015	-3.25262e-015	9.37385e-015	-9.46501e-015	7.80398e-015	1.10862e-015	-4.31726e-015	5.76956e-015	7.99987e-015
1.39984e-014	1.22744e-014	4.15201e-015	6.29299e-015	7.90964e-015	1.23041e-014	1.106e-014	1.51694e-014	1.63228e-014	1.38458e-014	1.77419e-014	1.64275e-014	1.30696e-014	4.87019e-018	-2.74654e-015	-2.79073e-015	-8.99954e-015	-3.36698e-015	9.33447e-015	-9.27977e-015	7.43912e-015	1.19724e-015	-4.34324e-015	6.22862e-015	8.35678e-015
1.46058e-014	1.26199e-014	3.95587e-015	6.38843e-015	7.9924e-015	1.25086e-014	1.1492e-014	1.54117e-014	1.64696e-014	1.4162e-014	1.80973e-014	1.6789e-014	1.3648e-014	1.09445e-016	-2.51912e-015	-2.66623e-015	-8.9125e-015	-3.51068e-015	9.26604e-015	-9.11298e-015	7.06329e-015	1.26908e-015	-4.36643e-015	6.65477e-015	8.7009e-015
1.51998e-014	1.29224e-014	3.7344e-015	6.44873e-015	8.02679e-015	1.26601e-014	1.19088e-014	1.56356e-014	1.6598e-014	1.44591e-014	1.84069e-014	1.71336e-014	1.42068e-014	2.09415e-016	-2.2812e-015	-2.55585e-015	-8.82986e-015	-3.68342e-015	9.16876e-015	-8.96625e-015	6.67909e-015	1.32197e-015	-4.38613e-015	7.04478e-015	9.02907e-015
1.5778e-014	1.31821e-014	3.48925e-015	6.47373e-015	8.01397e-015	1.27586e-014	1.23049e-014	1.58394e-014	1.67056e-014	1.47344e-014	1.86671e-014	1.74581e-014	1.47403e-014	3.03778e-016	-2.03397e-015	-2.4581e-015	-8.75261e-015	-3.88339e-015	9.04294e-015	-8.8408e-015	6.28891e-015	1.35445e-015	-4.40143e-015	7.39598e-015	9.33912e-015
1.63382e-014	1.33992e-014	3.22271e-015	6.46333e-015	7.95582e-015	1.28041e-014	1.26762e-014	1.60219e-014	1.67899e-014	1.49855e-014	1.8875e-014	1.77593e-014	1.52424e-014	3.91436e-016	-1.77956e-015	-2.372e-015	-8.68273e-015	-4.1093e-015	8.88904e-015	-8.73816e-015	5.8956e-015	1.36508e-015	-4.41095e-015	7.70594e-015	9.62825e-015
1.68787e-014	1.3574e-014	2.93708e-015	6.41782e-015	7.85536e-015	1.27973e-014	1.30194e-014	1.61816e-014	1.68486e-014	1.52101e-014	1.90278e-014	1.80345e-014	1.57082e-014	4.71574e-016	-1.51989e-015	-2.2967e-015	-8.62127e-015	-4.35914e-015	8.70759e-015	-8.6606e-015	5.50223e-015	1.35207e-015	-4.41349e-015	7.97299e-015	9.89394e-015
1.73972e-014	1.37071e-014	2.63489e-015	6.33812e-015	7.71606e-015	1.27405e-014	1.33304e-014	1.63179e-014	1.68806e-014	1.54061e-014	1.9124e-014	1.82815e-014	1.61323e-014	5.43427e-016	-1.25682e-015	-2.23079e-015	-8.56996e-015	-4.63026e-015	8.5e-015	-8.60841e-015	5.112e-015	1.31481e-015	-4.40882e-015	8.19555e-015	1.01348e-014
1.7892e-014	1.37998e-014	2.31901e-015	6.22558e-015	7.54166e-015	1.2636e-014	1.36055e-014	1.64307e-014	1.68846e-014	1.55716e-014	1.91629e-014	1.8498e-014	1.65107e-014	6.0631e-016	-9.92259e-016	-2.17236e-015	-8.52963e-015	-4.9204e-015	8.26758e-015	-8.58243e-015	4.72827e-015	1.25277e-015	-4.39598e-015	8.37213e-015	1.03489e-014
1.83616e-014	1.38536e-014	1.99207e-015	6.0821e-015	7.33668e-015	1.24864e-014	1.38422e-014	1.65198e-014	1.68605e-014	1.57056e-014	1.91443e-014	1.86819e-014	1.684e-014	6.59919e-016	-7.27246e-016	-2.12072e-015	-8.50075e-015	-5.22654e-015	8.01177e-015	-8.58278e-015	4.35466e-015	1.16545e-015	-4.37457e-015	8.50217e-015	1.05352e-014
1.88044e-014	1.387e-014	1.65762e-015	5.90913e-015	7.10558e-015	1.22948e-014	1.4039e-014	1.65855e-014	1.68087e-014	1.58075e-014	1.90689e-014	1.88315e-014	1.71171e-014	7.04039e-016	-4.63633e-016	-2.07411e-015	-8.48402e-015	-5.54633e-015	7.73445e-015	-8.61007e-015	3.99426e-015	1.05286e-015	-4.34487e-015	8.58604e-015	1.06926e-014
1.92189e-014	1.3851e-014	1.3194e-015	5.7086e-015	6.85315e-015	1.20649e-014	1.41933e-014	1.66289e-014	1.67292e-014	1.58764e-014	1.89381e-014	1.89464e-014	1.73399e-014	7.39023e-016	-2.02841e-016	-2.03131e-015	-8.48061e-015	-5.87614e-015	7.43728e-015	-8.66349e-015	3.64941e-015	9.15075e-016	-4.3069e-015	8.62447e-015	1.0821e-014
1.96039e-014	1.37984e-014	9.80329e-016	5.48319e-015	6.58551e-015	1.18013e-014	1.43047e-014	1.66493e-014	1.66242e-014	1.5912e-014	1.87543e-014	1.90256e-014	1.75069e-014	7.64542e-016	5.31614e-017	-1.99075e-015	-8.49154e-015	-6.21253e-015	7.12167e-015	-8.7428e-015	3.32284e-015	7.52713e-016	-4.26104e-015	8.61813e-015	1.09198e-014
1.99587e-014	1.3715e-014	6.43614e-016	5.23537e-015	6.30778e-015	1.15089e-014	1.43727e-014	1.6648e-014	1.64943e-014	1.59141e-014	1.852e-014	1.90686e-014	1.76173e-014	7.81138e-016	3.02561e-016	-1.9505e-015	-8.51669e-015	-6.55241e-015	6.78953e-015	-8.84676e-015	3.01697e-015	5.66792e-016	-4.20773e-015	8.56847e-015	1.09891e-014
2.02826e-014	1.36034e-014	3.12112e-016	4.96784e-015	6.02549e-015	1.11928e-014	1.43973e-014	1.66261e-014	1.63412e-014	1.58831e-014	1.82385e-014	1.90753e-014	1.7671e-014	7.88717e-016	5.44474e-016	-1.90946e-015	-8.55644e-015	-6.89214e-015	6.44349e-015	-8.97443e-015	2.73428e-015	3.58602e-016	-4.14733e-015	8.47764e-015	1.103e-014
2.05747e-014	1.34666e-014	-1.05759e-017	4.68349e-015	5.74495e-015	1.08584e-014	1.43791e-014	1.65851e-014	1.61676e-014	1.58197e-014	1.79132e-014	1.90463e-014	1.76691e-014	7.87516e-016	7.78161e-016	-1.86624e-015	-8.61093e-015	-7.22811e-015	6.08544e-015	-9.12439e-015	2.4772e-015	1.29762e-016	-4.08048e-015	8.34737e-015	1.10431e-014
2.08349e-014	1.33066e-014	-3.21664e-016	4.38538e-015	5.47124e-015	1.05113e-014	1.43191e-014	1.65257e-014	1.59758e-014	1.5725e-014	1.7549e-014	1.89821e-014	1.7613e-014	7.77428e-016	1.0026e-015	-1.8203e-015	-8.68014e-015	-7.5571e-015	5.71695e-015	-9.29484e-015	2.24746e-015	-1.18122e-016	-4.00805e-015	8.17964e-015	1.10299e-014
2.10629e-014	1.31272e-014	-6.17864e-016	4.07631e-015	5.20915e-015	1.0157e-014	1.42188e-014	1.64493e-014	1.57687e-014	1.56e-014	1.71506e-014	1.88836e-014	1.75046e-014	7.58902e-016	1.21657e-015	-1.77001e-015	-8.76394e-015	-7.87614e-015	5.34092e-015	-9.48416e-015	2.04645e-015	-3.82776e-016	-3.93111e-015	7.97779e-015	1.09921e-014
2.12587e-014	1.29316e-014	-8.9699e-016	3.75842e-015	4.9634e-015	9.80101e-015	1.40798e-014	1.63577e-014	1.5549e-014	1.54463e-014	1.67231e-014	1.87519e-014	1.73474e-014	7.3312e-016	1.4195e-015	-1.71446e-015	-8.86189e-015	-8.18183e-015	4.9586e-015	-9.69e-015	1.87569e-015	-6.61728e-016	-3.85053e-015	7.74502e-015	1.09308e-014
2.14217e-014	1.27229e-014	-1.15669e-015	3.43502e-015	4.73876e-015	9.44825e-015	1.39052e-014	1.6252e-014	1.532e-014	1.52656e-014	1.62715e-014	1.85889e-014	1.71446e-014	7.00488e-016	1.61004e-015	-1.65351e-015	-8.97299e-015	-8.47176e-015	4.57246e-015	-9.90967e-015	1.73629e-015	-9.52413e-016	-3.76741e-015	7.4852e-015	1.08482e-014
2.15517e-014	1.25042e-014	-1.39498e-015	3.10928e-015	4.53944e-015	9.10435e-015	1.36974e-014	1.61332e-014	1.50847e-014	1.50595e-014	1.58019e-014	1.83961e-014	1.69004e-014	6.61212e-016	1.78707e-015	-1.58693e-015	-9.09667e-015	-8.74328e-015	4.18477e-015	-1.01415e-014	1.62834e-015	-1.25186e-015	-3.68258e-015	7.202e-015	1.07462e-014
2.16482e-014	1.22785e-014	-1.61012e-015	2.78337e-015	4.36887e-015	8.77398e-015	1.3459e-014	1.60034e-014	1.48468e-014	1.48303e-014	1.53195e-014	1.81753e-014	1.66194e-014	6.15895e-016	1.95052e-015	-1.51447e-015	-9.23243e-015	-8.99348e-015	3.79753e-015	-1.03825e-014	1.55261e-015	-1.55734e-015	-3.59761e-015	6.89924e-015	1.06262e-014
2.17113e-014	1.20496e-014	-1.80009e-015	2.45989e-015	4.23031e-015	8.46206e-015	1.31923e-014	1.58642e-014	1.4609e-014	1.45798e-014	1.48297e-014	1.79288e-014	1.63051e-014	5.65179e-016	2.09976e-015	-1.43585e-015	-9.37949e-015	-9.22042e-015	3.41249e-015	-1.06303e-014	1.50877e-015	-1.86612e-015	-3.51363e-015	6.58151e-015	1.04904e-014
2.17416e-014	1.18201e-014	-1.96451e-015	2.14108e-015	4.12609e-015	8.17261e-015	1.28998e-014	1.57161e-014	1.43738e-014	1.43104e-014	1.43376e-014	1.76585e-014	1.59631e-014	5.09598e-016	2.23358e-015	-1.35173e-015	-9.5367e-015	-9.42196e-015	3.03127e-015	-1.08826e-014	1.49595e-015	-2.1749e-015	-3.43124e-015	6.25331e-015	1.03409e-014
2.17395e-014	1.15925e-014	-2.10254e-015	1.82897e-015	4.05751e-015	7.90945e-015	1.25842e-014	1.556e-014	1.41441e-014	1.40242e-014	1.38483e-014	1.73668e-014	1.55985e-014	4.49231e-016	2.35204e-015	-1.26286e-015	-9.70291e-015	-9.59725e-015	2.65502e-015	-1.11367e-014	1.51278e-015	-2.48083e-015	-3.35158e-015	5.9189e-015	1.01804e-014
2.17054e-014	1.137e-014	-2.21384e-015	1.52522e-015	4.02591e-015	7.67524e-015	1.22481e-014	1.53965e-014	1.39222e-014	1.37238e-014	1.33663e-014	1.70562e-014	1.52173e-014	3.84495e-016	2.45452e-015	-1.17031e-015	-9.87734e-015	-9.74471e-015	2.28559e-015	-1.13903e-014	1.55843e-015	-2.78044e-015	-3.27533e-015	5.58232e-015	1.00113e-014
2.16404e-014	1.11555e-014	-2.29877e-015	1.23048e-015	4.03223e-015	7.4722e-015	1.18948e-014	1.52262e-014	1.37108e-014	1.34116e-014	1.28963e-014	1.67296e-014	1.48248e-014	3.16052e-016	2.54066e-015	-1.07492e-015	-1.00587e-014	-9.86325e-015	1.92507e-015	-1.16405e-014	1.63115e-015	-3.07064e-015	-3.20281e-015	5.24782e-015	9.83537e-015
2.15449e-014	1.09514e-014	-2.35729e-015	9.45545e-016	4.07591e-015	7.30285e-015	1.15274e-014	1.505e-014	1.35113e-014	1.30902e-014	1.24435e-014	1.63899e-014	1.44259e-014	2.44257e-016	2.61064e-015	-9.77839e-016	-1.02458e-014	-9.95236e-015	1.5746e-015	-1.18843e-014	1.72882e-015	-3.34877e-015	-3.13491e-015	4.91962e-015	9.6547e-015
2.1419e-014	1.07601e-014	-2.39015e-015	6.71035e-016	4.15591e-015	7.16833e-015	1.11488e-014	1.48679e-014	1.33255e-014	1.2762e-014	1.20112e-014	1.60396e-014	1.40264e-014	1.68858e-016	2.66428e-015	-8.80042e-016	-1.0438e-014	-1.00123e-014	1.23534e-015	-1.21188e-014	1.8496e-015	-3.6117e-015	-3.07223e-015	4.60152e-015	9.47168e-015
2.12638e-014	1.05834e-014	-2.39875e-015	4.08395e-016	4.27088e-015	7.06942e-015	1.07619e-014	1.46804e-014	1.31548e-014	1.24293e-014	1.16033e-014	1.56815e-014	1.36314e-014	9.024e-017	2.7017e-015	-7.82817e-016	-1.06337e-014	-1.00427e-014	9.08083e-016	-1.23418e-014	1.99099e-015	-3.85704e-015	-3.01459e-015	4.29726e-015	9.28791e-015
2.10796e-014	1.04238e-014	-2.38468e-015	1.57736e-016	4.41806e-015	7.00667e-015	1.03693e-014	1.44874e-014	1.30002e-014	1.20949e-014	1.12228e-014	1.5318e-014	1.32459e-014	8.91936e-018	2.72282e-015	-6.8791e-016	-1.08316e-014	-1.00447e-014	5.94257e-016	-1.2551e-014	2.1505e-015	-4.08196e-015	-2.96238e-015	4.01076e-015	9.10472e-015
2.0867e-014	1.02828e-014	-2.34987e-015	-8.21243e-017	4.59444e-015	6.97936e-015	9.97281e-015	1.4289e-014	1.28622e-014	1.1761e-014	1.08717e-014	1.49515e-014	1.2874e-014	-7.47115e-017	2.72758e-015	-5.96508e-016	-1.10305e-014	-1.00187e-014	2.95203e-016	-1.27441e-014	2.32628e-015	-4.28427e-015	-2.91599e-015	3.74527e-015	8.92365e-015
2.06269e-014	1.01618e-014	-2.29665e-015	-3.10748e-016	4.79651e-015	6.98562e-015	9.57455e-015	1.40858e-014	1.27409e-014	1.14297e-014	1.0552e-014	1.45846e-014	1.25202e-014	-1.61416e-016	2.71576e-015	-5.09981e-016	-1.12292e-014	-9.9648e-015	1.14666e-017	-1.29191e-014	2.51553e-015	-4.46173e-015	-2.87478e-015	3.50305e-015	8.74626e-015
2.03604e-014	1.00629e-014	-2.22655e-015	-5.29002e-016	5.02048e-015	7.02358e-015	9.17585e-015	1.38771e-014	1.26357e-014	1.1104e-014	1.02656e-014	1.42203e-014	1.2189e-014	-2.51115e-016	2.68728e-015	-4.30407e-016	-1.14268e-014	-9.88465e-015	-2.56629e-016	-1.30747e-014	2.71496e-015	-4.61252e-015	-2.83842e-015	3.28633e-015	8.57354e-015
2.00694e-014	9.98718e-015	-2.14208e-015	-7.38092e-016	5.26253e-015	7.09147e-015	8.77905e-015	1.36621e-014	1.25464e-014	1.07854e-014	1.00134e-014	1.38608e-014	1.18837e-014	-3.43828e-016	2.64259e-015	-3.5919e-016	-1.16221e-014	-9.78028e-015	-5.07982e-016	-1.32085e-014	2.92154e-015	-4.73508e-015	-2.80676e-015	3.09821e-015	8.4069e-015
1.97546e-014	9.93602e-015	-2.04604e-015	-9.38608e-016	5.51773e-015	7.18667e-015	8.38573e-015	1.3441e-014	1.24718e-014	1.04757e-014	9.79552e-015	1.35092e-014	1.16078e-014	-4.39632e-016	2.5821e-015	-2.96987e-016	-1.18139e-014	-9.65369e-015	-7.41965e-016	-1.33192e-014	3.13269e-015	-4.82773e-015	-2.77889e-015	2.94079e-015	8.24653e-015
1.94175e-014	9.91006e-015	-1.94099e-015	-1.1318e-015	5.78098e-015	7.30559e-015	7.99685e-015	1.32135e-014	1.24108e-014	1.01774e-014	9.61219e-015	1.31675e-014	1.13642e-014	-5.38003e-016	2.50662e-015	-2.45425e-016	-1.2002e-014	-9.50588e-015	-9.57608e-016	-1.3406e-014	3.34539e-015	-4.88916e-015	-2.75391e-015	2.81483e-015	8.093e-015
1.90594e-014	9.91009e-015	-1.82963e-015	-1.31884e-015	6.04782e-015	7.44511e-015	7.61347e-015	1.29798e-014	1.23621e-014	9.89245e-015	9.46311e-015	1.28378e-014	1.1155e-014	-6.38972e-016	2.41675e-015	-2.05073e-016	-1.21851e-014	-9.33851e-015	-1.15391e-015	-1.3468e-014	3.55639e-015	-4.91894e-015	-2.7307e-015	2.7214e-015	7.94676e-015
1.86824e-014	9.93655e-015	-1.71495e-015	-1.50091e-015	6.31314e-015	7.60136e-015	7.23652e-015	1.274e-014	1.23238e-014	9.6229e-015	9.34842e-015	1.25223e-014	1.09813e-014	-7.42636e-016	2.3125e-015	-1.76543e-016	-1.23621e-014	-9.15345e-015	-1.33007e-015	-1.35035e-014	3.76347e-015	-4.91613e-015	-2.70827e-015	2.66116e-015	7.80821e-015
1.8288e-014	9.98967e-015	-1.59927e-015	-1.67916e-015	6.5726e-015	7.76988e-015	6.86731e-015	1.24942e-014	1.22942e-014	9.37071e-015	9.26656e-015	1.2223e-014	1.0845e-014	-8.49428e-016	2.19497e-015	-1.6041e-016	-1.25324e-014	-8.95298e-015	-1.4852e-015	-1.35124e-014	3.96469e-015	-4.88085e-015	-2.68517e-015	2.634e-015	7.67752e-015
1.78776e-014	1.00698e-014	-1.48499e-015	-1.85487e-015	6.82099e-015	7.94683e-015	6.50676e-015	1.22424e-014	1.22711e-014	9.13679e-015	9.21623e-015	1.19425e-014	1.07474e-014	-9.58784e-016	2.06525e-015	-1.5781e-016	-1.26953e-014	-8.73869e-015	-1.61924e-015	-1.34938e-014	4.1582e-015	-4.81274e-015	-2.66001e-015	2.63976e-015	7.55484e-015
1.74536e-014	1.01766e-014	-1.37508e-015	-2.02929e-015	7.05405e-015	8.12852e-015	6.15619e-015	1.19854e-014	1.22529e-014	8.9227e-015	9.19565e-015	1.16829e-014	1.06891e-014	-1.07048e-015	1.92395e-015	-1.68451e-016	-1.28495e-014	-8.51215e-015	-1.73095e-015	-1.34473e-014	4.34153e-015	-4.71182e-015	-2.63104e-015	2.67832e-015	7.44065e-015
1.7018e-014	1.031e-014	-1.27053e-015	-2.20361e-015	7.26792e-015	8.31074e-015	5.81627e-015	1.17243e-014	1.22373e-014	8.73011e-015	9.20365e-015	1.14459e-014	1.06693e-014	-1.18414e-015	1.77217e-015	-1.91851e-016	-1.29937e-014	-8.27501e-015	-1.81945e-015	-1.33735e-014	4.5129e-015	-4.57847e-015	-2.59675e-015	2.74892e-015	7.3349e-015
1.6573e-014	1.04693e-014	-1.17352e-015	-2.37837e-015	7.45841e-015	8.48953e-015	5.48837e-015	1.14598e-014	1.22223e-014	8.56029e-015	9.23894e-015	1.12332e-014	1.06877e-014	-1.29885e-015	1.61126e-015	-2.27281e-016	-1.3127e-014	-8.02874e-015	-1.88348e-015	-1.3272e-014	4.67114e-015	-4.41307e-015	-2.55559e-015	2.8501e-015	7.2378e-015
1.6121e-014	1.06539e-014	-1.08593e-015	-2.55387e-015	7.62246e-015	8.66072e-015	5.17335e-015	1.11928e-014	1.2206e-014	8.4145e-015	9.29913e-015	1.10464e-014	1.07441e-014	-1.41478e-015	1.44216e-015	-2.74485e-016	-1.3248e-014	-7.77459e-015	-1.92183e-015	-1.31433e-014	4.8153e-015	-4.21666e-015	-2.50603e-015	2.97991e-015	7.14888e-015
1.56643e-014	1.08632e-014	-1.00932e-015	-2.73093e-015	7.75717e-015	8.82101e-015	4.8725e-015	1.09245e-014	1.21871e-014	8.29381e-015	9.38213e-015	1.08869e-014	1.08379e-014	-1.5302e-015	1.26644e-015	-3.32279e-016	-1.33559e-014	-7.51418e-015	-1.93379e-015	-1.29874e-014	4.94502e-015	-3.98992e-015	-2.44651e-015	3.13588e-015	7.06734e-015
1.52058e-014	1.10957e-014	-9.44774e-016	-2.9099e-015	7.8603e-015	8.96726e-015	4.58733e-015	1.06575e-014	1.21637e-014	8.199e-015	9.4859e-015	1.07563e-014	1.09679e-014	-1.64423e-015	1.0852e-015	-3.99145e-016	-1.34497e-014	-7.24854e-015	-1.91858e-015	-1.28052e-014	5.05976e-015	-3.73398e-015	-2.37499e-015	3.31629e-015	6.99418e-015
1.47478e-014	1.135e-014	-8.92945e-016	-3.0902e-015	7.93067e-015	9.09658e-015	4.31961e-015	1.03933e-014	1.21351e-014	8.13125e-015	9.60901e-015	1.06561e-014	1.11323e-014	-1.75596e-015	8.99394e-016	-4.73704e-016	-1.35284e-014	-6.9787e-015	-1.87505e-015	-1.25968e-014	5.15975e-015	-3.45008e-015	-2.29009e-015	3.51925e-015	6.92975e-015
1.42934e-014	1.16253e-014	-8.54066e-016	-3.27107e-015	7.96713e-015	9.20669e-015	4.07077e-015	1.01337e-014	1.20997e-014	8.09146e-015	9.74968e-015	1.05875e-014	1.13296e-014	-1.86446e-015	7.11015e-016	-5.53781e-016	-1.35906e-014	-6.70503e-015	-1.80207e-015	-1.23625e-014	5.24592e-015	-3.14021e-015	-2.19064e-015	3.7425e-015	6.87397e-015
1.38452e-014	1.19204e-014	-8.2809e-016	-3.45218e-015	7.96958e-015	9.29595e-015	3.84291e-015	9.88118e-015	1.20567e-014	8.08095e-015	9.90612e-015	1.05517e-014	1.1558e-014	-1.96823e-015	5.22215e-016	-6.37884e-016	-1.3635e-014	-6.4285e-015	-1.69878e-015	-1.21028e-014	5.3186e-015	-2.80593e-015	-2.07479e-015	3.98323e-015	6.82668e-015
1.34067e-014	1.22324e-014	-8.14521e-016	-3.6327e-015	7.93897e-015	9.36312e-015	3.63839e-015	9.63861e-015	1.2007e-014	8.10039e-015	1.00775e-014	1.055e-014	1.18152e-014	-2.06606e-015	3.34513e-016	-7.23123e-016	-1.36606e-014	-6.15027e-015	-1.56352e-015	-1.18181e-014	5.37851e-015	-2.44818e-015	-1.94148e-015	4.23856e-015	6.78837e-015
1.29817e-014	1.25598e-014	-8.12973e-016	-3.81104e-015	7.87622e-015	9.40815e-015	3.45958e-015	9.40895e-015	1.19509e-014	8.15065e-015	1.02628e-014	1.05835e-014	1.20993e-014	-2.15692e-015	1.50372e-016	-8.06486e-016	-1.36662e-014	-5.86966e-015	-1.39469e-015	-1.15095e-014	5.42771e-015	-2.06867e-015	-1.78993e-015	4.50549e-015	6.76003e-015
1.25721e-014	1.29017e-014	-8.21919e-016	-3.98568e-015	7.78292e-015	9.43059e-015	3.30887e-015	9.1962e-015	1.18895e-014	8.23185e-015	1.04616e-014	1.06532e-014	1.2409e-014	-2.23825e-015	-2.82907e-017	-8.85617e-016	-1.36508e-014	-5.5867e-015	-1.19212e-015	-1.11782e-014	5.46779e-015	-1.66947e-015	-1.61906e-015	4.78141e-015	6.74288e-015
1.21814e-014	1.32564e-014	-8.39781e-016	-4.15439e-015	7.66195e-015	9.43087e-015	3.18926e-015	9.00397e-015	1.18239e-014	8.34435e-015	1.06735e-014	1.07598e-014	1.27425e-014	-2.30918e-015	-2.00254e-016	-9.57715e-016	-1.36125e-014	-5.30072e-015	-9.55734e-016	-1.08244e-014	5.50034e-015	-1.25187e-015	-1.428e-015	5.06334e-015	6.73793e-015
1.18122e-014	1.36222e-014	-8.65101e-016	-4.31446e-015	7.51646e-015	9.41008e-015	3.10384e-015	8.83544e-015	1.17562e-014	8.48885e-015	1.08979e-014	1.09038e-014	1.30974e-014	-2.3678e-015	-3.63627e-016	-1.0195e-015	-1.35502e-014	-5.01128e-015	-6.84004e-016	-1.04488e-014	5.5276e-015	-8.17817e-016	-1.21615e-015	5.34885e-015	6.74684e-015
1.14682e-014	1.39968e-014	-8.95913e-016	-4.46361e-015	7.35033e-015	9.37016e-015	3.05535e-015	8.69389e-015	1.16881e-014	8.66612e-015	1.11349e-014	1.10856e-014	1.34719e-014	-2.41205e-015	-5.16372e-016	-1.06745e-015	-1.34621e-014	-4.71767e-015	-3.76426e-016	-1.00527e-014	5.55227e-015	-3.687e-016	-9.82895e-016	5.63529e-015	6.77049e-015
1.11523e-014	1.43784e-014	-9.30236e-016	-4.59864e-015	7.16772e-015	9.3135e-015	3.04664e-015	8.58272e-015	1.16224e-014	8.8763e-015	1.13858e-014	1.13057e-014	1.38645e-014	-2.44058e-015	-6.56149e-016	-1.09874e-015	-1.33465e-014	-4.41917e-015	-3.17511e-017	-9.63682e-015	5.57717e-015	9.45515e-017	-7.28172e-016	5.92017e-015	6.81009e-015
1.08678e-014	1.47649e-014	-9.65026e-016	-4.7174e-015	6.97311e-015	9.24239e-015	3.08137e-015	8.50586e-015	1.15623e-014	9.11993e-015	1.16507e-014	1.15643e-014	1.42736e-014	-2.45109e-015	-7.81417e-016	-1.11077e-015	-1.32024e-014	-4.11573e-015	3.50024e-016	-9.20171e-015	5.60548e-015	5.69955e-016	-4.52094e-016	6.20146e-015	6.86783e-015
1.0617e-014	1.51544e-014	-9.97419e-016	-4.81724e-015	6.77162e-015	9.15984e-015	3.16286e-015	8.46622e-015	1.15108e-014	9.39689e-015	1.19299e-014	1.18611e-014	1.46989e-014	-2.4423e-015	-8.90838e-016	-1.10068e-015	-1.30276e-014	-3.80572e-015	7.69329e-016	-8.74848e-015	5.64006e-015	1.05597e-015	-1.54667e-016	6.47667e-015	6.94603e-015
1.04022e-014	1.5545e-014	-1.02483e-015	-4.89498e-015	6.56872e-015	9.06906e-015	3.29426e-015	8.46678e-015	1.14715e-014	9.70701e-015	1.22245e-014	1.21959e-014	1.51391e-014	-2.41284e-015	-9.82812e-016	-1.06554e-015	-1.28209e-014	-3.48822e-015	1.22638e-015	-8.27694e-015	5.68352e-015	1.55074e-015	1.63765e-016	6.74407e-015	7.04543e-015
1.02261e-014	1.59351e-014	-1.04482e-015	-4.94742e-015	6.36975e-015	8.97328e-015	3.47847e-015	8.5111e-015	1.14488e-014	1.00502e-014	1.25359e-014	1.25685e-014	1.55927e-014	-2.36128e-015	-1.05617e-015	-1.0032e-015	-1.25803e-014	-3.16219e-015	1.72036e-015	-7.78771e-015	5.7386e-015	2.05315e-015	5.02379e-016	7.00172e-015	7.16851e-015
1.00909e-014	1.63228e-014	-1.05454e-015	-4.97195e-015	6.18115e-015	8.87678e-015	3.71826e-015	8.60219e-015	1.14465e-014	1.04259e-014	1.28658e-014	1.29786e-014	1.60589e-014	-2.28614e-015	-1.10889e-015	-9.11539e-016	-1.23043e-014	-2.82716e-015	2.25116e-015	-7.28208e-015	5.80799e-015	2.56212e-015	8.60665e-016	7.24893e-015	7.31747e-015
9.99815e-015	1.67059e-014	-1.05132e-015	-4.96565e-015	6.00898e-015	8.78405e-015	4.01727e-015	8.74219e-015	1.14686e-014	1.08338e-014	1.32153e-014	1.34256e-014	1.65375e-014	-2.18614e-015	-1.13978e-015	-7.87996e-016	-1.19921e-014	-2.48216e-015	2.8182e-015	-6.76043e-015	5.89474e-015	3.07605e-015	1.23762e-015	7.48476e-015	7.49444e-015
9.94936e-015	1.70832e-014	-1.03209e-015	-4.92553e-015	5.85879e-015	8.69897e-015	4.37809e-015	8.93339e-015	1.15184e-014	1.12732e-014	1.3586e-014	1.39077e-014	1.70278e-014	-2.06028e-015	-1.14779e-015	-6.30706e-016	-1.16422e-014	-2.12581e-015	3.42034e-015	-6.22325e-015	6.00189e-015	3.59368e-015	1.63244e-015	7.70898e-015	7.7012e-015
9.94582e-015	1.74537e-014	-9.93942e-016	-4.84923e-015	5.73586e-015	8.62553e-015	4.80314e-015	9.17699e-015	1.16004e-014	1.17432e-014	1.39795e-014	1.4424e-014	1.75296e-014	-1.90859e-015	-1.13232e-015	-4.38515e-016	-1.12537e-014	-1.75748e-015	4.0568e-015	-5.67139e-015	6.132e-015	4.11476e-015	2.04455e-015	7.92131e-015	7.9392e-015
9.98879e-015	1.78157e-014	-9.34822e-016	-4.73451e-015	5.64611e-015	8.5688e-015	5.29463e-015	9.47445e-015	1.17184e-014	1.22428e-014	1.43973e-014	1.49735e-014	1.8043e-014	-1.73052e-015	-1.09229e-015	-2.11009e-016	-1.0826e-014	-1.37634e-015	4.72633e-015	-5.10567e-015	6.2872e-015	4.63908e-015	2.47246e-015	8.12146e-015	8.20978e-015
1.00792e-014	1.8168e-014	-8.5223e-016	-4.5792e-015	5.59488e-015	8.53251e-015	5.85331e-015	9.8261e-015	1.18759e-014	1.27708e-014	1.48404e-014	1.55545e-014	1.85683e-014	-1.52536e-015	-1.02737e-015	5.25861e-017	-1.03584e-014	-9.81434e-016	5.42703e-015	-4.52616e-015	6.46961e-015	5.16555e-015	2.91481e-015	8.30974e-015	8.5147e-015
1.02173e-014	1.85096e-014	-7.44324e-016	-4.38124e-015	5.58646e-015	8.51994e-015	6.4798e-015	1.02326e-014	1.20764e-014	1.33257e-014	1.53102e-014	1.61653e-014	1.91061e-014	-1.29256e-015	-9.3695e-016	3.5241e-016	-9.84985e-015	-5.71909e-016	6.15656e-015	-3.93382e-015	6.68087e-015	5.69319e-015	3.37018e-015	8.48709e-015	8.8555e-015
1.04026e-014	1.88395e-014	-6.08848e-016	-4.13909e-015	5.62548e-015	8.53513e-015	7.17518e-015	1.06937e-014	1.23236e-014	1.39055e-014	1.58074e-014	1.68039e-014	1.96566e-014	-1.03253e-015	-8.20998e-016	6.88338e-016	-9.30061e-015	-1.4753e-016	6.91328e-015	-3.32904e-015	6.923e-015	6.22185e-015	3.83737e-015	8.65437e-015	9.23293e-015
1.06349e-014	1.91571e-014	-4.45584e-016	-3.85232e-015	5.71577e-015	8.58106e-015	7.93792e-015	1.12087e-014	1.26193e-014	1.45088e-014	1.6332e-014	1.74678e-014	2.02198e-014	-7.46148e-016	-6.8025e-016	1.05948e-015	-8.71033e-015	2.90988e-016	7.69415e-015	-2.71226e-015	7.19769e-015	6.75068e-015	4.315e-015	8.81241e-015	9.64719e-015
1.09126e-014	1.94613e-014	-2.53656e-016	-3.52024e-015	5.85928e-015	8.66009e-015	8.76787e-015	1.17764e-014	1.29648e-014	1.51337e-014	1.68847e-014	1.81546e-014	2.07962e-014	-4.33853e-016	-5.15096e-016	1.4647e-015	-8.07933e-015	7.4353e-016	8.49617e-015	-2.08459e-015	7.50575e-015	7.27886e-015	4.80128e-015	8.96218e-015	1.00991e-014
1.12349e-014	1.97513e-014	-3.32306e-017	-3.14312e-015	6.05857e-015	8.77467e-015	9.66225e-015	1.2395e-014	1.3362e-014	1.57776e-014	1.74652e-014	1.88615e-014	2.13853e-014	-9.68447e-017	-3.26606e-016	1.90253e-015	-7.40894e-015	1.21003e-015	9.31649e-015	-1.4471e-015	7.84721e-015	7.80579e-015	5.29491e-015	9.10467e-015	1.05883e-014
1.16001e-014	2.00274e-014	2.15728e-016	-2.72208e-015	6.31424e-015	8.92621e-015	1.06178e-014	1.30613e-014	1.38118e-014	1.64383e-014	1.80729e-014	1.95852e-014	2.19874e-014	2.63113e-016	-1.16122e-016	2.3712e-015	-6.69964e-015	1.68948e-015	1.01516e-014	-8.00702e-016	8.22184e-015	8.33112e-015	5.7946e-015	9.24108e-015	1.11142e-014
1.20061e-014	2.02897e-014	4.92273e-016	-2.25791e-015	6.62683e-015	9.11594e-015	1.16309e-014	1.37719e-014	1.43132e-014	1.71127e-014	1.87071e-014	2.03231e-014	2.26026e-014	6.44455e-016	1.15223e-016	2.86803e-015	-5.95289e-015	2.18093e-015	1.09976e-014	-1.47153e-016	8.62904e-015	8.85421e-015	6.29878e-015	9.37347e-015	1.16757e-014
1.24505e-014	2.05375e-014	7.95449e-016	-1.75326e-015	6.99676e-015	9.34444e-015	1.26972e-014	1.45235e-014	1.48661e-014	1.77977e-014	1.93664e-014	2.10719e-014	2.32305e-014	1.04552e-015	3.65416e-016	3.39015e-015	-5.17063e-015	2.68333e-015	1.18506e-014	5.12524e-016	9.06839e-015	9.37428e-015	6.80576e-015	9.50388e-015	1.22714e-014
1.29307e-014	2.07714e-014	1.12365e-015	-1.21091e-015	7.4233e-015	9.61082e-015	1.3812e-014	1.53121e-014	1.54689e-014	1.84902e-014	2.00486e-014	2.18277e-014	2.38714e-014	1.46406e-015	6.32217e-016	3.934e-015	-4.35504e-015	3.19558e-015	1.27066e-014	1.17756e-015	9.5388e-015	9.89078e-015	7.31461e-015	9.63383e-015	1.28995e-014
1.34441e-014	2.09922e-014	1.47478e-015	-6.33279e-016	7.90446e-015	9.9136e-015	1.49692e-014	1.61329e-014	1.612e-014	1.91867e-014	2.07515e-014	2.25876e-014	2.45241e-014	1.89787e-015	9.1349e-016	4.49589e-015	-3.50891e-015	3.71618e-015	1.35613e-014	1.84714e-015	1.00383e-014	1.04033e-014	7.82413e-015	9.76475e-015	1.35583e-014
1.39867e-014	2.12004e-014	1.84647e-015	-2.45631e-017	8.43713e-015	1.02514e-014	1.61625e-014	1.69807e-014	1.68164e-014	1.9884e-014	2.14721e-014	2.33481e-014	2.5188e-014	2.34417e-015	1.2069e-015	5.07177e-015	-2.63499e-015	4.24344e-015	1.44102e-014	2.51909e-015	1.05649e-014	1.09109e-014	8.33307e-015	9.89826e-015	1.42446e-014
1.45551e-014	2.13968e-014	2.23545e-015	6.12151e-016	9.01826e-015	1.06226e-014	1.73854e-014	1.78495e-014	1.75543e-014	2.0579e-014	2.22072e-014	2.41054e-014	2.58617e-014	2.80035e-015	1.50949e-015	5.6574e-015	-1.73624e-015	4.77543e-015	1.52486e-014	3.19167e-015	1.11167e-014	1.14133e-014	8.84008e-015	1.00365e-014	1.49549e-014
1.51454e-014	2.15826e-014	2.63853e-015	1.27194e-015	9.64358e-015	1.10235e-014	1.86293e-014	1.87339e-014	1.83295e-014	2.12677e-014	2.29534e-014	2.48551e-014	2.6544e-014	3.26296e-015	1.81851e-015	6.2486e-015	-8.16185e-016	5.31055e-015	1.60722e-014	3.86323e-015	1.16917e-014	1.19104e-014	9.34414e-015	1.01811e-014	1.56868e-014
1.5754e-014	2.17591e-014	3.05226e-015	1.94992e-015	1.03082e-014	1.14512e-014	1.98863e-014	1.96268e-014	1.91368e-014	2.19461e-014	2.37061e-014	2.55939e-014	2.72336e-014	3.72806e-015	2.1307e-015	6.84069e-015	1.21381e-016	5.8465e-015	1.68761e-014	4.53248e-015	1.22873e-014	1.24008e-014	9.84433e-015	1.03335e-014	1.64363e-014
1.63762e-014	2.19272e-014	3.4722e-015	2.6405e-015	1.10062e-014	1.19019e-014	2.11472e-014	2.05222e-014	1.99712e-014	2.26107e-014	2.44606e-014	2.63177e-014	2.7929e-014	4.19306e-015	2.44245e-015	7.42909e-015	1.07185e-015	6.38093e-015	1.76562e-014	5.19757e-015	1.28998e-014	1.2884e-014	1.03396e-014	1.04951e-014	1.71995e-014
1.70075e-014	2.20876e-014	3.89389e-015	3.33757e-015	1.17317e-014	1.23707e-014	2.24031e-014	2.14141e-014	2.08266e-014	2.32577e-014	2.52127e-014	2.70236e-014	2.86288e-014	4.65404e-015	2.75104e-015	8.00924e-015	2.03093e-015	6.91125e-015	1.84078e-014	5.85699e-015	1.35257e-014	1.33586e-014	1.0829e-014	1.06676e-014	1.79714e-014
1.76436e-014	2.22416e-014	4.31261e-015	4.03576e-015	1.24777e-014	1.28534e-014	2.36446e-014	2.22957e-014	2.16965e-014	2.3884e-014	2.59577e-014	2.77075e-014	2.93306e-014	5.1081e-015	3.05291e-015	8.57627e-015	2.9943e-015	7.43497e-015	1.91268e-014	6.50859e-015	1.41613e-014	1.38239e-014	1.13122e-014	1.08516e-014	1.87473e-014
1.82799e-014	2.23904e-014	4.72429e-015	4.72952e-015	1.32366e-014	1.3344e-014	2.48627e-014	2.31606e-014	2.25732e-014	2.44856e-014	2.66903e-014	2.83663e-014	3.00319e-014	5.55182e-015	3.34476e-015	9.12573e-015	3.95676e-015	7.95002e-015	1.98094e-014	7.1511e-015	1.48028e-014	1.42797e-014	1.17893e-014	1.10484e-014	1.95222e-014
1.89125e-014	2.25351e-014	5.12426e-015	5.41223e-015	1.40008e-014	1.38371e-014	2.60479e-014	2.40018e-014	2.34494e-014	2.50587e-014	2.7405e-014	2.8997e-014	3.07294e-014	5.9817e-015	3.62293e-015	9.6529e-015	4.91384e-015	8.45362e-015	2.04511e-014	7.78296e-015	1.54461e-014	1.47247e-014	1.22596e-014	1.12595e-014	2.02909e-014
1.95372e-014	2.26772e-014	5.50701e-015	6.07757e-015	1.47627e-014	1.43272e-014	2.71895e-014	2.48136e-014	2.43173e-014	2.56e-014	2.80967e-014	2.95966e-014	3.14203e-014	6.39429e-015	3.88479e-015	1.01535e-014	5.85959e-015	8.94397e-015	2.10476e-014	8.40264e-015	1.60873e-014	1.51581e-014	1.27222e-014	1.14857e-014	2.10481e-014
2.01503e-014	2.28178e-014	5.86841e-015	6.7195e-015	1.5515e-014	1.48086e-014	2.82779e-014	2.55893e-014	2.51689e-014	2.61069e-014	2.876e-014	3.01617e-014	3.21017e-014	6.78627e-015	4.12743e-015	1.06239e-014	6.78948e-015	9.41915e-015	2.15955e-014	9.00849e-015	1.67218e-014	1.5579e-014	1.31773e-014	1.17266e-014	2.17882e-014
2.07473e-014	2.29579e-014	6.20363e-015	7.33193e-015	1.62496e-014	1.52756e-014	2.93042e-014	2.63237e-014	2.59965e-014	2.65763e-014	2.93896e-014	3.06898e-014	3.27699e-014	7.15429e-015	4.34749e-015	1.10602e-014	7.69747e-015	9.87686e-015	2.20915e-014	9.59856e-015	1.73457e-014	1.59863e-014	1.36249e-014	1.19829e-014	2.25066e-014
2.13248e-014	2.3098e-014	6.50808e-015	7.90907e-015	1.69587e-014	1.57214e-014	3.02602e-014	2.70115e-014	2.67918e-014	2.70056e-014	2.99808e-014	3.11791e-014	3.34221e-014	7.49584e-015	4.54244e-015	1.14589e-014	8.57835e-015	1.03149e-014	2.25325e-014	1.01707e-014	1.79548e-014	1.63793e-014	1.40646e-014	1.22543e-014	2.31975e-014
2.18795e-014	2.32387e-014	6.77741e-015	8.44545e-015	1.76343e-014	1.6141e-014	3.11369e-014	2.76471e-014	2.75479e-014	2.73928e-014	3.0529e-014	3.16275e-014	3.40554e-014	7.80788e-015	4.70956e-015	1.18167e-014	9.42664e-015	1.07307e-014	2.29164e-014	1.07237e-014	1.85448e-014	1.67572e-014	1.44967e-014	1.25399e-014	2.38561e-014
2.24076e-014	2.33807e-014	7.00785e-015	8.93604e-015	1.82688e-014	1.65289e-014	3.19272e-014	2.82256e-014	2.82573e-014	2.77358e-014	3.10286e-014	3.20333e-014	3.46664e-014	8.08804e-015	4.84667e-015	1.21313e-014	1.02374e-014	1.11228e-014	2.32408e-014	1.12567e-014	1.91115e-014	1.71188e-014	1.49211e-014	1.284e-014	2.4478e-014
2.29065e-014	2.35248e-014	7.19568e-015	9.37623e-015	1.88549e-014	1.68797e-014	3.26247e-014	2.87437e-014	2.89126e-014	2.80327e-014	3.14759e-014	3.23958e-014	3.52518e-014	8.33379e-015	4.95167e-015	1.24004e-014	1.10052e-014	1.14893e-014	2.35034e-014	1.17688e-014	1.96516e-014	1.74628e-014	1.53379e-014	1.31539e-014	2.50581e-014
2.33736e-014	2.36714e-014	7.33799e-015	9.76177e-015	1.93856e-014	1.71884e-014	3.32237e-014	2.91983e-014	2.95067e-014	2.82822e-014	3.1867e-014	3.27138e-014	3.58081e-014	8.54318e-015	5.02302e-015	1.26226e-014	1.17254e-014	1.18285e-014	2.3703e-014	1.22585e-014	2.01616e-014	1.77887e-014	1.57467e-014	1.34804e-014	2.55922e-014
2.38061e-014	2.38199e-014	7.4319e-015	1.00888e-014	1.98551e-014	1.74513e-014	3.37184e-014	2.95858e-014	3.00337e-014	2.84833e-014	3.21989e-014	3.29873e-014	3.63321e-014	8.7146e-015	5.05916e-015	1.27962e-014	1.23943e-014	1.21395e-014	2.38382e-014	1.27247e-014	2.06373e-014	1.80959e-014	1.61483e-014	1.38184e-014	2.60773e-014
2.42022e-014	2.39703e-014	7.47584e-015	1.03538e-014	2.02585e-014	1.76646e-014	3.41039e-014	2.99033e-014	3.04884e-014	2.8635e-014	3.24684e-014	3.32158e-014	3.68207e-014	8.84583e-015	5.05913e-015	1.29199e-014	1.30076e-014	1.2421e-014	2.39083e-014	1.31671e-014	2.10757e-014	1.83835e-014	1.65428e-014	1.41666e-014	2.65095e-014
2.45611e-014	2.41219e-014	7.46754e-015	1.05546e-014	2.05905e-014	1.78244e-014	3.43779e-014	3.01496e-014	3.08661e-014	2.87367e-014	3.26729e-014	3.33992e-014	3.72714e-014	8.93568e-015	5.02195e-015	1.29936e-014	1.35619e-014	1.2672e-014	2.3913e-014	1.35846e-014	2.14737e-014	1.86513e-014	1.69303e-014	1.45235e-014	2.68859e-014
2.4882e-014	2.42746e-014	7.40604e-015	1.06894e-014	2.08465e-014	1.79286e-014	3.45377e-014	3.03233e-014	3.11621e-014	2.87891e-014	3.28113e-014	3.3538e-014	3.7682e-014	8.98334e-015	4.9473e-015	1.30175e-014	1.40537e-014	1.28918e-014	2.38529e-014	1.39763e-014	2.18283e-014	1.88987e-014	1.7311e-014	1.48877e-014	2.72047e-014
2.51631e-014	2.44273e-014	7.29045e-015	1.07566e-014	2.10234e-014	1.79747e-014	3.45828e-014	3.04246e-014	3.13733e-014	2.87927e-014	3.28824e-014	3.3633e-014	3.80498e-014	8.98862e-015	4.83509e-015	1.29919e-014	1.44806e-014	1.308e-014	2.37294e-014	1.43421e-014	2.21369e-014	1.91245e-014	1.76849e-014	1.52582e-014	2.74643e-014
2.54041e-014	2.45787e-014	7.12177e-015	1.07563e-014	2.11181e-014	1.79619e-014	3.45136e-014	3.04538e-014	3.14979e-014	2.8748e-014	3.2886e-014	3.36851e-014	3.83727e-014	8.951e-015	4.68589e-015	1.29177e-014	1.48398e-014	1.3237e-014	2.35433e-014	1.46824e-014	2.23978e-014	1.93285e-014	1.80517e-014	1.56329e-014	2.76627e-014
2.56051e-014	2.47278e-014	6.90064e-015	1.0688e-014	2.11294e-014	1.78889e-014	3.43306e-014	3.04117e-014	3.15345e-014	2.86564e-014	3.28221e-014	3.36957e-014	3.8649e-014	8.87005e-015	4.50059e-015	1.27965e-014	1.51296e-014	1.33626e-014	2.32967e-014	1.49979e-014	2.26091e-014	1.95107e-014	1.84119e-014	1.60098e-014	2.77988e-014
2.57667e-014	2.48734e-014	6.62815e-015	1.05526e-014	2.10562e-014	1.77563e-014	3.40361e-014	3.02997e-014	3.14825e-014	2.85193e-014	3.26911e-014	3.36665e-014	3.88766e-014	8.74622e-015	4.28004e-015	1.26297e-014	1.53481e-014	1.34572e-014	2.29919e-014	1.5289e-014	2.27697e-014	1.96701e-014	1.87657e-014	1.63875e-014	2.78723e-014
2.58889e-014	2.5013e-014	6.30602e-015	1.03518e-014	2.08981e-014	1.75644e-014	3.36328e-014	3.01202e-014	3.13422e-014	2.83387e-014	3.24942e-014	3.35992e-014	3.90536e-014	8.58028e-015	4.02577e-015	1.24197e-014	1.54951e-014	1.35209e-014	2.26307e-014	1.55558e-014	2.28799e-014	1.98068e-014	1.91131e-014	1.67635e-014	2.78829e-014
2.59722e-014	2.51448e-014	5.93733e-015	1.00884e-014	2.06563e-014	1.7315e-014	3.31246e-014	2.98762e-014	3.11159e-014	2.81168e-014	3.22338e-014	3.3496e-014	3.91785e-014	8.37372e-015	3.73985e-015	1.21693e-014	1.55703e-014	1.35541e-014	2.22157e-014	1.57991e-014	2.29379e-014	1.99203e-014	1.9454e-014	1.71356e-014	2.78323e-014
2.60176e-014	2.52669e-014	5.52481e-015	9.76517e-015	2.0332e-014	1.70097e-014	3.25171e-014	2.95705e-014	3.0805e-014	2.7856e-014	3.19119e-014	3.33584e-014	3.92502e-014	8.12753e-015	3.42397e-015	1.188e-014	1.55744e-014	1.35575e-014	2.17497e-014	1.60197e-014	2.29437e-014	2.00107e-014	1.9788e-014	1.75021e-014	2.77221e-014
2.60262e-014	2.5377e-014	5.0717e-015	9.38524e-015	1.99277e-014	1.66505e-014	3.18166e-014	2.92063e-014	3.0413e-014	2.75591e-014	3.15316e-014	3.31892e-014	3.92683e-014	7.84342e-015	3.0805e-015	1.15544e-014	1.55077e-014	1.35317e-014	2.12368e-014	1.62187e-014	2.28979e-014	2.00788e-014	2.01145e-014	1.78617e-014	2.75547e-014
2.6e-014	2.54726e-014	4.58214e-015	8.95271e-015	1.94463e-014	1.624e-014	3.10302e-014	2.87877e-014	2.99434e-014	2.72282e-014	3.10965e-014	3.29906e-014	3.92319e-014	7.52349e-015	2.71222e-015	1.11963e-014	1.53721e-014	1.34786e-014	2.06813e-014	1.63969e-014	2.28006e-014	2.01245e-014	2.04335e-014	1.82126e-014	2.73323e-014
2.59405e-014	2.55511e-014	4.0604e-015	8.47266e-015	1.88917e-014	1.57827e-014	3.01652e-014	2.8319e-014	2.9401e-014	2.68663e-014	3.06105e-014	3.27656e-014	3.91406e-014	7.16901e-015	2.32145e-015	1.08082e-014	1.51698e-014	1.33991e-014	2.00867e-014	1.65558e-014	2.26525e-014	2.01482e-014	2.07446e-014	1.85523e-014	2.70582e-014
2.58494e-014	2.56101e-014	3.51131e-015	7.94986e-015	1.8268e-014	1.52822e-014	2.92295e-014	2.78045e-014	2.87917e-014	2.64766e-014	3.00779e-014	3.25162e-014	3.89937e-014	6.78276e-015	1.9114e-015	1.03933e-014	1.49034e-014	1.32948e-014	1.94571e-014	1.6696e-014	2.24548e-014	2.01499e-014	2.10477e-014	1.88791e-014	2.67355e-014
2.57284e-014	2.56472e-014	2.93979e-015	7.38968e-015	1.75798e-014	1.47425e-014	2.8232e-014	2.72494e-014	2.81211e-014	2.60623e-014	2.9503e-014	3.22453e-014	3.87922e-014	6.36725e-015	1.48454e-015	9.95479e-015	1.45758e-014	1.3166e-014	1.87967e-014	1.68183e-014	2.22093e-014	2.01304e-014	2.13424e-014	1.91915e-014	2.63682e-014
2.55791e-014	2.566e-014	2.35108e-015	6.79819e-015	1.6833e-014	1.41685e-014	2.71818e-014	2.66586e-014	2.73959e-014	2.56263e-014	2.88906e-014	3.19552e-014	3.85369e-014	5.9252e-015	1.04489e-015	9.49579e-015	1.41902e-014	1.3014e-014	1.81102e-014	1.69242e-014	2.19181e-014	2.00896e-014	2.16285e-014	1.94875e-014	2.59609e-014
2.54029e-014	2.56462e-014	1.75094e-015	6.18121e-015	1.60335e-014	1.35647e-014	2.60883e-014	2.60371e-014	2.66232e-014	2.51718e-014	2.82455e-014	3.1648e-014	3.8227e-014	5.45884e-015	5.9568e-016	9.01979e-015	1.37514e-014	1.28403e-014	1.74016e-014	1.70149e-014	2.15835e-014	2.00278e-014	2.19056e-014	1.97657e-014	2.55177e-014
2.5202e-014	2.56034e-014	1.14418e-015	5.54476e-015	1.51883e-014	1.29367e-014	2.49607e-014	2.53899e-014	2.58105e-014	2.4702e-014	2.75721e-014	3.13261e-014	3.78635e-014	4.97097e-015	1.40157e-016	8.5301e-015	1.32641e-014	1.26459e-014	1.66759e-014	1.70921e-014	2.12082e-014	1.99456e-014	2.21732e-014	2.00243e-014	2.50428e-014
2.49782e-014	2.55299e-014	5.36823e-016	4.89451e-015	1.43041e-014	1.22898e-014	2.38092e-014	2.47211e-014	2.49662e-014	2.42198e-014	2.6876e-014	3.09921e-014	3.74469e-014	4.4652e-015	-3.18755e-016	8.02985e-015	1.2733e-014	1.24325e-014	1.59372e-014	1.71565e-014	2.07954e-014	1.9844e-014	2.24308e-014	2.02629e-014	2.45414e-014
2.47329e-014	2.54236e-014	-6.58072e-017	4.23663e-015	1.33875e-014	1.16289e-014	2.26433e-014	2.40358e-014	2.40975e-014	2.37285e-014	2.61623e-014	3.06482e-014	3.69778e-014	3.94392e-015	-7.78104e-016	7.52169e-015	1.21625e-014	1.22009e-014	1.519e-014	1.72093e-014	2.03483e-014	1.97239e-014	2.26774e-014	2.0481e-014	2.40187e-014
2.44671e-014	2.52822e-014	-6.57827e-016	3.5772e-015	1.24448e-014	1.09595e-014	2.14726e-014	2.33381e-014	2.32127e-014	2.32305e-014	2.54361e-014	3.0296e-014	3.64571e-014	3.41033e-015	-1.23436e-015	7.00822e-015	1.15575e-014	1.1952e-014	1.44383e-014	1.72516e-014	1.98697e-014	1.95854e-014	2.29126e-014	2.06769e-014	2.348e-014
2.4182e-014	2.51047e-014	-1.23463e-015	2.92282e-015	1.14836e-014	1.0286e-014	2.03054e-014	2.26316e-014	2.23206e-014	2.27286e-014	2.47018e-014	2.99377e-014	3.58861e-014	2.86723e-015	-1.6847e-015	6.49253e-015	1.09233e-014	1.16871e-014	1.36862e-014	1.72843e-014	1.93634e-014	1.94297e-014	2.31353e-014	2.08503e-014	2.29294e-014
2.38785e-014	2.489e-014	-1.79075e-015	2.27915e-015	1.05104e-014	9.6131e-015	1.91509e-014	2.19205e-014	2.14289e-014	2.2225e-014	2.39637e-014	2.95749e-014	3.52656e-014	2.3177e-015	-2.12683e-015	5.97709e-015	1.02658e-014	1.14072e-014	1.2938e-014	1.73078e-014	1.88323e-014	1.92577e-014	2.33449e-014	2.10001e-014	2.23712e-014
2.35579e-014	2.46364e-014	-2.32149e-015	1.65068e-015	9.53251e-015	8.94528e-015	1.80169e-014	2.12089e-014	2.05453e-014	2.17224e-014	2.3226e-014	2.9208e-014	3.45971e-014	1.76477e-015	-2.55777e-015	5.46336e-015	9.59068e-015	1.11136e-014	1.21975e-014	1.7323e-014	1.828e-014	1.90701e-014	2.35404e-014	2.11255e-014	2.18102e-014
2.32207e-014	2.43438e-014	-2.82303e-015	1.04287e-015	8.55668e-015	8.28764e-015	1.69103e-014	2.05e-014	1.9677e-014	2.12223e-014	2.24924e-014	2.88384e-014	3.38814e-014	1.21125e-015	-2.97477e-015	4.95323e-015	8.90324e-015	1.08071e-014	1.14674e-014	1.73303e-014	1.77107e-014	1.8868e-014	2.37209e-014	2.12266e-014	2.12512e-014
2.28674e-014	2.40121e-014	-3.2916e-015	4.60305e-016	7.58908e-015	7.64341e-015	1.58377e-014	1.97965e-014	1.88303e-014	2.07266e-014	2.1766e-014	2.84667e-014	3.31204e-014	6.59827e-016	-3.37616e-015	4.44866e-015	8.20861e-015	1.04882e-014	1.07512e-014	1.73295e-014	1.71282e-014	1.86525e-014	2.3886e-014	2.13023e-014	2.06984e-014
2.24984e-014	2.36418e-014	-3.72444e-015	-9.27964e-017	6.63601e-015	7.01606e-015	1.48052e-014	1.91011e-014	1.80112e-014	2.02363e-014	2.10496e-014	2.80939e-014	3.23147e-014	1.1291e-016	-3.76056e-015	3.95123e-015	7.51212e-015	1.01576e-014	1.00522e-014	1.73205e-014	1.65359e-014	1.84241e-014	2.40347e-014	2.13527e-014	2.01549e-014
2.21136e-014	2.32335e-014	-4.11879e-015	-6.12513e-016	5.70274e-015	6.40949e-015	1.38178e-014	1.84164e-014	1.72247e-014	1.97524e-014	2.03458e-014	2.772e-014	3.14663e-014	-4.26197e-016	-4.12602e-015	3.46182e-015	6.81893e-015	9.81595e-015	9.37268e-015	1.73034e-014	1.59378e-014	1.81836e-014	2.41658e-014	2.13775e-014	1.9625e-014
2.17136e-014	2.27875e-014	-4.47181e-015	-1.09558e-015	4.79451e-015	5.82655e-015	1.28789e-014	1.77433e-014	1.64759e-014	1.92765e-014	1.96569e-014	2.73451e-014	3.05767e-014	-9.54715e-016	-4.47176e-015	2.98186e-015	6.13396e-015	9.46396e-015	8.71485e-015	1.72775e-014	1.53368e-014	1.79324e-014	2.42786e-014	2.13765e-014	1.91117e-014
2.12982e-014	2.23056e-014	-4.78221e-015	-1.54017e-015	3.91576e-015	5.26937e-015	1.1993e-014	1.70833e-014	1.5769e-014	1.8809e-014	1.89837e-014	2.69689e-014	2.96475e-014	-1.47075e-015	-4.79632e-015	2.51216e-015	5.46162e-015	9.10198e-015	8.08038e-015	1.72424e-014	1.4736e-014	1.76713e-014	2.43728e-014	2.135e-014	1.86171e-014
2.08666e-014	2.17895e-014	-5.0493e-015	-1.94475e-015	3.07121e-015	4.74014e-015	1.11624e-014	1.64367e-014	1.51084e-014	1.83505e-014	1.83273e-014	2.65915e-014	2.86803e-014	-1.9731e-015	-5.09887e-015	2.05337e-015	4.80606e-015	8.73053e-015	7.47057e-015	1.71982e-014	1.41387e-014	1.74011e-014	2.44473e-014	2.12987e-014	1.81432e-014
2.04187e-014	2.12409e-014	-5.27229e-015	-2.3071e-015	2.26462e-015	4.24026e-015	1.0389e-014	1.58042e-014	1.44967e-014	1.7901e-014	1.76886e-014	2.62122e-014	2.76769e-014	-2.45989e-015	-5.37897e-015	1.60617e-015	4.17128e-015	8.3498e-015	6.88696e-015	1.7144e-014	1.35486e-014	1.71226e-014	2.45016e-014	2.12228e-014	1.76921e-014
1.99537e-014	2.06626e-014	-5.45084e-015	-2.62659e-015	1.49891e-015	3.7703e-015	9.67282e-015	1.5186e-014	1.39357e-014	1.74599e-014	1.70673e-014	2.58303e-014	2.66398e-014	-2.92831e-015	-5.63659e-015	1.1708e-015	3.56139e-015	7.9601e-015	6.3301e-015	1.70786e-014	1.29684e-014	1.68365e-014	2.45349e-014	2.11227e-014	1.72652e-014
1.94713e-014	2.00573e-014	-5.58574e-015	-2.9027e-015	7.76912e-016	3.33126e-015	9.01448e-015	1.45817e-014	1.34267e-014	1.70272e-014	1.64636e-014	2.54451e-014	2.55709e-014	-3.37702e-015	-5.8719e-015	7.47406e-016	2.97907e-015	7.56192e-015	5.80002e-015	1.70012e-014	1.24008e-014	1.65439e-014	2.45468e-014	2.0999e-014	1.68637e-014
1.8971e-014	1.9428e-014	-5.67753e-015	-3.13622e-015	9.9968e-017	2.92351e-015	8.41251e-015	1.39905e-014	1.29702e-014	1.66025e-014	1.58764e-014	2.50556e-014	2.44724e-014	-3.80499e-015	-6.08513e-015	3.3658e-016	2.42662e-015	7.15593e-015	5.29702e-015	1.69109e-014	1.18481e-014	1.62462e-014	2.45367e-014	2.08525e-014	1.64882e-014
1.8452e-014	1.87786e-014	-5.7281e-015	-3.3277e-015	-5.29305e-016	2.54749e-015	7.86554e-015	1.34114e-014	1.25652e-014	1.61855e-014	1.5305e-014	2.46612e-014	2.33471e-014	-4.21116e-015	-6.27686e-015	-6.1121e-017	1.90703e-015	6.7418e-015	4.82081e-015	1.68069e-014	1.13122e-014	1.59434e-014	2.45039e-014	2.06838e-014	1.61384e-014
1.79139e-014	1.8113e-014	-5.73981e-015	-3.47849e-015	-1.11012e-015	2.20226e-015	7.37175e-015	1.28435e-014	1.22104e-014	1.57757e-014	1.47478e-014	2.42605e-014	2.21977e-014	-4.59372e-015	-6.44812e-015	-4.45301e-016	1.42215e-015	6.31984e-015	4.37102e-015	1.66881e-014	1.07951e-014	1.56363e-014	2.44477e-014	2.04945e-014	1.58134e-014
1.73573e-014	1.74347e-014	-5.71477e-015	-3.59024e-015	-1.64191e-015	1.8874e-015	6.92869e-015	1.22853e-014	1.19032e-014	1.53723e-014	1.42035e-014	2.38529e-014	2.10275e-014	-4.95172e-015	-6.59929e-015	-8.16063e-016	9.73393e-016	5.89025e-015	3.94667e-015	1.65538e-014	1.0299e-014	1.53263e-014	2.43683e-014	2.02853e-014	1.55128e-014
1.67812e-014	1.67481e-014	-5.65577e-015	-3.66429e-015	-2.12428e-015	1.60273e-015	6.53274e-015	1.17353e-014	1.16415e-014	1.49745e-014	1.36705e-014	2.34371e-014	1.98404e-014	-5.28398e-015	-6.73132e-015	-1.17317e-015	5.61816e-016	5.45341e-015	3.54615e-015	1.64029e-014	9.82498e-015	1.50136e-014	2.42658e-014	2.00572e-014	1.52353e-014
1.61854e-014	1.60573e-014	-5.56592e-015	-3.70328e-015	-2.55797e-015	1.3465e-015	6.18026e-015	1.11915e-014	1.14215e-014	1.45817e-014	1.31468e-014	2.3012e-014	1.86395e-014	-5.58981e-015	-6.84527e-015	-1.51574e-015	1.87578e-016	5.0104e-015	3.16806e-015	1.62342e-014	9.37414e-015	1.46997e-014	2.41393e-014	1.98118e-014	1.49793e-014
1.55706e-014	1.5366e-014	-5.44851e-015	-3.70945e-015	-2.94334e-015	1.11706e-015	5.8678e-015	1.06522e-014	1.12399e-014	1.41933e-014	1.26307e-014	2.25759e-014	1.74286e-014	-5.86883e-015	-6.94245e-015	-1.84351e-015	-1.49444e-016	4.56249e-015	2.81066e-015	1.60466e-014	8.94682e-015	1.43852e-014	2.39895e-014	1.95504e-014	1.47431e-014
1.49359e-014	1.46785e-014	-5.30669e-015	-3.68626e-015	-3.28223e-015	9.13558e-016	5.59093e-015	1.01155e-014	1.10922e-014	1.38079e-014	1.212e-014	2.21281e-014	1.62105e-014	-6.12027e-015	-7.0242e-015	-2.15555e-015	-4.49398e-016	4.10965e-015	2.472e-015	1.58393e-014	8.54361e-015	1.40705e-014	2.38161e-014	1.92744e-014	1.45246e-014
1.42821e-014	1.39991e-014	-5.14407e-015	-3.6369e-015	-3.57602e-015	7.34589e-016	5.34591e-015	9.58005e-015	1.09735e-014	1.34249e-014	1.16129e-014	2.16677e-014	1.499e-014	-6.34391e-015	-7.09121e-015	-2.45038e-015	-7.12865e-016	3.65252e-015	2.15045e-015	1.56122e-014	8.165e-015	1.3756e-014	2.36193e-014	1.89846e-014	1.43215e-014
1.36105e-014	1.33318e-014	-4.96455e-015	-3.56485e-015	-3.82628e-015	5.78816e-016	5.12814e-015	9.0436e-015	1.08786e-014	1.30436e-014	1.11071e-014	2.11938e-014	1.37712e-014	-6.53939e-015	-7.14494e-015	-2.72759e-015	-9.40727e-016	3.19216e-015	1.84436e-015	1.53647e-014	7.81031e-015	1.34427e-014	2.3399e-014	1.86819e-014	1.41316e-014
1.29218e-014	1.26809e-014	-4.77202e-015	-3.47303e-015	-4.03542e-015	4.4449e-016	4.93331e-015	8.50381e-015	1.08024e-014	1.26635e-014	1.06003e-014	2.07053e-014	1.25587e-014	-6.70621e-015	-7.18647e-015	-2.98636e-015	-1.13471e-015	2.72957e-015	1.55197e-015	1.50966e-014	7.47898e-015	1.31314e-014	2.31554e-014	1.83688e-014	1.39517e-014
1.22176e-014	1.20503e-014	-4.56961e-015	-3.36493e-015	-4.20575e-015	3.29856e-016	4.75687e-015	7.95919e-015	1.07395e-014	1.22844e-014	1.00909e-014	2.02017e-014	1.13573e-014	-6.84421e-015	-7.217e-015	-3.22563e-015	-1.29685e-015	2.26555e-015	1.27108e-015	1.48078e-014	7.16966e-015	1.28229e-014	2.28889e-014	1.80466e-014	1.37793e-014
1.14995e-014	1.14438e-014	-4.36108e-015	-3.2437e-015	-4.33951e-015	2.33901e-016	4.59557e-015	7.40789e-015	1.06841e-014	1.19055e-014	9.57775e-015	1.96826e-014	1.01722e-014	-6.95316e-015	-7.23717e-015	-3.44392e-015	-1.42876e-015	1.80127e-015	9.99275e-016	1.44985e-014	6.88217e-015	1.25175e-014	2.26002e-014	1.77162e-014	1.36115e-014
1.07692e-014	1.0865e-014	-4.15023e-015	-3.11283e-015	-4.43905e-015	1.55283e-016	4.44534e-015	6.8491e-015	1.06306e-014	1.15267e-014	9.06005e-015	1.91477e-014	9.00887e-015	-7.03276e-015	-7.24772e-015	-3.64014e-015	-1.5332e-015	1.33845e-015	7.34597e-016	1.41686e-014	6.61494e-015	1.22152e-014	2.22896e-014	1.7379e-014	1.34456e-014
1.00281e-014	1.03164e-014	-3.94021e-015	-2.97491e-015	-4.50682e-015	9.25257e-017	4.30269e-015	6.2809e-015	1.05736e-014	1.11477e-014	8.53668e-015	1.85965e-014	7.87262e-015	-7.08385e-015	-7.24916e-015	-3.81262e-015	-1.6122e-015	8.77918e-016	4.75377e-016	1.38187e-014	6.3665e-015	1.1917e-014	2.1958e-014	1.70373e-014	1.32788e-014
9.27869e-015	9.80015e-015	-3.73314e-015	-2.83322e-015	-4.54601e-015	4.4034e-017	4.16539e-015	5.70274e-015	1.05082e-014	1.07689e-014	8.00728e-015	1.80288e-014	6.76841e-015	-7.1061e-015	-7.2426e-015	-3.95994e-015	-1.66831e-015	4.21226e-016	2.19556e-016	1.34493e-014	6.13457e-015	1.16235e-014	2.16064e-014	1.66924e-014	1.3108e-014
8.52338e-015	9.31932e-015	-3.53111e-015	-2.6908e-015	-4.55941e-015	8.65201e-018	4.03079e-015	5.11378e-015	1.04298e-014	1.03901e-014	7.47138e-015	1.74448e-014	5.70181e-015	-7.09917e-015	-7.22792e-015	-4.08087e-015	-1.70448e-015	-2.99806e-017	-3.47683e-017	1.30612e-014	5.91746e-015	1.13346e-014	2.12351e-014	1.63457e-014	1.29308e-014
7.76486e-015	8.8761e-015	-3.33642e-015	-2.55005e-015	-4.54883e-015	-1.45318e-017	3.89632e-015	4.51333e-015	1.03337e-014	1.00113e-014	6.92904e-015	1.68445e-014	4.67793e-015	-7.06332e-015	-7.20539e-015	-4.17464e-015	-1.72314e-015	-4.74416e-016	-2.88517e-016	1.26552e-014	5.71297e-015	1.10505e-014	2.0845e-014	1.59991e-014	1.27445e-014
7.00645e-015	8.47177e-015	-3.15155e-015	-2.41267e-015	-4.51701e-015	-2.59683e-017	3.76065e-015	3.90062e-015	1.0215e-014	9.63314e-015	6.38035e-015	1.62285e-014	3.70182e-015	-6.99931e-015	-7.17503e-015	-4.23994e-015	-1.7276e-015	-9.10432e-016	-5.43666e-016	1.22325e-014	5.51839e-015	1.07716e-014	2.04371e-014	1.56534e-014	1.25469e-014
6.25096e-015	8.1069e-015	-2.97846e-015	-2.28134e-015	-4.46643e-015	-2.68403e-017	3.62256e-015	3.27542e-015	1.00692e-014	9.25604e-015	5.82583e-015	1.55975e-014	2.77818e-015	-6.90681e-015	-7.13731e-015	-4.27511e-015	-1.72127e-015	-1.33556e-015	-8.01621e-016	1.17953e-014	5.33112e-015	1.04979e-014	2.0012e-014	1.53102e-014	1.23366e-014
5.50145e-015	7.78221e-015	-2.81854e-015	-2.15768e-015	-4.39924e-015	-1.80179e-017	3.48146e-015	2.63857e-015	9.89302e-015	8.8806e-015	5.26656e-015	1.49515e-014	1.91205e-015	-6.78657e-015	-7.09166e-015	-4.27865e-015	-1.70644e-015	-1.7483e-015	-1.06371e-015	1.1345e-014	5.14854e-015	1.02291e-014	1.95711e-014	1.4971e-014	1.21115e-014
4.76034e-015	7.49725e-015	-2.67254e-015	-2.04265e-015	-4.31756e-015	-1.77338e-020	3.33647e-015	1.99013e-015	9.68356e-015	8.5068e-015	4.70348e-015	1.42913e-014	1.10766e-015	-6.63809e-015	-7.03731e-015	-4.25069e-015	-1.68637e-015	-2.14766e-015	-1.33125e-015	1.08829e-014	4.96786e-015	9.96584e-015	1.91154e-014	1.46365e-014	1.18698e-014
4.03093e-015	7.25093e-015	-2.5414e-015	-1.93841e-015	-4.2235e-015	2.67193e-017	3.18732e-015	1.33053e-015	9.43821e-015	8.1356e-015	4.13797e-015	1.36179e-014	3.68586e-016	-6.46234e-015	-6.97396e-015	-4.1904e-015	-1.66354e-015	-2.53204e-015	-1.60421e-015	1.04111e-014	4.7861e-015	9.70714e-015	1.86461e-014	1.43072e-014	1.16097e-014
3.31596e-015	7.04289e-015	-2.4249e-015	-1.84588e-015	-4.11894e-015	6.10487e-017	3.03465e-015	6.60167e-016	9.15476e-015	7.76773e-015	3.5714e-015	1.29322e-014	-3.01557e-016	-6.26013e-015	-6.90115e-015	-4.09718e-015	-1.64031e-015	-2.90009e-015	-1.88295e-015	9.93189e-015	4.59993e-015	9.45283e-015	1.81645e-014	1.39829e-014	1.13296e-014
2.61849e-015	6.87143e-015	-2.32307e-015	-1.76593e-015	-4.00622e-015	1.026e-016	2.87885e-015	-1.9867e-017	8.83153e-015	7.40385e-015	3.00506e-015	1.22356e-014	-8.99631e-016	-6.03071e-015	-6.81766e-015	-3.97072e-015	-1.61937e-015	-3.25131e-015	-2.16798e-015	9.44734e-015	4.40626e-015	9.20251e-015	1.7672e-014	1.36649e-014	1.10288e-014
1.94184e-015	6.73521e-015	-2.23552e-015	-1.69874e-015	-3.88701e-015	1.51192e-016	2.72072e-015	-7.08309e-016	8.46707e-015	7.04418e-015	2.44079e-015	1.1529e-014	-1.42341e-015	-5.77486e-015	-6.72283e-015	-3.81056e-015	-1.603e-015	-3.58473e-015	-2.45954e-015	8.96014e-015	4.2024e-015	8.95564e-015	1.71691e-014	1.33539e-014	1.07072e-014
1.28827e-015	6.63211e-015	-2.16174e-015	-1.64474e-015	-3.76263e-015	2.06312e-016	2.56194e-015	-1.40362e-015	8.06155e-015	6.69e-015	1.88062e-015	1.08137e-014	-1.87099e-015	-5.49362e-015	-6.61591e-015	-3.61742e-015	-1.59401e-015	-3.89922e-015	-2.75756e-015	8.47201e-015	3.98529e-015	8.71204e-015	1.6658e-014	1.30501e-014	1.03641e-014
6.60014e-016	6.55962e-015	-2.10009e-015	-1.6034e-015	-3.63464e-015	2.67094e-016	2.40319e-015	-2.10439e-015	7.61521e-015	6.34134e-015	1.32651e-015	1.0091e-014	-2.24142e-015	-5.18752e-015	-6.49561e-015	-3.39091e-015	-1.59399e-015	-4.1937e-015	-3.06164e-015	7.9849e-015	3.75236e-015	8.47101e-015	1.61394e-014	1.2753e-014	9.99907e-015
5.95197e-017	6.51439e-015	-2.04997e-015	-1.57448e-015	-3.50423e-015	3.33088e-016	2.24577e-015	-2.80928e-015	7.12828e-015	5.9986e-015	7.80581e-016	9.36269e-015	-2.53425e-015	-4.85752e-015	-6.36064e-015	-3.1318e-015	-1.60413e-015	-4.46741e-015	-3.371e-015	7.5015e-015	3.50042e-015	8.23171e-015	1.56147e-014	1.24625e-014	9.61239e-015
-5.10784e-016	6.49277e-015	-2.00982e-015	-1.55742e-015	-3.37202e-015	4.03836e-016	2.0918e-015	-3.5164e-015	6.60194e-015	5.66234e-015	2.45114e-016	8.62992e-015	-2.74982e-015	-4.50411e-015	-6.21034e-015	-2.84154e-015	-1.62552e-015	-4.71989e-015	-3.68474e-015	7.02436e-015	3.22716e-015	7.99323e-015	1.50848e-014	1.21788e-014	9.20438e-015
-1.05057e-015	6.49125e-015	-1.97808e-015	-1.55123e-015	-3.23925e-015	4.78078e-016	1.94332e-015	-4.22394e-015	6.03793e-015	5.33338e-015	-2.78158e-016	7.89466e-015	-2.8893e-015	-4.12881e-015	-6.04381e-015	-2.52204e-015	-1.65911e-015	-4.9508e-015	-4.00199e-015	6.5552e-015	2.93069e-015	7.75505e-015	1.45511e-014	1.19016e-014	8.77572e-015
-1.55828e-015	6.50606e-015	-1.95279e-015	-1.55557e-015	-3.10655e-015	5.55162e-016	1.80155e-015	-4.93066e-015	5.43866e-015	5.01187e-015	-7.87141e-016	7.15863e-015	-2.95411e-015	-3.73273e-015	-5.86045e-015	-2.17469e-015	-1.70643e-015	-5.16068e-015	-4.32152e-015	6.0961e-015	2.60905e-015	7.51585e-015	1.40152e-014	1.16296e-014	8.32794e-015
-2.03264e-015	6.53346e-015	-1.93266e-015	-1.56959e-015	-2.97461e-015	6.34614e-016	1.66857e-015	-5.63383e-015	4.80651e-015	4.69707e-015	-1.28013e-015	6.4233e-015	-2.94682e-015	-3.31698e-015	-5.65941e-015	-1.80192e-015	-1.76878e-015	-5.35015e-015	-4.64218e-015	5.64842e-015	2.26012e-015	7.27491e-015	1.34778e-014	1.13619e-014	7.86218e-015
-2.47343e-015	6.56884e-015	-1.91566e-015	-1.59275e-015	-2.84433e-015	7.14974e-016	1.54521e-015	-6.33169e-015	4.14412e-015	4.38921e-015	-1.75627e-015	5.68981e-015	-2.871e-015	-2.88268e-015	-5.44016e-015	-1.40658e-015	-1.84639e-015	-5.51951e-015	-4.96234e-015	5.21358e-015	1.88285e-015	7.03076e-015	1.29402e-014	1.10982e-014	7.37963e-015
-2.8799e-015	6.60802e-015	-1.90039e-015	-1.62486e-015	-2.71646e-015	7.94339e-016	1.43258e-015	-7.02279e-015	3.45449e-015	4.08776e-015	-2.21389e-015	4.95932e-015	-2.73044e-015	-2.43158e-015	-5.20239e-015	-9.90842e-016	-1.93895e-015	-5.6695e-015	-5.28052e-015	4.79455e-015	1.47552e-015	6.78226e-015	1.24032e-014	1.08369e-014	6.88146e-015
-3.25203e-015	6.64671e-015	-1.88566e-015	-1.66521e-015	-2.59088e-015	8.71149e-016	1.33096e-015	-7.70528e-015	2.74125e-015	3.79271e-015	-2.6521e-015	4.23357e-015	-2.53036e-015	-1.96555e-015	-4.9457e-015	-5.57955e-016	-2.04701e-015	-5.80103e-015	-5.59534e-015	4.39249e-015	1.03703e-015	6.52856e-015	1.18678e-014	1.05764e-014	6.36942e-015
-3.59061e-015	6.68098e-015	-1.86992e-015	-1.71248e-015	-2.46842e-015	9.43383e-016	1.24072e-015	-8.37726e-015	2.00788e-015	3.50356e-015	-3.07021e-015	3.51359e-015	-2.2765e-015	-1.48608e-015	-4.67017e-015	-1.11708e-016	-2.17046e-015	-5.91578e-015	-5.90522e-015	4.00762e-015	5.66917e-016	6.26838e-015	1.13352e-014	1.03149e-014	5.84524e-015
-3.89708e-015	6.70673e-015	-1.85194e-015	-1.76578e-015	-2.34985e-015	1.00919e-015	1.16228e-015	-9.03723e-015	1.25795e-015	3.21922e-015	-3.46769e-015	2.80103e-015	-1.97469e-015	-9.95722e-016	-4.37626e-015	3.44427e-016	-2.3095e-015	-6.01528e-015	-6.20851e-015	3.64053e-015	6.49504e-017	6.0004e-015	1.08061e-014	1.0051e-014	5.31034e-015
-4.17242e-015	6.72008e-015	-1.83025e-015	-1.82387e-015	-2.23625e-015	1.06694e-015	1.09552e-015	-9.68301e-015	4.95684e-016	2.93886e-015	-3.84469e-015	2.09753e-015	-1.63121e-015	-4.96161e-016	-4.06471e-015	8.06633e-016	-2.46392e-015	-6.10099e-015	-6.50349e-015	3.29167e-015	-4.69403e-016	5.72374e-015	1.02812e-014	9.78333e-015	4.76704e-015
-4.41841e-015	6.7165e-015	-1.8044e-015	-1.88639e-015	-2.12828e-015	1.11548e-015	1.03995e-015	-1.03132e-014	-2.74878e-016	2.6616e-015	-4.20148e-015	1.40398e-015	-1.25313e-015	1.06807e-017	-3.73647e-015	1.27091e-015	-2.63264e-015	-6.17506e-015	-6.78871e-015	2.96146e-015	-1.03593e-015	5.43759e-015	9.76148e-015	9.50945e-015	4.2178e-015
-4.63715e-015	6.69181e-015	-1.77351e-015	-1.95278e-015	-2.02563e-015	1.15219e-015	9.94546e-016	-1.09254e-014	-1.05099e-015	2.38642e-015	-4.53844e-015	7.21851e-016	-8.48233e-016	5.22616e-016	-3.39229e-015	1.73336e-015	-2.8158e-015	-6.23905e-015	-7.06289e-015	2.65046e-015	-1.63389e-015	5.14109e-015	9.24747e-015	9.22698e-015	3.66486e-015
-4.83136e-015	6.64307e-015	-1.73714e-015	-2.0224e-015	-1.92848e-015	1.1748e-015	9.58438e-016	-1.15186e-014	-1.82857e-015	2.11233e-015	-4.85641e-015	5.3159e-017	-4.24443e-016	1.03696e-015	-3.03338e-015	2.19013e-015	-3.01238e-015	-6.29544e-015	-7.32482e-015	2.35862e-015	-2.26168e-015	4.8329e-015	8.73973e-015	8.93458e-015	3.11008e-015
-5.00364e-015	6.56722e-015	-1.69494e-015	-2.09496e-015	-1.83789e-015	1.18123e-015	9.30505e-016	-1.20911e-014	-2.60323e-015	1.83839e-015	-5.1563e-015	-6.01193e-016	1.01097e-017	1.55044e-015	-2.66108e-015	2.63664e-015	-3.22182e-015	-6.34657e-015	-7.57324e-015	2.085e-015	-2.91838e-015	4.51259e-015	8.23918e-015	8.63027e-015	2.55507e-015
-5.15616e-015	6.46146e-015	-1.64714e-015	-2.17018e-015	-1.75382e-015	1.16948e-015	9.08641e-016	-1.26422e-014	-3.37145e-015	1.56313e-015	-5.43912e-015	-1.24007e-015	4.47628e-016	2.0607e-015	-2.27721e-015	3.0688e-015	-3.44282e-015	-6.39486e-015	-7.80689e-015	1.82934e-015	-3.60205e-015	4.17973e-015	7.74622e-015	8.31176e-015	2.0015e-015
-5.29186e-015	6.32371e-015	-1.59417e-015	-2.24779e-015	-1.67754e-015	1.13673e-015	8.90455e-016	-1.31706e-014	-4.12991e-015	1.28502e-015	-5.70613e-015	-1.86224e-015	8.80049e-016	2.56549e-015	-1.88338e-015	3.48232e-015	-3.67388e-015	-6.44293e-015	-8.0252e-015	1.59058e-015	-4.31094e-015	3.83355e-015	7.26113e-015	7.97702e-015	1.45093e-015
-5.41444e-015	6.15288e-015	-1.53643e-015	-2.32761e-015	-1.60981e-015	1.08136e-015	8.73899e-016	-1.36754e-014	-4.87531e-015	1.00325e-015	-5.95929e-015	-2.46676e-015	1.29913e-015	3.06156e-015	-1.48144e-015	3.87275e-015	-3.91418e-015	-6.49373e-015	-8.22654e-015	1.3679e-015	-5.04186e-015	3.47371e-015	6.7839e-015	7.62484e-015	9.05017e-016
-5.52662e-015	5.94693e-015	-1.4742e-015	-2.40895e-015	-1.55124e-015	1.00178e-015	8.56967e-016	-1.4155e-014	-5.60481e-015	7.16604e-016	-6.2004e-015	-3.05334e-015	1.69686e-015	3.54637e-015	-1.07373e-015	4.23705e-015	-4.16267e-015	-6.5495e-015	-8.41042e-015	1.16013e-015	-5.7926e-015	3.10006e-015	6.3149e-015	7.25417e-015	3.65673e-016
-5.63111e-015	5.7049e-015	-1.40902e-015	-2.4924e-015	-1.50243e-015	8.96392e-016	8.37136e-016	-1.46091e-014	-6.31555e-015	4.23646e-016	-6.43128e-015	-3.62056e-015	2.06514e-015	4.01675e-015	-6.62655e-016	4.57183e-015	-4.41772e-015	-6.61333e-015	-8.57623e-015	9.65661e-016	-6.56019e-015	2.71186e-015	5.85459e-015	6.86347e-015	-1.6584e-016
-5.73126e-015	5.42616e-015	-1.34178e-015	-2.57714e-015	-1.46359e-015	7.64326e-016	8.12567e-016	-1.50373e-014	-7.00451e-015	1.23587e-016	-6.65364e-015	-4.16705e-015	2.39724e-015	4.47005e-015	-2.50404e-016	4.87383e-015	-4.67875e-015	-6.6872e-015	-8.72414e-015	7.83393e-016	-7.34101e-015	2.30934e-015	5.40341e-015	6.45137e-015	-6.88011e-016
-5.83005e-015	5.11106e-015	-1.27384e-015	-2.66322e-015	-1.43537e-015	6.04154e-016	7.81236e-016	-1.54385e-014	-7.66866e-015	-1.84679e-016	-6.86905e-015	-4.69233e-015	2.68589e-015	4.90409e-015	1.60982e-016	5.14012e-015	-4.94433e-015	-6.77346e-015	-8.85382e-015	6.11731e-016	-8.13207e-015	1.89331e-015	4.96091e-015	6.01691e-015	-1.19917e-015
-5.93035e-015	4.76007e-015	-1.2068e-015	-2.75142e-015	-1.41803e-015	4.15379e-016	7.41273e-016	-1.5812e-014	-8.30606e-015	-5.01954e-016	-7.07932e-015	-5.19602e-015	2.92528e-015	5.31557e-015	5.6902e-016	5.36826e-015	-5.21329e-015	-6.87456e-015	-8.9651e-015	4.48813e-016	-8.92945e-015	1.4639e-015	4.52738e-015	5.55917e-015	-1.69797e-015
-6.03543e-015	4.37438e-015	-1.14122e-015	-2.84061e-015	-1.41228e-015	1.98215e-016	6.90137e-016	-1.61567e-014	-8.91491e-015	-8.2906e-016	-7.28641e-015	-5.67738e-015	3.11018e-015	5.70222e-015	9.70838e-016	5.55649e-015	-5.48449e-015	-6.99217e-015	-9.05791e-015	2.92254e-016	-9.72998e-015	1.02223e-015	4.10232e-015	5.07773e-015	-2.18339e-015
-6.14761e-015	3.95475e-015	-1.07853e-015	-2.9309e-015	-1.41837e-015	-4.70874e-017	6.26578e-016	-1.64726e-014	-9.49349e-015	-1.16651e-015	-7.49157e-015	-6.136e-015	3.23586e-015	6.0623e-015	1.36389e-015	5.70311e-015	-5.75643e-015	-7.12837e-015	-9.13296e-015	1.41212e-016	-1.05292e-014	5.69557e-016	3.68498e-015	4.57247e-015	-2.65428e-015
-6.26879e-015	3.50277e-015	-1.02064e-015	-3.02242e-015	-1.43684e-015	-3.20227e-016	5.4901e-016	-1.67598e-014	-1.00402e-014	-1.51432e-015	-7.69577e-015	-6.57105e-015	3.29826e-015	6.3944e-015	1.74538e-015	5.80689e-015	-6.02764e-015	-7.28435e-015	-9.19049e-015	-6.15748e-018	-1.13226e-014	1.07292e-016	3.27577e-015	4.0435e-015	-3.1101e-015
-6.40095e-015	3.02121e-015	-9.68738e-016	-3.11497e-015	-1.46736e-015	-6.20528e-016	4.56601e-016	-1.70181e-014	-1.05538e-014	-1.87298e-015	-7.89985e-015	-6.98165e-015	3.29453e-015	6.69551e-015	2.11336e-015	5.8672e-015	-6.29784e-015	-7.46142e-015	-9.23152e-015	-1.51648e-016	-1.21067e-014	-3.63657e-016	2.87493e-015	3.49128e-015	-3.55056e-015
-6.54554e-015	2.51157e-015	-9.24317e-016	-3.2076e-015	-1.5098e-015	-9.46772e-016	3.48032e-016	-1.72466e-014	-1.1033e-014	-2.24281e-015	-8.10538e-015	-7.36781e-015	3.22248e-015	6.96346e-015	2.4659e-015	5.88378e-015	-6.56568e-015	-7.66022e-015	-9.25718e-015	-2.9752e-016	-1.28779e-014	-8.42382e-016	2.48172e-015	2.9168e-015	-3.97527e-015
-6.70453e-015	1.97728e-015	-8.8806e-016	-3.30052e-015	-1.56388e-015	-1.29737e-015	2.23386e-016	-1.74457e-014	-1.14768e-014	-2.62329e-015	-8.31327e-015	-7.73007e-015	3.08064e-015	7.19745e-015	2.79996e-015	5.85703e-015	-6.83051e-015	-7.88222e-015	-9.26914e-015	-4.45311e-016	-1.36324e-014	-1.32731e-015	2.09588e-015	2.32172e-015	-4.38405e-015
-6.87915e-015	1.42207e-015	-8.61411e-016	-3.39332e-015	-1.6298e-015	-1.67006e-015	8.19571e-017	-1.76158e-014	-1.18856e-014	-3.01387e-015	-8.52399e-015	-8.06806e-015	2.86846e-015	7.39577e-015	3.11402e-015	5.78745e-015	-7.09135e-015	-8.12818e-015	-9.26904e-015	-5.96223e-016	-1.43659e-014	-1.81692e-015	1.71676e-015	1.70707e-015	-4.77688e-015
-7.0696e-015	8.48557e-016	-8.45222e-016	-3.48552e-015	-1.70777e-015	-2.06176e-015	-7.57253e-017	-1.77571e-014	-1.22589e-014	-3.41448e-015	-8.73778e-015	-8.38142e-015	2.58657e-015	7.55758e-015	3.40703e-015	5.67554e-015	-7.34758e-015	-8.39836e-015	-9.25827e-015	-7.52311e-016	-1.50752e-014	-2.30854e-015	1.34447e-015	1.07525e-015	-5.15383e-015
-7.27619e-015	2.60779e-016	-8.39829e-016	-3.57698e-015	-1.79722e-015	-2.46974e-015	-2.49266e-016	-1.78705e-014	-1.25967e-014	-3.82414e-015	-8.95447e-015	-8.67053e-015	2.23736e-015	7.68222e-015	3.67714e-015	5.52296e-015	-7.5983e-015	-8.69178e-015	-9.23892e-015	-9.14094e-016	-1.57569e-014	-2.79985e-015	9.78354e-016	4.28407e-016	-5.51539e-015
-7.49852e-015	-3.37335e-016	-8.45958e-016	-3.66633e-015	-1.8979e-015	-2.89068e-015	-4.38019e-016	-1.79565e-014	-1.29e-014	-4.24231e-015	-9.17388e-015	-8.93631e-015	1.82312e-015	7.76947e-015	3.92289e-015	5.33196e-015	-7.84275e-015	-9.00808e-015	-9.21273e-015	-1.08286e-015	-1.64077e-014	-3.28869e-015	6.18052e-016	-2.31116e-016	-5.86162e-015
-7.73669e-015	-9.41565e-016	-8.63533e-016	-3.75264e-015	-2.00896e-015	-3.32123e-015	-6.40412e-016	-1.80158e-014	-1.31697e-014	-4.66793e-015	-9.39513e-015	-9.17871e-015	1.34616e-015	7.81911e-015	4.14347e-015	5.10484e-015	-8.08053e-015	-9.34718e-015	-9.18177e-015	-1.26002e-015	-1.70244e-014	-3.77275e-015	2.62979e-016	-9.00922e-016	-6.19389e-015
-7.99075e-015	-1.54834e-015	-8.92429e-016	-3.83528e-015	-2.12993e-015	-3.75711e-015	-8.54596e-016	-1.80501e-014	-1.34058e-014	-5.09999e-015	-9.61737e-015	-9.39779e-015	8.10904e-016	7.83172e-015	4.33783e-015	4.84416e-015	-8.31114e-015	-9.70783e-015	-9.14861e-015	-1.44588e-015	-1.76045e-014	-4.25016e-015	-8.73158e-017	-1.57738e-015	-6.51245e-015
-8.25909e-015	-2.15297e-015	-9.32401e-016	-3.91382e-015	-2.26027e-015	-4.19336e-015	-1.07886e-015	-1.80603e-014	-1.36096e-014	-5.5369e-015	-9.83951e-015	-9.59422e-015	2.21705e-016	7.80805e-015	4.50504e-015	4.55307e-015	-8.53391e-015	-1.00888e-014	-9.11526e-015	-1.64071e-015	-1.81456e-014	-4.71967e-015	-4.33585e-016	-2.25738e-015	-6.81804e-015
-8.54016e-015	-2.75129e-015	-9.82883e-016	-3.98695e-015	-2.39869e-015	-4.62602e-015	-1.31093e-015	-1.80475e-014	-1.37825e-014	-5.97722e-015	-1.00603e-014	-9.76892e-015	-4.15816e-016	7.74893e-015	4.64498e-015	4.23478e-015	-8.74865e-015	-1.04882e-014	-9.08427e-015	-1.84506e-015	-1.86461e-014	-5.17877e-015	-7.76374e-016	-2.93755e-015	-7.11202e-015
-8.83216e-015	-3.33909e-015	-1.04224e-015	-4.05419e-015	-2.54556e-015	-5.05154e-015	-1.54791e-015	-1.80128e-014	-1.39252e-014	-6.41985e-015	-1.02783e-014	-9.92295e-015	-1.09555e-015	7.65593e-015	4.75795e-015	3.89223e-015	-8.95449e-015	-1.09043e-014	-9.05837e-015	-2.06019e-015	-1.91035e-014	-5.62544e-015	-1.11631e-015	-3.61404e-015	-7.39585e-015
-9.1334e-015	-3.9127e-015	-1.11005e-015	-4.11447e-015	-2.69992e-015	-5.4651e-015	-1.7876e-015	-1.79576e-014	-1.4039e-014	-6.86356e-015	-1.04915e-014	-1.00573e-014	-1.81061e-015	7.53034e-015	4.84431e-015	3.52948e-015	-9.15141e-015	-1.13348e-014	-9.04018e-015	-2.2855e-015	-1.95168e-014	-6.05736e-015	-1.45397e-015	-4.28298e-015	-7.67028e-015
-9.44183e-015	-4.46853e-015	-1.18421e-015	-4.16694e-015	-2.86121e-015	-5.86203e-015	-2.02653e-015	-1.78826e-014	-1.4125e-014	-7.30707e-015	-1.0698e-014	-1.01728e-014	-2.55396e-015	7.3741e-015	4.90425e-015	3.15071e-015	-9.3396e-015	-1.17774e-014	-9.03282e-015	-2.52065e-015	-1.98852e-014	-6.47226e-015	-1.78977e-015	-4.94048e-015	-7.93698e-015
-9.75473e-015	-5.00327e-015	-1.26316e-015	-4.21104e-015	-3.02829e-015	-6.23739e-015	-2.26171e-015	-1.77899e-014	-1.41848e-014	-7.74873e-015	-1.08963e-014	-1.0271e-014	-3.3186e-015	7.18973e-015	4.93895e-015	2.75919e-015	-9.51933e-015	-1.22304e-014	-9.03844e-015	-2.76546e-015	-2.02077e-014	-6.86829e-015	-2.12357e-015	-5.58275e-015	-8.19777e-015
-1.00694e-014	-5.51371e-015	-1.34473e-015	-4.24526e-015	-3.20022e-015	-6.58659e-015	-2.4905e-015	-1.76814e-014	-1.42201e-014	-8.18696e-015	-1.10835e-014	-1.03536e-014	-4.09653e-015	6.97999e-015	4.9495e-015	2.35865e-015	-9.69059e-015	-1.26907e-014	-9.05969e-015	-3.01936e-015	-2.04842e-014	-7.24435e-015	-2.45645e-015	-6.20571e-015	-8.45315e-015
-1.03842e-014	-5.99662e-015	-1.42669e-015	-4.26871e-015	-3.37588e-015	-6.90473e-015	-2.70974e-015	-1.75591e-014	-1.42325e-014	-8.62081e-015	-1.12575e-014	-1.04216e-014	-4.87937e-015	6.74751e-015	4.93741e-015	1.95333e-015	-9.8529e-015	-1.31552e-014	-9.09832e-015	-3.28187e-015	-2.0715e-014	-7.59871e-015	-2.78879e-015	-6.80587e-015	-8.70412e-015
-1.06967e-014	-6.44891e-015	-1.50615e-015	-4.28031e-015	-3.55413e-015	-7.18801e-015	-2.91699e-015	-1.74246e-014	-1.42235e-014	-9.0484e-015	-1.14162e-014	-1.0476e-014	-5.65937e-015	6.49573e-015	4.90472e-015	1.54702e-015	-1.00063e-014	-1.36212e-014	-9.15684e-015	-3.55269e-015	-2.09004e-014	-7.92979e-015	-3.12109e-015	-7.37951e-015	-8.95244e-015
-1.10039e-014	-6.86842e-015	-1.58101e-015	-4.28021e-015	-3.73391e-015	-7.43285e-015	-3.10992e-015	-1.72795e-014	-1.41955e-014	-9.46803e-015	-1.15573e-014	-1.0519e-014	-6.42905e-015	6.22786e-015	4.85333e-015	1.14338e-015	-1.01505e-014	-1.40856e-014	-9.23762e-015	-3.83049e-015	-2.10414e-014	-8.23703e-015	-3.45334e-015	-7.92302e-015	-9.19939e-015
-1.13041e-014	-7.25348e-015	-1.64838e-015	-4.26784e-015	-3.91393e-015	-7.6355e-015	-3.2856e-015	-1.71258e-014	-1.41499e-014	-9.87844e-015	-1.16788e-014	-1.05523e-014	-7.18112e-015	5.94682e-015	4.78464e-015	7.46329e-016	-1.02859e-014	-1.45464e-014	-9.34292e-015	-4.11432e-015	-2.11396e-014	-8.5198e-015	-3.78551e-015	-8.43307e-015	-9.44672e-015
-1.15942e-014	-7.60217e-015	-1.70554e-015	-4.24321e-015	-4.09388e-015	-7.79267e-015	-3.4421e-015	-1.6965e-014	-1.40879e-014	-1.02793e-014	-1.17788e-014	-1.05771e-014	-7.90801e-015	5.6556e-015	4.70097e-015	3.58606e-016	-1.04124e-014	-1.50003e-014	-9.47445e-015	-4.40269e-015	-2.11963e-014	-8.7773e-015	-4.1178e-015	-8.90666e-015	-9.69564e-015
-1.18727e-014	-7.91325e-015	-1.75051e-015	-4.20646e-015	-4.2735e-015	-7.90183e-015	-3.5775e-015	-1.67991e-014	-1.40114e-014	-1.06695e-014	-1.18558e-014	-1.0595e-014	-8.60291e-015	5.3579e-015	4.60423e-015	-1.65591e-017	-1.05301e-014	-1.54451e-014	-9.63381e-015	-4.69371e-015	-2.12145e-014	-9.00926e-015	-4.45035e-015	-9.34096e-015	-9.9467e-015
-1.21377e-014	-8.18587e-015	-1.78032e-015	-4.15711e-015	-4.4526e-015	-7.96073e-015	-3.69047e-015	-1.66296e-014	-1.3922e-014	-1.10477e-014	-1.19077e-014	-1.0608e-014	-9.25891e-015	5.05691e-015	4.49652e-015	-3.75813e-016	-1.06399e-014	-1.58776e-014	-9.82188e-015	-4.98627e-015	-2.11969e-014	-9.21467e-015	-4.78309e-015	-9.73341e-015	-1.02006e-014
-1.2387e-014	-8.4196e-015	-1.79255e-015	-4.09509e-015	-4.63015e-015	-7.96782e-015	-3.78068e-015	-1.64587e-014	-1.38226e-014	-1.14132e-014	-1.19333e-014	-1.06177e-014	-9.86985e-015	4.75618e-015	4.37977e-015	-7.16692e-016	-1.0742e-014	-1.62956e-014	-1.00395e-014	-5.27937e-015	-2.11464e-014	-9.39441e-015	-5.1161e-015	-1.00819e-014	-1.04592e-014
-1.26186e-014	-8.61544e-015	-1.78497e-015	-4.02109e-015	-4.80521e-015	-7.92197e-015	-3.84731e-015	-1.62888e-014	-1.3715e-014	-1.17661e-014	-1.19319e-014	-1.06258e-014	-1.04302e-014	4.45878e-015	4.25662e-015	-1.0371e-015	-1.08363e-014	-1.66963e-014	-1.02877e-014	-5.57154e-015	-2.1065e-014	-9.54859e-015	-5.44902e-015	-1.03847e-014	-1.07232e-014
-1.28318e-014	-8.77432e-015	-1.75501e-015	-3.93562e-015	-4.97737e-015	-7.82341e-015	-3.89022e-015	-1.61211e-014	-1.36008e-014	-1.21054e-014	-1.19026e-014	-1.06337e-014	-1.09351e-014	4.16793e-015	4.12953e-015	-1.33521e-015	-1.09231e-014	-1.70771e-014	-1.05672e-014	-5.86178e-015	-2.0956e-014	-9.67739e-015	-5.78114e-015	-1.06402e-014	-1.09927e-014
-1.30257e-014	-8.89658e-015	-1.70018e-015	-3.83901e-015	-5.14691e-015	-7.67204e-015	-3.91013e-015	-1.59561e-014	-1.34816e-014	-1.24311e-014	-1.18446e-014	-1.06425e-014	-1.13809e-014	3.88721e-015	4.00028e-015	-1.60898e-015	-1.10023e-014	-1.74364e-014	-1.08775e-014	-6.14887e-015	-2.08234e-014	-9.78197e-015	-6.11232e-015	-1.08477e-014	-1.12682e-014
-1.31992e-014	-8.98375e-015	-1.61851e-015	-3.73252e-015	-5.31379e-015	-7.46841e-015	-3.90775e-015	-1.57964e-014	-1.33584e-014	-1.27434e-014	-1.17576e-014	-1.06541e-014	-1.17644e-014	3.61974e-015	3.87105e-015	-1.85728e-015	-1.10736e-014	-1.77725e-014	-1.1219e-014	-6.43153e-015	-2.06704e-014	-9.86382e-015	-6.44248e-015	-1.10068e-014	-1.15494e-014
-1.3352e-014	-9.03737e-015	-1.5088e-015	-3.61731e-015	-5.47774e-015	-7.21402e-015	-3.88397e-015	-1.56432e-014	-1.32328e-014	-1.30423e-014	-1.16419e-014	-1.06696e-014	-1.20827e-014	3.36869e-015	3.74376e-015	-2.07983e-015	-1.11372e-014	-1.80833e-014	-1.15913e-014	-6.70766e-015	-2.05006e-014	-9.9245e-015	-6.77069e-015	-1.11174e-014	-1.18368e-014
-1.34843e-014	-9.05919e-015	-1.37042e-015	-3.49431e-015	-5.63874e-015	-6.9109e-015	-3.84102e-015	-1.54982e-014	-1.31071e-014	-1.33279e-014	-1.14984e-014	-1.06898e-014	-1.2334e-014	3.13698e-015	3.61998e-015	-2.27594e-015	-1.11934e-014	-1.83677e-014	-1.19928e-014	-6.97652e-015	-2.03181e-014	-9.96569e-015	-7.09656e-015	-1.11802e-014	-1.21306e-014
-1.35966e-014	-9.05199e-015	-1.20235e-015	-3.3646e-015	-5.79668e-015	-6.56165e-015	-3.78123e-015	-1.53622e-014	-1.29822e-014	-1.3601e-014	-1.13283e-014	-1.07161e-014	-1.25179e-014	2.92698e-015	3.50123e-015	-2.44462e-015	-1.12423e-014	-1.86252e-014	-1.24225e-014	-7.23724e-015	-2.01265e-014	-9.98926e-015	-7.4191e-015	-1.11965e-014	-1.24313e-014
-1.36898e-014	-9.01854e-015	-1.00448e-015	-3.22974e-015	-5.95197e-015	-6.17004e-015	-3.70822e-015	-1.52362e-014	-1.28591e-014	-1.38624e-014	-1.11329e-014	-1.07499e-014	-1.26348e-014	2.74008e-015	3.38905e-015	-2.58662e-015	-1.12843e-014	-1.88548e-014	-1.28793e-014	-7.48908e-015	-1.99302e-014	-9.99708e-015	-7.73741e-015	-1.1168e-014	-1.27382e-014
-1.37649e-014	-8.96194e-015	-7.76771e-016	-3.09138e-015	-6.10519e-015	-5.73911e-015	-3.6252e-015	-1.51209e-014	-1.274e-014	-1.41122e-014	-1.09138e-014	-1.07918e-014	-1.26853e-014	2.57779e-015	3.28493e-015	-2.70241e-015	-1.13198e-014	-1.90561e-014	-1.33613e-014	-7.73087e-015	-1.97329e-014	-9.99175e-015	-8.05069e-015	-1.10966e-014	-1.30514e-014
-1.38235e-014	-8.88548e-015	-5.19698e-016	-2.95137e-015	-6.25722e-015	-5.27309e-015	-3.53579e-015	-1.50172e-014	-1.26269e-014	-1.43512e-014	-1.0673e-014	-1.08424e-014	-1.26708e-014	2.44178e-015	3.18918e-015	-2.79282e-015	-1.13485e-014	-1.92299e-014	-1.38666e-014	-7.96166e-015	-1.95382e-014	-9.97523e-015	-8.35781e-015	-1.09851e-014	-1.33699e-014
-1.38665e-014	-8.79214e-015	-2.34137e-016	-2.81155e-015	-6.4086e-015	-4.77691e-015	-3.44352e-015	-1.49257e-014	-1.25209e-014	-1.458e-014	-1.04132e-014	-1.09027e-014	-1.25937e-014	2.33332e-015	3.1029e-015	-2.85866e-015	-1.13714e-014	-1.93758e-014	-1.43934e-014	-8.18078e-015	-1.93505e-014	-9.94983e-015	-8.6575e-015	-1.08361e-014	-1.36926e-014
-1.38962e-014	-8.68527e-015	7.82802e-017	-2.67331e-015	-6.55942e-015	-4.25535e-015	-3.35265e-015	-1.48459e-014	-1.24227e-014	-1.47998e-014	-1.0137e-014	-1.09728e-014	-1.24572e-014	2.25293e-015	3.02668e-015	-2.90092e-015	-1.13882e-014	-1.9494e-014	-1.49386e-014	-8.38776e-015	-1.9173e-014	-9.91798e-015	-8.94839e-015	-1.06529e-014	-1.40193e-014
-1.39145e-014	-8.56919e-015	4.15525e-016	-2.53872e-015	-6.70987e-015	-3.71364e-015	-3.26734e-015	-1.4778e-014	-1.23336e-014	-1.50115e-014	-9.84712e-015	-1.10528e-014	-1.22656e-014	2.20057e-015	2.96095e-015	-2.92114e-015	-1.13985e-014	-1.95865e-014	-1.54995e-014	-8.58249e-015	-1.90089e-014	-9.88194e-015	-9.23012e-015	-1.04391e-014	-1.43487e-014
-1.39238e-014	-8.44708e-015	7.74739e-016	-2.40853e-015	-6.86007e-015	-3.15721e-015	-3.19154e-015	-1.47219e-014	-1.22547e-014	-1.52164e-014	-9.54645e-015	-1.11429e-014	-1.20238e-014	2.17644e-015	2.90575e-015	-2.92061e-015	-1.14032e-014	-1.96537e-014	-1.6073e-014	-8.76541e-015	-1.88613e-014	-9.84399e-015	-9.50151e-015	-1.01997e-014	-1.46797e-014
-1.39263e-014	-8.32307e-015	1.15335e-015	-2.28481e-015	-7.01034e-015	-2.59261e-015	-3.12892e-015	-1.46768e-014	-1.21876e-014	-1.54157e-014	-9.23782e-015	-1.12431e-014	-1.17365e-014	2.18055e-015	2.86083e-015	-2.90128e-015	-1.14023e-014	-1.96972e-014	-1.66566e-014	-8.93623e-015	-1.87333e-014	-9.80638e-015	-9.76049e-015	-9.93901e-015	-1.50109e-014
-1.39248e-014	-8.20146e-015	1.54903e-015	-2.16877e-015	-7.16106e-015	-2.02548e-015	-3.08335e-015	-1.46424e-014	-1.21327e-014	-1.56101e-014	-8.92455e-015	-1.13536e-014	-1.14088e-014	2.21193e-015	2.82619e-015	-2.86471e-015	-1.13955e-014	-1.97188e-014	-1.72462e-014	-9.09527e-015	-1.86271e-014	-9.77134e-015	-1.00063e-014	-9.66074e-015	-1.5341e-014
-1.39221e-014	-8.08603e-015	1.9588e-015	-2.06163e-015	-7.31324e-015	-1.46122e-015	-3.05834e-015	-1.46184e-014	-1.20901e-014	-1.58004e-014	-8.61002e-015	-1.14739e-014	-1.1046e-014	2.26937e-015	2.80099e-015	-2.81311e-015	-1.13837e-014	-1.97207e-014	-1.78382e-014	-9.24283e-015	-1.85445e-014	-9.74156e-015	-1.02381e-014	-9.37021e-015	-1.56691e-014
-1.3921e-014	-7.9799e-015	2.37815e-015	-1.96433e-015	-7.46694e-015	-9.05834e-016	-3.05786e-015	-1.46039e-014	-1.20605e-014	-1.59875e-014	-8.29752e-015	-1.16045e-014	-1.06539e-014	2.35196e-015	2.78443e-015	-2.74842e-015	-1.13672e-014	-1.97048e-014	-1.84291e-014	-9.37979e-015	-1.84879e-014	-9.71899e-015	-1.04545e-014	-9.07234e-015	-1.59934e-014
-1.39247e-014	-7.88664e-015	2.80363e-015	-1.87852e-015	-7.62257e-015	-3.64907e-016	-3.08525e-015	-1.45976e-014	-1.2044e-014	-1.61717e-014	-7.99024e-015	-1.17439e-014	-1.02389e-014	2.45834e-015	2.77592e-015	-2.67241e-015	-1.1346e-014	-1.96734e-014	-1.90153e-014	-9.50722e-015	-1.84582e-014	-9.70555e-015	-1.06547e-014	-8.7725e-015	-1.63123e-014
-1.3936e-014	-7.80979e-015	3.23155e-015	-1.80362e-015	-7.77986e-015	1.55829e-016	-3.14261e-015	-1.45988e-014	-1.20407e-014	-1.63542e-014	-7.69125e-015	-1.18913e-014	-9.80797e-015	2.58578e-015	2.77449e-015	-2.58692e-015	-1.13203e-014	-1.96289e-014	-1.9594e-014	-9.62513e-015	-1.84568e-014	-9.70322e-015	-1.08369e-014	-8.47577e-015	-1.66238e-014
-1.39571e-014	-7.7525e-015	3.6575e-015	-1.74002e-015	-7.93898e-015	6.5131e-016	-3.23142e-015	-1.46066e-014	-1.2051e-014	-1.65357e-014	-7.40335e-015	-1.20458e-014	-9.3668e-015	2.7323e-015	2.77831e-015	-2.49406e-015	-1.12906e-014	-1.95735e-014	-2.01613e-014	-9.73466e-015	-1.84847e-014	-9.71296e-015	-1.1e-014	-8.18702e-015	-1.69264e-014
-1.39913e-014	-7.71689e-015	4.07751e-015	-1.68787e-015	-8.09913e-015	1.11662e-015	-3.35341e-015	-1.46197e-014	-1.20746e-014	-1.67165e-014	-7.1295e-015	-1.22066e-014	-8.92103e-015	2.8959e-015	2.78656e-015	-2.39572e-015	-1.12572e-014	-1.95099e-014	-2.07131e-014	-9.83738e-015	-1.85429e-014	-9.73633e-015	-1.11431e-014	-7.91124e-015	-1.72191e-014
-1.40405e-014	-7.70536e-015	4.48676e-015	-1.64747e-015	-8.26064e-015	1.54682e-015	-3.51049e-015	-1.46372e-014	-1.21112e-014	-1.68972e-014	-6.87251e-015	-1.23731e-014	-8.4767e-015	3.07416e-015	2.79803e-015	-2.29341e-015	-1.12209e-014	-1.94415e-014	-2.12464e-014	-9.93417e-015	-1.86314e-014	-9.77511e-015	-1.12659e-014	-7.65319e-015	-1.75011e-014
-1.41064e-014	-7.72038e-015	4.88082e-015	-1.61835e-015	-8.42329e-015	1.93793e-015	-3.70337e-015	-1.46582e-014	-1.21614e-014	-1.70782e-014	-6.63451e-015	-1.25445e-014	-8.04099e-015	3.26426e-015	2.81151e-015	-2.18924e-015	-1.11823e-014	-1.93715e-014	-2.17585e-014	-1.00257e-014	-1.87493e-014	-9.82994e-015	-1.13676e-014	-7.41782e-015	-1.777e-014
-1.41919e-014	-7.7644e-015	5.25554e-015	-1.59872e-015	-8.58607e-015	2.2858e-015	-3.93196e-015	-1.46818e-014	-1.22247e-014	-1.72596e-014	-6.4182e-015	-1.27198e-014	-7.61947e-015	3.46361e-015	2.82471e-015	-2.08454e-015	-1.11429e-014	-1.93019e-014	-2.22459e-014	-1.01135e-014	-1.88962e-014	-9.90214e-015	-1.14473e-014	-7.20955e-015	-1.80249e-014
-1.42987e-014	-7.83898e-015	5.60695e-015	-1.58794e-015	-8.74798e-015	2.58737e-015	-4.19554e-015	-1.47075e-014	-1.23009e-014	-1.7441e-014	-6.2255e-015	-1.28972e-014	-7.21721e-015	3.66919e-015	2.83685e-015	-1.98018e-015	-1.11037e-014	-1.92364e-014	-2.27067e-014	-1.01993e-014	-1.90716e-014	-9.99194e-015	-1.15041e-014	-7.03236e-015	-1.82649e-014
-1.44279e-014	-7.94512e-015	5.93166e-015	-1.58556e-015	-8.90792e-015	2.83997e-015	-4.49262e-015	-1.47341e-014	-1.23895e-014	-1.76224e-014	-6.05801e-015	-1.30765e-014	-6.83851e-015	3.87771e-015	2.84613e-015	-1.87729e-015	-1.10657e-014	-1.91778e-014	-2.31375e-014	-1.02845e-014	-1.92746e-014	-1.00998e-014	-1.15379e-014	-6.89014e-015	-1.8489e-014
-1.45807e-014	-8.08371e-015	6.22552e-015	-1.5903e-015	-9.06458e-015	3.04166e-015	-4.82169e-015	-1.47611e-014	-1.24896e-014	-1.78038e-014	-5.9164e-015	-1.32563e-014	-6.4878e-015	4.08736e-015	2.85121e-015	-1.77677e-015	-1.10294e-014	-1.91283e-014	-2.35364e-014	-1.03707e-014	-1.95032e-014	-1.02264e-014	-1.15488e-014	-6.78602e-015	-1.86958e-014
-1.47583e-014	-8.25494e-015	6.48503e-015	-1.6009e-015	-9.21666e-015	3.19077e-015	-5.18062e-015	-1.47878e-014	-1.2601e-014	-1.79848e-014	-5.80174e-015	-1.34356e-014	-6.16968e-015	4.29522e-015	2.85122e-015	-1.67917e-015	-1.09963e-014	-1.90904e-014	-2.39016e-014	-1.04597e-014	-1.97553e-014	-1.03717e-014	-1.15367e-014	-6.7228e-015	-1.88847e-014
-1.49611e-014	-8.45978e-015	6.70735e-015	-1.61529e-015	-9.36305e-015	3.28651e-015	-5.56659e-015	-1.48141e-014	-1.27231e-014	-1.81652e-014	-5.71523e-015	-1.36139e-014	-5.88767e-015	4.49863e-015	2.845e-015	-1.58473e-015	-1.09676e-014	-1.90667e-014	-2.42315e-014	-1.05533e-014	-2.00291e-014	-1.05352e-014	-1.15017e-014	-6.70371e-015	-1.90555e-014
-1.51899e-014	-8.69758e-015	6.88997e-015	-1.63132e-015	-9.50236e-015	3.32895e-015	-5.97595e-015	-1.48396e-014	-1.28545e-014	-1.83443e-014	-5.65639e-015	-1.37906e-014	-5.64494e-015	4.69524e-015	2.83163e-015	-1.49407e-015	-1.09449e-014	-1.90594e-014	-2.45254e-014	-1.06526e-014	-2.03224e-014	-1.07165e-014	-1.14444e-014	-6.73012e-015	-1.92077e-014
-1.54441e-014	-8.96772e-015	7.03032e-015	-1.64706e-015	-9.63151e-015	3.31877e-015	-6.40432e-015	-1.48642e-014	-1.29941e-014	-1.85216e-014	-5.6251e-015	-1.39647e-014	-5.44387e-015	4.88248e-015	2.81064e-015	-1.40704e-015	-1.09297e-014	-1.90713e-014	-2.47828e-014	-1.07596e-014	-2.06329e-014	-1.09149e-014	-1.13654e-014	-6.80354e-015	-1.93415e-014
-1.57233e-014	-9.26948e-015	7.12707e-015	-1.66023e-015	-9.7494e-015	3.25698e-015	-6.84752e-015	-1.48882e-014	-1.31412e-014	-1.86966e-014	-5.62081e-015	-1.41349e-014	-5.2853e-015	5.05906e-015	2.78131e-015	-1.32365e-015	-1.09232e-014	-1.91036e-014	-2.50035e-014	-1.0876e-014	-2.09579e-014	-1.11296e-014	-1.1265e-014	-6.9251e-015	-1.94571e-014
-1.60265e-014	-9.60099e-015	7.1795e-015	-1.66836e-015	-9.85385e-015	3.14507e-015	-7.30116e-015	-1.49113e-014	-1.32953e-014	-1.88683e-014	-5.64178e-015	-1.43006e-014	-5.1706e-015	5.22352e-015	2.74296e-015	-1.24404e-015	-1.09271e-014	-1.91581e-014	-2.51871e-014	-1.10033e-014	-2.12947e-014	-1.13599e-014	-1.11442e-014	-7.09476e-015	-1.95543e-014
-1.63516e-014	-9.96016e-015	7.18671e-015	-1.66918e-015	-9.9425e-015	2.98531e-015	-7.75954e-015	-1.4934e-014	-1.34553e-014	-1.90363e-014	-5.68638e-015	-1.44611e-014	-5.10042e-015	5.37433e-015	2.69591e-015	-1.16779e-015	-1.09432e-014	-1.92358e-014	-2.53335e-014	-1.1142e-014	-2.164e-014	-1.16045e-014	-1.10037e-014	-7.31218e-015	-1.96332e-014
-1.66975e-014	-1.03454e-014	7.14806e-015	-1.66004e-015	-1.00131e-014	2.78109e-015	-8.217e-015	-1.49568e-014	-1.36203e-014	-1.91995e-014	-5.75305e-015	-1.46151e-014	-5.07379e-015	5.51049e-015	2.64032e-015	-1.09439e-015	-1.09727e-014	-1.93375e-014	-2.54434e-014	-1.12931e-014	-2.19912e-014	-1.18626e-014	-1.08444e-014	-7.57691e-015	-1.96943e-014
-1.70623e-014	-1.07548e-014	7.06471e-015	-1.63834e-015	-1.00634e-014	2.53573e-015	-8.66854e-015	-1.49802e-014	-1.37888e-014	-1.93561e-014	-5.83973e-015	-1.47619e-014	-5.08957e-015	5.63089e-015	2.57597e-015	-1.02359e-015	-1.10168e-014	-1.9464e-014	-2.5518e-014	-1.14584e-014	-2.23451e-014	-1.2132e-014	-1.06674e-014	-7.88787e-015	-1.97381e-014
-1.74435e-014	-1.11855e-014	6.93822e-015	-1.60246e-015	-1.00906e-014	2.25286e-015	-9.10833e-015	-1.50046e-014	-1.39594e-014	-1.95058e-014	-5.9439e-015	-1.49006e-014	-5.14581e-015	5.7349e-015	2.50353e-015	-9.54101e-016	-1.10774e-014	-1.96159e-014	-2.55582e-014	-1.16386e-014	-2.26979e-014	-1.24117e-014	-1.04738e-014	-8.24303e-015	-1.97654e-014
-1.78393e-014	-1.16348e-014	6.7701e-015	-1.55003e-015	-1.00929e-014	1.93633e-015	-9.53025e-015	-1.50314e-014	-1.41301e-014	-1.96477e-014	-6.06275e-015	-1.50307e-014	-5.24102e-015	5.82266e-015	2.42383e-015	-8.85633e-016	-1.11562e-014	-1.97925e-014	-2.55653e-014	-1.18345e-014	-2.3046e-014	-1.27007e-014	-1.02654e-014	-8.63937e-015	-1.97766e-014
-1.82468e-014	-1.20994e-014	6.56222e-015	-1.47928e-015	-1.00687e-014	1.59124e-015	-9.9289e-015	-1.50617e-014	-1.42993e-014	-1.97807e-014	-6.19306e-015	-1.51517e-014	-5.37284e-015	5.89398e-015	2.33762e-015	-8.17232e-016	-1.12542e-014	-1.99942e-014	-2.55415e-014	-1.20468e-014	-2.33868e-014	-1.29972e-014	-1.00447e-014	-9.07426e-015	-1.9773e-014
-1.86633e-014	-1.25761e-014	6.31698e-015	-1.38884e-015	-1.0016e-014	1.22263e-015	-1.02993e-014	-1.50964e-014	-1.44662e-014	-1.99042e-014	-6.33205e-015	-1.52632e-014	-5.53839e-015	5.94955e-015	2.24661e-015	-7.47458e-016	-1.13726e-014	-2.0221e-014	-2.54886e-014	-1.22763e-014	-2.37173e-014	-1.33e-014	-9.81259e-015	-9.54456e-015	-1.9756e-014
-1.90861e-014	-1.30618e-014	6.03714e-015	-1.27732e-015	-9.93271e-015	8.34783e-016	-1.0637e-014	-1.51368e-014	-1.46293e-014	-2.00171e-014	-6.47659e-015	-1.53648e-014	-5.7343e-015	5.99061e-015	2.1521e-015	-6.76276e-016	-1.15132e-014	-2.04722e-014	-2.54086e-014	-1.25231e-014	-2.40355e-014	-1.36078e-014	-9.57107e-015	-1.00464e-014	-1.97265e-014
-1.95117e-014	-1.3553e-014	5.72728e-015	-1.14401e-015	-9.81656e-015	4.32784e-016	-1.09375e-014	-1.51844e-014	-1.47866e-014	-2.01182e-014	-6.62298e-015	-1.54563e-014	-5.9559e-015	6.01784e-015	2.05575e-015	-6.02625e-016	-1.16767e-014	-2.07462e-014	-2.53036e-014	-1.27876e-014	-2.43382e-014	-1.39195e-014	-9.32187e-015	-1.05754e-014	-1.96859e-014
-1.99376e-014	-1.40458e-014	5.39163e-015	-9.88343e-016	-9.66684e-015	2.2007e-017	-1.11959e-014	-1.52406e-014	-1.49364e-014	-2.02069e-014	-6.76831e-015	-1.55371e-014	-6.1993e-015	6.03259e-015	1.95884e-015	-5.25868e-016	-1.18639e-014	-2.10416e-014	-2.51764e-014	-1.30696e-014	-2.46228e-014	-1.42338e-014	-9.06696e-015	-1.11268e-014	-1.96355e-014
-2.03604e-014	-1.45363e-014	5.03373e-015	-8.09808e-016	-9.48209e-015	-3.92175e-016	-1.14086e-014	-1.53062e-014	-1.50775e-014	-2.02816e-014	-6.9086e-015	-1.56063e-014	-6.4604e-015	6.03653e-015	1.86276e-015	-4.45299e-016	-1.20757e-014	-2.13562e-014	-2.50297e-014	-1.33689e-014	-2.48872e-014	-1.45495e-014	-8.80832e-015	-1.16955e-014	-1.95764e-014
-2.07768e-014	-1.50211e-014	4.6585e-015	-6.08386e-016	-9.26135e-015	-8.03872e-016	-1.15725e-014	-1.53821e-014	-1.52082e-014	-2.0342e-014	-7.04077e-015	-1.5664e-014	-6.73447e-015	6.0315e-015	1.76892e-015	-3.6066e-016	-1.23124e-014	-2.16881e-014	-2.48661e-014	-1.3686e-014	-2.51287e-014	-1.4865e-014	-8.54775e-015	-1.22764e-014	-1.95101e-014
-2.11828e-014	-1.5497e-014	4.27078e-015	-3.84343e-016	-9.00273e-015	-1.20769e-015	-1.16847e-014	-1.54693e-014	-1.53268e-014	-2.03873e-014	-7.16122e-015	-1.57095e-014	-7.01661e-015	6.01853e-015	1.67982e-015	-2.70712e-016	-1.25738e-014	-2.2035e-014	-2.46879e-014	-1.40195e-014	-2.53457e-014	-1.51791e-014	-8.28746e-015	-1.28647e-014	-1.94382e-014
-2.15754e-014	-1.59607e-014	3.87579e-015	-1.38649e-016	-8.70591e-015	-1.59904e-015	-1.17434e-014	-1.55682e-014	-1.54313e-014	-2.04168e-014	-7.26646e-015	-1.57422e-014	-7.30083e-015	5.99965e-015	1.59808e-015	-1.74305e-016	-1.28595e-014	-2.23939e-014	-2.44975e-014	-1.43682e-014	-2.55367e-014	-1.54901e-014	-8.02958e-015	-1.3455e-014	-1.93615e-014
-2.19518e-014	-1.64088e-014	3.47849e-015	1.27995e-016	-8.37006e-015	-1.97341e-015	-1.17464e-014	-1.56792e-014	-1.55203e-014	-2.04298e-014	-7.35321e-015	-1.57618e-014	-7.58171e-015	5.97728e-015	1.52556e-015	-7.12596e-017	-1.31691e-014	-2.27622e-014	-2.42976e-014	-1.47311e-014	-2.56994e-014	-1.57974e-014	-7.7757e-015	-1.40417e-014	-1.92808e-014
-2.23091e-014	-1.68376e-014	3.08399e-015	4.14289e-016	-7.99577e-015	-2.3259e-015	-1.16927e-014	-1.58028e-014	-1.55924e-014	-2.0426e-014	-7.4191e-015	-1.57678e-014	-7.85324e-015	5.95342e-015	1.46426e-015	3.8823e-017	-1.35016e-014	-2.31373e-014	-2.40901e-014	-1.51077e-014	-2.58331e-014	-1.61002e-014	-7.52758e-015	-1.46193e-014	-1.91974e-014
-2.26442e-014	-1.72436e-014	2.69771e-015	7.18087e-016	-7.58321e-015	-2.6518e-015	-1.1582e-014	-1.59393e-014	-1.56451e-014	-2.04047e-014	-7.4611e-015	-1.57594e-014	-8.11057e-015	5.93049e-015	1.4164e-015	1.5597e-016	-1.38567e-014	-2.35154e-014	-2.38771e-014	-1.54964e-014	-2.59362e-014	-1.63974e-014	-7.28728e-015	-1.51825e-014	-1.91119e-014
-2.2955e-014	-1.7624e-014	2.32474e-015	1.03754e-015	-7.1333e-015	-2.94762e-015	-1.14152e-014	-1.60881e-014	-1.56769e-014	-2.03658e-014	-7.47622e-015	-1.57357e-014	-8.34875e-015	5.91106e-015	1.38391e-015	2.80788e-016	-1.42322e-014	-2.38928e-014	-2.36607e-014	-1.58953e-014	-2.60076e-014	-1.6688e-014	-7.05601e-015	-1.57255e-014	-1.90252e-014
-2.3239e-014	-1.79769e-014	1.97e-015	1.37042e-015	-6.64689e-015	-3.20962e-015	-1.11933e-014	-1.6249e-014	-1.56862e-014	-2.03084e-014	-7.4625e-015	-1.5697e-014	-8.56236e-015	5.89744e-015	1.3686e-015	4.12747e-016	-1.46256e-014	-2.42666e-014	-2.3442e-014	-1.6303e-014	-2.60458e-014	-1.69709e-014	-6.83546e-015	-1.62437e-014	-1.89378e-014
-2.34944e-014	-1.82999e-014	1.6384e-015	1.71387e-015	-6.12583e-015	-3.43426e-015	-1.09174e-014	-1.64208e-014	-1.56713e-014	-2.02321e-014	-7.4178e-015	-1.56424e-014	-8.74663e-015	5.89155e-015	1.37204e-015	5.52154e-016	-1.50352e-014	-2.4633e-014	-2.32219e-014	-1.6718e-014	-2.6051e-014	-1.72451e-014	-6.62718e-015	-1.67316e-014	-1.88503e-014
-2.37192e-014	-1.85903e-014	1.33461e-015	2.06485e-015	-5.57202e-015	-3.6196e-015	-1.05907e-014	-1.66024e-014	-1.56306e-014	-2.01365e-014	-7.3404e-015	-1.55712e-014	-8.89702e-015	5.89565e-015	1.39574e-015	6.98537e-016	-1.54586e-014	-2.49884e-014	-2.30016e-014	-1.71375e-014	-2.60239e-014	-1.75101e-014	-6.43286e-015	-1.71845e-014	-1.87628e-014
-2.39116e-014	-1.88457e-014	1.06274e-015	2.42037e-015	-4.98726e-015	-3.76293e-015	-1.02151e-014	-1.67933e-014	-1.55619e-014	-2.00216e-014	-7.22872e-015	-1.5483e-014	-9.00873e-015	5.91134e-015	1.44055e-015	8.51979e-016	-1.58938e-014	-2.53292e-014	-2.27825e-014	-1.75595e-014	-2.59638e-014	-1.7765e-014	-6.25404e-015	-1.75986e-014	-1.8676e-014
-2.40705e-014	-1.90648e-014	8.26298e-016	2.77774e-015	-4.37424e-015	-3.86275e-015	-9.79437e-015	-1.69916e-014	-1.54647e-014	-1.98875e-014	-7.08197e-015	-1.53777e-014	-9.07831e-015	5.9402e-015	1.50715e-015	1.01218e-015	-1.63374e-014	-2.56517e-014	-2.25653e-014	-1.79814e-014	-2.58712e-014	-1.80094e-014	-6.09175e-015	-1.797e-014	-1.85898e-014
-2.4195e-014	-1.92458e-014	6.28461e-016	3.1331e-015	-3.73647e-015	-3.91819e-015	-9.33204e-015	-1.71955e-014	-1.53378e-014	-1.97343e-014	-6.89971e-015	-1.52544e-014	-9.10235e-015	5.98353e-015	1.59604e-015	1.17858e-015	-1.67863e-014	-2.59522e-014	-2.23494e-014	-1.8401e-014	-2.57473e-014	-1.82422e-014	-5.94694e-015	-1.8295e-014	-1.85034e-014
-2.4284e-014	-1.93875e-014	4.71965e-016	3.48262e-015	-3.07649e-015	-3.92866e-015	-8.83253e-015	-1.74028e-014	-1.51804e-014	-1.95614e-014	-6.68172e-015	-1.51125e-014	-9.0772e-015	6.04238e-015	1.70807e-015	1.35108e-015	-1.72374e-014	-2.62267e-014	-2.21353e-014	-1.88162e-014	-2.55927e-014	-1.84628e-014	-5.82054e-015	-1.85711e-014	-1.84167e-014
-2.43364e-014	-1.94892e-014	3.58958e-016	3.82276e-015	-2.3983e-015	-3.89421e-015	-8.3003e-015	-1.76112e-014	-1.49925e-014	-1.93692e-014	-6.42773e-015	-1.49519e-014	-9.00002e-015	6.11761e-015	1.84339e-015	1.52909e-015	-1.76878e-014	-2.64721e-014	-2.19226e-014	-1.92244e-014	-2.5408e-014	-1.86709e-014	-5.71342e-015	-1.87959e-014	-1.83292e-014
-2.43527e-014	-1.95501e-014	2.9166e-016	4.14977e-015	-1.70625e-015	-3.81552e-015	-7.74053e-015	-1.78182e-014	-1.47734e-014	-1.91576e-014	-6.13816e-015	-1.47723e-014	-8.86867e-015	6.20967e-015	2.00166e-015	1.71246e-015	-1.81332e-014	-2.66852e-014	-2.1711e-014	-1.9623e-014	-2.51948e-014	-1.88661e-014	-5.62604e-015	-1.89675e-014	-1.82395e-014
-2.43331e-014	-1.957e-014	2.70714e-016	4.45989e-015	-1.00494e-015	-3.69349e-015	-7.15838e-015	-1.80209e-014	-1.45223e-014	-1.89266e-014	-5.81392e-015	-1.45734e-014	-8.68116e-015	6.31921e-015	2.18242e-015	1.90009e-015	-1.85693e-014	-2.68626e-014	-2.14996e-014	-2.00094e-014	-2.4954e-014	-1.90473e-014	-5.55903e-015	-1.9085e-014	-1.81473e-014
-2.42786e-014	-1.95494e-014	2.96676e-016	4.75012e-015	-2.98194e-016	-3.52979e-015	-6.55869e-015	-1.82165e-014	-1.42386e-014	-1.86764e-014	-5.45567e-015	-1.43548e-014	-8.43627e-015	6.4464e-015	2.38483e-015	2.0909e-015	-1.89924e-014	-2.70016e-014	-2.12873e-014	-2.03811e-014	-2.46867e-014	-1.9214e-014	-5.51271e-015	-1.91477e-014	-1.80515e-014
-2.41901e-014	-1.94878e-014	3.69908e-016	5.01767e-015	4.09979e-016	-3.32601e-015	-5.94681e-015	-1.84027e-014	-1.39222e-014	-1.84073e-014	-5.06431e-015	-1.41169e-014	-8.13297e-015	6.59e-015	2.60758e-015	2.28412e-015	-1.93983e-014	-2.70997e-014	-2.1073e-014	-2.07358e-014	-2.43947e-014	-1.93651e-014	-5.48698e-015	-1.91558e-014	-1.7951e-014
-2.40683e-014	-1.9386e-014	4.89305e-016	5.25921e-015	1.11465e-015	-3.08419e-015	-5.32789e-015	-1.85756e-014	-1.35729e-014	-1.81197e-014	-4.6418e-015	-1.38599e-014	-7.77111e-015	6.74923e-015	2.84922e-015	2.47885e-015	-1.9783e-014	-2.71542e-014	-2.08551e-014	-2.1071e-014	-2.40797e-014	-1.95003e-014	-5.48225e-015	-1.91102e-014	-1.78455e-014
-2.39151e-014	-1.9245e-014	6.54357e-016	5.47205e-015	1.81058e-015	-2.80737e-015	-4.70776e-015	-1.87311e-014	-1.31913e-014	-1.78143e-014	-4.19063e-015	-1.35839e-014	-7.35167e-015	6.92308e-015	3.10839e-015	2.67486e-015	-2.01433e-014	-2.71626e-014	-2.06322e-014	-2.13846e-014	-2.37429e-014	-1.96185e-014	-5.49869e-015	-1.9011e-014	-1.77338e-014
-2.37318e-014	-1.90656e-014	8.62573e-016	5.6536e-015	2.49252e-015	-2.4989e-015	-4.09184e-015	-1.88665e-014	-1.27793e-014	-1.74916e-014	-3.71275e-015	-1.32895e-014	-6.87557e-015	7.11022e-015	3.38212e-015	2.87112e-015	-2.04751e-014	-2.71232e-014	-2.04025e-014	-2.1675e-014	-2.3386e-014	-1.97191e-014	-5.53582e-015	-1.88603e-014	-1.76142e-014
-2.352e-014	-1.88495e-014	1.11155e-015	5.80175e-015	3.15489e-015	-2.16243e-015	-3.48553e-015	-1.8979e-014	-1.23377e-014	-1.71528e-014	-3.21067e-015	-1.29773e-014	-6.34487e-015	7.30848e-015	3.66826e-015	3.06623e-015	-2.07752e-014	-2.70354e-014	-2.01648e-014	-2.19397e-014	-2.30112e-014	-1.98012e-014	-5.59315e-015	-1.86604e-014	-1.74863e-014
-2.32828e-014	-1.85979e-014	1.39801e-015	5.9145e-015	3.79287e-015	-1.80169e-015	-2.89403e-015	-1.90654e-014	-1.18674e-014	-1.6798e-014	-2.68775e-015	-1.26481e-014	-5.76169e-015	7.5158e-015	3.96371e-015	3.25953e-015	-2.10401e-014	-2.68976e-014	-1.99174e-014	-2.21773e-014	-2.262e-014	-1.98639e-014	-5.67014e-015	-1.84144e-014	-1.73485e-014
-2.30214e-014	-1.83125e-014	1.71812e-015	5.9897e-015	4.40146e-015	-1.42122e-015	-2.32204e-015	-1.91234e-014	-1.13702e-014	-1.64282e-014	-2.14687e-015	-1.23027e-014	-5.12921e-015	7.73017e-015	4.26575e-015	3.45022e-015	-2.12668e-014	-2.67087e-014	-1.96585e-014	-2.2387e-014	-2.22143e-014	-1.99065e-014	-5.76587e-015	-1.81255e-014	-1.71999e-014
-2.27385e-014	-1.79953e-014	2.06849e-015	6.02604e-015	4.97553e-015	-1.02473e-015	-1.77355e-015	-1.91501e-014	-1.08483e-014	-1.60443e-014	-1.59093e-015	-1.19421e-014	-4.4514e-015	7.94842e-015	4.57146e-015	3.6368e-015	-2.14524e-014	-2.64688e-014	-1.9387e-014	-2.2567e-014	-2.17962e-014	-1.99282e-014	-5.88e-015	-1.77975e-014	-1.70396e-014
-2.24366e-014	-1.76489e-014	2.44469e-015	6.02243e-015	5.50975e-015	-6.16558e-016	-1.25283e-015	-1.91433e-014	-1.03035e-014	-1.56476e-014	-1.02348e-015	-1.15676e-014	-3.73165e-015	8.16769e-015	4.87759e-015	3.81817e-015	-2.1595e-014	-2.61778e-014	-1.91019e-014	-2.27168e-014	-2.13669e-014	-1.99285e-014	-6.01192e-015	-1.74346e-014	-1.68669e-014
-2.21186e-014	-1.72757e-014	2.84165e-015	5.97867e-015	6.00001e-015	-2.01162e-016	-7.63335e-016	-1.91001e-014	-9.73887e-015	-1.52389e-014	-4.47279e-016	-1.11807e-014	-2.97396e-015	8.38495e-015	5.1807e-015	3.99342e-015	-2.16923e-014	-2.58362e-014	-1.88024e-014	-2.28353e-014	-2.09283e-014	-1.99067e-014	-6.1605e-015	-1.70413e-014	-1.66808e-014
-2.17874e-014	-1.68781e-014	3.25424e-015	5.89469e-015	6.44092e-015	2.16919e-016	-3.08057e-016	-1.90194e-014	-9.15656e-015	-1.48198e-014	1.34285e-016	-1.07833e-014	-2.18326e-015	8.5981e-015	5.47736e-015	4.16188e-015	-2.17431e-014	-2.54463e-014	-1.84874e-014	-2.29221e-014	-2.04817e-014	-1.98618e-014	-6.32524e-015	-1.66226e-014	-1.64803e-014
-2.14454e-014	-1.64595e-014	3.67659e-015	5.77067e-015	6.82871e-015	6.32574e-016	1.09048e-016	-1.88993e-014	-8.55959e-015	-1.43916e-014	7.17594e-016	-1.0377e-014	-1.36554e-015	8.80377e-015	5.76467e-015	4.323e-015	-2.17464e-014	-2.50089e-014	-1.81559e-014	-2.29771e-014	-2.00281e-014	-1.97937e-014	-6.50531e-015	-1.61838e-014	-1.62651e-014
-2.10952e-014	-1.60219e-014	4.1032e-015	5.60756e-015	7.15995e-015	1.0414e-015	4.8473e-016	-1.87383e-014	-7.95046e-015	-1.3956e-014	1.2988e-015	-9.96395e-015	-5.26697e-016	8.99826e-015	6.03799e-015	4.47585e-015	-2.17024e-014	-2.45257e-014	-1.78075e-014	-2.30001e-014	-1.95687e-014	-1.97017e-014	-6.69919e-015	-1.57306e-014	-1.60348e-014
-2.074e-014	-1.55683e-014	4.52909e-015	5.40629e-015	7.43106e-015	1.43894e-015	8.16893e-016	-1.85363e-014	-7.33318e-015	-1.35142e-014	1.87428e-015	-9.54617e-015	3.28305e-016	9.1784e-015	6.29385e-015	4.61943e-015	-2.16109e-014	-2.39993e-014	-1.7443e-014	-2.29914e-014	-1.91053e-014	-1.95859e-014	-6.90602e-015	-1.52688e-014	-1.57894e-014
-2.03814e-014	-1.51015e-014	4.94859e-015	5.16806e-015	7.63874e-015	1.82108e-015	1.10463e-015	-1.82938e-014	-6.71089e-015	-1.30683e-014	2.4412e-015	-9.12556e-015	1.19341e-015	9.34118e-015	6.52897e-015	4.7529e-015	-2.14725e-014	-2.34326e-014	-1.70625e-014	-2.29516e-014	-1.86391e-014	-1.9446e-014	-7.12478e-015	-1.48038e-014	-1.55285e-014
-2.00227e-014	-1.46238e-014	5.35596e-015	4.89469e-015	7.78029e-015	2.18362e-015	1.34644e-015	-1.80108e-014	-6.0875e-015	-1.26202e-014	2.99627e-015	-8.70462e-015	2.06184e-015	9.4834e-015	6.74028e-015	4.87532e-015	-2.12889e-014	-2.28291e-014	-1.66676e-014	-2.28819e-014	-1.81714e-014	-1.92819e-014	-7.35419e-015	-1.43411e-014	-1.5252e-014
-1.96667e-014	-1.41383e-014	5.74559e-015	4.58853e-015	7.85352e-015	2.52232e-015	1.54115e-015	-1.7688e-014	-5.46657e-015	-1.21718e-014	3.53634e-015	-8.28567e-015	2.92706e-015	9.60262e-015	6.92515e-015	4.98616e-015	-2.10618e-014	-2.21919e-014	-1.62588e-014	-2.27833e-014	-1.77031e-014	-1.9094e-014	-7.59305e-015	-1.38867e-014	-1.49608e-014
-1.93156e-014	-1.36478e-014	6.11254e-015	4.25103e-015	7.85692e-015	2.83384e-015	1.68859e-015	-1.73259e-014	-4.85178e-015	-1.17252e-014	4.05821e-015	-7.87077e-015	3.78244e-015	9.69607e-015	7.08039e-015	5.08526e-015	-2.07935e-014	-2.15246e-014	-1.58371e-014	-2.26576e-014	-1.7235e-014	-1.88827e-014	-7.84004e-015	-1.34458e-014	-1.46558e-014
-1.89705e-014	-1.3155e-014	6.45084e-015	3.88436e-015	7.78905e-015	3.11445e-015	1.78859e-015	-1.6927e-014	-4.24764e-015	-1.12819e-014	4.55968e-015	-7.46264e-015	4.62113e-015	9.761e-015	7.20311e-015	5.172e-015	-2.04871e-014	-2.08321e-014	-1.54044e-014	-2.25058e-014	-1.67687e-014	-1.86482e-014	-8.09436e-015	-1.30235e-014	-1.43381e-014
-1.86336e-014	-1.26626e-014	6.75582e-015	3.49131e-015	7.64933e-015	3.36026e-015	1.84122e-015	-1.64936e-014	-3.65779e-015	-1.08439e-014	5.03811e-015	-7.06363e-015	5.43715e-015	9.79519e-015	7.29135e-015	5.24534e-015	-2.01458e-014	-2.01183e-014	-1.49623e-014	-2.23303e-014	-1.6304e-014	-1.83913e-014	-8.35454e-015	-1.26248e-014	-1.40086e-014
-1.83072e-014	-1.2173e-014	7.02319e-015	3.07448e-015	7.43764e-015	3.56915e-015	1.84729e-015	-1.60281e-014	-3.08583e-015	-1.04136e-014	5.49072e-015	-6.67545e-015	6.22385e-015	9.79687e-015	7.3432e-015	5.30489e-015	-1.97729e-014	-1.93878e-014	-1.45138e-014	-2.21336e-014	-1.5842e-014	-1.8113e-014	-8.61883e-015	-1.22548e-014	-1.36685e-014
-1.79927e-014	-1.16889e-014	7.24907e-015	2.63654e-015	7.15553e-015	3.73914e-015	1.80764e-015	-1.55334e-014	-2.53592e-015	-9.99305e-015	5.91535e-015	-6.30047e-015	6.97492e-015	9.76425e-015	7.35712e-015	5.35034e-015	-1.93718e-014	-1.86448e-014	-1.40614e-014	-2.19177e-014	-1.53836e-014	-1.78141e-014	-8.88646e-015	-1.19169e-014	-1.332e-014
-1.76915e-014	-1.12129e-014	7.4299e-015	2.18063e-015	6.80413e-015	3.86808e-015	1.72302e-015	-1.5013e-014	-2.01145e-015	-9.58426e-015	6.31054e-015	-5.94087e-015	7.6841e-015	9.69608e-015	7.33246e-015	5.38147e-015	-1.89482e-014	-1.78952e-014	-1.36074e-014	-2.16849e-014	-1.49297e-014	-1.74961e-014	-9.15601e-015	-1.16149e-014	-1.29643e-014
-1.7405e-014	-1.07477e-014	7.56244e-015	1.71002e-015	6.38476e-015	3.95476e-015	1.59555e-015	-1.44709e-014	-1.51605e-015	-9.18938e-015	6.67495e-015	-5.59865e-015	8.34624e-015	9.59184e-015	7.26825e-015	5.39805e-015	-1.85065e-014	-1.71442e-014	-1.31549e-014	-2.14383e-014	-1.44813e-014	-1.71608e-014	-9.4263e-015	-1.1352e-014	-1.26032e-014
-1.71341e-014	-1.02954e-014	7.64414e-015	1.22743e-015	5.89988e-015	3.99786e-015	1.42728e-015	-1.39118e-014	-1.05315e-015	-8.81046e-015	7.00715e-015	-5.27592e-015	8.95675e-015	9.45062e-015	7.1636e-015	5.39921e-015	-1.80518e-014	-1.63965e-014	-1.27072e-014	-2.11803e-014	-1.40385e-014	-1.68096e-014	-9.69625e-015	-1.11307e-014	-1.22391e-014
-1.688e-014	-9.8583e-015	7.67299e-015	7.35477e-016	5.3525e-015	3.99659e-015	1.21982e-015	-1.33398e-014	-6.2563e-016	-8.44985e-015	7.30615e-015	-4.9742e-015	9.51134e-015	9.27284e-015	7.01904e-015	5.3854e-015	-1.75901e-014	-1.56574e-014	-1.22671e-014	-2.09134e-014	-1.36015e-014	-1.64443e-014	-9.96525e-015	-1.0954e-014	-1.18748e-014
-1.66431e-014	-9.43813e-015	7.64764e-015	2.37629e-016	4.74613e-015	3.95049e-015	9.75664e-016	-1.27587e-014	-2.3626e-016	-8.10985e-015	7.57087e-015	-4.69503e-015	1.00061e-014	9.05946e-015	6.83548e-015	5.3566e-015	-1.71261e-014	-1.49325e-014	-1.18381e-014	-2.06403e-014	-1.3171e-014	-1.60672e-014	-1.02322e-014	-1.08232e-014	-1.15123e-014
-1.64242e-014	-9.03689e-015	7.56722e-015	-2.63422e-016	4.08511e-015	3.85983e-015	6.97086e-016	-1.21734e-014	1.12385e-016	-7.79185e-015	7.80128e-015	-4.43995e-015	1.04375e-014	8.81189e-015	6.61371e-015	5.31268e-015	-1.66655e-014	-1.42265e-014	-1.14238e-014	-2.0364e-014	-1.27478e-014	-1.56809e-014	-1.04954e-014	-1.0739e-014	-1.11539e-014
-1.62232e-014	-8.65613e-015	7.43208e-015	-7.64562e-016	3.37408e-015	3.72506e-015	3.86648e-016	-1.15888e-014	4.18174e-016	-7.49769e-015	7.99733e-015	-4.20922e-015	1.08031e-014	8.53074e-015	6.35537e-015	5.25364e-015	-1.62135e-014	-1.35443e-014	-1.10276e-014	-2.00866e-014	-1.23325e-014	-1.52886e-014	-1.07542e-014	-1.07018e-014	-1.08023e-014
-1.60398e-014	-8.29674e-015	7.24268e-015	-1.26343e-015	2.61852e-015	3.54757e-015	4.69262e-017	-1.10106e-014	6.79382e-016	-7.22827e-015	8.15948e-015	-4.00361e-015	1.11012e-014	8.21746e-015	6.06249e-015	5.17884e-015	-1.57755e-014	-1.28909e-014	-1.06525e-014	-1.98104e-014	-1.19254e-014	-1.4893e-014	-1.10072e-014	-1.0711e-014	-1.04603e-014
-1.5873e-014	-7.95982e-015	7.00001e-015	-1.75817e-015	1.82384e-015	3.32938e-015	-3.19181e-016	-1.04428e-014	8.95595e-016	-6.98456e-015	8.28852e-015	-3.82334e-015	1.13305e-014	7.87372e-015	5.73764e-015	5.08914e-015	-1.5357e-014	-1.22714e-014	-1.03015e-014	-1.95382e-014	-1.15271e-014	-1.44965e-014	-1.12537e-014	-1.07662e-014	-1.01302e-014
-1.57223e-014	-7.64676e-015	6.70568e-015	-2.24581e-015	9.95595e-016	3.0725e-015	-7.0857e-016	-9.89009e-015	1.06572e-015	-6.76767e-015	8.38538e-015	-3.66836e-015	1.14895e-014	7.50251e-015	5.38393e-015	4.98389e-015	-1.49627e-014	-1.169e-014	-9.97671e-015	-1.92721e-014	-1.11385e-014	-1.41025e-014	-1.14934e-014	-1.0866e-014	-9.81428e-015
-1.5587e-014	-7.35873e-015	6.36237e-015	-2.72386e-015	1.40391e-016	2.7789e-015	-1.11882e-015	-9.35644e-015	1.18927e-015	-6.57845e-015	8.45152e-015	-3.53826e-015	1.15787e-014	7.10666e-015	5.00472e-015	4.86379e-015	-1.4598e-014	-1.11503e-014	-9.68092e-015	-1.90145e-014	-1.07602e-014	-1.37137e-014	-1.17253e-014	-1.1008e-014	-9.5154e-015
-1.54662e-014	-7.09588e-015	5.97299e-015	-3.18951e-015	-7.35352e-016	2.45157e-015	-1.5469e-015	-8.84601e-015	1.26619e-015	-6.41758e-015	8.48827e-015	-3.43275e-015	1.15997e-014	6.68911e-015	4.60323e-015	4.72946e-015	-1.42667e-014	-1.06558e-014	-9.41735e-015	-1.87672e-014	-1.03929e-014	-1.33331e-014	-1.19484e-014	-1.119e-014	-9.23603e-015
-1.53588e-014	-6.85828e-015	5.54121e-015	-3.64131e-015	-1.62541e-015	2.09301e-015	-1.98985e-015	-8.36299e-015	1.29727e-015	-6.28547e-015	8.49663e-015	-3.35099e-015	1.15537e-014	6.2535e-015	4.18325e-015	4.58108e-015	-1.39727e-014	-1.02095e-014	-9.18769e-015	-1.85316e-014	-1.00372e-014	-1.29637e-014	-1.21619e-014	-1.14089e-014	-8.97793e-015
-1.5263e-014	-6.64703e-015	5.07093e-015	-4.07792e-015	-2.52248e-015	1.70681e-015	-2.44495e-015	-7.91086e-015	1.28311e-015	-6.18204e-015	8.47895e-015	-3.29139e-015	1.14441e-014	5.80351e-015	3.74886e-015	4.41958e-015	-1.37192e-014	-9.81413e-015	-8.99347e-015	-1.83098e-014	-9.69338e-015	-1.26079e-014	-1.23654e-014	-1.16615e-014	-8.74349e-015
-1.51773e-014	-6.46203e-015	4.56678e-015	-4.49664e-015	-3.4198e-015	1.29627e-015	-2.90937e-015	-7.49292e-015	1.22549e-015	-6.10673e-015	8.43828e-015	-3.25301e-015	1.12741e-014	5.34331e-015	3.3045e-015	4.24521e-015	-1.35093e-014	-9.47234e-015	-8.83561e-015	-1.81026e-014	-9.36277e-015	-1.22687e-014	-1.25587e-014	-1.19438e-014	-8.53496e-015
-1.5101e-014	-6.30263e-015	4.03337e-015	-4.89662e-015	-4.31061e-015	8.64792e-016	-3.37995e-015	-7.11132e-015	1.127e-015	-6.05911e-015	8.37676e-015	-3.23392e-015	1.10481e-014	4.87703e-015	2.85429e-015	4.05878e-015	-1.33459e-014	-9.18554e-015	-8.71486e-015	-1.79106e-014	-9.04628e-015	-1.19493e-014	-1.27415e-014	-1.22511e-014	-8.35367e-015
-1.50322e-014	-6.16879e-015	3.4762e-015	-5.27725e-015	-5.18819e-015	4.16644e-016	-3.85381e-015	-6.76856e-015	9.89557e-016	-6.03837e-015	8.29674e-015	-3.23226e-015	1.07713e-014	4.40859e-015	2.40246e-015	3.86065e-015	-1.32302e-014	-8.9551e-015	-8.63108e-015	-1.77352e-014	-8.74426e-015	-1.16525e-014	-1.29134e-014	-1.25797e-014	-8.20055e-015
-1.49692e-014	-6.05999e-015	2.90116e-015	-5.63696e-015	-6.04605e-015	-4.40975e-017	-4.3281e-015	-6.46653e-015	8.15227e-016	-6.04283e-015	8.20095e-015	-3.24596e-015	1.04493e-014	3.94232e-015	1.9533e-015	3.65183e-015	-1.31637e-014	-8.78151e-015	-8.58426e-015	-1.75759e-014	-8.45739e-015	-1.13818e-014	-1.30747e-014	-1.29245e-014	-8.07691e-015
-1.49104e-014	-5.97516e-015	2.31345e-015	-5.97451e-015	-6.87801e-015	-5.13209e-016	-4.80035e-015	-6.20538e-015	6.07401e-016	-6.0711e-015	8.09189e-015	-3.27221e-015	1.00876e-014	3.48236e-015	1.51068e-015	3.43288e-015	-1.3147e-014	-8.66504e-015	-8.57425e-015	-1.74331e-014	-8.18629e-015	-1.11395e-014	-1.32253e-014	-1.32806e-014	-7.98281e-015
-1.48541e-014	-5.914e-015	1.7193e-015	-6.28936e-015	-7.67791e-015	-9.86208e-016	-5.267e-015	-5.98598e-015	3.69775e-016	-6.12159e-015	7.97271e-015	-3.30867e-015	9.69315e-015	3.03313e-015	1.07999e-015	3.2046e-015	-1.31801e-014	-8.60493e-015	-8.59967e-015	-1.73066e-014	-7.93126e-015	-1.09273e-014	-1.33651e-014	-1.36423e-014	-7.91893e-015
-1.47983e-014	-5.8756e-015	1.12451e-015	-6.58072e-015	-8.4394e-015	-1.45834e-015	-5.72493e-015	-5.80862e-015	1.06444e-016	-6.19151e-015	7.84682e-015	-3.35262e-015	9.2726e-015	2.59849e-015	6.65728e-016	2.96859e-015	-1.32629e-014	-8.60006e-015	-8.65883e-015	-1.71961e-014	-7.69314e-015	-1.07469e-014	-1.34947e-014	-1.40043e-014	-7.88602e-015
-1.4741e-014	-5.85829e-015	5.34946e-016	-6.84763e-015	-9.15696e-015	-1.92531e-015	-6.17125e-015	-5.67326e-015	-1.78999e-016	-6.27842e-015	7.71765e-015	-3.4015e-015	8.8338e-015	2.1827e-015	2.7167e-016	2.72657e-015	-1.33946e-014	-8.64932e-015	-8.74978e-015	-1.71007e-014	-7.47231e-015	-1.06e-014	-1.36144e-014	-1.43611e-014	-7.88409e-015
-1.46803e-014	-5.86041e-015	-4.33147e-017	-7.09005e-015	-9.82607e-015	-2.38358e-015	-6.60403e-015	-5.57867e-015	-4.82276e-016	-6.38006e-015	7.58786e-015	-3.4522e-015	8.38407e-015	1.78902e-015	-9.86543e-017	2.4792e-015	-1.35732e-014	-8.75031e-015	-8.86946e-015	-1.70199e-014	-7.269e-015	-1.04879e-014	-1.3724e-014	-1.47079e-014	-7.91257e-015
-1.46142e-014	-5.88044e-015	-6.04567e-016	-7.30712e-015	-1.04418e-014	-2.82845e-015	-7.02062e-015	-5.52304e-015	-7.98631e-016	-6.49309e-015	7.46114e-015	-3.50164e-015	7.93141e-015	1.42062e-015	-4.41495e-016	2.22804e-015	-1.37962e-014	-8.89996e-015	-9.01487e-015	-1.6952e-014	-7.08332e-015	-1.04112e-014	-1.38241e-014	-1.50395e-014	-7.97049e-015
-1.4541e-014	-5.91699e-015	-1.14362e-015	-7.49876e-015	-1.09995e-014	-3.25609e-015	-7.41854e-015	-5.50394e-015	-1.12386e-015	-6.61427e-015	7.34037e-015	-3.54684e-015	7.4845e-015	1.08087e-015	-7.53957e-016	1.97427e-015	-1.40616e-014	-9.0952e-015	-9.18357e-015	-1.68957e-014	-6.91579e-015	-1.03706e-014	-1.39154e-014	-1.53509e-014	-8.05652e-015
-1.44595e-014	-5.9683e-015	-1.65499e-015	-7.66445e-015	-1.14959e-014	-3.6632e-015	-7.79545e-015	-5.51879e-015	-1.45353e-015	-6.7395e-015	7.22851e-015	-3.58455e-015	7.05183e-015	7.73127e-016	-1.03354e-015	1.71942e-015	-1.43656e-014	-9.33254e-015	-9.37198e-015	-1.68493e-014	-6.76673e-015	-1.03664e-014	-1.39992e-014	-1.56376e-014	-8.16865e-015
-1.43679e-014	-6.0321e-015	-2.13327e-015	-7.80413e-015	-1.19278e-014	-4.04564e-015	-8.1491e-015	-5.5643e-015	-1.78201e-015	-6.86542e-015	7.12852e-015	-3.61205e-015	6.6407e-015	4.99597e-016	-1.27734e-015	1.4646e-015	-1.47047e-014	-9.60796e-015	-9.5758e-015	-1.68108e-014	-6.63528e-015	-1.03982e-014	-1.40761e-014	-1.58954e-014	-8.30482e-015
-1.42644e-014	-6.10629e-015	-2.57482e-015	-7.91782e-015	-1.22928e-014	-4.40101e-015	-8.4774e-015	-5.63666e-015	-2.10503e-015	-6.98862e-015	7.04288e-015	-3.62655e-015	6.25944e-015	2.62537e-016	-1.48347e-015	1.21083e-015	-1.50754e-014	-9.91693e-015	-9.79141e-015	-1.67785e-014	-6.52114e-015	-1.0465e-014	-1.41465e-014	-1.61209e-014	-8.46329e-015
-1.41476e-014	-6.18864e-015	-2.97555e-015	-8.00538e-015	-1.2589e-014	-4.72638e-015	-8.778e-015	-5.73145e-015	-2.41878e-015	-7.10454e-015	6.97415e-015	-3.62522e-015	5.91542e-015	6.34795e-017	-1.65061e-015	9.59673e-016	-1.54734e-014	-1.02544e-014	-1.00143e-014	-1.67505e-014	-6.42393e-015	-1.05663e-014	-1.4212e-014	-1.63114e-014	-8.64075e-015
-1.40156e-014	-6.27748e-015	-3.3324e-015	-8.06675e-015	-1.28158e-014	-5.01868e-015	-9.04935e-015	-5.84392e-015	-2.71847e-015	-7.20938e-015	6.925e-015	-3.60534e-015	5.61553e-015	-9.62555e-017	-1.77773e-015	7.12936e-016	-1.58938e-014	-1.06151e-014	-1.02397e-014	-1.67256e-014	-6.34271e-015	-1.07004e-014	-1.4273e-014	-1.6464e-014	-8.83449e-015
-1.38673e-014	-6.37036e-015	-3.64237e-015	-8.10209e-015	-1.29737e-014	-5.27568e-015	-9.28992e-015	-5.96945e-015	-3.00008e-015	-7.29912e-015	6.89792e-015	-3.56482e-015	5.3663e-015	-2.16003e-016	-1.86448e-015	4.7262e-016	-1.63316e-014	-1.09938e-014	-1.04629e-014	-1.67012e-014	-6.27681e-015	-1.08652e-014	-1.43309e-014	-1.65766e-014	-9.04139e-015
-1.37019e-014	-6.4648e-015	-3.90276e-015	-8.1116e-015	-1.30632e-014	-5.49546e-015	-9.49859e-015	-6.10257e-015	-3.26003e-015	-7.36976e-015	6.89489e-015	-3.50075e-015	5.17426e-015	-2.96102e-016	-1.91091e-015	2.40171e-016	-1.67818e-014	-1.13848e-014	-1.06794e-014	-1.66754e-014	-6.22467e-015	-1.1059e-014	-1.43864e-014	-1.66479e-014	-9.25815e-015
-1.35186e-014	-6.55843e-015	-4.11234e-015	-8.09634e-015	-1.30844e-014	-5.67685e-015	-9.67449e-015	-6.23831e-015	-3.49394e-015	-7.41775e-015	6.91762e-015	-3.41095e-015	5.04509e-015	-3.36546e-016	-1.91747e-015	1.70704e-017	-1.72395e-014	-1.17823e-014	-1.08852e-014	-1.66463e-014	-6.1855e-015	-1.12791e-014	-1.44413e-014	-1.66764e-014	-9.48103e-015
-1.3316e-014	-6.64943e-015	-4.26961e-015	-8.05718e-015	-1.30386e-014	-5.81893e-015	-9.81566e-015	-6.37093e-015	-3.69877e-015	-7.43911e-015	6.96782e-015	-3.294e-015	4.98365e-015	-3.37779e-016	-1.8853e-015	-1.95907e-016	-1.76994e-014	-1.21802e-014	-1.10763e-014	-1.66119e-014	-6.15773e-015	-1.15233e-014	-1.44963e-014	-1.66618e-014	-9.7064e-015
-1.30932e-014	-6.73506e-015	-4.37402e-015	-7.99397e-015	-1.29285e-014	-5.92131e-015	-9.92124e-015	-6.49486e-015	-3.87044e-015	-7.43008e-015	7.04711e-015	-3.14798e-015	4.9939e-015	-3.00927e-016	-1.81635e-015	-3.97258e-016	-1.81567e-014	-1.25724e-014	-1.1248e-014	-1.65704e-014	-6.13993e-015	-1.17882e-014	-1.45523e-014	-1.66043e-014	-9.92978e-015
-1.28497e-014	-6.81323e-015	-4.42582e-015	-7.90793e-015	-1.27569e-014	-5.98405e-015	-9.99026e-015	-6.60466e-015	-4.00578e-015	-7.38756e-015	7.15672e-015	-2.97137e-015	5.07904e-015	-2.28087e-016	-1.71249e-015	-5.85818e-016	-1.86062e-014	-1.29528e-014	-1.13962e-014	-1.6521e-014	-6.12994e-015	-1.20702e-014	-1.46105e-014	-1.65047e-014	-1.01473e-014
-1.25848e-014	-6.88162e-015	-4.42589e-015	-7.79917e-015	-1.25261e-014	-6.00684e-015	-1.00216e-014	-6.69511e-015	-4.10283e-015	-7.30789e-015	7.29747e-015	-2.76301e-015	5.24142e-015	-1.20524e-016	-1.57568e-015	-7.59982e-016	-1.90427e-014	-1.3316e-014	-1.15166e-014	-1.64618e-014	-6.12546e-015	-1.23655e-014	-1.46725e-014	-1.6364e-014	-1.03552e-014
-1.22982e-014	-6.93803e-015	-4.37545e-015	-7.66877e-015	-1.22399e-014	-5.9907e-015	-1.00152e-014	-6.76025e-015	-4.15949e-015	-7.18801e-015	7.47033e-015	-2.52235e-015	5.48277e-015	1.88916e-017	-1.40883e-015	-9.18249e-016	-1.94612e-014	-1.36563e-014	-1.1606e-014	-1.63913e-014	-6.12347e-015	-1.267e-014	-1.47391e-014	-1.61837e-014	-1.0549e-014
-1.19889e-014	-6.98027e-015	-4.27609e-015	-7.51829e-015	-1.19026e-014	-5.93703e-015	-9.97082e-015	-6.79544e-015	-4.17354e-015	-7.02555e-015	7.67582e-015	-2.24829e-015	5.80427e-015	1.86685e-016	-1.21534e-015	-1.05922e-015	-1.98576e-014	-1.39688e-014	-1.1661e-014	-1.63083e-014	-6.12083e-015	-1.29801e-014	-1.48114e-014	-1.59666e-014	-1.07245e-014
-1.16567e-014	-7.00623e-015	-4.13116e-015	-7.34911e-015	-1.15185e-014	-5.84684e-015	-9.88842e-015	-6.79567e-015	-4.14317e-015	-6.81762e-015	7.91432e-015	-1.94032e-015	6.20576e-015	3.80472e-016	-9.99169e-016	-1.18196e-015	-2.02284e-014	-1.42477e-014	-1.16776e-014	-1.62129e-014	-6.11479e-015	-1.32916e-014	-1.48902e-014	-1.57155e-014	-1.08776e-014
-1.13016e-014	-7.01434e-015	-3.9437e-015	-7.1629e-015	-1.10923e-014	-5.72177e-015	-9.76957e-015	-6.75652e-015	-4.06685e-015	-6.5627e-015	8.18608e-015	-1.59841e-015	6.68635e-015	5.96331e-016	-7.63472e-016	-1.28529e-015	-2.05698e-014	-1.4488e-014	-1.16541e-014	-1.61042e-014	-6.10281e-015	-1.36009e-014	-1.49768e-014	-1.54335e-014	-1.10043e-014
-1.09236e-014	-7.00283e-015	-3.7174e-015	-6.961e-015	-1.06283e-014	-5.56401e-015	-9.61446e-015	-6.67366e-015	-3.94378e-015	-6.25893e-015	8.49076e-015	-1.22236e-015	7.24443e-015	8.31178e-016	-5.12796e-016	-1.36832e-015	-2.08784e-014	-1.46854e-014	-1.15883e-014	-1.59817e-014	-6.08218e-015	-1.39033e-014	-1.50714e-014	-1.51239e-014	-1.1101e-014
-1.05227e-014	-6.97049e-015	-3.45581e-015	-6.74457e-015	-1.01322e-014	-5.37639e-015	-9.42426e-015	-6.54287e-015	-3.77382e-015	-5.90507e-015	8.82839e-015	-8.12588e-016	7.87696e-015	1.0812e-015	-2.5076e-016	-1.4303e-015	-2.11514e-014	-1.48353e-014	-1.1478e-014	-1.58456e-014	-6.04999e-015	-1.41952e-014	-1.51749e-014	-1.47908e-014	-1.11641e-014
-1.00986e-014	-6.91554e-015	-3.16319e-015	-6.51609e-015	-9.60891e-015	-5.16185e-015	-9.20012e-015	-6.36127e-015	-3.55712e-015	-5.50038e-015	9.19822e-015	-3.69591e-016	8.58037e-015	1.3421e-015	1.79935e-017	-1.47073e-015	-2.13857e-014	-1.49338e-014	-1.13218e-014	-1.56966e-014	-6.00404e-015	-1.44727e-014	-1.5288e-014	-1.44379e-014	-1.11903e-014
-9.65174e-015	-6.83697e-015	-2.84455e-015	-6.2776e-015	-9.06358e-015	-4.92303e-015	-8.94335e-015	-6.12552e-015	-3.29361e-015	-5.04467e-015	9.59927e-015	1.05928e-016	9.35047e-015	1.60971e-015	2.89613e-016	-1.48908e-015	-2.15803e-014	-1.49776e-014	-1.11188e-014	-1.55348e-014	-5.94119e-015	-1.47314e-014	-1.54111e-014	-1.40696e-014	-1.11767e-014
-9.18227e-015	-6.73369e-015	-2.50435e-015	-6.03099e-015	-8.50076e-015	-4.66314e-015	-8.65602e-015	-5.83348e-015	-2.98408e-015	-4.53786e-015	1.00303e-014	6.12732e-016	1.01823e-014	1.88e-015	5.59767e-016	-1.48428e-015	-2.1733e-014	-1.4964e-014	-1.08683e-014	-1.53601e-014	-5.85822e-015	-1.49677e-014	-1.55442e-014	-1.36907e-014	-1.11211e-014
-8.69023e-015	-6.60521e-015	-2.14794e-015	-5.77884e-015	-7.92538e-015	-4.38537e-015	-8.34e-015	-5.48344e-015	-2.62932e-015	-3.98069e-015	1.04907e-014	1.14961e-015	1.10695e-014	2.14882e-015	8.23849e-016	-1.45572e-015	-2.18428e-014	-1.48906e-014	-1.05698e-014	-1.51736e-014	-5.7516e-015	-1.51784e-014	-1.56874e-014	-1.33058e-014	-1.10205e-014
-8.17629e-015	-6.45128e-015	-1.78044e-015	-5.52327e-015	-7.3412e-015	-4.09368e-015	-7.99715e-015	-5.07406e-015	-2.22984e-015	-3.37428e-015	1.09797e-014	1.71558e-015	1.20068e-014	2.41238e-015	1.07817e-015	-1.40291e-015	-2.19092e-014	-1.47557e-014	-1.02228e-014	-1.49772e-014	-5.61845e-015	-1.53598e-014	-1.58407e-014	-1.29195e-014	-1.08733e-014
-7.64156e-015	-6.27183e-015	-1.40726e-015	-5.26688e-015	-6.75301e-015	-3.79165e-015	-7.62977e-015	-4.60498e-015	-1.78642e-015	-2.71958e-015	1.14959e-014	2.30965e-015	1.29879e-014	2.66644e-015	1.31856e-015	-1.32565e-015	-2.19315e-014	-1.45583e-014	-9.82777e-015	-1.47725e-014	-5.45563e-015	-1.55095e-014	-1.60036e-014	-1.25363e-014	-1.06782e-014
-7.08582e-015	-6.06706e-015	-1.03341e-015	-5.01165e-015	-6.16564e-015	-3.48263e-015	-7.24045e-015	-4.07602e-015	-1.30012e-015	-2.01817e-015	1.20373e-014	2.93044e-015	1.4006e-014	2.9076e-015	1.54131e-015	-1.22396e-015	-2.19096e-014	-1.42975e-014	-9.38509e-015	-1.45602e-014	-5.26055e-015	-1.56247e-014	-1.61761e-014	-1.21602e-014	-1.04343e-014
-6.50968e-015	-5.83728e-015	-6.64485e-016	-4.76057e-015	-5.58364e-015	-3.17074e-015	-6.83118e-015	-3.48741e-015	-7.72845e-016	-1.27297e-015	1.26024e-014	3.57671e-015	1.50537e-014	3.13164e-015	1.74314e-015	-1.09815e-015	-2.18444e-014	-1.39735e-014	-8.89598e-015	-1.43419e-014	-5.03042e-015	-1.57036e-014	-1.63576e-014	-1.17952e-014	-1.01405e-014
-5.91415e-015	-5.58266e-015	-3.05372e-016	-4.51563e-015	-5.01032e-015	-2.8597e-015	-6.40418e-015	-2.84032e-015	-2.06857e-016	-4.86532e-016	1.31892e-014	4.24684e-015	1.61227e-014	3.3362e-015	1.92153e-015	-9.47775e-016	-2.17366e-014	-1.35873e-014	-8.36187e-015	-1.41199e-014	-4.76279e-015	-1.57442e-014	-1.65476e-014	-1.14455e-014	-9.79602e-015
-5.30021e-015	-5.30429e-015	3.89438e-017	-4.2796e-015	-4.44836e-015	-2.5524e-015	-5.96257e-015	-2.13682e-015	3.95774e-016	3.38414e-016	1.37967e-014	4.93937e-015	1.72054e-014	3.5184e-015	2.07368e-015	-7.72632e-016	-2.15873e-014	-1.31396e-014	-7.7847e-015	-1.38961e-014	-4.45575e-015	-1.57449e-014	-1.6745e-014	-1.11145e-014	-9.40137e-015
-4.66868e-015	-5.00316e-015	3.64469e-016	-4.05526e-015	-3.89935e-015	-2.25194e-015	-5.50962e-015	-1.37939e-015	1.034e-015	1.19851e-015	1.4422e-014	5.65231e-015	1.82942e-014	3.67487e-015	2.19736e-015	-5.74003e-016	-2.13983e-014	-1.26318e-014	-7.16596e-015	-1.36721e-014	-4.10765e-015	-1.57042e-014	-1.69489e-014	-1.08051e-014	-8.95733e-015
-4.02093e-015	-4.68065e-015	6.66771e-016	-3.84477e-015	-3.36544e-015	-1.96141e-015	-5.04761e-015	-5.71292e-016	1.70569e-015	2.08955e-015	1.5064e-014	6.38338e-015	1.93816e-014	3.80297e-015	2.29041e-015	-3.51487e-016	-2.11705e-014	-1.20662e-014	-6.5081e-015	-1.34497e-014	-3.71756e-015	-1.56216e-014	-1.71581e-014	-1.05203e-014	-8.46486e-015
-3.35744e-015	-4.33769e-015	9.42774e-016	-3.65018e-015	-2.84885e-015	-1.68326e-015	-4.57888e-015	2.83921e-016	2.40835e-015	3.00794e-015	1.57204e-014	7.13041e-015	2.04602e-014	3.901e-015	2.35109e-015	-1.05284e-016	-2.09058e-014	-1.14459e-014	-5.81223e-015	-1.32313e-014	-3.28444e-015	-1.54969e-014	-1.73713e-014	-1.02625e-014	-7.92556e-015
-2.67991e-015	-3.97605e-015	1.18868e-015	-3.47426e-015	-2.35116e-015	-1.42039e-015	-4.10639e-015	1.18249e-015	3.14022e-015	3.94974e-015	1.63889e-014	7.89179e-015	2.15222e-014	3.96755e-015	2.37899e-015	1.63681e-016	-2.06068e-014	-1.07738e-014	-5.07952e-015	-1.30184e-014	-2.80734e-015	-1.53307e-014	-1.75874e-014	-1.00327e-014	-7.34157e-015
-1.98968e-015	-3.59731e-015	1.40211e-015	-3.31833e-015	-1.87317e-015	-1.17484e-015	-3.63225e-015	2.1209e-015	3.89951e-015	4.91056e-015	1.70678e-014	8.66504e-015	2.25602e-014	4.00162e-015	2.3741e-015	4.55162e-016	-2.02759e-014	-1.0053e-014	-4.31273e-015	-1.28128e-014	-2.28586e-015	-1.51231e-014	-1.78054e-014	-9.83237e-015	-6.71577e-015
-1.28794e-015	-3.20296e-015	1.58002e-015	-3.18436e-015	-1.41478e-015	-9.48951e-016	-3.1595e-015	3.09436e-015	4.68436e-015	5.88577e-015	1.77549e-014	9.44803e-015	2.35678e-014	4.00191e-015	2.33687e-015	7.67932e-016	-1.99158e-014	-9.28709e-015	-3.51352e-015	-1.26159e-014	-1.72033e-015	-1.48751e-014	-1.80237e-014	-9.66233e-015	-6.05094e-015
-5.76076e-016	-2.79469e-015	1.72105e-015	-3.07428e-015	-9.7588e-016	-7.43734e-016	-2.69048e-015	4.09798e-015	5.4918e-015	6.87107e-015	1.84472e-014	1.02385e-014	2.45384e-014	3.96805e-015	2.26726e-015	1.1007e-015	-1.95289e-014	-8.47965e-015	-2.68446e-015	-1.24288e-014	-1.11095e-015	-1.45878e-014	-1.82406e-014	-9.52216e-015	-5.35003e-015
1.43608e-016	-2.37537e-015	1.82354e-015	-2.98972e-015	-5.55704e-016	-5.60174e-016	-2.2274e-015	5.12705e-015	6.32e-015	7.86145e-015	1.91426e-014	1.10336e-014	2.5466e-014	3.90101e-015	2.16631e-015	1.4528e-015	-1.91184e-014	-7.63509e-015	-1.82809e-015	-1.22525e-014	-4.57364e-016	-1.4263e-014	-1.84542e-014	-9.41247e-015	-4.61644e-015
8.69479e-016	-1.94691e-015	1.88741e-015	-2.93123e-015	-1.53085e-016	-3.98969e-016	-1.77217e-015	6.17575e-015	7.16696e-015	8.85255e-015	1.98392e-014	1.18311e-014	2.63449e-014	3.80133e-015	2.03581e-015	1.82339e-015	-1.8686e-014	-6.75778e-015	-9.47391e-016	-1.20884e-014	2.39281e-016	-1.39025e-014	-1.86625e-014	-9.33196e-015	-3.85397e-015
1.60023e-015	-1.51173e-015	1.91264e-015	-2.89923e-015	2.32612e-016	-2.59873e-016	-1.32647e-015	7.23792e-015	8.03069e-015	9.83967e-015	2.05344e-014	1.26289e-014	2.71701e-014	3.66995e-015	1.87759e-015	2.21058e-015	-1.82335e-014	-5.85285e-015	-4.48678e-017	-1.19371e-014	9.7709e-016	-1.35082e-014	-1.88641e-014	-9.27908e-015	-3.06644e-015
2.33405e-015	-1.07191e-015	1.89929e-015	-2.89473e-015	6.02619e-016	-1.43551e-016	-8.92332e-016	8.30822e-015	8.90979e-015	1.08183e-014	2.1226e-014	1.34245e-014	2.79379e-014	3.50816e-015	1.69455e-015	2.61304e-015	-1.77636e-014	-4.92492e-015	8.78034e-016	-1.17991e-014	1.75417e-015	-1.30823e-014	-1.90575e-014	-9.25137e-015	-2.25774e-015
3.06879e-015	-6.30084e-016	1.84848e-015	-2.91757e-015	9.5815e-016	-5.0096e-017	-4.70208e-016	9.38151e-015	9.80198e-015	1.17835e-014	2.19119e-014	1.42154e-014	2.86438e-014	3.31765e-015	1.48934e-015	3.03003e-015	-1.72793e-014	-3.97844e-015	1.81964e-015	-1.16751e-014	2.56779e-015	-1.26283e-014	-1.92409e-014	-9.2463e-015	-1.4322e-015
3.80224e-015	-1.8819e-016	1.7617e-015	-2.96755e-015	1.30199e-015	2.17929e-017	-6.21262e-017	1.0452e-014	1.07046e-014	1.27312e-014	2.25897e-014	1.49995e-014	2.92853e-014	3.10034e-015	1.26427e-015	3.45972e-015	-1.67827e-014	-3.01857e-015	2.77751e-015	-1.15648e-014	3.41519e-015	-1.21488e-014	-1.94126e-014	-9.2612e-015	-5.94182e-016
4.53198e-015	2.51931e-016	1.64095e-015	-3.0438e-015	1.63518e-015	7.27435e-017	3.30806e-016	1.15139e-014	1.16161e-014	1.3657e-014	2.32567e-014	1.57743e-014	2.98599e-014	2.85852e-015	1.02303e-015	3.90022e-015	-1.62763e-014	-2.04987e-015	3.75031e-015	-1.14685e-014	4.29373e-015	-1.16469e-014	-1.95709e-014	-9.29276e-015	2.523e-016
5.25593e-015	6.88068e-016	1.48882e-015	-3.14596e-015	1.96015e-015	1.04329e-016	7.07871e-016	1.25612e-014	1.25343e-014	1.45571e-014	2.39101e-014	1.65367e-014	3.0366e-014	2.59476e-015	7.68376e-016	4.34951e-015	-1.57625e-014	-1.07752e-015	4.73556e-015	-1.13863e-014	5.20016e-015	-1.11255e-014	-1.97143e-014	-9.33719e-015	1.10216e-015
5.97138e-015	1.11825e-015	1.30849e-015	-3.27246e-015	2.27925e-015	1.18384e-016	1.06854e-015	1.35888e-014	1.34571e-014	1.54278e-014	2.4548e-014	1.72838e-014	3.08032e-014	2.31251e-015	5.04577e-016	4.80602e-015	-1.52434e-014	-1.059e-016	5.73124e-015	-1.1318e-014	6.13089e-015	-1.05885e-014	-1.9841e-014	-9.39066e-015	1.95157e-015
6.67564e-015	1.54103e-015	1.10298e-015	-3.42236e-015	2.59463e-015	1.16475e-016	1.41272e-015	1.45914e-014	1.43826e-014	1.62658e-014	2.51677e-014	1.80133e-014	3.11698e-014	2.0142e-015	2.36238e-016	5.26792e-015	-1.47201e-014	8.60618e-016	6.73566e-015	-1.12625e-014	7.08287e-015	-1.00393e-014	-1.99498e-014	-9.44856e-015	2.7966e-015
7.36691e-015	1.95438e-015	8.75559e-016	-3.5934e-015	2.90777e-015	1.01053e-016	1.74051e-015	1.55642e-014	1.53084e-014	1.70682e-014	2.57673e-014	1.87221e-014	3.14661e-014	1.70328e-015	-3.28756e-017	5.73403e-015	-1.41946e-014	1.81778e-015	7.74645e-015	-1.12181e-014	8.05194e-015	-9.48142e-015	-2.00393e-014	-9.50686e-015	3.63277e-015
8.04282e-015	2.3575e-015	6.30407e-016	-3.78383e-015	3.22052e-015	7.53867e-017	2.05225e-015	1.65021e-014	1.62328e-014	1.78326e-014	2.63444e-014	1.94077e-014	3.16923e-014	1.38351e-015	-2.99315e-016	6.2027e-015	-1.36682e-014	2.76172e-015	8.76197e-015	-1.11833e-014	9.03474e-015	-8.91814e-015	-2.01083e-014	-9.56081e-015	4.45659e-015
8.70043e-015	2.74883e-015	3.7135e-016	-3.99142e-015	3.53446e-015	4.12924e-017	2.34843e-015	1.74013e-014	1.71529e-014	1.85571e-014	2.6897e-014	2.00673e-014	3.18492e-014	1.05793e-015	-5.59026e-016	6.67157e-015	-1.31432e-014	3.68809e-015	9.78067e-015	-1.1157e-014	1.00279e-014	-8.35317e-015	-2.01562e-014	-9.60524e-015	5.26518e-015
9.337e-015	3.12679e-015	1.02969e-016	-4.21311e-015	3.85028e-015	1.80766e-018	2.62936e-015	1.8258e-014	1.80666e-014	1.92396e-014	2.74222e-014	2.06984e-014	3.1938e-014	7.29303e-016	-8.08178e-016	7.13872e-015	-1.26206e-014	4.59402e-015	1.08011e-014	-1.11375e-014	1.10272e-014	-7.78941e-015	-2.01825e-014	-9.63631e-015	6.05549e-015
9.95016e-015	3.49086e-015	-1.71106e-016	-4.44593e-015	4.16893e-015	-4.06497e-017	2.89548e-015	1.90682e-014	1.8972e-014	1.98791e-014	2.79178e-014	2.12984e-014	3.19615e-014	4.01317e-016	-1.0433e-015	7.6031e-015	-1.21016e-014	5.47652e-015	1.18212e-014	-1.11234e-014	1.20286e-014	-7.22999e-015	-2.01868e-014	-9.64951e-015	6.82406e-015
1.05379e-014	3.84066e-015	-4.46253e-016	-4.6869e-015	4.49115e-015	-8.36685e-017	3.14739e-015	1.98295e-014	1.98662e-014	2.04744e-014	2.83816e-014	2.18651e-014	3.19223e-014	7.69836e-017	-1.26152e-015	8.0623e-015	-1.15876e-014	6.33254e-015	1.28394e-014	-1.11125e-014	1.30281e-014	-6.67779e-015	-2.01686e-014	-9.64093e-015	7.56821e-015
1.10981e-014	4.1755e-015	-7.17967e-016	-4.93379e-015	4.81754e-015	-1.24177e-016	3.38563e-015	2.05403e-014	2.07466e-014	2.10252e-014	2.88112e-014	2.2395e-014	3.18232e-014	-2.40811e-016	-1.45953e-015	8.51427e-015	-1.10789e-014	7.1599e-015	1.38538e-014	-1.11026e-014	1.40215e-014	-6.13573e-015	-2.01272e-014	-9.60663e-015	8.28572e-015
1.16283e-014	4.4956e-015	-9.82512e-016	-5.18363e-015	5.14768e-015	-1.59315e-016	3.611e-015	2.11984e-014	2.16109e-014	2.15311e-014	2.92046e-014	2.28859e-014	3.1667e-014	-5.48913e-016	-1.63387e-015	8.95742e-015	-1.05773e-014	7.95708e-015	1.48616e-014	-1.10913e-014	1.5006e-014	-5.60641e-015	-2.00632e-014	-9.54252e-015	8.97524e-015
1.21261e-014	4.80145e-015	-1.23575e-015	-5.43319e-015	5.48118e-015	-1.87177e-016	3.82473e-015	2.18019e-014	2.24561e-014	2.19926e-014	2.95593e-014	2.33355e-014	3.14575e-014	-8.44955e-016	-1.78292e-015	9.38992e-015	-1.00837e-014	8.72217e-015	1.58611e-014	-1.10765e-014	1.59777e-014	-5.09193e-015	-1.99764e-014	-9.44581e-015	9.63552e-015
1.259e-014	5.09362e-015	-1.47462e-015	-5.6791e-015	5.81754e-015	-2.05245e-016	4.02759e-015	2.23501e-014	2.32789e-014	2.24106e-014	2.9874e-014	2.37423e-014	3.11972e-014	-1.12653e-015	-1.90454e-015	9.81038e-015	-9.59919e-015	9.45339e-015	1.68514e-014	-1.10566e-014	1.69336e-014	-4.59459e-015	-1.98666e-014	-9.31384e-015	1.02657e-014
1.30186e-014	5.3724e-015	-1.69563e-015	-5.91849e-015	6.15593e-015	-2.10745e-016	4.22033e-015	2.28432e-014	2.40768e-014	2.27863e-014	3.01474e-014	2.4104e-014	3.08906e-014	-1.39067e-015	-1.99644e-015	1.02166e-014	-9.12472e-015	1.01503e-014	1.78298e-014	-1.10294e-014	1.7871e-014	-4.1158e-015	-1.97343e-014	-9.14408e-015	1.08657e-014
1.34105e-014	5.63954e-015	-1.89541e-015	-6.14871e-015	6.49489e-015	-2.01903e-016	4.40369e-015	2.32808e-014	2.48472e-014	2.31216e-014	3.03785e-014	2.44184e-014	3.05417e-014	-1.63522e-015	-2.05763e-015	1.06074e-014	-8.6607e-015	1.0812e-014	1.87943e-014	-1.09932e-014	1.87865e-014	-3.65696e-015	-1.95801e-014	-8.93394e-015	1.14351e-014
1.37648e-014	5.8971e-015	-2.0716e-015	-6.3677e-015	6.83234e-015	-1.77214e-016	4.57905e-015	2.36637e-014	2.55869e-014	2.34188e-014	3.05651e-014	2.4684e-014	3.01543e-014	-1.85865e-015	-2.08684e-015	1.09815e-014	-8.20804e-015	1.14384e-014	1.97426e-014	-1.09468e-014	1.96776e-014	-3.2193e-015	-1.94045e-014	-8.68179e-015	1.19748e-014
1.40804e-014	6.14614e-015	-2.22125e-015	-6.57314e-015	7.16703e-015	-1.34642e-016	4.74751e-015	2.39936e-014	2.62932e-014	2.368e-014	3.07063e-014	2.48998e-014	2.97319e-014	-2.06042e-015	-2.0834e-015	1.13376e-014	-7.767e-015	1.203e-014	2.06727e-014	-1.08885e-014	2.05415e-014	-2.80372e-015	-1.92084e-014	-8.387e-015	1.24854e-014
1.43571e-014	6.3883e-015	-2.34224e-015	-6.76226e-015	7.4969e-015	-7.31423e-017	4.91034e-015	2.42728e-014	2.69634e-014	2.39079e-014	3.08019e-014	2.5065e-014	2.92788e-014	-2.2388e-015	-2.04721e-015	1.16745e-014	-7.33882e-015	1.25866e-014	2.15828e-014	-1.0816e-014	2.13773e-014	-2.41133e-015	-1.89928e-014	-8.04897e-015	1.29685e-014
1.45948e-014	6.62533e-015	-2.43303e-015	-6.93291e-015	7.81953e-015	8.12866e-018	5.06708e-015	2.45029e-014	2.75957e-014	2.41058e-014	3.08516e-014	2.51793e-014	2.87996e-014	-2.39225e-015	-1.97851e-015	1.19912e-014	-6.92413e-015	1.31094e-014	2.24713e-014	-1.07284e-014	2.21839e-014	-2.04243e-015	-1.87591e-014	-7.66772e-015	1.34265e-014
1.47934e-014	6.85936e-015	-2.49242e-015	-7.08318e-015	8.1323e-015	1.10262e-016	5.21908e-015	2.46864e-014	2.81875e-014	2.42769e-014	3.08554e-014	2.52421e-014	2.82986e-014	-2.52114e-015	-1.87814e-015	1.22867e-014	-6.52366e-015	1.35998e-014	2.33353e-014	-1.06248e-014	2.29601e-014	-1.6968e-015	-1.85084e-014	-7.24415e-015	1.3861e-014
1.49542e-014	7.0929e-015	-2.51927e-015	-7.21208e-015	8.43227e-015	2.33827e-016	5.36687e-015	2.48272e-014	2.87369e-014	2.44245e-014	3.08133e-014	2.52535e-014	2.77794e-014	-2.62546e-015	-1.7473e-015	1.25605e-014	-6.13813e-015	1.40588e-014	2.41728e-014	-1.0504e-014	2.37049e-014	-1.37422e-015	-1.82416e-014	-6.77917e-015	1.4275e-014
1.50769e-014	7.32824e-015	-2.51322e-015	-7.31843e-015	8.71756e-015	3.78948e-016	5.51141e-015	2.49282e-014	2.92414e-014	2.45527e-014	3.07259e-014	2.52144e-014	2.72464e-014	-2.70515e-015	-1.58718e-015	1.28125e-014	-5.76842e-015	1.4488e-014	2.49819e-014	-1.03649e-014	2.44179e-014	-1.07468e-015	-1.79603e-014	-6.27418e-015	1.46712e-014
1.51629e-014	7.56809e-015	-2.47444e-015	-7.40178e-015	8.98534e-015	5.45532e-016	5.65336e-015	2.49937e-014	2.96999e-014	2.46656e-014	3.05942e-014	2.51258e-014	2.67036e-014	-2.76013e-015	-1.39999e-015	1.30427e-014	-5.41513e-015	1.48893e-014	2.57614e-014	-1.02067e-014	2.51002e-014	-7.98022e-016	-1.76657e-014	-5.73146e-015	1.50517e-014
1.52146e-014	7.8148e-015	-2.40342e-015	-7.46162e-015	9.23382e-015	7.33106e-016	5.79323e-015	2.50281e-014	3.01106e-014	2.47669e-014	3.04195e-014	2.49895e-014	2.61553e-014	-2.79126e-015	-1.18762e-015	1.32508e-014	-5.07875e-015	1.52651e-014	2.65097e-014	-1.00294e-014	2.57517e-014	-5.42345e-016	-1.73591e-014	-5.15346e-015	1.54197e-014
1.52336e-014	8.07073e-015	-2.30135e-015	-7.49749e-015	9.46057e-015	9.41397e-016	5.93162e-015	2.50353e-014	3.04725e-014	2.48608e-014	3.02036e-014	2.4807e-014	2.56058e-014	-2.79885e-015	-9.51712e-016	1.34369e-014	-4.75952e-015	1.56166e-014	2.72244e-014	-9.83341e-015	2.63735e-014	-3.06839e-016	-1.70414e-014	-4.54294e-015	1.57792e-014
1.5222e-014	8.33837e-015	-2.16941e-015	-7.51034e-015	9.66309e-015	1.16953e-015	6.06867e-015	2.50195e-014	3.07849e-014	2.49514e-014	2.99481e-014	2.45805e-014	2.50587e-014	-2.78363e-015	-6.95147e-016	1.36011e-014	-4.45758e-015	1.5946e-014	2.79044e-014	-9.61882e-015	2.69664e-014	-9.01574e-017	-1.67145e-014	-3.90356e-015	1.61326e-014
1.51824e-014	8.6197e-015	-2.0089e-015	-7.50076e-015	9.83984e-015	1.41542e-015	6.20519e-015	2.4986e-014	3.10466e-014	2.50429e-014	2.96558e-014	2.43128e-014	2.45173e-014	-2.74707e-015	-4.2062e-016	1.37441e-014	-4.17378e-015	1.62558e-014	2.85481e-014	-9.3862e-015	2.75312e-014	1.09584e-016	-1.63795e-014	-3.2397e-015	1.64832e-014
1.5117e-014	8.91687e-015	-1.82189e-015	-7.46985e-015	9.98859e-015	1.67817e-015	6.34084e-015	2.49397e-014	3.12572e-014	2.51392e-014	2.93288e-014	2.40071e-014	2.39853e-014	-2.69078e-015	-1.3141e-016	1.38667e-014	-3.90873e-015	1.65477e-014	2.91549e-014	-9.13615e-015	2.80698e-014	2.93416e-016	-1.60378e-014	-2.55509e-015	1.68347e-014
1.50291e-014	9.2321e-015	-1.61117e-015	-7.41883e-015	1.01086e-014	1.95638e-015	6.47641e-015	2.48851e-014	3.14171e-014	2.52444e-014	2.89704e-014	2.3667e-014	2.34658e-014	-2.61591e-015	1.7009e-016	1.39702e-014	-3.66249e-015	1.68234e-014	2.9723e-014	-8.8695e-015	2.85841e-014	4.62199e-016	-1.56905e-014	-1.85438e-015	1.71907e-014
1.49231e-014	9.567e-015	-1.37915e-015	-7.34946e-015	1.01986e-014	2.24813e-015	6.61228e-015	2.4827e-014	3.15271e-014	2.53622e-014	2.85838e-014	2.32964e-014	2.29617e-014	-2.52476e-015	4.80797e-016	1.40555e-014	-3.43489e-015	1.70858e-014	3.02524e-014	-8.58704e-015	2.90762e-014	6.18312e-016	-1.53392e-014	-1.14202e-015	1.75544e-014
1.48018e-014	9.92333e-015	-1.12829e-015	-7.26342e-015	1.02581e-014	2.55165e-015	6.7488e-015	2.47698e-014	3.15885e-014	2.54964e-014	2.81723e-014	2.28998e-014	2.24763e-014	-2.4182e-015	7.9757e-016	1.41235e-014	-3.22588e-015	1.73374e-014	3.07433e-014	-8.29065e-015	2.9548e-014	7.64014e-016	-1.4985e-014	-4.2183e-016	1.79284e-014
1.46693e-014	1.03024e-014	-8.60882e-016	-7.16252e-015	1.02876e-014	2.8651e-015	6.8861e-015	2.47186e-014	3.16034e-014	2.56505e-014	2.77395e-014	2.2482e-014	2.20132e-014	-2.29827e-015	1.11778e-015	1.41759e-014	-3.03548e-015	1.75799e-014	3.11958e-014	-7.98215e-015	3.0001e-014	9.00793e-016	-1.46289e-014	3.01073e-016	1.83158e-014
1.45301e-014	1.07059e-014	-5.79727e-016	-7.04833e-015	1.02875e-014	3.18727e-015	7.02539e-015	2.46778e-014	3.15731e-014	2.58275e-014	2.72898e-014	2.20481e-014	2.1576e-014	-2.166e-015	1.43869e-015	1.42143e-014	-2.86372e-015	1.7815e-014	3.16097e-014	-7.66307e-015	3.04389e-014	1.03058e-015	-1.42714e-014	1.02166e-015	1.8719e-014
1.43885e-014	1.11352e-014	-2.87912e-016	-6.92261e-015	1.02595e-014	3.51643e-015	7.16749e-015	2.46523e-014	3.15005e-014	2.60309e-014	2.68276e-014	2.16031e-014	2.11682e-014	-2.02318e-015	1.75756e-015	1.42402e-014	-2.71014e-015	1.80447e-014	3.19865e-014	-7.33507e-015	3.08642e-014	1.15523e-015	-1.3914e-014	1.73593e-015	1.91408e-014
1.42482e-014	1.15902e-014	1.15974e-017	-6.78754e-015	1.02049e-014	3.85082e-015	7.31234e-015	2.46462e-014	3.13884e-014	2.62629e-014	2.63577e-014	2.11529e-014	2.07928e-014	-1.87171e-015	2.07204e-015	1.42559e-014	-2.57421e-015	1.8271e-014	3.23272e-014	-7.00013e-015	3.12792e-014	1.27708e-015	-1.35575e-014	2.43971e-015	1.95831e-014
1.41137e-014	1.20711e-014	3.16652e-016	-6.64555e-015	1.01263e-014	4.18809e-015	7.46184e-015	2.46642e-014	3.12411e-014	2.65257e-014	2.58847e-014	2.0703e-014	2.04525e-014	-1.71332e-015	2.37931e-015	1.42636e-014	-2.45528e-015	1.84951e-014	3.26333e-014	-6.66078e-015	3.16867e-014	1.39803e-015	-1.32026e-014	3.12888e-015	2.00473e-014
1.39898e-014	1.25786e-014	6.24311e-016	-6.49953e-015	1.00258e-014	4.52666e-015	7.61676e-015	2.47093e-014	3.10622e-014	2.68212e-014	2.54135e-014	2.0259e-014	2.01496e-014	-1.54933e-015	2.67748e-015	1.42648e-014	-2.35202e-015	1.87184e-014	3.29068e-014	-6.31906e-015	3.20893e-014	1.51972e-015	-1.28496e-014	3.80011e-015	2.05353e-014
1.388e-014	1.31121e-014	9.32441e-016	-6.35101e-015	9.90639e-015	4.86514e-015	7.77745e-015	2.4785e-014	3.08553e-014	2.7151e-014	2.49491e-014	1.98271e-014	1.98873e-014	-1.38137e-015	2.96439e-015	1.42609e-014	-2.264e-015	1.89426e-014	3.31503e-014	-5.97687e-015	3.24896e-014	1.64292e-015	-1.2499e-014	4.44945e-015	2.1048e-014
1.37885e-014	1.36707e-014	1.23787e-015	-6.20192e-015	9.77172e-015	5.20251e-015	7.94535e-015	2.48946e-014	3.06251e-014	2.75163e-014	2.44961e-014	1.94126e-014	1.96685e-014	-1.211e-015	3.23862e-015	1.42547e-014	-2.1905e-015	1.9169e-014	3.33662e-014	-5.63636e-015	3.28904e-014	1.76975e-015	-1.21513e-014	5.0736e-015	2.15864e-014
1.37192e-014	1.42539e-014	1.5378e-015	-6.0545e-015	9.62581e-015	5.53684e-015	8.12185e-015	2.50409e-014	3.0376e-014	2.7918e-014	2.40595e-014	1.90218e-014	1.94955e-014	-1.03967e-015	3.49826e-015	1.42486e-014	-2.13049e-015	1.93982e-014	3.35574e-014	-5.29907e-015	3.32937e-014	1.90141e-015	-1.18067e-014	5.66965e-015	2.2151e-014
1.36761e-014	1.48601e-014	1.83006e-015	-5.91074e-015	9.47231e-015	5.86777e-015	8.30879e-015	2.52264e-014	3.01136e-014	2.83565e-014	2.36441e-014	1.86601e-014	1.93708e-014	-8.68027e-016	3.74252e-015	1.42446e-014	-2.08295e-015	1.96317e-014	3.37266e-014	-4.96735e-015	3.37016e-014	2.03908e-015	-1.14645e-014	6.23518e-015	2.27423e-014
1.36628e-014	1.54874e-014	2.1134e-015	-5.77166e-015	9.31601e-015	6.19458e-015	8.50716e-015	2.54531e-014	2.98428e-014	2.88316e-014	2.32541e-014	1.83325e-014	1.92968e-014	-6.96586e-016	3.97093e-015	1.42433e-014	-2.0466e-015	1.98695e-014	3.38769e-014	-4.64329e-015	3.41159e-014	2.18413e-015	-1.11251e-014	6.76841e-015	2.33597e-014
1.36821e-014	1.61338e-014	2.38639e-015	-5.63899e-015	9.16184e-015	6.51729e-015	8.71814e-015	2.57227e-014	2.95693e-014	2.93429e-014	2.28943e-014	1.80443e-014	1.92754e-014	-5.26577e-016	4.18288e-015	1.42479e-014	-2.02002e-015	2.01125e-014	3.40127e-014	-4.32873e-015	3.45386e-014	2.33747e-015	-1.07887e-014	7.2679e-015	2.40017e-014
1.37367e-014	1.67973e-014	2.64777e-015	-5.51381e-015	9.0148e-015	6.83535e-015	8.94373e-015	2.6036e-014	2.92984e-014	2.98896e-014	2.25692e-014	1.78007e-014	1.93081e-014	-3.58738e-016	4.37798e-015	1.42607e-014	-2.00179e-015	2.0361e-014	3.41376e-014	-4.02492e-015	3.49713e-014	2.49974e-015	-1.04546e-014	7.73255e-015	2.46671e-014
1.38297e-014	1.74758e-014	2.89623e-015	-5.39687e-015	8.87933e-015	7.14864e-015	9.18585e-015	2.63935e-014	2.90353e-014	3.04708e-014	2.22825e-014	1.76064e-014	1.93966e-014	-1.93268e-016	4.55691e-015	1.42837e-014	-1.99028e-015	2.06142e-014	3.42549e-014	-3.73356e-015	3.5415e-014	2.67166e-015	-1.01228e-014	8.16217e-015	2.53547e-014
1.3963e-014	1.81672e-014	3.13203e-015	-5.28857e-015	8.76099e-015	7.45794e-015	9.44655e-015	2.67963e-014	2.87857e-014	3.10855e-014	2.20376e-014	1.74652e-014	1.9542e-014	-3.09472e-017	4.72027e-015	1.43189e-014	-1.98391e-015	2.08724e-014	3.43693e-014	-3.45561e-015	3.58712e-014	2.85387e-015	-9.79326e-015	8.55737e-015	2.60632e-014
1.41384e-014	1.88691e-014	3.35412e-015	-5.18939e-015	8.66484e-015	7.76399e-015	9.72769e-015	2.72442e-014	2.8555e-014	3.17319e-014	2.18379e-014	1.73807e-014	1.97457e-014	1.2764e-016	4.86848e-015	1.43676e-014	-1.98167e-015	2.11361e-014	3.44844e-014	-3.19261e-015	3.63409e-014	3.04699e-015	-9.46531e-015	8.91818e-015	2.67905e-014
1.43572e-014	1.95786e-014	3.56226e-015	-5.09884e-015	8.5962e-015	8.06695e-015	1.00307e-014	2.77367e-014	2.83488e-014	3.24072e-014	2.16866e-014	1.73561e-014	2.00076e-014	2.82243e-016	5.0027e-015	1.44317e-014	-1.98222e-015	2.14052e-014	3.46047e-014	-2.94635e-015	3.68251e-014	3.25137e-015	-9.13872e-015	9.24516e-015	2.75336e-014
1.46208e-014	2.02923e-014	3.75653e-015	-5.01698e-015	8.56001e-015	8.36823e-015	1.03567e-014	2.82723e-014	2.81716e-014	3.31095e-014	2.1586e-014	1.73939e-014	2.03281e-014	4.32855e-016	5.12435e-015	1.45125e-014	-1.98421e-015	2.16788e-014	3.47343e-014	-2.71756e-015	3.73234e-014	3.46694e-015	-8.81325e-015	9.53973e-015	2.82899e-014
1.49295e-014	2.10071e-014	3.93799e-015	-4.94282e-015	8.56118e-015	8.66895e-015	1.07075e-014	2.88502e-014	2.80282e-014	3.38363e-014	2.15385e-014	1.74958e-014	2.07071e-014	5.79904e-016	5.23501e-015	1.46114e-014	-1.98623e-015	2.19564e-014	3.48771e-014	-2.50659e-015	3.78362e-014	3.6933e-015	-8.48794e-015	9.80387e-015	2.90567e-014
1.52825e-014	2.17204e-014	4.10678e-015	-4.87467e-015	8.60423e-015	8.9698e-015	1.1085e-014	2.9469e-014	2.79233e-014	3.45852e-014	2.15455e-014	1.76631e-014	2.11441e-014	7.23138e-016	5.33664e-015	1.47292e-014	-1.98696e-015	2.2238e-014	3.50369e-014	-2.31426e-015	3.83643e-014	3.93028e-015	-8.16248e-015	1.00402e-014	2.98312e-014
1.56787e-014	2.24292e-014	4.26359e-015	-4.8117e-015	8.69305e-015	9.27297e-015	1.14906e-014	3.01268e-014	2.78609e-014	3.53528e-014	2.16079e-014	1.78967e-014	2.16383e-014	8.62502e-016	5.43071e-015	1.48664e-014	-1.98612e-015	2.25228e-014	3.52174e-014	-2.14078e-015	3.8907e-014	4.17784e-015	-7.83641e-015	1.02508e-014	3.06106e-014
1.61177e-014	2.31301e-014	4.40939e-015	-4.75265e-015	8.83114e-015	9.58025e-015	1.19254e-014	3.0822e-014	2.78443e-014	3.61357e-014	2.17262e-014	1.81965e-014	2.21886e-014	9.98306e-016	5.51903e-015	1.50239e-014	-1.98312e-015	2.28094e-014	3.54221e-014	-1.98614e-015	3.94628e-014	4.43521e-015	-7.50926e-015	1.04387e-014	3.13922e-014
1.65972e-014	2.38202e-014	4.54555e-015	-4.69538e-015	9.02142e-015	9.89294e-015	1.23894e-014	3.15521e-014	2.78763e-014	3.69303e-014	2.19002e-014	1.85616e-014	2.27927e-014	1.13135e-015	5.6038e-015	1.52024e-014	-1.97718e-015	2.30971e-014	3.56541e-014	-1.84996e-015	4.00321e-014	4.70155e-015	-7.18076e-015	1.06075e-014	3.21728e-014
1.71156e-014	2.44969e-014	4.67357e-015	-4.63913e-015	9.26636e-015	1.02125e-014	1.28835e-014	3.23144e-014	2.79597e-014	3.77332e-014	2.21299e-014	1.89903e-014	2.34482e-014	1.26164e-015	5.68696e-015	1.54016e-014	-1.96796e-015	2.33858e-014	3.59162e-014	-1.73141e-015	4.0614e-014	4.97534e-015	-6.85086e-015	1.07599e-014	3.29482e-014
1.7671e-014	2.51573e-014	4.79487e-015	-4.58207e-015	9.56851e-015	1.05397e-014	1.34079e-014	3.3107e-014	2.80963e-014	3.85412e-014	2.2414e-014	1.94805e-014	2.41518e-014	1.38911e-015	5.7705e-015	1.56211e-014	-1.95536e-015	2.36742e-014	3.62109e-014	-1.63042e-015	4.12072e-014	5.25601e-015	-6.5192e-015	1.08994e-014	3.37155e-014
1.82603e-014	2.57994e-014	4.91056e-015	-4.52208e-015	9.92946e-015	1.08764e-014	1.3962e-014	3.39259e-014	2.82872e-014	3.93506e-014	2.27504e-014	2.00295e-014	2.48996e-014	1.51411e-015	5.8562e-015	1.58609e-014	-1.93917e-015	2.3961e-014	3.65396e-014	-1.54666e-015	4.18107e-014	5.54291e-015	-6.18525e-015	1.10295e-014	3.44714e-014
1.88794e-014	2.64206e-014	5.02249e-015	-4.45701e-015	1.03494e-014	1.12239e-014	1.45454e-014	3.47678e-014	2.85333e-014	4.01571e-014	2.31371e-014	2.06338e-014	2.56877e-014	1.63642e-015	5.94589e-015	1.61203e-014	-1.91985e-015	2.42452e-014	3.69037e-014	-1.4796e-015	4.24233e-014	5.83488e-015	-5.84898e-015	1.11542e-014	3.52127e-014
1.95248e-014	2.70183e-014	5.13263e-015	-4.38486e-015	1.08281e-014	1.15835e-014	1.51571e-014	3.56298e-014	2.88343e-014	4.09572e-014	2.35715e-014	2.12893e-014	2.65119e-014	1.75661e-015	6.04117e-015	1.63991e-014	-1.89814e-015	2.45258e-014	3.73038e-014	-1.42884e-015	4.30427e-014	6.13102e-015	-5.51047e-015	1.12776e-014	3.59363e-014
2.01931e-014	2.75904e-014	5.24226e-015	-4.30373e-015	1.1365e-014	1.19561e-014	1.57955e-014	3.65085e-014	2.9189e-014	4.17475e-014	2.40502e-014	2.19918e-014	2.73679e-014	1.87454e-015	6.14358e-015	1.6696e-014	-1.87405e-015	2.48017e-014	3.77407e-014	-1.39317e-015	4.36667e-014	6.43017e-015	-5.16947e-015	1.14031e-014	3.66394e-014
2.08799e-014	2.81348e-014	5.35273e-015	-4.21219e-015	1.196e-014	1.23425e-014	1.64586e-014	3.74012e-014	2.95959e-014	4.25241e-014	2.45697e-014	2.27365e-014	2.82499e-014	1.99046e-015	6.25497e-015	1.70097e-014	-1.849e-015	2.50731e-014	3.82145e-014	-1.37117e-015	4.42937e-014	6.73116e-015	-4.82579e-015	1.15332e-014	3.73205e-014
2.15805e-014	2.86507e-014	5.46513e-015	-4.1086e-015	1.26111e-014	1.27437e-014	1.71443e-014	3.83045e-014	3.0054e-014	4.3284e-014	2.51266e-014	2.35178e-014	2.91525e-014	2.10416e-015	6.37675e-015	1.734e-014	-1.82376e-015	2.53386e-014	3.87239e-014	-1.36133e-015	4.49221e-014	7.03264e-015	-4.4799e-015	1.16715e-014	3.79762e-014
2.22905e-014	2.9137e-014	5.58126e-015	-3.99163e-015	1.33158e-014	1.31606e-014	1.785e-014	3.92142e-014	3.05607e-014	4.40243e-014	2.5716e-014	2.43299e-014	3.00695e-014	2.2151e-015	6.51014e-015	1.76851e-014	-1.79964e-015	2.55976e-014	3.92679e-014	-1.36261e-015	4.55503e-014	7.3332e-015	-4.13174e-015	1.18214e-014	3.86039e-014
2.30051e-014	2.95932e-014	5.70205e-015	-3.85971e-015	1.40711e-014	1.35936e-014	1.85726e-014	4.01271e-014	3.11128e-014	4.4742e-014	2.63337e-014	2.51667e-014	3.0995e-014	2.3229e-015	6.65607e-015	1.80433e-014	-1.77784e-015	2.58492e-014	3.98454e-014	-1.374e-015	4.61763e-014	7.63234e-015	-3.7817e-015	1.19852e-014	3.92017e-014
2.37197e-014	3.00188e-014	5.82856e-015	-3.71183e-015	1.48742e-014	1.40421e-014	1.93087e-014	4.10404e-014	3.17071e-014	4.5434e-014	2.69751e-014	2.60224e-014	3.19232e-014	2.42796e-015	6.81542e-015	1.84126e-014	-1.75944e-015	2.60927e-014	4.0454e-014	-1.39389e-015	4.67979e-014	7.9291e-015	-3.43019e-015	1.21655e-014	3.97674e-014
2.44293e-014	3.04141e-014	5.96201e-015	-3.54697e-015	1.57204e-014	1.45063e-014	2.00544e-014	4.1951e-014	3.23396e-014	4.6098e-014	2.76352e-014	2.689e-014	3.2848e-014	2.5298e-015	6.98875e-015	1.87916e-014	-1.74552e-015	2.63273e-014	4.10915e-014	-1.42076e-015	4.74136e-014	8.22187e-015	-3.07788e-015	1.2365e-014	4.02994e-014
2.513e-014	3.07786e-014	6.10359e-015	-3.36426e-015	1.66059e-014	1.49857e-014	2.0806e-014	4.28556e-014	3.30062e-014	4.67325e-014	2.8309e-014	2.77629e-014	3.37626e-014	2.62745e-015	7.17633e-015	1.91785e-014	-1.73864e-015	2.65531e-014	4.17553e-014	-1.45342e-015	4.80216e-014	8.50943e-015	-2.72529e-015	1.25859e-014	4.07962e-014
2.58176e-014	3.11128e-014	6.25387e-015	-3.16355e-015	1.75257e-014	1.54803e-014	2.15595e-014	4.37508e-014	3.37023e-014	4.73352e-014	2.89917e-014	2.86349e-014	3.46604e-014	2.72068e-015	7.37815e-015	1.95723e-014	-1.73987e-015	2.67687e-014	4.24416e-014	-1.49099e-015	4.86204e-014	8.79092e-015	-2.3728e-015	1.28297e-014	4.12569e-014
2.64871e-014	3.14178e-014	6.41294e-015	-2.94396e-015	1.84747e-014	1.59898e-014	2.23109e-014	4.46333e-014	3.44228e-014	4.79049e-014	2.96782e-014	2.94998e-014	3.55349e-014	2.80898e-015	7.59381e-015	1.99704e-014	-1.75107e-015	2.69737e-014	4.31471e-014	-1.53139e-015	4.92081e-014	9.06579e-015	-2.02112e-015	1.30976e-014	4.16808e-014
2.71345e-014	3.16949e-014	6.58114e-015	-2.70602e-015	1.94472e-014	1.65124e-014	2.30561e-014	4.55011e-014	3.51623e-014	4.844e-014	3.03636e-014	3.03508e-014	3.63797e-014	2.89245e-015	7.82357e-015	2.03711e-014	-1.77343e-015	2.71678e-014	4.38678e-014	-1.57346e-015	4.97825e-014	9.33365e-015	-1.6713e-015	1.33904e-014	4.20679e-014
2.77562e-014	3.19456e-014	6.75863e-015	-2.45037e-015	2.04373e-014	1.70468e-014	2.37907e-014	4.63511e-014	3.59153e-014	4.89391e-014	3.10431e-014	3.11818e-014	3.7189e-014	2.97032e-015	8.06659e-015	2.07717e-014	-1.80856e-015	2.73506e-014	4.46001e-014	-1.61683e-015	5.03423e-014	9.59352e-015	-1.32424e-015	1.37081e-014	4.2418e-014
2.83484e-014	3.21714e-014	6.94608e-015	-2.1776e-015	2.14393e-014	1.75914e-014	2.45089e-014	4.71811e-014	3.66756e-014	4.94018e-014	3.17116e-014	3.19869e-014	3.7957e-014	3.04197e-015	8.32172e-015	2.11707e-014	-1.85802e-015	2.75219e-014	4.53394e-014	-1.66067e-015	5.08859e-014	9.84496e-015	-9.80931e-016	1.40509e-014	4.27305e-014
2.89083e-014	3.23736e-014	7.14276e-015	-1.88887e-015	2.24474e-014	1.81446e-014	2.52063e-014	4.79891e-014	3.74367e-014	4.98273e-014	3.23646e-014	3.27604e-014	3.86781e-014	3.10722e-015	8.58831e-015	2.1567e-014	-1.92253e-015	2.76813e-014	4.60809e-014	-1.70342e-015	5.14118e-014	1.0088e-014	-6.42805e-016	1.44185e-014	4.30056e-014
2.94331e-014	3.25539e-014	7.34815e-015	-1.58573e-015	2.34553e-014	1.87046e-014	2.5878e-014	4.87722e-014	3.81938e-014	5.02155e-014	3.29981e-014	3.34974e-014	3.93474e-014	3.16597e-015	8.86542e-015	2.1959e-014	-2.00313e-015	2.78291e-014	4.68201e-014	-1.74453e-015	5.19191e-014	1.03228e-014	-3.09981e-016	1.48096e-014	4.32434e-014
2.99197e-014	3.27145e-014	7.56221e-015	-1.26985e-015	2.44571e-014	1.92686e-014	2.65194e-014	4.9529e-014	3.89411e-014	5.05668e-014	3.36079e-014	3.41932e-014	3.99608e-014	3.217e-015	9.15104e-015	2.23445e-014	-2.10153e-015	2.79652e-014	4.75527e-014	-1.78345e-015	5.24064e-014	1.05494e-014	1.65337e-017	1.52236e-014	4.34445e-014
3.03658e-014	3.28572e-014	7.78404e-015	-9.41881e-016	2.54471e-014	1.98347e-014	2.71251e-014	5.0258e-014	3.96733e-014	5.08811e-014	3.41901e-014	3.48436e-014	4.0514e-014	3.26012e-015	9.4442e-015	2.27215e-014	-2.2184e-015	2.80902e-014	4.82731e-014	-1.81965e-015	5.28727e-014	1.07675e-014	3.35655e-016	1.56592e-014	4.36097e-014
3.07692e-014	3.29841e-014	8.01312e-015	-6.04382e-016	2.64194e-014	2.04001e-014	2.76908e-014	5.09571e-014	4.03853e-014	5.11595e-014	3.4741e-014	3.54441e-014	4.10029e-014	3.29515e-015	9.74291e-015	2.30886e-014	-2.35431e-015	2.82041e-014	4.89766e-014	-1.85243e-015	5.33168e-014	1.09777e-014	6.46857e-016	1.61147e-014	4.37399e-014
3.11289e-014	3.30978e-014	8.24853e-015	-2.59487e-016	2.73691e-014	2.09627e-014	2.82116e-014	5.16248e-014	4.1071e-014	5.14028e-014	3.52573e-014	3.59917e-014	4.14241e-014	3.32152e-015	1.00451e-014	2.34443e-014	-2.50949e-015	2.83069e-014	4.96588e-014	-1.8817e-015	5.3738e-014	1.11796e-014	9.49093e-016	1.65872e-014	4.38368e-014
3.14442e-014	3.31998e-014	8.48997e-015	9.03216e-017	2.82906e-014	2.15199e-014	2.86837e-014	5.22597e-014	4.17263e-014	5.16116e-014	3.57362e-014	3.64838e-014	4.17758e-014	3.33895e-015	1.03493e-014	2.37865e-014	-2.68428e-015	2.83987e-014	5.03154e-014	-1.90747e-015	5.41356e-014	1.13743e-014	1.24208e-015	1.70741e-014	4.39015e-014
3.17144e-014	3.32927e-014	8.7364e-015	4.42782e-016	2.91798e-014	2.2069e-014	2.91041e-014	5.28604e-014	4.23466e-014	5.17873e-014	3.61755e-014	3.6918e-014	4.2057e-014	3.34758e-015	1.06534e-014	2.41146e-014	-2.87823e-015	2.84805e-014	5.09425e-014	-1.92949e-015	5.45094e-014	1.15626e-014	1.52518e-015	1.75728e-014	4.39358e-014
3.19396e-014	3.33789e-014	8.9868e-015	7.9589e-016	3.00325e-014	2.26077e-014	2.94693e-014	5.34257e-014	4.29274e-014	5.19309e-014	3.65735e-014	3.72928e-014	4.22667e-014	3.34782e-015	1.09556e-014	2.44277e-014	-3.09053e-015	2.85526e-014	5.15361e-014	-1.94814e-015	5.48586e-014	1.17454e-014	1.7974e-015	1.80807e-014	4.39413e-014
3.21203e-014	3.34609e-014	9.24034e-015	1.14719e-015	3.08442e-014	2.31335e-014	2.97757e-014	5.39551e-014	4.34648e-014	5.20441e-014	3.69294e-014	3.76078e-014	4.24041e-014	3.3392e-015	1.12547e-014	2.47249e-014	-3.3207e-015	2.86155e-014	5.20927e-014	-1.96366e-015	5.5183e-014	1.19236e-014	2.05844e-015	1.85943e-014	4.39189e-014
3.22565e-014	3.354e-014	9.4963e-015	1.49441e-015	3.16116e-014	2.36443e-014	3.00213e-014	5.44478e-014	4.39568e-014	5.21282e-014	3.72424e-014	3.78632e-014	4.24699e-014	3.32232e-015	1.15481e-014	2.50053e-014	-3.56714e-015	2.867e-014	5.26087e-014	-1.97561e-015	5.54823e-014	1.20979e-014	2.30806e-015	1.91107e-014	4.38708e-014
3.23497e-014	3.36184e-014	9.75414e-015	1.83556e-015	3.23315e-014	2.41385e-014	3.02043e-014	5.49028e-014	4.44006e-014	5.21856e-014	3.75118e-014	3.80593e-014	4.24649e-014	3.29807e-015	1.18336e-014	2.52689e-014	-3.82887e-015	2.87169e-014	5.30817e-014	-1.98434e-015	5.57564e-014	1.22693e-014	2.54582e-015	1.96262e-014	4.37993e-014
3.24014e-014	3.36978e-014	1.00132e-014	2.1689e-015	3.3002e-014	2.46142e-014	3.03232e-014	5.53196e-014	4.47943e-014	5.22182e-014	3.77376e-014	3.81974e-014	4.23908e-014	3.26643e-015	1.21099e-014	2.55151e-014	-4.10451e-015	2.87569e-014	5.35091e-014	-1.99034e-015	5.60049e-014	1.24391e-014	2.77147e-015	2.0137e-014	4.37059e-014
3.24135e-014	3.37794e-014	1.02735e-014	2.49166e-015	3.36213e-014	2.50693e-014	3.03776e-014	5.56984e-014	4.51367e-014	5.22272e-014	3.792e-014	3.82791e-014	4.22491e-014	3.22869e-015	1.23754e-014	2.57428e-014	-4.3914e-015	2.87907e-014	5.38885e-014	-1.99476e-015	5.62287e-014	1.26082e-014	2.98479e-015	2.06398e-014	4.35923e-014
3.23885e-014	3.3865e-014	1.05342e-014	2.80263e-015	3.41884e-014	2.55019e-014	3.0367e-014	5.60391e-014	4.54273e-014	5.22151e-014	3.806e-014	3.83063e-014	4.20429e-014	3.18564e-015	1.26293e-014	2.59522e-014	-4.68812e-015	2.88193e-014	5.4219e-014	-1.99775e-015	5.64274e-014	1.2778e-014	3.18578e-015	2.11316e-014	4.34608e-014
3.23287e-014	3.39552e-014	1.07948e-014	3.10063e-015	3.47025e-014	2.5911e-014	3.02926e-014	5.6342e-014	4.56661e-014	5.21836e-014	3.81587e-014	3.8282e-014	4.17761e-014	3.13805e-015	1.28698e-014	2.61439e-014	-4.99231e-015	2.88439e-014	5.44994e-014	-1.99981e-015	5.66016e-014	1.29502e-014	3.37464e-015	2.16095e-014	4.33138e-014
3.22373e-014	3.40505e-014	1.10549e-014	3.38388e-015	3.5163e-014	2.62959e-014	3.01562e-014	5.66076e-014	4.58535e-014	5.21345e-014	3.82178e-014	3.82092e-014	4.14525e-014	3.0876e-015	1.30959e-014	2.6318e-014	-5.30198e-015	2.88654e-014	5.47294e-014	-2.00145e-015	5.67521e-014	1.31257e-014	3.55261e-015	2.20701e-014	4.31534e-014
3.21173e-014	3.41517e-014	1.13146e-014	3.65173e-015	3.55707e-014	2.66561e-014	2.99593e-014	5.68359e-014	4.59913e-014	5.207e-014	3.82402e-014	3.80914e-014	4.10769e-014	3.03554e-015	1.33067e-014	2.64745e-014	-5.61371e-015	2.88847e-014	5.4909e-014	-2.00364e-015	5.68801e-014	1.3306e-014	3.7199e-015	2.251e-014	4.29823e-014
3.19718e-014	3.42592e-014	1.15744e-014	3.90353e-015	3.59269e-014	2.69918e-014	2.97052e-014	5.70275e-014	4.60812e-014	5.19916e-014	3.82284e-014	3.79327e-014	4.06552e-014	2.98373e-015	1.35013e-014	2.66138e-014	-5.92511e-015	2.89034e-014	5.50394e-014	-2.00772e-015	5.69861e-014	1.34925e-014	3.87672e-015	2.29265e-014	4.28025e-014
3.18037e-014	3.43731e-014	1.18348e-014	4.13869e-015	3.62333e-014	2.73025e-014	2.93969e-014	5.71837e-014	4.61255e-014	5.19018e-014	3.81853e-014	3.77375e-014	4.01927e-014	2.93372e-015	1.36793e-014	2.67362e-014	-6.23368e-015	2.8923e-014	5.51212e-014	-2.01431e-015	5.70709e-014	1.36871e-014	4.02354e-015	2.33174e-014	4.26162e-014
3.16164e-014	3.44933e-014	1.20959e-014	4.35643e-015	3.6493e-014	2.75883e-014	2.90374e-014	5.73058e-014	4.61268e-014	5.18022e-014	3.81139e-014	3.75097e-014	3.9695e-014	2.8874e-015	1.38405e-014	2.68421e-014	-6.53605e-015	2.89445e-014	5.51563e-014	-2.02279e-015	5.71358e-014	1.38899e-014	4.16128e-015	2.36806e-014	4.24259e-014
3.1413e-014	3.46192e-014	1.23575e-014	4.55711e-015	3.67081e-014	2.78497e-014	2.86312e-014	5.73948e-014	4.60889e-014	5.16947e-014	3.80175e-014	3.72538e-014	3.91678e-014	2.846e-015	1.39843e-014	2.69327e-014	-6.83014e-015	2.89682e-014	5.51462e-014	-2.03423e-015	5.71811e-014	1.41023e-014	4.29115e-015	2.40137e-014	4.22334e-014
3.11977e-014	3.47502e-014	1.26201e-014	4.74134e-015	3.6881e-014	2.80876e-014	2.81832e-014	5.7452e-014	4.60156e-014	5.15808e-014	3.78993e-014	3.6975e-014	3.86172e-014	2.81126e-015	1.41109e-014	2.70088e-014	-7.11298e-015	2.89957e-014	5.50936e-014	-2.04872e-015	5.7209e-014	1.43252e-014	4.41451e-015	2.43148e-014	4.20409e-014
3.09736e-014	3.48858e-014	1.28841e-014	4.90879e-015	3.70152e-014	2.83029e-014	2.76986e-014	5.74792e-014	4.59113e-014	5.14621e-014	3.7763e-014	3.66782e-014	3.80488e-014	2.78432e-015	1.42202e-014	2.70709e-014	-7.38172e-015	2.90283e-014	5.50013e-014	-2.06631e-015	5.72197e-014	1.45593e-014	4.5321e-015	2.4583e-014	4.18514e-014
3.07444e-014	3.50248e-014	1.31504e-014	5.06031e-015	3.71138e-014	2.84967e-014	2.7183e-014	5.74785e-014	4.57801e-014	5.13403e-014	3.76122e-014	3.63682e-014	3.74691e-014	2.76735e-015	1.43123e-014	2.712e-014	-7.63425e-015	2.90678e-014	5.48731e-014	-2.08685e-015	5.72147e-014	1.48065e-014	4.64482e-015	2.48174e-014	4.16667e-014
3.05134e-014	3.51665e-014	1.34191e-014	5.1966e-015	3.71806e-014	2.86709e-014	2.66418e-014	5.74519e-014	4.56268e-014	5.12167e-014	3.74506e-014	3.60495e-014	3.68843e-014	2.76203e-015	1.4388e-014	2.71572e-014	-7.86803e-015	2.91146e-014	5.47128e-014	-2.11094e-015	5.71948e-014	1.50661e-014	4.75372e-015	2.50172e-014	4.14883e-014
3.02827e-014	3.53092e-014	1.36907e-014	5.31904e-015	3.72204e-014	2.88259e-014	2.60811e-014	5.74015e-014	4.54564e-014	5.10919e-014	3.72821e-014	3.57271e-014	3.63006e-014	2.76936e-015	1.4448e-014	2.71832e-014	-8.08071e-015	2.91703e-014	5.45239e-014	-2.13886e-015	5.71623e-014	1.53388e-014	4.86023e-015	2.51818e-014	4.1318e-014
3.00559e-014	3.54516e-014	1.39662e-014	5.4288e-015	3.72372e-014	2.89629e-014	2.55074e-014	5.73298e-014	4.52737e-014	5.09678e-014	3.71108e-014	3.54052e-014	3.57233e-014	2.79149e-015	1.44933e-014	2.71993e-014	-8.27108e-015	2.92364e-014	5.43104e-014	-2.17067e-015	5.71179e-014	1.5625e-014	4.96597e-015	2.5312e-014	4.1158e-014
2.98351e-014	3.55921e-014	1.42462e-014	5.52806e-015	3.72347e-014	2.90841e-014	2.49269e-014	5.72395e-014	4.50837e-014	5.08449e-014	3.6941e-014	3.50888e-014	3.51584e-014	2.83005e-015	1.45247e-014	2.72068e-014	-8.43739e-015	2.9314e-014	5.40769e-014	-2.20595e-015	5.70631e-014	1.59251e-014	5.07168e-015	2.54084e-014	4.10106e-014
2.96231e-014	3.57294e-014	1.4531e-014	5.61786e-015	3.72172e-014	2.91916e-014	2.43461e-014	5.71328e-014	4.4892e-014	5.07237e-014	3.6777e-014	3.47819e-014	3.46113e-014	2.8864e-015	1.45432e-014	2.72069e-014	-8.57751e-015	2.94042e-014	5.38283e-014	-2.24444e-015	5.69996e-014	1.62388e-014	5.17804e-015	2.54717e-014	4.08783e-014
2.9422e-014	3.58618e-014	1.48213e-014	5.69937e-015	3.71893e-014	2.92871e-014	2.37721e-014	5.70129e-014	4.47037e-014	5.0605e-014	3.66225e-014	3.44884e-014	3.40874e-014	2.96204e-015	1.455e-014	2.72009e-014	-8.68992e-015	2.95083e-014	5.35688e-014	-2.28517e-015	5.69288e-014	1.65655e-014	5.28702e-015	2.55032e-014	4.07626e-014
2.92339e-014	3.59874e-014	1.51168e-014	5.77453e-015	3.7155e-014	2.93731e-014	2.32117e-014	5.68816e-014	4.45239e-014	5.04898e-014	3.64807e-014	3.42126e-014	3.35909e-014	3.05822e-015	1.45461e-014	2.71898e-014	-8.77398e-015	2.96271e-014	5.33028e-014	-2.32744e-015	5.68528e-014	1.69051e-014	5.3992e-015	2.55044e-014	4.0665e-014
2.90607e-014	3.61042e-014	1.5418e-014	5.84517e-015	3.7119e-014	2.94514e-014	2.26719e-014	5.67415e-014	4.43571e-014	5.03791e-014	3.63553e-014	3.39581e-014	3.31261e-014	3.1758e-015	1.45329e-014	2.71749e-014	-8.8288e-015	2.97614e-014	5.30356e-014	-2.37079e-015	5.67723e-014	1.72571e-014	5.51558e-015	2.54775e-014	4.05874e-014
2.89041e-014	3.62108e-014	1.57245e-014	5.91301e-015	3.70854e-014	2.95237e-014	2.21581e-014	5.65966e-014	4.42077e-014	5.02728e-014	3.625e-014	3.37281e-014	3.26967e-014	3.31556e-015	1.45116e-014	2.71562e-014	-8.85386e-015	2.99117e-014	5.27716e-014	-2.41376e-015	5.66882e-014	1.76206e-014	5.63716e-015	2.54249e-014	4.0531e-014
2.87651e-014	3.63059e-014	1.60366e-014	5.97986e-015	3.70577e-014	2.95922e-014	2.16764e-014	5.64492e-014	4.40799e-014	5.01719e-014	3.61679e-014	3.35249e-014	3.23063e-014	3.47757e-015	1.4484e-014	2.7135e-014	-8.8488e-015	3.00789e-014	5.25156e-014	-2.45555e-015	5.66011e-014	1.79947e-014	5.76498e-015	2.5349e-014	4.04966e-014
2.86447e-014	3.63882e-014	1.63544e-014	6.04697e-015	3.70386e-014	2.96587e-014	2.12322e-014	5.6302e-014	4.39776e-014	5.00771e-014	3.61124e-014	3.33512e-014	3.19581e-014	3.66205e-015	1.44511e-014	2.71121e-014	-8.81372e-015	3.02627e-014	5.22717e-014	-2.49498e-015	5.65124e-014	1.83785e-014	5.8994e-015	2.52528e-014	4.0486e-014
2.85431e-014	3.64562e-014	1.66768e-014	6.11612e-015	3.70315e-014	2.97247e-014	2.08302e-014	5.61584e-014	4.39048e-014	4.99887e-014	3.60864e-014	3.32089e-014	3.16542e-014	3.86892e-015	1.44149e-014	2.7089e-014	-8.74926e-015	3.04634e-014	5.20442e-014	-2.53062e-015	5.64227e-014	1.87705e-014	6.04092e-015	2.51391e-014	4.05006e-014
2.84609e-014	3.65088e-014	1.70029e-014	6.18875e-015	3.70397e-014	2.97923e-014	2.04754e-014	5.60214e-014	4.38652e-014	4.99065e-014	3.60919e-014	3.31003e-014	3.13971e-014	4.09823e-015	1.4377e-014	2.70661e-014	-8.65573e-015	3.06815e-014	5.18381e-014	-2.56137e-015	5.63331e-014	1.91692e-014	6.19035e-015	2.5011e-014	4.05411e-014
2.8398e-014	3.6545e-014	1.7332e-014	6.26626e-015	3.70656e-014	2.98627e-014	2.01725e-014	5.58939e-014	4.38614e-014	4.9831e-014	3.61317e-014	3.30269e-014	3.11881e-014	4.34929e-015	1.43381e-014	2.70446e-014	-8.53334e-015	3.09166e-014	5.16571e-014	-2.58628e-015	5.62447e-014	1.95733e-014	6.34763e-015	2.4872e-014	4.06082e-014
2.83543e-014	3.6564e-014	1.76625e-014	6.34985e-015	3.71116e-014	2.99373e-014	1.99253e-014	5.57779e-014	4.38952e-014	4.97628e-014	3.6208e-014	3.2989e-014	3.10282e-014	4.62161e-015	1.42993e-014	2.70253e-014	-8.38372e-015	3.11692e-014	5.1504e-014	-2.60438e-015	5.61585e-014	1.99815e-014	6.51289e-015	2.47254e-014	4.07023e-014
2.83295e-014	3.65643e-014	1.79932e-014	6.44023e-015	3.71799e-014	3.0017e-014	1.97371e-014	5.56763e-014	4.3968e-014	4.97017e-014	3.63222e-014	3.29874e-014	3.09185e-014	4.91384e-015	1.42619e-014	2.70088e-014	-8.20805e-015	3.1439e-014	5.13822e-014	-2.61365e-015	5.60751e-014	2.03918e-014	6.68635e-015	2.45751e-014	4.08237e-014
2.83228e-014	3.65455e-014	1.83231e-014	6.53823e-015	3.72711e-014	3.01031e-014	1.96104e-014	5.55916e-014	4.40813e-014	4.96483e-014	3.64758e-014	3.30222e-014	3.08595e-014	5.2254e-015	1.42272e-014	2.69963e-014	-8.00724e-015	3.1725e-014	5.1295e-014	-2.61244e-015	5.59956e-014	2.0802e-014	6.86747e-015	2.4425e-014	4.09728e-014
2.83342e-014	3.65075e-014	1.86513e-014	6.64437e-015	3.73866e-014	3.01969e-014	1.95479e-014	5.55262e-014	4.42364e-014	4.9603e-014	3.66704e-014	3.30935e-014	3.08516e-014	5.55421e-015	1.4196e-014	2.69886e-014	-7.78301e-015	3.20268e-014	5.1245e-014	-2.59969e-015	5.59207e-014	2.12105e-014	7.05591e-015	2.4278e-014	4.11492e-014
2.83628e-014	3.645e-014	1.89755e-014	6.75911e-015	3.75271e-014	3.02988e-014	1.95503e-014	5.54823e-014	4.44335e-014	4.9566e-014	3.69071e-014	3.32009e-014	3.08951e-014	5.8986e-015	1.41689e-014	2.69861e-014	-7.53711e-015	3.23433e-014	5.12345e-014	-2.57417e-015	5.58504e-014	2.16153e-014	7.25082e-015	2.41377e-014	4.13527e-014
2.84075e-014	3.63733e-014	1.92943e-014	6.8826e-015	3.76922e-014	3.041e-014	1.96181e-014	5.54616e-014	4.46723e-014	4.95374e-014	3.71869e-014	3.33448e-014	3.09897e-014	6.25725e-015	1.41472e-014	2.69892e-014	-7.27126e-015	3.26727e-014	5.12649e-014	-2.5352e-015	5.57853e-014	2.20143e-014	7.45139e-015	2.40076e-014	4.15828e-014
2.84667e-014	3.62772e-014	1.96058e-014	7.01562e-015	3.78816e-014	3.05313e-014	1.97522e-014	5.54653e-014	4.49519e-014	4.95173e-014	3.75106e-014	3.35242e-014	3.11343e-014	6.62768e-015	1.41318e-014	2.69982e-014	-6.98715e-015	3.30144e-014	5.1337e-014	-2.48161e-015	5.57254e-014	2.24055e-014	7.65714e-015	2.38909e-014	4.18392e-014
2.85392e-014	3.61619e-014	1.9908e-014	7.15818e-015	3.80947e-014	3.06634e-014	1.99527e-014	5.54948e-014	4.52714e-014	4.95062e-014	3.78786e-014	3.37383e-014	3.13289e-014	7.00782e-015	1.41228e-014	2.70131e-014	-6.68712e-015	3.33669e-014	5.14522e-014	-2.41266e-015	5.56705e-014	2.27871e-014	7.86713e-015	2.37909e-014	4.21213e-014
2.86236e-014	3.60282e-014	2.01993e-014	7.30986e-015	3.83311e-014	3.08063e-014	2.02178e-014	5.55508e-014	4.5629e-014	4.95041e-014	3.82905e-014	3.39863e-014	3.15728e-014	7.39586e-015	1.41207e-014	2.70339e-014	-6.37326e-015	3.37284e-014	5.16111e-014	-2.32749e-015	5.56206e-014	2.31571e-014	8.07975e-015	2.37107e-014	4.24275e-014
2.8719e-014	3.58765e-014	2.04768e-014	7.46993e-015	3.85888e-014	3.096e-014	2.05451e-014	5.56337e-014	4.60223e-014	4.95114e-014	3.87463e-014	3.42668e-014	3.18652e-014	7.78917e-015	1.41261e-014	2.70613e-014	-6.04742e-015	3.40964e-014	5.18133e-014	-2.22487e-015	5.55763e-014	2.35133e-014	8.2937e-015	2.36528e-014	4.27564e-014
2.88235e-014	3.57076e-014	2.07388e-014	7.63852e-015	3.88662e-014	3.11246e-014	2.09321e-014	5.57441e-014	4.64489e-014	4.9528e-014	3.92449e-014	3.45781e-014	3.22045e-014	8.1851e-015	1.41398e-014	2.70951e-014	-5.71125e-015	3.44691e-014	5.20584e-014	-2.10358e-015	5.55372e-014	2.3854e-014	8.50715e-015	2.36197e-014	4.31067e-014
2.89355e-014	3.55222e-014	2.09827e-014	7.81547e-015	3.91617e-014	3.12997e-014	2.13759e-014	5.58817e-014	4.69061e-014	4.9554e-014	3.97853e-014	3.49189e-014	3.25895e-014	8.58118e-015	1.4161e-014	2.71348e-014	-5.36742e-015	3.48445e-014	5.23455e-014	-1.9635e-015	5.55034e-014	2.41774e-014	8.71911e-015	2.36133e-014	4.34764e-014
2.90534e-014	3.53213e-014	2.1207e-014	8.00033e-015	3.9473e-014	3.14858e-014	2.18733e-014	5.60453e-014	4.73905e-014	4.95901e-014	4.03663e-014	3.52877e-014	3.30193e-014	8.97408e-015	1.419e-014	2.71805e-014	-5.01763e-015	3.52198e-014	5.26731e-014	-1.8048e-015	5.54748e-014	2.44819e-014	8.92857e-015	2.36354e-014	4.38638e-014
2.91765e-014	3.51056e-014	2.14101e-014	8.19184e-015	3.9798e-014	3.16823e-014	2.24207e-014	5.62347e-014	4.78988e-014	4.96365e-014	4.09863e-014	3.56826e-014	3.34932e-014	9.36107e-015	1.42268e-014	2.72328e-014	-4.66311e-015	3.55926e-014	5.30397e-014	-1.62744e-015	5.54499e-014	2.4766e-014	9.13374e-015	2.36868e-014	4.42665e-014
2.9303e-014	3.48765e-014	2.15904e-014	8.38949e-015	4.01339e-014	3.18895e-014	2.30132e-014	5.64487e-014	4.84268e-014	4.9693e-014	4.16444e-014	3.61019e-014	3.401e-014	9.73962e-015	1.4271e-014	2.72913e-014	-4.30488e-015	3.59605e-014	5.34429e-014	-1.43132e-015	5.54294e-014	2.50283e-014	9.33307e-015	2.3769e-014	4.46826e-014
2.94315e-014	3.46361e-014	2.17456e-014	8.59214e-015	4.04784e-014	3.21074e-014	2.36463e-014	5.66853e-014	4.89706e-014	4.97598e-014	4.23384e-014	3.65444e-014	3.45688e-014	1.01064e-014	1.43226e-014	2.73563e-014	-3.94556e-015	3.63209e-014	5.38794e-014	-1.21704e-015	5.54127e-014	2.5267e-014	9.52506e-015	2.38818e-014	4.51097e-014
2.95615e-014	3.43856e-014	2.18744e-014	8.79914e-015	4.08284e-014	3.23353e-014	2.43153e-014	5.69431e-014	4.95265e-014	4.98368e-014	4.30659e-014	3.70078e-014	3.51683e-014	1.04594e-014	1.43815e-014	2.74277e-014	-3.58667e-015	3.66713e-014	5.43465e-014	-9.84867e-016	5.53991e-014	2.54815e-014	9.70779e-015	2.40252e-014	4.5545e-014
2.96917e-014	3.41265e-014	2.19756e-014	9.01013e-015	4.11806e-014	3.25732e-014	2.50151e-014	5.72199e-014	5.00907e-014	4.99242e-014	4.3825e-014	3.74902e-014	3.58077e-014	1.07958e-014	1.44468e-014	2.75053e-014	-3.22919e-015	3.70085e-014	5.48406e-014	-7.35457e-016	5.53889e-014	2.56708e-014	9.87925e-015	2.4199e-014	4.59857e-014
2.98213e-014	3.38601e-014	2.20476e-014	9.22463e-015	4.15331e-014	3.28208e-014	2.57409e-014	5.75129e-014	5.06582e-014	5.00217e-014	4.46129e-014	3.79901e-014	3.64865e-014	1.11133e-014	1.45188e-014	2.75886e-014	-2.87441e-015	3.73296e-014	5.53576e-014	-4.70461e-016	5.53813e-014	2.58338e-014	1.00381e-014	2.44024e-014	4.64287e-014
2.99495e-014	3.35874e-014	2.20899e-014	9.44224e-015	4.18828e-014	3.30776e-014	2.64871e-014	5.7819e-014	5.1225e-014	5.01291e-014	4.5427e-014	3.85059e-014	3.72048e-014	1.14094e-014	1.45967e-014	2.76765e-014	-2.52334e-015	3.76323e-014	5.58931e-014	-1.90954e-016	5.53756e-014	2.59704e-014	1.01832e-014	2.46345e-014	4.68713e-014
3.00761e-014	3.33097e-014	2.21025e-014	9.66217e-015	4.22264e-014	3.33436e-014	2.72476e-014	5.81355e-014	5.17866e-014	5.0246e-014	4.62651e-014	3.90355e-014	3.79619e-014	1.16819e-014	1.46796e-014	2.77689e-014	-2.17741e-015	3.79141e-014	5.64436e-014	1.02193e-016	5.53707e-014	2.60795e-014	1.03132e-014	2.48933e-014	4.73107e-014
3.02011e-014	3.3029e-014	2.2085e-014	9.8846e-015	4.25618e-014	3.36189e-014	2.80179e-014	5.84593e-014	5.23388e-014	5.03723e-014	4.71247e-014	3.95773e-014	3.87575e-014	1.19299e-014	1.4767e-014	2.78659e-014	-1.83774e-015	3.81721e-014	5.70046e-014	4.06962e-016	5.53669e-014	2.61607e-014	1.0427e-014	2.51767e-014	4.77436e-014
3.03242e-014	3.27464e-014	2.20371e-014	1.01097e-014	4.2887e-014	3.39036e-014	2.87933e-014	5.87873e-014	5.28785e-014	5.05073e-014	4.80029e-014	4.01301e-014	3.95911e-014	1.2152e-014	1.48587e-014	2.79669e-014	-1.50466e-015	3.84046e-014	5.75713e-014	7.22042e-016	5.53634e-014	2.62138e-014	1.05232e-014	2.54817e-014	4.81671e-014
3.0445e-014	3.24631e-014	2.19601e-014	1.03375e-014	4.31999e-014	3.41975e-014	2.95688e-014	5.91166e-014	5.34022e-014	5.06505e-014	4.88966e-014	4.06926e-014	4.04627e-014	1.23462e-014	1.49539e-014	2.80714e-014	-1.17851e-015	3.8609e-014	5.81391e-014	1.04615e-015	5.536e-014	2.62396e-014	1.06012e-014	2.5805e-014	4.85787e-014
3.05638e-014	3.21807e-014	2.18549e-014	1.05679e-014	4.34984e-014	3.45005e-014	3.03395e-014	5.94443e-014	5.39069e-014	5.0801e-014	4.98025e-014	4.12632e-014	4.13721e-014	1.25115e-014	1.50526e-014	2.81794e-014	-8.59625e-016	3.87828e-014	5.87033e-014	1.37736e-015	5.53568e-014	2.62381e-014	1.06604e-014	2.61444e-014	4.89745e-014
3.06798e-014	3.19003e-014	2.17226e-014	1.08012e-014	4.37807e-014	3.48124e-014	3.11011e-014	5.97665e-014	5.43896e-014	5.09588e-014	5.07176e-014	4.18402e-014	4.23183e-014	1.26477e-014	1.51544e-014	2.82901e-014	-5.48693e-016	3.89252e-014	5.92596e-014	1.71341e-015	5.53535e-014	2.62091e-014	1.07002e-014	2.64962e-014	4.93519e-014
3.07933e-014	3.16224e-014	2.15641e-014	1.10378e-014	4.40448e-014	3.51338e-014	3.18499e-014	6.0079e-014	5.48482e-014	5.11221e-014	5.16389e-014	4.24229e-014	4.33006e-014	1.27543e-014	1.52591e-014	2.84035e-014	-2.4549e-016	3.90336e-014	5.98033e-014	2.05166e-015	5.53493e-014	2.6154e-014	1.07199e-014	2.68565e-014	4.97076e-014
3.09051e-014	3.13485e-014	2.1381e-014	1.12779e-014	4.42896e-014	3.54646e-014	3.25817e-014	6.03789e-014	5.52796e-014	5.129e-014	5.25633e-014	4.30097e-014	4.43187e-014	1.28313e-014	1.53661e-014	2.8519e-014	4.98153e-017	3.91065e-014	6.03297e-014	2.38977e-015	5.53438e-014	2.60729e-014	1.07196e-014	2.72218e-014	5.00388e-014
3.10158e-014	3.10791e-014	2.11753e-014	1.15223e-014	4.45137e-014	3.58041e-014	3.32927e-014	6.06632e-014	5.56816e-014	5.14615e-014	5.34875e-014	4.36e-014	4.53717e-014	1.2879e-014	1.54748e-014	2.86358e-014	3.36399e-016	3.91427e-014	6.08341e-014	2.72607e-015	5.53363e-014	2.59663e-014	1.06987e-014	2.75881e-014	5.03433e-014
3.11259e-014	3.08147e-014	2.09498e-014	1.17716e-014	4.47165e-014	3.61519e-014	3.39797e-014	6.09282e-014	5.6053e-014	5.16353e-014	5.44085e-014	4.41922e-014	4.64582e-014	1.28978e-014	1.55853e-014	2.87536e-014	6.13945e-016	3.91413e-014	6.13116e-014	3.05831e-015	5.53267e-014	2.58349e-014	1.06577e-014	2.79509e-014	5.06183e-014
3.12354e-014	3.05561e-014	2.07073e-014	1.20266e-014	4.48976e-014	3.65081e-014	3.46401e-014	6.11713e-014	5.63925e-014	5.18102e-014	5.53232e-014	4.4785e-014	4.75771e-014	1.2888e-014	1.56969e-014	2.8872e-014	8.81861e-016	3.91015e-014	6.17574e-014	3.38371e-015	5.5315e-014	2.568e-014	1.05965e-014	2.83057e-014	5.08613e-014
3.13449e-014	3.03045e-014	2.04495e-014	1.2288e-014	4.50569e-014	3.68722e-014	3.52718e-014	6.13897e-014	5.66995e-014	5.19845e-014	5.62288e-014	4.53772e-014	4.87268e-014	1.28512e-014	1.58095e-014	2.89906e-014	1.1401e-015	3.90229e-014	6.21673e-014	3.70013e-015	5.53004e-014	2.55027e-014	1.05156e-014	2.86486e-014	5.10704e-014
3.14551e-014	3.00601e-014	2.01794e-014	1.25566e-014	4.51941e-014	3.72441e-014	3.5873e-014	6.15807e-014	5.69741e-014	5.21565e-014	5.71229e-014	4.59683e-014	4.99054e-014	1.27888e-014	1.59224e-014	2.91086e-014	1.38823e-015	3.89053e-014	6.25378e-014	4.0046e-015	5.52829e-014	2.53041e-014	1.04155e-014	2.89752e-014	5.12432e-014
3.15672e-014	2.98235e-014	1.99003e-014	1.28331e-014	4.53098e-014	3.76238e-014	3.64421e-014	6.17416e-014	5.72161e-014	5.23254e-014	5.8003e-014	4.65571e-014	5.11115e-014	1.27021e-014	1.60352e-014	2.92263e-014	1.62619e-015	3.87494e-014	6.28653e-014	4.29483e-015	5.52622e-014	2.50853e-014	1.02971e-014	2.92811e-014	5.13783e-014
3.16816e-014	2.95945e-014	1.96153e-014	1.31179e-014	4.54046e-014	3.80099e-014	3.69778e-014	6.18704e-014	5.74252e-014	5.24896e-014	5.88663e-014	4.71431e-014	5.23436e-014	1.25922e-014	1.6148e-014	2.93432e-014	1.85377e-015	3.85555e-014	6.31468e-014	4.56906e-015	5.52378e-014	2.4848e-014	1.01609e-014	2.95621e-014	5.14745e-014
3.17986e-014	2.93732e-014	1.93275e-014	1.34121e-014	4.54802e-014	3.8402e-014	3.74802e-014	6.19661e-014	5.76024e-014	5.2647e-014	5.97108e-014	4.77254e-014	5.35988e-014	1.24614e-014	1.62608e-014	2.9458e-014	2.07069e-015	3.83242e-014	6.33788e-014	4.8252e-015	5.52099e-014	2.45935e-014	1.00081e-014	2.98148e-014	5.15306e-014
3.19197e-014	2.91597e-014	1.90404e-014	1.37165e-014	4.5537e-014	3.87984e-014	3.79493e-014	6.20267e-014	5.77486e-014	5.27955e-014	6.05337e-014	4.83032e-014	5.48747e-014	1.23118e-014	1.63735e-014	2.95708e-014	2.27646e-015	3.80563e-014	6.35591e-014	5.06138e-015	5.51775e-014	2.43226e-014	9.84005e-015	3.00351e-014	5.15452e-014
3.20456e-014	2.89549e-014	1.87569e-014	1.40311e-014	4.55758e-014	3.91984e-014	3.83853e-014	6.20514e-014	5.78657e-014	5.29334e-014	6.13338e-014	4.88756e-014	5.61683e-014	1.21455e-014	1.64864e-014	2.96808e-014	2.47043e-015	3.77534e-014	6.36854e-014	5.2756e-015	5.51403e-014	2.40364e-014	9.65728e-015	3.02198e-014	5.15172e-014
3.21763e-014	2.87588e-014	1.84802e-014	1.43565e-014	4.55982e-014	3.96004e-014	3.87887e-014	6.20398e-014	5.79551e-014	5.30593e-014	6.2109e-014	4.94418e-014	5.74763e-014	1.19654e-014	1.65987e-014	2.9788e-014	2.65294e-015	3.74175e-014	6.37556e-014	5.46637e-015	5.5098e-014	2.37366e-014	9.46124e-015	3.03661e-014	5.14471e-014
3.23118e-014	2.85707e-014	1.82136e-014	1.46926e-014	4.56055e-014	4.00029e-014	3.916e-014	6.19908e-014	5.80187e-014	5.31717e-014	6.2858e-014	5.00007e-014	5.87952e-014	1.1774e-014	1.671e-014	2.98912e-014	2.82336e-015	3.70498e-014	6.37682e-014	5.6315e-015	5.50509e-014	2.34246e-014	9.25331e-015	3.04717e-014	5.13348e-014
3.24517e-014	2.83902e-014	1.79601e-014	1.50399e-014	4.55991e-014	4.04054e-014	3.95013e-014	6.19041e-014	5.80577e-014	5.32684e-014	6.35793e-014	5.05512e-014	6.0121e-014	1.15732e-014	1.68202e-014	2.99903e-014	2.98097e-015	3.66525e-014	6.37223e-014	5.7696e-015	5.49981e-014	2.31015e-014	9.03461e-015	3.05345e-014	5.11805e-014
3.25967e-014	2.82173e-014	1.77221e-014	1.53982e-014	4.55807e-014	4.08054e-014	3.98135e-014	6.17797e-014	5.8075e-014	5.3348e-014	6.42717e-014	5.10923e-014	6.14494e-014	1.13663e-014	1.69296e-014	3.00843e-014	3.12509e-015	3.62278e-014	6.36175e-014	5.87992e-015	5.49386e-014	2.27683e-014	8.80634e-015	3.05525e-014	5.09844e-014
3.27472e-014	2.80526e-014	1.75022e-014	1.57673e-014	4.55523e-014	4.12011e-014	4.00985e-014	6.16178e-014	5.80732e-014	5.34088e-014	6.49347e-014	5.16231e-014	6.27765e-014	1.11557e-014	1.70375e-014	3.01728e-014	3.25498e-015	3.57778e-014	6.34536e-014	5.9613e-015	5.48718e-014	2.24255e-014	8.56976e-015	3.05245e-014	5.07465e-014
3.29026e-014	2.7896e-014	1.7302e-014	1.61472e-014	4.55154e-014	4.15893e-014	4.0358e-014	6.14196e-014	5.80541e-014	5.34483e-014	6.55671e-014	5.21423e-014	6.40976e-014	1.0944e-014	1.71436e-014	3.0255e-014	3.37021e-015	3.53049e-014	6.32306e-014	6.01264e-015	5.47965e-014	2.20743e-014	8.32591e-015	3.04499e-014	5.04681e-014
3.30625e-014	2.77472e-014	1.71238e-014	1.65365e-014	4.54709e-014	4.19677e-014	4.05939e-014	6.11864e-014	5.80198e-014	5.34654e-014	6.61687e-014	5.26494e-014	6.54085e-014	1.07334e-014	1.72473e-014	3.03301e-014	3.46974e-015	3.48112e-014	6.29501e-014	6.03317e-015	5.47111e-014	2.17162e-014	8.07612e-015	3.03286e-014	5.01502e-014
3.3227e-014	2.76066e-014	1.6969e-014	1.69342e-014	4.5421e-014	4.23333e-014	4.08076e-014	6.09194e-014	5.79727e-014	5.34587e-014	6.67387e-014	5.31432e-014	6.67041e-014	1.05261e-014	1.73478e-014	3.03976e-014	3.55279e-015	3.42991e-014	6.26123e-014	6.02176e-015	5.46151e-014	2.13515e-014	7.82183e-015	3.0161e-014	4.9794e-014
3.33957e-014	2.74742e-014	1.68389e-014	1.73386e-014	4.53673e-014	4.26831e-014	4.10016e-014	6.06203e-014	5.79149e-014	5.34267e-014	6.72771e-014	5.36225e-014	6.79793e-014	1.03242e-014	1.74448e-014	3.04565e-014	3.6184e-015	3.37716e-014	6.22185e-014	5.97795e-015	5.45072e-014	2.09811e-014	7.56417e-015	2.99475e-014	4.94003e-014
3.35674e-014	2.73498e-014	1.67343e-014	1.77478e-014	4.53101e-014	4.30145e-014	4.11776e-014	6.02907e-014	5.7848e-014	5.33686e-014	6.77837e-014	5.40866e-014	6.92295e-014	1.01299e-014	1.75374e-014	3.05067e-014	3.66581e-015	3.32315e-014	6.17701e-014	5.90166e-015	5.43862e-014	2.06054e-014	7.30423e-015	2.96889e-014	4.8971e-014
3.37411e-014	2.72335e-014	1.66565e-014	1.81607e-014	4.52503e-014	4.33242e-014	4.13364e-014	5.99325e-014	5.7774e-014	5.32833e-014	6.82586e-014	5.45345e-014	7.04493e-014	9.94489e-015	1.76253e-014	3.05466e-014	3.69458e-015	3.26812e-014	6.12693e-014	5.79265e-015	5.42509e-014	2.02249e-014	7.04275e-015	2.93872e-014	4.85078e-014
3.39161e-014	2.71252e-014	1.66054e-014	1.85756e-014	4.51891e-014	4.36091e-014	4.14796e-014	5.95475e-014	5.76954e-014	5.31701e-014	6.87025e-014	5.49655e-014	7.16343e-014	9.77151e-015	1.77075e-014	3.05754e-014	3.70389e-015	3.21235e-014	6.07183e-014	5.65077e-015	5.40999e-014	1.98401e-014	6.78032e-015	2.90445e-014	4.80123e-014
3.40917e-014	2.70251e-014	1.65812e-014	1.89901e-014	4.51282e-014	4.38662e-014	4.16082e-014	5.91382e-014	5.76139e-014	5.30285e-014	6.91158e-014	5.53788e-014	7.27802e-014	9.61048e-015	1.77837e-014	3.05923e-014	3.69371e-015	3.15607e-014	6.01199e-014	5.477e-015	5.39323e-014	1.94515e-014	6.51801e-015	2.86635e-014	4.7487e-014
3.42672e-014	2.69332e-014	1.65836e-014	1.94022e-014	4.50683e-014	4.40931e-014	4.17236e-014	5.87069e-014	5.75311e-014	5.2858e-014	6.94987e-014	5.57736e-014	7.38826e-014	9.46272e-015	1.78527e-014	3.05958e-014	3.66352e-015	3.09955e-014	5.9477e-014	5.27181e-015	5.3746e-014	1.90597e-014	6.25633e-015	2.82473e-014	4.69339e-014
3.44412e-014	2.68497e-014	1.66123e-014	1.98091e-014	4.50086e-014	4.42868e-014	4.18269e-014	5.82561e-014	5.74482e-014	5.26584e-014	6.98517e-014	5.61492e-014	7.49371e-014	9.32914e-015	1.79144e-014	3.05857e-014	3.61254e-015	3.04303e-014	5.87918e-014	5.03541e-015	5.35398e-014	1.86646e-014	5.9962e-015	2.77997e-014	4.63546e-014
3.46121e-014	2.67753e-014	1.66656e-014	2.02079e-014	4.49491e-014	4.44442e-014	4.19189e-014	5.77884e-014	5.73657e-014	5.24294e-014	7.01754e-014	5.65049e-014	7.59397e-014	9.21023e-015	1.79672e-014	3.05612e-014	3.5403e-015	2.98669e-014	5.8068e-014	4.7686e-015	5.33129e-014	1.82669e-014	5.73787e-015	2.73247e-014	4.57512e-014
3.4779e-014	2.67102e-014	1.67419e-014	2.05963e-014	4.48894e-014	4.45625e-014	4.20003e-014	5.7306e-014	5.72845e-014	5.21709e-014	7.04709e-014	5.68397e-014	7.68862e-014	9.10652e-015	1.80099e-014	3.05205e-014	3.44647e-015	2.93068e-014	5.73091e-014	4.47269e-015	5.30633e-014	1.78669e-014	5.48187e-015	2.68259e-014	4.51257e-014
3.49396e-014	2.6655e-014	1.68395e-014	2.09716e-014	4.48301e-014	4.46397e-014	4.20713e-014	5.68119e-014	5.72052e-014	5.18838e-014	7.07389e-014	5.71528e-014	7.77726e-014	9.01839e-015	1.80412e-014	3.04635e-014	3.33124e-015	2.87519e-014	5.65183e-014	4.14818e-015	5.27891e-014	1.74644e-014	5.22885e-015	2.63077e-014	4.44808e-014
3.50933e-014	2.66105e-014	1.69564e-014	2.13306e-014	4.47706e-014	4.46729e-014	4.2132e-014	5.63075e-014	5.71276e-014	5.15684e-014	7.098e-014	5.74436e-014	7.85959e-014	8.94542e-015	1.80607e-014	3.03891e-014	3.19397e-015	2.8204e-014	5.5699e-014	3.79544e-015	5.24891e-014	1.706e-014	4.97896e-015	2.57752e-014	4.38183e-014
3.52389e-014	2.65765e-014	1.70903e-014	2.16705e-014	4.47102e-014	4.46604e-014	4.21821e-014	5.57947e-014	5.70516e-014	5.12252e-014	7.11947e-014	5.77112e-014	7.93531e-014	8.88695e-015	1.80672e-014	3.02956e-014	3.03512e-015	2.76636e-014	5.48548e-014	3.4158e-015	5.2162e-014	1.66537e-014	4.73243e-015	2.52332e-014	4.31407e-014
3.53749e-014	2.65528e-014	1.72387e-014	2.19887e-014	4.46473e-014	4.46012e-014	4.22208e-014	5.52764e-014	5.69768e-014	5.08552e-014	7.13833e-014	5.79555e-014	8.00412e-014	8.84199e-015	1.806e-014	3.01814e-014	2.85534e-015	2.71322e-014	5.39887e-014	3.01055e-015	5.18069e-014	1.62458e-014	4.48935e-015	2.46865e-014	4.24503e-014
3.55e-014	2.65401e-014	1.73986e-014	2.22819e-014	4.45804e-014	4.44937e-014	4.22478e-014	5.47547e-014	5.69018e-014	5.04596e-014	7.15465e-014	5.81761e-014	8.06595e-014	8.80933e-015	1.80378e-014	3.00461e-014	2.65486e-015	2.66098e-014	5.31036e-014	2.58072e-015	5.14223e-014	1.58362e-014	4.24987e-015	2.41399e-014	4.17493e-014
3.56131e-014	2.6539e-014	1.75671e-014	2.25476e-014	4.45081e-014	4.43365e-014	4.22619e-014	5.42309e-014	5.68265e-014	5.00395e-014	7.16846e-014	5.83723e-014	8.12061e-014	8.78857e-015	1.79994e-014	2.98898e-014	2.43387e-015	2.60968e-014	5.22028e-014	2.12776e-015	5.10074e-014	1.5425e-014	4.01384e-015	2.35981e-014	4.10401e-014
3.57137e-014	2.65495e-014	1.77406e-014	2.27841e-014	4.44297e-014	4.41287e-014	4.22615e-014	5.37075e-014	5.67502e-014	4.95965e-014	7.17982e-014	5.85441e-014	8.16795e-014	8.77816e-015	1.79444e-014	2.97114e-014	2.19333e-015	2.55934e-014	5.12897e-014	1.65259e-015	5.05612e-014	1.50127e-014	3.78161e-015	2.30655e-014	4.03242e-014
3.58008e-014	2.65717e-014	1.79163e-014	2.29886e-014	4.43434e-014	4.38709e-014	4.22446e-014	5.3186e-014	5.66716e-014	4.91325e-014	7.18873e-014	5.8691e-014	8.20786e-014	8.77624e-015	1.78711e-014	2.95091e-014	1.93357e-015	2.50987e-014	5.03671e-014	1.15682e-015	5.00841e-014	1.45996e-014	3.55339e-015	2.25466e-014	3.96043e-014
3.5873e-014	2.66061e-014	1.80914e-014	2.31587e-014	4.42472e-014	4.35631e-014	4.22102e-014	5.26677e-014	5.65885e-014	4.86494e-014	7.19519e-014	5.88126e-014	8.24039e-014	8.78166e-015	1.77793e-014	2.92829e-014	1.65618e-015	2.46124e-014	4.94373e-014	6.4266e-016	4.95754e-014	1.41859e-014	3.32902e-015	2.20461e-014	3.88818e-014
3.59302e-014	2.66527e-014	1.82628e-014	2.32927e-014	4.41385e-014	4.32064e-014	4.21567e-014	5.21538e-014	5.65001e-014	4.81488e-014	7.19924e-014	5.89093e-014	8.26557e-014	8.79306e-015	1.76684e-014	2.90323e-014	1.36217e-015	2.41337e-014	4.85029e-014	1.12357e-016	4.90352e-014	1.37719e-014	3.10853e-015	2.1568e-014	3.81585e-014
3.59726e-014	2.67124e-014	1.84273e-014	2.33891e-014	4.40161e-014	4.28018e-014	4.20827e-014	5.16449e-014	5.64044e-014	4.7633e-014	7.20088e-014	5.8981e-014	8.28345e-014	8.80878e-015	1.75381e-014	2.87558e-014	1.05222e-015	2.36616e-014	4.7565e-014	-4.32757e-016	4.84637e-014	1.33583e-014	2.89189e-015	2.1116e-014	3.74362e-014
3.59992e-014	2.67855e-014	1.85817e-014	2.34467e-014	4.38778e-014	4.2351e-014	4.19871e-014	5.11422e-014	5.62994e-014	4.71038e-014	7.20014e-014	5.90277e-014	8.29414e-014	8.82739e-015	1.7388e-014	2.84536e-014	7.27957e-016	2.3195e-014	4.6626e-014	-9.90999e-016	4.78613e-014	1.29456e-014	2.67948e-015	2.06932e-014	3.67172e-014
3.601e-014	2.68721e-014	1.87235e-014	2.34636e-014	4.37218e-014	4.18563e-014	4.18688e-014	5.06462e-014	5.61842e-014	4.65632e-014	7.197e-014	5.90499e-014	8.2978e-014	8.84745e-015	1.72178e-014	2.81258e-014	3.90981e-016	2.27328e-014	4.56878e-014	-1.5606e-015	4.72289e-014	1.25343e-014	2.47138e-015	2.03023e-014	3.60025e-014
3.60058e-014	2.69726e-014	1.885e-014	2.34393e-014	4.35461e-014	4.13203e-014	4.17265e-014	5.01579e-014	5.60566e-014	4.60139e-014	7.19149e-014	5.90477e-014	8.29466e-014	8.86665e-015	1.70271e-014	2.77728e-014	4.24292e-017	2.22732e-014	4.4752e-014	-2.13952e-015	4.65668e-014	1.21253e-014	2.26767e-015	1.99464e-014	3.52943e-014
3.59873e-014	2.70871e-014	1.8959e-014	2.33736e-014	4.33495e-014	4.07459e-014	4.15591e-014	4.96781e-014	5.59147e-014	4.54583e-014	7.18357e-014	5.90218e-014	8.28496e-014	8.8835e-015	1.68163e-014	2.73946e-014	-3.15628e-016	2.18144e-014	4.38199e-014	-2.72606e-015	4.58768e-014	1.17194e-014	2.06867e-015	1.96283e-014	3.45938e-014
3.59556e-014	2.72162e-014	1.90482e-014	2.32664e-014	4.31302e-014	4.01368e-014	4.13655e-014	4.92075e-014	5.57575e-014	4.48987e-014	7.17322e-014	5.89733e-014	8.26896e-014	8.89651e-015	1.65858e-014	2.69918e-014	-6.80603e-016	2.13554e-014	4.28923e-014	-3.31844e-015	4.51597e-014	1.13177e-014	1.87502e-015	1.93489e-014	3.39033e-014
3.59113e-014	2.73596e-014	1.91155e-014	2.31179e-014	4.28866e-014	3.94972e-014	4.11453e-014	4.8746e-014	5.55836e-014	4.4338e-014	7.16044e-014	5.89029e-014	8.24698e-014	8.90391e-015	1.63363e-014	2.6565e-014	-1.05059e-015	2.08947e-014	4.19698e-014	-3.91399e-015	4.44179e-014	1.09214e-014	1.68705e-015	1.91098e-014	3.32234e-014
3.58555e-014	2.75167e-014	1.91585e-014	2.29288e-014	4.26171e-014	3.88309e-014	4.0898e-014	4.82937e-014	5.53919e-014	4.37784e-014	7.14518e-014	5.88111e-014	8.21932e-014	8.90455e-015	1.60688e-014	2.61149e-014	-1.42472e-015	2.043e-014	4.10529e-014	-4.51029e-015	4.36529e-014	1.05312e-014	1.50542e-015	1.89117e-014	3.25561e-014
3.57897e-014	2.76871e-014	1.91761e-014	2.27005e-014	4.23206e-014	3.81427e-014	4.06242e-014	4.78512e-014	5.5182e-014	4.32226e-014	7.12746e-014	5.8699e-014	8.18636e-014	8.89767e-015	1.57835e-014	2.56425e-014	-1.80112e-015	1.99591e-014	4.01415e-014	-5.10579e-015	4.28666e-014	1.01481e-014	1.33084e-015	1.87552e-014	3.1903e-014
3.5715e-014	2.78705e-014	1.91673e-014	2.24339e-014	4.19964e-014	3.74367e-014	4.03242e-014	4.74187e-014	5.49533e-014	4.26728e-014	7.10727e-014	5.85678e-014	8.14848e-014	8.88194e-015	1.54814e-014	2.51486e-014	-2.17781e-015	1.94805e-014	3.92359e-014	-5.69794e-015	4.20625e-014	9.77384e-015	1.16384e-015	1.86403e-014	3.12661e-014
3.56331e-014	2.80667e-014	1.9131e-014	2.21298e-014	4.16444e-014	3.67173e-014	3.9999e-014	4.69964e-014	5.47054e-014	4.21315e-014	7.08464e-014	5.84188e-014	8.10608e-014	8.8564e-015	1.51637e-014	2.46354e-014	-2.55354e-015	1.89928e-014	3.83367e-014	-6.2843e-015	4.12436e-014	9.40937e-015	1.00475e-015	1.85657e-014	3.06462e-014
3.55461e-014	2.82754e-014	1.90668e-014	2.17904e-014	4.12632e-014	3.59897e-014	3.96495e-014	4.65846e-014	5.44383e-014	4.16009e-014	7.05958e-014	5.82535e-014	8.05959e-014	8.82037e-015	1.48315e-014	2.41038e-014	-2.92603e-015	1.84934e-014	3.74435e-014	-6.8623e-015	4.04128e-014	9.05572e-015	8.54573e-016	1.85307e-014	3.00448e-014
3.54557e-014	2.8497e-014	1.89739e-014	2.14177e-014	4.08529e-014	3.52593e-014	3.92774e-014	4.61837e-014	5.41516e-014	4.10835e-014	7.03217e-014	5.80732e-014	8.00952e-014	8.7741e-015	1.44862e-014	2.35554e-014	-3.29379e-015	1.79812e-014	3.65557e-014	-7.42968e-015	3.95737e-014	8.71443e-015	7.14943e-016	1.85335e-014	2.94639e-014
3.53644e-014	2.87304e-014	1.88525e-014	2.10141e-014	4.04135e-014	3.4531e-014	3.88854e-014	4.57942e-014	5.38468e-014	4.05815e-014	7.00246e-014	5.78799e-014	7.95633e-014	8.71708e-015	1.41297e-014	2.29925e-014	-3.65544e-015	1.7455e-014	3.56733e-014	-7.98366e-015	3.87292e-014	8.38651e-015	5.86544e-016	1.85721e-014	2.89046e-014
3.52757e-014	2.89756e-014	1.87024e-014	2.05824e-014	3.99457e-014	3.38098e-014	3.84755e-014	4.5416e-014	5.35254e-014	4.00973e-014	6.97055e-014	5.76754e-014	7.90044e-014	8.6491e-015	1.37637e-014	2.24168e-014	-4.00849e-015	1.69131e-014	3.47961e-014	-8.52151e-015	3.78831e-014	8.0734e-015	4.70406e-016	1.86443e-014	2.83686e-014
3.5192e-014	2.92328e-014	1.85242e-014	2.01245e-014	3.94497e-014	3.31012e-014	3.80512e-014	4.505e-014	5.31889e-014	3.96332e-014	6.93656e-014	5.74615e-014	7.84232e-014	8.57001e-015	1.33902e-014	2.18304e-014	-4.35186e-015	1.63547e-014	3.39238e-014	-9.04107e-015	3.70391e-014	7.77699e-015	3.67246e-016	1.87474e-014	2.78574e-014
3.5116e-014	2.95014e-014	1.83192e-014	1.96436e-014	3.8926e-014	3.24104e-014	3.76169e-014	4.46966e-014	5.28387e-014	3.91915e-014	6.9006e-014	5.72405e-014	7.78236e-014	8.48032e-015	1.30111e-014	2.1235e-014	-4.68413e-015	1.57788e-014	3.30571e-014	-9.5396e-015	3.62006e-014	7.49892e-015	2.77913e-016	1.8879e-014	2.73725e-014
3.50505e-014	2.97807e-014	1.80885e-014	1.91436e-014	3.83766e-014	3.17413e-014	3.71755e-014	4.43564e-014	5.24771e-014	3.87736e-014	6.86288e-014	5.70149e-014	7.72105e-014	8.38117e-015	1.26283e-014	2.06335e-014	-5.00445e-015	1.51857e-014	3.21958e-014	-1.0015e-014	3.53709e-014	7.24063e-015	2.03565e-016	1.90357e-014	2.69153e-014
3.4998e-014	3.00705e-014	1.78332e-014	1.86278e-014	3.78024e-014	3.10989e-014	3.67317e-014	4.40299e-014	5.21064e-014	3.83814e-014	6.82353e-014	5.67864e-014	7.65886e-014	8.27296e-015	1.22446e-014	2.00282e-014	-5.31177e-015	1.45749e-014	3.13393e-014	-1.04643e-014	3.45537e-014	7.00355e-015	1.45291e-016	1.92147e-014	2.64868e-014
3.49616e-014	3.03709e-014	1.75556e-014	1.80994e-014	3.72051e-014	3.0487e-014	3.62899e-014	4.37177e-014	5.17294e-014	3.80164e-014	6.78269e-014	5.65579e-014	7.59616e-014	8.15622e-015	1.18622e-014	1.9421e-014	-5.60503e-015	1.39464e-014	3.04879e-014	-1.08849e-014	3.37532e-014	6.78928e-015	1.04722e-016	1.94124e-014	2.60894e-014
3.49445e-014	3.06813e-014	1.72574e-014	1.75613e-014	3.65872e-014	2.991e-014	3.58549e-014	4.34208e-014	5.13497e-014	3.76798e-014	6.74065e-014	5.63317e-014	7.53346e-014	8.03156e-015	1.14828e-014	1.88148e-014	-5.88333e-015	1.33004e-014	2.9642e-014	-1.12748e-014	3.29729e-014	6.59929e-015	8.21558e-017	1.96249e-014	2.57243e-014
3.49497e-014	3.1001e-014	1.69402e-014	1.70174e-014	3.595e-014	2.93704e-014	3.54315e-014	4.31402e-014	5.09704e-014	3.73734e-014	6.69768e-014	5.61094e-014	7.47118e-014	7.89999e-015	1.11086e-014	1.82114e-014	-6.14607e-015	1.2637e-014	2.8802e-014	-1.16308e-014	3.22156e-014	6.43524e-015	7.86143e-017	1.98491e-014	2.53931e-014
3.49794e-014	3.13302e-014	1.66056e-014	1.64709e-014	3.52958e-014	2.88711e-014	3.5025e-014	4.28769e-014	5.05956e-014	3.70979e-014	6.65399e-014	5.58936e-014	7.40969e-014	7.7624e-015	1.07415e-014	1.76132e-014	-6.39309e-015	1.19575e-014	2.7969e-014	-1.195e-014	3.14839e-014	6.2978e-015	9.49104e-017	2.0082e-014	2.50972e-014
3.50365e-014	3.16684e-014	1.62556e-014	1.59244e-014	3.46268e-014	2.84145e-014	3.46404e-014	4.26322e-014	5.02292e-014	3.68543e-014	6.60991e-014	5.56865e-014	7.34931e-014	7.61988e-015	1.03841e-014	1.70218e-014	-6.62366e-015	1.12627e-014	2.71436e-014	-1.22308e-014	3.07811e-014	6.18737e-015	1.31799e-016	2.03197e-014	2.48379e-014
3.51234e-014	3.20156e-014	1.58931e-014	1.53817e-014	3.39457e-014	2.80021e-014	3.42827e-014	4.24074e-014	4.98739e-014	3.66438e-014	6.56566e-014	5.54902e-014	7.2904e-014	7.47356e-015	1.00379e-014	1.64397e-014	-6.83814e-015	1.05543e-014	2.63265e-014	-1.24708e-014	3.01101e-014	6.10448e-015	1.89744e-016	2.05593e-014	2.4616e-014
3.52419e-014	3.23716e-014	1.55202e-014	1.48454e-014	3.3255e-014	2.7636e-014	3.39574e-014	4.22035e-014	4.95336e-014	3.64667e-014	6.52156e-014	5.53074e-014	7.23327e-014	7.32427e-015	9.7044e-015	1.58685e-014	-7.03697e-015	9.834e-015	2.55187e-014	-1.26679e-014	2.94734e-014	6.04995e-015	2.69635e-016	2.0798e-014	2.44335e-014
3.53936e-014	3.27358e-014	1.51388e-014	1.43185e-014	3.25569e-014	2.73173e-014	3.36703e-014	4.20214e-014	4.92122e-014	3.63236e-014	6.47792e-014	5.51403e-014	7.17827e-014	7.17299e-015	9.38547e-015	1.53101e-014	-7.22021e-015	9.10348e-015	2.47217e-014	-1.28201e-014	2.88734e-014	6.02461e-015	3.71788e-016	2.10331e-014	2.4291e-014
3.55803e-014	3.31089e-014	1.47511e-014	1.38036e-014	3.18544e-014	2.70463e-014	3.34258e-014	4.18613e-014	4.89137e-014	3.62155e-014	6.43507e-014	5.49909e-014	7.12568e-014	7.02139e-015	9.08308e-015	1.4766e-014	-7.3889e-015	8.36428e-015	2.39375e-014	-1.29264e-014	2.83118e-014	6.02914e-015	4.96382e-016	2.12627e-014	2.41888e-014
3.58037e-014	3.34907e-014	1.43585e-014	1.33035e-014	3.11501e-014	2.68234e-014	3.32289e-014	4.17245e-014	4.86421e-014	3.61421e-014	6.3934e-014	5.48614e-014	7.07581e-014	6.87006e-015	8.79838e-015	1.42376e-014	-7.54332e-015	7.61816e-015	2.31674e-014	-1.29856e-014	2.77901e-014	6.06334e-015	6.43543e-016	2.14846e-014	2.41275e-014
3.60653e-014	3.3881e-014	1.39632e-014	1.28206e-014	3.04466e-014	2.66477e-014	3.30838e-014	4.16125e-014	4.84007e-014	3.61027e-014	6.35318e-014	5.47533e-014	7.02884e-014	6.71957e-015	8.53231e-015	1.37266e-014	-7.6839e-015	6.86731e-015	2.2413e-014	-1.29966e-014	2.73092e-014	6.12731e-015	8.13792e-016	2.16973e-014	2.41078e-014
3.63654e-014	3.42801e-014	1.35669e-014	1.23577e-014	2.97464e-014	2.65187e-014	3.29944e-014	4.15261e-014	4.81929e-014	3.60974e-014	6.31478e-014	5.46685e-014	6.98493e-014	6.57047e-015	8.28592e-015	1.32338e-014	-7.81076e-015	6.11474e-015	2.16763e-014	-1.29582e-014	2.68699e-014	6.22063e-015	1.00743e-015	2.18988e-014	2.41304e-014
3.67044e-014	3.46882e-014	1.31714e-014	1.19158e-014	2.90524e-014	2.64342e-014	3.29649e-014	4.14664e-014	4.80223e-014	3.61262e-014	6.27849e-014	5.4609e-014	6.94434e-014	6.42303e-015	8.0591e-015	1.27597e-014	-7.92536e-015	5.36283e-015	2.09591e-014	-1.287e-014	2.64724e-014	6.34316e-015	1.22403e-015	2.2088e-014	2.41952e-014
3.70829e-014	3.51052e-014	1.27784e-014	1.14967e-014	2.83671e-014	2.63922e-014	3.29983e-014	4.14334e-014	4.78911e-014	3.61886e-014	6.2446e-014	5.45762e-014	6.90728e-014	6.27782e-015	7.85165e-015	1.23048e-014	-8.02926e-015	4.61385e-015	2.02638e-014	-1.27314e-014	2.61161e-014	6.49436e-015	1.46292e-015	2.22646e-014	2.43022e-014
3.75012e-014	3.55315e-014	1.23888e-014	1.11017e-014	2.76929e-014	2.63911e-014	3.30969e-014	4.14277e-014	4.78025e-014	3.62843e-014	6.21341e-014	5.45712e-014	6.87382e-014	6.13506e-015	7.66408e-015	1.18692e-014	-8.12283e-015	3.87004e-015	1.95924e-014	-1.2542e-014	2.58012e-014	6.67336e-015	1.72377e-015	2.24284e-014	2.44515e-014
3.79589e-014	3.59671e-014	1.20039e-014	1.07317e-014	2.70318e-014	2.64278e-014	3.32628e-014	4.14499e-014	4.77589e-014	3.64113e-014	6.18516e-014	5.45951e-014	6.8441e-014	5.99476e-015	7.49591e-015	1.14525e-014	-8.208e-015	3.13414e-015	1.89463e-014	-1.23022e-014	2.55264e-014	6.87926e-015	2.00629e-015	2.25789e-014	2.4642e-014
3.84553e-014	3.64125e-014	1.16249e-014	1.03875e-014	2.63861e-014	2.64993e-014	3.34971e-014	4.15001e-014	4.77619e-014	3.65688e-014	6.1601e-014	5.46482e-014	6.8182e-014	5.85632e-015	7.34705e-015	1.10541e-014	-8.28638e-015	2.4087e-015	1.83277e-014	-1.20128e-014	2.52904e-014	7.11078e-015	2.31002e-015	2.27164e-014	2.48733e-014
3.89896e-014	3.68675e-014	1.12525e-014	1.00696e-014	2.57578e-014	2.66021e-014	3.37998e-014	4.15784e-014	4.78124e-014	3.67558e-014	6.13843e-014	5.47312e-014	6.79622e-014	5.72013e-015	7.21714e-015	1.06728e-014	-8.3586e-015	1.69616e-015	1.77385e-014	-1.16754e-014	2.50927e-014	7.36684e-015	2.63392e-015	2.28421e-014	2.51438e-014
3.95606e-014	3.73326e-014	1.08872e-014	9.7782e-015	2.5148e-014	2.67323e-014	3.41709e-014	4.16847e-014	4.79109e-014	3.69714e-014	6.12035e-014	5.48445e-014	6.77817e-014	5.58512e-015	7.10493e-015	1.03076e-014	-8.42604e-015	9.98989e-016	1.71806e-014	-1.12911e-014	2.49312e-014	7.64617e-015	2.97694e-015	2.29572e-014	2.54518e-014
4.01666e-014	3.78076e-014	1.05297e-014	9.51304e-015	2.45576e-014	2.6887e-014	3.46098e-014	4.18187e-014	4.80577e-014	3.72142e-014	6.10603e-014	5.49883e-014	6.76401e-014	5.45017e-015	7.00905e-015	9.95763e-015	-8.48978e-015	3.19325e-016	1.66558e-014	-1.08609e-014	2.48039e-014	7.94658e-015	3.33891e-015	2.30625e-014	2.57964e-014
4.08054e-014	3.82928e-014	1.01801e-014	9.27413e-015	2.39887e-014	2.70626e-014	3.51147e-014	4.19794e-014	4.82528e-014	3.74825e-014	6.09552e-014	5.51623e-014	6.7538e-014	5.31523e-015	6.92859e-015	9.62208e-015	-8.55109e-015	-3.40819e-016	1.61649e-014	-1.03864e-014	2.47078e-014	8.26627e-015	3.71841e-015	2.31596e-014	2.61754e-014
4.14752e-014	3.87879e-014	9.83879e-015	9.0609e-015	2.34424e-014	2.72561e-014	3.5684e-014	4.21665e-014	4.84956e-014	3.77743e-014	6.0889e-014	5.53658e-014	6.74743e-014	5.17883e-015	6.86247e-015	9.29831e-015	-8.61113e-015	-9.79771e-016	1.57086e-014	-9.87036e-015	2.46405e-014	8.60349e-015	4.11485e-015	2.32503e-014	2.65863e-014
4.21733e-014	3.92935e-014	9.50615e-015	8.87348e-015	2.29197e-014	2.74638e-014	3.63149e-014	4.23786e-014	4.87856e-014	3.80876e-014	6.0862e-014	5.55977e-014	6.74482e-014	5.03985e-015	6.8087e-015	8.98466e-015	-8.67143e-015	-1.5956e-015	1.52878e-014	-9.31513e-015	2.45989e-014	8.95618e-015	4.52708e-015	2.33367e-014	2.70276e-014
4.28971e-014	3.98095e-014	9.18169e-015	8.71067e-015	2.24216e-014	2.76824e-014	3.70048e-014	4.26141e-014	4.91215e-014	3.84202e-014	6.08743e-014	5.58569e-014	6.74592e-014	4.89667e-015	6.7659e-015	8.67931e-015	-8.73298e-015	-2.18712e-015	1.49032e-014	-8.72447e-015	2.45803e-014	9.32227e-015	4.95379e-015	2.3421e-014	2.74962e-014
4.36441e-014	4.03355e-014	8.86536e-015	8.57195e-015	2.19486e-014	2.79079e-014	3.77492e-014	4.28715e-014	4.95006e-014	3.87702e-014	6.09257e-014	5.61419e-014	6.75061e-014	4.7488e-015	6.7323e-015	8.38072e-015	-8.79599e-015	-2.75317e-015	1.45558e-014	-8.10117e-015	2.45822e-014	9.69929e-015	5.39341e-015	2.35059e-014	2.79893e-014
4.44109e-014	4.08714e-014	8.55735e-015	8.45622e-015	2.15011e-014	2.81379e-014	3.8544e-014	4.31495e-014	4.99204e-014	3.91358e-014	6.10152e-014	5.64516e-014	6.75879e-014	4.59481e-015	6.70647e-015	8.08678e-015	-8.86109e-015	-3.29369e-015	1.42453e-014	-7.44878e-015	2.46009e-014	1.00856e-014	5.84542e-015	2.35941e-014	2.85036e-014
4.51943e-014	4.14169e-014	8.25716e-015	8.3621e-015	2.10785e-014	2.83694e-014	3.93835e-014	4.34454e-014	5.03786e-014	3.95144e-014	6.11419e-014	5.67842e-014	6.77032e-014	4.4335e-015	6.68618e-015	7.79553e-015	-8.92943e-015	-3.80788e-015	1.39714e-014	-6.77137e-015	2.46336e-014	1.04789e-014	6.30852e-015	2.36879e-014	2.90352e-014
4.59913e-014	4.19719e-014	7.96389e-015	8.28804e-015	2.06815e-014	2.85999e-014	4.02618e-014	4.37562e-014	5.08717e-014	3.9904e-014	6.13037e-014	5.71376e-014	6.78505e-014	4.26411e-015	6.66905e-015	7.5036e-015	-9.00247e-015	-4.2956e-015	1.37334e-014	-6.07298e-015	2.46766e-014	1.08769e-014	6.78175e-015	2.37896e-014	2.95807e-014
4.67986e-014	4.25361e-014	7.67769e-015	8.23253e-015	2.03091e-014	2.88271e-014	4.11727e-014	4.40791e-014	5.13961e-014	4.03018e-014	6.14987e-014	5.75093e-014	6.80277e-014	4.08535e-015	6.65376e-015	7.20924e-015	-9.08091e-015	-4.75649e-015	1.35292e-014	-5.3583e-015	2.47271e-014	1.12772e-014	7.26386e-015	2.39014e-014	3.01365e-014
4.76127e-014	4.31092e-014	7.39781e-015	8.1946e-015	1.99612e-014	2.90484e-014	4.21097e-014	4.44121e-014	5.19476e-014	4.07048e-014	6.17241e-014	5.78971e-014	6.82326e-014	3.89613e-015	6.63825e-015	6.91011e-015	-9.16525e-015	-5.19063e-015	1.33566e-014	-4.63117e-015	2.47816e-014	1.16778e-014	7.75387e-015	2.40257e-014	3.0699e-014
4.84298e-014	4.36902e-014	7.12413e-015	8.17247e-015	1.96376e-014	2.9263e-014	4.30656e-014	4.47525e-014	5.25218e-014	4.11111e-014	6.19774e-014	5.82977e-014	6.84626e-014	3.69547e-015	6.62141e-015	6.60443e-015	-9.25557e-015	-5.59835e-015	1.32138e-014	-3.89597e-015	2.48369e-014	1.20759e-014	8.25012e-015	2.41644e-014	3.12641e-014
4.9247e-014	4.4279e-014	6.85659e-015	8.16476e-015	1.93377e-014	2.94692e-014	4.4034e-014	4.50971e-014	5.31136e-014	4.15182e-014	6.22553e-014	5.87086e-014	6.87157e-014	3.48252e-015	6.6011e-015	6.29029e-015	-9.35265e-015	-5.98093e-015	1.30981e-014	-3.15781e-015	2.48893e-014	1.24692e-014	8.75165e-015	2.43198e-014	3.18288e-014
5.00608e-014	4.48742e-014	6.59489e-015	8.17001e-015	1.90606e-014	2.96663e-014	4.50086e-014	4.54428e-014	5.37188e-014	4.19232e-014	6.25546e-014	5.91266e-014	6.89895e-014	3.2563e-015	6.57668e-015	5.96548e-015	-9.45747e-015	-6.33976e-015	1.30071e-014	-2.42119e-015	2.49359e-014	1.2856e-014	9.25721e-015	2.44928e-014	3.23887e-014
5.0868e-014	4.54755e-014	6.3388e-015	8.18709e-015	1.88055e-014	2.98539e-014	4.59813e-014	4.57859e-014	5.43329e-014	4.23236e-014	6.28718e-014	5.95489e-014	6.92813e-014	3.01664e-015	6.54657e-015	5.6284e-015	-9.5699e-015	-6.67597e-015	1.29378e-014	-1.69018e-015	2.4974e-014	1.32342e-014	9.76621e-015	2.46848e-014	3.29393e-014
5.16659e-014	4.60821e-014	6.08818e-015	8.2144e-015	1.85718e-014	3.00318e-014	4.69447e-014	4.61233e-014	5.49513e-014	4.27163e-014	6.32032e-014	5.99725e-014	6.95881e-014	2.76318e-015	6.50898e-015	5.27736e-015	-9.68904e-015	-6.99111e-015	1.2887e-014	-9.69073e-016	2.50013e-014	1.36017e-014	1.02776e-014	2.48972e-014	3.34763e-014
5.2451e-014	4.66926e-014	5.84306e-015	8.25072e-015	1.83592e-014	3.02004e-014	4.7892e-014	4.64519e-014	5.55696e-014	4.30989e-014	6.35447e-014	6.03942e-014	6.9907e-014	2.4958e-015	6.4631e-015	4.9113e-015	-9.81568e-015	-7.28709e-015	1.28511e-014	-2.6308e-016	2.50153e-014	1.39569e-014	1.07901e-014	2.51311e-014	3.39963e-014
5.32201e-014	4.73059e-014	5.60304e-015	8.2942e-015	1.81661e-014	3.03599e-014	4.88166e-014	4.67684e-014	5.61832e-014	4.34689e-014	6.38925e-014	6.08107e-014	7.02346e-014	2.21479e-015	6.40799e-015	4.52932e-015	-9.94941e-015	-7.56606e-015	1.28264e-014	4.23617e-016	2.50147e-014	1.42972e-014	1.13031e-014	2.53872e-014	3.44956e-014
5.39708e-014	4.79202e-014	5.3685e-015	8.3438e-015	1.79912e-014	3.05111e-014	4.97112e-014	4.70701e-014	5.67882e-014	4.3824e-014	6.42426e-014	6.12193e-014	7.05686e-014	1.92042e-015	6.34306e-015	4.13004e-015	-1.00901e-014	-7.82976e-015	1.28093e-014	1.08713e-015	2.49975e-014	1.46213e-014	1.18153e-014	2.56659e-014	3.49701e-014
5.47004e-014	4.85341e-014	5.13946e-015	8.39835e-015	1.78335e-014	3.06549e-014	5.05705e-014	4.73541e-014	5.73796e-014	4.41621e-014	6.45907e-014	6.1617e-014	7.09056e-014	1.6127e-015	6.2684e-015	3.71259e-015	-1.02384e-014	-8.0805e-015	1.27949e-014	1.72324e-015	2.49619e-014	1.49272e-014	1.2326e-014	2.59669e-014	3.54171e-014
5.54071e-014	4.9146e-014	4.91712e-015	8.45658e-015	1.7693e-014	3.07928e-014	5.13887e-014	4.76175e-014	5.79535e-014	4.4481e-014	6.49326e-014	6.20006e-014	7.12418e-014	1.29366e-015	6.18429e-015	3.27732e-015	-1.03942e-014	-8.3213e-015	1.27793e-014	2.3278e-015	2.4907e-014	1.52142e-014	1.28343e-014	2.62904e-014	3.58334e-014
5.60889e-014	4.9755e-014	4.70207e-015	8.51838e-015	1.75686e-014	3.09265e-014	5.21606e-014	4.78578e-014	5.85057e-014	4.47789e-014	6.52652e-014	6.23673e-014	7.15743e-014	9.63525e-016	6.09047e-015	2.82378e-015	-1.05573e-014	-8.55457e-015	1.2758e-014	2.89677e-015	2.48321e-014	1.54812e-014	1.33389e-014	2.66353e-014	3.62163e-014
5.6744e-014	5.036e-014	4.49505e-015	8.58261e-015	1.74594e-014	3.10575e-014	5.28817e-014	4.80727e-014	5.90328e-014	4.50542e-014	6.55847e-014	6.27148e-014	7.19e-014	6.23398e-016	5.98784e-015	2.35176e-015	-1.07274e-014	-8.783e-015	1.27269e-014	3.42705e-015	2.47363e-014	1.57264e-014	1.38386e-014	2.70002e-014	3.65631e-014
5.73697e-014	5.0959e-014	4.29636e-015	8.64856e-015	1.73644e-014	3.11883e-014	5.35484e-014	4.82595e-014	5.95318e-014	4.53048e-014	6.58879e-014	6.30407e-014	7.22155e-014	2.7457e-016	5.87621e-015	1.86209e-015	-1.09037e-014	-9.00926e-015	1.26816e-014	3.91595e-015	2.46189e-014	1.59487e-014	1.43329e-014	2.73839e-014	3.68717e-014
5.79654e-014	5.15508e-014	4.10709e-015	8.71578e-015	1.72831e-014	3.13208e-014	5.41571e-014	4.84166e-014	6.00001e-014	4.55296e-014	6.61714e-014	6.33426e-014	7.25177e-014	-8.19334e-017	5.75604e-015	1.3547e-015	-1.10864e-014	-9.23632e-015	1.26186e-014	4.36051e-015	2.44801e-014	1.61471e-014	1.48208e-014	2.7785e-014	3.71398e-014
5.85302e-014	5.21338e-014	3.92774e-015	8.7837e-015	1.7214e-014	3.14569e-014	5.47046e-014	4.85424e-014	6.04355e-014	4.57273e-014	6.6432e-014	6.36192e-014	7.28029e-014	-4.44641e-016	5.62839e-015	8.30779e-016	-1.12761e-014	-9.46681e-015	1.25348e-014	4.75824e-015	2.43199e-014	1.63211e-014	1.5301e-014	2.82021e-014	3.73646e-014
5.90633e-014	5.27066e-014	3.75929e-015	8.85162e-015	1.71565e-014	3.15986e-014	5.51895e-014	4.86361e-014	6.08365e-014	4.5897e-014	6.66672e-014	6.3868e-014	7.30681e-014	-8.10952e-016	5.49431e-015	2.91684e-016	-1.14722e-014	-9.70299e-015	1.2426e-014	5.10714e-015	2.41391e-014	1.64705e-014	1.57724e-014	2.86328e-014	3.7545e-014
5.95646e-014	5.32683e-014	3.60196e-015	8.91911e-015	1.71096e-014	3.17476e-014	5.56099e-014	4.86963e-014	6.12012e-014	4.60378e-014	6.68751e-014	6.40876e-014	7.33107e-014	-1.17987e-015	5.35548e-015	-2.61884e-016	-1.1675e-014	-9.94682e-015	1.22891e-014	5.40519e-015	2.39378e-014	1.65947e-014	1.62339e-014	2.90749e-014	3.76802e-014
6.00335e-014	5.38177e-014	3.45695e-015	8.986e-015	1.70732e-014	3.19058e-014	5.59657e-014	4.8723e-014	6.1528e-014	4.61492e-014	6.70535e-014	6.42771e-014	7.35281e-014	-1.54975e-015	5.21245e-015	-8.28464e-016	-1.18848e-014	-1.02011e-014	1.21207e-014	5.65145e-015	2.3717e-014	1.66938e-014	1.66845e-014	2.95262e-014	3.77696e-014
6.04693e-014	5.43534e-014	3.32455e-015	9.05231e-015	1.70468e-014	3.20746e-014	5.62566e-014	4.8716e-014	6.18168e-014	4.62303e-014	6.72008e-014	6.44348e-014	7.37182e-014	-1.91736e-015	5.06655e-015	-1.40645e-015	-1.21023e-014	-1.04678e-014	1.19184e-014	5.84486e-015	2.34776e-014	1.67674e-014	1.71234e-014	2.99831e-014	3.78129e-014
6.08731e-014	5.48743e-014	3.20598e-015	9.11819e-015	1.703e-014	3.22561e-014	5.64841e-014	4.86748e-014	6.20675e-014	4.62815e-014	6.73167e-014	6.45608e-014	7.3878e-014	-2.28095e-015	4.91895e-015	-1.99472e-015	-1.23271e-014	-1.07488e-014	1.16796e-014	5.98457e-015	2.32209e-014	1.68155e-014	1.75501e-014	3.04434e-014	3.781e-014
6.12457e-014	5.53788e-014	3.10199e-015	9.18386e-015	1.70218e-014	3.24515e-014	5.66496e-014	4.85999e-014	6.2281e-014	4.63033e-014	6.74008e-014	6.46554e-014	7.40057e-014	-2.63859e-015	4.77104e-015	-2.59127e-015	-1.25586e-014	-1.10466e-014	1.14025e-014	6.0707e-015	2.29479e-014	1.68385e-014	1.79628e-014	3.09041e-014	3.77615e-014
6.15882e-014	5.58666e-014	3.01275e-015	9.24881e-015	1.70219e-014	3.26619e-014	5.67551e-014	4.84925e-014	6.24583e-014	4.62958e-014	6.7453e-014	6.47187e-014	7.40998e-014	-2.98849e-015	4.62408e-015	-3.19446e-015	-1.27971e-014	-1.13624e-014	1.10858e-014	6.1031e-015	2.26599e-014	1.68368e-014	1.83604e-014	3.13627e-014	3.7668e-014
6.19017e-014	5.63369e-014	2.93866e-015	9.31328e-015	1.70291e-014	3.28877e-014	5.68043e-014	4.83545e-014	6.26009e-014	4.626e-014	6.74736e-014	6.47513e-014	7.41584e-014	-3.32886e-015	4.47938e-015	-3.80287e-015	-1.30436e-014	-1.16983e-014	1.07292e-014	6.08208e-015	2.23578e-014	1.68105e-014	1.8742e-014	3.18159e-014	3.75308e-014
6.21876e-014	5.67892e-014	2.88021e-015	9.37756e-015	1.70432e-014	3.31294e-014	5.68007e-014	4.81873e-014	6.27105e-014	4.61967e-014	6.74634e-014	6.47543e-014	7.41806e-014	-3.65851e-015	4.33775e-015	-4.41479e-015	-1.32987e-014	-1.20553e-014	1.03319e-014	6.00888e-015	2.20436e-014	1.67602e-014	1.91065e-014	3.22613e-014	3.7351e-014
6.24468e-014	5.72233e-014	2.83751e-015	9.44232e-015	1.70631e-014	3.33877e-014	5.67489e-014	4.79925e-014	6.27897e-014	4.61066e-014	6.74236e-014	6.47296e-014	7.41658e-014	-3.97635e-015	4.20015e-015	-5.02878e-015	-1.35634e-014	-1.24343e-014	9.89499e-015	5.88431e-015	2.17192e-014	1.66872e-014	1.94528e-014	3.26958e-014	3.71306e-014
6.26806e-014	5.76387e-014	2.81073e-015	9.50764e-015	1.70884e-014	3.36626e-014	5.66529e-014	4.77719e-014	6.28411e-014	4.59911e-014	6.73555e-014	6.46783e-014	7.4113e-014	-4.28047e-015	4.06692e-015	-5.64349e-015	-1.38387e-014	-1.2836e-014	9.41862e-015	5.70965e-015	2.13858e-014	1.65917e-014	1.97798e-014	3.31169e-014	3.68711e-014
6.28907e-014	5.80343e-014	2.8e-015	9.57402e-015	1.71187e-014	3.3953e-014	5.65176e-014	4.7528e-014	6.28669e-014	4.58524e-014	6.72617e-014	6.46023e-014	7.40224e-014	-4.56949e-015	3.93922e-015	-6.25755e-015	-1.41251e-014	-1.32613e-014	8.90337e-015	5.48567e-015	2.10445e-014	1.64745e-014	2.00864e-014	3.35218e-014	3.6575e-014
6.3079e-014	5.84101e-014	2.8047e-015	9.6412e-015	1.71533e-014	3.42582e-014	5.63487e-014	4.7263e-014	6.28706e-014	4.56923e-014	6.71442e-014	6.45038e-014	7.38941e-014	-4.84295e-015	3.81792e-015	-6.86999e-015	-1.44232e-014	-1.37108e-014	8.35071e-015	5.21408e-015	2.06971e-014	1.63369e-014	2.03716e-014	3.39083e-014	3.62453e-014
6.32481e-014	5.87665e-014	2.82419e-015	9.70978e-015	1.71909e-014	3.45763e-014	5.61516e-014	4.69803e-014	6.28555e-014	4.55128e-014	6.70062e-014	6.43851e-014	7.37287e-014	-5.10068e-015	3.70295e-015	-7.47962e-015	-1.47345e-014	-1.41842e-014	7.76211e-015	4.89739e-015	2.03445e-014	1.61794e-014	2.06341e-014	3.42745e-014	3.58841e-014
6.33996e-014	5.91034e-014	2.85733e-015	9.77978e-015	1.723e-014	3.49065e-014	5.59324e-014	4.66828e-014	6.28252e-014	4.53162e-014	6.68509e-014	6.42494e-014	7.3527e-014	-5.34168e-015	3.59453e-015	-8.08568e-015	-1.50596e-014	-1.46821e-014	7.13983e-015	4.53845e-015	1.99885e-014	1.60034e-014	2.0873e-014	3.46176e-014	3.54946e-014
6.35354e-014	5.9421e-014	2.90292e-015	9.85124e-015	1.72695e-014	3.52465e-014	5.56971e-014	4.63739e-014	6.2783e-014	4.51053e-014	6.66816e-014	6.40994e-014	7.329e-014	-5.56584e-015	3.49274e-015	-8.68772e-015	-1.53998e-014	-1.52052e-014	6.48635e-015	4.13927e-015	1.96311e-014	1.58094e-014	2.10873e-014	3.49356e-014	3.508e-014
6.3657e-014	5.97196e-014	2.96038e-015	9.92468e-015	1.73083e-014	3.55948e-014	5.54516e-014	4.60569e-014	6.27325e-014	4.48826e-014	6.6501e-014	6.39381e-014	7.30196e-014	-5.77447e-015	3.39754e-015	-9.28523e-015	-1.57559e-014	-1.57527e-014	5.80484e-015	3.7023e-015	1.92735e-014	1.55994e-014	2.12757e-014	3.52271e-014	3.46432e-014
6.37672e-014	6.00004e-014	3.02784e-015	1.00003e-014	1.73448e-014	3.59482e-014	5.5201e-014	4.57353e-014	6.26777e-014	4.46507e-014	6.63128e-014	6.37687e-014	7.27181e-014	-5.96719e-015	3.30814e-015	-9.87782e-015	-1.61286e-014	-1.63236e-014	5.09855e-015	3.22977e-015	1.89162e-014	1.53739e-014	2.14376e-014	3.54908e-014	3.41874e-014
6.38684e-014	6.02644e-014	3.10408e-015	1.00783e-014	1.73773e-014	3.63036e-014	5.49505e-014	4.54127e-014	6.26223e-014	4.4412e-014	6.61205e-014	6.35952e-014	7.23878e-014	-6.14525e-015	3.22316e-015	-1.04656e-014	-1.65187e-014	-1.69178e-014	4.37047e-015	2.72418e-015	1.85601e-014	1.5134e-014	2.15727e-014	3.57256e-014	3.37156e-014
6.39625e-014	6.0513e-014	3.18707e-015	1.01575e-014	1.74041e-014	3.66584e-014	5.47058e-014	4.5093e-014	6.25692e-014	4.41689e-014	6.59277e-014	6.34204e-014	7.20314e-014	-6.31057e-015	3.1413e-015	-1.10492e-014	-1.69269e-014	-1.7535e-014	3.6235e-015	2.18869e-015	1.82058e-014	1.48808e-014	2.16806e-014	3.59305e-014	3.32311e-014
6.40512e-014	6.07465e-014	3.27496e-015	1.0238e-014	1.74233e-014	3.70094e-014	5.44725e-014	4.47793e-014	6.25224e-014	4.39245e-014	6.5738e-014	6.32475e-014	7.16523e-014	-6.46411e-015	3.06186e-015	-1.16287e-014	-1.73544e-014	-1.81735e-014	2.86191e-015	1.62599e-015	1.78543e-014	1.46158e-014	2.17606e-014	3.61047e-014	3.27376e-014
6.41359e-014	6.09663e-014	3.36547e-015	1.03196e-014	1.7433e-014	3.73528e-014	5.42558e-014	4.44747e-014	6.24842e-014	4.36814e-014	6.55553e-014	6.30804e-014	7.12532e-014	-6.60719e-015	2.98281e-015	-1.22049e-014	-1.7802e-014	-1.88329e-014	2.08906e-015	1.03911e-015	1.75064e-014	1.43402e-014	2.18131e-014	3.62479e-014	3.22379e-014
6.42192e-014	6.11737e-014	3.45634e-015	1.04017e-014	1.74308e-014	3.76854e-014	5.40595e-014	4.41819e-014	6.24572e-014	4.34431e-014	6.53834e-014	6.29226e-014	7.08377e-014	-6.74186e-015	2.90235e-015	-1.27785e-014	-1.82707e-014	-1.9512e-014	1.3087e-015	4.30583e-016	1.71626e-014	1.40552e-014	2.18383e-014	3.63599e-014	3.17348e-014
6.4303e-014	6.13695e-014	3.54508e-015	1.04841e-014	1.74151e-014	3.80035e-014	5.3888e-014	4.39044e-014	6.24438e-014	4.32119e-014	6.52261e-014	6.27775e-014	7.04101e-014	-6.87029e-015	2.81843e-015	-1.33507e-014	-1.87613e-014	-2.02097e-014	5.23728e-016	-1.96718e-016	1.68236e-014	1.37627e-014	2.18362e-014	3.64409e-014	3.12314e-014
6.43888e-014	6.15561e-014	3.62895e-015	1.05659e-014	1.73834e-014	3.83033e-014	5.37451e-014	4.3645e-014	6.24471e-014	4.29904e-014	6.50864e-014	6.26477e-014	6.99747e-014	-6.99495e-015	2.72907e-015	-1.39228e-014	-1.92741e-014	-2.0925e-014	-2.62067e-016	-8.40232e-016	1.6489e-014	1.34641e-014	2.18075e-014	3.64923e-014	3.0731e-014
6.44789e-014	6.17348e-014	3.70553e-015	1.06461e-014	1.73333e-014	3.85813e-014	5.36332e-014	4.34064e-014	6.24687e-014	4.27817e-014	6.49674e-014	6.25357e-014	6.95354e-014	-7.11793e-015	2.63245e-015	-1.44961e-014	-1.98091e-014	-2.16567e-014	-1.04517e-015	-1.49732e-015	1.61592e-014	1.31606e-014	2.17527e-014	3.65143e-014	3.02364e-014
6.45743e-014	6.19069e-014	3.77246e-015	1.07238e-014	1.72625e-014	3.88336e-014	5.35551e-014	4.31911e-014	6.25098e-014	4.25876e-014	6.48723e-014	6.24448e-014	6.90966e-014	-7.24225e-015	2.52594e-015	-1.50718e-014	-2.03667e-014	-2.2403e-014	-1.8229e-015	-2.16594e-015	1.58336e-014	1.28541e-014	2.16725e-014	3.65078e-014	2.97505e-014
6.46766e-014	6.20737e-014	3.82736e-015	1.07986e-014	1.71689e-014	3.9057e-014	5.35128e-014	4.30013e-014	6.25709e-014	4.24098e-014	6.48038e-014	6.23777e-014	6.86632e-014	-7.37007e-015	2.40747e-015	-1.56513e-014	-2.09474e-014	-2.31624e-014	-2.59188e-015	-2.84292e-015	1.55127e-014	1.2546e-014	2.15682e-014	3.64743e-014	2.92761e-014
6.47873e-014	6.22372e-014	3.86718e-015	1.08693e-014	1.70504e-014	3.92486e-014	5.35074e-014	4.28379e-014	6.26539e-014	4.22512e-014	6.47649e-014	6.23368e-014	6.82397e-014	-7.50395e-015	2.27481e-015	-1.62358e-014	-2.15512e-014	-2.39339e-014	-3.34882e-015	-3.52557e-015	1.51969e-014	1.22374e-014	2.14407e-014	3.64153e-014	2.8816e-014
6.49067e-014	6.2399e-014	3.88946e-015	1.09354e-014	1.69047e-014	3.94054e-014	5.35402e-014	4.2702e-014	6.27596e-014	4.21133e-014	6.47576e-014	6.23244e-014	6.78313e-014	-7.64721e-015	2.12492e-015	-1.68266e-014	-2.21778e-014	-2.47158e-014	-4.09151e-015	-4.21178e-015	1.48857e-014	1.19302e-014	2.12918e-014	3.63325e-014	2.83719e-014
6.50366e-014	6.25607e-014	3.89257e-015	1.09955e-014	1.67296e-014	3.95248e-014	5.36111e-014	4.25952e-014	6.28883e-014	4.19977e-014	6.47837e-014	6.23419e-014	6.74427e-014	-7.80292e-015	1.95593e-015	-1.74252e-014	-2.2827e-014	-2.55075e-014	-4.81872e-015	-4.8988e-015	1.45791e-014	1.16257e-014	2.11228e-014	3.62279e-014	2.79464e-014
6.51768e-014	6.27237e-014	3.87449e-015	1.10488e-014	1.65231e-014	3.96041e-014	5.37203e-014	4.2518e-014	6.30398e-014	4.19057e-014	6.48444e-014	6.23908e-014	6.70787e-014	-7.97297e-015	1.76608e-015	-1.80329e-014	-2.3498e-014	-2.63073e-014	-5.52799e-015	-5.58419e-015	1.42772e-014	1.13254e-014	2.09359e-014	3.61038e-014	2.75413e-014
6.53279e-014	6.28895e-014	3.83318e-015	1.10941e-014	1.6284e-014	3.96414e-014	5.38673e-014	4.24713e-014	6.3214e-014	4.18383e-014	6.49414e-014	6.24726e-014	6.67438e-014	-8.16003e-015	1.55285e-015	-1.86504e-014	-2.41903e-014	-2.71137e-014	-6.21706e-015	-6.26535e-015	1.39803e-014	1.10305e-014	2.07333e-014	3.5962e-014	2.71577e-014
6.54911e-014	6.30597e-014	3.76684e-015	1.11303e-014	1.60111e-014	3.96348e-014	5.40513e-014	4.24553e-014	6.34104e-014	4.17965e-014	6.50754e-014	6.25882e-014	6.64429e-014	-8.3661e-015	1.31478e-015	-1.92785e-014	-2.49026e-014	-2.7925e-014	-6.88459e-015	-6.94008e-015	1.3688e-014	1.07432e-014	2.05172e-014	3.58055e-014	2.6797e-014
6.56668e-014	6.32357e-014	3.6737e-015	1.11565e-014	1.57024e-014	3.95834e-014	5.42714e-014	4.24703e-014	6.36281e-014	4.17811e-014	6.52474e-014	6.27382e-014	6.61804e-014	-8.59316e-015	1.05112e-015	-1.99185e-014	-2.56337e-014	-2.87402e-014	-7.53001e-015	-7.60682e-015	1.34012e-014	1.04648e-014	2.02905e-014	3.56365e-014	2.64614e-014
6.58551e-014	6.34183e-014	3.55261e-015	1.11716e-014	1.53564e-014	3.94868e-014	5.45253e-014	4.25149e-014	6.38661e-014	4.1792e-014	6.54575e-014	6.29225e-014	6.59604e-014	-8.84257e-015	7.60269e-016	-2.05711e-014	-2.63821e-014	-2.95585e-014	-8.15221e-015	-8.26294e-015	1.31192e-014	1.01967e-014	2.00554e-014	3.54571e-014	2.61516e-014
6.60561e-014	6.36086e-014	3.40281e-015	1.11739e-014	1.49729e-014	3.93436e-014	5.48099e-014	4.25889e-014	6.41221e-014	4.18293e-014	6.57056e-014	6.3141e-014	6.57867e-014	-9.11613e-015	4.41173e-016	-2.12364e-014	-2.7147e-014	-3.03784e-014	-8.75047e-015	-8.90711e-015	1.28422e-014	9.94075e-015	1.98144e-014	3.52694e-014	2.58678e-014
6.62696e-014	6.38077e-014	3.22342e-015	1.11628e-014	1.45507e-014	3.9154e-014	5.51223e-014	4.26912e-014	6.43944e-014	4.18932e-014	6.59914e-014	6.33934e-014	6.56632e-014	-9.41519e-015	9.30101e-017	-2.19146e-014	-2.79268e-014	-3.11986e-014	-9.3243e-015	-9.53776e-015	1.25699e-014	9.69804e-015	1.95705e-014	3.50769e-014	2.56111e-014
6.64949e-014	6.40162e-014	3.01376e-015	1.11376e-014	1.40901e-014	3.89184e-014	5.546e-014	4.28194e-014	6.46815e-014	4.19833e-014	6.63137e-014	6.3679e-014	6.55927e-014	-9.7399e-015	-2.84343e-016	-2.26057e-014	-2.87197e-014	-3.20181e-014	-9.87515e-015	-1.01527e-014	1.23021e-014	9.46955e-015	1.93263e-014	3.48817e-014	2.53822e-014
6.67318e-014	6.42349e-014	2.77293e-015	1.10972e-014	1.3591e-014	3.86369e-014	5.58201e-014	4.29722e-014	6.49814e-014	4.20988e-014	6.66715e-014	6.39965e-014	6.55774e-014	-1.00916e-014	-6.90867e-016	-2.33095e-014	-2.95234e-014	-3.28352e-014	-1.04033e-014	-1.07497e-014	1.20395e-014	9.25695e-015	1.90844e-014	3.46865e-014	2.51809e-014
6.69795e-014	6.44642e-014	2.5014e-015	1.10409e-014	1.30538e-014	3.83111e-014	5.61989e-014	4.31482e-014	6.52922e-014	4.22389e-014	6.70628e-014	6.43445e-014	6.56189e-014	-1.04695e-014	-1.12609e-015	-2.40253e-014	-3.03359e-014	-3.36485e-014	-1.09092e-014	-1.13277e-014	1.17821e-014	9.06215e-015	1.88477e-014	3.44944e-014	2.5007e-014
6.72372e-014	6.47048e-014	2.19953e-015	1.09681e-014	1.24795e-014	3.79428e-014	5.65935e-014	4.33447e-014	6.56118e-014	4.24025e-014	6.74855e-014	6.47213e-014	6.57199e-014	-1.08742e-014	-1.58944e-015	-2.47526e-014	-3.11554e-014	-3.44576e-014	-1.1394e-014	-1.18853e-014	1.15298e-014	8.88582e-015	1.86191e-014	3.43077e-014	2.48605e-014
6.75044e-014	6.4957e-014	1.86854e-015	1.0879e-014	1.18692e-014	3.75343e-014	5.70009e-014	4.3559e-014	6.59375e-014	4.25877e-014	6.79377e-014	6.51247e-014	6.58816e-014	-1.13051e-014	-2.08015e-015	-2.54899e-014	-3.19798e-014	-3.52615e-014	-1.1859e-014	-1.24208e-014	1.12833e-014	8.72919e-015	1.84013e-014	3.41286e-014	2.47414e-014
6.77807e-014	6.52206e-014	1.50892e-015	1.07727e-014	1.12252e-014	3.70876e-014	5.74173e-014	4.37884e-014	6.62679e-014	4.27936e-014	6.84172e-014	6.55524e-014	6.61049e-014	-1.17614e-014	-2.59721e-015	-2.62361e-014	-3.28065e-014	-3.60589e-014	-1.23052e-014	-1.29325e-014	1.1043e-014	8.59318e-015	1.81963e-014	3.39598e-014	2.46501e-014
6.80645e-014	6.54959e-014	1.12161e-015	1.06492e-014	1.05496e-014	3.66055e-014	5.78385e-014	4.40307e-014	6.66003e-014	4.30181e-014	6.89217e-014	6.60017e-014	6.63898e-014	-1.22415e-014	-3.13822e-015	-2.69895e-014	-3.36336e-014	-3.68487e-014	-1.27344e-014	-1.34191e-014	1.08092e-014	8.47864e-015	1.80065e-014	3.38037e-014	2.45854e-014
6.83543e-014	6.57828e-014	7.08962e-016	1.05079e-014	9.84504e-015	3.60907e-014	5.82618e-014	4.42839e-014	6.69333e-014	4.32592e-014	6.94482e-014	6.647e-014	6.67361e-014	-1.27437e-014	-3.70103e-015	-2.77476e-014	-3.44585e-014	-3.76305e-014	-1.31478e-014	-1.38798e-014	1.05824e-014	8.38609e-015	1.78341e-014	3.36622e-014	2.45474e-014
6.86492e-014	6.60805e-014	2.7261e-016	1.03488e-014	9.11412e-015	3.55472e-014	5.86842e-014	4.45446e-014	6.72647e-014	4.3515e-014	6.99939e-014	6.69543e-014	6.71423e-014	-1.32656e-014	-4.28296e-015	-2.85087e-014	-3.52779e-014	-3.84028e-014	-1.35472e-014	-1.4313e-014	1.03631e-014	8.31562e-015	1.76811e-014	3.3538e-014	2.45355e-014
6.89477e-014	6.63883e-014	-1.84848e-016	1.01722e-014	8.35971e-015	3.49782e-014	5.91028e-014	4.48103e-014	6.75929e-014	4.37834e-014	7.05557e-014	6.74521e-014	6.76075e-014	-1.3805e-014	-4.88148e-015	-2.92718e-014	-3.60899e-014	-3.91641e-014	-1.39343e-014	-1.47178e-014	1.01517e-014	8.2671e-015	1.75494e-014	3.3432e-014	2.45489e-014
6.9248e-014	6.67052e-014	-6.62206e-016	9.97823e-015	7.58588e-015	3.43881e-014	5.95155e-014	4.50783e-014	6.7916e-014	4.40619e-014	7.11301e-014	6.79601e-014	6.81296e-014	-1.43591e-014	-5.49371e-015	-3.00342e-014	-3.68921e-014	-3.99135e-014	-1.43105e-014	-1.50932e-014	9.94893e-015	8.24082e-015	1.74405e-014	3.33461e-014	2.45876e-014
6.95494e-014	6.70301e-014	-1.15673e-015	9.76775e-015	6.79613e-015	3.37804e-014	5.99208e-014	4.53465e-014	6.82326e-014	4.43483e-014	7.17139e-014	6.84756e-014	6.87066e-014	-1.49252e-014	-6.11681e-015	-3.07931e-014	-3.76828e-014	-4.06504e-014	-1.46773e-014	-1.54383e-014	9.75482e-015	8.23682e-015	1.73557e-014	3.32818e-014	2.46509e-014
6.98505e-014	6.7362e-014	-1.66543e-015	9.54105e-015	5.99424e-015	3.31601e-014	6.0317e-014	4.56122e-014	6.85413e-014	4.46408e-014	7.23033e-014	6.89952e-014	6.93351e-014	-1.54999e-014	-6.74666e-015	-3.15465e-014	-3.84593e-014	-4.13725e-014	-1.50362e-014	-1.57523e-014	9.57042e-015	8.2547e-015	1.72967e-014	3.32399e-014	2.47377e-014
7.01501e-014	6.76994e-014	-2.18575e-015	9.29878e-015	5.18533e-015	3.25322e-014	6.07028e-014	4.58736e-014	6.8841e-014	4.49364e-014	7.28951e-014	6.9515e-014	7.00116e-014	-1.60802e-014	-7.37975e-015	-3.22916e-014	-3.92196e-014	-4.20797e-014	-1.53887e-014	-1.60342e-014	9.39581e-015	8.29385e-015	1.72639e-014	3.3222e-014	2.48465e-014
7.04461e-014	6.80405e-014	-2.71481e-015	9.04193e-015	4.37423e-015	3.19016e-014	6.10769e-014	4.61285e-014	6.91315e-014	4.52329e-014	7.34861e-014	7.00321e-014	7.07323e-014	-1.66623e-014	-8.01244e-015	-3.30251e-014	-3.99619e-014	-4.27703e-014	-1.57367e-014	-1.62842e-014	9.23165e-015	8.35375e-015	1.72574e-014	3.32291e-014	2.49766e-014
7.07369e-014	6.8384e-014	-3.24977e-015	8.77123e-015	3.5656e-015	3.12731e-014	6.14386e-014	4.63756e-014	6.94119e-014	4.55281e-014	7.40731e-014	7.05433e-014	7.14928e-014	-1.72423e-014	-8.64103e-015	-3.37438e-014	-4.06833e-014	-4.34435e-014	-1.60817e-014	-1.65018e-014	9.07814e-015	8.43397e-015	1.72774e-014	3.32613e-014	2.51272e-014
7.10217e-014	6.87282e-014	-3.78774e-015	8.48779e-015	2.76417e-015	3.06504e-014	6.1788e-014	4.66129e-014	6.9681e-014	4.58202e-014	7.46526e-014	7.10456e-014	7.22878e-014	-1.78172e-014	-9.2613e-015	-3.44447e-014	-4.13817e-014	-4.40981e-014	-1.64247e-014	-1.66873e-014	8.93566e-015	8.5336e-015	1.73232e-014	3.33193e-014	2.52971e-014
7.1298e-014	6.90714e-014	-4.32547e-015	8.19248e-015	1.97531e-015	3.00389e-014	6.2126e-014	4.68395e-014	6.99393e-014	4.61073e-014	7.52211e-014	7.15362e-014	7.3112e-014	-1.83828e-014	-9.86915e-015	-3.51248e-014	-4.20556e-014	-4.47329e-014	-1.67661e-014	-1.68405e-014	8.80431e-015	8.65156e-015	1.73947e-014	3.34033e-014	2.54853e-014
7.1565e-014	6.94117e-014	-4.86027e-015	7.88674e-015	1.20362e-015	2.94432e-014	6.24529e-014	4.70541e-014	7.01864e-014	4.63869e-014	7.57755e-014	7.20123e-014	7.39604e-014	-1.89356e-014	-1.04612e-014	-3.57823e-014	-4.27033e-014	-4.53469e-014	-1.71071e-014	-1.69621e-014	8.68443e-015	8.78649e-015	1.74912e-014	3.35136e-014	2.56906e-014
7.18215e-014	6.97469e-014	-5.38935e-015	7.57169e-015	4.54215e-016	2.88669e-014	6.27692e-014	4.72553e-014	7.04228e-014	4.66571e-014	7.63134e-014	7.24712e-014	7.48265e-014	-1.94725e-014	-1.10338e-014	-3.64146e-014	-4.33234e-014	-4.59388e-014	-1.74476e-014	-1.70533e-014	8.57613e-015	8.93655e-015	1.76109e-014	3.36499e-014	2.59118e-014
7.20665e-014	7.00744e-014	-5.91024e-015	7.24814e-015	-2.67904e-016	2.83147e-014	6.30751e-014	4.74415e-014	7.06479e-014	4.69163e-014	7.68315e-014	7.29103e-014	7.57045e-014	-1.99899e-014	-1.15836e-014	-3.70195e-014	-4.39146e-014	-4.65081e-014	-1.77888e-014	-1.71144e-014	8.47909e-015	9.10021e-015	1.77523e-014	3.38109e-014	2.6147e-014
7.22982e-014	7.03928e-014	-6.42013e-015	6.91808e-015	-9.57759e-016	2.77906e-014	6.33722e-014	4.76128e-014	7.08625e-014	4.71628e-014	7.73272e-014	7.33277e-014	7.65878e-014	-2.04839e-014	-1.21066e-014	-3.75946e-014	-4.44751e-014	-4.70538e-014	-1.8131e-014	-1.71463e-014	8.3934e-015	9.27477e-015	1.79139e-014	3.39958e-014	2.6395e-014
7.25158e-014	7.07004e-014	-6.91687e-015	6.58314e-015	-1.61035e-015	2.72983e-014	6.36621e-014	4.77694e-014	7.10669e-014	4.7395e-014	7.77975e-014	7.37208e-014	7.74697e-014	-2.09516e-014	-1.25989e-014	-3.81382e-014	-4.50044e-014	-4.75741e-014	-1.84743e-014	-1.71498e-014	8.31871e-015	9.45809e-015	1.80932e-014	3.42041e-014	2.66547e-014
7.27167e-014	7.0995e-014	-7.39838e-015	6.24477e-015	-2.2215e-015	2.68411e-014	6.39472e-014	4.79113e-014	7.12616e-014	4.7612e-014	7.82403e-014	7.40882e-014	7.83435e-014	-2.13908e-014	-1.3058e-014	-3.86491e-014	-4.55016e-014	-4.80684e-014	-1.88192e-014	-1.7127e-014	8.2543e-015	9.64819e-015	1.82882e-014	3.44341e-014	2.69242e-014
7.29001e-014	7.12738e-014	-7.86243e-015	5.90403e-015	-2.78739e-015	2.64223e-014	6.42296e-014	4.80385e-014	7.14469e-014	4.78124e-014	7.86532e-014	7.4428e-014	7.92027e-014	-2.17987e-014	-1.34811e-014	-3.91257e-014	-4.5966e-014	-4.85359e-014	-1.91653e-014	-1.70792e-014	8.19935e-015	9.84256e-015	1.84965e-014	3.46845e-014	2.72026e-014
7.30645e-014	7.15349e-014	-8.30664e-015	5.5625e-015	-3.30428e-015	2.60444e-014	6.45108e-014	4.81521e-014	7.16235e-014	4.79948e-014	7.9034e-014	7.4739e-014	8.00406e-014	-2.21731e-014	-1.38663e-014	-3.9566e-014	-4.63972e-014	-4.89769e-014	-1.95125e-014	-1.70078e-014	8.1543e-015	1.00388e-014	1.87153e-014	3.49536e-014	2.74885e-014
7.32085e-014	7.17763e-014	-8.72914e-015	5.22091e-015	-3.76925e-015	2.57103e-014	6.4793e-014	4.82526e-014	7.17925e-014	4.81584e-014	7.93811e-014	7.50198e-014	8.08512e-014	-2.25122e-014	-1.42116e-014	-3.99694e-014	-4.67952e-014	-4.93899e-014	-1.98607e-014	-1.6914e-014	8.11833e-015	1.02338e-014	1.89414e-014	3.52399e-014	2.77801e-014
7.33319e-014	7.19955e-014	-9.12869e-015	4.88067e-015	-4.17968e-015	2.54215e-014	6.50784e-014	4.83417e-014	7.19538e-014	4.83025e-014	7.96932e-014	7.52695e-014	8.16279e-014	-2.28144e-014	-1.4515e-014	-4.0336e-014	-4.71598e-014	-4.97752e-014	-2.0209e-014	-1.68004e-014	8.09091e-015	1.04253e-014	1.91719e-014	3.55413e-014	2.80756e-014
7.34335e-014	7.2191e-014	-9.50424e-015	4.54282e-015	-4.53311e-015	2.51794e-014	6.53682e-014	4.84198e-014	7.2108e-014	4.84265e-014	7.99686e-014	7.54876e-014	8.23647e-014	-2.30781e-014	-1.47758e-014	-4.0665e-014	-4.7491e-014	-5.01322e-014	-2.0558e-014	-1.66694e-014	8.07155e-015	1.06108e-014	1.94037e-014	3.58553e-014	2.83729e-014
7.35123e-014	7.23606e-014	-9.8542e-015	4.20846e-015	-4.82809e-015	2.49856e-014	6.56644e-014	4.84883e-014	7.2256e-014	4.853e-014	8.02069e-014	7.56733e-014	8.30559e-014	-2.33025e-014	-1.49929e-014	-4.09568e-014	-4.77893e-014	-5.04607e-014	-2.09068e-014	-1.65234e-014	8.0593e-015	1.07878e-014	1.96339e-014	3.61797e-014	2.86701e-014
7.35679e-014	7.25019e-014	-1.01781e-014	3.87878e-015	-5.06322e-015	2.48403e-014	6.59688e-014	4.85484e-014	7.23975e-014	4.86128e-014	8.04074e-014	7.58267e-014	8.36967e-014	-2.34874e-014	-1.51659e-014	-4.12113e-014	-4.80552e-014	-5.07601e-014	-2.12554e-014	-1.63644e-014	8.05275e-015	1.09538e-014	1.98596e-014	3.65124e-014	2.89652e-014
7.36006e-014	7.2614e-014	-1.0475e-014	3.55445e-015	-5.23803e-015	2.47433e-014	6.62828e-014	4.86007e-014	7.25327e-014	4.86751e-014	8.05696e-014	7.5948e-014	8.42827e-014	-2.36335e-014	-1.5295e-014	-4.14292e-014	-4.82892e-014	-5.10313e-014	-2.16034e-014	-1.61948e-014	8.05097e-015	1.11063e-014	2.00779e-014	3.68513e-014	2.92563e-014
7.36102e-014	7.26951e-014	-1.07449e-014	3.23569e-015	-5.35218e-015	2.46947e-014	6.66075e-014	4.86469e-014	7.26622e-014	4.87168e-014	8.0694e-014	7.60379e-014	8.48097e-014	-2.37409e-014	-1.53807e-014	-4.16118e-014	-4.84922e-014	-5.12735e-014	-2.19502e-014	-1.60171e-014	8.05293e-015	1.12431e-014	2.02862e-014	3.71932e-014	2.95419e-014
7.3596e-014	7.27431e-014	-1.09882e-014	2.92348e-015	-5.40614e-015	2.4694e-014	6.69439e-014	4.86887e-014	7.27864e-014	4.87378e-014	8.07808e-014	7.60967e-014	8.52735e-014	-2.38103e-014	-1.54236e-014	-4.17599e-014	-4.86644e-014	-5.14873e-014	-2.22958e-014	-1.58336e-014	8.05723e-015	1.13622e-014	2.04818e-014	3.75357e-014	2.982e-014
7.35583e-014	7.27577e-014	-1.12044e-014	2.61805e-015	-5.40075e-015	2.47407e-014	6.72921e-014	4.8727e-014	7.29052e-014	4.87389e-014	8.08305e-014	7.61252e-014	8.56712e-014	-2.38431e-014	-1.5425e-014	-4.18748e-014	-4.8807e-014	-5.16728e-014	-2.26397e-014	-1.56463e-014	8.0631e-015	1.14616e-014	2.06621e-014	3.78763e-014	3.00884e-014
7.34961e-014	7.27379e-014	-1.13937e-014	2.31943e-015	-5.3376e-015	2.48334e-014	6.76523e-014	4.87635e-014	7.30185e-014	4.87203e-014	8.08438e-014	7.61246e-014	8.60005e-014	-2.38409e-014	-1.53869e-014	-4.1958e-014	-4.89209e-014	-5.1831e-014	-2.29811e-014	-1.54579e-014	8.06964e-015	1.15396e-014	2.08251e-014	3.82118e-014	3.03455e-014
7.34103e-014	7.26822e-014	-1.15563e-014	2.02797e-015	-5.21891e-015	2.49703e-014	6.80246e-014	4.87999e-014	7.31264e-014	4.86827e-014	8.0822e-014	7.60964e-014	8.62597e-014	-2.38052e-014	-1.53114e-014	-4.20116e-014	-4.90067e-014	-5.19633e-014	-2.33198e-014	-1.52709e-014	8.07547e-015	1.1595e-014	2.09687e-014	3.85398e-014	3.05887e-014
7.3301e-014	7.25901e-014	-1.16931e-014	1.7444e-015	-5.04793e-015	2.51491e-014	6.84082e-014	4.88372e-014	7.32289e-014	4.86267e-014	8.07663e-014	7.60417e-014	8.64477e-014	-2.37381e-014	-1.52003e-014	-4.20371e-014	-4.9065e-014	-5.20702e-014	-2.36559e-014	-1.50879e-014	8.07955e-015	1.16258e-014	2.10909e-014	3.88581e-014	3.08164e-014
7.31691e-014	7.24612e-014	-1.1805e-014	1.46862e-015	-4.82772e-015	2.53674e-014	6.88023e-014	4.88757e-014	7.33257e-014	4.85533e-014	8.06786e-014	7.59623e-014	8.65637e-014	-2.36428e-014	-1.50562e-014	-4.20368e-014	-4.90978e-014	-5.21525e-014	-2.39884e-014	-1.49112e-014	8.08083e-015	1.16308e-014	2.11904e-014	3.91638e-014	3.10266e-014
7.30149e-014	7.22951e-014	-1.18927e-014	1.20048e-015	-4.56162e-015	2.56227e-014	6.92055e-014	4.89156e-014	7.34169e-014	4.84625e-014	8.05608e-014	7.58596e-014	8.66078e-014	-2.35215e-014	-1.48823e-014	-4.20126e-014	-4.91064e-014	-5.22121e-014	-2.43177e-014	-1.47432e-014	8.07874e-015	1.16092e-014	2.12663e-014	3.94541e-014	3.12176e-014
7.28386e-014	7.20921e-014	-1.19579e-014	9.39728e-016	-4.25374e-015	2.59122e-014	6.96165e-014	4.89577e-014	7.35021e-014	4.8356e-014	8.04151e-014	7.57351e-014	8.65806e-014	-2.33772e-014	-1.46824e-014	-4.19681e-014	-4.90923e-014	-5.22508e-014	-2.46435e-014	-1.45852e-014	8.07279e-015	1.15609e-014	2.13177e-014	3.97269e-014	3.13885e-014
7.26413e-014	7.18524e-014	-1.20014e-014	6.85799e-016	-3.90885e-015	2.62325e-014	7.00335e-014	4.90023e-014	7.35802e-014	4.82345e-014	8.02436e-014	7.55909e-014	8.64838e-014	-2.32121e-014	-1.44595e-014	-4.19054e-014	-4.90564e-014	-5.22698e-014	-2.49653e-014	-1.44392e-014	8.06184e-015	1.14862e-014	2.13439e-014	3.99812e-014	3.15374e-014
7.24237e-014	7.1576e-014	-1.20245e-014	4.38098e-016	-3.53185e-015	2.65799e-014	7.04545e-014	4.90489e-014	7.36513e-014	4.80988e-014	8.0049e-014	7.54293e-014	8.63201e-014	-2.30294e-014	-1.42172e-014	-4.18277e-014	-4.90004e-014	-5.22709e-014	-2.52833e-014	-1.43074e-014	8.04481e-015	1.13851e-014	2.13446e-014	4.0214e-014	3.16625e-014
7.21867e-014	7.12636e-014	-1.20288e-014	1.9581e-016	-3.12792e-015	2.69507e-014	7.08763e-014	4.90975e-014	7.37141e-014	4.795e-014	7.98336e-014	7.52518e-014	8.60918e-014	-2.28326e-014	-1.39592e-014	-4.17378e-014	-4.89258e-014	-5.22566e-014	-2.55978e-014	-1.41914e-014	8.02098e-015	1.12579e-014	2.13205e-014	4.04233e-014	3.17626e-014
7.19319e-014	7.09162e-014	-1.20164e-014	-4.17491e-017	-2.70252e-015	2.73412e-014	7.12964e-014	4.91475e-014	7.37671e-014	4.77886e-014	7.96e-014	7.506e-014	8.5802e-014	-2.26251e-014	-1.36892e-014	-4.16376e-014	-4.88338e-014	-5.22283e-014	-2.59083e-014	-1.40926e-014	7.98968e-015	1.11054e-014	2.12718e-014	4.06075e-014	3.18366e-014
7.166e-014	7.0535e-014	-1.19888e-014	-2.75645e-016	-2.26195e-015	2.77477e-014	7.17118e-014	4.91977e-014	7.38109e-014	4.76156e-014	7.93512e-014	7.48558e-014	8.54546e-014	-2.24101e-014	-1.34106e-014	-4.15296e-014	-4.87255e-014	-5.21879e-014	-2.62154e-014	-1.40118e-014	7.94984e-015	1.09294e-014	2.11996e-014	4.07651e-014	3.18833e-014
7.13717e-014	7.0122e-014	-1.19468e-014	-5.06369e-016	-1.81209e-015	2.81657e-014	7.21192e-014	4.92474e-014	7.38447e-014	4.74324e-014	7.90901e-014	7.4641e-014	8.50539e-014	-2.21907e-014	-1.31281e-014	-4.14162e-014	-4.8603e-014	-5.2138e-014	-2.65192e-014	-1.39499e-014	7.90144e-015	1.07309e-014	2.1105e-014	4.08951e-014	3.19012e-014
7.10682e-014	6.96784e-014	-1.18926e-014	-7.34475e-016	-1.35849e-015	2.85909e-014	7.2515e-014	4.92958e-014	7.3868e-014	4.724e-014	7.88194e-014	7.44179e-014	8.46048e-014	-2.19694e-014	-1.2845e-014	-4.13006e-014	-4.84678e-014	-5.20802e-014	-2.68199e-014	-1.3907e-014	7.84437e-015	1.05118e-014	2.09894e-014	4.09968e-014	3.18899e-014
7.07508e-014	6.92057e-014	-1.18275e-014	-9.61375e-016	-9.07695e-016	2.90193e-014	7.28954e-014	4.93416e-014	7.38799e-014	4.70392e-014	7.85421e-014	7.41882e-014	8.41123e-014	-2.17493e-014	-1.25651e-014	-4.1185e-014	-4.8321e-014	-5.20164e-014	-2.71175e-014	-1.38836e-014	7.7778e-015	1.02748e-014	2.08552e-014	4.10696e-014	3.18485e-014
7.04209e-014	6.87058e-014	-1.1753e-014	-1.18774e-015	-4.64704e-016	2.94471e-014	7.32564e-014	4.93828e-014	7.388e-014	4.68309e-014	7.82611e-014	7.39535e-014	8.35816e-014	-2.15336e-014	-1.2292e-014	-4.10718e-014	-4.81642e-014	-5.19487e-014	-2.74123e-014	-1.38798e-014	7.7014e-015	1.00221e-014	2.07044e-014	4.11124e-014	3.17771e-014
7.00795e-014	6.81815e-014	-1.16699e-014	-1.41428e-015	-3.57168e-017	2.987e-014	7.35946e-014	4.94174e-014	7.38687e-014	4.66158e-014	7.79792e-014	7.37151e-014	8.30185e-014	-2.13251e-014	-1.20294e-014	-4.09639e-014	-4.79991e-014	-5.18796e-014	-2.77039e-014	-1.38956e-014	7.6155e-015	9.75601e-015	2.05396e-014	4.11251e-014	3.16751e-014
6.97283e-014	6.76356e-014	-1.15803e-014	-1.64176e-015	3.74186e-016	3.02843e-014	7.39069e-014	4.94436e-014	7.3846e-014	4.63949e-014	7.76989e-014	7.34747e-014	8.24295e-014	-2.11254e-014	-1.17807e-014	-4.08625e-014	-4.78273e-014	-5.18107e-014	-2.79922e-014	-1.39305e-014	7.52007e-015	9.47955e-015	2.03637e-014	4.11072e-014	3.15423e-014
6.93687e-014	6.70707e-014	-1.14854e-014	-1.87111e-015	7.60344e-016	3.06864e-014	7.41901e-014	4.94592e-014	7.38116e-014	4.61691e-014	7.74231e-014	7.32335e-014	8.18207e-014	-2.09364e-014	-1.15487e-014	-4.0769e-014	-4.76492e-014	-5.17444e-014	-2.82773e-014	-1.39842e-014	7.41449e-015	9.19581e-015	2.01794e-014	4.10595e-014	3.1379e-014
6.90018e-014	6.64899e-014	-1.13865e-014	-2.10323e-015	1.11758e-015	3.10731e-014	7.44403e-014	4.94628e-014	7.37654e-014	4.59394e-014	7.71545e-014	7.29929e-014	8.1198e-014	-2.07603e-014	-1.13359e-014	-4.06857e-014	-4.74664e-014	-5.16826e-014	-2.85594e-014	-1.40556e-014	7.29897e-015	8.90836e-015	1.99894e-014	4.09824e-014	3.11856e-014
6.86287e-014	6.58957e-014	-1.1285e-014	-2.33838e-015	1.44139e-015	3.14412e-014	7.46551e-014	4.94526e-014	7.37082e-014	4.57061e-014	7.68955e-014	7.27544e-014	8.0568e-014	-2.05989e-014	-1.11451e-014	-4.06137e-014	-4.72802e-014	-5.16267e-014	-2.88381e-014	-1.41429e-014	7.17391e-015	8.62008e-015	1.97967e-014	4.08768e-014	3.09627e-014
6.82503e-014	6.52916e-014	-1.11814e-014	-2.57721e-015	1.7275e-015	3.17875e-014	7.48325e-014	4.94261e-014	7.36403e-014	4.54706e-014	7.6648e-014	7.25187e-014	7.99366e-014	-2.0453e-014	-1.09784e-014	-4.05551e-014	-4.70916e-014	-5.15786e-014	-2.91137e-014	-1.42456e-014	7.03897e-015	8.33469e-015	1.96046e-014	4.07431e-014	3.0711e-014
6.78679e-014	6.46808e-014	-1.10768e-014	-2.81968e-015	1.97183e-015	3.21105e-014	7.49701e-014	4.9381e-014	7.35628e-014	4.5233e-014	7.64141e-014	7.22866e-014	7.93097e-014	-2.03241e-014	-1.08378e-014	-4.05106e-014	-4.69014e-014	-5.15404e-014	-2.93862e-014	-1.43628e-014	6.89434e-015	8.05536e-015	1.94162e-014	4.05819e-014	3.04316e-014
6.74825e-014	6.40663e-014	-1.09717e-014	-3.06664e-015	2.17186e-015	3.24067e-014	7.50666e-014	4.93158e-014	7.34763e-014	4.49943e-014	7.61952e-014	7.20588e-014	7.86928e-014	-2.02122e-014	-1.07246e-014	-4.04811e-014	-4.67109e-014	-5.15137e-014	-2.96554e-014	-1.44926e-014	6.74158e-015	7.78526e-015	1.92345e-014	4.03946e-014	3.01255e-014
6.70959e-014	6.34522e-014	-1.08668e-014	-3.31803e-015	2.32505e-015	3.26742e-014	7.51202e-014	4.92285e-014	7.33821e-014	4.47554e-014	7.59925e-014	7.18355e-014	7.80908e-014	-2.01182e-014	-1.06396e-014	-4.04674e-014	-4.6522e-014	-5.14995e-014	-2.99212e-014	-1.46335e-014	6.58021e-015	7.52785e-015	1.90621e-014	4.01832e-014	2.97942e-014
6.67085e-014	6.28416e-014	-1.07633e-014	-3.57367e-015	2.42925e-015	3.29109e-014	7.51301e-014	4.9117e-014	7.32815e-014	4.45168e-014	7.58071e-014	7.16174e-014	7.75089e-014	-2.0042e-014	-1.05835e-014	-4.047e-014	-4.63351e-014	-5.14988e-014	-3.01827e-014	-1.47831e-014	6.41092e-015	7.28651e-015	1.89018e-014	3.99493e-014	2.9439e-014
6.63211e-014	6.22376e-014	-1.0662e-014	-3.83351e-015	2.48213e-015	3.31156e-014	7.50965e-014	4.89801e-014	7.31755e-014	4.42791e-014	7.56404e-014	7.14046e-014	7.69514e-014	-1.99827e-014	-1.05576e-014	-4.04894e-014	-4.61509e-014	-5.1513e-014	-3.04396e-014	-1.49396e-014	6.23426e-015	7.06422e-015	1.87569e-014	3.96949e-014	2.90618e-014
6.59345e-014	6.16432e-014	-1.05626e-014	-4.09726e-015	2.48286e-015	3.32878e-014	7.50189e-014	4.88166e-014	7.3066e-014	4.40431e-014	7.54933e-014	7.11971e-014	7.64228e-014	-1.99401e-014	-1.05615e-014	-4.05258e-014	-4.59707e-014	-5.15433e-014	-3.06918e-014	-1.51012e-014	6.05143e-015	6.8639e-015	1.86301e-014	3.94213e-014	2.86642e-014
[truncated: 1,309 more rows]
