# Supplementary material for: Prominent gamma band activity during visual motion perception in early-stage Alzheimer’s disease
Source: PLoS One. 2022 Apr 18;17(4):e0266693. doi: 10.1371/journal.pone.0266693 (PMC9015152; doi:10.1371/journal.pone.0266693)
Supplement: S1 File — (ZIP) [file pone.0266693.s001.zip › PloseOneé╠âfü[â^âVü[âgùp/AD16 L hemisphere.txt]

-8.41855e-015	-1.63251e-014	-1.55985e-014	7.75836e-016	-5.31525e-015	1.01705e-014	-3.68825e-015	9.84363e-015	-1.69352e-014	-1.51537e-014	-1.77389e-014	-7.85497e-015	-1.14033e-014	-1.68357e-014	-7.58596e-015	-4.13136e-015	-2.65616e-015	2.97276e-015	6.1084e-015	-6.21423e-015	6.95722e-016	7.96933e-015	1.01435e-014	-1.55335e-015	5.49617e-016
-8.46786e-015	-1.66954e-014	-1.57303e-014	8.76961e-016	-5.24866e-015	9.88615e-015	-3.5049e-015	9.04077e-015	-1.62968e-014	-1.48416e-014	-1.7606e-014	-7.825e-015	-1.21729e-014	-1.66822e-014	-7.67501e-015	-4.28115e-015	-2.59685e-015	2.88925e-015	5.20359e-015	-6.20238e-015	2.66078e-016	7.60939e-015	9.7945e-015	-1.26688e-015	2.1259e-016
-8.51813e-015	-1.70615e-014	-1.58619e-014	9.69156e-016	-5.17832e-015	9.58085e-015	-3.3157e-015	8.22289e-015	-1.56486e-014	-1.45161e-014	-1.74752e-014	-7.80639e-015	-1.2937e-014	-1.65246e-014	-7.7611e-015	-4.43674e-015	-2.53476e-015	2.814e-015	4.3081e-015	-6.16083e-015	-1.45095e-016	7.25106e-015	9.43975e-015	-9.74353e-016	-1.1454e-016
-8.5687e-015	-1.742e-014	-1.59924e-014	1.05184e-015	-5.105e-015	9.25596e-015	-3.12077e-015	7.39391e-015	-1.49944e-014	-1.41782e-014	-1.73469e-014	-7.79877e-015	-1.3691e-014	-1.63638e-014	-7.84317e-015	-4.59723e-015	-2.47115e-015	2.74851e-015	3.42812e-015	-6.08863e-015	-5.34348e-016	6.89705e-015	9.0817e-015	-6.76671e-016	-4.28334e-016
-8.61926e-015	-1.77682e-014	-1.61207e-014	1.12492e-015	-5.02908e-015	8.91238e-015	-2.92008e-015	6.55756e-015	-1.43382e-014	-1.38292e-014	-1.72219e-014	-7.80213e-015	-1.4431e-014	-1.62003e-014	-7.91989e-015	-4.7616e-015	-2.4067e-015	2.69356e-015	2.56923e-015	-5.98554e-015	-8.99313e-016	6.54965e-015	8.72237e-015	-3.75214e-016	-7.25935e-016
-8.66976e-015	-1.81034e-014	-1.62455e-014	1.18848e-015	-4.95087e-015	8.55172e-015	-2.71418e-015	5.71757e-015	-1.36841e-014	-1.34704e-014	-1.71005e-014	-7.81623e-015	-1.51528e-014	-1.60345e-014	-7.99025e-015	-4.9288e-015	-2.34229e-015	2.6504e-015	1.73692e-015	-5.85135e-015	-1.23723e-015	6.2109e-015	8.36432e-015	-7.12649e-017	-1.00479e-015
-8.7194e-015	-1.84222e-014	-1.63662e-014	1.24188e-015	-4.87121e-015	8.17537e-015	-2.50338e-015	4.87806e-015	-1.30355e-014	-1.31036e-014	-1.69832e-014	-7.84079e-015	-1.58521e-014	-1.58666e-014	-8.05314e-015	-5.09764e-015	-2.27919e-015	2.61956e-015	9.37461e-016	-5.68631e-015	-1.54549e-015	5.883e-015	8.01012e-015	2.3374e-016	-1.26179e-015
-8.76747e-015	-1.87222e-014	-1.64825e-014	1.28526e-015	-4.79087e-015	7.78545e-015	-2.28811e-015	4.04304e-015	-1.23959e-014	-1.27307e-014	-1.687e-014	-7.87561e-015	-1.65245e-014	-1.56976e-014	-8.10744e-015	-5.26711e-015	-2.21852e-015	2.60159e-015	1.76169e-016	-5.49119e-015	-1.8222e-015	5.56824e-015	7.66225e-015	5.38852e-016	-1.49392e-015
-8.81357e-015	-1.90002e-014	-1.65931e-014	1.31879e-015	-4.71053e-015	7.38413e-015	-2.06845e-015	3.21655e-015	-1.17693e-014	-1.23533e-014	-1.67616e-014	-7.91973e-015	-1.71664e-014	-1.55279e-014	-8.15276e-015	-5.43607e-015	-2.16112e-015	2.59717e-015	-5.42396e-016	-5.26731e-015	-2.06572e-015	5.26892e-015	7.32331e-015	8.42733e-016	-1.69911e-015
-8.85689e-015	-1.92541e-014	-1.66972e-014	1.34264e-015	-4.63059e-015	6.97365e-015	-1.84464e-015	2.40248e-015	-1.11592e-014	-1.19732e-014	-1.66583e-014	-7.97189e-015	-1.77744e-014	-1.53586e-014	-8.18814e-015	-5.6034e-015	-2.10884e-015	2.60668e-015	-1.21403e-015	-5.01585e-015	-2.27485e-015	4.98688e-015	6.99572e-015	1.14413e-015	-1.87523e-015
-8.89734e-015	-1.94818e-014	-1.67941e-014	1.35684e-015	-4.55208e-015	6.55643e-015	-1.61687e-015	1.60418e-015	-1.05688e-014	-1.15923e-014	-1.65602e-014	-8.03064e-015	-1.83454e-014	-1.51902e-014	-8.21302e-015	-5.76823e-015	-2.06223e-015	2.63052e-015	-1.8349e-015	-4.73849e-015	-2.449e-015	4.72383e-015	6.68203e-015	1.44198e-015	-2.02077e-015
-8.93439e-015	-1.96817e-014	-1.68835e-014	1.36172e-015	-4.47566e-015	6.13468e-015	-1.3853e-015	8.24833e-016	-1.00016e-014	-1.12124e-014	-1.64681e-014	-8.09499e-015	-1.88761e-014	-1.50236e-014	-8.22688e-015	-5.9294e-015	-2.0223e-015	2.66901e-015	-2.40186e-015	-4.43759e-015	-2.58754e-015	4.48132e-015	6.38455e-015	1.73486e-015	-2.13432e-015
-8.96767e-015	-1.98522e-014	-1.69647e-014	1.35782e-015	-4.40268e-015	5.71087e-015	-1.15014e-015	6.85254e-017	-9.46068e-015	-1.08353e-014	-1.6382e-014	-8.16368e-015	-1.93644e-014	-1.48593e-014	-8.22934e-015	-6.08573e-015	-1.98985e-015	2.72232e-015	-2.9113e-015	-4.11596e-015	-2.69043e-015	4.26114e-015	6.10533e-015	2.02109e-015	-2.21496e-015
-8.99676e-015	-1.99919e-014	-1.70374e-014	1.34534e-015	-4.3339e-015	5.28723e-015	-9.1206e-016	-6.61682e-016	-8.94907e-015	-1.0463e-014	-1.63014e-014	-8.2351e-015	-1.98083e-014	-1.46985e-014	-8.2205e-015	-6.23618e-015	-1.96577e-015	2.79059e-015	-3.36139e-015	-3.77598e-015	-2.75786e-015	4.0645e-015	5.8461e-015	2.29979e-015	-2.2622e-015
-9.02165e-015	-2.01001e-014	-1.71016e-014	1.32456e-015	-4.27003e-015	4.86646e-015	-6.71996e-016	-1.36258e-015	-8.46986e-015	-1.00972e-014	-1.62265e-014	-8.30772e-015	-2.02064e-014	-1.45416e-014	-8.20033e-015	-6.37944e-015	-1.95076e-015	2.87338e-015	-3.75043e-015	-3.42099e-015	-2.79046e-015	3.89227e-015	5.6085e-015	2.5693e-015	-2.27586e-015
-9.0418e-015	-2.01762e-014	-1.71568e-014	1.29614e-015	-4.21218e-015	4.45091e-015	-4.30619e-016	-2.03132e-015	-8.02574e-015	-9.74073e-015	-1.6157e-014	-8.38047e-015	-2.05575e-014	-1.43899e-014	-8.16885e-015	-6.51458e-015	-1.94556e-015	2.97084e-015	-4.07682e-015	-3.05451e-015	-2.78941e-015	3.7452e-015	5.3938e-015	2.82877e-015	-2.25643e-015
-9.05702e-015	-2.02201e-014	-1.72035e-014	1.26061e-015	-4.16105e-015	4.04305e-015	-1.88261e-016	-2.6654e-015	-7.61895e-015	-9.39542e-015	-1.60932e-014	-8.45124e-015	-2.08606e-014	-1.42444e-014	-8.12647e-015	-6.64073e-015	-1.95087e-015	3.08254e-015	-4.3405e-015	-2.67967e-015	-2.75655e-015	3.62379e-015	5.20305e-015	3.07687e-015	-2.20442e-015
-9.06693e-015	-2.02322e-014	-1.7242e-014	1.21815e-015	-4.1174e-015	3.64536e-015	5.45235e-017	-3.263e-015	-7.25186e-015	-9.06294e-015	-1.60348e-014	-8.51794e-015	-2.11158e-014	-1.41053e-014	-8.07357e-015	-6.75715e-015	-1.96738e-015	3.20737e-015	-4.54195e-015	-2.29979e-015	-2.69399e-015	3.52861e-015	5.03715e-015	3.31272e-015	-2.12098e-015
-9.07165e-015	-2.02134e-014	-1.72724e-014	1.16933e-015	-4.08173e-015	3.25989e-015	2.97122e-016	-3.82166e-015	-6.92615e-015	-8.7444e-015	-1.59818e-014	-8.57951e-015	-2.13235e-014	-1.39733e-014	-8.01096e-015	-6.86364e-015	-1.99501e-015	3.34465e-015	-4.68198e-015	-1.91867e-015	-2.60396e-015	3.45981e-015	4.89666e-015	3.53498e-015	-2.00759e-015
-9.07089e-015	-2.01645e-014	-1.72952e-014	1.11498e-015	-4.05476e-015	2.88851e-015	5.39281e-016	-4.3396e-015	-6.64299e-015	-8.44169e-015	-1.59343e-014	-8.63432e-015	-2.1484e-014	-1.38492e-014	-7.93898e-015	-6.95929e-015	-2.03378e-015	3.49352e-015	-4.76235e-015	-1.53953e-015	-2.48923e-015	3.41738e-015	4.7819e-015	3.74273e-015	-1.86634e-015
-9.06505e-015	-2.00866e-014	-1.73109e-014	1.05514e-015	-4.03722e-015	2.53344e-015	7.80011e-016	-4.81548e-015	-6.40317e-015	-8.15624e-015	-1.58918e-014	-8.68022e-015	-2.15984e-014	-1.37339e-014	-7.85849e-015	-7.04338e-015	-2.08365e-015	3.653e-015	-4.78495e-015	-1.16606e-015	-2.35311e-015	3.40078e-015	4.69299e-015	3.93519e-015	-1.69954e-015
-9.05424e-015	-1.99815e-014	-1.73197e-014	9.90275e-016	-4.02921e-015	2.19609e-015	1.01871e-015	-5.24859e-015	-6.20767e-015	-7.8891e-015	-1.5854e-014	-8.71622e-015	-2.16685e-014	-1.36281e-014	-7.77044e-015	-7.11593e-015	-2.1448e-015	3.82221e-015	-4.75232e-015	-8.01791e-016	-2.1993e-015	3.40923e-015	4.62938e-015	4.11109e-015	-1.50982e-015
-9.03875e-015	-1.9851e-014	-1.73229e-014	9.20831e-016	-4.03108e-015	1.878e-015	1.2545e-015	-5.63805e-015	-6.05707e-015	-7.64179e-015	-1.58207e-014	-8.74106e-015	-2.16958e-014	-1.35324e-014	-7.67568e-015	-7.1765e-015	-2.21689e-015	3.99965e-015	-4.66746e-015	-4.50591e-016	-2.03117e-015	3.44177e-015	4.59052e-015	4.26968e-015	-1.2995e-015
-9.01895e-015	-1.96973e-014	-1.73214e-014	8.4712e-016	-4.04332e-015	1.58049e-015	1.48659e-015	-5.98331e-015	-5.95128e-015	-7.41526e-015	-1.57913e-014	-8.75339e-015	-2.16827e-014	-1.34476e-014	-7.57491e-015	-7.22534e-015	-2.29899e-015	4.18381e-015	-4.53427e-015	-1.15956e-016	-1.85263e-015	3.49756e-015	4.57519e-015	4.41052e-015	-1.07192e-015
-8.99511e-015	-1.95231e-014	-1.73161e-014	7.69398e-016	-4.06595e-015	1.30463e-015	1.71383e-015	-6.2849e-015	-5.88955e-015	-7.21026e-015	-1.57656e-014	-8.75213e-015	-2.16318e-014	-1.33746e-014	-7.46944e-015	-7.26234e-015	-2.39025e-015	4.37304e-015	-4.35702e-015	1.99508e-016	-1.66739e-015	3.57566e-015	4.58221e-015	4.53298e-015	-8.30535e-016
-8.9677e-015	-1.93307e-014	-1.7308e-014	6.87709e-016	-4.09951e-015	1.05187e-015	1.9358e-015	-6.54264e-015	-5.87193e-015	-7.02729e-015	-1.57435e-014	-8.7366e-015	-2.1546e-014	-1.33137e-014	-7.36062e-015	-7.28724e-015	-2.48973e-015	4.56581e-015	-4.13958e-015	4.92917e-016	-1.47958e-015	3.67435e-015	4.60984e-015	4.63652e-015	-5.79173e-016
-8.93711e-015	-1.9123e-014	-1.72981e-014	6.02125e-016	-4.14407e-015	8.22667e-016	2.15173e-015	-6.75705e-015	-5.89774e-015	-6.86684e-015	-1.57245e-014	-8.70617e-015	-2.14288e-014	-1.3265e-014	-7.24924e-015	-7.30059e-015	-2.59575e-015	4.76018e-015	-3.88653e-015	7.61511e-016	-1.29311e-015	3.79228e-015	4.65642e-015	4.72015e-015	-3.21861e-016
-8.90399e-015	-1.89025e-014	-1.72879e-014	5.13187e-016	-4.19925e-015	6.16925e-016	2.36086e-015	-6.92896e-015	-5.96573e-015	-6.72893e-015	-1.57083e-014	-8.6602e-015	-2.12836e-014	-1.32291e-014	-7.13645e-015	-7.3028e-015	-2.70753e-015	4.95461e-015	-3.60277e-015	1.00299e-015	-1.11207e-015	3.92791e-015	4.72003e-015	4.78346e-015	-6.24308e-017
-8.86939e-015	-1.86725e-014	-1.7278e-014	4.21127e-016	-4.26488e-015	4.34843e-016	2.56275e-015	-7.05939e-015	-6.07479e-015	-6.61393e-015	-1.56946e-014	-8.59801e-015	-2.11135e-014	-1.32061e-014	-7.02329e-015	-7.29449e-015	-2.82383e-015	5.14647e-015	-3.29341e-015	1.21543e-015	-9.40908e-016	4.07893e-015	4.79835e-015	4.82583e-015	1.95075e-016
-8.83388e-015	-1.8436e-014	-1.72697e-014	3.2593e-016	-4.34037e-015	2.76042e-016	2.75626e-015	-7.14963e-015	-6.22269e-015	-6.5219e-015	-1.56828e-014	-8.51962e-015	-2.09226e-014	-1.31963e-014	-6.91092e-015	-7.27586e-015	-2.94349e-015	5.33412e-015	-2.96358e-015	1.39723e-015	-7.83465e-016	4.24371e-015	4.88902e-015	4.847e-015	4.47188e-016
-8.79779e-015	-1.81963e-014	-1.72639e-014	2.2787e-016	-4.42542e-015	1.40174e-016	2.9408e-015	-7.20108e-015	-6.40755e-015	-6.45225e-015	-1.56727e-014	-8.42521e-015	-2.07144e-014	-1.31996e-014	-6.80026e-015	-7.24753e-015	-3.06478e-015	5.51588e-015	-2.61871e-015	1.54749e-015	-6.43641e-016	4.42001e-015	4.98906e-015	4.84622e-015	6.89536e-016
-8.76183e-015	-1.79567e-014	-1.72617e-014	1.26972e-016	-4.51948e-015	2.66355e-017	3.11553e-015	-7.21585e-015	-6.62715e-015	-6.40427e-015	-1.56642e-014	-8.31535e-015	-2.04929e-014	-1.32162e-014	-6.69165e-015	-7.21053e-015	-3.18553e-015	5.68967e-015	-2.26374e-015	1.66563e-015	-5.24825e-016	4.60546e-015	5.09566e-015	4.82309e-015	9.18207e-016
-8.72702e-015	-1.77201e-014	-1.72645e-014	2.34105e-017	-4.62168e-015	-6.55156e-017	3.27957e-015	-7.19572e-015	-6.87913e-015	-6.37728e-015	-1.5657e-014	-8.1904e-015	-2.02622e-014	-1.32463e-014	-6.58607e-015	-7.16522e-015	-3.30424e-015	5.85306e-015	-1.90358e-015	1.75133e-015	-4.30255e-016	4.7988e-015	5.20605e-015	4.77758e-015	1.12994e-015
-8.69418e-015	-1.74896e-014	-1.7273e-014	-8.31627e-017	-4.73117e-015	-1.37469e-016	3.43282e-015	-7.14256e-015	-7.16122e-015	-6.3702e-015	-1.56514e-014	-8.05186e-015	-2.00259e-014	-1.32897e-014	-6.48423e-015	-7.11252e-015	-3.41893e-015	6.00399e-015	-1.54353e-015	1.80451e-015	-3.63102e-016	4.99781e-015	5.31698e-015	4.70961e-015	1.32089e-015
-8.66396e-015	-1.72683e-014	-1.7288e-014	-1.92425e-016	-4.84691e-015	-1.90133e-016	3.57409e-015	-7.05853e-015	-7.47097e-015	-6.38225e-015	-1.56476e-014	-7.90069e-015	-1.97875e-014	-1.33459e-014	-6.38667e-015	-7.05323e-015	-3.52818e-015	6.14042e-015	-1.18838e-015	1.82611e-015	-3.26038e-016	5.19972e-015	5.42567e-015	4.61878e-015	1.48821e-015
-8.637e-015	-1.70587e-014	-1.73106e-014	-3.03792e-016	-4.96825e-015	-2.24963e-016	3.70294e-015	-6.94633e-015	-7.80596e-015	-6.41257e-015	-1.56454e-014	-7.73849e-015	-1.95512e-014	-1.34146e-014	-6.29331e-015	-6.98746e-015	-3.63059e-015	6.26061e-015	-8.42283e-016	1.81684e-015	-3.21357e-016	5.40301e-015	5.52915e-015	4.50511e-015	1.62925e-015
-8.61353e-015	-1.68628e-014	-1.73411e-014	-4.16732e-016	-5.09426e-015	-2.44018e-016	3.81905e-015	-6.80837e-015	-8.16304e-015	-6.45973e-015	-1.56453e-014	-7.5674e-015	-1.93202e-014	-1.34956e-014	-6.20424e-015	-6.91584e-015	-3.72441e-015	6.3631e-015	-5.09472e-016	1.77808e-015	-3.51128e-016	5.6057e-015	5.62472e-015	4.36829e-015	1.74146e-015
-8.59419e-015	-1.66831e-014	-1.73803e-014	-5.31407e-016	-5.22419e-015	-2.48615e-016	3.92186e-015	-6.64726e-015	-8.5393e-015	-6.52221e-015	-1.5647e-014	-7.38879e-015	-1.90977e-014	-1.35884e-014	-6.11946e-015	-6.83925e-015	-3.80809e-015	6.44652e-015	-1.94134e-016	1.71142e-015	-4.16784e-016	5.80576e-015	5.7099e-015	4.2083e-015	1.82262e-015
-8.57964e-015	-1.65218e-014	-1.74283e-014	-6.47242e-016	-5.35663e-015	-2.40892e-016	4.01102e-015	-6.46567e-015	-8.93267e-015	-6.59884e-015	-1.56512e-014	-7.20499e-015	-1.88866e-014	-1.36923e-014	-6.03877e-015	-6.75904e-015	-3.88053e-015	6.50924e-015	1.00623e-016	1.61897e-015	-5.19523e-016	6.00119e-015	5.78183e-015	4.02529e-015	1.87135e-015
-8.56999e-015	-1.63808e-014	-1.74857e-014	-7.63533e-016	-5.49055e-015	-2.2251e-016	4.08642e-015	-6.2661e-015	-9.33982e-015	-6.68824e-015	-1.56578e-014	-7.01811e-015	-1.86899e-014	-1.38066e-014	-5.9622e-015	-6.67584e-015	-3.94042e-015	6.55e-015	3.71843e-016	1.50288e-015	-6.59727e-016	6.19038e-015	5.83795e-015	3.81942e-015	1.88659e-015
-8.56592e-015	-1.62616e-014	-1.75522e-014	-8.79745e-016	-5.62457e-015	-1.9564e-016	4.14764e-015	-6.05163e-015	-9.75786e-015	-6.78984e-015	-1.56676e-014	-6.83089e-015	-1.85104e-014	-1.39308e-014	-5.88918e-015	-6.58987e-015	-3.98688e-015	6.56782e-015	6.16601e-016	1.36566e-015	-8.37952e-016	6.37222e-015	5.87566e-015	3.59056e-015	1.86784e-015
-8.56753e-015	-1.61652e-014	-1.76283e-014	-9.9535e-016	-5.75772e-015	-1.62408e-016	4.1946e-015	-5.82451e-015	-1.01844e-014	-6.90215e-015	-1.56815e-014	-6.64607e-015	-1.835e-014	-1.40638e-014	-5.81909e-015	-6.50151e-015	-4.01859e-015	6.56168e-015	8.32671e-016	1.21059e-015	-1.05404e-015	6.54598e-015	5.89303e-015	3.33851e-015	1.81466e-015
-8.57473e-015	-1.60923e-014	-1.77137e-014	-1.10962e-015	-5.88904e-015	-1.24977e-016	4.22764e-015	-5.58751e-015	-1.06162e-014	-7.02335e-015	-1.57002e-014	-6.46654e-015	-1.82108e-014	-1.42048e-014	-5.75101e-015	-6.4111e-015	-4.03476e-015	6.53083e-015	1.01809e-015	1.04021e-015	-1.30731e-015	6.71054e-015	5.88852e-015	3.06389e-015	1.72754e-015
-8.58742e-015	-1.60443e-014	-1.78083e-014	-1.22149e-015	-6.01691e-015	-8.53947e-017	4.24697e-015	-5.34317e-015	-1.10506e-014	-7.15176e-015	-1.57239e-014	-6.29458e-015	-1.80941e-014	-1.43532e-014	-5.68437e-015	-6.31929e-015	-4.03525e-015	6.4751e-015	1.17165e-015	8.58126e-016	-1.59601e-015	6.86515e-015	5.86065e-015	2.7666e-015	1.607e-015
-8.60568e-015	-1.60217e-014	-1.7912e-014	-1.33038e-015	-6.14059e-015	-4.53171e-017	4.25285e-015	-5.09437e-015	-1.14847e-014	-7.28632e-015	-1.57533e-014	-6.13277e-015	-1.80018e-014	-1.45081e-014	-5.61841e-015	-6.22603e-015	-4.01982e-015	6.39449e-015	1.29228e-015	6.68007e-016	-1.91898e-015	7.00894e-015	5.80859e-015	2.4475e-015	1.45422e-015
-8.6293e-015	-1.60246e-014	-1.8024e-014	-1.43549e-015	-6.25883e-015	-7.0776e-018	4.24568e-015	-4.84361e-015	-1.19166e-014	-7.42589e-015	-1.5789e-014	-5.98428e-015	-1.79345e-014	-1.46683e-014	-5.55181e-015	-6.1315e-015	-3.98845e-015	6.28838e-015	1.37937e-015	4.73249e-016	-2.2743e-015	7.14144e-015	5.73192e-015	2.10689e-015	1.27095e-015
-8.65792e-015	-1.60531e-014	-1.81436e-014	-1.53521e-015	-6.37046e-015	2.78228e-017	4.22557e-015	-4.59384e-015	-1.23433e-014	-7.56942e-015	-1.58321e-014	-5.85259e-015	-1.78926e-014	-1.48331e-014	-5.48322e-015	-6.03588e-015	-3.94164e-015	6.15732e-015	1.43295e-015	2.76935e-016	-2.6594e-015	7.26244e-015	5.63037e-015	1.74525e-015	1.0593e-015
-8.69067e-015	-1.61062e-014	-1.82705e-014	-1.62869e-015	-6.4743e-015	5.76305e-017	4.19346e-015	-4.34689e-015	-1.27632e-014	-7.71587e-015	-1.58833e-014	-5.73997e-015	-1.78762e-014	-1.50015e-014	-5.41188e-015	-5.93899e-015	-3.87965e-015	6.00183e-015	1.45352e-015	8.23114e-017	-3.07139e-015	7.37239e-015	5.50347e-015	1.36285e-015	8.2162e-016
-8.72678e-015	-1.61835e-014	-1.84037e-014	-1.7147e-015	-6.56937e-015	8.0671e-017	4.14971e-015	-4.10491e-015	-1.31742e-014	-7.86409e-015	-1.59429e-014	-5.64937e-015	-1.78858e-014	-1.51724e-014	-5.33649e-015	-5.84054e-015	-3.80332e-015	5.82272e-015	1.44166e-015	-1.07517e-016	-3.50734e-015	7.47136e-015	5.35142e-015	9.5998e-016	5.61109e-016
-8.76572e-015	-1.62836e-014	-1.85424e-014	-1.79149e-015	-6.65477e-015	9.59417e-017	4.0947e-015	-3.87012e-015	-1.35738e-014	-8.01328e-015	-1.60116e-014	-5.58338e-015	-1.79211e-014	-1.53453e-014	-5.25554e-015	-5.74031e-015	-3.71342e-015	5.62122e-015	1.3994e-015	-2.89366e-016	-3.96392e-015	7.55954e-015	5.17526e-015	5.37701e-016	2.81072e-016
-8.80663e-015	-1.64058e-014	-1.86855e-014	-1.85821e-015	-6.72975e-015	1.02334e-016	4.02891e-015	-3.64426e-015	-1.39603e-014	-8.16303e-015	-1.60899e-014	-5.54394e-015	-1.79813e-014	-1.55188e-014	-5.1676e-015	-5.63828e-015	-3.61106e-015	5.39847e-015	1.32795e-015	-4.60371e-016	-4.43761e-015	7.63763e-015	4.97621e-015	9.68858e-017	-1.54525e-017
-8.84904e-015	-1.65492e-014	-1.88321e-014	-1.91338e-015	-6.79396e-015	9.87401e-017	3.95348e-015	-3.42935e-015	-1.43322e-014	-8.31274e-015	-1.61784e-014	-5.53336e-015	-1.80656e-014	-1.56923e-014	-5.0719e-015	-5.53398e-015	-3.4977e-015	5.15643e-015	1.22915e-015	-6.18016e-016	-4.92436e-015	7.70643e-015	4.75564e-015	-3.61667e-016	-3.2461e-016
-8.89135e-015	-1.67124e-014	-1.89812e-014	-1.95601e-015	-6.84636e-015	8.43415e-017	3.86977e-015	-3.22715e-015	-1.46881e-014	-8.46203e-015	-1.62775e-014	-5.55386e-015	-1.8173e-014	-1.58647e-014	-4.96712e-015	-5.42714e-015	-3.37472e-015	4.89678e-015	1.10526e-015	-7.59544e-016	-5.42067e-015	7.76664e-015	4.51547e-015	-8.3707e-016	-6.42373e-016
-8.9327e-015	-1.68941e-014	-1.91321e-014	-1.98505e-015	-6.88638e-015	5.91486e-017	3.77823e-015	-3.0397e-015	-1.50267e-014	-8.6108e-015	-1.63873e-014	-5.6068e-015	-1.83023e-014	-1.60355e-014	-4.85231e-015	-5.31744e-015	-3.24418e-015	4.62171e-015	9.58387e-016	-8.82818e-016	-5.92254e-015	7.8193e-015	4.25761e-015	-1.32841e-015	-9.64786e-016
-8.97198e-015	-1.70926e-014	-1.92834e-014	-1.99881e-015	-6.91344e-015	2.24983e-017	3.67985e-015	-2.86836e-015	-1.5347e-014	-8.75926e-015	-1.65083e-014	-5.69388e-015	-1.84515e-014	-1.6204e-014	-4.72667e-015	-5.20411e-015	-3.10789e-015	4.33355e-015	7.90974e-016	-9.86076e-016	-6.42591e-015	7.86552e-015	3.98475e-015	-1.83411e-015	-1.2883e-015
-9.00827e-015	-1.73061e-014	-1.94343e-014	-1.99645e-015	-6.92706e-015	-2.58775e-017	3.57615e-015	-2.71447e-015	-1.56479e-014	-8.90748e-015	-1.66412e-014	-5.81607e-015	-1.86192e-014	-1.63694e-014	-4.58953e-015	-5.08635e-015	-2.96761e-015	4.0343e-015	6.05754e-016	-1.06755e-015	-6.92602e-015	7.90685e-015	3.69943e-015	-2.35273e-015	-1.60841e-015
-9.04039e-015	-1.7533e-014	-1.95839e-014	-1.97654e-015	-6.92707e-015	-8.52583e-017	3.46772e-015	-2.57891e-015	-1.59289e-014	-9.05551e-015	-1.67858e-014	-5.97426e-015	-1.88038e-014	-1.65312e-014	-4.44036e-015	-4.96359e-015	-2.82522e-015	3.72632e-015	4.05777e-016	-1.12611e-015	-7.41876e-015	7.94452e-015	3.40431e-015	-2.88265e-015	-1.92065e-015
-9.06717e-015	-1.77721e-014	-1.97314e-014	-1.93867e-015	-6.9129e-015	-1.55193e-016	3.35543e-015	-2.46263e-015	-1.61891e-014	-9.20365e-015	-1.69416e-014	-6.16928e-015	-1.90034e-014	-1.66891e-014	-4.27888e-015	-4.83553e-015	-2.68303e-015	3.41226e-015	1.94307e-016	-1.16073e-015	-7.9006e-015	7.97968e-015	3.1026e-015	-3.4223e-015	-2.22141e-015
-9.08771e-015	-1.80218e-014	-1.98761e-014	-1.88222e-015	-6.88462e-015	-2.35201e-016	3.24058e-015	-2.36671e-015	-1.64282e-014	-9.35223e-015	-1.71086e-014	-6.40081e-015	-1.92151e-014	-1.68425e-014	-4.10467e-015	-4.7014e-015	-2.54316e-015	3.09467e-015	-2.63986e-017	-1.17132e-015	-8.36786e-015	8.01378e-015	2.79777e-015	-3.96999e-015	-2.50724e-015
-9.1012e-015	-1.82804e-014	-2.00173e-014	-1.80623e-015	-6.84209e-015	-3.2461e-016	3.12411e-015	-2.29203e-015	-1.66455e-014	-9.50191e-015	-1.72865e-014	-6.66848e-015	-1.9437e-014	-1.69907e-014	-3.91716e-015	-4.56062e-015	-2.40753e-015	2.77657e-015	-2.53853e-016	-1.15765e-015	-8.81647e-015	8.04779e-015	2.49288e-015	-4.52393e-015	-2.77441e-015
-9.10637e-015	-1.85462e-014	-2.01545e-014	-1.71022e-015	-6.78589e-015	-4.22476e-016	3.00691e-015	-2.23933e-015	-1.68407e-014	-9.65314e-015	-1.74743e-014	-6.97146e-015	-1.96672e-014	-1.71337e-014	-3.71657e-015	-4.4126e-015	-2.27788e-015	2.46027e-015	-4.85055e-016	-1.11956e-015	-9.24346e-015	8.08298e-015	2.19126e-015	-5.0821e-015	-3.01939e-015
-9.10278e-015	-1.88178e-014	-2.0287e-014	-1.59405e-015	-6.71607e-015	-5.27901e-016	2.88979e-015	-2.20874e-015	-1.70139e-014	-9.80656e-015	-1.76716e-014	-7.30893e-015	-1.99033e-014	-1.72712e-014	-3.50313e-015	-4.25695e-015	-2.15638e-015	2.14823e-015	-7.16635e-016	-1.05755e-015	-9.64589e-015	8.12074e-015	1.89637e-015	-5.64232e-015	-3.23945e-015
-9.09013e-015	-1.90933e-014	-2.0414e-014	-1.4576e-015	-6.63285e-015	-6.39349e-016	2.77373e-015	-2.20072e-015	-1.71655e-014	-9.96245e-015	-1.78771e-014	-7.67971e-015	-2.01434e-014	-1.74035e-014	-3.27761e-015	-4.09335e-015	-2.04451e-015	1.84325e-015	-9.46172e-016	-9.72574e-016	-1.00204e-014	8.16241e-015	1.61173e-015	-6.20239e-015	-3.43187e-015
-9.06786e-015	-1.93719e-014	-2.05358e-014	-1.30137e-015	-6.5362e-015	-7.55345e-016	2.65986e-015	-2.21575e-015	-1.7296e-014	-1.01214e-014	-1.80897e-014	-8.08174e-015	-2.0385e-014	-1.75302e-014	-3.04113e-015	-3.92166e-015	-1.94362e-015	1.54783e-015	-1.17128e-015	-8.65479e-016	-1.03646e-014	8.20906e-015	1.34057e-015	-6.76043e-015	-3.59403e-015
-9.03586e-015	-1.96522e-014	-2.0652e-014	-1.12576e-015	-6.42621e-015	-8.74719e-016	2.54866e-015	-2.25369e-015	-1.74058e-014	-1.02842e-014	-1.83081e-014	-8.51311e-015	-2.06268e-014	-1.76511e-014	-2.79419e-015	-3.74152e-015	-1.85499e-015	1.26432e-015	-1.38915e-015	-7.37468e-016	-1.06759e-014	8.26183e-015	1.08637e-015	-7.31384e-015	-3.72377e-015
-8.9938e-015	-1.9933e-014	-2.07625e-014	-9.31048e-016	-6.30353e-015	-9.96008e-016	2.44076e-015	-2.31442e-015	-1.74951e-014	-1.04515e-014	-1.85307e-014	-8.97129e-015	-2.08664e-014	-1.77661e-014	-2.53805e-015	-3.55316e-015	-1.78006e-015	9.9528e-016	-1.59723e-015	-5.90529e-016	-1.09527e-014	8.32179e-015	8.52138e-016	-7.86057e-015	-3.81968e-015
-8.94176e-015	-2.02131e-014	-2.08676e-014	-7.18386e-016	-6.16869e-015	-1.11776e-015	2.33712e-015	-2.39763e-015	-1.75642e-014	-1.06239e-014	-1.87556e-014	-9.454e-015	-2.1102e-014	-1.78752e-014	-2.2739e-015	-3.35672e-015	-1.71949e-015	7.4262e-016	-1.79405e-015	-4.26474e-016	-1.11935e-014	8.38964e-015	6.40866e-016	-8.39812e-015	-3.88106e-015
-8.87968e-015	-2.04915e-014	-2.09673e-014	-4.88588e-016	-6.02186e-015	-1.23794e-015	2.23791e-015	-2.5029e-015	-1.76135e-014	-1.08013e-014	-1.89814e-014	-9.9583e-015	-2.13322e-014	-1.79787e-014	-2.00302e-015	-3.15195e-015	-1.67354e-015	5.08611e-016	-1.97793e-015	-2.46826e-016	-1.13973e-014	8.46615e-015	4.55335e-016	-8.92403e-015	-3.90676e-015
-8.80826e-015	-2.07674e-014	-2.10622e-014	-2.42826e-016	-5.86354e-015	-1.3549e-015	2.14332e-015	-2.6297e-015	-1.76434e-014	-1.09843e-014	-1.92064e-014	-1.04811e-014	-2.15549e-014	-1.80766e-014	-1.72697e-015	-2.93955e-015	-1.64314e-015	2.95076e-016	-2.14656e-015	-5.29876e-017	-1.1563e-014	8.55183e-015	2.9811e-016	-9.43581e-015	-3.89676e-015
-8.72814e-015	-2.10403e-014	-2.11525e-014	1.72392e-017	-5.69428e-015	-1.46666e-015	2.05413e-015	-2.77737e-015	-1.76553e-014	-1.11734e-014	-1.94283e-014	-1.10186e-014	-2.17687e-014	-1.81689e-014	-1.44757e-015	-2.71995e-015	-1.6277e-015	1.03543e-016	-2.29849e-015	1.52604e-016	-1.169e-014	8.64734e-015	1.71422e-016	-9.93137e-015	-3.85131e-015
-8.64015e-015	-2.13094e-014	-2.1239e-014	2.90007e-016	-5.51469e-015	-1.5715e-015	1.97103e-015	-2.94502e-015	-1.76501e-014	-1.13678e-014	-1.96447e-014	-1.1567e-014	-2.19724e-014	-1.82558e-014	-1.16672e-015	-2.49343e-015	-1.62689e-015	-6.4479e-017	-2.43309e-015	3.67823e-016	-1.17788e-014	8.75312e-015	7.73264e-017	-1.04083e-014	-3.77139e-015
-8.54525e-015	-2.1574e-014	-2.13221e-014	5.73687e-016	-5.32503e-015	-1.66795e-015	1.89369e-015	-3.13127e-015	-1.76289e-014	-1.15666e-014	-1.98539e-014	-1.21218e-014	-2.21651e-014	-1.83374e-014	-8.86247e-016	-2.26017e-015	-1.64081e-015	-2.07955e-016	-2.54902e-015	5.90512e-016	-1.18294e-014	8.86941e-015	1.71657e-017	-1.08644e-014	-3.65787e-015
-8.44449e-015	-2.18338e-014	-2.14028e-014	8.66388e-016	-5.12574e-015	-1.7547e-015	1.82204e-015	-3.3354e-015	-1.75922e-014	-1.17697e-014	-2.00537e-014	-1.26792e-014	-2.23456e-014	-1.84137e-014	-6.08297e-016	-2.02105e-015	-1.66869e-015	-3.26236e-016	-2.64588e-015	8.1825e-016	-1.18425e-014	8.99639e-015	-7.58798e-018	-1.1297e-014	-3.51233e-015
-8.33946e-015	-2.20884e-014	-2.14817e-014	1.16607e-015	-4.91795e-015	-1.83019e-015	1.75622e-015	-3.556e-015	-1.75414e-014	-1.19771e-014	-2.02416e-014	-1.32354e-014	-2.2513e-014	-1.84849e-014	-3.3437e-016	-1.77704e-015	-1.70928e-015	-4.1886e-016	-2.72258e-015	1.04905e-015	-1.18193e-014	9.13366e-015	3.70308e-018	-1.17042e-014	-3.33661e-015
-8.23146e-015	-2.23369e-014	-2.15597e-014	1.4704e-015	-4.70253e-015	-1.89337e-015	1.69583e-015	-3.79148e-015	-1.74775e-014	-1.21879e-014	-2.0415e-014	-1.3786e-014	-2.2667e-014	-1.85509e-014	-6.60958e-017	-1.52881e-015	-1.76125e-015	-4.85334e-016	-2.77895e-015	1.28139e-015	-1.1761e-014	9.281e-015	5.16038e-017	-1.20838e-014	-3.13315e-015
-8.12173e-015	-2.25792e-014	-2.16375e-014	1.77689e-015	-4.47961e-015	-1.94296e-015	1.64074e-015	-4.04005e-015	-1.74011e-014	-1.2401e-014	-2.05721e-014	-1.43268e-014	-2.28071e-014	-1.86111e-014	1.94455e-016	-1.27771e-015	-1.82306e-015	-5.25968e-016	-2.81494e-015	1.51344e-015	-1.16691e-014	9.43818e-015	1.35854e-016	-1.24346e-014	-2.90443e-015
-8.01228e-015	-2.28153e-014	-2.17161e-014	2.08313e-015	-4.24961e-015	-1.97789e-015	1.59059e-015	-4.30044e-015	-1.73135e-014	-1.26155e-014	-2.07103e-014	-1.48538e-014	-2.29328e-014	-1.86654e-014	4.45196e-016	-1.02512e-015	-1.89261e-015	-5.41249e-016	-2.83049e-015	1.74356e-015	-1.15456e-014	9.60492e-015	2.56807e-016	-1.27548e-014	-2.65295e-015
-7.90466e-015	-2.30449e-014	-2.17958e-014	2.38672e-015	-4.01331e-015	-1.9973e-015	1.54525e-015	-4.57074e-015	-1.72157e-014	-1.28307e-014	-2.08274e-014	-1.53634e-014	-2.30435e-014	-1.87139e-014	6.8405e-016	-7.71565e-016	-1.96776e-015	-5.31742e-016	-2.82598e-015	1.96986e-015	-1.13928e-014	9.78103e-015	4.14101e-016	-1.30427e-014	-2.38169e-015
-7.80032e-015	-2.32677e-014	-2.18773e-014	2.68533e-015	-3.77161e-015	-2.00087e-015	1.50439e-015	-4.84873e-015	-1.71086e-014	-1.30447e-014	-2.09216e-014	-1.58516e-014	-2.31391e-014	-1.8756e-014	9.09972e-016	-5.18389e-016	-2.04623e-015	-4.98231e-016	-2.80133e-015	2.19107e-015	-1.12131e-014	9.9662e-015	6.0675e-016	-1.3297e-014	-2.09454e-015
-7.70088e-015	-2.34837e-014	-2.19609e-014	2.97615e-015	-3.52511e-015	-1.98769e-015	1.46711e-015	-5.13284e-015	-1.6993e-014	-1.3256e-014	-2.09911e-014	-1.63146e-014	-2.32194e-014	-1.87919e-014	1.12147e-015	-2.67003e-016	-2.12574e-015	-4.41495e-016	-2.75692e-015	2.4061e-015	-1.10091e-014	1.01599e-014	8.3321e-016	-1.35166e-014	-1.79465e-015
-7.60824e-015	-2.36923e-014	-2.2048e-014	3.25691e-015	-3.27439e-015	-1.9578e-015	1.43331e-015	-5.4211e-015	-1.68697e-014	-1.34634e-014	-2.10343e-014	-1.67489e-014	-2.32845e-014	-1.88214e-014	1.31738e-015	-1.83765e-017	-2.20357e-015	-3.62879e-016	-2.69366e-015	2.61446e-015	-1.07834e-014	1.03612e-014	1.09217e-015	-1.37004e-014	-1.48513e-015
-7.5243e-015	-2.38932e-014	-2.21389e-014	3.52553e-015	-3.01972e-015	-1.9109e-015	1.40261e-015	-5.7112e-015	-1.674e-014	-1.36649e-014	-2.10493e-014	-1.71514e-014	-2.33343e-014	-1.88442e-014	1.4966e-015	2.26369e-016	-2.27709e-015	-2.63656e-016	-2.6124e-015	2.81582e-015	-1.05382e-014	1.05693e-014	1.38185e-015	-1.38482e-014	-1.16948e-015
-7.45006e-015	-2.40865e-014	-2.22344e-014	3.77997e-015	-2.76149e-015	-1.84733e-015	1.37466e-015	-6.00095e-015	-1.66049e-014	-1.38591e-014	-2.10346e-014	-1.75196e-014	-2.33691e-014	-1.88592e-014	1.6579e-015	4.66445e-016	-2.34381e-015	-1.45858e-016	-2.514e-015	3.0096e-015	-1.02763e-014	1.07835e-014	1.69978e-015	-1.39592e-014	-8.51076e-016
-7.38696e-015	-2.42716e-014	-2.23344e-014	4.01867e-015	-2.50035e-015	-1.76719e-015	1.34879e-015	-6.28785e-015	-1.6465e-014	-1.40439e-014	-2.09894e-014	-1.7851e-014	-2.33887e-014	-1.88662e-014	1.80062e-015	7.01176e-016	-2.40171e-015	-1.11967e-017	-2.39906e-015	3.19578e-015	-1.00005e-014	1.10029e-014	2.04363e-015	-1.40335e-014	-5.33273e-016
-7.33696e-015	-2.44481e-014	-2.24387e-014	4.23967e-015	-2.23678e-015	-1.67083e-015	1.32458e-015	-6.56951e-015	-1.63207e-014	-1.42174e-014	-2.09126e-014	-1.81435e-014	-2.33934e-014	-1.88647e-014	1.92435e-015	9.29493e-016	-2.44829e-015	1.38805e-016	-2.2685e-015	3.37441e-015	-9.71334e-015	1.12267e-014	2.41075e-015	-1.40711e-014	-2.19271e-016
-7.30075e-015	-2.46151e-014	-2.25473e-014	4.44131e-015	-1.97103e-015	-1.55901e-015	1.30152e-015	-6.84369e-015	-1.61726e-014	-1.43777e-014	-2.08036e-014	-1.83947e-014	-2.33833e-014	-1.8854e-014	2.02844e-015	1.15019e-015	-2.48135e-015	3.0197e-016	-2.12319e-015	3.5456e-015	-9.4176e-015	1.14543e-014	2.79837e-015	-1.40725e-014	8.78736e-017
-7.27941e-015	-2.47721e-014	-2.26599e-014	4.62247e-015	-1.70332e-015	-1.43247e-015	1.27919e-015	-7.10785e-015	-1.60212e-014	-1.45229e-014	-2.06626e-014	-1.86029e-014	-2.33589e-014	-1.88331e-014	2.1129e-015	1.36246e-015	-2.49875e-015	4.76568e-016	-1.96415e-015	3.71019e-015	-9.11491e-015	1.1685e-014	3.20361e-015	-1.40381e-014	3.85472e-016
-7.27371e-015	-2.49191e-014	-2.27763e-014	4.78212e-015	-1.43396e-015	-1.29169e-015	1.25769e-015	-7.35968e-015	-1.58668e-014	-1.46512e-014	-2.04891e-014	-1.87668e-014	-2.33203e-014	-1.88021e-014	2.1779e-015	1.56563e-015	-2.49843e-015	6.60533e-016	-1.79223e-015	3.86843e-015	-8.80802e-015	1.19183e-014	3.62318e-015	-1.39689e-014	6.70926e-016
-7.28406e-015	-2.50553e-014	-2.28956e-014	4.91868e-015	-1.16303e-015	-1.13794e-015	1.23668e-015	-7.59682e-015	-1.57095e-014	-1.47611e-014	-2.02836e-014	-1.88857e-014	-2.32675e-014	-1.87603e-014	2.22368e-015	1.75891e-015	-2.47888e-015	8.51946e-016	-1.60814e-015	4.02159e-015	-8.49913e-015	1.21529e-014	4.0535e-015	-1.38659e-014	9.41692e-016
-7.31084e-015	-2.51804e-014	-2.30174e-014	5.0323e-015	-8.91145e-016	-9.72579e-016	1.21554e-015	-7.81677e-015	-1.55503e-014	-1.48505e-014	-2.00467e-014	-1.89593e-014	-2.32008e-014	-1.87069e-014	2.25108e-015	1.94234e-015	-2.43863e-015	1.04862e-015	-1.41316e-015	4.17085e-015	-8.19034e-015	1.23881e-014	4.49127e-015	-1.37304e-014	1.19575e-015
-7.35388e-015	-2.52937e-014	-2.31408e-014	5.12275e-015	-6.18355e-016	-7.96675e-016	1.19459e-015	-8.01705e-015	-1.53895e-014	-1.49179e-014	-1.97788e-014	-1.89878e-014	-2.31199e-014	-1.86415e-014	2.26134e-015	2.11551e-015	-2.37632e-015	1.2485e-015	-1.20827e-015	4.31713e-015	-7.88339e-015	1.26235e-014	4.93339e-015	-1.35639e-014	1.43115e-015
-7.41306e-015	-2.53945e-014	-2.32648e-014	5.18989e-015	-3.44656e-016	-6.11597e-016	1.17379e-015	-8.19568e-015	-1.52264e-014	-1.49619e-014	-1.94809e-014	-1.89712e-014	-2.30252e-014	-1.85636e-014	2.25517e-015	2.27822e-015	-2.29091e-015	1.45024e-015	-9.94473e-016	4.46184e-015	-7.58029e-015	1.28581e-014	5.37679e-015	-1.33685e-014	1.64666e-015
-7.48762e-015	-2.54825e-014	-2.3388e-014	5.23411e-015	-7.00847e-017	-4.1928e-016	1.15328e-015	-8.35026e-015	-1.50618e-014	-1.49811e-014	-1.91544e-014	-1.89107e-014	-2.29163e-014	-1.84722e-014	2.23379e-015	2.43012e-015	-2.18175e-015	1.65203e-015	-7.7255e-016	4.60579e-015	-7.28261e-015	1.30909e-014	5.81858e-015	-1.31462e-014	1.84135e-015
-7.57668e-015	-2.55566e-014	-2.35093e-014	5.25565e-015	2.05396e-016	-2.21068e-016	1.13321e-015	-8.47897e-015	-1.48962e-014	-1.49742e-014	-1.88007e-014	-1.88074e-014	-2.27934e-014	-1.83669e-014	2.19871e-015	2.57155e-015	-2.04858e-015	1.85209e-015	-5.43098e-016	4.75079e-015	-6.99137e-015	1.33212e-014	6.25562e-015	-1.28993e-014	2.0141e-015
-7.67931e-015	-2.56161e-014	-2.36273e-014	5.25534e-015	4.81446e-016	-1.82389e-017	1.11345e-015	-8.58e-015	-1.47292e-014	-1.49412e-014	-1.84219e-014	-1.86629e-014	-2.26566e-014	-1.82473e-014	2.15115e-015	2.70255e-015	-1.8915e-015	2.04904e-015	-3.06964e-016	4.89801e-015	-6.70757e-015	1.35486e-014	6.68467e-015	-1.26301e-014	2.16445e-015
-7.79428e-015	-2.56608e-014	-2.37404e-014	5.23409e-015	7.58138e-016	1.87843e-016	1.09392e-015	-8.65134e-015	-1.45606e-014	-1.48813e-014	-1.80198e-014	-1.84794e-014	-2.25057e-014	-1.81135e-014	2.09294e-015	2.82334e-015	-1.71078e-015	2.24139e-015	-6.51749e-017	5.04845e-015	-6.432e-015	1.37723e-014	7.10283e-015	-1.23409e-014	2.29236e-015
-7.92024e-015	-2.56894e-014	-2.38469e-014	5.19313e-015	1.03534e-015	3.95138e-016	1.07526e-015	-8.69137e-015	-1.43897e-014	-1.47939e-014	-1.7597e-014	-1.8259e-014	-2.23405e-014	-1.79654e-014	2.02586e-015	2.93462e-015	-1.50709e-015	2.428e-015	1.81672e-016	5.20349e-015	-6.1658e-015	1.39917e-014	7.50732e-015	-1.20346e-014	2.39845e-015
-8.05502e-015	-2.57015e-014	-2.39456e-014	5.13409e-015	1.31319e-015	6.01675e-016	1.05737e-015	-8.69928e-015	-1.42169e-014	-1.46786e-014	-1.71558e-014	-1.80035e-014	-2.21613e-014	-1.78029e-014	1.9515e-015	3.03742e-015	-1.28202e-015	2.60794e-015	4.33235e-016	5.36458e-015	-5.90906e-015	1.42059e-014	7.8956e-015	-1.1714e-014	2.48279e-015
-8.1962e-015	-2.56966e-014	-2.40342e-014	5.05835e-015	1.59187e-015	8.05874e-016	1.04053e-015	-8.67416e-015	-1.40417e-014	-1.45357e-014	-1.66986e-014	-1.7716e-014	-2.19675e-014	-1.76258e-014	1.87214e-015	3.13183e-015	-1.03683e-015	2.7803e-015	6.88646e-016	5.5327e-015	-5.66168e-015	1.44145e-014	8.2652e-015	-1.13815e-014	2.54644e-015
-8.34169e-015	-2.56741e-014	-2.41111e-014	4.96815e-015	1.8713e-015	1.0061e-015	1.02559e-015	-8.61498e-015	-1.38637e-014	-1.43653e-014	-1.62283e-014	-1.7399e-014	-2.17589e-014	-1.74351e-014	1.78965e-015	3.21845e-015	-7.72775e-016	2.94475e-015	9.47306e-016	5.70909e-015	-5.42327e-015	1.46173e-014	8.61409e-015	-1.10402e-014	2.58989e-015
-8.48937e-015	-2.56341e-014	-2.41743e-014	4.86527e-015	2.15132e-015	1.20117e-015	1.0125e-015	-8.52101e-015	-1.36827e-014	-1.41681e-014	-1.5748e-014	-1.70558e-014	-2.15357e-014	-1.72312e-014	1.70561e-015	3.298e-015	-4.91895e-016	3.10106e-015	1.20957e-015	5.89443e-015	-5.19343e-015	1.48136e-014	8.94032e-015	-1.06931e-014	2.61407e-015
-8.63638e-015	-2.55765e-014	-2.42223e-014	4.75155e-015	2.43176e-015	1.38935e-015	1.00202e-015	-8.39206e-015	-1.34983e-014	-1.39452e-014	-1.52607e-014	-1.66897e-014	-2.12975e-014	-1.70143e-014	1.62209e-015	3.37111e-015	-1.9659e-016	3.24878e-015	1.47467e-015	6.08933e-015	-4.97195e-015	1.50023e-014	9.24203e-015	-1.03429e-014	2.62059e-015
-8.7801e-015	-2.55009e-014	-2.42536e-014	4.62897e-015	2.71278e-015	1.56899e-015	9.94649e-016	-8.22796e-015	-1.33099e-014	-1.36976e-014	-1.47688e-014	-1.63043e-014	-2.10446e-014	-1.6785e-014	1.54102e-015	3.43866e-015	1.1045e-016	3.38744e-015	1.74212e-015	6.29411e-015	-4.75826e-015	1.5183e-014	9.51808e-015	-9.99284e-015	2.61102e-015
-8.91792e-015	-2.54075e-014	-2.42663e-014	4.50002e-015	2.99434e-015	1.73961e-015	9.9091e-016	-8.02884e-015	-1.31172e-014	-1.34268e-014	-1.4275e-014	-1.59024e-014	-2.07767e-014	-1.65437e-014	1.46447e-015	3.5016e-015	4.26492e-016	3.51737e-015	2.01163e-015	6.5093e-015	-4.55168e-015	1.53545e-014	9.76725e-015	-9.64523e-015	2.58725e-015
-9.04765e-015	-2.52961e-014	-2.4259e-014	4.3664e-015	3.27637e-015	1.90019e-015	9.91212e-016	-7.79529e-015	-1.29196e-014	-1.31341e-014	-1.37823e-014	-1.54872e-014	-2.04938e-014	-1.62914e-014	1.39398e-015	3.56046e-015	7.48582e-016	3.63827e-015	2.28292e-015	6.73506e-015	-4.35125e-015	1.55159e-014	9.98872e-015	-9.30293e-015	2.55118e-015
-9.16638e-015	-2.51669e-014	-2.42303e-014	4.23023e-015	3.55898e-015	2.04949e-015	9.96165e-016	-7.52818e-015	-1.27165e-014	-1.28212e-014	-1.32931e-014	-1.50623e-014	-2.01959e-014	-1.60294e-014	1.33104e-015	3.61588e-015	1.07378e-015	3.75079e-015	2.55595e-015	6.97138e-015	-4.15596e-015	1.56663e-014	1.01821e-014	-8.96802e-015	2.5041e-015
-9.27132e-015	-2.50202e-014	-2.4179e-014	4.09381e-015	3.84159e-015	2.18678e-015	1.006e-015	-7.22887e-015	-1.25079e-014	-1.24902e-014	-1.28101e-014	-1.46307e-014	-1.98828e-014	-1.57585e-014	1.27687e-015	3.66848e-015	1.39936e-015	3.85544e-015	2.83048e-015	7.21752e-015	-3.96473e-015	1.58049e-014	1.03467e-014	-8.64276e-015	2.44813e-015
-9.36e-015	-2.48566e-014	-2.41041e-014	3.95887e-015	4.12381e-015	2.31091e-015	1.02096e-015	-6.89895e-015	-1.22936e-014	-1.21432e-014	-1.23356e-014	-1.41951e-014	-1.95546e-014	-1.54802e-014	1.23281e-015	3.71897e-015	1.72302e-015	3.95245e-015	3.10632e-015	7.4723e-015	-3.7765e-015	1.59306e-014	1.04826e-014	-8.32959e-015	2.3849e-015
-9.42978e-015	-2.46766e-014	-2.40048e-014	3.8273e-015	4.40527e-015	2.42163e-015	1.04188e-015	-6.53956e-015	-1.20732e-014	-1.17826e-014	-1.18719e-014	-1.37587e-014	-1.92114e-014	-1.51958e-014	1.20008e-015	3.76788e-015	2.04117e-015	4.04264e-015	3.38274e-015	7.73533e-015	-3.59029e-015	1.60428e-014	1.05897e-014	-8.03017e-015	2.31627e-015
-9.47879e-015	-2.44808e-014	-2.38804e-014	3.70074e-015	4.68572e-015	2.51883e-015	1.0692e-015	-6.15281e-015	-1.18466e-014	-1.14104e-014	-1.14213e-014	-1.33243e-014	-1.88535e-014	-1.49064e-014	1.17959e-015	3.81521e-015	2.35052e-015	4.12703e-015	3.65953e-015	8.00534e-015	-3.40517e-015	1.61398e-014	1.06681e-014	-7.74625e-015	2.24394e-015
-9.50481e-015	-2.42694e-014	-2.37306e-014	3.58107e-015	4.96461e-015	2.60157e-015	1.10261e-015	-5.7411e-015	-1.16132e-014	-1.10292e-014	-1.09859e-014	-1.28948e-014	-1.84816e-014	-1.46135e-014	1.17204e-015	3.86119e-015	2.64851e-015	4.2063e-015	3.93651e-015	8.2811e-015	-3.22046e-015	1.62214e-014	1.07187e-014	-7.47957e-015	2.16967e-015
-9.50582e-015	-2.40439e-014	-2.35549e-014	3.46939e-015	5.24132e-015	2.66907e-015	1.14237e-015	-5.3069e-015	-1.13729e-014	-1.06416e-014	-1.05671e-014	-1.24723e-014	-1.80965e-014	-1.43185e-014	1.17793e-015	3.90616e-015	2.93308e-015	4.28074e-015	4.21346e-015	8.56182e-015	-3.03498e-015	1.62864e-014	1.07418e-014	-7.23198e-015	2.09516e-015
-9.48019e-015	-2.38056e-014	-2.33535e-014	3.36699e-015	5.51503e-015	2.7216e-015	1.18864e-015	-4.85302e-015	-1.11258e-014	-1.02501e-014	-1.01666e-014	-1.20594e-014	-1.7699e-014	-1.4023e-014	1.19752e-015	3.95029e-015	3.20163e-015	4.35081e-015	4.48995e-015	8.84599e-015	-2.84855e-015	1.63339e-014	1.07384e-014	-7.00428e-015	2.02126e-015
-9.42648e-015	-2.3555e-014	-2.31264e-014	3.27511e-015	5.78513e-015	2.75959e-015	1.24162e-015	-4.3823e-015	-1.08716e-014	-9.85737e-015	-9.78586e-015	-1.16577e-014	-1.72899e-014	-1.37285e-014	1.23096e-015	3.99342e-015	3.45182e-015	4.41724e-015	4.76589e-015	9.13204e-015	-2.66092e-015	1.63629e-014	1.07093e-014	-6.79729e-015	1.94916e-015
-9.34365e-015	-2.32929e-014	-2.28745e-014	3.19415e-015	6.05053e-015	2.7831e-015	1.30094e-015	-3.89831e-015	-1.06108e-014	-9.46593e-015	-9.42536e-015	-1.12687e-014	-1.68697e-014	-1.34363e-014	1.27799e-015	4.03538e-015	3.68171e-015	4.48064e-015	5.0413e-015	9.41827e-015	-2.47163e-015	1.63721e-014	1.06552e-014	-6.61152e-015	1.87938e-015
-9.23097e-015	-2.30209e-014	-2.25985e-014	3.12495e-015	6.3105e-015	2.79222e-015	1.36636e-015	-3.40416e-015	-1.03435e-014	-9.07815e-015	-9.08594e-015	-1.08939e-014	-1.64391e-014	-1.31476e-014	1.3379e-015	4.07585e-015	3.8896e-015	4.54127e-015	5.31543e-015	9.70267e-015	-2.28029e-015	1.63606e-014	1.05778e-014	-6.44749e-015	1.81248e-015
-9.08793e-015	-2.27404e-014	-2.22994e-014	3.06784e-015	6.56418e-015	2.78768e-015	1.43752e-015	-2.90334e-015	-1.00703e-014	-8.69635e-015	-8.76728e-015	-1.05349e-014	-1.59998e-014	-1.28638e-014	1.41029e-015	4.11467e-015	4.0736e-015	4.59965e-015	5.58725e-015	9.98326e-015	-2.08665e-015	1.63281e-014	1.04785e-014	-6.30506e-015	1.74893e-015
-8.91454e-015	-2.24525e-014	-2.19783e-014	3.02332e-015	6.81003e-015	2.76994e-015	1.51383e-015	-2.39921e-015	-9.79155e-015	-8.32293e-015	-8.47025e-015	-1.01924e-014	-1.55528e-014	-1.25865e-014	1.49453e-015	4.15138e-015	4.23192e-015	4.65632e-015	5.85667e-015	1.02582e-014	-1.89063e-015	1.62738e-014	1.03594e-014	-6.18416e-015	1.6888e-015
-8.71046e-015	-2.21588e-014	-2.16364e-014	2.99123e-015	7.04676e-015	2.7401e-015	1.59518e-015	-1.89525e-015	-9.50765e-015	-7.95969e-015	-8.19508e-015	-9.86717e-015	-1.50994e-014	-1.23169e-014	1.58961e-015	4.18555e-015	4.36398e-015	4.71111e-015	6.12341e-015	1.05253e-014	-1.69227e-015	1.61967e-014	1.02224e-014	-6.08439e-015	1.63231e-015
-8.47592e-015	-2.18608e-014	-2.12755e-014	2.97162e-015	7.27292e-015	2.69905e-015	1.68072e-015	-1.39528e-015	-9.21921e-015	-7.60888e-015	-7.94144e-015	-9.55966e-015	-1.46413e-014	-1.20561e-014	1.69452e-015	4.2162e-015	4.46914e-015	4.76421e-015	6.38681e-015	1.07824e-014	-1.49201e-015	1.6096e-014	1.00693e-014	-6.00476e-015	1.57887e-015
-8.21212e-015	-2.15592e-014	-2.08973e-014	2.96415e-015	7.48759e-015	2.64739e-015	1.77019e-015	-9.02742e-016	-8.92697e-015	-7.27221e-015	-7.70834e-015	-9.26958e-015	-1.41799e-014	-1.18051e-014	1.80814e-015	4.24243e-015	4.54719e-015	4.81577e-015	6.64643e-015	1.10273e-014	-1.29044e-015	1.59712e-014	9.90126e-015	-5.94457e-015	1.52815e-015
-7.92002e-015	-2.12554e-014	-2.05038e-014	2.96829e-015	7.68954e-015	2.58629e-015	1.86274e-015	-4.21217e-016	-8.63184e-015	-6.95133e-015	-7.49483e-015	-8.99725e-015	-1.37166e-014	-1.15642e-014	1.92963e-015	4.26373e-015	4.59806e-015	4.86552e-015	6.90138e-015	1.12585e-014	-1.08828e-015	1.58222e-014	9.71969e-015	-5.90289e-015	1.47957e-015
-7.60049e-015	-2.09511e-014	-2.00972e-014	2.98339e-015	7.87729e-015	2.51697e-015	1.95748e-015	4.53234e-017	-8.33459e-015	-6.64777e-015	-7.29996e-015	-8.74224e-015	-1.3253e-014	-1.13344e-014	2.05733e-015	4.27943e-015	4.6221e-015	4.91357e-015	7.15024e-015	1.14737e-014	-8.86225e-016	1.56486e-014	9.52683e-015	-5.87829e-015	1.43174e-015
-7.25483e-015	-2.06478e-014	-1.96797e-014	3.00898e-015	8.04889e-015	2.4403e-015	2.05354e-015	4.93441e-016	-8.03585e-015	-6.3632e-015	-7.12256e-015	-8.50444e-015	-1.27911e-014	-1.11159e-014	2.18934e-015	4.28845e-015	4.62035e-015	4.9595e-015	7.39247e-015	1.1671e-014	-6.85184e-016	1.54503e-014	9.3243e-015	-5.86927e-015	1.38374e-015
-6.88438e-015	-2.03465e-014	-1.92537e-014	3.04391e-015	8.20306e-015	2.35778e-015	2.15015e-015	9.19857e-016	-7.73714e-015	-6.09832e-015	-6.96135e-015	-8.28303e-015	-1.23328e-014	-1.0909e-014	2.32402e-015	4.28994e-015	4.59313e-015	5.00262e-015	7.62683e-015	1.18489e-014	-4.86615e-016	1.52269e-014	9.11341e-015	-5.8746e-015	1.33473e-015
-6.49132e-015	-2.00487e-014	-1.88224e-014	3.08752e-015	8.3385e-015	2.27081e-015	2.24657e-015	1.32147e-015	-7.43921e-015	-5.85358e-015	-6.81512e-015	-8.07713e-015	-1.18802e-014	-1.07138e-014	2.46004e-015	4.28306e-015	4.5414e-015	5.04232e-015	7.85274e-015	1.20057e-014	-2.91666e-016	1.49788e-014	8.89571e-015	-5.89257e-015	1.28342e-015
-6.07758e-015	-1.97556e-014	-1.83881e-014	3.13867e-015	8.45373e-015	2.18071e-015	2.34168e-015	1.69464e-015	-7.14318e-015	-5.62926e-015	-6.68241e-015	-7.88599e-015	-1.14347e-014	-1.05304e-014	2.59566e-015	4.26714e-015	4.46658e-015	5.07833e-015	8.06937e-015	1.21394e-014	-1.01887e-016	1.47064e-014	8.67309e-015	-5.92095e-015	1.2287e-015
-5.64545e-015	-1.94683e-014	-1.79529e-014	3.19649e-015	8.5475e-015	2.08783e-015	2.43535e-015	2.03663e-015	-6.84991e-015	-5.42573e-015	-6.56088e-015	-7.70824e-015	-1.09983e-014	-1.03588e-014	2.72954e-015	4.24121e-015	4.37021e-015	5.1094e-015	8.27505e-015	1.22494e-014	8.11766e-017	1.44101e-014	8.447e-015	-5.95757e-015	1.16918e-015
-5.19683e-015	-1.91881e-014	-1.75196e-014	3.25996e-015	8.61807e-015	1.99417e-015	2.52627e-015	2.34491e-015	-6.56026e-015	-5.24321e-015	-6.44906e-015	-7.54244e-015	-1.0573e-014	-1.01984e-014	2.8599e-015	4.20457e-015	4.25373e-015	5.13449e-015	8.46852e-015	1.23341e-014	2.55738e-016	1.40903e-014	8.21831e-015	-6.00046e-015	1.10323e-015
-4.73437e-015	-1.89159e-014	-1.70904e-014	3.32828e-015	8.66399e-015	1.90111e-015	2.61356e-015	2.61722e-015	-6.27513e-015	-5.08178e-015	-6.34497e-015	-7.38765e-015	-1.01601e-014	-1.00486e-014	2.98476e-015	4.15736e-015	4.11948e-015	5.15305e-015	8.64835e-015	1.23923e-014	4.20173e-016	1.3748e-014	7.98863e-015	-6.04789e-015	1.0295e-015
-4.25993e-015	-1.86529e-014	-1.66677e-014	3.40008e-015	8.6848e-015	1.80988e-015	2.69621e-015	2.85121e-015	-5.99573e-015	-4.9415e-015	-6.24682e-015	-7.24247e-015	-9.76138e-015	-9.90929e-015	3.10231e-015	4.09924e-015	3.96944e-015	5.16407e-015	8.81378e-015	1.24232e-014	5.73254e-016	1.33844e-014	7.75937e-015	-6.09817e-015	9.47217e-016
-3.776e-015	-1.83998e-014	-1.62537e-014	3.47431e-015	8.67965e-015	1.72117e-015	2.77362e-015	3.04572e-015	-5.72341e-015	-4.82148e-015	-6.15383e-015	-7.10642e-015	-9.37828e-015	-9.77942e-015	3.21141e-015	4.03044e-015	3.80526e-015	5.16688e-015	8.96364e-015	1.24262e-014	7.13235e-016	1.30016e-014	7.53119e-015	-6.14948e-015	8.54747e-016
-3.28546e-015	-1.8157e-014	-1.5851e-014	3.55008e-015	8.64738e-015	1.63645e-015	2.84511e-015	3.1998e-015	-5.45962e-015	-4.72074e-015	-6.06452e-015	-6.97814e-015	-9.01194e-015	-9.65757e-015	3.31088e-015	3.95026e-015	3.62954e-015	5.1605e-015	9.09704e-015	1.24005e-014	8.38663e-016	1.2601e-014	7.30524e-015	-6.19975e-015	7.51088e-016
-2.79067e-015	-1.79252e-014	-1.54622e-014	3.62738e-015	8.58713e-015	1.55705e-015	2.90988e-015	3.31206e-015	-5.20476e-015	-4.63893e-015	-5.97765e-015	-6.85646e-015	-8.66356e-015	-9.54232e-015	3.39888e-015	3.85884e-015	3.4437e-015	5.14356e-015	9.21279e-015	1.2346e-014	9.48534e-016	1.21837e-014	7.08245e-015	-6.24737e-015	6.35e-016
-2.29312e-015	-1.77049e-014	-1.50888e-014	3.70515e-015	8.49797e-015	1.4835e-015	2.96744e-015	3.38191e-015	-4.95934e-015	-4.57486e-015	-5.89153e-015	-6.74017e-015	-8.33387e-015	-9.43318e-015	3.47426e-015	3.75645e-015	3.25018e-015	5.11586e-015	9.30999e-015	1.22628e-014	1.04153e-015	1.17519e-014	6.8641e-015	-6.29067e-015	5.05559e-016
-1.79521e-015	-1.74971e-014	-1.47328e-014	3.78234e-015	8.37988e-015	1.41713e-015	3.01713e-015	3.40927e-015	-4.7249e-015	-4.52767e-015	-5.80467e-015	-6.62836e-015	-8.02333e-015	-9.32873e-015	3.53597e-015	3.64335e-015	3.05116e-015	5.07655e-015	9.38791e-015	1.21511e-014	1.11658e-015	1.13076e-014	6.65076e-015	-6.32748e-015	3.62705e-016
-1.2988e-015	-1.73023e-014	-1.43952e-014	3.85895e-015	8.23269e-015	1.3588e-015	3.05846e-015	3.39431e-015	-4.50202e-015	-4.4962e-015	-5.71625e-015	-6.52089e-015	-7.73213e-015	-9.22722e-015	3.58315e-015	3.5206e-015	2.84836e-015	5.02482e-015	9.44541e-015	1.20111e-014	1.17219e-015	1.08523e-014	6.44266e-015	-6.35611e-015	2.05224e-016
-8.05014e-016	-1.71207e-014	-1.40781e-014	3.93406e-015	8.05595e-015	1.30899e-015	3.09141e-015	3.33778e-015	-4.2914e-015	-4.47951e-015	-5.62528e-015	-6.41804e-015	-7.46154e-015	-9.12731e-015	3.61512e-015	3.38913e-015	2.64326e-015	4.96042e-015	9.48157e-015	1.18434e-014	1.20739e-015	1.0388e-014	6.24025e-015	-6.37552e-015	3.26317e-017
-3.14829e-016	-1.6952e-014	-1.37828e-014	4.00696e-015	7.84986e-015	1.26854e-015	3.11584e-015	3.24098e-015	-4.09351e-015	-4.4761e-015	-5.53118e-015	-6.31853e-015	-7.21197e-015	-9.02766e-015	3.6308e-015	3.24949e-015	2.43749e-015	4.88267e-015	9.49617e-015	1.16486e-014	1.22142e-015	9.91666e-015	6.04443e-015	-6.38512e-015	-1.55283e-016
1.68797e-016	-1.67964e-014	-1.35098e-014	4.07748e-015	7.6156e-015	1.23804e-015	3.13088e-015	3.10527e-015	-3.90931e-015	-4.48457e-015	-5.43329e-015	-6.22197e-015	-6.98313e-015	-8.92683e-015	3.62998e-015	3.10222e-015	2.23264e-015	4.79104e-015	9.48803e-015	1.14272e-014	1.21385e-015	9.44154e-015	5.85448e-015	-6.3842e-015	-3.58061e-016
6.43986e-016	-1.66537e-014	-1.32594e-014	4.14521e-015	7.354e-015	1.21843e-015	3.13676e-015	2.93176e-015	-3.73889e-015	-4.50374e-015	-5.3319e-015	-6.12768e-015	-6.77501e-015	-8.82375e-015	3.61193e-015	2.94831e-015	2.02987e-015	4.68557e-015	9.45654e-015	1.11802e-014	1.18397e-015	8.96504e-015	5.67024e-015	-6.3715e-015	-5.75456e-016
1.11033e-015	-1.65244e-014	-1.30326e-014	4.20934e-015	7.06601e-015	1.21009e-015	3.13365e-015	2.72207e-015	-3.58188e-015	-4.53253e-015	-5.22645e-015	-6.03626e-015	-6.58747e-015	-8.71721e-015	3.57622e-015	2.789e-015	1.83031e-015	4.56621e-015	9.40163e-015	1.09089e-014	1.13153e-015	8.4894e-015	5.49214e-015	-6.34689e-015	-8.06361e-016
1.56648e-015	-1.64079e-014	-1.28301e-014	4.27002e-015	6.75328e-015	1.21316e-015	3.12048e-015	2.47869e-015	-3.43831e-015	-4.56944e-015	-5.11724e-015	-5.9476e-015	-6.42006e-015	-8.60585e-015	3.52284e-015	2.62569e-015	1.63479e-015	4.43277e-015	9.32204e-015	1.06147e-014	1.05705e-015	8.01637e-015	5.3202e-015	-6.31008e-015	-1.0505e-015
2.01155e-015	-1.63044e-014	-1.26515e-014	4.32712e-015	6.41741e-015	1.22786e-015	3.09787e-015	2.20476e-015	-3.30853e-015	-4.61346e-015	-5.00467e-015	-5.86233e-015	-6.27138e-015	-8.48861e-015	3.45198e-015	2.45964e-015	1.44454e-015	4.28558e-015	9.21788e-015	1.02993e-014	9.60923e-016	7.54802e-015	5.1533e-015	-6.26075e-015	-1.3071e-015
2.44457e-015	-1.62132e-014	-1.24967e-014	4.38051e-015	6.06014e-015	1.25461e-015	3.0662e-015	1.90432e-015	-3.19238e-015	-4.66337e-015	-4.8894e-015	-5.78043e-015	-6.14068e-015	-8.36452e-015	3.36363e-015	2.29247e-015	1.26022e-015	4.12511e-015	9.08992e-015	9.96422e-015	8.43755e-016	7.08668e-015	4.9912e-015	-6.19903e-015	-1.57437e-015
2.8653e-015	-1.61338e-014	-1.23648e-014	4.43036e-015	5.684e-015	1.29269e-015	3.02551e-015	1.58025e-015	-3.08943e-015	-4.71804e-015	-4.77222e-015	-5.70261e-015	-6.02756e-015	-8.23282e-015	3.25852e-015	2.1255e-015	1.08196e-015	3.95141e-015	8.93867e-015	9.61087e-015	7.06064e-016	6.63506e-015	4.8337e-015	-6.12544e-015	-1.85179e-015
3.27319e-015	-1.60651e-014	-1.22552e-014	4.4762e-015	5.29058e-015	1.34156e-015	2.97601e-015	1.23509e-015	-2.99949e-015	-4.77659e-015	-4.6529e-015	-5.62882e-015	-5.93024e-015	-8.09259e-015	3.13661e-015	1.95979e-015	9.10529e-016	3.76546e-015	8.76416e-015	9.24074e-015	5.49124e-016	6.19444e-015	4.68009e-015	-6.04048e-015	-2.13811e-015
3.66752e-015	-1.6007e-014	-1.21669e-014	4.51833e-015	4.88209e-015	1.40203e-015	2.91774e-015	8.73167e-016	-2.92255e-015	-4.83769e-015	-4.53244e-015	-5.56017e-015	-5.84704e-015	-7.94356e-015	2.99862e-015	1.79688e-015	7.4593e-016	3.56803e-015	8.56665e-015	8.85591e-015	3.74259e-016	5.76593e-015	4.52922e-015	-5.94517e-015	-2.43095e-015
4.04848e-015	-1.59584e-014	-1.20987e-014	4.55702e-015	4.46197e-015	1.4733e-015	2.85132e-015	4.98641e-016	-2.85794e-015	-4.90019e-015	-4.41173e-015	-5.4976e-015	-5.77576e-015	-7.78503e-015	2.8453e-015	1.63809e-015	5.88334e-016	3.35997e-015	8.34807e-015	8.45804e-015	1.8289e-016	5.35147e-015	4.38094e-015	-5.84045e-015	-2.72869e-015
4.41598e-015	-1.59188e-014	-1.20491e-014	4.59158e-015	4.03308e-015	1.55547e-015	2.77726e-015	1.14944e-016	-2.80492e-015	-4.96356e-015	-4.29225e-015	-5.44172e-015	-5.715e-015	-7.61678e-015	2.6767e-015	1.48476e-015	4.37777e-016	3.1415e-015	8.10957e-015	8.04873e-015	-2.37603e-017	4.95219e-015	4.23447e-015	-5.72795e-015	-3.02936e-015
4.76988e-015	-1.58874e-014	-1.20169e-014	4.62248e-015	3.59754e-015	1.64765e-015	2.69613e-015	-2.74923e-016	-2.76283e-015	-5.02733e-015	-4.17514e-015	-5.39335e-015	-5.66346e-015	-7.43869e-015	2.49378e-015	1.33813e-015	2.93688e-016	2.91386e-015	7.85201e-015	7.62996e-015	-2.43925e-016	4.56905e-015	4.08873e-015	-5.60811e-015	-3.33096e-015
5.11005e-015	-1.5863e-014	-1.20007e-014	4.64953e-015	3.15851e-015	1.7488e-015	2.60785e-015	-6.6656e-016	-2.73117e-015	-5.09128e-015	-4.06108e-015	-5.35303e-015	-5.61955e-015	-7.25044e-015	2.29775e-015	1.19906e-015	1.55625e-016	2.67873e-015	7.57655e-015	7.20384e-015	-4.75993e-016	4.20314e-015	3.94276e-015	-5.48287e-015	-3.63161e-015
5.43677e-015	-1.58456e-014	-1.19984e-014	4.67216e-015	2.71936e-015	1.85862e-015	2.51295e-015	-1.05535e-015	-2.70847e-015	-5.15473e-015	-3.95098e-015	-5.32092e-015	-5.58072e-015	-7.05248e-015	2.0894e-015	1.06817e-015	2.36418e-017	2.43682e-015	7.28456e-015	6.77228e-015	-7.17218e-016	3.85523e-015	3.79566e-015	-5.35402e-015	-3.92889e-015
5.7499e-015	-1.58338e-014	-1.20084e-014	4.69001e-015	2.28285e-015	1.97609e-015	2.41161e-015	-1.4372e-015	-2.69387e-015	-5.21775e-015	-3.84625e-015	-5.29812e-015	-5.54527e-015	-6.84511e-015	1.8698e-015	9.46091e-016	-1.02787e-016	2.18973e-015	6.97762e-015	6.33656e-015	-9.65737e-016	3.52619e-015	3.64634e-015	-5.22284e-015	-4.22149e-015
6.04949e-015	-1.58273e-014	-1.20282e-014	4.7033e-015	1.85162e-015	2.10056e-015	2.30464e-015	-1.80832e-015	-2.68698e-015	-5.28002e-015	-3.74778e-015	-5.28554e-015	-5.5117e-015	-6.62965e-015	1.64033e-015	8.32858e-016	-2.25018e-016	1.93877e-015	6.65774e-015	5.89869e-015	-1.21982e-015	3.21661e-015	3.49352e-015	-5.09108e-015	-4.50736e-015
6.33577e-015	-1.58247e-014	-1.20556e-014	4.71172e-015	1.42863e-015	2.23123e-015	2.19248e-015	-2.16518e-015	-2.6863e-015	-5.34091e-015	-3.6571e-015	-5.2835e-015	-5.47791e-015	-6.40737e-015	1.40174e-015	7.29447e-016	-3.43467e-016	1.68477e-015	6.32641e-015	5.46007e-015	-1.4775e-015	2.9263e-015	3.33578e-015	-4.96111e-015	-4.78494e-015
6.60835e-015	-1.58254e-014	-1.20884e-014	4.71504e-015	1.01735e-015	2.36695e-015	2.07506e-015	-2.50442e-015	-2.69133e-015	-5.40073e-015	-3.57507e-015	-5.29226e-015	-5.44175e-015	-6.17862e-015	1.15514e-015	6.3609e-016	-4.58343e-016	1.42924e-015	5.98519e-015	5.02198e-015	-1.73654e-015	2.65506e-015	3.17243e-015	-4.83511e-015	-5.05291e-015
6.86773e-015	-1.58285e-014	-1.21243e-014	4.7128e-015	6.20281e-016	2.50588e-015	1.95268e-015	-2.82233e-015	-2.70054e-015	-5.45996e-015	-3.50198e-015	-5.31154e-015	-5.40108e-015	-5.94462e-015	9.01795e-016	5.52365e-016	-5.7003e-016	1.17329e-015	5.63646e-015	4.58644e-015	-1.99466e-015	2.40184e-015	3.00204e-015	-4.71528e-015	-5.30953e-015
7.11335e-015	-1.58332e-014	-1.21609e-014	4.70429e-015	2.39907e-016	2.64755e-015	1.82509e-015	-3.11539e-015	-2.71322e-015	-5.51793e-015	-3.43924e-015	-5.34223e-015	-5.35447e-015	-5.70661e-015	6.42298e-016	4.77885e-016	-6.79711e-016	9.18105e-016	5.2824e-015	4.15489e-015	-2.24929e-015	2.16592e-015	2.82323e-015	-4.60341e-015	-5.55291e-015
7.34541e-015	-1.5838e-014	-1.21964e-014	4.68898e-015	-1.21321e-016	2.79048e-015	1.69291e-015	-3.38037e-015	-2.72822e-015	-5.57555e-015	-3.38719e-015	-5.38478e-015	-5.30021e-015	-5.46635e-015	3.77009e-016	4.1198e-016	-7.87834e-016	6.65155e-016	4.92547e-015	3.72835e-015	-2.49892e-015	1.94571e-015	2.63511e-015	-4.50142e-015	-5.78235e-015
7.5637e-015	-1.58418e-014	-1.22283e-014	4.66662e-015	-4.60657e-016	2.93375e-015	1.55579e-015	-3.61436e-015	-2.74477e-015	-5.63282e-015	-3.34601e-015	-5.43936e-015	-5.23689e-015	-5.22537e-015	1.07239e-016	3.53816e-016	-8.95247e-016	4.14942e-016	4.56746e-015	3.30794e-015	-2.74161e-015	1.74065e-015	2.43683e-015	-4.41213e-015	-5.99698e-015
7.76799e-015	-1.58444e-014	-1.22548e-014	4.63629e-015	-7.75903e-016	3.07636e-015	1.41387e-015	-3.8148e-015	-2.76187e-015	-5.69027e-015	-3.31573e-015	-5.50568e-015	-5.16361e-015	-4.98532e-015	-1.66145e-016	3.02903e-016	-1.00231e-015	1.68856e-016	4.21002e-015	2.89501e-015	-2.97567e-015	1.54918e-015	2.22701e-015	-4.33738e-015	-6.19595e-015
7.95818e-015	-1.58452e-014	-1.22743e-014	4.59782e-015	-1.06566e-015	3.21719e-015	1.26721e-015	-3.97929e-015	-2.77836e-015	-5.74826e-015	-3.29614e-015	-5.58361e-015	-5.07895e-015	-4.74782e-015	-4.4209e-016	2.58458e-016	-1.10878e-015	-7.23009e-017	3.85504e-015	2.49089e-015	-3.19887e-015	1.37028e-015	2.00483e-015	-4.27867e-015	-6.37828e-015
8.13419e-015	-1.58437e-014	-1.22845e-014	4.55108e-015	-1.32832e-015	3.35456e-015	1.11638e-015	-4.10613e-015	-2.79335e-015	-5.80716e-015	-3.28658e-015	-5.67329e-015	-4.98166e-015	-4.51432e-015	-7.19482e-016	2.18965e-016	-1.21524e-015	-3.07284e-016	3.5037e-015	2.09618e-015	-3.41029e-015	1.20265e-015	1.76921e-015	-4.23766e-015	-6.54376e-015
8.29598e-015	-1.5839e-014	-1.22832e-014	4.49512e-015	-1.5622e-015	3.4872e-015	9.61385e-016	-4.19386e-015	-2.80653e-015	-5.8669e-015	-3.28671e-015	-5.77445e-015	-4.87131e-015	-4.28636e-015	-9.97854e-016	1.82945e-016	-1.32172e-015	-5.35217e-016	3.15693e-015	1.71148e-015	-3.60863e-015	1.04412e-015	1.51966e-015	-4.21659e-015	-6.69248e-015
8.44289e-015	-1.58303e-014	-1.22693e-014	4.42908e-015	-1.76621e-015	3.6135e-015	8.01631e-016	-4.24113e-015	-2.81696e-015	-5.9276e-015	-3.2958e-015	-5.8862e-015	-4.74625e-015	-4.06594e-015	-1.27626e-015	1.48882e-016	-1.42833e-015	-7.56041e-016	2.81704e-015	1.33751e-015	-3.79219e-015	8.92414e-016	1.25527e-015	-4.21716e-015	-6.82432e-015
8.57448e-015	-1.58164e-014	-1.22407e-014	4.35307e-015	-1.94025e-015	3.7321e-015	6.37203e-016	-4.24755e-015	-2.82424e-015	-5.98965e-015	-3.31357e-015	-6.00779e-015	-4.60659e-015	-3.85486e-015	-1.55355e-015	1.14447e-016	-1.53467e-015	-9.69295e-016	2.48573e-015	9.74793e-016	-3.96006e-015	7.45842e-016	9.75538e-016	-4.24061e-015	-6.93952e-015
8.69112e-015	-1.57974e-014	-1.21957e-014	4.26657e-015	-2.08404e-015	3.84223e-015	4.68403e-016	-4.21262e-015	-2.8279e-015	-6.0526e-015	-3.33914e-015	-6.13817e-015	-4.45253e-015	-3.65449e-015	-1.82968e-015	7.74995e-017	-1.64102e-015	-1.17461e-015	2.16389e-015	6.23395e-016	-4.11213e-015	6.02117e-016	6.79691e-016	-4.28865e-015	-7.03923e-015
8.79237e-015	-1.57721e-014	-1.21328e-014	4.16928e-015	-2.19715e-015	3.94254e-015	2.95434e-016	-4.13633e-015	-2.82691e-015	-6.11709e-015	-3.37106e-015	-6.27606e-015	-4.2843e-015	-3.46596e-015	-2.10379e-015	3.6725e-017	-1.74709e-015	-1.37183e-015	1.85214e-015	2.83443e-016	-4.24799e-015	4.60352e-016	3.67407e-016	-4.36222e-015	-7.12477e-015
8.8778e-015	-1.57404e-014	-1.20511e-014	4.06047e-015	-2.28053e-015	4.03229e-015	1.18825e-016	-4.01902e-015	-2.82064e-015	-6.18308e-015	-3.40783e-015	-6.42038e-015	-4.10137e-015	-3.29124e-015	-2.37552e-015	-9.77115e-018	-1.85241e-015	-1.5606e-015	1.55126e-015	-4.45034e-017	-4.36783e-015	3.1832e-016	3.80846e-017	-4.46236e-015	-7.19773e-015
8.94728e-015	-1.57024e-014	-1.19498e-014	3.94015e-015	-2.33468e-015	4.10981e-015	-6.22037e-017	-3.86121e-015	-2.80837e-015	-6.25033e-015	-3.44858e-015	-6.5698e-015	-3.90392e-015	-3.1315e-015	-2.64488e-015	-6.35647e-017	-1.95683e-015	-1.74075e-015	1.26186e-015	-3.6034e-016	-4.4718e-015	1.73486e-016	-3.0797e-016	-4.5899e-015	-7.25906e-015
9.00054e-015	-1.56574e-014	-1.18284e-014	3.80801e-015	-2.36101e-015	4.17399e-015	-2.47703e-016	-3.66418e-015	-2.79045e-015	-6.31913e-015	-3.49207e-015	-6.7236e-015	-3.69338e-015	-2.98806e-015	-2.91115e-015	-1.26455e-016	-2.06014e-015	-1.91259e-015	9.84534e-016	-6.64046e-016	-4.56009e-015	2.44687e-017	-6.71093e-016	-4.74572e-015	-7.31084e-015
9.03783e-015	-1.56052e-014	-1.16862e-014	3.66469e-015	-2.36056e-015	4.22375e-015	-4.371e-016	-3.42945e-015	-2.76665e-015	-6.38913e-015	-3.53606e-015	-6.88057e-015	-3.4693e-015	-2.86209e-015	-3.17347e-015	-2.0043e-016	-2.16182e-015	-2.07561e-015	7.18984e-016	-9.5633e-016	-4.63339e-015	-1.30926e-016	-1.05085e-015	-4.93007e-015	-7.3549e-015
9.05958e-015	-1.55459e-014	-1.15225e-014	3.51016e-015	-2.33544e-015	4.25822e-015	-6.30782e-016	-3.15873e-015	-2.73747e-015	-6.46044e-015	-3.57911e-015	-7.03919e-015	-3.23279e-015	-2.75456e-015	-3.43201e-015	-2.86767e-016	-2.26141e-015	-2.22972e-015	4.65867e-016	-1.23722e-015	-4.69269e-015	-2.94174e-016	-1.44663e-015	-5.14341e-015	-7.39264e-015
9.06618e-015	-1.54799e-014	-1.13373e-014	3.34475e-015	-2.28782e-015	4.27663e-015	-8.28482e-016	-2.85463e-015	-2.70323e-015	-6.53366e-015	-3.61921e-015	-7.19811e-015	-2.98531e-015	-2.66648e-015	-3.68628e-015	-3.87414e-016	-2.35859e-015	-2.37586e-015	2.24027e-016	-1.50696e-015	-4.73982e-015	-4.66918e-016	-1.85877e-015	-5.38511e-015	-7.42632e-015
9.05775e-015	-1.54076e-014	-1.11301e-014	3.16857e-015	-2.21939e-015	4.27821e-015	-1.02969e-015	-2.51927e-015	-2.66349e-015	-6.60783e-015	-3.65541e-015	-7.35645e-015	-2.72728e-015	-2.59854e-015	-3.93588e-015	-5.03245e-016	-2.45281e-015	-2.51366e-015	-6.74111e-018	-1.76601e-015	-4.77644e-015	-6.50682e-016	-2.28623e-015	-5.65492e-015	-7.45786e-015
9.03419e-015	-1.5329e-014	-1.09011e-014	2.98223e-015	-2.13269e-015	4.26279e-015	-1.23433e-015	-2.15487e-015	-2.6188e-015	-6.68235e-015	-3.68637e-015	-7.51328e-015	-2.46063e-015	-2.55097e-015	-4.18046e-015	-6.35361e-016	-2.54353e-015	-2.64354e-015	-2.27597e-016	-2.01452e-015	-4.80364e-015	-8.46275e-016	-2.72786e-015	-5.95226e-015	-7.48945e-015
8.99644e-015	-1.52445e-014	-1.06509e-014	2.7862e-015	-2.03033e-015	4.2291e-015	-1.44254e-015	-1.76504e-015	-2.56919e-015	-6.75718e-015	-3.71068e-015	-7.66701e-015	-2.18625e-015	-2.5238e-015	-4.41985e-015	-7.83941e-016	-2.63073e-015	-2.76612e-015	-4.39368e-016	-2.25258e-015	-4.82256e-015	-1.05421e-015	-3.18291e-015	-6.2762e-015	-7.52357e-015
8.94563e-015	-1.51539e-014	-1.03798e-014	2.58144e-015	-1.91527e-015	4.17624e-015	-1.6534e-015	-1.35359e-015	-2.51539e-015	-6.83128e-015	-3.7269e-015	-7.81668e-015	-1.90423e-015	-2.51724e-015	-4.65357e-015	-9.50052e-016	-2.71383e-015	-2.88212e-015	-6.43276e-016	-2.48096e-015	-4.83561e-015	-1.2761e-015	-3.65073e-015	-6.62593e-015	-7.56189e-015
8.88296e-015	-1.50578e-014	-1.00886e-014	2.36842e-015	-1.79025e-015	4.10436e-015	-1.86656e-015	-9.24405e-016	-2.45791e-015	-6.90449e-015	-3.73332e-015	-7.96151e-015	-1.61672e-015	-2.53122e-015	-4.88188e-015	-1.13385e-015	-2.79211e-015	-2.99152e-015	-8.40114e-016	-2.69991e-015	-4.84501e-015	-1.51305e-015	-4.12998e-015	-6.99995e-015	-7.60685e-015
8.80934e-015	-1.49571e-014	-9.77812e-015	2.14827e-015	-1.65815e-015	4.01346e-015	-2.08169e-015	-4.80826e-016	-2.39737e-015	-6.97641e-015	-3.72886e-015	-8.10022e-015	-1.32549e-015	-2.56587e-015	-5.10439e-015	-1.33526e-015	-2.86572e-015	-3.09492e-015	-1.03172e-015	-2.90973e-015	-4.85264e-015	-1.76482e-015	-4.61921e-015	-7.39699e-015	-7.66092e-015
8.72602e-015	-1.4852e-014	-9.44923e-015	1.92142e-015	-1.52204e-015	3.90281e-015	-2.29825e-015	-2.68795e-017	-2.33429e-015	-7.04601e-015	-3.71291e-015	-8.23204e-015	-1.03133e-015	-2.6207e-015	-5.32111e-015	-1.55458e-015	-2.93462e-015	-3.19319e-015	-1.22e-015	-3.11176e-015	-4.86065e-015	-2.03136e-015	-5.11714e-015	-7.81558e-015	-7.72572e-015
8.63496e-015	-1.47433e-014	-9.10314e-015	1.68943e-015	-1.38521e-015	3.77279e-015	-2.51611e-015	4.33635e-016	-2.26921e-015	-7.11219e-015	-3.68456e-015	-8.35658e-015	-7.35369e-016	-2.69486e-015	-5.53156e-015	-1.79127e-015	-2.99938e-015	-3.28645e-015	-1.40626e-015	-3.30632e-015	-4.87133e-015	-2.3125e-015	-5.62224e-015	-8.25359e-015	-7.80237e-015
8.53777e-015	-1.46316e-014	-8.74077e-015	1.45377e-015	-1.25027e-015	3.623e-015	-2.73431e-015	8.96306e-016	-2.20318e-015	-7.17497e-015	-3.64339e-015	-8.47279e-015	-4.39234e-016	-2.7874e-015	-5.73535e-015	-2.04416e-015	-3.05975e-015	-3.37501e-015	-1.59176e-015	-3.49358e-015	-4.88656e-015	-2.60836e-015	-6.1323e-015	-8.70905e-015	-7.89315e-015
8.43554e-015	-1.45181e-014	-8.36361e-015	1.21511e-015	-1.12075e-015	3.4537e-015	-2.95228e-015	1.35736e-015	-2.13745e-015	-7.2341e-015	-3.58918e-015	-8.57926e-015	-1.43653e-016	-2.89749e-015	-5.93238e-015	-2.31311e-015	-3.11529e-015	-3.45881e-015	-1.77855e-015	-3.67416e-015	-4.90885e-015	-2.91756e-015	-6.64593e-015	-9.1797e-015	-7.99982e-015
8.33e-015	-1.44031e-014	-7.97296e-015	9.74342e-016	-9.99214e-016	3.26551e-015	-3.16931e-015	1.81278e-015	-2.07275e-015	-7.28869e-015	-3.52154e-015	-8.67578e-015	1.50476e-016	-3.02339e-015	-6.12251e-015	-2.59635e-015	-3.16642e-015	-3.53884e-015	-1.96788e-015	-3.84816e-015	-4.93988e-015	-3.2401e-015	-7.16124e-015	-9.66326e-015	-8.12347e-015
8.22322e-015	-1.42875e-014	-7.5702e-015	7.32106e-016	-8.87668e-016	3.05854e-015	-3.38436e-015	2.25857e-015	-2.00975e-015	-7.33855e-015	-3.44127e-015	-8.76233e-015	4.42103e-016	-3.16383e-015	-6.30556e-015	-2.89202e-015	-3.21327e-015	-3.61537e-015	-2.16164e-015	-4.01563e-015	-4.98121e-015	-3.57525e-015	-7.6763e-015	-1.01576e-014	-8.26556e-015
8.11665e-015	-1.41719e-014	-7.15725e-015	4.90146e-016	-7.89256e-016	2.83338e-015	-3.59689e-015	2.69034e-015	-1.94947e-015	-7.38283e-015	-3.34899e-015	-8.83852e-015	7.29764e-016	-3.31716e-015	-6.48107e-015	-3.19884e-015	-3.25638e-015	-3.68841e-015	-2.36137e-015	-4.17711e-015	-5.03543e-015	-3.92242e-015	-8.18893e-015	-1.06601e-014	-8.42704e-015
8.01238e-015	-1.40572e-014	-6.73536e-015	2.49303e-016	-7.06499e-016	2.59122e-015	-3.80648e-015	3.10432e-015	-1.89302e-015	-7.42084e-015	-3.24471e-015	-8.90437e-015	1.01335e-015	-3.48216e-015	-6.64866e-015	-3.51512e-015	-3.29642e-015	-3.75793e-015	-2.56864e-015	-4.33258e-015	-5.10432e-015	-4.28025e-015	-8.69633e-015	-1.11679e-014	-8.60814e-015
7.91167e-015	-1.39442e-014	-6.30646e-015	1.0814e-017	-6.42032e-016	2.3333e-015	-4.01256e-015	3.49719e-015	-1.84138e-015	-7.45261e-015	-3.12899e-015	-8.95998e-015	1.2922e-015	-3.65682e-015	-6.80878e-015	-3.83854e-015	-3.33361e-015	-3.82428e-015	-2.78466e-015	-4.48162e-015	-5.18949e-015	-4.64719e-015	-9.19719e-015	-1.16784e-014	-8.8088e-015
7.81657e-015	-1.38329e-014	-5.8726e-015	-2.24609e-016	-5.97519e-016	2.06043e-015	-4.2139e-015	3.86535e-015	-1.79523e-015	-7.47782e-015	-3.00407e-015	-9.00581e-015	1.56566e-015	-3.83961e-015	-6.96114e-015	-4.167e-015	-3.3687e-015	-3.88821e-015	-3.01022e-015	-4.62422e-015	-5.29244e-015	-5.02147e-015	-9.68917e-015	-1.21879e-014	-9.02895e-015
7.72931e-015	-1.37244e-014	-5.43591e-015	-4.56458e-016	-5.74625e-016	1.77385e-015	-4.40976e-015	4.20533e-015	-1.75629e-015	-7.49602e-015	-2.87099e-015	-9.04236e-015	1.83299e-015	-4.02846e-015	-7.10507e-015	-4.49796e-015	-3.402e-015	-3.94952e-015	-3.24616e-015	-4.76153e-015	-5.41394e-015	-5.40242e-015	-1.01703e-014	-1.26946e-014	-9.26854e-015
7.65126e-015	-1.36188e-014	-4.99764e-015	-6.84541e-016	-5.75117e-016	1.47438e-015	-4.59997e-015	4.51426e-015	-1.72516e-015	-7.50668e-015	-2.73109e-015	-9.06999e-015	2.0934e-015	-4.22176e-015	-7.24037e-015	-4.82882e-015	-3.43405e-015	-4.00863e-015	-3.49383e-015	-4.89279e-015	-5.55463e-015	-5.78885e-015	-1.06382e-014	-1.31959e-014	-9.52646e-015
7.58331e-015	-1.35168e-014	-4.55949e-015	-9.08358e-016	-6.00177e-016	1.16347e-015	-4.78354e-015	4.78993e-015	-1.70275e-015	-7.50949e-015	-2.58599e-015	-9.08862e-015	2.34642e-015	-4.41687e-015	-7.36672e-015	-5.15693e-015	-3.46578e-015	-4.06599e-015	-3.753e-015	-5.01794e-015	-5.71482e-015	-6.17779e-015	-1.10909e-014	-1.3689e-014	-9.80195e-015
7.52705e-015	-1.34191e-014	-4.12346e-015	-1.12689e-015	-6.50113e-016	8.42883e-016	-4.95992e-015	5.02954e-015	-1.68996e-015	-7.50416e-015	-2.43758e-015	-9.10021e-015	2.5924e-015	-4.61246e-015	-7.48413e-015	-5.48011e-015	-3.49697e-015	-4.12145e-015	-4.02402e-015	-5.13669e-015	-5.89558e-015	-6.56796e-015	-1.15268e-014	-1.41712e-014	-1.00939e-014
7.48388e-015	-1.33257e-014	-3.69149e-015	-1.33955e-015	-7.2542e-016	5.13416e-016	-5.12873e-015	5.23094e-015	-1.68704e-015	-7.49119e-015	-2.2874e-015	-9.10535e-015	2.83123e-015	-4.80617e-015	-7.59226e-015	-5.7957e-015	-3.52843e-015	-4.17493e-015	-4.30713e-015	-5.24868e-015	-6.09693e-015	-6.95789e-015	-1.1944e-014	-1.46401e-014	-1.04012e-014
7.45472e-015	-1.32365e-014	-3.26495e-015	-1.54682e-015	-8.26538e-016	1.76875e-016	-5.28982e-015	5.39176e-015	-1.69435e-015	-7.47105e-015	-2.13764e-015	-9.10408e-015	3.06284e-015	-4.99588e-015	-7.68992e-015	-6.10164e-015	-3.56091e-015	-4.22726e-015	-4.60246e-015	-5.35347e-015	-6.31834e-015	-7.34622e-015	-1.23413e-014	-1.50928e-014	-1.0722e-014
7.44052e-015	-1.3152e-014	-2.84556e-015	-1.74828e-015	-9.53756e-016	-1.64545e-016	-5.4427e-015	5.51092e-015	-1.71248e-015	-7.44393e-015	-1.99045e-015	-9.0974e-015	3.28755e-015	-5.17967e-015	-7.77724e-015	-6.39522e-015	-3.59487e-015	-4.27843e-015	-4.90896e-015	-5.45157e-015	-6.55905e-015	-7.73064e-015	-1.27165e-014	-1.55269e-014	-1.10544e-014
7.44159e-015	-1.30722e-014	-2.43531e-015	-1.94436e-015	-1.1066e-015	-5.09012e-016	-5.58744e-015	5.58722e-015	-1.74252e-015	-7.40995e-015	-1.84859e-015	-9.08592e-015	3.50611e-015	-5.35605e-015	-7.85368e-015	-6.674e-015	-3.63088e-015	-4.32904e-015	-5.22601e-015	-5.54272e-015	-6.81838e-015	-8.10961e-015	-1.30687e-014	-1.594e-014	-1.13969e-014
7.4586e-015	-1.29965e-014	-2.03593e-015	-2.13486e-015	-1.28465e-015	-8.54037e-016	-5.724e-015	5.62034e-015	-1.78452e-015	-7.36979e-015	-1.71374e-015	-9.07099e-015	3.71864e-015	-5.52265e-015	-7.91905e-015	-6.93622e-015	-3.66949e-015	-4.37913e-015	-5.55293e-015	-5.62652e-015	-7.09503e-015	-8.48173e-015	-1.33965e-014	-1.63304e-014	-1.17469e-014
7.4912e-015	-1.29241e-014	-1.64935e-015	-2.32015e-015	-1.48696e-015	-1.1976e-015	-5.85264e-015	5.61049e-015	-1.8387e-015	-7.32394e-015	-1.58794e-015	-9.05397e-015	3.92494e-015	-5.67763e-015	-7.97338e-015	-7.17994e-015	-3.7107e-015	-4.42931e-015	-5.889e-015	-5.70302e-015	-7.38736e-015	-8.84501e-015	-1.3699e-014	-1.66965e-014	-1.21016e-014
7.53956e-015	-1.28553e-014	-1.27663e-015	-2.50093e-015	-1.71258e-015	-1.53785e-015	-5.97231e-015	5.55776e-015	-1.90459e-015	-7.27298e-015	-1.47338e-015	-9.0357e-015	4.12564e-015	-5.81972e-015	-8.01659e-015	-7.40381e-015	-3.75474e-015	-4.48041e-015	-6.23235e-015	-5.77198e-015	-7.69353e-015	-9.19814e-015	-1.39752e-014	-1.70363e-014	-1.24591e-014
7.60337e-015	-1.279e-014	-9.18871e-016	-2.67729e-015	-1.95978e-015	-1.87295e-015	-6.08372e-015	5.46258e-015	-1.98248e-015	-7.21735e-015	-1.37148e-015	-9.01728e-015	4.32107e-015	-5.94759e-015	-8.04778e-015	-7.60616e-015	-3.80222e-015	-4.53268e-015	-6.58067e-015	-5.83279e-015	-8.01201e-015	-9.53962e-015	-1.42243e-014	-1.73486e-014	-1.28173e-014
7.68197e-015	-1.27273e-014	-5.7796e-016	-2.85005e-015	-2.22709e-015	-2.2006e-015	-6.18726e-015	5.32611e-015	-2.07195e-015	-7.15732e-015	-1.28357e-015	-8.99926e-015	4.51152e-015	-6.05987e-015	-8.06748e-015	-7.78606e-015	-3.8524e-015	-4.58619e-015	-6.93243e-015	-5.88575e-015	-8.34102e-015	-9.86752e-015	-1.4446e-014	-1.76323e-014	-1.31733e-014
7.77386e-015	-1.26665e-014	-2.55293e-016	-3.01935e-015	-2.51286e-015	-2.51864e-015	-6.28449e-015	5.14966e-015	-2.17264e-015	-7.09429e-015	-1.21122e-015	-8.98288e-015	4.69765e-015	-6.15517e-015	-8.0753e-015	-7.94214e-015	-3.90531e-015	-4.641e-015	-7.28607e-015	-5.93079e-015	-8.678e-015	-1.01814e-014	-1.46407e-014	-1.78858e-014	-1.35246e-014
7.87802e-015	-1.26074e-014	4.81806e-017	-3.18579e-015	-2.81467e-015	-2.82516e-015	-6.37499e-015	4.93498e-015	-2.28484e-015	-7.02879e-015	-1.15571e-015	-8.96917e-015	4.87969e-015	-6.23253e-015	-8.07153e-015	-8.07429e-015	-3.96151e-015	-4.69825e-015	-7.6391e-015	-5.96786e-015	-9.0212e-015	-1.04797e-014	-1.48078e-014	-1.81078e-014	-1.38687e-014
7.9934e-015	-1.25489e-014	3.32001e-016	-3.35005e-015	-3.13043e-015	-3.11799e-015	-6.45961e-015	4.6844e-015	-2.40775e-015	-6.96179e-015	-1.11793e-015	-8.95901e-015	5.05773e-015	-6.29101e-015	-8.0563e-015	-8.18247e-015	-4.02124e-015	-4.75888e-015	-7.9898e-015	-5.9973e-015	-9.36776e-015	-1.07613e-014	-1.49475e-014	-1.82988e-014	-1.4203e-014
8.11874e-015	-1.24906e-014	5.9577e-016	-3.51246e-015	-3.45842e-015	-3.3958e-015	-6.53925e-015	4.40036e-015	-2.5407e-015	-6.89446e-015	-1.09858e-015	-8.95361e-015	5.23229e-015	-6.33003e-015	-8.02978e-015	-8.26633e-015	-4.08362e-015	-4.82359e-015	-8.33507e-015	-6.01856e-015	-9.71474e-015	-1.1025e-014	-1.506e-014	-1.8459e-014	-1.4526e-014
8.2518e-015	-1.24318e-014	8.38743e-016	-3.67379e-015	-3.79658e-015	-3.65634e-015	-6.61508e-015	4.08486e-015	-2.68253e-015	-6.82791e-015	-1.09854e-015	-8.9533e-015	5.40369e-015	-6.34914e-015	-7.99223e-015	-8.32587e-015	-4.14828e-015	-4.89279e-015	-8.67308e-015	-6.03206e-015	-1.00596e-014	-1.12692e-014	-1.51459e-014	-1.85888e-014	-1.48345e-014
8.39045e-015	-1.23719e-014	1.06048e-015	-3.83379e-015	-4.14241e-015	-3.89892e-015	-6.68807e-015	3.74143e-015	-2.83277e-015	-6.76327e-015	-1.11789e-015	-8.95932e-015	5.57241e-015	-6.34821e-015	-7.94436e-015	-8.36195e-015	-4.21536e-015	-4.96724e-015	-9.00104e-015	-6.03874e-015	-1.03995e-014	-1.14937e-014	-1.52059e-014	-1.86881e-014	-1.51265e-014
8.53194e-015	-1.23098e-014	1.26095e-015	-3.99315e-015	-4.49293e-015	-4.12245e-015	-6.75909e-015	3.37329e-015	-2.99044e-015	-6.70187e-015	-1.15616e-015	-8.97268e-015	5.73839e-015	-6.32716e-015	-7.88597e-015	-8.3749e-015	-4.28463e-015	-5.04742e-015	-9.31623e-015	-6.03887e-015	-1.07322e-014	-1.16971e-014	-1.52414e-014	-1.87579e-014	-1.54004e-014
8.67407e-015	-1.22446e-014	1.43951e-015	-4.15257e-015	-4.84587e-015	-4.32503e-015	-6.829e-015	2.98402e-015	-3.15444e-015	-6.645e-015	-1.21297e-015	-8.9936e-015	5.901e-015	-6.28635e-015	-7.81729e-015	-8.3663e-015	-4.35559e-015	-5.13425e-015	-9.61643e-015	-6.033e-015	-1.10546e-014	-1.18794e-014	-1.52538e-014	-1.87996e-014	-1.56542e-014
8.81471e-015	-1.21755e-014	1.59588e-015	-4.31242e-015	-5.19917e-015	-4.50531e-015	-6.89893e-015	2.57751e-015	-3.32304e-015	-6.59362e-015	-1.28742e-015	-9.02236e-015	6.06023e-015	-6.22571e-015	-7.73968e-015	-8.33756e-015	-4.42764e-015	-5.22804e-015	-9.89876e-015	-6.02184e-015	-1.13639e-014	-1.20404e-014	-1.52442e-014	-1.88145e-014	-1.58863e-014
8.95149e-015	-1.21018e-014	1.73011e-015	-4.47343e-015	-5.55069e-015	-4.66237e-015	-6.97022e-015	2.15745e-015	-3.49536e-015	-6.549e-015	-1.37858e-015	-9.05999e-015	6.21588e-015	-6.14558e-015	-7.65349e-015	-8.28973e-015	-4.50022e-015	-5.32874e-015	-1.01613e-014	-6.00625e-015	-1.16578e-014	-1.2179e-014	-1.52147e-014	-1.88038e-014	-1.60963e-014
9.08148e-015	-1.20226e-014	1.84268e-015	-4.63518e-015	-5.89854e-015	-4.79585e-015	-7.0442e-015	1.72791e-015	-3.66943e-015	-6.51171e-015	-1.48526e-015	-9.10707e-015	6.36715e-015	-6.04751e-015	-7.5599e-015	-8.22463e-015	-4.57327e-015	-5.43727e-015	-1.04021e-014	-5.98764e-015	-1.19341e-014	-1.22948e-014	-1.51675e-014	-1.87689e-014	-1.62829e-014
9.20297e-015	-1.19372e-014	1.93447e-015	-4.79698e-015	-6.24035e-015	-4.90476e-015	-7.12142e-015	1.29277e-015	-3.8432e-015	-6.48281e-015	-1.60594e-015	-9.16438e-015	6.51344e-015	-5.93213e-015	-7.45981e-015	-8.14444e-015	-4.64595e-015	-5.55435e-015	-1.06192e-014	-5.96729e-015	-1.21904e-014	-1.23881e-014	-1.51042e-014	-1.87121e-014	-1.64449e-014
9.31346e-015	-1.18456e-014	2.00595e-015	-4.95855e-015	-6.57355e-015	-4.98932e-015	-7.20255e-015	8.55643e-016	-4.01527e-015	-6.46357e-015	-1.7389e-015	-9.23217e-015	6.65356e-015	-5.80019e-015	-7.35393e-015	-8.05166e-015	-4.71873e-015	-5.67998e-015	-1.08102e-014	-5.94598e-015	-1.24247e-014	-1.24588e-014	-1.50271e-014	-1.86351e-014	-1.65827e-014
9.41096e-015	-1.17471e-014	2.05724e-015	-5.12014e-015	-6.89622e-015	-5.04931e-015	-7.28866e-015	4.20083e-016	-4.18377e-015	-6.45525e-015	-1.88195e-015	-9.31073e-015	6.78769e-015	-5.65297e-015	-7.24365e-015	-7.94835e-015	-4.79098e-015	-5.81462e-015	-1.09733e-014	-5.92517e-015	-1.26355e-014	-1.25077e-014	-1.49383e-014	-1.85404e-014	-1.66961e-014
9.49353e-015	-1.16414e-014	2.0892e-015	-5.28156e-015	-7.20675e-015	-5.08507e-015	-7.38113e-015	-9.53624e-018	-4.34678e-015	-6.45862e-015	-2.03314e-015	-9.40082e-015	6.91529e-015	-5.49184e-015	-7.12956e-015	-7.83623e-015	-4.86228e-015	-5.95883e-015	-1.11076e-014	-5.90563e-015	-1.28219e-014	-1.25345e-014	-1.48401e-014	-1.84308e-014	-1.67854e-014
9.55861e-015	-1.15284e-014	2.10295e-015	-5.44144e-015	-7.50308e-015	-5.09689e-015	-7.48123e-015	-4.29485e-016	-4.50279e-015	-6.47414e-015	-2.18978e-015	-9.50292e-015	7.03503e-015	-5.31856e-015	-7.01293e-015	-7.71711e-015	-4.93281e-015	-6.11319e-015	-1.12118e-014	-5.88861e-015	-1.29826e-014	-1.25395e-014	-1.47343e-014	-1.83085e-014	-1.68507e-014
9.60437e-015	-1.14087e-014	2.0994e-015	-5.59907e-015	-7.78393e-015	-5.08529e-015	-7.58883e-015	-8.3602e-016	-4.65065e-015	-6.50264e-015	-2.34958e-015	-9.61641e-015	7.14587e-015	-5.1346e-015	-6.89532e-015	-7.59329e-015	-5.00198e-015	-6.277e-015	-1.12847e-014	-5.87543e-015	-1.31165e-014	-1.25233e-014	-1.46234e-014	-1.81763e-014	-1.68923e-014
9.62985e-015	-1.12822e-014	2.0793e-015	-5.75367e-015	-8.04783e-015	-5.05128e-015	-7.70466e-015	-1.22588e-015	-4.78866e-015	-6.54438e-015	-2.5096e-015	-9.74093e-015	7.24674e-015	-4.94181e-015	-6.77838e-015	-7.46711e-015	-5.0695e-015	-6.45027e-015	-1.13262e-014	-5.86748e-015	-1.32225e-014	-1.24858e-014	-1.45098e-014	-1.80372e-014	-1.69114e-014
9.63394e-015	-1.11491e-014	2.0441e-015	-5.9038e-015	-8.29388e-015	-4.99583e-015	-7.82894e-015	-1.59643e-015	-4.91517e-015	-6.60013e-015	-2.66742e-015	-9.87696e-015	7.33704e-015	-4.74214e-015	-6.66338e-015	-7.3408e-015	-5.13545e-015	-6.63313e-015	-1.13359e-014	-5.8654e-015	-1.33009e-014	-1.2428e-014	-1.4396e-014	-1.78937e-014	-1.69091e-014
9.61531e-015	-1.10098e-014	1.99542e-015	-6.04848e-015	-8.5206e-015	-4.91956e-015	-7.96237e-015	-1.94493e-015	-5.0291e-015	-6.67054e-015	-2.82074e-015	-1.00245e-014	7.41604e-015	-4.53668e-015	-6.55139e-015	-7.21638e-015	-5.19985e-015	-6.82569e-015	-1.13132e-014	-5.87103e-015	-1.33521e-014	-1.23502e-014	-1.42835e-014	-1.77481e-014	-1.68865e-014
9.57225e-015	-1.08645e-014	1.93401e-015	-6.18657e-015	-8.72708e-015	-4.82461e-015	-8.10476e-015	-2.26847e-015	-5.12871e-015	-6.75594e-015	-2.96692e-015	-1.01829e-014	7.48309e-015	-4.32749e-015	-6.44382e-015	-7.09543e-015	-5.26251e-015	-7.02726e-015	-1.12586e-014	-5.88617e-015	-1.33763e-014	-1.22533e-014	-1.41756e-014	-1.76031e-014	-1.68455e-014
9.50486e-015	-1.07143e-014	1.86141e-015	-6.31623e-015	-8.91263e-015	-4.71274e-015	-8.2562e-015	-2.56465e-015	-5.2132e-015	-6.85677e-015	-3.1038e-015	-1.03516e-014	7.53688e-015	-4.11687e-015	-6.34207e-015	-6.97928e-015	-5.32422e-015	-7.23702e-015	-1.11725e-014	-5.91152e-015	-1.33746e-014	-1.21376e-014	-1.40734e-014	-1.74618e-014	-1.67875e-014
9.41317e-015	-1.05603e-014	1.77918e-015	-6.43617e-015	-9.07678e-015	-4.5861e-015	-8.41648e-015	-2.8322e-015	-5.28153e-015	-6.9729e-015	-3.22887e-015	-1.05308e-014	7.57616e-015	-3.90617e-015	-6.24708e-015	-6.8698e-015	-5.38554e-015	-7.45404e-015	-1.10558e-014	-5.94829e-015	-1.3348e-014	-1.20037e-014	-1.39784e-014	-1.73267e-014	-1.67145e-014
9.29712e-015	-1.04034e-014	1.68888e-015	-6.54522e-015	-9.21945e-015	-4.44709e-015	-8.5849e-015	-3.0697e-015	-5.33256e-015	-7.10424e-015	-3.33992e-015	-1.07199e-014	7.60022e-015	-3.69735e-015	-6.1602e-015	-6.76829e-015	-5.44689e-015	-7.67772e-015	-1.09097e-014	-5.99731e-015	-1.32976e-014	-1.18532e-014	-1.38927e-014	-1.71999e-014	-1.66283e-014
9.15697e-015	-1.02442e-014	1.59198e-015	-6.64217e-015	-9.3403e-015	-4.29728e-015	-8.76103e-015	-3.27582e-015	-5.365e-015	-7.25063e-015	-3.43454e-015	-1.09179e-014	7.60806e-015	-3.49223e-015	-6.08317e-015	-6.67582e-015	-5.50851e-015	-7.90786e-015	-1.07363e-014	-6.05923e-015	-1.32254e-014	-1.1687e-014	-1.3818e-014	-1.70833e-014	-1.65308e-014
8.99347e-015	-1.00839e-014	1.49002e-015	-6.72616e-015	-9.439e-015	-4.13854e-015	-8.94409e-015	-3.4499e-015	-5.37921e-015	-7.41155e-015	-3.5108e-015	-1.11249e-014	7.59894e-015	-3.29271e-015	-6.01758e-015	-6.59337e-015	-5.57076e-015	-8.14302e-015	-1.05372e-014	-6.13457e-015	-1.31337e-014	-1.15066e-014	-1.37557e-014	-1.69785e-014	-1.64238e-014
8.80782e-015	-9.92395e-015	1.38437e-015	-6.79593e-015	-9.51528e-015	-3.97367e-015	-9.13363e-015	-3.59193e-015	-5.37537e-015	-7.58678e-015	-3.56739e-015	-1.13406e-014	7.57253e-015	-3.10083e-015	-5.96382e-015	-6.52168e-015	-5.63417e-015	-8.38198e-015	-1.03141e-014	-6.2229e-015	-1.30246e-014	-1.1313e-014	-1.37068e-014	-1.68874e-014	-1.63089e-014
8.60123e-015	-9.76489e-015	1.27616e-015	-6.8504e-015	-9.56917e-015	-3.80535e-015	-9.32811e-015	-3.70194e-015	-5.35289e-015	-7.77561e-015	-3.60336e-015	-1.15635e-014	7.52806e-015	-2.91737e-015	-5.92292e-015	-6.46097e-015	-5.69943e-015	-8.62359e-015	-1.00691e-014	-6.32456e-015	-1.28997e-014	-1.1108e-014	-1.36729e-014	-1.68119e-014	-1.61884e-014
8.37516e-015	-9.60857e-015	1.16694e-015	-6.88886e-015	-9.60106e-015	-3.63593e-015	-9.5263e-015	-3.78047e-015	-5.31211e-015	-7.97771e-015	-3.61725e-015	-1.17931e-014	7.46469e-015	-2.74347e-015	-5.896e-015	-6.4119e-015	-5.76712e-015	-8.86666e-015	-9.80447e-015	-6.44013e-015	-1.27624e-014	-1.0893e-014	-1.36547e-014	-1.67532e-014	-1.6064e-014
8.13134e-015	-9.45607e-015	1.05768e-015	-6.91015e-015	-9.61137e-015	-3.46786e-015	-9.72725e-015	-3.82862e-015	-5.25328e-015	-8.19225e-015	-3.60822e-015	-1.20284e-014	7.38194e-015	-2.5805e-015	-5.88368e-015	-6.37525e-015	-5.83786e-015	-9.10987e-015	-9.52311e-015	-6.56933e-015	-1.26157e-014	-1.06694e-014	-1.36531e-014	-1.67125e-014	-1.59368e-014
7.87161e-015	-9.30855e-015	9.4978e-016	-6.9141e-015	-9.60045e-015	-3.30421e-015	-9.92947e-015	-3.84784e-015	-5.17676e-015	-8.41816e-015	-3.57572e-015	-1.22686e-014	7.27966e-015	-2.42934e-015	-5.88612e-015	-6.3508e-015	-5.91263e-015	-9.35164e-015	-9.22736e-015	-6.71193e-015	-1.2462e-014	-1.04383e-014	-1.36686e-014	-1.66907e-014	-1.58092e-014
7.59869e-015	-9.16722e-015	8.4427e-016	-6.90037e-015	-9.56921e-015	-3.14765e-015	-1.01315e-014	-3.83962e-015	-5.08406e-015	-8.65394e-015	-3.51985e-015	-1.25121e-014	7.15754e-015	-2.2907e-015	-5.90384e-015	-6.33761e-015	-5.99161e-015	-9.59071e-015	-8.92009e-015	-6.86752e-015	-1.23041e-014	-1.02021e-014	-1.37007e-014	-1.66881e-014	-1.56823e-014
7.31412e-015	-9.03324e-015	7.41927e-016	-6.86859e-015	-9.51819e-015	-3.00043e-015	-1.0332e-014	-3.80559e-015	-4.97557e-015	-8.89827e-015	-3.44096e-015	-1.27576e-014	7.0164e-015	-2.16558e-015	-5.93741e-015	-6.33539e-015	-6.07484e-015	-9.82577e-015	-8.60447e-015	-7.03529e-015	-1.21448e-014	-9.96236e-015	-1.37492e-014	-1.67041e-014	-1.55576e-014
7.02011e-015	-8.90759e-015	6.43404e-016	-6.81843e-015	-9.44779e-015	-2.86421e-015	-1.05296e-014	-3.74784e-015	-4.85222e-015	-9.14969e-015	-3.33952e-015	-1.30041e-014	6.85603e-015	-2.05477e-015	-5.98706e-015	-6.34377e-015	-6.16238e-015	-1.00555e-014	-8.28434e-015	-7.21466e-015	-1.19869e-014	-9.72119e-015	-1.38134e-014	-1.67384e-014	-1.54361e-014
6.71914e-015	-8.79126e-015	5.49342e-016	-6.75086e-015	-9.35899e-015	-2.74144e-015	-1.07226e-014	-3.66898e-015	-4.71591e-015	-9.40655e-015	-3.21602e-015	-1.32499e-014	6.67679e-015	-1.95845e-015	-6.05285e-015	-6.36194e-015	-6.25479e-015	-1.0278e-014	-7.96242e-015	-7.40438e-015	-1.1833e-014	-9.48029e-015	-1.3893e-014	-1.67908e-014	-1.53191e-014
6.41439e-015	-8.68493e-015	4.60293e-016	-6.66636e-015	-9.25279e-015	-2.63465e-015	-1.09096e-014	-3.5722e-015	-4.56848e-015	-9.66724e-015	-3.07197e-015	-1.34931e-014	6.47865e-015	-1.87703e-015	-6.13385e-015	-6.3889e-015	-6.35245e-015	-1.04918e-014	-7.64197e-015	-7.60297e-015	-1.16857e-014	-9.24169e-015	-1.39876e-014	-1.68606e-014	-1.52071e-014
6.10794e-015	-8.58929e-015	3.77113e-016	-6.56537e-015	-9.13025e-015	-2.54546e-015	-1.1088e-014	-3.46052e-015	-4.41152e-015	-9.92998e-015	-2.90873e-015	-1.37321e-014	6.26293e-015	-1.80958e-015	-6.23045e-015	-6.42363e-015	-6.45386e-015	-1.0696e-014	-7.32641e-015	-7.80896e-015	-1.15473e-014	-9.00663e-015	-1.40963e-014	-1.69461e-014	-1.51005e-014
5.80229e-015	-8.50461e-015	3.00087e-016	-6.44879e-015	-8.99245e-015	-2.47588e-015	-1.12571e-014	-3.33659e-015	-4.24634e-015	-1.01929e-014	-2.72874e-015	-1.39655e-014	6.03048e-015	-1.7559e-015	-6.34183e-015	-6.465e-015	-6.55927e-015	-1.08891e-014	-7.01904e-015	-8.02066e-015	-1.14201e-014	-8.77794e-015	-1.42179e-014	-1.7046e-014	-1.5e-014
5.49987e-015	-8.4316e-015	2.29658e-016	-6.31831e-015	-8.84027e-015	-2.42781e-015	-1.14154e-014	-3.20428e-015	-4.07495e-015	-1.04545e-014	-2.53355e-015	-1.41918e-014	5.78271e-015	-1.71575e-015	-6.46714e-015	-6.51192e-015	-6.66861e-015	-1.10701e-014	-6.72312e-015	-8.23686e-015	-1.13068e-014	-8.55825e-015	-1.43516e-014	-1.71591e-014	-1.49059e-014
5.20283e-015	-8.37048e-015	1.66523e-016	-6.17503e-015	-8.67458e-015	-2.40314e-015	-1.15616e-014	-3.06643e-015	-3.9e-015	-1.07131e-014	-2.32532e-015	-1.44093e-014	5.52119e-015	-1.68842e-015	-6.60575e-015	-6.56304e-015	-6.78095e-015	-1.12377e-014	-6.44189e-015	-8.45586e-015	-1.12098e-014	-8.34893e-015	-1.44957e-014	-1.72835e-014	-1.48178e-014
4.91381e-015	-8.32086e-015	1.10657e-016	-6.02073e-015	-8.49667e-015	-2.40301e-015	-1.16951e-014	-2.92666e-015	-3.72325e-015	-1.09671e-014	-2.10645e-015	-1.46165e-014	5.247e-015	-1.67328e-015	-6.7565e-015	-6.6168e-015	-6.89613e-015	-1.13915e-014	-6.17822e-015	-8.67555e-015	-1.11304e-014	-8.15146e-015	-1.46481e-014	-1.74168e-014	-1.47356e-014
4.63468e-015	-8.28241e-015	6.21619e-017	-5.85744e-015	-8.30818e-015	-2.42834e-015	-1.18138e-014	-2.78811e-015	-3.54671e-015	-1.12145e-014	-1.87957e-015	-1.4812e-014	4.96112e-015	-1.66964e-015	-6.91863e-015	-6.67267e-015	-7.01338e-015	-1.15312e-014	-5.93485e-015	-8.89441e-015	-1.10698e-014	-7.96777e-015	-1.48073e-014	-1.75568e-014	-1.46589e-014
4.36744e-015	-8.25439e-015	2.1229e-017	-5.68763e-015	-8.11034e-015	-2.47962e-015	-1.19169e-014	-2.65412e-015	-3.37235e-015	-1.14531e-014	-1.64766e-015	-1.49945e-014	4.6655e-015	-1.67635e-015	-7.09082e-015	-6.72942e-015	-7.13147e-015	-1.16558e-014	-5.71465e-015	-9.11079e-015	-1.10292e-014	-7.80017e-015	-1.49715e-014	-1.77013e-014	-1.45871e-014
4.11369e-015	-8.23605e-015	-1.21553e-017	-5.5135e-015	-7.90458e-015	-2.55714e-015	-1.20035e-014	-2.52801e-015	-3.20153e-015	-1.16809e-014	-1.41318e-015	-1.51619e-014	4.36177e-015	-1.69255e-015	-7.27191e-015	-6.78581e-015	-7.2494e-015	-1.17655e-014	-5.52e-015	-9.32322e-015	-1.10097e-014	-7.6507e-015	-1.51391e-014	-1.78474e-014	-1.45192e-014
3.87526e-015	-8.22635e-015	-3.82045e-017	-5.33709e-015	-7.69192e-015	-2.66111e-015	-1.2073e-014	-2.41255e-015	-3.03678e-015	-1.18964e-014	-1.17925e-015	-1.53121e-014	4.0512e-015	-1.71727e-015	-7.46027e-015	-6.84155e-015	-7.36572e-015	-1.18597e-014	-5.35314e-015	-9.52955e-015	-1.10111e-014	-7.52163e-015	-1.53077e-014	-1.79924e-014	-1.44546e-014
3.6534e-015	-8.22368e-015	-5.78387e-017	-5.16106e-015	-7.47406e-015	-2.79145e-015	-1.21258e-014	-2.31044e-015	-2.88026e-015	-1.20977e-014	-9.48524e-016	-1.5444e-014	3.73641e-015	-1.74898e-015	-7.65457e-015	-6.89558e-015	-7.47928e-015	-1.19384e-014	-5.21645e-015	-9.72801e-015	-1.10339e-014	-7.41457e-015	-1.5476e-014	-1.81335e-014	-1.43924e-014
3.44975e-015	-8.22657e-015	-7.1094e-017	-4.98744e-015	-7.25187e-015	-2.94751e-015	-1.21615e-014	-2.22449e-015	-2.7337e-015	-1.22831e-014	-7.24027e-016	-1.55559e-014	3.4194e-015	-1.78642e-015	-7.85295e-015	-6.94742e-015	-7.58884e-015	-1.20013e-014	-5.1113e-015	-9.91734e-015	-1.10781e-014	-7.33037e-015	-1.56418e-014	-1.82681e-014	-1.43316e-014
3.26517e-015	-8.23395e-015	-7.82542e-017	-4.81897e-015	-7.02735e-015	-3.1295e-015	-1.218e-014	-2.15692e-015	-2.59895e-015	-1.24512e-014	-5.08569e-016	-1.56464e-014	3.10198e-015	-1.82858e-015	-8.05397e-015	-6.99657e-015	-7.69266e-015	-1.20489e-014	-5.03917e-015	-1.00959e-014	-1.1143e-014	-7.27074e-015	-1.5803e-014	-1.83939e-014	-1.42717e-014
3.09989e-015	-8.24434e-015	-7.95167e-017	-4.65857e-015	-6.80145e-015	-3.33578e-015	-1.21813e-014	-2.10993e-015	-2.47715e-015	-1.26005e-014	-3.04675e-016	-1.57142e-014	2.78699e-015	-1.87375e-015	-8.25595e-015	-7.04263e-015	-7.78874e-015	-1.20819e-014	-5.00098e-015	-1.02621e-014	-1.1228e-014	-7.23672e-015	-1.59577e-014	-1.85087e-014	-1.42112e-014
2.95468e-015	-8.25574e-015	-7.53179e-017	-4.50915e-015	-6.57604e-015	-3.56527e-015	-1.21657e-014	-2.08491e-015	-2.36996e-015	-1.27293e-014	-1.14737e-016	-1.57578e-014	2.47618e-015	-1.92118e-015	-8.4572e-015	-7.08534e-015	-7.8764e-015	-1.21007e-014	-4.99762e-015	-1.04149e-014	-1.13312e-014	-7.22891e-015	-1.61037e-014	-1.86094e-014	-1.4149e-014
2.82953e-015	-8.26666e-015	-6.57197e-017	-4.3729e-015	-6.35255e-015	-3.81709e-015	-1.21333e-014	-2.08355e-015	-2.2789e-015	-1.28364e-014	5.89042e-017	-1.57768e-014	2.17107e-015	-1.96957e-015	-8.65574e-015	-7.12409e-015	-7.95406e-015	-1.21063e-014	-5.02985e-015	-1.05538e-014	-1.14515e-014	-7.24834e-015	-1.62401e-014	-1.86936e-014	-1.40836e-014
2.72402e-015	-8.27499e-015	-5.0626e-017	-4.25213e-015	-6.13217e-015	-4.08938e-015	-1.2085e-014	-2.1069e-015	-2.2049e-015	-1.29204e-014	2.14561e-016	-1.57709e-014	1.87354e-015	-2.01766e-015	-8.85029e-015	-7.1588e-015	-8.01953e-015	-1.20991e-014	-5.09859e-015	-1.06776e-014	-1.15874e-014	-7.29562e-015	-1.63656e-014	-1.87592e-014	-1.4015e-014
2.63811e-015	-8.27841e-015	-3.03584e-017	-4.14974e-015	-5.91645e-015	-4.38059e-015	-1.2022e-014	-2.1553e-015	-2.14909e-015	-1.29807e-014	3.50515e-016	-1.57394e-014	1.58574e-015	-2.06336e-015	-9.03897e-015	-7.18914e-015	-8.07174e-015	-1.208e-014	-5.20289e-015	-1.07858e-014	-1.17369e-014	-7.37124e-015	-1.64785e-014	-1.88041e-014	-1.39412e-014
2.57145e-015	-8.2747e-015	-5.74438e-018	-4.06721e-015	-5.70692e-015	-4.68799e-015	-1.19457e-014	-2.22866e-015	-2.1119e-015	-1.3017e-014	4.65933e-016	-1.56818e-014	1.30992e-015	-2.10616e-015	-9.22005e-015	-7.21561e-015	-8.10933e-015	-1.20503e-014	-5.34219e-015	-1.08784e-014	-1.18978e-014	-7.47546e-015	-1.6577e-014	-1.88261e-014	-1.38607e-014
2.52392e-015	-8.26099e-015	2.37732e-017	-4.00621e-015	-5.50466e-015	-5.00916e-015	-1.18571e-014	-2.32716e-015	-2.09386e-015	-1.30284e-014	5.59563e-016	-1.55977e-014	1.04777e-015	-2.1452e-015	-9.39219e-015	-7.23848e-015	-8.13087e-015	-1.20111e-014	-5.51588e-015	-1.09559e-014	-1.20675e-014	-7.60801e-015	-1.66602e-014	-1.88232e-014	-1.37732e-014
2.49534e-015	-8.23544e-015	5.81446e-017	-3.96876e-015	-5.31085e-015	-5.34183e-015	-1.17574e-014	-2.4507e-015	-2.09511e-015	-1.30147e-014	6.3068e-016	-1.54868e-014	8.00957e-016	-2.1797e-015	-9.55356e-015	-7.25809e-015	-8.13586e-015	-1.19642e-014	-5.72309e-015	-1.10179e-014	-1.22442e-014	-7.76857e-015	-1.67269e-014	-1.87942e-014	-1.36778e-014
2.48431e-015	-8.19602e-015	9.77504e-017	-3.95616e-015	-5.12666e-015	-5.68347e-015	-1.1648e-014	-2.59852e-015	-2.11507e-015	-1.29756e-014	6.78612e-016	-1.53489e-014	5.71412e-016	-2.20857e-015	-9.70287e-015	-7.27529e-015	-8.12298e-015	-1.19105e-014	-5.9628e-015	-1.10648e-014	-1.24253e-014	-7.9567e-015	-1.6776e-014	-1.87376e-014	-1.35741e-014
2.48932e-015	-8.14061e-015	1.42714e-016	-3.96896e-015	-4.95355e-015	-6.03115e-015	-1.15301e-014	-2.76985e-015	-2.15317e-015	-1.29112e-014	7.02843e-016	-1.51851e-014	3.60993e-016	-2.23158e-015	-9.83895e-015	-7.29066e-015	-8.0915e-015	-1.18511e-014	-6.23385e-015	-1.10975e-014	-1.26083e-014	-8.17105e-015	-1.68071e-014	-1.86526e-014	-1.34616e-014
2.50955e-015	-8.06657e-015	1.93445e-016	-4.00821e-015	-4.79293e-015	-6.38251e-015	-1.14055e-014	-2.96242e-015	-2.20905e-015	-1.28211e-014	7.03799e-016	-1.49964e-014	1.71296e-016	-2.24786e-015	-9.96056e-015	-7.30478e-015	-8.041e-015	-1.17875e-014	-6.53338e-015	-1.11174e-014	-1.27905e-014	-8.41029e-015	-1.68193e-014	-1.85382e-014	-1.33399e-014
2.54351e-015	-7.97224e-015	2.51018e-016	-4.07464e-015	-4.64566e-015	-6.73493e-015	-1.12761e-014	-3.17463e-015	-2.28215e-015	-1.2706e-014	6.82763e-016	-1.47829e-014	3.83737e-018	-2.25735e-015	-1.00669e-014	-7.31833e-015	-7.97122e-015	-1.1721e-014	-6.8596e-015	-1.11252e-014	-1.29695e-014	-8.67339e-015	-1.68128e-014	-1.83941e-014	-1.32087e-014
2.58948e-015	-7.85597e-015	3.1523e-016	-4.16825e-015	-4.51293e-015	-7.0852e-015	-1.11441e-014	-3.40435e-015	-2.37167e-015	-1.25664e-014	6.40439e-016	-1.45458e-014	-1.40069e-016	-2.26005e-015	-1.01572e-014	-7.33179e-015	-7.88218e-015	-1.16532e-014	-7.20978e-015	-1.1123e-014	-1.31424e-014	-8.95875e-015	-1.67875e-014	-1.82205e-014	-1.30689e-014
2.64662e-015	-7.71606e-015	3.8744e-016	-4.28862e-015	-4.39549e-015	-7.43095e-015	-1.10112e-014	-3.64926e-015	-2.47649e-015	-1.24039e-014	5.78595e-016	-1.42869e-014	-2.59172e-016	-2.25562e-015	-1.02301e-014	-7.346e-015	-7.77411e-015	-1.15849e-014	-7.58106e-015	-1.11122e-014	-1.33068e-014	-9.26467e-015	-1.67438e-014	-1.80171e-014	-1.29207e-014
2.71318e-015	-7.55092e-015	4.68065e-016	-4.43519e-015	-4.294e-015	-7.76934e-015	-1.08795e-014	-3.9065e-015	-2.59523e-015	-1.22196e-014	4.98512e-016	-1.40071e-014	-3.52355e-016	-2.24408e-015	-1.02852e-014	-7.36144e-015	-7.64776e-015	-1.15176e-014	-7.9708e-015	-1.10945e-014	-1.34604e-014	-9.58887e-015	-1.66824e-014	-1.7785e-014	-1.27638e-014
2.78808e-015	-7.35925e-015	5.57852e-016	-4.60697e-015	-4.20889e-015	-8.09741e-015	-1.07505e-014	-4.17414e-015	-2.72723e-015	-1.20147e-014	4.02002e-016	-1.37078e-014	-4.1891e-016	-2.22509e-015	-1.03217e-014	-7.37882e-015	-7.50387e-015	-1.14532e-014	-8.37599e-015	-1.10716e-014	-1.36007e-014	-9.92946e-015	-1.66029e-014	-1.75244e-014	-1.25988e-014
2.86977e-015	-7.14097e-015	6.57519e-016	-4.80276e-015	-4.14056e-015	-8.41309e-015	-1.06262e-014	-4.44871e-015	-2.87123e-015	-1.17901e-014	2.90876e-016	-1.33914e-014	-4.58447e-016	-2.19885e-015	-1.03399e-014	-7.39902e-015	-7.34309e-015	-1.13924e-014	-8.7931e-015	-1.10453e-014	-1.37263e-014	-1.0284e-014	-1.65061e-014	-1.72364e-014	-1.24268e-014
2.95721e-015	-6.89528e-015	7.6832e-016	-5.02093e-015	-4.08944e-015	-8.71385e-015	-1.05078e-014	-4.72709e-015	-3.02498e-015	-1.15477e-014	1.67378e-016	-1.30599e-014	-4.69622e-016	-2.16553e-015	-1.03391e-014	-7.42214e-015	-7.1668e-015	-1.13362e-014	-9.21894e-015	-1.10171e-014	-1.38354e-014	-1.06502e-014	-1.63926e-014	-1.69219e-014	-1.22482e-014
3.04884e-015	-6.62143e-015	8.91795e-016	-5.2598e-015	-4.05568e-015	-8.99698e-015	-1.03973e-014	-5.0063e-015	-3.18681e-015	-1.12888e-014	3.39925e-017	-1.27145e-014	-4.52117e-016	-2.12554e-015	-1.032e-014	-7.44809e-015	-6.976e-015	-1.12858e-014	-9.64963e-015	-1.09895e-014	-1.39264e-014	-1.10259e-014	-1.62631e-014	-1.6582e-014	-1.2064e-014
3.14388e-015	-6.31972e-015	1.02932e-015	-5.51719e-015	-4.03874e-015	-9.26093e-015	-1.02953e-014	-5.28361e-015	-3.35552e-015	-1.10154e-014	-1.06114e-016	-1.23586e-014	-4.05969e-016	-2.0788e-015	-1.02826e-014	-7.4774e-015	-6.77313e-015	-1.12414e-014	-1.00816e-014	-1.09642e-014	-1.39981e-014	-1.14083e-014	-1.61186e-014	-1.62188e-014	-1.18749e-014
3.24117e-015	-5.98975e-015	1.18156e-015	-5.79109e-015	-4.03838e-015	-9.50371e-015	-1.02031e-014	-5.5555e-015	-3.52949e-015	-1.07295e-014	-2.49595e-016	-1.19945e-014	-3.30403e-016	-2.02535e-015	-1.02267e-014	-7.51025e-015	-6.56084e-015	-1.12035e-014	-1.05117e-014	-1.09436e-014	-1.40493e-014	-1.17942e-014	-1.596e-014	-1.58341e-014	-1.16812e-014
3.3401e-015	-5.6317e-015	1.34919e-015	-6.07919e-015	-4.05453e-015	-9.72363e-015	-1.0122e-014	-5.81926e-015	-3.7064e-015	-1.04331e-014	-3.93537e-016	-1.16246e-014	-2.25867e-016	-1.96594e-015	-1.01519e-014	-7.54698e-015	-6.34047e-015	-1.11727e-014	-1.09371e-014	-1.093e-014	-1.40794e-014	-1.21806e-014	-1.57889e-014	-1.54295e-014	-1.14842e-014
3.43992e-015	-5.24633e-015	1.53343e-015	-6.3783e-015	-4.08708e-015	-9.91923e-015	-1.0053e-014	-6.07279e-015	-3.88405e-015	-1.01276e-014	-5.35536e-016	-1.12512e-014	-9.22605e-017	-1.90128e-015	-1.00591e-014	-7.58737e-015	-6.11451e-015	-1.11493e-014	-1.13544e-014	-1.09244e-014	-1.40875e-014	-1.25646e-014	-1.5606e-014	-1.50068e-014	-1.12849e-014
3.54003e-015	-4.83455e-015	1.73574e-015	-6.68544e-015	-4.13569e-015	-1.00887e-014	-9.99684e-015	-6.31266e-015	-4.06152e-015	-9.81544e-015	-6.72733e-016	-1.08772e-014	6.95256e-017	-1.83142e-015	-9.94892e-015	-7.63072e-015	-5.88557e-015	-1.11334e-014	-1.17601e-014	-1.09286e-014	-1.40733e-014	-1.29436e-014	-1.54124e-014	-1.45685e-014	-1.1084e-014
3.64003e-015	-4.39721e-015	1.95745e-015	-6.99815e-015	-4.19944e-015	-1.02312e-014	-9.9539e-015	-6.53618e-015	-4.23767e-015	-9.49915e-015	-8.01975e-016	-1.05051e-014	2.58654e-016	-1.75608e-015	-9.8216e-015	-7.67727e-015	-5.65568e-015	-1.11252e-014	-1.21509e-014	-1.09443e-014	-1.40361e-014	-1.33143e-014	-1.52092e-014	-1.41168e-014	-1.08833e-014
3.73955e-015	-3.93512e-015	2.19879e-015	-7.31316e-015	-4.277e-015	-1.03465e-014	-9.925e-015	-6.7407e-015	-4.41101e-015	-9.18054e-015	-9.20689e-016	-1.01373e-014	4.7482e-016	-1.67569e-015	-9.67815e-015	-7.72671e-015	-5.42778e-015	-1.1124e-014	-1.25236e-014	-1.09728e-014	-1.39769e-014	-1.36737e-014	-1.49979e-014	-1.36533e-014	-1.06835e-014
3.83783e-015	-3.45037e-015	2.46107e-015	-7.62712e-015	-4.36752e-015	-1.0434e-014	-9.90991e-015	-6.92415e-015	-4.5794e-015	-8.86214e-015	-1.02567e-015	-9.77563e-015	7.17536e-016	-1.5902e-015	-9.51907e-015	-7.7784e-015	-5.20501e-015	-1.11301e-014	-1.28756e-014	-1.10156e-014	-1.38966e-014	-1.40197e-014	-1.478e-014	-1.31808e-014	-1.04854e-014
3.93504e-015	-2.94486e-015	2.74509e-015	-7.9369e-015	-4.46978e-015	-1.04936e-014	-9.90908e-015	-7.08478e-015	-4.74089e-015	-8.546e-015	-1.1139e-015	-9.42179e-015	9.85331e-016	-1.49988e-015	-9.34559e-015	-7.83144e-015	-4.99039e-015	-1.11428e-014	-1.32044e-014	-1.10734e-014	-1.3796e-014	-1.435e-014	-1.45564e-014	-1.27014e-014	-1.02896e-014
4.03177e-015	-2.42053e-015	3.05157e-015	-8.2393e-015	-4.58238e-015	-1.05254e-014	-9.92231e-015	-7.22083e-015	-4.89429e-015	-8.23377e-015	-1.18279e-015	-9.07839e-015	1.27749e-015	-1.40441e-015	-9.15837e-015	-7.88494e-015	-4.78682e-015	-1.11613e-014	-1.35079e-014	-1.11469e-014	-1.36759e-014	-1.46621e-014	-1.43283e-014	-1.22176e-014	-1.00978e-014
4.12814e-015	-1.87975e-015	3.38095e-015	-8.5315e-015	-4.70392e-015	-1.05301e-014	-9.94913e-015	-7.33113e-015	-5.03828e-015	-7.92714e-015	-1.23051e-015	-8.74731e-015	1.59277e-015	-1.30327e-015	-8.95808e-015	-7.93825e-015	-4.59628e-015	-1.11847e-014	-1.37839e-014	-1.12366e-014	-1.35371e-014	-1.49541e-014	-1.40968e-014	-1.17317e-014	-9.91039e-015
4.22436e-015	-1.32458e-015	3.73315e-015	-8.81047e-015	-4.83237e-015	-1.05078e-014	-9.98954e-015	-7.41487e-015	-5.17166e-015	-7.62823e-015	-1.25498e-015	-8.43034e-015	1.92969e-015	-1.1967e-015	-8.7456e-015	-7.99014e-015	-4.42157e-015	-1.12129e-014	-1.40302e-014	-1.13425e-014	-1.33806e-014	-1.52231e-014	-1.38634e-014	-1.12458e-014	-9.72776e-015
4.32114e-015	-7.57228e-016	4.10848e-015	-9.07393e-015	-4.96633e-015	-1.04593e-014	-1.00421e-014	-7.471e-015	-5.29344e-015	-7.33859e-015	-1.25491e-015	-8.129e-015	2.28729e-015	-1.08418e-015	-8.52244e-015	-8.03995e-015	-4.26461e-015	-1.1245e-014	-1.42457e-014	-1.14649e-014	-1.32085e-014	-1.54675e-014	-1.36291e-014	-1.07616e-014	-9.55109e-015
4.41935e-015	-1.8092e-016	4.50674e-015	-9.31922e-015	-5.10371e-015	-1.03858e-014	-1.01062e-014	-7.4987e-015	-5.40293e-015	-7.05952e-015	-1.22924e-015	-7.84413e-015	2.66418e-015	-9.65128e-016	-8.28982e-015	-8.08616e-015	-4.12802e-015	-1.12799e-014	-1.44291e-014	-1.16031e-014	-1.30224e-014	-1.56861e-014	-1.33946e-014	-1.02811e-014	-9.38029e-015
4.51949e-015	4.01998e-016	4.9274e-015	-9.54332e-015	-5.24323e-015	-1.02883e-014	-1.01807e-014	-7.49769e-015	-5.49937e-015	-6.79275e-015	-1.17678e-015	-7.57738e-015	3.05791e-015	-8.38713e-016	-8.04837e-015	-8.12681e-015	-4.01417e-015	-1.13162e-014	-1.45793e-014	-1.17568e-014	-1.28235e-014	-1.5877e-014	-1.31608e-014	-9.80583e-015	-9.21547e-015
4.62282e-015	9.8948e-016	5.3704e-015	-9.74389e-015	-5.38358e-015	-1.01691e-014	-1.02644e-014	-7.46832e-015	-5.58171e-015	-6.53954e-015	-1.09772e-015	-7.32958e-015	3.46727e-015	-7.04441e-016	-7.79888e-015	-8.16077e-015	-3.92476e-015	-1.13524e-014	-1.46956e-014	-1.19245e-014	-1.26134e-014	-1.60394e-014	-1.29286e-014	-9.33744e-015	-9.05694e-015
4.73046e-015	1.57923e-015	5.83445e-015	-9.91946e-015	-5.52306e-015	-1.0029e-014	-1.03564e-014	-7.41089e-015	-5.64932e-015	-6.30049e-015	-9.90871e-016	-7.10051e-015	3.89075e-015	-5.61802e-016	-7.54288e-015	-8.1871e-015	-3.86068e-015	-1.1387e-014	-1.47782e-014	-1.21051e-014	-1.2394e-014	-1.61726e-014	-1.26986e-014	-8.87723e-015	-8.90484e-015
4.84343e-015	2.16839e-015	6.31872e-015	-1.00685e-014	-5.65961e-015	-9.87014e-015	-1.0455e-014	-7.32588e-015	-5.70256e-015	-6.07662e-015	-8.56257e-016	-6.89035e-015	4.32624e-015	-4.09861e-016	-7.28145e-015	-8.20524e-015	-3.82388e-015	-1.14188e-014	-1.48267e-014	-1.22977e-014	-1.21666e-014	-1.6276e-014	-1.24714e-014	-8.42649e-015	-8.75881e-015
4.96281e-015	2.75411e-015	6.82205e-015	-1.01896e-014	-5.79178e-015	-9.6944e-015	-1.05583e-014	-7.21502e-015	-5.74037e-015	-5.86848e-015	-6.94081e-016	-6.69919e-015	4.77166e-015	-2.47576e-016	-7.016e-015	-8.21399e-015	-3.81535e-015	-1.14466e-014	-1.48414e-014	-1.25007e-014	-1.19326e-014	-1.63489e-014	-1.2248e-014	-7.98581e-015	-8.61836e-015
5.08911e-015	3.33399e-015	7.34311e-015	-1.02815e-014	-5.91793e-015	-9.50402e-015	-1.0665e-014	-7.07961e-015	-5.76234e-015	-5.6772e-015	-5.05282e-016	-6.52642e-015	5.22493e-015	-7.38706e-017	-6.7478e-015	-8.21222e-015	-3.83612e-015	-1.14692e-014	-1.48235e-014	-1.2712e-014	-1.16944e-014	-1.6391e-014	-1.20286e-014	-7.55626e-015	-8.48322e-015
5.22308e-015	3.90609e-015	7.87984e-015	-1.03434e-014	-6.0371e-015	-9.30117e-015	-1.07737e-014	-6.92008e-015	-5.76858e-015	-5.50295e-015	-2.91532e-016	-6.3711e-015	5.68398e-015	1.12056e-016	-6.47814e-015	-8.19888e-015	-3.88546e-015	-1.14856e-014	-1.47745e-014	-1.29295e-014	-1.14529e-014	-1.64019e-014	-1.18139e-014	-7.13926e-015	-8.35286e-015
5.36588e-015	4.46845e-015	8.43047e-015	-1.03747e-014	-6.14809e-015	-9.08818e-015	-1.08822e-014	-6.73819e-015	-5.75836e-015	-5.34535e-015	-5.47985e-017	-6.23226e-015	6.14686e-015	3.1074e-016	-6.20806e-015	-8.17283e-015	-3.96332e-015	-1.14944e-014	-1.46961e-014	-1.31519e-014	-1.12099e-014	-1.63824e-014	-1.16037e-014	-6.73454e-015	-8.22634e-015
5.51809e-015	5.01824e-015	8.99289e-015	-1.03755e-014	-6.24934e-015	-8.86757e-015	-1.09892e-014	-6.53542e-015	-5.73194e-015	-5.20381e-015	2.03336e-016	-6.10827e-015	6.61165e-015	5.22877e-016	-5.93921e-015	-8.13376e-015	-4.06945e-015	-1.14942e-014	-1.459e-014	-1.33761e-014	-1.09656e-014	-1.63324e-014	-1.13982e-014	-6.34312e-015	-8.10338e-015
5.68033e-015	5.55332e-015	9.56443e-015	-1.03464e-014	-6.34054e-015	-8.64132e-015	-1.10933e-014	-6.31406e-015	-5.68917e-015	-5.07814e-015	4.81328e-016	-5.99719e-015	7.07618e-015	7.49264e-016	-5.67312e-015	-8.08035e-015	-4.20312e-015	-1.14836e-014	-1.44588e-014	-1.35993e-014	-1.07214e-014	-1.62534e-014	-1.11972e-014	-5.96483e-015	-7.98329e-015
5.85311e-015	6.07186e-015	1.01432e-014	-1.02882e-014	-6.42019e-015	-8.41188e-015	-1.11926e-014	-6.0757e-015	-5.63047e-015	-4.96757e-015	7.76718e-016	-5.89747e-015	7.53852e-015	9.91012e-016	-5.41034e-015	-8.01213e-015	-4.36325e-015	-1.14626e-014	-1.43047e-014	-1.38194e-014	-1.04786e-014	-1.61463e-014	-1.10004e-014	-5.59956e-015	-7.86524e-015
6.03696e-015	6.57269e-015	1.07266e-014	-1.02014e-014	-6.48784e-015	-8.18106e-015	-1.12854e-014	-5.82294e-015	-5.55466e-015	-4.87102e-015	1.08701e-015	-5.80748e-015	7.99632e-015	1.2483e-015	-5.15187e-015	-7.92905e-015	-4.54879e-015	-1.14302e-014	-1.41302e-014	-1.40343e-014	-1.02375e-014	-1.60122e-014	-1.08077e-014	-5.24704e-015	-7.74855e-015
6.23273e-015	7.05466e-015	1.13113e-014	-1.00876e-014	-6.54286e-015	-7.95088e-015	-1.13698e-014	-5.55708e-015	-5.46217e-015	-4.78771e-015	1.40981e-015	-5.72434e-015	8.4479e-015	1.52201e-015	-4.89922e-015	-7.83079e-015	-4.75791e-015	-1.13854e-014	-1.39379e-014	-1.42411e-014	-9.99819e-015	-1.58513e-014	-1.06194e-014	-4.90788e-015	-7.63277e-015
6.44106e-015	7.51643e-015	1.18945e-014	-9.94785e-015	-6.58502e-015	-7.72386e-015	-1.14449e-014	-5.28039e-015	-5.35361e-015	-4.71582e-015	1.74211e-015	-5.64597e-015	8.89107e-015	1.81259e-015	-4.65376e-015	-7.71688e-015	-4.98808e-015	-1.13273e-014	-1.37309e-014	-1.44379e-014	-9.76149e-015	-1.56653e-014	-1.04347e-014	-4.58178e-015	-7.51678e-015
6.66204e-015	7.95759e-015	1.24733e-014	-9.78314e-015	-6.61401e-015	-7.50143e-015	-1.15096e-014	-4.99482e-015	-5.22909e-015	-4.65424e-015	2.08097e-015	-5.56966e-015	9.32336e-015	2.11977e-015	-4.41651e-015	-7.58743e-015	-5.23724e-015	-1.12554e-014	-1.35112e-014	-1.46223e-014	-9.52742e-015	-1.54558e-014	-1.02529e-014	-4.26777e-015	-7.40005e-015
6.89544e-015	8.37721e-015	1.30451e-014	-9.59565e-015	-6.62995e-015	-7.28504e-015	-1.15624e-014	-4.70164e-015	-5.0887e-015	-4.60164e-015	2.42382e-015	-5.4918e-015	9.74313e-015	2.44415e-015	-4.18827e-015	-7.44289e-015	-5.50298e-015	-1.11691e-014	-1.32819e-014	-1.47919e-014	-9.29595e-015	-1.52237e-014	-1.00735e-014	-3.96553e-015	-7.2823e-015
7.14047e-015	8.77399e-015	1.36069e-014	-9.38771e-015	-6.63353e-015	-7.07629e-015	-1.1602e-014	-4.40258e-015	-4.93259e-015	-4.55622e-015	2.76735e-015	-5.40967e-015	1.01485e-014	2.78584e-015	-3.97071e-015	-7.28354e-015	-5.7828e-015	-1.10675e-014	-1.30461e-014	-1.49442e-014	-9.06623e-015	-1.49707e-014	-9.89605e-015	-3.67478e-015	-7.16262e-015
7.39723e-015	9.14807e-015	1.41559e-014	-9.16161e-015	-6.62466e-015	-6.87621e-015	-1.16266e-014	-4.09952e-015	-4.76087e-015	-4.51649e-015	3.10894e-015	-5.32074e-015	1.05378e-014	3.14453e-015	-3.76444e-015	-7.10986e-015	-6.07348e-015	-1.09508e-014	-1.2807e-014	-1.50768e-014	-8.83795e-015	-1.46984e-014	-9.71955e-015	-3.39539e-015	-7.04011e-015
7.66537e-015	9.49944e-015	1.46887e-014	-8.91992e-015	-6.60386e-015	-6.6855e-015	-1.16354e-014	-3.79495e-015	-4.57412e-015	-4.48052e-015	3.4462e-015	-5.22153e-015	1.09093e-014	3.51943e-015	-3.57089e-015	-6.92236e-015	-6.37243e-015	-1.08188e-014	-1.25674e-014	-1.51879e-014	-8.61099e-015	-1.44085e-014	-9.54396e-015	-3.12639e-015	-6.9143e-015
7.94382e-015	9.82847e-015	1.52031e-014	-8.66437e-015	-6.57185e-015	-6.50577e-015	-1.16278e-014	-3.49065e-015	-4.3725e-015	-4.44686e-015	3.77619e-015	-5.10933e-015	1.12616e-014	3.90994e-015	-3.39103e-015	-6.72182e-015	-6.6769e-015	-1.0671e-014	-1.23301e-014	-1.52758e-014	-8.38522e-015	-1.41023e-014	-9.36845e-015	-2.86672e-015	-6.78531e-015
8.23132e-015	1.01359e-014	1.5696e-014	-8.39751e-015	-6.52934e-015	-6.33764e-015	-1.16027e-014	-3.18776e-015	-4.156e-015	-4.41375e-015	4.09585e-015	-4.98129e-015	1.1593e-014	4.3152e-015	-3.2255e-015	-6.50869e-015	-6.98321e-015	-1.05078e-014	-1.20979e-014	-1.53389e-014	-8.15891e-015	-1.37812e-014	-9.19244e-015	-2.61532e-015	-6.65265e-015
8.5267e-015	1.04215e-014	1.61647e-014	-8.12144e-015	-6.47748e-015	-6.18075e-015	-1.156e-014	-2.88729e-015	-3.92541e-015	-4.37946e-015	4.40253e-015	-4.83467e-015	1.19017e-014	4.73375e-015	-3.075e-015	-6.28398e-015	-7.28755e-015	-1.03293e-014	-1.18739e-014	-1.53763e-014	-7.93104e-015	-1.34468e-014	-9.01552e-015	-2.37167e-015	-6.51543e-015
8.82945e-015	1.06856e-014	1.66076e-014	-7.83922e-015	-6.4171e-015	-6.03545e-015	-1.14993e-014	-2.58998e-015	-3.68139e-015	-4.34209e-015	4.69412e-015	-4.66744e-015	1.21868e-014	5.16418e-015	-2.94066e-015	-6.04893e-015	-7.58694e-015	-1.01362e-014	-1.16597e-014	-1.53857e-014	-7.70074e-015	-1.31007e-014	-8.83693e-015	-2.13525e-015	-6.37414e-015
9.13783e-015	1.0929e-014	1.70224e-014	-7.55293e-015	-6.34979e-015	-5.90224e-015	-1.14203e-014	-2.29717e-015	-3.42384e-015	-4.29971e-015	4.96854e-015	-4.4774e-015	1.24481e-014	5.60536e-015	-2.82296e-015	-5.80457e-015	-7.87808e-015	-9.9289e-015	-1.14578e-014	-1.53676e-014	-7.46717e-015	-1.27443e-014	-8.65541e-015	-1.90536e-015	-6.22858e-015
9.44954e-015	1.1153e-014	1.74069e-014	-7.26485e-015	-6.27644e-015	-5.78041e-015	-1.1323e-014	-2.01e-015	-3.15297e-015	-4.25095e-015	5.22413e-015	-4.26199e-015	1.26848e-014	6.05544e-015	-2.72142e-015	-5.5516e-015	-8.15781e-015	-9.70756e-015	-1.12704e-014	-1.53212e-014	-7.22914e-015	-1.23796e-014	-8.47035e-015	-1.68136e-015	-6.07881e-015
9.7632e-015	1.13589e-014	1.77594e-014	-6.97692e-015	-6.19875e-015	-5.66943e-015	-1.12073e-014	-1.72904e-015	-2.86903e-015	-4.19431e-015	5.45939e-015	-4.01916e-015	1.28958e-014	6.51239e-015	-2.63642e-015	-5.29129e-015	-8.42319e-015	-9.47306e-015	-1.10993e-014	-1.52457e-014	-6.9861e-015	-1.20081e-014	-8.28173e-015	-1.46256e-015	-5.92529e-015
1.0077e-014	1.15478e-014	1.8079e-014	-6.69119e-015	-6.11775e-015	-5.56913e-015	-1.10731e-014	-1.45426e-015	-2.57286e-015	-4.12839e-015	5.67233e-015	-3.74763e-015	1.30812e-014	6.9741e-015	-2.56767e-015	-5.02483e-015	-8.67148e-015	-9.22665e-015	-1.09452e-014	-1.51409e-014	-6.73685e-015	-1.16307e-014	-8.08872e-015	-1.24803e-015	-5.76862e-015
1.03884e-014	1.17211e-014	1.83648e-014	-6.41022e-015	-6.03424e-015	-5.47808e-015	-1.09207e-014	-1.1862e-015	-2.26519e-015	-4.05137e-015	5.8625e-015	-3.44641e-015	1.32403e-014	7.43799e-015	-2.51581e-015	-4.7535e-015	-8.89962e-015	-8.96911e-015	-1.08095e-014	-1.50065e-014	-6.48019e-015	-1.12488e-014	-7.8907e-015	-1.03728e-015	-5.6093e-015
1.06957e-014	1.18799e-014	1.86152e-014	-6.13629e-015	-5.94924e-015	-5.39536e-015	-1.07503e-014	-9.25847e-016	-1.94766e-015	-3.96193e-015	6.02889e-015	-3.11387e-015	1.33737e-014	7.90201e-015	-2.48136e-015	-4.47859e-015	-9.10453e-015	-8.70151e-015	-1.06932e-014	-1.48426e-014	-6.21581e-015	-1.08637e-014	-7.68711e-015	-8.30288e-016	-5.44717e-015
1.09963e-014	1.20253e-014	1.88297e-014	-5.87093e-015	-5.86397e-015	-5.31982e-015	-1.05628e-014	-6.72922e-016	-1.62099e-015	-3.85924e-015	6.17148e-015	-2.74965e-015	1.34808e-014	8.36347e-015	-2.46319e-015	-4.20115e-015	-9.28424e-015	-8.42436e-015	-1.0596e-014	-1.46498e-014	-5.94249e-015	-1.04765e-014	-7.47735e-015	-6.25983e-016	-5.28267e-015
1.12886e-014	1.21592e-014	1.90082e-014	-5.61499e-015	-5.7794e-015	-5.24984e-015	-1.03588e-014	-4.27297e-016	-1.28562e-015	-3.74255e-015	6.2902e-015	-2.35337e-015	1.35624e-014	8.82013e-015	-2.46137e-015	-3.92216e-015	-9.43711e-015	-8.13817e-015	-1.05176e-014	-1.44292e-014	-5.65994e-015	-1.00881e-014	-7.26119e-015	-4.24062e-016	-5.11635e-015
1.15699e-014	1.22832e-014	1.91504e-014	-5.37039e-015	-5.69659e-015	-5.18453e-015	-1.01382e-014	-1.89439e-016	-9.42574e-016	-3.61167e-015	6.38532e-015	-1.92568e-015	1.36192e-014	9.26971e-015	-2.47474e-015	-3.64276e-015	-9.56118e-015	-7.84431e-015	-1.04581e-014	-1.4182e-014	-5.36788e-015	-9.69927e-015	-7.03762e-015	-2.23818e-016	-4.94936e-015
1.18385e-014	1.23985e-014	1.92566e-014	-5.13752e-015	-5.61591e-015	-5.12198e-015	-9.90205e-015	4.05216e-017	-5.92254e-016	-3.46579e-015	6.45711e-015	-1.4668e-015	1.36515e-014	9.70943e-015	-2.50221e-015	-3.36433e-015	-9.65453e-015	-7.54309e-015	-1.04171e-014	-1.39084e-014	-5.06539e-015	-9.31124e-015	-6.80647e-015	-2.48225e-017	-4.78173e-015
1.20915e-014	1.25067e-014	1.93278e-014	-4.91718e-015	-5.5382e-015	-5.06094e-015	-9.65199e-015	2.62369e-016	-2.36227e-016	-3.30439e-015	6.50628e-015	-9.78069e-016	1.36611e-014	1.01369e-014	-2.54264e-015	-3.08791e-015	-9.71687e-015	-7.23536e-015	-1.03931e-014	-1.36097e-014	-4.75175e-015	-8.92508e-015	-6.56758e-015	1.72935e-016	-4.61416e-015
1.23266e-014	1.26087e-014	1.93647e-014	-4.71e-015	-5.46373e-015	-4.99924e-015	-9.38833e-015	4.76146e-016	1.23896e-016	-3.12754e-015	6.53381e-015	-4.60688e-016	1.36489e-014	1.05496e-014	-2.59526e-015	-2.81398e-015	-9.74653e-015	-6.92279e-015	-1.03848e-014	-1.32876e-014	-4.42671e-015	-8.54182e-015	-6.32038e-015	3.6913e-016	-4.44745e-015
1.25421e-014	1.27059e-014	1.93679e-014	-4.51644e-015	-5.39268e-015	-4.93561e-015	-9.11119e-015	6.81992e-016	4.8638e-016	-2.93497e-015	6.54156e-015	8.38958e-017	1.36161e-014	1.09449e-014	-2.65863e-015	-2.54304e-015	-9.74264e-015	-6.60607e-015	-1.03908e-014	-1.2944e-014	-4.09091e-015	-8.16214e-015	-6.06434e-015	5.63991e-016	-4.28277e-015
1.27357e-014	1.27996e-014	1.93389e-014	-4.33665e-015	-5.32467e-015	-4.86847e-015	-8.82242e-015	8.80517e-016	8.49585e-016	-2.72653e-015	6.53038e-015	6.54372e-016	1.35632e-014	1.13211e-014	-2.73156e-015	-2.2756e-015	-9.70536e-015	-6.28565e-015	-1.04094e-014	-1.25804e-014	-3.74393e-015	-7.78691e-015	-5.79985e-015	7.5834e-016	-4.11983e-015
1.29056e-014	1.28911e-014	1.92791e-014	-4.17043e-015	-5.25915e-015	-4.79669e-015	-8.523e-015	1.07125e-015	1.21242e-015	-2.50274e-015	6.50201e-015	1.24839e-015	1.34927e-014	1.1676e-014	-2.81228e-015	-2.0121e-015	-9.63492e-015	-5.96274e-015	-1.04387e-014	-1.21989e-014	-3.38553e-015	-7.41691e-015	-5.52654e-015	9.52873e-016	-3.95887e-015
1.305e-014	1.2981e-014	1.91899e-014	-4.01729e-015	-5.19675e-015	-4.71895e-015	-8.21383e-015	1.25415e-015	1.57284e-015	-2.26404e-015	6.45868e-015	1.86296e-015	1.34062e-014	1.20074e-014	-2.89848e-015	-1.75298e-015	-9.53193e-015	-5.63816e-015	-1.0476e-014	-1.18008e-014	-3.01674e-015	-7.05361e-015	-5.24479e-015	1.14777e-015	-3.79988e-015
1.31672e-014	1.30704e-014	1.90729e-014	-3.87706e-015	-5.13753e-015	-4.6337e-015	-7.89594e-015	1.42945e-015	1.92919e-015	-2.01166e-015	6.40278e-015	2.49577e-015	1.33049e-014	1.23131e-014	-2.98771e-015	-1.49875e-015	-9.39712e-015	-5.31256e-015	-1.0519e-014	-1.13882e-014	-2.63788e-015	-6.69734e-015	-4.95462e-015	1.34312e-015	-3.64339e-015
1.32564e-014	1.31596e-014	1.89299e-014	-3.74936e-015	-5.08006e-015	-4.54017e-015	-7.57059e-015	1.59703e-015	2.27986e-015	-1.74608e-015	6.33596e-015	3.1439e-015	1.31905e-014	1.25923e-014	-3.07853e-015	-1.24995e-015	-9.23138e-015	-4.98732e-015	-1.05652e-014	-1.0963e-014	-2.24933e-015	-6.34903e-015	-4.6566e-015	1.53852e-015	-3.48953e-015
1.33163e-014	1.32496e-014	1.87629e-014	-3.63316e-015	-5.02325e-015	-4.43759e-015	-7.23942e-015	1.7566e-015	2.62321e-015	-1.4681e-015	6.26044e-015	3.80422e-015	1.30653e-014	1.2844e-014	-3.16947e-015	-1.00726e-015	-9.03537e-015	-4.66282e-015	-1.06122e-014	-1.05275e-014	-1.85199e-015	-6.00952e-015	-4.35036e-015	1.73431e-015	-3.33811e-015
1.3346e-014	1.33405e-014	1.85745e-014	-3.5275e-015	-4.96623e-015	-4.32513e-015	-6.9033e-015	1.90831e-015	2.95727e-015	-1.17881e-015	6.1787e-015	4.47253e-015	1.29313e-014	1.30666e-014	-3.25889e-015	-7.6993e-016	-8.81053e-015	-4.33996e-015	-1.0657e-014	-1.00842e-014	-1.44696e-015	-5.6795e-015	-4.03576e-015	1.93108e-015	-3.18905e-015
1.33452e-014	1.3432e-014	1.83671e-014	-3.43109e-015	-4.9084e-015	-4.20266e-015	-6.5627e-015	2.05206e-015	3.28061e-015	-8.78939e-016	6.09322e-015	5.14524e-015	1.27906e-014	1.32597e-014	-3.34373e-015	-5.3817e-016	-8.55849e-015	-4.01923e-015	-1.06967e-014	-9.63498e-015	-1.03499e-015	-5.36019e-015	-3.71343e-015	2.12901e-015	-3.0425e-015
1.33138e-014	1.3524e-014	1.81433e-014	-3.3434e-015	-4.84861e-015	-4.06996e-015	-6.21907e-015	2.18693e-015	3.59137e-015	-5.69758e-016	6.0064e-015	5.81908e-015	1.26458e-014	1.3422e-014	-3.4216e-015	-3.11844e-016	-8.28127e-015	-3.70096e-015	-1.07276e-014	-9.18213e-015	-6.17213e-016	-5.05254e-015	-3.38442e-015	2.32826e-015	-2.89805e-015
1.32516e-014	1.36167e-014	1.79046e-014	-3.26336e-015	-4.78568e-015	-3.92663e-015	-5.87343e-015	2.31265e-015	3.88767e-015	-2.53091e-016	5.92058e-015	6.49021e-015	1.24987e-014	1.35531e-014	-3.49027e-015	-9.08935e-017	-7.98059e-015	-3.38578e-015	-1.07474e-014	-8.72766e-015	-1.94772e-016	-4.75772e-015	-3.04907e-015	2.52911e-015	-2.75563e-015
1.31583e-014	1.3709e-014	1.76531e-014	-3.19002e-015	-4.71745e-015	-3.77284e-015	-5.52651e-015	2.4286e-015	4.16797e-015	6.99081e-017	5.8376e-015	7.15453e-015	1.23515e-014	1.36533e-014	-3.54772e-015	1.24552e-016	-7.65862e-015	-3.07408e-015	-1.07539e-014	-8.27323e-015	2.31746e-016	-4.47665e-015	-2.70787e-015	2.73145e-015	-2.61472e-015
1.30355e-014	1.38002e-014	1.73906e-014	-3.12176e-015	-4.64222e-015	-3.60898e-015	-5.17926e-015	2.53457e-015	4.43074e-015	3.97823e-016	5.75988e-015	7.80768e-015	1.22058e-014	1.37233e-014	-3.59195e-015	3.34686e-016	-7.31792e-015	-2.76683e-015	-1.07436e-014	-7.821e-015	6.61221e-016	-4.20998e-015	-2.36197e-015	2.93619e-015	-2.47497e-015
1.28838e-014	1.38901e-014	1.71195e-014	-3.05683e-015	-4.55878e-015	-3.43565e-015	-4.83245e-015	2.63064e-015	4.67468e-015	7.28805e-016	5.68893e-015	8.44604e-015	1.20636e-014	1.37638e-014	-3.62104e-015	5.40131e-016	-6.96128e-015	-2.46456e-015	-1.07144e-014	-7.37288e-015	1.09261e-015	-3.95912e-015	-2.01217e-015	3.14303e-015	-2.33588e-015
1.27039e-014	1.39782e-014	1.68419e-014	-2.9945e-015	-4.46564e-015	-3.25373e-015	-4.48655e-015	2.71654e-015	4.89899e-015	1.0615e-015	5.62685e-015	9.06603e-015	1.19263e-014	1.37758e-014	-3.6327e-015	7.40659e-016	-6.59141e-015	-2.16712e-015	-1.06647e-014	-6.93028e-015	1.52476e-015	-3.72455e-015	-1.65968e-015	3.35234e-015	-2.19664e-015
1.24978e-014	1.40636e-014	1.65596e-014	-2.93354e-015	-4.36146e-015	-3.06445e-015	-4.14282e-015	2.79164e-015	5.10213e-015	1.3951e-015	5.57525e-015	9.66431e-015	1.17957e-014	1.37602e-014	-3.62597e-015	9.36509e-016	-6.21087e-015	-1.875e-015	-1.05919e-014	-6.49522e-015	1.95677e-015	-3.50694e-015	-1.30514e-015	3.56468e-015	-2.05644e-015
1.22669e-014	1.41451e-014	1.62745e-014	-2.87298e-015	-4.24484e-015	-2.86868e-015	-3.80184e-015	2.85627e-015	5.28366e-015	1.7284e-015	5.53485e-015	1.02386e-014	1.16731e-014	1.37185e-014	-3.59926e-015	1.12751e-015	-5.82224e-015	-1.58848e-015	-1.04942e-014	-6.06948e-015	2.38867e-015	-3.30701e-015	-9.49428e-016	3.78037e-015	-1.91439e-015
1.2013e-014	1.42212e-014	1.59878e-014	-2.81168e-015	-4.11438e-015	-2.66726e-015	-3.4638e-015	2.91022e-015	5.44284e-015	2.06009e-015	5.50724e-015	1.07857e-014	1.15593e-014	1.36523e-014	-3.55134e-015	1.3135e-015	-5.42836e-015	-1.3081e-015	-1.03698e-014	-5.65525e-015	2.81881e-015	-3.12505e-015	-5.94061e-016	3.99921e-015	-1.7698e-015
1.17386e-014	1.42907e-014	1.57013e-014	-2.74899e-015	-3.96865e-015	-2.46224e-015	-3.1294e-015	2.95316e-015	5.57922e-015	2.38889e-015	5.49341e-015	1.13028e-014	1.14556e-014	1.35629e-014	-3.48138e-015	1.4945e-015	-5.03199e-015	-1.03414e-015	-1.02176e-014	-5.25352e-015	3.24613e-015	-2.96227e-015	-2.40889e-016	4.22126e-015	-1.6228e-015
1.14456e-014	1.43519e-014	1.5416e-014	-2.68334e-015	-3.80713e-015	-2.2555e-015	-2.79962e-015	2.98527e-015	5.69178e-015	2.71438e-015	5.49368e-015	1.17872e-014	1.13627e-014	1.34527e-014	-3.38827e-015	1.67111e-015	-4.63554e-015	-7.66808e-016	-1.00368e-014	-4.86547e-015	3.66985e-015	-2.81954e-015	1.08609e-016	4.44664e-015	-1.47264e-015
1.11369e-014	1.44037e-014	1.51333e-014	-2.61392e-015	-3.62856e-015	-2.04845e-015	-2.47428e-015	3.00648e-015	5.78067e-015	3.03514e-015	5.50904e-015	1.22368e-014	1.12818e-014	1.3324e-014	-3.27127e-015	1.8429e-015	-4.24152e-015	-5.06356e-016	-9.8265e-015	-4.49323e-015	4.08942e-015	-2.69695e-015	4.53425e-016	4.67573e-015	-1.31873e-015
1.0815e-014	1.44445e-014	1.48544e-014	-2.54012e-015	-3.43173e-015	-1.84299e-015	-2.15387e-015	3.01738e-015	5.84637e-015	3.35047e-015	5.53992e-015	1.26495e-014	1.12136e-014	1.31791e-014	-3.1302e-015	2.00994e-015	-3.85247e-015	-2.52321e-016	-9.58695e-015	-4.13787e-015	4.50385e-015	-2.59472e-015	7.92331e-016	4.90785e-015	-1.16059e-015
1.04826e-014	1.44726e-014	1.45799e-014	-2.4611e-015	-3.21636e-015	-1.64149e-015	-1.83877e-015	3.01877e-015	5.88874e-015	3.65956e-015	5.58585e-015	1.30239e-014	1.11589e-014	1.30204e-014	-2.96506e-015	2.17175e-015	-3.47025e-015	-5.22088e-018	-9.31795e-015	-3.80053e-015	4.91261e-015	-2.51358e-015	1.12432e-015	5.14321e-015	-9.97477e-016
1.0143e-014	1.44864e-014	1.43102e-014	-2.37654e-015	-2.98247e-015	-1.44647e-015	-1.52879e-015	3.01075e-015	5.90773e-015	3.96181e-015	5.64672e-015	1.33588e-014	1.11167e-014	1.28505e-014	-2.77625e-015	2.32815e-015	-3.09663e-015	2.34615e-016	-9.0203e-015	-3.48168e-015	5.31484e-015	-2.45368e-015	1.44795e-015	5.38165e-015	-8.29294e-016
9.79901e-015	1.44847e-014	1.40459e-014	-2.2865e-015	-2.72978e-015	-1.25953e-015	-1.22487e-015	2.99425e-015	5.90428e-015	4.25573e-015	5.72214e-015	1.36537e-014	1.10871e-014	1.26717e-014	-2.56457e-015	2.47863e-015	-2.73384e-015	4.66972e-016	-8.69457e-015	-3.18252e-015	5.71003e-015	-2.41398e-015	1.76149e-015	5.62257e-015	-6.55945e-016
9.4532e-015	1.44661e-014	1.37873e-014	-2.19117e-015	-2.45825e-015	-1.08196e-015	-9.27548e-016	2.97059e-015	5.87979e-015	4.54111e-015	5.81139e-015	1.39083e-014	1.10694e-014	1.24867e-014	-2.33067e-015	2.62269e-015	-2.38335e-015	6.91359e-016	-8.34196e-015	-2.90436e-015	6.09757e-015	-2.39412e-015	2.06334e-015	5.86626e-015	-4.77181e-016
9.10853e-015	1.44302e-014	1.35345e-014	-2.09047e-015	-2.16838e-015	-9.1621e-016	-6.3683e-016	2.94119e-015	5.83572e-015	4.81814e-015	5.91332e-015	1.41226e-014	1.10632e-014	1.22979e-014	-2.07578e-015	2.76042e-015	-2.047e-015	9.0755e-016	-7.96396e-015	-2.64738e-015	6.4765e-015	-2.39377e-015	2.35212e-015	6.11198e-015	-2.92528e-016
8.76832e-015	1.43755e-014	1.32873e-014	-1.98402e-015	-1.86057e-015	-7.64718e-016	-3.53445e-016	2.9067e-015	5.77273e-015	5.08613e-015	6.02666e-015	1.42969e-014	1.10674e-014	1.21077e-014	-1.80135e-015	2.89168e-015	-1.72683e-015	1.11553e-015	-7.56232e-015	-2.41225e-015	6.8462e-015	-2.4123e-015	2.62656e-015	6.35904e-015	-1.02976e-016
8.43555e-015	1.43011e-014	1.30462e-014	-1.87206e-015	-1.53559e-015	-6.28909e-016	-7.81765e-017	2.86825e-015	5.69177e-015	5.34495e-015	6.15076e-015	1.44318e-014	1.10811e-014	1.19183e-014	-1.50808e-015	3.01573e-015	-1.42393e-015	1.3153e-015	-7.13919e-015	-2.19959e-015	7.20621e-015	-2.44809e-015	2.88529e-015	6.60701e-015	9.15658e-017
8.11227e-015	1.42063e-014	1.28107e-014	-1.75492e-015	-1.1944e-015	-5.10266e-016	1.89256e-016	2.82766e-015	5.59494e-015	5.59426e-015	6.28425e-015	1.45287e-014	1.11029e-014	1.17311e-014	-1.1979e-015	3.13197e-015	-1.13888e-015	1.50682e-015	-6.6971e-015	-2.00975e-015	7.55656e-015	-2.49979e-015	3.12739e-015	6.85515e-015	2.9035e-016
7.80075e-015	1.409e-014	1.25807e-014	-1.63269e-015	-8.38975e-016	-4.10128e-016	4.48068e-016	2.7866e-015	5.48391e-015	5.83427e-015	6.42499e-015	1.45887e-014	1.11316e-014	1.15484e-014	-8.73034e-016	3.23984e-015	-8.7281e-016	1.69034e-015	-6.23842e-015	-1.84272e-015	7.89676e-015	-2.56567e-015	3.35162e-015	7.10235e-015	4.92627e-016
7.50361e-015	1.39522e-014	1.23555e-014	-1.50646e-015	-4.71334e-016	-3.30143e-016	6.98179e-016	2.74723e-015	5.36137e-015	6.0645e-015	6.57069e-015	1.4613e-014	1.11654e-014	1.13726e-014	-5.35757e-016	3.33849e-015	-6.26452e-016	1.86586e-015	-5.76604e-015	-1.6989e-015	8.2261e-015	-2.64407e-015	3.55691e-015	7.34736e-015	6.9771e-016
7.22338e-015	1.37929e-014	1.2135e-014	-1.37671e-015	-9.27949e-017	-2.71994e-016	9.39087e-016	2.71144e-015	5.22914e-015	6.28523e-015	6.72044e-015	1.46036e-014	1.12024e-014	1.12053e-014	-1.88518e-016	3.42796e-015	-4.00374e-016	2.03263e-015	-5.28258e-015	-1.57763e-015	8.5441e-015	-2.7328e-015	3.74266e-015	7.58899e-015	9.04949e-016
6.96135e-015	1.36115e-014	1.1919e-014	-1.24378e-015	2.94762e-016	-2.35547e-016	1.17077e-015	2.68121e-015	5.08872e-015	6.49653e-015	6.87287e-015	1.45627e-014	1.12407e-014	1.10486e-014	1.6644e-016	3.50786e-015	-1.94477e-016	2.19104e-015	-4.79109e-015	-1.47839e-015	8.85043e-015	-2.83039e-015	3.90812e-015	7.8263e-015	1.11381e-015
6.71849e-015	1.34088e-014	1.17071e-014	-1.10839e-015	6.89212e-016	-2.2134e-016	1.39256e-015	2.65861e-015	4.94221e-015	6.69838e-015	7.02619e-015	1.44929e-014	1.12787e-014	1.09038e-014	5.26639e-016	3.57752e-015	-9.50351e-018	2.34086e-015	-4.29455e-015	-1.40081e-015	9.1442e-015	-2.93443e-015	4.05273e-015	8.05798e-015	1.32289e-015
6.49657e-015	1.31852e-014	1.1499e-014	-9.71062e-016	1.0885e-015	-2.30008e-016	1.60423e-015	2.64514e-015	4.79236e-015	6.89083e-015	7.17873e-015	1.43964e-014	1.13145e-014	1.07721e-014	8.89384e-016	3.63676e-015	1.54309e-016	2.48185e-015	-3.79637e-015	-1.34422e-015	9.42488e-015	-3.0431e-015	4.17659e-015	8.28342e-015	1.53108e-015
6.29689e-015	1.29413e-014	1.12938e-014	-8.31779e-016	1.48981e-015	-2.61145e-016	1.80542e-015	2.64268e-015	4.64084e-015	7.07419e-015	7.32884e-015	1.42764e-014	1.13459e-014	1.06546e-014	1.252e-015	3.68532e-015	2.97926e-016	2.61435e-015	-3.29956e-015	-1.3084e-015	9.69207e-015	-3.1538e-015	4.27941e-015	8.50128e-015	1.73723e-015
6.11996e-015	1.26783e-014	1.10912e-014	-6.91783e-016	1.89035e-015	-3.15076e-016	1.99599e-015	2.65292e-015	4.48955e-015	7.24865e-015	7.4747e-015	1.41359e-014	1.13712e-014	1.05517e-014	1.61227e-015	3.72343e-015	4.2284e-016	2.73811e-015	-2.80705e-015	-1.29311e-015	9.94493e-015	-3.26374e-015	4.36127e-015	8.71008e-015	1.94012e-015
5.96614e-015	1.23974e-014	1.08909e-014	-5.51646e-016	2.2873e-015	-3.90765e-016	2.17586e-015	2.6777e-015	4.34106e-015	7.4144e-015	7.61503e-015	1.39776e-014	1.13882e-014	1.0464e-014	1.96768e-015	3.75075e-015	5.28917e-016	2.8536e-015	-2.32307e-015	-1.29723e-015	1.01825e-014	-3.37005e-015	4.42233e-015	8.90836e-015	2.13855e-015
5.83492e-015	1.21003e-014	1.06924e-014	-4.11961e-016	2.67845e-015	-4.87245e-016	2.34459e-015	2.71853e-015	4.19746e-015	7.57182e-015	7.74797e-015	1.38048e-014	1.13954e-014	1.03919e-014	2.31544e-015	3.76699e-015	6.16684e-016	2.96127e-015	-1.85033e-015	-1.32009e-015	1.04044e-014	-3.47059e-015	4.46308e-015	9.0949e-015	2.33136e-015
5.72591e-015	1.17891e-014	1.04952e-014	-2.73176e-016	3.06126e-015	-6.03801e-016	2.50111e-015	2.77721e-015	4.06071e-015	7.72076e-015	7.8722e-015	1.36198e-014	1.13909e-014	1.03356e-014	2.65337e-015	3.77224e-015	6.87215e-016	3.06119e-015	-1.39178e-015	-1.36029e-015	1.0609e-014	-3.5619e-015	4.48414e-015	9.26853e-015	2.51786e-015
5.63872e-015	1.14654e-014	1.02998e-014	-1.36179e-016	3.43249e-015	-7.39955e-016	2.64542e-015	2.85488e-015	3.93275e-015	7.86126e-015	7.98689e-015	1.34257e-014	1.13727e-014	1.02948e-014	2.97919e-015	3.7666e-015	7.42127e-016	3.1529e-015	-9.50079e-016	-1.41548e-015	1.07962e-014	-3.64134e-015	4.48619e-015	9.42719e-015	2.69702e-015
5.5726e-015	1.11308e-014	1.01058e-014	-1.60368e-018	3.78978e-015	-8.93501e-016	2.77755e-015	2.95169e-015	3.81481e-015	7.99346e-015	8.09067e-015	1.32251e-014	1.13389e-014	1.02695e-014	3.29074e-015	3.7512e-015	7.82835e-016	3.2363e-015	-5.27941e-016	-1.48455e-015	1.09638e-014	-3.70587e-015	4.47031e-015	9.5701e-015	2.86758e-015
5.52608e-015	1.07884e-014	9.91316e-015	1.3048e-016	4.13098e-015	-1.06233e-015	2.89749e-015	3.06887e-015	3.7085e-015	8.11689e-015	8.18241e-015	1.30207e-014	1.12879e-014	1.02591e-014	3.58623e-015	3.72636e-015	8.10351e-016	3.312e-015	-1.2774e-016	-1.56628e-015	1.11106e-014	-3.75302e-015	4.43747e-015	9.69634e-015	3.0284e-015
5.49748e-015	1.04412e-014	9.72167e-015	2.59031e-016	4.45353e-015	-1.24541e-015	3.00478e-015	3.20647e-015	3.61488e-015	8.23152e-015	8.26169e-015	1.28149e-014	1.12191e-014	1.02623e-014	3.86426e-015	3.69256e-015	8.26322e-016	3.38024e-015	2.49404e-016	-1.65919e-015	1.12356e-014	-3.78123e-015	4.38854e-015	9.80509e-015	3.17859e-015
5.48516e-015	1.00917e-014	9.53087e-015	3.83379e-016	4.75539e-015	-1.44075e-015	3.09937e-015	3.365e-015	3.53517e-015	8.33731e-015	8.32812e-015	1.26095e-014	1.11315e-014	1.02788e-014	4.12325e-015	3.6506e-015	8.32558e-016	3.44144e-015	6.01684e-016	-1.76152e-015	1.1338e-014	-3.78788e-015	4.32506e-015	9.89545e-015	3.31731e-015
5.48709e-015	9.74233e-015	9.34102e-015	5.03701e-016	5.0348e-015	-1.6452e-015	3.18079e-015	3.54405e-015	3.47e-015	8.43435e-015	8.38215e-015	1.24062e-014	1.10238e-014	1.03072e-014	4.36178e-015	3.60124e-015	8.29872e-016	3.49571e-015	9.2631e-016	-1.87159e-015	1.14175e-014	-3.77017e-015	4.24917e-015	9.96716e-015	3.44403e-015
5.501e-015	9.39608e-015	9.15199e-015	6.20682e-016	5.28982e-015	-1.85673e-015	3.24906e-015	3.74313e-015	3.42027e-015	8.52232e-015	8.4227e-015	1.22071e-014	1.08956e-014	1.03464e-014	4.57872e-015	3.54563e-015	8.19383e-016	3.54391e-015	1.22269e-015	-1.98775e-015	1.1473e-014	-3.7266e-015	4.16282e-015	1.00194e-014	3.55848e-015
5.52547e-015	9.0552e-015	8.96413e-015	7.33447e-016	5.51841e-015	-2.07208e-015	3.30471e-015	3.96167e-015	3.38672e-015	8.60113e-015	8.44955e-015	1.20139e-014	1.0746e-014	1.03947e-014	4.77362e-015	3.48498e-015	8.02854e-016	3.58604e-015	1.49008e-015	-2.10832e-015	1.1504e-014	-3.65603e-015	4.06818e-015	1.00515e-014	3.66056e-015
5.55828e-015	8.72237e-015	8.77723e-015	8.42164e-016	5.71917e-015	-2.28898e-015	3.34758e-015	4.19829e-015	3.36934e-015	8.67073e-015	8.463e-015	1.18281e-014	1.05743e-014	1.04504e-014	4.94582e-015	3.41978e-015	7.81472e-016	3.62232e-015	1.72787e-015	-2.23202e-015	1.15098e-014	-3.55769e-015	3.96751e-015	1.0064e-014	3.74963e-015
5.59661e-015	8.401e-015	8.59117e-015	9.47018e-016	5.89156e-015	-2.50527e-015	3.37853e-015	4.45154e-015	3.36803e-015	8.73123e-015	8.46397e-015	1.16511e-014	1.0381e-014	1.05121e-014	5.09556e-015	3.35142e-015	7.57192e-016	3.65333e-015	1.9364e-015	-2.35724e-015	1.14897e-014	-3.43056e-015	3.8619e-015	1.00566e-014	3.82597e-015
5.63817e-015	8.09384e-015	8.40648e-015	1.04774e-015	6.0352e-015	-2.71784e-015	3.39757e-015	4.71953e-015	3.38228e-015	8.78226e-015	8.45315e-015	1.14831e-014	1.01665e-014	1.05786e-014	5.22353e-015	3.28128e-015	7.3148e-016	3.67965e-015	2.1161e-015	-2.48128e-015	1.14439e-014	-3.27378e-015	3.75302e-015	1.00293e-014	3.88996e-015
5.68096e-015	7.80299e-015	8.22342e-015	1.14442e-015	6.14919e-015	-2.92423e-015	3.40533e-015	5.0001e-015	3.41188e-015	8.82291e-015	8.43129e-015	1.13245e-014	9.93113e-015	1.06479e-014	5.32975e-015	3.21034e-015	7.05935e-016	3.70221e-015	2.26667e-015	-2.60314e-015	1.13724e-014	-3.08758e-015	3.64366e-015	9.983e-015	3.94137e-015
5.72258e-015	7.53066e-015	8.04188e-015	1.23765e-015	6.23288e-015	-3.12169e-015	3.40213e-015	5.29053e-015	3.4563e-015	8.85258e-015	8.39911e-015	1.11751e-014	9.67554e-015	1.07179e-014	5.41457e-015	3.1397e-015	6.82472e-016	3.72135e-015	2.38887e-015	-2.72093e-015	1.12748e-014	-2.87239e-015	3.53612e-015	9.91809e-015	3.98094e-015
5.76097e-015	7.27942e-015	7.86205e-015	1.32702e-015	6.28649e-015	-3.30748e-015	3.3888e-015	5.5879e-015	3.51477e-015	8.871e-015	8.35751e-015	1.10348e-014	9.4002e-015	1.07869e-014	5.47866e-015	3.07021e-015	6.61877e-016	3.7369e-015	2.48348e-015	-2.83279e-015	1.11513e-014	-2.62957e-015	3.43204e-015	9.83506e-015	4.00976e-015
5.79367e-015	7.05106e-015	7.68356e-015	1.41309e-015	6.31105e-015	-3.47933e-015	3.36624e-015	5.88957e-015	3.58666e-015	8.87796e-015	8.30755e-015	1.0904e-014	9.10574e-015	1.08528e-014	5.52364e-015	3.00319e-015	6.44783e-016	3.74968e-015	2.55239e-015	-2.937e-015	1.10026e-014	-2.36007e-015	3.33293e-015	9.73494e-015	4.02843e-015
5.81859e-015	6.84724e-015	7.50638e-015	1.4961e-015	6.30715e-015	-3.63507e-015	3.33492e-015	6.19213e-015	3.67042e-015	8.87357e-015	8.25009e-015	1.07821e-014	8.79372e-015	1.09136e-014	5.55012e-015	2.94011e-015	6.32717e-016	3.76057e-015	2.59794e-015	-3.03227e-015	1.08289e-014	-2.06518e-015	3.24092e-015	9.61959e-015	4.03837e-015
5.8341e-015	6.66935e-015	7.33104e-015	1.5763e-015	6.27545e-015	-3.7726e-015	3.29632e-015	6.49263e-015	3.76518e-015	8.85728e-015	8.18665e-015	1.06686e-014	8.46609e-015	1.09676e-014	5.55962e-015	2.88246e-015	6.26906e-016	3.76937e-015	2.62156e-015	-3.11693e-015	1.06313e-014	-1.74682e-015	3.1574e-015	9.49027e-015	4.04036e-015
5.83864e-015	6.51848e-015	7.15716e-015	1.65363e-015	6.21693e-015	-3.88999e-015	3.2512e-015	6.7881e-015	3.86962e-015	8.82877e-015	8.11867e-015	1.0563e-014	8.12417e-015	1.10128e-014	5.55306e-015	2.83094e-015	6.28176e-016	3.77667e-015	2.62505e-015	-3.19003e-015	1.04111e-014	-1.40683e-015	3.08373e-015	9.34894e-015	4.03594e-015
5.83047e-015	6.39475e-015	6.98455e-015	1.72887e-015	6.133e-015	-3.98567e-015	3.20092e-015	7.07541e-015	3.98261e-015	8.78744e-015	8.04761e-015	1.04637e-014	7.76981e-015	1.10478e-014	5.53197e-015	2.78679e-015	6.3756e-016	3.78291e-015	2.61116e-015	-3.25032e-015	1.01688e-014	-1.04795e-015	3.02132e-015	9.19673e-015	4.02671e-015
5.8089e-015	6.29903e-015	6.81344e-015	1.80169e-015	6.02553e-015	-4.05715e-015	3.14683e-015	7.35048e-015	4.10231e-015	8.73344e-015	7.97475e-015	1.03695e-014	7.40468e-015	1.10702e-014	5.49764e-015	2.75095e-015	6.55985e-016	3.78844e-015	2.58211e-015	-3.2969e-015	9.90603e-015	-6.7286e-016	2.97117e-015	9.03511e-015	4.01413e-015
5.7725e-015	6.23122e-015	6.64346e-015	1.87238e-015	5.89589e-015	-4.10337e-015	3.09026e-015	7.60997e-015	4.22685e-015	8.66687e-015	7.90104e-015	1.02787e-014	7.03088e-015	1.10781e-014	5.45239e-015	2.72467e-015	6.83933e-016	3.79377e-015	2.54079e-015	-3.32873e-015	9.62477e-015	-2.85214e-016	2.93417e-015	8.86625e-015	3.99902e-015
5.72042e-015	6.19113e-015	6.47375e-015	1.94138e-015	5.74599e-015	-4.12307e-015	3.03278e-015	7.85069e-015	4.35471e-015	8.58814e-015	7.82769e-015	1.01896e-014	6.65022e-015	1.10699e-014	5.39722e-015	2.70795e-015	7.22049e-016	3.79887e-015	2.49003e-015	-3.34518e-015	9.32745e-015	1.11609e-016	2.91119e-015	8.69203e-015	3.98262e-015
5.65211e-015	6.17804e-015	6.30363e-015	2.00922e-015	5.57819e-015	-4.11536e-015	2.97575e-015	8.06949e-015	4.48419e-015	8.49679e-015	7.75596e-015	1.01006e-014	6.26486e-015	1.10444e-014	5.33431e-015	2.70148e-015	7.70032e-016	3.80419e-015	2.43303e-015	-3.34605e-015	9.0162e-015	5.14172e-016	2.90285e-015	8.51497e-015	3.9663e-015
5.56799e-015	6.19095e-015	6.13257e-015	2.07595e-015	5.39392e-015	-4.07978e-015	2.92072e-015	8.26354e-015	4.6141e-015	8.39305e-015	7.68687e-015	1.00102e-014	5.87697e-015	1.09998e-014	5.26517e-015	2.70585e-015	8.28797e-016	3.81036e-015	2.37286e-015	-3.33052e-015	8.69307e-015	9.18691e-016	2.90977e-015	8.33734e-015	3.95132e-015
5.46783e-015	6.22795e-015	5.9602e-015	2.14111e-015	5.19557e-015	-4.01566e-015	2.86891e-015	8.43022e-015	4.74261e-015	8.27727e-015	7.62109e-015	9.91687e-015	5.48807e-015	1.09352e-014	5.19114e-015	2.72096e-015	8.98238e-016	3.8173e-015	2.31236e-015	-3.29873e-015	8.36021e-015	1.32151e-015	2.93204e-015	8.1609e-015	3.93925e-015
5.35189e-015	6.28714e-015	5.78669e-015	2.20511e-015	4.98534e-015	-3.92285e-015	2.82168e-015	8.56693e-015	4.86832e-015	8.14984e-015	7.55943e-015	9.81855e-015	5.10041e-015	1.08494e-014	5.11353e-015	2.74678e-015	9.78168e-016	3.82547e-015	2.25461e-015	-3.25084e-015	8.01943e-015	1.71831e-015	2.96978e-015	7.98785e-015	3.93073e-015
5.22065e-015	6.36599e-015	5.61082e-015	2.2683e-015	4.76564e-015	-3.80152e-015	2.78051e-015	8.67178e-015	4.98942e-015	8.01104e-015	7.50254e-015	9.71342e-015	4.71564e-015	1.07415e-014	5.03341e-015	2.78375e-015	1.06857e-015	3.8356e-015	2.20205e-015	-3.18635e-015	7.67335e-015	2.10463e-015	3.02272e-015	7.82001e-015	3.92604e-015
5.07493e-015	6.46239e-015	5.43122e-015	2.33031e-015	4.53929e-015	-3.6515e-015	2.74671e-015	8.74282e-015	5.10519e-015	7.86124e-015	7.45084e-015	9.6006e-015	4.33572e-015	1.06103e-014	4.95192e-015	2.83172e-015	1.1694e-015	3.84781e-015	2.15731e-015	-3.10556e-015	7.3248e-015	2.47674e-015	3.09073e-015	7.65938e-015	3.92637e-015
4.91522e-015	6.5737e-015	5.24784e-015	2.39107e-015	4.3084e-015	-3.4735e-015	2.72113e-015	8.77872e-015	5.21381e-015	7.70112e-015	7.40433e-015	9.47845e-015	3.96231e-015	1.04552e-014	4.87043e-015	2.89032e-015	1.27986e-015	3.86186e-015	2.12285e-015	-3.00908e-015	6.9768e-015	2.83143e-015	3.17243e-015	7.50742e-015	3.93341e-015
4.7423e-015	6.69647e-015	5.05927e-015	2.45023e-015	4.07528e-015	-3.26841e-015	2.70565e-015	8.77865e-015	5.31397e-015	7.53147e-015	7.36272e-015	9.34602e-015	3.59658e-015	1.02754e-014	4.78962e-015	2.95905e-015	1.39952e-015	3.8782e-015	2.101e-015	-2.89799e-015	6.63174e-015	3.1653e-015	3.26688e-015	7.36608e-015	3.94762e-015
4.55765e-015	6.82732e-015	4.86459e-015	2.50701e-015	3.84163e-015	-3.03659e-015	2.70059e-015	8.74121e-015	5.40558e-015	7.3531e-015	7.32617e-015	9.20165e-015	3.23984e-015	1.00708e-014	4.71016e-015	3.03743e-015	1.52765e-015	3.89689e-015	2.09384e-015	-2.77254e-015	6.29202e-015	3.4755e-015	3.37345e-015	7.23646e-015	3.9697e-015
4.36203e-015	6.96291e-015	4.66297e-015	2.56161e-015	3.60985e-015	-2.78008e-015	2.70659e-015	8.66619e-015	5.48745e-015	7.16719e-015	7.29425e-015	9.04487e-015	2.89285e-015	9.84119e-015	4.63203e-015	3.1244e-015	1.66299e-015	3.91775e-015	2.10248e-015	-2.63318e-015	5.96003e-015	3.75914e-015	3.49078e-015	7.1197e-015	3.99956e-015
4.15709e-015	7.09954e-015	4.45368e-015	2.61443e-015	3.38174e-015	-2.49996e-015	2.72441e-015	8.5543e-015	5.55852e-015	6.97412e-015	7.26663e-015	8.87493e-015	2.55691e-015	9.58578e-015	4.55647e-015	3.21923e-015	1.80592e-015	3.94116e-015	2.12903e-015	-2.48046e-015	5.63823e-015	4.01337e-015	3.6169e-015	7.01724e-015	4.03735e-015
3.94395e-015	7.23331e-015	4.23591e-015	2.66487e-015	3.15912e-015	-2.19719e-015	2.75457e-015	8.40683e-015	5.61807e-015	6.77497e-015	7.24248e-015	8.69119e-015	2.23275e-015	9.30497e-015	4.48315e-015	3.32111e-015	1.9555e-015	3.96757e-015	2.175e-015	-2.31515e-015	5.329e-015	4.23589e-015	3.75083e-015	6.93024e-015	4.0836e-015
3.72417e-015	7.36006e-015	4.00879e-015	2.71259e-015	2.94411e-015	-1.87455e-015	2.79763e-015	8.22414e-015	5.66613e-015	6.57094e-015	7.22087e-015	8.49333e-015	1.92049e-015	8.9989e-015	4.41236e-015	3.42861e-015	2.1104e-015	3.9965e-015	2.24161e-015	-2.13809e-015	5.03413e-015	4.4252e-015	3.89176e-015	6.85954e-015	4.13773e-015
3.49881e-015	7.476e-015	3.77165e-015	2.7572e-015	2.73807e-015	-1.53305e-015	2.85391e-015	8.00745e-015	5.702e-015	6.36279e-015	7.20124e-015	8.2815e-015	1.62048e-015	8.6679e-015	4.3436e-015	3.54092e-015	2.26964e-015	4.02847e-015	2.32981e-015	-1.95036e-015	4.75576e-015	4.57976e-015	4.03784e-015	6.80543e-015	4.19923e-015
3.26871e-015	7.57734e-015	3.5239e-015	2.79847e-015	2.54192e-015	-1.17403e-015	2.92327e-015	7.7597e-015	5.72479e-015	6.15187e-015	7.18175e-015	8.05521e-015	1.33287e-015	8.31259e-015	4.27672e-015	3.65675e-015	2.43289e-015	4.06341e-015	2.43936e-015	-1.7522e-015	4.49547e-015	4.69809e-015	4.18747e-015	6.76755e-015	4.26811e-015
3.03509e-015	7.66041e-015	3.2649e-015	2.83577e-015	2.35737e-015	-7.99938e-016	3.00569e-015	7.4827e-015	5.73477e-015	5.93916e-015	7.16147e-015	7.81462e-015	1.05808e-015	7.93364e-015	4.2116e-015	3.775e-015	2.5994e-015	4.10114e-015	2.57069e-015	-1.5443e-015	4.25446e-015	4.77974e-015	4.33958e-015	6.74604e-015	4.34362e-015
2.79949e-015	7.72184e-015	2.99392e-015	2.86891e-015	2.18535e-015	-4.1215e-016	3.10119e-015	7.17875e-015	5.73152e-015	5.72544e-015	7.13856e-015	7.56008e-015	7.95814e-016	7.53204e-015	4.14725e-015	3.89469e-015	2.76803e-015	4.14164e-015	2.72385e-015	-1.32809e-015	4.0339e-015	4.82448e-015	4.49273e-015	6.74088e-015	4.42484e-015
2.56279e-015	7.75789e-015	2.71019e-015	2.89854e-015	2.02638e-015	-1.28212e-017	3.20923e-015	6.85034e-015	5.71534e-015	5.51215e-015	7.11131e-015	7.292e-015	5.4525e-016	7.10895e-015	4.08352e-015	4.01457e-015	2.93803e-015	4.18454e-015	2.89822e-015	-1.10412e-015	3.83511e-015	4.83232e-015	4.64553e-015	6.75249e-015	4.5114e-015
2.32578e-015	7.76514e-015	2.41348e-015	2.92446e-015	1.88135e-015	3.95879e-016	3.32894e-015	6.50092e-015	5.68636e-015	5.30009e-015	7.07849e-015	7.01166e-015	3.05295e-016	6.66575e-015	4.01961e-015	4.1339e-015	3.1083e-015	4.23008e-015	3.09331e-015	-8.72908e-016	3.65803e-015	4.80428e-015	4.79647e-015	6.77958e-015	4.60239e-015
2.089e-015	7.74012e-015	2.10383e-015	2.94598e-015	1.75108e-015	8.11737e-016	3.45987e-015	6.13336e-015	5.64451e-015	5.08952e-015	7.03877e-015	6.72064e-015	7.55919e-017	6.20344e-015	3.95494e-015	4.25101e-015	3.27822e-015	4.27832e-015	3.30822e-015	-6.35026e-016	3.50308e-015	4.74141e-015	4.94444e-015	6.82116e-015	4.69716e-015
1.85228e-015	7.68054e-015	1.78067e-015	2.96321e-015	1.63584e-015	1.2324e-015	3.60031e-015	5.75174e-015	5.59065e-015	4.88088e-015	6.98972e-015	6.42001e-015	-1.45286e-016	5.72325e-015	3.8892e-015	4.36554e-015	3.44671e-015	4.3294e-015	3.54152e-015	-3.91072e-016	3.37054e-015	4.64611e-015	5.0885e-015	6.87622e-015	4.79471e-015
1.61618e-015	7.58372e-015	1.4441e-015	2.97614e-015	1.5348e-015	1.65631e-015	3.74925e-015	5.35969e-015	5.52479e-015	4.67544e-015	6.92985e-015	6.11155e-015	-3.59038e-016	5.22706e-015	3.82164e-015	4.47607e-015	3.61337e-015	4.38291e-015	3.79167e-015	-1.41095e-016	3.26e-015	4.52176e-015	5.22771e-015	6.94351e-015	4.89327e-015
1.38132e-015	7.44803e-015	1.09467e-015	2.98482e-015	1.4486e-015	2.08085e-015	3.90558e-015	4.96098e-015	5.44721e-015	4.47482e-015	6.8568e-015	5.79631e-015	-5.66918e-016	4.7169e-015	3.75163e-015	4.58239e-015	3.77686e-015	4.43876e-015	4.05673e-015	1.14365e-016	3.17072e-015	4.37057e-015	5.36069e-015	7.02145e-015	4.99193e-015
1.14672e-015	7.27186e-015	7.32421e-016	2.98972e-015	1.37728e-015	2.50409e-015	4.06769e-015	4.55872e-015	5.35833e-015	4.27905e-015	6.76907e-015	5.47604e-015	-7.70827e-016	4.19445e-015	3.67886e-015	4.68417e-015	3.93673e-015	4.49747e-015	4.33485e-015	3.75401e-016	3.1019e-015	4.19551e-015	5.48676e-015	7.10849e-015	5.08939e-015
9.11808e-016	7.05326e-015	3.57716e-016	2.99097e-015	1.3204e-015	2.92417e-015	4.23392e-015	4.15688e-015	5.25898e-015	4.08856e-015	6.66543e-015	5.15272e-015	-9.72139e-016	3.66186e-015	3.60263e-015	4.7807e-015	4.09269e-015	4.55904e-015	4.62375e-015	6.42316e-016	3.05202e-015	3.99951e-015	5.60607e-015	7.20288e-015	5.18492e-015
6.76363e-016	6.79123e-015	-2.88821e-017	2.98919e-015	1.27797e-015	3.33979e-015	4.4025e-015	3.75908e-015	5.14938e-015	3.9043e-015	6.54379e-015	4.82829e-015	-1.17261e-015	3.12187e-015	3.52272e-015	4.87181e-015	4.2443e-015	4.62271e-015	4.92143e-015	9.15042e-016	3.02017e-015	3.78684e-015	5.71747e-015	7.30242e-015	5.27793e-015
4.40432e-016	6.48611e-015	-4.26657e-016	2.98491e-015	1.24936e-015	3.74914e-015	4.57206e-015	3.36879e-015	5.02988e-015	3.72608e-015	6.40242e-015	4.50424e-015	-1.37372e-015	2.57634e-015	3.43875e-015	4.95698e-015	4.39101e-015	4.68837e-015	5.22624e-015	1.19365e-015	3.00455e-015	3.56136e-015	5.82087e-015	7.40533e-015	5.36753e-015
2.03131e-016	6.13797e-015	-8.34928e-016	2.97842e-015	1.23423e-015	4.15087e-015	4.7407e-015	2.9889e-015	4.90106e-015	3.55454e-015	6.24062e-015	4.18266e-015	-1.57704e-015	2.02748e-015	3.35043e-015	5.03585e-015	4.53235e-015	4.75561e-015	5.53557e-015	1.47865e-015	3.0034e-015	3.32816e-015	5.91667e-015	7.50958e-015	5.45282e-015
-3.71372e-017	5.7472e-015	-1.25291e-015	2.97064e-015	1.23228e-015	4.54332e-015	4.90722e-015	2.62227e-015	4.76399e-015	3.38981e-015	6.05755e-015	3.86517e-015	-1.78457e-015	1.47756e-015	3.25735e-015	5.10907e-015	4.66773e-015	4.82492e-015	5.84671e-015	1.77055e-015	3.01497e-015	3.09145e-015	6.0053e-015	7.61297e-015	5.53323e-015
-2.80934e-016	5.31466e-015	-1.68039e-015	2.96222e-015	1.24266e-015	4.92449e-015	5.06974e-015	2.27183e-015	4.61874e-015	3.23144e-015	5.85136e-015	3.5537e-015	-1.99789e-015	9.28548e-016	3.16013e-015	5.17752e-015	4.79731e-015	4.89577e-015	6.15663e-015	2.07017e-015	3.03764e-015	2.85614e-015	6.08691e-015	7.71366e-015	5.60858e-015
-5.29027e-016	4.84154e-015	-2.11567e-015	2.95402e-015	1.26444e-015	5.29283e-015	5.2265e-015	1.9399e-015	4.4659e-015	3.07949e-015	5.62183e-015	3.24966e-015	-2.21852e-015	3.83177e-016	3.05939e-015	5.24131e-015	4.92132e-015	4.96818e-015	6.46314e-015	2.37783e-015	3.06943e-015	2.6267e-015	6.16142e-015	7.8096e-015	5.67901e-015
-7.82674e-016	4.32964e-015	-2.55778e-015	2.94655e-015	1.29746e-015	5.64715e-015	5.3759e-015	1.62812e-015	4.30553e-015	2.93375e-015	5.36861e-015	2.95491e-015	-2.44803e-015	-1.55855e-016	2.95549e-015	5.30099e-015	5.04014e-015	5.04199e-015	6.7634e-015	2.69408e-015	3.10824e-015	2.40768e-015	6.22891e-015	7.89842e-015	5.74385e-015
-1.04323e-015	3.78112e-015	-3.0055e-015	2.94105e-015	1.34146e-015	5.98629e-015	5.51627e-015	1.33881e-015	4.13807e-015	2.79453e-015	5.09142e-015	2.67151e-015	-2.68726e-015	-6.86596e-016	2.84889e-015	5.35678e-015	5.15365e-015	5.11718e-015	7.05526e-015	3.01992e-015	3.15256e-015	2.20327e-015	6.29026e-015	7.97849e-015	5.80305e-015
-1.31197e-015	3.1992e-015	-3.45711e-015	2.9385e-015	1.39552e-015	6.30849e-015	5.64657e-015	1.07267e-015	3.96409e-015	2.66142e-015	4.78912e-015	2.40118e-015	-2.93769e-015	-1.20684e-015	2.7404e-015	5.40916e-015	5.262e-015	5.19363e-015	7.33666e-015	3.35635e-015	3.2002e-015	2.01745e-015	6.34645e-015	8.04781e-015	5.85684e-015
-1.58918e-015	2.58679e-015	-3.911e-015	2.93985e-015	1.45906e-015	6.61315e-015	5.76588e-015	8.30899e-016	3.78476e-015	2.53378e-015	4.46228e-015	2.14521e-015	-3.20092e-015	-1.71432e-015	2.63101e-015	5.45858e-015	5.36567e-015	5.27167e-015	7.60551e-015	3.70409e-015	3.24908e-015	1.85418e-015	6.39808e-015	8.10418e-015	5.90529e-015
-1.87586e-015	1.94739e-015	-4.36593e-015	2.94574e-015	1.53146e-015	6.89943e-015	5.8732e-015	6.14309e-016	3.60037e-015	2.41134e-015	4.11108e-015	1.90531e-015	-3.47821e-015	-2.20674e-015	2.52168e-015	5.50626e-015	5.46512e-015	5.35083e-015	7.85962e-015	4.06368e-015	3.29729e-015	1.71832e-015	6.44628e-015	8.14619e-015	5.94881e-015
-2.1724e-015	1.28438e-015	-4.82094e-015	2.95683e-015	1.61177e-015	7.1664e-015	5.96806e-015	4.23153e-016	3.4117e-015	2.29345e-015	3.73615e-015	1.68249e-015	-3.76965e-015	-2.68232e-015	2.41308e-015	5.55324e-015	5.56087e-015	5.43083e-015	8.0976e-015	4.43556e-015	3.34346e-015	1.61335e-015	6.49164e-015	8.17209e-015	5.98755e-015
-2.47952e-015	6.0121e-016	-5.27427e-015	2.97448e-015	1.69932e-015	7.41336e-015	6.04956e-015	2.57505e-016	3.21887e-015	2.17938e-015	3.33843e-015	1.4769e-015	-4.07541e-015	-3.13945e-015	2.30652e-015	5.6005e-015	5.6536e-015	5.51136e-015	8.31796e-015	4.82074e-015	3.3862e-015	1.54194e-015	6.53485e-015	8.18051e-015	6.0224e-015
-2.79789e-015	-9.80048e-017	-5.72483e-015	2.99946e-015	1.79382e-015	7.63993e-015	6.11748e-015	1.16568e-016	3.02213e-015	2.06833e-015	2.91864e-015	1.2894e-015	-4.3961e-015	-3.57643e-015	2.20295e-015	5.64936e-015	5.74299e-015	5.59186e-015	8.51935e-015	5.22e-015	3.4242e-015	1.50695e-015	6.57678e-015	8.17033e-015	6.05361e-015
-3.1273e-015	-8.0946e-016	-6.17144e-015	3.033e-015	1.8956e-015	7.84556e-015	6.17184e-015	-8.36745e-019	2.82135e-015	1.95985e-015	2.47801e-015	1.12096e-015	-4.73108e-015	-3.99162e-015	2.10427e-015	5.70021e-015	5.8302e-015	5.67268e-015	8.70072e-015	5.63301e-015	3.45655e-015	1.5109e-015	6.61804e-015	8.14052e-015	6.08253e-015
-3.4672e-015	-1.5291e-015	-6.61244e-015	3.07577e-015	2.00414e-015	8.02976e-015	6.21244e-015	-9.60071e-017	2.61664e-015	1.8529e-015	2.01764e-015	9.71974e-016	-5.08011e-015	-4.38393e-015	2.01147e-015	5.7538e-015	5.91542e-015	5.75362e-015	8.8615e-015	6.05982e-015	3.48202e-015	1.5562e-015	6.65963e-015	8.08993e-015	6.11042e-015
-3.81783e-015	-2.25318e-015	-7.04622e-015	3.12817e-015	2.11877e-015	8.19285e-015	6.23977e-015	-1.70234e-016	2.40884e-015	1.74693e-015	1.5398e-015	8.42351e-016	-5.44311e-015	-4.75258e-015	1.92636e-015	5.81086e-015	5.99906e-015	5.8336e-015	9.00043e-015	6.50045e-015	3.49984e-015	1.64395e-015	6.70188e-015	8.01842e-015	6.13733e-015
-4.17887e-015	-2.97741e-015	-7.47169e-015	3.19063e-015	2.2395e-015	8.33516e-015	6.25421e-015	-2.254e-016	2.19878e-015	1.64136e-015	1.04588e-015	7.32069e-016	-5.81896e-015	-5.09684e-015	1.85049e-015	5.87223e-015	6.08139e-015	5.91304e-015	9.11804e-015	6.95441e-015	3.50958e-015	1.77524e-015	6.7449e-015	7.92536e-015	6.16431e-015
-4.5501e-015	-3.69747e-015	-7.88745e-015	3.26346e-015	2.36598e-015	8.45641e-015	6.25685e-015	-2.62893e-016	1.98672e-015	1.53537e-015	5.37507e-016	6.41211e-016	-6.2072e-015	-5.41582e-015	1.78455e-015	5.93839e-015	6.16319e-015	5.99174e-015	9.21423e-015	7.4218e-015	3.51151e-015	1.95083e-015	6.78916e-015	7.8104e-015	6.1927e-015
-4.93103e-015	-4.40924e-015	-8.29285e-015	3.34664e-015	2.49762e-015	8.55579e-015	6.24836e-015	-2.85353e-016	1.77303e-015	1.42884e-015	1.65994e-017	5.69754e-016	-6.60629e-015	-5.70884e-015	1.73033e-015	6.01007e-015	6.24478e-015	6.06893e-015	9.28962e-015	7.90245e-015	3.50594e-015	2.17114e-015	6.83504e-015	7.67368e-015	6.22372e-015
-5.31984e-015	-5.10872e-015	-8.68687e-015	3.44069e-015	2.634e-015	8.63354e-015	6.22973e-015	-2.95436e-016	1.55778e-015	1.32137e-015	-5.14551e-016	5.16956e-016	-7.01466e-015	-5.97555e-015	1.68874e-015	6.08715e-015	6.32636e-015	6.14437e-015	9.34459e-015	8.39496e-015	3.49293e-015	2.43502e-015	6.88256e-015	7.5153e-015	6.2588e-015
-5.71526e-015	-5.79229e-015	-9.06886e-015	3.54544e-015	2.77504e-015	8.69041e-015	6.20246e-015	-2.9543e-016	1.34127e-015	1.21171e-015	-1.0533e-015	4.8143e-016	-7.43074e-015	-6.21652e-015	1.66044e-015	6.17012e-015	6.40815e-015	6.21859e-015	9.38045e-015	8.8986e-015	3.47287e-015	2.74153e-015	6.93175e-015	7.33531e-015	6.2991e-015
-6.11605e-015	-6.45615e-015	-9.43762e-015	3.66074e-015	2.92047e-015	8.72691e-015	6.16803e-015	-2.87614e-016	1.12361e-015	1.09953e-015	-1.59734e-015	4.6159e-016	-7.85335e-015	-6.43235e-015	1.64642e-015	6.25903e-015	6.49002e-015	6.29016e-015	9.39759e-015	9.41156e-015	3.44602e-015	3.0895e-015	6.98246e-015	7.1342e-015	6.34567e-015
-6.52107e-015	-7.0969e-015	-9.79247e-015	3.78595e-015	3.06972e-015	8.74328e-015	6.12795e-015	-2.74748e-016	9.05584e-016	9.84432e-016	-2.1449e-015	4.56632e-016	-8.28035e-015	-6.62326e-015	1.64731e-015	6.35308e-015	6.5722e-015	6.35847e-015	9.39768e-015	9.93228e-015	3.41337e-015	3.47747e-015	7.03443e-015	6.91277e-015	6.39923e-015
-6.92792e-015	-7.71171e-015	-1.01333e-014	3.92071e-015	3.22212e-015	8.7407e-015	6.08386e-015	-2.59592e-016	6.87563e-016	8.67091e-016	-2.69379e-015	4.6552e-016	-8.70991e-015	-6.7906e-015	1.66446e-015	6.45196e-015	6.65393e-015	6.42429e-015	9.38296e-015	1.04597e-014	3.37562e-015	3.90326e-015	7.08715e-015	6.67177e-015	6.46155e-015
-7.33389e-015	-8.29812e-015	-1.04592e-014	4.06429e-015	3.37753e-015	8.71966e-015	6.03794e-015	-2.44409e-016	4.69895e-016	7.47339e-016	-3.24152e-015	4.86163e-016	-9.14008e-015	-6.93549e-015	1.69831e-015	6.55505e-015	6.73576e-015	6.48703e-015	9.35518e-015	1.09923e-014	3.33435e-015	4.36413e-015	7.14024e-015	6.41227e-015	6.53302e-015
-7.73788e-015	-8.85363e-015	-1.07705e-014	4.21539e-015	3.53514e-015	8.68072e-015	5.99168e-015	-2.31503e-016	2.52648e-016	6.24775e-016	-3.78565e-015	5.17329e-016	-9.56818e-015	-7.05896e-015	1.7488e-015	6.6614e-015	6.81784e-015	6.5466e-015	9.31582e-015	1.15276e-014	3.29068e-015	4.85686e-015	7.19296e-015	6.13561e-015	6.61365e-015
-8.13806e-015	-9.37577e-015	-1.10669e-014	4.37361e-015	3.69475e-015	8.62535e-015	5.94693e-015	-2.22376e-016	3.58282e-017	4.99081e-016	-4.32386e-015	5.57292e-016	-9.99219e-015	-7.16218e-015	1.81621e-015	6.76978e-015	6.89951e-015	6.60287e-015	9.26688e-015	1.20634e-014	3.24586e-015	5.37782e-015	7.24475e-015	5.84297e-015	6.70393e-015
-8.53227e-015	-9.86343e-015	-1.13485e-014	4.53758e-015	3.85579e-015	8.55448e-015	5.90578e-015	-2.19563e-016	-1.79715e-016	3.69802e-016	-4.85472e-015	6.04047e-016	-1.04095e-014	-7.247e-015	1.90075e-015	6.87908e-015	6.98066e-015	6.65544e-015	9.21016e-015	1.25968e-014	3.20088e-015	5.92345e-015	7.29506e-015	5.53543e-015	6.80415e-015
-8.91859e-015	-1.03154e-014	-1.16162e-014	4.70622e-015	4.01738e-015	8.46867e-015	5.87038e-015	-2.25147e-016	-3.93422e-016	2.38128e-016	-5.37602e-015	6.55632e-016	-1.08188e-014	-7.31578e-015	2.00202e-015	6.98742e-015	7.0608e-015	6.70432e-015	9.14794e-015	1.31257e-014	3.15691e-015	6.48991e-015	7.34233e-015	5.21496e-015	6.9142e-015
-9.29499e-015	-1.07308e-014	-1.18696e-014	4.87837e-015	4.17877e-015	8.36891e-015	5.84241e-015	-2.40567e-016	-6.04798e-016	1.04422e-016	-5.88546e-015	7.10909e-016	-1.12179e-014	-7.37054e-015	2.1191e-015	7.09336e-015	7.13916e-015	6.74956e-015	9.08282e-015	1.36479e-014	3.1154e-015	7.07334e-015	7.38631e-015	4.88329e-015	7.03411e-015
-9.66003e-015	-1.11089e-014	-1.21097e-014	5.05281e-015	4.33905e-015	8.25608e-015	5.82294e-015	-2.67066e-016	-8.1375e-016	-3.16684e-017	-6.38077e-015	7.67667e-016	-1.16049e-014	-7.41337e-015	2.2505e-015	7.19606e-015	7.21491e-015	6.79049e-015	9.01678e-015	1.41607e-014	3.07724e-015	7.67004e-015	7.42603e-015	4.54186e-015	7.16378e-015
-1.00116e-014	-1.14494e-014	-1.23369e-014	5.22806e-015	4.49748e-015	8.13184e-015	5.81357e-015	-3.05802e-016	-1.01956e-015	-1.69273e-016	-6.86095e-015	8.23836e-016	-1.19779e-014	-7.44687e-015	2.39541e-015	7.29329e-015	7.28741e-015	6.82686e-015	8.9523e-015	1.46612e-014	3.04275e-015	8.27541e-015	7.46074e-015	4.19274e-015	7.30278e-015
-1.03476e-014	-1.17534e-014	-1.25523e-014	5.40253e-015	4.65308e-015	7.99743e-015	5.81581e-015	-3.57553e-016	-1.22182e-015	-3.0771e-016	-7.32466e-015	8.76676e-016	-1.23353e-014	-7.47356e-015	2.55306e-015	7.38276e-015	7.35624e-015	6.85857e-015	8.89266e-015	1.51457e-014	3.01279e-015	8.88484e-015	7.4902e-015	3.83731e-015	7.45039e-015
-1.06669e-014	-1.20214e-014	-1.27566e-014	5.57478e-015	4.80461e-015	7.85377e-015	5.8309e-015	-4.22766e-016	-1.4199e-015	-4.45757e-016	-7.77073e-015	9.24429e-016	-1.26756e-014	-7.49588e-015	2.72199e-015	7.46245e-015	7.42045e-015	6.88549e-015	8.83907e-015	1.56116e-014	2.98773e-015	9.49402e-015	7.51339e-015	3.47697e-015	7.6059e-015
-1.09682e-014	-1.22543e-014	-1.2951e-014	5.74297e-015	4.95171e-015	7.70201e-015	5.86027e-015	-5.01477e-016	-1.61318e-015	-5.82619e-016	-8.19778e-015	9.65753e-016	-1.2997e-014	-7.51627e-015	2.90037e-015	7.53063e-015	7.4789e-015	6.90752e-015	8.79388e-015	1.60567e-014	2.96839e-015	1.00998e-014	7.52938e-015	3.11349e-015	7.76885e-015
-1.12506e-014	-1.2454e-014	-1.31363e-014	5.90533e-015	5.09304e-015	7.5439e-015	5.90513e-015	-5.93937e-016	-1.80181e-015	-7.17467e-016	-8.60497e-015	9.97458e-016	-1.32988e-014	-7.53749e-015	3.08667e-015	7.58507e-015	7.5307e-015	6.92485e-015	8.75927e-015	1.64786e-014	2.95472e-015	1.06973e-014	7.53787e-015	2.74882e-015	7.93804e-015
-1.15129e-014	-1.26223e-014	-1.33139e-014	6.06131e-015	5.22723e-015	7.3801e-015	5.96581e-015	-6.99517e-016	-1.98509e-015	-8.49591e-016	-8.99135e-015	1.0172e-015	-1.35802e-014	-7.5619e-015	3.27914e-015	7.62352e-015	7.57534e-015	6.93718e-015	8.73674e-015	1.6875e-014	2.94691e-015	1.12829e-014	7.53814e-015	2.38482e-015	8.11198e-015
-1.17549e-014	-1.27602e-014	-1.34847e-014	6.20929e-015	5.35294e-015	7.21221e-015	6.04256e-015	-8.17696e-016	-2.16279e-015	-9.77977e-016	-9.35656e-015	1.02338e-015	-1.38401e-014	-7.59203e-015	3.47615e-015	7.64416e-015	7.61189e-015	6.94468e-015	8.72781e-015	1.72438e-014	2.94488e-015	1.1853e-014	7.53004e-015	2.02333e-015	8.28937e-015
-1.19765e-014	-1.28705e-014	-1.36502e-014	6.34783e-015	5.46909e-015	7.04176e-015	6.13555e-015	-9.47674e-016	-2.33495e-015	-1.10232e-015	-9.70022e-015	1.01457e-015	-1.40779e-014	-7.63018e-015	3.67563e-015	7.64555e-015	7.63963e-015	6.94745e-015	8.73436e-015	1.7582e-014	2.94855e-015	1.2404e-014	7.51372e-015	1.66595e-015	8.46892e-015
-1.21779e-014	-1.29555e-014	-1.38121e-014	6.47538e-015	5.57488e-015	6.8697e-015	6.24501e-015	-1.0885e-015	-2.5014e-015	-1.22169e-015	-1.00227e-014	9.89406e-016	-1.42928e-014	-7.67911e-015	3.87627e-015	7.62617e-015	7.65788e-015	6.94509e-015	8.75759e-015	1.78883e-014	2.95675e-015	1.29326e-014	7.4892e-015	1.31442e-015	8.64864e-015
-1.23593e-014	-1.30174e-014	-1.39719e-014	6.59095e-015	5.669e-015	6.69845e-015	6.37076e-015	-1.23916e-015	-2.66111e-015	-1.33531e-015	-1.03241e-014	9.45916e-016	-1.44847e-014	-7.74079e-015	4.07577e-015	7.58415e-015	7.66526e-015	6.93785e-015	8.7984e-015	1.8161e-014	2.96888e-015	1.34358e-014	7.45693e-015	9.69868e-016	8.82683e-015
-1.25211e-014	-1.30589e-014	-1.41312e-014	6.69392e-015	5.75034e-015	6.5293e-015	6.51208e-015	-1.39815e-015	-2.81409e-015	-1.44247e-015	-1.06044e-014	8.82644e-016	-1.46544e-014	-7.81711e-015	4.27205e-015	7.51778e-015	7.66145e-015	6.92595e-015	8.85759e-015	1.8399e-014	2.98396e-015	1.39109e-014	7.41714e-015	6.33837e-016	9.00188e-015
-1.2664e-014	-1.30829e-014	-1.42912e-014	6.7836e-015	5.81832e-015	6.36303e-015	6.66857e-015	-1.56394e-015	-2.95996e-015	-1.54184e-015	-1.08641e-014	7.98301e-016	-1.48025e-014	-7.91005e-015	4.46318e-015	7.42559e-015	7.64598e-015	6.90912e-015	8.93571e-015	1.8602e-014	3.00123e-015	1.43553e-014	7.3703e-015	3.07569e-016	9.17135e-015
-1.27891e-014	-1.30922e-014	-1.44528e-014	6.8589e-015	5.87221e-015	6.20083e-015	6.83949e-015	-1.73508e-015	-3.09819e-015	-1.63242e-015	-1.11038e-014	6.91843e-016	-1.49295e-014	-8.02175e-015	4.64771e-015	7.30665e-015	7.61819e-015	6.888e-015	9.03378e-015	1.87697e-014	3.01873e-015	1.47671e-014	7.31755e-015	-8.08808e-018	9.33315e-015
-1.28976e-014	-1.309e-014	-1.4618e-014	6.91979e-015	5.91109e-015	6.04438e-015	7.02375e-015	-1.90971e-015	-3.22872e-015	-1.71309e-015	-1.13247e-014	5.63001e-016	-1.50365e-014	-8.15403e-015	4.82336e-015	7.16033e-015	7.57849e-015	6.86319e-015	9.15196e-015	1.8901e-014	3.0347e-015	1.5145e-014	7.25978e-015	-3.11713e-016	9.48565e-015
-1.29914e-014	-1.30795e-014	-1.47889e-014	6.96629e-015	5.93424e-015	5.895e-015	7.2196e-015	-2.08615e-015	-3.35161e-015	-1.78385e-015	-1.15275e-014	4.10962e-016	-1.5125e-014	-8.30841e-015	4.98831e-015	6.98602e-015	7.52697e-015	6.83532e-015	9.28965e-015	1.89964e-014	3.04845e-015	1.54873e-014	7.19743e-015	-6.02131e-016	9.62662e-015
-1.30726e-014	-1.30632e-014	-1.49667e-014	6.99798e-015	5.94118e-015	5.75376e-015	7.42568e-015	-2.26299e-015	-3.46729e-015	-1.84388e-015	-1.17135e-014	2.35278e-016	-1.51961e-014	-8.48598e-015	5.14104e-015	6.78373e-015	7.46307e-015	6.80518e-015	9.44614e-015	1.90564e-014	3.05765e-015	1.5793e-014	7.13153e-015	-8.78811e-016	9.7542e-015
-1.31431e-014	-1.3044e-014	-1.5152e-014	7.01494e-015	5.93131e-015	5.62194e-015	7.64027e-015	-2.43804e-015	-3.5751e-015	-1.89262e-015	-1.18834e-014	3.60289e-017	-1.52514e-014	-8.68712e-015	5.28066e-015	6.5533e-015	7.38702e-015	6.77228e-015	9.62016e-015	1.90814e-014	3.06131e-015	1.60614e-014	7.0639e-015	-1.14129e-015	9.86635e-015
-1.32047e-014	-1.30251e-014	-1.53459e-014	7.01805e-015	5.90395e-015	5.50076e-015	7.86178e-015	-2.60953e-015	-3.67464e-015	-1.92938e-015	-1.20385e-014	-1.8712e-016	-1.52922e-014	-8.91267e-015	5.40549e-015	6.29503e-015	7.30016e-015	6.73722e-015	9.81098e-015	1.90727e-014	3.05782e-015	1.62925e-014	6.99618e-015	-1.38895e-015	9.96082e-015
-1.32601e-014	-1.30092e-014	-1.55499e-014	7.00777e-015	5.85861e-015	5.39144e-015	8.08879e-015	-2.77588e-015	-3.76563e-015	-1.95397e-015	-1.21801e-014	-4.33643e-016	-1.53205e-014	-9.16287e-015	5.51413e-015	6.00992e-015	7.2031e-015	6.7012e-015	1.00171e-014	1.90318e-014	3.04551e-015	1.64872e-014	6.93018e-015	-1.62169e-015	1.00363e-014
-1.33116e-014	-1.29984e-014	-1.57644e-014	6.98537e-015	5.79536e-015	5.29387e-015	8.31938e-015	-2.93526e-015	-3.8484e-015	-1.966e-015	-1.23099e-014	-7.03399e-016	-1.53376e-014	-9.43787e-015	5.60548e-015	5.69849e-015	7.09624e-015	6.66457e-015	1.02375e-014	1.89607e-014	3.02364e-015	1.66459e-014	6.86759e-015	-1.83905e-015	1.00907e-014
-1.33625e-014	-1.2995e-014	-1.59907e-014	6.95139e-015	5.71487e-015	5.20896e-015	8.55177e-015	-3.08628e-015	-3.92332e-015	-1.96519e-015	-1.24291e-014	-9.96353e-016	-1.53452e-014	-9.73713e-015	5.67938e-015	5.36219e-015	6.98051e-015	6.6283e-015	1.04711e-014	1.88607e-014	2.99016e-015	1.67697e-014	6.80916e-015	-2.04093e-015	1.01227e-014
-1.34147e-014	-1.30013e-014	-1.62297e-014	6.9064e-015	5.61734e-015	5.13757e-015	8.78437e-015	-3.22699e-015	-3.99013e-015	-1.95148e-015	-1.25392e-014	-1.3111e-015	-1.53458e-014	-1.00605e-014	5.73567e-015	5.00295e-015	6.85696e-015	6.59323e-015	1.0716e-014	1.8734e-014	2.9443e-015	1.68594e-014	6.75648e-015	-2.22798e-015	1.01308e-014
-1.34706e-014	-1.30188e-014	-1.64817e-014	6.85156e-015	5.50339e-015	5.08028e-015	9.01489e-015	-3.3563e-015	-4.04887e-015	-1.92558e-015	-1.26413e-014	-1.64686e-015	-1.53409e-014	-1.04072e-014	5.77359e-015	4.62262e-015	6.72686e-015	6.56058e-015	1.09706e-014	1.85832e-014	2.88526e-015	1.6916e-014	6.71201e-015	-2.40027e-015	1.01135e-014
-1.35318e-014	-1.30491e-014	-1.67473e-014	6.78801e-015	5.37328e-015	5.03739e-015	9.24172e-015	-3.47269e-015	-4.10028e-015	-1.88686e-015	-1.27368e-014	-2.00213e-015	-1.53324e-014	-1.07764e-014	5.79302e-015	4.22351e-015	6.59132e-015	6.53144e-015	1.12324e-014	1.84114e-014	2.8125e-015	1.69415e-014	6.67685e-015	-2.55785e-015	1.00697e-014
-1.36003e-014	-1.30938e-014	-1.70265e-014	6.71646e-015	5.22739e-015	5.00995e-015	9.46309e-015	-3.57472e-015	-4.1438e-015	-1.83493e-015	-1.28265e-014	-2.37544e-015	-1.53222e-014	-1.11674e-014	5.79404e-015	3.80815e-015	6.45155e-015	6.50601e-015	1.1499e-014	1.82213e-014	2.72625e-015	1.69378e-014	6.65222e-015	-2.70122e-015	9.9983e-015
-1.3678e-014	-1.31545e-014	-1.73198e-014	6.63866e-015	5.06663e-015	4.99896e-015	9.67748e-015	-3.66129e-015	-4.17959e-015	-1.77063e-015	-1.29119e-014	-2.76549e-015	-1.53121e-014	-1.15785e-014	5.77677e-015	3.37891e-015	6.30972e-015	6.4857e-015	1.1768e-014	1.80156e-014	2.62612e-015	1.69065e-014	6.63992e-015	-2.83101e-015	9.89838e-015
-1.37673e-014	-1.32321e-014	-1.7627e-014	6.55627e-015	4.89278e-015	5.00459e-015	9.88379e-015	-3.7322e-015	-4.20795e-015	-1.69539e-015	-1.29942e-014	-3.16995e-015	-1.53042e-014	-1.20081e-014	5.74236e-015	2.93871e-015	6.16738e-015	6.47114e-015	1.20374e-014	1.77978e-014	2.51265e-015	1.685e-014	6.64078e-015	-2.94822e-015	9.76863e-015
-1.38695e-014	-1.33276e-014	-1.79482e-014	6.47034e-015	4.70711e-015	5.02763e-015	1.00806e-014	-3.78648e-015	-4.22828e-015	-1.60881e-015	-1.30744e-014	-3.58698e-015	-1.52997e-014	-1.24546e-014	5.69114e-015	2.491e-015	6.02605e-015	6.46369e-015	1.23054e-014	1.75709e-014	2.38667e-015	1.67705e-014	6.65571e-015	-3.054e-015	9.60887e-015
-1.39851e-014	-1.3441e-014	-1.82833e-014	6.38208e-015	4.51088e-015	5.06803e-015	1.02663e-014	-3.82338e-015	-4.24105e-015	-1.511e-015	-1.31542e-014	-4.01444e-015	-1.52995e-014	-1.29162e-014	5.62399e-015	2.03866e-015	5.88778e-015	6.46403e-015	1.25692e-014	1.73387e-014	2.24897e-015	1.66711e-014	6.68609e-015	-3.14928e-015	9.41891e-015
-1.41151e-014	-1.3573e-014	-1.86315e-014	6.29333e-015	4.30572e-015	5.1264e-015	1.04399e-014	-3.8427e-015	-4.24648e-015	-1.40294e-015	-1.32337e-014	-4.44956e-015	-1.53046e-014	-1.33908e-014	5.54168e-015	1.58511e-015	5.7548e-015	6.4727e-015	1.28269e-014	1.71043e-014	2.10105e-015	1.65548e-014	6.73257e-015	-3.23486e-015	9.19857e-015
-1.42605e-014	-1.37243e-014	-1.8992e-014	6.20544e-015	4.09318e-015	5.20347e-015	1.06006e-014	-3.84342e-015	-4.24517e-015	-1.285e-015	-1.3314e-014	-4.88985e-015	-1.53166e-014	-1.3876e-014	5.44531e-015	1.13397e-015	5.62957e-015	6.49087e-015	1.30764e-014	1.68711e-014	1.94481e-015	1.64237e-014	6.79553e-015	-3.31217e-015	8.94728e-015
-1.44214e-014	-1.3894e-014	-1.93645e-014	6.11947e-015	3.87506e-015	5.29961e-015	1.07476e-014	-3.82489e-015	-4.23682e-015	-1.15748e-015	-1.3396e-014	-5.33261e-015	-1.53357e-014	-1.43698e-014	5.33608e-015	6.8806e-016	5.5138e-015	6.51926e-015	1.33155e-014	1.66419e-014	1.78245e-015	1.62811e-014	6.87476e-015	-3.38261e-015	8.66511e-015
-1.45975e-014	-1.4082e-014	-1.97481e-014	6.03671e-015	3.6532e-015	5.41491e-015	1.0881e-014	-3.78738e-015	-4.22187e-015	-1.02158e-015	-1.34801e-014	-5.77532e-015	-1.53619e-014	-1.48699e-014	5.2156e-015	2.50996e-016	5.4093e-015	6.55879e-015	1.35423e-014	1.64202e-014	1.6166e-015	1.613e-014	6.97082e-015	-3.44711e-015	8.35247e-015
-1.47885e-014	-1.42881e-014	-2.01419e-014	5.95786e-015	3.43005e-015	5.54914e-015	1.1e-014	-3.73071e-015	-4.20114e-015	-8.78201e-016	-1.3567e-014	-6.21554e-015	-1.53957e-014	-1.53735e-014	5.08491e-015	-1.73996e-016	5.31762e-015	6.60972e-015	1.37549e-014	1.62082e-014	1.44896e-015	1.59732e-014	7.08281e-015	-3.50687e-015	8.00973e-015
-1.49939e-014	-1.45113e-014	-2.05448e-014	5.88355e-015	3.20746e-015	5.70174e-015	1.11047e-014	-3.6541e-015	-4.17467e-015	-7.28033e-016	-1.36571e-014	-6.65017e-015	-1.5437e-014	-1.58783e-014	4.94504e-015	-5.83583e-016	5.24087e-015	6.67247e-015	1.39522e-014	1.60088e-014	1.28216e-015	1.58125e-014	7.20966e-015	-3.56278e-015	7.63751e-015
-1.52133e-014	-1.47514e-014	-2.09554e-014	5.81473e-015	2.98789e-015	5.87302e-015	1.11952e-014	-3.5579e-015	-4.14311e-015	-5.72514e-016	-1.37505e-014	-7.0763e-015	-1.54856e-014	-1.6382e-014	4.79796e-015	-9.74808e-016	5.18038e-015	6.74797e-015	1.4133e-014	1.58247e-014	1.11951e-015	1.5651e-014	7.35159e-015	-3.61659e-015	7.23658e-015
-1.5446e-014	-1.50074e-014	-2.13724e-014	5.75253e-015	2.77326e-015	6.06286e-015	1.12718e-014	-3.44221e-015	-4.10662e-015	-4.1249e-016	-1.38475e-014	-7.49194e-015	-1.55407e-014	-1.68823e-014	4.64565e-015	-1.3451e-015	5.13819e-015	6.83713e-015	1.42962e-014	1.56574e-014	9.64082e-016	1.54919e-014	7.50762e-015	-3.66966e-015	6.8084e-015
-1.56901e-014	-1.52784e-014	-2.17946e-014	5.69668e-015	2.56516e-015	6.27099e-015	1.13349e-014	-3.30735e-015	-4.06531e-015	-2.48484e-016	-1.3948e-014	-7.89521e-015	-1.56016e-014	-1.73766e-014	4.48979e-015	-1.69122e-015	5.11526e-015	6.94018e-015	1.44406e-014	1.55092e-014	8.19211e-016	1.53372e-014	7.67611e-015	-3.72317e-015	6.35422e-015
-1.59442e-014	-1.55635e-014	-2.22203e-014	5.64788e-015	2.36542e-015	6.49774e-015	1.13849e-014	-3.1531e-015	-4.01951e-015	-8.19433e-017	-1.4052e-014	-8.28253e-015	-1.5668e-014	-1.78627e-014	4.33164e-015	-2.01063e-015	5.11278e-015	7.05694e-015	1.45646e-014	1.53824e-014	6.88155e-016	1.51894e-014	7.85553e-015	-3.77771e-015	5.87557e-015
-1.62063e-014	-1.58614e-014	-2.26478e-014	5.60588e-015	2.17647e-015	6.74301e-015	1.1423e-014	-2.97927e-015	-3.97021e-015	8.58402e-017	-1.41591e-014	-8.65162e-015	-1.57389e-014	-1.83379e-014	4.1725e-015	-2.30142e-015	5.13197e-015	7.18761e-015	1.46678e-014	1.52786e-014	5.74254e-016	1.50508e-014	8.04394e-015	-3.83427e-015	5.37353e-015
-1.64739e-014	-1.61713e-014	-2.30756e-014	5.57091e-015	2.0004e-015	7.00664e-015	1.14496e-014	-2.78633e-015	-3.91827e-015	2.53852e-016	-1.42691e-014	-9.00122e-015	-1.5813e-014	-1.88005e-014	4.01368e-015	-2.56162e-015	5.17327e-015	7.33224e-015	1.47504e-014	1.51997e-014	4.80892e-016	1.49233e-014	8.23992e-015	-3.89399e-015	4.84996e-015
-1.6745e-014	-1.64915e-014	-2.35029e-014	5.5429e-015	1.83927e-015	7.28818e-015	1.14658e-014	-2.57386e-015	-3.86403e-015	4.21321e-016	-1.43824e-014	-9.32861e-015	-1.58894e-014	-1.9248e-014	3.85725e-015	-2.78939e-015	5.23708e-015	7.49018e-015	1.48122e-014	1.51458e-014	4.11394e-016	1.48092e-014	8.44108e-015	-3.95811e-015	4.30687e-015
-1.70173e-014	-1.68209e-014	-2.39281e-014	5.52106e-015	1.69469e-015	7.58676e-015	1.14727e-014	-2.34192e-015	-3.80868e-015	5.87186e-016	-1.44986e-014	-9.63192e-015	-1.59665e-014	-1.96779e-014	3.70391e-015	-2.98335e-015	5.32442e-015	7.6608e-015	1.48537e-014	1.5117e-014	3.6791e-016	1.47099e-014	8.64506e-015	-4.0271e-015	3.74584e-015
-1.72886e-014	-1.71586e-014	-2.43499e-014	5.50531e-015	1.56781e-015	7.90253e-015	1.14714e-014	-2.09097e-015	-3.75277e-015	7.50057e-016	-1.46171e-014	-9.90903e-015	-1.60435e-014	-2.00888e-014	3.55471e-015	-3.1433e-015	5.43525e-015	7.84358e-015	1.48753e-014	1.51136e-014	3.52781e-016	1.46263e-014	8.8495e-015	-4.10151e-015	3.16949e-015
-1.75566e-014	-1.75037e-014	-2.47668e-014	5.49517e-015	1.46026e-015	8.23479e-015	1.14632e-014	-1.82175e-015	-3.69663e-015	9.08787e-016	-1.47375e-014	-1.01583e-014	-1.61186e-014	-2.04787e-014	3.41101e-015	-3.26874e-015	5.5693e-015	8.03784e-015	1.48775e-014	1.51359e-014	3.68479e-016	1.45594e-014	9.05167e-015	-4.18199e-015	2.57927e-015
-1.78183e-014	-1.78543e-014	-2.51771e-014	5.49e-015	1.37271e-015	8.58225e-015	1.1449e-014	-1.53355e-015	-3.64138e-015	1.06307e-015	-1.48589e-014	-1.03779e-014	-1.61903e-014	-2.08459e-014	3.27385e-015	-3.35931e-015	5.72593e-015	8.2431e-015	1.4861e-014	1.51834e-014	4.1735e-016	1.45098e-014	9.24948e-015	-4.26952e-015	1.97746e-015
-1.80727e-014	-1.82095e-014	-2.55795e-014	5.4893e-015	1.30617e-015	8.94479e-015	1.14301e-014	-1.22693e-015	-3.588e-015	1.2119e-015	-1.49811e-014	-1.05673e-014	-1.62574e-014	-2.11891e-014	3.14445e-015	-3.41463e-015	5.90472e-015	8.45792e-015	1.48269e-014	1.52559e-014	5.01124e-016	1.44784e-014	9.44057e-015	-4.36368e-015	1.36584e-015
-1.83173e-014	-1.85686e-014	-2.59735e-014	5.49284e-015	1.26157e-015	9.32122e-015	1.14074e-014	-9.02088e-016	-3.5371e-015	1.35411e-015	-1.5104e-014	-1.07257e-014	-1.63183e-014	-2.1508e-014	3.02328e-015	-3.4357e-015	6.10416e-015	8.68137e-015	1.47765e-014	1.5352e-014	6.21454e-016	1.4466e-014	9.6228e-015	-4.46524e-015	7.46624e-016
-1.85503e-014	-1.89309e-014	-2.63577e-014	5.49906e-015	1.23937e-015	9.71017e-015	1.13824e-014	-5.59482e-016	-3.48976e-015	1.48935e-015	-1.5227e-014	-1.08523e-014	-1.63719e-014	-2.18015e-014	2.91068e-015	-3.42332e-015	6.32301e-015	8.9124e-015	1.47107e-014	1.54706e-014	7.79058e-016	1.44728e-014	9.79364e-015	-4.57396e-015	1.22583e-016
-1.87695e-014	-1.92954e-014	-2.6731e-014	5.50711e-015	1.24008e-015	1.01109e-014	1.1356e-014	-1.99348e-016	-3.44695e-015	1.61671e-015	-1.53496e-014	-1.0947e-014	-1.64174e-014	-2.20688e-014	2.80767e-015	-3.37902e-015	6.55933e-015	9.14982e-015	1.46312e-014	1.56106e-014	9.73775e-016	1.44987e-014	9.95127e-015	-4.68939e-015	-5.03548e-016
-1.89734e-014	-1.96607e-014	-2.70921e-014	5.5163e-015	1.2639e-015	1.05225e-014	1.13298e-014	1.77335e-016	-3.40956e-015	1.73542e-015	-1.54709e-014	-1.10095e-014	-1.6454e-014	-2.23083e-014	2.71411e-015	-3.30466e-015	6.81226e-015	9.39189e-015	1.45401e-014	1.57705e-014	1.20564e-015	1.45432e-014	1.00941e-014	-4.81103e-015	-1.12938e-015
-1.91607e-014	-2.00258e-014	-2.74402e-014	5.52596e-015	1.31077e-015	1.09437e-014	1.13042e-014	5.70448e-016	-3.37847e-015	1.84471e-015	-1.55911e-014	-1.10395e-014	-1.64801e-014	-2.25201e-014	2.63061e-015	-3.20185e-015	7.07962e-015	9.63701e-015	1.44388e-014	1.59487e-014	1.474e-015	1.46047e-014	1.02202e-014	-4.93859e-015	-1.7526e-015
-1.93301e-014	-2.03909e-014	-2.77743e-014	5.53506e-015	1.38018e-015	1.1373e-014	1.12803e-014	9.79182e-016	-3.35492e-015	1.94371e-015	-1.57094e-014	-1.10378e-014	-1.64951e-014	-2.27044e-014	2.55705e-015	-3.07288e-015	7.35908e-015	9.88326e-015	1.43293e-014	1.61424e-014	1.77803e-015	1.46823e-014	1.03272e-014	-5.07166e-015	-2.37088e-015
-1.94811e-014	-2.07552e-014	-2.8094e-014	5.54338e-015	1.47189e-015	1.18084e-014	1.12584e-014	1.40303e-015	-3.34063e-015	2.03153e-015	-1.58258e-014	-1.10054e-014	-1.64982e-014	-2.28612e-014	2.49317e-015	-2.91963e-015	7.64852e-015	1.01295e-014	1.42127e-014	1.63494e-014	2.11542e-015	1.47756e-014	1.04138e-014	-5.20932e-015	-2.98151e-015
-1.96129e-014	-2.11181e-014	-2.83991e-014	5.55021e-015	1.58475e-015	1.2249e-014	1.12399e-014	1.84118e-015	-3.33624e-015	2.10771e-015	-1.59398e-014	-1.09434e-014	-1.6489e-014	-2.29904e-014	2.43883e-015	-2.74437e-015	7.94508e-015	1.03735e-014	1.40911e-014	1.65676e-014	2.48419e-015	1.48834e-014	1.04791e-014	-5.35109e-015	-3.58225e-015
-1.97252e-014	-2.14791e-014	-2.86893e-014	5.55487e-015	1.71775e-015	1.26923e-014	1.1225e-014	2.29256e-015	-3.34238e-015	2.17143e-015	-1.6051e-014	-1.08536e-014	-1.64681e-014	-2.30919e-014	2.39368e-015	-2.55107e-015	8.24698e-015	1.06134e-014	1.39668e-014	1.6794e-014	2.88171e-015	1.50037e-014	1.05221e-014	-5.49594e-015	-4.17091e-015
-1.98187e-014	-2.18369e-014	-2.89639e-014	5.55721e-015	1.8699e-015	1.31362e-014	1.1214e-014	2.75543e-015	-3.35979e-015	2.22222e-015	-1.61592e-014	-1.07372e-014	-1.64357e-014	-2.31662e-014	2.35699e-015	-2.34288e-015	8.55185e-015	1.08473e-014	1.38419e-014	1.70262e-014	3.3043e-015	1.51339e-014	1.05425e-014	-5.64268e-015	-4.74479e-015
-1.98935e-014	-2.21914e-014	-2.92233e-014	5.55731e-015	2.03964e-015	1.35787e-014	1.12078e-014	3.22857e-015	-3.38927e-015	2.25994e-015	-1.62637e-014	-1.05954e-014	-1.63918e-014	-2.32146e-014	2.32758e-015	-2.1225e-015	8.85684e-015	1.10734e-014	1.37182e-014	1.72612e-014	3.74855e-015	1.52721e-014	1.05396e-014	-5.79023e-015	-5.3016e-015
-1.99503e-014	-2.25423e-014	-2.94674e-014	5.55498e-015	2.22583e-015	1.40175e-014	1.12063e-014	3.71092e-015	-3.4313e-015	2.28413e-015	-1.63651e-014	-1.04304e-014	-1.6337e-014	-2.32377e-014	2.30548e-015	-1.89331e-015	9.15872e-015	1.12899e-014	1.35981e-014	1.74963e-014	4.21035e-015	1.54155e-014	1.05136e-014	-5.93735e-015	-5.83908e-015
-1.99902e-014	-2.28884e-014	-2.96969e-014	5.55005e-015	2.42643e-015	1.44506e-014	1.121e-014	4.20073e-015	-3.48745e-015	2.29474e-015	-1.6463e-014	-1.02446e-014	-1.62724e-014	-2.32366e-014	2.28966e-015	-1.65852e-015	9.45517e-015	1.14954e-014	1.34831e-014	1.77288e-014	4.68536e-015	1.55615e-014	1.04643e-014	-6.08285e-015	-6.35502e-015
-2.00143e-014	-2.32294e-014	-2.9912e-014	5.54268e-015	2.64043e-015	1.48757e-014	1.1219e-014	4.69611e-015	-3.55824e-015	2.29174e-015	-1.65576e-014	-1.00399e-014	-1.61986e-014	-2.32128e-014	2.2796e-015	-1.42134e-015	9.74339e-015	1.16888e-014	1.33745e-014	1.79565e-014	5.16858e-015	1.57082e-014	1.03921e-014	-6.22523e-015	-6.84765e-015
-2.00244e-014	-2.35646e-014	-3.01131e-014	5.53317e-015	2.86582e-015	1.52904e-014	1.1233e-014	5.19567e-015	-3.64419e-015	2.2752e-015	-1.66485e-014	-9.81942e-015	-1.61172e-014	-2.31675e-014	2.27411e-015	-1.18536e-015	1.00207e-014	1.18685e-014	1.32734e-014	1.81769e-014	5.65532e-015	1.58531e-014	1.02982e-014	-6.36328e-015	-7.31512e-015
-2.00218e-014	-2.3894e-014	-3.03005e-014	5.52211e-015	3.10022e-015	1.56923e-014	1.12521e-014	5.697e-015	-3.74542e-015	2.24513e-015	-1.6736e-014	-9.58555e-015	-1.60296e-014	-2.31019e-014	2.27243e-015	-9.53952e-016	1.02845e-014	1.20332e-014	1.31814e-014	1.83875e-014	6.13999e-015	1.59932e-014	1.01842e-014	-6.49647e-015	-7.75558e-015
-2.00087e-014	-2.42173e-014	-3.0475e-014	5.50989e-015	3.34145e-015	1.60785e-014	1.12766e-014	6.19806e-015	-3.86224e-015	2.20188e-015	-1.68196e-014	-9.34131e-015	-1.59381e-014	-2.3018e-014	2.27372e-015	-7.30399e-016	1.05321e-014	1.21818e-014	1.31001e-014	1.85852e-014	6.61753e-015	1.61254e-014	1.00511e-014	-6.62349e-015	-8.1677e-015
-1.99873e-014	-2.45341e-014	-3.06371e-014	5.49696e-015	3.58704e-015	1.64468e-014	1.13061e-014	6.69631e-015	-3.99434e-015	2.14539e-015	-1.68992e-014	-9.08912e-015	-1.58445e-014	-2.29175e-014	2.27668e-015	-5.17412e-016	1.07606e-014	1.23133e-014	1.30312e-014	1.87675e-014	7.08316e-015	1.62467e-014	9.90025e-015	-6.74314e-015	-8.54927e-015
-1.996e-014	-2.48438e-014	-3.07875e-014	5.48397e-015	3.83417e-015	1.67944e-014	1.13409e-014	7.18924e-015	-4.14131e-015	2.07637e-015	-1.69745e-014	-8.83198e-015	-1.57508e-014	-2.28022e-014	2.28002e-015	-3.17982e-016	1.09682e-014	1.24271e-014	1.29749e-014	1.8933e-014	7.53152e-015	1.63548e-014	9.73364e-015	-6.85451e-015	-8.89939e-015
-1.99291e-014	-2.51458e-014	-3.09268e-014	5.47136e-015	4.08052e-015	1.71187e-014	1.13805e-014	7.67407e-015	-4.30355e-015	1.99493e-015	-1.70462e-014	-8.57235e-015	-1.5659e-014	-2.26738e-014	2.28253e-015	-1.33954e-016	1.11531e-014	1.25225e-014	1.29323e-014	1.90795e-014	7.95699e-015	1.6447e-014	9.55365e-015	-6.95654e-015	-9.21617e-015
-1.98966e-014	-2.5439e-014	-3.10557e-014	5.46052e-015	4.32419e-015	1.74179e-014	1.14248e-014	8.14868e-015	-4.48078e-015	1.90189e-015	-1.71138e-014	-8.31207e-015	-1.55713e-014	-2.25339e-014	2.28323e-015	3.18468e-017	1.13133e-014	1.26001e-014	1.29047e-014	1.92051e-014	8.35539e-015	1.65205e-014	9.36244e-015	-7.04833e-015	-9.49908e-015
-1.98645e-014	-2.57228e-014	-3.11756e-014	5.45235e-015	4.56286e-015	1.76893e-014	1.14734e-014	8.61049e-015	-4.67255e-015	1.79844e-015	-1.71772e-014	-8.05423e-015	-1.54898e-014	-2.23849e-014	2.28148e-015	1.76716e-016	1.14468e-014	1.2659e-014	1.28926e-014	1.93077e-014	8.72152e-015	1.65722e-014	9.16234e-015	-7.1289e-015	-9.74747e-015
-1.98349e-014	-2.59969e-014	-3.12874e-014	5.44768e-015	4.79427e-015	1.79311e-014	1.15264e-014	9.05638e-015	-4.87833e-015	1.68491e-015	-1.72362e-014	-7.80167e-015	-1.54172e-014	-2.22285e-014	2.27657e-015	2.9865e-016	1.15519e-014	1.26991e-014	1.28963e-014	1.93863e-014	9.05075e-015	1.65999e-014	8.95563e-015	-7.19822e-015	-9.96113e-015
-1.98096e-014	-2.62609e-014	-3.13919e-014	5.44774e-015	5.01671e-015	1.81408e-014	1.15838e-014	9.48433e-015	-5.09677e-015	1.56174e-015	-1.72911e-014	-7.55689e-015	-1.53556e-014	-2.20668e-014	2.26767e-015	3.95786e-016	1.16276e-014	1.27213e-014	1.29155e-014	1.94392e-014	9.33912e-015	1.66016e-014	8.74486e-015	-7.25551e-015	-1.01391e-014
-1.97918e-014	-2.65139e-014	-3.14898e-014	5.45406e-015	5.22743e-015	1.83168e-014	1.16454e-014	9.89217e-015	-5.3268e-015	1.43026e-015	-1.73423e-014	-7.32227e-015	-1.53071e-014	-2.19019e-014	2.25376e-015	4.67164e-016	1.16736e-014	1.2726e-014	1.29497e-014	1.94654e-014	9.58322e-015	1.65758e-014	8.53247e-015	-7.3006e-015	-1.02815e-014
-1.97829e-014	-2.67545e-014	-3.15816e-014	5.46661e-015	5.42436e-015	1.84567e-014	1.17107e-014	1.02778e-014	-5.56695e-015	1.29176e-015	-1.739e-014	-7.10006e-015	-1.52737e-014	-2.17353e-014	2.2343e-015	5.11537e-016	1.16888e-014	1.27138e-014	1.29983e-014	1.9464e-014	9.77982e-015	1.65209e-014	8.32095e-015	-7.33262e-015	-1.03883e-014
-1.97848e-014	-2.69822e-014	-3.16673e-014	5.48608e-015	5.60562e-015	1.85589e-014	1.17796e-014	1.06389e-014	-5.81575e-015	1.14688e-015	-1.74341e-014	-6.8913e-015	-1.52569e-014	-2.15692e-014	2.2085e-015	5.28126e-016	1.16728e-014	1.26858e-014	1.30621e-014	1.94343e-014	9.92654e-015	1.64351e-014	8.11274e-015	-7.35228e-015	-1.04598e-014
-1.97987e-014	-2.71967e-014	-3.17485e-014	5.51337e-015	5.76917e-015	1.86227e-014	1.1852e-014	1.09728e-014	-6.07153e-015	9.96682e-016	-1.74743e-014	-6.69802e-015	-1.52591e-014	-2.14059e-014	2.17551e-015	5.15925e-016	1.16254e-014	1.26432e-014	1.31403e-014	1.93758e-014	1.00206e-014	1.6317e-014	7.90998e-015	-7.35968e-015	-1.04974e-014
-1.98262e-014	-2.73972e-014	-3.18255e-014	5.54921e-015	5.91382e-015	1.86462e-014	1.1928e-014	1.12778e-014	-6.3324e-015	8.4258e-016	-1.75104e-014	-6.52181e-015	-1.52817e-014	-2.12462e-014	2.13509e-015	4.74509e-016	1.15472e-014	1.25878e-014	1.32318e-014	1.92882e-014	1.00603e-014	1.61661e-014	7.71432e-015	-7.35513e-015	-1.05018e-014
-1.98688e-014	-2.75827e-014	-3.18986e-014	5.59404e-015	6.0379e-015	1.86286e-014	1.20068e-014	1.15524e-014	-6.59648e-015	6.86131e-016	-1.75426e-014	-6.36406e-015	-1.53265e-014	-2.10924e-014	2.08685e-015	4.03893e-016	1.1438e-014	1.25205e-014	1.3336e-014	1.91715e-014	1.0045e-014	1.59821e-014	7.52763e-015	-7.33976e-015	-1.04734e-014
-1.99272e-014	-2.77522e-014	-3.19683e-014	5.64841e-015	6.1401e-015	1.8569e-014	1.20887e-014	1.17951e-014	-6.86198e-015	5.28288e-016	-1.75711e-014	-6.22557e-015	-1.53947e-014	-2.09456e-014	2.03095e-015	3.04522e-016	1.1299e-014	1.24426e-014	1.34517e-014	1.9025e-014	9.97461e-015	1.57643e-014	7.35287e-015	-7.31405e-015	-1.04135e-014
-2.00023e-014	-2.79057e-014	-3.2035e-014	5.7127e-015	6.21936e-015	1.84671e-014	1.21731e-014	1.20041e-014	-7.12635e-015	3.69697e-016	-1.75957e-014	-6.10712e-015	-1.54867e-014	-2.08071e-014	1.96631e-015	1.7674e-016	1.11311e-014	1.23557e-014	1.35782e-014	1.88496e-014	9.84843e-015	1.55127e-014	7.19132e-015	-7.27898e-015	-1.03242e-014
-2.00943e-014	-2.80428e-014	-3.20985e-014	5.78644e-015	6.27478e-015	1.83232e-014	1.22601e-014	1.21783e-014	-7.38737e-015	2.11371e-016	-1.7617e-014	-6.00957e-015	-1.56031e-014	-2.06784e-014	1.89247e-015	2.16486e-017	1.09353e-014	1.22617e-014	1.37148e-014	1.86459e-014	9.66737e-015	1.52273e-014	7.04434e-015	-7.2355e-015	-1.02065e-014
-2.02031e-014	-2.8163e-014	-3.21588e-014	5.86953e-015	6.30568e-015	1.81372e-014	1.23494e-014	1.2317e-014	-7.64297e-015	5.4464e-017	-1.76354e-014	-5.93285e-015	-1.57445e-014	-2.05605e-014	1.80874e-015	-1.59492e-016	1.07138e-014	1.2162e-014	1.38601e-014	1.84143e-014	9.43287e-015	1.49087e-014	6.91331e-015	-7.18455e-015	-1.00626e-014
-2.03282e-014	-2.82665e-014	-3.22161e-014	5.96152e-015	6.31159e-015	1.79095e-014	1.24408e-014	1.24194e-014	-7.89131e-015	-9.98587e-017	-1.76504e-014	-5.87761e-015	-1.59113e-014	-2.04545e-014	1.71523e-015	-3.65257e-016	1.04676e-014	1.20588e-014	1.40133e-014	1.81561e-014	9.14755e-015	1.45584e-014	6.79948e-015	-7.12781e-015	-9.89408e-015
-2.04688e-014	-2.83528e-014	-3.22703e-014	6.06135e-015	6.29237e-015	1.7641e-014	1.25346e-014	1.24856e-014	-8.1302e-015	-2.50141e-016	-1.76617e-014	-5.84322e-015	-1.61031e-014	-2.03611e-014	1.61254e-015	-5.94477e-016	1.01976e-014	1.19535e-014	1.4172e-014	1.7872e-014	8.81351e-015	1.41782e-014	6.70393e-015	-7.06619e-015	-9.70314e-015
-2.06238e-014	-2.84215e-014	-3.23219e-014	6.16759e-015	6.24791e-015	1.73322e-014	1.26308e-014	1.25147e-014	-8.35698e-015	-3.9503e-016	-1.76702e-014	-5.82925e-015	-1.632e-014	-2.02809e-014	1.50068e-015	-8.45337e-016	9.90743e-015	1.18478e-014	1.43348e-014	1.75634e-014	8.43354e-015	1.37694e-014	6.62738e-015	-7.00163e-015	-9.49232e-015
-2.07921e-014	-2.8472e-014	-3.2371e-014	6.27998e-015	6.17762e-015	1.69846e-014	1.2729e-014	1.25076e-014	-8.56928e-015	-5.33122e-016	-1.76758e-014	-5.83557e-015	-1.65613e-014	-2.02151e-014	1.37983e-015	-1.11658e-015	9.59902e-015	1.17436e-014	1.45002e-014	1.72327e-014	8.01139e-015	1.3334e-014	6.57011e-015	-6.93584e-015	-9.26363e-015
-2.09723e-014	-2.8505e-014	-3.24169e-014	6.3977e-015	6.0816e-015	1.65998e-014	1.28285e-014	1.24653e-014	-8.76494e-015	-6.63897e-016	-1.7679e-014	-5.86171e-015	-1.68264e-014	-2.01635e-014	1.25059e-015	-1.40599e-015	9.27477e-015	1.16427e-014	1.46667e-014	1.68813e-014	7.55129e-015	1.28743e-014	6.5325e-015	-6.87097e-015	-9.02008e-015
-2.11635e-014	-2.85209e-014	-3.24585e-014	6.51853e-015	5.96046e-015	1.61797e-014	1.2929e-014	1.23882e-014	-8.94283e-015	-7.86917e-016	-1.76801e-014	-5.9071e-015	-1.71137e-014	-2.01265e-014	1.11363e-015	-1.7119e-015	8.93722e-015	1.15465e-014	1.48325e-014	1.65109e-014	7.05769e-015	1.23936e-014	6.51423e-015	-6.80791e-015	-8.76461e-015
-2.13641e-014	-2.85196e-014	-3.24961e-014	6.64076e-015	5.8147e-015	1.57265e-014	1.30297e-014	1.22779e-014	-9.10114e-015	-9.01448e-016	-1.76799e-014	-5.97052e-015	-1.74215e-014	-2.01043e-014	9.68973e-016	-2.03223e-015	8.5894e-015	1.14561e-014	1.49966e-014	1.61237e-014	6.53459e-015	1.18944e-014	6.51428e-015	-6.74783e-015	-8.49972e-015
-2.15722e-014	-2.85013e-014	-3.25291e-014	6.76269e-015	5.64498e-015	1.52434e-014	1.31303e-014	1.21353e-014	-9.23675e-015	-1.00728e-015	-1.76787e-014	-6.05039e-015	-1.77478e-014	-2.00967e-014	8.17125e-016	-2.36478e-015	8.23356e-015	1.13726e-014	1.51576e-014	1.57219e-014	5.98645e-015	1.138e-014	6.53154e-015	-6.69285e-015	-8.22785e-015
-2.17857e-014	-2.84671e-014	-3.25567e-014	6.88288e-015	5.45181e-015	1.47324e-014	1.32301e-014	1.19617e-014	-9.3489e-015	-1.10368e-015	-1.76766e-014	-6.1449e-015	-1.8091e-014	-2.0104e-014	6.58229e-016	-2.70794e-015	7.87227e-015	1.12972e-014	1.53136e-014	1.5307e-014	5.41811e-015	1.08526e-014	6.56518e-015	-6.64484e-015	-7.95192e-015
-2.2003e-014	-2.84177e-014	-3.25786e-014	6.9986e-015	5.23642e-015	1.41966e-014	1.3328e-014	1.17588e-014	-9.43653e-015	-1.19035e-015	-1.76742e-014	-6.25288e-015	-1.84492e-014	-2.01262e-014	4.93065e-016	-3.05933e-015	7.50847e-015	1.12302e-014	1.54638e-014	1.48814e-014	4.83469e-015	1.03157e-014	6.61475e-015	-6.60495e-015	-7.67505e-015
-2.22221e-014	-2.83541e-014	-3.25941e-014	7.10766e-015	4.99994e-015	1.3639e-014	1.34238e-014	1.15287e-014	-9.49852e-015	-1.26701e-015	-1.76727e-014	-6.37285e-015	-1.88195e-014	-2.01622e-014	3.22105e-016	-3.41669e-015	7.1453e-015	1.11724e-014	1.56068e-014	1.44471e-014	4.24159e-015	9.77212e-015	6.67879e-015	-6.5751e-015	-7.39977e-015
-2.24408e-014	-2.82772e-014	-3.26026e-014	7.20819e-015	4.74356e-015	1.30635e-014	1.35163e-014	1.12733e-014	-9.53456e-015	-1.33334e-015	-1.76723e-014	-6.50384e-015	-1.91996e-014	-2.02115e-014	1.46292e-016	-3.77761e-015	6.78562e-015	1.11239e-014	1.57416e-014	1.40064e-014	3.64366e-015	9.22533e-015	6.75507e-015	-6.55682e-015	-7.12932e-015
-2.26567e-014	-2.81878e-014	-3.26036e-014	7.29793e-015	4.46848e-015	1.24744e-014	1.36049e-014	1.09954e-014	-9.54394e-015	-1.38958e-015	-1.76736e-014	-6.64356e-015	-1.95868e-014	-2.02734e-014	-3.34552e-017	-4.14062e-015	6.43208e-015	1.10847e-014	1.58668e-014	1.35611e-014	3.04603e-015	8.67905e-015	6.84202e-015	-6.55106e-015	-6.86649e-015
-2.28683e-014	-2.80879e-014	-3.25964e-014	7.37456e-015	4.17629e-015	1.18745e-014	1.36887e-014	1.06972e-014	-9.52659e-015	-1.43549e-015	-1.76773e-014	-6.79035e-015	-1.99779e-014	-2.03474e-014	-2.16715e-016	-4.50343e-015	6.08742e-015	1.10552e-014	1.59815e-014	1.31135e-014	2.45315e-015	8.13721e-015	6.93823e-015	-6.55887e-015	-6.61346e-015
-2.3074e-014	-2.79787e-014	-3.25807e-014	7.43649e-015	3.86806e-015	1.12674e-014	1.37666e-014	1.03813e-014	-9.48269e-015	-1.47161e-015	-1.76841e-014	-6.94322e-015	-2.037e-014	-2.04322e-014	-4.03083e-016	-4.86411e-015	5.75415e-015	1.10348e-014	1.60847e-014	1.26658e-014	1.87007e-015	7.60283e-015	7.04156e-015	-6.58142e-015	-6.37235e-015
-2.32721e-014	-2.78618e-014	-3.25558e-014	7.48109e-015	3.54487e-015	1.06569e-014	1.38372e-014	1.005e-014	-9.41273e-015	-1.49882e-015	-1.76953e-014	-7.10037e-015	-2.07605e-014	-2.05273e-014	-5.91158e-016	-5.22131e-015	5.43482e-015	1.10233e-014	1.6176e-014	1.222e-014	1.30093e-015	7.07902e-015	7.14939e-015	-6.61951e-015	-6.14607e-015
-2.34608e-014	-2.77382e-014	-3.25219e-014	7.50636e-015	3.2086e-015	1.00469e-014	1.38998e-014	9.7057e-015	-9.31769e-015	-1.51715e-015	-1.77109e-014	-7.26032e-015	-2.11465e-014	-2.06314e-014	-7.80756e-016	-5.57357e-015	5.13264e-015	1.102e-014	1.62547e-014	1.17786e-014	7.49776e-016	6.56869e-015	7.25931e-015	-6.67361e-015	-5.93695e-015
-2.36387e-014	-2.76092e-014	-3.24784e-014	7.51061e-015	2.86066e-015	9.44173e-015	1.39531e-014	9.35087e-015	-9.199e-015	-1.52713e-015	-1.77318e-014	-7.42178e-015	-2.15252e-014	-2.07437e-014	-9.71313e-016	-5.91933e-015	4.84939e-015	1.10245e-014	1.63207e-014	1.13429e-014	2.20765e-016	6.07493e-015	7.36913e-015	-6.74445e-015	-5.74716e-015
-2.38049e-014	-2.74769e-014	-3.24246e-014	7.4917e-015	2.50249e-015	8.84535e-015	1.39966e-014	8.98712e-015	-9.05811e-015	-1.53005e-015	-1.77586e-014	-7.58385e-015	-2.1894e-014	-2.0863e-014	-1.1622e-015	-6.25683e-015	4.58676e-015	1.10361e-014	1.63737e-014	1.09154e-014	-2.83166e-016	5.60051e-015	7.47655e-015	-6.83192e-015	-5.57804e-015
-2.39585e-014	-2.73427e-014	-3.23606e-014	7.44822e-015	2.13518e-015	8.26182e-015	1.40294e-014	8.61721e-015	-8.89692e-015	-1.5265e-015	-1.7792e-014	-7.74508e-015	-2.22499e-014	-2.09874e-014	-1.35245e-015	-6.58519e-015	4.34619e-015	1.10525e-014	1.64131e-014	1.04981e-014	-7.59405e-016	5.14808e-015	7.58019e-015	-6.93622e-015	-5.43163e-015
-2.40995e-014	-2.7208e-014	-3.22865e-014	7.37875e-015	1.75993e-015	7.69445e-015	1.40498e-014	8.24386e-015	-8.71797e-015	-1.51773e-015	-1.78323e-014	-7.90419e-015	-2.25907e-014	-2.11165e-014	-1.54175e-015	-6.90348e-015	4.1299e-015	1.10726e-014	1.64383e-014	1.00926e-014	-1.20508e-015	4.71914e-015	7.67712e-015	-7.05757e-015	-5.30917e-015
-2.42273e-014	-2.70745e-014	-3.22017e-014	7.28284e-015	1.3782e-015	7.14716e-015	1.4057e-014	7.86951e-015	-8.5238e-015	-1.50447e-015	-1.78805e-014	-8.06019e-015	-2.29138e-014	-2.12495e-014	-1.7298e-015	-7.21091e-015	3.93922e-015	1.10955e-014	1.64495e-014	9.69944e-015	-1.61828e-015	4.31542e-015	7.76548e-015	-7.1953e-015	-5.21181e-015
-2.4342e-014	-2.69434e-014	-3.2106e-014	7.1593e-015	9.91811e-016	6.62345e-015	1.40493e-014	7.49614e-015	-8.31775e-015	-1.4878e-015	-1.79369e-014	-8.21226e-015	-2.32168e-014	-2.13855e-014	-1.91623e-015	-7.50644e-015	3.77534e-015	1.11199e-014	1.6447e-014	9.32048e-015	-1.99722e-015	3.93844e-015	7.84254e-015	-7.3494e-015	-5.14111e-015
-2.44432e-014	-2.68163e-014	-3.19995e-014	7.00738e-015	6.01792e-016	6.12633e-015	1.40258e-014	7.12544e-015	-8.10281e-015	-1.46877e-015	-1.80011e-014	-8.35956e-015	-2.34971e-014	-2.1523e-014	-2.10098e-015	-7.78917e-015	3.63919e-015	1.11443e-014	1.64304e-014	8.95697e-015	-2.34114e-015	3.58881e-015	7.90638e-015	-7.51932e-015	-5.09792e-015
-2.45314e-014	-2.66945e-014	-3.18824e-014	6.82666e-015	2.09857e-016	5.65854e-015	1.3986e-014	6.75961e-015	-7.88193e-015	-1.44841e-015	-1.80738e-014	-8.50151e-015	-2.37529e-014	-2.16612e-014	-2.28313e-015	-8.05861e-015	3.5309e-015	1.11673e-014	1.64003e-014	8.60965e-015	-2.64905e-015	3.26776e-015	7.95531e-015	-7.70396e-015	-5.08269e-015
-2.46073e-014	-2.65785e-014	-3.17552e-014	6.617e-015	-1.83106e-016	5.22342e-015	1.39295e-014	6.39994e-015	-7.65767e-015	-1.42729e-015	-1.81551e-014	-8.63772e-015	-2.39833e-014	-2.17991e-014	-2.46218e-015	-8.31426e-015	3.45042e-015	1.11874e-014	1.63569e-014	8.27897e-015	-2.92091e-015	2.97598e-015	7.98721e-015	-7.90211e-015	-5.09586e-015
-2.46714e-014	-2.64698e-014	-3.16181e-014	6.37868e-015	-5.75944e-016	4.82417e-015	1.38557e-014	6.04838e-015	-7.43361e-015	-1.40675e-015	-1.82443e-014	-8.76755e-015	-2.41866e-014	-2.19353e-014	-2.63765e-015	-8.5559e-015	3.39781e-015	1.12037e-014	1.63009e-014	7.96634e-015	-3.15729e-015	2.71459e-015	8.00031e-015	-8.11347e-015	-5.13758e-015
-2.47243e-014	-2.63694e-014	-3.14717e-014	6.11249e-015	-9.68061e-016	4.46208e-015	1.37643e-014	5.70594e-015	-7.21387e-015	-1.3879e-015	-1.83421e-014	-8.89035e-015	-2.43614e-014	-2.20695e-014	-2.80966e-015	-8.78278e-015	3.37354e-015	1.12151e-014	1.62328e-014	7.6723e-015	-3.35923e-015	2.48306e-015	7.99392e-015	-8.33654e-015	-5.20778e-015
-2.47661e-014	-2.62783e-014	-3.1316e-014	5.81981e-015	-1.35778e-015	4.13949e-015	1.36551e-014	5.37428e-015	-7.00289e-015	-1.37217e-015	-1.8448e-014	-9.00626e-015	-2.4507e-014	-2.22007e-014	-2.97799e-015	-8.99461e-015	3.37714e-015	1.12202e-014	1.61534e-014	7.39693e-015	-3.52717e-015	2.28071e-015	7.96643e-015	-8.56926e-015	-5.30663e-015
-2.47989e-014	-2.61969e-014	-3.11515e-014	5.50206e-015	-1.74401e-015	3.85876e-015	1.35285e-014	5.05468e-015	-6.80432e-015	-1.35984e-015	-1.85607e-014	-9.11477e-015	-2.46225e-014	-2.23283e-014	-3.14268e-015	-9.19155e-015	3.40729e-015	1.12188e-014	1.60639e-014	7.14023e-015	-3.66274e-015	2.10742e-015	7.91657e-015	-8.81058e-015	-5.43351e-015
-2.48242e-014	-2.61261e-014	-3.09786e-014	5.16025e-015	-2.12568e-015	3.62108e-015	1.33843e-014	4.74847e-015	-6.62102e-015	-1.35162e-015	-1.86798e-014	-9.2161e-015	-2.47073e-014	-2.24511e-014	-3.30408e-015	-9.37354e-015	3.46303e-015	1.12099e-014	1.59647e-014	6.90284e-015	-3.76738e-015	1.96171e-015	7.84326e-015	-9.05921e-015	-5.58789e-015
-2.48431e-014	-2.6066e-014	-3.07979e-014	4.79616e-015	-2.50176e-015	3.42759e-015	1.32223e-014	4.45642e-015	-6.45665e-015	-1.34858e-015	-1.88039e-014	-9.31044e-015	-2.4761e-014	-2.25687e-014	-3.46182e-015	-9.54049e-015	3.54273e-015	1.11928e-014	1.58568e-014	6.68433e-015	-3.84279e-015	1.84294e-015	7.74559e-015	-9.31362e-015	-5.76907e-015
-2.48561e-014	-2.60158e-014	-3.06104e-014	4.41244e-015	-2.87137e-015	3.27899e-015	1.30436e-014	4.17821e-015	-6.31451e-015	-1.35114e-015	-1.8932e-014	-9.39755e-015	-2.47834e-014	-2.26809e-014	-3.61595e-015	-9.69199e-015	3.64527e-015	1.11668e-014	1.57415e-014	6.48435e-015	-3.89109e-015	1.74959e-015	7.62243e-015	-9.5719e-015	-5.97592e-015
-2.48646e-014	-2.59751e-014	-3.04162e-014	4.01126e-015	-3.23325e-015	3.17497e-015	1.28485e-014	3.91417e-015	-6.19763e-015	-1.35992e-015	-1.90625e-014	-9.47767e-015	-2.47758e-014	-2.2787e-014	-3.7665e-015	-9.8284e-015	3.76871e-015	1.11321e-014	1.56201e-014	6.30242e-015	-3.91564e-015	1.68053e-015	7.47333e-015	-9.83262e-015	-6.20706e-015
-2.48698e-014	-2.59438e-014	-3.02162e-014	3.59538e-015	-3.58694e-015	3.11603e-015	1.26374e-014	3.66555e-015	-6.10901e-015	-1.3752e-015	-1.91939e-014	-9.55125e-015	-2.47381e-014	-2.28865e-014	-3.91349e-015	-9.94908e-015	3.91135e-015	1.10885e-014	1.54934e-014	6.13782e-015	-3.91867e-015	1.63377e-015	7.29832e-015	-1.00936e-014	-6.46136e-015
-2.4873e-014	-2.59225e-014	-3.0011e-014	3.16785e-015	-3.93159e-015	3.1022e-015	1.24117e-014	3.43228e-015	-6.0518e-015	-1.3977e-015	-1.9325e-014	-9.61866e-015	-2.46715e-014	-2.29799e-014	-4.05679e-015	-1.00542e-014	4.0713e-015	1.10371e-014	1.53618e-014	5.98971e-015	-3.90242e-015	1.60723e-015	7.09699e-015	-1.03539e-014	-6.73711e-015
-2.48739e-014	-2.59104e-014	-2.98004e-014	2.73146e-015	-4.26604e-015	3.13217e-015	1.21725e-014	3.21469e-015	-6.02849e-015	-1.42765e-015	-1.94547e-014	-9.68014e-015	-2.45765e-014	-2.30667e-014	-4.19683e-015	-1.01438e-014	4.24633e-015	1.09772e-014	1.52259e-014	5.85845e-015	-3.869e-015	1.59918e-015	6.86925e-015	-1.06121e-014	-7.03282e-015
-2.48736e-014	-2.59061e-014	-2.95847e-014	2.28988e-015	-4.58981e-015	3.20417e-015	1.19209e-014	3.01297e-015	-6.04068e-015	-1.46512e-015	-1.95801e-014	-9.73664e-015	-2.44546e-014	-2.31466e-014	-4.33357e-015	-1.02182e-014	4.43447e-015	1.09096e-014	1.5087e-014	5.74239e-015	-3.821e-015	1.60754e-015	6.61526e-015	-1.08665e-014	-7.34629e-015
-2.48736e-014	-2.59085e-014	-2.93646e-014	1.8462e-015	-4.90196e-015	3.31727e-015	1.16586e-014	2.82707e-015	-6.08958e-015	-1.51014e-015	-1.96994e-014	-9.78818e-015	-2.43073e-014	-2.322e-014	-4.46679e-015	-1.02768e-014	4.63331e-015	1.0836e-014	1.49469e-014	5.64051e-015	-3.76131e-015	1.62986e-015	6.33573e-015	-1.11157e-014	-7.67585e-015
-2.48747e-014	-2.59164e-014	-2.91408e-014	1.40387e-015	-5.20141e-015	3.46948e-015	1.13873e-014	2.6573e-015	-6.17634e-015	-1.56284e-015	-1.98113e-014	-9.8351e-015	-2.41359e-014	-2.3287e-014	-4.59664e-015	-1.032e-014	4.84009e-015	1.07573e-014	1.48067e-014	5.55179e-015	-3.69241e-015	1.66426e-015	6.03042e-015	-1.13585e-014	-8.0203e-015
-2.48765e-014	-2.5929e-014	-2.89129e-014	9.67025e-016	-5.48689e-015	3.65861e-015	1.11091e-014	2.50408e-015	-6.30152e-015	-1.62345e-015	-1.99142e-014	-9.87829e-015	-2.39421e-014	-2.33474e-014	-4.72262e-015	-1.03477e-014	5.05237e-015	1.06742e-014	1.4667e-014	5.47545e-015	-3.61608e-015	1.70864e-015	5.70021e-015	-1.15937e-014	-8.37776e-015
-2.48786e-014	-2.59452e-014	-2.86816e-014	5.38322e-016	-5.75734e-015	3.88238e-015	1.08255e-014	2.36727e-015	-6.46498e-015	-1.69132e-015	-2.00061e-014	-9.91819e-015	-2.37274e-014	-2.34015e-014	-4.8456e-015	-1.03599e-014	5.26759e-015	1.0588e-014	1.45282e-014	5.41128e-015	-3.5345e-015	1.76092e-015	5.34595e-015	-1.18202e-014	-8.74706e-015
-2.48807e-014	-2.59632e-014	-2.84468e-014	1.21163e-016	-6.01205e-015	4.1382e-015	1.05381e-014	2.24616e-015	-6.66677e-015	-1.7663e-015	-2.00854e-014	-9.95493e-015	-2.34933e-014	-2.34488e-014	-4.96558e-015	-1.03564e-014	5.48343e-015	1.05e-014	1.43916e-014	5.35832e-015	-3.45071e-015	1.81909e-015	4.96865e-015	-1.20373e-014	-9.12586e-015
-2.48827e-014	-2.59819e-014	-2.82087e-014	-2.81266e-016	-6.25078e-015	4.42301e-015	1.02486e-014	2.1414e-015	-6.90613e-015	-1.84816e-015	-2.01499e-014	-9.98907e-015	-2.32423e-014	-2.34903e-014	-5.08244e-015	-1.03373e-014	5.69703e-015	1.04122e-014	1.42579e-014	5.3157e-015	-3.36601e-015	1.88093e-015	4.56908e-015	-1.22436e-014	-9.51204e-015
-2.48831e-014	-2.59994e-014	-2.79677e-014	-6.65799e-016	-6.47201e-015	4.73381e-015	9.95899e-015	2.05312e-015	-7.18141e-015	-1.93623e-015	-2.01981e-014	-1.00208e-014	-2.29762e-014	-2.35257e-014	-5.1964e-015	-1.03025e-014	5.90563e-015	1.0326e-014	1.41286e-014	5.28235e-015	-3.28229e-015	1.94498e-015	4.1482e-015	-1.24386e-014	-9.90338e-015
-2.48813e-014	-2.60146e-014	-2.77233e-014	-1.02986e-015	-6.6752e-015	5.06716e-015	9.67139e-015	1.98022e-015	-7.49127e-015	-2.03012e-015	-2.02279e-014	-1.00504e-014	-2.26968e-014	-2.35551e-014	-5.30727e-015	-1.02517e-014	6.10689e-015	1.02423e-014	1.40044e-014	5.25706e-015	-3.20081e-015	2.01004e-015	3.70755e-015	-1.26217e-014	-1.02986e-014
-2.48756e-014	-2.60259e-014	-2.74759e-014	-1.36987e-015	-6.8595e-015	5.41891e-015	9.38812e-015	1.92246e-015	-7.83293e-015	-2.12992e-015	-2.02385e-014	-1.00786e-014	-2.2406e-014	-2.35788e-014	-5.41481e-015	-1.01858e-014	6.29921e-015	1.01633e-014	1.3886e-014	5.23917e-015	-3.12287e-015	2.07411e-015	3.24805e-015	-1.27928e-014	-1.06961e-014
-2.4865e-014	-2.60317e-014	-2.72243e-014	-1.68329e-015	-7.02457e-015	5.78512e-015	9.11044e-015	1.8801e-015	-8.20407e-015	-2.23455e-015	-2.02284e-014	-1.01059e-014	-2.21055e-014	-2.35968e-014	-5.51843e-015	-1.01048e-014	6.48021e-015	1.00902e-014	1.37735e-014	5.22779e-015	-3.04901e-015	2.13621e-015	2.77113e-015	-1.29522e-014	-1.10939e-014
-2.48479e-014	-2.60307e-014	-2.69688e-014	-1.96774e-015	-7.16953e-015	6.16245e-015	8.8396e-015	1.85301e-015	-8.60178e-015	-2.34388e-015	-2.01969e-014	-1.01334e-014	-2.1797e-014	-2.36092e-014	-5.61846e-015	-1.00078e-014	6.64812e-015	1.00234e-014	1.36674e-014	5.22223e-015	-2.98018e-015	2.19524e-015	2.27877e-015	-1.31001e-014	-1.14903e-014
-2.48222e-014	-2.60215e-014	-2.67095e-014	-2.22119e-015	-7.29388e-015	6.54673e-015	8.57738e-015	1.84051e-015	-9.0228e-015	-2.45808e-015	-2.01428e-014	-1.01619e-014	-2.14827e-014	-2.36166e-014	-5.71445e-015	-9.8952e-015	6.80218e-015	9.96435e-015	1.35687e-014	5.22188e-015	-2.91687e-015	2.25028e-015	1.77276e-015	-1.32364e-014	-1.18844e-014
-2.47866e-014	-2.60026e-014	-2.64457e-014	-2.44198e-015	-7.39705e-015	6.93358e-015	8.32521e-015	1.84281e-015	-9.46291e-015	-2.5767e-015	-2.00663e-014	-1.01916e-014	-2.11653e-014	-2.36185e-014	-5.8063e-015	-9.76755e-015	6.9411e-015	9.91418e-015	1.34772e-014	5.22656e-015	-2.85901e-015	2.3003e-015	1.25468e-015	-1.33611e-014	-1.22738e-014
-2.4739e-014	-2.59729e-014	-2.61772e-014	-2.62887e-015	-7.47828e-015	7.31908e-015	8.08424e-015	1.85957e-015	-9.91794e-015	-2.69864e-015	-1.99666e-014	-1.02232e-014	-2.08457e-014	-2.36146e-014	-5.89337e-015	-9.62518e-015	7.06383e-015	9.87349e-015	1.33934e-014	5.23578e-015	-2.80593e-015	2.34494e-015	7.26399e-016	-1.34746e-014	-1.26573e-014
-2.46771e-014	-2.59318e-014	-2.59041e-014	-2.78067e-015	-7.53719e-015	7.69934e-015	7.85584e-015	1.89007e-015	-1.03835e-014	-2.82304e-015	-1.98442e-014	-1.02572e-014	-2.05256e-014	-2.36055e-014	-5.97491e-015	-9.46787e-015	7.16939e-015	9.84353e-015	1.33174e-014	5.24938e-015	-2.758e-015	2.38372e-015	1.89507e-016	-1.35777e-014	-1.30334e-014
-2.45985e-014	-2.58792e-014	-2.56261e-014	-2.89697e-015	-7.57369e-015	8.07071e-015	7.64136e-015	1.93362e-015	-1.08554e-014	-2.95006e-015	-1.96995e-014	-1.02941e-014	-2.02068e-014	-2.35912e-014	-6.05033e-015	-9.29643e-015	7.25672e-015	9.8243e-015	1.32491e-014	5.26771e-015	-2.71491e-015	2.41664e-015	-3.54208e-016	-1.36713e-014	-1.34008e-014
-2.4501e-014	-2.58146e-014	-2.53424e-014	-2.97749e-015	-7.58754e-015	8.42882e-015	7.44144e-015	1.98975e-015	-1.13295e-014	-3.07966e-015	-1.95332e-014	-1.03343e-014	-1.98907e-014	-2.3572e-014	-6.11963e-015	-9.1112e-015	7.32576e-015	9.81575e-015	1.31884e-014	5.29076e-015	-2.6764e-015	2.4435e-015	-9.02778e-016	-1.37567e-014	-1.37586e-014
-2.43829e-014	-2.5737e-014	-2.50529e-014	-3.02212e-015	-7.579e-015	8.76963e-015	7.25628e-015	2.05832e-015	-1.18006e-014	-3.21092e-015	-1.93469e-014	-1.03784e-014	-1.95785e-014	-2.35472e-014	-6.18293e-015	-8.91265e-015	7.37718e-015	9.81868e-015	1.31348e-014	5.31806e-015	-2.64246e-015	2.46426e-015	-1.45464e-015	-1.38345e-014	-1.41057e-014
-2.42425e-014	-2.5646e-014	-2.47574e-014	-3.03123e-015	-7.54777e-015	9.08973e-015	7.08595e-015	2.1388e-015	-1.22644e-014	-3.343e-015	-1.91417e-014	-1.04276e-014	-1.92719e-014	-2.35166e-014	-6.24017e-015	-8.70091e-015	7.41103e-015	9.83276e-015	1.30885e-014	5.3495e-015	-2.61239e-015	2.47859e-015	-2.00787e-015	-1.39057e-014	-1.44413e-014
-2.40769e-014	-2.55417e-014	-2.44555e-014	-3.00547e-015	-7.49461e-015	9.38565e-015	6.93126e-015	2.23015e-015	-1.27167e-014	-3.47596e-015	-1.89187e-014	-1.0483e-014	-1.89711e-014	-2.34805e-014	-6.29046e-015	-8.47703e-015	7.42827e-015	9.8572e-015	1.3049e-014	5.38543e-015	-2.5854e-015	2.48652e-015	-2.5603e-015	-1.39715e-014	-1.47643e-014
-2.38846e-014	-2.54239e-014	-2.41467e-014	-2.9463e-015	-7.42018e-015	9.65385e-015	6.79233e-015	2.33114e-015	-1.31536e-014	-3.60995e-015	-1.86798e-014	-1.05451e-014	-1.86768e-014	-2.34388e-014	-6.33317e-015	-8.24165e-015	7.42969e-015	9.8915e-015	1.30165e-014	5.42605e-015	-2.56135e-015	2.48818e-015	-3.11036e-015	-1.4033e-014	-1.5074e-014
-2.36643e-014	-2.52932e-014	-2.38307e-014	-2.85544e-015	-7.3252e-015	9.89154e-015	6.66826e-015	2.44063e-015	-1.35708e-014	-3.7449e-015	-1.8427e-014	-1.06154e-014	-1.83895e-014	-2.33914e-014	-6.36819e-015	-7.99587e-015	7.4164e-015	9.93452e-015	1.29903e-014	5.47144e-015	-2.53993e-015	2.48359e-015	-3.65592e-015	-1.40915e-014	-1.53707e-014
-2.34146e-014	-2.51508e-014	-2.35078e-014	-2.73494e-015	-7.20982e-015	1.00956e-014	6.5588e-015	2.55674e-015	-1.39634e-014	-3.88066e-015	-1.81629e-014	-1.06952e-014	-1.81101e-014	-2.3338e-014	-6.39507e-015	-7.74058e-015	7.38944e-015	9.98517e-015	1.29698e-014	5.52208e-015	-2.52035e-015	2.47319e-015	-4.19504e-015	-1.41481e-014	-1.5654e-014
-2.31344e-014	-2.49973e-014	-2.31778e-014	-2.58664e-015	-7.07525e-015	1.02644e-014	6.4632e-015	2.6787e-015	-1.43276e-014	-4.01693e-015	-1.78907e-014	-1.07852e-014	-1.78389e-014	-2.32782e-014	-6.41309e-015	-7.47721e-015	7.35069e-015	1.00425e-014	1.2955e-014	5.57816e-015	-2.50239e-015	2.45792e-015	-4.72593e-015	-1.42036e-014	-1.59239e-014
-2.28229e-014	-2.4833e-014	-2.28407e-014	-2.41311e-015	-6.92305e-015	1.03965e-014	6.38101e-015	2.80585e-015	-1.46602e-014	-4.15442e-015	-1.76135e-014	-1.08865e-014	-1.75764e-014	-2.32114e-014	-6.42237e-015	-7.20713e-015	7.30236e-015	1.01045e-014	1.29447e-014	5.6397e-015	-2.48553e-015	2.43771e-015	-5.24679e-015	-1.42599e-014	-1.61804e-014
-2.24792e-014	-2.46583e-014	-2.24967e-014	-2.2176e-015	-6.75454e-015	1.04898e-014	6.31149e-015	2.93696e-015	-1.49583e-014	-4.29306e-015	-1.73337e-014	-1.10004e-014	-1.73231e-014	-2.31372e-014	-6.42256e-015	-6.93174e-015	7.24602e-015	1.01697e-014	1.29382e-014	5.70735e-015	-2.47011e-015	2.41308e-015	-5.75623e-015	-1.43178e-014	-1.64232e-014
-2.21035e-014	-2.44745e-014	-2.2146e-014	-2.00305e-015	-6.57172e-015	1.05427e-014	6.25298e-015	3.06978e-015	-1.522e-014	-4.43223e-015	-1.70546e-014	-1.11284e-014	-1.70785e-014	-2.3056e-014	-6.41349e-015	-6.65209e-015	7.18393e-015	1.02361e-014	1.29357e-014	5.7817e-015	-2.45603e-015	2.38419e-015	-6.25185e-015	-1.4378e-014	-1.66518e-014
-2.16963e-014	-2.42828e-014	-2.17889e-014	-1.77298e-015	-6.37633e-015	1.05547e-014	6.20428e-015	3.20325e-015	-1.54428e-014	-4.57156e-015	-1.67794e-014	-1.12707e-014	-1.68422e-014	-2.29676e-014	-6.39522e-015	-6.36977e-015	7.11803e-015	1.03018e-014	1.2937e-014	5.86245e-015	-2.44334e-015	2.35141e-015	-6.73213e-015	-1.44414e-014	-1.68663e-014
-2.12581e-014	-2.40842e-014	-2.1426e-014	-1.53039e-015	-6.16997e-015	1.05252e-014	6.16382e-015	3.33561e-015	-1.56255e-014	-4.71106e-015	-1.6511e-014	-1.14283e-014	-1.66142e-014	-2.2871e-014	-6.36724e-015	-6.08681e-015	7.05058e-015	1.03648e-014	1.29408e-014	5.94942e-015	-2.43193e-015	2.31505e-015	-7.19577e-015	-1.45094e-014	-1.70671e-014
-2.07895e-014	-2.38803e-014	-2.10574e-014	-1.27831e-015	-5.95498e-015	1.04538e-014	6.13038e-015	3.46518e-015	-1.57674e-014	-4.85069e-015	-1.62528e-014	-1.16023e-014	-1.63946e-014	-2.27662e-014	-6.32968e-015	-5.80441e-015	6.98337e-015	1.04229e-014	1.29463e-014	6.04283e-015	-2.42283e-015	2.27506e-015	-7.64126e-015	-1.45831e-014	-1.72555e-014
-2.02923e-014	-2.3672e-014	-2.06834e-014	-1.02027e-015	-5.73384e-015	1.03407e-014	6.10235e-015	3.59024e-015	-1.58683e-014	-4.98998e-015	-1.6008e-014	-1.17935e-014	-1.61829e-014	-2.26532e-014	-6.28245e-015	-5.52404e-015	6.91837e-015	1.04746e-014	1.29532e-014	6.14223e-015	-2.41675e-015	2.23109e-015	-8.06767e-015	-1.46631e-014	-1.74316e-014
-1.9768e-014	-2.34607e-014	-2.03042e-014	-7.60383e-016	-5.50864e-015	1.0187e-014	6.0785e-015	3.70849e-015	-1.59277e-014	-5.12966e-015	-1.57796e-014	-1.20028e-014	-1.59785e-014	-2.25316e-014	-6.22601e-015	-5.24765e-015	6.85789e-015	1.05179e-014	1.2961e-014	6.2469e-015	-2.414e-015	2.18309e-015	-8.47335e-015	-1.475e-014	-1.7596e-014
-1.92182e-014	-2.32475e-014	-1.99203e-014	-5.01989e-016	-5.28126e-015	9.99365e-015	6.05673e-015	3.81901e-015	-1.59463e-014	-5.26938e-015	-1.55707e-014	-1.22309e-014	-1.57801e-014	-2.24009e-014	-6.16021e-015	-4.9766e-015	6.80324e-015	1.05509e-014	1.29692e-014	6.35638e-015	-2.4152e-015	2.13108e-015	-8.85736e-015	-1.48445e-014	-1.77494e-014
-1.86452e-014	-2.30332e-014	-1.95325e-014	-2.48152e-016	-5.05427e-015	9.76241e-015	6.03539e-015	3.91989e-015	-1.59258e-014	-5.40899e-015	-1.5384e-014	-1.24783e-014	-1.55869e-014	-2.22612e-014	-6.0857e-015	-4.71259e-015	6.75653e-015	1.05717e-014	1.29765e-014	6.47062e-015	-2.42063e-015	2.07496e-015	-9.21888e-015	-1.49467e-014	-1.78925e-014
-1.80516e-014	-2.28194e-014	-1.91416e-014	-2.30674e-018	-4.83076e-015	9.49403e-015	6.0135e-015	4.00929e-015	-1.58677e-014	-5.54872e-015	-1.52222e-014	-1.27456e-014	-1.53994e-014	-2.21131e-014	-6.00325e-015	-4.45741e-015	6.71972e-015	1.05787e-014	1.29813e-014	6.58922e-015	-2.43183e-015	2.01438e-015	-9.55709e-015	-1.50565e-014	-1.80258e-014
-1.74403e-014	-2.26074e-014	-1.87482e-014	2.31237e-016	-4.61236e-015	9.19067e-015	5.98944e-015	4.08587e-015	-1.5774e-014	-5.68887e-015	-1.50879e-014	-1.30321e-014	-1.52165e-014	-2.19561e-014	-5.9127e-015	-4.21254e-015	6.69435e-015	1.05705e-014	1.2983e-014	6.71119e-015	-2.4496e-015	1.94949e-015	-9.87138e-015	-1.51742e-014	-1.81499e-014
-1.68144e-014	-2.23972e-014	-1.8353e-014	4.49793e-016	-4.40131e-015	8.85515e-015	5.96156e-015	4.14823e-015	-1.56466e-014	-5.82862e-015	-1.49822e-014	-1.33376e-014	-1.50375e-014	-2.179e-014	-5.81425e-015	-3.97949e-015	6.68192e-015	1.05456e-014	1.29812e-014	6.83526e-015	-2.47548e-015	1.87989e-015	-1.01617e-014	-1.52998e-014	-1.82651e-014
-1.61773e-014	-2.21896e-014	-1.79566e-014	6.498e-016	-4.20007e-015	8.48989e-015	5.92891e-015	4.19494e-015	-1.54889e-014	-5.96745e-015	-1.4907e-014	-1.36616e-014	-1.48615e-014	-2.16147e-014	-5.70842e-015	-3.7595e-015	6.68299e-015	1.05028e-014	1.29758e-014	6.96064e-015	-2.51036e-015	1.80498e-015	-1.04278e-014	-1.54332e-014	-1.8372e-014
-1.55316e-014	-2.19853e-014	-1.75597e-014	8.28953e-016	-4.01092e-015	8.09784e-015	5.88931e-015	4.22443e-015	-1.53044e-014	-6.1059e-015	-1.48644e-014	-1.40036e-014	-1.46877e-014	-2.14306e-014	-5.59548e-015	-3.55424e-015	6.69811e-015	1.04415e-014	1.29655e-014	7.08616e-015	-2.55571e-015	1.72381e-015	-1.06689e-014	-1.55736e-014	-1.84719e-014
-1.48816e-014	-2.17848e-014	-1.71628e-014	9.85099e-016	-3.83561e-015	7.68251e-015	5.8413e-015	4.23526e-015	-1.50972e-014	-6.24335e-015	-1.48546e-014	-1.43633e-014	-1.4516e-014	-2.12387e-014	-5.47565e-015	-3.36456e-015	6.72759e-015	1.03615e-014	1.29493e-014	7.21008e-015	-2.61285e-015	1.6365e-015	-1.08848e-014	-1.57201e-014	-1.85654e-014
-1.42315e-014	-2.15886e-014	-1.67671e-014	1.11546e-015	-3.67584e-015	7.2472e-015	5.78416e-015	4.22705e-015	-1.48711e-014	-6.37996e-015	-1.48776e-014	-1.47394e-014	-1.43459e-014	-2.10385e-014	-5.34949e-015	-3.1916e-015	6.77169e-015	1.0262e-014	1.29264e-014	7.33059e-015	-2.6819e-015	1.54256e-015	-1.10755e-014	-1.58723e-014	-1.86531e-014
-1.35844e-014	-2.13972e-014	-1.63731e-014	1.21916e-015	-3.53379e-015	6.79519e-015	5.71686e-015	4.19918e-015	-1.463e-014	-6.51498e-015	-1.49338e-014	-1.51307e-014	-1.41762e-014	-2.08303e-014	-5.21769e-015	-3.03632e-015	6.82988e-015	1.01431e-014	1.28962e-014	7.44636e-015	-2.76367e-015	1.44175e-015	-1.12416e-014	-1.60293e-014	-1.87354e-014
-1.29446e-014	-2.12101e-014	-1.59813e-014	1.29448e-015	-3.41128e-015	6.33034e-015	5.63893e-015	4.15157e-015	-1.43776e-014	-6.64819e-015	-1.50239e-014	-1.55359e-014	-1.40066e-014	-2.06151e-014	-5.08111e-015	-2.90039e-015	6.90176e-015	1.00054e-014	1.28582e-014	7.55567e-015	-2.85907e-015	1.33405e-015	-1.13835e-014	-1.61906e-014	-1.88128e-014
-1.23148e-014	-2.10271e-014	-1.5592e-014	1.34024e-015	-3.30905e-015	5.85638e-015	5.54971e-015	4.08374e-015	-1.41187e-014	-6.77904e-015	-1.51467e-014	-1.59529e-014	-1.38368e-014	-2.03932e-014	-4.94041e-015	-2.78413e-015	6.98611e-015	9.84901e-015	1.28129e-014	7.65771e-015	-2.96849e-015	1.21915e-015	-1.15019e-014	-1.63545e-014	-1.88857e-014
-1.16989e-014	-2.08479e-014	-1.52057e-014	1.35552e-015	-3.22808e-015	5.37738e-015	5.4489e-015	3.99546e-015	-1.38587e-014	-6.90716e-015	-1.53003e-014	-1.63795e-014	-1.36668e-014	-2.01647e-014	-4.79669e-015	-2.68764e-015	7.08187e-015	9.67483e-015	1.27597e-014	7.75118e-015	-3.09182e-015	1.09644e-015	-1.15976e-014	-1.65196e-014	-1.89543e-014
-1.11003e-014	-2.0672e-014	-1.48227e-014	1.34037e-015	-3.16892e-015	4.8971e-015	5.33622e-015	3.88721e-015	-1.36019e-014	-7.03261e-015	-1.54835e-014	-1.68134e-014	-1.34959e-014	-1.99301e-014	-4.65055e-015	-2.61137e-015	7.18749e-015	9.48423e-015	1.2698e-014	7.83418e-015	-3.22999e-015	9.66319e-016	-1.16715e-014	-1.66845e-014	-1.90199e-014
-1.0522e-014	-2.04993e-014	-1.44426e-014	1.29473e-015	-3.13215e-015	4.41995e-015	5.21193e-015	3.7588e-015	-1.33522e-014	-7.15495e-015	-1.56945e-014	-1.72517e-014	-1.33237e-014	-1.96896e-014	-4.50236e-015	-2.55528e-015	7.30079e-015	9.27735e-015	1.26264e-014	7.90514e-015	-3.3829e-015	8.28495e-016	-1.17241e-014	-1.68476e-014	-1.90825e-014
-9.96697e-015	-2.03288e-014	-1.40663e-014	1.21988e-015	-3.11797e-015	3.94982e-015	5.07624e-015	3.61106e-015	-1.31141e-014	-7.27384e-015	-1.59309e-014	-1.76916e-014	-1.31502e-014	-1.94445e-014	-4.35276e-015	-2.51983e-015	7.41985e-015	9.05598e-015	1.2545e-014	7.96179e-015	-3.55012e-015	6.83142e-016	-1.17561e-014	-1.70078e-014	-1.91429e-014
-9.43802e-015	-2.016e-014	-1.36934e-014	1.11674e-015	-3.12596e-015	3.4901e-015	4.92971e-015	3.44509e-015	-1.28919e-014	-7.389e-015	-1.61902e-014	-1.813e-014	-1.29759e-014	-1.91957e-014	-4.20216e-015	-2.50405e-015	7.54258e-015	8.82146e-015	1.24539e-014	8.00299e-015	-3.73176e-015	5.30427e-016	-1.17687e-014	-1.71631e-014	-1.92012e-014
-8.93758e-015	-1.9992e-014	-1.33237e-014	9.86069e-016	-3.15579e-015	3.04489e-015	4.77253e-015	3.26159e-015	-1.26885e-014	-7.49963e-015	-1.64697e-014	-1.85637e-014	-1.28009e-014	-1.8944e-014	-4.05149e-015	-2.50796e-015	7.66636e-015	8.5751e-015	1.23521e-014	8.02748e-015	-3.92699e-015	3.71114e-016	-1.17627e-014	-1.73123e-014	-1.92579e-014
-8.4681e-015	-1.98235e-014	-1.29574e-014	8.29799e-016	-3.20637e-015	2.61764e-015	4.60483e-015	3.06165e-015	-1.25071e-014	-7.60587e-015	-1.67661e-014	-1.8989e-014	-1.26251e-014	-1.86903e-014	-3.90126e-015	-2.53104e-015	7.78889e-015	8.31916e-015	1.22393e-014	8.0336e-015	-4.13465e-015	2.05329e-016	-1.17396e-014	-1.74541e-014	-1.93131e-014
-8.03151e-015	-1.96538e-014	-1.25941e-014	6.49382e-016	-3.27674e-015	2.21177e-015	4.42716e-015	2.84768e-015	-1.23508e-014	-7.70774e-015	-1.70762e-014	-1.9403e-014	-1.24488e-014	-1.84355e-014	-3.75158e-015	-2.5724e-015	7.90701e-015	8.05509e-015	1.21153e-014	8.02025e-015	-4.35371e-015	3.355e-017	-1.17007e-014	-1.75864e-014	-1.93669e-014
-7.62866e-015	-1.94815e-014	-1.22327e-014	4.47203e-016	-3.36587e-015	1.83007e-015	4.24068e-015	2.62145e-015	-1.22225e-014	-7.80514e-015	-1.73964e-014	-1.98017e-014	-1.22713e-014	-1.81798e-014	-3.60281e-015	-2.63181e-015	8.01781e-015	7.78441e-015	1.198e-014	7.98681e-015	-4.58285e-015	-1.43525e-016	-1.16473e-014	-1.77082e-014	-1.94192e-014
-7.26045e-015	-1.9306e-014	-1.18728e-014	2.25955e-016	-3.47156e-015	1.47563e-015	4.04666e-015	2.38377e-015	-1.21249e-014	-7.89785e-015	-1.77231e-014	-2.01812e-014	-1.20934e-014	-1.7924e-014	-3.45542e-015	-2.70779e-015	8.11896e-015	7.50856e-015	1.18333e-014	7.93252e-015	-4.82139e-015	-3.24531e-016	-1.15803e-014	-1.78175e-014	-1.94699e-014
-6.92792e-015	-1.91264e-014	-1.15139e-014	-1.1258e-017	-3.59175e-015	1.15075e-015	3.84615e-015	2.13747e-015	-1.20603e-014	-7.98595e-015	-1.80526e-014	-2.0538e-014	-1.19158e-014	-1.76689e-014	-3.30983e-015	-2.79871e-015	8.20716e-015	7.22968e-015	1.16749e-014	7.85606e-015	-5.06742e-015	-5.08921e-016	-1.15011e-014	-1.79129e-014	-1.95189e-014
-6.63182e-015	-1.89413e-014	-1.11553e-014	-2.61916e-016	-3.72444e-015	8.57006e-016	3.64007e-015	1.88451e-015	-1.20299e-014	-8.06938e-015	-1.83815e-014	-2.08684e-014	-1.17388e-014	-1.7416e-014	-3.16595e-015	-2.90347e-015	8.28019e-015	6.94939e-015	1.15053e-014	7.75673e-015	-5.31963e-015	-6.96519e-016	-1.14113e-014	-1.79926e-014	-1.9566e-014
-6.3718e-015	-1.87496e-014	-1.07968e-014	-5.23255e-016	-3.86745e-015	5.96714e-016	3.42988e-015	1.62715e-015	-1.20352e-014	-8.14859e-015	-1.87063e-014	-2.11692e-014	-1.15632e-014	-1.71659e-014	-3.02375e-015	-3.02091e-015	8.33602e-015	6.66933e-015	1.13253e-014	7.6346e-015	-5.57595e-015	-8.85839e-016	-1.13126e-014	-1.80549e-014	-1.96112e-014
-6.14737e-015	-1.8551e-014	-1.04379e-014	-7.91327e-016	-4.01775e-015	3.72101e-016	3.21653e-015	1.36785e-015	-1.20766e-014	-8.22418e-015	-1.90231e-014	-2.14373e-014	-1.13902e-014	-1.69198e-014	-2.88343e-015	-3.15001e-015	8.37187e-015	6.39058e-015	1.11346e-014	7.4897e-015	-5.83426e-015	-1.07555e-015	-1.1206e-014	-1.8099e-014	-1.96543e-014
-5.95753e-015	-1.83451e-014	-1.00777e-014	-1.06199e-015	-4.17297e-015	1.83954e-016	3.00197e-015	1.10877e-015	-1.21541e-014	-8.29611e-015	-1.9329e-014	-2.16691e-014	-1.12202e-014	-1.66774e-014	-2.74563e-015	-3.28905e-015	8.38549e-015	6.11506e-015	1.0933e-014	7.3214e-015	-6.09363e-015	-1.26452e-015	-1.10934e-014	-1.8124e-014	-1.96947e-014
-5.80123e-015	-1.8132e-014	-9.71528e-015	-1.33266e-015	-4.33069e-015	3.35369e-017	2.78776e-015	8.52255e-016	-1.22673e-014	-8.36464e-015	-1.96204e-014	-2.18615e-014	-1.10539e-014	-1.64394e-014	-2.60993e-015	-3.43643e-015	8.37457e-015	5.84371e-015	1.07203e-014	7.13054e-015	-6.35171e-015	-1.45187e-015	-1.09755e-014	-1.81293e-014	-1.97315e-014
-5.67684e-015	-1.79112e-014	-9.35024e-015	-1.59969e-015	-4.48818e-015	-7.86227e-017	2.57478e-015	6.00385e-016	-1.24158e-014	-8.43008e-015	-1.98946e-014	-2.20115e-014	-1.08926e-014	-1.62071e-014	-2.47692e-015	-3.591e-015	8.33725e-015	5.5773e-015	1.04976e-014	6.91709e-015	-6.60663e-015	-1.63686e-015	-1.08535e-014	-1.81138e-014	-1.97645e-014
-5.58245e-015	-1.76823e-014	-8.98217e-015	-1.85975e-015	-4.6427e-015	-1.52667e-016	2.36452e-015	3.55181e-016	-1.2599e-014	-8.49223e-015	-2.01483e-014	-2.21175e-014	-1.07364e-014	-1.59805e-014	-2.34593e-015	-3.75072e-015	8.27219e-015	5.31658e-015	1.02648e-014	6.68199e-015	-6.85656e-015	-1.81833e-015	-1.07285e-014	-1.80771e-014	-1.97934e-014
-5.51591e-015	-1.74453e-014	-8.61052e-015	-2.10993e-015	-4.7909e-015	-1.88693e-016	2.15831e-015	1.18816e-016	-1.28153e-014	-8.55183e-015	-2.03789e-014	-2.21776e-014	-1.05864e-014	-1.57601e-014	-2.21649e-015	-3.91417e-015	8.17892e-015	5.062e-015	1.00226e-014	6.42683e-015	-7.09933e-015	-1.99476e-015	-1.06016e-014	-1.8019e-014	-1.9818e-014
-5.4745e-015	-1.72005e-014	-8.23425e-015	-2.34682e-015	-4.93067e-015	-1.87231e-016	1.9576e-015	-1.06375e-016	-1.30625e-014	-8.61019e-015	-2.05847e-014	-2.21904e-014	-1.0443e-014	-1.5546e-014	-2.0887e-015	-4.08032e-015	8.05629e-015	4.81382e-015	9.77145e-015	6.15208e-015	-7.3335e-015	-2.16601e-015	-1.04735e-014	-1.79388e-014	-1.98375e-014
-5.45592e-015	-1.69481e-014	-7.85281e-015	-2.56731e-015	-5.05915e-015	-1.49368e-016	1.76339e-015	-3.19249e-016	-1.33391e-014	-8.66794e-015	-2.0764e-014	-2.2155e-014	-1.0307e-014	-1.53391e-014	-1.9623e-015	-4.24746e-015	7.904e-015	4.57178e-015	9.51119e-015	5.85895e-015	-7.55809e-015	-2.33148e-015	-1.0345e-014	-1.78372e-014	-1.9852e-014
-5.45784e-015	-1.66884e-014	-7.46593e-015	-2.76901e-015	-5.1741e-015	-7.6184e-017	1.57654e-015	-5.18495e-016	-1.36417e-014	-8.72623e-015	-2.09151e-014	-2.20705e-014	-1.01789e-014	-1.51395e-014	-1.83686e-015	-4.41427e-015	7.72272e-015	4.33537e-015	9.2424e-015	5.54827e-015	-7.77157e-015	-2.49091e-015	-1.02165e-014	-1.77139e-014	-1.98605e-014
-5.47734e-015	-1.64225e-014	-7.07327e-015	-2.94952e-015	-5.27249e-015	3.03752e-017	1.39775e-015	-7.02357e-016	-1.39679e-014	-8.78587e-015	-2.10371e-014	-2.19358e-014	-1.00598e-014	-1.49477e-014	-1.71212e-015	-4.57959e-015	7.51225e-015	4.10463e-015	8.96538e-015	5.22224e-015	-7.9727e-015	-2.64371e-015	-1.00893e-014	-1.75697e-014	-1.9862e-014
-5.51151e-015	-1.61506e-014	-6.67463e-015	-3.10617e-015	-5.35248e-015	1.68062e-016	1.2279e-015	-8.69494e-016	-1.43154e-014	-8.84788e-015	-2.11295e-014	-2.17514e-014	-9.94996e-015	-1.47641e-014	-1.58829e-015	-4.74256e-015	7.2733e-015	3.87904e-015	8.68155e-015	4.88272e-015	-8.16125e-015	-2.78967e-015	-9.96411e-015	-1.74051e-014	-1.98561e-014
-5.55769e-015	-1.58736e-014	-6.26974e-015	-3.23731e-015	-5.41237e-015	3.35322e-016	1.06797e-015	-1.01887e-015	-1.46817e-014	-8.9127e-015	-2.11917e-014	-2.15178e-014	-9.84979e-015	-1.45885e-014	-1.46499e-015	-4.90111e-015	7.00775e-015	3.65744e-015	8.39082e-015	4.53132e-015	-8.33613e-015	-2.92856e-015	-9.84174e-015	-1.7221e-014	-1.98428e-014
-5.6122e-015	-1.55925e-014	-5.85899e-015	-3.34166e-015	-5.45141e-015	5.29584e-016	9.18542e-016	-1.14972e-015	-1.50634e-014	-8.98144e-015	-2.12238e-014	-2.12363e-014	-9.75927e-015	-1.44204e-014	-1.34188e-015	-5.05472e-015	6.71718e-015	3.43923e-015	8.09331e-015	4.16977e-015	-8.49745e-015	-3.05965e-015	-9.72307e-015	-1.70184e-014	-1.98219e-014
-5.67222e-015	-1.53088e-014	-5.44242e-015	-3.41797e-015	-5.46819e-015	7.47812e-016	7.7977e-016	-1.26181e-015	-1.5457e-014	-9.05514e-015	-2.12267e-014	-2.09089e-014	-9.67949e-015	-1.42593e-014	-1.21903e-015	-5.20279e-015	6.40336e-015	3.22295e-015	7.78985e-015	3.80003e-015	-8.64577e-015	-3.18367e-015	-9.6087e-015	-1.67986e-014	-1.97925e-014
-5.73538e-015	-1.50232e-014	-5.02055e-015	-3.46522e-015	-5.46168e-015	9.87549e-016	6.52165e-016	-1.3557e-015	-1.58602e-014	-9.13442e-015	-2.12009e-014	-2.05379e-014	-9.61041e-015	-1.41053e-014	-1.09661e-015	-5.34442e-015	6.06857e-015	3.00718e-015	7.48077e-015	3.42419e-015	-8.78097e-015	-3.30036e-015	-9.49896e-015	-1.65636e-014	-1.97546e-014
-5.79859e-015	-1.47372e-014	-4.59385e-015	-3.48325e-015	-5.43223e-015	1.24572e-015	5.35778e-016	-1.43126e-015	-1.62701e-014	-9.22e-015	-2.11477e-014	-2.0126e-014	-9.5523e-015	-1.39581e-014	-9.74447e-016	-5.47885e-015	5.71561e-015	2.79127e-015	7.16715e-015	3.04456e-015	-8.90332e-015	-3.41111e-015	-9.39449e-015	-1.63144e-014	-1.9708e-014
-5.85927e-015	-1.44512e-014	-4.16299e-015	-3.47157e-015	-5.37906e-015	1.51972e-015	4.30581e-016	-1.48855e-015	-1.66833e-014	-9.31266e-015	-2.10684e-014	-1.96764e-014	-9.50505e-015	-1.38179e-014	-8.52298e-016	-5.60618e-015	5.34659e-015	2.57329e-015	6.8499e-015	2.66273e-015	-9.01404e-015	-3.51677e-015	-9.29632e-015	-1.60529e-014	-1.96527e-014
-5.91511e-015	-1.41665e-014	-3.72911e-015	-3.43062e-015	-5.3022e-015	1.80581e-015	3.36541e-016	-1.52847e-015	-1.7097e-014	-9.41287e-015	-2.09642e-014	-1.91934e-014	-9.4686e-015	-1.36844e-014	-7.29601e-016	-5.72546e-015	4.96451e-015	2.35176e-015	6.53041e-015	2.28074e-015	-9.11411e-015	-3.61842e-015	-9.20425e-015	-1.57803e-014	-1.95886e-014
-5.96336e-015	-1.38847e-014	-3.29329e-015	-3.36116e-015	-5.20243e-015	2.10032e-015	2.53091e-016	-1.55175e-015	-1.75087e-014	-9.52152e-015	-2.08374e-014	-1.86807e-014	-9.44274e-015	-1.35571e-014	-6.0678e-016	-5.83602e-015	4.57355e-015	2.1254e-015	6.20883e-015	1.9002e-015	-9.20503e-015	-3.71737e-015	-9.11888e-015	-1.54987e-014	-1.95156e-014
-6.00211e-015	-1.36072e-014	-2.85608e-015	-3.2643e-015	-5.08022e-015	2.39991e-015	1.79561e-016	-1.55967e-015	-1.79162e-014	-9.6391e-015	-2.06904e-014	-1.81422e-014	-9.42745e-015	-1.3435e-014	-4.83998e-016	-5.93845e-015	4.17663e-015	1.8931e-015	5.8859e-015	1.52249e-015	-9.28858e-015	-3.81467e-015	-9.04081e-015	-1.52102e-014	-1.9434e-014
-6.02963e-015	-1.33351e-014	-2.41839e-015	-3.14137e-015	-4.93708e-015	2.70111e-015	1.1539e-016	-1.55408e-015	-1.83166e-014	-9.76569e-015	-2.0525e-014	-1.75826e-014	-9.4222e-015	-1.33179e-014	-3.61509e-016	-6.03272e-015	3.77701e-015	1.65415e-015	5.56256e-015	1.149e-015	-9.36686e-015	-3.91135e-015	-8.96999e-015	-1.49171e-014	-1.93438e-014
-6.04439e-015	-1.30697e-014	-1.98174e-015	-2.99426e-015	-4.77427e-015	3.00046e-015	6.01798e-017	-1.53611e-015	-1.87076e-014	-9.90193e-015	-2.03439e-014	-1.70065e-014	-9.42647e-015	-1.3205e-014	-2.39431e-016	-6.11886e-015	3.37833e-015	1.4081e-015	5.23895e-015	7.81831e-016	-9.44183e-015	-4.00912e-015	-8.90725e-015	-1.46219e-014	-1.92452e-014
-6.04485e-015	-1.28116e-014	-1.54779e-015	-2.82496e-015	-4.59323e-015	3.29459e-015	1.33805e-017	-1.50775e-015	-1.90871e-014	-1.0048e-014	-2.01494e-014	-1.64185e-014	-9.43956e-015	-1.3096e-014	-1.17892e-016	-6.19703e-015	2.98424e-015	1.15368e-015	4.91562e-015	4.223e-016	-9.51569e-015	-4.10925e-015	-8.85316e-015	-1.43262e-014	-1.91388e-014
-6.02944e-015	-1.25608e-014	-1.117e-015	-2.63574e-015	-4.39623e-015	3.58044e-015	-2.60648e-017	-1.47133e-015	-1.94537e-014	-1.02038e-014	-1.99443e-014	-1.58244e-014	-9.46103e-015	-1.29899e-014	3.10101e-018	-6.26706e-015	2.59783e-015	8.89376e-016	4.59375e-015	7.10419e-017	-9.59039e-015	-4.21389e-015	-8.80798e-015	-1.40325e-014	-1.90244e-014
-5.99719e-015	-1.23184e-014	-6.91446e-016	-2.42864e-015	-4.18557e-015	3.85435e-015	-5.92813e-017	-1.42856e-015	-1.98061e-014	-1.03694e-014	-1.97311e-014	-1.52297e-014	-9.49044e-015	-1.2886e-014	1.23285e-016	-6.32936e-015	2.22243e-015	6.14974e-016	4.27387e-015	-2.71063e-016	-9.6682e-015	-4.32457e-015	-8.77189e-015	-1.37428e-014	-1.89028e-014
-5.9479e-015	-1.20851e-014	-2.72533e-016	-2.20687e-015	-3.96385e-015	4.1128e-015	-8.78502e-017	-1.3818e-015	-2.01425e-014	-1.05439e-014	-1.95121e-014	-1.46396e-014	-9.52643e-015	-1.27827e-014	2.42228e-016	-6.38395e-015	1.86073e-015	3.29816e-016	3.95652e-015	-6.02874e-016	-9.75145e-015	-4.44296e-015	-8.74587e-015	-1.34592e-014	-1.87743e-014
-5.88147e-015	-1.18609e-014	1.38289e-016	-1.97296e-015	-3.73318e-015	4.35264e-015	-1.12411e-016	-1.33332e-015	-2.04623e-014	-1.0727e-014	-1.92895e-014	-1.40592e-014	-9.5679e-015	-1.26794e-014	3.58941e-016	-6.43113e-015	1.51548e-015	3.41022e-017	3.64266e-015	-9.23502e-016	-9.84215e-015	-4.57031e-015	-8.73073e-015	-1.31836e-014	-1.864e-014
-5.79721e-015	-1.16452e-014	5.39381e-016	-1.72931e-015	-3.49619e-015	4.57086e-015	-1.34134e-016	-1.28522e-015	-2.07648e-014	-1.09181e-014	-1.90655e-014	-1.34939e-014	-9.6139e-015	-1.25754e-014	4.73681e-016	-6.47139e-015	1.19002e-015	-2.71788e-016	3.33311e-015	-1.2319e-015	-9.94259e-015	-4.70835e-015	-8.7275e-015	-1.29177e-014	-1.85004e-014
-5.69501e-015	-1.14385e-014	9.29987e-016	-1.47938e-015	-3.25558e-015	4.76491e-015	-1.54963e-016	-1.23961e-015	-2.10491e-014	-1.11163e-014	-1.88421e-014	-1.29488e-014	-9.66344e-015	-1.24697e-014	5.85215e-016	-6.50473e-015	8.86192e-016	-5.86824e-016	3.02811e-015	-1.52761e-015	-1.00548e-014	-4.85884e-015	-8.7362e-015	-1.26631e-014	-1.83561e-014
-5.57531e-015	-1.12405e-014	1.30832e-015	-1.22648e-015	-3.01374e-015	4.93232e-015	-1.75945e-016	-1.19908e-015	-2.13141e-014	-1.13208e-014	-1.8621e-014	-1.24281e-014	-9.71522e-015	-1.23617e-014	6.93525e-016	-6.53158e-015	6.05533e-016	-9.10761e-016	2.72829e-015	-1.81058e-015	-1.01808e-014	-5.02295e-015	-8.7568e-015	-1.24208e-014	-1.82085e-014
-5.43885e-015	-1.10511e-014	1.67319e-015	-9.73717e-016	-2.77307e-015	5.07089e-015	-1.97657e-016	-1.16608e-015	-2.156e-014	-1.15306e-014	-1.84043e-014	-1.19363e-014	-9.76823e-015	-1.22508e-014	7.97798e-016	-6.5522e-015	3.49284e-016	-1.24278e-015	2.4343e-015	-2.08064e-015	-1.03223e-014	-5.20134e-015	-8.79003e-015	-1.21928e-014	-1.80584e-014
-5.28653e-015	-1.08696e-014	2.02353e-015	-7.23927e-016	-2.53629e-015	5.17851e-015	-2.21355e-016	-1.14213e-015	-2.1787e-014	-1.17447e-014	-1.81932e-014	-1.14768e-014	-9.82122e-015	-1.21363e-014	8.97552e-016	-6.56735e-015	1.19847e-016	-1.58172e-015	2.14623e-015	-2.33823e-015	-1.04805e-014	-5.3952e-015	-8.83662e-015	-1.19808e-014	-1.79064e-014
-5.11874e-015	-1.06952e-014	2.35775e-015	-4.80216e-016	-2.30566e-015	5.25363e-015	-2.48011e-016	-1.13001e-015	-2.19951e-014	-1.19619e-014	-1.79888e-014	-1.10534e-014	-9.87243e-015	-1.20172e-014	9.92689e-016	-6.57724e-015	-8.22095e-017	-1.92614e-015	1.86423e-015	-2.58316e-015	-1.06564e-014	-5.60545e-015	-8.89688e-015	-1.17857e-014	-1.77538e-014
-4.93637e-015	-1.05267e-014	2.67496e-015	-2.45415e-016	-2.08346e-015	5.29452e-015	-2.79035e-016	-1.13204e-015	-2.21846e-014	-1.21811e-014	-1.77923e-014	-1.06703e-014	-9.9205e-015	-1.18929e-014	1.08181e-015	-6.58177e-015	-2.56066e-016	-2.27395e-015	1.58922e-015	-2.81617e-015	-1.08506e-014	-5.83234e-015	-8.97177e-015	-1.16079e-014	-1.76019e-014
-4.74062e-015	-1.0363e-014	2.9746e-015	-2.13972e-017	-1.87161e-015	5.2997e-015	-3.15214e-016	-1.15024e-015	-2.23558e-014	-1.24005e-014	-1.76038e-014	-1.03306e-014	-9.96418e-015	-1.17629e-014	1.16489e-015	-6.5807e-015	-4.01273e-016	-2.62368e-015	1.32099e-015	-3.0375e-015	-1.10636e-014	-6.07618e-015	-9.06178e-015	-1.14475e-014	-1.74514e-014
-4.5325e-015	-1.02031e-014	3.25651e-015	1.89633e-016	-1.67108e-015	5.26832e-015	-3.57454e-016	-1.18564e-015	-2.25091e-014	-1.26187e-014	-1.74233e-014	-1.00362e-014	-1.00028e-014	-1.16268e-014	1.24105e-015	-6.57409e-015	-5.1797e-016	-2.97378e-015	1.06027e-015	-3.24725e-015	-1.12958e-014	-6.33709e-015	-9.16754e-015	-1.13051e-014	-1.73034e-014
-4.31376e-015	-1.00463e-014	3.52008e-015	3.85733e-016	-1.48366e-015	5.19944e-015	-4.06417e-016	-1.24001e-015	-2.26452e-014	-1.2835e-014	-1.72505e-014	-9.78932e-015	-1.0035e-014	-1.14842e-014	1.31034e-015	-6.56216e-015	-6.076e-016	-3.32195e-015	8.07477e-016	-3.44614e-015	-1.15471e-014	-6.61529e-015	-9.28903e-015	-1.11811e-014	-1.71595e-014
-4.0858e-015	-9.89167e-015	3.76501e-015	5.6474e-016	-1.31069e-015	5.09249e-015	-4.63002e-016	-1.31403e-015	-2.27644e-014	-1.30477e-014	-1.70862e-014	-9.59153e-015	-1.00594e-014	-1.1335e-014	1.37273e-015	-6.54442e-015	-6.71513e-016	-3.66516e-015	5.63138e-016	-3.63427e-015	-1.18164e-014	-6.91003e-015	-9.42614e-015	-1.10751e-014	-1.70208e-014
-3.84968e-015	-9.73836e-015	3.99167e-015	7.25246e-016	-1.15371e-015	4.94738e-015	-5.2743e-016	-1.40841e-015	-2.28672e-014	-1.32551e-014	-1.69298e-014	-9.44374e-015	-1.00752e-014	-1.11786e-014	1.42723e-015	-6.52088e-015	-7.10168e-016	-4.00181e-015	3.27292e-016	-3.81249e-015	-1.21028e-014	-7.22015e-015	-9.57904e-015	-1.09873e-014	-1.68891e-014
-3.60664e-015	-9.58493e-015	4.20057e-015	8.66026e-016	-1.01253e-015	4.76411e-015	-5.99787e-016	-1.52385e-015	-2.29546e-014	-1.34548e-014	-1.67809e-014	-9.34611e-015	-1.00809e-014	-1.10145e-014	1.47416e-015	-6.4903e-015	-7.25712e-016	-4.3294e-015	1.00346e-016	-3.98072e-015	-1.2405e-014	-7.54465e-015	-9.74789e-015	-1.09167e-014	-1.67658e-014
-3.35864e-015	-9.43008e-015	4.39175e-015	9.85944e-016	-8.87669e-016	4.54359e-015	-6.80306e-016	-1.66105e-015	-2.30276e-014	-1.36452e-014	-1.66385e-014	-9.29813e-015	-1.00761e-014	-1.08427e-014	1.51344e-015	-6.4522e-015	-7.19354e-016	-4.64544e-015	-1.17369e-016	-4.13915e-015	-1.27214e-014	-7.88231e-015	-9.93332e-015	-1.08626e-014	-1.66522e-014
-3.10678e-015	-9.27331e-015	4.56571e-015	1.08484e-015	-7.78653e-016	4.28679e-015	-7.69473e-016	-1.81978e-015	-2.30864e-014	-1.38244e-014	-1.65013e-014	-9.2993e-015	-1.00594e-014	-1.06634e-014	1.54499e-015	-6.40586e-015	-6.92817e-016	-4.94793e-015	-3.26082e-016	-4.28873e-015	-1.30507e-014	-8.2315e-015	-1.01342e-014	-1.08243e-014	-1.65492e-014
-2.85222e-015	-9.11402e-015	4.72327e-015	1.16292e-015	-6.8531e-016	3.99412e-015	-8.67418e-016	-2.00057e-015	-2.31316e-014	-1.39916e-014	-1.63683e-014	-9.34803e-015	-1.003e-014	-1.04758e-014	1.56879e-015	-6.35067e-015	-6.47652e-016	-5.23464e-015	-5.26044e-016	-4.431e-015	-1.33901e-014	-8.59049e-015	-1.03505e-014	-1.0801e-014	-1.64584e-014
-2.5958e-015	-8.95134e-015	4.86548e-015	1.22032e-015	-6.0688e-016	3.66689e-015	-9.73565e-016	-2.2033e-015	-2.31642e-014	-1.41446e-014	-1.62382e-014	-9.44296e-015	-9.9876e-015	-1.02806e-014	1.58508e-015	-6.28648e-015	-5.86493e-016	-5.50385e-015	-7.16442e-016	-4.56637e-015	-1.37369e-014	-8.95745e-015	-1.05815e-014	-1.07912e-014	-1.63801e-014
-2.33845e-015	-8.78462e-015	4.99332e-015	1.2573e-015	-5.42486e-016	3.30685e-015	-1.08749e-015	-2.42749e-015	-2.31845e-014	-1.42823e-014	-1.61094e-014	-9.58086e-015	-9.9313e-015	-1.00776e-014	1.59377e-015	-6.21307e-015	-5.12098e-016	-5.75396e-015	-8.96754e-016	-4.69491e-015	-1.40885e-014	-9.3302e-015	-1.08269e-014	-1.0793e-014	-1.63157e-014
-2.0809e-015	-8.61292e-015	5.1079e-015	1.275e-015	-4.90788e-016	2.91553e-015	-1.20858e-015	-2.67179e-015	-2.31932e-014	-1.44031e-014	-1.59801e-014	-9.75922e-015	-9.8606e-015	-9.86794e-015	1.59478e-015	-6.12887e-015	-4.27052e-016	-5.98266e-015	-1.06747e-015	-4.81711e-015	-1.44421e-014	-9.70639e-015	-1.10857e-014	-1.08053e-014	-1.6266e-014
-1.82345e-015	-8.43628e-015	5.21054e-015	1.27511e-015	-4.49977e-016	2.49452e-015	-1.33661e-015	-2.93535e-015	-2.31909e-014	-1.45061e-014	-1.58493e-014	-9.97504e-015	-9.77439e-015	-9.65209e-015	1.58861e-015	-6.03315e-015	-3.32804e-016	-6.18871e-015	-1.22946e-015	-4.93316e-015	-1.47944e-014	-1.0084e-014	-1.13568e-014	-1.08267e-014	-1.6232e-014
-1.56737e-015	-8.25431e-015	5.30284e-015	1.25851e-015	-4.18453e-016	2.04619e-015	-1.47094e-015	-3.21746e-015	-2.31783e-014	-1.45898e-014	-1.57157e-014	-1.02251e-014	-9.67277e-015	-9.43041e-015	1.57529e-015	-5.92504e-015	-2.3138e-016	-6.37101e-015	-1.38282e-015	-5.04366e-015	-1.51417e-014	-1.04603e-014	-1.16392e-014	-1.08556e-014	-1.62146e-014
-1.31316e-015	-8.06764e-015	5.38641e-015	1.22677e-015	-3.9402e-016	1.57287e-015	-1.61032e-015	-3.51648e-015	-2.31561e-014	-1.4653e-014	-1.55775e-014	-1.05054e-014	-9.55562e-015	-9.20342e-015	1.5554e-015	-5.8036e-015	-1.25242e-016	-6.5288e-015	-1.52755e-015	-5.14966e-015	-1.54813e-014	-1.08332e-014	-1.19324e-014	-1.08908e-014	-1.62143e-014
-1.06071e-015	-7.87669e-015	5.46327e-015	1.18244e-015	-3.74406e-016	1.07698e-015	-1.75353e-015	-3.83012e-015	-2.31248e-014	-1.46945e-014	-1.54335e-014	-1.08112e-014	-9.42255e-015	-8.97194e-015	1.52946e-015	-5.66824e-015	-1.64767e-017	-6.66077e-015	-1.66373e-015	-5.25141e-015	-1.58095e-014	-1.11999e-014	-1.22349e-014	-1.09302e-014	-1.62316e-014
-8.10511e-016	-7.68179e-015	5.53513e-015	1.12761e-015	-3.57693e-016	5.60589e-016	-1.89974e-015	-4.15665e-015	-2.30847e-014	-1.47138e-014	-1.52835e-014	-1.11379e-014	-9.27304e-015	-8.7372e-015	1.49802e-015	-5.51836e-015	9.24944e-017	-6.76635e-015	-1.7922e-015	-5.34903e-015	-1.61236e-014	-1.1558e-014	-1.25449e-014	-1.09721e-014	-1.6267e-014
-5.62681e-016	-7.48367e-015	5.6038e-015	1.06466e-015	-3.41129e-016	2.65627e-017	-2.04816e-015	-4.49428e-015	-2.30362e-014	-1.47109e-014	-1.51259e-014	-1.14813e-014	-9.10778e-015	-8.50019e-015	1.46167e-015	-5.35323e-015	2.00237e-016	-6.84539e-015	-1.91404e-015	-5.44238e-015	-1.64205e-014	-1.19055e-014	-1.28608e-014	-1.10153e-014	-1.63208e-014
-3.17431e-016	-7.28315e-015	5.67054e-015	9.95534e-016	-3.22499e-016	-5.22063e-016	-2.19764e-015	-4.84064e-015	-2.29799e-014	-1.46852e-014	-1.49597e-014	-1.18375e-014	-8.9272e-015	-8.26185e-015	1.42078e-015	-5.17243e-015	3.05819e-016	-6.89819e-015	-2.0304e-015	-5.5316e-015	-1.66977e-014	-1.22404e-014	-1.31802e-014	-1.10583e-014	-1.63925e-014
-7.44027e-017	-7.0814e-015	5.73684e-015	9.22732e-016	-2.99563e-016	-1.08208e-015	-2.34723e-015	-5.19311e-015	-2.29157e-014	-1.46362e-014	-1.4784e-014	-1.22018e-014	-8.73194e-015	-8.02299e-015	1.37632e-015	-4.97521e-015	4.07754e-016	-6.92491e-015	-2.14084e-015	-5.6177e-015	-1.69517e-014	-1.25602e-014	-1.3502e-014	-1.10998e-014	-1.64823e-014
1.66589e-016	-6.87992e-015	5.8049e-015	8.48881e-016	-2.70459e-016	-1.65048e-015	-2.49549e-015	-5.54906e-015	-2.28443e-014	-1.45638e-014	-1.45979e-014	-1.25703e-014	-8.52168e-015	-7.78526e-015	1.32939e-015	-4.7614e-015	5.05411e-016	-6.92666e-015	-2.24573e-015	-5.70093e-015	-1.71802e-014	-1.28627e-014	-1.3824e-014	-1.11382e-014	-1.65896e-014
4.05538e-016	-6.67997e-015	5.87629e-015	7.76495e-016	-2.3256e-016	-2.22428e-015	-2.64116e-015	-5.90632e-015	-2.27666e-014	-1.44683e-014	-1.44013e-014	-1.2938e-014	-8.29741e-015	-7.54993e-015	1.28071e-015	-4.53047e-015	5.97532e-016	-6.90468e-015	-2.34602e-015	-5.7811e-015	-1.73806e-014	-1.31461e-014	-1.41439e-014	-1.11728e-014	-1.67144e-014
6.43118e-016	-6.48325e-015	5.95216e-015	7.08207e-016	-1.83469e-016	-2.80035e-015	-2.78314e-015	-6.26216e-015	-2.26832e-014	-1.435e-014	-1.41939e-014	-1.33e-014	-8.05992e-015	-7.3184e-015	1.23109e-015	-4.283e-015	6.84009e-016	-6.86008e-015	-2.44239e-015	-5.85863e-015	-1.75512e-014	-1.3409e-014	-1.44598e-014	-1.12021e-014	-1.6856e-014
8.80297e-016	-6.29165e-015	6.03421e-015	6.46851e-016	-1.21008e-016	-3.37556e-015	-2.91997e-015	-6.61453e-015	-2.25949e-014	-1.42099e-014	-1.39761e-014	-1.36525e-014	-7.80947e-015	-7.0924e-015	1.18082e-015	-4.01895e-015	7.64331e-016	-6.7947e-015	-2.53575e-015	-5.93374e-015	-1.76906e-014	-1.36499e-014	-1.47696e-014	-1.12256e-014	-1.70134e-014
1.11728e-015	-6.10664e-015	6.12422e-015	5.9431e-016	-4.39544e-017	-3.94641e-015	-3.05066e-015	-6.96115e-015	-2.25013e-014	-1.40483e-014	-1.37481e-014	-1.39917e-014	-7.54707e-015	-6.87289e-015	1.13126e-015	-3.73797e-015	8.38899e-016	-6.71063e-015	-2.62762e-015	-6.00634e-015	-1.77978e-014	-1.3868e-014	-1.5071e-014	-1.12427e-014	-1.71872e-014
1.35473e-015	-5.9307e-015	6.22319e-015	5.5226e-016	4.90911e-017	-4.50958e-015	-3.17453e-015	-7.29969e-015	-2.24029e-014	-1.38663e-014	-1.35102e-014	-1.43142e-014	-7.27353e-015	-6.6616e-015	1.08368e-015	-3.44094e-015	9.07676e-016	-6.60933e-015	-2.7187e-015	-6.07734e-015	-1.78721e-014	-1.40622e-014	-1.53624e-014	-1.12528e-014	-1.73755e-014
1.59261e-015	-5.76544e-015	6.33232e-015	5.22847e-016	1.59303e-016	-5.06321e-015	-3.29053e-015	-7.62756e-015	-2.23004e-014	-1.36655e-014	-1.32638e-014	-1.46164e-014	-6.9893e-015	-6.46005e-015	1.0378e-015	-3.12866e-015	9.71499e-016	-6.49322e-015	-2.80945e-015	-6.1468e-015	-1.79128e-014	-1.42323e-014	-1.5642e-014	-1.12562e-014	-1.75769e-014
1.83055e-015	-5.61261e-015	6.45228e-015	5.07202e-016	2.87478e-016	-5.60458e-015	-3.39784e-015	-7.94256e-015	-2.21943e-014	-1.34465e-014	-1.30094e-014	-1.48946e-014	-6.69569e-015	-6.26955e-015	9.94976e-016	-2.80185e-015	1.03065e-015	-6.36478e-015	-2.90032e-015	-6.21501e-015	-1.79198e-014	-1.43784e-014	-1.59079e-014	-1.12519e-014	-1.77902e-014
2.06952e-015	-5.47407e-015	6.58309e-015	5.06932e-016	4.33962e-016	-6.13071e-015	-3.49588e-015	-8.24239e-015	-2.20852e-014	-1.32108e-014	-1.27482e-014	-1.51462e-014	-6.39426e-015	-6.09105e-015	9.55658e-016	-2.46178e-015	1.0863e-015	-6.22638e-015	-2.99272e-015	-6.28255e-015	-1.78935e-014	-1.45009e-014	-1.61581e-014	-1.12401e-014	-1.80139e-014
2.31008e-015	-5.35158e-015	6.72535e-015	5.23577e-016	5.98998e-016	-6.63862e-015	-3.58339e-015	-8.52422e-015	-2.19738e-014	-1.29605e-014	-1.24816e-014	-1.53689e-014	-6.0853e-015	-5.9261e-015	9.20614e-016	-2.10942e-015	1.13936e-015	-6.07994e-015	-3.08766e-015	-6.34969e-015	-1.78346e-014	-1.45999e-014	-1.63913e-014	-1.12215e-014	-1.82466e-014
2.55239e-015	-5.24625e-015	6.8796e-015	5.58361e-016	7.82989e-016	-7.12613e-015	-3.66013e-015	-8.78602e-015	-2.1861e-014	-1.26972e-014	-1.2211e-014	-1.55614e-014	-5.77049e-015	-5.77565e-015	8.90163e-016	-1.74602e-015	1.19087e-015	-5.92878e-015	-3.18632e-015	-6.41738e-015	-1.77452e-014	-1.46758e-014	-1.66061e-014	-1.11966e-014	-1.84865e-014
2.79602e-015	-5.15917e-015	7.04556e-015	6.1182e-016	9.84848e-016	-7.59068e-015	-3.72607e-015	-9.02599e-015	-2.17472e-014	-1.24231e-014	-1.19383e-014	-1.57228e-014	-5.45088e-015	-5.64053e-015	8.65259e-016	-1.3729e-015	1.24252e-015	-5.77585e-015	-3.28923e-015	-6.4852e-015	-1.76269e-014	-1.47303e-014	-1.68014e-014	-1.11657e-014	-1.87319e-014
3.04181e-015	-5.09118e-015	7.22297e-015	6.83989e-016	1.20369e-015	-8.03044e-015	-3.78131e-015	-9.24288e-015	-2.16337e-014	-1.21398e-014	-1.16647e-014	-1.58517e-014	-5.12774e-015	-5.52142e-015	8.46216e-016	-9.91847e-016	1.29507e-015	-5.62275e-015	-3.39733e-015	-6.55318e-015	-1.74814e-014	-1.47645e-014	-1.6976e-014	-1.11294e-014	-1.89812e-014
3.29059e-015	-5.04381e-015	7.41178e-015	7.74696e-016	1.43862e-015	-8.44349e-015	-3.8254e-015	-9.43507e-015	-2.15213e-014	-1.1849e-014	-1.1392e-014	-1.59477e-014	-4.80292e-015	-5.4191e-015	8.33709e-016	-6.04794e-016	1.35007e-015	-5.47241e-015	-3.51139e-015	-6.62165e-015	-1.73109e-014	-1.47798e-014	-1.71291e-014	-1.10888e-014	-1.92323e-014
3.54164e-015	-5.01743e-015	7.61087e-015	8.83273e-016	1.68768e-015	-8.82855e-015	-3.85826e-015	-9.60167e-015	-2.14104e-014	-1.15531e-014	-1.11222e-014	-1.60108e-014	-4.47731e-015	-5.33414e-015	8.27392e-016	-2.13177e-016	1.40854e-015	-5.32727e-015	-3.63223e-015	-6.69103e-015	-1.71175e-014	-1.47784e-014	-1.72605e-014	-1.10451e-014	-1.94834e-014
3.79469e-015	-5.01176e-015	7.81934e-015	1.01e-015	1.94985e-015	-9.18336e-015	-3.87972e-015	-9.74114e-015	-2.13016e-014	-1.12547e-014	-1.08568e-014	-1.60412e-014	-4.15203e-015	-5.26677e-015	8.278e-016	1.80696e-016	1.47149e-015	-5.18902e-015	-3.76021e-015	-6.7622e-015	-1.69051e-014	-1.47622e-014	-1.73695e-014	-1.09993e-014	-1.97327e-014
4.04944e-015	-5.0269e-015	8.03567e-015	1.15362e-015	2.2226e-015	-9.50683e-015	-3.89002e-015	-9.8532e-015	-2.11954e-014	-1.09562e-014	-1.05978e-014	-1.60395e-014	-3.8283e-015	-5.21656e-015	8.35377e-016	5.74666e-016	1.54044e-015	-5.05986e-015	-3.89609e-015	-6.83613e-015	-1.66773e-014	-1.47329e-014	-1.74563e-014	-1.09525e-014	-1.99782e-014
4.30515e-015	-5.06341e-015	8.25921e-015	1.31301e-015	2.50323e-015	-9.79851e-015	-3.88978e-015	-9.93728e-015	-2.10923e-014	-1.0659e-014	-1.03463e-014	-1.60069e-014	-3.50757e-015	-5.18393e-015	8.49738e-016	9.66401e-016	1.61621e-015	-4.9415e-015	-4.04013e-015	-6.91332e-015	-1.64372e-014	-1.46934e-014	-1.75214e-014	-1.09059e-014	-2.02184e-014
4.56121e-015	-5.12044e-015	8.48821e-015	1.48678e-015	2.78924e-015	-1.00581e-014	-3.87947e-015	-9.99266e-015	-2.09926e-014	-1.03661e-014	-1.01039e-014	-1.59444e-014	-3.19106e-015	-5.16851e-015	8.70904e-016	1.35421e-015	1.6994e-015	-4.83554e-015	-4.19244e-015	-6.99384e-015	-1.61879e-014	-1.46462e-014	-1.75651e-014	-1.08607e-014	-2.04511e-014
4.81719e-015	-5.19675e-015	8.72125e-015	1.67327e-015	3.07838e-015	-1.02854e-014	-3.86049e-015	-1.00196e-014	-2.0897e-014	-1.00797e-014	-9.87172e-015	-1.58538e-014	-2.87958e-015	-5.1695e-015	8.98115e-016	1.73589e-015	1.79028e-015	-4.74348e-015	-4.35395e-015	-7.07796e-015	-1.5933e-014	-1.45937e-014	-1.75878e-014	-1.08182e-014	-2.06748e-014
5.07276e-015	-5.29189e-015	8.95739e-015	1.87105e-015	3.36792e-015	-1.04796e-014	-3.83352e-015	-1.00187e-014	-2.08058e-014	-9.80228e-015	-9.6515e-015	-1.5737e-014	-2.57448e-015	-5.18626e-015	9.31213e-016	2.10928e-015	1.88925e-015	-4.66674e-015	-4.52477e-015	-7.16595e-015	-1.56759e-014	-1.45388e-014	-1.75906e-014	-1.07793e-014	-2.08879e-014
5.32728e-015	-5.40424e-015	9.19507e-015	2.07814e-015	3.65523e-015	-1.06413e-014	-3.79925e-015	-9.98974e-015	-2.07187e-014	-9.53565e-015	-9.44431e-015	-1.55961e-014	-2.2768e-015	-5.21804e-015	9.699e-016	2.47173e-015	1.99661e-015	-4.60609e-015	-4.70354e-015	-7.25863e-015	-1.54204e-014	-1.44839e-014	-1.75743e-014	-1.07456e-014	-2.10892e-014
5.5796e-015	-5.532e-015	9.43226e-015	2.29239e-015	3.93745e-015	-1.07701e-014	-3.75821e-015	-9.93339e-015	-2.06356e-014	-9.28145e-015	-9.25146e-015	-1.54334e-014	-1.98657e-015	-5.26323e-015	1.01397e-015	2.82107e-015	2.11203e-015	-4.56232e-015	-4.89044e-015	-7.35643e-015	-1.51698e-014	-1.44313e-014	-1.75408e-014	-1.07182e-014	-2.12778e-014
5.82863e-015	-5.67307e-015	9.66702e-015	2.51178e-015	4.21207e-015	-1.08669e-014	-3.71135e-015	-9.85035e-015	-2.0557e-014	-9.04105e-015	-9.07309e-015	-1.52507e-014	-1.70441e-015	-5.32056e-015	1.06236e-015	3.15549e-015	2.23496e-015	-4.53564e-015	-5.08557e-015	-7.45936e-015	-1.49271e-014	-1.43828e-014	-1.7492e-014	-1.06987e-014	-2.14522e-014
6.07363e-015	-5.8259e-015	9.89781e-015	2.73348e-015	4.47586e-015	-1.09325e-014	-3.6593e-015	-9.74199e-015	-2.04827e-014	-8.8166e-015	-8.91034e-015	-1.50512e-014	-1.43146e-015	-5.38823e-015	1.11479e-015	3.4736e-015	2.36489e-015	-4.52594e-015	-5.28873e-015	-7.56741e-015	-1.46954e-014	-1.4341e-014	-1.74293e-014	-1.0688e-014	-2.16114e-014
6.31408e-015	-5.98754e-015	1.0123e-014	2.95574e-015	4.72572e-015	-1.09683e-014	-3.60364e-015	-9.60923e-015	-2.04126e-014	-8.60964e-015	-8.76315e-015	-1.48378e-014	-1.16844e-015	-5.46413e-015	1.17101e-015	3.77312e-015	2.50092e-015	-4.53316e-015	-5.49911e-015	-7.68061e-015	-1.44774e-014	-1.43078e-014	-1.73548e-014	-1.06869e-014	-2.17548e-014
6.54858e-015	-6.15454e-015	1.03415e-014	3.17671e-015	4.95922e-015	-1.0975e-014	-3.54533e-015	-9.4535e-015	-2.03459e-014	-8.42146e-015	-8.63168e-015	-1.46132e-014	-9.15787e-016	-5.54635e-015	1.22985e-015	4.05295e-015	2.64197e-015	-4.55659e-015	-5.71589e-015	-7.79896e-015	-1.42751e-014	-1.42848e-014	-1.72706e-014	-1.06963e-014	-2.18814e-014
6.77581e-015	-6.32396e-015	1.05511e-014	3.39422e-015	5.1741e-015	-1.09541e-014	-3.4857e-015	-9.27603e-015	-2.02828e-014	-8.25398e-015	-8.51527e-015	-1.43794e-014	-6.73885e-016	-5.63303e-015	1.29071e-015	4.3122e-015	2.78662e-015	-4.59583e-015	-5.93781e-015	-7.92267e-015	-1.40903e-014	-1.42734e-014	-1.71793e-014	-1.07164e-014	-2.19908e-014
6.99474e-015	-6.4931e-015	1.07503e-014	3.60585e-015	5.36824e-015	-1.09072e-014	-3.42537e-015	-9.07866e-015	-2.02228e-014	-8.10835e-015	-8.41386e-015	-1.41389e-014	-4.42609e-016	-5.72156e-015	1.35332e-015	4.54973e-015	2.93329e-015	-4.64978e-015	-6.16417e-015	-8.0512e-015	-1.3925e-014	-1.42749e-014	-1.70824e-014	-1.0748e-014	-2.20832e-014
7.20464e-015	-6.65892e-015	1.09377e-014	3.80971e-015	5.53921e-015	-1.08353e-014	-3.36514e-015	-8.86349e-015	-2.01639e-014	-7.9849e-015	-8.32693e-015	-1.38948e-014	-2.2176e-016	-5.80945e-015	1.4158e-015	4.76415e-015	3.07988e-015	-4.71749e-015	-6.39396e-015	-8.18463e-015	-1.37804e-014	-1.42906e-014	-1.69821e-014	-1.07917e-014	-2.21591e-014
7.40431e-015	-6.8183e-015	1.11118e-014	4.00386e-015	5.68523e-015	-1.07398e-014	-3.30563e-015	-8.63262e-015	-2.01051e-014	-7.88451e-015	-8.25316e-015	-1.36488e-014	-1.10278e-017	-5.89398e-015	1.4777e-015	4.95434e-015	3.22456e-015	-4.79756e-015	-6.62551e-015	-8.32198e-015	-1.3658e-014	-1.43208e-014	-1.6881e-014	-1.08473e-014	-2.22186e-014
7.59286e-015	-6.96814e-015	1.12721e-014	4.18666e-015	5.8054e-015	-1.06228e-014	-3.24789e-015	-8.3883e-015	-2.00456e-014	-7.80767e-015	-8.19148e-015	-1.34033e-014	1.89573e-016	-5.97237e-015	1.53842e-015	5.12004e-015	3.36492e-015	-4.88819e-015	-6.85833e-015	-8.46212e-015	-1.35579e-014	-1.43663e-014	-1.67814e-014	-1.09146e-014	-2.22626e-014
7.76932e-015	-7.10466e-015	1.14175e-014	4.35673e-015	5.89858e-015	-1.04865e-014	-3.19201e-015	-8.13255e-015	-1.99836e-014	-7.75428e-015	-8.14088e-015	-1.316e-014	3.8051e-016	-6.04235e-015	1.59697e-015	5.26113e-015	3.49879e-015	-4.98741e-015	-7.09108e-015	-8.60495e-015	-1.34804e-014	-1.44276e-014	-1.66853e-014	-1.09942e-014	-2.2292e-014
7.93304e-015	-7.22514e-015	1.15467e-014	4.51282e-015	5.96391e-015	-1.0333e-014	-3.13909e-015	-7.86744e-015	-1.99182e-014	-7.72398e-015	-8.10025e-015	-1.29204e-014	5.61854e-016	-6.10157e-015	1.65223e-015	5.37742e-015	3.62458e-015	-5.09333e-015	-7.3223e-015	-8.75076e-015	-1.3425e-014	-1.45048e-014	-1.65941e-014	-1.10853e-014	-2.23076e-014
8.08427e-015	-7.32698e-015	1.16584e-014	4.65358e-015	6.0014e-015	-1.01636e-014	-3.09006e-015	-7.59547e-015	-1.98484e-014	-7.71631e-015	-8.06797e-015	-1.26861e-014	7.33578e-016	-6.14753e-015	1.70326e-015	5.46845e-015	3.7399e-015	-5.20466e-015	-7.55073e-015	-8.89855e-015	-1.33906e-014	-1.45975e-014	-1.65104e-014	-1.11875e-014	-2.23109e-014
8.22202e-015	-7.40702e-015	1.17529e-014	4.77802e-015	6.01058e-015	-9.98013e-015	-3.04531e-015	-7.31936e-015	-1.97726e-014	-7.73032e-015	-8.04204e-015	-1.24585e-014	8.96624e-016	-6.17768e-015	1.74958e-015	5.53502e-015	3.84251e-015	-5.31842e-015	-7.77535e-015	-9.04706e-015	-1.33762e-014	-1.4705e-014	-1.64363e-014	-1.13007e-014	-2.23038e-014
8.34499e-015	-7.46283e-015	1.18301e-014	4.88569e-015	5.99176e-015	-9.78561e-015	-3.00499e-015	-7.04114e-015	-1.96892e-014	-7.76583e-015	-8.02059e-015	-1.22386e-014	1.05169e-015	-6.18914e-015	1.79078e-015	5.57762e-015	3.93068e-015	-5.43292e-015	-7.99479e-015	-9.19546e-015	-1.33796e-014	-1.48262e-014	-1.63727e-014	-1.1424e-014	-2.2288e-014
8.45326e-015	-7.49227e-015	1.18896e-014	4.97664e-015	5.94514e-015	-9.58145e-015	-2.9699e-015	-6.76316e-015	-1.95965e-014	-7.82131e-015	-8.00201e-015	-1.20278e-014	1.20001e-015	-6.17967e-015	1.82589e-015	5.59673e-015	4.00273e-015	-5.54661e-015	-8.20789e-015	-9.34287e-015	-1.33992e-014	-1.49594e-014	-1.63216e-014	-1.15565e-014	-2.22653e-014
8.54667e-015	-7.49319e-015	1.19312e-014	5.05052e-015	5.87162e-015	-9.3692e-015	-2.93992e-015	-6.48781e-015	-1.94925e-014	-7.89556e-015	-7.98431e-015	-1.18256e-014	1.34248e-015	-6.14743e-015	1.85435e-015	5.59379e-015	4.05687e-015	-5.65725e-015	-8.41311e-015	-9.48796e-015	-1.34326e-014	-1.51023e-014	-1.62838e-014	-1.16972e-014	-2.22377e-014
8.62504e-015	-7.46381e-015	1.19554e-014	5.10732e-015	5.77252e-015	-9.15067e-015	-2.91511e-015	-6.21764e-015	-1.93761e-014	-7.98722e-015	-7.96549e-015	-1.16326e-014	1.48062e-015	-6.09065e-015	1.8757e-015	5.56979e-015	4.09124e-015	-5.7628e-015	-8.6091e-015	-9.63025e-015	-1.34773e-014	-1.52529e-014	-1.62597e-014	-1.18452e-014	-2.22075e-014
8.6884e-015	-7.40256e-015	1.19625e-014	5.1471e-015	5.64938e-015	-8.92793e-015	-2.89607e-015	-5.95464e-015	-1.9246e-014	-8.09442e-015	-7.94395e-015	-1.14491e-014	1.61577e-015	-6.00737e-015	1.88889e-015	5.52587e-015	4.1044e-015	-5.86114e-015	-8.79454e-015	-9.76887e-015	-1.35312e-014	-1.54094e-014	-1.62508e-014	-1.19994e-014	-2.21767e-014
8.73679e-015	-7.30813e-015	1.19532e-014	5.17027e-015	5.50424e-015	-8.70235e-015	-2.88268e-015	-5.70043e-015	-1.91009e-014	-8.21528e-015	-7.91756e-015	-1.12741e-014	1.74926e-015	-5.89639e-015	1.89354e-015	5.46363e-015	4.09467e-015	-5.95082e-015	-8.96878e-015	-9.90347e-015	-1.3591e-014	-1.55686e-014	-1.62575e-014	-1.21587e-014	-2.21474e-014
8.77051e-015	-7.18012e-015	1.1929e-014	5.17772e-015	5.33929e-015	-8.47563e-015	-2.87482e-015	-5.4565e-015	-1.89398e-014	-8.34841e-015	-7.88424e-015	-1.11081e-014	1.88269e-015	-5.75656e-015	1.88965e-015	5.38493e-015	4.06133e-015	-6.02971e-015	-9.13057e-015	-1.0033e-014	-1.36534e-014	-1.57284e-014	-1.62791e-014	-1.23219e-014	-2.21219e-014
8.79036e-015	-7.01751e-015	1.18902e-014	5.17004e-015	5.15666e-015	-8.24965e-015	-2.87251e-015	-5.22435e-015	-1.87618e-014	-8.49074e-015	-7.84279e-015	-1.09502e-014	2.0172e-015	-5.5873e-015	1.87701e-015	5.29153e-015	4.0029e-015	-6.09654e-015	-9.2794e-015	-1.01557e-014	-1.3715e-014	-1.58863e-014	-1.63154e-014	-1.24878e-014	-2.21023e-014
8.79721e-015	-6.82126e-015	1.18376e-014	5.14776e-015	4.95846e-015	-8.02532e-015	-2.87595e-015	-5.00583e-015	-1.85657e-014	-8.63978e-015	-7.79103e-015	-1.07998e-014	2.15408e-015	-5.38816e-015	1.8554e-015	5.18543e-015	3.9185e-015	-6.15023e-015	-9.41494e-015	-1.02706e-014	-1.37726e-014	-1.60394e-014	-1.63655e-014	-1.26552e-014	-2.2091e-014
8.79157e-015	-6.59221e-015	1.17722e-014	5.11221e-015	4.74694e-015	-7.80342e-015	-2.88482e-015	-4.80233e-015	-1.83511e-014	-8.79356e-015	-7.72756e-015	-1.06556e-014	2.29476e-015	-5.15924e-015	1.82484e-015	5.06857e-015	3.8082e-015	-6.18877e-015	-9.53728e-015	-1.03767e-014	-1.38227e-014	-1.61844e-014	-1.64282e-014	-1.28227e-014	-2.20903e-014
8.77346e-015	-6.33065e-015	1.16953e-014	5.06485e-015	4.52466e-015	-7.58478e-015	-2.8988e-015	-4.61552e-015	-1.8118e-014	-8.95036e-015	-7.65109e-015	-1.05165e-014	2.44001e-015	-4.90153e-015	1.78501e-015	4.94298e-015	3.67252e-015	-6.2118e-015	-9.64619e-015	-1.04729e-014	-1.38622e-014	-1.63175e-014	-1.65033e-014	-1.29895e-014	-2.21021e-014
8.7441e-015	-6.03816e-015	1.16081e-014	5.00699e-015	4.29437e-015	-7.37012e-015	-2.9174e-015	-4.44621e-015	-1.78655e-014	-9.10654e-015	-7.56052e-015	-1.03815e-014	2.59112e-015	-4.61536e-015	1.7358e-015	4.81051e-015	3.51153e-015	-6.21783e-015	-9.74096e-015	-1.05583e-014	-1.38876e-014	-1.64365e-014	-1.6589e-014	-1.31544e-014	-2.21278e-014
8.70447e-015	-5.71632e-015	1.15114e-014	4.93972e-015	4.0588e-015	-7.16072e-015	-2.94031e-015	-4.29546e-015	-1.75934e-014	-9.25929e-015	-7.45529e-015	-1.02496e-014	2.75019e-015	-4.30192e-015	1.67752e-015	4.67309e-015	3.32592e-015	-6.20637e-015	-9.82146e-015	-1.06316e-014	-1.38957e-014	-1.65389e-014	-1.66829e-014	-1.33161e-014	-2.21685e-014
8.65527e-015	-5.36711e-015	1.14065e-014	4.86427e-015	3.82053e-015	-6.95643e-015	-2.96726e-015	-4.16384e-015	-1.73018e-014	-9.40648e-015	-7.33429e-015	-1.01194e-014	2.91873e-015	-3.96258e-015	1.61008e-015	4.53211e-015	3.11669e-015	-6.17721e-015	-9.88763e-015	-1.06924e-014	-1.3884e-014	-1.66216e-014	-1.67838e-014	-1.34737e-014	-2.22257e-014
8.59717e-015	-4.99282e-015	1.12951e-014	4.78195e-015	3.58185e-015	-6.75761e-015	-2.99837e-015	-4.05157e-015	-1.6991e-014	-9.54517e-015	-7.19792e-015	-9.98974e-015	3.09708e-015	-3.5994e-015	1.53367e-015	4.38951e-015	2.88507e-015	-6.13049e-015	-9.93949e-015	-1.07402e-014	-1.38507e-014	-1.66814e-014	-1.68896e-014	-1.36265e-014	-2.23013e-014
8.53102e-015	-4.59584e-015	1.11781e-014	4.69384e-015	3.34512e-015	-6.56465e-015	-3.03339e-015	-3.95812e-015	-1.6661e-014	-9.67254e-015	-7.04608e-015	-9.85945e-015	3.2862e-015	-3.21483e-015	1.44877e-015	4.24665e-015	2.63207e-015	-6.06571e-015	-9.97802e-015	-1.07741e-014	-1.37942e-014	-1.67161e-014	-1.69979e-014	-1.37741e-014	-2.23959e-014
8.45824e-015	-4.17954e-015	1.10564e-014	4.60168e-015	3.1129e-015	-6.37838e-015	-3.07186e-015	-3.88281e-015	-1.6313e-014	-9.78709e-015	-6.87897e-015	-9.72715e-015	3.48716e-015	-2.81088e-015	1.35554e-015	4.10516e-015	2.35927e-015	-5.98307e-015	-1.00037e-014	-1.07935e-014	-1.37123e-014	-1.67225e-014	-1.71059e-014	-1.39153e-014	-2.25103e-014
8.3798e-015	-3.74708e-015	1.09306e-014	4.50583e-015	2.88747e-015	-6.19917e-015	-3.11383e-015	-3.82557e-015	-1.59485e-014	-9.88636e-015	-6.69674e-015	-9.59274e-015	3.70041e-015	-2.39022e-015	1.25463e-015	3.96666e-015	2.06822e-015	-5.88265e-015	-1.00171e-014	-1.07981e-014	-1.36041e-014	-1.6699e-014	-1.72121e-014	-1.40493e-014	-2.26445e-014
8.29663e-015	-3.30195e-015	1.08025e-014	4.40737e-015	2.67069e-015	-6.02666e-015	-3.15963e-015	-3.78564e-015	-1.55687e-014	-9.96841e-015	-6.50015e-015	-9.45504e-015	3.92627e-015	-1.95624e-015	1.14632e-015	3.83241e-015	1.76047e-015	-5.76552e-015	-1.0019e-014	-1.07869e-014	-1.34682e-014	-1.66442e-014	-1.73139e-014	-1.41758e-014	-2.27985e-014
8.20897e-015	-2.84809e-015	1.06727e-014	4.30722e-015	2.46461e-015	-5.86067e-015	-3.20926e-015	-3.76238e-015	-1.51758e-014	-1.00324e-014	-6.2895e-015	-9.31374e-015	4.16531e-015	-1.51219e-015	1.031e-015	3.70318e-015	1.43855e-015	-5.63199e-015	-1.001e-014	-1.07588e-014	-1.3304e-014	-1.65568e-014	-1.74086e-014	-1.42942e-014	-2.29721e-014
8.11738e-015	-2.389e-015	1.05422e-014	4.20653e-015	2.27073e-015	-5.70131e-015	-3.26269e-015	-3.75448e-015	-1.47712e-014	-1.00763e-014	-6.06601e-015	-9.16915e-015	4.41781e-015	-1.06189e-015	9.09196e-016	3.57996e-015	1.10483e-015	-5.48255e-015	-9.99086e-015	-1.07145e-014	-1.31118e-014	-1.64346e-014	-1.74938e-014	-1.44044e-014	-2.31643e-014
8.02339e-015	-1.92859e-015	1.04116e-014	4.10559e-015	2.09007e-015	-5.549e-015	-3.31976e-015	-3.76112e-015	-1.43568e-014	-1.0099e-014	-5.83139e-015	-9.02101e-015	4.68399e-015	-6.09067e-016	7.82049e-016	3.46368e-015	7.61435e-016	-5.31771e-015	-9.96255e-015	-1.06537e-014	-1.28921e-014	-1.62769e-014	-1.75671e-014	-1.45059e-014	-2.33739e-014
7.92779e-015	-1.47115e-015	1.02816e-014	4.0051e-015	1.92372e-015	-5.40316e-015	-3.38047e-015	-3.78063e-015	-1.39351e-014	-1.00999e-014	-5.5874e-015	-8.86873e-015	4.96311e-015	-1.58229e-016	6.50117e-016	3.35488e-015	4.10918e-016	-5.139e-015	-9.9262e-015	-1.05757e-014	-1.26454e-014	-1.60825e-014	-1.76261e-014	-1.45988e-014	-2.35994e-014
7.83107e-015	-1.02078e-015	1.01524e-014	3.90499e-015	1.7723e-015	-5.26358e-015	-3.44513e-015	-3.81122e-015	-1.35083e-014	-1.00783e-014	-5.33545e-015	-8.71236e-015	5.25394e-015	2.87243e-016	5.13937e-016	3.25411e-015	5.54726e-017	-4.94793e-015	-9.88277e-015	-1.04801e-014	-1.23728e-014	-1.58506e-014	-1.76687e-014	-1.46832e-014	-2.38392e-014
7.73403e-015	-5.81392e-016	1.00243e-014	3.80566e-015	1.63658e-015	-5.1306e-015	-3.51387e-015	-3.85147e-015	-1.3079e-014	-1.00333e-014	-5.07766e-015	-8.55267e-015	5.55602e-015	7.23638e-016	3.73599e-016	3.16204e-015	-3.02643e-016	-4.74596e-015	-9.8332e-015	-1.03666e-014	-1.20758e-014	-1.55816e-014	-1.76928e-014	-1.47593e-014	-2.40907e-014
7.63678e-015	-1.57077e-016	9.89757e-015	3.70773e-015	1.51676e-015	-5.00403e-015	-3.58736e-015	-3.8991e-015	-1.26499e-014	-9.96524e-015	-4.81588e-015	-8.38989e-015	5.86843e-015	1.14734e-015	2.30169e-016	3.07843e-015	-6.60965e-016	-4.53428e-015	-9.7786e-015	-1.02355e-014	-1.17565e-014	-1.52759e-014	-1.76964e-014	-1.48277e-014	-2.43518e-014
7.54006e-015	2.48337e-016	9.77133e-015	3.61088e-015	1.41287e-015	-4.88435e-015	-3.66544e-015	-3.95273e-015	-1.22238e-014	-9.87415e-015	-4.55226e-015	-8.22454e-015	6.19031e-015	1.55419e-015	8.41945e-017	3.0034e-015	-1.01657e-015	-4.31381e-015	-9.71956e-015	-1.00869e-014	-1.14176e-014	-1.49343e-014	-1.76783e-014	-1.4888e-014	-2.46199e-014
7.44447e-015	6.31327e-016	9.64592e-015	3.51519e-015	1.32456e-015	-4.77082e-015	-3.74826e-015	-4.01054e-015	-1.18036e-014	-9.76061e-015	-4.28858e-015	-8.05717e-015	6.51927e-015	1.94064e-015	-6.36082e-017	2.93664e-015	-1.36766e-015	-4.08584e-015	-9.65711e-015	-9.92002e-015	-1.1062e-014	-1.45592e-014	-1.76371e-014	-1.49403e-014	-2.48918e-014
7.3502e-015	9.88272e-016	9.52109e-015	3.42024e-015	1.25078e-015	-4.66392e-015	-3.83622e-015	-4.07047e-015	-1.13922e-014	-9.62545e-015	-4.02727e-015	-7.88889e-015	6.85373e-015	2.30336e-015	-2.12412e-016	2.87745e-015	-1.71256e-015	-3.85219e-015	-9.59249e-015	-9.73456e-015	-1.06931e-014	-1.41514e-014	-1.75719e-014	-1.4985e-014	-2.5165e-014
7.25729e-015	1.31656e-015	9.39682e-015	3.32573e-015	1.19049e-015	-4.56433e-015	-3.92954e-015	-4.13016e-015	-1.09923e-014	-9.46969e-015	-3.77031e-015	-7.72001e-015	7.19228e-015	2.63893e-015	-3.61934e-016	2.82496e-015	-2.04935e-015	-3.61354e-015	-9.52563e-015	-9.53047e-015	-1.03138e-014	-1.37125e-014	-1.74822e-014	-1.50229e-014	-2.54362e-014
7.1653e-015	1.61278e-015	9.27221e-015	3.23061e-015	1.14269e-015	-4.47187e-015	-4.0287e-015	-4.1882e-015	-1.0607e-014	-9.29463e-015	-3.5195e-015	-7.55243e-015	7.53246e-015	2.94485e-015	-5.11358e-016	2.77901e-015	-2.37626e-015	-3.37234e-015	-9.45707e-015	-9.30744e-015	-9.92684e-015	-1.3244e-014	-1.73679e-014	-1.50545e-014	-2.57021e-014
7.07465e-015	1.87378e-015	9.14633e-015	3.13449e-015	1.10628e-015	-4.38738e-015	-4.13422e-015	-4.24273e-015	-1.0239e-014	-9.10249e-015	-3.27708e-015	-7.38821e-015	7.87176e-015	3.21803e-015	-6.60027e-016	2.73867e-015	-2.69193e-015	-3.12938e-015	-9.38649e-015	-9.06535e-015	-9.53597e-015	-1.27478e-014	-1.72288e-014	-1.50812e-014	-2.59589e-014
6.98464e-015	2.09679e-015	9.019e-015	3.03676e-015	1.07994e-015	-4.31153e-015	-4.24551e-015	-4.29188e-015	-9.89039e-015	-8.89413e-015	-3.04517e-015	-7.2287e-015	8.20757e-015	3.45617e-015	-8.07615e-016	2.70327e-015	-2.99486e-015	-2.88541e-015	-9.31451e-015	-8.80426e-015	-9.14532e-015	-1.22268e-014	-1.70656e-014	-1.51029e-014	-2.62036e-014
6.89533e-015	2.27974e-015	8.88965e-015	2.93663e-015	1.06194e-015	-4.24427e-015	-4.36301e-015	-4.33328e-015	-9.56362e-015	-8.67191e-015	-2.82539e-015	-7.07468e-015	8.53715e-015	3.65728e-015	-9.53951e-016	2.67126e-015	-3.28346e-015	-2.64221e-015	-9.24182e-015	-8.52457e-015	-8.75954e-015	-1.16843e-014	-1.68786e-014	-1.51197e-014	-2.64327e-014
6.80672e-015	2.42148e-015	8.75745e-015	2.83336e-015	1.05102e-015	-4.18614e-015	-4.48644e-015	-4.36567e-015	-9.26115e-015	-8.4385e-015	-2.61923e-015	-6.92701e-015	8.85718e-015	3.82056e-015	-1.09862e-015	2.64138e-015	-3.557e-015	-2.40107e-015	-9.16783e-015	-8.22617e-015	-8.38195e-015	-1.11231e-014	-1.66687e-014	-1.51321e-014	-2.66423e-014
6.71887e-015	2.52066e-015	8.62161e-015	2.72596e-015	1.04488e-015	-4.13744e-015	-4.61586e-015	-4.3879e-015	-8.98574e-015	-8.19637e-015	-2.42847e-015	-6.788e-015	9.16595e-015	3.94485e-015	-1.24129e-015	2.61257e-015	-3.81469e-015	-2.16306e-015	-9.09278e-015	-7.90935e-015	-8.01596e-015	-1.05472e-014	-1.64369e-014	-1.51407e-014	-2.68293e-014
6.63149e-015	2.57599e-015	8.48142e-015	2.61375e-015	1.04173e-015	-4.09872e-015	-4.75104e-015	-4.39834e-015	-8.73906e-015	-7.94826e-015	-2.25507e-015	-6.65879e-015	9.46042e-015	4.02909e-015	-1.38125e-015	2.58365e-015	-4.05559e-015	-1.9292e-015	-9.01627e-015	-7.57478e-015	-7.66514e-015	-9.95972e-015	-1.61854e-014	-1.51459e-014	-2.69907e-014
6.54394e-015	2.58663e-015	8.33574e-015	2.49621e-015	1.03969e-015	-4.07136e-015	-4.89224e-015	-4.39526e-015	-8.523e-015	-7.69709e-015	-2.10043e-015	-6.5412e-015	9.7379e-015	4.07293e-015	-1.51838e-015	2.5537e-015	-4.27924e-015	-1.69997e-015	-8.93783e-015	-7.22256e-015	-7.33286e-015	-9.36432e-015	-1.59164e-014	-1.5148e-014	-2.71231e-014
6.45633e-015	2.55219e-015	8.18392e-015	2.37263e-015	1.03659e-015	-4.05518e-015	-5.03859e-015	-4.37803e-015	-8.33909e-015	-7.44485e-015	-1.9653e-015	-6.43602e-015	9.99554e-015	4.07714e-015	-1.6523e-015	2.52208e-015	-4.48544e-015	-1.47618e-015	-8.85704e-015	-6.85265e-015	-7.02255e-015	-8.76461e-015	-1.56322e-014	-1.51477e-014	-2.72243e-014
6.36844e-015	2.47267e-015	8.0252e-015	2.24249e-015	1.03038e-015	-4.05165e-015	-5.18968e-015	-4.34629e-015	-8.18811e-015	-7.19497e-015	-1.85011e-015	-6.34465e-015	1.02307e-014	4.04293e-015	-1.78261e-015	2.48713e-015	-4.67328e-015	-1.25859e-015	-8.77303e-015	-6.46601e-015	-6.73764e-015	-8.16431e-015	-1.53352e-014	-1.51455e-014	-2.72913e-014
6.27925e-015	2.34897e-015	7.85892e-015	2.10487e-015	1.01919e-015	-4.0614e-015	-5.34514e-015	-4.29983e-015	-8.07086e-015	-6.94977e-015	-1.75508e-015	-6.26781e-015	1.04407e-014	3.97172e-015	-1.90948e-015	2.44785e-015	-4.84264e-015	-1.04785e-015	-8.68434e-015	-6.06296e-015	-6.48183e-015	-7.56743e-015	-1.50274e-014	-1.51417e-014	-2.7322e-014
6.18893e-015	2.18199e-015	7.68386e-015	1.95949e-015	1.00151e-015	-4.08496e-015	-5.50421e-015	-4.23802e-015	-7.98826e-015	-6.7115e-015	-1.68061e-015	-6.20613e-015	1.06233e-014	3.86462e-015	-2.03357e-015	2.40332e-015	-4.99347e-015	-8.44573e-016	-8.59049e-015	-5.64432e-015	-6.25698e-015	-6.97766e-015	-1.47117e-014	-1.51365e-014	-2.73151e-014
6.09729e-015	1.97298e-015	7.49984e-015	1.80563e-015	9.75355e-016	-4.12264e-015	-5.66619e-015	-4.15995e-015	-7.94019e-015	-6.48234e-015	-1.62684e-015	-6.16118e-015	1.07764e-014	3.72426e-015	-2.15394e-015	2.35244e-015	-5.12673e-015	-6.4911e-016	-8.49057e-015	-5.21149e-015	-6.06479e-015	-6.3986e-015	-1.4391e-014	-1.51303e-014	-2.72694e-014
6.00405e-015	1.72351e-015	7.30687e-015	1.64307e-015	9.39268e-016	-4.1753e-015	-5.82967e-015	-4.06616e-015	-7.92684e-015	-6.26462e-015	-1.59356e-015	-6.13387e-015	1.0898e-014	3.55331e-015	-2.27062e-015	2.29503e-015	-5.24238e-015	-4.61471e-016	-8.38385e-015	-4.76562e-015	-5.90726e-015	-5.83443e-015	-1.40681e-014	-1.51234e-014	-2.71838e-014
5.90939e-015	1.43531e-015	7.1045e-015	1.47133e-015	8.92351e-016	-4.24353e-015	-5.99364e-015	-3.95739e-015	-7.9478e-015	-6.05997e-015	-1.57995e-015	-6.12449e-015	1.09864e-014	3.35479e-015	-2.38346e-015	2.23018e-015	-5.34055e-015	-2.82169e-016	-8.26965e-015	-4.30749e-015	-5.78633e-015	-5.2883e-015	-1.37461e-014	-1.51156e-014	-2.70576e-014
5.81335e-015	1.11089e-015	6.89273e-015	1.28976e-015	8.33117e-016	-4.32758e-015	-6.15801e-015	-3.8338e-015	-8.00194e-015	-5.87092e-015	-1.58519e-015	-6.13338e-015	1.10405e-014	3.13194e-015	-2.49199e-015	2.15739e-015	-5.42204e-015	-1.11704e-016	-8.14697e-015	-3.83849e-015	-5.70313e-015	-4.76327e-015	-1.34277e-014	-1.5107e-014	-2.68907e-014
5.71634e-015	7.52813e-016	6.67147e-015	1.09921e-015	7.60679e-016	-4.42856e-015	-6.32074e-015	-3.69672e-015	-8.08801e-015	-5.69854e-015	-1.60874e-015	-6.16019e-015	1.10586e-014	2.88828e-015	-2.59654e-015	2.07559e-015	-5.4873e-015	4.9899e-017	-8.01521e-015	-3.36038e-015	-5.65795e-015	-4.26221e-015	-1.31157e-014	-1.50977e-014	-2.66834e-014
5.61806e-015	3.63991e-016	6.44068e-015	8.99562e-016	6.74015e-016	-4.54586e-015	-6.48069e-015	-3.54662e-015	-8.20484e-015	-5.54439e-015	-1.64888e-015	-6.20469e-015	1.10397e-014	2.62754e-015	-2.69723e-015	1.98444e-015	-5.53686e-015	2.02788e-016	-7.87295e-015	-2.87529e-015	-5.65113e-015	-3.78838e-015	-1.28132e-014	-1.50877e-014	-2.64368e-014
5.51833e-015	-5.2763e-017	6.20087e-015	6.90608e-016	5.72207e-016	-4.67896e-015	-6.63663e-015	-3.38498e-015	-8.35013e-015	-5.40941e-015	-1.70398e-015	-6.26586e-015	1.09836e-014	2.35394e-015	-2.79427e-015	1.88372e-015	-5.57123e-015	3.47131e-016	-7.7196e-015	-2.385e-015	-5.6826e-015	-3.34419e-015	-1.25234e-014	-1.50769e-014	-2.61514e-014
5.41737e-015	-4.93989e-016	5.95309e-015	4.72776e-016	4.54205e-016	-4.82891e-015	-6.78738e-015	-3.21333e-015	-8.5219e-015	-5.29414e-015	-1.77222e-015	-6.34229e-015	1.08902e-014	2.07206e-015	-2.8881e-015	1.77327e-015	-5.59057e-015	4.8317e-016	-7.55547e-015	-1.89114e-015	-5.75154e-015	-2.93211e-015	-1.22481e-014	-1.5065e-014	-2.58289e-014
5.31556e-015	-9.56002e-016	5.69818e-015	2.46059e-016	3.19724e-016	-4.99553e-015	-6.93148e-015	-3.03342e-015	-8.71826e-015	-5.19978e-015	-1.85227e-015	-6.43309e-015	1.076e-014	1.78593e-015	-2.9788e-015	1.6537e-015	-5.59487e-015	6.10597e-016	-7.37987e-015	-1.39576e-015	-5.85726e-015	-2.55352e-015	-1.19895e-014	-1.50518e-014	-2.54717e-014
5.21353e-015	-1.43486e-015	5.43694e-015	1.08423e-017	1.68956e-016	-5.17752e-015	-7.06706e-015	-2.84672e-015	-8.93617e-015	-5.12584e-015	-1.94162e-015	-6.53653e-015	1.05941e-014	1.50018e-015	-3.06626e-015	1.52486e-015	-5.58504e-015	7.30304e-016	-7.19197e-015	-9.01074e-016	-5.99739e-015	-2.20979e-015	-1.17501e-014	-1.50371e-014	-2.50825e-014
5.11169e-015	-1.92663e-015	5.17005e-015	-2.32648e-016	1.88165e-018	-5.37461e-015	-7.19255e-015	-2.65463e-015	-9.17366e-015	-5.07179e-015	-2.0381e-015	-6.65174e-015	1.03938e-014	1.21861e-015	-3.15054e-015	1.38645e-015	-5.56167e-015	8.41305e-016	-6.99186e-015	-4.10029e-016	-6.17069e-015	-1.90263e-015	-1.15318e-014	-1.50203e-014	-2.46641e-014
5.01046e-015	-2.4277e-015	4.89824e-015	-4.83708e-016	-1.81287e-016	-5.58584e-015	-7.30713e-015	-2.45936e-015	-9.42763e-015	-5.0371e-015	-2.13906e-015	-6.7778e-015	1.01604e-014	9.45508e-016	-3.23163e-015	1.23866e-015	-5.52612e-015	9.44099e-016	-6.77977e-015	7.46466e-017	-6.37472e-015	-1.63324e-015	-1.13356e-014	-1.50018e-014	-2.42202e-014
4.91087e-015	-2.93445e-015	4.62287e-015	-7.41503e-016	-3.79656e-016	-5.81009e-015	-7.40912e-015	-2.26261e-015	-9.69489e-015	-5.02102e-015	-2.24248e-015	-6.91292e-015	9.8958e-015	6.84707e-016	-3.30958e-015	1.08194e-015	-5.47884e-015	1.03939e-015	-6.55629e-015	5.49554e-016	-6.60713e-015	-1.40169e-015	-1.11624e-014	-1.49807e-014	-2.37539e-014
4.81302e-015	-3.44268e-015	4.34534e-015	-1.00506e-015	-5.92666e-016	-6.04623e-015	-7.49746e-015	-2.06605e-015	-9.97277e-015	-5.02187e-015	-2.34614e-015	-7.05495e-015	9.60258e-015	4.4055e-016	-3.38487e-015	9.17716e-016	-5.4196e-015	1.12669e-015	-6.32198e-015	1.01249e-015	-6.86499e-015	-1.20811e-015	-1.10129e-014	-1.49567e-014	-2.32686e-014
4.71785e-015	-3.94774e-015	4.06737e-015	-1.2744e-015	-8.19887e-016	-6.29341e-015	-7.57113e-015	-1.8715e-015	-1.02568e-014	-5.0381e-015	-2.44773e-015	-7.2016e-015	9.28368e-015	2.16518e-016	-3.4576e-015	7.45954e-016	-5.34902e-015	1.20584e-015	-6.07821e-015	1.46064e-015	-7.14548e-015	-1.05223e-015	-1.08881e-014	-1.49294e-014	-2.27683e-014
4.62604e-015	-4.44564e-015	3.79074e-015	-1.54904e-015	-1.06052e-015	-6.54993e-015	-7.62856e-015	-1.68112e-015	-1.05437e-014	-5.06872e-015	-2.54479e-015	-7.35055e-015	8.94221e-015	1.56101e-017	-3.52748e-015	5.67712e-016	-5.26728e-015	1.27717e-015	-5.82467e-015	1.89051e-015	-7.44498e-015	-9.3366e-016	-1.07876e-014	-1.48989e-014	-2.22571e-014
4.5387e-015	-4.93271e-015	3.51708e-015	-1.82828e-015	-1.31311e-015	-6.81369e-015	-7.66921e-015	-1.49654e-015	-1.08299e-014	-5.11134e-015	-2.63477e-015	-7.50037e-015	8.58087e-015	-1.58969e-016	-3.5949e-015	3.83157e-016	-5.17466e-015	1.34082e-015	-5.56292e-015	2.29911e-015	-7.76099e-015	-8.51557e-016	-1.07118e-014	-1.48644e-014	-2.17399e-014
4.45578e-015	-5.4052e-015	3.24828e-015	-2.1114e-015	-1.57659e-015	-7.08336e-015	-7.69254e-015	-1.31943e-015	-1.11124e-014	-5.16319e-015	-2.71561e-015	-7.64874e-015	8.20392e-015	-3.04661e-016	-3.65993e-015	1.93406e-016	-5.0719e-015	1.39672e-015	-5.29456e-015	2.68357e-015	-8.09053e-015	-8.04436e-016	-1.06598e-014	-1.48255e-014	-2.12207e-014
4.37802e-015	-5.85933e-015	2.98633e-015	-2.39762e-015	-1.84988e-015	-7.357e-015	-7.69747e-015	-1.15112e-015	-1.13872e-014	-5.22144e-015	-2.78527e-015	-7.79371e-015	7.81483e-015	-4.19491e-016	-3.7226e-015	-1.1723e-018	-4.95986e-015	1.44487e-015	-5.02122e-015	3.04071e-015	-8.4295e-015	-7.90517e-016	-1.06306e-014	-1.4782e-014	-2.0704e-014
4.30536e-015	-6.29133e-015	2.73351e-015	-2.68646e-015	-2.13171e-015	-7.6326e-015	-7.68392e-015	-9.92765e-016	-1.16507e-014	-5.28349e-015	-2.84175e-015	-7.93311e-015	7.41797e-015	-5.0085e-016	-3.78273e-015	-1.99427e-016	-4.83916e-015	1.48526e-015	-4.74485e-015	3.36674e-015	-8.77451e-015	-8.08179e-016	-1.06227e-014	-1.47331e-014	-2.01936e-014
4.23845e-015	-6.69785e-015	2.49164e-015	-2.97713e-015	-2.41998e-015	-7.90774e-015	-7.65153e-015	-8.46266e-016	-1.18996e-014	-5.34732e-015	-2.88305e-015	-8.06417e-015	7.01816e-015	-5.4724e-016	-3.84101e-015	-4.01162e-016	-4.7108e-015	1.5171e-015	-4.46724e-015	3.65914e-015	-9.12251e-015	-8.55389e-016	-1.06346e-014	-1.46783e-014	-1.96941e-014
4.17807e-015	-7.07575e-015	2.26249e-015	-3.26947e-015	-2.71275e-015	-8.17998e-015	-7.60021e-015	-7.12769e-016	-1.21309e-014	-5.41011e-015	-2.90843e-015	-8.18565e-015	6.61967e-015	-5.58182e-016	-3.89768e-015	-6.05311e-016	-4.57578e-015	1.54076e-015	-4.19058e-015	3.91521e-015	-9.46987e-015	-9.29721e-016	-1.06645e-014	-1.46173e-014	-1.92095e-014
4.12443e-015	-7.4223e-015	2.0479e-015	-3.56272e-015	-3.00853e-015	-8.44713e-015	-7.53048e-015	-5.93203e-016	-1.23412e-014	-5.46924e-015	-2.91651e-015	-8.29586e-015	6.22658e-015	-5.32523e-016	-3.95315e-015	-8.11101e-016	-4.43434e-015	1.5565e-015	-3.91743e-015	4.13237e-015	-9.81372e-015	-1.02775e-015	-1.071e-014	-1.45497e-014	-1.87431e-014
4.0778e-015	-7.73455e-015	1.8501e-015	-3.85626e-015	-3.30574e-015	-8.70729e-015	-7.44355e-015	-4.88518e-016	-1.2528e-014	-5.5216e-015	-2.90546e-015	-8.39304e-015	5.84359e-015	-4.70306e-016	-4.00745e-015	-1.01771e-015	-4.28765e-015	1.56428e-015	-3.6491e-015	4.30864e-015	-1.01506e-014	-1.14682e-015	-1.07685e-014	-1.44753e-014	-1.82984e-014
4.03857e-015	-8.01009e-015	1.67065e-015	-4.14986e-015	-3.60254e-015	-8.95774e-015	-7.33973e-015	-3.99381e-016	-1.26886e-014	-5.56416e-015	-2.87459e-015	-8.47506e-015	5.47521e-015	-3.72386e-016	-4.06038e-015	-1.22399e-015	-4.1368e-015	1.56368e-015	-3.38857e-015	4.4414e-015	-1.04771e-014	-1.28377e-015	-1.08373e-014	-1.43928e-014	-1.78781e-014
4.00727e-015	-8.24628e-015	1.51082e-015	-4.44362e-015	-3.89717e-015	-9.19687e-015	-7.21987e-015	-3.26849e-016	-1.28208e-014	-5.59418e-015	-2.82344e-015	-8.5401e-015	5.12544e-015	-2.39477e-016	-4.11207e-015	-1.42918e-015	-3.98189e-015	1.55415e-015	-3.13836e-015	4.52951e-015	-1.07905e-014	-1.43549e-015	-1.09133e-014	-1.43014e-014	-1.7485e-014
3.98386e-015	-8.44089e-015	1.37173e-015	-4.73671e-015	-4.18789e-015	-9.42225e-015	-7.08542e-015	-2.70522e-016	-1.2922e-014	-5.6094e-015	-2.75125e-015	-8.58733e-015	4.79811e-015	-7.3072e-017	-4.16225e-015	-1.63304e-015	-3.82398e-015	1.53602e-015	-2.90088e-015	4.57269e-015	-1.10883e-014	-1.5987e-015	-1.09935e-014	-1.42017e-014	-1.71212e-014
3.96811e-015	-8.59272e-015	1.25497e-015	-5.02825e-015	-4.47346e-015	-9.63194e-015	-6.93784e-015	-2.30228e-016	-1.29909e-014	-5.60727e-015	-2.65795e-015	-8.61585e-015	4.49791e-015	1.25656e-016	-4.21088e-015	-1.83481e-015	-3.66373e-015	1.50905e-015	-2.67841e-015	4.5702e-015	-1.13683e-014	-1.76995e-015	-1.10746e-014	-1.40928e-014	-1.67892e-014
3.95986e-015	-8.70048e-015	1.16223e-015	-5.3183e-015	-4.75225e-015	-9.82361e-015	-6.77861e-015	-2.06052e-016	-1.30265e-014	-5.58581e-015	-2.54347e-015	-8.62532e-015	4.22918e-015	3.5437e-016	-4.25716e-015	-2.03362e-015	-3.50279e-015	1.47342e-015	-2.4733e-015	4.52064e-015	-1.16287e-014	-1.94559e-015	-1.11539e-014	-1.39742e-014	-1.64902e-014
3.95819e-015	-8.76323e-015	1.09393e-015	-5.6063e-015	-5.02278e-015	-9.99572e-015	-6.6093e-015	-1.97177e-016	-1.30267e-014	-5.54323e-015	-2.40858e-015	-8.6151e-015	3.99479e-015	6.10308e-016	-4.30168e-015	-2.22879e-015	-3.34162e-015	1.42888e-015	-2.28773e-015	4.42477e-015	-1.18674e-014	-2.12175e-015	-1.12284e-014	-1.38454e-014	-1.62254e-014
3.96304e-015	-8.78029e-015	1.05096e-015	-5.89201e-015	-5.28313e-015	-1.0146e-014	-6.43148e-015	-2.03407e-016	-1.29902e-014	-5.47826e-015	-2.2541e-015	-8.58502e-015	3.79835e-015	8.90824e-016	-4.34469e-015	-2.41977e-015	-3.1815e-015	1.37515e-015	-2.12372e-015	4.28323e-015	-1.2083e-014	-2.29479e-015	-1.12951e-014	-1.37061e-014	-1.59948e-014
3.97394e-015	-8.7514e-015	1.03363e-015	-6.17418e-015	-5.53182e-015	-1.02736e-014	-6.24744e-015	-2.23976e-016	-1.29179e-014	-5.38942e-015	-2.08082e-015	-8.53429e-015	3.64228e-015	1.19313e-015	-4.38611e-015	-2.60656e-015	-3.02419e-015	1.3129e-015	-1.98351e-015	4.09631e-015	-1.22745e-014	-2.46183e-015	-1.13509e-014	-1.35559e-014	-1.57984e-014
3.99e-015	-8.67686e-015	1.04228e-015	-6.45315e-015	-5.76776e-015	-1.03765e-014	-6.05919e-015	-2.58004e-016	-1.28092e-014	-5.27589e-015	-1.8898e-015	-8.46264e-015	3.52882e-015	1.51381e-015	-4.42576e-015	-2.78862e-015	-2.87007e-015	1.24164e-015	-1.86824e-015	3.86524e-015	-1.24407e-014	-2.61977e-015	-1.13929e-014	-1.33943e-014	-1.56357e-014
4.01094e-015	-8.55717e-015	1.07689e-015	-6.72814e-015	-5.98961e-015	-1.04541e-014	-5.86917e-015	-3.04266e-016	-1.2664e-014	-5.13647e-015	-1.68228e-015	-8.37019e-015	3.46047e-015	1.84973e-015	-4.46312e-015	-2.96523e-015	-2.71971e-015	1.16129e-015	-1.77895e-015	3.59205e-015	-1.25815e-014	-2.76574e-015	-1.14181e-014	-1.32213e-014	-1.55055e-014
4.03573e-015	-8.39291e-015	1.1372e-015	-6.9986e-015	-6.19629e-015	-1.0505e-014	-5.67977e-015	-3.61311e-016	-1.24833e-014	-4.97056e-015	-1.45981e-015	-8.25777e-015	3.43848e-015	2.1974e-015	-4.49839e-015	-3.1354e-015	-2.57434e-015	1.07226e-015	-1.71719e-015	3.27869e-015	-1.26966e-014	-2.89675e-015	-1.14243e-014	-1.30366e-014	-1.54066e-014
4.06409e-015	-8.18585e-015	1.22301e-015	-7.26384e-015	-6.38647e-015	-1.05282e-014	-5.49307e-015	-4.27465e-016	-1.22679e-014	-4.77847e-015	-1.22408e-015	-8.12609e-015	3.46331e-015	2.5532e-015	-4.53077e-015	-3.29937e-015	-2.43489e-015	9.74923e-016	-1.68361e-015	2.92723e-015	-1.2785e-014	-3.00928e-015	-1.14094e-014	-1.28394e-014	-1.53371e-014
4.09442e-015	-7.93728e-015	1.3337e-015	-7.52319e-015	-6.55904e-015	-1.05242e-014	-5.31177e-015	-5.0203e-016	-1.20187e-014	-4.56062e-015	-9.76273e-016	-7.97628e-015	3.53592e-015	2.91353e-015	-4.55989e-015	-3.457e-015	-2.30204e-015	8.69923e-016	-1.67828e-015	2.54128e-015	-1.28466e-014	-3.10085e-015	-1.13714e-014	-1.26295e-014	-1.52939e-014
4.12578e-015	-7.64924e-015	1.46769e-015	-7.77556e-015	-6.71352e-015	-1.0493e-014	-5.13825e-015	-5.83117e-016	-1.17378e-014	-4.31754e-015	-7.18389e-016	-7.80943e-015	3.65636e-015	3.27481e-015	-4.58591e-015	-3.60781e-015	-2.17672e-015	7.56948e-016	-1.70182e-015	2.12462e-015	-1.28819e-014	-3.16974e-015	-1.13087e-014	-1.24071e-014	-1.52738e-014
4.15674e-015	-7.32454e-015	1.62388e-015	-8.02036e-015	-6.8491e-015	-1.04349e-014	-4.97476e-015	-6.69107e-016	-1.14267e-014	-4.05047e-015	-4.52544e-016	-7.62635e-015	3.82394e-015	3.6328e-015	-4.60798e-015	-3.75143e-015	-2.06026e-015	6.36928e-016	-1.75415e-015	1.68109e-015	-1.28919e-014	-3.21356e-015	-1.12201e-014	-1.21723e-014	-1.52743e-014
4.18609e-015	-6.9656e-015	1.80087e-015	-8.25667e-015	-6.9651e-015	-1.03503e-014	-4.82326e-015	-7.58976e-016	-1.10881e-014	-3.76018e-015	-1.80315e-016	-7.4285e-015	4.03756e-015	3.98473e-015	-4.62578e-015	-3.88722e-015	-1.95284e-015	5.10225e-016	-1.83458e-015	1.21526e-015	-1.28769e-014	-3.23087e-015	-1.1105e-014	-1.19247e-014	-1.52916e-014
4.21269e-015	-6.57532e-015	1.99685e-015	-8.48283e-015	-7.06092e-015	-1.02399e-014	-4.68592e-015	-8.50937e-016	-1.07241e-014	-3.44794e-015	9.60475e-017	-7.21763e-015	4.29607e-015	4.32741e-015	-4.6395e-015	-4.01483e-015	-1.85506e-015	3.77462e-016	-1.9425e-015	7.31401e-016	-1.28379e-014	-3.22006e-015	-1.09631e-014	-1.16644e-014	-1.53221e-014
4.23559e-015	-6.1572e-015	2.2099e-015	-8.69816e-015	-7.13638e-015	-1.01042e-014	-4.56401e-015	-9.43495e-016	-1.03377e-014	-3.11613e-015	3.74573e-016	-6.99556e-015	4.59693e-015	4.6577e-015	-4.64843e-015	-4.13342e-015	-1.76757e-015	2.40171e-016	-2.07637e-015	2.34457e-016	-1.27757e-014	-3.18063e-015	-1.07942e-014	-1.13912e-014	-1.53615e-014
4.25354e-015	-5.71404e-015	2.43772e-015	-8.90114e-015	-7.19172e-015	-9.94411e-015	-4.4596e-015	-1.03479e-015	-9.93172e-015	-2.76671e-015	6.53055e-016	-6.76387e-015	4.93796e-015	4.97307e-015	-4.65141e-015	-4.24257e-015	-1.69082e-015	9.81003e-017	-2.23444e-015	-2.69847e-016	-1.26913e-014	-3.11086e-015	-1.05978e-014	-1.1105e-014	-1.5405e-014
4.26538e-015	-5.2497e-015	2.67751e-015	-9.09071e-015	-7.22668e-015	-9.76195e-015	-4.37468e-015	-1.12366e-015	-9.50982e-015	-2.402e-015	9.29283e-016	-6.52453e-015	5.31561e-015	5.27071e-015	-4.64838e-015	-4.3417e-015	-1.62473e-015	-4.7722e-017	-2.41515e-015	-7.76621e-016	-1.25856e-014	-3.0111e-015	-1.03748e-014	-1.08065e-014	-1.54483e-014
4.26947e-015	-4.76822e-015	2.92727e-015	-9.26506e-015	-7.24091e-015	-9.55893e-015	-4.31052e-015	-1.20834e-015	-9.07553e-015	-2.02381e-015	1.20198e-015	-6.27868e-015	5.72642e-015	5.54864e-015	-4.6393e-015	-4.43064e-015	-1.56913e-015	-1.9636e-016	-2.61634e-015	-1.28087e-015	-1.24597e-014	-2.88142e-015	-1.01261e-014	-1.04956e-014	-1.54869e-014
4.26515e-015	-4.27338e-015	3.18466e-015	-9.42276e-015	-7.23416e-015	-9.33676e-015	-4.26814e-015	-1.2875e-015	-8.63278e-015	-1.63523e-015	1.46957e-015	-6.02801e-015	6.1671e-015	5.80452e-015	-4.62357e-015	-4.50861e-015	-1.52388e-015	-3.46898e-016	-2.83544e-015	-1.77786e-015	-1.23147e-014	-2.72249e-015	-9.85378e-015	-1.01731e-014	-1.55165e-014
4.25219e-015	-3.76958e-015	3.44674e-015	-9.56252e-015	-7.20674e-015	-9.09815e-015	-4.24826e-015	-1.3603e-015	-8.18478e-015	-1.2389e-015	1.73083e-015	-5.77428e-015	6.63347e-015	6.03733e-015	-4.60131e-015	-4.57502e-015	-1.48794e-015	-4.98315e-016	-3.07013e-015	-2.26204e-015	-1.2152e-014	-2.53507e-015	-9.55924e-015	-9.8395e-015	-1.55326e-014
4.22943e-015	-3.26072e-015	3.70998e-015	-9.68299e-015	-7.15915e-015	-8.84602e-015	-4.2512e-015	-1.42571e-015	-7.73478e-015	-8.37749e-016	1.98385e-015	-5.51953e-015	7.12116e-015	6.24552e-015	-4.57175e-015	-4.6294e-015	-1.46077e-015	-6.49297e-016	-3.31749e-015	-2.72833e-015	-1.19721e-014	-2.31992e-015	-9.24371e-015	-9.49539e-015	-1.55311e-014
4.19614e-015	-2.75127e-015	3.97158e-015	-9.78285e-015	-7.09146e-015	-8.58249e-015	-4.2773e-015	-1.48307e-015	-7.28607e-015	-4.34228e-016	2.22733e-015	-5.26585e-015	7.62535e-015	6.42826e-015	-4.53455e-015	-4.67098e-015	-1.44158e-015	-7.99008e-016	-3.57479e-015	-3.17201e-015	-1.17758e-014	-2.07793e-015	-8.90965e-015	-9.14149e-015	-1.55074e-014
4.15152e-015	-2.24602e-015	4.22862e-015	-9.86049e-015	-7.00405e-015	-8.30981e-015	-4.32691e-015	-1.53174e-015	-6.84253e-015	-3.1119e-017	2.45993e-015	-5.01419e-015	8.14088e-015	6.58494e-015	-4.48941e-015	-4.69936e-015	-1.4295e-015	-9.46181e-016	-3.83915e-015	-3.58731e-015	-1.15649e-014	-1.81052e-015	-8.55916e-015	-8.77863e-015	-1.54574e-014
4.0949e-015	-1.74963e-015	4.47796e-015	-9.91481e-015	-6.89781e-015	-8.03109e-015	-4.39929e-015	-1.57105e-015	-6.40789e-015	3.68668e-016	2.68053e-015	-4.76547e-015	8.66223e-015	6.71519e-015	-4.43613e-015	-4.71318e-015	-1.42291e-015	-1.08973e-015	-4.10696e-015	-3.96949e-015	-1.13402e-014	-1.51981e-015	-8.19434e-015	-8.40792e-015	-1.53776e-014
4.02631e-015	-1.26597e-015	4.71654e-015	-9.94409e-015	-6.77327e-015	-7.7493e-015	-4.49337e-015	-1.60023e-015	-5.985e-015	7.61966e-016	2.88835e-015	-4.52137e-015	9.1845e-015	6.81906e-015	-4.37415e-015	-4.71156e-015	-1.42022e-015	-1.22878e-015	-4.37462e-015	-4.31422e-015	-1.11022e-014	-1.20805e-015	-7.81849e-015	-8.0296e-015	-1.52649e-014
3.94499e-015	-7.99365e-016	4.9419e-015	-9.94677e-015	-6.63129e-015	-7.46654e-015	-4.60839e-015	-1.6193e-015	-5.57694e-015	1.14714e-015	3.08324e-015	-4.28265e-015	9.70255e-015	6.89691e-015	-4.30307e-015	-4.694e-015	-1.42051e-015	-1.36166e-015	-4.63893e-015	-4.61817e-015	-1.08519e-014	-8.77571e-016	-7.43464e-015	-7.64492e-015	-1.5116e-014
3.85095e-015	-3.54069e-016	5.15082e-015	-9.92208e-015	-6.47228e-015	-7.18613e-015	-4.74347e-015	-1.62841e-015	-5.18675e-015	1.52142e-015	3.26479e-015	-4.05028e-015	1.02118e-014	6.94993e-015	-4.22316e-015	-4.65998e-015	-1.42141e-015	-1.48781e-015	-4.89676e-015	-4.87771e-015	-1.05901e-014	-5.31011e-016	-7.04544e-015	-7.25477e-015	-1.49288e-014
3.74427e-015	6.58091e-017	5.3407e-015	-9.86943e-015	-6.29717e-015	-6.91099e-015	-4.89807e-015	-1.62759e-015	-4.81729e-015	1.88235e-015	3.43312e-015	-3.82488e-015	1.07067e-014	6.97912e-015	-4.1345e-015	-4.60901e-015	-1.42193e-015	-1.60665e-015	-5.14468e-015	-5.09009e-015	-1.03174e-014	-1.70887e-016	-6.65435e-015	-6.86004e-015	-1.47017e-014
3.6249e-015	4.57443e-016	5.50891e-015	-9.78737e-015	-6.10665e-015	-6.64402e-015	-5.07005e-015	-1.61792e-015	-4.47085e-015	2.22812e-015	3.58793e-015	-3.60704e-015	1.11822e-014	6.98575e-015	-4.0368e-015	-4.54072e-015	-1.41966e-015	-1.71743e-015	-5.37988e-015	-5.25238e-015	-1.0034e-014	1.99946e-016	-6.2645e-015	-6.4623e-015	-1.4433e-014
3.49294e-015	8.17256e-016	5.65317e-015	-9.67556e-015	-5.90147e-015	-6.38852e-015	-5.25751e-015	-1.59978e-015	-4.14973e-015	2.55674e-015	3.72932e-015	-3.39739e-015	1.16336e-014	6.97136e-015	-3.93007e-015	-4.45413e-015	-1.41252e-015	-1.81926e-015	-5.59912e-015	-5.36266e-015	-9.74055e-015	5.79179e-016	-5.87854e-015	-6.06296e-015	-1.4121e-014
3.34904e-015	1.14159e-015	5.77127e-015	-9.53402e-015	-5.68298e-015	-6.14665e-015	-5.45899e-015	-1.57365e-015	-3.85592e-015	2.867e-015	3.85838e-015	-3.19664e-015	1.20564e-014	6.93768e-015	-3.81536e-015	-4.34804e-015	-1.39876e-015	-1.91174e-015	-5.80005e-015	-5.41929e-015	-9.43733e-015	9.63412e-016	-5.49884e-015	-5.6629e-015	-1.37655e-014
3.19382e-015	1.4272e-015	5.86125e-015	-9.36258e-015	-5.45239e-015	-5.92064e-015	-5.67249e-015	-1.54014e-015	-3.59139e-015	3.15719e-015	3.97531e-015	-3.00495e-015	1.24464e-014	6.88608e-015	-3.69272e-015	-4.22193e-015	-1.37643e-015	-1.9936e-015	-5.98036e-015	-5.42157e-015	-9.12444e-015	1.3493e-015	-5.12791e-015	-5.26409e-015	-1.33669e-014
3.02772e-015	1.67219e-015	5.92156e-015	-9.16122e-015	-5.21044e-015	-5.71365e-015	-5.89548e-015	-1.50051e-015	-3.35707e-015	3.42602e-015	4.08051e-015	-2.82198e-015	1.27997e-014	6.81829e-015	-3.56251e-015	-4.07568e-015	-1.34347e-015	-2.06495e-015	-6.13842e-015	-5.36914e-015	-8.80158e-015	1.73423e-015	-4.76864e-015	-4.86808e-015	-1.29255e-014
2.85166e-015	1.87481e-015	5.95114e-015	-8.93039e-015	-4.95849e-015	-5.528e-015	-6.12574e-015	-1.45585e-015	-3.15452e-015	3.67299e-015	4.17569e-015	-2.64747e-015	1.31129e-014	6.7363e-015	-3.42521e-015	-3.90901e-015	-1.29794e-015	-2.12564e-015	-6.27202e-015	-5.26194e-015	-8.46857e-015	2.11544e-015	-4.42378e-015	-4.4761e-015	-1.2442e-014
2.66601e-015	2.0334e-015	5.94904e-015	-8.67072e-015	-4.698e-015	-5.36555e-015	-6.36027e-015	-1.4075e-015	-2.98399e-015	3.89739e-015	4.26164e-015	-2.48088e-015	1.33822e-014	6.64252e-015	-3.28123e-015	-3.72142e-015	-1.23835e-015	-2.17434e-015	-6.37923e-015	-5.10041e-015	-8.12619e-015	2.48965e-015	-4.09508e-015	-4.08972e-015	-1.19179e-014
2.47159e-015	2.14677e-015	5.91425e-015	-8.38357e-015	-4.43022e-015	-5.2284e-015	-6.59668e-015	-1.35636e-015	-2.84619e-015	4.09865e-015	4.33908e-015	-2.32176e-015	1.36056e-014	6.53887e-015	-3.13155e-015	-3.51313e-015	-1.16344e-015	-2.21108e-015	-6.4585e-015	-4.88681e-015	-7.77448e-015	2.85428e-015	-3.78449e-015	-3.71029e-015	-1.13557e-014
2.26924e-015	2.21354e-015	5.84667e-015	-8.06988e-015	-4.15607e-015	-5.11804e-015	-6.8329e-015	-1.30357e-015	-2.74076e-015	4.27643e-015	4.40865e-015	-2.16943e-015	1.3781e-014	6.42763e-015	-2.97682e-015	-3.28439e-015	-1.0718e-015	-2.23651e-015	-6.50953e-015	-4.62273e-015	-7.41365e-015	3.2065e-015	-3.49365e-015	-3.33931e-015	-1.0758e-014
2.06034e-015	2.23332e-015	5.74643e-015	-7.7311e-015	-3.87701e-015	-5.03616e-015	-7.06655e-015	-1.25049e-015	-2.66655e-015	4.4305e-015	4.47159e-015	-2.0226e-015	1.3907e-014	6.31039e-015	-2.818e-015	-3.03492e-015	-9.61977e-016	-2.25012e-015	-6.53191e-015	-4.31019e-015	-7.04404e-015	3.5444e-015	-3.22347e-015	-2.97801e-015	-1.01284e-014
1.84597e-015	2.20665e-015	5.61435e-015	-7.36886e-015	-3.5938e-015	-4.9832e-015	-7.29538e-015	-1.19823e-015	-2.62313e-015	4.5609e-015	4.5292e-015	-1.88093e-015	1.39821e-014	6.18954e-015	-2.65588e-015	-2.76462e-015	-8.33322e-016	-2.25224e-015	-6.52464e-015	-3.95218e-015	-6.66612e-015	3.86592e-015	-2.97488e-015	-2.62779e-015	-9.47033e-015
1.62707e-015	2.13431e-015	5.45135e-015	-6.98562e-015	-3.30811e-015	-4.96049e-015	-7.51727e-015	-1.14782e-015	-2.60977e-015	4.66807e-015	4.58289e-015	-1.74361e-015	1.40053e-014	6.06667e-015	-2.49188e-015	-2.47395e-015	-6.85427e-016	-2.24306e-015	-6.48853e-015	-3.55208e-015	-6.28016e-015	4.16896e-015	-2.74848e-015	-2.28961e-015	-8.78682e-015
1.40467e-015	2.01748e-015	5.2577e-015	-6.58438e-015	-3.02092e-015	-4.96861e-015	-7.73028e-015	-1.1002e-015	-2.62439e-015	4.75318e-015	4.63364e-015	-1.60895e-015	1.39766e-014	5.94347e-015	-2.32666e-015	-2.16381e-015	-5.18179e-016	-2.22328e-015	-6.42359e-015	-3.11342e-015	-5.8862e-015	4.45146e-015	-2.54451e-015	-1.96471e-015	-8.08199e-015
1.18033e-015	1.8571e-015	5.03545e-015	-6.16778e-015	-2.73384e-015	-5.00717e-015	-7.93248e-015	-1.05721e-015	-2.66574e-015	4.81698e-015	4.68276e-015	-1.47612e-015	1.38962e-014	5.82133e-015	-2.16196e-015	-1.83477e-015	-3.31633e-016	-2.1934e-015	-6.3307e-015	-2.64094e-015	-5.48469e-015	4.71194e-015	-2.36298e-015	-1.65444e-015	-7.36075e-015
9.55366e-016	1.65571e-015	4.78616e-015	-5.7381e-015	-2.44775e-015	-5.07635e-015	-8.12123e-015	-1.01952e-015	-2.73189e-015	4.85991e-015	4.73122e-015	-1.34446e-015	1.37655e-014	5.70142e-015	-1.99885e-015	-1.48717e-015	-1.2562e-016	-2.15365e-015	-6.21107e-015	-2.13924e-015	-5.07705e-015	4.94904e-015	-2.20397e-015	-1.36034e-015	-6.62786e-015
7.30927e-016	1.41587e-015	4.51205e-015	-5.29851e-015	-2.16414e-015	-5.1758e-015	-8.29491e-015	-9.87252e-016	-2.82093e-015	4.88359e-015	4.77968e-015	-1.21223e-015	1.35854e-014	5.58514e-015	-1.83842e-015	-1.12239e-015	9.95209e-017	-2.105e-015	-6.06645e-015	-1.61254e-015	-4.66368e-015	5.16208e-015	-2.06653e-015	-1.08291e-015	-5.88815e-015
5.08138e-016	1.13987e-015	4.21567e-015	-4.85228e-015	-1.8841e-015	-5.30482e-015	-8.4531e-015	-9.61408e-016	-2.93088e-015	4.88861e-015	4.82889e-015	-1.07834e-015	1.3358e-014	5.47332e-015	-1.68227e-015	-7.40916e-016	3.42943e-016	-2.04867e-015	-5.89834e-015	-1.06578e-015	-4.24604e-015	5.3507e-015	-1.94905e-015	-8.22941e-016	-5.14594e-015
2.87921e-016	8.3121e-016	3.89945e-015	-4.40234e-015	-1.60905e-015	-5.46212e-015	-8.59454e-015	-9.42778e-016	-3.05897e-015	4.876e-015	4.8799e-015	-9.42335e-016	1.30855e-014	5.36673e-015	-1.53099e-015	-3.44184e-016	6.03881e-016	-1.98516e-015	-5.70859e-015	-5.0435e-016	-3.82475e-015	5.51481e-015	-1.85012e-015	-5.81209e-016	-4.40609e-015
7.13344e-017	4.93548e-016	3.56624e-015	-3.95256e-015	-1.34016e-015	-5.64727e-015	-8.71761e-015	-9.31389e-016	-3.20198e-015	4.84753e-015	4.93304e-015	-8.03844e-016	1.27702e-014	5.26556e-015	-1.38545e-015	6.63724e-017	8.80896e-016	-1.91601e-015	-5.49958e-015	6.76339e-017	-3.40093e-015	5.65363e-015	-1.76799e-015	-3.58373e-016	-3.6735e-015
-1.40758e-016	1.30517e-016	3.2188e-015	-3.50713e-015	-1.07844e-015	-5.85826e-015	-8.8218e-015	-9.27372e-016	-3.35754e-015	4.80484e-015	4.98899e-015	-6.61765e-016	1.24158e-014	5.17049e-015	-1.24672e-015	4.88566e-016	1.17266e-015	-1.842e-015	-5.2737e-015	6.45374e-016	-2.97581e-015	5.76766e-015	-1.70076e-015	-1.55278e-016	-2.95345e-015
-3.47128e-016	-2.54335e-016	2.86025e-015	-3.06913e-015	-8.24307e-016	-6.09287e-015	-8.90661e-015	-9.30784e-016	-3.52219e-015	4.74955e-015	5.04752e-015	-5.15195e-016	1.20257e-014	5.08144e-015	-1.11529e-015	9.21327e-016	1.47758e-015	-1.76343e-015	-5.03381e-015	1.22379e-015	-2.5507e-015	5.85806e-015	-1.64652e-015	2.75598e-017	-2.25064e-015
-5.46549e-016	-6.57019e-016	2.49422e-015	-2.64224e-015	-5.78683e-016	-6.34948e-015	-8.97177e-015	-9.4223e-016	-3.69328e-015	4.68332e-015	5.10872e-015	-3.62919e-016	1.16042e-014	4.99876e-015	-9.92267e-016	1.36286e-015	1.79321e-015	-1.68193e-015	-4.78304e-015	1.79933e-015	-2.12731e-015	5.92535e-015	-1.60288e-015	1.89998e-016	-1.56968e-015
-7.37732e-016	-1.07332e-015	2.12457e-015	-2.23015e-015	-3.42674e-016	-6.62636e-015	-9.01685e-015	-9.61263e-016	-3.86848e-015	4.60736e-015	5.17291e-015	-2.04271e-016	1.11545e-014	4.92165e-015	-8.78749e-016	1.81115e-015	2.11711e-015	-1.59853e-015	-4.52415e-015	2.36767e-015	-1.70805e-015	5.97082e-015	-1.56752e-015	3.31795e-016	-9.15027e-016
-9.21069e-016	-1.4983e-015	1.75464e-015	-1.83597e-015	-1.17649e-016	-6.92085e-015	-9.04177e-015	-9.87153e-016	-4.04517e-015	4.52289e-015	5.23923e-015	-3.92326e-017	1.06812e-014	4.8501e-015	-7.75106e-016	2.26484e-015	2.44653e-015	-1.51343e-015	-4.25939e-015	2.92419e-015	-1.29495e-015	5.99565e-015	-1.53825e-015	4.52909e-016	-2.90407e-016
-1.09584e-015	-1.92725e-015	1.38729e-015	-1.4627e-015	9.63009e-017	-7.22967e-015	-9.04703e-015	-1.01908e-015	-4.22061e-015	4.4311e-015	5.30762e-015	1.32109e-016	1.01887e-014	4.78411e-015	-6.81916e-016	2.72186e-015	2.77894e-015	-1.42735e-015	-3.9921e-015	3.46451e-015	-8.89827e-016	6.00139e-015	-1.51337e-015	5.53045e-016	2.99998e-016
-1.25995e-015	-2.35561e-015	1.02579e-015	-1.11357e-015	2.98665e-016	-7.55002e-015	-9.03294e-015	-1.05641e-015	-4.39311e-015	4.3329e-015	5.37756e-015	3.09242e-016	9.68192e-015	4.7224e-015	-5.99503e-016	3.17952e-015	3.11198e-015	-1.34146e-015	-3.725e-015	3.98523e-015	-4.95386e-016	5.99008e-015	-1.48967e-015	6.32199e-016	8.52651e-016
-1.41338e-015	-2.77907e-015	6.73672e-016	-7.91312e-016	4.88766e-016	-7.87874e-015	-8.99966e-015	-1.09876e-015	-4.56056e-015	4.22947e-015	5.44862e-015	4.92036e-016	9.16526e-015	4.66425e-015	-5.28364e-016	3.63592e-015	3.44239e-015	-1.25648e-015	-3.46088e-015	4.48305e-015	-1.13895e-016	5.96332e-015	-1.46528e-015	6.911e-016	1.3648e-015
-1.55569e-015	-3.19357e-015	3.3419e-016	-4.98184e-016	6.65997e-016	-8.21314e-015	-8.94808e-015	-1.14467e-015	-4.72101e-015	4.12181e-015	5.52036e-015	6.79909e-016	8.64325e-015	4.60857e-015	-4.68665e-016	4.08912e-015	3.76711e-015	-1.17336e-015	-3.20272e-015	4.95545e-015	2.52157e-016	5.92275e-015	-1.43775e-015	7.30165e-016	1.83368e-015
-1.68628e-015	-3.59491e-015	9.9806e-018	-2.36171e-016	8.30532e-016	-8.5504e-015	-8.87935e-015	-1.19347e-015	-4.87173e-015	4.01086e-015	5.59185e-015	8.71997e-016	8.12022e-015	4.55445e-015	-4.19974e-016	4.53735e-015	4.08339e-015	-1.09193e-015	-2.95304e-015	5.40015e-015	6.00548e-016	5.87076e-015	-1.40503e-015	7.49982e-016	2.25663e-015
-1.80483e-015	-3.97927e-015	-2.96031e-016	-6.81346e-018	9.82215e-016	-8.88699e-015	-8.7944e-015	-1.24357e-015	-5.01142e-015	3.89797e-015	5.66174e-015	1.06744e-015	7.60106e-015	4.50112e-015	-3.81954e-016	4.97871e-015	4.38886e-015	-1.01281e-015	-2.71421e-015	5.81552e-015	9.28711e-016	5.80957e-015	-1.36497e-015	7.51201e-016	2.63154e-015
-1.91084e-015	-4.34318e-015	-5.81096e-016	1.88176e-016	1.1203e-015	-9.21905e-015	-8.69393e-015	-1.29343e-015	-5.13893e-015	3.78354e-015	5.72895e-015	1.26542e-015	7.09011e-015	4.44729e-015	-3.54469e-016	5.41083e-015	4.6811e-015	-9.3679e-016	-2.48854e-015	6.20018e-015	1.23409e-015	5.74153e-015	-1.31583e-015	7.34248e-016	2.95714e-015
-2.00327e-015	-4.68312e-015	-8.42788e-016	3.47705e-016	1.24458e-015	-9.5428e-015	-8.5793e-015	-1.34161e-015	-5.25311e-015	3.66843e-015	5.793e-015	1.46379e-015	6.59166e-015	4.39185e-015	-3.36973e-016	5.83214e-015	4.95753e-015	-8.64211e-016	-2.27745e-015	6.5525e-015	1.51436e-015	5.66928e-015	-1.2561e-015	6.99937e-016	3.23221e-015
-2.08247e-015	-4.99605e-015	-1.07973e-015	4.71491e-016	1.35501e-015	-9.85589e-015	-8.45178e-015	-1.38704e-015	-5.3534e-015	3.55331e-015	5.85304e-015	1.66133e-015	6.1099e-015	4.33365e-015	-3.28186e-016	6.24082e-015	5.21576e-015	-7.9536e-016	-2.08213e-015	6.87276e-015	1.76687e-015	5.59485e-015	-1.18365e-015	6.494e-016	3.45695e-015
-2.14828e-015	-5.27968e-015	-1.29015e-015	5.58967e-016	1.45212e-015	-1.01549e-014	-8.31211e-015	-1.42805e-015	-5.43967e-015	3.43897e-015	5.90816e-015	1.85673e-015	5.64877e-015	4.27169e-015	-3.2756e-016	6.63512e-015	5.45316e-015	-7.30495e-016	-1.90456e-015	7.16076e-015	1.98935e-015	5.52044e-015	-1.09744e-015	5.83554e-016	3.63145e-015
-2.20026e-015	-5.53163e-015	-1.47281e-015	6.10906e-016	1.53665e-015	-1.0437e-014	-8.16147e-015	-1.46345e-015	-5.51197e-015	3.32573e-015	5.95727e-015	2.04843e-015	5.21228e-015	4.20508e-015	-3.33608e-016	7.01308e-015	5.66779e-015	-6.69225e-016	-1.74602e-015	7.4166e-015	2.18043e-015	5.44827e-015	-9.96933e-016	5.03342e-016	3.75619e-015
-2.23822e-015	-5.75052e-015	-1.62675e-015	6.27994e-016	1.60848e-015	-1.06996e-014	-8.00093e-015	-1.4915e-015	-5.57051e-015	3.21399e-015	5.99975e-015	2.23461e-015	4.80364e-015	4.13304e-015	-3.45399e-016	7.37346e-015	5.85812e-015	-6.11454e-016	-1.6072e-015	7.64119e-015	2.33748e-015	5.38027e-015	-8.81223e-016	4.09541e-016	3.8315e-015
-2.26214e-015	-5.93469e-015	-1.75114e-015	6.11548e-016	1.66803e-015	-1.09399e-014	-7.83151e-015	-1.51131e-015	-5.61622e-015	3.1038e-015	6.03511e-015	2.4131e-015	4.42531e-015	4.05434e-015	-3.61693e-016	7.71511e-015	6.02211e-015	-5.56646e-016	-1.48867e-015	7.83537e-015	2.45864e-015	5.31837e-015	-7.50296e-016	3.0326e-016	3.85869e-015
-2.27232e-015	-6.08379e-015	-1.84577e-015	5.62427e-016	1.71613e-015	-1.1155e-014	-7.65398e-015	-1.52178e-015	-5.64989e-015	2.9951e-015	6.06239e-015	2.5822e-015	4.07993e-015	3.96813e-015	-3.80843e-016	8.03678e-015	6.15911e-015	-5.04591e-016	-1.3905e-015	8.001e-015	2.54306e-015	5.26389e-015	-6.0389e-016	1.85276e-016	3.83943e-015
-2.26822e-015	-6.19731e-015	-1.91131e-015	4.82395e-016	1.75321e-015	-1.13428e-014	-7.46923e-015	-1.52175e-015	-5.67257e-015	2.88824e-015	6.08108e-015	2.74057e-015	3.76971e-015	3.87395e-015	-4.00994e-016	8.33775e-015	6.26799e-015	-4.553e-016	-1.31236e-015	8.13917e-015	2.5893e-015	5.21841e-015	-4.42689e-016	5.68319e-017	3.77613e-015
-2.24968e-015	-6.27517e-015	-1.94813e-015	3.74146e-016	1.7802e-015	-1.15009e-014	-7.27816e-015	-1.51006e-015	-5.6861e-015	2.78362e-015	6.091e-015	2.88601e-015	3.49649e-015	3.77115e-015	-4.20858e-016	8.61714e-015	6.34823e-015	-4.08087e-016	-1.25454e-015	8.2521e-015	2.597e-015	5.18365e-015	-2.67423e-016	-8.11256e-017	3.6705e-015
-2.21712e-015	-6.31852e-015	-1.9571e-015	2.40192e-016	1.79767e-015	-1.1628e-014	-7.08146e-015	-1.48586e-015	-5.69217e-015	2.68134e-015	6.0916e-015	3.0158e-015	3.26092e-015	3.65886e-015	-4.39175e-016	8.8744e-015	6.39963e-015	-3.62068e-016	-1.21687e-015	8.34263e-015	2.56538e-015	5.16113e-015	-7.8611e-017	-2.27497e-016	3.52546e-015
-2.17071e-015	-6.32884e-015	-1.94008e-015	8.27921e-017	1.80633e-015	-1.17235e-014	-6.87923e-015	-1.44845e-015	-5.69209e-015	2.58098e-015	6.08188e-015	3.12849e-015	3.06416e-015	3.5369e-015	-4.53952e-016	9.10938e-015	6.42241e-015	-3.16452e-016	-1.19825e-015	8.41286e-015	2.49442e-015	5.15117e-015	1.22421e-016	-3.81069e-016	3.34435e-015
-2.11046e-015	-6.30712e-015	-1.89908e-015	-9.40705e-017	1.80704e-015	-1.17864e-014	-6.67242e-015	-1.39716e-015	-5.68709e-015	2.48302e-015	6.06287e-015	3.22239e-015	2.90739e-015	3.40565e-015	-4.63267e-016	9.32178e-015	6.41782e-015	-2.70163e-016	-1.19743e-015	8.46426e-015	2.3837e-015	5.15459e-015	3.34123e-016	-5.41809e-016	3.13024e-015
-2.03678e-015	-6.25501e-015	-1.8357e-015	-2.87565e-016	1.80059e-015	-1.1816e-014	-6.46125e-015	-1.33248e-015	-5.6795e-015	2.38752e-015	6.03419e-015	3.29616e-015	2.79046e-015	3.26438e-015	-4.65368e-016	9.51175e-015	6.38646e-015	-2.22663e-016	-1.21312e-015	8.49975e-015	2.23356e-015	5.17181e-015	5.54811e-016	-7.09084e-016	2.88629e-015
-1.94913e-015	-6.17483e-015	-1.75255e-015	-4.94069e-016	1.78796e-015	-1.18123e-014	-6.24665e-015	-1.25444e-015	-5.67118e-015	2.29438e-015	5.99532e-015	3.34816e-015	2.71331e-015	3.11268e-015	-4.58015e-016	9.67947e-015	6.32968e-015	-1.73471e-016	-1.24437e-015	8.52241e-015	2.04475e-015	5.20264e-015	7.83159e-016	-8.81339e-016	2.61573e-015
-1.84873e-015	-6.06968e-015	-1.65212e-015	-7.09951e-016	1.77051e-015	-1.17754e-014	-6.02861e-015	-1.16321e-015	-5.66462e-015	2.20395e-015	5.94658e-015	3.3766e-015	2.67442e-015	2.95072e-015	-4.4004e-016	9.82568e-015	6.24963e-015	-1.21307e-016	-1.29013e-015	8.5345e-015	1.81861e-015	5.24713e-015	1.01699e-015	-1.05734e-015	2.32156e-015
-1.73614e-015	-5.94263e-015	-1.53766e-015	-9.31784e-016	1.74902e-015	-1.17058e-014	-5.80731e-015	-1.05887e-015	-5.6624e-015	2.11587e-015	5.8887e-015	3.37999e-015	2.67277e-015	2.77909e-015	-4.10488e-016	9.95103e-015	6.14845e-015	-6.59004e-017	-1.34922e-015	8.53857e-015	1.55679e-015	5.30528e-015	1.25423e-015	-1.23681e-015	2.00721e-015
-1.6111e-015	-5.79753e-015	-1.41165e-015	-1.15528e-015	1.72412e-015	-1.16044e-014	-5.58256e-015	-9.42197e-016	-5.66636e-015	2.03073e-015	5.82233e-015	3.35683e-015	2.7074e-015	2.59788e-015	-3.67591e-016	1.00563e-014	6.02784e-015	-6.34842e-018	-1.41867e-015	8.5369e-015	1.26118e-015	5.37676e-015	1.4929e-015	-1.41929e-015	1.67669e-015
-1.47485e-015	-5.63773e-015	-1.2773e-015	-1.37668e-015	1.69666e-015	-1.14719e-014	-5.35417e-015	-8.14399e-016	-5.67876e-015	1.94845e-015	5.74733e-015	3.30618e-015	2.77595e-015	2.40712e-015	-3.10432e-016	1.01418e-014	5.89005e-015	5.82335e-017	-1.49688e-015	8.53161e-015	9.34088e-016	5.46098e-015	1.73051e-015	-1.60411e-015	1.33329e-015
-1.32773e-015	-5.46633e-015	-1.13786e-015	-1.59285e-015	1.66766e-015	-1.13099e-014	-5.12228e-015	-6.76687e-016	-5.70152e-015	1.86925e-015	5.66478e-015	3.22764e-015	2.87607e-015	2.20723e-015	-2.38213e-016	1.02087e-014	5.73801e-015	1.28519e-016	-1.58182e-015	8.52516e-015	5.78217e-016	5.55694e-015	1.96521e-015	-1.79048e-015	9.80193e-016
-1.17027e-015	-5.28705e-015	-9.96945e-016	-1.80089e-015	1.63776e-015	-1.112e-014	-4.88659e-015	-5.30816e-016	-5.73662e-015	1.79293e-015	5.57573e-015	3.121e-015	3.00495e-015	1.99899e-015	-1.50281e-016	1.0259e-014	5.57456e-015	2.05394e-016	-1.67174e-015	8.51939e-015	1.96038e-016	5.66381e-015	2.19457e-015	-1.97721e-015	6.20936e-016
-1.00344e-015	-5.10393e-015	-8.5798e-016	-1.99736e-015	1.60815e-015	-1.09048e-014	-4.64645e-015	-3.78271e-016	-5.78621e-015	1.72006e-015	5.48062e-015	2.98614e-015	3.1605e-015	1.78317e-015	-4.57944e-017	1.02936e-014	5.40291e-015	2.89302e-016	-1.76562e-015	8.51534e-015	-2.09808e-016	5.7803e-015	2.41638e-015	-2.16426e-015	2.58416e-016
-8.28016e-016	-4.92101e-015	-7.23518e-016	-2.17953e-015	1.57936e-015	-1.06664e-014	-4.40134e-015	-2.21141e-016	-5.85207e-015	1.65105e-015	5.38006e-015	2.82331e-015	3.34003e-015	1.56006e-015	7.5344e-017	1.03142e-014	5.22555e-015	3.80319e-016	-1.8619e-015	8.51425e-015	-6.3569e-016	5.9047e-015	2.62947e-015	-2.35127e-015	-1.04833e-016
-6.45018e-016	-4.74257e-015	-5.97276e-016	-2.34443e-015	1.5518e-015	-1.04075e-014	-4.15125e-015	-6.09503e-017	-5.93538e-015	1.58569e-015	5.27487e-015	2.63236e-015	3.54003e-015	1.3304e-015	2.1336e-016	1.03218e-014	5.04513e-015	4.79292e-016	-1.95828e-015	8.5165e-015	-1.07843e-015	6.03584e-015	2.83181e-015	-2.53814e-015	-4.66136e-016
-4.54947e-016	-4.57265e-015	-4.82074e-016	-2.48919e-015	1.52635e-015	-1.0131e-014	-3.89628e-015	1.0011e-016	-6.03735e-015	1.5236e-015	5.16599e-015	2.41385e-015	3.75704e-015	1.09465e-015	3.67912e-016	1.0319e-014	4.86475e-015	5.86355e-016	-2.05236e-015	8.52321e-015	-1.53484e-015	6.17194e-015	3.0218e-015	-2.72458e-015	-8.23069e-016
-2.58844e-016	-4.41473e-015	-3.8081e-016	-2.61258e-015	1.50342e-015	-9.84005e-015	-3.63628e-015	2.60027e-016	-6.15846e-015	1.46566e-015	5.0544e-015	2.16856e-015	3.98765e-015	8.52724e-016	5.37997e-016	1.03071e-014	4.6876e-015	7.01037e-016	-2.14366e-015	8.53495e-015	-2.00055e-015	6.31174e-015	3.19759e-015	-2.91002e-015	-1.17323e-015
-5.8317e-017	-4.27198e-015	-2.9654e-016	-2.71251e-015	1.48375e-015	-9.5379e-015	-3.37155e-015	4.16277e-016	-6.29918e-015	1.41167e-015	4.94063e-015	1.89778e-015	4.22846e-015	6.05725e-016	7.23514e-016	1.02875e-014	4.51665e-015	8.23689e-016	-2.23107e-015	8.55116e-015	-2.47229e-015	6.45313e-015	3.35787e-015	-3.09441e-015	-1.51518e-015
1.45623e-016	-4.1477e-015	-2.31245e-016	-2.78796e-015	1.46743e-015	-9.22829e-015	-3.1022e-015	5.66946e-016	-6.45954e-015	1.36148e-015	4.8249e-015	1.60303e-015	4.47585e-015	3.54215e-016	9.23525e-016	1.02619e-014	4.35421e-015	9.54443e-016	-2.31373e-015	8.57141e-015	-2.94523e-015	6.59449e-015	3.50145e-015	-3.27749e-015	-1.84711e-015
3.5239e-016	-4.04443e-015	-1.87002e-016	-2.83736e-015	1.4549e-015	-8.91482e-015	-2.82842e-015	7.10117e-016	-6.64022e-015	1.31538e-015	4.7081e-015	1.28636e-015	4.72717e-015	9.8962e-017	1.13688e-015	1.02316e-014	4.2028e-015	1.09274e-015	-2.39002e-015	8.595e-015	-3.41581e-015	6.73445e-015	3.62763e-015	-3.45931e-015	-2.1669e-015
5.60679e-016	-3.96502e-015	-1.66201e-016	-2.86007e-015	1.44636e-015	-8.60114e-015	-2.54983e-015	8.42774e-016	-6.84113e-015	1.27351e-015	4.59083e-015	9.49847e-016	4.97907e-015	-1.59565e-016	1.36236e-015	1.01982e-014	4.06491e-015	1.23772e-015	-2.45899e-015	8.62143e-015	-3.88062e-015	6.87131e-015	3.73586e-015	-3.63937e-015	-2.47307e-015
7.69093e-016	-3.91211e-015	-1.70502e-016	-2.8557e-015	1.44235e-015	-8.29115e-015	-2.26713e-015	9.63219e-016	-7.06221e-015	1.23602e-015	4.47326e-015	5.95349e-016	5.2276e-015	-4.20613e-016	1.59882e-015	1.01638e-014	3.94269e-015	1.38901e-015	-2.52e-015	8.64907e-015	-4.33569e-015	7.00307e-015	3.82611e-015	-3.81788e-015	-2.76462e-015
9.75936e-016	-3.88792e-015	-2.00916e-016	-2.82487e-015	1.44235e-015	-7.98823e-015	-1.98101e-015	1.06895e-015	-7.3024e-015	1.20313e-015	4.35598e-015	2.25479e-016	5.4694e-015	-6.84071e-016	1.8444e-015	1.01294e-014	3.83855e-015	1.54601e-015	-2.57259e-015	8.67662e-015	-4.77788e-015	7.12818e-015	3.89847e-015	-3.99467e-015	-3.04145e-015
1.17981e-015	-3.89393e-015	-2.5856e-016	-2.76771e-015	1.44663e-015	-7.69535e-015	-1.69185e-015	1.15784e-015	-7.5613e-015	1.17447e-015	4.23838e-015	-1.57332e-016	5.70045e-015	-9.49382e-016	2.09724e-015	1.0096e-014	3.75449e-015	1.70767e-015	-2.61631e-015	8.70261e-015	-5.20335e-015	7.24528e-015	3.95219e-015	-4.16908e-015	-3.30337e-015
1.37942e-015	-3.93147e-015	-3.44408e-016	-2.68511e-015	1.45559e-015	-7.41596e-015	-1.40071e-015	1.22867e-015	-7.83764e-015	1.14947e-015	4.12059e-015	-5.50784e-016	5.91803e-015	-1.21645e-015	2.3557e-015	1.00646e-014	3.69192e-015	1.87266e-015	-2.65063e-015	8.72535e-015	-5.60891e-015	7.35317e-015	3.98736e-015	-4.34127e-015	-3.55008e-015
1.57348e-015	-4.00185e-015	-4.58015e-016	-2.57808e-015	1.46836e-015	-7.15333e-015	-1.10828e-015	1.27944e-015	-8.12936e-015	1.12775e-015	4.00227e-015	-9.52068e-016	6.11937e-015	-1.48411e-015	2.61665e-015	1.00365e-014	3.6521e-015	2.04045e-015	-2.67603e-015	8.74295e-015	-5.99224e-015	7.45077e-015	4.0048e-015	-4.51163e-015	-3.78133e-015
1.76054e-015	-4.10562e-015	-5.98915e-016	-2.44848e-015	1.48451e-015	-6.90973e-015	-8.15381e-016	1.30839e-015	-8.43484e-015	1.10908e-015	3.88327e-015	-1.35782e-015	6.30215e-015	-1.75164e-015	2.87813e-015	1.00124e-014	3.63504e-015	2.20952e-015	-2.6926e-015	8.75379e-015	-6.35019e-015	7.53653e-015	4.00613e-015	-4.68015e-015	-3.9966e-015
1.93972e-015	-4.24223e-015	-7.67068e-016	-2.29792e-015	1.50369e-015	-6.68805e-015	-5.23426e-016	1.31409e-015	-8.75252e-015	1.09273e-015	3.76311e-015	-1.76504e-015	6.4636e-015	-2.01889e-015	3.13772e-015	9.99338e-015	3.64146e-015	2.37864e-015	-2.69993e-015	8.75574e-015	-6.6799e-015	7.60967e-015	3.99194e-015	-4.84667e-015	-4.19586e-015
2.10901e-015	-4.41205e-015	-9.61652e-016	-2.12866e-015	1.52518e-015	-6.49026e-015	-2.3407e-016	1.29553e-015	-9.08021e-015	1.07891e-015	3.64156e-015	-2.17093e-015	6.60173e-015	-2.28544e-015	3.39341e-015	9.98026e-015	3.67102e-015	2.54681e-015	-2.69904e-015	8.74695e-015	-6.97944e-015	7.66936e-015	3.96426e-015	-5.01082e-015	-4.38009e-015
2.26693e-015	-4.61453e-015	-1.18175e-015	-1.943e-015	1.5491e-015	-6.31848e-015	5.1403e-017	1.25203e-015	-9.4157e-015	1.06649e-015	3.5181e-015	-2.57254e-015	6.7136e-015	-2.55077e-015	3.64282e-015	9.97341e-015	3.72408e-015	2.71189e-015	-2.69059e-015	8.72528e-015	-7.24727e-015	7.71517e-015	3.92449e-015	-5.17288e-015	-4.55028e-015
2.41275e-015	-4.84858e-015	-1.42568e-015	-1.74324e-015	1.5749e-015	-6.17395e-015	3.31002e-016	1.18324e-015	-9.75652e-015	1.05474e-015	3.39159e-015	-2.96755e-015	6.7983e-015	-2.8143e-015	3.88333e-015	9.97306e-015	3.79951e-015	2.87278e-015	-2.67484e-015	8.68894e-015	-7.48201e-015	7.74613e-015	3.87437e-015	-5.33241e-015	-4.70699e-015
2.54527e-015	-5.1127e-015	-1.69136e-015	-1.53173e-015	1.6019e-015	-6.05882e-015	6.03403e-016	1.08926e-015	-1.01001e-014	1.04334e-015	3.26122e-015	-3.3528e-015	6.85447e-015	-3.07562e-015	4.11292e-015	9.97955e-015	3.89646e-015	3.02726e-015	-2.65283e-015	8.63633e-015	-7.68298e-015	7.76199e-015	3.81552e-015	-5.48977e-015	-4.85108e-015
2.66298e-015	-5.40544e-015	-1.97679e-015	-1.31115e-015	1.62938e-015	-5.97337e-015	8.66511e-016	9.69928e-016	-1.04438e-014	1.03153e-015	3.12657e-015	-3.72534e-015	6.88093e-015	-3.33409e-015	4.32976e-015	9.99326e-015	4.01425e-015	3.17362e-015	-2.62481e-015	8.5649e-015	-7.84918e-015	7.76282e-015	3.75011e-015	-5.64449e-015	-4.98329e-015
2.76468e-015	-5.72575e-015	-2.27969e-015	-1.08445e-015	1.6571e-015	-5.91779e-015	1.11866e-015	8.25832e-016	-1.07853e-014	1.01896e-015	2.98612e-015	-4.08201e-015	6.87682e-015	-3.58946e-015	4.53133e-015	1.00135e-014	4.15128e-015	3.31025e-015	-2.59197e-015	8.474e-015	-7.98038e-015	7.74814e-015	3.67976e-015	-5.79663e-015	-5.10343e-015
2.84975e-015	-6.07078e-015	-2.59759e-015	-8.54152e-016	1.68442e-015	-5.89229e-015	1.35832e-015	6.57777e-016	-1.11219e-014	1.00394e-015	2.83916e-015	-4.42068e-015	6.84181e-015	-3.84198e-015	4.71564e-015	1.00397e-014	4.30528e-015	3.43573e-015	-2.55484e-015	8.36271e-015	-8.07694e-015	7.71769e-015	3.60605e-015	-5.94598e-015	-5.21246e-015
2.91658e-015	-6.43801e-015	-2.92742e-015	-6.23112e-016	1.71043e-015	-5.89585e-015	1.58388e-015	4.67028e-016	-1.1452e-014	9.86138e-016	2.68477e-015	-4.73843e-015	6.77586e-015	-4.09156e-015	4.88143e-015	1.00719e-014	4.47469e-015	3.54797e-015	-2.51475e-015	8.23048e-015	-8.13886e-015	7.67185e-015	3.53154e-015	-6.09205e-015	-5.31172e-015
2.96508e-015	-6.82549e-015	-3.26682e-015	-3.93587e-016	1.73404e-015	-5.92765e-015	1.79325e-015	2.55645e-016	-1.17728e-014	9.64851e-016	2.52177e-015	-5.03303e-015	6.6794e-015	-4.33712e-015	5.02779e-015	1.01094e-014	4.65721e-015	3.64551e-015	-2.47204e-015	8.07684e-015	-8.16726e-015	7.61116e-015	3.45769e-015	-6.23504e-015	-5.40289e-015
2.99488e-015	-7.23061e-015	-3.61249e-015	-1.67705e-016	1.75449e-015	-5.98638e-015	1.98412e-015	2.4465e-017	-1.20812e-014	9.38668e-016	2.34906e-015	-5.3031e-015	6.55224e-015	-4.57839e-015	5.153e-015	1.01517e-014	4.85088e-015	3.72659e-015	-2.42771e-015	7.90178e-015	-8.16323e-015	7.53614e-015	3.38614e-015	-6.37517e-015	-5.48654e-015
3.00472e-015	-7.6509e-015	-3.96216e-015	5.26373e-017	1.77139e-015	-6.07066e-015	2.15519e-015	-2.24739e-016	-1.23759e-014	9.07019e-016	2.16566e-015	-5.54675e-015	6.39523e-015	-4.81489e-015	5.25632e-015	1.01983e-014	5.05332e-015	3.78943e-015	-2.38205e-015	7.70559e-015	-8.1279e-015	7.44778e-015	3.31887e-015	-6.51245e-015	-5.56311e-015
2.99449e-015	-8.08328e-015	-4.31265e-015	2.6491e-016	1.7837e-015	-6.17872e-015	2.30472e-015	-4.89808e-016	-1.26542e-014	8.69312e-016	1.97061e-015	-5.76227e-015	6.20884e-015	-5.04636e-015	5.33632e-015	1.02483e-014	5.26222e-015	3.83352e-015	-2.33533e-015	7.48891e-015	-8.06298e-015	7.34674e-015	3.25727e-015	-6.64656e-015	-5.6329e-015
2.96448e-015	-8.52421e-015	-4.66097e-015	4.67863e-016	1.79129e-015	-6.3073e-015	2.43079e-015	-7.67522e-016	-1.29139e-014	8.24342e-016	1.76348e-015	-5.94868e-015	5.99415e-015	-5.2725e-015	5.39301e-015	1.03006e-014	5.47418e-015	3.85718e-015	-2.28727e-015	7.25253e-015	-7.97106e-015	7.23374e-015	3.20206e-015	-6.77772e-015	-5.69661e-015
2.91416e-015	-8.97146e-015	-5.00505e-015	6.59655e-016	1.7935e-015	-6.45356e-015	2.53264e-015	-1.05513e-015	-1.31529e-014	7.72511e-016	1.54401e-015	-6.10555e-015	5.75265e-015	-5.49386e-015	5.42593e-015	1.03545e-014	5.68695e-015	3.85892e-015	-2.23836e-015	6.99788e-015	-7.85438e-015	7.10859e-015	3.15499e-015	-6.9055e-015	-5.75532e-015
2.84339e-015	-9.42295e-015	-5.34181e-015	8.38897e-016	1.78963e-015	-6.61491e-015	2.60906e-015	-1.35078e-015	-1.337e-014	7.12521e-016	1.31151e-015	-6.23196e-015	5.48608e-015	-5.71004e-015	5.43499e-015	1.04092e-014	5.8985e-015	3.83808e-015	-2.18917e-015	6.72635e-015	-7.71535e-015	6.97262e-015	3.11675e-015	-7.02956e-015	-5.80903e-015
2.75231e-015	-9.87604e-015	-5.66881e-015	1.00492e-015	1.77912e-015	-6.78808e-015	2.65878e-015	-1.6517e-015	-1.35645e-014	6.43693e-016	1.06543e-015	-6.32717e-015	5.19601e-015	-5.92087e-015	5.42035e-015	1.04633e-014	6.10657e-015	3.79424e-015	-2.13971e-015	6.43957e-015	-7.55663e-015	6.82737e-015	3.08746e-015	-7.14955e-015	-5.85815e-015
2.64084e-015	-1.03285e-014	-5.98367e-015	1.15657e-015	1.76123e-015	-6.96951e-015	2.68086e-015	-1.95508e-015	-1.37345e-014	5.65816e-016	8.06431e-016	-6.3913e-015	4.88398e-015	-6.12647e-015	5.38223e-015	1.05162e-014	6.3086e-015	3.72665e-015	-2.08982e-015	6.13932e-015	-7.3803e-015	6.67423e-015	3.06758e-015	-7.26585e-015	-5.90271e-015
2.50915e-015	-1.0778e-014	-6.28496e-015	1.29324e-015	1.73547e-015	-7.15495e-015	2.67517e-015	-2.25697e-015	-1.3879e-014	4.78174e-016	5.33837e-016	-6.42475e-015	4.55194e-015	-6.32651e-015	5.32177e-015	1.05668e-014	6.5023e-015	3.63566e-015	-2.03936e-015	5.82801e-015	-7.18988e-015	6.51389e-015	3.05691e-015	-7.37845e-015	-5.94258e-015
2.35756e-015	-1.12223e-014	-6.57037e-015	1.41472e-015	1.70127e-015	-7.34077e-015	2.64147e-015	-2.5543e-015	-1.39976e-014	3.80788e-016	2.48139e-016	-6.42799e-015	4.2017e-015	-6.52093e-015	5.23974e-015	1.06141e-014	6.68556e-015	3.52083e-015	-1.98778e-015	5.50851e-015	-6.98867e-015	6.34749e-015	3.0559e-015	-7.48697e-015	-5.97792e-015
2.18713e-015	-1.16597e-014	-6.83785e-015	1.52131e-015	1.65851e-015	-7.52262e-015	2.58017e-015	-2.84433e-015	-1.40894e-014	2.73645e-016	-5.02628e-017	-6.40185e-015	3.83547e-015	-6.70971e-015	5.13713e-015	1.06574e-014	6.85689e-015	3.38163e-015	-1.93491e-015	5.18306e-015	-6.77949e-015	6.17631e-015	3.06427e-015	-7.59186e-015	-6.00877e-015
1.99911e-015	-1.20884e-014	-7.08653e-015	1.6134e-015	1.60681e-015	-7.69683e-015	2.49144e-015	-3.1241e-015	-1.41543e-014	1.56553e-016	-3.60161e-016	-6.34793e-015	3.45563e-015	-6.89232e-015	5.01582e-015	1.06959e-014	7.01414e-015	3.219e-015	-1.88026e-015	4.85506e-015	-6.5652e-015	6.00085e-015	3.08171e-015	-7.69299e-015	-6.0347e-015
1.79428e-015	-1.25071e-014	-7.31516e-015	1.69123e-015	1.54581e-015	-7.85993e-015	2.37548e-015	-3.39046e-015	-1.41923e-014	2.99815e-017	-6.80886e-016	-6.26754e-015	3.06485e-015	-7.06812e-015	4.87722e-015	1.07286e-014	7.15503e-015	3.03302e-015	-1.82328e-015	4.52722e-015	-6.34815e-015	5.82171e-015	3.10721e-015	-7.79059e-015	-6.05559e-015
1.57329e-015	-1.29145e-014	-7.52346e-015	1.75549e-015	1.47528e-015	-8.00793e-015	2.23384e-015	-3.64082e-015	-1.42037e-014	-1.0524e-016	-1.01105e-015	-6.16325e-015	2.6652e-015	-7.23725e-015	4.72206e-015	1.07547e-014	7.27876e-015	2.82493e-015	-1.76239e-015	4.20291e-015	-6.13101e-015	5.63985e-015	3.13899e-015	-7.88448e-015	-6.07172e-015
1.33766e-015	-1.33089e-014	-7.71105e-015	1.80705e-015	1.39513e-015	-8.13725e-015	2.06765e-015	-3.87268e-015	-1.41895e-014	-2.48531e-016	-1.34949e-015	-6.03741e-015	2.25886e-015	-7.39973e-015	4.55238e-015	1.07733e-014	7.38477e-015	2.59558e-015	-1.69746e-015	3.88578e-015	-5.91623e-015	5.45639e-015	3.17614e-015	-7.97438e-015	-6.08234e-015
1.08855e-015	-1.369e-014	-7.87738e-015	1.84673e-015	1.30488e-015	-8.24465e-015	1.87827e-015	-4.08375e-015	-1.41496e-014	-3.99022e-016	-1.69467e-015	-5.89215e-015	1.84757e-015	-7.55507e-015	4.36956e-015	1.07841e-014	7.47187e-015	2.34674e-015	-1.62799e-015	3.58019e-015	-5.70614e-015	5.27119e-015	3.2172e-015	-8.06082e-015	-6.08671e-015
8.26767e-016	-1.40566e-014	-8.02266e-015	1.87582e-015	1.20487e-015	-8.32612e-015	1.66752e-015	-4.27191e-015	-1.4085e-014	-5.56327e-016	-2.04461e-015	-5.72969e-015	1.43379e-015	-7.70377e-015	4.17596e-015	1.07872e-014	7.53895e-015	2.0797e-015	-1.55307e-015	3.28837e-015	-5.5036e-015	5.08525e-015	3.2606e-015	-8.14336e-015	-6.08523e-015
5.53569e-016	-1.44088e-014	-8.14701e-015	1.89537e-015	1.0952e-015	-8.37956e-015	1.43754e-015	-4.43564e-015	-1.39969e-014	-7.18941e-016	-2.39843e-015	-5.55294e-015	1.01965e-015	-7.84607e-015	3.97318e-015	1.07818e-014	7.5859e-015	1.79578e-015	-1.47203e-015	3.0131e-015	-5.31113e-015	4.8993e-015	3.30472e-015	-8.22207e-015	-6.07764e-015
2.70445e-016	-1.47464e-014	-8.252e-015	1.90703e-015	9.76383e-016	-8.40242e-015	1.19064e-015	-4.57313e-015	-1.38867e-014	-8.86293e-016	-2.75403e-015	-5.36372e-015	6.06788e-016	-7.98226e-015	3.76329e-015	1.07669e-014	7.6127e-015	1.49727e-015	-1.38364e-015	2.75621e-015	-5.13053e-015	4.71402e-015	3.34824e-015	-8.29729e-015	-6.0629e-015
-2.07385e-017	-1.50691e-014	-8.33883e-015	1.91222e-015	8.48217e-016	-8.39166e-015	9.28843e-016	-4.68302e-015	-1.37559e-014	-1.05689e-015	-3.10898e-015	-5.16489e-015	1.97194e-016	-8.11219e-015	3.5482e-015	1.07425e-014	7.61885e-015	1.18709e-015	-1.28735e-015	2.52079e-015	-4.96269e-015	4.52975e-015	3.38958e-015	-8.36894e-015	-6.04093e-015
-3.18778e-016	-1.53773e-014	-8.40879e-015	1.9118e-015	7.11344e-016	-8.34553e-015	6.54055e-016	-4.76453e-015	-1.3606e-014	-1.22991e-015	-3.46131e-015	-4.96046e-015	-2.07798e-016	-8.23643e-015	3.32904e-015	1.07089e-014	7.60466e-015	8.67168e-016	-1.18201e-015	2.30952e-015	-4.80884e-015	4.34687e-015	3.42654e-015	-8.4376e-015	-6.01164e-015
-6.2225e-016	-1.56708e-014	-8.4632e-015	1.90713e-015	5.66371e-016	-8.26304e-015	3.69235e-016	-4.81717e-015	-1.34387e-014	-1.40392e-015	-3.80845e-015	-4.75338e-015	-6.06711e-016	-8.35514e-015	3.10756e-015	1.06664e-014	7.5707e-015	5.4036e-016	-1.06725e-015	2.12449e-015	-4.6705e-015	4.16584e-015	3.45698e-015	-8.50313e-015	-5.97468e-015
-9.29921e-016	-1.59499e-014	-8.50368e-015	1.8997e-015	4.14326e-016	-8.14335e-015	7.71961e-017	-4.84041e-015	-1.32559e-014	-1.57745e-015	-4.14862e-015	-4.54644e-015	-9.98705e-016	-8.46839e-015	2.88513e-015	1.0615e-014	7.51739e-015	2.09353e-016	-9.42649e-016	1.96791e-015	-4.54834e-015	3.98684e-015	3.47886e-015	-8.56543e-015	-5.93032e-015
-1.24118e-015	-1.62154e-014	-8.53222e-015	1.89127e-015	2.55428e-016	-7.98594e-015	-2.19031e-016	-4.83446e-015	-1.30589e-014	-1.74929e-015	-4.47929e-015	-4.3434e-015	-1.3826e-015	-8.57628e-015	2.66407e-015	1.05553e-014	7.44521e-015	-1.23597e-016	-8.08005e-016	1.84135e-015	-4.44322e-015	3.81034e-015	3.49034e-015	-8.62465e-015	-5.87912e-015
-1.55447e-015	-1.64684e-014	-8.55093e-015	1.88295e-015	9.01188e-017	-7.79069e-015	-5.16262e-016	-4.79915e-015	-1.28499e-014	-1.91778e-015	-4.79864e-015	-4.1468e-015	-1.75722e-015	-8.67896e-015	2.4457e-015	1.04876e-014	7.35498e-015	-4.54514e-016	-6.62527e-016	1.74653e-015	-4.35491e-015	3.63687e-015	3.48975e-015	-8.68091e-015	-5.82147e-015
-1.86858e-015	-1.67095e-014	-8.56191e-015	1.87625e-015	-8.0601e-017	-7.55792e-015	-8.109e-016	-4.73505e-015	-1.2631e-014	-2.08165e-015	-5.10483e-015	-3.95986e-015	-2.12179e-015	-8.77759e-015	2.23107e-015	1.04118e-014	7.24713e-015	-7.80597e-016	-5.06256e-016	1.68357e-015	-4.28402e-015	3.46552e-015	3.47559e-015	-8.73469e-015	-5.75742e-015
-2.18247e-015	-1.69392e-014	-8.56742e-015	1.87153e-015	-2.55205e-016	-7.28795e-015	-1.09963e-015	-4.64316e-015	-1.24044e-014	-2.23958e-015	-5.39558e-015	-3.78582e-015	-2.47563e-015	-8.87172e-015	2.02169e-015	1.03292e-014	7.12284e-015	-1.099e-015	-3.38932e-016	1.65348e-015	-4.23018e-015	3.29636e-015	3.44685e-015	-8.78617e-015	-5.68781e-015
-2.49491e-015	-1.7158e-014	-8.56977e-015	1.86921e-015	-4.32864e-016	-6.98207e-015	-1.37937e-015	-4.5247e-015	-1.21725e-014	-2.38937e-015	-5.6688e-015	-3.62726e-015	-2.81822e-015	-8.96118e-015	1.8184e-015	1.02402e-014	6.98404e-015	-1.40641e-015	-1.60734e-016	1.65624e-015	-4.19312e-015	3.1295e-015	3.40203e-015	-8.83515e-015	-5.61329e-015
-2.80459e-015	-1.73663e-014	-8.57127e-015	1.87034e-015	-6.12028e-016	-6.6419e-015	-1.64682e-015	-4.38109e-015	-1.19368e-014	-2.53022e-015	-5.92244e-015	-3.48661e-015	-3.14935e-015	-9.04642e-015	1.62246e-015	1.0146e-014	6.83154e-015	-1.70078e-015	2.83981e-017	1.69122e-015	-4.17291e-015	2.96524e-015	3.34011e-015	-8.88233e-015	-5.53434e-015
-3.11049e-015	-1.75652e-014	-8.57468e-015	1.87581e-015	-7.91882e-016	-6.26976e-015	-1.89918e-015	-4.21483e-015	-1.16989e-014	-2.66143e-015	-6.15525e-015	-3.36655e-015	-3.46882e-015	-9.12782e-015	1.4343e-015	1.0047e-014	6.66689e-015	-1.97813e-015	2.28177e-016	1.7568e-015	-4.16888e-015	2.80332e-015	3.26053e-015	-8.92775e-015	-5.45248e-015
-3.41184e-015	-1.77551e-014	-8.58194e-015	1.8853e-015	-9.70783e-016	-5.86789e-015	-2.13375e-015	-4.02799e-015	-1.14616e-014	-2.78155e-015	-6.36531e-015	-3.26971e-015	-3.77722e-015	-9.20612e-015	1.25468e-015	9.94398e-015	6.49138e-015	-2.2358e-015	4.37825e-016	1.85219e-015	-4.17981e-015	2.64351e-015	3.16256e-015	-8.9713e-015	-5.3683e-015
-3.70795e-015	-1.79365e-014	-8.5954e-015	1.89925e-015	-1.14753e-015	-5.43949e-015	-2.34771e-015	-3.82224e-015	-1.12259e-014	-2.89045e-015	-6.55158e-015	-3.19746e-015	-4.07421e-015	-9.28108e-015	1.08421e-015	9.83687e-015	6.30557e-015	-2.47096e-015	6.57113e-016	1.97563e-015	-4.20429e-015	2.48563e-015	3.04528e-015	-9.01274e-015	-5.28306e-015
-3.99716e-015	-1.81101e-014	-8.61689e-015	1.91765e-015	-1.32094e-015	-4.98746e-015	-2.53814e-015	-3.59945e-015	-1.09944e-014	-2.98651e-015	-6.71301e-015	-3.15128e-015	-4.36029e-015	-9.35346e-015	9.23155e-016	9.72695e-015	6.11085e-015	-2.6809e-015	8.85325e-016	2.1256e-015	-4.24228e-015	2.32982e-015	2.90882e-015	-9.05242e-015	-5.19789e-015
-4.27842e-015	-1.8276e-014	-8.64807e-015	1.94097e-015	-1.48913e-015	-4.51455e-015	-2.70315e-015	-3.36209e-015	-1.07693e-014	-3.0691e-015	-6.84852e-015	-3.13322e-015	-4.63534e-015	-9.423e-015	7.71356e-016	9.61441e-015	5.90956e-015	-2.86326e-015	1.1205e-015	2.30003e-015	-4.29279e-015	2.17558e-015	2.75333e-015	-9.09053e-015	-5.11434e-015
-4.55171e-015	-1.84346e-014	-8.69109e-015	1.96817e-015	-1.65078e-015	-4.02375e-015	-2.84038e-015	-3.11378e-015	-1.05524e-014	-3.13803e-015	-6.95736e-015	-3.14499e-015	-4.89998e-015	-9.48972e-015	6.28774e-016	9.50045e-015	5.70203e-015	-3.01573e-015	1.36175e-015	2.49582e-015	-4.35375e-015	2.0225e-015	2.57896e-015	-9.12755e-015	-5.03436e-015
-4.81676e-015	-1.85861e-014	-8.74692e-015	1.99907e-015	-1.8045e-015	-3.51974e-015	-2.94767e-015	-2.85653e-015	-1.03449e-014	-3.19285e-015	-7.03931e-015	-3.18703e-015	-5.15498e-015	-9.55383e-015	4.95542e-016	9.38564e-015	5.48904e-015	-3.1368e-015	1.60821e-015	2.70978e-015	-4.42438e-015	1.86969e-015	2.38584e-015	-9.16362e-015	-4.95967e-015
-5.07314e-015	-1.87309e-014	-8.81707e-015	2.03324e-015	-1.94871e-015	-3.00647e-015	-3.02331e-015	-2.59264e-015	-1.01488e-014	-3.23343e-015	-7.09402e-015	-3.25928e-015	-5.40078e-015	-9.61527e-015	3.71691e-016	9.27053e-015	5.27211e-015	-3.22488e-015	1.85904e-015	2.93897e-015	-4.50325e-015	1.71711e-015	2.17463e-015	-9.19846e-015	-4.89192e-015
-5.32082e-015	-1.88686e-014	-8.90269e-015	2.06973e-015	-2.08202e-015	-2.48717e-015	-3.06627e-015	-2.32389e-015	-9.96505e-015	-3.25973e-015	-7.1221e-015	-3.36187e-015	-5.63727e-015	-9.67431e-015	2.56968e-016	9.15551e-015	5.05171e-015	-3.27824e-015	2.11152e-015	3.18005e-015	-4.58922e-015	1.56505e-015	1.94608e-015	-9.23228e-015	-4.83279e-015
-5.55926e-015	-1.89992e-014	-9.0044e-015	2.10818e-015	-2.20228e-015	-1.96605e-015	-3.07574e-015	-2.05339e-015	-9.79531e-015	-3.27194e-015	-7.12397e-015	-3.49481e-015	-5.86513e-015	-9.73103e-015	1.50772e-016	9.04133e-015	4.82922e-015	-3.2963e-015	2.36365e-015	3.42976e-015	-4.68129e-015	1.4131e-015	1.70169e-015	-9.26497e-015	-4.78454e-015
-5.78842e-015	-1.91227e-014	-9.12334e-015	2.14725e-015	-2.30804e-015	-1.44706e-015	-3.05107e-015	-1.78342e-015	-9.64053e-015	-3.27061e-015	-7.09941e-015	-3.65845e-015	-6.08533e-015	-9.7852e-015	5.25561e-017	8.92812e-015	4.60572e-015	-3.27818e-015	2.61368e-015	3.68415e-015	-4.7787e-015	1.26063e-015	1.44314e-015	-9.29697e-015	-4.74842e-015
-6.00896e-015	-1.92388e-014	-9.25978e-015	2.18624e-015	-2.39819e-015	-9.3362e-016	-2.99218e-015	-1.51674e-015	-9.50106e-015	-3.25607e-015	-7.04921e-015	-3.85175e-015	-6.29885e-015	-9.83643e-015	-3.71145e-017	8.81623e-015	4.3818e-015	-3.22306e-015	2.86031e-015	3.93965e-015	-4.87987e-015	1.10765e-015	1.17097e-015	-9.32829e-015	-4.72638e-015
-6.22082e-015	-1.93479e-014	-9.41411e-015	2.22421e-015	-2.47142e-015	-4.29792e-016	-2.89857e-015	-1.25511e-015	-9.37772e-015	-3.22961e-015	-6.97423e-015	-4.07355e-015	-6.50571e-015	-9.88515e-015	-1.18432e-016	8.70598e-015	4.15789e-015	-3.13121e-015	3.10202e-015	4.19226e-015	-4.9839e-015	9.54501e-016	8.87175e-016	-9.35869e-015	-4.71973e-015
-6.42408e-015	-1.94496e-014	-9.58596e-015	2.26028e-015	-2.52623e-015	6.04308e-017	-2.77075e-015	-1.00059e-015	-9.27123e-015	-3.19204e-015	-6.87578e-015	-4.32213e-015	-6.70674e-015	-9.93158e-015	-1.90994e-016	8.59754e-015	3.93429e-015	-3.00281e-015	3.33779e-015	4.43794e-015	-5.08939e-015	8.01403e-016	5.93644e-016	-9.38884e-015	-4.73032e-015
-6.61881e-015	-1.95435e-014	-9.77489e-015	2.29414e-015	-2.56137e-015	5.33924e-016	-2.60909e-015	-7.54314e-016	-9.18233e-015	-3.1441e-015	-6.75493e-015	-4.59561e-015	-6.90216e-015	-9.97543e-015	-2.55545e-016	8.49035e-015	3.71172e-015	-2.8389e-015	3.56624e-015	4.67295e-015	-5.19529e-015	6.48234e-016	2.91577e-016	-9.41812e-015	-4.75971e-015
-6.80531e-015	-1.96296e-014	-9.97993e-015	2.32518e-015	-2.57541e-015	9.88455e-016	-2.4142e-015	-5.18045e-016	-9.11139e-015	-3.08774e-015	-6.61316e-015	-4.89233e-015	-7.09204e-015	-1.00171e-014	-3.12343e-016	8.38471e-015	3.49116e-015	-2.64044e-015	3.78549e-015	4.89431e-015	-5.30072e-015	4.94971e-016	-1.70882e-017	-9.44709e-015	-4.80923e-015
-6.98398e-015	-1.97075e-014	-1.01998e-014	2.3524e-015	-2.56773e-015	1.42109e-015	-2.18775e-015	-2.94239e-016	-9.05815e-015	-3.02349e-015	-6.45256e-015	-5.21009e-015	-7.27667e-015	-1.00564e-014	-3.61172e-016	8.28075e-015	3.27319e-015	-2.40893e-015	3.99379e-015	5.09852e-015	-5.40531e-015	3.41614e-016	-3.30503e-016	-9.47651e-015	-4.88101e-015
-7.1558e-015	-1.97775e-014	-1.04331e-014	2.37465e-015	-2.53791e-015	1.82903e-015	-1.93157e-015	-8.32857e-017	-9.02252e-015	-2.95286e-015	-6.27496e-015	-5.54649e-015	-7.45584e-015	-1.00935e-014	-4.01943e-016	8.17748e-015	3.05785e-015	-2.14551e-015	4.18909e-015	5.28193e-015	-5.50841e-015	1.87803e-016	-6.46862e-016	-9.50596e-015	-4.9758e-015
-7.32129e-015	-1.98392e-014	-1.06784e-014	2.39166e-015	-2.48558e-015	2.20996e-015	-1.64694e-015	1.14183e-016	-9.00453e-015	-2.87741e-015	-6.08191e-015	-5.8987e-015	-7.62957e-015	-1.01281e-014	-4.34718e-016	8.07434e-015	2.84611e-015	-1.85297e-015	4.37056e-015	5.44202e-015	-5.60898e-015	3.35035e-017	-9.64575e-016	-9.53612e-015	-5.09458e-015
-7.48118e-015	-1.98926e-014	-1.09344e-014	2.40296e-015	-2.40934e-015	2.56218e-015	-1.33616e-015	2.97163e-016	-9.00379e-015	-2.79871e-015	-5.87545e-015	-6.26352e-015	-7.79814e-015	-1.01606e-014	-4.59504e-016	7.9708e-015	2.63754e-015	-1.53354e-015	4.53741e-015	5.57576e-015	-5.70624e-015	-1.21509e-016	-1.28189e-015	-9.56681e-015	-5.23836e-015
-7.63554e-015	-1.99376e-014	-1.11993e-014	2.40793e-015	-2.30894e-015	2.88365e-015	-1.00098e-015	4.65426e-016	-9.0197e-015	-2.71807e-015	-5.65739e-015	-6.6386e-015	-7.96125e-015	-1.01907e-014	-4.76276e-016	7.86584e-015	2.43269e-015	-1.18989e-015	4.68831e-015	5.6805e-015	-5.79989e-015	-2.76899e-016	-1.59705e-015	-9.5982e-015	-5.40791e-015
-7.78447e-015	-1.99744e-014	-1.14712e-014	2.40677e-015	-2.18437e-015	3.17376e-015	-6.43435e-016	6.19469e-016	-9.05103e-015	-2.63699e-015	-5.43009e-015	-7.0206e-015	-8.11844e-015	-1.02184e-014	-4.84697e-016	7.7587e-015	2.2313e-015	-8.25025e-016	4.8227e-015	5.75389e-015	-5.88964e-015	-4.32167e-016	-1.90904e-015	-9.63058e-015	-5.60398e-015
-7.92922e-015	-2.00034e-014	-1.17483e-014	2.39977e-015	-2.03567e-015	3.43206e-015	-2.66424e-016	7.59206e-016	-9.09681e-015	-2.55697e-015	-5.19515e-015	-7.40607e-015	-8.26941e-015	-1.02435e-014	-4.84659e-016	7.64846e-015	2.03404e-015	-4.42523e-016	4.9392e-015	5.79402e-015	-5.97536e-015	-5.87061e-016	-2.21637e-015	-9.66413e-015	-5.82656e-015
-8.07045e-015	-2.00253e-014	-1.2028e-014	2.38678e-015	-1.86304e-015	3.65808e-015	1.27121e-016	8.85359e-016	-9.15665e-015	-2.47986e-015	-4.95524e-015	-7.7926e-015	-8.41415e-015	-1.02665e-014	-4.76109e-016	7.53431e-015	1.84133e-015	-4.54632e-017	5.03706e-015	5.80003e-015	-6.0569e-015	-7.4224e-016	-2.51771e-015	-9.69884e-015	-6.07605e-015
-8.20815e-015	-2.00402e-014	-1.23081e-014	2.36772e-015	-1.66731e-015	3.85135e-015	5.34084e-016	9.98635e-016	-9.22975e-015	-2.40709e-015	-4.71181e-015	-8.17664e-015	-8.55206e-015	-1.0287e-014	-4.5937e-016	7.41479e-015	1.65335e-015	3.62458e-016	5.11566e-015	5.77002e-015	-6.13376e-015	-8.96861e-016	-2.8124e-015	-9.73493e-015	-6.35202e-015
-8.34328e-015	-2.00488e-014	-1.25866e-014	2.34289e-015	-1.44927e-015	4.01234e-015	9.51787e-016	1.10031e-015	-9.31451e-015	-2.33946e-015	-4.46689e-015	-8.55462e-015	-8.68278e-015	-1.03055e-014	-4.33826e-016	7.289e-015	1.47097e-015	7.77554e-016	5.17471e-015	5.703e-015	-6.20569e-015	-1.0512e-015	-3.09944e-015	-9.77293e-015	-6.65371e-015
-8.47649e-015	-2.00519e-014	-1.28613e-014	2.31293e-015	-1.20984e-015	4.14131e-015	1.37779e-015	1.19078e-015	-9.4091e-015	-2.27785e-015	-4.22264e-015	-8.92336e-015	-8.80564e-015	-1.03219e-014	-3.99195e-016	7.15596e-015	1.29427e-015	1.19577e-015	5.21442e-015	5.59914e-015	-6.27239e-015	-1.20487e-015	-3.37874e-015	-9.81321e-015	-6.98012e-015
-8.60817e-015	-2.00505e-014	-1.31302e-014	2.27827e-015	-9.50446e-016	4.23985e-015	1.80957e-015	1.27169e-015	-9.51199e-015	-2.22342e-015	-3.98071e-015	-9.27948e-015	-8.92006e-015	-1.03364e-014	-3.55182e-016	7.01453e-015	1.12344e-015	1.61362e-015	5.2351e-015	5.4582e-015	-6.33424e-015	-1.35752e-015	-3.64927e-015	-9.8558e-015	-7.33049e-015
-8.73901e-015	-2.00457e-014	-1.33911e-014	2.23909e-015	-6.7255e-016	4.30949e-015	2.24409e-015	1.34362e-015	-9.62194e-015	-2.17732e-015	-3.74336e-015	-9.62036e-015	-9.02553e-015	-1.03487e-014	-3.01827e-016	6.86389e-015	9.59158e-016	2.02686e-015	5.23678e-015	5.28065e-015	-6.39131e-015	-1.50876e-015	-3.91122e-015	-9.90046e-015	-7.70363e-015
-8.86929e-015	-2.00393e-014	-1.36414e-014	2.19619e-015	-3.7805e-016	4.35153e-015	2.67783e-015	1.40769e-015	-9.73734e-015	-2.14006e-015	-3.5118e-015	-9.94311e-015	-9.12151e-015	-1.03589e-014	-2.39311e-016	6.70281e-015	8.01761e-016	2.43254e-015	5.22019e-015	5.06673e-015	-6.44387e-015	-1.65903e-015	-4.16412e-015	-9.94757e-015	-8.0983e-015
-8.99955e-015	-2.00323e-014	-1.38797e-014	2.15012e-015	-6.89004e-017	4.36793e-015	3.10789e-015	1.46598e-015	-9.85612e-015	-2.11269e-015	-3.2876e-015	-1.02449e-014	-9.20725e-015	-1.0368e-014	-1.67535e-016	6.53061e-015	6.51395e-016	2.82681e-015	5.18549e-015	4.81739e-015	-6.49133e-015	-1.80786e-015	-4.40766e-015	-9.99754e-015	-8.5118e-015
-9.12936e-015	-2.00262e-014	-1.4104e-014	2.1019e-015	2.53097e-016	4.36091e-015	3.53121e-015	1.52059e-015	-9.97665e-015	-2.09493e-015	-3.07223e-015	-1.05234e-014	-9.28191e-015	-1.03761e-014	-8.69092e-017	6.34545e-015	5.08297e-016	3.20598e-015	5.13326e-015	4.53409e-015	-6.53321e-015	-1.95529e-015	-4.64153e-015	-1.00503e-014	-8.94284e-015
-9.25856e-015	-2.0023e-014	-1.43126e-014	2.05235e-015	5.85737e-016	4.33262e-015	3.94526e-015	1.57269e-015	-1.00972e-014	-2.08795e-015	-2.8674e-015	-1.07766e-014	-9.3452e-015	-1.03836e-014	2.41766e-018	6.14667e-015	3.72932e-016	3.566e-015	5.06432e-015	4.21788e-015	-6.56898e-015	-2.10182e-015	-4.86623e-015	-1.01054e-014	-9.38913e-015
-9.38752e-015	-2.0024e-014	-1.45038e-014	2.00197e-015	9.26861e-016	4.28572e-015	4.34781e-015	1.62398e-015	-1.02151e-014	-2.09141e-015	-2.67419e-015	-1.10024e-014	-9.3964e-015	-1.03907e-014	9.95292e-017	5.93298e-015	2.46328e-016	3.90454e-015	4.98027e-015	3.87091e-015	-6.59916e-015	-2.24727e-015	-5.08202e-015	-1.01634e-014	-9.84864e-015
-9.51627e-015	-2.00313e-014	-1.46767e-014	1.95159e-015	1.27353e-015	4.22289e-015	4.73649e-015	1.67648e-015	-1.03287e-014	-2.10536e-015	-2.49394e-015	-1.11993e-014	-9.43416e-015	-1.03975e-014	2.03985e-016	5.70362e-015	1.28608e-016	4.21852e-015	4.88242e-015	3.49533e-015	-6.62372e-015	-2.39112e-015	-5.28974e-015	-1.0224e-014	-1.03193e-014
-9.64487e-015	-2.00465e-014	-1.48304e-014	1.90217e-015	1.62298e-015	4.1474e-015	5.10908e-015	1.73195e-015	-1.04368e-014	-2.12903e-015	-2.32739e-015	-1.13657e-014	-9.45853e-015	-1.04043e-014	3.14865e-016	5.45798e-015	2.01089e-017	4.50558e-015	4.77158e-015	3.09323e-015	-6.64226e-015	-2.5334e-015	-5.48987e-015	-1.02876e-014	-1.07981e-014
-9.77278e-015	-2.00717e-014	-1.49643e-014	1.85375e-015	1.97272e-015	4.06166e-015	5.46388e-015	1.7918e-015	-1.05377e-014	-2.16223e-015	-2.17597e-015	-1.15006e-014	-9.46943e-015	-1.04117e-014	4.31347e-016	5.19595e-015	-7.87931e-017	4.76354e-015	4.64892e-015	2.66681e-015	-6.65461e-015	-2.6739e-015	-5.68264e-015	-1.03544e-014	-1.12822e-014
-9.89996e-015	-2.01088e-014	-1.50774e-014	1.80683e-015	2.31952e-015	3.96867e-015	5.79897e-015	1.85777e-015	-1.06296e-014	-2.20469e-015	-2.03981e-015	-1.16031e-014	-9.46717e-015	-1.04199e-014	5.52966e-016	4.91693e-015	-1.68523e-016	4.99035e-015	4.51602e-015	2.21796e-015	-6.66076e-015	-2.81301e-015	-5.86848e-015	-1.04242e-014	-1.17693e-014
-1.00257e-014	-2.0159e-014	-1.51689e-014	1.76202e-015	2.66075e-015	3.87135e-015	6.11269e-015	1.93093e-015	-1.07107e-014	-2.25585e-015	-1.91958e-015	-1.1673e-014	-9.45207e-015	-1.0429e-014	6.7859e-016	4.62089e-015	-2.48704e-016	5.18408e-015	4.37426e-015	1.74929e-015	-6.65976e-015	-2.95093e-015	-6.0483e-015	-1.04968e-014	-1.22563e-014
-1.01499e-014	-2.02239e-014	-1.52397e-014	1.71959e-015	2.9934e-015	3.7719e-015	6.40341e-015	2.0132e-015	-1.07792e-014	-2.3152e-015	-1.81573e-015	-1.17099e-014	-9.42434e-015	-1.04395e-014	8.06906e-016	4.3079e-015	-3.19304e-016	5.34344e-015	4.22476e-015	1.26337e-015	-6.65101e-015	-3.08737e-015	-6.22317e-015	-1.05718e-014	-1.27404e-014
-1.02721e-014	-2.03053e-014	-1.52897e-014	1.67995e-015	3.31452e-015	3.6735e-015	6.66975e-015	2.1056e-015	-1.08344e-014	-2.38092e-015	-1.72879e-015	-1.17141e-014	-9.3839e-015	-1.04509e-014	9.36455e-016	3.97849e-015	-3.80678e-016	5.46799e-015	4.06875e-015	7.62865e-016	-6.63432e-015	-3.22253e-015	-6.39326e-015	-1.06491e-014	-1.32187e-014
-1.03914e-014	-2.04051e-014	-1.53199e-014	1.64324e-015	3.62098e-015	3.57897e-015	6.91069e-015	2.20944e-015	-1.0875e-014	-2.45159e-015	-1.65855e-015	-1.16854e-014	-9.33113e-015	-1.04635e-014	1.06485e-015	3.63312e-015	-4.32546e-016	5.55727e-015	3.90723e-015	2.50369e-016	-6.60852e-015	-3.35635e-015	-6.55954e-015	-1.07283e-014	-1.3689e-014
-1.05079e-014	-2.05242e-014	-1.53303e-014	1.60899e-015	3.91012e-015	3.49124e-015	7.12576e-015	2.32522e-015	-1.08993e-014	-2.52655e-015	-1.60529e-015	-1.16245e-014	-9.26616e-015	-1.04773e-014	1.19101e-015	3.27186e-015	-4.74974e-016	5.61089e-015	3.74206e-015	-2.71186e-016	-6.57424e-015	-3.48894e-015	-6.72267e-015	-1.08092e-014	-1.41481e-014
-1.06211e-014	-2.0664e-014	-1.53217e-014	1.57713e-015	4.17921e-015	3.4127e-015	7.31425e-015	2.45325e-015	-1.09063e-014	-2.60505e-015	-1.56929e-015	-1.15332e-014	-9.18996e-015	-1.04923e-014	1.31354e-015	2.89571e-015	-5.08615e-016	5.62984e-015	3.5737e-015	-7.98437e-016	-6.53119e-015	-3.62064e-015	-6.88257e-015	-1.0891e-014	-1.45937e-014
-1.07301e-014	-2.08254e-014	-1.52957e-014	1.54794e-015	4.42585e-015	3.34567e-015	7.47657e-015	2.59437e-015	-1.08951e-014	-2.68549e-015	-1.5504e-015	-1.14126e-014	-9.10334e-015	-1.05092e-014	1.43031e-015	2.50577e-015	-5.34239e-016	5.61511e-015	3.40321e-015	-1.33002e-015	-6.47865e-015	-3.7518e-015	-7.03945e-015	-1.09741e-014	-1.50237e-014
-1.08346e-014	-2.10092e-014	-1.52538e-014	1.52092e-015	4.64763e-015	3.29243e-015	7.61263e-015	2.74902e-015	-1.08653e-014	-2.76616e-015	-1.54821e-015	-1.12642e-014	-9.00731e-015	-1.05277e-014	1.5398e-015	2.10318e-015	-5.52222e-016	5.56747e-015	3.23162e-015	-1.86398e-015	-6.41605e-015	-3.88263e-015	-7.19289e-015	-1.10575e-014	-1.54353e-014
-1.09337e-014	-2.12158e-014	-1.51978e-014	1.4947e-015	4.84269e-015	3.255e-015	7.72255e-015	2.91677e-015	-1.08165e-014	-2.84534e-015	-1.56271e-015	-1.10903e-014	-8.90333e-015	-1.05475e-014	1.64027e-015	1.6892e-015	-5.6348e-016	5.48759e-015	3.05948e-015	-2.39743e-015	-6.34318e-015	-4.01327e-015	-7.34371e-015	-1.11405e-014	-1.58266e-014
-1.10269e-014	-2.14454e-014	-1.51293e-014	1.46879e-015	5.00923e-015	3.235e-015	7.80702e-015	3.09775e-015	-1.07482e-014	-2.92169e-015	-1.59318e-015	-1.08932e-014	-8.79323e-015	-1.05689e-014	1.72985e-015	1.26521e-015	-5.68548e-016	5.37852e-015	2.8873e-015	-2.92808e-015	-6.25976e-015	-4.1441e-015	-7.49178e-015	-1.12228e-014	-1.61964e-014
-1.11143e-014	-2.16977e-014	-1.50504e-014	1.44284e-015	5.14564e-015	3.23343e-015	7.86703e-015	3.2923e-015	-1.06605e-014	-2.9944e-015	-1.63928e-015	-1.06754e-014	-8.67814e-015	-1.0591e-014	1.80643e-015	8.32756e-016	-5.68318e-016	5.24237e-015	2.71598e-015	-3.45375e-015	-6.16547e-015	-4.27518e-015	-7.63653e-015	-1.13037e-014	-1.65425e-014
-1.11954e-014	-2.19726e-014	-1.49633e-014	1.4161e-015	5.24997e-015	3.2517e-015	7.9028e-015	3.50022e-015	-1.05533e-014	-3.06156e-015	-1.70057e-015	-1.04393e-014	-8.55924e-015	-1.06136e-014	1.86837e-015	3.93944e-016	-5.64124e-016	5.08079e-015	2.54614e-015	-3.97283e-015	-6.05969e-015	-4.40694e-015	-7.77827e-015	-1.13829e-014	-1.68634e-014
-1.127e-014	-2.22694e-014	-1.48699e-014	1.38747e-015	5.32117e-015	3.291e-015	7.91532e-015	3.72012e-015	-1.04269e-014	-3.12205e-015	-1.77699e-015	-1.01871e-014	-8.43797e-015	-1.0637e-014	1.91502e-015	-4.92081e-017	-5.56576e-016	4.89665e-015	2.37831e-015	-4.48306e-015	-5.94192e-015	-4.53897e-015	-7.91678e-015	-1.14596e-014	-1.71581e-014
-1.13373e-014	-2.25875e-014	-1.4773e-014	1.35565e-015	5.35883e-015	3.35226e-015	7.90568e-015	3.95148e-015	-1.02818e-014	-3.17463e-015	-1.86774e-015	-9.92219e-015	-8.31586e-015	-1.06607e-014	1.9447e-015	-4.94888e-016	-5.47347e-016	4.69305e-015	2.21241e-015	-4.98357e-015	-5.81262e-015	-4.67195e-015	-8.05117e-015	-1.15335e-014	-1.74257e-014
-1.13973e-014	-2.29254e-014	-1.4675e-014	1.31918e-015	5.36248e-015	3.43527e-015	7.87541e-015	4.19337e-015	-1.01181e-014	-3.21833e-015	-1.97225e-015	-9.6474e-015	-8.19453e-015	-1.06847e-014	1.95521e-015	-9.41034e-016	-5.38112e-016	4.47289e-015	2.04858e-015	-5.4723e-015	-5.67224e-015	-4.8062e-015	-8.18062e-015	-1.16041e-014	-1.76657e-014
-1.14499e-014	-2.32816e-014	-1.45778e-014	1.27721e-015	5.33187e-015	3.5407e-015	7.82556e-015	4.44474e-015	-9.93754e-015	-3.25168e-015	-2.08943e-015	-9.36509e-015	-8.07525e-015	-1.07088e-014	1.94544e-015	-1.38601e-015	-5.30495e-016	4.23954e-015	1.88717e-015	-5.94896e-015	-5.5206e-015	-4.94183e-015	-8.30493e-015	-1.16709e-014	-1.78771e-014
-1.14958e-014	-2.36547e-014	-1.44838e-014	1.22926e-015	5.26713e-015	3.66895e-015	7.75783e-015	4.70496e-015	-9.74092e-015	-3.27394e-015	-2.21843e-015	-9.07856e-015	-7.95953e-015	-1.07324e-014	1.91478e-015	-1.82678e-015	-5.25996e-016	3.99656e-015	1.72856e-015	-6.41246e-015	-5.3581e-015	-5.07937e-015	-8.42309e-015	-1.17338e-014	-1.80602e-014
-1.15351e-014	-2.40425e-014	-1.4395e-014	1.17382e-015	5.16851e-015	3.81934e-015	7.67396e-015	4.97311e-015	-9.52983e-015	-3.28334e-015	-2.35914e-015	-8.79049e-015	-7.84924e-015	-1.07547e-014	1.86291e-015	-2.26093e-015	-5.26161e-016	3.74706e-015	1.5727e-015	-6.86135e-015	-5.18498e-015	-5.21891e-015	-8.5339e-015	-1.17922e-014	-1.82154e-014
-1.15674e-014	-2.44435e-014	-1.4314e-014	1.11007e-015	5.03693e-015	3.99138e-015	7.57496e-015	5.2476e-015	-9.30589e-015	-3.27956e-015	-2.51059e-015	-8.50384e-015	-7.74569e-015	-1.0776e-014	1.78934e-015	-2.68625e-015	-5.32419e-016	3.49438e-015	1.41878e-015	-7.2948e-015	-5.00166e-015	-5.3609e-015	-8.63634e-015	-1.18455e-014	-1.83429e-014
-1.15932e-014	-2.48554e-014	-1.42434e-014	1.03717e-015	4.87273e-015	4.18451e-015	7.46311e-015	5.52676e-015	-9.07029e-015	-3.2627e-015	-2.67197e-015	-8.2211e-015	-7.65028e-015	-1.07958e-014	1.69332e-015	-3.10053e-015	-5.46466e-016	3.24221e-015	1.26677e-015	-7.71213e-015	-4.80897e-015	-5.50482e-015	-8.72976e-015	-1.18932e-014	-1.84435e-014
-1.16136e-014	-2.52752e-014	-1.41847e-014	9.54432e-016	4.67713e-015	4.39859e-015	7.3403e-015	5.80895e-015	-8.82513e-015	-3.23182e-015	-2.84209e-015	-7.9453e-015	-7.56465e-015	-1.08145e-014	1.57499e-015	-3.50159e-015	-5.69862e-016	2.99352e-015	1.11632e-015	-8.1129e-015	-4.60773e-015	-5.65068e-015	-8.81395e-015	-1.19354e-014	-1.85185e-014
-1.16291e-014	-2.57004e-014	-1.414e-014	8.61197e-016	4.45216e-015	4.63233e-015	7.20882e-015	6.0934e-015	-8.57212e-015	-3.1865e-015	-3.01972e-015	-7.67958e-015	-7.49028e-015	-1.08317e-014	1.43478e-015	-3.88803e-015	-6.0407e-016	2.75159e-015	9.67184e-016	-8.49656e-015	-4.39843e-015	-5.7992e-015	-8.88689e-015	-1.19717e-014	-1.85691e-014
-1.16407e-014	-2.61277e-014	-1.4111e-014	7.57424e-016	4.19962e-015	4.88408e-015	7.07082e-015	6.37846e-015	-8.31321e-015	-3.12654e-015	-3.20411e-015	-7.42637e-015	-7.42754e-015	-1.0847e-014	1.27303e-015	-4.25738e-015	-6.50445e-016	2.5192e-015	8.18702e-016	-8.86294e-015	-4.18205e-015	-5.95139e-015	-8.94804e-015	-1.20018e-014	-1.85964e-014
-1.16494e-014	-2.6554e-014	-1.40993e-014	6.42529e-016	3.9219e-015	5.15274e-015	6.92748e-015	6.66242e-015	-8.05018e-015	-3.05199e-015	-3.39431e-015	-7.18815e-015	-7.37727e-015	-1.08603e-014	1.09052e-015	-4.60821e-015	-7.10559e-016	2.29912e-015	6.70348e-016	-9.21184e-015	-3.95933e-015	-6.10748e-015	-8.99678e-015	-1.2026e-014	-1.86022e-014
-1.16563e-014	-2.6976e-014	-1.41062e-014	5.16168e-016	3.62094e-015	5.43676e-015	6.78095e-015	6.94381e-015	-7.78579e-015	-2.96266e-015	-3.58965e-015	-6.96692e-015	-7.34071e-015	-1.08721e-014	8.88065e-016	-4.93916e-015	-7.85773e-016	2.09348e-015	5.21777e-016	-9.54351e-015	-3.73192e-015	-6.26678e-015	-9.03249e-015	-1.20441e-014	-1.85882e-014
-1.16622e-014	-2.73908e-014	-1.41328e-014	3.78147e-016	3.29898e-015	5.73457e-015	6.63348e-015	7.22177e-015	-7.522e-015	-2.85913e-015	-3.78897e-015	-6.76437e-015	-7.31896e-015	-1.08825e-014	6.67069e-016	-5.2491e-015	-8.77132e-016	1.90524e-015	3.72091e-016	-9.85764e-015	-3.50183e-015	-6.42931e-015	-9.05419e-015	-1.20568e-014	-1.85562e-014
-1.16682e-014	-2.77954e-014	-1.41796e-014	2.28708e-016	2.95824e-015	6.04368e-015	6.48643e-015	7.4954e-015	-7.26058e-015	-2.74184e-015	-3.99144e-015	-6.58182e-015	-7.31248e-015	-1.08909e-014	4.2896e-016	-5.53649e-015	-9.86022e-016	1.73568e-015	2.2097e-016	-1.01545e-014	-3.27008e-015	-6.5949e-015	-9.06164e-015	-1.20638e-014	-1.85081e-014
-1.16759e-014	-2.81872e-014	-1.42474e-014	6.74849e-017	2.60178e-015	6.362e-015	6.34115e-015	7.76316e-015	-7.00384e-015	-2.61101e-015	-4.19625e-015	-6.42164e-015	-7.32157e-015	-1.08978e-014	1.7592e-016	-5.80075e-015	-1.11298e-015	1.58658e-015	6.77635e-017	-1.04339e-014	-3.03816e-015	-6.76403e-015	-9.05465e-015	-1.20654e-014	-1.84459e-014
-1.16868e-014	-2.85639e-014	-1.43367e-014	-1.04334e-016	2.23253e-015	6.68808e-015	6.19973e-015	8.0238e-015	-6.75369e-015	-2.46733e-015	-4.40243e-015	-6.28494e-015	-7.34646e-015	-1.09035e-014	-8.98233e-017	-6.04092e-015	-1.25893e-015	1.45939e-015	-8.7629e-017	-1.0696e-014	-2.80746e-015	-6.93693e-015	-9.03263e-015	-1.20624e-014	-1.83719e-014
-1.17027e-014	-2.89229e-014	-1.44478e-014	-2.85976e-016	1.85293e-015	7.02033e-015	6.06308e-015	8.27648e-015	-6.51266e-015	-2.31239e-015	-4.60894e-015	-6.17202e-015	-7.38721e-015	-1.09083e-014	-3.66537e-016	-6.25669e-015	-1.42398e-015	1.35532e-015	-2.44978e-016	-1.09401e-014	-2.58025e-015	-7.11373e-015	-8.99541e-015	-1.2055e-014	-1.82891e-014
-1.17242e-014	-2.92615e-014	-1.458e-014	-4.76722e-016	1.46584e-015	7.35607e-015	5.93231e-015	8.52089e-015	-6.28227e-015	-2.14661e-015	-4.81439e-015	-6.08435e-015	-7.44345e-015	-1.0913e-014	-6.52079e-016	-6.44772e-015	-1.60815e-015	1.27512e-015	-4.04691e-016	-1.11672e-014	-2.3588e-015	-7.29372e-015	-8.9431e-015	-1.20438e-014	-1.81999e-014
-1.17529e-014	-2.95771e-014	-1.4733e-014	-6.75709e-016	1.07393e-015	7.69274e-015	5.80966e-015	8.75608e-015	-6.06444e-015	-1.97134e-015	-5.01825e-015	-6.02254e-015	-7.51503e-015	-1.09184e-014	-9.44275e-016	-6.61419e-015	-1.81127e-015	1.21896e-015	-5.66885e-016	-1.13779e-014	-2.14517e-015	-7.47674e-015	-8.87598e-015	-1.20297e-014	-1.81068e-014
-1.17894e-014	-2.98674e-014	-1.49061e-014	-8.81826e-016	6.80132e-016	8.02883e-015	5.69653e-015	8.98141e-015	-5.86084e-015	-1.78764e-015	-5.21908e-015	-5.98652e-015	-7.60202e-015	-1.09253e-014	-1.24044e-015	-6.7564e-015	-2.03265e-015	1.18635e-015	-7.31566e-016	-1.1572e-014	-1.94063e-015	-7.66224e-015	-8.79516e-015	-1.20135e-014	-1.80119e-014
-1.18357e-014	-3.01309e-014	-1.50988e-014	-1.09379e-015	2.87004e-016	8.36174e-015	5.59374e-015	9.19591e-015	-5.67297e-015	-1.59662e-015	-5.41594e-015	-5.97582e-015	-7.70439e-015	-1.09348e-014	-1.53829e-015	-6.875e-015	-2.27196e-015	1.17722e-015	-8.99629e-016	-1.17499e-014	-1.74669e-015	-7.84958e-015	-8.70039e-015	-1.19964e-014	-1.79176e-014
-1.18929e-014	-3.0366e-014	-1.53098e-014	-1.30992e-015	-1.02886e-016	8.68838e-015	5.50202e-015	9.39885e-015	-5.50249e-015	-1.39947e-015	-5.6083e-015	-5.98996e-015	-7.82067e-015	-1.09474e-014	-1.83554e-015	-6.97046e-015	-2.52802e-015	1.19044e-015	-1.07105e-015	-1.19125e-014	-1.56526e-015	-8.03906e-015	-8.59271e-015	-1.19794e-014	-1.78251e-014
-1.19617e-014	-3.05713e-014	-1.55377e-014	-1.52853e-015	-4.8678e-016	9.00717e-015	5.42174e-015	9.59008e-015	-5.35015e-015	-1.19811e-015	-5.79498e-015	-6.02789e-015	-7.95049e-015	-1.09639e-014	-2.12938e-015	-7.04413e-015	-2.80007e-015	1.22519e-015	-1.2456e-015	-1.20602e-014	-1.39792e-015	-8.23005e-015	-8.4732e-015	-1.19634e-014	-1.77368e-014
-1.2043e-014	-3.07466e-014	-1.57815e-014	-1.74749e-015	-8.62757e-016	9.31577e-015	5.35371e-015	9.76879e-015	-5.21648e-015	-9.93503e-016	-5.97493e-015	-6.08875e-015	-8.09287e-015	-1.09857e-014	-2.41703e-015	-7.09721e-015	-3.08642e-015	1.28016e-015	-1.4228e-015	-1.21936e-014	-1.24655e-015	-8.4218e-015	-8.34271e-015	-1.19495e-014	-1.76547e-014
-1.21373e-014	-3.08909e-014	-1.60389e-014	-1.96497e-015	-1.22877e-015	9.61241e-015	5.29826e-015	9.93532e-015	-5.10278e-015	-7.87333e-016	-6.1472e-015	-6.17171e-015	-8.24765e-015	-1.10137e-014	-2.69615e-015	-7.1307e-015	-3.38568e-015	1.35342e-015	-1.60249e-015	-1.23125e-014	-1.11314e-015	-8.61484e-015	-8.20255e-015	-1.1939e-014	-1.75809e-014
-1.22449e-014	-3.1004e-014	-1.63078e-014	-2.17956e-015	-1.5833e-015	9.89478e-015	5.25546e-015	1.00894e-014	-5.01027e-015	-5.80929e-016	-6.3114e-015	-6.27601e-015	-8.41417e-015	-1.1049e-014	-2.96482e-015	-7.14622e-015	-3.69687e-015	1.44309e-015	-1.78473e-015	-1.24175e-014	-9.99223e-016	-8.80757e-015	-8.05386e-015	-1.19328e-014	-1.75169e-014
-1.23659e-014	-3.10861e-014	-1.65863e-014	-2.38953e-015	-1.92448e-015	1.01609e-014	5.22541e-015	1.0231e-014	-4.93844e-015	-3.76191e-016	-6.46643e-015	-6.39994e-015	-8.5908e-015	-1.10926e-014	-3.22116e-015	-7.14558e-015	-4.01815e-015	1.54751e-015	-1.96874e-015	-1.25094e-014	-9.05934e-016	-8.9992e-015	-7.89819e-015	-1.19318e-014	-1.74644e-014
-1.25001e-014	-3.11381e-014	-1.68723e-014	-2.59331e-015	-2.25093e-015	1.04094e-014	5.20806e-015	1.03603e-014	-4.88779e-015	-1.75007e-016	-6.61168e-015	-6.54241e-015	-8.77726e-015	-1.11453e-014	-3.46362e-015	-7.13067e-015	-4.34751e-015	1.66348e-015	-2.15438e-015	-1.25888e-014	-8.34206e-016	-9.18868e-015	-7.7365e-015	-1.19377e-014	-1.74245e-014
-1.26471e-014	-3.11614e-014	-1.7164e-014	-2.78905e-015	-2.56087e-015	1.06382e-014	5.20352e-015	1.04772e-014	-4.85791e-015	2.05906e-017	-6.74678e-015	-6.70286e-015	-8.97304e-015	-1.12082e-014	-3.6907e-015	-7.10336e-015	-4.68233e-015	1.78885e-015	-2.34051e-015	-1.26555e-014	-7.85371e-016	-9.37497e-015	-7.57081e-015	-1.19527e-014	-1.7397e-014
-1.2807e-014	-3.11574e-014	-1.74586e-014	-2.9751e-015	-2.85304e-015	1.08454e-014	5.21151e-015	1.0582e-014	-4.848e-015	2.09471e-016	-6.87167e-015	-6.87914e-015	-9.17761e-015	-1.12822e-014	-3.90102e-015	-7.06537e-015	-5.0205e-015	1.92102e-015	-2.52664e-015	-1.27107e-014	-7.60638e-016	-9.55714e-015	-7.40333e-015	-1.19778e-014	-1.73833e-014
-1.29793e-014	-3.11275e-014	-1.77538e-014	-3.14976e-015	-3.12645e-015	1.10302e-014	5.23158e-015	1.06749e-014	-4.85797e-015	3.89769e-016	-6.98552e-015	-7.0686e-015	-9.39011e-015	-1.13684e-014	-4.0939e-015	-7.01937e-015	-5.35863e-015	2.05683e-015	-2.71304e-015	-1.27551e-014	-7.61297e-016	-9.73452e-015	-7.23584e-015	-1.2014e-014	-1.73839e-014
-1.31625e-014	-3.1074e-014	-1.80478e-014	-3.31188e-015	-3.38015e-015	1.11913e-014	5.26319e-015	1.0756e-014	-4.88694e-015	5.59868e-016	-7.08807e-015	-7.26938e-015	-9.6101e-015	-1.14675e-014	-4.26817e-015	-6.96702e-015	-5.69442e-015	2.1936e-015	-2.89817e-015	-1.27895e-014	-7.87939e-016	-9.90572e-015	-7.07018e-015	-1.20618e-014	-1.73983e-014
-1.33558e-014	-3.09986e-014	-1.83381e-014	-3.46071e-015	-3.61455e-015	1.13277e-014	5.30546e-015	1.08255e-014	-4.93452e-015	7.18101e-016	-7.17938e-015	-7.48066e-015	-9.83722e-015	-1.15802e-014	-4.42325e-015	-6.91072e-015	-6.02562e-015	2.32835e-015	-3.08175e-015	-1.2815e-014	-8.40854e-016	-1.007e-014	-6.90805e-015	-1.21226e-014	-1.74267e-014
-1.35572e-014	-3.09041e-014	-1.8623e-014	-3.59481e-015	-3.82888e-015	1.14385e-014	5.3575e-015	1.08837e-014	-4.99962e-015	8.62508e-016	-7.25985e-015	-7.70022e-015	-1.0071e-014	-1.17077e-014	-4.55882e-015	-6.85258e-015	-6.34979e-015	2.45846e-015	-3.26332e-015	-1.28331e-014	-9.20721e-016	-1.02264e-014	-6.7513e-015	-1.2197e-014	-1.74691e-014
-1.37658e-014	-3.07936e-014	-1.89007e-014	-3.7129e-015	-4.02303e-015	1.15224e-014	5.4179e-015	1.09317e-014	-5.08096e-015	9.91291e-016	-7.32949e-015	-7.92672e-015	-1.0311e-014	-1.18506e-014	-4.67541e-015	-6.79428e-015	-6.66485e-015	2.58131e-015	-3.44174e-015	-1.28442e-014	-1.02742e-015	-1.03741e-014	-6.60114e-015	-1.22863e-014	-1.75249e-014
-1.39795e-014	-3.06701e-014	-1.91693e-014	-3.8143e-015	-4.19762e-015	1.15789e-014	5.48607e-015	1.09696e-014	-5.17791e-015	1.10328e-015	-7.38841e-015	-8.1587e-015	-1.05569e-014	-1.20093e-014	-4.77299e-015	-6.73779e-015	-6.96782e-015	2.69416e-015	-3.61632e-015	-1.2849e-014	-1.16083e-015	-1.05117e-014	-6.45926e-015	-1.23911e-014	-1.75937e-014
-1.4196e-014	-3.05367e-014	-1.94269e-014	-3.89788e-015	-4.35381e-015	1.16078e-014	5.56145e-015	1.09975e-014	-5.28919e-015	1.19684e-015	-7.43684e-015	-8.39445e-015	-1.08085e-014	-1.21839e-014	-4.85198e-015	-6.6847e-015	-7.2565e-015	2.79401e-015	-3.78625e-015	-1.28491e-014	-1.3212e-015	-1.06382e-014	-6.32686e-015	-1.25122e-014	-1.7674e-014
-1.44134e-014	-3.03969e-014	-1.96718e-014	-3.96409e-015	-4.49159e-015	1.16092e-014	5.64309e-015	1.10149e-014	-5.41316e-015	1.27148e-015	-7.47574e-015	-8.63271e-015	-1.10655e-014	-1.2375e-014	-4.91362e-015	-6.63726e-015	-7.52891e-015	2.87865e-015	-3.95002e-015	-1.28452e-014	-1.50856e-015	-1.07524e-014	-6.20496e-015	-1.26507e-014	-1.77645e-014
-1.46294e-014	-3.02539e-014	-1.99033e-014	-4.01317e-015	-4.6111e-015	1.15837e-014	5.73011e-015	1.10223e-014	-5.54847e-015	1.32557e-015	-7.50575e-015	-8.8713e-015	-1.13282e-014	-1.25832e-014	-4.95967e-015	-6.59681e-015	-7.783e-015	2.94622e-015	-4.10793e-015	-1.28382e-014	-1.7218e-015	-1.08533e-014	-6.09512e-015	-1.28067e-014	-1.78643e-014
-1.48414e-014	-3.01113e-014	-2.01203e-014	-4.04534e-015	-4.71328e-015	1.15321e-014	5.82109e-015	1.10209e-014	-5.69377e-015	1.3584e-015	-7.5276e-015	-9.11025e-015	-1.15966e-014	-1.28084e-014	-4.99091e-015	-6.56466e-015	-8.01707e-015	2.99449e-015	-4.2592e-015	-1.28292e-014	-1.9598e-015	-1.09398e-014	-5.99791e-015	-1.29802e-014	-1.79725e-014
-1.50473e-014	-2.99729e-014	-2.03211e-014	-4.06049e-015	-4.79872e-015	1.14542e-014	5.91502e-015	1.10102e-014	-5.84725e-015	1.36886e-015	-7.54203e-015	-9.34914e-015	-1.18713e-014	-1.30504e-014	-5.00876e-015	-6.54138e-015	-8.22956e-015	3.02196e-015	-4.40303e-015	-1.28195e-014	-2.22199e-015	-1.10113e-014	-5.91392e-015	-1.3172e-014	-1.80874e-014
-1.52437e-014	-2.98425e-014	-2.05055e-014	-4.0595e-015	-4.86847e-015	1.13502e-014	6.0111e-015	1.09898e-014	-6.00752e-015	1.35655e-015	-7.55002e-015	-9.58678e-015	-1.21528e-014	-1.33085e-014	-5.0144e-015	-6.52798e-015	-8.41919e-015	3.02662e-015	-4.53857e-015	-1.28101e-014	-2.50756e-015	-1.1067e-014	-5.84407e-015	-1.33814e-014	-1.82072e-014
-1.54283e-014	-2.97233e-014	-2.06728e-014	-4.0432e-015	-4.92373e-015	1.1221e-014	6.10818e-015	1.09598e-014	-6.17336e-015	1.31992e-015	-7.55314e-015	-9.82246e-015	-1.24407e-014	-1.35819e-014	-5.00889e-015	-6.52478e-015	-8.58519e-015	3.0071e-015	-4.66431e-015	-1.2802e-014	-2.81566e-015	-1.11058e-014	-5.78856e-015	-1.36087e-014	-1.83302e-014
-1.55988e-014	-2.96183e-014	-2.0823e-014	-4.01235e-015	-4.96464e-015	1.10674e-014	6.20577e-015	1.09201e-014	-6.34299e-015	1.25823e-015	-7.55306e-015	-1.00557e-014	-1.27357e-014	-1.38707e-014	-4.99408e-015	-6.53244e-015	-8.72645e-015	2.96296e-015	-4.77976e-015	-1.27964e-014	-3.14511e-015	-1.11271e-014	-5.74762e-015	-1.3854e-014	-1.84544e-014
-1.57534e-014	-2.95309e-014	-2.09568e-014	-3.96837e-015	-4.99208e-015	1.08915e-014	6.30259e-015	1.08713e-014	-6.51528e-015	1.17176e-015	-7.55094e-015	-1.0286e-014	-1.30388e-014	-1.41742e-014	-4.97231e-015	-6.55122e-015	-8.84234e-015	2.89325e-015	-4.88405e-015	-1.27944e-014	-3.49382e-015	-1.11307e-014	-5.72133e-015	-1.41166e-014	-1.8578e-014
-1.58899e-014	-2.94642e-014	-2.10741e-014	-3.91285e-015	-5.00733e-015	1.06942e-014	6.39821e-015	1.08131e-014	-6.68896e-015	1.06043e-015	-7.54815e-015	-1.05134e-014	-1.33499e-014	-1.44917e-014	-4.94541e-015	-6.58157e-015	-8.93253e-015	2.79805e-015	-4.97717e-015	-1.27967e-014	-3.86037e-015	-1.1116e-014	-5.71003e-015	-1.43961e-014	-1.86991e-014
-1.60065e-014	-2.94202e-014	-2.11747e-014	-3.8474e-015	-5.01138e-015	1.04765e-014	6.49159e-015	1.0745e-014	-6.8629e-015	9.24521e-016	-7.5457e-015	-1.07374e-014	-1.36691e-014	-1.4822e-014	-4.91544e-015	-6.62262e-015	-8.99685e-015	2.67749e-015	-5.05928e-015	-1.28036e-014	-4.2439e-015	-1.10827e-014	-5.71329e-015	-1.46913e-014	-1.88165e-014
-1.61012e-014	-2.94013e-014	-2.12592e-014	-3.77373e-015	-5.00514e-015	1.02399e-014	6.58276e-015	1.06674e-014	-7.0366e-015	7.63522e-016	-7.54486e-015	-1.09586e-014	-1.39969e-014	-1.51638e-014	-4.8838e-015	-6.67339e-015	-9.03573e-015	2.5319e-015	-5.12919e-015	-1.28153e-014	-4.6429e-015	-1.10307e-014	-5.73041e-015	-1.50014e-014	-1.89285e-014
-1.61731e-014	-2.94098e-014	-2.13282e-014	-3.69376e-015	-4.9893e-015	9.98668e-015	6.67132e-015	1.05803e-014	-7.20877e-015	5.7765e-016	-7.54719e-015	-1.11771e-014	-1.43335e-014	-1.55161e-014	-4.85165e-015	-6.73338e-015	-9.05027e-015	2.36224e-015	-5.18708e-015	-1.28322e-014	-5.05493e-015	-1.09601e-014	-5.76113e-015	-1.53255e-014	-1.90333e-014
-1.62206e-014	-2.9447e-014	-2.13827e-014	-3.60984e-015	-4.96412e-015	9.71847e-015	6.75702e-015	1.04833e-014	-7.37903e-015	3.671e-016	-7.55405e-015	-1.13932e-014	-1.46794e-014	-1.58787e-014	-4.8207e-015	-6.80187e-015	-9.04072e-015	2.16937e-015	-5.23275e-015	-1.28551e-014	-5.47861e-015	-1.08716e-014	-5.80434e-015	-1.5663e-014	-1.91297e-014
-1.62426e-014	-2.95144e-014	-2.14241e-014	-3.52391e-015	-4.93084e-015	9.43663e-015	6.83934e-015	1.03759e-014	-7.54658e-015	1.32904e-016	-7.56677e-015	-1.16082e-014	-1.50346e-014	-1.625e-014	-4.79232e-015	-6.87792e-015	-9.00874e-015	1.95464e-015	-5.2657e-015	-1.28843e-014	-5.91188e-015	-1.0766e-014	-5.85901e-015	-1.60127e-014	-1.92167e-014
-1.6239e-014	-2.96131e-014	-2.14537e-014	-3.43773e-015	-4.88968e-015	9.14349e-015	6.91807e-015	1.0258e-014	-7.71117e-015	-1.2368e-016	-7.58721e-015	-1.18224e-014	-1.53995e-014	-1.6629e-014	-4.76761e-015	-6.95987e-015	-8.95598e-015	1.72062e-015	-5.28574e-015	-1.29204e-014	-6.35304e-015	-1.06434e-014	-5.92373e-015	-1.6373e-014	-1.92933e-014
-1.62094e-014	-2.97438e-014	-2.14726e-014	-3.35274e-015	-4.84091e-015	8.84097e-015	6.99326e-015	1.01292e-014	-7.87297e-015	-4.01533e-016	-7.61638e-015	-1.20367e-014	-1.57737e-014	-1.70142e-014	-4.74799e-015	-7.04623e-015	-8.88428e-015	1.46869e-015	-5.29316e-015	-1.29627e-014	-6.8003e-015	-1.05046e-014	-5.99753e-015	-1.67425e-014	-1.9358e-014
-1.61544e-014	-2.99063e-014	-2.14825e-014	-3.27135e-015	-4.78527e-015	8.53118e-015	7.06497e-015	9.98868e-015	-8.03145e-015	-6.99375e-016	-7.65553e-015	-1.22518e-014	-1.61565e-014	-1.74045e-014	-4.73424e-015	-7.13603e-015	-8.79518e-015	1.19991e-015	-5.28797e-015	-1.30116e-014	-7.25247e-015	-1.03507e-014	-6.07975e-015	-1.71201e-014	-1.94101e-014
-1.60746e-014	-3.01008e-014	-2.14852e-014	-3.19546e-015	-4.7234e-015	8.21632e-015	7.13375e-015	9.83584e-015	-8.18682e-015	-1.0162e-015	-7.70558e-015	-1.2469e-014	-1.65473e-014	-1.77991e-014	-4.72697e-015	-7.22733e-015	-8.69028e-015	9.16967e-016	-5.27013e-015	-1.30667e-014	-7.70762e-015	-1.01832e-014	-6.16893e-015	-1.75047e-014	-1.94489e-014
-1.59712e-014	-3.03268e-014	-2.14821e-014	-3.1265e-015	-4.65507e-015	7.89757e-015	7.1995e-015	9.67081e-015	-8.3393e-015	-1.35031e-015	-7.76818e-015	-1.26894e-014	-1.69459e-014	-1.81971e-014	-4.72601e-015	-7.31869e-015	-8.57209e-015	6.22383e-016	-5.23993e-015	-1.31278e-014	-8.16436e-015	-1.00032e-014	-6.26402e-015	-1.78941e-014	-1.94749e-014
-1.5846e-014	-3.05836e-014	-2.14744e-014	-3.06593e-015	-4.58077e-015	7.57682e-015	7.26265e-015	9.49345e-015	-8.48989e-015	-1.69945e-015	-7.84443e-015	-1.29135e-014	-1.73511e-014	-1.8597e-014	-4.73139e-015	-7.40802e-015	-8.44386e-015	3.1829e-016	-5.1975e-015	-1.31939e-014	-8.62147e-015	-9.81246e-015	-6.36373e-015	-1.8287e-014	-1.94878e-014
-1.57008e-014	-3.08699e-014	-2.14636e-014	-3.0153e-015	-4.50108e-015	7.25566e-015	7.32401e-015	9.30422e-015	-8.6381e-015	-2.06147e-015	-7.93503e-015	-1.31422e-014	-1.77621e-014	-1.89974e-014	-4.74315e-015	-7.49416e-015	-8.30783e-015	7.44316e-018	-5.14359e-015	-1.32647e-014	-9.07641e-015	-9.6122e-015	-6.46657e-015	-1.86819e-014	-1.94879e-014
-1.55385e-014	-3.11841e-014	-2.14509e-014	-2.97568e-015	-4.41642e-015	6.93572e-015	7.3836e-015	9.10278e-015	-8.78417e-015	-2.43473e-015	-8.04062e-015	-1.33761e-014	-1.81774e-014	-1.93973e-014	-4.76116e-015	-7.57584e-015	-8.1663e-015	-3.07223e-016	-5.0789e-015	-1.33398e-014	-9.5276e-015	-9.4049e-015	-6.57187e-015	-1.90766e-014	-1.94756e-014
-1.53607e-014	-3.1524e-014	-2.14381e-014	-2.94835e-015	-4.32638e-015	6.61859e-015	7.44209e-015	8.8885e-015	-8.92935e-015	-2.81721e-015	-8.16201e-015	-1.36156e-014	-1.85962e-014	-1.97955e-014	-4.78461e-015	-7.65162e-015	-8.0222e-015	-6.23389e-016	-5.00432e-015	-1.34181e-014	-9.97422e-015	-9.19249e-015	-6.67798e-015	-1.94694e-014	-1.94517e-014
-1.51703e-014	-3.18878e-014	-2.14265e-014	-2.93417e-015	-4.23072e-015	6.30547e-015	7.50007e-015	8.66159e-015	-9.07442e-015	-3.20591e-015	-8.29982e-015	-1.3862e-014	-1.9017e-014	-2.0192e-014	-4.81248e-015	-7.71971e-015	-7.87786e-015	-9.38015e-016	-4.92074e-015	-1.3499e-014	-1.04148e-014	-8.97683e-015	-6.78451e-015	-1.98588e-014	-1.94175e-014
-1.49706e-014	-3.22725e-014	-2.14171e-014	-2.93381e-015	-4.12993e-015	5.99795e-015	7.55799e-015	8.42234e-015	-9.21966e-015	-3.59893e-015	-8.45367e-015	-1.41156e-014	-1.94379e-014	-2.05849e-014	-4.84395e-015	-7.7787e-015	-7.73511e-015	-1.24776e-015	-4.82908e-015	-1.35821e-014	-1.08483e-014	-8.7596e-015	-6.89009e-015	-2.02439e-014	-1.93735e-014
-1.47652e-014	-3.26748e-014	-2.14107e-014	-2.94741e-015	-4.02374e-015	5.69696e-015	7.61565e-015	8.17117e-015	-9.36551e-015	-3.99397e-015	-8.62367e-015	-1.43771e-014	-1.98569e-014	-2.09731e-014	-4.87814e-015	-7.82736e-015	-7.59676e-015	-1.55018e-015	-4.72992e-015	-1.36659e-014	-1.12733e-014	-8.54313e-015	-6.99438e-015	-2.06232e-014	-1.93212e-014
-1.45575e-014	-3.30913e-014	-2.14086e-014	-2.97528e-015	-3.9125e-015	5.40439e-015	7.67338e-015	7.90833e-015	-9.5131e-015	-4.38843e-015	-8.8099e-015	-1.46462e-014	-2.02725e-014	-2.13562e-014	-4.91371e-015	-7.86408e-015	-7.46511e-015	-1.84285e-015	-4.62449e-015	-1.37489e-014	-1.1688e-014	-8.3291e-015	-7.09622e-015	-2.09952e-014	-1.92621e-014
-1.43509e-014	-3.35187e-014	-2.14113e-014	-3.01789e-015	-3.79617e-015	5.12088e-015	7.7312e-015	7.63387e-015	-9.66359e-015	-4.77994e-015	-9.01252e-015	-1.49225e-014	-2.06826e-014	-2.17337e-014	-4.94914e-015	-7.88805e-015	-7.34224e-015	-2.12408e-015	-4.51399e-015	-1.38299e-014	-1.20913e-014	-8.11932e-015	-7.19564e-015	-2.1358e-014	-1.91977e-014
-1.41497e-014	-3.39533e-014	-2.14195e-014	-3.07455e-015	-3.67536e-015	4.84738e-015	7.7902e-015	7.3479e-015	-9.81771e-015	-5.16676e-015	-9.23114e-015	-1.52061e-014	-2.10851e-014	-2.21048e-014	-4.98266e-015	-7.8983e-015	-7.22971e-015	-2.39091e-015	-4.3998e-015	-1.39076e-014	-1.24824e-014	-7.91607e-015	-7.29203e-015	-2.17107e-014	-1.91294e-014
-1.39579e-014	-3.43917e-014	-2.14339e-014	-3.14406e-015	-3.55054e-015	4.58429e-015	7.85029e-015	7.05116e-015	-9.97666e-015	-5.5465e-015	-9.46509e-015	-1.54971e-014	-2.1477e-014	-2.24692e-014	-5.01279e-015	-7.89422e-015	-7.12924e-015	-2.64159e-015	-4.28351e-015	-1.39803e-014	-1.28609e-014	-7.72192e-015	-7.38468e-015	-2.20517e-014	-1.90594e-014
-1.37791e-014	-3.48297e-014	-2.14545e-014	-3.22588e-015	-3.42195e-015	4.33241e-015	7.91124e-015	6.74459e-015	-1.01409e-014	-5.91664e-015	-9.71343e-015	-1.57959e-014	-2.18561e-014	-2.28266e-014	-5.03751e-015	-7.87507e-015	-7.04335e-015	-2.87411e-015	-4.16632e-015	-1.40477e-014	-1.32258e-014	-7.53869e-015	-7.4744e-015	-2.23802e-014	-1.89892e-014
-1.36173e-014	-3.5264e-014	-2.14816e-014	-3.31916e-015	-3.28963e-015	4.09135e-015	7.97315e-015	6.429e-015	-1.03102e-014	-6.27543e-015	-9.97561e-015	-1.61016e-014	-2.22209e-014	-2.31766e-014	-5.0558e-015	-7.84054e-015	-6.97318e-015	-3.08706e-015	-4.05048e-015	-1.41081e-014	-1.35763e-014	-7.36782e-015	-7.56186e-015	-2.26954e-014	-1.89215e-014
-1.34762e-014	-3.56911e-014	-2.15153e-014	-3.42257e-015	-3.15367e-015	3.8619e-015	8.03595e-015	6.10487e-015	-1.04851e-014	-6.62037e-015	-1.02506e-014	-1.64139e-014	-2.25684e-014	-2.35185e-014	-5.06624e-015	-7.79096e-015	-6.91985e-015	-3.27875e-015	-3.93754e-015	-1.41608e-014	-1.39118e-014	-7.21128e-015	-7.6467e-015	-2.29959e-014	-1.88579e-014
-1.3359e-014	-3.6107e-014	-2.15554e-014	-3.53402e-015	-3.01425e-015	3.6438e-015	8.09927e-015	5.77271e-015	-1.06668e-014	-6.94954e-015	-1.05373e-014	-1.67311e-014	-2.28966e-014	-2.38516e-014	-5.06713e-015	-7.72669e-015	-6.88399e-015	-3.44799e-015	-3.8291e-015	-1.42049e-014	-1.42315e-014	-7.07089e-015	-7.72922e-015	-2.32813e-014	-1.88002e-014
-1.3269e-014	-3.65083e-014	-2.16013e-014	-3.65197e-015	-2.87241e-015	3.43791e-015	8.16283e-015	5.43315e-015	-1.08554e-014	-7.26202e-015	-1.0834e-014	-1.70521e-014	-2.32038e-014	-2.41751e-014	-5.05719e-015	-7.64824e-015	-6.86556e-015	-3.59415e-015	-3.72628e-015	-1.42396e-014	-1.45347e-014	-6.94774e-015	-7.80997e-015	-2.35511e-014	-1.87503e-014
-1.32084e-014	-3.68916e-014	-2.16523e-014	-3.77446e-015	-2.72941e-015	3.24365e-015	8.22539e-015	5.08749e-015	-1.10508e-014	-7.55593e-015	-1.11394e-014	-1.73758e-014	-2.34875e-014	-2.44888e-014	-5.03449e-015	-7.55544e-015	-6.86466e-015	-3.71699e-015	-3.63045e-015	-1.42641e-014	-1.48216e-014	-6.84275e-015	-7.88974e-015	-2.38049e-014	-1.87101e-014
-1.31795e-014	-3.72536e-014	-2.1708e-014	-3.8995e-015	-2.58565e-015	3.06027e-015	8.28623e-015	4.73724e-015	-1.12533e-014	-7.83002e-015	-1.14524e-014	-1.77015e-014	-2.37464e-014	-2.47922e-014	-4.99793e-015	-7.44876e-015	-6.88148e-015	-3.81621e-015	-3.54349e-015	-1.42781e-014	-1.50924e-014	-6.75669e-015	-7.96939e-015	-2.40419e-014	-1.86816e-014
-1.31842e-014	-3.75914e-014	-2.17675e-014	-4.02537e-015	-2.44172e-015	2.88773e-015	8.34459e-015	4.38371e-015	-1.1463e-014	-8.08332e-015	-1.17717e-014	-1.80285e-014	-2.39787e-014	-2.50846e-014	-4.94702e-015	-7.32938e-015	-6.91501e-015	-3.89182e-015	-3.46651e-015	-1.42816e-014	-1.5346e-014	-6.69026e-015	-8.04973e-015	-2.42618e-014	-1.8666e-014
-1.32242e-014	-3.79016e-014	-2.18297e-014	-4.14984e-015	-2.29813e-015	2.72494e-015	8.39935e-015	4.02736e-015	-1.16795e-014	-8.31497e-015	-1.20956e-014	-1.83553e-014	-2.41832e-014	-2.53658e-014	-4.88073e-015	-7.19829e-015	-6.96451e-015	-3.94434e-015	-3.40065e-015	-1.42742e-014	-1.5582e-014	-6.64463e-015	-8.13172e-015	-2.44647e-014	-1.86651e-014
-1.33005e-014	-3.81818e-014	-2.18945e-014	-4.27073e-015	-2.15622e-015	2.57159e-015	8.44944e-015	3.66989e-015	-1.19026e-014	-8.52446e-015	-1.24226e-014	-1.86806e-014	-2.43587e-014	-2.56356e-014	-4.79857e-015	-7.05665e-015	-7.02909e-015	-3.97463e-015	-3.34773e-015	-1.42558e-014	-1.5801e-014	-6.62028e-015	-8.216e-015	-2.46504e-014	-1.86797e-014
-1.3414e-014	-3.84304e-014	-2.19605e-014	-4.38501e-015	-2.01646e-015	2.42732e-015	8.49357e-015	3.31279e-015	-1.2132e-014	-8.71192e-015	-1.27516e-014	-1.90027e-014	-2.4504e-014	-2.58939e-014	-4.7001e-015	-6.90489e-015	-7.10836e-015	-3.98354e-015	-3.30956e-015	-1.42258e-014	-1.60029e-014	-6.61662e-015	-8.30373e-015	-2.48189e-014	-1.87113e-014
-1.35647e-014	-3.86452e-014	-2.20259e-014	-4.49082e-015	-1.88026e-015	2.29212e-015	8.53042e-015	2.95691e-015	-1.23672e-014	-8.87713e-015	-1.30805e-014	-1.93198e-014	-2.46182e-014	-2.61397e-014	-4.58535e-015	-6.74375e-015	-7.20081e-015	-3.97276e-015	-3.28703e-015	-1.41846e-014	-1.61879e-014	-6.63333e-015	-8.39596e-015	-2.49708e-014	-1.87597e-014
-1.37522e-014	-3.8825e-014	-2.20899e-014	-4.58613e-015	-1.74809e-015	2.16489e-015	8.5584e-015	2.60386e-015	-1.26074e-014	-9.0197e-015	-1.34082e-014	-1.96311e-014	-2.47005e-014	-2.63723e-014	-4.45474e-015	-6.57462e-015	-7.30448e-015	-3.94419e-015	-3.28148e-015	-1.41332e-014	-1.63562e-014	-6.66929e-015	-8.49367e-015	-2.51061e-014	-1.88259e-014
-1.39753e-014	-3.89685e-014	-2.21516e-014	-4.66893e-015	-1.62132e-015	2.04493e-015	8.57642e-015	2.2549e-015	-1.28521e-014	-9.14038e-015	-1.37329e-014	-1.99352e-014	-2.47508e-014	-2.6591e-014	-4.30824e-015	-6.3987e-015	-7.41765e-015	-3.89913e-015	-3.29415e-015	-1.40718e-014	-1.65079e-014	-6.72394e-015	-8.59835e-015	-2.52253e-014	-1.89107e-014
-1.42323e-014	-3.90741e-014	-2.22098e-014	-4.73697e-015	-1.50074e-015	1.93212e-015	8.58225e-015	1.91163e-015	-1.31005e-014	-9.24008e-015	-1.40535e-014	-2.02311e-014	-2.47692e-014	-2.67955e-014	-4.14644e-015	-6.21688e-015	-7.53878e-015	-3.84014e-015	-3.3249e-015	-1.40009e-014	-1.66431e-014	-6.79591e-015	-8.71101e-015	-2.53284e-014	-1.90132e-014
-1.45202e-014	-3.91415e-014	-2.22635e-014	-4.78808e-015	-1.38747e-015	1.82588e-015	8.57474e-015	1.57486e-015	-1.33517e-014	-9.31969e-015	-1.43692e-014	-2.05176e-014	-2.47561e-014	-2.69848e-014	-3.97048e-015	-6.03018e-015	-7.66539e-015	-3.76934e-015	-3.37456e-015	-1.39218e-014	-1.67619e-014	-6.88397e-015	-8.83154e-015	-2.54164e-014	-1.91331e-014
-1.48376e-014	-3.91705e-014	-2.2311e-014	-4.82039e-015	-1.28153e-015	1.72615e-015	8.55256e-015	1.24604e-015	-1.36051e-014	-9.38076e-015	-1.46783e-014	-2.07928e-014	-2.47125e-014	-2.71583e-014	-3.78093e-015	-5.83995e-015	-7.79544e-015	-3.68891e-015	-3.444e-015	-1.38352e-014	-1.68644e-014	-6.98651e-015	-8.96101e-015	-2.549e-014	-1.92697e-014
-1.51813e-014	-3.91616e-014	-2.23513e-014	-4.83282e-015	-1.18398e-015	1.63203e-015	8.51455e-015	9.26552e-016	-1.38602e-014	-9.42498e-015	-1.49793e-014	-2.10564e-014	-2.46388e-014	-2.73153e-014	-3.57926e-015	-5.64735e-015	-7.92638e-015	-3.60147e-015	-3.53356e-015	-1.37423e-014	-1.69522e-014	-7.10208e-015	-9.10038e-015	-2.555e-014	-1.94218e-014
-1.55468e-014	-3.91153e-014	-2.23838e-014	-4.82409e-015	-1.09568e-015	1.54307e-015	8.45992e-015	6.17755e-016	-1.41158e-014	-9.45408e-015	-1.52716e-014	-2.13075e-014	-2.45357e-014	-2.74546e-014	-3.36654e-015	-5.45291e-015	-8.05527e-015	-3.50988e-015	-3.64334e-015	-1.36442e-014	-1.70257e-014	-7.22855e-015	-9.25018e-015	-2.55975e-014	-1.9588e-014
-1.59307e-014	-3.90326e-014	-2.24079e-014	-4.79326e-015	-1.01762e-015	1.45882e-015	8.38682e-015	3.20996e-016	-1.4371e-014	-9.4704e-015	-1.55545e-014	-2.15458e-014	-2.44048e-014	-2.75759e-014	-3.14458e-015	-5.25695e-015	-8.17957e-015	-3.41664e-015	-3.77301e-015	-1.35421e-014	-1.70852e-014	-7.364e-015	-9.41059e-015	-2.56332e-014	-1.97676e-014
-1.63278e-014	-3.89152e-014	-2.24229e-014	-4.73973e-015	-9.50054e-016	1.37898e-015	8.29391e-015	3.77653e-017	-1.46246e-014	-9.47629e-015	-1.58266e-014	-2.17711e-014	-2.42475e-014	-2.7679e-014	-2.91493e-015	-5.06072e-015	-8.29657e-015	-3.3246e-015	-3.92242e-015	-1.34372e-014	-1.71311e-014	-7.50616e-015	-9.58115e-015	-2.56583e-014	-1.99582e-014
-1.67337e-014	-3.87652e-014	-2.2428e-014	-4.66282e-015	-8.92876e-016	1.30339e-015	8.17999e-015	-2.31732e-016	-1.48755e-014	-9.47372e-015	-1.60875e-014	-2.19829e-014	-2.40657e-014	-2.77636e-014	-2.67969e-015	-4.86462e-015	-8.4043e-015	-3.2363e-015	-4.09116e-015	-1.33305e-014	-1.71646e-014	-7.65205e-015	-9.76168e-015	-2.56733e-014	-2.0158e-014
-1.71442e-014	-3.85843e-014	-2.2423e-014	-4.56257e-015	-8.45797e-016	1.2326e-015	8.04463e-015	-4.86456e-016	-1.51228e-014	-9.46458e-015	-1.63367e-014	-2.2181e-014	-2.38619e-014	-2.78286e-014	-2.44087e-015	-4.66846e-015	-8.50043e-015	-3.15441e-015	-4.27828e-015	-1.32231e-014	-1.71863e-014	-7.79952e-015	-9.95209e-015	-2.56795e-014	-2.03648e-014
-1.7554e-014	-3.83738e-014	-2.24079e-014	-4.43894e-015	-8.09433e-016	1.16635e-015	7.88743e-015	-7.25692e-016	-1.53643e-014	-9.45129e-015	-1.65737e-014	-2.23653e-014	-2.36379e-014	-2.78739e-014	-2.19999e-015	-4.47251e-015	-8.58299e-015	-3.08176e-015	-4.4828e-015	-1.31161e-014	-1.71975e-014	-7.94592e-015	-1.0152e-014	-2.56777e-014	-2.05765e-014
-1.79581e-014	-3.81361e-014	-2.23819e-014	-4.29227e-015	-7.8393e-016	1.10588e-015	7.70823e-015	-9.48967e-016	-1.55991e-014	-9.43584e-015	-1.67982e-014	-2.25358e-014	-2.33958e-014	-2.78992e-014	-1.95853e-015	-4.27711e-015	-8.65001e-015	-3.02019e-015	-4.70371e-015	-1.30107e-014	-1.71996e-014	-8.08893e-015	-1.03611e-014	-2.56687e-014	-2.07901e-014
-1.83507e-014	-3.78745e-014	-2.23455e-014	-4.12321e-015	-7.68627e-016	1.05112e-015	7.50692e-015	-1.15612e-015	-1.5827e-014	-9.42134e-015	-1.70104e-014	-2.26926e-014	-2.31379e-014	-2.79036e-014	-1.71827e-015	-4.08208e-015	-8.69934e-015	-2.97223e-015	-4.93957e-015	-1.29079e-014	-1.71937e-014	-8.22594e-015	-1.05778e-014	-2.56531e-014	-2.10033e-014
-1.87274e-014	-3.75915e-014	-2.22982e-014	-3.93283e-015	-7.63272e-016	1.00253e-015	7.28367e-015	-1.34677e-015	-1.60467e-014	-9.41057e-015	-1.721e-014	-2.28359e-014	-2.2867e-014	-2.78871e-014	-1.48112e-015	-3.88701e-015	-8.72935e-015	-2.94079e-015	-5.18901e-015	-1.28086e-014	-1.7181e-014	-8.35455e-015	-1.08015e-014	-2.5632e-014	-2.12131e-014
-1.90835e-014	-3.72897e-014	-2.22402e-014	-3.72228e-015	-7.67e-016	9.6022e-016	7.03939e-015	-1.52035e-015	-1.62574e-014	-9.4052e-015	-1.73973e-014	-2.29656e-014	-2.25854e-014	-2.78495e-014	-1.24915e-015	-3.69185e-015	-8.73859e-015	-2.92759e-015	-5.45023e-015	-1.27134e-014	-1.71634e-014	-8.47256e-015	-1.10308e-014	-2.56065e-014	-2.14167e-014
-1.94144e-014	-3.69725e-014	-2.2172e-014	-3.49278e-015	-7.79228e-016	9.2417e-016	6.77495e-015	-1.67678e-015	-1.64583e-014	-9.4075e-015	-1.7573e-014	-2.30826e-014	-2.22956e-014	-2.77911e-014	-1.02401e-015	-3.49607e-015	-8.72596e-015	-2.9344e-015	-5.72154e-015	-1.26226e-014	-1.71416e-014	-8.57758e-015	-1.12646e-014	-2.55775e-014	-2.16111e-014
-1.97155e-014	-3.66432e-014	-2.20948e-014	-3.24654e-015	-7.98644e-016	8.95107e-016	6.49151e-015	-1.81687e-015	-1.66487e-014	-9.41977e-015	-1.77371e-014	-2.31887e-014	-2.2e-014	-2.77119e-014	-8.07561e-016	-3.29908e-015	-8.69065e-015	-2.96228e-015	-6.00163e-015	-1.25362e-014	-1.71163e-014	-8.66753e-015	-1.15014e-014	-2.55458e-014	-2.1794e-014
-1.99827e-014	-3.63049e-014	-2.20089e-014	-2.98553e-015	-8.24276e-016	8.73577e-016	6.18996e-015	-1.94039e-015	-1.68279e-014	-9.44419e-015	-1.78901e-014	-2.32844e-014	-2.17009e-014	-2.76124e-014	-6.00996e-016	-3.09992e-015	-8.6321e-015	-3.01243e-015	-6.28893e-015	-1.24551e-014	-1.70896e-014	-8.74024e-015	-1.17385e-014	-2.55127e-014	-2.19627e-014
-2.02127e-014	-3.59602e-014	-2.19154e-014	-2.71172e-015	-8.54917e-016	8.59221e-016	5.87217e-015	-2.04794e-015	-1.69957e-014	-9.48243e-015	-1.80327e-014	-2.33707e-014	-2.14004e-014	-2.74936e-014	-4.05581e-016	-2.89814e-015	-8.54931e-015	-3.08587e-015	-6.58091e-015	-1.23798e-014	-1.70624e-014	-8.79395e-015	-1.1975e-014	-2.54785e-014	-2.21144e-014
-2.04017e-014	-3.56118e-014	-2.18152e-014	-2.42729e-015	-8.89562e-016	8.52909e-016	5.54019e-015	-2.14099e-015	-1.71515e-014	-9.53578e-015	-1.81654e-014	-2.34486e-014	-2.11006e-014	-2.73559e-014	-2.22626e-016	-2.69312e-015	-8.44214e-015	-3.18356e-015	-6.87471e-015	-1.23096e-014	-1.70359e-014	-8.82695e-015	-1.22094e-014	-2.54445e-014	-2.22464e-014
-2.0547e-014	-3.52629e-014	-2.17093e-014	-2.13518e-015	-9.26754e-016	8.55227e-016	5.19605e-015	-2.22077e-015	-1.72947e-014	-9.60575e-015	-1.82883e-014	-2.35194e-014	-2.08044e-014	-2.71998e-014	-5.29505e-017	-2.48403e-015	-8.31151e-015	-3.30589e-015	-7.16889e-015	-1.22441e-014	-1.70119e-014	-8.83813e-015	-1.24391e-014	-2.54113e-014	-2.23562e-014
-2.0646e-014	-3.49164e-014	-2.15982e-014	-1.83805e-015	-9.6538e-016	8.66593e-016	4.84209e-015	-2.28755e-015	-1.74256e-014	-9.69376e-015	-1.84026e-014	-2.35849e-014	-2.05128e-014	-2.70269e-014	1.02799e-016	-2.26995e-015	-8.15827e-015	-3.45271e-015	-7.46154e-015	-1.2183e-014	-1.69913e-014	-8.82675e-015	-1.26625e-014	-2.53789e-014	-2.24418e-014
-2.06974e-014	-3.45754e-014	-2.14833e-014	-1.53867e-015	-1.00363e-015	8.86908e-016	4.48062e-015	-2.34244e-015	-1.75435e-014	-9.80082e-015	-1.85094e-014	-2.36459e-014	-2.02276e-014	-2.68378e-014	2.44355e-016	-2.05044e-015	-7.9829e-015	-3.62385e-015	-7.75098e-015	-1.21261e-014	-1.69757e-014	-8.79225e-015	-1.28782e-014	-2.53483e-014	-2.25013e-014
-2.06997e-014	-3.42424e-014	-2.13659e-014	-1.23956e-015	-1.04044e-015	9.16041e-016	4.1139e-015	-2.38715e-015	-1.76482e-014	-9.92787e-015	-1.86094e-014	-2.37031e-014	-1.99499e-014	-2.66344e-014	3.71497e-016	-1.82484e-015	-7.7859e-015	-3.8184e-015	-8.03546e-015	-1.20728e-014	-1.69666e-014	-8.73387e-015	-1.30839e-014	-2.53195e-014	-2.25331e-014
-2.06527e-014	-3.39194e-014	-2.12473e-014	-9.42973e-016	-1.07372e-015	9.54634e-016	3.74503e-015	-2.42255e-015	-1.77401e-014	-1.00756e-014	-1.87031e-014	-2.37581e-014	-1.96812e-014	-2.64182e-014	4.83856e-016	-1.59219e-015	-7.56901e-015	-4.0356e-015	-8.31202e-015	-1.20221e-014	-1.6965e-014	-8.65085e-015	-1.32776e-014	-2.52929e-014	-2.25362e-014
-2.05569e-014	-3.36085e-014	-2.11285e-014	-6.52089e-016	-1.10178e-015	1.00265e-015	3.37672e-015	-2.45023e-015	-1.78195e-014	-1.02437e-014	-1.87911e-014	-2.38122e-014	-1.94222e-014	-2.61908e-014	5.81146e-016	-1.35187e-015	-7.33388e-015	-4.27425e-015	-8.5791e-015	-1.19731e-014	-1.69717e-014	-8.5429e-015	-1.34579e-014	-2.52688e-014	-2.25089e-014
-2.04132e-014	-3.33114e-014	-2.10112e-014	-3.69963e-016	-1.12341e-015	1.05968e-015	3.01161e-015	-2.47214e-015	-1.78859e-014	-1.04316e-014	-1.88744e-014	-2.38665e-014	-1.9174e-014	-2.59544e-014	6.63768e-016	-1.10348e-015	-7.08223e-015	-4.53277e-015	-8.83566e-015	-1.19246e-014	-1.69875e-014	-8.41113e-015	-1.36224e-014	-2.52475e-014	-2.2451e-014
-2.02227e-014	-3.30296e-014	-2.08963e-014	-9.91665e-017	-1.13701e-015	1.12585e-015	2.65311e-015	-2.49061e-015	-1.79394e-014	-1.06399e-014	-1.89538e-014	-2.3922e-014	-1.89368e-014	-2.57109e-014	7.31796e-016	-8.46825e-016	-6.81631e-015	-4.80907e-015	-9.07974e-015	-1.18752e-014	-1.70135e-014	-8.25661e-015	-1.37696e-014	-2.52292e-014	-2.23622e-014
-1.99872e-014	-3.27647e-014	-2.0785e-014	1.57918e-016	-1.14142e-015	1.20092e-015	2.30402e-015	-2.50682e-015	-1.79814e-014	-1.08682e-014	-1.90296e-014	-2.39796e-014	-1.87109e-014	-2.5462e-014	7.8587e-016	-5.8145e-016	-6.53914e-015	-5.10111e-015	-9.30992e-015	-1.18238e-014	-1.70506e-014	-8.0804e-015	-1.38987e-014	-2.52139e-014	-2.22425e-014
-1.97095e-014	-3.25179e-014	-2.06788e-014	3.9893e-016	-1.13541e-015	1.28431e-015	1.96775e-015	-2.52269e-015	-1.80121e-014	-1.1115e-014	-1.91022e-014	-2.40395e-014	-1.8497e-014	-2.521e-014	8.2609e-016	-3.07536e-016	-6.25236e-015	-5.40693e-015	-9.52481e-015	-1.1769e-014	-1.70992e-014	-7.88355e-015	-1.40084e-014	-2.52011e-014	-2.20924e-014
-1.9393e-014	-3.22907e-014	-2.05782e-014	6.21852e-016	-1.11755e-015	1.37481e-015	1.64635e-015	-2.54059e-015	-1.80321e-014	-1.13795e-014	-1.91733e-014	-2.41021e-014	-1.82948e-014	-2.49571e-014	8.5327e-016	-2.51638e-017	-5.95771e-015	-5.72414e-015	-9.7229e-015	-1.17095e-014	-1.71599e-014	-7.6674e-015	-1.4097e-014	-2.51906e-014	-2.19124e-014
-1.90415e-014	-3.20832e-014	-2.04844e-014	8.25082e-016	-1.08663e-015	1.47141e-015	1.34254e-015	-2.56191e-015	-1.80419e-014	-1.166e-014	-1.92431e-014	-2.41685e-014	-1.81036e-014	-2.47055e-014	8.69206e-016	2.65257e-016	-5.65853e-015	-6.04998e-015	-9.90306e-015	-1.16442e-014	-1.72326e-014	-7.43342e-015	-1.41635e-014	-2.51829e-014	-2.17027e-014
-1.86589e-014	-3.18958e-014	-2.03989e-014	1.00633e-015	-1.04224e-015	1.57322e-015	1.05893e-015	-2.58858e-015	-1.80423e-014	-1.19554e-014	-1.93112e-014	-2.42394e-014	-1.7923e-014	-2.44573e-014	8.74001e-016	5.63708e-016	-5.35748e-015	-6.38225e-015	-1.00648e-014	-1.15709e-014	-1.73176e-014	-7.18401e-015	-1.42077e-014	-2.51777e-014	-2.1465e-014
-1.82502e-014	-3.17284e-014	-2.03227e-014	1.1634e-015	-9.83437e-016	1.67894e-015	7.97876e-016	-2.62255e-015	-1.80345e-014	-1.2264e-014	-1.93781e-014	-2.4315e-014	-1.77524e-014	-2.42147e-014	8.68772e-016	8.69228e-016	-5.05696e-015	-6.71795e-015	-1.02076e-014	-1.14887e-014	-1.74148e-014	-6.92117e-015	-1.42298e-014	-2.51744e-014	-2.1201e-014
-1.78198e-014	-3.15813e-014	-2.02564e-014	1.29551e-015	-9.09565e-016	1.78738e-015	5.6108e-016	-2.66515e-015	-1.80186e-014	-1.25837e-014	-1.94441e-014	-2.43948e-014	-1.7591e-014	-2.39801e-014	8.54747e-016	1.18078e-015	-4.75989e-015	-7.05423e-015	-1.03312e-014	-1.13964e-014	-1.75238e-014	-6.64703e-015	-1.42298e-014	-2.51726e-014	-2.09129e-014
-1.73729e-014	-3.14542e-014	-2.02007e-014	1.40195e-015	-8.20363e-016	1.89666e-015	3.50279e-016	-2.71904e-015	-1.79949e-014	-1.29128e-014	-1.9509e-014	-2.44785e-014	-1.74378e-014	-2.37546e-014	8.32319e-016	1.49755e-015	-4.46828e-015	-7.38852e-015	-1.04355e-014	-1.12924e-014	-1.76443e-014	-6.36377e-015	-1.42072e-014	-2.5172e-014	-2.06031e-014
-1.69146e-014	-3.13456e-014	-2.01557e-014	1.48184e-015	-7.15762e-016	2.0043e-015	1.67052e-016	-2.78591e-015	-1.79649e-014	-1.32491e-014	-1.9573e-014	-2.45656e-014	-1.72924e-014	-2.3541e-014	8.02382e-016	1.81804e-015	-4.18454e-015	-7.718e-015	-1.05213e-014	-1.11753e-014	-1.7776e-014	-6.07365e-015	-1.4162e-014	-2.5172e-014	-2.02738e-014
-1.64505e-014	-3.12546e-014	-2.01219e-014	1.53503e-015	-5.95676e-016	2.10895e-015	1.21128e-017	-2.86727e-015	-1.79292e-014	-1.35913e-014	-1.96364e-014	-2.46565e-014	-1.71534e-014	-2.33406e-014	7.66492e-016	2.14094e-015	-3.91232e-015	-8.03933e-015	-1.0588e-014	-1.10447e-014	-1.79179e-014	-5.78004e-015	-1.40947e-014	-2.51727e-014	-1.99275e-014
-1.59865e-014	-3.11795e-014	-2.00999e-014	1.56215e-015	-4.60241e-016	2.20951e-015	-1.13818e-016	-2.9645e-015	-1.78887e-014	-1.39375e-014	-1.96985e-014	-2.47506e-014	-1.70191e-014	-2.3155e-014	7.2581e-016	2.46441e-015	-3.65368e-015	-8.34985e-015	-1.06363e-014	-1.09005e-014	-1.80687e-014	-5.4846e-015	-1.40072e-014	-2.51738e-014	-1.95673e-014
-1.55275e-014	-3.11195e-014	-2.00897e-014	1.56298e-015	-3.09881e-016	2.30348e-015	-2.10678e-016	-3.07878e-015	-1.7845e-014	-1.4286e-014	-1.97598e-014	-2.48481e-014	-1.68891e-014	-2.29855e-014	6.81263e-016	2.7866e-015	-3.41047e-015	-8.64712e-015	-1.06666e-014	-1.0742e-014	-1.8228e-014	-5.19056e-015	-1.39002e-014	-2.51754e-014	-1.91963e-014
-1.50791e-014	-3.10728e-014	-2.00911e-014	1.53798e-015	-1.45292e-016	2.38917e-015	-2.782e-016	-3.21122e-015	-1.77989e-014	-1.46344e-014	-1.982e-014	-2.49483e-014	-1.67629e-014	-2.28336e-014	6.33304e-016	3.10607e-015	-3.18488e-015	-8.92882e-015	-1.06791e-014	-1.05687e-014	-1.8394e-014	-4.90085e-015	-1.37754e-014	-2.51763e-014	-1.88174e-014
-1.46464e-014	-3.10382e-014	-2.0104e-014	1.48832e-015	3.25533e-017	2.46492e-015	-3.16497e-016	-3.3623e-015	-1.7752e-014	-1.49808e-014	-1.98782e-014	-2.50501e-014	-1.66389e-014	-2.26997e-014	5.83063e-016	3.4211e-015	-2.97922e-015	-9.1926e-015	-1.06753e-014	-1.03807e-014	-1.8566e-014	-4.61835e-015	-1.36347e-014	-2.51764e-014	-1.84332e-014
-1.42345e-014	-3.10137e-014	-2.01283e-014	1.41471e-015	2.22751e-016	2.52825e-015	-3.26623e-016	-3.53315e-015	-1.77049e-014	-1.53237e-014	-1.99344e-014	-2.51526e-014	-1.65165e-014	-2.25842e-014	5.31334e-016	3.72957e-015	-2.79449e-015	-9.43599e-015	-1.06556e-014	-1.01777e-014	-1.87424e-014	-4.34536e-015	-1.348e-014	-2.51751e-014	-1.80473e-014
-1.38481e-014	-3.09974e-014	-2.01633e-014	1.319e-015	4.2452e-016	2.5765e-015	-3.0991e-016	-3.72391e-015	-1.76586e-014	-1.56613e-014	-1.99881e-014	-2.5256e-014	-1.63946e-014	-2.24876e-014	4.78891e-016	4.03018e-015	-2.63173e-015	-9.65747e-015	-1.06203e-014	-9.9595e-015	-1.8922e-014	-4.08468e-015	-1.33132e-014	-2.5172e-014	-1.76631e-014
-1.34915e-014	-3.09876e-014	-2.02083e-014	1.2028e-015	6.36049e-016	2.60822e-015	-2.67486e-016	-3.9355e-015	-1.76138e-014	-1.59921e-014	-2.00389e-014	-2.53596e-014	-1.62723e-014	-2.24104e-014	4.26127e-016	4.32051e-015	-2.49167e-015	-9.85575e-015	-1.05704e-014	-9.72647e-015	-1.91034e-014	-3.83825e-015	-1.31367e-014	-2.51668e-014	-1.72839e-014
-1.31679e-014	-3.0982e-014	-2.02624e-014	1.06816e-015	8.55835e-016	2.62191e-015	-2.01499e-016	-4.1681e-015	-1.75718e-014	-1.63148e-014	-2.00863e-014	-2.54622e-014	-1.6149e-014	-2.23523e-014	3.73635e-016	4.59879e-015	-2.37489e-015	-1.00293e-014	-1.05068e-014	-9.48018e-015	-1.92846e-014	-3.608e-015	-1.29526e-014	-2.51596e-014	-1.69127e-014
-1.28808e-014	-3.09785e-014	-2.03252e-014	9.17103e-016	1.08232e-015	2.61568e-015	-1.14413e-016	-4.42083e-015	-1.7534e-014	-1.66282e-014	-2.01294e-014	-2.55637e-014	-1.60242e-014	-2.23129e-014	3.22275e-016	4.86309e-015	-2.282e-015	-1.01771e-014	-1.04306e-014	-9.22085e-015	-1.94645e-014	-3.39583e-015	-1.2763e-014	-2.515e-014	-1.65521e-014
-1.26334e-014	-3.09752e-014	-2.03954e-014	7.51837e-016	1.31388e-015	2.58822e-015	-8.23571e-018	-4.69308e-015	-1.75017e-014	-1.69306e-014	-2.01678e-014	-2.56629e-014	-1.58973e-014	-2.22919e-014	2.72228e-016	5.11122e-015	-2.21311e-015	-1.02983e-014	-1.03429e-014	-8.94938e-015	-1.96419e-014	-3.20374e-015	-1.25705e-014	-2.51381e-014	-1.62053e-014
-1.24275e-014	-3.09702e-014	-2.04721e-014	5.74868e-016	1.5494e-015	2.53711e-015	1.14612e-016	-4.98419e-015	-1.74754e-014	-1.72216e-014	-2.02011e-014	-2.57587e-014	-1.57683e-014	-2.22885e-014	2.23872e-016	5.34153e-015	-2.16764e-015	-1.0393e-014	-1.02442e-014	-8.66772e-015	-1.98152e-014	-3.03323e-015	-1.23775e-014	-2.51242e-014	-1.58744e-014
-1.22653e-014	-3.09615e-014	-2.05539e-014	3.88462e-016	1.78669e-015	2.461e-015	2.50616e-016	-5.29309e-015	-1.74561e-014	-1.75004e-014	-2.0228e-014	-2.58511e-014	-1.56366e-014	-2.23015e-014	1.77322e-016	5.55248e-015	-2.14448e-015	-1.04608e-014	-1.01354e-014	-8.37688e-015	-1.9983e-014	-2.88497e-015	-1.21869e-014	-2.5108e-014	-1.55616e-014
-1.21481e-014	-3.09473e-014	-2.06395e-014	1.95931e-016	2.02392e-015	2.35923e-015	3.97093e-016	-5.61909e-015	-1.74446e-014	-1.77669e-014	-2.02479e-014	-2.59397e-014	-1.55026e-014	-2.23295e-014	1.32757e-016	5.74263e-015	-2.14302e-015	-1.0502e-014	-1.00175e-014	-8.07802e-015	-2.01437e-014	-2.7595e-015	-1.20013e-014	-2.50895e-014	-1.52693e-014
-1.20766e-014	-3.09257e-014	-2.07271e-014	-7.00114e-019	2.25996e-015	2.23123e-015	5.50795e-016	-5.96047e-015	-1.74415e-014	-1.80213e-014	-2.02603e-014	-2.60234e-014	-1.53666e-014	-2.23713e-014	9.10763e-017	5.91081e-015	-2.16169e-015	-1.05171e-014	-9.8906e-015	-7.77253e-015	-2.0296e-014	-2.65787e-015	-1.18228e-014	-2.50691e-014	-1.49989e-014
-1.20505e-014	-3.08952e-014	-2.08161e-014	-1.99363e-016	2.49285e-015	2.07607e-015	7.0924e-016	-6.31579e-015	-1.74482e-014	-1.82632e-014	-2.02648e-014	-2.61021e-014	-1.52289e-014	-2.24257e-014	5.27423e-017	6.05585e-015	-2.19914e-015	-1.05068e-014	-9.75536e-015	-7.4627e-015	-2.04385e-014	-2.58047e-015	-1.16537e-014	-2.5047e-014	-1.47515e-014
-1.20695e-014	-3.08545e-014	-2.09043e-014	-3.9693e-016	2.7213e-015	1.89345e-015	8.69062e-016	-6.68273e-015	-1.74654e-014	-1.84924e-014	-2.02607e-014	-2.6176e-014	-1.50901e-014	-2.24906e-014	1.80802e-017	6.17675e-015	-2.25328e-015	-1.04719e-014	-9.61222e-015	-7.14987e-015	-2.05707e-014	-2.52707e-015	-1.14965e-014	-2.50235e-014	-1.45287e-014
-1.2132e-014	-3.08027e-014	-2.09901e-014	-5.90305e-016	2.94359e-015	1.68319e-015	1.02649e-015	-7.05976e-015	-1.74937e-014	-1.87092e-014	-2.02479e-014	-2.62454e-014	-1.49512e-014	-2.25642e-014	-1.31043e-017	6.27271e-015	-2.32202e-015	-1.04142e-014	-9.46107e-015	-6.83524e-015	-2.06917e-014	-2.49723e-015	-1.13531e-014	-2.49992e-014	-1.4331e-014
-1.22362e-014	-3.07389e-014	-2.10721e-014	-7.76886e-016	3.15766e-015	1.44556e-015	1.17881e-015	-7.44409e-015	-1.75337e-014	-1.89143e-014	-2.02259e-014	-2.63099e-014	-1.48132e-014	-2.26448e-014	-4.0905e-017	6.34387e-015	-2.40363e-015	-1.03348e-014	-9.30122e-015	-6.52111e-015	-2.08004e-014	-2.49064e-015	-1.12258e-014	-2.49744e-014	-1.41588e-014
-1.23798e-014	-3.06618e-014	-2.11491e-014	-9.54029e-016	3.36227e-015	1.18187e-015	1.32295e-015	-7.83314e-015	-1.75856e-014	-1.9108e-014	-2.01942e-014	-2.63697e-014	-1.46766e-014	-2.27298e-014	-6.50499e-017	6.38992e-015	-2.4954e-015	-1.02353e-014	-9.13287e-015	-6.21015e-015	-2.08963e-014	-2.50635e-015	-1.11161e-014	-2.495e-014	-1.40122e-014
-1.25595e-014	-3.05702e-014	-2.12193e-014	-1.11947e-015	3.55648e-015	8.92979e-016	1.45545e-015	-8.22465e-015	-1.76491e-014	-1.92913e-014	-2.01525e-014	-2.64248e-014	-1.45424e-014	-2.28175e-014	-8.51184e-017	6.41086e-015	-2.59472e-015	-1.01175e-014	-8.95637e-015	-5.90349e-015	-2.09794e-014	-2.54313e-015	-1.10256e-014	-2.49265e-014	-1.38905e-014
-1.27714e-014	-3.04639e-014	-2.12813e-014	-1.2717e-015	3.73973e-015	5.79312e-016	1.5736e-015	-8.61583e-015	-1.77242e-014	-1.94651e-014	-2.0101e-014	-2.64749e-014	-1.44115e-014	-2.29059e-014	-1.00147e-016	6.40769e-015	-2.69879e-015	-9.98374e-015	-8.77131e-015	-5.60202e-015	-2.10495e-014	-2.59922e-015	-1.09555e-014	-2.49043e-014	-1.37935e-014
-1.30124e-014	-3.03427e-014	-2.13335e-014	-1.40877e-015	3.91159e-015	2.42387e-016	1.6756e-015	-9.00363e-015	-1.78113e-014	-1.96303e-014	-2.00399e-014	-2.65206e-014	-1.42854e-014	-2.29928e-014	-1.10019e-016	6.38109e-015	-2.8038e-015	-9.83632e-015	-8.57774e-015	-5.30694e-015	-2.11065e-014	-2.67319e-015	-1.09069e-014	-2.48839e-014	-1.37202e-014
-1.32786e-014	-3.02064e-014	-2.13747e-014	-1.5286e-015	4.07137e-015	-1.15994e-016	1.75932e-015	-9.38548e-015	-1.79113e-014	-1.97879e-014	-1.99687e-014	-2.65625e-014	-1.41652e-014	-2.30763e-014	-1.14459e-016	6.33242e-015	-2.90669e-015	-9.67783e-015	-8.37592e-015	-5.01941e-015	-2.11512e-014	-2.7626e-015	-1.08805e-014	-2.48656e-014	-1.36692e-014
-1.3565e-014	-3.00554e-014	-2.1403e-014	-1.62925e-015	4.21856e-015	-4.93557e-016	1.82301e-015	-9.75907e-015	-1.80233e-014	-1.99387e-014	-1.98875e-014	-2.6602e-014	-1.40518e-014	-2.31551e-014	-1.12273e-016	6.26321e-015	-3.00504e-015	-9.51052e-015	-8.16453e-015	-4.74088e-015	-2.11837e-014	-2.86467e-015	-1.08761e-014	-2.48503e-014	-1.36383e-014
-1.38669e-014	-2.98901e-014	-2.14169e-014	-1.7093e-015	4.35274e-015	-8.87933e-016	1.86509e-015	-1.01217e-014	-1.81475e-014	-2.00836e-014	-1.97968e-014	-2.66395e-014	-1.39468e-014	-2.3227e-014	-1.02659e-016	6.17469e-015	-3.09587e-015	-9.33708e-015	-7.94263e-015	-4.47265e-015	-2.12044e-014	-2.97683e-015	-1.08941e-014	-2.48384e-014	-1.36258e-014
-1.41795e-014	-2.97111e-014	-2.14151e-014	-1.76786e-015	4.47383e-015	-1.29665e-015	1.88427e-015	-1.04702e-014	-1.8283e-014	-2.02238e-014	-1.96964e-014	-2.6675e-014	-1.38511e-014	-2.32901e-014	-8.53619e-017	6.06842e-015	-3.1757e-015	-9.15983e-015	-7.71023e-015	-4.21523e-015	-2.12143e-014	-3.09662e-015	-1.09336e-014	-2.48298e-014	-1.36302e-014
-1.44979e-014	-2.95189e-014	-2.13966e-014	-1.80458e-015	4.58227e-015	-1.71662e-015	1.88028e-015	-1.08026e-014	-1.84289e-014	-2.03609e-014	-1.95871e-014	-2.67094e-014	-1.37654e-014	-2.33433e-014	-5.92859e-017	5.94683e-015	-3.24126e-015	-8.9809e-015	-7.46652e-015	-3.96956e-015	-2.12146e-014	-3.22154e-015	-1.09942e-014	-2.48249e-014	-1.3649e-014
-1.48173e-014	-2.93145e-014	-2.13601e-014	-1.81829e-015	4.67896e-015	-2.14508e-015	1.85315e-015	-1.11162e-014	-1.85851e-014	-2.04949e-014	-1.94696e-014	-2.67431e-014	-1.36908e-014	-2.33851e-014	-2.27434e-017	5.8122e-015	-3.28993e-015	-8.80252e-015	-7.21087e-015	-3.7361e-015	-2.12068e-014	-3.34885e-015	-1.10749e-014	-2.48242e-014	-1.36795e-014
-1.51322e-014	-2.90985e-014	-2.13044e-014	-1.80871e-015	4.76437e-015	-2.57881e-015	1.80309e-015	-1.14083e-014	-1.87512e-014	-2.0627e-014	-1.93448e-014	-2.67767e-014	-1.36284e-014	-2.34143e-014	2.51116e-017	5.66712e-015	-3.31971e-015	-8.62733e-015	-6.94292e-015	-3.51495e-015	-2.11921e-014	-3.47585e-015	-1.11747e-014	-2.48277e-014	-1.37192e-014
-1.54376e-014	-2.88731e-014	-2.12288e-014	-1.7755e-015	4.8395e-015	-3.01421e-015	1.73043e-015	-1.16759e-014	-1.89258e-014	-2.07575e-014	-1.9213e-014	-2.68108e-014	-1.35791e-014	-2.34295e-014	8.54565e-017	5.51436e-015	-3.32826e-015	-8.45728e-015	-6.66229e-015	-3.30535e-015	-2.1172e-014	-3.59993e-015	-1.1292e-014	-2.48354e-014	-1.37649e-014
-1.57282e-014	-2.86395e-014	-2.11323e-014	-1.71894e-015	4.90492e-015	-3.44754e-015	1.63585e-015	-1.1917e-014	-1.91075e-014	-2.08874e-014	-1.90749e-014	-2.68463e-014	-1.35432e-014	-2.34299e-014	1.59327e-016	5.35712e-015	-3.31292e-015	-8.29446e-015	-6.36758e-015	-3.1065e-015	-2.11478e-014	-3.71807e-015	-1.14253e-014	-2.48471e-014	-1.38139e-014
-1.59992e-014	-2.83995e-014	-2.10148e-014	-1.63953e-015	4.96159e-015	-3.87559e-015	1.52144e-015	-1.21298e-014	-1.92957e-014	-2.10174e-014	-1.89311e-014	-2.68837e-014	-1.35209e-014	-2.3416e-014	2.47267e-016	5.19785e-015	-3.27174e-015	-8.14144e-015	-6.05903e-015	-2.91784e-015	-2.11211e-014	-3.82713e-015	-1.15729e-014	-2.48626e-014	-1.38632e-014
-1.62471e-014	-2.81543e-014	-2.08755e-014	-1.53765e-015	5.01129e-015	-4.29467e-015	1.38897e-015	-1.23129e-014	-1.9489e-014	-2.11477e-014	-1.87828e-014	-2.69225e-014	-1.35122e-014	-2.3387e-014	3.50869e-016	5.03891e-015	-3.20373e-015	-7.9999e-015	-5.73636e-015	-2.73852e-015	-2.10941e-014	-3.92438e-015	-1.17324e-014	-2.48815e-014	-1.39106e-014
-1.64673e-014	-2.79059e-014	-2.0714e-014	-1.41416e-015	5.05558e-015	-4.70133e-015	1.24071e-015	-1.24646e-014	-1.96858e-014	-2.12789e-014	-1.86316e-014	-2.6963e-014	-1.3517e-014	-2.3343e-014	4.71094e-016	4.88333e-015	-3.10768e-015	-7.87048e-015	-5.39962e-015	-2.56753e-015	-2.10678e-014	-4.00668e-015	-1.19016e-014	-2.49033e-014	-1.39529e-014
-1.66556e-014	-2.76554e-014	-2.05304e-014	-1.26914e-015	5.09595e-015	-5.09246e-015	1.07851e-015	-1.25827e-014	-1.98856e-014	-2.14108e-014	-1.84778e-014	-2.7005e-014	-1.3535e-014	-2.32842e-014	6.08694e-016	4.73436e-015	-2.98295e-015	-7.75478e-015	-5.04854e-015	-2.40332e-015	-2.10434e-014	-4.07099e-015	-1.20775e-014	-2.49272e-014	-1.3987e-014
-1.68089e-014	-2.7405e-014	-2.0325e-014	-1.10395e-015	5.1336e-015	-5.46455e-015	9.0585e-016	-1.26672e-014	-2.00871e-014	-2.15431e-014	-1.8322e-014	-2.70483e-014	-1.35656e-014	-2.32112e-014	7.65016e-016	4.59483e-015	-2.82836e-015	-7.6544e-015	-4.68349e-015	-2.24433e-015	-2.10231e-014	-4.11535e-015	-1.22578e-014	-2.49523e-014	-1.40096e-014
-1.69244e-014	-2.71569e-014	-2.00981e-014	-9.19958e-016	5.17059e-015	-5.81409e-015	7.25094e-016	-1.27172e-014	-2.02888e-014	-2.16759e-014	-1.81659e-014	-2.70927e-014	-1.36085e-014	-2.31246e-014	9.41648e-016	4.46785e-015	-2.64372e-015	-7.57008e-015	-4.30483e-015	-2.08927e-015	-2.10085e-014	-4.13753e-015	-1.24392e-014	-2.49782e-014	-1.40188e-014
-1.69994e-014	-2.69134e-014	-1.98504e-014	-7.18396e-016	5.20841e-015	-6.13784e-015	5.39589e-016	-1.27326e-014	-2.04894e-014	-2.18083e-014	-1.80102e-014	-2.71386e-014	-1.36635e-014	-2.3025e-014	1.139e-015	4.35586e-015	-2.42953e-015	-7.50257e-015	-3.91304e-015	-1.93546e-015	-2.10019e-014	-4.13501e-015	-1.26186e-014	-2.50033e-014	-1.40127e-014
-1.70319e-014	-2.66761e-014	-1.95824e-014	-5.0072e-016	5.24925e-015	-6.43258e-015	3.52823e-016	-1.27134e-014	-2.06879e-014	-2.19403e-014	-1.78561e-014	-2.71857e-014	-1.37299e-014	-2.29137e-014	1.35783e-015	4.26102e-015	-2.18613e-015	-7.4522e-015	-3.50918e-015	-1.78105e-015	-2.10043e-014	-4.10559e-015	-1.27939e-014	-2.50262e-014	-1.39891e-014
-1.70206e-014	-2.64462e-014	-1.9295e-014	-2.68137e-016	5.29422e-015	-6.69563e-015	1.67858e-016	-1.26602e-014	-2.08829e-014	-2.20706e-014	-1.77045e-014	-2.72334e-014	-1.38063e-014	-2.27919e-014	1.59899e-015	4.18576e-015	-1.91431e-015	-7.41926e-015	-3.09433e-015	-1.62428e-015	-2.10168e-014	-4.04715e-015	-1.29626e-014	-2.5045e-014	-1.3946e-014
-1.69643e-014	-2.62258e-014	-1.89887e-014	-2.21944e-017	5.34497e-015	-6.92455e-015	-1.21603e-017	-1.25739e-014	-2.10726e-014	-2.21989e-014	-1.75564e-014	-2.72815e-014	-1.38915e-014	-2.26604e-014	1.86212e-015	4.13247e-015	-1.6151e-015	-7.40328e-015	-2.6689e-015	-1.4621e-015	-2.104e-014	-3.95888e-015	-1.3121e-014	-2.50586e-014	-1.38817e-014
-1.68625e-014	-2.60159e-014	-1.86648e-014	2.35481e-016	5.40228e-015	-7.117e-015	-1.83826e-016	-1.24555e-014	-2.12563e-014	-2.23242e-014	-1.74129e-014	-2.73291e-014	-1.39837e-014	-2.25206e-014	2.14768e-015	4.10316e-015	-1.29065e-015	-7.40399e-015	-2.23414e-015	-1.29259e-015	-2.10749e-014	-3.83997e-015	-1.32665e-014	-2.50653e-014	-1.3795e-014
-1.67152e-014	-2.58185e-014	-1.83248e-014	5.02955e-016	5.46761e-015	-7.27139e-015	-3.43652e-016	-1.23066e-014	-2.14329e-014	-2.24457e-014	-1.72746e-014	-2.73749e-014	-1.40818e-014	-2.23737e-014	2.45571e-015	4.09997e-015	-9.42382e-016	-7.42094e-015	-1.79163e-015	-1.1135e-015	-2.11221e-014	-3.68888e-015	-1.33971e-014	-2.50634e-014	-1.36844e-014
-1.65236e-014	-2.56355e-014	-1.79705e-014	7.78697e-016	5.5424e-015	-7.38591e-015	-4.88903e-016	-1.2129e-014	-2.16014e-014	-2.25619e-014	-1.71426e-014	-2.74179e-014	-1.41841e-014	-2.22209e-014	2.78599e-015	4.1249e-015	-5.72837e-016	-7.45331e-015	-1.34317e-015	-9.22733e-016	-2.11828e-014	-3.50573e-015	-1.35097e-014	-2.50513e-014	-1.35502e-014
-1.62887e-014	-2.54681e-014	-1.76036e-014	1.0614e-015	5.62783e-015	-7.45946e-015	-6.16545e-016	-1.19243e-014	-2.1761e-014	-2.26726e-014	-1.70174e-014	-2.74567e-014	-1.42899e-014	-2.20636e-014	3.13788e-015	4.17938e-015	-1.84658e-016	-7.50052e-015	-8.90242e-016	-7.18795e-016	-2.12575e-014	-3.28997e-015	-1.36022e-014	-2.50274e-014	-1.33919e-014
-1.60121e-014	-2.53174e-014	-1.72254e-014	1.34955e-015	5.72519e-015	-7.49144e-015	-7.24245e-016	-1.16945e-014	-2.19107e-014	-2.27764e-014	-1.68999e-014	-2.74907e-014	-1.43968e-014	-2.19036e-014	3.51103e-015	4.264e-015	2.18748e-016	-7.5608e-015	-4.34793e-016	-4.99386e-016	-2.13455e-014	-3.04162e-015	-1.36726e-014	-2.49898e-014	-1.32095e-014
-1.56956e-014	-2.51842e-014	-1.68376e-014	1.64175e-015	5.83442e-015	-7.48109e-015	-8.09149e-016	-1.14413e-014	-2.205e-014	-2.28712e-014	-1.67902e-014	-2.75188e-014	-1.45028e-014	-2.17423e-014	3.9045e-015	4.37955e-015	6.34799e-016	-7.63339e-015	2.10579e-017	-2.62752e-016	-2.14472e-014	-2.76055e-015	-1.37186e-014	-2.49368e-014	-1.30033e-014
-1.53416e-014	-2.50693e-014	-1.64417e-014	1.9364e-015	5.95608e-015	-7.42763e-015	-8.69054e-016	-1.11675e-014	-2.2178e-014	-2.29558e-014	-1.66886e-014	-2.75399e-014	-1.46066e-014	-2.15802e-014	4.31686e-015	4.5266e-015	1.06008e-015	-7.71698e-015	4.75509e-016	-7.35267e-018	-2.15626e-014	-2.44792e-015	-1.37386e-014	-2.48665e-014	-1.27738e-014
-1.49532e-014	-2.49736e-014	-1.60396e-014	2.23166e-015	6.09033e-015	-7.33195e-015	-9.01555e-016	-1.08757e-014	-2.22952e-014	-2.30287e-014	-1.65953e-014	-2.75525e-014	-1.47065e-014	-2.14189e-014	4.74632e-015	4.70512e-015	1.49105e-015	-7.80983e-015	9.26092e-016	2.68495e-016	-2.16912e-014	-2.10494e-015	-1.37316e-014	-2.47774e-014	-1.25219e-014
-1.45338e-014	-2.48966e-014	-1.56335e-014	2.52635e-015	6.23746e-015	-7.1947e-015	-9.04997e-016	-1.05687e-014	-2.24008e-014	-2.30897e-014	-1.65103e-014	-2.75556e-014	-1.48005e-014	-2.12593e-014	5.19129e-015	4.91501e-015	1.92381e-015	-7.91038e-015	1.37039e-015	5.6636e-016	-2.18321e-014	-1.73268e-015	-1.36964e-014	-2.46677e-014	-1.22487e-014
-1.40869e-014	-2.48381e-014	-1.52249e-014	2.81904e-015	6.39669e-015	-7.017e-015	-8.78542e-016	-1.02492e-014	-2.24953e-014	-2.31371e-014	-1.64338e-014	-2.7547e-014	-1.48866e-014	-2.11029e-014	5.65028e-015	5.15565e-015	2.35462e-015	-8.01716e-015	1.80614e-015	8.87327e-016	-2.19836e-014	-1.33266e-015	-1.36316e-014	-2.45358e-014	-1.19557e-014
-1.36164e-014	-2.47987e-014	-1.4816e-014	3.10878e-015	6.56819e-015	-6.80045e-015	-8.2195e-016	-9.91979e-015	-2.25789e-014	-2.31697e-014	-1.6366e-014	-2.75254e-014	-1.49635e-014	-2.09501e-014	6.12143e-015	5.42615e-015	2.77969e-015	-8.12864e-015	2.2319e-015	1.23145e-015	-2.21447e-014	-9.06559e-016	-1.35369e-014	-2.43802e-014	-1.16448e-014
-1.31264e-014	-2.4778e-014	-1.44086e-014	3.39511e-015	6.75086e-015	-6.54637e-015	-7.35343e-016	-9.58339e-015	-2.26511e-014	-2.31868e-014	-1.63063e-014	-2.74901e-014	-1.50296e-014	-2.08016e-014	6.60201e-015	5.72569e-015	3.19559e-015	-8.2427e-015	2.64555e-015	1.59931e-015	-2.23139e-014	-4.56915e-016	-1.34116e-014	-2.42003e-014	-1.13181e-014
-1.26206e-014	-2.47753e-014	-1.40048e-014	3.67691e-015	6.94396e-015	-6.25722e-015	-6.18215e-016	-9.24375e-015	-2.27122e-014	-2.31877e-014	-1.62546e-014	-2.74407e-014	-1.50836e-014	-2.06579e-014	7.09005e-015	6.05294e-015	3.59911e-015	-8.35814e-015	3.04534e-015	1.99131e-015	-2.24902e-014	1.41179e-017	-1.32561e-014	-2.39951e-014	-1.09781e-014
-1.21038e-014	-2.47895e-014	-1.36063e-014	3.95334e-015	7.14646e-015	-5.93628e-015	-4.71609e-016	-8.904e-015	-2.2763e-014	-2.31716e-014	-1.62106e-014	-2.73765e-014	-1.51248e-014	-2.05197e-014	7.5828e-015	6.40643e-015	3.98663e-015	-8.47273e-015	3.42969e-015	2.40691e-015	-2.26716e-014	5.04408e-016	-1.30709e-014	-2.37638e-014	-1.06266e-014
-1.15794e-014	-2.48193e-014	-1.32155e-014	4.2238e-015	7.35724e-015	-5.58647e-015	-2.96855e-016	-8.56705e-015	-2.28042e-014	-2.31387e-014	-1.61736e-014	-2.72971e-014	-1.51525e-014	-2.03868e-014	8.07715e-015	6.78435e-015	4.35443e-015	-8.58527e-015	3.79731e-015	2.84563e-015	-2.28562e-014	1.01125e-015	-1.28566e-014	-2.35064e-014	-1.02658e-014
-1.10526e-014	-2.4863e-014	-1.28341e-014	4.48776e-015	7.57513e-015	-5.21047e-015	-9.53618e-017	-8.23465e-015	-2.2836e-014	-2.3088e-014	-1.61428e-014	-2.72018e-014	-1.51657e-014	-2.02596e-014	8.57021e-015	7.18409e-015	4.69931e-015	-8.69421e-015	4.14618e-015	3.30616e-015	-2.30423e-014	1.53149e-015	-1.2614e-014	-2.32231e-014	-9.89888e-015
-1.05274e-014	-2.49199e-014	-1.24634e-014	4.74498e-015	7.79806e-015	-4.81217e-015	1.30762e-016	-7.91046e-015	-2.28595e-014	-2.30201e-014	-1.61172e-014	-2.70903e-014	-1.51638e-014	-2.0138e-014	9.05969e-015	7.60331e-015	5.01846e-015	-8.79755e-015	4.47464e-015	3.78717e-015	-2.32281e-014	2.06201e-015	-1.23444e-014	-2.29138e-014	-9.52805e-015
-1.00083e-014	-2.49883e-014	-1.21054e-014	4.99496e-015	8.02366e-015	-4.39528e-015	3.78974e-016	-7.5976e-015	-2.28763e-014	-2.29352e-014	-1.60963e-014	-2.69614e-014	-1.51462e-014	-2.00219e-014	9.54211e-015	8.0394e-015	5.31025e-015	-8.89456e-015	4.78129e-015	4.28703e-015	-2.3412e-014	2.59996e-015	-1.20497e-014	-2.25792e-014	-9.15563e-015
-9.49948e-015	-2.50667e-014	-1.17614e-014	5.23711e-015	8.25015e-015	-3.9637e-015	6.45971e-016	-7.29854e-015	-2.28864e-014	-2.28334e-014	-1.60791e-014	-2.6815e-014	-1.51127e-014	-1.99109e-014	1.00145e-014	8.48986e-015	5.57212e-015	-8.98402e-015	5.06621e-015	4.80381e-015	-2.35916e-014	3.14251e-015	-1.17315e-014	-2.22204e-014	-8.78477e-015
-9.00538e-015	-2.51532e-014	-1.14332e-014	5.47169e-015	8.47561e-015	-3.52075e-015	9.28554e-016	-7.015e-015	-2.28908e-014	-2.2716e-014	-1.60653e-014	-2.66517e-014	-1.50631e-014	-1.98041e-014	1.0474e-014	8.9519e-015	5.80207e-015	-9.06437e-015	5.32888e-015	5.33504e-015	-2.37656e-014	3.68668e-015	-1.13916e-014	-2.18383e-014	-8.41813e-015
-8.53023e-015	-2.52462e-014	-1.11214e-014	5.69829e-015	8.69764e-015	-3.07093e-015	1.22341e-015	-6.74863e-015	-2.28912e-014	-2.25838e-014	-1.60538e-014	-2.64719e-014	-1.49976e-014	-1.97007e-014	1.09177e-014	9.42203e-015	5.99876e-015	-9.13487e-015	5.56858e-015	5.87799e-015	-2.39326e-014	4.22934e-015	-1.10315e-014	-2.14343e-014	-8.05827e-015
-8.07679e-015	-2.53437e-014	-1.0827e-014	5.91696e-015	8.91459e-015	-2.61842e-015	1.52719e-015	-6.50182e-015	-2.28882e-014	-2.24377e-014	-1.60429e-014	-2.62763e-014	-1.49165e-014	-1.96004e-014	1.13427e-014	9.89753e-015	6.16136e-015	-9.19518e-015	5.78454e-015	6.42958e-015	-2.40906e-014	4.76762e-015	-1.0654e-014	-2.10106e-014	-7.70762e-015
-7.64812e-015	-2.54434e-014	-1.05508e-014	6.12724e-015	9.1245e-015	-2.16776e-015	1.83649e-015	-6.27605e-015	-2.28828e-014	-2.2279e-014	-1.60311e-014	-2.6065e-014	-1.48202e-014	-1.95022e-014	1.17468e-014	1.03761e-014	6.28903e-015	-9.24419e-015	5.97718e-015	6.9867e-015	-2.42382e-014	5.29785e-015	-1.02611e-014	-2.05695e-014	-7.36823e-015
-7.24695e-015	-2.55433e-014	-1.02937e-014	6.32863e-015	9.32522e-015	-1.72326e-015	2.14673e-015	-6.07241e-015	-2.28762e-014	-2.21093e-014	-1.60181e-014	-2.58387e-014	-1.47095e-014	-1.94048e-014	1.21274e-014	1.08537e-014	6.38079e-015	-9.28131e-015	6.14641e-015	7.54566e-015	-2.43731e-014	5.81741e-015	-9.85502e-015	-2.01138e-014	-7.04263e-015
-6.87625e-015	-2.56408e-014	-1.0056e-014	6.52134e-015	9.51423e-015	-1.28944e-015	2.45419e-015	-5.89209e-015	-2.28686e-014	-2.19299e-014	-1.60022e-014	-2.55986e-014	-1.45857e-014	-1.93073e-014	1.24816e-014	1.13272e-014	6.43694e-015	-9.3067e-015	6.29305e-015	8.10287e-015	-2.44947e-014	6.32315e-015	-9.4386e-015	-1.96459e-014	-6.73316e-015
-6.53789e-015	-2.57339e-014	-9.83807e-015	6.70529e-015	9.68965e-015	-8.70382e-016	2.75469e-015	-5.73638e-015	-2.28609e-014	-2.17428e-014	-1.59825e-014	-2.5346e-014	-1.44496e-014	-1.9209e-014	1.28079e-014	1.17935e-014	6.45834e-015	-9.32059e-015	6.41769e-015	8.65474e-015	-2.46017e-014	6.81248e-015	-9.01411e-015	-1.91686e-014	-6.44147e-015
-6.2334e-015	-2.58204e-014	-9.6404e-015	6.88018e-015	9.8492e-015	-4.70081e-016	3.04396e-015	-5.60575e-015	-2.28534e-014	-2.15497e-014	-1.5958e-014	-2.50818e-014	-1.43024e-014	-1.91083e-014	1.31048e-014	1.22495e-014	6.44605e-015	-9.32241e-015	6.52187e-015	9.19815e-015	-2.4693e-014	7.28234e-015	-8.58466e-015	-1.86852e-014	-6.16846e-015
-5.96489e-015	-2.58986e-014	-9.46281e-015	7.04601e-015	9.99117e-015	-9.22003e-017	3.31844e-015	-5.50047e-015	-2.28473e-014	-2.13526e-014	-1.59274e-014	-2.4808e-014	-1.41451e-014	-1.9004e-014	1.3371e-014	1.26926e-014	6.40134e-015	-9.31268e-015	6.60703e-015	9.7288e-015	-2.47681e-014	7.73019e-015	-8.15289e-015	-1.81991e-014	-5.91576e-015
-5.73356e-015	-2.59667e-014	-9.30449e-015	7.20291e-015	1.01144e-014	2.58712e-016	3.57387e-015	-5.42049e-015	-2.28434e-014	-2.11533e-014	-1.589e-014	-2.45258e-014	-1.3979e-014	-1.88955e-014	1.36049e-014	1.31195e-014	6.32597e-015	-9.29266e-015	6.6742e-015	1.02429e-014	-2.48267e-014	8.15373e-015	-7.72145e-015	-1.77137e-014	-5.68428e-015
-5.53961e-015	-2.60225e-014	-9.16598e-015	7.35084e-015	1.02178e-014	5.79015e-016	3.80652e-015	-5.36576e-015	-2.28415e-014	-2.09547e-014	-1.58453e-014	-2.42365e-014	-1.38057e-014	-1.87821e-014	1.38055e-014	1.35272e-014	6.22217e-015	-9.26219e-015	6.72517e-015	1.0736e-014	-2.48687e-014	8.55063e-015	-7.2917e-015	-1.72324e-014	-5.47435e-015
-5.3833e-015	-2.60638e-014	-9.04646e-015	7.48989e-015	1.02998e-014	8.65879e-016	4.01307e-015	-5.33546e-015	-2.2842e-014	-2.0759e-014	-1.57919e-014	-2.39417e-014	-1.36265e-014	-1.86627e-014	1.39726e-014	1.39134e-014	6.09219e-015	-9.22164e-015	6.76171e-015	1.12048e-014	-2.48936e-014	8.91966e-015	-6.86578e-015	-1.67592e-014	-5.28643e-015
-5.26444e-015	-2.60895e-014	-8.94517e-015	7.62019e-015	1.03597e-014	1.11635e-015	4.18992e-015	-5.32886e-015	-2.28449e-014	-2.05684e-014	-1.57288e-014	-2.36429e-014	-1.34435e-014	-1.85368e-014	1.41058e-014	1.42763e-014	5.93882e-015	-9.17241e-015	6.78589e-015	1.16461e-014	-2.49014e-014	9.25914e-015	-6.4461e-015	-1.62981e-014	-5.12083e-015
-5.18218e-015	-2.60983e-014	-8.86138e-015	7.74152e-015	1.0397e-014	1.3279e-015	4.33402e-015	-5.34533e-015	-2.28495e-014	-2.0385e-014	-1.56556e-014	-2.33414e-014	-1.32583e-014	-1.8404e-014	1.42055e-014	1.46132e-014	5.76525e-015	-9.11545e-015	6.79955e-015	1.20564e-014	-2.48934e-014	9.56783e-015	-6.03509e-015	-1.58522e-014	-4.9773e-015
-5.13594e-015	-2.60885e-014	-8.79448e-015	7.85408e-015	1.04108e-014	1.49789e-015	4.44317e-015	-5.38448e-015	-2.28558e-014	-2.02114e-014	-1.55722e-014	-2.30391e-014	-1.30721e-014	-1.82631e-014	1.42719e-014	1.49225e-014	5.57472e-015	-9.05156e-015	6.8045e-015	1.24327e-014	-2.487e-014	9.8448e-015	-5.6349e-015	-1.54251e-014	-4.85572e-015
-5.12494e-015	-2.60593e-014	-8.74317e-015	7.9579e-015	1.04012e-014	1.62453e-015	4.515e-015	-5.44518e-015	-2.28638e-014	-2.00492e-014	-1.54783e-014	-2.27376e-014	-1.28863e-014	-1.81136e-014	1.4306e-014	1.52028e-014	5.37095e-015	-8.98255e-015	6.80284e-015	1.2772e-014	-2.48323e-014	1.0089e-014	-5.2474e-015	-1.50201e-014	-4.75543e-015
-5.14774e-015	-2.60106e-014	-8.70618e-015	8.05366e-015	1.03684e-014	1.70607e-015	4.54759e-015	-5.52597e-015	-2.28724e-014	-1.99008e-014	-1.5374e-014	-2.24376e-014	-1.27024e-014	-1.79553e-014	1.43085e-014	1.54528e-014	5.15745e-015	-8.90909e-015	6.79655e-015	1.30719e-014	-2.47809e-014	1.03003e-014	-4.87415e-015	-1.46405e-014	-4.67516e-015
-5.20268e-015	-2.59416e-014	-8.68269e-015	8.1414e-015	1.03128e-014	1.74125e-015	4.54052e-015	-5.62571e-015	-2.2881e-014	-1.97682e-014	-1.52591e-014	-2.21411e-014	-1.25215e-014	-1.77885e-014	1.42813e-014	1.56712e-014	4.9378e-015	-8.83245e-015	6.7874e-015	1.33296e-014	-2.47172e-014	1.04783e-014	-4.51613e-015	-1.42894e-014	-4.61342e-015
-5.28735e-015	-2.58517e-014	-8.67186e-015	8.22056e-015	1.02356e-014	1.72935e-015	4.49286e-015	-5.74299e-015	-2.28891e-014	-1.96526e-014	-1.51335e-014	-2.18501e-014	-1.23452e-014	-1.76126e-014	1.42261e-014	1.58572e-014	4.71579e-015	-8.75435e-015	6.77757e-015	1.35433e-014	-2.46429e-014	1.0623e-014	-4.17381e-015	-1.39698e-014	-4.56858e-015
-5.39904e-015	-2.57408e-014	-8.67173e-015	8.29071e-015	1.01376e-014	1.67047e-015	4.40423e-015	-5.87672e-015	-2.28958e-014	-1.95551e-014	-1.49974e-014	-2.15657e-014	-1.2174e-014	-1.74272e-014	1.4145e-014	1.60105e-014	4.49567e-015	-8.67544e-015	6.76866e-015	1.37113e-014	-2.45588e-014	1.07347e-014	-3.84812e-015	-1.36839e-014	-4.53875e-015
-5.53515e-015	-2.56087e-014	-8.6808e-015	8.35212e-015	1.00198e-014	1.5646e-015	4.27543e-015	-6.02535e-015	-2.28999e-014	-1.94775e-014	-1.48504e-014	-2.12886e-014	-1.20096e-014	-1.72324e-014	1.40404e-014	1.61312e-014	4.28066e-015	-8.59786e-015	6.76307e-015	1.38326e-014	-2.44673e-014	1.08142e-014	-3.53961e-015	-1.34342e-014	-4.52224e-015
-5.69254e-015	-2.54558e-014	-8.69817e-015	8.40515e-015	9.88445e-015	1.41183e-015	4.10701e-015	-6.18776e-015	-2.29003e-014	-1.94208e-014	-1.46932e-014	-2.10201e-014	-1.1853e-014	-1.70289e-014	1.39147e-014	1.62193e-014	4.0745e-015	-8.52254e-015	6.76275e-015	1.39067e-014	-2.43708e-014	1.08623e-014	-3.24876e-015	-1.32226e-014	-4.51691e-015
-5.8683e-015	-2.52825e-014	-8.72211e-015	8.44949e-015	9.73327e-015	1.2135e-015	3.89987e-015	-6.36278e-015	-2.28965e-014	-1.93857e-014	-1.45266e-014	-2.07606e-014	-1.1705e-014	-1.68177e-014	1.37708e-014	1.62755e-014	3.88141e-015	-8.45073e-015	6.76895e-015	1.39336e-014	-2.42706e-014	1.08806e-014	-2.97592e-015	-1.30504e-014	-4.51977e-015
-6.05987e-015	-2.5089e-014	-8.75115e-015	8.4859e-015	9.56802e-015	9.70457e-016	3.6558e-015	-6.54869e-015	-2.28868e-014	-1.93726e-014	-1.43513e-014	-2.05107e-014	-1.15661e-014	-1.6599e-014	1.36124e-014	1.62999e-014	3.70432e-015	-8.38329e-015	6.78299e-015	1.39134e-014	-2.41682e-014	1.08707e-014	-2.72152e-015	-1.29183e-014	-4.52843e-015
-6.26366e-015	-2.48767e-014	-8.78312e-015	8.51379e-015	9.39103e-015	6.84679e-016	3.37714e-015	-6.74456e-015	-2.28707e-014	-1.93812e-014	-1.41686e-014	-2.02707e-014	-1.14367e-014	-1.63735e-014	1.34414e-014	1.6294e-014	3.54651e-015	-8.32165e-015	6.80629e-015	1.38478e-014	-2.4066e-014	1.08345e-014	-2.48499e-015	-1.28269e-014	-4.53995e-015
-6.47605e-015	-2.46461e-014	-8.81663e-015	8.53362e-015	9.2053e-015	3.58585e-016	3.06608e-015	-6.94878e-015	-2.28476e-014	-1.94116e-014	-1.39793e-014	-2.00406e-014	-1.13169e-014	-1.61416e-014	1.32606e-014	1.62588e-014	3.4111e-015	-8.26682e-015	6.83909e-015	1.37385e-014	-2.39658e-014	1.07738e-014	-2.26584e-015	-1.27767e-014	-4.5514e-015
-6.69375e-015	-2.43989e-014	-8.85082e-015	8.54556e-015	9.01268e-015	-5.31074e-018	2.72555e-015	-7.16074e-015	-2.28163e-014	-1.94631e-014	-1.37843e-014	-1.98207e-014	-1.12068e-014	-1.59041e-014	1.30737e-014	1.61962e-014	3.29989e-015	-8.21962e-015	6.88245e-015	1.3587e-014	-2.38688e-014	1.06904e-014	-2.0638e-015	-1.27673e-014	-4.55973e-015
-6.91325e-015	-2.41359e-014	-8.88395e-015	8.54999e-015	8.81545e-015	-4.04399e-016	2.35893e-015	-7.37883e-015	-2.2776e-014	-1.95354e-014	-1.35853e-014	-1.96103e-014	-1.11068e-014	-1.56623e-014	1.28834e-014	1.61077e-014	3.21549e-015	-8.18112e-015	6.93753e-015	1.33956e-014	-2.37771e-014	1.05865e-014	-1.87785e-015	-1.27974e-014	-4.56239e-015
-7.13187e-015	-2.38593e-014	-8.91439e-015	8.54736e-015	8.61632e-015	-8.36063e-016	1.96977e-015	-7.60221e-015	-2.27261e-014	-1.96272e-014	-1.3383e-014	-1.94094e-014	-1.10167e-014	-1.54171e-014	1.26924e-014	1.59957e-014	3.16043e-015	-8.152e-015	7.005e-015	1.31677e-014	-2.36921e-014	1.0465e-014	-1.70705e-015	-1.28655e-014	-4.55676e-015
-7.34657e-015	-2.357e-014	-8.94107e-015	8.53745e-015	8.41865e-015	-1.29644e-015	1.5618e-015	-7.82963e-015	-2.26661e-014	-1.97368e-014	-1.31789e-014	-1.92177e-014	-1.09366e-014	-1.51694e-014	1.25035e-014	1.58622e-014	3.13612e-015	-8.13236e-015	7.08417e-015	1.2907e-014	-2.36154e-014	1.03282e-014	-1.55083e-015	-1.29703e-014	-4.54011e-015
-7.55392e-015	-2.32693e-014	-8.96248e-015	8.52136e-015	8.2255e-015	-1.7826e-015	1.13892e-015	-8.06068e-015	-2.25958e-014	-1.98624e-014	-1.29746e-014	-1.90347e-014	-1.08657e-014	-1.49199e-014	1.23199e-014	1.57097e-014	3.14372e-015	-8.12239e-015	7.1745e-015	1.26167e-014	-2.35482e-014	1.0179e-014	-1.40802e-015	-1.31093e-014	-4.50978e-015
-7.7506e-015	-2.29587e-014	-8.9776e-015	8.499e-015	8.03953e-015	-2.29047e-015	7.05307e-016	-8.2945e-015	-2.25143e-014	-2.00022e-014	-1.27709e-014	-1.88603e-014	-1.08041e-014	-1.46699e-014	1.21438e-014	1.55405e-014	3.18397e-015	-8.12193e-015	7.27603e-015	1.23006e-014	-2.34919e-014	1.00203e-014	-1.27655e-015	-1.32801e-014	-4.46255e-015
-7.93398e-015	-2.26399e-014	-8.98493e-015	8.47079e-015	7.86298e-015	-2.81619e-015	2.65032e-016	-8.53086e-015	-2.24212e-014	-2.01542e-014	-1.25695e-014	-1.86936e-014	-1.07517e-014	-1.44203e-014	1.19774e-014	1.53572e-014	3.25699e-015	-8.1308e-015	7.3879e-015	1.19631e-014	-2.34468e-014	9.85512e-015	-1.15551e-015	-1.34803e-014	-4.39576e-015
[truncated: 1,330 more rows]
