# Supplementary material for: Prominent gamma band activity during visual motion perception in early-stage Alzheimer’s disease
Source: PLoS One. 2022 Apr 18;17(4):e0266693. doi: 10.1371/journal.pone.0266693 (PMC9015152; doi:10.1371/journal.pone.0266693)
Supplement: S1 File — (ZIP) [file pone.0266693.s001.zip › PloseOneé╠âfü[â^âVü[âgùp/AD16 R hemisphere.txt]

2.50255e-014	1.55185e-014	-1.58725e-014	-2.86701e-014	-1.78255e-014	-6.32014e-015	-1.17786e-015	3.64649e-014	2.81335e-014	3.02051e-014	4.02539e-014	2.96359e-014	1.29214e-014	-1.48567e-014	-1.23746e-014	-8.48426e-015	-7.63793e-015	1.72497e-014	1.61933e-014	-1.38382e-014	2.72311e-014	-9.86522e-015	-1.24678e-014	-1.75749e-015	-2.82275e-015
2.53335e-014	1.58097e-014	-1.61357e-014	-2.81481e-014	-1.75843e-014	-6.71099e-015	-1.06792e-015	3.65352e-014	2.84265e-014	3.01837e-014	3.95543e-014	2.96048e-014	1.32795e-014	-1.4799e-014	-1.26051e-014	-8.18983e-015	-7.80163e-015	1.69547e-014	1.5944e-014	-1.3569e-014	2.72436e-014	-9.67665e-015	-1.26263e-014	-1.81326e-015	-2.11979e-015
2.56448e-014	1.61099e-014	-1.64077e-014	-2.76261e-014	-1.73191e-014	-7.09801e-015	-9.50595e-016	3.65891e-014	2.87037e-014	3.01661e-014	3.88324e-014	2.95916e-014	1.36376e-014	-1.4745e-014	-1.28288e-014	-7.90355e-015	-7.96465e-015	1.66424e-014	1.56971e-014	-1.32829e-014	2.72478e-014	-9.49251e-015	-1.27769e-014	-1.88839e-015	-1.40986e-015
2.5958e-014	1.64176e-014	-1.66857e-014	-2.71061e-014	-1.70291e-014	-7.4788e-015	-8.25478e-016	3.66266e-014	2.89638e-014	3.01528e-014	3.80918e-014	2.95979e-014	1.39942e-014	-1.46936e-014	-1.30437e-014	-7.62681e-015	-8.12535e-015	1.63131e-014	1.54548e-014	-1.29796e-014	2.72431e-014	-9.31458e-015	-1.29173e-014	-1.98201e-015	-6.95762e-016
2.62723e-014	1.67311e-014	-1.69667e-014	-2.65901e-014	-1.67135e-014	-7.85118e-015	-6.9197e-016	3.66468e-014	2.92051e-014	3.01446e-014	3.7336e-014	2.96245e-014	1.43481e-014	-1.46445e-014	-1.3248e-014	-7.36024e-015	-8.28242e-015	1.59683e-014	1.52196e-014	-1.26593e-014	2.72287e-014	-9.14435e-015	-1.30451e-014	-2.09294e-015	2.00728e-017
2.65865e-014	1.70495e-014	-1.72479e-014	-2.60804e-014	-1.63722e-014	-8.21217e-015	-5.48797e-016	3.665e-014	2.94263e-014	3.01422e-014	3.65693e-014	2.96731e-014	1.46994e-014	-1.45971e-014	-1.34392e-014	-7.10467e-015	-8.4345e-015	1.56089e-014	1.4994e-014	-1.23222e-014	2.72043e-014	-8.98294e-015	-1.31579e-014	-2.22013e-015	7.35091e-016
2.68997e-014	1.73712e-014	-1.75261e-014	-2.55785e-014	-1.60051e-014	-8.55891e-015	-3.95442e-016	3.66364e-014	2.96266e-014	3.0146e-014	3.57957e-014	2.9744e-014	1.5047e-014	-1.45507e-014	-1.36151e-014	-6.86098e-015	-8.58011e-015	1.52365e-014	1.47801e-014	-1.19681e-014	2.71699e-014	-8.83148e-015	-1.32535e-014	-2.36194e-015	1.44624e-015
2.72109e-014	1.76951e-014	-1.77979e-014	-2.50861e-014	-1.56127e-014	-8.88904e-015	-2.31716e-016	3.6607e-014	2.98058e-014	3.01567e-014	3.50193e-014	2.98382e-014	1.53902e-014	-1.45044e-014	-1.37741e-014	-6.62971e-015	-8.71768e-015	1.48526e-014	1.45804e-014	-1.15971e-014	2.71256e-014	-8.69118e-015	-1.33296e-014	-2.51605e-015	2.15147e-015
2.75193e-014	1.80194e-014	-1.80602e-014	-2.46045e-014	-1.51952e-014	-9.20062e-015	-5.69412e-017	3.65623e-014	2.99634e-014	3.01755e-014	3.42444e-014	2.99559e-014	1.57291e-014	-1.44575e-014	-1.39139e-014	-6.41124e-015	-8.84554e-015	1.44583e-014	1.43969e-014	-1.12098e-014	2.70715e-014	-8.56317e-015	-1.33838e-014	-2.68074e-015	2.84869e-015
2.78237e-014	1.83422e-014	-1.83097e-014	-2.4135e-014	-1.47532e-014	-9.49083e-015	1.29081e-016	3.65036e-014	3.00992e-014	3.02031e-014	3.34758e-014	3.00975e-014	1.60638e-014	-1.44091e-014	-1.40333e-014	-6.20538e-015	-8.9622e-015	1.4056e-014	1.42317e-014	-1.0807e-014	2.70076e-014	-8.44824e-015	-1.34145e-014	-2.85325e-015	3.53515e-015
2.81232e-014	1.86623e-014	-1.85431e-014	-2.3679e-014	-1.42876e-014	-9.75789e-015	3.27024e-016	3.6432e-014	3.02141e-014	3.02397e-014	3.2718e-014	3.0263e-014	1.63936e-014	-1.43585e-014	-1.41314e-014	-6.01181e-015	-9.06609e-015	1.36476e-014	1.40868e-014	-1.03892e-014	2.69347e-014	-8.34674e-015	-1.342e-014	-3.03103e-015	4.2088e-015
2.84172e-014	1.89778e-014	-1.8757e-014	-2.32376e-014	-1.37991e-014	-9.99981e-015	5.3746e-016	3.63494e-014	3.03091e-014	3.02854e-014	3.1975e-014	3.04529e-014	1.67184e-014	-1.43047e-014	-1.42067e-014	-5.83014e-015	-9.15601e-015	1.32353e-014	1.39637e-014	-9.95742e-015	2.68537e-014	-8.25916e-015	-1.33987e-014	-3.21101e-015	4.86753e-015
2.87051e-014	1.92878e-014	-1.89487e-014	-2.28114e-014	-1.3289e-014	-1.02151e-014	7.6088e-016	3.62579e-014	3.03847e-014	3.03414e-014	3.12515e-014	3.06667e-014	1.70386e-014	-1.42469e-014	-1.42579e-014	-5.65954e-015	-9.23101e-015	1.28216e-014	1.38638e-014	-9.51267e-015	2.67649e-014	-8.18591e-015	-1.33491e-014	-3.38984e-015	5.50958e-015
2.8986e-014	1.95912e-014	-1.9115e-014	-2.2401e-014	-1.27588e-014	-1.04019e-014	9.97203e-016	3.61587e-014	3.04429e-014	3.0408e-014	3.05524e-014	3.09045e-014	1.73543e-014	-1.41839e-014	-1.42842e-014	-5.49951e-015	-9.28941e-015	1.24087e-014	1.37888e-014	-9.05614e-015	2.66693e-014	-8.12695e-015	-1.32698e-014	-3.56443e-015	6.13335e-015
2.92595e-014	1.98863e-014	-1.9253e-014	-2.20072e-014	-1.22104e-014	-1.05592e-014	1.24703e-015	3.60541e-014	3.04849e-014	3.04858e-014	2.98816e-014	3.11657e-014	1.7666e-014	-1.41148e-014	-1.42853e-014	-5.34958e-015	-9.33055e-015	1.19989e-014	1.37403e-014	-8.5891e-015	2.65681e-014	-8.08201e-015	-1.31599e-014	-3.73163e-015	6.73691e-015
2.95251e-014	2.01717e-014	-1.93603e-014	-2.16301e-014	-1.16458e-014	-1.06857e-014	1.51088e-015	3.59462e-014	3.05121e-014	3.05758e-014	2.92434e-014	3.14492e-014	1.79743e-014	-1.40389e-014	-1.42609e-014	-5.20846e-015	-9.35354e-015	1.15948e-014	1.37189e-014	-8.11287e-015	2.64619e-014	-8.05084e-015	-1.30186e-014	-3.88764e-015	7.31937e-015
2.97822e-014	2.04465e-014	-1.94346e-014	-2.12698e-014	-1.10669e-014	-1.07806e-014	1.78877e-015	3.58372e-014	3.05262e-014	3.06783e-014	2.86416e-014	3.17544e-014	1.82792e-014	-1.39559e-014	-1.42109e-014	-5.07506e-015	-9.35729e-015	1.11992e-014	1.37252e-014	-7.62909e-015	2.63529e-014	-8.03282e-015	-1.28456e-014	-4.02918e-015	7.87925e-015
3.00303e-014	2.07096e-014	-1.94739e-014	-2.09261e-014	-1.04762e-014	-1.0843e-014	2.0805e-015	3.57304e-014	3.05297e-014	3.0793e-014	2.80797e-014	3.20804e-014	1.85817e-014	-1.38643e-014	-1.41355e-014	-4.94787e-015	-9.34129e-015	1.08147e-014	1.37597e-014	-7.13912e-015	2.62427e-014	-8.02695e-015	-1.26407e-014	-4.15291e-015	8.41544e-015
3.02694e-014	2.09599e-014	-1.94772e-014	-2.05987e-014	-9.87563e-015	-1.08726e-014	2.38608e-015	3.56281e-014	3.05248e-014	3.09204e-014	2.75614e-014	3.24261e-014	1.88827e-014	-1.37638e-014	-1.40352e-014	-4.82508e-015	-9.30508e-015	1.04439e-014	1.38228e-014	-6.64488e-015	2.61324e-014	-8.03226e-015	-1.24041e-014	-4.25557e-015	8.92733e-015
3.04989e-014	2.11965e-014	-1.94435e-014	-2.02872e-014	-9.26792e-015	-1.08693e-014	2.70485e-015	3.55326e-014	3.05137e-014	3.10604e-014	2.70897e-014	3.27901e-014	1.91829e-014	-1.3654e-014	-1.39105e-014	-4.70552e-015	-9.24839e-015	1.00893e-014	1.39146e-014	-6.1484e-015	2.60236e-014	-8.04735e-015	-1.21363e-014	-4.33378e-015	9.41363e-015
3.07187e-014	2.14189e-014	-1.93715e-014	-1.99911e-014	-8.65553e-015	-1.08334e-014	3.0371e-015	3.54464e-014	3.04991e-014	3.12125e-014	2.66677e-014	3.3171e-014	1.94833e-014	-1.35338e-014	-1.37621e-014	-4.5877e-015	-9.17085e-015	9.75357e-015	1.40347e-014	-5.65169e-015	2.59177e-014	-8.07088e-015	-1.18377e-014	-4.38431e-015	9.87354e-015
3.09289e-014	2.16265e-014	-1.92609e-014	-1.97099e-014	-8.04136e-015	-1.07656e-014	3.38234e-015	3.53719e-014	3.04837e-014	3.13768e-014	2.62973e-014	3.35674e-014	1.97847e-014	-1.34033e-014	-1.35913e-014	-4.47055e-015	-9.07196e-015	9.43885e-015	1.41822e-014	-5.15696e-015	2.58159e-014	-8.101e-015	-1.15096e-014	-4.40475e-015	1.03071e-014
3.113e-014	2.1819e-014	-1.91116e-014	-1.94427e-014	-7.42788e-015	-1.06667e-014	3.74042e-015	3.53117e-014	3.04699e-014	3.15535e-014	2.59809e-014	3.39775e-014	2.00876e-014	-1.32619e-014	-1.33992e-014	-4.35221e-015	-8.95121e-015	9.14752e-015	1.4356e-014	-4.66608e-015	2.57199e-014	-8.13594e-015	-1.11535e-014	-4.39248e-015	1.07144e-014
3.13213e-014	2.19965e-014	-1.89243e-014	-1.9189e-014	-6.81783e-015	-1.05379e-014	4.11045e-015	3.52677e-014	3.04598e-014	3.17422e-014	2.57202e-014	3.43996e-014	2.03921e-014	-1.31099e-014	-1.31871e-014	-4.23105e-015	-8.80853e-015	8.88147e-015	1.45553e-014	-4.18086e-015	2.56314e-014	-8.17333e-015	-1.07709e-014	-4.34546e-015	1.10954e-014
3.15029e-014	2.21585e-014	-1.86994e-014	-1.89476e-014	-6.21415e-015	-1.03806e-014	4.49131e-015	3.52418e-014	3.04562e-014	3.19424e-014	2.55165e-014	3.48318e-014	2.06989e-014	-1.29473e-014	-1.29566e-014	-4.10622e-015	-8.64419e-015	8.64297e-015	1.4779e-014	-3.70374e-015	2.55524e-014	-8.21139e-015	-1.03638e-014	-4.2621e-015	1.14499e-014
3.16747e-014	2.2305e-014	-1.84388e-014	-1.87177e-014	-5.61961e-015	-1.01961e-014	4.88174e-015	3.52361e-014	3.04613e-014	3.21527e-014	2.53706e-014	3.52722e-014	2.10087e-014	-1.27741e-014	-1.27097e-014	-3.97644e-015	-8.45865e-015	8.43435e-015	1.50254e-014	-3.23673e-015	2.5484e-014	-8.24798e-015	-9.93444e-015	-4.14121e-015	1.17783e-014
3.18369e-014	2.24362e-014	-1.81441e-014	-1.84985e-014	-5.03694e-015	-9.98604e-015	5.2812e-015	3.52521e-014	3.04774e-014	3.23728e-014	2.52827e-014	3.57189e-014	2.13218e-014	-1.25912e-014	-1.2448e-014	-3.84063e-015	-8.25204e-015	8.25686e-015	1.52929e-014	-2.7823e-015	2.54277e-014	-8.28026e-015	-9.48471e-015	-3.98138e-015	1.20812e-014
3.19897e-014	2.25523e-014	-1.78175e-014	-1.82887e-014	-4.46802e-015	-9.75229e-015	5.68854e-015	3.52909e-014	3.05061e-014	3.26017e-014	2.52524e-014	3.61694e-014	2.1639e-014	-1.23991e-014	-1.21733e-014	-3.69799e-015	-8.02425e-015	8.11188e-015	1.55801e-014	-2.34232e-015	2.53844e-014	-8.30599e-015	-9.0174e-015	-3.7819e-015	1.23598e-014
3.2133e-014	2.26538e-014	-1.74615e-014	-1.80875e-014	-3.91547e-015	-9.49687e-015	6.10272e-015	3.53533e-014	3.05489e-014	3.28388e-014	2.5279e-014	3.66219e-014	2.19606e-014	-1.21986e-014	-1.18878e-014	-3.54722e-015	-7.77592e-015	8.00043e-015	1.58846e-014	-1.91844e-015	2.53561e-014	-8.32268e-015	-8.53506e-015	-3.54281e-015	1.26153e-014
3.22672e-014	2.27412e-014	-1.70786e-014	-1.78935e-014	-3.38164e-015	-9.22214e-015	6.52255e-015	3.54403e-014	3.06077e-014	3.3083e-014	2.53618e-014	3.70744e-014	2.22862e-014	-1.19906e-014	-1.15934e-014	-3.38788e-015	-7.5072e-015	7.92314e-015	1.6204e-014	-1.51285e-015	2.53437e-014	-8.32794e-015	-8.04053e-015	-3.26429e-015	1.28482e-014
3.23923e-014	2.28151e-014	-1.6672e-014	-1.77063e-014	-2.869e-015	-8.93105e-015	6.9463e-015	3.55522e-014	3.06843e-014	3.3333e-014	2.54991e-014	3.75249e-014	2.26154e-014	-1.17761e-014	-1.12918e-014	-3.21958e-015	-7.21903e-015	7.88108e-015	1.65358e-014	-1.12748e-015	2.53478e-014	-8.31937e-015	-7.53699e-015	-2.94669e-015	1.30597e-014
3.25086e-014	2.28763e-014	-1.62448e-014	-1.75248e-014	-2.37945e-015	-8.62569e-015	7.37266e-015	3.56895e-014	3.07792e-014	3.35874e-014	2.5689e-014	3.79717e-014	2.29478e-014	-1.15561e-014	-1.09854e-014	-3.04217e-015	-6.91216e-015	7.87456e-015	1.68781e-014	-7.64342e-016	2.53686e-014	-8.29433e-015	-7.02734e-015	-2.59115e-015	1.3251e-014
3.26164e-014	2.29258e-014	-1.58002e-014	-1.73482e-014	-1.9142e-015	-8.30891e-015	7.80037e-015	3.58518e-014	3.08933e-014	3.38447e-014	2.59291e-014	3.84126e-014	2.32832e-014	-1.13317e-014	-1.06765e-014	-2.85548e-015	-6.58656e-015	7.90307e-015	1.72281e-014	-4.24805e-016	2.54066e-014	-8.25065e-015	-6.51486e-015	-2.19948e-015	1.34238e-014
3.2716e-014	2.29641e-014	-1.53419e-014	-1.71758e-014	-1.47398e-015	-7.98375e-015	8.22816e-015	3.60383e-014	3.10275e-014	3.4104e-014	2.62168e-014	3.88454e-014	2.3621e-014	-1.11044e-014	-1.03671e-014	-2.65907e-015	-6.24298e-015	7.96616e-015	1.75836e-014	-1.10139e-016	2.5462e-014	-8.18646e-015	-6.00281e-015	-1.77388e-015	1.35796e-014
3.28075e-014	2.29925e-014	-1.4874e-014	-1.70068e-014	-1.06002e-015	-7.65308e-015	8.65441e-015	3.62478e-014	3.11818e-014	3.43635e-014	2.65493e-014	3.92683e-014	2.39599e-014	-1.08751e-014	-1.00587e-014	-2.45334e-015	-5.88266e-015	8.06328e-015	1.79424e-014	1.78304e-016	2.55347e-014	-8.09948e-015	-5.49438e-015	-1.31669e-015	1.37199e-014
3.28912e-014	2.30121e-014	-1.44001e-014	-1.68405e-014	-6.73329e-016	-7.31966e-015	9.07739e-015	3.64794e-014	3.13562e-014	3.46217e-014	2.69232e-014	3.96793e-014	2.42993e-014	-1.06456e-014	-9.75343e-015	-2.23903e-015	-5.50601e-015	8.1939e-015	1.83022e-014	4.39546e-016	2.56241e-014	-7.98782e-015	-4.99278e-015	-8.30949e-016	1.38466e-014
3.29669e-014	2.30242e-014	-1.39239e-014	-1.66763e-014	-3.1409e-016	-6.98591e-015	9.49557e-015	3.67313e-014	3.15505e-014	3.48773e-014	2.73349e-014	4.00766e-014	2.46381e-014	-1.04171e-014	-9.45308e-015	-2.01628e-015	-5.11403e-015	8.35655e-015	1.86603e-014	6.73068e-016	2.57297e-014	-7.85023e-015	-4.50104e-015	-3.19217e-016	1.39617e-014
3.30347e-014	2.30295e-014	-1.34493e-014	-1.65138e-014	1.77114e-017	-6.65481e-015	9.90771e-015	3.70016e-014	3.17641e-014	3.51286e-014	2.77802e-014	4.04583e-014	2.49752e-014	-1.01912e-014	-9.15904e-015	-1.78559e-015	-4.70732e-015	8.54961e-015	1.90147e-014	8.77744e-016	2.58504e-014	-7.68502e-015	-4.0222e-015	2.14854e-016	1.40666e-014
3.30944e-014	2.30293e-014	-1.29804e-014	-1.63522e-014	3.22766e-016	-6.32892e-015	1.03126e-014	3.7288e-014	3.1996e-014	3.53738e-014	2.82551e-014	4.08231e-014	2.53095e-014	-9.96936e-015	-8.87306e-015	-1.54803e-015	-4.28663e-015	8.77124e-015	1.93633e-014	1.05395e-015	2.59852e-014	-7.49129e-015	-3.55902e-015	7.67305e-016	1.4163e-014
3.31463e-014	2.30241e-014	-1.25208e-014	-1.61915e-014	6.01503e-016	-6.01117e-015	1.07087e-014	3.75881e-014	3.22453e-014	3.56113e-014	2.87555e-014	4.11696e-014	2.56392e-014	-9.75338e-015	-8.59648e-015	-1.30475e-015	-3.85303e-015	9.0196e-015	1.97034e-014	1.20183e-015	2.6133e-014	-7.26822e-015	-3.11459e-015	1.33422e-015	1.42532e-014
3.31901e-014	2.30149e-014	-1.20737e-014	-1.60312e-014	8.54126e-016	-5.70363e-015	1.1095e-014	3.78994e-014	3.25107e-014	3.58399e-014	2.92771e-014	4.14964e-014	2.5963e-014	-9.5447e-015	-8.33086e-015	-1.0569e-015	-3.40771e-015	9.29213e-015	2.00336e-014	1.32174e-015	2.62925e-014	-7.01522e-015	-2.69139e-015	1.91113e-015	1.43391e-014
3.32254e-014	2.30027e-014	-1.16424e-014	-1.5871e-014	1.08218e-015	-5.40882e-015	1.14699e-014	3.82193e-014	3.27909e-014	3.60579e-014	2.98154e-014	4.18022e-014	2.62789e-014	-9.34433e-015	-8.07695e-015	-8.0528e-016	-2.95182e-015	9.58631e-015	2.03522e-014	1.41421e-015	2.64621e-014	-6.73224e-015	-2.29184e-015	2.494e-015	1.44233e-014
3.32522e-014	2.29888e-014	-1.12301e-014	-1.57105e-014	1.28702e-015	-5.1287e-015	1.18322e-014	3.85443e-014	3.30838e-014	3.62636e-014	3.0366e-014	4.20856e-014	2.65851e-014	-9.15327e-015	-7.83575e-015	-5.50923e-016	-2.48649e-015	9.89948e-015	2.0658e-014	1.48011e-015	2.66404e-014	-6.41934e-015	-1.91775e-015	3.07851e-015	1.45074e-014
3.32706e-014	2.2974e-014	-1.08396e-014	-1.555e-014	1.47008e-015	-4.86482e-015	1.21806e-014	3.88709e-014	3.33877e-014	3.64556e-014	3.09245e-014	4.23456e-014	2.68797e-014	-8.97248e-015	-7.60781e-015	-2.95467e-016	-2.01236e-015	1.0229e-014	2.09491e-014	1.52063e-015	2.68248e-014	-6.07718e-015	-1.57144e-015	3.65989e-015	1.45937e-014
3.32805e-014	2.29585e-014	-1.0473e-014	-1.53891e-014	1.63293e-015	-4.61913e-015	1.25147e-014	3.91962e-014	3.37008e-014	3.66329e-014	3.14863e-014	4.25817e-014	2.71613e-014	-8.80276e-015	-7.39368e-015	-4.03341e-017	-1.53015e-015	1.05721e-014	2.12243e-014	1.53686e-015	2.70132e-014	-5.70666e-015	-1.2543e-015	4.23361e-015	1.46842e-014
3.3282e-014	2.29428e-014	-1.0132e-014	-1.52278e-014	1.77783e-015	-4.39307e-015	1.28336e-014	3.95167e-014	3.40213e-014	3.67942e-014	3.20472e-014	4.2793e-014	2.74276e-014	-8.64468e-015	-7.19372e-015	2.1373e-016	-1.04089e-015	1.09254e-014	2.14828e-014	1.53018e-015	2.7204e-014	-5.30893e-015	-9.68032e-016	4.79513e-015	1.47808e-014
3.32745e-014	2.2927e-014	-9.81819e-015	-1.5066e-014	1.90689e-015	-4.18789e-015	1.31369e-014	3.9829e-014	3.43476e-014	3.69384e-014	3.26032e-014	4.29792e-014	2.76775e-014	-8.49896e-015	-7.00835e-015	4.65625e-016	-5.45805e-016	1.12862e-014	2.1724e-014	1.50292e-015	2.73945e-014	-4.88561e-015	-7.13623e-016	5.34026e-015	1.48854e-014
3.32578e-014	2.29112e-014	-9.53251e-015	-1.49036e-014	2.02223e-015	-4.00407e-015	1.34244e-014	4.01298e-014	3.46772e-014	3.70646e-014	3.315e-014	4.31399e-014	2.79093e-014	-8.36595e-015	-6.83767e-015	7.14018e-016	-4.58623e-017	1.16513e-014	2.19472e-014	1.45704e-015	2.75827e-014	-4.4384e-015	-4.91948e-016	5.86451e-015	1.49996e-014
3.32311e-014	2.28952e-014	-9.27593e-015	-1.47405e-014	2.12669e-015	-3.84251e-015	1.36958e-014	4.04165e-014	3.5008e-014	3.71719e-014	3.36842e-014	4.32744e-014	2.81213e-014	-8.24574e-015	-6.6813e-015	9.58274e-016	4.57823e-016	1.20179e-014	2.21522e-014	1.39468e-015	2.77666e-014	-3.96939e-015	-3.03711e-016	6.36381e-015	1.51253e-014
3.3194e-014	2.28789e-014	-9.0488e-015	-1.45767e-014	2.22254e-015	-3.70386e-015	1.39507e-014	4.06856e-014	3.53384e-014	3.72596e-014	3.42018e-014	4.33826e-014	2.83126e-014	-8.13814e-015	-6.5393e-015	1.19717e-015	9.63822e-016	1.23827e-014	2.23393e-014	1.31838e-015	2.79439e-014	-3.48113e-015	-1.49118e-016	6.83506e-015	1.52638e-014
3.31463e-014	2.28623e-014	-8.85112e-015	-1.44122e-014	2.3124e-015	-3.58794e-015	1.4189e-014	4.09346e-014	3.56662e-014	3.73274e-014	3.46991e-014	4.34649e-014	2.8482e-014	-8.04356e-015	-6.41131e-015	1.43004e-015	1.4707e-015	1.2743e-014	2.25085e-014	1.23059e-015	2.8113e-014	-2.97612e-015	-2.77544e-017	7.27449e-015	1.54168e-014
3.30875e-014	2.28448e-014	-8.68241e-015	-1.42468e-014	2.39856e-015	-3.49466e-015	1.44106e-014	4.11609e-014	3.59894e-014	3.7375e-014	3.51732e-014	4.35216e-014	2.86283e-014	-7.96132e-015	-6.29664e-015	1.65616e-015	1.97744e-015	1.30965e-014	2.26606e-014	1.1335e-015	2.8272e-014	-2.45696e-015	6.05643e-017	7.67914e-015	1.55858e-014
3.30171e-014	2.28256e-014	-8.54099e-015	-1.40801e-014	2.48432e-015	-3.42281e-015	1.46152e-014	4.13623e-014	3.63063e-014	3.74021e-014	3.56213e-014	4.35534e-014	2.87506e-014	-7.89e-015	-6.19462e-015	1.87518e-015	2.48262e-015	1.34405e-014	2.27957e-014	1.02997e-015	2.84186e-014	-1.92672e-015	1.16285e-016	8.0464e-015	1.57718e-014
3.29345e-014	2.28039e-014	-8.42557e-015	-1.39122e-014	2.57207e-015	-3.37185e-015	1.48034e-014	4.15369e-014	3.66153e-014	3.74085e-014	3.60411e-014	4.35604e-014	2.8848e-014	-7.82895e-015	-6.10465e-015	2.08682e-015	2.98507e-015	1.37729e-014	2.29149e-014	9.22737e-016	2.85513e-014	-1.38859e-015	1.40443e-016	8.37397e-015	1.59757e-014
3.28392e-014	2.27793e-014	-8.33454e-015	-1.37433e-014	2.66406e-015	-3.34039e-015	1.49755e-014	4.16829e-014	3.69148e-014	3.7394e-014	3.64303e-014	4.35434e-014	2.89202e-014	-7.77667e-015	-6.02585e-015	2.29109e-015	3.48364e-015	1.40912e-014	2.30192e-014	8.14742e-016	2.86681e-014	-8.46428e-016	1.33894e-016	8.65997e-015	1.6198e-014
3.27309e-014	2.27506e-014	-8.26557e-015	-1.35732e-014	2.76227e-015	-3.32725e-015	1.51324e-014	4.17991e-014	3.72039e-014	3.73589e-014	3.67874e-014	4.35034e-014	2.89665e-014	-7.73218e-015	-5.95731e-015	2.48878e-015	3.97651e-015	1.43939e-014	2.31096e-014	7.08681e-016	2.87679e-014	-3.04038e-016	9.79198e-017	8.90262e-015	1.64389e-014
3.26093e-014	2.27173e-014	-8.21619e-015	-1.34017e-014	2.86843e-015	-3.33078e-015	1.52744e-014	4.18845e-014	3.74814e-014	3.73034e-014	3.71105e-014	4.3441e-014	2.89867e-014	-7.69446e-015	-5.89822e-015	2.68007e-015	4.46202e-015	1.46791e-014	2.31875e-014	6.07161e-016	2.88499e-014	2.35199e-016	3.40915e-017	9.1009e-015	1.66984e-014
3.24739e-014	2.26783e-014	-8.18377e-015	-1.32284e-014	2.9841e-015	-3.34929e-015	1.54023e-014	4.1938e-014	3.77462e-014	3.72279e-014	3.73983e-014	4.33575e-014	2.89808e-014	-7.66194e-015	-5.84749e-015	2.86535e-015	4.93927e-015	1.49457e-014	2.32543e-014	5.13267e-016	2.8913e-014	7.6744e-016	-5.60679e-017	9.25404e-015	1.69762e-014
3.23241e-014	2.2632e-014	-8.16552e-015	-1.3053e-014	3.11123e-015	-3.3807e-015	1.55161e-014	4.19594e-014	3.79971e-014	3.7133e-014	3.765e-014	4.32541e-014	2.89493e-014	-7.63244e-015	-5.80444e-015	3.04469e-015	5.40663e-015	1.51923e-014	2.33108e-014	4.29568e-016	2.8957e-014	1.28902e-015	-1.70759e-016	9.36173e-015	1.72724e-014
3.21595e-014	2.25776e-014	-8.15836e-015	-1.28756e-014	3.25095e-015	-3.42255e-015	1.56164e-014	4.19491e-014	3.82337e-014	3.70194e-014	3.78649e-014	4.31322e-014	2.88931e-014	-7.60414e-015	-5.76807e-015	3.21868e-015	5.8626e-015	1.54182e-014	2.33584e-014	3.58203e-016	2.89813e-014	1.79597e-015	-3.08064e-016	9.424e-015	1.75864e-014
3.19797e-014	2.25137e-014	-8.15895e-015	-1.26958e-014	3.40447e-015	-3.47266e-015	1.5704e-014	4.19075e-014	3.84552e-014	3.68881e-014	3.8043e-014	4.29928e-014	2.88128e-014	-7.57549e-015	-5.73693e-015	3.3886e-015	6.30548e-015	1.56234e-014	2.33986e-014	3.01226e-016	2.89858e-014	2.28505e-015	-4.65804e-016	9.44098e-015	1.79173e-014
3.17843e-014	2.24391e-014	-8.16473e-015	-1.25134e-014	3.57226e-015	-3.52818e-015	1.5779e-014	4.18352e-014	3.86613e-014	3.67396e-014	3.81848e-014	4.28376e-014	2.87092e-014	-7.54457e-015	-5.71001e-015	3.55533e-015	6.73424e-015	1.58082e-014	2.34334e-014	2.6046e-016	2.8971e-014	2.75285e-015	-6.41677e-016	9.41429e-015	1.82638e-014
3.15734e-014	2.23523e-014	-8.1718e-015	-1.23277e-014	3.75451e-015	-3.58652e-015	1.58417e-014	4.17329e-014	3.8852e-014	3.65753e-014	3.82904e-014	4.26677e-014	2.85835e-014	-7.50879e-015	-5.68594e-015	3.72041e-015	7.14771e-015	1.59722e-014	2.34641e-014	2.3767e-016	2.89368e-014	3.19635e-015	-8.3332e-016	9.34509e-015	1.86246e-014
3.13465e-014	2.22521e-014	-8.17698e-015	-1.21391e-014	3.95132e-015	-3.64509e-015	1.58935e-014	4.16022e-014	3.90266e-014	3.63961e-014	3.83603e-014	4.24846e-014	2.84369e-014	-7.46632e-015	-5.66401e-015	3.88475e-015	7.54419e-015	1.61161e-014	2.34926e-014	2.34117e-016	2.88843e-014	3.61284e-015	-1.03856e-015	9.23526e-015	1.89979e-014
3.11034e-014	2.21373e-014	-8.17703e-015	-1.19472e-014	4.16258e-015	-3.70111e-015	1.59345e-014	4.14449e-014	3.91854e-014	3.62031e-014	3.83955e-014	4.22901e-014	2.82712e-014	-7.41525e-015	-5.6431e-015	4.04948e-015	7.9214e-015	1.6241e-014	2.35199e-014	2.51156e-016	2.88143e-014	3.99917e-015	-1.25502e-015	9.08662e-015	1.93818e-014
3.08442e-014	2.20066e-014	-8.16915e-015	-1.1752e-014	4.3877e-015	-3.75181e-015	1.59651e-014	4.12626e-014	3.93283e-014	3.59976e-014	3.83966e-014	4.20858e-014	2.80879e-014	-7.35369e-015	-5.62209e-015	4.21607e-015	8.27877e-015	1.63478e-014	2.35472e-014	2.89477e-016	2.8728e-014	4.35305e-015	-1.48025e-015	8.90134e-015	1.97743e-014
3.05693e-014	2.18591e-014	-8.15058e-015	-1.15533e-014	4.62576e-015	-3.7945e-015	1.59856e-014	4.10576e-014	3.94552e-014	3.57807e-014	3.83649e-014	4.18733e-014	2.78884e-014	-7.27985e-015	-5.59999e-015	4.38544e-015	8.61539e-015	1.64382e-014	2.35753e-014	3.49706e-016	2.86269e-014	4.67218e-015	-1.71214e-015	8.68216e-015	2.01727e-014
3.02784e-014	2.16938e-014	-8.11877e-015	-1.13508e-014	4.8754e-015	-3.82664e-015	1.59962e-014	4.08321e-014	3.95666e-014	3.55535e-014	3.83018e-014	4.16539e-014	2.76747e-014	-7.19202e-015	-5.57601e-015	4.55905e-015	8.92987e-015	1.65144e-014	2.36052e-014	4.3269e-016	2.85128e-014	4.95425e-015	-1.94873e-015	8.43181e-015	2.05743e-014
2.99717e-014	2.15098e-014	-8.07137e-015	-1.11446e-014	5.13524e-015	-3.84575e-015	1.59966e-014	4.05886e-014	3.96628e-014	3.53176e-014	3.82089e-014	4.14294e-014	2.74486e-014	-7.08842e-015	-5.54895e-015	4.73819e-015	9.22179e-015	1.65782e-014	2.36378e-014	5.38347e-016	2.83869e-014	5.19791e-015	-2.1878e-015	8.15309e-015	2.0976e-014
2.96493e-014	2.13065e-014	-8.00653e-015	-1.09344e-014	5.40349e-015	-3.84926e-015	1.59866e-014	4.03298e-014	3.97436e-014	3.50738e-014	3.80879e-014	4.12014e-014	2.72125e-014	-6.96791e-015	-5.51784e-015	4.92396e-015	9.49042e-015	1.66319e-014	2.36736e-014	6.66046e-016	2.82518e-014	5.40183e-015	-2.4272e-015	7.84924e-015	2.13754e-014
2.93117e-014	2.10837e-014	-7.92232e-015	-1.07209e-014	5.678e-015	-3.83513e-015	1.59669e-014	4.0058e-014	3.98094e-014	3.48235e-014	3.79407e-014	4.09711e-014	2.69685e-014	-6.82922e-015	-5.48163e-015	5.11731e-015	9.7344e-015	1.66779e-014	2.37136e-014	8.15006e-016	2.81098e-014	5.56509e-015	-2.66502e-015	7.52311e-015	2.17696e-014
2.89595e-014	2.08409e-014	-7.81743e-015	-1.05039e-014	5.95644e-015	-3.80124e-015	1.59367e-014	3.97759e-014	3.98598e-014	3.45678e-014	3.7769e-014	4.07393e-014	2.67184e-014	-6.67127e-015	-5.43984e-015	5.31949e-015	9.95351e-015	1.67188e-014	2.37588e-014	9.84196e-016	2.79625e-014	5.68746e-015	-2.89953e-015	7.17758e-015	2.21551e-014
2.85931e-014	2.0578e-014	-7.69063e-015	-1.02834e-014	6.23706e-015	-3.74582e-015	1.58956e-014	3.9486e-014	3.98958e-014	3.43081e-014	3.75748e-014	4.05072e-014	2.64636e-014	-6.4934e-015	-5.39182e-015	5.53057e-015	1.01477e-014	1.67565e-014	2.38093e-014	1.17244e-015	2.78118e-014	5.76918e-015	-3.12872e-015	6.81624e-015	2.25287e-014
2.8213e-014	2.02948e-014	-7.54184e-015	-1.006e-014	6.51727e-015	-3.667e-015	1.58438e-014	3.91906e-014	3.99171e-014	3.40454e-014	3.73597e-014	4.02758e-014	2.62055e-014	-6.29505e-015	-5.33653e-015	5.75136e-015	1.03171e-014	1.67941e-014	2.3865e-014	1.37787e-015	2.76601e-014	5.81038e-015	-3.35121e-015	6.4421e-015	2.28871e-014
2.78201e-014	1.99915e-014	-7.37082e-015	-9.83397e-015	6.79452e-015	-3.56322e-015	1.57807e-014	3.88917e-014	3.9924e-014	3.37808e-014	3.71256e-014	4.00462e-014	2.59462e-014	-6.07599e-015	-5.27324e-015	5.98263e-015	1.04614e-014	1.6834e-014	2.3926e-014	1.59909e-015	2.75097e-014	5.81212e-015	-3.56561e-015	6.05828e-015	2.32275e-014
2.74147e-014	1.96684e-014	-7.17748e-015	-9.60558e-015	7.06618e-015	-3.43338e-015	1.57055e-014	3.85917e-014	3.99159e-014	3.35153e-014	3.68739e-014	3.98193e-014	2.56877e-014	-5.83653e-015	-5.20182e-015	6.22422e-015	1.05808e-014	1.68791e-014	2.39919e-014	1.83399e-015	2.73622e-014	5.77538e-015	-3.77079e-015	5.66801e-015	2.35462e-014
2.69979e-014	1.93257e-014	-6.96283e-015	-9.37548e-015	7.32942e-015	-3.27695e-015	1.5618e-014	3.82921e-014	3.98926e-014	3.32493e-014	3.66066e-014	3.95958e-014	2.54314e-014	-5.57663e-015	-5.12175e-015	6.47554e-015	1.06761e-014	1.69317e-014	2.40622e-014	2.08015e-015	2.72194e-014	5.70193e-015	-3.96565e-015	5.27362e-015	2.38401e-014
2.65706e-014	1.89642e-014	-6.72757e-015	-9.14505e-015	7.58203e-015	-3.0933e-015	1.55173e-014	3.79947e-014	3.98541e-014	3.29836e-014	3.63253e-014	3.9376e-014	2.5178e-014	-5.29681e-015	-5.03245e-015	6.73665e-015	1.07478e-014	1.69945e-014	2.41362e-014	2.335e-015	2.70835e-014	5.59403e-015	-4.14939e-015	4.87757e-015	2.41061e-014
2.61337e-014	1.8585e-014	-6.47337e-015	-8.91486e-015	7.82151e-015	-2.88256e-015	1.54028e-014	3.77016e-014	3.97994e-014	3.27186e-014	3.60316e-014	3.91603e-014	2.49287e-014	-4.9976e-015	-4.93408e-015	7.00708e-015	1.07973e-014	1.70699e-014	2.42131e-014	2.59666e-015	2.69559e-014	5.45399e-015	-4.32155e-015	4.4825e-015	2.43414e-014
2.56883e-014	1.81887e-014	-6.20231e-015	-8.68574e-015	8.04502e-015	-2.64407e-015	1.52734e-014	3.74145e-014	3.97278e-014	3.24552e-014	3.57267e-014	3.89488e-014	2.46846e-014	-4.67977e-015	-4.8259e-015	7.28606e-015	1.08256e-014	1.71599e-014	2.4292e-014	2.86188e-015	2.68378e-014	5.28413e-015	-4.48145e-015	4.09039e-015	2.45432e-014
2.52351e-014	1.77767e-014	-5.91611e-015	-8.45856e-015	8.25005e-015	-2.37861e-015	1.51288e-014	3.71338e-014	3.96389e-014	3.21938e-014	3.5412e-014	3.87413e-014	2.44462e-014	-4.344e-015	-4.70796e-015	7.57306e-015	1.08342e-014	1.72659e-014	2.43721e-014	3.1274e-015	2.67302e-014	5.08692e-015	-4.62866e-015	3.70324e-015	2.47092e-014
2.4775e-014	1.73499e-014	-5.61767e-015	-8.23391e-015	8.43438e-015	-2.08737e-015	1.49686e-014	3.68597e-014	3.95318e-014	3.19342e-014	3.50886e-014	3.85379e-014	2.42141e-014	-3.99221e-015	-4.58014e-015	7.86636e-015	1.08246e-014	1.73904e-014	2.44521e-014	3.39021e-015	2.66339e-014	4.86566e-015	-4.76331e-015	3.32264e-015	2.48366e-014
2.43094e-014	1.69094e-014	-5.30999e-015	-8.01327e-015	8.59589e-015	-1.77123e-015	1.47918e-014	3.65927e-014	3.94058e-014	3.16768e-014	3.47575e-014	3.83383e-014	2.39884e-014	-3.6263e-015	-4.44243e-015	8.16431e-015	1.07988e-014	1.75347e-014	2.45306e-014	3.64809e-015	2.65499e-014	4.62371e-015	-4.88519e-015	2.95011e-015	2.49238e-014
2.38389e-014	1.64573e-014	-4.99559e-015	-7.79728e-015	8.73329e-015	-1.43124e-015	1.4598e-014	3.6333e-014	3.92601e-014	3.14214e-014	3.44197e-014	3.81419e-014	2.37689e-014	-3.24774e-015	-4.29461e-015	8.46492e-015	1.07583e-014	1.77002e-014	2.46061e-014	3.89856e-015	2.64782e-014	4.36422e-015	-4.99453e-015	2.58692e-015	2.49688e-014
2.33647e-014	1.59951e-014	-4.67754e-015	-7.58691e-015	8.84516e-015	-1.06953e-015	1.43868e-014	3.608e-014	3.90934e-014	3.11684e-014	3.40759e-014	3.79481e-014	2.35555e-014	-2.85823e-015	-4.13671e-015	8.76691e-015	1.07055e-014	1.78879e-014	2.46771e-014	4.13884e-015	2.64193e-014	4.09081e-015	-5.09163e-015	2.23408e-015	2.49703e-014
2.2888e-014	1.55244e-014	-4.35942e-015	-7.38333e-015	8.93048e-015	-6.88072e-016	1.41576e-014	3.58329e-014	3.89045e-014	3.09174e-014	3.37268e-014	3.77561e-014	2.33478e-014	-2.4597e-015	-3.96939e-015	9.0685e-015	1.06427e-014	1.80982e-014	2.47428e-014	4.36645e-015	2.63726e-014	3.80753e-015	-5.17687e-015	1.89193e-015	2.49275e-014
2.24102e-014	1.5047e-014	-4.04373e-015	-7.18781e-015	8.98827e-015	-2.89131e-016	1.39099e-014	3.55905e-014	3.86923e-014	3.06681e-014	3.33728e-014	3.75648e-014	2.31451e-014	-2.05367e-015	-3.79268e-015	9.36709e-015	1.05722e-014	1.83316e-014	2.48019e-014	4.57859e-015	2.63375e-014	3.51796e-015	-5.25058e-015	1.5609e-015	2.48398e-014
2.19319e-014	1.45646e-014	-3.7338e-015	-7.00119e-015	9.01821e-015	1.24825e-016	1.36434e-014	3.53517e-014	3.84564e-014	3.04201e-014	3.30145e-014	3.73731e-014	2.29468e-014	-1.64214e-015	-3.6069e-015	9.66068e-015	1.04967e-014	1.85878e-014	2.48529e-014	4.77326e-015	2.63128e-014	3.22576e-015	-5.31355e-015	1.24124e-015	2.47064e-014
2.14544e-014	1.40789e-014	-3.43344e-015	-6.82462e-015	9.02037e-015	5.51437e-016	1.33585e-014	3.51152e-014	3.81955e-014	3.01732e-014	3.26519e-014	3.718e-014	2.27515e-014	-1.22727e-015	-3.41261e-015	9.94709e-015	1.04192e-014	1.88668e-014	2.4894e-014	4.94895e-015	2.62976e-014	2.93459e-015	-5.36659e-015	9.328e-016	2.45276e-014
2.09785e-014	1.3592e-014	-3.14545e-015	-6.6591e-015	8.99492e-015	9.87862e-016	1.30558e-014	3.48788e-014	3.79088e-014	2.9927e-014	3.22851e-014	3.6984e-014	2.25582e-014	-8.10615e-016	-3.21027e-015	1.02243e-014	1.03421e-014	1.91678e-014	2.49241e-014	5.10383e-015	2.62904e-014	2.64803e-015	-5.41059e-015	6.35547e-016	2.43036e-014
2.05057e-014	1.31052e-014	-2.87293e-015	-6.50537e-015	8.94192e-015	1.43142e-015	1.27356e-014	3.46411e-014	3.75948e-014	2.96807e-014	3.19139e-014	3.6784e-014	2.23655e-014	-3.94467e-016	-3.00013e-015	1.049e-014	1.02675e-014	1.94899e-014	2.49425e-014	5.23625e-015	2.62899e-014	2.36927e-015	-5.44636e-015	3.49161e-016	2.40352e-014
2.00367e-014	1.26207e-014	-2.61891e-015	-6.36427e-015	8.86251e-015	1.87875e-015	1.23977e-014	3.43994e-014	3.72528e-014	2.94337e-014	3.15383e-014	3.65785e-014	2.21723e-014	1.93942e-017	-2.78294e-015	1.07422e-014	1.01979e-014	1.98318e-014	2.49475e-014	5.34564e-015	2.6294e-014	2.10151e-015	-5.47515e-015	7.31972e-017	2.37236e-014
1.95728e-014	1.21404e-014	-2.38594e-015	-6.23624e-015	8.75794e-015	2.32612e-015	1.20427e-014	3.41513e-014	3.68819e-014	2.9185e-014	3.11578e-014	3.63662e-014	2.19767e-014	4.28771e-016	-2.55944e-015	1.09786e-014	1.01364e-014	2.01921e-014	2.49382e-014	5.431e-015	2.63008e-014	1.84761e-015	-5.4984e-015	-1.93267e-016	2.33703e-014
1.91146e-014	1.16654e-014	-2.17639e-015	-6.12178e-015	8.62991e-015	2.77018e-015	1.16713e-014	3.38947e-014	3.64811e-014	2.89339e-014	3.07723e-014	3.61455e-014	2.17765e-014	8.32423e-016	-2.33016e-015	1.11973e-014	1.00854e-014	2.05688e-014	2.49136e-014	5.49205e-015	2.63083e-014	1.61041e-015	-5.51657e-015	-4.50719e-016	2.29775e-014
1.8663e-014	1.11975e-014	-1.99295e-015	-6.02124e-015	8.48016e-015	3.20823e-015	1.12842e-014	3.36272e-014	3.60505e-014	2.86794e-014	3.03813e-014	3.59147e-014	2.15702e-014	1.22889e-015	-2.09556e-015	1.13966e-014	1.0047e-014	2.09592e-014	2.48728e-014	5.52864e-015	2.63141e-014	1.39242e-015	-5.53055e-015	-6.99753e-016	2.25471e-014
1.82186e-014	1.07384e-014	-1.8371e-015	-5.93524e-015	8.31066e-015	3.63748e-015	1.08826e-014	3.33466e-014	3.55895e-014	2.84206e-014	2.99847e-014	3.56726e-014	2.13562e-014	1.61688e-015	-1.85649e-015	1.15752e-014	1.00233e-014	2.13617e-014	2.48157e-014	5.54098e-015	2.63153e-014	1.19565e-015	-5.54152e-015	-9.41293e-016	2.20814e-014
1.7782e-014	1.02894e-014	-1.71033e-015	-5.86356e-015	8.12416e-015	4.05473e-015	1.04679e-014	3.305e-014	3.50981e-014	2.81567e-014	2.95819e-014	3.54177e-014	2.11327e-014	1.9947e-015	-1.61407e-015	1.17311e-014	1.00163e-014	2.17739e-014	2.47419e-014	5.52986e-015	2.63092e-014	1.02183e-015	-5.55065e-015	-1.17646e-015	2.1583e-014
1.73536e-014	9.85189e-015	-1.61355e-015	-5.80608e-015	7.9231e-015	4.45664e-015	1.00418e-014	3.27356e-014	3.45766e-014	2.78868e-014	2.91724e-014	3.51488e-014	2.08976e-014	2.36162e-015	-1.36873e-015	1.18628e-014	1.00279e-014	2.2193e-014	2.46511e-014	5.49613e-015	2.62934e-014	8.72579e-016	-5.55849e-015	-1.40583e-015	2.10545e-014
1.69338e-014	9.4269e-015	-1.54728e-015	-5.76289e-015	7.71014e-015	4.84012e-015	9.60517e-015	3.24014e-014	3.40258e-014	2.761e-014	2.87554e-014	3.48649e-014	2.06495e-014	2.71661e-015	-1.12138e-015	1.19696e-014	1.00596e-014	2.2616e-014	2.45436e-014	5.44088e-015	2.62655e-014	7.49046e-016	-5.56652e-015	-1.6299e-015	2.04992e-014
1.65229e-014	9.01531e-015	-1.51191e-015	-5.7335e-015	7.48813e-015	5.20262e-015	9.15952e-015	3.20451e-014	3.3446e-014	2.73254e-014	2.83309e-014	3.45642e-014	2.0387e-014	3.05952e-015	-8.73366e-016	1.20515e-014	1.01125e-014	2.30396e-014	2.44191e-014	5.36589e-015	2.62231e-014	6.52059e-016	-5.57512e-015	-1.8494e-015	1.99209e-014
1.61214e-014	8.61826e-015	-1.50764e-015	-5.71725e-015	7.25975e-015	5.54121e-015	8.70694e-015	3.16653e-014	3.28385e-014	2.70321e-014	2.78985e-014	3.42455e-014	2.01084e-014	3.38958e-015	-6.25033e-016	1.21076e-014	1.01878e-014	2.34608e-014	2.42783e-014	5.27309e-015	2.61637e-014	5.82253e-016	-5.58515e-015	-2.06467e-015	1.93229e-014
1.57295e-014	8.23652e-015	-1.53414e-015	-5.71329e-015	7.02811e-015	5.85391e-015	8.24904e-015	3.12605e-014	3.22041e-014	2.67295e-014	2.74576e-014	3.39081e-014	1.98124e-014	3.70638e-015	-3.77377e-016	1.21379e-014	1.02863e-014	2.38769e-014	2.41224e-014	5.16482e-015	2.60853e-014	5.39203e-016	-5.59705e-015	-2.2764e-015	1.87091e-014
1.5347e-014	7.87076e-015	-1.59052e-015	-5.72126e-015	6.79649e-015	6.13822e-015	7.7877e-015	3.08299e-014	3.15445e-014	2.64166e-014	2.70078e-014	3.3551e-014	1.94982e-014	4.01006e-015	-1.31268e-016	1.21426e-014	1.04081e-014	2.42849e-014	2.39521e-014	5.04326e-015	2.59861e-014	5.22956e-016	-5.61089e-015	-2.48484e-015	1.80834e-014
1.49745e-014	7.52174e-015	-1.6756e-015	-5.74031e-015	6.56792e-015	6.39207e-015	7.32518e-015	3.03724e-014	3.08608e-014	2.60929e-014	2.65484e-014	3.31737e-014	1.91648e-014	4.30055e-015	1.12387e-016	1.2122e-014	1.05529e-014	2.46817e-014	2.37682e-014	4.91072e-015	2.58645e-014	5.3264e-016	-5.62719e-015	-2.69001e-015	1.74494e-014
1.46121e-014	7.18996e-015	-1.78759e-015	-5.76946e-015	6.34526e-015	6.61406e-015	6.86327e-015	2.9888e-014	3.01545e-014	2.57579e-014	2.60792e-014	3.27761e-014	1.8811e-014	4.57846e-015	3.5243e-016	1.20767e-014	1.07209e-014	2.50642e-014	2.35715e-014	4.76968e-015	2.5719e-014	5.6689e-016	-5.64673e-015	-2.89222e-015	1.68107e-014
1.42599e-014	6.87602e-015	-1.92467e-015	-5.80766e-015	6.13093e-015	6.80302e-015	6.40377e-015	2.93765e-014	2.94283e-014	2.54109e-014	2.55997e-014	3.23577e-014	1.84365e-014	4.84364e-015	5.88384e-016	1.20084e-014	1.0911e-014	2.54294e-014	2.33632e-014	4.62308e-015	2.55488e-014	6.24537e-016	-5.66938e-015	-3.09165e-015	1.61713e-014
1.39176e-014	6.58017e-015	-2.08457e-015	-5.8537e-015	5.9274e-015	6.9572e-015	5.94887e-015	2.88386e-014	2.86842e-014	2.50512e-014	2.51102e-014	3.19185e-014	1.80405e-014	5.09669e-015	8.19645e-016	1.19183e-014	1.11224e-014	2.57749e-014	2.31447e-014	4.47322e-015	2.53528e-014	7.04012e-016	-5.69521e-015	-3.28786e-015	1.55347e-014
1.35848e-014	6.30209e-015	-2.26443e-015	-5.90611e-015	5.73726e-015	7.07578e-015	5.50017e-015	2.82748e-014	2.79243e-014	2.46788e-014	2.46106e-014	3.14585e-014	1.76227e-014	5.33805e-015	1.04546e-015	1.18076e-014	1.1354e-014	2.60982e-014	2.29178e-014	4.32326e-015	2.51307e-014	8.03268e-016	-5.7243e-015	-3.48038e-015	1.49047e-014
1.32615e-014	6.04191e-015	-2.46163e-015	-5.96356e-015	5.5628e-015	7.15837e-015	5.05961e-015	2.76861e-014	2.71515e-014	2.42935e-014	2.41007e-014	3.0978e-014	1.71834e-014	5.5686e-015	1.2652e-015	1.16783e-014	1.16035e-014	2.63965e-014	2.26837e-014	4.17621e-015	2.48827e-014	9.20187e-016	-5.75644e-015	-3.66844e-015	1.42842e-014
1.29476e-014	5.7999e-015	-2.67302e-015	-6.02496e-015	5.4057e-015	7.20471e-015	4.62836e-015	2.70738e-014	2.63678e-014	2.38953e-014	2.35807e-014	3.04774e-014	1.6723e-014	5.78853e-015	1.47853e-015	1.15325e-014	1.18693e-014	2.66685e-014	2.24441e-014	4.03488e-015	2.46089e-014	1.05229e-015	-5.79141e-015	-3.85113e-015	1.36765e-014
1.26433e-014	5.57609e-015	-2.89525e-015	-6.08892e-015	5.26738e-015	7.21464e-015	4.20776e-015	2.64399e-014	2.55763e-014	2.34846e-014	2.30505e-014	2.99574e-014	1.62426e-014	5.99875e-015	1.685e-015	1.13727e-014	1.21495e-014	2.69124e-014	2.22006e-014	3.90153e-015	2.43095e-014	1.19709e-015	-5.8286e-015	-4.0273e-015	1.30849e-014
1.23476e-014	5.37028e-015	-3.12564e-015	-6.15414e-015	5.14932e-015	7.18863e-015	3.79993e-015	2.57865e-014	2.47799e-014	2.30613e-014	2.2511e-014	2.94191e-014	1.57429e-014	6.20016e-015	1.88372e-015	1.12011e-014	1.24416e-014	2.71262e-014	2.19552e-014	3.77837e-015	2.39859e-014	1.35189e-015	-5.86715e-015	-4.19616e-015	1.25121e-014
1.20603e-014	5.18218e-015	-3.36047e-015	-6.21894e-015	5.05283e-015	7.12719e-015	3.4057e-015	2.51164e-014	2.3982e-014	2.2626e-014	2.19624e-014	2.88638e-014	1.5225e-014	6.39286e-015	2.07433e-015	1.10202e-014	1.27422e-014	2.73087e-014	2.17097e-014	3.66791e-015	2.36395e-014	1.51423e-015	-5.90658e-015	-4.35632e-015	1.19607e-014
1.17812e-014	5.01218e-015	-3.59657e-015	-6.28237e-015	4.97814e-015	7.03097e-015	3.02657e-015	2.44323e-014	2.31856e-014	2.21794e-014	2.14054e-014	2.82926e-014	1.46901e-014	6.57767e-015	2.25695e-015	1.08325e-014	1.30487e-014	2.74587e-014	2.14663e-014	3.57232e-015	2.32722e-014	1.68131e-015	-5.94608e-015	-4.50649e-015	1.14331e-014
1.15097e-014	4.86024e-015	-3.83009e-015	-6.34332e-015	4.92539e-015	6.90125e-015	2.66281e-015	2.37371e-014	2.23937e-014	2.17222e-014	2.08408e-014	2.77069e-014	1.41397e-014	6.75524e-015	2.43135e-015	1.06406e-014	1.33582e-014	2.75758e-014	2.12261e-014	3.49359e-015	2.28859e-014	1.85016e-015	-5.98476e-015	-4.64524e-015	1.09316e-014
1.12458e-014	4.72592e-015	-4.05773e-015	-6.40076e-015	4.8941e-015	6.73957e-015	2.3153e-015	2.30345e-014	2.16095e-014	2.12551e-014	2.02693e-014	2.71087e-014	1.35755e-014	6.9255e-015	2.59754e-015	1.04467e-014	1.36673e-014	2.76593e-014	2.09905e-014	3.43293e-015	2.24828e-014	2.01794e-015	-6.02194e-015	-4.77134e-015	1.0458e-014
1.09892e-014	4.60888e-015	-4.27591e-015	-6.45358e-015	4.8838e-015	6.54725e-015	1.98474e-015	2.23287e-014	2.08357e-014	2.07791e-014	1.96917e-014	2.64997e-014	1.2999e-014	7.08911e-015	2.75518e-015	1.02537e-014	1.39732e-014	2.77092e-014	2.07615e-014	3.39166e-015	2.20654e-014	2.18212e-015	-6.05658e-015	-4.88348e-015	1.00138e-014
1.07396e-014	4.50889e-015	-4.48165e-015	-6.5007e-015	4.89369e-015	6.32547e-015	1.67138e-015	2.16234e-014	2.00758e-014	2.02954e-014	1.9109e-014	2.58818e-014	1.24122e-014	7.24592e-015	2.90419e-015	1.00645e-014	1.42719e-014	2.77256e-014	2.05406e-014	3.37032e-015	2.1637e-014	2.34071e-015	-6.0874e-015	-4.98006e-015	9.60074e-015
1.04965e-014	4.4262e-015	-4.67171e-015	-6.54067e-015	4.9224e-015	6.07663e-015	1.37559e-015	2.09228e-014	1.93321e-014	1.98055e-014	1.85226e-014	2.52569e-014	1.18173e-014	7.3962e-015	3.04468e-015	9.88076e-015	1.45602e-014	2.77088e-014	2.03289e-014	3.36944e-015	2.12008e-014	2.49123e-015	-6.1133e-015	-5.05953e-015	9.21985e-015
1.02596e-014	4.36049e-015	-4.84378e-015	-6.57265e-015	4.9681e-015	5.80285e-015	1.09719e-015	2.02305e-014	1.86077e-014	1.93108e-014	1.79336e-014	2.46272e-014	1.12166e-014	7.54001e-015	3.17719e-015	9.70474e-015	1.48345e-014	2.76597e-014	2.0128e-014	3.38975e-015	2.07599e-014	2.63186e-015	-6.13322e-015	-5.1205e-015	8.87192e-015
1.00284e-014	4.31158e-015	-4.99567e-015	-6.59688e-015	5.02871e-015	5.50634e-015	8.35967e-016	1.95506e-014	1.7905e-014	1.88126e-014	1.73433e-014	2.39948e-014	1.06124e-014	7.67649e-015	3.30162e-015	9.53851e-015	1.50915e-014	2.75791e-014	1.99384e-014	3.43071e-015	2.03178e-014	2.76033e-015	-6.14607e-015	-5.16182e-015	8.55757e-015
9.80357e-015	4.27914e-015	-5.12473e-015	-6.61274e-015	5.1022e-015	5.18922e-015	5.91687e-016	1.8887e-014	1.72263e-014	1.83128e-014	1.67531e-014	2.33619e-014	1.00071e-014	7.80509e-015	3.41799e-015	9.3841e-015	1.53282e-014	2.74686e-014	1.9761e-014	3.49184e-015	1.98777e-014	2.87503e-015	-6.15059e-015	-5.18223e-015	8.27678e-015
9.58524e-015	4.2634e-015	-5.22907e-015	-6.62035e-015	5.18578e-015	4.85413e-015	3.64132e-016	1.82435e-014	1.6574e-014	1.78138e-014	1.61644e-014	2.27308e-014	9.40291e-015	7.92481e-015	3.52648e-015	9.24298e-015	1.55415e-014	2.73297e-014	1.95961e-014	3.57259e-015	1.94435e-014	2.97501e-015	-6.14544e-015	-5.18044e-015	8.02967e-015
9.37309e-015	4.26438e-015	-5.3074e-015	-6.61934e-015	5.27711e-015	4.50357e-015	1.52611e-016	1.76243e-014	1.59502e-014	1.73175e-014	1.55787e-014	2.21038e-014	8.80274e-015	8.03526e-015	3.62738e-015	9.11641e-015	1.57288e-014	2.71642e-014	1.94441e-014	3.67228e-015	1.90183e-014	3.05892e-015	-6.12933e-015	-5.15515e-015	7.81614e-015
9.16719e-015	4.28132e-015	-5.35825e-015	-6.61017e-015	5.37296e-015	4.13987e-015	-4.37235e-017	1.70328e-014	1.53568e-014	1.68254e-014	1.49979e-014	2.14836e-014	8.20874e-015	8.13542e-015	3.72091e-015	9.00583e-015	1.58878e-014	2.69741e-014	1.93048e-014	3.78947e-015	1.86058e-014	3.12568e-015	-6.10171e-015	-5.10544e-015	7.63604e-015
8.96812e-015	4.31379e-015	-5.38096e-015	-6.59281e-015	5.46999e-015	3.76504e-015	-2.25857e-016	1.64721e-014	1.4795e-014	1.63399e-014	1.44237e-014	2.08721e-014	7.62319e-015	8.2242e-015	3.80713e-015	8.9117e-015	1.60159e-014	2.67614e-014	1.91784e-014	3.92252e-015	1.8209e-014	3.17499e-015	-6.06116e-015	-5.03079e-015	7.48859e-015
8.77594e-015	4.36177e-015	-5.37499e-015	-6.56771e-015	5.56501e-015	3.38135e-015	-3.94752e-016	1.59456e-014	1.42663e-014	1.58628e-014	1.38578e-014	2.02716e-014	7.04839e-015	8.30024e-015	3.88619e-015	8.83479e-015	1.61112e-014	2.65279e-014	1.90649e-014	4.0696e-015	1.78315e-014	3.20709e-015	-6.00661e-015	-4.9305e-015	7.37322e-015
8.59118e-015	4.42548e-015	-5.34e-015	-6.53519e-015	5.65504e-015	2.99126e-015	-5.51317e-016	1.54569e-014	1.37728e-014	1.53966e-014	1.33021e-014	1.96837e-014	6.48681e-015	8.36189e-015	3.95849e-015	8.77516e-015	1.61726e-014	2.6276e-014	1.89642e-014	4.22885e-015	1.7476e-014	3.2221e-015	-5.93747e-015	-4.80375e-015	7.28999e-015
8.41426e-015	4.50465e-015	-5.27636e-015	-6.49572e-015	5.73659e-015	2.59708e-015	-6.96751e-016	1.5009e-014	1.33152e-014	1.49431e-014	1.27579e-014	1.91105e-014	5.9404e-015	8.4078e-015	4.02423e-015	8.7326e-015	1.61986e-014	2.60073e-014	1.88756e-014	4.39807e-015	1.71448e-014	3.22029e-015	-5.85281e-015	-4.65107e-015	7.23743e-015
8.24527e-015	4.5987e-015	-5.18478e-015	-6.45007e-015	5.80647e-015	2.20133e-015	-8.32184e-016	1.46039e-014	1.28944e-014	1.45043e-014	1.22272e-014	1.85539e-014	5.41107e-015	8.43714e-015	4.0832e-015	8.70663e-015	1.61884e-014	2.57242e-014	1.87979e-014	4.57485e-015	1.68406e-014	3.20298e-015	-5.75203e-015	-4.47297e-015	7.21463e-015
8.08438e-015	4.70736e-015	-5.06604e-015	-6.39894e-015	5.86141e-015	1.80607e-015	-9.58598e-016	1.42428e-014	1.2511e-014	1.40828e-014	1.17117e-014	1.80157e-014	4.90032e-015	8.44814e-015	4.13596e-015	8.69678e-015	1.61413e-014	2.54289e-014	1.873e-014	4.75655e-015	1.6566e-014	3.17146e-015	-5.63499e-015	-4.26978e-015	7.22019e-015
7.93206e-015	4.83087e-015	-4.92201e-015	-6.34323e-015	5.89805e-015	1.41333e-015	-1.07707e-015	1.39273e-014	1.21651e-014	1.36803e-014	1.1213e-014	1.74974e-014	4.40943e-015	8.4394e-015	4.18202e-015	8.70176e-015	1.60571e-014	2.51247e-014	1.86705e-014	4.94054e-015	1.63222e-014	3.12704e-015	-5.50151e-015	-4.04149e-015	7.25272e-015
7.78956e-015	4.96844e-015	-4.75362e-015	-6.28431e-015	5.91359e-015	1.02516e-015	-1.18833e-015	1.36583e-014	1.1857e-014	1.3299e-014	1.07327e-014	1.70002e-014	3.94036e-015	8.40941e-015	4.22113e-015	8.72055e-015	1.5936e-014	2.48135e-014	1.86179e-014	5.12466e-015	1.61112e-014	3.07158e-015	-5.35142e-015	-3.78901e-015	7.31107e-015
7.65703e-015	5.11928e-015	-4.56387e-015	-6.22324e-015	5.90566e-015	6.43268e-016	-1.29327e-015	1.34363e-014	1.15866e-014	1.29403e-014	1.02725e-014	1.65256e-014	3.49497e-015	8.35662e-015	4.2532e-015	8.75162e-015	1.57786e-014	2.44972e-014	1.85708e-014	5.30589e-015	1.59346e-014	3.00694e-015	-5.18468e-015	-3.51352e-015	7.39345e-015
7.53474e-015	5.28285e-015	-4.35424e-015	-6.16107e-015	5.87177e-015	2.69142e-016	-1.39292e-015	1.32613e-014	1.13534e-014	1.26059e-014	9.83444e-015	1.60745e-014	3.07373e-015	8.2799e-015	4.27748e-015	8.79296e-015	1.55851e-014	2.41781e-014	1.85282e-014	5.48179e-015	1.5793e-014	2.93472e-015	-5.00168e-015	-3.21575e-015	7.49796e-015
7.42322e-015	5.45839e-015	-4.12781e-015	-6.09907e-015	5.80959e-015	-9.58787e-017	-1.48816e-015	1.31332e-014	1.11574e-014	1.22973e-014	9.41983e-015	1.56477e-014	2.67689e-015	8.17762e-015	4.29387e-015	8.8425e-015	1.53574e-014	2.38581e-014	1.84882e-014	5.65014e-015	1.56866e-014	2.85681e-015	-4.80243e-015	-2.89747e-015	7.62318e-015
7.32274e-015	5.64478e-015	-3.88686e-015	-6.03789e-015	5.71774e-015	-4.49731e-016	-1.57955e-015	1.30513e-014	1.09976e-014	1.20162e-014	9.02974e-015	1.52456e-014	2.3048e-015	8.04925e-015	4.30196e-015	8.89819e-015	1.50973e-014	2.35388e-014	1.84487e-014	5.80843e-015	1.56157e-014	2.77565e-015	-4.58716e-015	-2.56002e-015	7.76786e-015
7.23426e-015	5.84144e-015	-3.63398e-015	-5.97913e-015	5.59463e-015	-7.91295e-016	-1.66826e-015	1.30143e-014	1.08733e-014	1.17638e-014	8.66504e-015	1.48688e-014	1.95803e-015	7.89341e-015	4.30143e-015	8.95845e-015	1.48064e-014	2.32212e-014	1.84087e-014	5.95458e-015	1.55794e-014	2.69418e-015	-4.35697e-015	-2.20563e-015	7.9303e-015
7.15849e-015	6.04706e-015	-3.37192e-015	-5.92375e-015	5.43868e-015	-1.1193e-015	-1.75446e-015	1.30203e-014	1.07837e-014	1.15412e-014	8.3265e-015	1.45178e-014	1.63649e-015	7.70964e-015	4.29174e-015	9.02109e-015	1.44872e-014	2.2907e-014	1.83665e-014	6.08699e-015	1.55765e-014	2.615e-015	-4.11252e-015	-1.83661e-015	8.10868e-015
7.09597e-015	6.26043e-015	-3.10394e-015	-5.87256e-015	5.25017e-015	-1.43282e-015	-1.8385e-015	1.30671e-014	1.0728e-014	1.13488e-014	8.01466e-015	1.41928e-014	1.33972e-015	7.49719e-015	4.27229e-015	9.08444e-015	1.41422e-014	2.25969e-014	1.83206e-014	6.20379e-015	1.56064e-014	2.54048e-015	-3.85506e-015	-1.45449e-015	8.30139e-015
7.04648e-015	6.48033e-015	-2.83289e-015	-5.8265e-015	5.02783e-015	-1.73117e-015	-1.9209e-015	1.31529e-014	1.07047e-014	1.11872e-014	7.73071e-015	1.38934e-014	1.06808e-015	7.2563e-015	4.24221e-015	9.14561e-015	1.37743e-014	2.22918e-014	1.82692e-014	6.30359e-015	1.5668e-014	2.47286e-015	-3.5861e-015	-1.06209e-015	8.50671e-015
7.0095e-015	6.70562e-015	-2.5621e-015	-5.78654e-015	4.77215e-015	-2.01387e-015	-2.00176e-015	1.32746e-014	1.07121e-014	1.10566e-014	7.47513e-015	1.36189e-014	8.2023e-016	6.98719e-015	4.20102e-015	9.202e-015	1.33868e-014	2.19928e-014	1.82114e-014	6.38475e-015	1.57592e-014	2.41502e-015	-3.30687e-015	-6.61923e-016	8.72296e-015
6.98486e-015	6.93458e-015	-2.29415e-015	-5.75371e-015	4.48369e-015	-2.28024e-015	-2.0811e-015	1.34289e-014	1.07487e-014	1.09568e-014	7.248e-015	1.33698e-014	5.95204e-016	6.69037e-015	4.14744e-015	9.25199e-015	1.29832e-014	2.17002e-014	1.81458e-014	6.44579e-015	1.58776e-014	2.36875e-015	-3.01902e-015	-2.56648e-016	8.94856e-015
6.97309e-015	7.16528e-015	-2.0324e-015	-5.72887e-015	4.16321e-015	-2.52975e-015	-2.15871e-015	1.36125e-014	1.08125e-014	1.08874e-014	7.04933e-015	1.31454e-014	3.92914e-016	6.36625e-015	4.08071e-015	9.29345e-015	1.25665e-014	2.14138e-014	1.80709e-014	6.48633e-015	1.60211e-014	2.3365e-015	-2.72363e-015	1.51647e-016	9.18209e-015
6.97414e-015	7.3965e-015	-1.78054e-015	-5.7121e-015	3.81204e-015	-2.76272e-015	-2.234e-015	1.38215e-014	1.09021e-014	1.08477e-014	6.87897e-015	1.29444e-014	2.12357e-016	6.01535e-015	4.00012e-015	9.3242e-015	1.21399e-014	2.11338e-014	1.79857e-014	6.5064e-015	1.61871e-014	2.31991e-015	-2.4226e-015	5.60379e-016	9.42208e-015
6.98806e-015	7.62586e-015	-1.54032e-015	-5.70377e-015	3.43175e-015	-2.97877e-015	-2.30701e-015	1.40521e-014	1.10155e-014	1.08367e-014	6.73671e-015	1.27663e-014	5.23376e-017	5.63884e-015	3.90514e-015	9.3426e-015	1.1707e-014	2.08598e-014	1.78898e-014	6.50579e-015	1.63733e-014	2.32109e-015	-2.11782e-015	9.66398e-016	9.6665e-015
7.0149e-015	7.8513e-015	-1.31481e-015	-5.7046e-015	3.02469e-015	-3.17789e-015	-2.3775e-015	1.43004e-014	1.11505e-014	1.08532e-014	6.62213e-015	1.26094e-014	-8.86362e-017	5.2379e-015	3.79475e-015	9.34706e-015	1.12714e-014	2.05914e-014	1.77824e-014	6.48505e-015	1.65762e-014	2.34109e-015	-1.81093e-015	1.36755e-015	9.91349e-015
7.05402e-015	8.07165e-015	-1.10665e-015	-5.71438e-015	2.59338e-015	-3.36047e-015	-2.44501e-015	1.45618e-014	1.13045e-014	1.08957e-014	6.53464e-015	1.24725e-014	-2.11946e-016	4.81371e-015	3.66783e-015	9.33633e-015	1.08371e-014	2.03277e-014	1.76628e-014	6.44403e-015	1.6793e-014	2.3816e-015	-1.50399e-015	1.76136e-015	1.01624e-014
7.10474e-015	8.28459e-015	-9.18279e-016	-5.73312e-015	2.14003e-015	-3.52773e-015	-2.50934e-015	1.48321e-014	1.14753e-014	1.09625e-014	6.47313e-015	1.23542e-014	-3.1797e-016	4.36829e-015	3.52416e-015	9.30988e-015	1.0407e-014	2.00678e-014	1.75306e-014	6.38393e-015	1.70203e-014	2.44373e-015	-1.19909e-015	2.1451e-015	1.04107e-014
7.16673e-015	8.4877e-015	-7.51893e-016	-5.761e-015	1.66858e-015	-3.67995e-015	-2.57019e-015	1.51065e-014	1.16598e-014	1.10513e-014	6.43618e-015	1.2253e-014	-4.08715e-016	3.90333e-015	3.36251e-015	9.26632e-015	9.98368e-015	1.98109e-014	1.73859e-014	6.30594e-015	1.72551e-014	2.52761e-015	-8.98123e-016	2.51663e-015	1.06576e-014
7.23905e-015	8.67946e-015	-6.08809e-016	-5.79778e-015	1.18191e-015	-3.81751e-015	-2.62727e-015	1.53805e-014	1.18558e-014	1.116e-014	6.42262e-015	1.21668e-014	-4.86322e-016	3.42181e-015	3.18299e-015	9.20514e-015	9.57078e-015	1.95552e-014	1.7229e-014	6.21081e-015	1.74944e-014	2.63397e-015	-6.03257e-016	2.87323e-015	1.09014e-014
7.32058e-015	8.85818e-015	-4.91299e-016	-5.84324e-015	6.83238e-016	-3.94108e-015	-2.68031e-015	1.56501e-014	1.20607e-014	1.12863e-014	6.43102e-015	1.20937e-014	-5.52371e-016	2.92621e-015	2.98512e-015	9.12534e-015	9.17097e-015	1.93001e-014	1.70605e-014	6.1005e-015	1.77356e-014	2.76243e-015	-3.16421e-016	3.21314e-015	1.11404e-014
7.41012e-015	9.02123e-015	-3.99994e-016	-5.89747e-015	1.76085e-016	-4.05126e-015	-2.72895e-015	1.59112e-014	1.22722e-014	1.14272e-014	6.46001e-015	1.20323e-014	-6.08272e-016	2.41886e-015	2.7683e-015	9.02649e-015	8.78705e-015	1.90438e-014	1.6881e-014	5.97629e-015	1.79757e-014	2.91274e-015	-3.98024e-017	3.53438e-015	1.1373e-014
7.50642e-015	9.16747e-015	-3.36436e-016	-5.95979e-015	-3.35724e-016	-4.14915e-015	-2.77319e-015	1.61595e-014	1.24875e-014	1.15797e-014	6.50696e-015	1.19804e-014	-6.55164e-016	1.90258e-015	2.53229e-015	8.90899e-015	8.42076e-015	1.87851e-014	1.66911e-014	5.84017e-015	1.82114e-014	3.08519e-015	2.25058e-016	3.83544e-015	1.15973e-014
7.60871e-015	9.29514e-015	-3.00913e-016	-6.02944e-015	-8.48597e-016	-4.23624e-015	-2.8133e-015	1.63918e-014	1.27033e-014	1.17412e-014	6.56938e-015	1.19361e-014	-6.94506e-016	1.37945e-015	2.27681e-015	8.77286e-015	8.07437e-015	1.85223e-014	1.64917e-014	5.69356e-015	1.84394e-014	3.27884e-015	4.75994e-016	4.11478e-015	1.18123e-014
7.71583e-015	9.40257e-015	-2.94419e-016	-6.10614e-015	-1.35786e-015	-4.31397e-015	-2.84959e-015	1.66042e-014	1.29165e-014	1.19086e-014	6.64569e-015	1.18976e-014	-7.27781e-016	8.52777e-016	2.00244e-015	8.61912e-015	7.74902e-015	1.82539e-014	1.62837e-014	5.53783e-015	1.86572e-014	3.49288e-015	7.11558e-016	4.37062e-015	1.20165e-014
7.82664e-015	9.48817e-015	-3.16283e-016	-6.18902e-015	-1.86015e-015	-4.38339e-015	-2.88161e-015	1.67931e-014	1.31246e-014	1.20786e-014	6.73361e-015	1.18633e-014	-7.55904e-016	3.25045e-016	1.70904e-015	8.44773e-015	7.44603e-015	1.79778e-014	1.60684e-014	5.37532e-015	1.88633e-014	3.72582e-015	9.29927e-016	4.60206e-015	1.22086e-014
7.93928e-015	9.55083e-015	-3.66393e-016	-6.27696e-015	-2.35269e-015	-4.44603e-015	-2.91035e-015	1.6956e-014	1.33241e-014	1.2248e-014	6.83025e-015	1.18311e-014	-7.80075e-016	-2.00891e-016	1.3972e-015	8.25973e-015	7.16647e-015	1.76925e-014	1.58468e-014	5.20821e-015	1.90552e-014	3.97621e-015	1.12979e-015	4.80838e-015	1.23877e-014
8.05216e-015	9.58967e-015	-4.44509e-016	-6.36971e-015	-2.83116e-015	-4.50301e-015	-2.936e-015	1.70909e-014	1.35115e-014	1.24134e-014	6.93286e-015	1.17994e-014	-8.01454e-016	-7.21871e-016	1.0678e-015	8.05574e-015	6.91125e-015	1.73977e-014	1.56205e-014	5.03915e-015	1.92308e-014	4.24248e-015	1.30976e-015	4.98878e-015	1.25524e-014
8.16407e-015	9.6039e-015	-5.50454e-016	-6.46597e-015	-3.29208e-015	-4.556e-015	-2.9591e-015	1.7195e-014	1.36837e-014	1.25717e-014	7.03914e-015	1.17664e-014	-8.20521e-016	-1.23517e-015	7.2159e-016	7.83647e-015	6.68039e-015	1.70916e-014	1.53906e-014	4.87027e-015	1.93884e-014	4.52257e-015	1.46894e-015	5.14275e-015	1.27018e-014
8.27367e-015	9.5932e-015	-6.82837e-016	-6.56547e-015	-3.73222e-015	-4.60671e-015	-2.98039e-015	1.72656e-014	1.38378e-014	1.27197e-014	7.14659e-015	1.17304e-014	-8.38138e-016	-1.73859e-015	3.59483e-016	7.60343e-015	6.47394e-015	1.6773e-014	1.51588e-014	4.70235e-015	1.95268e-014	4.81379e-015	1.60631e-015	5.26995e-015	1.28342e-014
8.3792e-015	9.55737e-015	-8.40815e-016	-6.66728e-015	-4.14939e-015	-4.6567e-015	-3.00132e-015	1.73009e-014	1.39712e-014	1.28546e-014	7.25284e-015	1.16899e-014	-8.55065e-016	-2.23052e-015	-1.75679e-017	7.35785e-015	6.29158e-015	1.64412e-014	1.49268e-014	4.53765e-015	1.96437e-014	5.11346e-015	1.72097e-015	5.37089e-015	1.29488e-014
8.47896e-015	9.49604e-015	-1.02305e-015	-6.77066e-015	-4.54071e-015	-4.70762e-015	-3.02308e-015	1.73005e-014	1.4081e-014	1.2974e-014	7.35606e-015	1.16431e-014	-8.72005e-016	-2.708e-015	-4.07624e-016	7.10101e-015	6.13306e-015	1.60952e-014	1.46952e-014	4.37847e-015	1.97385e-014	5.4198e-015	1.81234e-015	5.44661e-015	1.3045e-014
8.57186e-015	9.40928e-015	-1.22758e-015	-6.87488e-015	-4.90357e-015	-4.76149e-015	-3.04642e-015	1.72631e-014	1.41644e-014	1.30748e-014	7.45376e-015	1.15894e-014	-8.89768e-016	-3.16903e-015	-8.09183e-016	6.83424e-015	5.9976e-015	1.57343e-014	1.4465e-014	4.22564e-015	1.98112e-014	5.7301e-015	1.88054e-015	5.49756e-015	1.31226e-014
8.65627e-015	9.2978e-015	-1.45251e-015	-6.9797e-015	-5.23579e-015	-4.82008e-015	-3.07335e-015	1.71878e-014	1.42185e-014	1.31539e-014	7.54329e-015	1.15271e-014	-9.08622e-016	-3.61124e-015	-1.22066e-015	6.55935e-015	5.88376e-015	1.53583e-014	1.42377e-014	4.08023e-015	1.98608e-014	6.04141e-015	1.9258e-015	5.52427e-015	1.31803e-014
8.73054e-015	9.1623e-015	-1.69575e-015	-7.08433e-015	-5.53597e-015	-4.88493e-015	-3.10528e-015	1.70745e-014	1.42412e-014	1.32103e-014	7.62222e-015	1.1455e-014	-9.28601e-016	-4.03307e-015	-1.64019e-015	6.27793e-015	5.7892e-015	1.4967e-014	1.40147e-014	3.94321e-015	1.98872e-014	6.35131e-015	1.94803e-015	5.52845e-015	1.3218e-014
8.794e-015	9.00354e-015	-1.95526e-015	-7.18842e-015	-5.80264e-015	-4.95767e-015	-3.14367e-015	1.69239e-014	1.42298e-014	1.32417e-014	7.68798e-015	1.13717e-014	-9.49645e-016	-4.4332e-015	-2.06586e-015	5.99054e-015	5.71172e-015	1.45607e-014	1.37967e-014	3.81513e-015	1.98894e-014	6.65754e-015	1.94821e-015	5.51165e-015	1.32352e-014
8.84563e-015	8.82294e-015	-2.22892e-015	-7.29153e-015	-6.03403e-015	-5.03959e-015	-3.18988e-015	1.6737e-014	1.41823e-014	1.32468e-014	7.73893e-015	1.12767e-014	-9.71945e-016	-4.81088e-015	-2.4951e-015	5.69917e-015	5.64923e-015	1.41393e-014	1.35845e-014	3.69663e-015	1.98682e-014	6.95736e-015	1.92692e-015	5.47497e-015	1.32315e-014
8.8847e-015	8.62201e-015	-2.51487e-015	-7.39333e-015	-6.22946e-015	-5.13248e-015	-3.24582e-015	1.65152e-014	1.4097e-014	1.32236e-014	7.77339e-015	1.11694e-014	-9.9566e-016	-5.16557e-015	-2.92625e-015	5.40523e-015	5.59985e-015	1.37031e-014	1.33791e-014	3.58866e-015	1.98238e-014	7.24839e-015	1.8848e-015	5.42e-015	1.32076e-014
8.91058e-015	8.4031e-015	-2.80996e-015	-7.49369e-015	-6.3889e-015	-5.23793e-015	-3.31319e-015	1.62597e-014	1.39715e-014	1.31713e-014	7.78944e-015	1.10496e-014	-1.02034e-015	-5.49646e-015	-3.35704e-015	5.10975e-015	5.56069e-015	1.32537e-014	1.31804e-014	3.49122e-015	1.97561e-014	7.5285e-015	1.82245e-015	5.34862e-015	1.31639e-014
8.92247e-015	8.1686e-015	-3.11162e-015	-7.59271e-015	-6.51266e-015	-5.35747e-015	-3.39394e-015	1.59726e-014	1.38041e-014	1.30886e-014	7.7854e-015	1.09163e-014	-1.04647e-015	-5.80277e-015	-3.78476e-015	4.8143e-015	5.52901e-015	1.27921e-014	1.29886e-014	3.40412e-015	1.96662e-014	7.79548e-015	1.74149e-015	5.26368e-015	1.31007e-014
8.92027e-015	7.921e-015	-3.41858e-015	-7.69046e-015	-6.60098e-015	-5.49215e-015	-3.48952e-015	1.56564e-014	1.35939e-014	1.29756e-014	7.76038e-015	1.07697e-014	-1.07373e-015	-6.08513e-015	-4.20726e-015	4.51946e-015	5.50218e-015	1.23196e-014	1.28038e-014	3.32686e-015	1.95548e-014	8.04721e-015	1.64367e-015	5.16722e-015	1.30181e-014
8.90383e-015	7.66231e-015	-3.7279e-015	-7.78646e-015	-6.65475e-015	-5.64295e-015	-3.6013e-015	1.53137e-014	1.33401e-014	1.28329e-014	7.71359e-015	1.061e-014	-1.1016e-015	-6.34376e-015	-4.62157e-015	4.2269e-015	5.47758e-015	1.18375e-014	1.26257e-014	3.25942e-015	1.94228e-014	8.28187e-015	1.53046e-015	5.06181e-015	1.29173e-014
8.87243e-015	7.39506e-015	-4.03727e-015	-7.88113e-015	-6.67468e-015	-5.81082e-015	-3.73036e-015	1.49475e-014	1.30422e-014	1.26599e-014	7.64397e-015	1.04373e-014	-1.13006e-015	-6.57924e-015	-5.02571e-015	3.93758e-015	5.45262e-015	1.13484e-014	1.24542e-014	3.20094e-015	1.92711e-014	8.4978e-015	1.40347e-015	4.94986e-015	1.27991e-014
8.82624e-015	7.12211e-015	-4.34476e-015	-7.97488e-015	-6.66208e-015	-5.99661e-015	-3.87815e-015	1.45607e-014	1.27002e-014	1.24575e-014	7.55111e-015	1.02515e-014	-1.15913e-015	-6.79201e-015	-5.41749e-015	3.65223e-015	5.42413e-015	1.08545e-014	1.22887e-014	3.15033e-015	1.91003e-014	8.69359e-015	1.26466e-015	4.83422e-015	1.26645e-014
8.76579e-015	6.84674e-015	-4.64797e-015	-8.06814e-015	-6.61914e-015	-6.20059e-015	-4.04546e-015	1.41566e-014	1.23149e-014	1.22268e-014	7.43481e-015	1.00523e-014	-1.18818e-015	-6.98258e-015	-5.7946e-015	3.37133e-015	5.38921e-015	1.03579e-014	1.21279e-014	3.10658e-015	1.89112e-014	8.86814e-015	1.1159e-015	4.71782e-015	1.25149e-014
8.69179e-015	6.57223e-015	-4.94534e-015	-8.16056e-015	-6.54694e-015	-6.42337e-015	-4.23327e-015	1.37389e-014	1.18871e-014	1.19692e-014	7.29511e-015	9.84038e-015	-1.21708e-015	-7.15192e-015	-6.15467e-015	3.09555e-015	5.34528e-015	9.86077e-015	1.19709e-014	3.06836e-015	1.8704e-014	9.02052e-015	9.59156e-016	4.60377e-015	1.23523e-014
8.60544e-015	6.30118e-015	-5.23474e-015	-8.25252e-015	-6.44755e-015	-6.66527e-015	-4.44193e-015	1.33116e-014	1.1417e-014	1.16863e-014	7.13214e-015	9.61639e-015	-1.24555e-015	-7.30166e-015	-6.49579e-015	2.82533e-015	5.29001e-015	9.3654e-015	1.18168e-014	3.03439e-015	1.84793e-014	9.15037e-015	7.96725e-016	4.49464e-015	1.21775e-014
8.50745e-015	6.03703e-015	-5.51497e-015	-8.34454e-015	-6.32368e-015	-6.92513e-015	-4.67197e-015	1.28784e-014	1.09064e-014	1.13805e-014	6.94611e-015	9.38063e-015	-1.27351e-015	-7.4328e-015	-6.81555e-015	2.56148e-015	5.22181e-015	8.87456e-015	1.16643e-014	3.00346e-015	1.82386e-014	9.25763e-015	6.30751e-016	4.3928e-015	1.19922e-014
8.39882e-015	5.78215e-015	-5.78332e-015	-8.43717e-015	-6.17791e-015	-7.20277e-015	-4.92419e-015	1.24431e-014	1.03572e-014	1.10535e-014	6.73791e-015	9.13453e-015	-1.30084e-015	-7.54654e-015	-7.11182e-015	2.30423e-015	5.1391e-015	8.39105e-015	1.1512e-014	2.97414e-015	1.79837e-014	9.3412e-015	4.63861e-016	4.30115e-015	1.17988e-014
8.28094e-015	5.53984e-015	-6.03875e-015	-8.53099e-015	-6.01234e-015	-7.49777e-015	-5.19841e-015	1.20091e-014	9.77163e-015	1.0708e-014	6.50851e-015	8.87904e-015	-1.32775e-015	-7.64469e-015	-7.3836e-015	2.05405e-015	5.03943e-015	7.91764e-015	1.13586e-014	2.94438e-015	1.77154e-014	9.40169e-015	2.98397e-016	4.2223e-015	1.15991e-014
8.1547e-015	5.31354e-015	-6.28004e-015	-8.62604e-015	-5.82897e-015	-7.80898e-015	-5.49375e-015	1.15803e-014	9.15243e-015	1.03473e-014	6.25874e-015	8.61519e-015	-1.35476e-015	-7.72913e-015	-7.62902e-015	1.81073e-015	4.92103e-015	7.45766e-015	1.12028e-014	2.91292e-015	1.74345e-014	9.43946e-015	1.36731e-016	4.15827e-015	1.13938e-014
8.02185e-015	5.10637e-015	-6.50591e-015	-8.72247e-015	-5.63004e-015	-8.13464e-015	-5.80952e-015	1.11597e-014	8.50248e-015	9.974e-015	5.9899e-015	8.34367e-015	-1.38153e-015	-7.8005e-015	-7.84675e-015	1.57537e-015	4.78231e-015	7.01383e-015	1.10433e-014	2.87849e-015	1.71423e-014	9.45518e-015	-1.90348e-017	4.11155e-015	1.11853e-014
7.88327e-015	4.92086e-015	-6.71576e-015	-8.82044e-015	-5.41787e-015	-8.47365e-015	-6.14488e-015	1.07506e-014	7.82523e-015	9.59144e-015	5.70344e-015	8.06576e-015	-1.40815e-015	-7.86002e-015	-8.03604e-015	1.34807e-015	4.623e-015	6.58865e-015	1.08788e-014	2.83965e-015	1.68389e-014	9.45024e-015	-1.66966e-016	4.08446e-015	1.09769e-014
7.74073e-015	4.75916e-015	-6.90814e-015	-8.92063e-015	-5.19514e-015	-8.82457e-015	-6.49771e-015	1.03564e-014	7.12439e-015	9.20283e-015	5.40077e-015	7.78274e-015	-1.43503e-015	-7.90892e-015	-8.19561e-015	1.1288e-015	4.44285e-015	6.18438e-015	1.07082e-014	2.79479e-015	1.65253e-014	9.4257e-015	-3.04791e-016	4.07857e-015	1.07701e-014
7.59598e-015	4.62331e-015	-7.08256e-015	-9.02363e-015	-4.9639e-015	-9.18433e-015	-6.86677e-015	9.9805e-015	6.40429e-015	8.81116e-015	5.08377e-015	7.49557e-015	-1.46256e-015	-7.9487e-015	-8.32474e-015	9.18173e-016	4.24177e-015	5.80456e-015	1.05305e-014	2.7425e-015	1.62019e-014	9.38275e-015	-4.30279e-016	4.09554e-015	1.05675e-014
7.45097e-015	4.51621e-015	-7.23829e-015	-9.12939e-015	-4.72664e-015	-9.55023e-015	-7.24938e-015	9.62613e-015	5.66876e-015	8.42002e-015	4.75431e-015	7.20489e-015	-1.49145e-015	-7.9802e-015	-8.42335e-015	7.16084e-016	4.02027e-015	5.45188e-015	1.03448e-014	2.68158e-015	1.58696e-014	9.32288e-015	-5.41445e-016	4.13746e-015	1.03708e-014
7.30788e-015	4.43915e-015	-7.37491e-015	-9.23747e-015	-4.48599e-015	-9.92046e-015	-7.64328e-015	9.29491e-015	4.92215e-015	8.03284e-015	4.41432e-015	6.91223e-015	-1.52214e-015	-8.00413e-015	-8.4909e-015	5.22271e-016	3.77839e-015	5.12864e-015	1.0151e-014	2.61115e-015	1.55292e-014	9.24784e-015	-6.36773e-016	4.20534e-015	1.01822e-014
7.16787e-015	4.39394e-015	-7.49275e-015	-9.34793e-015	-4.24387e-015	-1.02921e-014	-8.04643e-015	8.98898e-015	4.16822e-015	7.6528e-015	4.06573e-015	6.61879e-015	-1.5554e-015	-8.02148e-015	-8.52753e-015	3.38244e-016	3.51683e-015	4.83642e-015	9.94824e-015	2.53071e-015	1.51813e-014	9.15988e-015	-7.14789e-016	4.30027e-015	1.00038e-014
7.0327e-015	4.38197e-015	-7.59163e-015	-9.46086e-015	-4.002e-015	-1.06618e-014	-8.45598e-015	8.7113e-015	3.41195e-015	7.28302e-015	3.71001e-015	6.326e-015	-1.59139e-015	-8.03227e-015	-8.53347e-015	1.64023e-016	3.23679e-015	4.57733e-015	9.73643e-015	2.43937e-015	1.48262e-014	9.06058e-015	-7.74547e-016	4.42274e-015	9.83656e-015
6.90408e-015	4.40416e-015	-7.67075e-015	-9.57564e-015	-3.76247e-015	-1.10265e-014	-8.86875e-015	8.46305e-015	2.6587e-015	6.92681e-015	3.34871e-015	6.03502e-015	-1.631e-015	-8.0373e-015	-8.50892e-015	1.99853e-019	2.93998e-015	4.35316e-015	9.51524e-015	2.33704e-015	1.44648e-014	8.95197e-015	-8.15028e-016	4.5733e-015	9.68243e-015
6.78337e-015	4.46087e-015	-7.73162e-015	-9.69217e-015	-3.52693e-015	-1.13833e-014	-9.28191e-015	8.24559e-015	1.91352e-015	6.58688e-015	2.98417e-015	5.7466e-015	-1.67468e-015	-8.03665e-015	-8.45459e-015	-1.52682e-016	2.62839e-015	4.16518e-015	9.28534e-015	2.22469e-015	1.40987e-014	8.83595e-015	-8.35048e-016	4.75211e-015	9.54327e-015
6.67227e-015	4.55175e-015	-7.77377e-015	-9.80904e-015	-3.29706e-015	-1.17288e-014	-9.69222e-015	8.05978e-015	1.18085e-015	6.26619e-015	2.61798e-015	5.46127e-015	-1.72321e-015	-8.03077e-015	-8.37136e-015	-2.93455e-016	2.30387e-015	4.01443e-015	9.04733e-015	2.10249e-015	1.37292e-014	8.71473e-015	-8.33903e-016	4.95954e-015	9.42039e-015
6.57209e-015	4.67632e-015	-7.79811e-015	-9.92615e-015	-3.07395e-015	-1.20596e-014	-1.00964e-014	7.90605e-015	4.65488e-016	5.96713e-015	2.25201e-015	5.17977e-015	-1.7771e-015	-8.01909e-015	-8.26014e-015	-4.21398e-016	1.96838e-015	3.9023e-015	8.80166e-015	1.9705e-015	1.33574e-014	8.59075e-015	-8.11473e-016	5.19523e-015	9.31522e-015
6.4837e-015	4.83433e-015	-7.80491e-015	-1.00426e-014	-2.85813e-015	-1.23725e-014	-1.04908e-014	7.78517e-015	-2.27419e-016	5.6923e-015	1.88777e-015	4.90326e-015	-1.83688e-015	-8.00102e-015	-8.12285e-015	-5.36182e-016	1.6246e-015	3.82912e-015	8.54916e-015	1.82952e-015	1.29844e-014	8.46628e-015	-7.67458e-016	5.45904e-015	9.22907e-015
6.40805e-015	5.02544e-015	-7.79503e-015	-1.01574e-014	-2.65076e-015	-1.2663e-014	-1.08716e-014	7.69726e-015	-8.933e-016	5.44355e-015	1.5266e-015	4.63287e-015	-1.90324e-015	-7.97625e-015	-7.96048e-015	-6.37697e-016	1.27577e-015	3.79514e-015	8.29238e-015	1.68071e-015	1.26112e-014	8.34312e-015	-7.01787e-016	5.75002e-015	9.16251e-015
6.34558e-015	5.24843e-015	-7.7694e-015	-1.02695e-014	-2.45312e-015	-1.29283e-014	-1.12361e-014	7.64155e-015	-1.52753e-015	5.22283e-015	1.16958e-015	4.36858e-015	-1.97614e-015	-7.94407e-015	-7.77456e-015	-7.24782e-016	9.24919e-016	3.80017e-015	8.03298e-015	1.52506e-015	1.22401e-014	8.22312e-015	-6.14656e-016	6.06729e-015	9.11595e-015
6.29655e-015	5.50177e-015	-7.72834e-015	-1.03781e-014	-2.26564e-015	-1.31651e-014	-1.15809e-014	7.61762e-015	-2.12581e-015	5.03163e-015	8.17811e-016	4.11141e-015	-2.05625e-015	-7.90402e-015	-7.56739e-015	-7.96329e-016	5.7494e-016	3.84376e-015	7.77263e-015	1.36395e-015	1.18727e-014	8.108e-015	-5.06693e-016	6.40927e-015	9.09024e-015
6.26168e-015	5.78389e-015	-7.67244e-015	-1.04824e-014	-2.08902e-015	-1.33707e-014	-1.19033e-014	7.62362e-015	-2.68456e-015	4.87089e-015	4.72654e-016	3.86143e-015	-2.14424e-015	-7.85502e-015	-7.34044e-015	-8.52563e-016	2.28618e-016	3.92544e-015	7.51378e-015	1.19921e-015	1.15105e-014	7.99973e-015	-3.78622e-016	6.77493e-015	9.08527e-015
6.24126e-015	6.09321e-015	-7.60315e-015	-1.05812e-014	-1.92278e-015	-1.3542e-014	-1.22002e-014	7.65843e-015	-3.19997e-015	4.74161e-015	1.3505e-016	3.61892e-015	-2.24021e-015	-7.79563e-015	-7.09603e-015	-8.92299e-016	-1.1061e-016	4.04463e-015	7.25895e-015	1.03194e-015	1.11551e-014	7.90006e-015	-2.31059e-016	7.16277e-015	9.10107e-015
6.23506e-015	6.42735e-015	-7.52134e-015	-1.06731e-014	-1.76718e-015	-1.36764e-014	-1.24687e-014	7.71973e-015	-3.66919e-015	4.64448e-015	-1.93888e-016	3.38434e-015	-2.34438e-015	-7.72488e-015	-6.83587e-015	-9.15482e-016	-4.39327e-016	4.19989e-015	7.0103e-015	8.64433e-016	1.08089e-014	7.81061e-015	-6.54143e-017	7.57083e-015	9.13753e-015
6.2429e-015	6.78361e-015	-7.42753e-015	-1.07566e-014	-1.62217e-015	-1.37716e-014	-1.27064e-014	7.80618e-015	-4.08982e-015	4.57955e-015	-5.13696e-016	3.15833e-015	-2.45659e-015	-7.64166e-015	-6.56244e-015	-9.21611e-016	-7.5448e-016	4.3895e-015	6.77111e-015	6.99003e-016	1.0474e-014	7.73284e-015	1.17389e-016	7.99664e-015	9.19427e-015
6.26427e-015	7.15957e-015	-7.32247e-015	-1.083e-014	-1.48725e-015	-1.38258e-014	-1.29115e-014	7.91559e-015	-4.45918e-015	4.54709e-015	-8.24273e-016	2.94127e-015	-2.57648e-015	-7.54522e-015	-6.27772e-015	-9.09241e-016	-1.05263e-015	4.61184e-015	6.54373e-015	5.37488e-016	1.01529e-014	7.66806e-015	3.16207e-016	8.43792e-015	9.2703e-015
6.29822e-015	7.55266e-015	-7.20737e-015	-1.08923e-014	-1.36255e-015	-1.38373e-014	-1.30821e-014	8.04503e-015	-4.77507e-015	4.54679e-015	-1.12512e-015	2.73277e-015	-2.70366e-015	-7.43407e-015	-5.98443e-015	-8.78048e-016	-1.32997e-015	4.86523e-015	6.33181e-015	3.82121e-016	9.8481e-015	7.61689e-015	5.29281e-016	8.89287e-015	9.36423e-015
6.34433e-015	7.96042e-015	-7.08387e-015	-1.09423e-014	-1.24826e-015	-1.38054e-014	-1.32168e-014	8.19191e-015	-5.03634e-015	4.57768e-015	-1.41579e-015	2.5327e-015	-2.8377e-015	-7.30706e-015	-5.68495e-015	-8.27895e-016	-1.58355e-015	5.14758e-015	6.13831e-015	2.35176e-016	9.56232e-015	7.58105e-015	7.5517e-016	9.35891e-015	9.47538e-015
6.40137e-015	8.38037e-015	-6.95264e-015	-1.0979e-014	-1.14392e-015	-1.37288e-014	-1.33146e-014	8.35348e-015	-5.24193e-015	4.63862e-015	-1.69602e-015	2.34075e-015	-2.97861e-015	-7.16289e-015	-5.38104e-015	-7.59201e-016	-1.81021e-015	5.45594e-015	5.96584e-015	9.92133e-017	9.29701e-015	7.56157e-015	9.92075e-016	9.83263e-015	9.60238e-015
6.46818e-015	8.80893e-015	-6.81431e-015	-1.1001e-014	-1.04933e-015	-1.36064e-014	-1.33746e-014	8.5266e-015	-5.39107e-015	4.72894e-015	-1.96582e-015	2.15706e-015	-3.12569e-015	-7.00082e-015	-5.07497e-015	-6.72093e-016	-2.007e-015	5.7881e-015	5.81731e-015	-2.3553e-017	9.05566e-015	7.55917e-015	1.23817e-015	1.03119e-014	9.74419e-015
6.54363e-015	9.24309e-015	-6.66996e-015	-1.10076e-014	-9.63589e-016	-1.34387e-014	-1.3396e-014	8.70889e-015	-5.48339e-015	4.84685e-015	-2.2253e-015	1.98163e-015	-3.27784e-015	-6.81931e-015	-4.76915e-015	-5.66507e-016	-2.17182e-015	6.14139e-015	5.69539e-015	-1.31446e-016	8.84016e-015	7.57404e-015	1.49165e-015	1.07937e-014	9.8995e-015
6.62608e-015	9.68027e-015	-6.52051e-015	-1.09975e-014	-8.86052e-016	-1.32259e-014	-1.33791e-014	8.89747e-015	-5.51965e-015	4.99032e-015	-2.47452e-015	1.8141e-015	-3.43386e-015	-6.61795e-015	-4.46595e-015	-4.42494e-016	-2.30215e-015	6.51272e-015	5.60267e-015	-2.22318e-016	8.65346e-015	7.60628e-015	1.75059e-015	1.12758e-014	1.00666e-014
6.71448e-015	1.01175e-014	-6.36729e-015	-1.09697e-014	-8.1623e-016	-1.29689e-014	-1.33245e-014	9.08879e-015	-5.5003e-015	5.1576e-015	-2.71379e-015	1.65443e-015	-3.59315e-015	-6.39684e-015	-4.16729e-015	-3.00518e-016	-2.39591e-015	6.89905e-015	5.54215e-015	-2.93571e-016	8.49771e-015	7.65683e-015	2.01348e-015	1.17558e-014	1.02436e-014
6.80785e-015	1.05514e-014	-6.21154e-015	-1.09236e-014	-7.53334e-016	-1.26691e-014	-1.32331e-014	9.27978e-015	-5.4262e-015	5.34641e-015	-2.94335e-015	1.50212e-015	-3.75495e-015	-6.15524e-015	-3.87512e-015	-1.41858e-016	-2.45157e-015	7.29782e-015	5.51608e-015	-3.43442e-016	8.37569e-015	7.72563e-015	2.2784e-015	1.22311e-014	1.04286e-014
6.90439e-015	1.09795e-014	-6.05408e-015	-1.08582e-014	-6.96895e-016	-1.23286e-014	-1.31059e-014	9.4683e-015	-5.29914e-015	5.55447e-015	-3.16423e-015	1.35717e-015	-3.91821e-015	-5.89321e-015	-3.59192e-015	3.28205e-017	-2.46792e-015	7.70549e-015	5.52603e-015	-3.7042e-016	8.28946e-015	7.81287e-015	2.54304e-015	1.26993e-014	1.06196e-014
7.00222e-015	1.13997e-014	-5.89588e-015	-1.07735e-014	-6.46292e-016	-1.19496e-014	-1.29447e-014	9.65115e-015	-5.12126e-015	5.77964e-015	-3.37609e-015	1.21924e-015	-4.08109e-015	-5.61142e-015	-3.31905e-015	2.22381e-016	-2.44283e-015	8.11949e-015	5.57354e-015	-3.72785e-016	8.24069e-015	7.91822e-015	2.80567e-015	1.31585e-014	1.08148e-014
7.10035e-015	1.18101e-014	-5.73785e-015	-1.06696e-014	-6.01239e-016	-1.15348e-014	-1.27512e-014	9.82583e-015	-4.89536e-015	6.01956e-015	-3.57896e-015	1.08865e-015	-4.24238e-015	-5.31061e-015	-3.0578e-015	4.25442e-016	-2.37597e-015	8.53666e-015	5.65993e-015	-3.49095e-016	8.2314e-015	8.04138e-015	3.06485e-015	1.36069e-014	1.10118e-014
7.19855e-015	1.22086e-014	-5.58112e-015	-1.05464e-014	-5.61138e-016	-1.10876e-014	-1.25281e-014	9.9901e-015	-4.62447e-015	6.27149e-015	-3.77312e-015	9.65131e-016	-4.40048e-015	-4.99094e-015	-2.81007e-015	6.40636e-016	-2.26714e-015	8.95396e-015	5.78582e-015	-2.97909e-016	8.26248e-015	8.18209e-015	3.31932e-015	1.40422e-014	1.12095e-014
7.29518e-015	1.25925e-014	-5.42628e-015	-1.04038e-014	-5.25145e-016	-1.06118e-014	-1.22777e-014	1.01419e-014	-4.31098e-015	6.53337e-015	-3.95829e-015	8.48502e-016	-4.55375e-015	-4.65325e-015	-2.57729e-015	8.65748e-016	-2.11599e-015	9.36851e-015	5.9516e-015	-2.18654e-016	8.33511e-015	8.33982e-015	3.56764e-015	1.44617e-014	1.14068e-014
7.38956e-015	1.29607e-014	-5.27381e-015	-1.02421e-014	-4.92964e-016	-1.0111e-014	-1.20033e-014	1.0279e-014	-3.95757e-015	6.80287e-015	-4.13502e-015	7.39053e-016	-4.70102e-015	-4.29893e-015	-2.3602e-015	1.09865e-015	-1.92308e-015	9.77745e-015	6.15687e-015	-1.11195e-016	8.45114e-015	8.51407e-015	3.80831e-015	1.48639e-014	1.16028e-014
7.48044e-015	1.33117e-014	-5.12503e-015	-1.00622e-014	-4.64182e-016	-9.58919e-015	-1.17079e-014	1.0399e-014	-3.56836e-015	7.07742e-015	-4.30394e-015	6.36752e-016	-4.84118e-015	-3.9297e-015	-2.15996e-015	1.33813e-015	-1.6888e-015	1.01779e-014	6.40086e-015	2.47737e-017	8.61036e-015	8.70376e-015	4.04025e-015	1.52475e-014	1.17954e-014
7.5668e-015	1.36442e-014	-4.98044e-015	-9.86499e-015	-4.37603e-016	-9.05065e-015	-1.13944e-014	1.05005e-014	-3.14691e-015	7.35453e-015	-4.46444e-015	5.4208e-016	-4.97228e-015	-3.54797e-015	-1.97723e-015	1.5814e-015	-1.41375e-015	1.05678e-014	6.6827e-015	1.88154e-016	8.81269e-015	8.90796e-015	4.2626e-015	1.56106e-014	1.19827e-014
7.64871e-015	1.39573e-014	-4.8405e-015	-9.65122e-015	-4.12435e-016	-8.49952e-015	-1.10657e-014	1.05825e-014	-2.69622e-015	7.63164e-015	-4.61616e-015	4.54995e-016	-5.09298e-015	-3.15497e-015	-1.81285e-015	1.82626e-015	-1.09923e-015	1.09444e-014	7.00148e-015	3.79e-016	9.05849e-015	9.12606e-015	4.4745e-015	1.59526e-014	1.2164e-014
7.7258e-015	1.42504e-014	-4.70612e-015	-9.4218e-015	-3.88573e-016	-7.94043e-015	-1.07253e-014	1.06435e-014	-2.22035e-015	7.90647e-015	-4.75906e-015	3.75737e-016	-5.20166e-015	-2.75274e-015	-1.66816e-015	2.07027e-015	-7.47019e-016	1.13054e-014	7.35462e-015	5.97067e-016	9.34668e-015	9.35684e-015	4.67524e-015	1.62729e-014	1.23382e-014
7.79806e-015	1.45236e-014	-4.57802e-015	-9.17804e-015	-3.6567e-016	-7.37867e-015	-1.03773e-014	1.06829e-014	-1.72328e-015	8.17706e-015	-4.8933e-015	3.04862e-016	-5.29761e-015	-2.34427e-015	-1.54337e-015	2.31072e-015	-3.59157e-016	1.16486e-014	7.73912e-015	8.4127e-016	9.67555e-015	9.60004e-015	4.86442e-015	1.65709e-014	1.25049e-014
7.86527e-015	1.47774e-014	-4.45618e-015	-8.92109e-015	-3.43611e-016	-6.81884e-015	-1.00242e-014	1.07002e-014	-1.20877e-015	8.44152e-015	-5.01805e-015	2.43386e-016	-5.37996e-015	-1.93207e-015	-1.43819e-015	2.54505e-015	6.23425e-017	1.19727e-014	8.15195e-015	1.11052e-015	1.00442e-014	9.85463e-015	5.0419e-015	1.68467e-014	1.26636e-014
7.92777e-015	1.50119e-014	-4.34193e-015	-8.65253e-015	-3.21991e-016	-6.26544e-015	-9.66937e-015	1.06949e-014	-6.80746e-016	8.69835e-015	-5.13247e-015	1.9107e-016	-5.44718e-015	-1.51885e-015	-1.35339e-015	2.77137e-015	5.15257e-016	1.22762e-014	8.5905e-015	1.40338e-015	1.04501e-014	1.01198e-014	5.20703e-015	1.71002e-014	1.28138e-014
7.986e-015	1.52284e-014	-4.23572e-015	-8.37429e-015	-3.00553e-016	-5.72275e-015	-9.31617e-015	1.06675e-014	-1.43098e-016	8.94585e-015	-5.23646e-015	1.48697e-016	-5.49885e-015	-1.10773e-015	-1.28826e-015	2.98742e-015	9.96011e-016	1.25573e-014	9.05144e-015	1.71854e-015	1.08911e-014	1.03943e-014	5.36025e-015	1.73315e-014	1.29552e-014
8.0405e-015	1.54275e-014	-4.13768e-015	-8.08779e-015	-2.78967e-016	-5.19572e-015	-8.96756e-015	1.06185e-014	4.00286e-016	9.18234e-015	-5.32914e-015	1.1695e-016	-5.53482e-015	-7.01611e-016	-1.243e-015	3.19101e-015	1.50209e-015	1.28147e-014	9.5305e-015	2.05394e-015	1.13644e-014	1.06763e-014	5.50211e-015	1.75406e-014	1.30881e-014
8.09281e-015	1.56106e-014	-4.04776e-015	-7.79577e-015	-2.56269e-016	-4.68877e-015	-8.62682e-015	1.05487e-014	9.45972e-016	9.40707e-015	-5.40963e-015	9.62232e-017	-5.55387e-015	-3.03411e-016	-1.21678e-015	3.37937e-015	2.02982e-015	1.30477e-014	1.00232e-014	2.40677e-015	1.18671e-014	1.0965e-014	5.63362e-015	1.77282e-014	1.32133e-014
8.14394e-015	1.57797e-014	-3.96715e-015	-7.49921e-015	-2.3159e-016	-4.20609e-015	-8.29659e-015	1.04581e-014	1.49044e-015	9.61912e-015	-5.47707e-015	8.74351e-017	-5.55544e-015	8.39458e-017	-1.20897e-015	3.55091e-015	2.57579e-015	1.32549e-014	1.05254e-014	2.77445e-015	1.23951e-014	1.12595e-014	5.75536e-015	1.78949e-014	1.33314e-014
8.19543e-015	1.59359e-014	-3.89583e-015	-7.19949e-015	-2.04994e-016	-3.75122e-015	-7.97921e-015	1.03478e-014	2.02998e-015	9.81736e-015	-5.53118e-015	9.17626e-017	-5.53962e-015	4.57479e-016	-1.21917e-015	3.70387e-015	3.13662e-015	1.34362e-014	1.10334e-014	3.15515e-015	1.29444e-014	1.15583e-014	5.86805e-015	1.80424e-014	1.3443e-014
8.24902e-015	1.60809e-014	-3.83352e-015	-6.89949e-015	-1.76039e-016	-3.32762e-015	-7.67699e-015	1.02192e-014	2.56135e-015	1.00012e-014	-5.57059e-015	1.09436e-016	-5.50671e-015	8.15142e-016	-1.24637e-015	3.83718e-015	3.70872e-015	1.35906e-014	1.15428e-014	3.54627e-015	1.35111e-014	1.18604e-014	5.97223e-015	1.81718e-014	1.35487e-014
8.30587e-015	1.6217e-014	-3.78013e-015	-6.60033e-015	-1.4337e-016	-2.93846e-015	-7.39151e-015	1.00736e-014	3.08186e-015	1.01703e-014	-5.59491e-015	1.4073e-016	-5.45751e-015	1.15408e-015	-1.28924e-015	3.94877e-015	4.28842e-015	1.37178e-014	1.20487e-014	3.94512e-015	1.40904e-014	1.21651e-014	6.06882e-015	1.8284e-014	1.36495e-014
8.36695e-015	1.63462e-014	-3.73544e-015	-6.30384e-015	-1.07205e-016	-2.58647e-015	-7.12513e-015	9.91246e-015	3.5893e-015	1.03248e-014	-5.60322e-015	1.86688e-016	-5.39178e-015	1.47133e-015	-1.34601e-015	4.03748e-015	4.87129e-015	1.38176e-014	1.2547e-014	4.34912e-015	1.46772e-014	1.24714e-014	6.15921e-015	1.83814e-014	1.37468e-014
8.43406e-015	1.64704e-014	-3.69938e-015	-6.0119e-015	-6.65714e-017	-2.27435e-015	-6.87855e-015	9.73716e-015	4.08085e-015	1.04637e-014	-5.59542e-015	2.47907e-016	-5.30986e-015	1.76426e-015	-1.41574e-015	4.10247e-015	5.45383e-015	1.38901e-014	1.30329e-014	4.75587e-015	1.52668e-014	1.2778e-014	6.24439e-015	1.84655e-014	1.38422e-014
8.50838e-015	1.65922e-014	-3.67258e-015	-5.72604e-015	-2.13272e-017	-2.00403e-015	-6.65286e-015	9.54956e-015	4.55497e-015	1.05876e-014	-5.57078e-015	3.24888e-016	-5.21257e-015	2.03136e-015	-1.49716e-015	4.1433e-015	6.03284e-015	1.39352e-014	1.35023e-014	5.16252e-015	1.5854e-014	1.30838e-014	6.32602e-015	1.85381e-014	1.39365e-014
8.59189e-015	1.6714e-014	-3.6544e-015	-5.44771e-015	2.89076e-017	-1.77656e-015	-6.44898e-015	9.35162e-015	5.00953e-015	1.06968e-014	-5.52914e-015	4.18072e-016	-5.10064e-015	2.27064e-015	-1.58901e-015	4.1595e-015	6.60411e-015	1.39538e-014	1.39517e-014	5.5662e-015	1.64333e-014	1.33878e-014	6.40517e-015	1.86012e-014	1.40318e-014
8.68641e-015	1.6838e-014	-3.64411e-015	-5.17833e-015	8.45469e-017	-1.59258e-015	-6.26728e-015	9.14501e-015	5.44237e-015	1.07918e-014	-5.46991e-015	5.27704e-016	-4.97547e-015	2.48052e-015	-1.69004e-015	4.15075e-015	7.16399e-015	1.39453e-014	1.43766e-014	5.96413e-015	1.70003e-014	1.36881e-014	6.48296e-015	1.86562e-014	1.413e-014
8.7929e-015	1.69667e-014	-3.64116e-015	-4.91939e-015	1.46127e-016	-1.45301e-015	-6.10805e-015	8.93112e-015	5.8527e-015	1.08724e-014	-5.39352e-015	6.53326e-016	-4.83804e-015	2.65915e-015	-1.79823e-015	4.11829e-015	7.70916e-015	1.39108e-014	1.47734e-014	6.35367e-015	1.75494e-014	1.39842e-014	6.56065e-015	1.8705e-014	1.4232e-014
8.91264e-015	1.7102e-014	-3.64533e-015	-4.67194e-015	2.13829e-016	-1.35799e-015	-5.97135e-015	8.71155e-015	6.23873e-015	1.09398e-014	-5.30058e-015	7.95248e-016	-4.68889e-015	2.80544e-015	-1.91184e-015	4.06282e-015	8.23534e-015	1.38515e-014	1.51392e-014	6.73264e-015	1.80761e-014	1.42751e-014	6.63943e-015	1.87503e-014	1.43394e-014
9.04691e-015	1.72459e-014	-3.65577e-015	-4.43702e-015	2.87755e-016	-1.30651e-015	-5.85728e-015	8.48841e-015	6.59934e-015	1.09953e-014	-5.19119e-015	9.53919e-016	-4.5292e-015	2.91881e-015	-2.02933e-015	3.98505e-015	8.73972e-015	1.37677e-014	1.54714e-014	7.09868e-015	1.85746e-014	1.45596e-014	6.72093e-015	1.87944e-014	1.4454e-014
9.19666e-015	1.74004e-014	-3.67153e-015	-4.21535e-015	3.6742e-016	-1.29697e-015	-5.76391e-015	8.26389e-015	6.93379e-015	1.10397e-014	-5.06502e-015	1.12877e-015	-4.36021e-015	2.9985e-015	-2.1491e-015	3.88594e-015	9.21943e-015	1.3661e-014	1.57683e-014	7.45014e-015	1.90402e-014	1.48369e-014	6.80581e-015	1.8839e-014	1.4577e-014
9.36228e-015	1.75673e-014	-3.69157e-015	-4.00753e-015	4.53394e-016	-1.32905e-015	-5.69048e-015	8.03946e-015	7.24171e-015	1.10733e-014	-4.92335e-015	1.3196e-015	-4.1842e-015	3.04508e-015	-2.26977e-015	3.76734e-015	9.67165e-015	1.35315e-014	1.6028e-014	7.78493e-015	1.94692e-014	1.5106e-014	6.89469e-015	1.88858e-014	1.47103e-014
9.54459e-015	1.77484e-014	-3.71424e-015	-3.81433e-015	5.45414e-016	-1.40093e-015	-5.63542e-015	7.81618e-015	7.52232e-015	1.10974e-014	-4.76688e-015	1.526e-015	-4.00333e-015	3.05907e-015	-2.38901e-015	3.63072e-015	1.00935e-014	1.33812e-014	1.62491e-014	8.10156e-015	1.98578e-014	1.53658e-014	6.98886e-015	1.89363e-014	1.48553e-014
9.74459e-015	1.79447e-014	-3.73899e-015	-3.63576e-015	6.43358e-016	-1.50978e-015	-5.59751e-015	7.59526e-015	7.77554e-015	1.11132e-014	-4.59704e-015	1.74714e-015	-3.8195e-015	3.04101e-015	-2.50569e-015	3.47803e-015	1.0482e-014	1.32109e-014	1.64307e-014	8.39833e-015	2.02018e-014	1.56154e-014	7.08883e-015	1.89926e-014	1.50133e-014
9.96188e-015	1.81573e-014	-3.76544e-015	-3.47174e-015	7.47386e-016	-1.65302e-015	-5.57526e-015	7.37814e-015	8.00135e-015	1.11213e-014	-4.41576e-015	1.98183e-015	-3.63429e-015	2.99102e-015	-2.61749e-015	3.31215e-015	1.08359e-014	1.30225e-014	1.65726e-014	8.67457e-015	2.04983e-014	1.58538e-014	7.19503e-015	1.9056e-014	1.5185e-014
1.01962e-014	1.83872e-014	-3.79239e-015	-3.32207e-015	8.57025e-016	-1.8274e-015	-5.56675e-015	7.16521e-015	8.19992e-015	1.11228e-014	-4.2243e-015	2.22889e-015	-3.44947e-015	2.91094e-015	-2.7237e-015	3.13521e-015	1.11537e-014	1.28171e-014	1.66747e-014	8.92947e-015	2.07446e-014	1.60803e-014	7.30825e-015	1.91279e-014	1.53716e-014
1.04475e-014	1.86356e-014	-3.81886e-015	-3.1871e-015	9.72233e-016	-2.02972e-015	-5.57103e-015	6.95768e-015	8.37111e-015	1.11186e-014	-4.02401e-015	2.48723e-015	-3.26711e-015	2.8029e-015	-2.82287e-015	2.94965e-015	1.14335e-014	1.25961e-014	1.67371e-014	9.16205e-015	2.09385e-014	1.62949e-014	7.42839e-015	1.92097e-014	1.5574e-014
1.07141e-014	1.89028e-014	-3.84338e-015	-3.06624e-015	1.09239e-015	-2.25652e-015	-5.586e-015	6.75712e-015	8.51466e-015	1.11098e-014	-3.81677e-015	2.75613e-015	-3.08921e-015	2.66863e-015	-2.9137e-015	2.75829e-015	1.16739e-014	1.23611e-014	1.67605e-014	9.37144e-015	2.1078e-014	1.64971e-014	7.55563e-015	1.93023e-014	1.57927e-014
1.09949e-014	1.91886e-014	-3.86564e-015	-2.95836e-015	1.21685e-015	-2.50427e-015	-5.60928e-015	6.5642e-015	8.6313e-015	1.10973e-014	-3.60533e-015	3.03353e-015	-2.91703e-015	2.51088e-015	-2.99471e-015	2.56421e-015	1.18742e-014	1.2114e-014	1.67463e-014	9.55727e-015	2.11613e-014	1.66862e-014	7.68992e-015	1.94061e-014	1.60281e-014
1.12895e-014	1.94916e-014	-3.88459e-015	-2.86225e-015	1.34476e-015	-2.76914e-015	-5.63941e-015	6.37924e-015	8.72118e-015	1.10819e-014	-3.39227e-015	3.31766e-015	-2.75197e-015	2.33067e-015	-3.06508e-015	2.36977e-015	1.2034e-014	1.18566e-014	1.66965e-014	9.71958e-015	2.11881e-014	1.68619e-014	7.83085e-015	1.95214e-014	1.62797e-014
1.1596e-014	1.98114e-014	-3.89922e-015	-2.77729e-015	1.47585e-015	-3.04629e-015	-5.67463e-015	6.20254e-015	8.7845e-015	1.10648e-014	-3.17994e-015	3.60683e-015	-2.59572e-015	2.13144e-015	-3.1238e-015	2.1778e-015	1.21534e-014	1.15904e-014	1.66131e-014	9.85924e-015	2.11587e-014	1.70236e-014	7.97815e-015	1.96493e-014	1.65468e-014
1.19123e-014	2.01477e-014	-3.90843e-015	-2.70294e-015	1.60948e-015	-3.33137e-015	-5.71309e-015	6.03409e-015	8.82138e-015	1.10466e-014	-2.97109e-015	3.89927e-015	-2.45046e-015	1.9159e-015	-3.17005e-015	1.9908e-015	1.22324e-014	1.13175e-014	1.6499e-014	9.97663e-015	2.10729e-014	1.7171e-014	8.13092e-015	1.97893e-014	1.68288e-014
1.22364e-014	2.04993e-014	-3.91102e-015	-2.63776e-015	1.74442e-015	-3.62081e-015	-5.75306e-015	5.87387e-015	8.83283e-015	1.10278e-014	-2.76856e-015	4.19256e-015	-2.3176e-015	1.68685e-015	-3.20302e-015	1.81124e-015	1.22717e-014	1.10398e-014	1.63567e-014	1.00727e-014	2.09323e-014	1.73034e-014	8.28788e-015	1.99414e-014	1.71246e-014
1.25662e-014	2.0865e-014	-3.90652e-015	-2.58077e-015	1.88001e-015	-3.9105e-015	-5.79343e-015	5.72233e-015	8.81939e-015	1.10093e-014	-2.57546e-015	4.48451e-015	-2.19854e-015	1.44675e-015	-3.22265e-015	1.6419e-015	1.22716e-014	1.0759e-014	1.61889e-014	1.01481e-014	2.07382e-014	1.74212e-014	8.4481e-015	2.01051e-014	1.74333e-014
1.2899e-014	2.12426e-014	-3.89395e-015	-2.53085e-015	2.01532e-015	-4.19713e-015	-5.83311e-015	5.57981e-015	8.78115e-015	1.0991e-014	-2.3945e-015	4.77317e-015	-2.0946e-015	1.19924e-015	-3.22875e-015	1.48492e-015	1.22341e-014	1.04769e-014	1.59983e-014	1.02035e-014	2.0493e-014	1.75243e-014	8.6104e-015	2.028e-014	1.77532e-014
1.32325e-014	2.16296e-014	-3.87299e-015	-2.48667e-015	2.14975e-015	-4.47805e-015	-5.87104e-015	5.44544e-015	8.718e-015	1.09737e-014	-2.2282e-015	5.05611e-015	-2.00701e-015	9.4703e-016	-3.22113e-015	1.34302e-015	1.21603e-014	1.01955e-014	1.57887e-014	1.02395e-014	2.01991e-014	1.76123e-014	8.77346e-015	2.04653e-014	1.80829e-014
1.35638e-014	2.2024e-014	-3.84325e-015	-2.44718e-015	2.28233e-015	-4.74919e-015	-5.90558e-015	5.31865e-015	8.63046e-015	1.09577e-014	-2.07904e-015	5.33131e-015	-1.93639e-015	6.9379e-016	-3.19992e-015	1.21834e-015	1.20515e-014	9.91651e-015	1.55633e-014	1.02577e-014	1.98593e-014	1.76852e-014	8.93575e-015	2.06598e-014	1.84204e-014
1.38901e-014	2.24231e-014	-3.80427e-015	-2.41047e-015	2.41204e-015	-5.00715e-015	-5.93618e-015	5.19937e-015	8.51892e-015	1.0943e-014	-1.94963e-015	5.59642e-015	-1.88383e-015	4.42228e-016	-3.16513e-015	1.11235e-015	1.19099e-014	9.64199e-015	1.53248e-014	1.02602e-014	1.94765e-014	1.77432e-014	9.09565e-015	2.08622e-014	1.87629e-014
1.42091e-014	2.28247e-014	-3.75524e-015	-2.37574e-015	2.53738e-015	-5.24895e-015	-5.96304e-015	5.08778e-015	8.38353e-015	1.09294e-014	-1.84283e-015	5.84894e-015	-1.8503e-015	1.95745e-016	-3.11708e-015	1.02611e-015	1.17375e-014	9.37348e-015	1.50768e-014	1.02483e-014	1.90545e-014	1.77863e-014	9.25167e-015	2.10715e-014	1.91088e-014
1.45178e-014	2.32253e-014	-3.69623e-015	-2.34117e-015	2.65757e-015	-5.47228e-015	-5.98539e-015	4.98331e-015	8.22451e-015	1.09176e-014	-1.76071e-015	6.08622e-015	-1.83557e-015	-4.33132e-017	-3.05625e-015	9.60555e-016	1.1537e-014	9.1123e-015	1.48219e-014	1.02231e-014	1.85978e-014	1.78147e-014	9.40264e-015	2.1285e-014	1.94558e-014
1.48136e-014	2.36221e-014	-3.62745e-015	-2.30624e-015	2.77155e-015	-5.6739e-015	-6.00346e-015	4.88537e-015	8.04166e-015	1.09075e-014	-1.70531e-015	6.3061e-015	-1.83949e-015	-2.72688e-016	-2.98356e-015	9.16892e-016	1.13108e-014	8.86036e-015	1.45638e-014	1.01855e-014	1.81105e-014	1.78288e-014	9.54632e-015	2.15016e-014	1.98004e-014
1.50937e-014	2.40124e-014	-3.54865e-015	-2.27004e-015	2.87841e-015	-5.8523e-015	-6.01787e-015	4.79351e-015	7.83536e-015	1.08982e-014	-1.67868e-015	6.50624e-015	-1.86324e-015	-4.90416e-016	-2.89986e-015	8.96428e-016	1.10623e-014	8.61921e-015	1.43047e-014	1.01375e-014	1.75972e-014	1.78291e-014	9.68055e-015	2.1719e-014	2.014e-014
1.5356e-014	2.43922e-014	-3.4605e-015	-2.23162e-015	2.97753e-015	-6.00615e-015	-6.02867e-015	4.7072e-015	7.60637e-015	1.08892e-014	-1.6829e-015	6.68516e-015	-1.90639e-015	-6.9394e-016	-2.80638e-015	8.98833e-016	1.07939e-014	8.39046e-015	1.40468e-014	1.00799e-014	1.70623e-014	1.78162e-014	9.80411e-015	2.19349e-014	2.04714e-014
1.55983e-014	2.47588e-014	-3.36312e-015	-2.19009e-015	3.06825e-015	-6.13426e-015	-6.03662e-015	4.6256e-015	7.35441e-015	1.08803e-014	-1.71897e-015	6.84071e-015	-1.96882e-015	-8.81753e-016	-2.70421e-015	9.23854e-016	1.05084e-014	8.17536e-015	1.37919e-014	1.00142e-014	1.65106e-014	1.77903e-014	9.9151e-015	2.21478e-014	2.07919e-014
1.58193e-014	2.51098e-014	-3.25662e-015	-2.14526e-015	3.14963e-015	-6.23487e-015	-6.04267e-015	4.54761e-015	7.08031e-015	1.0871e-014	-1.78789e-015	6.9716e-015	-2.05069e-015	-1.05219e-015	-2.59435e-015	9.71279e-016	1.02095e-014	7.97515e-015	1.3542e-014	9.94149e-015	1.59466e-014	1.77518e-014	1.00121e-014	2.23557e-014	2.10979e-014
1.60168e-014	2.54415e-014	-3.14105e-015	-2.0974e-015	3.22084e-015	-6.30768e-015	-6.04723e-015	4.47276e-015	6.78417e-015	1.08611e-014	-1.89008e-015	7.07617e-015	-2.15172e-015	-1.20413e-015	-2.47774e-015	1.04016e-015	9.89994e-015	7.79068e-015	1.32993e-014	9.86247e-015	1.53744e-014	1.7701e-014	1.00935e-014	2.25562e-014	2.13861e-014
1.61889e-014	2.57509e-014	-3.01724e-015	-2.04548e-015	3.28156e-015	-6.35311e-015	-6.05104e-015	4.40027e-015	6.46578e-015	1.08508e-014	-2.02567e-015	7.15268e-015	-2.27135e-015	-1.33679e-015	-2.35619e-015	1.12957e-015	9.58251e-015	7.62285e-015	1.30649e-014	9.77833e-015	1.47983e-014	1.76381e-014	1.01587e-014	2.27475e-014	2.16545e-014
1.63339e-014	2.60356e-014	-2.88612e-015	-1.98891e-015	3.33153e-015	-6.37094e-015	-6.05515e-015	4.32883e-015	6.12539e-015	1.08392e-014	-2.19564e-015	7.20003e-015	-2.40902e-015	-1.44964e-015	-2.23081e-015	1.23803e-015	9.26014e-015	7.47282e-015	1.28394e-014	9.6897e-015	1.42233e-014	1.75636e-014	1.02064e-014	2.29274e-014	2.18999e-014
1.64502e-014	2.62929e-014	-2.74817e-015	-1.928e-015	3.37091e-015	-6.36124e-015	-6.06096e-015	4.25913e-015	5.76333e-015	1.0825e-014	-2.39967e-015	7.21784e-015	-2.56315e-015	-1.54189e-015	-2.10274e-015	1.36448e-015	8.93519e-015	7.34124e-015	1.26234e-014	9.59774e-015	1.36542e-014	1.74778e-014	1.02353e-014	2.30934e-014	2.21191e-014
1.65383e-014	2.65207e-014	-2.60499e-015	-1.86319e-015	3.39964e-015	-6.3245e-015	-6.06939e-015	4.1908e-015	5.37995e-015	1.08077e-014	-2.63689e-015	7.20567e-015	-2.73302e-015	-1.6137e-015	-1.97366e-015	1.50791e-015	8.61046e-015	7.22822e-015	1.2417e-014	9.50264e-015	1.30939e-014	1.73805e-014	1.02446e-014	2.32441e-014	2.23097e-014
1.65968e-014	2.67166e-014	-2.45846e-015	-1.79476e-015	3.4172e-015	-6.26201e-015	-6.08234e-015	4.12288e-015	4.97572e-015	1.07866e-014	-2.90627e-015	7.16265e-015	-2.91763e-015	-1.66504e-015	-1.84515e-015	1.66541e-015	8.28823e-015	7.13392e-015	1.22203e-014	9.40461e-015	1.25469e-014	1.72722e-014	1.02338e-014	2.33774e-014	2.24683e-014
1.66264e-014	2.68786e-014	-2.30882e-015	-1.72287e-015	3.42393e-015	-6.17539e-015	-6.10046e-015	4.05504e-015	4.55129e-015	1.07606e-014	-3.20643e-015	7.0888e-015	-3.115e-015	-1.69612e-015	-1.71863e-015	1.83403e-015	7.97091e-015	7.05829e-015	1.20324e-014	9.30405e-015	1.20165e-014	1.71528e-014	1.02023e-014	2.34919e-014	2.25921e-014
1.66276e-014	2.70052e-014	-2.1573e-015	-1.64784e-015	3.41963e-015	-6.06618e-015	-6.12526e-015	3.98716e-015	4.10721e-015	1.07292e-014	-3.53579e-015	6.98403e-015	-3.32377e-015	-1.7081e-015	-1.59612e-015	2.0116e-015	7.66084e-015	7.00133e-015	1.18529e-014	9.20069e-015	1.15053e-014	1.70226e-014	1.01499e-014	2.35857e-014	2.26793e-014
1.66015e-014	2.70951e-014	-2.0045e-015	-1.57025e-015	3.40498e-015	-5.93667e-015	-6.1576e-015	3.91868e-015	3.64451e-015	1.06917e-014	-3.89216e-015	6.84857e-015	-3.54272e-015	-1.70165e-015	-1.47858e-015	2.19596e-015	7.36039e-015	6.96269e-015	1.16803e-014	9.09381e-015	1.10158e-014	1.68819e-014	1.00765e-014	2.36573e-014	2.27284e-014
1.65477e-014	2.71477e-014	-1.85172e-015	-1.49079e-015	3.38031e-015	-5.7884e-015	-6.19832e-015	3.84925e-015	3.1636e-015	1.06479e-014	-4.27321e-015	6.6833e-015	-3.77049e-015	-1.67877e-015	-1.3668e-015	2.38455e-015	7.07125e-015	6.94114e-015	1.15135e-014	8.98335e-015	1.05508e-014	1.6731e-014	9.98191e-015	2.37054e-014	2.27375e-014
1.64673e-014	2.71623e-014	-1.69994e-015	-1.41066e-015	3.34588e-015	-5.62351e-015	-6.24843e-015	3.77885e-015	2.66546e-015	1.05969e-014	-4.67643e-015	6.48889e-015	-4.00526e-015	-1.64079e-015	-1.26219e-015	2.57372e-015	6.79471e-015	6.93615e-015	1.13504e-014	8.86842e-015	1.01124e-014	1.65697e-014	9.86675e-015	2.37283e-014	2.27048e-014
1.63616e-014	2.71385e-014	-1.55081e-015	-1.33045e-015	3.30229e-015	-5.44409e-015	-6.30945e-015	3.70724e-015	2.15079e-015	1.05378e-014	-5.09893e-015	6.2662e-015	-4.24552e-015	-1.58905e-015	-1.16555e-015	2.76092e-015	6.53124e-015	6.94711e-015	1.11894e-014	8.7488e-015	9.7014e-015	1.63975e-014	9.7318e-015	2.37248e-014	2.26291e-014
1.62321e-014	2.70767e-014	-1.40525e-015	-1.25106e-015	3.24949e-015	-5.25208e-015	-6.38142e-015	3.63434e-015	1.62111e-015	1.04698e-014	-5.53803e-015	6.01652e-015	-4.48936e-015	-1.52574e-015	-1.07787e-015	2.94372e-015	6.28186e-015	6.97212e-015	1.10291e-014	8.6227e-015	9.31917e-015	1.62149e-014	9.5785e-015	2.3694e-014	2.25098e-014
1.60808e-014	2.6977e-014	-1.26416e-015	-1.17341e-015	3.18859e-015	-5.04972e-015	-6.46542e-015	3.55988e-015	1.07663e-015	1.03922e-014	-5.99126e-015	5.74107e-015	-4.73465e-015	-1.45299e-015	-9.99753e-016	3.11888e-015	6.04787e-015	7.01005e-015	1.08678e-014	8.48935e-015	8.96602e-015	1.60216e-014	9.4076e-015	2.3636e-014	2.23461e-014
1.59096e-014	2.68404e-014	-1.12817e-015	-1.09863e-015	3.12017e-015	-4.83911e-015	-6.56155e-015	3.48292e-015	5.18565e-016	1.03052e-014	-6.45542e-015	5.44163e-015	-4.97916e-015	-1.37306e-015	-9.32012e-016	3.28359e-015	5.82943e-015	7.05869e-015	1.0703e-014	8.34808e-015	8.64256e-015	1.58171e-014	9.22033e-015	2.35498e-014	2.21391e-014
1.57205e-014	2.66682e-014	-9.98031e-016	-1.02761e-015	3.04433e-015	-4.62244e-015	-6.66916e-015	3.40385e-015	-5.13515e-017	1.02085e-014	-6.9267e-015	5.12056e-015	-5.22132e-015	-1.28782e-015	-8.74748e-016	3.43529e-015	5.62677e-015	7.11605e-015	1.05323e-014	8.19704e-015	8.34851e-015	1.56007e-014	9.01835e-015	2.34352e-014	2.18888e-014
1.55155e-014	2.6462e-014	-8.74572e-016	-9.61132e-016	2.96132e-015	-4.40215e-015	-6.78837e-015	3.32244e-015	-6.3093e-016	1.01014e-014	-7.4019e-015	4.77972e-015	-5.45981e-015	-1.1992e-015	-8.28212e-016	3.57135e-015	5.43964e-015	7.18065e-015	1.0354e-014	8.03457e-015	8.08356e-015	1.53725e-014	8.80324e-015	2.32925e-014	2.15961e-014
1.52973e-014	2.62232e-014	-7.57837e-016	-9.00074e-016	2.87159e-015	-4.17981e-015	-6.9188e-015	3.23908e-015	-1.2191e-015	9.98295e-015	-7.87806e-015	4.42177e-015	-5.69278e-015	-1.10929e-015	-7.9291e-016	3.68924e-015	5.26681e-015	7.25041e-015	1.01666e-014	7.85909e-015	7.84656e-015	1.5132e-014	8.57694e-015	2.31221e-014	2.12616e-014
1.50678e-014	2.59546e-014	-6.48504e-016	-8.45396e-016	2.77599e-015	-3.95762e-015	-7.05993e-015	3.15352e-015	-1.81441e-015	9.85316e-015	-8.35199e-015	4.04897e-015	-5.91774e-015	-1.02035e-015	-7.68708e-016	3.78694e-015	5.10853e-015	7.32247e-015	9.96749e-015	7.66963e-015	7.63577e-015	1.48784e-014	8.3409e-015	2.29241e-014	2.08872e-014
1.48294e-014	2.56575e-014	-5.46651e-016	-7.98224e-016	2.67579e-015	-3.73736e-015	-7.21083e-015	3.06534e-015	-2.41477e-015	9.71202e-015	-8.82044e-015	3.66383e-015	-6.13324e-015	-9.34528e-016	-7.55129e-016	3.86283e-015	4.96306e-015	7.39405e-015	9.75519e-015	7.46436e-015	7.44999e-015	1.4611e-014	8.09693e-015	2.2699e-014	2.04749e-014
1.45844e-014	2.53348e-014	-4.52658e-016	-7.58967e-016	2.57138e-015	-3.52049e-015	-7.37059e-015	2.97403e-015	-3.01847e-015	9.55914e-015	-9.27991e-015	3.26889e-015	-6.33834e-015	-8.53577e-016	-7.51581e-016	3.91535e-015	4.82839e-015	7.46311e-015	9.52847e-015	7.24201e-015	7.28714e-015	1.43301e-014	7.84677e-015	2.24474e-014	2.00264e-014
1.43349e-014	2.49891e-014	-3.66405e-016	-7.27962e-016	2.46288e-015	-3.30823e-015	-7.53783e-015	2.87955e-015	-3.62401e-015	9.39426e-015	-9.72811e-015	2.86701e-015	-6.53091e-015	-7.7946e-016	-7.57747e-016	3.94246e-015	4.70369e-015	7.5277e-015	9.28602e-015	7.00144e-015	7.14498e-015	1.40355e-014	7.59253e-015	2.21698e-014	1.95439e-014
1.40822e-014	2.46235e-014	-2.87615e-016	-7.05649e-016	2.35085e-015	-3.10169e-015	-7.71116e-015	2.78176e-015	-4.22932e-015	9.21821e-015	-1.01624e-014	2.46045e-015	-6.70863e-015	-7.13965e-016	-7.73061e-016	3.94331e-015	4.58685e-015	7.58509e-015	9.02712e-015	6.74145e-015	7.02129e-015	1.37262e-014	7.33634e-015	2.18677e-014	1.90308e-014
1.3829e-014	2.42412e-014	-2.16019e-016	-6.92675e-016	2.23539e-015	-2.90187e-015	-7.88902e-015	2.68084e-015	-4.83242e-015	9.03052e-015	-1.05805e-014	2.05198e-015	-6.87021e-015	-6.58827e-016	-7.96353e-016	3.91718e-015	4.47612e-015	7.6325e-015	8.75102e-015	6.4605e-015	6.91301e-015	1.34023e-014	7.08006e-015	2.15423e-014	1.84896e-014
1.35768e-014	2.38453e-014	-1.52128e-016	-6.88671e-016	2.11789e-015	-2.70974e-015	-8.06916e-015	2.57622e-015	-5.43115e-015	8.83127e-015	-1.09803e-014	1.64418e-015	-7.01431e-015	-6.15243e-016	-8.27377e-016	3.86278e-015	4.36936e-015	7.66823e-015	8.45683e-015	6.15804e-015	6.81737e-015	1.30636e-014	6.82581e-015	2.11947e-014	1.79235e-014
1.33272e-014	2.34384e-014	-9.53292e-017	-6.93892e-016	1.99873e-015	-2.52615e-015	-8.24965e-015	2.46779e-015	-6.02377e-015	8.62102e-015	-1.13596e-014	1.24016e-015	-7.1396e-015	-5.84821e-016	-8.64843e-016	3.77923e-015	4.26392e-015	7.68982e-015	8.14405e-015	5.83397e-015	6.73228e-015	1.27101e-014	6.57512e-015	2.08266e-014	1.73359e-014
1.30816e-014	2.30235e-014	-4.48871e-017	-7.08445e-016	1.87728e-015	-2.35129e-015	-8.42846e-015	2.35572e-015	-6.60875e-015	8.40003e-015	-1.17168e-014	8.42376e-016	-7.24512e-015	-5.68608e-016	-9.07893e-016	3.666e-015	4.15741e-015	7.69494e-015	7.81306e-015	5.48753e-015	6.65522e-015	1.23416e-014	6.32959e-015	2.04388e-014	1.67301e-014
1.28404e-014	2.26041e-014	-2.89672e-019	-7.31499e-016	1.75395e-015	-2.18577e-015	-8.60392e-015	2.23956e-015	-7.18383e-015	8.16848e-015	-1.20507e-014	4.53766e-016	-7.33016e-015	-5.66823e-016	-9.5495e-016	3.52357e-015	4.04678e-015	7.68113e-015	7.46448e-015	5.11813e-015	6.58318e-015	1.19582e-014	6.09061e-015	2.00328e-014	1.61103e-014
1.26049e-014	2.21834e-014	3.87255e-017	-7.62883e-016	1.62863e-015	-2.0297e-015	-8.7744e-015	2.11817e-015	-7.74724e-015	7.92632e-015	-1.23599e-014	7.62283e-017	-7.39459e-015	-5.79391e-016	-1.00501e-015	3.35233e-015	3.92926e-015	7.64677e-015	7.09896e-015	4.72549e-015	6.51408e-015	1.15605e-014	5.85985e-015	1.96103e-014	1.54801e-014
1.23759e-014	2.17643e-014	7.27442e-017	-8.02361e-016	1.50078e-015	-1.88273e-015	-8.93809e-015	1.99096e-015	-8.29724e-015	7.67393e-015	-1.26438e-014	-2.88514e-016	-7.43765e-015	-6.0647e-016	-1.05625e-015	3.15252e-015	3.80306e-015	7.5907e-015	6.71673e-015	4.30988e-015	6.44439e-015	1.11484e-014	5.63832e-015	1.91726e-014	1.48434e-014
1.21544e-014	2.13494e-014	1.02762e-016	-8.49434e-016	1.3701e-015	-1.74499e-015	-9.09222e-015	1.85794e-015	-8.8315e-015	7.41241e-015	-1.29016e-014	-6.37671e-016	-7.45869e-015	-6.48014e-016	-1.10759e-015	2.92492e-015	3.666e-015	7.51155e-015	6.31903e-015	3.87139e-015	6.37093e-015	1.07225e-014	5.42713e-015	1.87208e-014	1.42041e-014
1.19402e-014	2.09414e-014	1.2976e-016	-9.02752e-016	1.2367e-015	-1.61581e-015	-9.23495e-015	1.71905e-015	-9.34813e-015	7.14233e-015	-1.31329e-014	-9.69294e-016	-7.45871e-015	-7.03872e-016	-1.15719e-015	2.67095e-015	3.51599e-015	7.40796e-015	5.90726e-015	3.41098e-015	6.29227e-015	1.02833e-014	5.22667e-015	1.82565e-014	1.35659e-014
1.17334e-014	2.05418e-014	1.54633e-016	-9.6139e-016	1.09973e-015	-1.49438e-015	-9.36403e-015	1.5738e-015	-9.8447e-015	6.86414e-015	-1.33377e-014	-1.28131e-015	-7.43697e-015	-7.73241e-016	-1.20396e-015	2.39189e-015	3.35044e-015	7.27941e-015	5.48309e-015	2.92978e-015	6.20563e-015	9.8318e-015	5.03791e-015	1.77806e-014	1.29327e-014
1.15338e-014	2.01521e-014	1.78379e-016	-1.02443e-015	9.59034e-016	-1.38002e-015	-9.4775e-015	1.42186e-015	-1.03199e-014	6.57882e-015	-1.35167e-014	-1.57204e-015	-7.39388e-015	-8.55185e-016	-1.24667e-015	2.08902e-015	3.16755e-015	7.12534e-015	5.04789e-015	2.42867e-015	6.10879e-015	9.36913e-015	4.86114e-015	1.72938e-014	1.23078e-014
1.13406e-014	1.97738e-014	2.01492e-016	-1.09035e-015	8.14379e-016	-1.27265e-015	-9.57364e-015	1.26319e-015	-1.0772e-014	6.2869e-015	-1.36699e-014	-1.84084e-015	-7.3305e-015	-9.48513e-016	-1.28388e-015	1.76441e-015	2.96509e-015	6.94563e-015	4.60342e-015	1.90943e-015	5.99969e-015	8.89654e-015	4.69637e-015	1.67973e-014	1.16948e-014
1.11531e-014	1.94085e-014	2.248e-016	-1.15833e-015	6.65453e-016	-1.17182e-015	-9.65146e-015	1.09759e-015	-1.11995e-014	5.98901e-015	-1.37985e-014	-2.0866e-015	-7.24687e-015	-1.05238e-015	-1.31445e-015	1.41962e-015	2.74089e-015	6.74013e-015	4.1517e-015	1.3738e-015	5.87659e-015	8.41506e-015	4.54331e-015	1.6293e-014	1.10969e-014
1.09705e-014	1.90575e-014	2.49244e-016	-1.22713e-015	5.12087e-016	-1.07659e-015	-9.70942e-015	9.24605e-016	-1.16014e-014	5.68601e-015	-1.39039e-014	-2.30784e-015	-7.14372e-015	-1.16609e-015	-1.33705e-015	1.05687e-015	2.49338e-015	6.50956e-015	3.69424e-015	8.23643e-016	5.73838e-015	7.92665e-015	4.40224e-015	1.57816e-014	1.05175e-014
1.07925e-014	1.87214e-014	2.75677e-016	-1.29551e-015	3.53695e-016	-9.86483e-016	-9.74664e-015	7.44027e-016	-1.19762e-014	5.37866e-015	-1.39868e-014	-2.50379e-015	-7.02253e-015	-1.28762e-015	-1.35091e-015	6.77809e-016	2.22216e-015	6.25484e-015	3.23341e-015	2.6043e-016	5.58409e-015	7.43288e-015	4.27242e-015	1.52644e-014	9.95914e-015
1.06174e-014	1.83998e-014	3.05623e-016	-1.36138e-015	1.91013e-016	-9.00048e-016	-9.76257e-015	5.55699e-016	-1.23223e-014	5.06761e-015	-1.40482e-014	-2.67378e-015	-6.88525e-015	-1.41465e-015	-1.35485e-015	2.85061e-016	1.92626e-015	5.97725e-015	2.77086e-015	-3.12932e-016	5.41177e-015	6.93523e-015	4.1529e-015	1.47424e-014	9.42431e-015
1.04443e-014	1.80934e-014	3.39322e-016	-1.42379e-015	2.34953e-017	-8.16678e-016	-9.75601e-015	3.59677e-016	-1.26392e-014	4.75346e-015	-1.40893e-014	-2.81809e-015	-6.73267e-015	-1.54569e-015	-1.348e-015	-1.18488e-016	1.60545e-015	5.67756e-015	2.30905e-015	-8.93801e-016	5.22072e-015	6.43544e-015	4.04284e-015	1.42164e-014	8.91482e-015
1.0272e-014	1.78022e-014	3.76958e-016	-1.48202e-015	-1.49059e-016	-7.35764e-016	-9.72696e-015	1.56652e-016	-1.29262e-014	4.43662e-015	-1.41116e-014	-2.93649e-015	-6.56709e-015	-1.67866e-015	-1.32983e-015	-5.30101e-016	1.25965e-015	5.35749e-015	1.84976e-015	-1.47919e-015	5.01074e-015	5.93513e-015	3.94102e-015	1.3687e-014	8.43258e-015
1.00992e-014	1.75252e-014	4.19842e-016	-1.53442e-015	-3.27402e-016	-6.5696e-016	-9.6746e-015	-5.26273e-017	-1.31821e-014	4.1178e-015	-1.41164e-014	-3.02906e-015	-6.39055e-015	-1.81188e-015	-1.29986e-015	-9.46161e-016	8.88398e-016	5.01884e-015	1.39525e-015	-2.06629e-015	4.7814e-015	5.43616e-015	3.84646e-015	1.31549e-014	7.97904e-015
9.92478e-015	1.7262e-014	4.68295e-016	-1.58021e-015	-5.11018e-016	-5.79726e-016	-9.59904e-015	-2.68339e-016	-1.34057e-014	3.79695e-015	-1.41053e-014	-3.0962e-015	-6.20516e-015	-1.94407e-015	-1.25774e-015	-1.36387e-015	4.91487e-016	4.66325e-015	9.47068e-016	-2.65258e-015	4.53261e-015	4.94053e-015	3.75783e-015	1.26209e-014	7.55468e-015
9.74746e-015	1.70115e-014	5.22643e-016	-1.61793e-015	-6.99988e-016	-5.03805e-016	-9.50132e-015	-4.90963e-016	-1.35966e-014	3.47493e-015	-1.40801e-014	-3.13908e-015	-6.01291e-015	-2.0731e-015	-1.2031e-015	-1.78077e-015	7.01517e-017	4.29311e-015	5.07076e-016	-3.23431e-015	4.26478e-015	4.44976e-015	3.67335e-015	1.20852e-014	7.15994e-015
9.5663e-015	1.67721e-014	5.82999e-016	-1.6468e-015	-8.93947e-016	-4.28803e-016	-9.38249e-015	-7.19869e-016	-1.3755e-014	3.152e-015	-1.4042e-014	-3.15833e-015	-5.81612e-015	-2.19683e-015	-1.1362e-015	-2.19439e-015	-3.74529e-016	3.91086e-015	7.64351e-017	-3.8084e-015	3.97878e-015	3.96591e-015	3.5917e-015	1.15486e-014	6.79599e-015
9.38011e-015	1.65424e-014	6.4936e-016	-1.66603e-015	-1.0926e-015	-3.54571e-016	-9.2433e-015	-9.54854e-016	-1.38805e-014	2.82867e-015	-1.39921e-014	-3.15493e-015	-5.61662e-015	-2.31302e-015	-1.05721e-015	-2.60236e-015	-8.41394e-016	3.51906e-015	-3.44064e-016	-4.37184e-015	3.67451e-015	3.4908e-015	3.51142e-015	1.10108e-014	6.46279e-015
9.18853e-015	1.63203e-014	7.2248e-016	-1.67488e-015	-1.29512e-015	-2.81211e-016	-9.08487e-015	-1.19466e-015	-1.39732e-014	2.50527e-015	-1.39318e-014	-3.13056e-015	-5.41718e-015	-2.4206e-015	-9.66169e-016	-3.00171e-015	-1.32871e-015	3.12044e-015	-7.52731e-016	-4.92146e-015	3.35288e-015	3.02654e-015	3.43098e-015	1.04721e-014	6.15958e-015
8.99078e-015	1.61041e-014	8.01804e-016	-1.67261e-015	-1.50123e-015	-2.08719e-016	-8.9092e-015	-1.43902e-015	-1.40334e-014	2.18227e-015	-1.38618e-014	-3.08647e-015	-5.22008e-015	-2.51824e-015	-8.63354e-016	-3.38989e-015	-1.834e-015	2.71849e-015	-1.14835e-015	-5.4539e-015	3.01498e-015	2.5746e-015	3.34898e-015	9.93357e-015	5.88524e-015
8.78622e-015	1.58917e-014	8.8719e-016	-1.65841e-015	-1.71038e-015	-1.37373e-016	-8.71836e-015	-1.68778e-015	-1.40614e-014	1.85971e-015	-1.37831e-014	-3.02422e-015	-5.0274e-015	-2.60323e-015	-7.48992e-016	-3.76355e-015	-2.35487e-015	2.31501e-015	-1.53013e-015	-5.96599e-015	2.66147e-015	2.13697e-015	3.264e-015	9.39504e-015	5.63852e-015
8.57437e-015	1.56811e-014	9.78811e-016	-1.63248e-015	-1.92177e-015	-6.77325e-017	-8.51366e-015	-1.93964e-015	-1.40578e-014	1.53807e-015	-1.36965e-014	-2.94598e-015	-4.84147e-015	-2.67406e-015	-6.24161e-016	-4.12079e-015	-2.8891e-015	1.91308e-015	-1.89707e-015	-6.45526e-015	2.29388e-015	1.71579e-015	3.17456e-015	8.85699e-015	5.41772e-015
8.35491e-015	1.54702e-014	1.07657e-015	-1.59429e-015	-2.13449e-015	-1.51342e-019	-8.29723e-015	-2.19394e-015	-1.4023e-014	1.21773e-015	-1.36024e-014	-2.8532e-015	-4.66433e-015	-2.72972e-015	-4.89593e-016	-4.45938e-015	-3.4348e-015	1.51555e-015	-2.24895e-015	-6.91858e-015	1.91329e-015	1.31233e-015	3.07953e-015	8.31994e-015	5.22124e-015
8.12797e-015	1.52565e-014	1.18016e-015	-1.54394e-015	-2.34725e-015	6.50686e-017	-8.07131e-015	-2.45001e-015	-1.39578e-014	8.99078e-016	-1.35012e-014	-2.74782e-015	-4.49813e-015	-2.76901e-015	-3.45957e-016	-4.77677e-015	-3.98778e-015	1.12485e-015	-2.58563e-015	-7.35373e-015	1.52141e-015	9.27735e-016	2.9777e-015	7.78387e-015	5.04714e-015
7.89374e-015	1.50379e-014	1.28885e-015	-1.48123e-015	-2.55886e-015	1.2751e-016	-7.83867e-015	-2.7063e-015	-1.38633e-014	5.82312e-016	-1.3393e-014	-2.63165e-015	-4.34501e-015	-2.79063e-015	-1.94308e-016	-5.07139e-015	-4.54465e-015	7.44403e-016	-2.90726e-015	-7.75833e-015	1.11984e-015	5.62849e-016	2.86799e-015	7.24951e-015	4.89253e-015
7.65246e-015	1.4813e-014	1.40219e-015	-1.40705e-015	-2.76836e-015	1.86858e-016	-7.6016e-015	-2.9622e-015	-1.37398e-014	2.6782e-016	-1.32783e-014	-2.50705e-015	-4.2067e-015	-2.79371e-015	-3.56726e-017	-5.34115e-015	-5.10255e-015	3.77206e-016	-3.21393e-015	-8.12977e-015	7.1082e-016	2.18706e-016	2.74937e-015	6.71703e-015	4.75435e-015
7.40473e-015	1.4579e-014	1.51961e-015	-1.32143e-015	-2.97476e-015	2.4188e-016	-7.36299e-015	-3.21652e-015	-1.35887e-014	-4.42501e-017	-1.3157e-014	-2.37583e-015	-4.08466e-015	-2.77749e-015	1.28908e-016	-5.58374e-015	-5.65751e-015	2.47504e-017	-3.5055e-015	-8.46594e-015	2.95617e-016	-1.04058e-016	2.62113e-015	6.18659e-015	4.62999e-015
7.15134e-015	1.43349e-014	1.64076e-015	-1.2241e-015	-3.17684e-015	2.92158e-016	-7.12546e-015	-3.46802e-015	-1.34116e-014	-3.53817e-016	-1.30284e-014	-2.23995e-015	-3.9798e-015	-2.7426e-015	2.98557e-016	-5.79793e-015	-6.20556e-015	-3.10624e-016	-3.78219e-015	-8.7655e-015	-1.23656e-016	-4.04897e-016	2.48295e-015	5.65893e-015	4.51697e-015
6.89335e-015	1.40794e-014	1.76529e-015	-1.11663e-015	-3.37343e-015	3.36679e-016	-6.89073e-015	-3.716e-015	-1.32095e-014	-6.60239e-016	-1.2892e-014	-2.10125e-015	-3.89345e-015	-2.68852e-015	4.72571e-016	-5.98265e-015	-6.74356e-015	-6.26358e-016	-4.04338e-015	-9.02731e-015	-5.44687e-016	-6.83693e-016	2.33462e-015	5.13401e-015	4.41202e-015
6.6319e-015	1.38109e-014	1.89284e-015	-9.99509e-016	-3.56325e-015	3.75209e-016	-6.66161e-015	-3.95896e-015	-1.29843e-014	-9.62928e-016	-1.2747e-014	-1.96229e-015	-3.82664e-015	-2.61486e-015	6.49587e-016	-6.13663e-015	-7.26768e-015	-9.2081e-016	-4.28898e-015	-9.25015e-015	-9.66012e-016	-9.40033e-016	2.17578e-015	4.61246e-015	4.31196e-015
6.36862e-015	1.3528e-014	2.0233e-015	-8.73077e-016	-3.74433e-015	4.06781e-016	-6.44056e-015	-4.19614e-015	-1.27364e-014	-1.26165e-015	-1.25926e-014	-1.82487e-015	-3.78071e-015	-2.52225e-015	8.2856e-016	-6.25902e-015	-7.77449e-015	-1.19286e-015	-4.51944e-015	-9.43379e-015	-1.38624e-015	-1.17358e-015	2.00675e-015	4.09512e-015	4.21366e-015
6.10519e-015	1.32298e-014	2.15552e-015	-7.38026e-016	-3.9155e-015	4.31061e-016	-6.2286e-015	-4.42693e-015	-1.24679e-014	-1.5559e-015	-1.24276e-014	-1.69081e-015	-3.7558e-015	-2.41126e-015	1.00888e-015	-6.34885e-015	-8.25977e-015	-1.44065e-015	-4.73498e-015	-9.57801e-015	-1.80323e-015	-1.38535e-015	1.82748e-015	3.58241e-015	4.11405e-015
5.84318e-015	1.29157e-014	2.2893e-015	-5.95262e-016	-4.07489e-015	4.47673e-016	-6.02822e-015	-4.65051e-015	-1.21806e-014	-1.84478e-015	-1.22515e-014	-1.56178e-015	-3.75184e-015	-2.28244e-015	1.18979e-015	-6.40501e-015	-8.72043e-015	-1.66306e-015	-4.93624e-015	-9.68212e-015	-2.21469e-015	-1.57548e-015	1.63856e-015	3.07538e-015	4.01032e-015
5.58354e-015	1.25845e-014	2.42444e-015	-4.45201e-016	-4.22123e-015	4.56088e-016	-5.84111e-015	-4.86559e-015	-1.18764e-014	-2.12813e-015	-1.20637e-014	-1.43914e-015	-3.76846e-015	-2.13685e-015	1.37008e-015	-6.42784e-015	-9.15317e-015	-1.8594e-015	-5.12275e-015	-9.74674e-015	-2.61901e-015	-1.74481e-015	1.44075e-015	2.57489e-015	3.89909e-015
5.32806e-015	1.22369e-014	2.56064e-015	-2.88866e-016	-4.35344e-015	4.55497e-016	-5.66848e-015	-5.07167e-015	-1.15566e-014	-2.40548e-015	-1.18628e-014	-1.32416e-015	-3.80465e-015	-1.97532e-015	1.54896e-015	-6.41784e-015	-9.55435e-015	-2.02917e-015	-5.29445e-015	-9.77201e-015	-3.01496e-015	-1.89432e-015	1.23494e-015	2.08131e-015	3.77759e-015
5.07828e-015	1.18726e-014	2.69777e-015	-1.27884e-016	-4.46978e-015	4.4575e-016	-5.51163e-015	-5.26816e-015	-1.12224e-014	-2.67632e-015	-1.16481e-014	-1.21805e-015	-3.85988e-015	-1.79904e-015	1.72522e-015	-6.37504e-015	-9.92137e-015	-2.17166e-015	-5.45107e-015	-9.75907e-015	-3.40056e-015	-2.02456e-015	1.02207e-015	1.59523e-015	3.64335e-015
4.83618e-015	1.1492e-014	2.8354e-015	3.65322e-017	-4.56941e-015	4.26775e-016	-5.37106e-015	-5.45359e-015	-1.08759e-014	-2.94027e-015	-1.14184e-014	-1.12173e-015	-3.93309e-015	-1.60871e-015	1.89816e-015	-6.30017e-015	-1.02509e-014	-2.28709e-015	-5.5928e-015	-9.70865e-015	-3.77443e-015	-2.13665e-015	8.03383e-016	1.11746e-015	3.49401e-015
4.60376e-015	1.10956e-014	2.97292e-015	2.03435e-016	-4.65107e-015	3.99269e-016	-5.24708e-015	-5.62662e-015	-1.05187e-014	-3.19592e-015	-1.11728e-014	-1.0362e-015	-4.02221e-015	-1.40551e-015	2.06802e-015	-6.19363e-015	-1.05406e-014	-2.3756e-015	-5.71923e-015	-9.6229e-015	-4.13528e-015	-2.23245e-015	5.80127e-016	6.48333e-016	3.32769e-015
4.38216e-015	1.06846e-014	3.1105e-015	3.72336e-016	-4.71417e-015	3.63182e-016	-5.13952e-015	-5.78657e-015	-1.01519e-014	-3.44263e-015	-1.09109e-014	-9.61865e-016	-4.1261e-015	-1.19023e-015	2.23373e-015	-6.05594e-015	-1.07887e-014	-2.43831e-015	-5.82991e-015	-9.50385e-015	-4.4819e-015	-2.31368e-015	3.5356e-016	1.88855e-016	3.14217e-015
4.17278e-015	1.02597e-014	3.24741e-015	5.42279e-016	-4.75744e-015	3.18358e-016	-5.04778e-015	-5.93359e-015	-9.777e-015	-3.6803e-015	-1.06319e-014	-8.98993e-016	-4.24326e-015	-9.65065e-016	2.39494e-015	-5.88916e-015	-1.09934e-014	-2.47507e-015	-5.92455e-015	-9.35389e-015	-4.81337e-015	-2.38215e-015	1.25105e-016	-2.60424e-016	2.93616e-015
3.97724e-015	9.82184e-015	3.38331e-015	7.11916e-016	-4.78019e-015	2.65397e-016	-4.97142e-015	-6.06687e-015	-9.39502e-015	-3.90775e-015	-1.03352e-014	-8.47729e-016	-4.37179e-015	-7.31773e-016	2.55115e-015	-5.69519e-015	-1.1153e-014	-2.48631e-015	-6.00294e-015	-9.17511e-015	-5.12826e-015	-2.43904e-015	-1.03524e-016	-6.98744e-016	2.70838e-015
3.79675e-015	9.37284e-015	3.51899e-015	8.80925e-016	-4.78124e-015	2.05382e-016	-4.9091e-015	-6.18547e-015	-9.0074e-015	-4.12418e-015	-1.00204e-014	-8.07877e-016	-4.50935e-015	-4.9185e-016	2.70284e-015	-5.47553e-015	-1.12668e-014	-2.47349e-015	-6.06478e-015	-8.96951e-015	-5.42544e-015	-2.48676e-015	-3.30836e-016	-1.12475e-015	2.45796e-015
3.63223e-015	8.91413e-015	3.65414e-015	1.04865e-015	-4.75994e-015	1.38817e-016	-4.85966e-015	-6.28885e-015	-8.61573e-015	-4.32849e-015	-9.68725e-015	-7.78962e-016	-4.65368e-015	-2.47086e-016	2.85005e-015	-5.23122e-015	-1.13341e-014	-2.43754e-015	-6.10951e-015	-8.7397e-015	-5.70368e-015	-2.52716e-015	-5.55378e-016	-1.53785e-015	2.18471e-015
3.48501e-015	8.44741e-015	3.78824e-015	1.21468e-015	-4.7157e-015	6.64169e-017	-4.82138e-015	-6.37651e-015	-8.22186e-015	-4.51981e-015	-9.33588e-015	-7.60549e-016	-4.80226e-015	7.25474e-019	2.99176e-015	-4.96421e-015	-1.13543e-014	-2.37998e-015	-6.13642e-015	-8.48836e-015	-5.96282e-015	-2.561e-015	-7.75321e-016	-1.93794e-015	1.8891e-015
3.35617e-015	7.97454e-015	3.92213e-015	1.37826e-015	-4.64847e-015	-1.0758e-017	-4.79288e-015	-6.44833e-015	-7.82673e-015	-4.69695e-015	-8.96635e-015	-7.52275e-016	-4.95284e-015	2.50503e-016	3.12853e-015	-4.67672e-015	-1.13277e-014	-2.30245e-015	-6.14391e-015	-8.2188e-015	-6.20193e-015	-2.58992e-015	-9.89007e-016	-2.32446e-015	1.5714e-015
3.24622e-015	7.49783e-015	4.0559e-015	1.53918e-015	-4.55825e-015	-9.15648e-017	-4.77174e-015	-6.50379e-015	-7.43063e-015	-4.85897e-015	-8.57921e-015	-7.52881e-016	-5.10235e-015	5.00495e-016	3.26058e-015	-4.37096e-015	-1.12549e-014	-2.20673e-015	-6.13152e-015	-7.93398e-015	-6.42075e-015	-2.61529e-015	-1.19543e-015	-2.69648e-015	1.2318e-015
3.15557e-015	7.01929e-015	4.18931e-015	1.69669e-015	-4.44406e-015	-1.74426e-016	-4.75511e-015	-6.54233e-015	-7.03483e-015	-5.00463e-015	-8.17504e-015	-7.6139e-016	-5.24814e-015	7.49928e-016	3.38798e-015	-4.04956e-015	-1.11359e-014	-2.0944e-015	-6.09848e-015	-7.63653e-015	-6.61856e-015	-2.63893e-015	-1.39378e-015	-3.0539e-015	8.71192e-016
3.0839e-015	6.54062e-015	4.32269e-015	1.8504e-015	-4.30615e-015	-2.58163e-016	-4.73957e-015	-6.56387e-015	-6.63976e-015	-5.13257e-015	-7.75484e-015	-7.76617e-016	-5.3877e-015	9.97431e-016	3.51114e-015	-3.71472e-015	-1.09717e-014	-1.96725e-015	-6.04457e-015	-7.32951e-015	-6.79464e-015	-2.6617e-015	-1.58282e-015	-3.39579e-015	4.91196e-016
3.03131e-015	6.06325e-015	4.45606e-015	1.99974e-015	-4.14493e-015	-3.41207e-016	-4.72211e-015	-6.56814e-015	-6.24641e-015	-5.2424e-015	-7.31973e-015	-7.96258e-016	-5.51844e-015	1.24118e-015	3.63051e-015	-3.36866e-015	-1.07649e-014	-1.82696e-015	-5.96849e-015	-7.01592e-015	-6.9491e-015	-2.68472e-015	-1.76137e-015	-3.72204e-015	9.29951e-017
2.99738e-015	5.5895e-015	4.58908e-015	2.14496e-015	-3.96032e-015	-4.22232e-016	-4.70014e-015	-6.55526e-015	-5.85533e-015	-5.33333e-015	-6.87114e-015	-8.19221e-016	-5.63705e-015	1.48007e-015	3.74614e-015	-3.01394e-015	-1.05172e-014	-1.67541e-015	-5.86992e-015	-6.6983e-015	-7.08226e-015	-2.70945e-015	-1.9287e-015	-4.03262e-015	-3.21376e-016
2.98175e-015	5.12143e-015	4.72152e-015	2.28618e-015	-3.75272e-015	-5.00423e-016	-4.6704e-015	-6.52572e-015	-5.46704e-015	-5.40432e-015	-6.4108e-015	-8.43532e-016	-5.74105e-015	1.71296e-015	3.85815e-015	-2.65301e-015	-1.02305e-014	-1.51426e-015	-5.74894e-015	-6.37979e-015	-7.19381e-015	-2.73679e-015	-2.08504e-015	-4.32716e-015	-7.49135e-016
2.98338e-015	4.66012e-015	4.85378e-015	2.42346e-015	-3.52263e-015	-5.74326e-016	-4.62932e-015	-6.47991e-015	-5.08269e-015	-5.45518e-015	-5.93976e-015	-8.67287e-016	-5.82888e-015	1.9393e-015	3.96693e-015	-2.28814e-015	-9.90743e-015	-1.34532e-015	-5.6055e-015	-6.06276e-015	-7.28362e-015	-2.76719e-015	-2.22937e-015	-4.60528e-015	-1.18798e-015
3.002e-015	4.20748e-015	4.98466e-015	2.55624e-015	-3.27091e-015	-6.42192e-016	-4.57399e-015	-6.41772e-015	-4.70207e-015	-5.48537e-015	-5.46005e-015	-8.88925e-016	-5.89815e-015	2.15815e-015	4.07316e-015	-1.92208e-015	-9.55091e-015	-1.17069e-015	-5.43968e-015	-5.74956e-015	-7.35193e-015	-2.80107e-015	-2.36111e-015	-4.8667e-015	-1.63554e-015
3.03603e-015	3.76475e-015	5.1143e-015	2.68455e-015	-2.99831e-015	-7.02158e-016	-4.50099e-015	-6.33925e-015	-4.32588e-015	-5.49427e-015	-4.9735e-015	-9.06225e-016	-5.94716e-015	2.36871e-015	4.17699e-015	-1.55695e-015	-9.16417e-015	-9.91417e-016	-5.25102e-015	-5.44269e-015	-7.39998e-015	-2.83886e-015	-2.48037e-015	-5.11167e-015	-2.08903e-015
3.08395e-015	3.33323e-015	5.24307e-015	2.80868e-015	-2.70532e-015	-7.52932e-016	-4.407e-015	-6.24495e-015	-3.95482e-015	-5.48123e-015	-4.48209e-015	-9.17475e-016	-5.97408e-015	2.56985e-015	4.27831e-015	-1.1952e-015	-8.75015e-015	-8.08682e-016	-5.04e-015	-5.14389e-015	-7.42832e-015	-2.88057e-015	-2.58755e-015	-5.3412e-015	-2.54547e-015
3.14513e-015	2.91437e-015	5.37024e-015	2.92879e-015	-2.39304e-015	-7.9353e-016	-4.28884e-015	-6.13495e-015	-3.58865e-015	-5.44606e-015	-3.98841e-015	-9.20526e-016	-5.97769e-015	2.76131e-015	4.37757e-015	-8.39258e-016	-8.31211e-015	-6.24722e-016	-4.80716e-015	-4.85555e-015	-7.43756e-015	-2.9259e-015	-2.68246e-015	-5.55505e-015	-3.00217e-015
3.21759e-015	2.50872e-015	5.4956e-015	3.04498e-015	-2.06282e-015	-8.22691e-016	-4.14402e-015	-6.00957e-015	-3.22687e-015	-5.38901e-015	-3.49471e-015	-9.13722e-016	-5.95656e-015	2.94262e-015	4.47494e-015	-4.91175e-016	-7.85327e-015	-4.41231e-016	-4.55307e-015	-4.5794e-015	-7.42813e-015	-2.97474e-015	-2.76633e-015	-5.75368e-015	-3.45592e-015
3.30001e-015	2.11678e-015	5.61825e-015	3.15717e-015	-1.71606e-015	-8.38878e-016	-3.9703e-015	-5.86982e-015	-2.87007e-015	-5.3103e-015	-3.00274e-015	-8.95435e-016	-5.91005e-015	3.11394e-015	4.56998e-015	-1.52239e-016	-7.37806e-015	-2.60035e-016	-4.27941e-015	-4.31637e-015	-7.40106e-015	-3.02656e-015	-2.83922e-015	-5.93721e-015	-3.90344e-015
3.39099e-015	1.73898e-015	5.73771e-015	3.26546e-015	-1.35423e-015	-8.42074e-016	-3.76502e-015	-5.71605e-015	-2.51795e-015	-5.21025e-015	-2.51473e-015	-8.64374e-016	-5.83768e-015	3.27453e-015	4.66287e-015	1.75722e-016	-6.89012e-015	-8.19374e-017	-3.98666e-015	-4.06761e-015	-7.35713e-015	-3.08077e-015	-2.90227e-015	-6.10581e-015	-4.34178e-015
3.48887e-015	1.37583e-015	5.85285e-015	3.37008e-015	-9.78234e-016	-8.30596e-016	-3.52661e-015	-5.54916e-015	-2.17091e-015	-5.08901e-015	-2.03307e-015	-8.19302e-016	-5.73871e-015	3.42439e-015	4.75332e-015	4.90868e-016	-6.39244e-015	9.19391e-017	-3.67635e-015	-3.83438e-015	-7.29739e-015	-3.13687e-015	-2.95599e-015	-6.26057e-015	-4.76773e-015
3.59165e-015	1.02707e-015	5.9628e-015	3.47038e-015	-5.89747e-016	-8.04079e-016	-3.25331e-015	-5.36926e-015	-1.82881e-015	-4.94746e-015	-1.55968e-015	-7.59137e-016	-5.61316e-015	3.56401e-015	4.84131e-015	7.91426e-016	-5.88904e-015	2.60765e-016	-3.3503e-015	-3.61693e-015	-7.22245e-015	-3.19348e-015	-3.00095e-015	-6.40206e-015	-5.17799e-015
3.69807e-015	6.92542e-016	6.06629e-015	3.56621e-015	-1.90739e-016	-7.62266e-016	-2.94395e-015	-5.1777e-015	-1.49179e-015	-4.78632e-015	-1.09727e-015	-6.82747e-016	-5.46155e-015	3.69306e-015	4.92587e-015	1.07635e-015	-5.3841e-015	4.23378e-016	-3.01105e-015	-3.41554e-015	-7.1331e-015	-3.24986e-015	-3.03841e-015	-6.53072e-015	-5.5705e-015
3.80656e-015	3.72252e-016	6.16295e-015	3.65772e-015	2.16881e-016	-7.04718e-016	-2.59845e-015	-4.97518e-015	-1.16032e-015	-4.60654e-015	-6.4782e-016	-5.89105e-016	-5.28498e-015	3.81196e-015	5.00644e-015	1.3445e-015	-4.88082e-015	5.79134e-016	-2.66113e-015	-3.2303e-015	-7.03047e-015	-3.30498e-015	-3.07043e-015	-6.6477e-015	-5.9429e-015
3.91498e-015	6.56588e-017	6.2518e-015	3.74439e-015	6.31315e-016	-6.31337e-016	-2.21612e-015	-4.76244e-015	-8.33715e-016	-4.40951e-015	-2.13101e-016	-4.77685e-016	-5.08453e-015	3.92064e-015	5.08257e-015	1.59574e-015	-4.383e-015	7.27153e-016	-2.30365e-015	-3.06133e-015	-6.91574e-015	-3.35761e-015	-3.09804e-015	-6.75446e-015	-6.29261e-015
4.02148e-015	-2.2781e-016	6.33131e-015	3.82575e-015	1.05073e-015	-5.42722e-016	-1.7969e-015	-4.5401e-015	-5.12363e-016	-4.19657e-015	2.05567e-016	-3.48286e-016	-4.86215e-015	4.01946e-015	5.15361e-015	1.82872e-015	-3.89344e-015	8.66906e-016	-1.94125e-015	-2.90928e-015	-6.79003e-015	-3.40656e-015	-3.12244e-015	-6.85144e-015	-6.61783e-015
4.12464e-015	-5.08798e-016	6.40076e-015	3.90214e-015	1.47336e-015	-4.38889e-016	-1.34153e-015	-4.30952e-015	-1.96546e-016	-3.9692e-015	6.06973e-016	-2.01043e-016	-4.61976e-015	4.10878e-015	5.21879e-015	2.04329e-015	-3.41555e-015	9.9803e-016	-1.57628e-015	-2.77292e-015	-6.65434e-015	-3.45114e-015	-3.14513e-015	-6.93922e-015	-6.91657e-015
4.223e-015	-7.78002e-016	6.45855e-015	3.97323e-015	1.89719e-015	-3.20587e-016	-8.513e-016	-4.07175e-015	1.14004e-016	-3.72902e-015	9.89333e-016	-3.62701e-017	-4.35857e-015	4.18929e-015	5.27785e-015	2.23916e-015	-2.95267e-015	1.11979e-015	-1.21283e-015	-2.65109e-015	-6.509e-015	-3.49019e-015	-3.16769e-015	-7.01876e-015	-7.1875e-015
4.315e-015	-1.03611e-015	6.50382e-015	4.03837e-015	2.32027e-015	-1.88409e-016	-3.28547e-016	-3.82842e-015	4.18343e-016	-3.47745e-015	1.35138e-015	1.45396e-016	-4.0803e-015	4.26108e-015	5.33024e-015	2.41629e-015	-2.50717e-015	1.23229e-015	-8.53705e-016	-2.54265e-015	-6.35598e-015	-3.52267e-015	-3.19137e-015	-7.09059e-015	-7.42975e-015
4.40042e-015	-1.28389e-015	6.53546e-015	4.097e-015	2.74058e-015	-4.37857e-017	2.2433e-016	-3.57994e-015	7.16271e-016	-3.21644e-015	1.69193e-015	3.43035e-016	-3.78726e-015	4.32475e-015	5.37459e-015	2.57515e-015	-2.08138e-015	1.33517e-015	-5.02665e-016	-2.44713e-015	-6.19671e-015	-3.54812e-015	-3.21758e-015	-7.15551e-015	-7.64258e-015
4.47759e-015	-1.52266e-015	6.55186e-015	4.14887e-015	3.15603e-015	1.12423e-016	8.05154e-016	-3.3277e-015	1.00773e-015	-2.94816e-015	2.01107e-015	5.55591e-016	-3.48123e-015	4.38091e-015	5.41e-015	2.71588e-015	-1.67755e-015	1.4282e-015	-1.62119e-016	-2.36357e-015	-6.03183e-015	-3.56595e-015	-3.2472e-015	-7.21478e-015	-7.82601e-015
4.54514e-015	-1.75361e-015	6.55241e-015	4.19386e-015	3.56451e-015	2.78435e-016	1.41063e-015	-3.07298e-015	1.29334e-015	-2.67451e-015	2.30855e-015	7.82186e-016	-3.16555e-015	4.429e-015	5.43597e-015	2.83935e-015	-1.29822e-015	1.51137e-015	1.64532e-016	-2.2905e-015	-5.86194e-015	-3.57508e-015	-3.28193e-015	-7.2688e-015	-7.97989e-015
4.60235e-015	-1.97677e-015	6.53588e-015	4.23092e-015	3.96365e-015	4.52979e-016	2.03771e-015	-2.81716e-015	1.57266e-015	-2.39744e-015	2.58462e-015	1.02087e-015	-2.84322e-015	4.47031e-015	5.45179e-015	2.94623e-015	-9.44707e-016	1.58402e-015	4.74142e-016	-2.22632e-015	-5.68838e-015	-3.57498e-015	-3.32262e-015	-7.31842e-015	-8.10448e-015
4.64852e-015	-2.19303e-015	6.50207e-015	4.25959e-015	4.35091e-015	6.34994e-016	2.68173e-015	-2.56185e-015	1.84542e-015	-2.11905e-015	2.83926e-015	1.26954e-015	-2.51674e-015	4.50496e-015	5.45714e-015	3.03688e-015	-6.18685e-016	1.64663e-015	7.63417e-016	-2.16981e-015	-5.51245e-015	-3.56585e-015	-3.36983e-015	-7.36457e-015	-8.20057e-015
4.68303e-015	-2.40361e-015	6.45008e-015	4.27886e-015	4.72385e-015	8.23477e-016	3.33863e-015	-2.30801e-015	2.11114e-015	-1.84159e-015	3.07313e-015	1.52636e-015	-2.18864e-015	4.53295e-015	5.45117e-015	3.11185e-015	-3.20421e-016	1.69841e-015	1.02909e-015	-2.12014e-015	-5.33519e-015	-3.54777e-015	-3.42457e-015	-7.4083e-015	-8.26924e-015
4.70576e-015	-2.60918e-015	6.37936e-015	4.28873e-015	5.08068e-015	1.01641e-015	4.00406e-015	-2.05661e-015	2.36976e-015	-1.56724e-015	3.28674e-015	1.78929e-015	-1.86222e-015	4.55485e-015	5.43297e-015	3.1727e-015	-5.0596e-017	1.73936e-015	1.26885e-015	-2.0753e-015	-5.15724e-015	-3.52068e-015	-3.48736e-015	-7.45026e-015	-8.31174e-015
4.71605e-015	-2.8108e-015	6.2892e-015	4.28912e-015	5.41934e-015	1.21154e-015	4.67252e-015	-1.80891e-015	2.62184e-015	-1.29807e-015	3.48073e-015	2.05577e-015	-1.54034e-015	4.57082e-015	5.40175e-015	3.22018e-015	1.90051e-016	1.76951e-015	1.48056e-015	-2.03382e-015	-4.97907e-015	-3.48479e-015	-3.55865e-015	-7.49104e-015	-8.32927e-015
4.71343e-015	-3.00891e-015	6.17975e-015	4.28038e-015	5.73821e-015	1.40724e-015	5.33961e-015	-1.56585e-015	2.86612e-015	-1.03617e-015	3.65619e-015	2.32289e-015	-1.22499e-015	4.58158e-015	5.3571e-015	3.25523e-015	4.0107e-016	1.78876e-015	1.66207e-015	-1.99493e-015	-4.80128e-015	-3.4411e-015	-3.63828e-015	-7.53136e-015	-8.32358e-015
4.69737e-015	-3.2039e-015	6.05059e-015	4.26185e-015	6.03499e-015	1.60214e-015	6.00029e-015	-1.3286e-015	3.10244e-015	-7.83289e-016	3.81453e-015	2.58809e-015	-9.18677e-016	4.58759e-015	5.29928e-015	3.27898e-015	5.82373e-016	1.79732e-015	1.81179e-015	-1.95662e-015	-4.62491e-015	-3.38979e-015	-3.72665e-015	-7.57162e-015	-8.29693e-015
4.66785e-015	-3.39615e-015	5.90132e-015	4.23297e-015	6.30776e-015	1.79508e-015	6.64897e-015	-1.09818e-015	3.32994e-015	-5.41682e-016	3.95701e-015	2.84835e-015	-6.23522e-016	4.58815e-015	5.22757e-015	3.29215e-015	7.33881e-016	1.79482e-015	1.9279e-015	-1.91816e-015	-4.45022e-015	-3.33281e-015	-3.82363e-015	-7.61255e-015	-8.25169e-015
4.62492e-015	-3.58611e-015	5.73269e-015	4.1938e-015	6.5554e-015	1.98401e-015	7.28074e-015	-8.7558e-016	3.54817e-015	-3.13045e-016	4.08508e-015	3.10104e-015	-3.41473e-016	4.58312e-015	5.14229e-015	3.29625e-015	8.56324e-016	1.78113e-015	2.00913e-015	-1.87839e-015	-4.2779e-015	-3.27134e-015	-3.92905e-015	-7.65475e-015	-8.19111e-015
4.56852e-015	-3.77416e-015	5.54531e-015	4.14437e-015	6.77621e-015	2.16737e-015	7.89083e-015	-6.62292e-016	3.7574e-015	-9.84277e-017	4.19988e-015	3.3432e-015	-7.4881e-017	4.57226e-015	5.044e-015	3.29235e-015	9.49812e-016	1.75641e-015	2.05469e-015	-1.83607e-015	-4.10843e-015	-3.20659e-015	-4.04249e-015	-7.69844e-015	-8.11772e-015
4.49855e-015	-3.95991e-015	5.33968e-015	4.08524e-015	6.96873e-015	2.34382e-015	8.47402e-015	-4.58505e-016	3.95737e-015	1.00895e-016	4.3029e-015	3.57228e-015	1.74759e-016	4.5564e-015	4.93293e-015	3.28083e-015	1.01567e-015	1.72075e-015	2.06417e-015	-1.79014e-015	-3.94225e-015	-3.14069e-015	-4.163e-015	-7.74385e-015	-8.03418e-015
4.41521e-015	-4.14414e-015	5.11648e-015	4.01618e-015	7.13189e-015	2.51229e-015	9.02528e-015	-2.64827e-016	4.1479e-015	2.82989e-016	4.39619e-015	3.78587e-015	4.06551e-016	4.53533e-015	4.80939e-015	3.2627e-015	1.05547e-015	1.67434e-015	2.037e-015	-1.7404e-015	-3.77968e-015	-3.07598e-015	-4.29049e-015	-7.79132e-015	-7.94329e-015
4.31826e-015	-4.32757e-015	4.87673e-015	3.93831e-015	7.26414e-015	2.67079e-015	9.53949e-015	-8.22552e-017	4.32837e-015	4.47057e-016	4.48138e-015	3.98134e-015	6.19249e-016	4.50877e-015	4.67386e-015	3.23821e-015	1.07008e-015	1.61743e-015	1.97374e-015	-1.68588e-015	-3.62152e-015	-3.01446e-015	-4.42328e-015	-7.84161e-015	-7.84866e-015
4.20696e-015	-4.50944e-015	4.62182e-015	3.85158e-015	7.36381e-015	2.81784e-015	1.00125e-014	8.8652e-017	4.49874e-015	5.91751e-016	4.56022e-015	4.15609e-015	8.12035e-016	4.47616e-015	4.52736e-015	3.20832e-015	1.06058e-015	1.54968e-015	1.87515e-015	-1.62598e-015	-3.46812e-015	-2.95769e-015	-4.56058e-015	-7.89511e-015	-7.75312e-015
4.08141e-015	-4.68932e-015	4.35329e-015	3.7569e-015	7.43045e-015	2.95297e-015	1.04403e-014	2.48331e-016	4.65952e-015	7.16494e-016	4.63466e-015	4.3077e-015	9.84355e-016	4.43759e-015	4.37171e-015	3.17274e-015	1.02911e-015	1.47147e-015	1.74295e-015	-1.56065e-015	-3.31964e-015	-2.90845e-015	-4.70143e-015	-7.95195e-015	-7.65913e-015
3.94163e-015	-4.86692e-015	4.07281e-015	3.65495e-015	7.46384e-015	3.07565e-015	1.08193e-014	3.96901e-016	4.81054e-015	8.204e-016	4.70581e-015	4.43374e-015	1.13539e-015	4.39344e-015	4.20783e-015	3.13168e-015	9.77534e-016	1.38209e-015	1.57889e-015	-1.4904e-015	-3.17628e-015	-2.8692e-015	-4.84478e-015	-8.01233e-015	-7.57016e-015
3.78722e-015	-5.04234e-015	3.78187e-015	3.54662e-015	7.4637e-015	3.18549e-015	1.11464e-014	5.34174e-016	4.95199e-015	9.02758e-016	4.77542e-015	4.53263e-015	1.26496e-015	4.34373e-015	4.03672e-015	3.08593e-015	9.07181e-016	1.2817e-015	1.38405e-015	-1.41549e-015	-3.03867e-015	-2.84139e-015	-4.9898e-015	-8.07649e-015	-7.48881e-015
3.61815e-015	-5.21542e-015	3.48235e-015	3.43331e-015	7.42929e-015	3.28157e-015	1.14198e-014	6.59722e-016	5.0839e-015	9.62968e-016	4.84453e-015	4.60257e-015	1.37421e-015	4.28831e-015	3.86022e-015	3.03508e-015	8.19907e-016	1.17021e-015	1.16058e-015	-1.33594e-015	-2.90636e-015	-2.82742e-015	-5.13497e-015	-8.14528e-015	-7.41769e-015
3.43349e-015	-5.38508e-015	3.17622e-015	3.31599e-015	7.36048e-015	3.36344e-015	1.16377e-014	7.73773e-016	5.20602e-015	1.00135e-015	4.91419e-015	4.64235e-015	1.46365e-015	4.22661e-015	3.67945e-015	2.97829e-015	7.17585e-016	1.04854e-015	9.10836e-016	-1.25237e-015	-2.77992e-015	-2.82953e-015	-5.27917e-015	-8.21834e-015	-7.35942e-015
3.23337e-015	-5.55159e-015	2.86514e-015	3.19599e-015	7.25797e-015	3.43181e-015	1.17984e-014	8.7591e-016	5.31896e-015	1.01792e-015	4.98513e-015	4.65091e-015	1.53421e-015	4.15841e-015	3.49585e-015	2.91494e-015	6.01471e-016	9.16119e-016	6.37285e-016	-1.16542e-015	-2.65973e-015	-2.84949e-015	-5.42078e-015	-8.29619e-015	-7.31613e-015
3.01724e-015	-5.71494e-015	2.55068e-015	3.07395e-015	7.12238e-015	3.48668e-015	1.19008e-014	9.66478e-016	5.42309e-015	1.01279e-015	5.05872e-015	4.62784e-015	1.58768e-015	4.08378e-015	3.31125e-015	2.84487e-015	4.73073e-016	7.73259e-016	3.4266e-016	-1.07657e-015	-2.54596e-015	-2.88943e-015	-5.55862e-015	-8.37914e-015	-7.28971e-015
2.78458e-015	-5.87515e-015	2.23543e-015	2.95125e-015	6.95413e-015	3.5279e-015	1.19445e-014	1.04582e-015	5.51863e-015	9.86217e-016	5.13559e-015	4.57275e-015	1.62495e-015	4.00213e-015	3.12693e-015	2.76684e-015	3.33755e-016	6.20387e-016	3.02232e-017	-9.86829e-016	-2.43921e-015	-2.95146e-015	-5.69177e-015	-8.46725e-015	-7.28196e-015
2.53416e-015	-6.03244e-015	1.92122e-015	2.82951e-015	6.75411e-015	3.5558e-015	1.19293e-014	1.11514e-015	5.60638e-015	9.38665e-016	5.21658e-015	4.48553e-015	1.64756e-015	3.91361e-015	2.94505e-015	2.67989e-015	1.85411e-016	4.57731e-016	-2.97039e-016	-8.9715e-016	-2.33935e-015	-3.0376e-015	-5.81878e-015	-8.56024e-015	-7.29454e-015
2.26558e-015	-6.18705e-015	1.61039e-015	2.71054e-015	6.5239e-015	3.57138e-015	1.18562e-014	1.17511e-015	5.68649e-015	8.71207e-016	5.30167e-015	4.36654e-015	1.65694e-015	3.81805e-015	2.76786e-015	2.58325e-015	3.00864e-017	2.85254e-016	-6.36062e-016	-8.08953e-016	-2.24646e-015	-3.14837e-015	-5.93862e-015	-8.65828e-015	-7.32824e-015
1.97879e-015	-6.33821e-015	1.30533e-015	2.59537e-015	6.26517e-015	3.57567e-015	1.17269e-014	1.226e-015	5.75897e-015	7.84865e-016	5.39052e-015	4.21652e-015	1.65519e-015	3.71458e-015	2.59686e-015	2.47671e-015	-1.3138e-016	1.03569e-016	-9.83545e-016	-7.23081e-016	-2.16126e-015	-3.28432e-015	-6.05065e-015	-8.76159e-015	-7.38417e-015
1.67288e-015	-6.48673e-015	1.00824e-015	2.48505e-015	5.97938e-015	3.56922e-015	1.15435e-014	1.26875e-015	5.82504e-015	6.80445e-016	5.48262e-015	4.03673e-015	1.64363e-015	3.60352e-015	2.43348e-015	2.3589e-015	-2.97486e-016	-8.68243e-017	-1.33599e-015	-6.40703e-016	-2.08418e-015	-3.44636e-015	-6.15371e-015	-8.86993e-015	-7.46222e-015
1.34789e-015	-6.63279e-015	7.20981e-016	2.38087e-015	5.66906e-015	3.55297e-015	1.13088e-014	1.30394e-015	5.88521e-015	5.58839e-016	5.57776e-015	3.82829e-015	1.6247e-015	3.48524e-015	2.27906e-015	2.22949e-015	-4.66916e-016	-2.86068e-016	-1.69082e-015	-5.63395e-016	-2.01548e-015	-3.63476e-015	-6.24696e-015	-8.9835e-015	-7.56275e-015
1.00338e-015	-6.77708e-015	4.45266e-016	2.2838e-015	5.33538e-015	3.52815e-015	1.10252e-014	1.33262e-015	5.93976e-015	4.21426e-016	5.67618e-015	3.59287e-015	1.60119e-015	3.35955e-015	2.13439e-015	2.08712e-015	-6.38011e-016	-4.93774e-016	-2.04535e-015	-4.9338e-016	-1.9556e-015	-3.84969e-015	-6.32964e-015	-9.10233e-015	-7.68588e-015
6.38067e-016	-6.92022e-015	1.82074e-016	2.19503e-015	4.98063e-015	3.49589e-015	1.06964e-014	1.35595e-015	5.98903e-015	2.69625e-016	5.7776e-015	3.33232e-015	1.57499e-015	3.22685e-015	2.00098e-015	1.93099e-015	-8.09987e-016	-7.09443e-016	-2.39623e-015	-4.32039e-016	-1.90531e-015	-4.09097e-015	-6.40126e-015	-9.2262e-015	-7.83095e-015
2.5153e-016	-7.06267e-015	-6.68192e-017	2.11526e-015	4.60752e-015	3.45719e-015	1.03266e-014	1.3745e-015	6.03385e-015	1.04415e-016	5.88108e-015	3.04892e-015	1.54808e-015	3.08741e-015	1.87961e-015	1.76094e-015	-9.81837e-016	-9.32804e-016	-2.74061e-015	-3.81429e-016	-1.86482e-015	-4.35783e-015	-6.46117e-015	-9.35522e-015	-7.99776e-015
-1.56524e-016	-7.20494e-015	-2.99423e-016	2.04513e-015	4.21819e-015	3.41337e-015	9.92049e-015	1.38896e-015	6.07457e-015	-7.2838e-017	5.98564e-015	2.74521e-015	1.52292e-015	2.94133e-015	1.77113e-015	1.57569e-015	-1.15296e-015	-1.16338e-015	-3.07641e-015	-3.42377e-016	-1.83458e-015	-4.6489e-015	-6.50928e-015	-9.49005e-015	-8.18477e-015
-5.86614e-016	-7.34758e-015	-5.15376e-016	1.9857e-015	3.81506e-015	3.36547e-015	9.48248e-015	1.40026e-015	6.11157e-015	-2.60606e-016	6.09034e-015	2.42385e-015	1.50188e-015	2.78889e-015	1.67603e-015	1.37432e-015	-1.32182e-015	-1.40025e-015	-3.40182e-015	-3.16857e-016	-1.81506e-015	-4.96316e-015	-6.54499e-015	-9.63046e-015	-8.39081e-015
-1.0378e-015	-7.49227e-015	-7.1308e-016	1.93734e-015	3.40061e-015	3.31445e-015	9.018e-015	1.40879e-015	6.14531e-015	-4.57606e-016	6.194e-015	2.08775e-015	1.48731e-015	2.63021e-015	1.59522e-015	1.15664e-015	-1.48797e-015	-1.64302e-015	-3.7151e-015	-3.05756e-016	-1.80667e-015	-5.2989e-015	-6.56855e-015	-9.77649e-015	-8.61438e-015
-1.50948e-015	-7.63929e-015	-8.91865e-016	1.9002e-015	2.97783e-015	3.26171e-015	8.53195e-015	1.41499e-015	6.17585e-015	-6.62371e-016	6.2957e-015	1.73993e-015	1.48113e-015	2.46556e-015	1.52885e-015	9.22592e-016	-1.65062e-015	-1.89132e-015	-4.01504e-015	-3.09554e-016	-1.81084e-015	-5.65447e-015	-6.57943e-015	-9.92745e-015	-8.85341e-015
-2.00149e-015	-7.78954e-015	-1.05153e-015	1.87456e-015	2.54999e-015	3.20823e-015	8.02897e-015	1.41949e-015	6.20306e-015	-8.7363e-016	6.39493e-015	1.38333e-015	1.48472e-015	2.29523e-015	1.47673e-015	6.722e-016	-1.80934e-015	-2.14423e-015	-4.30016e-015	-3.30132e-016	-1.82807e-015	-6.02634e-015	-6.57763e-015	-1.0083e-014	-9.10552e-015
-2.51359e-015	-7.94444e-015	-1.1918e-015	1.86104e-015	2.11941e-015	3.15472e-015	7.51496e-015	1.42279e-015	6.22697e-015	-1.09005e-015	6.49057e-015	1.02059e-015	1.50014e-015	2.11977e-015	1.43824e-015	4.05983e-016	-1.96328e-015	-2.40201e-015	-4.57045e-015	-3.67738e-016	-1.85889e-015	-6.41239e-015	-6.5638e-015	-1.02425e-014	-9.36861e-015
-3.04508e-015	-8.10556e-015	-1.31248e-015	1.85887e-015	1.68939e-015	3.10255e-015	6.99573e-015	1.42456e-015	6.24708e-015	-1.31081e-015	6.58151e-015	6.55253e-016	1.52834e-015	1.9398e-015	1.41253e-015	1.24081e-016	-2.11214e-015	-2.66336e-015	-4.8249e-015	-4.23572e-016	-1.90371e-015	-6.81e-015	-6.53822e-015	-1.04062e-014	-9.63961e-015
-3.59481e-015	-8.27392e-015	-1.41349e-015	1.86792e-015	1.2623e-015	3.05203e-015	6.47668e-015	1.42525e-015	6.26359e-015	-1.53428e-015	6.66713e-015	2.90208e-016	1.57053e-015	1.75613e-015	1.39903e-015	-1.72377e-016	-2.25604e-015	-2.92781e-015	-5.06357e-015	-4.98613e-016	-1.96223e-015	-7.21525e-015	-6.50135e-015	-1.05732e-014	-9.91619e-015
-4.16098e-015	-8.45049e-015	-1.49598e-015	1.88713e-015	8.40659e-016	3.00389e-015	5.96225e-015	1.42564e-015	6.27637e-015	-1.75884e-015	6.74671e-015	-7.15781e-017	1.62759e-015	1.56891e-015	1.39698e-015	-4.8231e-016	-2.39422e-015	-3.19445e-015	-5.28666e-015	-5.92861e-016	-2.03481e-015	-7.62503e-015	-6.45364e-015	-1.0742e-014	-1.01953e-014
-4.74252e-015	-8.6366e-015	-1.56032e-015	1.91582e-015	4.26813e-016	2.95855e-015	5.45827e-015	1.42518e-015	6.28541e-015	-1.98364e-015	6.8194e-015	-4.27424e-016	1.70099e-015	1.37858e-015	1.40505e-015	-8.04698e-016	-2.52608e-015	-3.46318e-015	-5.49489e-015	-7.07005e-016	-2.12155e-015	-8.03597e-015	-6.39575e-015	-1.09126e-014	-1.04745e-014
-5.33749e-015	-8.83235e-015	-1.60743e-015	1.95278e-015	2.35523e-017	2.91645e-015	4.96942e-015	1.42404e-015	6.29046e-015	-2.20775e-015	6.88426e-015	-7.74247e-016	1.79131e-015	1.18556e-015	1.42176e-015	-1.13804e-015	-2.65141e-015	-3.73266e-015	-5.689e-015	-8.4102e-016	-2.22298e-015	-8.44412e-015	-6.32771e-015	-1.10845e-014	-1.07513e-014
-5.94391e-015	-9.03876e-015	-1.63807e-015	1.99718e-015	-3.6741e-016	2.87752e-015	4.4998e-015	1.42236e-015	6.29045e-015	-2.42997e-015	6.94074e-015	-1.10937e-015	1.8989e-015	9.90791e-016	1.44576e-015	-1.48051e-015	-2.76962e-015	-4.00226e-015	-5.86987e-015	-9.94018e-016	-2.33941e-015	-8.84546e-015	-6.25021e-015	-1.12568e-014	-1.10226e-014
-6.56009e-015	-9.2559e-015	-1.65361e-015	2.04803e-015	-7.43656e-016	2.84195e-015	4.05348e-015	1.41961e-015	6.28471e-015	-2.64946e-015	6.98874e-015	-1.43018e-015	2.0237e-015	7.95289e-016	1.47458e-015	-1.8298e-015	-2.88032e-015	-4.27113e-015	-6.03807e-015	-1.16558e-015	-2.47093e-015	-9.23656e-015	-6.16377e-015	-1.14286e-014	-1.12853e-014
-7.18311e-015	-9.48453e-015	-1.6547e-015	2.10377e-015	-1.10336e-015	2.80938e-015	3.63491e-015	1.41521e-015	6.2728e-015	-2.86538e-015	7.0281e-015	-1.73363e-015	2.16592e-015	5.98807e-016	1.5059e-015	-2.18425e-015	-2.98386e-015	-4.53844e-015	-6.19516e-015	-1.3551e-015	-2.61772e-015	-9.61301e-015	-6.06922e-015	-1.15986e-014	-1.1537e-014
-7.81022e-015	-9.72516e-015	-1.64219e-015	2.16297e-015	-1.44532e-015	2.77968e-015	3.24729e-015	1.40903e-015	6.2544e-015	-3.07636e-015	7.05889e-015	-2.01793e-015	2.3256e-015	4.02249e-016	1.53819e-015	-2.54068e-015	-3.08014e-015	-4.80399e-015	-6.34261e-015	-1.56177e-015	-2.77961e-015	-9.97133e-015	-5.96756e-015	-1.17658e-014	-1.17752e-014
-8.43885e-015	-9.97796e-015	-1.61781e-015	2.22409e-015	-1.7676e-015	2.75262e-015	2.89381e-015	1.40086e-015	6.22797e-015	-3.28223e-015	7.0809e-015	-2.28169e-015	2.50189e-015	2.06923e-016	1.5691e-015	-2.89694e-015	-3.16886e-015	-5.06626e-015	-6.48167e-015	-1.784e-015	-2.95584e-015	-1.0308e-014	-5.85927e-015	-1.1929e-014	-1.19973e-014
-9.06572e-015	-1.02426e-014	-1.58372e-015	2.28617e-015	-2.06912e-015	2.72788e-015	2.57681e-015	1.39044e-015	6.19335e-015	-3.48198e-015	7.09439e-015	-2.52347e-015	2.69426e-015	1.27367e-017	1.59629e-015	-3.25028e-015	-3.25016e-015	-5.32503e-015	-6.61383e-015	-2.02015e-015	-3.14616e-015	-1.062e-014	-5.74407e-015	-1.20868e-014	-1.22003e-014
-9.68765e-015	-1.05187e-014	-1.54089e-015	2.34684e-015	-2.3486e-015	2.70472e-015	2.2983e-015	1.37666e-015	6.15014e-015	-3.67509e-015	7.10048e-015	-2.74127e-015	2.90132e-015	-1.79737e-016	1.61794e-015	-3.59723e-015	-3.32329e-015	-5.57938e-015	-6.74084e-015	-2.26892e-015	-3.34958e-015	-1.09041e-014	-5.62249e-015	-1.22381e-014	-1.23821e-014
-1.03016e-014	-1.0806e-014	-1.49095e-015	2.40491e-015	-2.60544e-015	2.68264e-015	2.05925e-015	1.3592e-015	6.09837e-015	-3.8611e-015	7.09933e-015	-2.93445e-015	3.12249e-015	-3.69923e-016	1.63178e-015	-3.93509e-015	-3.38755e-015	-5.82826e-015	-6.86398e-015	-2.52808e-015	-3.56582e-015	-1.11573e-014	-5.49517e-015	-1.23814e-014	-1.25409e-014
-1.09051e-014	-1.11038e-014	-1.43532e-015	2.45845e-015	-2.83897e-015	2.66126e-015	1.86072e-015	1.33763e-015	6.03797e-015	-4.03905e-015	7.09241e-015	-3.10284e-015	3.35684e-015	-5.57e-016	1.6355e-015	-4.26018e-015	-3.44235e-015	-6.0708e-015	-6.98505e-015	-2.7952e-015	-3.79386e-015	-1.13766e-014	-5.36289e-015	-1.25149e-014	-1.26751e-014
-1.14944e-014	-1.14112e-014	-1.37504e-015	2.50622e-015	-3.04856e-015	2.63994e-015	1.70389e-015	1.31057e-015	5.9682e-015	-4.20814e-015	7.08052e-015	-3.24501e-015	3.60253e-015	-7.40702e-016	1.6272e-015	-4.57006e-015	-3.48695e-015	-6.30552e-015	-7.10526e-015	-3.06808e-015	-4.03248e-015	-1.15598e-014	-5.22523e-015	-1.26371e-014	-1.2783e-014
-1.20664e-014	-1.17272e-014	-1.31199e-015	2.5468e-015	-3.23376e-015	2.61725e-015	1.58773e-015	1.27756e-015	5.88829e-015	-4.36854e-015	7.06484e-015	-3.36085e-015	3.85813e-015	-9.20185e-016	1.60524e-015	-4.86161e-015	-3.52115e-015	-6.53158e-015	-7.22526e-015	-3.3451e-015	-4.2809e-015	-1.17055e-014	-5.08231e-015	-1.27469e-014	-1.28633e-014
-1.26184e-014	-1.20502e-014	-1.24762e-015	2.57918e-015	-3.39484e-015	2.59248e-015	1.5116e-015	1.23797e-015	5.7984e-015	-4.5192e-015	7.04647e-015	-3.45092e-015	4.12243e-015	-1.09503e-015	1.5676e-015	-5.13143e-015	-3.54449e-015	-6.7483e-015	-7.34572e-015	-3.62362e-015	-4.53802e-015	-1.18117e-014	-4.93441e-015	-1.28427e-014	-1.29145e-014
-1.31466e-014	-1.23787e-014	-1.18303e-015	2.60178e-015	-3.53128e-015	2.56499e-015	1.4747e-015	1.1915e-015	5.69807e-015	-4.65942e-015	7.02633e-015	-3.51598e-015	4.39431e-015	-1.26449e-015	1.513e-015	-5.37695e-015	-3.55702e-015	-6.95436e-015	-7.46702e-015	-3.90023e-015	-4.80229e-015	-1.18772e-014	-4.78137e-015	-1.29228e-014	-1.29365e-014
-1.36478e-014	-1.27114e-014	-1.11927e-015	2.61338e-015	-3.6426e-015	2.53424e-015	1.47573e-015	1.13822e-015	5.58724e-015	-4.78872e-015	7.00633e-015	-3.55644e-015	4.67176e-015	-1.4279e-015	1.44056e-015	-5.59495e-015	-3.55823e-015	-7.14923e-015	-7.58956e-015	-4.17198e-015	-5.0719e-015	-1.19007e-014	-4.62344e-015	-1.29858e-014	-1.29292e-014
-1.4119e-014	-1.3047e-014	-1.05754e-015	2.61365e-015	-3.72938e-015	2.50003e-015	1.51267e-015	1.07753e-015	5.46696e-015	-4.90714e-015	6.98799e-015	-3.57304e-015	4.95254e-015	-1.58495e-015	1.34928e-015	-5.7829e-015	-3.54726e-015	-7.33213e-015	-7.71381e-015	-4.43584e-015	-5.34449e-015	-1.18815e-014	-4.46065e-015	-1.30299e-014	-1.28918e-014
-1.45577e-014	-1.33833e-014	-9.98237e-016	2.60137e-015	-3.79231e-015	2.46146e-015	1.58316e-015	1.00906e-015	5.33651e-015	-5.01427e-015	6.97243e-015	-3.56638e-015	5.23535e-015	-1.735e-015	1.23829e-015	-5.93838e-015	-3.52438e-015	-7.50134e-015	-7.8395e-015	-4.68858e-015	-5.61927e-015	-1.18196e-014	-4.29297e-015	-1.30536e-014	-1.28239e-014
-1.4961e-014	-1.37181e-014	-9.42144e-016	2.57657e-015	-3.8324e-015	2.41757e-015	1.68393e-015	9.32742e-016	5.19664e-015	-5.10996e-015	6.96099e-015	-3.53818e-015	5.51813e-015	-1.87713e-015	1.10791e-015	-6.05873e-015	-3.48954e-015	-7.65625e-015	-7.96564e-015	-4.92739e-015	-5.89404e-015	-1.17152e-014	-4.12002e-015	-1.30552e-014	-1.27259e-014
-1.53267e-014	-1.40495e-014	-8.90569e-016	2.53863e-015	-3.85051e-015	2.36839e-015	1.81208e-015	8.49152e-016	5.04753e-015	-5.19386e-015	6.95506e-015	-3.4899e-015	5.79942e-015	-2.01146e-015	9.57998e-016	-6.14268e-015	-3.44214e-015	-7.79565e-015	-8.09166e-015	-5.14931e-015	-6.16673e-015	-1.15688e-014	-3.94136e-015	-1.30331e-014	-1.25989e-014
-1.56528e-014	-1.43762e-014	-8.43378e-016	2.48779e-015	-3.84765e-015	2.31412e-015	1.96485e-015	7.58201e-016	4.88999e-015	-5.26553e-015	6.95624e-015	-3.42301e-015	6.07732e-015	-2.13782e-015	7.89357e-016	-6.1887e-015	-3.38145e-015	-7.91834e-015	-8.21626e-015	-5.35141e-015	-6.4353e-015	-1.13822e-014	-3.75695e-015	-1.29861e-014	-1.24433e-014
-1.59385e-014	-1.46965e-014	-8.0067e-016	2.42375e-015	-3.82453e-015	2.25392e-015	2.13987e-015	6.60095e-016	4.72485e-015	-5.32531e-015	6.96591e-015	-3.3393e-015	6.35073e-015	-2.25585e-015	6.02142e-016	-6.19479e-015	-3.30725e-015	-8.02245e-015	-8.33731e-015	-5.53066e-015	-6.69742e-015	-1.11569e-014	-3.56651e-015	-1.29134e-014	-1.22606e-014
-1.61823e-014	-1.50079e-014	-7.6267e-016	2.34667e-015	-3.78171e-015	2.18789e-015	2.33329e-015	5.55053e-016	4.55349e-015	-5.3729e-015	6.98509e-015	-3.24092e-015	6.61836e-015	-2.3653e-015	3.96854e-016	-6.15953e-015	-3.21905e-015	-8.1069e-015	-8.45346e-015	-5.68473e-015	-6.95131e-015	-1.08945e-014	-3.36978e-015	-1.28132e-014	-1.20524e-014
-1.6383e-014	-1.53084e-014	-7.29355e-016	2.25714e-015	-3.71993e-015	2.11626e-015	2.54139e-015	4.4394e-016	4.37788e-015	-5.40835e-015	7.01482e-015	-3.13074e-015	6.87903e-015	-2.46545e-015	1.75011e-016	-6.08282e-015	-3.11731e-015	-8.17111e-015	-8.56282e-015	-5.81137e-015	-7.19421e-015	-1.05974e-014	-3.16648e-015	-1.26846e-014	-1.18198e-014
-1.65399e-014	-1.55963e-014	-7.01129e-016	2.15601e-015	-3.63992e-015	2.03861e-015	2.76074e-015	3.27978e-016	4.19917e-015	-5.43138e-015	7.05611e-015	-3.01062e-015	7.13098e-015	-2.55652e-015	-6.1481e-017	-5.96493e-015	-3.00216e-015	-8.21423e-015	-8.66315e-015	-5.90772e-015	-7.42463e-015	-1.02676e-014	-2.95634e-015	-1.25269e-014	-1.15642e-014
-1.66526e-014	-1.58703e-014	-6.77151e-016	2.04448e-015	-3.54264e-015	1.95488e-015	2.98764e-015	2.08527e-016	4.01819e-015	-5.44141e-015	7.10938e-015	-2.88264e-015	7.37288e-015	-2.63847e-015	-3.10795e-016	-5.80555e-015	-2.87361e-015	-8.23577e-015	-8.7523e-015	-5.9717e-015	-7.64066e-015	-9.90781e-015	-2.73894e-015	-1.23399e-014	-1.12877e-014
-1.67219e-014	-1.61294e-014	-6.57479e-016	1.92306e-015	-3.42947e-015	1.86679e-015	3.21885e-015	8.62926e-017	3.837e-015	-5.43828e-015	7.17481e-015	-2.7488e-015	7.60407e-015	-2.71031e-015	-5.70167e-016	-5.60493e-015	-2.73169e-015	-8.23466e-015	-8.82768e-015	-6.00102e-015	-7.83976e-015	-9.52092e-015	-2.51441e-015	-1.21234e-014	-1.09922e-014
-1.67482e-014	-1.63727e-014	-6.40594e-016	1.7932e-015	-3.30168e-015	1.77522e-015	3.45048e-015	-3.7645e-017	3.65767e-015	-5.42235e-015	7.25323e-015	-2.61084e-015	7.8235e-015	-2.77158e-015	-8.37193e-016	-5.36475e-015	-2.57584e-015	-8.2101e-015	-8.8871e-015	-5.99434e-015	-8.01986e-015	-9.11095e-015	-2.28284e-015	-1.18772e-014	-1.06795e-014
-1.67324e-014	-1.65991e-014	-6.26433e-016	1.65622e-015	-3.16015e-015	1.6805e-015	3.67939e-015	-1.62337e-016	3.48182e-015	-5.39364e-015	7.34473e-015	-2.47122e-015	8.03053e-015	-2.82212e-015	-1.10993e-015	-5.08628e-015	-2.40696e-015	-8.1613e-015	-8.92772e-015	-5.95056e-015	-8.17899e-015	-8.68113e-015	-2.04421e-015	-1.16015e-014	-1.0352e-014
-1.66763e-014	-1.68069e-014	-6.14758e-016	1.5137e-015	-3.00558e-015	1.5835e-015	3.90314e-015	-2.85928e-016	3.31115e-015	-5.35207e-015	7.44931e-015	-2.33183e-015	8.22401e-015	-2.86236e-015	-1.38492e-015	-4.77182e-015	-2.22578e-015	-8.08771e-015	-8.9467e-015	-5.86843e-015	-8.31596e-015	-8.23455e-015	-1.79853e-015	-1.12966e-014	-1.00126e-014
-1.6581e-014	-1.69951e-014	-6.04882e-016	1.36741e-015	-2.83921e-015	1.48528e-015	4.11903e-015	-4.07315e-016	3.14767e-015	-5.29795e-015	7.56671e-015	-2.19493e-015	8.40296e-015	-2.89138e-015	-1.65969e-015	-4.42253e-015	-2.03255e-015	-7.98813e-015	-8.94113e-015	-5.74701e-015	-8.42833e-015	-7.77481e-015	-1.54584e-015	-1.09632e-014	-9.66327e-015
-1.64495e-014	-1.71631e-014	-5.95975e-016	1.21911e-015	-2.66214e-015	1.38684e-015	4.32473e-015	-5.25445e-016	2.99333e-015	-5.23149e-015	7.69696e-015	-2.06213e-015	8.56688e-015	-2.90988e-015	-1.93126e-015	-4.04059e-015	-1.82763e-015	-7.86274e-015	-8.9084e-015	-5.58602e-015	-8.51523e-015	-7.30529e-015	-1.28669e-015	-1.06019e-014	-9.30605e-015
-1.62837e-014	-1.73108e-014	-5.87078e-016	1.0694e-015	-2.47507e-015	1.28916e-015	4.51871e-015	-6.39048e-016	2.8492e-015	-5.15273e-015	7.83883e-015	-1.93522e-015	8.71529e-015	-2.9174e-015	-2.19623e-015	-3.62936e-015	-1.61144e-015	-7.7121e-015	-8.84632e-015	-5.38551e-015	-8.57579e-015	-6.82961e-015	-1.0215e-015	-1.02144e-014	-8.94357e-015
-1.60864e-014	-1.74384e-014	-5.7773e-016	9.20094e-016	-2.27876e-015	1.19368e-015	4.69911e-015	-7.46854e-016	2.71812e-015	-5.0621e-015	7.99137e-015	-1.81619e-015	8.84761e-015	-2.91417e-015	-2.45202e-015	-3.19185e-015	-1.38496e-015	-7.53596e-015	-8.75268e-015	-5.14597e-015	-8.60855e-015	-6.35088e-015	-7.50202e-016	-9.80214e-015	-8.57812e-015
-1.58606e-014	-1.75458e-014	-5.67104e-016	7.72752e-016	-2.07404e-015	1.10185e-015	4.86541e-015	-8.46554e-016	2.60055e-015	-4.96017e-015	8.15343e-015	-1.70634e-015	8.96384e-015	-2.89941e-015	-2.69579e-015	-2.7318e-015	-1.14857e-015	-7.33421e-015	-8.62532e-015	-4.86806e-015	-8.61319e-015	-5.8723e-015	-4.73368e-016	-9.36646e-015	-8.21217e-015
-1.56088e-014	-1.76332e-014	-5.54047e-016	6.28973e-016	-1.86214e-015	1.01475e-015	5.0165e-015	-9.36806e-016	2.49813e-015	-4.84751e-015	8.32342e-015	-1.60662e-015	9.06423e-015	-2.87292e-015	-2.92439e-015	-2.25322e-015	-9.03449e-016	-7.10724e-015	-8.46269e-015	-4.55273e-015	-8.58928e-015	-5.39739e-015	-1.91556e-016	-8.90964e-015	-7.84869e-015
-1.53345e-014	-1.77018e-014	-5.38784e-016	4.90229e-016	-1.64379e-015	9.3389e-016	5.15139e-015	-1.01626e-015	2.41185e-015	-4.72456e-015	8.49951e-015	-1.51798e-015	9.14851e-015	-2.83518e-015	-3.13488e-015	-1.75909e-015	-6.50898e-016	-6.8562e-015	-8.26365e-015	-4.20183e-015	-8.53652e-015	-4.9291e-015	9.38925e-017	-8.43436e-015	-7.48965e-015
-1.50414e-014	-1.77525e-014	-5.20913e-016	3.57742e-016	-1.41941e-015	8.6091e-016	5.2698e-015	-1.08342e-015	2.34216e-015	-4.592e-015	8.67993e-015	-1.44127e-015	9.21631e-015	-2.78611e-015	-3.32498e-015	-1.25353e-015	-3.92186e-016	-6.58156e-015	-8.02805e-015	-3.81702e-015	-8.4548e-015	-4.47052e-015	3.82265e-016	-7.94354e-015	-7.13727e-015
-1.47332e-014	-1.77865e-014	-4.99572e-016	2.3303e-016	-1.19102e-015	7.97335e-016	5.37185e-015	-1.13794e-015	2.29102e-015	-4.45083e-015	8.86267e-015	-1.37712e-015	9.26789e-015	-2.72623e-015	-3.49205e-015	-7.40517e-016	-1.28057e-016	-6.28448e-015	-7.75522e-015	-3.40044e-015	-8.34364e-015	-4.02451e-015	6.71774e-016	-7.44005e-015	-6.79334e-015
-1.44138e-014	-1.78054e-014	-4.75471e-016	1.17004e-016	-9.59671e-016	7.43547e-016	5.45795e-015	-1.17881e-015	2.25908e-015	-4.30183e-015	9.04602e-015	-1.32628e-015	9.30383e-015	-2.65582e-015	-3.6338e-015	-2.23633e-016	1.39983e-016	-5.96661e-015	-7.44509e-015	-2.95375e-015	-8.20313e-015	-3.59335e-015	9.61491e-016	-6.92701e-015	-6.45966e-015
-1.40862e-014	-1.78109e-014	-4.48344e-016	1.12279e-017	-7.26637e-016	7.00769e-016	5.52823e-015	-1.2046e-015	2.24657e-015	-4.14568e-015	9.22756e-015	-1.28963e-015	9.32419e-015	-2.57477e-015	-3.74866e-015	2.93385e-016	4.10619e-016	-5.62978e-015	-7.09786e-015	-2.47927e-015	-8.03411e-015	-3.17945e-015	1.24997e-015	-6.40741e-015	-6.13864e-015
-1.37549e-014	-1.78048e-014	-4.18463e-016	-8.44509e-017	-4.9259e-016	6.70351e-016	5.58402e-015	-1.21409e-015	2.25361e-015	-3.98329e-015	9.4053e-015	-1.26733e-015	9.32948e-015	-2.48363e-015	-3.83513e-015	8.06025e-016	6.82529e-016	-5.2755e-015	-6.71415e-015	-1.98044e-015	-7.83702e-015	-2.78507e-015	1.53554e-015	-5.88475e-015	-5.83139e-015
-1.3423e-014	-1.77888e-014	-3.86039e-016	-1.69282e-016	-2.5876e-016	6.5298e-016	5.62614e-015	-1.20706e-015	2.27992e-015	-3.81587e-015	9.57669e-015	-1.2592e-015	9.31963e-015	-2.38262e-015	-3.89288e-015	1.31054e-015	9.54312e-016	-4.90541e-015	-6.2957e-015	-1.46037e-015	-7.61299e-015	-2.41211e-015	1.817e-015	-5.3628e-015	-5.53903e-015
-1.30936e-014	-1.77643e-014	-3.51392e-016	-2.43117e-016	-2.61437e-017	6.49727e-016	5.65632e-015	-1.18278e-015	2.32461e-015	-3.64412e-015	9.73913e-015	-1.26491e-015	9.295e-015	-2.2721e-015	-3.92097e-015	1.80273e-015	1.22448e-015	-4.5217e-015	-5.84349e-015	-9.22828e-016	-7.36285e-015	-2.06162e-015	2.09249e-015	-4.84506e-015	-5.26335e-015
-1.27703e-014	-1.77332e-014	-3.15002e-016	-3.05665e-016	2.03965e-016	6.60966e-016	5.67579e-015	-1.14109e-015	2.38762e-015	-3.46926e-015	9.89016e-015	-1.28436e-015	9.25605e-015	-2.15229e-015	-3.91853e-015	2.2793e-015	1.49199e-015	-4.12683e-015	-5.35945e-015	-3.71327e-016	-7.08767e-015	-1.73519e-015	2.36033e-015	-4.33512e-015	-5.00537e-015
-1.24564e-014	-1.76972e-014	-2.77527e-016	-3.57187e-016	4.29767e-016	6.87367e-016	5.68645e-015	-1.08154e-015	2.46758e-015	-3.29268e-015	1.00274e-014	-1.31689e-015	9.20224e-015	-2.0247e-015	-3.88583e-015	2.73706e-015	1.75552e-015	-3.72371e-015	-4.84666e-015	1.90469e-016	-6.78912e-015	-1.43418e-015	2.61874e-015	-3.83686e-015	-4.76559e-015
-1.2155e-014	-1.76583e-014	-2.39522e-016	-3.98487e-016	6.4938e-016	7.2847e-016	5.68904e-015	-1.00487e-015	2.56345e-015	-3.11551e-015	1.01489e-014	-1.36182e-015	9.13377e-015	-1.88952e-015	-3.82296e-015	3.17208e-015	2.01286e-015	-3.31485e-015	-4.30869e-015	7.58476e-016	-6.46895e-015	-1.15924e-015	2.86564e-015	-3.35441e-015	-4.54499e-015
-1.18686e-014	-1.76179e-014	-2.02372e-016	-4.29969e-016	8.61787e-016	7.84664e-016	5.68528e-015	-9.11479e-016	2.67431e-015	-2.93923e-015	1.02526e-014	-1.41853e-015	9.05137e-015	-1.74705e-015	-3.73116e-015	3.58175e-015	2.26318e-015	-2.9034e-015	-3.74906e-015	1.32834e-015	-6.12928e-015	-9.10974e-016	3.09961e-015	-2.89138e-015	-4.34449e-015
-1.15997e-014	-1.75778e-014	-1.67016e-016	-4.51571e-016	1.06556e-015	8.5532e-016	5.6772e-015	-8.02293e-016	2.79824e-015	-2.765e-015	1.03364e-014	-1.48635e-015	8.95559e-015	-1.59804e-015	-3.61202e-015	3.96286e-015	2.50475e-015	-2.49208e-015	-3.17199e-015	1.89576e-015	-5.77194e-015	-6.89863e-016	3.31833e-015	-2.45133e-015	-4.16437e-015
-1.13504e-014	-1.75397e-014	-1.3434e-016	-4.6391e-016	1.25893e-015	9.40176e-016	5.66602e-015	-6.77639e-016	2.93291e-015	-2.59401e-015	1.03983e-014	-1.56455e-015	8.84713e-015	-1.4434e-015	-3.46747e-015	4.31293e-015	2.7357e-015	-2.08405e-015	-2.5812e-015	2.45646e-015	-5.39886e-015	-4.95717e-016	3.52038e-015	-2.03812e-015	-4.0046e-015
-1.11225e-014	-1.75049e-014	-1.05216e-016	-4.68243e-016	1.44019e-015	1.03881e-015	5.65299e-015	-5.37982e-016	3.07605e-015	-2.42714e-015	1.04361e-014	-1.65129e-015	8.72657e-015	-1.28433e-015	-3.29965e-015	4.63036e-015	2.95571e-015	-1.68286e-015	-1.98122e-015	3.00613e-015	-5.01185e-015	-3.28676e-016	3.70389e-015	-1.65631e-015	-3.86494e-015
-1.0918e-014	-1.74747e-014	-8.09432e-017	-4.66072e-016	1.60759e-015	1.15063e-015	5.63923e-015	-3.84619e-016	3.22566e-015	-2.26562e-015	1.04487e-014	-1.74608e-015	8.59457e-015	-1.12169e-015	-3.11091e-015	4.91278e-015	3.16405e-015	-1.2911e-015	-1.37617e-015	3.54075e-015	-4.61269e-015	-1.89087e-016	3.86678e-015	-1.30846e-015	-3.74586e-015
-1.07374e-014	-1.74496e-014	-6.31555e-017	-4.5874e-016	1.75926e-015	1.27448e-015	5.62544e-015	-2.1944e-016	3.37913e-015	-2.11084e-015	1.04346e-014	-1.84775e-015	8.45108e-015	-9.56668e-016	-2.90431e-015	5.15912e-015	3.35855e-015	-9.11983e-016	-7.70655e-016	4.05646e-015	-4.20409e-015	-7.60292e-017	4.00741e-015	-9.9725e-016	-3.64699e-015
-1.05818e-014	-1.74306e-014	-5.27854e-017	-4.4758e-016	1.89374e-015	1.40926e-015	5.61277e-015	-4.38586e-017	3.5338e-015	-1.96371e-015	1.03931e-014	-1.95543e-015	8.29636e-015	-7.90193e-016	-2.68289e-015	5.36817e-015	3.53874e-015	-5.48926e-016	-1.69964e-016	4.54966e-015	-3.7888e-015	1.1318e-017	4.12391e-015	-7.26421e-016	-3.56831e-015
-1.04525e-014	-1.74188e-014	-5.07741e-017	-4.34263e-016	2.00943e-015	1.55378e-015	5.60194e-015	1.40647e-016	3.68681e-015	-1.8251e-015	1.03234e-014	-2.06733e-015	8.1311e-015	-6.23939e-016	-2.44951e-015	5.53867e-015	3.70395e-015	-2.04828e-016	4.206e-016	5.01703e-015	-3.36904e-015	7.35584e-017	4.21477e-015	-4.98009e-016	-3.50906e-015
-1.03492e-014	-1.74146e-014	-5.85482e-017	-4.21179e-016	2.10455e-015	1.7061e-015	5.59419e-015	3.32155e-016	3.83554e-015	-1.69654e-015	1.02248e-014	-2.18206e-015	7.95598e-015	-4.58248e-016	-2.20776e-015	5.67023e-015	3.85275e-015	1.1684e-016	9.95953e-016	5.45406e-015	-2.94726e-015	1.10889e-016	4.27823e-015	-3.15084e-016	-3.46909e-015
-1.02724e-014	-1.74179e-014	-7.73531e-017	-4.09571e-016	2.17715e-015	1.8646e-015	5.58941e-015	5.29204e-016	3.97675e-015	-1.57926e-015	1.00971e-014	-2.29861e-015	7.77123e-015	-2.94319e-016	-1.96159e-015	5.76263e-015	3.98424e-015	4.12879e-016	1.55122e-015	5.85729e-015	-2.52574e-015	1.23706e-016	4.3126e-015	-1.79376e-016	-3.44771e-015
-1.02209e-014	-1.74291e-014	-1.08016e-016	-4.01122e-016	2.22624e-015	2.02796e-015	5.58755e-015	7.29106e-016	4.10746e-015	-1.47404e-015	9.93996e-015	-2.41574e-015	7.57723e-015	-1.33795e-016	-1.71444e-015	5.81695e-015	4.0978e-015	6.80949e-016	2.08191e-015	6.22381e-015	-2.10698e-015	1.13377e-016	4.31671e-015	-9.2229e-017	-3.44408e-015
-1.01937e-014	-1.74485e-014	-1.51602e-016	-3.98279e-016	2.25075e-015	2.1942e-015	5.58789e-015	9.29828e-016	4.22526e-015	-1.38188e-015	9.75388e-015	-2.53258e-015	7.37482e-015	2.21697e-017	-1.46977e-015	5.83284e-015	4.19287e-015	9.18745e-016	2.5834e-015	6.55154e-015	-1.69302e-015	8.05907e-017	4.28944e-015	-5.49777e-017	-3.4574e-015
-1.01904e-014	-1.74755e-014	-2.08742e-016	-4.02325e-016	2.24964e-015	2.36081e-015	5.58967e-015	1.12906e-015	4.32765e-015	-1.30395e-015	9.5392e-015	-2.64761e-015	7.16448e-015	1.72142e-016	-1.23154e-015	5.81141e-015	4.2687e-015	1.1233e-015	3.05134e-015	6.83755e-015	-1.28621e-015	2.63022e-017	4.22916e-015	-6.87215e-017	-3.48697e-015
-1.02102e-014	-1.75094e-014	-2.80924e-016	-4.15424e-016	2.2219e-015	2.52575e-015	5.59224e-015	1.32389e-015	4.41193e-015	-1.24063e-015	9.29754e-015	-2.75959e-015	6.94685e-015	3.14297e-016	-1.0033e-015	5.75406e-015	4.32516e-015	1.29285e-015	3.48205e-015	7.08e-015	-8.88605e-016	-4.87899e-017	4.13504e-015	-1.33368e-016	-3.53141e-015
-1.02514e-014	-1.75493e-014	-3.6834e-016	-4.39036e-016	2.16664e-015	2.68708e-015	5.59368e-015	1.51221e-015	4.47599e-015	-1.19258e-015	9.03005e-015	-2.8672e-015	6.7225e-015	4.47582e-016	-7.88207e-016	5.66146e-015	4.36176e-015	1.42592e-015	3.87173e-015	7.27733e-015	-5.02863e-016	-1.44102e-016	4.00652e-015	-2.48473e-016	-3.59041e-015
-1.03124e-014	-1.75945e-014	-4.71661e-016	-4.74834e-016	2.08303e-015	2.84222e-015	5.59263e-015	1.69174e-015	4.51704e-015	-1.16042e-015	8.73829e-015	-2.96932e-015	6.4924e-015	5.70742e-016	-5.8973e-016	5.53533e-015	4.3779e-015	1.52102e-015	4.21665e-015	7.42888e-015	-1.31578e-016	-2.58967e-016	3.8428e-015	-4.13907e-016	-3.66263e-015
-1.03913e-014	-1.76446e-014	-5.9055e-016	-5.23953e-016	1.97083e-015	2.98903e-015	5.58795e-015	1.8604e-015	4.53415e-015	-1.14406e-015	8.42432e-015	-3.06494e-015	6.25737e-015	6.82709e-016	-4.10768e-016	5.37734e-015	4.37369e-015	1.5768e-015	4.51346e-015	7.533e-015	2.23668e-016	-3.92784e-016	3.64342e-015	-6.29106e-016	-3.74671e-015
-1.04863e-014	-1.76985e-014	-7.25185e-016	-5.88387e-016	1.82949e-015	3.12503e-015	5.57733e-015	2.01583e-015	4.52615e-015	-1.14388e-015	8.08973e-015	-3.15285e-015	6.01797e-015	7.82012e-016	-2.53712e-016	5.18943e-015	4.34881e-015	1.59279e-015	4.75887e-015	7.58908e-015	5.61737e-016	-5.44536e-016	3.40828e-015	-8.92631e-016	-3.84077e-015
-1.05951e-014	-1.77541e-014	-8.75478e-016	-6.69335e-016	1.65917e-015	3.24787e-015	5.55882e-015	2.15541e-015	4.49151e-015	-1.16022e-015	7.73625e-015	-3.23257e-015	5.77436e-015	8.67133e-016	-1.21954e-016	4.97395e-015	4.30299e-015	1.56841e-015	4.95099e-015	7.59731e-015	8.79849e-016	-7.14165e-016	3.13702e-015	-1.2025e-015	-3.94527e-015
-1.07161e-014	-1.78104e-014	-1.0412e-015	-7.68022e-016	1.45995e-015	3.35596e-015	5.53085e-015	2.27739e-015	4.42966e-015	-1.19325e-015	7.3669e-015	-3.30289e-015	5.52725e-015	9.37155e-016	-1.74041e-017	4.73285e-015	4.23676e-015	1.50342e-015	5.08883e-015	7.55732e-015	1.17636e-015	-9.00618e-016	2.82964e-015	-1.55677e-015	-4.05883e-015
-1.08464e-014	-1.78663e-014	-1.22147e-015	-8.85291e-016	1.23194e-015	3.44749e-015	5.49157e-015	2.37962e-015	4.34021e-015	-1.2432e-015	6.98459e-015	-3.36336e-015	5.27754e-015	9.91203e-016	5.78417e-017	4.46774e-015	4.1502e-015	1.39811e-015	5.17161e-015	7.46954e-015	1.45053e-015	-1.10312e-015	2.48709e-015	-1.95305e-015	-4.18029e-015
-1.09843e-014	-1.79201e-014	-1.41592e-015	-1.02182e-015	9.75886e-016	3.51981e-015	5.43821e-015	2.45971e-015	4.22313e-015	-1.31001e-015	6.59232e-015	-3.41333e-015	5.02662e-015	1.02902e-015	1.01629e-016	4.18122e-015	4.04317e-015	1.25294e-015	5.19857e-015	7.33508e-015	1.70072e-015	-1.3219e-015	2.1095e-015	-2.38855e-015	-4.30896e-015
-1.1127e-014	-1.79707e-014	-1.62413e-015	-1.17807e-015	6.9319e-016	3.5704e-015	5.36913e-015	2.51619e-015	4.07816e-015	-1.39315e-015	6.19324e-015	-3.45209e-015	4.77512e-015	1.04869e-015	1.13146e-016	3.8754e-015	3.9158e-015	1.06899e-015	5.16946e-015	7.15467e-015	1.92517e-015	-1.55554e-015	1.69703e-015	-2.86026e-015	-4.44381e-015
-1.12731e-014	-1.80168e-014	-1.84469e-015	-1.35375e-015	3.84688e-016	3.59739e-015	5.28282e-015	2.54755e-015	3.90589e-015	-1.49255e-015	5.79073e-015	-3.47878e-015	4.52458e-015	1.05007e-015	9.22797e-017	3.55225e-015	3.76877e-015	8.4825e-016	5.0846e-015	6.93046e-015	2.123e-015	-1.80364e-015	1.2505e-015	-3.36388e-015	-4.58403e-015
-1.14202e-014	-1.80567e-014	-2.07727e-015	-1.54908e-015	5.11134e-017	3.59973e-015	5.17745e-015	2.55224e-015	3.7075e-015	-1.60713e-015	5.38836e-015	-3.49317e-015	4.27541e-015	1.03167e-015	3.82994e-017	3.21432e-015	3.60242e-015	5.92506e-016	4.9455e-015	6.6643e-015	2.29291e-015	-2.0657e-015	7.70601e-016	-3.89545e-015	-4.72891e-015
-1.15659e-014	-1.80892e-014	-2.32059e-015	-1.76458e-015	-3.06299e-016	3.57647e-015	5.05088e-015	2.52882e-015	3.48431e-015	-1.73623e-015	4.98893e-015	-3.49483e-015	4.02875e-015	9.92916e-016	-4.89037e-017	2.86417e-015	3.41625e-015	3.04325e-016	4.75327e-015	6.35882e-015	2.43379e-015	-2.34142e-015	2.58764e-016	-4.4513e-015	-4.87755e-015
-1.17083e-014	-1.81134e-014	-2.57246e-015	-1.99948e-015	-6.86002e-016	3.52554e-015	4.90167e-015	2.47688e-015	3.23797e-015	-1.87944e-015	4.59633e-015	-3.48341e-015	3.78566e-015	9.3333e-016	-1.68938e-016	2.50402e-015	3.21173e-015	-1.40584e-017	4.50992e-015	6.01641e-015	2.54507e-015	-2.63083e-015	-2.83506e-016	-5.02804e-015	-5.02939e-015
-1.18448e-014	-1.81273e-014	-2.83207e-015	-2.25423e-015	-1.08602e-015	3.44593e-015	4.72808e-015	2.39558e-015	2.97063e-015	-2.03556e-015	4.21418e-015	-3.45912e-015	3.54715e-015	8.52446e-016	-3.20606e-016	2.13554e-015	2.98882e-015	-3.59857e-016	4.21761e-015	5.63981e-015	2.62671e-015	-2.9334e-015	-8.54049e-016	-5.62102e-015	-5.18395e-015
-1.19731e-014	-1.813e-014	-3.09835e-015	-2.52757e-015	-1.50403e-015	3.33687e-015	4.52885e-015	2.28471e-015	2.68531e-015	-2.20386e-015	3.84613e-015	-3.42155e-015	3.31437e-015	7.50188e-016	-5.0305e-016	1.76084e-015	2.74755e-015	-7.29568e-016	3.87942e-015	5.23201e-015	2.6777e-015	-3.2486e-015	-1.45163e-015	-6.22656e-015	-5.34014e-015
-1.20914e-014	-1.81209e-014	-3.36986e-015	-2.81839e-015	-1.93888e-015	3.19809e-015	4.30313e-015	2.14476e-015	2.38414e-015	-2.38363e-015	3.49515e-015	-3.37041e-015	3.08909e-015	6.26881e-016	-7.14993e-016	1.38157e-015	2.48823e-015	-1.11984e-015	3.49896e-015	4.79585e-015	2.69842e-015	-3.57594e-015	-2.07423e-015	-6.84014e-015	-5.49743e-015
-1.21976e-014	-1.80998e-014	-3.64481e-015	-3.12594e-015	-2.38834e-015	3.02877e-015	4.05054e-015	1.97586e-015	2.07016e-015	-2.57319e-015	3.16483e-015	-3.30586e-015	2.87227e-015	4.82107e-016	-9.54067e-016	9.99679e-016	2.21115e-015	-1.52751e-015	3.0797e-015	4.33431e-015	2.68887e-015	-3.91472e-015	-2.71969e-015	-7.45695e-015	-5.65581e-015
-1.229e-014	-1.80656e-014	-3.92207e-015	-3.44837e-015	-2.84918e-015	2.82774e-015	3.77114e-015	1.77868e-015	1.74663e-015	-2.77074e-015	2.85806e-015	-3.22808e-015	2.66438e-015	3.1584e-016	-1.2175e-015	6.16203e-016	1.91804e-015	-1.94894e-015	2.62534e-015	3.85091e-015	2.64936e-015	-4.26374e-015	-3.38619e-015	-8.07324e-015	-5.8154e-015
-1.23679e-014	-1.80188e-014	-4.19992e-015	-3.78437e-015	-3.31955e-015	2.59517e-015	3.46493e-015	1.55442e-015	1.41736e-015	-2.97487e-015	2.57846e-015	-3.13684e-015	2.46734e-015	1.28163e-016	-1.50245e-015	2.33237e-016	1.60914e-015	-2.38061e-015	2.13994e-015	3.34883e-015	2.58004e-015	-4.62264e-015	-4.07109e-015	-8.68437e-015	-5.97592e-015
-1.24299e-014	-1.79591e-014	-4.4774e-015	-4.13256e-015	-3.79714e-015	2.33138e-015	3.13288e-015	1.30425e-015	1.08576e-015	-3.18454e-015	2.3289e-015	-3.03226e-015	2.28203e-015	-8.0635e-017	-1.80658e-015	-1.47459e-016	1.28551e-015	-2.81805e-015	1.62773e-015	2.83182e-015	2.48159e-015	-4.99012e-015	-4.77198e-015	-9.28649e-015	-6.13754e-015
-1.24747e-014	-1.78863e-014	-4.7532e-015	-4.49142e-015	-4.28008e-015	2.03683e-015	2.7757e-015	1.02969e-015	7.56389e-016	-3.39765e-015	2.1126e-015	-2.91472e-015	2.10932e-015	-3.09495e-016	-2.12639e-015	-5.25487e-016	9.48043e-016	-3.25736e-015	1.09374e-015	2.30354e-015	2.35462e-015	-5.36557e-015	-5.48666e-015	-9.87624e-015	-6.30007e-015
-1.25006e-014	-1.78006e-014	-5.02618e-015	-4.85873e-015	-4.76625e-015	1.71195e-015	2.39425e-015	7.32795e-016	4.33001e-016	-3.61186e-015	1.93174e-015	-2.78479e-015	1.95007e-015	-5.58337e-016	-2.45874e-015	-9.00429e-016	5.96801e-016	-3.6947e-015	5.42495e-016	1.76727e-015	2.19987e-015	-5.74826e-015	-6.21238e-015	-1.04498e-014	-6.46311e-015
-1.25065e-014	-1.77027e-014	-5.29486e-015	-5.2323e-015	-5.25375e-015	1.35777e-015	1.99009e-015	4.16143e-016	1.18938e-016	-3.82534e-015	1.78892e-015	-2.64261e-015	1.80555e-015	-8.26056e-016	-2.80076e-015	-1.27179e-015	2.3312e-016	-4.12684e-015	-2.14415e-017	1.22599e-015	2.01855e-015	-6.13727e-015	-6.94617e-015	-1.10045e-014	-6.6262e-015
-1.24916e-014	-1.75928e-014	-5.55856e-015	-5.61097e-015	-5.74013e-015	9.75293e-016	1.56553e-015	8.16745e-017	-1.81379e-016	-4.0369e-015	1.68589e-015	-2.48858e-015	1.67728e-015	-1.11231e-015	-3.14989e-015	-1.63773e-015	-1.41938e-016	-4.54971e-015	-5.93697e-016	6.82919e-016	1.81128e-015	-6.53117e-015	-7.68522e-015	-1.15368e-014	-6.78961e-015
-1.24551e-014	-1.74712e-014	-5.81695e-015	-5.99266e-015	-6.22397e-015	5.65526e-016	1.12274e-015	-2.67594e-016	-4.64488e-016	-4.24408e-015	1.62357e-015	-2.32306e-015	1.56683e-015	-1.4165e-015	-3.50278e-015	-1.99802e-015	-5.28256e-016	-4.95963e-015	-1.1693e-015	1.4136e-016	1.58035e-015	-6.9285e-015	-8.42633e-015	-1.2044e-014	-6.95374e-015
-1.23959e-014	-1.73389e-014	-6.06917e-015	-6.37593e-015	-6.70331e-015	1.29661e-016	6.64153e-016	-6.2848e-016	-7.26117e-016	-4.44443e-015	1.60346e-015	-2.14592e-015	1.47475e-015	-1.73807e-015	-3.85594e-015	-2.3524e-015	-9.24602e-016	-5.3539e-015	-1.74402e-015	-3.95748e-016	1.3268e-015	-7.32781e-015	-9.16608e-015	-1.25235e-014	-7.11827e-015
-1.23129e-014	-1.71963e-014	-6.31431e-015	-6.75888e-015	-7.17693e-015	-3.30015e-016	1.93204e-016	-9.97242e-016	-9.62397e-016	-4.63594e-015	1.62727e-015	-1.95762e-015	1.4014e-015	-2.0757e-015	-4.2064e-015	-2.70097e-015	-1.32992e-015	-5.72875e-015	-2.31303e-015	-9.25373e-016	1.05193e-015	-7.72768e-015	-9.90161e-015	-1.29729e-014	-7.28337e-015
-1.22057e-014	-1.70445e-014	-6.55217e-015	-7.13918e-015	-7.6428e-015	-8.12326e-016	-2.86972e-016	-1.36967e-015	-1.17011e-015	-4.81671e-015	1.69505e-015	-1.758e-015	1.34731e-015	-2.42804e-015	-4.55142e-015	-3.04282e-015	-1.74331e-015	-6.08168e-015	-2.87205e-015	-1.4449e-015	7.57961e-016	-8.12648e-015	-1.06298e-014	-1.33907e-014	-7.44869e-015
-1.20739e-014	-1.68846e-014	-6.78223e-015	-7.51572e-015	-8.1003e-015	-1.31557e-015	-7.72774e-016	-1.74281e-015	-1.34606e-015	-4.98402e-015	1.80758e-015	-1.54736e-015	1.3133e-015	-2.79392e-015	-4.88805e-015	-3.37827e-015	-2.16319e-015	-6.40931e-015	-3.4172e-015	-1.95186e-015	4.47249e-016	-8.52265e-015	-1.13477e-014	-1.37755e-014	-7.61394e-015
-1.19161e-014	-1.67182e-014	-7.00513e-015	-7.88621e-015	-8.54858e-015	-1.83695e-015	-1.26102e-015	-2.11233e-015	-1.48665e-015	-5.13571e-015	1.96452e-015	-1.32653e-015	1.30021e-015	-3.17251e-015	-5.21315e-015	-3.70679e-015	-2.58837e-015	-6.71034e-015	-3.94477e-015	-2.44411e-015	1.21591e-016	-8.91441e-015	-1.20523e-014	-1.41264e-014	-7.77884e-015
-1.17323e-014	-1.65461e-014	-7.22136e-015	-8.24886e-015	-8.98632e-015	-2.37446e-015	-1.7476e-015	-2.47421e-015	-1.58917e-015	-5.26958e-015	2.16544e-015	-1.09548e-015	1.30796e-015	-3.56271e-015	-5.52468e-015	-4.02787e-015	-3.0172e-015	-6.9819e-015	-4.45103e-015	-2.92009e-015	-2.16538e-016	-9.30005e-015	-1.27406e-014	-1.44431e-014	-7.94343e-015
-1.15227e-014	-1.63692e-014	-7.43103e-015	-8.60195e-015	-9.41344e-015	-2.92528e-015	-2.22831e-015	-2.82475e-015	-1.65119e-015	-5.38385e-015	2.4095e-015	-8.541e-016	1.33707e-015	-3.96329e-015	-5.82152e-015	-4.34182e-015	-3.44806e-015	-7.22235e-015	-4.93276e-015	-3.37849e-015	-5.65017e-016	-9.67744e-015	-1.34094e-014	-1.47255e-014	-8.10782e-015
-1.1286e-014	-1.6188e-014	-7.63396e-015	-8.94499e-015	-9.82919e-015	-3.48696e-015	-2.69932e-015	-3.15983e-015	-1.67139e-015	-5.47614e-015	2.69598e-015	-6.02733e-016	1.38818e-015	-4.37274e-015	-6.10169e-015	-4.64851e-015	-3.87951e-015	-7.4307e-015	-5.38709e-015	-3.81738e-015	-9.2112e-016	-1.00444e-014	-1.40557e-014	-1.49735e-014	-8.27081e-015
-1.10229e-014	-1.60035e-014	-7.83062e-015	-9.27625e-015	-1.02325e-014	-4.057e-015	-3.15661e-015	-3.47431e-015	-1.64746e-015	-5.54395e-015	3.02367e-015	-3.41162e-016	1.46116e-015	-4.78998e-015	-6.36327e-015	-4.94755e-015	-4.31062e-015	-7.60584e-015	-5.81138e-015	-4.23606e-015	-1.2816e-015	-1.03994e-014	-1.46771e-014	-1.51886e-014	-8.43153e-015
-1.07337e-014	-1.58171e-014	-8.02229e-015	-9.5939e-015	-1.06234e-014	-4.63254e-015	-3.59608e-015	-3.76411e-015	-1.57783e-015	-5.58545e-015	3.39093e-015	-6.96626e-017	1.55614e-015	-5.21404e-015	-6.60505e-015	-5.2393e-015	-4.73923e-015	-7.74777e-015	-6.20354e-015	-4.63349e-015	-1.64428e-015	-1.07405e-014	-1.5271e-014	-1.53712e-014	-8.58906e-015
-1.04177e-014	-1.563e-014	-8.20989e-015	-9.89687e-015	-1.10021e-014	-5.21118e-015	-4.01411e-015	-4.02478e-015	-1.46147e-015	-5.59841e-015	3.79513e-015	2.11988e-016	1.67294e-015	-5.64378e-015	-6.82646e-015	-5.52356e-015	-5.16369e-015	-7.85579e-015	-6.56071e-015	-5.00954e-015	-2.0059e-015	-1.10653e-014	-1.58352e-014	-1.55227e-014	-8.74323e-015
-1.00752e-014	-1.54432e-014	-8.3938e-015	-1.0185e-014	-1.13685e-014	-5.78953e-015	-4.40741e-015	-4.25223e-015	-1.29804e-015	-5.58113e-015	4.23431e-015	5.04111e-016	1.81169e-015	-6.07804e-015	-7.02673e-015	-5.7995e-015	-5.58217e-015	-7.93013e-015	-6.88151e-015	-5.36321e-015	-2.36355e-015	-1.13728e-014	-1.63667e-014	-1.56437e-014	-8.89351e-015
-9.70637e-015	-1.52571e-014	-8.57449e-015	-1.0457e-014	-1.1723e-014	-6.36432e-015	-4.77173e-015	-4.44277e-015	-1.08762e-015	-5.53183e-015	4.70567e-015	8.06513e-016	1.9713e-015	-6.5154e-015	-7.20568e-015	-6.06725e-015	-5.99306e-015	-7.97089e-015	-7.16468e-015	-5.69419e-015	-2.71472e-015	-1.16614e-014	-1.68635e-014	-1.5736e-014	-9.03885e-015
-9.31152e-015	-1.50721e-014	-8.75259e-015	-1.07126e-014	-1.20654e-014	-6.93299e-015	-5.1043e-015	-4.59241e-015	-8.29919e-016	-5.44929e-015	5.20634e-015	1.11905e-015	2.15135e-015	-6.95438e-015	-7.36256e-015	-6.32655e-015	-6.39376e-015	-7.97875e-015	-7.40942e-015	-6.00229e-015	-3.05629e-015	-1.19294e-014	-1.73236e-014	-1.58014e-014	-9.17881e-015
-8.89054e-015	-1.48886e-014	-8.92951e-015	-1.09518e-014	-1.23961e-014	-7.49265e-015	-5.40152e-015	-4.69718e-015	-5.25832e-016	-5.33174e-015	5.73331e-015	1.44177e-015	2.35151e-015	-7.3939e-015	-7.49805e-015	-6.57721e-015	-6.78297e-015	-7.95531e-015	-7.61558e-015	-6.28732e-015	-3.38515e-015	-1.21755e-014	-1.77455e-014	-1.58419e-014	-9.31234e-015
-8.44437e-015	-1.47074e-014	-9.10501e-015	-1.11743e-014	-1.27151e-014	-8.04064e-015	-5.66065e-015	-4.75377e-015	-1.77107e-016	-5.17818e-015	6.28332e-015	1.77484e-015	2.57149e-015	-7.83277e-015	-7.61279e-015	-6.81902e-015	-7.15844e-015	-7.90166e-015	-7.7823e-015	-6.55048e-015	-3.69794e-015	-1.23974e-014	-1.81275e-014	-1.58593e-014	-9.43845e-015
-7.97285e-015	-1.45292e-014	-9.28048e-015	-1.13805e-014	-1.30225e-014	-8.57496e-015	-5.8799e-015	-4.75928e-015	2.14365e-016	-4.98744e-015	6.85332e-015	2.11843e-015	2.81078e-015	-8.2698e-015	-7.70741e-015	-7.05098e-015	-7.51787e-015	-7.81961e-015	-7.90934e-015	-6.79218e-015	-3.99217e-015	-1.25942e-014	-1.84684e-014	-1.58561e-014	-9.5557e-015
-7.47671e-015	-1.43537e-014	-9.45695e-015	-1.15705e-014	-1.33181e-014	-9.09261e-015	-6.05713e-015	-4.71158e-015	6.46906e-016	-4.75909e-015	7.43971e-015	2.47234e-015	3.06849e-015	-8.70342e-015	-7.78336e-015	-7.27243e-015	-7.85956e-015	-7.7117e-015	-7.99753e-015	-7.01268e-015	-4.26451e-015	-1.2765e-014	-1.87674e-014	-1.58341e-014	-9.66266e-015
-6.95753e-015	-1.4181e-014	-9.63455e-015	-1.17441e-014	-1.3602e-014	-9.59099e-015	-6.19078e-015	-4.60807e-015	1.1184e-015	-4.49226e-015	8.03874e-015	2.83708e-015	3.34377e-015	-9.13252e-015	-7.84167e-015	-7.48269e-015	-8.18199e-015	-7.57986e-015	-8.0473e-015	-7.21239e-015	-4.51275e-015	-1.2909e-014	-1.90236e-014	-1.57956e-014	-9.75825e-015
-6.41595e-015	-1.40105e-014	-9.81398e-015	-1.1902e-014	-1.38748e-014	-1.00674e-014	-6.28021e-015	-4.44668e-015	1.62612e-015	-4.18738e-015	8.64625e-015	3.21236e-015	3.63513e-015	-9.55559e-015	-7.88338e-015	-7.6812e-015	-8.4827e-015	-7.42656e-015	-8.05936e-015	-7.39238e-015	-4.73479e-015	-1.30258e-014	-1.92362e-014	-1.57425e-014	-9.84066e-015
-5.85324e-015	-1.38427e-014	-9.99581e-015	-1.20447e-014	-1.41361e-014	-1.05192e-014	-6.32452e-015	-4.22575e-015	2.16676e-015	-3.84463e-015	9.25893e-015	3.59856e-015	3.94188e-015	-9.97167e-015	-7.91025e-015	-7.86748e-015	-8.76021e-015	-7.25402e-015	-8.03468e-015	-7.55392e-015	-4.92758e-015	-1.31145e-014	-1.94055e-014	-1.56774e-014	-9.90832e-015
-5.27036e-015	-1.36768e-014	-1.01804e-014	-1.21739e-014	-1.43855e-014	-1.09443e-014	-6.32319e-015	-3.94458e-015	2.73657e-015	-3.4642e-015	9.87309e-015	3.99532e-015	4.26301e-015	-1.038e-014	-7.92405e-015	-8.04076e-015	-9.01303e-015	-7.06507e-015	-7.97443e-015	-7.69831e-015	-5.08878e-015	-1.31749e-014	-1.95313e-014	-1.56018e-014	-9.96015e-015
-4.66855e-015	-1.3512e-014	-1.03676e-014	-1.22908e-014	-1.46227e-014	-1.13404e-014	-6.27743e-015	-3.60296e-015	3.33215e-015	-3.04693e-015	1.04845e-014	4.40241e-015	4.59698e-015	-1.07799e-014	-7.92626e-015	-8.19987e-015	-9.23914e-015	-6.86237e-015	-7.8797e-015	-7.82589e-015	-5.21711e-015	-1.3207e-014	-1.96149e-014	-1.55176e-014	-9.99476e-015
-4.04854e-015	-1.33484e-014	-1.05575e-014	-1.23959e-014	-1.48473e-014	-1.17061e-014	-6.18777e-015	-3.20117e-015	3.95027e-015	-2.59373e-015	1.10899e-014	4.8204e-015	4.94289e-015	-1.11699e-014	-7.91859e-015	-8.34447e-015	-9.43735e-015	-6.64874e-015	-7.75274e-015	-7.93778e-015	-5.31138e-015	-1.32107e-014	-1.96562e-014	-1.54264e-014	-1.00105e-014
-3.41216e-015	-1.31848e-014	-1.075e-014	-1.24904e-014	-1.50587e-014	-1.20391e-014	-6.05518e-015	-2.73973e-015	4.58646e-015	-2.10627e-015	1.1686e-014	5.24935e-015	5.29991e-015	-1.1549e-014	-7.90323e-015	-8.47453e-015	-9.60599e-015	-6.42719e-015	-7.59537e-015	-8.03491e-015	-5.36917e-015	-1.31856e-014	-1.96564e-014	-1.53292e-014	-1.00055e-014
-2.76085e-015	-1.30208e-014	-1.09441e-014	-1.25764e-014	-1.5256e-014	-1.23374e-014	-5.88059e-015	-2.21983e-015	5.23701e-015	-1.58587e-015	1.22691e-014	5.68896e-015	5.66656e-015	-1.19167e-014	-7.88195e-015	-8.58853e-015	-9.74329e-015	-6.20019e-015	-7.40917e-015	-8.1181e-015	-5.38926e-015	-1.31326e-014	-1.96168e-014	-1.52272e-014	-9.97945e-015
-2.09653e-015	-1.28562e-014	-1.11392e-014	-1.26557e-014	-1.5438e-014	-1.25995e-014	-5.66607e-015	-1.64287e-015	5.89796e-015	-1.0336e-015	1.28366e-014	6.13904e-015	6.04067e-015	-1.22719e-014	-7.85607e-015	-8.68575e-015	-9.84823e-015	-5.97045e-015	-7.19561e-015	-8.18863e-015	-5.37112e-015	-1.3052e-014	-1.95389e-014	-1.51212e-014	-9.9307e-015
-1.42148e-015	-1.26899e-014	-1.1335e-014	-1.27297e-014	-1.56039e-014	-1.28251e-014	-5.41359e-015	-1.01113e-015	6.56551e-015	-4.51856e-016	1.33855e-014	6.59941e-015	6.4209e-015	-1.26138e-014	-7.82718e-015	-8.76583e-015	-9.91987e-015	-5.74052e-015	-6.95643e-015	-8.24765e-015	-5.31392e-015	-1.29451e-014	-1.94238e-014	-1.50117e-014	-9.85693e-015
-7.38165e-016	-1.25204e-014	-1.15307e-014	-1.27988e-014	-1.5752e-014	-1.30129e-014	-5.12577e-015	-3.28274e-016	7.23533e-015	1.56625e-016	1.39127e-014	7.06978e-015	6.80621e-015	-1.29411e-014	-7.79677e-015	-8.82825e-015	-9.95804e-015	-5.51293e-015	-6.69342e-015	-8.29555e-015	-5.21728e-015	-1.28126e-014	-1.92736e-014	-1.48998e-014	-9.75729e-015
-4.91989e-017	-1.23468e-014	-1.17253e-014	-1.28653e-014	-1.58805e-014	-1.31618e-014	-4.8057e-015	4.02953e-016	7.90336e-015	7.89182e-016	1.44158e-014	7.55039e-015	7.19644e-015	-1.32532e-014	-7.7658e-015	-8.87171e-015	-9.96292e-015	-5.28976e-015	-6.40836e-015	-8.33309e-015	-5.08138e-015	-1.26558e-014	-1.90907e-014	-1.47859e-014	-9.631e-015
6.43849e-016	-1.21676e-014	-1.19181e-014	-1.29308e-014	-1.59878e-014	-1.3271e-014	-4.45585e-015	1.17893e-015	8.56583e-015	1.44334e-015	1.48926e-014	8.04088e-015	7.58964e-015	-1.35492e-014	-7.73599e-015	-8.89504e-015	-9.93396e-015	-5.07335e-015	-6.10293e-015	-8.3606e-015	-4.90702e-015	-1.24761e-014	-1.88771e-014	-1.46692e-014	-9.47654e-015
1.33857e-015	-1.19817e-014	-1.21083e-014	-1.29965e-014	-1.6073e-014	-1.33408e-014	-4.07956e-015	1.99555e-015	9.21931e-015	2.11594e-015	1.53409e-014	8.54036e-015	7.98412e-015	-1.38276e-014	-7.70853e-015	-8.89879e-015	-9.8717e-015	-4.86542e-015	-5.77898e-015	-8.37837e-015	-4.69427e-015	-1.22749e-014	-1.86356e-014	-1.45503e-014	-9.29339e-015
2.03311e-015	-1.17885e-014	-1.22943e-014	-1.30639e-014	-1.61337e-014	-1.33715e-014	-3.6807e-015	2.84828e-015	9.8603e-015	2.8037e-015	1.5759e-014	9.04806e-015	8.37892e-015	-1.40879e-014	-7.68473e-015	-8.8832e-015	-9.77621e-015	-4.66779e-015	-5.43826e-015	-8.38648e-015	-4.44385e-015	-1.20537e-014	-1.83687e-014	-1.44282e-014	-9.08097e-015
2.72528e-015	-1.15872e-014	-1.24749e-014	-1.31338e-014	-1.61686e-014	-1.33629e-014	-3.26313e-015	3.7325e-015	1.04854e-014	3.50343e-015	1.61462e-014	9.56318e-015	8.77271e-015	-1.43294e-014	-7.66557e-015	-8.84784e-015	-9.64831e-015	-4.48163e-015	-5.08216e-015	-8.38518e-015	-4.15745e-015	-1.1814e-014	-1.80791e-014	-1.43021e-014	-8.83851e-015
3.41332e-015	-1.13769e-014	-1.2649e-014	-1.32073e-014	-1.61756e-014	-1.33162e-014	-2.83101e-015	4.6423e-015	1.10922e-014	4.21176e-015	1.65014e-014	1.00851e-014	9.1644e-015	-1.45513e-014	-7.65148e-015	-8.7926e-015	-9.48914e-015	-4.30801e-015	-4.71219e-015	-8.37499e-015	-3.83665e-015	-1.15572e-014	-1.77695e-014	-1.41711e-014	-8.56517e-015
4.09442e-015	-1.11566e-014	-1.28155e-014	-1.32853e-014	-1.61535e-014	-1.32316e-014	-2.38783e-015	5.57269e-015	1.16779e-014	4.92578e-015	1.68237e-014	1.06128e-014	9.553e-015	-1.47537e-014	-7.6428e-015	-8.71772e-015	-9.29938e-015	-4.14795e-015	-4.32979e-015	-8.3563e-015	-3.4832e-015	-1.12849e-014	-1.74427e-014	-1.40339e-014	-8.2613e-015
4.76607e-015	-1.09253e-014	-1.29735e-014	-1.33696e-014	-1.61008e-014	-1.311e-014	-1.93696e-015	6.51782e-015	1.224e-014	5.64182e-015	1.71123e-014	1.11456e-014	9.93763e-015	-1.49355e-014	-7.64002e-015	-8.62413e-015	-9.08061e-015	-4.00168e-015	-3.9374e-015	-8.32907e-015	-3.0998e-015	-1.09987e-014	-1.71019e-014	-1.38896e-014	-7.9271e-015
5.4264e-015	-1.06821e-014	-1.31212e-014	-1.3461e-014	-1.60158e-014	-1.29528e-014	-1.48258e-015	7.47191e-015	1.27759e-014	6.3565e-015	1.7368e-014	1.16818e-014	1.0317e-014	-1.5096e-014	-7.64291e-015	-8.51224e-015	-8.83457e-015	-3.86985e-015	-3.53597e-015	-8.29349e-015	-2.68928e-015	-1.07007e-014	-1.67497e-014	-1.37369e-014	-7.56276e-015
6.0738e-015	-1.04264e-014	-1.32575e-014	-1.35593e-014	-1.58976e-014	-1.27619e-014	-1.02838e-015	8.42889e-015	1.32839e-014	7.06632e-015	1.75906e-014	1.22207e-014	1.06901e-014	-1.52353e-014	-7.65177e-015	-8.38273e-015	-8.56345e-015	-3.75248e-015	-3.12624e-015	-8.24953e-015	-2.2536e-015	-1.03926e-014	-1.63887e-014	-1.35747e-014	-7.16926e-015
6.70648e-015	-1.01578e-014	-1.3382e-014	-1.36661e-014	-1.57452e-014	-1.25388e-014	-5.78248e-016	9.38302e-015	1.37622e-014	7.76787e-015	1.77807e-014	1.2761e-014	1.1056e-014	-1.53525e-014	-7.66649e-015	-8.23646e-015	-8.26969e-015	-3.6498e-015	-2.70955e-015	-8.19706e-015	-1.79633e-015	-1.00757e-014	-1.60216e-014	-1.34008e-014	-6.74723e-015
7.32246e-015	-9.87547e-015	-1.34927e-014	-1.37819e-014	-1.55576e-014	-1.22856e-014	-1.35648e-016	1.03278e-014	1.42098e-014	8.45847e-015	1.79394e-014	1.33017e-014	1.1414e-014	-1.54479e-014	-7.68689e-015	-8.075e-015	-7.95517e-015	-3.56186e-015	-2.28761e-015	-8.13549e-015	-1.32066e-015	-9.7521e-015	-1.56515e-014	-1.32141e-014	-6.29678e-015
7.92032e-015	-9.57883e-015	-1.35891e-014	-1.39069e-014	-1.53346e-014	-1.20045e-014	2.96871e-016	1.12575e-014	1.46261e-014	9.13496e-015	1.80682e-014	1.38413e-014	1.17633e-014	-1.55208e-014	-7.71272e-015	-7.89947e-015	-7.62299e-015	-3.48746e-015	-1.86138e-015	-8.06498e-015	-8.2991e-016	-9.42384e-015	-1.52807e-014	-1.30138e-014	-5.81892e-015
8.49847e-015	-9.26834e-015	-1.36705e-014	-1.40403e-014	-1.50755e-014	-1.16976e-014	7.16144e-016	1.21667e-014	1.50113e-014	9.79393e-015	1.81686e-014	1.43786e-014	1.21028e-014	-1.55711e-014	-7.74367e-015	-7.71114e-015	-7.27576e-015	-3.42669e-015	-1.43179e-015	-7.98566e-015	-3.26951e-016	-9.0925e-015	-1.49118e-014	-1.27983e-014	-5.3151e-015
9.05592e-015	-8.94371e-015	-1.3736e-014	-1.41815e-014	-1.47809e-014	-1.13676e-014	1.11966e-015	1.30502e-014	1.53655e-014	1.04323e-014	1.8242e-014	1.49124e-014	1.24316e-014	-1.55992e-014	-7.77971e-015	-7.51166e-015	-6.91676e-015	-3.37891e-015	-1.00004e-015	-7.89755e-015	1.85002e-016	-8.75995e-015	-1.45467e-014	-1.25659e-014	-4.78702e-015
9.5917e-015	-8.60465e-015	-1.37862e-014	-1.43303e-014	-1.44516e-014	-1.10174e-014	1.50443e-015	1.39024e-014	1.56888e-014	1.1048e-014	1.82905e-014	1.54414e-014	1.27493e-014	-1.56054e-014	-7.81984e-015	-7.30255e-015	-6.54867e-015	-3.34322e-015	-5.6736e-016	-7.80035e-015	7.01686e-016	-8.42787e-015	-1.41882e-014	-1.23157e-014	-4.23645e-015
1.01051e-014	-8.25168e-015	-1.38202e-014	-1.44864e-014	-1.40878e-014	-1.06492e-014	1.86809e-015	1.4718e-014	1.59815e-014	1.16387e-014	1.83163e-014	1.59646e-014	1.30555e-014	-1.55892e-014	-7.86335e-015	-7.08578e-015	-6.17531e-015	-3.31782e-015	-1.34739e-016	-7.69393e-015	1.2199e-015	-8.09753e-015	-1.3838e-014	-1.20463e-014	-3.66452e-015
1.05957e-014	-7.88461e-015	-1.38381e-014	-1.46484e-014	-1.36907e-014	-1.02658e-014	2.20912e-015	1.54927e-014	1.62447e-014	1.22025e-014	1.83217e-014	1.64809e-014	1.33489e-014	-1.55517e-014	-7.90994e-015	-6.86275e-015	-5.80063e-015	-3.30126e-015	2.96615e-016	-7.57801e-015	1.73553e-015	-7.7701e-015	-1.34979e-014	-1.17568e-014	-3.07336e-015
1.10632e-014	-7.50404e-015	-1.38394e-014	-1.48152e-014	-1.32619e-014	-9.87019e-015	2.5264e-015	1.62222e-014	1.64792e-014	1.27375e-014	1.8309e-014	1.69891e-014	1.36293e-014	-1.54935e-014	-7.95921e-015	-6.63516e-015	-5.42746e-015	-3.29217e-015	7.2563e-016	-7.45327e-015	2.24561e-015	-7.44626e-015	-1.31693e-014	-1.14469e-014	-2.46565e-015
1.15073e-014	-7.11088e-015	-1.38245e-014	-1.49855e-014	-1.28032e-014	-9.46589e-015	2.81799e-015	1.69028e-014	1.66861e-014	1.32431e-014	1.82808e-014	1.74878e-014	1.38965e-014	-1.5415e-014	-8.01054e-015	-6.40494e-015	-5.0598e-015	-3.28939e-015	1.15203e-015	-7.31973e-015	2.74711e-015	-7.12761e-015	-1.28534e-014	-1.11159e-014	-1.84373e-015
1.1929e-014	-6.70503e-015	-1.37942e-014	-1.51582e-014	-1.2317e-014	-9.0557e-015	3.08338e-015	1.75321e-014	1.68671e-014	1.37176e-014	1.82399e-014	1.7976e-014	1.41506e-014	-1.53175e-014	-8.06318e-015	-6.17415e-015	-4.70108e-015	-3.29162e-015	1.57435e-015	-7.17744e-015	3.23681e-015	-6.81509e-015	-1.25515e-014	-1.07637e-014	-1.20901e-015
1.23284e-014	-6.28704e-015	-1.37498e-014	-1.53313e-014	-1.18058e-014	-8.64297e-015	3.3223e-015	1.81078e-014	1.7024e-014	1.41606e-014	1.81892e-014	1.84524e-014	1.43915e-014	-1.52017e-014	-8.11738e-015	-5.94516e-015	-4.35417e-015	-3.29669e-015	1.99128e-015	-7.02708e-015	3.71134e-015	-6.50947e-015	-1.22646e-014	-1.03904e-014	-5.6411e-016
1.27063e-014	-5.85807e-015	-1.36914e-014	-1.55031e-014	-1.12726e-014	-8.23085e-015	3.53483e-015	1.86274e-014	1.71588e-014	1.45721e-014	1.8131e-014	1.89163e-014	1.4619e-014	-1.50688e-014	-8.17213e-015	-5.72006e-015	-4.02265e-015	-3.30351e-015	2.402e-015	-6.86903e-015	4.16879e-015	-6.21166e-015	-1.19931e-014	-9.99569e-015	8.83311e-017
1.3064e-014	-5.41963e-015	-1.36199e-014	-1.56721e-014	-1.0721e-014	-7.82222e-015	3.72088e-015	1.90898e-014	1.72729e-014	1.49517e-014	1.80683e-014	1.93667e-014	1.48332e-014	-1.492e-014	-8.22747e-015	-5.5013e-015	-3.70913e-015	-3.31063e-015	2.80517e-015	-6.70387e-015	4.6071e-015	-5.92264e-015	-1.17375e-014	-9.57975e-015	7.45303e-016
1.34024e-014	-4.97242e-015	-1.35364e-014	-1.58359e-014	-1.01548e-014	-7.42049e-015	3.88027e-015	1.94937e-014	1.73687e-014	1.52997e-014	1.8003e-014	1.98035e-014	1.50338e-014	-1.47564e-014	-8.28293e-015	-5.29093e-015	-3.41759e-015	-3.31679e-015	3.19934e-015	-6.53213e-015	5.02372e-015	-5.64329e-015	-1.14981e-014	-9.14387e-015	1.40432e-015
1.37227e-014	-4.51744e-015	-1.34421e-014	-1.59931e-014	-9.57841e-015	-7.02899e-015	4.01317e-015	1.98388e-014	1.74484e-014	1.56166e-014	1.7938e-014	2.02259e-014	1.52201e-014	-1.45793e-014	-8.33871e-015	-5.0909e-015	-3.15127e-015	-3.3205e-015	3.58326e-015	-6.35488e-015	5.4173e-015	-5.37407e-015	-1.12752e-014	-8.68906e-015	2.06277e-015
1.40264e-014	-4.05562e-015	-1.33385e-014	-1.61413e-014	-8.99661e-015	-6.65046e-015	4.12046e-015	2.01254e-014	1.75136e-014	1.59031e-014	1.78753e-014	2.06329e-014	1.53928e-014	-1.43899e-014	-8.39439e-015	-4.90297e-015	-2.91245e-015	-3.32049e-015	3.95515e-015	-6.17379e-015	5.78647e-015	-5.11551e-015	-1.10688e-014	-8.21667e-015	2.71794e-015
1.43149e-014	-3.58824e-015	-1.3227e-014	-1.62795e-014	-8.41379e-015	-6.28802e-015	4.20385e-015	2.03545e-014	1.75662e-014	1.61609e-014	1.78179e-014	2.10243e-014	1.5552e-014	-1.41904e-014	-8.45051e-015	-4.72899e-015	-2.70367e-015	-3.31559e-015	4.31398e-015	-5.98962e-015	6.12983e-015	-4.86821e-015	-1.08781e-014	-7.72825e-015	3.36769e-015
1.45892e-014	-3.11672e-015	-1.31094e-014	-1.6405e-014	-7.83409e-015	-5.94425e-015	4.26423e-015	2.05281e-014	1.76082e-014	1.63916e-014	1.77681e-014	2.14002e-014	1.56975e-014	-1.39828e-014	-8.50648e-015	-4.57068e-015	-2.52677e-015	-3.30479e-015	4.65828e-015	-5.80312e-015	6.447e-015	-4.63239e-015	-1.07028e-014	-7.22494e-015	4.00979e-015
1.48511e-014	-2.64246e-015	-1.29872e-014	-1.65153e-014	-7.26309e-015	-5.62108e-015	4.30265e-015	2.06485e-014	1.76416e-014	1.65968e-014	1.77275e-014	2.17607e-014	1.58302e-014	-1.37685e-014	-8.56254e-015	-4.42991e-015	-2.38386e-015	-3.28718e-015	4.98677e-015	-5.61617e-015	6.73725e-015	-4.40789e-015	-1.05421e-014	-6.70919e-015	4.64171e-015
1.51027e-014	-2.1678e-015	-1.2862e-014	-1.66087e-014	-6.70565e-015	-5.32125e-015	4.32038e-015	2.0718e-014	1.76683e-014	1.67785e-014	1.76973e-014	2.21056e-014	1.59504e-014	-1.35486e-014	-8.61896e-015	-4.30792e-015	-2.27667e-015	-3.26181e-015	5.29748e-015	-5.43012e-015	7.00072e-015	-4.19517e-015	-1.03953e-014	-6.18337e-015	5.26083e-015
1.53458e-014	-1.69329e-015	-1.27349e-014	-1.66832e-014	-6.16704e-015	-5.04719e-015	4.31909e-015	2.07397e-014	1.76898e-014	1.69388e-014	1.76794e-014	2.2435e-014	1.60582e-014	-1.3325e-014	-8.67626e-015	-4.2058e-015	-2.20653e-015	-3.22789e-015	5.58908e-015	-5.2461e-015	7.2375e-015	-3.99424e-015	-1.02611e-014	-5.65002e-015	5.86518e-015
1.5582e-014	-1.22017e-015	-1.26074e-014	-1.67381e-014	-5.65214e-015	-4.80031e-015	4.30012e-015	2.07167e-014	1.77068e-014	1.708e-014	1.76753e-014	2.27493e-014	1.61546e-014	-1.30995e-014	-8.73485e-015	-4.12482e-015	-2.17498e-015	-3.1846e-015	5.85967e-015	-5.06562e-015	7.44829e-015	-3.80504e-015	-1.01392e-014	-5.11081e-015	6.45332e-015
1.58131e-014	-7.49794e-016	-1.2481e-014	-1.67716e-014	-5.16558e-015	-4.58248e-015	4.26531e-015	2.0653e-014	1.77207e-014	1.72043e-014	1.76856e-014	2.30485e-014	1.62401e-014	-1.28739e-014	-8.79496e-015	-4.06608e-015	-2.18233e-015	-3.1314e-015	6.1078e-015	-4.89039e-015	7.63458e-015	-3.62724e-015	-1.00285e-014	-4.56776e-015	7.02349e-015
1.60419e-014	-2.83432e-016	-1.23569e-014	-1.67831e-014	-4.71191e-015	-4.39534e-015	4.21595e-015	2.05522e-014	1.7733e-014	1.73142e-014	1.77116e-014	2.33332e-014	1.63152e-014	-1.26498e-014	-8.85758e-015	-4.03065e-015	-2.22821e-015	-3.0681e-015	6.33198e-015	-4.72242e-015	7.79785e-015	-3.46163e-015	-9.92807e-015	-4.0232e-015	7.57375e-015
1.62689e-014	1.77385e-016	-1.22361e-014	-1.67703e-014	-4.2954e-015	-4.24028e-015	4.15313e-015	2.04186e-014	1.77444e-014	1.74123e-014	1.7754e-014	2.36038e-014	1.63801e-014	-1.24289e-014	-8.92306e-015	-4.01864e-015	-2.31232e-015	-2.99428e-015	6.53083e-015	-4.56296e-015	7.93948e-015	-3.30828e-015	-9.83688e-015	-3.47934e-015	8.10275e-015
1.64961e-014	6.32479e-016	-1.21202e-014	-1.67329e-014	-3.92027e-015	-4.11802e-015	4.07928e-015	2.02566e-014	1.77555e-014	1.75008e-014	1.78132e-014	2.38603e-014	1.64359e-014	-1.22122e-014	-8.99218e-015	-4.02998e-015	-2.43419e-015	-2.91032e-015	6.70363e-015	-4.41328e-015	8.06175e-015	-3.16728e-015	-9.75411e-015	-2.93839e-015	8.60874e-015
1.67251e-014	1.08077e-015	-1.20106e-014	-1.66707e-014	-3.59038e-015	-4.02873e-015	3.99514e-015	2.00719e-014	1.77663e-014	1.75822e-014	1.78889e-014	2.41037e-014	1.64828e-014	-1.2002e-014	-9.06546e-015	-4.06478e-015	-2.59328e-015	-2.81571e-015	6.84871e-015	-4.27507e-015	8.16717e-015	-3.03841e-015	-9.67844e-015	-2.4034e-015	9.09084e-015
1.69566e-014	1.5208e-015	-1.19075e-014	-1.65832e-014	-3.30951e-015	-3.97318e-015	3.90236e-015	1.98694e-014	1.77772e-014	1.7659e-014	1.79814e-014	2.4335e-014	1.65221e-014	-1.17999e-014	-9.14363e-015	-4.12244e-015	-2.78849e-015	-2.71154e-015	6.96528e-015	-4.14982e-015	8.25848e-015	-2.92129e-015	-9.60844e-015	-1.87631e-015	9.54875e-015
1.71917e-014	1.9516e-015	-1.18122e-014	-1.64704e-014	-3.08022e-015	-3.9513e-015	3.80282e-015	1.96539e-014	1.77886e-014	1.77329e-014	1.80906e-014	2.45551e-014	1.65551e-014	-1.16074e-014	-9.22725e-015	-4.20224e-015	-3.01818e-015	-2.59788e-015	7.05235e-015	-4.03944e-015	8.33804e-015	-2.81623e-015	-9.54336e-015	-1.3588e-015	9.98184e-015
1.74318e-014	2.37207e-015	-1.17256e-014	-1.63328e-014	-2.90487e-015	-3.96305e-015	3.6966e-015	1.94294e-014	1.78006e-014	1.78065e-014	1.82151e-014	2.47641e-014	1.65825e-014	-1.14258e-014	-9.31635e-015	-4.30343e-015	-3.2807e-015	-2.47498e-015	7.10964e-015	-3.94538e-015	8.40904e-015	-2.72323e-015	-9.48231e-015	-8.52851e-016	1.03898e-014
1.76779e-014	2.78197e-015	-1.16483e-014	-1.61712e-014	-2.78555e-015	-4.00805e-015	3.58467e-015	1.92009e-014	1.78125e-014	1.7882e-014	1.83543e-014	2.49629e-014	1.6605e-014	-1.12568e-014	-9.41116e-015	-4.42468e-015	-3.57382e-015	-2.34323e-015	7.13683e-015	-3.86831e-015	8.47517e-015	-2.64234e-015	-9.42401e-015	-3.59992e-016	1.07727e-014
1.79303e-014	3.18098e-015	-1.15807e-014	-1.59863e-014	-2.724e-015	-4.08578e-015	3.46779e-015	1.89726e-014	1.78246e-014	1.79613e-014	1.8507e-014	2.51522e-014	1.66238e-014	-1.11009e-014	-9.51211e-015	-4.56498e-015	-3.89525e-015	-2.20307e-015	7.1332e-015	-3.8095e-015	8.5388e-015	-2.57315e-015	-9.36799e-015	1.17949e-016	1.11307e-014
1.81904e-014	3.5685e-015	-1.15226e-014	-1.57793e-014	-2.72061e-015	-4.19502e-015	3.34682e-015	1.87489e-014	1.78361e-014	1.80456e-014	1.86717e-014	2.53328e-014	1.66394e-014	-1.09592e-014	-9.61998e-015	-4.72289e-015	-4.24231e-015	-2.0556e-015	7.0988e-015	-3.76967e-015	8.60328e-015	-2.51514e-015	-9.31352e-015	5.80125e-016	1.14639e-014
1.84582e-014	3.94461e-015	-1.14736e-014	-1.55516e-014	-2.77509e-015	-4.33491e-015	3.22244e-015	1.85342e-014	1.78459e-014	1.81366e-014	1.88466e-014	2.55054e-014	1.6653e-014	-1.0833e-014	-9.73452e-015	-4.89737e-015	-4.61247e-015	-1.90084e-015	7.03431e-015	-3.74938e-015	8.67142e-015	-2.46867e-015	-9.25975e-015	1.02536e-015	1.1773e-014
1.87338e-014	4.30929e-015	-1.14343e-014	-1.53047e-014	-2.88723e-015	-4.50418e-015	3.09485e-015	1.83321e-014	1.78532e-014	1.82354e-014	1.90301e-014	2.56712e-014	1.66655e-014	-1.07223e-014	-9.85553e-015	-5.08642e-015	-5.00252e-015	-1.74021e-015	6.93985e-015	-3.7493e-015	8.74611e-015	-2.43365e-015	-9.20639e-015	1.45267e-015	1.20586e-014
1.9017e-014	4.66326e-015	-1.14041e-014	-1.50406e-014	-3.0562e-015	-4.701e-015	2.96406e-015	1.81457e-014	1.78574e-014	1.83432e-014	1.92206e-014	2.58305e-014	1.66778e-014	-1.06272e-014	-9.98327e-015	-5.28798e-015	-5.40935e-015	-1.57487e-015	6.81641e-015	-3.76962e-015	8.83007e-015	-2.40947e-015	-9.15281e-015	1.86134e-015	1.23214e-014
1.93082e-014	5.00678e-015	-1.13826e-014	-1.47609e-014	-3.28015e-015	-4.92351e-015	2.8304e-015	1.79781e-014	1.78582e-014	1.8461e-014	1.9416e-014	2.59838e-014	1.66909e-014	-1.05485e-014	-1.01175e-014	-5.50034e-015	-5.82964e-015	-1.40612e-015	6.66526e-015	-3.81047e-015	8.9262e-015	-2.39572e-015	-9.09877e-015	2.25107e-015	1.2563e-014
1.96072e-014	5.33998e-015	-1.13693e-014	-1.44682e-014	-3.55609e-015	-5.16957e-015	2.69367e-015	1.78319e-014	1.78552e-014	1.85894e-014	1.96148e-014	2.61319e-014	1.67055e-014	-1.04866e-014	-1.02581e-014	-5.72086e-015	-6.25972e-015	-1.23447e-015	6.48751e-015	-3.87199e-015	9.03677e-015	-2.39188e-015	-9.04387e-015	2.6221e-015	1.27849e-014
1.99133e-014	5.66374e-015	-1.13639e-014	-1.41647e-014	-3.88135e-015	-5.43658e-015	2.55343e-015	1.77098e-014	1.78478e-014	1.87289e-014	1.98153e-014	2.62751e-014	1.67229e-014	-1.04411e-014	-1.04045e-014	-5.94754e-015	-6.69652e-015	-1.06063e-015	6.28439e-015	-3.95391e-015	9.16326e-015	-2.3976e-015	-8.98767e-015	2.97523e-015	1.29882e-014
2.02259e-014	5.97975e-015	-1.13655e-014	-1.38536e-014	-4.25248e-015	-5.72121e-015	2.40981e-015	1.76138e-014	1.78357e-014	1.88799e-014	2.00151e-014	2.64141e-014	1.67434e-014	-1.04119e-014	-1.05561e-014	-6.17826e-015	-7.13644e-015	-8.85361e-016	6.05749e-015	-4.05615e-015	9.30824e-015	-2.4117e-015	-8.93002e-015	3.31048e-015	1.31741e-014
2.05446e-014	6.28858e-015	-1.13729e-014	-1.35374e-014	-4.66561e-015	-6.02125e-015	2.26276e-015	1.75451e-014	1.78179e-014	1.90421e-014	2.02118e-014	2.65486e-014	1.67681e-014	-1.03978e-014	-1.0713e-014	-6.41011e-015	-7.57634e-015	-7.10607e-016	5.80982e-015	-4.17782e-015	9.47374e-015	-2.43444e-015	-8.87126e-015	3.62807e-015	1.33448e-014
2.08694e-014	6.59141e-015	-1.13853e-014	-1.32183e-014	-5.11677e-015	-6.33415e-015	2.11159e-015	1.75055e-014	1.77939e-014	1.92155e-014	2.04038e-014	2.6679e-014	1.67985e-014	-1.03997e-014	-1.08738e-014	-6.64073e-015	-8.01268e-015	-5.37148e-016	5.54355e-015	-4.31797e-015	9.6605e-015	-2.46508e-015	-8.81126e-015	3.9286e-015	1.35019e-014
2.11994e-014	6.89022e-015	-1.14022e-014	-1.28996e-014	-5.60095e-015	-6.65697e-015	1.95593e-015	1.74954e-014	1.77635e-014	1.94002e-014	2.05893e-014	2.68059e-014	1.68346e-014	-1.04168e-014	-1.10376e-014	-6.86797e-015	-8.442e-015	-3.65545e-016	5.2623e-015	-4.47582e-015	9.86991e-015	-2.50278e-015	-8.7498e-015	4.21294e-015	1.3647e-014
2.1534e-014	7.18644e-015	-1.14225e-014	-1.25844e-014	-6.11259e-015	-6.98667e-015	1.79504e-015	1.75146e-014	1.77261e-014	1.95963e-014	2.07659e-014	2.69291e-014	1.6877e-014	-1.04483e-014	-1.12034e-014	-7.08983e-015	-8.86168e-015	-1.97605e-016	4.96861e-015	-4.65002e-015	1.01026e-014	-2.54627e-015	-8.68726e-015	4.4828e-015	1.37819e-014
2.18725e-014	7.48126e-015	-1.14448e-014	-1.22748e-014	-6.64633e-015	-7.3202e-015	1.6289e-015	1.75627e-014	1.7682e-014	1.98032e-014	2.09324e-014	2.70485e-014	1.69258e-014	-1.04939e-014	-1.13703e-014	-7.30326e-015	-9.269e-015	-3.41627e-017	4.66525e-015	-4.84013e-015	1.03588e-014	-2.59428e-015	-8.62383e-015	4.73927e-015	1.39086e-014
2.22149e-014	7.77647e-015	-1.14686e-014	-1.19736e-014	-7.19681e-015	-7.65456e-015	1.45739e-015	1.76386e-014	1.76311e-014	2.00202e-014	2.10872e-014	2.71645e-014	1.69817e-014	-1.05525e-014	-1.15367e-014	-7.50618e-015	-9.6606e-015	1.24167e-016	4.35542e-015	-5.04443e-015	1.06384e-014	-2.64596e-015	-8.56005e-015	4.98362e-015	1.40282e-014
2.25599e-014	8.07384e-015	-1.14928e-014	-1.16832e-014	-7.75728e-015	-7.98685e-015	1.27976e-015	1.77418e-014	1.75735e-014	2.02466e-014	2.12285e-014	2.72768e-014	1.70454e-014	-1.06237e-014	-1.17014e-014	-7.69582e-015	-1.00342e-014	2.76945e-016	4.04245e-015	-5.2608e-015	1.09415e-014	-2.70038e-015	-8.49607e-015	5.21741e-015	1.41431e-014
2.29067e-014	8.37448e-015	-1.15168e-014	-1.14058e-014	-8.32164e-015	-8.31454e-015	1.09504e-015	1.7871e-014	1.75102e-014	2.0481e-014	2.13549e-014	2.73856e-014	1.7117e-014	-1.07064e-014	-1.18628e-014	-7.87062e-015	-1.03876e-014	4.22685e-016	3.73011e-015	-5.48788e-015	1.12681e-014	-2.75615e-015	-8.43194e-015	5.44223e-015	1.4255e-014
2.32543e-014	8.68131e-015	-1.15398e-014	-1.11438e-014	-8.88417e-015	-8.63479e-015	9.03083e-016	1.80253e-014	1.74416e-014	2.07232e-014	2.1465e-014	2.7491e-014	1.7197e-014	-1.08e-014	-1.20196e-014	-8.02921e-015	-1.07188e-014	5.60672e-016	3.42196e-015	-5.72336e-015	1.16164e-014	-2.81243e-015	-8.3676e-015	5.65937e-015	1.43654e-014
2.3602e-014	8.99588e-015	-1.15611e-014	-1.0899e-014	-9.43867e-015	-8.94513e-015	7.0354e-016	1.82024e-014	1.73683e-014	2.09721e-014	2.15575e-014	2.75932e-014	1.7286e-014	-1.09033e-014	-1.21711e-014	-8.1698e-015	-1.10256e-014	6.9043e-016	3.12197e-015	-5.96546e-015	1.19843e-014	-2.86756e-015	-8.30364e-015	5.87016e-015	1.44761e-014
2.39497e-014	9.3198e-015	-1.15798e-014	-1.06741e-014	-9.9798e-015	-9.24258e-015	4.96419e-016	1.84007e-014	1.72917e-014	2.12268e-014	2.1632e-014	2.7692e-014	1.73839e-014	-1.10153e-014	-1.23155e-014	-8.29124e-015	-1.13067e-014	8.11273e-016	2.83351e-015	-6.21223e-015	1.23706e-014	-2.92029e-015	-8.24005e-015	6.07561e-015	1.45885e-014
2.42973e-014	9.65507e-015	-1.1595e-014	-1.04707e-014	-1.05018e-014	-9.52485e-015	2.81883e-016	1.86185e-014	1.72133e-014	2.14871e-014	2.16882e-014	2.77877e-014	1.74916e-014	-1.11348e-014	-1.24509e-014	-8.39279e-015	-1.15613e-014	9.2257e-016	2.56041e-015	-6.46187e-015	1.27736e-014	-2.96936e-015	-8.17653e-015	6.27747e-015	1.47046e-014
2.46438e-014	1.00033e-014	-1.16067e-014	-1.02895e-014	-1.09996e-014	-9.78912e-015	5.96224e-017	1.88541e-014	1.71344e-014	2.17517e-014	2.17253e-014	2.78804e-014	1.76086e-014	-1.12609e-014	-1.2576e-014	-8.47299e-015	-1.17887e-014	1.02362e-015	2.30591e-015	-6.71233e-015	1.31914e-014	-3.01333e-015	-8.11334e-015	6.47676e-015	1.4825e-014
2.49893e-014	1.03664e-014	-1.16148e-014	-1.01322e-014	-1.14678e-014	-1.00332e-014	-1.70391e-016	1.91049e-014	1.70562e-014	2.202e-014	2.17423e-014	2.79697e-014	1.77345e-014	-1.13931e-014	-1.26897e-014	-8.53196e-015	-1.19882e-014	1.11397e-015	2.07359e-015	-6.9622e-015	1.36209e-014	-3.05127e-015	-8.0505e-015	6.67446e-015	1.49511e-014
2.5333e-014	1.07463e-014	-1.16187e-014	-9.99975e-015	-1.19014e-014	-1.02554e-014	-4.07764e-016	1.93685e-014	1.69801e-014	2.22914e-014	2.17397e-014	2.80556e-014	1.78692e-014	-1.15303e-014	-1.27904e-014	-8.56949e-015	-1.21591e-014	1.19369e-015	1.86624e-015	-7.2095e-015	1.40598e-014	-3.08132e-015	-7.98798e-015	6.87147e-015	1.50838e-014
2.56752e-014	1.11442e-014	-1.16178e-014	-9.89238e-015	-1.22961e-014	-1.04537e-014	-6.52003e-016	1.96427e-014	1.69083e-014	2.25653e-014	2.17179e-014	2.81387e-014	1.80128e-014	-1.16714e-014	-1.28769e-014	-8.58451e-015	-1.23016e-014	1.26239e-015	1.68705e-015	-7.45238e-015	1.45059e-014	-3.10258e-015	-7.92526e-015	7.06916e-015	1.52237e-014
2.6016e-014	1.15612e-014	-1.16129e-014	-9.81071e-015	-1.26484e-014	-1.06261e-014	-9.02805e-016	1.99258e-014	1.68427e-014	2.28415e-014	2.16774e-014	2.82192e-014	1.81642e-014	-1.18158e-014	-1.29477e-014	-8.57737e-015	-1.24161e-014	1.32031e-015	1.53876e-015	-7.68901e-015	1.49565e-014	-3.11387e-015	-7.86225e-015	7.2684e-015	1.53723e-014
2.63551e-014	1.19989e-014	-1.16039e-014	-9.75421e-015	-1.29547e-014	-1.07715e-014	-1.15951e-015	2.02164e-014	1.67843e-014	2.31197e-014	2.16192e-014	2.8297e-014	1.83232e-014	-1.19633e-014	-1.30022e-014	-8.54857e-015	-1.25033e-014	1.36708e-015	1.42319e-015	-7.91777e-015	1.54088e-014	-3.11358e-015	-7.7985e-015	7.46926e-015	1.55302e-014
2.66925e-014	1.24581e-014	-1.1591e-014	-9.7226e-015	-1.32129e-014	-1.08887e-014	-1.42199e-015	2.05128e-014	1.67349e-014	2.33998e-014	2.15442e-014	2.83728e-014	1.84892e-014	-1.21135e-014	-1.30393e-014	-8.4979e-015	-1.25641e-014	1.40291e-015	1.34312e-015	-8.1375e-015	1.58603e-014	-3.10054e-015	-7.73354e-015	7.67164e-015	1.56976e-014
2.70288e-014	1.29399e-014	-1.15747e-014	-9.71512e-015	-1.34208e-014	-1.09774e-014	-1.68936e-015	2.08136e-014	1.66962e-014	2.36815e-014	2.14531e-014	2.8447e-014	1.86619e-014	-1.22655e-014	-1.30579e-014	-8.42624e-015	-1.26001e-014	1.42766e-015	1.3001e-015	-8.34682e-015	1.63087e-014	-3.07342e-015	-7.66754e-015	7.87596e-015	1.58751e-014
2.73636e-014	1.34456e-014	-1.15548e-014	-9.73104e-015	-1.35765e-014	-1.10368e-014	-1.9613e-015	2.11177e-014	1.66699e-014	2.39651e-014	2.13476e-014	2.85198e-014	1.88414e-014	-1.24177e-014	-1.30574e-014	-8.33559e-015	-1.26122e-014	1.44135e-015	1.29576e-015	-8.54485e-015	1.67517e-014	-3.03155e-015	-7.59984e-015	8.08226e-015	1.60625e-014
2.76965e-014	1.39751e-014	-1.1532e-014	-9.76975e-015	-1.36798e-014	-1.10663e-014	-2.23645e-015	2.1424e-014	1.66582e-014	2.42506e-014	2.12293e-014	2.8592e-014	1.90267e-014	-1.25698e-014	-1.30367e-014	-8.22712e-015	-1.26018e-014	1.4442e-015	1.33083e-015	-8.73074e-015	1.71875e-014	-2.97356e-015	-7.53027e-015	8.29073e-015	1.62599e-014
2.80275e-014	1.45287e-014	-1.15071e-014	-9.83015e-015	-1.37304e-014	-1.10661e-014	-2.51421e-015	2.17311e-014	1.66631e-014	2.45384e-014	2.11e-014	2.86652e-014	1.92178e-014	-1.27215e-014	-1.29954e-014	-8.10193e-015	-1.25705e-014	1.43661e-015	1.40591e-015	-8.90363e-015	1.76132e-014	-2.89826e-015	-7.45816e-015	8.50073e-015	1.64666e-014
2.8356e-014	1.5106e-014	-1.14808e-014	-9.91042e-015	-1.37287e-014	-1.10368e-014	-2.79366e-015	2.20393e-014	1.66858e-014	2.48282e-014	2.09617e-014	2.87403e-014	1.94149e-014	-1.28731e-014	-1.29335e-014	-7.96212e-015	-1.25203e-014	1.41927e-015	1.52149e-015	-9.06279e-015	1.80264e-014	-2.80527e-015	-7.38248e-015	8.71133e-015	1.66826e-014
2.86821e-014	1.57064e-014	-1.14541e-014	-1.00084e-014	-1.3676e-014	-1.09789e-014	-3.07358e-015	2.23472e-014	1.67277e-014	2.51212e-014	2.08165e-014	2.88179e-014	1.96183e-014	-1.30233e-014	-1.28505e-014	-7.80961e-015	-1.24532e-014	1.39248e-015	1.67706e-015	-9.20789e-015	1.84256e-014	-2.69408e-015	-7.30267e-015	8.92249e-015	1.69081e-014
2.90054e-014	1.63296e-014	-1.14273e-014	-1.01222e-014	-1.35738e-014	-1.08933e-014	-3.3524e-015	2.26538e-014	1.67894e-014	2.5417e-014	2.06667e-014	2.88998e-014	1.98269e-014	-1.31718e-014	-1.27464e-014	-7.64591e-015	-1.23712e-014	1.35684e-015	1.87183e-015	-9.3382e-015	1.88095e-014	-2.56414e-015	-7.21786e-015	9.13419e-015	1.71424e-014
2.93261e-014	1.69749e-014	-1.14013e-014	-1.02501e-014	-1.34244e-014	-1.07811e-014	-3.62919e-015	2.296e-014	1.68723e-014	2.57162e-014	2.05146e-014	2.89867e-014	2.00402e-014	-1.33183e-014	-1.26218e-014	-7.47332e-015	-1.22757e-014	1.31358e-015	2.10462e-015	-9.45297e-015	1.91765e-014	-2.41541e-015	-7.12696e-015	9.34561e-015	1.73849e-014
2.96432e-014	1.76417e-014	-1.13773e-014	-1.03895e-014	-1.32308e-014	-1.06433e-014	-3.90311e-015	2.32659e-014	1.6977e-014	2.60198e-014	2.03625e-014	2.90804e-014	2.02579e-014	-1.34625e-014	-1.24767e-014	-7.29363e-015	-1.21692e-014	1.26347e-015	2.37518e-015	-9.55258e-015	1.95254e-014	-2.24767e-015	-7.02949e-015	9.55611e-015	1.76355e-014
2.99568e-014	1.83285e-014	-1.13553e-014	-1.05381e-014	-1.29959e-014	-1.04815e-014	-4.17299e-015	2.35725e-014	1.71038e-014	2.63285e-014	2.02132e-014	2.9182e-014	2.04799e-014	-1.36035e-014	-1.23113e-014	-7.10863e-015	-1.20534e-014	1.20783e-015	2.68103e-015	-9.63651e-015	1.98557e-014	-2.06099e-015	-6.92469e-015	9.76397e-015	1.78935e-014
3.02669e-014	1.90345e-014	-1.13368e-014	-1.0694e-014	-1.27236e-014	-1.02976e-014	-4.4374e-015	2.38807e-014	1.72533e-014	2.66427e-014	2.00688e-014	2.92929e-014	2.07062e-014	-1.37415e-014	-1.21266e-014	-6.92088e-015	-1.19301e-014	1.14698e-015	3.01991e-015	-9.70598e-015	2.01676e-014	-1.85576e-015	-6.81103e-015	9.96856e-015	1.81583e-014
3.05732e-014	1.97576e-014	-1.1322e-014	-1.0854e-014	-1.2418e-014	-1.00927e-014	-4.69526e-015	2.4192e-014	1.74262e-014	2.69629e-014	1.99321e-014	2.94148e-014	2.09364e-014	-1.38756e-014	-1.19234e-014	-6.73239e-015	-1.18013e-014	1.08216e-015	3.3892e-015	-9.7618e-015	2.04611e-014	-1.63287e-015	-6.68808e-015	1.0169e-014	1.84297e-014
3.08755e-014	2.04966e-014	-1.13125e-014	-1.10161e-014	-1.20836e-014	-9.86831e-015	-4.9452e-015	2.45071e-014	1.76221e-014	2.72898e-014	1.98056e-014	2.95492e-014	2.117e-014	-1.40057e-014	-1.17025e-014	-6.54521e-015	-1.16691e-014	1.01407e-015	3.7863e-015	-9.80376e-015	2.07364e-014	-1.393e-015	-6.5551e-015	1.03646e-014	1.87067e-014
3.11735e-014	2.12488e-014	-1.13079e-014	-1.11785e-014	-1.17247e-014	-9.62735e-015	-5.18561e-015	2.48269e-014	1.78405e-014	2.76235e-014	1.9692e-014	2.96977e-014	2.1407e-014	-1.41309e-014	-1.14653e-014	-6.36101e-015	-1.1535e-014	9.43921e-016	4.20875e-015	-9.83255e-015	2.09939e-014	-1.13698e-015	-6.4116e-015	1.05547e-014	1.89886e-014
3.14666e-014	2.20125e-014	-1.13095e-014	-1.13384e-014	-1.13461e-014	-9.37112e-015	-5.4156e-015	2.51526e-014	1.80812e-014	2.79646e-014	1.95935e-014	2.98612e-014	2.16476e-014	-1.42504e-014	-1.12131e-014	-6.182e-015	-1.14001e-014	8.72541e-016	4.65295e-015	-9.84965e-015	2.12343e-014	-8.65622e-016	-6.25688e-015	1.0739e-014	1.92752e-014
3.17543e-014	2.27853e-014	-1.1318e-014	-1.1494e-014	-1.09532e-014	-9.10205e-015	-5.63427e-015	2.5486e-014	1.83435e-014	2.8313e-014	1.95126e-014	3.00412e-014	2.18921e-014	-1.43637e-014	-1.09467e-014	-6.0104e-015	-1.1266e-014	8.017e-016	5.11524e-015	-9.85575e-015	2.1459e-014	-5.79884e-016	-6.09031e-015	1.09175e-014	1.95659e-014
3.20358e-014	2.35643e-014	-1.13337e-014	-1.16435e-014	-1.0551e-014	-8.82228e-015	-5.841e-015	2.58277e-014	1.86269e-014	2.86693e-014	1.94514e-014	3.02391e-014	2.21401e-014	-1.44704e-014	-1.06685e-014	-5.84716e-015	-1.11338e-014	7.3264e-016	5.59193e-015	-9.85102e-015	2.16692e-014	-2.81139e-016	-5.91141e-015	1.10902e-014	1.986e-014
3.23102e-014	2.43473e-014	-1.13567e-014	-1.17848e-014	-1.01446e-014	-8.53411e-015	-6.03474e-015	2.6179e-014	1.89307e-014	2.90337e-014	1.94121e-014	3.04561e-014	2.23916e-014	-1.45701e-014	-1.038e-014	-5.6932e-015	-1.10043e-014	6.67203e-016	6.07991e-015	-9.83615e-015	2.18663e-014	2.95017e-017	-5.71989e-015	1.12562e-014	2.01573e-014
3.25761e-014	2.51316e-014	-1.13872e-014	-1.1916e-014	-9.73855e-015	-8.24019e-015	-6.21392e-015	2.65412e-014	1.92535e-014	2.94061e-014	1.93968e-014	3.06931e-014	2.26467e-014	-1.46616e-014	-1.00829e-014	-5.54996e-015	-1.08786e-014	6.06392e-016	6.57461e-015	-9.81208e-015	2.20519e-014	3.50601e-016	-5.51532e-015	1.14152e-014	2.04574e-014
3.2833e-014	2.59145e-014	-1.14258e-014	-1.20357e-014	-9.33722e-015	-7.94249e-015	-6.37722e-015	2.69156e-014	1.95933e-014	2.97862e-014	1.94074e-014	3.09507e-014	2.29049e-014	-1.47441e-014	-9.77906e-015	-5.41909e-015	-1.07566e-014	5.51227e-016	7.0724e-015	-9.78068e-015	2.22278e-014	6.80741e-016	-5.29706e-015	1.1568e-014	2.07602e-014
3.308e-014	2.66941e-014	-1.14721e-014	-1.21424e-014	-8.94461e-015	-7.64301e-015	-6.52342e-015	2.73033e-014	1.99491e-014	3.01738e-014	1.94462e-014	3.123e-014	2.31666e-014	-1.48167e-014	-9.47029e-015	-5.30063e-015	-1.0639e-014	5.03118e-016	7.56998e-015	-9.74211e-015	2.23966e-014	1.01808e-015	-5.06509e-015	1.17151e-014	2.10658e-014
3.33162e-014	2.74681e-014	-1.15267e-014	-1.2235e-014	-8.56527e-015	-7.34423e-015	-6.65234e-015	2.77051e-014	2.03198e-014	3.05692e-014	1.95136e-014	3.15317e-014	2.34322e-014	-1.48783e-014	-9.15791e-015	-5.19495e-015	-1.05258e-014	4.63217e-016	8.06301e-015	-9.69682e-015	2.25604e-014	1.36094e-015	-4.81975e-015	1.18568e-014	2.13743e-014
3.35407e-014	2.82335e-014	-1.1589e-014	-1.23122e-014	-8.20283e-015	-7.04795e-015	-6.76285e-015	2.81211e-014	2.07031e-014	3.09717e-014	1.96108e-014	3.18563e-014	2.3702e-014	-1.49275e-014	-8.84418e-015	-5.10242e-015	-1.04172e-014	4.32178e-016	8.54869e-015	-9.64561e-015	2.272e-014	1.70761e-015	-4.56096e-015	1.1994e-014	2.16851e-014
3.37539e-014	2.89882e-014	-1.1659e-014	-1.23732e-014	-7.86048e-015	-6.75701e-015	-6.85428e-015	2.85525e-014	2.10968e-014	3.13803e-014	1.97385e-014	3.22039e-014	2.39754e-014	-1.49639e-014	-8.53146e-015	-5.02231e-015	-1.03129e-014	4.11224e-016	9.02376e-015	-9.5897e-015	2.28772e-014	2.05608e-015	-4.28928e-015	1.21269e-014	2.19986e-014
3.39548e-014	2.97297e-014	-1.17362e-014	-1.24174e-014	-7.54145e-015	-6.47276e-015	-6.92641e-015	2.89996e-014	2.1499e-014	3.17944e-014	1.98973e-014	3.25746e-014	2.42531e-014	-1.49869e-014	-8.22119e-015	-4.95436e-015	-1.02122e-014	4.02184e-016	9.4856e-015	-9.52967e-015	2.30344e-014	2.40508e-015	-4.00512e-015	1.22565e-014	2.23147e-014
3.41425e-014	3.04555e-014	-1.182e-014	-1.24441e-014	-7.24883e-015	-6.19725e-015	-6.97793e-015	2.94618e-014	2.19085e-014	3.2213e-014	2.00881e-014	3.29684e-014	2.45343e-014	-1.49956e-014	-7.91502e-015	-4.89754e-015	-1.01147e-014	4.05839e-016	9.9309e-015	-9.4661e-015	2.31936e-014	2.75303e-015	-3.70956e-015	1.23844e-014	2.26333e-014
3.43163e-014	3.11636e-014	-1.19098e-014	-1.2453e-014	-6.98431e-015	-5.93143e-015	-7.00804e-015	2.99381e-014	2.23232e-014	3.26353e-014	2.03111e-014	3.33845e-014	2.48186e-014	-1.4989e-014	-7.61477e-015	-4.85151e-015	-1.00196e-014	4.22547e-016	1.03567e-014	-9.3996e-015	2.3356e-014	3.09817e-015	-3.40329e-015	1.25119e-014	2.2955e-014
3.44764e-014	3.18523e-014	-1.20048e-014	-1.24438e-014	-6.74999e-015	-5.67627e-015	-7.01636e-015	3.04286e-014	2.27406e-014	3.30608e-014	2.05658e-014	3.38223e-014	2.51065e-014	-1.4967e-014	-7.32202e-015	-4.81546e-015	-9.92639e-015	4.52971e-016	1.07611e-014	-9.3306e-015	2.35231e-014	3.43857e-015	-3.08642e-015	1.26401e-014	2.32799e-014
3.46226e-014	3.25192e-014	-1.2104e-014	-1.24175e-014	-6.54701e-015	-5.43233e-015	-7.00269e-015	3.09327e-014	2.31588e-014	3.34879e-014	2.08523e-014	3.42803e-014	2.53978e-014	-1.49285e-014	-7.03855e-015	-4.78808e-015	-9.83335e-015	4.97015e-016	1.11417e-014	-9.26009e-015	2.36961e-014	3.77259e-015	-2.76013e-015	1.27703e-014	2.36078e-014
3.47548e-014	3.3163e-014	-1.22069e-014	-1.23741e-014	-6.37556e-015	-5.20078e-015	-6.96588e-015	3.14488e-014	2.35764e-014	3.39151e-014	2.11694e-014	3.47579e-014	2.56916e-014	-1.48732e-014	-6.76621e-015	-4.7675e-015	-9.73979e-015	5.54775e-016	1.1497e-014	-9.18753e-015	2.3876e-014	4.09915e-015	-2.42544e-015	1.2904e-014	2.39392e-014
3.48729e-014	3.37824e-014	-1.2313e-014	-1.23135e-014	-6.23569e-015	-4.98274e-015	-6.9071e-015	3.19755e-014	2.39922e-014	3.43412e-014	2.15162e-014	3.52536e-014	2.59875e-014	-1.47999e-014	-6.50632e-015	-4.75292e-015	-9.64454e-015	6.26758e-016	1.18257e-014	-9.11253e-015	2.40637e-014	4.41706e-015	-2.08388e-015	1.3043e-014	2.42751e-014
3.49776e-014	3.43754e-014	-1.24206e-014	-1.22368e-014	-6.12646e-015	-4.77918e-015	-6.82532e-015	3.25114e-014	2.4404e-014	3.47647e-014	2.18913e-014	3.57654e-014	2.62855e-014	-1.47081e-014	-6.26032e-015	-4.74256e-015	-9.54662e-015	7.13137e-016	1.21267e-014	-9.03609e-015	2.42589e-014	4.72548e-015	-1.73661e-015	1.31885e-014	2.46159e-014
3.5069e-014	3.4941e-014	-1.25279e-014	-1.2145e-014	-6.04687e-015	-4.58994e-015	-6.72018e-015	3.30551e-014	2.48101e-014	3.51846e-014	2.22935e-014	3.62913e-014	2.6585e-014	-1.45974e-014	-6.02917e-015	-4.73423e-015	-9.44472e-015	8.13522e-016	1.24004e-014	-8.95817e-015	2.4462e-014	5.02354e-015	-1.38492e-015	1.33422e-014	2.49621e-014
3.51477e-014	3.54786e-014	-1.26345e-014	-1.20381e-014	-5.99588e-015	-4.41457e-015	-6.59252e-015	3.36045e-014	2.52084e-014	3.55993e-014	2.27207e-014	3.68291e-014	2.68858e-014	-1.44678e-014	-5.81396e-015	-4.72643e-015	-9.33798e-015	9.27576e-016	1.26461e-014	-8.87839e-015	2.46733e-014	5.30992e-015	-1.03012e-015	1.35062e-014	2.53142e-014
3.52138e-014	3.59875e-014	-1.2739e-014	-1.19172e-014	-5.9718e-015	-4.25355e-015	-6.44222e-015	3.41572e-014	2.55974e-014	3.60074e-014	2.31705e-014	3.73764e-014	2.71874e-014	-1.43199e-014	-5.61505e-015	-4.71742e-015	-9.22572e-015	1.05409e-015	1.28636e-014	-8.79605e-015	2.48919e-014	5.58419e-015	-6.73917e-016	1.36817e-014	2.56721e-014
3.52679e-014	3.64667e-014	-1.28399e-014	-1.17831e-014	-5.97201e-015	-4.10693e-015	-6.26946e-015	3.47101e-014	2.59763e-014	3.64077e-014	2.36405e-014	3.79304e-014	2.74888e-014	-1.41538e-014	-5.43307e-015	-4.70516e-015	-9.1074e-015	1.19254e-015	1.3054e-014	-8.71127e-015	2.51167e-014	5.84554e-015	-3.1831e-016	1.38698e-014	2.60357e-014
3.53106e-014	3.69161e-014	-1.29356e-014	-1.16366e-014	-5.99453e-015	-3.97377e-015	-6.07429e-015	3.52609e-014	2.6344e-014	3.67993e-014	2.41283e-014	3.84886e-014	2.77883e-014	-1.39691e-014	-5.26845e-015	-4.68833e-015	-8.98195e-015	1.34182e-015	1.32182e-014	-8.62405e-015	2.53472e-014	6.09388e-015	3.51315e-017	1.40715e-014	2.64053e-014
3.53432e-014	3.73357e-014	-1.30251e-014	-1.14785e-014	-6.03553e-015	-3.85305e-015	-5.85697e-015	3.58075e-014	2.66992e-014	3.71805e-014	2.46313e-014	3.9048e-014	2.80859e-014	-1.37667e-014	-5.12151e-015	-4.66553e-015	-8.84853e-015	1.50129e-015	1.33567e-014	-8.53464e-015	2.55818e-014	6.32876e-015	3.84453e-016	1.42881e-014	2.67808e-014
3.53665e-014	3.77251e-014	-1.3107e-014	-1.13088e-014	-6.09241e-015	-3.74381e-015	-5.61887e-015	3.63475e-014	2.70415e-014	3.75505e-014	2.51464e-014	3.96058e-014	2.8381e-014	-1.35474e-014	-4.99233e-015	-4.63481e-015	-8.70694e-015	1.66981e-015	1.34711e-014	-8.44208e-015	2.5819e-014	6.54996e-015	7.28122e-016	1.452e-014	2.71619e-014
3.5381e-014	3.80848e-014	-1.318e-014	-1.11299e-014	-6.16292e-015	-3.64536e-015	-5.3604e-015	3.68781e-014	2.73703e-014	3.79081e-014	2.56705e-014	4.01586e-014	2.86727e-014	-1.33125e-014	-4.8806e-015	-4.59453e-015	-8.55692e-015	1.84626e-015	1.35624e-014	-8.34596e-015	2.6057e-014	6.75783e-015	1.0642e-015	1.47676e-014	2.75487e-014
3.53879e-014	3.84153e-014	-1.32423e-014	-1.09422e-014	-6.24337e-015	-3.55655e-015	-5.08143e-015	3.73964e-014	2.76847e-014	3.82521e-014	2.62002e-014	4.07032e-014	2.89597e-014	-1.30625e-014	-4.78537e-015	-4.54354e-015	-8.39798e-015	2.0291e-015	1.3633e-014	-8.24629e-015	2.6294e-014	6.95266e-015	1.39074e-015	1.50313e-014	2.79412e-014
3.53887e-014	3.87173e-014	-1.32921e-014	-1.07464e-014	-6.32954e-015	-3.47616e-015	-4.78306e-015	3.79004e-014	2.79848e-014	3.85817e-014	2.67325e-014	4.12362e-014	2.92402e-014	-1.27982e-014	-4.7064e-015	-4.48073e-015	-8.22989e-015	2.21669e-015	1.36847e-014	-8.14277e-015	2.65279e-014	7.13461e-015	1.70584e-015	1.53113e-014	2.83387e-014
3.53842e-014	3.89911e-014	-1.33286e-014	-1.05435e-014	-6.41794e-015	-3.40328e-015	-4.46648e-015	3.83876e-014	2.82705e-014	3.88961e-014	2.72645e-014	4.17544e-014	2.95131e-014	-1.25208e-014	-4.64333e-015	-4.40534e-015	-8.05323e-015	2.40738e-015	1.37193e-014	-8.03481e-015	2.67564e-014	7.30437e-015	2.00755e-015	1.56077e-014	2.8741e-014
3.53756e-014	3.92376e-014	-1.33508e-014	-1.03339e-014	-6.50591e-015	-3.33705e-015	-4.13243e-015	3.8856e-014	2.85411e-014	3.91937e-014	2.77924e-014	4.22544e-014	2.97776e-014	-1.22316e-014	-4.59569e-015	-4.31763e-015	-7.86813e-015	2.59929e-015	1.3739e-014	-7.92227e-015	2.69778e-014	7.46229e-015	2.29423e-015	1.59194e-014	2.91475e-014
3.53635e-014	3.9458e-014	-1.33572e-014	-1.01189e-014	-6.59108e-015	-3.2768e-015	-3.78185e-015	3.93034e-014	2.87959e-014	3.94738e-014	2.83129e-014	4.27334e-014	3.00325e-014	-1.1933e-014	-4.56229e-015	-4.21686e-015	-7.67478e-015	2.79062e-015	1.37461e-014	-7.80525e-015	2.71896e-014	7.60932e-015	2.56403e-015	1.62459e-014	2.95572e-014
3.53486e-014	3.9653e-014	-1.33472e-014	-9.89878e-015	-6.66928e-015	-3.22053e-015	-3.4159e-015	3.97267e-014	2.90354e-014	3.9736e-014	2.88223e-014	4.31883e-014	3.02765e-014	-1.16262e-014	-4.54186e-015	-4.10308e-015	-7.47443e-015	2.97944e-015	1.37428e-014	-7.68436e-015	2.73895e-014	7.74623e-015	2.81557e-015	1.65858e-014	2.99698e-014
3.53322e-014	3.98236e-014	-1.33193e-014	-9.67439e-015	-6.7376e-015	-3.16627e-015	-3.03635e-015	4.01242e-014	2.92599e-014	3.99797e-014	2.93179e-014	4.36158e-014	3.05085e-014	-1.13127e-014	-4.53293e-015	-3.97601e-015	-7.26794e-015	3.16397e-015	1.37315e-014	-7.55985e-015	2.75755e-014	7.87345e-015	3.04756e-015	1.69379e-014	3.03845e-014
3.53149e-014	3.99707e-014	-1.32725e-014	-9.44637e-015	-6.79423e-015	-3.114e-015	-2.64469e-015	4.04944e-014	2.94698e-014	4.02046e-014	2.97958e-014	4.40132e-014	3.07266e-014	-1.09947e-014	-4.53465e-015	-3.83645e-015	-7.05685e-015	3.34278e-015	1.37142e-014	-7.43179e-015	2.77449e-014	7.99156e-015	3.25854e-015	1.73005e-014	3.08004e-014
3.52966e-014	4.0095e-014	-1.32054e-014	-9.21485e-015	-6.83713e-015	-3.06213e-015	-2.24302e-015	4.08369e-014	2.96658e-014	4.04099e-014	3.02535e-014	4.43773e-014	3.09298e-014	-1.06738e-014	-4.54513e-015	-3.68493e-015	-6.84136e-015	3.51431e-015	1.36925e-014	-7.30087e-015	2.7896e-014	8.10139e-015	3.44754e-015	1.76721e-014	3.12164e-014
3.52783e-014	4.01979e-014	-1.31175e-014	-8.97978e-015	-6.86431e-015	-3.0091e-015	-1.83274e-015	4.11503e-014	2.98483e-014	4.05958e-014	3.06878e-014	4.47062e-014	3.11165e-014	-1.03521e-014	-4.56251e-015	-3.52239e-015	-6.62275e-015	3.67693e-015	1.36693e-014	-7.16744e-015	2.80269e-014	8.20391e-015	3.61268e-015	1.80507e-014	3.16312e-014
3.52606e-014	4.02809e-014	-1.30079e-014	-8.74146e-015	-6.87367e-015	-2.95324e-015	-1.41557e-015	4.1433e-014	3.00175e-014	4.07625e-014	3.10955e-014	4.49971e-014	3.12847e-014	-1.00315e-014	-4.58548e-015	-3.34981e-015	-6.40299e-015	3.82897e-015	1.36461e-014	-7.03118e-015	2.81358e-014	8.29986e-015	3.75295e-015	1.84341e-014	3.20429e-014
3.52433e-014	4.03453e-014	-1.2876e-014	-8.50042e-015	-6.86418e-015	-2.8938e-015	-9.93121e-016	4.16847e-014	3.01745e-014	4.09102e-014	3.1474e-014	4.52482e-014	3.14333e-014	-9.71361e-015	-4.61265e-015	-3.16862e-015	-6.18325e-015	3.96912e-015	1.36248e-014	-6.89237e-015	2.82221e-014	8.38973e-015	3.86774e-015	1.88199e-014	3.24507e-014
3.52262e-014	4.03925e-014	-1.27212e-014	-8.25706e-015	-6.83476e-015	-2.8297e-015	-5.66473e-016	4.19056e-014	3.03201e-014	4.10389e-014	3.18209e-014	4.54573e-014	3.15614e-014	-9.40035e-015	-4.64183e-015	-2.98031e-015	-5.96482e-015	4.09587e-015	1.36066e-014	-6.75134e-015	2.82852e-014	8.47433e-015	3.95644e-015	1.92051e-014	3.28528e-014
3.52097e-014	4.04235e-014	-1.25432e-014	-8.01138e-015	-6.78494e-015	-2.76021e-015	-1.38044e-016	4.20949e-014	3.04548e-014	4.11489e-014	3.21343e-014	4.56226e-014	3.16676e-014	-9.0931e-015	-4.67145e-015	-2.78634e-015	-5.74962e-015	4.20824e-015	1.35932e-014	-6.60961e-015	2.83241e-014	8.55444e-015	4.01845e-015	1.95872e-014	3.32472e-014
3.51928e-014	4.04395e-014	-1.23422e-014	-7.76309e-015	-6.71432e-015	-2.68464e-015	2.89523e-016	4.22532e-014	3.05797e-014	4.12405e-014	3.24125e-014	4.5743e-014	3.17507e-014	-8.79352e-015	-4.69965e-015	-2.58839e-015	-5.54007e-015	4.30525e-015	1.35863e-014	-6.46794e-015	2.83384e-014	8.63036e-015	4.05378e-015	1.9964e-014	3.36328e-014
3.51754e-014	4.04423e-014	-1.21184e-014	-7.51297e-015	-6.62301e-015	-2.602e-015	7.14706e-016	4.23814e-014	3.06959e-014	4.13139e-014	3.26537e-014	4.58171e-014	3.18094e-014	-8.50301e-015	-4.72511e-015	-2.38827e-015	-5.33739e-015	4.38614e-015	1.35873e-014	-6.32758e-015	2.83286e-014	8.70268e-015	4.06281e-015	2.03332e-014	3.40074e-014
3.51564e-014	4.04328e-014	-1.18714e-014	-7.26113e-015	-6.51184e-015	-2.51135e-015	1.13538e-015	4.24806e-014	3.08045e-014	4.137e-014	3.28559e-014	4.58441e-014	3.1843e-014	-8.22227e-015	-4.746e-015	-2.1882e-015	-5.14371e-015	4.45006e-015	1.3597e-014	-6.18914e-015	2.8295e-014	8.77202e-015	4.04509e-015	2.06914e-014	3.43695e-014
3.51347e-014	4.04121e-014	-1.16014e-014	-7.00645e-015	-6.38169e-015	-2.41243e-015	1.54904e-015	4.25519e-014	3.0906e-014	4.1409e-014	3.30184e-014	4.58237e-014	3.18504e-014	-7.952e-015	-4.76064e-015	-1.99013e-015	-4.95983e-015	4.49763e-015	1.36159e-014	-6.05418e-015	2.82383e-014	8.83846e-015	4.0013e-015	2.10361e-014	3.47171e-014
3.51102e-014	4.03807e-014	-1.13085e-014	-6.74896e-015	-6.23434e-015	-2.30548e-015	1.95437e-015	4.25965e-014	3.10019e-014	4.14318e-014	3.31399e-014	4.57558e-014	3.1831e-014	-7.69346e-015	-4.76752e-015	-1.79606e-015	-4.78706e-015	4.52897e-015	1.36441e-014	-5.92344e-015	2.81601e-014	8.9019e-015	3.93189e-015	2.13646e-014	3.50487e-014
3.5082e-014	4.03406e-014	-1.09932e-014	-6.48897e-015	-6.07109e-015	-2.18995e-015	2.34881e-015	4.26155e-014	3.10929e-014	4.14392e-014	3.32198e-014	4.56407e-014	3.1784e-014	-7.44749e-015	-4.76482e-015	-1.60806e-015	-4.62675e-015	4.54404e-015	1.36822e-014	-5.79807e-015	2.80622e-014	8.96264e-015	3.83806e-015	2.16746e-014	3.53625e-014
3.5049e-014	4.02925e-014	-1.06563e-014	-6.22591e-015	-5.89293e-015	-2.06523e-015	2.72972e-015	4.26113e-014	3.11799e-014	4.14316e-014	3.32582e-014	4.54787e-014	3.17087e-014	-7.21449e-015	-4.75105e-015	-1.42804e-015	-4.48076e-015	4.54365e-015	1.37305e-014	-5.67923e-015	2.7946e-014	9.02108e-015	3.72063e-015	2.19638e-014	3.56571e-014
3.501e-014	4.02368e-014	-1.02989e-014	-5.95949e-015	-5.70147e-015	-1.93133e-015	3.09611e-015	4.25858e-014	3.12643e-014	4.14094e-014	3.32551e-014	4.52701e-014	3.16047e-014	-6.99452e-015	-4.72571e-015	-1.25769e-015	-4.34917e-015	4.52865e-015	1.37886e-014	-5.56762e-015	2.78137e-014	9.07685e-015	3.58027e-015	2.223e-014	3.59313e-014
3.4963e-014	4.01745e-014	-9.92186e-015	-5.69037e-015	-5.49906e-015	-1.78823e-015	3.44647e-015	4.25406e-014	3.13466e-014	4.13731e-014	3.32112e-014	4.50162e-014	3.14716e-014	-6.78655e-015	-4.68699e-015	-1.09835e-015	-4.2333e-015	4.50024e-015	1.38569e-014	-5.46495e-015	2.76683e-014	9.1297e-015	3.41848e-015	2.24709e-014	3.61834e-014
3.49067e-014	4.01061e-014	-9.52553e-015	-5.4186e-015	-5.28827e-015	-1.63636e-015	3.77952e-015	4.24782e-014	3.14276e-014	4.13234e-014	3.31272e-014	4.4718e-014	3.13091e-014	-6.59021e-015	-4.634e-015	-9.51173e-016	-4.1347e-015	4.45957e-015	1.39354e-014	-5.373e-015	2.7513e-014	9.17963e-015	3.23654e-015	2.2685e-014	3.6412e-014
3.48402e-014	4.00324e-014	-9.11131e-015	-5.14475e-015	-5.07116e-015	-1.47623e-015	4.0925e-015	4.24013e-014	3.15084e-014	4.12613e-014	3.30043e-014	4.4377e-014	3.11169e-014	-6.40514e-015	-4.56549e-015	-8.1689e-016	-4.05378e-015	4.40776e-015	1.40237e-014	-5.29252e-015	2.73513e-014	9.22639e-015	3.0361e-015	2.28718e-014	3.66159e-014
3.47622e-014	3.99533e-014	-8.6808e-015	-4.86848e-015	-4.84939e-015	-1.30767e-015	4.38486e-015	4.23122e-014	3.15909e-014	4.11876e-014	3.2843e-014	4.39945e-014	3.08956e-014	-6.23031e-015	-4.48087e-015	-6.96984e-016	-3.98997e-015	4.34637e-015	1.41215e-014	-5.22466e-015	2.71863e-014	9.26958e-015	2.81907e-015	2.30293e-014	3.67938e-014
3.46715e-014	3.98698e-014	-8.23479e-015	-4.59018e-015	-4.62502e-015	-1.1314e-015	4.65497e-015	4.22134e-014	3.16757e-014	4.11024e-014	3.26447e-014	4.35728e-014	3.0645e-014	-6.06532e-015	-4.37975e-015	-5.92468e-016	-3.94332e-015	4.27806e-015	1.42287e-014	-5.17028e-015	2.7022e-014	9.3086e-015	2.58793e-015	2.3157e-014	3.69449e-014
3.45671e-014	3.9782e-014	-7.77514e-015	-4.3103e-015	-4.40051e-015	-9.48075e-016	4.90156e-015	4.21062e-014	3.17626e-014	4.10069e-014	3.24112e-014	4.31141e-014	3.03656e-014	-5.90844e-015	-4.26104e-015	-5.03067e-016	-3.91411e-015	4.20443e-015	1.43451e-014	-5.12962e-015	2.68617e-014	9.34308e-015	2.34423e-015	2.32539e-014	3.70681e-014
3.44473e-014	3.96908e-014	-7.30337e-015	-4.02888e-015	-4.17786e-015	-7.57341e-016	5.12374e-015	4.19933e-014	3.18524e-014	4.09015e-014	3.21447e-014	4.26208e-014	3.00578e-014	-5.7576e-015	-4.12525e-015	-4.28873e-016	-3.90212e-015	4.12846e-015	1.44701e-014	-5.10365e-015	2.67087e-014	9.37197e-015	2.09025e-015	2.33198e-014	3.71625e-014
3.43113e-014	3.95963e-014	-6.82097e-015	-3.74661e-015	-3.95858e-015	-5.59831e-016	5.32184e-015	4.1877e-014	3.19465e-014	4.07871e-014	3.1847e-014	4.20957e-014	2.97222e-014	-5.61143e-015	-3.97224e-015	-3.69823e-016	-3.90644e-015	4.05283e-015	1.4603e-014	-5.0934e-015	2.65665e-014	9.3955e-015	1.828e-015	2.33543e-014	3.72275e-014
3.41585e-014	3.94983e-014	-6.32914e-015	-3.46426e-015	-3.74422e-015	-3.55945e-016	5.49538e-015	4.17599e-014	3.20453e-014	4.06652e-014	3.15207e-014	4.15417e-014	2.93596e-014	-5.46793e-015	-3.80166e-015	-3.24617e-016	-3.9262e-015	3.97952e-015	1.47437e-014	-5.09921e-015	2.64385e-014	9.41272e-015	1.55962e-015	2.3358e-014	3.72626e-014
3.3988e-014	3.9397e-014	-5.83004e-015	-3.18198e-015	-3.53588e-015	-1.46459e-016	5.64473e-015	4.16435e-014	3.21489e-014	4.05357e-014	3.11679e-014	4.09609e-014	2.89704e-014	-5.32543e-015	-3.61356e-015	-2.92067e-016	-3.96039e-015	3.91109e-015	1.48924e-014	-5.12143e-015	2.63285e-014	9.4233e-015	1.28733e-015	2.33314e-014	3.72674e-014
3.37992e-014	3.92922e-014	-5.32595e-015	-2.90035e-015	-3.33473e-015	6.85582e-017	5.76982e-015	4.15291e-014	3.22582e-014	4.03997e-014	3.07912e-014	4.03558e-014	2.85559e-014	-5.18217e-015	-3.40836e-015	-2.71105e-016	-4.00796e-015	3.84997e-015	1.50499e-014	-5.16018e-015	2.62401e-014	9.42682e-015	1.01388e-015	2.32756e-014	3.72427e-014
3.35921e-014	3.91839e-014	-4.8183e-015	-2.62091e-015	-3.14129e-015	2.88745e-016	5.87092e-015	4.1418e-014	3.23741e-014	4.02577e-014	3.03931e-014	3.97297e-014	2.81167e-014	-5.03627e-015	-3.18625e-015	-2.60419e-016	-4.06735e-015	3.79909e-015	1.52151e-014	-5.21578e-015	2.61767e-014	9.42259e-015	7.41139e-016	2.31919e-014	3.7189e-014
3.3366e-014	3.90714e-014	-4.30899e-015	-2.34412e-015	-2.95607e-015	5.13383e-016	5.94827e-015	4.13125e-014	3.24971e-014	4.01101e-014	2.99761e-014	3.90852e-014	2.76541e-014	-4.88478e-015	-2.94804e-015	-2.58282e-016	-4.13679e-015	3.76106e-015	1.53885e-014	-5.28836e-015	2.61406e-014	9.41015e-015	4.71391e-016	2.30814e-014	3.71071e-014
3.31209e-014	3.89543e-014	-3.79935e-015	-2.07096e-015	-2.77922e-015	7.42216e-016	6.00298e-015	4.12136e-014	3.26278e-014	3.99575e-014	2.95434e-014	3.84251e-014	2.71697e-014	-4.7261e-015	-2.6944e-015	-2.61755e-016	-4.21449e-015	3.7385e-015	1.55698e-014	-5.37814e-015	2.61339e-014	9.38953e-015	2.06136e-016	2.29458e-014	3.69969e-014
3.28572e-014	3.88329e-014	-3.29096e-015	-1.80242e-015	-2.61057e-015	9.75544e-016	6.03624e-015	4.11221e-014	3.2766e-014	3.9801e-014	2.90974e-014	3.7753e-014	2.66643e-014	-4.55837e-015	-2.42568e-015	-2.68895e-016	-4.29823e-015	3.73447e-015	1.57593e-014	-5.48386e-015	2.61595e-014	9.36002e-015	-5.20174e-017	2.27866e-014	3.68592e-014
3.25754e-014	3.87066e-014	-2.78576e-015	-1.53919e-015	-2.44954e-015	1.21262e-015	6.04904e-015	4.10383e-014	3.29111e-014	3.96406e-014	2.86407e-014	3.70719e-014	2.61394e-014	-4.37989e-015	-2.14309e-015	-2.77433e-016	-4.38612e-015	3.75122e-015	1.59579e-014	-5.60524e-015	2.62191e-014	9.32129e-015	-3.01239e-016	2.26064e-014	3.66952e-014
3.22763e-014	3.85755e-014	-2.28561e-015	-1.28227e-015	-2.29504e-015	1.45365e-015	6.04341e-015	4.09626e-014	3.30637e-014	3.94774e-014	2.8176e-014	3.63842e-014	2.5597e-014	-4.18887e-015	-1.84809e-015	-2.84454e-016	-4.47558e-015	3.79086e-015	1.61653e-014	-5.74171e-015	2.63134e-014	9.27346e-015	-5.40121e-016	2.24069e-014	3.65056e-014
3.19606e-014	3.84393e-014	-1.7923e-015	-1.03281e-015	-2.14573e-015	1.69808e-015	6.02108e-015	4.08949e-014	3.32237e-014	3.93119e-014	2.77054e-014	3.56923e-014	2.50392e-014	-3.98326e-015	-1.54198e-015	-2.86925e-016	-4.56447e-015	3.85599e-015	1.63822e-014	-5.89187e-015	2.6444e-014	9.21674e-015	-7.67395e-016	2.21905e-014	3.62916e-014
3.16294e-014	3.82974e-014	-1.3072e-015	-7.91435e-016	-1.99982e-015	1.94619e-015	5.98374e-015	4.08358e-014	3.33902e-014	3.9145e-014	2.72317e-014	3.49989e-014	2.44678e-014	-3.76126e-015	-1.22545e-015	-2.82018e-016	-4.65032e-015	3.94791e-015	1.66092e-014	-6.05441e-015	2.66112e-014	9.15131e-015	-9.81936e-016	2.19593e-014	3.60543e-014
3.12838e-014	3.81489e-014	-8.31297e-016	-5.58925e-016	-1.8564e-015	2.19849e-015	5.93401e-015	4.07844e-014	3.35634e-014	3.89768e-014	2.67573e-014	3.43065e-014	2.38844e-014	-3.52173e-015	-8.99767e-016	-2.67037e-016	-4.73122e-015	4.06782e-015	1.68459e-014	-6.22824e-015	2.68147e-014	9.07767e-015	-1.18298e-015	2.17159e-014	3.57952e-014
3.09252e-014	3.79929e-014	-3.66106e-016	-3.36812e-016	-1.71396e-015	2.45496e-015	5.87441e-015	4.07408e-014	3.37427e-014	3.88077e-014	2.62844e-014	3.36178e-014	2.32909e-014	-3.26365e-015	-5.65953e-016	-2.38137e-016	-4.80535e-015	4.21787e-015	1.70926e-014	-6.41234e-015	2.70531e-014	8.99638e-015	-1.36912e-015	2.14625e-014	3.55154e-014
3.05553e-014	3.78288e-014	8.69233e-017	-1.2526e-016	-1.57088e-015	2.7153e-015	5.80697e-015	4.07041e-014	3.39269e-014	3.86381e-014	2.5815e-014	3.2935e-014	2.26897e-014	-2.98609e-015	-2.24984e-016	-1.92971e-016	-4.87039e-015	4.39842e-015	1.73508e-014	-6.60513e-015	2.73258e-014	8.90763e-015	-1.54017e-015	2.12014e-014	3.52171e-014
3.01757e-014	3.76557e-014	5.26443e-016	7.49127e-017	-1.42498e-015	2.97999e-015	5.73438e-015	4.06736e-014	3.41146e-014	3.84681e-014	2.53508e-014	3.226e-014	2.20832e-014	-2.68914e-015	1.21965e-016	-1.29233e-016	-4.92412e-015	4.61055e-015	1.76204e-014	-6.8047e-015	2.76308e-014	8.81169e-015	-1.69577e-015	2.09347e-014	3.49016e-014
2.97881e-014	3.74726e-014	9.51814e-016	2.63099e-016	-1.27414e-015	3.24932e-015	5.65905e-015	4.06485e-014	3.43055e-014	3.82979e-014	2.48936e-014	3.1595e-014	2.1473e-014	-2.37281e-015	4.73659e-016	-4.39971e-017	-4.96474e-015	4.85513e-015	1.79018e-014	-7.00943e-015	2.79661e-014	8.70908e-015	-1.83605e-015	2.06641e-014	3.45717e-014
2.93944e-014	3.72782e-014	1.36161e-015	4.38288e-016	-1.11548e-015	3.52299e-015	5.58449e-015	4.0627e-014	3.44981e-014	3.81277e-014	2.44448e-014	3.09422e-014	2.08612e-014	-2.03752e-015	8.28775e-016	6.55668e-017	-4.99004e-015	5.13236e-015	1.81954e-014	-7.21721e-015	2.83292e-014	8.60092e-015	-1.96152e-015	2.03908e-014	3.42288e-014
2.89969e-014	3.70722e-014	1.75449e-015	6.0029e-016	-9.46124e-016	3.80162e-015	5.51331e-015	4.06079e-014	3.46913e-014	3.79579e-014	2.40054e-014	3.03031e-014	2.0251e-014	-1.68347e-015	1.18584e-015	2.02434e-016	-4.99864e-015	5.44244e-015	1.85013e-014	-7.42691e-015	2.8717e-014	8.48801e-015	-2.07232e-015	2.01175e-014	3.38746e-014
2.85975e-014	3.68535e-014	2.12977e-015	7.48437e-016	-7.63872e-016	4.08546e-015	5.44817e-015	4.05895e-014	3.48839e-014	3.77881e-014	2.35768e-014	2.96789e-014	1.96445e-014	-1.3111e-015	1.54372e-015	3.68947e-016	-4.98976e-015	5.78465e-015	1.88194e-014	-7.6369e-015	2.9126e-014	8.37037e-015	-2.16888e-015	1.98453e-014	3.35113e-014
2.81989e-014	3.6621e-014	2.48701e-015	8.82577e-016	-5.66584e-016	4.37438e-015	5.39182e-015	4.05711e-014	3.50745e-014	3.76188e-014	2.31598e-014	2.90706e-014	1.90441e-014	-9.21557e-016	1.90158e-015	5.66318e-016	-4.96185e-015	6.15811e-015	1.91501e-014	-7.84492e-015	2.9553e-014	8.24911e-015	-2.25253e-015	1.95755e-014	3.31409e-014
2.78026e-014	3.63736e-014	2.82603e-015	1.00287e-015	-3.52418e-016	4.66872e-015	5.34694e-015	4.05509e-014	3.52622e-014	3.74504e-014	2.27553e-014	2.84793e-014	1.84516e-014	-5.16017e-016	2.25848e-015	7.96764e-016	-4.91373e-015	6.5615e-015	1.94931e-014	-8.04897e-015	2.99938e-014	8.12499e-015	-2.32491e-015	1.93092e-014	3.27654e-014
2.74097e-014	3.61096e-014	3.14633e-015	1.10903e-015	-1.19668e-016	4.96893e-015	5.316e-015	4.05273e-014	3.54444e-014	3.72826e-014	2.23638e-014	2.79066e-014	1.78698e-014	-9.55266e-017	2.61368e-015	1.06136e-015	-4.84502e-015	6.99379e-015	1.98479e-014	-8.24683e-015	3.04442e-014	7.99916e-015	-2.3874e-015	1.90472e-014	3.23865e-014
2.70225e-014	3.58282e-014	3.44801e-015	1.2016e-015	1.33297e-016	5.27527e-015	5.30165e-015	4.04986e-014	3.56198e-014	3.7115e-014	2.19857e-014	2.73526e-014	1.73006e-014	3.37885e-016	2.96559e-015	1.36054e-015	-4.75443e-015	7.45242e-015	2.02138e-014	-8.43775e-015	3.08987e-014	7.87243e-015	-2.44213e-015	1.87893e-014	3.20063e-014
2.66431e-014	3.55282e-014	3.73109e-015	1.28093e-015	4.08008e-016	5.58781e-015	5.30683e-015	4.04628e-014	3.57865e-014	3.69471e-014	2.16212e-014	2.68179e-014	1.67468e-014	7.82437e-016	3.31331e-015	1.69482e-015	-4.64216e-015	7.93564e-015	2.05903e-014	-8.62e-015	3.13525e-014	7.74552e-015	-2.49118e-015	1.85358e-014	3.16262e-014
2.62724e-014	3.52095e-014	3.99549e-015	1.34722e-015	7.0607e-016	5.90651e-015	5.33351e-015	4.04189e-014	3.59424e-014	3.67785e-014	2.12706e-014	2.6303e-014	1.62108e-014	1.23613e-015	3.65612e-015	2.06375e-015	-4.50857e-015	8.44118e-015	2.09769e-014	-8.79186e-015	3.18012e-014	7.6191e-015	-2.5365e-015	1.8287e-014	3.12475e-014
2.59126e-014	3.48709e-014	4.24114e-015	1.40115e-015	1.02826e-015	6.23155e-015	5.38339e-015	4.03655e-014	3.6086e-014	3.66087e-014	2.09338e-014	2.58079e-014	1.56944e-014	1.69588e-015	3.99354e-015	2.46703e-015	-4.35314e-015	8.9673e-015	2.1373e-014	-8.95199e-015	3.22406e-014	7.49364e-015	-2.58012e-015	1.80426e-014	3.08716e-014
2.55649e-014	3.45117e-014	4.4679e-015	1.4439e-015	1.37472e-015	6.5631e-015	5.45868e-015	4.03009e-014	3.62158e-014	3.6437e-014	2.06105e-014	2.53325e-014	1.51994e-014	2.15874e-015	4.32451e-015	2.90404e-015	-4.17643e-015	9.51093e-015	2.17772e-014	-9.09926e-015	3.2665e-014	7.36935e-015	-2.62466e-015	1.78027e-014	3.05e-014
2.52305e-014	3.41315e-014	4.67595e-015	1.47559e-015	1.74628e-015	6.90121e-015	5.56056e-015	4.0224e-014	3.63293e-014	3.62632e-014	2.03003e-014	2.48764e-014	1.47274e-014	2.6222e-015	4.64889e-015	3.37363e-015	-3.97896e-015	1.00691e-014	2.2188e-014	-9.23249e-015	3.30696e-014	7.24674e-015	-2.67309e-015	1.7566e-014	3.01335e-014
2.49101e-014	3.37296e-014	4.86495e-015	1.49774e-015	2.14228e-015	7.24513e-015	5.69e-015	4.01333e-014	3.64252e-014	3.60867e-014	2.00023e-014	2.44399e-014	1.42797e-014	3.08349e-015	4.96583e-015	3.87329e-015	-3.7616e-015	1.06385e-014	2.26036e-014	-9.35023e-015	3.34502e-014	7.12637e-015	-2.7277e-015	1.73317e-014	2.97734e-014
2.46042e-014	3.33052e-014	5.03591e-015	1.5113e-015	2.56261e-015	7.59472e-015	5.84842e-015	4.00286e-014	3.65013e-014	3.59064e-014	1.97162e-014	2.40228e-014	1.38583e-014	3.53995e-015	5.2748e-015	4.40075e-015	-3.52567e-015	1.1216e-014	2.30227e-014	-9.45155e-015	3.38022e-014	7.00883e-015	-2.79122e-015	1.70988e-014	2.94197e-014
2.43141e-014	3.28589e-014	5.18944e-015	1.51785e-015	3.00705e-015	7.95014e-015	6.0365e-015	3.99096e-014	3.65562e-014	3.57212e-014	1.94411e-014	2.36246e-014	1.34646e-014	3.98866e-015	5.57575e-015	4.95354e-015	-3.27252e-015	1.17983e-014	2.34425e-014	-9.53598e-015	3.41207e-014	6.89433e-015	-2.86602e-015	1.68655e-014	2.90728e-014
2.404e-014	3.23903e-014	5.32569e-015	1.51881e-015	3.4743e-015	8.31102e-015	6.25422e-015	3.9776e-014	3.6588e-014	3.55299e-014	1.9176e-014	2.32449e-014	1.30995e-014	4.42687e-015	5.86872e-015	5.52916e-015	-3.00364e-015	1.23814e-014	2.38615e-014	-9.60342e-015	3.44018e-014	6.78287e-015	-2.95483e-015	1.66309e-014	2.87329e-014
2.37817e-014	3.18991e-014	5.44491e-015	1.51556e-015	3.96376e-015	8.67672e-015	6.50126e-015	3.96268e-014	3.65946e-014	3.53318e-014	1.89199e-014	2.28835e-014	1.27636e-014	4.85137e-015	6.15277e-015	6.12424e-015	-2.72101e-015	1.29623e-014	2.42769e-014	-9.65319e-015	3.46421e-014	6.67424e-015	-3.05984e-015	1.63928e-014	2.84006e-014
2.35392e-014	3.13852e-014	5.54796e-015	1.50954e-015	4.47313e-015	9.04703e-015	6.7776e-015	3.94619e-014	3.65757e-014	3.51258e-014	1.86721e-014	2.25393e-014	1.24576e-014	5.25923e-015	6.4279e-015	6.73564e-015	-2.42586e-015	1.35377e-014	2.46864e-014	-9.68542e-015	3.4839e-014	6.56799e-015	-3.18425e-015	1.61503e-014	2.80755e-014
2.33119e-014	3.08496e-014	5.63537e-015	1.50225e-015	5.00022e-015	9.42079e-015	7.08236e-015	3.9281e-014	3.65301e-014	3.49108e-014	1.84318e-014	2.22117e-014	1.21823e-014	5.64758e-015	6.69405e-015	7.35962e-015	-2.12054e-015	1.41044e-014	2.50874e-014	-9.70005e-015	3.4989e-014	6.46357e-015	-3.33001e-015	1.59018e-014	2.7758e-014
2.30995e-014	3.02926e-014	5.708e-015	1.49552e-015	5.54274e-015	9.79693e-015	7.41392e-015	3.90848e-014	3.64565e-014	3.46856e-014	1.81978e-014	2.18998e-014	1.1937e-014	6.01489e-015	6.95073e-015	7.99229e-015	-1.80682e-015	1.46588e-014	2.54782e-014	-9.697e-015	3.50901e-014	6.35996e-015	-3.49942e-015	1.56461e-014	2.7447e-014
2.29002e-014	2.97151e-014	5.76613e-015	1.49057e-015	6.09881e-015	1.01752e-014	7.77158e-015	3.8874e-014	3.6354e-014	3.44491e-014	1.79693e-014	2.16031e-014	1.17217e-014	6.3582e-015	7.19792e-015	8.62955e-015	-1.48721e-015	1.51975e-014	2.58567e-014	-9.67702e-015	3.51406e-014	6.25652e-015	-3.69424e-015	1.53815e-014	2.71419e-014
2.2714e-014	2.91176e-014	5.8103e-015	1.4885e-015	6.66614e-015	1.05546e-014	8.15309e-015	3.86485e-014	3.62215e-014	3.41999e-014	1.7745e-014	2.13206e-014	1.15353e-014	6.67558e-015	7.43575e-015	9.26784e-015	-1.16408e-015	1.57177e-014	2.62205e-014	-9.64016e-015	3.51386e-014	6.15237e-015	-3.91586e-015	1.51064e-014	2.68424e-014
2.25397e-014	2.85013e-014	5.8416e-015	1.49099e-015	7.2423e-015	1.09338e-014	8.55658e-015	3.84096e-014	3.60581e-014	3.39377e-014	1.7524e-014	2.10514e-014	1.13774e-014	6.96575e-015	7.66427e-015	9.90276e-015	-8.39025e-016	1.62167e-014	2.65674e-014	-9.58794e-015	3.50838e-014	6.04736e-015	-4.16578e-015	1.48202e-014	2.65473e-014
2.23762e-014	2.78677e-014	5.86027e-015	1.49988e-015	7.82429e-015	1.13122e-014	8.9797e-015	3.81588e-014	3.58637e-014	3.36612e-014	1.73056e-014	2.07949e-014	1.12462e-014	7.22725e-015	7.8842e-015	1.05304e-014	-5.14229e-016	1.66922e-014	2.68956e-014	-9.52062e-015	3.49756e-014	5.94044e-015	-4.44511e-015	1.45212e-014	2.62554e-014
2.2222e-014	2.72184e-014	5.86723e-015	1.51633e-015	8.40913e-015	1.16885e-014	9.42018e-015	3.78973e-014	3.56376e-014	3.33691e-014	1.70883e-014	2.05503e-014	1.11403e-014	7.45801e-015	8.09577e-015	1.11473e-014	-1.91923e-016	1.71413e-014	2.72024e-014	-9.43979e-015	3.48139e-014	5.83005e-015	-4.75471e-015	1.42085e-014	2.5966e-014
2.20756e-014	2.65549e-014	5.86273e-015	1.54182e-015	8.99391e-015	1.20611e-014	9.87463e-015	3.76261e-014	3.53801e-014	3.30606e-014	1.68714e-014	2.03171e-014	1.10573e-014	7.65733e-015	8.29956e-015	1.17488e-014	1.25117e-016	1.75617e-014	2.74859e-014	-9.34659e-015	3.45997e-014	5.71524e-015	-5.09512e-015	1.38819e-014	2.56778e-014
2.19353e-014	2.58792e-014	5.84737e-015	1.57758e-015	9.57553e-015	1.24287e-014	1.03396e-014	3.73461e-014	3.50921e-014	3.27346e-014	1.66547e-014	2.00946e-014	1.09953e-014	7.82485e-015	8.49638e-015	1.23315e-014	4.35435e-016	1.79512e-014	2.77445e-014	-9.24235e-015	3.43343e-014	5.5947e-015	-5.4666e-015	1.3541e-014	2.53892e-014
2.18002e-014	2.51937e-014	5.82194e-015	1.62498e-015	1.01512e-014	1.27904e-014	1.08126e-014	3.70583e-014	3.47745e-014	3.23904e-014	1.6437e-014	1.98819e-014	1.09523e-014	7.9603e-015	8.68567e-015	1.28918e-014	7.37008e-016	1.83083e-014	2.79759e-014	-9.12893e-015	3.40191e-014	5.46696e-015	-5.86916e-015	1.31852e-014	2.50987e-014
2.16677e-014	2.45009e-014	5.78704e-015	1.68542e-015	1.0718e-014	1.31449e-014	1.12905e-014	3.67643e-014	3.44281e-014	3.20277e-014	1.62174e-014	1.96777e-014	1.09254e-014	8.06355e-015	8.86795e-015	1.34268e-014	1.02858e-015	1.86317e-014	2.81799e-014	-9.00803e-015	3.36567e-014	5.3309e-015	-6.30218e-015	1.28142e-014	2.48047e-014
2.15358e-014	2.38031e-014	5.74386e-015	1.75909e-015	1.12732e-014	1.34913e-014	1.17696e-014	3.64667e-014	3.40537e-014	3.1646e-014	1.59954e-014	1.9482e-014	1.09116e-014	8.13494e-015	9.04384e-015	1.39341e-014	1.30904e-015	1.89203e-014	2.83555e-014	-8.88094e-015	3.325e-014	5.18536e-015	-6.76442e-015	1.24279e-014	2.45064e-014
2.14027e-014	2.31022e-014	5.6928e-015	1.84653e-015	1.18146e-014	1.38287e-014	1.22466e-014	3.61673e-014	3.36526e-014	3.12452e-014	1.57703e-014	1.9294e-014	1.09076e-014	8.17571e-015	9.21399e-015	1.44109e-014	1.577e-015	1.91736e-014	2.85011e-014	-8.74937e-015	3.28028e-014	5.02829e-015	-7.25487e-015	1.20278e-014	2.42021e-014
2.1268e-014	2.24017e-014	5.63433e-015	1.94851e-015	1.23398e-014	1.41557e-014	1.27175e-014	3.58669e-014	3.32258e-014	3.08251e-014	1.55415e-014	1.91132e-014	1.09094e-014	8.18611e-015	9.37873e-015	1.4855e-014	1.83103e-015	1.93911e-014	2.86167e-014	-8.61496e-015	3.23181e-014	4.85918e-015	-7.77219e-015	1.16147e-014	2.38897e-014
2.11304e-014	2.17039e-014	5.5695e-015	2.06528e-015	1.28467e-014	1.44715e-014	1.31794e-014	3.5567e-014	3.27748e-014	3.03857e-014	1.53089e-014	1.89388e-014	1.09135e-014	8.16785e-015	9.5385e-015	1.52649e-014	2.07026e-015	1.9573e-014	2.87017e-014	-8.4793e-015	3.17995e-014	4.67699e-015	-8.31436e-015	1.11892e-014	2.35677e-014
2.0987e-014	2.10118e-014	5.4993e-015	2.19669e-015	1.3333e-014	1.47748e-014	1.36291e-014	3.52692e-014	3.23015e-014	2.99275e-014	1.50715e-014	1.87703e-014	1.09166e-014	8.12205e-015	9.69424e-015	1.56393e-014	2.2944e-015	1.97197e-014	2.87559e-014	-8.34389e-015	3.1251e-014	4.48077e-015	-8.87946e-015	1.0753e-014	2.32353e-014
2.08368e-014	2.03285e-014	5.42449e-015	2.3425e-015	1.37964e-014	1.50645e-014	1.40636e-014	3.49744e-014	3.18076e-014	2.94508e-014	1.48291e-014	1.86073e-014	1.09145e-014	8.05071e-015	9.84638e-015	1.59779e-014	2.5032e-015	1.98318e-014	2.87794e-014	-8.21075e-015	3.06769e-014	4.26969e-015	-9.46525e-015	1.03058e-014	2.28908e-014
2.0678e-014	1.96567e-014	5.3458e-015	2.50197e-015	1.4235e-014	1.53398e-014	1.44802e-014	3.46845e-014	3.12946e-014	2.89569e-014	1.45814e-014	1.84492e-014	1.09027e-014	7.95588e-015	9.99543e-015	1.62795e-014	2.69663e-015	1.99104e-014	2.87723e-014	-8.08195e-015	3.00814e-014	4.04235e-015	-1.0069e-014	9.85017e-015	2.2533e-014
2.05098e-014	1.89989e-014	5.26498e-015	2.67473e-015	1.4648e-014	1.56003e-014	1.48756e-014	3.44002e-014	3.07645e-014	2.84462e-014	1.43283e-014	1.82951e-014	1.08779e-014	7.83982e-015	1.01421e-014	1.65442e-014	2.87496e-015	1.99563e-014	2.87352e-014	-7.95943e-015	2.94698e-014	3.79828e-015	-1.06879e-014	9.38828e-015	2.2161e-014
2.03307e-014	1.83579e-014	5.1827e-015	2.85981e-015	1.50345e-014	1.58453e-014	1.5247e-014	3.41224e-014	3.02197e-014	2.79202e-014	1.40693e-014	1.81449e-014	1.08366e-014	7.70481e-015	1.02873e-014	1.67725e-014	3.03873e-015	1.99713e-014	2.86694e-014	-7.8439e-015	2.88473e-014	3.53741e-015	-1.1319e-014	8.92229e-015	2.17738e-014
2.01394e-014	1.77367e-014	5.10084e-015	3.05651e-015	1.53939e-014	1.60738e-014	1.55914e-014	3.38516e-014	2.96623e-014	2.73798e-014	1.38042e-014	1.79977e-014	1.07749e-014	7.55341e-015	1.04316e-014	1.6965e-014	3.18842e-015	1.99569e-014	2.85759e-014	-7.73754e-015	2.82188e-014	3.25964e-015	-1.19595e-014	8.45377e-015	2.13707e-014
1.99356e-014	1.71376e-014	5.01924e-015	3.26349e-015	1.57258e-014	1.62856e-014	1.59077e-014	3.35881e-014	2.90942e-014	2.68271e-014	1.35333e-014	1.78531e-014	1.06889e-014	7.3884e-015	1.05761e-014	1.71233e-014	3.32529e-015	1.9915e-014	2.84561e-014	-7.64151e-015	2.75894e-014	2.96466e-015	-1.26059e-014	7.98518e-015	2.09518e-014
1.97184e-014	1.65628e-014	4.93982e-015	3.47963e-015	1.60291e-014	1.64809e-014	1.61939e-014	3.33327e-014	2.85177e-014	2.62637e-014	1.32562e-014	1.77101e-014	1.05751e-014	7.21222e-015	1.0721e-014	1.72484e-014	3.45003e-015	1.9849e-014	2.83115e-014	-7.5569e-015	2.69636e-014	2.6526e-015	-1.32545e-014	7.5192e-015	2.05166e-014
1.9487e-014	1.60149e-014	4.86356e-015	3.70346e-015	1.6304e-014	1.66593e-014	1.64481e-014	3.30852e-014	2.79345e-014	2.56915e-014	1.29732e-014	1.75686e-014	1.04307e-014	7.02733e-015	1.08666e-014	1.73428e-014	3.56416e-015	1.97612e-014	2.81443e-014	-7.48445e-015	2.63461e-014	2.32355e-015	-1.39023e-014	7.05766e-015	2.00654e-014
1.92407e-014	1.54963e-014	4.79171e-015	3.93361e-015	1.65507e-014	1.68204e-014	1.66695e-014	3.28446e-014	2.73478e-014	2.51129e-014	1.26845e-014	1.7428e-014	1.02532e-014	6.83684e-015	1.10139e-014	1.74087e-014	3.67e-015	1.96541e-014	2.79557e-014	-7.42569e-015	2.57421e-014	1.97788e-015	-1.45458e-014	6.60296e-015	1.95985e-014
1.89792e-014	1.50075e-014	4.72561e-015	4.16796e-015	1.67685e-014	1.69642e-014	1.68578e-014	3.26114e-014	2.67599e-014	2.45302e-014	1.23895e-014	1.7288e-014	1.00403e-014	6.64299e-015	1.11636e-014	1.7449e-014	3.76932e-015	1.95307e-014	2.77476e-014	-7.38123e-015	2.51558e-014	1.61678e-015	-1.51812e-014	6.15763e-015	1.91168e-014
1.87028e-014	1.45506e-014	4.66668e-015	4.40535e-015	1.69579e-014	1.70906e-014	1.70128e-014	3.23854e-014	2.61724e-014	2.39455e-014	1.20879e-014	1.71474e-014	9.78862e-015	6.44846e-015	1.13161e-014	1.74666e-014	3.86301e-015	1.93941e-014	2.75213e-014	-7.35109e-015	2.45911e-014	1.24083e-015	-1.58056e-014	5.72426e-015	1.86205e-014
1.84107e-014	1.41271e-014	4.61604e-015	4.64339e-015	1.71191e-014	1.72001e-014	1.71346e-014	3.21658e-014	2.55877e-014	2.33618e-014	1.17801e-014	1.70065e-014	9.4959e-015	6.25616e-015	1.14714e-014	1.74641e-014	3.95369e-015	1.92471e-014	2.72795e-014	-7.33561e-015	2.40522e-014	8.5178e-016	-1.64155e-014	5.30502e-015	1.8111e-014
1.8104e-014	1.3738e-014	4.57515e-015	4.88037e-015	1.72529e-014	1.72936e-014	1.72236e-014	3.19513e-014	2.50075e-014	2.27815e-014	1.14663e-014	1.68648e-014	9.16045e-015	6.06817e-015	1.16297e-014	1.74438e-014	4.04347e-015	1.90928e-014	2.70246e-014	-7.33595e-015	2.35438e-014	4.51306e-016	-1.70075e-014	4.90193e-015	1.75896e-014
1.77827e-014	1.33844e-014	4.54512e-015	5.11432e-015	1.73606e-014	1.7371e-014	1.72801e-014	3.17407e-014	2.44335e-014	2.22073e-014	1.11468e-014	1.67209e-014	8.78165e-015	5.88697e-015	1.17911e-014	1.74093e-014	4.13414e-015	1.89344e-014	2.67586e-014	-7.35225e-015	2.30685e-014	4.06256e-017	-1.75787e-014	4.51704e-015	1.70574e-014
1.74475e-014	1.30668e-014	4.52691e-015	5.34343e-015	1.74433e-014	1.74332e-014	1.73055e-014	3.15331e-014	2.38667e-014	2.1642e-014	1.08219e-014	1.65747e-014	8.35915e-015	5.71427e-015	1.19558e-014	1.73637e-014	4.22818e-015	1.87749e-014	2.64844e-014	-7.38527e-015	2.2629e-014	-3.78038e-016	-1.81266e-014	4.1519e-015	1.65167e-014
1.7098e-014	1.2785e-014	4.52193e-015	5.56659e-015	1.7502e-014	1.748e-014	1.73008e-014	3.13269e-014	2.33089e-014	2.1088e-014	1.04917e-014	1.64255e-014	7.89365e-015	5.55258e-015	1.21241e-014	1.731e-014	4.32769e-015	1.86176e-014	2.62037e-014	-7.43478e-015	2.2229e-014	-8.02614e-016	-1.86491e-014	3.809e-015	1.59692e-014
1.67357e-014	1.25391e-014	4.53117e-015	5.78164e-015	1.75371e-014	1.75128e-014	1.72683e-014	3.11207e-014	2.27614e-014	2.05482e-014	1.01565e-014	1.62726e-014	7.38472e-015	5.40268e-015	1.22954e-014	1.72511e-014	4.43491e-015	1.84652e-014	2.59189e-014	-7.50032e-015	2.18699e-014	-1.23112e-015	-1.91432e-014	3.49018e-015	1.54169e-014
1.63613e-014	1.23286e-014	4.55563e-015	5.9869e-015	1.75494e-014	1.7533e-014	1.72095e-014	3.09126e-014	2.22254e-014	2.0025e-014	9.81629e-015	1.61153e-014	6.83374e-015	5.26624e-015	1.2469e-014	1.71903e-014	4.5515e-015	1.8321e-014	2.56316e-014	-7.58116e-015	2.15537e-014	-1.6614e-015	-1.9607e-014	3.19643e-015	1.48624e-014
1.59755e-014	1.21531e-014	4.59683e-015	6.18086e-015	1.75396e-014	1.7541e-014	1.71265e-014	3.07013e-014	2.17015e-014	1.95209e-014	9.47178e-015	1.59533e-014	6.24277e-015	5.14429e-015	1.26453e-014	1.71302e-014	4.67904e-015	1.81877e-014	2.5344e-014	-7.67602e-015	2.12816e-014	-2.09146e-015	-2.00385e-014	2.92784e-015	1.43076e-014
1.55798e-014	1.20124e-014	4.65512e-015	6.36169e-015	1.7508e-014	1.75376e-014	1.70218e-014	3.04849e-014	2.11901e-014	1.90386e-014	9.12347e-015	1.57862e-014	5.61394e-015	5.03786e-015	1.28233e-014	1.70731e-014	4.81939e-015	1.80679e-014	2.50586e-014	-7.78446e-015	2.10551e-014	-2.5186e-015	-2.04358e-014	2.6858e-015	1.37553e-014
1.51756e-014	1.19053e-014	4.73125e-015	6.52785e-015	1.74559e-014	1.7524e-014	1.68976e-014	3.02614e-014	2.06926e-014	1.85798e-014	8.77184e-015	1.56138e-014	4.94983e-015	4.94727e-015	1.30024e-014	1.70214e-014	4.97371e-015	1.79643e-014	2.47772e-014	-7.9051e-015	2.08741e-014	-2.94017e-015	-2.07976e-014	2.47105e-015	1.32087e-014
1.47637e-014	1.18303e-014	4.82553e-015	6.67743e-015	1.73843e-014	1.75014e-014	1.67561e-014	3.00293e-014	2.02094e-014	1.81466e-014	8.41726e-015	1.54353e-014	4.25433e-015	4.87271e-015	1.31817e-014	1.69769e-014	5.14307e-015	1.78787e-014	2.45013e-014	-8.03732e-015	2.07394e-014	-3.35361e-015	-2.11234e-014	2.28343e-015	1.26702e-014
1.4346e-014	1.17861e-014	4.93833e-015	6.80975e-015	1.7294e-014	1.74705e-014	1.65997e-014	2.97874e-014	1.97407e-014	1.77408e-014	8.06056e-015	1.52507e-014	3.53061e-015	4.81423e-015	1.33603e-014	1.69413e-014	5.32857e-015	1.78134e-014	2.42331e-014	-8.17936e-015	2.06504e-014	-3.7566e-015	-2.14123e-014	2.12331e-015	1.21426e-014
1.39237e-014	1.17713e-014	5.06981e-015	6.92455e-015	1.71863e-014	1.74318e-014	1.64315e-014	2.95338e-014	1.92865e-014	1.73649e-014	7.70194e-015	1.50595e-014	2.78221e-015	4.77165e-015	1.35377e-014	1.69159e-014	5.53182e-015	1.77701e-014	2.39739e-014	-8.32957e-015	2.06059e-014	-4.14627e-015	-2.16639e-014	1.99081e-015	1.16283e-014
1.34981e-014	1.17836e-014	5.22037e-015	7.02052e-015	1.70617e-014	1.7386e-014	1.62547e-014	2.92672e-014	1.8847e-014	1.70199e-014	7.34252e-015	1.48614e-014	2.01356e-015	4.74462e-015	1.37128e-014	1.69023e-014	5.75306e-015	1.77502e-014	2.37252e-014	-8.48668e-015	2.06047e-014	-4.52077e-015	-2.18781e-014	1.88546e-015	1.11303e-014
1.30703e-014	1.18212e-014	5.38918e-015	7.0976e-015	1.69208e-014	1.73349e-014	1.60724e-014	2.89865e-014	1.84218e-014	1.67065e-014	6.9828e-015	1.46559e-014	1.22958e-015	4.73233e-015	1.38838e-014	1.69008e-014	5.99292e-015	1.77562e-014	2.34882e-014	-8.64905e-015	2.06448e-014	-4.87696e-015	-2.20551e-014	1.80612e-015	1.06511e-014
1.26419e-014	1.18827e-014	5.57639e-015	7.15515e-015	1.6764e-014	1.72797e-014	1.58874e-014	2.86903e-014	1.80109e-014	1.64258e-014	6.62401e-015	1.44431e-014	4.35329e-016	4.73411e-015	1.40499e-014	1.6912e-014	6.25156e-015	1.77886e-014	2.32639e-014	-8.81484e-015	2.07244e-014	-5.21262e-015	-2.21957e-014	1.75146e-015	1.01935e-014
1.22147e-014	1.1966e-014	5.78098e-015	7.19343e-015	1.6592e-014	1.72208e-014	1.57022e-014	2.83779e-014	1.7614e-014	1.61791e-014	6.2665e-015	1.42226e-014	-3.63925e-016	4.74881e-015	1.42102e-014	1.69354e-014	6.52895e-015	1.78479e-014	2.30535e-014	-8.98216e-015	2.08407e-014	-5.52624e-015	-2.23002e-014	1.72042e-015	9.76001e-015
1.17898e-014	1.20682e-014	6.00248e-015	7.21323e-015	1.64059e-014	1.71597e-014	1.55184e-014	2.80483e-014	1.72297e-014	1.59661e-014	5.91138e-015	1.39946e-014	-1.16223e-015	4.77514e-015	1.43631e-014	1.69707e-014	6.82442e-015	1.79347e-014	2.28577e-014	-9.14957e-015	2.09913e-014	-5.81549e-015	-2.23694e-014	1.71123e-015	9.35276e-015
1.13687e-014	1.21873e-014	6.23973e-015	7.2139e-015	1.62061e-014	1.70969e-014	1.53382e-014	2.77007e-014	1.68579e-014	1.57867e-014	5.55975e-015	1.37594e-014	-1.95381e-015	4.81119e-015	1.45063e-014	1.7018e-014	7.13688e-015	1.80487e-014	2.26769e-014	-9.31477e-015	2.11726e-014	-6.07833e-015	-2.24048e-014	1.72313e-015	8.9737e-015
1.09532e-014	1.23212e-014	6.49081e-015	7.19572e-015	1.59933e-014	1.70333e-014	1.51637e-014	2.73353e-014	1.64977e-014	1.56405e-014	5.21205e-015	1.35168e-014	-2.733e-015	4.85585e-015	1.46379e-014	1.70756e-014	7.46517e-015	1.819e-014	2.2512e-014	-9.47461e-015	2.13816e-014	-6.3131e-015	-2.24073e-014	1.75445e-015	8.62458e-015
1.05449e-014	1.2468e-014	6.7539e-015	7.15932e-015	1.57684e-014	1.69693e-014	1.49962e-014	2.69514e-014	1.61481e-014	1.55265e-014	4.86892e-015	1.32671e-014	-3.49432e-015	4.90729e-015	1.47569e-014	1.71421e-014	7.80806e-015	1.83576e-014	2.23635e-014	-9.62687e-015	2.16149e-014	-6.51798e-015	-2.23786e-014	1.80382e-015	8.30696e-015
1.01454e-014	1.26256e-014	7.02767e-015	7.10565e-015	1.55324e-014	1.69055e-014	1.48371e-014	2.65491e-014	1.58084e-014	1.54439e-014	4.53156e-015	1.30109e-014	-4.23245e-015	4.96456e-015	1.48618e-014	1.72159e-014	8.16385e-015	1.85517e-014	2.22312e-014	-9.76938e-015	2.18684e-014	-6.69208e-015	-2.23207e-014	1.86958e-015	8.02213e-015
9.75593e-015	1.27917e-014	7.30992e-015	7.03591e-015	1.52858e-014	1.68422e-014	1.46879e-014	2.61296e-014	1.5477e-014	1.53913e-014	4.20079e-015	1.27489e-014	-4.94162e-015	5.02563e-015	1.49506e-014	1.72959e-014	8.53076e-015	1.87713e-014	2.21157e-014	-9.89987e-015	2.21375e-014	-6.83469e-015	-2.2235e-014	1.94901e-015	7.77151e-015
9.37712e-015	1.29646e-014	7.59861e-015	6.95077e-015	1.50294e-014	1.67802e-014	1.45492e-014	2.56932e-014	1.51536e-014	1.53676e-014	3.87761e-015	1.24819e-014	-5.61634e-015	5.08893e-015	1.50215e-014	1.73801e-014	8.9071e-015	1.90155e-014	2.20175e-014	-1.00161e-014	2.24182e-014	-6.94503e-015	-2.21242e-014	2.04055e-015	7.55598e-015
9.01109e-015	1.31426e-014	7.89106e-015	6.85115e-015	1.47641e-014	1.67201e-014	1.44211e-014	2.52409e-014	1.48371e-014	1.5371e-014	3.56305e-015	1.22101e-014	-6.25165e-015	5.15274e-015	1.5074e-014	1.74668e-014	9.29163e-015	1.92822e-014	2.19365e-014	-1.01159e-014	2.27056e-014	-7.02244e-015	-2.19901e-014	2.14215e-015	7.3759e-015
8.65887e-015	1.33237e-014	8.18448e-015	6.73859e-015	1.44913e-014	1.66614e-014	1.43043e-014	2.47736e-014	1.45262e-014	1.53991e-014	3.2578e-015	1.19346e-014	-6.84361e-015	5.21585e-015	1.51064e-014	1.7554e-014	9.68236e-015	1.95703e-014	2.18725e-014	-1.0197e-014	2.29957e-014	-7.06657e-015	-2.18352e-014	2.25156e-015	7.23174e-015
8.32118e-015	1.3507e-014	8.47652e-015	6.61457e-015	1.42114e-014	1.66049e-014	1.41985e-014	2.42929e-014	1.42199e-014	1.54497e-014	2.96236e-015	1.16564e-014	-7.3879e-015	5.2766e-015	1.51172e-014	1.76399e-014	1.00764e-014	1.9878e-014	2.18257e-014	-1.02579e-014	2.32833e-014	-7.07758e-015	-2.16617e-014	2.36697e-015	7.12307e-015
7.99928e-015	1.36907e-014	8.76456e-015	6.48041e-015	1.39259e-014	1.65505e-014	1.4104e-014	2.38001e-014	1.39172e-014	1.55209e-014	2.67774e-015	1.13763e-014	-7.87994e-015	5.33374e-015	1.51051e-014	1.7722e-014	1.04714e-014	2.02034e-014	2.17955e-014	-1.02962e-014	2.35637e-014	-7.05599e-015	-2.14717e-014	2.4863e-015	7.05016e-015
7.69393e-015	1.3874e-014	9.04636e-015	6.33755e-015	1.36366e-014	1.64987e-014	1.40201e-014	2.32974e-014	1.36176e-014	1.56099e-014	2.40464e-015	1.1095e-014	-8.31641e-015	5.38633e-015	1.50703e-014	1.77984e-014	1.08642e-014	2.05444e-014	2.1782e-014	-1.03105e-014	2.38334e-014	-7.00249e-015	-2.12674e-014	2.6069e-015	7.01246e-015
7.40575e-015	1.40557e-014	9.31905e-015	6.18756e-015	1.33446e-014	1.64498e-014	1.39461e-014	2.27862e-014	1.33205e-014	1.57135e-014	2.14346e-015	1.08139e-014	-8.69499e-015	5.43287e-015	1.50117e-014	1.78669e-014	1.12531e-014	2.08985e-014	2.17841e-014	-1.02987e-014	2.40878e-014	-6.91745e-015	-2.10513e-014	2.72695e-015	7.00862e-015
7.13534e-015	1.42345e-014	9.57996e-015	6.03183e-015	1.30514e-014	1.6403e-014	1.38815e-014	2.22686e-014	1.30251e-014	1.58285e-014	1.89427e-015	1.05346e-014	-9.01358e-015	5.4724e-015	1.49286e-014	1.79259e-014	1.16353e-014	2.12636e-014	2.18019e-014	-1.02596e-014	2.43228e-014	-6.80186e-015	-2.08258e-014	2.84483e-015	7.03729e-015
6.88346e-015	1.44097e-014	9.82598e-015	5.87215e-015	1.27589e-014	1.63588e-014	1.38245e-014	2.17469e-014	1.273e-014	1.59522e-014	1.65804e-015	1.0258e-014	-9.2704e-015	5.50456e-015	1.48209e-014	1.7975e-014	1.20085e-014	2.16374e-014	2.18343e-014	-1.01921e-014	2.45339e-014	-6.65776e-015	-2.05926e-014	2.95898e-015	7.09678e-015
6.65086e-015	1.45801e-014	1.00549e-014	5.7104e-015	1.24688e-014	1.63171e-014	1.37741e-014	2.12233e-014	1.24346e-014	1.60817e-014	1.43451e-015	9.98533e-015	-9.46451e-015	5.52881e-015	1.46887e-014	1.80124e-014	1.23709e-014	2.20179e-014	2.188e-014	-1.00941e-014	2.47173e-014	-6.48692e-015	-2.03538e-014	3.06792e-015	7.1851e-015
6.43736e-015	1.47456e-014	1.02641e-014	5.54802e-015	1.21832e-014	1.62777e-014	1.3728e-014	2.07e-014	1.21391e-014	1.62141e-014	1.22386e-015	9.71717e-015	-9.5954e-015	5.54491e-015	1.45327e-014	1.80376e-014	1.27204e-014	2.24026e-014	2.19382e-014	-9.96453e-015	2.48692e-014	-6.29075e-015	-2.01113e-014	3.17007e-015	7.29939e-015
6.24336e-015	1.4906e-014	1.04509e-014	5.3862e-015	1.19042e-014	1.62398e-014	1.36858e-014	2.018e-014	1.18429e-014	1.63462e-014	1.02657e-015	9.45509e-015	-9.66343e-015	5.55282e-015	1.4354e-014	1.80493e-014	1.30548e-014	2.27883e-014	2.20073e-014	-9.80284e-015	2.49868e-014	-6.07087e-015	-1.9867e-014	3.26442e-015	7.43754e-015
6.06877e-015	1.50608e-014	1.06144e-014	5.2263e-015	1.16338e-014	1.62032e-014	1.36454e-014	1.96652e-014	1.15454e-014	1.64752e-014	8.42318e-016	9.20006e-015	-9.66964e-015	5.55296e-015	1.41533e-014	1.8047e-014	1.33723e-014	2.31726e-014	2.20868e-014	-9.60834e-015	2.5067e-014	-5.82924e-015	-1.96225e-014	3.34984e-015	7.59723e-015
5.91404e-015	1.52095e-014	1.07519e-014	5.06896e-015	1.13735e-014	1.61673e-014	1.36047e-014	1.91577e-014	1.12458e-014	1.65975e-014	6.70696e-016	8.95301e-015	-9.61518e-015	5.54551e-015	1.39312e-014	1.80306e-014	1.36718e-014	2.35533e-014	2.21753e-014	-9.38078e-015	2.51066e-014	-5.56817e-015	-1.93795e-014	3.42516e-015	7.77564e-015
5.77895e-015	1.53523e-014	1.08615e-014	4.91524e-015	1.11255e-014	1.61317e-014	1.35621e-014	1.86596e-014	1.09439e-014	1.671e-014	5.11325e-016	8.71456e-015	-9.502e-015	5.53095e-015	1.36893e-014	1.80002e-014	1.3952e-014	2.3928e-014	2.2271e-014	-9.1201e-015	2.51038e-014	-5.28964e-015	-1.91393e-014	3.48995e-015	7.97054e-015
5.66271e-015	1.54894e-014	1.09417e-014	4.76642e-015	1.0892e-014	1.60961e-014	1.35156e-014	1.81728e-014	1.06394e-014	1.68106e-014	3.6352e-016	8.48566e-015	-9.33308e-015	5.51071e-015	1.34292e-014	1.79563e-014	1.42109e-014	2.42943e-014	2.23729e-014	-8.8268e-015	2.50564e-014	-4.99609e-015	-1.89027e-014	3.54352e-015	8.1783e-015
5.56504e-015	1.56208e-014	1.09906e-014	4.62369e-015	1.06746e-014	1.60599e-014	1.34633e-014	1.76989e-014	1.03326e-014	1.68962e-014	2.26083e-016	8.26723e-015	-9.11171e-015	5.48529e-015	1.3153e-014	1.78999e-014	1.44491e-014	2.46498e-014	2.24794e-014	-8.50148e-015	2.49625e-014	-4.68998e-015	-1.86711e-014	3.58548e-015	8.39601e-015
5.48517e-015	1.57457e-014	1.10073e-014	4.48754e-015	1.04755e-014	1.60229e-014	1.34038e-014	1.72403e-014	1.00228e-014	1.69639e-014	9.85428e-017	8.06048e-015	-8.84182e-015	5.45577e-015	1.28631e-014	1.78311e-014	1.46659e-014	2.4992e-014	2.25885e-014	-8.14514e-015	2.48212e-014	-4.37381e-015	-1.8446e-014	3.61515e-015	8.62081e-015
5.4227e-015	1.58643e-014	1.09911e-014	4.3581e-015	1.02962e-014	1.5984e-014	1.33353e-014	1.67986e-014	9.70961e-015	1.70117e-014	-1.995e-017	7.86568e-015	-8.52763e-015	5.42277e-015	1.25616e-014	1.77515e-014	1.48611e-014	2.53191e-014	2.2698e-014	-7.75897e-015	2.46315e-014	-4.05047e-015	-1.82281e-014	3.63219e-015	8.84925e-015
5.37679e-015	1.59767e-014	1.09421e-014	4.23596e-015	1.01381e-014	1.5943e-014	1.3256e-014	1.63747e-014	9.39355e-015	1.70374e-014	-1.30889e-016	7.68281e-015	-8.17384e-015	5.38829e-015	1.22509e-014	1.76622e-014	1.50346e-014	2.56294e-014	2.28068e-014	-7.34411e-015	2.43928e-014	-3.72247e-015	-1.80185e-014	3.63696e-015	9.07728e-015
5.34687e-015	1.60834e-014	1.08608e-014	4.12188e-015	1.0003e-014	1.58996e-014	1.31646e-014	1.59696e-014	9.0748e-015	1.70392e-014	-2.35195e-016	7.51246e-015	-7.78549e-015	5.35389e-015	1.19339e-014	1.75656e-014	1.51867e-014	2.59211e-014	2.29121e-014	-6.90191e-015	2.4105e-014	-3.39202e-015	-1.78174e-014	3.62983e-015	9.30235e-015
5.33178e-015	1.61846e-014	1.07471e-014	4.01627e-015	9.8923e-015	1.58535e-014	1.30609e-014	1.55844e-014	8.75297e-015	1.70157e-014	-3.33522e-016	7.35497e-015	-7.36719e-015	5.32062e-015	1.16135e-014	1.74634e-014	1.53187e-014	2.61922e-014	2.30122e-014	-6.43452e-015	2.37691e-014	-3.06147e-015	-1.76254e-014	3.61089e-015	9.52225e-015
5.32976e-015	1.62791e-014	1.06021e-014	3.91899e-015	9.80766e-015	1.58041e-014	1.29446e-014	1.52198e-014	8.42844e-015	1.69657e-014	-4.27639e-016	7.21048e-015	-6.92471e-015	5.2899e-015	1.12924e-014	1.73577e-014	1.54319e-014	2.64416e-014	2.31045e-014	-5.94424e-015	2.33863e-014	-2.73341e-015	-1.74427e-014	3.58038e-015	9.73297e-015
5.33954e-015	1.63661e-014	1.04276e-014	3.82997e-015	9.74989e-015	1.57516e-014	1.28148e-014	1.48765e-014	8.10154e-015	1.68883e-014	-5.1919e-016	7.07891e-015	-6.46441e-015	5.26355e-015	1.09735e-014	1.7251e-014	1.55272e-014	2.66676e-014	2.31872e-014	-5.43352e-015	2.29581e-014	-2.40986e-015	-1.72697e-014	3.5387e-015	9.93204e-015
5.36005e-015	1.64451e-014	1.02248e-014	3.74921e-015	9.71972e-015	1.56956e-014	1.26712e-014	1.45548e-014	7.77294e-015	1.67824e-014	-6.09494e-016	6.96013e-015	-5.99205e-015	5.24354e-015	1.06607e-014	1.71449e-014	1.56059e-014	2.68692e-014	2.32584e-014	-4.90526e-015	2.24863e-014	-2.09303e-015	-1.71062e-014	3.48651e-015	1.0117e-014
5.38969e-015	1.65162e-014	9.99557e-015	3.67744e-015	9.71799e-015	1.56363e-014	1.25133e-014	1.42545e-014	7.44243e-015	1.66474e-014	-6.99804e-016	6.85365e-015	-5.51321e-015	5.231e-015	1.03563e-014	1.70424e-014	1.56698e-014	2.70452e-014	2.33159e-014	-4.36208e-015	2.19731e-014	-1.78498e-015	-1.69528e-014	3.42387e-015	1.0285e-014
5.42662e-015	1.65789e-014	9.74197e-015	3.61424e-015	9.74466e-015	1.55733e-014	1.2341e-014	1.39749e-014	7.11016e-015	1.6483e-014	-7.91099e-016	6.75908e-015	-5.033e-015	5.2272e-015	1.00634e-014	1.69463e-014	1.57201e-014	2.71948e-014	2.33573e-014	-3.80742e-015	2.14204e-014	-1.48731e-015	-1.68092e-014	3.3521e-015	1.04338e-014
5.46927e-015	1.66329e-014	9.46639e-015	3.55919e-015	9.79998e-015	1.5506e-014	1.21546e-014	1.37151e-014	6.77654e-015	1.62894e-014	-8.84965e-016	6.67567e-015	-4.55715e-015	5.2338e-015	9.78465e-015	1.68592e-014	1.57591e-014	2.73172e-014	2.33811e-014	-3.24404e-015	2.08312e-014	-1.20207e-015	-1.66752e-014	3.272e-015	1.05617e-014
5.51591e-015	1.66776e-014	9.17187e-015	3.51279e-015	9.88404e-015	1.54343e-014	1.19553e-014	1.34743e-014	6.4418e-015	1.60664e-014	-9.8332e-016	6.60234e-015	-4.09187e-015	5.25154e-015	9.52309e-015	1.67826e-014	1.57884e-014	2.74122e-014	2.33848e-014	-2.67515e-015	2.02088e-014	-9.30493e-016	-1.65502e-014	3.18405e-015	1.06661e-014
5.56507e-015	1.67121e-014	8.86195e-015	3.47506e-015	9.99675e-015	1.5358e-014	1.17436e-014	1.32512e-014	6.10589e-015	1.58147e-014	-1.08724e-015	6.53806e-015	-3.6422e-015	5.28141e-015	9.2808e-015	1.67194e-014	1.58104e-014	2.74795e-014	2.33666e-014	-2.10403e-015	1.95565e-014	-6.74196e-016	-1.64335e-014	3.08942e-015	1.07456e-014
5.61515e-015	1.67357e-014	8.5398e-015	3.44559e-015	1.01367e-014	1.52773e-014	1.15199e-014	1.30446e-014	5.76875e-015	1.5535e-014	-1.19783e-015	6.48176e-015	-3.21294e-015	5.32489e-015	9.06041e-015	1.66713e-014	1.58272e-014	2.75188e-014	2.33245e-014	-1.53433e-015	1.88776e-014	-4.34472e-016	-1.63252e-014	2.98924e-015	1.07995e-014
5.66465e-015	1.67472e-014	8.20806e-015	3.42478e-015	1.0303e-014	1.51923e-014	1.12844e-014	1.28525e-014	5.43115e-015	1.52281e-014	-1.31653e-015	6.43221e-015	-2.80829e-015	5.38274e-015	8.86434e-015	1.66402e-014	1.58412e-014	2.75296e-014	2.3257e-014	-9.6889e-016	1.81762e-014	-2.11968e-016	-1.62246e-014	2.8843e-015	1.08269e-014
5.71195e-015	1.67454e-014	7.86977e-015	3.41235e-015	1.04945e-014	1.51028e-014	1.10384e-014	1.26734e-014	5.09286e-015	1.48951e-014	-1.44426e-015	6.38826e-015	-2.43278e-015	5.45503e-015	8.69455e-015	1.66273e-014	1.58553e-014	2.7512e-014	2.31632e-014	-4.1153e-016	1.74563e-014	-7.27284e-018	-1.61308e-014	2.77575e-015	1.08267e-014
5.7551e-015	1.67295e-014	7.52871e-015	3.40822e-015	1.07096e-014	1.50092e-014	1.0783e-014	1.25053e-014	4.754e-015	1.45375e-014	-1.58201e-015	6.34871e-015	-2.09039e-015	5.54286e-015	8.55218e-015	1.66338e-014	1.5871e-014	2.74664e-014	2.30417e-014	1.34463e-016	1.67214e-014	1.78451e-016	-1.60438e-014	2.66448e-015	1.0798e-014
5.79252e-015	1.66986e-014	7.18888e-015	3.41186e-015	1.09459e-014	1.49106e-014	1.05191e-014	1.23464e-014	4.41456e-015	1.41562e-014	-1.73046e-015	6.31184e-015	-1.78383e-015	5.64616e-015	8.43865e-015	1.66604e-014	1.58903e-014	2.73934e-014	2.28914e-014	6.64893e-016	1.59763e-014	3.44394e-016	-1.59625e-014	2.5513e-015	1.07409e-014
5.82275e-015	1.66514e-014	6.85423e-015	3.42358e-015	1.12018e-014	1.48066e-014	1.02477e-014	1.21938e-014	4.07425e-015	1.37529e-014	-1.89071e-015	6.27632e-015	-1.51586e-015	5.76437e-015	8.35491e-015	1.67076e-014	1.59152e-014	2.7293e-014	2.27123e-014	1.177e-015	1.52252e-014	4.90927e-016	-1.58863e-014	2.437e-015	1.06551e-014
5.84433e-015	1.65867e-014	6.5275e-015	3.44253e-015	1.1475e-014	1.46979e-014	9.96991e-015	1.20453e-014	3.73289e-015	1.33293e-014	-2.06329e-015	6.24076e-015	-1.28869e-015	5.89777e-015	8.30134e-015	1.67757e-014	1.5947e-014	2.71652e-014	2.25043e-014	1.66749e-015	1.44721e-014	6.1798e-016	-1.58144e-014	2.32311e-015	1.05415e-014
5.8558e-015	1.65033e-014	6.21288e-015	3.4688e-015	1.17629e-014	1.45847e-014	9.68696e-015	1.18988e-014	3.39045e-015	1.2887e-014	-2.24834e-015	6.2033e-015	-1.10375e-015	6.0454e-015	8.27833e-015	1.6865e-014	1.59876e-014	2.70104e-014	2.2267e-014	2.13332e-015	1.37212e-014	7.25151e-016	-1.57459e-014	2.2105e-015	1.04007e-014
5.85649e-015	1.64004e-014	5.91369e-015	3.5022e-015	1.20629e-014	1.44672e-014	9.40084e-015	1.17522e-014	3.04693e-015	1.24277e-014	-2.44579e-015	6.16218e-015	-9.62161e-016	6.20668e-015	8.28606e-015	1.69747e-014	1.60378e-014	2.68298e-014	2.20014e-014	2.57202e-015	1.29769e-014	8.12964e-016	-1.568e-014	2.09952e-015	1.02331e-014
5.84508e-015	1.62764e-014	5.63284e-015	3.54355e-015	1.23729e-014	1.43457e-014	9.11202e-015	1.16033e-014	2.70241e-015	1.19529e-014	-2.65604e-015	6.11612e-015	-8.64395e-016	6.3808e-015	8.32392e-015	1.71044e-014	1.60979e-014	2.66235e-014	2.17072e-014	2.98084e-015	1.22437e-014	8.81396e-016	-1.56163e-014	1.99105e-015	1.00393e-014
5.8202e-015	1.61307e-014	5.37325e-015	3.59339e-015	1.26892e-014	1.422e-014	8.82136e-015	1.14497e-014	2.3571e-015	1.14645e-014	-2.87927e-015	6.06334e-015	-8.11131e-016	6.56653e-015	8.39051e-015	1.72527e-014	1.61688e-014	2.6392e-014	2.13856e-014	3.35726e-015	1.15252e-014	9.30807e-016	-1.55538e-014	1.88666e-015	9.82069e-015
5.78156e-015	1.59624e-014	5.1375e-015	3.65145e-015	1.3009e-014	1.40899e-014	8.5298e-015	1.12886e-014	2.01062e-015	1.09642e-014	-3.11489e-015	6.00251e-015	-8.01882e-016	6.76284e-015	8.48472e-015	1.74183e-014	1.62507e-014	2.61358e-014	2.10381e-014	3.69933e-015	1.08248e-014	9.62018e-016	-1.54919e-014	1.7864e-015	9.57832e-015
5.72846e-015	1.57712e-014	4.92832e-015	3.71785e-015	1.33294e-014	1.3956e-014	8.2377e-015	1.11174e-014	1.66252e-015	1.04541e-014	-3.36261e-015	5.93206e-015	-8.35824e-016	6.96868e-015	8.6052e-015	1.75993e-014	1.63434e-014	2.58568e-014	2.06668e-014	4.00608e-015	1.01456e-014	9.76108e-016	-1.54296e-014	1.69137e-015	9.31374e-015
5.66047e-015	1.55572e-014	4.74754e-015	3.79283e-015	1.36476e-014	1.38184e-014	7.94597e-015	1.09342e-014	1.31307e-015	9.93611e-015	-3.62191e-015	5.85127e-015	-9.11904e-016	7.18195e-015	8.75011e-015	1.77939e-014	1.64459e-014	2.55559e-014	2.02732e-014	4.27585e-015	9.49067e-015	9.73582e-016	-1.53659e-014	1.60222e-015	9.029e-015
5.5771e-015	1.53204e-014	4.59794e-015	3.87682e-015	1.39611e-014	1.36773e-014	7.65516e-015	1.07377e-014	9.61235e-016	9.41218e-015	-3.8918e-015	5.75859e-015	-1.02819e-015	7.40144e-015	8.91711e-015	1.80005e-014	1.65579e-014	2.52341e-014	1.98596e-014	4.5068e-015	8.86311e-015	9.5597e-016	-1.53003e-014	1.51979e-015	8.72536e-015
5.47827e-015	1.50608e-014	4.48115e-015	3.9699e-015	1.42674e-014	1.35327e-014	7.36494e-015	1.05262e-014	6.06626e-016	8.8838e-015	-4.17159e-015	5.653e-015	-1.18303e-015	7.62543e-015	9.10389e-015	1.82163e-014	1.66782e-014	2.48921e-014	1.94294e-014	4.69841e-015	8.26548e-015	9.23955e-016	-1.52322e-014	1.44459e-015	8.40438e-015
5.36388e-015	1.47784e-014	4.39732e-015	4.07189e-015	1.45638e-014	1.3385e-014	7.07613e-015	1.02983e-014	2.49039e-016	8.35253e-015	-4.46021e-015	5.5335e-015	-1.37341e-015	7.85147e-015	9.30809e-015	1.84383e-014	1.68055e-014	2.45313e-014	1.89852e-014	4.85047e-015	7.70018e-015	8.78318e-016	-1.5161e-014	1.3766e-015	8.06905e-015
5.23427e-015	1.44742e-014	4.34653e-015	4.18329e-015	1.4847e-014	1.32344e-014	6.78838e-015	1.00529e-014	-1.12316e-016	7.81976e-015	-4.75602e-015	5.39899e-015	-1.59568e-015	8.07833e-015	9.52696e-015	1.86644e-014	1.69387e-014	2.41528e-014	1.85303e-014	4.96287e-015	7.16879e-015	8.20433e-016	-1.50858e-014	1.31628e-015	7.72091e-015
5.08968e-015	1.4149e-014	4.33021e-015	4.30415e-015	1.51146e-014	1.30812e-014	6.50181e-015	9.78778e-015	-4.77217e-016	7.28713e-015	-5.05814e-015	5.24881e-015	-1.84699e-015	8.30418e-015	9.75788e-015	1.88918e-014	1.70756e-014	2.37575e-014	1.80682e-014	5.03544e-015	6.67359e-015	7.50745e-016	-1.50058e-014	1.26497e-015	7.36172e-015
4.93091e-015	1.38039e-014	4.34815e-015	4.43513e-015	1.53649e-014	1.29258e-014	6.2164e-015	9.50255e-015	-8.45695e-016	6.75598e-015	-5.36515e-015	5.08233e-015	-2.12382e-015	8.5267e-015	9.9972e-015	1.91175e-014	1.72148e-014	2.33462e-014	1.7602e-014	5.06925e-015	6.21556e-015	6.70255e-016	-1.49206e-014	1.22314e-015	6.99307e-015
4.75867e-015	1.34398e-014	4.40003e-015	4.5762e-015	1.55954e-014	1.27691e-014	5.93125e-015	9.19627e-015	-1.21774e-015	6.22777e-015	-5.67623e-015	4.89978e-015	-2.423e-015	8.74393e-015	1.02424e-014	1.93381e-014	1.73535e-014	2.29205e-014	1.71355e-014	5.06531e-015	5.79502e-015	5.79383e-016	-1.48291e-014	1.19042e-015	6.61665e-015
4.57385e-015	1.30585e-014	4.48462e-015	4.72739e-015	1.58043e-014	1.26116e-014	5.64552e-015	8.86894e-015	-1.59346e-015	5.70396e-015	-5.98978e-015	4.70036e-015	-2.74122e-015	8.95416e-015	1.04898e-014	1.95511e-014	1.74884e-014	2.24814e-014	1.66731e-014	5.02478e-015	5.41247e-015	4.79559e-016	-1.47315e-014	1.1665e-015	6.23388e-015
4.37715e-015	1.2662e-014	4.60059e-015	4.88852e-015	1.599e-014	1.24539e-014	5.35867e-015	8.52036e-015	-1.97305e-015	5.18561e-015	-6.30471e-015	4.48405e-015	-3.07479e-015	9.15564e-015	1.07365e-014	1.97537e-014	1.7617e-014	2.20302e-014	1.62182e-014	4.94831e-015	5.06834e-015	3.71379e-016	-1.46274e-014	1.15151e-015	5.84669e-015
4.1693e-015	1.22522e-014	4.74629e-015	5.05947e-015	1.61515e-014	1.2296e-014	5.07057e-015	8.15083e-015	-2.35716e-015	4.67351e-015	-6.6191e-015	4.25091e-015	-3.42032e-015	9.3465e-015	1.09789e-014	1.99431e-014	1.77365e-014	2.15683e-014	1.57746e-014	4.83803e-015	4.76267e-015	2.55798e-016	-1.45159e-014	1.14561e-015	5.45697e-015
3.95171e-015	1.18309e-014	4.91999e-015	5.24046e-015	1.62877e-014	1.2138e-014	4.7804e-015	7.76066e-015	-2.74547e-015	4.16879e-015	-6.93122e-015	4.00111e-015	-3.77386e-015	9.52548e-015	1.12139e-014	2.0117e-014	1.78446e-014	2.10971e-014	1.5346e-014	4.69591e-015	4.49462e-015	1.33671e-016	-1.43965e-014	1.14886e-015	5.06692e-015
3.72547e-015	1.14007e-014	5.11926e-015	5.43171e-015	1.63982e-014	1.19805e-014	4.48691e-015	7.35056e-015	-3.13776e-015	3.67199e-015	-7.24001e-015	3.73526e-015	-4.13204e-015	9.69096e-015	1.14392e-014	2.02733e-014	1.79381e-014	2.06179e-014	1.49362e-014	4.52359e-015	4.26255e-015	6.02187e-018	-1.42694e-014	1.16134e-015	4.67804e-015
3.49252e-015	1.09638e-014	5.34192e-015	5.63263e-015	1.64818e-014	1.18243e-014	4.18952e-015	6.92139e-015	-3.53327e-015	3.1842e-015	-7.5445e-015	3.45382e-015	-4.49125e-015	9.84196e-015	1.16523e-014	2.04099e-014	1.80141e-014	2.01316e-014	1.45483e-014	4.32388e-015	4.06551e-015	-1.26751e-016	-1.41343e-014	1.18297e-015	4.29149e-015
3.25422e-015	1.05239e-014	5.58619e-015	5.84323e-015	1.65386e-014	1.16703e-014	3.88741e-015	6.47414e-015	-3.93248e-015	2.70585e-015	-7.8429e-015	3.15763e-015	-4.84832e-015	9.97769e-015	1.18504e-014	2.05249e-014	1.80701e-014	1.96396e-014	1.41857e-014	4.09942e-015	3.90168e-015	-2.63898e-016	-1.39905e-014	1.21281e-015	3.90885e-015
3.01195e-015	1.00834e-014	5.84909e-015	6.0626e-015	1.65685e-014	1.15199e-014	3.58065e-015	6.00922e-015	-4.33512e-015	2.23835e-015	-8.13384e-015	2.84784e-015	-5.20035e-015	1.00978e-014	1.20314e-014	2.06165e-014	1.81032e-014	1.91433e-014	1.38509e-014	3.85277e-015	3.7693e-015	-4.04938e-016	-1.38385e-014	1.25093e-015	3.53185e-015
2.76796e-015	9.64527e-015	6.12701e-015	6.29028e-015	1.65719e-014	1.1373e-014	3.26857e-015	5.52889e-015	-4.73995e-015	1.78209e-015	-8.41634e-015	2.52504e-015	-5.5451e-015	1.02024e-014	1.21937e-014	2.06834e-014	1.81106e-014	1.86442e-014	1.35472e-014	3.58684e-015	3.66619e-015	-5.49367e-016	-1.36785e-014	1.29753e-015	3.16141e-015
2.52413e-015	9.2125e-015	6.41646e-015	6.52476e-015	1.65496e-014	1.12299e-014	2.94989e-015	5.03494e-015	-5.14675e-015	1.33803e-015	-8.68896e-015	2.18998e-015	-5.87961e-015	1.02906e-014	1.23355e-014	2.07249e-014	1.80908e-014	1.81435e-014	1.32765e-014	3.30406e-015	3.58999e-015	-6.96421e-016	-1.35107e-014	1.35243e-015	2.79892e-015
2.28164e-015	8.78831e-015	6.71491e-015	6.7665e-015	1.65026e-014	1.10918e-014	2.62375e-015	4.52878e-015	-5.55515e-015	9.07066e-016	-8.95056e-015	1.84404e-015	-6.20181e-015	1.03626e-014	1.24558e-014	2.07406e-014	1.80412e-014	1.76429e-014	1.30409e-014	3.00729e-015	3.5385e-015	-8.45878e-016	-1.33348e-014	1.41532e-015	2.4454e-015
2.04254e-015	8.37613e-015	7.01908e-015	7.01417e-015	1.64318e-014	1.09596e-014	2.29095e-015	4.01254e-015	-5.96437e-015	4.89852e-016	-9.20044e-015	1.48824e-015	-6.51023e-015	1.04191e-014	1.25529e-014	2.07302e-014	1.79603e-014	1.71436e-014	1.2842e-014	2.69917e-015	3.50905e-015	-9.97518e-016	-1.31513e-014	1.48586e-015	2.10117e-015
1.80858e-015	7.97904e-015	7.32512e-015	7.26687e-015	1.63385e-014	1.08346e-014	1.95138e-015	3.48865e-015	-6.3736e-015	8.67773e-017	-9.43804e-015	1.12407e-015	-6.80276e-015	1.04601e-014	1.26264e-014	2.06936e-014	1.78466e-014	1.66473e-014	1.26805e-014	2.38233e-015	3.4985e-015	-1.15109e-015	-1.29604e-014	1.56287e-015	1.76655e-015
1.58157e-015	7.59943e-015	7.63061e-015	7.52352e-015	1.62237e-014	1.07177e-014	1.60521e-015	2.95931e-015	-6.7817e-015	-3.0138e-016	-9.66207e-015	7.52981e-016	-7.07759e-015	1.0486e-014	1.26759e-014	2.06316e-014	1.76988e-014	1.61552e-014	1.25561e-014	2.05919e-015	3.50423e-015	-1.30619e-015	-1.27625e-014	1.64598e-015	1.4423e-015
1.36312e-015	7.24011e-015	7.93218e-015	7.78356e-015	1.60884e-014	1.06098e-014	1.253e-015	2.42637e-015	-7.18779e-015	-6.73894e-016	-9.87171e-015	3.7694e-016	-7.33354e-015	1.04974e-014	1.27016e-014	2.05449e-014	1.75164e-014	1.56689e-014	1.24687e-014	1.73218e-015	3.5228e-015	-1.46254e-015	-1.25585e-014	1.73543e-015	1.12934e-015
1.15504e-015	6.90349e-015	8.22674e-015	8.04579e-015	1.59348e-014	1.05112e-014	8.94459e-016	1.89259e-015	-7.59063e-015	-1.02973e-015	-1.00665e-014	-2.78784e-018	-7.57008e-015	1.04949e-014	1.27042e-014	2.0435e-014	1.7299e-014	1.51899e-014	1.24182e-014	1.4034e-015	3.55155e-015	-1.61988e-015	-1.23487e-014	1.83069e-015	8.27883e-016
9.58995e-016	6.59263e-015	8.51146e-015	8.30915e-015	1.57647e-014	1.04225e-014	5.3068e-016	1.3602e-015	-7.98879e-015	-1.36834e-015	-1.02459e-014	-3.84446e-016	-7.78709e-015	1.04797e-014	1.26847e-014	2.03033e-014	1.70464e-014	1.47193e-014	1.24028e-014	1.07547e-015	3.58826e-015	-1.77838e-015	-1.21337e-014	1.93138e-015	5.37426e-016
7.76096e-016	6.31002e-015	8.78345e-015	8.57205e-015	1.55797e-014	1.03444e-014	1.6244e-016	8.3161e-016	-8.38061e-015	-1.68895e-015	-1.04096e-014	-7.661e-016	-7.98398e-015	1.04533e-014	1.26441e-014	2.01516e-014	1.67593e-014	1.42585e-014	1.24207e-014	7.50045e-016	3.62955e-015	-1.93846e-015	-1.19149e-014	2.03685e-015	2.58028e-016
6.07948e-016	6.05757e-015	9.04084e-015	8.83322e-015	1.53816e-014	1.0278e-014	-2.09047e-016	3.09311e-016	-8.76475e-015	-1.99114e-015	-1.05577e-014	-1.14593e-015	-8.16097e-015	1.04174e-014	1.25837e-014	1.9982e-014	1.64384e-014	1.38089e-014	1.2469e-014	4.2868e-016	3.67242e-015	-2.09963e-015	-1.16929e-014	2.14689e-015	-1.05523e-017
4.5587e-016	5.83688e-015	9.28186e-015	9.09195e-015	1.5173e-014	1.02237e-014	-5.82486e-016	-2.04109e-016	-9.14019e-015	-2.2743e-015	-1.069e-014	-1.52219e-015	-8.31873e-015	1.03736e-014	1.25056e-014	1.97957e-014	1.60848e-014	1.33723e-014	1.25459e-014	1.12701e-016	3.7137e-015	-2.26218e-015	-1.14682e-014	2.26031e-015	-2.68237e-016
3.20962e-016	5.64942e-015	9.50512e-015	9.34693e-015	1.49561e-014	1.01817e-014	-9.56804e-016	-7.06692e-016	-9.50565e-015	-2.53774e-015	-1.08066e-014	-1.89315e-015	-8.45799e-015	1.03238e-014	1.24125e-014	1.95947e-014	1.57002e-014	1.29495e-014	1.26477e-014	-1.96894e-016	3.7512e-015	-2.42603e-015	-1.12423e-014	2.37659e-015	-5.14897e-016
2.03754e-016	5.49615e-015	9.7089e-015	9.59683e-015	1.4733e-014	1.0153e-014	-1.33072e-015	-1.19647e-015	-9.85936e-015	-2.78101e-015	-1.09072e-014	-2.25668e-015	-8.57882e-015	1.02698e-014	1.23059e-014	1.93824e-014	1.52866e-014	1.25416e-014	1.27706e-014	-4.98585e-016	3.78204e-015	-2.59066e-015	-1.10158e-014	2.49576e-015	-7.51155e-016
1.05412e-016	5.3782e-015	9.89196e-015	9.84109e-015	1.45059e-014	1.01382e-014	-1.70244e-015	-1.67127e-015	-1.01991e-014	-3.00353e-015	-1.09923e-014	-2.6111e-015	-8.68153e-015	1.02136e-014	1.21888e-014	1.91608e-014	1.48461e-014	1.2149e-014	1.29107e-014	-7.91494e-016	3.80422e-015	-2.75628e-015	-1.07896e-014	2.61662e-015	-9.77497e-016
2.69755e-017	5.29589e-015	1.00533e-014	1.00777e-014	1.42772e-014	1.01369e-014	-2.06996e-015	-2.12922e-015	-1.05231e-014	-3.20431e-015	-1.10618e-014	-2.9549e-015	-8.76779e-015	1.01566e-014	1.20634e-014	1.89325e-014	1.43812e-014	1.17732e-014	1.30633e-014	-1.07499e-015	3.81587e-015	-2.92193e-015	-1.05646e-014	2.73875e-015	-1.19424e-015
-3.11977e-017	5.24933e-015	1.01923e-014	1.0306e-014	1.40486e-014	1.01497e-014	-2.43099e-015	-2.56853e-015	-1.08296e-014	-3.38286e-015	-1.1116e-014	-3.28664e-015	-8.83775e-015	1.01012e-014	1.19325e-014	1.86996e-014	1.38943e-014	1.14153e-014	1.32233e-014	-1.34899e-015	3.81433e-015	-3.08733e-015	-1.03418e-014	2.8621e-015	-1.40222e-015
-6.88266e-017	5.23813e-015	1.03092e-014	1.05252e-014	1.3822e-014	1.01768e-014	-2.7833e-015	-2.98696e-015	-1.11166e-014	-3.53923e-015	-1.11546e-014	-3.60439e-015	-8.89284e-015	1.00488e-014	1.17991e-014	1.84646e-014	1.33892e-014	1.10764e-014	1.33855e-014	-1.61387e-015	3.79816e-015	-3.25215e-015	-1.01223e-014	2.98621e-015	-1.60152e-015
-8.58311e-017	5.2619e-015	1.04049e-014	1.07337e-014	1.35993e-014	1.02181e-014	-3.12469e-015	-3.38279e-015	-1.13825e-014	-3.67282e-015	-1.11783e-014	-3.90713e-015	-8.9341e-015	1.00023e-014	1.16659e-014	1.82299e-014	1.28694e-014	1.07569e-014	1.35455e-014	-1.86985e-015	3.76607e-015	-3.41692e-015	-9.90756e-015	3.10987e-015	-1.79283e-015
-8.22374e-017	5.31907e-015	1.04796e-014	1.09305e-014	1.33824e-014	1.02733e-014	-3.45346e-015	-3.75396e-015	-1.16255e-014	-3.78335e-015	-1.11868e-014	-4.19321e-015	-8.96221e-015	9.96316e-015	1.1536e-014	1.79981e-014	1.23377e-014	1.04575e-014	1.36983e-014	-2.11702e-015	3.71681e-015	-3.58146e-015	-9.69816e-015	3.23202e-015	-1.97709e-015
-5.8103e-017	5.40913e-015	1.05342e-014	1.11146e-014	1.31731e-014	1.03425e-014	-3.76775e-015	-4.09937e-015	-1.18445e-014	-3.8708e-015	-1.11801e-014	-4.46095e-015	-8.97832e-015	9.93277e-015	1.14121e-014	1.77714e-014	1.17976e-014	1.01788e-014	1.38386e-014	-2.35659e-015	3.64921e-015	-3.74544e-015	-9.49518e-015	3.3522e-015	-2.15409e-015
-1.34877e-017	5.53043e-015	1.05696e-014	1.1285e-014	1.2973e-014	1.04247e-014	-4.06618e-015	-4.41915e-015	-1.20385e-014	-3.93432e-015	-1.11589e-014	-4.70961e-015	-8.98306e-015	9.91245e-015	1.12968e-014	1.75516e-014	1.12529e-014	9.92053e-015	1.39612e-014	-2.58921e-015	3.56291e-015	-3.90815e-015	-9.29957e-015	3.47031e-015	-2.32505e-015
5.10046e-017	5.68009e-015	1.05877e-014	1.14414e-014	1.27836e-014	1.05192e-014	-4.34648e-015	-4.71254e-015	-1.22061e-014	-3.97421e-015	-1.1123e-014	-4.93776e-015	-8.9778e-015	9.90417e-015	1.11927e-014	1.73408e-014	1.07074e-014	9.68307e-015	1.40606e-014	-2.81602e-015	3.45728e-015	-4.06871e-015	-9.11207e-015	3.58584e-015	-2.49079e-015
1.34606e-016	5.85597e-015	1.05903e-014	1.15831e-014	1.26061e-014	1.06256e-014	-4.60663e-015	-4.97858e-015	-1.23453e-014	-3.99064e-015	-1.10729e-014	-5.1442e-015	-8.96383e-015	9.9098e-015	1.11028e-014	1.71409e-014	1.01646e-014	9.46626e-015	1.41325e-014	-3.03843e-015	3.33206e-015	-4.22677e-015	-8.9337e-015	3.69813e-015	-2.65231e-015
2.36481e-016	6.05558e-015	1.0579e-014	1.17094e-014	1.24421e-014	1.07431e-014	-4.84484e-015	-5.21696e-015	-1.24548e-014	-3.98442e-015	-1.10089e-014	-5.32807e-015	-8.94137e-015	9.92985e-015	1.10293e-014	1.69536e-014	9.62761e-015	9.26978e-015	1.41729e-014	-3.25758e-015	3.18776e-015	-4.3821e-015	-8.76544e-015	3.80612e-015	-2.80953e-015
3.55542e-016	6.27555e-015	1.05557e-014	1.18199e-014	1.22932e-014	1.08706e-014	-5.06074e-015	-5.42696e-015	-1.25333e-014	-3.95601e-015	-1.09312e-014	-5.48813e-015	-8.91137e-015	9.96531e-015	1.09746e-014	1.67801e-014	9.09959e-015	9.09318e-015	1.41772e-014	-3.47467e-015	3.02517e-015	-4.53373e-015	-8.60808e-015	3.90938e-015	-2.96276e-015
4.90843e-016	6.51277e-015	1.05227e-014	1.1914e-014	1.21602e-014	1.10071e-014	-5.25301e-015	-5.60768e-015	-1.25801e-014	-3.90565e-015	-1.08404e-014	-5.62378e-015	-8.87409e-015	1.0017e-014	1.09404e-014	1.66211e-014	8.58369e-015	8.93591e-015	1.41415e-014	-3.69109e-015	2.84492e-015	-4.68115e-015	-8.46211e-015	4.00666e-015	-3.11269e-015
6.4086e-016	6.76396e-015	1.04822e-014	1.19914e-014	1.20442e-014	1.11513e-014	-5.42026e-015	-5.75894e-015	-1.25947e-014	-3.83448e-015	-1.0737e-014	-5.7336e-015	-8.82986e-015	1.00857e-014	1.09279e-014	1.64769e-014	8.083e-015	8.79788e-015	1.40628e-014	-3.90833e-015	2.64677e-015	-4.82379e-015	-8.32856e-015	4.09739e-015	-3.25965e-015
8.0385e-016	7.02554e-015	1.04363e-014	1.20513e-014	1.19459e-014	1.13022e-014	-5.56176e-015	-5.88065e-015	-1.25764e-014	-3.74343e-015	-1.06212e-014	-5.81759e-015	-8.77972e-015	1.01716e-014	1.09384e-014	1.63486e-014	7.59958e-015	8.67792e-015	1.39387e-014	-4.12753e-015	2.43156e-015	-4.96127e-015	-8.20843e-015	4.18071e-015	-3.40441e-015
9.78414e-016	7.29315e-015	1.03886e-014	1.2094e-014	1.18654e-014	1.14583e-014	-5.67686e-015	-5.97308e-015	-1.25246e-014	-3.63363e-015	-1.04933e-014	-5.87482e-015	-8.72335e-015	1.02748e-014	1.09726e-014	1.62354e-014	7.13528e-015	8.57525e-015	1.37673e-014	-4.35065e-015	2.20125e-015	-5.09311e-015	-8.10146e-015	4.25646e-015	-3.54654e-015
1.16314e-015	7.56315e-015	1.0341e-014	1.21195e-014	1.18029e-014	1.16184e-014	-5.76483e-015	-6.03612e-015	-1.24394e-014	-3.5063e-015	-1.03538e-014	-5.90518e-015	-8.66096e-015	1.03951e-014	1.10317e-014	1.61373e-014	6.69202e-015	8.48896e-015	1.35469e-014	-4.5792e-015	1.95755e-015	-5.21833e-015	-8.00831e-015	4.32335e-015	-3.6868e-015
1.35639e-015	7.83195e-015	1.02956e-014	1.21282e-014	1.17589e-014	1.17814e-014	-5.8257e-015	-6.07047e-015	-1.23211e-014	-3.36293e-015	-1.02037e-014	-5.90931e-015	-8.59279e-015	1.05324e-014	1.11161e-014	1.60537e-014	6.27087e-015	8.41769e-015	1.32773e-014	-4.81426e-015	1.70097e-015	-5.33684e-015	-7.92955e-015	4.38044e-015	-3.82561e-015
1.55557e-015	8.09612e-015	1.02551e-014	1.21196e-014	1.17338e-014	1.19455e-014	-5.85928e-015	-6.0772e-015	-1.21695e-014	-3.20531e-015	-1.00434e-014	-5.88681e-015	-8.51871e-015	1.06861e-014	1.12256e-014	1.59845e-014	5.87359e-015	8.35984e-015	1.29583e-014	-5.05676e-015	1.43316e-015	-5.44798e-015	-7.86536e-015	4.42698e-015	-3.9632e-015
1.75881e-015	8.35211e-015	1.0222e-014	1.20947e-014	1.17277e-014	1.21102e-014	-5.86604e-015	-6.05747e-015	-1.19844e-014	-3.03511e-015	-9.87356e-015	-5.83759e-015	-8.43845e-015	1.08561e-014	1.13596e-014	1.59292e-014	5.5008e-015	8.31421e-015	1.25908e-014	-5.30796e-015	1.15611e-015	-5.55123e-015	-7.8155e-015	4.46183e-015	-4.09955e-015
1.96472e-015	8.59622e-015	1.01981e-014	1.20532e-014	1.17402e-014	1.22743e-014	-5.84618e-015	-6.0123e-015	-1.1766e-014	-2.85369e-015	-9.69454e-015	-5.76227e-015	-8.3526e-015	1.10416e-014	1.15179e-014	1.5886e-014	5.15248e-015	8.27933e-015	1.21762e-014	-5.56906e-015	8.71494e-016	-5.6463e-015	-7.78038e-015	4.48471e-015	-4.23458e-015
2.17156e-015	8.82473e-015	1.01856e-014	1.19957e-014	1.17721e-014	1.24361e-014	-5.80034e-015	-5.94202e-015	-1.15154e-014	-2.6629e-015	-9.50642e-015	-5.66096e-015	-8.26066e-015	1.12411e-014	1.16995e-014	1.58541e-014	4.82821e-015	8.25362e-015	1.17166e-014	-5.84053e-015	5.81329e-016	-5.73285e-015	-7.76009e-015	4.49441e-015	-4.36837e-015
2.37699e-015	9.03421e-015	1.01861e-014	1.19231e-014	1.18228e-014	1.25942e-014	-5.72926e-015	-5.84762e-015	-1.12338e-014	-2.46516e-015	-9.31062e-015	-5.53437e-015	-8.16217e-015	1.14535e-014	1.19035e-014	1.58326e-014	4.52743e-015	8.23597e-015	1.1215e-014	-6.12351e-015	2.86764e-016	-5.8106e-015	-7.75478e-015	4.48927e-015	-4.50054e-015
2.57955e-015	9.22132e-015	1.02011e-014	1.18359e-014	1.18922e-014	1.2747e-014	-5.63432e-015	-5.73003e-015	-1.09223e-014	-2.26282e-015	-9.10752e-015	-5.38345e-015	-8.05769e-015	1.16774e-014	1.21281e-014	1.58203e-014	4.24902e-015	8.22398e-015	1.06745e-014	-6.41784e-015	-1.00507e-017	-5.87951e-015	-7.76489e-015	4.46826e-015	-4.63097e-015
2.77699e-015	9.38376e-015	1.02323e-014	1.17348e-014	1.19797e-014	1.28938e-014	-5.51728e-015	-5.58987e-015	-1.05825e-014	-2.05766e-015	-8.89796e-015	-5.20903e-015	-7.94675e-015	1.19119e-014	1.23715e-014	1.58157e-014	3.99143e-015	8.21534e-015	1.0099e-014	-6.72404e-015	-3.07109e-016	-5.93979e-015	-7.78979e-015	4.43092e-015	-4.75952e-015
2.96719e-015	9.51884e-015	1.02811e-014	1.16205e-014	1.20845e-014	1.30339e-014	-5.37889e-015	-5.42844e-015	-1.02155e-014	-1.85196e-015	-8.68288e-015	-5.0122e-015	-7.82944e-015	1.21559e-014	1.2632e-014	1.58171e-014	3.75267e-015	8.20896e-015	9.4936e-015	-7.04161e-015	-6.02335e-016	-5.99144e-015	-7.82963e-015	4.37625e-015	-4.88614e-015
3.14893e-015	9.6244e-015	1.0348e-014	1.14941e-014	1.22054e-014	1.31661e-014	-5.2213e-015	-5.24715e-015	-9.82266e-015	-1.64753e-015	-8.46327e-015	-4.79411e-015	-7.70573e-015	1.24078e-014	1.29079e-014	1.58233e-014	3.5309e-015	8.20317e-015	8.86302e-015	-7.37026e-015	-8.93969e-016	-6.03444e-015	-7.88429e-015	4.30302e-015	-5.01057e-015
3.32033e-015	9.69831e-015	1.04338e-014	1.13564e-014	1.23417e-014	1.32886e-014	-5.04602e-015	-5.04726e-015	-9.406e-015	-1.44674e-015	-8.24008e-015	-4.5557e-015	-7.57518e-015	1.26653e-014	1.31967e-014	1.5833e-014	3.32302e-015	8.1969e-015	8.21356e-015	-7.70938e-015	-1.18067e-015	-6.06865e-015	-7.95343e-015	4.21042e-015	-5.13244e-015
3.47979e-015	9.7387e-015	1.05394e-014	1.12088e-014	1.24921e-014	1.34017e-014	-4.8549e-015	-4.83024e-015	-8.96842e-015	-1.25119e-015	-8.01437e-015	-4.29876e-015	-7.43795e-015	1.29268e-014	1.34963e-014	1.58445e-014	3.12682e-015	8.1871e-015	7.55124e-015	-8.05773e-015	-1.46042e-015	-6.09426e-015	-8.03656e-015	4.09753e-015	-5.25149e-015
3.62588e-015	9.74432e-015	1.06651e-014	1.10518e-014	1.26558e-014	1.35044e-014	-4.64904e-015	-4.59758e-015	-8.51194e-015	-1.06294e-015	-7.7878e-015	-4.02457e-015	-7.29462e-015	1.31907e-014	1.38044e-014	1.58563e-014	2.94013e-015	8.17233e-015	6.8823e-015	-8.41451e-015	-1.7321e-015	-6.11161e-015	-8.13313e-015	3.96418e-015	-5.3674e-015
3.75699e-015	9.7145e-015	1.08115e-014	1.08875e-014	1.28315e-014	1.35968e-014	-4.43027e-015	-4.35048e-015	-8.0385e-015	-8.83822e-016	-7.56207e-015	-3.73532e-015	-7.14581e-015	1.34552e-014	1.41179e-014	1.58677e-014	2.75973e-015	8.15183e-015	6.21272e-015	-8.77795e-015	-1.99457e-015	-6.12173e-015	-8.24271e-015	3.80963e-015	-5.47934e-015
3.87203e-015	9.64918e-015	1.09781e-014	1.07171e-014	1.30176e-014	1.3679e-014	-4.20036e-015	-4.08999e-015	-7.55039e-015	-7.15138e-016	-7.33848e-015	-3.43232e-015	-6.99193e-015	1.37189e-014	1.44351e-014	1.58778e-014	2.58242e-015	8.1236e-015	5.55036e-015	-9.14682e-015	-2.24635e-015	-6.12484e-015	-8.36472e-015	3.63344e-015	-5.58707e-015
3.97013e-015	9.54866e-015	1.11646e-014	1.05424e-014	1.3213e-014	1.37504e-014	-3.96095e-015	-3.81788e-015	-7.04978e-015	-5.58179e-016	-7.11858e-015	-3.11762e-015	-6.83362e-015	1.39808e-014	1.47533e-014	1.58856e-014	2.40486e-015	8.08657e-015	4.90167e-015	-9.51902e-015	-2.48617e-015	-6.12145e-015	-8.49899e-015	3.43456e-015	-5.69078e-015
4.0505e-015	9.41374e-015	1.13703e-014	1.03643e-014	1.34164e-014	1.38109e-014	-3.71409e-015	-3.53508e-015	-6.53957e-015	-4.14643e-016	-6.90432e-015	-2.79332e-015	-6.67139e-015	1.42389e-014	1.50703e-014	1.58901e-014	2.22445e-015	8.03952e-015	4.27357e-015	-9.89339e-015	-2.71224e-015	-6.11251e-015	-8.64434e-015	3.21284e-015	-5.79011e-015
4.11271e-015	9.2446e-015	1.15949e-014	1.01848e-014	1.36262e-014	1.38617e-014	-3.46136e-015	-3.24277e-015	-6.02168e-015	-2.85166e-016	-6.697e-015	-2.46103e-015	-6.50627e-015	1.44917e-014	1.53838e-014	1.58909e-014	2.03802e-015	7.98193e-015	3.67261e-015	-1.02682e-014	-2.92383e-015	-6.09912e-015	-8.80045e-015	2.96852e-015	-5.88428e-015
4.15659e-015	9.0429e-015	1.18366e-014	1.00057e-014	1.38413e-014	1.39035e-014	-3.20338e-015	-2.94227e-015	-5.49865e-015	-1.70462e-016	-6.49845e-015	-2.12274e-015	-6.33881e-015	1.47379e-014	1.56914e-014	1.58874e-014	1.84315e-015	7.91244e-015	3.10548e-015	-1.06413e-014	-3.12041e-015	-6.0824e-015	-8.96693e-015	2.70137e-015	-5.97303e-015
4.18215e-015	8.81014e-015	1.20954e-014	9.82823e-015	1.40603e-014	1.39366e-014	-2.94098e-015	-2.63504e-015	-4.9731e-015	-7.14287e-017	-6.31021e-015	-1.78025e-015	-6.16959e-015	1.49769e-014	1.59913e-014	1.58798e-014	1.63762e-015	7.82993e-015	2.57794e-015	-1.10106e-014	-3.30112e-015	-6.06293e-015	-9.14285e-015	2.41129e-015	-6.05589e-015
4.1893e-015	8.54852e-015	1.23695e-014	9.65505e-015	1.42812e-014	1.39623e-014	-2.67572e-015	-2.32274e-015	-4.44757e-015	1.19081e-017	-6.13395e-015	-1.43588e-015	-5.99959e-015	1.52081e-014	1.62814e-014	1.5868e-014	1.41891e-015	7.73396e-015	2.09604e-015	-1.13735e-014	-3.4655e-015	-6.04144e-015	-9.32767e-015	2.09901e-015	-6.13269e-015
4.17909e-015	8.26004e-015	1.26572e-014	9.48795e-015	1.45022e-014	1.39809e-014	-2.40904e-015	-2.00693e-015	-3.92485e-015	7.89167e-017	-5.9717e-015	-1.09185e-015	-5.8301e-015	1.54299e-014	1.656e-014	1.58515e-014	1.18466e-015	7.62468e-015	1.66528e-015	-1.1728e-014	-3.61337e-015	-6.01933e-015	-9.52079e-015	1.76556e-015	-6.20322e-015
4.15173e-015	7.94726e-015	1.29579e-014	9.32861e-015	1.47222e-014	1.39941e-014	-2.14165e-015	-1.68933e-015	-3.40699e-015	1.29938e-016	-5.82467e-015	-7.49961e-016	-5.66219e-015	1.56414e-014	1.68257e-014	1.58309e-014	9.3382e-016	7.50191e-015	1.29032e-015	-1.20714e-014	-3.74468e-015	-5.99778e-015	-9.72167e-015	1.41202e-015	-6.26723e-015
4.10767e-015	7.61313e-015	1.32697e-014	9.17857e-015	1.49396e-014	1.40034e-014	-1.87433e-015	-1.37116e-015	-2.89599e-015	1.65624e-016	-5.69421e-015	-4.12173e-016	-5.49676e-015	1.5842e-014	1.70772e-014	1.58073e-014	6.65627e-016	7.36576e-015	9.76285e-016	-1.24013e-014	-3.85916e-015	-5.97803e-015	-9.92922e-015	1.03895e-015	-6.3244e-015
4.04791e-015	7.26132e-015	1.35911e-014	9.03976e-015	1.51528e-014	1.40096e-014	-1.60737e-015	-1.05367e-015	-2.39436e-015	1.86306e-016	-5.58178e-015	-8.06854e-017	-5.33462e-015	1.60318e-014	1.73132e-014	1.57809e-014	3.79015e-016	7.21626e-015	7.25919e-016	-1.2715e-014	-3.95705e-015	-5.96134e-015	-1.01423e-014	6.47687e-016	-6.37456e-015
3.9742e-015	6.8953e-015	1.3921e-014	8.91404e-015	1.53606e-014	1.40144e-014	-1.34118e-015	-7.38426e-016	-1.90539e-015	1.92961e-016	-5.48846e-015	2.42326e-016	-5.17742e-015	1.62106e-014	1.75336e-014	1.57526e-014	7.40196e-017	7.05391e-015	5.4256e-016	-1.30115e-014	-4.03823e-015	-5.94826e-015	-1.03597e-014	2.40281e-016	-6.41755e-015
3.88726e-015	6.51896e-015	1.42577e-014	8.80309e-015	1.55618e-014	1.4019e-014	-1.07631e-015	-4.26266e-016	-1.431e-015	1.86634e-016	-5.41511e-015	5.5545e-016	-5.02624e-015	1.63783e-014	1.77373e-014	1.57226e-014	-2.48945e-016	6.8791e-015	4.28522e-016	-1.32881e-014	-4.1025e-015	-5.9397e-015	-1.05802e-014	-1.81017e-016	-6.45353e-015
3.78853e-015	6.13611e-015	1.45996e-014	8.7085e-015	1.57548e-014	1.40246e-014	-8.13187e-016	-1.18359e-016	-9.7305e-016	1.69081e-016	-5.36293e-015	8.56935e-016	-4.88218e-015	1.65348e-014	1.79242e-014	1.56925e-014	-5.89535e-016	6.6927e-015	3.85336e-016	-1.35425e-014	-4.15062e-015	-5.937e-015	-1.0803e-014	-6.14181e-016	-6.48314e-015
3.68016e-015	5.75028e-015	1.49455e-014	8.63228e-015	1.59383e-014	1.40325e-014	-5.51237e-016	1.83548e-016	-5.33475e-016	1.41517e-016	-5.33263e-015	1.14511e-015	-4.74614e-015	1.66805e-014	1.80937e-014	1.56632e-014	-9.46699e-016	6.49603e-015	4.13982e-016	-1.37734e-014	-4.18351e-015	-5.9413e-015	-1.10272e-014	-1.05682e-015	-6.5071e-015
3.56485e-015	5.3653e-015	1.52941e-014	8.5759e-015	1.61115e-014	1.40437e-014	-2.90487e-016	4.7804e-016	-1.14221e-016	1.05468e-016	-5.32493e-015	1.41879e-015	-4.6193e-015	1.68153e-014	1.82464e-014	1.56365e-014	-1.31878e-015	6.29026e-015	5.14359e-016	-1.39796e-014	-4.20247e-015	-5.9535e-015	-1.12518e-014	-1.50707e-015	-6.52498e-015
3.44407e-015	4.98562e-015	1.56438e-014	8.54079e-015	1.6273e-014	1.40598e-014	-3.14107e-017	7.63586e-016	2.82719e-016	6.25233e-017	-5.34025e-015	1.67668e-015	-4.5023e-015	1.69394e-014	1.83824e-014	1.56136e-014	-1.70374e-015	6.07773e-015	6.8552e-016	-1.41595e-014	-4.20799e-015	-5.97415e-015	-1.14755e-014	-1.96245e-015	-6.53739e-015
3.31931e-015	4.61497e-015	1.59939e-014	8.5287e-015	1.64222e-014	1.40819e-014	2.26455e-016	1.03904e-015	6.56279e-016	1.45724e-017	-5.37859e-015	1.91768e-015	-4.39624e-015	1.70539e-014	1.85022e-014	1.55956e-014	-2.09953e-015	5.85915e-015	9.25524e-016	-1.4312e-014	-4.20026e-015	-6.004e-015	-1.16972e-014	-2.41991e-015	-6.54524e-015
3.19255e-015	4.25695e-015	1.63431e-014	8.54088e-015	1.65582e-014	1.41116e-014	4.83464e-016	1.30276e-015	1.00507e-015	-3.6449e-017	-5.43981e-015	2.14078e-015	-4.30168e-015	1.7159e-014	1.86068e-014	1.55831e-014	-2.50349e-015	5.6361e-015	1.23206e-015	-1.44363e-014	-4.18005e-015	-6.04366e-015	-1.19157e-014	-2.87598e-015	-6.54914e-015
3.06594e-015	3.91537e-015	1.66904e-014	8.57853e-015	1.66805e-014	1.41498e-014	7.39892e-016	1.55386e-015	1.32753e-015	-8.84195e-017	-5.52356e-015	2.34543e-015	-4.21878e-015	1.7255e-014	1.86964e-014	1.55774e-014	-2.91217e-015	5.41022e-015	1.60198e-015	-1.45312e-014	-4.1482e-015	-6.0939e-015	-1.21297e-014	-3.32747e-015	-6.54932e-015
2.94193e-015	3.59358e-015	1.70347e-014	8.6422e-015	1.6789e-014	1.41974e-014	9.95421e-016	1.79165e-015	1.62267e-015	-1.39607e-016	-5.62917e-015	2.53064e-015	-4.14838e-015	1.73431e-014	1.87725e-014	1.55795e-014	-3.3221e-015	5.18244e-015	2.03144e-015	-1.45973e-014	-4.10595e-015	-6.15574e-015	-1.23379e-014	-3.77101e-015	-6.54687e-015
2.82244e-015	3.29522e-015	1.7375e-014	8.73263e-015	1.68838e-014	1.42545e-014	1.25127e-015	2.01463e-015	1.88974e-015	-1.88456e-016	-5.75559e-015	2.6964e-015	-4.09171e-015	1.7424e-014	1.88359e-014	1.55903e-014	-3.72993e-015	4.95421e-015	2.51606e-015	-1.46338e-014	-4.05434e-015	-6.22949e-015	-1.2539e-014	-4.20358e-015	-6.54283e-015
2.70955e-015	3.02328e-015	1.77103e-014	8.85044e-015	1.69645e-014	1.43216e-014	1.50648e-015	2.22211e-015	2.12804e-015	-2.32961e-016	-5.90135e-015	2.84252e-015	-4.04912e-015	1.74987e-014	1.88881e-014	1.56106e-014	-4.13182e-015	4.72771e-015	3.05006e-015	-1.46409e-014	-3.99392e-015	-6.31449e-015	-1.27318e-014	-4.62146e-015	-6.53727e-015
2.60512e-015	2.7803e-015	1.80399e-014	8.99492e-015	1.70308e-014	1.43989e-014	1.76139e-015	2.41272e-015	2.33723e-015	-2.71533e-016	-6.06543e-015	2.96904e-015	-4.02029e-015	1.75677e-014	1.89304e-014	1.56408e-014	-4.52387e-015	4.50483e-015	3.62752e-015	-1.46198e-014	-3.92656e-015	-6.41084e-015	-1.29149e-014	-5.02123e-015	-6.53078e-015
2.51106e-015	2.5687e-015	1.83637e-014	9.16644e-015	1.70835e-014	1.44867e-014	2.01643e-015	2.58626e-015	2.51676e-015	-3.02342e-016	-6.24591e-015	3.07578e-015	-4.00553e-015	1.76321e-014	1.89642e-014	1.56813e-014	-4.90235e-015	4.28641e-015	4.24304e-015	-1.45714e-014	-3.85312e-015	-6.51907e-015	-1.30865e-014	-5.39966e-015	-6.52421e-015
2.42898e-015	2.39105e-015	1.86804e-014	9.36549e-015	1.71225e-014	1.4585e-014	2.27122e-015	2.74188e-015	2.66608e-015	-3.2394e-016	-6.44143e-015	3.16354e-015	-4.00452e-015	1.76926e-014	1.89906e-014	1.57324e-014	-5.26288e-015	4.0739e-015	4.88988e-015	-1.44964e-014	-3.77449e-015	-6.63916e-015	-1.32453e-014	-5.75326e-015	-6.5184e-015
2.36078e-015	2.24907e-015	1.89894e-014	9.59092e-015	1.71478e-014	1.46932e-014	2.52497e-015	2.87858e-015	2.78533e-015	-3.35034e-016	-6.65003e-015	3.23241e-015	-4.01704e-015	1.77497e-014	1.90116e-014	1.57941e-014	-5.60188e-015	3.86886e-015	5.56055e-015	-1.43959e-014	-3.69266e-015	-6.77064e-015	-1.33903e-014	-6.07913e-015	-6.51465e-015
2.30751e-015	2.14429e-015	1.92905e-014	9.84198e-015	1.71605e-014	1.48112e-014	2.77767e-015	2.99549e-015	2.87428e-015	-3.34543e-016	-6.86931e-015	3.28278e-015	-4.0426e-015	1.78034e-014	1.90279e-014	1.5866e-014	-5.91567e-015	3.67268e-015	6.24833e-015	-1.4272e-014	-3.60904e-015	-6.91327e-015	-1.35199e-014	-6.37444e-015	-6.51403e-015
2.27008e-015	2.07793e-015	1.95832e-014	1.01177e-014	1.71611e-014	1.49385e-014	3.02869e-015	3.0928e-015	2.93352e-015	-3.2123e-016	-7.09639e-015	3.31551e-015	-4.08089e-015	1.78552e-014	1.90413e-014	1.59477e-014	-6.20023e-015	3.48586e-015	6.94602e-015	-1.41266e-014	-3.52425e-015	-7.0661e-015	-1.36333e-014	-6.63625e-015	-6.51751e-015
2.24939e-015	2.05088e-015	1.9867e-014	1.04169e-014	1.71514e-014	1.50742e-014	3.27738e-015	3.17017e-015	2.96333e-015	-2.94594e-016	-7.32868e-015	3.33158e-015	-4.1305e-015	1.79049e-014	1.90532e-014	1.60383e-014	-6.45272e-015	3.31023e-015	7.64575e-015	-1.39617e-014	-3.43969e-015	-7.22863e-015	-1.37292e-014	-6.86153e-015	-6.52582e-015
2.24652e-015	2.06284e-015	2.01414e-014	1.07384e-014	1.71324e-014	1.52179e-014	3.52319e-015	3.22796e-015	2.96393e-015	-2.53992e-016	-7.56355e-015	3.33223e-015	-4.19076e-015	1.79533e-014	1.90645e-014	1.61374e-014	-6.67027e-015	3.1463e-015	8.34011e-015	-1.37789e-014	-3.35657e-015	-7.40016e-015	-1.38069e-014	-7.04791e-015	-6.53998e-015
2.26205e-015	2.11405e-015	2.04054e-014	1.10792e-014	1.7105e-014	1.53683e-014	3.7654e-015	3.26654e-015	2.93645e-015	-1.99369e-016	-7.79842e-015	3.31892e-015	-4.26067e-015	1.80006e-014	1.90763e-014	1.62439e-014	-6.85012e-015	2.99473e-015	9.02187e-015	-1.35813e-014	-3.27548e-015	-7.58019e-015	-1.38653e-014	-7.19394e-015	-6.56051e-015
2.29628e-015	2.20439e-015	2.06597e-014	1.14371e-014	1.70698e-014	1.55242e-014	4.00346e-015	3.2862e-015	2.8814e-015	-1.30889e-016	-8.03051e-015	3.29308e-015	-4.33918e-015	1.80468e-014	1.90898e-014	1.63563e-014	-6.99005e-015	2.85601e-015	9.68366e-015	-1.33712e-014	-3.19739e-015	-7.76737e-015	-1.39038e-014	-7.29805e-015	-6.58806e-015
2.34943e-015	2.33285e-015	2.09037e-014	1.18106e-014	1.70281e-014	1.56834e-014	4.23586e-015	3.28746e-015	2.80004e-015	-4.85186e-017	-8.2564e-015	3.2559e-015	-4.4258e-015	1.80919e-014	1.91056e-014	1.64733e-014	-7.08854e-015	2.73001e-015	1.03184e-014	-1.31517e-014	-3.12421e-015	-7.96088e-015	-1.39218e-014	-7.3587e-015	-6.6229e-015
2.42058e-015	2.49792e-015	2.11365e-014	1.21968e-014	1.69814e-014	1.58442e-014	4.46147e-015	3.27101e-015	2.69334e-015	4.76747e-017	-8.47314e-015	3.2088e-015	-4.51973e-015	1.81365e-014	1.91244e-014	1.6593e-014	-7.14422e-015	2.61706e-015	1.09199e-014	-1.29251e-014	-3.0568e-015	-8.16e-015	-1.3919e-014	-7.37501e-015	-6.66551e-015
2.50913e-015	2.69799e-015	2.13573e-014	1.25927e-014	1.6931e-014	1.60046e-014	4.67903e-015	3.2379e-015	2.56216e-015	1.56174e-016	-8.67812e-015	3.15324e-015	-4.61952e-015	1.81805e-014	1.91461e-014	1.67129e-014	-7.15693e-015	2.51685e-015	1.14819e-014	-1.26947e-014	-2.99646e-015	-8.36425e-015	-1.3895e-014	-7.34664e-015	-6.71635e-015
2.61401e-015	2.93076e-015	2.15655e-014	1.29949e-014	1.68774e-014	1.61626e-014	4.88702e-015	3.18913e-015	2.40795e-015	2.75892e-016	-8.86827e-015	3.09091e-015	-4.72442e-015	1.82232e-014	1.91718e-014	1.68321e-014	-7.12609e-015	2.42867e-015	1.19983e-014	-1.24641e-014	-2.9447e-015	-8.57196e-015	-1.38499e-014	-7.27377e-015	-6.77598e-015
2.73382e-015	3.1945e-015	2.17603e-014	1.34004e-014	1.68229e-014	1.63162e-014	5.08435e-015	3.12525e-015	2.23271e-015	4.05781e-016	-9.0411e-015	3.02367e-015	-4.83331e-015	1.82644e-014	1.92014e-014	1.69486e-014	-7.05283e-015	2.35221e-015	1.24642e-014	-1.22359e-014	-2.90179e-015	-8.78186e-015	-1.37837e-014	-7.15675e-015	-6.84435e-015
2.86785e-015	3.48691e-015	2.19413e-014	1.38061e-014	1.67683e-014	1.64638e-014	5.27007e-015	3.04813e-015	2.03822e-015	5.44524e-016	-9.19382e-015	2.95245e-015	-4.94516e-015	1.83034e-014	1.92352e-014	1.70598e-014	-6.938e-015	2.28632e-015	1.2875e-014	-1.20129e-014	-2.86847e-015	-8.99312e-015	-1.36963e-014	-6.99612e-015	-6.92125e-015
3.01456e-015	3.80485e-015	2.21077e-014	1.42082e-014	1.67147e-014	1.66031e-014	5.44208e-015	2.95983e-015	1.82548e-015	6.89978e-016	-9.32418e-015	2.87894e-015	-5.05941e-015	1.83398e-014	1.92727e-014	1.71641e-014	-6.78397e-015	2.23041e-015	1.32263e-014	-1.17985e-014	-2.84625e-015	-9.20498e-015	-1.35882e-014	-6.7938e-015	-7.0065e-015
3.17183e-015	4.14535e-015	2.22592e-014	1.46033e-014	1.66626e-014	1.67322e-014	5.59912e-015	2.86203e-015	1.5968e-015	8.40299e-016	-9.43004e-015	2.80432e-015	-5.17493e-015	1.83726e-014	1.93136e-014	1.72596e-014	-6.59194e-015	2.18318e-015	1.35145e-014	-1.15957e-014	-2.8353e-015	-9.41606e-015	-1.34599e-014	-6.55181e-015	-7.09982e-015
3.3374e-015	4.50483e-015	2.23946e-014	1.4988e-014	1.66125e-014	1.6849e-014	5.74014e-015	2.75588e-015	1.35406e-015	9.93749e-016	-9.50922e-015	2.73004e-015	-5.29101e-015	1.84012e-014	1.93576e-014	1.73441e-014	-6.36476e-015	2.14335e-015	1.37377e-014	-1.14071e-014	-2.83656e-015	-9.62525e-015	-1.3313e-014	-6.27236e-015	-7.20108e-015
3.50959e-015	4.88053e-015	2.2513e-014	1.53594e-014	1.65658e-014	1.6952e-014	5.86404e-015	2.64246e-015	1.09905e-015	1.14859e-015	-9.5604e-015	2.65774e-015	-5.40654e-015	1.84246e-014	1.94041e-014	1.74154e-014	-6.10597e-015	2.10933e-015	1.38933e-014	-1.12352e-014	-2.85114e-015	-9.83222e-015	-1.31486e-014	-5.95792e-015	-7.31022e-015
3.686e-015	5.26984e-015	2.26138e-014	1.57133e-014	1.65226e-014	1.70395e-014	5.97e-015	2.52333e-015	8.33659e-016	1.30316e-015	-9.58165e-015	2.5887e-015	-5.52025e-015	1.84416e-014	1.94516e-014	1.74714e-014	-5.8193e-015	2.0797e-015	1.39796e-014	-1.10816e-014	-2.87946e-015	-1.0036e-014	-1.29677e-014	-5.61174e-015	-7.4269e-015
3.86363e-015	5.66889e-015	2.26957e-014	1.60462e-014	1.64829e-014	1.71097e-014	6.05748e-015	2.40154e-015	5.60306e-016	1.45538e-015	-9.57211e-015	2.52385e-015	-5.63107e-015	1.84509e-014	1.94995e-014	1.75099e-014	-5.50872e-015	2.05254e-015	1.3996e-014	-1.09482e-014	-2.92125e-015	-1.02361e-014	-1.2772e-014	-5.23754e-015	-7.55032e-015
4.04064e-015	6.07367e-015	2.27575e-014	1.63551e-014	1.64471e-014	1.71609e-014	6.1251e-015	2.27846e-015	2.8122e-016	1.60276e-015	-9.5309e-015	2.464e-015	-5.73852e-015	1.84523e-014	1.95473e-014	1.75293e-014	-5.17956e-015	2.02595e-015	1.39432e-014	-1.08375e-014	-2.97677e-015	-1.04313e-014	-1.25636e-014	-4.83905e-015	-7.68017e-015
4.21488e-015	6.48113e-015	2.27989e-014	1.6637e-014	1.64157e-014	1.71915e-014	6.17227e-015	2.15618e-015	-1.55028e-018	1.74328e-015	-9.45727e-015	2.41018e-015	-5.84209e-015	1.84445e-014	1.9594e-014	1.75275e-014	-4.83652e-015	1.99891e-015	1.38215e-014	-1.07511e-014	-3.04606e-015	-1.06214e-014	-1.23444e-014	-4.41995e-015	-7.81544e-015
4.3843e-015	6.88857e-015	2.28188e-014	1.68887e-014	1.6388e-014	1.72003e-014	6.19835e-015	2.03723e-015	-2.86058e-016	1.87489e-015	-9.35078e-015	2.36307e-015	-5.94082e-015	1.84262e-014	1.96384e-014	1.75025e-014	-4.484e-015	1.96978e-015	1.36323e-014	-1.0691e-014	-3.12962e-015	-1.08058e-014	-1.21158e-014	-3.98464e-015	-7.95555e-015
4.54689e-015	7.29252e-015	2.2816e-014	1.71066e-014	1.63639e-014	1.71864e-014	6.2027e-015	1.92393e-015	-5.69849e-016	1.99589e-015	-9.21228e-015	2.32307e-015	-6.03444e-015	1.83965e-014	1.96791e-014	1.74529e-014	-4.12739e-015	1.9362e-015	1.33776e-014	-1.06584e-014	-3.22755e-015	-1.09842e-014	-1.18803e-014	-3.53748e-015	-8.09952e-015
4.70017e-015	7.68936e-015	2.27906e-014	1.72897e-014	1.63428e-014	1.71488e-014	6.18518e-015	1.81844e-015	-8.50506e-016	2.10417e-015	-9.04221e-015	2.29031e-015	-6.12265e-015	1.83543e-014	1.97152e-014	1.73783e-014	-3.77175e-015	1.89669e-015	1.306e-014	-1.06536e-014	-3.34e-015	-1.11563e-014	-1.16402e-014	-3.08338e-015	-8.24654e-015
4.84203e-015	8.07691e-015	2.27416e-014	1.74359e-014	1.63237e-014	1.70866e-014	6.14635e-015	1.72246e-015	-1.12574e-015	2.19847e-015	-8.84163e-015	2.26555e-015	-6.20478e-015	1.82981e-014	1.97453e-014	1.72777e-014	-3.42193e-015	1.84973e-015	1.26825e-014	-1.06775e-014	-3.46686e-015	-1.13218e-014	-1.13982e-014	-2.62699e-015	-8.39521e-015
4.97105e-015	8.45284e-015	2.26686e-014	1.75431e-014	1.63057e-014	1.7e-014	6.08624e-015	1.63727e-015	-1.39367e-015	2.27775e-015	-8.61135e-015	2.24882e-015	-6.28021e-015	1.82268e-014	1.97685e-014	1.715e-014	-3.08344e-015	1.79432e-015	1.22493e-014	-1.07304e-014	-3.60731e-015	-1.14802e-014	-1.11566e-014	-2.17324e-015	-8.54514e-015
5.08572e-015	8.81484e-015	2.2571e-014	1.76104e-014	1.62882e-014	1.68891e-014	6.00523e-015	1.56583e-015	-1.65199e-015	2.34051e-015	-8.35302e-015	2.24058e-015	-6.34831e-015	1.81399e-014	1.97841e-014	1.69943e-014	-2.76169e-015	1.72936e-015	1.17642e-014	-1.08125e-014	-3.76102e-015	-1.16318e-014	-1.09182e-014	-1.72711e-015	-8.6946e-015
5.18486e-015	9.16017e-015	2.24485e-014	1.76365e-014	1.62702e-014	1.67537e-014	5.90371e-015	1.51014e-015	-1.89839e-015	2.38513e-015	-8.0683e-015	2.24047e-015	-6.40863e-015	1.80364e-014	1.97904e-014	1.6811e-014	-2.46114e-015	1.65408e-015	1.1232e-014	-1.09231e-014	-3.9278e-015	-1.17766e-014	-1.0686e-014	-1.29383e-015	-8.84238e-015
5.26649e-015	9.48742e-015	2.23011e-014	1.76206e-014	1.62499e-014	1.6594e-014	5.783e-015	1.4713e-015	-2.13122e-015	2.41103e-015	-7.75894e-015	2.24871e-015	-6.46049e-015	1.7916e-014	1.97869e-014	1.66013e-014	-2.18614e-015	1.56742e-015	1.06574e-014	-1.10618e-014	-4.10695e-015	-1.19148e-014	-1.04622e-014	-8.7781e-016	-8.98785e-015
5.32934e-015	9.79494e-015	2.2129e-014	1.75624e-014	1.62255e-014	1.64103e-014	5.64431e-015	1.45049e-015	-2.34894e-015	2.41742e-015	-7.42724e-015	2.26468e-015	-6.5039e-015	1.77785e-014	1.97725e-014	1.63653e-014	-1.94207e-015	1.46842e-015	1.0046e-014	-1.12284e-014	-4.29755e-015	-1.20466e-014	-1.02494e-014	-4.83753e-016	-9.1297e-015
5.37294e-015	1.00814e-014	2.19327e-014	1.74619e-014	1.61959e-014	1.62034e-014	5.48853e-015	1.44867e-015	-2.54956e-015	2.40383e-015	-7.0753e-015	2.28825e-015	-6.53837e-015	1.7624e-014	1.97464e-014	1.61034e-014	-1.73297e-015	1.35632e-015	9.40327e-015	-1.14213e-014	-4.49896e-015	-1.21725e-014	-1.00504e-014	-1.14987e-016	-9.26702e-015
5.39703e-015	1.03462e-014	2.17127e-014	1.73196e-014	1.616e-014	1.59753e-014	5.31757e-015	1.46712e-015	-2.73064e-015	2.36983e-015	-6.70625e-015	2.31848e-015	-6.56393e-015	1.74524e-014	1.97075e-014	1.58169e-014	-1.56166e-015	1.23118e-015	8.73516e-015	-1.16387e-014	-4.7102e-015	-1.22927e-014	-9.86801e-015	2.23948e-016	-9.39907e-015
5.40139e-015	1.05881e-014	2.14691e-014	1.71368e-014	1.61161e-014	1.57272e-014	5.13266e-015	1.50628e-015	-2.89062e-015	2.31541e-015	-6.3229e-015	2.35534e-015	-6.57959e-015	1.7263e-014	1.96552e-014	1.55068e-014	-1.43163e-015	1.09332e-015	8.04719e-015	-1.18794e-014	-4.93004e-015	-1.24081e-014	-9.70427e-015	5.29891e-016	-9.5248e-015
5.38686e-015	1.08072e-014	2.12026e-014	1.69143e-014	1.60624e-014	1.54603e-014	4.93521e-015	1.56682e-015	-3.02915e-015	2.24098e-015	-5.92781e-015	2.39861e-015	-6.58501e-015	1.70564e-014	1.95894e-014	1.51757e-014	-1.34514e-015	9.42373e-016	7.34484e-015	-1.21412e-014	-5.15792e-015	-1.25194e-014	-9.56182e-015	7.99248e-016	-9.64368e-015
5.35328e-015	1.10035e-014	2.09143e-014	1.66543e-014	1.5998e-014	1.5177e-014	4.72761e-015	1.64975e-015	-3.14502e-015	2.14745e-015	-5.52376e-015	2.44763e-015	-6.57966e-015	1.6833e-014	1.95095e-014	1.48254e-014	-1.30409e-015	7.7941e-016	6.63386e-015	-1.24225e-014	-5.39297e-015	-1.26278e-014	-9.44237e-015	1.02903e-015	-9.75525e-015
5.30148e-015	1.11772e-014	2.06058e-014	1.63588e-014	1.59218e-014	1.48794e-014	4.51235e-015	1.75527e-015	-3.23706e-015	2.03543e-015	-5.11391e-015	2.50199e-015	-6.56259e-015	1.65935e-014	1.94152e-014	1.44576e-014	-1.30953e-015	6.05137e-016	5.92054e-015	-1.27214e-014	-5.63343e-015	-1.27332e-014	-9.34803e-015	1.21668e-015	-9.85876e-015
5.23266e-015	1.13285e-014	2.02782e-014	1.60302e-014	1.58321e-014	1.45696e-014	4.2915e-015	1.88383e-015	-3.30465e-015	1.90612e-015	-4.70091e-015	2.56144e-015	-6.53351e-015	1.63388e-014	1.93065e-014	1.40747e-014	-1.36227e-015	4.20693e-016	5.21022e-015	-1.30351e-014	-5.87824e-015	-1.28367e-014	-9.28044e-015	1.36015e-015	-9.95353e-015
5.14803e-015	1.14584e-014	1.99333e-014	1.56719e-014	1.57277e-014	1.42497e-014	4.0672e-015	2.0345e-015	-3.34781e-015	1.76087e-015	-4.2874e-015	2.62538e-015	-6.49186e-015	1.60695e-014	1.91834e-014	1.36797e-014	-1.46194e-015	2.26749e-016	4.50855e-015	-1.33614e-014	-6.12575e-015	-1.29391e-014	-9.24112e-015	1.45795e-015	-1.00391e-014
5.04895e-015	1.15675e-014	1.95729e-014	1.52864e-014	1.5608e-014	1.39219e-014	3.84207e-015	2.20586e-015	-3.36638e-015	1.60109e-015	-3.87624e-015	2.69302e-015	-6.43757e-015	1.57867e-014	1.90463e-014	1.32755e-014	-1.60822e-015	2.50018e-017	3.8214e-015	-1.36973e-014	-6.37446e-015	-1.30407e-014	-9.23144e-015	1.50917e-015	-1.01152e-014
4.93773e-015	1.16568e-014	1.91991e-014	1.48769e-014	1.54728e-014	1.35881e-014	3.61799e-015	2.39678e-015	-3.35958e-015	1.42847e-015	-3.47062e-015	2.76418e-015	-6.37001e-015	1.54923e-014	1.88957e-014	1.28645e-014	-1.80041e-015	-1.82748e-016	3.15358e-015	-1.40406e-014	-6.62303e-015	-1.31424e-014	-9.25268e-015	1.5137e-015	-1.01809e-014
4.81624e-015	1.1727e-014	1.88139e-014	1.44469e-014	1.53214e-014	1.32512e-014	3.3968e-015	2.6067e-015	-3.32791e-015	1.24523e-015	-3.07282e-015	2.83847e-015	-6.28878e-015	1.51879e-014	1.87319e-014	1.2449e-014	-2.03656e-015	-3.95094e-016	2.50937e-015	-1.43893e-014	-6.87029e-015	-1.32456e-014	-9.30521e-015	1.4714e-015	-1.0236e-014
4.68669e-015	1.17799e-014	1.84203e-014	1.40001e-014	1.51532e-014	1.29136e-014	3.18095e-015	2.83463e-015	-3.27199e-015	1.05262e-015	-2.68508e-015	2.9159e-015	-6.19376e-015	1.48748e-014	1.85559e-014	1.20325e-014	-2.31448e-015	-6.09841e-016	1.8931e-015	-1.47406e-014	-7.11496e-015	-1.33506e-014	-9.3896e-015	1.38319e-015	-1.02803e-014
4.55132e-015	1.18175e-014	1.80207e-014	1.35403e-014	1.4968e-014	1.25787e-014	2.97207e-015	3.07939e-015	-3.19232e-015	8.52919e-016	-2.30939e-015	2.99699e-015	-6.08535e-015	1.45547e-014	1.83687e-014	1.16183e-014	-2.63179e-015	-8.25302e-016	1.30917e-015	-1.50913e-014	-7.35486e-015	-1.34585e-014	-9.50577e-015	1.24996e-015	-1.03138e-014
4.41302e-015	1.18412e-014	1.76175e-014	1.30716e-014	1.47662e-014	1.22492e-014	2.77182e-015	3.33911e-015	-3.08965e-015	6.47834e-016	-1.94786e-015	3.08143e-015	-5.96328e-015	1.42298e-014	1.81707e-014	1.12092e-014	-2.98587e-015	-1.03914e-015	7.61488e-016	-1.54389e-014	-7.58904e-015	-1.357e-014	-9.6535e-015	1.07402e-015	-1.0337e-014
4.27395e-015	1.18522e-014	1.72136e-014	1.25978e-014	1.4548e-014	1.19277e-014	2.58286e-015	3.61219e-015	-2.96546e-015	4.39774e-016	-1.60245e-015	3.16907e-015	-5.82671e-015	1.39023e-014	1.79623e-014	1.0808e-014	-3.37242e-015	-1.24908e-015	2.52336e-016	-1.57814e-014	-7.81638e-015	-1.36861e-014	-9.83209e-015	8.56918e-016	-1.03509e-014
4.13728e-015	1.18522e-014	1.68114e-014	1.21232e-014	1.43137e-014	1.16161e-014	2.40622e-015	3.89602e-015	-2.82137e-015	2.30752e-016	-1.27484e-015	3.26046e-015	-5.67575e-015	1.35749e-014	1.77448e-014	1.04181e-014	-3.78734e-015	-1.45274e-015	-2.15273e-016	-1.61165e-014	-8.03534e-015	-1.38069e-014	-1.00411e-014	6.00905e-016	-1.03554e-014
4.00502e-015	1.18432e-014	1.64133e-014	1.16525e-014	1.40645e-014	1.13169e-014	2.24288e-015	4.18842e-015	-2.65912e-015	2.32437e-017	-9.66114e-016	3.35507e-015	-5.51e-015	1.32499e-014	1.75193e-014	1.00418e-014	-4.22683e-015	-1.64845e-015	-6.38774e-016	-1.64421e-014	-8.24425e-015	-1.39332e-014	-1.02794e-014	3.09191e-016	-1.03505e-014
3.87982e-015	1.18268e-014	1.60226e-014	1.11892e-014	1.38009e-014	1.10323e-014	2.09488e-015	4.48737e-015	-2.48029e-015	-1.80754e-016	-6.77368e-016	3.45329e-015	-5.32955e-015	1.29296e-014	1.72868e-014	9.68193e-015	-4.68646e-015	-1.83411e-015	-1.0165e-015	-1.67561e-014	-8.44276e-015	-1.40658e-014	-1.05457e-014	-1.50044e-017	-1.03367e-014
3.76466e-015	1.18044e-014	1.56418e-014	1.07366e-014	1.35238e-014	1.07645e-014	1.96333e-015	4.79049e-015	-2.28671e-015	-3.79533e-016	-4.09949e-016	3.55575e-015	-5.13468e-015	1.2617e-014	1.70487e-014	9.34162e-015	-5.1621e-015	-2.00746e-015	-1.34747e-015	-1.70577e-014	-8.63023e-015	-1.42046e-014	-1.08383e-014	-3.68064e-016	-1.03153e-014
3.66132e-015	1.1777e-014	1.52732e-014	1.02985e-014	1.32343e-014	1.05147e-014	1.84881e-015	5.09517e-015	-2.08137e-015	-5.71046e-016	-1.64217e-016	3.66325e-015	-4.92526e-015	1.23145e-014	1.68058e-014	9.02242e-015	-5.64818e-015	-2.16717e-015	-1.63001e-015	-1.73448e-014	-8.80489e-015	-1.43504e-014	-1.11553e-014	-7.45941e-016	-1.02871e-014
3.57227e-015	1.17463e-014	1.49192e-014	9.87833e-015	1.29346e-014	1.02849e-014	1.75219e-015	5.39895e-015	-1.86684e-015	-7.53755e-016	5.95829e-017	3.77572e-015	-4.70173e-015	1.20242e-014	1.65591e-014	8.72626e-015	-6.1401e-015	-2.31168e-015	-1.86435e-015	-1.76154e-014	-8.96549e-015	-1.45033e-014	-1.14949e-014	-1.14492e-015	-1.02528e-014
3.49942e-015	1.17128e-014	1.45825e-014	9.47909e-015	1.26259e-014	1.00763e-014	1.67336e-015	5.69921e-015	-1.64506e-015	-9.25943e-016	2.61527e-016	3.89392e-015	-4.46493e-015	1.17484e-014	1.63105e-014	8.45576e-015	-6.63309e-015	-2.43915e-015	-2.05054e-015	-1.78685e-014	-9.11147e-015	-1.46632e-014	-1.1855e-014	-1.56042e-015	-1.0212e-014
3.44522e-015	1.16773e-014	1.42648e-014	9.10324e-015	1.23107e-014	9.89024e-015	1.6128e-015	5.99331e-015	-1.41904e-015	-1.08589e-015	4.41592e-016	4.01901e-015	-4.21592e-015	1.14883e-014	1.60609e-014	8.21206e-015	-7.12241e-015	-2.5487e-015	-2.18838e-015	-1.81029e-014	-9.24189e-015	-1.48303e-014	-1.22334e-014	-1.98886e-015	-1.0166e-014
3.41126e-015	1.16407e-014	1.39675e-014	8.75355e-015	1.19911e-014	9.72718e-015	1.57049e-015	6.2793e-015	-1.19139e-015	-1.23228e-015	5.99871e-016	4.15111e-015	-3.95457e-015	1.12469e-014	1.58114e-014	7.99682e-015	-7.60429e-015	-2.63907e-015	-2.27879e-015	-1.83186e-014	-9.35591e-015	-1.50047e-014	-1.2627e-014	-2.42506e-015	-1.01158e-014
3.39896e-015	1.16028e-014	1.36923e-014	8.43177e-015	1.16685e-014	9.58755e-015	1.54635e-015	6.5541e-015	-9.64797e-016	-1.3641e-015	7.37571e-016	4.29123e-015	-3.68182e-015	1.10268e-014	1.55634e-014	7.81133e-015	-8.07409e-015	-2.7093e-015	-2.32328e-015	-1.85147e-014	-9.45355e-015	-1.51871e-014	-1.30329e-014	-2.86489e-015	-1.00619e-014
3.41001e-015	1.15638e-014	1.34402e-014	8.13949e-015	1.1345e-014	9.47156e-015	1.53979e-015	6.81613e-015	-7.41335e-016	-1.47994e-015	8.55314e-016	4.43972e-015	-3.39858e-015	1.08296e-014	1.53177e-014	7.65618e-015	-8.52754e-015	-2.75908e-015	-2.32315e-015	-1.86911e-014	-9.5343e-015	-1.53775e-014	-1.3449e-014	-3.30408e-015	-1.00053e-014
3.445e-015	1.15241e-014	1.32128e-014	7.87761e-015	1.10223e-014	9.37971e-015	1.55002e-015	7.06296e-015	-5.23517e-016	-1.57936e-015	9.54105e-016	4.59727e-015	-3.10702e-015	1.06571e-014	1.50755e-014	7.53218e-015	-8.96103e-015	-2.7885e-015	-2.28013e-015	-1.88474e-014	-9.59734e-015	-1.55759e-014	-1.38727e-014	-3.73864e-015	-9.94683e-015
3.5043e-015	1.14825e-014	1.30109e-014	7.64754e-015	1.07024e-014	9.31174e-015	1.57569e-015	7.29184e-015	-3.1462e-016	-1.66151e-015	1.03518e-015	4.76491e-015	-2.8082e-015	1.05111e-014	1.48375e-014	7.43914e-015	-9.37171e-015	-2.79708e-015	-2.19633e-015	-1.89837e-014	-9.64232e-015	-1.57817e-014	-1.43009e-014	-4.16488e-015	-9.88791e-015
3.58829e-015	1.14393e-014	1.28351e-014	7.44968e-015	1.03872e-014	9.26665e-015	1.61635e-015	7.50094e-015	-1.17018e-016	-1.72631e-015	1.09946e-015	4.94262e-015	-2.50326e-015	1.03924e-014	1.46041e-014	7.37689e-015	-9.75622e-015	-2.78558e-015	-2.07446e-015	-1.91012e-014	-9.66933e-015	-1.59945e-014	-1.47311e-014	-4.57876e-015	-9.82877e-015
3.69714e-015	1.13937e-014	1.26856e-014	7.28381e-015	1.00792e-014	9.24362e-015	1.6713e-015	7.68811e-015	6.66189e-017	-1.77353e-015	1.14856e-015	5.13071e-015	-2.19343e-015	1.03017e-014	1.43764e-014	7.34518e-015	-1.0112e-014	-2.75489e-015	-1.91713e-015	-1.92004e-014	-9.67824e-015	-1.62141e-014	-1.51606e-014	-4.9771e-015	-9.77102e-015
3.83051e-015	1.13456e-014	1.25624e-014	7.14929e-015	9.78047e-015	9.24193e-015	1.73915e-015	7.85173e-015	2.34097e-016	-1.80364e-015	1.18404e-015	5.32938e-015	-1.88024e-015	1.02401e-014	1.41544e-014	7.34316e-015	-1.04372e-014	-2.70586e-015	-1.72648e-015	-1.92819e-014	-9.66881e-015	-1.64401e-014	-1.55865e-014	-5.35679e-015	-9.71578e-015
3.98805e-015	1.12937e-014	1.24651e-014	7.04554e-015	9.49244e-015	9.26037e-015	1.81833e-015	7.99101e-015	3.83692e-016	-1.81627e-015	1.2078e-015	5.53915e-015	-1.56599e-015	1.02077e-014	1.39389e-014	7.36948e-015	-1.07298e-014	-2.63939e-015	-1.50523e-015	-1.93464e-014	-9.64136e-015	-1.6672e-014	-1.60064e-014	-5.71482e-015	-9.66382e-015
4.16937e-015	1.12369e-014	1.23919e-014	6.9718e-015	9.2166e-015	9.29697e-015	1.9075e-015	8.10474e-015	5.13845e-016	-1.81156e-015	1.22086e-015	5.75993e-015	-1.25266e-015	1.02046e-014	1.37303e-014	7.42234e-015	-1.09887e-014	-2.55679e-015	-1.25628e-015	-1.93953e-014	-9.59594e-015	-1.691e-014	-1.64176e-014	-6.04848e-015	-9.6163e-015
4.37272e-015	1.11736e-014	1.23419e-014	6.92618e-015	8.95461e-015	9.34987e-015	2.00495e-015	8.1921e-015	6.22792e-016	-1.79019e-015	1.22483e-015	5.99153e-015	-9.42124e-016	1.02313e-014	1.35289e-014	7.50042e-015	-1.12133e-014	-2.45947e-015	-9.82292e-016	-1.94298e-014	-9.53305e-015	-1.71533e-014	-1.68183e-014	-6.35577e-015	-9.5739e-015
4.59645e-015	1.11025e-014	1.23136e-014	6.90714e-015	8.70683e-015	9.41712e-015	2.10888e-015	8.25197e-015	7.08908e-016	-1.75282e-015	1.22184e-015	6.23387e-015	-6.36632e-016	1.02869e-014	1.33349e-014	7.60162e-015	-1.14029e-014	-2.34944e-015	-6.86641e-016	-1.9451e-014	-9.45301e-015	-1.74008e-014	-1.72064e-014	-6.63533e-015	-9.5375e-015
4.83933e-015	1.10227e-014	1.23056e-014	6.91247e-015	8.47442e-015	9.49624e-015	2.218e-015	8.28395e-015	7.7168e-016	-1.70004e-015	1.21338e-015	6.48648e-015	-3.38237e-016	1.03703e-014	1.31485e-014	7.7236e-015	-1.15582e-014	-2.22885e-015	-3.72498e-016	-1.94601e-014	-9.35613e-015	-1.76518e-014	-1.75803e-014	-6.88622e-015	-9.50845e-015
5.0997e-015	1.09336e-014	1.23155e-014	6.93993e-015	8.25848e-015	9.58498e-015	2.33077e-015	8.28822e-015	8.109e-016	-1.63248e-015	1.20095e-015	6.74896e-015	-4.90694e-017	1.04802e-014	1.29699e-014	7.86465e-015	-1.16793e-014	-2.0993e-015	-4.39497e-017	-1.94585e-014	-9.24322e-015	-1.79054e-014	-1.79377e-014	-7.10784e-015	-9.48676e-015
5.37588e-015	1.08339e-014	1.23412e-014	6.98698e-015	8.05926e-015	9.68062e-015	2.44539e-015	8.26423e-015	8.25433e-016	-1.55157e-015	1.18605e-015	7.02027e-015	2.29329e-016	1.0615e-014	1.27988e-014	8.02241e-015	-1.1767e-014	-1.96309e-015	2.96384e-016	-1.94477e-014	-9.11499e-015	-1.81606e-014	-1.82773e-014	-7.29902e-015	-9.4729e-015
5.66553e-015	1.07222e-014	1.23799e-014	7.05023e-015	7.87712e-015	9.78045e-015	2.55954e-015	8.2122e-015	8.1537e-016	-1.45822e-015	1.16986e-015	7.30004e-015	4.94714e-016	1.07723e-014	1.26344e-014	8.19385e-015	-1.18224e-014	-1.82297e-015	6.45701e-016	-1.94291e-014	-8.9719e-015	-1.84169e-014	-1.8598e-014	-7.46008e-015	-9.46763e-015
5.96675e-015	1.05966e-014	1.24293e-014	7.12668e-015	7.7123e-015	9.88233e-015	2.6727e-015	8.13253e-015	7.81571e-016	-1.35343e-015	1.15391e-015	7.58656e-015	7.44713e-016	1.09505e-014	1.24761e-014	8.37682e-015	-1.18464e-014	-1.68072e-015	1.00101e-015	-1.94043e-014	-8.81458e-015	-1.86738e-014	-1.88998e-014	-7.5916e-015	-9.4719e-015
6.27703e-015	1.04564e-014	1.24859e-014	7.21375e-015	7.56398e-015	9.98378e-015	2.78306e-015	8.02619e-015	7.24376e-016	-1.23825e-015	1.13903e-015	7.87867e-015	9.77175e-016	1.11467e-014	1.23236e-014	8.56833e-015	-1.18413e-014	-1.53822e-015	1.35889e-015	-1.93751e-014	-8.6441e-015	-1.89306e-014	-1.91818e-014	-7.69431e-015	-9.48578e-015
6.59414e-015	1.03003e-014	1.25473e-014	7.30819e-015	7.43121e-015	1.00814e-014	2.88853e-015	7.894e-015	6.4435e-016	-1.11418e-015	1.12637e-015	8.17501e-015	1.19001e-015	1.13587e-014	1.21765e-014	8.76518e-015	-1.18088e-014	-1.39781e-015	1.71723e-015	-1.93421e-014	-8.46104e-015	-1.91867e-014	-1.94438e-014	-7.76975e-015	-9.50933e-015
6.91564e-015	1.01279e-014	1.26106e-014	7.40682e-015	7.31353e-015	1.01727e-014	2.98821e-015	7.73745e-015	5.43317e-016	-9.81979e-016	1.11683e-015	8.47395e-015	1.38165e-015	1.15829e-014	1.20336e-014	8.96426e-015	-1.17508e-014	-1.26154e-015	2.07348e-015	-1.93069e-014	-8.26634e-015	-1.94408e-014	-1.96853e-014	-7.81983e-015	-9.54356e-015
7.23936e-015	9.9373e-015	1.26726e-014	7.50566e-015	7.20988e-015	1.02548e-014	3.08106e-015	7.55843e-015	4.22755e-016	-8.42758e-016	1.11091e-015	8.77394e-015	1.55072e-015	1.18166e-014	1.18944e-014	9.16332e-015	-1.16699e-014	-1.13132e-015	2.42589e-015	-1.9271e-014	-8.06103e-015	-1.96919e-014	-1.99067e-014	-7.84647e-015	-9.58874e-015
7.56268e-015	9.72857e-015	1.27305e-014	7.60216e-015	7.11942e-015	1.03258e-014	3.16563e-015	7.35869e-015	2.8427e-016	-6.97478e-016	1.10958e-015	9.07296e-015	1.69655e-015	1.20564e-014	1.1758e-014	9.35904e-015	-1.1568e-014	-1.00892e-015	2.77236e-015	-1.92362e-014	-7.84584e-015	-1.99393e-014	-2.0108e-014	-7.85153e-015	-9.6448e-015
7.88325e-015	9.50095e-015	1.27814e-014	7.69347e-015	7.04023e-015	1.03832e-014	3.24082e-015	7.14013e-015	1.30089e-016	-5.47577e-016	1.11329e-015	9.36913e-015	1.81775e-015	1.22985e-014	1.16241e-014	9.54946e-015	-1.14473e-014	-8.95633e-016	3.11067e-015	-1.92029e-014	-7.62198e-015	-2.01817e-014	-2.02897e-014	-7.83791e-015	-9.71151e-015
8.19841e-015	9.25447e-015	1.28227e-014	7.77662e-015	6.97121e-015	1.04251e-014	3.30573e-015	6.90462e-015	-3.76204e-017	-3.9418e-016	1.12191e-015	9.66039e-015	1.91376e-015	1.25394e-014	1.14919e-014	9.73287e-015	-1.13101e-014	-7.92972e-016	3.43877e-015	-1.91729e-014	-7.39041e-015	-2.0418e-014	-2.04528e-014	-7.8088e-015	-9.78865e-015
8.50593e-015	8.98924e-015	1.28509e-014	7.84955e-015	6.9109e-015	1.04496e-014	3.35968e-015	6.65485e-015	-2.16506e-016	-2.378e-016	1.13578e-015	9.94476e-015	1.98354e-015	1.2775e-014	1.13603e-014	9.90621e-015	-1.11592e-014	-7.02253e-016	3.75574e-015	-1.91466e-014	-7.15174e-015	-2.06465e-014	-2.05985e-014	-7.7667e-015	-9.87549e-015
8.80393e-015	8.70586e-015	1.28631e-014	7.90932e-015	6.85775e-015	1.04549e-014	3.40167e-015	6.39264e-015	-4.03601e-016	-7.93699e-017	1.15517e-015	1.02204e-014	2.0263e-015	1.3002e-014	1.12291e-014	1.00675e-014	-1.09973e-014	-6.24372e-016	4.06074e-015	-1.91252e-014	-6.9065e-015	-2.08662e-014	-2.07275e-014	-7.71454e-015	-9.9715e-015
9.09057e-015	8.40531e-015	1.28573e-014	7.95362e-015	6.80972e-015	1.04397e-014	3.43139e-015	6.12054e-015	-5.95492e-016	7.9956e-017	1.17951e-015	1.04852e-014	2.04175e-015	1.32176e-014	1.1097e-014	1.02152e-014	-1.08263e-014	-5.59891e-016	4.35212e-015	-1.9109e-014	-6.65652e-015	-2.10762e-014	-2.08411e-014	-7.65593e-015	-1.00764e-014
9.36313e-015	8.08806e-015	1.28318e-014	7.98159e-015	6.76503e-015	1.04025e-014	3.44857e-015	5.8416e-015	-7.88629e-016	2.40053e-016	1.20904e-015	1.07369e-014	2.03033e-015	1.34178e-014	1.09636e-014	1.03475e-014	-1.06473e-014	-5.09641e-016	4.6297e-015	-1.9099e-014	-6.40214e-015	-2.12752e-014	-2.0941e-014	-7.59434e-015	-1.01898e-014
9.62028e-015	7.75488e-015	1.2785e-014	7.99085e-015	6.72194e-015	1.03432e-014	3.45298e-015	5.55849e-015	-9.80521e-016	3.99854e-016	1.24324e-015	1.09735e-014	1.99209e-015	1.35991e-014	1.08281e-014	1.04636e-014	-1.04621e-014	-4.73239e-016	4.89291e-015	-1.90951e-014	-6.14414e-015	-2.14622e-014	-2.1028e-014	-7.53312e-015	-1.03105e-014
9.86086e-015	7.40656e-015	1.27144e-014	7.98011e-015	6.67863e-015	1.02611e-014	3.44475e-015	5.27399e-015	-1.16843e-015	5.58466e-016	1.28115e-015	1.11934e-014	1.92717e-015	1.3759e-014	1.06898e-014	1.05622e-014	-1.02723e-014	-4.50395e-016	5.14078e-015	-1.90975e-014	-5.88314e-015	-2.16365e-014	-2.11041e-014	-7.47491e-015	-1.04376e-014
1.00842e-014	7.04433e-015	1.26183e-014	7.94876e-015	6.63371e-015	1.01558e-014	3.4236e-015	4.99098e-015	-1.34893e-015	7.15471e-016	1.32205e-015	1.13952e-014	1.8364e-015	1.38937e-014	1.05481e-014	1.06424e-014	-1.00793e-014	-4.40461e-016	5.37307e-015	-1.91057e-014	-5.61977e-015	-2.1796e-014	-2.11709e-014	-7.42306e-015	-1.05707e-014
1.02904e-014	6.66992e-015	1.24965e-014	7.89536e-015	6.58574e-015	1.00278e-014	3.38994e-015	4.71236e-015	-1.51923e-015	8.70131e-016	1.36549e-015	1.1577e-014	1.72085e-015	1.40012e-014	1.04023e-014	1.07039e-014	-9.88371e-015	-4.42206e-016	5.59001e-015	-1.91202e-014	-5.35479e-015	-2.19396e-014	-2.123e-014	-7.38058e-015	-1.07092e-014
1.04776e-014	6.28525e-015	1.23483e-014	7.81975e-015	6.53232e-015	9.87788e-015	3.34402e-015	4.44097e-015	-1.67607e-015	1.02213e-015	1.41021e-015	1.17372e-014	1.58191e-015	1.40782e-014	1.02519e-014	1.07461e-014	-9.68618e-015	-4.54913e-016	5.79179e-015	-1.91409e-014	-5.08892e-015	-2.20658e-014	-2.12828e-014	-7.34999e-015	-1.0851e-014
1.06449e-014	5.89232e-015	1.21731e-014	7.72211e-015	6.47221e-015	9.70704e-015	3.28624e-015	4.17969e-015	-1.81768e-015	1.17175e-015	1.45573e-015	1.18744e-014	1.42126e-015	1.41223e-014	1.00963e-014	1.07694e-014	-9.48684e-015	-4.77052e-016	5.97895e-015	-1.91676e-014	-4.82308e-015	-2.21735e-014	-2.13308e-014	-7.33446e-015	-1.09947e-014
1.07911e-014	5.49296e-015	1.19707e-014	7.60233e-015	6.40387e-015	9.51597e-015	3.21751e-015	3.93133e-015	-1.94169e-015	1.31898e-015	1.50101e-015	1.19876e-014	1.23987e-015	1.41319e-014	9.93487e-015	1.07741e-014	-9.28596e-015	-5.06779e-016	6.15172e-015	-1.91999e-014	-4.55777e-015	-2.22616e-014	-2.13754e-014	-7.33544e-015	-1.11392e-014
1.09161e-014	5.08937e-015	1.17425e-014	7.46137e-015	6.3266e-015	9.30596e-015	3.13773e-015	3.69881e-015	-2.04504e-015	1.46381e-015	1.54528e-015	1.20757e-014	1.03989e-015	1.41054e-014	9.76788e-015	1.07601e-014	-9.08332e-015	-5.42565e-016	6.31006e-015	-1.92373e-014	-4.29287e-015	-2.23292e-014	-2.14183e-014	-7.35474e-015	-1.12829e-014
1.10199e-014	4.68388e-015	1.14883e-014	7.30027e-015	6.23972e-015	9.07875e-015	3.04761e-015	3.48415e-015	-2.1257e-015	1.60623e-015	1.58702e-015	1.21384e-014	8.23441e-016	1.40422e-014	9.59498e-015	1.07284e-014	-8.87894e-015	-5.82315e-016	6.45485e-015	-1.92789e-014	-4.02839e-015	-2.23749e-014	-2.14608e-014	-7.39378e-015	-1.14242e-014
1.11021e-014	4.27857e-015	1.12096e-014	7.12005e-015	6.14329e-015	8.83579e-015	2.94731e-015	3.28982e-015	-2.18235e-015	1.74584e-015	1.62491e-015	1.21754e-014	5.93162e-016	1.39415e-014	9.41608e-015	1.06795e-014	-8.67263e-015	-6.24247e-016	6.58718e-015	-1.93241e-014	-3.76497e-015	-2.23978e-014	-2.15043e-014	-7.45397e-015	-1.15616e-014
1.11636e-014	3.87562e-015	1.09072e-014	6.92183e-015	6.03708e-015	8.57947e-015	2.83812e-015	3.11818e-015	-2.21385e-015	1.88274e-015	1.65761e-015	1.21863e-014	3.51392e-016	1.38038e-014	9.23126e-015	1.06146e-014	-8.46339e-015	-6.65616e-016	6.70722e-015	-1.93726e-014	-3.50251e-015	-2.2397e-014	-2.155e-014	-7.53685e-015	-1.16936e-014
1.12049e-014	3.47713e-015	1.05831e-014	6.70718e-015	5.92048e-015	8.31259e-015	2.72082e-015	2.97173e-015	-2.21914e-015	2.017e-015	1.68412e-015	1.21709e-014	1.00389e-016	1.36286e-014	9.0402e-015	1.05346e-014	-8.25064e-015	-7.03964e-016	6.81602e-015	-1.9423e-014	-3.24125e-015	-2.23716e-014	-2.15987e-014	-7.64297e-015	-1.18185e-014
1.12264e-014	3.08561e-015	1.02394e-014	6.47794e-015	5.79357e-015	8.03788e-015	2.59562e-015	2.85175e-015	-2.19769e-015	2.14855e-015	1.7037e-015	1.213e-014	-1.57314e-016	1.34166e-014	8.8428e-015	1.04408e-014	-8.03349e-015	-7.3684e-016	6.91497e-015	-1.94749e-014	-2.98146e-015	-2.23209e-014	-2.1651e-014	-7.77269e-015	-1.19349e-014
1.12287e-014	2.70344e-015	9.87754e-015	6.23604e-015	5.65689e-015	7.75744e-015	2.46362e-015	2.75905e-015	-2.14855e-015	2.27772e-015	1.71531e-015	1.2064e-014	-4.18505e-016	1.31691e-014	8.63919e-015	1.03345e-014	-7.81017e-015	-7.62294e-016	7.00472e-015	-1.95275e-014	-2.72298e-015	-2.22443e-014	-2.17081e-014	-7.92547e-015	-1.20406e-014
1.12128e-014	2.33142e-015	9.50034e-015	5.98385e-015	5.51049e-015	7.47431e-015	2.32582e-015	2.69539e-015	-2.07135e-015	2.40515e-015	1.71808e-015	1.1974e-014	-6.8038e-016	1.28874e-014	8.42947e-015	1.02172e-014	-7.57951e-015	-7.77786e-016	7.08624e-015	-1.95796e-014	-2.46586e-015	-2.21418e-014	-2.17704e-014	-8.10073e-015	-1.21342e-014
1.11798e-014	1.97152e-015	9.11058e-015	5.72366e-015	5.35449e-015	7.19108e-015	2.18319e-015	2.66266e-015	-1.96708e-015	2.53092e-015	1.71025e-015	1.18611e-014	-9.41161e-016	1.25731e-014	8.21433e-015	1.00903e-014	-7.34106e-015	-7.81075e-016	7.15981e-015	-1.96299e-014	-2.20965e-015	-2.20132e-014	-2.18384e-014	-8.2977e-015	-1.22137e-014
1.11298e-014	1.62588e-015	8.71103e-015	5.45717e-015	5.19033e-015	6.91107e-015	2.03675e-015	2.66109e-015	-1.83617e-015	2.65565e-015	1.69126e-015	1.17267e-014	-1.19811e-015	1.22287e-014	7.99406e-015	9.955e-015	-7.09387e-015	-7.69378e-016	7.22663e-015	-1.96774e-014	-1.95387e-015	-2.18574e-014	-2.19123e-014	-8.51515e-015	-1.22777e-014
1.1065e-014	1.29558e-015	8.30423e-015	5.18644e-015	5.01939e-015	6.63686e-015	1.88724e-015	2.6913e-015	-1.67948e-015	2.77923e-015	1.66002e-015	1.15728e-014	-1.4488e-015	1.18568e-014	7.76877e-015	9.81282e-015	-6.83693e-015	-7.40609e-016	7.28745e-015	-1.97217e-014	-1.6979e-015	-2.16746e-014	-2.19925e-014	-8.75141e-015	-1.23249e-014
1.09866e-014	9.82397e-016	7.89324e-015	4.91379e-015	4.84307e-015	6.37096e-015	1.73523e-015	2.75333e-015	-1.49891e-015	2.90183e-015	1.61594e-015	1.14005e-014	-1.69025e-015	1.146e-014	7.53877e-015	9.66489e-015	-6.56968e-015	-6.92767e-016	7.34274e-015	-1.97614e-014	-1.44205e-015	-2.14645e-014	-2.20792e-014	-9.00479e-015	-1.23539e-014
1.08956e-014	6.88083e-016	7.48057e-015	4.64085e-015	4.66315e-015	6.11681e-015	1.58113e-015	2.84659e-015	-1.29619e-015	3.02354e-015	1.55848e-015	1.12123e-014	-1.92e-015	1.10419e-014	7.30462e-015	9.51255e-015	-6.2913e-015	-6.24842e-016	7.39406e-015	-1.9796e-014	-1.18597e-015	-2.12277e-014	-2.21722e-014	-9.27297e-015	-1.23636e-014
1.07931e-014	4.13371e-016	7.06951e-015	4.37017e-015	4.48158e-015	5.87608e-015	1.42518e-015	2.97102e-015	-1.07323e-015	3.14445e-015	1.48708e-015	1.10101e-014	-2.1358e-015	1.06062e-014	7.06694e-015	9.3573e-015	-6.00082e-015	-5.35331e-016	7.44156e-015	-1.98244e-014	-9.28487e-016	-2.09644e-014	-2.22716e-014	-9.55275e-015	-1.23529e-014
1.06801e-014	1.59679e-016	6.66308e-015	4.10263e-015	4.29979e-015	5.65185e-015	1.26822e-015	3.12585e-015	-8.32071e-016	3.26495e-015	1.40103e-015	1.07962e-014	-2.33616e-015	1.01562e-014	6.82592e-015	9.19986e-015	-5.6981e-015	-4.22997e-016	7.48579e-015	-1.98454e-014	-6.6914e-016	-2.06753e-014	-2.23771e-014	-9.84154e-015	-1.23204e-014
1.05579e-014	-7.22222e-017	6.26305e-015	3.84065e-015	4.11945e-015	5.44615e-015	1.11045e-015	3.31004e-015	-5.75259e-016	3.38465e-015	1.29987e-015	1.0573e-014	-2.51868e-015	9.69582e-015	6.58241e-015	9.04153e-015	-5.3832e-015	-2.86821e-016	7.52777e-015	-1.98582e-014	-4.07325e-016	-2.03615e-014	-2.24883e-014	-1.01371e-014	-1.22659e-014
1.04272e-014	-2.82022e-016	5.87239e-015	3.58567e-015	3.94211e-015	5.26095e-015	9.5222e-016	3.52222e-015	-3.05617e-016	3.50398e-015	1.18331e-015	1.03427e-014	-2.68161e-015	9.22847e-015	6.3368e-015	8.88324e-015	-5.05707e-015	-1.26028e-016	7.56787e-015	-1.98621e-014	-1.42788e-016	-2.00246e-014	-2.26046e-014	-1.04364e-014	-1.21891e-014
1.02896e-014	-4.6921e-016	5.49335e-015	3.33886e-015	3.769e-015	5.09773e-015	7.94252e-016	3.76024e-015	-2.61011e-017	3.6229e-015	1.05122e-015	1.01083e-014	-2.82379e-015	8.75837e-015	6.08925e-015	8.72501e-015	-4.71932e-015	6.02018e-017	7.60675e-015	-1.98566e-014	1.25455e-016	-1.96652e-014	-2.27259e-014	-1.07363e-014	-1.20892e-014
1.01467e-014	-6.33614e-016	5.12914e-015	3.1012e-015	3.60214e-015	4.95797e-015	6.36213e-016	4.02156e-015	2.60707e-016	3.74095e-015	9.03791e-016	9.87226e-015	-2.94366e-015	8.28932e-015	5.84061e-015	8.5672e-015	-4.37085e-015	2.71483e-016	7.64505e-015	-1.98405e-014	3.98294e-016	-1.9285e-014	-2.28512e-014	-1.10328e-014	-1.19661e-014
9.99961e-015	-7.75255e-016	4.78204e-015	2.87301e-015	3.44352e-015	4.8429e-015	4.78059e-016	4.30386e-015	5.51645e-016	3.85869e-015	7.40881e-016	9.63703e-015	-3.03994e-015	7.82459e-015	5.59148e-015	8.40991e-015	-4.0129e-015	5.07985e-016	7.68296e-015	-1.98128e-014	6.76626e-016	-1.88855e-014	-2.29804e-014	-1.13233e-014	-1.18204e-014
9.84947e-015	-8.94498e-016	4.45301e-015	2.65525e-015	3.2947e-015	4.75268e-015	3.19658e-016	4.6046e-015	8.43452e-016	3.97553e-015	5.6311e-016	9.40498e-015	-3.11216e-015	7.36845e-015	5.34218e-015	8.2547e-015	-3.64682e-015	7.69281e-016	7.72095e-015	-1.97732e-014	9.60268e-016	-1.84689e-014	-2.31131e-014	-1.16049e-014	-1.16523e-014
9.69729e-015	-9.91198e-016	4.14425e-015	2.44808e-015	3.15765e-015	4.68747e-015	1.61728e-016	4.92117e-015	1.13292e-015	4.09213e-015	3.70644e-016	9.1782e-015	-3.16038e-015	6.92473e-015	5.09351e-015	8.10126e-015	-3.27372e-015	1.05438e-015	7.7587e-015	-1.97207e-014	1.24963e-015	-1.80372e-014	-2.32481e-014	-1.18735e-014	-1.14621e-014
9.54446e-015	-1.06627e-015	3.85726e-015	2.25138e-015	3.03364e-015	4.6472e-015	4.36863e-018	5.25066e-015	1.41702e-015	4.20798e-015	1.64521e-016	8.95902e-015	-3.18474e-015	6.49706e-015	4.84627e-015	7.94865e-015	-2.89549e-015	1.36275e-015	7.7966e-015	-1.96554e-014	1.5445e-015	-1.7593e-014	-2.33849e-014	-1.21262e-014	-1.1251e-014
9.39175e-015	-1.1198e-015	3.59205e-015	2.06553e-015	2.92327e-015	4.63202e-015	-1.5227e-016	5.59003e-015	1.69274e-015	4.32282e-015	-5.53315e-017	8.74915e-015	-3.18485e-015	6.0888e-015	4.60063e-015	7.79621e-015	-2.51388e-015	1.69368e-015	7.83513e-015	-1.95769e-014	1.84557e-015	-1.71383e-014	-2.3523e-014	-1.23604e-014	-1.10203e-014
9.24013e-015	-1.15216e-015	3.34922e-015	1.89044e-015	2.82719e-015	4.64116e-015	-3.0797e-016	5.9358e-015	1.95767e-015	4.43646e-015	-2.88027e-016	8.55079e-015	-3.16071e-015	5.70303e-015	4.35706e-015	7.6436e-015	-2.1313e-015	2.04591e-015	7.87402e-015	-1.94846e-014	2.15336e-015	-1.66757e-014	-2.36618e-014	-1.25732e-014	-1.07711e-014
9.09106e-015	-1.16449e-015	3.1296e-015	1.72496e-015	2.74628e-015	4.67379e-015	-4.6294e-016	6.28406e-015	2.20938e-015	4.54933e-015	-5.32987e-016	8.36536e-015	-3.1134e-015	5.3425e-015	4.11651e-015	7.49077e-015	-1.74973e-015	2.41784e-015	7.91342e-015	-1.93783e-014	2.46849e-015	-1.6208e-014	-2.38009e-014	-1.27617e-014	-1.0505e-014
8.9448e-015	-1.15824e-015	2.93349e-015	1.56864e-015	2.68175e-015	4.72867e-015	-6.17998e-016	6.63143e-015	2.44509e-015	4.66083e-015	-7.88832e-016	8.19462e-015	-3.04259e-015	5.00913e-015	3.8795e-015	7.33706e-015	-1.37188e-015	2.80789e-015	7.95377e-015	-1.92583e-014	2.79084e-015	-1.57378e-014	-2.39396e-014	-1.29238e-014	-1.02241e-014
8.80224e-015	-1.13428e-015	2.76074e-015	1.42011e-015	2.63355e-015	4.80402e-015	-7.7323e-016	6.97437e-015	2.66271e-015	4.77058e-015	-1.05409e-015	8.04024e-015	-2.94992e-015	4.70454e-015	3.64588e-015	7.18182e-015	-1.00102e-015	3.21386e-015	7.99526e-015	-1.91245e-014	3.12066e-015	-1.52679e-014	-2.40772e-014	-1.30567e-014	-9.9307e-015
8.66445e-015	-1.09341e-015	2.61031e-015	1.27798e-015	2.60169e-015	4.89795e-015	-9.28628e-016	7.30934e-015	2.86027e-015	4.87851e-015	-1.32787e-015	7.90322e-015	-2.83693e-015	4.43066e-015	3.41614e-015	7.02425e-015	-6.39366e-016	3.6338e-015	8.0372e-015	-1.89761e-014	3.45763e-015	-1.48008e-014	-2.42133e-014	-1.31587e-014	-9.62712e-015
8.53236e-015	-1.03639e-015	2.48134e-015	1.14131e-015	2.58637e-015	5.00834e-015	-1.08506e-015	7.63165e-015	3.03564e-015	4.98423e-015	-1.60893e-015	7.78375e-015	-2.70548e-015	4.18855e-015	3.19064e-015	6.86384e-015	-2.8972e-016	4.06527e-015	8.07957e-015	-1.88131e-014	3.80146e-015	-1.43395e-014	-2.43471e-014	-1.3228e-014	-9.31617e-015
8.40668e-015	-9.6449e-016	2.37239e-015	1.00868e-015	2.5873e-015	5.13242e-015	-1.24254e-015	7.93738e-015	3.18721e-015	5.08787e-015	-1.89558e-015	7.68286e-015	-2.55725e-015	3.97928e-015	2.97044e-015	6.69995e-015	4.44372e-017	4.50704e-015	8.12215e-015	-1.86356e-014	4.15152e-015	-1.38871e-014	-2.44791e-014	-1.32636e-014	-9.00073e-015
8.28791e-015	-8.791e-016	2.2827e-015	8.79284e-016	2.60367e-015	5.26792e-015	-1.40167e-015	8.2237e-015	3.31367e-015	5.1894e-015	-2.18632e-015	7.60095e-015	-2.39421e-015	3.80323e-015	2.75562e-015	6.53203e-015	3.61163e-016	4.9567e-015	8.16623e-015	-1.84436e-014	4.50705e-015	-1.34466e-014	-2.46088e-014	-1.32652e-014	-8.68377e-015
8.17597e-015	-7.81677e-016	2.21101e-015	7.50887e-016	2.63503e-015	5.41207e-015	-1.56295e-015	8.48743e-015	3.41413e-015	5.2887e-015	-2.48028e-015	7.53771e-015	-2.21792e-015	3.66024e-015	2.54664e-015	6.35979e-015	6.57342e-016	5.41225e-015	8.21229e-015	-1.82375e-014	4.86772e-015	-1.3021e-014	-2.47358e-014	-1.32316e-014	-8.36762e-015
8.07206e-015	-6.73071e-016	2.15551e-015	6.21629e-016	2.68086e-015	5.56264e-015	-1.7265e-015	8.72526e-015	3.48844e-015	5.3854e-015	-2.77527e-015	7.49289e-015	-2.03055e-015	3.55002e-015	2.34423e-015	6.18276e-015	9.31501e-016	5.8717e-015	8.26017e-015	-1.80178e-014	5.23245e-015	-1.26133e-014	-2.48599e-014	-1.31626e-014	-8.05498e-015
7.97684e-015	-5.54421e-016	2.11359e-015	4.9061e-016	2.74014e-015	5.71678e-015	-1.89243e-015	8.93431e-015	3.5363e-015	5.47957e-015	-3.06953e-015	7.46633e-015	-1.83516e-015	3.47159e-015	2.14921e-015	6.00024e-015	1.18123e-015	6.33318e-015	8.30972e-015	-1.77847e-014	5.60029e-015	-1.22258e-014	-2.49814e-014	-1.30588e-014	-7.74868e-015
7.88988e-015	-4.264e-016	2.08343e-015	3.56607e-016	2.81161e-015	5.87152e-015	-2.06137e-015	9.11228e-015	3.55771e-015	5.57124e-015	-3.36157e-015	7.45742e-015	-1.63424e-015	3.42369e-015	1.96206e-015	5.81248e-015	1.40386e-015	6.79484e-015	8.36112e-015	-1.75399e-014	5.97001e-015	-1.18612e-014	-2.51003e-014	-1.29205e-014	-7.45164e-015
7.81171e-015	-2.90265e-016	2.06326e-015	2.18615e-016	2.89396e-015	6.02429e-015	-2.23329e-015	9.25647e-015	3.55298e-015	5.66056e-015	-3.64959e-015	7.46502e-015	-1.42987e-015	3.40503e-015	1.78307e-015	5.61954e-015	1.59794e-015	7.2548e-015	8.4152e-015	-1.72835e-014	6.33973e-015	-1.1522e-014	-2.52166e-014	-1.27488e-014	-7.1668e-015
7.74228e-015	-1.46946e-016	2.05136e-015	7.54693e-017	2.98578e-015	6.17262e-015	-2.40849e-015	9.36532e-015	3.52278e-015	5.74735e-015	-3.93158e-015	7.48842e-015	-1.22422e-015	3.41378e-015	1.61271e-015	5.42118e-015	1.76143e-015	7.71124e-015	8.4721e-015	-1.70168e-014	6.70835e-015	-1.12105e-014	-2.53293e-014	-1.25457e-014	-6.89674e-015
7.6816e-015	2.17824e-018	2.04555e-015	-7.40488e-017	3.0854e-015	6.31399e-015	-2.58676e-015	9.43692e-015	3.46819e-015	5.83136e-015	-4.20587e-015	7.5264e-015	-1.02005e-015	3.44786e-015	1.45163e-015	5.21799e-015	1.89295e-015	8.16277e-015	8.53186e-015	-1.67402e-014	7.07442e-015	-1.09287e-014	-2.54388e-014	-1.23131e-014	-6.64446e-015
7.62993e-015	1.56361e-016	2.04376e-015	-2.31085e-016	3.19157e-015	6.4461e-015	-2.76807e-015	9.46992e-015	3.39006e-015	5.91227e-015	-4.47107e-015	7.57791e-015	-8.19604e-016	3.50434e-015	1.30059e-015	5.01061e-015	1.9917e-015	8.60787e-015	8.59517e-015	-1.64548e-014	7.43621e-015	-1.06782e-014	-2.55447e-014	-1.20526e-014	-6.41293e-015
7.58732e-015	3.14459e-016	2.04367e-015	-3.95469e-016	3.30283e-015	6.56664e-015	-2.95245e-015	9.46342e-015	3.28928e-015	5.99027e-015	-4.72531e-015	7.64135e-015	-6.25778e-016	3.58145e-015	1.16071e-015	4.79982e-015	2.0567e-015	9.04582e-015	8.66258e-015	-1.61621e-014	7.79216e-015	-1.0461e-014	-2.56469e-014	-1.17662e-014	-6.20445e-015
7.55306e-015	4.75218e-016	2.0435e-015	-5.68237e-016	3.41813e-015	6.67359e-015	-3.14025e-015	9.41745e-015	3.16762e-015	6.06583e-015	-4.96737e-015	7.71536e-015	-4.40614e-016	3.67583e-015	1.03242e-015	4.58694e-015	2.08824e-015	9.4753e-015	8.73477e-015	-1.58624e-014	8.14024e-015	-1.02782e-014	-2.57454e-014	-1.14572e-014	-6.02194e-015
7.52653e-015	6.37762e-016	2.04141e-015	-7.48861e-016	3.53663e-015	6.76552e-015	-3.33131e-015	9.33198e-015	3.02738e-015	6.1389e-015	-5.19589e-015	7.79772e-015	-2.66068e-016	3.78487e-015	9.15863e-016	4.3733e-015	2.08622e-015	9.89542e-015	8.81239e-015	-1.55576e-014	8.47836e-015	-1.01309e-014	-2.584e-014	-1.11287e-014	-5.86751e-015
7.50759e-015	8.01293e-016	2.03574e-015	-9.37478e-016	3.65711e-015	6.84035e-015	-3.52483e-015	9.20829e-015	2.87075e-015	6.20937e-015	-5.40899e-015	7.88686e-015	-1.0373e-016	3.90602e-015	8.12426e-016	4.16021e-015	2.05091e-015	1.03049e-014	8.89595e-015	-1.52491e-014	8.80436e-015	-1.0019e-014	-2.59305e-014	-1.07838e-014	-5.74258e-015
7.49587e-015	9.64607e-016	2.02551e-015	-1.1344e-015	3.77802e-015	6.89736e-015	-3.72092e-015	9.04715e-015	2.69913e-015	6.2774e-015	-5.60516e-015	7.98106e-015	4.4127e-017	4.03622e-015	7.22549e-016	3.94901e-015	1.98344e-015	1.07032e-014	8.98545e-015	-1.4938e-014	9.11674e-015	-9.94333e-015	-2.60164e-014	-1.04255e-014	-5.6483e-015
7.49109e-015	1.1268e-015	2.00888e-015	-1.33907e-015	3.89777e-015	6.93547e-015	-3.91867e-015	8.84981e-015	2.51399e-015	6.34275e-015	-5.78329e-015	8.07863e-015	1.75736e-016	4.17249e-015	6.46563e-016	3.74162e-015	1.88553e-015	1.10904e-014	9.08137e-015	-1.46262e-014	9.41373e-015	-9.90419e-015	-2.6098e-014	-1.00571e-014	-5.58557e-015
7.49258e-015	1.28707e-015	1.98488e-015	-1.55063e-015	4.01557e-015	6.95443e-015	-4.1175e-015	8.61834e-015	2.3181e-015	6.40572e-015	-5.94242e-015	8.17758e-015	2.89711e-016	4.31216e-015	5.85045e-016	3.53915e-015	1.75816e-015	1.14666e-014	9.18478e-015	-1.43152e-014	9.6924e-015	-9.90105e-015	-2.61747e-014	-9.68159e-015	-5.55505e-015
7.49934e-015	1.44465e-015	1.9525e-015	-1.76765e-015	4.13095e-015	6.95391e-015	-4.31693e-015	8.3553e-015	2.11299e-015	6.467e-015	-6.08151e-015	8.27632e-015	3.84911e-016	4.45279e-015	5.38411e-016	3.34356e-015	1.60339e-015	1.18313e-014	9.29645e-015	-1.40067e-014	9.9506e-015	-9.93325e-015	-2.6246e-014	-9.30294e-015	-5.55732e-015
7.51083e-015	1.59837e-015	1.91098e-015	-1.98857e-015	4.2438e-015	6.9335e-015	-4.51594e-015	8.06252e-015	1.90103e-015	6.5266e-015	-6.19994e-015	8.37361e-015	4.60585e-016	4.59115e-015	5.07492e-016	3.15717e-015	1.4237e-015	1.21847e-014	9.41707e-015	-1.37019e-014	1.01859e-014	-9.99975e-015	-2.63113e-014	-8.92491e-015	-5.59235e-015
7.52625e-015	1.74725e-015	1.85978e-015	-2.21238e-015	4.35324e-015	6.89401e-015	-4.71311e-015	7.74392e-015	1.68411e-015	6.58445e-015	-6.29671e-015	8.46784e-015	5.15836e-016	4.72517e-015	4.93009e-016	2.98144e-015	1.22138e-015	1.25258e-014	9.54699e-015	-1.34028e-014	1.03971e-014	-1.00994e-014	-2.63711e-014	-8.55065e-015	-5.6599e-015
7.54489e-015	1.89042e-015	1.79911e-015	-2.43738e-015	4.45851e-015	6.83622e-015	-4.9078e-015	7.40351e-015	1.4642e-015	6.64089e-015	-6.37152e-015	8.55792e-015	5.50384e-016	4.85188e-015	4.95627e-016	2.81839e-015	9.99474e-016	1.28553e-014	9.68693e-015	-1.31112e-014	1.05817e-014	-1.02308e-014	-2.64246e-014	-8.18412e-015	-5.7589e-015
7.56572e-015	2.02721e-015	1.72929e-015	-2.66211e-015	4.55933e-015	6.76081e-015	-5.09888e-015	7.04494e-015	1.24356e-015	6.696e-015	-6.4234e-015	8.64208e-015	5.64151e-016	4.96999e-015	5.15872e-016	2.67028e-015	7.60875e-016	1.31732e-014	9.83718e-015	-1.28287e-014	1.07378e-014	-1.03918e-014	-2.64712e-014	-7.82846e-015	-5.88889e-015
7.5872e-015	2.15745e-015	1.65084e-015	-2.88454e-015	4.65618e-015	6.66968e-015	-5.28478e-015	6.67236e-015	1.02381e-015	6.75e-015	-6.45259e-015	8.71923e-015	5.57372e-016	5.0777e-015	5.53725e-016	2.53901e-015	5.08335e-016	1.34803e-014	9.99813e-015	-1.25566e-014	1.08645e-014	-1.05806e-014	-2.65107e-014	-7.48651e-015	-6.04802e-015
7.60875e-015	2.28024e-015	1.56447e-015	-3.1025e-015	4.74949e-015	6.56441e-015	-5.4642e-015	6.28947e-015	8.06405e-016	6.80371e-015	-6.45827e-015	8.7885e-015	5.31277e-016	5.17337e-015	6.09566e-016	2.42692e-015	2.46031e-016	1.37769e-014	1.01704e-014	-1.22969e-014	1.09595e-014	-1.07949e-014	-2.65423e-014	-7.16179e-015	-6.23354e-015
7.62934e-015	2.39405e-015	1.47083e-015	-3.31422e-015	4.8398e-015	6.44611e-015	-5.63554e-015	5.9006e-015	5.9325e-016	6.85765e-015	-6.44073e-015	8.84957e-015	4.86099e-016	5.25592e-015	6.83856e-016	2.33549e-015	-2.26256e-017	1.40634e-014	1.0354e-014	-1.20513e-014	1.10216e-014	-1.10327e-014	-2.65654e-014	-6.85675e-015	-6.44392e-015
7.64777e-015	2.49757e-015	1.37178e-015	-3.51713e-015	4.92734e-015	6.31727e-015	-5.79737e-015	5.51041e-015	3.85769e-016	6.91173e-015	-6.40031e-015	8.90201e-015	4.22714e-016	5.3246e-015	7.76964e-016	2.26686e-015	-2.945e-016	1.43401e-014	1.05496e-014	-1.18216e-014	1.10498e-014	-1.12911e-014	-2.65796e-014	-6.57385e-015	-6.67643e-015
7.6631e-015	2.59028e-015	1.26789e-015	-3.7085e-015	5.01331e-015	6.18047e-015	-5.94836e-015	5.12386e-015	1.8563e-016	6.9663e-015	-6.33696e-015	8.94537e-015	3.42687e-016	5.37962e-015	8.89372e-016	2.22235e-015	-5.66416e-016	1.46072e-014	1.07579e-014	-1.16085e-014	1.1044e-014	-1.15666e-014	-2.65844e-014	-6.31521e-015	-6.92799e-015
7.6743e-015	2.67141e-015	1.16098e-015	-3.88604e-015	5.09923e-015	6.03828e-015	-6.08716e-015	4.74646e-015	-5.65532e-018	7.02183e-015	-6.25088e-015	8.97881e-015	2.47732e-016	5.42001e-015	1.021e-015	2.20362e-015	-8.34444e-016	1.48646e-014	1.09787e-014	-1.1414e-014	1.10034e-014	-1.18564e-014	-2.65798e-014	-6.08357e-015	-7.19576e-015
7.67994e-015	2.74062e-015	1.05215e-015	-4.04775e-015	5.18591e-015	5.89283e-015	-6.21203e-015	4.38255e-015	-1.87153e-016	7.07847e-015	-6.14223e-015	9.00236e-015	1.39824e-016	5.44574e-015	1.17127e-015	2.21192e-015	-1.09539e-015	1.51131e-014	1.12116e-014	-1.12393e-014	1.09269e-014	-1.2157e-014	-2.65647e-014	-5.87947e-015	-7.47565e-015
7.67922e-015	2.79731e-015	9.43445e-016	-4.19203e-015	5.27488e-015	5.74599e-015	-6.32129e-015	4.03673e-015	-3.57827e-016	7.13642e-015	-6.01176e-015	9.01598e-015	2.12238e-017	5.4575e-015	1.3398e-015	2.24773e-015	-1.34594e-015	1.53522e-014	1.14563e-014	-1.1086e-014	1.08154e-014	-1.24658e-014	-2.65383e-014	-5.70392e-015	-7.76403e-015
7.67078e-015	2.84058e-015	8.37237e-016	-4.31645e-015	5.36755e-015	5.60067e-015	-6.41292e-015	3.71337e-015	-5.17105e-016	7.19599e-015	-5.86013e-015	9.01989e-015	-1.0615e-016	5.45579e-015	1.52657e-015	2.31164e-015	-1.58306e-015	1.55826e-014	1.17121e-014	-1.09546e-014	1.06691e-014	-1.2779e-014	-2.65002e-014	-5.55756e-015	-8.05773e-015
7.65385e-015	2.86983e-015	7.35589e-016	-4.41829e-015	5.4653e-015	5.45977e-015	-6.48512e-015	3.4163e-015	-6.64647e-016	7.25813e-015	-5.68787e-015	9.01467e-015	-2.39347e-016	5.44151e-015	1.73109e-015	2.40401e-015	-1.80343e-015	1.58046e-014	1.19789e-014	-1.08462e-014	1.04889e-014	-1.30936e-014	-2.64501e-014	-5.44032e-015	-8.35294e-015
7.6275e-015	2.88485e-015	6.40588e-016	-4.49669e-015	5.56966e-015	5.32598e-015	-6.53647e-015	3.14941e-015	-7.99752e-016	7.32331e-015	-5.49587e-015	9.00073e-015	-3.75384e-016	5.41595e-015	1.95231e-015	2.52541e-015	-2.0043e-015	1.60182e-014	1.22563e-014	-1.07621e-014	1.02758e-014	-1.34064e-014	-2.63881e-014	-5.35256e-015	-8.64448e-015
7.59085e-015	2.8853e-015	5.5436e-016	-4.5494e-015	5.68185e-015	5.20178e-015	-6.56573e-015	2.91552e-015	-9.21208e-016	7.39113e-015	-5.28514e-015	8.97814e-015	-5.10835e-016	5.38035e-015	2.18986e-015	2.67596e-015	-2.18276e-015	1.62227e-014	1.2544e-014	-1.07019e-014	1.00311e-014	-1.37142e-014	-2.63139e-014	-5.29391e-015	-8.92854e-015
7.54333e-015	2.87069e-015	4.78336e-016	-4.57519e-015	5.80329e-015	5.08946e-015	-6.57038e-015	2.71868e-015	-1.02895e-015	7.46204e-015	-5.05597e-015	8.94851e-015	-6.42974e-016	5.33593e-015	2.44298e-015	2.85473e-015	-2.337e-015	1.64178e-014	1.28417e-014	-1.06665e-014	9.75664e-015	-1.40134e-014	-2.62272e-014	-5.26306e-015	-9.20101e-015
7.48441e-015	2.84098e-015	4.14938e-016	-4.57273e-015	5.93535e-015	4.99144e-015	-6.54906e-015	2.56258e-015	-1.12285e-015	7.53641e-015	-4.80897e-015	8.91261e-015	-7.69302e-016	5.28484e-015	2.71001e-015	3.06112e-015	-2.46514e-015	1.66031e-014	1.31484e-014	-1.06564e-014	9.45393e-015	-1.43015e-014	-2.61283e-014	-5.25913e-015	-9.45783e-015
7.41383e-015	2.79617e-015	3.65811e-016	-4.54165e-015	6.07909e-015	4.90896e-015	-6.50065e-015	2.44917e-015	-1.2019e-015	7.61471e-015	-4.54518e-015	8.87098e-015	-8.86471e-016	5.22864e-015	2.99001e-015	3.29399e-015	-2.56602e-015	1.67793e-014	1.34631e-014	-1.06716e-014	9.12587e-015	-1.45764e-014	-2.60169e-014	-5.28076e-015	-9.69507e-015
7.33101e-015	2.73587e-015	3.32934e-016	-4.4812e-015	6.23561e-015	4.8438e-015	-6.42394e-015	2.37969e-015	-1.2661e-015	7.697e-015	-4.266e-015	8.82496e-015	-9.91224e-016	5.16881e-015	3.28162e-015	3.55228e-015	-2.63858e-015	1.69451e-014	1.37851e-014	-1.07121e-014	8.77446e-015	-1.48347e-014	-2.58932e-014	-5.32591e-015	-9.90845e-015
7.23625e-015	2.66013e-015	3.18195e-016	-4.39119e-015	6.40638e-015	4.79794e-015	-6.31824e-015	2.35566e-015	-1.31534e-015	7.78332e-015	-3.97253e-015	8.77561e-015	-1.08131e-015	5.10743e-015	3.58309e-015	3.8345e-015	-2.68166e-015	1.71003e-014	1.41135e-014	-1.07781e-014	8.40278e-015	-1.50743e-014	-2.57576e-014	-5.392e-015	-1.00944e-014
7.12948e-015	2.56808e-015	3.23007e-016	-4.2708e-015	6.59232e-015	4.77324e-015	-6.18221e-015	2.37828e-015	-1.34918e-015	7.87375e-015	-3.66549e-015	8.72376e-015	-1.153e-015	5.04595e-015	3.89285e-015	4.13945e-015	-2.69463e-015	1.72448e-014	1.44472e-014	-1.08694e-014	8.01423e-015	-1.52934e-014	-2.56106e-014	-5.47623e-015	-1.02497e-014
7.01132e-015	2.46023e-015	3.48267e-016	-4.12109e-015	6.79369e-015	4.77125e-015	-6.01358e-015	2.4487e-015	-1.36679e-015	7.96837e-015	-3.34545e-015	8.67036e-015	-1.20326e-015	4.9864e-015	4.20968e-015	4.465e-015	-2.67743e-015	1.73769e-014	1.47855e-014	-1.09851e-014	7.61199e-015	-1.54899e-014	-2.54524e-014	-5.57623e-015	-1.03713e-014
6.88239e-015	2.33731e-015	3.94959e-016	-3.94178e-015	7.01161e-015	4.79276e-015	-5.81176e-015	2.56655e-015	-1.36756e-015	8.06743e-015	-3.01301e-015	8.6167e-015	-1.2295e-015	4.93096e-015	4.53197e-015	4.80927e-015	-2.63135e-015	1.74963e-014	1.5127e-014	-1.11244e-014	7.19972e-015	-1.56624e-014	-2.52841e-014	-5.68894e-015	-1.0457e-014
6.74274e-015	2.2e-015	4.63661e-016	-3.73378e-015	7.24651e-015	4.83804e-015	-5.57659e-015	2.73163e-015	-1.35099e-015	8.17066e-015	-2.66942e-015	8.56354e-015	-1.22967e-015	4.88168e-015	4.85719e-015	5.17021e-015	-2.5569e-015	1.76031e-014	1.54704e-014	-1.12866e-014	6.78113e-015	-1.58095e-014	-2.51067e-014	-5.81155e-015	-1.05041e-014
6.59327e-015	2.04854e-015	5.55015e-016	-3.49831e-015	7.49831e-015	4.90743e-015	-5.30723e-015	2.94225e-015	-1.31688e-015	8.27803e-015	-2.31515e-015	8.51243e-015	-1.20181e-015	4.83986e-015	5.18353e-015	5.54588e-015	-2.45507e-015	1.76966e-014	1.58141e-014	-1.14704e-014	6.36047e-015	-1.59303e-014	-2.49208e-014	-5.94108e-015	-1.05104e-014
6.4348e-015	1.88381e-015	6.69593e-016	-3.23673e-015	7.76677e-015	5.00077e-015	-5.00346e-015	3.19723e-015	-1.26479e-015	8.38954e-015	-1.95104e-015	8.46412e-015	-1.14457e-015	4.80678e-015	5.50931e-015	5.93372e-015	-2.32752e-015	1.77759e-014	1.61567e-014	-1.16748e-014	5.94136e-015	-1.60238e-014	-2.47277e-014	-6.07441e-015	-1.0475e-014
6.26899e-015	1.70652e-015	8.07496e-016	-2.95076e-015	8.05159e-015	5.11786e-015	-4.66509e-015	3.49453e-015	-1.19376e-015	8.50501e-015	-1.57781e-015	8.41961e-015	-1.05661e-015	4.78347e-015	5.83291e-015	6.33118e-015	-2.1761e-015	1.78409e-014	1.64966e-014	-1.18989e-014	5.5279e-015	-1.60898e-014	-2.45284e-014	-6.20836e-015	-1.03965e-014
6.0968e-015	1.51801e-015	9.69015e-016	-2.64163e-015	8.3527e-015	5.25826e-015	-4.29209e-015	3.83224e-015	-1.104e-015	8.62452e-015	-1.19575e-015	8.38003e-015	-9.36399e-016	4.77234e-015	6.15226e-015	6.73593e-015	-2.00302e-015	1.78912e-014	1.68318e-014	-1.21409e-014	5.12405e-015	-1.61286e-014	-2.43244e-014	-6.33943e-015	-1.02742e-014
5.91949e-015	1.31978e-015	1.15399e-015	-2.31099e-015	8.66903e-015	5.42123e-015	-3.88474e-015	4.20805e-015	-9.94621e-016	8.74746e-015	-8.05475e-016	8.34637e-015	-7.83232e-016	4.7739e-015	6.46564e-015	7.14503e-015	-1.81016e-015	1.79269e-014	1.71615e-014	-1.23995e-014	4.73355e-015	-1.61411e-014	-2.41172e-014	-6.46428e-015	-1.0108e-014
5.73866e-015	1.11269e-015	1.3612e-015	-1.96162e-015	8.99996e-015	5.60633e-015	-3.4433e-015	4.61871e-015	-8.64974e-016	8.87371e-015	-4.08094e-016	8.31938e-015	-5.96579e-016	4.78787e-015	6.77078e-015	7.55611e-015	-1.60044e-015	1.79476e-014	1.74837e-014	-1.26728e-014	4.36016e-015	-1.61282e-014	-2.39083e-014	-6.58058e-015	-9.89767e-015
5.55612e-015	8.97904e-016	1.58945e-015	-1.59517e-015	9.34403e-015	5.81221e-015	-2.96921e-015	5.06033e-015	-7.14775e-016	9.00266e-015	-3.46358e-018	8.29987e-015	-3.75609e-016	4.81518e-015	7.06622e-015	7.96715e-015	-1.37668e-015	1.79528e-014	1.77971e-014	-1.29589e-014	4.00734e-015	-1.60904e-014	-2.3699e-014	-6.68519e-015	-9.64436e-015
5.37312e-015	6.77422e-016	1.83775e-015	-1.2138e-015	9.69986e-015	6.03763e-015	-2.46323e-015	5.52893e-015	-5.43034e-016	9.13351e-015	4.08121e-016	8.28899e-015	-1.20722e-016	4.85632e-015	7.35051e-015	8.37568e-015	-1.14199e-015	1.79423e-014	1.81001e-014	-1.32561e-014	3.67908e-015	-1.60297e-014	-2.34907e-014	-6.77511e-015	-9.34903e-015
5.19125e-015	4.52991e-016	2.10487e-015	-8.1955e-016	1.00661e-014	6.28078e-015	-1.92601e-015	6.02066e-015	-3.49083e-016	9.26631e-015	8.26187e-016	8.28711e-015	1.67332e-016	4.91096e-015	7.62187e-015	8.77942e-015	-8.98902e-016	1.79157e-014	1.83909e-014	-1.35622e-014	3.37872e-015	-1.59477e-014	-2.3285e-014	-6.84854e-015	-9.01428e-015
5.01247e-015	2.25551e-016	2.38977e-015	-4.1509e-016	1.04405e-014	6.54068e-015	-1.35882e-015	6.53139e-015	-1.32427e-016	9.40033e-015	1.25037e-015	8.2952e-015	4.8758e-016	4.97886e-015	7.87877e-015	9.17587e-015	-6.50064e-016	1.7873e-014	1.86682e-014	-1.38759e-014	3.10874e-015	-1.58464e-014	-2.30834e-014	-6.90358e-015	-8.64256e-015
4.83889e-015	-3.50419e-018	2.69023e-015	-2.56722e-018	1.08214e-014	6.8156e-015	-7.63441e-016	7.05673e-015	1.076e-016	9.53533e-015	1.68071e-015	8.31324e-015	8.38586e-016	5.06002e-015	8.11981e-015	9.56348e-015	-3.99528e-016	1.78148e-014	1.89314e-014	-1.41948e-014	2.87195e-015	-1.57271e-014	-2.28874e-014	-6.93919e-015	-8.23677e-015
4.67209e-015	-2.32264e-016	3.00442e-015	4.1505e-016	1.12069e-014	7.10391e-015	-1.4222e-016	7.59265e-015	3.71679e-016	9.67052e-015	2.11672e-015	8.34206e-015	1.21863e-015	5.15382e-015	8.3441e-015	9.9403e-015	-1.5071e-016	1.77415e-014	1.91791e-014	-1.45166e-014	2.67116e-015	-1.55926e-014	-2.26988e-014	-6.95365e-015	-7.79928e-015
4.51334e-015	-4.59412e-016	3.33054e-015	8.36108e-016	1.1595e-014	7.40312e-015	5.0303e-016	8.13528e-015	6.60259e-016	9.80456e-015	2.55809e-015	8.38247e-015	1.62574e-015	5.25964e-015	8.55016e-015	1.03046e-014	9.35714e-017	1.76532e-014	1.94096e-014	-1.48396e-014	2.50844e-015	-1.54447e-014	-2.25187e-014	-6.94615e-015	-7.33377e-015
4.36545e-015	-6.84151e-016	3.66677e-015	1.25827e-015	1.19829e-014	7.71114e-015	1.17007e-015	8.68001e-015	9.73695e-016	9.93704e-015	3.0046e-015	8.43484e-015	2.05712e-015	5.37683e-015	8.7369e-015	1.06552e-014	3.30278e-016	1.75508e-014	1.9622e-014	-1.51616e-014	2.3862e-015	-1.52864e-014	-2.23482e-014	-6.91651e-015	-6.84347e-015
4.22967e-015	-9.04518e-016	4.01159e-015	1.67896e-015	1.23692e-014	8.02595e-015	1.85649e-015	9.22332e-015	1.312e-015	1.0067e-014	3.45563e-015	8.49938e-015	2.51006e-015	5.50407e-015	8.90402e-015	1.09907e-014	5.56256e-016	1.74349e-014	1.98152e-014	-1.54807e-014	2.3055e-015	-1.51198e-014	-2.21888e-014	-6.86448e-015	-6.33228e-015
4.10769e-015	-1.11937e-015	4.36284e-015	2.0958e-015	1.27504e-014	8.34601e-015	2.55981e-015	9.7611e-015	1.67591e-015	1.0194e-014	3.91077e-015	8.57654e-015	2.98193e-015	5.64041e-015	9.05093e-015	1.13102e-014	7.69325e-016	1.73062e-014	1.99885e-014	-1.57942e-014	2.26718e-015	-1.49477e-014	-2.20418e-014	-6.79005e-015	-5.80457e-015
4.00072e-015	-1.32708e-015	4.71895e-015	2.50729e-015	1.31247e-014	8.66986e-015	3.27699e-015	1.02892e-014	2.06474e-015	1.03169e-014	4.36957e-015	8.66685e-015	3.46955e-015	5.78531e-015	9.17753e-015	1.16121e-014	9.67171e-016	1.7165e-014	2.01411e-014	-1.61e-014	2.27192e-015	-1.47727e-014	-2.19078e-014	-6.69472e-015	-5.26429e-015
3.9099e-015	-1.52663e-015	5.0778e-015	2.9113e-015	1.34903e-014	8.99526e-015	4.00541e-015	1.08034e-014	2.47849e-015	1.04357e-014	4.83136e-015	8.77096e-015	3.96941e-015	5.93709e-015	9.28427e-015	1.18959e-014	1.14711e-015	1.70122e-014	2.02723e-014	-1.6396e-014	2.31995e-015	-1.45975e-014	-2.17879e-014	-6.57967e-015	-4.71607e-015
3.83622e-015	-1.71687e-015	5.43721e-015	3.30574e-015	1.38446e-014	9.31959e-015	4.74233e-015	1.13009e-014	2.91701e-015	1.05491e-014	5.29577e-015	8.88888e-015	4.47767e-015	6.09525e-015	9.37119e-015	1.21611e-014	1.30707e-015	1.68491e-014	2.03818e-014	-1.668e-014	2.41071e-015	-1.44246e-014	-2.16828e-014	-6.44643e-015	-4.16478e-015
3.78002e-015	-1.89653e-015	5.79474e-015	3.68869e-015	1.41853e-014	9.64102e-015	5.48435e-015	1.17792e-014	3.37902e-015	1.0657e-014	5.76228e-015	9.02056e-015	4.99167e-015	6.25847e-015	9.43854e-015	1.24078e-014	1.44558e-015	1.66765e-014	2.04692e-014	-1.69503e-014	2.54348e-015	-1.42556e-014	-2.15931e-014	-6.29712e-015	-3.61449e-015
3.74224e-015	-2.06472e-015	6.1495e-015	4.05882e-015	1.45107e-014	9.9586e-015	6.22839e-015	1.22349e-014	3.86383e-015	1.07586e-014	6.23043e-015	9.16647e-015	5.50803e-015	6.42562e-015	9.48733e-015	1.26361e-014	1.56061e-015	1.64956e-014	2.05346e-014	-1.72051e-014	2.71714e-015	-1.40932e-014	-2.15187e-014	-6.13373e-015	-3.06975e-015
3.72346e-015	-2.22042e-015	6.49947e-015	4.41457e-015	1.48182e-014	1.02705e-014	6.97163e-015	1.26652e-014	4.37013e-015	1.08538e-014	6.69896e-015	9.32657e-015	6.02329e-015	6.59535e-015	9.51812e-015	1.28459e-014	1.6515e-015	1.63072e-014	2.0578e-014	-1.74428e-014	2.93014e-015	-1.39395e-014	-2.14597e-014	-5.95878e-015	-2.53463e-015
3.72447e-015	-2.36327e-015	6.84211e-015	4.75476e-015	1.51062e-014	1.05751e-014	7.7106e-015	1.30679e-014	4.89631e-015	1.09424e-014	7.16667e-015	9.50119e-015	6.53402e-015	6.7668e-015	9.53223e-015	1.30374e-014	1.71763e-015	1.61122e-014	2.05992e-014	-1.76618e-014	3.18033e-015	-1.37961e-014	-2.14159e-014	-5.77539e-015	-2.01318e-015
3.74496e-015	-2.4927e-015	7.17752e-015	5.07892e-015	1.53727e-014	1.08717e-014	8.44231e-015	1.34412e-014	5.4411e-015	1.10236e-014	7.63298e-015	9.69068e-015	7.03713e-015	6.93892e-015	9.53086e-015	1.32114e-014	1.75875e-015	1.59122e-014	2.0598e-014	-1.78606e-014	3.46479e-015	-1.36644e-014	-2.1387e-014	-5.5865e-015	-1.50932e-015
3.78531e-015	-2.6082e-015	7.50451e-015	5.38586e-015	1.56161e-014	1.11591e-014	9.16265e-015	1.37835e-014	6.00275e-015	1.10977e-014	8.09689e-015	9.89526e-015	7.52954e-015	7.11029e-015	9.51564e-015	1.33681e-014	1.77475e-015	1.5708e-014	2.05749e-014	-1.80377e-014	3.78058e-015	-1.35457e-014	-2.13729e-014	-5.39491e-015	-1.02679e-015
3.84502e-015	-2.70941e-015	7.82136e-015	5.67517e-015	1.58351e-014	1.14359e-014	9.86783e-015	1.40939e-014	6.57858e-015	1.11642e-014	8.55732e-015	1.01148e-014	8.00838e-015	7.28017e-015	9.48762e-015	1.35077e-014	1.76577e-015	1.55008e-014	2.05308e-014	-1.81918e-014	4.12489e-015	-1.34413e-014	-2.13727e-014	-5.20384e-015	-5.69367e-016
3.92343e-015	-2.79588e-015	8.12682e-015	5.94654e-015	1.60288e-014	1.1701e-014	1.05556e-014	1.43719e-014	7.16669e-015	1.12226e-014	9.01288e-015	1.0349e-014	8.47057e-015	7.44786e-015	9.4486e-015	1.36306e-014	1.73214e-015	1.52915e-014	2.04661e-014	-1.83213e-014	4.4949e-015	-1.33517e-014	-2.13854e-014	-5.01612e-015	-1.40404e-016
4.01974e-015	-2.86783e-015	8.42021e-015	6.19903e-015	1.6196e-014	1.19531e-014	1.12232e-014	1.4617e-014	7.7644e-015	1.1273e-014	9.4625e-015	1.05981e-014	8.91396e-015	7.61248e-015	9.4005e-015	1.37383e-014	1.67524e-015	1.50812e-014	2.03812e-014	-1.84252e-014	4.88708e-015	-1.3278e-014	-2.14103e-014	-4.83537e-015	2.57555e-016
4.13273e-015	-2.92516e-015	8.70097e-015	6.43273e-015	1.63357e-014	1.21922e-014	1.18675e-014	1.48295e-014	8.36933e-015	1.13153e-014	9.90483e-015	1.08624e-014	9.33651e-015	7.77363e-015	9.34523e-015	1.38317e-014	1.59623e-015	1.4871e-014	2.0277e-014	-1.85031e-014	5.29724e-015	-1.32201e-014	-2.14458e-014	-4.66537e-015	6.21723e-016
4.26163e-015	-2.96811e-015	8.9693e-015	6.64781e-015	1.64477e-014	1.24179e-014	1.24856e-014	1.50095e-014	8.97834e-015	1.13502e-014	1.03381e-014	1.11412e-014	9.73619e-015	7.93129e-015	9.28495e-015	1.39112e-014	1.49715e-015	1.46622e-014	2.01554e-014	-1.85539e-014	5.72172e-015	-1.31783e-014	-2.14908e-014	-4.50965e-015	9.50138e-016
4.40475e-015	-2.99679e-015	9.22486e-015	6.84394e-015	1.6532e-014	1.26296e-014	1.30737e-014	1.51573e-014	9.58835e-015	1.13774e-014	1.07606e-014	1.14344e-014	1.01114e-014	8.08546e-015	9.22212e-015	1.39779e-014	1.37947e-015	1.44556e-014	2.00178e-014	-1.85771e-014	6.15713e-015	-1.31521e-014	-2.15435e-014	-4.37111e-015	1.24145e-015
4.56047e-015	-3.01206e-015	9.46738e-015	7.02119e-015	1.65886e-014	1.28271e-014	1.36297e-014	1.52738e-014	1.01964e-014	1.13972e-014	1.11712e-014	1.17419e-014	1.04619e-014	8.23562e-015	9.15833e-015	1.40329e-014	1.24549e-015	1.42517e-014	1.98647e-014	-1.85721e-014	6.5992e-015	-1.31404e-014	-2.16021e-014	-4.25178e-015	1.49476e-015
4.72674e-015	-3.01368e-015	9.69602e-015	7.18031e-015	1.66172e-014	1.30099e-014	1.41507e-014	1.53595e-014	1.07998e-014	1.14101e-014	1.15683e-014	1.20631e-014	1.0787e-014	8.38206e-015	9.09577e-015	1.40767e-014	1.09811e-015	1.40509e-014	1.96985e-014	-1.8538e-014	7.04379e-015	-1.31425e-014	-2.16648e-014	-4.15532e-015	1.7086e-015
4.90193e-015	-3.00241e-015	9.91136e-015	7.32033e-015	1.66185e-014	1.31774e-014	1.46353e-014	1.54159e-014	1.13951e-014	1.14171e-014	1.19501e-014	1.2397e-014	1.10857e-014	8.52488e-015	9.03597e-015	1.41097e-014	9.40282e-016	1.38539e-014	1.9521e-014	-1.84747e-014	7.48771e-015	-1.31569e-014	-2.17295e-014	-4.08484e-015	1.88247e-015
5.08397e-015	-2.97942e-015	1.01135e-014	7.4423e-015	1.65929e-014	1.33294e-014	1.50824e-014	1.5444e-014	1.19793e-014	1.1419e-014	1.23155e-014	1.27428e-014	1.13584e-014	8.66474e-015	8.98098e-015	1.41333e-014	7.74281e-016	1.36618e-014	1.93334e-014	-1.83825e-014	7.9271e-015	-1.3182e-014	-2.17944e-014	-4.04223e-015	2.01688e-015
5.27124e-015	-2.94532e-015	1.03024e-014	7.54695e-015	1.65413e-014	1.3466e-014	1.54901e-014	1.54456e-014	1.25501e-014	1.14161e-014	1.2663e-014	1.31003e-014	1.16057e-014	8.80077e-015	8.93237e-015	1.41482e-014	6.03211e-016	1.34754e-014	1.91373e-014	-1.82615e-014	8.35849e-015	-1.32162e-014	-2.18574e-014	-4.02874e-015	2.11298e-015
5.46121e-015	-2.9001e-015	1.04786e-014	7.63433e-015	1.6464e-014	1.35867e-014	1.58572e-014	1.54223e-014	1.31044e-014	1.14093e-014	1.29915e-014	1.3468e-014	1.18282e-014	8.93344e-015	8.89226e-015	1.41553e-014	4.30373e-016	1.32952e-014	1.89353e-014	-1.81123e-014	8.77834e-015	-1.32577e-014	-2.19166e-014	-4.04648e-015	2.17137e-015
5.65118e-015	-2.84485e-015	1.06426e-014	7.7047e-015	1.63621e-014	1.36919e-014	1.61823e-014	1.5376e-014	1.3639e-014	1.13993e-014	1.32997e-014	1.38449e-014	1.20268e-014	9.06327e-015	8.86199e-015	1.41549e-014	2.58246e-016	1.31214e-014	1.87294e-014	-1.79354e-014	9.1839e-015	-1.33047e-014	-2.19696e-014	-4.09617e-015	2.19322e-015
5.83951e-015	-2.77935e-015	1.07946e-014	7.75833e-015	1.62376e-014	1.37819e-014	1.6464e-014	1.53082e-014	1.41511e-014	1.13869e-014	1.35867e-014	1.42301e-014	1.2203e-014	9.19072e-015	8.84302e-015	1.41475e-014	9.00966e-017	1.29548e-014	1.85215e-014	-1.77318e-014	9.57185e-015	-1.33551e-014	-2.20146e-014	-4.17842e-015	2.18082e-015
6.02426e-015	-2.70466e-015	1.09354e-014	7.79639e-015	1.60914e-014	1.38564e-014	1.67024e-014	1.52199e-014	1.46382e-014	1.13734e-014	1.3851e-014	1.46222e-014	1.23589e-014	9.31558e-015	8.83635e-015	1.41342e-014	-6.96744e-017	1.27959e-014	1.83136e-014	-1.75013e-014	9.94002e-015	-1.34065e-014	-2.20496e-014	-4.29308e-015	2.13645e-015
6.20356e-015	-2.62248e-015	1.10651e-014	7.81994e-015	1.59249e-014	1.39151e-014	1.68967e-014	1.51123e-014	1.50978e-014	1.13592e-014	1.4092e-014	1.50201e-014	1.24963e-014	9.43874e-015	8.84335e-015	1.41158e-014	-2.18173e-016	1.26451e-014	1.81076e-014	-1.72457e-014	1.02863e-014	-1.34563e-014	-2.20727e-014	-4.43962e-015	2.06224e-015
6.3754e-015	-2.53282e-015	1.11846e-014	7.82977e-015	1.57399e-014	1.39582e-014	1.70471e-014	1.49884e-014	1.55279e-014	1.13455e-014	1.4309e-014	1.54221e-014	1.26171e-014	9.56054e-015	8.86509e-015	1.40937e-014	-3.52627e-016	1.25028e-014	1.7906e-014	-1.69659e-014	1.0609e-014	-1.35024e-014	-2.2082e-014	-4.6175e-015	1.96099e-015
6.53842e-015	-2.43617e-015	1.12941e-014	7.82621e-015	1.55383e-014	1.39856e-014	1.71544e-014	1.48493e-014	1.59268e-014	1.13332e-014	1.45015e-014	1.58266e-014	1.27235e-014	9.68087e-015	8.9021e-015	1.40683e-014	-4.70486e-016	1.2369e-014	1.77113e-014	-1.66639e-014	1.0907e-014	-1.3543e-014	-2.20762e-014	-4.82582e-015	1.83546e-015
6.69055e-015	-2.33342e-015	1.1394e-014	7.81021e-015	1.53221e-014	1.39981e-014	1.72186e-014	1.46973e-014	1.62929e-014	1.13235e-014	1.46693e-014	1.62318e-014	1.28181e-014	9.80014e-015	8.9549e-015	1.40406e-014	-5.68561e-016	1.2244e-014	1.75251e-014	-1.6341e-014	1.11794e-014	-1.3575e-014	-2.20537e-014	-5.06325e-015	1.68891e-015
6.83094e-015	-2.22535e-015	1.14852e-014	7.78261e-015	1.50931e-014	1.39964e-014	1.72405e-014	1.45346e-014	1.66242e-014	1.13172e-014	1.48122e-014	1.66356e-014	1.29037e-014	9.91873e-015	9.02372e-015	1.40113e-014	-6.43701e-016	1.21289e-014	1.73492e-014	-1.5999e-014	1.14261e-014	-1.35962e-014	-2.20135e-014	-5.32813e-015	1.52444e-015
6.95837e-015	-2.11275e-015	1.15675e-014	7.74363e-015	1.48532e-014	1.39804e-014	1.72218e-014	1.43623e-014	1.69195e-014	1.13149e-014	1.49297e-014	1.70365e-014	1.29827e-014	1.00367e-014	9.10892e-015	1.39806e-014	-6.93856e-016	1.20247e-014	1.71857e-014	-1.56397e-014	1.16466e-014	-1.36051e-014	-2.19546e-014	-5.61753e-015	1.34542e-015
7.07173e-015	-1.99579e-015	1.16407e-014	7.6938e-015	1.46043e-014	1.39507e-014	1.71641e-014	1.4182e-014	1.71781e-014	1.13175e-014	1.50222e-014	1.74324e-014	1.30567e-014	1.0154e-014	9.21022e-015	1.39499e-014	-7.16694e-016	1.19312e-014	1.70361e-014	-1.52648e-014	1.18411e-014	-1.36e-014	-2.18762e-014	-5.92845e-015	1.15482e-015
7.17001e-015	-1.87589e-015	1.17057e-014	7.63446e-015	1.43484e-014	1.39079e-014	1.70692e-014	1.3995e-014	1.7399e-014	1.13256e-014	1.50898e-014	1.78212e-014	1.31282e-014	1.02702e-014	9.32628e-015	1.392e-014	-7.10634e-016	1.18495e-014	1.69028e-014	-1.4877e-014	1.20106e-014	-1.35794e-014	-2.17778e-014	-6.25774e-015	9.56895e-016
7.25318e-015	-1.7537e-015	1.17622e-014	7.56677e-015	1.40874e-014	1.38524e-014	1.69394e-014	1.38027e-014	1.75822e-014	1.13402e-014	1.51331e-014	1.82006e-014	1.31999e-014	1.03851e-014	9.45725e-015	1.38911e-014	-6.74177e-016	1.17801e-014	1.6787e-014	-1.4478e-014	1.21562e-014	-1.3541e-014	-2.16594e-014	-6.60274e-015	7.54693e-016
7.321e-015	-1.62945e-015	1.18111e-014	7.49162e-015	1.38237e-014	1.37849e-014	1.67771e-014	1.36061e-014	1.77275e-014	1.13616e-014	1.51532e-014	1.85684e-014	1.32735e-014	1.04986e-014	9.60254e-015	1.3865e-014	-6.06014e-016	1.17239e-014	1.66897e-014	-1.40698e-014	1.22788e-014	-1.3484e-014	-2.1521e-014	-6.96009e-015	5.51448e-016
7.37281e-015	-1.50332e-015	1.18521e-014	7.41001e-015	1.35585e-014	1.37056e-014	1.65849e-014	1.3407e-014	1.78361e-014	1.13901e-014	1.51508e-014	1.8923e-014	1.33506e-014	1.061e-014	9.76071e-015	1.38429e-014	-5.0494e-016	1.16817e-014	1.66123e-014	-1.3655e-014	1.23798e-014	-1.34075e-014	-2.13624e-014	-7.32588e-015	3.50233e-016
7.40875e-015	-1.37548e-015	1.18853e-014	7.32279e-015	1.32937e-014	1.3616e-014	1.63647e-014	1.32062e-014	1.79083e-014	1.14259e-014	1.51272e-014	1.92625e-014	1.34334e-014	1.07185e-014	9.9306e-015	1.38258e-014	-3.70228e-016	1.1654e-014	1.65558e-014	-1.32362e-014	1.24613e-014	-1.33108e-014	-2.1184e-014	-7.6967e-015	1.54327e-016
7.42965e-015	-1.24642e-015	1.19108e-014	7.23145e-015	1.30316e-014	1.35167e-014	1.61192e-014	1.30048e-014	1.79452e-014	1.14694e-014	1.50838e-014	1.95845e-014	1.35226e-014	1.08235e-014	1.01111e-014	1.38143e-014	-2.01735e-016	1.16419e-014	1.6521e-014	-1.2816e-014	1.25247e-014	-1.31936e-014	-2.09867e-014	-8.06834e-015	-3.29353e-017
7.43637e-015	-1.11693e-015	1.19287e-014	7.13665e-015	1.27746e-014	1.34082e-014	1.58516e-014	1.28035e-014	1.7948e-014	1.15208e-014	1.50226e-014	1.98878e-014	1.36193e-014	1.09243e-014	1.03008e-014	1.38098e-014	4.26592e-020	1.16465e-014	1.65083e-014	-1.23966e-014	1.25724e-014	-1.30559e-014	-2.07714e-014	-8.43709e-015	-2.09252e-016
7.42976e-015	-9.87198e-016	1.19387e-014	7.04011e-015	1.25244e-014	1.32923e-014	1.5565e-014	1.26033e-014	1.79177e-014	1.15797e-014	1.49446e-014	2.01704e-014	1.37241e-014	1.10201e-014	1.04989e-014	1.38128e-014	2.3482e-016	1.16686e-014	1.65179e-014	-1.19808e-014	1.26067e-014	-1.28971e-014	-2.05394e-014	-8.80002e-015	-3.71257e-016
7.41123e-015	-8.57507e-016	1.19409e-014	6.94298e-015	1.22827e-014	1.31699e-014	1.52623e-014	1.24052e-014	1.78556e-014	1.1646e-014	1.48526e-014	2.04308e-014	1.38371e-014	1.11098e-014	1.07033e-014	1.38253e-014	5.01752e-016	1.17091e-014	1.65501e-014	-1.15707e-014	1.26299e-014	-1.27182e-014	-2.02916e-014	-9.15342e-015	-5.17175e-016
7.38244e-015	-7.2834e-016	1.19353e-014	6.84645e-015	1.20511e-014	1.30422e-014	1.49463e-014	1.22104e-014	1.77636e-014	1.17196e-014	1.47482e-014	2.06673e-014	1.39585e-014	1.11932e-014	1.09124e-014	1.38482e-014	7.99652e-016	1.17684e-014	1.66051e-014	-1.1169e-014	1.26444e-014	-1.25206e-014	-2.00301e-014	-9.49364e-015	-6.45284e-016
7.34442e-015	-6.0071e-016	1.19216e-014	6.75236e-015	1.18308e-014	1.29106e-014	1.46206e-014	1.20198e-014	1.76442e-014	1.17998e-014	1.46334e-014	2.08789e-014	1.40877e-014	1.12697e-014	1.11248e-014	1.38823e-014	1.12729e-015	1.1848e-014	1.6683e-014	-1.07768e-014	1.2653e-014	-1.23055e-014	-1.97562e-014	-9.81697e-015	-7.54092e-016
7.29979e-015	-4.74852e-016	1.18997e-014	6.66241e-015	1.16234e-014	1.27758e-014	1.42879e-014	1.18343e-014	1.74999e-014	1.18862e-014	1.45101e-014	2.10641e-014	1.42243e-014	1.13388e-014	1.1339e-014	1.39294e-014	1.4826e-015	1.19493e-014	1.67828e-014	-1.0396e-014	1.26584e-014	-1.20738e-014	-1.94718e-014	-1.01212e-014	-8.41607e-016
7.25056e-015	-3.50951e-016	1.18699e-014	6.57786e-015	1.143e-014	1.26389e-014	1.39511e-014	1.16535e-014	1.73327e-014	1.19781e-014	1.43807e-014	2.12218e-014	1.43677e-014	1.13997e-014	1.15528e-014	1.39907e-014	1.86318e-015	1.20734e-014	1.69047e-014	-1.00292e-014	1.2663e-014	-1.18269e-014	-1.9179e-014	-1.04034e-014	-9.06905e-016
7.19855e-015	-2.29153e-016	1.18324e-014	6.50009e-015	1.12518e-014	1.25022e-014	1.3613e-014	1.1479e-014	1.71437e-014	1.20752e-014	1.42475e-014	2.13511e-014	1.45156e-014	1.14519e-014	1.17651e-014	1.40669e-014	2.2672e-015	1.22203e-014	1.70476e-014	-9.67811e-015	1.2669e-014	-1.15663e-014	-1.88801e-014	-1.0661e-014	-9.49732e-016
7.14562e-015	-1.10216e-016	1.17873e-014	6.43001e-015	1.10898e-014	1.23676e-014	1.32769e-014	1.13113e-014	1.69362e-014	1.21765e-014	1.41124e-014	2.14517e-014	1.46665e-014	1.14943e-014	1.19746e-014	1.41591e-014	2.69254e-015	1.23916e-014	1.72101e-014	-9.34376e-015	1.26779e-014	-1.12947e-014	-1.85773e-014	-1.08917e-014	-9.69474e-016
7.0937e-015	5.59662e-018	1.17353e-014	6.37004e-015	1.09443e-014	1.22365e-014	1.29455e-014	1.11513e-014	1.67128e-014	1.22811e-014	1.39773e-014	2.15231e-014	1.48186e-014	1.15266e-014	1.21795e-014	1.42687e-014	3.13551e-015	1.25888e-014	1.73903e-014	-9.02673e-015	1.26918e-014	-1.10143e-014	-1.82727e-014	-1.10944e-014	-9.65554e-016
7.04498e-015	1.17846e-016	1.16761e-014	6.32114e-015	1.08156e-014	1.21113e-014	1.26218e-014	1.10002e-014	1.6476e-014	1.23882e-014	1.38441e-014	2.15653e-014	1.49697e-014	1.15488e-014	1.23789e-014	1.43962e-014	3.59327e-015	1.28119e-014	1.75874e-014	-8.72848e-015	1.27121e-014	-1.07267e-014	-1.79682e-014	-1.12675e-014	-9.38487e-016
7.00162e-015	2.26362e-016	1.16108e-014	6.28512e-015	1.07045e-014	1.19925e-014	1.23083e-014	1.08582e-014	1.62283e-014	1.24971e-014	1.37146e-014	2.15788e-014	1.51173e-014	1.15608e-014	1.25713e-014	1.45413e-014	4.06315e-015	1.30613e-014	1.77999e-014	-8.44997e-015	1.27404e-014	-1.04342e-014	-1.76662e-014	-1.14106e-014	-8.89157e-016
6.96645e-015	3.30685e-016	1.15395e-014	6.26352e-015	1.06115e-014	1.18824e-014	1.2006e-014	1.07261e-014	1.59718e-014	1.26065e-014	1.35905e-014	2.15636e-014	1.52592e-014	1.15624e-014	1.27561e-014	1.4705e-014	4.54145e-015	1.33376e-014	1.80264e-014	-8.19153e-015	1.27786e-014	-1.0139e-014	-1.73688e-014	-1.15231e-014	-8.17969e-016
6.94114e-015	4.29811e-016	1.14632e-014	6.25771e-015	1.05374e-014	1.17831e-014	1.17179e-014	1.06049e-014	1.57092e-014	1.27155e-014	1.34735e-014	2.15202e-014	1.53938e-014	1.1554e-014	1.29324e-014	1.4888e-014	5.02515e-015	1.36413e-014	1.82651e-014	-7.95279e-015	1.28272e-014	-9.84355e-015	-1.7078e-014	-1.16044e-014	-7.25492e-016
6.92783e-015	5.23795e-016	1.13821e-014	6.26883e-015	1.04823e-014	1.16966e-014	1.14461e-014	1.04957e-014	1.54431e-014	1.28231e-014	1.33653e-014	2.14499e-014	1.55184e-014	1.15364e-014	1.30996e-014	1.50907e-014	5.51113e-015	1.39722e-014	1.85138e-014	-7.73418e-015	1.28869e-014	-9.5502e-015	-1.67958e-014	-1.16547e-014	-6.12845e-016
6.92823e-015	6.12294e-016	1.12976e-014	6.29791e-015	1.04465e-014	1.1625e-014	1.1192e-014	1.03987e-014	1.51756e-014	1.29286e-014	1.32671e-014	2.13538e-014	1.56313e-014	1.15103e-014	1.32567e-014	1.53135e-014	5.9963e-015	1.43308e-014	1.87705e-014	-7.53544e-015	1.29586e-014	-9.261e-015	-1.65238e-014	-1.16752e-014	-4.81472e-016
6.94387e-015	6.94978e-016	1.12101e-014	6.34619e-015	1.04297e-014	1.15696e-014	1.09567e-014	1.03145e-014	1.49082e-014	1.30308e-014	1.31801e-014	2.12328e-014	1.57304e-014	1.14762e-014	1.34032e-014	1.55551e-014	6.47706e-015	1.4717e-014	1.90325e-014	-7.35511e-015	1.30419e-014	-8.97784e-015	-1.62634e-014	-1.16671e-014	-3.32378e-016
6.97702e-015	7.70934e-016	1.11203e-014	6.41422e-015	1.04316e-014	1.15314e-014	1.07417e-014	1.02433e-014	1.46421e-014	1.31289e-014	1.3105e-014	2.10887e-014	1.58133e-014	1.1435e-014	1.35388e-014	1.58143e-014	6.95031e-015	1.51303e-014	1.92981e-014	-7.19143e-015	1.31361e-014	-8.70322e-015	-1.60164e-014	-1.16321e-014	-1.67136e-016
7.02836e-015	8.39672e-016	1.10298e-014	6.50321e-015	1.04519e-014	1.15124e-014	1.05479e-014	1.01856e-014	1.43797e-014	1.3222e-014	1.30425e-014	2.09229e-014	1.5879e-014	1.1388e-014	1.36634e-014	1.60911e-014	7.41328e-015	1.55701e-014	1.95647e-014	-7.04303e-015	1.32407e-014	-8.43876e-015	-1.57845e-014	-1.15716e-014	1.25691e-017
7.09919e-015	9.00451e-016	1.09397e-014	6.61355e-015	1.04899e-014	1.15142e-014	1.03759e-014	1.01421e-014	1.4123e-014	1.33091e-014	1.29934e-014	2.0737e-014	1.5926e-014	1.1337e-014	1.3777e-014	1.63843e-014	7.8625e-015	1.60355e-014	1.98307e-014	-6.90796e-015	1.33557e-014	-8.18583e-015	-1.55685e-014	-1.14877e-014	2.04901e-016
7.19045e-015	9.53045e-016	1.08508e-014	6.74547e-015	1.05449e-014	1.15377e-014	1.02262e-014	1.01136e-014	1.38734e-014	1.33896e-014	1.29578e-014	2.05332e-014	1.59528e-014	1.12831e-014	1.38799e-014	1.66925e-014	8.29539e-015	1.65252e-014	2.00939e-014	-6.7846e-015	1.34797e-014	-7.94581e-015	-1.53691e-014	-1.13826e-014	4.08714e-016
7.30351e-015	9.97683e-016	1.07651e-014	6.89912e-015	1.06159e-014	1.15845e-014	1.0099e-014	1.00999e-014	1.3631e-014	1.34632e-014	1.29359e-014	2.03138e-014	1.59578e-014	1.12283e-014	1.39729e-014	1.70145e-014	8.71008e-015	1.7038e-014	2.03522e-014	-6.67121e-015	1.36115e-014	-7.71943e-015	-1.51866e-014	-1.12587e-014	6.22286e-016
7.43764e-015	1.03462e-015	1.06836e-014	7.07417e-015	1.07019e-014	1.16554e-014	9.99403e-015	1.01013e-014	1.33969e-014	1.35296e-014	1.29275e-014	2.0081e-014	1.59405e-014	1.11744e-014	1.40564e-014	1.73477e-014	9.10446e-015	1.75724e-014	2.06036e-014	-6.5645e-015	1.37503e-014	-7.50725e-015	-1.50212e-014	-1.11182e-014	8.43555e-016
7.59312e-015	1.06416e-015	1.06072e-014	7.2706e-015	1.08019e-014	1.17507e-014	9.91131e-015	1.01181e-014	1.31723e-014	1.35879e-014	1.29323e-014	1.9837e-014	1.59004e-014	1.11232e-014	1.41307e-014	1.76903e-014	9.47593e-015	1.81267e-014	2.08465e-014	-6.46192e-015	1.38939e-014	-7.30997e-015	-1.4873e-014	-1.09639e-014	1.07048e-015
7.77002e-015	1.08593e-015	1.05379e-014	7.48787e-015	1.09147e-014	1.18706e-014	9.85071e-015	1.01508e-014	1.29581e-014	1.36383e-014	1.29498e-014	1.95834e-014	1.5838e-014	1.10773e-014	1.41967e-014	1.80403e-014	9.82305e-015	1.87e-014	2.10792e-014	-6.36109e-015	1.40404e-014	-7.12753e-015	-1.47418e-014	-1.07984e-014	1.30152e-015
7.96906e-015	1.09958e-015	1.04769e-014	7.72451e-015	1.10393e-014	1.20151e-014	9.81137e-015	1.01986e-014	1.27553e-014	1.36809e-014	1.29786e-014	1.93229e-014	1.57537e-014	1.10385e-014	1.42557e-014	1.83956e-014	1.01444e-014	1.92902e-014	2.12999e-014	-6.25917e-015	1.41878e-014	-6.96003e-015	-1.46272e-014	-1.06243e-014	1.53511e-015
8.18894e-015	1.10607e-015	1.04253e-014	7.97968e-015	1.11741e-014	1.21844e-014	9.79244e-015	1.02608e-014	1.25644e-014	1.37155e-014	1.30181e-014	1.90578e-014	1.56485e-014	1.10092e-014	1.4308e-014	1.87534e-014	1.04386e-014	1.98955e-014	2.1507e-014	-6.15234e-015	1.43342e-014	-6.80714e-015	-1.45285e-014	-1.04446e-014	1.76902e-015
8.42802e-015	1.10579e-015	1.03855e-014	8.2522e-015	1.13182e-014	1.23779e-014	9.79325e-015	1.0337e-014	1.23861e-014	1.37422e-014	1.30676e-014	1.87906e-014	1.55239e-014	1.09916e-014	1.43547e-014	1.9111e-014	1.07045e-014	2.05132e-014	2.16994e-014	-6.03774e-015	1.44784e-014	-6.66779e-015	-1.44444e-014	-1.02619e-014	2.00197e-015
8.68536e-015	1.09875e-015	1.03587e-014	8.54062e-015	1.14695e-014	1.25956e-014	9.81325e-015	1.0427e-014	1.22207e-014	1.37611e-014	1.31256e-014	1.85231e-014	1.53819e-014	1.09883e-014	1.43968e-014	1.9466e-014	1.09418e-014	2.11414e-014	2.18758e-014	-5.91192e-015	1.46187e-014	-6.54069e-015	-1.43738e-014	-1.00777e-014	2.23262e-015
8.95958e-015	1.08569e-015	1.03459e-014	8.84296e-015	1.16264e-014	1.28367e-014	9.85152e-015	1.05305e-014	1.20687e-014	1.37727e-014	1.31912e-014	1.82575e-014	1.52244e-014	1.10013e-014	1.44347e-014	1.98153e-014	1.11508e-014	2.17769e-014	2.20348e-014	-5.77232e-015	1.47537e-014	-6.42439e-015	-1.43156e-014	-9.89481e-015	2.46054e-015
9.24876e-015	1.06758e-015	1.03483e-014	9.15737e-015	1.1788e-014	1.30997e-014	9.90648e-015	1.06459e-014	1.19302e-014	1.37774e-014	1.32627e-014	1.79961e-014	1.5054e-014	1.10325e-014	1.44698e-014	2.01565e-014	1.13312e-014	2.2416e-014	2.21758e-014	-5.61607e-015	1.48819e-014	-6.3174e-015	-1.42676e-014	-9.7149e-015	2.68501e-015
9.55153e-015	1.04549e-015	1.03664e-014	9.48247e-015	1.19527e-014	1.33824e-014	9.97713e-015	1.07718e-014	1.18055e-014	1.37763e-014	1.33386e-014	1.77409e-014	1.48728e-014	1.10842e-014	1.45033e-014	2.0487e-014	1.14835e-014	2.30561e-014	2.22986e-014	-5.44023e-015	1.50016e-014	-6.21802e-015	-1.42282e-014	-9.54007e-015	2.90505e-015
9.86609e-015	1.01935e-015	1.04012e-014	9.81562e-015	1.21188e-014	1.36837e-014	1.00617e-014	1.09071e-014	1.16947e-014	1.37698e-014	1.3418e-014	1.74939e-014	1.46834e-014	1.11583e-014	1.45361e-014	2.08046e-014	1.16086e-014	2.36945e-014	2.24024e-014	-5.24227e-015	1.5112e-014	-6.12333e-015	-1.41954e-014	-9.37148e-015	3.11985e-015
1.01903e-014	9.90188e-016	1.0454e-014	1.01536e-014	1.22835e-014	1.40014e-014	1.01588e-014	1.10504e-014	1.15981e-014	1.37584e-014	1.34984e-014	1.72572e-014	1.44895e-014	1.12557e-014	1.45691e-014	2.11064e-014	1.17078e-014	2.43284e-014	2.24871e-014	-5.02029e-015	1.52123e-014	-6.03143e-015	-1.41668e-014	-9.21061e-015	3.32948e-015
1.05218e-014	9.5934e-016	1.05257e-014	1.04942e-014	1.24455e-014	1.43339e-014	1.02676e-014	1.12006e-014	1.15157e-014	1.37432e-014	1.35785e-014	1.70316e-014	1.42944e-014	1.13779e-014	1.46031e-014	2.13898e-014	1.17814e-014	2.49542e-014	2.25532e-014	-4.77211e-015	1.53014e-014	-5.93981e-015	-1.41407e-014	-9.05782e-015	3.53338e-015
1.08584e-014	9.28017e-016	1.06164e-014	1.08353e-014	1.26031e-014	1.46786e-014	1.03871e-014	1.13555e-014	1.14476e-014	1.37255e-014	1.36569e-014	1.68187e-014	1.41017e-014	1.15262e-014	1.46386e-014	2.16528e-014	1.18316e-014	2.55689e-014	2.26013e-014	-4.49571e-015	1.53788e-014	-5.84615e-015	-1.41145e-014	-8.91392e-015	3.73113e-015
1.11987e-014	8.97359e-016	1.07267e-014	1.11737e-014	1.27548e-014	1.5033e-014	1.05156e-014	1.15137e-014	1.13936e-014	1.37059e-014	1.37315e-014	1.66197e-014	1.39147e-014	1.17011e-014	1.46769e-014	2.18942e-014	1.18605e-014	2.617e-014	2.26313e-014	-4.19035e-015	1.54438e-014	-5.74776e-015	-1.40865e-014	-8.77891e-015	3.92254e-015
1.15398e-014	8.68653e-016	1.08565e-014	1.15067e-014	1.28989e-014	1.53947e-014	1.06523e-014	1.16733e-014	1.13532e-014	1.36854e-014	1.38018e-014	1.64355e-014	1.37372e-014	1.19025e-014	1.4719e-014	2.21121e-014	1.18693e-014	2.67545e-014	2.2644e-014	-3.85466e-015	1.54965e-014	-5.64201e-015	-1.40538e-014	-8.65278e-015	4.10779e-015
1.18797e-014	8.43742e-016	1.10055e-014	1.18319e-014	1.30342e-014	1.57612e-014	1.07951e-014	1.18332e-014	1.13267e-014	1.36652e-014	1.38661e-014	1.62672e-014	1.35729e-014	1.21311e-014	1.47652e-014	2.23052e-014	1.18608e-014	2.73195e-014	2.26408e-014	-3.48825e-015	1.5538e-014	-5.52627e-015	-1.40144e-014	-8.53531e-015	4.28742e-015
1.22158e-014	8.23712e-016	1.11735e-014	1.21463e-014	1.31598e-014	1.61294e-014	1.0943e-014	1.19918e-014	1.1314e-014	1.36465e-014	1.39235e-014	1.61155e-014	1.34261e-014	1.23865e-014	1.48157e-014	2.24724e-014	1.18372e-014	2.78632e-014	2.26224e-014	-3.09132e-015	1.55686e-014	-5.39781e-015	-1.39658e-014	-8.42554e-015	4.46183e-015
1.25458e-014	8.09026e-016	1.13602e-014	1.24472e-014	1.32747e-014	1.64972e-014	1.10956e-014	1.21477e-014	1.13145e-014	1.36303e-014	1.39722e-014	1.59808e-014	1.32994e-014	1.2668e-014	1.48708e-014	2.26127e-014	1.18007e-014	2.83832e-014	2.25896e-014	-2.66378e-015	1.55892e-014	-5.25438e-015	-1.39063e-014	-8.32135e-015	4.63156e-015
1.2868e-014	8.01647e-016	1.15648e-014	1.27323e-014	1.33777e-014	1.68611e-014	1.12515e-014	1.22995e-014	1.13283e-014	1.36176e-014	1.4011e-014	1.58637e-014	1.31959e-014	1.29753e-014	1.49312e-014	2.27258e-014	1.17539e-014	2.88769e-014	2.25439e-014	-2.20664e-015	1.56013e-014	-5.09395e-015	-1.38333e-014	-8.22183e-015	4.79736e-015
1.31801e-014	8.03451e-016	1.17872e-014	1.2999e-014	1.34671e-014	1.72184e-014	1.14097e-014	1.24456e-014	1.13556e-014	1.36086e-014	1.40394e-014	1.5765e-014	1.31183e-014	1.3307e-014	1.49968e-014	2.28116e-014	1.16997e-014	2.93422e-014	2.24864e-014	-1.72087e-015	1.5606e-014	-4.91403e-015	-1.3745e-014	-8.12527e-015	4.95964e-015
1.34807e-014	8.15309e-016	1.20263e-014	1.32458e-014	1.35416e-014	1.75658e-014	1.15696e-014	1.25843e-014	1.13962e-014	1.36047e-014	1.4057e-014	1.56845e-014	1.30686e-014	1.36613e-014	1.50676e-014	2.28704e-014	1.16408e-014	2.97771e-014	2.24183e-014	-1.2086e-015	1.56053e-014	-4.71281e-015	-1.36399e-014	-8.02931e-015	5.11914e-015
1.37674e-014	8.38462e-016	1.22809e-014	1.34704e-014	1.36007e-014	1.79008e-014	1.17304e-014	1.27148e-014	1.14491e-014	1.36064e-014	1.40628e-014	1.56219e-014	1.30488e-014	1.40364e-014	1.51435e-014	2.29033e-014	1.15802e-014	3.01806e-014	2.23422e-014	-6.71632e-016	1.56011e-014	-4.4889e-015	-1.35163e-014	-7.93191e-015	5.27632e-015
1.40392e-014	8.74654e-016	1.25497e-014	1.36709e-014	1.36439e-014	1.82206e-014	1.18917e-014	1.28351e-014	1.15141e-014	1.36146e-014	1.40565e-014	1.5577e-014	1.30606e-014	1.44302e-014	1.52247e-014	2.29116e-014	1.1521e-014	3.05515e-014	2.22591e-014	-1.12742e-016	1.55954e-014	-4.24185e-015	-1.33728e-014	-7.83071e-015	5.43253e-015
1.4295e-014	9.24662e-016	1.28312e-014	1.38456e-014	1.36707e-014	1.85228e-014	1.20526e-014	1.29447e-014	1.15913e-014	1.36299e-014	1.40378e-014	1.55497e-014	1.31053e-014	1.48409e-014	1.53114e-014	2.28966e-014	1.14661e-014	3.08884e-014	2.21704e-014	4.64194e-016	1.55897e-014	-3.97008e-015	-1.32082e-014	-7.72322e-015	5.58871e-015
1.45336e-014	9.90142e-016	1.31236e-014	1.39933e-014	1.36812e-014	1.88049e-014	1.22128e-014	1.30424e-014	1.16802e-014	1.36526e-014	1.40063e-014	1.55398e-014	1.31832e-014	1.52653e-014	1.54024e-014	2.28602e-014	1.14169e-014	3.1191e-014	2.20778e-014	1.05657e-015	1.55872e-014	-3.67297e-015	-1.3022e-014	-7.60702e-015	5.74542e-015
1.47549e-014	1.07247e-015	1.34253e-014	1.41133e-014	1.36757e-014	1.90644e-014	1.23723e-014	1.31284e-014	1.17806e-014	1.36835e-014	1.39623e-014	1.55463e-014	1.32945e-014	1.56999e-014	1.54976e-014	2.28043e-014	1.13756e-014	3.14585e-014	2.19833e-014	1.66064e-015	1.55897e-014	-3.35032e-015	-1.2813e-014	-7.47915e-015	5.9037e-015
1.49584e-014	1.17248e-015	1.37342e-014	1.42048e-014	1.36545e-014	1.92993e-014	1.25305e-014	1.32025e-014	1.18912e-014	1.37224e-014	1.39061e-014	1.55689e-014	1.3439e-014	1.61419e-014	1.55969e-014	2.27317e-014	1.13444e-014	3.1691e-014	2.1888e-014	2.27205e-015	1.55995e-014	-3.00232e-015	-1.2581e-014	-7.33711e-015	6.06444e-015
1.51438e-014	1.29083e-015	1.40488e-014	1.42677e-014	1.36174e-014	1.9508e-014	1.26867e-014	1.32641e-014	1.20121e-014	1.37695e-014	1.38379e-014	1.56069e-014	1.36156e-014	1.65874e-014	1.56995e-014	2.26449e-014	1.13266e-014	3.18888e-014	2.17939e-014	2.88698e-015	1.56204e-014	-2.62913e-015	-1.23257e-014	-7.17854e-015	6.22903e-015
1.5311e-014	1.42829e-015	1.43669e-014	1.4302e-014	1.35648e-014	1.96889e-014	1.28409e-014	1.33129e-014	1.21423e-014	1.3825e-014	1.37581e-014	1.56597e-014	1.38229e-014	1.7033e-014	1.5805e-014	2.25469e-014	1.13241e-014	3.20522e-014	2.17028e-014	3.50165e-015	1.56543e-014	-2.23081e-015	-1.2047e-014	-7.00091e-015	6.39817e-015
1.54607e-014	1.58629e-015	1.46863e-014	1.43084e-014	1.34977e-014	1.98407e-014	1.29926e-014	1.33489e-014	1.22808e-014	1.38889e-014	1.36676e-014	1.5727e-014	1.40597e-014	1.74748e-014	1.59127e-014	2.24408e-014	1.13384e-014	3.21819e-014	2.16158e-014	4.11138e-015	1.57032e-014	-1.80938e-015	-1.17455e-014	-6.8021e-015	6.5726e-015
1.55937e-014	1.76586e-015	1.50052e-014	1.42867e-014	1.34169e-014	1.99628e-014	1.31422e-014	1.33725e-014	1.24266e-014	1.39612e-014	1.35672e-014	1.58084e-014	1.43241e-014	1.79093e-014	1.60215e-014	2.23291e-014	1.13703e-014	3.22791e-014	2.15345e-014	4.71212e-015	1.57692e-014	-1.3662e-015	-1.14219e-014	-6.57955e-015	6.75267e-015
1.57106e-014	1.9669e-015	1.53212e-014	1.42374e-014	1.33235e-014	2.00546e-014	1.32895e-014	1.33845e-014	1.25789e-014	1.40417e-014	1.34575e-014	1.59028e-014	1.46136e-014	1.83325e-014	1.61312e-014	2.2215e-014	1.14219e-014	3.23446e-014	2.14605e-014	5.29957e-015	1.58547e-014	-9.03263e-016	-1.10767e-014	-6.33162e-015	6.93936e-015
1.58125e-014	2.18959e-015	1.56318e-014	1.41615e-014	1.32185e-014	2.01153e-014	1.34333e-014	1.33855e-014	1.27369e-014	1.41304e-014	1.33395e-014	1.60097e-014	1.49248e-014	1.87415e-014	1.62412e-014	2.2102e-014	1.14934e-014	3.23801e-014	2.13954e-014	5.8694e-015	1.59616e-014	-4.22151e-016	-1.07112e-014	-6.05695e-015	7.13322e-015
1.59011e-014	2.43429e-015	1.59351e-014	1.40613e-014	1.31034e-014	2.01452e-014	1.3574e-014	1.33767e-014	1.28995e-014	1.42266e-014	1.32149e-014	1.61284e-014	1.52541e-014	1.91327e-014	1.63507e-014	2.19924e-014	1.15862e-014	3.23879e-014	2.13402e-014	6.41737e-015	1.60922e-014	7.44277e-017	-1.03267e-014	-5.75372e-015	7.33542e-015
1.59785e-014	2.70118e-015	1.6229e-014	1.39382e-014	1.29794e-014	2.01441e-014	1.37115e-014	1.33596e-014	1.30657e-014	1.43297e-014	1.30848e-014	1.62585e-014	1.55977e-014	1.95019e-014	1.64593e-014	2.18888e-014	1.17009e-014	3.23701e-014	2.12956e-014	6.93944e-015	1.6248e-014	5.84461e-016	-9.92412e-015	-5.42089e-015	7.54605e-015
1.60467e-014	2.99087e-015	1.65111e-014	1.37934e-014	1.28481e-014	2.01119e-014	1.38456e-014	1.33362e-014	1.32345e-014	1.4439e-014	1.29503e-014	1.63991e-014	1.59518e-014	1.9846e-014	1.65659e-014	2.17935e-014	1.18383e-014	3.23287e-014	2.12622e-014	7.43191e-015	1.64299e-014	1.10547e-015	-9.50513e-015	-5.05761e-015	7.76588e-015
1.61072e-014	3.30296e-015	1.67798e-014	1.36295e-014	1.27115e-014	2.00492e-014	1.39759e-014	1.33084e-014	1.34051e-014	1.45542e-014	1.28125e-014	1.65497e-014	1.63119e-014	2.01613e-014	1.66698e-014	2.17094e-014	1.19982e-014	3.22653e-014	2.12413e-014	7.89212e-015	1.66388e-014	1.63448e-015	-9.07186e-015	-4.66302e-015	7.99499e-015
1.61627e-014	3.63774e-015	1.70333e-014	1.34487e-014	1.2571e-014	1.99575e-014	1.41026e-014	1.32776e-014	1.35759e-014	1.46751e-014	1.26725e-014	1.67104e-014	1.66736e-014	2.04444e-014	1.67705e-014	2.16385e-014	1.21807e-014	3.21828e-014	2.12334e-014	8.3167e-015	1.68751e-014	2.16847e-015	-8.62562e-015	-4.23665e-015	8.23408e-015
1.62156e-014	3.99543e-015	1.72696e-014	1.32538e-014	1.24284e-014	1.9838e-014	1.42252e-014	1.32451e-014	1.37456e-014	1.48011e-014	1.25321e-014	1.688e-014	1.70334e-014	2.06929e-014	1.68671e-014	2.15831e-014	1.23855e-014	3.20835e-014	2.12394e-014	8.70265e-015	1.71392e-014	2.70446e-015	-8.16876e-015	-3.77919e-015	8.48369e-015
1.62682e-014	4.37531e-015	1.74869e-014	1.30468e-014	1.22852e-014	1.96916e-014	1.4343e-014	1.32136e-014	1.39133e-014	1.49317e-014	1.23919e-014	1.70586e-014	1.73867e-014	2.09047e-014	1.69597e-014	2.15444e-014	1.26117e-014	3.19707e-014	2.12596e-014	9.04788e-015	1.74312e-014	3.24022e-015	-7.70323e-015	-3.29134e-015	8.74404e-015
1.63229e-014	4.77719e-015	1.76841e-014	1.28304e-014	1.21423e-014	1.952e-014	1.44552e-014	1.31846e-014	1.40776e-014	1.50659e-014	1.22534e-014	1.72453e-014	1.77293e-014	2.10777e-014	1.70476e-014	2.15238e-014	1.28583e-014	3.18464e-014	2.12946e-014	9.35147e-015	1.77507e-014	3.77301e-015	-7.23095e-015	-2.77397e-015	9.01565e-015
1.63818e-014	5.20061e-015	1.78603e-014	1.26071e-014	1.20015e-014	1.93246e-014	1.45615e-014	1.31599e-014	1.42369e-014	1.52035e-014	1.21177e-014	1.74395e-014	1.80573e-014	2.12106e-014	1.71306e-014	2.15228e-014	1.31249e-014	3.17133e-014	2.13446e-014	9.61228e-015	1.80968e-014	4.30006e-015	-6.7544e-015	-2.22855e-015	9.29908e-015
1.64474e-014	5.64494e-015	1.80136e-014	1.23793e-014	1.18649e-014	1.91072e-014	1.46617e-014	1.31415e-014	1.43905e-014	1.5344e-014	1.1986e-014	1.76413e-014	1.83663e-014	2.13027e-014	1.7208e-014	2.15415e-014	1.34092e-014	3.1574e-014	2.1409e-014	9.82923e-015	1.84683e-014	4.81847e-015	-6.27582e-015	-1.65634e-015	9.59442e-015
1.65223e-014	6.10943e-015	1.81432e-014	1.21498e-014	1.1734e-014	1.88702e-014	1.47554e-014	1.31314e-014	1.45367e-014	1.54867e-014	1.18597e-014	1.785e-014	1.86527e-014	2.13536e-014	1.72794e-014	2.15798e-014	1.37104e-014	3.14311e-014	2.14883e-014	1.00031e-014	1.8864e-014	5.32602e-015	-5.79712e-015	-1.0582e-015	9.90183e-015
1.66088e-014	6.59375e-015	1.82487e-014	1.19209e-014	1.16103e-014	1.86155e-014	1.48416e-014	1.31304e-014	1.46752e-014	1.56308e-014	1.17397e-014	1.80646e-014	1.89134e-014	2.13626e-014	1.73441e-014	2.16373e-014	1.4027e-014	3.12871e-014	2.15826e-014	1.01345e-014	1.92819e-014	5.82095e-015	-5.32098e-015	-4.36827e-016	1.02212e-014
1.67092e-014	7.09683e-015	1.83288e-014	1.16951e-014	1.14954e-014	1.83455e-014	1.49193e-014	1.31396e-014	1.48048e-014	1.5776e-014	1.16271e-014	1.82855e-014	1.91459e-014	2.13299e-014	1.74021e-014	2.17133e-014	1.43569e-014	3.11443e-014	2.16912e-014	1.02238e-014	1.97206e-014	6.30098e-015	-4.84908e-015	2.0583e-016	1.05531e-014
1.68262e-014	7.61851e-015	1.83832e-014	1.14746e-014	1.13899e-014	1.80625e-014	1.49873e-014	1.31613e-014	1.49247e-014	1.5922e-014	1.15228e-014	1.85119e-014	1.93475e-014	2.12562e-014	1.74527e-014	2.1807e-014	1.46983e-014	3.10048e-014	2.18136e-014	1.02736e-014	2.0177e-014	6.76469e-015	-4.38324e-015	8.67424e-016	1.08976e-014
1.69607e-014	8.15796e-015	1.84119e-014	1.12614e-014	1.12958e-014	1.7769e-014	1.50454e-014	1.3197e-014	1.50338e-014	1.60686e-014	1.14275e-014	1.87437e-014	1.95167e-014	2.11419e-014	1.7496e-014	2.19165e-014	1.50495e-014	3.08704e-014	2.19499e-014	1.02858e-014	2.06487e-014	7.21062e-015	-3.9248e-015	1.54524e-015	1.12552e-014
1.71145e-014	8.71403e-015	1.84149e-014	1.1058e-014	1.12142e-014	1.74671e-014	1.50931e-014	1.32477e-014	1.51312e-014	1.62154e-014	1.13422e-014	1.89801e-014	1.96526e-014	2.09891e-014	1.75315e-014	2.20401e-014	1.54079e-014	3.07425e-014	2.21e-014	1.02632e-014	2.11339e-014	7.63849e-015	-3.47571e-015	2.23651e-015	1.16262e-014
1.72896e-014	9.28535e-015	1.83924e-014	1.08662e-014	1.11453e-014	1.71596e-014	1.51301e-014	1.33143e-014	1.52165e-014	1.63621e-014	1.12673e-014	1.92214e-014	1.97539e-014	2.07998e-014	1.75593e-014	2.21755e-014	1.57712e-014	3.06234e-014	2.22623e-014	1.02088e-014	2.16295e-014	8.04738e-015	-3.03738e-015	2.93803e-015	1.20111e-014
1.7487e-014	9.87146e-015	1.83447e-014	1.06884e-014	1.10898e-014	1.68485e-014	1.5155e-014	1.33967e-014	1.52889e-014	1.6509e-014	1.12043e-014	1.94667e-014	1.98195e-014	2.05761e-014	1.75788e-014	2.23201e-014	1.61378e-014	3.05138e-014	2.24365e-014	1.01261e-014	2.21324e-014	8.43667e-015	-2.61083e-015	3.64673e-015	1.24101e-014
1.77077e-014	1.0471e-014	1.82727e-014	1.05254e-014	1.1048e-014	1.65355e-014	1.51678e-014	1.34952e-014	1.53477e-014	1.66558e-014	1.11534e-014	1.97152e-014	1.98489e-014	2.03206e-014	1.75904e-014	2.24714e-014	1.65049e-014	3.04151e-014	2.2622e-014	1.00196e-014	2.26395e-014	8.807e-015	-2.19739e-015	4.35962e-015	1.28228e-014
1.79525e-014	1.10827e-014	1.81772e-014	1.0378e-014	1.10206e-014	1.62218e-014	1.51676e-014	1.36097e-014	1.53934e-014	1.68031e-014	1.11143e-014	1.99665e-014	1.98436e-014	2.00365e-014	1.75939e-014	2.26262e-014	1.68699e-014	3.03283e-014	2.28177e-014	9.89241e-015	2.31488e-014	9.15882e-015	-1.79784e-015	5.07392e-015	1.32493e-014
1.82222e-014	1.17052e-014	1.80594e-014	1.02472e-014	1.10071e-014	1.59099e-014	1.51532e-014	1.37403e-014	1.54252e-014	1.69511e-014	1.10877e-014	2.02201e-014	1.9804e-014	1.97268e-014	1.75894e-014	2.2781e-014	1.72313e-014	3.0254e-014	2.30229e-014	9.74959e-015	2.3657e-014	9.49295e-015	-1.41316e-015	5.7865e-015	1.36898e-014
1.85166e-014	1.23377e-014	1.79208e-014	1.01333e-014	1.10074e-014	1.56021e-014	1.51245e-014	1.38867e-014	1.54432e-014	1.70994e-014	1.10738e-014	2.04756e-014	1.97313e-014	1.93951e-014	1.75771e-014	2.29327e-014	1.75869e-014	3.01924e-014	2.32368e-014	9.59593e-015	2.41609e-014	9.81069e-015	-1.0433e-015	6.49484e-015	1.41447e-014
1.88355e-014	1.29793e-014	1.77624e-014	1.00372e-014	1.10212e-014	1.53008e-014	1.50805e-014	1.40482e-014	1.54481e-014	1.72487e-014	1.10728e-014	2.07327e-014	1.96272e-014	1.90447e-014	1.7557e-014	2.30785e-014	1.79345e-014	3.01438e-014	2.34581e-014	9.43581e-015	2.46585e-014	1.01136e-014	-6.88631e-016	7.19616e-015	1.46137e-014
1.91785e-014	1.36292e-014	1.75853e-014	9.95904e-015	1.10488e-014	1.50077e-014	1.50209e-014	1.42237e-014	1.54403e-014	1.73991e-014	1.10846e-014	2.09904e-014	1.94942e-014	1.86798e-014	1.75293e-014	2.32154e-014	1.82712e-014	3.0108e-014	2.36861e-014	9.27408e-015	2.51466e-014	1.04035e-014	-3.4945e-016	7.88856e-015	1.5096e-014
1.95446e-014	1.42853e-014	1.73919e-014	9.89896e-015	1.10896e-014	1.47239e-014	1.49465e-014	1.44121e-014	1.54196e-014	1.75509e-014	1.11094e-014	2.1248e-014	1.93352e-014	1.83044e-014	1.74939e-014	2.33403e-014	1.85958e-014	3.00849e-014	2.39191e-014	9.1153e-015	2.56229e-014	1.0682e-014	-2.49905e-017	8.56941e-015	1.55912e-014
1.99336e-014	1.49464e-014	1.71839e-014	9.85713e-015	1.11429e-014	1.4451e-014	1.48563e-014	1.46118e-014	1.53864e-014	1.77047e-014	1.11468e-014	2.1505e-014	1.9153e-014	1.79234e-014	1.74509e-014	2.34508e-014	1.89069e-014	3.00735e-014	2.41559e-014	8.96414e-015	2.60853e-014	1.09514e-014	2.85268e-016	9.23658e-015	1.60992e-014
2.03437e-014	1.56119e-014	1.6963e-014	9.83358e-015	1.12083e-014	1.41904e-014	1.475e-014	1.48205e-014	1.53411e-014	1.78611e-014	1.11968e-014	2.17603e-014	1.89512e-014	1.7541e-014	1.74006e-014	2.35436e-014	1.92017e-014	3.00736e-014	2.43957e-014	8.82512e-015	2.65313e-014	1.1215e-014	5.81996e-016	9.88838e-015	1.66201e-014
2.07736e-014	1.62806e-014	1.67311e-014	9.82791e-015	1.12841e-014	1.39425e-014	1.46276e-014	1.50365e-014	1.5285e-014	1.80206e-014	1.12587e-014	2.20136e-014	1.87332e-014	1.71614e-014	1.73433e-014	2.36166e-014	1.94791e-014	3.00843e-014	2.46374e-014	8.70274e-015	2.69595e-014	1.1475e-014	8.65743e-016	1.05228e-014	1.71533e-014
2.12215e-014	1.69514e-014	1.64906e-014	9.83951e-015	1.13692e-014	1.37088e-014	1.44892e-014	1.52578e-014	1.52188e-014	1.81834e-014	1.13315e-014	2.22641e-014	1.85024e-014	1.67893e-014	1.72791e-014	2.36675e-014	1.9737e-014	3.01046e-014	2.48795e-014	8.6006e-015	2.7368e-014	1.17346e-014	1.13699e-015	1.11386e-014	1.76982e-014
2.16852e-014	1.76229e-014	1.62431e-014	9.86775e-015	1.14623e-014	1.34894e-014	1.43343e-014	1.54823e-014	1.51434e-014	1.83501e-014	1.14146e-014	2.2511e-014	1.82624e-014	1.64289e-014	1.72083e-014	2.36941e-014	1.99749e-014	3.01332e-014	2.51216e-014	8.52251e-015	2.77556e-014	1.1996e-014	1.3977e-015	1.17346e-014	1.82538e-014
2.21623e-014	1.8294e-014	1.59911e-014	9.91143e-015	1.15629e-014	1.32849e-014	1.41634e-014	1.57069e-014	1.50594e-014	1.85206e-014	1.15073e-014	2.27535e-014	1.80172e-014	1.60841e-014	1.71313e-014	2.36949e-014	2.01917e-014	3.01684e-014	2.53615e-014	8.47238e-015	2.81217e-014	1.22623e-014	1.64887e-015	1.23098e-014	1.88196e-014
2.26501e-014	1.89631e-014	1.57369e-014	9.9698e-015	1.16697e-014	1.30965e-014	1.39772e-014	1.5929e-014	1.49675e-014	1.8695e-014	1.16087e-014	2.29909e-014	1.77704e-014	1.57583e-014	1.70487e-014	2.36696e-014	2.03873e-014	3.02092e-014	2.55982e-014	8.45279e-015	2.84653e-014	1.25362e-014	1.89141e-015	1.28639e-014	1.93949e-014
2.31465e-014	1.96289e-014	1.54825e-014	1.00419e-014	1.17806e-014	1.29241e-014	1.3776e-014	1.61465e-014	1.48686e-014	1.8874e-014	1.17182e-014	2.32224e-014	1.75259e-014	1.54549e-014	1.69609e-014	2.36171e-014	2.0561e-014	3.02532e-014	2.58309e-014	8.46598e-015	2.87863e-014	1.28203e-014	2.12727e-015	1.33959e-014	1.99785e-014
2.36485e-014	2.02906e-014	1.52298e-014	1.01266e-014	1.18944e-014	1.27672e-014	1.35597e-014	1.63569e-014	1.47633e-014	1.90578e-014	1.18346e-014	2.34471e-014	1.72868e-014	1.51777e-014	1.68683e-014	2.35374e-014	2.07118e-014	3.02991e-014	2.60582e-014	8.51383e-015	2.9085e-014	1.3117e-014	2.35829e-015	1.39061e-014	2.05686e-014
2.4154e-014	2.09462e-014	1.49812e-014	1.02226e-014	1.20098e-014	1.26257e-014	1.33295e-014	1.65568e-014	1.46527e-014	1.92463e-014	1.19567e-014	2.36644e-014	1.70575e-014	1.49297e-014	1.67722e-014	2.34308e-014	2.08404e-014	3.03459e-014	2.62783e-014	8.5982e-015	2.93613e-014	1.34288e-014	2.58608e-015	1.43946e-014	2.11643e-014
2.46598e-014	2.15944e-014	1.4738e-014	1.03287e-014	1.21256e-014	1.24997e-014	1.3086e-014	1.67438e-014	1.45378e-014	1.94403e-014	1.20838e-014	2.38739e-014	1.68408e-014	1.47127e-014	1.66726e-014	2.32979e-014	2.09468e-014	3.03919e-014	2.64896e-014	8.71983e-015	2.96153e-014	1.37576e-014	2.81197e-015	1.4862e-014	2.17637e-014
2.51631e-014	2.22346e-014	1.45028e-014	1.04431e-014	1.22405e-014	1.2389e-014	1.28296e-014	1.69159e-014	1.44192e-014	1.96389e-014	1.22142e-014	2.40749e-014	1.66394e-014	1.45293e-014	1.65702e-014	2.31401e-014	2.10309e-014	3.04351e-014	2.66911e-014	8.87882e-015	2.98479e-014	1.41052e-014	3.03769e-015	1.53083e-014	2.23651e-014
2.56612e-014	2.28647e-014	1.42776e-014	1.05651e-014	1.23528e-014	1.22934e-014	1.25611e-014	1.70704e-014	1.42973e-014	1.98421e-014	1.2347e-014	2.4267e-014	1.64562e-014	1.43821e-014	1.64658e-014	2.29583e-014	2.10931e-014	3.04746e-014	2.68815e-014	9.07559e-015	3.00607e-014	1.44733e-014	3.26491e-015	1.57344e-014	2.29664e-014
2.61515e-014	2.34833e-014	1.40641e-014	1.06933e-014	1.24616e-014	1.2212e-014	1.22815e-014	1.72049e-014	1.41724e-014	2.00495e-014	1.24807e-014	2.44501e-014	1.62935e-014	1.42722e-014	1.63603e-014	2.27548e-014	2.11346e-014	3.05087e-014	2.70596e-014	9.30881e-015	3.02546e-014	1.48627e-014	3.49521e-015	1.61417e-014	2.35663e-014
2.66313e-014	2.4089e-014	1.38646e-014	1.08266e-014	1.2566e-014	1.2144e-014	1.1992e-014	1.73176e-014	1.40446e-014	2.02608e-014	1.26143e-014	2.46232e-014	1.61531e-014	1.42e-014	1.62547e-014	2.25315e-014	2.11568e-014	3.05356e-014	2.72242e-014	9.578e-015	3.04311e-014	1.52743e-014	3.72973e-015	1.65309e-014	2.41621e-014
2.70982e-014	2.46807e-014	1.36806e-014	1.09639e-014	1.26653e-014	1.20893e-014	1.16939e-014	1.74071e-014	1.39146e-014	2.04754e-014	1.27462e-014	2.47858e-014	1.60365e-014	1.41663e-014	1.61492e-014	2.22914e-014	2.11604e-014	3.05542e-014	2.7374e-014	9.882e-015	3.05915e-014	1.57092e-014	3.97015e-015	1.6903e-014	2.47516e-014
2.755e-014	2.52571e-014	1.35138e-014	1.11044e-014	1.27579e-014	1.20472e-014	1.13885e-014	1.74717e-014	1.3783e-014	2.0693e-014	1.28757e-014	2.4938e-014	1.5944e-014	1.41716e-014	1.60447e-014	2.20373e-014	2.11466e-014	3.05634e-014	2.7508e-014	1.02191e-014	3.07375e-014	1.6167e-014	4.21821e-015	1.72599e-014	2.53331e-014
2.79843e-014	2.58169e-014	1.33645e-014	1.12468e-014	1.28429e-014	1.20159e-014	1.10769e-014	1.75105e-014	1.36502e-014	2.09134e-014	1.30008e-014	2.50798e-014	1.58768e-014	1.42155e-014	1.59429e-014	2.1772e-014	2.11165e-014	3.05623e-014	2.76258e-014	1.05871e-014	3.08712e-014	1.66471e-014	4.47485e-015	1.76032e-014	2.59036e-014
2.83989e-014	2.63585e-014	1.3234e-014	1.139e-014	1.29205e-014	1.19946e-014	1.07599e-014	1.75224e-014	1.35161e-014	2.11355e-014	1.31205e-014	2.5211e-014	1.58354e-014	1.42974e-014	1.58445e-014	2.14983e-014	2.10711e-014	3.05502e-014	2.77262e-014	1.0983e-014	3.09945e-014	1.71491e-014	4.7407e-015	1.79348e-014	2.64609e-014
2.87916e-014	2.68814e-014	1.31237e-014	1.15334e-014	1.29897e-014	1.19827e-014	1.04381e-014	1.75066e-014	1.33802e-014	2.13582e-014	1.32338e-014	2.53317e-014	1.58189e-014	1.44166e-014	1.57502e-014	2.12202e-014	2.10123e-014	3.05266e-014	2.7808e-014	1.14042e-014	3.11086e-014	1.76721e-014	5.01625e-015	1.82563e-014	2.70025e-014
2.91615e-014	2.73848e-014	1.30344e-014	1.1676e-014	1.305e-014	1.19784e-014	1.01124e-014	1.74626e-014	1.32428e-014	2.15806e-014	1.33392e-014	2.54416e-014	1.58266e-014	1.45717e-014	1.56619e-014	2.09406e-014	2.09419e-014	3.04907e-014	2.78711e-014	1.18479e-014	3.12157e-014	1.82145e-014	5.30231e-015	1.8569e-014	2.75259e-014
2.95071e-014	2.78675e-014	1.29664e-014	1.18169e-014	1.31016e-014	1.19813e-014	9.78379e-015	1.73906e-014	1.31038e-014	2.1802e-014	1.34353e-014	2.55409e-014	1.58572e-014	1.47605e-014	1.55805e-014	2.06636e-014	2.08614e-014	3.04426e-014	2.79144e-014	1.2311e-014	3.13171e-014	1.87744e-014	5.59934e-015	1.88748e-014	2.80292e-014
2.98274e-014	2.83283e-014	1.29202e-014	1.19553e-014	1.31442e-014	1.19898e-014	9.45357e-015	1.72906e-014	1.29626e-014	2.20215e-014	1.35214e-014	2.56296e-014	1.59096e-014	1.49806e-014	1.55069e-014	2.03923e-014	2.07723e-014	3.03822e-014	2.79373e-014	1.279e-014	3.14148e-014	1.93499e-014	5.90729e-015	1.91752e-014	2.85106e-014
3.01216e-014	2.87664e-014	1.28957e-014	1.20901e-014	1.31779e-014	1.20028e-014	9.12266e-015	1.71641e-014	1.2819e-014	2.2238e-014	1.3597e-014	2.57081e-014	1.59814e-014	1.523e-014	1.54415e-014	2.01296e-014	2.06769e-014	3.0309e-014	2.79398e-014	1.32815e-014	3.151e-014	1.99381e-014	6.22635e-015	1.94716e-014	2.89678e-014
3.03892e-014	2.91808e-014	1.28933e-014	1.22204e-014	1.32034e-014	1.20195e-014	8.79301e-015	1.70124e-014	1.26732e-014	2.24501e-014	1.36608e-014	2.57766e-014	1.60706e-014	1.55062e-014	1.53853e-014	1.98788e-014	2.05776e-014	3.02235e-014	2.7922e-014	1.37821e-014	3.16041e-014	2.05363e-014	6.55555e-015	1.97662e-014	2.93981e-014
3.06298e-014	2.95709e-014	1.29124e-014	1.23465e-014	1.32206e-014	1.20385e-014	8.46531e-015	1.68372e-014	1.25246e-014	2.26566e-014	1.37119e-014	2.58353e-014	1.61744e-014	1.58059e-014	1.53392e-014	1.96425e-014	2.04764e-014	3.01259e-014	2.78834e-014	1.42885e-014	3.16981e-014	2.11412e-014	6.89447e-015	2.00597e-014	2.97991e-014
3.08439e-014	2.99361e-014	1.29524e-014	1.2468e-014	1.32299e-014	1.20583e-014	8.13962e-015	1.66397e-014	1.23728e-014	2.28567e-014	1.37491e-014	2.58848e-014	1.62904e-014	1.61261e-014	1.53047e-014	1.94236e-014	2.03743e-014	3.00167e-014	2.7824e-014	1.47979e-014	3.17932e-014	2.17494e-014	7.24267e-015	2.03535e-014	3.01695e-014
3.10322e-014	3.02761e-014	1.30132e-014	1.2584e-014	1.32316e-014	1.20779e-014	7.81703e-015	1.64221e-014	1.22171e-014	2.30501e-014	1.3772e-014	2.59254e-014	1.64157e-014	1.64626e-014	1.52823e-014	1.92238e-014	2.02738e-014	2.98971e-014	2.77441e-014	1.53071e-014	3.18895e-014	2.23577e-014	7.59943e-015	2.06485e-014	3.05075e-014
[truncated: 1,306 more rows]
