# Supplementary material for: Prominent gamma band activity during visual motion perception in early-stage Alzheimer’s disease
Source: PLoS One. 2022 Apr 18;17(4):e0266693. doi: 10.1371/journal.pone.0266693 (PMC9015152; doi:10.1371/journal.pone.0266693)
Supplement: S1 File — (ZIP) [file pone.0266693.s001.zip › PloseOneé╠âfü[â^âVü[âgùp/AD17 L hemisphere.txt]

-1.85277e-014	-1.33937e-014	-1.01992e-014	-1.82985e-014	-1.1958e-014	-1.82281e-014	-1.97091e-014	-2.88905e-015	-1.4277e-014	-1.66435e-014	-1.69842e-014	-7.36917e-015	-7.8324e-015	-8.16552e-015	-1.85836e-014	-8.64366e-015	-3.41106e-015	4.02604e-015	5.7996e-015	6.88843e-015	2.71576e-015	1.21308e-014	5.54772e-015	-1.24771e-014	1.1509e-015
-1.82319e-014	-1.30425e-014	-1.02169e-014	-1.72172e-014	-1.15528e-014	-1.78923e-014	-1.8649e-014	-3.18628e-015	-1.41352e-014	-1.58769e-014	-1.69188e-014	-6.49214e-015	-8.41655e-015	-8.55163e-015	-1.74394e-014	-8.56682e-015	-3.27735e-015	4.74196e-015	6.65121e-015	7.2922e-015	2.97544e-015	1.16719e-014	5.21693e-015	-1.21216e-014	1.11644e-015
-1.79212e-014	-1.26731e-014	-1.02259e-014	-1.61557e-014	-1.11322e-014	-1.75848e-014	-1.75893e-014	-3.47698e-015	-1.3993e-014	-1.50916e-014	-1.68398e-014	-5.62112e-015	-9.02261e-015	-8.93221e-015	-1.62963e-014	-8.50721e-015	-3.1357e-015	5.4663e-015	7.50495e-015	7.6991e-015	3.23533e-015	1.12302e-014	4.8938e-015	-1.17618e-014	1.0902e-015
-1.75961e-014	-1.22875e-014	-1.0225e-014	-1.51195e-014	-1.06977e-014	-1.73062e-014	-1.65332e-014	-3.75789e-015	-1.38495e-014	-1.42908e-014	-1.67455e-014	-4.76066e-015	-9.64602e-015	-9.30453e-015	-1.51595e-014	-8.46515e-015	-2.98548e-015	6.19513e-015	8.35601e-015	8.10745e-015	3.49378e-015	1.08095e-014	4.58116e-015	-1.13996e-014	1.0731e-015
-1.72566e-014	-1.18882e-014	-1.02127e-014	-1.4114e-014	-1.02515e-014	-1.70569e-014	-1.54846e-014	-4.02555e-015	-1.37036e-014	-1.34778e-014	-1.66348e-014	-3.9147e-015	-1.02822e-014	-9.66661e-015	-1.40337e-014	-8.4413e-015	-2.8265e-015	6.92491e-015	9.19941e-015	8.51463e-015	3.74993e-015	1.04133e-014	4.28168e-015	-1.10373e-014	1.06564e-015
-1.69032e-014	-1.14784e-014	-1.01879e-014	-1.3144e-014	-9.79625e-015	-1.68364e-014	-1.44473e-014	-4.27705e-015	-1.35551e-014	-1.2656e-014	-1.65065e-014	-3.08708e-015	-1.09267e-014	-1.0016e-014	-1.29241e-014	-8.4357e-015	-2.65848e-015	7.6525e-015	1.00305e-014	8.91799e-015	4.00329e-015	1.00447e-014	3.99847e-015	-1.06763e-014	1.06876e-015
-1.65367e-014	-1.10607e-014	-1.01496e-014	-1.22141e-014	-9.33418e-015	-1.66441e-014	-1.34247e-014	-4.5096e-015	-1.3403e-014	-1.18291e-014	-1.63598e-014	-2.28168e-015	-1.15736e-014	-1.035e-014	-1.1835e-014	-8.44822e-015	-2.48093e-015	8.37461e-015	1.08442e-014	9.31588e-015	4.25271e-015	9.70693e-015	3.73371e-015	-1.03183e-014	1.08301e-015
-1.61582e-014	-1.06377e-014	-1.00965e-014	-1.13283e-014	-8.86758e-015	-1.64788e-014	-1.24197e-014	-4.72058e-015	-1.3246e-014	-1.10009e-014	-1.61936e-014	-1.50225e-015	-1.2217e-014	-1.06663e-014	-1.07704e-014	-8.47893e-015	-2.29391e-015	9.08754e-015	1.16361e-014	9.70616e-015	4.49729e-015	9.40233e-015	3.49016e-015	-9.96535e-015	1.10897e-015
-1.57681e-014	-1.02118e-014	-1.00285e-014	-1.04898e-014	-8.39907e-015	-1.63388e-014	-1.14357e-014	-4.90692e-015	-1.3083e-014	-1.01751e-014	-1.60068e-014	-7.51476e-016	-1.28514e-014	-1.09635e-014	-9.73441e-015	-8.52656e-015	-2.09729e-015	9.78791e-015	1.24016e-014	1.00869e-014	4.73585e-015	9.13365e-015	3.26999e-015	-9.61863e-015	1.14719e-015
-1.53675e-014	-9.78611e-015	-9.94452e-015	-9.7017e-015	-7.93131e-015	-1.62223e-014	-1.04751e-014	-5.06657e-015	-1.29129e-014	-9.35525e-015	-1.57991e-014	-3.22515e-017	-1.34706e-014	-1.12396e-014	-8.73104e-015	-8.59035e-015	-1.89075e-015	1.04722e-014	1.3136e-014	1.04559e-014	4.96761e-015	8.90334e-015	3.07553e-015	-9.27987e-015	1.19819e-015
-1.49572e-014	-9.36397e-015	-9.84377e-015	-8.967e-015	-7.46714e-015	-1.6127e-014	-9.54028e-015	-5.19703e-015	-1.27342e-014	-8.54513e-015	-1.55697e-014	6.53668e-016	-1.40683e-014	-1.1493e-014	-7.76333e-015	-8.66899e-015	-1.67443e-015	1.11373e-014	1.38358e-014	1.08108e-014	5.19179e-015	8.71285e-015	2.9089e-015	-8.95036e-015	1.26242e-015
-1.4538e-014	-8.94839e-015	-9.72627e-015	-8.28787e-015	-7.00905e-015	-1.60497e-014	-8.63281e-015	-5.29599e-015	-1.2546e-014	-7.74783e-015	-1.5318e-014	1.30456e-015	-1.46387e-014	-1.17221e-014	-6.8341e-015	-8.76145e-015	-1.44811e-015	1.17795e-014	1.4498e-014	1.11496e-014	5.40746e-015	8.56379e-015	2.77149e-015	-8.63118e-015	1.34002e-015
-1.4111e-014	-8.5421e-015	-9.59178e-015	-7.66544e-015	-6.56011e-015	-1.59878e-014	-7.75453e-015	-5.36166e-015	-1.23472e-014	-6.96633e-015	-1.50439e-014	1.91897e-015	-1.51756e-014	-1.19258e-014	-5.94649e-015	-8.86672e-015	-1.21157e-015	1.23962e-014	1.51195e-014	1.14709e-014	5.61428e-015	8.45704e-015	2.66489e-015	-8.3232e-015	1.43144e-015
-1.36776e-014	-8.14805e-015	-9.44033e-015	-7.10053e-015	-6.12257e-015	-1.59385e-014	-6.90656e-015	-5.39303e-015	-1.21368e-014	-6.2042e-015	-1.47472e-014	2.49586e-015	-1.56732e-014	-1.21032e-014	-5.10222e-015	-8.98316e-015	-9.65084e-016	1.29848e-014	1.56976e-014	1.17723e-014	5.81199e-015	8.39318e-015	2.59071e-015	-8.02787e-015	1.53666e-015
-1.32389e-014	-7.76841e-015	-9.27186e-015	-6.59292e-015	-5.69957e-015	-1.58989e-014	-6.08968e-015	-5.38895e-015	-1.19128e-014	-5.46463e-015	-1.44285e-014	3.03509e-015	-1.61262e-014	-1.2253e-014	-4.30297e-015	-9.10924e-015	-7.09049e-016	1.35427e-014	1.62301e-014	1.2052e-014	6e-015	8.37206e-015	2.54989e-015	-7.74535e-015	1.65565e-015
-1.27962e-014	-7.40588e-015	-9.08657e-015	-6.14288e-015	-5.29329e-015	-1.58659e-014	-5.30477e-015	-5.34842e-015	-1.16743e-014	-4.75034e-015	-1.40881e-014	3.53624e-015	-1.6529e-014	-1.23748e-014	-3.55034e-015	-9.24345e-015	-4.43063e-016	1.40676e-014	1.67144e-014	1.23082e-014	6.17787e-015	8.39371e-015	2.54296e-015	-7.47645e-015	1.78853e-015
-1.23509e-014	-7.06247e-015	-8.8847e-015	-5.74938e-015	-4.90616e-015	-1.58361e-014	-4.55236e-015	-5.27119e-015	-1.14206e-014	-4.06405e-015	-1.37265e-014	4.00002e-015	-1.6877e-014	-1.24681e-014	-2.84505e-015	-9.38398e-015	-1.67484e-016	1.45571e-014	1.71493e-014	1.25396e-014	6.34546e-015	8.45748e-015	2.57039e-015	-7.22145e-015	1.93527e-015
-1.19036e-014	-6.74044e-015	-8.6672e-015	-5.41114e-015	-4.54057e-015	-1.5806e-014	-3.83314e-015	-5.15731e-015	-1.11505e-014	-3.40782e-015	-1.33445e-014	4.4272e-015	-1.71655e-014	-1.25331e-014	-2.18789e-015	-9.52899e-015	1.16768e-016	1.50092e-014	1.7534e-014	1.27451e-014	6.50247e-015	8.56168e-015	2.63247e-015	-6.9804e-015	2.09604e-015
-1.14563e-014	-6.44146e-015	-8.43476e-015	-5.12624e-015	-4.19857e-015	-1.57725e-014	-3.14745e-015	-5.0076e-015	-1.0863e-014	-2.78374e-015	-1.29432e-014	4.8189e-015	-1.73903e-014	-1.25701e-014	-1.57917e-015	-9.67677e-015	4.08903e-016	1.54219e-014	1.78681e-014	1.29237e-014	6.64844e-015	8.70471e-015	2.72967e-015	-6.7535e-015	2.27062e-015
-1.10105e-014	-6.16704e-015	-8.18835e-015	-4.89267e-015	-3.88265e-015	-1.57331e-014	-2.49521e-015	-4.82256e-015	-1.05574e-014	-2.19369e-015	-1.25235e-014	5.17689e-015	-1.75482e-014	-1.25787e-014	-1.01875e-015	-9.82538e-015	7.08098e-016	1.57935e-014	1.81508e-014	1.30742e-014	6.78382e-015	8.885e-015	2.86152e-015	-6.54037e-015	2.45841e-015
-1.05678e-014	-5.91859e-015	-7.92925e-015	-4.70831e-015	-3.59529e-015	-1.56851e-014	-1.8766e-015	-4.60365e-015	-1.02334e-014	-1.63901e-015	-1.20866e-014	5.50351e-015	-1.76364e-014	-1.25592e-014	-5.06368e-016	-9.97312e-015	1.01399e-015	1.61226e-014	1.83826e-014	1.3196e-014	6.90925e-015	9.1002e-015	3.02702e-015	-6.3405e-015	2.65847e-015
-1.01293e-014	-5.69655e-015	-7.65845e-015	-4.57017e-015	-3.33815e-015	-1.56257e-014	-1.29121e-015	-4.35299e-015	-9.89066e-015	-1.12126e-015	-1.16343e-014	5.80083e-015	-1.7652e-014	-1.25124e-014	-4.18431e-017	-1.01187e-014	1.32504e-015	1.64076e-014	1.85644e-014	1.32888e-014	7.0246e-015	9.34731e-015	3.22555e-015	-6.15317e-015	2.87073e-015
-9.69642e-015	-5.50129e-015	-7.37752e-015	-4.47564e-015	-3.11288e-015	-1.55532e-014	-7.39205e-016	-4.07274e-015	-9.52886e-015	-6.41046e-016	-1.11686e-014	6.07114e-015	-1.75935e-014	-1.24395e-014	3.75649e-016	-1.02606e-014	1.63989e-015	1.66477e-014	1.86966e-014	1.33518e-014	7.13033e-015	9.6237e-015	3.45603e-015	-5.97751e-015	3.09442e-015
-9.27102e-015	-5.33294e-015	-7.08794e-015	-4.42221e-015	-2.92112e-015	-1.54662e-014	-2.20427e-016	-3.76497e-015	-9.14819e-015	-1.98942e-016	-1.06905e-014	6.31709e-015	-1.74594e-014	-1.23409e-014	7.46873e-016	-1.03978e-014	1.95744e-015	1.68419e-014	1.87808e-014	1.33844e-014	7.22666e-015	9.92633e-015	3.71727e-015	-5.81268e-015	3.32896e-015
-8.85453e-015	-5.19189e-015	-6.79104e-015	-4.40612e-015	-2.76442e-015	-1.53634e-014	2.65801e-016	-3.43235e-015	-8.74897e-015	2.04391e-016	-1.0202e-014	6.5414e-015	-1.72493e-014	-1.22179e-014	1.07301e-015	-1.0529e-014	2.27597e-015	1.69897e-014	1.88185e-014	1.33864e-014	7.31382e-015	1.02512e-014	4.0077e-015	-5.65697e-015	3.57357e-015
-8.44846e-015	-5.0778e-015	-6.48901e-015	-4.42454e-015	-2.64335e-015	-1.52438e-014	7.19263e-016	-3.07822e-015	-8.33158e-015	5.68575e-016	-9.7055e-015	6.74683e-015	-1.69637e-014	-1.20713e-014	1.35486e-015	-1.06534e-014	2.5937e-015	1.70909e-014	1.88121e-014	1.3358e-014	7.39233e-015	1.05948e-014	4.32515e-015	-5.50865e-015	3.82729e-015
-8.05418e-015	-4.9893e-015	-6.18365e-015	-4.47442e-015	-2.5588e-015	-1.51074e-014	1.13968e-015	-2.70561e-015	-7.89642e-015	8.94378e-016	-9.20299e-015	6.93613e-015	-1.66036e-014	-1.19025e-014	1.59355e-015	-1.07704e-014	2.90898e-015	1.71456e-014	1.87634e-014	1.32997e-014	7.46265e-015	1.09529e-014	4.66755e-015	-5.36637e-015	4.08969e-015
-7.67329e-015	-4.92538e-015	-5.87651e-015	-4.55263e-015	-2.51186e-015	-1.4954e-014	1.52693e-015	-2.3179e-015	-7.44478e-015	1.1821e-015	-8.69654e-015	7.1124e-015	-1.61709e-014	-1.17127e-014	1.78999e-015	-1.08795e-014	3.2197e-015	1.71539e-014	1.86747e-014	1.3212e-014	7.5253e-015	1.13216e-014	5.03283e-015	-5.22867e-015	4.3599e-015
-7.30733e-015	-4.88484e-015	-5.5699e-015	-4.65582e-015	-2.50313e-015	-1.47839e-014	1.88083e-015	-1.91869e-015	-6.9776e-015	1.43227e-015	-8.18854e-015	7.27775e-015	-1.56683e-014	-1.15033e-014	1.94548e-015	-1.09802e-014	3.52375e-015	1.71169e-014	1.85482e-014	1.30955e-014	7.58127e-015	1.16964e-014	5.41885e-015	-5.09373e-015	4.63671e-015
-6.95792e-015	-4.86599e-015	-5.26572e-015	-4.78081e-015	-2.53285e-015	-1.45978e-014	2.20142e-015	-1.5118e-015	-6.49635e-015	1.64588e-015	-7.68141e-015	7.43505e-015	-1.50993e-014	-1.12759e-014	2.06164e-015	-1.10722e-014	3.81892e-015	1.70352e-014	1.83867e-014	1.29511e-014	7.63101e-015	1.20731e-014	5.823e-015	-4.96002e-015	4.91914e-015
-6.62631e-015	-4.86733e-015	-4.96615e-015	-4.92469e-015	-2.6006e-015	-1.43967e-014	2.48829e-015	-1.10091e-015	-6.00243e-015	1.82405e-015	-7.1775e-015	7.58682e-015	-1.44681e-014	-1.10322e-014	2.13999e-015	-1.1156e-014	4.10238e-015	1.69098e-014	1.8193e-014	1.27798e-014	7.67513e-015	1.24476e-014	6.2431e-015	-4.82541e-015	5.20626e-015
-6.31382e-015	-4.88688e-015	-4.67343e-015	-5.08487e-015	-2.70639e-015	-1.41823e-014	2.74134e-015	-6.89761e-016	-5.49796e-015	1.96812e-015	-6.67937e-015	7.7352e-015	-1.3779e-014	-1.07736e-014	2.18132e-015	-1.12318e-014	4.3721e-015	1.67418e-014	1.79701e-014	1.25823e-014	7.71427e-015	1.28158e-014	6.67657e-015	-4.6881e-015	5.49702e-015
-6.02158e-015	-4.92237e-015	-4.38921e-015	-5.25839e-015	-2.85003e-015	-1.3956e-014	2.96057e-015	-2.82517e-016	-4.98501e-015	2.07971e-015	-6.18929e-015	7.88134e-015	-1.30373e-014	-1.0502e-014	2.18704e-015	-1.13e-014	4.62596e-015	1.65328e-014	1.77207e-014	1.23603e-014	7.74919e-015	1.31738e-014	7.12071e-015	-4.54648e-015	5.79052e-015
-5.7513e-015	-4.97167e-015	-4.11561e-015	-5.44295e-015	-3.03078e-015	-1.37197e-014	3.14531e-015	1.17122e-016	-4.46577e-015	2.1609e-015	-5.7099e-015	8.02709e-015	-1.22487e-014	-1.02187e-014	2.15793e-015	-1.13609e-014	4.862e-015	1.62847e-014	1.74475e-014	1.21151e-014	7.78032e-015	1.3518e-014	7.57262e-015	-4.39862e-015	6.0853e-015
-5.50413e-015	-5.03194e-015	-3.85459e-015	-5.63649e-015	-3.24716e-015	-1.3476e-014	3.29515e-015	5.05502e-016	-3.94275e-015	2.21364e-015	-5.24359e-015	8.17411e-015	-1.14198e-014	-9.92565e-015	2.09498e-015	-1.14154e-014	5.07789e-015	1.59995e-014	1.71538e-014	1.18486e-014	7.80828e-015	1.38451e-014	8.03005e-015	-4.24297e-015	6.38086e-015
-5.28119e-015	-5.10133e-015	-3.60756e-015	-5.83701e-015	-3.49848e-015	-1.32274e-014	3.40952e-015	8.79066e-016	-3.41818e-015	2.23923e-015	-4.79239e-015	8.32271e-015	-1.05572e-014	-9.62472e-015	1.9995e-015	-1.14644e-014	5.27109e-015	1.56795e-014	1.68426e-014	1.1562e-014	7.83388e-015	1.41517e-014	8.49073e-015	-4.07799e-015	6.67653e-015
-5.08337e-015	-5.17736e-015	-3.37627e-015	-6.04264e-015	-3.78323e-015	-1.29759e-014	3.48821e-015	1.23402e-015	-2.89482e-015	2.23948e-015	-4.3585e-015	8.47368e-015	-9.66845e-015	-9.31739e-015	1.87219e-015	-1.1509e-014	5.43955e-015	1.53274e-014	1.65165e-014	1.12577e-014	7.85752e-015	1.44348e-014	8.95216e-015	-3.90209e-015	6.9711e-015
-4.91163e-015	-5.25719e-015	-3.16252e-015	-6.25217e-015	-4.09947e-015	-1.27237e-014	3.53081e-015	1.56721e-015	-2.37503e-015	2.21645e-015	-3.94371e-015	8.62729e-015	-8.76137e-015	-9.0056e-015	1.71372e-015	-1.15501e-014	5.58125e-015	1.4946e-014	1.61781e-014	1.09377e-014	7.87978e-015	1.46916e-014	9.41228e-015	-3.71448e-015	7.26394e-015
-4.76689e-015	-5.33864e-015	-2.96766e-015	-6.46401e-015	-4.44564e-015	-1.24731e-014	3.53709e-015	1.87574e-015	-1.86164e-015	2.17206e-015	-3.55072e-015	8.78272e-015	-7.84344e-015	-8.6908e-015	1.52497e-015	-1.15888e-014	5.69443e-015	1.45386e-014	1.58304e-014	1.06043e-014	7.90097e-015	1.49194e-014	9.8685e-015	-3.51427e-015	7.55417e-015
-4.64975e-015	-5.41957e-015	-2.79306e-015	-6.67705e-015	-4.81954e-015	-1.22268e-014	3.50644e-015	2.15691e-015	-1.35735e-015	2.10845e-015	-3.18132e-015	8.93946e-015	-6.92292e-015	-8.37492e-015	1.3071e-015	-1.16261e-014	5.77786e-015	1.41081e-014	1.54754e-014	1.02593e-014	7.92153e-015	1.51163e-014	1.03186e-014	-3.30058e-015	7.84086e-015
-4.56103e-015	-5.49791e-015	-2.63944e-015	-6.89057e-015	-5.21917e-015	-1.1987e-014	3.43891e-015	2.40835e-015	-8.6517e-016	2.02754e-015	-2.83721e-015	9.09654e-015	-6.00817e-015	-8.06003e-015	1.06072e-015	-1.16635e-014	5.82998e-015	1.36581e-014	1.51157e-014	9.9055e-015	7.94173e-015	1.52805e-014	1.07607e-014	-3.07275e-015	8.12325e-015
-4.50081e-015	-5.57138e-015	-2.5083e-015	-7.10329e-015	-5.64201e-015	-1.17557e-014	3.33468e-015	2.62834e-015	-3.88117e-016	1.93097e-015	-2.52072e-015	9.25233e-015	-5.10781e-015	-7.74785e-015	7.8652e-016	-1.17023e-014	5.84948e-015	1.31922e-014	1.47539e-014	9.54537e-015	7.96173e-015	1.54104e-014	1.11927e-014	-2.83023e-015	8.4006e-015
-4.46964e-015	-5.63813e-015	-2.40031e-015	-7.31451e-015	-6.08538e-015	-1.15349e-014	3.19437e-015	2.81495e-015	7.09011e-017	1.82047e-015	-2.2336e-015	9.40491e-015	-4.2297e-015	-7.44006e-015	4.85182e-016	-1.17434e-014	5.83612e-015	1.27138e-014	1.43917e-014	9.18089e-015	7.98192e-015	1.55055e-014	1.1613e-014	-2.5728e-015	8.67251e-015
-4.4677e-015	-5.69653e-015	-2.31589e-015	-7.52336e-015	-6.54709e-015	-1.1326e-014	3.01855e-015	2.96626e-015	5.09246e-016	1.69753e-015	-1.97689e-015	9.55241e-015	-3.38169e-015	-7.13868e-015	1.57273e-016	-1.17871e-014	5.78929e-015	1.2227e-014	1.40312e-014	8.81441e-015	8.00244e-015	1.55655e-014	1.20202e-014	-2.30058e-015	8.93812e-015
-4.49477e-015	-5.74553e-015	-2.25563e-015	-7.73006e-015	-7.02389e-015	-1.11303e-014	2.8078e-015	3.08139e-015	9.23942e-016	1.56369e-015	-1.75219e-015	9.69266e-015	-2.57171e-015	-6.84557e-015	-1.96372e-016	-1.18347e-014	5.7091e-015	1.17356e-014	1.36733e-014	8.44879e-015	8.02301e-015	1.55906e-014	1.24133e-014	-2.0137e-015	9.19709e-015
-4.55073e-015	-5.78375e-015	-2.21979e-015	-7.93443e-015	-7.51314e-015	-1.09491e-014	2.56293e-015	3.15941e-015	1.31177e-015	1.42072e-015	-1.56098e-015	9.82331e-015	-1.80695e-015	-6.56246e-015	-5.74708e-016	-1.18874e-014	5.59557e-015	1.12435e-014	1.33197e-014	8.08639e-015	8.0437e-015	1.55807e-014	1.27907e-014	-1.71264e-015	9.44884e-015
-4.63534e-015	-5.81055e-015	-2.20837e-015	-8.13577e-015	-8.01149e-015	-1.0783e-014	2.28549e-015	3.20003e-015	1.67042e-015	1.27004e-015	-1.40379e-015	9.94145e-015	-1.09489e-015	-6.29119e-015	-9.76576e-016	-1.1946e-014	5.44944e-015	1.07548e-014	1.29721e-014	7.73033e-015	8.06414e-015	1.55364e-014	1.3151e-014	-1.39852e-015	9.69363e-015
-4.74787e-015	-5.82514e-015	-2.2213e-015	-8.33393e-015	-8.51621e-015	-1.06322e-014	1.97685e-015	3.20337e-015	1.99741e-015	1.11277e-015	-1.28219e-015	1.00439e-014	-4.4253e-016	-6.03318e-015	-1.40119e-015	-1.2011e-014	5.27211e-015	1.02728e-014	1.26318e-014	7.38254e-015	8.08362e-015	1.54591e-014	1.34935e-014	-1.07212e-015	9.93093e-015
-4.88781e-015	-5.82678e-015	-2.25791e-015	-8.52875e-015	-9.02441e-015	-1.04965e-014	1.63871e-015	3.16941e-015	2.2905e-015	9.50097e-016	-1.19711e-015	1.01282e-014	1.43848e-016	-5.79045e-015	-1.84771e-015	-1.20826e-014	5.06475e-015	9.80139e-015	1.22994e-014	7.04514e-015	8.10207e-015	1.53502e-014	1.38172e-014	-7.34868e-016	1.01603e-014
-5.05395e-015	-5.81548e-015	-2.31812e-015	-8.71992e-015	-9.53278e-015	-1.03758e-014	1.27295e-015	3.09915e-015	2.54687e-015	7.82858e-016	-1.14878e-015	1.01908e-014	6.58884e-016	-5.56505e-015	-2.31491e-015	-1.21611e-014	4.82875e-015	9.34428e-015	1.19762e-014	6.72075e-015	8.11909e-015	1.52108e-014	1.41214e-014	-3.88514e-016	1.03814e-014
-5.24524e-015	-5.79165e-015	-2.4009e-015	-8.90731e-015	-1.00384e-014	-1.02694e-014	8.81505e-016	2.99324e-015	2.76423e-015	6.11104e-016	-1.13805e-015	1.02291e-014	1.09782e-015	-5.35846e-015	-2.80155e-015	-1.22464e-014	4.56608e-015	8.90496e-015	1.1663e-014	6.41092e-015	8.13373e-015	1.50438e-014	1.44057e-014	-3.45642e-017	1.05943e-014
-5.46034e-015	-5.75576e-015	-2.50509e-015	-9.09044e-015	-1.05389e-014	-1.01755e-014	4.66873e-016	2.85275e-015	2.94055e-015	4.35572e-016	-1.1654e-015	1.024e-014	1.45662e-015	-5.17235e-015	-3.3064e-015	-1.23385e-014	4.27876e-015	8.48665e-015	1.13607e-014	6.11758e-015	8.14541e-015	1.48519e-014	1.46695e-014	3.25053e-016	1.07989e-014
-5.69729e-015	-5.70839e-015	-2.62941e-015	-9.26896e-015	-1.1031e-014	-1.00928e-014	3.21244e-017	2.67875e-015	3.07465e-015	2.56734e-016	-1.23149e-015	1.02208e-014	1.73149e-015	-5.00827e-015	-3.82781e-015	-1.24375e-014	3.96892e-015	8.09248e-015	1.10698e-014	5.84276e-015	8.15332e-015	1.46374e-014	1.49128e-014	6.88091e-016	1.09953e-014
-5.95443e-015	-5.65044e-015	-2.77261e-015	-9.44243e-015	-1.15124e-014	-1.00201e-014	-4.20138e-016	2.4725e-015	3.16496e-015	7.45115e-017	-1.33627e-015	1.01687e-014	1.91956e-015	-4.8683e-015	-4.36361e-015	-1.25429e-014	3.63967e-015	7.72508e-015	1.07907e-014	5.58779e-015	8.15663e-015	1.44033e-014	1.51351e-014	1.05241e-015	1.1183e-014
-6.23027e-015	-5.58258e-015	-2.93322e-015	-9.6109e-015	-1.19807e-014	-9.95553e-015	-8.8707e-016	2.23563e-015	3.20983e-015	-1.11191e-016	-1.47972e-015	1.00812e-014	2.01858e-015	-4.75381e-015	-4.91184e-015	-1.26541e-014	3.29442e-015	7.38714e-015	1.05246e-014	5.35409e-015	8.15405e-015	1.41527e-014	1.53364e-014	1.41562e-015	1.13624e-014
-6.52253e-015	-5.50647e-015	-3.10954e-015	-9.77371e-015	-1.2433e-014	-9.89736e-015	-1.36557e-015	1.97053e-015	3.20752e-015	-3.00423e-016	-1.66162e-015	9.95607e-015	2.02785e-015	-4.66629e-015	-5.47024e-015	-1.27705e-014	2.9364e-015	7.08085e-015	1.02715e-014	5.14271e-015	8.14463e-015	1.38888e-014	1.55164e-014	1.77489e-015	1.15336e-014
-6.82904e-015	-5.42359e-015	-3.29977e-015	-9.93005e-015	-1.28671e-014	-9.84316e-015	-1.85237e-015	1.67901e-015	3.15741e-015	-4.93778e-016	-1.88196e-015	9.79185e-015	1.9467e-015	-4.60702e-015	-6.03713e-015	-1.28912e-014	2.56874e-015	6.80753e-015	1.00315e-014	4.9549e-015	8.12751e-015	1.36151e-014	1.56755e-014	2.12782e-015	1.16965e-014
-7.1474e-015	-5.33567e-015	-3.50191e-015	-1.00792e-014	-1.32811e-014	-9.79079e-015	-2.3441e-015	1.36259e-015	3.05866e-015	-6.91858e-016	-2.1401e-015	9.5872e-015	1.77582e-015	-4.5776e-015	-6.61004e-015	-1.30157e-014	2.19523e-015	6.56868e-015	9.80524e-015	4.79179e-015	8.10161e-015	1.33347e-014	1.58139e-014	2.47197e-015	1.18516e-014
-7.47544e-015	-5.24461e-015	-3.71386e-015	-1.02208e-014	-1.36736e-014	-9.73791e-015	-2.83745e-015	1.02317e-015	2.91062e-015	-8.95274e-016	-2.43558e-015	9.34095e-015	1.51666e-015	-4.57955e-015	-7.18669e-015	-1.31426e-014	1.81964e-015	6.3654e-015	9.59311e-015	4.65392e-015	8.06591e-015	1.30509e-014	1.59315e-014	2.80463e-015	1.19993e-014
-7.81116e-015	-5.15211e-015	-3.93363e-015	-1.03541e-014	-1.40432e-014	-9.68269e-015	-3.32953e-015	6.62895e-016	2.71266e-015	-1.10517e-015	-2.76789e-015	9.05222e-015	1.17085e-015	-4.61388e-015	-7.7645e-015	-1.32707e-014	1.44576e-015	6.19799e-015	9.39461e-015	4.5416e-015	8.01916e-015	1.27671e-014	1.60288e-014	3.12267e-015	1.21396e-014
-8.15187e-015	-5.06014e-015	-4.15899e-015	-1.04787e-014	-1.43886e-014	-9.62362e-015	-3.81725e-015	2.83369e-016	2.46492e-015	-1.3227e-015	-3.1362e-015	8.72125e-015	7.41429e-016	-4.68157e-015	-8.341e-015	-1.33993e-014	1.07703e-015	6.06624e-015	9.21036e-015	4.45488e-015	7.95982e-015	1.24867e-014	1.61058e-014	3.42393e-015	1.22724e-014
-8.49514e-015	-4.97085e-015	-4.3875e-015	-1.05941e-014	-1.47091e-014	-9.55931e-015	-4.29705e-015	-1.13277e-016	2.16746e-015	-1.54897e-015	-3.53944e-015	8.34823e-015	2.32205e-016	-4.78332e-015	-8.91361e-015	-1.35275e-014	7.17239e-016	5.96948e-015	9.03993e-015	4.3937e-015	7.8867e-015	1.22126e-014	1.6163e-014	3.70597e-015	1.23978e-014
-8.83832e-015	-4.88616e-015	-4.61687e-015	-1.06999e-014	-1.50034e-014	-9.4882e-015	-4.76621e-015	-5.24969e-016	1.82053e-015	-1.78464e-015	-3.97647e-015	7.93414e-015	-3.5259e-016	-4.9194e-015	-9.47936e-015	-1.36541e-014	3.70146e-016	5.90694e-015	8.8835e-015	4.35789e-015	7.79823e-015	1.1948e-014	1.6201e-014	3.96607e-015	1.25161e-014
-9.17904e-015	-4.80793e-015	-4.84508e-015	-1.07958e-014	-1.52715e-014	-9.40906e-015	-5.22215e-015	-9.49827e-016	1.42422e-015	-2.031e-015	-4.44636e-015	7.4803e-015	-1.00816e-015	-5.0902e-015	-1.00357e-014	-1.37781e-014	3.92295e-017	5.87726e-015	8.74119e-015	4.3468e-015	7.69392e-015	1.16958e-014	1.62199e-014	4.20183e-015	1.26277e-014
-9.5148e-015	-4.73858e-015	-5.06987e-015	-1.08812e-014	-1.55135e-014	-9.32137e-015	-5.66252e-015	-1.38621e-015	9.7939e-016	-2.28908e-015	-4.94827e-015	6.98847e-015	-1.72895e-015	-5.29601e-015	-1.05802e-014	-1.38988e-014	-2.72636e-016	5.87878e-015	8.61307e-015	4.35997e-015	7.57269e-015	1.14583e-014	1.62196e-014	4.41064e-015	1.27327e-014
-9.84347e-015	-4.67996e-015	-5.28924e-015	-1.09556e-014	-1.57296e-014	-9.22462e-015	-6.08514e-015	-1.83214e-015	4.87341e-016	-2.55942e-015	-5.48065e-015	6.46104e-015	-2.50874e-015	-5.537e-015	-1.111e-014	-1.40154e-014	-5.62597e-016	5.90877e-015	8.49918e-015	4.3962e-015	7.43333e-015	1.12381e-014	1.62008e-014	4.59068e-015	1.2831e-014
-1.01627e-014	-4.63376e-015	-5.50109e-015	-1.10192e-014	-1.59203e-014	-9.11891e-015	-6.48793e-015	-2.28619e-015	-5.08878e-017	-2.84359e-015	-6.04152e-015	5.90111e-015	-3.3406e-015	-5.81273e-015	-1.16225e-014	-1.4127e-014	-8.27786e-016	5.96434e-015	8.39933e-015	4.45444e-015	7.27534e-015	1.10371e-014	1.6164e-014	4.74015e-015	1.29229e-014
-1.04702e-014	-4.60135e-015	-5.70342e-015	-1.10718e-014	-1.60862e-014	-9.00496e-015	-6.86896e-015	-2.74691e-015	-6.33947e-016	-3.14235e-015	-6.62947e-015	5.31181e-015	-4.21759e-015	-6.12251e-015	-1.21149e-014	-1.42332e-014	-1.0655e-015	6.04238e-015	8.31358e-015	4.53324e-015	7.09755e-015	1.08576e-014	1.61095e-014	4.85698e-015	1.30085e-014
-1.07631e-014	-4.58392e-015	-5.89442e-015	-1.11138e-014	-1.62279e-014	-8.8835e-015	-7.22687e-015	-3.21244e-015	-1.26006e-015	-3.45699e-015	-7.24313e-015	4.69661e-015	-5.13254e-015	-6.46574e-015	-1.25845e-014	-1.43336e-014	-1.27354e-015	6.14001e-015	8.24204e-015	4.63123e-015	6.89955e-015	1.0701e-014	1.60377e-014	4.94009e-015	1.30881e-014
-1.10399e-014	-4.58307e-015	-6.07207e-015	-1.11455e-014	-1.63468e-014	-8.75546e-015	-7.55994e-015	-3.6815e-015	-1.9273e-015	-3.78815e-015	-7.88018e-015	4.05982e-015	-6.07812e-015	-6.84109e-015	-1.30292e-014	-1.44279e-014	-1.45011e-015	6.25345e-015	8.18437e-015	4.747e-015	6.68147e-015	1.05694e-014	1.59489e-014	4.98848e-015	1.31617e-014
-1.12987e-014	-4.59996e-015	-6.23483e-015	-1.11679e-014	-1.64441e-014	-8.62265e-015	-7.86793e-015	-4.15315e-015	-2.63314e-015	-4.13612e-015	-8.53902e-015	3.40586e-015	-7.04653e-015	-7.24689e-015	-1.34469e-014	-1.45157e-014	-1.59426e-015	6.37858e-015	8.13979e-015	4.87855e-015	6.44293e-015	1.04632e-014	1.58434e-014	5.00114e-015	1.32297e-014
-1.15383e-014	-4.63575e-015	-6.38136e-015	-1.11814e-014	-1.65211e-014	-8.48769e-015	-8.15085e-015	-4.6262e-015	-3.37532e-015	-4.50183e-015	-9.2174e-015	2.73937e-015	-8.02983e-015	-7.6813e-015	-1.38354e-014	-1.45974e-014	-1.70493e-015	6.51157e-015	8.10771e-015	5.02442e-015	6.18351e-015	1.03834e-014	1.5722e-014	4.9776e-015	1.32919e-014
-1.1757e-014	-4.69117e-015	-6.51075e-015	-1.11871e-014	-1.65799e-014	-8.35314e-015	-8.40876e-015	-5.09906e-015	-4.15163e-015	-4.88554e-015	-9.91275e-015	2.06545e-015	-9.02014e-015	-8.14267e-015	-1.41928e-014	-1.46732e-014	-1.78135e-015	6.64787e-015	8.08806e-015	5.1823e-015	5.90314e-015	1.0331e-014	1.55847e-014	4.91786e-015	1.33486e-014
-1.19535e-014	-4.7668e-015	-6.62192e-015	-1.11859e-014	-1.66223e-014	-8.22172e-015	-8.6418e-015	-5.57113e-015	-4.95938e-015	-5.28744e-015	-1.06228e-014	1.38873e-015	-1.00098e-014	-8.62885e-015	-1.45177e-014	-1.47434e-014	-1.82346e-015	6.78324e-015	8.0807e-015	5.35038e-015	5.60214e-015	1.03064e-014	1.54323e-014	4.82159e-015	1.34e-014
-1.21272e-014	-4.86321e-015	-6.71376e-015	-1.11793e-014	-1.66501e-014	-8.0971e-015	-8.8506e-015	-6.04171e-015	-5.79586e-015	-5.70765e-015	-1.13454e-014	7.1395e-016	-1.09914e-014	-9.13739e-015	-1.48081e-014	-1.48091e-014	-1.83173e-015	6.9132e-015	8.08472e-015	5.52686e-015	5.28113e-015	1.03096e-014	1.52654e-014	4.68923e-015	1.34464e-014
-1.22774e-014	-4.98054e-015	-6.78535e-015	-1.11687e-014	-1.66654e-014	-7.98265e-015	-9.03619e-015	-6.51018e-015	-6.65832e-015	-6.1456e-015	-1.20778e-014	4.68192e-017	-1.19572e-014	-9.66548e-015	-1.50625e-014	-1.48712e-014	-1.80671e-015	7.03334e-015	8.09952e-015	5.70952e-015	4.94111e-015	1.034e-014	1.50849e-014	4.52146e-015	1.34878e-014
-1.24036e-014	-5.11817e-015	-6.8367e-015	-1.11559e-014	-1.667e-014	-7.88214e-015	-9.20024e-015	-6.97586e-015	-7.54295e-015	-6.60055e-015	-1.28175e-014	-6.07682e-016	-1.29e-014	-1.02105e-014	-1.528e-014	-1.49301e-014	-1.74969e-015	7.13914e-015	8.12462e-015	5.89613e-015	4.58283e-015	1.03972e-014	1.48917e-014	4.31936e-015	1.35247e-014
-1.25058e-014	-5.27522e-015	-6.86777e-015	-1.11427e-014	-1.66659e-014	-7.79944e-015	-9.34411e-015	-7.43786e-015	-8.44596e-015	-7.07153e-015	-1.35623e-014	-1.24443e-015	-1.38132e-014	-1.07697e-014	-1.54599e-014	-1.49871e-014	-1.66229e-015	7.22708e-015	8.15922e-015	6.08409e-015	4.20765e-015	1.04807e-014	1.46867e-014	4.08448e-015	1.35571e-014
-1.2584e-014	-5.451e-015	-6.87865e-015	-1.11307e-014	-1.66549e-014	-7.73842e-015	-9.46933e-015	-7.89518e-015	-9.36362e-015	-7.55796e-015	-1.43093e-014	-1.8584e-015	-1.46902e-014	-1.13397e-014	-1.56015e-014	-1.50431e-014	-1.54626e-015	7.29381e-015	8.20276e-015	6.27151e-015	3.81692e-015	1.05898e-014	1.44706e-014	3.81818e-015	1.35858e-014
-1.26383e-014	-5.64539e-015	-6.86967e-015	-1.11222e-014	-1.66389e-014	-7.70299e-015	-9.57801e-015	-8.34722e-015	-1.0292e-014	-8.05877e-015	-1.50551e-014	-2.44476e-015	-1.55252e-014	-1.1917e-014	-1.57042e-014	-1.50994e-014	-1.40397e-015	7.3356e-015	8.25401e-015	6.45651e-015	3.41203e-015	1.07239e-014	1.42445e-014	3.52243e-015	1.36113e-014
-1.26692e-014	-5.85701e-015	-6.84147e-015	-1.11193e-014	-1.66195e-014	-7.69722e-015	-9.67269e-015	-8.79324e-015	-1.12275e-014	-8.57273e-015	-1.57969e-014	-2.99901e-015	-1.63128e-014	-1.24984e-014	-1.57684e-014	-1.51573e-014	-1.23758e-015	7.34954e-015	8.31253e-015	6.63711e-015	2.99497e-015	1.08816e-014	1.401e-014	3.19937e-015	1.36338e-014
-1.26777e-014	-6.08483e-015	-6.79504e-015	-1.1124e-014	-1.65984e-014	-7.72492e-015	-9.75547e-015	-9.23219e-015	-1.21658e-014	-9.09789e-015	-1.65318e-014	-3.51721e-015	-1.70481e-014	-1.30807e-014	-1.57943e-014	-1.52183e-014	-1.04966e-015	7.33247e-015	8.37761e-015	6.81168e-015	2.5679e-015	1.10621e-014	1.37682e-014	2.85135e-015	1.36537e-014
-1.2665e-014	-6.32734e-015	-6.73129e-015	-1.11389e-014	-1.65773e-014	-7.7898e-015	-9.82834e-015	-9.66321e-015	-1.31026e-014	-9.63169e-015	-1.72568e-014	-3.99561e-015	-1.77266e-014	-1.36604e-014	-1.5782e-014	-1.52836e-014	-8.43576e-016	7.28232e-015	8.4488e-015	6.97859e-015	2.13274e-015	1.12636e-014	1.35208e-014	2.48138e-015	1.3672e-014
-1.26324e-014	-6.58286e-015	-6.65163e-015	-1.1166e-014	-1.65572e-014	-7.89519e-015	-9.89378e-015	-1.00856e-014	-1.4033e-014	-1.01717e-014	-1.79691e-014	-4.43067e-015	-1.83445e-014	-1.42338e-014	-1.57317e-014	-1.53544e-014	-6.22767e-016	7.19734e-015	8.52477e-015	7.13666e-015	1.69143e-015	1.14846e-014	1.32692e-014	2.09237e-015	1.36889e-014
-1.25815e-014	-6.85022e-015	-6.5576e-015	-1.12071e-014	-1.65394e-014	-8.04398e-015	-9.95457e-015	-1.04985e-014	-1.49524e-014	-1.07153e-014	-1.86656e-014	-4.82002e-015	-1.88987e-014	-1.47977e-014	-1.56448e-014	-1.54323e-014	-3.90889e-016	7.07656e-015	8.60498e-015	7.28445e-015	1.24605e-015	1.17239e-014	1.30155e-014	1.6874e-015	1.37053e-014
-1.25148e-014	-7.12726e-015	-6.45077e-015	-1.12644e-014	-1.65249e-014	-8.23867e-015	-1.00124e-014	-1.09008e-014	-1.58567e-014	-1.126e-014	-1.93432e-014	-5.1608e-015	-1.93876e-014	-1.53487e-014	-1.55219e-014	-1.55185e-014	-1.51435e-016	6.91938e-015	8.68849e-015	7.42026e-015	7.99491e-016	1.19799e-014	1.27614e-014	1.27017e-015	1.3722e-014
-1.24339e-014	-7.41221e-015	-6.33253e-015	-1.13399e-014	-1.65144e-014	-8.48144e-015	-1.00697e-014	-1.12914e-014	-1.67411e-014	-1.18034e-014	-1.99995e-014	-5.45134e-015	-1.9809e-014	-1.58833e-014	-1.53643e-014	-1.56139e-014	9.27507e-017	6.72562e-015	8.77392e-015	7.5435e-015	3.54332e-016	1.22511e-014	1.2509e-014	8.43859e-016	1.37396e-014
-1.2341e-014	-7.70258e-015	-6.20474e-015	-1.14356e-014	-1.65085e-014	-8.77328e-015	-1.01287e-014	-1.16692e-014	-1.76012e-014	-1.23426e-014	-2.06311e-014	-5.69048e-015	-2.01617e-014	-1.63984e-014	-1.51739e-014	-1.57194e-014	3.37648e-016	6.49555e-015	8.86053e-015	7.65393e-015	-8.64791e-017	1.2536e-014	1.22601e-014	4.12167e-016	1.37593e-014
-1.22376e-014	-7.99641e-015	-6.06972e-015	-1.15532e-014	-1.65076e-014	-9.11522e-015	-1.01915e-014	-1.20329e-014	-1.84324e-014	-1.28745e-014	-2.12359e-014	-5.87709e-015	-2.04458e-014	-1.68918e-014	-1.49522e-014	-1.58355e-014	5.79187e-016	6.23036e-015	8.94794e-015	7.75121e-015	-5.19955e-016	1.28332e-014	1.20166e-014	-2.10062e-017	1.37818e-014
-1.2126e-014	-8.29173e-015	-5.92981e-015	-1.16941e-014	-1.65116e-014	-9.50775e-015	-1.02598e-014	-1.23815e-014	-1.92301e-014	-1.3395e-014	-2.1811e-014	-6.01072e-015	-2.06618e-014	-1.73606e-014	-1.47013e-014	-1.59629e-014	8.14515e-016	5.93167e-015	9.03507e-015	7.83435e-015	-9.43565e-016	1.31415e-014	1.17809e-014	-4.51881e-016	1.38077e-014
-1.20085e-014	-8.58622e-015	-5.78716e-015	-1.18593e-014	-1.65206e-014	-9.95022e-015	-1.03351e-014	-1.27138e-014	-1.999e-014	-1.39007e-014	-2.23535e-014	-6.09177e-015	-2.0811e-014	-1.78023e-014	-1.44231e-014	-1.61025e-014	1.04003e-015	5.60159e-015	9.12101e-015	7.9034e-015	-1.35491e-015	1.34594e-014	1.15557e-014	-8.77086e-016	1.38379e-014
-1.18875e-014	-8.87843e-015	-5.64372e-015	-1.20493e-014	-1.65342e-014	-1.04411e-014	-1.04187e-014	-1.30287e-014	-2.07084e-014	-1.43884e-014	-2.28613e-014	-6.1213e-015	-2.08948e-014	-1.82146e-014	-1.41194e-014	-1.62544e-014	1.25254e-015	5.24305e-015	9.20496e-015	7.95826e-015	-1.75128e-015	1.37853e-014	1.13429e-014	-1.29259e-015	1.38732e-014
-1.17653e-014	-9.16657e-015	-5.50199e-015	-1.2265e-014	-1.65522e-014	-1.0979e-014	-1.05115e-014	-1.33247e-014	-2.13807e-014	-1.48544e-014	-2.3332e-014	-6.10012e-015	-2.09155e-014	-1.85958e-014	-1.37927e-014	-1.64188e-014	1.44948e-015	4.85929e-015	9.28631e-015	7.9991e-015	-2.12962e-015	1.41182e-014	1.11447e-014	-1.69417e-015	1.39149e-014
-1.16442e-014	-9.44816e-015	-5.36421e-015	-1.25068e-014	-1.65738e-014	-1.15621e-014	-1.0614e-014	-1.36014e-014	-2.20036e-014	-1.5296e-014	-2.37638e-014	-6.03064e-015	-2.08756e-014	-1.89446e-014	-1.34458e-014	-1.65956e-014	1.62853e-015	4.45363e-015	9.36501e-015	8.02667e-015	-2.48769e-015	1.44568e-014	1.09638e-014	-2.07812e-015	1.39638e-014
-1.15266e-014	-9.72108e-015	-5.23261e-015	-1.27749e-014	-1.65983e-014	-1.21867e-014	-1.0727e-014	-1.38573e-014	-2.25732e-014	-1.57097e-014	-2.41548e-014	-5.91494e-015	-2.07785e-014	-1.92596e-014	-1.30811e-014	-1.67849e-014	1.78754e-015	4.02966e-015	9.44061e-015	8.04146e-015	-2.82271e-015	1.47998e-014	1.08029e-014	-2.44083e-015	1.40211e-014
-1.14148e-014	-9.98322e-015	-5.10966e-015	-1.30682e-014	-1.66247e-014	-1.28491e-014	-1.08505e-014	-1.40919e-014	-2.30861e-014	-1.60922e-014	-2.45032e-014	-5.75559e-015	-2.06277e-014	-1.95398e-014	-1.27017e-014	-1.69861e-014	1.92393e-015	3.59178e-015	9.51243e-015	8.04439e-015	-3.13261e-015	1.51461e-014	1.06638e-014	-2.77884e-015	1.40874e-014
-1.13107e-014	-1.02329e-014	-4.99751e-015	-1.33861e-014	-1.6652e-014	-1.3545e-014	-1.09847e-014	-1.43042e-014	-2.35389e-014	-1.64404e-014	-2.48081e-014	-5.55616e-015	-2.04271e-014	-1.97855e-014	-1.231e-014	-1.71981e-014	2.03637e-015	3.14487e-015	9.57947e-015	8.03658e-015	-3.41546e-015	1.54946e-014	1.0549e-014	-3.08867e-015	1.41633e-014
-1.12163e-014	-1.04686e-014	-4.89797e-015	-1.37276e-014	-1.66792e-014	-1.42697e-014	-1.11288e-014	-1.44927e-014	-2.39289e-014	-1.67518e-014	-2.50681e-014	-5.31981e-015	-2.01812e-014	-1.99958e-014	-1.19086e-014	-1.74201e-014	2.12385e-015	2.6933e-015	9.64163e-015	8.01948e-015	-3.66939e-015	1.58447e-014	1.04607e-014	-3.36744e-015	1.42499e-014
-1.11335e-014	-1.06888e-014	-4.81283e-015	-1.40912e-014	-1.67052e-014	-1.5018e-014	-1.12824e-014	-1.46571e-014	-2.42537e-014	-1.70233e-014	-2.52819e-014	-5.05048e-015	-1.98943e-014	-2.01712e-014	-1.15006e-014	-1.76508e-014	2.1856e-015	2.24156e-015	9.69908e-015	7.99445e-015	-3.8925e-015	1.61952e-014	1.04007e-014	-3.61228e-015	1.43477e-014
-1.10637e-014	-1.08922e-014	-4.74383e-015	-1.44752e-014	-1.67288e-014	-1.57841e-014	-1.14448e-014	-1.47964e-014	-2.45111e-014	-1.72525e-014	-2.54491e-014	-4.75222e-015	-1.95715e-014	-2.03122e-014	-1.10885e-014	-1.7889e-014	2.22084e-015	1.7944e-015	9.75124e-015	7.96287e-015	-4.08333e-015	1.65451e-014	1.03709e-014	-3.82052e-015	1.44571e-014
-1.10083e-014	-1.10772e-014	-4.69224e-015	-1.48771e-014	-1.67487e-014	-1.6562e-014	-1.1615e-014	-1.49103e-014	-2.46991e-014	-1.74375e-014	-2.55693e-014	-4.42915e-015	-1.92177e-014	-2.04196e-014	-1.06755e-014	-1.81329e-014	2.2295e-015	1.35664e-015	9.7989e-015	7.92644e-015	-4.24074e-015	1.68936e-014	1.03732e-014	-3.98944e-015	1.45785e-014
-1.09686e-014	-1.12424e-014	-4.65932e-015	-1.52946e-014	-1.67637e-014	-1.73447e-014	-1.17918e-014	-1.49981e-014	-2.48163e-014	-1.75763e-014	-2.56424e-014	-4.08537e-015	-1.88378e-014	-2.04946e-014	-1.02647e-014	-1.83811e-014	2.21201e-015	9.32974e-016	9.84203e-015	7.88657e-015	-4.36351e-015	1.72394e-014	1.04092e-014	-4.11683e-015	1.47124e-014
-1.09457e-014	-1.13872e-014	-4.64595e-015	-1.57252e-014	-1.67725e-014	-1.81257e-014	-1.19739e-014	-1.50595e-014	-2.48618e-014	-1.7667e-014	-2.56685e-014	-3.72538e-015	-1.84373e-014	-2.05388e-014	-9.85878e-015	-1.86317e-014	2.16925e-015	5.28104e-016	9.88042e-015	7.84523e-015	-4.45118e-015	1.75815e-014	1.04797e-014	-4.20049e-015	1.48587e-014
-1.094e-014	-1.15106e-014	-4.65347e-015	-1.61657e-014	-1.67744e-014	-1.88986e-014	-1.21599e-014	-1.50946e-014	-2.48356e-014	-1.77078e-014	-2.5648e-014	-3.35351e-015	-1.80212e-014	-2.05539e-014	-9.46045e-015	-1.88823e-014	2.10263e-015	1.45982e-016	9.91417e-015	7.80451e-015	-4.5032e-015	1.79185e-014	1.05857e-014	-4.23924e-015	1.50175e-014
-1.09522e-014	-1.16119e-014	-4.68233e-015	-1.66129e-014	-1.67683e-014	-1.96568e-014	-1.23485e-014	-1.51038e-014	-2.47378e-014	-1.76982e-014	-2.55816e-014	-2.97358e-015	-1.75945e-014	-2.05416e-014	-9.0724e-015	-1.91308e-014	2.01287e-015	-2.09498e-016	9.94329e-015	7.76596e-015	-4.51952e-015	1.82492e-014	1.0728e-014	-4.23184e-015	1.51887e-014
-1.09824e-014	-1.16904e-014	-4.7328e-015	-1.70634e-014	-1.67537e-014	-2.03936e-014	-1.25377e-014	-1.50871e-014	-2.45685e-014	-1.76377e-014	-2.54699e-014	-2.59008e-015	-1.71623e-014	-2.0504e-014	-8.69744e-015	-1.93752e-014	1.90125e-015	-5.34871e-016	9.96786e-015	7.73114e-015	-4.50031e-015	1.85732e-014	1.09068e-014	-4.17743e-015	1.53718e-014
-1.10303e-014	-1.17458e-014	-4.8048e-015	-1.75138e-014	-1.67297e-014	-2.11025e-014	-1.2726e-014	-1.50451e-014	-2.43287e-014	-1.75261e-014	-2.53139e-014	-2.20746e-015	-1.67291e-014	-2.04433e-014	-8.33833e-015	-1.96133e-014	1.76977e-015	-8.27046e-016	9.98799e-015	7.7021e-015	-4.446e-015	1.88894e-014	1.11221e-014	-4.07557e-015	1.5567e-014
-1.10953e-014	-1.17775e-014	-4.89812e-015	-1.79608e-014	-1.66959e-014	-2.17779e-014	-1.29118e-014	-1.49784e-014	-2.402e-014	-1.73639e-014	-2.51151e-014	-1.82864e-015	-1.62992e-014	-2.03621e-014	-7.99723e-015	-1.98431e-014	1.62148e-015	-1.0837e-015	1.00044e-014	7.6799e-015	-4.35709e-015	1.91965e-014	1.13744e-014	-3.92637e-015	1.57737e-014
-1.11771e-014	-1.17857e-014	-5.01216e-015	-1.84005e-014	-1.66524e-014	-2.2414e-014	-1.30934e-014	-1.4888e-014	-2.36438e-014	-1.71517e-014	-2.4875e-014	-1.45689e-015	-1.58765e-014	-2.02623e-014	-7.67672e-015	-2.00624e-014	1.45871e-015	-1.30254e-015	1.0017e-014	7.66616e-015	-4.23443e-015	1.94928e-014	1.16631e-014	-3.73004e-015	1.59909e-014
-1.12743e-014	-1.17704e-014	-5.14571e-015	-1.88294e-014	-1.65992e-014	-2.30051e-014	-1.327e-014	-1.47747e-014	-2.32027e-014	-1.68907e-014	-2.4595e-014	-1.09498e-015	-1.54651e-014	-2.01464e-014	-7.37915e-015	-2.0269e-014	1.28389e-015	-1.48207e-015	1.00257e-014	7.66231e-015	-4.07986e-015	1.97771e-014	1.19866e-014	-3.48765e-015	1.62174e-014
-1.13864e-014	-1.17317e-014	-5.2974e-015	-1.92441e-014	-1.65365e-014	-2.35461e-014	-1.34404e-014	-1.46398e-014	-2.26995e-014	-1.65824e-014	-2.42773e-014	-7.45555e-016	-1.50685e-014	-2.00169e-014	-7.10663e-015	-2.04609e-014	1.09939e-015	-1.62154e-015	1.00309e-014	7.66951e-015	-3.89453e-015	2.00482e-014	1.23435e-014	-3.20004e-015	1.64523e-014
-1.15123e-014	-1.167e-014	-5.46633e-015	-1.96408e-014	-1.64646e-014	-2.40326e-014	-1.36032e-014	-1.44846e-014	-2.21369e-014	-1.6229e-014	-2.39243e-014	-4.10863e-016	-1.46899e-014	-1.9876e-014	-6.86092e-015	-2.06364e-014	9.07764e-016	-1.72078e-015	1.00331e-014	7.68868e-015	-3.67994e-015	2.03046e-014	1.27326e-014	-2.86852e-015	1.6694e-014
-1.16501e-014	-1.15858e-014	-5.6511e-015	-2.00166e-014	-1.63846e-014	-2.44608e-014	-1.37581e-014	-1.43096e-014	-2.15184e-014	-1.5833e-014	-2.3538e-014	-9.30275e-017	-1.43321e-014	-1.97262e-014	-6.6441e-015	-2.07937e-014	7.11546e-016	-1.78025e-015	1.00317e-014	7.72044e-015	-3.43807e-015	2.05445e-014	1.31525e-014	-2.49486e-015	1.69406e-014
-1.17979e-014	-1.14802e-014	-5.84986e-015	-2.0368e-014	-1.62974e-014	-2.48282e-014	-1.39043e-014	-1.41165e-014	-2.08478e-014	-1.53969e-014	-2.31207e-014	2.06518e-016	-1.39973e-014	-1.95698e-014	-6.45804e-015	-2.09313e-014	5.13818e-016	-1.80084e-015	1.00271e-014	7.76576e-015	-3.17094e-015	2.07666e-014	1.36009e-014	-2.08145e-015	1.71908e-014
-1.19537e-014	-1.13536e-014	-6.06066e-015	-2.06919e-014	-1.6204e-014	-2.51319e-014	-1.4041e-014	-1.39067e-014	-2.01296e-014	-1.49237e-014	-2.26747e-014	4.8699e-016	-1.36878e-014	-1.94083e-014	-6.30434e-015	-2.1048e-014	3.17155e-016	-1.78408e-015	1.00186e-014	7.82501e-015	-2.88074e-015	2.09696e-014	1.40756e-014	-1.63065e-015	1.74425e-014
-1.21152e-014	-1.12071e-014	-6.28148e-015	-2.09855e-014	-1.61057e-014	-2.53707e-014	-1.41685e-014	-1.36817e-014	-1.9368e-014	-1.44167e-014	-2.22032e-014	7.47683e-016	-1.34046e-014	-1.92431e-014	-6.18393e-015	-2.11427e-014	1.23915e-016	-1.7325e-015	1.00063e-014	7.89867e-015	-2.57004e-015	2.1152e-014	1.45739e-014	-1.14506e-015	1.76937e-014
-1.22805e-014	-1.10421e-014	-6.50997e-015	-2.12463e-014	-1.60039e-014	-2.5543e-014	-1.42868e-014	-1.3443e-014	-1.85673e-014	-1.38792e-014	-2.17081e-014	9.88802e-016	-1.31486e-014	-1.90757e-014	-6.0981e-015	-2.12145e-014	-6.3746e-017	-1.64893e-015	9.98949e-015	7.98644e-015	-2.24103e-015	2.13122e-014	1.50924e-014	-6.27648e-016	1.79427e-014
-1.24469e-014	-1.08602e-014	-6.7439e-015	-2.14715e-014	-1.59003e-014	-2.56478e-014	-1.43959e-014	-1.31926e-014	-1.77324e-014	-1.33157e-014	-2.11923e-014	1.21048e-015	-1.29205e-014	-1.89075e-014	-6.04723e-015	-2.12627e-014	-2.43862e-016	-1.53615e-015	9.96752e-015	8.0884e-015	-1.89663e-015	2.14486e-014	1.56281e-014	-8.18547e-017	1.81874e-014
-1.26124e-014	-1.06625e-014	-6.98066e-015	-2.16587e-014	-1.57968e-014	-2.56857e-014	-1.44962e-014	-1.29325e-014	-1.68682e-014	-1.273e-014	-2.06583e-014	1.41368e-015	-1.27205e-014	-1.87395e-014	-6.03219e-015	-2.12868e-014	-4.1419e-016	-1.39808e-015	9.94007e-015	8.20365e-015	-1.5397e-015	2.15594e-014	1.61779e-014	4.88975e-016	1.84255e-014
-1.27747e-014	-1.04503e-014	-7.21776e-015	-2.18068e-014	-1.56954e-014	-2.56577e-014	-1.45884e-014	-1.26643e-014	-1.59802e-014	-1.21269e-014	-2.01088e-014	1.59969e-015	-1.25482e-014	-1.85723e-014	-6.0531e-015	-2.1287e-014	-5.73264e-016	-1.2387e-015	9.90688e-015	8.3313e-015	-1.17258e-015	2.16433e-014	1.67386e-014	1.08112e-015	1.86544e-014
-1.29312e-014	-1.0225e-014	-7.45306e-015	-2.19144e-014	-1.55983e-014	-2.55654e-014	-1.46733e-014	-1.23892e-014	-1.50733e-014	-1.15106e-014	-1.95459e-014	1.77001e-015	-1.2403e-014	-1.84062e-014	-6.11002e-015	-2.12631e-014	-7.2052e-016	-1.06247e-015	9.86675e-015	8.47031e-015	-7.97896e-016	2.16988e-014	1.73067e-014	1.69093e-015	1.88723e-014
-1.30794e-014	-9.98845e-015	-7.684e-015	-2.19803e-014	-1.55078e-014	-2.54114e-014	-1.47521e-014	-1.21086e-014	-1.41525e-014	-1.08854e-014	-1.89726e-014	1.92613e-015	-1.2284e-014	-1.82414e-014	-6.20266e-015	-2.12152e-014	-8.5484e-016	-8.74133e-016	9.81907e-015	8.61936e-015	-4.18527e-016	2.17251e-014	1.78783e-014	2.31442e-015	1.90765e-014
-1.32168e-014	-9.74216e-015	-7.90824e-015	-2.20039e-014	-1.54261e-014	-2.51991e-014	-1.4826e-014	-1.18237e-014	-1.32232e-014	-1.02559e-014	-1.83911e-014	2.07019e-015	-1.21893e-014	-1.80774e-014	-6.33074e-015	-2.1144e-014	-9.75348e-016	-6.78714e-016	9.76288e-015	8.77702e-015	-3.69648e-017	2.17212e-014	1.84493e-014	2.94777e-015	1.9265e-014
-1.33412e-014	-9.48785e-015	-8.12374e-015	-2.19853e-014	-1.53555e-014	-2.49316e-014	-1.48964e-014	-1.15361e-014	-1.22903e-014	-9.6268e-015	-1.78038e-014	2.20442e-015	-1.21174e-014	-1.79141e-014	-6.49373e-015	-2.10505e-014	-1.08134e-015	-4.81147e-016	9.6975e-015	8.9414e-015	3.44469e-016	2.16865e-014	1.90164e-014	3.58705e-015	1.9436e-014
-1.34508e-014	-9.22705e-015	-8.32817e-015	-2.19245e-014	-1.52982e-014	-2.46128e-014	-1.49647e-014	-1.12476e-014	-1.13591e-014	-9.00276e-015	-1.72129e-014	2.33116e-015	-1.20668e-014	-1.77509e-014	-6.69031e-015	-2.09359e-014	-1.17281e-015	-2.86353e-016	9.62162e-015	9.10986e-015	7.22826e-016	2.16203e-014	1.9576e-014	4.22811e-015	1.95868e-014
-1.35433e-014	-8.96187e-015	-8.51913e-015	-2.18227e-014	-1.52561e-014	-2.42478e-014	-1.50324e-014	-1.09599e-014	-1.04345e-014	-8.38858e-015	-1.66209e-014	2.453e-015	-1.20349e-014	-1.75872e-014	-6.91976e-015	-2.08015e-014	-1.25057e-015	-9.92715e-017	9.53391e-015	9.28025e-015	1.09593e-015	2.1522e-014	2.01245e-014	4.86716e-015	1.97154e-014
-1.3617e-014	-8.69427e-015	-8.69506e-015	-2.16807e-014	-1.52314e-014	-2.38413e-014	-1.51012e-014	-1.06734e-014	-9.52109e-015	-7.78806e-015	-1.603e-014	2.57259e-015	-1.20197e-014	-1.74215e-014	-7.18084e-015	-2.06491e-014	-1.31582e-015	7.50739e-017	9.43336e-015	9.44993e-015	1.46138e-015	2.13912e-014	2.06589e-014	5.50005e-015	1.98203e-014
-1.36697e-014	-8.42559e-015	-8.85466e-015	-2.14991e-014	-1.52263e-014	-2.33982e-014	-1.51727e-014	-1.03899e-014	-8.62358e-015	-7.20572e-015	-1.54418e-014	2.69252e-015	-1.20183e-014	-1.72531e-014	-7.4712e-015	-2.04804e-014	-1.36922e-015	2.31777e-016	9.31954e-015	9.61648e-015	1.81737e-015	2.12279e-014	2.11754e-014	6.12327e-015	1.98998e-014
-1.36999e-014	-8.15735e-015	-8.99569e-015	-2.12797e-014	-1.52428e-014	-2.29241e-014	-1.52483e-014	-1.01103e-014	-7.7463e-015	-6.64571e-015	-1.48587e-014	2.81559e-015	-1.2028e-014	-1.70806e-014	-7.7892e-015	-2.0297e-014	-1.41265e-015	3.66791e-016	9.19064e-015	9.77632e-015	2.16128e-015	2.10327e-014	2.16709e-014	6.73294e-015	1.99527e-014
-1.37066e-014	-7.89199e-015	-9.11747e-015	-2.10248e-014	-1.52821e-014	-2.24242e-014	-1.53294e-014	-9.83555e-015	-6.89337e-015	-6.11093e-015	-1.42817e-014	2.94438e-015	-1.20464e-014	-1.6902e-014	-8.13227e-015	-2.01016e-014	-1.44727e-015	4.75832e-016	9.0458e-015	9.92651e-015	2.49244e-015	2.08055e-014	2.21428e-014	7.32549e-015	1.99781e-014
-1.36888e-014	-7.63157e-015	-9.21915e-015	-2.07367e-014	-1.53455e-014	-2.1904e-014	-1.54177e-014	-9.56644e-015	-6.06811e-015	-5.6049e-015	-1.37127e-014	3.08142e-015	-1.2071e-014	-1.67163e-014	-8.4981e-015	-1.9896e-014	-1.47427e-015	5.55823e-016	8.88405e-015	1.00642e-014	2.80881e-015	2.05475e-014	2.25878e-014	7.89756e-015	1.99748e-014
-1.36456e-014	-7.37803e-015	-9.29996e-015	-2.04176e-014	-1.5434e-014	-2.13692e-014	-1.55146e-014	-9.30328e-015	-5.27366e-015	-5.13004e-015	-1.31535e-014	3.22868e-015	-1.2099e-014	-1.65213e-014	-8.88511e-015	-1.96823e-014	-1.49535e-015	6.03358e-016	8.7041e-015	1.01868e-014	3.10894e-015	2.02597e-014	2.30036e-014	8.44583e-015	1.99418e-014
-1.35754e-014	-7.1323e-015	-9.35947e-015	-2.00705e-014	-1.55481e-014	-2.08252e-014	-1.56205e-014	-9.0465e-015	-4.51307e-015	-4.6887e-015	-1.26056e-014	3.38789e-015	-1.21278e-014	-1.63156e-014	-9.29051e-015	-1.94631e-014	-1.51336e-015	6.16454e-016	8.50489e-015	1.02907e-014	3.39159e-015	1.99434e-014	2.33883e-014	8.96775e-015	1.9879e-014
-1.34788e-014	-6.89567e-015	-9.39714e-015	-1.96979e-014	-1.56886e-014	-2.02773e-014	-1.5737e-014	-8.79594e-015	-3.78876e-015	-4.28338e-015	-1.20703e-014	3.56099e-015	-1.2155e-014	-1.60978e-014	-9.71142e-015	-1.92402e-014	-1.53068e-015	5.93231e-016	8.28568e-015	1.03729e-014	3.65601e-015	1.96008e-014	2.37396e-014	9.4605e-015	1.9786e-014
-1.33555e-014	-6.66955e-015	-9.41303e-015	-1.93037e-014	-1.58553e-014	-1.9731e-014	-1.5865e-014	-8.55209e-015	-3.10298e-015	-3.91559e-015	-1.15485e-014	3.74803e-015	-1.21781e-014	-1.5866e-014	-1.01447e-014	-1.9016e-014	-1.54956e-015	5.31841e-016	8.04659e-015	1.04304e-014	3.90202e-015	1.92341e-014	2.40568e-014	9.92146e-015	1.96629e-014
-1.32058e-014	-6.45508e-015	-9.40761e-015	-1.88912e-014	-1.60486e-014	-1.91909e-014	-1.60051e-014	-8.315e-015	-2.45782e-015	-3.58659e-015	-1.10415e-014	3.94985e-015	-1.21944e-014	-1.5619e-014	-1.0588e-014	-1.87936e-014	-1.57209e-015	4.3218e-016	7.78684e-015	1.046e-014	4.12867e-015	1.88462e-014	2.43385e-014	1.03491e-014	1.95109e-014
-1.303e-014	-6.2531e-015	-9.38171e-015	-1.84643e-014	-1.62683e-014	-1.8662e-014	-1.61575e-014	-8.08464e-015	-1.85493e-015	-3.29784e-015	-1.05494e-014	4.16754e-015	-1.22021e-014	-1.53559e-014	-1.10384e-014	-1.85755e-014	-1.60107e-015	2.93701e-016	7.5064e-015	1.04589e-014	4.33522e-015	1.84396e-014	2.45842e-014	1.0741e-014	1.9331e-014
-1.28285e-014	-6.06479e-015	-9.33585e-015	-1.8027e-014	-1.65139e-014	-1.81493e-014	-1.63224e-014	-7.8615e-015	-1.29548e-015	-3.04983e-015	-1.00733e-014	4.40203e-015	-1.21991e-014	-1.50755e-014	-1.14929e-014	-1.83634e-014	-1.63903e-015	1.16795e-016	7.2053e-015	1.04247e-014	4.52171e-015	1.80177e-014	2.47936e-014	1.10956e-014	1.9124e-014
-1.26025e-014	-5.89074e-015	-9.27155e-015	-1.75832e-014	-1.67849e-014	-1.76569e-014	-1.65001e-014	-7.64563e-015	-7.8032e-016	-2.84291e-015	-9.61414e-015	4.65261e-015	-1.21841e-014	-1.47772e-014	-1.19491e-014	-1.81604e-014	-1.68891e-015	-9.7629e-017	6.88321e-015	1.03551e-014	4.68859e-015	1.75836e-014	2.49663e-014	1.14116e-014	1.88911e-014
-1.23534e-014	-5.73088e-015	-9.18994e-015	-1.71371e-014	-1.70798e-014	-1.71881e-014	-1.66904e-014	-7.43652e-015	-3.10389e-016	-2.67688e-015	-9.1725e-015	4.91816e-015	-1.21555e-014	-1.44604e-014	-1.24044e-014	-1.79684e-014	-1.75296e-015	-3.48262e-016	6.54039e-015	1.02474e-014	4.83557e-015	1.71403e-014	2.51035e-014	1.16878e-014	1.86343e-014
-1.20831e-014	-5.58582e-015	-9.09305e-015	-1.66923e-014	-1.7397e-014	-1.67468e-014	-1.68932e-014	-7.23429e-015	1.14685e-016	-2.55058e-015	-8.74969e-015	5.1978e-015	-1.21116e-014	-1.41252e-014	-1.28558e-014	-1.77893e-014	-1.83395e-015	-6.32555e-016	6.17758e-015	1.01005e-014	4.96312e-015	1.66914e-014	2.5206e-014	1.19237e-014	1.83554e-014
-1.17932e-014	-5.45596e-015	-8.98217e-015	-1.62528e-014	-1.77355e-014	-1.63363e-014	-1.71079e-014	-7.03892e-015	4.94369e-016	-2.46199e-015	-8.34541e-015	5.48991e-015	-1.20521e-014	-1.37714e-014	-1.3301e-014	-1.76251e-014	-1.93329e-015	-9.47541e-016	5.79583e-015	9.91298e-015	5.07157e-015	1.62403e-014	2.52738e-014	1.21196e-014	1.80563e-014
-1.14856e-014	-5.34145e-015	-8.85869e-015	-1.58228e-014	-1.80933e-014	-1.59593e-014	-1.73327e-014	-6.84995e-015	8.28627e-016	-2.40946e-015	-7.96005e-015	5.79256e-015	-1.19758e-014	-1.33995e-014	-1.37372e-014	-1.74782e-014	-2.05275e-015	-1.28988e-015	5.39624e-015	9.68362e-015	5.16167e-015	1.57902e-014	2.53087e-014	1.22756e-014	1.774e-014
-1.11622e-014	-5.24183e-015	-8.72467e-015	-1.54057e-014	-1.84686e-014	-1.56176e-014	-1.75669e-014	-6.66788e-015	1.11819e-015	-2.39116e-015	-7.59404e-015	6.10301e-015	-1.18828e-014	-1.30107e-014	-1.41628e-014	-1.73505e-014	-2.19374e-015	-1.65658e-015	4.97996e-015	9.41165e-015	5.23446e-015	1.53448e-014	2.53123e-014	1.23925e-014	1.74091e-014
-1.08253e-014	-5.15671e-015	-8.58211e-015	-1.50055e-014	-1.88591e-014	-1.53132e-014	-1.78102e-014	-6.49271e-015	1.36386e-015	-2.40383e-015	-7.24814e-015	6.4184e-015	-1.17728e-014	-1.26061e-014	-1.45758e-014	-1.72428e-014	-2.35754e-015	-2.04338e-015	4.54879e-015	9.09708e-015	5.29042e-015	1.49079e-014	2.52864e-014	1.24704e-014	1.70661e-014
-1.04769e-014	-5.08535e-015	-8.43312e-015	-1.46258e-014	-1.92625e-014	-1.50478e-014	-1.80612e-014	-6.32398e-015	1.56666e-015	-2.44502e-015	-6.92247e-015	6.73591e-015	-1.1645e-014	-1.21872e-014	-1.49742e-014	-1.71569e-014	-2.54561e-015	-2.44616e-015	4.1042e-015	8.74009e-015	5.33039e-015	1.44827e-014	2.52334e-014	1.25102e-014	1.67137e-014
-1.012e-014	-5.02721e-015	-8.27959e-015	-1.42699e-014	-1.96762e-014	-1.48229e-014	-1.83186e-014	-6.1612e-015	1.72786e-015	-2.5118e-015	-6.61714e-015	7.05321e-015	-1.14999e-014	-1.17556e-014	-1.53563e-014	-1.7094e-014	-2.75848e-015	-2.86052e-015	3.64872e-015	8.34094e-015	5.35558e-015	1.40735e-014	2.51553e-014	1.25134e-014	1.63554e-014
-9.75776e-015	-4.98139e-015	-8.12368e-015	-1.39403e-014	-2.00975e-014	-1.46388e-014	-1.85807e-014	-6.00476e-015	1.84882e-015	-2.6007e-015	-6.33292e-015	7.36636e-015	-1.13388e-014	-1.13131e-014	-1.57205e-014	-1.70548e-014	-2.99625e-015	-3.28203e-015	3.18472e-015	7.90063e-015	5.3674e-015	1.36834e-014	2.50549e-014	1.24813e-014	1.59942e-014
-9.39264e-015	-4.94701e-015	-7.96755e-015	-1.36402e-014	-2.05235e-014	-1.44958e-014	-1.88466e-014	-5.85456e-015	1.9312e-015	-2.70818e-015	-6.06991e-015	7.67107e-015	-1.11619e-014	-1.08618e-014	-1.60657e-014	-1.70399e-014	-3.25902e-015	-3.7062e-015	2.71492e-015	7.42001e-015	5.36743e-015	1.33152e-014	2.49348e-014	1.24155e-014	1.5633e-014
-9.02749e-015	-4.92288e-015	-7.81343e-015	-1.33724e-014	-2.09515e-014	-1.43942e-014	-1.91132e-014	-5.71068e-015	1.97716e-015	-2.83124e-015	-5.82835e-015	7.96441e-015	-1.09699e-014	-1.04047e-014	-1.63909e-014	-1.705e-014	-3.5466e-015	-4.1276e-015	2.24195e-015	6.90206e-015	5.35614e-015	1.29717e-014	2.47976e-014	1.23179e-014	1.52747e-014
-8.66523e-015	-4.90788e-015	-7.6635e-015	-1.31392e-014	-2.13787e-014	-1.43339e-014	-1.938e-014	-5.57281e-015	1.9887e-015	-2.96551e-015	-5.60834e-015	8.24308e-015	-1.07638e-014	-9.94436e-015	-1.66952e-014	-1.70853e-014	-3.85874e-015	-4.54154e-015	1.7693e-015	6.34943e-015	5.33506e-015	1.26556e-014	2.4646e-014	1.21908e-014	1.49225e-014
-8.30812e-015	-4.90076e-015	-7.5194e-015	-1.29435e-014	-2.18024e-014	-1.43141e-014	-1.96449e-014	-5.44065e-015	1.96752e-015	-3.10678e-015	-5.40925e-015	8.50408e-015	-1.05452e-014	-9.48379e-015	-1.69788e-014	-1.71456e-014	-4.19488e-015	-4.94369e-015	1.29922e-015	5.76564e-015	5.30534e-015	1.23686e-014	2.44833e-014	1.20363e-014	1.45797e-014
-7.95884e-015	-4.90053e-015	-7.38179e-015	-1.27864e-014	-2.22201e-014	-1.43337e-014	-1.99057e-014	-5.31383e-015	1.91564e-015	-3.25121e-015	-5.23107e-015	8.74369e-015	-1.03161e-014	-9.02598e-015	-1.72407e-014	-1.72316e-014	-4.55288e-015	-5.32967e-015	8.34825e-016	5.15404e-015	5.26868e-015	1.21129e-014	2.43125e-014	1.18567e-014	1.42487e-014
-7.62027e-015	-4.90577e-015	-7.25308e-015	-1.2669e-014	-2.26292e-014	-1.43915e-014	-2.01608e-014	-5.19267e-015	1.83537e-015	-3.39453e-015	-5.0748e-015	8.95854e-015	-1.00775e-014	-8.57441e-015	-1.74809e-014	-1.73432e-014	-4.9314e-015	-5.6952e-015	3.79776e-016	4.51826e-015	5.22631e-015	1.18899e-014	2.41363e-014	1.16544e-014	1.39323e-014
-7.29476e-015	-4.91508e-015	-7.13426e-015	-1.25923e-014	-2.30273e-014	-1.44859e-014	-2.04079e-014	-5.07737e-015	1.72948e-015	-3.53304e-015	-4.9401e-015	9.14564e-015	-9.83133e-015	-8.13271e-015	-1.76995e-014	-1.748e-014	-5.32869e-015	-6.03631e-015	-6.20723e-017	3.86292e-015	5.17905e-015	1.17008e-014	2.39576e-014	1.14319e-014	1.3633e-014
-6.98467e-015	-4.92772e-015	-7.02622e-015	-1.25578e-014	-2.34113e-014	-1.46146e-014	-2.06452e-014	-4.96736e-015	1.60043e-015	-3.66254e-015	-4.82629e-015	9.30201e-015	-9.57898e-015	-7.7039e-015	-1.78968e-014	-1.76411e-014	-5.74253e-015	-6.34923e-015	-4.87343e-016	3.19316e-015	5.12792e-015	1.15471e-014	2.37785e-014	1.11915e-014	1.33531e-014
-6.69262e-015	-4.94193e-015	-6.93031e-015	-1.25656e-014	-2.37792e-014	-1.47761e-014	-2.08708e-014	-4.86247e-015	1.45025e-015	-3.77934e-015	-4.7334e-015	9.42545e-015	-9.32177e-015	-7.29081e-015	-1.80737e-014	-1.78264e-014	-6.17084e-015	-6.63061e-015	-8.92355e-016	2.51428e-015	5.07429e-015	1.14294e-014	2.36011e-014	1.09361e-014	1.30949e-014
-6.42054e-015	-4.95617e-015	-6.84741e-015	-1.26162e-014	-2.41285e-014	-1.49691e-014	-2.10836e-014	-4.76303e-015	1.28156e-015	-3.8799e-015	-4.66088e-015	9.51421e-015	-9.06078e-015	-6.89686e-015	-1.82302e-014	-1.80345e-014	-6.61082e-015	-6.87765e-015	-1.2734e-015	1.83088e-015	5.01987e-015	1.1348e-014	2.34278e-014	1.06684e-014	1.28607e-014
-6.1704e-015	-4.96969e-015	-6.77792e-015	-1.27089e-014	-2.44571e-014	-1.51924e-014	-2.12822e-014	-4.66843e-015	1.09723e-015	-3.96059e-015	-4.60766e-015	9.56669e-015	-8.798e-015	-6.52441e-015	-1.83676e-014	-1.82644e-014	-7.05966e-015	-7.0888e-015	-1.62698e-015	1.14924e-015	4.96593e-015	1.13021e-014	2.32606e-014	1.0391e-014	1.26518e-014
-5.94329e-015	-4.98075e-015	-6.72196e-015	-1.28437e-014	-2.47633e-014	-1.54438e-014	-2.14655e-014	-4.57827e-015	8.99898e-016	-4.01803e-015	-4.57316e-015	9.58132e-015	-8.53515e-015	-6.17611e-015	-1.84861e-014	-1.85141e-014	-7.51487e-015	-7.26232e-015	-1.94979e-015	4.74925e-016	4.91343e-015	1.12909e-014	2.31013e-014	1.01063e-014	1.24692e-014
-5.7403e-015	-4.98804e-015	-6.6796e-015	-1.30186e-014	-2.50455e-014	-1.57213e-014	-2.16323e-014	-4.49275e-015	6.9241e-016	-4.04966e-015	-4.55656e-015	9.55712e-015	-8.27251e-015	-5.85481e-015	-1.85868e-014	-1.87824e-014	-7.97334e-015	-7.39627e-015	-2.23784e-015	-1.85933e-016	4.86353e-015	1.1314e-014	2.29514e-014	9.81659e-015	1.23136e-014
-5.56278e-015	-4.99078e-015	-6.65011e-015	-1.32327e-014	-2.53021e-014	-1.60223e-014	-2.17812e-014	-4.41091e-015	4.77268e-016	-4.05268e-015	-4.55655e-015	9.49376e-015	-8.01163e-015	-5.56302e-015	-1.86701e-014	-1.90678e-014	-8.43165e-015	-7.48952e-015	-2.48759e-015	-8.27258e-016	4.81713e-015	1.13701e-014	2.28126e-014	9.52417e-015	1.21858e-014
-5.41226e-015	-4.98842e-015	-6.63308e-015	-1.34841e-014	-2.55312e-014	-1.63437e-014	-2.19115e-014	-4.33185e-015	2.57347e-016	-4.02456e-015	-4.57229e-015	9.39178e-015	-7.75373e-015	-5.30231e-015	-1.87368e-014	-1.93682e-014	-8.88669e-015	-7.54211e-015	-2.6967e-015	-1.44335e-015	4.77529e-015	1.14585e-014	2.26864e-014	9.23148e-015	1.20864e-014
-5.28904e-015	-4.98034e-015	-6.62825e-015	-1.37705e-014	-2.57324e-014	-1.66834e-014	-2.2023e-014	-4.25577e-015	3.48272e-017	-3.96327e-015	-4.6025e-015	9.25182e-015	-7.49963e-015	-5.07398e-015	-1.87878e-014	-1.96819e-014	-9.33538e-015	-7.55389e-015	-2.86254e-015	-2.02825e-015	4.73888e-015	1.15772e-014	2.25737e-014	8.94091e-015	1.20159e-014
-5.19426e-015	-4.96637e-015	-6.63465e-015	-1.40898e-014	-2.59048e-014	-1.704e-014	-2.21152e-014	-4.18142e-015	-1.87819e-016	-3.86733e-015	-4.64566e-015	9.0749e-015	-7.2506e-015	-4.87897e-015	-1.88244e-014	-2.00068e-014	-9.77443e-015	-7.52604e-015	-2.98191e-015	-2.57613e-015	4.70907e-015	1.17244e-014	2.24753e-014	8.65416e-015	1.19733e-014
-5.12755e-015	-4.94584e-015	-6.65095e-015	-1.44394e-014	-2.60475e-014	-1.74107e-014	-2.21876e-014	-4.10807e-015	-4.08088e-016	-3.73568e-015	-4.69957e-015	8.86224e-015	-7.00751e-015	-4.7178e-015	-1.88469e-014	-2.03402e-014	-1.02005e-014	-7.46006e-015	-3.05249e-015	-3.08133e-015	4.6866e-015	1.18971e-014	2.23917e-014	8.37339e-015	1.1958e-014
-5.0883e-015	-4.91852e-015	-6.67621e-015	-1.48163e-014	-2.61602e-014	-1.77928e-014	-2.22398e-014	-4.03555e-015	-6.23511e-016	-3.5683e-015	-4.76231e-015	8.6165e-015	-6.77076e-015	-4.59083e-015	-1.88554e-014	-2.06802e-014	-1.06101e-014	-7.35736e-015	-3.07214e-015	-3.53912e-015	4.67203e-015	1.20928e-014	2.2323e-014	8.10041e-015	1.1969e-014
-5.07597e-015	-4.88487e-015	-6.70887e-015	-1.52176e-014	-2.6243e-014	-1.81844e-014	-2.22723e-014	-3.96329e-015	-8.31642e-016	-3.36495e-015	-4.83211e-015	8.3403e-015	-6.54064e-015	-4.49762e-015	-1.88509e-014	-2.10246e-014	-1.10003e-014	-7.22008e-015	-3.03947e-015	-3.94489e-015	4.6657e-015	1.23101e-014	2.22692e-014	7.83661e-015	1.2005e-014
-5.08985e-015	-4.84534e-015	-6.74714e-015	-1.56399e-014	-2.62963e-014	-1.85835e-014	-2.22852e-014	-3.89067e-015	-1.02996e-015	-3.12592e-015	-4.90652e-015	8.03703e-015	-6.31757e-015	-4.4374e-015	-1.88342e-014	-2.13706e-014	-1.13681e-014	-7.04995e-015	-2.95285e-015	-4.2936e-015	4.6678e-015	1.25468e-014	2.22299e-014	7.58373e-015	1.2065e-014
-5.12943e-015	-4.80025e-015	-6.78968e-015	-1.60794e-014	-2.63195e-014	-1.8988e-014	-2.22784e-014	-3.81659e-015	-1.21585e-015	-2.85143e-015	-4.98315e-015	7.71019e-015	-6.101e-015	-4.40847e-015	-1.88056e-014	-2.17166e-014	-1.17109e-014	-6.84987e-015	-2.81127e-015	-4.58065e-015	4.67865e-015	1.28002e-014	2.22051e-014	7.34275e-015	1.21479e-014
-5.19289e-015	-4.75055e-015	-6.8347e-015	-1.65329e-014	-2.63128e-014	-1.93954e-014	-2.22526e-014	-3.74025e-015	-1.38676e-015	-2.54241e-015	-5.05907e-015	7.36358e-015	-5.89115e-015	-4.40907e-015	-1.87648e-014	-2.20592e-014	-1.20259e-014	-6.62278e-015	-2.61372e-015	-4.80223e-015	4.69876e-015	1.30683e-014	2.21942e-014	7.11487e-015	1.22514e-014
-5.27851e-015	-4.69664e-015	-6.87996e-015	-1.69966e-014	-2.62764e-014	-1.98036e-014	-2.22086e-014	-3.66107e-015	-1.53959e-015	-2.20082e-015	-5.13206e-015	7.00159e-015	-5.68764e-015	-4.43721e-015	-1.87122e-014	-2.23958e-014	-1.23107e-014	-6.37213e-015	-2.35981e-015	-4.95479e-015	4.72915e-015	1.33486e-014	2.21967e-014	6.90093e-015	1.2374e-014
-5.3847e-015	-4.63947e-015	-6.92351e-015	-1.74664e-014	-2.62106e-014	-2.0211e-014	-2.21473e-014	-3.57817e-015	-1.67228e-015	-1.82858e-015	-5.19885e-015	6.62793e-015	-5.4901e-015	-4.49017e-015	-1.86477e-014	-2.2724e-014	-1.25629e-014	-6.10109e-015	-2.04964e-015	-5.03535e-015	4.76941e-015	1.36382e-014	2.22122e-014	6.70191e-015	1.25141e-014
-5.50923e-015	-4.57967e-015	-6.96384e-015	-1.79381e-014	-2.61163e-014	-2.06153e-014	-2.2069e-014	-3.49084e-015	-1.78282e-015	-1.42781e-015	-5.25643e-015	6.2468e-015	-5.29835e-015	-4.56454e-015	-1.85709e-014	-2.30406e-014	-1.27807e-014	-5.81319e-015	-1.68345e-015	-5.04279e-015	4.81937e-015	1.39355e-014	2.22393e-014	6.51871e-015	1.26696e-014
-5.65018e-015	-4.51803e-015	-6.99865e-015	-1.84078e-014	-2.59948e-014	-2.10141e-014	-2.19748e-014	-3.39838e-015	-1.86929e-015	-1.00039e-015	-5.30157e-015	5.86344e-015	-5.11085e-015	-4.65736e-015	-1.84814e-014	-2.33431e-014	-1.29625e-014	-5.51147e-015	-1.26222e-015	-4.97606e-015	4.87869e-015	1.42393e-014	2.22768e-014	6.35213e-015	1.28384e-014
-5.80483e-015	-4.4564e-015	-7.02612e-015	-1.88715e-014	-2.58468e-014	-2.14053e-014	-2.1866e-014	-3.29974e-015	-1.9291e-015	-5.49017e-016	-5.331e-015	5.48258e-015	-4.92711e-015	-4.7648e-015	-1.83787e-014	-2.36289e-014	-1.31066e-014	-5.19955e-015	-7.87211e-016	-4.83383e-015	4.9474e-015	1.45475e-014	2.2324e-014	6.20228e-015	1.30181e-014
-5.97066e-015	-4.39628e-015	-7.04473e-015	-1.93252e-014	-2.56732e-014	-2.17869e-014	-2.17428e-014	-3.19425e-015	-1.96093e-015	-7.72353e-017	-5.34143e-015	5.10823e-015	-4.74582e-015	-4.88272e-015	-1.82625e-014	-2.38958e-014	-1.32112e-014	-4.88019e-015	-2.59769e-016	-4.61624e-015	5.02491e-015	1.48592e-014	2.23791e-014	6.06883e-015	1.32064e-014
-6.1446e-015	-4.33763e-015	-7.05269e-015	-1.97654e-014	-2.54753e-014	-2.21568e-014	-2.16059e-014	-3.08218e-015	-1.96332e-015	4.11736e-016	-5.32961e-015	4.74487e-015	-4.56572e-015	-5.00645e-015	-1.81317e-014	-2.41407e-014	-1.32757e-014	-4.55665e-015	3.17684e-016	-4.32422e-015	5.11157e-015	1.51732e-014	2.24414e-014	5.95227e-015	1.34014e-014
-6.3237e-015	-4.28205e-015	-7.04781e-015	-2.01883e-014	-2.52543e-014	-2.25128e-014	-2.14567e-014	-2.96253e-015	-1.93427e-015	9.15133e-016	-5.29238e-015	4.39735e-015	-4.38531e-015	-5.13152e-015	-1.79859e-014	-2.43618e-014	-1.32994e-014	-4.23225e-015	9.42679e-016	-3.95892e-015	5.20729e-015	1.54897e-014	2.25098e-014	5.85291e-015	1.36013e-014
-6.50554e-015	-4.23103e-015	-7.02837e-015	-2.05902e-014	-2.5011e-014	-2.28532e-014	-2.12963e-014	-2.83523e-015	-1.87204e-015	1.42918e-015	-5.22687e-015	4.06939e-015	-4.20338e-015	-5.25338e-015	-1.78251e-014	-2.45565e-014	-1.32822e-014	-3.9092e-015	1.61265e-015	-3.52209e-015	5.31143e-015	1.58083e-014	2.25834e-014	5.77013e-015	1.38047e-014
-6.68709e-015	-4.18546e-015	-6.99351e-015	-2.09675e-014	-2.47473e-014	-2.31761e-014	-2.11257e-014	-2.7001e-015	-1.77603e-015	1.95007e-015	-5.12956e-015	3.76516e-015	-4.01888e-015	-5.36736e-015	-1.76483e-014	-2.47224e-014	-1.3224e-014	-3.59013e-015	2.32487e-015	-3.01588e-015	5.42348e-015	1.61284e-014	2.26613e-014	5.70404e-015	1.40097e-014
-6.86554e-015	-4.14658e-015	-6.94198e-015	-2.1317e-014	-2.44645e-014	-2.34793e-014	-2.0946e-014	-2.55732e-015	-1.64526e-015	2.47369e-015	-4.99823e-015	3.48877e-015	-3.83078e-015	-5.46881e-015	-1.74555e-014	-2.48575e-014	-1.31247e-014	-3.27745e-015	3.07564e-015	-2.4438e-015	5.54339e-015	1.64501e-014	2.27429e-014	5.65455e-015	1.42151e-014
-7.03827e-015	-4.11535e-015	-6.87269e-015	-2.16361e-014	-2.41639e-014	-2.37607e-014	-2.07578e-014	-2.40743e-015	-1.47913e-015	2.99599e-015	-4.83002e-015	3.24332e-015	-3.63771e-015	-5.55386e-015	-1.72455e-014	-2.49595e-014	-1.29842e-014	-2.97318e-015	3.86149e-015	-1.80925e-015	5.66994e-015	1.6774e-014	2.28272e-014	5.62123e-015	1.44196e-014
-7.20268e-015	-4.09209e-015	-6.7846e-015	-2.19224e-014	-2.38469e-014	-2.40189e-014	-2.05626e-014	-2.25006e-015	-1.27744e-015	3.51307e-015	-4.62222e-015	3.03111e-015	-3.43849e-015	-5.61827e-015	-1.70176e-014	-2.50269e-014	-1.28031e-014	-2.67897e-015	4.67804e-015	-1.11686e-015	5.80277e-015	1.71013e-014	2.29134e-014	5.60361e-015	1.4622e-014
-7.35542e-015	-4.07766e-015	-6.67676e-015	-2.21731e-014	-2.35153e-014	-2.42524e-014	-2.03612e-014	-2.08532e-015	-1.04057e-015	4.02103e-015	-4.37279e-015	2.85438e-015	-3.23203e-015	-5.65738e-015	-1.67712e-014	-2.50581e-014	-1.25823e-014	-2.39577e-015	5.52097e-015	-3.71272e-016	5.94128e-015	1.74328e-014	2.30003e-014	5.60098e-015	1.48211e-014
-7.49413e-015	-4.07266e-015	-6.54882e-015	-2.23864e-014	-2.31709e-014	-2.44599e-014	-2.01544e-014	-1.91416e-015	-7.68693e-016	4.51641e-015	-4.07981e-015	2.71511e-015	-3.01703e-015	-5.66731e-015	-1.65063e-014	-2.50522e-014	-1.23227e-014	-2.12571e-015	6.3857e-015	4.21939e-016	6.08466e-015	1.77696e-014	2.30875e-014	5.61257e-015	1.50158e-014
-7.61758e-015	-4.07762e-015	-6.40044e-015	-2.256e-014	-2.28158e-014	-2.464e-014	-1.99429e-014	-1.73786e-015	-4.61746e-016	4.9957e-015	-3.74177e-015	2.61486e-015	-2.79244e-015	-5.64456e-015	-1.62226e-014	-2.50073e-014	-1.2026e-014	-1.86881e-015	7.26756e-015	1.25741e-015	6.23229e-015	1.81135e-014	2.31753e-014	5.63813e-015	1.52062e-014
-7.72336e-015	-4.09244e-015	-6.23181e-015	-2.26924e-014	-2.24509e-014	-2.47918e-014	-1.97277e-014	-1.55701e-015	-1.20493e-016	5.45462e-015	-3.35703e-015	2.55454e-015	-2.55706e-015	-5.58629e-015	-1.59197e-014	-2.49229e-014	-1.16936e-014	-1.62535e-015	8.16192e-015	2.13016e-015	6.38376e-015	1.84658e-014	2.3263e-014	5.6768e-015	1.5392e-014
-7.80914e-015	-4.11721e-015	-6.04278e-015	-2.2783e-014	-2.20784e-014	-2.49146e-014	-1.95093e-014	-1.37271e-015	2.53961e-016	5.88952e-015	-2.9252e-015	2.53406e-015	-2.31024e-015	-5.48958e-015	-1.55979e-014	-2.47986e-014	-1.13269e-014	-1.39559e-015	9.06441e-015	3.03421e-015	6.53787e-015	1.88283e-014	2.33507e-014	5.72808e-015	1.55735e-014
-7.8731e-015	-4.15135e-015	-5.83322e-015	-2.28313e-014	-2.16987e-014	-2.50078e-014	-1.92879e-014	-1.1864e-015	6.59958e-016	6.29716e-015	-2.44639e-015	2.55288e-015	-2.05128e-015	-5.35166e-015	-1.52579e-014	-2.46335e-014	-1.09282e-014	-1.17932e-015	9.97039e-015	3.96312e-015	6.69395e-015	1.9203e-014	2.34381e-014	5.79127e-015	1.57502e-014
-7.91428e-015	-4.1946e-015	-5.60366e-015	-2.28364e-014	-2.13143e-014	-2.50713e-014	-1.90638e-014	-9.99569e-016	1.09516e-015	6.67392e-015	-1.9204e-015	2.61012e-015	-1.77997e-015	-5.17107e-015	-1.49001e-014	-2.44273e-014	-1.05009e-014	-9.76275e-016	1.08751e-014	4.91109e-015	6.85119e-015	1.95916e-014	2.35253e-014	5.86552e-015	1.59226e-014
-7.93133e-015	-4.24619e-015	-5.35456e-015	-2.27977e-014	-2.09264e-014	-2.51042e-014	-1.88383e-014	-8.13569e-016	1.55802e-015	7.01781e-015	-1.34791e-015	2.70405e-015	-1.49568e-015	-4.94712e-015	-1.4525e-014	-2.41798e-014	-1.00469e-014	-7.85713e-016	1.17739e-014	5.87121e-015	7.00907e-015	1.99958e-014	2.36123e-014	5.94969e-015	1.60911e-014
-7.92356e-015	-4.30544e-015	-5.08701e-015	-2.27158e-014	-2.05368e-014	-2.51065e-014	-1.86118e-014	-6.29699e-016	2.04616e-015	7.32574e-015	-7.30413e-016	2.83294e-015	-1.19845e-015	-4.67956e-015	-1.41335e-014	-2.38919e-014	-9.56805e-015	-6.06505e-016	1.26625e-014	6.83726e-015	7.16758e-015	2.04169e-014	2.36991e-014	6.0429e-015	1.62559e-014
-7.89058e-015	-4.37181e-015	-4.80238e-015	-2.25908e-014	-2.01469e-014	-2.50784e-014	-1.83851e-014	-4.4943e-016	2.5566e-015	7.59518e-015	-6.97241e-017	2.99448e-015	-8.8861e-016	-4.36824e-015	-1.37266e-014	-2.35642e-014	-9.06713e-015	-4.37407e-016	1.3537e-014	7.80335e-015	7.32591e-015	2.08564e-014	2.37864e-014	6.14439e-015	1.64177e-014
-7.83233e-015	-4.44371e-015	-4.50164e-015	-2.24234e-014	-1.97585e-014	-2.50207e-014	-1.8158e-014	-2.74116e-016	3.08606e-015	7.82434e-015	6.32331e-016	3.18583e-015	-5.6623e-016	-4.01392e-015	-1.33061e-014	-2.31974e-014	-8.54701e-015	-2.77224e-016	1.43928e-014	8.76426e-015	7.48376e-015	2.1316e-014	2.38746e-014	6.2532e-015	1.65775e-014
-7.74876e-015	-4.51957e-015	-4.18627e-015	-2.22151e-014	-1.93731e-014	-2.49335e-014	-1.79307e-014	-1.05233e-016	3.63171e-015	8.01171e-015	1.37348e-015	3.40427e-015	-2.32233e-016	-3.61769e-015	-1.28736e-014	-2.27928e-014	-8.01124e-015	-1.24546e-016	1.52255e-014	9.71471e-015	7.64065e-015	2.17967e-014	2.39641e-014	6.36864e-015	1.67353e-014
-7.64033e-015	-4.59759e-015	-3.85778e-015	-2.1967e-014	-1.8993e-014	-2.48176e-014	-1.77033e-014	5.58295e-017	4.19063e-015	8.15611e-015	2.15011e-015	3.64617e-015	1.12895e-016	-3.18135e-015	-1.24304e-014	-2.23514e-014	-7.46154e-015	2.17428e-017	1.60311e-014	1.06491e-014	7.79644e-015	2.22993e-014	2.40553e-014	6.48953e-015	1.68923e-014
-7.50781e-015	-4.67653e-015	-3.51786e-015	-2.16817e-014	-1.86191e-014	-2.46736e-014	-1.74764e-014	2.06633e-016	4.75849e-015	8.25643e-015	2.95832e-015	3.90789e-015	4.68511e-016	-2.70747e-015	-1.19779e-014	-2.18748e-014	-6.90147e-015	1.62898e-016	1.68063e-014	1.15622e-014	7.95084e-015	2.28239e-014	2.41484e-014	6.61449e-015	1.70496e-014
-7.35207e-015	-4.75514e-015	-3.16756e-015	-2.13615e-014	-1.82526e-014	-2.45031e-014	-1.72498e-014	3.45438e-016	5.33144e-015	8.31226e-015	3.79345e-015	4.18504e-015	8.33536e-016	-2.19874e-015	-1.15179e-014	-2.13656e-014	-6.33434e-015	3.00303e-016	1.75485e-014	1.2449e-014	8.10348e-015	2.33708e-014	2.42437e-014	6.74277e-015	1.72077e-014
-7.17409e-015	-4.83162e-015	-2.80889e-015	-2.10073e-014	-1.78943e-014	-2.43073e-014	-1.70234e-014	4.7109e-016	5.90522e-015	8.32293e-015	4.65137e-015	4.47326e-015	1.2068e-015	-1.65906e-015	-1.10528e-014	-2.08251e-014	-5.76332e-015	4.3567e-016	1.82547e-014	1.3305e-014	8.25413e-015	2.39395e-014	2.43408e-014	6.87302e-015	1.73667e-014
-6.97525e-015	-4.90441e-015	-2.44384e-015	-2.06216e-014	-1.75462e-014	-2.40872e-014	-1.67979e-014	5.81973e-016	6.47555e-015	8.28895e-015	5.52685e-015	4.76746e-015	1.58703e-015	-1.0919e-015	-1.05849e-014	-2.02563e-014	-5.19168e-015	5.70385e-016	1.89219e-014	1.41269e-014	8.40318e-015	2.45296e-014	2.44396e-014	7.0037e-015	1.75274e-014
-6.75771e-015	-4.97176e-015	-2.07441e-015	-2.0207e-014	-1.72093e-014	-2.38442e-014	-1.65736e-014	6.76389e-016	7.03817e-015	8.21109e-015	6.41471e-015	5.06295e-015	1.97276e-015	-5.01643e-016	-1.01165e-014	-1.96614e-014	-4.62225e-015	7.05952e-016	1.95471e-014	1.49111e-014	8.55079e-015	2.51392e-014	2.45408e-014	7.13418e-015	1.76898e-014
-6.52372e-015	-5.03168e-015	-1.7025e-015	-1.97658e-014	-1.68841e-014	-2.35796e-014	-1.63501e-014	7.52613e-016	7.58884e-015	8.09021e-015	7.30912e-015	5.35529e-015	2.36235e-015	1.06396e-016	-9.64986e-015	-1.90434e-014	-4.05818e-015	8.4329e-016	2.01286e-014	1.56553e-014	8.69705e-015	2.57664e-014	2.46445e-014	7.26328e-015	1.78546e-014
-6.27506e-015	-5.08278e-015	-1.33037e-015	-1.93e-014	-1.65711e-014	-2.32948e-014	-1.61269e-014	8.09874e-016	8.12282e-015	7.92681e-015	8.20442e-015	5.63942e-015	2.75431e-015	7.27283e-016	-9.18772e-015	-1.84047e-014	-3.50233e-015	9.8358e-016	2.06647e-014	1.63574e-014	8.84183e-015	2.64096e-014	2.47506e-014	7.38969e-015	1.8022e-014
-6.01347e-015	-5.12356e-015	-9.59961e-016	-1.88121e-014	-1.62711e-014	-2.29917e-014	-1.59039e-014	8.48014e-016	8.63621e-015	7.72275e-015	9.09414e-015	5.91067e-015	3.14599e-015	1.35592e-015	-8.73241e-015	-1.77483e-014	-2.95806e-015	1.12746e-015	2.11547e-014	1.70158e-014	8.98568e-015	2.70668e-014	2.48594e-014	7.51232e-015	1.81919e-014
-5.74125e-015	-5.15234e-015	-5.93353e-016	-1.83045e-014	-1.59854e-014	-2.26726e-014	-1.56809e-014	8.65707e-016	9.12493e-015	7.48032e-015	9.9722e-015	6.16469e-015	3.53567e-015	1.98655e-015	-8.28617e-015	-1.7077e-014	-2.42837e-015	1.27594e-015	2.15979e-014	1.76297e-014	9.12905e-015	2.7735e-014	2.49704e-014	7.63002e-015	1.83642e-014
-5.46025e-015	-5.16834e-015	-2.32085e-016	-1.77807e-014	-1.57144e-014	-2.234e-014	-1.54579e-014	8.62634e-016	9.58501e-015	7.20171e-015	1.08316e-014	6.39721e-015	3.92107e-015	2.61331e-015	-7.85052e-015	-1.63941e-014	-1.91533e-015	1.42958e-015	2.1994e-014	1.81988e-014	9.27228e-015	2.84113e-014	2.50828e-014	7.74159e-015	1.85379e-014
-5.17293e-015	-5.17075e-015	1.21978e-016	-1.72427e-014	-1.54584e-014	-2.19958e-014	-1.52352e-014	8.37956e-016	1.00123e-014	6.88933e-015	1.16661e-014	6.60496e-015	4.2994e-015	3.23014e-015	-7.42765e-015	-1.57026e-014	-1.42213e-015	1.58842e-015	2.23428e-014	1.87233e-014	9.41612e-015	2.90917e-014	2.51963e-014	7.84591e-015	1.8712e-014
-4.88135e-015	-5.15913e-015	4.66928e-016	-1.66937e-014	-1.52171e-014	-2.16418e-014	-1.50125e-014	7.91545e-016	1.04036e-014	6.54497e-015	1.24694e-014	6.78378e-015	4.66861e-015	3.83117e-015	-7.01975e-015	-1.50054e-014	-9.51587e-016	1.75269e-015	2.26445e-014	1.9204e-014	9.56134e-015	2.97733e-014	2.53101e-014	7.9421e-015	1.8886e-014
-4.58758e-015	-5.13245e-015	8.01256e-016	-1.61357e-014	-1.49904e-014	-2.12792e-014	-1.47892e-014	7.22552e-016	1.07556e-014	6.17128e-015	1.32348e-014	6.9308e-015	5.0269e-015	4.41074e-015	-6.62815e-015	-1.43062e-014	-5.05645e-016	1.92243e-015	2.28998e-014	1.96418e-014	9.70826e-015	3.04514e-014	2.54236e-014	8.02893e-015	1.90587e-014
-4.29372e-015	-5.0903e-015	1.12315e-015	-1.55716e-014	-1.47776e-014	-2.09098e-014	-1.45652e-014	6.31583e-016	1.1065e-014	5.77118e-015	1.39558e-014	7.04357e-015	5.37174e-015	4.96329e-015	-6.25445e-015	-1.36078e-014	-8.61622e-017	2.09752e-015	2.31094e-014	2.00385e-014	9.85774e-015	3.11217e-014	2.55355e-014	8.10505e-015	1.92288e-014
-4.00221e-015	-5.03352e-015	1.43133e-015	-1.50037e-014	-1.45782e-014	-2.05354e-014	-1.43405e-014	5.19294e-016	1.13287e-014	5.34852e-015	1.46275e-014	7.11944e-015	5.70028e-015	5.48349e-015	-5.90018e-015	-1.29134e-014	3.05137e-016	2.27757e-015	2.32745e-014	2.03959e-014	1.001e-014	3.17792e-014	2.56449e-014	8.16925e-015	1.93945e-014
-3.71543e-015	-4.96259e-015	1.72371e-015	-1.44341e-014	-1.43916e-014	-2.01574e-014	-1.41148e-014	3.86314e-016	1.15441e-014	4.90645e-015	1.52439e-014	7.15652e-015	6.01032e-015	5.96663e-015	-5.56541e-015	-1.22258e-014	6.66613e-016	2.46222e-015	2.33967e-014	2.07164e-014	1.01656e-014	3.24193e-014	2.57504e-014	8.22105e-015	1.9554e-014
-3.43483e-015	-4.87747e-015	1.99948e-015	-1.38655e-014	-1.42168e-014	-1.97774e-014	-1.38877e-014	2.3365e-016	1.17088e-014	4.44817e-015	1.57999e-014	7.15317e-015	6.2997e-015	6.40789e-015	-5.25104e-015	-1.15478e-014	9.96692e-016	2.6506e-015	2.34782e-014	2.10026e-014	1.03248e-014	3.30379e-014	2.58509e-014	8.25924e-015	1.97052e-014
-3.16136e-015	-4.77893e-015	2.25732e-015	-1.32998e-014	-1.40533e-014	-1.93965e-014	-1.36588e-014	6.14547e-017	1.1821e-014	3.97733e-015	1.62902e-014	7.10762e-015	6.56635e-015	6.80208e-015	-4.95722e-015	-1.08817e-014	1.29447e-015	2.84191e-015	2.3521e-014	2.12573e-014	1.04884e-014	3.36299e-014	2.59448e-014	8.28307e-015	1.98459e-014
-2.89699e-015	-4.66826e-015	2.49629e-015	-1.27381e-014	-1.38995e-014	-1.90159e-014	-1.34277e-014	-1.28677e-016	1.18795e-014	3.49785e-015	1.67106e-014	7.01917e-015	6.80824e-015	7.14533e-015	-4.68445e-015	-1.02302e-014	1.55969e-015	3.03509e-015	2.35275e-014	2.14842e-014	1.06567e-014	3.41894e-014	2.60305e-014	8.2911e-015	1.99738e-014
-2.64258e-015	-4.54701e-015	2.71558e-015	-1.21825e-014	-1.37534e-014	-1.86372e-014	-1.31948e-014	-3.352e-016	1.18834e-014	3.01279e-015	1.70576e-014	6.88776e-015	7.02382e-015	7.43428e-015	-4.43246e-015	-9.59594e-015	1.79116e-015	3.22926e-015	2.35002e-014	2.1686e-014	1.08302e-014	3.47119e-014	2.61072e-014	8.28264e-015	2.0087e-014
-2.39902e-015	-4.41726e-015	2.91472e-015	-1.16343e-014	-1.36132e-014	-1.82611e-014	-1.29595e-014	-5.56551e-016	1.18329e-014	2.52493e-015	1.73284e-014	6.7131e-015	7.21094e-015	7.66601e-015	-4.20129e-015	-8.98081e-015	1.98899e-015	3.42346e-015	2.34419e-014	2.18657e-014	1.10088e-014	3.51932e-014	2.6173e-014	8.2571e-015	2.01833e-014
-2.16649e-015	-4.2797e-015	3.09291e-015	-1.1095e-014	-1.34769e-014	-1.78884e-014	-1.27214e-014	-7.90841e-016	1.17284e-014	2.03667e-015	1.75207e-014	6.49649e-015	7.36785e-015	7.83838e-015	-3.98955e-015	-8.38597e-015	2.15341e-015	3.61662e-015	2.33546e-014	2.20268e-014	1.11919e-014	3.5629e-014	2.62266e-014	8.21385e-015	2.02605e-014
-1.94561e-015	-4.13607e-015	3.24983e-015	-1.05656e-014	-1.33429e-014	-1.75196e-014	-1.24802e-014	-1.03607e-015	1.15698e-014	1.55184e-015	1.76322e-014	6.24009e-015	7.49303e-015	7.94932e-015	-3.79608e-015	-7.81276e-015	2.28514e-015	3.80799e-015	2.32416e-014	2.21723e-014	1.13796e-014	3.60152e-014	2.62662e-014	8.15239e-015	2.03163e-014
-1.73688e-015	-3.98945e-015	3.38605e-015	-1.00472e-014	-1.32087e-014	-1.71552e-014	-1.2236e-014	-1.2907e-015	1.13574e-014	1.07368e-015	1.76616e-014	5.94525e-015	7.5859e-015	7.99708e-015	-3.61943e-015	-7.26273e-015	2.38522e-015	3.99667e-015	2.31054e-014	2.23057e-014	1.1571e-014	3.63482e-014	2.62901e-014	8.07228e-015	2.03479e-014
-1.54018e-015	-3.84175e-015	3.50124e-015	-9.54058e-015	-1.30718e-014	-1.67954e-014	-1.19882e-014	-1.55206e-015	1.10924e-014	6.0533e-016	1.76094e-014	5.61386e-015	7.64531e-015	7.98141e-015	-3.45834e-015	-6.73732e-015	2.45487e-015	4.18192e-015	2.29482e-014	2.24294e-014	1.17652e-014	3.66251e-014	2.62965e-014	7.97298e-015	2.03538e-014
-1.35537e-015	-3.6947e-015	3.59631e-015	-9.04697e-015	-1.29297e-014	-1.64409e-014	-1.17373e-014	-1.8181e-015	1.07764e-014	1.49363e-016	1.74753e-014	5.24821e-015	7.67038e-015	7.90251e-015	-3.31178e-015	-6.23756e-015	2.49523e-015	4.36262e-015	2.27727e-014	2.25461e-014	1.19619e-014	3.68431e-014	2.62845e-014	7.85442e-015	2.0332e-014
-1.18159e-015	-3.55085e-015	3.67141e-015	-8.56677e-015	-1.27808e-014	-1.60914e-014	-1.14834e-014	-2.08671e-015	1.04115e-014	-2.92278e-016	1.72602e-014	4.8507e-015	7.66104e-015	7.76137e-015	-3.178e-015	-5.76382e-015	2.50846e-015	4.53736e-015	2.2582e-014	2.26586e-014	1.21602e-014	3.69999e-014	2.62527e-014	7.71685e-015	2.02809e-014
-1.01777e-015	-3.41249e-015	3.7268e-015	-8.10063e-015	-1.26226e-014	-1.57472e-014	-1.12264e-014	-2.35575e-015	9.99971e-015	-7.17328e-016	1.69666e-014	4.42435e-015	7.61691e-015	7.55895e-015	-3.05468e-015	-5.31627e-015	2.49628e-015	4.70559e-015	2.23795e-014	2.27697e-014	1.23583e-014	3.70939e-014	2.61995e-014	7.55998e-015	2.01991e-014
-8.633e-016	-3.28167e-015	3.76346e-015	-7.64947e-015	-1.24528e-014	-1.54085e-014	-1.09663e-014	-2.62294e-015	9.54468e-015	-1.12321e-015	1.65965e-014	3.97206e-015	7.53852e-015	7.29697e-015	-2.94034e-015	-4.8953e-015	2.46064e-015	4.86676e-015	2.21674e-014	2.28816e-014	1.25549e-014	3.71237e-014	2.6124e-014	7.38406e-015	2.00854e-014
-7.16969e-016	-3.16105e-015	3.78229e-015	-7.21404e-015	-1.22691e-014	-1.50754e-014	-1.07039e-014	-2.88683e-015	9.04959e-015	-1.50838e-015	1.61529e-014	3.49755e-015	7.42623e-015	6.97763e-015	-2.83323e-015	-4.50103e-015	2.40403e-015	5.02001e-015	2.19479e-014	2.29958e-014	1.27481e-014	3.70889e-014	2.60259e-014	7.18951e-015	1.99385e-014
-5.77383e-016	-3.05233e-015	3.78466e-015	-6.79521e-015	-1.207e-014	-1.47477e-014	-1.04395e-014	-3.14492e-015	8.51665e-015	-1.87232e-015	1.56407e-014	3.00466e-015	7.28045e-015	6.60413e-015	-2.731e-015	-4.13286e-015	2.32879e-015	5.16489e-015	2.17233e-014	2.31142e-014	1.2936e-014	3.69897e-014	2.59037e-014	6.97669e-015	1.97576e-014
-4.43336e-016	-2.95726e-015	3.77195e-015	-6.39321e-015	-1.18538e-014	-1.44255e-014	-1.01729e-014	-3.39515e-015	7.94981e-015	-2.21349e-015	1.50644e-014	2.49667e-015	7.10256e-015	6.18033e-015	-2.63165e-015	-3.7904e-015	2.23903e-015	5.30102e-015	2.14962e-014	2.32378e-014	1.31162e-014	3.68268e-014	2.57573e-014	6.74671e-015	1.9543e-014
-3.13357e-016	-2.87708e-015	3.74572e-015	-6.0085e-015	-1.16187e-014	-1.41083e-014	-9.90428e-015	-3.63527e-015	7.35371e-015	-2.53182e-015	1.44291e-014	1.97737e-015	6.89486e-015	5.71083e-015	-2.53354e-015	-3.4734e-015	2.13761e-015	5.42786e-015	2.12687e-014	2.33672e-014	1.32865e-014	3.66012e-014	2.55859e-014	6.5e-015	1.92943e-014
-1.85179e-016	-2.81291e-015	3.70747e-015	-5.64093e-015	-1.13633e-014	-1.37962e-014	-9.63435e-015	-3.86353e-015	6.73173e-015	-2.82648e-015	1.37401e-014	1.45067e-015	6.65897e-015	5.19981e-015	-2.43476e-015	-3.18077e-015	2.02729e-015	5.54511e-015	2.10422e-014	2.35033e-014	1.34443e-014	3.63139e-014	2.53891e-014	6.23778e-015	1.90117e-014
-5.72695e-017	-2.76628e-015	3.65891e-015	-5.29112e-015	-1.10862e-014	-1.34895e-014	-9.36352e-015	-4.07779e-015	6.08803e-015	-3.09771e-015	1.30033e-014	9.20121e-016	6.39677e-015	4.65186e-015	-2.33384e-015	-2.91152e-015	1.91177e-015	5.65285e-015	2.08182e-014	2.36454e-014	1.35871e-014	3.59679e-014	2.51675e-014	5.9613e-015	1.86959e-014
7.19466e-017	-2.73777e-015	3.60177e-015	-4.95924e-015	-1.07864e-014	-1.31879e-014	-9.09216e-015	-4.27611e-015	5.42664e-015	-3.34563e-015	1.22263e-014	3.88707e-016	6.11048e-015	4.07225e-015	-2.22888e-015	-2.66458e-015	1.79405e-015	5.75152e-015	2.05982e-014	2.37937e-014	1.37126e-014	3.55664e-014	2.49209e-014	5.67204e-015	1.83484e-014
2.0411e-016	-2.72769e-015	3.53791e-015	-4.64532e-015	-1.04629e-014	-1.28915e-014	-8.82071e-015	-4.45703e-015	4.75198e-015	-3.57171e-015	1.14152e-014	-1.39396e-016	5.80329e-015	3.46651e-015	-2.11887e-015	-2.43846e-015	1.67743e-015	5.84142e-015	2.03841e-014	2.39469e-014	1.38182e-014	3.51128e-014	2.46496e-014	5.37111e-015	1.79703e-014
3.40647e-016	-2.73642e-015	3.46934e-015	-4.3501e-015	-1.01153e-014	-1.26002e-014	-8.55045e-015	-4.61893e-015	4.0683e-015	-3.77609e-015	1.05777e-014	-6.61184e-016	5.47847e-015	2.84035e-015	-2.0022e-015	-2.2318e-015	1.56553e-015	5.92269e-015	2.01758e-014	2.41041e-014	1.39004e-014	3.4611e-014	2.43545e-014	5.05972e-015	1.75633e-014
4.83506e-016	-2.76359e-015	3.39796e-015	-4.07384e-015	-9.7437e-015	-1.23142e-014	-8.28218e-015	-4.76012e-015	3.37996e-015	-3.96011e-015	9.72104e-015	-1.17295e-015	5.1392e-015	2.19952e-015	-1.8778e-015	-2.04306e-015	1.46148e-015	5.99588e-015	1.99737e-014	2.42642e-014	1.39566e-014	3.40656e-014	2.40365e-014	4.7399e-015	1.71288e-014
6.34138e-016	-2.80859e-015	3.32534e-015	-3.81682e-015	-9.34814e-015	-1.20344e-014	-8.01643e-015	-4.87889e-015	2.69056e-015	-4.125e-015	8.85296e-015	-1.6719e-015	4.78858e-015	1.54991e-015	-1.74525e-015	-1.87087e-015	1.36827e-015	6.06132e-015	1.97787e-014	2.44258e-014	1.39843e-014	3.3481e-014	2.36965e-014	4.41274e-015	1.66696e-014
7.93544e-016	-2.87066e-015	3.25366e-015	-3.57979e-015	-8.92979e-015	-1.17612e-014	-7.75421e-015	-4.97386e-015	2.00436e-015	-4.27222e-015	7.9807e-015	-2.15603e-015	4.42983e-015	8.97226e-016	-1.60379e-015	-1.71418e-015	1.28935e-015	6.11916e-015	1.95915e-014	2.45871e-014	1.39812e-014	3.28625e-014	2.33358e-014	4.0799e-015	1.61886e-014
9.62592e-016	-2.9487e-015	3.18522e-015	-3.3631e-015	-8.48942e-015	-1.14953e-014	-7.49619e-015	-5.04457e-015	1.32558e-015	-4.40323e-015	7.11149e-015	-2.62253e-015	4.06684e-015	2.46966e-016	-1.45299e-015	-1.57225e-015	1.22755e-015	6.16975e-015	1.94125e-014	2.47465e-014	1.39444e-014	3.22162e-014	2.2956e-014	3.74328e-015	1.56887e-014
1.14278e-015	-3.04071e-015	3.12205e-015	-3.16731e-015	-8.02862e-015	-1.12367e-014	-7.24331e-015	-5.09002e-015	6.58676e-016	-4.52006e-015	6.25262e-015	-3.0696e-015	3.70388e-015	-3.94431e-016	-1.29315e-015	-1.44327e-015	1.18545e-015	6.21356e-015	1.9242e-014	2.49018e-014	1.38717e-014	3.15475e-014	2.25585e-014	3.40463e-015	1.51723e-014
1.33478e-015	-3.14497e-015	3.06615e-015	-2.99256e-015	-7.54868e-015	-1.09865e-014	-6.99634e-015	-5.10875e-015	7.34218e-018	-4.62441e-015	5.41139e-015	-3.49533e-015	3.34493e-015	-1.02145e-015	-1.12447e-015	-1.32632e-015	1.16581e-015	6.25107e-015	1.90799e-014	2.50507e-014	1.3761e-014	3.08612e-014	2.21454e-014	3.06585e-015	1.46434e-014
1.53923e-015	-3.25864e-015	3.01938e-015	-2.83924e-015	-7.05207e-015	-1.07456e-014	-6.75615e-015	-5.1005e-015	-6.25216e-016	-4.71868e-015	4.59449e-015	-3.89793e-015	2.9947e-015	-1.62896e-015	-9.47987e-016	-1.22034e-015	1.17082e-015	6.28275e-015	1.89253e-014	2.51911e-014	1.36101e-014	3.01636e-014	2.17189e-014	2.72843e-015	1.41044e-014
1.75634e-015	-3.37885e-015	2.98373e-015	-2.70806e-015	-6.54142e-015	-1.05146e-014	-6.52449e-015	-5.0642e-015	-1.23581e-015	-4.80567e-015	3.80811e-015	-4.27675e-015	2.65715e-015	-2.21143e-015	-7.64667e-016	-1.12415e-015	1.20161e-015	6.30853e-015	1.87781e-014	2.53202e-014	1.34172e-014	2.94606e-014	2.1281e-014	2.39383e-015	1.3559e-014
1.98595e-015	-3.50256e-015	2.96038e-015	-2.5991e-015	-6.01968e-015	-1.02951e-014	-6.30207e-015	-4.99945e-015	-1.82126e-015	-4.88786e-015	3.05838e-015	-4.6309e-015	2.33643e-015	-2.76442e-015	-5.75223e-016	-1.03707e-015	1.25967e-015	6.32879e-015	1.86375e-014	2.5436e-014	1.31807e-014	2.87578e-014	2.0833e-014	2.06397e-015	1.30109e-014
2.22757e-015	-3.62732e-015	2.95087e-015	-2.51206e-015	-5.48925e-015	-1.00882e-014	-6.08951e-015	-4.90627e-015	-2.37937e-015	-4.96707e-015	2.35034e-015	-4.95988e-015	2.0371e-015	-3.28346e-015	-3.81241e-016	-9.57588e-016	1.34583e-015	6.34408e-015	1.85031e-014	2.55361e-014	1.28994e-014	2.80607e-014	2.03774e-014	1.74035e-015	1.24637e-014
2.4815e-015	-3.74983e-015	2.95703e-015	-2.44754e-015	-4.9539e-015	-9.89469e-015	-5.88837e-015	-4.78447e-015	-2.90728e-015	-5.04616e-015	1.68873e-015	-5.26279e-015	1.76307e-015	-3.76468e-015	-1.84821e-016	-8.85717e-016	1.46147e-015	6.35391e-015	1.83735e-014	2.56175e-014	1.25731e-014	2.73744e-014	1.99168e-014	1.42444e-015	1.19211e-014
2.74746e-015	-3.86686e-015	2.98026e-015	-2.40526e-015	-4.41738e-015	-9.71619e-015	-5.69975e-015	-4.63452e-015	-3.40319e-015	-5.12758e-015	1.07731e-015	-5.53921e-015	1.51817e-015	-4.20408e-015	1.2013e-017	-8.20947e-016	1.60687e-015	6.35774e-015	1.8248e-014	2.56784e-014	1.22011e-014	2.67046e-014	1.94533e-014	1.11836e-015	1.13863e-014
3.02452e-015	-3.97514e-015	3.02168e-015	-2.38494e-015	-3.8835e-015	-9.5533e-015	-5.52439e-015	-4.45686e-015	-3.86493e-015	-5.21339e-015	5.20307e-016	-5.78963e-015	1.30546e-015	-4.59848e-015	2.08273e-016	-7.63193e-016	1.78163e-015	6.35511e-015	1.81254e-014	2.57172e-014	1.17831e-014	2.6056e-014	1.89891e-014	8.2339e-016	1.08626e-014
3.31216e-015	-4.07159e-015	3.0821e-015	-2.38686e-015	-3.3557e-015	-9.4069e-015	-5.36362e-015	-4.25144e-015	-4.29102e-015	-5.30564e-015	2.06763e-017	-6.01469e-015	1.12824e-015	-4.94486e-015	4.02261e-016	-7.12062e-016	1.98526e-015	6.34627e-015	1.8005e-014	2.57315e-014	1.13197e-014	2.54329e-014	1.85268e-014	5.40694e-016	1.03527e-014
3.60965e-015	-4.15282e-015	3.16218e-015	-2.41107e-015	-2.83759e-015	-9.27807e-015	-5.21739e-015	-4.0187e-015	-4.68011e-015	-5.40663e-015	-4.19771e-016	-6.21524e-015	9.89446e-016	-5.24115e-015	5.91794e-016	-6.67167e-016	2.21721e-015	6.33079e-015	1.78864e-014	2.57206e-014	1.08125e-014	2.48396e-014	1.80686e-014	2.72098e-016	9.8607e-015
3.91649e-015	-4.21499e-015	3.26254e-015	-2.45709e-015	-2.33272e-015	-9.16779e-015	-5.08731e-015	-3.75937e-015	-5.03173e-015	-5.51857e-015	-7.99458e-016	-6.39214e-015	8.91992e-016	-5.48559e-015	7.74904e-016	-6.28286e-016	2.47595e-015	6.30784e-015	1.77687e-014	2.56825e-014	1.02625e-014	2.42798e-014	1.76171e-014	1.89558e-017	9.38957e-015
4.23137e-015	-4.25474e-015	3.38336e-015	-2.52423e-015	-1.84452e-015	-9.07645e-015	-4.97441e-015	-3.4744e-015	-5.34525e-015	-5.64257e-015	-1.11701e-015	-6.54695e-015	8.38067e-016	-5.67726e-015	9.49579e-016	-5.9544e-016	2.75939e-015	6.27705e-015	1.76506e-014	2.56168e-014	9.67137e-015	2.37568e-014	1.71739e-014	-2.18303e-016	8.94133e-015
4.55259e-015	-4.26941e-015	3.52432e-015	-2.61202e-015	-1.37714e-015	-9.00512e-015	-4.87898e-015	-3.16456e-015	-5.62006e-015	-5.78015e-015	-1.37249e-015	-6.68062e-015	8.30132e-016	-5.81541e-015	1.11383e-015	-5.68325e-016	3.06505e-015	6.23796e-015	1.75317e-014	2.55223e-014	9.04109e-015	2.32734e-014	1.67408e-014	-4.38396e-016	8.51807e-015
4.87859e-015	-4.25564e-015	3.68545e-015	-2.71992e-015	-9.34055e-016	-8.9542e-015	-4.80121e-015	-2.83136e-015	-5.85599e-015	-5.93278e-015	-1.56629e-015	-6.79478e-015	8.69744e-016	-5.89934e-015	1.26529e-015	-5.47151e-016	3.39078e-015	6.18912e-015	1.7411e-014	2.53983e-014	8.37341e-015	2.28323e-014	1.632e-014	-6.40689e-016	8.12184e-015
5.20823e-015	-4.21107e-015	3.86697e-015	-2.84669e-015	-5.18844e-016	-8.92439e-015	-4.74158e-015	-2.47631e-015	-6.05352e-015	-6.10102e-015	-1.69966e-015	-6.89078e-015	9.5769e-016	-5.92978e-015	1.40232e-015	-5.33122e-016	3.73356e-015	6.12864e-015	1.72873e-014	2.52444e-014	7.67175e-015	2.24352e-014	1.59134e-014	-8.24896e-016	7.75385e-015
5.5402e-015	-4.13403e-015	4.06862e-015	-2.99115e-015	-1.35204e-016	-8.91591e-015	-4.70084e-015	-2.10168e-015	-6.21396e-015	-6.28538e-015	-1.77466e-015	-6.97003e-015	1.09389e-015	-5.90724e-015	1.52288e-015	-5.26578e-016	4.0904e-015	6.05591e-015	1.71598e-014	2.50598e-014	6.94004e-015	2.20826e-014	1.55225e-014	-9.90161e-016	7.41547e-015
5.87267e-015	-4.02253e-015	4.28996e-015	-3.15233e-015	2.14309e-016	-8.9291e-015	-4.67908e-015	-1.70943e-015	-6.33809e-015	-6.48661e-015	-1.79404e-015	-7.03436e-015	1.27877e-015	-5.83295e-015	1.62523e-015	-5.28311e-016	4.45811e-015	5.96968e-015	1.7027e-014	2.48454e-014	6.18158e-015	2.17756e-014	1.51487e-014	-1.13586e-015	7.10756e-015
6.20385e-015	-3.87469e-015	4.5302e-015	-3.32949e-015	5.27136e-016	-8.96365e-015	-4.67668e-015	-1.30209e-015	-6.42697e-015	-6.70488e-015	-1.7607e-015	-7.08562e-015	1.51214e-015	-5.70808e-015	1.7083e-015	-5.39251e-016	4.83258e-015	5.86859e-015	1.68882e-014	2.46018e-014	5.40031e-015	2.15134e-014	1.47942e-014	-1.26176e-015	6.83075e-015
6.53223e-015	-3.68883e-015	4.78766e-015	-3.5204e-015	8.00808e-016	-9.01975e-015	-4.69421e-015	-8.81879e-016	-6.48212e-015	-6.94003e-015	-1.67836e-015	-7.12545e-015	1.79268e-015	-5.5354e-015	1.77075e-015	-5.59497e-016	5.21006e-015	5.75118e-015	1.67426e-014	2.433e-014	4.60012e-015	2.12962e-014	1.44602e-014	-1.36758e-015	6.58535e-015
6.8564e-015	-3.46448e-015	5.06118e-015	-3.724e-015	1.03261e-015	-9.09662e-015	-4.73111e-015	-4.51586e-016	-6.50529e-015	-7.19172e-015	-1.55134e-015	-7.15595e-015	2.11894e-015	-5.31771e-015	1.81116e-015	-5.90127e-016	5.58671e-015	5.61586e-015	1.65888e-014	2.40307e-014	3.78514e-015	2.1123e-014	1.41474e-014	-1.45359e-015	6.37149e-015
7.17564e-015	-3.20258e-015	5.3504e-015	-3.93898e-015	1.22084e-015	-9.19322e-015	-4.78736e-015	-1.40461e-017	-6.49855e-015	-7.45921e-015	-1.38409e-015	-7.17751e-015	2.48932e-015	-5.05777e-015	1.82872e-015	-6.3163e-016	5.95793e-015	5.46108e-015	1.64262e-014	2.37049e-014	2.95962e-015	2.09921e-014	1.38567e-014	-1.51983e-015	6.18856e-015
7.48846e-015	-2.90353e-015	5.6536e-015	-4.16379e-015	1.36463e-015	-9.30801e-015	-4.86262e-015	4.27929e-016	-6.46397e-015	-7.74132e-015	-1.18135e-015	-7.19172e-015	2.90108e-015	-4.75886e-015	1.8231e-015	-6.84806e-016	6.31947e-015	5.28531e-015	1.62547e-014	2.33541e-014	2.12833e-015	2.09017e-014	1.3588e-014	-1.56605e-015	6.03625e-015
7.79332e-015	-2.56777e-015	5.96868e-015	-4.3964e-015	1.46259e-015	-9.44004e-015	-4.95627e-015	8.71344e-016	-6.40441e-015	-8.03656e-015	-9.47921e-016	-7.20012e-015	3.35087e-015	-4.42456e-015	1.79363e-015	-7.50429e-016	6.66737e-015	5.08771e-015	1.60736e-014	2.29799e-014	1.29646e-015	2.0849e-014	1.33416e-014	-1.59239e-015	5.91341e-015
8.08918e-015	-2.19697e-015	6.29388e-015	-4.63474e-015	1.5148e-015	-9.58777e-015	-5.06757e-015	1.31189e-015	-6.32246e-015	-8.34383e-015	-6.88671e-016	-7.20399e-015	3.83523e-015	-4.05894e-015	1.74052e-015	-8.2895e-016	6.99782e-015	4.86776e-015	1.58821e-014	2.2584e-014	4.68754e-016	2.08308e-014	1.31182e-014	-1.59975e-015	5.81858e-015
8.37516e-015	-1.79255e-015	6.62769e-015	-4.87627e-015	1.52074e-015	-9.74969e-015	-5.19525e-015	1.74605e-015	-6.22025e-015	-8.66167e-015	-4.09662e-016	-7.20414e-015	4.35004e-015	-3.66563e-015	1.66384e-015	-9.20759e-016	7.30648e-015	4.62455e-015	1.56795e-014	2.21673e-014	-3.50249e-016	2.0844e-014	1.29174e-014	-1.5878e-015	5.75033e-015
8.64981e-015	-1.35678e-015	6.96844e-015	-5.11951e-015	1.48122e-015	-9.92415e-015	-5.33848e-015	2.1709e-015	-6.10121e-015	-8.98805e-015	-1.16602e-016	-7.20188e-015	4.89124e-015	-3.24828e-015	1.56357e-015	-1.02656e-015	7.59057e-015	4.35724e-015	1.54653e-014	2.17323e-014	-1.15567e-015	2.08855e-014	1.27391e-014	-1.55747e-015	5.70751e-015
8.91205e-015	-8.92012e-016	7.31411e-015	-5.36233e-015	1.39729e-015	-1.01092e-014	-5.49604e-015	2.58242e-015	-5.96781e-015	-9.3208e-015	1.85154e-016	-7.19749e-015	5.45377e-015	-2.81098e-015	1.44122e-015	-1.14643e-015	7.84659e-015	4.06521e-015	1.52391e-014	2.12811e-014	-1.94299e-015	2.09512e-014	1.25826e-014	-1.50947e-015	5.68837e-015
9.162e-015	-4.01745e-016	7.66265e-015	-5.60234e-015	1.27075e-015	-1.03021e-014	-5.66708e-015	2.97661e-015	-5.82298e-015	-9.65786e-015	4.90063e-016	-7.19105e-015	6.03262e-015	-2.35878e-015	1.29745e-015	-1.28036e-015	8.07074e-015	3.74815e-015	1.50007e-014	2.08161e-014	-2.70789e-015	2.10369e-014	1.24477e-014	-1.44464e-015	5.69163e-015
9.39829e-015	1.11148e-016	8.0119e-015	-5.83708e-015	1.10317e-015	-1.05007e-014	-5.84972e-015	3.34958e-015	-5.66934e-015	-9.99703e-015	7.93123e-016	-7.18267e-015	6.62211e-015	-1.89615e-015	1.13321e-015	-1.42867e-015	8.26018e-015	3.40596e-015	1.47502e-014	2.03395e-014	-3.44655e-015	2.11383e-014	1.23338e-014	-1.36385e-015	5.71527e-015
9.62062e-015	6.42894e-016	8.35971e-015	-6.06453e-015	8.96184e-016	-1.07027e-014	-6.0425e-015	3.6978e-015	-5.5094e-015	-1.03355e-014	1.08934e-015	-7.1721e-015	7.21602e-015	-1.42677e-015	9.50554e-016	-1.59067e-015	8.4124e-015	3.0386e-015	1.44869e-014	1.98533e-014	-4.15499e-015	2.12514e-014	1.22402e-014	-1.2679e-015	5.75683e-015
9.8283e-015	1.18944e-015	8.70425e-015	-6.28256e-015	6.52379e-016	-1.09051e-014	-6.24366e-015	4.01706e-015	-5.34647e-015	-1.06711e-014	1.37409e-015	-7.15893e-015	7.80868e-015	-9.54478e-016	7.51051e-016	-1.76549e-015	8.526e-015	2.64661e-015	1.42105e-014	1.93598e-014	-4.82892e-015	2.13721e-014	1.21654e-014	-1.15756e-015	5.81384e-015
1.00211e-014	1.74697e-015	9.04397e-015	-6.48861e-015	3.74962e-016	-1.1105e-014	-6.45102e-015	4.30353e-015	-5.18309e-015	-1.10013e-014	1.64277e-015	-7.14275e-015	8.39478e-015	-4.83904e-016	5.35953e-016	-1.95294e-015	8.59862e-015	2.23012e-015	1.39216e-014	1.88615e-014	-5.46541e-015	2.14957e-014	1.21082e-014	-1.03381e-015	5.88454e-015
1.01988e-014	2.31147e-015	9.37695e-015	-6.68113e-015	6.70005e-017	-1.12997e-014	-6.66251e-015	4.55361e-015	-5.02195e-015	-1.13232e-014	1.89163e-015	-7.12289e-015	8.96853e-015	-1.9315e-017	3.07526e-016	-2.15253e-015	8.62926e-015	1.79039e-015	1.36195e-014	1.83608e-014	-6.06132e-015	2.16184e-014	1.20671e-014	-8.97477e-016	5.96708e-015
1.03611e-014	2.87864e-015	9.70159e-015	-6.85861e-015	-2.67811e-016	-1.14862e-014	-6.87618e-015	4.7636e-015	-4.86567e-015	-1.16341e-014	2.11739e-015	-7.09834e-015	9.52461e-015	4.35731e-016	6.75966e-017	-2.36333e-015	8.61728e-015	1.32834e-015	1.33046e-014	1.78594e-014	-6.61429e-015	2.17363e-014	1.20409e-014	-7.49692e-016	6.05965e-015
1.05075e-014	3.44344e-015	1.00158e-014	-7.01892e-015	-6.263e-016	-1.16619e-014	-7.08958e-015	4.93042e-015	-4.71733e-015	-1.19324e-014	2.31679e-015	-7.06834e-015	1.00569e-014	8.77959e-016	-1.8109e-016	-2.58435e-015	8.56228e-015	8.45278e-016	1.29772e-014	1.73587e-014	-7.12231e-015	2.18443e-014	1.20281e-014	-5.91207e-016	6.16003e-015
1.06376e-014	4.0017e-015	1.03178e-014	-7.16031e-015	-1.00342e-015	-1.18239e-014	-7.30088e-015	5.05105e-015	-4.57924e-015	-1.22156e-014	2.48658e-015	-7.03175e-015	1.05601e-014	1.30433e-015	-4.36774e-016	-2.81412e-015	8.46481e-015	3.43021e-016	1.26382e-014	1.68608e-014	-7.58353e-015	2.19382e-014	1.20267e-014	-4.22353e-016	6.26599e-015
1.07513e-014	4.54937e-015	1.06062e-014	-7.28174e-015	-1.3953e-015	-1.19697e-014	-7.50813e-015	5.12301e-015	-4.45299e-015	-1.2481e-014	2.62459e-015	-6.98723e-015	1.10295e-014	1.71184e-015	-6.97446e-016	-3.05144e-015	8.32574e-015	-1.76535e-016	1.22877e-014	1.63674e-014	-7.9967e-015	2.20143e-014	1.20347e-014	-2.43835e-016	6.3766e-015
1.08478e-014	5.08236e-015	1.08797e-014	-7.38164e-015	-1.79805e-015	-1.20965e-014	-7.70939e-015	5.14439e-015	-4.34088e-015	-1.27265e-014	2.7295e-015	-6.93332e-015	1.146e-014	2.09792e-015	-9.61146e-016	-3.29481e-015	8.14599e-015	-7.11248e-016	1.19259e-014	1.58801e-014	-8.36122e-015	2.2069e-014	1.20497e-014	-5.65754e-017	6.49078e-015
1.09274e-014	5.5968e-015	1.11367e-014	-7.45869e-015	-2.20769e-015	-1.22016e-014	-7.90239e-015	5.11285e-015	-4.24433e-015	-1.29506e-014	2.8001e-015	-6.86934e-015	1.18468e-014	2.46021e-015	-1.225e-015	-3.54209e-015	7.92716e-015	-1.25832e-015	1.1553e-014	1.54003e-014	-8.67624e-015	2.20992e-014	1.20704e-014	1.38791e-016	6.6066e-015
1.09896e-014	6.08849e-015	1.13762e-014	-7.51186e-015	-2.62e-015	-1.22827e-014	-8.08511e-015	5.02713e-015	-4.16494e-015	-1.31511e-014	2.83585e-015	-6.79332e-015	1.21857e-014	2.79629e-015	-1.48664e-015	-3.79133e-015	7.6714e-015	-1.81572e-015	1.11697e-014	1.49288e-014	-8.94185e-015	2.21016e-014	1.20952e-014	3.41339e-016	6.72274e-015
1.10343e-014	6.5535e-015	1.15965e-014	-7.54031e-015	-3.03048e-015	-1.2337e-014	-8.25534e-015	4.88651e-015	-4.10393e-015	-1.3327e-014	2.83673e-015	-6.70395e-015	1.24734e-014	3.10448e-015	-1.74328e-015	-4.04105e-015	7.38121e-015	-2.38122e-015	1.07763e-014	1.44667e-014	-9.15874e-015	2.2074e-014	1.21219e-014	5.50849e-016	6.83828e-015
1.10615e-014	6.98868e-015	1.17966e-014	-7.54378e-015	-3.43538e-015	-1.23626e-014	-8.41115e-015	4.6907e-015	-4.0629e-015	-1.34772e-014	2.80291e-015	-6.59969e-015	1.27066e-014	3.38339e-015	-1.99333e-015	-4.28879e-015	7.0592e-015	-2.9519e-015	1.03735e-014	1.40141e-014	-9.32839e-015	2.20136e-014	1.21489e-014	7.66143e-016	6.95233e-015
1.10707e-014	7.39086e-015	1.19758e-014	-7.52136e-015	-3.83128e-015	-1.23574e-014	-8.55043e-015	4.43913e-015	-4.04286e-015	-1.36009e-014	2.73516e-015	-6.48019e-015	1.28829e-014	3.63201e-015	-2.2351e-015	-4.53248e-015	6.70882e-015	-3.52496e-015	9.96209e-015	1.35724e-014	-9.4517e-015	2.19186e-014	1.21741e-014	9.86595e-016	7.06454e-015
1.1061e-014	7.75714e-015	1.21335e-014	-7.47276e-015	-4.21463e-015	-1.23198e-014	-8.67222e-015	4.13224e-015	-4.044e-015	-1.36966e-014	2.63473e-015	-6.34393e-015	1.30004e-014	3.85e-015	-2.4672e-015	-4.76986e-015	6.33386e-015	-4.09772e-015	9.54303e-015	1.31421e-014	-9.53081e-015	2.17879e-014	1.21951e-014	1.21181e-015	7.17413e-015
1.10326e-014	8.08608e-015	1.2269e-014	-7.3982e-015	-4.58128e-015	-1.2249e-014	-8.77518e-015	3.77184e-015	-4.06713e-015	-1.37639e-014	2.50326e-015	-6.18909e-015	1.30579e-014	4.03698e-015	-2.68821e-015	-4.99878e-015	5.9389e-015	-4.66726e-015	9.1174e-015	1.27223e-014	-9.56791e-015	2.16203e-014	1.22098e-014	1.4409e-015	7.28086e-015
1.09853e-014	8.37518e-015	1.2382e-014	-7.29797e-015	-4.92881e-015	-1.21436e-014	-8.85783e-015	3.35955e-015	-4.11221e-015	-1.38028e-014	2.34313e-015	-6.01556e-015	1.30547e-014	4.19295e-015	-2.89622e-015	-5.21706e-015	5.52732e-015	-5.23057e-015	8.68645e-015	1.23127e-014	-9.56504e-015	2.1415e-014	1.22174e-014	1.67344e-015	7.38452e-015
1.09187e-014	8.62309e-015	1.24722e-014	-7.17224e-015	-5.25442e-015	-1.20031e-014	-8.91919e-015	2.89692e-015	-4.17901e-015	-1.38138e-014	2.1569e-015	-5.82276e-015	1.2991e-014	4.31829e-015	-3.09e-015	-5.42211e-015	5.10302e-015	-5.78453e-015	8.25071e-015	1.19135e-014	-9.52496e-015	2.11709e-014	1.22163e-014	1.90891e-015	7.48479e-015
1.08324e-014	8.8291e-015	1.25394e-014	-7.02158e-015	-5.55535e-015	-1.18265e-014	-8.95846e-015	2.38665e-015	-4.26646e-015	-1.3797e-014	1.94803e-015	-5.60966e-015	1.28676e-014	4.41353e-015	-3.26843e-015	-5.6119e-015	4.67046e-015	-6.32629e-015	7.81132e-015	1.15245e-014	-9.45041e-015	2.08884e-014	1.22053e-014	2.14647e-015	7.58195e-015
1.07261e-014	8.99281e-015	1.25834e-014	-6.84664e-015	-5.82934e-015	-1.16137e-014	-8.97506e-015	1.83212e-015	-4.37402e-015	-1.37534e-014	1.71866e-015	-5.37668e-015	1.2686e-014	4.47976e-015	-3.43067e-015	-5.78393e-015	4.23375e-015	-6.85345e-015	7.36999e-015	1.11456e-014	-9.34468e-015	2.05676e-014	1.21825e-014	2.38565e-015	7.67583e-015
1.05994e-014	9.11366e-015	1.26041e-014	-6.64826e-015	-6.0744e-015	-1.13647e-014	-8.96898e-015	1.23731e-015	-4.50084e-015	-1.36837e-014	1.47258e-015	-5.12328e-015	1.24483e-014	4.51873e-015	-3.57564e-015	-5.93612e-015	3.79784e-015	-7.36311e-015	6.92773e-015	1.07754e-014	-9.21092e-015	2.02086e-014	1.21465e-014	2.62577e-015	7.76615e-015
1.04521e-014	9.19159e-015	1.26019e-014	-6.42775e-015	-6.28934e-015	-1.10796e-014	-8.93985e-015	6.06934e-016	-4.64558e-015	-1.35891e-014	1.21365e-015	-4.84982e-015	1.21575e-014	4.53146e-015	-3.7026e-015	-6.06636e-015	3.36647e-015	-7.85276e-015	6.48525e-015	1.04137e-014	-9.05217e-015	1.98123e-014	1.20966e-014	2.86664e-015	7.85307e-015
1.02845e-014	9.22778e-015	1.25765e-014	-6.18596e-015	-6.47277e-015	-1.07592e-014	-8.88745e-015	-5.32754e-017	-4.80696e-015	-1.34712e-014	9.45194e-016	-4.55695e-015	1.18165e-014	4.51996e-015	-3.81138e-015	-6.17317e-015	2.94322e-015	-8.3203e-015	6.04444e-015	1.00596e-014	-8.87173e-015	1.93794e-014	1.20312e-014	3.10783e-015	7.93704e-015
1.00959e-014	9.22316e-015	1.25281e-014	-5.92413e-015	-6.62378e-015	-1.04044e-014	-8.81209e-015	-7.38111e-016	-4.98309e-015	-1.33317e-014	6.7058e-016	-4.24548e-015	1.14293e-014	4.48678e-015	-3.90159e-015	-6.25447e-015	2.53284e-015	-8.76403e-015	5.60592e-015	9.71177e-015	-8.67296e-015	1.89117e-014	1.19498e-014	3.34879e-015	8.01815e-015
9.88643e-015	9.1793e-015	1.24572e-014	-5.64303e-015	-6.74231e-015	-1.00159e-014	-8.7146e-015	-1.44218e-015	-5.17186e-015	-1.31722e-014	3.93794e-016	-3.91608e-015	1.10001e-014	4.43397e-015	-3.97347e-015	-6.30795e-015	2.13866e-015	-9.18161e-015	5.17099e-015	9.36969e-015	-8.4593e-015	1.84109e-014	1.18521e-014	3.58918e-015	8.09587e-015
9.65685e-015	9.09765e-015	1.2364e-014	-5.34483e-015	-6.82798e-015	-9.59531e-015	-8.59596e-015	-2.15941e-015	-5.37088e-015	-1.29944e-014	1.17573e-016	-3.57003e-015	1.05338e-014	4.36372e-015	-4.02716e-015	-6.33267e-015	1.76468e-015	-9.57167e-015	4.7402e-015	9.0324e-015	-8.23398e-015	1.78797e-014	1.17381e-014	3.82874e-015	8.17066e-015
9.40735e-015	8.98024e-015	1.22487e-014	-5.03193e-015	-6.8811e-015	-9.14474e-015	-8.45741e-015	-2.88318e-015	-5.57826e-015	-1.28005e-014	-1.54847e-016	-3.20883e-015	1.00362e-014	4.27865e-015	-4.06245e-015	-6.32811e-015	1.41372e-015	-9.93271e-015	4.31503e-015	8.69913e-015	-7.99989e-015	1.73201e-014	1.16068e-014	4.06758e-015	8.24254e-015
9.1384e-015	8.82895e-015	1.21117e-014	-4.70561e-015	-6.90192e-015	-8.66623e-015	-8.30003e-015	-3.60657e-015	-5.79104e-015	-1.2592e-014	-4.19572e-016	-2.8341e-015	9.51238e-015	4.18118e-015	-4.0796e-015	-6.29333e-015	1.08912e-015	-1.02633e-014	3.89628e-015	8.36962e-015	-7.76035e-015	1.67343e-014	1.14572e-014	4.30509e-015	8.31219e-015
8.85116e-015	8.64671e-015	1.19531e-014	-4.36806e-015	-6.89167e-015	-8.162e-015	-8.12538e-015	-4.32211e-015	-6.00721e-015	-1.23712e-014	-6.74362e-016	-2.44789e-015	8.96769e-015	4.07456e-015	-4.08003e-015	-6.22732e-015	7.93594e-016	-1.05632e-014	3.48522e-015	8.04264e-015	-7.51888e-015	1.61251e-014	1.12896e-014	4.54095e-015	8.37846e-015
8.5457e-015	8.43624e-015	1.17733e-014	-4.02143e-015	-6.85107e-015	-7.63446e-015	-7.93524e-015	-5.02348e-015	-6.22412e-015	-1.21398e-014	-9.16296e-016	-2.05183e-015	8.40792e-015	3.96107e-015	-4.06435e-015	-6.12991e-015	5.2896e-016	-1.08317e-014	3.08249e-015	7.71702e-015	-7.27709e-015	1.54951e-014	1.1104e-014	4.77425e-015	8.44086e-015
8.22324e-015	8.20041e-015	1.15721e-014	-3.66828e-015	-6.78116e-015	-7.0871e-015	-7.73126e-015	-5.70386e-015	-6.43968e-015	-1.19004e-014	-1.14245e-015	-1.64892e-015	7.83907e-015	3.843e-015	-4.03353e-015	-6.0006e-015	2.96929e-016	-1.10683e-014	2.68954e-015	7.3928e-015	-7.03738e-015	1.48465e-014	1.09001e-014	5.00442e-015	8.49916e-015
7.88547e-015	7.94195e-015	1.13505e-014	-3.31063e-015	-6.68367e-015	-6.52282e-015	-7.51608e-015	-6.35658e-015	-6.65115e-015	-1.16553e-014	-1.35079e-015	-1.24139e-015	7.26794e-015	3.72316e-015	-3.98867e-015	-5.83957e-015	9.87859e-017	-1.12731e-014	2.30738e-015	7.06857e-015	-6.80214e-015	1.41824e-014	1.06785e-014	5.23146e-015	8.5529e-015
7.53399e-015	7.66372e-015	1.1109e-014	-2.95042e-015	-6.56039e-015	-5.94423e-015	-7.29212e-015	-6.97537e-015	-6.85602e-015	-1.14067e-014	-1.53924e-015	-8.31878e-016	6.70034e-015	3.60443e-015	-3.93126e-015	-5.64748e-015	-6.50052e-017	-1.14463e-014	1.93609e-015	6.74342e-015	-6.57304e-015	1.35063e-014	1.04398e-014	5.45449e-015	8.60188e-015
7.1706e-015	7.36855e-015	1.0848e-014	-2.59001e-015	-6.41366e-015	-5.35466e-015	-7.06127e-015	-7.55403e-015	-7.0509e-015	-1.11566e-014	-1.70715e-015	-4.22824e-016	6.1419e-015	3.48933e-015	-3.86193e-015	-5.42514e-015	-1.94665e-016	-1.15881e-014	1.57697e-015	6.4169e-015	-6.35176e-015	1.28211e-014	1.01843e-014	5.67298e-015	8.6449e-015
6.79714e-015	7.05945e-015	1.05677e-014	-2.23167e-015	-6.24575e-015	-4.75785e-015	-6.82601e-015	-8.08646e-015	-7.23301e-015	-1.09073e-014	-1.8525e-015	-1.68719e-017	5.59774e-015	3.37949e-015	-3.78154e-015	-5.17399e-015	-2.89611e-016	-1.16993e-014	1.23034e-015	6.08827e-015	-6.13941e-015	1.21297e-014	9.91223e-015	5.88675e-015	8.68012e-015
6.41491e-015	6.73984e-015	1.02684e-014	-1.8781e-015	-6.0587e-015	-4.15739e-015	-6.58892e-015	-8.56668e-015	-7.39998e-015	-1.066e-014	-1.97414e-015	3.83392e-016	5.07284e-015	3.277e-015	-3.6916e-015	-4.89518e-015	-3.49973e-016	-1.1781e-014	8.97018e-016	5.75709e-015	-5.93741e-015	1.14349e-014	9.62461e-015	6.09482e-015	8.70722e-015
6.02653e-015	6.4125e-015	9.95077e-015	-1.53122e-015	-5.85406e-015	-3.55673e-015	-6.35254e-015	-8.98939e-015	-7.54994e-015	-1.04162e-014	-2.07124e-015	7.75413e-016	4.57263e-015	3.1836e-015	-3.59314e-015	-4.59048e-015	-3.76782e-016	-1.18337e-014	5.7759e-016	5.4233e-015	-5.74614e-015	1.07385e-014	9.3224e-015	6.2967e-015	8.72499e-015
5.63488e-015	6.08012e-015	9.615e-015	-1.19327e-015	-5.63418e-015	-2.95949e-015	-6.11965e-015	-9.35051e-015	-7.68011e-015	-1.01776e-014	-2.14395e-015	1.1567e-015	4.10185e-015	3.10088e-015	-3.48758e-015	-4.26144e-015	-3.71975e-016	-1.18589e-014	2.71541e-016	5.08726e-015	-5.56561e-015	1.0044e-014	9.00687e-015	6.49187e-015	8.73218e-015
5.24267e-015	5.74503e-015	9.26174e-015	-8.66441e-016	-5.40158e-015	-2.3689e-015	-5.89266e-015	-9.64643e-015	-7.78883e-015	-9.9457e-015	-2.19183e-015	1.52523e-015	3.66465e-015	3.03013e-015	-3.37633e-015	-3.91043e-015	-3.37569e-016	-1.18578e-014	-2.04471e-017	4.74989e-015	-5.39602e-015	9.35356e-015	8.67923e-015	6.68018e-015	8.72798e-015
4.85193e-015	5.40883e-015	8.89158e-015	-5.52812e-016	-5.15881e-015	-1.78891e-015	-5.67395e-015	-9.87403e-015	-7.8742e-015	-9.72173e-015	-2.21473e-015	1.87865e-015	3.26475e-015	2.97234e-015	-3.26056e-015	-3.53961e-015	-2.75773e-016	-1.18316e-014	-2.97846e-016	4.41165e-015	-5.23767e-015	8.66962e-015	8.34015e-015	6.86055e-015	8.7113e-015
4.46468e-015	5.07441e-015	8.50478e-015	-2.5468e-016	-4.90808e-015	-1.22329e-015	-5.46625e-015	-1.0031e-014	-7.93469e-015	-9.50646e-015	-2.21328e-015	2.21447e-015	2.90463e-015	2.92824e-015	-3.1417e-015	-3.15149e-015	-1.88412e-016	-1.17824e-014	-5.61057e-016	4.07318e-015	-5.09028e-015	7.99469e-015	7.99119e-015	7.03187e-015	8.68104e-015
4.08399e-015	4.7441e-015	8.10193e-015	2.58121e-017	-4.6513e-015	-6.76484e-016	-5.27184e-015	-1.01158e-014	-7.96839e-015	-9.30072e-015	-2.18808e-015	2.53141e-015	2.58669e-015	2.89822e-015	-3.02109e-015	-2.74951e-015	-7.85495e-017	-1.17116e-014	-8.0943e-016	3.73568e-015	-4.95383e-015	7.33103e-015	7.63365e-015	7.19406e-015	8.63637e-015
3.71229e-015	4.41908e-015	7.68377e-015	2.86698e-016	-4.39112e-015	-1.52282e-016	-5.09215e-015	-1.01277e-014	-7.97426e-015	-9.10511e-015	-2.14016e-015	2.82744e-015	2.31307e-015	2.88298e-015	-2.90035e-015	-2.33657e-015	5.10142e-017	-1.16212e-014	-1.04368e-015	3.39977e-015	-4.82757e-015	6.68038e-015	7.2691e-015	7.34665e-015	8.5758e-015
3.35208e-015	4.10054e-015	7.25114e-015	5.25694e-016	-4.12919e-015	3.45964e-016	-4.929e-015	-1.00662e-014	-7.95145e-015	-8.91938e-015	-2.07054e-015	3.1009e-015	2.08506e-015	2.88263e-015	-2.78033e-015	-1.91545e-015	1.97104e-016	-1.15129e-014	-1.26394e-015	3.06673e-015	-4.7113e-015	6.04468e-015	6.89891e-015	7.48853e-015	8.4986e-015
3.00538e-015	3.78956e-015	6.80425e-015	7.41149e-016	-3.86775e-015	8.15259e-016	-4.78413e-015	-9.93182e-015	-7.89973e-015	-8.74381e-015	-1.98076e-015	3.35045e-015	1.90292e-015	2.89695e-015	-2.66239e-015	-1.48942e-015	3.57002e-016	-1.13882e-014	-1.46997e-015	2.73749e-015	-4.60391e-015	5.42533e-015	6.52411e-015	7.61952e-015	8.40389e-015
2.67482e-015	3.48681e-015	6.34383e-015	9.31656e-016	-3.6081e-015	1.25199e-015	-4.65889e-015	-9.72611e-015	-7.81863e-015	-8.57751e-015	-1.87243e-015	3.57513e-015	1.76662e-015	2.92523e-015	-2.54755e-015	-1.06174e-015	5.26936e-016	-1.12486e-014	-1.66195e-015	2.41397e-015	-4.504e-015	4.82327e-015	6.14571e-015	7.73815e-015	8.29103e-015
2.36222e-015	3.1926e-015	5.8705e-015	1.09657e-015	-3.3523e-015	1.65297e-015	-4.55474e-015	-9.45112e-015	-7.70762e-015	-8.41973e-015	-1.74694e-015	3.7742e-015	1.67521e-015	2.96611e-015	-2.4368e-015	-6.36046e-016	7.03735e-016	-1.10962e-014	-1.84001e-015	2.09715e-015	-4.41086e-015	4.2397e-015	5.76509e-015	7.84398e-015	8.1592e-015
2.06937e-015	2.90736e-015	5.3847e-015	1.23424e-015	-3.10211e-015	2.01469e-015	-4.47205e-015	-9.10983e-015	-7.56741e-015	-8.27051e-015	-1.60603e-015	3.9479e-015	1.62761e-015	3.01795e-015	-2.33139e-015	-2.15622e-016	8.84566e-016	-1.09325e-014	-2.0044e-015	1.7891e-015	-4.32291e-015	3.67567e-015	5.38331e-015	7.93621e-015	8.00792e-015
1.79819e-015	2.63159e-015	4.88703e-015	1.34355e-015	-2.85897e-015	2.33473e-015	-4.41094e-015	-8.70597e-015	-7.39849e-015	-8.129e-015	-1.45188e-015	4.09643e-015	1.62171e-015	3.07971e-015	-2.23172e-015	1.96392e-016	1.06609e-015	-1.07588e-014	-2.15496e-015	1.4912e-015	-4.23956e-015	3.13171e-015	5.00161e-015	8.01409e-015	7.83682e-015
1.55068e-015	2.36548e-015	4.3786e-015	1.42276e-015	-2.62393e-015	2.61142e-015	-4.37169e-015	-8.24291e-015	-7.20143e-015	-7.99456e-015	-1.2866e-015	4.22003e-015	1.65446e-015	3.1496e-015	-2.13876e-015	5.96355e-016	1.24535e-015	-1.05761e-014	-2.29184e-015	1.2054e-015	-4.15966e-015	2.60826e-015	4.62135e-015	8.07738e-015	7.64672e-015
1.32727e-015	2.10825e-015	3.86074e-015	1.47135e-015	-2.39804e-015	2.84306e-015	-4.35395e-015	-7.72577e-015	-6.97736e-015	-7.86578e-015	-1.11202e-015	4.31928e-015	1.72236e-015	3.22549e-015	-2.05341e-015	9.80596e-016	1.41941e-015	-1.03857e-014	-2.41508e-015	9.33458e-016	-4.08137e-015	2.10627e-015	4.24329e-015	8.12566e-015	7.43725e-015
1.12878e-015	1.85941e-015	3.33399e-015	1.48812e-015	-2.18252e-015	3.0276e-015	-4.35802e-015	-7.16056e-015	-6.72743e-015	-7.74113e-015	-9.30414e-016	4.39522e-015	1.82166e-015	3.30551e-015	-1.97693e-015	1.34631e-015	1.58501e-015	-1.01888e-014	-2.52496e-015	6.76996e-016	-4.00378e-015	1.62484e-015	3.8685e-015	8.15804e-015	7.20891e-015
9.55498e-016	1.61804e-015	2.7993e-015	1.47266e-015	-1.97831e-015	3.16291e-015	-4.38382e-015	-6.5533e-015	-6.45337e-015	-7.61929e-015	-7.43568e-016	4.44881e-015	1.9484e-015	3.38751e-015	-1.90984e-015	1.69007e-015	1.73977e-015	-9.98614e-015	-2.62193e-015	4.38045e-016	-3.92698e-015	1.16362e-015	3.49774e-015	8.17398e-015	6.96245e-015
8.07645e-016	1.38294e-015	2.25768e-015	1.42492e-015	-1.78628e-015	3.24792e-015	-4.43002e-015	-5.90995e-015	-6.15748e-015	-7.49955e-015	-5.53112e-016	4.48135e-015	2.09819e-015	3.46863e-015	-1.85281e-015	2.00915e-015	1.88135e-015	-9.77896e-015	-2.70566e-015	2.1829e-016	-3.85043e-015	7.22957e-016	3.13181e-015	8.17347e-015	6.69896e-015
6.84816e-016	1.15319e-015	1.71018e-015	1.34509e-015	-1.6074e-015	3.28211e-015	-4.49528e-015	-5.23784e-015	-5.84169e-015	-7.38034e-015	-3.60828e-016	4.49388e-015	2.26566e-015	3.54608e-015	-1.80648e-015	2.3012e-015	2.00807e-015	-9.56791e-015	-2.77603e-015	1.93562e-017	-3.77335e-015	3.02423e-016	2.77163e-015	8.15552e-015	6.41912e-015
5.85849e-016	9.26956e-016	1.15846e-015	1.23305e-015	-1.44234e-015	3.26494e-015	-4.57826e-015	-4.54446e-015	-5.5092e-015	-7.26042e-015	-1.69154e-016	4.48768e-015	2.44598e-015	3.61713e-015	-1.77118e-015	2.563e-015	2.11794e-015	-9.35336e-015	-2.8334e-015	-1.57063e-016	-3.69522e-015	-9.87727e-017	2.41809e-015	8.11965e-015	6.1239e-015
5.09689e-016	7.02653e-016	6.04054e-016	1.08961e-015	-1.29162e-015	3.19687e-015	-4.67733e-015	-3.83652e-015	-5.1627e-015	-7.1379e-015	2.05174e-017	4.46472e-015	2.63361e-015	3.67906e-015	-1.74681e-015	2.79227e-015	2.20978e-015	-9.13611e-015	-2.87754e-015	-3.10134e-016	-3.61501e-015	-4.81681e-016	2.07193e-015	8.06556e-015	5.81493e-015
4.55125e-016	4.79029e-016	4.79371e-017	9.15092e-016	-1.15552e-015	3.0783e-015	-4.79077e-015	-3.12157e-015	-4.80468e-015	-7.01077e-015	2.06468e-016	4.42669e-015	2.82345e-015	3.72851e-015	-1.73442e-015	2.98757e-015	2.28283e-015	-8.91661e-015	-2.90804e-015	-4.39054e-016	-3.53282e-015	-8.47018e-016	1.73411e-015	7.99323e-015	5.4943e-015
4.19812e-016	2.55118e-016	-5.08435e-016	7.1051e-016	-1.03397e-015	2.90979e-015	-4.9163e-015	-2.40714e-015	-4.43755e-015	-6.87714e-015	3.86499e-016	4.37585e-015	3.01004e-015	3.76224e-015	-1.7343e-015	3.1473e-015	2.33638e-015	-8.69492e-015	-2.9248e-015	-5.43275e-016	-3.44841e-015	-1.19561e-015	1.4053e-015	7.90304e-015	5.16359e-015
4.01961e-016	2.95469e-017	-1.06347e-015	4.77215e-016	-9.27219e-016	2.6927e-015	-5.0514e-015	-1.69996e-015	-4.06437e-015	-6.73622e-015	5.59479e-016	4.31394e-015	3.18795e-015	3.77744e-015	-1.74653e-015	3.27019e-015	2.37024e-015	-8.47093e-015	-2.92681e-015	-6.22012e-016	-3.36172e-015	-1.52832e-015	1.08582e-015	7.79444e-015	4.82488e-015
3.99219e-016	-1.99454e-016	-1.6158e-015	2.16655e-016	-8.35174e-016	2.42919e-015	-5.19376e-015	-1.00699e-015	-3.68822e-015	-6.58741e-015	7.24272e-016	4.24304e-015	3.35173e-015	3.77107e-015	-1.77066e-015	3.35516e-015	2.38438e-015	-8.24521e-015	-2.91386e-015	-6.74714e-016	-3.27292e-015	-1.84573e-015	7.76162e-016	7.6675e-015	4.48084e-015
4.0868e-016	-4.32777e-016	-2.16439e-015	-6.98461e-017	-7.57116e-016	2.12087e-015	-5.34129e-015	-3.34841e-016	-3.31228e-015	-6.42964e-015	8.79822e-016	4.16548e-015	3.49612e-015	3.7403e-015	-1.80672e-015	3.40161e-015	2.3802e-015	-8.01727e-015	-2.88512e-015	-7.01234e-016	-3.18194e-015	-2.14906e-015	4.7678e-016	7.52217e-015	4.1334e-015
4.27044e-016	-6.72631e-016	-2.70752e-015	-3.80287e-016	-6.93259e-016	1.77027e-015	-5.49119e-015	3.10581e-016	-2.93925e-015	-6.26184e-015	1.02469e-015	4.08265e-015	3.61629e-015	3.6821e-015	-1.85487e-015	3.40939e-015	2.35868e-015	-7.78746e-015	-2.84058e-015	-7.01202e-016	-3.08845e-015	-2.43907e-015	1.8815e-016	7.35868e-015	3.78437e-015
4.5073e-016	-9.2016e-016	-3.24369e-015	-7.12361e-016	-6.43414e-016	1.38018e-015	-5.63997e-015	9.23509e-016	-2.57239e-015	-6.08305e-015	1.1578e-015	3.99634e-015	3.70778e-015	3.5941e-015	-1.91433e-015	3.37889e-015	2.32101e-015	-7.55515e-015	-2.77909e-015	-6.74821e-016	-2.99302e-015	-2.7167e-015	-8.97331e-017	7.17764e-015	3.43704e-015
4.76532e-016	-1.17636e-015	-3.7713e-015	-1.06365e-015	-6.07213e-016	9.5432e-016	-5.78485e-015	1.49843e-015	-2.214e-015	-5.89182e-015	1.27786e-015	3.90809e-015	3.76669e-015	3.4742e-015	-1.98418e-015	3.3108e-015	2.26844e-015	-7.32004e-015	-2.70064e-015	-6.22917e-016	-2.89657e-015	-2.98282e-015	-3.56778e-016	6.97909e-015	3.09352e-015
5.00536e-016	-1.44273e-015	-4.289e-015	-1.43103e-015	-5.84294e-016	4.96118e-016	-5.92348e-015	2.03053e-015	-1.86674e-015	-5.68726e-015	1.38403e-015	3.81856e-015	3.78904e-015	3.32002e-015	-2.06449e-015	3.20584e-015	2.20246e-015	-7.08167e-015	-2.60369e-015	-5.46718e-016	-2.79987e-015	-3.23812e-015	-6.12879e-016	6.76358e-015	2.75619e-015
5.18413e-016	-1.71985e-015	-4.79551e-015	-1.81203e-015	-5.73893e-016	9.90837e-018	-6.05234e-015	2.51559e-015	-1.53437e-015	-5.46927e-015	1.47547e-015	3.72974e-015	3.77124e-015	3.12984e-015	-2.1542e-015	3.0654e-015	2.1255e-015	-6.83975e-015	-2.4875e-015	-4.47814e-016	-2.70278e-015	-3.48347e-015	-8.57927e-016	6.53193e-015	2.42786e-015
5.26812e-016	-2.00871e-015	-5.28887e-015	-2.20367e-015	-5.75452e-016	-4.99873e-016	-6.1686e-015	2.95094e-015	-1.21914e-015	-5.23836e-015	1.55111e-015	3.64253e-015	3.71076e-015	2.90225e-015	-2.2523e-015	2.89126e-015	2.04033e-015	-6.59363e-015	-2.35208e-015	-3.2746e-016	-2.60596e-015	-3.71947e-015	-1.09158e-015	6.2843e-015	2.11041e-015
5.2219e-016	-2.30918e-015	-5.76754e-015	-2.6026e-015	-5.88464e-016	-1.02843e-015	-6.26968e-015	3.3339e-015	-9.2443e-016	-4.99529e-015	1.61028e-015	3.55716e-015	3.60534e-015	2.63566e-015	-2.35799e-015	2.68523e-015	1.94902e-015	-6.34325e-015	-2.19702e-015	-1.86824e-016	-2.50943e-015	-3.94667e-015	-1.314e-015	6.02167e-015	1.80646e-015
5.01266e-016	-2.62184e-015	-6.23051e-015	-3.0057e-015	-6.11899e-016	-1.57064e-015	-6.35351e-015	3.66234e-015	-6.51711e-016	-4.73991e-015	1.65244e-015	3.47447e-015	3.45312e-015	2.3286e-015	-2.47012e-015	2.45011e-015	1.85435e-015	-6.08771e-015	-2.02185e-015	-2.76681e-017	-2.4131e-015	-4.16527e-015	-1.52552e-015	5.74471e-015	1.51745e-015
4.60763e-016	-2.9467e-015	-6.6767e-015	-3.40982e-015	-6.44888e-016	-2.12141e-015	-6.4179e-015	3.93547e-015	-4.02963e-016	-4.4722e-015	1.67748e-015	3.39473e-015	3.25282e-015	1.98046e-015	-2.5875e-015	2.18864e-015	1.76012e-015	-5.82642e-015	-1.82639e-015	1.468e-016	-2.3176e-015	-4.37537e-015	-1.72639e-015	5.4545e-015	1.24474e-015
3.97884e-016	-3.28398e-015	-7.10464e-015	-3.81106e-015	-6.86887e-016	-2.6762e-015	-6.46075e-015	4.15263e-015	-1.80184e-016	-4.19284e-015	1.6845e-015	3.31729e-015	3.00378e-015	1.59143e-015	-2.70889e-015	1.90368e-015	1.66901e-015	-5.55928e-015	-1.61072e-015	3.33984e-016	-2.22352e-015	-4.57735e-015	-1.91592e-015	5.15137e-015	9.89225e-016
3.0998e-016	-3.63442e-015	-7.51262e-015	-4.20577e-015	-7.36846e-016	-3.22912e-015	-6.47994e-015	4.3142e-015	1.40421e-017	-3.90282e-015	1.67306e-015	3.2417e-015	2.70601e-015	1.1615e-015	-2.83236e-015	1.59864e-015	1.5831e-015	-5.28584e-015	-1.37485e-015	5.31128e-016	-2.13054e-015	-4.77208e-015	-2.09504e-015	4.83688e-015	7.52204e-016
1.94086e-016	-3.99772e-015	-7.90019e-015	-4.59025e-015	-7.93741e-016	-3.77438e-015	-6.47353e-015	4.42096e-015	1.79052e-016	-3.6027e-015	1.6432e-015	3.16798e-015	2.36035e-015	6.91341e-016	-2.95685e-015	1.27659e-015	1.50547e-015	-5.0057e-015	-1.11883e-015	7.35135e-016	-2.03827e-015	-4.95907e-015	-2.26363e-015	4.51277e-015	5.35155e-016
4.83709e-017	-4.37279e-015	-8.26609e-015	-4.96132e-015	-8.56495e-016	-4.30699e-015	-6.43988e-015	4.47404e-015	3.13518e-016	-3.29396e-015	1.59427e-015	3.09556e-015	1.96841e-015	1.81319e-016	-3.0808e-015	9.41064e-016	1.43934e-015	-4.71894e-015	-8.42559e-016	9.43421e-016	-1.9468e-015	-5.13793e-015	-2.42145e-015	4.18006e-015	3.38891e-016
-1.28977e-016	-4.75902e-015	-8.60942e-015	-5.31525e-015	-9.24048e-016	-4.8212e-015	-6.37804e-015	4.47584e-015	4.17001e-016	-2.97784e-015	1.52633e-015	3.02414e-015	1.53146e-015	-3.66789e-016	-3.2026e-015	5.95515e-016	1.38717e-015	-4.42566e-015	-5.47191e-016	1.15271e-015	-1.85521e-015	-5.30926e-015	-2.56879e-015	3.84011e-015	1.64261e-016
-3.39315e-016	-5.15532e-015	-8.92984e-015	-5.64783e-015	-9.94964e-016	-5.31148e-015	-6.28666e-015	4.42929e-015	4.89962e-016	-2.65534e-015	1.43939e-015	2.95289e-015	1.05232e-015	-9.50892e-016	-3.32036e-015	2.43743e-016	1.35114e-015	-4.1257e-015	-2.33709e-016	1.3596e-015	-1.76346e-015	-5.47253e-015	-2.70603e-015	3.49408e-015	1.05542e-017
-5.83257e-016	-5.56019e-015	-9.22662e-015	-5.95557e-015	-1.06809e-015	-5.77264e-015	-6.16499e-015	4.33774e-015	5.32763e-016	-2.32788e-015	1.33287e-015	2.88072e-015	5.33717e-016	-1.56986e-015	-3.43174e-015	-1.0975e-016	1.33388e-015	-3.81811e-015	9.65092e-017	1.56141e-015	-1.6714e-015	-5.62723e-015	-2.83326e-015	3.14329e-015	-1.22482e-016
-8.60677e-016	-5.97292e-015	-9.49902e-015	-6.23533e-015	-1.142e-015	-6.19922e-015	-6.01201e-015	4.2056e-015	5.46022e-016	-1.99715e-015	1.20732e-015	2.8068e-015	-2.10459e-017	-2.22039e-015	-3.53462e-015	-4.61512e-016	1.33848e-015	-3.50335e-015	4.42061e-016	1.75531e-015	-1.57825e-015	-5.77325e-015	-2.95045e-015	2.78906e-015	-2.35223e-016
-1.17195e-015	-6.39189e-015	-9.74684e-015	-6.48375e-015	-1.21563e-015	-6.58647e-015	-5.82725e-015	4.03711e-015	5.30129e-016	-1.66466e-015	1.06301e-015	2.72973e-015	-6.0779e-016	-2.8997e-015	-3.62682e-015	-8.07622e-016	1.36632e-015	-3.18174e-015	8.01846e-016	1.93846e-015	-1.48278e-015	-5.91057e-015	-3.05858e-015	2.43271e-015	-3.28651e-016
-1.51595e-015	-6.81557e-015	-9.96979e-015	-6.69827e-015	-1.28737e-015	-6.92957e-015	-5.61148e-015	3.83687e-015	4.86737e-016	-1.33242e-015	9.00344e-016	2.64906e-015	-1.22294e-015	-3.60471e-015	-3.70639e-015	-1.14418e-015	1.41819e-015	-2.85338e-015	1.17387e-015	2.10743e-015	-1.38402e-015	-6.03902e-015	-3.15812e-015	2.07523e-015	-4.03961e-016
-1.89113e-015	-7.24207e-015	-1.01677e-014	-6.87564e-015	-1.3563e-015	-7.2245e-015	-5.36449e-015	3.60995e-015	4.17563e-016	-1.0023e-015	7.19644e-016	2.56419e-015	-1.862e-015	-4.33184e-015	-3.77184e-015	-1.46744e-015	1.49574e-015	-2.51854e-015	1.55732e-015	2.25919e-015	-1.28107e-015	-6.15803e-015	-3.24894e-015	1.71848e-015	-4.62675e-016
-2.29561e-015	-7.66949e-015	-1.03403e-014	-7.0133e-015	-1.42097e-015	-7.46697e-015	-5.08637e-015	3.36143e-015	3.24261e-016	-6.75628e-016	5.21549e-016	2.474e-015	-2.52005e-015	-5.07716e-015	-3.82094e-015	-1.77442e-015	1.59974e-015	-2.17717e-015	1.94967e-015	2.3909e-015	-1.17241e-015	-6.26786e-015	-3.33143e-015	1.36417e-015	-5.0619e-016
-2.72727e-015	-8.0965e-015	-1.04873e-014	-7.10939e-015	-1.48014e-015	-7.65329e-015	-4.77799e-015	3.09633e-015	2.09011e-016	-3.53568e-016	3.06994e-016	2.37799e-015	-3.19276e-015	-5.8367e-015	-3.85175e-015	-2.06092e-015	1.73053e-015	-1.82947e-015	2.34842e-015	2.5008e-015	-1.05722e-015	-6.36862e-015	-3.40648e-015	1.014e-015	-5.36843e-016
-3.18318e-015	-8.52062e-015	-1.06099e-014	-7.1613e-015	-1.53276e-015	-7.78081e-015	-4.44016e-015	2.81969e-015	7.41506e-017	-3.66549e-017	7.68697e-017	2.27568e-015	-3.87498e-015	-6.60586e-015	-3.86208e-015	-2.32332e-015	1.88844e-015	-1.47566e-015	2.75071e-015	2.58738e-015	-9.34364e-016	-6.4606e-015	-3.47497e-015	6.6932e-016	-5.56361e-016
-3.66054e-015	-8.93944e-015	-1.07081e-014	-7.16815e-015	-1.57745e-015	-7.84666e-015	-4.07445e-015	2.53701e-015	-7.78963e-017	2.73567e-016	-1.67927e-016	2.16702e-015	-4.56155e-015	-7.37978e-015	-3.84983e-015	-2.55864e-015	2.07273e-015	-1.11635e-015	3.15304e-015	2.64876e-015	-8.02526e-016	-6.54375e-015	-3.53729e-015	3.31401e-016	-5.66977e-016
-4.15542e-015	-9.35046e-015	-1.07827e-014	-7.12885e-015	-1.61299e-015	-7.84857e-015	-3.6821e-015	2.25361e-015	-2.43701e-016	5.75684e-016	-4.25353e-016	2.05131e-015	-5.24724e-015	-8.15348e-015	-3.81365e-015	-2.76421e-015	2.28181e-015	-7.51996e-016	3.55283e-015	2.68296e-015	-6.60534e-016	-6.61788e-015	-3.59385e-015	1.79826e-018	-5.71517e-016
-4.6639e-015	-9.75153e-015	-1.08347e-014	-7.04205e-015	-1.63834e-015	-7.78557e-015	-3.26439e-015	1.97426e-015	-4.19993e-016	8.68575e-016	-6.94127e-016	1.92816e-015	-5.92701e-015	-8.92189e-015	-3.75234e-015	-2.93788e-015	2.51471e-015	-3.82863e-016	3.94696e-015	2.6895e-015	-5.06599e-016	-6.6826e-015	-3.64557e-015	-3.18306e-016	-5.71827e-016
-5.1814e-015	-1.01399e-014	-1.0865e-014	-6.90858e-015	-1.65245e-015	-7.65746e-015	-2.82282e-015	1.70344e-015	-6.03331e-016	1.15107e-015	-9.724e-016	1.79863e-015	-6.59493e-015	-9.68022e-015	-3.66394e-015	-3.07778e-015	2.77067e-015	-1.00711e-017	4.33226e-015	2.66676e-015	-3.39711e-016	-6.73841e-015	-3.69282e-015	-6.27832e-016	-5.70434e-016
-5.7039e-015	-1.05131e-014	-1.08744e-014	-6.72804e-015	-1.65508e-015	-7.46388e-015	-2.35926e-015	1.44539e-015	-7.89924e-016	1.42259e-015	-1.25858e-015	1.66391e-015	-7.24589e-015	-1.04228e-014	-3.54777e-015	-3.18212e-015	3.04757e-015	3.65837e-016	4.70503e-015	2.61472e-015	-1.58649e-016	-6.78621e-015	-3.73605e-015	-9.2568e-016	-5.70734e-016
-6.22645e-015	-1.08693e-014	-1.08633e-014	-6.50082e-015	-1.64561e-015	-7.20523e-015	-1.8767e-015	1.20368e-015	-9.76461e-016	1.68224e-015	-1.55073e-015	1.52528e-015	-7.87572e-015	-1.11442e-014	-3.40321e-015	-3.24932e-015	3.34288e-015	7.44327e-016	5.06196e-015	2.5337e-015	3.69828e-017	-6.82671e-015	-3.77696e-015	-1.21114e-015	-5.75674e-016
-6.74451e-015	-1.12057e-014	-1.08321e-014	-6.22832e-015	-1.62365e-015	-6.88227e-015	-1.37743e-015	9.81667e-016	-1.15957e-015	1.92947e-015	-1.84711e-015	1.38358e-015	-8.47984e-015	-1.18397e-014	-3.22947e-015	-3.27852e-015	3.65306e-015	1.12446e-015	5.40019e-015	2.4238e-015	2.4817e-016	-6.86058e-015	-3.81647e-015	-1.48268e-015	-5.879e-016
-7.25346e-015	-1.15202e-014	-1.07829e-014	-5.91203e-015	-1.58869e-015	-6.49622e-015	-8.63615e-016	7.81862e-016	-1.33531e-015	2.16399e-015	-2.1457e-015	1.24018e-015	-9.05376e-015	-1.25035e-014	-3.02627e-015	-3.26908e-015	3.97507e-015	1.5058e-015	5.71657e-015	2.28541e-015	4.76022e-016	-6.8888e-015	-3.85516e-015	-1.7394e-015	-6.09775e-016
-7.74845e-015	-1.18108e-014	-1.07175e-014	-5.55379e-015	-1.54146e-015	-6.05002e-015	-3.38851e-016	6.07413e-016	-1.49986e-015	2.38589e-015	-2.44387e-015	1.09639e-015	-9.59371e-015	-1.3131e-014	-2.79414e-015	-3.22112e-015	4.30526e-015	1.88761e-015	6.00769e-015	2.1196e-015	7.20816e-016	-6.91256e-015	-3.89377e-015	-1.98069e-015	-6.44277e-016
-8.22475e-015	-1.2076e-014	-1.06368e-014	-5.15611e-015	-1.48194e-015	-5.54697e-015	1.95104e-016	4.59924e-016	-1.64953e-015	2.59497e-015	-2.73953e-015	9.54098e-016	-1.00962e-014	-1.37174e-014	-2.53369e-015	-3.13534e-015	4.64005e-015	2.26884e-015	6.27045e-015	1.92832e-015	9.82992e-016	-6.9333e-015	-3.93363e-015	-2.20591e-015	-6.93492e-016
-8.67797e-015	-1.23131e-014	-1.05426e-014	-4.72138e-015	-1.41021e-015	-4.99027e-015	7.3584e-016	3.40536e-016	-1.78135e-015	2.79194e-015	-3.03016e-015	8.15912e-016	-1.05586e-014	-1.42574e-014	-2.24625e-015	-3.01185e-015	4.97546e-015	2.64848e-015	6.50184e-015	1.71324e-015	1.26275e-015	-6.95196e-015	-3.97535e-015	-2.41434e-015	-7.59447e-016
-9.10363e-015	-1.25198e-014	-1.04363e-014	-4.25279e-015	-1.32668e-015	-4.38419e-015	1.28002e-015	2.50155e-016	-1.89147e-015	2.97693e-015	-3.31358e-015	6.84019e-016	-1.09774e-014	-1.47463e-014	-1.93211e-015	-2.85184e-015	5.3075e-015	3.02518e-015	6.69895e-015	1.47713e-015	1.55969e-015	-6.96961e-015	-4.02018e-015	-2.60528e-015	-8.44164e-016
-9.49772e-015	-1.26947e-014	-1.03194e-014	-3.75395e-015	-1.23214e-015	-3.73289e-015	1.82488e-015	1.8925e-016	-1.97639e-015	3.15108e-015	-3.58655e-015	5.61013e-016	-1.13499e-014	-1.51801e-014	-1.59296e-015	-2.65684e-015	5.63178e-015	3.39803e-015	6.85929e-015	1.22192e-015	1.87376e-015	-6.98815e-015	-4.06909e-015	-2.77862e-015	-9.49398e-016
-9.85674e-015	-1.28363e-014	-1.01938e-014	-3.22765e-015	-1.1273e-015	-3.04031e-015	2.36784e-015	1.57167e-016	-2.0328e-015	3.31491e-015	-3.84639e-015	4.49063e-016	-1.16744e-014	-1.55549e-014	-1.23061e-015	-2.42887e-015	5.94373e-015	3.76645e-015	6.98014e-015	9.50745e-016	2.20375e-015	-7.00887e-015	-4.12327e-015	-2.93438e-015	-1.07641e-015
-1.0177e-014	-1.29432e-014	-1.00606e-014	-2.67748e-015	-1.01352e-015	-2.31252e-015	2.90645e-015	1.52768e-016	-2.05736e-015	3.46949e-015	-4.09035e-015	3.5103e-016	-1.19492e-014	-1.58672e-014	-8.47078e-016	-2.16983e-015	6.23956e-015	4.12904e-015	7.06001e-015	6.66176e-016	2.5484e-015	-7.03366e-015	-4.18349e-015	-3.07184e-015	-1.22687e-015
-1.04556e-014	-1.3014e-014	-9.92106e-015	-2.10827e-015	-8.92243e-016	-1.55469e-015	3.43778e-015	1.74566e-016	-2.04847e-015	3.61569e-015	-4.31616e-015	2.69554e-016	-1.21735e-014	-1.6114e-014	-4.44321e-016	-1.88208e-015	6.51517e-015	4.48523e-015	7.09743e-015	3.71119e-016	2.90691e-015	-7.0641e-015	-4.25011e-015	-3.19127e-015	-1.40195e-015
-1.069e-014	-1.30474e-014	-9.77757e-015	-1.52462e-015	-7.64615e-016	-7.72509e-016	3.95946e-015	2.20883e-016	-2.00341e-015	3.75533e-015	-4.52084e-015	2.08082e-016	-1.23465e-014	-1.62922e-014	-2.46572e-017	-1.56751e-015	6.76572e-015	4.83411e-015	7.09078e-015	6.92119e-017	3.2777e-015	-7.10235e-015	-4.32381e-015	-3.29259e-015	-1.60164e-015
-1.08777e-014	-1.3043e-014	-9.63144e-015	-9.30341e-016	-6.32518e-016	2.74274e-017	4.4686e-015	2.89604e-016	-1.91968e-015	3.88998e-015	-4.70254e-015	1.6884e-016	-1.2468e-014	-1.63993e-014	4.09308e-016	-1.22902e-015	6.98693e-015	5.17475e-015	7.03933e-015	-2.3586e-016	3.65872e-015	-7.14999e-015	-4.4055e-015	-3.37586e-015	-1.82654e-015
-1.10172e-014	-1.29999e-014	-9.48421e-015	-3.29623e-016	-4.97455e-016	8.38182e-016	4.96272e-015	3.7844e-016	-1.79617e-015	4.02084e-015	-4.85866e-015	1.54332e-016	-1.25379e-014	-1.64338e-014	8.54387e-016	-8.69383e-016	7.17563e-015	5.50601e-015	6.94296e-015	-5.40634e-016	4.04844e-015	-7.208e-015	-4.49581e-015	-3.44108e-015	-2.07638e-015
-1.11078e-014	-1.29176e-014	-9.33759e-015	2.72912e-016	-3.61492e-016	1.65412e-015	5.43966e-015	4.84686e-016	-1.6312e-015	4.14952e-015	-4.98664e-015	1.66698e-016	-1.25567e-014	-1.63949e-014	1.30717e-015	-4.91615e-016	7.32898e-015	5.8268e-015	6.80238e-015	-8.41545e-016	4.44488e-015	-7.27765e-015	-4.59529e-015	-3.4886e-015	-2.35057e-015
-1.11496e-014	-1.27961e-014	-9.19311e-015	8.72189e-016	-2.26484e-016	2.46869e-015	5.89734e-015	6.04597e-016	-1.42375e-015	4.27749e-015	-5.08509e-015	2.08341e-016	-1.25264e-014	-1.62818e-014	1.76461e-015	-9.91404e-017	7.44372e-015	6.13634e-015	6.61803e-015	-1.1355e-015	4.84544e-015	-7.36005e-015	-4.70397e-015	-3.51918e-015	-2.64918e-015
-1.11421e-014	-1.26358e-014	-9.05187e-015	1.46365e-015	-9.40023e-017	3.27486e-015	6.3338e-015	7.34604e-016	-1.174e-015	4.40606e-015	-5.1524e-015	2.80758e-016	-1.24478e-014	-1.60947e-014	2.22265e-015	3.04643e-016	7.51698e-015	6.43376e-015	6.39058e-015	-1.41885e-015	5.24767e-015	-7.45656e-015	-4.82202e-015	-3.53274e-015	-2.97099e-015
-1.10862e-014	-1.24375e-014	-8.9158e-015	2.0431e-015	3.43697e-017	4.06637e-015	6.74756e-015	8.71392e-016	-8.81843e-016	4.53709e-015	-5.18689e-015	3.85257e-016	-1.2323e-014	-1.5834e-014	2.67739e-015	7.1681e-016	7.54636e-015	6.71796e-015	6.1222e-015	-1.68844e-015	5.64864e-015	-7.56818e-015	-4.94949e-015	-3.53023e-015	-3.31466e-015
-1.09828e-014	-1.2201e-014	-8.78656e-015	2.60693e-015	1.57096e-016	4.83739e-015	7.13658e-015	1.01164e-015	-5.48287e-016	4.67156e-015	-5.18739e-015	5.23306e-016	-1.21536e-014	-1.5501e-014	3.12542e-015	1.13401e-015	7.53069e-015	6.98823e-015	5.81502e-015	-1.94098e-015	6.04536e-015	-7.69555e-015	-5.0865e-015	-3.51225e-015	-3.67851e-015
-1.08338e-014	-1.19272e-014	-8.6646e-015	3.15121e-015	2.72144e-016	5.58153e-015	7.49927e-015	1.15198e-015	-1.73801e-016	4.81095e-015	-5.15311e-015	6.95806e-016	-1.19423e-014	-1.50974e-014	3.56281e-015	1.55296e-015	7.46833e-015	7.24349e-015	5.47091e-015	-2.17427e-015	6.43504e-015	-7.83983e-015	-5.23291e-015	-3.47906e-015	-4.06054e-015
-1.06412e-014	-1.16178e-014	-8.55144e-015	3.672e-015	3.77555e-016	6.29326e-015	7.83429e-015	1.2891e-015	2.40697e-016	4.95673e-015	-5.08368e-015	9.02486e-016	-1.1692e-014	-1.4625e-014	3.98623e-015	1.97044e-015	7.35856e-015	7.48284e-015	5.09268e-015	-2.38568e-015	6.81532e-015	-8.00137e-015	-5.38807e-015	-3.43166e-015	-4.45861e-015
-1.0407e-014	-1.12744e-014	-8.44833e-015	4.16585e-015	4.72089e-016	6.96794e-015	8.14032e-015	1.4199e-015	6.93644e-016	5.10994e-015	-4.97924e-015	1.14252e-015	-1.14052e-014	-1.40873e-014	4.39273e-015	2.38361e-015	7.20114e-015	7.70576e-015	4.68355e-015	-2.57332e-015	7.18319e-015	-8.17992e-015	-5.55144e-015	-3.37094e-015	-4.87061e-015
-1.01344e-014	-1.08986e-014	-8.35591e-015	4.62962e-015	5.54704e-016	7.60054e-015	8.41725e-015	1.54137e-015	1.18381e-015	5.27219e-015	-4.83952e-015	1.41564e-015	-1.1085e-014	-1.3487e-014	4.77801e-015	2.78975e-015	6.99681e-015	7.91147e-015	4.24705e-015	-2.7345e-015	7.53586e-015	-8.37534e-015	-5.72236e-015	-3.29808e-015	-5.29418e-015
-9.82584e-015	-1.04919e-014	-8.27517e-015	5.06061e-015	6.24477e-016	8.18641e-015	8.66446e-015	1.65067e-015	1.70868e-015	5.44472e-015	-4.66506e-015	1.72084e-015	-1.0735e-014	-1.28279e-014	5.13865e-015	3.1864e-015	6.74597e-015	8.09966e-015	3.78677e-015	-2.86794e-015	7.87015e-015	-8.58782e-015	-5.90013e-015	-3.21364e-015	-5.72664e-015
-9.48512e-015	-1.00568e-014	-8.20669e-015	5.45674e-015	6.80262e-016	8.72221e-015	8.88107e-015	1.74518e-015	2.2659e-015	5.62816e-015	-4.45686e-015	2.05686e-015	-1.03586e-014	-1.21141e-014	5.47194e-015	3.57171e-015	6.45062e-015	8.26997e-015	3.30705e-015	-2.97177e-015	8.18408e-015	-8.81651e-015	-6.08432e-015	-3.11848e-015	-6.16558e-015
-9.11631e-015	-9.59574e-015	-8.15056e-015	5.81579e-015	7.21668e-016	9.20516e-015	9.06659e-015	1.82262e-015	2.85233e-015	5.82337e-015	-4.21613e-015	2.42071e-015	-9.95917e-015	-1.13505e-014	5.77538e-015	3.94384e-015	6.1129e-015	8.42199e-015	2.81247e-015	-3.04527e-015	8.47556e-015	-9.06033e-015	-6.27357e-015	-3.01413e-015	-6.60829e-015
-8.72295e-015	-9.11096e-015	-8.10691e-015	6.1364e-015	7.47903e-016	9.63255e-015	9.22151e-015	1.88116e-015	3.46432e-015	6.0305e-015	-3.94449e-015	2.81014e-015	-9.54038e-015	-1.05421e-014	6.04642e-015	4.30068e-015	5.73548e-015	8.55608e-015	2.30751e-015	-3.08777e-015	8.74132e-015	-9.31796e-015	-6.46718e-015	-2.90096e-015	-7.0515e-015
-8.30929e-015	-8.60488e-015	-8.07574e-015	6.41731e-015	7.59238e-016	1.00024e-014	9.34572e-015	1.92021e-015	4.09819e-015	6.2498e-015	-3.64344e-015	3.22307e-015	-9.10628e-015	-9.69448e-015	6.28225e-015	4.64069e-015	5.32121e-015	8.67173e-015	1.79664e-015	-3.09887e-015	8.97912e-015	-9.58809e-015	-6.66372e-015	-2.77983e-015	-7.492e-015
-7.87921e-015	-8.08075e-015	-8.05684e-015	6.65751e-015	7.55631e-016	1.03134e-014	9.44018e-015	1.93859e-015	4.75055e-015	6.48115e-015	-3.31491e-015	3.6557e-015	-8.66001e-015	-8.81319e-015	6.48147e-015	4.96306e-015	4.8733e-015	8.7688e-015	1.28482e-015	-3.07923e-015	9.18783e-015	-9.86856e-015	-6.86205e-015	-2.65216e-015	-7.92751e-015
-7.43648e-015	-7.54116e-015	-8.05041e-015	6.85684e-015	7.37531e-016	1.05645e-014	9.5055e-015	1.93609e-015	5.41765e-015	6.72427e-015	-2.9616e-015	4.10406e-015	-8.20505e-015	-7.90381e-015	6.64237e-015	5.26649e-015	4.39488e-015	8.84737e-015	7.76418e-016	-3.02983e-015	9.36622e-015	-1.01574e-014	-7.0612e-015	-2.51859e-015	-8.35487e-015
-6.98533e-015	-6.98883e-015	-8.05635e-015	7.01574e-015	7.0649e-016	1.07563e-014	9.54231e-015	1.9135e-015	6.09549e-015	6.97857e-015	-2.58586e-015	4.56388e-015	-7.74508e-015	-6.97251e-015	6.76421e-015	5.55049e-015	3.89079e-015	8.9074e-015	2.7611e-016	-2.95196e-015	9.51298e-015	-1.04528e-014	-7.25897e-015	-2.38091e-015	-8.77151e-015
-6.53031e-015	-6.42647e-015	-8.07364e-015	7.13509e-015	6.63145e-016	1.08894e-014	9.55103e-015	1.87117e-015	6.77938e-015	7.24316e-015	-2.19068e-015	5.03086e-015	-7.2835e-015	-6.02602e-015	6.84708e-015	5.81528e-015	3.36545e-015	8.94943e-015	-2.11419e-016	-2.84678e-015	9.62676e-015	-1.07514e-014	-7.4539e-015	-2.23973e-015	-9.17456e-015
-6.07554e-015	-5.85736e-015	-8.10102e-015	7.21605e-015	6.08481e-016	1.09647e-014	9.53266e-015	1.8102e-015	7.46518e-015	7.51743e-015	-1.77863e-015	5.50009e-015	-6.82327e-015	-5.07093e-015	6.8901e-015	6.06083e-015	2.82409e-015	8.97429e-015	-6.81698e-016	-2.71599e-015	9.70691e-015	-1.10512e-014	-7.64513e-015	-2.09583e-015	-9.5617e-015
-5.62421e-015	-5.28531e-015	-8.1378e-015	7.25946e-015	5.44798e-016	1.09838e-014	9.48937e-015	1.73199e-015	8.14902e-015	7.80084e-015	-1.35295e-015	5.96717e-015	-6.36727e-015	-4.11301e-015	6.89334e-015	6.28662e-015	2.27152e-015	8.98225e-015	-1.1303e-015	-2.56166e-015	9.7526e-015	-1.135e-014	-7.83165e-015	-1.95033e-015	-9.9305e-015
-5.17966e-015	-4.7133e-015	-8.18271e-015	7.26735e-015	4.73546e-016	1.09497e-014	9.42284e-015	1.63844e-015	8.8267e-015	8.09204e-015	-9.17192e-016	6.42697e-015	-5.91859e-015	-3.15909e-015	6.85737e-015	6.49348e-015	1.713e-015	8.97373e-015	-1.55325e-015	-2.38593e-015	9.76375e-015	-1.16451e-014	-8.0123e-015	-1.80381e-015	-1.02788e-014
-4.74519e-015	-4.14436e-015	-8.23428e-015	7.24136e-015	3.9642e-016	1.08654e-014	9.33421e-015	1.53226e-015	9.4944e-015	8.38944e-015	-4.7501e-016	6.87414e-015	-5.48029e-015	-2.21573e-015	6.78289e-015	6.68217e-015	1.15412e-015	8.94956e-015	-1.94641e-015	-2.19152e-015	9.74101e-015	-1.19335e-014	-8.18582e-015	-1.65759e-015	-1.06045e-014
-4.32401e-015	-3.58114e-015	-8.2914e-015	7.18382e-015	3.15789e-016	1.07345e-014	9.22503e-015	1.41538e-015	1.0148e-014	8.69173e-015	-2.9602e-017	7.30351e-015	-5.05428e-015	-1.28903e-015	6.6713e-015	6.8536e-015	5.99425e-016	8.91032e-015	-2.30698e-015	-1.98178e-015	9.6853e-015	-1.22122e-014	-8.35098e-015	-1.51261e-015	-1.09058e-014
-3.9191e-015	-3.02629e-015	-8.35246e-015	7.09692e-015	2.34039e-016	1.0561e-014	9.09725e-015	1.2908e-015	1.07834e-014	8.99634e-015	4.1587e-016	7.71107e-015	-4.64243e-015	-3.84415e-016	6.52461e-015	7.00865e-015	5.43976e-017	8.85683e-015	-2.63192e-015	-1.76015e-015	9.59703e-015	-1.24787e-014	-8.50683e-015	-1.36976e-015	-1.11814e-014
-3.53286e-015	-2.48234e-015	-8.41549e-015	6.98387e-015	1.53657e-016	1.03493e-014	8.95249e-015	1.16201e-015	1.13968e-014	9.30128e-015	8.57568e-016	8.09174e-015	-4.247e-015	4.92645e-016	6.34473e-015	7.14832e-015	-4.76042e-016	8.79028e-015	-2.91807e-015	-1.52992e-015	9.47765e-015	-1.27303e-014	-8.65197e-015	-1.23003e-015	-1.143e-014
-3.16697e-015	-1.95193e-015	-8.47894e-015	6.84794e-015	7.72494e-017	1.01042e-014	8.79288e-015	1.03227e-015	1.19845e-014	9.60473e-015	1.29259e-015	8.4404e-015	-3.86922e-015	1.33661e-015	6.13399e-015	7.27416e-015	-9.86819e-016	8.71154e-015	-3.16333e-015	-1.29513e-015	9.32965e-015	-1.2964e-014	-8.78536e-015	-1.09387e-015	-1.16503e-014
-2.82297e-015	-1.43764e-015	-8.54098e-015	6.69185e-015	7.33412e-018	9.83024e-015	8.62042e-015	9.04268e-016	1.25434e-014	9.90357e-015	1.71799e-015	8.75359e-015	-3.51007e-015	2.14207e-015	5.8949e-015	7.38739e-015	-1.47296e-015	8.62206e-015	-3.36622e-015	-1.05898e-015	9.15321e-015	-1.31779e-014	-8.90636e-015	-9.62101e-016	-1.18417e-014
-2.50251e-015	-9.41379e-016	-8.59967e-015	6.51933e-015	-5.34985e-017	9.53238e-015	8.43653e-015	7.81904e-016	1.30705e-014	1.01958e-014	2.13017e-015	9.0279e-015	-3.17135e-015	2.90507e-015	5.63117e-015	7.48905e-015	-1.93067e-015	8.52256e-015	-3.52595e-015	-8.25012e-016	8.95087e-015	-1.33696e-014	-9.01456e-015	-8.35605e-016	-1.20043e-014
-2.20579e-015	-4.65704e-016	-8.65285e-015	6.33349e-015	-1.02616e-016	9.21675e-015	8.24396e-015	6.68424e-016	1.3563e-014	1.04795e-014	2.52691e-015	9.26057e-015	-2.85354e-015	3.62108e-015	5.34557e-015	7.58061e-015	-2.35665e-015	8.41414e-015	-3.64303e-015	-5.96499e-016	8.72478e-015	-1.35377e-014	-9.10964e-015	-7.15135e-016	-1.21374e-014
-1.93367e-015	-1.26411e-017	-8.69749e-015	6.13737e-015	-1.37823e-016	8.88834e-015	8.04497e-015	5.66925e-016	1.4018e-014	1.07525e-014	2.90585e-015	9.44763e-015	-2.55842e-015	4.2865e-015	5.04225e-015	7.66285e-015	-2.74699e-015	8.29815e-015	-3.71718e-015	-3.7748e-016	8.47715e-015	-1.36802e-014	-9.19142e-015	-6.0172e-016	-1.22406e-014
-1.68647e-015	4.16708e-016	-8.73209e-015	5.93425e-015	-1.57106e-016	8.55332e-015	7.84102e-015	4.80282e-016	1.4433e-014	1.10117e-014	3.26387e-015	9.58736e-015	-2.28577e-015	4.89824e-015	4.72435e-015	7.73652e-015	-3.09873e-015	8.17569e-015	-3.74939e-015	-1.71509e-016	8.21096e-015	-1.37958e-014	-9.25985e-015	-4.96455e-016	-1.23147e-014
-1.4639e-015	8.2131e-016	-8.75486e-015	5.72743e-015	-1.58917e-016	8.21717e-015	7.6342e-015	4.10581e-016	1.48065e-014	1.12553e-014	3.59857e-015	9.67742e-015	-2.03602e-015	5.45347e-015	4.39551e-015	7.80272e-015	-3.40949e-015	8.04812e-015	-3.7406e-015	1.83603e-017	7.9289e-015	-1.38826e-014	-9.31564e-015	-3.99542e-016	-1.23596e-014
-1.26604e-015	1.19944e-015	-8.76372e-015	5.51917e-015	-1.41275e-016	7.88547e-015	7.42659e-015	3.61312e-016	1.51363e-014	1.14813e-014	3.90822e-015	9.71628e-015	-1.80884e-015	5.95026e-015	4.05935e-015	7.86254e-015	-3.67766e-015	7.9166e-015	-3.69281e-015	1.89176e-016	7.63335e-015	-1.39399e-014	-9.3586e-015	-3.116e-016	-1.23763e-014
-1.09249e-015	1.55092e-015	-8.7569e-015	5.31225e-015	-1.02792e-016	7.56306e-015	7.2205e-015	3.34362e-016	1.54216e-014	1.16873e-014	4.19088e-015	9.70328e-015	-1.60345e-015	6.38733e-015	3.71945e-015	7.9165e-015	-3.90268e-015	7.78219e-015	-3.60762e-015	3.37625e-016	7.32713e-015	-1.39665e-014	-9.38926e-015	-2.33372e-016	-1.23655e-014
-9.41876e-016	1.8752e-015	-8.73216e-015	5.1092e-015	-4.18347e-017	7.25426e-015	7.017e-015	3.31264e-016	1.56618e-014	1.18707e-014	4.44545e-015	9.63775e-015	-1.41898e-015	6.76346e-015	3.37958e-015	7.96529e-015	-4.08374e-015	7.64658e-015	-3.48714e-015	4.61288e-016	7.01335e-015	-1.39619e-014	-9.40907e-015	-1.65331e-016	-1.23276e-014
-8.12935e-016	2.17194e-015	-8.68781e-015	4.91184e-015	4.25577e-017	6.96269e-015	6.81743e-015	3.54147e-016	1.5856e-014	1.20299e-014	4.67116e-015	9.52037e-015	-1.25493e-015	7.0786e-015	3.04296e-015	8.00848e-015	-4.22105e-015	7.51023e-015	-3.33478e-015	5.57984e-016	6.69458e-015	-1.39264e-014	-9.41853e-015	-1.08228e-016	-1.22643e-014
-7.04054e-016	2.44132e-015	-8.62205e-015	4.72252e-015	1.50935e-016	6.69259e-015	6.62284e-015	4.0426e-016	1.60042e-014	1.21629e-014	4.8673e-015	9.35175e-015	-1.11036e-015	7.33323e-015	2.71312e-015	8.04643e-015	-4.3159e-015	7.37381e-015	-3.15423e-015	6.25137e-016	6.37304e-015	-1.386e-014	-9.41874e-015	-6.25487e-017	-1.21769e-014
-6.13635e-016	2.68421e-015	-8.53359e-015	4.54372e-015	2.83307e-016	6.44763e-015	6.43383e-015	4.8166e-016	1.61062e-014	1.22678e-014	5.03374e-015	9.13338e-015	-9.83414e-016	7.52757e-015	2.39319e-015	8.07849e-015	-4.36962e-015	7.23828e-015	-2.94937e-015	6.60997e-016	6.0515e-015	-1.37639e-014	-9.41084e-015	-2.83139e-017	-1.20667e-014
-5.40909e-016	2.90049e-015	-8.42072e-015	4.37637e-015	4.39706e-016	6.23074e-015	6.25185e-015	5.86232e-016	1.61624e-014	1.23437e-014	5.17086e-015	8.86729e-015	-8.73026e-016	7.66294e-015	2.08611e-015	8.10429e-015	-4.38376e-015	7.10463e-015	-2.72464e-015	6.64013e-016	5.73205e-015	-1.3639e-014	-9.39579e-015	-6.61484e-018	-1.1935e-014
-4.84262e-016	3.09106e-015	-8.28239e-015	4.22158e-015	6.18886e-016	6.04542e-015	6.07739e-015	7.18026e-016	1.61737e-014	1.23898e-014	5.27837e-015	8.55599e-015	-7.78189e-016	7.74111e-015	1.79474e-015	8.12336e-015	-4.36095e-015	6.97268e-015	-2.48505e-015	6.32641e-016	5.41661e-015	-1.34863e-014	-9.37487e-015	2.00113e-018	-1.17834e-014
-4.41561e-016	3.25644e-015	-8.11786e-015	4.08002e-015	8.19689e-016	5.89377e-015	5.9113e-015	8.75892e-016	1.614e-014	1.24046e-014	5.35691e-015	8.20233e-015	-6.97619e-016	7.76429e-015	1.52148e-015	8.13427e-015	-4.30448e-015	6.8433e-015	-2.2354e-015	5.65694e-016	5.10797e-015	-1.33072e-014	-9.34946e-015	-2.18071e-018	-1.16136e-014
-4.11251e-016	3.39755e-015	-7.92681e-015	3.95223e-015	1.04095e-015	5.77663e-015	5.75389e-015	1.05887e-015	1.60625e-014	1.23879e-014	5.40692e-015	7.80912e-015	-6.29347e-016	7.73566e-015	1.26804e-015	8.13546e-015	-4.21808e-015	6.71669e-015	-1.98024e-015	4.62692e-016	4.8076e-015	-1.31033e-014	-9.32056e-015	-1.97549e-017	-1.14276e-014
-3.91747e-016	3.51602e-015	-7.70868e-015	3.83846e-015	1.28107e-015	5.69543e-015	5.60569e-015	1.26425e-015	1.5943e-014	1.23391e-014	5.42957e-015	7.38035e-015	-5.71463e-016	7.65783e-015	1.03612e-015	8.12582e-015	-4.10512e-015	6.59243e-015	-1.72424e-015	3.23239e-016	4.51677e-015	-1.28777e-014	-9.28995e-015	-5.11587e-017	-1.12269e-014
-3.81411e-016	3.6134e-015	-7.46348e-015	3.73858e-015	1.53779e-015	5.65017e-015	5.46657e-015	1.48919e-015	1.57837e-014	1.22581e-014	5.42629e-015	6.92043e-015	-5.22438e-016	7.53405e-015	8.27167e-016	8.10381e-015	-3.97047e-015	6.47067e-015	-1.47246e-015	1.46975e-016	4.2371e-015	-1.26328e-014	-9.25889e-015	-9.63725e-017	-1.10133e-014
-3.78245e-016	3.69123e-015	-7.19104e-015	3.65211e-015	1.80831e-015	5.64026e-015	5.33687e-015	1.73087e-015	1.55859e-014	1.21454e-014	5.39838e-015	6.43363e-015	-4.8085e-016	7.36824e-015	6.41943e-016	8.06734e-015	-3.81927e-015	6.35178e-015	-1.23076e-015	-6.58933e-017	3.96922e-015	-1.23705e-014	-9.22846e-015	-1.55763e-016	-1.0789e-014
-3.80683e-016	3.75044e-015	-6.89188e-015	3.5788e-015	2.09007e-015	5.66472e-015	5.21629e-015	1.9864e-015	1.53515e-014	1.20011e-014	5.34741e-015	5.92433e-015	-4.4491e-016	7.16449e-015	4.81105e-016	8.01447e-015	-3.65601e-015	6.23562e-015	-1.00377e-015	-3.14468e-016	3.71447e-015	-1.20924e-014	-9.20002e-015	-2.28962e-016	-1.05553e-014
-3.87862e-016	3.79292e-015	-6.56683e-015	3.51788e-015	2.37984e-015	5.7213e-015	5.10526e-015	2.25251e-015	1.50828e-014	1.1826e-014	5.2756e-015	5.39774e-015	-4.12345e-016	6.92764e-015	3.45252e-016	7.94291e-015	-3.48555e-015	6.12205e-015	-7.9582e-016	-5.9715e-016	3.4731e-015	-1.18017e-014	-9.17448e-015	-3.1612e-016	-1.03137e-014
-3.9818e-016	3.82002e-015	-6.21675e-015	3.46797e-015	2.67481e-015	5.80813e-015	5.00294e-015	2.52462e-015	1.47818e-014	1.16215e-014	5.1848e-015	4.85861e-015	-3.81876e-016	6.66151e-015	2.34653e-016	7.85115e-015	-3.31307e-015	6.0105e-015	-6.11405e-016	-9.12691e-016	3.24547e-015	-1.15014e-014	-9.15288e-015	-4.16945e-016	-1.00662e-014
-4.10169e-016	3.83366e-015	-5.84281e-015	3.42712e-015	2.9717e-015	5.92208e-015	4.90824e-015	2.79929e-015	1.44511e-014	1.13885e-014	5.07673e-015	4.31164e-015	-3.51804e-016	6.37023e-015	1.48804e-016	7.73702e-015	-3.14422e-015	5.90037e-015	-4.5546e-016	-1.25939e-015	3.03254e-015	-1.11949e-014	-9.13583e-015	-5.31312e-016	-9.8138e-015
-4.22985e-016	3.83546e-015	-5.44631e-015	3.39414e-015	3.26771e-015	6.05997e-015	4.82045e-015	3.07273e-015	1.40928e-014	1.11285e-014	4.95369e-015	3.76102e-015	-3.20348e-016	6.05863e-015	8.69927e-017	7.5983e-015	-2.98418e-015	5.79116e-015	-3.31959e-016	-1.63623e-015	2.83382e-015	-1.08855e-014	-9.1232e-015	-6.58827e-016	-9.55718e-015
-4.35449e-016	3.82716e-015	-5.02946e-015	3.36732e-015	3.55871e-015	6.21783e-015	4.73938e-015	3.33994e-015	1.37095e-014	1.08434e-014	4.81817e-015	3.21104e-015	-2.86482e-016	5.73146e-015	4.84905e-017	7.43341e-015	-2.83821e-015	5.68226e-015	-2.44583e-016	-2.04193e-015	2.64872e-015	-1.05756e-014	-9.11595e-015	-7.98634e-016	-9.29745e-015
-4.46797e-016	3.81028e-015	-4.59363e-015	3.34441e-015	3.84113e-015	6.3915e-015	4.66414e-015	3.59552e-015	1.33034e-014	1.05356e-014	4.67235e-015	2.66697e-015	-2.48508e-016	5.39306e-015	3.1769e-017	7.24039e-015	-2.71109e-015	5.57299e-015	-1.96784e-016	-2.47399e-015	2.47662e-015	-1.02679e-014	-9.11443e-015	-9.50281e-016	-9.03616e-015
-4.56442e-016	3.78601e-015	-4.14092e-015	3.32348e-015	4.11149e-015	6.57685e-015	4.59384e-015	3.83567e-015	1.28768e-014	1.02078e-014	4.51843e-015	2.13312e-015	-2.05987e-016	5.0482e-015	3.55256e-017	7.01767e-015	-2.60789e-015	5.46199e-015	-1.90901e-016	-2.92976e-015	2.31671e-015	-9.96528e-015	-9.11872e-015	-1.11341e-015	-8.7746e-015
-4.6431e-016	3.75563e-015	-3.67365e-015	3.3025e-015	4.36643e-015	6.76936e-015	4.52758e-015	4.05667e-015	1.24327e-014	9.86149e-015	4.35876e-015	1.61319e-015	-1.5748e-016	4.70109e-015	5.78565e-017	6.76389e-015	-2.53305e-015	5.3489e-015	-2.29498e-016	-3.40668e-015	2.16837e-015	-9.6701e-015	-9.1292e-015	-1.28753e-015	-8.51349e-015
-4.69606e-016	3.72118e-015	-3.19444e-015	3.27978e-015	4.60247e-015	6.96394e-015	4.4645e-015	4.25362e-015	1.19726e-014	9.49983e-015	4.19535e-015	1.11056e-015	-1.01903e-016	4.35623e-015	9.70979e-017	6.47793e-015	-2.4904e-015	5.23258e-015	-3.14852e-016	-3.90262e-015	2.03079e-015	-9.38466e-015	-9.14464e-015	-1.47107e-015	-8.25426e-015
-4.7192e-016	3.68362e-015	-2.70555e-015	3.25356e-015	4.8168e-015	7.15578e-015	4.40367e-015	4.42343e-015	1.14994e-014	9.12622e-015	4.03021e-015	6.28817e-016	-3.86489e-017	4.01723e-015	1.50951e-016	6.1584e-015	-2.48318e-015	5.1116e-015	-4.48238e-016	-4.41532e-015	1.90245e-015	-9.11039e-015	-9.16444e-015	-1.66295e-015	-7.99756e-015
-4.71057e-016	3.64359e-015	-2.20949e-015	3.22151e-015	5.00694e-015	7.33934e-015	4.34416e-015	4.5622e-015	1.10158e-014	8.74345e-015	3.86539e-015	1.70588e-016	3.23658e-017	3.68824e-015	2.17168e-016	5.80524e-015	-2.51447e-015	4.98545e-015	-6.30248e-016	-4.94143e-015	1.78304e-015	-8.84919e-015	-9.18771e-015	-1.86245e-015	-7.74396e-015
-4.67022e-016	3.60218e-015	-1.70924e-015	3.18251e-015	5.17018e-015	7.50908e-015	4.28491e-015	4.6668e-015	1.05232e-014	8.35457e-015	3.70253e-015	-2.6136e-016	1.11073e-016	3.3724e-015	2.93825e-016	5.41848e-015	-2.58656e-015	4.85323e-015	-8.60614e-016	-5.47824e-015	1.67112e-015	-8.60361e-015	-9.2131e-015	-2.06852e-015	-7.49427e-015
-4.59839e-016	3.56038e-015	-1.20788e-015	3.13479e-015	5.30466e-015	7.66094e-015	4.22516e-015	4.73454e-015	1.0024e-014	7.96272e-015	3.54279e-015	-6.64037e-016	1.97539e-016	3.07313e-015	3.77636e-016	4.99847e-015	-2.70087e-015	4.71438e-015	-1.13928e-015	-6.023e-015	1.56566e-015	-8.37508e-015	-9.23961e-015	-2.27957e-015	-7.24882e-015
-4.4932e-016	3.51927e-015	-7.08134e-016	3.07675e-015	5.4089e-015	7.79061e-015	4.16439e-015	4.76293e-015	9.52003e-015	7.57084e-015	3.38785e-015	-1.03593e-015	2.91313e-016	2.79274e-015	4.66891e-016	4.54615e-015	-2.8586e-015	4.56824e-015	-1.46559e-015	-6.57307e-015	1.46489e-015	-8.16458e-015	-9.26624e-015	-2.49392e-015	-7.00838e-015
-4.35864e-016	3.4795e-015	-2.12511e-016	3.00727e-015	5.48129e-015	7.89295e-015	4.1019e-015	4.75026e-015	9.01353e-015	7.1822e-015	3.23925e-015	-1.37599e-015	3.91986e-016	2.53366e-015	5.59438e-016	4.06275e-015	-3.06018e-015	4.41423e-015	-1.83806e-015	-7.12612e-015	1.36744e-015	-7.9727e-015	-9.29209e-015	-2.71006e-015	-6.7729e-015
-4.19251e-016	3.4414e-015	2.76236e-016	2.92533e-015	5.52061e-015	7.96386e-015	4.03723e-015	4.69503e-015	8.5065e-015	6.80028e-015	3.09766e-015	-1.68302e-015	4.99196e-016	2.29851e-015	6.52826e-016	3.54942e-015	-3.30523e-015	4.2521e-015	-2.25539e-015	-7.67949e-015	1.27245e-015	-7.80001e-015	-9.31511e-015	-2.92665e-015	-6.54283e-015
-3.99894e-016	3.40515e-015	7.55051e-016	2.83021e-015	5.52692e-015	7.99925e-015	3.96975e-015	4.59647e-015	8.00036e-015	6.42811e-015	2.96427e-015	-1.95594e-015	6.12417e-016	2.08898e-015	7.44856e-016	3.00795e-015	-3.59301e-015	4.08071e-015	-2.71498e-015	-8.23104e-015	1.17914e-015	-7.64724e-015	-9.33342e-015	-3.14223e-015	-6.31886e-015
-3.79297e-016	3.37037e-015	1.22135e-015	2.72087e-015	5.50036e-015	7.9957e-015	3.89964e-015	4.45443e-015	7.49681e-015	6.06882e-015	2.83985e-015	-2.1942e-015	7.3119e-016	1.90631e-015	8.33453e-016	2.44134e-015	-3.92203e-015	3.90004e-015	-3.21394e-015	-8.77817e-015	1.08671e-015	-7.51434e-015	-9.34477e-015	-3.35488e-015	-6.10021e-015
-3.56829e-016	3.33691e-015	1.67292e-015	2.59726e-015	5.4409e-015	7.95049e-015	3.82643e-015	4.26946e-015	6.99772e-015	5.72515e-015	2.72514e-015	-2.39799e-015	8.53943e-016	1.75105e-015	9.17094e-016	1.85229e-015	-4.29026e-015	3.71002e-015	-3.74877e-015	-9.31832e-015	9.94462e-016	-7.40098e-015	-9.34762e-015	-3.56275e-015	-5.88707e-015
-3.33109e-016	3.30475e-015	2.10693e-015	2.45901e-015	5.34921e-015	7.86086e-015	3.75039e-015	4.04225e-015	6.50451e-015	5.39967e-015	2.62045e-015	-2.5682e-015	9.79157e-016	1.62402e-015	9.93696e-016	1.24392e-015	-4.69476e-015	3.51063e-015	-4.31541e-015	-9.84894e-015	9.01375e-016	-7.30632e-015	-9.34048e-015	-3.76402e-015	-5.67947e-015
-3.08773e-016	3.27417e-015	2.52141e-015	2.30643e-015	5.22704e-015	7.72554e-015	3.67248e-015	3.77455e-015	6.0188e-015	5.0947e-015	2.52598e-015	-2.70604e-015	1.10585e-015	1.52604e-015	1.06186e-015	6.19968e-016	-5.13237e-015	3.30222e-015	-4.91028e-015	-1.03682e-014	8.07059e-016	-7.22978e-015	-9.3217e-015	-3.95678e-015	-5.47787e-015
-2.84295e-016	3.24496e-015	2.91414e-015	2.13999e-015	5.07539e-015	7.54298e-015	3.59285e-015	3.46839e-015	5.54127e-015	4.81211e-015	2.44217e-015	-2.81243e-015	1.23254e-015	1.45659e-015	1.12037e-015	-1.60954e-017	-5.59993e-015	3.08513e-015	-5.52843e-015	-1.08739e-014	7.1074e-016	-7.17008e-015	-9.28918e-015	-4.13941e-015	-5.28199e-015
-2.59993e-016	3.21631e-015	3.28368e-015	1.96057e-015	4.89671e-015	7.31406e-015	3.51153e-015	3.12628e-015	5.07307e-015	4.55447e-015	2.36864e-015	-2.88821e-015	1.35801e-015	1.415e-015	1.16807e-015	-6.60131e-016	-6.09273e-015	2.85979e-015	-6.16485e-015	-1.13647e-014	6.12207e-016	-7.12572e-015	-9.24171e-015	-4.31111e-015	-5.0916e-015
-2.36308e-016	3.188e-015	3.6286e-015	1.76912e-015	4.6934e-015	7.03848e-015	3.42918e-015	2.75205e-015	4.61493e-015	4.32347e-015	2.3046e-015	-2.93484e-015	1.48044e-015	1.40059e-015	1.20405e-015	-1.30793e-015	-6.60532e-015	2.627e-015	-6.81452e-015	-1.18396e-014	5.11548e-016	-7.09527e-015	-9.17777e-015	-4.46974e-015	-4.90664e-015
-2.13435e-016	3.15942e-015	3.94717e-015	1.56777e-015	4.46782e-015	6.717e-015	3.34554e-015	2.34905e-015	4.16749e-015	4.12022e-015	2.24984e-015	-2.95404e-015	1.59768e-015	1.412e-015	1.22763e-015	-1.95478e-015	-7.13337e-015	2.3879e-015	-7.47204e-015	-1.22968e-014	4.08602e-016	-7.07742e-015	-9.09627e-015	-4.61414e-015	-4.72733e-015
-1.91883e-016	3.13059e-015	4.23811e-015	1.35802e-015	4.22311e-015	6.35125e-015	3.26241e-015	1.92146e-015	3.73186e-015	3.94649e-015	2.20381e-015	-2.9479e-015	1.70851e-015	1.4479e-015	1.23897e-015	-2.59561e-015	-7.67119e-015	2.1432e-015	-8.13231e-015	-1.27347e-014	3.04124e-016	-7.07035e-015	-8.99612e-015	-4.74265e-015	-4.55382e-015
-1.72139e-016	3.10144e-015	4.50084e-015	1.14118e-015	3.9622e-015	5.94315e-015	3.1807e-015	1.47409e-015	3.3092e-015	3.80293e-015	2.16659e-015	-2.91808e-015	1.81128e-015	1.50711e-015	1.23764e-015	-3.22536e-015	-8.21312e-015	1.8939e-015	-8.79028e-015	-1.31526e-014	1.98328e-016	-7.07224e-015	-8.87619e-015	-4.85384e-015	-4.38572e-015
-1.55214e-016	3.07187e-015	4.73443e-015	9.19681e-016	3.68826e-015	5.49532e-015	3.10113e-015	1.01214e-015	2.89978e-015	3.68995e-015	2.13739e-015	-2.86682e-015	1.90474e-015	1.58768e-015	1.22386e-015	-3.83894e-015	-8.75264e-015	1.64078e-015	-9.44024e-015	-1.35492e-014	9.14097e-017	-7.08137e-015	-8.73578e-015	-4.94716e-015	-4.22247e-015
-1.4147e-016	3.04146e-015	4.93843e-015	6.95269e-016	3.40495e-015	5.01092e-015	3.02445e-015	5.39583e-016	2.50367e-015	3.60758e-015	2.11494e-015	-2.79625e-015	1.9872e-015	1.68774e-015	1.19765e-015	-4.43173e-015	-9.28397e-015	1.38504e-015	-1.00773e-014	-1.39235e-014	-1.64752e-017	-7.09572e-015	-8.57428e-015	-5.02146e-015	-4.0642e-015
-1.30788e-016	3.0097e-015	5.11315e-015	4.70145e-016	3.11608e-015	4.49361e-015	2.95202e-015	6.09893e-017	2.12136e-015	3.55562e-015	2.09805e-015	-2.70877e-015	2.05743e-015	1.80531e-015	1.15984e-015	-4.9993e-015	-9.8015e-015	1.12817e-015	-1.06963e-014	-1.42751e-014	-1.24916e-016	-7.11344e-015	-8.39161e-015	-5.07586e-015	-3.91087e-015
-1.23346e-016	2.97725e-015	5.25869e-015	2.46897e-016	2.825e-015	3.94846e-015	2.8844e-015	-4.18069e-016	1.75276e-015	3.53269e-015	2.08602e-015	-2.60689e-015	2.11432e-015	1.93807e-015	1.11097e-015	-5.53631e-015	-1.02996e-014	8.71847e-016	-1.12918e-014	-1.4604e-014	-2.33647e-016	-7.13242e-015	-8.18787e-015	-5.11016e-015	-3.76237e-015
-1.19895e-016	2.94414e-015	5.37556e-015	2.82348e-017	2.53469e-015	3.3808e-015	2.82219e-015	-8.92848e-016	1.39717e-015	3.53861e-015	2.0774e-015	-2.49314e-015	2.15698e-015	2.0836e-015	1.05195e-015	-6.03824e-015	-1.07724e-014	6.17526e-016	-1.18596e-014	-1.49096e-014	-3.41073e-016	-7.15021e-015	-7.96342e-015	-5.12413e-015	-3.61845e-015
-1.2126e-016	2.90995e-015	5.46411e-015	-1.83147e-016	2.24883e-015	2.79608e-015	2.76601e-015	-1.35884e-015	1.05429e-015	3.57217e-015	2.0703e-015	-2.36995e-015	2.18455e-015	2.23962e-015	9.83883e-016	-6.50104e-015	-1.12147e-014	3.66339e-016	-1.23956e-014	-1.51916e-014	-4.46204e-016	-7.1657e-015	-7.71861e-015	-5.11726e-015	-3.47878e-015
-1.28438e-016	2.87496e-015	5.52496e-015	-3.84386e-016	1.97061e-015	2.20033e-015	2.71698e-015	-1.81113e-015	7.24026e-016	3.63188e-015	2.06346e-015	-2.23924e-015	2.19565e-015	2.40384e-015	9.08069e-016	-6.92091e-015	-1.1621e-014	1.19977e-016	-1.28951e-014	-1.54495e-014	-5.48236e-016	-7.17717e-015	-7.45433e-015	-5.08949e-015	-3.34289e-015
-1.41766e-016	2.83869e-015	5.55885e-015	-5.72611e-016	1.70365e-015	1.59979e-015	2.67577e-015	-2.24456e-015	4.06146e-016	3.71562e-015	2.05567e-015	-2.10333e-015	2.18937e-015	2.57399e-015	8.25413e-016	-7.29404e-015	-1.1986e-014	-1.19668e-016	-1.33542e-014	-1.56837e-014	-6.47048e-016	-7.18281e-015	-7.17158e-015	-5.0412e-015	-3.21028e-015
-1.6128e-016	2.80139e-015	5.56701e-015	-7.45317e-016	1.45074e-015	1.00073e-015	2.6432e-015	-2.65447e-015	1.00557e-016	3.82094e-015	2.04541e-015	-1.96412e-015	2.16527e-015	2.74775e-015	7.37463e-016	-7.61716e-015	-1.23054e-014	-3.51422e-016	-1.37692e-014	-1.58936e-014	-7.41693e-016	-7.18024e-015	-6.87149e-015	-4.97257e-015	-3.08002e-015
-1.87646e-016	2.76371e-015	5.55039e-015	-9.00019e-016	1.21436e-015	4.09521e-016	2.62018e-015	-3.03699e-015	-1.9332e-016	3.94571e-015	2.03173e-015	-1.82352e-015	2.12326e-015	2.92241e-015	6.45523e-016	-7.88773e-015	-1.25758e-014	-5.7323e-016	-1.41363e-014	-1.60797e-014	-8.31406e-016	-7.16795e-015	-6.55564e-015	-4.8846e-015	-2.95202e-015
-2.21271e-016	2.72601e-015	5.51073e-015	-1.03472e-015	9.9692e-016	-1.67517e-016	2.60697e-015	-3.38799e-015	-4.7577e-016	4.08744e-015	2.01302e-015	-1.6839e-015	2.06299e-015	3.09568e-015	5.50811e-016	-8.10355e-015	-1.27934e-014	-7.83765e-016	-1.44526e-014	-1.62421e-014	-9.1606e-016	-7.14463e-015	-6.22601e-015	-4.77826e-015	-2.82615e-015
-2.62241e-016	2.68896e-015	5.44904e-015	-1.14688e-015	8.00566e-016	-7.23944e-016	2.60364e-015	-3.70434e-015	-7.48104e-016	4.24309e-015	1.98785e-015	-1.54763e-015	1.98509e-015	3.26559e-015	4.54595e-016	-8.26271e-015	-1.29557e-014	-9.81828e-016	-1.47161e-014	-1.63812e-014	-9.94897e-016	-7.1091e-015	-5.88433e-015	-4.65449e-015	-2.70194e-015
-3.10922e-016	2.65299e-015	5.36698e-015	-1.23477e-015	6.27052e-016	-1.25391e-015	2.60985e-015	-3.98325e-015	-1.01069e-015	4.40952e-015	1.95472e-015	-1.41671e-015	1.8894e-015	3.42966e-015	3.58083e-016	-8.3641e-015	-1.30601e-014	-1.16591e-015	-1.49252e-014	-1.64972e-014	-1.06691e-015	-7.05976e-015	-5.53236e-015	-4.51473e-015	-2.57849e-015
-3.68037e-016	2.61868e-015	5.26634e-015	-1.29552e-015	4.77734e-016	-1.7508e-015	2.62609e-015	-4.22287e-015	-1.2642e-015	4.58288e-015	1.91209e-015	-1.29236e-015	1.77613e-015	3.5863e-015	2.62934e-016	-8.4075e-015	-1.3105e-014	-1.33464e-015	-1.50789e-014	-1.65907e-014	-1.13173e-015	-6.99623e-015	-5.17223e-015	-4.36046e-015	-2.45535e-015
-4.34174e-016	2.58681e-015	5.1486e-015	-1.32759e-015	3.54003e-016	-2.20834e-015	2.65244e-015	-4.42123e-015	-1.50927e-015	4.75971e-015	1.85921e-015	-1.17589e-015	1.64588e-015	3.7337e-015	1.70302e-016	-8.39294e-015	-1.30888e-014	-1.48705e-015	-1.51769e-014	-1.66613e-014	-1.18922e-015	-6.91814e-015	-4.80641e-015	-4.19363e-015	-2.33209e-015
-5.09799e-016	2.55785e-015	5.01568e-015	-1.32964e-015	2.5623e-016	-2.62086e-015	2.68845e-015	-4.57694e-015	-1.74671e-015	4.93717e-015	1.79478e-015	-1.06896e-015	1.50007e-015	3.87037e-015	8.13532e-017	-8.32077e-015	-1.30111e-014	-1.62216e-015	-1.52193e-014	-1.6709e-014	-1.23946e-015	-6.82511e-015	-4.43718e-015	-4.01629e-015	-2.20821e-015
-5.95242e-016	2.53213e-015	4.86882e-015	-1.30021e-015	1.85203e-016	-2.98384e-015	2.73361e-015	-4.68968e-015	-1.97778e-015	5.11197e-015	1.71763e-015	-9.73166e-016	1.33915e-015	3.99474e-015	-2.36171e-018	-8.19238e-015	-1.28725e-014	-1.73876e-015	-1.52058e-014	-1.67342e-014	-1.28239e-015	-6.71707e-015	-4.06679e-015	-3.83033e-015	-2.08329e-015
-6.91089e-016	2.51046e-015	4.70995e-015	-1.23869e-015	1.40888e-016	-3.29201e-015	2.78717e-015	-4.7595e-015	-2.20319e-015	5.28103e-015	1.62686e-015	-8.89666e-016	1.16423e-015	4.10584e-015	-8.01192e-017	-8.00962e-015	-1.26741e-014	-1.83621e-015	-1.51369e-014	-1.67371e-014	-1.31792e-015	-6.59361e-015	-3.69774e-015	-3.63842e-015	-1.9566e-015
-7.97223e-016	2.49348e-015	4.54011e-015	-1.14417e-015	1.22675e-016	-3.54151e-015	2.84867e-015	-4.78718e-015	-2.4243e-015	5.4409e-015	1.52128e-015	-8.19943e-016	9.76856e-016	4.20222e-015	-1.5052e-016	-7.77482e-015	-1.2417e-014	-1.91408e-015	-1.50136e-014	-1.67178e-014	-1.34567e-015	-6.45508e-015	-3.33218e-015	-3.44227e-015	-1.82715e-015
-9.14518e-016	2.48148e-015	4.36074e-015	-1.01608e-015	1.30126e-016	-3.72883e-015	2.91721e-015	-4.77383e-015	-2.64141e-015	5.58821e-015	1.40066e-015	-7.65023e-016	7.78152e-016	4.28288e-015	-2.12873e-016	-7.4909e-015	-1.21033e-014	-1.9716e-015	-1.48377e-014	-1.66759e-014	-1.36551e-015	-6.30171e-015	-2.97267e-015	-3.24425e-015	-1.69468e-015
-1.04256e-015	2.4748e-015	4.17326e-015	-8.54842e-016	1.62758e-016	-3.85179e-015	2.99198e-015	-4.72024e-015	-2.8552e-015	5.72028e-015	1.26421e-015	-7.26751e-016	5.69461e-016	4.34705e-015	-2.66525e-016	-7.16152e-015	-1.17363e-014	-2.00864e-015	-1.46116e-014	-1.66123e-014	-1.37818e-015	-6.1334e-015	-2.62028e-015	-3.04732e-015	-1.55799e-015
-1.18176e-015	2.4731e-015	3.97915e-015	-6.6046e-016	2.1897e-016	-3.90791e-015	3.07228e-015	-4.62789e-015	-3.06597e-015	5.83346e-015	1.11171e-015	-7.06418e-016	3.52398e-016	4.39405e-015	-3.11688e-016	-6.7901e-015	-1.13185e-014	-2.02476e-015	-1.43375e-014	-1.65276e-014	-1.38419e-015	-5.95046e-015	-2.27709e-015	-2.85354e-015	-1.41572e-015
-1.33227e-015	2.47731e-015	3.7794e-015	-4.33478e-016	2.9736e-016	-3.89591e-015	3.15746e-015	-4.49904e-015	-3.27421e-015	5.92463e-015	9.43238e-016	-7.04615e-016	1.28116e-016	4.42321e-015	-3.4734e-016	-6.38076e-015	-1.08534e-014	-2.01995e-015	-1.40184e-014	-1.64216e-014	-1.38341e-015	-5.7536e-015	-1.94478e-015	-2.66499e-015	-1.26741e-015
-1.49448e-015	2.48792e-015	3.57481e-015	-1.74634e-016	3.96481e-016	-3.81475e-015	3.24675e-015	-4.33584e-015	-3.48058e-015	5.99215e-015	7.58297e-016	-7.21906e-016	-1.01679e-016	4.43333e-015	-3.72718e-016	-5.93803e-015	-1.03453e-014	-1.99427e-015	-1.36573e-014	-1.62946e-014	-1.37687e-015	-5.54364e-015	-1.62471e-015	-2.48433e-015	-1.11241e-015
-1.66812e-015	2.50445e-015	3.36689e-015	1.14605e-016	5.14878e-016	-3.66434e-015	3.33831e-015	-4.14145e-015	-3.68543e-015	6.0339e-015	5.56432e-016	-7.59241e-016	-3.35299e-016	4.42421e-015	-3.87496e-016	-5.46717e-015	-9.79854e-015	-1.94804e-015	-1.32575e-014	-1.61459e-014	-1.36511e-015	-5.32098e-015	-1.31836e-015	-2.3138e-015	-9.50133e-016
-1.85301e-015	2.52719e-015	3.15664e-015	4.32554e-016	6.51026e-016	-3.44555e-015	3.43157e-015	-3.91897e-015	-3.88903e-015	6.04809e-015	3.37578e-016	-8.17875e-016	-5.71378e-016	4.39606e-015	-3.91472e-016	-4.97287e-015	-9.21808e-015	-1.88145e-015	-1.28238e-014	-1.59762e-014	-1.34857e-015	-5.08579e-015	-1.02661e-015	-2.15601e-015	-7.79723e-016
-2.04939e-015	2.55584e-015	2.9453e-015	7.77801e-016	8.0327e-016	-3.16012e-015	3.5248e-015	-3.67179e-015	-4.09152e-015	6.03376e-015	1.02219e-016	-8.99055e-016	-8.08827e-016	4.34934e-015	-3.8485e-016	-4.46006e-015	-8.60893e-015	-1.7947e-015	-1.23599e-014	-1.57849e-014	-1.32761e-015	-4.83881e-015	-7.4929e-016	-2.01311e-015	-6.00621e-016
-2.25662e-015	2.58936e-015	2.73299e-015	1.14827e-015	9.69584e-016	-2.81005e-015	3.61666e-015	-3.40316e-015	-4.29348e-015	5.98979e-015	-1.49232e-016	-1.00351e-015	-1.04627e-015	4.28409e-015	-3.67871e-016	-3.93407e-015	-7.97614e-015	-1.68876e-015	-1.18699e-014	-1.55723e-014	-1.3029e-015	-4.58128e-015	-4.87749e-016	-1.88707e-015	-4.11879e-016
-2.47401e-015	2.62765e-015	2.52034e-015	1.54085e-015	1.14845e-015	-2.39785e-015	3.70659e-015	-3.11686e-015	-4.49439e-015	5.91513e-015	-4.15478e-016	-1.13198e-015	-1.28265e-015	4.20051e-015	-3.39521e-016	-3.40009e-015	-7.32566e-015	-1.56389e-015	-1.13571e-014	-1.53376e-014	-1.27516e-015	-4.31402e-015	-2.42144e-016	-1.77982e-015	-2.1267e-016
-2.70156e-015	2.67037e-015	2.3081e-015	1.9529e-015	1.33775e-015	-1.92779e-015	3.7945e-015	-2.81662e-015	-4.69341e-015	5.80939e-015	-6.96053e-016	-1.28482e-015	-1.51671e-015	4.09844e-015	-3.0067e-016	-2.86363e-015	-6.66268e-015	-1.42069e-015	-1.08261e-014	-1.50807e-014	-1.24484e-015	-4.03726e-015	-1.20193e-017	-1.6933e-015	-3.10876e-018
-2.9384e-015	2.7162e-015	2.09678e-015	2.3814e-015	1.53605e-015	-1.40447e-015	3.87891e-015	-2.50623e-015	-4.88963e-015	5.67254e-015	-9.90227e-016	-1.46226e-015	-1.74776e-015	3.97795e-015	-2.51645e-016	-2.33009e-015	-5.9927e-015	-1.26034e-015	-1.02816e-014	-1.48014e-014	-1.21241e-015	-3.75158e-015	2.03195e-016	-1.62845e-015	2.17463e-016
-3.18332e-015	2.76471e-015	1.88696e-015	2.82325e-015	1.74159e-015	-8.31946e-016	3.95914e-015	-2.18928e-015	-5.08346e-015	5.50531e-015	-1.29633e-015	-1.66437e-015	-1.97478e-015	3.83937e-015	-1.92591e-016	-1.80435e-015	-5.32067e-015	-1.08341e-015	-9.72801e-015	-1.4499e-014	-1.17864e-015	-3.45754e-015	4.03664e-016	-1.5864e-015	4.4998e-016
-3.43571e-015	2.8151e-015	1.67908e-015	3.27565e-015	1.95287e-015	-2.15254e-016	4.03497e-015	-1.86953e-015	-5.27405e-015	5.30855e-015	-1.61296e-015	-1.89056e-015	-2.1971e-015	3.68332e-015	-1.23614e-016	-1.29107e-015	-4.65128e-015	-8.90877e-016	-9.16904e-015	-1.41736e-014	-1.14392e-015	-3.15577e-015	5.9039e-016	-1.56781e-015	6.9488e-016
-3.69457e-015	2.86625e-015	1.47354e-015	3.73489e-015	2.16829e-015	4.39926e-016	4.10621e-015	-1.55016e-015	-5.45994e-015	5.0831e-015	-1.9386e-015	-2.14028e-015	-2.41391e-015	3.51127e-015	-4.51416e-017	-7.95492e-016	-3.98964e-015	-6.84026e-016	-8.60856e-015	-1.38251e-014	-1.10804e-015	-2.84728e-015	7.64293e-016	-1.57375e-015	9.51657e-016
-3.95866e-015	2.91722e-015	1.27072e-015	4.19779e-015	2.3865e-015	1.12731e-015	4.17271e-015	-1.23448e-015	-5.64054e-015	4.83001e-015	-2.27223e-015	-2.41358e-015	-2.62515e-015	3.32362e-015	4.23038e-017	-3.21411e-016	-3.34091e-015	-4.63822e-016	-8.05034e-015	-1.34529e-014	-1.07172e-015	-2.53286e-015	9.26338e-016	-1.60429e-015	1.22048e-015
-4.22666e-015	2.96662e-015	1.07094e-015	4.66055e-015	2.60623e-015	1.84089e-015	4.23418e-015	-9.25019e-016	-5.81419e-015	4.55125e-015	-2.61214e-015	-2.70971e-015	-2.83104e-015	3.12082e-015	1.38578e-016	1.27556e-016	-2.70945e-015	-2.3125e-016	-7.49846e-015	-1.30573e-014	-1.0343e-015	-2.21194e-015	1.07861e-015	-1.66002e-015	1.50187e-015
-4.49752e-015	3.01364e-015	8.74654e-016	5.12031e-015	2.82673e-015	2.57403e-015	4.29073e-015	-6.24106e-016	-5.97985e-015	4.24905e-015	-2.95586e-015	-3.02745e-015	-3.03113e-015	2.90351e-015	2.43502e-016	5.47975e-016	-2.09961e-015	1.26139e-017	-6.95672e-015	-1.26383e-014	-9.95731e-016	-1.88491e-015	1.22278e-015	-1.74068e-015	1.79545e-015
-4.76981e-015	3.05683e-015	6.8237e-016	5.57344e-015	3.04732e-015	3.31942e-015	4.3435e-015	-3.34077e-016	-6.13596e-015	3.92489e-015	-3.30162e-015	-3.36532e-015	-3.22566e-015	2.67249e-015	3.5706e-016	9.3649e-016	-1.51499e-015	2.66535e-016	-6.42793e-015	-1.21959e-014	-9.55827e-016	-1.55191e-015	1.3604e-015	-1.84593e-015	2.10098e-015
-5.04218e-015	3.09514e-015	4.94584e-016	6.01596e-015	3.26691e-015	4.06998e-015	4.39256e-015	-5.68661e-017	-6.28146e-015	3.5824e-015	-3.64769e-015	-3.72171e-015	-3.41497e-015	2.42863e-015	4.78944e-016	1.29096e-015	-9.58741e-016	5.29791e-016	-5.91578e-015	-1.17295e-014	-9.14942e-016	-1.21291e-015	1.49371e-015	-1.97537e-015	2.41821e-015
-5.31302e-015	3.12753e-015	3.11772e-016	6.44412e-015	3.48541e-015	4.81903e-015	4.43815e-015	2.05919e-016	-6.41532e-015	3.22449e-015	-3.99221e-015	-4.09454e-015	-3.59913e-015	2.17291e-015	6.09573e-016	1.60933e-015	-4.34309e-016	8.01436e-016	-5.42314e-015	-1.12391e-014	-8.73193e-016	-8.67748e-016	1.62494e-015	-2.12812e-015	2.74682e-015
-5.58122e-015	3.15265e-015	1.33745e-016	6.85472e-015	3.70257e-015	5.55951e-015	4.4809e-015	4.52715e-016	-6.53629e-015	2.85421e-015	-4.33239e-015	-4.4824e-015	-3.77882e-015	1.90646e-015	7.48485e-016	1.89002e-015	5.59036e-017	1.08028e-015	-4.95177e-015	-1.07251e-014	-8.30566e-016	-5.17191e-016	1.75618e-015	-2.30299e-015	3.08601e-015
-5.84548e-015	3.16912e-015	-3.88185e-017	7.24377e-015	3.91704e-015	6.28391e-015	4.52173e-015	6.83014e-016	-6.6435e-015	2.47471e-015	-4.66638e-015	-4.88387e-015	-3.9556e-015	1.63005e-015	8.95681e-016	2.13223e-015	5.09858e-016	1.36461e-015	-4.50343e-015	-1.01875e-014	-7.86428e-016	-1.6056e-016	1.8895e-015	-2.49809e-015	3.43469e-015
-6.10441e-015	3.17573e-015	-2.05285e-016	7.60879e-015	4.12887e-015	6.98532e-015	4.56129e-015	8.9562e-016	-6.73587e-015	2.08907e-015	-4.99248e-015	-5.2964e-015	-4.13004e-015	1.34432e-015	1.05161e-015	2.33499e-015	9.2568e-016	1.653e-015	-4.07938e-015	-9.62658e-015	-7.40324e-016	2.0329e-016	2.02716e-015	-2.71203e-015	3.79207e-015
-6.35608e-015	3.17157e-015	-3.64644e-016	7.94648e-015	4.33791e-015	7.65775e-015	4.60028e-015	1.09015e-015	-6.81208e-015	1.7e-015	-5.30829e-015	-5.71723e-015	-4.30268e-015	1.05035e-015	1.21557e-015	2.49858e-015	1.30249e-015	1.94502e-015	-3.68046e-015	-9.0431e-015	-6.92431e-016	5.74466e-016	2.17089e-015	-2.94302e-015	4.15704e-015
-6.59905e-015	3.15542e-015	-5.16303e-016	8.25355e-015	4.54391e-015	8.29526e-015	4.6399e-015	1.26698e-015	-6.87125e-015	1.31078e-015	-5.61151e-015	-6.14337e-015	-4.47453e-015	7.49238e-016	1.3882e-015	2.62379e-015	1.63952e-015	2.23972e-015	-3.30802e-015	-8.43797e-015	-6.42545e-016	9.52651e-016	2.32248e-015	-3.18913e-015	4.5292e-015
-6.8319e-015	3.12657e-015	-6.59592e-016	8.52775e-015	4.74693e-015	8.89186e-015	4.68131e-015	1.42589e-015	-6.9126e-015	9.24714e-016	-5.90125e-015	-6.57194e-015	-4.64639e-015	4.41755e-016	1.5688e-015	2.71108e-015	1.9373e-015	2.53611e-015	-2.96259e-015	-7.81173e-015	-5.90178e-016	1.33818e-015	2.48446e-015	-3.44851e-015	4.90712e-015
-7.05365e-015	3.08421e-015	-7.93595e-016	8.76666e-015	4.94661e-015	9.44256e-015	4.72526e-015	1.5676e-015	-6.9362e-015	5.44419e-016	-6.17611e-015	-6.99979e-015	-4.81887e-015	1.28781e-016	1.75779e-015	2.76189e-015	2.19538e-015	2.83298e-015	-2.64433e-015	-7.16574e-015	-5.35347e-016	1.73198e-015	2.65836e-015	-3.7192e-015	5.28964e-015
-7.26329e-015	3.02863e-015	-9.17941e-016	8.9682e-015	5.14292e-015	9.9421e-015	4.77224e-015	1.69265e-015	-6.9418e-015	1.72369e-016	-6.43452e-015	-7.42351e-015	-4.99309e-015	-1.89335e-016	1.95483e-015	2.7776e-015	2.4145e-015	3.12917e-015	-2.35329e-015	-6.50122e-015	-4.77438e-016	2.1348e-015	2.84525e-015	-3.99861e-015	5.6757e-015
-7.45973e-015	2.95929e-015	-1.03175e-015	9.13093e-015	5.33618e-015	1.03854e-014	4.82347e-015	1.80099e-015	-6.92959e-015	-1.87916e-016	-6.67544e-015	-7.83993e-015	-5.17021e-015	-5.11546e-016	2.1601e-015	2.76064e-015	2.59581e-015	3.4237e-015	-2.08911e-015	-5.81904e-015	-4.16859e-016	2.54705e-015	3.04618e-015	-4.28419e-015	6.06444e-015
-7.64188e-015	2.87596e-015	-1.13397e-015	9.25348e-015	5.52531e-015	1.07693e-014	4.87987e-015	1.89336e-015	-6.89969e-015	-5.35308e-016	-6.89862e-015	-8.24507e-015	-5.3513e-015	-8.37366e-016	2.37316e-015	2.71296e-015	2.74079e-015	3.71549e-015	-1.85152e-015	-5.12072e-015	-3.52956e-016	2.96864e-015	3.2624e-015	-4.57339e-015	6.45449e-015
-7.8089e-015	2.77831e-015	-1.22298e-015	9.335e-015	5.70998e-015	1.10905e-014	4.94195e-015	1.97045e-015	-6.85309e-015	-8.67594e-016	-7.10396e-015	-8.63555e-015	-5.53714e-015	-1.1662e-015	2.59348e-015	2.63751e-015	2.85144e-015	4.00347e-015	-1.6393e-015	-4.408e-015	-2.86135e-016	3.40052e-015	3.49477e-015	-4.8639e-015	6.84444e-015
-7.95997e-015	2.66669e-015	-1.29797e-015	9.37421e-015	5.88994e-015	1.13466e-014	5.01077e-015	2.03288e-015	-6.79121e-015	-1.18263e-015	-7.29039e-015	-9.00798e-015	-5.72893e-015	-1.49672e-015	2.8216e-015	2.53659e-015	2.92917e-015	4.28673e-015	-1.45089e-015	-3.68229e-015	-2.16945e-016	3.84335e-015	3.74425e-015	-5.15301e-015	7.23282e-015
-8.09445e-015	2.54098e-015	-1.35888e-015	9.37056e-015	6.06471e-015	1.15352e-014	5.08662e-015	2.08221e-015	-6.71501e-015	-1.47983e-015	-7.45795e-015	-9.35926e-015	-5.9271e-015	-1.8285e-015	3.05751e-015	2.41314e-015	2.97625e-015	4.56438e-015	-1.2844e-015	-2.94533e-015	-1.45162e-016	4.29684e-015	4.01137e-015	-5.43824e-015	7.61853e-015
-8.2118e-015	2.40183e-015	-1.40514e-015	9.32409e-015	6.23328e-015	1.16551e-014	5.17044e-015	2.1186e-015	-6.626e-015	-1.75823e-015	-7.60699e-015	-9.68617e-015	-6.13247e-015	-2.16079e-015	3.30045e-015	2.27037e-015	2.99566e-015	4.83564e-015	-1.13808e-015	-2.19911e-015	-7.09465e-017	4.76165e-015	4.29611e-015	-5.71625e-015	8.00048e-015
-8.31126e-015	2.25013e-015	-1.43625e-015	9.23506e-015	6.39531e-015	1.17056e-014	5.26247e-015	2.14307e-015	-6.52712e-015	-2.01721e-015	-7.73744e-015	-9.98628e-015	-6.34516e-015	-2.49347e-015	3.54979e-015	2.11155e-015	2.98943e-015	5.09924e-015	-1.00999e-015	-1.44589e-015	4.65778e-018	5.23814e-015	4.59849e-015	-5.98433e-015	8.37791e-015
-8.39285e-015	2.08697e-015	-1.45168e-015	9.10388e-015	6.55043e-015	1.16869e-014	5.36248e-015	2.15604e-015	-6.42014e-015	-2.25629e-015	-7.85029e-015	-1.02568e-014	-6.56583e-015	-2.82602e-015	3.80561e-015	1.93995e-015	2.96062e-015	5.35438e-015	-8.97864e-016	-6.87589e-016	8.15384e-017	5.72699e-015	4.91759e-015	-6.24102e-015	8.74903e-015
-8.45675e-015	1.91294e-015	-1.4513e-015	8.93084e-015	6.69726e-015	1.15992e-014	5.47107e-015	2.15851e-015	-6.30694e-015	-2.47476e-015	-7.94642e-015	-1.04951e-014	-6.79457e-015	-3.15758e-015	4.06705e-015	1.7586e-015	2.91249e-015	5.60058e-015	-7.98583e-016	7.35245e-017	1.57981e-016	6.22822e-015	5.25247e-015	-6.48385e-015	9.11264e-015
-8.50326e-015	1.72937e-015	-1.43438e-015	8.71706e-015	6.83439e-015	1.14435e-014	5.58775e-015	2.15065e-015	-6.1911e-015	-2.67345e-015	-8.02728e-015	-1.06987e-014	-7.03194e-015	-3.48761e-015	4.33269e-015	1.57049e-015	2.84757e-015	5.83672e-015	-7.09992e-016	8.34588e-016	2.32577e-016	6.74214e-015	5.60273e-015	-6.71028e-015	9.46768e-015
-8.53254e-015	1.53741e-015	-1.40072e-015	8.46435e-015	6.9607e-015	1.12209e-014	5.71185e-015	2.13214e-015	-6.07608e-015	-2.85346e-015	-8.09421e-015	-1.08654e-014	-7.27739e-015	-3.81587e-015	4.60158e-015	1.37802e-015	2.76834e-015	6.06079e-015	-6.2979e-016	1.59318e-015	3.04653e-016	7.26923e-015	5.96746e-015	-6.91863e-015	9.81309e-015
-8.54521e-015	1.33826e-015	-1.35012e-015	8.17501e-015	7.07459e-015	1.0933e-014	5.8423e-015	2.10239e-015	-5.96587e-015	-3.0156e-015	-8.14938e-015	-1.09938e-014	-7.53037e-015	-4.14218e-015	4.87285e-015	1.18416e-015	2.67828e-015	6.27188e-015	-5.55805e-016	2.3471e-015	3.72827e-016	7.80869e-015	6.3447e-015	-7.10711e-015	1.01483e-014
-8.54211e-015	1.13282e-015	-1.28248e-015	7.85054e-015	7.17528e-015	1.05811e-014	5.97867e-015	2.06092e-015	-5.86429e-015	-3.1615e-015	-8.19455e-015	-1.10828e-014	-7.79107e-015	-4.46658e-015	5.14506e-015	9.91226e-016	2.58023e-015	6.46925e-015	-4.85937e-016	3.09412e-015	4.3537e-016	8.36088e-015	6.73325e-015	-7.27416e-015	1.0473e-014
-8.52423e-015	9.22896e-016	-1.19778e-015	7.49254e-015	7.26076e-015	1.01685e-014	6.11936e-015	2.00694e-015	-5.77521e-015	-3.29334e-015	-8.23197e-015	-1.11315e-014	-8.0591e-015	-4.78871e-015	5.41703e-015	8.01379e-016	2.47655e-015	6.65223e-015	-4.18277e-016	3.83151e-015	4.909e-016	8.92547e-015	7.13203e-015	-7.41822e-015	1.07862e-014
-8.49271e-015	7.09644e-016	-1.09687e-015	7.10432e-015	7.32937e-015	9.69796e-015	6.26341e-015	1.93929e-015	-5.70278e-015	-3.41354e-015	-8.26436e-015	-1.11408e-014	-8.33366e-015	-5.10838e-015	5.68741e-015	6.16279e-016	2.37017e-015	6.81958e-015	-3.50236e-016	4.55663e-015	5.37866e-016	9.50237e-015	7.53945e-015	-7.5384e-015	1.10873e-014
-8.44822e-015	4.94215e-016	-9.80346e-016	6.68775e-015	7.37872e-015	9.1728e-015	6.40968e-015	1.85709e-015	-5.65117e-015	-3.52428e-015	-8.29366e-015	-1.11116e-014	-8.61394e-015	-5.42626e-015	5.95492e-015	4.37191e-016	2.26318e-015	6.97054e-015	-2.79864e-016	5.2671e-015	5.74565e-016	1.00915e-014	7.9533e-015	-7.63403e-015	1.13761e-014
-8.39127e-015	2.77638e-016	-8.48305e-016	6.24586e-015	7.40718e-015	8.59748e-015	6.55609e-015	1.75881e-015	-5.62456e-015	-3.62829e-015	-8.32295e-015	-1.10434e-014	-8.89901e-015	-5.74241e-015	6.21798e-015	2.65508e-016	2.15727e-015	7.10389e-015	-2.05218e-016	5.96075e-015	5.98704e-016	1.06922e-014	8.37152e-015	-7.70423e-015	1.16522e-014
-8.32349e-015	6.12221e-017	-7.01455e-016	5.78167e-015	7.4131e-015	7.97582e-015	6.7005e-015	1.64277e-015	-5.62676e-015	-3.72867e-015	-8.35471e-015	-1.09382e-014	-9.18788e-015	-6.0573e-015	6.47501e-015	1.02169e-016	2.05414e-015	7.21909e-015	-1.24533e-016	6.63534e-015	6.08922e-016	1.13045e-014	8.79198e-015	-7.74823e-015	1.19161e-014
-8.2462e-015	-1.53501e-016	-5.41682e-016	5.2981e-015	7.39502e-015	7.31176e-015	6.84158e-015	1.50789e-015	-5.66167e-015	-3.8284e-015	-8.39128e-015	-1.07974e-014	-9.47925e-015	-6.37082e-015	6.72471e-015	-5.23284e-017	1.95565e-015	7.3156e-015	-3.65277e-017	7.28809e-015	6.04096e-016	1.19274e-014	9.21259e-015	-7.76589e-015	1.21675e-014
-8.15995e-015	-3.65708e-016	-3.70109e-016	4.79808e-015	7.35144e-015	6.61011e-015	6.97701e-015	1.35194e-015	-5.73301e-015	-3.93021e-015	-8.43488e-015	-1.0624e-014	-9.77168e-015	-6.68368e-015	6.96484e-015	-1.97476e-016	1.86347e-015	7.39257e-015	5.97844e-017	7.91719e-015	5.82318e-016	1.25594e-014	9.63129e-015	-7.75665e-015	1.24066e-014
-8.06637e-015	-5.74273e-016	-1.87642e-016	4.28444e-015	7.28109e-015	5.87578e-015	7.10486e-015	1.17275e-015	-5.84426e-015	-4.03733e-015	-8.48816e-015	-1.04203e-014	-1.00635e-014	-6.9959e-015	7.1935e-015	-3.33236e-016	1.77838e-015	7.44969e-015	1.65381e-016	8.51981e-015	5.41747e-016	1.32001e-014	1.0046e-014	-7.72037e-015	1.26337e-014
-7.96703e-015	-7.78461e-016	4.38906e-018	3.75993e-015	7.18282e-015	5.11294e-015	7.22298e-015	9.68649e-016	-5.99957e-015	-4.15239e-015	-8.55385e-015	-1.01897e-014	-1.0353e-014	-7.30741e-015	7.40875e-015	-4.60182e-016	1.70184e-015	7.48655e-015	2.81456e-016	9.0946e-015	4.81748e-016	1.38485e-014	1.04554e-014	-7.65759e-015	1.28497e-014
-7.86338e-015	-9.77545e-016	2.04163e-016	3.22738e-015	7.05602e-015	4.326e-015	7.32945e-015	7.3765e-016	-6.20073e-015	-4.27798e-015	-8.63422e-015	-9.93554e-015	-1.06389e-014	-7.61876e-015	7.60945e-015	-5.79225e-016	1.63416e-015	7.50224e-015	4.08071e-016	9.6399e-015	4.00732e-016	1.45036e-014	1.08575e-014	-7.5687e-015	1.30552e-014
-7.75627e-015	-1.1705e-015	4.09892e-016	2.69017e-015	6.90049e-015	3.51947e-015	7.42177e-015	4.78217e-016	-6.45039e-015	-4.41721e-015	-8.73106e-015	-9.6613e-015	-1.09195e-014	-7.93053e-015	7.79369e-015	-6.91252e-016	1.57544e-015	7.49631e-015	5.4562e-016	1.01541e-014	2.97509e-016	1.51651e-014	1.12504e-014	-7.45511e-015	1.32513e-014
-7.64676e-015	-1.3565e-015	6.19616e-016	2.15129e-015	6.71493e-015	2.69732e-015	7.49831e-015	1.89209e-016	-6.75043e-015	-4.5723e-015	-8.84523e-015	-9.37059e-015	-1.11932e-014	-8.24322e-015	7.95948e-015	-7.97395e-016	1.52652e-015	7.4693e-015	6.93875e-016	1.06355e-014	1.71252e-016	1.58313e-014	1.16328e-014	-7.31732e-015	1.34387e-014
-7.53545e-015	-1.53542e-015	8.31228e-016	1.6134e-015	6.49916e-015	1.86474e-015	7.55655e-015	-1.30741e-016	-7.10175e-015	-4.74507e-015	-8.97837e-015	-9.0682e-015	-1.14589e-014	-8.5572e-015	8.10566e-015	-8.99041e-016	1.48701e-015	7.42069e-015	8.52502e-016	1.10829e-014	2.11099e-017	1.65016e-014	1.20034e-014	-7.15654e-015	1.36179e-014
-7.42358e-015	-1.70633e-015	1.04363e-015	1.07908e-015	6.25388e-015	1.02627e-015	7.59477e-015	-4.82814e-016	-7.50536e-015	-4.93802e-015	-9.13153e-015	-8.75853e-015	-1.17149e-014	-8.87224e-015	8.23074e-015	-9.97196e-016	1.45703e-015	7.35053e-015	1.02061e-015	1.14955e-014	-1.526e-016	1.71747e-014	1.23612e-014	-6.97399e-015	1.379e-014
-7.3123e-015	-1.86971e-015	1.2544e-015	5.50846e-016	5.97997e-015	1.85926e-016	7.61105e-015	-8.67506e-016	-7.96119e-015	-5.15204e-015	-9.30498e-015	-8.44604e-015	-1.19595e-014	-9.18859e-015	8.33307e-015	-1.09383e-015	1.43552e-015	7.25879e-015	1.19795e-015	1.18725e-014	-3.4994e-016	1.78491e-014	1.27052e-014	-6.77146e-015	1.39562e-014
-7.20262e-015	-2.02561e-015	1.46179e-015	3.08102e-017	5.67751e-015	-6.51494e-016	7.60426e-015	-1.28538e-015	-8.46886e-015	-5.38801e-015	-9.49864e-015	-8.13505e-015	-1.21908e-014	-9.50645e-015	8.41119e-015	-1.19023e-015	1.42226e-015	7.1461e-015	1.38288e-015	1.2214e-014	-5.70747e-016	1.85234e-014	1.30343e-014	-6.55008e-015	1.41181e-014
-7.09533e-015	-2.17409e-015	1.66373e-015	-4.78436e-016	5.34808e-015	-1.48165e-015	7.57303e-015	-1.73676e-015	-9.02689e-015	-5.6468e-015	-9.71317e-015	-7.82973e-015	-1.24074e-014	-9.82557e-015	8.464e-015	-1.28767e-015	1.41664e-015	7.01275e-015	1.57444e-015	1.25201e-014	-8.14414e-016	1.91961e-014	1.3348e-014	-6.31132e-015	1.42768e-014
-6.99093e-015	-2.3155e-015	1.85761e-015	-9.75113e-016	4.99278e-015	-2.30083e-015	7.51582e-015	-2.221e-015	-9.63387e-015	-5.92931e-015	-9.94807e-015	-7.53523e-015	-1.26077e-014	-1.0146e-014	8.49119e-015	-1.38809e-015	1.41773e-015	6.85942e-015	1.77207e-015	1.27904e-014	-1.08024e-015	1.98655e-014	1.36456e-014	-6.05737e-015	1.44332e-014
-6.89033e-015	-2.44983e-015	2.04186e-015	-1.45706e-015	4.61389e-015	-3.10506e-015	7.43148e-015	-2.73686e-015	-1.02876e-014	-6.2347e-015	-1.02028e-014	-7.25559e-015	-1.27909e-014	-1.04675e-014	8.49155e-015	-1.49279e-015	1.42449e-015	6.68703e-015	1.97357e-015	1.3025e-014	-1.36646e-015	2.05295e-014	1.39273e-014	-5.79012e-015	1.45887e-014
-6.79417e-015	-2.57807e-015	2.21501e-015	-1.92302e-015	4.21336e-015	-3.89058e-015	7.31932e-015	-3.28318e-015	-1.09845e-014	-6.56235e-015	-1.04764e-014	-6.9948e-015	-1.29554e-014	-1.07898e-014	8.46529e-015	-1.60306e-015	1.43565e-015	6.49626e-015	2.17731e-015	1.32242e-014	-1.67148e-015	2.11871e-014	1.41929e-014	-5.51108e-015	1.47447e-014
-6.70282e-015	-2.7004e-015	2.37486e-015	-2.37173e-015	3.79404e-015	-4.65375e-015	7.17904e-015	-3.85834e-015	-1.17206e-014	-6.91096e-015	-1.07671e-014	-6.75686e-015	-1.31005e-014	-1.11129e-014	8.4121e-015	-1.72059e-015	1.44967e-015	6.28794e-015	2.38139e-015	1.33889e-014	-1.99327e-015	2.18366e-014	1.44419e-014	-5.22225e-015	1.4903e-014
-6.61598e-015	-2.81737e-015	2.51962e-015	-2.80217e-015	3.35831e-015	-5.3912e-015	7.01065e-015	-4.4611e-015	-1.24917e-014	-7.27963e-015	-1.10735e-014	-6.5454e-015	-1.32258e-014	-1.14357e-014	8.33248e-015	-1.84652e-015	1.46535e-015	6.06342e-015	2.5845e-015	1.352e-014	-2.32969e-015	2.24764e-014	1.46755e-014	-4.92577e-015	1.50637e-014
-6.53402e-015	-2.93033e-015	2.6475e-015	-3.21366e-015	2.90929e-015	-6.0999e-015	6.81371e-015	-5.08863e-015	-1.32928e-014	-7.66599e-015	-1.13934e-014	-6.36361e-015	-1.33306e-014	-1.1758e-014	8.22671e-015	-1.98129e-015	1.48136e-015	5.82376e-015	2.78447e-015	1.36183e-014	-2.6782e-015	2.31051e-014	1.48943e-014	-4.62347e-015	1.52281e-014
-6.45711e-015	-3.04019e-015	2.75671e-015	-3.60545e-015	2.44996e-015	-6.7762e-015	6.58877e-015	-5.73771e-015	-1.41179e-014	-8.06786e-015	-1.17241e-014	-6.21417e-015	-1.34136e-014	-1.20789e-014	8.09597e-015	-2.12561e-015	1.49661e-015	5.5699e-015	2.97911e-015	1.3685e-014	-3.03615e-015	2.3721e-014	1.50985e-014	-4.31698e-015	1.53974e-014
-6.38495e-015	-3.14792e-015	2.84612e-015	-3.97712e-015	1.98373e-015	-7.41683e-015	6.33623e-015	-6.40486e-015	-1.49618e-014	-8.48278e-015	-1.20632e-014	-6.09934e-015	-1.3475e-014	-1.23974e-014	7.94068e-015	-2.27989e-015	1.5092e-015	5.3042e-015	3.16679e-015	1.37212e-014	-3.40009e-015	2.43219e-014	1.5289e-014	-4.00849e-015	1.55725e-014
-6.31767e-015	-3.25486e-015	2.91425e-015	-4.32785e-015	1.51368e-015	-8.01916e-015	6.0567e-015	-7.08639e-015	-1.58181e-014	-8.90772e-015	-1.24085e-014	-6.02135e-015	-1.35148e-014	-1.27126e-014	7.76099e-015	-2.44454e-015	1.51753e-015	5.0279e-015	3.34541e-015	1.37298e-014	-3.76626e-015	2.49064e-014	1.54668e-014	-3.70012e-015	1.57546e-014
-6.2552e-015	-3.36214e-015	2.96074e-015	-4.65713e-015	1.04374e-015	-8.58113e-015	5.75062e-015	-7.77846e-015	-1.66802e-014	-9.33893e-015	-1.27573e-014	-5.98173e-015	-1.35328e-014	-1.3023e-014	7.55822e-015	-2.61955e-015	1.52052e-015	4.74207e-015	3.51331e-015	1.37124e-014	-4.13185e-015	2.54734e-014	1.56326e-014	-3.39343e-015	1.59447e-014
-6.19719e-015	-3.47045e-015	2.9851e-015	-4.96506e-015	5.7775e-016	-9.10065e-015	5.41934e-015	-8.47604e-015	-1.75412e-014	-9.77288e-015	-1.31063e-014	-5.98007e-015	-1.35294e-014	-1.33277e-014	7.33404e-015	-2.80434e-015	1.51819e-015	4.44878e-015	3.66882e-015	1.36699e-014	-4.49314e-015	2.60213e-014	1.57872e-014	-3.09052e-015	1.61427e-014
-6.14274e-015	-3.58076e-015	2.98602e-015	-5.25165e-015	1.19268e-016	-9.57562e-015	5.06499e-015	-9.17454e-015	-1.83946e-014	-1.02054e-014	-1.34523e-014	-6.01673e-015	-1.3505e-014	-1.36249e-014	7.09094e-015	-2.99824e-015	1.5093e-015	4.1497e-015	3.81103e-015	1.36043e-014	-4.84617e-015	2.65485e-014	1.59322e-014	-2.79352e-015	1.63492e-014
-6.09178e-015	-3.69369e-015	2.9633e-015	-5.51727e-015	-3.28233e-016	-1.00042e-014	4.68901e-015	-9.86963e-015	-1.92334e-014	-1.06322e-014	-1.37924e-014	-6.09155e-015	-1.34606e-014	-1.39139e-014	6.83055e-015	-3.19978e-015	1.49242e-015	3.84663e-015	3.93835e-015	1.35176e-014	-5.18718e-015	2.70527e-014	1.60691e-014	-2.5037e-015	1.6565e-014
-6.0437e-015	-3.81017e-015	2.91696e-015	-5.76139e-015	-7.61297e-016	-1.03846e-014	4.29343e-015	-1.05564e-014	-2.00503e-014	-1.10497e-014	-1.41234e-014	-6.20279e-015	-1.33961e-014	-1.41932e-014	6.55493e-015	-3.40817e-015	1.46709e-015	3.54172e-015	4.04958e-015	1.34119e-014	-5.51253e-015	2.75329e-014	1.6199e-014	-2.22226e-015	1.67899e-014
-5.99821e-015	-3.93098e-015	2.84681e-015	-5.98421e-015	-1.17589e-015	-1.07151e-014	3.88036e-015	-1.12291e-014	-2.08386e-014	-1.14532e-014	-1.44424e-014	-6.34932e-015	-1.33128e-014	-1.44611e-014	6.26663e-015	-3.62101e-015	1.43234e-015	3.23653e-015	4.14435e-015	1.32898e-014	-5.81845e-015	2.79879e-014	1.63228e-014	-1.95007e-015	1.70241e-014
-5.95531e-015	-4.05721e-015	2.75322e-015	-6.18587e-015	-1.56883e-015	-1.09942e-014	3.45203e-015	-1.18828e-014	-2.15918e-014	-1.18384e-014	-1.47465e-014	-6.52923e-015	-1.32115e-014	-1.47156e-014	5.96795e-015	-3.83671e-015	1.38761e-015	2.93376e-015	4.22228e-015	1.31533e-014	-6.10126e-015	2.84155e-014	1.64416e-014	-1.68878e-015	1.72671e-014
-5.91392e-015	-4.18963e-015	2.63669e-015	-6.36703e-015	-1.93728e-015	-1.12205e-014	3.01062e-015	-1.25118e-014	-2.23034e-014	-1.22013e-014	-1.50331e-014	-6.74046e-015	-1.30932e-014	-1.49553e-014	5.66184e-015	-4.05335e-015	1.33201e-015	2.63479e-015	4.28221e-015	1.30043e-014	-6.35748e-015	2.88143e-014	1.6556e-014	-1.43923e-015	1.75184e-014
-5.8732e-015	-4.32825e-015	2.49794e-015	-6.52798e-015	-2.2784e-015	-1.13931e-014	2.55918e-015	-1.31108e-014	-2.29678e-014	-1.25383e-014	-1.52994e-014	-6.97995e-015	-1.29595e-014	-1.51783e-014	5.35085e-015	-4.26887e-015	1.26495e-015	2.34093e-015	4.32425e-015	1.2845e-014	-6.58398e-015	2.91822e-014	1.66674e-014	-1.20271e-015	1.77778e-014
-5.83313e-015	-4.47354e-015	2.33806e-015	-6.66865e-015	-2.58982e-015	-1.15117e-014	2.09997e-015	-1.36755e-014	-2.35796e-014	-1.28458e-014	-1.55434e-014	-7.24426e-015	-1.28121e-014	-1.53826e-014	5.03791e-015	-4.48073e-015	1.18654e-015	2.05396e-015	4.34877e-015	1.26775e-014	-6.77774e-015	2.95178e-014	1.6777e-014	-9.80402e-016	1.80444e-014
-5.79375e-015	-4.62534e-015	2.15828e-015	-6.78915e-015	-2.86899e-015	-1.15753e-014	1.63521e-015	-1.42011e-014	-2.41341e-014	-1.31205e-014	-1.57634e-014	-7.52962e-015	-1.2653e-014	-1.55669e-014	4.72595e-015	-4.6865e-015	1.09555e-015	1.77574e-015	4.35606e-015	1.25041e-014	-6.93636e-015	2.98207e-014	1.68859e-014	-7.72776e-016	1.83172e-014
-5.754e-015	-4.78359e-015	1.96008e-015	-6.89006e-015	-3.11471e-015	-1.15836e-014	1.16742e-015	-1.46837e-014	-2.46264e-014	-1.33595e-014	-1.59588e-014	-7.83162e-015	-1.24839e-014	-1.57299e-014	4.41786e-015	-4.88363e-015	9.92634e-016	1.50723e-015	4.34613e-015	1.23265e-014	-7.05664e-015	3.00898e-014	1.69943e-014	-5.80014e-016	1.85954e-014
-5.71346e-015	-4.94847e-015	1.74442e-015	-6.97186e-015	-3.32546e-015	-1.15371e-014	6.99229e-016	-1.51193e-014	-2.50533e-014	-1.35608e-014	-1.61285e-014	-8.14642e-015	-1.23061e-014	-1.58701e-014	4.11653e-015	-5.06979e-015	8.77548e-016	1.24965e-015	4.31998e-015	1.21466e-014	-7.13646e-015	3.03245e-014	1.71024e-014	-4.02179e-016	1.88778e-014
-5.67145e-015	-5.12003e-015	1.5132e-015	-7.03465e-015	-3.50028e-015	-1.14363e-014	2.33114e-016	-1.55047e-014	-2.54122e-014	-1.37223e-014	-1.62719e-014	-8.46959e-015	-1.2122e-014	-1.59869e-014	3.82408e-015	-5.24243e-015	7.50674e-016	1.00445e-015	4.27763e-015	1.19662e-014	-7.17471e-015	3.05236e-014	1.72099e-014	-2.39347e-016	1.91632e-014
-5.62736e-015	-5.29774e-015	1.26838e-015	-7.07917e-015	-3.63906e-015	-1.12819e-014	-2.28521e-016	-1.5837e-014	-2.57021e-014	-1.38423e-014	-1.63895e-014	-8.79653e-015	-1.19336e-014	-1.60787e-014	3.54212e-015	-5.3988e-015	6.11646e-016	7.72252e-016	4.22058e-015	1.17871e-014	-7.17086e-015	3.06864e-014	1.7317e-014	-9.17217e-017	1.94492e-014
-5.58165e-015	-5.48091e-015	1.01145e-015	-7.10561e-015	-3.74146e-015	-1.10755e-014	-6.83653e-016	-1.61145e-014	-2.5922e-014	-1.39201e-014	-1.64811e-014	-9.12258e-015	-1.17426e-014	-1.61449e-014	3.2734e-015	-5.53709e-015	4.60016e-016	5.53606e-016	4.15091e-015	1.16101e-014	-7.12407e-015	3.08123e-014	1.74243e-014	4.02546e-017	1.97347e-014
-5.53432e-015	-5.66877e-015	7.44382e-016	-7.11471e-015	-3.80798e-015	-1.08195e-014	-1.12961e-015	-1.63359e-014	-2.60722e-014	-1.39551e-014	-1.6548e-014	-9.44365e-015	-1.15513e-014	-1.6185e-014	3.02013e-015	-5.65539e-015	2.95837e-016	3.48781e-016	4.07004e-015	1.14368e-014	-7.03428e-015	3.09004e-014	1.75311e-014	1.56699e-016	2.00182e-014
-5.4844e-015	-5.86008e-015	4.69718e-016	-7.10644e-015	-3.83976e-015	-1.05159e-014	-1.56504e-015	-1.65006e-014	-2.61528e-014	-1.39478e-014	-1.65909e-014	-9.75585e-015	-1.13611e-014	-1.61985e-014	2.78335e-015	-5.75215e-015	1.19549e-016	1.57265e-016	3.97932e-015	1.12679e-014	-6.90209e-015	3.09501e-014	1.76369e-014	2.58545e-016	2.02977e-014
-5.43205e-015	-6.05452e-015	1.89524e-016	-7.08123e-015	-3.83806e-015	-1.01679e-014	-1.98866e-015	-1.6609e-014	-2.61661e-014	-1.38994e-014	-1.66118e-014	-1.00554e-014	-1.11744e-014	-1.61849e-014	2.56445e-015	-5.82582e-015	-6.85952e-017	-2.08759e-017	3.88008e-015	1.11037e-014	-6.72789e-015	3.09613e-014	1.77414e-014	3.45253e-016	2.05712e-014
-5.37778e-015	-6.25146e-015	-9.39178e-017	-7.03982e-015	-3.8055e-015	-9.77851e-015	-2.39883e-015	-1.66617e-014	-2.61145e-014	-1.38122e-014	-1.66128e-014	-1.03386e-014	-1.09934e-014	-1.61443e-014	2.365e-015	-5.87502e-015	-2.68517e-016	-1.85485e-016	3.77438e-015	1.09446e-014	-6.51337e-015	3.09345e-014	1.78439e-014	4.17611e-016	2.08365e-014
-5.32195e-015	-6.44928e-015	-3.78204e-016	-6.98231e-015	-3.74438e-015	-9.35114e-015	-2.79412e-015	-1.66598e-014	-2.60011e-014	-1.36881e-014	-1.65961e-014	-1.06015e-014	-1.08203e-014	-1.60775e-014	2.18586e-015	-5.8995e-015	-4.79973e-016	-3.37095e-016	3.66394e-015	1.07915e-014	-6.2607e-015	3.08701e-014	1.79432e-014	4.76314e-016	2.10912e-014
-5.26458e-015	-6.64608e-015	-6.61163e-016	-6.90951e-015	-3.65675e-015	-8.88939e-015	-3.17303e-015	-1.66049e-014	-2.58297e-014	-1.35293e-014	-1.65644e-014	-1.0841e-014	-1.0657e-014	-1.59849e-014	2.02709e-015	-5.89925e-015	-7.02712e-016	-4.77489e-016	3.55018e-015	1.06443e-014	-5.97226e-015	3.07678e-014	1.80382e-014	5.21727e-016	2.1333e-014
-5.20614e-015	-6.8405e-015	-9.40296e-016	-6.82162e-015	-3.54556e-015	-8.39719e-015	-3.53494e-015	-1.65006e-014	-2.56056e-014	-1.33393e-014	-1.65201e-014	-1.10545e-014	-1.05054e-014	-1.58679e-014	1.889e-015	-5.87391e-015	-9.36422e-016	-6.07144e-016	3.43493e-015	1.05028e-014	-5.65032e-015	3.06276e-014	1.81285e-014	5.55297e-016	2.15597e-014
-5.14654e-015	-7.03093e-015	-1.21362e-015	-6.71943e-015	-3.41399e-015	-7.87955e-015	-3.87941e-015	-1.63503e-014	-2.53338e-014	-1.31224e-014	-1.64673e-014	-1.12399e-014	-1.03668e-014	-1.57278e-014	1.77172e-015	-5.82373e-015	-1.18135e-015	-7.27342e-016	3.31927e-015	1.03671e-014	-5.29795e-015	3.04511e-014	1.82129e-014	5.77689e-016	2.17694e-014
-5.08618e-015	-7.21559e-015	-1.47822e-015	-6.60341e-015	-3.26593e-015	-7.34138e-015	-4.20592e-015	-1.61581e-014	-2.50213e-014	-1.28833e-014	-1.64087e-014	-1.1395e-014	-1.0243e-014	-1.5566e-014	1.67492e-015	-5.74955e-015	-1.43821e-015	-8.39966e-016	3.2051e-015	1.02372e-014	-4.91854e-015	3.02394e-014	1.82907e-014	5.89782e-016	2.19597e-014
-5.02607e-015	-7.39381e-015	-1.73176e-015	-6.47419e-015	-3.10494e-015	-6.78838e-015	-4.51455e-015	-1.59285e-014	-2.46744e-014	-1.26272e-014	-1.63472e-014	-1.15185e-014	-1.01352e-014	-1.5384e-014	1.59808e-015	-5.65303e-015	-1.70682e-015	-9.46497e-016	3.09442e-015	1.01129e-014	-4.51662e-015	2.99939e-014	1.83603e-014	5.92034e-016	2.21283e-014
-4.96639e-015	-7.56309e-015	-1.97204e-015	-6.33339e-015	-2.93474e-015	-6.22623e-015	-4.80534e-015	-1.56668e-014	-2.42997e-014	-1.23589e-014	-1.62862e-014	-1.16099e-014	-1.00444e-014	-1.5184e-014	1.53967e-015	-5.5359e-015	-1.986e-015	-1.04921e-015	2.98865e-015	9.9937e-015	-4.0964e-015	2.97157e-014	1.84206e-014	5.85739e-016	2.22738e-014
-4.90731e-015	-7.72107e-015	-2.19637e-015	-6.18183e-015	-2.75945e-015	-5.66129e-015	-5.07865e-015	-1.53791e-014	-2.39047e-014	-1.20837e-014	-1.62291e-014	-1.16688e-014	-9.97172e-015	-1.49683e-014	1.49836e-015	-5.4006e-015	-2.27628e-015	-1.1501e-015	2.88939e-015	9.87942e-015	-3.66251e-015	2.94068e-014	1.84705e-014	5.71703e-016	2.23947e-014
-4.84941e-015	-7.86661e-015	-2.40252e-015	-6.02146e-015	-2.58364e-015	-5.09961e-015	-5.33496e-015	-1.50715e-014	-2.34966e-014	-1.18075e-014	-1.61791e-014	-1.16958e-014	-9.91747e-015	-1.47391e-014	1.47172e-015	-5.24957e-015	-2.578e-015	-1.25177e-015	2.797e-015	9.76884e-015	-3.21948e-015	2.90688e-014	1.85089e-014	5.50957e-016	2.24892e-014
-4.79328e-015	-7.99816e-015	-2.58808e-015	-5.85413e-015	-2.41136e-015	-4.54772e-015	-5.57475e-015	-1.47506e-014	-2.30833e-014	-1.15362e-014	-1.61394e-014	-1.16917e-014	-9.88144e-015	-1.44992e-014	1.45772e-015	-5.08593e-015	-2.89144e-015	-1.35688e-015	2.71218e-015	9.66076e-015	-2.77204e-015	2.87042e-014	1.85343e-014	5.24406e-016	2.25562e-014
-4.74001e-015	-8.11428e-015	-2.75141e-015	-5.68167e-015	-2.24677e-015	-4.01173e-015	-5.79888e-015	-1.44218e-014	-2.26721e-014	-1.12756e-014	-1.61128e-014	-1.16581e-014	-9.86401e-015	-1.42512e-014	1.45439e-015	-4.91327e-015	-3.21644e-015	-1.46771e-015	2.63561e-015	9.55411e-015	-2.32552e-015	2.8315e-014	1.85458e-014	4.93515e-016	2.25941e-014
-4.69014e-015	-8.21307e-015	-2.89083e-015	-5.50625e-015	-2.09343e-015	-3.49895e-015	-6.00876e-015	-1.40918e-014	-2.22704e-014	-1.10316e-014	-1.61015e-014	-1.15968e-014	-9.86513e-015	-1.39979e-014	1.459e-015	-4.73518e-015	-3.55327e-015	-1.58707e-015	2.56731e-015	9.44786e-015	-1.88448e-015	2.79037e-014	1.85428e-014	4.59454e-016	2.26024e-014
-4.64387e-015	-8.29295e-015	-3.00479e-015	-5.32964e-015	-1.95538e-015	-3.01619e-015	-6.20625e-015	-1.37669e-014	-2.18848e-014	-1.08105e-014	-1.61076e-014	-1.15102e-014	-9.88459e-015	-1.37418e-014	1.46844e-015	-4.55621e-015	-3.90199e-015	-1.71753e-015	2.50731e-015	9.34009e-015	-1.45379e-015	2.74724e-014	1.85244e-014	4.22989e-016	2.25804e-014
-4.60194e-015	-8.35257e-015	-3.09168e-015	-5.15454e-015	-1.8363e-015	-2.57098e-015	-6.39212e-015	-1.3454e-014	-2.1523e-014	-1.06178e-014	-1.61337e-014	-1.14008e-014	-9.92147e-015	-1.34865e-014	1.47954e-015	-4.38063e-015	-4.26187e-015	-1.86154e-015	2.45526e-015	9.22992e-015	-1.03755e-015	2.70241e-014	1.84898e-014	3.84828e-016	2.25277e-014
-4.56457e-015	-8.3908e-015	-3.15025e-015	-4.98336e-015	-1.73968e-015	-2.1693e-015	-6.56789e-015	-1.31597e-014	-2.11912e-014	-1.04588e-014	-1.61812e-014	-1.12717e-014	-9.97501e-015	-1.32343e-014	1.4894e-015	-4.21229e-015	-4.63355e-015	-2.02151e-015	2.41066e-015	9.11608e-015	-6.40756e-016	2.65616e-014	1.84381e-014	3.46165e-016	2.24441e-014
-4.53226e-015	-8.40642e-015	-3.17903e-015	-4.81937e-015	-1.66921e-015	-1.81711e-015	-6.73565e-015	-1.28898e-014	-2.08952e-014	-1.03388e-014	-1.62516e-014	-1.11255e-014	-1.00445e-014	-1.29883e-014	1.49458e-015	-4.05637e-015	-5.01723e-015	-2.20052e-015	2.37237e-015	8.99759e-015	-2.681e-016	2.60877e-014	1.83692e-014	3.08032e-016	2.23301e-014
-4.50624e-015	-8.39791e-015	-3.17681e-015	-4.66567e-015	-1.62703e-015	-1.52096e-015	-6.89739e-015	-1.26502e-014	-2.06404e-014	-1.02625e-014	-1.63457e-014	-1.09657e-014	-1.01287e-014	-1.27518e-014	1.4918e-015	-3.91761e-015	-5.41269e-015	-2.40128e-015	2.33912e-015	8.87304e-015	7.62613e-017	2.56057e-014	1.82828e-014	2.70916e-016	2.21862e-014
-4.4868e-015	-8.36406e-015	-3.14331e-015	-4.52557e-015	-1.61627e-015	-1.28684e-015	-7.05546e-015	-1.24469e-014	-2.04322e-014	-1.02338e-014	-1.64636e-014	-1.07963e-014	-1.02259e-014	-1.25271e-014	1.47765e-015	-3.80069e-015	-5.82026e-015	-2.62595e-015	2.30999e-015	8.74106e-015	3.88518e-016	2.51182e-014	1.81789e-014	2.35519e-016	2.20131e-014
-4.4741e-015	-8.30431e-015	-3.07815e-015	-4.40286e-015	-1.63966e-015	-1.12076e-015	-7.21216e-015	-1.22852e-014	-2.02747e-014	-1.0256e-014	-1.66049e-014	-1.06212e-014	-1.03347e-014	-1.23171e-014	1.44832e-015	-3.71066e-015	-6.23998e-015	-2.87635e-015	2.2831e-015	8.60057e-015	6.64371e-016	2.46278e-014	1.80577e-014	2.02686e-016	2.18126e-014
-4.46816e-015	-8.21864e-015	-2.98027e-015	-4.30078e-015	-1.69833e-015	-1.02864e-015	-7.36907e-015	-1.21696e-014	-2.0171e-014	-1.03332e-014	-1.67695e-014	-1.04448e-014	-1.04526e-014	-1.21242e-014	1.40082e-015	-3.65139e-015	-6.67188e-015	-3.15437e-015	2.25683e-015	8.45046e-015	9.00323e-016	2.41375e-014	1.79197e-014	1.72957e-016	2.15866e-014
-4.46967e-015	-8.10671e-015	-2.84977e-015	-4.22292e-015	-1.79384e-015	-1.0148e-015	-7.52815e-015	-1.21043e-014	-2.01236e-014	-1.04675e-014	-1.69559e-014	-1.02712e-014	-1.05781e-014	-1.19509e-014	1.33248e-015	-3.62721e-015	-7.11542e-015	-3.46201e-015	2.22914e-015	8.28947e-015	1.09347e-015	2.36502e-014	1.77661e-014	1.46437e-016	2.13365e-014
-4.47864e-015	-7.96851e-015	-2.68654e-015	-4.17279e-015	-1.92703e-015	-1.0832e-015	-7.69132e-015	-1.2093e-014	-2.01347e-014	-1.06607e-014	-1.71629e-014	-1.01041e-014	-1.07085e-014	-1.17989e-014	1.24039e-015	-3.64248e-015	-7.57006e-015	-3.80034e-015	2.19789e-015	8.11648e-015	1.24141e-015	2.31694e-014	1.75973e-014	1.23646e-016	2.10642e-014
-4.49535e-015	-7.80461e-015	-2.49071e-015	-4.15395e-015	-2.09861e-015	-1.23736e-015	-7.86048e-015	-1.21374e-014	-2.02049e-014	-1.09137e-014	-1.73884e-014	-9.94781e-015	-1.08416e-014	-1.16699e-014	1.12202e-015	-3.7005e-015	-8.03522e-015	-4.17098e-015	2.16096e-015	7.93063e-015	1.34263e-015	2.2698e-014	1.74148e-014	1.05039e-016	2.07723e-014
-4.51933e-015	-7.61569e-015	-2.263e-015	-4.17009e-015	-2.30847e-015	-1.4802e-015	-8.03777e-015	-1.22399e-014	-2.03345e-014	-1.12259e-014	-1.76304e-014	-9.80581e-015	-1.0975e-014	-1.15656e-014	9.74522e-016	-3.80446e-015	-8.50971e-015	-4.57481e-015	2.11584e-015	7.73112e-015	1.39541e-015	2.22388e-014	1.72207e-014	9.10072e-017	2.04643e-014
-4.55085e-015	-7.40267e-015	-2.00439e-015	-4.22416e-015	-2.55599e-015	-1.81387e-015	-8.22438e-015	-1.24019e-014	-2.05224e-014	-1.15965e-014	-1.78865e-014	-9.68087e-015	-1.11062e-014	-1.14873e-014	7.96423e-016	-3.95708e-015	-8.99265e-015	-5.01264e-015	2.06016e-015	7.51754e-015	1.39835e-015	2.17945e-014	1.70164e-014	8.22816e-017	2.0143e-014
-4.5896e-015	-7.1661e-015	-1.71568e-015	-4.31983e-015	-2.84003e-015	-2.23954e-015	-8.42198e-015	-1.26239e-014	-2.07673e-014	-1.20245e-014	-1.81537e-014	-9.57678e-015	-1.12328e-014	-1.14363e-014	5.85967e-016	-4.16069e-015	-9.48324e-015	-5.48459e-015	1.99208e-015	7.28968e-015	1.35079e-015	2.1367e-014	1.6804e-014	7.87262e-017	1.98108e-014
-4.63581e-015	-6.90695e-015	-1.3981e-015	-4.45949e-015	-3.15922e-015	-2.75713e-015	-8.63189e-015	-1.29054e-014	-2.10668e-014	-1.25084e-014	-1.84291e-014	-9.49621e-015	-1.13529e-014	-1.14131e-014	3.42353e-016	-4.41702e-015	-9.9798e-015	-5.9904e-015	1.90979e-015	7.04739e-015	1.25309e-015	2.09585e-014	1.65856e-014	8.05108e-017	1.94717e-014
-4.68922e-015	-6.62635e-015	-1.05374e-015	-4.64636e-015	-3.51159e-015	-3.36657e-015	-8.85571e-015	-1.32452e-014	-2.14182e-014	-1.30451e-014	-1.87092e-014	-9.44074e-015	-1.14639e-014	-1.14184e-014	6.53892e-017	-4.72688e-015	-1.04805e-014	-6.52897e-015	1.81074e-015	6.79057e-015	1.10562e-015	2.05707e-014	1.63631e-014	8.7439e-017	1.91291e-014
-4.74985e-015	-6.3268e-015	-6.83979e-016	-4.88249e-015	-3.89514e-015	-4.06658e-015	-9.09421e-015	-1.36414e-014	-2.18172e-014	-1.36312e-014	-1.8991e-014	-9.41256e-015	-1.15637e-014	-1.14522e-014	-2.44669e-016	-5.0903e-015	-1.09843e-014	-7.09971e-015	1.6918e-015	6.51981e-015	9.0928e-016	2.02055e-014	1.61389e-014	1.00132e-016	1.87867e-014
-4.81761e-015	-6.0101e-015	-2.91243e-016	-5.16993e-015	-4.30718e-015	-4.85528e-015	-9.34787e-015	-1.40917e-014	-2.22599e-014	-1.42627e-014	-1.92719e-014	-9.41335e-015	-1.16505e-014	-1.15142e-014	-5.88374e-016	-5.50719e-015	-1.14889e-014	-7.70139e-015	1.55109e-015	6.23521e-015	6.65361e-016	1.9865e-014	1.59148e-014	1.18417e-016	1.84483e-014
-4.89221e-015	-5.67833e-015	1.22385e-016	-5.51004e-015	-4.74524e-015	-5.72922e-015	-9.6169e-015	-1.45932e-014	-2.27409e-014	-1.49344e-014	-1.95486e-014	-9.4445e-015	-1.17222e-014	-1.16039e-014	-9.64851e-016	-5.97666e-015	-1.19925e-014	-8.33214e-015	1.38658e-015	5.93722e-015	3.75223e-016	1.95504e-014	1.56932e-014	1.42296e-016	1.8118e-014
-4.97342e-015	-5.33383e-015	5.5468e-016	-5.90429e-015	-5.20676e-015	-6.68485e-015	-9.90171e-015	-1.51422e-014	-2.3255e-014	-1.56405e-014	-1.9818e-014	-9.50707e-015	-1.17777e-014	-1.17205e-014	-1.3729e-015	-6.49733e-015	-1.24936e-014	-8.98998e-015	1.19753e-015	5.62651e-015	4.12189e-017	1.92627e-014	1.54764e-014	1.71956e-016	1.77995e-014
-5.06093e-015	-4.9789e-015	1.00239e-015	-6.35398e-015	-5.68847e-015	-7.71716e-015	-1.02025e-014	-1.57343e-014	-2.37977e-014	-1.63756e-014	-2.00778e-014	-9.60084e-015	-1.18153e-014	-1.18637e-014	-1.81095e-015	-7.06716e-015	-1.29896e-014	-9.67268e-015	9.829e-016	5.30423e-015	-3.34063e-016	1.90021e-014	1.52669e-014	2.06792e-016	1.74973e-014
-5.15398e-015	-4.61655e-015	1.4625e-015	-6.85921e-015	-6.18724e-015	-8.82099e-015	-1.05192e-014	-1.63645e-014	-2.43626e-014	-1.71338e-014	-2.03251e-014	-9.72578e-015	-1.18349e-014	-1.20318e-014	-2.27649e-015	-7.68321e-015	-1.34789e-014	-1.03772e-014	7.41206e-016	4.97084e-015	-7.48544e-016	1.87692e-014	1.50674e-014	2.46102e-016	1.72146e-014
-5.25263e-015	-4.24941e-015	1.93199e-015	-7.41967e-015	-6.69918e-015	-9.99094e-015	-1.08513e-014	-1.70281e-014	-2.49443e-014	-1.7909e-014	-2.05579e-014	-9.88194e-015	-1.18357e-014	-1.22239e-014	-2.76715e-015	-8.34256e-015	-1.39593e-014	-1.11006e-014	4.71208e-016	4.62733e-015	-1.19931e-015	1.85645e-014	1.488e-014	2.90355e-016	1.69549e-014
-5.35645e-015	-3.88038e-015	2.40728e-015	-8.03458e-015	-7.22086e-015	-1.12203e-014	-1.11989e-014	-1.77202e-014	-2.55369e-014	-1.86946e-014	-2.07736e-014	-1.00685e-014	-1.18168e-014	-1.24386e-014	-3.28007e-015	-9.04122e-015	-1.44278e-014	-1.18391e-014	1.7231e-016	4.27514e-015	-1.68338e-015	1.83872e-014	1.47067e-014	3.39058e-016	1.67211e-014
-5.46523e-015	-3.51215e-015	2.88532e-015	-8.70299e-015	-7.74862e-015	-1.25015e-014	-1.15616e-014	-1.84347e-014	-2.61347e-014	-1.94843e-014	-2.09707e-014	-1.02846e-014	-1.17781e-014	-1.26739e-014	-3.81196e-015	-9.77442e-015	-1.4882e-014	-1.25894e-014	-1.55638e-016	3.91572e-015	-2.19768e-015	1.82371e-014	1.45487e-014	3.91681e-016	1.65159e-014
-5.57835e-015	-3.14886e-015	3.36284e-015	-9.4228e-015	-8.27921e-015	-1.38279e-014	-1.19384e-014	-1.91667e-014	-2.67318e-014	-2.02714e-014	-2.11488e-014	-1.05295e-014	-1.17199e-014	-1.2928e-014	-4.35929e-015	-1.05371e-014	-1.53192e-014	-1.33477e-014	-5.12644e-016	3.55006e-015	-2.73894e-015	1.81132e-014	1.44082e-014	4.47811e-016	1.63422e-014
-5.69487e-015	-2.79371e-015	3.83648e-015	-1.01913e-014	-8.80909e-015	-1.51912e-014	-1.2328e-014	-1.99104e-014	-2.73234e-014	-2.10491e-014	-2.13076e-014	-1.08014e-014	-1.1643e-014	-1.31997e-014	-4.91763e-015	-1.13236e-014	-1.57379e-014	-1.41106e-014	-8.98209e-016	3.18006e-015	-3.30337e-015	1.80138e-014	1.42871e-014	5.07956e-016	1.62023e-014
-5.81496e-015	-2.44994e-015	4.30211e-015	-1.10057e-014	-9.33484e-015	-1.65823e-014	-1.27295e-014	-2.06598e-014	-2.79042e-014	-2.1811e-014	-2.14469e-014	-1.10978e-014	-1.15484e-014	-1.34866e-014	-5.48257e-015	-1.21282e-014	-1.61356e-014	-1.48746e-014	-1.31122e-015	2.80707e-015	-3.88691e-015	1.79378e-014	1.41872e-014	5.72019e-016	1.60982e-014
-5.9385e-015	-2.12089e-015	4.75664e-015	-1.18624e-014	-9.85319e-015	-1.79931e-014	-1.31416e-014	-2.14096e-014	-2.84693e-014	-2.25505e-014	-2.15675e-014	-1.14161e-014	-1.14374e-014	-1.37874e-014	-6.04986e-015	-1.2945e-014	-1.65096e-014	-1.56354e-014	-1.75055e-015	2.43313e-015	-4.48641e-015	1.78838e-014	1.41094e-014	6.39422e-016	1.60321e-014
-6.06515e-015	-1.81023e-015	5.19618e-015	-1.27573e-014	-1.03612e-014	-1.94151e-014	-1.35626e-014	-2.21542e-014	-2.90142e-014	-2.32614e-014	-2.16701e-014	-1.17542e-014	-1.13127e-014	-1.40999e-014	-6.61485e-015	-1.37668e-014	-1.68584e-014	-1.63886e-014	-2.21511e-015	2.06008e-015	-5.09768e-015	1.78496e-014	1.40546e-014	7.1014e-016	1.60057e-014
-6.19464e-015	-1.52135e-015	5.61682e-015	-1.36853e-014	-1.08556e-014	-2.08393e-014	-1.39911e-014	-2.28883e-014	-2.95342e-014	-2.3938e-014	-2.17565e-014	-1.21093e-014	-1.11762e-014	-1.44217e-014	-7.17218e-015	-1.45873e-014	-1.71796e-014	-1.71307e-014	-2.70294e-015	1.68897e-015	-5.71701e-015	1.78336e-014	1.40234e-014	7.84132e-016	1.60189e-014
-6.32738e-015	-1.25687e-015	6.01534e-015	-1.46411e-014	-1.13336e-014	-2.2257e-014	-1.44252e-014	-2.36074e-014	-3.00262e-014	-2.45749e-014	-2.18284e-014	-1.24784e-014	-1.10306e-014	-1.47513e-014	-7.71713e-015	-1.53995e-014	-1.7471e-014	-1.78569e-014	-3.21155e-015	1.32179e-015	-6.34171e-015	1.78337e-014	1.40164e-014	8.61002e-016	1.6072e-014
-6.46253e-015	-1.02073e-015	6.38841e-015	-1.56189e-014	-1.1793e-014	-2.36591e-014	-1.48633e-014	-2.43071e-014	-3.04868e-014	-2.51674e-014	-2.18888e-014	-1.28586e-014	-1.08783e-014	-1.50871e-014	-8.24459e-015	-1.6197e-014	-1.77302e-014	-1.8563e-014	-3.73874e-015	9.60093e-016	-6.96846e-015	1.78471e-014	1.40336e-014	9.41082e-016	1.6165e-014
-6.60058e-015	-8.15446e-016	6.73235e-015	-1.66131e-014	-1.22315e-014	-2.50372e-014	-1.5303e-014	-2.49835e-014	-3.09143e-014	-2.57117e-014	-2.19407e-014	-1.32475e-014	-1.07225e-014	-1.54275e-014	-8.74958e-015	-1.69732e-014	-1.79562e-014	-1.92451e-014	-4.2813e-015	6.06116e-016	-7.59379e-015	1.78715e-014	1.40741e-014	1.02442e-015	1.62976e-014
-6.74148e-015	-6.43691e-016	7.04399e-015	-1.76173e-014	-1.26474e-014	-2.63828e-014	-1.57436e-014	-2.56333e-014	-3.1307e-014	-2.62044e-014	-2.1988e-014	-1.36418e-014	-1.05668e-014	-1.57711e-014	-9.2277e-015	-1.77215e-014	-1.8148e-014	-1.98991e-014	-4.83604e-015	2.60704e-016	-8.21468e-015	1.79042e-014	1.41365e-014	1.11059e-015	1.64686e-014
-6.8847e-015	-5.08662e-016	7.32023e-015	-1.86249e-014	-1.30398e-014	-2.76886e-014	-1.61828e-014	-2.62534e-014	-3.16641e-014	-2.66429e-014	-2.20342e-014	-1.40385e-014	-1.04152e-014	-1.61171e-014	-9.67477e-015	-1.84361e-014	-1.83041e-014	-2.0522e-014	-5.39903e-015	-7.494e-017	-8.82791e-015	1.79425e-014	1.42205e-014	1.1993e-015	1.66768e-014
-7.02983e-015	-4.13186e-016	7.55828e-015	-1.96292e-014	-1.34071e-014	-2.89482e-014	-1.66183e-014	-2.68419e-014	-3.19862e-014	-2.70251e-014	-2.20831e-014	-1.44348e-014	-1.02712e-014	-1.64643e-014	-1.00863e-014	-1.91116e-014	-1.84236e-014	-2.11101e-014	-5.96734e-015	-3.99103e-016	-9.43072e-015	1.79838e-014	1.43246e-014	1.2906e-015	1.692e-014
-7.17727e-015	-3.59204e-016	7.75628e-015	-2.06236e-014	-1.37486e-014	-3.01547e-014	-1.70477e-014	-2.73976e-014	-3.22735e-014	-2.73495e-014	-2.21392e-014	-1.4828e-014	-1.01391e-014	-1.68123e-014	-1.0459e-014	-1.97418e-014	-1.85062e-014	-2.16609e-014	-6.53703e-015	-7.10161e-016	-1.00206e-014	1.80255e-014	1.44466e-014	1.3845e-015	1.71956e-014
-7.32698e-015	-3.48562e-016	7.91183e-015	-2.16006e-014	-1.40638e-014	-3.1302e-014	-1.74696e-014	-2.79194e-014	-3.25266e-014	-2.76151e-014	-2.22069e-014	-1.52159e-014	-1.00234e-014	-1.71603e-014	-1.07892e-014	-2.03213e-014	-1.85516e-014	-2.21713e-014	-7.10468e-015	-1.00664e-015	-1.05948e-014	1.80653e-014	1.45842e-014	1.48137e-015	1.75011e-014
-7.47925e-015	-3.82286e-016	8.0229e-015	-2.25543e-014	-1.4353e-014	-3.23843e-014	-1.7882e-014	-2.84063e-014	-3.27473e-014	-2.7821e-014	-2.2291e-014	-1.55957e-014	-9.92833e-015	-1.75077e-014	-1.10734e-014	-2.08458e-014	-1.85593e-014	-2.26393e-014	-7.66748e-015	-1.28732e-015	-1.11515e-014	1.81008e-014	1.47357e-014	1.58082e-015	1.78337e-014
-7.63442e-015	-4.61681e-016	8.08767e-015	-2.34778e-014	-1.4616e-014	-3.33968e-014	-1.82833e-014	-2.88584e-014	-3.29378e-014	-2.79682e-014	-2.23968e-014	-1.59654e-014	-9.85763e-015	-1.7854e-014	-1.13094e-014	-2.13115e-014	-1.85301e-014	-2.30629e-014	-8.22065e-015	-1.55157e-015	-1.16892e-014	1.81296e-014	1.48986e-014	1.68303e-015	1.81894e-014
-7.79284e-015	-5.87417e-016	8.10433e-015	-2.43637e-014	-1.48536e-014	-3.4336e-014	-1.86723e-014	-2.92761e-014	-3.31003e-014	-2.80584e-014	-2.25287e-014	-1.63236e-014	-9.8157e-015	-1.81992e-014	-1.14953e-014	-2.17151e-014	-1.84647e-014	-2.34404e-014	-8.75963e-015	-1.79826e-015	-1.22056e-014	1.81503e-014	1.507e-014	1.78807e-015	1.85644e-014
-7.95463e-015	-7.59992e-016	8.07178e-015	-2.52067e-014	-1.50663e-014	-3.51995e-014	-1.90466e-014	-2.96606e-014	-3.32378e-014	-2.80934e-014	-2.26909e-014	-1.66683e-014	-9.80589e-015	-1.85437e-014	-1.16295e-014	-2.20539e-014	-1.83636e-014	-2.37706e-014	-9.28101e-015	-2.02705e-015	-1.26991e-014	1.81616e-014	1.52466e-014	1.89572e-015	1.89547e-014
-8.12039e-015	-9.79432e-016	7.9894e-015	-2.60009e-014	-1.52553e-014	-3.59843e-014	-1.94056e-014	-3.00137e-014	-3.33535e-014	-2.80759e-014	-2.28879e-014	-1.69977e-014	-9.83198e-015	-1.88877e-014	-1.1712e-014	-2.2326e-014	-1.82279e-014	-2.4053e-014	-9.78169e-015	-2.23777e-015	-1.31684e-014	1.81616e-014	1.54258e-014	2.00593e-015	1.93554e-014
-8.2902e-015	-1.24639e-015	7.85679e-015	-2.67401e-014	-1.54221e-014	-3.66892e-014	-1.97486e-014	-3.03381e-014	-3.34514e-014	-2.80089e-014	-2.31238e-014	-1.73105e-014	-9.89792e-015	-1.92318e-014	-1.17425e-014	-2.25305e-014	-1.80597e-014	-2.42873e-014	-1.02574e-014	-2.42966e-015	-1.36124e-014	1.81488e-014	1.5604e-014	2.11866e-015	1.97616e-014
-8.46384e-015	-1.55999e-015	7.67437e-015	-2.74197e-014	-1.55682e-014	-3.73131e-014	-2.00743e-014	-3.06358e-014	-3.35349e-014	-2.78962e-014	-2.34026e-014	-1.76059e-014	-1.00068e-014	-1.95761e-014	-1.17216e-014	-2.26665e-014	-1.78614e-014	-2.44733e-014	-1.07047e-014	-2.60257e-015	-1.40301e-014	1.81223e-014	1.57781e-014	2.23405e-015	2.01686e-014
-8.64135e-015	-1.9196e-015	7.44252e-015	-2.80357e-014	-1.56954e-014	-3.78565e-014	-2.03814e-014	-3.09103e-014	-3.36079e-014	-2.77418e-014	-2.37275e-014	-1.78829e-014	-1.01609e-014	-1.9921e-014	-1.16508e-014	-2.27344e-014	-1.7634e-014	-2.46117e-014	-1.11203e-014	-2.75697e-015	-1.44198e-014	1.80812e-014	1.5945e-014	2.35203e-015	2.05728e-014
-8.82362e-015	-2.32431e-015	7.16149e-015	-2.8584e-014	-1.58057e-014	-3.83206e-014	-2.06702e-014	-3.11641e-014	-3.36742e-014	-2.755e-014	-2.4101e-014	-1.81409e-014	-1.03633e-014	-2.02675e-014	-1.15323e-014	-2.27354e-014	-1.73808e-014	-2.47031e-014	-1.15016e-014	-2.89335e-015	-1.47813e-014	1.80248e-014	1.61008e-014	2.47227e-015	2.09691e-014
-9.01123e-015	-2.77263e-015	6.83241e-015	-2.90617e-014	-1.59017e-014	-3.87067e-014	-2.09391e-014	-3.14008e-014	-3.37382e-014	-2.7326e-014	-2.45252e-014	-1.83791e-014	-1.06163e-014	-2.06158e-014	-1.13685e-014	-2.26719e-014	-1.71048e-014	-2.47491e-014	-1.18464e-014	-3.01197e-015	-1.51136e-014	1.79527e-014	1.6242e-014	2.59494e-015	2.13531e-014
-9.20448e-015	-3.26242e-015	6.45657e-015	-2.94662e-014	-1.5985e-014	-3.90177e-014	-2.11882e-014	-3.16243e-014	-3.38035e-014	-2.70743e-014	-2.50016e-014	-1.85973e-014	-1.09216e-014	-2.09667e-014	-1.11631e-014	-2.25458e-014	-1.68088e-014	-2.47514e-014	-1.2152e-014	-3.11363e-015	-1.54161e-014	1.78651e-014	1.63658e-014	2.71984e-015	2.17212e-014
-9.4043e-015	-3.79095e-015	6.03548e-015	-2.97958e-014	-1.60578e-014	-3.92565e-014	-2.14172e-014	-3.18381e-014	-3.38732e-014	-2.68007e-014	-2.55315e-014	-1.87952e-014	-1.12804e-014	-2.13209e-014	-1.09195e-014	-2.236e-014	-1.64959e-014	-2.47115e-014	-1.24166e-014	-3.19859e-015	-1.56884e-014	1.77621e-014	1.64689e-014	2.8471e-015	2.20688e-014
-9.61094e-015	-4.35607e-015	5.57121e-015	-3.00498e-014	-1.61222e-014	-3.94267e-014	-2.16261e-014	-3.20453e-014	-3.39512e-014	-2.65097e-014	-2.61144e-014	-1.89727e-014	-1.16927e-014	-2.16792e-014	-1.06417e-014	-2.21182e-014	-1.6169e-014	-2.46313e-014	-1.26388e-014	-3.26788e-015	-1.59297e-014	1.76442e-014	1.65487e-014	2.97629e-015	2.23915e-014
-9.82448e-015	-4.95472e-015	5.06603e-015	-3.02271e-014	-1.61801e-014	-3.95324e-014	-2.18149e-014	-3.22494e-014	-3.404e-014	-2.62065e-014	-2.67495e-014	-1.91295e-014	-1.21591e-014	-2.20417e-014	-1.03349e-014	-2.18251e-014	-1.58312e-014	-2.45138e-014	-1.28175e-014	-3.32263e-015	-1.61399e-014	1.75125e-014	1.66023e-014	3.10703e-015	2.26862e-014
-1.00449e-014	-5.58443e-015	4.52285e-015	-3.03284e-014	-1.62345e-014	-3.95782e-014	-2.1984e-014	-3.24534e-014	-3.41416e-014	-2.58964e-014	-2.74353e-014	-1.92657e-014	-1.26788e-014	-2.24087e-014	-1.0004e-014	-2.14852e-014	-1.54855e-014	-2.43619e-014	-1.29518e-014	-3.36375e-015	-1.63192e-014	1.73681e-014	1.66276e-014	3.23928e-015	2.29489e-014
-1.02719e-014	-6.24163e-015	3.94465e-015	-3.03549e-014	-1.62873e-014	-3.95685e-014	-2.21339e-014	-3.26612e-014	-3.42587e-014	-2.55842e-014	-2.81697e-014	-1.93817e-014	-1.32514e-014	-2.27804e-014	-9.65432e-015	-2.11039e-014	-1.51351e-014	-2.41783e-014	-1.30414e-014	-3.39304e-015	-1.64673e-014	1.72125e-014	1.66229e-014	3.3721e-015	2.31767e-014
-1.05061e-014	-6.92324e-015	3.33402e-015	-3.0309e-014	-1.63403e-014	-3.95083e-014	-2.22652e-014	-3.28753e-014	-3.43927e-014	-2.5275e-014	-2.895e-014	-1.94774e-014	-1.38748e-014	-2.31569e-014	-9.29095e-015	-2.06861e-014	-1.47831e-014	-2.39656e-014	-1.3087e-014	-3.41155e-015	-1.6584e-014	1.70472e-014	1.65869e-014	3.50549e-015	2.33673e-014
-1.0747e-014	-7.62541e-015	2.69427e-015	-3.01931e-014	-1.63953e-014	-3.94035e-014	-2.23784e-014	-3.30983e-014	-3.45447e-014	-2.49727e-014	-2.97728e-014	-1.95528e-014	-1.45472e-014	-2.35377e-014	-8.91994e-015	-2.02378e-014	-1.44336e-014	-2.37267e-014	-1.30891e-014	-3.42085e-015	-1.66697e-014	1.68732e-014	1.65186e-014	3.6389e-015	2.35186e-014
-1.09947e-014	-8.34433e-015	2.02881e-015	-3.00098e-014	-1.64538e-014	-3.92595e-014	-2.24747e-014	-3.33322e-014	-3.47157e-014	-2.46813e-014	-3.06333e-014	-1.96083e-014	-1.5266e-014	-2.39229e-014	-8.54762e-015	-1.97651e-014	-1.40896e-014	-2.34649e-014	-1.30484e-014	-3.42257e-015	-1.67239e-014	1.66928e-014	1.64168e-014	3.77181e-015	2.36285e-014
-1.12496e-014	-9.07599e-015	1.34104e-015	-2.97632e-014	-1.65175e-014	-3.90816e-014	-2.25549e-014	-3.35781e-014	-3.49052e-014	-2.44051e-014	-3.15261e-014	-1.96439e-014	-1.60278e-014	-2.43117e-014	-8.18001e-015	-1.92741e-014	-1.37537e-014	-2.31842e-014	-1.29662e-014	-3.41799e-015	-1.6747e-014	1.65076e-014	1.62811e-014	3.90376e-015	2.3696e-014
-1.15113e-014	-9.81641e-015	6.34275e-016	-2.94579e-014	-1.65878e-014	-3.88754e-014	-2.26195e-014	-3.38375e-014	-3.51122e-014	-2.41475e-014	-3.24461e-014	-1.96594e-014	-1.68295e-014	-2.47034e-014	-7.82338e-015	-1.8771e-014	-1.34287e-014	-2.28877e-014	-1.28442e-014	-3.40891e-015	-1.67385e-014	1.63196e-014	1.61115e-014	4.03395e-015	2.37203e-014
-1.17792e-014	-1.05622e-014	-8.76311e-017	-2.90987e-014	-1.66659e-014	-3.86469e-014	-2.26695e-014	-3.41108e-014	-3.53365e-014	-2.39112e-014	-3.33867e-014	-1.96552e-014	-1.7667e-014	-2.50967e-014	-7.48407e-015	-1.82628e-014	-1.31172e-014	-2.25788e-014	-1.26845e-014	-3.39649e-015	-1.66996e-014	1.61307e-014	1.59088e-014	4.16197e-015	2.37013e-014
-1.20538e-014	-1.13097e-014	-8.20595e-016	-2.86909e-014	-1.67525e-014	-3.84012e-014	-2.27059e-014	-3.43986e-014	-3.55762e-014	-2.36989e-014	-3.4341e-014	-1.96319e-014	-1.85357e-014	-2.54905e-014	-7.16819e-015	-1.77546e-014	-1.28219e-014	-2.22605e-014	-1.24892e-014	-3.38275e-015	-1.66303e-014	1.59428e-014	1.56741e-014	4.28702e-015	2.36388e-014
-1.23342e-014	-1.20549e-014	-1.56118e-015	-2.82403e-014	-1.68473e-014	-3.81427e-014	-2.27298e-014	-3.47003e-014	-3.58297e-014	-2.35126e-014	-3.53023e-014	-1.95893e-014	-1.94309e-014	-2.58831e-014	-6.88141e-015	-1.72524e-014	-1.25449e-014	-2.19353e-014	-1.22615e-014	-3.36893e-015	-1.65313e-014	1.57583e-014	1.54084e-014	4.40828e-015	2.3534e-014
-1.26203e-014	-1.27941e-014	-2.30583e-015	-2.77532e-014	-1.69516e-014	-3.78764e-014	-2.27427e-014	-3.5015e-014	-3.60944e-014	-2.33541e-014	-3.62632e-014	-1.9527e-014	-2.03479e-014	-2.62729e-014	-6.62904e-015	-1.67622e-014	-1.22884e-014	-2.16067e-014	-1.20043e-014	-3.35685e-015	-1.64032e-014	1.55783e-014	1.51136e-014	4.52557e-015	2.33878e-014
-1.29118e-014	-1.35236e-014	-3.05106e-015	-2.72357e-014	-1.70659e-014	-3.76068e-014	-2.27455e-014	-3.53414e-014	-3.6367e-014	-2.3224e-014	-3.72162e-014	-1.94455e-014	-2.12815e-014	-2.66581e-014	-6.41575e-015	-1.62896e-014	-1.2054e-014	-2.12775e-014	-1.17218e-014	-3.34861e-015	-1.62465e-014	1.54051e-014	1.47918e-014	4.6382e-015	2.3202e-014
-1.3208e-014	-1.42398e-014	-3.79373e-015	-2.66947e-014	-1.719e-014	-3.73375e-014	-2.27396e-014	-3.56778e-014	-3.66448e-014	-2.3123e-014	-3.81539e-014	-1.93449e-014	-2.22258e-014	-2.70367e-014	-6.24546e-015	-1.58394e-014	-1.18437e-014	-2.095e-014	-1.1417e-014	-3.3459e-015	-1.60621e-014	1.52398e-014	1.44458e-014	4.74529e-015	2.29788e-014
-1.35085e-014	-1.49396e-014	-4.53038e-015	-2.61369e-014	-1.73238e-014	-3.70719e-014	-2.27257e-014	-3.60217e-014	-3.69234e-014	-2.30509e-014	-3.9068e-014	-1.92253e-014	-2.31749e-014	-2.74065e-014	-6.12247e-015	-1.54163e-014	-1.16588e-014	-2.06266e-014	-1.10933e-014	-3.34988e-015	-1.58505e-014	1.50836e-014	1.40787e-014	4.84602e-015	2.27207e-014
-1.38126e-014	-1.56194e-014	-5.25761e-015	-2.55688e-014	-1.74673e-014	-3.68134e-014	-2.2705e-014	-3.63705e-014	-3.71986e-014	-2.3007e-014	-3.99508e-014	-1.90871e-014	-2.41233e-014	-2.77646e-014	-6.05116e-015	-1.5024e-014	-1.14999e-014	-2.03095e-014	-1.07539e-014	-3.36226e-015	-1.56131e-014	1.49368e-014	1.36939e-014	4.9398e-015	2.243e-014
-1.41197e-014	-1.6277e-014	-5.97252e-015	-2.49969e-014	-1.76192e-014	-3.6565e-014	-2.2679e-014	-3.67214e-014	-3.74665e-014	-2.29903e-014	-4.07948e-014	-1.89306e-014	-2.50654e-014	-2.81088e-014	-6.03427e-015	-1.46661e-014	-1.13673e-014	-2.00003e-014	-1.04034e-014	-3.38341e-015	-1.53506e-014	1.48007e-014	1.32945e-014	5.02552e-015	2.21094e-014
-1.44291e-014	-1.69101e-014	-6.67224e-015	-2.44274e-014	-1.77785e-014	-3.6328e-014	-2.26491e-014	-3.70715e-014	-3.77232e-014	-2.2999e-014	-4.1593e-014	-1.87558e-014	-2.59949e-014	-2.84366e-014	-6.07324e-015	-1.43451e-014	-1.12615e-014	-1.97012e-014	-1.00455e-014	-3.41449e-015	-1.50644e-014	1.46756e-014	1.28845e-014	5.10211e-015	2.17624e-014
-1.47393e-014	-1.75162e-014	-7.35398e-015	-2.38671e-014	-1.79453e-014	-3.61042e-014	-2.26164e-014	-3.74176e-014	-3.79648e-014	-2.30311e-014	-4.23389e-014	-1.85632e-014	-2.69066e-014	-2.87454e-014	-6.16959e-015	-1.40635e-014	-1.11821e-014	-1.9413e-014	-9.68397e-015	-3.45618e-015	-1.47566e-014	1.45619e-014	1.24673e-014	5.16904e-015	2.13921e-014
-1.50499e-014	-1.80931e-014	-8.01504e-015	-2.33218e-014	-1.81183e-014	-3.58947e-014	-2.25821e-014	-3.77555e-014	-3.81876e-014	-2.3084e-014	-4.30262e-014	-1.83525e-014	-2.77957e-014	-2.90326e-014	-6.32523e-015	-1.38232e-014	-1.11288e-014	-1.91365e-014	-9.32319e-015	-3.50899e-015	-1.44287e-014	1.44597e-014	1.20466e-014	5.226e-015	2.10029e-014
-1.53598e-014	-1.8639e-014	-8.65359e-015	-2.27977e-014	-1.82964e-014	-3.57002e-014	-2.25467e-014	-3.80818e-014	-3.83877e-014	-2.31556e-014	-4.36489e-014	-1.81243e-014	-2.86569e-014	-2.92957e-014	-6.53973e-015	-1.36257e-014	-1.11021e-014	-1.88725e-014	-8.96662e-015	-3.57371e-015	-1.40824e-014	1.43694e-014	1.16264e-014	5.27197e-015	2.05983e-014
-1.56681e-014	-1.91522e-014	-9.26789e-015	-2.22995e-014	-1.84779e-014	-3.55217e-014	-2.25112e-014	-3.83927e-014	-3.85615e-014	-2.32431e-014	-4.42017e-014	-1.78792e-014	-2.94859e-014	-2.95328e-014	-6.81258e-015	-1.34714e-014	-1.11011e-014	-1.86215e-014	-8.6176e-015	-3.65125e-015	-1.37199e-014	1.42903e-014	1.12102e-014	5.30647e-015	2.01821e-014
-1.59735e-014	-1.96315e-014	-9.85683e-015	-2.18319e-014	-1.86613e-014	-3.53588e-014	-2.24766e-014	-3.86845e-014	-3.8705e-014	-2.33429e-014	-4.46798e-014	-1.76182e-014	-3.02777e-014	-2.97411e-014	-7.14223e-015	-1.33604e-014	-1.11249e-014	-1.83837e-014	-8.28004e-015	-3.74139e-015	-1.33429e-014	1.42215e-014	1.08018e-014	5.32793e-015	1.97576e-014
-1.62758e-014	-2.00757e-014	-1.04186e-014	-2.13992e-014	-1.88454e-014	-3.52105e-014	-2.24439e-014	-3.89534e-014	-3.88156e-014	-2.34522e-014	-4.50796e-014	-1.73424e-014	-3.10284e-014	-2.99193e-014	-7.52698e-015	-1.32916e-014	-1.1172e-014	-1.81589e-014	-7.95706e-015	-3.84445e-015	-1.29536e-014	1.41623e-014	1.04053e-014	5.33628e-015	1.93286e-014
-1.65739e-014	-2.04844e-014	-1.09514e-014	-2.10056e-014	-1.90286e-014	-3.50765e-014	-2.24136e-014	-3.91969e-014	-3.88898e-014	-2.35671e-014	-4.53981e-014	-1.70528e-014	-3.1734e-014	-3.00656e-014	-7.96451e-015	-1.3264e-014	-1.12409e-014	-1.79463e-014	-7.6516e-015	-3.96024e-015	-1.25539e-014	1.41112e-014	1.00244e-014	5.33092e-015	1.88986e-014
-1.68664e-014	-2.08576e-014	-1.14549e-014	-2.06539e-014	-1.9209e-014	-3.4956e-014	-2.23861e-014	-3.94116e-014	-3.89252e-014	-2.36836e-014	-4.56337e-014	-1.67505e-014	-3.23911e-014	-3.01781e-014	-8.45189e-015	-1.32764e-014	-1.13296e-014	-1.77453e-014	-7.36608e-015	-4.08817e-015	-1.21464e-014	1.40668e-014	9.66195e-015	5.31136e-015	1.8471e-014
-1.71523e-014	-2.11955e-014	-1.19282e-014	-2.03467e-014	-1.93859e-014	-3.48472e-014	-2.2362e-014	-3.95949e-014	-3.892e-014	-2.37981e-014	-4.57851e-014	-1.64366e-014	-3.29974e-014	-3.02558e-014	-8.98499e-015	-1.3326e-014	-1.14367e-014	-1.75549e-014	-7.10291e-015	-4.22778e-015	-1.17336e-014	1.40275e-014	9.32024e-015	5.27713e-015	1.80494e-014
-1.74303e-014	-2.1498e-014	-1.23711e-014	-2.00869e-014	-1.95579e-014	-3.47489e-014	-2.2342e-014	-3.97443e-014	-3.88727e-014	-2.3908e-014	-4.58518e-014	-1.61133e-014	-3.35513e-014	-3.02976e-014	-9.55956e-015	-1.34105e-014	-1.15604e-014	-1.73743e-014	-6.86368e-015	-4.3782e-015	-1.13181e-014	1.39918e-014	9.00151e-015	5.22805e-015	1.76374e-014
-1.77001e-014	-2.17655e-014	-1.27837e-014	-1.98755e-014	-1.97235e-014	-3.46591e-014	-2.23264e-014	-3.98579e-014	-3.87824e-014	-2.40092e-014	-4.58341e-014	-1.57827e-014	-3.40508e-014	-3.03026e-014	-1.01713e-014	-1.35271e-014	-1.16985e-014	-1.72023e-014	-6.64975e-015	-4.53797e-015	-1.09018e-014	1.39578e-014	8.70844e-015	5.16415e-015	1.72374e-014
-1.79614e-014	-2.19986e-014	-1.31655e-014	-1.97142e-014	-1.98816e-014	-3.4576e-014	-2.23147e-014	-3.99342e-014	-3.86487e-014	-2.40989e-014	-4.57335e-014	-1.54459e-014	-3.44943e-014	-3.02703e-014	-1.08145e-014	-1.36725e-014	-1.18486e-014	-1.70372e-014	-6.46225e-015	-4.70626e-015	-1.04875e-014	1.39237e-014	8.4432e-015	5.085e-015	1.68516e-014
-1.82129e-014	-2.21977e-014	-1.35169e-014	-1.9603e-014	-2.00308e-014	-3.44978e-014	-2.23077e-014	-3.99718e-014	-3.84718e-014	-2.4174e-014	-4.55525e-014	-1.51048e-014	-3.48813e-014	-3.0201e-014	-1.14841e-014	-1.38437e-014	-1.20087e-014	-1.68772e-014	-6.30216e-015	-4.88168e-015	-1.00781e-014	1.38875e-014	8.20783e-015	4.99007e-015	1.64819e-014
-1.84539e-014	-2.23638e-014	-1.38381e-014	-1.95414e-014	-2.01703e-014	-3.44229e-014	-2.23052e-014	-3.99707e-014	-3.82532e-014	-2.42308e-014	-4.5294e-014	-1.47615e-014	-3.5211e-014	-3.0095e-014	-1.21742e-014	-1.40372e-014	-1.21765e-014	-1.67208e-014	-6.1698e-015	-5.06284e-015	-9.67551e-015	1.38472e-014	8.00293e-015	4.87989e-015	1.61306e-014
-1.86831e-014	-2.24981e-014	-1.41296e-014	-1.95282e-014	-2.02992e-014	-3.43496e-014	-2.2308e-014	-3.99312e-014	-3.79939e-014	-2.42672e-014	-4.49616e-014	-1.44176e-014	-3.54838e-014	-2.99537e-014	-1.28787e-014	-1.42488e-014	-1.23493e-014	-1.65662e-014	-6.06509e-015	-5.24838e-015	-9.2832e-015	1.38004e-014	7.82821e-015	4.75464e-015	1.57991e-014
-1.89002e-014	-2.26021e-014	-1.43923e-014	-1.95621e-014	-2.04169e-014	-3.42766e-014	-2.23165e-014	-3.98537e-014	-3.76951e-014	-2.42808e-014	-4.45603e-014	-1.40757e-014	-3.57009e-014	-2.97775e-014	-1.3591e-014	-1.4475e-014	-1.25248e-014	-1.64117e-014	-5.98802e-015	-5.43641e-015	-8.90249e-015	1.37454e-014	7.68408e-015	4.61436e-015	1.54883e-014
-1.91039e-014	-2.26775e-014	-1.46266e-014	-1.9642e-014	-2.05222e-014	-3.42015e-014	-2.23298e-014	-3.97387e-014	-3.73594e-014	-2.42694e-014	-4.40952e-014	-1.37375e-014	-3.58635e-014	-2.95681e-014	-1.4305e-014	-1.47117e-014	-1.27007e-014	-1.62555e-014	-5.93838e-015	-5.62492e-015	-8.53576e-015	1.36807e-014	7.57001e-015	4.45951e-015	1.51993e-014
-1.92934e-014	-2.2725e-014	-1.48335e-014	-1.97655e-014	-2.06143e-014	-3.41236e-014	-2.23473e-014	-3.95888e-014	-3.69895e-014	-2.42306e-014	-4.35719e-014	-1.34065e-014	-3.59738e-014	-2.93274e-014	-1.50141e-014	-1.49552e-014	-1.28747e-014	-1.60956e-014	-5.9146e-015	-5.81209e-015	-8.18494e-015	1.36046e-014	7.485e-015	4.29039e-015	1.49323e-014
-1.9468e-014	-2.27458e-014	-1.5014e-014	-1.99301e-014	-2.0693e-014	-3.40409e-014	-2.23692e-014	-3.94058e-014	-3.65894e-014	-2.41638e-014	-4.29966e-014	-1.30839e-014	-3.6033e-014	-2.90574e-014	-1.5712e-014	-1.52024e-014	-1.30449e-014	-1.59303e-014	-5.91538e-015	-5.99527e-015	-7.85179e-015	1.35154e-014	7.42772e-015	4.10709e-015	1.46871e-014
-1.9627e-014	-2.27406e-014	-1.5169e-014	-2.01327e-014	-2.07586e-014	-3.39523e-014	-2.23957e-014	-3.91928e-014	-3.61625e-014	-2.40673e-014	-4.2376e-014	-1.27722e-014	-3.60435e-014	-2.87609e-014	-1.63937e-014	-1.54497e-014	-1.32091e-014	-1.57573e-014	-5.93862e-015	-6.17235e-015	-7.53739e-015	1.34118e-014	7.39614e-015	3.91084e-015	1.44633e-014
-1.977e-014	-2.27114e-014	-1.52996e-014	-2.03697e-014	-2.08109e-014	-3.38574e-014	-2.2426e-014	-3.89519e-014	-3.57127e-014	-2.394e-014	-4.17172e-014	-1.24733e-014	-3.60069e-014	-2.84403e-014	-1.70527e-014	-1.56929e-014	-1.33651e-014	-1.55754e-014	-5.98215e-015	-6.34124e-015	-7.2434e-015	1.32922e-014	7.38885e-015	3.70261e-015	1.42603e-014
-1.98967e-014	-2.26587e-014	-1.54069e-014	-2.06378e-014	-2.08502e-014	-3.37557e-014	-2.24597e-014	-3.86871e-014	-3.52433e-014	-2.37815e-014	-4.10273e-014	-1.21896e-014	-3.59257e-014	-2.80981e-014	-1.76837e-014	-1.59296e-014	-1.3511e-014	-1.53828e-014	-6.04287e-015	-6.49966e-015	-6.97071e-015	1.31561e-014	7.40342e-015	3.48215e-015	1.40773e-014
-2.00059e-014	-2.25834e-014	-1.54918e-014	-2.09335e-014	-2.08764e-014	-3.36476e-014	-2.24964e-014	-3.8402e-014	-3.47589e-014	-2.35923e-014	-4.03136e-014	-1.1923e-014	-3.5803e-014	-2.77377e-014	-1.82814e-014	-1.61572e-014	-1.36457e-014	-1.51773e-014	-6.11744e-015	-6.64491e-015	-6.72016e-015	1.30033e-014	7.43641e-015	3.25085e-015	1.39137e-014
-2.00971e-014	-2.24864e-014	-1.55549e-014	-2.12529e-014	-2.08891e-014	-3.35332e-014	-2.25357e-014	-3.81001e-014	-3.42634e-014	-2.3372e-014	-3.95834e-014	-1.16745e-014	-3.56414e-014	-2.73626e-014	-1.8841e-014	-1.63734e-014	-1.37678e-014	-1.49579e-014	-6.20348e-015	-6.77487e-015	-6.49204e-015	1.2833e-014	7.48461e-015	3.00972e-015	1.37677e-014
-2.01701e-014	-2.23689e-014	-1.55973e-014	-2.15917e-014	-2.0889e-014	-3.3413e-014	-2.25775e-014	-3.77862e-014	-3.37609e-014	-2.31213e-014	-3.88432e-014	-1.14462e-014	-3.5444e-014	-2.69758e-014	-1.93582e-014	-1.65769e-014	-1.38759e-014	-1.47232e-014	-6.29771e-015	-6.88722e-015	-6.28727e-015	1.26463e-014	7.54484e-015	2.76018e-015	1.36378e-014
-2.02242e-014	-2.22313e-014	-1.56199e-014	-2.19459e-014	-2.08769e-014	-3.32879e-014	-2.26211e-014	-3.74642e-014	-3.32559e-014	-2.28409e-014	-3.80994e-014	-1.12394e-014	-3.52135e-014	-2.65809e-014	-1.98294e-014	-1.67654e-014	-1.39685e-014	-1.44727e-014	-6.39754e-015	-6.98008e-015	-6.10552e-015	1.24424e-014	7.61315e-015	2.50314e-015	1.35229e-014
-2.02598e-014	-2.2075e-014	-1.5624e-014	-2.23118e-014	-2.08527e-014	-3.31589e-014	-2.26659e-014	-3.71384e-014	-3.27524e-014	-2.25315e-014	-3.73581e-014	-1.10551e-014	-3.49525e-014	-2.6181e-014	-2.02516e-014	-1.69379e-014	-1.40438e-014	-1.42051e-014	-6.50013e-015	-7.05107e-015	-5.94614e-015	1.22221e-014	7.68571e-015	2.23954e-015	1.34208e-014
-2.02761e-014	-2.19006e-014	-1.56101e-014	-2.26854e-014	-2.08172e-014	-3.30262e-014	-2.27106e-014	-3.6813e-014	-3.22538e-014	-2.2194e-014	-3.66257e-014	-1.08932e-014	-3.46644e-014	-2.57794e-014	-2.06218e-014	-1.70936e-014	-1.41005e-014	-1.39207e-014	-6.60178e-015	-7.09842e-015	-5.80854e-015	1.19862e-014	7.75837e-015	1.97071e-015	1.33299e-014
-2.02726e-014	-2.17085e-014	-1.55792e-014	-2.3063e-014	-2.07716e-014	-3.28912e-014	-2.27545e-014	-3.6492e-014	-3.1764e-014	-2.1831e-014	-3.59077e-014	-1.07544e-014	-3.43527e-014	-2.53794e-014	-2.09386e-014	-1.72323e-014	-1.41378e-014	-1.36188e-014	-6.69924e-015	-7.1206e-015	-5.6912e-015	1.1736e-014	7.82757e-015	1.69839e-015	1.32485e-014
-2.02491e-014	-2.14988e-014	-1.5532e-014	-2.34407e-014	-2.07162e-014	-3.27558e-014	-2.27968e-014	-3.61789e-014	-3.12859e-014	-2.14438e-014	-3.52093e-014	-1.0639e-014	-3.40194e-014	-2.49835e-014	-2.12004e-014	-1.73544e-014	-1.4155e-014	-1.32988e-014	-6.78964e-015	-7.11575e-015	-5.59347e-015	1.14725e-014	7.89001e-015	1.42422e-015	1.31741e-014
-2.02056e-014	-2.12716e-014	-1.5469e-014	-2.38151e-014	-2.06521e-014	-3.26217e-014	-2.28365e-014	-3.58782e-014	-3.08217e-014	-2.10338e-014	-3.45348e-014	-1.05458e-014	-3.36671e-014	-2.45952e-014	-2.14061e-014	-1.74601e-014	-1.41511e-014	-1.29607e-014	-6.86955e-015	-7.08258e-015	-5.51408e-015	1.11971e-014	7.94192e-015	1.14917e-015	1.31052e-014
-2.01424e-014	-2.10268e-014	-1.53908e-014	-2.41827e-014	-2.05799e-014	-3.24905e-014	-2.28727e-014	-3.55934e-014	-3.03736e-014	-2.06027e-014	-3.38877e-014	-1.04737e-014	-3.32977e-014	-2.42172e-014	-2.15557e-014	-1.75498e-014	-1.41258e-014	-1.26049e-014	-6.93557e-015	-7.02019e-015	-5.45077e-015	1.09113e-014	7.97982e-015	8.75282e-016	1.30394e-014
-2.00589e-014	-2.07646e-014	-1.52976e-014	-2.45406e-014	-2.05007e-014	-3.23641e-014	-2.29041e-014	-3.53274e-014	-2.99439e-014	-2.01528e-014	-3.32705e-014	-1.04211e-014	-3.29129e-014	-2.38514e-014	-2.16494e-014	-1.7625e-014	-1.40791e-014	-1.22313e-014	-6.98523e-015	-6.92742e-015	-5.40162e-015	1.06167e-014	8.0004e-015	6.04081e-016	1.2975e-014
-1.99554e-014	-2.04849e-014	-1.51904e-014	-2.48856e-014	-2.04155e-014	-3.22442e-014	-2.29296e-014	-3.50825e-014	-2.95333e-014	-1.96859e-014	-3.26854e-014	-1.0387e-014	-3.25146e-014	-2.35001e-014	-2.16884e-014	-1.76871e-014	-1.40105e-014	-1.18411e-014	-7.01523e-015	-6.80374e-015	-5.36395e-015	1.03151e-014	8.00051e-015	3.37063e-016	1.29096e-014
-1.98315e-014	-2.01875e-014	-1.50695e-014	-2.52151e-014	-2.03257e-014	-3.21327e-014	-2.29478e-014	-3.48601e-014	-2.91418e-014	-1.92046e-014	-3.21337e-014	-1.03692e-014	-3.21044e-014	-2.3165e-014	-2.16736e-014	-1.77377e-014	-1.39193e-014	-1.14343e-014	-7.02283e-015	-6.64886e-015	-5.33575e-015	1.00079e-014	7.97757e-015	7.5953e-017	1.2842e-014
-1.96879e-014	-1.98725e-014	-1.49353e-014	-2.5527e-014	-2.02319e-014	-3.20308e-014	-2.29576e-014	-3.46622e-014	-2.87701e-014	-1.87107e-014	-3.16155e-014	-1.03652e-014	-3.16836e-014	-2.2848e-014	-2.1607e-014	-1.77787e-014	-1.38049e-014	-1.10122e-014	-7.00644e-015	-6.46243e-015	-5.31454e-015	9.69707e-015	7.92912e-015	-1.76997e-016	1.27709e-014
-1.95247e-014	-1.95395e-014	-1.47882e-014	-2.58199e-014	-2.01346e-014	-3.19408e-014	-2.29578e-014	-3.44894e-014	-2.84178e-014	-1.82069e-014	-3.11304e-014	-1.03728e-014	-3.1253e-014	-2.25499e-014	-2.14909e-014	-1.7812e-014	-1.36682e-014	-1.05755e-014	-6.96453e-015	-6.24502e-015	-5.29772e-015	9.38425e-015	7.85309e-015	-4.20433e-016	1.26944e-014
-1.93426e-014	-1.91882e-014	-1.46288e-014	-2.60918e-014	-2.00351e-014	-3.1864e-014	-2.29472e-014	-3.43416e-014	-2.80847e-014	-1.76951e-014	-3.06775e-014	-1.0389e-014	-3.08133e-014	-2.22714e-014	-2.13284e-014	-1.78399e-014	-1.35091e-014	-1.01256e-014	-6.89591e-015	-5.99797e-015	-5.28267e-015	9.07123e-015	7.74789e-015	-6.52467e-016	1.26116e-014
-1.91424e-014	-1.88187e-014	-1.44575e-014	-2.63417e-014	-1.99342e-014	-3.18023e-014	-2.29245e-014	-3.42187e-014	-2.77692e-014	-1.71777e-014	-3.0255e-014	-1.04109e-014	-3.03655e-014	-2.20126e-014	-2.11225e-014	-1.7865e-014	-1.33277e-014	-9.66352e-015	-6.79887e-015	-5.72224e-015	-5.26655e-015	8.75957e-015	7.61253e-015	-8.71548e-016	1.25217e-014
-1.89242e-014	-1.84309e-014	-1.42747e-014	-2.65688e-014	-1.98324e-014	-3.17566e-014	-2.28883e-014	-3.41205e-014	-2.74687e-014	-1.66562e-014	-2.98603e-014	-1.0435e-014	-2.99094e-014	-2.17735e-014	-2.08769e-014	-1.78892e-014	-1.31241e-014	-9.19049e-015	-6.67244e-015	-5.41877e-015	-5.24684e-015	8.45041e-015	7.4465e-015	-1.07652e-015	1.24236e-014
-1.8689e-014	-1.80249e-014	-1.40809e-014	-2.67721e-014	-1.97308e-014	-3.17276e-014	-2.28372e-014	-3.40453e-014	-2.71811e-014	-1.61326e-014	-2.94903e-014	-1.04582e-014	-2.94458e-014	-2.15536e-014	-2.05953e-014	-1.79146e-014	-1.28993e-014	-8.70851e-015	-6.51541e-015	-5.08964e-015	-5.22084e-015	8.14526e-015	7.24966e-015	-1.26573e-015	1.23164e-014
-1.84379e-014	-1.76009e-014	-1.38765e-014	-2.6951e-014	-1.96299e-014	-3.17157e-014	-2.27708e-014	-3.39906e-014	-2.69028e-014	-1.5609e-014	-2.91413e-014	-1.04768e-014	-2.89743e-014	-2.1352e-014	-2.02821e-014	-1.7943e-014	-1.26541e-014	-8.21917e-015	-6.32752e-015	-4.73637e-015	-5.18619e-015	7.84563e-015	7.0219e-015	-1.43775e-015	1.22e-014
-1.8172e-014	-1.71591e-014	-1.36618e-014	-2.71052e-014	-1.95304e-014	-3.17212e-014	-2.26875e-014	-3.39541e-014	-2.66308e-014	-1.5087e-014	-2.88093e-014	-1.04876e-014	-2.84952e-014	-2.11678e-014	-1.99413e-014	-1.79763e-014	-1.23886e-014	-7.72466e-015	-6.10884e-015	-4.36143e-015	-5.1404e-015	7.55268e-015	6.7646e-015	-1.59112e-015	1.20738e-014
-1.78928e-014	-1.67003e-014	-1.34378e-014	-2.72351e-014	-1.9433e-014	-3.17439e-014	-2.25863e-014	-3.39328e-014	-2.63614e-014	-1.45679e-014	-2.84901e-014	-1.04868e-014	-2.80084e-014	-2.09993e-014	-1.95774e-014	-1.80164e-014	-1.2103e-014	-7.22658e-015	-5.86017e-015	-3.9673e-015	-5.08207e-015	7.26715e-015	6.47807e-015	-1.72465e-015	1.19371e-014
-1.76008e-014	-1.62251e-014	-1.3205e-014	-2.73416e-014	-1.93382e-014	-3.17837e-014	-2.24664e-014	-3.39234e-014	-2.60904e-014	-1.4053e-014	-2.81785e-014	-1.04708e-014	-2.75145e-014	-2.08443e-014	-1.91945e-014	-1.80648e-014	-1.17978e-014	-6.72626e-015	-5.58248e-015	-3.55633e-015	-5.00833e-015	6.9895e-015	6.16382e-015	-1.83772e-015	1.17892e-014
-1.72971e-014	-1.57348e-014	-1.29643e-014	-2.74245e-014	-1.92461e-014	-3.18402e-014	-2.23266e-014	-3.39217e-014	-2.58139e-014	-1.35438e-014	-2.78695e-014	-1.0436e-014	-2.70133e-014	-2.07012e-014	-1.87962e-014	-1.81224e-014	-1.1474e-014	-6.22596e-015	-5.2761e-015	-3.13168e-015	-4.91777e-015	6.71986e-015	5.82435e-015	-1.92973e-015	1.16303e-014
-1.69835e-014	-1.52304e-014	-1.2717e-014	-2.74844e-014	-1.91567e-014	-3.19117e-014	-2.21661e-014	-3.39234e-014	-2.55278e-014	-1.30414e-014	-2.75586e-014	-1.03792e-014	-2.65047e-014	-2.05679e-014	-1.83874e-014	-1.81903e-014	-1.11317e-014	-5.72751e-015	-4.9423e-015	-2.69628e-015	-4.80887e-015	6.45816e-015	5.46117e-015	-1.9995e-015	1.14599e-014
-1.6661e-014	-1.47131e-014	-1.24638e-014	-2.75223e-014	-1.90701e-014	-3.19965e-014	-2.19837e-014	-3.39237e-014	-2.52285e-014	-1.2547e-014	-2.72412e-014	-1.02973e-014	-2.59888e-014	-2.04423e-014	-1.7972e-014	-1.82695e-014	-1.07717e-014	-5.23251e-015	-4.58312e-015	-2.25364e-015	-4.68086e-015	6.20362e-015	5.0771e-015	-2.04674e-015	1.1278e-014
-1.63321e-014	-1.41843e-014	-1.22058e-014	-2.7539e-014	-1.89867e-014	-3.20928e-014	-2.17785e-014	-3.39185e-014	-2.49117e-014	-1.20616e-014	-2.69119e-014	-1.01873e-014	-2.54664e-014	-2.03222e-014	-1.75535e-014	-1.83596e-014	-1.03948e-014	-4.74225e-015	-4.19954e-015	-1.8072e-015	-4.53271e-015	5.95598e-015	4.67436e-015	-2.07115e-015	1.10848e-014
-1.59985e-014	-1.3646e-014	-1.19444e-014	-2.75352e-014	-1.89069e-014	-3.21988e-014	-2.15504e-014	-3.39032e-014	-2.45728e-014	-1.1586e-014	-2.6566e-014	-1.0047e-014	-2.49377e-014	-2.02044e-014	-1.7136e-014	-1.84607e-014	-1.00018e-014	-4.25884e-015	-3.79353e-015	-1.36041e-015	-4.36401e-015	5.71421e-015	4.25631e-015	-2.07226e-015	1.08797e-014
-1.56622e-014	-1.30998e-014	-1.16809e-014	-2.75124e-014	-1.88301e-014	-3.23125e-014	-2.12989e-014	-3.38735e-014	-2.4209e-014	-1.11211e-014	-2.61988e-014	-9.87401e-015	-2.44033e-014	-2.00864e-014	-1.67225e-014	-1.85717e-014	-9.59345e-015	-3.78401e-015	-3.36658e-015	-9.17676e-016	-4.1743e-015	5.47688e-015	3.82643e-015	-2.04989e-015	1.06631e-014
-1.53253e-014	-1.25483e-014	-1.14171e-014	-2.74722e-014	-1.87563e-014	-3.24317e-014	-2.10237e-014	-3.38241e-014	-2.38168e-014	-1.06674e-014	-2.58062e-014	-9.66671e-015	-2.38637e-014	-1.99658e-014	-1.63158e-014	-1.86914e-014	-9.1704e-015	-3.31949e-015	-2.92131e-015	-4.82777e-016	-3.9637e-015	5.24322e-015	3.38794e-015	-2.00494e-015	1.04355e-014
-1.49893e-014	-1.19943e-014	-1.11544e-014	-2.7416e-014	-1.86858e-014	-3.2553e-014	-2.0725e-014	-3.37512e-014	-2.33928e-014	-1.02254e-014	-2.53857e-014	-9.42394e-015	-2.33203e-014	-1.98407e-014	-1.59189e-014	-1.88186e-014	-8.73409e-015	-2.86648e-015	-2.45972e-015	-5.97575e-017	-3.73274e-015	5.01103e-015	2.9438e-015	-1.93802e-015	1.01962e-014
-1.46568e-014	-1.14408e-014	-1.0895e-014	-2.73452e-014	-1.86187e-014	-3.26738e-014	-2.04029e-014	-3.36513e-014	-2.29351e-014	-9.79602e-015	-2.49342e-014	-9.14476e-015	-2.27743e-014	-1.97092e-014	-1.5534e-014	-1.8952e-014	-8.28616e-015	-2.426e-015	-1.98337e-015	3.48305e-016	-3.48254e-015	4.77943e-015	2.49683e-015	-1.85002e-015	9.94498e-015
-1.43302e-014	-1.08907e-014	-1.06408e-014	-2.72611e-014	-1.85548e-014	-3.27906e-014	-2.00574e-014	-3.35202e-014	-2.24416e-014	-9.37922e-015	-2.44497e-014	-8.82937e-015	-2.22273e-014	-1.95692e-014	-1.51632e-014	-1.90894e-014	-7.82781e-015	-1.99959e-015	-1.49554e-015	7.37314e-016	-3.21407e-015	4.54684e-015	2.05034e-015	-1.74199e-015	9.68176e-015
-1.40111e-014	-1.03468e-014	-1.03938e-014	-2.71653e-014	-1.84941e-014	-3.28995e-014	-1.96896e-014	-3.33545e-014	-2.19113e-014	-8.97511e-015	-2.39304e-014	-8.47824e-015	-2.16809e-014	-1.94186e-014	-1.48082e-014	-1.92291e-014	-7.35989e-015	-1.58839e-015	-9.98151e-016	1.10412e-015	-2.92849e-015	4.31124e-015	1.60801e-015	-1.61533e-015	9.40614e-015
-1.37014e-014	-9.81292e-015	-1.01557e-014	-2.7059e-014	-1.84357e-014	-3.29969e-014	-1.93002e-014	-3.31513e-014	-2.13436e-014	-8.5844e-015	-2.33762e-014	-8.09154e-015	-2.1137e-014	-1.92565e-014	-1.44704e-014	-1.93686e-014	-6.88329e-015	-1.19324e-015	-4.9389e-016	1.44483e-015	-2.62786e-015	4.07072e-015	1.17236e-015	-1.47229e-015	9.11801e-015
-1.34029e-014	-9.29253e-015	-9.92836e-015	-2.69432e-014	-1.83794e-014	-3.30794e-014	-1.88901e-014	-3.29076e-014	-2.07389e-014	-8.20669e-015	-2.27871e-014	-7.67005e-015	-2.05981e-014	-1.90818e-014	-1.41504e-014	-1.9505e-014	-6.39892e-015	-8.14778e-016	1.5165e-017	1.75574e-015	-2.31427e-015	3.82414e-015	7.45987e-016	-1.31373e-015	8.81684e-015
-1.31179e-014	-8.78896e-015	-9.71438e-015	-2.68186e-014	-1.83248e-014	-3.31432e-014	-1.84608e-014	-3.26221e-014	-2.0098e-014	-7.84236e-015	-2.21635e-014	-7.21567e-015	-2.0067e-014	-1.88939e-014	-1.38488e-014	-1.96349e-014	-5.90813e-015	-4.53677e-016	5.26538e-016	2.03413e-015	-1.98966e-015	3.56938e-015	3.31076e-016	-1.14211e-015	8.50172e-015
-1.28486e-014	-8.30519e-015	-9.51604e-015	-2.66863e-014	-1.82711e-014	-3.31845e-014	-1.80127e-014	-3.22936e-014	-1.94214e-014	-7.49089e-015	-2.15074e-014	-6.73076e-015	-1.95459e-014	-1.86921e-014	-1.35652e-014	-1.97549e-014	-5.41174e-015	-1.10677e-016	1.03841e-015	2.27785e-015	-1.65626e-015	3.30422e-015	-7.00891e-017	-9.5942e-016	8.17191e-015
-1.25971e-014	-7.84485e-015	-9.33547e-015	-2.65473e-014	-1.8218e-014	-3.32001e-014	-1.75476e-014	-3.19213e-014	-1.87111e-014	-7.15303e-015	-2.08214e-014	-6.21818e-015	-1.90377e-014	-1.84761e-014	-1.32994e-014	-1.98613e-014	-4.91021e-015	2.13994e-016	1.54897e-015	2.48403e-015	-1.31644e-015	3.02768e-015	-4.55623e-016	-7.68e-016	7.82688e-015
-1.23656e-014	-7.41152e-015	-9.17495e-015	-2.64022e-014	-1.81643e-014	-3.31867e-014	-1.70667e-014	-3.15046e-014	-1.797e-014	-6.82809e-015	-2.01084e-014	-5.68039e-015	-1.8545e-014	-1.82471e-014	-1.30506e-014	-1.99509e-014	-4.40488e-015	5.19777e-016	2.05571e-015	2.65027e-015	-9.73411e-016	2.73816e-015	-8.24105e-016	-5.70975e-016	7.46595e-015
-1.21551e-014	-7.00876e-015	-9.03651e-015	-2.62514e-014	-1.81097e-014	-3.31408e-014	-1.65717e-014	-3.10443e-014	-1.72015e-014	-6.51609e-015	-1.93725e-014	-5.12086e-015	-1.80713e-014	-1.8006e-014	-1.28185e-014	-2.00206e-014	-3.89763e-015	8.06569e-016	2.55699e-015	2.77501e-015	-6.29911e-016	2.43436e-015	-1.1744e-015	-3.70894e-016	7.08851e-015
-1.19671e-014	-6.64047e-015	-8.92187e-015	-2.60956e-014	-1.8053e-014	-3.30598e-014	-1.60643e-014	-3.05421e-014	-1.64093e-014	-6.21682e-015	-1.86186e-014	-4.54455e-015	-1.76199e-014	-1.7753e-014	-1.26017e-014	-2.00667e-014	-3.3895e-015	1.07443e-015	3.05145e-015	2.85735e-015	-2.88698e-016	2.11479e-015	-1.50558e-015	-1.7069e-016	6.69379e-015
-1.18032e-014	-6.3093e-015	-8.83327e-015	-2.59356e-014	-1.7994e-014	-3.29404e-014	-1.55467e-014	-2.99997e-014	-1.55978e-014	-5.93045e-015	-1.78518e-014	-3.95588e-015	-1.71933e-014	-1.74904e-014	-1.23981e-014	-2.00856e-014	-2.88175e-015	1.32311e-015	3.53752e-015	2.8965e-015	4.66718e-017	1.77812e-015	-1.81724e-015	2.65277e-017	6.28113e-015
-1.16645e-014	-6.01789e-015	-8.7726e-015	-2.57712e-014	-1.79322e-014	-3.27804e-014	-1.50209e-014	-2.94199e-014	-1.47729e-014	-5.6565e-015	-1.70774e-014	-3.35878e-015	-1.67944e-014	-1.72202e-014	-1.22062e-014	-2.00741e-014	-2.37599e-015	1.55313e-015	4.01348e-015	2.89177e-015	3.73778e-016	1.42457e-015	-2.10968e-015	2.17306e-016	5.84946e-015
-1.15523e-014	-5.76945e-015	-8.74174e-015	-2.56021e-014	-1.78663e-014	-3.25773e-014	-1.4489e-014	-2.88063e-014	-1.39397e-014	-5.39522e-015	-1.63023e-014	-2.75736e-015	-1.64261e-014	-1.69447e-014	-1.20241e-014	-2.00298e-014	-1.87321e-015	1.76413e-015	4.47821e-015	2.84342e-015	6.90408e-016	1.05415e-015	-2.3835e-015	3.98934e-016	5.39827e-015
-1.14675e-014	-5.56687e-015	-8.74234e-015	-2.54286e-014	-1.77959e-014	-3.23283e-014	-1.39534e-014	-2.81629e-014	-1.31041e-014	-5.14647e-015	-1.55331e-014	-2.156e-015	-1.60913e-014	-1.66666e-014	-1.18498e-014	-1.99498e-014	-1.37446e-015	1.95718e-015	4.93118e-015	2.75224e-015	9.93882e-016	6.67187e-016	-2.63996e-015	5.67993e-016	4.92719e-015
-1.14113e-014	-5.41269e-015	-8.77615e-015	-2.52503e-014	-1.77197e-014	-3.20314e-014	-1.34159e-014	-2.74928e-014	-1.2272e-014	-4.90988e-015	-1.47771e-014	-1.55937e-015	-1.57931e-014	-1.63884e-014	-1.16813e-014	-1.98318e-014	-8.80861e-016	2.13278e-015	5.37167e-015	2.61906e-015	1.28126e-015	2.63296e-016	-2.8803e-015	7.21408e-016	4.43538e-015
-1.13835e-014	-5.3094e-015	-8.8444e-015	-2.50671e-014	-1.76369e-014	-3.16859e-014	-1.28786e-014	-2.68006e-014	-1.14497e-014	-4.68563e-015	-1.40414e-014	-9.72341e-016	-1.5533e-014	-1.61132e-014	-1.15156e-014	-1.96736e-014	-3.93775e-016	2.29139e-015	5.7987e-015	2.44499e-015	1.55047e-015	-1.56353e-016	-3.10645e-015	8.56383e-016	3.92298e-015
-1.13843e-014	-5.25858e-015	-8.94849e-015	-2.48792e-014	-1.75465e-014	-3.12904e-014	-1.23434e-014	-2.6091e-014	-1.06443e-014	-4.47376e-015	-1.33328e-014	-3.99723e-016	-1.53136e-014	-1.58445e-014	-1.13511e-014	-1.94735e-014	8.51553e-017	2.43459e-015	6.21183e-015	2.23169e-015	1.79977e-015	-5.89602e-016	-3.32062e-015	9.69501e-016	3.38931e-015
-1.14134e-014	-5.26125e-015	-9.08854e-015	-2.46857e-014	-1.74478e-014	-3.08443e-014	-1.18125e-014	-2.5369e-014	-9.86256e-015	-4.27388e-015	-1.26584e-014	1.53785e-016	-1.51367e-014	-1.5586e-014	-1.11861e-014	-1.92302e-014	5.55314e-016	2.56307e-015	6.61076e-015	1.98161e-015	2.02736e-015	-1.03533e-015	-3.52481e-015	1.05799e-015	2.83392e-015
-1.14704e-014	-5.31801e-015	-9.26514e-015	-2.44863e-014	-1.73398e-014	-3.03471e-014	-1.12877e-014	-2.46399e-014	-9.11062e-015	-4.08545e-015	-1.20258e-014	6.82498e-016	-1.50035e-014	-1.53407e-014	-1.10179e-014	-1.89425e-014	1.01568e-015	2.67796e-015	6.99521e-015	1.69739e-015	2.23128e-015	-1.49204e-015	-3.72141e-015	1.1192e-015	2.25711e-015
-1.15547e-014	-5.42928e-015	-9.47897e-015	-2.42803e-014	-1.72215e-014	-2.97992e-014	-1.07712e-014	-2.39092e-014	-8.39497e-015	-3.90834e-015	-1.14423e-014	1.18223e-015	-1.49151e-014	-1.51127e-014	-1.08445e-014	-1.86094e-014	1.46594e-015	2.78012e-015	7.36445e-015	1.38191e-015	2.41065e-015	-1.95819e-015	-3.9132e-015	1.15052e-015	1.65913e-015
-1.16661e-014	-5.5953e-015	-9.72973e-015	-2.4066e-014	-1.7092e-014	-2.92006e-014	-1.02644e-014	-2.31827e-014	-7.72216e-015	-3.74292e-015	-1.09143e-014	1.64928e-015	-1.48732e-014	-1.49052e-014	-1.06637e-014	-1.82307e-014	1.90488e-015	2.87069e-015	7.71798e-015	1.03787e-015	2.56397e-015	-2.4321e-015	-4.10276e-015	1.1494e-015	1.04013e-015
-1.18039e-014	-5.81583e-015	-1.0017e-014	-2.38428e-014	-1.69504e-014	-2.85517e-014	-9.76851e-015	-2.24652e-014	-7.09793e-015	-3.58903e-015	-1.04473e-014	2.08007e-015	-1.48775e-014	-1.47214e-014	-1.04734e-014	-1.78071e-014	2.33287e-015	2.95083e-015	8.05569e-015	6.69199e-016	2.69103e-015	-2.91144e-015	-4.29307e-015	1.11365e-015	4.0065e-016
-1.19668e-014	-6.08967e-015	-1.03403e-014	-2.361e-014	-1.67959e-014	-2.7854e-014	-9.28462e-015	-2.17608e-014	-6.5276e-015	-3.44632e-015	-1.00475e-014	2.47095e-015	-1.49272e-014	-1.45644e-014	-1.02717e-014	-1.73389e-014	2.74855e-015	3.02195e-015	8.37748e-015	2.79885e-016	2.7914e-015	-3.39343e-015	-4.48743e-015	1.04167e-015	-2.58433e-016
-1.21536e-014	-6.41599e-015	-1.0699e-014	-2.33668e-014	-1.66274e-014	-2.71098e-014	-8.81417e-015	-2.10753e-014	-6.0163e-015	-3.31403e-015	-9.7194e-015	2.81903e-015	-1.50221e-014	-1.44379e-014	-1.00575e-014	-1.6827e-014	3.15121e-015	3.0856e-015	8.68307e-015	-1.26194e-016	2.86503e-015	-3.87586e-015	-4.68848e-015	9.31799e-016	-9.36338e-016
-1.23629e-014	-6.79276e-015	-1.10916e-014	-2.31121e-014	-1.64442e-014	-2.63203e-014	-8.358e-015	-2.04139e-014	-5.5681e-015	-3.19195e-015	-9.46754e-015	3.1215e-015	-1.51614e-014	-1.43442e-014	-9.82934e-015	-1.62731e-014	3.54065e-015	3.14266e-015	8.97286e-015	-5.44471e-016	2.91196e-015	-4.35635e-015	-4.89935e-015	7.82967e-016	-1.6316e-015
-1.25933e-014	-7.21744e-015	-1.15169e-014	-2.28447e-014	-1.62456e-014	-2.54871e-014	-7.91656e-015	-1.97813e-014	-5.18707e-015	-3.08045e-015	-9.296e-015	3.37646e-015	-1.5343e-014	-1.42859e-014	-9.58575e-015	-1.56799e-014	3.91689e-015	3.19481e-015	9.24664e-015	-9.70311e-016	2.93326e-015	-4.83251e-015	-5.12249e-015	5.94553e-016	-2.34196e-015
-1.2843e-014	-7.68749e-015	-1.19733e-014	-2.25636e-014	-1.60305e-014	-2.46129e-014	-7.49081e-015	-1.91807e-014	-4.87584e-015	-2.97886e-015	-9.20718e-015	3.5825e-015	-1.55645e-014	-1.42654e-014	-9.32564e-015	-1.5049e-014	4.27973e-015	3.24386e-015	9.50434e-015	-1.3995e-015	2.93008e-015	-5.30149e-015	-5.36077e-015	3.66399e-016	-3.06574e-015
-1.311e-014	-8.20011e-015	-1.24589e-014	-2.22679e-014	-1.5798e-014	-2.37005e-014	-7.0807e-015	-1.86153e-014	-4.63631e-015	-2.8862e-015	-9.2031e-015	3.73787e-015	-1.58244e-014	-1.42845e-014	-9.04849e-015	-1.43834e-014	4.62853e-015	3.29062e-015	9.74551e-015	-1.82824e-015	2.90336e-015	-5.76047e-015	-5.61583e-015	9.81294e-017	-3.80054e-015
-1.33929e-014	-8.75156e-015	-1.29716e-014	-2.19568e-014	-1.55479e-014	-2.2753e-014	-6.68572e-015	-1.80874e-014	-4.47004e-015	-2.80252e-015	-9.28473e-015	3.84146e-015	-1.61195e-014	-1.43449e-014	-8.75437e-015	-1.36859e-014	4.96359e-015	3.33682e-015	9.9705e-015	-2.25229e-015	2.85444e-015	-6.20719e-015	-5.88997e-015	-2.0961e-016	-4.5442e-015
-1.36905e-014	-9.33834e-015	-1.35082e-014	-2.1629e-014	-1.528e-014	-2.17732e-014	-6.30547e-015	-1.75989e-014	-4.37745e-015	-2.72716e-015	-9.45134e-015	3.89356e-015	-1.64464e-014	-1.44478e-014	-8.44259e-015	-1.29606e-014	5.28539e-015	3.38404e-015	1.01789e-014	-2.66708e-015	2.78497e-015	-6.63953e-015	-6.18538e-015	-5.55768e-016	-5.29497e-015
-1.4001e-014	-9.9562e-015	-1.40664e-014	-2.12833e-014	-1.49935e-014	-2.07641e-014	-5.93862e-015	-1.71507e-014	-4.35838e-015	-2.65919e-015	-9.70166e-015	3.89398e-015	-1.68016e-014	-1.45941e-014	-8.11311e-015	-1.22106e-014	5.59419e-015	3.43333e-015	1.03709e-014	-3.06851e-015	2.69669e-015	-7.05568e-015	-6.50376e-015	-9.39669e-016	-6.04986e-015
-1.43217e-014	-1.06009e-014	-1.46425e-014	-2.09193e-014	-1.46879e-014	-1.97296e-014	-5.5849e-015	-1.67435e-014	-4.41114e-015	-2.59803e-015	-1.00341e-014	3.8433e-015	-1.71815e-014	-1.47832e-014	-7.76653e-015	-1.14402e-014	5.89028e-015	3.48578e-015	1.05459e-014	-3.45179e-015	2.59223e-015	-7.45399e-015	-6.84548e-015	-1.36042e-015	-6.80591e-015
-1.46506e-014	-1.12672e-014	-1.52333e-014	-2.05367e-014	-1.4363e-014	-1.86737e-014	-5.24315e-015	-1.63777e-014	-4.53381e-015	-2.5434e-015	-1.04462e-014	3.74287e-015	-1.75816e-014	-1.50142e-014	-7.40322e-015	-1.06532e-014	6.1736e-015	3.54247e-015	1.07037e-014	-3.81367e-015	2.47374e-015	-7.83275e-015	-7.21128e-015	-1.81599e-015	-7.56045e-015
-1.49859e-014	-1.19505e-014	-1.58354e-014	-2.01347e-014	-1.40189e-014	-1.76001e-014	-4.91209e-015	-1.60526e-014	-4.72295e-015	-2.4946e-015	-1.09337e-014	3.59367e-015	-1.79978e-014	-1.52861e-014	-7.02382e-015	-9.85375e-015	6.44483e-015	3.60495e-015	1.08444e-014	-4.15032e-015	2.34301e-015	-8.19053e-015	-7.60139e-015	-2.30378e-015	-8.31076e-015
-1.53253e-014	-1.2646e-014	-1.64454e-014	-1.9713e-014	-1.36557e-014	-1.65126e-014	-4.59134e-015	-1.57664e-014	-4.97559e-015	-2.45095e-015	-1.14918e-014	3.39747e-015	-1.84258e-014	-1.55974e-014	-6.62929e-015	-9.04627e-015	6.70446e-015	3.67375e-015	1.09677e-014	-4.45909e-015	2.20218e-015	-8.52678e-015	-8.01655e-015	-2.82191e-015	-9.05373e-015
-1.56671e-014	-1.33483e-014	-1.70595e-014	-1.9271e-014	-1.32733e-014	-1.54154e-014	-4.27936e-015	-1.5517e-014	-5.28678e-015	-2.41191e-015	-1.21144e-014	3.15591e-015	-1.88611e-014	-1.59463e-014	-6.22004e-015	-8.23514e-015	6.95241e-015	3.75003e-015	1.10733e-014	-4.73707e-015	2.05352e-015	-8.84068e-015	-8.45611e-015	-3.36713e-015	-9.78606e-015
-1.60096e-014	-1.40521e-014	-1.76739e-014	-1.88091e-014	-1.28721e-014	-1.43129e-014	-3.97411e-015	-1.53019e-014	-5.65147e-015	-2.37672e-015	-1.27946e-014	2.87159e-015	-1.9299e-014	-1.63306e-014	-5.79801e-015	-7.42485e-015	7.18961e-015	3.8349e-015	1.11608e-014	-4.98162e-015	1.89913e-015	-9.13203e-015	-8.919e-015	-3.93706e-015	-1.05055e-014
-1.6351e-014	-1.47526e-014	-1.82849e-014	-1.83279e-014	-1.24524e-014	-1.32098e-014	-3.67401e-015	-1.51177e-014	-6.06322e-015	-2.34493e-015	-1.35259e-014	2.54688e-015	-1.97349e-014	-1.67478e-014	-5.3651e-015	-6.62061e-015	7.41674e-015	3.92857e-015	1.12301e-014	-5.19043e-015	1.74099e-015	-9.40083e-015	-9.40422e-015	-4.52793e-015	-1.12092e-014
-1.66894e-014	-1.54445e-014	-1.88884e-014	-1.78271e-014	-1.20151e-014	-1.21098e-014	-3.37798e-015	-1.49607e-014	-6.51559e-015	-2.31621e-015	-1.43011e-014	2.18418e-015	-2.0164e-014	-1.7194e-014	-4.92264e-015	-5.82698e-015	7.63504e-015	4.03202e-015	1.12811e-014	-5.36225e-015	1.58068e-015	-9.6476e-015	-9.91015e-015	-5.13603e-015	-1.18942e-014
-1.7023e-014	-1.61218e-014	-1.94804e-014	-1.73072e-014	-1.15608e-014	-1.10167e-014	-3.08466e-015	-1.48275e-014	-7.00149e-015	-2.28952e-015	-1.5112e-014	1.78719e-015	-2.05819e-014	-1.76658e-014	-4.47223e-015	-5.04808e-015	7.84454e-015	4.14581e-015	1.1314e-014	-5.49612e-015	1.41996e-015	-9.87362e-015	-1.04355e-014	-5.75759e-015	-1.25581e-014
-1.73508e-014	-1.67801e-014	-2.0057e-014	-1.67693e-014	-1.10905e-014	-9.93462e-015	-2.7922e-015	-1.47138e-014	-7.51331e-015	-2.26394e-015	-1.59496e-014	1.35949e-015	-2.09847e-014	-1.81587e-014	-4.01609e-015	-4.28773e-015	8.04553e-015	4.27048e-015	1.13285e-014	-5.59128e-015	1.26087e-015	-1.00807e-014	-1.09779e-014	-6.38899e-015	-1.31986e-014
-1.76714e-014	-1.74145e-014	-2.06147e-014	-1.62139e-014	-1.06052e-014	-8.86786e-015	-2.49879e-015	-1.46152e-014	-8.04378e-015	-2.2399e-015	-1.68053e-014	9.03439e-016	-2.13684e-014	-1.86687e-014	-3.55635e-015	-3.54982e-015	8.23834e-015	4.40639e-015	1.13241e-014	-5.64762e-015	1.10442e-015	-1.02698e-014	-1.15355e-014	-7.02619e-015	-1.3813e-014
-1.7983e-014	-1.80202e-014	-2.11502e-014	-1.56423e-014	-1.01067e-014	-7.81975e-015	-2.20321e-015	-1.45263e-014	-8.58462e-015	-2.21675e-015	-1.76698e-014	4.22493e-016	-2.17299e-014	-1.91912e-014	-3.09425e-015	-2.83816e-015	8.42376e-015	4.55366e-015	1.13008e-014	-5.66493e-015	9.52774e-016	-1.04422e-014	-1.2105e-014	-7.66539e-015	-1.43987e-014
-1.82845e-014	-1.85929e-014	-2.16602e-014	-1.50553e-014	-9.59626e-015	-6.79426e-015	-1.90382e-015	-1.44423e-014	-9.12758e-015	-2.19388e-015	-1.85341e-014	-7.97898e-017	-2.20647e-014	-1.97214e-014	-2.63191e-015	-2.15613e-015	8.60257e-015	4.71189e-015	1.12585e-014	-5.64398e-015	8.0685e-016	-1.06002e-014	-1.26829e-014	-8.30293e-015	-1.49543e-014
-1.85746e-014	-1.9129e-014	-2.2141e-014	-1.44547e-014	-9.0751e-015	-5.79556e-015	-1.59934e-015	-1.43583e-014	-9.66452e-015	-2.17084e-015	-1.93884e-014	-5.99769e-016	-2.237e-014	-2.02545e-014	-2.1711e-015	-1.50773e-015	8.77479e-015	4.88056e-015	1.11975e-014	-5.58577e-015	6.67418e-016	-1.07458e-014	-1.32664e-014	-8.93491e-015	-1.54781e-014
-1.88528e-014	-1.96247e-014	-2.25893e-014	-1.38434e-014	-8.54515e-015	-4.82707e-015	-1.28858e-015	-1.42694e-014	-1.01871e-014	-2.14706e-015	-2.0224e-014	-1.13396e-015	-2.26431e-014	-2.07851e-014	-1.71417e-015	-8.95626e-016	8.94032e-015	5.05935e-015	1.11177e-014	-5.49168e-015	5.34751e-016	-1.08811e-014	-1.38525e-014	-9.55755e-015	-1.59683e-014
-1.91181e-014	-2.00759e-014	-2.30026e-014	-1.32233e-014	-8.00812e-015	-3.89187e-015	-9.71427e-016	-1.41708e-014	-1.06883e-014	-2.12184e-015	-2.10325e-014	-1.67958e-015	-2.28816e-014	-2.13082e-014	-1.26266e-015	-3.2271e-016	9.0986e-015	5.24821e-015	1.10194e-014	-5.36366e-015	4.08924e-016	-1.10082e-014	-1.44379e-014	-1.01672e-014	-1.64237e-014
-1.93702e-014	-2.04802e-014	-2.3378e-014	-1.25967e-014	-7.46586e-015	-2.99321e-015	-6.47419e-016	-1.40586e-014	-1.11597e-014	-2.09446e-015	-2.18048e-014	-2.23353e-015	-2.30838e-014	-2.18189e-014	-8.18587e-016	2.08457e-016	9.24996e-015	5.4465e-015	1.09033e-014	-5.2045e-015	2.88977e-016	-1.11308e-014	-1.50191e-014	-1.07602e-014	-1.68435e-014
-1.96085e-014	-2.0835e-014	-2.3713e-014	-1.19663e-014	-6.9209e-015	-2.13454e-015	-3.16035e-016	-1.3928e-014	-1.15948e-014	-2.06457e-015	-2.25328e-014	-2.79305e-015	-2.3249e-014	-2.23119e-014	-3.829e-016	6.95988e-016	9.39389e-015	5.65302e-015	1.077e-014	-5.01646e-015	1.74708e-016	-1.12512e-014	-1.55927e-014	-1.13329e-014	-1.72275e-014
-1.98322e-014	-2.11385e-014	-2.40054e-014	-1.13337e-014	-6.37569e-015	-1.31922e-015	2.2465e-017	-1.37753e-014	-1.19868e-014	-2.0322e-015	-2.32091e-014	-3.35518e-015	-2.33764e-014	-2.27825e-014	4.245e-017	1.1378e-015	9.52996e-015	5.86681e-015	1.06199e-014	-4.80292e-015	6.59677e-017	-1.13719e-014	-1.61555e-014	-1.18825e-014	-1.75758e-014
-2.00404e-014	-2.13893e-014	-2.4253e-014	-1.07023e-014	-5.83243e-015	-5.49563e-016	3.68305e-016	-1.35972e-014	-1.233e-014	-1.99704e-015	-2.38265e-014	-3.91647e-015	-2.34652e-014	-2.32261e-014	4.55005e-016	1.53209e-015	9.6582e-015	6.08746e-015	1.0454e-014	-4.5673e-015	-3.87702e-017	-1.14953e-014	-1.67044e-014	-1.24061e-014	-1.78879e-014
-2.02325e-014	-2.15863e-014	-2.44543e-014	-1.00756e-014	-5.29359e-015	1.71979e-016	7.20901e-016	-1.33908e-014	-1.26193e-014	-1.95907e-015	-2.43785e-014	-4.47404e-015	-2.35156e-014	-2.36384e-014	8.542e-016	1.8783e-015	9.77806e-015	6.31387e-015	1.02731e-014	-4.31374e-015	-1.4138e-016	-1.16237e-014	-1.72368e-014	-1.29013e-014	-1.81646e-014
-2.04086e-014	-2.17288e-014	-2.46083e-014	-9.45643e-015	-4.76087e-015	8.4309e-016	1.07935e-015	-1.31539e-014	-1.28497e-014	-1.91787e-015	-2.48602e-014	-5.02573e-015	-2.35282e-014	-2.40149e-014	1.23852e-015	2.17531e-015	9.88938e-015	6.54474e-015	1.00775e-014	-4.04602e-015	-2.43342e-016	-1.17594e-014	-1.77498e-014	-1.33659e-014	-1.8406e-014
-2.05682e-014	-2.18172e-014	-2.47143e-014	-8.84761e-015	-4.23739e-015	1.46219e-015	1.44308e-015	-1.28849e-014	-1.30182e-014	-1.87299e-015	-2.52673e-014	-5.56914e-015	-2.35032e-014	-2.43521e-014	1.60707e-015	2.42224e-015	9.99099e-015	6.77791e-015	9.86824e-015	-3.76807e-015	-3.46879e-016	-1.19043e-014	-1.82408e-014	-1.37981e-014	-1.86137e-014
-2.07109e-014	-2.18518e-014	-2.47718e-014	-8.25284e-015	-3.72516e-015	2.02791e-015	1.81078e-015	-1.25826e-014	-1.31216e-014	-1.82441e-015	-2.55955e-014	-6.102e-015	-2.34426e-014	-2.4647e-014	1.95816e-015	2.61903e-015	1.0082e-014	7.01202e-015	9.64591e-015	-3.48424e-015	-4.53803e-016	-1.206e-014	-1.87074e-014	-1.41966e-014	-1.87891e-014
-2.08361e-014	-2.18331e-014	-2.47808e-014	-7.67517e-015	-3.22636e-015	2.53849e-015	2.18148e-015	-1.22467e-014	-1.31568e-014	-1.77183e-015	-2.58415e-014	-6.62225e-015	-2.33479e-014	-2.48963e-014	2.29108e-015	2.76558e-015	1.01617e-014	7.24552e-015	9.41092e-015	-3.19851e-015	-5.66692e-016	-1.22284e-014	-1.91476e-014	-1.45602e-014	-1.89331e-014
-2.09438e-014	-2.17619e-014	-2.47412e-014	-7.11805e-015	-2.7434e-015	2.99379e-015	2.55326e-015	-1.18776e-014	-1.31224e-014	-1.71595e-015	-2.60034e-014	-7.12802e-015	-2.32211e-014	-2.50974e-014	2.60495e-015	2.86215e-015	1.02294e-014	7.47712e-015	9.16412e-015	-2.91525e-015	-6.87586e-016	-1.24117e-014	-1.95594e-014	-1.48878e-014	-1.90472e-014
-2.10331e-014	-2.16401e-014	-2.46531e-014	-6.58451e-015	-2.27876e-015	3.39346e-015	2.92451e-015	-1.14767e-014	-1.30179e-014	-1.65643e-015	-2.60804e-014	-7.61733e-015	-2.30646e-014	-2.52482e-014	2.89918e-015	2.90975e-015	1.0284e-014	7.70536e-015	8.90652e-015	-2.63905e-015	-8.18844e-016	-1.26111e-014	-1.99416e-014	-1.51795e-014	-1.91335e-014
-2.11035e-014	-2.14699e-014	-2.45174e-014	-6.07827e-015	-1.83411e-015	3.73724e-015	3.2941e-015	-1.10449e-014	-1.28438e-014	-1.59306e-015	-2.60718e-014	-8.08875e-015	-2.28808e-014	-2.53469e-014	3.17393e-015	2.90881e-015	1.03243e-014	7.92895e-015	8.63911e-015	-2.37381e-015	-9.62668e-016	-1.28267e-014	-2.02927e-014	-1.54352e-014	-1.9194e-014
-2.11552e-014	-2.12533e-014	-2.43355e-014	-5.60204e-015	-1.41179e-015	4.02462e-015	3.66016e-015	-1.05837e-014	-1.26008e-014	-1.52592e-015	-2.59781e-014	-8.54052e-015	-2.2672e-014	-2.53925e-014	3.42894e-015	2.86033e-015	1.03491e-014	8.14614e-015	8.36311e-015	-2.1237e-015	-1.12085e-015	-1.30598e-014	-2.0612e-014	-1.56552e-014	-1.92306e-014
-2.11875e-014	-2.09929e-014	-2.41092e-014	-5.15847e-015	-1.01423e-015	4.25585e-015	4.02072e-015	-1.00965e-014	-1.22903e-014	-1.45481e-015	-2.58006e-014	-8.97115e-015	-2.24412e-014	-2.53846e-014	3.66372e-015	2.76574e-015	1.03581e-014	8.3549e-015	8.07903e-015	-1.89262e-015	-1.29548e-015	-1.33095e-014	-2.08993e-014	-1.58398e-014	-1.92456e-014
-2.12e-014	-2.06919e-014	-2.38404e-014	-4.7504e-015	-6.43297e-016	4.43209e-015	4.37441e-015	-9.58628e-015	-1.19154e-014	-1.37952e-015	-2.55409e-014	-9.37947e-015	-2.21916e-014	-2.53233e-014	3.87792e-015	2.62695e-015	1.03496e-014	8.55364e-015	7.78748e-015	-1.68445e-015	-1.4887e-015	-1.35759e-014	-2.11545e-014	-1.59898e-014	-1.92411e-014
-2.1193e-014	-2.03532e-014	-2.35312e-014	-4.38036e-015	-3.00271e-016	4.55394e-015	4.71952e-015	-9.05688e-015	-1.14787e-014	-1.30006e-015	-2.52022e-014	-9.76381e-015	-2.19264e-014	-2.52091e-014	4.07207e-015	2.44547e-015	1.03233e-014	8.74081e-015	7.4897e-015	-1.50286e-015	-1.70187e-015	-1.3858e-014	-2.13781e-014	-1.61069e-014	-1.92199e-014
-2.11661e-014	-1.99802e-014	-2.31841e-014	-4.05073e-015	1.34302e-017	4.62296e-015	5.05439e-015	-8.51187e-015	-1.09842e-014	-1.21579e-015	-2.47884e-014	-1.01226e-014	-2.1649e-014	-2.50424e-014	4.2465e-015	2.22312e-015	1.02792e-014	8.91519e-015	7.18674e-015	-1.35082e-015	-1.93757e-015	-1.41552e-014	-2.1571e-014	-1.61921e-014	-1.91846e-014
-2.11186e-014	-1.95768e-014	-2.28014e-014	-3.76321e-015	2.96682e-016	4.641e-015	5.37752e-015	-7.95532e-015	-1.04361e-014	-1.12621e-015	-2.43032e-014	-1.04539e-014	-2.13634e-014	-2.48245e-014	4.40124e-015	1.96199e-015	1.02159e-014	9.07502e-015	6.87921e-015	-1.23131e-015	-2.19739e-015	-1.44663e-014	-2.17341e-014	-1.62472e-014	-1.91375e-014
-2.105e-014	-1.91455e-014	-2.23865e-014	-3.51972e-015	5.48383e-016	4.60987e-015	5.68759e-015	-7.39162e-015	-9.83965e-015	-1.03184e-015	-2.37516e-014	-1.0756e-014	-2.10721e-014	-2.45571e-014	4.53698e-015	1.66443e-015	1.01327e-014	9.21897e-015	6.56751e-015	-1.14733e-015	-2.48191e-015	-1.47892e-014	-2.18681e-014	-1.62743e-014	-1.90812e-014
-2.09598e-014	-1.86904e-014	-2.19422e-014	-3.32067e-015	7.67615e-016	4.5314e-015	5.98301e-015	-6.8256e-015	-9.20075e-015	-9.32337e-016	-2.31392e-014	-1.10281e-014	-2.07778e-014	-2.42427e-014	4.65454e-015	1.33254e-015	1.00295e-014	9.34585e-015	6.25183e-015	-1.10128e-015	-2.79242e-015	-1.51228e-014	-2.1975e-014	-1.62756e-014	-1.90176e-014
-2.08478e-014	-1.82161e-014	-2.14717e-014	-3.1668e-015	9.53949e-016	4.40782e-015	6.26257e-015	-6.2621e-015	-8.52562e-015	-8.27312e-016	-2.2472e-014	-1.12693e-014	-2.04841e-014	-2.38837e-014	4.75474e-015	9.68839e-016	9.90644e-015	9.45488e-015	5.93241e-015	-1.09471e-015	-3.12984e-015	-1.54651e-014	-2.20566e-014	-1.62537e-014	-1.89488e-014
-2.07137e-014	-1.77258e-014	-2.09782e-014	-3.05863e-015	1.10636e-015	4.24264e-015	6.52571e-015	-5.7061e-015	-7.82037e-015	-7.17484e-016	-2.17565e-014	-1.14786e-014	-2.01938e-014	-2.3483e-014	4.83828e-015	5.75993e-016	9.76342e-015	9.54529e-015	5.60864e-015	-1.12981e-015	-3.49436e-015	-1.58141e-014	-2.21146e-014	-1.62109e-014	-1.88769e-014
-2.0558e-014	-1.72235e-014	-2.04654e-014	-2.99571e-015	1.22473e-015	4.03927e-015	6.77235e-015	-5.16248e-015	-7.09116e-015	-6.02756e-016	-2.09992e-014	-1.16554e-014	-1.99094e-014	-2.30437e-014	4.90601e-015	1.56637e-016	9.60091e-015	9.61586e-015	5.28061e-015	-1.20824e-015	-3.88595e-015	-1.61678e-014	-2.21512e-014	-1.61497e-014	-1.88045e-014
-2.03803e-014	-1.67129e-014	-1.99364e-014	-2.97782e-015	1.30858e-015	3.80098e-015	7.00212e-015	-4.63557e-015	-6.34456e-015	-4.83003e-016	-2.02061e-014	-1.17984e-014	-1.96328e-014	-2.25696e-014	4.95933e-015	-2.86107e-016	9.41879e-015	9.6664e-015	4.94859e-015	-1.33029e-015	-4.30385e-015	-1.6524e-014	-2.21685e-014	-1.60729e-014	-1.87336e-014
-2.0181e-014	-1.61972e-014	-1.9395e-014	-3.0036e-015	1.35823e-015	3.53253e-015	7.2146e-015	-4.13026e-015	-5.58677e-015	-3.58201e-016	-1.93845e-014	-1.19066e-014	-1.93664e-014	-2.20643e-014	4.9994e-015	-7.49235e-016	9.2171e-015	9.69643e-015	4.6127e-015	-1.49601e-015	-4.74753e-015	-1.68806e-014	-2.21691e-014	-1.59829e-014	-1.86661e-014
-1.99602e-014	-1.56794e-014	-1.88445e-014	-3.07179e-015	1.37402e-015	3.23751e-015	7.40981e-015	-3.65057e-015	-4.8239e-015	-2.28769e-016	-1.85409e-014	-1.19794e-014	-1.91122e-014	-2.15321e-014	5.02708e-015	-1.23048e-015	8.99683e-015	9.70579e-015	4.27263e-015	-1.70561e-015	-5.21602e-015	-1.72345e-014	-2.21556e-014	-1.58819e-014	-1.86036e-014
-1.97179e-014	-1.5163e-014	-1.8289e-014	-3.1802e-015	1.35691e-015	2.92033e-015	7.58867e-015	-3.19982e-015	-4.06222e-015	-9.50265e-017	-1.76823e-014	-1.20161e-014	-1.88712e-014	-2.09768e-014	5.04342e-015	-1.72695e-015	8.75868e-015	9.69472e-015	3.92765e-015	-1.95917e-015	-5.70695e-015	-1.75835e-014	-2.21301e-014	-1.57729e-014	-1.85478e-014
-1.94547e-014	-1.46509e-014	-1.77324e-014	-3.32674e-015	1.30759e-015	2.58584e-015	7.752e-015	-2.78136e-015	-3.30772e-015	4.30913e-017	-1.68153e-014	-1.2017e-014	-1.86446e-014	-2.04022e-014	5.04995e-015	-2.2353e-015	8.50321e-015	9.66303e-015	3.57674e-015	-2.25588e-015	-6.21802e-015	-1.79257e-014	-2.20954e-014	-1.56579e-014	-1.85005e-014
-1.91711e-014	-1.41453e-014	-1.71777e-014	-3.50916e-015	1.22746e-015	2.23885e-015	7.9008e-015	-2.39856e-015	-2.56587e-015	1.84985e-016	-1.59467e-014	-1.19811e-014	-1.84334e-014	-1.98129e-014	5.04832e-015	-2.75255e-015	8.23214e-015	9.61102e-015	3.21987e-015	-2.59499e-015	-6.74718e-015	-1.82596e-014	-2.20549e-014	-1.55387e-014	-1.84629e-014
-1.88674e-014	-1.36491e-014	-1.66281e-014	-3.72424e-015	1.11807e-015	1.88381e-015	8.03638e-015	-2.05392e-015	-1.84275e-015	3.30493e-016	-1.50829e-014	-1.19083e-014	-1.82382e-014	-1.92132e-014	5.03933e-015	-3.27654e-015	7.94731e-015	9.53957e-015	2.85578e-015	-2.97452e-015	-7.29128e-015	-1.85835e-014	-2.20102e-014	-1.54178e-014	-1.84358e-014
-1.85442e-014	-1.3165e-014	-1.60868e-014	-3.96839e-015	9.81086e-016	1.52534e-015	8.16037e-015	-1.74965e-015	-1.14272e-015	4.7972e-016	-1.42296e-014	-1.17984e-014	-1.80597e-014	-1.86078e-014	5.02451e-015	-3.80449e-015	7.64978e-015	9.44891e-015	2.48371e-015	-3.39273e-015	-7.84779e-015	-1.88958e-014	-2.19649e-014	-1.52965e-014	-1.84207e-014
-1.82024e-014	-1.26941e-014	-1.55573e-014	-4.23745e-015	8.17877e-016	1.16799e-015	8.27405e-015	-1.48705e-015	-4.70384e-016	6.32425e-016	-1.33926e-014	-1.16516e-014	-1.78978e-014	-1.80008e-014	5.00443e-015	-4.33327e-015	7.34074e-015	9.33943e-015	2.103e-015	-3.84806e-015	-8.41388e-015	-1.91945e-014	-2.19213e-014	-1.51769e-014	-1.84187e-014
-1.78435e-014	-1.22381e-014	-1.50424e-014	-4.52732e-015	6.29986e-016	8.16027e-016	8.37898e-015	-1.26696e-015	1.70138e-016	7.87846e-016	-1.25762e-014	-1.14687e-014	-1.77523e-014	-1.73967e-014	4.98008e-015	-4.86014e-015	7.02298e-015	9.21242e-015	1.71228e-015	-4.33854e-015	-8.98617e-015	-1.94795e-014	-2.18816e-014	-1.50608e-014	-1.84308e-014
-1.74681e-014	-1.17987e-014	-1.45454e-014	-4.83392e-015	4.19301e-016	4.73938e-016	8.4763e-015	-1.08995e-015	7.74796e-016	9.45558e-016	-1.17851e-014	-1.12515e-014	-1.76229e-014	-1.67994e-014	4.95265e-015	-5.38247e-015	6.69826e-015	9.06859e-015	1.31061e-015	-4.86145e-015	-9.56106e-015	-1.97495e-014	-2.18487e-014	-1.49497e-014	-1.84577e-014
-1.70776e-014	-1.13765e-014	-1.4068e-014	-5.15326e-015	1.8822e-016	1.46115e-016	8.5678e-015	-9.55777e-016	1.34063e-015	1.10436e-015	-1.10234e-014	-1.10007e-014	-1.75088e-014	-1.62121e-014	4.92286e-015	-5.89795e-015	6.36821e-015	8.90868e-015	8.97043e-016	-5.41393e-015	-1.01345e-014	-2.00041e-014	-2.18247e-014	-1.48446e-014	-1.85004e-014
-1.66741e-014	-1.0973e-014	-1.3613e-014	-5.48083e-015	-6.09652e-017	-1.63672e-016	8.65506e-015	-8.63752e-016	1.86576e-015	1.26398e-015	-1.02949e-014	-1.0718e-014	-1.74092e-014	-1.56378e-014	4.89182e-015	-6.40461e-015	6.03472e-015	8.73388e-015	4.70993e-016	-5.9933e-015	-1.07031e-014	-2.02432e-014	-2.18117e-014	-1.47466e-014	-1.8559e-014
-1.62595e-014	-1.05883e-014	-1.31828e-014	-5.81218e-015	-3.27001e-016	-4.51459e-016	8.73973e-015	-8.13028e-016	2.34855e-015	1.42316e-015	-9.60249e-015	-1.04049e-014	-1.73229e-014	-1.50797e-014	4.85961e-015	-6.89981e-015	5.69971e-015	8.54504e-015	3.0869e-017	-6.59681e-015	-1.12634e-014	-2.04669e-014	-2.18112e-014	-1.46564e-014	-1.86339e-014
-1.58356e-014	-1.02228e-014	-1.27794e-014	-6.14261e-015	-6.07494e-016	-7.13652e-016	8.82308e-015	-8.02361e-016	2.78757e-015	1.58045e-015	-8.94922e-015	-1.00639e-014	-1.72486e-014	-1.45407e-014	4.82642e-015	-7.38104e-015	5.36566e-015	8.34287e-015	-4.23902e-016	-7.22093e-015	-1.18119e-014	-2.06758e-014	-2.18251e-014	-1.45745e-014	-1.8726e-014
-1.54038e-014	-9.87671e-015	-1.24042e-014	-6.46751e-015	-9.00534e-016	-9.47281e-016	8.90613e-015	-8.29198e-016	3.18256e-015	1.73475e-015	-8.33641e-015	-9.69788e-015	-1.71844e-014	-1.40238e-014	4.79246e-015	-7.84702e-015	5.03459e-015	8.12839e-015	-8.9377e-016	-7.86192e-015	-1.23451e-014	-2.08707e-014	-2.1855e-014	-1.45011e-014	-1.88358e-014
-1.49664e-014	-9.55004e-015	-1.20583e-014	-6.78282e-015	-1.20357e-015	-1.14972e-015	8.98949e-015	-8.90984e-016	3.53291e-015	1.88521e-015	-7.765e-015	-9.30927e-015	-1.71298e-014	-1.35317e-014	4.75748e-015	-8.29596e-015	4.70739e-015	7.90276e-015	-1.38006e-015	-8.51707e-015	-1.28588e-014	-2.10524e-014	-2.19023e-014	-1.44369e-014	-1.89633e-014
-1.45256e-014	-9.24265e-015	-1.17427e-014	-7.08403e-015	-1.51458e-015	-1.31897e-015	9.07397e-015	-9.85424e-016	3.83905e-015	2.03076e-015	-7.23606e-015	-8.90181e-015	-1.70836e-014	-1.30663e-014	4.72254e-015	-8.72631e-015	4.38566e-015	7.66667e-015	-1.88282e-015	-9.18298e-015	-1.335e-014	-2.12219e-014	-2.19687e-014	-1.43818e-014	-1.91086e-014
-1.40839e-014	-8.95455e-015	-1.14583e-014	-7.36792e-015	-1.83158e-015	-1.45311e-015	9.16059e-015	-1.1104e-015	4.10148e-015	2.17009e-015	-6.74988e-015	-8.47883e-015	-1.70436e-014	-1.26295e-014	4.68732e-015	-9.13676e-015	4.07079e-015	7.42057e-015	-2.40229e-015	-9.85683e-015	-1.3816e-014	-2.13807e-014	-2.20545e-014	-1.43357e-014	-1.92718e-014
-1.36435e-014	-8.68515e-015	-1.12062e-014	-7.63059e-015	-2.15271e-015	-1.55019e-015	9.2495e-015	-1.26333e-015	4.3213e-015	2.30094e-015	-6.30709e-015	-8.04416e-015	-1.70091e-014	-1.22223e-014	4.65143e-015	-9.52571e-015	3.76437e-015	7.16516e-015	-2.93874e-015	-1.05355e-014	-1.42545e-014	-2.1531e-014	-2.216e-014	-1.42988e-014	-1.94538e-014
-1.32071e-014	-8.43429e-015	-1.09867e-014	-7.86875e-015	-2.47589e-015	-1.60986e-015	9.34035e-015	-1.44092e-015	4.50005e-015	2.42186e-015	-5.90713e-015	-7.60249e-015	-1.69784e-014	-1.18455e-014	4.61491e-015	-9.8921e-015	3.46704e-015	6.90063e-015	-3.49277e-015	-1.12159e-014	-1.46632e-014	-2.16748e-014	-2.22864e-014	-1.42703e-014	-1.96542e-014
-1.27774e-014	-8.20166e-015	-1.07999e-014	-8.07954e-015	-2.79953e-015	-1.63143e-015	9.43249e-015	-1.64037e-015	4.64031e-015	2.53152e-015	-5.54888e-015	-7.15838e-015	-1.695e-014	-1.15003e-014	4.57738e-015	-1.02355e-014	3.17987e-015	6.62736e-015	-4.06381e-015	-1.18954e-014	-1.50398e-014	-2.18146e-014	-2.2434e-014	-1.42499e-014	-1.98729e-014
-1.23565e-014	-7.98698e-015	-1.06455e-014	-8.26036e-015	-3.12187e-015	-1.6147e-015	9.52513e-015	-1.85841e-015	4.74406e-015	2.62798e-015	-5.23094e-015	-6.71609e-015	-1.69228e-014	-1.11862e-014	4.53765e-015	-1.05556e-014	2.90321e-015	6.34634e-015	-4.65116e-015	-1.25714e-014	-1.53819e-014	-2.19528e-014	-2.26033e-014	-1.42368e-014	-2.01099e-014
-1.19467e-014	-7.78971e-015	-1.05236e-014	-8.40858e-015	-3.44089e-015	-1.56045e-015	9.61679e-015	-2.09192e-015	4.81364e-015	2.70939e-015	-4.95205e-015	-6.28107e-015	-1.68955e-014	-1.09039e-014	4.49474e-015	-1.08522e-014	2.63715e-015	6.05709e-015	-5.25506e-015	-1.32403e-014	-1.56886e-014	-2.20917e-014	-2.27944e-014	-1.42311e-014	-2.03653e-014
-1.15505e-014	-7.60952e-015	-1.04336e-014	-8.52272e-015	-3.75526e-015	-1.47035e-015	9.70514e-015	-2.33858e-015	4.85113e-015	2.77401e-015	-4.71067e-015	-5.85873e-015	-1.6867e-014	-1.0653e-014	4.44814e-015	-1.11248e-014	2.38212e-015	5.7589e-015	-5.87501e-015	-1.38993e-014	-1.59595e-014	-2.22331e-014	-2.30072e-014	-1.42321e-014	-2.06392e-014
-1.11705e-014	-7.44648e-015	-1.03743e-014	-8.60204e-015	-4.06386e-015	-1.3466e-015	9.78825e-015	-2.59584e-015	4.85934e-015	2.82e-015	-4.50457e-015	-5.45345e-015	-1.6837e-014	-1.04334e-014	4.39732e-015	-1.13737e-014	2.13827e-015	5.45178e-015	-6.51035e-015	-1.45464e-014	-1.61944e-014	-2.2379e-014	-2.3241e-014	-1.42393e-014	-2.09322e-014
-1.08091e-014	-7.30057e-015	-1.03451e-014	-8.64533e-015	-4.36515e-015	-1.19183e-015	9.86407e-015	-2.8615e-015	4.8404e-015	2.84563e-015	-4.3316e-015	-5.07049e-015	-1.6805e-014	-1.0244e-014	4.3418e-015	-1.15986e-014	1.90545e-015	5.13502e-015	-7.15982e-015	-1.51792e-014	-1.63932e-014	-2.25316e-014	-2.34952e-014	-1.4253e-014	-2.12432e-014
-1.04684e-014	-7.1716e-015	-1.03451e-014	-8.65266e-015	-4.65794e-015	-1.00862e-015	9.92987e-015	-3.13398e-015	4.79719e-015	2.84876e-015	-4.18974e-015	-4.71485e-015	-1.67709e-014	-1.00845e-014	4.27967e-015	-1.17999e-014	1.683e-015	4.80788e-015	-7.82283e-015	-1.5796e-014	-1.65567e-014	-2.26931e-014	-2.3769e-014	-1.42722e-014	-2.15718e-014
-1.01501e-014	-7.05982e-015	-1.03734e-014	-8.62388e-015	-4.94104e-015	-7.9987e-016	9.98274e-015	-3.41148e-015	4.73183e-015	2.82761e-015	-4.07663e-015	-4.39197e-015	-1.6734e-014	-9.95385e-015	4.20928e-015	-1.19791e-014	1.46996e-015	4.46953e-015	-8.49781e-015	-1.63952e-014	-1.66862e-014	-2.28654e-014	-2.40611e-014	-1.42966e-014	-2.1918e-014
-9.85626e-015	-6.96584e-015	-1.04285e-014	-8.55975e-015	-5.21338e-015	-5.69454e-016	1.00197e-014	-3.69219e-015	4.64747e-015	2.78101e-015	-3.98988e-015	-4.10676e-015	-1.66938e-014	-9.85044e-015	4.12981e-015	-1.21366e-014	1.26527e-015	4.11939e-015	-9.18301e-015	-1.69754e-014	-1.67833e-014	-2.30504e-014	-2.43709e-014	-1.43254e-014	-2.22814e-014
-9.58937e-015	-6.89012e-015	-1.05085e-014	-8.46169e-015	-5.47459e-015	-3.21664e-016	1.00372e-014	-3.97488e-015	4.54679e-015	2.707e-015	-3.92716e-015	-3.86386e-015	-1.66513e-014	-9.7732e-015	4.0402e-015	-1.22738e-014	1.06772e-015	3.75655e-015	-9.87678e-015	-1.75347e-014	-1.685e-014	-2.325e-014	-2.46978e-014	-1.43583e-014	-2.26613e-014
-9.35042e-015	-6.83379e-015	-1.06122e-014	-8.33187e-015	-5.72417e-015	-6.08921e-017	1.00312e-014	-4.2585e-015	4.43194e-015	2.60439e-015	-3.88638e-015	-3.66825e-015	-1.66072e-014	-9.72064e-015	3.93958e-015	-1.23926e-014	8.75928e-016	3.37967e-015	-1.05776e-014	-1.80723e-014	-1.68888e-014	-2.34651e-014	-2.50404e-014	-1.43951e-014	-2.3057e-014
-9.1407e-015	-6.79747e-015	-1.0738e-014	-8.17218e-015	-5.9617e-015	2.08383e-016	9.99893e-015	-4.5428e-015	4.305e-015	2.47178e-015	-3.86547e-015	-3.52388e-015	-1.65622e-014	-9.69089e-015	3.82692e-015	-1.24942e-014	6.87904e-016	2.98794e-015	-1.12832e-014	-1.85866e-014	-1.69025e-014	-2.36971e-014	-2.53967e-014	-1.44363e-014	-2.34672e-014
-8.96152e-015	-6.78237e-015	-1.08839e-014	-7.98484e-015	-6.18685e-015	4.80988e-016	9.93729e-015	-4.82797e-015	4.16766e-015	2.30786e-015	-3.86259e-015	-3.43468e-015	-1.65169e-014	-9.68247e-015	3.70135e-015	-1.25798e-014	5.02301e-016	2.58042e-015	-1.19911e-014	-1.90768e-014	-1.68941e-014	-2.39469e-014	-2.57645e-014	-1.44819e-014	-2.38913e-014
-8.81464e-015	-6.78908e-015	-1.1048e-014	-7.77292e-015	-6.39899e-015	7.52233e-016	9.84213e-015	-5.11435e-015	4.02145e-015	2.11146e-015	-3.87595e-015	-3.40372e-015	-1.64726e-014	-9.69398e-015	3.56242e-015	-1.2651e-014	3.16547e-016	2.15622e-015	-1.2699e-014	-1.95424e-014	-1.68673e-014	-2.42141e-014	-2.61418e-014	-1.4532e-014	-2.43274e-014
-8.70032e-015	-6.81879e-015	-1.12288e-014	-7.53991e-015	-6.59838e-015	1.01775e-015	9.71036e-015	-5.40241e-015	3.86786e-015	1.88165e-015	-3.90393e-015	-3.43284e-015	-1.64305e-014	-9.72353e-015	3.40943e-015	-1.27088e-014	1.29352e-016	1.71383e-015	-1.34053e-014	-1.99825e-014	-1.68247e-014	-2.44984e-014	-2.65272e-014	-1.45864e-014	-2.47746e-014
-8.61914e-015	-6.87272e-015	-1.14247e-014	-7.28872e-015	-6.78492e-015	1.27204e-015	9.53964e-015	-5.69286e-015	3.70794e-015	1.61731e-015	-3.9453e-015	-3.52433e-015	-1.63916e-014	-9.76925e-015	3.24157e-015	-1.2755e-014	-6.11667e-017	1.25234e-015	-1.41083e-014	-2.03973e-014	-1.677e-014	-2.47994e-014	-2.69189e-014	-1.46454e-014	-2.52311e-014
-8.57132e-015	-6.95227e-015	-1.16339e-014	-7.02302e-015	-6.95851e-015	1.50987e-015	9.32754e-015	-5.98673e-015	3.54196e-015	1.31776e-015	-3.99898e-015	-3.68031e-015	-1.63577e-014	-9.83015e-015	3.05799e-015	-1.27914e-014	-2.56484e-016	7.71053e-016	-1.48057e-014	-2.07864e-014	-1.67074e-014	-2.5117e-014	-2.73149e-014	-1.47096e-014	-2.56956e-014
-8.55692e-015	-7.05922e-015	-1.18545e-014	-6.74698e-015	-7.11947e-015	1.72718e-015	9.07149e-015	-6.28552e-015	3.37059e-015	9.8327e-016	-4.0646e-015	-3.90208e-015	-1.63302e-014	-9.90514e-015	2.85819e-015	-1.28194e-014	-4.58912e-016	2.69163e-016	-1.54954e-014	-2.11498e-014	-1.66414e-014	-2.54497e-014	-2.77129e-014	-1.47791e-014	-2.6166e-014
-8.57616e-015	-7.19403e-015	-1.20851e-014	-6.4643e-015	-7.26806e-015	1.91937e-015	8.76936e-015	-6.59093e-015	3.19373e-015	6.13709e-016	-4.14156e-015	-4.19026e-015	-1.63106e-014	-9.99274e-015	2.64207e-015	-1.28408e-014	-6.70531e-016	-2.53996e-016	-1.6174e-014	-2.14878e-014	-1.65759e-014	-2.57963e-014	-2.81104e-014	-1.48542e-014	-2.66393e-014
-8.62881e-015	-7.35825e-015	-1.23245e-014	-6.17872e-015	-7.4047e-015	2.08159e-015	8.4205e-015	-6.90417e-015	3.01137e-015	2.09982e-016	-4.22982e-015	-4.54474e-015	-1.63006e-014	-1.00916e-014	2.41007e-015	-1.28574e-014	-8.92993e-016	-7.98965e-016	-1.68396e-014	-2.18007e-014	-1.65147e-014	-2.6155e-014	-2.85055e-014	-1.49354e-014	-2.71135e-014
-8.71358e-015	-7.55251e-015	-1.25709e-014	-5.89364e-015	-7.52954e-015	2.20979e-015	8.0243e-015	-7.22646e-015	2.82319e-015	-2.27587e-016	-4.32864e-015	-4.96462e-015	-1.63015e-014	-1.02007e-014	2.16189e-015	-1.28711e-014	-1.12749e-015	-1.36608e-015	-1.74898e-014	-2.20881e-014	-1.64616e-014	-2.65235e-014	-2.88955e-014	-1.50226e-014	-2.75865e-014
-8.83037e-015	-7.77907e-015	-1.28234e-014	-5.61352e-015	-7.6435e-015	2.3006e-015	7.58024e-015	-7.55961e-015	2.62861e-015	-6.9826e-016	-4.4386e-015	-5.44829e-015	-1.63148e-014	-1.0319e-014	1.89833e-015	-1.28834e-014	-1.37488e-015	-1.95515e-015	-1.81222e-014	-2.23502e-014	-1.64198e-014	-2.68995e-014	-2.92777e-014	-1.51167e-014	-2.80557e-014
-8.9789e-015	-8.03887e-015	-1.30805e-014	-5.34234e-015	-7.74669e-015	2.35044e-015	7.08903e-015	-7.90475e-015	2.42682e-015	-1.20144e-015	-4.56032e-015	-5.99378e-015	-1.63428e-014	-1.04459e-014	1.61991e-015	-1.2895e-014	-1.63567e-015	-2.56497e-015	-1.87347e-014	-2.25877e-014	-1.63929e-014	-2.72803e-014	-2.96497e-014	-1.52182e-014	-2.85182e-014
-9.15825e-015	-8.33252e-015	-1.33413e-014	-5.08292e-015	-7.8393e-015	2.35649e-015	6.55176e-015	-8.26313e-015	2.21696e-015	-1.73494e-015	-4.69445e-015	-6.59823e-015	-1.63866e-014	-1.05811e-014	1.32749e-015	-1.29076e-014	-1.91081e-015	-3.19471e-015	-1.93248e-014	-2.28002e-014	-1.6384e-014	-2.76624e-014	-3.00084e-014	-1.53277e-014	-2.89712e-014
-9.36658e-015	-8.66004e-015	-1.3605e-014	-4.83878e-015	-7.92158e-015	2.31706e-015	5.97095e-015	-8.63552e-015	1.9985e-015	-2.29705e-015	-4.84195e-015	-7.25789e-015	-1.64473e-014	-1.07237e-014	1.02161e-015	-1.29224e-014	-2.20046e-015	-3.8437e-015	-1.98899e-014	-2.29878e-014	-1.6396e-014	-2.80434e-014	-3.0352e-014	-1.54451e-014	-2.9412e-014
-9.60314e-015	-9.02223e-015	-1.38703e-014	-4.6124e-015	-7.99351e-015	2.23045e-015	5.349e-015	-9.02301e-015	1.76998e-015	-2.88583e-015	-5.00387e-015	-7.96859e-015	-1.65265e-014	-1.0874e-014	7.04048e-016	-1.29399e-014	-2.50449e-015	-4.50978e-015	-2.04281e-014	-2.31512e-014	-1.64313e-014	-2.84201e-014	-3.06771e-014	-1.55707e-014	-2.98377e-014
-9.8671e-015	-9.41897e-015	-1.41368e-014	-4.40606e-015	-8.05548e-015	2.09589e-015	4.68917e-015	-9.42571e-015	1.53075e-015	-3.49901e-015	-5.1819e-015	-8.72532e-015	-1.66253e-014	-1.1032e-014	3.75813e-016	-1.29609e-014	-2.82278e-015	-5.191e-015	-2.09381e-014	-2.329e-014	-1.64921e-014	-2.87886e-014	-3.09816e-014	-1.57049e-014	-3.02447e-014
-1.01571e-014	-9.84946e-015	-1.44034e-014	-4.22192e-015	-8.10797e-015	1.91315e-015	3.9961e-015	-9.84337e-015	1.27949e-015	-4.13416e-015	-5.37689e-015	-9.52291e-015	-1.67453e-014	-1.11981e-014	3.91399e-017	-1.29857e-014	-3.15501e-015	-5.8854e-015	-2.14178e-014	-2.34041e-014	-1.65792e-014	-2.91451e-014	-3.12624e-014	-1.5848e-014	-3.06303e-014
-1.0472e-014	-1.03138e-014	-1.46701e-014	-4.06164e-015	-8.15099e-015	1.68331e-015	3.27396e-015	-1.02755e-014	1.01576e-015	-4.78877e-015	-5.5898e-015	-1.03555e-014	-1.68872e-014	-1.13724e-014	-3.04177e-016	-1.30143e-014	-3.49959e-015	-6.58954e-015	-2.18647e-014	-2.34936e-014	-1.66942e-014	-2.94859e-014	-3.1517e-014	-1.59996e-014	-3.09914e-014
-1.08093e-014	-1.08106e-014	-1.49359e-014	-3.92668e-015	-8.18432e-015	1.40719e-015	2.52843e-015	-1.07211e-014	7.38655e-016	-5.45943e-015	-5.82203e-015	-1.12171e-014	-1.70514e-014	-1.15555e-014	-6.52477e-016	-1.30468e-014	-3.85483e-015	-7.30062e-015	-2.2277e-014	-2.35586e-014	-1.68379e-014	-2.98081e-014	-3.17424e-014	-1.61593e-014	-3.13248e-014
-1.11674e-014	-1.13385e-014	-1.52001e-014	-3.81767e-015	-8.20856e-015	1.08662e-015	1.76592e-015	-1.11797e-014	4.47008e-016	-6.14247e-015	-6.07504e-015	-1.21008e-014	-1.72387e-014	-1.17482e-014	-1.00349e-015	-1.30831e-014	-4.21939e-015	-8.01538e-015	-2.26528e-014	-2.35988e-014	-1.70105e-014	-3.0108e-014	-3.19366e-014	-1.63271e-014	-3.16279e-014
-1.15443e-014	-1.18956e-014	-1.54623e-014	-3.73545e-015	-8.22381e-015	7.24604e-016	9.93064e-016	-1.16492e-014	1.40416e-016	-6.83486e-015	-6.35007e-015	-1.29997e-014	-1.74483e-014	-1.19509e-014	-1.3552e-015	-1.31229e-014	-4.59102e-015	-8.7302e-015	-2.29909e-014	-2.36136e-014	-1.72118e-014	-3.03821e-014	-3.20973e-014	-1.65028e-014	-3.18975e-014
-1.19385e-014	-1.248e-014	-1.57223e-014	-3.67999e-015	-8.22987e-015	3.24548e-016	2.1693e-016	-1.21271e-014	-1.81991e-016	-7.53295e-015	-6.64818e-015	-1.39065e-014	-1.76797e-014	-1.21647e-014	-1.70509e-015	-1.31655e-014	-4.96754e-015	-9.4411e-015	-2.32906e-014	-2.36027e-014	-1.74401e-014	-3.06268e-014	-3.22222e-014	-1.66861e-014	-3.2131e-014
-1.23491e-014	-1.30892e-014	-1.598e-014	-3.6512e-015	-8.22707e-015	-1.09511e-016	-5.5502e-016	-1.26101e-014	-5.2019e-016	-8.23214e-015	-6.97025e-015	-1.4814e-014	-1.79329e-014	-1.23904e-014	-2.05049e-015	-1.32105e-014	-5.34676e-015	-1.01432e-014	-2.35507e-014	-2.35659e-014	-1.7694e-014	-3.08389e-014	-3.23093e-014	-1.68762e-014	-3.23259e-014
-1.27748e-014	-1.37202e-014	-1.62355e-014	-3.64814e-015	-8.21571e-015	-5.74051e-016	-1.31594e-015	-1.30952e-014	-8.73687e-016	-8.92914e-015	-7.31722e-015	-1.5715e-014	-1.82075e-014	-1.26286e-014	-2.38962e-015	-1.32567e-014	-5.72593e-015	-1.08321e-014	-2.377e-014	-2.35021e-014	-1.7972e-014	-3.10157e-014	-3.23566e-014	-1.70716e-014	-3.24797e-014
-1.3213e-014	-1.43697e-014	-1.64889e-014	-3.66978e-015	-8.19519e-015	-1.06408e-015	-2.05826e-015	-1.35783e-014	-1.24286e-015	-9.62031e-015	-7.68991e-015	-1.66024e-014	-1.8502e-014	-1.28801e-014	-2.72061e-015	-1.33035e-014	-6.10253e-015	-1.15034e-014	-2.39472e-014	-2.34113e-014	-1.82716e-014	-3.11541e-014	-3.23626e-014	-1.72712e-014	-3.259e-014
-1.36619e-014	-1.50344e-014	-1.67402e-014	-3.71484e-015	-8.16552e-015	-1.57486e-015	-2.77371e-015	-1.40559e-014	-1.62787e-015	-1.03015e-014	-8.0882e-015	-1.7469e-014	-1.88153e-014	-1.31455e-014	-3.04109e-015	-1.33498e-014	-6.47303e-015	-1.21522e-014	-2.40818e-014	-2.32927e-014	-1.85896e-014	-3.12525e-014	-3.23255e-014	-1.7474e-014	-3.26552e-014
-1.41197e-014	-1.57106e-014	-1.69889e-014	-3.78098e-015	-8.1268e-015	-2.10079e-015	-3.45457e-015	-1.45239e-014	-2.02802e-015	-1.09684e-014	-8.51216e-015	-1.83081e-014	-1.9146e-014	-1.34255e-014	-3.34884e-015	-1.33944e-014	-6.83453e-015	-1.27736e-014	-2.41736e-014	-2.31459e-014	-1.89237e-014	-3.13086e-014	-3.22443e-014	-1.7679e-014	-3.2674e-014
-1.4585e-014	-1.63944e-014	-1.72352e-014	-3.86586e-015	-8.07965e-015	-2.63574e-015	-4.09357e-015	-1.49773e-014	-2.44205e-015	-1.16175e-014	-8.96194e-015	-1.91122e-014	-1.94925e-014	-1.37209e-014	-3.64181e-015	-1.34353e-014	-7.18364e-015	-1.33636e-014	-2.42222e-014	-2.29702e-014	-1.92708e-014	-3.13204e-014	-3.21178e-014	-1.78845e-014	-3.26451e-014
-1.50564e-014	-1.70809e-014	-1.74788e-014	-3.96697e-015	-8.02324e-015	-3.17403e-015	-4.68293e-015	-1.54112e-014	-2.86911e-015	-1.2245e-014	-9.43718e-015	-1.98745e-014	-1.98529e-014	-1.4032e-014	-3.91766e-015	-1.34709e-014	-7.51703e-015	-1.39173e-014	-2.42278e-014	-2.27651e-014	-1.96275e-014	-3.12863e-014	-3.19454e-014	-1.80894e-014	-3.25673e-014
-1.55321e-014	-1.77654e-014	-1.77195e-014	-4.08184e-015	-7.95802e-015	-3.70931e-015	-5.2161e-015	-1.58203e-014	-3.30878e-015	-1.2847e-014	-9.93656e-015	-2.05886e-014	-2.02257e-014	-1.43593e-014	-4.1744e-015	-1.35006e-014	-7.83188e-015	-1.44301e-014	-2.41904e-014	-2.25295e-014	-1.99903e-014	-3.12053e-014	-3.17273e-014	-1.82919e-014	-3.24402e-014
-1.60102e-014	-1.8443e-014	-1.79576e-014	-4.20786e-015	-7.88387e-015	-4.23572e-015	-5.68663e-015	-1.61997e-014	-3.75963e-015	-1.34198e-014	-1.04589e-014	-2.1249e-014	-2.06082e-014	-1.4703e-014	-4.41115e-015	-1.35227e-014	-8.12534e-015	-1.48968e-014	-2.41107e-014	-2.22632e-014	-2.03552e-014	-3.10772e-014	-3.14627e-014	-1.84901e-014	-3.22636e-014
-1.64891e-014	-1.91101e-014	-1.81927e-014	-4.34205e-015	-7.8004e-015	-4.74757e-015	-6.08857e-015	-1.65436e-014	-4.21961e-015	-1.396e-014	-1.10034e-014	-2.18508e-014	-2.0998e-014	-1.50633e-014	-4.62555e-015	-1.3535e-014	-8.3941e-015	-1.53132e-014	-2.39888e-014	-2.19657e-014	-2.07186e-014	-3.09018e-014	-3.11513e-014	-1.86825e-014	-3.20378e-014
-1.69672e-014	-1.97623e-014	-1.84247e-014	-4.48154e-015	-7.70785e-015	-5.23863e-015	-6.41632e-015	-1.68465e-014	-4.68749e-015	-1.44645e-014	-1.15675e-014	-2.23894e-014	-2.13921e-014	-1.54402e-014	-4.81594e-015	-1.35366e-014	-8.63558e-015	-1.56758e-014	-2.38254e-014	-2.16365e-014	-2.10765e-014	-3.06788e-014	-3.07935e-014	-1.88675e-014	-3.17634e-014
-1.74424e-014	-2.03947e-014	-1.86533e-014	-4.62309e-015	-7.60557e-015	-5.70344e-015	-6.66509e-015	-1.71033e-014	-5.16163e-015	-1.49306e-014	-1.21491e-014	-2.28605e-014	-2.17872e-014	-1.58328e-014	-4.98115e-015	-1.35258e-014	-8.84671e-015	-1.5981e-014	-2.36209e-014	-2.12756e-014	-2.1425e-014	-3.04076e-014	-3.03903e-014	-1.90432e-014	-3.14411e-014
-1.79131e-014	-2.10024e-014	-1.88775e-014	-4.76396e-015	-7.49399e-015	-6.13667e-015	-6.83093e-015	-1.73087e-014	-5.63949e-015	-1.53558e-014	-1.27456e-014	-2.32609e-014	-2.21803e-014	-1.62408e-014	-5.12045e-015	-1.35015e-014	-9.02518e-015	-1.62262e-014	-2.33768e-014	-2.08829e-014	-2.17603e-014	-3.00893e-014	-2.99423e-014	-1.92081e-014	-3.10721e-014
-1.83777e-014	-2.15814e-014	-1.90971e-014	-4.90102e-015	-7.37328e-015	-6.53361e-015	-6.91118e-015	-1.74582e-014	-6.11898e-015	-1.57367e-014	-1.33543e-014	-2.3588e-014	-2.25684e-014	-1.66629e-014	-5.23283e-015	-1.34626e-014	-9.16902e-015	-1.64087e-014	-2.30942e-014	-2.04583e-014	-2.20786e-014	-2.9725e-014	-2.94506e-014	-1.93607e-014	-3.06579e-014
-1.88344e-014	-2.21273e-014	-1.93117e-014	-5.03062e-015	-7.2438e-015	-6.88946e-015	-6.90332e-015	-1.75472e-014	-6.59736e-015	-1.60712e-014	-1.39717e-014	-2.38392e-014	-2.29484e-014	-1.70983e-014	-5.3172e-015	-1.3408e-014	-9.27649e-015	-1.65267e-014	-2.27745e-014	-2.00021e-014	-2.23768e-014	-2.93157e-014	-2.89168e-014	-1.94995e-014	-3.02009e-014
-1.9281e-014	-2.26357e-014	-1.95207e-014	-5.15027e-015	-7.10534e-015	-7.2001e-015	-6.80646e-015	-1.75719e-014	-7.07269e-015	-1.63579e-014	-1.45946e-014	-2.40137e-014	-2.33171e-014	-1.75463e-014	-5.37356e-015	-1.33369e-014	-9.34643e-015	-1.65787e-014	-2.24194e-014	-1.95144e-014	-2.26521e-014	-2.88635e-014	-2.83429e-014	-1.96233e-014	-2.97043e-014
-1.97164e-014	-2.31034e-014	-1.97227e-014	-5.25707e-015	-6.95819e-015	-7.46174e-015	-6.62066e-015	-1.75283e-014	-7.54258e-015	-1.65957e-014	-1.52195e-014	-2.41109e-014	-2.36709e-014	-1.80049e-014	-5.40184e-015	-1.32486e-014	-9.37759e-015	-1.65634e-014	-2.20307e-014	-1.89959e-014	-2.29013e-014	-2.83707e-014	-2.7731e-014	-1.97309e-014	-2.91709e-014
-2.01381e-014	-2.35268e-014	-1.99172e-014	-5.34862e-015	-6.80311e-015	-7.67167e-015	-6.34721e-015	-1.74137e-014	-8.00514e-015	-1.67844e-014	-1.5842e-014	-2.41309e-014	-2.40068e-014	-1.84733e-014	-5.40165e-015	-1.31422e-014	-9.36967e-015	-1.64806e-014	-2.16107e-014	-1.84475e-014	-2.3122e-014	-2.78402e-014	-2.70838e-014	-1.98216e-014	-2.86036e-014
-2.05441e-014	-2.39036e-014	-2.01032e-014	-5.42297e-015	-6.64009e-015	-7.82764e-015	-5.98761e-015	-1.72256e-014	-8.45839e-015	-1.69236e-014	-1.64584e-014	-2.40746e-014	-2.43216e-014	-1.89489e-014	-5.3733e-015	-1.30174e-014	-9.32333e-015	-1.63311e-014	-2.11616e-014	-1.78707e-014	-2.3312e-014	-2.72741e-014	-2.64044e-014	-1.98933e-014	-2.80056e-014
-2.09329e-014	-2.42306e-014	-2.028e-014	-5.47818e-015	-6.4695e-015	-7.92838e-015	-5.54522e-015	-1.69627e-014	-8.90034e-015	-1.70129e-014	-1.70651e-014	-2.39437e-014	-2.46126e-014	-1.94302e-014	-5.31807e-015	-1.28743e-014	-9.23867e-015	-1.61164e-014	-2.06864e-014	-1.72667e-014	-2.34699e-014	-2.6675e-014	-2.56954e-014	-1.99455e-014	-2.73806e-014
-2.1303e-014	-2.45059e-014	-2.04463e-014	-5.51224e-015	-6.29221e-015	-7.97378e-015	-5.02355e-015	-1.66242e-014	-9.32853e-015	-1.70526e-014	-1.76576e-014	-2.37404e-014	-2.48763e-014	-1.99152e-014	-5.23726e-015	-1.27135e-014	-9.11636e-015	-1.58389e-014	-2.01882e-014	-1.66368e-014	-2.35941e-014	-2.60463e-014	-2.49605e-014	-1.99777e-014	-2.6733e-014
-2.16524e-014	-2.47277e-014	-2.06006e-014	-5.5248e-015	-6.10944e-015	-7.96389e-015	-4.42762e-015	-1.6209e-014	-9.74102e-015	-1.70436e-014	-1.82318e-014	-2.34679e-014	-2.51107e-014	-2.04009e-014	-5.13164e-015	-1.2536e-014	-8.95838e-015	-1.55008e-014	-1.96693e-014	-1.59831e-014	-2.36842e-014	-2.53907e-014	-2.4203e-014	-1.99892e-014	-2.60669e-014
-2.1979e-014	-2.48952e-014	-2.07423e-014	-5.51528e-015	-5.92244e-015	-7.89942e-015	-3.76351e-015	-1.57176e-014	-1.01368e-014	-1.69875e-014	-1.87838e-014	-2.31294e-014	-2.53129e-014	-2.08856e-014	-5.00248e-015	-1.23427e-014	-8.76641e-015	-1.51056e-014	-1.91322e-014	-1.53084e-014	-2.37401e-014	-2.47119e-014	-2.34266e-014	-1.99803e-014	-2.5386e-014
-2.2281e-014	-2.50075e-014	-2.08702e-014	-5.48294e-015	-5.73213e-015	-7.78196e-015	-3.03813e-015	-1.5152e-014	-1.05138e-014	-1.68861e-014	-1.93088e-014	-2.27294e-014	-2.54813e-014	-2.13662e-014	-4.85059e-015	-1.21346e-014	-8.54368e-015	-1.46575e-014	-1.85805e-014	-1.46151e-014	-2.37619e-014	-2.40134e-014	-2.26347e-014	-1.99516e-014	-2.46947e-014
-2.25565e-014	-2.50646e-014	-2.09832e-014	-5.42759e-015	-5.53909e-015	-7.61412e-015	-2.25868e-015	-1.45141e-014	-1.08706e-014	-1.67418e-014	-1.98032e-014	-2.22725e-014	-2.56139e-014	-2.18408e-014	-4.67791e-015	-1.19132e-014	-8.29318e-015	-1.41607e-014	-1.80174e-014	-1.39066e-014	-2.37504e-014	-2.32987e-014	-2.18316e-014	-1.99033e-014	-2.39972e-014
-2.28035e-014	-2.5067e-014	-2.108e-014	-5.34947e-015	-5.34462e-015	-7.39937e-015	-1.43345e-015	-1.38069e-014	-1.12069e-014	-1.65573e-014	-2.02631e-014	-2.17635e-014	-2.57085e-014	-2.23067e-014	-4.48632e-015	-1.168e-014	-8.01787e-015	-1.36204e-014	-1.74463e-014	-1.31854e-014	-2.37073e-014	-2.25724e-014	-2.10221e-014	-1.98358e-014	-2.32984e-014
-2.30203e-014	-2.50156e-014	-2.11593e-014	-5.24941e-015	-5.14958e-015	-7.14126e-015	-5.70806e-016	-1.30345e-014	-1.15223e-014	-1.63355e-014	-2.06852e-014	-2.12084e-014	-2.57635e-014	-2.27607e-014	-4.27791e-015	-1.14365e-014	-7.7216e-015	-1.30428e-014	-1.6871e-014	-1.24548e-014	-2.3634e-014	-2.18376e-014	-2.02108e-014	-1.97506e-014	-2.26028e-014
-2.32057e-014	-2.49128e-014	-2.12193e-014	-5.12812e-015	-4.95486e-015	-6.84354e-015	3.20658e-016	-1.22016e-014	-1.18158e-014	-1.60801e-014	-2.10662e-014	-2.06136e-014	-2.5778e-014	-2.32003e-014	-4.05468e-015	-1.11854e-014	-7.40795e-015	-1.24336e-014	-1.62949e-014	-1.17188e-014	-2.35324e-014	-2.10986e-014	-1.94016e-014	-1.96487e-014	-2.19142e-014
-2.33578e-014	-2.47603e-014	-2.1259e-014	-4.98623e-015	-4.76179e-015	-6.51095e-015	1.23165e-015	-1.13132e-014	-1.20871e-014	-1.57947e-014	-2.14034e-014	-1.99854e-014	-2.57513e-014	-2.36243e-014	-3.81841e-015	-1.09286e-014	-7.08046e-015	-1.17998e-014	-1.57217e-014	-1.09812e-014	-2.34051e-014	-2.03591e-014	-1.85986e-014	-1.95309e-014	-2.12365e-014
-2.34749e-014	-2.4561e-014	-2.12777e-014	-4.82568e-015	-4.57207e-015	-6.14906e-015	2.15282e-015	-1.03745e-014	-1.23363e-014	-1.54832e-014	-2.16942e-014	-1.93297e-014	-2.5683e-014	-2.40297e-014	-3.57039e-015	-1.06685e-014	-6.74363e-015	-1.11492e-014	-1.51542e-014	-1.02458e-014	-2.32546e-014	-1.9623e-014	-1.78059e-014	-1.93984e-014	-2.05744e-014
-2.35561e-014	-2.4318e-014	-2.12739e-014	-4.6481e-015	-4.38667e-015	-5.7637e-015	3.07435e-015	-9.39216e-015	-1.25639e-014	-1.51498e-014	-2.19368e-014	-1.86535e-014	-2.55734e-014	-2.44141e-014	-3.31273e-015	-1.04072e-014	-6.40142e-015	-1.04889e-014	-1.45961e-014	-9.51659e-015	-2.30842e-014	-1.88938e-014	-1.70282e-014	-1.92527e-014	-1.99312e-014
-2.36005e-014	-2.40349e-014	-2.1247e-014	-4.45516e-015	-4.20669e-015	-5.36106e-015	3.98736e-015	-8.37344e-015	-1.27709e-014	-1.47991e-014	-2.21296e-014	-1.79642e-014	-2.54232e-014	-2.47755e-014	-3.04712e-015	-1.01466e-014	-6.05859e-015	-9.82599e-015	-1.40504e-014	-8.79782e-015	-2.28965e-014	-1.8175e-014	-1.62698e-014	-1.90955e-014	-1.93104e-014
-2.36075e-014	-2.37159e-014	-2.11966e-014	-4.2485e-015	-4.03326e-015	-4.9472e-015	4.88255e-015	-7.32573e-015	-1.29574e-014	-1.44356e-014	-2.22713e-014	-1.72681e-014	-2.52332e-014	-2.51117e-014	-2.77513e-015	-9.88962e-015	-5.7195e-015	-9.16812e-015	-1.35206e-014	-8.09421e-015	-2.26946e-014	-1.74702e-014	-1.55342e-014	-1.89282e-014	-1.87158e-014
-2.35765e-014	-2.33651e-014	-2.1122e-014	-4.02986e-015	-3.86743e-015	-4.52859e-015	5.75058e-015	-6.2578e-015	-1.31243e-014	-1.40646e-014	-2.23619e-014	-1.65722e-014	-2.50045e-014	-2.54211e-014	-2.49893e-015	-9.63848e-015	-5.38817e-015	-8.52293e-015	-1.30101e-014	-7.4102e-015	-2.24831e-014	-1.67833e-014	-1.48261e-014	-1.8753e-014	-1.81506e-014
-2.35076e-014	-2.29873e-014	-2.10227e-014	-3.80146e-015	-3.71042e-015	-4.11128e-015	6.58245e-015	-5.17795e-015	-1.32727e-014	-1.3691e-014	-2.24014e-014	-1.58837e-014	-2.47385e-014	-2.57029e-014	-2.21967e-015	-9.39567e-015	-5.06866e-015	-7.89786e-015	-1.25217e-014	-6.75065e-015	-2.22656e-014	-1.61174e-014	-1.41488e-014	-1.85717e-014	-1.76177e-014
-2.34011e-014	-2.25875e-014	-2.08986e-014	-3.56563e-015	-3.56327e-015	-3.7014e-015	7.36996e-015	-4.09459e-015	-1.34043e-014	-1.332e-014	-2.239e-014	-1.52089e-014	-2.44374e-014	-2.59557e-014	-1.93893e-015	-9.16385e-015	-4.76537e-015	-7.29991e-015	-1.20583e-014	-6.11957e-015	-2.20458e-014	-1.5476e-014	-1.35057e-014	-1.83863e-014	-1.71193e-014
-2.32572e-014	-2.21708e-014	-2.07499e-014	-3.32436e-015	-3.42701e-015	-3.30494e-015	8.10492e-015	-3.0168e-015	-1.35214e-014	-1.29562e-014	-2.23292e-014	-1.45545e-014	-2.41038e-014	-2.61784e-014	-1.65752e-015	-8.94507e-015	-4.48194e-015	-6.73568e-015	-1.16224e-014	-5.52194e-015	-2.18271e-014	-1.48621e-014	-1.2901e-014	-1.81987e-014	-1.66578e-014
-2.30769e-014	-2.17427e-014	-2.0577e-014	-3.07967e-015	-3.30243e-015	-2.92775e-015	8.78054e-015	-1.95331e-015	-1.36259e-014	-1.26046e-014	-2.22209e-014	-1.39264e-014	-2.37409e-014	-2.63708e-014	-1.37677e-015	-8.74182e-015	-4.22168e-015	-6.21236e-015	-1.12167e-014	-4.96184e-015	-2.16126e-014	-1.42788e-014	-1.23368e-014	-1.80119e-014	-1.62347e-014
-2.28605e-014	-2.13086e-014	-2.038e-014	-2.83409e-015	-3.18965e-015	-2.57566e-015	9.39051e-015	-9.13529e-016	-1.37203e-014	-1.22704e-014	-2.20671e-014	-1.33303e-014	-2.33516e-014	-2.65322e-014	-1.09783e-015	-8.55583e-015	-3.98792e-015	-5.73646e-015	-1.08433e-014	-4.44302e-015	-2.14061e-014	-1.37292e-014	-1.18162e-014	-1.78282e-014	-1.58517e-014
-2.26092e-014	-2.08735e-014	-2.01595e-014	-2.58941e-015	-3.08856e-015	-2.25403e-015	9.92994e-015	9.38058e-017	-1.38062e-014	-1.19585e-014	-2.1871e-014	-1.27718e-014	-2.29395e-014	-2.66629e-014	-8.21794e-016	-8.38881e-015	-3.78321e-015	-5.31395e-015	-1.05036e-014	-3.96909e-015	-2.12112e-014	-1.32159e-014	-1.13419e-014	-1.76493e-014	-1.55106e-014
-2.2324e-014	-2.04422e-014	-1.99165e-014	-2.34746e-015	-3.00064e-015	-1.96702e-015	1.03938e-014	1.06042e-015	-1.3886e-014	-1.16737e-014	-2.16355e-014	-1.22563e-014	-2.25088e-014	-2.67633e-014	-5.49507e-016	-8.24209e-015	-3.60966e-015	-4.95047e-015	-1.01994e-014	-3.54401e-015	-2.10303e-014	-1.27409e-014	-1.09158e-014	-1.74773e-014	-1.52118e-014
-2.20068e-014	-2.00195e-014	-1.9653e-014	-2.10999e-015	-2.92612e-015	-1.71864e-015	1.07786e-014	1.97819e-015	-1.39612e-014	-1.14194e-014	-2.13643e-014	-1.17879e-014	-2.20635e-014	-2.6834e-014	-2.81432e-016	-8.11699e-015	-3.46902e-015	-4.65034e-015	-9.93277e-015	-3.17122e-015	-2.08669e-014	-1.23067e-014	-1.05395e-014	-1.73147e-014	-1.49558e-014
-2.16605e-014	-1.96107e-014	-1.93698e-014	-1.8789e-015	-2.86532e-015	-1.51228e-015	1.10815e-014	2.83982e-015	-1.40349e-014	-1.11998e-014	-2.10627e-014	-1.137e-014	-2.16076e-014	-2.68753e-014	-1.79793e-017	-8.01435e-015	-3.36274e-015	-4.4178e-015	-9.70431e-015	-2.85403e-015	-2.07236e-014	-1.19153e-014	-1.02147e-014	-1.71628e-014	-1.47433e-014
-2.12875e-014	-1.92199e-014	-1.90685e-014	-1.65544e-015	-2.81842e-015	-1.35061e-015	1.12995e-014	3.63804e-015	-1.41098e-014	-1.10192e-014	-2.07355e-014	-1.10071e-014	-2.11462e-014	-2.68887e-014	2.40862e-016	-7.93434e-015	-3.29186e-015	-4.25661e-015	-9.51416e-015	-2.59449e-015	-2.06025e-014	-1.15685e-014	-9.94241e-015	-1.70232e-014	-1.4574e-014
-2.08911e-014	-1.88514e-014	-1.87513e-014	-1.44144e-015	-2.78496e-015	-1.23677e-015	1.14325e-014	4.36673e-015	-1.41882e-014	-1.08806e-014	-2.03878e-014	-1.07022e-014	-2.06844e-014	-2.68758e-014	4.94909e-016	-7.87711e-015	-3.25638e-015	-4.16882e-015	-9.36237e-015	-2.39473e-015	-2.05048e-014	-1.12674e-014	-9.72311e-015	-1.68978e-014	-1.44477e-014
-2.04742e-014	-1.85092e-014	-1.84198e-014	-1.23779e-015	-2.76462e-015	-1.17146e-015	1.14803e-014	5.01976e-015	-1.42726e-014	-1.07873e-014	-2.00252e-014	-1.04578e-014	-2.02266e-014	-2.68383e-014	7.43131e-016	-7.84311e-015	-3.25622e-015	-4.15601e-015	-9.2495e-015	-2.25694e-015	-2.04318e-014	-1.10135e-014	-9.55661e-015	-1.67881e-014	-1.43643e-014
-2.00404e-014	-1.81975e-014	-1.80767e-014	-1.04503e-015	-2.75723e-015	-1.15481e-015	1.14437e-014	5.5913e-015	-1.43657e-014	-1.07418e-014	-1.96536e-014	-1.02762e-014	-1.97783e-014	-2.67783e-014	9.8586e-016	-7.83207e-015	-3.29118e-015	-4.21898e-015	-9.17459e-015	-2.18229e-015	-2.03844e-014	-1.08078e-014	-9.44323e-015	-1.66954e-014	-1.43224e-014
-1.95931e-014	-1.79201e-014	-1.7725e-014	-8.6422e-016	-2.7621e-015	-1.18621e-015	1.13249e-014	6.07754e-015	-1.44687e-014	-1.07459e-014	-1.92794e-014	-1.0159e-014	-1.93444e-014	-2.66978e-014	1.22295e-015	-7.84297e-015	-3.3604e-015	-4.35747e-015	-9.13704e-015	-2.17131e-015	-2.0363e-014	-1.06509e-014	-9.38264e-015	-1.66212e-014	-1.43211e-014
-1.91359e-014	-1.76796e-014	-1.73664e-014	-6.9609e-016	-2.77875e-015	-1.265e-015	1.11268e-014	6.47497e-015	-1.45837e-014	-1.08014e-014	-1.89084e-014	-1.01068e-014	-1.89293e-014	-2.65992e-014	1.45447e-015	-7.87464e-015	-3.4611e-015	-4.57129e-015	-9.13529e-015	-2.22432e-015	-2.03677e-014	-1.05435e-014	-9.37309e-015	-1.65661e-014	-1.43586e-014
-1.86731e-014	-1.74786e-014	-1.70037e-014	-5.40388e-016	-2.80599e-015	-1.38929e-015	1.08528e-014	6.7812e-015	-1.47129e-014	-1.09094e-014	-1.85466e-014	-1.01199e-014	-1.85387e-014	-2.64849e-014	1.68033e-015	-7.92581e-015	-3.59181e-015	-4.85882e-015	-9.16893e-015	-2.3412e-015	-2.03985e-014	-1.04866e-014	-9.41366e-015	-1.65307e-014	-1.44339e-014
-1.8209e-014	-1.73186e-014	-1.66402e-014	-3.97717e-016	-2.84366e-015	-1.55606e-015	1.05076e-014	6.99454e-015	-1.48583e-014	-1.10708e-014	-1.82004e-014	-1.0198e-014	-1.81775e-014	-2.63575e-014	1.90089e-015	-7.99499e-015	-3.75024e-015	-5.2174e-015	-9.23673e-015	-2.52118e-015	-2.04547e-014	-1.04798e-014	-9.50245e-015	-1.65155e-014	-1.45457e-014
-1.77476e-014	-1.72009e-014	-1.62789e-014	-2.67604e-016	-2.89058e-015	-1.76246e-015	1.00959e-014	7.11433e-015	-1.50211e-014	-1.12856e-014	-1.78754e-014	-1.03409e-014	-1.78505e-014	-2.62196e-014	2.11637e-015	-8.08033e-015	-3.93378e-015	-5.64359e-015	-9.33663e-015	-2.7636e-015	-2.05353e-014	-1.05229e-014	-9.63763e-015	-1.65214e-014	-1.46916e-014
-1.72936e-014	-1.71264e-014	-1.5924e-014	-1.4972e-016	-2.94536e-015	-2.00492e-015	9.6232e-015	7.14037e-015	-1.52024e-014	-1.15535e-014	-1.75778e-014	-1.0548e-014	-1.75623e-014	-2.60746e-014	2.32686e-015	-8.17923e-015	-4.13923e-015	-6.13336e-015	-9.46592e-015	-3.06666e-015	-2.06389e-014	-1.06161e-014	-9.81694e-015	-1.65485e-014	-1.48704e-014
-1.68516e-014	-1.70962e-014	-1.55783e-014	-4.37295e-017	-3.00641e-015	-2.27889e-015	9.09594e-015	7.07403e-015	-1.54035e-014	-1.18737e-014	-1.73139e-014	-1.08172e-014	-1.73168e-014	-2.59254e-014	2.53235e-015	-8.28926e-015	-4.36297e-015	-6.68221e-015	-9.62228e-015	-3.42794e-015	-2.07631e-014	-1.07586e-014	-1.00376e-014	-1.65967e-014	-1.50796e-014
-1.64256e-014	-1.711e-014	-1.52454e-014	5.10452e-017	-3.07189e-015	-2.57973e-015	8.52086e-015	6.91697e-015	-1.56252e-014	-1.22444e-014	-1.70891e-014	-1.11461e-014	-1.7118e-014	-2.57745e-014	2.7328e-015	-8.4079e-015	-4.60148e-015	-7.28526e-015	-9.80347e-015	-3.84479e-015	-2.0906e-014	-1.09494e-014	-1.02969e-014	-1.66658e-014	-1.53171e-014
-1.60199e-014	-1.71675e-014	-1.49287e-014	1.35746e-016	-3.14103e-015	-2.90182e-015	7.90425e-015	6.6716e-015	-1.58681e-014	-1.26634e-014	-1.69086e-014	-1.15322e-014	-1.69695e-014	-2.56245e-014	2.9279e-015	-8.53217e-015	-4.85022e-015	-7.93659e-015	-1.00069e-014	-4.31375e-015	-2.10662e-014	-1.11874e-014	-1.05916e-014	-1.67559e-014	-1.55811e-014
-1.56384e-014	-1.72686e-014	-1.46314e-014	2.11575e-016	-3.21233e-015	-3.2391e-015	7.25347e-015	6.34109e-015	-1.6133e-014	-1.31288e-014	-1.67772e-014	-1.19729e-014	-1.6875e-014	-2.54783e-014	3.1174e-015	-8.65956e-015	-5.10535e-015	-8.63015e-015	-1.02296e-014	-4.83197e-015	-2.12414e-014	-1.14715e-014	-1.09187e-014	-1.68664e-014	-1.58695e-014
-1.52854e-014	-1.7412e-014	-1.43566e-014	2.7906e-016	-3.28434e-015	-3.58533e-015	6.57585e-015	5.93073e-015	-1.64199e-014	-1.36383e-014	-1.66987e-014	-1.24656e-014	-1.6837e-014	-2.53384e-014	3.30142e-015	-8.78663e-015	-5.36236e-015	-9.35898e-015	-1.04688e-014	-5.39551e-015	-2.14289e-014	-1.17995e-014	-1.12743e-014	-1.69964e-014	-1.61804e-014
-1.49647e-014	-1.75956e-014	-1.41078e-014	3.39129e-016	-3.35474e-015	-3.93429e-015	5.87926e-015	5.44588e-015	-1.67283e-014	-1.41881e-014	-1.66769e-014	-1.30077e-014	-1.68585e-014	-2.52073e-014	3.47966e-015	-8.91057e-015	-5.61721e-015	-1.01158e-014	-1.07215e-014	-6.00023e-015	-2.1626e-014	-1.21693e-014	-1.16543e-014	-1.71454e-014	-1.65111e-014
-1.468e-014	-1.7818e-014	-1.38883e-014	3.93402e-016	-3.42231e-015	-4.27859e-015	5.17025e-015	4.89237e-015	-1.70582e-014	-1.47742e-014	-1.67148e-014	-1.35955e-014	-1.69414e-014	-2.5088e-014	3.65157e-015	-9.02827e-015	-5.86618e-015	-1.08936e-014	-1.09849e-014	-6.6415e-015	-2.18302e-014	-1.25786e-014	-1.20555e-014	-1.73123e-014	-1.686e-014
-1.44344e-014	-1.80768e-014	-1.37013e-014	4.42747e-016	-3.48571e-015	-4.6115e-015	4.45625e-015	4.27627e-015	-1.74086e-014	-1.53937e-014	-1.68147e-014	-1.42248e-014	-1.70872e-014	-2.49824e-014	3.81649e-015	-9.13659e-015	-6.10489e-015	-1.16852e-014	-1.12563e-014	-7.31471e-015	-2.20384e-014	-1.30248e-014	-1.24742e-014	-1.74959e-014	-1.72248e-014
-1.42303e-014	-1.83693e-014	-1.35496e-014	4.88813e-016	-3.54297e-015	-4.9269e-015	3.74469e-015	3.60433e-015	-1.77782e-014	-1.60423e-014	-1.69787e-014	-1.48915e-014	-1.72961e-014	-2.48928e-014	3.97374e-015	-9.23285e-015	-6.32951e-015	-1.24831e-014	-1.15325e-014	-8.01516e-015	-2.22477e-014	-1.35062e-014	-1.29066e-014	-1.76951e-014	-1.76029e-014
-1.40702e-014	-1.86932e-014	-1.34361e-014	5.32772e-016	-3.59335e-015	-5.21882e-015	3.04188e-015	2.88437e-015	-1.81658e-014	-1.67153e-014	-1.72073e-014	-1.55914e-014	-1.75691e-014	-2.48207e-014	4.12203e-015	-9.31493e-015	-6.53677e-015	-1.32797e-014	-1.18109e-014	-8.73725e-015	-2.24563e-014	-1.40201e-014	-1.33489e-014	-1.79089e-014	-1.79925e-014
-1.39567e-014	-1.90453e-014	-1.33626e-014	5.75557e-016	-3.63514e-015	-5.48115e-015	2.35417e-015	2.12403e-015	-1.85699e-014	-1.7408e-014	-1.75013e-014	-1.63208e-014	-1.79054e-014	-2.47677e-014	4.26057e-015	-9.37983e-015	-6.72361e-015	-1.40676e-014	-1.20887e-014	-9.4763e-015	-2.26612e-014	-1.45632e-014	-1.37968e-014	-1.81362e-014	-1.83917e-014
-1.38909e-014	-1.94229e-014	-1.33313e-014	6.18108e-016	-3.66657e-015	-5.7079e-015	1.68763e-015	1.33086e-015	-1.89886e-014	-1.81157e-014	-1.78607e-014	-1.70757e-014	-1.83045e-014	-2.47348e-014	4.38827e-015	-9.42504e-015	-6.88725e-015	-1.48392e-014	-1.23636e-014	-1.02267e-014	-2.28598e-014	-1.51321e-014	-1.42467e-014	-1.83759e-014	-1.87987e-014
-1.38738e-014	-1.98226e-014	-1.33441e-014	6.61202e-016	-3.68703e-015	-5.89349e-015	1.04794e-015	5.13529e-016	-1.94204e-014	-1.88335e-014	-1.82844e-014	-1.78513e-014	-1.87651e-014	-2.47231e-014	4.50388e-015	-9.44886e-015	-7.02514e-015	-1.5588e-014	-1.2634e-014	-1.09834e-014	-2.30498e-014	-1.57229e-014	-1.46954e-014	-1.86266e-014	-1.92114e-014
-1.39065e-014	-2.02411e-014	-1.34025e-014	7.05864e-016	-3.69585e-015	-6.03329e-015	4.40104e-016	-3.19519e-016	-1.98636e-014	-1.95565e-014	-1.87707e-014	-1.8643e-014	-1.92857e-014	-2.47341e-014	4.60625e-015	-9.44942e-015	-7.13488e-015	-1.63073e-014	-1.28979e-014	-1.17418e-014	-2.32289e-014	-1.63318e-014	-1.51399e-014	-1.88871e-014	-1.9628e-014
-1.39894e-014	-2.06753e-014	-1.35082e-014	7.52385e-016	-3.69166e-015	-6.12306e-015	-1.3164e-016	-1.16039e-015	-2.03164e-014	-2.02795e-014	-1.93175e-014	-1.94463e-014	-1.98634e-014	-2.47684e-014	4.69416e-015	-9.42517e-015	-7.21531e-015	-1.69906e-014	-1.31525e-014	-1.24969e-014	-2.33958e-014	-1.69556e-014	-1.55768e-014	-1.91561e-014	-2.00466e-014
-1.41221e-014	-2.11219e-014	-1.36621e-014	8.01582e-016	-3.67439e-015	-6.15898e-015	-6.63026e-016	-2.0006e-015	-2.07757e-014	-2.09976e-014	-1.99215e-014	-2.02577e-014	-2.0495e-014	-2.48268e-014	4.76612e-015	-9.37546e-015	-7.2655e-015	-1.76322e-014	-1.33964e-014	-1.32439e-014	-2.35486e-014	-1.75912e-014	-1.60032e-014	-1.9432e-014	-2.04655e-014
-1.43045e-014	-2.15777e-014	-1.38642e-014	8.54466e-016	-3.64355e-015	-6.13796e-015	-1.15072e-015	-2.83215e-015	-2.12392e-014	-2.17066e-014	-2.05788e-014	-2.10735e-014	-2.11769e-014	-2.49089e-014	4.82031e-015	-9.30016e-015	-7.28428e-015	-1.82266e-014	-1.36272e-014	-1.39781e-014	-2.3686e-014	-1.82349e-014	-1.64162e-014	-1.97144e-014	-2.08835e-014
-1.45353e-014	-2.20399e-014	-1.4115e-014	9.1106e-016	-3.59815e-015	-6.05879e-015	-1.59237e-015	-3.647e-015	-2.17041e-014	-2.24022e-014	-2.12853e-014	-2.18904e-014	-2.19056e-014	-2.50153e-014	4.85541e-015	-9.19909e-015	-7.27141e-015	-1.87689e-014	-1.38444e-014	-1.46945e-014	-2.38067e-014	-1.88819e-014	-1.68132e-014	-2.00023e-014	-2.12992e-014
-1.48129e-014	-2.25058e-014	-1.44148e-014	9.71897e-016	-3.53773e-015	-5.92028e-015	-1.98587e-015	-4.4376e-015	-2.21681e-014	-2.30789e-014	-2.20366e-014	-2.27053e-014	-2.2676e-014	-2.51457e-014	4.87058e-015	-9.07195e-015	-7.22722e-015	-1.92557e-014	-1.40471e-014	-1.53891e-014	-2.39108e-014	-1.95291e-014	-1.71919e-014	-2.02949e-014	-2.17107e-014
-1.51353e-014	-2.29722e-014	-1.4763e-014	1.0368e-015	-3.46287e-015	-5.72125e-015	-2.32984e-015	-5.19758e-015	-2.26288e-014	-2.37322e-014	-2.28277e-014	-2.35144e-014	-2.34834e-014	-2.52998e-014	4.86415e-015	-8.91992e-015	-7.15241e-015	-1.96828e-014	-1.4234e-014	-1.60579e-014	-2.39976e-014	-2.01721e-014	-1.75515e-014	-2.05914e-014	-2.21168e-014
-1.55001e-014	-2.34369e-014	-1.51588e-014	1.10616e-015	-3.37389e-015	-5.46155e-015	-2.62372e-015	-5.92092e-015	-2.30841e-014	-2.43583e-014	-2.36532e-014	-2.43138e-014	-2.43233e-014	-2.54767e-014	4.8346e-015	-8.74346e-015	-7.04789e-015	-2.00472e-014	-1.44051e-014	-1.66974e-014	-2.40665e-014	-2.08069e-014	-1.78901e-014	-2.0891e-014	-2.25157e-014
-1.5904e-014	-2.38968e-014	-1.5601e-014	1.17927e-015	-3.27099e-015	-5.14277e-015	-2.86707e-015	-6.60147e-015	-2.35315e-014	-2.4954e-014	-2.45069e-014	-2.51005e-014	-2.51903e-014	-2.56758e-014	4.78118e-015	-8.54412e-015	-6.91605e-015	-2.03473e-014	-1.45598e-014	-1.73045e-014	-2.4118e-014	-2.14296e-014	-1.82062e-014	-2.11928e-014	-2.29056e-014
-1.6344e-014	-2.43503e-014	-1.60878e-014	1.25635e-015	-3.15494e-015	-4.76776e-015	-3.06006e-015	-7.23442e-015	-2.39689e-014	-2.55157e-014	-2.53829e-014	-2.58719e-014	-2.60794e-014	-2.58963e-014	4.70295e-015	-8.32361e-015	-6.75881e-015	-2.05817e-014	-1.46976e-014	-1.78763e-014	-2.4153e-014	-2.20369e-014	-1.84994e-014	-2.14967e-014	-2.32859e-014
-1.68166e-014	-2.47951e-014	-1.66174e-014	1.33729e-015	-3.02648e-015	-4.33853e-015	-3.20323e-015	-7.81546e-015	-2.43936e-014	-2.60406e-014	-2.62753e-014	-2.66261e-014	-2.69846e-014	-2.61373e-014	4.59976e-015	-8.084e-015	-6.57842e-015	-2.07494e-014	-1.48186e-014	-1.84102e-014	-2.41717e-014	-2.26252e-014	-1.87696e-014	-2.18022e-014	-2.36558e-014
-1.73186e-014	-2.52296e-014	-1.71876e-014	1.42172e-015	-2.88576e-015	-3.85853e-015	-3.29789e-015	-8.34068e-015	-2.48034e-014	-2.65263e-014	-2.71778e-014	-2.73609e-014	-2.79e-014	-2.63983e-014	4.4704e-015	-7.82692e-015	-6.37748e-015	-2.085e-014	-1.49225e-014	-1.89049e-014	-2.41754e-014	-2.3191e-014	-1.90166e-014	-2.2109e-014	-2.40139e-014
-1.7846e-014	-2.56525e-014	-1.77957e-014	1.5083e-015	-2.73415e-015	-3.33249e-015	-3.34532e-015	-8.80767e-015	-2.51957e-014	-2.69705e-014	-2.80838e-014	-2.80738e-014	-2.88195e-014	-2.66779e-014	4.31458e-015	-7.55492e-015	-6.15939e-015	-2.08843e-014	-1.50099e-014	-1.93588e-014	-2.41645e-014	-2.37313e-014	-1.92401e-014	-2.24165e-014	-2.43591e-014
-1.83939e-014	-2.60623e-014	-1.84392e-014	1.59685e-015	-2.57272e-015	-2.76495e-015	-3.34743e-015	-9.21397e-015	-2.55693e-014	-2.73717e-014	-2.8987e-014	-2.87629e-014	-2.97375e-014	-2.69753e-014	4.13171e-015	-7.27111e-015	-5.92726e-015	-2.08529e-014	-1.50812e-014	-1.97704e-014	-2.41397e-014	-2.42431e-014	-1.94414e-014	-2.27248e-014	-2.46904e-014
-1.89578e-014	-2.64587e-014	-1.91147e-014	1.687e-015	-2.40328e-015	-2.16122e-015	-3.30653e-015	-9.55834e-015	-2.59225e-014	-2.77287e-014	-2.98809e-014	-2.94269e-014	-3.06485e-014	-2.72898e-014	3.92226e-015	-6.97814e-015	-5.68469e-015	-2.07575e-014	-1.51369e-014	-2.01395e-014	-2.41029e-014	-2.47233e-014	-1.96218e-014	-2.30336e-014	-2.5007e-014
-1.95333e-014	-2.6841e-014	-1.9819e-014	1.7779e-015	-2.22691e-015	-1.52818e-015	-3.22543e-015	-9.84021e-015	-2.62536e-014	-2.80416e-014	-3.07592e-014	-3.00651e-014	-3.15466e-014	-2.762e-014	3.68654e-015	-6.67967e-015	-5.43591e-015	-2.06011e-014	-1.51776e-014	-2.04659e-014	-2.4056e-014	-2.517e-014	-1.97823e-014	-2.3343e-014	-2.53075e-014
-2.0116e-014	-2.72081e-014	-2.05483e-014	1.86821e-015	-2.04513e-015	-8.71961e-016	-3.10715e-015	-1.00593e-014	-2.65611e-014	-2.831e-014	-3.16157e-014	-3.06764e-014	-3.24263e-014	-2.79642e-014	3.42487e-015	-6.37915e-015	-5.18447e-015	-2.03864e-014	-1.5204e-014	-2.07489e-014	-2.40009e-014	-2.5581e-014	-1.99247e-014	-2.36532e-014	-2.55912e-014
-2.07017e-014	-2.75603e-014	-2.12991e-014	1.95708e-015	-1.85986e-015	-1.99512e-016	-2.95409e-015	-1.02164e-014	-2.68441e-014	-2.8534e-014	-3.24451e-014	-3.12598e-014	-3.32827e-014	-2.83214e-014	3.13867e-015	-6.07982e-015	-4.93379e-015	-2.0117e-014	-1.52164e-014	-2.09894e-014	-2.39391e-014	-2.59542e-014	-2.00507e-014	-2.39645e-014	-2.58576e-014
-2.12861e-014	-2.7897e-014	-2.20673e-014	2.04297e-015	-1.67239e-015	4.81355e-016	-2.76984e-015	-1.03134e-014	-2.71021e-014	-2.87144e-014	-3.32432e-014	-3.18146e-014	-3.41109e-014	-2.86905e-014	2.82888e-015	-5.78556e-015	-4.68795e-015	-1.97965e-014	-1.52166e-014	-2.1189e-014	-2.38734e-014	-2.62879e-014	-2.01621e-014	-2.42778e-014	-2.6106e-014
-2.18648e-014	-2.82187e-014	-2.28487e-014	2.12514e-015	-1.4847e-015	1.16304e-015	-2.55776e-015	-1.03533e-014	-2.73353e-014	-2.88525e-014	-3.40049e-014	-3.23403e-014	-3.49063e-014	-2.90702e-014	2.49732e-015	-5.49988e-015	-4.45102e-015	-1.94295e-014	-1.52051e-014	-2.13488e-014	-2.38054e-014	-2.65807e-014	-2.02615e-014	-2.45935e-014	-2.63362e-014
-2.24337e-014	-2.85258e-014	-2.36388e-014	2.20271e-015	-1.29869e-015	1.83812e-015	-2.32191e-015	-1.03387e-014	-2.75428e-014	-2.89503e-014	-3.47261e-014	-3.28365e-014	-3.56647e-014	-2.94601e-014	2.14599e-015	-5.22554e-015	-4.22624e-015	-1.90205e-014	-1.51829e-014	-2.14704e-014	-2.37374e-014	-2.68318e-014	-2.03521e-014	-2.49117e-014	-2.65477e-014
-2.2989e-014	-2.88196e-014	-2.44339e-014	2.27428e-015	-1.11702e-015	2.4988e-015	-2.06588e-015	-1.02733e-014	-2.77245e-014	-2.90101e-014	-3.54034e-014	-3.33039e-014	-3.63825e-014	-2.9859e-014	1.7762e-015	-4.96594e-015	-4.01687e-015	-1.85744e-014	-1.51512e-014	-2.15559e-014	-2.36707e-014	-2.70401e-014	-2.04364e-014	-2.52331e-014	-2.67403e-014
-2.35266e-014	-2.91011e-014	-2.52293e-014	2.33829e-015	-9.41049e-016	3.13827e-015	-1.79294e-015	-1.01608e-014	-2.78811e-014	-2.90346e-014	-3.60331e-014	-3.37425e-014	-3.70565e-014	-3.02659e-014	1.3903e-015	-4.72436e-015	-3.82596e-015	-1.8096e-014	-1.51108e-014	-2.16071e-014	-2.36073e-014	-2.72056e-014	-2.0517e-014	-2.55581e-014	-2.69134e-014
-2.40432e-014	-2.93702e-014	-2.60212e-014	2.39424e-015	-7.72298e-016	3.74801e-015	-1.50665e-015	-1.00061e-014	-2.80132e-014	-2.90264e-014	-3.66128e-014	-3.41531e-014	-3.76845e-014	-3.06802e-014	9.90668e-016	-4.50351e-015	-3.65665e-015	-1.75901e-014	-1.50622e-014	-2.16267e-014	-2.35492e-014	-2.73281e-014	-2.05966e-014	-2.58875e-014	-2.70669e-014
-2.45354e-014	-2.96285e-014	-2.68053e-014	2.44118e-015	-6.12876e-016	4.32101e-015	-1.21049e-015	-9.81424e-015	-2.81224e-014	-2.8989e-014	-3.71403e-014	-3.45357e-014	-3.8264e-014	-3.11007e-014	5.80016e-016	-4.30659e-015	-3.51208e-015	-1.70624e-014	-1.50063e-014	-2.16169e-014	-2.34991e-014	-2.74087e-014	-2.06778e-014	-2.62218e-014	-2.72019e-014
-2.50003e-014	-2.98764e-014	-2.75773e-014	2.47794e-015	-4.64928e-016	4.85097e-015	-9.08324e-016	-9.59017e-015	-2.82101e-014	-2.89257e-014	-3.76141e-014	-3.48909e-014	-3.87932e-014	-3.15273e-014	1.60685e-016	-4.13587e-015	-3.39497e-015	-1.6518e-014	-1.49434e-014	-2.15801e-014	-2.34578e-014	-2.74482e-014	-2.07632e-014	-2.6561e-014	-2.73186e-014
-2.54359e-014	-3.01155e-014	-2.83331e-014	2.50353e-015	-3.30176e-016	5.33073e-015	-6.03069e-016	-9.33933e-015	-2.82772e-014	-2.88399e-014	-3.80337e-014	-3.52192e-014	-3.92702e-014	-3.1959e-014	-2.63899e-016	-3.99309e-015	-3.30679e-015	-1.59619e-014	-1.4874e-014	-2.15192e-014	-2.34276e-014	-2.74476e-014	-2.08556e-014	-2.69062e-014	-2.74176e-014
-2.58399e-014	-3.03461e-014	-2.90685e-014	2.5168e-015	-2.10408e-016	5.75433e-015	-2.98283e-016	-9.06816e-015	-2.83257e-014	-2.87352e-014	-3.83988e-014	-3.55221e-014	-3.96943e-014	-3.2395e-014	-6.90713e-016	-3.88011e-015	-3.24925e-015	-1.53998e-014	-1.47981e-014	-2.1437e-014	-2.34105e-014	-2.74079e-014	-2.09571e-014	-2.72589e-014	-2.74993e-014
-2.62103e-014	-3.05691e-014	-2.97796e-014	2.51644e-015	-1.0728e-016	6.11574e-015	3.22786e-018	-8.78204e-015	-2.83577e-014	-2.86163e-014	-3.87101e-014	-3.58007e-014	-4.00654e-014	-3.28348e-014	-1.11669e-015	-3.79843e-015	-3.22428e-015	-1.48367e-014	-1.4716e-014	-2.13363e-014	-2.34073e-014	-2.73308e-014	-2.10705e-014	-2.76196e-014	-2.75641e-014
-2.65457e-014	-3.07857e-014	-3.04628e-014	2.5021e-015	-2.24505e-017	6.41096e-015	2.98458e-016	-8.48666e-015	-2.83751e-014	-2.84863e-014	-3.89686e-014	-3.60547e-014	-4.03837e-014	-3.32778e-014	-1.53874e-015	-3.74902e-015	-3.23331e-015	-1.42773e-014	-1.46286e-014	-2.12204e-014	-2.34191e-014	-2.72185e-014	-2.11985e-014	-2.79885e-014	-2.76127e-014
-2.68453e-014	-3.09972e-014	-3.11149e-014	2.47253e-015	4.27554e-017	6.63495e-015	5.84469e-016	-8.1881e-015	-2.83803e-014	-2.83496e-014	-3.9175e-014	-3.62854e-014	-4.06504e-014	-3.37235e-014	-1.95349e-015	-3.73291e-015	-3.27688e-015	-1.37264e-014	-1.45366e-014	-2.10919e-014	-2.34474e-014	-2.70729e-014	-2.13434e-014	-2.83659e-014	-2.76474e-014
-2.71084e-014	-3.12044e-014	-3.17325e-014	2.42677e-015	8.73294e-017	6.78422e-015	8.5915e-016	-7.89165e-015	-2.83758e-014	-2.82106e-014	-3.93306e-014	-3.64943e-014	-4.08665e-014	-3.41713e-014	-2.35811e-015	-3.75004e-015	-3.35462e-015	-1.31887e-014	-1.44401e-014	-2.0954e-014	-2.34935e-014	-2.68974e-014	-2.15071e-014	-2.87528e-014	-2.7669e-014
-2.73351e-014	-3.14086e-014	-3.23132e-014	2.36402e-015	1.10453e-016	6.8564e-015	1.12002e-015	-7.60213e-015	-2.8364e-014	-2.80725e-014	-3.94379e-014	-3.66824e-014	-4.10334e-014	-3.46205e-014	-2.74951e-015	-3.7999e-015	-3.46646e-015	-1.2668e-014	-1.43398e-014	-2.08088e-014	-2.35575e-014	-2.66936e-014	-2.16918e-014	-2.91497e-014	-2.76793e-014
-2.75257e-014	-3.16108e-014	-3.28545e-014	2.28394e-015	1.11549e-016	6.85025e-015	1.36524e-015	-7.32481e-015	-2.8347e-014	-2.79395e-014	-3.94993e-014	-3.68506e-014	-4.11527e-014	-3.50703e-014	-3.12482e-015	-3.8823e-015	-3.61137e-015	-1.21683e-014	-1.42355e-014	-2.06592e-014	-2.36401e-014	-2.64644e-014	-2.18988e-014	-2.95568e-014	-2.76796e-014
-2.76805e-014	-3.18117e-014	-3.33543e-014	2.18634e-015	8.98899e-017	6.76404e-015	1.59284e-015	-7.06455e-015	-2.83276e-014	-2.78155e-014	-3.95177e-014	-3.69996e-014	-4.12275e-014	-3.55203e-014	-3.48191e-015	-3.99636e-015	-3.78801e-015	-1.16935e-014	-1.41275e-014	-2.05077e-014	-2.37412e-014	-2.62129e-014	-2.21284e-014	-2.99744e-014	-2.76714e-014
-2.78008e-014	-3.20115e-014	-3.38105e-014	2.07078e-015	4.53439e-017	6.59773e-015	1.80089e-015	-6.82536e-015	-2.83076e-014	-2.77043e-014	-3.94964e-014	-3.71303e-014	-4.12604e-014	-3.59696e-014	-3.81804e-015	-4.14087e-015	-3.99541e-015	-1.1246e-014	-1.40161e-014	-2.03563e-014	-2.38618e-014	-2.59425e-014	-2.23815e-014	-3.04024e-014	-2.76562e-014
-2.7888e-014	-3.22111e-014	-3.42212e-014	1.93654e-015	-2.26019e-017	6.35144e-015	1.98777e-015	-6.61067e-015	-2.82888e-014	-2.76088e-014	-3.94386e-014	-3.72433e-014	-4.12544e-014	-3.6418e-014	-4.13101e-015	-4.31409e-015	-4.23227e-015	-1.08282e-014	-1.39012e-014	-2.02075e-014	-2.4002e-014	-2.56556e-014	-2.26588e-014	-3.08409e-014	-2.76366e-014
-2.79436e-014	-3.24108e-014	-3.45855e-014	1.78327e-015	-1.13839e-016	6.02712e-015	2.15249e-015	-6.4234e-015	-2.8274e-014	-2.75319e-014	-3.93483e-014	-3.73392e-014	-4.12124e-014	-3.68647e-014	-4.41881e-015	-4.51421e-015	-4.49672e-015	-1.0443e-014	-1.37824e-014	-2.00632e-014	-2.4162e-014	-2.53554e-014	-2.29601e-014	-3.12897e-014	-2.76149e-014
-2.79694e-014	-3.26112e-014	-3.49022e-014	1.61038e-015	-2.2846e-016	5.62693e-015	2.29405e-015	-6.2665e-015	-2.82656e-014	-2.7476e-014	-3.92288e-014	-3.74183e-014	-4.11373e-014	-3.73088e-014	-4.67967e-015	-4.7396e-015	-4.78677e-015	-1.00927e-014	-1.36599e-014	-1.99247e-014	-2.43414e-014	-2.50455e-014	-2.32854e-014	-3.17486e-014	-2.75929e-014
-2.79677e-014	-3.28126e-014	-3.5171e-014	1.41787e-015	-3.66426e-016	5.15394e-015	2.41146e-015	-6.14208e-015	-2.82653e-014	-2.74433e-014	-3.9084e-014	-3.74822e-014	-4.10332e-014	-3.775e-014	-4.91263e-015	-4.9874e-015	-5.10003e-015	-9.77875e-015	-1.35336e-014	-1.97935e-014	-2.45393e-014	-2.47299e-014	-2.36344e-014	-3.22173e-014	-2.75734e-014
-2.79402e-014	-3.30148e-014	-3.53921e-014	1.20588e-015	-5.27137e-016	4.61204e-015	2.50438e-015	-6.05123e-015	-2.82748e-014	-2.74359e-014	-3.89186e-014	-3.75315e-014	-4.09042e-014	-3.81874e-014	-5.11629e-015	-5.25468e-015	-5.4336e-015	-9.50194e-015	-1.34031e-014	-1.9671e-014	-2.47558e-014	-2.4412e-014	-2.4006e-014	-3.26958e-014	-2.7558e-014
-2.78899e-014	-3.32184e-014	-3.55653e-014	9.74092e-016	-7.09836e-016	4.00649e-015	2.57289e-015	-5.99463e-015	-2.82968e-014	-2.74551e-014	-3.87359e-014	-3.75672e-014	-4.0754e-014	-3.86203e-014	-5.28983e-015	-5.5393e-015	-5.78459e-015	-9.26337e-015	-1.3269e-014	-1.95587e-014	-2.49899e-014	-2.40945e-014	-2.4399e-014	-3.31829e-014	-2.75491e-014
-2.78193e-014	-3.34235e-014	-3.56908e-014	7.2276e-016	-9.13468e-016	3.34201e-015	2.61657e-015	-5.97225e-015	-2.83324e-014	-2.75023e-014	-3.85393e-014	-3.759e-014	-4.05859e-014	-3.90476e-014	-5.43326e-015	-5.83794e-015	-6.15009e-015	-9.0629e-015	-1.31315e-014	-1.94569e-014	-2.52409e-014	-2.37803e-014	-2.48121e-014	-3.3678e-014	-2.75498e-014
-2.77316e-014	-3.363e-014	-3.57701e-014	4.52413e-016	-1.13714e-015	2.62413e-015	2.63516e-015	-5.9844e-015	-2.83833e-014	-2.75781e-014	-3.83324e-014	-3.76016e-014	-4.04038e-014	-3.94685e-014	-5.54646e-015	-6.14803e-015	-6.52739e-015	-8.90065e-015	-1.29912e-014	-1.93666e-014	-2.55075e-014	-2.34723e-014	-2.52445e-014	-3.41801e-014	-2.75617e-014
-2.76296e-014	-3.38378e-014	-3.58041e-014	1.63676e-016	-1.37966e-015	1.85895e-015	2.62919e-015	-6.02964e-015	-2.84504e-014	-2.76826e-014	-3.81189e-014	-3.76016e-014	-4.02114e-014	-3.98817e-014	-5.62917e-015	-6.46664e-015	-6.91355e-015	-8.77563e-015	-1.28482e-014	-1.92888e-014	-2.57884e-014	-2.31731e-014	-2.56939e-014	-3.46886e-014	-2.75869e-014
-2.75163e-014	-3.40467e-014	-3.57946e-014	-1.42808e-016	-1.63908e-015	1.05298e-015	2.59925e-015	-6.1061e-015	-2.85342e-014	-2.78156e-014	-3.79021e-014	-3.759e-014	-4.00115e-014	-4.02868e-014	-5.68237e-015	-6.7905e-015	-7.30586e-015	-8.68659e-015	-1.27024e-014	-1.92238e-014	-2.60826e-014	-2.28855e-014	-2.61577e-014	-3.52025e-014	-2.76277e-014
-2.73949e-014	-3.42562e-014	-3.57434e-014	-4.6585e-016	-1.91435e-015	2.13584e-016	2.54583e-015	-6.21152e-015	-2.86351e-014	-2.79766e-014	-3.76849e-014	-3.75675e-014	-3.98078e-014	-4.06829e-014	-5.70722e-015	-7.1167e-015	-7.70142e-015	-8.63229e-015	-1.25532e-014	-1.91717e-014	-2.63882e-014	-2.26114e-014	-2.66335e-014	-3.57205e-014	-2.76861e-014
-2.72686e-014	-3.44659e-014	-3.5653e-014	-8.04453e-016	-2.2034e-015	-6.51449e-016	2.46986e-015	-6.34255e-015	-2.87528e-014	-2.81642e-014	-3.74703e-014	-3.75349e-014	-3.96038e-014	-4.10693e-014	-5.70493e-015	-7.44188e-015	-8.09785e-015	-8.61118e-015	-1.24009e-014	-1.91319e-014	-2.6704e-014	-2.2353e-014	-2.71188e-014	-3.62411e-014	-2.77633e-014
-2.71403e-014	-3.46753e-014	-3.55257e-014	-1.15787e-015	-2.5044e-015	-1.53436e-015	2.37272e-015	-6.49533e-015	-2.88867e-014	-2.83775e-014	-3.72608e-014	-3.74934e-014	-3.94022e-014	-4.14448e-014	-5.67713e-015	-7.76365e-015	-8.49252e-015	-8.62104e-015	-1.22457e-014	-1.91034e-014	-2.70278e-014	-2.21121e-014	-2.7611e-014	-3.67623e-014	-2.78607e-014
-2.70131e-014	-3.48838e-014	-3.53644e-014	-1.52463e-015	-2.81572e-015	-2.42688e-015	2.25574e-015	-6.6669e-015	-2.90366e-014	-2.86151e-014	-3.7059e-014	-3.74432e-014	-3.92054e-014	-4.18086e-014	-5.62593e-015	-8.07923e-015	-8.8824e-015	-8.65914e-015	-1.20874e-014	-1.90852e-014	-2.73585e-014	-2.18908e-014	-2.8108e-014	-3.72825e-014	-2.79799e-014
-2.68895e-014	-3.5091e-014	-3.51714e-014	-1.90342e-015	-3.13506e-015	-3.32146e-015	2.12075e-015	-6.85318e-015	-2.92014e-014	-2.88739e-014	-3.68664e-014	-3.73844e-014	-3.90162e-014	-4.21597e-014	-5.55353e-015	-8.3857e-015	-9.26517e-015	-8.72268e-015	-1.19271e-014	-1.90767e-014	-2.76936e-014	-2.16906e-014	-2.8607e-014	-3.77999e-014	-2.81225e-014
-2.67723e-014	-3.52972e-014	-3.49502e-014	-2.29231e-015	-3.45979e-015	-4.20926e-015	1.96975e-015	-7.04897e-015	-2.93799e-014	-2.91517e-014	-3.66846e-014	-3.73173e-014	-3.88366e-014	-4.24975e-014	-5.46143e-015	-8.68071e-015	-9.639e-015	-8.80864e-015	-1.17652e-014	-1.90772e-014	-2.80314e-014	-2.15123e-014	-2.91047e-014	-3.8313e-014	-2.82894e-014
-2.66638e-014	-3.55022e-014	-3.47042e-014	-2.68956e-015	-3.78785e-015	-5.08239e-015	1.80493e-015	-7.24942e-015	-2.95706e-014	-2.94465e-014	-3.65154e-014	-3.72424e-014	-3.86682e-014	-4.28217e-014	-5.35246e-015	-8.96262e-015	-1.00013e-014	-8.91406e-015	-1.16022e-014	-1.90855e-014	-2.83694e-014	-2.13563e-014	-2.95985e-014	-3.88194e-014	-2.84816e-014
-2.65669e-014	-3.57054e-014	-3.44363e-014	-3.09332e-015	-4.11684e-015	-5.93283e-015	1.62901e-015	-7.45013e-015	-2.97721e-014	-2.9755e-014	-3.63611e-014	-3.71616e-014	-3.85128e-014	-4.31318e-014	-5.22893e-015	-9.23017e-015	-1.035e-014	-9.03603e-015	-1.14378e-014	-1.91002e-014	-2.87056e-014	-2.12241e-014	-3.00858e-014	-3.93171e-014	-2.86993e-014
-2.64842e-014	-3.59069e-014	-3.41505e-014	-3.50108e-015	-4.44454e-015	-6.75258e-015	1.44423e-015	-7.64653e-015	-2.99826e-014	-3.00744e-014	-3.62222e-014	-3.70749e-014	-3.83722e-014	-4.34273e-014	-5.09354e-015	-9.48208e-015	-1.06837e-014	-9.17068e-015	-1.12716e-014	-1.91201e-014	-2.90374e-014	-2.11159e-014	-3.05642e-014	-3.98036e-014	-2.89427e-014
-2.64176e-014	-3.61061e-014	-3.38502e-014	-3.90986e-015	-4.76908e-015	-7.53475e-015	1.25302e-015	-7.83317e-015	-3.01997e-014	-3.04012e-014	-3.60997e-014	-3.69826e-014	-3.82478e-014	-4.37075e-014	-4.9497e-015	-9.71662e-015	-1.10012e-014	-9.31414e-015	-1.11039e-014	-1.91435e-014	-2.93625e-014	-2.10321e-014	-3.10312e-014	-4.02763e-014	-2.92121e-014
-2.63693e-014	-3.63022e-014	-3.35389e-014	-4.31813e-015	-5.08795e-015	-8.27276e-015	1.05782e-015	-8.00541e-015	-3.04221e-014	-3.07325e-014	-3.59943e-014	-3.68856e-014	-3.81406e-014	-4.39721e-014	-4.80007e-015	-9.93291e-015	-1.13012e-014	-9.46241e-015	-1.0935e-014	-1.91699e-014	-2.96786e-014	-2.09724e-014	-3.14846e-014	-4.0733e-014	-2.95074e-014
-2.63409e-014	-3.64947e-014	-3.32202e-014	-4.72391e-015	-5.39934e-015	-8.96062e-015	8.61278e-016	-8.15883e-015	-3.06474e-014	-3.10656e-014	-3.59064e-014	-3.67852e-014	-3.80508e-014	-4.42216e-014	-4.6471e-015	-1.01304e-014	-1.15828e-014	-9.61184e-015	-1.07655e-014	-1.91978e-014	-2.99835e-014	-2.09365e-014	-3.19225e-014	-4.1172e-014	-2.98279e-014
-2.63338e-014	-3.66834e-014	-3.28976e-014	-5.1245e-015	-5.70145e-015	-9.59222e-015	6.65896e-016	-8.28892e-015	-3.0873e-014	-3.13977e-014	-3.58369e-014	-3.66822e-014	-3.79793e-014	-4.44563e-014	-4.49392e-015	-1.03093e-014	-1.18453e-014	-9.75882e-015	-1.05948e-014	-1.92261e-014	-3.0275e-014	-2.09252e-014	-3.23432e-014	-4.15909e-014	-3.01728e-014
-2.63501e-014	-3.68685e-014	-3.2575e-014	-5.51747e-015	-5.99236e-015	-1.01626e-014	4.74112e-016	-8.39181e-015	-3.10973e-014	-3.17257e-014	-3.57863e-014	-3.65768e-014	-3.79261e-014	-4.46763e-014	-4.34317e-015	-1.047e-014	-1.20887e-014	-9.89949e-015	-1.04224e-014	-1.92534e-014	-3.05512e-014	-2.09371e-014	-3.27453e-014	-4.19875e-014	-3.05415e-014
-2.63904e-014	-3.70499e-014	-3.22557e-014	-5.90087e-015	-6.27055e-015	-1.06674e-014	2.89179e-016	-8.46436e-015	-3.13176e-014	-3.20463e-014	-3.57549e-014	-3.64708e-014	-3.78913e-014	-4.48821e-014	-4.1976e-015	-1.06124e-014	-1.23127e-014	-1.00304e-014	-1.02482e-014	-1.92784e-014	-3.08096e-014	-2.09714e-014	-3.3127e-014	-4.23596e-014	-3.09331e-014
-2.6456e-014	-3.72279e-014	-3.19431e-014	-6.27226e-015	-6.53424e-015	-1.11026e-014	1.13572e-016	-8.50375e-015	-3.15324e-014	-3.23562e-014	-3.57435e-014	-3.63657e-014	-3.78749e-014	-4.50739e-014	-4.05976e-015	-1.07376e-014	-1.25175e-014	-1.01481e-014	-1.00724e-014	-1.92998e-014	-3.1048e-014	-2.10277e-014	-3.34877e-014	-4.27053e-014	-3.13463e-014
-2.65472e-014	-3.74021e-014	-3.16401e-014	-6.62913e-015	-6.78143e-015	-1.14653e-014	-5.05723e-017	-8.50738e-015	-3.17394e-014	-3.26533e-014	-3.57521e-014	-3.62625e-014	-3.78764e-014	-4.5253e-014	-3.93159e-015	-1.08465e-014	-1.27028e-014	-1.02484e-014	-9.896e-015	-1.93167e-014	-3.12649e-014	-2.11056e-014	-3.3827e-014	-4.30227e-014	-3.17792e-014
-2.66643e-014	-3.75729e-014	-3.13495e-014	-6.96954e-015	-7.01131e-015	-1.17527e-014	-2.01019e-016	-8.47254e-015	-3.19371e-014	-3.29347e-014	-3.57805e-014	-3.61619e-014	-3.78952e-014	-4.54201e-014	-3.81524e-015	-1.09402e-014	-1.28689e-014	-1.03288e-014	-9.71907e-015	-1.93276e-014	-3.14584e-014	-2.12038e-014	-3.41443e-014	-4.33095e-014	-3.22308e-014
-2.68078e-014	-3.77395e-014	-3.10743e-014	-7.29159e-015	-7.22264e-015	-1.19631e-014	-3.35007e-016	-8.39785e-015	-3.21235e-014	-3.31983e-014	-3.5829e-014	-3.60652e-014	-3.79315e-014	-4.55761e-014	-3.71242e-015	-1.10199e-014	-1.3016e-014	-1.0386e-014	-9.54207e-015	-1.93315e-014	-3.16263e-014	-2.13217e-014	-3.44395e-014	-4.35643e-014	-3.26991e-014
-2.69779e-014	-3.79018e-014	-3.08168e-014	-7.59292e-015	-7.41495e-015	-1.20962e-014	-4.50745e-016	-8.28299e-015	-3.22967e-014	-3.3442e-014	-3.58977e-014	-3.59736e-014	-3.79846e-014	-4.57218e-014	-3.62507e-015	-1.10873e-014	-1.31449e-014	-1.04176e-014	-9.36434e-015	-1.93273e-014	-3.17674e-014	-2.14592e-014	-3.47124e-014	-4.37854e-014	-3.31822e-014
-2.71748e-014	-3.80598e-014	-3.05793e-014	-7.87165e-015	-7.58737e-015	-1.21525e-014	-5.46887e-016	-8.12804e-015	-3.24556e-014	-3.36655e-014	-3.59871e-014	-3.58883e-014	-3.80539e-014	-4.58585e-014	-3.55423e-015	-1.11445e-014	-1.32562e-014	-1.04216e-014	-9.18569e-015	-1.93149e-014	-3.188e-014	-2.16149e-014	-3.4964e-014	-4.39713e-014	-3.36787e-014
-2.73977e-014	-3.82137e-014	-3.03637e-014	-8.12651e-015	-7.73927e-015	-1.21328e-014	-6.2168e-016	-7.93336e-015	-3.25988e-014	-3.38671e-014	-3.60971e-014	-3.58103e-014	-3.8139e-014	-4.59872e-014	-3.5014e-015	-1.11932e-014	-1.33508e-014	-1.03955e-014	-9.00677e-015	-1.92941e-014	-3.19638e-014	-2.17882e-014	-3.5195e-014	-4.41209e-014	-3.41859e-014
-2.76456e-014	-3.83637e-014	-3.01711e-014	-8.35531e-015	-7.87083e-015	-1.20388e-014	-6.74018e-016	-7.70044e-015	-3.27257e-014	-3.40459e-014	-3.62275e-014	-3.5741e-014	-3.82393e-014	-4.61093e-014	-3.46811e-015	-1.1236e-014	-1.34302e-014	-1.03382e-014	-8.82746e-015	-1.92648e-014	-3.20173e-014	-2.19784e-014	-3.5406e-014	-4.42341e-014	-3.47013e-014
-2.79175e-014	-3.85103e-014	-3.00029e-014	-8.55714e-015	-7.98229e-015	-1.18728e-014	-7.03575e-016	-7.43215e-015	-3.28351e-014	-3.42015e-014	-3.63787e-014	-3.56824e-014	-3.83543e-014	-4.62255e-014	-3.45506e-015	-1.12746e-014	-1.34958e-014	-1.02486e-014	-8.64781e-015	-1.92268e-014	-3.20403e-014	-2.21846e-014	-3.55986e-014	-4.43107e-014	-3.52228e-014
-2.82127e-014	-3.86531e-014	-2.98607e-014	-8.73118e-015	-8.07471e-015	-1.1639e-014	-7.10437e-016	-7.13088e-015	-3.2927e-014	-3.43336e-014	-3.65505e-014	-3.56356e-014	-3.84821e-014	-4.63376e-014	-3.46225e-015	-1.13114e-014	-1.35492e-014	-1.01265e-014	-8.46842e-015	-1.91798e-014	-3.20335e-014	-2.24073e-014	-3.57744e-014	-4.43502e-014	-3.57486e-014
-2.85295e-014	-3.87915e-014	-2.97452e-014	-8.8766e-015	-8.14862e-015	-1.1342e-014	-6.94889e-016	-6.80001e-015	-3.3001e-014	-3.44429e-014	-3.67427e-014	-3.56015e-014	-3.86217e-014	-4.64465e-014	-3.48994e-015	-1.13489e-014	-1.3592e-014	-9.97186e-015	-8.28959e-015	-1.91241e-014	-3.19966e-014	-2.2646e-014	-3.59352e-014	-4.4353e-014	-3.62762e-014
-2.88665e-014	-3.89258e-014	-2.96569e-014	-8.99286e-015	-8.20501e-015	-1.09859e-014	-6.57855e-016	-6.44415e-015	-3.30571e-014	-3.45301e-014	-3.69557e-014	-3.55806e-014	-3.87725e-014	-4.65533e-014	-3.53812e-015	-1.13896e-014	-1.3626e-014	-9.78527e-015	-8.11184e-015	-1.90601e-014	-3.19297e-014	-2.28998e-014	-3.60826e-014	-4.43194e-014	-3.68035e-014
-2.92225e-014	-3.90567e-014	-2.95956e-014	-9.08032e-015	-8.24531e-015	-1.05758e-014	-6.00767e-016	-6.06834e-015	-3.30961e-014	-3.4597e-014	-3.71899e-014	-3.55736e-014	-3.89343e-014	-4.66594e-014	-3.60669e-015	-1.14359e-014	-1.36527e-014	-9.56668e-015	-7.93593e-015	-1.89887e-014	-3.18336e-014	-2.31688e-014	-3.62187e-014	-4.42507e-014	-3.73286e-014
-2.9596e-014	-3.91839e-014	-2.95617e-014	-9.13952e-015	-8.27121e-015	-1.01171e-014	-5.25064e-016	-5.67723e-015	-3.31189e-014	-3.46449e-014	-3.74452e-014	-3.55809e-014	-3.91061e-014	-4.67654e-014	-3.6953e-015	-1.14897e-014	-1.36738e-014	-9.31821e-015	-7.76207e-015	-1.89109e-014	-3.17097e-014	-2.34534e-014	-3.63454e-014	-4.41482e-014	-3.78496e-014
-2.99847e-014	-3.93077e-014	-2.9555e-014	-9.17146e-015	-8.28464e-015	-9.61701e-015	-4.33094e-016	-5.27704e-015	-3.31265e-014	-3.46754e-014	-3.77215e-014	-3.5603e-014	-3.92867e-014	-4.68719e-014	-3.80349e-015	-1.15531e-014	-1.36911e-014	-9.04142e-015	-7.59177e-015	-1.88283e-014	-3.15594e-014	-2.37536e-014	-3.64651e-014	-4.4013e-014	-3.83647e-014
-3.03858e-014	-3.94288e-014	-2.95744e-014	-9.17758e-015	-8.28751e-015	-9.08268e-015	-3.27603e-016	-4.87413e-015	-3.31204e-014	-3.46907e-014	-3.80185e-014	-3.56413e-014	-3.9476e-014	-4.69796e-014	-3.93124e-015	-1.16281e-014	-1.37075e-014	-8.73874e-015	-7.42641e-015	-1.87422e-014	-3.1384e-014	-2.40688e-014	-3.65801e-014	-4.38474e-014	-3.88728e-014
-3.07969e-014	-3.95469e-014	-2.96188e-014	-9.15906e-015	-8.28237e-015	-8.52151e-015	-2.12182e-016	-4.47535e-015	-3.31027e-014	-3.46935e-014	-3.83356e-014	-3.56958e-014	-3.96728e-014	-4.70889e-014	-4.07771e-015	-1.17166e-014	-1.37245e-014	-8.41305e-015	-7.26755e-015	-1.86537e-014	-3.11848e-014	-2.43996e-014	-3.66922e-014	-4.36537e-014	-3.93725e-014
-3.12156e-014	-3.96607e-014	-2.96868e-014	-9.11753e-015	-8.27189e-015	-7.94079e-015	-9.04372e-017	-4.08714e-015	-3.30744e-014	-3.46858e-014	-3.86722e-014	-3.57669e-014	-3.98764e-014	-4.71999e-014	-4.24204e-015	-1.18204e-014	-1.37433e-014	-8.06746e-015	-7.11692e-015	-1.85651e-014	-3.09648e-014	-2.47467e-014	-3.6804e-014	-4.34342e-014	-3.98629e-014
-3.16387e-014	-3.97704e-014	-2.97774e-014	-9.05535e-015	-8.25862e-015	-7.34839e-015	3.35769e-017	-3.71652e-015	-3.30376e-014	-3.46706e-014	-3.90278e-014	-3.58549e-014	-4.00856e-014	-4.73127e-014	-4.42334e-015	-1.19411e-014	-1.3766e-014	-7.70603e-015	-6.97615e-015	-1.84781e-014	-3.07265e-014	-2.51111e-014	-3.69179e-014	-4.31921e-014	-4.03435e-014
-3.20641e-014	-3.98762e-014	-2.98883e-014	-8.97459e-015	-8.24555e-015	-6.7524e-015	1.54965e-016	-3.37124e-015	-3.29946e-014	-3.46511e-014	-3.94012e-014	-3.5959e-014	-4.03003e-014	-4.74272e-014	-4.62094e-015	-1.20795e-014	-1.37949e-014	-7.33305e-015	-6.84728e-015	-1.83954e-014	-3.04733e-014	-2.54935e-014	-3.70355e-014	-4.29303e-014	-4.08135e-014
-3.2489e-014	-3.99784e-014	-3.00174e-014	-8.87829e-015	-8.23526e-015	-6.16051e-015	2.68963e-016	-3.0582e-015	-3.29479e-014	-3.46308e-014	-3.97909e-014	-3.6079e-014	-4.052e-014	-4.75427e-014	-4.83413e-015	-1.22372e-014	-1.38314e-014	-6.95335e-015	-6.7324e-015	-1.83193e-014	-3.02075e-014	-2.58945e-014	-3.71589e-014	-4.26524e-014	-4.12721e-014
-3.29101e-014	-4.0076e-014	-3.01623e-014	-8.76939e-015	-8.23093e-015	-5.58121e-015	3.70587e-016	-2.78337e-015	-3.28995e-014	-3.46132e-014	-4.01957e-014	-3.62146e-014	-4.07436e-014	-4.76584e-014	-5.06187e-015	-1.24153e-014	-1.38775e-014	-6.57154e-015	-6.63406e-015	-1.82522e-014	-2.99319e-014	-2.63146e-014	-3.72902e-014	-4.23618e-014	-4.17193e-014
-3.33244e-014	-4.01689e-014	-3.0321e-014	-8.65158e-015	-8.23581e-015	-5.02293e-015	4.53925e-016	-2.55414e-015	-3.28511e-014	-3.4601e-014	-4.0614e-014	-3.63645e-014	-4.09703e-014	-4.77735e-014	-5.30417e-015	-1.26144e-014	-1.39351e-014	-6.19231e-015	-6.55484e-015	-1.81966e-014	-2.96498e-014	-2.67543e-014	-3.74306e-014	-4.20626e-014	-4.21547e-014
-3.37294e-014	-4.02562e-014	-3.04913e-014	-8.52804e-015	-8.25309e-015	-4.49298e-015	5.13365e-016	-2.37704e-015	-3.28057e-014	-3.45981e-014	-4.1044e-014	-3.65288e-014	-4.11993e-014	-4.78867e-014	-5.56058e-015	-1.2835e-014	-1.40064e-014	-5.82171e-015	-6.49634e-015	-1.81543e-014	-2.9365e-014	-2.72139e-014	-3.75822e-014	-4.17583e-014	-4.25785e-014
-3.41218e-014	-4.03375e-014	-3.06709e-014	-8.40233e-015	-8.28571e-015	-3.99873e-015	5.43636e-016	-2.25825e-015	-3.27654e-014	-3.4607e-014	-4.14844e-014	-3.6706e-014	-4.14291e-014	-4.79967e-014	-5.83046e-015	-1.30772e-014	-1.40931e-014	-5.4654e-015	-6.46135e-015	-1.81272e-014	-2.90806e-014	-2.76946e-014	-3.77459e-014	-4.14533e-014	-4.29909e-014
-3.44978e-014	-4.04118e-014	-3.08573e-014	-8.27826e-015	-8.33619e-015	-3.54766e-015	5.38745e-016	-2.20271e-015	-3.27321e-014	-3.46308e-014	-4.19331e-014	-3.68951e-014	-4.16584e-014	-4.81022e-014	-6.11311e-015	-1.33408e-014	-1.41966e-014	-5.12864e-015	-6.45338e-015	-1.81175e-014	-2.87999e-014	-2.8197e-014	-3.79231e-014	-4.11513e-014	-4.33922e-014
-3.48549e-014	-4.04792e-014	-3.10482e-014	-8.15933e-015	-8.40772e-015	-3.14634e-015	4.93047e-016	-2.21551e-015	-3.27076e-014	-3.46723e-014	-4.23874e-014	-3.70946e-014	-4.18866e-014	-4.82015e-014	-6.40839e-015	-1.36257e-014	-1.43184e-014	-4.81721e-015	-6.47507e-015	-1.8128e-014	-2.8526e-014	-2.87213e-014	-3.81145e-014	-4.08564e-014	-4.37829e-014
-3.51905e-014	-4.05385e-014	-3.12409e-014	-8.04943e-015	-8.50273e-015	-2.80151e-015	4.01422e-016	-2.30116e-015	-3.26939e-014	-3.47344e-014	-4.28449e-014	-3.73033e-014	-4.21126e-014	-4.82932e-014	-6.71616e-015	-1.39321e-014	-1.44606e-014	-4.53703e-015	-6.52866e-015	-1.81609e-014	-2.82629e-014	-2.92674e-014	-3.83208e-014	-4.0573e-014	-4.41642e-014
-3.55022e-014	-4.05893e-014	-3.14327e-014	-7.9524e-015	-8.62412e-015	-2.5183e-015	2.58691e-016	-2.46291e-015	-3.26924e-014	-3.4819e-014	-4.33025e-014	-3.75197e-014	-4.23346e-014	-4.83757e-014	-7.03652e-015	-1.42595e-014	-1.46246e-014	-4.29314e-015	-6.61724e-015	-1.8218e-014	-2.80144e-014	-2.98353e-014	-3.85422e-014	-4.03056e-014	-4.45379e-014
-3.5787e-014	-4.06312e-014	-3.16216e-014	-7.87181e-015	-8.77359e-015	-2.30238e-015	6.04243e-017	-2.70253e-015	-3.27052e-014	-3.49279e-014	-4.37568e-014	-3.77419e-014	-4.25522e-014	-4.84472e-014	-7.36996e-015	-1.46068e-014	-1.48115e-014	-4.09121e-015	-6.74366e-015	-1.83014e-014	-2.77831e-014	-3.04248e-014	-3.87792e-014	-4.00584e-014	-4.49047e-014
-3.60419e-014	-4.06633e-014	-3.18048e-014	-7.81077e-015	-8.9529e-015	-2.15856e-015	-1.98129e-016	-3.02196e-015	-3.27331e-014	-3.50622e-014	-4.42044e-014	-3.79685e-014	-4.2764e-014	-4.85056e-014	-7.7165e-015	-1.49736e-014	-1.50232e-014	-3.93613e-015	-6.91074e-015	-1.84125e-014	-2.75714e-014	-3.10353e-014	-3.90312e-014	-3.98355e-014	-4.52659e-014
-3.6265e-014	-4.06853e-014	-3.19804e-014	-7.77344e-015	-9.16341e-015	-2.09024e-015	-5.20978e-016	-3.42266e-015	-3.2777e-014	-3.52236e-014	-4.46426e-014	-3.81971e-014	-4.29682e-014	-4.85495e-014	-8.07626e-015	-1.53591e-014	-1.52607e-014	-3.83294e-015	-7.12079e-015	-1.8553e-014	-2.73824e-014	-3.16661e-014	-3.92981e-014	-3.96401e-014	-4.5623e-014
-3.64535e-014	-4.06964e-014	-3.21462e-014	-7.76306e-015	-9.40711e-015	-2.10042e-015	-9.11042e-016	-3.90467e-015	-3.28374e-014	-3.54137e-014	-4.5068e-014	-3.84257e-014	-4.31637e-014	-4.85771e-014	-8.44974e-015	-1.57618e-014	-1.55251e-014	-3.78631e-015	-7.37535e-015	-1.87243e-014	-2.72187e-014	-3.23169e-014	-3.95799e-014	-3.94756e-014	-4.59768e-014
-3.66054e-014	-4.06959e-014	-3.23003e-014	-7.78222e-015	-9.68508e-015	-2.19156e-015	-1.37149e-015	-4.46676e-015	-3.29153e-014	-3.56326e-014	-4.54771e-014	-3.86528e-014	-4.33492e-014	-4.85869e-014	-8.83771e-015	-1.6181e-014	-1.58167e-014	-3.80022e-015	-7.6764e-015	-1.89281e-014	-2.70829e-014	-3.29862e-014	-3.98757e-014	-3.93454e-014	-4.6329e-014
-3.67195e-014	-4.06834e-014	-3.24412e-014	-7.83263e-015	-9.99799e-015	-2.36538e-015	-1.90437e-015	-5.10662e-015	-3.30108e-014	-3.58801e-014	-4.58668e-014	-3.88768e-014	-4.35235e-014	-4.85773e-014	-9.24063e-015	-1.66148e-014	-1.61368e-014	-3.87805e-015	-8.02645e-015	-1.9165e-014	-2.69763e-014	-3.36722e-014	-4.01847e-014	-3.92519e-014	-4.66807e-014
-3.67944e-014	-4.06584e-014	-3.25678e-014	-7.91676e-015	-1.03455e-014	-2.62271e-015	-2.51086e-015	-5.82159e-015	-3.31231e-014	-3.61557e-014	-4.62335e-014	-3.90962e-014	-4.36849e-014	-4.85474e-014	-9.65951e-015	-1.70619e-014	-1.64857e-014	-4.0229e-015	-8.42701e-015	-1.9435e-014	-2.69e-014	-3.43736e-014	-4.05058e-014	-3.91981e-014	-4.70335e-014
-3.68287e-014	-4.06207e-014	-3.26786e-014	-8.03732e-015	-1.07274e-014	-2.96303e-015	-3.19124e-015	-6.60789e-015	-3.32518e-014	-3.64581e-014	-4.65741e-014	-3.93095e-014	-4.38323e-014	-4.84959e-014	-1.00954e-014	-1.75213e-014	-1.68636e-014	-4.23731e-015	-8.87884e-015	-1.97378e-014	-2.68554e-014	-3.50883e-014	-4.08385e-014	-3.91858e-014	-4.73889e-014
-3.68217e-014	-4.05702e-014	-3.27725e-014	-8.19532e-015	-1.11436e-014	-3.3852e-015	-3.94576e-015	-7.46068e-015	-3.3396e-014	-3.67865e-014	-4.68858e-014	-3.95151e-014	-4.39639e-014	-4.84221e-014	-1.05482e-014	-1.79913e-014	-1.72702e-014	-4.5228e-015	-9.38244e-015	-2.00733e-014	-2.68432e-014	-3.58142e-014	-4.11815e-014	-3.92168e-014	-4.77485e-014
-3.67729e-014	-4.05063e-014	-3.28493e-014	-8.3918e-015	-1.15927e-014	-3.88753e-015	-4.77298e-015	-8.37446e-015	-3.35543e-014	-3.71381e-014	-4.71656e-014	-3.97116e-014	-4.40782e-014	-4.83247e-014	-1.10185e-014	-1.84705e-014	-1.77062e-014	-4.88012e-015	-9.93752e-015	-2.04407e-014	-2.68635e-014	-3.65493e-014	-4.1534e-014	-3.9292e-014	-4.81128e-014
-3.66827e-014	-4.04294e-014	-3.29085e-014	-8.62681e-015	-1.20727e-014	-4.46757e-015	-5.67068e-015	-9.3432e-015	-3.3725e-014	-3.75102e-014	-4.7411e-014	-3.98971e-014	-4.4174e-014	-4.82038e-014	-1.15077e-014	-1.89574e-014	-1.81712e-014	-5.30935e-015	-1.05436e-014	-2.08385e-014	-2.69159e-014	-3.72906e-014	-4.18941e-014	-3.94124e-014	-4.84828e-014
-3.65515e-014	-4.03392e-014	-3.29499e-014	-8.90019e-015	-1.25816e-014	-5.12239e-015	-6.63592e-015	-1.03598e-014	-3.39064e-014	-3.79005e-014	-4.76199e-014	-4.00711e-014	-4.42505e-014	-4.80598e-014	-1.2016e-014	-1.94498e-014	-1.8664e-014	-5.8095e-015	-1.12006e-014	-2.12661e-014	-2.69999e-014	-3.80346e-014	-4.22608e-014	-3.95779e-014	-4.88588e-014
-3.63796e-014	-4.02357e-014	-3.29738e-014	-9.21148e-015	-1.3117e-014	-5.84723e-015	-7.66424e-015	-1.14163e-014	-3.40972e-014	-3.83053e-014	-4.77904e-014	-4.02326e-014	-4.43067e-014	-4.7893e-014	-1.25433e-014	-1.99457e-014	-1.91832e-014	-6.37871e-015	-1.19074e-014	-2.17209e-014	-2.71136e-014	-3.87779e-014	-4.26325e-014	-3.97884e-014	-4.92412e-014
-3.61682e-014	-4.01194e-014	-3.29802e-014	-9.56012e-015	-1.36764e-014	-6.63723e-015	-8.74992e-015	-1.25045e-014	-3.42947e-014	-3.87208e-014	-4.79209e-014	-4.03808e-014	-4.43414e-014	-4.7704e-014	-1.30898e-014	-2.04429e-014	-1.97273e-014	-7.01521e-015	-1.26613e-014	-2.22007e-014	-2.72553e-014	-3.95173e-014	-4.30075e-014	-4.00438e-014	-4.96308e-014
-3.59187e-014	-3.99909e-014	-3.29696e-014	-9.94469e-015	-1.42559e-014	-7.4868e-015	-9.88733e-015	-1.36155e-014	-3.44975e-014	-3.9143e-014	-4.80102e-014	-4.05147e-014	-4.43533e-014	-4.74936e-014	-1.36552e-014	-2.09397e-014	-2.0295e-014	-7.71582e-015	-1.34598e-014	-2.27023e-014	-2.7423e-014	-4.02498e-014	-4.33847e-014	-4.03425e-014	-5.00279e-014
-3.56334e-014	-3.9851e-014	-3.29429e-014	-1.0364e-014	-1.4852e-014	-8.3896e-015	-1.10696e-014	-1.47403e-014	-3.47027e-014	-3.95676e-014	-4.80578e-014	-4.06345e-014	-4.43417e-014	-4.72638e-014	-1.42392e-014	-2.14346e-014	-2.0885e-014	-8.47703e-015	-1.43002e-014	-2.32234e-014	-2.76143e-014	-4.0971e-014	-4.37628e-014	-4.06827e-014	-5.0432e-014
-3.53148e-014	-3.97e-014	-3.29017e-014	-1.08151e-014	-1.54608e-014	-9.33877e-015	-1.22895e-014	-1.58696e-014	-3.49089e-014	-3.99898e-014	-4.80635e-014	-4.07408e-014	-4.43069e-014	-4.70162e-014	-1.48408e-014	-2.1926e-014	-2.14954e-014	-9.29386e-015	-1.51795e-014	-2.37613e-014	-2.78259e-014	-4.16772e-014	-4.41406e-014	-4.10625e-014	-5.0843e-014
-3.49653e-014	-3.95394e-014	-3.28465e-014	-1.12957e-014	-1.6078e-014	-1.03278e-014	-1.3539e-014	-1.69935e-014	-3.51133e-014	-4.04049e-014	-4.80278e-014	-4.08327e-014	-4.42487e-014	-4.67534e-014	-1.54595e-014	-2.24125e-014	-2.21237e-014	-1.0161e-014	-1.60934e-014	-2.43127e-014	-2.80553e-014	-4.23649e-014	-4.45171e-014	-4.14787e-014	-5.12601e-014
-3.45881e-014	-3.93704e-014	-3.27785e-014	-1.18029e-014	-1.66992e-014	-1.13497e-014	-1.48096e-014	-1.81017e-014	-3.53135e-014	-4.0808e-014	-4.79516e-014	-4.09105e-014	-4.41674e-014	-4.64776e-014	-1.60936e-014	-2.28927e-014	-2.27672e-014	-1.10725e-014	-1.70376e-014	-2.48734e-014	-2.82995e-014	-4.30301e-014	-4.4891e-014	-4.19284e-014	-5.16824e-014
-3.41861e-014	-3.91945e-014	-3.26988e-014	-1.23324e-014	-1.73201e-014	-1.23963e-014	-1.60919e-014	-1.91847e-014	-3.55067e-014	-4.11944e-014	-4.78364e-014	-4.09746e-014	-4.40633e-014	-4.6191e-014	-1.67417e-014	-2.33645e-014	-2.34234e-014	-1.20218e-014	-1.80071e-014	-2.544e-014	-2.85547e-014	-4.36695e-014	-4.52612e-014	-4.24085e-014	-5.2109e-014
-3.37632e-014	-3.90135e-014	-3.26086e-014	-1.2881e-014	-1.79361e-014	-1.34593e-014	-1.73756e-014	-2.02325e-014	-3.56912e-014	-4.15586e-014	-4.76837e-014	-4.10252e-014	-4.39368e-014	-4.58968e-014	-1.74022e-014	-2.38266e-014	-2.40889e-014	-1.30013e-014	-1.89969e-014	-2.60077e-014	-2.88169e-014	-4.42789e-014	-4.56262e-014	-4.2915e-014	-5.25383e-014
-3.33234e-014	-3.88289e-014	-3.25094e-014	-1.34451e-014	-1.85421e-014	-1.4531e-014	-1.86508e-014	-2.12359e-014	-3.58646e-014	-4.18959e-014	-4.74965e-014	-4.10632e-014	-4.37884e-014	-4.5599e-014	-1.8072e-014	-2.42771e-014	-2.47603e-014	-1.40028e-014	-2.00019e-014	-2.65726e-014	-2.90829e-014	-4.48549e-014	-4.59852e-014	-4.3444e-014	-5.2969e-014
-3.28713e-014	-3.8642e-014	-3.24031e-014	-1.40204e-014	-1.91332e-014	-1.56027e-014	-1.99075e-014	-2.21863e-014	-3.60249e-014	-4.2201e-014	-4.72779e-014	-4.10895e-014	-4.36191e-014	-4.53003e-014	-1.87486e-014	-2.47141e-014	-2.54341e-014	-1.50183e-014	-2.10161e-014	-2.71311e-014	-2.93497e-014	-4.53933e-014	-4.63371e-014	-4.39909e-014	-5.33991e-014
-3.24109e-014	-3.8455e-014	-3.22913e-014	-1.46028e-014	-1.9705e-014	-1.66663e-014	-2.11351e-014	-2.30761e-014	-3.61708e-014	-4.24686e-014	-4.70315e-014	-4.11054e-014	-4.34298e-014	-4.50048e-014	-1.94296e-014	-2.51367e-014	-2.61066e-014	-1.60402e-014	-2.20333e-014	-2.76787e-014	-2.96131e-014	-4.5891e-014	-4.66813e-014	-4.45511e-014	-5.3827e-014
-3.1946e-014	-3.82694e-014	-3.21756e-014	-1.51883e-014	-2.02524e-014	-1.77136e-014	-2.23228e-014	-2.38969e-014	-3.63007e-014	-4.26941e-014	-4.67608e-014	-4.11117e-014	-4.32228e-014	-4.47161e-014	-2.01123e-014	-2.5543e-014	-2.67743e-014	-1.706e-014	-2.30476e-014	-2.82115e-014	-2.98693e-014	-4.63453e-014	-4.70161e-014	-4.51203e-014	-5.42505e-014
-3.14807e-014	-3.80867e-014	-3.20574e-014	-1.57724e-014	-2.07712e-014	-1.8737e-014	-2.34604e-014	-2.46412e-014	-3.64128e-014	-4.28736e-014	-4.647e-014	-4.11096e-014	-4.29995e-014	-4.44379e-014	-2.0793e-014	-2.59321e-014	-2.74333e-014	-1.8069e-014	-2.40529e-014	-2.8725e-014	-3.01151e-014	-4.67534e-014	-4.7341e-014	-4.56935e-014	-5.46675e-014
-3.10196e-014	-3.79086e-014	-3.19381e-014	-1.63514e-014	-2.12571e-014	-1.97281e-014	-2.45384e-014	-2.53031e-014	-3.65055e-014	-4.30038e-014	-4.61637e-014	-4.11005e-014	-4.27616e-014	-4.4174e-014	-2.14688e-014	-2.63029e-014	-2.80795e-014	-1.90582e-014	-2.50428e-014	-2.92157e-014	-3.03473e-014	-4.7113e-014	-4.76549e-014	-4.62655e-014	-5.50751e-014
-3.05666e-014	-3.77371e-014	-3.18192e-014	-1.69214e-014	-2.17059e-014	-2.06793e-014	-2.55471e-014	-2.58771e-014	-3.65781e-014	-4.30813e-014	-4.5846e-014	-4.10852e-014	-4.25108e-014	-4.39278e-014	-2.2135e-014	-2.66542e-014	-2.87092e-014	-2.0019e-014	-2.60106e-014	-2.968e-014	-3.05626e-014	-4.7422e-014	-4.79567e-014	-4.68317e-014	-5.54707e-014
-3.01266e-014	-3.75753e-014	-3.17024e-014	-1.74785e-014	-2.21135e-014	-2.15837e-014	-2.64769e-014	-2.63584e-014	-3.66299e-014	-4.31028e-014	-4.55223e-014	-4.10649e-014	-4.22494e-014	-4.37026e-014	-2.27876e-014	-2.69855e-014	-2.93183e-014	-2.09426e-014	-2.69506e-014	-3.01139e-014	-3.07579e-014	-4.76779e-014	-4.82459e-014	-4.73876e-014	-5.58518e-014
-2.97048e-014	-3.7424e-014	-3.15882e-014	-1.80192e-014	-2.24771e-014	-2.24355e-014	-2.73197e-014	-2.67436e-014	-3.66602e-014	-4.3065e-014	-4.51975e-014	-4.10407e-014	-4.19793e-014	-4.35018e-014	-2.34225e-014	-2.72959e-014	-2.99032e-014	-2.18208e-014	-2.78571e-014	-3.0515e-014	-3.09302e-014	-4.788e-014	-4.85218e-014	-4.79281e-014	-5.62154e-014
-2.93044e-014	-3.72851e-014	-3.1478e-014	-1.85397e-014	-2.27941e-014	-2.3229e-014	-2.80685e-014	-2.70299e-014	-3.66689e-014	-4.29657e-014	-4.48767e-014	-4.10141e-014	-4.1703e-014	-4.33287e-014	-2.40354e-014	-2.75838e-014	-3.04597e-014	-2.26462e-014	-2.8724e-014	-3.08797e-014	-3.10776e-014	-4.80265e-014	-4.87836e-014	-4.84489e-014	-5.65586e-014
-2.89294e-014	-3.71601e-014	-3.1373e-014	-1.90371e-014	-2.30627e-014	-2.39588e-014	-2.87164e-014	-2.72155e-014	-3.66559e-014	-4.28037e-014	-4.45647e-014	-4.09856e-014	-4.14237e-014	-4.31867e-014	-2.46227e-014	-2.78487e-014	-3.09844e-014	-2.34111e-014	-2.95461e-014	-3.12055e-014	-3.11981e-014	-4.81173e-014	-4.90304e-014	-4.89455e-014	-5.68786e-014
-2.85842e-014	-3.70506e-014	-3.12737e-014	-1.95091e-014	-2.32806e-014	-2.46211e-014	-2.92579e-014	-2.73001e-014	-3.66214e-014	-4.25782e-014	-4.42665e-014	-4.09559e-014	-4.11438e-014	-4.30781e-014	-2.51803e-014	-2.80906e-014	-3.14745e-014	-2.41085e-014	-3.03183e-014	-3.14901e-014	-3.12902e-014	-4.81524e-014	-4.92614e-014	-4.9414e-014	-5.7173e-014
-2.82715e-014	-3.69587e-014	-3.11813e-014	-1.99533e-014	-2.34465e-014	-2.52126e-014	-2.96888e-014	-2.7284e-014	-3.65664e-014	-4.22889e-014	-4.39865e-014	-4.09252e-014	-4.08659e-014	-4.30051e-014	-2.5704e-014	-2.83091e-014	-3.19263e-014	-2.47323e-014	-3.10359e-014	-3.17318e-014	-3.13539e-014	-4.81317e-014	-4.94759e-014	-4.98502e-014	-5.7439e-014
-2.79942e-014	-3.68857e-014	-3.10966e-014	-2.03688e-014	-2.35599e-014	-2.57297e-014	-3.00056e-014	-2.71685e-014	-3.64907e-014	-4.19354e-014	-4.37289e-014	-4.08939e-014	-4.05929e-014	-4.29692e-014	-2.61905e-014	-2.85045e-014	-3.23373e-014	-2.52772e-014	-3.1695e-014	-3.19292e-014	-3.13887e-014	-4.80553e-014	-4.96733e-014	-5.02509e-014	-5.7673e-014
-2.77548e-014	-3.68317e-014	-3.10197e-014	-2.07546e-014	-2.36213e-014	-2.61709e-014	-3.02062e-014	-2.69562e-014	-3.63959e-014	-4.15191e-014	-4.3498e-014	-4.08624e-014	-4.03271e-014	-4.29715e-014	-2.66358e-014	-2.86768e-014	-3.2705e-014	-2.57385e-014	-3.22926e-014	-3.20815e-014	-3.13944e-014	-4.79239e-014	-4.98522e-014	-5.06128e-014	-5.7873e-014
-2.7555e-014	-3.67975e-014	-3.09504e-014	-2.111e-014	-2.36307e-014	-2.65353e-014	-3.02899e-014	-2.66501e-014	-3.62826e-014	-4.10413e-014	-4.32969e-014	-4.08305e-014	-4.00703e-014	-4.30129e-014	-2.70369e-014	-2.88265e-014	-3.30282e-014	-2.61122e-014	-3.28258e-014	-3.21884e-014	-3.13714e-014	-4.77396e-014	-5.00114e-014	-5.09336e-014	-5.80367e-014
-2.73962e-014	-3.6784e-014	-3.08888e-014	-2.14337e-014	-2.359e-014	-2.68219e-014	-3.02567e-014	-2.62545e-014	-3.61523e-014	-4.0504e-014	-4.31292e-014	-4.07984e-014	-3.98245e-014	-4.30934e-014	-2.73907e-014	-2.89541e-014	-3.33047e-014	-2.63959e-014	-3.32922e-014	-3.22497e-014	-3.13212e-014	-4.75041e-014	-5.015e-014	-5.12108e-014	-5.81618e-014
-2.72793e-014	-3.67913e-014	-3.08348e-014	-2.17262e-014	-2.35015e-014	-2.70303e-014	-3.0108e-014	-2.57746e-014	-3.6006e-014	-3.99105e-014	-4.29978e-014	-4.07655e-014	-3.95915e-014	-4.32129e-014	-2.76949e-014	-2.90601e-014	-3.35329e-014	-2.65877e-014	-3.36905e-014	-3.22663e-014	-3.12454e-014	-4.7219e-014	-5.02667e-014	-5.14422e-014	-5.82459e-014
-2.72056e-014	-3.68198e-014	-3.07879e-014	-2.19885e-014	-2.33676e-014	-2.7162e-014	-2.98465e-014	-2.52159e-014	-3.58448e-014	-3.92634e-014	-4.29045e-014	-4.07309e-014	-3.93731e-014	-4.337e-014	-2.79477e-014	-2.91453e-014	-3.37119e-014	-2.66867e-014	-3.40198e-014	-3.22394e-014	-3.11459e-014	-4.68878e-014	-5.03602e-014	-5.16264e-014	-5.8287e-014
-2.7175e-014	-3.68689e-014	-3.07474e-014	-2.22214e-014	-2.31919e-014	-2.72187e-014	-2.94763e-014	-2.45853e-014	-3.56701e-014	-3.85671e-014	-4.28504e-014	-4.0693e-014	-3.9171e-014	-4.35632e-014	-2.81469e-014	-2.92103e-014	-3.38413e-014	-2.66925e-014	-3.42794e-014	-3.21703e-014	-3.10248e-014	-4.65131e-014	-5.04287e-014	-5.17625e-014	-5.82831e-014
-2.71872e-014	-3.69381e-014	-3.07131e-014	-2.24262e-014	-2.29777e-014	-2.72023e-014	-2.90028e-014	-2.38905e-014	-3.54829e-014	-3.78252e-014	-4.28364e-014	-4.06513e-014	-3.89865e-014	-4.37903e-014	-2.82913e-014	-2.92559e-014	-3.39221e-014	-2.66061e-014	-3.44694e-014	-3.20606e-014	-3.08845e-014	-4.60979e-014	-5.04715e-014	-5.185e-014	-5.82332e-014
-2.7241e-014	-3.7026e-014	-3.06838e-014	-2.26049e-014	-2.27293e-014	-2.71166e-014	-2.84325e-014	-2.31389e-014	-3.52843e-014	-3.70425e-014	-4.28621e-014	-4.0604e-014	-3.88208e-014	-4.40489e-014	-2.83804e-014	-2.92838e-014	-3.39548e-014	-2.64299e-014	-3.4591e-014	-3.19131e-014	-3.07284e-014	-4.56455e-014	-5.04879e-014	-5.18883e-014	-5.81362e-014
-2.73352e-014	-3.71318e-014	-3.06591e-014	-2.27595e-014	-2.24518e-014	-2.69646e-014	-2.77725e-014	-2.23388e-014	-3.50757e-014	-3.62249e-014	-4.29268e-014	-4.05498e-014	-3.86743e-014	-4.43357e-014	-2.84143e-014	-2.92952e-014	-3.39408e-014	-2.61663e-014	-3.46461e-014	-3.17306e-014	-3.05591e-014	-4.51588e-014	-5.04762e-014	-5.18778e-014	-5.7991e-014
-2.74688e-014	-3.7254e-014	-3.06384e-014	-2.28923e-014	-2.21501e-014	-2.67506e-014	-2.70311e-014	-2.14986e-014	-3.48588e-014	-3.53779e-014	-4.30291e-014	-4.04874e-014	-3.85471e-014	-4.46466e-014	-2.83922e-014	-2.92911e-014	-3.38826e-014	-2.58188e-014	-3.46373e-014	-3.15161e-014	-3.03795e-014	-4.46416e-014	-5.04347e-014	-5.1819e-014	-5.77975e-014
-2.76392e-014	-3.73906e-014	-3.06205e-014	-2.3006e-014	-2.18297e-014	-2.6479e-014	-2.62176e-014	-2.06269e-014	-3.46343e-014	-3.45074e-014	-4.3167e-014	-4.04144e-014	-3.84396e-014	-4.49781e-014	-2.83146e-014	-2.92733e-014	-3.37816e-014	-2.53924e-014	-3.45671e-014	-3.12731e-014	-3.01936e-014	-4.4098e-014	-5.03626e-014	-5.17124e-014	-5.75555e-014
-2.78432e-014	-3.75399e-014	-3.0604e-014	-2.3103e-014	-2.14963e-014	-2.61554e-014	-2.53421e-014	-1.97321e-014	-3.44038e-014	-3.36194e-014	-4.33378e-014	-4.03284e-014	-3.83515e-014	-4.53255e-014	-2.81835e-014	-2.92439e-014	-3.36396e-014	-2.48925e-014	-3.44397e-014	-3.1005e-014	-3.00046e-014	-4.35319e-014	-5.02588e-014	-5.156e-014	-5.72643e-014
-2.80778e-014	-3.76999e-014	-3.05881e-014	-2.31862e-014	-2.1156e-014	-2.57853e-014	-2.44153e-014	-1.88238e-014	-3.41672e-014	-3.27195e-014	-4.3538e-014	-4.02269e-014	-3.82823e-014	-4.56843e-014	-2.80007e-014	-2.92048e-014	-3.34596e-014	-2.43252e-014	-3.42586e-014	-3.07156e-014	-2.98164e-014	-4.29471e-014	-5.01228e-014	-5.13629e-014	-5.69248e-014
-2.83395e-014	-3.78676e-014	-3.0572e-014	-2.32588e-014	-2.08154e-014	-2.53744e-014	-2.34481e-014	-1.79107e-014	-3.39249e-014	-3.18135e-014	-4.37635e-014	-4.01076e-014	-3.82312e-014	-4.60495e-014	-2.77691e-014	-2.91578e-014	-3.32456e-014	-2.36977e-014	-3.40285e-014	-3.04089e-014	-2.96332e-014	-4.23472e-014	-4.99536e-014	-5.11233e-014	-5.6538e-014
-2.86249e-014	-3.80404e-014	-3.05548e-014	-2.3324e-014	-2.04803e-014	-2.49288e-014	-2.2452e-014	-1.70013e-014	-3.36779e-014	-3.09081e-014	-4.401e-014	-3.99687e-014	-3.81972e-014	-4.64163e-014	-2.74917e-014	-2.91046e-014	-3.30012e-014	-2.30175e-014	-3.37542e-014	-3.00894e-014	-2.94578e-014	-4.1737e-014	-4.97502e-014	-5.08442e-014	-5.61051e-014
-2.89297e-014	-3.82156e-014	-3.05365e-014	-2.33844e-014	-2.0157e-014	-2.4455e-014	-2.14394e-014	-1.61035e-014	-3.34273e-014	-3.00095e-014	-4.42723e-014	-3.98085e-014	-3.81788e-014	-4.67792e-014	-2.71716e-014	-2.90474e-014	-3.27297e-014	-2.2292e-014	-3.34409e-014	-2.97606e-014	-2.92942e-014	-4.11205e-014	-4.95124e-014	-5.0528e-014	-5.56274e-014
-2.92498e-014	-3.83906e-014	-3.05157e-014	-2.3443e-014	-1.98509e-014	-2.39596e-014	-2.0422e-014	-1.52248e-014	-3.31724e-014	-2.9124e-014	-4.45446e-014	-3.96247e-014	-3.81739e-014	-4.71322e-014	-2.68135e-014	-2.89878e-014	-3.24361e-014	-2.15297e-014	-3.30944e-014	-2.94269e-014	-2.91458e-014	-4.0501e-014	-4.92399e-014	-5.01773e-014	-5.51064e-014
-2.95806e-014	-3.85624e-014	-3.04915e-014	-2.35025e-014	-1.95681e-014	-2.34493e-014	-1.94115e-014	-1.43725e-014	-3.29134e-014	-2.82577e-014	-4.48215e-014	-3.94158e-014	-3.81811e-014	-4.74691e-014	-2.64216e-014	-2.89285e-014	-3.21245e-014	-2.07388e-014	-3.27201e-014	-2.90923e-014	-2.90155e-014	-3.98813e-014	-4.89326e-014	-4.97948e-014	-5.45444e-014
-2.99177e-014	-3.87276e-014	-3.04638e-014	-2.35659e-014	-1.93146e-014	-2.29303e-014	-1.84197e-014	-1.35528e-014	-3.26495e-014	-2.74161e-014	-4.50968e-014	-3.91795e-014	-3.81981e-014	-4.77846e-014	-2.60007e-014	-2.88719e-014	-3.17997e-014	-1.99284e-014	-3.23239e-014	-2.87609e-014	-2.89061e-014	-3.9265e-014	-4.85903e-014	-4.93837e-014	-5.39441e-014
-3.02566e-014	-3.88833e-014	-3.04319e-014	-2.36352e-014	-1.9096e-014	-2.24089e-014	-1.74587e-014	-1.27721e-014	-3.2381e-014	-2.66052e-014	-4.53646e-014	-3.89154e-014	-3.82223e-014	-4.80738e-014	-2.55563e-014	-2.88193e-014	-3.1467e-014	-1.91077e-014	-3.19118e-014	-2.84359e-014	-2.88205e-014	-3.8655e-014	-4.82137e-014	-4.89474e-014	-5.33083e-014
-3.05929e-014	-3.90269e-014	-3.03953e-014	-2.37128e-014	-1.89173e-014	-2.18903e-014	-1.65393e-014	-1.20353e-014	-3.21073e-014	-2.583e-014	-4.56179e-014	-3.86217e-014	-3.82514e-014	-4.8331e-014	-2.50941e-014	-2.87728e-014	-3.11314e-014	-1.82858e-014	-3.14895e-014	-2.812e-014	-2.87603e-014	-3.80541e-014	-4.78028e-014	-4.8489e-014	-5.26396e-014
-3.09223e-014	-3.91553e-014	-3.03539e-014	-2.38006e-014	-1.87828e-014	-2.13804e-014	-1.56722e-014	-1.13471e-014	-3.18276e-014	-2.50948e-014	-4.58499e-014	-3.82971e-014	-3.82832e-014	-4.85519e-014	-2.46197e-014	-2.87342e-014	-3.07979e-014	-1.74711e-014	-3.10629e-014	-2.78164e-014	-2.87268e-014	-3.74647e-014	-4.73589e-014	-4.80121e-014	-5.19418e-014
-3.12407e-014	-3.92654e-014	-3.03073e-014	-2.38997e-014	-1.86967e-014	-2.08851e-014	-1.4867e-014	-1.07114e-014	-3.15415e-014	-2.44038e-014	-4.60546e-014	-3.79418e-014	-3.83158e-014	-4.87319e-014	-2.41387e-014	-2.87055e-014	-3.04712e-014	-1.66716e-014	-3.06369e-014	-2.75277e-014	-2.87207e-014	-3.68889e-014	-4.68835e-014	-4.75195e-014	-5.12182e-014
-3.15443e-014	-3.93552e-014	-3.02558e-014	-2.40117e-014	-1.86628e-014	-2.04091e-014	-1.41328e-014	-1.01313e-014	-3.12486e-014	-2.37605e-014	-4.6226e-014	-3.75554e-014	-3.83457e-014	-4.88671e-014	-2.36573e-014	-2.86876e-014	-3.01564e-014	-1.58964e-014	-3.02163e-014	-2.72574e-014	-2.87436e-014	-3.6329e-014	-4.63775e-014	-4.70147e-014	-5.04714e-014
-3.18296e-014	-3.94218e-014	-3.01995e-014	-2.41368e-014	-1.86839e-014	-1.99563e-014	-1.34772e-014	-9.60914e-015	-3.0948e-014	-2.31686e-014	-4.63586e-014	-3.71379e-014	-3.83709e-014	-4.89536e-014	-2.31817e-014	-2.8681e-014	-2.98579e-014	-1.51536e-014	-2.9807e-014	-2.70076e-014	-2.87959e-014	-3.57868e-014	-4.58425e-014	-4.65013e-014	-4.97056e-014
-3.20931e-014	-3.94631e-014	-3.01388e-014	-2.42751e-014	-1.87619e-014	-1.95304e-014	-1.29073e-014	-9.14626e-015	-3.06391e-014	-2.26303e-014	-4.64471e-014	-3.66903e-014	-3.83885e-014	-4.89886e-014	-2.27173e-014	-2.86871e-014	-2.95803e-014	-1.44509e-014	-2.94131e-014	-2.67798e-014	-2.88772e-014	-3.52638e-014	-4.5281e-014	-4.5982e-014	-4.89244e-014
-3.23317e-014	-3.94774e-014	-3.00742e-014	-2.44266e-014	-1.88985e-014	-1.91349e-014	-1.24288e-014	-8.74338e-015	-3.03204e-014	-2.21476e-014	-4.6487e-014	-3.62135e-014	-3.83969e-014	-4.89693e-014	-2.22697e-014	-2.87066e-014	-2.93278e-014	-1.37949e-014	-2.90381e-014	-2.65758e-014	-2.89865e-014	-3.47615e-014	-4.46956e-014	-4.54604e-014	-4.81319e-014
-3.25424e-014	-3.94629e-014	-3.00063e-014	-2.45904e-014	-1.90943e-014	-1.87725e-014	-1.20467e-014	-8.40001e-015	-2.99914e-014	-2.17222e-014	-4.6473e-014	-3.57082e-014	-3.83943e-014	-4.88933e-014	-2.18449e-014	-2.87405e-014	-2.91038e-014	-1.31917e-014	-2.86859e-014	-2.6397e-014	-2.91233e-014	-3.42805e-014	-4.4089e-014	-4.49392e-014	-4.7332e-014
-3.2723e-014	-3.94179e-014	-2.9936e-014	-2.47648e-014	-1.93489e-014	-1.84455e-014	-1.17644e-014	-8.1152e-015	-2.96517e-014	-2.13551e-014	-4.64015e-014	-3.51771e-014	-3.83792e-014	-4.87594e-014	-2.14478e-014	-2.87897e-014	-2.89122e-014	-1.2647e-014	-2.83597e-014	-2.62433e-014	-2.92863e-014	-3.38205e-014	-4.34647e-014	-4.44215e-014	-4.65289e-014
-3.28713e-014	-3.9342e-014	-2.9864e-014	-2.49487e-014	-1.96624e-014	-1.81562e-014	-1.15848e-014	-7.88802e-015	-2.93015e-014	-2.10471e-014	-4.627e-014	-3.46226e-014	-3.83498e-014	-4.85671e-014	-2.10832e-014	-2.88542e-014	-2.87563e-014	-1.2166e-014	-2.8062e-014	-2.61146e-014	-2.94734e-014	-3.33826e-014	-4.28259e-014	-4.39094e-014	-4.57269e-014
-3.29865e-014	-3.92349e-014	-2.97914e-014	-2.51411e-014	-2.00334e-014	-1.79054e-014	-1.15095e-014	-7.71612e-015	-2.89407e-014	-2.07983e-014	-4.60763e-014	-3.40471e-014	-3.83048e-014	-4.83163e-014	-2.07559e-014	-2.89335e-014	-2.86387e-014	-1.17529e-014	-2.77948e-014	-2.60107e-014	-2.96826e-014	-3.29673e-014	-4.21757e-014	-4.34055e-014	-4.49302e-014
-3.30678e-014	-3.90967e-014	-2.97186e-014	-2.53393e-014	-2.04598e-014	-1.76947e-014	-1.15383e-014	-7.59681e-015	-2.85692e-014	-2.06079e-014	-4.58191e-014	-3.34535e-014	-3.82439e-014	-4.80076e-014	-2.04699e-014	-2.90272e-014	-2.85613e-014	-1.14115e-014	-2.75596e-014	-2.59313e-014	-2.99118e-014	-3.25734e-014	-4.15184e-014	-4.2912e-014	-4.4143e-014
-3.31146e-014	-3.89278e-014	-2.9647e-014	-2.55411e-014	-2.0939e-014	-1.75234e-014	-1.16703e-014	-7.52684e-015	-2.81871e-014	-2.04748e-014	-4.54981e-014	-3.28459e-014	-3.81661e-014	-4.76425e-014	-2.02295e-014	-2.91347e-014	-2.8526e-014	-1.11446e-014	-2.73582e-014	-2.58757e-014	-3.01585e-014	-3.22012e-014	-4.08577e-014	-4.2431e-014	-4.33696e-014
-3.31272e-014	-3.87293e-014	-2.95781e-014	-2.57443e-014	-2.14674e-014	-1.73912e-014	-1.19028e-014	-7.50282e-015	-2.77955e-014	-2.03978e-014	-4.51136e-014	-3.22288e-014	-3.80709e-014	-4.72234e-014	-2.00387e-014	-2.92562e-014	-2.85342e-014	-1.09547e-014	-2.71911e-014	-2.58423e-014	-3.04201e-014	-3.18502e-014	-4.01978e-014	-4.19646e-014	-4.26129e-014
-3.3106e-014	-3.85022e-014	-2.9513e-014	-2.59469e-014	-2.20411e-014	-1.72981e-014	-1.22333e-014	-7.5213e-015	-2.73945e-014	-2.03751e-014	-4.4667e-014	-3.16068e-014	-3.79585e-014	-4.67532e-014	-1.99006e-014	-2.93906e-014	-2.85871e-014	-1.08433e-014	-2.70583e-014	-2.58301e-014	-3.06939e-014	-3.15196e-014	-3.95432e-014	-4.15148e-014	-4.18769e-014
-3.30522e-014	-3.82476e-014	-2.94524e-014	-2.61462e-014	-2.26564e-014	-1.72433e-014	-1.26576e-014	-7.57814e-015	-2.69851e-014	-2.04052e-014	-4.41605e-014	-3.09841e-014	-3.78303e-014	-4.62354e-014	-1.98177e-014	-2.95377e-014	-2.86844e-014	-1.08113e-014	-2.69591e-014	-2.58373e-014	-3.09775e-014	-3.1209e-014	-3.88988e-014	-4.10827e-014	-4.11646e-014
-3.2967e-014	-3.79685e-014	-2.93978e-014	-2.63397e-014	-2.3309e-014	-1.72253e-014	-1.3171e-014	-7.66934e-015	-2.65695e-014	-2.04849e-014	-4.3597e-014	-3.03655e-014	-3.76874e-014	-4.5674e-014	-1.97917e-014	-2.96964e-014	-2.88261e-014	-1.08582e-014	-2.68929e-014	-2.58623e-014	-3.12673e-014	-3.09172e-014	-3.8269e-014	-4.06698e-014	-4.04787e-014
-3.28528e-014	-3.76671e-014	-2.93506e-014	-2.65242e-014	-2.39931e-014	-1.72423e-014	-1.37671e-014	-7.79071e-015	-2.61487e-014	-2.06117e-014	-4.29805e-014	-2.97563e-014	-3.75306e-014	-4.50731e-014	-1.98238e-014	-2.9866e-014	-2.90119e-014	-1.0983e-014	-2.68588e-014	-2.59025e-014	-3.15601e-014	-3.06427e-014	-3.76575e-014	-4.02776e-014	-3.98219e-014
-3.27117e-014	-3.73466e-014	-2.93117e-014	-2.66971e-014	-2.47033e-014	-1.72918e-014	-1.44391e-014	-7.93818e-015	-2.57249e-014	-2.07828e-014	-4.23162e-014	-2.91621e-014	-3.73612e-014	-4.44381e-014	-1.99143e-014	-3.00449e-014	-2.92405e-014	-1.11843e-014	-2.68546e-014	-2.59555e-014	-3.18538e-014	-3.03853e-014	-3.70686e-014	-3.99073e-014	-3.91975e-014
-3.25462e-014	-3.70098e-014	-2.92826e-014	-2.68563e-014	-2.54341e-014	-1.73726e-014	-1.51802e-014	-8.10774e-015	-2.53003e-014	-2.09948e-014	-4.161e-014	-2.8588e-014	-3.71817e-014	-4.37745e-014	-2.00635e-014	-3.02316e-014	-2.95106e-014	-1.146e-014	-2.68787e-014	-2.60191e-014	-3.21459e-014	-3.01436e-014	-3.65066e-014	-3.95595e-014	-3.86074e-014
-3.2359e-014	-3.66602e-014	-2.92641e-014	-2.69991e-014	-2.61796e-014	-1.74818e-014	-1.59827e-014	-8.29542e-015	-2.48779e-014	-2.12444e-014	-4.08674e-014	-2.80392e-014	-3.69945e-014	-4.30883e-014	-2.02712e-014	-3.04246e-014	-2.98205e-014	-1.18079e-014	-2.6929e-014	-2.60903e-014	-3.24333e-014	-2.99156e-014	-3.59754e-014	-3.92354e-014	-3.80535e-014
-3.21536e-014	-3.63012e-014	-2.92564e-014	-2.71232e-014	-2.69335e-014	-1.76172e-014	-1.68377e-014	-8.498e-015	-2.44602e-014	-2.15291e-014	-4.0096e-014	-2.7521e-014	-3.68019e-014	-4.23855e-014	-2.05364e-014	-3.06225e-014	-3.01687e-014	-1.22252e-014	-2.70036e-014	-2.61672e-014	-3.27137e-014	-2.97002e-014	-3.54789e-014	-3.89352e-014	-3.75371e-014
-3.19332e-014	-3.59366e-014	-2.92605e-014	-2.72271e-014	-2.76896e-014	-1.77766e-014	-1.77366e-014	-8.71196e-015	-2.40506e-014	-2.18452e-014	-3.93031e-014	-2.7039e-014	-3.66072e-014	-4.16725e-014	-2.08576e-014	-3.08243e-014	-3.05529e-014	-1.27082e-014	-2.70999e-014	-2.62481e-014	-3.29854e-014	-2.94971e-014	-3.50203e-014	-3.86601e-014	-3.70597e-014
-3.17014e-014	-3.5571e-014	-2.92774e-014	-2.73095e-014	-2.84419e-014	-1.79566e-014	-1.86715e-014	-8.93461e-015	-2.3652e-014	-2.21895e-014	-3.84966e-014	-2.65984e-014	-3.64135e-014	-4.09562e-014	-2.12329e-014	-3.10287e-014	-3.09707e-014	-1.32528e-014	-2.72156e-014	-2.63309e-014	-3.32471e-014	-2.93054e-014	-3.46032e-014	-3.84099e-014	-3.66222e-014
-3.1462e-014	-3.5208e-014	-2.93079e-014	-2.73692e-014	-2.91845e-014	-1.81547e-014	-1.96338e-014	-9.16409e-015	-2.32682e-014	-2.25588e-014	-3.7685e-014	-2.62043e-014	-3.62237e-014	-4.02435e-014	-2.16602e-014	-3.12349e-014	-3.14192e-014	-1.38553e-014	-2.73478e-014	-2.64142e-014	-3.34975e-014	-2.91238e-014	-3.42307e-014	-3.81847e-014	-3.62247e-014
-3.12181e-014	-3.48515e-014	-2.93531e-014	-2.7405e-014	-2.9912e-014	-1.83696e-014	-2.06139e-014	-9.39867e-015	-2.29027e-014	-2.29502e-014	-3.68769e-014	-2.5861e-014	-3.60414e-014	-3.95405e-014	-2.21371e-014	-3.14424e-014	-3.18956e-014	-1.45113e-014	-2.74937e-014	-2.64963e-014	-3.37356e-014	-2.89514e-014	-3.39061e-014	-3.7985e-014	-3.58674e-014
-3.0973e-014	-3.45053e-014	-2.94132e-014	-2.74163e-014	-3.06187e-014	-1.85995e-014	-2.16037e-014	-9.63599e-015	-2.25596e-014	-2.33601e-014	-3.60803e-014	-2.55728e-014	-3.58694e-014	-3.88542e-014	-2.26603e-014	-3.16501e-014	-3.23967e-014	-1.52158e-014	-2.7651e-014	-2.65749e-014	-3.39607e-014	-2.8787e-014	-3.3631e-014	-3.78103e-014	-3.55502e-014
-3.07306e-014	-3.4174e-014	-2.94888e-014	-2.74036e-014	-3.13006e-014	-1.88415e-014	-2.25959e-014	-9.87533e-015	-2.22426e-014	-2.37861e-014	-3.53044e-014	-2.53436e-014	-3.57109e-014	-3.8191e-014	-2.32258e-014	-3.18579e-014	-3.29194e-014	-1.59643e-014	-2.78171e-014	-2.66491e-014	-3.41728e-014	-2.86305e-014	-3.34073e-014	-3.76609e-014	-3.52724e-014
-3.04948e-014	-3.38611e-014	-2.95799e-014	-2.73678e-014	-3.19526e-014	-1.90946e-014	-2.35824e-014	-1.01159e-014	-2.19554e-014	-2.42252e-014	-3.45576e-014	-2.51769e-014	-3.55693e-014	-3.75569e-014	-2.38301e-014	-3.20652e-014	-3.346e-014	-1.67523e-014	-2.799e-014	-2.67183e-014	-3.43723e-014	-2.84806e-014	-3.32366e-014	-3.75366e-014	-3.50331e-014
-3.02685e-014	-3.35707e-014	-2.9687e-014	-2.73095e-014	-3.25698e-014	-1.93585e-014	-2.45562e-014	-1.03578e-014	-2.1702e-014	-2.46753e-014	-3.38479e-014	-2.5076e-014	-3.54474e-014	-3.69579e-014	-2.44698e-014	-3.22716e-014	-3.40152e-014	-1.75749e-014	-2.81672e-014	-2.67817e-014	-3.4559e-014	-2.83371e-014	-3.31192e-014	-3.74374e-014	-3.48314e-014
-3.00547e-014	-3.33064e-014	-2.981e-014	-2.72303e-014	-3.31494e-014	-1.96315e-014	-2.55106e-014	-1.06021e-014	-2.14856e-014	-2.51341e-014	-3.31833e-014	-2.5043e-014	-3.53479e-014	-3.63989e-014	-2.51412e-014	-3.24777e-014	-3.45819e-014	-1.84274e-014	-2.83466e-014	-2.68395e-014	-3.47347e-014	-2.81995e-014	-3.30559e-014	-3.73623e-014	-3.46654e-014
-2.98564e-014	-3.30711e-014	-2.99487e-014	-2.71318e-014	-3.36875e-014	-1.99134e-014	-2.64399e-014	-1.08497e-014	-2.13099e-014	-2.56006e-014	-3.25721e-014	-2.50789e-014	-3.52735e-014	-3.58856e-014	-2.58394e-014	-3.26834e-014	-3.51574e-014	-1.93044e-014	-2.85272e-014	-2.68914e-014	-3.49008e-014	-2.80679e-014	-3.30458e-014	-3.73118e-014	-3.45332e-014
-2.96767e-014	-3.28676e-014	-3.01026e-014	-2.7016e-014	-3.41824e-014	-2.02036e-014	-2.7339e-014	-1.11019e-014	-2.11779e-014	-2.60725e-014	-3.20213e-014	-2.51847e-014	-3.52265e-014	-3.54226e-014	-2.65606e-014	-3.28897e-014	-3.5739e-014	-2.02016e-014	-2.87084e-014	-2.69376e-014	-3.50591e-014	-2.79417e-014	-3.30884e-014	-3.72852e-014	-3.44326e-014
-2.95175e-014	-3.26989e-014	-3.02714e-014	-2.68861e-014	-3.46322e-014	-2.05018e-014	-2.82031e-014	-1.13602e-014	-2.10923e-014	-2.65483e-014	-3.15372e-014	-2.53612e-014	-3.52093e-014	-3.5014e-014	-2.73004e-014	-3.30972e-014	-3.63243e-014	-2.11146e-014	-2.88891e-014	-2.69782e-014	-3.52116e-014	-2.78204e-014	-3.31824e-014	-3.72815e-014	-3.43607e-014
-2.93809e-014	-3.25673e-014	-3.04553e-014	-2.67448e-014	-3.50352e-014	-2.0808e-014	-2.90285e-014	-1.16266e-014	-2.10556e-014	-2.70272e-014	-3.11255e-014	-2.56081e-014	-3.5224e-014	-3.46635e-014	-2.80551e-014	-3.33069e-014	-3.69106e-014	-2.2039e-014	-2.90683e-014	-2.70147e-014	-3.53611e-014	-2.77042e-014	-3.33262e-014	-3.73003e-014	-3.43146e-014
-2.92682e-014	-3.24743e-014	-3.06535e-014	-2.65953e-014	-3.53908e-014	-2.11234e-014	-2.98123e-014	-1.19034e-014	-2.10697e-014	-2.7508e-014	-3.07911e-014	-2.59237e-014	-3.52723e-014	-3.43742e-014	-2.88204e-014	-3.35202e-014	-3.74962e-014	-2.29707e-014	-2.92459e-014	-2.70484e-014	-3.55097e-014	-2.7593e-014	-3.35169e-014	-3.73405e-014	-3.42912e-014
-2.91808e-014	-3.24211e-014	-3.08656e-014	-2.64412e-014	-3.56993e-014	-2.1449e-014	-3.0552e-014	-1.21932e-014	-2.1137e-014	-2.79893e-014	-3.05382e-014	-2.63062e-014	-3.53552e-014	-3.41486e-014	-2.95921e-014	-3.37386e-014	-3.80789e-014	-2.39062e-014	-2.94217e-014	-2.70809e-014	-3.56599e-014	-2.74863e-014	-3.37515e-014	-3.74014e-014	-3.42874e-014
-2.91196e-014	-3.24085e-014	-3.10906e-014	-2.62856e-014	-3.59607e-014	-2.17854e-014	-3.1246e-014	-1.24981e-014	-2.12587e-014	-2.8471e-014	-3.03702e-014	-2.6753e-014	-3.54724e-014	-3.39885e-014	-3.03659e-014	-3.39636e-014	-3.86564e-014	-2.48414e-014	-2.95956e-014	-2.7113e-014	-3.58146e-014	-2.73841e-014	-3.4027e-014	-3.74819e-014	-3.42996e-014
-2.90854e-014	-3.24367e-014	-3.13281e-014	-2.61327e-014	-3.61765e-014	-2.21333e-014	-3.18931e-014	-1.28208e-014	-2.14358e-014	-2.89523e-014	-3.02896e-014	-2.72613e-014	-3.5624e-014	-3.38947e-014	-3.11379e-014	-3.41968e-014	-3.92277e-014	-2.57731e-014	-2.97694e-014	-2.71463e-014	-3.59756e-014	-2.72856e-014	-3.43389e-014	-3.75811e-014	-3.43247e-014
-2.90786e-014	-3.25056e-014	-3.15777e-014	-2.59867e-014	-3.63482e-014	-2.24948e-014	-3.24931e-014	-1.31636e-014	-2.16685e-014	-2.94323e-014	-3.02973e-014	-2.78273e-014	-3.58104e-014	-3.38675e-014	-3.19046e-014	-3.44401e-014	-3.97918e-014	-2.66972e-014	-2.99438e-014	-2.71824e-014	-3.61453e-014	-2.7191e-014	-3.46837e-014	-3.76978e-014	-3.4359e-014
-2.90989e-014	-3.2614e-014	-3.18384e-014	-2.58514e-014	-3.64784e-014	-2.28717e-014	-3.30474e-014	-1.35294e-014	-2.19564e-014	-2.99106e-014	-3.03938e-014	-2.84471e-014	-3.60308e-014	-3.3907e-014	-3.26629e-014	-3.46951e-014	-4.03483e-014	-2.7611e-014	-3.0119e-014	-2.7223e-014	-3.63264e-014	-2.70998e-014	-3.50569e-014	-3.78303e-014	-3.43987e-014
-2.91454e-014	-3.27609e-014	-3.21095e-014	-2.57307e-014	-3.65693e-014	-2.32651e-014	-3.3557e-014	-1.39203e-014	-2.22994e-014	-3.03874e-014	-3.05788e-014	-2.91159e-014	-3.62836e-014	-3.40122e-014	-3.34097e-014	-3.49638e-014	-4.08966e-014	-2.85122e-014	-3.0296e-014	-2.727e-014	-3.65212e-014	-2.70108e-014	-3.54542e-014	-3.79771e-014	-3.44406e-014
-2.92166e-014	-3.29446e-014	-3.23903e-014	-2.56284e-014	-3.66245e-014	-2.36777e-014	-3.40239e-014	-1.43384e-014	-2.26964e-014	-3.08631e-014	-3.08508e-014	-2.98286e-014	-3.65678e-014	-3.41819e-014	-3.41422e-014	-3.52484e-014	-4.14365e-014	-2.93979e-014	-3.04758e-014	-2.73249e-014	-3.67321e-014	-2.69237e-014	-3.58703e-014	-3.81367e-014	-3.44809e-014
-2.93112e-014	-3.31626e-014	-3.268e-014	-2.55482e-014	-3.66475e-014	-2.41109e-014	-3.4451e-014	-1.47853e-014	-2.31456e-014	-3.13375e-014	-3.12069e-014	-3.05792e-014	-3.68811e-014	-3.44138e-014	-3.4858e-014	-3.55508e-014	-4.19678e-014	-3.02658e-014	-3.06602e-014	-2.73897e-014	-3.69613e-014	-2.68389e-014	-3.62997e-014	-3.83073e-014	-3.45163e-014
-2.94281e-014	-3.34124e-014	-3.29775e-014	-2.54937e-014	-3.6642e-014	-2.45661e-014	-3.48408e-014	-1.52626e-014	-2.36447e-014	-3.18104e-014	-3.16437e-014	-3.1361e-014	-3.72213e-014	-3.47054e-014	-3.5555e-014	-3.58724e-014	-4.24905e-014	-3.11137e-014	-3.08506e-014	-2.74659e-014	-3.72109e-014	-2.67547e-014	-3.67368e-014	-3.84866e-014	-3.45432e-014
-2.95657e-014	-3.3691e-014	-3.32822e-014	-2.54673e-014	-3.66121e-014	-2.50452e-014	-3.5196e-014	-1.57708e-014	-2.41913e-014	-3.22815e-014	-3.21572e-014	-3.21676e-014	-3.75862e-014	-3.50533e-014	-3.62312e-014	-3.62143e-014	-4.30049e-014	-3.19399e-014	-3.10481e-014	-2.75551e-014	-3.74815e-014	-2.66705e-014	-3.71762e-014	-3.8673e-014	-3.45583e-014
-2.97222e-014	-3.39947e-014	-3.35929e-014	-2.54725e-014	-3.65618e-014	-2.55497e-014	-3.55204e-014	-1.63108e-014	-2.47826e-014	-3.27504e-014	-3.27417e-014	-3.29924e-014	-3.79736e-014	-3.54542e-014	-3.68845e-014	-3.65792e-014	-4.35118e-014	-3.27431e-014	-3.12543e-014	-2.76578e-014	-3.77739e-014	-2.65854e-014	-3.76126e-014	-3.88639e-014	-3.45586e-014
-2.98952e-014	-3.43193e-014	-3.39091e-014	-2.55119e-014	-3.64952e-014	-2.60811e-014	-3.58176e-014	-1.68826e-014	-2.54146e-014	-3.32163e-014	-3.33916e-014	-3.38285e-014	-3.83799e-014	-3.59039e-014	-3.75135e-014	-3.69679e-014	-4.40117e-014	-3.35211e-014	-3.14712e-014	-2.77755e-014	-3.80887e-014	-2.64987e-014	-3.80406e-014	-3.90575e-014	-3.45416e-014
-3.00826e-014	-3.46618e-014	-3.42298e-014	-2.55875e-014	-3.64169e-014	-2.66404e-014	-3.60916e-014	-1.74849e-014	-2.60831e-014	-3.36785e-014	-3.41002e-014	-3.46687e-014	-3.88017e-014	-3.63982e-014	-3.81162e-014	-3.73814e-014	-4.45049e-014	-3.42717e-014	-3.17004e-014	-2.79082e-014	-3.84258e-014	-2.64088e-014	-3.84544e-014	-3.92515e-014	-3.4505e-014
-3.02824e-014	-3.5018e-014	-3.45544e-014	-2.57009e-014	-3.63314e-014	-2.72287e-014	-3.63459e-014	-1.81168e-014	-2.67842e-014	-3.41365e-014	-3.486e-014	-3.55066e-014	-3.92351e-014	-3.69329e-014	-3.86916e-014	-3.78202e-014	-4.49919e-014	-3.49942e-014	-3.19422e-014	-2.80562e-014	-3.87848e-014	-2.63145e-014	-3.88486e-014	-3.9443e-014	-3.44459e-014
-3.04919e-014	-3.53836e-014	-3.48821e-014	-2.58536e-014	-3.62423e-014	-2.78471e-014	-3.65843e-014	-1.87769e-014	-2.75132e-014	-3.45899e-014	-3.56634e-014	-3.63346e-014	-3.96762e-014	-3.75027e-014	-3.9239e-014	-3.82844e-014	-4.54732e-014	-3.5687e-014	-3.21965e-014	-2.82192e-014	-3.91648e-014	-2.62143e-014	-3.92179e-014	-3.963e-014	-3.43617e-014
-3.07086e-014	-3.57539e-014	-3.5212e-014	-2.6046e-014	-3.61541e-014	-2.84959e-014	-3.68105e-014	-1.94628e-014	-2.82648e-014	-3.5038e-014	-3.65025e-014	-3.71455e-014	-4.01216e-014	-3.81028e-014	-3.97575e-014	-3.87743e-014	-4.59498e-014	-3.63489e-014	-3.24649e-014	-2.83973e-014	-3.95651e-014	-2.6107e-014	-3.95577e-014	-3.98103e-014	-3.42506e-014
-3.09301e-014	-3.61245e-014	-3.55426e-014	-2.62787e-014	-3.60709e-014	-2.91756e-014	-3.70275e-014	-2.01715e-014	-2.9034e-014	-3.54788e-014	-3.73687e-014	-3.79335e-014	-4.05672e-014	-3.87282e-014	-4.02462e-014	-3.92904e-014	-4.64223e-014	-3.69784e-014	-3.27476e-014	-2.85902e-014	-3.99841e-014	-2.59907e-014	-3.98635e-014	-3.99816e-014	-3.41113e-014
-3.11537e-014	-3.64907e-014	-3.58733e-014	-2.65513e-014	-3.5997e-014	-2.98855e-014	-3.7239e-014	-2.09001e-014	-2.98154e-014	-3.59106e-014	-3.8253e-014	-3.86925e-014	-4.10091e-014	-3.93737e-014	-4.07047e-014	-3.98315e-014	-4.68911e-014	-3.75749e-014	-3.30447e-014	-2.87966e-014	-4.04194e-014	-2.58637e-014	-4.01308e-014	-4.01418e-014	-3.39431e-014
-3.13775e-014	-3.68482e-014	-3.62032e-014	-2.68631e-014	-3.59361e-014	-3.06255e-014	-3.74481e-014	-2.16445e-014	-3.06038e-014	-3.63321e-014	-3.9147e-014	-3.94164e-014	-4.14439e-014	-4.00345e-014	-4.1133e-014	-4.03966e-014	-4.73563e-014	-3.81375e-014	-3.33564e-014	-2.90148e-014	-4.0869e-014	-2.57243e-014	-4.0356e-014	-4.02884e-014	-3.37451e-014
-3.15997e-014	-3.71929e-014	-3.65311e-014	-2.72129e-014	-3.58907e-014	-3.13941e-014	-3.76579e-014	-2.24006e-014	-3.13936e-014	-3.67419e-014	-4.00421e-014	-4.00994e-014	-4.18679e-014	-4.07059e-014	-4.15314e-014	-4.09844e-014	-4.78185e-014	-3.86648e-014	-3.36822e-014	-2.92435e-014	-4.13299e-014	-2.55712e-014	-4.05359e-014	-4.04195e-014	-3.3517e-014
-3.18178e-014	-3.75212e-014	-3.68561e-014	-2.7599e-014	-3.5864e-014	-3.21893e-014	-3.78709e-014	-2.31638e-014	-3.21797e-014	-3.71393e-014	-4.09298e-014	-4.07375e-014	-4.2278e-014	-4.13832e-014	-4.18997e-014	-4.15926e-014	-4.82776e-014	-3.91562e-014	-3.40209e-014	-2.94797e-014	-4.17989e-014	-2.54026e-014	-4.06674e-014	-4.05329e-014	-3.32586e-014
-3.20301e-014	-3.78295e-014	-3.71773e-014	-2.802e-014	-3.58581e-014	-3.30097e-014	-3.8089e-014	-2.39298e-014	-3.29573e-014	-3.75227e-014	-4.18022e-014	-4.13265e-014	-4.26713e-014	-4.20613e-014	-4.2239e-014	-4.22198e-014	-4.87335e-014	-3.96112e-014	-3.43713e-014	-2.97214e-014	-4.22728e-014	-2.52167e-014	-4.07485e-014	-4.06264e-014	-3.297e-014
-3.2235e-014	-3.81141e-014	-3.74936e-014	-2.8473e-014	-3.58749e-014	-3.38534e-014	-3.83145e-014	-2.46928e-014	-3.37216e-014	-3.78902e-014	-4.26513e-014	-4.18619e-014	-4.30447e-014	-4.2736e-014	-4.25494e-014	-4.28635e-014	-4.91853e-014	-4.00292e-014	-3.47326e-014	-2.99656e-014	-4.27481e-014	-2.5012e-014	-4.07772e-014	-4.06981e-014	-3.26516e-014
-3.24315e-014	-3.83718e-014	-3.78039e-014	-2.89553e-014	-3.59165e-014	-3.47186e-014	-3.85484e-014	-2.54481e-014	-3.44676e-014	-3.824e-014	-4.34694e-014	-4.23403e-014	-4.3396e-014	-4.34035e-014	-4.28319e-014	-4.35215e-014	-4.96325e-014	-4.04099e-014	-3.51029e-014	-3.02094e-014	-4.32207e-014	-2.47869e-014	-4.0752e-014	-4.07469e-014	-3.23049e-014
-3.26178e-014	-3.86e-014	-3.81072e-014	-2.94647e-014	-3.59844e-014	-3.56023e-014	-3.87917e-014	-2.61896e-014	-3.51907e-014	-3.85702e-014	-4.42501e-014	-4.27587e-014	-4.37232e-014	-4.40596e-014	-4.30864e-014	-4.41915e-014	-5.00746e-014	-4.07531e-014	-3.54799e-014	-3.045e-014	-4.36868e-014	-2.45398e-014	-4.0672e-014	-4.07713e-014	-3.19315e-014
-3.27936e-014	-3.87965e-014	-3.84024e-014	-2.99978e-014	-3.60795e-014	-3.65021e-014	-3.90454e-014	-2.69127e-014	-3.5887e-014	-3.88796e-014	-4.49869e-014	-4.31152e-014	-4.40238e-014	-4.47008e-014	-4.3314e-014	-4.48708e-014	-5.05108e-014	-4.10591e-014	-3.58616e-014	-3.06841e-014	-4.41422e-014	-2.42699e-014	-4.05369e-014	-4.07704e-014	-3.15327e-014
-3.29582e-014	-3.89592e-014	-3.86883e-014	-3.05509e-014	-3.62024e-014	-3.74143e-014	-3.93103e-014	-2.76123e-014	-3.65527e-014	-3.91663e-014	-4.56735e-014	-4.34088e-014	-4.42965e-014	-4.53239e-014	-4.35151e-014	-4.55559e-014	-5.09406e-014	-4.13281e-014	-3.62452e-014	-3.09084e-014	-4.4583e-014	-2.39764e-014	-4.03468e-014	-4.07433e-014	-3.11101e-014
-3.31106e-014	-3.90866e-014	-3.89638e-014	-3.11206e-014	-3.63535e-014	-3.83349e-014	-3.95861e-014	-2.82828e-014	-3.71839e-014	-3.94291e-014	-4.6305e-014	-4.36391e-014	-4.45411e-014	-4.59266e-014	-4.3691e-014	-4.62441e-014	-5.13628e-014	-4.156e-014	-3.66274e-014	-3.11194e-014	-4.50054e-014	-2.36588e-014	-4.01023e-014	-4.06899e-014	-3.06654e-014
-3.32503e-014	-3.91783e-014	-3.92268e-014	-3.17028e-014	-3.65323e-014	-3.92609e-014	-3.98723e-014	-2.89188e-014	-3.77782e-014	-3.96666e-014	-4.68775e-014	-4.38054e-014	-4.47569e-014	-4.65067e-014	-4.38431e-014	-4.69314e-014	-5.17757e-014	-4.17556e-014	-3.70057e-014	-3.13133e-014	-4.54052e-014	-2.33166e-014	-3.98051e-014	-4.06097e-014	-3.02013e-014
-3.3377e-014	-3.92341e-014	-3.94769e-014	-3.22942e-014	-3.67383e-014	-4.01887e-014	-4.01683e-014	-2.95168e-014	-3.83334e-014	-3.98774e-014	-4.73878e-014	-4.39086e-014	-4.49434e-014	-4.70616e-014	-4.39723e-014	-4.76146e-014	-5.21779e-014	-4.19153e-014	-3.73776e-014	-3.14866e-014	-4.57791e-014	-2.2949e-014	-3.9457e-014	-4.05028e-014	-2.97207e-014
-3.34915e-014	-3.92544e-014	-3.97122e-014	-3.28914e-014	-3.69704e-014	-4.1114e-014	-4.04732e-014	-3.00721e-014	-3.88475e-014	-4.00609e-014	-4.78327e-014	-4.39511e-014	-4.51008e-014	-4.759e-014	-4.40798e-014	-4.82905e-014	-5.25673e-014	-4.20393e-014	-3.77402e-014	-3.16367e-014	-4.61232e-014	-2.25561e-014	-3.90599e-014	-4.03696e-014	-2.92261e-014
-3.35947e-014	-3.92399e-014	-3.99318e-014	-3.34907e-014	-3.72272e-014	-4.20325e-014	-4.07859e-014	-3.05799e-014	-3.93189e-014	-4.02167e-014	-4.82105e-014	-4.39343e-014	-4.52296e-014	-4.80915e-014	-4.4167e-014	-4.89561e-014	-5.29419e-014	-4.21292e-014	-3.80902e-014	-3.1761e-014	-4.64347e-014	-2.21381e-014	-3.86162e-014	-4.02106e-014	-2.87198e-014
-3.36867e-014	-3.91925e-014	-4.0134e-014	-3.40883e-014	-3.75076e-014	-4.29405e-014	-4.11045e-014	-3.10372e-014	-3.97468e-014	-4.03439e-014	-4.85203e-014	-4.38612e-014	-4.53312e-014	-4.85647e-014	-4.42355e-014	-4.96078e-014	-5.33e-014	-4.21867e-014	-3.8424e-014	-3.18566e-014	-4.67112e-014	-2.16954e-014	-3.81291e-014	-4.00265e-014	-2.8205e-014
-3.37678e-014	-3.91139e-014	-4.03178e-014	-3.4681e-014	-3.78099e-014	-4.38335e-014	-4.14277e-014	-3.14416e-014	-4.01313e-014	-4.04421e-014	-4.87622e-014	-4.37354e-014	-4.54072e-014	-4.90091e-014	-4.42867e-014	-5.02423e-014	-5.36396e-014	-4.22135e-014	-3.8738e-014	-3.19211e-014	-4.69499e-014	-2.12284e-014	-3.76025e-014	-3.98183e-014	-2.76846e-014
-3.38397e-014	-3.90065e-014	-4.04821e-014	-3.52656e-014	-3.81319e-014	-4.47076e-014	-4.17537e-014	-3.17914e-014	-4.04729e-014	-4.05119e-014	-4.89371e-014	-4.35609e-014	-4.54593e-014	-4.94252e-014	-4.4322e-014	-5.08572e-014	-5.39591e-014	-4.22114e-014	-3.90289e-014	-3.19528e-014	-4.71483e-014	-2.0738e-014	-3.70401e-014	-3.95871e-014	-2.71616e-014
-3.39037e-014	-3.88733e-014	-4.06258e-014	-3.58391e-014	-3.84718e-014	-4.55582e-014	-4.20805e-014	-3.20851e-014	-4.07721e-014	-4.0554e-014	-4.90463e-014	-4.33415e-014	-4.54893e-014	-4.98129e-014	-4.43432e-014	-5.14504e-014	-5.42561e-014	-4.21815e-014	-3.9294e-014	-3.19499e-014	-4.73046e-014	-2.02256e-014	-3.64454e-014	-3.93344e-014	-2.66391e-014
-3.39602e-014	-3.87175e-014	-4.07482e-014	-3.6399e-014	-3.88271e-014	-4.63822e-014	-4.24064e-014	-3.2322e-014	-4.10296e-014	-4.05692e-014	-4.90929e-014	-4.30824e-014	-4.54992e-014	-5.0173e-014	-4.43518e-014	-5.20191e-014	-5.45287e-014	-4.21267e-014	-3.95305e-014	-3.19109e-014	-4.74179e-014	-1.96928e-014	-3.58233e-014	-3.90623e-014	-2.612e-014
-3.40112e-014	-3.85425e-014	-4.08486e-014	-3.69422e-014	-3.91955e-014	-4.71754e-014	-4.27299e-014	-3.25021e-014	-4.12468e-014	-4.05582e-014	-4.90794e-014	-4.27884e-014	-4.54916e-014	-5.05065e-014	-4.43498e-014	-5.25621e-014	-5.47746e-014	-4.20491e-014	-3.97353e-014	-3.1835e-014	-4.74873e-014	-1.91411e-014	-3.51775e-014	-3.87731e-014	-2.5607e-014
-3.40576e-014	-3.83522e-014	-4.09263e-014	-3.74666e-014	-3.95752e-014	-4.79337e-014	-4.30494e-014	-3.26259e-014	-4.14257e-014	-4.05227e-014	-4.90099e-014	-4.24647e-014	-4.54694e-014	-5.08147e-014	-4.43391e-014	-5.30779e-014	-5.49921e-014	-4.19511e-014	-3.99071e-014	-3.17216e-014	-4.75127e-014	-1.85733e-014	-3.45124e-014	-3.84692e-014	-2.51027e-014
-3.4101e-014	-3.81507e-014	-4.09809e-014	-3.79701e-014	-3.99637e-014	-4.86537e-014	-4.33636e-014	-3.26948e-014	-4.15692e-014	-4.04644e-014	-4.88886e-014	-4.21169e-014	-4.54352e-014	-5.10991e-014	-4.43212e-014	-5.35657e-014	-5.51799e-014	-4.18356e-014	-4.0044e-014	-3.15712e-014	-4.74934e-014	-1.79912e-014	-3.38325e-014	-3.81527e-014	-2.46098e-014
-3.4143e-014	-3.79421e-014	-4.10115e-014	-3.84512e-014	-4.03586e-014	-4.93316e-014	-4.36706e-014	-3.27114e-014	-4.16803e-014	-4.03853e-014	-4.87207e-014	-4.175e-014	-4.53923e-014	-5.1361e-014	-4.4298e-014	-5.40248e-014	-5.53361e-014	-4.17054e-014	-4.01441e-014	-3.13849e-014	-4.74301e-014	-1.73977e-014	-3.31416e-014	-3.78269e-014	-2.41307e-014
-3.41843e-014	-3.77308e-014	-4.10178e-014	-3.89088e-014	-4.0757e-014	-4.99641e-014	-4.39692e-014	-3.2679e-014	-4.17617e-014	-4.02876e-014	-4.85118e-014	-4.13698e-014	-4.53439e-014	-5.16019e-014	-4.42715e-014	-5.44548e-014	-5.54596e-014	-4.15639e-014	-4.02056e-014	-3.1163e-014	-4.73244e-014	-1.67956e-014	-3.2444e-014	-3.74942e-014	-2.36677e-014
-3.42255e-014	-3.75224e-014	-4.09998e-014	-3.93417e-014	-4.11564e-014	-5.0549e-014	-4.42586e-014	-3.26008e-014	-4.18165e-014	-4.01743e-014	-4.82677e-014	-4.09819e-014	-4.52927e-014	-5.18238e-014	-4.42438e-014	-5.48556e-014	-5.55492e-014	-4.14137e-014	-4.02269e-014	-3.09068e-014	-4.71781e-014	-1.61877e-014	-3.17438e-014	-3.71575e-014	-2.32233e-014
-3.42673e-014	-3.73204e-014	-4.09579e-014	-3.97492e-014	-4.15557e-014	-5.10834e-014	-4.45375e-014	-3.24806e-014	-4.18479e-014	-4.00487e-014	-4.79938e-014	-4.05912e-014	-4.5241e-014	-5.20283e-014	-4.4217e-014	-5.52282e-014	-5.56043e-014	-4.12575e-014	-4.02075e-014	-3.06187e-014	-4.69925e-014	-1.55768e-014	-3.10448e-014	-3.68194e-014	-2.27986e-014
-3.43107e-014	-3.71288e-014	-4.0893e-014	-4.01309e-014	-4.19528e-014	-5.15651e-014	-4.48051e-014	-3.23222e-014	-4.18582e-014	-3.9913e-014	-4.76964e-014	-4.02027e-014	-4.51915e-014	-5.2217e-014	-4.41936e-014	-5.55736e-014	-5.56243e-014	-4.10983e-014	-4.01475e-014	-3.03015e-014	-4.67705e-014	-1.4966e-014	-3.03508e-014	-3.64832e-014	-2.23952e-014
-3.43567e-014	-3.6953e-014	-4.08054e-014	-4.04876e-014	-4.23456e-014	-5.19926e-014	-4.50607e-014	-3.21303e-014	-4.18518e-014	-3.97703e-014	-4.73815e-014	-3.98209e-014	-4.51462e-014	-5.2391e-014	-4.41756e-014	-5.58935e-014	-5.56092e-014	-4.09396e-014	-4.00475e-014	-2.99582e-014	-4.6514e-014	-1.43586e-014	-2.96656e-014	-3.61509e-014	-2.20144e-014
-3.4406e-014	-3.67967e-014	-4.06954e-014	-4.08186e-014	-4.27331e-014	-5.23639e-014	-4.53044e-014	-3.19107e-014	-4.18323e-014	-3.96244e-014	-4.70557e-014	-3.94514e-014	-4.51078e-014	-5.25528e-014	-4.4165e-014	-5.61895e-014	-5.5559e-014	-4.07851e-014	-3.99075e-014	-2.95916e-014	-4.62258e-014	-1.37575e-014	-2.89926e-014	-3.5825e-014	-2.16572e-014
-3.44597e-014	-3.66638e-014	-4.0564e-014	-4.1125e-014	-4.31136e-014	-5.26781e-014	-4.55354e-014	-3.16685e-014	-4.18029e-014	-3.94783e-014	-4.67257e-014	-3.90987e-014	-4.50791e-014	-5.2704e-014	-4.4164e-014	-5.64636e-014	-5.54746e-014	-4.06373e-014	-3.97279e-014	-2.9205e-014	-4.59089e-014	-1.31663e-014	-2.83342e-014	-3.55078e-014	-2.13234e-014
-3.45177e-014	-3.65582e-014	-4.0412e-014	-4.14069e-014	-4.34857e-014	-5.29343e-014	-4.57534e-014	-3.14091e-014	-4.17672e-014	-3.93353e-014	-4.63979e-014	-3.87667e-014	-4.50619e-014	-5.28457e-014	-4.41744e-014	-5.67185e-014	-5.53569e-014	-4.04985e-014	-3.95099e-014	-2.88026e-014	-4.55662e-014	-1.25877e-014	-2.76929e-014	-3.52013e-014	-2.10132e-014
-3.45805e-014	-3.64832e-014	-4.02406e-014	-4.16649e-014	-4.38484e-014	-5.31314e-014	-4.59591e-014	-3.11391e-014	-4.17287e-014	-3.91988e-014	-4.60778e-014	-3.84587e-014	-4.50577e-014	-5.29793e-014	-4.4198e-014	-5.69569e-014	-5.52067e-014	-4.03706e-014	-3.92543e-014	-2.83885e-014	-4.52006e-014	-1.20242e-014	-2.70711e-014	-3.49077e-014	-2.07264e-014
-3.46483e-014	-3.64418e-014	-4.00516e-014	-4.19004e-014	-4.42006e-014	-5.32684e-014	-4.61527e-014	-3.08644e-014	-4.16901e-014	-3.90717e-014	-4.5771e-014	-3.81778e-014	-4.50678e-014	-5.31065e-014	-4.42362e-014	-5.71816e-014	-5.50255e-014	-4.02555e-014	-3.8963e-014	-2.79663e-014	-4.4816e-014	-1.14785e-014	-2.64705e-014	-3.46292e-014	-2.04625e-014
-3.47205e-014	-3.64364e-014	-3.9847e-014	-4.21142e-014	-4.45416e-014	-5.3346e-014	-4.63344e-014	-3.05908e-014	-4.1654e-014	-3.89572e-014	-4.54825e-014	-3.79261e-014	-4.50928e-014	-5.32279e-014	-4.42909e-014	-5.73954e-014	-5.48143e-014	-4.0156e-014	-3.8638e-014	-2.75398e-014	-4.4416e-014	-1.09536e-014	-2.58917e-014	-3.43669e-014	-2.0221e-014
-3.47969e-014	-3.64693e-014	-3.9628e-014	-4.23067e-014	-4.48706e-014	-5.33649e-014	-4.65046e-014	-3.03247e-014	-4.16237e-014	-3.88582e-014	-4.52174e-014	-3.77053e-014	-4.51335e-014	-5.33444e-014	-4.43636e-014	-5.76012e-014	-5.45749e-014	-4.00734e-014	-3.8282e-014	-2.71134e-014	-4.40038e-014	-1.04522e-014	-2.53352e-014	-3.41216e-014	-2.00009e-014
-3.48768e-014	-3.65411e-014	-3.9397e-014	-4.24799e-014	-4.51874e-014	-5.33253e-014	-4.66636e-014	-3.00715e-014	-4.16014e-014	-3.87778e-014	-4.49803e-014	-3.75174e-014	-4.51903e-014	-5.34566e-014	-4.44553e-014	-5.78023e-014	-5.43098e-014	-4.00091e-014	-3.78977e-014	-2.6691e-014	-4.35833e-014	-9.97667e-015	-2.48018e-014	-3.38946e-014	-1.98014e-014
-3.49593e-014	-3.66528e-014	-3.9156e-014	-4.26341e-014	-4.54917e-014	-5.32279e-014	-4.68119e-014	-2.98362e-014	-4.15892e-014	-3.87184e-014	-4.47745e-014	-3.73635e-014	-4.52635e-014	-5.35648e-014	-4.45674e-014	-5.80021e-014	-5.4022e-014	-3.99638e-014	-3.74876e-014	-2.62773e-014	-4.31577e-014	-9.52848e-015	-2.42918e-014	-3.36867e-014	-1.96212e-014
-3.50439e-014	-3.68045e-014	-3.8908e-014	-4.27701e-014	-4.57835e-014	-5.3074e-014	-4.69503e-014	-2.96239e-014	-4.15886e-014	-3.86821e-014	-4.4603e-014	-3.7244e-014	-4.53527e-014	-5.367e-014	-4.47003e-014	-5.8203e-014	-5.37143e-014	-3.99386e-014	-3.7054e-014	-2.58764e-014	-4.27294e-014	-9.10947e-015	-2.38045e-014	-3.34982e-014	-1.94589e-014
-3.51293e-014	-3.69959e-014	-3.86548e-014	-4.28887e-014	-4.60627e-014	-5.28651e-014	-4.70793e-014	-2.94396e-014	-4.16009e-014	-3.8671e-014	-4.44697e-014	-3.71588e-014	-4.5457e-014	-5.37719e-014	-4.48543e-014	-5.84081e-014	-5.33894e-014	-3.99347e-014	-3.66002e-014	-2.54923e-014	-4.23012e-014	-8.72094e-015	-2.33389e-014	-3.3329e-014	-1.93116e-014
-3.5214e-014	-3.72261e-014	-3.83993e-014	-4.29911e-014	-4.63285e-014	-5.26035e-014	-4.71997e-014	-2.9288e-014	-4.16273e-014	-3.86866e-014	-4.43768e-014	-3.71072e-014	-4.55754e-014	-5.38708e-014	-4.503e-014	-5.86203e-014	-5.30512e-014	-3.99515e-014	-3.6129e-014	-2.51281e-014	-4.18756e-014	-8.36342e-015	-2.28939e-014	-3.3179e-014	-1.91775e-014
-3.52971e-014	-3.74933e-014	-3.81439e-014	-4.30778e-014	-4.65809e-014	-5.22914e-014	-4.73122e-014	-2.91738e-014	-4.16693e-014	-3.8729e-014	-4.43256e-014	-3.70882e-014	-4.57061e-014	-5.39658e-014	-4.52278e-014	-5.88418e-014	-5.27024e-014	-3.99891e-014	-3.56441e-014	-2.47874e-014	-4.14554e-014	-8.03794e-015	-2.24686e-014	-3.30472e-014	-1.90549e-014
-3.53773e-014	-3.77966e-014	-3.78904e-014	-4.31489e-014	-4.68204e-014	-5.19312e-014	-4.74172e-014	-2.91e-014	-4.17282e-014	-3.87992e-014	-4.4317e-014	-3.71005e-014	-4.58481e-014	-5.40565e-014	-4.54473e-014	-5.90748e-014	-5.23465e-014	-4.00465e-014	-3.51481e-014	-2.4473e-014	-4.10431e-014	-7.74536e-015	-2.20612e-014	-3.29322e-014	-1.89413e-014
-3.54532e-014	-3.81333e-014	-3.76409e-014	-4.32051e-014	-4.70469e-014	-5.15254e-014	-4.75154e-014	-2.90686e-014	-4.18034e-014	-3.88977e-014	-4.43508e-014	-3.71419e-014	-4.59994e-014	-5.41423e-014	-4.56879e-014	-5.93207e-014	-5.19862e-014	-4.01226e-014	-3.46437e-014	-2.41871e-014	-4.06398e-014	-7.48594e-015	-2.16692e-014	-3.28328e-014	-1.88348e-014
-3.5524e-014	-3.84997e-014	-3.73976e-014	-4.32466e-014	-4.72601e-014	-5.10763e-014	-4.7607e-014	-2.9082e-014	-4.18951e-014	-3.9024e-014	-4.44268e-014	-3.72106e-014	-4.61583e-014	-5.42224e-014	-4.59487e-014	-5.95806e-014	-5.16249e-014	-4.02159e-014	-3.41336e-014	-2.39311e-014	-4.02465e-014	-7.25875e-015	-2.12902e-014	-3.2747e-014	-1.87322e-014
-3.55881e-014	-3.88934e-014	-3.71628e-014	-4.32731e-014	-4.74598e-014	-5.05865e-014	-4.76932e-014	-2.9141e-014	-4.20031e-014	-3.91781e-014	-4.4544e-014	-3.73039e-014	-4.63223e-014	-5.42962e-014	-4.62284e-014	-5.98554e-014	-5.12665e-014	-4.03248e-014	-3.36207e-014	-2.37065e-014	-3.98652e-014	-7.06213e-015	-2.09216e-014	-3.26726e-014	-1.86313e-014
-3.56438e-014	-3.93106e-014	-3.69385e-014	-4.32849e-014	-4.76463e-014	-5.00588e-014	-4.77744e-014	-2.92473e-014	-4.21266e-014	-3.93592e-014	-4.47011e-014	-3.74189e-014	-4.64902e-014	-5.43629e-014	-4.65261e-014	-6.01451e-014	-5.09149e-014	-4.04473e-014	-3.31081e-014	-2.35145e-014	-3.94963e-014	-6.89454e-015	-2.05608e-014	-3.26076e-014	-1.85295e-014
-3.56898e-014	-3.97469e-014	-3.67271e-014	-4.32811e-014	-4.78193e-014	-4.9497e-014	-4.78506e-014	-2.94009e-014	-4.22647e-014	-3.95657e-014	-4.48961e-014	-3.75523e-014	-4.66586e-014	-5.44214e-014	-4.68399e-014	-6.04494e-014	-5.05732e-014	-4.05815e-014	-3.25978e-014	-2.33553e-014	-3.91401e-014	-6.75548e-015	-2.02051e-014	-3.25493e-014	-1.84236e-014
-3.57247e-014	-4.01976e-014	-3.65304e-014	-4.32614e-014	-4.79793e-014	-4.89049e-014	-4.79227e-014	-2.9601e-014	-4.24161e-014	-3.97957e-014	-4.51263e-014	-3.77009e-014	-4.68254e-014	-5.44706e-014	-4.71682e-014	-6.07685e-014	-5.0245e-014	-4.07243e-014	-3.20927e-014	-2.32292e-014	-3.87973e-014	-6.64352e-015	-1.98514e-014	-3.24954e-014	-1.83115e-014
-3.57468e-014	-4.06576e-014	-3.63497e-014	-4.32255e-014	-4.81256e-014	-4.82861e-014	-4.79909e-014	-2.98468e-014	-4.25795e-014	-4.00474e-014	-4.5389e-014	-3.78613e-014	-4.69882e-014	-5.45094e-014	-4.75085e-014	-6.11012e-014	-4.99333e-014	-4.08735e-014	-3.15943e-014	-2.31354e-014	-3.84675e-014	-6.55584e-015	-1.94967e-014	-3.24438e-014	-1.81911e-014
-3.57551e-014	-4.1122e-014	-3.61862e-014	-4.31722e-014	-4.8258e-014	-4.76451e-014	-4.80551e-014	-3.01371e-014	-4.27532e-014	-4.03183e-014	-4.56814e-014	-3.803e-014	-4.7145e-014	-5.45365e-014	-4.78583e-014	-6.14455e-014	-4.96408e-014	-4.10259e-014	-3.11048e-014	-2.30722e-014	-3.81499e-014	-6.49019e-015	-1.91379e-014	-3.23917e-014	-1.80609e-014
-3.57483e-014	-4.15856e-014	-3.60405e-014	-4.31007e-014	-4.83762e-014	-4.69859e-014	-4.81155e-014	-3.04696e-014	-4.29369e-014	-4.06048e-014	-4.6e-014	-3.82029e-014	-4.72931e-014	-5.45511e-014	-4.8215e-014	-6.17992e-014	-4.93705e-014	-4.11787e-014	-3.06269e-014	-2.30382e-014	-3.78437e-014	-6.44315e-015	-1.87721e-014	-3.23361e-014	-1.79185e-014
-3.57259e-014	-4.2043e-014	-3.59137e-014	-4.30103e-014	-4.84802e-014	-4.63122e-014	-4.81721e-014	-3.08412e-014	-4.31288e-014	-4.09041e-014	-4.63406e-014	-3.83765e-014	-4.74304e-014	-5.45527e-014	-4.85763e-014	-6.21598e-014	-4.91246e-014	-4.13288e-014	-3.01616e-014	-2.30313e-014	-3.75478e-014	-6.41165e-015	-1.83968e-014	-3.22747e-014	-1.77622e-014
-3.56869e-014	-4.24892e-014	-3.58062e-014	-4.29005e-014	-4.85694e-014	-4.56285e-014	-4.82252e-014	-3.12486e-014	-4.33279e-014	-4.12132e-014	-4.66995e-014	-3.85474e-014	-4.75551e-014	-5.45406e-014	-4.89394e-014	-6.25248e-014	-4.89057e-014	-4.14733e-014	-2.97094e-014	-2.30488e-014	-3.72619e-014	-6.39228e-015	-1.80097e-014	-3.22048e-014	-1.75904e-014
-3.56307e-014	-4.29195e-014	-3.57185e-014	-4.277e-014	-4.86434e-014	-4.49394e-014	-4.82746e-014	-3.16886e-014	-4.35328e-014	-4.15288e-014	-4.70727e-014	-3.87122e-014	-4.76656e-014	-5.45141e-014	-4.93021e-014	-6.28911e-014	-4.87158e-014	-4.16085e-014	-2.92713e-014	-2.30878e-014	-3.69848e-014	-6.38208e-015	-1.76081e-014	-3.21233e-014	-1.74015e-014
-3.55569e-014	-4.33288e-014	-3.56499e-014	-4.26178e-014	-4.87016e-014	-4.42491e-014	-4.83198e-014	-3.21573e-014	-4.3742e-014	-4.18479e-014	-4.7456e-014	-3.88675e-014	-4.77598e-014	-5.44728e-014	-4.96614e-014	-6.32557e-014	-4.85567e-014	-4.17312e-014	-2.88476e-014	-2.31443e-014	-3.67143e-014	-6.3777e-015	-1.719e-014	-3.20286e-014	-1.71946e-014
-3.54651e-014	-4.37128e-014	-3.56005e-014	-4.24433e-014	-4.87429e-014	-4.35627e-014	-4.83612e-014	-3.26507e-014	-4.3954e-014	-4.21669e-014	-4.78455e-014	-3.90111e-014	-4.78366e-014	-5.44163e-014	-5.00144e-014	-6.36151e-014	-4.84295e-014	-4.18384e-014	-2.84393e-014	-2.32145e-014	-3.64488e-014	-6.37473e-015	-1.6753e-014	-3.19185e-014	-1.69685e-014
-3.53549e-014	-4.40669e-014	-3.55703e-014	-4.2246e-014	-4.87669e-014	-4.2885e-014	-4.83993e-014	-3.31642e-014	-4.41677e-014	-4.24816e-014	-4.8237e-014	-3.91408e-014	-4.78947e-014	-5.43451e-014	-5.03581e-014	-6.39653e-014	-4.83355e-014	-4.19276e-014	-2.80465e-014	-2.32945e-014	-3.61876e-014	-6.37071e-015	-1.62958e-014	-3.17913e-014	-1.67226e-014
-3.52267e-014	-4.43863e-014	-3.55582e-014	-4.20253e-014	-4.8773e-014	-4.222e-014	-4.84336e-014	-3.36933e-014	-4.43817e-014	-4.27885e-014	-4.86269e-014	-3.9255e-014	-4.79333e-014	-5.4259e-014	-5.06898e-014	-6.43025e-014	-4.82755e-014	-4.19956e-014	-2.76687e-014	-2.33802e-014	-3.5929e-014	-6.3607e-015	-1.58166e-014	-3.1645e-014	-1.64567e-014
-3.50808e-014	-4.46679e-014	-3.55629e-014	-4.17805e-014	-4.87602e-014	-4.15715e-014	-4.84645e-014	-3.42341e-014	-4.45945e-014	-4.30839e-014	-4.90117e-014	-3.93509e-014	-4.79522e-014	-5.41584e-014	-5.10071e-014	-6.46218e-014	-4.82498e-014	-4.20401e-014	-2.73057e-014	-2.34675e-014	-3.56712e-014	-6.3411e-015	-1.53144e-014	-3.14788e-014	-1.61706e-014
-3.49175e-014	-4.49081e-014	-3.55832e-014	-4.15118e-014	-4.87282e-014	-4.09443e-014	-4.84916e-014	-3.47819e-014	-4.4805e-014	-4.33647e-014	-4.93878e-014	-3.94271e-014	-4.79514e-014	-5.40439e-014	-5.1307e-014	-6.49191e-014	-4.82583e-014	-4.20588e-014	-2.69569e-014	-2.35518e-014	-3.5413e-014	-6.30883e-015	-1.4788e-014	-3.12913e-014	-1.58648e-014
-3.47378e-014	-4.51044e-014	-3.56176e-014	-4.1219e-014	-4.86766e-014	-4.03428e-014	-4.85152e-014	-3.53326e-014	-4.50126e-014	-4.36275e-014	-4.97521e-014	-3.94832e-014	-4.79306e-014	-5.39158e-014	-5.15874e-014	-6.51906e-014	-4.83009e-014	-4.20496e-014	-2.66216e-014	-2.36286e-014	-3.5154e-014	-6.25993e-015	-1.42362e-014	-3.10816e-014	-1.55393e-014
-3.45423e-014	-4.52542e-014	-3.56645e-014	-4.09024e-014	-4.86049e-014	-3.97714e-014	-4.85353e-014	-3.58816e-014	-4.52162e-014	-4.38699e-014	-5.01024e-014	-3.95187e-014	-4.78903e-014	-5.37751e-014	-5.18461e-014	-6.54322e-014	-4.8377e-014	-4.20105e-014	-2.62989e-014	-2.36936e-014	-3.48928e-014	-6.19079e-015	-1.36591e-014	-3.08493e-014	-1.51948e-014
-3.43322e-014	-4.53559e-014	-3.57217e-014	-4.05625e-014	-4.85119e-014	-3.92346e-014	-4.85526e-014	-3.6424e-014	-4.54152e-014	-4.40892e-014	-5.04358e-014	-3.95329e-014	-4.78312e-014	-5.36227e-014	-5.20815e-014	-6.56396e-014	-4.84859e-014	-4.19402e-014	-2.59874e-014	-2.37428e-014	-3.46285e-014	-6.09785e-015	-1.30569e-014	-3.05941e-014	-1.48318e-014
-3.41085e-014	-4.54079e-014	-3.57879e-014	-4.02001e-014	-4.83978e-014	-3.8736e-014	-4.85669e-014	-3.69559e-014	-4.56091e-014	-4.42832e-014	-5.07502e-014	-3.95251e-014	-4.77545e-014	-5.34596e-014	-5.22913e-014	-6.58092e-014	-4.86266e-014	-4.18376e-014	-2.56861e-014	-2.37719e-014	-3.43595e-014	-5.97776e-015	-1.24294e-014	-3.03162e-014	-1.44506e-014
-3.38727e-014	-4.54098e-014	-3.58611e-014	-3.98164e-014	-4.82622e-014	-3.82787e-014	-4.85782e-014	-3.74738e-014	-4.57976e-014	-4.44503e-014	-5.1044e-014	-3.94952e-014	-4.76619e-014	-5.32873e-014	-5.24744e-014	-6.59375e-014	-4.87981e-014	-4.17012e-014	-2.53935e-014	-2.37764e-014	-3.40851e-014	-5.82778e-015	-1.17779e-014	-3.00164e-014	-1.40526e-014
-3.36258e-014	-4.53621e-014	-3.59394e-014	-3.94128e-014	-4.81051e-014	-3.7866e-014	-4.85871e-014	-3.79742e-014	-4.59801e-014	-4.45882e-014	-5.1316e-014	-3.94439e-014	-4.75548e-014	-5.31081e-014	-5.26298e-014	-6.60221e-014	-4.8998e-014	-4.15303e-014	-2.5108e-014	-2.37532e-014	-3.38051e-014	-5.64551e-015	-1.11033e-014	-2.96953e-014	-1.364e-014
-3.33697e-014	-4.52654e-014	-3.60205e-014	-3.89908e-014	-4.79267e-014	-3.75018e-014	-4.85941e-014	-3.84541e-014	-4.61562e-014	-4.46958e-014	-5.15653e-014	-3.93725e-014	-4.74347e-014	-5.29236e-014	-5.27568e-014	-6.60611e-014	-4.92245e-014	-4.13252e-014	-2.48281e-014	-2.36995e-014	-3.35199e-014	-5.42907e-015	-1.04059e-014	-2.93541e-014	-1.32133e-014
-3.31059e-014	-4.51202e-014	-3.61026e-014	-3.85529e-014	-4.77271e-014	-3.71881e-014	-4.85994e-014	-3.89109e-014	-4.63254e-014	-4.47726e-014	-5.17915e-014	-3.92825e-014	-4.73037e-014	-5.2735e-014	-5.2855e-014	-6.60523e-014	-4.9476e-014	-4.10855e-014	-2.45519e-014	-2.36126e-014	-3.3229e-014	-5.176e-015	-9.68782e-015	-2.89948e-014	-1.2774e-014
-3.28367e-014	-4.49289e-014	-3.61839e-014	-3.81012e-014	-4.75074e-014	-3.69275e-014	-4.86035e-014	-3.93421e-014	-4.64881e-014	-4.48173e-014	-5.19944e-014	-3.91752e-014	-4.71642e-014	-5.25444e-014	-5.29239e-014	-6.59945e-014	-4.97498e-014	-4.08123e-014	-2.42777e-014	-2.34899e-014	-3.29326e-014	-4.88457e-015	-8.95052e-015	-2.86194e-014	-1.23234e-014
-3.25635e-014	-4.46934e-014	-3.62631e-014	-3.76391e-014	-4.72678e-014	-3.67226e-014	-4.86064e-014	-3.97458e-014	-4.66443e-014	-4.48293e-014	-5.21752e-014	-3.90523e-014	-4.70184e-014	-5.23534e-014	-5.29637e-014	-6.58868e-014	-5.00436e-014	-4.0506e-014	-2.40044e-014	-2.333e-014	-3.26316e-014	-4.55347e-015	-8.19557e-015	-2.82302e-014	-1.18627e-014
-3.22882e-014	-4.44167e-014	-3.63383e-014	-3.71694e-014	-4.70092e-014	-3.6575e-014	-4.86086e-014	-4.01207e-014	-4.67948e-014	-4.48093e-014	-5.23349e-014	-3.89161e-014	-4.6869e-014	-5.2164e-014	-5.29747e-014	-6.5729e-014	-5.03545e-014	-4.01677e-014	-2.37302e-014	-2.31311e-014	-3.23265e-014	-4.18107e-015	-7.42486e-015	-2.78292e-014	-1.13945e-014
-3.20129e-014	-4.41022e-014	-3.6408e-014	-3.66948e-014	-4.67326e-014	-3.64852e-014	-4.86109e-014	-4.04659e-014	-4.69389e-014	-4.47581e-014	-5.24744e-014	-3.87687e-014	-4.67183e-014	-5.19788e-014	-5.29572e-014	-6.55207e-014	-5.06791e-014	-3.97987e-014	-2.34537e-014	-2.28925e-014	-3.20177e-014	-3.76632e-015	-6.64036e-015	-2.74188e-014	-1.09197e-014
-3.17394e-014	-4.37543e-014	-3.64712e-014	-3.62187e-014	-4.64395e-014	-3.64543e-014	-4.86132e-014	-4.07809e-014	-4.70771e-014	-4.46764e-014	-5.25953e-014	-3.86127e-014	-4.65692e-014	-5.17995e-014	-5.29126e-014	-6.52625e-014	-5.10146e-014	-3.94e-014	-2.3174e-014	-2.26138e-014	-3.1706e-014	-3.30868e-015	-5.84428e-015	-2.70014e-014	-1.04401e-014
-3.14701e-014	-4.33772e-014	-3.65262e-014	-3.57446e-014	-4.61312e-014	-3.64818e-014	-4.86163e-014	-4.10654e-014	-4.72094e-014	-4.45654e-014	-5.26997e-014	-3.84504e-014	-4.64238e-014	-5.16273e-014	-5.28418e-014	-6.49557e-014	-5.13577e-014	-3.8973e-014	-2.28891e-014	-2.22949e-014	-3.13921e-014	-2.80837e-015	-5.03915e-015	-2.65798e-014	-9.95699e-015
-3.12072e-014	-4.29753e-014	-3.6572e-014	-3.52755e-014	-4.58093e-014	-3.65676e-014	-4.86201e-014	-4.13194e-014	-4.73364e-014	-4.44263e-014	-5.27898e-014	-3.82844e-014	-4.62852e-014	-5.14644e-014	-5.27463e-014	-6.46019e-014	-5.1705e-014	-3.8519e-014	-2.25971e-014	-2.19364e-014	-3.10768e-014	-2.26512e-015	-4.22719e-015	-2.6157e-014	-9.4709e-015
-3.09528e-014	-4.25533e-014	-3.66081e-014	-3.48153e-014	-4.54757e-014	-3.67109e-014	-4.86253e-014	-4.15437e-014	-4.74587e-014	-4.42608e-014	-5.28678e-014	-3.81173e-014	-4.6156e-014	-5.13125e-014	-5.26275e-014	-6.42043e-014	-5.20529e-014	-3.80405e-014	-2.22971e-014	-2.15397e-014	-3.07617e-014	-1.68034e-015	-3.41097e-015	-2.57352e-014	-8.98447e-015
-3.07088e-014	-4.21167e-014	-3.66343e-014	-3.43678e-014	-4.51327e-014	-3.69108e-014	-4.86323e-014	-4.1739e-014	-4.75766e-014	-4.40716e-014	-5.29364e-014	-3.79511e-014	-4.60388e-014	-5.11731e-014	-5.24871e-014	-6.37653e-014	-5.23987e-014	-3.75392e-014	-2.19873e-014	-2.11058e-014	-3.04477e-014	-1.05479e-015	-2.59274e-015	-2.53166e-014	-8.49913e-015
-3.0477e-014	-4.16708e-014	-3.66499e-014	-3.39374e-014	-4.47825e-014	-3.71656e-014	-4.86411e-014	-4.19065e-014	-4.76902e-014	-4.38601e-014	-5.29987e-014	-3.77888e-014	-4.59355e-014	-5.10476e-014	-5.23268e-014	-6.32887e-014	-5.27391e-014	-3.70175e-014	-2.16671e-014	-2.06363e-014	-3.0136e-014	-3.8926e-016	-1.77484e-015	-2.49045e-014	-8.01588e-015
-3.02586e-014	-4.12208e-014	-3.66549e-014	-3.35276e-014	-4.44273e-014	-3.74729e-014	-4.86515e-014	-4.20484e-014	-4.77998e-014	-4.36285e-014	-5.30572e-014	-3.76329e-014	-4.5848e-014	-5.09372e-014	-5.21488e-014	-6.2778e-014	-5.30713e-014	-3.64777e-014	-2.13354e-014	-2.01338e-014	-2.98281e-014	3.15239e-016	-9.59214e-016	-2.45016e-014	-7.53529e-015
-3.00554e-014	-4.07721e-014	-3.66492e-014	-3.31423e-014	-4.40696e-014	-3.78304e-014	-4.86631e-014	-4.21664e-014	-4.79058e-014	-4.33794e-014	-5.31152e-014	-3.74859e-014	-4.57786e-014	-5.08428e-014	-5.19549e-014	-6.22369e-014	-5.33916e-014	-3.59223e-014	-2.09911e-014	-1.96008e-014	-2.95243e-014	1.05698e-015	-1.48532e-016	-2.41103e-014	-7.05814e-015
-2.98689e-014	-4.03303e-014	-3.66329e-014	-3.27846e-014	-4.37124e-014	-3.82342e-014	-4.86757e-014	-4.22622e-014	-4.80083e-014	-4.3115e-014	-5.31753e-014	-3.73492e-014	-4.57288e-014	-5.07648e-014	-5.17471e-014	-6.167e-014	-5.36973e-014	-3.5354e-014	-2.06344e-014	-1.90406e-014	-2.92255e-014	1.83418e-015	6.55899e-016	-2.37322e-014	-6.58497e-015
-2.97003e-014	-3.99009e-014	-3.66066e-014	-3.24581e-014	-4.33578e-014	-3.8681e-014	-4.86893e-014	-4.2338e-014	-4.81078e-014	-4.2838e-014	-5.32394e-014	-3.72239e-014	-4.57003e-014	-5.07037e-014	-5.15274e-014	-6.10823e-014	-5.39845e-014	-3.47753e-014	-2.02652e-014	-1.84564e-014	-2.89332e-014	2.64493e-015	1.45163e-015	-2.33691e-014	-6.11712e-015
-2.95507e-014	-3.94881e-014	-3.65711e-014	-3.21659e-014	-4.30086e-014	-3.91673e-014	-4.87033e-014	-4.23963e-014	-4.82045e-014	-4.25507e-014	-5.33102e-014	-3.71118e-014	-4.56942e-014	-5.066e-014	-5.12984e-014	-6.04787e-014	-5.42499e-014	-3.41882e-014	-1.98837e-014	-1.78518e-014	-2.86485e-014	3.48582e-015	2.2369e-015	-2.30232e-014	-5.65461e-015
-2.94217e-014	-3.90969e-014	-3.65274e-014	-3.19108e-014	-4.26675e-014	-3.96883e-014	-4.87175e-014	-4.24396e-014	-4.82987e-014	-4.22555e-014	-5.33906e-014	-3.7014e-014	-4.5711e-014	-5.06337e-014	-5.10613e-014	-5.98646e-014	-5.44908e-014	-3.35951e-014	-1.94898e-014	-1.72302e-014	-2.83717e-014	4.3547e-015	3.01018e-015	-2.26961e-014	-5.19722e-015
-2.93132e-014	-3.87323e-014	-3.64764e-014	-3.16953e-014	-4.23365e-014	-4.02387e-014	-4.87311e-014	-4.24703e-014	-4.83906e-014	-4.19555e-014	-5.34822e-014	-3.69317e-014	-4.57506e-014	-5.06245e-014	-5.08182e-014	-5.92452e-014	-5.47044e-014	-3.29988e-014	-1.90836e-014	-1.65954e-014	-2.81032e-014	5.24925e-015	3.76988e-015	-2.23888e-014	-4.74508e-015
[truncated: 1,337 more rows]
