# Supplementary material for: Prominent gamma band activity during visual motion perception in early-stage Alzheimer’s disease
Source: PLoS One. 2022 Apr 18;17(4):e0266693. doi: 10.1371/journal.pone.0266693 (PMC9015152; doi:10.1371/journal.pone.0266693)
Supplement: S1 File — (ZIP) [file pone.0266693.s001.zip › PloseOneé╠âfü[â^âVü[âgùp/AD17 R hemisphere.txt]

-3.34652e-015	-4.11436e-015	-8.50578e-015	3.19363e-015	-8.30886e-015	-4.60231e-015	-9.89395e-015	5.62043e-015	3.70698e-015	9.14269e-015	2.05684e-016	-4.09e-015	5.46809e-016	-1.24315e-014	-1.25282e-014	-5.08469e-015	2.5123e-014	1.5832e-014	1.01059e-014	3.24677e-014	1.40683e-014	1.70982e-014	6.63168e-015	1.20677e-014	2.48158e-014
-3.49248e-015	-4.12832e-015	-8.5051e-015	2.95961e-015	-7.70847e-015	-4.45428e-015	-9.39757e-015	5.72654e-015	2.89991e-015	9.36968e-015	1.76823e-017	-4.40539e-015	-8.77136e-017	-1.24761e-014	-1.19581e-014	-4.33099e-015	2.46964e-014	1.60084e-014	1.00888e-014	3.19276e-014	1.39596e-014	1.67536e-014	6.54521e-015	1.14849e-014	2.39692e-014
-3.62255e-015	-4.15677e-015	-8.51221e-015	2.71773e-015	-7.08276e-015	-4.29409e-015	-8.90066e-015	5.81778e-015	2.05636e-015	9.58949e-015	-2.04648e-016	-4.72776e-015	-7.31686e-016	-1.24945e-014	-1.13824e-014	-3.56642e-015	2.42562e-014	1.61821e-014	1.00831e-014	3.13736e-014	1.38265e-014	1.64291e-014	6.44797e-015	1.08861e-014	2.31027e-014
-3.73601e-015	-4.20027e-015	-8.52776e-015	2.4681e-015	-6.4353e-015	-4.12396e-015	-8.40748e-015	5.89197e-015	1.17929e-015	9.80136e-015	-4.61924e-016	-5.05589e-015	-1.38112e-015	-1.24861e-014	-1.08048e-014	-2.79537e-015	2.38043e-014	1.63508e-014	1.00879e-014	3.08066e-014	1.36691e-014	1.61265e-014	6.34033e-015	1.02734e-014	2.22201e-014
-3.83257e-015	-4.25931e-015	-8.55231e-015	2.21028e-015	-5.77044e-015	-3.94635e-015	-7.92271e-015	5.94738e-015	2.72236e-016	1.00041e-014	-7.5361e-016	-5.38821e-015	-2.03159e-015	-1.24506e-014	-1.02285e-014	-2.02285e-015	2.33419e-014	1.65123e-014	1.01018e-014	3.02281e-014	1.34873e-014	1.5847e-014	6.22277e-015	9.64955e-015	2.13251e-014
-3.91149e-015	-4.33386e-015	-8.58659e-015	1.94414e-015	-5.09244e-015	-3.76345e-015	-7.45027e-015	5.98174e-015	-6.60834e-016	1.0197e-014	-1.07963e-015	-5.7229e-015	-2.6794e-015	-1.23882e-014	-9.65737e-015	-1.254e-015	2.28703e-014	1.66645e-014	1.01232e-014	2.96401e-014	1.32818e-014	1.55913e-014	6.09541e-015	9.01753e-015	2.04213e-014
-3.97275e-015	-4.42391e-015	-8.63174e-015	1.66969e-015	-4.40606e-015	-3.57763e-015	-6.99499e-015	5.99326e-015	-1.6155e-015	1.03792e-014	-1.43881e-015	-6.05847e-015	-3.32064e-015	-1.22993e-014	-9.09524e-015	-4.9415e-016	2.23911e-014	1.6805e-014	1.01508e-014	2.90443e-014	1.30533e-014	1.53606e-014	5.95879e-015	8.38052e-015	1.95123e-014
-4.01632e-015	-4.52923e-015	-8.68813e-015	1.38685e-015	-3.71625e-015	-3.39278e-015	-6.56105e-015	5.98021e-015	-2.58724e-015	1.05498e-014	-1.83005e-015	-6.39311e-015	-3.95113e-015	-1.21842e-014	-8.54567e-015	2.51692e-016	2.19055e-014	1.69321e-014	1.01826e-014	2.84421e-014	1.28021e-014	1.5155e-014	5.81338e-015	7.74124e-015	1.86019e-014
-4.0424e-015	-4.64907e-015	-8.75643e-015	1.09536e-015	-3.02803e-015	-3.21157e-015	-6.15298e-015	5.94144e-015	-3.57131e-015	1.07084e-014	-2.25142e-015	-6.72554e-015	-4.56684e-015	-1.20445e-014	-8.01235e-015	9.78669e-016	2.14152e-014	1.70434e-014	1.02166e-014	2.78347e-014	1.2529e-014	1.49744e-014	5.66016e-015	7.10235e-015	1.76937e-014
-4.05123e-015	-4.7823e-015	-8.8372e-015	7.95229e-016	-2.34663e-015	-3.03759e-015	-5.77466e-015	5.87486e-015	-4.56233e-015	1.08545e-014	-2.70115e-015	-7.05347e-015	-5.16334e-015	-1.18814e-014	-7.4987e-015	1.68155e-015	2.09217e-014	1.71365e-014	1.02504e-014	2.72233e-014	1.22351e-014	1.48183e-014	5.5e-015	6.46729e-015	1.67917e-014
-4.04383e-015	-4.92783e-015	-8.93074e-015	4.86641e-016	-1.67756e-015	-2.87453e-015	-5.4293e-015	5.77948e-015	-5.55484e-015	1.09872e-014	-3.17657e-015	-7.37527e-015	-5.73688e-015	-1.16969e-014	-7.00825e-015	2.35546e-015	2.04259e-014	1.72094e-014	1.02819e-014	2.66098e-014	1.19214e-014	1.4686e-014	5.33394e-015	5.83871e-015	1.58991e-014
-4.02118e-015	-5.08429e-015	-9.0368e-015	1.69111e-016	-1.02659e-015	-2.72557e-015	-5.12005e-015	5.65449e-015	-6.54306e-015	1.11065e-014	-3.67479e-015	-7.6892e-015	-6.28388e-015	-1.14929e-014	-6.54409e-015	2.9951e-015	1.99297e-014	1.726e-014	1.03086e-014	2.59949e-014	1.15894e-014	1.45763e-014	5.16267e-015	5.22015e-015	1.5019e-014
-3.98457e-015	-5.25045e-015	-9.15591e-015	-1.56934e-016	-3.9864e-016	-2.59403e-015	-4.84962e-015	5.49947e-015	-7.52097e-015	1.12123e-014	-4.19252e-015	-7.99352e-015	-6.80008e-015	-1.12719e-014	-6.10921e-015	3.59593e-015	1.94344e-014	1.72865e-014	1.03279e-014	2.53798e-014	1.12406e-014	1.44876e-014	4.98737e-015	4.61461e-015	1.41546e-014
-3.93525e-015	-5.4246e-015	-9.28769e-015	-4.91469e-016	2.01509e-016	-2.4834e-015	-4.62088e-015	5.31453e-015	-8.48282e-015	1.13039e-014	-4.7264e-015	-8.28669e-015	-7.28168e-015	-1.10365e-014	-5.70653e-015	4.15387e-015	1.89414e-014	1.72872e-014	1.03371e-014	2.4765e-014	1.08759e-014	1.44177e-014	4.8097e-015	4.02504e-015	1.33087e-014
-3.87433e-015	-5.6048e-015	-9.43256e-015	-8.34345e-016	7.68434e-016	-2.39741e-015	-4.43599e-015	5.09938e-015	-9.42306e-015	1.13818e-014	-5.2724e-015	-8.56708e-015	-7.72574e-015	-1.07897e-014	-5.33888e-015	4.66437e-015	1.84515e-014	1.72599e-014	1.03333e-014	2.41518e-014	1.04974e-014	1.4364e-014	4.63106e-015	3.45395e-015	1.2484e-014
-3.80336e-015	-5.78925e-015	-9.59034e-015	-1.18574e-015	1.29737e-015	-2.33914e-015	-4.29645e-015	4.8542e-015	-1.03357e-014	1.14457e-014	-5.8266e-015	-8.83327e-015	-8.12913e-015	-1.05345e-014	-5.00868e-015	5.12349e-015	1.79656e-014	1.72036e-014	1.03139e-014	2.35408e-014	1.01062e-014	1.43242e-014	4.45227e-015	2.9039e-015	1.16829e-014
-3.72371e-015	-5.97571e-015	-9.76079e-015	-1.54527e-015	1.78419e-015	-2.31144e-015	-4.20361e-015	4.57955e-015	-1.12147e-014	1.14956e-014	-6.38469e-015	-9.08392e-015	-8.48885e-015	-1.02749e-014	-4.71777e-015	5.52731e-015	1.7485e-014	1.71171e-014	1.02758e-014	2.29325e-014	9.70444e-015	1.42954e-014	4.27493e-015	2.37724e-015	1.09077e-014
-3.63727e-015	-6.16202e-015	-9.94343e-015	-1.91275e-015	2.22468e-015	-2.31714e-015	-4.15785e-015	4.27663e-015	-1.20545e-014	1.15312e-014	-6.94196e-015	-9.3176e-015	-8.80286e-015	-1.00141e-014	-4.46798e-015	5.87208e-015	1.70113e-014	1.69993e-014	1.0217e-014	2.23268e-014	9.29371e-015	1.42743e-014	4.10039e-015	1.8763e-015	1.01607e-014
-3.54608e-015	-6.34623e-015	-1.01374e-014	-2.28752e-015	2.61516e-015	-2.35822e-015	-4.15921e-015	3.94671e-015	-1.285e-014	1.15527e-014	-7.49348e-015	-9.53286e-015	-9.06941e-015	-9.75534e-015	-4.26052e-015	6.15534e-015	1.65449e-014	1.68492e-014	1.01351e-014	2.17241e-014	8.87559e-015	1.42581e-014	3.92999e-015	1.40305e-015	9.44312e-015
-3.45188e-015	-6.52565e-015	-1.0342e-014	-2.6688e-015	2.95185e-015	-2.4361e-015	-4.20748e-015	3.59141e-015	-1.35958e-014	1.15601e-014	-8.03481e-015	-9.72939e-015	-9.28659e-015	-9.50223e-015	-4.09678e-015	6.37471e-015	1.6086e-014	1.66665e-014	1.00277e-014	2.11242e-014	8.4522e-015	1.42432e-014	3.76521e-015	9.59338e-016	8.75644e-015
-3.35706e-015	-6.69777e-015	-1.05559e-014	-3.05556e-015	3.2318e-015	-2.55247e-015	-4.30141e-015	3.21243e-015	-1.42873e-014	1.15532e-014	-8.56125e-015	-9.90575e-015	-9.45258e-015	-9.25802e-015	-3.97718e-015	6.52825e-015	1.5636e-014	1.64511e-014	9.89178e-015	2.05272e-014	8.02482e-015	1.4226e-014	3.60747e-015	5.4655e-016	8.10188e-015
-3.26351e-015	-6.86048e-015	-1.07778e-014	-3.44739e-015	3.45303e-015	-2.70853e-015	-4.43934e-015	2.81196e-015	-1.49192e-014	1.15319e-014	-9.06791e-015	-1.00609e-014	-9.56652e-015	-9.02636e-015	-3.9014e-015	6.61432e-015	1.5195e-014	1.62026e-014	9.72588e-015	1.99332e-014	7.59465e-015	1.42027e-014	3.45825e-015	1.66148e-016	7.48018e-015
-3.17312e-015	-7.01116e-015	-1.10065e-014	-3.84344e-015	3.61295e-015	-2.9049e-015	-4.61966e-015	2.39202e-015	-1.54882e-014	1.14967e-014	-9.55041e-015	-1.01939e-014	-9.62819e-015	-8.81057e-015	-3.86968e-015	6.63181e-015	1.47629e-014	1.59213e-014	9.52826e-015	1.93424e-014	7.16324e-015	1.41701e-014	3.31887e-015	-1.80964e-016	6.89182e-015
-3.08769e-015	-7.14752e-015	-1.12405e-014	-4.24243e-015	3.71059e-015	-3.14176e-015	-4.84033e-015	1.95512e-015	-1.59906e-014	1.14472e-014	-1.00041e-014	-1.03047e-014	-9.63741e-015	-8.61368e-015	-3.88164e-015	6.58021e-015	1.434e-014	1.56078e-014	9.29735e-015	1.87548e-014	6.73243e-015	1.41249e-014	3.19036e-015	-4.94272e-016	6.33674e-015
-3.00855e-015	-7.26747e-015	-1.14784e-014	-4.64326e-015	3.74547e-015	-3.4186e-015	-5.09829e-015	1.50403e-015	-1.64228e-014	1.13833e-014	-1.04245e-014	-1.03927e-014	-9.5943e-015	-8.43898e-015	-3.9366e-015	6.45926e-015	1.39264e-014	1.52627e-014	9.03207e-015	1.81697e-014	6.30383e-015	1.40637e-014	3.07415e-015	-7.73405e-016	5.81528e-015
-2.9373e-015	-7.36933e-015	-1.1718e-014	-5.0447e-015	3.71742e-015	-3.73482e-015	-5.39034e-015	1.04175e-015	-1.67821e-014	1.13053e-014	-1.08078e-014	-1.04578e-014	-9.49918e-015	-8.2896e-015	-4.03325e-015	6.26965e-015	1.35225e-014	1.48871e-014	8.73131e-015	1.75868e-014	5.87877e-015	1.39831e-014	2.97123e-015	-1.01883e-015	5.32664e-015
-2.8759e-015	-7.45128e-015	-1.19576e-014	-5.44538e-015	3.62713e-015	-4.08916e-015	-5.71301e-015	5.71673e-016	-1.70666e-014	1.12131e-014	-1.11502e-014	-1.04997e-014	-9.35293e-015	-8.16792e-015	-4.17045e-015	6.01226e-015	1.31281e-014	1.44816e-014	8.39443e-015	1.70058e-014	5.45841e-015	1.38803e-014	2.88216e-015	-1.23079e-015	4.87016e-015
-2.82586e-015	-7.51133e-015	-1.21951e-014	-5.84363e-015	3.4758e-015	-4.47967e-015	-6.06255e-015	9.65361e-017	-1.72748e-014	1.11069e-014	-1.14483e-014	-1.05185e-014	-9.15723e-015	-8.0759e-015	-4.34647e-015	5.68856e-015	1.27432e-014	1.40484e-014	8.02092e-015	1.64267e-014	5.04431e-015	1.37529e-014	2.80727e-015	-1.40967e-015	4.4451e-015
-2.78847e-015	-7.54822e-015	-1.24281e-014	-6.23722e-015	3.26532e-015	-4.90381e-015	-6.43446e-015	-3.80344e-016	-1.74057e-014	1.09864e-014	-1.16991e-014	-1.05145e-014	-8.91425e-015	-8.01527e-015	-4.55928e-015	5.30011e-015	1.23674e-014	1.35888e-014	7.61043e-015	1.58493e-014	4.63763e-015	1.35985e-014	2.74701e-015	-1.55656e-015	4.05046e-015
-2.76492e-015	-7.56083e-015	-1.26547e-014	-6.6248e-015	2.99769e-015	-5.3584e-015	-6.82495e-015	-8.55578e-016	-1.74593e-014	1.08516e-014	-1.19004e-014	-1.04878e-014	-8.6264e-015	-7.98786e-015	-4.80598e-015	4.84896e-015	1.20002e-014	1.31046e-014	7.16328e-015	1.52731e-014	4.23969e-015	1.34143e-014	2.70189e-015	-1.67305e-015	3.68534e-015
-2.75609e-015	-7.54861e-015	-1.28724e-014	-7.00472e-015	2.67554e-015	-5.83996e-015	-7.22983e-015	-1.32609e-015	-1.7436e-014	1.07016e-014	-1.20496e-014	-1.0439e-014	-8.29605e-015	-7.99473e-015	-5.08378e-015	4.33792e-015	1.16407e-014	1.25977e-014	6.68024e-015	1.46978e-014	3.85141e-015	1.3199e-014	2.67207e-015	-1.76081e-015	3.34869e-015
-2.76279e-015	-7.51125e-015	-1.30791e-014	-7.37501e-015	2.30233e-015	-6.34463e-015	-7.64483e-015	-1.78896e-015	-1.73364e-014	1.05366e-014	-1.21453e-014	-1.03686e-014	-7.92617e-015	-8.03671e-015	-5.39001e-015	3.77e-015	1.12883e-014	1.207e-014	6.16232e-015	1.4123e-014	3.47377e-015	1.29513e-014	2.65776e-015	-1.82113e-015	3.03915e-015
-2.78593e-015	-7.4479e-015	-1.32719e-014	-7.73376e-015	1.88212e-015	-6.86819e-015	-8.06558e-015	-2.24143e-015	-1.71622e-014	1.03563e-014	-1.21866e-014	-1.02773e-014	-7.52035e-015	-8.11437e-015	-5.7224e-015	3.1489e-015	1.09418e-014	1.15239e-014	5.61085e-015	1.35489e-014	3.108e-015	1.267e-014	2.65885e-015	-1.85616e-015	2.75516e-015
-2.82523e-015	-7.35846e-015	-1.34489e-014	-8.07847e-015	1.41927e-015	-7.40607e-015	-8.48812e-015	-2.67987e-015	-1.69161e-014	1.01609e-014	-1.2173e-014	-1.01657e-014	-7.08204e-015	-8.22767e-015	-6.07752e-015	2.47882e-015	1.06006e-014	1.09617e-014	5.02754e-015	1.29755e-014	2.7547e-015	1.23551e-014	2.67491e-015	-1.86801e-015	2.49465e-015
-2.88076e-015	-7.24349e-015	-1.36077e-014	-8.40712e-015	9.17888e-016	-7.95373e-015	-8.90866e-015	-3.10149e-015	-1.66006e-014	9.95009e-015	-1.21042e-014	-1.00347e-014	-6.61493e-015	-8.37619e-015	-6.45202e-015	1.76387e-015	1.02639e-014	1.0386e-014	4.41456e-015	1.24031e-014	2.41503e-015	1.20065e-014	2.7055e-015	-1.85935e-015	2.25591e-015
-2.9525e-015	-7.10363e-015	-1.37459e-014	-8.71794e-015	3.82194e-016	-8.50615e-015	-9.32354e-015	-3.50402e-015	-1.62192e-014	9.72375e-015	-1.19807e-014	-9.88526e-015	-6.12284e-015	-8.55891e-015	-6.84282e-015	1.00875e-015	9.93092e-015	9.79896e-015	3.77379e-015	1.18315e-014	2.09014e-015	1.16242e-014	2.74997e-015	-1.83182e-015	2.03736e-015
-3.04026e-015	-6.93987e-015	-1.38616e-014	-9.00889e-015	-1.83017e-016	-9.05785e-015	-9.72921e-015	-3.8848e-015	-1.57756e-014	9.48201e-015	-1.18037e-014	-9.71812e-015	-5.61014e-015	-8.77516e-015	-7.24645e-015	2.18102e-016	9.60104e-015	9.20287e-015	3.10752e-015	1.12618e-014	1.78077e-015	1.12091e-014	2.80755e-015	-1.78799e-015	1.83736e-015
-3.14293e-015	-6.75323e-015	-1.39525e-014	-9.27828e-015	-7.7252e-016	-9.6037e-015	-1.01221e-014	-4.24245e-015	-1.52744e-014	9.22463e-015	-1.15745e-014	-9.53447e-015	-5.08091e-015	-9.02293e-015	-7.65961e-015	-6.03403e-016	9.27314e-015	8.60017e-015	2.41823e-015	1.06945e-014	1.48757e-015	1.07622e-014	2.87728e-015	-1.73089e-015	1.6545e-015
-3.25953e-015	-6.54518e-015	-1.40169e-014	-9.52396e-015	-1.38089e-015	-1.01385e-014	-1.04996e-014	-4.57523e-015	-1.47207e-014	8.95185e-015	-1.12957e-014	-9.33561e-015	-4.53939e-015	-9.30051e-015	-8.07864e-015	-1.4501e-015	8.94614e-015	7.99309e-015	1.70837e-015	1.01304e-014	1.21067e-015	1.02852e-014	2.95817e-015	-1.66307e-015	1.48719e-015
-3.38926e-015	-6.31718e-015	-1.40538e-014	-9.74414e-015	-2.00291e-015	-1.06568e-014	-1.08588e-014	-4.88121e-015	-1.41197e-014	8.66405e-015	-1.09695e-014	-9.12255e-015	-3.99011e-015	-9.60621e-015	-8.50048e-015	-2.31704e-015	8.61952e-015	7.38401e-015	9.80922e-016	9.57044e-015	9.51072e-016	9.78013e-015	3.0487e-015	-1.58751e-015	1.33382e-015
-3.53086e-015	-6.07119e-015	-1.40612e-014	-9.93702e-015	-2.63333e-015	-1.11535e-014	-1.11979e-014	-5.15922e-015	-1.34767e-014	8.3614e-015	-1.0599e-014	-8.89643e-015	-3.43715e-015	-9.93709e-015	-8.92205e-015	-3.19914e-015	8.29197e-015	6.77519e-015	2.38918e-016	9.01584e-015	7.1002e-016	9.24967e-015	3.14761e-015	-1.50712e-015	1.19324e-015
-3.68346e-015	-5.80915e-015	-1.40377e-014	-1.0101e-014	-3.26692e-015	-1.16237e-014	-1.15151e-014	-5.40844e-015	-1.27978e-014	8.04441e-015	-1.01878e-014	-8.6583e-015	-2.88493e-015	-1.02908e-014	-9.34062e-015	-4.09069e-015	7.96308e-015	6.16871e-015	-5.14276e-016	8.46717e-015	4.87879e-016	8.69623e-015	3.25359e-015	-1.42404e-015	1.06412e-015
-3.84583e-015	-5.53349e-015	-1.39825e-014	-1.02344e-014	-3.8987e-015	-1.20628e-014	-1.18086e-014	-5.62822e-015	-1.20887e-014	7.71342e-015	-9.73983e-015	-8.40934e-015	-2.33798e-015	-1.06645e-014	-9.7531e-015	-4.98681e-015	7.63152e-015	5.56605e-015	-1.27537e-015	7.92628e-015	2.85213e-016	8.12257e-015	3.36521e-015	-1.34049e-015	9.45006e-016
-4.01635e-015	-5.24666e-015	-1.3895e-014	-1.03362e-014	-4.52354e-015	-1.24665e-014	-1.20777e-014	-5.81774e-015	-1.13561e-014	7.36932e-015	-9.2593e-015	-8.15071e-015	-1.80024e-015	-1.10553e-014	-1.01565e-014	-5.88212e-015	7.2962e-015	4.96962e-015	-2.04138e-015	7.39436e-015	1.02348e-016	7.53155e-015	3.48094e-015	-1.25924e-015	8.34632e-016
-4.19302e-015	-4.95063e-015	-1.37751e-014	-1.04055e-014	-5.13688e-015	-1.28312e-014	-1.2322e-014	-5.9776e-015	-1.06054e-014	7.01302e-015	-8.75034e-015	-7.8836e-015	-1.27561e-015	-1.14596e-014	-1.05488e-014	-6.77163e-015	6.95667e-015	4.38163e-015	-2.80892e-015	6.87296e-015	-6.05111e-017	6.92674e-015	3.59941e-015	-1.18239e-015	7.32456e-016
-4.37388e-015	-4.64778e-015	-1.36224e-014	-1.04416e-014	-5.73468e-015	-1.31533e-014	-1.25413e-014	-6.10823e-015	-9.84312e-015	6.64535e-015	-8.21775e-015	-7.60889e-015	-7.67794e-016	-1.18743e-014	-1.09274e-014	-7.65035e-015	6.61233e-015	3.8032e-015	-3.57477e-015	6.36359e-015	-2.02796e-016	6.3119e-015	3.71941e-015	-1.11157e-015	6.37294e-016
-4.55718e-015	-4.34072e-015	-1.3438e-014	-1.04435e-014	-6.31322e-015	-1.34297e-014	-1.27354e-014	-6.20987e-015	-9.0759e-015	6.26767e-015	-7.66652e-015	-7.32746e-015	-2.79991e-016	-1.22963e-014	-1.12906e-014	-8.51309e-015	6.26239e-015	3.23521e-015	-4.33546e-015	5.86837e-015	-3.24369e-016	5.69096e-015	3.83922e-015	-1.04838e-015	5.48108e-016
-4.74077e-015	-4.03167e-015	-1.32223e-014	-1.04106e-014	-6.8686e-015	-1.3658e-014	-1.2905e-014	-6.28357e-015	-8.30986e-015	5.88124e-015	-7.10176e-015	-7.04034e-015	1.84209e-016	-1.27225e-014	-1.16363e-014	-9.35525e-015	5.90672e-015	2.67935e-015	-5.08789e-015	5.38869e-015	-4.24809e-016	5.06749e-015	3.95766e-015	-9.94307e-016	4.64922e-016
-4.92253e-015	-3.72295e-015	-1.29763e-014	-1.03434e-014	-7.39823e-015	-1.38364e-014	-1.30508e-014	-6.33077e-015	-7.55111e-015	5.48751e-015	-6.52845e-015	-6.74832e-015	6.21801e-016	-1.31497e-014	-1.19628e-014	-1.01728e-014	5.54456e-015	2.1366e-015	-5.82892e-015	4.9265e-015	-5.0433e-016	4.44544e-015	4.07334e-015	-9.50593e-016	3.86872e-016
-5.09988e-015	-3.41662e-015	-1.2702e-014	-1.02424e-014	-7.89967e-015	-1.39641e-014	-1.31742e-014	-6.35319e-015	-6.80498e-015	5.08824e-015	-5.95107e-015	-6.45231e-015	1.03014e-015	-1.35746e-014	-1.22687e-014	-1.0962e-014	5.17566e-015	1.60736e-015	-6.55539e-015	4.48393e-015	-5.63499e-016	3.82863e-015	4.1851e-015	-9.18268e-016	3.13467e-016
-5.27073e-015	-3.1148e-015	-1.24012e-014	-1.01083e-014	-8.3707e-015	-1.40406e-014	-1.3277e-014	-6.35226e-015	-6.07693e-015	4.68522e-015	-5.37475e-015	-6.15297e-015	1.40673e-015	-1.39944e-014	-1.25532e-014	-1.17192e-014	4.79961e-015	1.09211e-015	-7.2643e-015	4.06281e-015	-6.02428e-016	3.22066e-015	4.29153e-015	-8.9819e-016	2.44733e-016
-5.43294e-015	-2.81908e-015	-1.20764e-014	-9.94174e-015	-8.81018e-015	-1.40659e-014	-1.33601e-014	-6.33017e-015	-5.37236e-015	4.28071e-015	-4.80438e-015	-5.85064e-015	1.74949e-015	-1.44066e-014	-1.28153e-014	-1.24413e-014	4.41635e-015	5.91052e-016	-7.95322e-015	3.66483e-015	-6.21617e-016	2.62505e-015	4.39174e-015	-8.90773e-016	1.8062e-016
-5.58513e-015	-2.53089e-015	-1.17304e-014	-9.74397e-015	-9.21683e-015	-1.4041e-014	-1.34259e-014	-6.28879e-015	-4.69593e-015	3.87653e-015	-4.24395e-015	-5.54599e-015	2.05671e-015	-1.48087e-014	-1.30545e-014	-1.31248e-014	4.02571e-015	1.0407e-016	-8.62048e-015	3.29141e-015	-6.21606e-016	2.04551e-015	4.48461e-015	-8.96191e-016	1.20825e-016
-5.72511e-015	-2.25213e-015	-1.13658e-014	-9.51674e-015	-9.5898e-015	-1.3967e-014	-1.34762e-014	-6.23088e-015	-4.05202e-015	3.47512e-015	-3.69771e-015	-5.23953e-015	2.32731e-015	-1.51983e-014	-1.32703e-014	-1.37674e-014	3.62811e-015	-3.68756e-016	-9.26352e-015	2.94455e-015	-6.03547e-016	1.48533e-015	4.57004e-015	-9.14402e-016	6.53571e-017
-5.85035e-015	-1.98391e-015	-1.09857e-014	-9.26182e-015	-9.92946e-015	-1.38457e-014	-1.35128e-014	-6.15917e-015	-3.44488e-015	3.07857e-015	-3.16967e-015	-4.9322e-015	2.5608e-015	-1.55729e-014	-1.34629e-014	-1.4367e-014	3.22379e-015	-8.27444e-016	-9.88016e-015	2.62585e-015	-5.68153e-016	9.47966e-016	4.64752e-015	-9.44964e-016	1.45152e-017
-5.95941e-015	-1.72689e-015	-1.05935e-014	-8.98088e-015	-1.02363e-014	-1.36799e-014	-1.3538e-014	-6.07609e-015	-2.87798e-015	2.6894e-015	-2.66344e-015	-4.62379e-015	2.7567e-015	-1.59313e-014	-1.36324e-014	-1.49215e-014	2.81281e-015	-1.27236e-015	-1.04688e-014	2.33621e-015	-5.16316e-016	4.36312e-016	4.71662e-015	-9.87213e-016	-3.17618e-017
-6.05017e-015	-1.4816e-015	-1.0193e-014	-8.6764e-015	-1.05112e-014	-1.34722e-014	-1.35535e-014	-5.98409e-015	-2.35442e-015	2.3098e-015	-2.18225e-015	-4.31463e-015	2.91516e-015	-1.62722e-014	-1.37793e-014	-1.54304e-014	2.39518e-015	-1.70333e-015	-1.10283e-014	2.07679e-015	-4.49721e-016	-4.75763e-017	4.77684e-015	-1.04034e-015	-7.30798e-017
-6.12079e-015	-1.24836e-015	-9.7887e-015	-8.35133e-015	-1.07556e-014	-1.32262e-014	-1.35611e-014	-5.88565e-015	-1.87635e-015	1.94231e-015	-1.72852e-015	-4.00453e-015	3.03643e-015	-1.65945e-014	-1.39046e-014	-1.58928e-014	1.97148e-015	-2.12105e-015	-1.15571e-014	1.84876e-015	-3.69658e-016	-5.0137e-016	4.82796e-015	-1.1031e-015	-1.09467e-016
-6.16993e-015	-1.02715e-015	-9.38505e-015	-8.00851e-015	-1.09717e-014	-1.29461e-014	-1.35625e-014	-5.78329e-015	-1.4457e-015	1.58934e-015	-1.30461e-015	-3.69386e-015	3.12081e-015	-1.68978e-014	-1.40088e-014	-1.63082e-014	1.54221e-015	-2.52629e-015	-1.20538e-014	1.65278e-015	-2.7741e-016	-9.2321e-016	4.87005e-015	-1.17434e-015	-1.40967e-016
-6.19619e-015	-8.17558e-016	-8.98616e-015	-7.6509e-015	-1.11613e-014	-1.26364e-014	-1.35593e-014	-5.67962e-015	-1.0642e-015	1.2534e-015	-9.12064e-016	-3.38269e-015	3.16952e-015	-1.71814e-014	-1.40926e-014	-1.66766e-014	1.10831e-015	-2.91934e-015	-1.2518e-014	1.48966e-015	-1.75175e-016	-1.31154e-015	4.90374e-015	-1.25213e-015	-1.67236e-016
-6.19802e-015	-6.19156e-016	-8.5966e-015	-7.28157e-015	-1.13271e-014	-1.23022e-014	-1.35527e-014	-5.57716e-015	-7.3253e-016	9.36601e-016	-5.52352e-016	-3.07046e-015	3.1842e-015	-1.74448e-014	-1.41574e-014	-1.69983e-014	6.70773e-016	-3.30079e-015	-1.29494e-014	1.35948e-015	-6.49909e-017	-1.66504e-015	4.92916e-015	-1.33505e-015	-1.87981e-016
-6.17455e-015	-4.31356e-016	-8.2204e-015	-6.90392e-015	-1.14718e-014	-1.19484e-014	-1.35434e-014	-5.47769e-015	-4.51142e-016	6.41358e-016	-2.25926e-016	-2.75724e-015	3.16693e-015	-1.76881e-014	-1.42044e-014	-1.72741e-014	2.3026e-016	-3.67115e-015	-1.33474e-014	1.26258e-015	5.09408e-017	-1.98225e-015	4.94696e-015	-1.42159e-015	-2.03322e-016
-6.12513e-015	-2.52279e-016	-7.86207e-015	-6.52155e-015	-1.15986e-014	-1.15803e-014	-1.35319e-014	-5.38375e-015	-2.19987e-016	3.69595e-016	6.66585e-017	-2.44294e-015	3.11974e-015	-1.79119e-014	-1.4235e-014	-1.75056e-014	-2.12251e-016	-4.03127e-015	-1.37116e-014	1.19895e-015	1.7008e-016	-2.26289e-015	4.95795e-015	-1.50982e-015	-2.1349e-016
-6.0479e-015	-8.05886e-017	-7.52577e-015	-6.13758e-015	-1.17108e-014	-1.1203e-014	-1.35189e-014	-5.29706e-015	-3.80826e-017	1.23707e-016	3.25944e-016	-2.12718e-015	3.04523e-015	-1.81171e-014	-1.42504e-014	-1.76942e-014	-6.56221e-016	-4.38189e-015	-1.40426e-014	1.16812e-015	2.90454e-016	-2.50705e-015	4.96264e-015	-1.59831e-015	-2.18178e-016
-5.94238e-015	8.53091e-017	-7.21559e-015	-5.75521e-015	-1.18115e-014	-1.08219e-014	-1.35044e-014	-5.21856e-015	9.54854e-017	-9.4635e-017	5.53127e-016	-1.81004e-015	2.94641e-015	-1.83045e-014	-1.4252e-014	-1.78418e-014	-1.10056e-015	-4.72326e-015	-1.43406e-014	1.1698e-015	4.09288e-016	-2.71487e-015	4.96214e-015	-1.68473e-015	-2.17322e-016
-5.80772e-015	2.47416e-016	-6.93533e-015	-5.37833e-015	-1.19035e-014	-1.04425e-014	-1.34883e-014	-5.14944e-015	1.82691e-016	-2.83746e-016	7.49579e-016	-1.49077e-015	2.82603e-015	-1.84751e-014	-1.42413e-014	-1.79504e-014	-1.54449e-015	-5.05618e-015	-1.46063e-014	1.20298e-015	5.2416e-016	-2.88688e-015	4.95745e-015	-1.76707e-015	-2.11541e-016
-5.64337e-015	4.07279e-016	-6.68915e-015	-5.01029e-015	-1.19897e-014	-1.00705e-014	-1.34699e-014	-5.09075e-015	2.25672e-016	-4.42055e-016	9.17017e-016	-1.16895e-015	2.68717e-015	-1.86304e-014	-1.42202e-014	-1.80227e-014	-1.98653e-015	-5.38098e-015	-1.484e-014	1.26666e-015	6.32738e-016	-3.02366e-015	4.94974e-015	-1.84382e-015	-2.01297e-016
-5.44886e-015	5.66831e-016	-6.48007e-015	-4.65413e-015	-1.20737e-014	-9.71098e-015	-1.34484e-014	-5.04298e-015	2.27062e-016	-5.68265e-016	1.05794e-015	-8.44284e-016	2.53318e-015	-1.87714e-014	-1.41898e-014	-1.80613e-014	-2.42586e-015	-5.69772e-015	-1.50429e-014	1.35945e-015	7.32009e-016	-3.12641e-015	4.94025e-015	-1.91337e-015	-1.86877e-016
-5.22454e-015	7.28311e-016	-6.31091e-015	-4.31341e-015	-1.21583e-014	-9.36892e-015	-1.34228e-014	-5.00661e-015	1.89537e-016	-6.61418e-016	1.17516e-015	-5.16463e-016	2.36746e-015	-1.88994e-014	-1.41514e-014	-1.80692e-014	-2.8616e-015	-6.00696e-015	-1.52159e-014	1.47955e-015	8.19509e-016	-3.19644e-015	4.92985e-015	-1.97393e-015	-1.69064e-016
-4.97029e-015	8.93855e-016	-6.18466e-015	-3.99172e-015	-1.22465e-014	-9.04881e-015	-1.33914e-014	-4.98162e-015	1.15969e-016	-7.20745e-016	1.2717e-015	-1.84776e-016	2.19368e-015	-1.9016e-014	-1.41066e-014	-1.80492e-014	-3.29256e-015	-6.30872e-015	-1.536e-014	1.62553e-015	8.92362e-016	-3.23543e-015	4.92e-015	-2.02441e-015	-1.4852e-016
-4.68597e-015	1.06556e-015	-6.10392e-015	-3.69174e-015	-1.23405e-014	-8.75484e-015	-1.33519e-014	-4.96826e-015	9.73171e-018	-7.45487e-016	1.35111e-015	1.51309e-016	2.01539e-015	-1.91234e-014	-1.40571e-014	-1.80041e-014	-3.71772e-015	-6.60311e-015	-1.54764e-014	1.79544e-015	9.474e-016	-3.24491e-015	4.91208e-015	-2.06352e-015	-1.26116e-016
-4.37121e-015	1.24527e-015	-6.07033e-015	-3.4164e-015	-1.24427e-014	-8.49144e-015	-1.3302e-014	-4.96615e-015	-1.25751e-016	-7.35203e-016	1.41655e-015	4.92054e-016	1.83655e-015	-1.92234e-014	-1.40042e-014	-1.79372e-014	-4.13611e-015	-6.89001e-015	-1.5566e-014	1.98717e-015	9.82146e-016	-3.2268e-015	4.90713e-015	-2.09002e-015	-1.02516e-016
-4.0258e-015	1.43511e-015	-6.08547e-015	-3.1682e-015	-1.25554e-014	-8.26203e-015	-1.32395e-014	-4.97488e-015	-2.87023e-016	-6.89917e-016	1.47233e-015	8.37822e-016	1.66124e-015	-1.93172e-014	-1.39492e-014	-1.78518e-014	-4.54672e-015	-7.16933e-015	-1.56308e-014	2.19871e-015	9.94335e-016	-3.18349e-015	4.9063e-015	-2.10307e-015	-7.86933e-017
-3.65028e-015	1.63681e-015	-6.14988e-015	-2.94959e-015	-1.26798e-014	-8.06968e-015	-1.31619e-014	-4.99332e-015	-4.70706e-016	-6.101e-016	1.52227e-015	1.18925e-015	1.4931e-015	-1.94069e-014	-1.38935e-014	-1.77512e-014	-4.94893e-015	-7.44127e-015	-1.56716e-014	2.42744e-015	9.81278e-016	-3.11702e-015	4.91074e-015	-2.10232e-015	-5.52834e-017
-3.24505e-015	1.85187e-015	-6.26416e-015	-2.76232e-015	-1.28173e-014	-7.9167e-015	-1.30665e-014	-5.01984e-015	-6.72792e-016	-4.96147e-016	1.57063e-015	1.54663e-015	1.33561e-015	-1.9494e-014	-1.38383e-014	-1.76378e-014	-5.34114e-015	-7.70545e-015	-1.56898e-014	2.67046e-015	9.40914e-016	-3.02975e-015	4.92164e-015	-2.08753e-015	-3.34734e-017
-2.81052e-015	2.08191e-015	-6.42813e-015	-2.60799e-015	-1.29688e-014	-7.80481e-015	-1.29504e-014	-5.05294e-015	-8.89044e-016	-3.49002e-016	1.62177e-015	1.91055e-015	1.19275e-015	-1.95802e-014	-1.3785e-014	-1.75151e-014	-5.72227e-015	-7.96124e-015	-1.56875e-014	2.92477e-015	8.71458e-016	-2.92395e-015	4.93989e-015	-2.05891e-015	-1.44896e-017
-2.34704e-015	2.32785e-015	-6.64103e-015	-2.48727e-015	-1.31342e-014	-7.73503e-015	-1.28108e-014	-5.09121e-015	-1.1157e-015	-1.69586e-016	1.68011e-015	2.28121e-015	1.06778e-015	-1.96666e-014	-1.37343e-014	-1.73859e-014	-6.09195e-015	-8.20849e-015	-1.56657e-014	3.18778e-015	7.71217e-016	-2.80223e-015	4.9663e-015	-2.01658e-015	5.25829e-019
-1.85526e-015	2.59073e-015	-6.90163e-015	-2.40108e-015	-1.33139e-014	-7.70794e-015	-1.26448e-014	-5.13294e-015	-1.34916e-015	4.09205e-017	1.74948e-015	2.65909e-015	9.64433e-016	-1.97544e-014	-1.36867e-014	-1.72531e-014	-6.44946e-015	-8.44615e-015	-1.5626e-014	3.4569e-015	6.38368e-016	-2.66702e-015	5.00177e-015	-1.96105e-015	1.01627e-017
-1.33591e-015	2.87098e-015	-7.208e-015	-2.34994e-015	-1.35077e-014	-7.72392e-015	-1.24499e-014	-5.17634e-015	-1.58603e-015	2.807e-016	1.83404e-015	3.04421e-015	8.85993e-016	-1.98445e-014	-1.36431e-014	-1.71194e-014	-6.79443e-015	-8.67374e-015	-1.55695e-014	3.72946e-015	4.71691e-016	-2.52093e-015	5.04708e-015	-1.8929e-015	1.34725e-017
-7.89445e-016	3.16881e-015	-7.55775e-015	-2.33432e-015	-1.37146e-014	-7.78269e-015	-1.22232e-014	-5.21916e-015	-1.82305e-015	5.48029e-016	1.93769e-015	3.43698e-015	8.35172e-016	-1.99384e-014	-1.36039e-014	-1.6987e-014	-7.1256e-015	-8.89084e-015	-1.54984e-014	4.00256e-015	2.70604e-016	-2.3662e-015	5.10243e-015	-1.81267e-015	9.76324e-018
-2.16729e-016	3.48384e-015	-7.94791e-015	-2.35362e-015	-1.39337e-014	-7.88299e-015	-1.19623e-014	-5.2591e-015	-2.05649e-015	8.41171e-016	2.06398e-015	3.83771e-015	8.1499e-016	-2.00365e-014	-1.35696e-014	-1.6858e-014	-7.4416e-015	-9.09699e-015	-1.54143e-014	4.27339e-015	3.4308e-017	-2.20535e-015	5.16785e-015	-1.72121e-015	-1.76059e-018
3.81195e-016	3.81585e-015	-8.37553e-015	-2.40716e-015	-1.41631e-014	-8.02312e-015	-1.16648e-014	-5.29437e-015	-2.28346e-015	1.15788e-015	2.2161e-015	4.24643e-015	8.27893e-016	-2.01389e-014	-1.35408e-014	-1.67345e-014	-7.74213e-015	-9.29172e-015	-1.53183e-014	4.53928e-015	-2.36875e-016	-2.04051e-015	5.24357e-015	-1.62001e-015	-2.20614e-017
1.00357e-015	4.16443e-015	-8.83652e-015	-2.49386e-015	-1.44012e-014	-8.20111e-015	-1.1329e-014	-5.32325e-015	-2.50072e-015	1.49568e-015	2.39714e-015	4.6631e-015	8.76221e-016	-2.02461e-014	-1.35175e-014	-1.66179e-014	-8.02654e-015	-9.47425e-015	-1.52122e-014	4.79733e-015	-5.43547e-016	-1.87385e-015	5.3295e-015	-1.51064e-015	-5.20927e-017
1.64912e-015	4.52808e-015	-9.32695e-015	-2.61236e-015	-1.46458e-014	-8.41424e-015	-1.09535e-014	-5.34358e-015	-2.70566e-015	1.85237e-015	2.60981e-015	5.08756e-015	9.61372e-016	-2.03578e-014	-1.35e-014	-1.65098e-014	-8.2949e-015	-9.64448e-015	-1.5097e-014	5.04537e-015	-8.85156e-016	-1.70735e-015	5.4254e-015	-1.39468e-015	-9.24301e-017
2.31695e-015	4.90576e-015	-9.84204e-015	-2.76053e-015	-1.48945e-014	-8.6596e-015	-1.0537e-014	-5.35379e-015	-2.89613e-015	2.22538e-015	2.85583e-015	5.51982e-015	1.08532e-015	-2.0474e-014	-1.34881e-014	-1.64116e-014	-8.54706e-015	-9.8019e-015	-1.49741e-014	5.28084e-015	-1.2608e-015	-1.54277e-015	5.53089e-015	-1.27369e-015	-1.433e-016
3.00553e-015	5.29582e-015	-1.03769e-014	-2.93636e-015	-1.51445e-014	-8.93364e-015	-1.0079e-014	-5.35151e-015	-3.06995e-015	2.61249e-015	3.13696e-015	5.95984e-015	1.24958e-015	-2.05944e-014	-1.34815e-014	-1.63238e-014	-8.78274e-015	-9.94607e-015	-1.48452e-014	5.5015e-015	-1.66966e-015	-1.38185e-015	5.64538e-015	-1.14965e-015	-2.05337e-016
3.71396e-015	5.6962e-015	-1.09265e-014	-3.13706e-015	-1.53934e-014	-9.23246e-015	-9.57925e-015	-5.33567e-015	-3.22522e-015	3.01073e-015	3.45463e-015	6.40703e-015	1.45463e-015	-2.07183e-014	-1.348e-014	-1.62468e-014	-9.00129e-015	-1.00769e-014	-1.47114e-014	5.70567e-015	-2.10976e-015	-1.22616e-015	5.76827e-015	-1.02467e-015	-2.79065e-016
4.441e-015	6.10507e-015	-1.14855e-014	-3.35992e-015	-1.56376e-014	-9.5523e-015	-9.03724e-015	-5.30495e-015	-3.36046e-015	3.41735e-015	3.80943e-015	6.86098e-015	1.70108e-015	-2.08452e-014	-1.34839e-014	-1.61808e-014	-9.20278e-015	-1.01942e-014	-1.45741e-014	5.89189e-015	-2.57882e-015	-1.07696e-015	5.89871e-015	-9.00039e-016	-3.64374e-016
5.18435e-015	6.51997e-015	-1.20484e-014	-3.60213e-015	-1.58743e-014	-9.88878e-015	-8.45354e-015	-5.25783e-015	-3.4741e-015	3.82984e-015	4.20159e-015	7.32144e-015	1.98885e-015	-2.09739e-014	-1.34925e-014	-1.61254e-014	-9.38693e-015	-1.02981e-014	-1.44344e-014	6.0582e-015	-3.07475e-015	-9.35442e-016	6.0357e-015	-7.77897e-016	-4.60776e-016
5.9425e-015	6.93855e-015	-1.26097e-014	-3.86e-015	-1.61003e-014	-1.02371e-014	-7.82918e-015	-5.19318e-015	-3.56508e-015	4.2459e-015	4.63066e-015	7.78798e-015	2.31774e-015	-2.11037e-014	-1.35056e-014	-1.60805e-014	-9.55355e-015	-1.03883e-014	-1.4293e-014	6.20303e-015	-3.59459e-015	-8.02813e-016	6.17836e-015	-6.60142e-016	-5.68112e-016
6.71396e-015	7.35787e-015	-1.31639e-014	-4.13015e-015	-1.63127e-014	-1.05927e-014	-7.16563e-015	-5.11075e-015	-3.63274e-015	4.66316e-015	5.09623e-015	8.26015e-015	2.68765e-015	-2.12326e-014	-1.35225e-014	-1.60453e-014	-9.7025e-015	-1.04653e-014	-1.41512e-014	6.32561e-015	-4.13571e-015	-6.79827e-016	6.32536e-015	-5.48657e-016	-6.86137e-016
7.49665e-015	7.77493e-015	-1.37054e-014	-4.40898e-015	-1.6508e-014	-1.09509e-014	-6.46459e-015	-5.01015e-015	-3.67653e-015	5.07886e-015	5.59709e-015	8.73751e-015	3.09792e-015	-2.13598e-014	-1.35428e-014	-1.60187e-014	-9.8335e-015	-1.05293e-014	-1.40099e-014	6.42532e-015	-4.69472e-015	-5.67476e-016	6.47534e-015	-4.45208e-016	-8.14028e-016
8.28855e-015	8.18694e-015	-1.42288e-014	-4.69293e-015	-1.66832e-014	-1.13073e-014	-5.72824e-015	-4.89096e-015	-3.6961e-015	5.49048e-015	6.13126e-015	9.21929e-015	3.54722e-015	-2.14837e-014	-1.3566e-014	-1.59999e-014	-9.9468e-015	-1.05808e-014	-1.38699e-014	6.50165e-015	-5.26876e-015	-4.66438e-016	6.62669e-015	-3.51139e-016	-9.50792e-016
9.0874e-015	8.59134e-015	-1.47287e-014	-4.97828e-015	-1.68354e-014	-1.16571e-014	-4.95918e-015	-4.75338e-015	-3.69081e-015	5.89599e-015	6.69705e-015	9.70456e-015	4.03409e-015	-2.16028e-014	-1.35915e-014	-1.59874e-014	-1.00425e-014	-1.06209e-014	-1.3732e-014	6.55417e-015	-5.85385e-015	-3.7708e-016	6.77811e-015	-2.67835e-016	-1.09521e-015
9.89056e-015	8.98497e-015	-1.52003e-014	-5.26108e-015	-1.69621e-014	-1.19961e-014	-4.16103e-015	-4.59831e-015	-3.66068e-015	6.29308e-015	7.29167e-015	1.01924e-014	4.5567e-015	-2.17155e-014	-1.36183e-014	-1.598e-014	-1.01208e-014	-1.06503e-014	-1.3597e-014	6.58269e-015	-6.44572e-015	-2.99973e-016	6.92808e-015	-1.97252e-016	-1.24618e-015
1.06953e-014	9.36432e-015	-1.56393e-014	-5.5375e-015	-1.70613e-014	-1.23199e-014	-3.33722e-015	-4.42652e-015	-3.60594e-015	6.68e-015	7.91224e-015	1.06818e-014	5.11244e-015	-2.18205e-014	-1.36458e-014	-1.59767e-014	-1.0182e-014	-1.06699e-014	-1.34657e-014	6.58717e-015	-7.04015e-015	-2.35587e-016	7.07513e-015	-1.40397e-016	-1.40206e-015
1.14994e-014	9.72657e-015	-1.60416e-014	-5.80403e-015	-1.71305e-014	-1.26249e-014	-2.49122e-015	-4.2389e-015	-3.52724e-015	7.05526e-015	8.55525e-015	1.11717e-014	5.69904e-015	-2.19166e-014	-1.36736e-014	-1.59756e-014	-1.0226e-014	-1.06811e-014	-1.33388e-014	6.56776e-015	-7.63318e-015	-1.84057e-016	7.21779e-015	-9.77441e-017	-1.56166e-015
1.22996e-014	1.00691e-014	-1.64027e-014	-6.05783e-015	-1.71686e-014	-1.29072e-014	-1.6273e-015	-4.03649e-015	-3.42515e-015	7.41705e-015	9.21707e-015	1.1661e-014	6.31384e-015	-2.20027e-014	-1.37011e-014	-1.59753e-014	-1.02535e-014	-1.06845e-014	-1.32168e-014	6.52445e-015	-8.22094e-015	-1.45364e-016	7.35468e-015	-7.00759e-017	-1.72308e-015
1.30936e-014	1.03899e-014	-1.67193e-014	-6.29516e-015	-1.71741e-014	-1.31629e-014	-7.50281e-016	-3.82042e-015	-3.29974e-015	7.76393e-015	9.89377e-015	1.21489e-014	6.95392e-015	-2.20774e-014	-1.37276e-014	-1.59746e-014	-1.02647e-014	-1.06814e-014	-1.30997e-014	6.45829e-015	-8.79877e-015	-1.19659e-016	7.48425e-015	-5.80427e-017	-1.88448e-015
1.38781e-014	1.06866e-014	-1.6989e-014	-6.51305e-015	-1.71458e-014	-1.3389e-014	1.35409e-016	-3.59273e-015	-3.15159e-015	8.09463e-015	1.05815e-014	1.26341e-014	7.61609e-015	-2.21393e-014	-1.37524e-014	-1.59717e-014	-1.02598e-014	-1.06733e-014	-1.29883e-014	6.37057e-015	-9.36238e-015	-1.06958e-016	7.6051e-015	-6.20933e-017	-2.04416e-015
1.46497e-014	1.09568e-014	-1.72093e-014	-6.70881e-015	-1.70831e-014	-1.35831e-014	1.02476e-015	-3.35566e-015	-2.98119e-015	8.40841e-015	1.12757e-014	1.31152e-014	8.29628e-015	-2.21875e-014	-1.37746e-014	-1.59649e-014	-1.02396e-014	-1.06616e-014	-1.28831e-014	6.26219e-015	-9.90748e-015	-1.07104e-016	7.71567e-015	-8.21813e-017	-2.19994e-015
1.54054e-014	1.11989e-014	-1.73783e-014	-6.88e-015	-1.69859e-014	-1.37426e-014	1.91339e-015	-3.11108e-015	-2.78891e-015	8.70445e-015	1.1972e-014	1.35911e-014	8.9905e-015	-2.22207e-014	-1.37933e-014	-1.59532e-014	-1.02044e-014	-1.0648e-014	-1.2784e-014	6.13465e-015	-1.04299e-014	-1.19927e-016	7.81426e-015	-1.18218e-016	-2.34942e-015
1.61418e-014	1.14112e-014	-1.74946e-014	-7.02382e-015	-1.6854e-014	-1.38655e-014	2.79597e-015	-2.86144e-015	-2.57608e-015	8.98149e-015	1.2666e-014	1.40606e-014	9.695e-015	-2.22377e-014	-1.3808e-014	-1.59351e-014	-1.01543e-014	-1.06336e-014	-1.26913e-014	5.98908e-015	-1.09259e-014	-1.45176e-016	7.89969e-015	-1.69931e-016	-2.49044e-015
1.68557e-014	1.15926e-014	-1.75575e-014	-7.1387e-015	-1.66882e-014	-1.39507e-014	3.66754e-015	-2.60911e-015	-2.34333e-015	9.23893e-015	1.33528e-014	1.45217e-014	1.0406e-014	-2.22379e-014	-1.38183e-014	-1.59091e-014	-1.00896e-014	-1.06195e-014	-1.26051e-014	5.82699e-015	-1.13916e-014	-1.82482e-016	7.97122e-015	-2.37006e-016	-2.62147e-015
1.75439e-014	1.17427e-014	-1.75672e-014	-7.22301e-015	-1.64887e-014	-1.39971e-014	4.52281e-015	-2.35657e-015	-2.09109e-015	9.47674e-015	1.40283e-014	1.49732e-014	1.11192e-014	-2.22209e-014	-1.38237e-014	-1.58747e-014	-1.00111e-014	-1.06072e-014	-1.25251e-014	5.6501e-015	-1.18227e-014	-2.31072e-016	8.02797e-015	-3.18573e-016	-2.74031e-015
1.82028e-014	1.1861e-014	-1.75244e-014	-7.27563e-015	-1.62568e-014	-1.4004e-014	5.35678e-015	-2.10605e-015	-1.82008e-015	9.69477e-015	1.4688e-014	1.54138e-014	1.18303e-014	-2.21864e-014	-1.38235e-014	-1.5831e-014	-9.91964e-015	-1.05977e-014	-1.2451e-014	5.45958e-015	-1.22157e-014	-2.90688e-016	8.06909e-015	-4.13953e-016	-2.84478e-015
1.8829e-014	1.19474e-014	-1.74299e-014	-7.29577e-015	-1.59941e-014	-1.39708e-014	6.16472e-015	-1.85985e-015	-1.53103e-015	9.893e-015	1.53276e-014	1.58423e-014	1.25353e-014	-2.21346e-014	-1.38171e-014	-1.57773e-014	-9.8162e-015	-1.05922e-014	-1.23822e-014	5.25672e-015	-1.25678e-014	-3.60913e-016	8.0939e-015	-5.22665e-016	-2.93276e-015
1.94192e-014	1.20022e-014	-1.72858e-014	-7.28326e-015	-1.5703e-014	-1.38974e-014	6.94197e-015	-1.62019e-015	-1.2244e-015	1.00715e-014	1.59431e-014	1.62571e-014	1.32301e-014	-2.20656e-014	-1.38041e-014	-1.5713e-014	-9.70147e-015	-1.05922e-014	-1.23187e-014	5.0436e-015	-1.28757e-014	-4.41316e-016	8.10148e-015	-6.43359e-016	-3.00276e-015
1.99704e-014	1.20264e-014	-1.70943e-014	-7.23778e-015	-1.53851e-014	-1.37844e-014	7.68453e-015	-1.38906e-015	-9.00763e-016	1.02304e-014	1.65309e-014	1.6657e-014	1.39106e-014	-2.19795e-014	-1.37842e-014	-1.56382e-014	-9.57595e-015	-1.05986e-014	-1.22603e-014	4.82197e-015	-1.31366e-014	-5.31332e-016	8.09171e-015	-7.74503e-016	-3.05295e-015
2.04794e-014	1.20208e-014	-1.68578e-014	-7.16001e-015	-1.5043e-014	-1.3633e-014	8.38851e-015	-1.16864e-015	-5.60403e-016	1.03704e-014	1.70875e-014	1.70403e-014	1.45728e-014	-2.18767e-014	-1.37571e-014	-1.55531e-014	-9.44007e-015	-1.06122e-014	-1.22059e-014	4.59308e-015	-1.33486e-014	-6.30214e-016	8.06436e-015	-9.14942e-016	-3.08168e-015
2.09432e-014	1.19871e-014	-1.65798e-014	-7.05076e-015	-1.46789e-014	-1.34442e-014	9.0501e-015	-9.61084e-016	-2.03777e-016	1.04919e-014	1.76096e-014	1.74053e-014	1.52126e-014	-2.17573e-014	-1.37224e-014	-1.54581e-014	-9.29445e-015	-1.06334e-014	-1.21547e-014	4.35842e-015	-1.35101e-014	-7.37615e-016	8.01911e-015	-1.06342e-015	-3.08805e-015
2.13587e-014	1.19268e-014	-1.62635e-014	-6.91083e-015	-1.42962e-014	-1.32191e-014	9.66614e-015	-7.68279e-016	1.68743e-016	1.05952e-014	1.80945e-014	1.77507e-014	1.58257e-014	-2.16221e-014	-1.368e-014	-1.53538e-014	-9.14013e-015	-1.06631e-014	-1.21063e-014	4.11967e-015	-1.36193e-014	-8.52479e-016	7.95603e-015	-1.21876e-015	-3.07092e-015
2.17237e-014	1.18418e-014	-1.59133e-014	-6.74196e-015	-1.38977e-014	-1.29599e-014	1.02339e-014	-5.91808e-016	5.56334e-016	1.0681e-014	1.85398e-014	1.80753e-014	1.64083e-014	-2.14718e-014	-1.36298e-014	-1.52414e-014	-8.97823e-015	-1.07018e-014	-1.20601e-014	3.87808e-015	-1.36749e-014	-9.74082e-016	7.87556e-015	-1.37969e-015	-3.0291e-015
2.20359e-014	1.17338e-014	-1.55334e-014	-6.54634e-015	-1.34863e-014	-1.26683e-014	1.0751e-014	-4.32578e-016	9.59033e-016	1.07507e-014	1.89434e-014	1.83782e-014	1.6957e-014	-2.13078e-014	-1.35714e-014	-1.5122e-014	-8.80982e-015	-1.07492e-014	-1.20155e-014	3.63509e-015	-1.36763e-014	-1.10174e-015	7.77779e-015	-1.54473e-015	-2.96163e-015
2.22931e-014	1.16059e-014	-1.51285e-014	-6.32623e-015	-1.30654e-014	-1.23466e-014	1.12153e-014	-2.91078e-016	1.3773e-015	1.08051e-014	1.93034e-014	1.86588e-014	1.74685e-014	-2.11308e-014	-1.35053e-014	-1.49971e-014	-8.63564e-015	-1.08053e-014	-1.19716e-014	3.39184e-015	-1.3623e-014	-1.23447e-015	7.66334e-015	-1.71267e-015	-2.8684e-015
2.24937e-014	1.14606e-014	-1.47039e-014	-6.08444e-015	-1.26377e-014	-1.19973e-014	1.16256e-014	-1.67936e-016	1.81082e-015	1.0845e-014	1.9619e-014	1.89159e-014	1.79401e-014	-2.09425e-014	-1.34315e-014	-1.48682e-014	-8.45653e-015	-1.08699e-014	-1.19279e-014	3.14925e-015	-1.3515e-014	-1.37118e-015	7.53316e-015	-1.88199e-015	-2.74924e-015
2.26361e-014	1.13004e-014	-1.42648e-014	-5.82398e-015	-1.22059e-014	-1.16232e-014	1.19809e-014	-6.30261e-017	2.25952e-015	1.08716e-014	1.9889e-014	1.91487e-014	1.83683e-014	-2.07442e-014	-1.33503e-014	-1.47374e-014	-8.27443e-015	-1.09427e-014	-1.18831e-014	2.90784e-015	-1.3353e-014	-1.51036e-015	7.38797e-015	-2.05184e-015	-2.60365e-015
2.2719e-014	1.11279e-014	-1.38163e-014	-5.54793e-015	-1.1774e-014	-1.12272e-014	1.22808e-014	2.32979e-017	2.7229e-015	1.0886e-014	2.01135e-014	1.93567e-014	1.8751e-014	-2.05371e-014	-1.32622e-014	-1.46064e-014	-8.0902e-015	-1.10231e-014	-1.18367e-014	2.66866e-015	-1.31371e-014	-1.65079e-015	7.22882e-015	-2.22076e-015	-2.43249e-015
2.27421e-014	1.09465e-014	-1.33636e-014	-5.25966e-015	-1.1345e-014	-1.08115e-014	1.25258e-014	9.17824e-017	3.20091e-015	1.08896e-014	2.0293e-014	1.9539e-014	1.90863e-014	-2.03227e-014	-1.31673e-014	-1.44776e-014	-7.90463e-015	-1.11104e-014	-1.17881e-014	2.43217e-015	-1.28682e-014	-1.79142e-015	7.0568e-015	-2.38778e-015	-2.23611e-015
2.2705e-014	1.07591e-014	-1.2912e-014	-4.96267e-015	-1.09213e-014	-1.03789e-014	1.27162e-014	1.42939e-016	3.69368e-015	1.08834e-014	2.04279e-014	1.96956e-014	1.93725e-014	-2.01028e-014	-1.30662e-014	-1.43533e-014	-7.7194e-015	-1.12033e-014	-1.1736e-014	2.19868e-015	-1.2548e-014	-1.93132e-015	6.87301e-015	-2.55191e-015	-2.01518e-015
2.26075e-014	1.05688e-014	-1.24664e-014	-4.66021e-015	-1.0506e-014	-9.9322e-015	1.2853e-014	1.78531e-016	4.20089e-015	1.08685e-014	2.05194e-014	1.9826e-014	1.96082e-014	-1.98791e-014	-1.2959e-014	-1.42357e-014	-7.53624e-015	-1.13007e-014	-1.16796e-014	1.96863e-015	-1.21782e-014	-2.06905e-015	6.67888e-015	-2.71265e-015	-1.77062e-015
2.24499e-014	1.03787e-014	-1.20318e-014	-4.35614e-015	-1.01017e-014	-9.47483e-015	1.29375e-014	1.99963e-016	4.72237e-015	1.08465e-014	2.05691e-014	1.99305e-014	1.97929e-014	-1.96532e-014	-1.28461e-014	-1.41274e-014	-7.3568e-015	-1.14016e-014	-1.16179e-014	1.74233e-015	-1.1761e-014	-2.20345e-015	6.47575e-015	-2.86919e-015	-1.50384e-015
2.22332e-014	1.01915e-014	-1.16124e-014	-4.05422e-015	-9.71063e-015	-9.00933e-015	1.29719e-014	2.09024e-016	5.25761e-015	1.08183e-014	2.05786e-014	2.00088e-014	1.9926e-014	-1.94264e-014	-1.27282e-014	-1.40312e-014	-7.18235e-015	-1.15048e-014	-1.15505e-014	1.51993e-015	-1.12985e-014	-2.33326e-015	6.26489e-015	-3.02065e-015	-1.2161e-015
2.19586e-014	1.00102e-014	-1.12123e-014	-3.75809e-015	-9.33497e-015	-8.5383e-015	1.29585e-014	2.08419e-016	5.80656e-015	1.07857e-014	2.05502e-014	2.00621e-014	2.00072e-014	-1.92004e-014	-1.26064e-014	-1.39489e-014	-7.01435e-015	-1.16086e-014	-1.14764e-014	1.30107e-015	-1.07931e-014	-2.45715e-015	6.04789e-015	-3.16643e-015	-9.09168e-016
2.16278e-014	9.83731e-015	-1.08352e-014	-3.47095e-015	-8.97678e-015	-8.06472e-015	1.28999e-014	2.00466e-016	6.36842e-015	1.07501e-014	2.04865e-014	2.00906e-014	2.00367e-014	-1.89771e-014	-1.24809e-014	-1.38827e-014	-6.85439e-015	-1.17117e-014	-1.13946e-014	1.08497e-015	-1.02474e-014	-2.57341e-015	5.82657e-015	-3.30597e-015	-5.84645e-016
2.12427e-014	9.67533e-015	-1.04855e-014	-3.19621e-015	-8.63778e-015	-7.59086e-015	1.27988e-014	1.87914e-016	6.94292e-015	1.07124e-014	2.03903e-014	2.00949e-014	2.00156e-014	-1.8758e-014	-1.23527e-014	-1.38349e-014	-6.70398e-015	-1.18125e-014	-1.13045e-014	8.71301e-016	-9.6641e-015	-2.68079e-015	5.60252e-015	-3.43879e-015	-2.4461e-016
2.08061e-014	9.52647e-015	-1.01667e-014	-2.93765e-015	-8.31878e-015	-7.1195e-015	1.26591e-014	1.74013e-016	7.52931e-015	1.06742e-014	2.02647e-014	2.00759e-014	1.99454e-014	-1.85447e-014	-1.22224e-014	-1.38076e-014	-6.56446e-015	-1.19096e-014	-1.12057e-014	6.60081e-016	-9.04677e-015	-2.77841e-015	5.37768e-015	-3.56504e-015	1.0887e-016
2.03206e-014	9.39255e-015	-9.8812e-015	-2.69851e-015	-8.02129e-015	-6.65326e-015	1.24849e-014	1.61765e-016	8.12657e-015	1.06373e-014	2.01129e-014	2.00344e-014	1.98273e-014	-1.83389e-014	-1.20907e-014	-1.38024e-014	-6.4379e-015	-1.20017e-014	-1.10984e-014	4.50564e-016	-8.39855e-015	-2.86484e-015	5.15354e-015	-3.6841e-015	4.73833e-016
1.97895e-014	9.27516e-015	-9.63127e-015	-2.48208e-015	-7.74559e-015	-6.19416e-015	1.22797e-014	1.54497e-016	8.73266e-015	1.0603e-014	1.99379e-014	1.99718e-014	1.96629e-014	-1.8142e-014	-1.19581e-014	-1.38214e-014	-6.32582e-015	-1.20873e-014	-1.09824e-014	2.42049e-016	-7.72222e-015	-2.93876e-015	4.93183e-015	-3.79628e-015	8.47749e-016
1.92163e-014	9.17591e-015	-9.41881e-015	-2.29037e-015	-7.49255e-015	-5.74467e-015	1.2047e-014	1.55152e-016	9.34711e-015	1.05726e-014	1.97441e-014	1.98896e-014	1.94546e-014	-1.79557e-014	-1.18262e-014	-1.38657e-014	-6.23018e-015	-1.2165e-014	-1.08574e-014	3.39255e-017	-7.0209e-015	-2.99884e-015	4.71413e-015	-3.90116e-015	1.22852e-015
1.86051e-014	9.09625e-015	-9.2453e-015	-2.12597e-015	-7.26327e-015	-5.30749e-015	1.17914e-014	1.67025e-016	9.96902e-015	1.05469e-014	1.95351e-014	1.97898e-014	1.92058e-014	-1.77812e-014	-1.16961e-014	-1.39367e-014	-6.1522e-015	-1.22337e-014	-1.07231e-014	-1.74136e-016	-6.29829e-015	-3.04365e-015	4.50202e-015	-3.99861e-015	1.61396e-015
1.79604e-014	9.03683e-015	-9.11186e-015	-1.99142e-015	-7.05795e-015	-4.88497e-015	1.15167e-014	1.94043e-016	1.05977e-014	1.05272e-014	1.93146e-014	1.96742e-014	1.89195e-014	-1.76204e-014	-1.15688e-014	-1.40354e-014	-6.09294e-015	-1.22925e-014	-1.05798e-014	-3.83423e-016	-5.55887e-015	-3.07215e-015	4.29699e-015	-4.08862e-015	2.00152e-015
1.72874e-014	8.99806e-015	-9.01902e-015	-1.88893e-015	-6.87647e-015	-4.479e-015	1.12272e-014	2.39517e-016	1.1231e-014	1.05151e-014	1.90867e-014	1.95442e-014	1.85992e-014	-1.74748e-014	-1.14453e-014	-1.41623e-014	-6.0548e-015	-1.23407e-014	-1.04278e-014	-5.94024e-016	-4.80626e-015	-3.08408e-015	4.10067e-015	-4.17102e-015	2.38871e-015
1.65905e-014	8.9805e-015	-8.96687e-015	-1.81961e-015	-6.71897e-015	-4.09166e-015	1.09271e-014	3.06203e-016	1.18676e-014	1.05116e-014	1.88546e-014	1.94016e-014	1.82487e-014	-1.73449e-014	-1.13259e-014	-1.43182e-014	-6.03902e-015	-1.23782e-014	-1.02674e-014	-8.06173e-016	-4.04353e-015	-3.07836e-015	3.9145e-015	-4.2452e-015	2.77401e-015
1.58743e-014	8.98452e-015	-8.95387e-015	-1.78447e-015	-6.58447e-015	-3.72486e-015	1.06206e-014	3.96887e-016	1.25055e-014	1.0518e-014	1.86216e-014	1.92489e-014	1.78722e-014	-1.72317e-014	-1.12119e-014	-1.45028e-014	-6.04627e-015	-1.24039e-014	-1.00993e-014	-1.02102e-015	-3.27423e-015	-3.05399e-015	3.73983e-015	-4.31093e-015	3.15536e-015
1.51442e-014	9.00996e-015	-8.97978e-015	-1.78471e-015	-6.4734e-015	-3.38015e-015	1.03117e-014	5.13862e-016	1.31429e-014	1.05355e-014	1.83909e-014	1.90875e-014	1.74743e-014	-1.71363e-014	-1.11043e-014	-1.47166e-014	-6.07796e-015	-1.24174e-014	-9.9243e-015	-1.23933e-015	-2.50223e-015	-3.01027e-015	3.57778e-015	-4.36799e-015	3.5311e-015
1.44056e-014	9.05604e-015	-9.04308e-015	-1.82068e-015	-6.38553e-015	-3.06025e-015	1.00034e-014	6.59403e-016	1.37773e-014	1.05645e-014	1.81653e-014	1.89198e-014	1.70592e-014	-1.70596e-014	-1.10039e-014	-1.49589e-014	-6.13518e-015	-1.24189e-014	-9.74374e-015	-1.4616e-015	-1.73127e-015	-2.94733e-015	3.42991e-015	-4.41598e-015	3.89899e-015
1.36639e-014	9.12177e-015	-9.14219e-015	-1.8928e-015	-6.32027e-015	-2.76651e-015	9.69956e-015	8.35297e-016	1.44065e-014	1.06058e-014	1.79474e-014	1.87482e-014	1.66313e-014	-1.70027e-014	-1.09119e-014	-1.52289e-014	-6.2201e-015	-1.24086e-014	-9.55886e-015	-1.68787e-015	-9.64659e-016	-2.86477e-015	3.29705e-015	-4.45457e-015	4.25723e-015
1.29247e-014	9.20573e-015	-9.27498e-015	-2.00093e-015	-6.27736e-015	-2.50085e-015	9.40331e-015	1.04265e-015	1.5028e-014	1.06598e-014	1.77401e-014	1.85753e-014	1.61959e-014	-1.69657e-014	-1.08298e-014	-1.55252e-014	-6.33322e-015	-1.2387e-014	-9.37101e-015	-1.91827e-015	-2.06783e-016	-2.76239e-015	3.17978e-015	-4.48318e-015	4.60493e-015
1.21926e-014	9.30733e-015	-9.43953e-015	-2.14452e-015	-6.25628e-015	-2.26497e-015	9.11796e-015	1.28237e-015	1.56385e-014	1.07276e-014	1.75457e-014	1.84035e-014	1.57576e-014	-1.69499e-014	-1.07589e-014	-1.58469e-014	-6.47429e-015	-1.23552e-014	-9.18117e-015	-2.15342e-015	5.3889e-016	-2.64042e-015	3.07921e-015	-4.50107e-015	4.94082e-015
1.14734e-014	9.42558e-015	-9.63302e-015	-2.32256e-015	-6.25721e-015	-2.06076e-015	8.84607e-015	1.55521e-015	1.62354e-014	1.08098e-014	1.73656e-014	1.82343e-014	1.53216e-014	-1.69559e-014	-1.07e-014	-1.61927e-014	-6.64408e-015	-1.23143e-014	-8.9905e-015	-2.3931e-015	1.26909e-015	-2.49907e-015	2.99639e-015	-4.5073e-015	5.26339e-015
1.0772e-014	9.55849e-015	-9.85231e-015	-2.53384e-015	-6.27929e-015	-1.88929e-015	8.59001e-015	1.86143e-015	1.68158e-014	1.09063e-014	1.72019e-014	1.80696e-014	1.48923e-014	-1.69842e-014	-1.06534e-014	-1.65606e-014	-6.84344e-015	-1.22648e-014	-8.80135e-015	-2.63733e-015	1.98038e-015	-2.3387e-015	2.93135e-015	-4.5009e-015	5.57173e-015
1.00935e-014	9.70459e-015	-1.00942e-014	-2.77686e-015	-6.32207e-015	-1.75185e-015	8.35149e-015	2.2e-015	1.73762e-014	1.10169e-014	1.70552e-014	1.79118e-014	1.44753e-014	-1.70351e-014	-1.062e-014	-1.69478e-014	-7.07258e-015	-1.22081e-014	-8.61565e-015	-2.88628e-015	2.66931e-015	-2.15989e-015	2.88473e-015	-4.48133e-015	5.86494e-015
9.44258e-015	9.86212e-015	-1.0356e-014	-3.04958e-015	-6.38536e-015	-1.64969e-015	8.1323e-015	2.56964e-015	1.79135e-014	1.11414e-014	1.69263e-014	1.77621e-014	1.40747e-014	-1.71089e-014	-1.06004e-014	-1.73526e-014	-7.33116e-015	-1.21455e-014	-8.43421e-015	-3.13946e-015	3.33215e-015	-1.96333e-015	2.85719e-015	-4.44803e-015	6.14231e-015
8.82348e-015	1.00291e-014	-1.06342e-014	-3.35012e-015	-6.46875e-015	-1.58398e-015	7.93417e-015	2.96938e-015	1.84254e-014	1.12796e-014	1.68162e-014	1.76223e-014	1.36948e-014	-1.72056e-014	-1.05958e-014	-1.77724e-014	-7.61845e-015	-1.20783e-014	-8.25917e-015	-3.39611e-015	3.96586e-015	-1.75017e-015	2.84886e-015	-4.40056e-015	6.40326e-015
8.24096e-015	1.02035e-014	-1.09243e-014	-3.67625e-015	-6.57186e-015	-1.55584e-015	7.75804e-015	3.39653e-015	1.89094e-014	1.1431e-014	1.67247e-014	1.7494e-014	1.33398e-014	-1.7325e-014	-1.06064e-014	-1.82047e-014	-7.93394e-015	-1.2009e-014	-8.09237e-015	-3.65464e-015	4.56805e-015	-1.52217e-015	2.85949e-015	-4.33779e-015	6.6479e-015
7.69949e-015	1.03836e-014	-1.12233e-014	-4.02548e-015	-6.69457e-015	-1.56601e-015	7.60469e-015	3.84843e-015	1.93623e-014	1.1595e-014	1.66511e-014	1.73786e-014	1.30141e-014	-1.74671e-014	-1.0633e-014	-1.86466e-014	-8.27675e-015	-1.19399e-014	-7.93583e-015	-3.91413e-015	5.13583e-015	-1.28019e-015	2.88865e-015	-4.25901e-015	6.87653e-015
7.20247e-015	1.05674e-014	-1.15278e-014	-4.39482e-015	-6.83663e-015	-1.615e-015	7.47408e-015	4.32229e-015	1.97803e-014	1.17706e-014	1.65952e-014	1.72774e-014	1.27214e-014	-1.76314e-014	-1.06753e-014	-1.90956e-014	-8.64606e-015	-1.18732e-014	-7.79106e-015	-4.17374e-015	5.66658e-015	-1.02572e-015	2.93627e-015	-4.16289e-015	7.08894e-015
6.75239e-015	1.07539e-014	-1.18349e-014	-4.78097e-015	-6.99784e-015	-1.7034e-015	7.36583e-015	4.81365e-015	2.01607e-014	1.1957e-014	1.65553e-014	1.71912e-014	1.24647e-014	-1.78177e-014	-1.07342e-014	-1.95493e-014	-9.04049e-015	-1.1811e-014	-7.66029e-015	-4.43281e-015	6.15807e-015	-7.6042e-016	3.00221e-015	-4.04866e-015	7.28575e-015
6.35183e-015	1.09416e-014	-1.21415e-014	-5.18109e-015	-7.17806e-015	-1.83102e-015	7.27977e-015	5.31803e-015	2.05005e-014	1.21526e-014	1.653e-014	1.71201e-014	1.2247e-014	-1.8025e-014	-1.08101e-014	-2.00049e-014	-9.45887e-015	-1.17551e-014	-7.54561e-015	-4.69005e-015	6.60717e-015	-4.85626e-016	3.08593e-015	-3.91627e-015	7.46755e-015
6.00328e-015	1.11279e-014	-1.24444e-014	-5.59234e-015	-7.37763e-015	-1.99819e-015	7.21475e-015	5.83096e-015	2.07977e-014	1.23558e-014	1.65175e-014	1.70651e-014	1.20705e-014	-1.82529e-014	-1.0903e-014	-2.04601e-014	-9.89922e-015	-1.1708e-014	-7.44843e-015	-4.94411e-015	7.0121e-015	-2.03924e-016	3.18668e-015	-3.76523e-015	7.63477e-015
5.70794e-015	1.13124e-014	-1.27407e-014	-6.01157e-015	-7.59639e-015	-2.20496e-015	7.16949e-015	6.34745e-015	2.10497e-014	1.25653e-014	1.65159e-014	1.70266e-014	1.19371e-014	-1.85012e-014	-1.10126e-014	-2.0912e-014	-1.03601e-014	-1.16713e-014	-7.37056e-015	-5.19388e-015	7.3707e-015	8.23258e-017	3.30385e-015	-3.59476e-015	7.78826e-015
5.46691e-015	1.14932e-014	-1.30289e-014	-6.43592e-015	-7.83445e-015	-2.45057e-015	7.14296e-015	6.86286e-015	2.12548e-014	1.27797e-014	1.65229e-014	1.70045e-014	1.18477e-014	-1.87683e-014	-1.1139e-014	-2.13583e-014	-1.08395e-014	-1.16472e-014	-7.31327e-015	-5.4382e-015	7.68174e-015	3.71545e-016	3.43664e-015	-3.40473e-015	7.92891e-015
5.28172e-015	1.16692e-014	-1.33068e-014	-6.86263e-015	-8.09232e-015	-2.73476e-015	7.13382e-015	7.37192e-015	2.14099e-014	1.29973e-014	1.65364e-014	1.69981e-014	1.18033e-014	-1.90531e-014	-1.1282e-014	-2.1797e-014	-1.13354e-014	-1.16378e-014	-7.27806e-015	-5.67556e-015	7.94396e-015	6.61644e-016	3.58426e-015	-3.1949e-015	8.0577e-015
5.15357e-015	1.18395e-014	-1.35729e-014	-7.28797e-015	-8.37007e-015	-3.05689e-015	7.14037e-015	7.86876e-015	2.15132e-014	1.32163e-014	1.65534e-014	1.70072e-014	1.18047e-014	-1.93554e-014	-1.14413e-014	-2.22254e-014	-1.18448e-014	-1.16451e-014	-7.26625e-015	-5.90454e-015	8.1557e-015	9.50679e-016	3.74522e-015	-2.96549e-015	8.1748e-015
5.08229e-015	1.20028e-014	-1.38253e-014	-7.70928e-015	-8.66671e-015	-3.41615e-015	7.16042e-015	8.34796e-015	2.15632e-014	1.34343e-014	1.65711e-014	1.70315e-014	1.18518e-014	-1.96735e-014	-1.16165e-014	-2.26406e-014	-1.23653e-014	-1.16709e-014	-7.2791e-015	-6.12454e-015	8.31539e-015	1.23649e-015	3.91845e-015	-2.71689e-015	8.28126e-015
5.06692e-015	1.21578e-014	-1.40633e-014	-8.12364e-015	-8.98238e-015	-3.81068e-015	7.19223e-015	8.80375e-015	2.15587e-014	1.36489e-014	1.65866e-014	1.70695e-014	1.1944e-014	-2.00055e-014	-1.18065e-014	-2.30407e-014	-1.28944e-014	-1.17164e-014	-7.31814e-015	-6.33382e-015	8.42201e-015	1.51708e-015	4.10266e-015	-2.4498e-015	8.37827e-015
5.10642e-015	1.23037e-014	-1.42857e-014	-8.52744e-015	-9.31719e-015	-4.23864e-015	7.23329e-015	9.23093e-015	2.14977e-014	1.3858e-014	1.65974e-014	1.71206e-014	1.208e-014	-2.03501e-014	-1.20104e-014	-2.34242e-014	-1.34287e-014	-1.17829e-014	-7.38413e-015	-6.53083e-015	8.47446e-015	1.79087e-015	4.29679e-015	-2.16475e-015	8.46664e-015
5.19962e-015	1.24407e-014	-1.44914e-014	-8.91835e-015	-9.67177e-015	-4.69794e-015	7.28131e-015	9.62388e-015	2.13791e-014	1.40594e-014	1.66007e-014	1.71833e-014	1.22578e-014	-2.07056e-014	-1.22277e-014	-2.37897e-014	-1.39652e-014	-1.18715e-014	-7.47708e-015	-6.71416e-015	8.47249e-015	2.05606e-015	4.49947e-015	-1.86327e-015	8.54672e-015
5.34473e-015	1.25686e-014	-1.46807e-014	-9.2941e-015	-1.00457e-014	-5.18596e-015	7.33364e-015	9.97736e-015	2.12026e-014	1.42512e-014	1.6594e-014	1.72564e-014	1.2476e-014	-2.10698e-014	-1.24571e-014	-2.41359e-014	-1.45009e-014	-1.19831e-014	-7.59725e-015	-6.88329e-015	8.41648e-015	2.31056e-015	4.70985e-015	-1.54663e-015	8.61917e-015
5.54012e-015	1.2687e-014	-1.48536e-014	-9.65205e-015	-1.04377e-014	-5.70002e-015	7.38753e-015	1.02867e-014	2.09671e-014	1.44311e-014	1.65741e-014	1.73379e-014	1.27321e-014	-2.14408e-014	-1.26976e-014	-2.44609e-014	-1.5033e-014	-1.21179e-014	-7.74418e-015	-7.03697e-015	8.30604e-015	2.55285e-015	4.92603e-015	-1.21586e-015	8.68521e-015
5.78343e-015	1.27965e-014	-1.50109e-014	-9.98998e-015	-1.0847e-014	-6.23711e-015	7.44157e-015	1.05474e-014	2.06731e-014	1.45971e-014	1.65385e-014	1.74268e-014	1.30235e-014	-2.1816e-014	-1.29477e-014	-2.47638e-014	-1.55582e-014	-1.22757e-014	-7.91853e-015	-7.17456e-015	8.1414e-015	2.78144e-015	5.1469e-015	-8.72702e-016	8.74502e-015
6.07203e-015	1.28976e-014	-1.51524e-014	-1.03052e-014	-1.1272e-014	-6.79397e-015	7.49366e-015	1.07548e-014	2.03212e-014	1.47474e-014	1.64853e-014	1.75214e-014	1.33462e-014	-2.21931e-014	-1.32062e-014	-2.50437e-014	-1.60732e-014	-1.24565e-014	-8.11987e-015	-7.29523e-015	7.92334e-015	2.99489e-015	5.37108e-015	-5.19529e-016	8.79919e-015
6.4028e-015	1.29899e-014	-1.52791e-014	-1.0596e-014	-1.17118e-014	-7.36614e-015	7.54142e-015	1.09053e-014	1.99124e-014	1.48799e-014	1.64121e-014	1.76199e-014	1.3696e-014	-2.25703e-014	-1.34716e-014	-2.52994e-014	-1.6575e-014	-1.26596e-014	-8.34708e-015	-7.39811e-015	7.65328e-015	3.19264e-015	5.597e-015	-1.58685e-016	8.84833e-015
6.77243e-015	1.30732e-014	-1.53924e-014	-1.08607e-014	-1.21654e-014	-7.9498e-015	7.58368e-015	1.09959e-014	1.94483e-014	1.49931e-014	1.63172e-014	1.77203e-014	1.4069e-014	-2.29452e-014	-1.37419e-014	-2.5531e-014	-1.70605e-014	-1.28837e-014	-8.60009e-015	-7.48309e-015	7.33242e-015	3.37349e-015	5.8236e-015	2.08077e-016	8.89245e-015
7.17766e-015	1.31488e-014	-1.54934e-014	-1.10985e-014	-1.2631e-014	-8.54149e-015	7.61942e-015	1.10238e-014	1.89306e-014	1.50854e-014	1.6199e-014	1.78208e-014	1.4461e-014	-2.33155e-014	-1.40153e-014	-2.57379e-014	-1.75268e-014	-1.31275e-014	-8.87717e-015	-7.54957e-015	6.96157e-015	3.53664e-015	6.04961e-015	5.78148e-016	8.93142e-015
7.61483e-015	1.32175e-014	-1.55832e-014	-1.13081e-014	-1.31067e-014	-9.13704e-015	7.64672e-015	1.09868e-014	1.83615e-014	1.51559e-014	1.60566e-014	1.79192e-014	1.48676e-014	-2.36789e-014	-1.42903e-014	-2.59191e-014	-1.79703e-014	-1.33893e-014	-9.17715e-015	-7.59771e-015	6.54278e-015	3.68147e-015	6.27387e-015	9.48578e-016	8.96493e-015
8.07965e-015	1.32799e-014	-1.56635e-014	-1.14885e-014	-1.35896e-014	-9.73198e-015	7.66505e-015	1.08845e-014	1.77441e-014	1.52033e-014	1.58891e-014	1.80139e-014	1.52842e-014	-2.4033e-014	-1.45653e-014	-2.6075e-014	-1.83884e-014	-1.36674e-014	-9.49867e-015	-7.62783e-015	6.07834e-015	3.80773e-015	6.49515e-015	1.31611e-015	8.99274e-015
8.56836e-015	1.33368e-014	-1.57353e-014	-1.16387e-014	-1.40777e-014	-1.0321e-014	7.67324e-015	1.07159e-014	1.70808e-014	1.52276e-014	1.56959e-014	1.81031e-014	1.5706e-014	-2.43749e-014	-1.48379e-014	-2.62058e-014	-1.87784e-014	-1.39598e-014	-9.83948e-015	-7.64028e-015	5.57057e-015	3.91548e-015	6.71251e-015	1.678e-015	9.01431e-015
9.07737e-015	1.33887e-014	-1.58006e-014	-1.1758e-014	-1.45687e-014	-1.08998e-014	7.67096e-015	1.04817e-014	1.63744e-014	1.52285e-014	1.54767e-014	1.81855e-014	1.61286e-014	-2.4702e-014	-1.51063e-014	-2.63114e-014	-1.91374e-014	-1.42644e-014	-1.0198e-014	-7.63524e-015	5.02195e-015	4.00532e-015	6.9249e-015	2.03135e-015	9.02956e-015
9.60248e-015	1.34362e-014	-1.58607e-014	-1.18464e-014	-1.50592e-014	-1.14637e-014	7.65736e-015	1.01833e-014	1.56286e-014	1.52057e-014	1.52324e-014	1.82599e-014	1.65467e-014	-2.50118e-014	-1.53682e-014	-2.63908e-014	-1.9463e-014	-1.45787e-014	-1.05714e-014	-7.61305e-015	4.43502e-015	4.07749e-015	7.13189e-015	2.37271e-015	9.03821e-015
1.01397e-014	1.34811e-014	-1.59171e-014	-1.19038e-014	-1.55461e-014	-1.20081e-014	7.63372e-015	9.82251e-015	1.48474e-014	1.51588e-014	1.49634e-014	1.83249e-014	1.69557e-014	-2.53012e-014	-1.56223e-014	-2.64447e-014	-1.97533e-014	-1.48998e-014	-1.09574e-014	-7.57438e-015	3.81306e-015	4.13217e-015	7.33258e-015	2.69927e-015	9.03973e-015
1.06855e-014	1.3524e-014	-1.59714e-014	-1.19299e-014	-1.60267e-014	-1.25287e-014	7.6003e-015	9.40189e-015	1.40352e-014	1.50884e-014	1.46714e-014	1.83791e-014	1.73511e-014	-2.55677e-014	-1.58654e-014	-2.64731e-014	-2.00063e-014	-1.52244e-014	-1.13544e-014	-7.52026e-015	3.15923e-015	4.17011e-015	7.52621e-015	3.00844e-015	9.0332e-015
1.12354e-014	1.35659e-014	-1.60247e-014	-1.19247e-014	-1.64975e-014	-1.3021e-014	7.55755e-015	8.92464e-015	1.31964e-014	1.49957e-014	1.43575e-014	1.84219e-014	1.77294e-014	-2.58091e-014	-1.60955e-014	-2.64759e-014	-2.02199e-014	-1.55487e-014	-1.17594e-014	-7.45177e-015	2.47777e-015	4.19216e-015	7.71225e-015	3.29768e-015	9.01799e-015
1.17859e-014	1.3607e-014	-1.60782e-014	-1.18885e-014	-1.69558e-014	-1.34807e-014	7.50644e-015	8.39527e-015	1.23363e-014	1.48818e-014	1.4024e-014	1.84533e-014	1.80861e-014	-2.60229e-014	-1.6311e-014	-2.64531e-014	-2.03924e-014	-1.58696e-014	-1.21697e-014	-7.36927e-015	1.77269e-015	4.19896e-015	7.88987e-015	3.56455e-015	8.99333e-015
1.23335e-014	1.36475e-014	-1.61335e-014	-1.18228e-014	-1.73978e-014	-1.39038e-014	7.44848e-015	7.81844e-015	1.14596e-014	1.47472e-014	1.3673e-014	1.84726e-014	1.84173e-014	-2.62074e-014	-1.65096e-014	-2.64045e-014	-2.05223e-014	-1.61844e-014	-1.25829e-014	-7.27418e-015	1.04789e-015	4.19193e-015	8.0588e-015	3.80667e-015	8.95864e-015
1.28748e-014	1.36881e-014	-1.61907e-014	-1.17284e-014	-1.78201e-014	-1.42863e-014	7.38557e-015	7.19953e-015	1.0572e-014	1.45935e-014	1.33078e-014	1.84796e-014	1.87199e-014	-2.63605e-014	-1.66894e-014	-2.63303e-014	-2.06088e-014	-1.649e-014	-1.29962e-014	-7.16763e-015	3.06897e-016	4.17233e-015	8.21875e-015	4.02164e-015	8.91265e-015
1.34064e-014	1.37298e-014	-1.62503e-014	-1.16056e-014	-1.82205e-014	-1.46254e-014	7.31975e-015	6.54339e-015	9.67909e-015	1.44229e-014	1.29313e-014	1.84737e-014	1.89911e-014	-2.64795e-014	-1.68485e-014	-2.62306e-014	-2.06506e-014	-1.67829e-014	-1.34067e-014	-7.0505e-015	-4.45254e-016	4.14148e-015	8.36957e-015	4.20744e-015	8.85471e-015
1.39244e-014	1.37721e-014	-1.63122e-014	-1.14546e-014	-1.85956e-014	-1.49174e-014	7.25442e-015	5.85611e-015	8.78639e-015	1.42377e-014	1.25471e-014	1.84549e-014	1.92274e-014	-2.65623e-014	-1.69848e-014	-2.61052e-014	-2.06472e-014	-1.70602e-014	-1.3812e-014	-6.92489e-015	-1.2035e-015	4.10074e-015	8.51128e-015	4.36266e-015	8.78455e-015
1.44266e-014	1.38151e-014	-1.63768e-014	-1.12765e-014	-1.89424e-014	-1.51597e-014	7.19107e-015	5.1448e-015	7.90051e-015	1.404e-014	1.21582e-014	1.84238e-014	1.94268e-014	-2.66075e-014	-1.70963e-014	-2.59546e-014	-2.05983e-014	-1.73188e-014	-1.42096e-014	-6.79199e-015	-1.96273e-015	4.05133e-015	8.6436e-015	4.48572e-015	8.701e-015
1.49096e-014	1.3859e-014	-1.64436e-014	-1.10728e-014	-1.92575e-014	-1.535e-014	7.13116e-015	4.41599e-015	7.02692e-015	1.38317e-014	1.17683e-014	1.83808e-014	1.95881e-014	-2.66133e-014	-1.71815e-014	-2.57791e-014	-2.05047e-014	-1.75563e-014	-1.45967e-014	-6.65277e-015	-2.71847e-015	3.99461e-015	8.76664e-015	4.57575e-015	8.60325e-015
1.53706e-014	1.3904e-014	-1.65115e-014	-1.08431e-014	-1.95383e-014	-1.54864e-014	7.0777e-015	3.67677e-015	6.17092e-015	1.36157e-014	1.1381e-014	1.83263e-014	1.97097e-014	-2.65783e-014	-1.72388e-014	-2.55786e-014	-2.03659e-014	-1.777e-014	-1.49704e-014	-6.50871e-015	-3.46598e-015	3.93241e-015	8.88031e-015	4.63182e-015	8.49078e-015
1.58069e-014	1.39491e-014	-1.65795e-014	-1.05896e-014	-1.97828e-014	-1.55675e-014	7.03238e-015	2.93502e-015	5.33761e-015	1.33943e-014	1.1e-014	1.82611e-014	1.97906e-014	-2.65015e-014	-1.72669e-014	-2.53534e-014	-2.01823e-014	-1.79573e-014	-1.53283e-014	-6.36157e-015	-4.2008e-015	3.86614e-015	8.98468e-015	4.65348e-015	8.36333e-015
1.62165e-014	1.39942e-014	-1.66468e-014	-1.03136e-014	-1.9989e-014	-1.55928e-014	6.99743e-015	2.19824e-015	4.53295e-015	1.31702e-014	1.06291e-014	1.81861e-014	1.98305e-014	-2.63817e-014	-1.72646e-014	-2.51032e-014	-1.99553e-014	-1.81163e-014	-1.56678e-014	-6.21228e-015	-4.91819e-015	3.79754e-015	9.08018e-015	4.64095e-015	8.22083e-015
1.65972e-014	1.40387e-014	-1.67121e-014	-1.00164e-014	-2.01549e-014	-1.55618e-014	6.9752e-015	1.47284e-015	3.76319e-015	1.29457e-014	1.02722e-014	1.8102e-014	1.9829e-014	-2.62188e-014	-1.72303e-014	-2.48275e-014	-1.96855e-014	-1.82455e-014	-1.59869e-014	-6.06169e-015	-5.61335e-015	3.72775e-015	9.16698e-015	4.59434e-015	8.0628e-015
1.69475e-014	1.40817e-014	-1.67745e-014	-9.69954e-015	-2.02794e-014	-1.54755e-014	6.9676e-015	7.65205e-016	3.03295e-015	1.27231e-014	9.93322e-015	1.80099e-014	1.9787e-014	-2.60122e-014	-1.71642e-014	-2.45267e-014	-1.93747e-014	-1.83434e-014	-1.62833e-014	-5.91072e-015	-6.28099e-015	3.65781e-015	9.24522e-015	4.51388e-015	7.88869e-015
1.72653e-014	1.41224e-014	-1.68321e-014	-9.36427e-015	-2.03614e-014	-1.53348e-014	6.97644e-015	8.18996e-017	2.34638e-015	1.25049e-014	9.6155e-015	1.79107e-014	1.97052e-014	-2.57618e-014	-1.70658e-014	-2.42008e-014	-1.90254e-014	-1.84095e-014	-1.65555e-014	-5.76039e-015	-6.91661e-015	3.58815e-015	9.31505e-015	4.40128e-015	7.69853e-015
1.7549e-014	1.41593e-014	-1.68828e-014	-9.01227e-015	-2.04007e-014	-1.51413e-014	7.003e-015	-5.70478e-016	1.70892e-015	1.2293e-014	9.32251e-015	1.78061e-014	1.95846e-014	-2.54679e-014	-1.69342e-014	-2.38505e-014	-1.86394e-014	-1.84432e-014	-1.68021e-014	-5.61226e-015	-7.51673e-015	3.5197e-015	9.37651e-015	4.2582e-015	7.49245e-015
1.77976e-014	1.41921e-014	-1.69248e-014	-8.64479e-015	-2.03964e-014	-1.48974e-014	7.04908e-015	-1.18653e-015	1.12439e-015	1.20895e-014	9.05727e-015	1.76971e-014	1.94283e-014	-2.51305e-014	-1.67694e-014	-2.34764e-014	-1.82181e-014	-1.84439e-014	-1.7022e-014	-5.46722e-015	-8.07702e-015	3.45359e-015	9.42946e-015	4.08607e-015	7.27092e-015
1.80098e-014	1.42194e-014	-1.6956e-014	-8.26356e-015	-2.03496e-014	-1.46058e-014	7.11513e-015	-1.76148e-015	5.95539e-016	1.18962e-014	8.82273e-015	1.75839e-014	1.92374e-014	-2.47505e-014	-1.65716e-014	-2.30782e-014	-1.77638e-014	-1.84118e-014	-1.72146e-014	-5.32555e-015	-8.59366e-015	3.39069e-015	9.4742e-015	3.88627e-015	7.034e-015
1.81841e-014	1.42389e-014	-1.69741e-014	-7.8704e-015	-2.02611e-014	-1.42698e-014	7.20184e-015	-2.29053e-015	1.25178e-016	1.17142e-014	8.6213e-015	1.74677e-014	1.90146e-014	-2.43291e-014	-1.63406e-014	-2.26566e-014	-1.72793e-014	-1.83473e-014	-1.7379e-014	-5.18805e-015	-9.0631e-015	3.33085e-015	9.51035e-015	3.6613e-015	6.78279e-015
1.832e-014	1.42485e-014	-1.6977e-014	-7.46668e-015	-2.01322e-014	-1.38927e-014	7.31037e-015	-2.77039e-015	-2.83965e-016	1.15449e-014	8.45472e-015	1.735e-014	1.87623e-014	-2.38678e-014	-1.60778e-014	-2.22128e-014	-1.67668e-014	-1.82519e-014	-1.75143e-014	-5.0553e-015	-9.48276e-015	3.2738e-015	9.53785e-015	3.41348e-015	6.51826e-015
1.84172e-014	1.42475e-014	-1.69629e-014	-7.05365e-015	-1.9964e-014	-1.34783e-014	7.44014e-015	-3.19855e-015	-6.30002e-016	1.13888e-014	8.32505e-015	1.72314e-014	1.84837e-014	-2.33675e-014	-1.57842e-014	-2.17482e-014	-1.62294e-014	-1.81274e-014	-1.76205e-014	-4.92774e-015	-9.84923e-015	3.21983e-015	9.55682e-015	3.14534e-015	6.24097e-015
1.84754e-014	1.42342e-014	-1.69296e-014	-6.63298e-015	-1.97587e-014	-1.30314e-014	7.59077e-015	-3.57264e-015	-9.12046e-016	1.12465e-014	8.23303e-015	1.71128e-014	1.8182e-014	-2.28297e-014	-1.54608e-014	-2.12636e-014	-1.56702e-014	-1.79754e-014	-1.76976e-014	-4.80515e-015	-1.01607e-014	3.16825e-015	9.56742e-015	2.859e-015	5.95108e-015
1.84935e-014	1.4207e-014	-1.68757e-014	-6.20683e-015	-1.95185e-014	-1.25566e-014	7.76118e-015	-3.89193e-015	-1.12963e-015	1.11181e-014	8.1794e-015	1.69945e-014	1.78598e-014	-2.22565e-014	-1.51094e-014	-2.07602e-014	-1.50926e-014	-1.77978e-014	-1.77462e-014	-4.68752e-015	-1.04157e-014	3.11896e-015	9.56865e-015	2.55749e-015	5.65003e-015
1.84712e-014	1.41647e-014	-1.67999e-014	-5.77653e-015	-1.92466e-014	-1.20589e-014	7.94985e-015	-4.15611e-015	-1.28249e-015	1.1003e-014	8.16456e-015	1.68765e-014	1.75208e-014	-2.16505e-014	-1.47313e-014	-2.02398e-014	-1.44997e-014	-1.75971e-014	-1.77672e-014	-4.57534e-015	-1.06128e-014	3.07133e-015	9.56018e-015	2.24363e-015	5.33875e-015
1.84086e-014	1.41053e-014	-1.67e-014	-5.34419e-015	-1.89463e-014	-1.15435e-014	8.15482e-015	-4.36521e-015	-1.37172e-015	1.09009e-014	8.18822e-015	1.67588e-014	1.71679e-014	-2.10143e-014	-1.43285e-014	-1.97047e-014	-1.38943e-014	-1.73766e-014	-1.77616e-014	-4.46851e-015	-1.07511e-014	3.02396e-015	9.54127e-015	1.9198e-015	5.01783e-015
1.83052e-014	1.40266e-014	-1.65749e-014	-4.91153e-015	-1.86207e-014	-1.10156e-014	8.37381e-015	-4.52122e-015	-1.39961e-015	1.08107e-014	8.24912e-015	1.66418e-014	1.68039e-014	-2.03511e-014	-1.39036e-014	-1.91569e-014	-1.32799e-014	-1.71392e-014	-1.7731e-014	-4.36733e-015	-1.08302e-014	2.97589e-015	9.51116e-015	1.58792e-015	4.68832e-015
1.81615e-014	1.39269e-014	-1.64235e-014	-4.48025e-015	-1.8274e-014	-1.04812e-014	8.60386e-015	-4.62647e-015	-1.36884e-015	1.07312e-014	8.34656e-015	1.65247e-014	1.64321e-014	-1.96636e-014	-1.34591e-014	-1.85999e-014	-1.26602e-014	-1.68886e-014	-1.76769e-014	-4.27163e-015	-1.08497e-014	2.92632e-015	9.46923e-015	1.25075e-015	4.35084e-015
1.79772e-014	1.38049e-014	-1.62446e-014	-4.05229e-015	-1.79107e-014	-9.9465e-015	8.8419e-015	-4.68441e-015	-1.28177e-015	1.06601e-014	8.47901e-015	1.64071e-014	1.60549e-014	-1.89546e-014	-1.29977e-014	-1.80364e-014	-1.20388e-014	-1.66282e-014	-1.7601e-014	-4.18145e-015	-1.08102e-014	2.87393e-015	9.41504e-015	9.10425e-016	4.00643e-015
1.77531e-014	1.36589e-014	-1.60379e-014	-3.62961e-015	-1.75348e-014	-9.41673e-015	9.08514e-015	-4.69916e-015	-1.14197e-015	1.05954e-014	8.64412e-015	1.62885e-014	1.56754e-014	-1.82277e-014	-1.25225e-014	-1.74683e-014	-1.14198e-014	-1.63617e-014	-1.7506e-014	-4.09723e-015	-1.07134e-014	2.81664e-015	9.34815e-015	5.69206e-016	3.65635e-015
1.74894e-014	1.34879e-014	-1.58029e-014	-3.21426e-015	-1.71506e-014	-8.89693e-015	9.3296e-015	-4.67489e-015	-9.53129e-016	1.05345e-014	8.83875e-015	1.61674e-014	1.52971e-014	-1.74871e-014	-1.20371e-014	-1.68993e-014	-1.0806e-014	-1.60933e-014	-1.73939e-014	-4.01832e-015	-1.05608e-014	2.7529e-015	9.26761e-015	2.29075e-016	3.30141e-015
1.71865e-014	1.32913e-014	-1.55399e-014	-2.80806e-015	-1.6763e-014	-8.39212e-015	9.57075e-015	-4.61632e-015	-7.20342e-016	1.04741e-014	9.06014e-015	1.60431e-014	1.49219e-014	-1.67364e-014	-1.15445e-014	-1.63333e-014	-1.01996e-014	-1.58274e-014	-1.72667e-014	-3.94527e-015	-1.03546e-014	2.68145e-015	9.17196e-015	-1.08316e-016	2.94315e-015
1.68453e-014	1.30685e-014	-1.52492e-014	-2.41274e-015	-1.63761e-014	-7.90777e-015	9.80473e-015	-4.52968e-015	-4.48578e-016	1.0412e-014	9.30513e-015	1.59146e-014	1.45519e-014	-1.59796e-014	-1.10484e-014	-1.57737e-014	-9.60366e-015	-1.55678e-014	-1.71268e-014	-3.87829e-015	-1.00973e-014	2.60045e-015	9.06e-015	-4.41814e-016	2.58235e-015
1.64661e-014	1.28191e-014	-1.49311e-014	-2.02987e-015	-1.59942e-014	-7.44871e-015	1.00271e-014	-4.42123e-015	-1.42841e-016	1.03451e-014	9.56981e-015	1.57802e-014	1.41896e-014	-1.52195e-014	-1.0552e-014	-1.5224e-014	-9.02177e-015	-1.53183e-014	-1.69773e-014	-3.81747e-015	-9.79203e-015	2.50806e-015	8.93075e-015	-7.70757e-016	2.21983e-015
1.60501e-014	1.25425e-014	-1.4587e-014	-1.66097e-015	-1.56213e-014	-7.01939e-015	1.02339e-014	-4.2986e-015	1.91325e-016	1.02701e-014	9.8498e-015	1.56387e-014	1.38367e-014	-1.44599e-014	-1.00593e-014	-1.46886e-014	-8.45724e-015	-1.50824e-014	-1.6821e-014	-3.76254e-015	-9.44238e-015	2.40283e-015	8.78321e-015	-1.09417e-015	1.8558e-015
1.55979e-014	1.22378e-014	-1.42181e-014	-1.30783e-015	-1.52623e-014	-6.62382e-015	1.04207e-014	-4.16853e-015	5.47845e-016	1.01836e-014	1.0141e-014	1.54883e-014	1.34946e-014	-1.37056e-014	-9.5742e-015	-1.41714e-014	-7.91184e-015	-1.48642e-014	-1.66609e-014	-3.71408e-015	-9.05161e-015	2.28306e-015	8.61645e-015	-1.41153e-015	1.49074e-015
1.51112e-014	1.19056e-014	-1.38258e-014	-9.72265e-016	-1.49213e-014	-6.26547e-015	1.05828e-014	-4.03834e-015	9.20535e-016	1.00823e-014	1.04391e-014	1.53278e-014	1.31648e-014	-1.29606e-014	-9.10056e-015	-1.3676e-014	-7.38864e-015	-1.4667e-014	-1.6499e-014	-3.67254e-015	-8.62399e-015	2.14688e-015	8.42951e-015	-1.72217e-015	1.12541e-015
1.45913e-014	1.15468e-014	-1.34127e-014	-6.54992e-016	-1.46022e-014	-5.94736e-015	1.07161e-014	-3.91509e-015	1.30405e-015	9.96316e-015	1.07395e-014	1.51555e-014	1.28476e-014	-1.22288e-014	-8.64234e-015	-1.32061e-014	-6.88994e-015	-1.44943e-014	-1.63384e-014	-3.63836e-015	-8.16471e-015	1.99339e-015	8.22162e-015	-2.02642e-015	7.60121e-016
1.40394e-014	1.11618e-014	-1.2981e-014	-3.58683e-016	-1.43082e-014	-5.67223e-015	1.08165e-014	-3.80615e-015	1.69201e-015	9.82275e-015	1.10384e-014	1.49701e-014	1.25438e-014	-1.15138e-014	-8.20294e-015	-1.27659e-014	-6.41814e-015	-1.43492e-014	-1.61821e-014	-3.61213e-015	-7.67833e-015	1.82088e-015	7.99195e-015	-2.32529e-015	3.95487e-016
1.34572e-014	1.07511e-014	-1.25327e-014	-8.51922e-017	-1.40421e-014	-5.44138e-015	1.08808e-014	-3.71837e-015	2.07839e-015	9.65788e-015	1.13311e-014	1.47704e-014	1.22545e-014	-1.08188e-014	-7.78693e-015	-1.23593e-014	-5.97497e-015	-1.42345e-014	-1.60325e-014	-3.59363e-015	-7.17014e-015	1.62827e-015	7.73931e-015	-2.61852e-015	3.21314e-017
1.28467e-014	1.0316e-014	-1.20708e-014	1.64578e-016	-1.38072e-014	-5.25605e-015	1.09052e-014	-3.65794e-015	2.45773e-015	9.46573e-015	1.16131e-014	1.45549e-014	1.19794e-014	-1.01475e-014	-7.39769e-015	-1.19904e-014	-5.56223e-015	-1.41526e-014	-1.58918e-014	-3.58364e-015	-6.64516e-015	1.41389e-015	7.46313e-015	-2.90704e-015	-3.30271e-016
1.22103e-014	9.85812e-015	-1.1598e-014	3.89056e-016	-1.36068e-014	-5.11732e-015	1.08869e-014	-3.63055e-015	2.82484e-015	9.24342e-015	1.18805e-014	1.43222e-014	1.17185e-014	-9.50341e-015	-7.03829e-015	-1.1662e-014	-5.18158e-015	-1.41051e-014	-1.57627e-014	-3.58298e-015	-6.10918e-015	1.17675e-015	7.16269e-015	-3.19209e-015	-6.91301e-016
1.15497e-014	9.3795e-015	-1.11175e-014	5.86618e-016	-1.34432e-014	-5.02456e-015	1.08236e-014	-3.64252e-015	3.17421e-015	8.98891e-015	1.21288e-014	1.40711e-014	1.14713e-014	-8.88997e-015	-6.71193e-015	-1.13769e-014	-4.83501e-015	-1.40937e-014	-1.56475e-014	-3.59255e-015	-5.56806e-015	9.16268e-016	6.83793e-015	-3.47477e-015	-1.05103e-015
1.08676e-014	8.8826e-015	-1.06328e-014	7.56335e-016	-1.33176e-014	-4.97763e-015	1.07133e-014	-3.69942e-015	3.50105e-015	8.70067e-015	1.23545e-014	1.38014e-014	1.12365e-014	-8.31042e-015	-6.42201e-015	-1.11386e-014	-4.52297e-015	-1.41195e-014	-1.55488e-014	-3.61298e-015	-5.0271e-015	6.31461e-016	6.48857e-015	-3.75702e-015	-1.40944e-015
1.01675e-014	8.36925e-015	-1.0147e-014	8.97234e-016	-1.32317e-014	-4.97593e-015	1.05545e-014	-3.80592e-015	3.80046e-015	8.37706e-015	1.25543e-014	1.35117e-014	1.10137e-014	-7.7681e-015	-6.17159e-015	-1.09496e-014	-4.24588e-015	-1.41831e-014	-1.54686e-014	-3.64527e-015	-4.49195e-015	3.2222e-016	6.11464e-015	-4.04005e-015	-1.76698e-015
9.45215e-015	7.84239e-015	-9.66396e-015	1.00796e-015	-1.31859e-014	-5.01785e-015	1.03462e-014	-3.96485e-015	4.06929e-015	8.0174e-015	1.27252e-014	1.32017e-014	1.08027e-014	-7.26544e-015	-5.96265e-015	-1.08115e-014	-4.00422e-015	-1.42845e-014	-1.54083e-014	-3.68987e-015	-3.96834e-015	-1.11479e-017	5.71653e-015	-4.32511e-015	-2.12376e-015
8.72351e-015	7.30459e-015	-9.18741e-015	1.08896e-015	-1.31803e-014	-5.10138e-015	1.00884e-014	-4.1786e-015	4.30412e-015	7.62113e-015	1.28646e-014	1.28713e-014	1.06022e-014	-6.80494e-015	-5.79802e-015	-1.0726e-014	-3.79812e-015	-1.44235e-014	-1.53691e-014	-3.74803e-015	-3.46146e-015	-3.68656e-016	5.2944e-015	-4.61382e-015	-2.47954e-015
7.98495e-015	6.7587e-015	-8.71987e-015	1.13951e-015	-1.3214e-014	-5.22377e-015	9.78198e-015	-4.44904e-015	4.50239e-015	7.18829e-015	1.29701e-014	1.2521e-014	1.04112e-014	-6.38828e-015	-5.67905e-015	-1.06939e-014	-3.62651e-015	-1.45992e-014	-1.53519e-014	-3.81946e-015	-2.97617e-015	-7.49611e-016	4.84931e-015	-4.90821e-015	-2.83474e-015
7.24024e-015	6.20803e-015	-8.26482e-015	1.15924e-015	-1.32868e-014	-5.38144e-015	9.42802e-015	-4.777e-015	4.66227e-015	6.71924e-015	1.30398e-014	1.21512e-014	1.02288e-014	-6.0176e-015	-5.60694e-015	-1.07151e-014	-3.48973e-015	-1.48098e-014	-1.5357e-014	-3.90469e-015	-2.51771e-015	-1.15342e-015	4.38196e-015	-5.20982e-015	-3.18984e-015
6.49321e-015	5.65561e-015	-7.82494e-015	1.14806e-015	-1.33972e-014	-5.5712e-015	9.02864e-015	-5.16185e-015	4.78219e-015	6.21565e-015	1.30727e-014	1.17629e-014	1.00541e-014	-5.69376e-015	-5.58297e-015	-1.07896e-014	-3.38711e-015	-1.50537e-014	-1.53842e-014	-4.00418e-015	-2.09168e-015	-1.57901e-015	3.89355e-015	-5.51957e-015	-3.54461e-015
5.74748e-015	5.10476e-015	-7.4037e-015	1.10579e-015	-1.35435e-014	-5.78954e-015	8.58664e-015	-5.60187e-015	4.86215e-015	5.67957e-015	1.30682e-014	1.13572e-014	9.8872e-015	-5.4176e-015	-5.6075e-015	-1.09171e-014	-3.31718e-015	-1.53286e-014	-1.54339e-014	-4.1185e-015	-1.70224e-015	-2.02423e-015	3.38564e-015	-5.83869e-015	-3.89926e-015
5.00693e-015	4.55867e-015	-7.00357e-015	1.03313e-015	-1.37239e-014	-6.03189e-015	8.10512e-015	-6.09449e-015	4.90251e-015	5.11325e-015	1.30263e-014	1.09355e-014	9.72696e-015	-5.1902e-015	-5.68063e-015	-1.10957e-014	-3.27904e-015	-1.56321e-014	-1.55051e-014	-4.24779e-015	-1.35324e-015	-2.48701e-015	2.85967e-015	-6.16794e-015	-4.25385e-015
4.27488e-015	4.02062e-015	-6.62726e-015	9.30544e-016	-1.39362e-014	-6.29353e-015	7.58686e-015	-6.63684e-015	4.9042e-015	4.5191e-015	1.29476e-014	1.04997e-014	9.5725e-015	-5.01169e-015	-5.80169e-015	-1.13238e-014	-3.27132e-015	-1.59615e-014	-1.55975e-014	-4.39267e-015	-1.04766e-015	-2.96622e-015	2.31784e-015	-6.50803e-015	-4.60792e-015
3.55546e-015	3.49356e-015	-6.27682e-015	7.98548e-016	-1.41777e-014	-6.57031e-015	7.03652e-015	-7.22439e-015	4.86898e-015	3.90052e-015	1.2833e-014	1.00525e-014	9.42282e-015	-4.88213e-015	-5.96939e-015	-1.15991e-014	-3.29307e-015	-1.63133e-014	-1.57101e-014	-4.55302e-015	-7.88414e-016	-3.45974e-015	1.76166e-015	-6.85888e-015	-4.96137e-015
2.85233e-015	2.9809e-015	-5.95404e-015	6.38348e-016	-1.44456e-014	-6.85711e-015	6.45907e-015	-7.85122e-015	4.79904e-015	3.26127e-015	1.26833e-014	9.59609e-015	9.27763e-015	-4.8011e-015	-6.18314e-015	-1.19181e-014	-3.34247e-015	-1.66843e-014	-1.58408e-014	-4.72897e-015	-5.78496e-016	-3.96548e-015	1.19351e-015	-7.22086e-015	-5.31455e-015
2.16926e-015	2.48605e-015	-5.66054e-015	4.50766e-016	-1.47357e-014	-7.14927e-015	5.85955e-015	-8.51143e-015	4.69739e-015	2.60554e-015	1.25004e-014	9.13314e-015	9.13658e-015	-4.76739e-015	-6.44055e-015	-1.22773e-014	-3.41806e-015	-1.70703e-014	-1.59874e-014	-4.92002e-015	-4.20457e-016	-4.48111e-015	6.15847e-016	-7.59391e-015	-5.66727e-015
1.51056e-015	2.01189e-015	-5.3974e-015	2.3744e-016	-1.50448e-014	-7.44182e-015	5.24418e-015	-9.19872e-015	4.56787e-015	1.93792e-015	1.22869e-014	8.66624e-015	8.99978e-015	-4.78021e-015	-6.739e-015	-1.26726e-014	-3.51787e-015	-1.74667e-014	-1.6148e-014	-5.12521e-015	-3.15774e-016	-5.00361e-015	3.12939e-017	-7.97696e-015	-6.01893e-015
8.80859e-016	1.5601e-015	-5.16558e-015	1.60797e-019	-1.53691e-014	-7.73046e-015	4.61891e-015	-9.90468e-015	4.41403e-015	1.26357e-015	1.20457e-014	8.19891e-015	8.86638e-015	-4.83749e-015	-7.076e-015	-1.30993e-014	-3.63966e-015	-1.78692e-014	-1.63197e-014	-5.34357e-015	-2.65332e-016	-5.53068e-015	-5.57123e-016	-8.36946e-015	-6.36901e-015
2.84228e-016	1.13368e-015	-4.96542e-015	-2.59561e-016	-1.57045e-014	-8.01098e-015	3.99024e-015	-1.06209e-014	4.24041e-015	5.87642e-016	1.17795e-014	7.73477e-015	8.73632e-015	-4.93731e-015	-7.44818e-015	-1.35518e-014	-3.78088e-015	-1.82734e-014	-1.65002e-014	-5.57422e-015	-2.69347e-016	-6.05967e-015	-1.14654e-015	-8.76997e-015	-6.71689e-015
-2.75583e-016	7.35218e-016	-4.79715e-015	-5.4006e-016	-1.60462e-014	-8.27886e-015	3.36394e-015	-1.1339e-014	4.05161e-015	-8.43416e-017	1.14916e-014	7.27705e-015	8.61039e-015	-5.07764e-015	-7.85188e-015	-1.40246e-014	-3.93963e-015	-1.86744e-014	-1.66863e-014	-5.8159e-015	-3.27739e-016	-6.58831e-015	-1.73445e-015	-9.17736e-015	-7.06208e-015
-7.95351e-016	3.66365e-016	-4.66053e-015	-8.38803e-016	-1.63905e-014	-8.53001e-015	2.7469e-015	-1.20507e-014	3.85301e-015	-7.46517e-016	1.11857e-014	6.82954e-015	8.48867e-015	-5.25568e-015	-8.28305e-015	-1.45115e-014	-4.11284e-015	-1.90682e-014	-1.68752e-014	-6.06713e-015	-4.39928e-016	-7.11277e-015	-2.31816e-015	-9.58941e-015	-7.4044e-015
-1.27136e-015	2.82733e-017	-4.55497e-015	-1.15387e-015	-1.67325e-014	-8.76018e-015	2.14574e-015	-1.27457e-014	3.65072e-015	-1.39364e-015	1.08653e-014	6.39562e-015	8.37119e-015	-5.46746e-015	-8.73766e-015	-1.50065e-014	-4.2984e-015	-1.94502e-014	-1.70634e-014	-6.32559e-015	-6.04438e-016	-7.62983e-015	-2.89449e-015	-1.00044e-014	-7.7427e-015
-1.70001e-015	-2.7685e-016	-4.47978e-015	-1.48264e-015	-1.70676e-014	-8.96588e-015	1.56683e-015	-1.34156e-014	3.44908e-015	-2.01905e-015	1.05342e-014	5.97867e-015	8.25871e-015	-5.70943e-015	-9.21103e-015	-1.55028e-014	-4.49428e-015	-1.9816e-014	-1.72472e-014	-6.58931e-015	-8.19523e-016	-8.13686e-015	-3.46046e-015	-1.04196e-014	-8.07612e-015
-2.07863e-015	-5.48614e-016	-4.43389e-015	-1.82264e-015	-1.73915e-014	-9.14429e-015	1.01601e-015	-1.40513e-014	3.25353e-015	-2.61723e-015	1.0196e-014	5.58269e-015	8.15138e-015	-5.97833e-015	-9.69736e-015	-1.59938e-014	-4.69841e-015	-2.01609e-014	-1.74228e-014	-6.85578e-015	-1.08315e-015	-8.63166e-015	-4.01307e-015	-1.08319e-014	-8.40383e-015
-2.40484e-015	-7.8682e-016	-4.41456e-015	-2.17137e-015	-1.77002e-014	-9.29214e-015	4.99662e-016	-1.46429e-014	3.06938e-015	-3.18341e-015	9.8546e-015	5.21129e-015	8.05016e-015	-6.26999e-015	-1.01919e-014	-1.64727e-014	-4.90856e-015	-2.04817e-014	-1.75867e-014	-7.12282e-015	-1.39172e-015	-9.11114e-015	-4.54938e-015	-1.12388e-014	-8.72439e-015
-2.67642e-015	-9.90845e-016	-4.42007e-015	-2.5262e-015	-1.79895e-014	-9.40685e-015	2.32433e-017	-1.51817e-014	2.9015e-015	-3.71184e-015	9.51422e-015	4.86781e-015	7.95534e-015	-6.57982e-015	-1.06894e-014	-1.69328e-014	-5.12199e-015	-2.07744e-014	-1.77349e-014	-7.38812e-015	-1.7411e-015	-9.57276e-015	-5.06711e-015	-1.16373e-014	-9.03705e-015
-2.89135e-015	-1.16038e-015	-4.44839e-015	-2.88403e-015	-1.82555e-014	-9.48669e-015	-4.08329e-016	-1.5659e-014	2.75429e-015	-4.19762e-015	9.17879e-015	4.55524e-015	7.86709e-015	-6.90374e-015	-1.11847e-014	-1.73674e-014	-5.33673e-015	-2.10347e-014	-1.7863e-014	-7.64889e-015	-2.12817e-015	-1.00142e-014	-5.56371e-015	-1.20247e-014	-9.34049e-015
-3.04763e-015	-1.29614e-015	-4.49672e-015	-3.24206e-015	-1.84941e-014	-9.53002e-015	-7.89978e-016	-1.60677e-014	2.63138e-015	-4.63592e-015	8.85189e-015	4.27597e-015	7.78632e-015	-7.23612e-015	-1.16718e-014	-1.77704e-014	-5.55099e-015	-2.126e-014	-1.79675e-014	-7.90243e-015	-2.54945e-015	-1.04329e-014	-6.0369e-015	-1.23973e-014	-9.63338e-015
-3.14341e-015	-1.39934e-015	-4.56242e-015	-3.59796e-015	-1.87015e-014	-9.53566e-015	-1.11691e-015	-1.64005e-014	2.53625e-015	-5.02277e-015	8.53655e-015	4.03273e-015	7.71359e-015	-7.57254e-015	-1.21451e-014	-1.81351e-014	-5.76311e-015	-2.14472e-014	-1.80449e-014	-8.14642e-015	-3.00115e-015	-1.08264e-014	-6.48409e-015	-1.27522e-014	-9.91487e-015
-3.17796e-015	-1.47193e-015	-4.64317e-015	-3.94933e-015	-1.88748e-014	-9.50339e-015	-1.38617e-015	-1.66517e-014	2.47245e-015	-5.35493e-015	8.23611e-015	3.82781e-015	7.64945e-015	-7.90782e-015	-1.25992e-014	-1.84557e-014	-5.97158e-015	-2.15944e-014	-1.80918e-014	-8.37741e-015	-3.47831e-015	-1.11933e-014	-6.90285e-015	-1.30856e-014	-1.01837e-014
-3.15151e-015	-1.51533e-015	-4.7358e-015	-4.29403e-015	-1.90106e-014	-9.43359e-015	-1.5947e-015	-1.68158e-014	2.44223e-015	-5.62914e-015	7.95287e-015	3.66263e-015	7.59416e-015	-8.23738e-015	-1.3028e-014	-1.87264e-014	-6.1746e-015	-2.16997e-014	-1.81053e-014	-8.59349e-015	-3.97597e-015	-1.15317e-014	-7.29172e-015	-1.33945e-014	-1.04386e-014
-3.06442e-015	-1.53144e-015	-4.83746e-015	-4.6289e-015	-1.91054e-014	-9.32642e-015	-1.74047e-015	-1.68883e-014	2.44727e-015	-5.84322e-015	7.68942e-015	3.53826e-015	7.54806e-015	-8.55613e-015	-1.34262e-014	-1.89425e-014	-6.37133e-015	-2.17613e-014	-1.80831e-014	-8.79207e-015	-4.48889e-015	-1.18406e-014	-7.6495e-015	-1.36758e-014	-1.06787e-014
-2.9166e-015	-1.52254e-015	-4.94499e-015	-4.95143e-015	-1.9157e-014	-9.18309e-015	-1.82235e-015	-1.68661e-014	2.48837e-015	-5.995e-015	7.44753e-015	3.45534e-015	7.51143e-015	-8.85918e-015	-1.37886e-014	-1.90996e-014	-6.56081e-015	-2.17783e-014	-1.80221e-014	-8.97077e-015	-5.01196e-015	-1.21188e-014	-7.97527e-015	-1.39274e-014	-1.09028e-014
-2.70904e-015	-1.49144e-015	-5.05568e-015	-5.25918e-015	-1.91637e-014	-9.00527e-015	-1.83957e-015	-1.67474e-014	2.56596e-015	-6.08346e-015	7.22836e-015	3.41429e-015	7.48418e-015	-9.14186e-015	-1.41106e-014	-1.91936e-014	-6.74132e-015	-2.175e-014	-1.79198e-014	-9.12736e-015	-5.54108e-015	-1.23655e-014	-8.2685e-015	-1.41462e-014	-1.11103e-014
-2.4428e-015	-1.44095e-015	-5.16626e-015	-5.54972e-015	-1.91232e-014	-8.79396e-015	-1.79209e-015	-1.65307e-014	2.6793e-015	-6.10788e-015	7.03317e-015	3.4148e-015	7.4659e-015	-9.39961e-015	-1.43876e-014	-1.92213e-014	-6.91231e-015	-2.16761e-014	-1.77748e-014	-9.2598e-015	-6.07181e-015	-1.25799e-014	-8.52881e-015	-1.43301e-014	-1.12999e-014
-2.12018e-015	-1.37386e-015	-5.27393e-015	-5.8211e-015	-1.90342e-014	-8.55154e-015	-1.68012e-015	-1.62165e-014	2.82697e-015	-6.06792e-015	6.86255e-015	3.45608e-015	7.45676e-015	-9.62802e-015	-1.46155e-014	-1.918e-014	-7.0733e-015	-2.15572e-014	-1.75855e-014	-9.36644e-015	-6.59835e-015	-1.27611e-014	-8.75575e-015	-1.44772e-014	-1.14713e-014
-1.74339e-015	-1.29356e-015	-5.37618e-015	-6.07137e-015	-1.8895e-014	-8.28001e-015	-1.50552e-015	-1.58059e-014	3.00663e-015	-5.9646e-015	6.71721e-015	3.53691e-015	7.45627e-015	-9.82371e-015	-1.47906e-014	-1.90689e-014	-7.22444e-015	-2.13943e-014	-1.73506e-014	-9.44556e-015	-7.11533e-015	-1.29098e-014	-8.94967e-015	-1.4586e-014	-1.16238e-014
-1.31472e-015	-1.20291e-015	-5.47088e-015	-6.29803e-015	-1.87053e-014	-7.98224e-015	-1.26985e-015	-1.53013e-014	3.2149e-015	-5.79906e-015	6.59631e-015	3.65583e-015	7.46458e-015	-9.983e-015	-1.491e-014	-1.88864e-014	-7.36537e-015	-2.11883e-014	-1.70703e-014	-9.49565e-015	-7.61867e-015	-1.30262e-014	-9.11111e-015	-1.46557e-014	-1.17572e-014
-8.37451e-016	-1.10538e-015	-5.55538e-015	-6.49968e-015	-1.8464e-014	-7.66159e-015	-9.76187e-016	-1.47072e-014	3.44882e-015	-5.57348e-015	6.49894e-015	3.81103e-015	7.48097e-015	-1.01025e-014	-1.49706e-014	-1.86321e-014	-7.49567e-015	-2.09417e-014	-1.67442e-014	-9.51631e-015	-8.10416e-015	-1.31107e-014	-9.24029e-015	-1.46853e-014	-1.18713e-014
-3.15024e-016	-1.00388e-015	-5.62746e-015	-6.67547e-015	-1.81705e-014	-7.32093e-015	-6.28383e-016	-1.4028e-014	3.70391e-015	-5.29034e-015	6.42408e-015	3.99979e-015	7.50407e-015	-1.01791e-014	-1.49701e-014	-1.83066e-014	-7.61554e-015	-2.06567e-014	-1.63722e-014	-9.50667e-015	-8.56777e-015	-1.31637e-014	-9.33823e-015	-1.46741e-014	-1.19659e-014
2.48424e-016	-9.01739e-016	-5.68485e-015	-6.82358e-015	-1.78249e-014	-6.96296e-015	-2.29869e-016	-1.32697e-014	3.97504e-015	-4.95302e-015	6.37027e-015	4.21904e-015	7.533e-015	-1.021e-014	-1.49069e-014	-1.79118e-014	-7.7256e-015	-2.0335e-014	-1.5955e-014	-9.46657e-015	-9.006e-015	-1.31868e-014	-9.40642e-015	-1.46227e-014	-1.20407e-014
8.49104e-016	-8.0185e-016	-5.72654e-015	-6.94245e-015	-1.74286e-014	-6.59085e-015	2.14929e-016	-1.2439e-014	4.25677e-015	-4.56591e-015	6.33565e-015	4.46555e-015	7.56648e-015	-1.01929e-014	-1.47797e-014	-1.74509e-014	-7.82622e-015	-1.99792e-014	-1.54939e-014	-9.39604e-015	-9.41507e-015	-1.31813e-014	-9.44686e-015	-1.45313e-014	-1.20959e-014
1.48274e-015	-7.07271e-016	-5.7512e-015	-7.03047e-015	-1.6982e-014	-6.20775e-015	7.01298e-016	-1.15442e-014	4.54324e-015	-4.13269e-015	6.31776e-015	4.73589e-015	7.60403e-015	-1.01263e-014	-1.45883e-014	-1.69264e-014	-7.91717e-015	-1.95928e-014	-1.49908e-014	-9.2963e-015	-9.79222e-015	-1.31484e-014	-9.46132e-015	-1.44014e-014	-1.21321e-014
2.14435e-015	-6.21504e-016	-5.75762e-015	-7.08742e-015	-1.64865e-014	-5.81717e-015	1.22383e-015	-1.0593e-014	4.82867e-015	-3.65817e-015	6.31419e-015	5.02583e-015	7.64486e-015	-1.00094e-014	-1.43325e-014	-1.63421e-014	-7.99878e-015	-1.91789e-014	-1.44481e-014	-9.16886e-015	-1.01358e-014	-1.30901e-014	-9.4518e-015	-1.42347e-014	-1.21495e-014
2.82893e-015	-5.47194e-016	-5.74512e-015	-7.11309e-015	-1.59438e-014	-5.42145e-015	1.77713e-015	-9.5947e-015	5.10658e-015	-3.14732e-015	6.32203e-015	5.33174e-015	7.68729e-015	-9.84157e-015	-1.40128e-014	-1.57017e-014	-8.07173e-015	-1.87414e-014	-1.3869e-014	-9.01477e-015	-1.04439e-014	-1.30083e-014	-9.42055e-015	-1.40332e-014	-1.21485e-014
3.53147e-015	-4.86699e-016	-5.71345e-015	-7.1066e-015	-1.5356e-014	-5.02278e-015	2.35551e-015	-8.55914e-015	5.37012e-015	-2.60542e-015	6.33894e-015	5.64945e-015	7.72995e-015	-9.6224e-015	-1.36306e-014	-1.50111e-014	-8.13666e-015	-1.8284e-014	-1.32565e-014	-8.83578e-015	-1.07148e-014	-1.29046e-014	-9.37021e-015	-1.37986e-014	-1.21299e-014
4.24678e-015	-4.41832e-016	-5.6625e-015	-7.0675e-015	-1.47249e-014	-4.62485e-015	2.95394e-015	-7.49651e-015	5.61311e-015	-2.0389e-015	6.36196e-015	5.97441e-015	7.7716e-015	-9.35228e-015	-1.31875e-014	-1.42756e-014	-8.19474e-015	-1.78105e-014	-1.26139e-014	-8.63446e-015	-1.09479e-014	-1.27812e-014	-9.30359e-015	-1.35346e-014	-1.20949e-014
4.96956e-015	-4.14788e-016	-5.59275e-015	-6.99617e-015	-1.4053e-014	-4.22929e-015	3.56653e-015	-6.41653e-015	5.82932e-015	-1.45332e-015	6.38834e-015	6.30185e-015	7.81133e-015	-9.03246e-015	-1.2686e-014	-1.35016e-014	-8.24609e-015	-1.7325e-014	-1.19453e-014	-8.41389e-015	-1.11426e-014	-1.26404e-014	-9.223e-015	-1.32456e-014	-1.20447e-014
5.69479e-015	-4.06834e-016	-5.50503e-015	-6.89298e-015	-1.3343e-014	-3.83824e-015	4.18749e-015	-5.3305e-015	6.01267e-015	-8.54415e-016	6.41509e-015	6.62797e-015	7.84844e-015	-8.66415e-015	-1.21287e-014	-1.26954e-014	-8.2911e-015	-1.68318e-014	-1.12554e-014	-8.17731e-015	-1.12991e-014	-1.24846e-014	-9.13092e-015	-1.29348e-014	-1.19797e-014
6.41628e-015	-4.18808e-016	-5.39965e-015	-6.75794e-015	-1.25984e-014	-3.45383e-015	4.81199e-015	-4.24931e-015	6.15711e-015	-2.48629e-016	6.4396e-015	6.9486e-015	7.88184e-015	-8.25008e-015	-1.15191e-014	-1.18636e-014	-8.331e-015	-1.63338e-014	-1.05486e-014	-7.92791e-015	-1.14176e-014	-1.23159e-014	-9.03022e-015	-1.26058e-014	-1.19018e-014
7.12871e-015	-4.51809e-016	-5.27708e-015	-6.59213e-015	-1.1823e-014	-3.07765e-015	5.43475e-015	-3.18314e-015	6.25789e-015	3.58461e-016	6.45912e-015	7.25985e-015	7.91013e-015	-7.79305e-015	-1.08608e-014	-1.10137e-014	-8.36598e-015	-1.58358e-014	-9.82992e-015	-7.66944e-015	-1.14987e-014	-1.21365e-014	-8.92397e-015	-1.22622e-014	-1.18125e-014
7.82644e-015	-5.06914e-016	-5.13902e-015	-6.39588e-015	-1.10194e-014	-2.71088e-015	6.05092e-015	-2.14179e-015	6.31025e-015	9.61166e-016	6.47116e-015	7.55719e-015	7.93257e-015	-7.29608e-015	-1.0158e-014	-1.01532e-014	-8.39707e-015	-1.53415e-014	-9.10419e-015	-7.40552e-015	-1.15435e-014	-1.19485e-014	-8.81445e-015	-1.19084e-014	-1.17129e-014
8.50405e-015	-5.8433e-016	-4.98615e-015	-6.1701e-015	-1.01916e-014	-2.35469e-015	6.65504e-015	-1.13472e-015	6.31009e-015	1.55333e-015	6.47329e-015	7.83689e-015	7.94877e-015	-6.76315e-015	-9.41563e-015	-9.28919e-015	-8.42424e-015	-1.48541e-014	-8.37701e-015	-7.14108e-015	-1.15542e-014	-1.17543e-014	-8.70365e-015	-1.1549e-014	-1.16051e-014
9.15706e-015	-6.83814e-016	-4.82077e-015	-5.91584e-015	-9.34397e-015	-2.01022e-015	7.24309e-015	-1.72054e-016	6.25391e-015	2.13028e-015	6.4637e-015	8.09589e-015	7.95775e-015	-6.19787e-015	-8.63903e-015	-8.42923e-015	-8.44805e-015	-1.43779e-014	-7.65405e-015	-6.8804e-015	-1.15324e-014	-1.15572e-014	-8.59363e-015	-1.11887e-014	-1.149e-014
9.78049e-015	-8.04961e-016	-4.64451e-015	-5.6351e-015	-8.48074e-015	-1.67795e-015	7.8115e-015	7.37865e-016	6.13937e-015	2.68636e-015	6.44063e-015	8.33104e-015	7.95937e-015	-5.60515e-015	-7.83343e-015	-7.58084e-015	-8.4691e-015	-1.39162e-014	-6.9405e-015	-6.62774e-015	-1.14806e-014	-1.1359e-014	-8.4874e-015	-1.08322e-014	-1.13692e-014
1.03703e-014	-9.46515e-016	-4.45934e-015	-5.32879e-015	-7.60588e-015	-1.35798e-015	8.35598e-015	1.58713e-015	5.96512e-015	3.21678e-015	6.40233e-015	8.54003e-015	7.95352e-015	-4.99051e-015	-7.0045e-015	-6.75173e-015	-8.48745e-015	-1.34719e-014	-6.24187e-015	-6.38745e-015	-1.14004e-014	-1.11619e-014	-8.38655e-015	-1.0484e-014	-1.12448e-014
1.09222e-014	-1.10771e-015	-4.26754e-015	-4.99854e-015	-6.72398e-015	-1.05041e-015	8.87377e-015	2.36871e-015	5.72996e-015	3.71684e-015	6.34838e-015	8.7208e-015	7.94019e-015	-4.3586e-015	-6.15824e-015	-5.94898e-015	-8.50245e-015	-1.30477e-014	-5.56352e-015	-6.16407e-015	-1.12947e-014	-1.09679e-014	-8.29296e-015	-1.01482e-014	-1.11181e-014
1.14323e-014	-1.28694e-015	-4.07105e-015	-4.64575e-015	-5.83983e-015	-7.54543e-016	9.36211e-015	3.07685e-015	5.43389e-015	4.18258e-015	6.27827e-015	8.8718e-015	7.91969e-015	-3.71465e-015	-5.30034e-015	-5.17889e-015	-8.51504e-015	-1.26464e-014	-4.90971e-015	-5.96197e-015	-1.11665e-014	-1.07788e-014	-8.20802e-015	-9.82888e-015	-1.09906e-014
1.18974e-014	-1.48248e-015	-3.87207e-015	-4.27163e-015	-4.95878e-015	-4.69219e-016	9.81869e-015	3.7064e-015	5.07788e-015	4.61073e-015	6.19151e-015	8.99091e-015	7.89217e-015	-3.06475e-015	-4.43736e-015	-4.4475e-015	-8.52592e-015	-1.22701e-014	-4.28619e-015	-5.78545e-015	-1.10182e-014	-1.05969e-014	-8.13289e-015	-9.53034e-015	-1.08638e-014
1.23136e-014	-1.69214e-015	-3.67275e-015	-3.87796e-015	-4.08558e-015	-1.94206e-016	1.02418e-014	4.25298e-015	4.66418e-015	4.99787e-015	6.08852e-015	9.07779e-015	7.85886e-015	-2.41434e-015	-3.57521e-015	-3.76031e-015	-8.53423e-015	-1.19204e-014	-3.69856e-015	-5.63792e-015	-1.08526e-014	-1.04239e-014	-8.06821e-015	-9.25635e-015	-1.07389e-014
1.26783e-014	-1.91411e-015	-3.47466e-015	-3.46693e-015	-3.22481e-015	7.11316e-017	1.06304e-014	4.71355e-015	4.19626e-015	5.34189e-015	5.96992e-015	9.13225e-015	7.82035e-015	-1.76957e-015	-2.71954e-015	-3.12256e-015	-8.54065e-015	-1.15995e-014	-3.15086e-015	-5.52293e-015	-1.06732e-014	-1.02615e-014	-8.01453e-015	-9.00999e-015	-1.06174e-014
1.2989e-014	-2.146e-015	-3.28015e-015	-3.04103e-015	-2.38233e-015	3.27835e-016	1.0983e-014	5.08592e-015	3.67771e-015	5.64104e-015	5.83633e-015	9.15416e-015	7.77696e-015	-1.13635e-015	-1.87652e-015	-2.53921e-015	-8.54538e-015	-1.13084e-014	-2.64711e-015	-5.44376e-015	-1.04834e-014	-1.01111e-014	-7.97176e-015	-8.79453e-015	-1.05004e-014
1.32439e-014	-2.38513e-015	-3.09096e-015	-2.60263e-015	-1.56292e-015	5.76882e-016	1.12986e-014	5.369e-015	3.11363e-015	5.89309e-015	5.68945e-015	9.14421e-015	7.73005e-015	-5.20117e-016	-1.05215e-015	-2.01401e-015	-8.54852e-015	-1.1048e-014	-2.19132e-015	-5.40312e-015	-1.02855e-014	-9.97376e-015	-7.93997e-015	-8.61222e-015	-1.03896e-014
1.34423e-014	-2.62892e-015	-2.90935e-015	-2.15388e-015	-7.71459e-016	8.19255e-016	1.15779e-014	5.56281e-015	2.50989e-015	6.09752e-015	5.53126e-015	9.10419e-015	7.6806e-015	7.34879e-017	-2.51852e-016	-1.55079e-015	-8.54954e-015	-1.08189e-014	-1.78666e-015	-5.40365e-015	-1.00818e-014	-9.85064e-015	-7.91891e-015	-8.46495e-015	-1.02859e-014
1.35834e-014	-2.87501e-015	-2.73653e-015	-1.69706e-015	-1.34562e-017	1.05598e-015	1.18209e-014	5.66863e-015	1.87318e-015	6.25393e-015	5.36391e-015	9.03552e-015	7.62995e-015	6.38945e-016	5.18758e-016	-1.15174e-015	-8.54824e-015	-1.06211e-014	-1.43622e-015	-5.44805e-015	-9.87528e-015	-9.74294e-015	-7.90779e-015	-8.35477e-015	-1.01904e-014
1.36666e-014	-3.1204e-015	-2.57455e-015	-1.23486e-015	7.06628e-016	1.28761e-015	1.20279e-014	5.68878e-015	1.21015e-015	6.36254e-015	5.19006e-015	8.94033e-015	7.58022e-015	1.17077e-015	1.25458e-015	-8.18656e-016	-8.54436e-015	-1.04551e-014	-1.14277e-015	-5.5372e-015	-9.66796e-015	-9.65147e-015	-7.90612e-015	-8.28248e-015	-1.01043e-014
1.36919e-014	-3.36203e-015	-2.42465e-015	-7.69569e-016	1.38422e-015	1.51488e-015	1.21994e-014	5.62567e-015	5.28162e-016	6.42424e-015	5.01231e-015	8.82116e-015	7.53305e-015	1.66452e-015	1.95051e-015	-5.52949e-016	-8.53774e-015	-1.032e-014	-9.0851e-016	-5.6717e-015	-9.46157e-015	-9.57644e-015	-7.91308e-015	-8.2484e-015	-1.00281e-014
1.366e-014	-3.59731e-015	-2.28818e-015	-3.02864e-016	2.01468e-015	1.73886e-015	1.23368e-014	5.48342e-015	-1.64583e-016	6.43965e-015	4.8337e-015	8.68082e-015	7.48972e-015	2.11575e-015	2.60232e-015	-3.5508e-016	-8.52878e-015	-1.02152e-014	-7.35744e-016	-5.8525e-015	-9.25801e-015	-9.51824e-015	-7.92737e-015	-8.25275e-015	-9.96316e-015
1.35714e-014	-3.82425e-015	-2.16597e-015	1.6234e-016	2.59332e-015	1.95974e-015	1.24406e-014	5.26698e-015	-8.59631e-016	6.41029e-015	4.65668e-015	8.52231e-015	7.45153e-015	2.52045e-015	3.20645e-015	-2.24873e-016	-8.51731e-015	-1.01401e-014	-6.25288e-016	-6.0794e-015	-9.05859e-015	-9.47811e-015	-7.94745e-015	-8.29539e-015	-9.90942e-015
1.34274e-014	-4.04114e-015	-2.0588e-015	6.22787e-016	3.11602e-015	2.17839e-015	1.25119e-014	4.98138e-015	-1.54808e-015	6.33744e-015	4.48454e-015	8.34885e-015	7.41954e-015	2.87527e-015	3.75945e-015	-1.61874e-016	-8.50364e-015	-1.0094e-014	-5.77516e-016	-6.35151e-015	-8.86502e-015	-9.45626e-015	-7.97151e-015	-8.37563e-015	-9.86707e-015
1.323e-014	-4.24596e-015	-1.9673e-015	1.07562e-015	3.5792e-015	2.39493e-015	1.25517e-014	4.63217e-015	-2.22068e-015	6.2234e-015	4.32029e-015	8.16391e-015	7.39514e-015	3.17673e-015	4.25804e-015	-1.64559e-016	-8.48846e-015	-1.00758e-014	-5.91894e-016	-6.66782e-015	-8.67866e-015	-9.45275e-015	-7.99725e-015	-8.49195e-015	-9.83596e-015
1.29815e-014	-4.43551e-015	-1.8921e-015	1.51867e-015	3.98015e-015	2.60917e-015	1.25612e-014	4.22564e-015	-2.86896e-015	6.07021e-015	4.16687e-015	7.971e-015	7.37909e-015	3.42228e-015	4.69876e-015	-2.30741e-016	-8.47212e-015	-1.00846e-014	-6.68241e-016	-7.02666e-015	-8.49977e-015	-9.46754e-015	-8.02318e-015	-8.64224e-015	-9.8159e-015
1.26851e-014	-4.60802e-015	-1.83356e-015	1.94988e-015	4.31603e-015	2.82033e-015	1.25417e-014	3.76873e-015	-3.48434e-015	5.88105e-015	4.02698e-015	7.77344e-015	7.37226e-015	3.61009e-015	5.07964e-015	-3.57184e-016	-8.4547e-015	-1.01185e-014	-8.05381e-016	-7.42605e-015	-8.32887e-015	-9.50035e-015	-8.04782e-015	-8.82382e-015	-9.80764e-015
1.23437e-014	-4.76211e-015	-1.79147e-015	2.36622e-015	4.58351e-015	3.02739e-015	1.24936e-014	3.26854e-015	-4.0584e-015	5.65827e-015	3.90374e-015	7.57504e-015	7.37578e-015	3.73844e-015	5.39889e-015	-5.41111e-016	-8.43654e-015	-1.01756e-014	-1.00175e-015	-7.86319e-015	-8.16574e-015	-9.55077e-015	-8.0691e-015	-9.03421e-015	-9.81086e-015
1.19607e-014	-4.89634e-015	-1.76556e-015	2.76503e-015	4.77979e-015	3.22963e-015	1.24177e-014	2.73178e-015	-4.58343e-015	5.40483e-015	3.7999e-015	7.37914e-015	7.39001e-015	3.80727e-015	5.65527e-015	-7.78383e-016	-8.41817e-015	-1.02543e-014	-1.25517e-015	-8.33498e-015	-8.00932e-015	-9.61879e-015	-8.08529e-015	-9.26947e-015	-9.82469e-015
1.15394e-014	-5.00973e-015	-1.75621e-015	3.14394e-015	4.90282e-015	3.42577e-015	1.23151e-014	2.166e-015	-5.05159e-015	5.12398e-015	3.71801e-015	7.18962e-015	7.41476e-015	3.81599e-015	5.84823e-015	-1.06522e-015	-8.40023e-015	-1.0353e-014	-1.56316e-015	-8.83676e-015	-7.8591e-015	-9.70385e-015	-8.09428e-015	-9.52603e-015	-9.84874e-015
1.10844e-014	-5.1018e-015	-1.76248e-015	3.50028e-015	4.9521e-015	3.61425e-015	1.21868e-014	1.57826e-015	-5.45598e-015	4.81864e-015	3.6602e-015	7.00969e-015	7.45037e-015	3.76554e-015	5.97749e-015	-1.39758e-015	-8.38391e-015	-1.04701e-014	-1.92287e-015	-9.36454e-015	-7.71434e-015	-9.80565e-015	-8.09455e-015	-9.79994e-015	-9.88209e-015
1.05999e-014	-5.17236e-015	-1.7836e-015	3.83148e-015	4.92624e-015	3.79302e-015	1.2033e-014	9.76221e-016	-5.79078e-015	4.49186e-015	3.62825e-015	6.84187e-015	7.49692e-015	3.65724e-015	6.04347e-015	-1.77026e-015	-8.37072e-015	-1.06034e-014	-2.33128e-015	-9.91389e-015	-7.57509e-015	-9.92306e-015	-8.08447e-015	-1.00871e-014	-9.92343e-015
1.00902e-014	-5.22059e-015	-1.81931e-015	4.13512e-015	4.82485e-015	3.96038e-015	1.18539e-014	3.67606e-016	-6.05098e-015	4.14682e-015	3.62355e-015	6.68907e-015	7.5541e-015	3.49238e-015	6.0467e-015	-2.17884e-015	-8.36114e-015	-1.07513e-014	-2.78414e-015	-1.04799e-014	-7.43998e-015	-1.00556e-014	-8.06248e-015	-1.03836e-014	-9.97192e-015
9.55955e-015	-5.24665e-015	-1.86829e-015	4.40886e-015	4.64821e-015	4.11415e-015	1.16498e-014	-2.41221e-016	-6.23115e-015	3.78656e-015	3.64734e-015	6.55395e-015	7.62146e-015	3.27355e-015	5.98845e-015	-2.61847e-015	-8.35662e-015	-1.09124e-014	-3.27764e-015	-1.10571e-014	-7.30686e-015	-1.02022e-014	-8.02756e-015	-1.06852e-014	-1.0026e-014
9.01209e-015	-5.25073e-015	-1.92969e-015	4.65079e-015	4.39696e-015	4.25133e-015	1.14213e-014	-8.44186e-016	-6.32857e-015	3.41416e-015	3.69986e-015	6.43852e-015	7.69729e-015	3.00356e-015	5.86988e-015	-3.08404e-015	-8.35753e-015	-1.1085e-014	-3.80746e-015	-1.1641e-014	-7.17448e-015	-1.03625e-014	-7.97865e-015	-1.09867e-014	-1.00845e-014
8.45205e-015	-5.23344e-015	-2.00216e-015	4.85889e-015	4.07188e-015	4.36937e-015	1.11682e-014	-1.43569e-015	-6.34032e-015	3.03173e-015	3.7815e-015	6.34451e-015	7.77982e-015	2.68571e-015	5.69281e-015	-3.57101e-015	-8.36612e-015	-1.12675e-014	-4.36851e-015	-1.22258e-014	-7.04139e-015	-1.05358e-014	-7.91475e-015	-1.12834e-014	-1.01462e-014
7.88402e-015	-5.19551e-015	-2.08487e-015	5.03143e-015	3.67522e-015	4.46521e-015	1.08906e-014	-2.00966e-015	-6.26558e-015	2.64225e-015	3.89194e-015	6.27307e-015	7.86816e-015	2.3241e-015	5.46002e-015	-4.07483e-015	-8.38393e-015	-1.14579e-014	-4.95661e-015	-1.28064e-014	-6.90601e-015	-1.07213e-014	-7.83537e-015	-1.15713e-014	-1.02103e-014
7.31276e-015	-5.13806e-015	-2.1768e-015	5.16687e-015	3.21004e-015	4.53609e-015	1.05882e-014	-2.56163e-015	-6.10257e-015	2.24847e-015	4.03044e-015	6.22462e-015	7.9604e-015	1.92326e-015	5.17386e-015	-4.59119e-015	-8.41216e-015	-1.1654e-014	-5.56684e-015	-1.33772e-014	-6.76705e-015	-1.09183e-014	-7.74018e-015	-1.18457e-014	-1.02751e-014
6.74289e-015	-5.06206e-015	-2.27616e-015	5.26401e-015	2.67905e-015	4.57892e-015	1.02607e-014	-3.08718e-015	-5.85257e-015	1.85237e-015	4.19594e-015	6.19971e-015	8.05482e-015	1.48771e-015	4.83763e-015	-5.11545e-015	-8.45189e-015	-1.18545e-014	-6.19433e-015	-1.39331e-014	-6.62273e-015	-1.11251e-014	-7.62879e-015	-1.2102e-014	-1.03392e-014
6.1784e-015	-4.96916e-015	-2.38233e-015	5.32229e-015	2.08586e-015	4.59149e-015	9.90848e-015	-3.58219e-015	-5.51788e-015	1.45618e-015	4.38694e-015	6.19835e-015	8.14966e-015	1.02243e-015	4.45452e-015	-5.64284e-015	-8.50447e-015	-1.20582e-014	-6.83379e-015	-1.44681e-014	-6.47216e-015	-1.13408e-014	-7.50185e-015	-1.23361e-014	-1.04012e-014
5.62367e-015	-4.86119e-015	-2.49413e-015	5.34114e-015	1.43519e-015	4.57133e-015	9.53097e-015	-4.04359e-015	-5.10096e-015	1.06185e-015	4.60089e-015	6.22029e-015	8.24225e-015	5.32565e-016	4.02771e-015	-6.16889e-015	-8.57081e-015	-1.22632e-014	-7.47978e-015	-1.49778e-014	-6.31395e-015	-1.15638e-014	-7.35979e-015	-1.25443e-014	-1.04589e-014
5.0828e-015	-4.73911e-015	-2.60995e-015	5.3196e-015	7.3159e-016	4.51578e-015	9.12847e-015	-4.46863e-015	-4.60567e-015	6.7102e-016	4.83525e-015	6.26459e-015	8.33e-015	2.34305e-017	3.56143e-015	-6.69017e-015	-8.65178e-015	-1.24686e-014	-8.12667e-015	-1.5457e-014	-6.14723e-015	-1.17925e-014	-7.2035e-015	-1.27231e-014	-1.05111e-014
4.55974e-015	-4.60434e-015	-2.72884e-015	5.25684e-015	-1.99971e-017	4.42218e-015	8.70143e-015	-4.85566e-015	-4.03604e-015	2.85367e-016	5.08784e-015	6.32967e-015	8.41045e-015	-4.99149e-016	3.05987e-015	-7.20332e-015	-8.74864e-015	-1.26728e-014	-8.76928e-015	-1.59006e-014	-5.97168e-015	-1.20261e-014	-7.0339e-015	-1.28693e-014	-1.05564e-014
4.05791e-015	-4.45863e-015	-2.84942e-015	5.15351e-015	-8.13832e-016	4.28886e-015	8.25035e-015	-5.20305e-015	-3.39736e-015	-9.37126e-017	5.35555e-015	6.41387e-015	8.48089e-015	-1.02975e-015	2.52711e-015	-7.70479e-015	-8.86253e-015	-1.28746e-014	-9.40267e-015	-1.63046e-014	-5.787e-015	-1.22631e-014	-6.85221e-015	-1.29799e-014	-1.0593e-014
3.58024e-015	-4.30378e-015	-2.97113e-015	5.00998e-015	-1.64387e-015	4.11442e-015	7.77629e-015	-5.51009e-015	-2.69587e-015	-4.64593e-016	5.63482e-015	6.51554e-015	8.53859e-015	-1.56265e-015	1.96746e-015	-8.19205e-015	-8.99394e-015	-1.30734e-014	-1.00219e-014	-1.66653e-014	-5.59258e-015	-1.25023e-014	-6.66002e-015	-1.30521e-014	-1.06195e-014
3.12901e-015	-4.14156e-015	-3.09305e-015	4.82736e-015	-2.50321e-015	3.89722e-015	7.28004e-015	-5.7754e-015	-1.93863e-015	-8.26394e-016	5.92226e-015	6.63239e-015	8.58067e-015	-2.09292e-015	1.38522e-015	-8.66241e-015	-9.14359e-015	-1.32679e-014	-1.06231e-014	-1.69798e-014	-5.38821e-015	-1.27419e-014	-6.45937e-015	-1.30846e-014	-1.06351e-014
2.70647e-015	-3.9741e-015	-3.21395e-015	4.60633e-015	-3.3847e-015	3.637e-015	6.76313e-015	-5.99934e-015	-1.13357e-015	-1.17799e-015	6.21413e-015	6.76157e-015	8.60475e-015	-2.61515e-015	7.85078e-016	-9.11336e-015	-9.31121e-015	-1.34571e-014	-1.12016e-014	-1.72449e-014	-5.17506e-015	-1.29804e-014	-6.25128e-015	-1.30761e-014	-1.06387e-014
2.31522e-015	-3.80309e-015	-3.33267e-015	4.34863e-015	-4.28147e-015	3.33338e-015	6.22728e-015	-6.18297e-015	-2.88906e-016	-1.51899e-015	6.50648e-015	6.89947e-015	8.60903e-015	-3.12345e-015	1.71703e-016	-9.54318e-015	-9.4967e-015	-1.36397e-014	-1.17532e-014	-1.74583e-014	-4.95363e-015	-1.3216e-014	-6.03728e-015	-1.30254e-014	-1.0629e-014
1.95693e-015	-3.63028e-015	-3.44826e-015	4.05632e-015	-5.18607e-015	2.98704e-015	5.67404e-015	-6.32695e-015	5.86786e-016	-1.84882e-015	6.79499e-015	7.04351e-015	8.59122e-015	-3.61395e-015	-4.50781e-016	-9.94988e-015	-9.69988e-015	-1.38145e-014	-1.2274e-014	-1.76182e-014	-4.72464e-015	-1.34466e-014	-5.81951e-015	-1.29312e-014	-1.0605e-014
1.63318e-015	-3.45743e-015	-3.55975e-015	3.73102e-015	-6.0906e-015	2.59887e-015	5.10593e-015	-6.43221e-015	1.48491e-015	-2.16694e-015	7.07574e-015	7.19009e-015	8.54926e-015	-4.08161e-015	-1.0785e-015	-1.03326e-014	-9.9206e-015	-1.39799e-014	-1.27609e-014	-1.77234e-014	-4.48936e-015	-1.36711e-014	-5.60036e-015	-1.27937e-014	-1.0566e-014
1.34503e-015	-3.28656e-015	-3.66706e-015	3.37528e-015	-6.9873e-015	2.17032e-015	4.52623e-015	-6.49994e-015	2.39716e-015	-2.47277e-015	7.34529e-015	7.33624e-015	8.48138e-015	-4.52237e-015	-1.70729e-015	-1.06902e-014	-1.01579e-014	-1.41349e-014	-1.32107e-014	-1.77729e-014	-4.24925e-015	-1.38872e-014	-5.38245e-015	-1.26133e-014	-1.05114e-014
1.09286e-015	-3.11882e-015	-3.7703e-015	2.99206e-015	-7.86877e-015	1.70371e-015	3.93749e-015	-6.53192e-015	3.31484e-015	-2.7659e-015	7.59971e-015	7.47784e-015	8.38573e-015	-4.9333e-015	-2.33221e-015	-1.10219e-014	-1.04102e-014	-1.42783e-014	-1.36203e-014	-1.77665e-014	-4.00608e-015	-1.40931e-014	-5.16753e-015	-1.23909e-014	-1.04412e-014
8.76691e-016	-2.9555e-015	-3.869e-015	2.5842e-015	-8.72706e-015	1.20095e-015	3.34363e-015	-6.52975e-015	4.2287e-015	-3.0453e-015	7.83548e-015	7.61132e-015	8.26091e-015	-5.31033e-015	-2.94946e-015	-1.13269e-014	-1.06759e-014	-1.4409e-014	-1.39873e-014	-1.77039e-014	-3.76188e-015	-1.4287e-014	-4.95708e-015	-1.21276e-014	-1.03546e-014
6.96722e-016	-2.79813e-015	-3.96284e-015	2.15508e-015	-9.55463e-015	6.64995e-016	2.74882e-015	-6.49542e-015	5.13045e-015	-3.31093e-015	8.04865e-015	7.73411e-015	8.10596e-015	-5.65077e-015	-3.55492e-015	-1.16044e-014	-1.09528e-014	-1.45259e-014	-1.43095e-014	-1.75857e-014	-3.51941e-015	-1.44668e-014	-4.75338e-015	-1.18247e-014	-1.02516e-014
5.52339e-016	-2.64784e-015	-4.0505e-015	1.70833e-015	-1.0344e-014	9.96661e-017	2.15725e-015	-6.43048e-015	6.01192e-015	-3.56248e-015	8.23661e-015	7.84311e-015	7.92064e-015	-5.95193e-015	-4.14548e-015	-1.18547e-014	-1.1239e-014	-1.46274e-014	-1.45854e-014	-1.74129e-014	-3.28074e-015	-1.46303e-014	-4.5579e-015	-1.14847e-014	-1.01324e-014
4.41734e-016	-2.50464e-015	-4.13213e-015	1.24784e-015	-1.10881e-014	-4.90798e-016	1.57321e-015	-6.33734e-015	6.86491e-015	-3.79954e-015	8.39591e-015	7.93512e-015	7.70476e-015	-6.21248e-015	-4.71748e-015	-1.20779e-014	-1.15323e-014	-1.47123e-014	-1.48135e-014	-1.7187e-014	-3.04833e-015	-1.47752e-014	-4.37225e-015	-1.11102e-014	-9.99682e-015
3.64371e-016	-2.369e-015	-4.2072e-015	7.77648e-016	-1.17802e-014	-1.10126e-015	1.00138e-015	-6.21785e-015	7.68233e-015	-4.02126e-015	8.52464e-015	8.0075e-015	7.45847e-015	-6.43103e-015	-5.26703e-015	-1.22737e-014	-1.18308e-014	-1.47797e-014	-1.4993e-014	-1.691e-014	-2.82416e-015	-1.49e-014	-4.19784e-015	-1.07045e-014	-9.84497e-015
3.18489e-016	-2.24168e-015	-4.27595e-015	3.02385e-016	-1.24138e-014	-1.7264e-015	4.46769e-016	-6.07288e-015	8.45714e-015	-4.2271e-015	8.62114e-015	8.0572e-015	7.18284e-015	-6.60638e-015	-5.79106e-015	-1.24421e-014	-1.21315e-014	-1.48273e-014	-1.51234e-014	-1.65835e-014	-2.61082e-015	-1.50027e-014	-4.03558e-015	-1.02699e-014	-9.67714e-015
3.02316e-016	-2.12317e-015	-4.33809e-015	-1.73633e-016	-1.29822e-014	-2.36037e-015	-8.53633e-017	-5.90345e-015	9.184e-015	-4.41669e-015	8.68363e-015	8.08226e-015	6.87885e-015	-6.73792e-015	-6.28678e-015	-1.25835e-014	-1.24313e-014	-1.48541e-014	-1.52043e-014	-1.62111e-014	-2.41075e-015	-1.50813e-014	-3.8865e-015	-9.80912e-015	-9.49433e-015
3.13703e-016	-2.01437e-015	-4.39329e-015	-6.45444e-016	-1.34792e-014	-2.99729e-015	-5.898e-016	-5.71073e-015	9.85738e-015	-4.58938e-015	8.71104e-015	8.08109e-015	6.54775e-015	-6.82572e-015	-6.75177e-015	-1.26976e-014	-1.27264e-014	-1.48587e-014	-1.52353e-014	-1.57959e-014	-2.22591e-015	-1.51335e-014	-3.75089e-015	-9.32561e-015	-9.29775e-015
3.51033e-016	-1.91527e-015	-4.44095e-015	-1.10795e-015	-1.39009e-014	-3.63062e-015	-1.06131e-015	-5.4955e-015	1.04726e-014	-4.74408e-015	8.70297e-015	8.05209e-015	6.19103e-015	-6.87019e-015	-7.18312e-015	-1.27839e-014	-1.30145e-014	-1.48396e-014	-1.52171e-014	-1.53411e-014	-2.05876e-015	-1.5157e-014	-3.62933e-015	-8.82329e-015	-9.08829e-015
4.10775e-016	-1.82646e-015	-4.48058e-015	-1.55644e-015	-1.42426e-014	-4.254e-015	-1.49471e-015	-5.25844e-015	1.10258e-014	-4.88029e-015	8.65931e-015	7.99415e-015	5.81042e-015	-6.87213e-015	-7.57861e-015	-1.28435e-014	-1.32928e-014	-1.47956e-014	-1.51504e-014	-1.485e-014	-1.91127e-015	-1.51504e-014	-3.52251e-015	-8.30597e-015	-8.86705e-015
4.90238e-016	-1.74793e-015	-4.51238e-015	-1.98676e-015	-1.45e-014	-4.8602e-015	-1.88536e-015	-5.00038e-015	1.15141e-014	-4.99742e-015	8.58017e-015	7.90645e-015	5.40822e-015	-6.83292e-015	-7.93645e-015	-1.28762e-014	-1.35577e-014	-1.47257e-014	-1.50361e-014	-1.43259e-014	-1.78554e-015	-1.5112e-014	-3.42965e-015	-7.77747e-015	-8.63558e-015
5.86663e-016	-1.67889e-015	-4.53684e-015	-2.39406e-015	-1.46698e-014	-5.44233e-015	-2.22787e-015	-4.72188e-015	1.19355e-014	-5.09426e-015	8.46648e-015	7.78932e-015	4.98669e-015	-6.75484e-015	-8.25577e-015	-1.28814e-014	-1.38068e-014	-1.46285e-014	-1.48749e-014	-1.37722e-014	-1.68366e-015	-1.50393e-014	-3.35002e-015	-7.24154e-015	-8.39536e-015
6.97885e-016	-1.61948e-015	-4.55338e-015	-2.77379e-015	-1.47497e-014	-5.9946e-015	-2.51758e-015	-4.42319e-015	1.22885e-014	-5.16962e-015	8.31906e-015	7.64273e-015	4.54884e-015	-6.64002e-015	-8.53449e-015	-1.28591e-014	-1.40361e-014	-1.45023e-014	-1.46681e-014	-1.3193e-014	-1.60669e-015	-1.49306e-014	-3.28287e-015	-6.70131e-015	-8.14814e-015
8.21206e-016	-1.56909e-015	-4.56219e-015	-3.12206e-015	-1.47378e-014	-6.50983e-015	-2.75079e-015	-4.10505e-015	1.25727e-014	-5.22273e-015	8.13998e-015	7.46763e-015	4.09819e-015	-6.49065e-015	-8.77147e-015	-1.28091e-014	-1.42425e-014	-1.43463e-014	-1.44181e-014	-1.25922e-014	-1.555e-015	-1.47846e-014	-3.22707e-015	-6.16043e-015	-7.89587e-015
9.53151e-016	-1.52739e-015	-4.56273e-015	-3.43511e-015	-1.46324e-014	-6.98098e-015	-2.92361e-015	-3.76735e-015	1.27875e-014	-5.25299e-015	7.93136e-015	7.26526e-015	3.63773e-015	-6.30964e-015	-8.96595e-015	-1.27308e-014	-1.4424e-014	-1.416e-014	-1.41257e-014	-1.19739e-014	-1.52984e-015	-1.46002e-014	-3.18115e-015	-5.62274e-015	-7.63969e-015
1.09068e-015	-1.49409e-015	-4.55491e-015	-3.70872e-015	-1.44336e-014	-7.40154e-015	-3.03282e-015	-3.40922e-015	1.29343e-014	-5.25909e-015	7.69581e-015	7.03683e-015	3.17131e-015	-6.10013e-015	-9.11744e-015	-1.26234e-014	-1.45771e-014	-1.39425e-014	-1.37934e-014	-1.13418e-014	-1.53177e-015	-1.4376e-014	-3.14324e-015	-5.09126e-015	-7.38119e-015
1.23062e-015	-1.46883e-015	-4.53869e-015	-3.93966e-015	-1.41418e-014	-7.76488e-015	-3.07557e-015	-3.03031e-015	1.3015e-014	-5.24054e-015	7.43597e-015	6.78426e-015	2.70279e-015	-5.86552e-015	-9.22576e-015	-1.2487e-014	-1.46989e-014	-1.36932e-014	-1.34239e-014	-1.07002e-014	-1.56014e-015	-1.41106e-014	-3.11152e-015	-4.56959e-015	-7.12262e-015
1.37069e-015	-1.4512e-015	-4.51427e-015	-4.12447e-015	-1.37577e-014	-8.06553e-015	-3.05003e-015	-2.63062e-015	1.3032e-014	-5.19623e-015	7.15516e-015	6.50945e-015	2.23522e-015	-5.60926e-015	-9.29125e-015	-1.23212e-014	-1.47875e-014	-1.34119e-014	-1.30192e-014	-1.00523e-014	-1.6145e-015	-1.38037e-014	-3.08367e-015	-4.06048e-015	-6.86583e-015
1.50853e-015	-1.44022e-015	-4.48189e-015	-4.26097e-015	-1.3284e-014	-8.29858e-015	-2.9547e-015	-2.2101e-015	1.29882e-014	-5.12519e-015	6.85635e-015	6.21524e-015	1.77251e-015	-5.33483e-015	-9.31313e-015	-1.21253e-014	-1.48414e-014	-1.30979e-014	-1.25819e-014	-9.40135e-015	-1.6945e-015	-1.34548e-014	-3.0573e-015	-3.56652e-015	-6.61286e-015
1.64113e-015	-1.43547e-015	-4.44146e-015	-4.34742e-015	-1.27234e-014	-8.45975e-015	-2.78925e-015	-1.76881e-015	1.2887e-014	-5.02767e-015	6.54294e-015	5.90405e-015	1.31872e-015	-5.04602e-015	-9.29212e-015	-1.18988e-014	-1.4859e-014	-1.27511e-014	-1.21136e-014	-8.75085e-015	-1.79852e-015	-1.30639e-014	-3.03009e-015	-3.08991e-015	-6.36517e-015
1.76672e-015	-1.43666e-015	-4.39289e-015	-4.38235e-015	-1.20793e-014	-8.54527e-015	-2.55317e-015	-1.30673e-015	1.27316e-014	-4.90338e-015	6.21844e-015	5.57916e-015	8.77308e-016	-4.74673e-015	-9.22908e-015	-1.16412e-014	-1.48387e-014	-1.23717e-014	-1.16179e-014	-8.1042e-015	-1.92452e-015	-1.26307e-014	-2.99968e-015	-2.63246e-015	-6.12417e-015
1.88272e-015	-1.44349e-015	-4.33613e-015	-4.36413e-015	-1.13556e-014	-8.55152e-015	-2.24758e-015	-8.24416e-016	1.25267e-014	-4.75181e-015	5.88665e-015	5.24406e-015	4.51752e-016	-4.44031e-015	-9.12496e-015	-1.13526e-014	-1.47785e-014	-1.19607e-014	-1.10974e-014	-7.46443e-015	-2.07079e-015	-1.21562e-014	-2.96382e-015	-2.19558e-015	-5.89172e-015
1.98758e-015	-1.45561e-015	-4.2717e-015	-4.29223e-015	-1.05572e-014	-8.47599e-015	-1.87416e-015	-3.22591e-016	1.22762e-014	-4.57333e-015	5.55115e-015	4.90157e-015	4.51169e-017	-4.12935e-015	-8.98069e-015	-1.1033e-014	-1.46784e-014	-1.15189e-014	-1.05544e-014	-6.83419e-015	-2.23455e-015	-1.16407e-014	-2.91964e-015	-1.78068e-015	-5.66933e-015
2.07977e-015	-1.47214e-015	-4.19967e-015	-4.16662e-015	-9.68936e-015	-8.31688e-015	-1.43484e-015	1.97449e-016	1.19849e-014	-4.36809e-015	5.21575e-015	4.55533e-015	-3.39683e-016	-3.81742e-015	-8.7969e-015	-1.06819e-014	-1.45382e-014	-1.10467e-014	-9.99153e-015	-6.21586e-015	-2.41358e-015	-1.10851e-014	-2.865e-015	-1.38875e-015	-5.45845e-015
2.15736e-015	-1.493e-015	-4.11992e-015	-3.98779e-015	-8.75825e-015	-8.07324e-015	-9.32664e-016	7.34805e-016	1.16579e-014	-4.1362e-015	4.884e-015	4.20862e-015	-7.00727e-016	-3.50763e-015	-8.57562e-015	-1.02999e-014	-1.43591e-014	-1.05461e-014	-9.41151e-015	-5.61157e-015	-2.60488e-015	-1.04903e-014	-2.79753e-015	-1.02008e-015	-5.26047e-015
2.21952e-015	-1.51742e-015	-4.03225e-015	-3.75636e-015	-7.76978e-015	-7.74495e-015	-3.71996e-016	1.28823e-015	1.12997e-014	-3.8785e-015	4.55871e-015	3.86458e-015	-1.0351e-015	-3.20245e-015	-8.31795e-015	-9.88713e-015	-1.41425e-014	-1.00183e-014	-8.81691e-015	-5.02343e-015	-2.80532e-015	-9.85779e-015	-2.71493e-015	-6.74727e-016	-5.07639e-015
2.26542e-015	-1.5451e-015	-3.93699e-015	-3.47432e-015	-6.73076e-015	-7.33254e-015	2.42234e-016	1.85686e-015	1.09148e-014	-3.59536e-015	4.24274e-015	3.52673e-015	-1.34012e-015	-2.90461e-015	-8.02541e-015	-9.44369e-015	-1.38894e-014	-9.465e-015	-8.21104e-015	-4.45325e-015	-3.01218e-015	-9.18972e-015	-2.61516e-015	-3.52648e-016	-4.90743e-015
2.29488e-015	-1.57559e-015	-3.83471e-015	-3.1436e-015	-5.64808e-015	-6.83807e-015	9.04941e-016	2.43779e-015	1.05075e-014	-3.2883e-015	3.93947e-015	3.19803e-015	-1.61454e-015	-2.61597e-015	-7.69986e-015	-8.97022e-015	-1.36011e-014	-8.88839e-015	-7.59655e-015	-3.90215e-015	-3.22138e-015	-8.48779e-015	-2.49619e-015	-5.34992e-017	-4.75444e-015
2.30707e-015	-1.60822e-015	-3.72572e-015	-2.76706e-015	-4.52862e-015	-6.26392e-015	1.61063e-015	3.02885e-015	1.00824e-014	-2.95865e-015	3.65122e-015	2.88171e-015	-1.85692e-015	-2.33875e-015	-7.34389e-015	-8.46761e-015	-1.32798e-014	-8.29109e-015	-6.97648e-015	-3.37086e-015	-3.4289e-015	-7.75461e-015	-2.35641e-015	2.24012e-016	-4.61739e-015
2.30158e-015	-1.64246e-015	-3.61015e-015	-2.34792e-015	-3.38036e-015	-5.61327e-015	2.35335e-015	3.62779e-015	9.64417e-015	-2.60796e-015	3.38013e-015	2.58066e-015	-2.06622e-015	-2.07407e-015	-6.95898e-015	-7.93673e-015	-1.29276e-014	-7.6759e-015	-6.35293e-015	-2.86057e-015	-3.63146e-015	-6.99286e-015	-2.19458e-015	4.808e-016	-4.49624e-015
2.27833e-015	-1.6778e-015	-3.4885e-015	-1.88892e-015	-2.21102e-015	-4.89038e-015	3.12586e-015	4.2313e-015	9.19667e-015	-2.238e-015	3.12827e-015	2.29783e-015	-2.24178e-015	-1.82353e-015	-6.54741e-015	-7.37924e-015	-1.25474e-014	-7.04494e-015	-5.72825e-015	-2.3719e-015	-3.82538e-015	-6.20506e-015	-2.00924e-015	7.18227e-016	-4.39123e-015
2.23821e-015	-1.71391e-015	-3.36068e-015	-1.39448e-015	-1.02824e-015	-4.09983e-015	3.92074e-015	4.83568e-015	8.74369e-015	-1.85053e-015	2.89747e-015	2.03557e-015	-2.38303e-015	-1.58783e-015	-6.11133e-015	-6.79633e-015	-1.21417e-014	-6.40082e-015	-5.10502e-015	-1.90523e-015	-4.00733e-015	-5.39421e-015	-1.79972e-015	9.38285e-016	-4.30295e-015
2.18199e-015	-1.75077e-015	-3.22741e-015	-8.68986e-016	1.6026e-016	-3.24761e-015	4.73098e-015	5.43752e-015	8.28847e-015	-1.4484e-015	2.68885e-015	1.79596e-015	-2.48925e-015	-1.36831e-015	-5.65321e-015	-6.19001e-015	-1.17134e-014	-5.74649e-015	-4.48562e-015	-1.46128e-015	-4.17349e-015	-4.5642e-015	-1.56581e-015	1.14297e-015	-4.23105e-015
2.11012e-015	-1.78787e-015	-3.08919e-015	-3.17986e-016	1.34679e-015	-2.34015e-015	5.5491e-015	6.03304e-015	7.8339e-015	-1.03401e-015	2.50302e-015	1.58057e-015	-2.56103e-015	-1.16518e-015	-5.17585e-015	-5.56279e-015	-1.12662e-014	-5.08521e-015	-3.87205e-015	-1.03994e-015	-4.32134e-015	-3.71858e-015	-1.30731e-015	1.33438e-015	-4.17477e-015
2.02348e-015	-1.82445e-015	-2.94609e-015	2.53826e-016	2.52383e-015	-1.38413e-015	6.36758e-015	6.61837e-015	7.38357e-015	-6.0965e-016	2.3408e-015	1.3906e-015	-2.59891e-015	-9.78246e-016	-4.68167e-015	-4.91658e-015	-1.08038e-014	-4.42079e-015	-3.2662e-015	-6.41233e-016	-4.44734e-015	-2.86105e-015	-1.02472e-015	1.51474e-015	-4.13286e-015
1.92247e-015	-1.86026e-015	-2.79814e-015	8.41817e-016	3.68432e-015	-3.8654e-016	7.17769e-015	7.18861e-015	6.93967e-015	-1.78105e-016	2.20201e-015	1.22678e-015	-2.60386e-015	-8.06434e-016	-4.17329e-015	-4.25424e-015	-1.03303e-014	-3.75666e-015	-2.67018e-015	-2.65231e-016	-4.54846e-015	-1.99583e-015	-7.18607e-016	1.68614e-015	-4.1047e-015
1.80797e-015	-1.89571e-015	-2.64598e-015	1.44104e-015	4.82069e-015	6.44514e-016	7.9726e-015	7.73888e-015	6.50432e-015	2.57702e-016	2.08654e-015	1.08965e-015	-2.57799e-015	-6.49414e-016	-3.65339e-015	-3.57958e-015	-9.84895e-015	-3.09614e-015	-2.08608e-015	8.8087e-017	-4.62178e-015	-1.12724e-015	-3.90084e-016	1.85127e-015	-4.08864e-015
1.68159e-015	-1.93038e-015	-2.49026e-015	2.04573e-015	5.92634e-015	1.7002e-015	8.74537e-015	8.26474e-015	6.07894e-015	6.95038e-016	1.99309e-015	9.79057e-016	-2.52303e-015	-5.07046e-016	-3.12483e-015	-2.89532e-015	-9.36354e-015	-2.44283e-015	-1.51583e-015	4.18974e-016	-4.66558e-015	-2.59459e-016	-4.07212e-017	2.01307e-015	-4.08401e-015
1.54384e-015	-1.96357e-015	-2.33135e-015	2.64968e-015	6.99468e-015	2.77177e-015	9.48827e-015	8.76233e-015	5.66444e-015	1.13056e-015	1.92044e-015	8.95002e-016	-2.44062e-015	-3.77817e-016	-2.59057e-015	-2.20507e-015	-8.87752e-015	-1.79982e-015	-9.6141e-016	7.27512e-016	-4.67822e-015	6.03057e-016	3.28172e-016	2.17362e-015	-4.08903e-015
1.39643e-015	-1.99497e-015	-2.16905e-015	3.24769e-015	8.01968e-015	3.85107e-015	1.01939e-014	9.22705e-015	5.26235e-015	1.56104e-015	1.86775e-015	8.37167e-016	-2.33244e-015	-2.60616e-016	-2.05326e-015	-1.51273e-015	-8.39454e-015	-1.17026e-015	-4.2401e-016	1.01469e-015	-4.65815e-015	1.45598e-015	7.14536e-016	2.33551e-015	-4.10164e-015
1.24083e-015	-2.02419e-015	-2.00462e-015	3.83425e-015	8.99612e-015	4.92937e-015	1.08563e-014	9.65466e-015	4.87322e-015	1.98303e-015	1.83359e-015	8.04311e-016	-2.20066e-015	-1.54079e-016	-1.51535e-015	-8.21644e-016	-7.91806e-015	-5.57641e-016	9.47368e-017	1.28143e-015	-4.60412e-015	2.29491e-015	1.11629e-015	2.50095e-015	-4.12024e-015
1.07802e-015	-2.05095e-015	-1.83748e-015	4.40433e-015	9.91925e-015	5.99772e-015	1.14695e-014	1.00409e-014	4.498e-015	2.39409e-015	1.8158e-015	7.94803e-016	-2.0485e-015	-5.66617e-017	-9.79453e-016	-1.35672e-016	-7.4517e-015	3.48209e-017	5.9357e-016	1.52774e-015	-4.51531e-015	3.11566e-015	1.53039e-015	2.67322e-015	-4.1429e-015
9.09148e-016	-2.07519e-015	-1.66733e-015	4.9529e-015	1.07845e-014	7.04785e-015	1.20289e-014	1.0382e-014	4.13752e-015	2.79135e-015	1.81246e-015	8.07259e-016	-1.87897e-015	3.37183e-017	-4.46759e-016	5.41034e-016	-6.99842e-015	6.03752e-016	1.07185e-015	1.75503e-015	-4.39119e-015	3.91398e-015	1.95335e-015	2.85456e-015	-4.16717e-015
7.34945e-016	-2.09644e-015	-1.49419e-015	5.47588e-015	1.15881e-014	8.07129e-015	1.25292e-014	1.06749e-014	3.79136e-015	3.17118e-015	1.82143e-015	8.39504e-016	-1.6942e-015	1.19643e-016	7.99664e-017	1.20505e-015	-6.56101e-015	1.14673e-015	1.52802e-015	1.96369e-015	-4.23243e-015	4.68588e-015	2.38228e-015	3.04649e-015	-4.19057e-015
5.56507e-016	-2.11407e-015	-1.31762e-015	5.96866e-015	1.23264e-014	9.05958e-015	1.2967e-014	1.09166e-014	3.45934e-015	3.53079e-015	1.8402e-015	8.88457e-016	-1.49693e-015	2.03248e-016	5.97731e-016	1.85306e-015	-6.14217e-015	1.66181e-015	1.96155e-015	2.15487e-015	-4.03983e-015	5.42716e-015	2.81433e-015	3.25077e-015	-4.21134e-015
3.74652e-016	-2.12772e-015	-1.13818e-015	6.42789e-015	1.29976e-014	1.00048e-014	1.3339e-014	1.11038e-014	3.1417e-015	3.86808e-015	1.86673e-015	9.51882e-016	-1.2903e-015	2.86319e-016	1.10484e-015	2.48093e-015	-5.74452e-015	2.14667e-015	2.37272e-015	2.32958e-015	-3.81397e-015	6.13404e-015	3.24631e-015	3.46927e-015	-4.22685e-015
1.90121e-016	-2.13718e-015	-9.55817e-016	6.84989e-015	1.36002e-014	1.08998e-014	1.36429e-014	1.12348e-014	2.83812e-015	4.18082e-015	1.89863e-015	1.02732e-015	-1.07675e-015	3.70674e-016	1.59883e-015	3.08559e-015	-5.37058e-015	2.5997e-015	2.7613e-015	2.48808e-015	-3.55622e-015	6.80323e-015	3.67459e-015	3.70355e-015	-4.23429e-015
3.39078e-018	-2.14165e-015	-7.69499e-016	7.23158e-015	1.41329e-014	1.17381e-014	1.38769e-014	1.13087e-014	2.54875e-015	4.46641e-015	1.9337e-015	1.11238e-015	-8.59171e-016	4.57573e-016	2.07769e-015	3.66439e-015	-5.02242e-015	3.01943e-015	3.12732e-015	2.63119e-015	-3.26803e-015	7.4315e-015	4.09587e-015	3.95381e-015	-4.23094e-015
-1.85099e-016	-2.14095e-015	-5.78979e-016	7.5704e-015	1.45943e-014	1.25138e-014	1.40396e-014	1.13245e-014	2.27351e-015	4.72298e-015	1.96989e-015	1.20398e-015	-6.40118e-016	5.48522e-016	2.53943e-015	4.21414e-015	-4.70153e-015	3.4045e-015	3.47039e-015	2.76013e-015	-2.95098e-015	8.01557e-015	4.50641e-015	4.22108e-015	-4.21479e-015
-3.74348e-016	-2.13412e-015	-3.83938e-016	7.86507e-015	1.49848e-014	1.32211e-014	1.41318e-014	1.12818e-014	2.01241e-015	4.94923e-015	2.0051e-015	1.29888e-015	-4.22138e-016	6.45006e-016	2.98251e-015	4.73191e-015	-4.40824e-015	3.75349e-015	3.79034e-015	2.87515e-015	-2.60722e-015	8.55233e-015	4.90309e-015	4.50648e-015	-4.18357e-015
-5.6417e-016	-2.12105e-015	-1.83266e-016	8.11391e-015	1.53045e-014	1.38552e-014	1.41544e-014	1.11812e-014	1.76547e-015	5.14401e-015	2.03757e-015	1.39351e-015	-2.07952e-016	7.48609e-016	3.40553e-015	5.2151e-015	-4.14267e-015	4.06622e-015	4.08821e-015	2.97663e-015	-2.23934e-015	9.03977e-015	5.28284e-015	4.81022e-015	-4.13508e-015
-7.54677e-016	-2.10069e-015	2.31383e-017	8.31653e-015	1.55549e-014	1.44122e-014	1.41092e-014	1.10237e-014	1.53251e-015	5.30601e-015	2.06513e-015	1.48435e-015	1.41622e-019	8.60769e-016	3.80672e-015	5.66161e-015	-3.90504e-015	4.34286e-015	4.36455e-015	3.06542e-015	-1.85029e-015	9.47569e-015	5.64254e-015	5.13199e-015	-4.06768e-015
-9.45815e-016	-2.0729e-015	2.36436e-016	8.47318e-015	1.57371e-014	1.4889e-014	1.39979e-014	1.08108e-014	1.31384e-015	5.43411e-015	2.08622e-015	1.56814e-015	1.99475e-016	9.8256e-016	4.18476e-015	6.06958e-015	-3.69519e-015	4.58239e-015	4.61954e-015	3.14291e-015	-1.44274e-015	9.85884e-015	5.97911e-015	5.47116e-015	-3.97964e-015
-1.13771e-015	-2.03796e-015	4.57e-016	8.58399e-015	1.58536e-014	1.52827e-014	1.3824e-014	1.05447e-014	1.10901e-015	5.52764e-015	2.10008e-015	1.64238e-015	3.88074e-016	1.11453e-015	4.53854e-015	6.43728e-015	-3.51268e-015	4.78536e-015	4.85409e-015	3.20949e-015	-1.01908e-015	1.01879e-014	6.29029e-015	5.82678e-015	-3.86886e-015
-1.33047e-015	-1.99565e-015	6.85672e-016	8.6495e-015	1.59069e-014	1.5592e-014	1.35916e-014	1.02288e-014	9.18514e-016	5.58717e-015	2.10547e-015	1.70457e-015	5.64466e-016	1.25702e-015	4.86757e-015	6.7631e-015	-3.35768e-015	4.95245e-015	5.06923e-015	3.26604e-015	-5.8217e-016	1.04618e-014	6.57337e-015	6.19805e-015	-3.73338e-015
-1.52456e-015	-1.94516e-015	9.23487e-016	8.67146e-015	1.58995e-014	1.58162e-014	1.33049e-014	9.86695e-015	7.43237e-016	5.61255e-015	2.10133e-015	1.75252e-015	7.2707e-016	1.41016e-015	5.17061e-015	7.0463e-015	-3.22886e-015	5.08408e-015	5.26545e-015	3.31334e-015	-1.34853e-016	1.06802e-014	6.82646e-015	6.58306e-015	-3.57225e-015
-1.72007e-015	-1.88586e-015	1.17065e-015	8.65189e-015	1.58349e-014	1.59553e-014	1.29685e-014	9.46343e-015	5.83313e-016	5.60389e-015	2.08708e-015	1.78368e-015	8.74419e-016	1.57389e-015	5.44678e-015	7.28663e-015	-3.12484e-015	5.18187e-015	5.44387e-015	3.35194e-015	3.1993e-016	1.08429e-014	7.04784e-015	6.98031e-015	-3.38436e-015
-1.9174e-015	-1.81836e-015	1.42766e-015	8.59258e-015	1.57173e-014	1.60105e-014	1.25873e-014	9.02329e-015	4.39717e-016	5.56212e-015	2.06254e-015	1.79582e-015	1.00467e-015	1.74775e-015	5.69565e-015	7.48393e-015	-3.04511e-015	5.24714e-015	5.60592e-015	3.38228e-015	7.79701e-016	1.09513e-014	7.23617e-015	7.38803e-015	-3.16806e-015
-2.1174e-015	-1.743e-015	1.69498e-015	8.49645e-015	1.555e-014	1.59828e-014	1.21666e-014	8.55089e-015	3.12557e-016	5.48821e-015	2.0278e-015	1.78706e-015	1.11711e-015	1.9314e-015	5.91653e-015	7.6384e-015	-2.98788e-015	5.28157e-015	5.75234e-015	3.40528e-015	1.24207e-015	1.10057e-014	7.39043e-015	7.80416e-015	-2.92344e-015
-2.31998e-015	-1.65931e-015	1.97336e-015	8.36682e-015	1.53367e-014	1.58755e-014	1.17128e-014	8.05179e-015	2.02606e-016	5.38377e-015	1.98383e-015	1.75555e-015	1.21092e-015	2.12396e-015	6.10991e-015	7.75074e-015	-2.95059e-015	5.28623e-015	5.88387e-015	3.42091e-015	1.7049e-015	1.10073e-014	7.5099e-015	8.2261e-015	-2.64956e-015
-2.52578e-015	-1.567e-015	2.26322e-015	8.20707e-015	1.5082e-014	1.56918e-014	1.12314e-014	7.53163e-015	1.10959e-016	5.24984e-015	1.93084e-015	1.70043e-015	1.28577e-015	2.32358e-015	6.27556e-015	7.82179e-015	-2.93227e-015	5.26345e-015	6.00288e-015	3.42968e-015	2.16549e-015	1.0958e-014	7.59385e-015	8.65129e-015	-2.34672e-015
-2.73537e-015	-1.46642e-015	2.56488e-015	8.02141e-015	1.479e-014	1.54358e-014	1.07285e-014	6.99745e-015	3.78299e-017	5.0884e-015	1.86964e-015	1.62055e-015	1.34097e-015	2.52937e-015	6.41342e-015	7.85281e-015	-2.93141e-015	5.2162e-015	6.11057e-015	3.43282e-015	2.62149e-015	1.08601e-014	7.64232e-015	9.0766e-015	-2.0144e-015
-2.94871e-015	-1.35722e-015	2.87882e-015	7.81349e-015	1.44645e-014	1.51113e-014	1.02101e-014	6.45486e-015	-1.54878e-017	4.90132e-015	1.80156e-015	1.51549e-015	1.37683e-015	2.73965e-015	6.52455e-015	7.8453e-015	-2.94598e-015	5.14631e-015	6.20835e-015	3.43108e-015	3.07101e-015	1.0716e-014	7.65561e-015	9.49921e-015	-1.6534e-015
-3.16613e-015	-1.23909e-015	3.20533e-015	7.58743e-015	1.41107e-014	1.47239e-014	9.68258e-015	5.90948e-015	-4.84679e-017	4.69062e-015	1.72775e-015	1.38505e-015	1.3931e-015	2.95271e-015	6.60998e-015	7.80128e-015	-2.97354e-015	5.05588e-015	6.29742e-015	3.42515e-015	3.51261e-015	1.05284e-014	7.63419e-015	9.91619e-015	-1.26429e-015
-3.38801e-015	-1.11206e-015	3.54529e-015	7.34747e-015	1.37325e-014	1.42792e-014	9.15202e-015	5.3678e-015	-6.01812e-017	4.45898e-015	1.64962e-015	1.22987e-015	1.38967e-015	3.16707e-015	6.67041e-015	7.72322e-015	-3.01196e-015	4.94814e-015	6.37924e-015	3.41517e-015	3.945e-015	1.03002e-014	7.57865e-015	1.03244e-014	-8.48298e-016
-3.61503e-015	-9.76961e-016	3.89872e-015	7.09837e-015	1.33344e-014	1.37836e-014	8.62412e-015	4.83637e-015	-5.07602e-017	4.20859e-015	1.56903e-015	1.05009e-015	1.36663e-015	3.38005e-015	6.70696e-015	7.61361e-015	-3.05922e-015	4.8247e-015	6.4557e-015	3.40136e-015	4.36777e-015	1.0035e-014	7.49062e-015	1.07203e-014	-4.06327e-016
-3.84699e-015	-8.34266e-016	4.26508e-015	6.84495e-015	1.29205e-014	1.32438e-014	8.10356e-015	4.32096e-015	-1.93926e-017	3.94148e-015	1.48771e-015	8.46868e-016	1.32485e-015	3.58957e-015	6.72089e-015	7.47519e-015	-3.11324e-015	4.68863e-015	6.52848e-015	3.3851e-015	4.7808e-015	9.73637e-015	7.37172e-015	1.11006e-014	5.98928e-017
-4.08327e-015	-6.8442e-016	4.64372e-015	6.59067e-015	1.24949e-014	1.26664e-014	7.59655e-015	3.82792e-015	3.39535e-017	3.66062e-015	1.40743e-015	6.21556e-016	1.26513e-015	3.79349e-015	6.71366e-015	7.31057e-015	-3.17172e-015	4.54241e-015	6.59865e-015	3.3672e-015	5.18313e-015	9.40764e-015	7.22374e-015	1.14618e-014	5.48163e-016
-4.32327e-015	-5.27437e-016	5.03485e-015	6.33953e-015	1.20618e-014	1.20581e-014	7.10754e-015	3.3629e-015	1.09075e-016	3.36888e-015	1.32993e-015	3.75327e-016	1.1878e-015	3.9897e-015	6.68669e-015	7.12255e-015	-3.23317e-015	4.38793e-015	6.66709e-015	3.34837e-015	5.57439e-015	9.05303e-015	7.04845e-015	1.1801e-014	1.05687e-015
-4.56647e-015	-3.64344e-016	5.43678e-015	6.09554e-015	1.16254e-014	1.14262e-014	6.6403e-015	2.93117e-015	2.06157e-016	3.06884e-015	1.25639e-015	1.10316e-016	1.09379e-015	4.176e-015	6.64213e-015	6.91371e-015	-3.29538e-015	4.22727e-015	6.73493e-015	3.32906e-015	5.95447e-015	8.67719e-015	6.84807e-015	1.2115e-014	1.58393e-015
-4.81255e-015	-1.9583e-016	5.84903e-015	5.86294e-015	1.11886e-014	1.07785e-014	6.19841e-015	2.53625e-015	3.24695e-016	2.76319e-015	1.18898e-015	-1.71135e-016	9.84015e-016	4.34976e-015	6.58147e-015	6.68747e-015	-3.35722e-015	4.06276e-015	6.80412e-015	3.30911e-015	6.32435e-015	8.28444e-015	6.62443e-015	1.24004e-014	2.12677e-015
-5.06045e-015	-2.19349e-017	6.27044e-015	5.64501e-015	1.07547e-014	1.0121e-014	5.78568e-015	2.18171e-015	4.63776e-016	2.45408e-015	1.12949e-015	-4.66758e-016	8.59829e-016	4.50907e-015	6.50646e-015	6.44667e-015	-3.41675e-015	3.89668e-015	6.8748e-015	3.28926e-015	6.68446e-015	7.87906e-015	6.38034e-015	1.26544e-014	2.68284e-015
-5.30886e-015	1.56256e-016	6.69951e-015	5.4442e-015	1.03258e-014	9.46067e-015	5.40446e-015	1.87163e-015	6.23188e-016	2.14364e-015	1.07948e-015	-7.74064e-016	7.22435e-016	4.65193e-015	6.41887e-015	6.19394e-015	-3.47264e-015	3.7307e-015	6.94803e-015	3.26954e-015	7.03502e-015	7.46559e-015	6.11855e-015	1.28747e-014	3.24932e-015
-5.55609e-015	3.37919e-016	7.13438e-015	5.26309e-015	9.90511e-015	8.80423e-015	5.05642e-015	1.60892e-015	8.01815e-016	1.83455e-015	1.04046e-015	-1.09074e-015	5.72908e-016	4.77609e-015	6.32122e-015	5.93241e-015	-3.52433e-015	3.56736e-015	7.02437e-015	3.2507e-015	7.37611e-015	7.04793e-015	5.84078e-015	1.30587e-014	3.82321e-015
-5.80151e-015	5.22759e-016	7.57336e-015	5.10393e-015	9.49526e-015	8.15884e-015	4.7431e-015	1.39554e-015	9.97617e-016	1.52886e-015	1.01307e-015	-1.4139e-015	4.12141e-016	4.88062e-015	6.21551e-015	5.66483e-015	-3.57073e-015	3.40835e-015	7.10482e-015	3.23303e-015	7.70849e-015	6.63072e-015	5.54993e-015	1.32038e-014	4.40159e-015
-6.04383e-015	7.10056e-016	8.015e-015	4.96819e-015	9.09868e-015	7.53031e-015	4.46577e-015	1.2325e-015	1.20864e-015	1.22858e-015	9.98234e-016	-1.74042e-015	2.41275e-016	4.96404e-015	6.10399e-015	5.39435e-015	-3.61074e-015	3.2555e-015	7.19015e-015	3.21632e-015	8.03356e-015	6.21806e-015	5.24849e-015	1.33081e-014	4.98131e-015
-6.28137e-015	8.99118e-016	8.45706e-015	4.85754e-015	8.71703e-015	6.92447e-015	4.22475e-015	1.12016e-015	1.43317e-015	9.35396e-016	9.96714e-016	-2.06763e-015	6.1254e-017	5.02568e-015	5.98915e-015	5.12351e-015	-3.64376e-015	3.11035e-015	7.28049e-015	3.2005e-015	8.35162e-015	5.81413e-015	4.93822e-015	1.33701e-014	5.55838e-015
-6.51211e-015	1.08889e-015	8.89693e-015	4.7731e-015	8.35126e-015	6.34623e-015	4.01949e-015	1.05936e-015	1.66903e-015	6.50389e-016	1.00899e-015	-2.39251e-015	-1.26389e-016	5.06386e-015	5.87323e-015	4.85471e-015	-3.66943e-015	2.9746e-015	7.37564e-015	3.18539e-015	8.66298e-015	5.42275e-015	4.62177e-015	1.33883e-014	6.12945e-015
-6.7338e-015	1.2783e-015	9.33298e-015	4.71474e-015	8.00324e-015	5.80046e-015	3.84889e-015	1.04922e-015	1.91379e-015	3.75121e-016	1.0347e-015	-2.71204e-015	-3.20443e-016	5.07797e-015	5.75836e-015	4.58964e-015	-3.68739e-015	2.84914e-015	7.47612e-015	3.17148e-015	8.96765e-015	5.0475e-015	4.30088e-015	1.33608e-014	6.69106e-015
-6.94436e-015	1.46608e-015	9.7627e-015	4.68276e-015	7.6739e-015	5.2916e-015	3.7115e-015	1.08781e-015	2.16449e-015	1.10554e-016	1.07406e-015	-3.02297e-015	-5.19066e-016	5.06832e-015	5.64688e-015	4.33105e-015	-3.69696e-015	2.7356e-015	7.58192e-015	3.15941e-015	9.2657e-015	4.69223e-015	3.97745e-015	1.32871e-014	7.24041e-015
-7.14223e-015	1.65231e-015	1.01828e-014	4.67684e-015	7.36373e-015	4.82338e-015	3.60565e-015	1.17313e-015	2.41801e-015	-1.4161e-016	1.12664e-015	-3.32257e-015	-7.20362e-016	5.03486e-015	5.54048e-015	4.0806e-015	-3.6976e-015	2.63528e-015	7.69331e-015	3.1494e-015	9.55771e-015	4.35994e-015	3.65359e-015	1.31671e-014	7.77377e-015
-7.32537e-015	1.83645e-015	1.05906e-014	4.69656e-015	7.07298e-015	4.39899e-015	3.52901e-015	1.30243e-015	2.67182e-015	-3.80413e-016	1.1916e-015	-3.60831e-015	-9.23419e-016	4.9778e-015	5.44123e-015	3.83997e-015	-3.68862e-015	2.54905e-015	7.81039e-015	3.14146e-015	9.84362e-015	4.05391e-015	3.33125e-015	1.30006e-014	8.28724e-015
-7.49148e-015	2.01716e-015	1.09839e-014	4.74014e-015	6.80239e-015	4.02066e-015	3.47859e-015	1.47299e-015	2.92263e-015	-6.05348e-016	1.26844e-015	-3.878e-015	-1.12694e-015	4.89792e-015	5.35128e-015	3.61096e-015	-3.6695e-015	2.47772e-015	7.93277e-015	3.13536e-015	1.01227e-014	3.77668e-015	3.01133e-015	1.27878e-014	8.7778e-015
-7.63903e-015	2.19338e-015	1.13603e-014	4.8059e-015	6.55257e-015	3.69044e-015	3.45121e-015	1.68017e-015	3.1667e-015	-8.16005e-016	1.35544e-015	-4.12886e-015	-1.32893e-015	4.79621e-015	5.27284e-015	3.39557e-015	-3.64039e-015	2.42272e-015	8.06049e-015	3.13124e-015	1.0395e-014	3.53004e-015	2.6953e-015	1.25291e-014	9.24178e-015
-7.76647e-015	2.36432e-015	1.17164e-014	4.89229e-015	6.32324e-015	3.40944e-015	3.4436e-015	1.91981e-015	3.40125e-015	-1.01174e-015	1.45153e-015	-4.35879e-015	-1.52776e-015	4.67438e-015	5.20746e-015	3.1952e-015	-3.60128e-015	2.3854e-015	8.19345e-015	3.12919e-015	1.06597e-014	3.31623e-015	2.38431e-015	1.22254e-014	9.67647e-015
-7.87229e-015	2.52927e-015	1.20502e-014	4.99671e-015	6.11399e-015	3.1782e-015	3.45218e-015	2.18732e-015	3.6236e-015	-1.19254e-015	1.55557e-015	-4.56597e-015	-1.72192e-015	4.53399e-015	5.15672e-015	3.0105e-015	-3.55104e-015	2.36659e-015	8.33134e-015	3.12951e-015	1.0916e-014	3.13698e-015	2.07899e-015	1.18774e-014	1.00791e-014
-7.95407e-015	2.68801e-015	1.23594e-014	5.11663e-015	5.92472e-015	2.99645e-015	3.47253e-015	2.47806e-015	3.83069e-015	-1.35814e-015	1.66557e-015	-4.74833e-015	-1.91045e-015	4.37692e-015	5.12208e-015	2.84235e-015	-3.48917e-015	2.36656e-015	8.47425e-015	3.13273e-015	1.11625e-014	2.9931e-015	1.78011e-015	1.14871e-014	1.0448e-014
-8.0097e-015	2.83933e-015	1.26415e-014	5.24916e-015	5.75515e-015	2.86329e-015	3.5011e-015	2.78638e-015	4.01938e-015	-1.50847e-015	1.77943e-015	-4.90445e-015	-2.09155e-015	4.20579e-015	5.10473e-015	2.69233e-015	-3.41517e-015	2.38593e-015	8.62194e-015	3.13907e-015	1.13977e-014	2.88592e-015	1.48788e-015	1.10568e-014	1.07808e-014
-8.03802e-015	2.98256e-015	1.28941e-014	5.39162e-015	5.60451e-015	2.77792e-015	3.53364e-015	3.10823e-015	4.18637e-015	-1.64362e-015	1.89536e-015	-5.03294e-015	-2.26312e-015	4.02284e-015	5.10589e-015	2.56163e-015	-3.32906e-015	2.4257e-015	8.77486e-015	3.14885e-015	1.16201e-014	2.8156e-015	1.20253e-015	1.05891e-014	1.10748e-014
-8.03877e-015	3.11743e-015	1.31153e-014	5.54124e-015	5.47192e-015	2.73856e-015	3.56615e-015	3.43779e-015	4.32961e-015	-1.76352e-015	2.01111e-015	-5.13306e-015	-2.42399e-015	3.83051e-015	5.12605e-015	2.45023e-015	-3.22996e-015	2.48676e-015	8.93263e-015	3.16227e-015	1.18284e-014	2.78267e-015	9.24832e-016	1.00871e-014	1.13293e-014
-8.01095e-015	3.24283e-015	1.33029e-014	5.69479e-015	5.35657e-015	2.74322e-015	3.59451e-015	3.76888e-015	4.44679e-015	-1.86858e-015	2.12413e-015	-5.20465e-015	-2.57331e-015	3.63212e-015	5.16505e-015	2.35829e-015	-3.11694e-015	2.56977e-015	9.0955e-015	3.17963e-015	1.20206e-014	2.78661e-015	6.54765e-016	9.55308e-015	1.15428e-014
-7.95405e-015	3.35802e-015	1.34552e-014	5.84854e-015	5.25772e-015	2.78838e-015	3.61444e-015	4.09653e-015	4.53563e-015	-1.95913e-015	2.23234e-015	-5.24685e-015	-2.70982e-015	3.43026e-015	5.22315e-015	2.2862e-015	-2.98917e-015	2.67514e-015	9.26308e-015	3.20101e-015	1.21945e-014	2.82681e-015	3.92022e-016	8.9901e-015	1.17143e-014
-7.86849e-015	3.46302e-015	1.35706e-014	5.99908e-015	5.17494e-015	2.87057e-015	3.62115e-015	4.41601e-015	4.59435e-015	-2.03532e-015	2.33317e-015	-5.25957e-015	-2.83161e-015	3.22803e-015	5.3003e-015	2.23494e-015	-2.84616e-015	2.8036e-015	9.43527e-015	3.22645e-015	1.23475e-014	2.90236e-015	1.36498e-016	8.40124e-015	1.18428e-014
-7.75385e-015	3.55705e-015	1.3647e-014	6.14293e-015	5.10708e-015	2.9862e-015	3.61182e-015	4.72258e-015	4.62182e-015	-2.09746e-015	2.42433e-015	-5.24328e-015	-2.93768e-015	3.02838e-015	5.39597e-015	2.20399e-015	-2.68716e-015	2.95557e-015	9.61182e-015	3.25634e-015	1.24776e-014	3.01212e-015	-1.12354e-016	7.79059e-015	1.19285e-014
-7.61001e-015	3.6398e-015	1.36832e-014	6.27681e-015	5.05319e-015	3.13094e-015	3.58343e-015	5.01202e-015	4.61664e-015	-2.14554e-015	2.50322e-015	-5.19881e-015	-3.02729e-015	2.83478e-015	5.50947e-015	2.19276e-015	-2.51083e-015	3.13112e-015	9.79292e-015	3.2915e-015	1.25821e-014	3.15459e-015	-3.54141e-016	7.16252e-015	1.1971e-014
-7.43738e-015	3.71149e-015	1.3678e-014	6.39744e-015	5.01272e-015	3.30001e-015	3.53283e-015	5.28005e-015	4.5783e-015	-2.1802e-015	2.568e-015	-5.12689e-015	-3.09911e-015	2.64995e-015	5.63994e-015	2.20216e-015	-2.31654e-015	3.33154e-015	9.97878e-015	3.33216e-015	1.26589e-014	3.32863e-015	-5.89604e-016	6.52101e-015	1.19705e-014
-7.23723e-015	3.77183e-015	1.36308e-014	6.50177e-015	4.98459e-015	3.4882e-015	3.45708e-015	5.52254e-015	4.50653e-015	-2.20201e-015	2.61647e-015	-5.02835e-015	-3.1521e-015	2.47646e-015	5.78545e-015	2.2326e-015	-2.10319e-015	3.55708e-015	1.01694e-014	3.37848e-015	1.2705e-014	3.53244e-015	-8.18774e-016	5.87029e-015	1.19278e-014
-7.01055e-015	3.82056e-015	1.35408e-014	6.58751e-015	4.96748e-015	3.69079e-015	3.35438e-015	5.73608e-015	4.40083e-015	-2.2107e-015	2.64637e-015	-4.90468e-015	-3.18569e-015	2.31764e-015	5.9449e-015	2.28374e-015	-1.86924e-015	3.80835e-015	1.03647e-014	3.4308e-015	1.27182e-014	3.76351e-015	-1.04139e-015	5.2149e-015	1.18444e-014
-6.75883e-015	3.85756e-015	1.34075e-014	6.65187e-015	4.96076e-015	3.90265e-015	3.22209e-015	5.91779e-015	4.26121e-015	-2.20659e-015	2.65613e-015	-4.75772e-015	-3.19948e-015	2.17534e-015	6.11681e-015	2.35569e-015	-1.61288e-015	4.08581e-015	1.05654e-014	3.49035e-015	1.26967e-014	4.01969e-015	-1.25736e-015	4.55955e-015	1.17221e-014
-6.48374e-015	3.88271e-015	1.32313e-014	6.69235e-015	4.96281e-015	4.11866e-015	3.05844e-015	6.06595e-015	4.08845e-015	-2.18975e-015	2.64404e-015	-4.58912e-015	-3.19262e-015	2.05157e-015	6.29925e-015	2.4479e-015	-1.33275e-015	4.39004e-015	1.07724e-014	3.55841e-015	1.26389e-014	4.29828e-015	-1.46676e-015	3.90924e-015	1.15629e-014
-6.18686e-015	3.89646e-015	1.30128e-014	6.70642e-015	4.97267e-015	4.33387e-015	2.86144e-015	6.17912e-015	3.88363e-015	-2.16024e-015	2.60874e-015	-4.4013e-015	-3.16478e-015	1.94901e-015	6.48972e-015	2.56041e-015	-1.02793e-015	4.72052e-015	1.09853e-014	3.63543e-015	1.25434e-014	4.59638e-015	-1.66907e-015	3.26758e-015	1.13693e-014
-5.8703e-015	3.89894e-015	1.27526e-014	6.69261e-015	4.98996e-015	4.54294e-015	2.63078e-015	6.25747e-015	3.64828e-015	-2.11819e-015	2.54891e-015	-4.19672e-015	-3.11585e-015	1.86922e-015	6.68607e-015	2.69346e-015	-6.97624e-016	5.07674e-015	1.12046e-014	3.72186e-015	1.24091e-014	4.91179e-015	-1.86405e-015	2.6394e-015	1.11442e-014
-5.53702e-015	3.89066e-015	1.24514e-014	6.6498e-015	5.01354e-015	4.74094e-015	2.36602e-015	6.30031e-015	3.38375e-015	-2.06396e-015	2.46378e-015	-3.97752e-015	-3.04592e-015	1.81385e-015	6.8855e-015	2.84629e-015	-3.41114e-016	5.45887e-015	1.14303e-014	3.81853e-015	1.22351e-014	5.24156e-015	-2.05131e-015	2.02976e-015	1.08907e-014
-5.18992e-015	3.87216e-015	1.21109e-014	6.5762e-015	5.04272e-015	4.92297e-015	2.06721e-015	6.30751e-015	3.09242e-015	-1.99726e-015	2.3526e-015	-3.74596e-015	-2.955e-015	1.78373e-015	7.08533e-015	3.01895e-015	4.25431e-017	5.86699e-015	1.16631e-014	3.92628e-015	1.20209e-014	5.5831e-015	-2.23035e-015	1.44296e-015	1.06123e-014
-4.83168e-015	3.84334e-015	1.17319e-014	6.47104e-015	5.07618e-015	5.08498e-015	1.73454e-015	6.28049e-015	2.77692e-015	-1.91802e-015	2.21465e-015	-3.50543e-015	-2.84442e-015	1.77939e-015	7.283e-015	3.21144e-015	4.5343e-016	6.30019e-015	1.19033e-014	4.04612e-015	1.17666e-014	5.9342e-015	-2.40038e-015	8.83233e-016	1.0312e-014
-4.4649e-015	3.80437e-015	1.13161e-014	6.33379e-015	5.11255e-015	5.22221e-015	1.36944e-015	6.22052e-015	2.43958e-015	-1.82613e-015	2.04966e-015	-3.25872e-015	-2.71465e-015	1.80003e-015	7.47547e-015	3.42345e-015	8.92448e-016	6.75824e-015	1.21504e-014	4.17835e-015	1.14721e-014	6.29166e-015	-2.5606e-015	3.5512e-016	9.99398e-015
-4.09239e-015	3.75668e-015	1.08654e-014	6.16359e-015	5.15065e-015	5.32981e-015	9.73598e-016	6.12891e-015	2.08272e-015	-1.7215e-015	1.85744e-015	-3.00891e-015	-2.56654e-015	1.84599e-015	7.65956e-015	3.65425e-015	1.3605e-015	7.23989e-015	1.24051e-014	4.32375e-015	1.11377e-014	6.65298e-015	-2.70978e-015	-1.37597e-016	9.66222e-015
-3.71762e-015	3.70168e-015	1.03817e-014	5.96077e-015	5.18968e-015	5.40396e-015	5.47714e-016	6.00761e-015	1.70928e-015	-1.6037e-015	1.63864e-015	-2.75912e-015	-2.40113e-015	1.91742e-015	7.83224e-015	3.90339e-015	1.85815e-015	7.74371e-015	1.26672e-014	4.48272e-015	1.07648e-014	7.01575e-015	-2.84691e-015	-5.91478e-016	9.32098e-015
-3.34366e-015	3.63941e-015	9.86697e-015	5.72601e-015	5.22905e-015	5.44169e-015	9.37881e-017	5.85928e-015	1.32308e-015	-1.47255e-015	1.39318e-015	-2.5123e-015	-2.21962e-015	2.01308e-015	7.99013e-015	4.17024e-015	2.38533e-015	8.26842e-015	1.29362e-014	4.65585e-015	1.03552e-014	7.37731e-015	-2.97032e-015	-1.00369e-015	8.97452e-015
-2.97386e-015	3.57063e-015	9.32385e-015	5.45965e-015	5.26719e-015	5.44016e-015	-3.86128e-016	5.68622e-015	9.265e-016	-1.3279e-015	1.12171e-015	-2.27154e-015	-2.02272e-015	2.13148e-015	8.13073e-015	4.45335e-015	2.9415e-015	8.8124e-015	1.32118e-014	4.84285e-015	9.91079e-015	7.73487e-015	-3.07908e-015	-1.37106e-015	8.62685e-015
-2.61076e-015	3.49681e-015	8.75444e-015	5.16269e-015	5.30301e-015	5.39681e-015	-8.89232e-016	5.49185e-015	5.22272e-016	-1.16929e-015	8.24834e-016	-2.03981e-015	-1.81252e-015	2.27091e-015	8.25085e-015	4.75163e-015	3.52675e-015	9.37342e-015	1.34939e-014	5.04416e-015	9.43397e-015	8.08678e-015	-3.17127e-015	-1.6907e-015	8.2825e-015
-2.25709e-015	3.41818e-015	8.16148e-015	4.83562e-015	5.33618e-015	5.30948e-015	-1.41293e-015	5.28026e-015	1.13878e-016	-9.97111e-016	5.03836e-016	-1.8197e-015	-1.59152e-015	2.42979e-015	8.34779e-015	5.06497e-015	4.13986e-015	9.94902e-015	1.37818e-014	5.26052e-015	8.9272e-015	8.43153e-015	-3.24532e-015	-1.96091e-015	7.94631e-015
-1.91622e-015	3.33667e-015	7.548e-015	4.48011e-015	5.36615e-015	5.17624e-015	-1.95333e-015	5.05478e-015	-2.9572e-016	-8.11298e-016	1.60283e-016	-1.61426e-015	-1.36198e-015	2.6056e-015	8.4186e-015	5.39197e-015	4.78001e-015	1.05368e-014	1.40746e-014	5.49169e-015	8.39355e-015	8.76652e-015	-3.29993e-015	-2.17977e-015	7.62224e-015
-1.59072e-015	3.25279e-015	6.9165e-015	4.0983e-015	5.39135e-015	4.99653e-015	-2.50763e-015	4.81794e-015	-7.03693e-016	-6.11851e-016	-2.04943e-016	-1.42653e-015	-1.12579e-015	2.79621e-015	8.46126e-015	5.73217e-015	5.44584e-015	1.11343e-014	1.43706e-014	5.73743e-015	7.83701e-015	9.09035e-015	-3.33385e-015	-2.34563e-015	7.31458e-015
-1.28336e-015	3.16748e-015	6.27034e-015	3.69201e-015	5.41066e-015	4.76986e-015	-3.07208e-015	4.57377e-015	-1.10685e-015	-3.98807e-016	-5.89817e-016	-1.25877e-015	-8.85226e-016	2.99755e-015	8.47382e-015	6.08392e-015	6.13582e-015	1.17397e-014	1.46695e-014	5.99753e-015	7.26201e-015	9.4016e-015	-3.34539e-015	-2.45699e-015	7.0277e-015
-9.96932e-016	3.08188e-015	5.61244e-015	3.26321e-015	5.42304e-015	4.49642e-015	-3.64328e-015	4.32619e-015	-1.50205e-015	-1.71966e-016	-9.92375e-016	-1.11265e-015	-6.43105e-016	3.20642e-015	8.45459e-015	6.4454e-015	6.84812e-015	1.235e-014	1.49694e-014	6.27165e-015	6.67329e-015	9.69859e-015	-3.33348e-015	-2.51355e-015	6.76548e-015
-7.33523e-016	2.99678e-015	4.94589e-015	2.81291e-015	5.42746e-015	4.17722e-015	-4.21717e-015	4.07857e-015	-1.88732e-015	6.79342e-017	-1.41127e-015	-9.90581e-016	-4.0209e-016	3.41988e-015	8.40219e-015	6.81527e-015	7.58128e-015	1.29608e-014	1.52689e-014	6.55905e-015	6.07521e-015	9.98053e-015	-3.29652e-015	-2.51539e-015	6.53138e-015
-4.9474e-016	2.91345e-015	4.27396e-015	2.34364e-015	5.42279e-015	3.8136e-015	-4.78991e-015	3.83416e-015	-2.25981e-015	3.20039e-016	-1.84362e-015	-8.94454e-016	-1.64532e-016	3.63411e-015	8.31531e-015	7.1912e-015	8.33307e-015	1.35691e-014	1.55663e-014	6.85921e-015	5.47178e-015	1.02463e-014	-3.23291e-015	-2.46267e-015	6.32834e-015
-2.81966e-016	2.83312e-015	3.60017e-015	1.85861e-015	5.40824e-015	3.40663e-015	-5.35786e-015	3.59579e-015	-2.61724e-015	5.84079e-016	-2.2869e-015	-8.26195e-016	6.69492e-017	3.84629e-015	8.19286e-015	7.57157e-015	9.10062e-015	1.41713e-014	1.58594e-014	7.17115e-015	4.86818e-015	1.0495e-014	-3.14149e-015	-2.35602e-015	6.15987e-015
-9.68059e-017	2.75637e-015	2.92837e-015	1.36095e-015	5.38338e-015	2.95918e-015	-5.91675e-015	3.36588e-015	-2.95742e-015	8.59107e-016	-2.73928e-015	-7.87108e-016	2.8896e-016	4.05333e-015	8.0348e-015	7.95416e-015	9.88146e-015	1.47633e-014	1.61456e-014	7.49295e-015	4.26939e-015	1.07258e-014	-3.02137e-015	-2.19627e-015	6.02891e-015
5.95777e-017	2.68422e-015	2.26191e-015	8.53229e-016	5.34698e-015	2.4743e-015	-6.46328e-015	3.14675e-015	-3.27782e-015	1.14424e-015	-3.19866e-015	-7.7795e-016	4.98604e-016	4.25149e-015	7.84113e-015	8.33637e-015	1.06726e-014	1.53417e-014	1.64227e-014	7.82316e-015	3.68083e-015	1.09385e-014	-2.87194e-015	-1.98539e-015	5.93735e-015
1.85885e-016	2.61709e-015	1.60416e-015	3.38586e-016	5.2988e-015	1.95526e-015	-6.99493e-015	2.9406e-015	-3.57707e-015	1.43833e-015	-3.66251e-015	-7.99812e-016	6.93806e-016	4.43747e-015	7.61237e-015	8.71592e-015	1.14703e-014	1.59031e-014	1.66885e-014	8.16058e-015	3.10745e-015	1.11325e-014	-2.69266e-015	-1.72577e-015	5.88705e-015
2.81206e-016	2.55601e-015	9.58538e-016	-1.79442e-016	5.23828e-015	1.40574e-015	-7.50765e-015	2.74909e-015	-3.85408e-015	1.7404e-015	-4.12873e-015	-8.53272e-016	8.71618e-016	4.60884e-015	7.3494e-015	9.09063e-015	1.22714e-014	1.64434e-014	1.694e-014	8.50368e-015	2.55478e-015	1.13075e-014	-2.4832e-015	-1.42003e-015	5.87943e-015
3.45665e-016	2.50138e-015	3.28601e-016	-6.98367e-016	5.1646e-015	8.30757e-016	-7.99937e-015	2.57347e-015	-4.10788e-015	2.04906e-015	-4.59541e-015	-9.38763e-016	1.0292e-015	4.7626e-015	7.05326e-015	9.45788e-015	1.30727e-014	1.6959e-014	1.71748e-014	8.85009e-015	2.02716e-015	1.1464e-014	-2.24368e-015	-1.07112e-015	5.91547e-015
3.79372e-016	2.45396e-015	-2.82362e-016	-1.21508e-015	5.07812e-015	2.34859e-016	-8.46711e-015	2.41405e-015	-4.33717e-015	2.36281e-015	-5.06021e-015	-1.05648e-015	1.16386e-015	4.89562e-015	6.72591e-015	9.8159e-015	1.38701e-014	1.74463e-014	1.73907e-014	9.19832e-015	1.52929e-015	1.16024e-014	-1.97417e-015	-6.81829e-016	5.99599e-015
3.82795e-016	2.41429e-015	-8.71056e-016	-1.72587e-015	4.97879e-015	-3.77531e-016	-8.90802e-015	2.27115e-015	-4.54139e-015	2.67996e-015	-5.52092e-015	-1.20633e-015	1.27314e-015	5.00596e-015	6.36923e-015	1.01624e-014	1.46602e-014	1.79018e-014	1.75845e-014	9.54623e-015	1.06606e-015	1.17223e-014	-1.67532e-015	-2.56525e-016	6.12101e-015
3.56756e-016	2.38222e-015	-1.43495e-015	-2.22773e-015	4.86688e-015	-1.00125e-015	-9.32055e-015	2.14414e-015	-4.72035e-015	2.99807e-015	-5.97528e-015	-1.3877e-015	1.35509e-015	5.09109e-015	5.98474e-015	1.04952e-014	1.54397e-014	1.83224e-014	1.77533e-014	9.89166e-015	6.41766e-016	1.18237e-014	-1.34822e-015	2.0046e-016	6.2896e-015
3.01802e-016	2.35804e-015	-1.97118e-015	-2.71777e-015	4.74261e-015	-1.63061e-015	-9.70268e-015	2.03289e-015	-4.87452e-015	3.31514e-015	-6.42161e-015	-1.59988e-015	1.40783e-015	5.14925e-015	5.57576e-015	1.08117e-014	1.62043e-014	1.87041e-014	1.78944e-014	1.02327e-014	2.60384e-016	1.19065e-014	-9.93849e-016	6.85006e-016	6.50037e-015
2.19149e-016	2.34154e-015	-2.4764e-015	-3.19242e-015	4.6062e-015	-2.26008e-015	-1.00522e-014	1.9364e-015	-5.00413e-015	3.62919e-015	-6.85772e-015	-1.84134e-015	1.43004e-015	5.17904e-015	5.14502e-015	1.11095e-014	1.69503e-014	1.90442e-014	1.80046e-014	1.05668e-014	-7.54661e-017	1.19712e-014	-6.13561e-016	1.19252e-015	6.75246e-015
1.10368e-016	2.33259e-015	-2.94824e-015	-3.6488e-015	4.45808e-015	-2.88441e-015	-1.0368e-014	1.85271e-015	-5.10977e-015	3.93779e-015	-7.28185e-015	-2.1111e-015	1.42061e-015	5.17962e-015	4.69636e-015	1.13858e-014	1.76745e-014	1.93403e-014	1.80809e-014	1.08916e-014	-3.6358e-016	1.20183e-014	-2.09557e-016	1.71866e-015	7.04367e-015
-2.26276e-017	2.3311e-015	-3.38381e-015	-4.08465e-015	4.29835e-015	-3.49761e-015	-1.065e-014	1.77997e-015	-5.19278e-015	4.23841e-015	-7.69216e-015	-2.40777e-015	1.37792e-015	5.14985e-015	4.23325e-015	1.1639e-014	1.83732e-014	1.95899e-014	1.81209e-014	1.12052e-014	-6.01154e-016	1.20481e-014	2.16466e-016	2.25821e-015	7.37111e-015
-1.78461e-016	2.336e-015	-3.78069e-015	-4.49713e-015	4.12767e-015	-4.09481e-015	-1.08979e-014	1.71655e-015	-5.25431e-015	4.52851e-015	-8.08705e-015	-2.72942e-015	1.3013e-015	5.08955e-015	3.75946e-015	1.18677e-014	1.90426e-014	1.9791e-014	1.81217e-014	1.15051e-014	-7.86352e-016	1.2061e-014	6.61973e-016	2.80621e-015	7.73247e-015
-3.55975e-016	2.34636e-015	-4.13625e-015	-4.88334e-015	3.94648e-015	-4.67069e-015	-1.11111e-014	1.65945e-015	-5.29586e-015	4.806e-015	-8.46501e-015	-3.07387e-015	1.18975e-015	4.99868e-015	3.27845e-015	1.20695e-014	1.96799e-014	1.9942e-014	1.80811e-014	1.17889e-014	-9.18271e-016	1.20569e-014	1.12422e-015	3.35777e-015	8.12466e-015
-5.52802e-016	2.36253e-015	-4.44952e-015	-5.24086e-015	3.75594e-015	-5.22001e-015	-1.12906e-014	1.60588e-015	-5.31886e-015	5.06803e-015	-8.82441e-015	-3.43843e-015	1.04294e-015	4.87818e-015	2.79392e-015	1.22423e-014	2.02821e-014	2.00415e-014	1.7997e-014	1.20546e-014	-9.95514e-016	1.20365e-014	1.60058e-015	3.90754e-015	8.54387e-015
-7.66347e-016	2.38334e-015	-4.71872e-015	-5.56747e-015	3.55656e-015	-5.73774e-015	-1.1437e-014	1.55319e-015	-5.32549e-015	5.31181e-015	-9.16481e-015	-3.82065e-015	8.6124e-016	4.72952e-015	2.31017e-015	1.23848e-014	2.08456e-014	2.00888e-014	1.78674e-014	1.23002e-014	-1.01827e-015	1.19996e-014	2.08784e-015	4.45014e-015	8.98578e-015
-9.94649e-016	2.40723e-015	-4.94244e-015	-5.86167e-015	3.3495e-015	-6.21921e-015	-1.15518e-014	1.4972e-015	-5.31747e-015	5.53514e-015	-9.48522e-015	-4.21826e-015	6.44669e-016	4.55412e-015	1.83128e-015	1.24958e-014	2.13669e-014	2.00838e-014	1.76902e-014	1.25237e-014	-9.87562e-016	1.1947e-014	2.58269e-015	4.98133e-015	9.44594e-015
-1.23594e-015	2.43367e-015	-5.12053e-015	-6.12156e-015	3.1358e-015	-6.65996e-015	-1.16364e-014	1.43424e-015	-5.29668e-015	5.73514e-015	-9.78492e-015	-4.62892e-015	3.94225e-016	4.35353e-015	1.36084e-015	1.25741e-014	2.18436e-014	2.00266e-014	1.74637e-014	1.27232e-014	-9.0469e-016	1.1879e-014	3.08183e-015	5.49641e-015	9.91987e-015
-1.48718e-015	2.46085e-015	-5.25199e-015	-6.34562e-015	2.91582e-015	-7.05679e-015	-1.1693e-014	1.36183e-015	-5.26597e-015	5.90942e-015	-1.00632e-014	-5.04961e-015	1.10184e-016	4.12943e-015	9.02539e-016	1.26188e-014	2.22736e-014	1.99172e-014	1.71864e-014	1.28975e-014	-7.70827e-016	1.1795e-014	3.58189e-015	5.99019e-015	1.04023e-014
-1.74605e-015	2.48778e-015	-5.3366e-015	-6.53278e-015	2.69086e-015	-7.40657e-015	-1.17241e-014	1.2766e-015	-5.22804e-015	6.05533e-015	-1.03195e-014	-5.47776e-015	-2.06329e-016	3.88382e-015	4.59796e-016	1.26288e-014	2.26549e-014	1.97562e-014	1.68573e-014	1.30446e-014	-5.88257e-016	1.16956e-014	4.07941e-015	6.45807e-015	1.08875e-014
-2.01029e-015	2.51232e-015	-5.37417e-015	-6.68211e-015	2.46173e-015	-7.70678e-015	-1.17325e-014	1.17492e-015	-5.18547e-015	6.17079e-015	-1.05528e-014	-5.91059e-015	-5.54158e-016	3.6194e-015	3.63979e-017	1.26025e-014	2.29858e-014	1.95447e-014	1.64757e-014	1.31635e-014	-3.5926e-016	1.1581e-014	4.5706e-015	6.89648e-015	1.13706e-014
-2.27814e-015	2.53294e-015	-5.36508e-015	-6.79283e-015	2.22844e-015	-7.95582e-015	-1.1721e-014	1.05423e-015	-5.14034e-015	6.25374e-015	-1.07624e-014	-6.34509e-015	-9.31526e-016	3.33897e-015	-3.649e-016	1.25395e-014	2.32648e-014	1.92843e-014	1.60417e-014	1.32524e-014	-8.71965e-017	1.1451e-014	5.05215e-015	7.30183e-015	1.18462e-014
-2.54718e-015	2.54858e-015	-5.31059e-015	-6.86538e-015	1.99191e-015	-8.1523e-015	-1.16921e-014	9.1141e-016	-5.09475e-015	6.30282e-015	-1.09486e-014	-6.77837e-015	-1.33647e-015	3.0451e-015	-7.41686e-016	1.24406e-014	2.349e-014	1.89777e-014	1.55549e-014	1.33108e-014	2.23808e-016	1.13061e-014	5.52104e-015	7.67075e-015	1.23095e-014
-2.81522e-015	2.55815e-015	-5.21156e-015	-6.90051e-015	1.75259e-015	-8.29588e-015	-1.16494e-014	7.43792e-016	-5.05077e-015	6.31619e-015	-1.1112e-014	-7.20795e-015	-1.76642e-015	2.74073e-015	-1.09175e-015	1.23053e-014	2.36609e-014	1.86273e-014	1.50155e-014	1.33384e-014	5.69674e-016	1.11463e-014	5.97402e-015	8.00004e-015	1.27555e-014
-3.08078e-015	2.56058e-015	-5.06998e-015	-6.8989e-015	1.51132e-015	-8.38663e-015	-1.15965e-014	5.49311e-016	-5.011e-015	6.2921e-015	-1.12528e-014	-7.63107e-015	-2.2186e-015	2.42894e-015	-1.41306e-015	1.21334e-014	2.37781e-014	1.8235e-014	1.44245e-014	1.33344e-014	9.45636e-016	1.0972e-014	6.40763e-015	8.28784e-015	1.31791e-014
-3.34118e-015	2.55509e-015	-4.88831e-015	-6.86232e-015	1.26751e-015	-8.42552e-015	-1.15366e-014	3.26573e-016	-4.97784e-015	6.2295e-015	-1.13713e-014	-8.04428e-015	-2.69071e-015	2.11266e-015	-1.70465e-015	1.19255e-014	2.38411e-014	1.78039e-014	1.3783e-014	1.32988e-014	1.3473e-015	1.07834e-014	6.8188e-015	8.53185e-015	1.3576e-014
-3.59481e-015	2.54085e-015	-4.66842e-015	-6.7918e-015	1.02184e-015	-8.41483e-015	-1.14734e-014	7.4104e-017	-4.95317e-015	6.12767e-015	-1.14679e-014	-8.44501e-015	-3.17986e-015	1.79525e-015	-1.96506e-015	1.16825e-014	2.38496e-014	1.73377e-014	1.30922e-014	1.32314e-014	1.7697e-015	1.05813e-014	7.20438e-015	8.73073e-015	1.3941e-014
-3.83969e-015	2.51666e-015	-4.41366e-015	-6.68933e-015	7.73813e-016	-8.35707e-015	-1.14105e-014	-2.09931e-016	-4.93952e-015	5.98622e-015	-1.15429e-014	-8.83119e-015	-3.6836e-015	1.47979e-015	-2.19413e-015	1.14052e-014	2.38045e-014	1.68403e-014	1.23542e-014	1.31334e-014	2.2068e-015	1.03658e-014	7.56212e-015	8.88351e-015	1.42695e-014
-4.07419e-015	2.48177e-015	-4.12746e-015	-6.55743e-015	5.22965e-016	-8.25572e-015	-1.13515e-014	-5.26284e-016	-4.93842e-015	5.80465e-015	-1.15971e-014	-9.20064e-015	-4.19874e-015	1.16876e-015	-2.39172e-015	1.10951e-014	2.37072e-014	1.63148e-014	1.15706e-014	1.30053e-014	2.65341e-015	1.01369e-014	7.88986e-015	8.98976e-015	1.45574e-014
-4.29731e-015	2.43564e-015	-3.81284e-015	-6.39889e-015	2.69008e-016	-8.1142e-015	-1.13004e-014	-8.74653e-016	-4.95086e-015	5.58332e-015	-1.16315e-014	-9.55112e-015	-4.72169e-015	8.65729e-016	-2.5581e-015	1.07536e-014	2.35585e-014	1.57652e-014	1.07446e-014	1.28476e-014	3.10371e-015	9.89526e-015	8.18532e-015	9.04981e-015	1.48008e-014
-4.50785e-015	2.37803e-015	-3.47404e-015	-6.2161e-015	1.13941e-017	-7.93741e-015	-1.12608e-014	-1.25463e-015	-4.97844e-015	5.32235e-015	-1.16467e-014	-9.88064e-015	-5.24933e-015	5.72755e-016	-2.69394e-015	1.03821e-014	2.33601e-014	1.51953e-014	9.87822e-015	1.26614e-014	3.55236e-015	9.64181e-015	8.44678e-015	9.06441e-015	1.49959e-014
-4.70427e-015	2.3081e-015	-3.11514e-015	-6.01271e-015	-2.50379e-016	-7.73079e-015	-1.12362e-014	-1.66586e-015	-5.02259e-015	5.0223e-015	-1.16434e-014	-1.01874e-014	-5.7784e-015	2.92243e-016	-2.80035e-015	9.98225e-015	2.31141e-014	1.46091e-014	8.97406e-015	1.24483e-014	3.99359e-015	9.37654e-015	8.67256e-015	9.03449e-015	1.51398e-014
-4.88597e-015	2.22556e-015	-2.74054e-015	-5.79289e-015	-5.17529e-016	-7.49921e-015	-1.12295e-014	-2.10692e-015	-5.08503e-015	4.68435e-015	-1.16233e-014	-1.04699e-014	-6.30621e-015	2.68598e-017	-2.87887e-015	9.55519e-015	2.28225e-014	1.40108e-014	8.03543e-015	1.22103e-014	4.42185e-015	9.10036e-015	8.86202e-015	8.96206e-015	1.52297e-014
-5.05202e-015	2.13076e-015	-2.35482e-015	-5.56031e-015	-7.91572e-016	-7.24914e-015	-1.12443e-014	-2.57618e-015	-5.16635e-015	4.30993e-015	-1.15874e-014	-1.0726e-014	-6.83008e-015	-2.21302e-016	-2.93142e-015	9.10301e-015	2.24878e-014	1.34038e-014	7.06634e-015	1.19489e-014	4.83266e-015	8.81375e-015	9.0144e-015	8.84911e-015	1.52637e-014
-5.20181e-015	2.02452e-015	-1.96273e-015	-5.3195e-015	-1.07399e-015	-6.98749e-015	-1.1283e-014	-3.07143e-015	-5.26698e-015	3.90074e-015	-1.15368e-014	-1.09547e-014	-7.34649e-015	-4.51105e-016	-2.96039e-015	8.62771e-015	2.21122e-014	1.27926e-014	6.07036e-015	1.16656e-014	5.22039e-015	8.51792e-015	9.12901e-015	8.69766e-015	1.52405e-014
-5.33525e-015	1.90761e-015	-1.56957e-015	-5.07472e-015	-1.366e-015	-6.72063e-015	-1.13473e-014	-3.5902e-015	-5.38776e-015	3.45873e-015	-1.14731e-014	-1.11549e-014	-7.8526e-015	-6.61078e-016	-2.96865e-015	8.13139e-015	2.16982e-014	1.21814e-014	5.05139e-015	1.13623e-014	5.57999e-015	8.21396e-015	9.20645e-015	8.51052e-015	1.5159e-014
-5.4517e-015	1.78119e-015	-1.18057e-015	-4.83074e-015	-1.669e-015	-6.45611e-015	-1.144e-014	-4.12963e-015	-5.52879e-015	2.98639e-015	-1.1397e-014	-1.13257e-014	-8.3463e-015	-8.50332e-016	-2.95963e-015	7.61659e-015	2.12495e-014	1.15739e-014	4.01327e-015	1.10415e-014	5.90732e-015	7.90278e-015	9.24732e-015	8.29076e-015	1.50187e-014
-5.5505e-015	1.64614e-015	-8.0123e-016	-4.59251e-015	-1.98502e-015	-6.20088e-015	-1.15624e-014	-4.68655e-015	-5.68994e-015	2.48587e-015	-1.13102e-014	-1.14674e-014	-8.82466e-015	-1.01841e-015	-2.93654e-015	7.08533e-015	2.07699e-014	1.0973e-014	2.95966e-015	1.07057e-014	6.19822e-015	7.58627e-015	9.25213e-015	8.04188e-015	1.48194e-014
-5.63166e-015	1.50418e-015	-4.36989e-016	-4.3656e-015	-2.31538e-015	-5.96227e-015	-1.17158e-014	-5.25699e-015	-5.87042e-015	1.96016e-015	-1.12142e-014	-1.15789e-014	-9.28562e-015	-1.16546e-015	-2.90228e-015	6.53952e-015	2.02627e-014	1.03824e-014	1.89472e-015	1.03575e-014	6.44899e-015	7.26591e-015	9.22244e-015	7.76817e-015	1.45607e-014
-5.6955e-015	1.35661e-015	-9.33048e-017	-4.15429e-015	-2.66158e-015	-5.74752e-015	-1.1901e-014	-5.83709e-015	-6.07017e-015	1.4124e-015	-1.11103e-014	-1.16604e-014	-9.72682e-015	-1.29129e-015	-2.86047e-015	5.98179e-015	1.97317e-014	9.80532e-015	8.23182e-016	9.99945e-015	6.65641e-015	6.94325e-015	9.15947e-015	7.47345e-015	1.42444e-014
-5.74235e-015	1.20534e-015	2.25076e-016	-3.96365e-015	-3.02483e-015	-5.56359e-015	-1.21183e-014	-6.42309e-015	-6.28848e-015	8.45566e-016	-1.09997e-014	-1.1712e-014	-1.01457e-014	-1.39597e-015	-2.81447e-015	5.41486e-015	1.91817e-014	9.24462e-015	-2.50466e-016	9.63482e-015	6.81796e-015	6.61988e-015	9.06509e-015	7.16126e-015	1.38718e-014
-5.77206e-015	1.05279e-015	5.12818e-016	-3.79836e-015	-3.40663e-015	-5.41702e-015	-1.23675e-014	-7.01082e-015	-6.52448e-015	2.62815e-016	-1.08843e-014	-1.17338e-014	-1.05406e-014	-1.48043e-015	-2.76779e-015	4.84125e-015	1.8616e-014	8.7026e-015	-1.32186e-015	9.26627e-015	6.93108e-015	6.29708e-015	8.94175e-015	6.83608e-015	1.34446e-014
-5.78455e-015	9.01285e-016	7.65252e-016	-3.66279e-015	-3.80791e-015	-5.31467e-015	-1.26483e-014	-7.59579e-015	-6.77813e-015	-3.31725e-016	-1.0765e-014	-1.17265e-014	-1.09103e-014	-1.54568e-015	-2.72464e-015	4.26398e-015	1.80382e-014	8.18142e-015	-2.38627e-015	8.89638e-015	6.99285e-015	5.9767e-015	8.79173e-015	6.50211e-015	1.29649e-014
-5.78007e-015	7.53467e-016	9.77633e-016	-3.56189e-015	-4.22986e-015	-5.2625e-015	-1.29601e-014	-8.17311e-015	-7.04779e-015	-9.34114e-016	-1.06436e-014	-1.16903e-014	-1.12532e-014	-1.59235e-015	-2.68786e-015	3.68554e-015	1.7453e-014	7.68327e-015	-3.43991e-015	8.52777e-015	7.00155e-015	5.66128e-015	8.61763e-015	6.16383e-015	1.24357e-014
-5.75807e-015	6.11575e-016	1.14652e-015	-3.49884e-015	-4.67307e-015	-5.26555e-015	-1.33017e-014	-8.73883e-015	-7.33188e-015	-1.54096e-015	-1.05211e-014	-1.16262e-014	-1.15683e-014	-1.62192e-015	-2.66015e-015	3.10946e-015	1.68645e-014	7.2096e-015	-4.47801e-015	8.16279e-015	6.9568e-015	5.35305e-015	8.42231e-015	5.82589e-015	1.18606e-014
-5.71887e-015	4.78176e-016	1.2682e-015	-3.47698e-015	-5.13835e-015	-5.32832e-015	-1.36715e-014	-9.28941e-015	-7.62896e-015	-2.14823e-015	-1.03989e-014	-1.15352e-014	-1.18545e-014	-1.63514e-015	-2.64452e-015	2.53896e-015	1.62766e-014	6.76194e-015	-5.49691e-015	7.80338e-015	6.8583e-015	5.05403e-015	8.20909e-015	5.49262e-015	1.12436e-014
-5.66315e-015	3.55773e-016	1.3397e-015	-3.50011e-015	-5.62577e-015	-5.45448e-015	-1.40667e-014	-9.82002e-015	-7.93773e-015	-2.75206e-015	-1.02778e-014	-1.1418e-014	-1.21113e-014	-1.63405e-015	-2.6427e-015	1.97695e-015	1.56932e-014	6.34085e-015	-6.49206e-015	7.45186e-015	6.70658e-015	4.7662e-015	7.98116e-015	5.16839e-015	1.05888e-014
-5.59179e-015	2.46998e-016	1.35891e-015	-3.56993e-015	-6.13514e-015	-5.64636e-015	-1.44848e-014	-1.03263e-014	-8.25693e-015	-3.34873e-015	-1.01593e-014	-1.12756e-014	-1.23384e-014	-1.6201e-015	-2.65725e-015	1.42646e-015	1.51182e-014	5.94733e-015	-7.45888e-015	7.11028e-015	6.5023e-015	4.49117e-015	7.74174e-015	4.85688e-015	9.90023e-015
-5.50491e-015	1.54584e-016	1.32401e-015	-3.68825e-015	-6.66514e-015	-5.90614e-015	-1.49237e-014	-1.08049e-014	-8.58464e-015	-3.93465e-015	-1.00449e-014	-1.11093e-014	-1.25354e-014	-1.59504e-015	-2.68943e-015	8.90303e-016	1.45557e-014	5.58244e-015	-8.39338e-015	6.781e-015	6.24614e-015	4.23111e-015	7.49427e-015	4.56191e-015	9.1826e-015
-5.403e-015	8.1453e-017	1.2334e-015	-3.85697e-015	-7.21516e-015	-6.23461e-015	-1.538e-014	-1.12526e-014	-8.91918e-015	-4.50611e-015	-9.93523e-015	-1.09203e-014	-1.2702e-014	-1.56042e-015	-2.74011e-015	3.71867e-016	1.40098e-014	5.24659e-015	-9.29109e-015	6.46588e-015	5.94055e-015	3.9882e-015	7.24216e-015	4.28708e-015	8.44098e-015
-5.28589e-015	2.94416e-017	1.08649e-015	-4.07667e-015	-7.78403e-015	-6.63235e-015	-1.58499e-014	-1.16653e-014	-9.25878e-015	-5.05898e-015	-9.83099e-015	-1.07099e-014	-1.28386e-014	-1.51771e-015	-2.8096e-015	-1.25968e-016	1.34841e-014	4.93981e-015	-1.01486e-014	6.16664e-015	5.58776e-015	3.76394e-015	6.98899e-015	4.03497e-015	7.68016e-015
-5.15369e-015	1.42429e-018	8.83205e-016	-4.34689e-015	-8.36978e-015	-7.0987e-015	-1.633e-014	-1.20404e-014	-9.60165e-015	-5.58976e-015	-9.73326e-015	-1.04798e-014	-1.29455e-014	-1.46877e-015	-2.898e-015	-5.99516e-016	1.29827e-014	4.66142e-015	-1.09625e-014	5.8849e-015	5.19019e-015	3.55975e-015	6.73822e-015	3.80845e-015	6.90575e-015
-5.00751e-015	-1.23671e-019	6.23504e-016	-4.66694e-015	-8.96955e-015	-7.63173e-015	-1.68169e-014	-1.2376e-014	-9.94577e-015	-6.09515e-015	-9.64292e-015	-1.02317e-014	-1.30224e-014	-1.41486e-015	-3.00505e-015	-1.04581e-015	1.25078e-014	4.41125e-015	-1.17292e-014	5.62298e-015	4.75165e-015	3.3771e-015	6.49281e-015	3.60967e-015	6.1235e-015
-4.84786e-015	2.65642e-017	3.09117e-016	-5.03571e-015	-9.58109e-015	-8.22861e-015	-1.73065e-014	-1.26696e-014	-1.02895e-014	-6.57217e-015	-9.56019e-015	-9.96681e-015	-1.30709e-014	-1.35722e-015	-3.1298e-015	-1.46179e-015	1.20631e-014	4.1885e-015	-1.2446e-014	5.38228e-015	4.27564e-015	3.21765e-015	6.25582e-015	3.44102e-015	5.3383e-015
-4.67498e-015	8.26764e-017	-5.77182e-017	-5.45058e-015	-1.02008e-014	-8.88476e-015	-1.77952e-014	-1.2919e-014	-1.06309e-014	-7.0179e-015	-9.4859e-015	-9.68694e-015	-1.30918e-014	-1.29611e-015	-3.27079e-015	-1.84455e-015	1.16511e-014	3.99229e-015	-1.31097e-014	5.16349e-015	3.76578e-015	3.08297e-015	6.03039e-015	3.304e-015	4.55649e-015
-4.48906e-015	1.70647e-016	-4.74426e-016	-5.90841e-015	-1.08252e-014	-9.59448e-015	-1.8279e-014	-1.31234e-014	-1.09686e-014	-7.42945e-015	-9.41992e-015	-9.39369e-015	-1.30858e-014	-1.23278e-015	-3.42627e-015	-2.19163e-015	1.12752e-014	3.82232e-015	-1.37169e-014	4.96716e-015	3.2259e-015	2.97404e-015	5.81947e-015	3.19946e-015	3.78286e-015
-4.2905e-015	2.91516e-016	-9.37864e-016	-6.40591e-015	-1.14497e-014	-1.03519e-014	-1.87538e-014	-1.32818e-014	-1.13015e-014	-7.80437e-015	-9.36283e-015	-9.08818e-015	-1.30543e-014	-1.16838e-015	-3.59345e-015	-2.49991e-015	1.09375e-014	3.67796e-015	-1.42652e-014	4.79439e-015	2.66095e-015	2.89124e-015	5.62594e-015	3.12907e-015	3.02292e-015
-4.07973e-015	4.45854e-016	-1.44294e-015	-6.939e-015	-1.20701e-014	-1.11502e-014	-1.92147e-014	-1.33933e-014	-1.16278e-014	-8.1408e-015	-9.31432e-015	-8.77179e-015	-1.29984e-014	-1.10343e-015	-3.77012e-015	-2.76669e-015	1.06393e-014	3.55825e-015	-1.47517e-014	4.64562e-015	2.07638e-015	2.8356e-015	5.45241e-015	3.09259e-015	2.28287e-015
-3.85764e-015	6.34357e-016	-1.98485e-015	-7.50271e-015	-1.26813e-014	-1.19814e-014	-1.96583e-014	-1.34582e-014	-1.19464e-014	-8.43673e-015	-9.27466e-015	-8.44619e-015	-1.29196e-014	-1.03738e-015	-3.95303e-015	-2.98961e-015	1.03825e-014	3.46247e-015	-1.51741e-014	4.52121e-015	1.4771e-015	2.80724e-015	5.30109e-015	3.08909e-015	1.56786e-015
-3.62439e-015	8.57409e-016	-2.55844e-015	-8.09075e-015	-1.32788e-014	-1.28369e-014	-2.00809e-014	-1.34763e-014	-1.22567e-014	-8.69087e-015	-9.24351e-015	-8.11298e-015	-1.28197e-014	-9.70694e-016	-4.13862e-015	-3.16619e-015	1.01683e-014	3.38967e-015	-1.55302e-014	4.42168e-015	8.68336e-016	2.80568e-015	5.17325e-015	3.11822e-015	8.83387e-016
-3.3802e-015	1.11449e-015	-3.15751e-015	-8.69716e-015	-1.38569e-014	-1.37075e-014	-2.04782e-014	-1.34491e-014	-1.25577e-014	-8.90166e-015	-9.2204e-015	-7.77355e-015	-1.26999e-014	-9.03538e-016	-4.32277e-015	-3.29451e-015	9.99801e-015	3.33873e-015	-1.58189e-014	4.34693e-015	2.54888e-016	2.83085e-015	5.07039e-015	3.17954e-015	2.34327e-016
-3.12527e-015	1.40471e-015	-3.77588e-015	-9.31556e-015	-1.44096e-014	-1.45835e-014	-2.08467e-014	-1.33772e-014	-1.28483e-014	-9.06842e-015	-9.20512e-015	-7.42949e-015	-1.25609e-014	-8.35741e-016	-4.50173e-015	-3.37267e-015	9.87221e-015	3.30862e-015	-1.60381e-014	4.29634e-015	-3.58276e-016	2.88233e-015	4.99469e-015	3.27157e-015	-3.74743e-016
-2.86064e-015	1.72678e-015	-4.4072e-015	-9.93964e-015	-1.49317e-014	-1.54544e-014	-2.11833e-014	-1.32619e-014	-1.31276e-014	-9.1912e-015	-9.19733e-015	-7.08225e-015	-1.24046e-014	-7.66473e-016	-4.67151e-015	-3.39852e-015	9.79135e-015	3.29857e-015	-1.61867e-014	4.27004e-015	-9.65441e-016	2.95945e-015	4.94729e-015	3.39278e-015	-9.39107e-016
-2.58709e-015	2.07961e-015	-5.04424e-015	-1.05622e-014	-1.54172e-014	-1.63102e-014	-2.14839e-014	-1.31048e-014	-1.3395e-014	-9.26931e-015	-9.19661e-015	-6.73297e-015	-1.22323e-014	-6.95685e-016	-4.82787e-015	-3.37052e-015	9.75631e-015	3.30762e-015	-1.62635e-014	4.26713e-015	-1.5612e-015	3.06104e-015	4.92896e-015	3.5417e-015	-1.45421e-015
-2.30554e-015	2.46128e-015	-5.67965e-015	-1.11756e-014	-1.58599e-014	-1.71401e-014	-2.17461e-014	-1.29085e-014	-1.36494e-014	-9.30361e-015	-9.20217e-015	-6.38299e-015	-1.20452e-014	-6.21878e-016	-4.96588e-015	-3.28844e-015	9.76611e-015	3.33546e-015	-1.62683e-014	4.28703e-015	-2.13983e-015	3.18585e-015	4.94016e-015	3.71596e-015	-1.91625e-015
-2.01632e-015	2.86948e-015	-6.306e-015	-1.17724e-014	-1.62542e-014	-1.79338e-014	-2.19676e-014	-1.26754e-014	-1.38905e-014	-9.29426e-015	-9.213e-015	-6.03347e-015	-1.18452e-014	-5.44217e-016	-5.08117e-015	-3.15168e-015	9.82012e-015	3.38185e-015	-1.62002e-014	4.32915e-015	-2.69619e-015	3.33242e-015	4.98115e-015	3.91211e-015	-2.32199e-015
-1.72066e-015	3.30196e-015	-6.91608e-015	-1.23451e-014	-1.65955e-014	-1.86805e-014	-2.21461e-014	-1.24084e-014	-1.4118e-014	-9.24144e-015	-9.22869e-015	-5.68582e-015	-1.16335e-014	-4.61803e-016	-5.16962e-015	-2.95949e-015	9.91762e-015	3.44678e-015	-1.60587e-014	4.39208e-015	-3.22566e-015	3.49969e-015	5.05138e-015	4.12752e-015	-2.66791e-015
-1.41914e-015	3.75596e-015	-7.50215e-015	-1.28861e-014	-1.68781e-014	-1.93696e-014	-2.22792e-014	-1.21096e-014	-1.43318e-014	-9.14615e-015	-9.24803e-015	-5.34098e-015	-1.14122e-014	-3.73227e-016	-5.22703e-015	-2.7119e-015	1.00577e-014	3.52971e-015	-1.58441e-014	4.47494e-015	-3.72436e-015	3.68646e-015	5.1504e-015	4.35949e-015	-2.95133e-015
-1.11253e-015	4.22842e-015	-8.05721e-015	-1.33878e-014	-1.70975e-014	-1.99912e-014	-2.23654e-014	-1.1782e-014	-1.45317e-014	-9.00917e-015	-9.27012e-015	-5.00054e-015	-1.11824e-014	-2.77649e-016	-5.24969e-015	-2.40963e-015	1.02383e-014	3.6299e-015	-1.55563e-014	4.57646e-015	-4.188e-015	3.89048e-015	5.2776e-015	4.6052e-015	-3.16993e-015
-8.02074e-016	4.71544e-015	-8.57423e-015	-1.38429e-014	-1.72492e-014	-2.05358e-014	-2.24039e-014	-1.14279e-014	-1.47177e-014	-8.83178e-015	-9.2939e-015	-4.66525e-015	-1.09451e-014	-1.73745e-016	-5.23426e-015	-2.0543e-015	1.04578e-014	3.74755e-015	-1.51961e-014	4.69539e-015	-4.61176e-015	4.10922e-015	5.43206e-015	4.86172e-015	-3.32153e-015
-4.87772e-016	5.21342e-015	-9.04647e-015	-1.42444e-014	-1.73287e-014	-2.09949e-014	-2.23938e-014	-1.10499e-014	-1.48904e-014	-8.61561e-015	-9.31836e-015	-4.33594e-015	-1.07013e-014	-6.04064e-017	-5.17783e-015	-1.64686e-015	1.07133e-014	3.88253e-015	-1.47654e-014	4.83079e-015	-4.9916e-015	4.34065e-015	5.61306e-015	5.12575e-015	-3.40455e-015
-1.71013e-016	5.71829e-015	-9.46809e-015	-1.45864e-014	-1.73321e-014	-2.13609e-014	-2.23346e-014	-1.06513e-014	-1.50498e-014	-8.36193e-015	-9.34273e-015	-4.01375e-015	-1.04528e-014	6.33394e-017	-5.07773e-015	-1.1887e-015	1.10027e-014	4.03456e-015	-1.42653e-014	4.98081e-015	-5.32428e-015	4.58257e-015	5.81969e-015	5.39433e-015	-3.41818e-015
1.47658e-016	6.22592e-015	-9.8332e-015	-1.48631e-014	-1.72562e-014	-2.16261e-014	-2.22261e-014	-1.02345e-014	-1.51955e-014	-8.07317e-015	-9.36574e-015	-3.69986e-015	-1.02012e-014	1.98293e-016	-4.93162e-015	-6.82534e-016	1.1323e-014	4.20444e-015	-1.36974e-014	5.14431e-015	-5.60708e-015	4.83253e-015	6.05039e-015	5.66471e-015	-3.36147e-015
4.66765e-016	6.73235e-015	-1.01365e-014	-1.50686e-014	-1.70985e-014	-2.17837e-014	-2.2068e-014	-9.80298e-015	-1.5328e-014	-7.75134e-015	-9.38687e-015	-3.39487e-015	-9.94761e-015	3.45741e-016	-4.73822e-015	-1.31604e-016	1.1671e-014	4.39265e-015	-1.30637e-014	5.32014e-015	-5.83738e-015	5.08818e-015	6.30304e-015	5.93372e-015	-3.23388e-015
7.84401e-016	7.23376e-015	-1.0373e-014	-1.51988e-014	-1.68576e-014	-2.18285e-014	-2.18611e-014	-9.35881e-015	-1.54479e-014	-7.39843e-015	-9.40492e-015	-3.09954e-015	-9.69338e-015	5.06642e-016	-4.49627e-015	4.60619e-016	1.20436e-014	4.59877e-015	-1.23665e-014	5.50713e-015	-6.01313e-015	5.34716e-015	6.57574e-015	6.19869e-015	-3.03613e-015
1.09979e-015	7.72609e-015	-1.05392e-014	-1.52499e-014	-1.65326e-014	-2.17561e-014	-2.16058e-014	-8.90532e-015	-1.55543e-014	-7.01626e-015	-9.41899e-015	-2.81453e-015	-9.43911e-015	6.81165e-016	-4.20566e-015	1.09079e-015	1.24377e-014	4.82334e-015	-1.16088e-014	5.70404e-015	-6.13244e-015	5.60746e-015	6.86629e-015	6.45722e-015	-2.76921e-015
1.41143e-015	8.20435e-015	-1.06325e-014	-1.52192e-014	-1.61224e-014	-2.15644e-014	-2.13029e-014	-8.44489e-015	-1.56472e-014	-6.60679e-015	-9.42846e-015	-2.54071e-015	-9.18637e-015	8.69218e-016	-3.86681e-015	1.75454e-015	1.28502e-014	5.06641e-015	-1.07937e-014	5.90943e-015	-6.19443e-015	5.86658e-015	7.17244e-015	6.70685e-015	-2.43392e-015
1.71716e-015	8.66429e-015	-1.06504e-014	-1.51049e-014	-1.56282e-014	-2.12515e-014	-2.09541e-014	-7.97886e-015	-1.57265e-014	-6.1726e-015	-9.43244e-015	-2.27797e-015	-8.93627e-015	1.07072e-015	-3.48052e-015	2.44827e-015	1.32781e-014	5.3277e-015	-9.9248e-015	6.12219e-015	-6.19885e-015	6.12246e-015	7.4921e-015	6.94427e-015	-2.03194e-015
2.01613e-015	9.10242e-015	-1.05916e-014	-1.49057e-014	-1.50511e-014	-2.08166e-014	-2.05604e-014	-7.50974e-015	-1.57924e-014	-5.71534e-015	-9.42985e-015	-2.02654e-015	-8.69013e-015	1.28642e-015	-3.04804e-015	3.16675e-015	1.37184e-014	5.60751e-015	-9.00602e-015	6.34066e-015	-6.14485e-015	6.37328e-015	7.8225e-015	7.16823e-015	-1.56493e-015
2.30708e-015	9.51578e-015	-1.04552e-014	-1.46216e-014	-1.43927e-014	-2.02606e-014	-2.01223e-014	-7.03909e-015	-1.58442e-014	-5.2383e-015	-9.41957e-015	-1.78719e-015	-8.4489e-015	1.51544e-015	-2.57144e-015	3.9048e-015	1.41669e-014	5.90557e-015	-8.04111e-015	6.56384e-015	-6.03245e-015	6.61632e-015	8.16085e-015	7.37677e-015	-1.03669e-015
2.58844e-015	9.89964e-015	-1.0242e-014	-1.42538e-014	-1.36556e-014	-1.95853e-014	-1.96414e-014	-6.56824e-015	-1.58802e-014	-4.74352e-015	-9.40148e-015	-1.56011e-015	-8.21303e-015	1.75686e-015	-2.05353e-015	4.65644e-015	1.46206e-014	6.222e-015	-7.03454e-015	6.79012e-015	-5.86198e-015	6.84976e-015	8.50507e-015	7.56732e-015	-4.50644e-016
2.85946e-015	1.02504e-014	-9.95341e-015	-1.38048e-014	-1.28436e-014	-1.87936e-014	-1.91196e-014	-6.0988e-015	-1.59001e-014	-4.23291e-015	-9.37461e-015	-1.34591e-015	-7.98376e-015	2.01015e-015	-1.49803e-015	5.41644e-015	1.50765e-014	6.55681e-015	-5.99122e-015	7.01873e-015	-5.63471e-015	7.0719e-015	8.85277e-015	7.73852e-015	1.9037e-016
3.11837e-015	1.05651e-014	-9.59133e-015	-1.32766e-014	-1.19609e-014	-1.789e-014	-1.85585e-014	-5.63248e-015	-1.59032e-014	-3.70876e-015	-9.33821e-015	-1.1446e-015	-7.76143e-015	2.27355e-015	-9.08466e-016	6.17897e-015	1.55313e-014	6.90999e-015	-4.91647e-015	7.24856e-015	-5.35193e-015	7.2812e-015	9.20125e-015	7.89009e-015	8.82265e-016
3.36358e-015	1.08408e-014	-9.1583e-015	-1.26733e-014	-1.10127e-014	-1.68801e-014	-1.79604e-014	-5.16969e-015	-1.58877e-014	-3.17303e-015	-9.29194e-015	-9.56347e-016	-7.54692e-015	2.54557e-015	-2.88629e-016	6.9379e-015	1.59817e-014	7.28017e-015	-3.81578e-015	7.47881e-015	-5.01542e-015	7.47641e-015	9.54804e-015	8.02139e-015	1.62084e-015
3.59366e-015	1.10746e-014	-8.65843e-015	-1.19992e-014	-1.00049e-014	-1.57704e-014	-1.73274e-014	-4.71127e-015	-1.58528e-014	-2.62815e-015	-9.23565e-015	-7.81852e-016	-7.34168e-015	2.82478e-015	3.56642e-016	7.68657e-015	1.64242e-014	7.66606e-015	-2.69454e-015	7.70846e-015	-4.62731e-015	7.65656e-015	9.89072e-015	8.13208e-015	2.40147e-015
3.8066e-015	1.12644e-014	-8.09626e-015	-1.12595e-014	-8.94346e-015	-1.45687e-014	-1.66621e-014	-4.25803e-015	-1.5797e-014	-2.07586e-015	-9.16893e-015	-6.21548e-016	-7.14621e-015	3.10875e-015	1.02225e-015	8.41898e-015	1.68563e-014	8.06709e-015	-1.55844e-015	7.93653e-015	-4.1903e-015	7.82062e-015	1.0227e-014	8.22172e-015	3.21852e-015
4.00128e-015	1.14085e-014	-7.47702e-015	-1.04606e-014	-7.83527e-015	-1.32837e-014	-1.59657e-014	-3.81072e-015	-1.5719e-014	-1.51796e-015	-9.09134e-015	-4.74897e-016	-6.96124e-015	3.39621e-015	1.70281e-015	9.12919e-015	1.72762e-014	8.4823e-015	-4.14509e-016	8.16179e-015	-3.70736e-015	7.9668e-015	1.05548e-014	8.29026e-015	4.06765e-015
4.1763e-015	1.15058e-014	-6.80598e-015	-9.60995e-015	-6.68755e-015	-1.19245e-014	-1.52404e-014	-3.36927e-015	-1.5617e-014	-9.56546e-016	-9.00271e-015	-3.42091e-016	-6.78709e-015	3.68494e-015	2.39249e-015	9.81136e-015	1.76817e-014	8.90991e-015	7.31698e-016	8.38367e-015	-3.1818e-015	8.09532e-015	1.08714e-014	8.33786e-015	4.94327e-015
4.33025e-015	1.15558e-014	-6.08968e-015	-8.71492e-015	-5.50789e-015	-1.05015e-014	-1.44886e-014	-2.93427e-015	-1.54892e-014	-3.93325e-016	-8.90348e-015	-2.22533e-016	-6.62469e-015	3.97189e-015	3.08519e-015	1.04593e-014	1.80709e-014	9.34809e-015	1.87399e-015	8.60167e-015	-2.6167e-015	8.2058e-015	1.11745e-014	8.36488e-015	5.83924e-015
4.46182e-015	1.15579e-014	-5.33492e-015	-7.78326e-015	-4.30441e-015	-9.02508e-015	-1.37123e-014	-2.50623e-015	-1.53344e-014	1.69659e-016	-8.79337e-015	-1.16273e-016	-6.47437e-015	4.25528e-015	3.77519e-015	1.10678e-014	1.84417e-014	9.79539e-015	3.00577e-015	8.8157e-015	-2.01604e-015	8.29833e-015	1.1462e-014	8.37213e-015	6.7492e-015
4.57027e-015	1.15123e-014	-4.54919e-015	-6.82333e-015	-3.08631e-015	-7.50633e-015	-1.29143e-014	-2.08454e-015	-1.5151e-014	7.30511e-016	-8.67259e-015	-2.35614e-017	-6.33595e-015	4.53201e-015	4.45642e-015	1.16316e-014	1.87921e-014	1.02494e-014	4.12161e-015	9.02476e-015	-1.38408e-015	8.37274e-015	1.1732e-014	8.36075e-015	7.66739e-015
4.65477e-015	1.14192e-014	-3.73988e-015	-5.84321e-015	-1.86218e-015	-5.95703e-015	-1.20964e-014	-1.669e-015	-1.49383e-014	1.28789e-015	-8.54156e-015	5.59124e-017	-6.20991e-015	4.7996e-015	5.12261e-015	1.21459e-014	1.91206e-014	1.07082e-014	5.21448e-015	9.22851e-015	-7.24725e-016	8.4288e-015	1.19831e-014	8.33115e-015	8.58744e-015
4.71403e-015	1.12795e-014	-2.91486e-015	-4.85184e-015	-6.40201e-016	-4.38887e-015	-1.1261e-014	-1.25981e-015	-1.46947e-014	1.84012e-015	-8.40033e-015	1.2236e-016	-6.09638e-015	5.05551e-015	5.76807e-015	1.26067e-014	1.94264e-014	1.11693e-014	6.27798e-015	9.42668e-015	-4.18962e-017	8.46714e-015	1.2214e-014	8.28397e-015	9.50343e-015
4.74718e-015	1.10942e-014	-2.08122e-015	-3.85818e-015	5.70781e-016	-2.81351e-015	-1.04097e-014	-8.56886e-016	-1.44187e-014	2.38603e-015	-8.2497e-015	1.75661e-016	-5.99551e-015	5.29679e-015	6.38698e-015	1.301e-014	1.97085e-014	1.163e-014	7.30601e-015	9.6186e-015	6.59738e-016	8.48791e-015	1.24232e-014	8.22054e-015	1.04091e-014
4.75263e-015	1.08649e-014	-1.24713e-015	-2.87187e-015	1.76201e-015	-1.24242e-015	-9.54556e-015	-4.60428e-016	-1.41087e-014	2.92406e-015	-8.09078e-015	2.15084e-016	-5.90828e-015	5.52074e-015	6.97403e-015	1.33522e-014	1.99661e-014	1.20877e-014	8.29293e-015	9.80408e-015	1.37541e-015	8.49146e-015	1.26093e-014	8.14197e-015	1.12984e-014
4.72995e-015	1.05944e-014	-4.19484e-016	-1.90171e-015	2.92557e-015	3.12995e-016	-8.67134e-015	-7.0538e-017	-1.37636e-014	3.45217e-015	-7.9241e-015	2.41295e-016	-5.83389e-015	5.7251e-015	7.52411e-015	1.36307e-014	2.01983e-014	1.25392e-014	9.2329e-015	9.98265e-015	2.1009e-015	8.47875e-015	1.2771e-014	8.05011e-015	1.21647e-014
4.67886e-015	1.02847e-014	3.94139e-016	-9.55725e-016	4.05345e-015	1.84121e-015	-7.78892e-015	3.12671e-016	-1.33829e-014	3.96925e-015	-7.75014e-015	2.5517e-016	-5.77271e-015	5.90879e-015	8.03324e-015	1.3843e-014	2.04059e-014	1.29815e-014	1.01207e-014	1.01543e-014	2.83172e-015	8.45027e-015	1.29069e-014	7.94639e-015	1.30023e-014
4.59952e-015	9.93847e-015	1.18732e-015	-4.13555e-017	5.13767e-015	3.3322e-015	-6.90039e-015	6.88759e-016	-1.29663e-014	4.47385e-015	-7.5699e-015	2.56407e-016	-5.7251e-015	6.07e-015	8.49697e-015	1.39873e-014	2.05892e-014	1.34118e-014	1.09511e-014	1.03179e-014	3.56333e-015	8.40658e-015	1.30163e-014	7.83188e-015	1.38056e-014
4.49162e-015	9.55948e-015	1.9532e-015	8.33525e-016	6.17139e-015	4.7759e-015	-6.00863e-015	1.05715e-015	-1.25141e-014	4.96472e-015	-7.38393e-015	2.45091e-016	-5.69053e-015	6.20635e-015	8.91235e-015	1.40632e-014	2.07486e-014	1.38269e-014	1.17191e-014	1.04737e-014	4.29192e-015	8.34819e-015	1.30986e-014	7.70824e-015	1.45691e-014
4.35484e-015	9.15137e-015	2.68567e-015	1.66195e-015	7.14747e-015	6.16328e-015	-5.11611e-015	1.41735e-015	-1.20273e-014	5.44024e-015	-7.19383e-015	2.21931e-016	-5.66808e-015	6.31706e-015	9.27593e-015	1.40698e-014	2.08843e-014	1.42246e-014	1.24207e-014	1.06217e-014	5.01336e-015	8.27648e-015	1.3153e-014	7.57684e-015	1.5288e-014
4.18928e-015	8.71781e-015	3.37911e-015	2.43802e-015	8.05974e-015	7.4856e-015	-4.22534e-015	1.76883e-015	-1.15063e-014	5.8988e-015	-7.00012e-015	1.86933e-016	-5.65747e-015	6.40083e-015	9.58581e-015	1.40085e-014	2.09965e-014	1.4602e-014	1.3051e-014	1.07612e-014	5.72358e-015	8.19255e-015	1.31795e-014	7.43873e-015	1.59571e-014
3.99486e-015	8.26195e-015	4.02873e-015	3.1564e-015	8.90243e-015	8.73463e-015	-3.33909e-015	2.11122e-015	-1.09511e-014	6.33874e-015	-6.80439e-015	1.40223e-016	-5.65831e-015	6.45695e-015	9.84017e-015	1.38805e-014	2.10867e-014	1.49565e-014	1.36074e-014	1.08927e-014	6.4196e-015	8.09656e-015	1.31775e-014	7.29538e-015	1.65722e-014
3.77181e-015	7.78757e-015	4.63083e-015	3.81175e-015	9.67105e-015	9.9045e-015	-2.46017e-015	2.44361e-015	-1.03632e-014	6.75866e-015	-6.6081e-015	8.21053e-017	-5.67083e-015	6.48513e-015	1.0038e-014	1.36876e-014	2.11557e-014	1.52852e-014	1.40865e-014	1.10159e-014	7.0972e-015	7.98892e-015	1.31472e-014	7.14765e-015	1.71295e-014
3.52083e-015	7.29834e-015	5.1821e-015	4.39977e-015	1.03612e-014	1.09894e-014	-1.59142e-015	2.76505e-015	-9.74378e-015	7.15747e-015	-6.41256e-015	1.28207e-017	-5.69409e-015	6.48503e-015	1.01789e-014	1.34321e-014	2.12043e-014	1.55854e-014	1.44866e-014	1.11303e-014	7.75264e-015	7.87088e-015	1.30893e-014	6.99609e-015	1.76255e-014
3.24289e-015	6.79909e-015	5.67917e-015	4.91884e-015	1.09705e-014	1.19846e-014	-7.35687e-016	3.07461e-015	-9.09546e-015	7.5336e-015	-6.219e-015	-6.75323e-017	-5.7275e-015	6.45623e-015	1.02626e-014	1.3117e-014	2.12339e-014	1.58544e-014	1.48055e-014	1.12352e-014	8.38367e-015	7.74292e-015	1.30038e-014	6.84157e-015	1.80576e-014
2.93906e-015	6.2939e-015	6.12052e-015	5.36679e-015	1.14962e-014	1.28857e-014	1.04657e-016	3.37131e-015	-8.42079e-015	7.88573e-015	-6.02897e-015	-1.58934e-016	-5.77062e-015	6.39934e-015	1.02902e-014	1.27463e-014	2.12462e-014	1.60903e-014	1.5042e-014	1.13304e-014	8.98775e-015	7.60555e-015	1.28904e-014	6.68551e-015	1.84231e-014
2.61025e-015	5.78641e-015	6.50503e-015	5.74186e-015	1.19362e-014	1.36897e-014	9.27e-016	3.65391e-015	-7.72261e-015	8.21246e-015	-5.84409e-015	-2.6118e-016	-5.82255e-015	6.31484e-015	1.02629e-014	1.2324e-014	2.12422e-014	1.62919e-014	1.51961e-014	1.14156e-014	9.56208e-015	7.45937e-015	1.27498e-014	6.52842e-015	1.87204e-014
2.25768e-015	5.28103e-015	6.83291e-015	6.04403e-015	1.22897e-014	1.43953e-014	1.72768e-015	3.92134e-015	-7.00453e-015	8.51286e-015	-5.66559e-015	-3.7412e-016	-5.88313e-015	6.20427e-015	1.01835e-014	1.18553e-014	2.12235e-014	1.64579e-014	1.52679e-014	1.14908e-014	1.01057e-014	7.30488e-015	1.25825e-014	6.37086e-015	1.89491e-014
1.8829e-015	4.78223e-015	7.10393e-015	6.27418e-015	1.25563e-014	1.50014e-014	2.5037e-015	4.17191e-015	-6.27038e-015	8.78597e-015	-5.49458e-015	-4.97337e-016	-5.95215e-015	6.06911e-015	1.00547e-014	1.13453e-014	2.11911e-014	1.6587e-014	1.52582e-014	1.15566e-014	1.06166e-014	7.14263e-015	1.23891e-014	6.21323e-015	1.91083e-014
1.48745e-015	4.29334e-015	7.31941e-015	6.43404e-015	1.2738e-014	1.5508e-014	3.25218e-015	4.40479e-015	-5.52381e-015	9.03084e-015	-5.33293e-015	-6.30496e-016	-6.02925e-015	5.91072e-015	9.87963e-015	1.07997e-014	2.11465e-014	1.66785e-014	1.51687e-014	1.16126e-014	1.10933e-014	6.97328e-015	1.2171e-014	6.0561e-015	1.91983e-014
1.07369e-015	3.81774e-015	7.48186e-015	6.52572e-015	1.28357e-014	1.59165e-014	3.96991e-015	4.61897e-015	-4.76985e-015	9.24614e-015	-5.18201e-015	-7.73787e-016	-6.11332e-015	5.73191e-015	9.66162e-015	1.02247e-014	2.10899e-014	1.6732e-014	1.50014e-014	1.16584e-014	1.15344e-014	6.79738e-015	1.19288e-014	5.89955e-015	1.92204e-014
6.43822e-016	3.35944e-015	7.59387e-015	6.55231e-015	1.28517e-014	1.62289e-014	4.65402e-015	4.81345e-015	-4.01282e-015	9.43085e-015	-5.04325e-015	-9.27185e-016	-6.20373e-015	5.53469e-015	9.40462e-015	9.62603e-015	2.10225e-014	1.67473e-014	1.47593e-014	1.16938e-014	1.19389e-014	6.6149e-015	1.16641e-014	5.74387e-015	1.9176e-014
1.99702e-016	2.92133e-015	7.65833e-015	6.51732e-015	1.27893e-014	1.64481e-014	5.3016e-015	4.98741e-015	-3.25707e-015	9.58447e-015	-4.91769e-015	-1.09032e-015	-6.30025e-015	5.32082e-015	9.11305e-015	9.01092e-015	2.09454e-014	1.67241e-014	1.44453e-014	1.17186e-014	1.23065e-014	6.42566e-015	1.1378e-014	5.58963e-015	1.90672e-014
-2.56488e-016	2.50672e-015	7.67806e-015	6.42499e-015	1.26523e-014	1.65776e-014	5.90981e-015	5.13992e-015	-2.50828e-015	9.70681e-015	-4.80716e-015	-1.26291e-015	-6.40289e-015	5.09289e-015	8.79147e-015	8.38481e-015	2.086e-014	1.66633e-014	1.40625e-014	1.17322e-014	1.26372e-014	6.22969e-015	1.10716e-014	5.43689e-015	1.88962e-014
-7.21973e-016	2.11861e-015	7.65756e-015	6.28021e-015	1.24446e-014	1.66213e-014	6.47532e-015	5.26907e-015	-1.77237e-015	9.7969e-015	-4.71268e-015	-1.44447e-015	-6.51115e-015	4.85323e-015	8.44416e-015	7.7539e-015	2.07663e-014	1.65658e-014	1.3616e-014	1.17337e-014	1.29311e-014	6.02772e-015	1.07466e-014	5.28569e-015	1.86663e-014
-1.19405e-015	1.75995e-015	7.601e-015	6.08887e-015	1.2171e-014	1.6584e-014	6.99579e-015	5.37366e-015	-1.05526e-015	9.85471e-015	-4.63556e-015	-1.63467e-015	-6.62409e-015	4.6046e-015	8.07631e-015	7.12391e-015	2.06649e-014	1.64331e-014	1.31103e-014	1.17224e-014	1.31885e-014	5.81984e-015	1.04047e-014	5.13545e-015	1.83813e-014
-1.66994e-015	1.43215e-015	7.51314e-015	5.85704e-015	1.18374e-014	1.64711e-014	7.46831e-015	5.4535e-015	-3.61767e-016	9.88049e-015	-4.57737e-015	-1.83341e-015	-6.74102e-015	4.3494e-015	7.69276e-015	6.501e-015	2.0556e-014	1.62668e-014	1.25506e-014	1.1698e-014	1.34103e-014	5.60572e-015	1.00472e-014	4.98647e-015	1.80447e-014
-2.14684e-015	1.13707e-015	7.39869e-015	5.59114e-015	1.14499e-014	1.62882e-014	7.89065e-015	5.50827e-015	3.02647e-016	9.8743e-015	-4.53877e-015	-2.04036e-015	-6.86139e-015	4.08987e-015	7.29875e-015	5.89138e-015	2.04398e-014	1.60692e-014	1.19421e-014	1.16603e-014	1.35974e-014	5.38566e-015	9.6759e-015	4.83817e-015	1.76609e-014
-2.6217e-015	8.76118e-016	7.26247e-015	5.29733e-015	1.10148e-014	1.60412e-014	8.26067e-015	5.53794e-015	9.32209e-016	9.83627e-015	-4.52044e-015	-2.25505e-015	-6.98452e-015	3.82867e-015	6.89981e-015	5.30108e-015	2.03161e-014	1.58424e-014	1.12907e-014	1.16099e-014	1.37503e-014	5.15961e-015	9.29229e-015	4.69004e-015	1.72354e-014
-3.09149e-015	6.50225e-016	7.10897e-015	4.98195e-015	1.05385e-014	1.57368e-014	8.57585e-015	5.54222e-015	1.52186e-015	9.76759e-015	-4.52308e-015	-2.47664e-015	-7.1103e-015	3.56801e-015	6.49972e-015	4.73558e-015	2.01847e-014	1.55892e-014	1.06035e-014	1.15459e-014	1.38704e-014	4.92871e-015	8.898e-015	4.54205e-015	1.67733e-014
-3.55225e-015	4.60838e-016	6.94292e-015	4.65152e-015	1.00277e-014	1.53808e-014	8.8344e-015	5.52177e-015	2.06673e-015	9.66894e-015	-4.54756e-015	-2.70462e-015	-7.23903e-015	3.31005e-015	6.1033e-015	4.19958e-015	2.00462e-014	1.53119e-014	9.88772e-015	1.14685e-014	1.39585e-014	4.69329e-015	8.49453e-015	4.39362e-015	1.62802e-014
-4.00109e-015	3.08787e-016	6.76901e-015	4.31172e-015	9.4889e-015	1.49799e-014	9.03539e-015	5.47653e-015	2.5617e-015	9.54138e-015	-4.59441e-015	-2.93856e-015	-7.36946e-015	3.05665e-015	5.71508e-015	3.69795e-015	1.98996e-014	1.50142e-014	9.14937e-015	1.13778e-014	1.40159e-014	4.45348e-015	8.08386e-015	4.24469e-015	1.57616e-014
-4.43493e-015	1.94146e-016	6.59192e-015	3.96923e-015	8.92916e-015	1.45411e-014	9.17827e-015	5.40649e-015	3.0027e-015	9.38636e-015	-4.66353e-015	-3.17737e-015	-7.50158e-015	2.80947e-015	5.33919e-015	3.2348e-015	1.97446e-014	1.46991e-014	8.39472e-015	1.12731e-014	1.4044e-014	4.2101e-015	7.668e-015	4.09576e-015	1.5223e-014
-4.85058e-015	1.16794e-016	6.41524e-015	3.62997e-015	8.35557e-015	1.40706e-014	9.26218e-015	5.31275e-015	3.38604e-015	9.20567e-015	-4.75535e-015	-3.41997e-015	-7.63503e-015	2.57054e-015	4.97919e-015	2.81305e-015	1.95806e-014	1.43691e-014	7.63114e-015	1.11543e-014	1.40446e-014	3.96345e-015	7.24859e-015	3.94648e-015	1.46705e-014
-5.24386e-015	7.65128e-017	6.24301e-015	3.29963e-015	7.77496e-015	1.35742e-014	9.28639e-015	5.19674e-015	3.70747e-015	9.00123e-015	-4.86997e-015	-3.66502e-015	-7.7701e-015	2.34046e-015	4.63816e-015	2.43539e-015	1.94068e-014	1.40281e-014	6.86529e-015	1.10208e-014	1.40197e-014	3.71437e-015	6.82723e-015	3.79605e-015	1.41099e-014
-5.61172e-015	7.30931e-017	6.07767e-015	2.98354e-015	7.19392e-015	1.3058e-014	9.25197e-015	5.05967e-015	3.96331e-015	8.77492e-015	-5.00679e-015	-3.91136e-015	-7.90656e-015	2.11953e-015	4.31897e-015	2.10431e-015	1.92225e-014	1.36789e-014	6.10299e-015	1.08729e-014	1.39703e-014	3.46342e-015	6.40582e-015	3.64394e-015	1.35462e-014
-5.95089e-015	1.05713e-016	5.9219e-015	2.68608e-015	6.61844e-015	1.25274e-014	9.15925e-015	4.90233e-015	4.15113e-015	8.52887e-015	-5.16567e-015	-4.15785e-015	-8.04345e-015	1.90864e-015	4.02445e-015	1.822e-015	1.90271e-014	1.33254e-014	5.35068e-015	1.07102e-014	1.38973e-014	3.21141e-015	5.98635e-015	3.49012e-015	1.29851e-014
-6.25747e-015	1.73353e-016	5.77812e-015	2.41109e-015	6.05454e-015	1.19879e-014	9.0088e-015	4.72628e-015	4.26835e-015	8.26543e-015	-5.34604e-015	-4.40292e-015	-8.18049e-015	1.70825e-015	3.75631e-015	1.58971e-015	1.88203e-014	1.29709e-014	4.61406e-015	1.05333e-014	1.38027e-014	2.95928e-015	5.57064e-015	3.33512e-015	1.24324e-014
-6.52848e-015	2.74527e-016	5.6476e-015	2.16186e-015	5.50819e-015	1.14441e-014	8.80232e-015	4.53385e-015	4.31353e-015	7.98745e-015	-5.54677e-015	-4.64552e-015	-8.31727e-015	1.51914e-015	3.51518e-015	1.40799e-015	1.86007e-014	1.26189e-014	3.89893e-015	1.03421e-014	1.36874e-014	2.70829e-015	5.16034e-015	3.17897e-015	1.18925e-014
-6.76061e-015	4.06988e-016	5.5315e-015	1.94143e-015	4.98512e-015	1.08998e-014	8.54157e-015	4.32688e-015	4.2857e-015	7.69764e-015	-5.76664e-015	-4.88392e-015	-8.453e-015	1.34103e-015	3.30226e-015	1.27673e-015	1.83675e-014	1.22725e-014	3.20993e-015	1.0137e-014	1.35527e-014	2.45971e-015	4.75684e-015	3.02116e-015	1.13705e-014
-6.95145e-015	5.69215e-016	5.42966e-015	1.75169e-015	4.48959e-015	1.03593e-014	8.22883e-015	4.10677e-015	4.1847e-015	7.39889e-015	-6.00444e-015	-5.11711e-015	-8.5868e-015	1.17324e-015	3.11848e-015	1.1956e-015	1.81199e-014	1.19344e-014	2.55229e-015	9.91875e-015	1.33994e-014	2.21503e-015	4.36213e-015	2.86155e-015	1.08705e-014
-7.09844e-015	7.59387e-016	5.34141e-015	1.59378e-015	4.02584e-015	9.82539e-015	7.86712e-015	3.87543e-015	4.01061e-015	7.09453e-015	-6.25851e-015	-5.34323e-015	-8.71781e-015	1.01551e-015	2.96335e-015	1.1638e-015	1.78574e-014	1.16068e-014	1.93074e-015	9.6877e-015	1.32285e-014	1.97549e-015	3.97766e-015	2.70059e-015	1.03964e-014
-7.19871e-015	9.75608e-016	5.26647e-015	1.46889e-015	3.59719e-015	9.3011e-015	7.45977e-015	3.63468e-015	3.76391e-015	6.78735e-015	-6.52742e-015	-5.56013e-015	-8.84549e-015	8.66572e-016	2.83695e-015	1.17978e-015	1.75798e-014	1.1292e-014	1.34903e-015	9.4455e-015	1.304e-014	1.74222e-015	3.60491e-015	2.53847e-015	9.95169e-015
-7.24938e-015	1.21617e-015	5.20361e-015	1.37738e-015	3.20671e-015	8.78926e-015	7.00996e-015	3.38673e-015	3.44629e-015	6.48023e-015	-6.8092e-015	-5.76554e-015	-8.96944e-015	7.25409e-016	2.73799e-015	1.24107e-015	1.72865e-014	1.09924e-014	8.10187e-016	9.19227e-015	1.28354e-014	1.51626e-015	3.24594e-015	2.3751e-015	9.53908e-015
-7.24893e-015	1.47919e-015	5.15113e-015	1.31842e-015	2.857e-015	8.29165e-015	6.5211e-015	3.13344e-015	3.05957e-015	6.17621e-015	-7.10158e-015	-5.95774e-015	-9.08805e-015	5.90698e-016	2.66547e-015	1.34506e-015	1.69769e-014	1.07098e-014	3.16586e-016	8.92859e-015	1.26154e-014	1.29974e-015	2.9019e-015	2.21059e-015	9.16148e-015
-7.19571e-015	1.76242e-015	5.10667e-015	1.29063e-015	2.54981e-015	7.80994e-015	5.99766e-015	2.8769e-015	2.60608e-015	5.87801e-015	-7.4025e-015	-6.13496e-015	-9.20048e-015	4.60826e-016	2.61812e-015	1.48911e-015	1.66507e-014	1.04455e-014	-1.29423e-016	8.65546e-015	1.23808e-014	1.0938e-015	2.5744e-015	2.04559e-015	8.82064e-015
-7.0881e-015	2.0634e-015	5.06713e-015	1.29291e-015	2.28644e-015	7.34532e-015	5.44405e-015	2.61909e-015	2.08835e-015	5.58886e-015	-7.70962e-015	-6.29504e-015	-9.30558e-015	3.34574e-016	2.5939e-015	1.66965e-015	1.6308e-014	1.02014e-014	-5.2662e-016	8.37433e-015	1.21315e-014	9.00267e-016	2.26482e-015	1.88094e-015	8.51801e-015
-6.92511e-015	2.37972e-015	5.02958e-015	1.32369e-015	2.06773e-015	6.89904e-015	4.86496e-015	2.36156e-015	1.51038e-015	5.31132e-015	-8.02053e-015	-6.43625e-015	-9.40143e-015	2.1063e-016	2.59074e-015	1.88258e-015	1.59493e-014	9.97788e-015	-8.74142e-016	8.08571e-015	1.18683e-014	7.20867e-016	1.97404e-015	1.71721e-015	8.25498e-015
-6.70596e-015	2.70887e-015	4.99173e-015	1.38069e-015	1.89385e-015	6.47144e-015	4.26493e-015	2.1059e-015	8.7579e-016	5.04773e-015	-8.3325e-015	-6.55679e-015	-9.48684e-015	8.7982e-017	2.60562e-015	2.1247e-015	1.55757e-014	9.77563e-015	-1.17129e-015	7.79067e-015	1.1591e-014	5.57076e-016	1.70382e-015	1.55504e-015	8.03148e-015
-6.42943e-015	3.04853e-015	4.9503e-015	1.46111e-015	1.764e-015	6.06297e-015	3.64895e-015	1.8535e-015	1.88384e-016	4.80129e-015	-8.64289e-015	-6.65469e-015	-9.56053e-015	-3.54081e-017	2.63598e-015	2.39237e-015	1.51867e-014	9.59433e-015	-1.41838e-015	7.4907e-015	1.13003e-014	4.10689e-016	1.4544e-015	1.3946e-015	7.84769e-015
-6.09569e-015	3.39548e-015	4.90224e-015	1.56251e-015	1.6771e-015	5.67349e-015	3.02264e-015	1.606e-015	-5.4718e-016	4.57414e-015	-8.94913e-015	-6.72804e-015	-9.62092e-015	-1.6077e-016	2.67919e-015	2.68045e-015	1.4783e-014	9.43385e-015	-1.61636e-015	7.18717e-015	1.09963e-014	2.82734e-016	1.22666e-015	1.23656e-015	7.70332e-015
-5.70515e-015	3.74772e-015	4.84396e-015	1.6818e-015	1.63222e-015	5.30316e-015	2.39045e-015	1.36486e-015	-1.32569e-015	4.36796e-015	-9.24867e-015	-6.7759e-015	-9.66648e-015	-2.89363e-016	2.73246e-015	2.98497e-015	1.43656e-014	9.29296e-015	-1.76727e-015	6.88153e-015	1.06793e-014	1.74425e-016	1.02213e-015	1.08213e-015	7.59696e-015
-5.25865e-015	4.10355e-015	4.77197e-015	1.8156e-015	1.62679e-015	4.95152e-015	1.75762e-015	1.1313e-015	-2.14206e-015	4.18453e-015	-9.539e-015	-6.79618e-015	-9.69522e-015	-4.2233e-016	2.79239e-015	3.30169e-015	1.39358e-014	9.17087e-015	-1.873e-015	6.57547e-015	1.03492e-014	8.77344e-017	8.40983e-016	9.31593e-016	7.52737e-015
-4.75717e-015	4.4607e-015	4.6835e-015	1.96129e-015	1.65846e-015	4.61788e-015	1.12872e-015	9.06056e-016	-2.99102e-015	4.02514e-015	-9.81754e-015	-6.78731e-015	-9.70592e-015	-5.60397e-016	2.85658e-015	3.62647e-015	1.34953e-014	9.06668e-015	-1.93631e-015	6.27064e-015	1.0006e-014	2.36767e-017	6.84172e-016	7.86509e-016	7.49249e-015
-4.20261e-015	4.81726e-015	4.57562e-015	2.11487e-015	1.72441e-015	4.30274e-015	5.08662e-016	6.89507e-016	-3.86731e-015	3.89139e-015	-1.00813e-014	-6.74783e-015	-9.69668e-015	-7.05042e-016	2.92261e-015	3.95523e-015	1.30462e-014	8.97836e-015	-1.96037e-015	5.96882e-015	9.65013e-015	-1.67008e-017	5.52444e-016	6.47754e-016	7.48995e-015
-3.59705e-015	5.17112e-015	4.44601e-015	2.27333e-015	1.8222e-015	4.00632e-015	-9.77578e-017	4.81985e-016	-4.7653e-015	3.78411e-015	-1.03277e-014	-6.67652e-015	-9.66608e-015	-8.56534e-016	2.98779e-015	4.2843e-015	1.25896e-014	8.90449e-015	-1.94821e-015	5.6711e-015	9.28115e-015	-3.29407e-017	4.45989e-016	5.16129e-016	7.51775e-015
-2.94327e-015	5.52003e-015	4.29257e-015	2.43403e-015	1.94807e-015	3.72799e-015	-6.86216e-016	2.83595e-016	-5.67958e-015	3.70393e-015	-1.05544e-014	-6.57284e-015	-9.61194e-015	-1.01564e-015	3.0499e-015	4.61017e-015	1.21281e-014	8.84324e-015	-1.90427e-015	5.37975e-015	8.89928e-015	-2.40083e-017	3.65643e-016	3.93358e-016	7.57392e-015
-2.24443e-015	5.86223e-015	4.11355e-015	2.59367e-015	2.09844e-015	3.46808e-015	-1.25266e-015	9.46514e-017	-6.60453e-015	3.65068e-015	-1.07598e-014	-6.43624e-015	-9.53276e-015	-1.18256e-015	3.10691e-015	4.92944e-015	1.16636e-014	8.79161e-015	-1.83243e-015	5.09662e-015	8.50528e-015	1.10493e-017	3.11581e-016	2.80732e-016	7.65532e-015
-1.50356e-015	6.19638e-015	3.90748e-015	2.74999e-015	2.26956e-015	3.22608e-015	-1.79318e-015	-8.50444e-017	-7.53565e-015	3.62455e-015	-1.09422e-014	-6.26679e-015	-9.42757e-015	-1.35711e-015	3.15627e-015	5.23838e-015	1.11987e-014	8.74781e-015	-1.73705e-015	4.82325e-015	8.09952e-015	7.26903e-017	2.84406e-016	1.79863e-016	7.75948e-015
-7.23942e-016	6.52131e-015	3.6732e-015	2.90012e-015	2.45715e-015	3.00136e-015	-2.304e-015	-2.55335e-016	-8.46739e-015	3.62495e-015	-1.10999e-014	-6.06401e-015	-9.29534e-015	-1.53906e-015	3.19656e-015	5.53409e-015	1.0736e-014	8.70886e-015	-1.62284e-015	4.56118e-015	7.68236e-015	1.61021e-016	2.84398e-016	9.16265e-017	7.88323e-015
8.97145e-017	6.83584e-015	3.41048e-015	3.04155e-015	2.65735e-015	2.79403e-015	-2.78229e-015	-4.16841e-016	-9.39472e-015	3.65098e-015	-1.12322e-014	-5.82825e-015	-9.13437e-015	-1.72831e-015	3.2258e-015	5.81436e-015	1.02785e-014	8.67206e-015	-1.49405e-015	4.3118e-015	7.25479e-015	2.75859e-016	3.11129e-016	1.74146e-017	8.02349e-015
9.33512e-016	7.139e-015	3.1197e-015	3.17318e-015	2.86606e-015	2.60436e-015	-3.22507e-015	-5.70627e-016	-1.03133e-014	3.7018e-015	-1.13381e-014	-5.56006e-015	-8.94342e-015	-1.92419e-015	3.24296e-015	6.07694e-015	9.82862e-015	8.63532e-015	-1.35538e-015	4.07637e-015	6.81765e-015	4.17256e-016	3.65213e-016	-4.17263e-017	8.1781e-015
1.80235e-015	7.42985e-015	2.80182e-015	3.29393e-015	3.07912e-015	2.43276e-015	-3.63022e-015	-7.18319e-016	-1.12183e-014	3.77614e-015	-1.14163e-014	-5.26e-015	-8.72203e-015	-2.12571e-015	3.24706e-015	6.31953e-015	9.38932e-015	8.59591e-015	-1.21129e-015	3.85639e-015	6.37223e-015	5.84164e-016	4.4659e-016	-8.43993e-017	8.34363e-015
2.69217e-015	7.70733e-015	2.4584e-015	3.40274e-015	3.29234e-015	2.27959e-015	-3.99637e-015	-8.60874e-016	-1.21058e-014	3.87215e-015	-1.14662e-014	-4.92946e-015	-8.46993e-015	-2.33014e-015	3.23766e-015	6.54035e-015	8.96328e-015	8.55149e-015	-1.06631e-015	3.65322e-015	5.91901e-015	7.7684e-016	5.55327e-016	-1.09308e-016	8.51715e-015
3.59729e-015	7.97033e-015	2.0903e-015	3.49894e-015	3.50233e-015	2.14583e-015	-4.32166e-015	-9.99433e-016	-1.29727e-014	3.98857e-015	-1.14879e-014	-4.56967e-015	-8.18742e-015	-2.53627e-015	3.21509e-015	6.73844e-015	8.55309e-015	8.50013e-015	-9.24479e-016	3.46876e-015	5.45953e-015	9.94479e-016	6.91011e-016	-1.1493e-016	8.69662e-015
4.51212e-015	8.21837e-015	1.70101e-015	3.58271e-015	3.70552e-015	2.03183e-015	-4.60464e-015	-1.13499e-015	-1.38148e-014	4.12377e-015	-1.14814e-014	-4.18231e-015	-7.87474e-015	-2.74251e-015	3.17876e-015	6.91288e-015	8.16099e-015	8.43974e-015	-7.897e-016	3.3033e-015	4.99525e-015	1.23618e-015	8.53408e-016	-9.94313e-017	8.87966e-015
5.43107e-015	8.45078e-015	1.29396e-015	3.65464e-015	3.89872e-015	1.93878e-015	-4.84561e-015	-1.26866e-015	-1.46288e-014	4.2753e-015	-1.14475e-014	-3.76957e-015	-7.53172e-015	-2.94648e-015	3.12923e-015	7.06353e-015	7.78948e-015	8.36822e-015	-6.65797e-016	3.15803e-015	4.52755e-015	1.50089e-015	1.04248e-015	-6.16792e-017	9.06445e-015
6.34958e-015	8.66717e-015	8.71944e-016	3.71469e-015	4.07903e-015	1.86819e-015	-5.04443e-015	-1.40143e-015	-1.54123e-014	4.44143e-015	-1.13872e-014	-3.33386e-015	-7.1588e-015	-3.14601e-015	3.06744e-015	7.19101e-015	7.44118e-015	8.28418e-015	-5.56224e-016	3.03383e-015	4.05827e-015	1.78727e-015	1.25788e-015	-3.90865e-019	9.24878e-015
7.26179e-015	8.86791e-015	4.38652e-016	3.76393e-015	4.24414e-015	1.82008e-015	-5.20125e-015	-1.53507e-015	-1.61636e-014	4.61958e-015	-1.13011e-014	-2.87718e-015	-6.75695e-015	-3.33849e-015	2.99435e-015	7.29512e-015	7.11822e-015	8.18606e-015	-4.64088e-016	2.93147e-015	3.58948e-015	2.09382e-015	1.49906e-015	8.54871e-017	9.43195e-015
8.16117e-015	9.05329e-015	-1.79562e-018	3.80369e-015	4.39184e-015	1.79564e-015	-5.31736e-015	-1.67003e-015	-1.68799e-014	4.8077e-015	-1.11906e-014	-2.40168e-015	-6.3276e-015	-3.52127e-015	2.91121e-015	7.37622e-015	6.82286e-015	8.07296e-015	-3.92361e-016	2.85175e-015	3.12335e-015	2.41907e-015	1.76528e-015	1.96515e-016	9.61363e-015
9.04281e-015	9.22386e-015	-4.44757e-016	3.8358e-015	4.51932e-015	1.79637e-015	-5.39302e-015	-1.80723e-015	-1.75593e-014	5.00364e-015	-1.10574e-014	-1.9101e-015	-5.87169e-015	-3.69132e-015	2.81958e-015	7.4352e-015	6.55751e-015	7.94382e-015	-3.427e-016	2.79575e-015	2.66167e-015	2.76156e-015	2.05618e-015	3.33885e-016	9.79266e-015
9.90087e-015	9.3798e-015	-8.85492e-016	3.86247e-015	4.62558e-015	1.8229e-015	-5.42995e-015	-1.94813e-015	-1.82001e-014	5.20499e-015	-1.09026e-014	-1.40552e-015	-5.39079e-015	-3.84627e-015	2.72112e-015	7.47279e-015	6.32392e-015	7.79903e-015	-3.16766e-016	2.7636e-015	2.20638e-015	3.12007e-015	2.37146e-015	4.985e-016	9.96889e-015
1.07309e-014	9.52167e-015	-1.31884e-015	3.88589e-015	4.70976e-015	1.87664e-015	-5.43034e-015	-2.09369e-015	-1.88008e-014	5.40957e-015	-1.07276e-014	-8.91041e-016	-4.88717e-015	-3.98374e-015	2.61803e-015	7.49096e-015	6.12366e-015	7.63927e-015	-3.15778e-016	2.75539e-015	1.76011e-015	3.49289e-015	2.71048e-015	6.91222e-016	1.0142e-014
1.1528e-014	9.65013e-015	-1.73994e-015	3.90799e-015	4.77003e-015	1.95833e-015	-5.39607e-015	-2.24398e-015	-1.93609e-014	5.61556e-015	-1.05352e-014	-3.69647e-016	-4.36247e-015	-4.10079e-015	2.51219e-015	7.49109e-015	5.95829e-015	7.46477e-015	-3.40197e-016	2.77046e-015	1.32556e-015	3.87822e-015	3.07236e-015	9.12429e-016	1.03125e-014
1.22873e-014	9.76653e-015	-2.14385e-015	3.93002e-015	4.80582e-015	2.06834e-015	-5.32885e-015	-2.39928e-015	-1.98796e-014	5.82119e-015	-1.03272e-014	1.55361e-016	-3.81925e-015	-4.19522e-015	2.405e-015	7.4744e-015	5.82846e-015	7.27631e-015	-3.89687e-016	2.80865e-015	9.05134e-016	4.27407e-015	3.4564e-015	1.16221e-015	1.04811e-014
1.30048e-014	9.87174e-015	-2.52613e-015	3.95466e-015	4.81685e-015	2.20777e-015	-5.23126e-015	-2.55981e-015	-2.03555e-014	6.02505e-015	-1.01056e-014	6.80822e-016	-3.26e-015	-4.26485e-015	2.29865e-015	7.4435e-015	5.73489e-015	7.07553e-015	-4.64008e-016	2.86967e-015	5.01628e-016	4.67859e-015	3.86149e-015	1.44074e-015	1.06492e-014
1.36759e-014	9.96702e-015	-2.8813e-015	3.9848e-015	4.80385e-015	2.37685e-015	-5.10576e-015	-2.72545e-015	-2.07885e-014	6.22581e-015	-9.87273e-015	1.20352e-015	-2.68817e-015	-4.30646e-015	2.19484e-015	7.40005e-015	5.67795e-015	6.86385e-015	-5.62493e-016	2.9529e-015	1.17497e-016	5.09003e-015	4.28674e-015	1.74807e-015	1.08173e-014
1.42969e-014	1.00536e-014	-3.20489e-015	4.02319e-015	4.76732e-015	2.57574e-015	-4.95413e-015	-2.89654e-015	-2.11778e-014	6.42186e-015	-9.63036e-015	1.72066e-015	-2.10688e-015	-4.31769e-015	2.09525e-015	7.34583e-015	5.65748e-015	6.6429e-015	-6.83109e-016	3.05773e-015	-2.44459e-016	5.50696e-015	4.73101e-015	2.0838e-015	1.09869e-014
1.48648e-014	1.0133e-014	-3.49239e-015	4.07174e-015	4.70766e-015	2.80365e-015	-4.77906e-015	-3.07269e-015	-2.15231e-014	6.61274e-015	-9.3811e-015	2.22935e-015	-1.51967e-015	-4.29793e-015	2.00175e-015	7.28335e-015	5.67376e-015	6.41536e-015	-8.24594e-016	3.18384e-015	-5.81944e-016	5.92755e-015	5.19335e-015	2.4477e-015	1.11594e-014
1.5377e-014	1.02069e-014	-3.7401e-015	4.13178e-015	4.62637e-015	3.05958e-015	-4.58383e-015	-3.25277e-015	-2.18241e-014	6.79767e-015	-9.12728e-015	2.72725e-015	-9.29621e-016	-4.24475e-015	1.91606e-015	7.21413e-015	5.72687e-015	6.18386e-015	-9.84869e-016	3.33051e-015	-8.92389e-016	6.34998e-015	5.67273e-015	2.83836e-015	1.13364e-014
1.5832e-014	1.02769e-014	-3.94474e-015	4.20534e-015	4.52455e-015	3.34297e-015	-4.37118e-015	-3.43659e-015	-2.20807e-014	6.97572e-015	-8.86989e-015	3.2118e-015	-3.39113e-016	-4.15701e-015	1.84005e-015	7.14001e-015	5.81572e-015	5.9514e-015	-1.1611e-015	3.49633e-015	-1.17383e-015	6.77269e-015	6.16781e-015	3.25489e-015	1.15198e-014
1.62285e-014	1.03448e-014	-4.10308e-015	4.29411e-015	4.40409e-015	3.65248e-015	-4.14305e-015	-3.62329e-015	-2.22931e-014	7.1466e-015	-8.61072e-015	3.68094e-015	2.48877e-016	-4.03448e-015	1.77549e-015	7.06259e-015	5.93865e-015	5.72078e-015	-1.3503e-015	3.6806e-015	-1.42357e-015	7.19461e-015	6.67722e-015	3.69546e-015	1.17116e-014
1.65655e-014	1.04127e-014	-4.21164e-015	4.39943e-015	4.2674e-015	3.98673e-015	-3.90215e-015	-3.81192e-015	-2.24609e-014	7.31052e-015	-8.35154e-015	4.13242e-015	8.30766e-016	-3.87646e-015	1.72403e-015	6.98341e-015	6.09393e-015	5.49497e-015	-1.54909e-015	3.88165e-015	-1.63945e-015	7.61407e-015	7.19941e-015	4.15951e-015	1.19134e-014
1.6843e-014	1.04823e-014	-4.26847e-015	4.52261e-015	4.116e-015	4.34419e-015	-3.65109e-015	-4.00107e-015	-2.25841e-014	7.46783e-015	-8.09351e-015	4.56462e-015	1.40346e-015	-3.68215e-015	1.68779e-015	6.90427e-015	6.27968e-015	5.27734e-015	-1.75407e-015	4.09853e-015	-1.81942e-015	8.03039e-015	7.73267e-015	4.64552e-015	1.21272e-014
1.70607e-014	1.05554e-014	-4.2724e-015	4.66406e-015	3.95206e-015	4.72242e-015	-3.39185e-015	-4.18895e-015	-2.26627e-014	7.61901e-015	-7.83759e-015	4.97601e-015	1.96444e-015	-3.45152e-015	1.66718e-015	6.82668e-015	6.49379e-015	5.07098e-015	-1.96201e-015	4.32983e-015	-1.96205e-015	8.4423e-015	8.27511e-015	5.15099e-015	1.23547e-014
1.72194e-014	1.0634e-014	-4.22212e-015	4.82412e-015	3.77737e-015	5.11853e-015	-3.12587e-015	-4.37403e-015	-2.26966e-014	7.76465e-015	-7.58454e-015	5.36546e-015	2.51093e-015	-3.18525e-015	1.66267e-015	6.75219e-015	6.73372e-015	4.87942e-015	-2.16875e-015	4.57501e-015	-2.06625e-015	8.84819e-015	8.82476e-015	5.67406e-015	1.25973e-014
1.73203e-014	1.07194e-014	-4.11798e-015	5.00319e-015	3.59415e-015	5.52991e-015	-2.85406e-015	-4.55564e-015	-2.26856e-014	7.90592e-015	-7.33461e-015	5.73238e-015	3.04014e-015	-2.88441e-015	1.67514e-015	6.68155e-015	6.99649e-015	4.70585e-015	-2.36994e-015	4.83282e-015	-2.13077e-015	9.24725e-015	9.38002e-015	6.21195e-015	1.2857e-014
1.73661e-014	1.08139e-014	-3.96039e-015	5.20075e-015	3.40497e-015	5.95368e-015	-2.5782e-015	-4.73194e-015	-2.26297e-014	8.04375e-015	-7.08781e-015	6.07656e-015	3.55019e-015	-2.54983e-015	1.70433e-015	6.61611e-015	7.27933e-015	4.5531e-015	-2.56195e-015	5.10189e-015	-2.15461e-015	9.63954e-015	9.93915e-015	6.76244e-015	1.31352e-014
1.73589e-014	1.09194e-014	-3.74938e-015	5.41578e-015	3.2118e-015	6.38643e-015	-2.29974e-015	-4.9011e-015	-2.25285e-014	8.1787e-015	-6.84373e-015	6.39857e-015	4.03894e-015	-2.18327e-015	1.7501e-015	6.55708e-015	7.57952e-015	4.42467e-015	-2.74153e-015	5.38181e-015	-2.13672e-015	1.00246e-014	1.05001e-014	7.32226e-015	1.34329e-014
1.7302e-014	1.1038e-014	-3.4865e-015	5.64723e-015	3.01644e-015	6.82439e-015	-2.02007e-015	-5.06216e-015	-2.23818e-014	8.31257e-015	-6.60223e-015	6.6991e-015	4.50484e-015	-1.7869e-015	1.81252e-015	6.50466e-015	7.89424e-015	4.32312e-015	-2.90547e-015	5.67109e-015	-2.07633e-015	1.04022e-014	1.10605e-014	7.88862e-015	1.37509e-014
1.71992e-014	1.11713e-014	-3.17415e-015	5.89437e-015	2.82046e-015	7.26385e-015	-1.73922e-015	-5.21398e-015	-2.21893e-014	8.4472e-015	-6.36296e-015	6.97834e-015	4.94624e-015	-1.36395e-015	1.89072e-015	6.45909e-015	8.22017e-015	4.25049e-015	-3.05004e-015	5.96749e-015	-1.97359e-015	1.07713e-014	1.16186e-014	8.45897e-015	1.409e-014
1.70545e-014	1.13207e-014	-2.81466e-015	6.15495e-015	2.62542e-015	7.70089e-015	-1.45757e-015	-5.35436e-015	-2.19507e-014	8.58373e-015	-6.12472e-015	7.23753e-015	5.3616e-015	-9.16627e-016	1.98448e-015	6.41999e-015	8.55379e-015	4.2093e-015	-3.17235e-015	6.26981e-015	-1.82869e-015	1.11321e-014	1.21722e-014	9.02993e-015	1.445e-014
1.68723e-014	1.1488e-014	-2.41163e-015	6.42711e-015	2.43278e-015	8.13115e-015	-1.17609e-015	-5.48148e-015	-2.16666e-014	8.72366e-015	-5.88675e-015	7.47777e-015	5.74997e-015	-4.48125e-016	2.09182e-015	6.38698e-015	8.8918e-015	4.20106e-015	-3.26978e-015	6.57742e-015	-1.64184e-015	1.14853e-014	1.27195e-014	9.59828e-015	1.48307e-014
1.66575e-014	1.16741e-014	-1.96888e-015	6.70845e-015	2.24323e-015	8.55027e-015	-8.95312e-016	-5.59392e-015	-2.13368e-014	8.86816e-015	-5.6473e-015	7.70028e-015	6.11059e-015	3.76581e-017	2.21132e-015	6.3593e-015	9.23065e-015	4.22636e-015	-3.34077e-015	6.8899e-015	-1.41375e-015	1.18311e-014	1.32582e-014	1.01609e-014	1.52317e-014
1.64151e-014	1.18798e-014	-1.49061e-015	6.99635e-015	2.0582e-015	8.95393e-015	-6.14845e-016	-5.69101e-015	-2.09619e-014	9.01816e-015	-5.40501e-015	7.90752e-015	6.44399e-015	5.3716e-016	2.34109e-015	6.33582e-015	9.56734e-015	4.28633e-015	-3.38298e-015	7.20553e-015	-1.14492e-015	1.21695e-014	1.37864e-014	1.07149e-014	1.56518e-014
1.61502e-014	1.21063e-014	-9.8163e-016	7.28785e-015	1.87792e-015	9.33799e-015	-3.34334e-016	-5.77192e-015	-2.05422e-014	9.17485e-015	-5.15818e-015	8.10185e-015	6.75032e-015	1.04606e-015	2.47962e-015	6.31553e-015	9.89779e-015	4.38128e-015	-3.39507e-015	7.52375e-015	-8.36328e-016	1.25011e-014	1.43017e-014	1.12577e-014	1.60903e-014
1.58682e-014	1.23541e-014	-4.46809e-016	7.57988e-015	1.70276e-015	9.69881e-015	-5.30699e-017	-5.83586e-015	-2.00786e-014	9.33883e-015	-4.90533e-015	8.28485e-015	7.03011e-015	1.56011e-015	2.62531e-015	6.29754e-015	1.02187e-014	4.51034e-015	-3.37637e-015	7.844e-015	-4.89185e-016	1.2826e-014	1.48019e-014	1.17857e-014	1.65457e-014
1.55747e-014	1.26237e-014	1.08837e-016	7.86994e-015	1.53238e-015	1.00322e-014	2.28307e-016	-5.88166e-015	-1.95724e-014	9.51101e-015	-4.64485e-015	8.45897e-015	7.28415e-015	2.07499e-015	2.77538e-015	6.28035e-015	1.05269e-014	4.67286e-015	-3.32689e-015	8.16526e-015	-1.05172e-016	1.31444e-014	1.52847e-014	1.22961e-014	1.70165e-014
1.52751e-014	1.29152e-014	6.79979e-016	8.15426e-015	1.36693e-015	1.03346e-014	5.09628e-016	-5.90901e-015	-1.90242e-014	9.69157e-015	-4.37485e-015	8.62665e-015	7.51275e-015	2.58593e-015	2.9274e-015	6.26276e-015	1.08196e-014	4.86725e-015	-3.24639e-015	8.48694e-015	3.14422e-016	1.34575e-014	1.57486e-014	1.27871e-014	1.75016e-014
1.49749e-014	1.32282e-014	1.26078e-015	8.42958e-015	1.20575e-015	1.0603e-014	7.91381e-016	-5.91836e-015	-1.84355e-014	9.88056e-015	-4.09367e-015	8.79011e-015	7.7169e-015	3.08843e-015	3.07919e-015	6.24215e-015	1.10933e-014	5.09248e-015	-3.13562e-015	8.8088e-015	7.67374e-016	1.37654e-014	1.61915e-014	1.3256e-014	1.79986e-014
1.46794e-014	1.35628e-014	1.84594e-015	8.69314e-015	1.04806e-015	1.08344e-014	1.07392e-015	-5.91005e-015	-1.78077e-014	1.00778e-014	-3.79953e-015	8.95142e-015	7.89809e-015	3.57767e-015	3.22888e-015	6.21688e-015	1.13456e-014	5.345e-015	-2.99654e-015	9.12946e-015	1.25169e-015	1.40689e-014	1.6612e-014	1.37003e-014	1.85058e-014
1.43929e-014	1.39183e-014	2.42975e-015	8.94188e-015	8.92762e-016	1.10258e-014	1.357e-015	-5.8842e-015	-1.71428e-014	1.02831e-014	-3.49099e-015	9.1133e-015	8.05805e-015	4.04821e-015	3.3732e-015	6.18507e-015	1.15739e-014	5.62176e-015	-2.83053e-015	9.44872e-015	1.76471e-015	1.43696e-014	1.70077e-014	1.41188e-014	1.90197e-014
1.41204e-014	1.42935e-014	3.00582e-015	9.17249e-015	7.38747e-016	1.11748e-014	1.64084e-015	-5.84085e-015	-1.64433e-014	1.0496e-014	-3.16678e-015	9.27754e-015	8.19831e-015	4.49609e-015	3.5087e-015	6.14468e-015	1.17763e-014	5.91969e-015	-2.63984e-015	9.76639e-015	2.30325e-015	1.46677e-014	1.73775e-014	1.45101e-014	1.95389e-014
1.38665e-014	1.46874e-014	3.56923e-015	9.38171e-015	5.83876e-016	1.12792e-014	1.9259e-015	-5.78172e-015	-1.57115e-014	1.07154e-014	-2.82578e-015	9.44606e-015	8.32108e-015	4.91643e-015	3.63354e-015	6.09284e-015	1.1951e-014	6.23496e-015	-2.42774e-015	1.00817e-014	2.86451e-015	1.4964e-014	1.77199e-014	1.48728e-014	2.00604e-014
1.36354e-014	1.50993e-014	4.1143e-015	9.56635e-015	4.26762e-016	1.1337e-014	2.21226e-015	-5.70825e-015	-1.49501e-014	1.09404e-014	-2.4676e-015	9.62104e-015	8.42821e-015	5.30482e-015	3.74532e-015	6.02751e-015	1.20963e-014	6.56299e-015	-2.19786e-015	1.03943e-014	3.44573e-015	1.52588e-014	1.80338e-014	1.52059e-014	2.05819e-014
1.34307e-014	1.55277e-014	4.63646e-015	9.7236e-015	2.65249e-016	1.13469e-014	2.49993e-015	-5.62124e-015	-1.41625e-014	1.11697e-014	-2.09184e-015	9.80408e-015	8.52167e-015	5.65714e-015	3.84169e-015	5.94629e-015	1.22108e-014	6.89933e-015	-1.95355e-015	1.07036e-014	4.04371e-015	1.55529e-014	1.83179e-014	1.55092e-014	2.11004e-014
1.3255e-014	1.59703e-014	5.13033e-015	9.85095e-015	9.83637e-017	1.13091e-014	2.78839e-015	-5.52194e-015	-1.33523e-014	1.14012e-014	-1.69817e-015	9.99541e-015	8.60297e-015	5.96898e-015	3.92006e-015	5.84679e-015	1.22935e-014	7.23875e-015	-1.69856e-015	1.10098e-014	4.65576e-015	1.58464e-014	1.85714e-014	1.57824e-014	2.16137e-014
1.31113e-014	1.64248e-014	5.59199e-015	9.94654e-015	-7.6247e-017	1.12231e-014	3.07619e-015	-5.41221e-015	-1.25228e-014	1.16326e-014	-1.28676e-015	1.01966e-014	8.67376e-015	6.23592e-015	3.97787e-015	5.72737e-015	1.23432e-014	7.57622e-015	-1.43678e-015	1.13136e-014	5.27959e-015	1.61396e-014	1.87938e-014	1.60249e-014	2.21193e-014
1.30017e-014	1.68889e-014	6.01725e-015	1.00078e-014	-2.61233e-016	1.10891e-014	3.36351e-015	-5.29349e-015	-1.16785e-014	1.18623e-014	-8.5823e-016	1.04081e-014	8.73597e-015	6.45473e-015	4.01279e-015	5.58565e-015	1.236e-014	7.90653e-015	-1.17277e-015	1.16143e-014	5.91185e-015	1.64325e-014	1.89843e-014	1.62375e-014	2.26144e-014
1.29283e-014	1.73608e-014	6.40241e-015	1.00331e-014	-4.58095e-016	1.0908e-014	3.6485e-015	-5.16726e-015	-1.08236e-014	1.20887e-014	-4.14218e-016	1.06297e-014	8.7909e-015	6.62236e-015	4.02291e-015	5.41928e-015	1.23438e-014	8.22374e-015	-9.11161e-016	1.19113e-014	6.54881e-015	1.6725e-014	1.91424e-014	1.64216e-014	2.3097e-014
1.28921e-014	1.78378e-014	6.74362e-015	1.00212e-014	-6.68778e-016	1.06806e-014	3.92957e-015	-5.03504e-015	-9.96193e-015	1.23092e-014	4.33654e-017	1.08611e-014	8.8404e-015	6.73543e-015	4.00674e-015	5.22649e-015	1.22946e-014	8.52218e-015	-6.57095e-016	1.22045e-014	7.18761e-015	1.70178e-014	1.92682e-014	1.65788e-014	2.35652e-014
1.28937e-014	1.83169e-014	7.03829e-015	9.97066e-015	-8.95801e-016	1.0409e-014	4.20561e-015	-4.89961e-015	-9.09921e-015	1.25213e-014	5.12822e-016	1.11017e-014	8.88567e-015	6.79129e-015	3.96269e-015	5.00569e-015	1.2213e-014	8.79666e-015	-4.1504e-016	1.24932e-014	7.82542e-015	1.73103e-014	1.93614e-014	1.67102e-014	2.40168e-014
1.29329e-014	1.87952e-014	7.28376e-015	9.8814e-015	-1.14054e-015	1.0095e-014	4.47546e-015	-4.76291e-015	-8.24009e-015	1.27222e-014	9.91551e-016	1.13502e-014	8.92778e-015	6.78773e-015	3.88933e-015	4.7554e-015	1.20996e-014	9.04164e-015	-1.90428e-016	1.2777e-014	8.45957e-015	1.76027e-014	1.94232e-014	1.68176e-014	2.44501e-014
1.30096e-014	1.927e-014	7.47788e-015	9.75241e-015	-1.40483e-015	9.74092e-015	4.73754e-015	-4.62639e-015	-7.38878e-015	1.2909e-014	1.4762e-015	1.16047e-014	8.9679e-015	6.72347e-015	3.78573e-015	4.47398e-015	1.1955e-014	9.25165e-015	1.2698e-017	1.30555e-014	9.08703e-015	1.78945e-014	1.94544e-014	1.69036e-014	2.48637e-014
1.3123e-014	1.97381e-014	7.61876e-015	9.58402e-015	-1.68978e-015	9.34941e-015	4.98972e-015	-4.49133e-015	-6.55032e-015	1.30792e-014	1.96402e-015	1.18627e-014	9.00674e-015	6.59658e-015	3.65061e-015	4.16049e-015	1.17808e-014	9.42248e-015	1.90184e-016	1.33281e-014	9.70451e-015	1.81851e-014	1.94551e-014	1.69703e-014	2.52565e-014
1.32713e-014	2.01973e-014	7.7062e-015	9.37608e-015	-1.99645e-015	8.92436e-015	5.23039e-015	-4.35928e-015	-5.73039e-015	1.32304e-014	2.4512e-015	1.21222e-014	9.04452e-015	6.40631e-015	3.48323e-015	3.81439e-015	1.15781e-014	9.54984e-015	3.37691e-016	1.35949e-014	1.03092e-014	1.84737e-014	1.94269e-014	1.70202e-014	2.56279e-014
1.34523e-014	2.06448e-014	7.73966e-015	9.12894e-015	-2.32574e-015	8.46893e-015	5.45829e-015	-4.23249e-015	-4.93375e-015	1.33606e-014	2.9339e-015	1.23807e-014	9.0808e-015	6.15287e-015	3.28386e-015	3.43491e-015	1.13483e-014	9.62956e-015	4.51725e-016	1.38553e-014	1.0899e-014	1.87596e-014	1.93712e-014	1.70563e-014	2.59777e-014
1.36639e-014	2.10777e-014	7.71804e-015	8.84375e-015	-2.67758e-015	7.98732e-015	5.67166e-015	-4.11219e-015	-4.16491e-015	1.34671e-014	3.40774e-015	1.26351e-014	9.11566e-015	5.83645e-015	3.05296e-015	3.02223e-015	1.10928e-014	9.65779e-015	5.29474e-016	1.41087e-014	1.14715e-014	1.90418e-014	1.92894e-014	1.70817e-014	2.6305e-014
1.39034e-014	2.14934e-014	7.64143e-015	8.52172e-015	-3.05245e-015	7.48328e-015	5.86907e-015	-3.99859e-015	-3.42852e-015	1.35479e-014	3.86882e-015	1.2882e-014	9.14872e-015	5.45693e-015	2.79045e-015	2.5763e-015	1.08133e-014	9.63188e-015	5.67917e-016	1.43541e-014	1.20241e-014	1.93197e-014	1.9183e-014	1.70991e-014	2.66102e-014
1.41681e-014	2.18889e-014	7.51181e-015	8.16463e-015	-3.44924e-015	6.96167e-015	6.04838e-015	-3.89297e-015	-2.72927e-015	1.36019e-014	4.31212e-015	1.31177e-014	9.17914e-015	5.0156e-015	2.4972e-015	2.09749e-015	1.05131e-014	9.54908e-015	5.64935e-016	1.45915e-014	1.25544e-014	1.95921e-014	1.90538e-014	1.71118e-014	2.68935e-014
1.44545e-014	2.22616e-014	7.33037e-015	7.77415e-015	-3.86688e-015	6.42712e-015	6.20852e-015	-3.79595e-015	-2.07125e-015	1.36272e-014	4.73291e-015	1.33389e-014	9.20629e-015	4.51478e-015	2.17483e-015	1.5862e-015	1.01943e-014	9.40849e-015	5.18961e-016	1.48203e-014	1.30601e-014	1.9858e-014	1.89041e-014	1.71229e-014	2.71554e-014
1.47583e-014	2.26102e-014	7.09779e-015	7.35222e-015	-4.30428e-015	5.88437e-015	6.34806e-015	-3.70767e-015	-1.45868e-015	1.36231e-014	5.12665e-015	1.35415e-014	9.22978e-015	3.95657e-015	1.82476e-015	1.04393e-015	9.8592e-015	9.20938e-015	4.29176e-016	1.50405e-014	1.35392e-014	2.01163e-014	1.87365e-014	1.71357e-014	2.73966e-014
1.50761e-014	2.29329e-014	6.81611e-015	6.9012e-015	-4.75935e-015	5.33801e-015	6.46574e-015	-3.62857e-015	-8.94803e-016	1.35891e-014	5.48897e-015	1.37215e-014	9.24838e-015	3.34346e-015	1.44857e-015	4.72169e-016	9.50956e-015	8.95104e-015	2.94796e-016	1.5251e-014	1.39901e-014	2.03661e-014	1.85532e-014	1.71532e-014	2.76185e-014
1.5404e-014	2.32283e-014	6.48853e-015	6.42335e-015	-5.23009e-015	4.79258e-015	6.56098e-015	-3.55856e-015	-3.8343e-016	1.35247e-014	5.81528e-015	1.38753e-014	9.26075e-015	2.67842e-015	1.04809e-015	-1.27112e-016	9.1479e-015	8.63343e-015	1.15856e-016	1.5451e-014	1.44113e-014	2.06068e-014	1.83565e-014	1.7178e-014	2.78221e-014
1.57378e-014	2.34947e-014	6.1169e-015	5.92115e-015	-5.71412e-015	4.2524e-015	6.63291e-015	-3.49784e-015	7.21809e-017	1.34302e-014	6.10117e-015	1.39991e-014	9.26582e-015	1.96504e-015	6.26143e-016	-7.51177e-016	8.77674e-015	8.25816e-015	-1.06435e-016	1.56401e-014	1.48016e-014	2.08366e-014	1.81488e-014	1.72125e-014	2.80086e-014
1.60739e-014	2.37312e-014	5.70434e-015	5.39774e-015	-6.20802e-015	3.72211e-015	6.68113e-015	-3.44585e-015	4.70219e-016	1.33064e-014	6.34308e-015	1.40895e-014	9.26218e-015	1.20793e-015	1.84904e-016	-1.39663e-015	8.39855e-015	7.82738e-015	-3.70884e-016	1.58176e-014	1.51606e-014	2.10548e-014	1.79328e-014	1.72597e-014	2.81801e-014
1.64078e-014	2.39372e-014	5.25419e-015	4.85617e-015	-6.70908e-015	3.20634e-015	6.70537e-015	-3.40164e-015	8.08498e-016	1.3154e-014	6.53736e-015	1.41427e-014	9.24837e-015	4.1113e-016	-2.72912e-016	-2.06091e-015	8.01582e-015	7.34379e-015	-6.75247e-016	1.59833e-014	1.54875e-014	2.12601e-014	1.77107e-014	1.73214e-014	2.83383e-014
1.67361e-014	2.4113e-014	4.77003e-015	4.3e-015	-7.21346e-015	2.70901e-015	6.706e-015	-3.36375e-015	1.08562e-015	1.29742e-014	6.68053e-015	1.41558e-014	9.22309e-015	-4.20935e-016	-7.44246e-016	-2.741e-015	7.63051e-015	6.81088e-015	-1.01674e-015	1.61362e-014	1.57818e-014	2.14512e-014	1.74851e-014	1.73992e-014	2.84855e-014
1.7056e-014	2.4258e-014	4.25524e-015	3.73246e-015	-7.71679e-015	2.23346e-015	6.68385e-015	-3.33148e-015	1.3009e-015	1.2769e-014	6.76979e-015	1.41258e-014	9.18609e-015	-1.28298e-015	-1.22578e-015	-3.43263e-015	7.24482e-015	6.23215e-015	-1.39254e-015	1.62755e-014	1.6043e-014	2.16276e-014	1.72583e-014	1.74952e-014	2.86233e-014
1.73642e-014	2.43729e-014	3.71364e-015	3.15703e-015	-8.21517e-015	1.78393e-015	6.63984e-015	-3.3025e-015	1.45373e-015	1.25406e-014	6.80262e-015	1.40506e-014	9.137e-015	-2.16977e-015	-1.71425e-015	-4.13131e-015	6.86055e-015	5.61255e-015	-1.79834e-015	1.64017e-014	1.6271e-014	2.17885e-014	1.7033e-014	1.76105e-014	2.87533e-014
1.76576e-014	2.44588e-014	3.1496e-015	2.5776e-015	-8.7055e-015	1.36387e-015	6.57561e-015	-3.27519e-015	1.545e-015	1.22918e-014	6.77743e-015	1.39282e-014	9.07483e-015	-3.07647e-015	-2.20581e-015	-4.83377e-015	6.4802e-015	4.95746e-015	-2.22983e-015	1.65142e-014	1.64664e-014	2.19335e-014	1.68115e-014	1.77458e-014	2.88782e-014
1.79341e-014	2.45156e-014	2.56682e-015	1.99747e-015	-9.18314e-015	9.75741e-016	6.49237e-015	-3.24869e-015	1.57558e-015	1.20255e-014	6.69339e-015	1.3757e-014	8.99855e-015	-3.99759e-015	-2.69799e-015	-5.53614e-015	6.10611e-015	4.27296e-015	-2.68265e-015	1.66123e-014	1.66294e-014	2.20613e-014	1.65957e-014	1.79013e-014	2.89993e-014
1.81907e-014	2.45449e-014	1.9689e-015	1.41991e-015	-9.64352e-015	6.2209e-016	6.3915e-015	-3.22077e-015	1.54641e-015	1.17449e-014	6.55058e-015	1.35366e-014	8.90799e-015	-4.92719e-015	-3.1871e-015	-6.23359e-015	5.73988e-015	3.56497e-015	-3.15219e-015	1.66951e-014	1.67603e-014	2.21718e-014	1.6388e-014	1.80768e-014	2.91181e-014
1.84251e-014	2.45485e-014	1.35982e-015	8.4825e-016	-1.00822e-014	3.0498e-016	6.27487e-015	-3.1893e-015	1.4596e-015	1.14534e-014	6.34931e-015	1.32662e-014	8.80414e-015	-5.85969e-015	-3.66935e-015	-6.92162e-015	5.38301e-015	2.84022e-015	-3.63255e-015	1.67622e-014	1.68597e-014	2.22649e-014	1.61903e-014	1.82715e-014	2.92359e-014
1.86362e-014	2.45277e-014	7.43896e-016	2.85704e-016	-1.04949e-014	2.6506e-017	6.1455e-015	-3.15322e-015	1.31704e-015	1.11545e-014	6.09074e-015	1.29467e-014	8.68764e-015	-6.7893e-015	-4.14107e-015	-7.59571e-015	5.03712e-015	2.10498e-015	-4.11916e-015	1.68136e-014	1.69283e-014	2.23401e-014	1.60043e-014	1.84851e-014	2.93545e-014
1.88236e-014	2.44848e-014	1.24992e-016	-2.63759e-016	-1.08775e-014	-2.12171e-016	6.00559e-015	-3.10985e-015	1.12181e-015	1.08523e-014	5.77641e-015	1.25791e-014	8.55909e-015	-7.71033e-015	-4.5988e-015	-8.25133e-015	4.70384e-015	1.36625e-015	-4.6064e-015	1.68494e-014	1.69665e-014	2.23978e-014	1.58315e-014	1.87162e-014	2.94744e-014
1.89861e-014	2.44226e-014	-4.92957e-016	-7.97468e-016	-1.12254e-014	-4.11172e-016	5.85864e-015	-3.05679e-015	8.778e-016	1.05509e-014	5.40928e-015	1.21652e-014	8.41939e-015	-8.61652e-015	-5.03939e-015	-8.88387e-015	4.38424e-015	6.31756e-016	-5.08821e-015	1.68691e-014	1.69756e-014	2.24387e-014	1.56729e-014	1.89631e-014	2.95965e-014
1.91237e-014	2.43436e-014	-1.10618e-015	-1.31238e-015	-1.15365e-014	-5.69594e-016	5.70732e-015	-2.99322e-015	5.88217e-016	1.02539e-014	4.99251e-015	1.17069e-014	8.27013e-015	-9.50243e-015	-5.46016e-015	-9.48859e-015	4.0798e-015	-9.15134e-017	-5.55898e-015	1.68725e-014	1.69565e-014	2.24635e-014	1.55299e-014	1.92244e-014	2.97216e-014
1.92366e-014	2.4251e-014	-1.71133e-015	-1.80538e-015	-1.18071e-014	-6.87183e-016	5.55535e-015	-2.91763e-015	2.57003e-016	9.96561e-015	4.53031e-015	1.12073e-014	8.11314e-015	-1.03631e-014	-5.85829e-015	-1.00616e-014	3.79113e-015	-7.96278e-016	-6.01309e-015	1.68592e-014	1.69109e-014	2.24728e-014	1.54034e-014	1.9498e-014	2.98504e-014
1.9325e-014	2.41469e-014	-2.30562e-015	-2.27397e-015	-1.20336e-014	-7.64764e-016	5.40581e-015	-2.82858e-015	-1.11993e-016	9.6904e-015	4.02706e-015	1.06697e-014	7.95067e-015	-1.11944e-014	-6.23053e-015	-1.05983e-014	3.5191e-015	-1.47547e-015	-6.44466e-015	1.68293e-014	1.68403e-014	2.24673e-014	1.52942e-014	1.97814e-014	2.99831e-014
1.93911e-014	2.40339e-014	-2.88534e-015	-2.71591e-015	-1.22137e-014	-8.03624e-016	5.26157e-015	-2.72419e-015	-5.14092e-016	9.43211e-015	3.48794e-015	1.00982e-014	7.78555e-015	-1.19908e-014	-6.57419e-015	-1.10947e-014	3.26479e-015	-2.12226e-015	-6.84868e-015	1.67837e-014	1.67467e-014	2.24476e-014	1.52024e-014	2.00726e-014	3.01198e-014
1.94358e-014	2.39149e-014	-3.44684e-015	-3.12925e-015	-1.2345e-014	-8.04819e-016	5.12575e-015	-2.603e-015	-9.44093e-016	9.19432e-015	2.91851e-015	9.49738e-015	7.62016e-015	-1.27477e-014	-6.88715e-015	-1.15474e-014	3.0285e-015	-2.73073e-015	-7.2209e-015	1.67225e-014	1.66317e-014	2.24151e-014	1.51279e-014	2.0368e-014	3.02604e-014
1.94608e-014	2.37923e-014	-3.98678e-015	-3.51129e-015	-1.2426e-014	-7.69906e-016	5.00245e-015	-2.46353e-015	-1.39641e-015	8.98037e-015	2.32532e-015	8.87223e-015	7.45753e-015	-1.34621e-014	-7.16712e-015	-1.19527e-014	2.81023e-015	-3.29501e-015	-7.55682e-015	1.66462e-014	1.64971e-014	2.23712e-014	1.50709e-014	2.06647e-014	3.04042e-014
1.94674e-014	2.36693e-014	-4.50251e-015	-3.86024e-015	-1.24555e-014	-7.00946e-016	4.89427e-015	-2.30522e-015	-1.86661e-015	8.79323e-015	1.71584e-015	8.2284e-015	7.30149e-015	-1.41299e-014	-7.41236e-015	-1.23076e-014	2.61047e-015	-3.8097e-015	-7.85215e-015	1.65549e-014	1.63445e-014	2.23165e-014	1.50314e-014	2.09588e-014	3.05504e-014
1.94575e-014	2.35483e-014	-4.99126e-015	-4.17484e-015	-1.24337e-014	-6.00824e-016	4.80469e-015	-2.12779e-015	-2.34941e-015	8.63588e-015	1.09691e-015	7.57239e-015	7.15618e-015	-1.47487e-014	-7.62178e-015	-1.26096e-014	2.42946e-015	-4.26981e-015	-8.10325e-015	1.6449e-014	1.61756e-014	2.22531e-014	1.50085e-014	2.12474e-014	3.06983e-014
1.94339e-014	2.34313e-014	-5.4513e-015	-4.45378e-015	-1.23605e-014	-4.72016e-016	4.73641e-015	-1.93084e-015	-2.83929e-015	8.51102e-015	4.76057e-016	6.90945e-015	7.02465e-015	-1.53154e-014	-7.794e-015	-1.28562e-014	2.26638e-015	-4.67087e-015	-8.30756e-015	1.63291e-014	1.59923e-014	2.21821e-014	1.50013e-014	2.15274e-014	3.08459e-014
1.93987e-014	2.33205e-014	-5.88101e-015	-4.69575e-015	-1.22367e-014	-3.17574e-016	4.6922e-015	-1.71431e-015	-3.33093e-015	8.42074e-015	-1.39191e-016	6.2467e-015	6.91061e-015	-1.58282e-014	-7.92879e-015	-1.30453e-014	2.12148e-015	-5.0094e-015	-8.46275e-015	1.61948e-014	1.57963e-014	2.21051e-014	1.50088e-014	2.1795e-014	3.09918e-014
1.93548e-014	2.32185e-014	-6.2786e-015	-4.90081e-015	-1.2063e-014	-1.41083e-016	4.67409e-015	-1.47898e-015	-3.81979e-015	8.36638e-015	-7.41453e-016	5.59092e-015	6.81794e-015	-1.62856e-014	-8.02617e-015	-1.31759e-014	1.99427e-015	-5.2832e-015	-8.56704e-015	1.60466e-014	1.55887e-014	2.2024e-014	1.50298e-014	2.20472e-014	3.11345e-014
1.93047e-014	2.31275e-014	-6.64222e-015	-5.06836e-015	-1.1842e-014	5.36938e-017	4.68381e-015	-1.2251e-015	-4.30074e-015	8.34954e-015	-1.32265e-015	4.94856e-015	6.75061e-015	-1.66862e-014	-8.08629e-015	-1.32476e-014	1.88408e-015	-5.49047e-015	-8.61947e-015	1.58852e-014	1.53714e-014	2.19404e-014	1.50626e-014	2.22807e-014	3.12725e-014
1.92504e-014	2.30487e-014	-6.97124e-015	-5.19809e-015	-1.1576e-014	2.63086e-016	4.72256e-015	-9.53602e-016	-4.76785e-015	8.3713e-015	-1.87555e-015	4.32646e-015	6.71279e-015	-1.70289e-014	-8.10913e-015	-1.32599e-014	1.79049e-015	-5.6303e-015	-8.61996e-015	1.5711e-014	1.51459e-014	2.18556e-014	1.5106e-014	2.24921e-014	3.14038e-014
1.91945e-014	2.29831e-014	-7.26447e-015	-5.29019e-015	-1.1268e-014	4.82828e-016	4.79112e-015	-6.6602e-016	-5.2174e-015	8.43155e-015	-2.3928e-015	3.73101e-015	6.70858e-015	-1.73137e-014	-8.09595e-015	-1.32132e-014	1.71299e-015	-5.70208e-015	-8.56879e-015	1.55239e-014	1.49133e-014	2.17708e-014	1.5158e-014	2.26784e-014	3.15261e-014
1.91397e-014	2.2932e-014	-7.52238e-015	-5.34586e-015	-1.09209e-014	7.09727e-016	4.89026e-015	-3.64114e-016	-5.64578e-015	8.53041e-015	-2.86715e-015	3.16867e-015	6.74062e-015	-1.75413e-014	-8.04836e-015	-1.31083e-014	1.65064e-015	-5.70618e-015	-8.46675e-015	1.53241e-014	1.46751e-014	2.1688e-014	1.52169e-014	2.28367e-014	3.16373e-014
1.90882e-014	2.28953e-014	-7.74467e-015	-5.366e-015	-1.05383e-014	9.39245e-016	5.01988e-015	-4.91883e-017	-6.04859e-015	8.66678e-015	-3.29181e-015	2.64605e-015	6.81181e-015	-1.77125e-014	-7.96783e-015	-1.29465e-014	1.60186e-015	-5.6435e-015	-8.3158e-015	1.51128e-014	1.44324e-014	2.16087e-014	1.52805e-014	2.29642e-014	3.17352e-014
1.90415e-014	2.28734e-014	-7.93142e-015	-5.35189e-015	-1.01235e-014	1.1672e-015	5.17982e-015	2.77021e-016	-6.42215e-015	8.83968e-015	-3.66065e-015	2.16898e-015	6.92507e-015	-1.78289e-014	-7.8569e-015	-1.27296e-014	1.5658e-015	-5.51616e-015	-8.11807e-015	1.48897e-014	1.41865e-014	2.15333e-014	1.53468e-014	2.30581e-014	3.18173e-014
1.90014e-014	2.28658e-014	-8.08317e-015	-5.30409e-015	-9.6823e-015	1.38996e-015	5.36865e-015	6.11473e-016	-6.7636e-015	9.04733e-015	-3.96871e-015	1.74283e-015	7.0828e-015	-1.7892e-014	-7.71761e-015	-1.24599e-014	1.54176e-015	-5.32706e-015	-7.87618e-015	1.46552e-014	1.39386e-014	2.1463e-014	1.54132e-014	2.31166e-014	3.18818e-014
1.8969e-014	2.28724e-014	-8.20028e-015	-5.22454e-015	-9.21957e-015	1.60359e-015	5.5857e-015	9.52552e-016	-7.06885e-015	9.28776e-015	-4.21051e-015	1.3724e-015	7.28685e-015	-1.79046e-014	-7.55196e-015	-1.21403e-014	1.52832e-015	-5.07933e-015	-7.59259e-015	1.44093e-014	1.36897e-014	2.13984e-014	1.5478e-014	2.3139e-014	3.19267e-014
1.89451e-014	2.28922e-014	-8.28382e-015	-5.11538e-015	-8.73992e-015	1.80494e-015	5.82919e-015	1.29801e-015	-7.33541e-015	9.55847e-015	-4.38159e-015	1.06236e-015	7.53863e-015	-1.78692e-014	-7.36246e-015	-1.17738e-014	1.52462e-015	-4.77727e-015	-7.27192e-015	1.41522e-014	1.34408e-014	2.13399e-014	1.55389e-014	2.3124e-014	3.19499e-014
1.89301e-014	2.29237e-014	-8.33491e-015	-4.97903e-015	-8.24819e-015	1.99074e-015	6.09688e-015	1.64555e-015	-7.5613e-015	9.85632e-015	-4.47898e-015	8.1633e-016	7.83937e-015	-1.77884e-014	-7.15202e-015	-1.13639e-014	1.52964e-015	-4.42574e-015	-6.9181e-015	1.38842e-014	1.31928e-014	2.12882e-014	1.55937e-014	2.307e-014	3.19493e-014
1.89249e-014	2.29658e-014	-8.35494e-015	-4.81755e-015	-7.74971e-015	2.15793e-015	6.38558e-015	1.99272e-015	-7.74477e-015	1.01778e-014	-4.49917e-015	6.37794e-016	8.18891e-015	-1.76653e-014	-6.92351e-015	-1.09153e-014	1.54233e-015	-4.02967e-015	-6.53553e-015	1.36054e-014	1.29458e-014	2.12437e-014	1.56407e-014	2.29764e-014	3.1923e-014
1.89286e-014	2.30164e-014	-8.3455e-015	-4.63256e-015	-7.2488e-015	2.30304e-015	6.69216e-015	2.33718e-015	-7.88383e-015	1.05197e-014	-4.44002e-015	5.28765e-016	8.58667e-015	-1.75031e-014	-6.67984e-015	-1.04318e-014	1.56052e-015	-3.59519e-015	-6.12956e-015	1.33155e-014	1.27007e-014	2.12061e-014	1.56781e-014	2.2843e-014	3.18703e-014
1.8941e-014	2.30735e-014	-8.30792e-015	-4.42678e-015	-6.75125e-015	2.42339e-015	7.01303e-015	2.67694e-015	-7.97725e-015	1.08778e-014	-4.30082e-015	4.90969e-016	9.03187e-015	-1.73053e-014	-6.42453e-015	-9.9185e-015	1.58258e-015	-3.12843e-015	-5.70511e-015	1.30141e-014	1.24579e-014	2.11744e-014	1.57042e-014	2.267e-014	3.17898e-014
1.89614e-014	2.31351e-014	-8.24374e-015	-4.20346e-015	-6.26219e-015	2.51676e-015	7.34473e-015	3.00859e-015	-8.02407e-015	1.12487e-014	-4.08122e-015	5.25766e-016	9.52258e-015	-1.70761e-014	-6.16063e-015	-9.38008e-015	1.60713e-015	-2.63546e-015	-5.26738e-015	1.27011e-014	1.2217e-014	2.11481e-014	1.57174e-014	2.24573e-014	3.16802e-014
1.89881e-014	2.31981e-014	-8.15574e-015	-3.96539e-015	-5.78647e-015	2.58151e-015	7.68285e-015	3.33009e-015	-8.0237e-015	1.16276e-014	-3.78163e-015	6.3277e-016	1.00566e-014	-1.68189e-014	-5.89119e-015	-8.82213e-015	1.63252e-015	-2.1225e-015	-4.82118e-015	1.23763e-014	1.19791e-014	2.11259e-014	1.57158e-014	2.22054e-014	3.1541e-014
1.90195e-014	2.32598e-014	-8.04618e-015	-3.71572e-015	-5.32864e-015	2.6155e-015	8.02333e-015	3.63896e-015	-7.97611e-015	1.20107e-014	-3.40398e-015	8.11676e-016	1.06312e-014	-1.65371e-014	-5.61902e-015	-8.2498e-015	1.65694e-015	-1.59662e-015	-4.3726e-015	1.20397e-014	1.17439e-014	2.11064e-014	1.56974e-014	2.19152e-014	3.13713e-014
1.90537e-014	2.33171e-014	-7.91702e-015	-3.45719e-015	-4.893e-015	2.61772e-015	8.36132e-015	3.93208e-015	-7.88135e-015	1.23933e-014	-2.95106e-015	1.06094e-015	1.12423e-014	-1.62351e-014	-5.34757e-015	-7.66779e-015	1.67878e-015	-1.06478e-015	-3.92692e-015	1.16902e-014	1.15114e-014	2.10888e-014	1.56605e-014	2.15884e-014	3.11709e-014
1.90886e-014	2.33671e-014	-7.77046e-015	-3.19239e-015	-4.48277e-015	2.58698e-015	8.69225e-015	4.20724e-015	-7.73993e-015	1.27711e-014	-2.42639e-015	1.37796e-015	1.18855e-014	-1.59168e-014	-5.07932e-015	-7.08077e-015	1.69575e-015	-5.33802e-016	-3.4892e-015	1.13278e-014	1.1281e-014	2.10706e-014	1.5604e-014	2.12268e-014	3.09401e-014
1.91218e-014	2.34068e-014	-7.60957e-015	-2.92443e-015	-4.10156e-015	2.52257e-015	9.01242e-015	4.46303e-015	-7.55283e-015	1.31399e-014	-1.83411e-015	1.7594e-015	1.25559e-014	-1.55855e-014	-4.81706e-015	-6.49434e-015	1.7068e-015	-9.99074e-018	-3.06445e-015	1.0952e-014	1.10534e-014	2.10498e-014	1.55267e-014	2.08318e-014	3.06791e-014
1.91509e-014	2.34333e-014	-7.43722e-015	-2.65581e-015	-3.75205e-015	2.42442e-015	9.31713e-015	4.69801e-015	-7.3204e-015	1.34951e-014	-1.17941e-015	2.202e-015	1.32488e-014	-1.52448e-014	-4.5633e-015	-5.91292e-015	1.7104e-015	5.00422e-016	-2.65703e-015	1.05621e-014	1.08285e-014	2.1024e-014	1.54273e-014	2.04053e-014	3.03885e-014
1.9173e-014	2.34436e-014	-7.2557e-015	-2.38974e-015	-3.43665e-015	2.29272e-015	9.60233e-015	4.91058e-015	-7.04388e-015	1.38328e-014	-4.68087e-016	2.70095e-015	1.39581e-014	-1.48977e-014	-4.32016e-015	-5.3416e-015	1.70542e-015	9.91009e-016	-2.27168e-015	1.01575e-014	1.06056e-014	2.09908e-014	1.53052e-014	1.9949e-014	3.00689e-014
1.9185e-014	2.34347e-014	-7.06731e-015	-2.12843e-015	-3.15711e-015	2.12848e-015	9.86439e-015	5.09925e-015	-6.7251e-015	1.41496e-014	2.93746e-016	3.25089e-015	1.46789e-014	-1.45475e-014	-4.08952e-015	-4.78443e-015	1.69019e-015	1.45617e-015	-1.91252e-015	9.73835e-015	1.03847e-014	2.09472e-014	1.51597e-014	1.94657e-014	2.97215e-014
1.91842e-014	2.34037e-014	-6.87467e-015	-1.87462e-015	-2.91523e-015	1.93265e-015	1.00995e-014	5.26254e-015	-6.36591e-015	1.44415e-014	1.09948e-015	3.84595e-015	1.54047e-014	-1.41975e-014	-3.87301e-015	-4.24533e-015	1.6634e-015	1.89029e-015	-1.58365e-015	9.30434e-015	1.01651e-014	2.08906e-014	1.499e-014	1.8958e-014	2.93471e-014
1.91686e-014	2.33476e-014	-6.67999e-015	-1.63108e-015	-2.71136e-015	1.70708e-015	1.03041e-014	5.39992e-015	-5.9683e-015	1.47051e-014	1.94224e-015	4.48001e-015	1.61287e-014	-1.38496e-014	-3.67231e-015	-3.72771e-015	1.62366e-015	2.28844e-015	-1.28797e-015	8.85467e-015	9.94661e-015	2.08179e-014	1.47959e-014	1.84278e-014	2.89471e-014
1.9135e-014	2.32639e-014	-6.48582e-015	-1.3999e-015	-2.54553e-015	1.45254e-015	1.04753e-014	5.51116e-015	-5.53464e-015	1.49379e-014	2.81404e-015	5.14664e-015	1.68446e-014	-1.35061e-014	-3.48839e-015	-3.23456e-015	1.5694e-015	2.64666e-015	-1.02818e-015	8.38922e-015	9.72879e-015	2.07264e-014	1.45769e-014	1.78774e-014	2.85233e-014
1.90798e-014	2.31505e-014	-6.29369e-015	-1.18306e-015	-2.41792e-015	1.17131e-015	1.061e-014	5.59547e-015	-5.06675e-015	1.51375e-014	3.70759e-015	5.83853e-015	1.75453e-014	-1.31688e-014	-3.32182e-015	-2.76913e-015	1.49978e-015	2.96173e-015	-8.06961e-016	7.90724e-015	9.51102e-015	2.06127e-014	1.4333e-014	1.73092e-014	2.80779e-014
1.90002e-014	2.30056e-014	-6.10622e-015	-9.82186e-016	-2.32794e-015	8.656e-016	1.07052e-014	5.65279e-015	-4.56658e-015	1.53021e-014	4.61506e-015	6.54876e-015	1.82232e-014	-1.28388e-014	-3.17259e-015	-2.3333e-015	1.41349e-015	3.23029e-015	-6.25946e-016	7.40878e-015	9.29348e-015	2.04738e-014	1.40641e-014	1.67247e-014	2.76127e-014
1.88937e-014	2.28274e-014	-5.92458e-015	-7.97826e-016	-2.27407e-015	5.38036e-016	1.07592e-014	5.68349e-015	-4.03689e-015	1.54299e-014	5.52773e-015	7.26968e-015	1.88722e-014	-1.25168e-014	-3.04031e-015	-1.9291e-015	1.30938e-015	3.45032e-015	-4.86638e-016	6.89385e-015	9.07599e-015	2.0307e-014	1.37702e-014	1.61262e-014	2.713e-014
1.87581e-014	2.2614e-014	-5.74986e-015	-6.31807e-016	-2.25434e-015	1.91648e-016	1.07703e-014	5.68712e-015	-3.47998e-015	1.55198e-014	6.43772e-015	7.9937e-015	1.94859e-014	-1.2203e-014	-2.92473e-015	-1.55834e-015	1.18604e-015	3.62032e-015	-3.90284e-016	6.36181e-015	8.85861e-015	2.01093e-014	1.34514e-014	1.55162e-014	2.66312e-014
1.85913e-014	2.23643e-014	-5.58406e-015	-4.85033e-016	-2.26699e-015	-1.70329e-016	1.07373e-014	5.66399e-015	-2.8978e-015	1.55705e-014	7.33697e-015	8.71276e-015	2.00574e-014	-1.18982e-014	-2.82553e-015	-1.22163e-015	1.04274e-015	3.73894e-015	-3.37303e-016	5.81271e-015	8.64099e-015	1.98781e-014	1.31076e-014	1.48969e-014	2.61186e-014
1.83922e-014	2.20776e-014	-5.42784e-015	-3.57768e-016	-2.30993e-015	-5.45128e-016	1.06601e-014	5.61496e-015	-2.2932e-015	1.55818e-014	8.21781e-015	9.41991e-015	2.05806e-014	-1.16025e-014	-2.74223e-015	-9.19016e-016	8.78583e-016	3.80577e-015	-3.27385e-016	5.24639e-015	8.42345e-015	1.96107e-014	1.27393e-014	1.42694e-014	2.55948e-014
1.81591e-014	2.17536e-014	-5.28225e-015	-2.5067e-016	-2.38047e-015	-9.29471e-016	1.05386e-014	5.54107e-015	-1.66886e-015	1.55533e-014	9.07315e-015	1.01079e-014	2.10501e-014	-1.13154e-014	-2.6732e-015	-6.50806e-016	6.93505e-016	3.82081e-015	-3.59675e-016	4.66257e-015	8.20628e-015	1.93047e-014	1.23468e-014	1.36356e-014	2.50612e-014
1.78912e-014	2.13913e-014	-5.14747e-015	-1.63795e-016	-2.47513e-015	-1.31928e-015	1.03735e-014	5.44346e-015	-1.02751e-015	1.54851e-014	9.89637e-015	1.07696e-014	2.14608e-014	-1.10364e-014	-2.61633e-015	-4.16652e-016	4.87036e-016	3.78472e-015	-4.32833e-016	4.06114e-015	7.98995e-015	1.89584e-014	1.19303e-014	1.29967e-014	2.45199e-014
1.75876e-014	2.0991e-014	-5.02415e-015	-9.716e-017	-2.59055e-015	-1.71057e-015	1.0166e-014	5.3236e-015	-3.71584e-016	1.53786e-014	1.06817e-014	1.13988e-014	2.1808e-014	-1.0764e-014	-2.57047e-015	-2.15368e-016	2.58903e-016	3.69917e-015	-5.45228e-016	3.44216e-015	7.77496e-015	1.85696e-014	1.14904e-014	1.2354e-014	2.39731e-014
1.72479e-014	2.05538e-014	-4.91248e-015	-5.0288e-017	-2.72364e-015	-2.10017e-015	9.91807e-015	5.18235e-015	2.9712e-016	1.52357e-014	1.1423e-014	1.19892e-014	2.20876e-014	-1.04975e-014	-2.53365e-015	-4.52505e-017	8.63878e-018	3.56642e-015	-6.95123e-016	2.80625e-015	7.56085e-015	1.81369e-014	1.10276e-014	1.17082e-014	2.34227e-014
1.68726e-014	2.00812e-014	-4.81178e-015	-2.32503e-017	-2.87054e-015	-2.48508e-015	9.63205e-015	5.02085e-015	9.75819e-016	1.50577e-014	1.2115e-014	1.25348e-014	2.22963e-014	-1.02355e-014	-2.5044e-015	9.5646e-017	-2.63741e-016	3.38884e-015	-8.79996e-016	2.15411e-015	7.34849e-015	1.76594e-014	1.05424e-014	1.10602e-014	2.28707e-014
1.64624e-014	1.95748e-014	-4.72183e-015	-1.45418e-017	-3.0268e-015	-2.86203e-015	9.31055e-015	4.84089e-015	1.6628e-015	1.48466e-014	1.27532e-014	1.30311e-014	2.24324e-014	-9.97611e-015	-2.48025e-015	2.09712e-016	-5.57186e-016	3.16978e-015	-1.09738e-015	1.48569e-015	7.13802e-015	1.71363e-014	1.00356e-014	1.04112e-014	2.23186e-014
1.6019e-014	1.90363e-014	-4.64194e-015	-2.3825e-017	-3.18889e-015	-3.22682e-015	8.9572e-015	4.64408e-015	2.35598e-015	1.46045e-014	1.33343e-014	1.34742e-014	2.24939e-014	-9.71677e-015	-2.45886e-015	2.99855e-016	-8.70796e-016	2.91288e-015	-1.34449e-015	8.01597e-016	6.93044e-015	1.65674e-014	9.50782e-015	9.76137e-015	2.17683e-014
1.55443e-014	1.84678e-014	-4.57126e-015	-4.92624e-017	-3.35298e-015	-3.57618e-015	8.57576e-015	4.43199e-015	3.05275e-015	1.43343e-014	1.38557e-014	1.3861e-014	2.24801e-014	-9.45566e-015	-2.43781e-015	3.69135e-016	-1.2039e-015	2.62198e-015	-1.61776e-015	1.02119e-016	6.7265e-015	1.59533e-014	8.9591e-015	9.11102e-015	2.12205e-014
1.50406e-014	1.78716e-014	-4.50892e-015	-8.9377e-017	-3.51543e-015	-3.90739e-015	8.17013e-015	4.20587e-015	3.7509e-015	1.4039e-014	1.43153e-014	1.41879e-014	2.23906e-014	-9.19159e-015	-2.41522e-015	4.21464e-016	-1.55536e-015	2.30183e-015	-1.914e-015	-6.1128e-016	6.52605e-015	1.52945e-014	8.39047e-015	8.46011e-015	2.06767e-014
1.45096e-014	1.72509e-014	-4.45301e-015	-1.42207e-016	-3.67213e-015	-4.21724e-015	7.74437e-015	3.96685e-015	4.44908e-015	1.37213e-014	1.47122e-014	1.44535e-014	2.22267e-014	-8.92234e-015	-2.38825e-015	4.60453e-016	-1.9233e-015	1.95663e-015	-2.23031e-015	-1.33773e-015	6.32991e-015	1.45918e-014	7.80242e-015	7.8096e-015	2.01381e-014
1.39541e-014	1.66081e-014	-4.40141e-015	-2.05621e-016	-3.81965e-015	-4.50223e-015	7.30358e-015	3.71671e-015	5.14562e-015	1.33851e-014	1.5046e-014	1.46563e-014	2.19905e-014	-8.64482e-015	-2.35406e-015	4.90092e-016	-2.30659e-015	1.59114e-015	-2.56328e-015	-2.07686e-015	6.13856e-015	1.38464e-014	7.19562e-015	7.15918e-015	1.9606e-014
1.33771e-014	1.59466e-014	-4.35229e-015	-2.76915e-016	-3.95448e-015	-4.75998e-015	6.85244e-015	3.45719e-015	5.83863e-015	1.30335e-014	1.53176e-014	1.47958e-014	2.16847e-014	-8.35766e-015	-2.31069e-015	5.14229e-016	-2.70284e-015	1.21049e-015	-2.90966e-015	-2.82807e-015	5.95294e-015	1.30605e-014	6.57025e-015	6.50837e-015	1.90806e-014
1.27821e-014	1.5269e-014	-4.30403e-015	-3.53567e-016	-4.07438e-015	-4.98852e-015	6.39629e-015	3.19003e-015	6.52665e-015	1.26698e-014	1.55288e-014	1.48725e-014	2.13122e-014	-8.05902e-015	-2.25643e-015	5.36573e-016	-3.11026e-015	8.19713e-016	-3.26524e-015	-3.59e-015	5.77358e-015	1.22362e-014	5.92666e-015	5.85761e-015	1.85627e-014
1.21723e-014	1.45789e-014	-4.25419e-015	-4.33421e-016	-4.17635e-015	-5.18499e-015	5.94053e-015	2.91683e-015	7.20806e-015	1.22978e-014	1.56812e-014	1.48873e-014	2.08769e-014	-7.74698e-015	-2.18884e-015	5.61099e-016	-3.52735e-015	4.24089e-016	-3.62618e-015	-4.36126e-015	5.60168e-015	1.13766e-014	5.26584e-015	5.20646e-015	1.80526e-014
1.15516e-014	1.38805e-014	-4.20007e-015	-5.14294e-016	-4.25794e-015	-5.3476e-015	5.49021e-015	2.63889e-015	7.88176e-015	1.19206e-014	1.57782e-014	1.48429e-014	2.03837e-014	-7.41954e-015	-2.10599e-015	5.92236e-016	-3.95185e-015	2.86306e-017	-3.98902e-015	-5.14016e-015	5.43889e-015	1.04846e-014	4.58843e-015	4.55453e-015	1.75506e-014
1.09242e-014	1.31779e-014	-4.13962e-015	-5.93584e-016	-4.31691e-015	-5.47501e-015	5.05027e-015	2.35735e-015	8.54668e-015	1.15422e-014	1.58238e-014	1.47426e-014	1.98389e-014	-7.07594e-015	-2.00663e-015	6.3392e-016	-4.38195e-015	-3.61725e-016	-4.35042e-015	-5.92563e-015	5.28558e-015	9.56373e-015	3.89479e-015	3.90139e-015	1.70567e-014
1.02935e-014	1.24745e-014	-4.07111e-015	-6.68081e-016	-4.35121e-015	-5.56598e-015	4.6261e-015	2.07379e-015	9.20188e-015	1.11658e-014	1.58226e-014	1.45897e-014	1.92483e-014	-6.71414e-015	-1.88946e-015	6.89757e-016	-4.81489e-015	-7.41744e-016	-4.7071e-015	-6.71673e-015	5.14256e-015	8.61803e-015	3.18556e-015	3.24731e-015	1.65712e-014
9.66415e-015	1.1774e-014	-3.99213e-015	-7.36008e-016	-4.35959e-015	-5.61882e-015	4.22269e-015	1.78981e-015	9.84675e-015	1.07947e-014	1.57797e-014	1.43884e-014	1.86185e-014	-6.33361e-015	-1.75366e-015	7.64079e-016	-5.24742e-015	-1.10703e-015	-5.05546e-015	-7.51138e-015	5.01093e-015	7.65132e-015	2.4618e-015	2.59199e-015	1.60938e-014
9.03993e-015	1.10801e-014	-3.9006e-015	-7.95036e-016	-4.34084e-015	-5.63279e-015	3.8447e-015	1.5065e-015	1.04797e-014	1.04316e-014	1.57004e-014	1.41431e-014	1.79559e-014	-5.93385e-015	-1.59853e-015	8.59357e-016	-5.67663e-015	-1.4533e-015	-5.39252e-015	-8.30754e-015	4.89153e-015	6.66823e-015	1.72433e-015	1.93517e-015	1.56236e-014
8.42526e-015	1.03969e-014	-3.79481e-015	-8.43044e-016	-4.29375e-015	-5.60775e-015	3.49654e-015	1.22512e-015	1.10998e-014	1.0079e-014	1.55904e-014	1.38594e-014	1.72675e-014	-5.51497e-015	-1.42328e-015	9.77935e-016	-6.10115e-015	-1.77635e-015	-5.71478e-015	-9.10389e-015	4.78498e-015	5.67335e-015	9.73945e-016	1.27707e-015	1.51592e-014
7.82433e-015	9.72774e-015	-3.67298e-015	-8.77677e-016	-4.21798e-015	-5.54322e-015	3.18228e-015	9.4685e-016	1.1706e-014	9.74001e-015	1.54558e-014	1.3543e-014	1.65616e-014	-5.07668e-015	-1.22728e-015	1.12279e-015	-6.51773e-015	-2.07237e-015	-6.0195e-015	-9.89895e-015	4.69202e-015	4.67141e-015	2.1154e-016	6.18214e-016	1.47006e-014
7.2406e-015	9.07602e-015	-3.53337e-015	-8.96967e-016	-4.11338e-015	-5.43884e-015	2.90556e-015	6.72997e-016	1.2298e-014	9.41719e-015	1.53029e-014	1.31999e-014	1.58457e-014	-4.61941e-015	-1.01024e-015	1.29692e-015	-6.92349e-015	-2.33807e-015	-6.30406e-015	-1.0691e-014	4.61263e-015	3.66695e-015	-5.62029e-016	-4.17004e-017	1.42474e-014
6.67773e-015	8.44577e-015	-3.37462e-015	-8.98905e-016	-3.98009e-015	-5.29513e-015	2.67003e-015	4.04537e-016	1.28742e-014	9.11227e-015	1.51384e-014	1.28367e-014	1.51285e-014	-4.14412e-015	-7.72779e-016	1.50105e-015	-7.31566e-015	-2.57057e-015	-6.56616e-015	-1.14785e-014	4.54697e-015	2.66443e-015	-1.34554e-015	-7.02506e-016	1.37982e-014
6.13946e-015	7.84011e-015	-3.19508e-015	-8.8155e-016	-3.81758e-015	-5.11324e-015	2.47854e-015	1.41942e-016	1.34334e-014	8.82715e-015	1.49686e-014	1.24597e-014	1.44173e-014	-3.65186e-015	-5.1599e-016	1.73718e-015	-7.69161e-015	-2.76729e-015	-6.80345e-015	-1.22596e-014	4.49482e-015	1.66864e-015	-2.13784e-015	-1.36357e-015	1.33524e-014
5.62886e-015	7.26177e-015	-2.99377e-015	-8.43527e-016	-3.62627e-015	-4.89452e-015	2.33282e-015	-1.13025e-016	1.39748e-014	8.56357e-015	1.48001e-014	1.20755e-014	1.37202e-014	-3.14348e-015	-2.40236e-016	2.0065e-015	-8.04853e-015	-2.92564e-015	-7.01278e-015	-1.30322e-014	4.45617e-015	6.84401e-016	-2.93809e-015	-2.02407e-015	1.29087e-014
5.14929e-015	6.71328e-015	-2.76948e-015	-7.83028e-016	-3.40673e-015	-4.63945e-015	2.23486e-015	-3.59968e-016	1.44974e-014	8.32237e-015	1.4639e-014	1.16911e-014	1.30447e-014	-2.62129e-015	5.38678e-017	2.30985e-015	-8.38446e-015	-3.04385e-015	-7.19275e-015	-1.37946e-014	4.43117e-015	-2.83769e-016	-3.74471e-015	-2.68355e-015	1.24666e-014
4.70389e-015	6.19703e-015	-2.52164e-015	-6.98506e-016	-3.15962e-015	-4.34945e-015	2.18572e-015	-5.98622e-016	1.50003e-014	8.10482e-015	1.4491e-014	1.1313e-014	1.23975e-014	-2.08646e-015	3.64944e-016	2.6476e-015	-8.69755e-015	-3.12073e-015	-7.34152e-015	-1.45451e-014	4.41873e-015	-1.23102e-015	-4.55582e-015	-3.34105e-015	1.20253e-014
4.29433e-015	5.71533e-015	-2.25019e-015	-5.89286e-016	-2.88591e-015	-4.02639e-015	2.18643e-015	-8.27416e-016	1.54823e-014	7.91142e-015	1.43618e-014	1.09477e-014	1.17863e-014	-1.54155e-015	6.91732e-016	3.01966e-015	-8.98519e-015	-3.15549e-015	-7.45733e-015	-1.52822e-014	4.41957e-015	-2.15324e-015	-5.37015e-015	-3.99575e-015	1.15844e-014
3.9225e-015	5.26981e-015	-1.95502e-015	-4.54067e-016	-2.58638e-015	-3.67135e-015	2.23744e-015	-1.04545e-015	1.59419e-014	7.74252e-015	1.42567e-014	1.06016e-014	1.12173e-014	-9.88315e-016	1.0327e-015	3.42596e-015	-9.24559e-015	-3.14715e-015	-7.53848e-015	-1.60039e-014	4.43294e-015	-3.04636e-015	-6.18603e-015	-4.6466e-015	1.11428e-014
3.59024e-015	4.86183e-015	-1.63621e-015	-2.91921e-016	-2.2624e-015	-3.28603e-015	2.33791e-015	-1.25188e-015	1.63781e-014	7.59818e-015	1.41802e-014	1.02801e-014	1.06967e-014	-4.2985e-016	1.38584e-015	3.86547e-015	-9.47695e-015	-3.09454e-015	-7.58421e-015	-1.67087e-014	4.45743e-015	-3.90664e-015	-7.00174e-015	-5.2923e-015	1.07002e-014
3.29824e-015	4.49308e-015	-1.29445e-015	-1.0296e-016	-1.91497e-015	-2.87281e-015	2.48662e-015	-1.44529e-015	1.679e-014	7.47781e-015	1.41364e-014	9.98831e-015	1.02294e-014	1.31234e-016	1.74965e-015	4.33722e-015	-9.67733e-015	-2.99819e-015	-7.59292e-015	-1.73948e-014	4.493e-015	-4.73098e-015	-7.81559e-015	-5.93182e-015	1.02557e-014
3.04741e-015	4.16392e-015	-9.30762e-016	1.12899e-016	-1.54485e-015	-2.43376e-015	2.6827e-015	-1.62459e-015	1.71761e-014	7.38115e-015	1.41289e-014	9.73126e-015	9.82046e-015	6.92037e-016	2.12289e-015	4.83966e-015	-9.84609e-015	-2.85863e-015	-7.56399e-015	-1.80608e-014	4.53859e-015	-5.51613e-015	-8.6253e-015	-6.56388e-015	9.808e-015
2.83819e-015	3.87525e-015	-5.46527e-016	3.56184e-016	-1.15352e-015	-1.97161e-015	2.92343e-015	-1.78923e-015	1.75348e-014	7.30679e-015	1.41598e-014	9.51308e-015	9.47429e-015	1.24909e-015	2.50322e-015	5.37111e-015	-9.98208e-015	-2.67729e-015	-7.49654e-015	-1.87053e-014	4.593e-015	-6.25983e-015	-9.42897e-015	-7.18712e-015	9.35707e-015
2.67032e-015	3.62683e-015	-1.43141e-016	6.26739e-016	-7.41722e-016	-1.48919e-015	3.20634e-015	-1.93855e-015	1.78648e-014	7.25371e-015	1.42308e-014	9.33742e-015	9.19461e-015	1.8003e-015	2.88843e-015	5.92968e-015	-1.00853e-014	-2.45505e-015	-7.38933e-015	-1.9326e-014	4.65593e-015	-6.9601e-015	-1.02249e-014	-7.80017e-015	8.90297e-015
2.5434e-015	3.4181e-015	2.78294e-016	9.23511e-016	-3.10848e-016	-9.88503e-016	3.52843e-015	-2.07088e-015	1.81644e-014	7.22085e-015	1.43435e-014	9.2076e-015	8.98332e-015	2.34265e-015	3.27678e-015	6.51281e-015	-1.01556e-014	-2.1936e-015	-7.24152e-015	-1.99215e-014	4.72585e-015	-7.61517e-015	-1.10114e-014	-8.40166e-015	8.44549e-015
2.45641e-015	3.24837e-015	7.15894e-016	1.24644e-015	1.37828e-016	-4.71937e-016	3.88625e-015	-2.18505e-015	1.84318e-014	7.20655e-015	1.44982e-014	9.12598e-015	8.84201e-015	2.87336e-015	3.66699e-015	7.11767e-015	-1.01927e-014	-1.89444e-015	-7.05246e-015	-2.04906e-014	4.8015e-015	-8.22336e-015	-1.17864e-014	-8.98998e-015	7.98465e-015
2.40855e-015	3.11698e-015	1.16701e-015	1.59441e-015	6.03125e-016	5.88735e-017	4.27545e-015	-2.28053e-015	1.8665e-014	7.20884e-015	1.4695e-014	9.09422e-015	8.77188e-015	3.3894e-015	4.05683e-015	7.74075e-015	-1.01966e-014	-1.55929e-015	-6.82092e-015	-2.10321e-014	4.88129e-015	-8.78391e-015	-1.25477e-014	-9.56407e-015	7.5197e-015
2.39863e-015	3.02235e-015	1.62897e-015	1.96621e-015	1.08493e-015	6.01394e-016	4.69182e-015	-2.35597e-015	1.8863e-014	7.2256e-015	1.49328e-014	9.11282e-015	8.77309e-015	3.888e-015	4.44448e-015	8.37881e-015	-1.01679e-014	-1.19033e-015	-6.54691e-015	-2.15446e-014	4.96425e-015	-9.2967e-015	-1.32931e-014	-1.01225e-014	7.05031e-015
2.42501e-015	2.96253e-015	2.09964e-015	2.36074e-015	1.58212e-015	1.15307e-015	5.13092e-015	-2.41007e-015	1.90243e-014	7.25495e-015	1.52099e-014	9.18184e-015	8.84436e-015	4.36615e-015	4.82781e-015	9.02883e-015	-1.0108e-014	-7.89525e-016	-6.22977e-015	-2.20269e-014	5.04923e-015	-9.76199e-015	-1.40207e-014	-1.06641e-014	6.57674e-015
2.48599e-015	2.93545e-015	2.5766e-015	2.77639e-015	2.09394e-015	1.71137e-015	5.58789e-015	-2.44221e-015	1.91463e-014	7.29483e-015	1.55232e-014	9.30024e-015	8.98466e-015	4.82174e-015	5.2056e-015	9.68794e-015	-1.00178e-014	-3.59368e-016	-5.86907e-015	-2.24779e-014	5.13472e-015	-1.01803e-014	-1.47287e-014	-1.11882e-014	6.09935e-015
2.57944e-015	2.93858e-015	3.05715e-015	3.21166e-015	2.61972e-015	2.27392e-015	6.05743e-015	-2.45124e-015	1.92272e-014	7.34278e-015	1.58693e-014	9.46618e-015	9.19199e-015	5.25231e-015	5.57664e-015	1.03528e-014	-9.89943e-015	9.69519e-017	-5.46441e-015	-2.28965e-014	5.21978e-015	-1.05526e-014	-1.5416e-014	-1.16943e-014	5.61885e-015
2.70326e-015	2.9689e-015	3.53834e-015	3.66522e-015	3.15891e-015	2.83824e-015	6.53447e-015	-2.43688e-015	1.92653e-014	7.39655e-015	1.6244e-014	9.67794e-015	9.46305e-015	5.65488e-015	5.94002e-015	1.10199e-014	-9.75446e-015	5.76453e-016	-5.01612e-015	-2.32823e-014	5.30306e-015	-1.08802e-014	-1.60807e-014	-1.21815e-014	5.13529e-015
2.85487e-015	3.02302e-015	4.01723e-015	4.13504e-015	3.71116e-015	3.40206e-015	7.01382e-015	-2.39858e-015	1.92591e-014	7.45395e-015	1.66432e-014	9.93286e-015	9.79486e-015	6.02789e-015	6.29423e-015	1.16857e-014	-9.58454e-015	1.07683e-015	-4.52395e-015	-2.36341e-014	5.38354e-015	-1.1165e-014	-1.6721e-014	-1.26492e-014	4.64881e-015
3.03144e-015	3.09784e-015	4.49108e-015	4.61879e-015	4.27597e-015	3.96361e-015	7.49007e-015	-2.3355e-015	1.92074e-014	7.51264e-015	1.70619e-014	1.02277e-014	1.01833e-014	6.37042e-015	6.6381e-015	1.23476e-014	-9.39191e-015	1.5958e-015	-3.98829e-015	-2.39516e-014	5.46053e-015	-1.14095e-014	-1.73354e-014	-1.30971e-014	4.15983e-015
3.23058e-015	3.19017e-015	4.95718e-015	5.11485e-015	4.85274e-015	4.52034e-015	7.95876e-015	-2.2466e-015	1.91086e-014	7.57049e-015	1.74946e-014	1.05586e-014	1.06241e-014	6.68036e-015	6.97065e-015	1.30026e-014	-9.17808e-015	2.13059e-015	-3.40924e-015	-2.42344e-014	5.53256e-015	-1.16164e-014	-1.79228e-014	-1.35246e-014	3.66893e-015
3.44974e-015	3.29643e-015	5.41344e-015	5.62116e-015	5.44116e-015	5.07049e-015	8.41441e-015	-2.13177e-015	1.8962e-014	7.62493e-015	1.79358e-014	1.09212e-014	1.11122e-014	6.9577e-015	7.29211e-015	1.36469e-014	-8.94571e-015	2.67816e-015	-2.7877e-015	-2.44822e-014	5.59951e-015	-1.17888e-014	-1.84819e-014	-1.39322e-014	3.17694e-015
3.68688e-015	3.41249e-015	5.85693e-015	6.13519e-015	6.0409e-015	5.61243e-015	8.8522e-015	-1.99045e-015	1.87665e-014	7.67398e-015	1.83799e-014	1.13105e-014	1.16423e-014	7.20152e-015	7.60245e-015	1.42776e-014	-8.69747e-015	3.23655e-015	-2.12377e-015	-2.46951e-014	5.66062e-015	-1.19293e-014	-1.90115e-014	-1.43208e-014	2.6848e-015
3.93863e-015	3.53465e-015	6.28496e-015	6.65429e-015	6.65125e-015	6.14489e-015	9.2677e-015	-1.82223e-015	1.85208e-014	7.71663e-015	1.88206e-014	1.17212e-014	1.22087e-014	7.41171e-015	7.90134e-015	1.48921e-014	-8.43604e-015	3.80302e-015	-1.41759e-015	-2.48737e-014	5.7156e-015	-1.20408e-014	-1.95111e-014	-1.4691e-014	2.19404e-015
4.20237e-015	3.6589e-015	6.69539e-015	7.17586e-015	7.27174e-015	6.66578e-015	9.65662e-015	-1.62762e-015	1.82248e-014	7.75131e-015	1.92517e-014	1.21478e-014	1.2805e-014	7.58821e-015	8.18847e-015	1.54881e-014	-8.16386e-015	4.37457e-015	-6.70844e-016	-2.50179e-014	5.76396e-015	-1.21264e-014	-1.99801e-014	-1.50434e-014	1.70503e-015
4.47658e-015	3.78131e-015	7.08612e-015	7.69838e-015	7.90179e-015	7.17374e-015	1.00145e-014	-1.40644e-015	1.78794e-014	7.77676e-015	1.96673e-014	1.25845e-014	1.34255e-014	7.7312e-015	8.46404e-015	1.60628e-014	-7.88407e-015	4.94786e-015	1.16001e-016	-2.51287e-014	5.80528e-015	-1.21904e-014	-2.04181e-014	-1.53785e-014	1.21879e-015
4.7586e-015	3.89784e-015	7.45471e-015	8.21939e-015	8.54021e-015	7.66716e-015	1.03374e-014	-1.15873e-015	1.74847e-014	7.79215e-015	2.00615e-014	1.30262e-014	1.40648e-014	7.84128e-015	8.72792e-015	1.66145e-014	-7.59913e-015	5.52091e-015	9.40948e-016	-2.52071e-014	5.83961e-015	-1.22365e-014	-2.08249e-014	-1.56972e-014	7.36068e-016
5.04642e-015	4.00423e-015	7.80001e-015	8.73606e-015	9.18647e-015	8.14445e-015	1.06215e-014	-8.84709e-016	1.7041e-014	7.79691e-015	2.04285e-014	1.34664e-014	1.47166e-014	7.9195e-015	8.98037e-015	1.71416e-014	-7.31223e-015	6.09132e-015	1.80193e-015	-2.5254e-014	5.8676e-015	-1.2268e-014	-2.12001e-014	-1.60009e-014	2.58192e-016
5.33751e-015	4.09664e-015	8.12006e-015	9.24605e-015	9.83984e-015	8.60454e-015	1.08642e-014	-5.84924e-016	1.65491e-014	7.79064e-015	2.07628e-014	1.38997e-014	1.53752e-014	7.96717e-015	9.22223e-015	1.76425e-014	-7.02625e-015	6.65712e-015	2.69713e-015	-2.52708e-014	5.88912e-015	-1.22887e-014	-2.15443e-014	-1.62917e-014	-2.14186e-016
5.63067e-015	4.17046e-015	8.41363e-015	9.74719e-015	1.04992e-014	9.04629e-015	1.10638e-014	-2.59915e-016	1.6011e-014	7.77269e-015	2.10597e-014	1.43204e-014	1.60348e-014	7.98588e-015	9.45436e-015	1.81151e-014	-6.74397e-015	7.21603e-015	3.62437e-015	-2.52588e-014	5.90431e-015	-1.23025e-014	-2.18581e-014	-1.65715e-014	-6.79875e-016
5.92398e-015	4.22242e-015	8.67956e-015	1.02375e-014	1.11639e-014	9.46934e-015	1.1219e-014	8.83528e-017	1.54284e-014	7.74314e-015	2.13145e-014	1.4724e-014	1.66894e-014	7.9775e-015	9.67679e-015	1.85584e-014	-6.46836e-015	7.76609e-015	4.58121e-015	-2.52199e-014	5.91367e-015	-1.2313e-014	-2.21422e-014	-1.68423e-014	-1.13781e-015
6.21548e-015	4.24929e-015	8.91837e-015	1.07144e-014	1.18327e-014	9.87328e-015	1.13275e-014	4.59796e-016	1.48032e-014	7.70224e-015	2.15234e-014	1.51055e-014	1.73337e-014	7.94435e-015	9.89039e-015	1.89719e-014	-6.2019e-015	8.30484e-015	5.56538e-015	-2.51559e-014	5.91769e-015	-1.23235e-014	-2.23978e-014	-1.71055e-014	-1.5873e-015
6.50399e-015	4.24803e-015	9.12946e-015	1.11758e-014	1.25046e-014	1.02577e-014	1.13887e-014	8.52945e-016	1.41388e-014	7.65082e-015	2.16829e-014	1.546e-014	1.79633e-014	7.88835e-015	1.00962e-014	1.93557e-014	-5.94701e-015	8.83048e-015	6.57318e-015	-2.50688e-014	5.91735e-015	-1.23371e-014	-2.26258e-014	-1.7363e-014	-2.02719e-015
6.78814e-015	4.21541e-015	9.31203e-015	1.162e-014	1.31785e-014	1.06216e-014	1.14031e-014	1.26704e-015	1.34388e-014	7.59016e-015	2.17903e-014	1.57832e-014	1.85741e-014	7.81196e-015	1.02944e-014	1.97089e-014	-5.70626e-015	9.34125e-015	7.60132e-015	-2.49608e-014	5.91343e-015	-1.23572e-014	-2.28275e-014	-1.7617e-014	-2.45622e-015
7.06679e-015	4.14821e-015	9.46721e-015	1.20451e-014	1.38526e-014	1.09644e-014	1.13708e-014	1.70099e-015	1.27072e-014	7.52126e-015	2.18436e-014	1.60722e-014	1.91618e-014	7.71739e-015	1.04857e-014	2.00319e-014	-5.48104e-015	9.83527e-015	8.64639e-015	-2.48351e-014	5.90731e-015	-1.2387e-014	-2.30049e-014	-1.78701e-014	-2.87321e-015
7.33933e-015	4.04481e-015	9.59508e-015	1.24495e-014	1.45255e-014	1.12863e-014	1.12932e-014	2.15292e-015	1.19484e-014	7.44535e-015	2.1842e-014	1.63239e-014	1.97228e-014	7.60805e-015	1.06716e-014	2.0325e-014	-5.2729e-015	1.03112e-014	9.70451e-015	-2.46948e-014	5.89984e-015	-1.24291e-014	-2.31594e-014	-1.81242e-014	-3.27668e-015
7.6048e-015	3.90319e-015	9.69704e-015	1.28313e-014	1.51956e-014	1.15878e-014	1.11726e-014	2.62116e-015	1.11674e-014	7.36394e-015	2.17849e-014	1.65358e-014	2.0254e-014	7.48699e-015	1.08529e-014	2.05888e-014	-5.08383e-015	1.07677e-014	1.0772e-014	-2.45427e-014	5.89219e-015	-1.24863e-014	-2.32934e-014	-1.83811e-014	-3.66628e-015
7.8627e-015	3.72105e-015	9.77402e-015	1.31892e-014	1.58616e-014	1.18692e-014	1.10112e-014	3.10412e-015	1.03705e-014	7.27896e-015	2.16725e-014	1.67067e-014	2.07533e-014	7.35716e-015	1.10304e-014	2.08235e-014	-4.91534e-015	1.12034e-014	1.18448e-014	-2.43823e-014	5.88579e-015	-1.2561e-014	-2.34085e-014	-1.8643e-014	-4.04151e-015
8.11291e-015	3.49663e-015	9.82716e-015	1.35216e-014	1.65215e-014	1.2131e-014	1.08124e-014	3.59981e-015	9.56365e-015	7.19256e-015	2.15058e-014	1.68352e-014	2.12185e-014	7.22216e-015	1.12039e-014	2.10302e-014	-4.76888e-015	1.16175e-014	1.29188e-014	-2.42166e-014	5.88166e-015	-1.26554e-014	-2.35071e-014	-1.8912e-014	-4.40077e-015
8.35521e-015	3.22889e-015	9.85807e-015	1.38282e-014	1.71733e-014	1.23735e-014	1.05798e-014	4.10623e-015	8.75352e-015	7.10741e-015	2.12872e-014	1.69207e-014	2.16484e-014	7.08481e-015	1.13747e-014	2.12099e-014	-4.64549e-015	1.20087e-014	1.39894e-014	-2.40491e-014	5.88124e-015	-1.27715e-014	-2.3591e-014	-1.919e-014	-4.74269e-015
8.58913e-015	2.91735e-015	9.86919e-015	1.41084e-014	1.78151e-014	1.25974e-014	1.03167e-014	4.62159e-015	7.94709e-015	7.02594e-015	2.10189e-014	1.69632e-014	2.20418e-014	6.9485e-015	1.15434e-014	2.13635e-014	-4.54621e-015	1.23759e-014	1.50522e-014	-2.38835e-014	5.88566e-015	-1.29106e-014	-2.36626e-014	-1.94789e-014	-5.06638e-015
8.8142e-015	2.562e-015	9.86216e-015	1.43618e-014	1.84444e-014	1.28038e-014	1.00276e-014	5.1442e-015	7.1514e-015	6.95026e-015	2.07047e-014	1.6964e-014	2.23985e-014	6.81663e-015	1.1711e-014	2.14923e-014	-4.47179e-015	1.27177e-014	1.61025e-014	-2.37246e-014	5.8962e-015	-1.3074e-014	-2.37245e-014	-1.97805e-014	-5.37132e-015
9.02993e-015	2.16319e-015	9.83895e-015	1.45881e-014	1.906e-014	1.29935e-014	9.71728e-015	5.6722e-015	6.37334e-015	6.88312e-015	2.03489e-014	1.69245e-014	2.27186e-014	6.69196e-015	1.1878e-014	2.15988e-014	-4.4233e-015	1.30337e-014	1.71365e-014	-2.35756e-014	5.914e-015	-1.3263e-014	-2.37792e-014	-2.00961e-014	-5.65695e-015
9.23674e-015	1.72198e-015	9.80117e-015	1.4787e-014	1.96599e-014	1.31673e-014	9.3911e-015	6.20387e-015	5.62029e-015	6.82702e-015	1.99561e-014	1.68474e-014	2.30026e-014	6.57811e-015	1.20447e-014	2.16843e-014	-4.40083e-015	1.33237e-014	1.81487e-014	-2.34406e-014	5.93996e-015	-1.34793e-014	-2.38291e-014	-2.04266e-014	-5.92204e-015
9.43444e-015	1.23938e-015	9.75193e-015	1.49585e-014	2.02418e-014	1.3327e-014	9.05374e-015	6.7374e-015	4.90007e-015	6.78499e-015	1.9532e-014	1.67352e-014	2.32516e-014	6.47854e-015	1.22112e-014	2.17507e-014	-4.40509e-015	1.35872e-014	1.91343e-014	-2.33228e-014	5.97477e-015	-1.37232e-014	-2.38763e-014	-2.07734e-014	-6.16587e-015
9.62259e-015	7.17265e-016	9.69385e-015	1.5103e-014	2.08046e-014	1.34732e-014	8.71145e-015	7.27086e-015	4.22063e-015	6.75926e-015	1.90822e-014	1.65915e-014	2.34665e-014	6.3952e-015	1.2378e-014	2.18003e-014	-4.43569e-015	1.38235e-014	2.00893e-014	-2.32263e-014	6.0188e-015	-1.39952e-014	-2.39239e-014	-2.11372e-014	-6.38756e-015
9.80095e-015	1.57306e-016	9.62998e-015	1.52212e-014	2.13468e-014	1.3608e-014	8.36964e-015	7.80248e-015	3.58953e-015	6.7523e-015	1.8613e-014	1.64202e-014	2.36485e-014	6.33111e-015	1.25454e-014	2.18346e-014	-4.49331e-015	1.40323e-014	2.10095e-014	-2.31552e-014	6.0721e-015	-1.42953e-014	-2.39742e-014	-2.15185e-014	-6.58712e-015
9.96952e-015	-4.38214e-016	9.56182e-015	1.53143e-014	2.1866e-014	1.37331e-014	8.0337e-015	8.33088e-015	3.01432e-015	6.76604e-015	1.8131e-014	1.62252e-014	2.38001e-014	6.28862e-015	1.27135e-014	2.18557e-014	-4.5782e-015	1.42129e-014	2.18912e-014	-2.31133e-014	6.13542e-015	-1.46239e-014	-2.40296e-014	-2.19177e-014	-6.76415e-015
1.01285e-014	-1.06588e-015	9.49187e-015	1.53833e-014	2.23608e-014	1.38496e-014	7.70986e-015	8.8546e-015	2.50131e-015	6.80249e-015	1.7643e-014	1.60116e-014	2.39234e-014	6.27079e-015	1.28825e-014	2.18661e-014	-4.69044e-015	1.43656e-014	2.27302e-014	-2.31045e-014	6.20898e-015	-1.49814e-014	-2.40921e-014	-2.23353e-014	-6.91848e-015
1.02778e-014	-1.72299e-015	9.42326e-015	1.54298e-014	2.28304e-014	1.39594e-014	7.40376e-015	9.37201e-015	2.05697e-015	6.86336e-015	1.71558e-014	1.57844e-014	2.40211e-014	6.2799e-015	1.30527e-014	2.1868e-014	-4.82955e-015	1.44909e-014	2.3523e-014	-2.31322e-014	6.29243e-015	-1.53675e-014	-2.41636e-014	-2.27712e-014	-7.04948e-015
1.04163e-014	-2.40647e-015	9.35872e-015	1.54551e-014	2.32739e-014	1.40645e-014	7.12139e-015	9.88227e-015	1.68793e-015	6.94985e-015	1.66761e-014	1.55484e-014	2.40956e-014	6.31771e-015	1.32243e-014	2.18628e-014	-4.9953e-015	1.45887e-014	2.42665e-014	-2.32004e-014	6.38543e-015	-1.57826e-014	-2.42463e-014	-2.32252e-014	-7.15694e-015
1.05437e-014	-3.11244e-015	9.30042e-015	1.54604e-014	2.36904e-014	1.41669e-014	6.86775e-015	1.03837e-014	1.40003e-015	7.0631e-015	1.62104e-014	1.53086e-014	2.41492e-014	6.38586e-015	1.33966e-014	2.18528e-014	-5.18825e-015	1.46591e-014	2.4958e-014	-2.33118e-014	6.48714e-015	-1.62262e-014	-2.43425e-014	-2.36966e-014	-7.24165e-015
1.06598e-014	-3.83591e-015	9.25102e-015	1.5448e-014	2.40793e-014	1.42687e-014	6.64693e-015	1.08754e-014	1.19811e-015	7.20382e-015	1.57654e-014	1.50703e-014	2.41849e-014	6.4856e-015	1.357e-014	2.18405e-014	-5.40815e-015	1.47023e-014	2.55948e-014	-2.34692e-014	6.59703e-015	-1.66977e-014	-2.4454e-014	-2.41849e-014	-7.30418e-015
1.07643e-014	-4.57396e-015	9.21324e-015	1.54202e-014	2.44401e-014	1.43716e-014	6.46363e-015	1.13567e-014	1.08653e-015	7.37256e-015	1.53477e-014	1.48387e-014	2.42052e-014	6.61892e-015	1.37448e-014	2.18279e-014	-5.65461e-015	1.47187e-014	2.61753e-014	-2.3675e-014	6.71419e-015	-1.71969e-014	-2.45826e-014	-2.46891e-014	-7.34461e-015
1.0857e-014	-5.32253e-015	9.18904e-015	1.538e-014	2.47731e-014	1.44781e-014	6.32222e-015	1.18261e-014	1.0685e-015	7.56973e-015	1.49633e-014	1.46184e-014	2.42122e-014	6.78671e-015	1.39207e-014	2.18165e-014	-5.9276e-015	1.47083e-014	2.66978e-014	-2.39325e-014	6.83738e-015	-1.77236e-014	-2.473e-014	-2.52084e-014	-7.36394e-015
1.09371e-014	-6.07635e-015	9.18077e-015	1.53294e-014	2.50792e-014	1.45898e-014	6.22609e-015	1.22829e-014	1.14622e-015	7.79491e-015	1.46176e-014	1.44142e-014	2.42082e-014	6.98923e-015	1.4098e-014	2.18084e-014	-6.22679e-015	1.46713e-014	2.71608e-014	-2.42436e-014	6.96472e-015	-1.82775e-014	-2.48974e-014	-2.57417e-014	-7.36346e-015
1.10042e-014	-6.8311e-015	9.19018e-015	1.52708e-014	2.53585e-014	1.47094e-014	6.1786e-015	1.27267e-014	1.32124e-015	8.04681e-015	1.43149e-014	1.42309e-014	2.41957e-014	7.2276e-015	1.42765e-014	2.1805e-014	-6.55195e-015	1.4609e-014	2.75638e-014	-2.461e-014	7.09411e-015	-1.88574e-014	-2.5086e-014	-2.62873e-014	-7.3439e-015
1.10576e-014	-7.58225e-015	9.21868e-015	1.52067e-014	2.56119e-014	1.48384e-014	6.18216e-015	1.31566e-014	1.59481e-015	8.32433e-015	1.40608e-014	1.40728e-014	2.41767e-014	7.50113e-015	1.44564e-014	2.18081e-014	-6.90262e-015	1.4522e-014	2.79065e-014	-2.50331e-014	7.22383e-015	-1.94626e-014	-2.52966e-014	-2.68442e-014	-7.307e-015
1.1097e-014	-8.32543e-015	9.26727e-015	1.51403e-014	2.58401e-014	1.49787e-014	6.23886e-015	1.35726e-014	1.96748e-015	8.62523e-015	1.38588e-014	1.39435e-014	2.41531e-014	7.80936e-015	1.46379e-014	2.18192e-014	-7.27862e-015	1.44117e-014	2.81892e-014	-2.55139e-014	7.35284e-015	-2.00926e-014	-2.553e-014	-2.74103e-014	-7.25428e-015
1.11216e-014	-9.05571e-015	9.33771e-015	1.5074e-014	2.60446e-014	1.51325e-014	6.35018e-015	1.39745e-014	2.43823e-015	8.94723e-015	1.37118e-014	1.38461e-014	2.41265e-014	8.15198e-015	1.48215e-014	2.18395e-014	-7.68013e-015	1.42782e-014	2.84126e-014	-2.6053e-014	7.47891e-015	-2.07473e-014	-2.57871e-014	-2.79844e-014	-7.18756e-015
1.11307e-014	-9.76936e-015	9.43135e-015	1.50103e-014	2.62266e-014	1.53019e-014	6.51673e-015	1.43619e-014	3.00521e-015	9.28804e-015	1.36222e-014	1.37836e-014	2.40985e-014	8.52824e-015	1.50072e-014	2.18701e-014	-8.10656e-015	1.41224e-014	2.85777e-014	-2.66512e-014	7.59963e-015	-2.14256e-014	-2.60683e-014	-2.85646e-014	-7.10924e-015
1.11238e-014	-1.04621e-014	9.54905e-015	1.49529e-014	2.63879e-014	1.5489e-014	6.73829e-015	1.47345e-014	3.66521e-015	9.64486e-015	1.35913e-014	1.37579e-014	2.40697e-014	8.93636e-015	1.51949e-014	2.19124e-014	-8.55783e-015	1.39454e-014	2.86856e-014	-2.73086e-014	7.71391e-015	-2.21274e-014	-2.63733e-014	-2.91493e-014	-7.02158e-015
1.11004e-014	-1.11298e-014	9.69151e-015	1.49045e-014	2.65305e-014	1.56951e-014	7.0147e-015	1.50926e-014	4.41397e-015	1.0014e-014	1.36205e-014	1.37707e-014	2.40408e-014	9.37511e-015	1.53852e-014	2.19667e-014	-9.03331e-015	1.37482e-014	2.87391e-014	-2.80245e-014	7.81962e-015	-2.28521e-014	-2.67027e-014	-2.97366e-014	-6.92703e-015
1.10601e-014	-1.17694e-014	9.85924e-015	1.4867e-014	2.66562e-014	1.59207e-014	7.34515e-015	1.5436e-014	5.24644e-015	1.03918e-014	1.37098e-014	1.38233e-014	2.40121e-014	9.84264e-015	1.55785e-014	2.20334e-014	-9.53302e-015	1.35323e-014	2.87413e-014	-2.87977e-014	7.91407e-015	-2.35991e-014	-2.70565e-014	-3.03244e-014	-6.82805e-015
1.10021e-014	-1.23771e-014	1.00529e-014	1.48426e-014	2.67669e-014	1.61668e-014	7.72717e-015	1.5765e-014	6.15673e-015	1.07746e-014	1.38584e-014	1.39161e-014	2.39843e-014	1.03374e-014	1.57755e-014	2.21133e-014	-1.00565e-014	1.32989e-014	2.86946e-014	-2.96263e-014	7.99588e-015	-2.43674e-014	-2.74345e-014	-3.09108e-014	-6.72717e-015
1.09267e-014	-1.2949e-014	1.02726e-014	1.48337e-014	2.68646e-014	1.64348e-014	8.15842e-015	1.60789e-014	7.13828e-015	1.11583e-014	1.40647e-014	1.4049e-014	2.39576e-014	1.08571e-014	1.59773e-014	2.22063e-014	-1.06034e-014	1.30488e-014	2.86025e-014	-3.05081e-014	8.06207e-015	-2.5156e-014	-2.78367e-014	-3.14942e-014	-6.62766e-015
1.08336e-014	-1.34821e-014	1.05184e-014	1.48426e-014	2.6952e-014	1.67245e-014	8.63587e-015	1.63772e-014	8.18386e-015	1.15384e-014	1.43262e-014	1.42211e-014	2.39314e-014	1.13987e-014	1.61839e-014	2.23129e-014	-1.11726e-014	1.27834e-014	2.8469e-014	-3.1441e-014	8.11037e-015	-2.59637e-014	-2.82617e-014	-3.20733e-014	-6.53274e-015
1.07238e-014	-1.3974e-014	1.07892e-014	1.48713e-014	2.70315e-014	1.70371e-014	9.15547e-015	1.66596e-014	9.28456e-015	1.19095e-014	1.46393e-014	1.44311e-014	2.39058e-014	1.196e-014	1.63954e-014	2.24335e-014	-1.1764e-014	1.25039e-014	2.82975e-014	-3.24217e-014	8.13893e-015	-2.67897e-014	-2.87092e-014	-3.26465e-014	-6.44556e-015
1.05979e-014	-1.44226e-014	1.10852e-014	1.49216e-014	2.71053e-014	1.73722e-014	9.71374e-015	1.69259e-014	1.04316e-014	1.2267e-014	1.50005e-014	1.46764e-014	2.38797e-014	1.2538e-014	1.6612e-014	2.25673e-014	-1.23773e-014	1.22121e-014	2.80919e-014	-3.34473e-014	8.14547e-015	-2.76328e-014	-2.91785e-014	-3.32119e-014	-6.36897e-015
1.04559e-014	-1.48261e-014	1.14054e-014	1.4995e-014	2.71758e-014	1.77303e-014	1.03061e-014	1.71761e-014	1.1616e-014	1.26062e-014	1.5406e-014	1.49545e-014	2.38523e-014	1.31295e-014	1.68342e-014	2.2715e-014	-1.30114e-014	1.19092e-014	2.78561e-014	-3.45142e-014	8.12807e-015	-2.84928e-014	-2.96685e-014	-3.37682e-014	-6.30639e-015
1.02979e-014	-1.51828e-014	1.17486e-014	1.50924e-014	2.72459e-014	1.81115e-014	1.09272e-014	1.74105e-014	1.28277e-014	1.29222e-014	1.58503e-014	1.52621e-014	2.38226e-014	1.37313e-014	1.70627e-014	2.28755e-014	-1.36651e-014	1.15968e-014	2.75938e-014	-3.56191e-014	8.08568e-015	-2.9368e-014	-3.01783e-014	-3.43139e-014	-6.26173e-015
1.01251e-014	-1.54914e-014	1.2114e-014	1.52149e-014	2.7318e-014	1.85153e-014	1.1572e-014	1.76281e-014	1.40565e-014	1.32104e-014	1.63283e-014	1.55962e-014	2.37905e-014	1.43397e-014	1.72972e-014	2.30472e-014	-1.43375e-014	1.12762e-014	2.73101e-014	-3.67585e-014	8.01762e-015	-3.02563e-014	-3.07061e-014	-3.4848e-014	-6.23754e-015
9.93836e-015	-1.57513e-014	1.25008e-014	1.53631e-014	2.73944e-014	1.8941e-014	1.22352e-014	1.78281e-014	1.52922e-014	1.34663e-014	1.68336e-014	1.59526e-014	2.37546e-014	1.49513e-014	1.75384e-014	2.32297e-014	-1.50272e-014	1.09484e-014	2.70093e-014	-3.79285e-014	7.92171e-015	-3.11565e-014	-3.12505e-014	-3.53703e-014	-6.23674e-015
9.73876e-015	-1.59624e-014	1.29079e-014	1.55378e-014	2.7477e-014	1.93876e-014	1.29113e-014	1.80106e-014	1.65242e-014	1.36858e-014	1.73599e-014	1.6327e-014	2.37139e-014	1.55626e-014	1.77866e-014	2.34226e-014	-1.57328e-014	1.06153e-014	2.66962e-014	-3.91246e-014	7.79742e-015	-3.20673e-014	-3.18104e-014	-3.58794e-014	-6.26236e-015
9.52725e-015	-1.61247e-014	1.33336e-014	1.57394e-014	2.7569e-014	1.98541e-014	1.35953e-014	1.81754e-014	1.77428e-014	1.38647e-014	1.79008e-014	1.67146e-014	2.3667e-014	1.61697e-014	1.80425e-014	2.36254e-014	-1.64533e-014	1.02777e-014	2.63748e-014	-4.03416e-014	7.64438e-015	-3.29865e-014	-3.23838e-014	-3.6375e-014	-6.31788e-015
9.30545e-015	-1.62388e-014	1.37769e-014	1.59669e-014	2.7672e-014	2.03385e-014	1.42823e-014	1.83227e-014	1.8938e-014	1.39987e-014	1.84496e-014	1.71108e-014	2.36136e-014	1.67686e-014	1.83071e-014	2.38377e-014	-1.71873e-014	9.93695e-015	2.6049e-014	-4.15741e-014	7.46141e-015	-3.39126e-014	-3.29691e-014	-3.68573e-014	-6.40587e-015
9.07507e-015	-1.63058e-014	1.42363e-014	1.62198e-014	2.77876e-014	2.08392e-014	1.49665e-014	1.84516e-014	2.00994e-014	1.40849e-014	1.9e-014	1.75103e-014	2.35529e-014	1.73564e-014	1.85798e-014	2.40582e-014	-1.7933e-014	9.59426e-015	2.57236e-014	-4.28171e-014	7.24879e-015	-3.48435e-014	-3.35645e-014	-3.73253e-014	-6.52877e-015
8.83871e-015	-1.6327e-014	1.47102e-014	1.64972e-014	2.79166e-014	2.13543e-014	1.56424e-014	1.85622e-014	2.12182e-014	1.41203e-014	1.95455e-014	1.79077e-014	2.34837e-014	1.79291e-014	1.88608e-014	2.42855e-014	-1.86879e-014	9.25089e-015	2.54026e-014	-4.40661e-014	7.00612e-015	-3.57772e-014	-3.41683e-014	-3.77783e-014	-6.6889e-015
8.59811e-015	-1.63038e-014	1.51968e-014	1.6798e-014	2.80604e-014	2.18819e-014	1.63052e-014	1.86536e-014	2.2285e-014	1.41019e-014	2.0079e-014	1.82979e-014	2.3406e-014	1.84831e-014	1.915e-014	2.45185e-014	-1.94498e-014	8.9085e-015	2.50887e-014	-4.53159e-014	6.73326e-015	-3.67111e-014	-3.47783e-014	-3.82164e-014	-6.88835e-015
8.35538e-015	-1.62387e-014	1.56947e-014	1.71207e-014	2.8221e-014	2.242e-014	1.69507e-014	1.87255e-014	2.32922e-014	1.40279e-014	2.05939e-014	1.86765e-014	2.33189e-014	1.90157e-014	1.94477e-014	2.47566e-014	-2.0216e-014	8.56806e-015	2.47854e-014	-4.65614e-014	6.43087e-015	-3.76425e-014	-3.53925e-014	-3.86399e-014	-7.12908e-015
8.11288e-015	-1.61337e-014	1.6202e-014	1.74643e-014	2.83998e-014	2.29661e-014	1.75745e-014	1.87779e-014	2.42327e-014	1.38971e-014	2.10841e-014	1.90384e-014	2.32219e-014	1.95235e-014	1.97535e-014	2.49982e-014	-2.09837e-014	8.23057e-015	2.44961e-014	-4.77981e-014	6.09977e-015	-3.85692e-014	-3.60086e-014	-3.90489e-014	-7.41207e-015
7.87345e-015	-1.59908e-014	1.67168e-014	1.78264e-014	2.85974e-014	2.35175e-014	1.81719e-014	1.881e-014	2.50998e-014	1.37083e-014	2.15437e-014	1.93791e-014	2.3115e-014	2.00039e-014	2.00672e-014	2.52424e-014	-2.17508e-014	7.89744e-015	2.42234e-014	-4.90211e-014	5.74123e-015	-3.94886e-014	-3.6625e-014	-3.94439e-014	-7.73821e-015
7.64008e-015	-1.5813e-014	1.72368e-014	1.8205e-014	2.88146e-014	2.40712e-014	1.87404e-014	1.88215e-014	2.58875e-014	1.34611e-014	2.19673e-014	1.96943e-014	2.29982e-014	2.04532e-014	2.03881e-014	2.54884e-014	-2.25141e-014	7.56919e-015	2.39698e-014	-5.0225e-014	5.35584e-015	-4.0398e-014	-3.72392e-014	-3.98258e-014	-8.10859e-015
7.41507e-015	-1.56031e-014	1.77601e-014	1.85976e-014	2.90518e-014	2.46249e-014	1.92773e-014	1.88121e-014	2.65908e-014	1.31558e-014	2.23498e-014	1.99802e-014	2.28715e-014	2.08687e-014	2.07159e-014	2.57358e-014	-2.32705e-014	7.24754e-015	2.37369e-014	-5.14055e-014	4.94455e-015	-4.12944e-014	-3.78491e-014	-4.0195e-014	-8.52339e-015
7.20067e-015	-1.53638e-014	1.82854e-014	1.90017e-014	2.93094e-014	2.51758e-014	1.97801e-014	1.87814e-014	2.7206e-014	1.27935e-014	2.2687e-014	2.02331e-014	2.27353e-014	2.12491e-014	2.10503e-014	2.59838e-014	-2.40164e-014	6.9332e-015	2.35262e-014	-5.25583e-014	4.50952e-015	-4.21755e-014	-3.84524e-014	-4.05512e-014	-8.98179e-015
6.99922e-015	-1.50984e-014	1.88105e-014	1.94154e-014	2.95874e-014	2.57214e-014	2.02474e-014	1.87303e-014	2.77305e-014	1.23758e-014	2.29754e-014	2.04495e-014	2.25904e-014	2.1593e-014	2.13901e-014	2.62318e-014	-2.47495e-014	6.62779e-015	2.3339e-014	-5.36791e-014	4.0517e-015	-4.30385e-014	-3.90468e-014	-4.08955e-014	-9.48368e-015
6.81377e-015	-1.4811e-014	1.93341e-014	1.98361e-014	2.98858e-014	2.62585e-014	2.06777e-014	1.86588e-014	2.81622e-014	1.19051e-014	2.32117e-014	2.06269e-014	2.24376e-014	2.18992e-014	2.17346e-014	2.64789e-014	-2.54664e-014	6.33251e-015	2.31755e-014	-5.47644e-014	3.57339e-015	-4.38804e-014	-3.96304e-014	-4.1228e-014	-1.0028e-014
6.64653e-015	-1.4505e-014	1.9854e-014	2.02603e-014	3.02043e-014	2.67849e-014	2.10716e-014	1.85665e-014	2.85009e-014	1.13841e-014	2.33929e-014	2.07631e-014	2.22785e-014	2.21672e-014	2.20835e-014	2.67252e-014	-2.61647e-014	6.04785e-015	2.30369e-014	-5.58103e-014	3.07636e-015	-4.46986e-014	-4.02006e-014	-4.15498e-014	-1.06131e-014
6.49925e-015	-1.41838e-014	2.03685e-014	2.06854e-014	3.05422e-014	2.72977e-014	2.1429e-014	1.84532e-014	2.8747e-014	1.08163e-014	2.35175e-014	2.08567e-014	2.21147e-014	2.23964e-014	2.24361e-014	2.69711e-014	-2.68413e-014	5.77456e-015	2.29233e-014	-5.68133e-014	2.56237e-015	-4.54902e-014	-4.07555e-014	-4.18612e-014	-1.12374e-014
6.374e-015	-1.38506e-014	2.08768e-014	2.1109e-014	3.08989e-014	2.77944e-014	2.17503e-014	1.83196e-014	2.89017e-014	1.02052e-014	2.35841e-014	2.09061e-014	2.19468e-014	2.25871e-014	2.27916e-014	2.72166e-014	-2.74924e-014	5.5138e-015	2.28344e-014	-5.77704e-014	2.03281e-015	-4.62532e-014	-4.12926e-014	-4.21635e-014	-1.18982e-014
6.27308e-015	-1.35086e-014	2.1376e-014	2.15282e-014	3.12738e-014	2.82739e-014	2.20369e-014	1.81665e-014	2.89676e-014	9.55506e-015	2.35921e-014	2.09107e-014	2.17754e-014	2.27397e-014	2.31493e-014	2.74619e-014	-2.81155e-014	5.26645e-015	2.27705e-014	-5.86794e-014	1.49009e-015	-4.6985e-014	-4.18097e-014	-4.24569e-014	-1.25929e-014
6.1982e-015	-1.3161e-014	2.18651e-014	2.19399e-014	3.16667e-014	2.87338e-014	2.22905e-014	1.79951e-014	2.89487e-014	8.87014e-015	2.35423e-014	2.08707e-014	2.16023e-014	2.28551e-014	2.35085e-014	2.77074e-014	-2.87074e-014	5.03317e-015	2.27308e-014	-5.95392e-014	9.36097e-016	-4.76831e-014	-4.23049e-014	-4.2742e-014	-1.3319e-014
6.15065e-015	-1.28113e-014	2.23429e-014	2.23415e-014	3.20764e-014	2.91724e-014	2.25136e-014	1.78058e-014	2.88483e-014	8.15548e-015	2.34347e-014	2.07865e-014	2.14286e-014	2.29347e-014	2.38685e-014	2.79538e-014	-2.9265e-014	4.81473e-015	2.27143e-014	-6.03483e-014	3.72938e-016	-4.83457e-014	-4.27765e-014	-4.30183e-014	-1.40735e-014
6.1318e-015	-1.24625e-014	2.28079e-014	2.27311e-014	3.25022e-014	2.95885e-014	2.27091e-014	1.75995e-014	2.86712e-014	7.41642e-015	2.32705e-014	2.06596e-014	2.12556e-014	2.29804e-014	2.42284e-014	2.82015e-014	-2.97857e-014	4.612e-015	2.27194e-014	-6.11046e-014	-1.9817e-016	-4.89708e-014	-4.32225e-014	-4.32861e-014	-1.48524e-014
6.14232e-015	-1.21173e-014	2.32592e-014	2.31067e-014	3.29433e-014	2.99811e-014	2.28803e-014	1.73771e-014	2.8423e-014	6.65847e-015	2.30516e-014	2.04915e-014	2.10844e-014	2.2994e-014	2.45874e-014	2.84513e-014	-3.02673e-014	4.42508e-015	2.27448e-014	-6.18066e-014	-7.74608e-016	-4.95564e-014	-4.36408e-014	-4.35461e-014	-1.56514e-014
6.18276e-015	-1.17784e-014	2.36953e-014	2.34662e-014	3.33986e-014	3.03487e-014	2.303e-014	1.71402e-014	2.81097e-014	5.88729e-015	2.27804e-014	2.02841e-014	2.09162e-014	2.29791e-014	2.49444e-014	2.87042e-014	-3.07072e-014	4.2551e-015	2.27895e-014	-6.24542e-014	-1.35497e-015	-5.0101e-014	-4.40296e-014	-4.3799e-014	-1.64668e-014
6.25368e-015	-1.14488e-014	2.41152e-014	2.38075e-014	3.38671e-014	3.06904e-014	2.31611e-014	1.68898e-014	2.77382e-014	5.10875e-015	2.24602e-014	2.004e-014	2.0752e-014	2.2938e-014	2.52987e-014	2.89608e-014	-3.11039e-014	4.10202e-015	2.28519e-014	-6.3047e-014	-1.93696e-015	-5.06034e-014	-4.43877e-014	-4.40447e-014	-1.72941e-014
6.35529e-015	-1.11313e-014	2.45179e-014	2.41288e-014	3.43484e-014	3.10059e-014	2.32779e-014	1.6627e-014	2.73152e-014	4.32867e-015	2.20943e-014	1.97622e-014	2.05924e-014	2.28745e-014	2.56496e-014	2.92228e-014	-3.14554e-014	3.96593e-015	2.29306e-014	-6.35855e-014	-2.51866e-015	-5.10625e-014	-4.47132e-014	-4.42829e-014	-1.81293e-014
6.48705e-015	-1.08275e-014	2.49018e-014	2.4429e-014	3.48415e-014	3.12955e-014	2.33843e-014	1.6354e-014	2.68475e-014	3.55266e-015	2.16859e-014	1.94537e-014	2.04386e-014	2.27927e-014	2.59963e-014	2.94921e-014	-3.17603e-014	3.84683e-015	2.30233e-014	-6.40703e-014	-3.09814e-015	-5.14777e-014	-4.50044e-014	-4.45135e-014	-1.89682e-014
6.64784e-015	-1.05394e-014	2.52664e-014	2.47066e-014	3.5345e-014	3.15591e-014	2.34839e-014	1.60726e-014	2.63422e-014	2.78595e-015	2.12392e-014	1.91174e-014	2.02913e-014	2.26969e-014	2.6338e-014	2.97698e-014	-3.2017e-014	3.74505e-015	2.31279e-014	-6.45022e-014	-3.67421e-015	-5.18486e-014	-4.52607e-014	-4.47366e-014	-1.98057e-014
6.8368e-015	-1.02692e-014	2.56112e-014	2.49611e-014	3.58582e-014	3.17975e-014	2.35801e-014	1.57845e-014	2.58073e-014	2.03392e-015	2.07579e-014	1.87577e-014	2.01501e-014	2.25916e-014	2.66745e-014	3.00572e-014	-3.22254e-014	3.66029e-015	2.32424e-014	-6.48825e-014	-4.24613e-015	-5.21747e-014	-4.54811e-014	-4.49517e-014	-2.06373e-014
7.05216e-015	-1.0018e-014	2.59348e-014	2.51915e-014	3.63798e-014	3.20118e-014	2.36769e-014	1.54915e-014	2.52496e-014	1.30183e-015	2.02468e-014	1.83781e-014	2.00156e-014	2.24809e-014	2.70055e-014	3.03555e-014	-3.23849e-014	3.59222e-015	2.33655e-014	-6.52122e-014	-4.81238e-015	-5.24557e-014	-4.56644e-014	-4.51586e-014	-2.14586e-014
7.29264e-015	-9.78735e-015	2.6237e-014	2.53977e-014	3.69087e-014	3.22033e-014	2.37778e-014	1.51954e-014	2.46766e-014	5.94744e-016	1.97105e-014	1.79827e-014	1.98881e-014	2.23695e-014	2.73302e-014	3.06664e-014	-3.24955e-014	3.54075e-015	2.34952e-014	-6.54937e-014	-5.37244e-015	-5.26927e-014	-4.58103e-014	-4.5357e-014	-2.22647e-014
7.55624e-015	-9.57868e-015	2.65172e-014	2.55798e-014	3.74441e-014	3.23732e-014	2.38854e-014	1.48978e-014	2.40949e-014	-8.33464e-017	1.91535e-014	1.75754e-014	1.97675e-014	2.22611e-014	2.76488e-014	3.09915e-014	-3.25572e-014	3.50571e-015	2.36298e-014	-6.57286e-014	-5.92499e-015	-5.28863e-014	-4.5918e-014	-4.55461e-014	-2.30513e-014
7.84068e-015	-9.39251e-015	2.67746e-014	2.57375e-014	3.79856e-014	3.25232e-014	2.40029e-014	1.46005e-014	2.35107e-014	-7.28794e-016	1.85799e-014	1.716e-014	1.96532e-014	2.21603e-014	2.79611e-014	3.13328e-014	-3.25713e-014	3.48674e-015	2.37679e-014	-6.59187e-014	-6.46922e-015	-5.30374e-014	-4.59873e-014	-4.57248e-014	-2.38147e-014
8.14309e-015	-9.22932e-015	2.70088e-014	2.58709e-014	3.85319e-014	3.26555e-014	2.41329e-014	1.4305e-014	2.2929e-014	-1.33852e-015	1.79939e-014	1.67402e-014	1.95443e-014	2.20727e-014	2.82667e-014	3.16909e-014	-3.25382e-014	3.48313e-015	2.39086e-014	-6.60671e-014	-7.00491e-015	-5.31468e-014	-4.60181e-014	-4.58928e-014	-2.45509e-014
8.46091e-015	-9.08955e-015	2.72196e-014	2.59803e-014	3.90823e-014	3.27718e-014	2.42778e-014	1.40139e-014	2.23552e-014	-1.90991e-015	1.74001e-014	1.63196e-014	1.94397e-014	2.20024e-014	2.85649e-014	3.20663e-014	-3.24595e-014	3.49344e-015	2.40501e-014	-6.6176e-014	-7.53146e-015	-5.32163e-014	-4.60102e-014	-4.60497e-014	-2.52574e-014
8.79113e-015	-8.97303e-015	2.74067e-014	2.60662e-014	3.96365e-014	3.28744e-014	2.44389e-014	1.37283e-014	2.17937e-014	-2.44005e-015	1.68019e-014	1.5902e-014	1.93386e-014	2.19532e-014	2.88554e-014	3.24604e-014	-3.23371e-014	3.51615e-015	2.41908e-014	-6.62486e-014	-8.04868e-015	-5.32478e-014	-4.59649e-014	-4.6195e-014	-2.59307e-014
9.13105e-015	-8.87927e-015	2.75704e-014	2.613e-014	4.01931e-014	3.29655e-014	2.46172e-014	1.34494e-014	2.1249e-014	-2.92688e-015	1.62033e-014	1.54909e-014	1.92403e-014	2.19292e-014	2.91389e-014	3.28744e-014	-3.21729e-014	3.55017e-015	2.433e-014	-6.62876e-014	-8.5564e-015	-5.3243e-014	-4.58819e-014	-4.63277e-014	-2.65676e-014
9.47724e-015	-8.8078e-015	2.77108e-014	2.61725e-014	4.07513e-014	3.30472e-014	2.48133e-014	1.31785e-014	2.0724e-014	-3.3692e-015	1.56077e-014	1.50896e-014	1.91435e-014	2.19333e-014	2.94152e-014	3.33089e-014	-3.19699e-014	3.59432e-015	2.44667e-014	-6.62957e-014	-9.05393e-015	-5.32047e-014	-4.57617e-014	-4.6447e-014	-2.71661e-014
9.82699e-015	-8.758e-015	2.7828e-014	2.61952e-014	4.13105e-014	3.31222e-014	2.50268e-014	1.29164e-014	2.02208e-014	-3.76696e-015	1.50181e-014	1.47007e-014	1.90464e-014	2.19698e-014	2.96849e-014	3.37642e-014	-3.17308e-014	3.64756e-015	2.46e-014	-6.62758e-014	-9.54178e-015	-5.31343e-014	-4.56059e-014	-4.6552e-014	-2.77243e-014
1.0176e-014	-8.73011e-015	2.79216e-014	2.61991e-014	4.18698e-014	3.31928e-014	2.52572e-014	1.26646e-014	1.97407e-014	-4.11992e-015	1.44374e-014	1.43266e-014	1.89471e-014	2.20417e-014	2.9948e-014	3.42409e-014	-3.14587e-014	3.70863e-015	2.47294e-014	-6.62315e-014	-1.00199e-014	-5.30344e-014	-4.54156e-014	-4.6642e-014	-2.82405e-014
1.05214e-014	-8.72358e-015	2.79923e-014	2.61862e-014	4.24291e-014	3.32616e-014	2.55031e-014	1.24248e-014	1.92847e-014	-4.42844e-015	1.3868e-014	1.39696e-014	1.88438e-014	2.21517e-014	3.02045e-014	3.47385e-014	-3.1157e-014	3.77635e-015	2.48548e-014	-6.61665e-014	-1.0489e-014	-5.29081e-014	-4.51921e-014	-4.67164e-014	-2.87136e-014
1.086e-014	-8.73753e-015	2.80407e-014	2.6158e-014	4.2987e-014	3.33309e-014	2.57623e-014	1.21966e-014	1.88533e-014	-4.69379e-015	1.33116e-014	1.36311e-014	1.87357e-014	2.23017e-014	3.04546e-014	3.52569e-014	-3.08288e-014	3.84853e-015	2.49753e-014	-6.60837e-014	-1.09492e-014	-5.2758e-014	-4.49367e-014	-4.67746e-014	-2.91422e-014
1.11894e-014	-8.77122e-015	2.80667e-014	2.61161e-014	4.35431e-014	3.34034e-014	2.60326e-014	1.198e-014	1.84458e-014	-4.91734e-015	1.277e-014	1.3312e-014	1.86206e-014	2.24931e-014	3.06989e-014	3.57959e-014	-3.04782e-014	3.92342e-015	2.5091e-014	-6.59862e-014	-1.14008e-014	-5.2587e-014	-4.46515e-014	-4.68158e-014	-2.95266e-014
1.15059e-014	-8.82277e-015	2.80704e-014	2.60616e-014	4.40967e-014	3.34805e-014	2.63111e-014	1.17747e-014	1.80606e-014	-5.10181e-015	1.22445e-014	1.30138e-014	1.84966e-014	2.27267e-014	3.09377e-014	3.63545e-014	-3.01096e-014	3.99946e-015	2.52018e-014	-6.58764e-014	-1.18442e-014	-5.23984e-014	-4.43388e-014	-4.68398e-014	-2.98671e-014
1.18059e-014	-8.89119e-015	2.80529e-014	2.59968e-014	4.46471e-014	3.35638e-014	2.65946e-014	1.15811e-014	1.76962e-014	-5.24954e-015	1.17361e-014	1.27369e-014	1.83626e-014	2.30035e-014	3.11718e-014	3.69311e-014	-2.97269e-014	4.07459e-015	2.53076e-014	-6.57569e-014	-1.22799e-014	-5.21946e-014	-4.40003e-014	-4.68467e-014	-3.01639e-014
1.20871e-014	-8.97519e-015	2.80149e-014	2.5924e-014	4.5193e-014	3.36555e-014	2.688e-014	1.13992e-014	1.735e-014	-5.36302e-015	1.12448e-014	1.24816e-014	1.82173e-014	2.3323e-014	3.14007e-014	3.75248e-014	-2.93331e-014	4.14712e-015	2.54085e-014	-6.56305e-014	-1.2708e-014	-5.19778e-014	-4.3638e-014	-4.68359e-014	-3.0419e-014
1.23467e-014	-9.07372e-015	2.79569e-014	2.58446e-014	4.57346e-014	3.37576e-014	2.71639e-014	1.12284e-014	1.70192e-014	-5.44586e-015	1.07709e-014	1.22468e-014	1.80597e-014	2.36841e-014	3.16244e-014	3.8133e-014	-2.89326e-014	4.2153e-015	2.55054e-014	-6.54998e-014	-1.31289e-014	-5.17508e-014	-4.3254e-014	-4.68066e-014	-3.06333e-014
1.25826e-014	-9.18571e-015	2.78804e-014	2.5761e-014	4.62707e-014	3.38719e-014	2.74421e-014	1.10671e-014	1.67007e-014	-5.50168e-015	1.03146e-014	1.20318e-014	1.78883e-014	2.40858e-014	3.18438e-014	3.87546e-014	-2.85298e-014	4.27715e-015	2.55986e-014	-6.53672e-014	-1.3543e-014	-5.15164e-014	-4.28512e-014	-4.67592e-014	-3.08081e-014
1.27926e-014	-9.31024e-015	2.77866e-014	2.56747e-014	4.68003e-014	3.40002e-014	2.77105e-014	1.0915e-014	1.63908e-014	-5.5338e-015	9.87452e-015	1.18356e-014	1.77021e-014	2.45271e-014	3.20588e-014	3.93875e-014	-2.81283e-014	4.33092e-015	2.56881e-014	-6.52347e-014	-1.39504e-014	-5.12764e-014	-4.24322e-014	-4.66942e-014	-3.09454e-014
1.29746e-014	-9.44591e-015	2.76766e-014	2.55868e-014	4.73227e-014	3.41434e-014	2.79655e-014	1.07719e-014	1.60857e-014	-5.54631e-015	9.44989e-015	1.16572e-014	1.75006e-014	2.50049e-014	3.22695e-014	4.00285e-014	-2.77322e-014	4.37502e-015	2.57744e-014	-6.51047e-014	-1.43515e-014	-5.10337e-014	-4.19996e-014	-4.66121e-014	-3.10473e-014
1.31272e-014	-9.59153e-015	2.75517e-014	2.54992e-014	4.78367e-014	3.43029e-014	2.82027e-014	1.06357e-014	1.57819e-014	-5.54283e-015	9.0397e-015	1.14944e-014	1.72837e-014	2.55153e-014	3.2476e-014	4.06759e-014	-2.73454e-014	4.40826e-015	2.58574e-014	-6.49797e-014	-1.47461e-014	-5.07908e-014	-4.15558e-014	-4.65128e-014	-3.1116e-014
1.32485e-014	-9.746e-015	2.74137e-014	2.54139e-014	4.83415e-014	3.44791e-014	2.8419e-014	1.05059e-014	1.54757e-014	-5.52752e-015	8.64276e-015	1.13449e-014	1.70507e-014	2.60556e-014	3.26785e-014	4.13263e-014	-2.69712e-014	4.42897e-015	2.59374e-014	-6.48614e-014	-1.51339e-014	-5.05496e-014	-4.11037e-014	-4.63968e-014	-3.11546e-014
1.33373e-014	-9.90807e-015	2.72638e-014	2.53327e-014	4.88374e-014	3.46729e-014	2.86111e-014	1.03808e-014	1.51638e-014	-5.50466e-015	8.25787e-015	1.12072e-014	1.68017e-014	2.66222e-014	3.28765e-014	4.19765e-014	-2.66133e-014	4.43478e-015	2.60156e-014	-6.47509e-014	-1.55147e-014	-5.03113e-014	-4.0646e-014	-4.62651e-014	-3.11657e-014
1.33925e-014	-1.00767e-014	2.71044e-014	2.52571e-014	4.93226e-014	3.48844e-014	2.87749e-014	1.02593e-014	1.4842e-014	-5.4776e-015	7.88338e-015	1.1079e-014	1.65371e-014	2.72101e-014	3.30702e-014	4.26242e-014	-2.62747e-014	4.42501e-015	2.60912e-014	-6.46487e-014	-1.58882e-014	-5.00778e-014	-4.01845e-014	-4.61182e-014	-3.11523e-014
1.34146e-014	-1.02512e-014	2.69383e-014	2.51879e-014	4.97966e-014	3.51138e-014	2.8907e-014	1.01401e-014	1.45078e-014	-5.44972e-015	7.51756e-015	1.09574e-014	1.62574e-014	2.78149e-014	3.32592e-014	4.32656e-014	-2.59579e-014	4.399e-015	2.6165e-014	-6.45563e-014	-1.6254e-014	-4.98501e-014	-3.97222e-014	-4.59571e-014	-3.1118e-014
1.34039e-014	-1.04302e-014	2.67662e-014	2.51278e-014	5.02588e-014	3.53611e-014	2.90048e-014	1.00214e-014	1.4158e-014	-5.42464e-015	7.15912e-015	1.08404e-014	1.59639e-014	2.84316e-014	3.34441e-014	4.38971e-014	-2.56656e-014	4.35635e-015	2.6238e-014	-6.44755e-014	-1.66119e-014	-4.96303e-014	-3.92617e-014	-4.57827e-014	-3.10656e-014
1.33604e-014	-1.06126e-014	2.65911e-014	2.50784e-014	5.07089e-014	3.56263e-014	2.90663e-014	9.90158e-015	1.37899e-014	-5.40542e-015	6.80653e-015	1.07256e-014	1.56581e-014	2.90548e-014	3.36251e-014	4.45155e-014	-2.54005e-014	4.29633e-015	2.63097e-014	-6.44068e-014	-1.69609e-014	-4.94193e-014	-3.88062e-014	-4.55965e-014	-3.09978e-014
1.3284e-014	-1.07978e-014	2.64157e-014	2.50404e-014	5.11474e-014	3.59087e-014	2.90891e-014	9.77905e-015	1.34013e-014	-5.39499e-015	6.45841e-015	1.06102e-014	1.53412e-014	2.96792e-014	3.38023e-014	4.5117e-014	-2.5165e-014	4.21859e-015	2.63802e-014	-6.43511e-014	-1.73002e-014	-4.92183e-014	-3.83579e-014	-4.53994e-014	-3.09179e-014
1.31758e-014	-1.09846e-014	2.62419e-014	2.50155e-014	5.15733e-014	3.62085e-014	2.90711e-014	9.65269e-015	1.29905e-014	-5.39608e-015	6.11351e-015	1.0492e-014	1.50145e-014	3.03001e-014	3.39759e-014	4.56986e-014	-2.49602e-014	4.12328e-015	2.645e-014	-6.43083e-014	-1.76292e-014	-4.90275e-014	-3.79194e-014	-4.51923e-014	-3.08284e-014
1.30365e-014	-1.11724e-014	2.60722e-014	2.50049e-014	5.19872e-014	3.65252e-014	2.90122e-014	9.52086e-015	1.25564e-014	-5.41054e-015	5.77019e-015	1.03684e-014	1.46792e-014	3.09124e-014	3.4145e-014	4.62573e-014	-2.47873e-014	4.01006e-015	2.65191e-014	-6.42793e-014	-1.79465e-014	-4.88479e-014	-3.7493e-014	-4.49766e-014	-3.07326e-014
1.28675e-014	-1.13609e-014	2.59087e-014	2.50096e-014	5.23883e-014	3.68579e-014	2.89124e-014	9.38253e-015	1.20988e-014	-5.44007e-015	5.42754e-015	1.02374e-014	1.43373e-014	3.151e-014	3.43096e-014	4.67901e-014	-2.46468e-014	3.87944e-015	2.65875e-014	-6.42636e-014	-1.82506e-014	-4.86803e-014	-3.70807e-014	-4.47537e-014	-3.06329e-014
1.267e-014	-1.15497e-014	2.57543e-014	2.50306e-014	5.27762e-014	3.72057e-014	2.8772e-014	9.23617e-015	1.16176e-014	-5.48618e-015	5.08513e-015	1.00971e-014	1.39909e-014	3.20871e-014	3.44699e-014	4.72939e-014	-2.45394e-014	3.73175e-015	2.66553e-014	-6.42611e-014	-1.85403e-014	-4.85244e-014	-3.66846e-014	-4.45252e-014	-3.0532e-014
1.2446e-014	-1.17375e-014	2.56111e-014	2.50689e-014	5.3151e-014	3.75684e-014	2.85914e-014	9.08138e-015	1.11143e-014	-5.54963e-015	4.74241e-015	9.94538e-015	1.36425e-014	3.26394e-014	3.46254e-014	4.77657e-014	-2.4465e-014	3.56724e-015	2.67223e-014	-6.42719e-014	-1.88141e-014	-4.83793e-014	-3.63063e-014	-4.42922e-014	-3.04316e-014
1.21971e-014	-1.19237e-014	2.54826e-014	2.51256e-014	5.35128e-014	3.79451e-014	2.83721e-014	8.91719e-015	1.059e-014	-5.63113e-015	4.3992e-015	9.78098e-015	1.32943e-014	3.31618e-014	3.47759e-014	4.82035e-014	-2.44229e-014	3.3878e-015	2.67885e-014	-6.42949e-014	-1.90706e-014	-4.82453e-014	-3.59474e-014	-4.40565e-014	-3.03339e-014
1.19249e-014	-1.2108e-014	2.53713e-014	2.52013e-014	5.38617e-014	3.8334e-014	2.81164e-014	8.7428e-015	1.0047e-014	-5.73039e-015	4.05518e-015	9.60267e-015	1.29485e-014	3.36497e-014	3.49221e-014	4.86048e-014	-2.44124e-014	3.19429e-015	2.68538e-014	-6.43299e-014	-1.93079e-014	-4.81217e-014	-3.56099e-014	-4.38189e-014	-3.02406e-014
1.16315e-014	-1.22898e-014	2.52796e-014	2.52971e-014	5.41981e-014	3.87348e-014	2.78272e-014	8.55776e-015	9.48779e-015	-5.8467e-015	3.71007e-015	9.40922e-015	1.26065e-014	3.40992e-014	3.50631e-014	4.89672e-014	-2.44325e-014	2.98838e-015	2.69188e-014	-6.43771e-014	-1.95241e-014	-4.80084e-014	-3.52949e-014	-4.3581e-014	-3.01524e-014
1.13191e-014	-1.24683e-014	2.52099e-014	2.54135e-014	5.45225e-014	3.91458e-014	2.75072e-014	8.36245e-015	8.91592e-015	-5.97932e-015	3.36481e-015	9.20083e-015	1.22705e-014	3.45066e-014	3.51994e-014	4.92888e-014	-2.44824e-014	2.77181e-015	2.69831e-014	-6.44357e-014	-1.97172e-014	-4.79049e-014	-3.50033e-014	-4.33444e-014	-3.00705e-014
1.09893e-014	-1.26431e-014	2.51644e-014	2.55508e-014	5.48355e-014	3.95657e-014	2.71592e-014	8.15733e-015	8.33493e-015	-6.12716e-015	3.01951e-015	8.97685e-015	1.19416e-014	3.48684e-014	3.53305e-014	4.95681e-014	-2.45597e-014	2.54688e-015	2.70472e-014	-6.45048e-014	-1.98852e-014	-4.78102e-014	-3.47361e-014	-4.31101e-014	-2.99959e-014
1.06447e-014	-1.28143e-014	2.5145e-014	2.57091e-014	5.51371e-014	3.99936e-014	2.67872e-014	7.94333e-015	7.74973e-015	-6.2885e-015	2.67572e-015	8.7367e-015	1.16218e-014	3.51813e-014	3.54558e-014	4.98037e-014	-2.4663e-014	2.31518e-015	2.71104e-014	-6.45836e-014	-2.00257e-014	-4.77234e-014	-3.44943e-014	-4.28796e-014	-2.9929e-014
1.02879e-014	-1.2981e-014	2.51536e-014	2.58889e-014	5.54279e-014	4.04285e-014	2.63955e-014	7.72023e-015	7.16502e-015	-6.46149e-015	2.33394e-015	8.48052e-015	1.13134e-014	3.54437e-014	3.55748e-014	4.99942e-014	-2.47898e-014	2.07941e-015	2.71729e-014	-6.46721e-014	-2.01364e-014	-4.76444e-014	-3.42785e-014	-4.26533e-014	-2.98704e-014
9.92116e-015	-1.31432e-014	2.51918e-014	2.60903e-014	5.57086e-014	4.08701e-014	2.59887e-014	7.48895e-015	6.58562e-015	-6.64388e-015	1.99573e-015	8.20912e-015	1.10175e-014	3.56535e-014	3.56874e-014	5.01397e-014	-2.49377e-014	1.84217e-015	2.7235e-014	-6.47691e-014	-2.0215e-014	-4.7572e-014	-3.40891e-014	-4.24317e-014	-2.98198e-014
9.54614e-015	-1.33006e-014	2.52606e-014	2.63123e-014	5.59796e-014	4.13168e-014	2.55715e-014	7.25089e-015	6.01674e-015	-6.83315e-015	1.66274e-015	7.92323e-015	1.07351e-014	3.581e-014	3.57939e-014	5.02398e-014	-2.5104e-014	1.60608e-015	2.72972e-014	-6.48735e-014	-2.02589e-014	-4.75057e-014	-3.39266e-014	-4.22164e-014	-2.97769e-014
9.16508e-015	-1.3453e-014	2.53617e-014	2.65552e-014	5.62416e-014	4.1767e-014	2.51479e-014	7.00773e-015	5.46376e-015	-7.02645e-015	1.337e-015	7.62431e-015	1.0467e-014	3.59128e-014	3.58939e-014	5.02945e-014	-2.52863e-014	1.37337e-015	2.73592e-014	-6.49852e-014	-2.02657e-014	-4.74444e-014	-3.37911e-014	-4.20079e-014	-2.97403e-014
8.77961e-015	-1.35993e-014	2.54959e-014	2.68179e-014	5.64949e-014	4.22198e-014	2.47227e-014	6.76109e-015	4.93175e-015	-7.22138e-015	1.02071e-015	7.31392e-015	1.02136e-014	3.59611e-014	3.59868e-014	5.03042e-014	-2.54817e-014	1.14697e-015	2.74217e-014	-6.51031e-014	-2.02329e-014	-4.73869e-014	-3.36822e-014	-4.1807e-014	-2.97085e-014
8.39197e-015	-1.37389e-014	2.56634e-014	2.71001e-014	5.67398e-014	4.26749e-014	2.4301e-014	6.51262e-015	4.42631e-015	-7.41473e-015	7.16275e-016	6.99362e-015	9.9749e-015	3.59554e-014	3.60727e-014	5.0269e-014	-2.56882e-014	9.30229e-016	2.74856e-014	-6.5226e-014	-2.01584e-014	-4.73324e-014	-3.36e-014	-4.16141e-014	-2.96806e-014
8.00389e-015	-1.38711e-014	2.58646e-014	2.7401e-014	5.69772e-014	4.31311e-014	2.38876e-014	6.26461e-015	3.95324e-015	-7.6036e-015	4.25958e-016	6.665e-015	9.75163e-015	3.58972e-014	3.6152e-014	5.01901e-014	-2.59028e-014	7.25531e-016	2.75515e-014	-6.53533e-014	-2.00394e-014	-4.72797e-014	-3.35435e-014	-4.14296e-014	-2.96551e-014
7.6167e-015	-1.39959e-014	2.60994e-014	2.77197e-014	5.72078e-014	4.35872e-014	2.34868e-014	6.01882e-015	3.51761e-015	-7.78476e-015	1.52982e-016	6.33059e-015	9.54321e-015	3.57877e-014	3.6224e-014	5.00693e-014	-2.61222e-014	5.35138e-016	2.76194e-014	-6.5484e-014	-1.98741e-014	-4.72275e-014	-3.35126e-014	-4.12534e-014	-2.96307e-014
7.23186e-015	-1.41128e-014	2.63667e-014	2.80546e-014	5.74315e-014	4.40417e-014	2.31031e-014	5.77731e-015	3.12488e-015	-7.9554e-015	-1.00013e-016	5.99257e-015	9.34951e-015	3.56292e-014	3.62884e-014	4.99084e-014	-2.63433e-014	3.6184e-016	2.769e-014	-6.56176e-014	-1.96611e-014	-4.71758e-014	-3.35062e-014	-4.10864e-014	-2.96052e-014
6.85056e-015	-1.42211e-014	2.66658e-014	2.84038e-014	5.76486e-014	4.44933e-014	2.27405e-014	5.54247e-015	2.77983e-015	-8.11211e-015	-3.30266e-016	5.65354e-015	9.17029e-015	3.54242e-014	3.63449e-014	4.97084e-014	-2.65639e-014	2.08387e-016	2.77637e-014	-6.57534e-014	-1.93991e-014	-4.71239e-014	-3.35234e-014	-4.09285e-014	-2.95766e-014
6.47418e-015	-1.43203e-014	2.69953e-014	2.87652e-014	5.78592e-014	4.49404e-014	2.24028e-014	5.31728e-015	2.48676e-015	-8.25268e-015	-5.36178e-016	5.3164e-015	9.00466e-015	3.51762e-014	3.63932e-014	4.94713e-014	-2.67813e-014	7.66509e-017	2.78408e-014	-6.58908e-014	-1.90859e-014	-4.70706e-014	-3.3563e-014	-4.07794e-014	-2.95427e-014
6.10391e-015	-1.44093e-014	2.73536e-014	2.91364e-014	5.80632e-014	4.53821e-014	2.20935e-014	5.10498e-015	2.24914e-015	-8.37444e-015	-7.14775e-016	4.98416e-015	8.85119e-015	3.48882e-014	3.64333e-014	4.91996e-014	-2.69933e-014	-3.11121e-017	2.79228e-014	-6.6029e-014	-1.87199e-014	-4.70152e-014	-3.36239e-014	-4.06389e-014	-2.95013e-014
5.74025e-015	-1.44873e-014	2.77386e-014	2.9515e-014	5.82611e-014	4.58174e-014	2.18152e-014	4.90723e-015	2.07076e-015	-8.47465e-015	-8.63245e-016	4.65892e-015	8.70867e-015	3.45639e-014	3.64649e-014	4.88955e-014	-2.71983e-014	-1.12721e-016	2.80109e-014	-6.61676e-014	-1.83e-014	-4.69572e-014	-3.37047e-014	-4.05064e-014	-2.94497e-014
5.38476e-015	-1.45536e-014	2.81479e-014	2.98982e-014	5.84526e-014	4.62443e-014	2.15696e-014	4.72639e-015	1.95502e-015	-8.55143e-015	-9.79271e-016	4.3438e-015	8.57573e-015	3.42069e-014	3.64865e-014	4.85615e-014	-2.73945e-014	-1.66796e-016	2.81061e-014	-6.63062e-014	-1.78257e-014	-4.68964e-014	-3.3804e-014	-4.03823e-014	-2.93851e-014
5.03842e-015	-1.46068e-014	2.85785e-014	3.0283e-014	5.86361e-014	4.6661e-014	2.13588e-014	4.56495e-015	1.90357e-015	-8.60268e-015	-1.0604e-015	4.04145e-015	8.45106e-015	3.38218e-014	3.64974e-014	4.81998e-014	-2.75798e-014	-1.91562e-016	2.82091e-014	-6.64441e-014	-1.72967e-014	-4.6832e-014	-3.39204e-014	-4.02659e-014	-2.93058e-014
4.70233e-015	-1.46461e-014	2.90275e-014	3.06669e-014	5.88111e-014	4.70653e-014	2.11831e-014	4.42578e-015	1.91889e-015	-8.62641e-015	-1.10466e-015	3.75497e-015	8.33304e-015	3.34123e-014	3.64976e-014	4.78132e-014	-2.77524e-014	-1.85796e-016	2.83215e-014	-6.65811e-014	-1.67129e-014	-4.67636e-014	-3.40529e-014	-4.01568e-014	-2.92095e-014
4.37725e-015	-1.46706e-014	2.94914e-014	3.10466e-014	5.8976e-014	4.7455e-014	2.1043e-014	4.31074e-015	2.00223e-015	-8.62109e-015	-1.11029e-015	3.48671e-015	8.22041e-015	3.29823e-014	3.6486e-014	4.74041e-014	-2.79122e-014	-1.48603e-016	2.84444e-014	-6.67166e-014	-1.60747e-014	-4.66904e-014	-3.41998e-014	-4.00541e-014	-2.90939e-014
4.06416e-015	-1.46792e-014	2.99663e-014	3.14188e-014	5.91298e-014	4.78271e-014	2.09386e-014	4.22174e-015	2.1531e-015	-8.58567e-015	-1.07507e-015	3.23957e-015	8.11222e-015	3.25361e-014	3.64622e-014	4.69753e-014	-2.80586e-014	-7.88842e-017	2.85779e-014	-6.68502e-014	-1.53821e-014	-4.66119e-014	-3.43596e-014	-3.99573e-014	-2.89574e-014
3.76365e-015	-1.46716e-014	3.04479e-014	3.17804e-014	5.9271e-014	4.81796e-014	2.0869e-014	4.16082e-015	2.37155e-015	-8.51936e-015	-9.9779e-016	3.01622e-015	8.00703e-015	3.20778e-014	3.64254e-014	4.65296e-014	-2.81916e-014	2.35304e-017	2.87228e-014	-6.69813e-014	-1.46362e-014	-4.65273e-014	-3.45303e-014	-3.98656e-014	-2.87981e-014
3.47639e-015	-1.4647e-014	3.09318e-014	3.21279e-014	5.93983e-014	4.85099e-014	2.08326e-014	4.13002e-015	2.65717e-015	-8.42181e-015	-8.77445e-016	2.81854e-015	7.90324e-015	3.16116e-014	3.63754e-014	4.60693e-014	-2.83107e-014	1.58117e-016	2.88805e-014	-6.71094e-014	-1.38382e-014	-4.64367e-014	-3.47104e-014	-3.97776e-014	-2.86151e-014
3.20338e-015	-1.46041e-014	3.14138e-014	3.24573e-014	5.95097e-014	4.8815e-014	2.08272e-014	4.13078e-015	3.00795e-015	-8.29268e-015	-7.12598e-016	2.64855e-015	7.79973e-015	3.1141e-014	3.6311e-014	4.5597e-014	-2.84156e-014	3.2498e-016	2.90519e-014	-6.72349e-014	-1.29902e-014	-4.63398e-014	-3.48981e-014	-3.96931e-014	-2.84065e-014
2.94518e-015	-1.45418e-014	3.18902e-014	3.27652e-014	5.96031e-014	4.90922e-014	2.08505e-014	4.16464e-015	3.42128e-015	-8.13197e-015	-5.02599e-016	2.50847e-015	7.69506e-015	3.06698e-014	3.62317e-014	4.51149e-014	-2.85067e-014	5.23697e-016	2.9238e-014	-6.73567e-014	-1.20944e-014	-4.62364e-014	-3.50921e-014	-3.96113e-014	-2.81708e-014
2.70269e-015	-1.44594e-014	3.23564e-014	3.30477e-014	5.96772e-014	4.93382e-014	2.08998e-014	4.2323e-015	3.89454e-015	-7.93957e-015	-2.46931e-016	2.40013e-015	7.58824e-015	3.02011e-014	3.61369e-014	4.4625e-014	-2.85853e-014	7.5357e-016	2.94399e-014	-6.74742e-014	-1.11538e-014	-4.61254e-014	-3.52899e-014	-3.95312e-014	-2.79072e-014
2.4771e-015	-1.43562e-014	3.28073e-014	3.33017e-014	5.97303e-014	4.95508e-014	2.09718e-014	4.33449e-015	4.4243e-015	-7.71659e-015	5.39938e-017	2.32492e-015	7.47969e-015	2.97381e-014	3.60265e-014	4.41299e-014	-2.86523e-014	1.01357e-015	2.96585e-014	-6.75874e-014	-1.01717e-014	-4.60071e-014	-3.54904e-014	-3.9452e-014	-2.76147e-014
2.26896e-015	-1.42311e-014	3.3238e-014	3.35237e-014	5.97603e-014	4.97266e-014	2.10634e-014	4.47156e-015	5.00646e-015	-7.46389e-015	3.9961e-016	2.2837e-015	7.36892e-015	2.92836e-014	3.58995e-014	4.36314e-014	-2.8709e-014	1.30255e-015	2.98939e-014	-6.76954e-014	-9.15202e-015	-4.58812e-014	-3.56917e-014	-3.93727e-014	-2.72925e-014
2.07937e-015	-1.40845e-014	3.36443e-014	3.37107e-014	5.97654e-014	4.98633e-014	2.11698e-014	4.64335e-015	5.63626e-015	-7.18207e-015	7.89263e-016	2.27746e-015	7.25569e-015	2.88401e-014	3.57557e-014	4.31321e-014	-2.87558e-014	1.61883e-015	3.01469e-014	-6.77976e-014	-8.09871e-015	-4.5747e-014	-3.58922e-014	-3.92926e-014	-2.69412e-014
1.90916e-015	-1.3916e-014	3.40218e-014	3.38594e-014	5.97444e-014	4.99584e-014	2.12875e-014	4.85018e-015	6.30903e-015	-6.87218e-015	1.2222e-015	2.30719e-015	7.14046e-015	2.84097e-014	3.55949e-014	4.26335e-014	-2.87945e-014	1.96098e-015	3.0418e-014	-6.78939e-014	-7.01609e-015	-4.56044e-014	-3.60899e-014	-3.92114e-014	-2.65608e-014
1.75844e-015	-1.37247e-014	3.43658e-014	3.39671e-014	5.96962e-014	5.00091e-014	2.14128e-014	5.09213e-015	7.0192e-015	-6.53576e-015	1.69704e-015	2.37272e-015	7.02391e-015	2.7994e-014	3.5417e-014	4.21376e-014	-2.88266e-014	2.32711e-015	3.07075e-014	-6.79832e-014	-5.9095e-015	-4.54529e-014	-3.62829e-014	-3.91281e-014	-2.6152e-014
1.62836e-015	-1.35104e-014	3.46725e-014	3.40311e-014	5.96193e-014	5.00125e-014	2.15413e-014	5.36897e-015	7.76127e-015	-6.17483e-015	2.2121e-015	2.47414e-015	6.90691e-015	2.7594e-014	3.5222e-014	4.16463e-014	-2.88545e-014	2.71447e-015	3.10155e-014	-6.80654e-014	-4.78423e-015	-4.52919e-014	-3.64702e-014	-3.90416e-014	-2.57147e-014
1.51997e-015	-1.32737e-014	3.49392e-014	3.40499e-014	5.95123e-014	4.9967e-014	2.16689e-014	5.67921e-015	8.52895e-015	-5.79156e-015	2.76482e-015	2.61165e-015	6.79039e-015	2.72109e-014	3.50101e-014	4.11606e-014	-2.88802e-014	3.12095e-015	3.13419e-014	-6.81396e-014	-3.64584e-015	-4.51215e-014	-3.665e-014	-3.89519e-014	-2.525e-014
1.43413e-015	-1.30144e-014	3.51619e-014	3.40211e-014	5.93735e-014	4.98706e-014	2.17916e-014	6.02181e-015	9.316e-015	-5.38779e-015	3.35334e-015	2.78461e-015	6.67588e-015	2.68451e-014	3.47812e-014	4.06826e-014	-2.89058e-014	3.54389e-015	3.16866e-014	-6.82051e-014	-2.5009e-015	-4.49412e-014	-3.6821e-014	-3.88584e-014	-2.47595e-014
1.37219e-015	-1.27335e-014	3.53382e-014	3.39436e-014	5.92028e-014	4.97217e-014	2.19052e-014	6.39489e-015	1.01164e-014	-4.96537e-015	3.97438e-015	2.99222e-015	6.56472e-015	2.64971e-014	3.45353e-014	4.02142e-014	-2.89327e-014	3.98064e-015	3.20497e-014	-6.8261e-014	-1.35486e-015	-4.47505e-014	-3.69816e-014	-3.87595e-014	-2.42442e-014
1.33423e-015	-1.24311e-014	3.54658e-014	3.38176e-014	5.90003e-014	4.95192e-014	2.20056e-014	6.79664e-015	1.09236e-014	-4.52625e-015	4.62456e-015	3.23301e-015	6.45849e-015	2.61662e-014	3.4273e-014	3.97568e-014	-2.89634e-014	4.42907e-015	3.24309e-014	-6.83061e-014	-2.14192e-016	-4.45494e-014	-3.71308e-014	-3.86546e-014	-2.37057e-014
1.32118e-015	-1.2108e-014	3.5543e-014	3.36429e-014	5.87663e-014	4.92619e-014	2.20901e-014	7.22512e-015	1.17316e-014	-4.07307e-015	5.30043e-015	3.50526e-015	6.35966e-015	2.58517e-014	3.39953e-014	3.93111e-014	-2.90001e-014	4.88676e-015	3.28294e-014	-6.834e-014	9.15328e-016	-4.43376e-014	-3.72672e-014	-3.85437e-014	-2.31461e-014
1.33432e-015	-1.17653e-014	3.55688e-014	3.34205e-014	5.85011e-014	4.89497e-014	2.21562e-014	7.67814e-015	1.25344e-014	-3.60751e-015	5.99798e-015	3.80709e-015	6.27082e-015	2.55532e-014	3.37036e-014	3.88788e-014	-2.90446e-014	5.35097e-015	3.32447e-014	-6.83618e-014	2.0268e-015	-4.41148e-014	-3.73899e-014	-3.84262e-014	-2.25676e-014
1.37408e-015	-1.1404e-014	3.55425e-014	3.31512e-014	5.82061e-014	4.85833e-014	2.22011e-014	8.15309e-015	1.33255e-014	-3.13199e-015	6.71287e-015	4.13687e-015	6.19451e-015	2.52694e-014	3.3399e-014	3.84616e-014	-2.90983e-014	5.8199e-015	3.3676e-014	-6.83701e-014	3.11334e-015	-4.38802e-014	-3.74975e-014	-3.83017e-014	-2.19723e-014
1.44115e-015	-1.10252e-014	3.54645e-014	3.28372e-014	5.7882e-014	4.81636e-014	2.22235e-014	8.64724e-015	1.40997e-014	-2.64839e-015	7.44094e-015	4.49232e-015	6.13236e-015	2.49988e-014	3.30834e-014	3.80606e-014	-2.91619e-014	6.29097e-015	3.41225e-014	-6.83639e-014	4.1685e-015	-4.36345e-014	-3.75894e-014	-3.817e-014	-2.13622e-014
1.53643e-015	-1.0631e-014	3.53351e-014	3.24808e-014	5.75312e-014	4.76917e-014	2.22218e-014	9.15752e-015	1.48509e-014	-2.15918e-015	8.17801e-015	4.87106e-015	6.08669e-015	2.47397e-014	3.27581e-014	3.76767e-014	-2.92367e-014	6.76154e-015	3.45831e-014	-6.83428e-014	5.18554e-015	-4.33776e-014	-3.76648e-014	-3.8031e-014	-2.07402e-014
1.65985e-015	-1.0223e-014	3.51554e-014	3.20854e-014	5.71561e-014	4.71703e-014	2.2195e-014	9.68089e-015	1.55737e-014	-1.66631e-015	8.91993e-015	5.27049e-015	6.05985e-015	2.44912e-014	3.24253e-014	3.73109e-014	-2.93238e-014	7.22903e-015	3.50569e-014	-6.83059e-014	6.15819e-015	-4.31086e-014	-3.77228e-014	-3.78843e-014	-2.01094e-014
1.81111e-015	-9.80307e-015	3.49265e-014	3.16549e-014	5.676e-014	4.66019e-014	2.21431e-014	1.02145e-014	1.62639e-014	-1.17174e-015	9.66194e-015	5.68751e-015	6.05437e-015	2.42515e-014	3.20878e-014	3.69646e-014	-2.94238e-014	7.69203e-015	3.55431e-014	-6.82522e-014	7.08002e-015	-4.28282e-014	-3.77625e-014	-3.773e-014	-1.94728e-014
1.99019e-015	-9.37394e-015	3.46514e-014	3.11933e-014	5.63462e-014	4.59904e-014	2.20663e-014	1.07549e-014	1.69165e-014	-6.77207e-016	1.03994e-014	6.1197e-015	6.07231e-015	2.40192e-014	3.17477e-014	3.66392e-014	-2.95371e-014	8.14809e-015	3.60401e-014	-6.81808e-014	7.94512e-015	-4.25366e-014	-3.77841e-014	-3.75677e-014	-1.88335e-014
2.19708e-015	-8.93787e-015	3.43324e-014	3.07062e-014	5.59183e-014	4.53398e-014	2.19658e-014	1.12987e-014	1.75278e-014	-1.85007e-016	1.11268e-014	6.56377e-015	6.11608e-015	2.37922e-014	3.14073e-014	3.6336e-014	-2.96639e-014	8.59545e-015	3.65463e-014	-6.80904e-014	8.74806e-015	-4.22335e-014	-3.77872e-014	-3.73978e-014	-1.81946e-014
2.4309e-015	-8.49731e-015	3.39738e-014	3.01984e-014	5.54809e-014	4.46538e-014	2.18432e-014	1.1843e-014	1.80936e-014	3.03512e-016	1.18395e-014	7.01671e-015	6.18754e-015	2.35695e-014	3.10691e-014	3.60553e-014	-2.98042e-014	9.03257e-015	3.70609e-014	-6.798e-014	9.48383e-015	-4.19192e-014	-3.77718e-014	-3.72206e-014	-1.75594e-014
2.69172e-015	-8.05492e-015	3.35793e-014	2.96759e-014	5.50379e-014	4.3938e-014	2.16999e-014	1.23837e-014	1.86108e-014	7.86059e-016	1.25326e-014	7.47511e-015	6.28798e-015	2.33499e-014	3.07362e-014	3.57992e-014	-2.99574e-014	9.45835e-015	3.75826e-014	-6.78486e-014	1.01478e-014	-4.15944e-014	-3.77374e-014	-3.70361e-014	-1.6931e-014
2.97798e-015	-7.61365e-015	3.31527e-014	2.91447e-014	5.45942e-014	4.31982e-014	2.15388e-014	1.29168e-014	1.90767e-014	1.26071e-015	1.32019e-014	7.93595e-015	6.41912e-015	2.31312e-014	3.04109e-014	3.55683e-014	-3.01238e-014	9.87174e-015	3.81109e-014	-6.76956e-014	1.07361e-014	-4.12596e-014	-3.76848e-014	-3.68442e-014	-1.63121e-014
3.28841e-015	-7.17678e-015	3.2699e-014	2.86122e-014	5.41554e-014	4.24411e-014	2.13635e-014	1.34391e-014	1.94882e-014	1.72589e-015	1.38423e-014	8.39605e-015	6.58227e-015	2.29115e-014	3.00963e-014	3.53641e-014	-3.03021e-014	1.02712e-014	3.86449e-014	-6.75209e-014	1.12451e-014	-4.09147e-014	-3.76142e-014	-3.6645e-014	-1.57061e-014
3.62236e-015	-6.74726e-015	3.22232e-014	2.80842e-014	5.37273e-014	4.16729e-014	2.11773e-014	1.39475e-014	1.98436e-014	2.17972e-015	1.44498e-014	8.85227e-015	6.77757e-015	2.26911e-014	2.97959e-014	3.51878e-014	-3.04907e-014	1.06561e-014	3.91829e-014	-6.73242e-014	1.16717e-014	-4.05605e-014	-3.75265e-014	-3.64387e-014	-1.51163e-014
3.97765e-015	-6.32838e-015	3.17311e-014	2.7568e-014	5.33163e-014	4.09016e-014	2.09851e-014	1.44394e-014	2.01421e-014	2.62067e-015	1.50203e-014	9.30099e-015	7.00494e-015	2.24692e-014	2.95128e-014	3.50405e-014	-3.06884e-014	1.10264e-014	3.97234e-014	-6.71049e-014	1.20134e-014	-4.01975e-014	-3.74225e-014	-3.62253e-014	-1.45456e-014
4.3522e-015	-5.92342e-015	3.12284e-014	2.70712e-014	5.29285e-014	4.01349e-014	2.07914e-014	1.49111e-014	2.03823e-014	3.04719e-015	1.55502e-014	9.73921e-015	7.2654e-015	2.2244e-014	2.92502e-014	3.49231e-014	-3.08938e-014	1.13819e-014	4.02652e-014	-6.6863e-014	1.22689e-014	-3.98268e-014	-3.73031e-014	-3.60055e-014	-1.39966e-014
4.74389e-015	-5.53509e-015	3.07208e-014	2.66008e-014	5.25696e-014	3.93806e-014	2.06007e-014	1.5359e-014	2.05634e-014	3.4573e-015	1.60361e-014	1.01636e-014	7.55897e-015	2.2016e-014	2.90116e-014	3.48373e-014	-3.11044e-014	1.17229e-014	4.08077e-014	-6.65983e-014	1.24365e-014	-3.94499e-014	-3.71691e-014	-3.578e-014	-1.3472e-014
5.15036e-015	-5.16656e-015	3.02143e-014	2.61639e-014	5.22451e-014	3.86468e-014	2.04188e-014	1.57804e-014	2.06858e-014	3.84976e-015	1.64747e-014	1.05709e-014	7.88455e-015	2.17855e-014	2.87994e-014	3.47841e-014	-3.13174e-014	1.20488e-014	4.13494e-014	-6.63113e-014	1.25161e-014	-3.90678e-014	-3.7022e-014	-3.55489e-014	-1.29743e-014
5.56927e-015	-4.82092e-015	2.97146e-014	2.57679e-014	5.19609e-014	3.79418e-014	2.02519e-014	1.6172e-014	2.075e-014	4.2235e-015	1.68634e-014	1.09581e-014	8.24072e-015	2.15526e-014	2.86171e-014	3.47644e-014	-3.15309e-014	1.23603e-014	4.18891e-014	-6.60019e-014	1.25081e-014	-3.86819e-014	-3.68632e-014	-3.53125e-014	-1.25056e-014
5.99771e-015	-4.50106e-015	2.92266e-014	2.54194e-014	5.17224e-014	3.72731e-014	2.01052e-014	1.65313e-014	2.07571e-014	4.57693e-015	1.71999e-014	1.1323e-014	8.62586e-015	2.13181e-014	2.84666e-014	3.4779e-014	-3.17424e-014	1.26578e-014	4.24263e-014	-6.56713e-014	1.24141e-014	-3.82936e-014	-3.66937e-014	-3.50718e-014	-1.20676e-014
6.43329e-015	-4.20943e-015	2.87562e-014	2.51243e-014	5.15357e-014	3.66487e-014	1.99833e-014	1.68553e-014	2.07082e-014	4.90857e-015	1.74818e-014	1.16634e-014	9.03794e-015	2.10823e-014	2.83503e-014	3.48281e-014	-3.19502e-014	1.29414e-014	4.29593e-014	-6.532e-014	1.22352e-014	-3.79036e-014	-3.65156e-014	-3.4827e-014	-1.16629e-014
6.87247e-015	-3.9487e-015	2.83091e-014	2.48891e-014	5.14051e-014	3.60765e-014	1.98921e-014	1.71422e-014	2.06056e-014	5.21723e-015	1.77085e-014	1.19767e-014	9.47452e-015	2.08467e-014	2.82696e-014	3.49123e-014	-3.21516e-014	1.32124e-014	4.34875e-014	-6.49489e-014	1.19743e-014	-3.75133e-014	-3.6331e-014	-3.45782e-014	-1.12935e-014
7.31195e-015	-3.72092e-015	2.78907e-014	2.47191e-014	5.13351e-014	3.55639e-014	1.98371e-014	1.73904e-014	2.04517e-014	5.5021e-015	1.78787e-014	1.22614e-014	9.93364e-015	2.06134e-014	2.8227e-014	3.50323e-014	-3.23435e-014	1.34711e-014	4.40098e-014	-6.45593e-014	1.16348e-014	-3.71245e-014	-3.61414e-014	-3.43259e-014	-1.09606e-014
7.74854e-015	-3.52837e-015	2.75057e-014	2.46193e-014	5.13298e-014	3.51177e-014	1.98235e-014	1.75974e-014	2.02484e-014	5.76169e-015	1.79921e-014	1.25158e-014	1.04124e-014	2.03845e-014	2.82234e-014	3.51882e-014	-3.25227e-014	1.37187e-014	4.45253e-014	-6.41525e-014	1.12202e-014	-3.67385e-014	-3.59493e-014	-3.40707e-014	-1.06653e-014
8.1796e-015	-3.37266e-015	2.71581e-014	2.45932e-014	5.13933e-014	3.47447e-014	1.98557e-014	1.7761e-014	1.99984e-014	5.99507e-015	1.80496e-014	1.27388e-014	1.0907e-014	2.01613e-014	2.82598e-014	3.53793e-014	-3.26869e-014	1.39564e-014	4.5033e-014	-6.37302e-014	1.0735e-014	-3.63571e-014	-3.57567e-014	-3.38132e-014	-1.04084e-014
8.60154e-015	-3.25529e-015	2.68516e-014	2.46448e-014	5.15284e-014	3.44509e-014	1.99381e-014	1.78801e-014	1.97058e-014	6.20119e-015	1.80521e-014	1.29295e-014	1.14141e-014	1.9946e-014	2.83369e-014	3.56062e-014	-3.28334e-014	1.41855e-014	4.55313e-014	-6.32938e-014	1.01845e-014	-3.59817e-014	-3.55657e-014	-3.35542e-014	-1.01911e-014
9.01058e-015	-3.17716e-015	2.65894e-014	2.47755e-014	5.17378e-014	3.42413e-014	2.00749e-014	1.79543e-014	1.93743e-014	6.3791e-015	1.80004e-014	1.30869e-014	1.19308e-014	1.97407e-014	2.84546e-014	3.58686e-014	-3.29597e-014	1.44065e-014	4.60201e-014	-6.28459e-014	9.57447e-015	-3.56141e-014	-3.53784e-014	-3.32955e-014	-1.00137e-014
9.40383e-015	-3.13878e-015	2.63741e-014	2.4988e-014	5.20225e-014	3.41205e-014	2.02694e-014	1.79827e-014	1.90073e-014	6.52835e-015	1.78965e-014	1.32105e-014	1.24539e-014	1.95477e-014	2.86129e-014	3.61647e-014	-3.30633e-014	1.46204e-014	4.64984e-014	-6.23885e-014	8.91002e-015	-3.52556e-014	-3.51972e-014	-3.30371e-014	-9.87615e-015
9.77835e-015	-3.14032e-015	2.62082e-014	2.52827e-014	5.23829e-014	3.40919e-014	2.05249e-014	1.79654e-014	1.86097e-014	6.64814e-015	1.77428e-014	1.33005e-014	1.29791e-014	1.93694e-014	2.88112e-014	3.64934e-014	-3.31416e-014	1.48286e-014	4.69656e-014	-6.19239e-014	8.1977e-015	-3.49079e-014	-3.50242e-014	-3.27793e-014	-9.77875e-015
1.01312e-014	-3.1822e-015	2.60935e-014	2.56598e-014	5.28192e-014	3.41584e-014	2.08433e-014	1.79024e-014	1.81852e-014	6.73786e-015	1.75424e-014	1.33572e-014	1.3503e-014	1.92085e-014	2.90484e-014	3.68533e-014	-3.31929e-014	1.50319e-014	4.74204e-014	-6.14547e-014	7.44427e-015	-3.45732e-014	-3.48614e-014	-3.2523e-014	-9.72158e-015
1.04594e-014	-3.2642e-015	2.60311e-014	2.61182e-014	5.33308e-014	3.4322e-014	2.12268e-014	1.77941e-014	1.77379e-014	6.79692e-015	1.72989e-014	1.33807e-014	1.4022e-014	1.90679e-014	2.93226e-014	3.72428e-014	-3.32152e-014	1.52313e-014	4.78615e-014	-6.0984e-014	6.65693e-015	-3.42525e-014	-3.47112e-014	-3.22694e-014	-9.70397e-015
1.07604e-014	-3.38526e-015	2.60207e-014	2.66556e-014	5.39156e-014	3.45834e-014	2.16757e-014	1.7641e-014	1.72725e-014	6.82507e-015	1.70163e-014	1.33723e-014	1.45326e-014	1.89498e-014	2.96326e-014	3.76593e-014	-3.32066e-014	1.54277e-014	4.82878e-014	-6.05143e-014	5.84266e-015	-3.39469e-014	-3.45758e-014	-3.20199e-014	-9.72525e-015
1.10311e-014	-3.54455e-015	2.60623e-014	2.72703e-014	5.45713e-014	3.4942e-014	2.21902e-014	1.74437e-014	1.6794e-014	6.82196e-015	1.6699e-014	1.33326e-014	1.50317e-014	1.88565e-014	2.99757e-014	3.81008e-014	-3.31662e-014	1.56215e-014	4.8698e-014	-6.00486e-014	5.00886e-015	-3.36574e-014	-3.44569e-014	-3.17751e-014	-9.78422e-015
1.12695e-014	-3.74014e-015	2.61558e-014	2.79586e-014	5.52938e-014	3.53966e-014	2.277e-014	1.7204e-014	1.63075e-014	6.78731e-015	1.63516e-014	1.32635e-014	1.5516e-014	1.87904e-014	3.03487e-014	3.85643e-014	-3.30928e-014	1.58133e-014	4.9091e-014	-5.95896e-014	4.16296e-015	-3.33859e-014	-3.43563e-014	-3.15366e-014	-9.88009e-015
1.14741e-014	-3.9698e-015	2.62994e-014	2.87154e-014	5.60788e-014	3.59448e-014	2.34141e-014	1.69228e-014	1.58172e-014	6.72135e-015	1.59792e-014	1.31669e-014	1.59824e-014	1.87532e-014	3.07483e-014	3.90468e-014	-3.29858e-014	1.60033e-014	4.9466e-014	-5.91398e-014	3.31146e-015	-3.31333e-014	-3.42754e-014	-3.13056e-014	-1.00116e-014
1.16429e-014	-4.23106e-015	2.64901e-014	2.95352e-014	5.69209e-014	3.65827e-014	2.41203e-014	1.66016e-014	1.53278e-014	6.62361e-015	1.5587e-014	1.30444e-014	1.64281e-014	1.87471e-014	3.11707e-014	3.95449e-014	-3.28451e-014	1.61917e-014	4.98213e-014	-5.87028e-014	2.46224e-015	-3.2901e-014	-3.42162e-014	-3.10834e-014	-1.01768e-014
1.17745e-014	-4.52142e-015	2.67256e-014	3.0411e-014	5.78139e-014	3.73053e-014	2.48863e-014	1.6242e-014	1.48438e-014	6.49489e-015	1.51801e-014	1.28987e-014	1.6851e-014	1.87729e-014	3.16121e-014	4.00548e-014	-3.26708e-014	1.63779e-014	5.01551e-014	-5.82816e-014	1.62154e-015	-3.26899e-014	-3.41803e-014	-3.08712e-014	-1.03737e-014
1.18675e-014	-4.83879e-015	2.70021e-014	3.13361e-014	5.87507e-014	3.81069e-014	2.57081e-014	1.58452e-014	1.43701e-014	6.33558e-015	1.47642e-014	1.2732e-014	1.72493e-014	1.88314e-014	3.20682e-014	4.05732e-014	-3.24636e-014	1.65616e-014	5.04657e-014	-5.78797e-014	7.95679e-016	-3.25006e-014	-3.41693e-014	-3.06695e-014	-1.05999e-014
1.19215e-014	-5.17971e-015	2.73162e-014	3.23031e-014	5.97234e-014	3.89809e-014	2.65817e-014	1.54137e-014	1.3911e-014	6.14633e-015	1.43444e-014	1.25469e-014	1.76209e-014	1.89233e-014	3.25341e-014	4.10956e-014	-3.22243e-014	1.67419e-014	5.07517e-014	-5.74997e-014	-9.36887e-018	-3.23342e-014	-3.4184e-014	-3.04798e-014	-1.08535e-014
1.19362e-014	-5.54127e-015	2.76637e-014	3.33033e-014	6.07238e-014	3.99202e-014	2.7503e-014	1.49507e-014	1.34709e-014	5.92816e-015	1.3927e-014	1.2346e-014	1.79649e-014	1.90496e-014	3.30052e-014	4.1617e-014	-3.19535e-014	1.69184e-014	5.10111e-014	-5.71443e-014	-7.87359e-016	-3.21911e-014	-3.42256e-014	-3.03032e-014	-1.11327e-014
1.19115e-014	-5.91979e-015	2.80396e-014	3.43283e-014	6.17438e-014	4.09163e-014	2.84668e-014	1.4459e-014	1.30546e-014	5.68152e-015	1.3517e-014	1.21325e-014	1.82805e-014	1.92104e-014	3.34764e-014	4.21331e-014	-3.16528e-014	1.70905e-014	5.12427e-014	-5.68162e-014	-1.53328e-015	-3.20712e-014	-3.42944e-014	-3.01407e-014	-1.14351e-014
1.18474e-014	-6.31138e-015	2.84394e-014	3.53688e-014	6.27747e-014	4.19599e-014	2.9468e-014	1.3941e-014	1.26655e-014	5.40805e-015	1.31196e-014	1.1909e-014	1.8567e-014	1.94053e-014	3.39428e-014	4.26396e-014	-3.13236e-014	1.7257e-014	5.14446e-014	-5.65185e-014	-2.24305e-015	-3.1975e-014	-3.43907e-014	-2.99938e-014	-1.17586e-014
1.17446e-014	-6.71205e-015	2.88579e-014	3.64149e-014	6.38069e-014	4.30416e-014	3.05002e-014	1.33997e-014	1.23071e-014	5.1091e-015	1.27402e-014	1.16784e-014	1.88246e-014	1.96332e-014	3.43998e-014	4.31323e-014	-3.09682e-014	1.74162e-014	5.16149e-014	-5.62525e-014	-2.91209e-015	-3.19027e-014	-3.45145e-014	-2.98631e-014	-1.21007e-014
1.16041e-014	-7.11817e-015	2.929e-014	3.74577e-014	6.4831e-014	4.41518e-014	3.15566e-014	1.28384e-014	1.19827e-014	4.78577e-015	1.23837e-014	1.14435e-014	1.90537e-014	1.9893e-014	3.48421e-014	4.36068e-014	-3.05883e-014	1.75665e-014	5.17514e-014	-5.60201e-014	-3.53578e-015	-3.18542e-014	-3.46659e-014	-2.97499e-014	-1.24592e-014
1.14272e-014	-7.52599e-015	2.97307e-014	3.84878e-014	6.58379e-014	4.52802e-014	3.26309e-014	1.22601e-014	1.16951e-014	4.43951e-015	1.20548e-014	1.12069e-014	1.92552e-014	2.01842e-014	3.52646e-014	4.40587e-014	-3.01866e-014	1.77065e-014	5.1853e-014	-5.58236e-014	-4.11163e-015	-3.18291e-014	-3.48444e-014	-2.96544e-014	-1.28312e-014
1.12151e-014	-7.93123e-015	3.01747e-014	3.94957e-014	6.68184e-014	4.64157e-014	3.37168e-014	1.16681e-014	1.14461e-014	4.07198e-015	1.1757e-014	1.09716e-014	1.94302e-014	2.05044e-014	3.56631e-014	4.44844e-014	-2.97657e-014	1.78349e-014	5.1918e-014	-5.56645e-014	-4.63746e-015	-3.18274e-014	-3.50495e-014	-2.95774e-014	-1.32147e-014
1.09692e-014	-8.33005e-015	3.06172e-014	4.04728e-014	6.77626e-014	4.75479e-014	3.48063e-014	1.10653e-014	1.12387e-014	3.68554e-015	1.14948e-014	1.07402e-014	1.95798e-014	2.08514e-014	3.60325e-014	4.48795e-014	-2.93281e-014	1.79509e-014	5.19447e-014	-5.55439e-014	-5.11134e-015	-3.18489e-014	-3.52802e-014	-2.95203e-014	-1.36069e-014
1.06917e-014	-8.71914e-015	3.10537e-014	4.14105e-014	6.86614e-014	4.86667e-014	3.5892e-014	1.04546e-014	1.10753e-014	3.2817e-015	1.12716e-014	1.05151e-014	1.97054e-014	2.12231e-014	3.63698e-014	4.52402e-014	-2.88775e-014	1.80524e-014	5.19313e-014	-5.54627e-014	-5.5319e-015	-3.1893e-014	-3.55356e-014	-2.94841e-014	-1.40056e-014
1.03846e-014	-9.09476e-015	3.14794e-014	4.23017e-014	6.95066e-014	4.97617e-014	3.6967e-014	9.83884e-015	1.09569e-014	2.86264e-015	1.1089e-014	1.02984e-014	1.98091e-014	2.16165e-014	3.66723e-014	4.55628e-014	-2.84169e-014	1.81379e-014	5.18762e-014	-5.54205e-014	-5.89884e-015	-3.19591e-014	-3.58139e-014	-2.94693e-014	-1.44084e-014
1.00505e-014	-9.454e-015	3.1891e-014	4.31388e-014	7.02903e-014	5.08233e-014	3.80242e-014	9.22104e-015	1.08839e-014	2.43082e-015	1.0949e-014	1.00921e-014	1.98933e-014	2.20285e-014	3.69357e-014	4.58435e-014	-2.79499e-014	1.82056e-014	5.17775e-014	-5.54176e-014	-6.21167e-015	-3.20469e-014	-3.61136e-014	-2.94768e-014	-1.48133e-014
9.69188e-015	-9.79382e-015	3.22844e-014	4.39151e-014	7.1004e-014	5.1842e-014	3.90563e-014	8.60401e-015	1.08575e-014	1.98806e-015	1.08533e-014	9.89732e-015	1.99598e-014	2.24561e-014	3.71575e-014	4.60789e-014	-2.74797e-014	1.82534e-014	5.16343e-014	-5.54537e-014	-6.4714e-015	-3.2155e-014	-3.64331e-014	-2.95068e-014	-1.52179e-014
9.31136e-015	-1.01112e-014	3.26566e-014	4.4624e-014	7.16405e-014	5.28087e-014	4.00569e-014	7.99032e-015	1.08779e-014	1.53628e-015	1.08033e-014	9.71588e-015	2.00107e-014	2.28958e-014	3.7335e-014	4.62667e-014	-2.70094e-014	1.82794e-014	5.14456e-014	-5.55284e-014	-6.6795e-015	-3.22825e-014	-3.67703e-014	-2.95598e-014	-1.56198e-014
8.91109e-015	-1.04045e-014	3.30046e-014	4.52601e-014	7.21936e-014	5.37154e-014	4.10201e-014	7.38284e-015	1.09445e-014	1.07738e-015	1.07985e-014	9.54917e-015	2.00485e-014	2.33437e-014	3.74658e-014	4.64043e-014	-2.65419e-014	1.82821e-014	5.12101e-014	-5.56414e-014	-6.83716e-015	-3.24293e-014	-3.71233e-014	-2.96361e-014	-1.60175e-014
8.49449e-015	-1.06714e-014	3.33259e-014	4.58191e-014	7.26577e-014	5.45553e-014	4.19399e-014	6.78372e-015	1.10561e-014	6.13171e-016	1.08379e-014	9.39749e-015	2.00752e-014	2.37956e-014	3.75491e-014	4.64897e-014	-2.60807e-014	1.82599e-014	5.09275e-014	-5.57915e-014	-6.94696e-015	-3.25937e-014	-3.74901e-014	-2.97364e-014	-1.64096e-014
8.06381e-015	-1.09101e-014	3.36184e-014	4.62972e-014	7.30286e-014	5.53219e-014	4.28106e-014	6.19484e-015	1.12113e-014	1.45712e-016	1.09207e-014	9.2617e-015	2.00933e-014	2.4248e-014	3.75835e-014	4.65217e-014	-2.56301e-014	1.82113e-014	5.05973e-014	-5.5977e-014	-7.01094e-015	-3.27751e-014	-3.78682e-014	-2.98606e-014	-1.67937e-014
7.62175e-015	-1.11189e-014	3.38806e-014	4.66928e-014	7.33026e-014	5.60092e-014	4.36273e-014	5.61771e-015	1.14085e-014	-3.22905e-016	1.10451e-014	9.14176e-015	2.01048e-014	2.46966e-014	3.75682e-014	4.64992e-014	-2.51933e-014	1.81348e-014	5.02195e-014	-5.6196e-014	-7.03256e-015	-3.29726e-014	-3.82553e-014	-3.00086e-014	-1.71689e-014
7.17125e-015	-1.12967e-014	3.41124e-014	4.70038e-014	7.3477e-014	5.6613e-014	4.43858e-014	5.05372e-015	1.16449e-014	-7.91e-016	1.12088e-014	9.03703e-015	2.01119e-014	2.51367e-014	3.75029e-014	4.64218e-014	-2.47738e-014	1.80289e-014	4.97942e-014	-5.64462e-014	-7.01562e-015	-3.31848e-014	-3.86492e-014	-3.01801e-014	-1.75343e-014
6.71533e-015	-1.14427e-014	3.43136e-014	4.72296e-014	7.35504e-014	5.71295e-014	4.50817e-014	4.50485e-015	1.19177e-014	-1.25715e-015	1.14089e-014	8.94721e-015	2.01165e-014	2.55647e-014	3.7389e-014	4.62896e-014	-2.43743e-014	1.78928e-014	4.93216e-014	-5.67252e-014	-6.96366e-015	-3.34105e-014	-3.90475e-014	-3.03745e-014	-1.78885e-014
6.25641e-015	-1.15568e-014	3.44847e-014	4.73709e-014	7.3523e-014	5.75568e-014	4.57122e-014	3.97162e-015	1.22235e-014	-1.7198e-015	1.1642e-014	8.87109e-015	2.01201e-014	2.59772e-014	3.72279e-014	4.6103e-014	-2.39965e-014	1.77259e-014	4.88029e-014	-5.70298e-014	-6.8804e-015	-3.36486e-014	-3.94476e-014	-3.0592e-014	-1.82309e-014
5.79794e-015	-1.16396e-014	3.4626e-014	4.74292e-014	7.33952e-014	5.78936e-014	4.62757e-014	3.45413e-015	1.25581e-014	-2.17779e-015	1.19038e-014	8.80778e-015	2.01242e-014	2.63703e-014	3.70212e-014	4.58624e-014	-2.3643e-014	1.75271e-014	4.82392e-014	-5.7357e-014	-6.77029e-015	-3.38983e-014	-3.9847e-014	-3.08317e-014	-1.85611e-014
5.34229e-015	-1.16914e-014	3.47389e-014	4.74069e-014	7.31684e-014	5.81399e-014	4.67699e-014	2.95275e-015	1.2918e-014	-2.63017e-015	1.21904e-014	8.7552e-015	2.01302e-014	2.67396e-014	3.67707e-014	4.55702e-014	-2.33163e-014	1.72962e-014	4.76316e-014	-5.77032e-014	-6.63794e-015	-3.4159e-014	-4.02434e-014	-3.1093e-014	-1.88786e-014
4.89081e-015	-1.17131e-014	3.48263e-014	4.73072e-014	7.28452e-014	5.82974e-014	4.71925e-014	2.46726e-015	1.32985e-014	-3.07617e-015	1.24968e-014	8.71248e-015	2.01396e-014	2.70819e-014	3.64795e-014	4.52279e-014	-2.30183e-014	1.70322e-014	4.69811e-014	-5.80654e-014	-6.48767e-015	-3.44292e-014	-4.06344e-014	-3.13739e-014	-1.91835e-014
4.44576e-015	-1.17058e-014	3.48907e-014	4.71347e-014	7.24294e-014	5.8368e-014	4.75433e-014	1.99759e-015	1.36949e-014	-3.51473e-015	1.28182e-014	8.67751e-015	2.01532e-014	2.73945e-014	3.6151e-014	4.48382e-014	-2.27512e-014	1.67352e-014	4.6289e-014	-5.84409e-014	-6.32416e-015	-3.47076e-014	-4.10178e-014	-3.16735e-014	-1.94748e-014
4.00941e-015	-1.16713e-014	3.49346e-014	4.68948e-014	7.19255e-014	5.8355e-014	4.78231e-014	1.54341e-015	1.41026e-014	-3.94527e-015	1.31494e-014	8.64791e-015	2.01711e-014	2.76737e-014	3.5788e-014	4.44036e-014	-2.2517e-014	1.64062e-014	4.55578e-014	-5.88263e-014	-6.15183e-015	-3.49934e-014	-4.13924e-014	-3.19908e-014	-1.97523e-014
3.58324e-015	-1.16118e-014	3.49614e-014	4.65929e-014	7.1338e-014	5.82625e-014	4.80331e-014	1.1036e-015	1.45166e-014	-4.36729e-015	1.34852e-014	8.62112e-015	2.01932e-014	2.79176e-014	3.53942e-014	4.39268e-014	-2.23171e-014	1.60457e-014	4.47901e-014	-5.92176e-014	-5.97526e-015	-3.52858e-014	-4.17561e-014	-3.23245e-014	-2.00166e-014
3.16873e-015	-1.15294e-014	3.49745e-014	4.62357e-014	7.06733e-014	5.80959e-014	4.81747e-014	6.77639e-016	1.49314e-014	-4.78027e-015	1.38199e-014	8.59488e-015	2.02195e-014	2.81241e-014	3.49736e-014	4.34116e-014	-2.21529e-014	1.56547e-014	4.39889e-014	-5.96108e-014	-5.79841e-015	-3.55832e-014	-4.21078e-014	-3.26728e-014	-2.02675e-014
2.76712e-015	-1.14261e-014	3.49781e-014	4.58298e-014	6.99384e-014	5.78614e-014	4.8251e-014	2.64616e-016	1.53429e-014	-5.18415e-015	1.41487e-014	8.56644e-015	2.02497e-014	2.82916e-014	3.45304e-014	4.28622e-014	-2.20254e-014	1.52345e-014	4.31568e-014	-6.00018e-014	-5.62511e-015	-3.58845e-014	-4.24456e-014	-3.30333e-014	-2.05056e-014
2.37994e-015	-1.13041e-014	3.49759e-014	4.53824e-014	6.9141e-014	5.75662e-014	4.82637e-014	-1.36905e-016	1.5746e-014	-5.57886e-015	1.44665e-014	8.53366e-015	2.02834e-014	2.8418e-014	3.40689e-014	4.22828e-014	-2.19353e-014	1.47866e-014	4.22973e-014	-6.03869e-014	-5.459e-015	-3.61886e-014	-4.27684e-014	-3.34039e-014	-2.07316e-014
2.00793e-015	-1.11666e-014	3.49716e-014	4.49024e-014	6.82893e-014	5.72174e-014	4.8216e-014	-5.28364e-016	1.61356e-014	-5.96438e-015	1.47686e-014	8.49424e-015	2.03197e-014	2.85034e-014	3.35936e-014	4.16779e-014	-2.18826e-014	1.43123e-014	4.14136e-014	-6.07629e-014	-5.3037e-015	-3.64941e-014	-4.30754e-014	-3.37821e-014	-2.09452e-014
1.65206e-015	-1.10161e-014	3.49695e-014	4.4397e-014	6.73912e-014	5.68237e-014	4.81123e-014	-9.10931e-016	1.65074e-014	-6.34104e-015	1.505e-014	8.44593e-015	2.03578e-014	2.85468e-014	3.3109e-014	4.10525e-014	-2.18666e-014	1.38139e-014	4.05096e-014	-6.11261e-014	-5.16262e-015	-3.68001e-014	-4.33653e-014	-3.41659e-014	-2.11471e-014
1.31307e-015	-1.08552e-014	3.49731e-014	4.38745e-014	6.64566e-014	5.63934e-014	4.79561e-014	-1.28646e-015	1.68561e-014	-6.70941e-015	1.53065e-014	8.38625e-015	2.03955e-014	2.85483e-014	3.26193e-014	4.0411e-014	-2.18872e-014	1.32939e-014	3.95895e-014	-6.14727e-014	-5.03841e-015	-3.71056e-014	-4.36377e-014	-3.45534e-014	-2.13389e-014
9.9176e-016	-1.06865e-014	3.4986e-014	4.33435e-014	6.54948e-014	5.59352e-014	4.77519e-014	-1.65634e-015	1.71764e-014	-7.07006e-015	1.55347e-014	8.313e-015	2.04321e-014	2.85084e-014	3.21293e-014	3.97581e-014	-2.19448e-014	1.27549e-014	3.86575e-014	-6.18002e-014	-4.93368e-015	-3.74086e-014	-4.38919e-014	-3.49423e-014	-2.1521e-014
6.88189e-016	-1.05127e-014	3.50117e-014	4.28117e-014	6.45152e-014	5.5458e-014	4.75046e-014	-2.0218e-015	1.74644e-014	-7.42344e-015	1.57309e-014	8.22432e-015	2.0466e-014	2.84273e-014	3.1643e-014	3.90983e-014	-2.20382e-014	1.21993e-014	3.77177e-014	-6.21056e-014	-4.8509e-015	-3.77083e-014	-4.41279e-014	-3.53295e-014	-2.16939e-014
4.02124e-016	-1.03361e-014	3.50536e-014	4.22862e-014	6.35265e-014	5.49706e-014	4.72187e-014	-2.3833e-015	1.77162e-014	-7.76965e-015	1.58923e-014	8.1185e-015	2.04955e-014	2.8306e-014	3.11651e-014	3.84373e-014	-2.21668e-014	1.16292e-014	3.67742e-014	-6.23861e-014	-4.79209e-015	-3.80038e-014	-4.4346e-014	-3.57126e-014	-2.18588e-014
1.33882e-016	-1.0159e-014	3.51141e-014	4.17748e-014	6.25376e-014	5.4482e-014	4.68999e-014	-2.74209e-015	1.79275e-014	-8.10931e-015	1.60164e-014	7.99409e-015	2.05197e-014	2.81455e-014	3.06994e-014	3.7779e-014	-2.23293e-014	1.1048e-014	3.58305e-014	-6.26391e-014	-4.7589e-015	-3.82942e-014	-4.45462e-014	-3.60894e-014	-2.2017e-014
-1.16352e-016	-9.98366e-015	3.51964e-014	4.12844e-014	6.15578e-014	5.40004e-014	4.65531e-014	-3.10033e-015	1.80948e-014	-8.44274e-015	1.61008e-014	7.84997e-015	2.05376e-014	2.79478e-014	3.02489e-014	3.71279e-014	-2.25239e-014	1.04589e-014	3.48911e-014	-6.28631e-014	-4.75304e-015	-3.8578e-014	-4.4729e-014	-3.64571e-014	-2.21691e-014
-3.48853e-016	-9.81236e-015	3.53022e-014	4.08212e-014	6.05959e-014	5.35328e-014	4.61832e-014	-3.45825e-015	1.82153e-014	-8.76993e-015	1.61447e-014	7.68551e-015	2.05485e-014	2.77153e-014	2.98173e-014	3.64888e-014	-2.27496e-014	9.86521e-015	3.39614e-014	-6.3056e-014	-4.77541e-015	-3.88537e-014	-4.48951e-014	-3.68131e-014	-2.23164e-014
-5.63692e-016	-9.64709e-015	3.54324e-014	4.03911e-014	5.966e-014	5.30881e-014	4.57952e-014	-3.8168e-015	1.82864e-014	-9.09137e-015	1.61478e-014	7.50029e-015	2.05514e-014	2.74493e-014	2.94074e-014	3.58658e-014	-2.30047e-014	9.27037e-015	3.30453e-014	-6.32154e-014	-4.82666e-015	-3.91202e-014	-4.5045e-014	-3.7155e-014	-2.24592e-014
-7.60564e-016	-9.48968e-015	3.55885e-014	3.99994e-014	5.87575e-014	5.26736e-014	4.5393e-014	-4.17646e-015	1.8306e-014	-9.4069e-015	1.611e-014	7.2936e-015	2.05444e-014	2.71529e-014	2.9022e-014	3.52626e-014	-2.3287e-014	8.67719e-015	3.21468e-014	-6.33404e-014	-4.90759e-015	-3.93757e-014	-4.5179e-014	-3.74799e-014	-2.25979e-014
-9.40035e-016	-9.34125e-015	3.57709e-014	3.96505e-014	5.78963e-014	5.22948e-014	4.49823e-014	-4.53725e-015	1.82731e-014	-9.71632e-015	1.6032e-014	7.06624e-015	2.05277e-014	2.6829e-014	2.86628e-014	3.46834e-014	-2.35948e-014	8.08904e-015	3.12701e-014	-6.34303e-014	-5.01734e-015	-3.96192e-014	-4.52982e-014	-3.77848e-014	-2.27334e-014
-1.10226e-015	-9.20296e-015	3.59788e-014	3.93481e-014	5.70829e-014	5.19571e-014	4.45675e-014	-4.89915e-015	1.8187e-014	-1.00194e-014	1.59156e-014	6.81901e-015	2.05003e-014	2.64806e-014	2.83316e-014	3.41321e-014	-2.39258e-014	7.50921e-015	3.0419e-014	-6.34844e-014	-5.15614e-015	-3.98493e-014	-4.54033e-014	-3.80681e-014	-2.28659e-014
-1.24738e-015	-9.07557e-015	3.62116e-014	3.90957e-014	5.63222e-014	5.16655e-014	4.41524e-014	-5.26203e-015	1.80474e-014	-1.03154e-014	1.57625e-014	6.55301e-015	2.04614e-014	2.61106e-014	2.80295e-014	3.36117e-014	-2.4278e-014	6.94183e-015	2.95972e-014	-6.35026e-014	-5.32363e-015	-4.00643e-014	-4.54951e-014	-3.83272e-014	-2.29957e-014
-1.37605e-015	-8.95989e-015	3.64685e-014	3.88955e-014	5.56199e-014	5.14238e-014	4.37408e-014	-5.62438e-015	1.7855e-014	-1.06037e-014	1.55753e-014	6.26947e-015	2.04115e-014	2.57223e-014	2.77579e-014	3.31248e-014	-2.46477e-014	6.38994e-015	2.88081e-014	-6.34843e-014	-5.51788e-015	-4.02627e-014	-4.55746e-014	-3.85596e-014	-2.31236e-014
-1.48851e-015	-8.85635e-015	3.67474e-014	3.87488e-014	5.49804e-014	5.12353e-014	4.33369e-014	-5.98558e-015	1.76105e-014	-1.08833e-014	1.53569e-014	5.97027e-015	2.03511e-014	2.53193e-014	2.75182e-014	3.26733e-014	-2.50325e-014	5.85671e-015	2.8055e-014	-6.34299e-014	-5.73757e-015	-4.0443e-014	-4.56422e-014	-3.87627e-014	-2.325e-014
-1.58526e-015	-8.76442e-015	3.70463e-014	3.86564e-014	5.44071e-014	5.11013e-014	4.29432e-014	-6.34419e-015	1.73152e-014	-1.11534e-014	1.51106e-014	5.6578e-015	2.02813e-014	2.49048e-014	2.73099e-014	3.22597e-014	-2.54296e-014	5.34487e-015	2.73409e-014	-6.33406e-014	-5.98143e-015	-4.06041e-014	-4.5699e-014	-3.89346e-014	-2.33746e-014
-1.66688e-015	-8.68387e-015	3.73626e-014	3.86181e-014	5.39026e-014	5.10224e-014	4.25632e-014	-6.69837e-015	1.69714e-014	-1.14128e-014	1.48401e-014	5.33418e-015	2.02028e-014	2.44823e-014	2.71332e-014	3.18856e-014	-2.58368e-014	4.85703e-015	2.66684e-014	-6.32163e-014	-6.24785e-015	-4.07449e-014	-4.57459e-014	-3.90735e-014	-2.34968e-014
-1.73348e-015	-8.61411e-015	3.76936e-014	3.86329e-014	5.34688e-014	5.09997e-014	4.21994e-014	-7.04625e-015	1.65811e-014	-1.166e-014	1.45495e-014	5.00228e-015	2.01166e-014	2.40552e-014	2.69887e-014	3.15515e-014	-2.6252e-014	4.39603e-015	2.6041e-014	-6.30576e-014	-6.53497e-015	-4.08635e-014	-4.57835e-014	-3.91772e-014	-2.36159e-014
-1.7858e-015	-8.55412e-015	3.80356e-014	3.8699e-014	5.31068e-014	5.10322e-014	4.18538e-014	-7.38523e-015	1.61468e-014	-1.18931e-014	1.42434e-014	4.66559e-015	2.00241e-014	2.3627e-014	2.6876e-014	3.12587e-014	-2.66719e-014	3.9656e-015	2.54607e-014	-6.28667e-014	-6.84026e-015	-4.09584e-014	-4.58123e-014	-3.9244e-014	-2.37318e-014
-1.82349e-015	-8.5027e-015	3.83849e-014	3.88141e-014	5.28168e-014	5.11188e-014	4.15273e-014	-7.71309e-015	1.56718e-014	-1.21106e-014	1.39265e-014	4.32761e-015	1.99272e-014	2.3201e-014	2.67939e-014	3.10074e-014	-2.70936e-014	3.56754e-015	2.49295e-014	-6.26445e-014	-7.16133e-015	-4.10284e-014	-4.58327e-014	-3.92728e-014	-2.38437e-014
-1.84643e-015	-8.45862e-015	3.87371e-014	3.89756e-014	5.25986e-014	5.1257e-014	4.12208e-014	-8.02726e-015	1.51605e-014	-1.23109e-014	1.36031e-014	3.9916e-015	1.98282e-014	2.27805e-014	2.67414e-014	3.0797e-014	-2.75141e-014	3.20356e-015	2.4449e-014	-6.23927e-014	-7.49594e-015	-4.1072e-014	-4.58448e-014	-3.9262e-014	-2.39512e-014
-1.85531e-015	-8.42074e-015	3.90888e-014	3.91802e-014	5.24513e-014	5.14441e-014	4.09351e-014	-8.32445e-015	1.46163e-014	-1.2492e-014	1.32784e-014	3.66075e-015	1.97283e-014	2.2368e-014	2.67171e-014	3.06273e-014	-2.79307e-014	2.87543e-015	2.40207e-014	-6.21129e-014	-7.84119e-015	-4.10889e-014	-4.58487e-014	-3.92107e-014	-2.40536e-014
-1.85023e-015	-8.38739e-015	3.94355e-014	3.94244e-014	5.2373e-014	5.1676e-014	4.06705e-014	-8.60128e-015	1.40428e-014	-1.26522e-014	1.29569e-014	3.33874e-015	1.96301e-014	2.19659e-014	2.67204e-014	3.04982e-014	-2.83404e-014	2.58502e-015	2.36456e-014	-6.18066e-014	-8.19416e-015	-4.10778e-014	-4.58443e-014	-3.91178e-014	-2.41495e-014
-1.8312e-015	-8.35714e-015	3.97736e-014	3.9704e-014	5.23618e-014	5.19486e-014	4.0427e-014	-8.8549e-015	1.34443e-014	-1.27891e-014	1.26428e-014	3.02898e-015	1.9536e-014	2.15773e-014	2.67505e-014	3.04082e-014	-2.87406e-014	2.33339e-015	2.33254e-014	-6.14761e-014	-8.55257e-015	-4.10368e-014	-4.58312e-014	-3.89832e-014	-2.42376e-014
-1.79792e-015	-8.32798e-015	4.00988e-014	4.00148e-014	5.24148e-014	5.22563e-014	4.02036e-014	-9.08237e-015	1.28251e-014	-1.2901e-014	1.23401e-014	2.73489e-015	1.94482e-014	2.12045e-014	2.68062e-014	3.03564e-014	-2.91285e-014	2.12104e-015	2.30602e-014	-6.11236e-014	-8.91344e-015	-4.09656e-014	-4.5809e-014	-3.88062e-014	-2.4317e-014
-1.7507e-015	-8.29843e-015	4.04071e-014	4.03525e-014	5.25286e-014	5.2594e-014	3.99997e-014	-9.28133e-015	1.21896e-014	-1.29859e-014	1.20532e-014	2.46046e-015	1.93692e-014	2.08495e-014	2.68858e-014	3.0341e-014	-2.9502e-014	1.94963e-015	2.28502e-014	-6.07511e-014	-9.274e-015	-4.08634e-014	-4.57775e-014	-3.85869e-014	-2.43863e-014
-1.68975e-015	-8.26642e-015	4.06949e-014	4.07122e-014	5.26993e-014	5.2956e-014	3.98139e-014	-9.4488e-015	1.15425e-014	-1.30418e-014	1.17856e-014	2.20958e-015	1.93014e-014	2.05151e-014	2.69884e-014	3.03604e-014	-2.98586e-014	1.81937e-015	2.26948e-014	-6.03596e-014	-9.63167e-015	-4.07299e-014	-4.57356e-014	-3.83255e-014	-2.4444e-014
-1.61499e-015	-8.23024e-015	4.09587e-014	4.10891e-014	5.29227e-014	5.33362e-014	3.96449e-014	-9.58159e-015	1.08878e-014	-1.30671e-014	1.15408e-014	1.98566e-015	1.92471e-014	2.02026e-014	2.7113e-014	3.04125e-014	-3.01953e-014	1.73077e-015	2.25938e-014	-5.99515e-014	-9.98415e-015	-4.05651e-014	-4.56822e-014	-3.80222e-014	-2.44888e-014
-1.52669e-015	-8.18804e-015	4.11961e-014	4.14797e-014	5.31943e-014	5.37288e-014	3.94908e-014	-9.67711e-015	1.02302e-014	-1.30602e-014	1.13215e-014	1.79158e-015	1.92085e-014	1.99139e-014	2.72591e-014	3.04949e-014	-3.05101e-014	1.68354e-015	2.25465e-014	-5.95285e-014	-1.03281e-014	-4.03688e-014	-4.56163e-014	-3.76779e-014	-2.45191e-014
-1.42438e-015	-8.13812e-015	4.14038e-014	4.18797e-014	5.351e-014	5.41283e-014	3.93497e-014	-9.73306e-015	9.57329e-015	-1.30194e-014	1.11303e-014	1.63e-015	1.91881e-014	1.96498e-014	2.7426e-014	3.06054e-014	-3.08013e-014	1.67725e-015	2.25527e-014	-5.90925e-014	-1.06603e-014	-4.01412e-014	-4.55363e-014	-3.72935e-014	-2.45327e-014
-1.30839e-015	-8.07905e-015	4.15798e-014	4.22839e-014	5.38651e-014	5.45292e-014	3.922e-014	-9.74714e-015	8.92103e-015	-1.29435e-014	1.09688e-014	1.50312e-015	1.91878e-014	1.9412e-014	2.76132e-014	3.0742e-014	-3.10665e-014	1.71077e-015	2.26116e-014	-5.86455e-014	-1.09786e-014	-3.98823e-014	-4.54411e-014	-3.68707e-014	-2.45276e-014
-1.17887e-015	-8.00962e-015	4.17223e-014	4.26883e-014	5.42554e-014	5.49255e-014	3.91006e-014	-9.71807e-015	8.27742e-015	-1.28317e-014	1.08385e-014	1.41273e-015	1.92084e-014	1.92017e-014	2.78195e-014	3.09019e-014	-3.13037e-014	1.78308e-015	2.27214e-014	-5.81887e-014	-1.12795e-014	-3.9593e-014	-4.5329e-014	-3.64098e-014	-2.45028e-014
-1.03554e-015	-7.92848e-015	4.18304e-014	4.30902e-014	5.46763e-014	5.53123e-014	3.89897e-014	-9.64441e-015	7.64643e-015	-1.26832e-014	1.074e-014	1.36065e-015	1.92518e-014	1.90193e-014	2.80451e-014	3.1083e-014	-3.15109e-014	1.89232e-015	2.28804e-014	-5.77236e-014	-1.15604e-014	-3.92744e-014	-4.51984e-014	-3.59122e-014	-2.44564e-014
-8.78129e-016	-7.83367e-015	4.19033e-014	4.34861e-014	5.5123e-014	5.56847e-014	3.88853e-014	-9.52508e-015	7.03126e-015	-1.24974e-014	1.06733e-014	1.34842e-015	1.93187e-014	1.88649e-014	2.82899e-014	3.12831e-014	-3.16865e-014	2.03719e-015	2.30859e-014	-5.72527e-014	-1.18195e-014	-3.89277e-014	-4.50478e-014	-3.53798e-014	-2.43863e-014
-7.07207e-016	-7.72439e-015	4.19413e-014	4.38732e-014	5.55904e-014	5.60384e-014	3.8786e-014	-9.36005e-015	6.43539e-015	-1.22743e-014	1.06379e-014	1.37657e-015	1.94097e-014	1.87391e-014	2.85534e-014	3.15003e-014	-3.18292e-014	2.21647e-015	2.33364e-014	-5.67772e-014	-1.20539e-014	-3.85537e-014	-4.48757e-014	-3.48141e-014	-2.42911e-014
-5.23225e-016	-7.60053e-015	4.1945e-014	4.42497e-014	5.60742e-014	5.63692e-014	3.86906e-014	-9.14912e-015	5.86121e-015	-1.20144e-014	1.06331e-014	1.44562e-015	1.95258e-014	1.86422e-014	2.88364e-014	3.17326e-014	-3.19384e-014	2.42772e-015	2.36295e-014	-5.62985e-014	-1.22619e-014	-3.8154e-014	-4.46807e-014	-3.42176e-014	-2.41696e-014
-3.26367e-016	-7.46191e-015	4.19154e-014	4.46144e-014	5.65706e-014	5.6674e-014	3.85976e-014	-8.89225e-015	5.31146e-015	-1.17182e-014	1.06573e-014	1.5557e-015	1.96662e-014	1.85745e-014	2.91397e-014	3.19775e-014	-3.20134e-014	2.66841e-015	2.39627e-014	-5.58173e-014	-1.24416e-014	-3.77298e-014	-4.44619e-014	-3.35934e-014	-2.40207e-014
-1.17349e-016	-7.30765e-015	4.18542e-014	4.49665e-014	5.70763e-014	5.69506e-014	3.85068e-014	-8.59137e-015	4.78765e-015	-1.13868e-014	1.07086e-014	1.7064e-015	1.98302e-014	1.85358e-014	2.94636e-014	3.22326e-014	-3.20535e-014	2.93628e-015	2.4333e-014	-5.53351e-014	-1.25915e-014	-3.72837e-014	-4.42178e-014	-3.29445e-014	-2.38429e-014
1.0354e-016	-7.13746e-015	4.1764e-014	4.53049e-014	5.7588e-014	5.71975e-014	3.84169e-014	-8.24765e-015	4.29102e-015	-1.10216e-014	1.07846e-014	1.89689e-015	2.00174e-014	1.85255e-014	2.98085e-014	3.24967e-014	-3.20576e-014	3.22851e-015	2.47382e-014	-5.48527e-014	-1.27095e-014	-3.68177e-014	-4.39473e-014	-3.2273e-014	-2.36349e-014
3.35631e-016	-6.95191e-015	4.16476e-014	4.56298e-014	5.81029e-014	5.74135e-014	3.83275e-014	-7.86298e-015	3.82284e-015	-1.06243e-014	1.08823e-014	2.12554e-015	2.0227e-014	1.85441e-014	3.01753e-014	3.27684e-014	-3.20255e-014	3.54235e-015	2.51754e-014	-5.43711e-014	-1.27945e-014	-3.6334e-014	-4.36492e-014	-3.15815e-014	-2.3396e-014
5.78631e-016	-6.7516e-015	4.15082e-014	4.59421e-014	5.86183e-014	5.75978e-014	3.82392e-014	-7.43923e-015	3.38435e-015	-1.01971e-014	1.09982e-014	2.38999e-015	2.04579e-014	1.85909e-014	3.05645e-014	3.30456e-014	-3.19582e-014	3.87529e-015	2.56412e-014	-5.38908e-014	-1.28454e-014	-3.58351e-014	-4.33227e-014	-3.08735e-014	-2.31252e-014
8.32012e-016	-6.53767e-015	4.13504e-014	4.62427e-014	5.91318e-014	5.77509e-014	3.81517e-014	-6.97999e-015	2.97613e-015	-9.74273e-015	1.1129e-014	2.68827e-015	2.07078e-014	1.86654e-014	3.09773e-014	3.33271e-014	-3.18553e-014	4.22464e-015	2.61328e-014	-5.34133e-014	-1.28609e-014	-3.53234e-014	-4.29673e-014	-3.01515e-014	-2.28216e-014
1.0946e-015	-6.31023e-015	4.11784e-014	4.65323e-014	5.96412e-014	5.78738e-014	3.80656e-014	-6.48862e-015	2.59798e-015	-9.26464e-015	1.12712e-014	3.01777e-015	2.09748e-014	1.87669e-014	3.14144e-014	3.36121e-014	-3.17172e-014	4.58734e-015	2.66464e-014	-5.29386e-014	-1.28409e-014	-3.48017e-014	-4.25828e-014	-2.94188e-014	-2.24852e-014
1.365e-015	-6.07097e-015	4.09971e-014	4.68136e-014	6.0145e-014	5.79686e-014	3.79824e-014	-5.96917e-015	2.2502e-015	-8.76578e-015	1.14207e-014	3.37553e-015	2.12566e-014	1.88956e-014	3.18768e-014	3.38991e-014	-3.15447e-014	4.9597e-015	2.71794e-014	-5.24672e-014	-1.2785e-014	-3.42724e-014	-4.21695e-014	-2.86782e-014	-2.21159e-014
1.64231e-015	-5.82154e-015	4.08115e-014	4.70884e-014	6.06419e-014	5.80373e-014	3.79034e-014	-5.42617e-015	1.93299e-015	-8.24951e-015	1.15737e-014	3.75841e-015	2.15501e-014	1.90508e-014	3.23651e-014	3.41869e-014	-3.1339e-014	5.33859e-015	2.77287e-014	-5.19999e-014	-1.26931e-014	-3.37387e-014	-4.17275e-014	-2.79327e-014	-2.17143e-014
1.92553e-015	-5.56352e-015	4.0626e-014	4.7359e-014	6.11307e-014	5.80824e-014	3.78305e-014	-4.86417e-015	1.64612e-015	-7.71997e-015	1.17261e-014	4.16313e-015	2.18527e-014	1.92321e-014	3.28792e-014	3.44747e-014	-3.11016e-014	5.72147e-015	2.82905e-014	-5.1537e-014	-1.25653e-014	-3.32041e-014	-4.12572e-014	-2.71852e-014	-2.12803e-014
2.2136e-015	-5.2986e-015	4.04462e-014	4.76279e-014	6.16104e-014	5.81068e-014	3.77651e-014	-4.28855e-015	1.38937e-015	-7.18063e-015	1.18737e-014	4.58554e-015	2.21613e-014	1.9439e-014	3.34195e-014	3.47618e-014	-3.08339e-014	6.10513e-015	2.88613e-014	-5.10787e-014	-1.24019e-014	-3.26717e-014	-4.07598e-014	-2.64394e-014	-2.08142e-014
2.50535e-015	-5.02915e-015	4.02773e-014	4.78981e-014	6.20802e-014	5.81142e-014	3.7709e-014	-3.70452e-015	1.16174e-015	-6.63558e-015	1.20127e-014	5.02187e-015	2.2472e-014	1.9671e-014	3.39856e-014	3.50477e-014	-3.05371e-014	6.48611e-015	2.94376e-014	-5.06259e-014	-1.22041e-014	-3.2144e-014	-4.02363e-014	-2.56984e-014	-2.03174e-014
2.79916e-015	-4.75737e-015	4.01247e-014	4.81724e-014	6.25399e-014	5.81089e-014	3.76646e-014	-3.11701e-015	9.6196e-016	-6.08958e-015	1.21401e-014	5.46825e-015	2.27817e-014	1.99275e-014	3.45778e-014	3.53323e-014	-3.02131e-014	6.8615e-015	3.00158e-014	-5.01798e-014	-1.19725e-014	-3.16239e-014	-3.96878e-014	-2.49653e-014	-1.97917e-014
3.09408e-015	-4.48462e-015	3.99936e-014	4.84532e-014	6.29896e-014	5.80954e-014	3.76347e-014	-2.53174e-015	7.89512e-016	-5.5473e-015	1.22525e-014	5.92069e-015	2.30867e-014	2.02084e-014	3.51951e-014	3.56159e-014	-2.98644e-014	7.2288e-015	3.05931e-014	-4.97405e-014	-1.17083e-014	-3.1114e-014	-3.91164e-014	-2.42427e-014	-1.92383e-014
3.38867e-015	-4.21334e-015	3.98879e-014	4.87429e-014	6.3428e-014	5.80782e-014	3.76216e-014	-1.9549e-015	6.43476e-016	-5.01318e-015	1.23466e-014	6.37529e-015	2.33836e-014	2.05127e-014	3.58362e-014	3.58982e-014	-2.94926e-014	7.58532e-015	3.11656e-014	-4.93092e-014	-1.14133e-014	-3.06179e-014	-3.85244e-014	-2.35328e-014	-1.86585e-014
3.68116e-015	-3.94562e-015	3.98126e-014	4.90442e-014	6.38548e-014	5.80624e-014	3.76275e-014	-1.39203e-015	5.2304e-016	-4.49088e-015	1.24203e-014	6.8276e-015	2.36694e-014	2.08399e-014	3.64995e-014	3.61793e-014	-2.91008e-014	7.9283e-015	3.17295e-014	-4.88854e-014	-1.10894e-014	-3.01382e-014	-3.79141e-014	-2.28388e-014	-1.80549e-014
3.96969e-015	-3.6833e-015	3.97724e-014	4.93593e-014	6.42705e-014	5.80522e-014	3.76553e-014	-8.48436e-016	4.27257e-016	-3.98484e-015	1.24713e-014	7.27371e-015	2.39403e-014	2.11895e-014	3.71835e-014	3.64589e-014	-2.86912e-014	8.25511e-015	3.22816e-014	-4.84698e-014	-1.07392e-014	-2.96774e-014	-3.72883e-014	-2.21626e-014	-1.74298e-014
4.25297e-015	-3.42882e-015	3.97711e-014	4.96899e-014	6.46753e-014	5.80526e-014	3.77074e-014	-3.29728e-016	3.55927e-016	-3.49904e-015	1.24977e-014	7.70991e-015	2.41934e-014	2.15607e-014	3.78863e-014	3.67368e-014	-2.82668e-014	8.56272e-015	3.28184e-014	-4.80633e-014	-1.03657e-014	-2.9238e-014	-3.66498e-014	-2.15061e-014	-1.67857e-014
4.5293e-015	-3.18389e-015	3.98115e-014	5.00383e-014	6.50683e-014	5.80682e-014	3.77862e-014	1.58845e-016	3.08705e-016	-3.03767e-015	1.24981e-014	8.13278e-015	2.44265e-014	2.19533e-014	3.86052e-014	3.70129e-014	-2.78309e-014	8.84865e-015	3.33363e-014	-4.76665e-014	-9.97109e-015	-2.88221e-014	-3.6002e-014	-2.0872e-014	-1.61254e-014
4.79755e-015	-2.94982e-015	3.98963e-014	5.0405e-014	6.54492e-014	5.81037e-014	3.78939e-014	6.12013e-016	2.84335e-016	-2.60448e-015	1.24724e-014	8.53904e-015	2.46374e-014	2.23667e-014	3.93376e-014	3.72877e-014	-2.73856e-014	9.11083e-015	3.38326e-014	-4.72803e-014	-9.5582e-015	-2.8432e-014	-3.53486e-014	-2.02622e-014	-1.54516e-014
5.05615e-015	-2.72823e-015	4.00281e-014	5.0791e-014	6.58177e-014	5.81621e-014	3.80324e-014	1.02481e-015	2.81783e-016	-2.20314e-015	1.24199e-014	8.92565e-015	2.48241e-014	2.28004e-014	4.00802e-014	3.75611e-014	-2.69342e-014	9.34769e-015	3.43039e-014	-4.69054e-014	-9.13035e-015	-2.80698e-014	-3.46931e-014	-1.96782e-014	-1.47677e-014
5.30302e-015	-2.52133e-015	4.02088e-014	5.11965e-014	6.61741e-014	5.8247e-014	3.82034e-014	1.3934e-015	3.00701e-016	-1.83738e-015	1.23412e-014	9.28968e-015	2.49849e-014	2.3254e-014	4.08298e-014	3.78328e-014	-2.64796e-014	9.55755e-015	3.4747e-014	-4.65432e-014	-8.69091e-015	-2.77372e-014	-3.40393e-014	-1.91214e-014	-1.40771e-014
5.53762e-015	-2.33076e-015	4.04396e-014	5.16213e-014	6.65177e-014	5.83616e-014	3.84087e-014	1.71389e-015	3.40711e-016	-1.50999e-015	1.2237e-014	9.62901e-015	2.51184e-014	2.37267e-014	4.15817e-014	3.81023e-014	-2.60243e-014	9.73824e-015	3.5159e-014	-4.61948e-014	-8.24383e-015	-2.74355e-014	-3.33911e-014	-1.85926e-014	-1.33836e-014
5.75853e-015	-2.15763e-015	4.07208e-014	5.20643e-014	6.68468e-014	5.85089e-014	3.86486e-014	1.98299e-015	4.01288e-016	-1.22302e-015	1.21087e-014	9.94128e-015	2.52238e-014	2.42172e-014	4.23324e-014	3.83704e-014	-2.55716e-014	9.88874e-015	3.55372e-014	-4.58609e-014	-7.79257e-015	-2.7166e-014	-3.27522e-014	-1.80937e-014	-1.2691e-014
5.96424e-015	-2.00311e-015	4.10524e-014	5.25243e-014	6.71606e-014	5.86907e-014	3.89237e-014	2.19787e-015	4.82648e-016	-9.78758e-016	1.19585e-014	1.02248e-014	2.53004e-014	2.47245e-014	4.30775e-014	3.86367e-014	-2.51251e-014	1.00084e-014	3.58797e-014	-4.55424e-014	-7.34076e-015	-2.69298e-014	-3.21271e-014	-1.76255e-014	-1.20028e-014
6.15298e-015	-1.86834e-015	4.14331e-014	5.29999e-014	6.74586e-014	5.89088e-014	3.92338e-014	2.35543e-015	5.84476e-016	-7.78444e-016	1.17887e-014	1.04782e-014	2.53477e-014	2.52474e-014	4.38121e-014	3.89012e-014	-2.46879e-014	1.00956e-014	3.61843e-014	-4.52407e-014	-6.89206e-015	-2.67275e-014	-3.15199e-014	-1.71885e-014	-1.13226e-014
6.32369e-015	-1.75299e-015	4.18614e-014	5.34883e-014	6.77401e-014	5.91636e-014	3.95781e-014	2.45411e-015	7.06164e-016	-6.23434e-016	1.16018e-014	1.07008e-014	2.53667e-014	2.57848e-014	4.45313e-014	3.91639e-014	-2.42624e-014	1.01491e-014	3.64485e-014	-4.49567e-014	-6.45047e-015	-2.65597e-014	-3.0934e-014	-1.67823e-014	-1.06546e-014
6.47567e-015	-1.65804e-015	4.23351e-014	5.39869e-014	6.80042e-014	5.94554e-014	3.99557e-014	2.49259e-015	8.47874e-016	-5.14673e-016	1.14005e-014	1.08917e-014	2.53583e-014	2.63355e-014	4.52302e-014	3.94244e-014	-2.38513e-014	1.01684e-014	3.66702e-014	-4.46921e-014	-6.02014e-015	-2.64262e-014	-3.03732e-014	-1.64071e-014	-1.0003e-014
6.60782e-015	-1.58436e-015	4.28515e-014	5.44924e-014	6.82494e-014	5.9784e-014	4.03655e-014	2.47048e-015	1.00959e-015	-4.52527e-016	1.11892e-014	1.10513e-014	2.53239e-014	2.68978e-014	4.59036e-014	3.96815e-014	-2.34569e-014	1.01534e-014	3.6848e-014	-4.44487e-014	-5.60442e-015	-2.6327e-014	-2.98413e-014	-1.60628e-014	-9.37208e-015
6.71946e-015	-1.53163e-015	4.34068e-014	5.50013e-014	6.84741e-014	6.01479e-014	4.0805e-014	2.38737e-015	1.1914e-015	-4.3699e-016	1.09713e-014	1.11798e-014	2.52649e-014	2.74698e-014	4.65471e-014	3.99355e-014	-2.30814e-014	1.01038e-014	3.69797e-014	-4.42279e-014	-5.20713e-015	-2.62621e-014	-2.93417e-014	-1.57492e-014	-8.76563e-015
6.80997e-015	-1.49908e-015	4.39971e-014	5.55097e-014	6.86771e-014	6.05458e-014	4.12723e-014	2.24415e-015	1.39317e-015	-4.67852e-016	1.07499e-014	1.12771e-014	2.51831e-014	2.80501e-014	4.7156e-014	4.01855e-014	-2.2728e-014	1.00195e-014	3.70646e-014	-4.40311e-014	-4.83111e-015	-2.62318e-014	-2.88775e-014	-1.54656e-014	-8.18808e-015
6.87842e-015	-1.48671e-015	4.46183e-014	5.60133e-014	6.88576e-014	6.09757e-014	4.1764e-014	2.0418e-015	1.61455e-015	-5.43877e-016	1.05286e-014	1.13446e-014	2.50804e-014	2.86363e-014	4.77256e-014	4.04307e-014	-2.23988e-014	9.9013e-015	3.71014e-014	-4.38598e-014	-4.47958e-015	-2.62357e-014	-2.84524e-014	-1.52111e-014	-7.64262e-015
6.92431e-015	-1.4936e-015	4.52659e-014	5.65079e-014	6.90138e-014	6.14351e-014	4.2276e-014	1.78181e-015	1.85544e-015	-6.63738e-016	1.03111e-014	1.13836e-014	2.49591e-014	2.9226e-014	4.82515e-014	4.06711e-014	-2.20952e-014	9.74965e-015	3.70896e-014	-4.37158e-014	-4.15505e-015	-2.62736e-014	-2.80683e-014	-1.49851e-014	-7.13314e-015
6.94719e-015	-1.51888e-015	4.59346e-014	5.69897e-014	6.91455e-014	6.19211e-014	4.28038e-014	1.46621e-015	2.11501e-015	-8.26385e-016	1.01017e-014	1.1395e-014	2.48213e-014	2.98178e-014	4.87298e-014	4.09059e-014	-2.18194e-014	9.56516e-015	3.70292e-014	-4.3601e-014	-3.86043e-015	-2.63444e-014	-2.77278e-014	-1.4787e-014	-6.66309e-015
6.94634e-015	-1.56217e-015	4.66192e-014	5.74538e-014	6.92516e-014	6.24295e-014	4.3343e-014	1.0975e-015	2.39259e-015	-1.02971e-015	9.9038e-015	1.13813e-014	2.46699e-014	3.04093e-014	4.91569e-014	4.11342e-014	-2.1573e-014	9.34869e-015	3.69199e-014	-4.35163e-014	-3.59842e-015	-2.64474e-014	-2.74335e-014	-1.46152e-014	-6.23551e-015
6.92133e-015	-1.62258e-015	4.7314e-014	5.78958e-014	6.93317e-014	6.29565e-014	4.3889e-014	6.78733e-016	2.6873e-015	-1.27113e-015	9.72124e-015	1.13442e-014	2.45084e-014	3.09982e-014	4.95298e-014	4.13556e-014	-2.13573e-014	9.10151e-015	3.67622e-014	-4.34629e-014	-3.37084e-015	-2.65814e-014	-2.71871e-014	-1.44685e-014	-5.85336e-015
6.87232e-015	-1.69849e-015	4.80142e-014	5.83111e-014	6.93857e-014	6.34984e-014	4.44367e-014	2.13265e-016	2.99861e-015	-1.54824e-015	9.55672e-015	1.12861e-014	2.43395e-014	3.15825e-014	4.98458e-014	4.15691e-014	-2.11743e-014	8.82443e-015	3.65575e-014	-4.34422e-014	-3.18026e-015	-2.67446e-014	-2.699e-014	-1.43454e-014	-5.51976e-015
6.79939e-015	-1.78869e-015	4.87143e-014	5.86957e-014	6.94128e-014	6.40501e-014	4.49805e-014	-2.95638e-016	3.32563e-015	-1.85818e-015	9.4134e-015	1.12093e-014	2.41668e-014	3.21593e-014	5.01025e-014	4.17743e-014	-2.10253e-014	8.51826e-015	3.63069e-014	-4.34555e-014	-3.0284e-015	-2.69362e-014	-2.68427e-014	-1.42446e-014	-5.23793e-015
6.7028e-015	-1.89154e-015	4.94077e-014	5.90459e-014	6.94129e-014	6.46078e-014	4.55144e-014	-8.44007e-016	3.66656e-015	-2.19877e-015	9.29316e-015	1.11163e-014	2.3993e-014	3.27259e-014	5.02976e-014	4.19707e-014	-2.0911e-014	8.18459e-015	3.60108e-014	-4.35036e-014	-2.91672e-015	-2.71551e-014	-2.6746e-014	-1.41649e-014	-5.01039e-015
6.58375e-015	-2.00609e-015	5.00895e-014	5.93584e-014	6.93863e-014	6.51666e-014	4.60324e-014	-1.4277e-015	4.01918e-015	-2.56659e-015	9.19822e-015	1.10092e-014	2.38209e-014	3.32796e-014	5.04306e-014	4.21577e-014	-2.08321e-014	7.82582e-015	3.56712e-014	-4.35876e-014	-2.84635e-015	-2.73996e-014	-2.67004e-014	-1.41047e-014	-4.83955e-015
6.44249e-015	-2.13095e-015	5.07546e-014	5.96303e-014	6.93336e-014	6.57225e-014	4.65289e-014	-2.04228e-015	4.38154e-015	-2.9589e-015	9.13079e-015	1.08905e-014	2.36534e-014	3.38171e-014	5.05012e-014	4.23352e-014	-2.07893e-014	7.44379e-015	3.52903e-014	-4.37082e-014	-2.8182e-015	-2.76692e-014	-2.6706e-014	-1.4063e-014	-4.7275e-015
6.27914e-015	-2.2646e-015	5.13978e-014	5.98592e-014	6.92558e-014	6.62713e-014	4.69973e-014	-2.68261e-015	4.75115e-015	-3.37247e-015	9.09208e-015	1.07624e-014	2.34926e-014	3.43365e-014	5.05094e-014	4.25027e-014	-2.07828e-014	7.04065e-015	3.48699e-014	-4.38664e-014	-2.8319e-015	-2.79625e-014	-2.6762e-014	-1.40382e-014	-4.67572e-015
6.09451e-015	-2.40524e-015	5.20143e-014	6.00427e-014	6.91551e-014	6.68084e-014	4.7432e-014	-3.34426e-015	5.12586e-015	-3.80411e-015	9.0826e-015	1.06277e-014	2.33412e-014	3.48348e-014	5.04561e-014	4.26594e-014	-2.0812e-014	6.61858e-015	3.44126e-014	-4.40632e-014	-2.88679e-015	-2.82776e-014	-2.68674e-014	-1.40294e-014	-4.68509e-015
5.88877e-015	-2.55229e-015	5.25999e-014	6.01793e-014	6.90334e-014	6.73298e-014	4.78277e-014	-4.0225e-015	5.50303e-015	-4.25078e-015	9.10229e-015	1.04885e-014	2.32012e-014	3.53094e-014	5.03428e-014	4.28057e-014	-2.08773e-014	6.17936e-015	3.39212e-014	-4.42988e-014	-2.98391e-015	-2.8614e-014	-2.70205e-014	-1.40357e-014	-4.75647e-015
5.66272e-015	-2.70463e-015	5.31507e-014	6.02689e-014	6.88925e-014	6.78323e-014	4.81791e-014	-4.71305e-015	5.87898e-015	-4.70955e-015	9.15074e-015	1.03471e-014	2.3074e-014	3.57581e-014	5.01717e-014	4.29419e-014	-2.09783e-014	5.72489e-015	3.3399e-014	-4.45742e-014	-3.12201e-015	-2.89703e-014	-2.72198e-014	-1.40564e-014	-4.89012e-015
5.41679e-015	-2.86057e-015	5.36635e-014	6.03112e-014	6.87357e-014	6.83127e-014	4.84817e-014	-5.41128e-015	6.25061e-015	-5.17773e-015	9.2271e-015	1.02045e-014	2.29602e-014	3.61783e-014	4.99462e-014	4.3068e-014	-2.11147e-014	5.25781e-015	3.2849e-014	-4.48892e-014	-3.2996e-015	-2.93447e-014	-2.74632e-014	-1.40908e-014	-5.08696e-015
5.15183e-015	-3.0191e-015	5.4135e-014	6.03061e-014	6.85658e-014	6.8768e-014	4.87314e-014	-6.11239e-015	6.61452e-015	-5.65317e-015	9.33007e-015	1.00626e-014	2.2861e-014	3.65674e-014	4.96697e-014	4.31843e-014	-2.12864e-014	4.78e-015	3.22745e-014	-4.52441e-014	-3.51606e-015	-2.97363e-014	-2.77482e-014	-1.41385e-014	-5.34702e-015
4.86943e-015	-3.17938e-015	5.45633e-014	6.02549e-014	6.83862e-014	6.91956e-014	4.8924e-014	-6.81221e-015	6.96674e-015	-6.13268e-015	9.45771e-015	9.92307e-015	2.27778e-014	3.69237e-014	4.93459e-014	4.3291e-014	-2.14926e-014	4.29308e-015	3.16794e-014	-4.56383e-014	-3.76973e-015	-3.01444e-014	-2.80719e-014	-1.41986e-014	-5.67021e-015
4.57071e-015	-3.34058e-015	5.49468e-014	6.01592e-014	6.82001e-014	6.95937e-014	4.9056e-014	-7.50729e-015	7.30319e-015	-6.61388e-015	9.60803e-015	9.78707e-015	2.27109e-014	3.72452e-014	4.89797e-014	4.33874e-014	-2.17315e-014	3.79965e-015	3.10671e-014	-4.60716e-014	-4.05916e-015	-3.05681e-014	-2.84313e-014	-1.42699e-014	-6.05606e-015
4.25675e-015	-3.50185e-015	5.52846e-014	6.00217e-014	6.80119e-014	6.99607e-014	4.91249e-014	-8.19424e-015	7.6196e-015	-7.09538e-015	9.77783e-015	9.65609e-015	2.26597e-014	3.75299e-014	4.85757e-014	4.34742e-014	-2.20025e-014	3.30219e-015	3.04414e-014	-4.65433e-014	-4.38335e-015	-3.10063e-014	-2.88233e-014	-1.43528e-014	-6.50354e-015
3.92874e-015	-3.66312e-015	5.55756e-014	5.98453e-014	6.78262e-014	7.02958e-014	4.91288e-014	-8.86939e-015	7.91227e-015	-7.57564e-015	9.96427e-015	9.53111e-015	2.26238e-014	3.77765e-014	4.81392e-014	4.35525e-014	-2.23039e-014	2.80303e-015	2.98059e-014	-4.70526e-014	-4.74016e-015	-3.14578e-014	-2.9244e-014	-1.44483e-014	-7.01168e-015
3.58833e-015	-3.82408e-015	5.58196e-014	5.96343e-014	6.76476e-014	7.05991e-014	4.90666e-014	-9.52963e-015	8.17707e-015	-8.05285e-015	1.0164e-014	9.41275e-015	2.26023e-014	3.79835e-014	4.76761e-014	4.36233e-014	-2.26338e-014	2.3044e-015	2.91647e-014	-4.75988e-014	-5.12748e-015	-3.19222e-014	-2.96899e-014	-1.45556e-014	-7.57912e-015
3.23732e-015	-3.98411e-015	5.60165e-014	5.93921e-014	6.74808e-014	7.08708e-014	4.89381e-014	-1.0172e-014	8.41042e-015	-8.5262e-015	1.0373e-014	9.30112e-015	2.25948e-014	3.81502e-014	4.71929e-014	4.36868e-014	-2.29913e-014	1.80834e-015	2.85218e-014	-4.81807e-014	-5.54334e-015	-3.23987e-014	-3.01575e-014	-1.46751e-014	-8.20484e-015
2.87742e-015	-4.14357e-015	5.61667e-014	5.9123e-014	6.73301e-014	7.11116e-014	4.87437e-014	-1.07944e-014	8.60783e-015	-8.99442e-015	1.05873e-014	9.19654e-015	2.25996e-014	3.82753e-014	4.66954e-014	4.37442e-014	-2.33746e-014	1.31662e-015	2.78813e-014	-4.87961e-014	-5.98626e-015	-3.28863e-014	-3.06424e-014	-1.48073e-014	-8.88644e-015
2.51024e-015	-4.30287e-015	5.62721e-014	5.88325e-014	6.72003e-014	7.13227e-014	4.8485e-014	-1.13944e-014	8.76517e-015	-9.45693e-015	1.08034e-014	9.0991e-015	2.26148e-014	3.83578e-014	4.61901e-014	4.37964e-014	-2.37812e-014	8.31259e-016	2.72468e-014	-4.94437e-014	-6.45449e-015	-3.33845e-014	-3.1141e-014	-1.49527e-014	-9.62203e-015
2.13668e-015	-4.46223e-015	5.63345e-014	5.8526e-014	6.70964e-014	7.15061e-014	4.81642e-014	-1.19706e-014	8.87921e-015	-9.91319e-015	1.10171e-014	9.00808e-015	2.26383e-014	3.83983e-014	4.56837e-014	4.38448e-014	-2.42091e-014	3.53881e-016	2.6622e-014	-5.01215e-014	-6.94653e-015	-3.3893e-014	-3.16496e-014	-1.5112e-014	-1.0409e-014
1.75835e-015	-4.62292e-015	5.63561e-014	5.82091e-014	6.70228e-014	7.16641e-014	4.77848e-014	-1.25219e-014	8.947e-015	-1.03633e-014	1.12242e-014	8.92325e-015	2.26681e-014	3.83969e-014	4.51821e-014	4.38899e-014	-2.46567e-014	-1.13385e-016	2.60097e-014	-5.08272e-014	-7.46026e-015	-3.44111e-014	-3.2164e-014	-1.52865e-014	-1.12455e-014
1.37738e-015	-4.78584e-015	5.634e-014	5.78875e-014	6.69835e-014	7.1799e-014	4.73503e-014	-1.30468e-014	8.96512e-015	-1.08071e-014	1.14206e-014	8.84366e-015	2.27023e-014	3.83543e-014	4.46913e-014	4.39324e-014	-2.51212e-014	-5.68425e-016	2.54132e-014	-5.15587e-014	-7.99344e-015	-3.4938e-014	-3.26804e-014	-1.54768e-014	-1.21291e-014
9.96074e-016	-4.95187e-015	5.6288e-014	5.7567e-014	6.69832e-014	7.19142e-014	4.68662e-014	-1.35455e-014	8.93144e-015	-1.12445e-014	1.16024e-014	8.76912e-015	2.27385e-014	3.8271e-014	4.42177e-014	4.39731e-014	-2.56014e-014	-1.00982e-015	2.48354e-014	-5.2313e-014	-8.54459e-015	-3.54731e-014	-3.3195e-014	-1.5684e-014	-1.30566e-014
6.15966e-016	-5.12182e-015	5.62036e-014	5.72536e-014	6.70254e-014	7.20127e-014	4.63382e-014	-1.40173e-014	8.84427e-015	-1.16758e-014	1.17657e-014	8.69865e-015	2.27747e-014	3.81481e-014	4.37672e-014	4.40137e-014	-2.6095e-014	-1.43597e-015	2.42785e-014	-5.3087e-014	-9.11275e-015	-3.60159e-014	-3.37036e-014	-1.59098e-014	-1.40253e-014
2.38363e-016	-5.29684e-015	5.60903e-014	5.6953e-014	6.71136e-014	7.20979e-014	4.5772e-014	-1.44614e-014	8.70234e-015	-1.21011e-014	1.19073e-014	8.63088e-015	2.2808e-014	3.79874e-014	4.33449e-014	4.40546e-014	-2.65991e-014	-1.84544e-015	2.37453e-014	-5.38779e-014	-9.69727e-015	-3.65657e-014	-3.42025e-014	-1.61556e-014	-1.50323e-014
-1.34902e-016	-5.4781e-015	5.59509e-014	5.66704e-014	6.72511e-014	7.21744e-014	4.5174e-014	-1.4878e-014	8.50514e-015	-1.25212e-014	1.20245e-014	8.56479e-015	2.28362e-014	3.77906e-014	4.29563e-014	4.40966e-014	-2.71115e-014	-2.23717e-015	2.32383e-014	-5.4683e-014	-1.02974e-014	-3.71216e-014	-3.46886e-014	-1.64218e-014	-1.60742e-014
-5.02027e-016	-5.66745e-015	5.57888e-014	5.64116e-014	6.74409e-014	7.22455e-014	4.45516e-014	-1.52676e-014	8.25316e-015	-1.29373e-014	1.21147e-014	8.49988e-015	2.28568e-014	3.75599e-014	4.2606e-014	4.4141e-014	-2.76295e-014	-2.61044e-015	2.2759e-014	-5.54997e-014	-1.09125e-014	-3.76834e-014	-3.51583e-014	-1.67094e-014	-1.7148e-014
-8.61246e-016	-5.86545e-015	5.56083e-014	5.61808e-014	6.76844e-014	7.2315e-014	4.39129e-014	-1.56319e-014	7.94554e-015	-1.33494e-014	1.21754e-014	8.43551e-015	2.28677e-014	3.72973e-014	4.2298e-014	4.41881e-014	-2.81506e-014	-2.96434e-015	2.23087e-014	-5.63246e-014	-1.15419e-014	-3.82504e-014	-3.56093e-014	-1.70191e-014	-1.8251e-014
-1.21059e-015	-6.07282e-015	5.5413e-014	5.59829e-014	6.79831e-014	7.23869e-014	4.32661e-014	-1.59718e-014	7.58357e-015	-1.37581e-014	1.22051e-014	8.37113e-015	2.28677e-014	3.70057e-014	4.20356e-014	4.42392e-014	-2.86721e-014	-3.29816e-015	2.18884e-014	-5.71538e-014	-1.2186e-014	-3.88224e-014	-3.60387e-014	-1.73519e-014	-1.93794e-014
-1.54866e-015	-6.29036e-015	5.52072e-014	5.58223e-014	6.83374e-014	7.24651e-014	4.262e-014	-1.62885e-014	7.16899e-015	-1.41641e-014	1.22027e-014	8.30605e-015	2.28548e-014	3.66873e-014	4.18216e-014	4.42949e-014	-2.91912e-014	-3.61216e-015	2.1499e-014	-5.7983e-014	-1.28445e-014	-3.93985e-014	-3.64435e-014	-1.77089e-014	-2.05298e-014
-1.87342e-015	-6.51909e-015	5.49934e-014	5.57025e-014	6.87474e-014	7.25532e-014	4.19833e-014	-1.6582e-014	6.70357e-015	-1.45682e-014	1.21676e-014	8.23955e-015	2.28281e-014	3.63448e-014	4.16581e-014	4.43554e-014	-2.97059e-014	-3.90553e-015	2.11404e-014	-5.88088e-014	-1.35185e-014	-3.99773e-014	-3.68221e-014	-1.80914e-014	-2.16989e-014
-2.18272e-015	-6.75995e-015	5.47745e-014	5.56262e-014	6.9212e-014	7.26532e-014	4.13645e-014	-1.68538e-014	6.19085e-015	-1.49705e-014	1.21e-014	8.1715e-015	2.27865e-014	3.5981e-014	4.15467e-014	4.4421e-014	-3.02136e-014	-4.17863e-015	2.08129e-014	-5.96275e-014	-1.42085e-014	-4.0558e-014	-3.71723e-014	-1.84992e-014	-2.28829e-014
-2.47513e-015	-7.01386e-015	5.45536e-014	5.55957e-014	6.97303e-014	7.2768e-014	4.07729e-014	-1.71058e-014	5.63389e-015	-1.53715e-014	1.20009e-014	8.10146e-015	2.27293e-014	3.55992e-014	4.14881e-014	4.44921e-014	-3.07118e-014	-4.43131e-015	2.05163e-014	-6.04353e-014	-1.49143e-014	-4.11395e-014	-3.74923e-014	-1.89327e-014	-2.40788e-014
-2.74919e-015	-7.2806e-015	5.43329e-014	5.56124e-014	7.03006e-014	7.2901e-014	4.02173e-014	-1.7339e-014	5.0365e-015	-1.57712e-014	1.18707e-014	8.02943e-015	2.26559e-014	3.52031e-014	4.1482e-014	4.45691e-014	-3.11981e-014	-4.66373e-015	2.02494e-014	-6.12288e-014	-1.5637e-014	-4.17211e-014	-3.77806e-014	-1.93929e-014	-2.52832e-014
-3.00314e-015	-7.5608e-015	5.4115e-014	5.56768e-014	7.09201e-014	7.30533e-014	3.97063e-014	-1.75548e-014	4.40374e-015	-1.61698e-014	1.1711e-014	7.9551e-015	2.2567e-014	3.47965e-014	4.15277e-014	4.46524e-014	-3.16705e-014	-4.87686e-015	2.00109e-014	-6.20044e-014	-1.63773e-014	-4.23016e-014	-3.80366e-014	-1.98798e-014	-2.64926e-014
-3.23507e-015	-7.85517e-015	5.39021e-014	5.57887e-014	7.15859e-014	7.32266e-014	3.92476e-014	-1.77543e-014	3.74138e-015	-1.65669e-014	1.15237e-014	7.87925e-015	2.24626e-014	3.43828e-014	4.16244e-014	4.47415e-014	-3.21268e-014	-5.07116e-015	1.97996e-014	-6.27589e-014	-1.71368e-014	-4.28791e-014	-3.82596e-014	-2.03931e-014	-2.77035e-014
-3.44393e-015	-8.16294e-015	5.36953e-014	5.59478e-014	7.22937e-014	7.34214e-014	3.88491e-014	-1.79394e-014	3.05489e-015	-1.69618e-014	1.13116e-014	7.80199e-015	2.23439e-014	3.39651e-014	4.177e-014	4.4836e-014	-3.25645e-014	-5.24731e-015	1.9614e-014	-6.34885e-014	-1.79161e-014	-4.34527e-014	-3.84493e-014	-2.09333e-014	-2.89128e-014
-3.62839e-015	-8.48409e-015	5.3497e-014	5.6153e-014	7.30383e-014	7.36387e-014	3.85187e-014	-1.81108e-014	2.35025e-015	-1.73542e-014	1.1078e-014	7.72395e-015	2.22124e-014	3.35474e-014	4.19617e-014	4.49357e-014	-3.2982e-014	-5.40664e-015	1.9452e-014	-6.41898e-014	-1.87164e-014	-4.40217e-014	-3.86054e-014	-2.14998e-014	-3.01162e-014
-3.78666e-015	-8.81799e-015	5.33078e-014	5.64021e-014	7.38144e-014	7.38779e-014	3.82624e-014	-1.82693e-014	1.63409e-015	-1.77433e-014	1.08265e-014	7.64618e-015	2.20705e-014	3.31324e-014	4.21964e-014	4.50404e-014	-3.33775e-014	-5.54945e-015	1.93113e-014	-6.48593e-014	-1.9539e-014	-4.45846e-014	-3.87282e-014	-2.2092e-014	-3.13105e-014
-3.91765e-015	-9.16385e-015	5.31285e-014	5.66919e-014	7.46164e-014	7.41386e-014	3.80865e-014	-1.84162e-014	9.12363e-016	-1.81282e-014	1.05606e-014	7.56953e-015	2.19194e-014	3.27231e-014	4.24706e-014	4.51501e-014	-3.37492e-014	-5.67592e-015	1.91897e-014	-6.54937e-014	-2.03847e-014	-4.51399e-014	-3.88184e-014	-2.27085e-014	-3.24929e-014
-4.02087e-015	-9.52073e-015	5.29592e-014	5.70183e-014	7.54381e-014	7.44196e-014	3.79961e-014	-1.85526e-014	1.92146e-016	-1.85082e-014	1.02846e-014	7.49503e-015	2.17616e-014	3.2323e-014	4.27804e-014	4.52642e-014	-3.40946e-014	-5.78802e-015	1.90847e-014	-6.60912e-014	-2.12549e-014	-4.56861e-014	-3.88765e-014	-2.3349e-014	-3.366e-014
-4.09521e-015	-9.8873e-015	5.27996e-014	5.7377e-014	7.62735e-014	7.47193e-014	3.79958e-014	-1.86793e-014	-5.19535e-016	-1.8882e-014	1.00035e-014	7.4241e-015	2.15997e-014	3.19351e-014	4.31202e-014	4.53818e-014	-3.44131e-014	-5.88774e-015	1.89928e-014	-6.66489e-014	-2.21505e-014	-4.6222e-014	-3.89037e-014	-2.40118e-014	-3.48094e-014
-4.13955e-015	-1.02613e-014	5.2649e-014	5.77632e-014	7.71156e-014	7.50355e-014	3.80888e-014	-1.87972e-014	-1.21573e-015	-1.92479e-014	9.7215e-015	7.35844e-015	2.14374e-014	3.1562e-014	4.34854e-014	4.55024e-014	-3.47041e-014	-5.97677e-015	1.89113e-014	-6.71648e-014	-2.30719e-014	-4.67462e-014	-3.89017e-014	-2.46954e-014	-3.59376e-014
-4.15294e-015	-1.06405e-014	5.25076e-014	5.81717e-014	7.79569e-014	7.53655e-014	3.82775e-014	-1.89077e-014	-1.88942e-015	-1.96037e-014	9.44368e-015	7.30029e-015	2.12782e-014	3.12065e-014	4.3871e-014	4.56257e-014	-3.49661e-014	-6.05628e-015	1.8838e-014	-6.76369e-014	-2.40199e-014	-4.72572e-014	-3.88717e-014	-2.53972e-014	-3.70416e-014
-4.13541e-015	-1.10226e-014	5.23742e-014	5.85974e-014	7.87909e-014	7.57059e-014	3.85631e-014	-1.90107e-014	-2.5341e-015	-1.99479e-014	9.17478e-015	7.25165e-015	2.11253e-014	3.08708e-014	4.42714e-014	4.57504e-014	-3.51984e-014	-6.12775e-015	1.877e-014	-6.80629e-014	-2.49949e-014	-4.77541e-014	-3.88154e-014	-2.61147e-014	-3.81187e-014
-4.08643e-015	-1.14051e-014	5.22478e-014	5.90349e-014	7.96108e-014	7.60535e-014	3.89459e-014	-1.91068e-014	-3.1433e-015	-2.02794e-014	8.91923e-015	7.21394e-015	2.09821e-014	3.05569e-014	4.46818e-014	4.58765e-014	-3.54003e-014	-6.19258e-015	1.8704e-014	-6.84414e-014	-2.59963e-014	-4.82354e-014	-3.87352e-014	-2.68455e-014	-3.91661e-014
-4.00572e-015	-1.17857e-014	5.2127e-014	5.94778e-014	8.04094e-014	7.64042e-014	3.94257e-014	-1.91959e-014	-3.71079e-015	-2.05961e-014	8.68188e-015	7.18929e-015	2.0851e-014	3.0267e-014	4.50969e-014	4.60035e-014	-3.55714e-014	-6.25215e-015	1.86375e-014	-6.87725e-014	-2.70237e-014	-4.86999e-014	-3.86334e-014	-2.75872e-014	-4.01813e-014
-3.89296e-015	-1.21618e-014	5.20108e-014	5.99205e-014	8.11796e-014	7.67546e-014	3.99999e-014	-1.92779e-014	-4.23152e-015	-2.08959e-014	8.46761e-015	7.17984e-015	2.07354e-014	3.00028e-014	4.55108e-014	4.61305e-014	-3.57109e-014	-6.30748e-015	1.8568e-014	-6.90555e-014	-2.80773e-014	-4.91465e-014	-3.85122e-014	-2.83375e-014	-4.11616e-014
-3.74826e-015	-1.253e-014	5.18971e-014	6.03575e-014	8.19144e-014	7.71002e-014	4.06655e-014	-1.9354e-014	-4.70043e-015	-2.11769e-014	8.2806e-015	7.1873e-015	2.06391e-014	2.97661e-014	4.59184e-014	4.62564e-014	-3.5819e-014	-6.36e-015	1.84928e-014	-6.92903e-014	-2.91562e-014	-4.95742e-014	-3.83736e-014	-2.90936e-014	-4.21045e-014
-3.57172e-015	-1.2887e-014	5.17845e-014	6.07827e-014	8.26079e-014	7.74363e-014	4.14177e-014	-1.9424e-014	-5.11306e-015	-2.14375e-014	8.12485e-015	7.21325e-015	2.05647e-014	2.95577e-014	4.63151e-014	4.63809e-014	-3.58959e-014	-6.41101e-015	1.84093e-014	-6.94771e-014	-3.02595e-014	-4.99824e-014	-3.82207e-014	-2.98517e-014	-4.3008e-014
-3.36397e-015	-1.32289e-014	5.16705e-014	6.11894e-014	8.3254e-014	7.77582e-014	4.22518e-014	-1.94878e-014	-5.46545e-015	-2.16763e-014	8.00383e-015	7.25987e-015	2.05144e-014	2.93786e-014	4.66959e-014	4.65036e-014	-3.59424e-014	-6.4616e-015	1.83153e-014	-6.96164e-014	-3.13862e-014	-5.03702e-014	-3.80557e-014	-3.06088e-014	-4.38709e-014
-3.12632e-015	-1.3553e-014	5.15531e-014	6.15721e-014	8.38467e-014	7.80608e-014	4.31621e-014	-1.9546e-014	-5.75474e-015	-2.18916e-014	7.9212e-015	7.32841e-015	2.0491e-014	2.9229e-014	4.70567e-014	4.66241e-014	-3.59591e-014	-6.5138e-015	1.82086e-014	-6.97094e-014	-3.25345e-014	-5.0737e-014	-3.78809e-014	-3.13625e-014	-4.46917e-014
-2.85887e-015	-1.38555e-014	5.14306e-014	6.19254e-014	8.43808e-014	7.83399e-014	4.41419e-014	-1.95982e-014	-5.97867e-015	-2.20819e-014	7.87935e-015	7.42026e-015	2.04964e-014	2.91091e-014	4.73926e-014	4.67422e-014	-3.59467e-014	-6.56846e-015	1.8088e-014	-6.97579e-014	-3.37013e-014	-5.10816e-014	-3.76985e-014	-3.21093e-014	-4.54688e-014
-2.56249e-015	-1.41337e-014	5.13012e-014	6.22438e-014	8.48521e-014	7.85912e-014	4.51831e-014	-1.96451e-014	-6.1359e-015	-2.22466e-014	7.88069e-015	7.53649e-015	2.05324e-014	2.9019e-014	4.77e-014	4.68575e-014	-3.59067e-014	-6.62694e-015	1.79531e-014	-6.97632e-014	-3.48846e-014	-5.14034e-014	-3.75112e-014	-3.28453e-014	-4.62007e-014
-2.23899e-015	-1.43844e-014	5.11639e-014	6.25233e-014	8.52562e-014	7.8811e-014	4.62775e-014	-1.96872e-014	-6.22583e-015	-2.23842e-014	7.92693e-015	7.67809e-015	2.05997e-014	2.89581e-014	4.79758e-014	4.69697e-014	-3.584e-014	-6.69046e-015	1.78026e-014	-6.97279e-014	-3.60816e-014	-5.17019e-014	-3.73214e-014	-3.35676e-014	-4.68861e-014
-1.88915e-015	-1.46045e-014	5.10167e-014	6.27596e-014	8.55906e-014	7.89951e-014	4.7416e-014	-1.97246e-014	-6.24844e-015	-2.24942e-014	8.01885e-015	7.8458e-015	2.06998e-014	2.89258e-014	4.8217e-014	4.70787e-014	-3.57479e-014	-6.75934e-015	1.76355e-014	-6.96545e-014	-3.7289e-014	-5.19767e-014	-3.71318e-014	-3.42736e-014	-4.75246e-014
-1.51471e-015	-1.47911e-014	5.0858e-014	6.29491e-014	8.58524e-014	7.91404e-014	4.85887e-014	-1.9757e-014	-6.2049e-015	-2.25765e-014	8.15671e-015	8.04022e-015	2.08331e-014	2.89205e-014	4.84217e-014	4.71838e-014	-3.56321e-014	-6.83441e-015	1.74508e-014	-6.95457e-014	-3.85041e-014	-5.22281e-014	-3.69441e-014	-3.49602e-014	-4.81156e-014
-1.11708e-015	-1.49413e-014	5.06869e-014	6.30884e-014	8.60394e-014	7.92435e-014	4.97856e-014	-1.97852e-014	-6.09713e-015	-2.26306e-014	8.34017e-015	8.26126e-015	2.09994e-014	2.89405e-014	4.85879e-014	4.72856e-014	-3.54945e-014	-6.91697e-015	1.72481e-014	-6.94048e-014	-3.97232e-014	-5.24566e-014	-3.67604e-014	-3.56242e-014	-4.86586e-014
-6.98234e-016	-1.50523e-014	5.05026e-014	6.31756e-014	8.615e-014	7.93023e-014	5.09965e-014	-1.98093e-014	-5.9276e-015	-2.26571e-014	8.56892e-015	8.50858e-015	2.11984e-014	2.89845e-014	4.87147e-014	4.73839e-014	-3.53367e-014	-7.00775e-015	1.70273e-014	-6.92357e-014	-4.09425e-014	-5.26626e-014	-3.65826e-014	-3.62626e-014	-4.9153e-014
-2.60395e-016	-1.51223e-014	5.0304e-014	6.32093e-014	8.61843e-014	7.93144e-014	5.22114e-014	-1.98304e-014	-5.7007e-015	-2.26565e-014	8.84173e-015	8.78242e-015	2.14293e-014	2.90501e-014	4.88014e-014	4.74781e-014	-3.51607e-014	-7.10755e-015	1.6789e-014	-6.90416e-014	-4.21571e-014	-5.2846e-014	-3.64122e-014	-3.68728e-014	-4.95993e-014
1.94363e-016	-1.51491e-014	5.00911e-014	6.3188e-014	8.61422e-014	7.92788e-014	5.3419e-014	-1.9849e-014	-5.42066e-015	-2.26299e-014	9.15659e-015	9.08137e-015	2.16906e-014	2.91355e-014	4.88479e-014	4.75683e-014	-3.49688e-014	-7.21663e-015	1.65338e-014	-6.88257e-014	-4.3363e-014	-5.30072e-014	-3.62504e-014	-3.74525e-014	-4.99984e-014
6.64277e-016	-1.5131e-014	4.98636e-014	6.31116e-014	8.60245e-014	7.91948e-014	5.46085e-014	-1.98663e-014	-5.09187e-015	-2.25784e-014	9.5111e-015	9.40405e-015	2.19801e-014	2.92382e-014	4.88543e-014	4.76548e-014	-3.47631e-014	-7.33536e-015	1.62624e-014	-6.85921e-014	-4.45563e-014	-5.31468e-014	-3.60988e-014	-3.79994e-014	-5.03514e-014
1.14705e-015	-1.50668e-014	4.96217e-014	6.29812e-014	8.58329e-014	7.90621e-014	5.57693e-014	-1.98834e-014	-4.7202e-015	-2.25038e-014	9.90251e-015	9.7495e-015	2.22946e-014	2.93553e-014	4.88217e-014	4.77377e-014	-3.45456e-014	-7.46347e-015	1.59763e-014	-6.83451e-014	-4.57327e-014	-5.3266e-014	-3.59582e-014	-3.85112e-014	-5.06594e-014
1.64087e-015	-1.49554e-014	4.93658e-014	6.27978e-014	8.55695e-014	7.88811e-014	5.68912e-014	-1.99007e-014	-4.31149e-015	-2.24074e-014	1.03274e-014	1.01158e-014	2.26322e-014	2.94846e-014	4.8752e-014	4.78175e-014	-3.43188e-014	-7.60123e-015	1.56764e-014	-6.80888e-014	-4.68882e-014	-5.3366e-014	-3.58298e-014	-3.89861e-014	-5.09233e-014
2.14262e-015	-1.47966e-014	4.90967e-014	6.25625e-014	8.52378e-014	7.86525e-014	5.79642e-014	-1.99196e-014	-3.87233e-015	-2.22915e-014	1.07819e-014	1.0501e-014	2.29892e-014	2.96238e-014	4.86464e-014	4.78933e-014	-3.4085e-014	-7.74847e-015	1.53641e-014	-6.7828e-014	-4.80188e-014	-5.34477e-014	-3.57145e-014	-3.94225e-014	-5.11449e-014
2.64981e-015	-1.45902e-014	4.88153e-014	6.22779e-014	8.48414e-014	7.83783e-014	5.89787e-014	-1.99411e-014	-3.40986e-015	-2.21585e-014	1.12624e-014	1.09031e-014	2.33619e-014	2.97696e-014	4.85075e-014	4.79653e-014	-3.38454e-014	-7.90468e-015	1.50409e-014	-6.75663e-014	-4.91197e-014	-5.35124e-014	-3.5613e-014	-3.98186e-014	-5.13258e-014
3.1608e-015	-1.43363e-014	4.85223e-014	6.19466e-014	8.43842e-014	7.80612e-014	5.9926e-014	-1.99663e-014	-2.93112e-015	-2.20108e-014	1.17641e-014	1.13196e-014	2.37458e-014	2.99193e-014	4.83372e-014	4.80333e-014	-3.36024e-014	-8.0705e-015	1.47087e-014	-6.73079e-014	-5.01865e-014	-5.35615e-014	-3.55248e-014	-4.01732e-014	-5.14684e-014
3.67353e-015	-1.40358e-014	4.82191e-014	6.15721e-014	8.38703e-014	7.77036e-014	6.07985e-014	-1.99967e-014	-2.44408e-015	-2.18509e-014	1.2282e-014	1.1748e-014	2.41364e-014	3.00693e-014	4.81383e-014	4.80973e-014	-3.33581e-014	-8.2455e-015	1.43694e-014	-6.70563e-014	-5.12157e-014	-5.35965e-014	-3.54497e-014	-4.04856e-014	-5.15749e-014
4.18551e-015	-1.36897e-014	4.79065e-014	6.11575e-014	8.33044e-014	7.73088e-014	6.15878e-014	-2.00345e-014	-1.95603e-015	-2.16822e-014	1.28117e-014	1.21854e-014	2.453e-014	3.02166e-014	4.7914e-014	4.81571e-014	-3.31148e-014	-8.42976e-015	1.40247e-014	-6.68157e-014	-5.22035e-014	-5.36187e-014	-3.53874e-014	-4.07552e-014	-5.16479e-014
4.69408e-015	-1.32989e-014	4.75863e-014	6.07073e-014	8.26919e-014	7.68806e-014	6.22873e-014	-2.00808e-014	-1.47408e-015	-2.15073e-014	1.33482e-014	1.26285e-014	2.49217e-014	3.03582e-014	4.76673e-014	4.82119e-014	-3.28742e-014	-8.62355e-015	1.36761e-014	-6.65896e-014	-5.31461e-014	-5.3629e-014	-3.53377e-014	-4.09816e-014	-5.16898e-014
5.19741e-015	-1.28658e-014	4.72605e-014	6.02264e-014	8.20381e-014	7.64229e-014	6.28913e-014	-2.01373e-014	-1.00564e-015	-2.13296e-014	1.38863e-014	1.30743e-014	2.53069e-014	3.04905e-014	4.74017e-014	4.82618e-014	-3.26382e-014	-8.82609e-015	1.33255e-014	-6.63812e-014	-5.40408e-014	-5.36292e-014	-3.52996e-014	-4.11655e-014	-5.17036e-014
5.69316e-015	-1.23933e-014	4.69316e-014	5.9719e-014	8.1348e-014	7.59399e-014	6.33953e-014	-2.02048e-014	-5.57758e-016	-2.11522e-014	1.44212e-014	1.35195e-014	2.56809e-014	3.06104e-014	4.712e-014	4.83062e-014	-3.24082e-014	-9.03742e-015	1.2975e-014	-6.61934e-014	-5.48849e-014	-5.36213e-014	-3.52723e-014	-4.13072e-014	-5.16918e-014
6.17995e-015	-1.18834e-014	4.66011e-014	5.91901e-014	8.06276e-014	7.54371e-014	6.37948e-014	-2.02846e-014	-1.38237e-016	-2.09787e-014	1.49479e-014	1.39604e-014	2.60392e-014	3.07157e-014	4.68261e-014	4.83444e-014	-3.21855e-014	-9.2575e-015	1.26262e-014	-6.6029e-014	-5.56757e-014	-5.36069e-014	-3.5255e-014	-4.14072e-014	-5.16571e-014
6.65642e-015	-1.13389e-014	4.62709e-014	5.86445e-014	7.98824e-014	7.49187e-014	6.40868e-014	-2.03784e-014	2.46626e-016	-2.08122e-014	1.54616e-014	1.43947e-014	2.63772e-014	3.08038e-014	4.65231e-014	4.83759e-014	-3.19715e-014	-9.48605e-015	1.22797e-014	-6.58908e-014	-5.64107e-014	-5.35877e-014	-3.52459e-014	-4.14661e-014	-5.16025e-014
7.12021e-015	-1.07629e-014	4.59428e-014	5.80873e-014	7.9118e-014	7.43899e-014	6.42698e-014	-2.04873e-014	5.91019e-016	-2.06559e-014	1.59574e-014	1.48186e-014	2.66904e-014	3.08714e-014	4.62136e-014	4.83999e-014	-3.17672e-014	-9.72207e-015	1.1937e-014	-6.57808e-014	-5.70878e-014	-5.35656e-014	-3.52438e-014	-4.1485e-014	-5.15315e-014
7.56949e-015	-1.01592e-014	4.56186e-014	5.7523e-014	7.83393e-014	7.38561e-014	6.43431e-014	-2.06125e-014	8.90097e-016	-2.05128e-014	1.64309e-014	1.52287e-014	2.69752e-014	3.09162e-014	4.58998e-014	4.84152e-014	-3.15737e-014	-9.96597e-015	1.15983e-014	-6.57009e-014	-5.77062e-014	-5.35422e-014	-3.52477e-014	-4.14654e-014	-5.14472e-014
8.00385e-015	-9.53234e-015	4.53007e-014	5.6956e-014	7.75517e-014	7.33224e-014	6.43076e-014	-2.07554e-014	1.13957e-015	-2.03857e-014	1.68779e-014	1.56219e-014	2.72288e-014	3.09354e-014	4.55843e-014	4.84209e-014	-3.13917e-014	-1.02173e-014	1.1265e-014	-6.56524e-014	-5.82647e-014	-5.35193e-014	-3.52559e-014	-4.14089e-014	-5.1353e-014
8.42232e-015	-8.8868e-015	4.49912e-014	5.63911e-014	7.67598e-014	7.27947e-014	6.41649e-014	-2.09177e-014	1.33522e-015	-2.02774e-014	1.72946e-014	1.5995e-014	2.74473e-014	3.0928e-014	4.52695e-014	4.8416e-014	-3.12217e-014	-1.04758e-014	1.09375e-014	-6.56366e-014	-5.87623e-014	-5.34987e-014	-3.52664e-014	-4.13169e-014	-5.1252e-014
8.82295e-015	-8.22574e-015	4.46917e-014	5.58323e-014	7.59679e-014	7.22775e-014	6.39173e-014	-2.10999e-014	1.4741e-015	-2.019e-014	1.76783e-014	1.63457e-014	2.76272e-014	3.08918e-014	4.49578e-014	4.83987e-014	-3.10639e-014	-1.07416e-014	1.06165e-014	-6.56534e-014	-5.91985e-014	-5.34818e-014	-3.5278e-014	-4.11916e-014	-5.11474e-014
9.20525e-015	-7.5538e-015	4.44041e-014	5.52834e-014	7.51804e-014	7.1775e-014	6.35675e-014	-2.1303e-014	1.55411e-015	-2.01256e-014	1.80256e-014	1.66719e-014	2.77664e-014	3.08254e-014	4.46501e-014	4.8368e-014	-3.09193e-014	-1.10148e-014	1.0302e-014	-6.57026e-014	-5.95731e-014	-5.34695e-014	-3.52891e-014	-4.10351e-014	-5.10419e-014
9.56871e-015	-6.87515e-015	4.41296e-014	5.47476e-014	7.44007e-014	7.12918e-014	6.31201e-014	-2.15272e-014	1.57312e-015	-2.00859e-014	1.83349e-014	1.69711e-014	2.78627e-014	3.07269e-014	4.43477e-014	4.83219e-014	-3.07884e-014	-1.12945e-014	9.99345e-015	-6.57839e-014	-5.98872e-014	-5.34634e-014	-3.52978e-014	-4.085e-014	-5.09379e-014
9.91318e-015	-6.19387e-015	4.38689e-014	5.42282e-014	7.36331e-014	7.08319e-014	6.25804e-014	-2.17732e-014	1.53092e-015	-2.00723e-014	1.8604e-014	1.72409e-014	2.79144e-014	3.05953e-014	4.40515e-014	4.8259e-014	-3.06713e-014	-1.15804e-014	9.6908e-015	-6.58962e-014	-6.01418e-014	-5.34644e-014	-3.53028e-014	-4.06385e-014	-5.08386e-014
1.0238e-014	-5.51453e-015	4.36233e-014	5.37282e-014	7.28804e-014	7.03992e-014	6.19547e-014	-2.20413e-014	1.42804e-015	-2.00859e-014	1.8832e-014	1.74793e-014	2.79209e-014	3.04305e-014	4.37625e-014	4.8178e-014	-3.05677e-014	-1.18724e-014	9.3934e-015	-6.60382e-014	-6.03374e-014	-5.34734e-014	-3.53028e-014	-4.04025e-014	-5.07468e-014
1.05429e-014	-4.8417e-015	4.33938e-014	5.32492e-014	7.21453e-014	6.99971e-014	6.12502e-014	-2.23319e-014	1.26579e-015	-2.01277e-014	1.90186e-014	1.76851e-014	2.78819e-014	3.0232e-014	4.34806e-014	4.80774e-014	-3.04773e-014	-1.21704e-014	9.10005e-015	-6.62082e-014	-6.0476e-014	-5.34915e-014	-3.52959e-014	-4.01453e-014	-5.06649e-014
1.08278e-014	-4.18e-015	4.31816e-014	5.27929e-014	7.14297e-014	6.96282e-014	6.04746e-014	-2.26451e-014	1.04606e-015	-2.0198e-014	1.91634e-014	1.78571e-014	2.77971e-014	2.99993e-014	4.32056e-014	4.79565e-014	-3.03998e-014	-1.24738e-014	8.80993e-015	-6.64044e-014	-6.056e-014	-5.352e-014	-3.52811e-014	-3.98702e-014	-5.05947e-014
1.10925e-014	-3.53404e-015	4.29868e-014	5.23607e-014	7.07353e-014	6.92942e-014	5.9636e-014	-2.29798e-014	7.72122e-016	-2.02967e-014	1.9267e-014	1.79948e-014	2.76677e-014	2.9733e-014	4.2937e-014	4.78139e-014	-3.03347e-014	-1.2782e-014	8.52212e-015	-6.66237e-014	-6.05913e-014	-5.35596e-014	-3.5257e-014	-3.95795e-014	-5.05384e-014
1.13375e-014	-2.90812e-015	4.281e-014	5.1953e-014	7.00636e-014	6.89971e-014	5.87437e-014	-2.33352e-014	4.47867e-016	-2.04241e-014	1.93296e-014	1.80973e-014	2.74948e-014	2.94343e-014	4.26743e-014	4.76483e-014	-3.02813e-014	-1.30951e-014	8.23495e-015	-6.68638e-014	-6.05719e-014	-5.36101e-014	-3.52227e-014	-3.92757e-014	-5.04972e-014
1.15626e-014	-2.30575e-015	4.26513e-014	5.157e-014	6.94157e-014	6.87382e-014	5.78065e-014	-2.37103e-014	7.79616e-017	-2.05792e-014	1.9353e-014	1.81646e-014	2.72792e-014	2.91042e-014	4.24167e-014	4.74585e-014	-3.02394e-014	-1.34131e-014	7.9476e-015	-6.71216e-014	-6.05049e-014	-5.36724e-014	-3.51776e-014	-3.8962e-014	-5.04725e-014
1.17676e-014	-1.73076e-015	4.25112e-014	5.12118e-014	6.87922e-014	6.85188e-014	5.68343e-014	-2.41045e-014	-3.32275e-016	-2.07608e-014	1.93388e-014	1.81966e-014	2.70231e-014	2.87439e-014	4.21628e-014	4.72438e-014	-3.02083e-014	-1.37356e-014	7.65902e-015	-6.73943e-014	-6.03928e-014	-5.37468e-014	-3.51206e-014	-3.86406e-014	-5.04658e-014
1.19537e-014	-1.18673e-015	4.23891e-014	5.08775e-014	6.81932e-014	6.83386e-014	5.58364e-014	-2.45166e-014	-7.76617e-016	-2.09678e-014	1.92893e-014	1.81938e-014	2.67286e-014	2.83549e-014	4.19108e-014	4.70024e-014	-3.0187e-014	-1.40625e-014	7.36797e-015	-6.76788e-014	-6.02391e-014	-5.38331e-014	-3.50512e-014	-3.8314e-014	-5.04771e-014
1.21221e-014	-6.76304e-016	4.22842e-014	5.05664e-014	6.76184e-014	6.81967e-014	5.4823e-014	-2.49452e-014	-1.24869e-015	-2.11985e-014	1.92066e-014	1.81568e-014	2.63985e-014	2.79395e-014	4.1659e-014	4.67333e-014	-3.01748e-014	-1.43932e-014	7.07258e-015	-6.79714e-014	-6.00477e-014	-5.39318e-014	-3.49691e-014	-3.79845e-014	-5.05077e-014
1.22733e-014	-2.02129e-016	4.21963e-014	5.02773e-014	6.70672e-014	6.80915e-014	5.38041e-014	-2.53889e-014	-1.74069e-015	-2.14512e-014	1.9094e-014	1.80866e-014	2.60358e-014	2.74996e-014	4.1406e-014	4.64363e-014	-3.01706e-014	-1.47267e-014	6.77206e-015	-6.82675e-014	-5.98214e-014	-5.40424e-014	-3.48744e-014	-3.76553e-014	-5.05577e-014
1.24076e-014	2.32393e-016	4.2125e-014	5.00086e-014	6.65386e-014	6.80215e-014	5.2789e-014	-2.5846e-014	-2.24541e-015	-2.17233e-014	1.89548e-014	1.79847e-014	2.5643e-014	2.70372e-014	4.11493e-014	4.6111e-014	-3.01743e-014	-1.50624e-014	6.46561e-015	-6.85638e-014	-5.95648e-014	-5.41646e-014	-3.4767e-014	-3.73281e-014	-5.06273e-014
1.25252e-014	6.25273e-016	4.20684e-014	4.97591e-014	6.6032e-014	6.79838e-014	5.17874e-014	-2.63145e-014	-2.75575e-015	-2.20124e-014	1.87923e-014	1.78523e-014	2.5224e-014	2.6555e-014	4.08874e-014	4.57576e-014	-3.01847e-014	-1.53996e-014	6.1517e-015	-6.88568e-014	-5.92808e-014	-5.42976e-014	-3.46471e-014	-3.70054e-014	-5.07163e-014
1.26267e-014	9.7472e-016	4.20258e-014	4.95265e-014	6.55466e-014	6.7976e-014	5.08082e-014	-2.67918e-014	-3.26316e-015	-2.23159e-014	1.86102e-014	1.76914e-014	2.4783e-014	2.60565e-014	4.06187e-014	4.53763e-014	-3.02014e-014	-1.57377e-014	5.82913e-015	-6.91423e-014	-5.89735e-014	-5.44407e-014	-3.4515e-014	-3.6689e-014	-5.08243e-014
1.27126e-014	1.27895e-015	4.19961e-014	4.93086e-014	6.50802e-014	6.79952e-014	4.98602e-014	-2.72757e-014	-3.7598e-015	-2.26313e-014	1.84125e-014	1.75037e-014	2.43233e-014	2.55445e-014	4.03414e-014	4.49674e-014	-3.02233e-014	-1.60762e-014	5.49691e-015	-6.9417e-014	-5.86468e-014	-5.45936e-014	-3.43713e-014	-3.63805e-014	-5.0951e-014
1.27833e-014	1.5368e-015	4.19781e-014	4.9102e-014	6.46319e-014	6.80375e-014	4.89507e-014	-2.77638e-014	-4.23856e-015	-2.29553e-014	1.82027e-014	1.72915e-014	2.38488e-014	2.5022e-014	4.0054e-014	4.45318e-014	-3.02492e-014	-1.64137e-014	5.15397e-015	-6.96771e-014	-5.83039e-014	-5.47554e-014	-3.42172e-014	-3.6082e-014	-5.10952e-014
1.28397e-014	1.74716e-015	4.19709e-014	4.89046e-014	6.42001e-014	6.80991e-014	4.80879e-014	-2.82541e-014	-4.6916e-015	-2.32852e-014	1.79845e-014	1.70573e-014	2.3363e-014	2.4493e-014	3.97547e-014	4.40698e-014	-3.02783e-014	-1.67492e-014	4.80074e-015	-6.99185e-014	-5.79482e-014	-5.4924e-014	-3.40538e-014	-3.57941e-014	-5.12559e-014
1.28822e-014	1.9093e-015	4.1973e-014	4.87136e-014	6.37839e-014	6.81761e-014	4.72792e-014	-2.87436e-014	-5.11165e-015	-2.36177e-014	1.77622e-014	1.68031e-014	2.28694e-014	2.39605e-014	3.94424e-014	4.35829e-014	-3.03096e-014	-1.70817e-014	4.43786e-015	-7.01376e-014	-5.75837e-014	-5.50982e-014	-3.38814e-014	-3.55185e-014	-5.14318e-014
1.29113e-014	2.02314e-015	4.19838e-014	4.85267e-014	6.33821e-014	6.82645e-014	4.65304e-014	-2.92302e-014	-5.49223e-015	-2.39503e-014	1.75393e-014	1.65315e-014	2.23719e-014	2.3428e-014	3.91161e-014	4.30729e-014	-3.03424e-014	-1.74094e-014	4.06516e-015	-7.0331e-014	-5.72141e-014	-5.52771e-014	-3.37016e-014	-3.52566e-014	-5.16213e-014
1.2927e-014	2.08945e-015	4.2001e-014	4.83424e-014	6.29938e-014	6.836e-014	4.58471e-014	-2.97116e-014	-5.82694e-015	-2.42801e-014	1.73189e-014	1.62447e-014	2.1874e-014	2.28999e-014	3.87754e-014	4.25416e-014	-3.0376e-014	-1.77306e-014	3.68284e-015	-7.04952e-014	-5.68431e-014	-5.54592e-014	-3.35153e-014	-3.50093e-014	-5.1823e-014
1.29297e-014	2.10792e-015	4.20233e-014	4.8159e-014	6.26177e-014	6.84585e-014	4.52337e-014	-3.01854e-014	-6.11006e-015	-2.46045e-014	1.71046e-014	1.59454e-014	2.13793e-014	2.23799e-014	3.84203e-014	4.19915e-014	-3.04092e-014	-1.80438e-014	3.29235e-015	-7.06269e-014	-5.64731e-014	-5.56429e-014	-3.33238e-014	-3.47774e-014	-5.20354e-014
1.29192e-014	2.07948e-015	4.20494e-014	4.79747e-014	6.22539e-014	6.85565e-014	4.46941e-014	-3.06485e-014	-6.33598e-015	-2.492e-014	1.69e-014	1.56362e-014	2.08913e-014	2.18716e-014	3.80505e-014	4.14257e-014	-3.04409e-014	-1.83475e-014	2.89455e-015	-7.07238e-014	-5.61067e-014	-5.58261e-014	-3.3128e-014	-3.45617e-014	-5.22568e-014
1.28955e-014	2.00533e-015	4.20788e-014	4.77877e-014	6.19028e-014	6.86498e-014	4.42321e-014	-3.1098e-014	-6.50053e-015	-2.52244e-014	1.67083e-014	1.53195e-014	2.04129e-014	2.1379e-014	3.76675e-014	4.08473e-014	-3.04704e-014	-1.86404e-014	2.49097e-015	-7.07831e-014	-5.57476e-014	-5.60069e-014	-3.29289e-014	-3.43617e-014	-5.24855e-014
1.28593e-014	1.88663e-015	4.21104e-014	4.75969e-014	6.15642e-014	6.87339e-014	4.38497e-014	-3.15308e-014	-6.59959e-015	-2.55158e-014	1.65318e-014	1.49978e-014	1.99471e-014	2.09054e-014	3.72721e-014	4.02596e-014	-3.04969e-014	-1.89204e-014	2.08381e-015	-7.08031e-014	-5.53984e-014	-5.61832e-014	-3.27282e-014	-3.41772e-014	-5.27197e-014
1.28101e-014	1.72426e-015	4.21437e-014	4.74018e-014	6.12382e-014	6.88061e-014	4.35484e-014	-3.19448e-014	-6.62981e-015	-2.57927e-014	1.63725e-014	1.46738e-014	1.94959e-014	2.04546e-014	3.68655e-014	3.96662e-014	-3.05194e-014	-1.9185e-014	1.67539e-015	-7.07812e-014	-5.50618e-014	-5.63538e-014	-3.25267e-014	-3.40087e-014	-5.29568e-014
1.27479e-014	1.51993e-015	4.21781e-014	4.72013e-014	6.09259e-014	6.88634e-014	4.33289e-014	-3.23375e-014	-6.58956e-015	-2.6053e-014	1.6233e-014	1.43497e-014	1.90618e-014	2.00299e-014	3.64494e-014	3.90712e-014	-3.05369e-014	-1.94329e-014	1.26837e-015	-7.07154e-014	-5.474e-014	-5.65168e-014	-3.23254e-014	-3.38562e-014	-5.31954e-014
1.26727e-014	1.27542e-015	4.2213e-014	4.69953e-014	6.06279e-014	6.89032e-014	4.31912e-014	-3.27067e-014	-6.47795e-015	-2.62951e-014	1.61144e-014	1.40277e-014	1.86474e-014	1.96345e-014	3.60255e-014	3.84785e-014	-3.05486e-014	-1.96621e-014	8.65833e-016	-7.06048e-014	-5.44345e-014	-5.66702e-014	-3.21254e-014	-3.37188e-014	-5.3433e-014
1.25839e-014	9.9312e-016	4.22482e-014	4.67843e-014	6.03454e-014	6.89239e-014	4.3134e-014	-3.30506e-014	-6.29415e-015	-2.65178e-014	1.60182e-014	1.37095e-014	1.82536e-014	1.92717e-014	3.55962e-014	3.78927e-014	-3.05548e-014	-1.98703e-014	4.70935e-016	-7.0448e-014	-5.4147e-014	-5.68119e-014	-3.19272e-014	-3.35957e-014	-5.3668e-014
1.24816e-014	6.75196e-016	4.22831e-014	4.65693e-014	6.00797e-014	6.89232e-014	4.31553e-014	-3.3367e-014	-6.0388e-015	-2.67201e-014	1.59457e-014	1.33968e-014	1.78819e-014	1.89442e-014	3.51642e-014	3.73176e-014	-3.05548e-014	-2.00558e-014	8.65576e-017	-7.0244e-014	-5.38784e-014	-5.69402e-014	-3.17314e-014	-3.34868e-014	-5.38987e-014
1.23659e-014	3.24223e-016	4.23177e-014	4.63511e-014	5.98322e-014	6.89002e-014	4.32531e-014	-3.36534e-014	-5.71269e-015	-2.69012e-014	1.58969e-014	1.30916e-014	1.75334e-014	1.86544e-014	3.47326e-014	3.67578e-014	-3.05484e-014	-2.02164e-014	-2.83499e-016	-6.99925e-014	-5.36304e-014	-5.70534e-014	-3.15389e-014	-3.33907e-014	-5.41226e-014
1.22362e-014	-5.76877e-017	4.23515e-014	4.61306e-014	5.96049e-014	6.88544e-014	4.34238e-014	-3.39084e-014	-5.31842e-015	-2.70605e-014	1.58724e-014	1.27956e-014	1.72093e-014	1.84044e-014	3.43048e-014	3.62181e-014	-3.05341e-014	-2.03489e-014	-6.36035e-016	-6.96937e-014	-5.34041e-014	-5.71496e-014	-3.13498e-014	-3.3306e-014	-5.43376e-014
1.20926e-014	-4.68086e-016	4.23854e-014	4.59092e-014	5.93996e-014	6.87859e-014	4.36643e-014	-3.41298e-014	-4.85894e-015	-2.71981e-014	1.58719e-014	1.25107e-014	1.69095e-014	1.81966e-014	3.38845e-014	3.5703e-014	-3.05103e-014	-2.04516e-014	-9.67385e-016	-6.93475e-014	-5.31999e-014	-5.72279e-014	-3.11645e-014	-3.32318e-014	-5.45415e-014
1.19353e-014	-9.04232e-016	4.24193e-014	4.56889e-014	5.92188e-014	6.8695e-014	4.39702e-014	-3.43158e-014	-4.33793e-015	-2.73139e-014	1.5895e-014	1.22382e-014	1.66347e-014	1.80326e-014	3.34752e-014	3.5217e-014	-3.04761e-014	-2.05235e-014	-1.27403e-015	-6.89543e-014	-5.30185e-014	-5.72861e-014	-3.09826e-014	-3.31671e-014	-5.47331e-014
1.17649e-014	-1.36335e-015	4.24536e-014	4.54724e-014	5.90649e-014	6.85835e-014	4.43375e-014	-3.44651e-014	-3.75994e-015	-2.7408e-014	1.59416e-014	1.19794e-014	1.63847e-014	1.79139e-014	3.30801e-014	3.47641e-014	-3.04307e-014	-2.05622e-014	-1.55161e-015	-6.85148e-014	-5.286e-014	-5.73223e-014	-3.08039e-014	-3.31106e-014	-5.4911e-014
1.15817e-014	-1.84245e-015	4.24881e-014	4.52619e-014	5.89409e-014	6.84526e-014	4.47614e-014	-3.4576e-014	-3.12975e-015	-2.74806e-014	1.60106e-014	1.17353e-014	1.61602e-014	1.78416e-014	3.27041e-014	3.43492e-014	-3.03727e-014	-2.05663e-014	-1.79637e-015	-6.80298e-014	-5.27249e-014	-5.73357e-014	-3.0628e-014	-3.30615e-014	-5.50731e-014
1.13859e-014	-2.33895e-015	4.25241e-014	4.50605e-014	5.88487e-014	6.83042e-014	4.52366e-014	-3.46466e-014	-2.45282e-015	-2.7532e-014	1.61009e-014	1.15073e-014	1.59613e-014	1.78164e-014	3.23508e-014	3.39766e-014	-3.03013e-014	-2.05343e-014	-2.00486e-015	-6.75002e-014	-5.26129e-014	-5.73252e-014	-3.04545e-014	-3.30189e-014	-5.52191e-014
1.1178e-014	-2.85019e-015	4.25621e-014	4.48705e-014	5.87905e-014	6.81407e-014	4.57585e-014	-3.46763e-014	-1.73455e-015	-2.75631e-014	1.62108e-014	1.12958e-014	1.5788e-014	1.78381e-014	3.2024e-014	3.36503e-014	-3.02158e-014	-2.04651e-014	-2.17348e-015	-6.69274e-014	-5.25227e-014	-5.72892e-014	-3.02826e-014	-3.29812e-014	-5.53478e-014
1.09587e-014	-3.37343e-015	4.26032e-014	4.46944e-014	5.87695e-014	6.79648e-014	4.63211e-014	-3.46637e-014	-9.82009e-016	-2.75747e-014	1.6339e-014	1.11019e-014	1.56404e-014	1.79074e-014	3.17274e-014	3.33734e-014	-3.01154e-014	-2.03578e-014	-2.29874e-015	-6.63125e-014	-5.24542e-014	-5.72273e-014	-3.01111e-014	-3.29476e-014	-5.54582e-014
1.07295e-014	-3.9061e-015	4.26473e-014	4.45353e-014	5.87882e-014	6.77799e-014	4.69185e-014	-3.46085e-014	-2.01692e-016	-2.75681e-014	1.64836e-014	1.09258e-014	1.55181e-014	1.80236e-014	3.14646e-014	3.31498e-014	-2.99997e-014	-2.02111e-014	-2.37757e-015	-6.56573e-014	-5.24063e-014	-5.71387e-014	-2.99388e-014	-3.29165e-014	-5.55503e-014
1.04904e-014	-4.44593e-015	4.26953e-014	4.43956e-014	5.88479e-014	6.75891e-014	4.7545e-014	-3.45103e-014	5.99751e-016	-2.75447e-014	1.66436e-014	1.07687e-014	1.54214e-014	1.81862e-014	3.12387e-014	3.29828e-014	-2.98677e-014	-2.00246e-014	-2.40671e-015	-6.49637e-014	-5.23782e-014	-5.70233e-014	-2.97642e-014	-3.28866e-014	-5.56227e-014
1.02428e-014	-4.9905e-015	4.2748e-014	4.42785e-014	5.89508e-014	6.73965e-014	4.81961e-014	-3.4369e-014	1.41457e-015	-2.75058e-014	1.68167e-014	1.06309e-014	1.53503e-014	1.83937e-014	3.1053e-014	3.28751e-014	-2.9718e-014	-1.97983e-014	-2.38368e-015	-6.42338e-014	-5.23681e-014	-5.688e-014	-2.95862e-014	-3.28566e-014	-5.56756e-014
9.98754e-015	-5.5371e-015	4.28062e-014	4.4186e-014	5.90992e-014	6.72063e-014	4.88662e-014	-3.41835e-014	2.23604e-015	-2.7453e-014	1.70016e-014	1.05129e-014	1.53044e-014	1.86454e-014	3.09106e-014	3.28287e-014	-2.95494e-014	-1.9532e-014	-2.30595e-015	-6.34698e-014	-5.2375e-014	-5.67088e-014	-2.94033e-014	-3.28257e-014	-5.57093e-014
9.72575e-015	-6.08327e-015	4.28706e-014	4.41205e-014	5.92948e-014	6.70229e-014	4.95506e-014	-3.39532e-014	3.05704e-015	-2.73874e-014	1.7197e-014	1.04146e-014	1.52835e-014	1.89395e-014	3.08142e-014	3.2846e-014	-2.93616e-014	-1.92258e-014	-2.17199e-015	-6.26739e-014	-5.23973e-014	-5.65098e-014	-2.92148e-014	-3.27926e-014	-5.57233e-014
9.45907e-015	-6.62717e-015	4.29416e-014	4.40845e-014	5.95396e-014	6.685e-014	5.02437e-014	-3.36788e-014	3.87004e-015	-2.731e-014	1.74007e-014	1.03365e-014	1.52887e-014	1.92731e-014	3.07653e-014	3.29279e-014	-2.91543e-014	-1.888e-014	-1.98052e-015	-6.18491e-014	-5.24335e-014	-5.62835e-014	-2.9019e-014	-3.2757e-014	-5.57178e-014
9.18946e-015	-7.16628e-015	4.30196e-014	4.40795e-014	5.98345e-014	6.66919e-014	5.09413e-014	-3.3361e-014	4.66908e-015	-2.72228e-014	1.76112e-014	1.02781e-014	1.53199e-014	1.96445e-014	3.07661e-014	3.30756e-014	-2.8926e-014	-1.84956e-014	-1.73003e-015	-6.09973e-014	-5.24822e-014	-5.60306e-014	-2.88147e-014	-3.27183e-014	-5.56934e-014
8.91829e-015	-7.69915e-015	4.31051e-014	4.4107e-014	6.01795e-014	6.65534e-014	5.16397e-014	-3.30001e-014	5.44829e-015	-2.71265e-014	1.78268e-014	1.02389e-014	1.53775e-014	2.00517e-014	3.08179e-014	3.32902e-014	-2.86751e-014	-1.80737e-014	-1.42076e-015	-6.01216e-014	-5.25414e-014	-5.57516e-014	-2.86004e-014	-3.26758e-014	-5.56511e-014
8.64711e-015	-8.22414e-015	4.3198e-014	4.41682e-014	6.05747e-014	6.64385e-014	5.23355e-014	-3.25967e-014	6.20171e-015	-2.70222e-014	1.80456e-014	1.02193e-014	1.54612e-014	2.04914e-014	3.09216e-014	3.35716e-014	-2.84014e-014	-1.76157e-014	-1.0525e-015	-5.92252e-014	-5.26087e-014	-5.54473e-014	-2.83747e-014	-3.26286e-014	-5.55908e-014
8.378e-015	-8.73941e-015	4.32983e-014	4.42638e-014	6.10196e-014	6.63501e-014	5.30249e-014	-3.21515e-014	6.92404e-015	-2.6911e-014	1.82664e-014	1.02193e-014	1.55711e-014	2.09609e-014	3.10768e-014	3.39192e-014	-2.81044e-014	-1.71229e-014	-6.25414e-016	-5.83112e-014	-5.26819e-014	-5.51191e-014	-2.81361e-014	-3.25764e-014	-5.55132e-014
8.11311e-015	-9.24325e-015	4.34064e-014	4.43936e-014	6.15145e-014	6.62925e-014	5.37048e-014	-3.16653e-014	7.61039e-015	-2.6794e-014	1.84885e-014	1.02388e-014	1.57082e-014	2.14574e-014	3.12838e-014	3.43325e-014	-2.77841e-014	-1.65974e-014	-1.40747e-016	-5.7382e-014	-5.27592e-014	-5.47684e-014	-2.78838e-014	-3.25189e-014	-5.542e-014
7.85301e-015	-9.73472e-015	4.3522e-014	4.45586e-014	6.20577e-014	6.62689e-014	5.43731e-014	-3.11391e-014	8.25645e-015	-2.66717e-014	1.87108e-014	1.02774e-014	1.58724e-014	2.19778e-014	3.15413e-014	3.48104e-014	-2.74398e-014	-1.6041e-014	4.0011e-016	-5.64405e-014	-5.2838e-014	-5.43962e-014	-2.76171e-014	-3.24558e-014	-5.53126e-014
7.59968e-015	-1.02125e-014	4.36453e-014	4.47583e-014	6.26483e-014	6.62823e-014	5.50284e-014	-3.05744e-014	8.85856e-015	-2.65445e-014	1.89322e-014	1.03348e-014	1.60643e-014	2.25194e-014	3.18477e-014	3.53504e-014	-2.70706e-014	-1.54558e-014	9.95233e-016	-5.54901e-014	-5.29163e-014	-5.40042e-014	-2.73351e-014	-3.2387e-014	-5.5192e-014
7.35495e-015	-1.06761e-014	4.37756e-014	4.49913e-014	6.32847e-014	6.63351e-014	5.56695e-014	-2.99725e-014	9.4142e-015	-2.64135e-014	1.91522e-014	1.04113e-014	1.62849e-014	2.30789e-014	3.22012e-014	3.59505e-014	-2.66765e-014	-1.48442e-014	1.64247e-015	-5.45342e-014	-5.29918e-014	-5.35945e-014	-2.70377e-014	-3.23128e-014	-5.50599e-014
7.12098e-015	-1.11242e-014	4.39123e-014	4.5257e-014	6.39652e-014	6.64295e-014	5.6295e-014	-2.93356e-014	9.92089e-015	-2.62795e-014	1.93702e-014	1.05065e-014	1.65345e-014	2.36532e-014	3.25996e-014	3.66075e-014	-2.62575e-014	-1.42084e-014	2.33857e-015	-5.35756e-014	-5.30626e-014	-5.31697e-014	-2.67245e-014	-3.22333e-014	-5.49183e-014
6.89898e-015	-1.15561e-014	4.40546e-014	4.55535e-014	6.46873e-014	6.65671e-014	5.69047e-014	-2.86653e-014	1.03781e-014	-2.61426e-014	1.95859e-014	1.06198e-014	1.6814e-014	2.42387e-014	3.30406e-014	3.73189e-014	-2.58132e-014	-1.35511e-014	3.08006e-015	-5.26173e-014	-5.31268e-014	-5.27314e-014	-2.63954e-014	-3.21489e-014	-5.47694e-014
6.68986e-015	-1.19712e-014	4.42028e-014	4.58785e-014	6.54483e-014	6.67489e-014	5.74986e-014	-2.79628e-014	1.07852e-014	-2.60027e-014	1.97992e-014	1.07504e-014	1.71235e-014	2.48313e-014	3.35213e-014	3.80815e-014	-2.53435e-014	-1.28751e-014	3.86381e-015	-5.16635e-014	-5.31824e-014	-5.22818e-014	-2.60506e-014	-3.20607e-014	-5.46149e-014
6.49526e-015	-1.2369e-014	4.43556e-014	4.62304e-014	6.62454e-014	6.69757e-014	5.80778e-014	-2.72304e-014	1.11421e-014	-2.58601e-014	2.00096e-014	1.08976e-014	1.74641e-014	2.54282e-014	3.40378e-014	3.88914e-014	-2.48485e-014	-1.21835e-014	4.68565e-015	-5.0717e-014	-5.32274e-014	-5.18229e-014	-2.56906e-014	-3.19695e-014	-5.44566e-014
6.31612e-015	-1.27494e-014	4.45125e-014	4.66067e-014	6.70753e-014	6.72479e-014	5.86431e-014	-2.64699e-014	1.14502e-014	-2.57148e-014	2.02173e-014	1.10607e-014	1.78354e-014	2.60266e-014	3.45869e-014	3.9744e-014	-2.43288e-014	-1.14788e-014	5.54127e-015	-4.97807e-014	-5.32598e-014	-5.13576e-014	-2.53164e-014	-3.18759e-014	-5.42965e-014
6.15257e-015	-1.31133e-014	4.46728e-014	4.70047e-014	6.79343e-014	6.75648e-014	5.91959e-014	-2.56832e-014	1.17111e-014	-2.55666e-014	2.04227e-014	1.12386e-014	1.82375e-014	2.66235e-014	3.51643e-014	4.06344e-014	-2.3785e-014	-1.07638e-014	6.42643e-015	-4.88578e-014	-5.32778e-014	-5.08893e-014	-2.49287e-014	-3.1781e-014	-5.41367e-014
6.00505e-015	-1.34609e-014	4.48362e-014	4.7421e-014	6.88186e-014	6.79258e-014	5.97376e-014	-2.48725e-014	1.19267e-014	-2.54158e-014	2.06266e-014	1.14306e-014	1.86708e-014	2.72173e-014	3.57655e-014	4.15572e-014	-2.3217e-014	-1.00416e-014	7.33634e-015	-4.79524e-014	-5.32796e-014	-5.04199e-014	-2.45295e-014	-3.16857e-014	-5.39795e-014
5.87348e-015	-1.37923e-014	4.50017e-014	4.78519e-014	6.97244e-014	6.83297e-014	6.02697e-014	-2.40413e-014	1.21003e-014	-2.52621e-014	2.08294e-014	1.16357e-014	1.91342e-014	2.78044e-014	3.63865e-014	4.25079e-014	-2.26259e-014	-9.31512e-015	8.26569e-015	-4.70675e-014	-5.32642e-014	-4.99521e-014	-2.41207e-014	-3.1591e-014	-5.38268e-014
5.75794e-015	-1.41088e-014	4.51689e-014	4.8295e-014	7.0647e-014	6.8775e-014	6.07942e-014	-2.31925e-014	1.22352e-014	-2.51056e-014	2.10316e-014	1.18524e-014	1.96265e-014	2.83826e-014	3.70225e-014	4.34813e-014	-2.20116e-014	-8.58727e-015	9.20974e-015	-4.62059e-014	-5.32299e-014	-4.94887e-014	-2.37045e-014	-3.14982e-014	-5.36813e-014
5.65768e-015	-1.44108e-014	4.53376e-014	4.87469e-014	7.15826e-014	6.92595e-014	6.13135e-014	-2.23283e-014	1.23353e-014	-2.49461e-014	2.12335e-014	1.208e-014	2.01472e-014	2.89494e-014	3.76687e-014	4.44715e-014	-2.13748e-014	-7.86065e-015	1.01633e-014	-4.53702e-014	-5.31749e-014	-4.90328e-014	-2.32833e-014	-3.14089e-014	-5.35446e-014
5.57193e-015	-1.46992e-014	4.55069e-014	4.92041e-014	7.25273e-014	6.97807e-014	6.18292e-014	-2.14519e-014	1.24053e-014	-2.4784e-014	2.14357e-014	1.23168e-014	2.06949e-014	2.95036e-014	3.83202e-014	4.54731e-014	-2.07169e-014	-7.13873e-015	1.11215e-014	-4.45629e-014	-5.30988e-014	-4.85867e-014	-2.28595e-014	-3.13248e-014	-5.34188e-014
5.49909e-015	-1.49746e-014	4.56759e-014	4.96628e-014	7.34765e-014	7.03355e-014	6.23436e-014	-2.05667e-014	1.24493e-014	-2.46195e-014	2.16387e-014	1.25615e-014	2.1268e-014	3.0043e-014	3.89723e-014	4.6481e-014	-2.0039e-014	-6.42393e-015	1.20788e-014	-4.37879e-014	-5.30007e-014	-4.81534e-014	-2.24363e-014	-3.12477e-014	-5.33065e-014
5.43814e-015	-1.52386e-014	4.58443e-014	5.01193e-014	7.44261e-014	7.0921e-014	6.28587e-014	-1.96757e-014	1.24731e-014	-2.44525e-014	2.1843e-014	1.28129e-014	2.18641e-014	3.05658e-014	3.96205e-014	4.74899e-014	-1.93422e-014	-5.71913e-015	1.30294e-014	-4.30481e-014	-5.28797e-014	-4.77359e-014	-2.20165e-014	-3.11793e-014	-5.32091e-014
5.38766e-015	-1.54929e-014	4.60113e-014	5.05706e-014	7.53713e-014	7.15334e-014	6.33765e-014	-1.87828e-014	1.24819e-014	-2.42831e-014	2.2049e-014	1.30686e-014	2.24812e-014	3.10704e-014	4.026e-014	4.84943e-014	-1.86283e-014	-5.02707e-015	1.39687e-014	-4.23464e-014	-5.2736e-014	-4.7337e-014	-2.16037e-014	-3.11212e-014	-5.3128e-014
5.34515e-015	-1.57386e-014	4.61773e-014	5.10137e-014	7.63076e-014	7.21693e-014	6.38987e-014	-1.78915e-014	1.24815e-014	-2.41112e-014	2.2257e-014	1.3327e-014	2.31164e-014	3.15556e-014	4.08857e-014	4.94882e-014	-1.78985e-014	-4.35013e-015	1.48913e-014	-4.16854e-014	-5.25696e-014	-4.69589e-014	-2.12015e-014	-3.10747e-014	-5.30654e-014
5.30843e-015	-1.59777e-014	4.63421e-014	5.1445e-014	7.72312e-014	7.28247e-014	6.44265e-014	-1.70054e-014	1.24771e-014	-2.39375e-014	2.24678e-014	1.35862e-014	2.37672e-014	3.20202e-014	4.14939e-014	5.04661e-014	-1.71545e-014	-3.68982e-015	1.57919e-014	-4.10667e-014	-5.23806e-014	-4.66045e-014	-2.08134e-014	-3.1042e-014	-5.30232e-014
5.27499e-015	-1.62115e-014	4.65054e-014	5.18614e-014	7.81385e-014	7.34953e-014	6.49609e-014	-1.61285e-014	1.24741e-014	-2.37634e-014	2.26816e-014	1.38443e-014	2.44303e-014	3.24641e-014	4.20807e-014	5.14227e-014	-1.63982e-014	-3.04731e-015	1.66655e-014	-4.04931e-014	-5.21697e-014	-4.62764e-014	-2.04427e-014	-3.10244e-014	-5.30025e-014
5.24177e-015	-1.64414e-014	4.66672e-014	5.22601e-014	7.90266e-014	7.41767e-014	6.55027e-014	-1.52648e-014	1.24779e-014	-2.3589e-014	2.28984e-014	1.40996e-014	2.5102e-014	3.28867e-014	4.2642e-014	5.2353e-014	-1.56317e-014	-2.42507e-015	1.75079e-014	-3.99668e-014	-5.19382e-014	-4.59766e-014	-2.00928e-014	-3.10241e-014	-5.30049e-014
5.20633e-015	-1.66693e-014	4.68275e-014	5.26381e-014	7.98913e-014	7.48651e-014	6.6053e-014	-1.44175e-014	1.24932e-014	-2.34152e-014	2.31181e-014	1.43501e-014	2.57794e-014	3.3287e-014	4.31746e-014	5.32524e-014	-1.48565e-014	-1.82557e-015	1.83144e-014	-3.94895e-014	-5.16867e-014	-4.57074e-014	-1.97673e-014	-3.10425e-014	-5.30315e-014
[truncated: 1,312 more rows]
