# Supplementary material for: Prominent gamma band activity during visual motion perception in early-stage Alzheimer’s disease
Source: PLoS One. 2022 Apr 18;17(4):e0266693. doi: 10.1371/journal.pone.0266693 (PMC9015152; doi:10.1371/journal.pone.0266693)
Supplement: S1 File — (ZIP) [file pone.0266693.s001.zip › PloseOneé╠âfü[â^âVü[âgùp/Old01 L hemisphere.txt]

8.87976e-015	1.11755e-014	1.43435e-014	-1.80773e-014	-3.32052e-015	-8.71753e-015	-5.57558e-015	-9.09737e-015	-3.51774e-015	-1.37224e-014	2.97032e-015	-5.12232e-015	-9.32595e-016	1.3502e-015	-4.85959e-015	-3.53703e-015	-1.30322e-014	-2.66508e-014	-2.40384e-014	-3.39028e-014	-1.95531e-014	-2.33621e-014	-2.02249e-014	-1.55684e-014	-1.01428e-014
8.81928e-015	1.08542e-014	1.44001e-014	-1.75162e-014	-3.33087e-015	-8.58745e-015	-5.72123e-015	-9.31933e-015	-3.40158e-015	-1.37865e-014	2.53532e-015	-5.76571e-015	-6.66658e-016	1.19269e-015	-4.79277e-015	-3.51084e-015	-1.27292e-014	-2.63095e-014	-2.37551e-014	-3.36485e-014	-1.96865e-014	-2.35659e-014	-2.01833e-014	-1.54428e-014	-1.01053e-014
8.77018e-015	1.05305e-014	1.44546e-014	-1.69347e-014	-3.33808e-015	-8.44033e-015	-5.85903e-015	-9.5297e-015	-3.28093e-015	-1.38625e-014	2.09104e-015	-6.4006e-015	-3.86096e-016	1.0337e-015	-4.71839e-015	-3.48575e-015	-1.24317e-014	-2.59572e-014	-2.34806e-014	-3.3378e-014	-1.98261e-014	-2.37821e-014	-2.0151e-014	-1.53332e-014	-1.00752e-014
8.73334e-015	1.02054e-014	1.45057e-014	-1.63344e-014	-3.34222e-015	-8.27541e-015	-5.98839e-015	-9.7261e-015	-3.15564e-015	-1.39497e-014	1.6392e-015	-7.02306e-015	-9.24323e-017	8.74662e-016	-4.63619e-015	-3.4615e-015	-1.21418e-014	-2.55955e-014	-2.32163e-014	-3.30918e-014	-1.99716e-014	-2.40108e-014	-2.01288e-014	-1.52405e-014	-1.00531e-014
8.70909e-015	9.88039e-015	1.45524e-014	-1.57174e-014	-3.34339e-015	-8.09175e-015	-6.10843e-015	-9.90626e-015	-3.026e-015	-1.40476e-014	1.18196e-015	-7.62918e-015	2.13091e-016	7.171e-016	-4.54591e-015	-3.43829e-015	-1.18607e-014	-2.5226e-014	-2.29635e-014	-3.27911e-014	-2.01228e-014	-2.42521e-014	-2.0118e-014	-1.51653e-014	-1.00398e-014
8.6978e-015	9.55644e-015	1.45934e-014	-1.50857e-014	-3.34156e-015	-7.88853e-015	-6.21901e-015	-1.0068e-014	-2.89265e-015	-1.41553e-014	7.21505e-016	-8.21555e-015	5.28509e-016	5.6279e-016	-4.44754e-015	-3.41568e-015	-1.15905e-014	-2.48507e-014	-2.27238e-014	-3.24773e-014	-2.02792e-014	-2.45058e-014	-2.01201e-014	-1.51079e-014	-1.00358e-014
8.69964e-015	9.23445e-015	1.46277e-014	-1.44414e-014	-3.3365e-015	-7.66522e-015	-6.31999e-015	-1.02093e-014	-2.75553e-015	-1.42716e-014	2.59949e-016	-8.77929e-015	8.52064e-016	4.13039e-016	-4.34181e-015	-3.39318e-015	-1.13329e-014	-2.44713e-014	-2.2498e-014	-3.21516e-014	-2.04404e-014	-2.47716e-014	-2.01366e-014	-1.50688e-014	-1.00413e-014
8.71479e-015	8.91507e-015	1.4654e-014	-1.37866e-014	-3.32842e-015	-7.4215e-015	-6.41115e-015	-1.03282e-014	-2.61504e-015	-1.43958e-014	-2.00691e-016	-9.3172e-015	1.18231e-015	2.69257e-016	-4.22856e-015	-3.37046e-015	-1.10892e-014	-2.40896e-014	-2.2287e-014	-3.18151e-014	-2.06062e-014	-2.5049e-014	-2.01682e-014	-1.50482e-014	-1.00567e-014
8.74271e-015	8.59918e-015	1.46713e-014	-1.31234e-014	-3.31718e-015	-7.15704e-015	-6.49243e-015	-1.04231e-014	-2.47152e-015	-1.45269e-014	-6.58165e-016	-9.8268e-015	1.51724e-015	1.33049e-016	-4.108e-015	-3.34723e-015	-1.08607e-014	-2.37077e-014	-2.20913e-014	-3.14699e-014	-2.07762e-014	-2.53375e-014	-2.02162e-014	-1.50458e-014	-1.0082e-014
8.78312e-015	8.28775e-015	1.46786e-014	-1.2454e-014	-3.3028e-015	-6.87141e-015	-6.56399e-015	-1.04924e-014	-2.32576e-015	-1.46635e-014	-1.11034e-015	-1.03058e-014	1.85491e-015	6.13942e-018	-3.98055e-015	-3.32304e-015	-1.06487e-014	-2.33273e-014	-2.19119e-014	-3.11179e-014	-2.095e-014	-2.56364e-014	-2.02811e-014	-1.50614e-014	-1.01178e-014
8.83543e-015	7.98175e-015	1.4675e-014	-1.17805e-014	-3.28524e-015	-6.5647e-015	-6.62608e-015	-1.05348e-014	-2.17816e-015	-1.48045e-014	-1.55488e-015	-1.07521e-014	2.19305e-015	-1.09923e-016	-3.84688e-015	-3.29745e-015	-1.0454e-014	-2.29506e-014	-2.1749e-014	-3.07606e-014	-2.1127e-014	-2.59449e-014	-2.0364e-014	-1.50945e-014	-1.0164e-014
8.89916e-015	7.68203e-015	1.46596e-014	-1.11055e-014	-3.26465e-015	-6.23704e-015	-6.67886e-015	-1.05495e-014	-2.0292e-015	-1.49482e-014	-1.98963e-015	-1.11635e-014	2.52959e-015	-2.13773e-016	-3.70698e-015	-3.27004e-015	-1.02778e-014	-2.25795e-014	-2.1603e-014	-3.04e-014	-2.1307e-014	-2.62614e-014	-2.04655e-014	-1.5144e-014	-1.02204e-014
8.97329e-015	7.38913e-015	1.46317e-014	-1.04314e-014	-3.24122e-015	-5.88907e-015	-6.7226e-015	-1.05361e-014	-1.87949e-015	-1.50933e-014	-2.41231e-015	-1.15387e-014	2.86246e-015	-3.03866e-016	-3.56165e-015	-3.24027e-015	-1.01212e-014	-2.22156e-014	-2.14737e-014	-3.00385e-014	-2.14901e-014	-2.65852e-014	-2.0586e-014	-1.52095e-014	-1.02865e-014
9.05653e-015	7.10371e-015	1.4591e-014	-9.76042e-015	-3.21471e-015	-5.52144e-015	-6.75777e-015	-1.04939e-014	-1.72964e-015	-1.52389e-014	-2.82117e-015	-1.18771e-014	3.1899e-015	-3.78801e-016	-3.41154e-015	-3.2078e-015	-9.98481e-015	-2.18605e-014	-2.13605e-014	-2.96782e-014	-2.16757e-014	-2.69148e-014	-2.07258e-014	-1.52898e-014	-1.03619e-014
9.14787e-015	6.82673e-015	1.45368e-014	-9.09504e-015	-3.18557e-015	-5.13517e-015	-6.785e-015	-1.0423e-014	-1.58035e-015	-1.53837e-014	-3.21431e-015	-1.21776e-014	3.50969e-015	-4.37468e-016	-3.25707e-015	-3.17225e-015	-9.86887e-015	-2.15159e-014	-2.12639e-014	-2.93216e-014	-2.18636e-014	-2.72495e-014	-2.08854e-014	-1.5384e-014	-1.04458e-014
9.24601e-015	6.5585e-015	1.4469e-014	-8.43762e-015	-3.15394e-015	-4.73186e-015	-6.80484e-015	-1.03237e-014	-1.43205e-015	-1.55268e-014	-3.58991e-015	-1.24402e-014	3.82035e-015	-4.78823e-016	-3.09891e-015	-3.1338e-015	-9.77375e-015	-2.11838e-014	-2.11831e-014	-2.89707e-014	-2.20531e-014	-2.75875e-014	-2.1065e-014	-1.54909e-014	-1.05374e-014
9.34946e-015	6.29931e-015	1.43877e-014	-7.79041e-015	-3.12006e-015	-4.31297e-015	-6.81853e-015	-1.01967e-014	-1.28506e-015	-1.5667e-014	-3.94607e-015	-1.26649e-014	4.12017e-015	-5.01762e-016	-2.93815e-015	-3.09192e-015	-9.69955e-015	-2.08653e-014	-2.11173e-014	-2.86277e-014	-2.22439e-014	-2.79277e-014	-2.12643e-014	-1.56087e-014	-1.06362e-014
9.45683e-015	6.04991e-015	1.42932e-014	-7.15586e-015	-3.0843e-015	-3.8799e-015	-6.82688e-015	-1.00434e-014	-1.14036e-015	-1.58028e-014	-4.28112e-015	-1.2852e-014	4.40772e-015	-5.05335e-016	-2.77583e-015	-3.04645e-015	-9.64637e-015	-2.05621e-014	-2.10659e-014	-2.82948e-014	-2.24359e-014	-2.82681e-014	-2.14832e-014	-1.57358e-014	-1.0741e-014
9.56653e-015	5.81065e-015	1.4186e-014	-6.53642e-015	-3.04711e-015	-3.43516e-015	-6.83074e-015	-9.86517e-015	-9.98712e-016	-1.59335e-014	-4.59352e-015	-1.30024e-014	4.68176e-015	-4.88661e-016	-2.61273e-015	-2.99724e-015	-9.614e-015	-2.02752e-014	-2.10281e-014	-2.79741e-014	-2.26287e-014	-2.86071e-014	-2.17213e-014	-1.58706e-014	-1.08508e-014
9.67676e-015	5.58192e-015	1.40665e-014	-5.93449e-015	-3.00894e-015	-2.98062e-015	-6.83111e-015	-9.66364e-015	-8.60951e-016	-1.60581e-014	-4.88157e-015	-1.3117e-014	4.94084e-015	-4.51515e-016	-2.44985e-015	-2.94447e-015	-9.60231e-015	-2.00058e-014	-2.10029e-014	-2.76681e-014	-2.28218e-014	-2.89431e-014	-2.19782e-014	-1.60113e-014	-1.09644e-014
9.78609e-015	5.36379e-015	1.39357e-014	-5.35214e-015	-2.97035e-015	-2.51912e-015	-6.82896e-015	-9.44094e-015	-7.27806e-016	-1.61762e-014	-5.14378e-015	-1.31974e-014	5.1843e-015	-3.93277e-016	-2.28832e-015	-2.88829e-015	-9.61082e-015	-1.97545e-014	-2.09892e-014	-2.73788e-014	-2.30147e-014	-2.92741e-014	-2.22531e-014	-1.61558e-014	-1.10806e-014
9.8929e-015	5.15666e-015	1.37945e-014	-4.79133e-015	-2.93182e-015	-2.05351e-015	-6.82532e-015	-9.19937e-015	-5.9958e-016	-1.62869e-014	-5.37886e-015	-1.32454e-014	5.41166e-015	-3.13583e-016	-2.12947e-015	-2.82867e-015	-9.63912e-015	-1.95223e-014	-2.0986e-014	-2.71086e-014	-2.32073e-014	-2.95983e-014	-2.2545e-014	-1.63026e-014	-1.11982e-014
9.99524e-015	4.96056e-015	1.36444e-014	-4.25412e-015	-2.89387e-015	-1.5865e-015	-6.82124e-015	-8.94145e-015	-4.7699e-016	-1.63898e-014	-5.58558e-015	-1.32628e-014	5.6228e-015	-2.12179e-016	-1.97445e-015	-2.76623e-015	-9.68692e-015	-1.93099e-014	-2.09923e-014	-2.68596e-014	-2.3399e-014	-2.99136e-014	-2.28527e-014	-1.64499e-014	-1.13155e-014
1.00918e-014	4.77573e-015	1.34867e-014	-3.74238e-015	-2.85686e-015	-1.12154e-015	-6.81772e-015	-8.6697e-015	-3.60715e-016	-1.64845e-014	-5.76321e-015	-1.32518e-014	5.81732e-015	-8.90607e-017	-1.82455e-015	-2.7012e-015	-9.75334e-015	-1.91175e-014	-2.10064e-014	-2.66335e-014	-2.35892e-014	-3.02185e-014	-2.31749e-014	-1.65962e-014	-1.14308e-014
1.01813e-014	4.60274e-015	1.3323e-014	-3.25792e-015	-2.82157e-015	-6.62419e-016	-6.81551e-015	-8.38742e-015	-2.51275e-016	-1.65704e-014	-5.91035e-015	-1.3215e-014	5.99535e-015	5.55665e-017	-1.68119e-015	-2.63391e-015	-9.83757e-015	-1.89454e-014	-2.10274e-014	-2.64319e-014	-2.37779e-014	-3.05109e-014	-2.35102e-014	-1.67393e-014	-1.15426e-014
1.02623e-014	4.44183e-015	1.31552e-014	-2.80278e-015	-2.78876e-015	-2.12713e-016	-6.81581e-015	-8.09795e-015	-1.49125e-016	-1.66472e-014	-6.0262e-015	-1.31547e-014	6.15761e-015	2.21375e-016	-1.54578e-015	-2.5649e-015	-9.93917e-015	-1.87939e-014	-2.10539e-014	-2.62564e-014	-2.39646e-014	-3.07884e-014	-2.3857e-014	-1.68774e-014	-1.16496e-014
1.03333e-014	4.29321e-015	1.29851e-014	-2.37866e-015	-2.75916e-015	2.23686e-016	-6.81961e-015	-7.80446e-015	-5.46188e-017	-1.67148e-014	-6.11022e-015	-1.30735e-014	6.30444e-015	4.07735e-016	-1.4195e-015	-2.49503e-015	-1.00575e-014	-1.86632e-014	-2.10851e-014	-2.61087e-014	-2.41486e-014	-3.10496e-014	-2.42133e-014	-1.7009e-014	-1.17503e-014
1.03936e-014	4.15712e-015	1.28147e-014	-1.98712e-015	-2.73371e-015	6.42825e-016	-6.82798e-015	-7.51084e-015	3.19204e-017	-1.67731e-014	-6.1617e-015	-1.29743e-014	6.43659e-015	6.14039e-016	-1.30351e-015	-2.42522e-015	-1.01915e-014	-1.8553e-014	-2.11196e-014	-2.59897e-014	-2.43296e-014	-3.12927e-014	-2.4577e-014	-1.71324e-014	-1.18429e-014
1.0442e-014	4.03383e-015	1.2646e-014	-1.62929e-015	-2.71341e-015	1.04061e-015	-6.84212e-015	-7.2208e-015	1.10088e-016	-1.68224e-014	-6.18019e-015	-1.28597e-014	6.55577e-015	8.396e-016	-1.19956e-015	-2.35661e-015	-1.03401e-014	-1.84631e-014	-2.11564e-014	-2.59004e-014	-2.45069e-014	-3.15158e-014	-2.49463e-014	-1.72462e-014	-1.1926e-014
1.0478e-014	3.92393e-015	1.24813e-014	-1.30663e-015	-2.69884e-015	1.41314e-015	-6.86258e-015	-6.93782e-015	1.79972e-016	-1.6863e-014	-6.16559e-015	-1.27328e-014	6.66336e-015	1.08352e-015	-1.10917e-015	-2.29036e-015	-1.0503e-014	-1.8393e-014	-2.11949e-014	-2.58414e-014	-2.46802e-014	-3.17174e-014	-2.53191e-014	-1.73491e-014	-1.19975e-014
1.05008e-014	3.82738e-015	1.23231e-014	-1.02019e-015	-2.69106e-015	1.75644e-015	-6.89008e-015	-6.66524e-015	2.41705e-016	-1.68952e-014	-6.1176e-015	-1.25962e-014	6.76126e-015	1.34488e-015	-1.03384e-015	-2.22762e-015	-1.06795e-014	-1.83421e-014	-2.1234e-014	-2.58136e-014	-2.48489e-014	-3.18959e-014	-2.56929e-014	-1.74397e-014	-1.20559e-014
1.05104e-014	3.74478e-015	1.21734e-014	-7.70924e-016	-2.69134e-015	2.06662e-015	-6.92517e-015	-6.40642e-015	2.95471e-016	-1.69191e-014	-6.03583e-015	-1.24529e-014	6.8511e-015	1.62233e-015	-9.75062e-016	-2.16971e-015	-1.08686e-014	-1.83097e-014	-2.12728e-014	-2.58171e-014	-2.50127e-014	-3.20504e-014	-2.60649e-014	-1.75168e-014	-1.20997e-014
1.05066e-014	3.67664e-015	1.20345e-014	-5.59593e-016	-2.70045e-015	2.34021e-015	-6.96853e-015	-6.16483e-015	3.4097e-016	-1.69352e-014	-5.92042e-015	-1.23053e-014	6.93517e-015	1.91491e-015	-9.33987e-016	-2.11759e-015	-1.10698e-014	-1.82949e-014	-2.13109e-014	-2.58522e-014	-2.51708e-014	-3.21792e-014	-2.64324e-014	-1.75793e-014	-1.21278e-014
1.04894e-014	3.62337e-015	1.19089e-014	-3.86936e-016	-2.71958e-015	2.57321e-015	-7.02076e-015	-5.9439e-015	3.78504e-016	-1.69438e-014	-5.77133e-015	-1.21558e-014	7.01551e-015	2.22123e-015	-9.11888e-016	-2.07274e-015	-1.12822e-014	-1.82965e-014	-2.13471e-014	-2.59183e-014	-2.53223e-014	-3.22811e-014	-2.67925e-014	-1.76261e-014	-1.21389e-014
1.04594e-014	3.58544e-015	1.17988e-014	-2.53374e-016	-2.74987e-015	2.76188e-015	-7.0821e-015	-5.74674e-015	4.08656e-016	-1.69453e-014	-5.58855e-015	-1.20069e-014	7.09423e-015	2.53998e-015	-9.0982e-016	-2.0365e-015	-1.15055e-014	-1.83136e-014	-2.1381e-014	-2.60151e-014	-2.54665e-014	-3.23546e-014	-2.71429e-014	-1.76563e-014	-1.21315e-014
1.04174e-014	3.56312e-015	1.1706e-014	-1.59421e-016	-2.79225e-015	2.9031e-015	-7.15254e-015	-5.57603e-015	4.31912e-016	-1.69401e-014	-5.37245e-015	-1.18609e-014	7.17375e-015	2.86979e-015	-9.29144e-016	-2.01015e-015	-1.17391e-014	-1.83447e-014	-2.14125e-014	-2.61418e-014	-2.56023e-014	-3.23992e-014	-2.74808e-014	-1.76693e-014	-1.21046e-014
1.03642e-014	3.55681e-015	1.16326e-014	-1.05143e-016	-2.84771e-015	2.99408e-015	-7.2322e-015	-5.43402e-015	4.48856e-016	-1.69288e-014	-5.12349e-015	-1.17199e-014	7.25663e-015	3.20913e-015	-9.70628e-016	-1.99517e-015	-1.19824e-014	-1.83887e-014	-2.14409e-014	-2.62976e-014	-2.57294e-014	-3.24146e-014	-2.78032e-014	-1.76645e-014	-1.2057e-014
1.03008e-014	3.56709e-015	1.15808e-014	-9.03005e-017	-2.91713e-015	3.03239e-015	-7.32105e-015	-5.3228e-015	4.60244e-016	-1.69115e-014	-4.84222e-015	-1.15858e-014	7.34521e-015	3.55638e-015	-1.03506e-015	-1.99303e-015	-1.2235e-014	-1.84441e-014	-2.14662e-014	-2.64811e-014	-2.58468e-014	-3.24001e-014	-2.81076e-014	-1.76414e-014	-1.19881e-014
1.02288e-014	3.5945e-015	1.15521e-014	-1.14561e-016	-3.00137e-015	3.01595e-015	-7.41914e-015	-5.24432e-015	4.66921e-016	-1.68885e-014	-4.52887e-015	-1.14599e-014	7.44187e-015	3.9102e-015	-1.12334e-015	-2.00525e-015	-1.24964e-014	-1.851e-014	-2.14883e-014	-2.66913e-014	-2.5954e-014	-3.23559e-014	-2.83911e-014	-1.75999e-014	-1.1897e-014
1.01498e-014	3.63959e-015	1.15476e-014	-1.77434e-016	-3.10099e-015	2.94262e-015	-7.52619e-015	-5.19989e-015	4.69647e-016	-1.68598e-014	-4.1844e-015	-1.13437e-014	7.54904e-015	4.26929e-015	-1.23638e-015	-2.0332e-015	-1.27659e-014	-1.85849e-014	-2.15068e-014	-2.69264e-014	-2.60498e-014	-3.22821e-014	-2.86512e-014	-1.754e-014	-1.17834e-014
1.00652e-014	3.70297e-015	1.15687e-014	-2.78616e-016	-3.21661e-015	2.81101e-015	-7.64191e-015	-5.19048e-015	4.6925e-016	-1.68256e-014	-3.80966e-015	-1.12381e-014	7.66899e-015	4.63229e-015	-1.37483e-015	-2.07821e-015	-1.3043e-014	-1.86674e-014	-2.15221e-014	-2.71846e-014	-2.61331e-014	-3.21789e-014	-2.88852e-014	-1.74616e-014	-1.16467e-014
9.97711e-015	3.78516e-015	1.16165e-014	-4.17202e-016	-3.34895e-015	2.62044e-015	-7.76604e-015	-5.21676e-015	4.67113e-016	-1.67856e-014	-3.40539e-015	-1.11434e-014	7.8041e-015	4.99791e-015	-1.53886e-015	-2.1414e-015	-1.33271e-014	-1.87559e-014	-2.15339e-014	-2.74638e-014	-2.62032e-014	-3.20465e-014	-2.90902e-014	-1.73649e-014	-1.14868e-014
9.88771e-015	3.88681e-015	1.16917e-014	-5.92112e-016	-3.4984e-015	2.37044e-015	-7.89797e-015	-5.2787e-015	4.64299e-016	-1.67398e-014	-2.97259e-015	-1.10601e-014	7.95658e-015	5.36488e-015	-1.72871e-015	-2.22371e-015	-1.36176e-014	-1.88484e-014	-2.15423e-014	-2.77615e-014	-2.62592e-014	-3.18858e-014	-2.92642e-014	-1.72502e-014	-1.13031e-014
9.79905e-015	4.0082e-015	1.17948e-014	-8.02186e-016	-3.66505e-015	2.06067e-015	-8.03698e-015	-5.37585e-015	4.62106e-016	-1.66878e-014	-2.51229e-015	-1.09885e-014	8.12804e-015	5.73186e-015	-1.94452e-015	-2.32614e-015	-1.39144e-014	-1.89439e-014	-2.15475e-014	-2.80751e-014	-2.63001e-014	-3.16977e-014	-2.94046e-014	-1.71179e-014	-1.1096e-014
9.71347e-015	4.15004e-015	1.19259e-014	-1.04582e-015	-3.84911e-015	1.69212e-015	-8.18238e-015	-5.50726e-015	4.61744e-016	-1.66291e-014	-2.02565e-015	-1.09285e-014	8.32035e-015	6.0976e-015	-2.18594e-015	-2.44965e-015	-1.42171e-014	-1.90408e-014	-2.15495e-014	-2.8402e-014	-2.63249e-014	-3.14832e-014	-2.95097e-014	-1.69688e-014	-1.08656e-014
9.63324e-015	4.31252e-015	1.20847e-014	-1.32121e-015	-4.05036e-015	1.266e-015	-8.33334e-015	-5.67172e-015	4.64567e-016	-1.65626e-014	-1.51369e-015	-1.08797e-014	8.53511e-015	6.46091e-015	-2.45256e-015	-2.59515e-015	-1.45251e-014	-1.91379e-014	-2.15485e-014	-2.87393e-014	-2.63328e-014	-3.12433e-014	-2.95773e-014	-1.68035e-014	-1.06119e-014
9.56067e-015	4.49583e-015	1.22712e-014	-1.62656e-015	-4.26863e-015	7.84123e-016	-8.48896e-015	-5.86697e-015	4.71977e-016	-1.64879e-014	-9.77671e-016	-1.08414e-014	8.77391e-015	6.82092e-015	-2.74397e-015	-2.76336e-015	-1.48377e-014	-1.92336e-014	-2.15443e-014	-2.90845e-014	-2.63231e-014	-3.09794e-014	-2.96061e-014	-1.66222e-014	-1.03351e-014
9.49819e-015	4.70065e-015	1.24843e-014	-1.95967e-015	-4.50361e-015	2.48895e-016	-8.64844e-015	-6.09073e-015	4.85404e-016	-1.64045e-014	-4.19027e-016	-1.08125e-014	9.03773e-015	7.17669e-015	-3.05896e-015	-2.95458e-015	-1.51542e-014	-1.93266e-014	-2.15372e-014	-2.94353e-014	-2.6295e-014	-3.06933e-014	-2.95941e-014	-1.64257e-014	-1.00361e-014
9.44814e-015	4.92719e-015	1.27232e-014	-2.31882e-015	-4.75472e-015	-3.36725e-016	-8.81042e-015	-6.34e-015	5.06371e-016	-1.63115e-014	1.60807e-016	-1.07918e-014	9.32757e-015	7.5274e-015	-3.39671e-015	-3.16916e-015	-1.54738e-014	-1.94156e-014	-2.15272e-014	-2.97885e-014	-2.62481e-014	-3.03866e-014	-2.95406e-014	-1.6215e-014	-9.71598e-015
9.41292e-015	5.17591e-015	1.29864e-014	-2.70156e-015	-5.02109e-015	-9.69278e-016	-8.97394e-015	-6.61184e-015	5.36315e-016	-1.62077e-014	7.60125e-016	-1.07781e-014	9.64361e-015	7.87258e-015	-3.75609e-015	-3.40715e-015	-1.57958e-014	-1.94993e-014	-2.15142e-014	-3.01406e-014	-2.61816e-014	-3.00608e-014	-2.94445e-014	-1.59909e-014	-9.37556e-015
9.3946e-015	5.44648e-015	1.32725e-014	-3.10517e-015	-5.30215e-015	-1.64464e-015	-9.13814e-015	-6.90289e-015	5.76618e-016	-1.60921e-014	1.3774e-015	-1.07695e-014	9.98607e-015	8.21167e-015	-4.13569e-015	-3.66834e-015	-1.61194e-014	-1.95762e-014	-2.14983e-014	-3.04888e-014	-2.60948e-014	-2.97175e-014	-2.9305e-014	-1.57544e-014	-9.01574e-015
9.39493e-015	5.73863e-015	1.35798e-014	-3.52698e-015	-5.59684e-015	-2.35846e-015	-9.30169e-015	-7.20908e-015	6.28916e-016	-1.59634e-014	2.0108e-015	-1.07642e-014	1.03552e-014	8.54435e-015	-4.53396e-015	-3.95268e-015	-1.64433e-014	-1.96457e-014	-2.14793e-014	-3.083e-014	-2.59872e-014	-2.93591e-014	-2.91219e-014	-1.55067e-014	-8.63768e-015
9.41564e-015	6.05201e-015	1.39062e-014	-3.96448e-015	-5.90381e-015	-3.10575e-015	-9.46344e-015	-7.5262e-015	6.94685e-016	-1.58203e-014	2.65892e-015	-1.07606e-014	1.07503e-014	8.87027e-015	-4.94883e-015	-4.2597e-015	-1.67663e-014	-1.97066e-014	-2.14567e-014	-3.11615e-014	-2.58584e-014	-2.89878e-014	-2.88951e-014	-1.52487e-014	-8.24275e-015
9.45835e-015	6.38623e-015	1.42487e-014	-4.41477e-015	-6.22155e-015	-3.88134e-015	-9.62234e-015	-7.84971e-015	7.75317e-016	-1.56621e-014	3.31974e-015	-1.07564e-014	1.11711e-014	9.1895e-015	-5.37845e-015	-4.58871e-015	-1.70873e-014	-1.97579e-014	-2.14304e-014	-3.14803e-014	-2.57079e-014	-2.86058e-014	-2.86248e-014	-1.4981e-014	-7.83208e-015
9.52433e-015	6.74087e-015	1.46051e-014	-4.87461e-015	-6.5483e-015	-4.67913e-015	-9.77729e-015	-8.17469e-015	8.72282e-016	-1.54873e-014	3.99168e-015	-1.07493e-014	1.16166e-014	9.50195e-015	-5.82082e-015	-4.93889e-015	-1.74048e-014	-1.97985e-014	-2.14004e-014	-3.17834e-014	-2.55355e-014	-2.82155e-014	-2.83113e-014	-1.47047e-014	-7.40687e-015
9.61479e-015	7.11529e-015	1.49725e-014	-5.34079e-015	-6.88228e-015	-5.49344e-015	-9.92688e-015	-8.496e-015	9.86998e-016	-1.52942e-014	4.67286e-015	-1.07368e-014	1.20858e-014	9.80756e-015	-6.2732e-015	-5.30939e-015	-1.7717e-014	-1.98275e-014	-2.13659e-014	-3.20683e-014	-2.53414e-014	-2.78184e-014	-2.79558e-014	-1.44211e-014	-6.96915e-015
9.73042e-015	7.50876e-015	1.5348e-014	-5.81e-015	-7.22194e-015	-6.31767e-015	-1.007e-014	-8.80885e-015	1.12063e-015	-1.50817e-014	5.36122e-015	-1.07166e-014	1.25773e-014	1.01067e-014	-6.73347e-015	-5.69897e-015	-1.80224e-014	-1.9844e-014	-2.13269e-014	-3.23326e-014	-2.51257e-014	-2.7417e-014	-2.75594e-014	-1.41311e-014	-6.52055e-015
9.87163e-015	7.92013e-015	1.57288e-014	-6.27914e-015	-7.56513e-015	-7.14516e-015	-1.02057e-014	-9.10842e-015	1.27459e-015	-1.48488e-014	6.05496e-015	-1.06861e-014	1.30895e-014	1.03996e-014	-7.19908e-015	-6.10618e-015	-1.83195e-014	-1.98474e-014	-2.12827e-014	-3.2574e-014	-2.48883e-014	-2.70131e-014	-2.71239e-014	-1.38357e-014	-6.06261e-015
1.00387e-014	8.34817e-015	1.61118e-014	-6.74505e-015	-7.90958e-015	-7.96929e-015	-1.03332e-014	-9.38939e-015	1.44988e-015	-1.45946e-014	6.75202e-015	-1.06434e-014	1.3621e-014	1.06865e-014	-7.66743e-015	-6.52982e-015	-1.86062e-014	-1.98369e-014	-2.1233e-014	-3.27904e-014	-2.46295e-014	-2.66087e-014	-2.66507e-014	-1.35362e-014	-5.59721e-015
1.02314e-014	8.79146e-015	1.64939e-014	-7.20486e-015	-8.25317e-015	-8.78327e-015	-1.04516e-014	-9.64691e-015	1.64723e-015	-1.43182e-014	7.45065e-015	-1.05861e-014	1.41699e-014	1.09678e-014	-8.13584e-015	-6.96841e-015	-1.88806e-014	-1.98122e-014	-2.11774e-014	-3.29796e-014	-2.43499e-014	-2.62058e-014	-2.61419e-014	-1.32334e-014	-5.12625e-015
1.04491e-014	9.24808e-015	1.6872e-014	-7.65573e-015	-8.59363e-015	-9.58029e-015	-1.056e-014	-9.8761e-015	1.86766e-015	-1.40186e-014	8.14922e-015	-1.05117e-014	1.4734e-014	1.12439e-014	-8.6012e-015	-7.42002e-015	-1.91404e-014	-1.97727e-014	-2.11154e-014	-3.31401e-014	-2.40497e-014	-2.58061e-014	-2.55999e-014	-1.29285e-014	-4.65173e-015
1.06914e-014	9.71661e-015	1.7243e-014	-8.09446e-015	-8.92895e-015	-1.03536e-014	-1.06579e-014	-1.00719e-014	2.112e-015	-1.3695e-014	8.84574e-015	-1.04184e-014	1.5311e-014	1.15154e-014	-9.06093e-015	-7.88296e-015	-1.93836e-014	-1.97184e-014	-2.10465e-014	-3.32705e-014	-2.37299e-014	-2.54113e-014	-2.50273e-014	-1.26226e-014	-4.17559e-015
1.0957e-014	1.01952e-014	1.76036e-014	-8.5183e-015	-9.25671e-015	-1.10967e-014	-1.07444e-014	-1.023e-014	2.38048e-015	-1.33471e-014	9.53826e-015	-1.0304e-014	1.58989e-014	1.1783e-014	-9.51219e-015	-8.35542e-015	-1.96081e-014	-1.96492e-014	-2.097e-014	-3.33696e-014	-2.33913e-014	-2.50234e-014	-2.4427e-014	-1.23168e-014	-3.6999e-015
1.12446e-014	1.0682e-014	1.79508e-014	-8.92451e-015	-9.57481e-015	-1.18029e-014	-1.08191e-014	-1.03466e-014	2.67379e-015	-1.29749e-014	1.02253e-014	-1.01666e-014	1.6495e-014	1.2047e-014	-9.95239e-015	-8.835e-015	-1.98115e-014	-1.95652e-014	-2.08856e-014	-3.34366e-014	-2.3035e-014	-2.46441e-014	-2.38019e-014	-1.2012e-014	-3.22622e-015
1.15524e-014	1.11745e-014	1.8282e-014	-9.31089e-015	-9.8812e-015	-1.24662e-014	-1.08817e-014	-1.04174e-014	2.99236e-015	-1.25781e-014	1.09052e-014	-1.00048e-014	1.70972e-014	1.23081e-014	-1.03788e-014	-9.31971e-015	-1.99918e-014	-1.94666e-014	-2.07924e-014	-3.34708e-014	-2.26624e-014	-2.42746e-014	-2.31551e-014	-1.17094e-014	-2.75688e-015
1.18786e-014	1.16704e-014	1.85945e-014	-9.67501e-015	-1.01737e-014	-1.3081e-014	-1.09321e-014	-1.04389e-014	3.33643e-015	-1.21571e-014	1.15764e-014	-9.81761e-015	1.77029e-014	1.2567e-014	-1.07887e-014	-9.80732e-015	-2.01472e-014	-1.93535e-014	-2.06904e-014	-3.3472e-014	-2.22749e-014	-2.39165e-014	-2.249e-014	-1.141e-014	-2.2939e-015
1.22208e-014	1.21671e-014	1.88859e-014	-1.00147e-014	-1.04504e-014	-1.36417e-014	-1.09702e-014	-1.0408e-014	3.70624e-015	-1.17124e-014	1.22374e-014	-9.60385e-015	1.83098e-014	1.28241e-014	-1.11798e-014	-1.02955e-014	-2.02753e-014	-1.92262e-014	-2.05792e-014	-3.34404e-014	-2.18734e-014	-2.35708e-014	-2.18103e-014	-1.11148e-014	-1.83926e-015
1.25767e-014	1.2662e-014	1.91541e-014	-1.03283e-014	-1.07094e-014	-1.41436e-014	-1.09957e-014	-1.03222e-014	4.10149e-015	-1.12451e-014	1.28871e-014	-9.36288e-015	1.89157e-014	1.30802e-014	-1.155e-014	-1.0782e-014	-2.03743e-014	-1.90851e-014	-2.04584e-014	-3.33763e-014	-2.14599e-014	-2.32383e-014	-2.11195e-014	-1.0825e-014	-1.39475e-015
1.29436e-014	1.31526e-014	1.93969e-014	-1.06143e-014	-1.0949e-014	-1.45826e-014	-1.10088e-014	-1.01795e-014	4.52183e-015	-1.07559e-014	1.35241e-014	-9.09387e-015	1.95183e-014	1.33356e-014	-1.18971e-014	-1.12648e-014	-2.04428e-014	-1.89307e-014	-2.03281e-014	-3.32798e-014	-2.10359e-014	-2.29197e-014	-2.04215e-014	-1.05416e-014	-9.62337e-016
1.3319e-014	1.36358e-014	1.96129e-014	-1.08711e-014	-1.11682e-014	-1.49549e-014	-1.10095e-014	-9.97827e-015	4.96685e-015	-1.02461e-014	1.41475e-014	-8.79659e-015	2.01153e-014	1.35904e-014	-1.22191e-014	-1.17419e-014	-2.0479e-014	-1.87637e-014	-2.01882e-014	-3.31521e-014	-2.06032e-014	-2.26159e-014	-1.97202e-014	-1.02657e-014	-5.43923e-016
1.36998e-014	1.4109e-014	1.98004e-014	-1.10978e-014	-1.13656e-014	-1.52578e-014	-1.09985e-014	-9.71756e-015	5.43577e-015	-9.71744e-015	1.47565e-014	-8.47112e-015	2.07047e-014	1.38451e-014	-1.25147e-014	-1.22113e-014	-2.04818e-014	-1.85848e-014	-2.00388e-014	-3.29939e-014	-2.01641e-014	-2.23275e-014	-1.90197e-014	-9.99782e-015	-1.41456e-016
1.40834e-014	1.45693e-014	1.99584e-014	-1.12941e-014	-1.15403e-014	-1.54888e-014	-1.09761e-014	-9.39721e-015	5.92764e-015	-9.17183e-015	1.53505e-014	-8.11783e-015	2.12846e-014	1.40999e-014	-1.2782e-014	-1.26709e-014	-2.04501e-014	-1.83951e-014	-1.98805e-014	-3.28067e-014	-1.97207e-014	-2.2055e-014	-1.83236e-014	-9.73926e-015	2.43061e-016
1.44668e-014	1.50142e-014	2.00863e-014	-1.14596e-014	-1.16918e-014	-1.56461e-014	-1.0943e-014	-9.01749e-015	6.44187e-015	-8.61154e-015	1.59287e-014	-7.73737e-015	2.18533e-014	1.4355e-014	-1.30202e-014	-1.31188e-014	-2.03829e-014	-1.81955e-014	-1.97138e-014	-3.25922e-014	-1.92749e-014	-2.17989e-014	-1.7636e-014	-9.49099e-015	6.07778e-016
1.48468e-014	1.54411e-014	2.01837e-014	-1.15942e-014	-1.18196e-014	-1.57291e-014	-1.09004e-014	-8.57886e-015	6.97698e-015	-8.03888e-015	1.64904e-014	-7.33082e-015	2.24095e-014	1.46106e-014	-1.32287e-014	-1.3553e-014	-2.02799e-014	-1.79866e-014	-1.95394e-014	-3.23521e-014	-1.8829e-014	-2.15593e-014	-1.69608e-014	-9.25419e-015	9.50979e-016
1.52208e-014	1.58473e-014	2.02507e-014	-1.16985e-014	-1.19234e-014	-1.57379e-014	-1.08491e-014	-8.08283e-015	7.53166e-015	-7.45657e-015	1.70354e-014	-6.89963e-015	2.29516e-014	1.48667e-014	-1.34071e-014	-1.39722e-014	-2.01405e-014	-1.77697e-014	-1.93583e-014	-3.20885e-014	-1.83853e-014	-2.13364e-014	-1.63016e-014	-9.02957e-015	1.27098e-015
1.55862e-014	1.62302e-014	2.02876e-014	-1.17728e-014	-1.20034e-014	-1.56732e-014	-1.07902e-014	-7.53133e-015	8.10435e-015	-6.8671e-015	1.75635e-014	-6.44569e-015	2.34784e-014	1.51231e-014	-1.35552e-014	-1.43746e-014	-1.99651e-014	-1.75459e-014	-1.91718e-014	-3.18035e-014	-1.79463e-014	-2.11306e-014	-1.56621e-014	-8.8179e-015	1.56626e-015
1.59403e-014	1.65872e-014	2.02949e-014	-1.18182e-014	-1.20599e-014	-1.55363e-014	-1.07249e-014	-6.92708e-015	8.6932e-015	-6.2735e-015	1.80748e-014	-5.97067e-015	2.39888e-014	1.53794e-014	-1.3673e-014	-1.47585e-014	-1.97539e-014	-1.73167e-014	-1.89811e-014	-3.14994e-014	-1.75144e-014	-2.09422e-014	-1.50459e-014	-8.62014e-015	1.83547e-015
1.62804e-014	1.69157e-014	2.02736e-014	-1.18362e-014	-1.20932e-014	-1.53297e-014	-1.06545e-014	-6.2735e-015	9.29638e-015	-5.67898e-015	1.85693e-014	-5.47696e-015	2.44821e-014	1.56357e-014	-1.37609e-014	-1.51229e-014	-1.95079e-014	-1.70833e-014	-1.8788e-014	-3.11785e-014	-1.70922e-014	-2.07715e-014	-1.44561e-014	-8.43763e-015	2.07715e-015
1.66042e-014	1.72135e-014	2.02248e-014	-1.18281e-014	-1.21045e-014	-1.50567e-014	-1.05805e-014	-5.57404e-015	9.91179e-015	-5.08651e-015	1.90472e-014	-4.96684e-015	2.49574e-014	1.58916e-014	-1.38198e-014	-1.54666e-014	-1.92284e-014	-1.68474e-014	-1.85942e-014	-3.08438e-014	-1.66818e-014	-2.06184e-014	-1.38961e-014	-8.27115e-015	2.29011e-015
1.69097e-014	1.74787e-014	2.01504e-014	-1.17959e-014	-1.20951e-014	-1.47206e-014	-1.05042e-014	-4.83294e-015	1.05377e-014	-4.49965e-015	1.9509e-014	-4.4434e-015	2.5414e-014	1.61468e-014	-1.38508e-014	-1.57884e-014	-1.89171e-014	-1.66104e-014	-1.8401e-014	-3.04978e-014	-1.6286e-014	-2.04831e-014	-1.33686e-014	-8.12129e-015	2.47317e-015
1.7195e-014	1.77091e-014	2.00523e-014	-1.17421e-014	-1.20666e-014	-1.43258e-014	-1.04274e-014	-4.05468e-015	1.11717e-014	-3.92186e-015	1.99553e-014	-3.90941e-015	2.58517e-014	1.64006e-014	-1.38554e-014	-1.6088e-014	-1.85759e-014	-1.63741e-014	-1.82106e-014	-3.01433e-014	-1.59065e-014	-2.03656e-014	-1.28762e-014	-7.98854e-015	2.62533e-015
1.74585e-014	1.79031e-014	1.99326e-014	-1.16689e-014	-1.20209e-014	-1.38774e-014	-1.03516e-014	-3.24419e-015	1.18115e-014	-3.35621e-015	2.03864e-014	-3.3683e-015	2.62702e-014	1.66525e-014	-1.38354e-014	-1.63645e-014	-1.82071e-014	-1.61399e-014	-1.80251e-014	-2.97826e-014	-1.55458e-014	-2.02659e-014	-1.24215e-014	-7.87369e-015	2.74597e-015
1.76988e-014	1.80592e-014	1.97938e-014	-1.15788e-014	-1.19599e-014	-1.33806e-014	-1.02785e-014	-2.40687e-015	1.24547e-014	-2.80604e-015	2.0803e-014	-2.82381e-015	2.66699e-014	1.69019e-014	-1.37929e-014	-1.66174e-014	-1.78136e-014	-1.59092e-014	-1.7847e-014	-2.94188e-014	-1.52062e-014	-2.0184e-014	-1.20068e-014	-7.77752e-015	2.83459e-015
1.79151e-014	1.81767e-014	1.96384e-014	-1.14748e-014	-1.18859e-014	-1.28419e-014	-1.02095e-014	-1.54816e-015	1.30989e-014	-2.27437e-015	2.12059e-014	-2.27955e-015	2.70505e-014	1.71482e-014	-1.37303e-014	-1.68463e-014	-1.73983e-014	-1.56836e-014	-1.76783e-014	-2.90547e-014	-1.48899e-014	-2.01204e-014	-1.16341e-014	-7.70068e-015	2.89087e-015
1.81069e-014	1.82544e-014	1.94693e-014	-1.13598e-014	-1.18012e-014	-1.22676e-014	-1.01463e-014	-6.74165e-016	1.37418e-014	-1.76384e-015	2.15957e-014	-1.73909e-015	2.74121e-014	1.73909e-014	-1.36501e-014	-1.70511e-014	-1.6965e-014	-1.54646e-014	-1.75214e-014	-2.86931e-014	-1.45987e-014	-2.00753e-014	-1.13049e-014	-7.64368e-015	2.91451e-015
1.82735e-014	1.82919e-014	1.92894e-014	-1.12366e-014	-1.17083e-014	-1.16643e-014	-1.00908e-014	2.09245e-016	1.43807e-014	-1.27752e-015	2.19733e-014	-1.20583e-015	2.77554e-014	1.76292e-014	-1.35551e-014	-1.72319e-014	-1.65174e-014	-1.52538e-014	-1.7379e-014	-2.83367e-014	-1.43346e-014	-2.00491e-014	-1.10203e-014	-7.60664e-015	2.90543e-015
1.84148e-014	1.8289e-014	1.9102e-014	-1.11088e-014	-1.16099e-014	-1.10394e-014	-1.00441e-014	1.09606e-015	1.50134e-014	-8.17758e-016	2.23395e-014	-6.83496e-016	2.80804e-014	1.78625e-014	-1.3448e-014	-1.73889e-014	-1.60593e-014	-1.50525e-014	-1.72535e-014	-2.79882e-014	-1.40994e-014	-2.0042e-014	-1.07812e-014	-7.58972e-015	2.86364e-015
1.8531e-014	1.82457e-014	1.891e-014	-1.09792e-014	-1.15087e-014	-1.04e-014	-1.00079e-014	1.98033e-015	1.56371e-014	-3.86975e-016	2.26955e-014	-1.76128e-016	2.83877e-014	1.809e-014	-1.33322e-014	-1.75225e-014	-1.55949e-014	-1.48622e-014	-1.7147e-014	-2.76503e-014	-1.38944e-014	-2.00544e-014	-1.05885e-014	-7.59306e-015	2.78919e-015
1.86228e-014	1.81629e-014	1.87169e-014	-1.08506e-014	-1.14071e-014	-9.75275e-015	-9.98363e-015	2.85574e-015	1.62494e-014	1.27924e-017	2.30421e-014	3.12273e-016	2.86783e-014	1.83112e-014	-1.32108e-014	-1.76332e-014	-1.51286e-014	-1.4684e-014	-1.70619e-014	-2.7325e-014	-1.37206e-014	-2.00867e-014	-1.04426e-014	-7.61652e-015	2.68263e-015
1.8691e-014	1.8041e-014	1.85258e-014	-1.07261e-014	-1.13078e-014	-9.10516e-015	-9.97246e-015	3.71622e-015	1.6848e-014	3.79646e-016	2.33802e-014	7.78026e-016	2.89527e-014	1.85256e-014	-1.30872e-014	-1.7722e-014	-1.46649e-014	-1.45189e-014	-1.70005e-014	-2.70145e-014	-1.35794e-014	-2.01393e-014	-1.03435e-014	-7.65999e-015	2.54477e-015
1.87368e-014	1.78811e-014	1.83396e-014	-1.06089e-014	-1.12135e-014	-8.46467e-015	-9.97571e-015	4.55603e-015	1.74307e-014	7.12377e-016	2.37106e-014	1.21764e-015	2.92115e-014	1.87328e-014	-1.29648e-014	-1.77896e-014	-1.42087e-014	-1.43685e-014	-1.69647e-014	-2.6721e-014	-1.34713e-014	-2.02122e-014	-1.0291e-014	-7.72308e-015	2.37642e-015
1.87616e-014	1.76848e-014	1.81615e-014	-1.0502e-014	-1.11269e-014	-7.83838e-015	-9.99429e-015	5.36967e-015	1.79952e-014	1.01021e-015	2.40339e-014	1.62763e-015	2.94552e-014	1.89323e-014	-1.28468e-014	-1.78371e-014	-1.37647e-014	-1.42335e-014	-1.69565e-014	-2.64462e-014	-1.33968e-014	-2.03061e-014	-1.0285e-014	-7.80533e-015	2.17853e-015
1.87668e-014	1.74536e-014	1.79945e-014	-1.04076e-014	-1.10505e-014	-7.23334e-015	-1.0029e-014	6.15175e-015	1.85394e-014	1.27241e-015	2.4351e-014	2.0051e-015	2.9685e-014	1.91238e-014	-1.27366e-014	-1.78654e-014	-1.33372e-014	-1.41151e-014	-1.69779e-014	-2.61921e-014	-1.33563e-014	-2.04214e-014	-1.03245e-014	-7.90623e-015	1.95204e-015
1.87545e-014	1.71895e-014	1.78415e-014	-1.03283e-014	-1.09865e-014	-6.65613e-015	-1.00808e-014	6.89725e-015	1.90615e-014	1.49894e-015	2.46624e-014	2.34689e-015	2.99015e-014	1.93071e-014	-1.26374e-014	-1.7876e-014	-1.29309e-014	-1.40138e-014	-1.70305e-014	-2.59604e-014	-1.33497e-014	-2.05586e-014	-1.04083e-014	-8.02495e-015	1.6985e-015
1.87267e-014	1.6895e-014	1.77051e-014	-1.02668e-014	-1.09374e-014	-6.11245e-015	-1.01499e-014	7.60178e-015	1.95596e-014	1.68984e-015	2.49684e-014	2.65029e-015	3.01052e-014	1.94822e-014	-1.25522e-014	-1.78698e-014	-1.25501e-014	-1.39305e-014	-1.71151e-014	-2.57523e-014	-1.33768e-014	-2.07176e-014	-1.05347e-014	-8.16046e-015	1.41955e-015
1.8685e-014	1.65726e-014	1.7588e-014	-1.02249e-014	-1.09048e-014	-5.60795e-015	-1.02366e-014	8.26082e-015	2.00322e-014	1.84582e-015	2.52696e-014	2.9132e-015	3.02969e-014	1.96488e-014	-1.24839e-014	-1.78482e-014	-1.21991e-014	-1.38655e-014	-1.72327e-014	-2.5569e-014	-1.34372e-014	-2.08988e-014	-1.07021e-014	-8.31174e-015	1.11711e-015
1.86317e-014	1.62256e-014	1.74921e-014	-1.02042e-014	-1.089e-014	-5.14802e-015	-1.0341e-014	8.8705e-015	2.04783e-014	1.96797e-015	2.55664e-014	3.13383e-015	3.04773e-014	1.98071e-014	-1.24352e-014	-1.78127e-014	-1.18819e-014	-1.3819e-014	-1.73843e-014	-2.54113e-014	-1.35302e-014	-2.11023e-014	-1.09089e-014	-8.47759e-015	7.9297e-016
1.85688e-014	1.5857e-014	1.74196e-014	-1.02059e-014	-1.08946e-014	-4.7371e-015	-1.0463e-014	9.42793e-015	2.08967e-014	2.0574e-015	2.58589e-014	3.31059e-015	3.0647e-014	1.99574e-014	-1.24085e-014	-1.77647e-014	-1.16024e-014	-1.3791e-014	-1.75703e-014	-2.52799e-014	-1.36546e-014	-2.13284e-014	-1.11526e-014	-8.65645e-015	4.48996e-016
1.84988e-014	1.54699e-014	1.73717e-014	-1.02314e-014	-1.09197e-014	-4.379e-015	-1.06024e-014	9.93049e-015	2.12867e-014	2.11578e-015	2.61472e-014	3.44224e-015	3.08069e-014	2.01001e-014	-1.24061e-014	-1.77055e-014	-1.13641e-014	-1.37816e-014	-1.77906e-014	-2.51758e-014	-1.38087e-014	-2.15769e-014	-1.1431e-014	-8.84685e-015	8.73814e-017
1.84239e-014	1.50678e-014	1.73498e-014	-1.02816e-014	-1.09662e-014	-4.07686e-015	-1.07584e-014	1.03761e-014	2.16479e-014	2.14567e-015	2.64312e-014	3.52829e-015	3.09577e-014	2.02355e-014	-1.24296e-014	-1.76368e-014	-1.11703e-014	-1.37906e-014	-1.80453e-014	-2.50992e-014	-1.3991e-014	-2.18477e-014	-1.17414e-014	-9.04712e-015	-2.8961e-016
1.83463e-014	1.46545e-014	1.73551e-014	-1.03568e-014	-1.10346e-014	-3.83276e-015	-1.09299e-014	1.07629e-014	2.19802e-014	2.14947e-015	2.67109e-014	3.56829e-015	3.10997e-014	2.03643e-014	-1.24804e-014	-1.75602e-014	-1.10234e-014	-1.38179e-014	-1.83334e-014	-2.50507e-014	-1.41997e-014	-2.21406e-014	-1.20813e-014	-9.25551e-015	-6.80112e-016
1.82683e-014	1.42334e-014	1.73885e-014	-1.04568e-014	-1.11253e-014	-3.64827e-015	-1.1116e-014	1.109e-014	2.22835e-014	2.12973e-015	2.69859e-014	3.56204e-015	3.12334e-014	2.0487e-014	-1.25596e-014	-1.74769e-014	-1.09257e-014	-1.38626e-014	-1.8654e-014	-2.50299e-014	-1.44324e-014	-2.24547e-014	-1.24481e-014	-9.46992e-015	-1.08163e-015
1.81915e-014	1.38085e-014	1.74501e-014	-1.05816e-014	-1.12378e-014	-3.52382e-015	-1.13156e-014	1.13571e-014	2.25581e-014	2.08957e-015	2.72558e-014	3.51062e-015	3.13594e-014	2.06046e-014	-1.2668e-014	-1.73885e-014	-1.0879e-014	-1.39242e-014	-1.90052e-014	-2.50364e-014	-1.46863e-014	-2.27895e-014	-1.2839e-014	-9.68837e-015	-1.49138e-015
1.81176e-014	1.33837e-014	1.754e-014	-1.07307e-014	-1.13717e-014	-3.45948e-015	-1.15268e-014	1.15644e-014	2.28047e-014	2.03233e-015	2.75203e-014	3.41516e-015	3.14781e-014	2.07176e-014	-1.28057e-014	-1.72963e-014	-1.08843e-014	-1.40014e-014	-1.93855e-014	-2.50698e-014	-1.49592e-014	-2.31441e-014	-1.32509e-014	-9.90882e-015	-1.90684e-015
1.80481e-014	1.29628e-014	1.76576e-014	-1.09031e-014	-1.15259e-014	-3.4546e-015	-1.17479e-014	1.17129e-014	2.30241e-014	1.96129e-015	2.77785e-014	3.27705e-015	3.15904e-014	2.08275e-014	-1.29726e-014	-1.72018e-014	-1.09417e-014	-1.40934e-014	-1.97928e-014	-2.51296e-014	-1.52482e-014	-2.35172e-014	-1.36808e-014	-1.01289e-014	-2.32578e-015
1.79842e-014	1.255e-014	1.78024e-014	-1.10977e-014	-1.16991e-014	-3.50758e-015	-1.19774e-014	1.18037e-014	2.32177e-014	1.88034e-015	2.80304e-014	3.0982e-015	3.16967e-014	2.09351e-014	-1.31681e-014	-1.71057e-014	-1.1051e-014	-1.41991e-014	-2.02247e-014	-2.52147e-014	-1.55506e-014	-2.39078e-014	-1.41257e-014	-1.03466e-014	-2.74593e-015
1.79275e-014	1.21489e-014	1.7973e-014	-1.13127e-014	-1.18896e-014	-3.61616e-015	-1.2213e-014	1.1839e-014	2.33868e-014	1.79311e-015	2.82749e-014	2.88125e-015	3.17976e-014	2.10415e-014	-1.33915e-014	-1.70094e-014	-1.12122e-014	-1.43176e-014	-2.06781e-014	-2.53244e-014	-1.58632e-014	-2.43143e-014	-1.45826e-014	-1.05594e-014	-3.16468e-015
1.78789e-014	1.17633e-014	1.81678e-014	-1.15466e-014	-1.20958e-014	-3.77733e-015	-1.24521e-014	1.18212e-014	2.35332e-014	1.70359e-015	2.85113e-014	2.62895e-015	3.18935e-014	2.1148e-014	-1.36418e-014	-1.69142e-014	-1.14238e-014	-1.44472e-014	-2.11496e-014	-2.54576e-014	-1.61828e-014	-2.47353e-014	-1.50482e-014	-1.07653e-014	-3.57964e-015
1.7839e-014	1.13967e-014	1.83856e-014	-1.1797e-014	-1.23152e-014	-3.98753e-015	-1.26927e-014	1.17536e-014	2.36584e-014	1.61565e-015	2.8739e-014	2.34477e-015	3.19849e-014	2.12558e-014	-1.39175e-014	-1.68208e-014	-1.1684e-014	-1.45862e-014	-2.16358e-014	-2.56128e-014	-1.6506e-014	-2.51689e-014	-1.55195e-014	-1.0962e-014	-3.98888e-015
1.7808e-014	1.10527e-014	1.86244e-014	-1.20617e-014	-1.25457e-014	-4.24244e-015	-1.29324e-014	1.16394e-014	2.37648e-014	1.53274e-015	2.89572e-014	2.03298e-015	3.20728e-014	2.13661e-014	-1.42161e-014	-1.67301e-014	-1.19903e-014	-1.47329e-014	-2.21337e-014	-2.57886e-014	-1.68294e-014	-2.56127e-014	-1.59933e-014	-1.11474e-014	-4.39021e-015
1.77861e-014	1.07345e-014	1.88818e-014	-1.23383e-014	-1.27842e-014	-4.53711e-015	-1.31686e-014	1.14827e-014	2.38551e-014	1.45858e-015	2.91653e-014	1.69744e-015	3.21576e-014	2.14801e-014	-1.45355e-014	-1.66424e-014	-1.23397e-014	-1.48857e-014	-2.26392e-014	-2.59834e-014	-1.71496e-014	-2.60646e-014	-1.64666e-014	-1.13189e-014	-4.78162e-015
1.77733e-014	1.04451e-014	1.91553e-014	-1.2624e-014	-1.30277e-014	-4.8662e-015	-1.33988e-014	1.12876e-014	2.39318e-014	1.39661e-015	2.93624e-014	1.34242e-015	3.22404e-014	2.15988e-014	-1.4873e-014	-1.65584e-014	-1.27294e-014	-1.50429e-014	-2.31478e-014	-2.61957e-014	-1.7463e-014	-2.65223e-014	-1.69368e-014	-1.14746e-014	-5.16138e-015
1.77693e-014	1.01874e-014	1.94424e-014	-1.29161e-014	-1.32735e-014	-5.22413e-015	-1.36202e-014	1.1059e-014	2.39973e-014	1.34994e-015	2.95485e-014	9.72417e-016	3.23218e-014	2.17234e-014	-1.52256e-014	-1.64786e-014	-1.31552e-014	-1.52028e-014	-2.36558e-014	-2.64238e-014	-1.7766e-014	-2.69827e-014	-1.74008e-014	-1.16124e-014	-5.52777e-015
1.77735e-014	9.96405e-015	1.97401e-014	-1.32117e-014	-1.35185e-014	-5.60478e-015	-1.38302e-014	1.08015e-014	2.40549e-014	1.32187e-015	2.97224e-014	5.92768e-016	3.24028e-014	2.1855e-014	-1.55901e-014	-1.64032e-014	-1.36127e-014	-1.53635e-014	-2.41588e-014	-2.66658e-014	-1.80556e-014	-2.7443e-014	-1.7856e-014	-1.17305e-014	-5.87914e-015
1.77853e-014	9.77728e-015	2.00455e-014	-1.35084e-014	-1.37595e-014	-6.00188e-015	-1.40261e-014	1.05203e-014	2.41073e-014	1.31523e-015	2.9884e-014	2.08409e-016	3.2484e-014	2.19948e-014	-1.59629e-014	-1.63321e-014	-1.40974e-014	-1.55229e-014	-2.4653e-014	-2.692e-014	-1.83281e-014	-2.79001e-014	-1.82998e-014	-1.18268e-014	-6.21413e-015
1.78039e-014	9.62918e-015	2.03558e-014	-1.3803e-014	-1.39931e-014	-6.40882e-015	-1.42054e-014	1.02205e-014	2.41577e-014	1.33224e-015	3.00328e-014	-1.75503e-016	3.25668e-014	2.21436e-014	-1.63405e-014	-1.62653e-014	-1.46039e-014	-1.56796e-014	-2.51338e-014	-2.71847e-014	-1.85805e-014	-2.83514e-014	-1.87295e-014	-1.18997e-014	-6.5314e-015
1.78283e-014	9.52136e-015	2.06678e-014	-1.40924e-014	-1.4216e-014	-6.81905e-015	-1.43655e-014	9.90755e-015	2.42092e-014	1.3753e-015	3.01686e-014	-5.53621e-016	3.26521e-014	2.23024e-014	-1.67193e-014	-1.62024e-014	-1.51271e-014	-1.58317e-014	-2.55973e-014	-2.74577e-014	-1.88092e-014	-2.87938e-014	-1.91433e-014	-1.19475e-014	-6.82998e-015
1.78575e-014	9.45534e-015	2.09784e-014	-1.43738e-014	-1.4425e-014	-7.22569e-015	-1.45042e-014	9.58695e-015	2.42648e-014	1.44635e-015	3.02914e-014	-9.20802e-016	3.27408e-014	2.24719e-014	-1.70953e-014	-1.61433e-014	-1.56617e-014	-1.59774e-014	-2.60393e-014	-2.77369e-014	-1.9012e-014	-2.92245e-014	-1.95389e-014	-1.19688e-014	-7.10907e-015
1.78903e-014	9.43213e-015	2.12844e-014	-1.46443e-014	-1.46169e-014	-7.62225e-015	-1.46194e-014	9.26377e-015	2.43275e-014	1.54689e-015	3.04014e-014	-1.27159e-015	3.2834e-014	2.26525e-014	-1.74651e-014	-1.60873e-014	-1.6202e-014	-1.61149e-014	-2.64562e-014	-2.80203e-014	-1.91858e-014	-2.96405e-014	-1.99145e-014	-1.19626e-014	-7.36799e-015
1.79255e-014	9.45247e-015	2.15827e-014	-1.49014e-014	-1.47891e-014	-8.00247e-015	-1.47096e-014	8.94322e-015	2.44002e-014	1.67798e-015	3.04988e-014	-1.60113e-015	3.29328e-014	2.28447e-014	-1.78248e-014	-1.60341e-014	-1.6742e-014	-1.62424e-014	-2.68442e-014	-2.83059e-014	-1.93282e-014	-3.00384e-014	-2.02682e-014	-1.19278e-014	-7.60644e-015
1.79615e-014	9.51675e-015	2.18704e-014	-1.51428e-014	-1.49384e-014	-8.36055e-015	-1.47729e-014	8.63051e-015	2.44862e-014	1.84025e-015	3.05841e-014	-1.904e-015	3.30384e-014	2.3049e-014	-1.81706e-014	-1.59829e-014	-1.72762e-014	-1.63588e-014	-2.71997e-014	-2.85916e-014	-1.9437e-014	-3.04153e-014	-2.05987e-014	-1.18633e-014	-7.82414e-015
1.79967e-014	9.62485e-015	2.21448e-014	-1.53662e-014	-1.50624e-014	-8.69031e-015	-1.48078e-014	8.33046e-015	2.4588e-014	2.03392e-015	3.06578e-014	-2.17523e-015	3.31519e-014	2.32655e-014	-1.8499e-014	-1.59326e-014	-1.77988e-014	-1.64627e-014	-2.75199e-014	-2.8875e-014	-1.95103e-014	-3.07683e-014	-2.09047e-014	-1.17684e-014	-8.02059e-015
1.803e-014	9.77682e-015	2.24029e-014	-1.55698e-014	-1.51591e-014	-8.98626e-015	-1.48133e-014	8.04808e-015	2.47084e-014	2.25891e-015	3.07205e-014	-2.41048e-015	3.32747e-014	2.34947e-014	-1.88066e-014	-1.58824e-014	-1.83041e-014	-1.65529e-014	-2.78016e-014	-2.91544e-014	-1.95463e-014	-3.10946e-014	-2.1185e-014	-1.16427e-014	-8.19633e-015
1.80606e-014	9.97204e-015	2.26422e-014	-1.57521e-014	-1.5226e-014	-9.24331e-015	-1.47883e-014	7.78792e-015	2.48496e-014	2.51473e-015	3.07731e-014	-2.60526e-015	3.34078e-014	2.37361e-014	-1.90902e-014	-1.58312e-014	-1.87867e-014	-1.66283e-014	-2.80424e-014	-2.94273e-014	-1.9544e-014	-3.1392e-014	-2.14388e-014	-1.14856e-014	-8.35172e-015
1.8087e-014	1.02095e-014	2.28603e-014	-1.59112e-014	-1.52618e-014	-9.45709e-015	-1.47324e-014	7.55419e-015	2.50138e-014	2.80045e-015	3.08169e-014	-2.75577e-015	3.35522e-014	2.39893e-014	-1.9347e-014	-1.57777e-014	-1.92415e-014	-1.6688e-014	-2.82399e-014	-2.96917e-014	-1.95022e-014	-3.16581e-014	-2.16654e-014	-1.12972e-014	-8.48718e-015
1.81083e-014	1.04882e-014	2.30551e-014	-1.60458e-014	-1.52649e-014	-9.62399e-015	-1.46456e-014	7.35041e-015	2.52028e-014	3.11436e-015	3.08533e-014	-2.85844e-015	3.3709e-014	2.42541e-014	-1.95742e-014	-1.57205e-014	-1.96638e-014	-1.67314e-014	-2.83924e-014	-2.99456e-014	-1.94205e-014	-3.1891e-014	-2.18642e-014	-1.10776e-014	-8.60327e-015
1.81238e-014	1.08064e-014	2.32248e-014	-1.6155e-014	-1.52344e-014	-9.74087e-015	-1.45278e-014	7.18e-015	2.54185e-014	3.45503e-015	3.08838e-014	-2.91053e-015	3.3879e-014	2.45299e-014	-1.97697e-014	-1.56586e-014	-2.0049e-014	-1.67578e-014	-2.84983e-014	-3.0187e-014	-1.92986e-014	-3.20891e-014	-2.20351e-014	-1.08274e-014	-8.70059e-015
1.81325e-014	1.11622e-014	2.3368e-014	-1.62382e-014	-1.51697e-014	-9.8048e-015	-1.43797e-014	7.04616e-015	2.56624e-014	3.82082e-015	3.09095e-014	-2.90957e-015	3.40626e-014	2.48162e-014	-1.99315e-014	-1.55906e-014	-2.03923e-014	-1.67664e-014	-2.85564e-014	-3.04143e-014	-1.91368e-014	-3.22511e-014	-2.21784e-014	-1.05463e-014	-8.77975e-015
1.81341e-014	1.15539e-014	2.34831e-014	-1.62949e-014	-1.50709e-014	-9.81392e-015	-1.42025e-014	6.95058e-015	2.59353e-014	4.20922e-015	3.09318e-014	-2.85363e-015	3.42609e-014	2.5112e-014	-2.0058e-014	-1.55153e-014	-2.06906e-014	-1.67567e-014	-2.85659e-014	-3.06256e-014	-1.89352e-014	-3.23756e-014	-2.22941e-014	-1.02346e-014	-8.84184e-015
1.8128e-014	1.1979e-014	2.35694e-014	-1.63254e-014	-1.49378e-014	-9.76691e-015	-1.39973e-014	6.89511e-015	2.62378e-014	4.61734e-015	3.09524e-014	-2.74084e-015	3.44746e-014	2.54164e-014	-2.01476e-014	-1.54313e-014	-2.09399e-014	-1.67288e-014	-2.85265e-014	-3.08181e-014	-1.8694e-014	-3.24623e-014	-2.23828e-014	-9.89351e-015	-8.88772e-015
1.81142e-014	1.24356e-014	2.3626e-014	-1.63297e-014	-1.47707e-014	-9.66332e-015	-1.3765e-014	6.88169e-015	2.65704e-014	5.0424e-015	3.09732e-014	-2.5698e-015	3.47039e-014	2.57285e-014	-2.01997e-014	-1.53376e-014	-2.11384e-014	-1.66825e-014	-2.84379e-014	-3.09903e-014	-1.84146e-014	-3.25109e-014	-2.24444e-014	-9.52391e-015	-8.91879e-015
1.80937e-014	1.29211e-014	2.36526e-014	-1.63082e-014	-1.45703e-014	-9.50352e-015	-1.35073e-014	6.91161e-015	2.69335e-014	5.4816e-015	3.0996e-014	-2.3401e-015	3.49492e-014	2.60467e-014	-2.02137e-014	-1.52332e-014	-2.12839e-014	-1.66176e-014	-2.83004e-014	-3.11398e-014	-1.80979e-014	-3.25215e-014	-2.24802e-014	-9.12715e-015	-8.93611e-015
1.80665e-014	1.34329e-014	2.36493e-014	-1.62618e-014	-1.43381e-014	-9.28863e-015	-1.32266e-014	6.98529e-015	2.73266e-014	5.93161e-015	3.10229e-014	-2.05197e-015	3.52106e-014	2.637e-014	-2.01901e-014	-1.51165e-014	-2.13749e-014	-1.65348e-014	-2.81153e-014	-3.12652e-014	-1.77459e-014	-3.24946e-014	-2.24912e-014	-8.7046e-015	-8.94032e-015
1.80331e-014	1.39682e-014	2.36162e-014	-1.61911e-014	-1.40754e-014	-9.01998e-015	-1.2925e-014	7.10288e-015	2.77485e-014	6.38897e-015	3.10556e-014	-1.70598e-015	3.5488e-014	2.66972e-014	-2.01288e-014	-1.4986e-014	-2.14106e-014	-1.64348e-014	-2.78842e-014	-3.13654e-014	-1.73603e-014	-3.24305e-014	-2.24784e-014	-8.25741e-015	-8.93262e-015
1.79944e-014	1.45243e-014	2.3554e-014	-1.60972e-014	-1.3784e-014	-8.70001e-015	-1.26052e-014	7.26431e-015	2.8199e-014	6.85014e-015	3.10964e-014	-1.30332e-015	3.5781e-014	2.70272e-014	-2.00304e-014	-1.4841e-014	-2.13905e-014	-1.63176e-014	-2.76083e-014	-3.14386e-014	-1.69431e-014	-3.23301e-014	-2.24434e-014	-7.78724e-015	-8.91405e-015
1.79512e-014	1.50989e-014	2.34637e-014	-1.59817e-014	-1.34663e-014	-8.33146e-015	-1.22695e-014	7.46845e-015	2.8677e-014	7.31189e-015	3.11472e-014	-8.45733e-016	3.60895e-014	2.73588e-014	-1.98963e-014	-1.46809e-014	-2.1315e-014	-1.6184e-014	-2.72898e-014	-3.14834e-014	-1.6497e-014	-3.21947e-014	-2.23875e-014	-7.29585e-015	-8.88515e-015
1.79046e-014	1.56889e-014	2.33465e-014	-1.58461e-014	-1.31249e-014	-7.91807e-015	-1.19211e-014	7.71375e-015	2.91801e-014	7.77045e-015	3.12096e-014	-3.35225e-016	3.64127e-014	2.76902e-014	-1.97281e-014	-1.45043e-014	-2.1185e-014	-1.60346e-014	-2.69309e-014	-3.14983e-014	-1.60245e-014	-3.20263e-014	-2.2312e-014	-6.78497e-015	-8.84709e-015
1.78561e-014	1.62917e-014	2.32038e-014	-1.56924e-014	-1.27621e-014	-7.46376e-015	-1.15628e-014	7.99851e-015	2.97067e-014	8.22276e-015	3.1285e-014	2.26089e-016	3.67499e-014	2.80204e-014	-1.95274e-014	-1.43104e-014	-2.10022e-014	-1.58701e-014	-2.65343e-014	-3.14827e-014	-1.5528e-014	-3.18268e-014	-2.22181e-014	-6.25667e-015	-8.80091e-015
1.78071e-014	1.69042e-014	2.30369e-014	-1.5522e-014	-1.23805e-014	-6.97316e-015	-1.11981e-014	8.32035e-015	3.02544e-014	8.66589e-015	3.1375e-014	8.35308e-016	3.71001e-014	2.83482e-014	-1.92961e-014	-1.40989e-014	-2.07682e-014	-1.56914e-014	-2.61029e-014	-3.14356e-014	-1.50106e-014	-3.15992e-014	-2.21075e-014	-5.71266e-015	-8.74673e-015
1.7759e-014	1.75234e-014	2.28478e-014	-1.5337e-014	-1.19829e-014	-6.4511e-015	-1.083e-014	8.67725e-015	3.08207e-014	9.09698e-015	3.14815e-014	1.48916e-015	3.74616e-014	2.86726e-014	-1.90364e-014	-1.38696e-014	-2.04855e-014	-1.54997e-014	-2.56392e-014	-3.13564e-014	-1.44758e-014	-3.13458e-014	-2.19825e-014	-5.15464e-015	-8.68541e-015
1.77132e-014	1.81468e-014	2.26392e-014	-1.51393e-014	-1.15725e-014	-5.90276e-015	-1.04615e-014	9.06603e-015	3.14032e-014	9.51291e-015	3.16053e-014	2.18349e-015	3.78324e-014	2.89924e-014	-1.87509e-014	-1.36222e-014	-2.01567e-014	-1.52965e-014	-2.51459e-014	-3.12442e-014	-1.39268e-014	-3.10693e-014	-2.1845e-014	-4.58507e-015	-8.61752e-015
1.76715e-014	1.87721e-014	2.24129e-014	-1.49311e-014	-1.11525e-014	-5.33395e-015	-1.00961e-014	9.48365e-015	3.1999e-014	9.91049e-015	3.17475e-014	2.91471e-015	3.82111e-014	2.93064e-014	-1.84423e-014	-1.33564e-014	-1.97854e-014	-1.50828e-014	-2.46259e-014	-3.10986e-014	-1.33665e-014	-3.07729e-014	-2.1697e-014	-4.00551e-015	-8.54363e-015
1.76356e-014	1.93967e-014	2.21715e-014	-1.47146e-014	-1.07262e-014	-4.75014e-015	-9.73696e-015	9.92655e-015	3.26043e-014	1.02873e-014	3.19094e-014	3.67844e-015	3.85956e-014	2.96138e-014	-1.81135e-014	-1.30724e-014	-1.93751e-014	-1.48592e-014	-2.40822e-014	-3.09198e-014	-1.27983e-014	-3.046e-014	-2.15403e-014	-3.41829e-015	-8.4645e-015
1.76071e-014	2.00183e-014	2.19174e-014	-1.44922e-014	-1.02969e-014	-4.15756e-015	-9.38745e-015	1.03908e-014	3.32166e-014	1.06417e-014	3.20917e-014	4.4701e-015	3.8984e-014	2.99135e-014	-1.77676e-014	-1.27704e-014	-1.89301e-014	-1.46272e-014	-2.35183e-014	-3.07075e-014	-1.22253e-014	-3.01332e-014	-2.13763e-014	-2.82497e-015	-8.3802e-015
1.75872e-014	2.06345e-014	2.16535e-014	-1.42661e-014	-9.86791e-015	-3.5624e-015	-9.05068e-015	1.08726e-014	3.38323e-014	1.09718e-014	3.22947e-014	5.28506e-015	3.9374e-014	3.02044e-014	-1.74073e-014	-1.24512e-014	-1.84552e-014	-1.43882e-014	-2.29378e-014	-3.04617e-014	-1.16509e-014	-2.97959e-014	-2.12077e-014	-2.22772e-015	-8.29054e-015
1.75773e-014	2.12432e-014	2.13825e-014	-1.40383e-014	-9.44245e-015	-2.97074e-015	-8.72957e-015	1.13676e-014	3.44483e-014	1.12756e-014	3.25188e-014	6.11846e-015	3.97631e-014	3.04862e-014	-1.7036e-014	-1.21151e-014	-1.79549e-014	-1.41432e-014	-2.23441e-014	-3.01828e-014	-1.1078e-014	-2.94513e-014	-2.10364e-014	-1.62824e-015	-8.19573e-015
1.75786e-014	2.18422e-014	2.11068e-014	-1.38106e-014	-9.02352e-015	-2.38846e-015	-8.42691e-015	1.18716e-014	3.50611e-014	1.15519e-014	3.27636e-014	6.96562e-015	4.01486e-014	3.07588e-014	-1.66568e-014	-1.17633e-014	-1.74338e-014	-1.38935e-014	-2.174e-014	-2.9872e-014	-1.05097e-014	-2.91031e-014	-2.08643e-014	-1.02871e-015	-8.09574e-015
1.75923e-014	2.243e-014	2.08294e-014	-1.35849e-014	-8.61405e-015	-1.82123e-015	-8.14508e-015	1.23803e-014	3.56675e-014	1.18001e-014	3.30287e-014	7.82167e-015	4.05283e-014	3.10216e-014	-1.62724e-014	-1.13968e-014	-1.68969e-014	-1.36401e-014	-2.11287e-014	-2.95295e-014	-9.94869e-015	-2.87545e-014	-2.06929e-014	-4.30856e-016	-7.99055e-015
1.76197e-014	2.30052e-014	2.05529e-014	-1.33628e-014	-8.21705e-015	-1.27491e-015	-7.88612e-015	1.28898e-014	3.62634e-014	1.20196e-014	3.33137e-014	8.68132e-015	4.08996e-014	3.12747e-014	-1.58857e-014	-1.10167e-014	-1.63493e-014	-1.33841e-014	-2.05132e-014	-2.91569e-014	-9.39768e-015	-2.84085e-014	-2.05239e-014	1.63614e-016	-7.87993e-015
1.76615e-014	2.35658e-014	2.02801e-014	-1.31459e-014	-7.83488e-015	-7.55082e-016	-7.65205e-015	1.33957e-014	3.68454e-014	1.22101e-014	3.36176e-014	9.54062e-015	4.12603e-014	3.15178e-014	-1.54995e-014	-1.06241e-014	-1.57954e-014	-1.31265e-014	-1.98962e-014	-2.87558e-014	-8.85894e-015	-2.80682e-014	-2.03591e-014	7.53088e-016	-7.76375e-015
1.77185e-014	2.41106e-014	2.00135e-014	-1.2935e-014	-7.46967e-015	-2.66347e-016	-7.44428e-015	1.38937e-014	3.74108e-014	1.23717e-014	3.39394e-014	1.03952e-014	4.16074e-014	3.17512e-014	-1.51161e-014	-1.02202e-014	-1.52404e-014	-1.28685e-014	-1.92802e-014	-2.83272e-014	-8.33499e-015	-2.7737e-014	-2.02002e-014	1.33554e-015	-7.64186e-015
1.77908e-014	2.46377e-014	1.97556e-014	-1.27313e-014	-7.1232e-015	1.86537e-016	-7.26389e-015	1.43799e-014	3.79561e-014	1.25045e-014	3.42781e-014	1.12402e-014	4.19385e-014	3.19746e-014	-1.47375e-014	-9.80678e-015	-1.46895e-014	-1.26111e-014	-1.86678e-014	-2.78732e-014	-7.82716e-015	-2.74177e-014	-2.00487e-014	1.90971e-015	-7.5143e-015
1.78787e-014	2.51458e-014	1.95082e-014	-1.2536e-014	-6.79709e-015	5.9923e-016	-7.11168e-015	1.48504e-014	3.84781e-014	1.26097e-014	3.4632e-014	1.20714e-014	4.22506e-014	3.21886e-014	-1.43662e-014	-9.3854e-015	-1.41469e-014	-1.23554e-014	-1.80611e-014	-2.73955e-014	-7.33709e-015	-2.7113e-014	-1.9906e-014	2.47412e-015	-7.38109e-015
1.79819e-014	2.5634e-014	1.92735e-014	-1.23499e-014	-6.49308e-015	9.68117e-016	-6.98873e-015	1.53018e-014	3.89741e-014	1.2688e-014	3.49995e-014	1.28856e-014	4.25415e-014	3.23934e-014	-1.40038e-014	-8.9576e-015	-1.36171e-014	-1.21023e-014	-1.74625e-014	-2.68968e-014	-6.86691e-015	-2.68245e-014	-1.97729e-014	3.02766e-015	-7.24145e-015
1.80996e-014	2.61013e-014	1.90535e-014	-1.21734e-014	-6.21276e-015	1.28996e-015	-6.89546e-015	1.57305e-014	3.94416e-014	1.27407e-014	3.53788e-014	1.36789e-014	4.28087e-014	3.25893e-014	-1.36521e-014	-8.52552e-015	-1.31039e-014	-1.18523e-014	-1.68739e-014	-2.63796e-014	-6.41772e-015	-2.65542e-014	-1.96504e-014	3.56926e-015	-7.09542e-015
1.82309e-014	2.6547e-014	1.88496e-014	-1.20066e-014	-5.95709e-015	1.56215e-015	-6.83183e-015	1.61331e-014	3.9878e-014	1.27694e-014	3.57681e-014	1.4448e-014	4.30504e-014	3.2777e-014	-1.33124e-014	-8.09084e-015	-1.26116e-014	-1.16063e-014	-1.62968e-014	-2.5846e-014	-5.99056e-015	-2.63035e-014	-1.95396e-014	4.0975e-015	-6.94284e-015
1.8375e-014	2.69703e-014	1.86632e-014	-1.18496e-014	-5.72672e-015	1.78253e-015	-6.79743e-015	1.65069e-014	4.02814e-014	1.27762e-014	3.6165e-014	1.51898e-014	4.32641e-014	3.2957e-014	-1.29852e-014	-7.65562e-015	-1.21436e-014	-1.13651e-014	-1.57328e-014	-2.52986e-014	-5.58598e-015	-2.60737e-014	-1.94412e-014	4.6111e-015	-6.78383e-015
1.8531e-014	2.73706e-014	1.84955e-014	-1.17029e-014	-5.52171e-015	1.94973e-015	-6.79151e-015	1.68494e-014	4.06498e-014	1.27627e-014	3.65668e-014	1.59018e-014	4.34487e-014	3.31301e-014	-1.26713e-014	-7.22207e-015	-1.17026e-014	-1.11289e-014	-1.51832e-014	-2.47405e-014	-5.20406e-015	-2.58654e-014	-1.93561e-014	5.10896e-015	-6.61846e-015
1.86971e-014	2.77472e-014	1.83476e-014	-1.15664e-014	-5.34197e-015	2.06224e-015	-6.8127e-015	1.7158e-014	4.09813e-014	1.27308e-014	3.69712e-014	1.65819e-014	4.36023e-014	3.3297e-014	-1.23712e-014	-6.79237e-015	-1.12912e-014	-1.08982e-014	-1.46495e-014	-2.41746e-014	-4.84518e-015	-2.56791e-014	-1.92843e-014	5.59041e-015	-6.44695e-015
1.88717e-014	2.80996e-014	1.82206e-014	-1.14397e-014	-5.18773e-015	2.11933e-015	-6.85996e-015	1.7431e-014	4.1274e-014	1.26825e-014	3.7375e-014	1.72288e-014	4.37236e-014	3.34583e-014	-1.20852e-014	-6.36837e-015	-1.09122e-014	-1.06737e-014	-1.41323e-014	-2.36042e-014	-4.50915e-015	-2.55151e-014	-1.92262e-014	6.05463e-015	-6.26981e-015
1.90529e-014	2.84279e-014	1.81153e-014	-1.13222e-014	-5.05863e-015	2.12133e-015	-6.93169e-015	1.76667e-014	4.1527e-014	1.26204e-014	3.77757e-014	1.78408e-014	4.38111e-014	3.36148e-014	-1.18131e-014	-5.952e-015	-1.05672e-014	-1.04559e-014	-1.36326e-014	-2.30324e-014	-4.19554e-015	-2.53734e-014	-1.91817e-014	6.50096e-015	-6.08726e-015
1.92387e-014	2.87314e-014	1.80316e-014	-1.12132e-014	-4.95385e-015	2.06832e-015	-7.02642e-015	1.78636e-014	4.1739e-014	1.25465e-014	3.81705e-014	1.84165e-014	4.38642e-014	3.37666e-014	-1.15542e-014	-5.54493e-015	-1.02575e-014	-1.02452e-014	-1.31509e-014	-2.24626e-014	-3.90373e-015	-2.52535e-014	-1.9151e-014	6.92904e-015	-5.9002e-015
1.94263e-014	2.90098e-014	1.79696e-014	-1.11121e-014	-4.87265e-015	1.96167e-015	-7.14224e-015	1.80211e-014	4.19091e-014	1.24631e-014	3.85572e-014	1.89547e-014	4.38823e-014	3.39148e-014	-1.13081e-014	-5.149e-015	-9.98421e-015	-1.00417e-014	-1.26877e-014	-2.18981e-014	-3.63296e-015	-2.51545e-014	-1.91335e-014	7.33819e-015	-5.70936e-015
1.96138e-014	2.92626e-014	1.79295e-014	-1.1018e-014	-4.81417e-015	1.80314e-015	-7.27689e-015	1.81389e-014	4.20373e-014	1.23723e-014	3.89326e-014	1.94553e-014	4.38645e-014	3.40597e-014	-1.10735e-014	-4.766e-015	-9.74824e-015	-9.84527e-015	-1.22429e-014	-2.13422e-014	-3.38219e-015	-2.50753e-014	-1.91289e-014	7.72769e-015	-5.51545e-015
1.97988e-014	2.94901e-014	1.79106e-014	-1.093e-014	-4.77751e-015	1.59505e-015	-7.42764e-015	1.82163e-014	4.21235e-014	1.22761e-014	3.92944e-014	1.99184e-014	4.38108e-014	3.4202e-014	-1.08494e-014	-4.39751e-015	-9.54972e-015	-9.6566e-015	-1.18174e-014	-2.07985e-014	-3.15016e-015	-2.50145e-014	-1.91368e-014	8.09742e-015	-5.31958e-015
1.9979e-014	2.96922e-014	1.79125e-014	-1.08469e-014	-4.7611e-015	1.33989e-015	-7.59237e-015	1.82539e-014	4.21673e-014	1.21764e-014	3.964e-014	2.03436e-014	4.37212e-014	3.4342e-014	-1.06348e-014	-4.04479e-015	-9.38869e-015	-9.47531e-015	-1.14114e-014	-2.02702e-014	-2.9355e-015	-2.49707e-014	-1.91568e-014	8.44748e-015	-5.12266e-015
2.0152e-014	2.98687e-014	1.79342e-014	-1.07671e-014	-4.76325e-015	1.04042e-015	-7.76823e-015	1.82515e-014	4.21688e-014	1.20755e-014	3.9967e-014	2.07317e-014	4.35962e-014	3.44795e-014	-1.04284e-014	-3.7093e-015	-9.26468e-015	-9.30166e-015	-1.10251e-014	-1.97604e-014	-2.73721e-015	-2.49422e-014	-1.91882e-014	8.77707e-015	-4.92613e-015
2.03151e-014	3.00198e-014	1.7975e-014	-1.06904e-014	-4.78287e-015	6.99704e-016	-7.95252e-015	1.82101e-014	4.21288e-014	1.19753e-014	4.02726e-014	2.10833e-014	4.34362e-014	3.46149e-014	-1.02284e-014	-3.39216e-015	-9.17618e-015	-9.13603e-015	-1.06584e-014	-1.92724e-014	-2.554e-015	-2.49272e-014	-1.923e-014	9.0861e-015	-4.73109e-015
2.04664e-014	3.01461e-014	1.80339e-014	-1.06154e-014	-4.8179e-015	3.21361e-016	-8.14276e-015	1.81308e-014	4.20477e-014	1.18771e-014	4.05548e-014	2.13992e-014	4.32421e-014	3.47482e-014	-1.00335e-014	-3.09389e-015	-9.12232e-015	-8.97827e-015	-1.03114e-014	-1.88092e-014	-2.38404e-015	-2.49239e-014	-1.92807e-014	9.37431e-015	-4.53946e-015
2.06043e-014	3.02473e-014	1.81096e-014	-1.05411e-014	-4.8668e-015	-9.0761e-017	-8.33651e-015	1.80151e-014	4.19262e-014	1.17826e-014	4.08108e-014	2.16805e-014	4.30147e-014	3.48797e-014	-9.8423e-015	-2.81569e-015	-9.10153e-015	-8.82849e-015	-9.98476e-015	-1.83732e-014	-2.22557e-015	-2.49298e-014	-1.93396e-014	9.64175e-015	-4.3528e-015
2.07262e-014	3.03238e-014	1.82005e-014	-1.04667e-014	-4.92803e-015	-5.33215e-016	-8.53147e-015	1.78649e-014	4.17659e-014	1.16931e-014	4.10384e-014	2.19283e-014	4.27558e-014	3.50094e-014	-9.6532e-015	-2.55818e-015	-9.11214e-015	-8.68673e-015	-9.67842e-015	-1.7967e-014	-2.07737e-015	-2.49425e-014	-1.94055e-014	9.8886e-015	-4.17252e-015
2.08299e-014	3.03755e-014	1.83054e-014	-1.03913e-014	-5.00008e-015	-1.00183e-015	-8.72534e-015	1.76823e-014	4.15677e-014	1.16102e-014	4.12361e-014	2.21442e-014	4.24664e-014	3.51365e-014	-9.4649e-015	-2.32206e-015	-9.15252e-015	-8.55275e-015	-9.39288e-015	-1.75932e-014	-1.93803e-015	-2.49594e-014	-1.94774e-014	1.01155e-014	-4.00043e-015
2.09139e-014	3.0403e-014	1.84229e-014	-1.0314e-014	-5.08186e-015	-1.49277e-015	-8.91571e-015	1.7469e-014	4.13327e-014	1.15345e-014	4.14019e-014	2.233e-014	4.21485e-014	3.52606e-014	-9.27625e-015	-2.10776e-015	-9.22023e-015	-8.42644e-015	-9.128e-015	-1.72543e-014	-1.80599e-015	-2.49789e-014	-1.95538e-014	1.03223e-014	-3.83797e-015
2.0977e-014	3.04064e-014	1.85516e-014	-1.0234e-014	-5.17212e-015	-2.00173e-015	-9.10088e-015	1.72273e-014	4.10623e-014	1.14667e-014	4.15342e-014	2.24869e-014	4.18035e-014	3.53807e-014	-9.08586e-015	-1.91525e-015	-9.31297e-015	-8.30797e-015	-8.88393e-015	-1.69522e-014	-1.6802e-015	-2.49984e-014	-1.96332e-014	1.05091e-014	-3.68703e-015
2.10182e-014	3.03865e-014	1.86898e-014	-1.01506e-014	-5.26923e-015	-2.52448e-015	-9.27895e-015	1.69595e-014	4.07575e-014	1.14068e-014	4.16314e-014	2.26163e-014	4.1433e-014	3.54962e-014	-8.89253e-015	-1.7446e-015	-9.42884e-015	-8.19697e-015	-8.6609e-015	-1.66888e-014	-1.55942e-015	-2.50161e-014	-1.97146e-014	1.06764e-014	-3.5495e-015
2.10366e-014	3.03439e-014	1.88358e-014	-1.00636e-014	-5.37208e-015	-3.0565e-015	-9.44862e-015	1.66684e-014	4.04201e-014	1.13549e-014	4.16925e-014	2.272e-014	4.10389e-014	3.5606e-014	-8.69507e-015	-1.59562e-015	-9.56502e-015	-8.09355e-015	-8.45904e-015	-1.64658e-014	-1.4427e-015	-2.50302e-014	-1.97971e-014	1.08246e-014	-3.4268e-015
2.10317e-014	3.02794e-014	1.89876e-014	-9.97217e-015	-5.47954e-015	-3.59434e-015	-9.60859e-015	1.63566e-014	4.0052e-014	1.1311e-014	4.17165e-014	2.27997e-014	4.06231e-014	3.57095e-014	-8.4928e-015	-1.4675e-015	-9.71904e-015	-7.99749e-015	-8.27875e-015	-1.62844e-014	-1.3292e-015	-2.50385e-014	-1.98793e-014	1.09543e-014	-3.3204e-015
2.10034e-014	3.01936e-014	1.91437e-014	-9.87624e-015	-5.59037e-015	-4.13407e-015	-9.75798e-015	1.60267e-014	3.96546e-014	1.12746e-014	4.17022e-014	2.28569e-014	4.01875e-014	3.58055e-014	-8.28523e-015	-1.3598e-015	-9.88785e-015	-7.90899e-015	-8.12071e-015	-1.61452e-014	-1.21861e-015	-2.50391e-014	-1.99602e-014	1.1066e-014	-3.2319e-015
2.09516e-014	3.00874e-014	1.93027e-014	-9.7756e-015	-5.70363e-015	-4.67175e-015	-9.89547e-015	1.56816e-014	3.92299e-014	1.12448e-014	4.1649e-014	2.28932e-014	3.9734e-014	3.58932e-014	-8.07173e-015	-1.27164e-015	-1.0069e-014	-7.82784e-015	-7.98505e-015	-1.60486e-014	-1.11066e-015	-2.5031e-014	-2.00388e-014	1.11601e-014	-3.16248e-015
2.08771e-014	2.99611e-014	1.94632e-014	-9.66971e-015	-5.81895e-015	-5.2043e-015	-1.00208e-014	1.53241e-014	3.87798e-014	1.12211e-014	4.15568e-014	2.29096e-014	3.9265e-014	3.59711e-014	-7.85206e-015	-1.20243e-015	-1.026e-014	-7.75432e-015	-7.87231e-015	-1.59946e-014	-1.00474e-015	-2.5013e-014	-2.01144e-014	1.12374e-014	-3.11308e-015
2.07804e-014	2.98159e-014	1.96238e-014	-9.55893e-015	-5.93577e-015	-5.72864e-015	-1.01342e-014	1.49569e-014	3.8306e-014	1.12022e-014	4.14257e-014	2.29081e-014	3.87826e-014	3.60383e-014	-7.62647e-015	-1.15144e-015	-1.04585e-014	-7.68835e-015	-7.78251e-015	-1.59837e-014	-9.00985e-016	-2.49837e-014	-2.01857e-014	1.12985e-014	-3.08489e-015
2.06625e-014	2.96532e-014	1.97827e-014	-9.44324e-015	-6.05346e-015	-6.24157e-015	-1.02353e-014	1.45824e-014	3.78105e-014	1.11875e-014	4.12558e-014	2.28896e-014	3.82886e-014	3.60931e-014	-7.39555e-015	-1.11741e-015	-1.06617e-014	-7.63006e-015	-7.71612e-015	-1.60153e-014	-8.0006e-016	-2.49423e-014	-2.0252e-014	1.1344e-014	-3.07877e-015
2.05246e-014	2.94741e-014	1.9938e-014	-9.32309e-015	-6.1712e-015	-6.74084e-015	-1.03246e-014	1.42032e-014	3.72953e-014	1.11754e-014	4.10473e-014	2.28539e-014	3.7785e-014	3.61344e-014	-7.15939e-015	-1.09912e-015	-1.0867e-014	-7.57938e-015	-7.67359e-015	-1.60882e-014	-7.02984e-016	-2.48884e-014	-2.03127e-014	1.13744e-014	-3.09536e-015
2.03679e-014	2.92799e-014	2.00886e-014	-9.19926e-015	-6.28908e-015	-7.2243e-015	-1.04023e-014	1.38224e-014	3.67619e-014	1.11648e-014	4.08007e-014	2.28023e-014	3.72733e-014	3.6161e-014	-6.91875e-015	-1.0951e-015	-1.10727e-014	-7.53668e-015	-7.6549e-015	-1.62008e-014	-6.09783e-016	-2.48217e-014	-2.03674e-014	1.13901e-014	-3.1348e-015
2.01944e-014	2.90724e-014	2.0233e-014	-9.07214e-015	-6.40687e-015	-7.69034e-015	-1.04696e-014	1.34423e-014	3.62121e-014	1.11542e-014	4.05162e-014	2.2736e-014	3.67554e-014	3.61714e-014	-6.67475e-015	-1.10406e-015	-1.1277e-014	-7.50176e-015	-7.65971e-015	-1.63515e-014	-5.21317e-016	-2.47417e-014	-2.04151e-014	1.1392e-014	-3.1972e-015
2.00059e-014	2.88529e-014	2.03701e-014	-8.94235e-015	-6.52437e-015	-8.1372e-015	-1.05277e-014	1.30653e-014	3.56476e-014	1.1142e-014	4.01944e-014	2.26558e-014	3.62325e-014	3.61647e-014	-6.4287e-015	-1.12442e-015	-1.14778e-014	-7.47477e-015	-7.68745e-015	-1.65389e-014	-4.38806e-016	-2.46485e-014	-2.04555e-014	1.13805e-014	-3.28296e-015
1.98041e-014	2.8623e-014	2.04987e-014	-8.81077e-015	-6.64196e-015	-8.56345e-015	-1.0578e-014	1.26933e-014	3.50705e-014	1.11266e-014	3.98361e-014	2.25621e-014	3.57061e-014	3.614e-014	-6.18213e-015	-1.15473e-015	-1.16731e-014	-7.45582e-015	-7.73853e-015	-1.67613e-014	-3.6316e-016	-2.45421e-014	-2.04889e-014	1.13566e-014	-3.39147e-015
1.95914e-014	2.83843e-014	2.06178e-014	-8.67887e-015	-6.75992e-015	-8.96826e-015	-1.0622e-014	1.23281e-014	3.44828e-014	1.11068e-014	3.94426e-014	2.2455e-014	3.51774e-014	3.60961e-014	-5.93642e-015	-1.19407e-015	-1.18613e-014	-7.44501e-015	-7.81301e-015	-1.70155e-014	-2.95829e-016	-2.44229e-014	-2.0515e-014	1.13209e-014	-3.52184e-015
1.93703e-014	2.81384e-014	2.07261e-014	-8.54741e-015	-6.87815e-015	-9.35094e-015	-1.06612e-014	1.19712e-014	3.38861e-014	1.10813e-014	3.90148e-014	2.23347e-014	3.46476e-014	3.60323e-014	-5.69305e-015	-1.24086e-015	-1.20408e-014	-7.443e-015	-7.91033e-015	-1.72987e-014	-2.38384e-016	-2.42915e-014	-2.05342e-014	1.12741e-014	-3.67356e-015
1.91432e-014	2.78869e-014	2.08226e-014	-8.41748e-015	-6.99693e-015	-9.712e-015	-1.06973e-014	1.16241e-014	3.32826e-014	1.10482e-014	3.85539e-014	2.22009e-014	3.41179e-014	3.59475e-014	-5.4541e-015	-1.29396e-015	-1.22104e-014	-7.45005e-015	-8.02971e-015	-1.76082e-014	-1.92529e-016	-2.41493e-014	-2.05465e-014	1.12169e-014	-3.84573e-015
1.89127e-014	2.76311e-014	2.09066e-014	-8.29038e-015	-7.11639e-015	-1.00516e-014	-1.07326e-014	1.12874e-014	3.26739e-014	1.10061e-014	3.80609e-014	2.20541e-014	3.3589e-014	3.58409e-014	-5.22171e-015	-1.35157e-015	-1.2369e-014	-7.46651e-015	-8.17038e-015	-1.79406e-014	-1.59544e-016	-2.39968e-014	-2.0552e-014	1.11504e-014	-4.03664e-015
1.86805e-014	2.73732e-014	2.09773e-014	-8.16753e-015	-7.23686e-015	-1.03699e-014	-1.07689e-014	1.09621e-014	3.20618e-014	1.09539e-014	3.75375e-014	2.18938e-014	3.30616e-014	3.57122e-014	-4.99789e-015	-1.4126e-015	-1.2516e-014	-7.4929e-015	-8.33114e-015	-1.82928e-014	-1.40957e-016	-2.38349e-014	-2.05511e-014	1.10753e-014	-4.24449e-015
1.84492e-014	2.7115e-014	2.10337e-014	-8.05028e-015	-7.35856e-015	-1.06679e-014	-1.08085e-014	1.06491e-014	3.1448e-014	1.08903e-014	3.69851e-014	2.17193e-014	3.25361e-014	3.55608e-014	-4.78494e-015	-1.47574e-015	-1.26503e-014	-7.52915e-015	-8.51019e-015	-1.86617e-014	-1.38758e-016	-2.36651e-014	-2.0544e-014	1.09926e-014	-4.4679e-015
1.82211e-014	2.6858e-014	2.10756e-014	-7.93991e-015	-7.48189e-015	-1.09472e-014	-1.08536e-014	1.03492e-014	3.08338e-014	1.08139e-014	3.64055e-014	2.15305e-014	3.20126e-014	3.53863e-014	-4.58477e-015	-1.54006e-015	-1.27713e-014	-7.57584e-015	-8.70631e-015	-1.90435e-014	-1.54811e-016	-2.34887e-014	-2.0531e-014	1.09026e-014	-4.70456e-015
1.79983e-014	2.66041e-014	2.11023e-014	-7.83803e-015	-7.60692e-015	-1.12089e-014	-1.09065e-014	1.00625e-014	3.0221e-014	1.07235e-014	3.58003e-014	2.13277e-014	3.14915e-014	3.5188e-014	-4.39974e-015	-1.60434e-015	-1.28786e-014	-7.63327e-015	-8.91798e-015	-1.94344e-014	-1.90748e-016	-2.33068e-014	-2.0513e-014	1.0806e-014	-4.95232e-015
1.77824e-014	2.63549e-014	2.11127e-014	-7.74609e-015	-7.73392e-015	-1.14546e-014	-1.09693e-014	9.78823e-015	2.96107e-014	1.06183e-014	3.51715e-014	2.11105e-014	3.09732e-014	3.49659e-014	-4.23191e-015	-1.66793e-015	-1.29721e-014	-7.70125e-015	-9.14333e-015	-1.98306e-014	-2.4802e-016	-2.31209e-014	-2.04907e-014	1.0704e-014	-5.20887e-015
1.75748e-014	2.61117e-014	2.11068e-014	-7.6654e-015	-7.8628e-015	-1.16859e-014	-1.10441e-014	9.52656e-015	2.90045e-014	1.04975e-014	3.45208e-014	2.08791e-014	3.04579e-014	3.47199e-014	-4.08341e-015	-1.73018e-015	-1.30515e-014	-7.7804e-015	-9.38053e-015	-2.02284e-014	-3.2829e-016	-2.2932e-014	-2.04645e-014	1.05968e-014	-5.47144e-015
1.73777e-014	2.58762e-014	2.10841e-014	-7.59772e-015	-7.9942e-015	-1.19048e-014	-1.11322e-014	9.27698e-015	2.84041e-014	1.03606e-014	3.385e-014	2.06326e-014	2.99456e-014	3.44506e-014	-3.95616e-015	-1.7906e-015	-1.31169e-014	-7.87137e-015	-9.62706e-015	-2.06239e-014	-4.32366e-016	-2.27416e-014	-2.04352e-014	1.04853e-014	-5.7371e-015
1.71922e-014	2.56503e-014	2.10439e-014	-7.54493e-015	-8.12804e-015	-1.21129e-014	-1.12353e-014	9.03867e-015	2.7811e-014	1.02066e-014	3.31612e-014	2.03709e-014	2.9436e-014	3.41588e-014	-3.85225e-015	-1.84852e-015	-1.31683e-014	-7.9742e-015	-9.88047e-015	-2.1013e-014	-5.61135e-016	-2.25505e-014	-2.04034e-014	1.03704e-014	-6.00295e-015
1.70191e-014	2.54354e-014	2.09858e-014	-7.50789e-015	-8.26414e-015	-1.23127e-014	-1.13551e-014	8.81103e-015	2.72262e-014	1.00358e-014	3.24564e-014	2.00939e-014	2.89292e-014	3.38446e-014	-3.77302e-015	-1.90362e-015	-1.32054e-014	-8.08904e-015	-1.0138e-014	-2.13918e-014	-7.14823e-016	-2.236e-014	-2.03693e-014	1.02527e-014	-6.2664e-015
1.68594e-014	2.52321e-014	2.09096e-014	-7.48779e-015	-8.40242e-015	-1.25059e-014	-1.14924e-014	8.5933e-015	2.66511e-014	9.84837e-015	3.17379e-014	1.98012e-014	2.84243e-014	3.35086e-014	-3.72006e-015	-1.95541e-015	-1.32285e-014	-8.21582e-015	-1.03972e-014	-2.17571e-014	-8.93934e-016	-2.21709e-014	-2.03333e-014	1.01329e-014	-6.52491e-015
1.67136e-014	2.50414e-014	2.08153e-014	-7.4859e-015	-8.54298e-015	-1.26943e-014	-1.16485e-014	8.38456e-015	2.60867e-014	9.64412e-015	3.1008e-014	1.94931e-014	2.79211e-014	3.31514e-014	-3.6947e-015	-2.0035e-015	-1.32386e-014	-8.35496e-015	-1.0655e-014	-2.21049e-014	-1.09837e-015	-2.19837e-014	-2.0296e-014	1.00117e-014	-6.77556e-015
1.65816e-014	2.48642e-014	2.07022e-014	-7.5034e-015	-8.68511e-015	-1.28801e-014	-1.18241e-014	8.18368e-015	2.55343e-014	9.42347e-015	3.02688e-014	1.91697e-014	2.74194e-014	3.27742e-014	-3.69768e-015	-2.04793e-015	-1.32356e-014	-8.50663e-015	-1.09085e-014	-2.24319e-014	-1.32833e-015	-2.17994e-014	-2.02575e-014	9.89003e-015	-7.01528e-015
1.64633e-014	2.47015e-014	2.05698e-014	-7.54132e-015	-8.82831e-015	-1.30649e-014	-1.20196e-014	7.98994e-015	2.49951e-014	9.18712e-015	2.95226e-014	1.88312e-014	2.69189e-014	3.23781e-014	-3.72989e-015	-2.08857e-015	-1.32198e-014	-8.67056e-015	-1.11546e-014	-2.2735e-014	-1.58324e-015	-2.16183e-014	-2.02181e-014	9.76889e-015	-7.2412e-015
1.63584e-014	2.45533e-014	2.04185e-014	-7.60046e-015	-8.97261e-015	-1.3251e-014	-1.22356e-014	7.80197e-015	2.44696e-014	8.93606e-015	2.8772e-014	1.84785e-014	2.64193e-014	3.19642e-014	-3.79242e-015	-2.12568e-015	-1.31921e-014	-8.84642e-015	-1.13904e-014	-2.30117e-014	-1.86171e-015	-2.14408e-014	-2.0178e-014	9.64902e-015	-7.45036e-015
1.62661e-014	2.44204e-014	2.02482e-014	-7.68171e-015	-9.11734e-015	-1.34403e-014	-1.2472e-014	7.61803e-015	2.39587e-014	8.67113e-015	2.80193e-014	1.81123e-014	2.59201e-014	3.15343e-014	-3.88517e-015	-2.15938e-015	-1.3153e-014	-9.03449e-015	-1.1613e-014	-2.32593e-014	-2.16242e-015	-2.12675e-014	-2.01374e-014	9.53105e-015	-7.63997e-015
1.61857e-014	2.43026e-014	2.0059e-014	-7.78554e-015	-9.26194e-015	-1.36347e-014	-1.2728e-014	7.4373e-015	2.34633e-014	8.39326e-015	2.72669e-014	1.77332e-014	2.54213e-014	3.10889e-014	-4.0083e-015	-2.19005e-015	-1.31031e-014	-9.23431e-015	-1.18195e-014	-2.34751e-014	-2.48374e-015	-2.10982e-014	-2.00959e-014	9.41568e-015	-7.80737e-015
1.61164e-014	2.41997e-014	1.98509e-014	-7.91225e-015	-9.40571e-015	-1.38355e-014	-1.30032e-014	7.25822e-015	2.29837e-014	8.10368e-015	2.65172e-014	1.73419e-014	2.49223e-014	3.06301e-014	-4.16165e-015	-2.21813e-015	-1.30428e-014	-9.44553e-015	-1.2007e-014	-2.36567e-014	-2.82316e-015	-2.09327e-014	-2.00532e-014	9.30335e-015	-7.95035e-015
1.60563e-014	2.41118e-014	1.96239e-014	-8.0623e-015	-9.54778e-015	-1.40438e-014	-1.32964e-014	7.07969e-015	2.25199e-014	7.80386e-015	2.57728e-014	1.69393e-014	2.44232e-014	3.01594e-014	-4.34433e-015	-2.24383e-015	-1.29729e-014	-9.66755e-015	-1.21728e-014	-2.38023e-014	-3.17827e-015	-2.07703e-014	-2.00088e-014	9.19472e-015	-8.06672e-015
1.60036e-014	2.40382e-014	1.93781e-014	-8.23608e-015	-9.68761e-015	-1.42604e-014	-1.36067e-014	6.9007e-015	2.20725e-014	7.49513e-015	2.50361e-014	1.6526e-014	2.39244e-014	2.96784e-014	-4.55558e-015	-2.26813e-015	-1.28943e-014	-9.89949e-015	-1.23145e-014	-2.39103e-014	-3.54658e-015	-2.06105e-014	-1.99621e-014	9.09048e-015	-8.1545e-015
1.59568e-014	2.39783e-014	1.91142e-014	-8.43327e-015	-9.82441e-015	-1.44861e-014	-1.39325e-014	6.71974e-015	2.1642e-014	7.17884e-015	2.43097e-014	1.61037e-014	2.34261e-014	2.91885e-014	-4.79415e-015	-2.29117e-015	-1.28078e-014	-1.01406e-014	-1.243e-014	-2.39795e-014	-3.92506e-015	-2.04527e-014	-1.99127e-014	8.99151e-015	-8.21204e-015
1.59143e-014	2.39313e-014	1.88324e-014	-8.65359e-015	-9.95729e-015	-1.47219e-014	-1.42723e-014	6.53611e-015	2.12282e-014	6.8567e-015	2.35962e-014	1.56737e-014	2.29283e-014	2.86916e-014	-5.05876e-015	-2.31363e-015	-1.27141e-014	-1.03898e-014	-1.25169e-014	-2.40087e-014	-4.31053e-015	-2.02963e-014	-1.98597e-014	8.89863e-015	-8.23808e-015
1.5874e-014	2.38965e-014	1.85329e-014	-8.89658e-015	-1.00856e-014	-1.49679e-014	-1.4624e-014	6.34921e-015	2.08312e-014	6.53069e-015	2.28984e-014	1.52376e-014	2.24312e-014	2.81894e-014	-5.3477e-015	-2.33607e-015	-1.26144e-014	-1.06459e-014	-1.25732e-014	-2.3997e-014	-4.69931e-015	-2.014e-014	-1.98019e-014	8.81197e-015	-8.23112e-015
1.58335e-014	2.38731e-014	1.82167e-014	-9.16197e-015	-1.02086e-014	-1.52243e-014	-1.49854e-014	6.15834e-015	2.04514e-014	6.20255e-015	2.22185e-014	1.47972e-014	2.19352e-014	2.76836e-014	-5.65894e-015	-2.35913e-015	-1.25093e-014	-1.0908e-014	-1.25977e-014	-2.39444e-014	-5.08725e-015	-1.99826e-014	-1.97381e-014	8.73204e-015	-8.19009e-015
1.5791e-014	2.38597e-014	1.78846e-014	-9.44941e-015	-1.03253e-014	-1.54911e-014	-1.53539e-014	5.96328e-015	2.00884e-014	5.87363e-015	2.15588e-014	1.43546e-014	2.14406e-014	2.71762e-014	-5.99045e-015	-2.38356e-015	-1.23997e-014	-1.11746e-014	-1.25893e-014	-2.38514e-014	-5.4704e-015	-1.98234e-014	-1.96674e-014	8.65964e-015	-8.11459e-015
1.57442e-014	2.38545e-014	1.75375e-014	-9.75766e-015	-1.04349e-014	-1.57676e-014	-1.57269e-014	5.7642e-015	1.97414e-014	5.54561e-015	2.09218e-014	1.39118e-014	2.09481e-014	2.66695e-014	-6.33958e-015	-2.40967e-015	-1.22866e-014	-1.14441e-014	-1.25469e-014	-2.37181e-014	-5.8449e-015	-1.96615e-014	-1.95884e-014	8.59519e-015	-8.0045e-015
1.56913e-014	2.38559e-014	1.71762e-014	-1.00856e-014	-1.05366e-014	-1.60527e-014	-1.61021e-014	5.56115e-015	1.94106e-014	5.22051e-015	2.03096e-014	1.34704e-014	2.04586e-014	2.61651e-014	-6.70336e-015	-2.43752e-015	-1.2172e-014	-1.17146e-014	-1.24703e-014	-2.35448e-014	-6.20611e-015	-1.94954e-014	-1.94997e-014	8.53972e-015	-7.85955e-015
1.56304e-014	2.38625e-014	1.68022e-014	-1.04316e-014	-1.06302e-014	-1.63455e-014	-1.64765e-014	5.35455e-015	1.90957e-014	4.90052e-015	1.97247e-014	1.30327e-014	1.99731e-014	2.56646e-014	-7.07919e-015	-2.46735e-015	-1.20565e-014	-1.19838e-014	-1.23596e-014	-2.33325e-014	-6.54975e-015	-1.93243e-014	-1.93999e-014	8.4935e-015	-7.68002e-015
1.55596e-014	2.38728e-014	1.64167e-014	-1.0794e-014	-1.07148e-014	-1.6645e-014	-1.68472e-014	5.14424e-015	1.8796e-014	4.58796e-015	1.91692e-014	1.26009e-014	1.94922e-014	2.51697e-014	-7.46425e-015	-2.4999e-015	-1.19412e-014	-1.22499e-014	-1.2215e-014	-2.30824e-014	-6.87136e-015	-1.91465e-014	-1.92878e-014	8.4568e-015	-7.46657e-015
1.54774e-014	2.38848e-014	1.6021e-014	-1.11714e-014	-1.07899e-014	-1.69502e-014	-1.7211e-014	4.93124e-015	1.85106e-014	4.2844e-015	1.86447e-014	1.21769e-014	1.90169e-014	2.46825e-014	-7.8553e-015	-2.53546e-015	-1.18275e-014	-1.25105e-014	-1.20372e-014	-2.27964e-014	-7.16674e-015	-1.89613e-014	-1.91615e-014	8.42998e-015	-7.22027e-015
1.53821e-014	2.38968e-014	1.56166e-014	-1.15619e-014	-1.08548e-014	-1.72596e-014	-1.75656e-014	4.71638e-015	1.8239e-014	3.99195e-015	1.8153e-014	1.17624e-014	1.8548e-014	2.42047e-014	-8.24917e-015	-2.57394e-015	-1.17164e-014	-1.27633e-014	-1.18273e-014	-2.24764e-014	-7.43236e-015	-1.87679e-014	-1.90197e-014	8.41309e-015	-6.94227e-015
1.52727e-014	2.39071e-014	1.52054e-014	-1.19637e-014	-1.09091e-014	-1.75715e-014	-1.79077e-014	4.50134e-015	1.79807e-014	3.71223e-015	1.76959e-014	1.13594e-014	1.80863e-014	2.37381e-014	-8.6424e-015	-2.61553e-015	-1.16087e-014	-1.30063e-014	-1.15866e-014	-2.21249e-014	-7.6639e-015	-1.8565e-014	-1.88607e-014	8.40659e-015	-6.63367e-015
1.51482e-014	2.3914e-014	1.47892e-014	-1.23749e-014	-1.09526e-014	-1.78841e-014	-1.82344e-014	4.28729e-015	1.77348e-014	3.44696e-015	1.72747e-014	1.097e-014	1.76331e-014	2.32842e-014	-9.03175e-015	-2.66075e-015	-1.15054e-014	-1.32371e-014	-1.1317e-014	-2.17438e-014	-7.85715e-015	-1.83519e-014	-1.86832e-014	8.41069e-015	-6.29615e-015
1.50081e-014	2.39154e-014	1.43697e-014	-1.27927e-014	-1.09848e-014	-1.81959e-014	-1.85429e-014	4.07547e-015	1.75001e-014	3.19771e-015	1.68907e-014	1.05965e-014	1.71897e-014	2.28446e-014	-9.41407e-015	-2.7092e-015	-1.1408e-014	-1.34533e-014	-1.10214e-014	-2.1335e-014	-8.00877e-015	-1.81275e-014	-1.8486e-014	8.42566e-015	-5.93169e-015
1.48515e-014	2.39099e-014	1.3949e-014	-1.32145e-014	-1.10057e-014	-1.85046e-014	-1.88304e-014	3.86706e-015	1.7276e-014	2.96635e-015	1.65452e-014	1.02409e-014	1.67574e-014	2.24211e-014	-9.78605e-015	-2.7607e-015	-1.13179e-014	-1.36523e-014	-1.07021e-014	-2.09014e-014	-8.11528e-015	-1.78906e-014	-1.8268e-014	8.45154e-015	-5.54244e-015
1.46783e-014	2.38962e-014	1.35295e-014	-1.36379e-014	-1.10156e-014	-1.88081e-014	-1.90944e-014	3.66367e-015	1.70619e-014	2.75446e-015	1.62394e-014	9.9051e-015	1.63372e-014	2.2015e-014	-1.01441e-014	-2.81511e-015	-1.12358e-014	-1.38316e-014	-1.0362e-014	-2.04461e-014	-8.17418e-015	-1.76414e-014	-1.80283e-014	8.48909e-015	-5.13106e-015
1.44891e-014	2.38725e-014	1.31133e-014	-1.40604e-014	-1.10142e-014	-1.91041e-014	-1.93325e-014	3.46736e-015	1.68567e-014	2.56346e-015	1.59735e-014	9.59067e-015	1.59304e-014	2.16281e-014	-1.04851e-014	-2.87203e-015	-1.11624e-014	-1.39889e-014	-1.00042e-014	-1.99722e-014	-8.18273e-015	-1.73791e-014	-1.77651e-014	8.53811e-015	-4.69973e-015
1.42834e-014	2.38377e-014	1.27022e-014	-1.44791e-014	-1.10019e-014	-1.93905e-014	-1.95425e-014	3.27977e-015	1.66604e-014	2.39433e-015	1.57481e-014	9.29938e-015	1.55386e-014	2.1262e-014	-1.08062e-014	-2.93115e-015	-1.10988e-014	-1.41216e-014	-9.63222e-015	-1.94819e-014	-8.13905e-015	-1.71036e-014	-1.74778e-014	8.59816e-015	-4.25116e-015
1.40618e-014	2.37905e-014	1.2299e-014	-1.48912e-014	-1.09787e-014	-1.96648e-014	-1.97226e-014	3.10283e-015	1.64724e-014	2.24863e-015	1.5563e-014	9.03268e-015	1.51629e-014	2.09177e-014	-1.11043e-014	-2.99222e-015	-1.10456e-014	-1.4227e-014	-9.24939e-015	-1.89785e-014	-8.04112e-015	-1.68148e-014	-1.71656e-014	8.66917e-015	-3.78825e-015
1.38254e-014	2.37294e-014	1.19062e-014	-1.52938e-014	-1.09452e-014	-1.99247e-014	-1.98705e-014	2.93848e-015	1.6292e-014	2.12705e-015	1.5418e-014	8.79204e-015	1.48046e-014	2.05967e-014	-1.13762e-014	-3.05492e-015	-1.10036e-014	-1.43032e-014	-8.85939e-015	-1.84648e-014	-7.8881e-015	-1.65129e-014	-1.68282e-014	8.75146e-015	-3.31392e-015
1.35752e-014	2.36537e-014	1.15261e-014	-1.56838e-014	-1.09016e-014	-2.01679e-014	-1.9985e-014	2.78862e-015	1.61186e-014	2.03099e-015	1.53131e-014	8.57859e-015	1.44646e-014	2.03001e-014	-1.16198e-014	-3.11899e-015	-1.09729e-014	-1.4348e-014	-8.46604e-015	-1.79444e-014	-7.67961e-015	-1.61988e-014	-1.64658e-014	8.84511e-015	-2.83116e-015
1.33124e-014	2.35625e-014	1.11612e-014	-1.60581e-014	-1.08484e-014	-2.03921e-014	-2.00649e-014	2.65491e-015	1.59524e-014	1.96175e-015	1.52476e-014	8.39355e-015	1.41439e-014	2.00289e-014	-1.1833e-014	-3.18402e-015	-1.09544e-014	-1.43597e-014	-8.07278e-015	-1.74207e-014	-7.41549e-015	-1.58732e-014	-1.60775e-014	8.94944e-015	-2.34323e-015
1.30387e-014	2.34553e-014	1.08135e-014	-1.64137e-014	-1.07859e-014	-2.05948e-014	-2.01095e-014	2.53916e-015	1.57931e-014	1.91962e-015	1.52206e-014	8.23739e-015	1.38437e-014	1.97839e-014	-1.20135e-014	-3.249e-015	-1.09482e-014	-1.43366e-014	-7.68331e-015	-1.68967e-014	-7.09612e-015	-1.55361e-014	-1.56635e-014	9.06428e-015	-1.85311e-015
1.27557e-014	2.33317e-014	1.04855e-014	-1.67481e-014	-1.07152e-014	-2.07739e-014	-2.01177e-014	2.44324e-015	1.56405e-014	1.90577e-015	1.5231e-014	8.1109e-015	1.35646e-014	1.95662e-014	-1.21591e-014	-3.3131e-015	-1.09541e-014	-1.42775e-014	-7.30166e-015	-1.6375e-014	-6.72243e-015	-1.5188e-014	-1.52244e-014	9.1891e-015	-1.36355e-015
1.24653e-014	2.31912e-014	1.01789e-014	-1.70582e-014	-1.06372e-014	-2.09275e-014	-2.00896e-014	2.36862e-015	1.54944e-014	1.92033e-015	1.52769e-014	8.01451e-015	1.33076e-014	1.93764e-014	-1.22682e-014	-3.37591e-015	-1.09719e-014	-1.41811e-014	-6.93168e-015	-1.58588e-014	-6.29615e-015	-1.48302e-014	-1.47603e-014	9.32329e-015	-8.77445e-016
1.217e-014	2.30336e-014	9.89609e-015	-1.7341e-014	-1.05522e-014	-2.1054e-014	-2.0025e-014	2.3167e-015	1.53549e-014	1.96405e-015	1.53567e-014	7.94848e-015	1.30734e-014	1.92154e-014	-1.23398e-014	-3.43684e-015	-1.10011e-014	-1.40465e-014	-6.57723e-015	-1.53512e-014	-5.81955e-015	-1.44634e-014	-1.4272e-014	9.46632e-015	-3.97874e-016
1.18721e-014	2.28587e-014	9.63901e-015	-1.75942e-014	-1.04612e-014	-2.11517e-014	-1.99243e-014	2.28827e-015	1.52227e-014	2.03667e-015	1.54684e-014	7.91295e-015	1.28624e-014	1.90833e-014	-1.23731e-014	-3.49584e-015	-1.10421e-014	-1.3873e-014	-6.24153e-015	-1.48546e-014	-5.29571e-015	-1.40885e-014	-1.37609e-014	9.61761e-015	7.2447e-017
1.15737e-014	2.26674e-014	9.40917e-015	-1.7815e-014	-1.03652e-014	-2.12191e-014	-1.97879e-014	2.28464e-015	1.50976e-014	2.13815e-015	1.56097e-014	7.90797e-015	1.26751e-014	1.89807e-014	-1.23676e-014	-3.55249e-015	-1.10942e-014	-1.36605e-014	-5.92715e-015	-1.43714e-014	-4.72778e-015	-1.37074e-014	-1.32282e-014	9.77667e-015	5.31082e-016
1.12771e-014	2.24596e-014	9.20822e-015	-1.80013e-014	-1.0265e-014	-2.12549e-014	-1.96165e-014	2.30673e-015	1.49799e-014	2.2685e-015	1.5778e-014	7.93314e-015	1.25115e-014	1.89074e-014	-1.23228e-014	-3.60631e-015	-1.11563e-014	-1.34092e-014	-5.63708e-015	-1.39037e-014	-4.11907e-015	-1.33212e-014	-1.26745e-014	9.94269e-015	9.7548e-016
1.09845e-014	2.22362e-014	9.03733e-015	-1.81508e-014	-1.01618e-014	-2.12582e-014	-1.94114e-014	2.35452e-015	1.48701e-014	2.42738e-015	1.59704e-014	7.98785e-015	1.23715e-014	1.88633e-014	-1.22392e-014	-3.6569e-015	-1.12272e-014	-1.31194e-014	-5.37386e-015	-1.34539e-014	-3.4738e-015	-1.29313e-014	-1.21014e-014	1.0115e-014	1.40301e-015
1.06981e-014	2.1998e-014	8.89768e-015	-1.82618e-014	-1.00566e-014	-2.12279e-014	-1.91741e-014	2.42805e-015	1.47691e-014	2.61396e-015	1.6184e-014	8.07142e-015	1.22546e-014	1.88481e-014	-1.21171e-014	-3.70423e-015	-1.13058e-014	-1.27922e-014	-5.1399e-015	-1.30239e-014	-2.7966e-015	-1.25391e-014	-1.15111e-014	1.02925e-014	1.81128e-015
1.04201e-014	2.17461e-014	8.79047e-015	-1.83325e-014	-9.95e-015	-2.11636e-014	-1.89064e-014	2.52673e-015	1.46773e-014	2.82778e-015	1.6416e-014	8.18271e-015	1.2161e-014	1.88612e-014	-1.19574e-014	-3.74842e-015	-1.13914e-014	-1.24286e-014	-4.9368e-015	-1.26156e-014	-2.09235e-015	-1.21463e-014	-1.09054e-014	1.04738e-014	2.19848e-015
1.01525e-014	2.14815e-014	8.71599e-015	-1.83618e-014	-9.84336e-015	-2.10646e-014	-1.86101e-014	2.64979e-015	1.45953e-014	3.06812e-015	1.66626e-014	8.32067e-015	1.20901e-014	1.89019e-014	-1.17618e-014	-3.78975e-015	-1.14821e-014	-1.20304e-014	-4.76632e-015	-1.22305e-014	-1.36677e-015	-1.17541e-014	-1.02866e-014	1.06583e-014	2.56281e-015
9.89735e-015	2.12059e-014	8.67493e-015	-1.83487e-014	-9.73789e-015	-2.0931e-014	-1.82875e-014	2.79681e-015	1.45232e-014	3.33362e-015	1.69206e-014	8.48383e-015	1.20413e-014	1.89695e-014	-1.15315e-014	-3.82792e-015	-1.15762e-014	-1.15995e-014	-4.62907e-015	-1.18698e-014	-6.25026e-016	-1.13637e-014	-9.65686e-015	1.08447e-014	2.90265e-015
9.65689e-015	2.0921e-014	8.66703e-015	-1.82926e-014	-9.63482e-015	-2.07628e-014	-1.79409e-014	2.96685e-015	1.44623e-014	3.62294e-015	1.71867e-014	8.67043e-015	1.20137e-014	1.90624e-014	-1.12684e-014	-3.863e-015	-1.16725e-014	-1.11383e-014	-4.52584e-015	-1.15339e-014	1.2732e-016	-1.0977e-014	-9.0187e-015	1.10316e-014	3.2166e-015
9.43242e-015	2.06277e-014	8.69215e-015	-1.81929e-014	-9.53517e-015	-2.05607e-014	-1.75727e-014	3.15802e-015	1.4413e-014	3.93523e-015	1.74577e-014	8.87883e-015	1.20063e-014	1.91794e-014	-1.09751e-014	-3.89522e-015	-1.17689e-014	-1.06499e-014	-4.45696e-015	-1.12238e-014	8.84391e-016	-1.05952e-014	-8.37485e-015	1.12181e-014	3.50333e-015
9.22534e-015	2.03279e-014	8.74991e-015	-1.80492e-014	-9.43988e-015	-2.03252e-014	-1.71853e-014	3.36818e-015	1.43765e-014	4.26879e-015	1.77298e-014	9.10774e-015	1.20184e-014	1.93188e-014	-1.06544e-014	-3.92495e-015	-1.18629e-014	-1.0137e-014	-4.4215e-015	-1.09399e-014	1.63984e-015	-1.02198e-014	-7.72754e-015	1.14031e-014	3.76185e-015
9.03679e-015	2.00234e-014	8.83978e-015	-1.78619e-014	-9.34986e-015	-2.00567e-014	-1.6782e-014	3.59505e-015	1.43534e-014	4.62181e-015	1.79994e-014	9.35512e-015	1.20488e-014	1.94791e-014	-1.03091e-014	-3.95243e-015	-1.19529e-014	-9.60286e-015	-4.41909e-015	-1.06828e-014	2.38804e-015	-9.85172e-015	-7.07914e-015	1.15848e-014	3.99115e-015
8.86773e-015	1.97157e-014	8.96052e-015	-1.76313e-014	-9.26653e-015	-1.97563e-014	-1.63652e-014	3.83648e-015	1.43441e-014	4.99197e-015	1.82638e-014	9.61872e-015	1.20962e-014	1.96584e-014	-9.94204e-015	-3.97847e-015	-1.20369e-014	-9.05165e-015	-4.44818e-015	-1.04523e-014	3.12319e-015	-9.49174e-015	-6.43226e-015	1.17622e-014	4.19081e-015
8.71901e-015	1.94067e-014	9.11103e-015	-1.73581e-014	-9.19025e-015	-1.9425e-014	-1.59378e-014	4.08997e-015	1.43493e-014	5.3772e-015	1.85192e-014	9.8965e-015	1.21591e-014	1.98548e-014	-9.55629e-015	-4.00332e-015	-1.21127e-014	-8.48722e-015	-4.50678e-015	-1.02483e-014	3.83954e-015	-9.14102e-015	-5.78968e-015	1.19339e-014	4.36037e-015
8.591e-015	1.90982e-014	9.28963e-015	-1.70439e-014	-9.12207e-015	-1.90638e-014	-1.55025e-014	4.35307e-015	1.43687e-014	5.77456e-015	1.87623e-014	1.01862e-014	1.22363e-014	2.00656e-014	-9.15507e-015	-4.02751e-015	-1.21783e-014	-7.91335e-015	-4.59277e-015	-1.00699e-014	4.53144e-015	-8.80007e-015	-5.15412e-015	1.20986e-014	4.5e-015
8.48334e-015	1.87918e-014	9.4945e-015	-1.66898e-014	-9.06289e-015	-1.86745e-014	-1.50619e-014	4.62274e-015	1.44023e-014	6.18175e-015	1.89906e-014	1.04849e-014	1.23265e-014	2.02883e-014	-8.74204e-015	-4.05143e-015	-1.22315e-014	-7.33418e-015	-4.70348e-015	-9.9166e-015	5.19345e-015	-8.46935e-015	-4.52804e-015	1.2255e-014	4.6102e-015
8.39626e-015	1.84892e-014	9.72379e-015	-1.62975e-014	-9.01321e-015	-1.82593e-014	-1.46192e-014	4.89587e-015	1.44496e-014	6.5965e-015	1.9201e-014	1.07901e-014	1.24283e-014	2.05202e-014	-8.32141e-015	-4.07628e-015	-1.22705e-014	-6.75383e-015	-4.8362e-015	-9.78753e-015	5.82062e-015	-8.14912e-015	-3.91348e-015	1.24017e-014	4.69113e-015
8.3298e-015	1.81924e-014	9.97525e-015	-1.58692e-014	-8.97385e-015	-1.782e-014	-1.41772e-014	5.16891e-015	1.45109e-014	7.01605e-015	1.93907e-014	1.10993e-014	1.254e-014	2.07585e-014	-7.89655e-015	-4.10258e-015	-1.22934e-014	-6.17667e-015	-4.9881e-015	-9.6811e-015	6.40832e-015	-7.84011e-015	-3.31221e-015	1.25374e-014	4.74371e-015
8.28324e-015	1.7903e-014	1.02464e-014	-1.54077e-014	-8.94545e-015	-1.73584e-014	-1.37382e-014	5.43864e-015	1.45859e-014	7.43739e-015	1.95574e-014	1.14102e-014	1.26601e-014	2.10002e-014	-7.47119e-015	-4.13134e-015	-1.22979e-014	-5.60759e-015	-5.15595e-015	-9.59608e-015	6.95211e-015	-7.54313e-015	-2.72672e-015	1.26611e-014	4.76823e-015
8.25564e-015	1.76227e-014	1.05346e-014	-1.49158e-014	-8.92825e-015	-1.68763e-014	-1.33051e-014	5.70169e-015	1.46739e-014	7.85787e-015	1.96992e-014	1.172e-014	1.27865e-014	2.12429e-014	-7.04869e-015	-4.16324e-015	-1.22828e-014	-5.0511e-015	-5.33637e-015	-9.53084e-015	7.44845e-015	-7.25845e-015	-2.15939e-015	1.27718e-014	4.76575e-015
8.24587e-015	1.73523e-014	1.08368e-014	-1.43965e-014	-8.92264e-015	-1.63763e-014	-1.28809e-014	5.95452e-015	1.47744e-014	8.27443e-015	1.98143e-014	1.20262e-014	1.29177e-014	2.14834e-014	-6.6338e-015	-4.19872e-015	-1.22468e-014	-4.51161e-015	-5.52524e-015	-9.48362e-015	7.89395e-015	-6.98605e-015	-1.61211e-015	1.28683e-014	4.73741e-015
8.25282e-015	1.70935e-014	1.11501e-014	-1.38534e-014	-8.9293e-015	-1.58612e-014	-1.24678e-014	6.19415e-015	1.48862e-014	8.68346e-015	1.9901e-014	1.23264e-014	1.30524e-014	2.17179e-014	-6.22979e-015	-4.23842e-015	-1.21885e-014	-3.99333e-015	-5.71875e-015	-9.45185e-015	8.28563e-015	-6.72514e-015	-1.08633e-015	1.29493e-014	4.68451e-015
8.27475e-015	1.6847e-014	1.14716e-014	-1.32899e-014	-8.94832e-015	-1.53335e-014	-1.20682e-014	6.41739e-015	1.50083e-014	9.08182e-015	1.99579e-014	1.26182e-014	1.3189e-014	2.19437e-014	-5.8403e-015	-4.28314e-015	-1.21063e-014	-3.50034e-015	-5.91283e-015	-9.43394e-015	8.62113e-015	-6.47561e-015	-5.83688e-016	1.30139e-014	4.60848e-015
8.30987e-015	1.66138e-014	1.17983e-014	-1.27096e-014	-8.97963e-015	-1.47954e-014	-1.16838e-014	6.62122e-015	1.5139e-014	9.46699e-015	1.99842e-014	1.28988e-014	1.33262e-014	2.2158e-014	-5.46871e-015	-4.33341e-015	-1.19996e-014	-3.03662e-015	-6.10366e-015	-9.42778e-015	8.89939e-015	-6.23737e-015	-1.05487e-016	1.3061e-014	4.51008e-015
8.35648e-015	1.63953e-014	1.21267e-014	-1.21164e-014	-9.02313e-015	-1.42496e-014	-1.13166e-014	6.8032e-015	1.52772e-014	9.83523e-015	1.99792e-014	1.31656e-014	1.34623e-014	2.23579e-014	-5.11875e-015	-4.38958e-015	-1.18677e-014	-2.60569e-015	-6.28732e-015	-9.43051e-015	9.11953e-015	-6.00959e-015	3.47102e-016	1.30902e-014	4.39053e-015
8.41287e-015	1.61919e-014	1.24539e-014	-1.15142e-014	-9.079e-015	-1.36982e-014	-1.09679e-014	6.96085e-015	1.54214e-014	1.01842e-014	1.99429e-014	1.34171e-014	1.35963e-014	2.254e-014	-4.79282e-015	-4.45216e-015	-1.17106e-014	-2.21115e-015	-6.45997e-015	-9.43994e-015	9.28097e-015	-5.79108e-015	7.73196e-016	1.3101e-014	4.25167e-015
8.47655e-015	1.60037e-014	1.27767e-014	-1.09068e-014	-9.1471e-015	-1.31438e-014	-1.0639e-014	7.09168e-015	1.55693e-014	1.05113e-014	1.98759e-014	1.36507e-014	1.37266e-014	2.27017e-014	-4.49418e-015	-4.52129e-015	-1.15284e-014	-1.85557e-015	-6.61751e-015	-9.45386e-015	9.38378e-015	-5.58122e-015	1.17241e-015	1.30925e-014	4.09537e-015
8.54505e-015	1.5831e-014	1.30918e-014	-1.02984e-014	-9.22644e-015	-1.25887e-014	-1.03308e-014	7.19402e-015	1.57191e-014	1.08133e-014	1.9778e-014	1.38643e-014	1.38522e-014	2.28402e-014	-4.22529e-015	-4.59719e-015	-1.1321e-014	-1.5411e-015	-6.75587e-015	-9.46975e-015	9.4284e-015	-5.37901e-015	1.54456e-015	1.30644e-014	3.92331e-015
8.61667e-015	1.56741e-014	1.33962e-014	-9.69325e-015	-9.3169e-015	-1.20355e-014	-1.00442e-014	7.2666e-015	1.58688e-014	1.10873e-014	1.96498e-014	1.40564e-014	1.39715e-014	2.29531e-014	-3.98784e-015	-4.67995e-015	-1.10887e-014	-1.26975e-015	-6.87246e-015	-9.48543e-015	9.41644e-015	-5.184e-015	1.88909e-015	1.30162e-014	3.73727e-015
8.6893e-015	1.55327e-014	1.36869e-014	-9.09513e-015	-9.41774e-015	-1.14869e-014	-9.77963e-015	7.30812e-015	1.60166e-014	1.13309e-014	1.94924e-014	1.42249e-014	1.40838e-014	2.30379e-014	-3.78318e-015	-4.7699e-015	-1.08323e-014	-1.04338e-015	-6.96409e-015	-9.4983e-015	9.35014e-015	-4.99456e-015	2.2058e-015	1.29477e-014	3.53885e-015
8.76066e-015	1.54064e-014	1.39609e-014	-8.50796e-015	-9.52822e-015	-1.09453e-014	-9.53784e-015	7.31781e-015	1.61605e-014	1.15422e-014	1.93067e-014	1.43682e-014	1.41883e-014	2.30926e-014	-3.61339e-015	-4.8663e-015	-1.05528e-014	-8.62827e-016	-7.02761e-015	-9.50595e-015	9.23196e-015	-4.8101e-015	2.4947e-015	1.2859e-014	3.32949e-015
8.82879e-015	1.5295e-014	1.42159e-014	-7.93559e-015	-9.64773e-015	-1.04126e-014	-9.31878e-015	7.29519e-015	1.62978e-014	1.17185e-014	1.90943e-014	1.44847e-014	1.42846e-014	2.31157e-014	-3.4794e-015	-4.96866e-015	-1.02513e-014	-7.28762e-016	-7.06076e-015	-9.5061e-015	9.06466e-015	-4.62936e-015	2.7562e-015	1.27504e-014	3.11092e-015
8.89195e-015	1.51977e-014	1.44496e-014	-7.38222e-015	-9.77526e-015	-9.89125e-015	-9.12224e-015	7.24028e-015	1.64266e-014	1.18583e-014	1.88569e-014	1.45729e-014	1.43719e-014	2.31054e-014	-3.38192e-015	-5.07639e-015	-9.92929e-015	-6.41191e-016	-7.06157e-015	-9.49622e-015	8.85192e-015	-4.45155e-015	2.99095e-015	1.26219e-014	2.88477e-015
8.9482e-015	1.51138e-014	1.46593e-014	-6.85124e-015	-9.9096e-015	-9.38261e-015	-8.94801e-015	7.15384e-015	1.65443e-014	1.19598e-014	1.85966e-014	1.46319e-014	1.44492e-014	2.30604e-014	-3.32101e-015	-5.18914e-015	-9.58818e-015	-6.00022e-016	-7.02816e-015	-9.47454e-015	8.59769e-015	-4.27584e-015	3.19973e-015	1.24741e-014	2.65212e-015
8.99605e-015	1.50416e-014	1.48439e-014	-6.34585e-015	-1.005e-014	-8.889e-015	-8.79527e-015	7.03662e-015	1.66491e-014	1.20216e-014	1.83156e-014	1.4661e-014	1.45164e-014	2.29795e-014	-3.29664e-015	-5.30629e-015	-9.22962e-015	-6.03651e-016	-6.9594e-015	-9.43925e-015	8.30615e-015	-4.10118e-015	3.38352e-015	1.23077e-014	2.41421e-015
9.03386e-015	1.49801e-014	1.50011e-014	-5.86883e-015	-1.01949e-014	-8.41195e-015	-8.66296e-015	6.89027e-015	1.67392e-014	1.20432e-014	1.80167e-014	1.46595e-014	1.45733e-014	2.28622e-014	-3.30858e-015	-5.42652e-015	-8.85606e-015	-6.50997e-016	-6.85425e-015	-9.38882e-015	7.98185e-015	-3.92632e-015	3.54313e-015	1.21231e-014	2.17233e-015
9.06016e-015	1.49274e-014	1.51296e-014	-5.42311e-015	-1.03428e-014	-7.95259e-015	-8.5502e-015	6.7162e-015	1.68124e-014	1.2024e-014	1.77023e-014	1.46274e-014	1.46197e-014	2.2708e-014	-3.35559e-015	-5.54927e-015	-8.46966e-015	-7.40086e-016	-6.71238e-015	-9.32142e-015	7.62975e-015	-3.75013e-015	3.67963e-015	1.19208e-014	1.92767e-015
9.0741e-015	1.48819e-014	1.52283e-014	-5.01095e-015	-1.04918e-014	-7.51294e-015	-8.45575e-015	6.51703e-015	1.6867e-014	1.19637e-014	1.73749e-014	1.45647e-014	1.46553e-014	2.25173e-014	-3.4364e-015	-5.67292e-015	-8.07215e-015	-8.68246e-016	-6.53356e-015	-9.23521e-015	7.25498e-015	-3.57194e-015	3.79453e-015	1.17012e-014	1.68172e-015
9.07502e-015	1.48423e-014	1.52962e-014	-4.63421e-015	-1.06407e-014	-7.09438e-015	-8.37763e-015	6.29469e-015	1.69015e-014	1.18628e-014	1.70376e-014	1.44713e-014	1.46802e-014	2.22899e-014	-3.54965e-015	-5.79578e-015	-7.66575e-015	-1.03284e-015	-6.31813e-015	-9.12929e-015	6.86256e-015	-3.39097e-015	3.88888e-015	1.14655e-014	1.43515e-015
9.06234e-015	1.48067e-014	1.53327e-014	-4.29501e-015	-1.07876e-014	-6.69757e-015	-8.31452e-015	6.0521e-015	1.69145e-014	1.1722e-014	1.66929e-014	1.43469e-014	1.4695e-014	2.20267e-014	-3.69349e-015	-5.91662e-015	-7.25288e-015	-1.23072e-015	-6.06682e-015	-9.00298e-015	6.45743e-015	-3.20616e-015	3.9641e-015	1.12148e-014	1.18845e-015
9.03522e-015	1.47732e-014	1.53375e-014	-3.99478e-015	-1.0931e-014	-6.32306e-015	-8.26483e-015	5.79293e-015	1.69051e-014	1.15422e-014	1.63436e-014	1.41926e-014	1.46991e-014	2.17283e-014	-3.8652e-015	-6.03414e-015	-6.83621e-015	-1.45851e-015	-5.78083e-015	-8.85518e-015	6.04509e-015	-3.01701e-015	4.02155e-015	1.09503e-014	9.42262e-016
8.99368e-015	1.47397e-014	1.53103e-014	-3.73465e-015	-1.10691e-014	-5.97158e-015	-8.22665e-015	5.5203e-015	1.68727e-014	1.13247e-014	1.59928e-014	1.40089e-014	1.46928e-014	2.13965e-014	-4.06229e-015	-6.14685e-015	-6.41768e-015	-1.7123e-015	-5.46183e-015	-8.68568e-015	5.63077e-015	-2.82276e-015	4.06287e-015	1.06728e-014	6.97217e-016
8.93747e-015	1.47044e-014	1.52511e-014	-3.51481e-015	-1.12003e-014	-5.64331e-015	-8.19824e-015	5.23769e-015	1.68168e-014	1.10713e-014	1.56431e-014	1.37969e-014	1.46765e-014	2.10329e-014	-4.2819e-015	-6.2535e-015	-5.99967e-015	-1.98779e-015	-5.11181e-015	-8.49378e-015	5.21959e-015	-2.62295e-015	4.08924e-015	1.03834e-014	4.53642e-016
8.86672e-015	1.46652e-014	1.51604e-014	-3.33554e-015	-1.13226e-014	-5.33812e-015	-8.17729e-015	4.94897e-015	1.67374e-014	1.07841e-014	1.52968e-014	1.35582e-014	1.46507e-014	2.06395e-014	-4.52129e-015	-6.35273e-015	-5.58461e-015	-2.28045e-015	-4.73346e-015	-8.2791e-015	4.81628e-015	-2.41706e-015	4.10193e-015	1.0083e-014	2.12374e-016
8.78177e-015	1.46196e-014	1.50391e-014	-3.19659e-015	-1.14341e-014	-5.05606e-015	-8.16165e-015	4.65871e-015	1.66347e-014	1.04653e-014	1.49566e-014	1.32946e-014	1.46161e-014	2.02184e-014	-4.77734e-015	-6.44327e-015	-5.17483e-015	-2.58585e-015	-4.32935e-015	-8.04215e-015	4.42558e-015	-2.20499e-015	4.10252e-015	9.77307e-015	-2.58658e-017
8.68332e-015	1.45658e-014	1.48881e-014	-3.09728e-015	-1.15331e-014	-4.79692e-015	-8.14891e-015	4.37121e-015	1.65092e-014	1.01181e-014	1.46252e-014	1.30071e-014	1.45725e-014	1.97717e-014	-5.04668e-015	-6.5235e-015	-4.77207e-015	-2.89926e-015	-3.90204e-015	-7.7831e-015	4.05165e-015	-1.98714e-015	4.09284e-015	9.45484e-015	-2.61117e-016
8.57193e-015	1.45023e-014	1.47081e-014	-3.0364e-015	-1.16177e-014	-4.5596e-015	-8.13722e-015	4.0906e-015	1.63613e-014	9.74564e-015	1.43052e-014	1.2698e-014	1.45209e-014	1.93026e-014	-5.3253e-015	-6.59177e-015	-4.37829e-015	-3.21577e-015	-3.45518e-015	-7.50279e-015	3.69873e-015	-1.76274e-015	4.0742e-015	9.12954e-015	-4.93512e-016
8.44845e-015	1.44268e-014	1.45006e-014	-3.01246e-015	-1.16867e-014	-4.3437e-015	-8.12436e-015	3.82116e-015	1.61924e-014	9.35091e-015	1.39981e-014	1.23693e-014	1.44612e-014	1.88138e-014	-5.60969e-015	-6.64685e-015	-3.99522e-015	-3.53038e-015	-2.99122e-015	-7.20157e-015	3.3709e-015	-1.53172e-015	4.0482e-015	8.79854e-015	-7.22743e-016
8.31391e-015	1.43378e-014	1.42673e-014	-3.0239e-015	-1.17385e-014	-4.14826e-015	-8.10802e-015	3.56707e-015	1.60041e-014	8.93747e-015	1.37064e-014	1.20234e-014	1.43936e-014	1.83084e-014	-5.896e-015	-6.68722e-015	-3.62469e-015	-3.83863e-015	-2.51389e-015	-6.88049e-015	3.07165e-015	-1.29367e-015	4.01552e-015	8.46353e-015	-9.48463e-016
8.1697e-015	1.4233e-014	1.40096e-014	-3.06869e-015	-1.17715e-014	-3.97181e-015	-8.0861e-015	3.33229e-015	1.57983e-014	8.50919e-015	1.34314e-014	1.16627e-014	1.43186e-014	1.77896e-014	-6.18084e-015	-6.71183e-015	-3.26798e-015	-4.13576e-015	-2.02717e-015	-6.5407e-015	2.80395e-015	-1.04899e-015	3.9775e-015	8.12565e-015	-1.17077e-015
8.01703e-015	1.41107e-014	1.37292e-014	-3.14421e-015	-1.17842e-014	-3.81282e-015	-8.05642e-015	3.12093e-015	1.55771e-014	8.06995e-015	1.31749e-014	1.12892e-014	1.42363e-014	1.72605e-014	-6.46047e-015	-6.7198e-015	-2.92611e-015	-4.41747e-015	-1.53463e-015	-6.18375e-015	2.57009e-015	-7.98148e-016	3.93506e-015	7.78606e-015	-1.38936e-015
7.85704e-015	1.39695e-014	1.34283e-014	-3.24772e-015	-1.1775e-014	-3.66944e-015	-8.01719e-015	2.93686e-015	1.53423e-014	7.62414e-015	1.29379e-014	1.09056e-014	1.41469e-014	1.67244e-014	-6.73139e-015	-6.71059e-015	-2.59975e-015	-4.67978e-015	-1.04035e-015	-5.81105e-015	2.37191e-015	-5.41007e-016	3.88893e-015	7.44634e-015	-1.60456e-015
7.69094e-015	1.38081e-014	1.31089e-014	-3.37609e-015	-1.17427e-014	-3.53984e-015	-7.96681e-015	2.78341e-015	1.50968e-014	7.17611e-015	1.2722e-014	1.05147e-014	1.40505e-014	1.61849e-014	-6.99032e-015	-6.68335e-015	-2.28959e-015	-4.91893e-015	-5.48055e-016	-5.4244e-015	2.21079e-015	-2.78403e-016	3.84007e-015	7.10752e-015	-1.81645e-015
7.51997e-015	1.36252e-014	1.27728e-014	-3.52576e-015	-1.16862e-014	-3.42219e-015	-7.9037e-015	2.66347e-015	1.48431e-014	6.73065e-015	1.25278e-014	1.01191e-014	1.39473e-014	1.56459e-014	-7.23413e-015	-6.63775e-015	-1.99607e-015	-5.13145e-015	-6.13447e-017	-5.02585e-015	2.08803e-015	-1.09352e-017	3.78909e-015	6.77042e-015	-2.02545e-015
7.34514e-015	1.34202e-014	1.24221e-014	-3.69371e-015	-1.16042e-014	-3.31448e-015	-7.82665e-015	2.58015e-015	1.4584e-014	6.29188e-015	1.23556e-014	9.7219e-015	1.38372e-014	1.51108e-014	-7.46024e-015	-6.57347e-015	-1.71921e-015	-5.3139e-015	4.16293e-016	-4.61737e-015	2.00429e-015	2.61371e-016	3.73664e-015	6.43659e-015	-2.23153e-015
7.16795e-015	1.31921e-014	1.20591e-014	-3.87629e-015	-1.14962e-014	-3.21443e-015	-7.73434e-015	2.53589e-015	1.43231e-014	5.8644e-015	1.2206e-014	9.32647e-015	1.37204e-014	1.4583e-014	-7.6652e-015	-6.49024e-015	-1.45905e-015	-5.46327e-015	8.81567e-016	-4.20081e-015	1.95981e-015	5.37552e-016	3.68375e-015	6.10665e-015	-2.43462e-015
6.98991e-015	1.29405e-014	1.1686e-014	-4.06948e-015	-1.13617e-014	-3.11974e-015	-7.62536e-015	2.53275e-015	1.40633e-014	5.45245e-015	1.20792e-014	8.93554e-015	1.35968e-014	1.40655e-014	-7.8468e-015	-6.38808e-015	-1.21543e-015	-5.5769e-015	1.33128e-015	-3.77802e-015	1.954e-015	8.17352e-016	3.62995e-015	5.78155e-015	-2.63453e-015
6.81226e-015	1.26647e-014	1.13048e-014	-4.26964e-015	-1.11999e-014	-3.02849e-015	-7.49859e-015	2.5722e-015	1.38076e-014	5.06043e-015	1.19751e-014	8.5515e-015	1.34662e-014	1.35613e-014	-8.00275e-015	-6.26697e-015	-9.88278e-016	-5.65329e-015	1.76208e-015	-3.35107e-015	1.98612e-015	1.09993e-015	3.57572e-015	5.46226e-015	-2.83153e-015
6.63619e-015	1.23651e-014	1.09173e-014	-4.47281e-015	-1.10108e-014	-2.93781e-015	-7.35341e-015	2.6557e-015	1.3559e-014	4.69261e-015	1.18934e-014	8.17718e-015	1.33287e-014	1.30733e-014	-8.13076e-015	-6.12729e-015	-7.77328e-016	-5.69063e-015	2.17133e-015	-2.92186e-015	2.05467e-015	1.38461e-015	3.52118e-015	5.14888e-015	-3.02545e-015
6.46267e-015	1.20421e-014	1.05255e-014	-4.67475e-015	-1.07938e-014	-2.8453e-015	-7.18909e-015	2.78403e-015	1.3321e-014	4.35348e-015	1.1834e-014	7.81447e-015	1.3184e-014	1.26042e-014	-8.22935e-015	-5.96998e-015	-5.81439e-016	-5.68807e-015	2.55652e-015	-2.49245e-015	2.15822e-015	1.67113e-015	3.46622e-015	4.8423e-015	-3.21604e-015
6.29233e-015	1.16957e-014	1.01314e-014	-4.87167e-015	-1.05496e-014	-2.74833e-015	-7.00507e-015	2.95785e-015	1.30968e-014	4.04653e-015	1.17965e-014	7.46592e-015	1.30323e-014	1.21567e-014	-8.29726e-015	-5.79606e-015	-3.99783e-016	-5.64532e-015	2.91587e-015	-2.06549e-015	2.29485e-015	1.95919e-015	3.41025e-015	4.54322e-015	-3.40316e-015
6.12588e-015	1.1327e-014	9.73652e-015	-5.05991e-015	-1.02783e-014	-2.6444e-015	-6.80126e-015	3.17696e-015	1.28892e-014	3.77529e-015	1.17799e-014	7.13423e-015	1.28736e-014	1.17332e-014	-8.33317e-015	-5.60628e-015	-2.31278e-016	-5.56214e-015	3.24718e-015	-1.64341e-015	2.46202e-015	2.2478e-015	3.35336e-015	4.25233e-015	-3.58692e-015
5.96394e-015	1.09368e-014	9.34261e-015	-5.23637e-015	-9.98039e-015	-2.53148e-015	-6.57751e-015	3.44127e-015	1.27009e-014	3.54266e-015	1.17838e-014	6.82161e-015	1.27078e-014	1.13361e-014	-8.33643e-015	-5.40167e-015	-7.47714e-017	-5.4388e-015	3.54915e-015	-1.22789e-015	2.65683e-015	2.53605e-015	3.29472e-015	3.96995e-015	-3.76745e-015
5.80706e-015	1.05267e-014	8.95093e-015	-5.39737e-015	-9.65633e-015	-2.40719e-015	-6.33438e-015	3.74965e-015	1.25347e-014	3.35195e-015	1.18067e-014	6.5299e-015	1.25343e-014	1.09667e-014	-8.30636e-015	-5.18331e-015	7.09383e-017	-5.27607e-015	3.82054e-015	-8.20385e-016	2.87671e-015	2.82373e-015	3.23436e-015	3.69657e-015	-3.94437e-015
5.65561e-015	1.00977e-014	8.56315e-015	-5.53948e-015	-9.30741e-015	-2.26907e-015	-6.07244e-015	4.10001e-015	1.23927e-014	3.20547e-015	1.18473e-014	6.2607e-015	1.2353e-014	1.06263e-014	-8.24289e-015	-4.95245e-015	2.06893e-016	-5.07525e-015	4.06075e-015	-4.22803e-016	3.11846e-015	3.11045e-015	3.17181e-015	3.4321e-015	-4.11759e-015
5.50947e-015	9.65119e-015	8.18067e-015	-5.65954e-015	-8.93442e-015	-2.11504e-015	-5.79189e-015	4.49077e-015	1.22775e-014	3.10539e-015	1.19042e-014	6.01541e-015	1.21639e-014	1.03164e-014	-8.14633e-015	-4.7109e-015	3.34712e-016	-4.8378e-015	4.26937e-015	-3.71125e-017	3.37866e-015	3.39551e-015	3.10645e-015	3.17675e-015	-4.28736e-015
5.36859e-015	9.18876e-015	7.80448e-015	-5.75509e-015	-8.53879e-015	-1.94309e-015	-5.49375e-015	4.91958e-015	1.21907e-014	3.05309e-015	1.19764e-014	5.7953e-015	1.19667e-014	1.00376e-014	-8.01677e-015	-4.46069e-015	4.56106e-016	-4.56597e-015	4.44654e-015	3.34973e-016	3.65383e-015	3.67786e-015	3.03783e-015	2.93078e-015	-4.45344e-015
5.23301e-015	8.71218e-015	7.43528e-015	-5.82348e-015	-8.12195e-015	-1.75204e-015	-5.17909e-015	5.3836e-015	1.21336e-014	3.04914e-015	1.20624e-014	5.60144e-015	1.17611e-014	9.79068e-015	-7.85539e-015	-4.20299e-015	5.7186e-016	-4.26216e-015	4.59271e-015	6.92045e-016	3.94067e-015	3.95697e-015	2.96524e-015	2.69442e-015	-4.61541e-015
5.10259e-015	8.22386e-015	7.07391e-015	-5.86255e-015	-7.68498e-015	-1.53969e-015	-4.84899e-015	5.87978e-015	1.21072e-014	3.09469e-015	1.21609e-014	5.4345e-015	1.15472e-014	9.57578e-015	-7.66308e-015	-3.9395e-015	6.83434e-016	-3.92886e-015	4.70825e-015	1.03306e-015	4.23568e-015	4.23223e-015	2.88803e-015	2.46755e-015	-4.77284e-015
4.9768e-015	7.72594e-015	6.72087e-015	-5.87037e-015	-7.22949e-015	-1.30532e-015	-4.50424e-015	6.40472e-015	1.21122e-014	3.19047e-015	1.22701e-014	5.29496e-015	1.1325e-014	9.39275e-015	-7.44047e-015	-3.67241e-015	7.92277e-016	-3.56904e-015	4.79435e-015	1.357e-015	4.53523e-015	4.50365e-015	2.80549e-015	2.25027e-015	-4.92639e-015
4.85494e-015	7.22102e-015	6.37643e-015	-5.84541e-015	-6.75774e-015	-1.04777e-015	-4.14593e-015	6.95477e-015	1.2149e-014	3.33581e-015	1.23884e-014	5.18291e-015	1.10945e-014	9.24116e-015	-7.18905e-015	-3.4036e-015	8.99248e-016	-3.18598e-015	4.85203e-015	1.66277e-015	4.83583e-015	4.77018e-015	2.71678e-015	2.04254e-015	-5.07537e-015
4.73615e-015	6.71142e-015	6.04092e-015	-5.78688e-015	-6.27167e-015	-7.66358e-016	-3.77567e-015	7.52629e-015	1.22176e-014	3.52952e-015	1.25145e-014	5.09829e-015	1.0856e-014	9.12022e-015	-6.91061e-015	-3.13443e-015	1.00549e-015	-2.78296e-015	4.88329e-015	1.94992e-015	5.13413e-015	5.03142e-015	2.62107e-015	1.84406e-015	-5.21974e-015
4.6199e-015	6.1995e-015	5.71466e-015	-5.69393e-015	-5.77315e-015	-4.60625e-016	-3.39528e-015	8.11514e-015	1.23171e-014	3.77021e-015	1.26468e-014	5.04029e-015	1.06101e-014	9.02892e-015	-6.60731e-015	-2.86722e-015	1.112e-015	-2.36317e-015	4.88968e-015	2.2177e-015	5.42682e-015	5.28684e-015	2.51826e-015	1.6547e-015	-5.35943e-015
4.50521e-015	5.68766e-015	5.39765e-015	-5.56659e-015	-5.26434e-015	-1.30212e-016	-3.00643e-015	8.7167e-015	1.24465e-014	4.05642e-015	1.27841e-014	5.00807e-015	1.03569e-014	8.96587e-015	-6.28112e-015	-2.60385e-015	1.21966e-015	-1.93052e-015	4.87305e-015	2.46551e-015	5.71038e-015	5.53599e-015	2.40779e-015	1.47436e-015	-5.49433e-015
4.39102e-015	5.17777e-015	5.08988e-015	-5.40492e-015	-4.74733e-015	2.24747e-016	-2.61097e-015	9.32653e-015	1.26045e-014	4.38631e-015	1.29252e-014	5.00107e-015	1.00967e-014	8.92941e-015	-5.93362e-015	-2.34557e-015	1.32931e-015	-1.48858e-015	4.83556e-015	2.69294e-015	5.98253e-015	5.77856e-015	2.2891e-015	1.30271e-015	-5.62441e-015
4.27715e-015	4.67263e-015	4.79104e-015	-5.20917e-015	-4.22464e-015	6.03802e-016	-2.21079e-015	9.94001e-015	1.27895e-014	4.75739e-015	1.30681e-014	5.01781e-015	9.83035e-015	8.91791e-015	-5.56746e-015	-2.09459e-015	1.44176e-015	-1.04122e-015	4.77923e-015	2.90002e-015	6.24062e-015	6.01388e-015	2.16152e-015	1.13915e-015	-5.74945e-015
4.16258e-015	4.17488e-015	4.50068e-015	-4.98029e-015	-3.69876e-015	1.00649e-015	-1.8074e-015	1.05526e-014	1.29989e-014	5.16611e-015	1.32117e-014	5.05688e-015	9.55848e-015	8.92948e-015	-5.1846e-015	-1.8525e-015	1.55756e-015	-5.922e-016	4.70689e-015	3.08691e-015	6.48231e-015	6.24111e-015	2.02488e-015	9.83711e-016	-5.86945e-015
4.04629e-015	3.68686e-015	4.21834e-015	-4.71976e-015	-3.17209e-015	1.43184e-015	-1.40288e-015	1.11593e-014	1.32308e-014	5.60915e-015	1.33548e-014	5.11646e-015	9.2813e-015	8.96159e-015	-4.78742e-015	-1.62008e-015	1.67744e-015	-1.44956e-016	4.62144e-015	3.25357e-015	6.70548e-015	6.45996e-015	1.87955e-015	8.3576e-016	-5.98398e-015
3.92742e-015	3.21081e-015	3.94401e-015	-4.42946e-015	-2.64727e-015	1.87862e-015	-9.99325e-016	1.17558e-014	1.34822e-014	6.08329e-015	1.3496e-014	5.19431e-015	8.99964e-015	9.01209e-015	-4.37847e-015	-1.39855e-015	1.80162e-015	2.96795e-016	4.52586e-015	3.40016e-015	6.90803e-015	6.66976e-015	1.72523e-015	6.95131e-016	-6.09339e-015
3.80512e-015	2.74864e-015	3.67711e-015	-4.11145e-015	-2.1264e-015	2.34553e-015	-5.98915e-016	1.23379e-014	1.375e-014	6.58401e-015	1.36343e-014	5.28838e-015	8.71441e-015	9.07848e-015	-3.95998e-015	-1.18906e-015	1.9302e-015	7.29963e-016	4.42287e-015	3.52694e-015	7.08832e-015	6.86994e-015	1.56191e-015	5.613e-016	-6.19764e-015
3.67866e-015	2.30223e-015	3.41705e-015	-3.76771e-015	-1.61199e-015	2.83099e-015	-2.03406e-016	1.29013e-014	1.40314e-014	7.10713e-015	1.37685e-014	5.39586e-015	8.42676e-015	9.15813e-015	-3.53404e-015	-9.92415e-016	2.06338e-015	1.1513e-015	4.31492e-015	3.6346e-015	7.24558e-015	7.05993e-015	1.39047e-015	4.34059e-016	-6.29705e-015
3.54727e-015	1.87325e-015	3.16329e-015	-3.40093e-015	-1.10583e-015	3.33293e-015	1.85788e-016	1.3442e-014	1.4323e-014	7.6477e-015	1.38979e-014	5.51431e-015	8.13782e-015	9.2488e-015	-3.10309e-015	-8.0972e-016	2.20143e-015	1.55779e-015	4.20516e-015	3.72392e-015	7.37904e-015	7.23959e-015	1.21093e-015	3.13018e-016	-6.39143e-015
3.41052e-015	1.46362e-015	2.91546e-015	-3.01432e-015	-6.10063e-016	3.84882e-015	5.66877e-016	1.39558e-014	1.46212e-014	8.20137e-015	1.40215e-014	5.64156e-015	7.8483e-015	9.34743e-015	-2.66938e-015	-6.41797e-016	2.34394e-015	1.94683e-015	4.09585e-015	3.79614e-015	7.48799e-015	7.40853e-015	1.02399e-015	1.97596e-016	-6.48121e-015
3.26789e-015	1.07437e-015	2.67309e-015	-2.61048e-015	-1.27316e-016	4.37659e-015	9.38382e-016	1.44389e-014	1.49223e-014	8.7637e-015	1.41386e-014	5.77503e-015	7.5596e-015	9.45107e-015	-2.23479e-015	-4.89041e-016	2.49025e-015	2.3159e-015	3.98964e-015	3.85164e-015	7.57219e-015	7.56594e-015	8.30195e-016	8.70066e-017	-6.56632e-015
3.11914e-015	7.06764e-016	2.43547e-015	-2.19299e-015	3.40425e-016	4.91328e-015	1.29891e-015	1.48884e-014	1.52226e-014	9.32967e-015	1.42486e-014	5.91169e-015	7.27284e-015	9.55698e-015	-1.80175e-015	-3.51643e-016	2.63981e-015	2.66302e-015	3.88894e-015	3.89171e-015	7.63193e-015	7.71174e-015	6.30348e-016	-1.86626e-017	-6.64719e-015
2.9644e-015	3.61434e-016	2.20205e-015	-1.76545e-015	7.91424e-016	5.4562e-015	1.64675e-015	1.53009e-014	1.55181e-014	9.89418e-015	1.43509e-014	6.04876e-015	6.98871e-015	9.66245e-015	-1.37207e-015	-2.29842e-016	2.79226e-015	2.98609e-015	3.79582e-015	3.91757e-015	7.66776e-015	7.84519e-015	4.25577e-016	-1.19906e-016	-6.72389e-015
2.80315e-015	3.98933e-017	1.97259e-015	-1.33113e-015	1.22358e-015	6.00304e-015	1.98074e-015	1.56736e-014	1.58054e-014	1.04521e-014	1.44448e-014	6.18306e-015	6.70887e-015	9.76497e-015	-9.47659e-016	-1.23521e-016	2.94721e-015	3.28378e-015	3.71246e-015	3.93013e-015	7.68029e-015	7.9657e-015	2.16967e-016	-2.1718e-016	-6.79699e-015
2.63553e-015	-2.57092e-016	1.74698e-015	-8.9402e-016	1.6352e-015	6.5506e-015	2.29958e-015	1.60046e-014	1.60806e-014	1.09986e-014	1.45295e-014	6.31168e-015	6.43441e-015	9.86215e-015	-5.30413e-016	-3.21977e-017	3.10431e-015	3.55526e-015	3.64049e-015	3.93048e-015	7.67032e-015	8.07271e-015	5.78816e-018	-3.11191e-016	-6.86691e-015
2.46194e-015	-5.29116e-016	1.52459e-015	-4.57473e-016	2.02493e-015	7.09554e-015	2.6022e-015	1.62916e-014	1.63401e-014	1.15288e-014	1.46047e-014	6.43194e-015	6.16627e-015	9.95155e-015	-1.22175e-016	4.39285e-017	3.26278e-015	3.79952e-015	3.5813e-015	3.91924e-015	7.63902e-015	8.16597e-015	-2.06952e-016	-4.02269e-016	-6.93386e-015
2.28291e-015	-7.76144e-016	1.30521e-015	-2.49873e-017	2.39132e-015	7.63482e-015	2.88776e-015	1.65328e-014	1.65807e-014	1.20384e-014	1.46698e-014	6.54072e-015	5.90539e-015	1.00304e-014	2.75475e-016	1.05705e-016	3.42209e-015	4.01596e-015	3.53592e-015	3.89752e-015	7.58802e-015	8.24507e-015	-4.19316e-016	-4.90853e-016	-6.99775e-015
2.09878e-015	-9.98536e-016	1.08867e-015	3.997e-016	2.7334e-015	8.16572e-015	3.15537e-015	1.67269e-014	1.67991e-014	1.25232e-014	1.47245e-014	6.63551e-015	5.65259e-015	1.00966e-014	6.61417e-016	1.54027e-016	3.58194e-015	4.20423e-015	3.50513e-015	3.86645e-015	7.51891e-015	8.30912e-015	-6.29795e-016	-5.77606e-016	-7.0589e-015
1.91029e-015	-1.19685e-015	8.7484e-016	8.1297e-016	3.05046e-015	8.6847e-015	3.40463e-015	1.68723e-014	1.69923e-014	1.29789e-014	1.47684e-014	6.71377e-015	5.40883e-015	1.01486e-014	1.03416e-015	1.88974e-016	3.74147e-015	4.36459e-015	3.48942e-015	3.82737e-015	7.43339e-015	8.35771e-015	-8.36852e-016	-6.63474e-016	-7.11786e-015
1.71814e-015	-1.37153e-015	6.6348e-016	1.21168e-015	3.34166e-015	9.18781e-015	3.63478e-015	1.69688e-014	1.71573e-014	1.34018e-014	1.48013e-014	6.77337e-015	5.17492e-015	1.01846e-014	1.39254e-015	2.11669e-016	3.90033e-015	4.49692e-015	3.48912e-015	3.78114e-015	7.33348e-015	8.39036e-015	-1.03874e-015	-7.4877e-016	-7.17482e-015
1.52296e-015	-1.52342e-015	4.54936e-016	1.59269e-015	3.60598e-015	9.67267e-015	3.84553e-015	1.7016e-014	1.72919e-014	1.37877e-014	1.48231e-014	6.81198e-015	4.95119e-015	1.02028e-014	1.73544e-015	2.23317e-016	4.05751e-015	4.60141e-015	3.50484e-015	3.72863e-015	7.22075e-015	8.40657e-015	-1.23344e-015	-8.34052e-016	-7.23025e-015
1.32589e-015	-1.65361e-015	2.49227e-016	1.95252e-015	3.84274e-015	1.01359e-014	4.0368e-015	1.70142e-014	1.73939e-014	1.41331e-014	1.48333e-014	6.82767e-015	4.73815e-015	1.0202e-014	2.06175e-015	2.24538e-016	4.21229e-015	4.67864e-015	3.53595e-015	3.67085e-015	7.0981e-015	8.40654e-015	-1.41897e-015	-9.19549e-016	-7.28434e-015
1.12765e-015	-1.76314e-015	4.63674e-017	2.28818e-015	4.05162e-015	1.0575e-014	4.20863e-015	1.69639e-014	1.74614e-014	1.44358e-014	1.48316e-014	6.81856e-015	4.53603e-015	1.01808e-014	2.37066e-015	2.16431e-016	4.36443e-015	4.72993e-015	3.58209e-015	3.60909e-015	6.9678e-015	8.39015e-015	-1.59385e-015	-1.00581e-015	-7.33683e-015
9.29005e-016	-1.85317e-015	-1.53143e-016	2.59722e-015	4.23284e-015	1.09871e-014	4.36112e-015	1.68661e-014	1.74932e-014	1.46929e-014	1.48177e-014	6.78276e-015	4.34542e-015	1.01382e-014	2.661e-015	2.00742e-016	4.51327e-015	4.75665e-015	3.64234e-015	3.54378e-015	6.83159e-015	8.35674e-015	-1.75633e-015	-1.09354e-015	-7.38751e-015
7.31484e-016	-1.92468e-015	-3.49165e-016	2.87737e-015	4.38645e-015	1.13698e-014	4.49492e-015	1.67221e-014	1.74886e-014	1.49025e-014	1.4791e-014	6.71919e-015	4.16614e-015	1.00737e-014	2.93249e-015	1.78533e-016	4.65828e-015	4.76024e-015	3.71566e-015	3.4756e-015	6.69154e-015	8.30639e-015	-1.90461e-015	-1.1835e-015	-7.43603e-015
5.35847e-016	-1.97937e-015	-5.41358e-016	3.12653e-015	4.51304e-015	1.17211e-014	4.61033e-015	1.65331e-014	1.7447e-014	1.50632e-014	1.47511e-014	6.62686e-015	3.99805e-015	9.98675e-015	3.18425e-015	1.51138e-016	4.79893e-015	4.74201e-015	3.80114e-015	3.40487e-015	6.54977e-015	8.23884e-015	-2.03671e-015	-1.27617e-015	-7.48241e-015
3.42887e-016	-2.01882e-015	-7.29474e-016	3.34315e-015	4.6131e-015	1.20391e-014	4.70776e-015	1.63012e-014	1.73684e-014	1.51738e-014	1.46978e-014	6.50541e-015	3.84105e-015	9.87743e-015	3.41613e-015	1.20177e-016	4.93483e-015	4.70367e-015	3.89684e-015	3.33229e-015	6.40809e-015	8.15398e-015	-2.15066e-015	-1.37169e-015	-7.52647e-015
1.53602e-016	-2.04433e-015	-9.12747e-016	3.52557e-015	4.68728e-015	1.23226e-014	4.78838e-015	1.60288e-014	1.72531e-014	1.5234e-014	1.46308e-014	6.35482e-015	3.6944e-015	9.74527e-015	3.62779e-015	8.68005e-017	5.06539e-015	4.64717e-015	4.00096e-015	3.25803e-015	6.26859e-015	8.05212e-015	-2.24507e-015	-1.47031e-015	-7.56787e-015
-3.09503e-017	-2.05745e-015	-1.09081e-015	3.67353e-015	4.7366e-015	1.25703e-014	4.85292e-015	1.57185e-014	1.71011e-014	1.52432e-014	1.45497e-014	6.17458e-015	3.55806e-015	9.59059e-015	3.8191e-015	5.21437e-017	5.19074e-015	4.57438e-015	4.11197e-015	3.18308e-015	6.13325e-015	7.93353e-015	-2.31849e-015	-1.57227e-015	-7.60641e-015
-2.10202e-016	-2.05998e-015	-1.26281e-015	3.78663e-015	4.76231e-015	1.27818e-014	4.90282e-015	1.53728e-014	1.69134e-014	1.52021e-014	1.44543e-014	5.96507e-015	3.43136e-015	9.41382e-015	3.99003e-015	1.79237e-017	5.31069e-015	4.48731e-015	4.22818e-015	3.10808e-015	6.00381e-015	7.7983e-015	-2.36981e-015	-1.67793e-015	-7.64167e-015
-3.83583e-016	-2.05378e-015	-1.42862e-015	3.86462e-015	4.76603e-015	1.29566e-014	4.93892e-015	1.49944e-014	1.66917e-014	1.51113e-014	1.43442e-014	5.72742e-015	3.31379e-015	9.21578e-015	4.14052e-015	-1.46878e-017	5.42492e-015	4.38804e-015	4.34731e-015	3.03337e-015	5.88149e-015	7.64677e-015	-2.39769e-015	-1.78743e-015	-7.67269e-015
-5.50258e-016	-2.04021e-015	-1.58769e-015	3.90778e-015	4.74921e-015	1.30939e-014	4.9624e-015	1.45865e-014	1.64377e-014	1.49719e-014	1.42191e-014	5.46227e-015	3.20397e-015	8.99739e-015	4.27065e-015	-4.45562e-017	5.53288e-015	4.27836e-015	4.46781e-015	2.95896e-015	5.76791e-015	7.47964e-015	-2.40122e-015	-1.90084e-015	-7.69895e-015
-7.09446e-016	-2.02071e-015	-1.73964e-015	3.91622e-015	4.71345e-015	1.31936e-014	4.97513e-015	1.41522e-014	1.61525e-014	1.47857e-014	1.40781e-014	5.17069e-015	3.1012e-015	8.75995e-015	4.38056e-015	-7.03001e-017	5.63467e-015	4.16031e-015	4.58743e-015	2.8853e-015	5.66408e-015	7.29746e-015	-2.38029e-015	-2.01814e-015	-7.71999e-015
-8.60942e-016	-1.99685e-015	-1.88399e-015	3.89136e-015	4.66041e-015	1.32561e-014	4.9785e-015	1.36948e-014	1.58383e-014	1.45546e-014	1.3921e-014	4.85441e-015	3.00464e-015	8.50454e-015	4.47052e-015	-9.06333e-017	5.73084e-015	4.03594e-015	4.70336e-015	2.81238e-015	5.5713e-015	7.10125e-015	-2.33416e-015	-2.13945e-015	-7.73531e-015
-1.00409e-015	-1.97039e-015	-2.02019e-015	3.83445e-015	4.59226e-015	1.32823e-014	4.97371e-015	1.32178e-014	1.54972e-014	1.42813e-014	1.37472e-014	4.51483e-015	2.91283e-015	8.23275e-015	4.54107e-015	-1.04678e-016	5.82165e-015	3.90757e-015	4.81331e-015	2.7403e-015	5.49011e-015	6.89165e-015	-2.26212e-015	-2.26449e-015	-7.74357e-015
-1.13886e-015	-1.94213e-015	-2.14801e-015	3.74675e-015	4.5108e-015	1.32736e-014	4.96235e-015	1.27249e-014	1.51317e-014	1.39682e-014	1.35564e-014	4.15443e-015	2.82466e-015	7.94626e-015	4.59291e-015	-1.10987e-016	5.90689e-015	3.77687e-015	4.9156e-015	2.66917e-015	5.42148e-015	6.66967e-015	-2.16377e-015	-2.39274e-015	-7.74388e-015
-1.2658e-015	-1.91338e-015	-2.26665e-015	3.63029e-015	4.41828e-015	1.32313e-014	4.94623e-015	1.22192e-014	1.47444e-014	1.36186e-014	1.33481e-014	3.77582e-015	2.73877e-015	7.64656e-015	4.62663e-015	-1.08412e-016	5.98661e-015	3.64588e-015	5.0086e-015	2.59904e-015	5.36551e-015	6.43648e-015	-2.03957e-015	-2.52386e-015	-7.73529e-015
-1.38492e-015	-1.88483e-015	-2.37624e-015	3.48757e-015	4.31708e-015	1.31566e-014	4.92699e-015	1.17042e-014	1.43383e-014	1.32361e-014	1.31221e-014	3.38182e-015	2.65411e-015	7.33565e-015	4.64323e-015	-9.6463e-017	6.06094e-015	3.51642e-015	5.09035e-015	2.53049e-015	5.3223e-015	6.1929e-015	-1.8899e-015	-2.65766e-015	-7.7171e-015
-1.49675e-015	-1.85753e-015	-2.4763e-015	3.32151e-015	4.20971e-015	1.30515e-014	4.90594e-015	1.11837e-014	1.39162e-014	1.28239e-014	1.28783e-014	2.97508e-015	2.56934e-015	7.01546e-015	4.64355e-015	-7.42307e-017	6.13021e-015	3.39045e-015	5.1591e-015	2.46374e-015	5.2918e-015	5.94061e-015	-1.71534e-015	-2.7937e-015	-7.68839e-015
-1.60151e-015	-1.83219e-015	-2.56702e-015	3.13457e-015	4.09804e-015	1.29184e-014	4.88488e-015	1.06613e-014	1.3481e-014	1.23858e-014	1.26163e-014	2.55835e-015	2.48311e-015	6.68797e-015	4.6285e-015	-4.07053e-017	6.19433e-015	3.26972e-015	5.21352e-015	2.39839e-015	5.27397e-015	5.68099e-015	-1.51668e-015	-2.93121e-015	-7.6482e-015
-1.69955e-015	-1.80914e-015	-2.64854e-015	2.92966e-015	3.98409e-015	1.276e-014	4.86592e-015	1.01407e-014	1.30357e-014	1.1926e-014	1.23356e-014	2.13483e-015	2.39448e-015	6.35496e-015	4.59971e-015	4.89041e-018	6.25335e-015	3.15562e-015	5.25188e-015	2.33436e-015	5.26836e-015	5.4153e-015	-1.29491e-015	-3.06958e-015	-7.59563e-015
-1.79182e-015	-1.78899e-015	-2.72072e-015	2.71016e-015	3.87029e-015	1.25791e-014	4.85088e-015	9.62454e-015	1.25832e-014	1.14484e-014	1.20364e-014	1.7078e-015	2.3019e-015	6.01851e-015	4.55857e-015	6.32013e-017	6.30747e-015	3.04931e-015	5.27366e-015	2.27179e-015	5.27432e-015	5.14514e-015	-1.05158e-015	-3.20781e-015	-7.53064e-015
-1.87907e-015	-1.77272e-015	-2.78313e-015	2.47935e-015	3.75863e-015	1.23784e-014	4.84096e-015	9.11614e-015	1.21264e-014	1.09574e-014	1.17184e-014	1.28018e-015	2.20409e-015	5.68076e-015	4.50647e-015	1.34812e-016	6.3564e-015	2.9526e-015	5.27798e-015	2.21069e-015	5.29121e-015	4.87252e-015	-7.88751e-016	-3.34479e-015	-7.45225e-015
-1.9624e-015	-1.76069e-015	-2.83617e-015	2.24019e-015	3.6517e-015	1.21611e-014	4.8371e-015	8.61881e-015	1.16681e-014	1.0457e-014	1.13811e-014	8.55277e-016	2.10007e-015	5.3435e-015	4.44463e-015	2.20237e-016	6.40055e-015	2.86657e-015	5.26453e-015	2.15177e-015	5.31818e-015	4.59899e-015	-5.08311e-016	-3.47946e-015	-7.35929e-015
-2.04302e-015	-1.75293e-015	-2.88041e-015	1.99604e-015	3.55132e-015	1.19298e-014	4.84155e-015	8.13489e-015	1.12105e-014	9.95182e-015	1.10247e-014	4.36455e-016	1.98887e-015	5.00842e-015	4.37483e-015	3.19933e-016	6.44019e-015	2.79266e-015	5.23312e-015	2.09561e-015	5.35377e-015	4.32611e-015	-2.12444e-016	-3.61103e-015	-7.25131e-015
-2.1222e-015	-1.74922e-015	-2.9164e-015	1.7506e-015	3.45956e-015	1.16877e-014	4.85537e-015	7.66721e-015	1.0756e-014	9.44601e-015	1.06487e-014	2.66972e-017	1.86965e-015	4.67751e-015	4.29883e-015	4.34338e-016	6.47609e-015	2.73203e-015	5.18354e-015	2.04202e-015	5.39684e-015	4.05564e-015	9.63073e-017	-3.73837e-015	-7.12817e-015
-2.20137e-015	-1.74929e-015	-2.94416e-015	1.50727e-015	3.37856e-015	1.14375e-014	4.87942e-015	7.21818e-015	1.03071e-014	8.94352e-015	1.02533e-014	-3.70667e-016	1.74162e-015	4.35234e-015	4.21855e-015	5.64056e-016	6.50794e-015	2.68498e-015	5.11615e-015	1.99139e-015	5.44535e-015	3.78932e-015	4.15253e-016	-3.86057e-015	-6.98961e-015
-2.28178e-015	-1.75301e-015	-2.96484e-015	1.26932e-015	3.30999e-015	1.11825e-014	4.9152e-015	6.78989e-015	9.86571e-015	8.44827e-015	9.83865e-015	-7.5248e-016	1.60429e-015	4.03447e-015	4.13549e-015	7.08655e-016	6.53567e-015	2.65228e-015	5.03162e-015	1.94405e-015	5.49781e-015	3.52896e-015	7.41774e-016	-3.97626e-015	-6.83507e-015
-2.36486e-015	-1.76062e-015	-2.97912e-015	1.03982e-015	3.25566e-015	1.09255e-014	4.96342e-015	6.38444e-015	9.43349e-015	7.96409e-015	9.40505e-015	-1.11617e-015	1.45679e-015	3.72532e-015	4.05122e-015	8.67788e-016	6.5597e-015	2.63468e-015	4.93134e-015	1.90073e-015	5.55253e-015	3.27575e-015	1.07308e-015	-4.08423e-015	-6.66443e-015
-2.45189e-015	-1.77169e-015	-2.98746e-015	8.21896e-016	3.21687e-015	1.06692e-014	5.02449e-015	6.00321e-015	9.01148e-015	7.49491e-015	8.95257e-015	-1.45888e-015	1.29884e-015	3.42609e-015	3.96751e-015	1.04208e-015	6.58017e-015	2.63259e-015	4.81668e-015	1.86187e-015	5.60756e-015	3.03138e-015	1.40643e-015	-4.18381e-015	-6.47819e-015
-2.54416e-015	-1.78577e-015	-2.99069e-015	6.18078e-016	3.19441e-015	1.04167e-014	5.09866e-015	5.64756e-015	8.60061e-015	7.04353e-015	8.4817e-015	-1.77747e-015	1.12998e-015	3.13756e-015	3.8869e-015	1.23108e-015	6.59715e-015	2.64645e-015	4.68846e-015	1.82795e-015	5.6609e-015	2.79757e-015	1.73867e-015	-4.27352e-015	-6.27631e-015
-2.6433e-015	-1.80261e-015	-2.98993e-015	4.30763e-016	3.18963e-015	1.01705e-014	5.18642e-015	5.31831e-015	8.20195e-015	6.61277e-015	7.99296e-015	-2.07008e-015	9.50092e-016	2.86037e-015	3.81113e-015	1.43511e-015	6.61108e-015	2.67642e-015	4.54833e-015	1.79956e-015	5.71062e-015	2.57569e-015	2.06671e-015	-4.35228e-015	-6.05936e-015
-2.7505e-015	-1.82229e-015	-2.98615e-015	2.6241e-016	3.20372e-015	9.93266e-015	5.28773e-015	5.01599e-015	7.81591e-015	6.20505e-015	7.48626e-015	-2.33475e-015	7.59192e-016	2.59507e-015	3.7416e-015	1.65316e-015	6.62176e-015	2.72246e-015	4.39792e-015	1.77746e-015	5.75504e-015	2.36696e-015	2.38744e-015	-4.41935e-015	-5.82789e-015
-2.86716e-015	-1.84457e-015	-2.98055e-015	1.15013e-016	3.23714e-015	9.70509e-015	5.40244e-015	4.74109e-015	7.44279e-015	5.82211e-015	6.96258e-015	-2.57013e-015	5.57281e-016	2.34175e-015	3.68018e-015	1.88512e-015	6.62945e-015	2.78415e-015	4.23907e-015	1.76209e-015	5.79227e-015	2.17289e-015	2.69791e-015	-4.47397e-015	-5.58283e-015
-2.99429e-015	-1.86912e-015	-2.97423e-015	-9.09218e-018	3.28973e-015	9.48939e-015	5.53067e-015	4.49368e-015	7.08284e-015	5.46598e-015	6.42219e-015	-2.77475e-015	3.44508e-016	2.10062e-015	3.62848e-015	2.13036e-015	6.63428e-015	2.86154e-015	4.07407e-015	1.75411e-015	5.82032e-015	1.99487e-015	2.99464e-015	-4.5154e-015	-5.32503e-015
-3.13326e-015	-1.89615e-015	-2.96809e-015	-1.08695e-016	3.36188e-015	9.28725e-015	5.67199e-015	4.27335e-015	6.73494e-015	5.13788e-015	5.86606e-015	-2.94796e-015	1.20573e-016	1.87142e-015	3.58831e-015	2.38834e-015	6.6364e-015	2.95407e-015	3.90529e-015	1.75371e-015	5.83741e-015	1.83414e-015	3.2753e-015	-4.54267e-015	-5.05545e-015
-3.28481e-015	-1.9255e-015	-2.96307e-015	-1.82925e-016	3.45356e-015	9.09991e-015	5.82584e-015	4.07941e-015	6.39881e-015	4.83839e-015	5.29508e-015	-3.08939e-015	-1.14187e-016	1.65368e-015	3.56118e-015	2.65841e-015	6.63675e-015	3.06103e-015	3.73501e-015	1.76146e-015	5.84159e-015	1.6912e-015	3.53731e-015	-4.55546e-015	-4.77538e-015
-3.44941e-015	-1.9573e-015	-2.96053e-015	-2.30406e-016	3.56459e-015	8.92811e-015	5.9914e-015	3.91106e-015	6.07368e-015	4.5683e-015	4.7101e-015	-3.19839e-015	-3.58965e-016	1.44672e-015	3.5484e-015	2.93977e-015	6.63501e-015	3.18163e-015	3.56521e-015	1.77801e-015	5.83127e-015	1.56656e-015	3.77764e-015	-4.55311e-015	-4.48595e-015
-3.62761e-015	-1.99148e-015	-2.96136e-015	-2.50496e-016	3.69438e-015	8.77234e-015	6.16777e-015	3.76726e-015	5.7584e-015	4.32797e-015	4.11209e-015	-3.27527e-015	-6.141e-016	1.24952e-015	3.55101e-015	3.2315e-015	6.63101e-015	3.31534e-015	3.39839e-015	1.80442e-015	5.80457e-015	1.46046e-015	3.99416e-015	-4.53563e-015	-4.18868e-015
-3.81986e-015	-2.028e-015	-2.9668e-015	-2.4273e-016	3.8418e-015	8.63284e-015	6.35331e-015	3.6464e-015	5.45163e-015	4.11705e-015	3.50199e-015	-3.3205e-015	-8.7878e-016	1.061e-015	3.56969e-015	3.53234e-015	6.62469e-015	3.46139e-015	3.23645e-015	1.84089e-015	5.76018e-015	1.3732e-015	4.18457e-015	-4.50308e-015	-3.88529e-015
-4.02649e-015	-2.06712e-015	-2.97764e-015	-2.07587e-016	4.00527e-015	8.50958e-015	6.5461e-015	3.54659e-015	5.15149e-015	3.93436e-015	2.88093e-015	-3.33559e-015	-1.15282e-015	8.79841e-016	3.60538e-015	3.84113e-015	6.61611e-015	3.61839e-015	3.08186e-015	1.8879e-015	5.6966e-015	1.30506e-015	4.34678e-015	-4.45581e-015	-3.57769e-015
-4.2477e-015	-2.10907e-015	-2.99489e-015	-1.45564e-016	4.1838e-015	8.4015e-015	6.74505e-015	3.46544e-015	4.85645e-015	3.77864e-015	2.24999e-015	-3.32159e-015	-1.4358e-015	7.04498e-016	3.65827e-015	4.15652e-015	6.60546e-015	3.7848e-015	2.93637e-015	1.94556e-015	5.61248e-015	1.25604e-015	4.47903e-015	-4.39416e-015	-3.26743e-015
-4.48358e-015	-2.15481e-015	-3.01967e-015	-5.77133e-017	4.37596e-015	8.30814e-015	6.94789e-015	3.40057e-015	4.56422e-015	3.64825e-015	1.61033e-015	-3.28011e-015	-1.72729e-015	5.33295e-016	3.72878e-015	4.47706e-015	6.59281e-015	3.95943e-015	2.80178e-015	2.01402e-015	5.50676e-015	1.22539e-015	4.58006e-015	-4.31871e-015	-2.95586e-015
-4.73388e-015	-2.20449e-015	-3.05284e-015	5.47986e-017	4.5795e-015	8.22826e-015	7.15266e-015	3.34916e-015	4.27278e-015	3.54074e-015	9.62935e-016	-3.21347e-015	-2.02689e-015	3.64556e-016	3.81675e-015	4.80149e-015	6.57846e-015	4.14055e-015	2.67995e-015	2.09348e-015	5.37844e-015	1.21273e-015	4.64853e-015	-4.23041e-015	-2.64499e-015
-4.99814e-015	-2.2588e-015	-3.09531e-015	1.90171e-016	4.7928e-015	8.16056e-015	7.35692e-015	3.30851e-015	3.97991e-015	3.45393e-015	3.09229e-016	-3.1245e-015	-2.33444e-015	1.95732e-016	3.92202e-015	5.128e-015	6.5621e-015	4.32633e-015	2.57219e-015	2.18422e-015	5.22641e-015	1.21733e-015	4.68395e-015	-4.12998e-015	-2.33683e-015
-5.27571e-015	-2.31855e-015	-3.14796e-015	3.47116e-016	5.01361e-015	8.1034e-015	7.55823e-015	3.27625e-015	3.68346e-015	3.38516e-015	-3.49471e-016	-3.01634e-015	-2.64957e-015	2.44384e-017	4.04349e-015	5.45511e-015	6.54384e-015	4.51482e-015	2.47971e-015	2.28576e-015	5.05018e-015	1.23844e-015	4.68555e-015	-4.01869e-015	-2.03306e-015
-5.56598e-015	-2.3845e-015	-3.21108e-015	5.23985e-016	5.23948e-015	8.05449e-015	7.75431e-015	3.24885e-015	3.3808e-015	3.33056e-015	-1.01185e-015	-2.89211e-015	-2.97186e-015	-1.51259e-016	4.1806e-015	5.78117e-015	6.52361e-015	4.70405e-015	2.40373e-015	2.39788e-015	4.84882e-015	1.2749e-015	4.65358e-015	-3.89818e-015	-1.73539e-015
-5.86793e-015	-2.4578e-015	-3.28509e-015	7.18384e-016	5.4679e-015	8.0114e-015	7.94241e-015	3.22295e-015	3.06966e-015	3.28702e-015	-1.67656e-015	-2.75551e-015	-3.30115e-015	-3.33531e-016	4.33234e-015	6.10487e-015	6.50153e-015	4.89225e-015	2.34472e-015	2.52003e-015	4.62223e-015	1.32541e-015	4.5881e-015	-3.77e-015	-1.4454e-015
-6.18045e-015	-2.53956e-015	-3.37013e-015	9.27966e-016	5.69668e-015	7.97193e-015	8.11997e-015	3.19565e-015	2.74791e-015	3.25079e-015	-2.34265e-015	-2.61027e-015	-3.63764e-015	-5.24967e-016	4.49718e-015	6.42411e-015	6.47805e-015	5.07746e-015	2.30308e-015	2.65177e-015	4.37033e-015	1.38867e-015	4.4893e-015	-3.63556e-015	-1.16448e-015
-6.50236e-015	-2.63057e-015	-3.4668e-015	1.15042e-015	5.92293e-015	7.93363e-015	8.28383e-015	3.16326e-015	2.4131e-015	3.21749e-015	-3.00935e-015	-2.45977e-015	-3.98125e-015	-7.27796e-016	4.67334e-015	6.7372e-015	6.45326e-015	5.25732e-015	2.2789e-015	2.79238e-015	4.09362e-015	1.46249e-015	4.35836e-015	-3.49666e-015	-8.94251e-016
-6.83245e-015	-2.73205e-015	-3.57522e-015	1.38279e-015	6.14422e-015	7.894e-015	8.43151e-015	3.12247e-015	2.06323e-015	3.18328e-015	-3.67552e-015	-2.30806e-015	-4.33145e-015	-9.44506e-016	4.85923e-015	7.04225e-015	6.42722e-015	5.42961e-015	2.27212e-015	2.94169e-015	3.79257e-015	1.5456e-015	4.19614e-015	-3.35564e-015	-6.3609e-016
-7.16898e-015	-2.84442e-015	-3.69553e-015	1.62237e-015	6.35814e-015	7.85042e-015	8.56028e-015	3.06977e-015	1.69626e-015	3.14352e-015	-4.33988e-015	-2.1593e-015	-4.68843e-015	-1.1776e-015	5.05262e-015	7.33734e-015	6.39961e-015	5.59227e-015	2.28245e-015	3.09869e-015	3.46733e-015	1.63645e-015	4.00473e-015	-3.21457e-015	-3.91625e-016
-7.51026e-015	-2.96878e-015	-3.82762e-015	1.866e-015	6.56256e-015	7.7999e-015	8.6677e-015	3.00215e-015	1.31022e-015	3.09416e-015	-5.00125e-015	-2.01761e-015	-5.05204e-015	-1.42938e-015	5.25098e-015	7.62056e-015	6.37026e-015	5.74364e-015	2.30928e-015	3.26286e-015	3.1183e-015	1.73244e-015	3.78579e-015	-3.07567e-015	-1.61608e-016
-7.85454e-015	-3.10578e-015	-3.97141e-015	2.11135e-015	6.75448e-015	7.73942e-015	8.75118e-015	2.91611e-015	9.03378e-016	3.03044e-015	-5.65884e-015	-1.88734e-015	-5.42191e-015	-1.7019e-015	5.45162e-015	7.88991e-015	6.33911e-015	5.88122e-015	2.35146e-015	3.43293e-015	2.74669e-015	1.83171e-015	3.5414e-015	-2.94127e-015	5.33193e-017
-8.19968e-015	-3.25627e-015	-4.12663e-015	2.35583e-015	6.932e-015	7.66644e-015	8.8082e-015	2.80827e-015	4.74171e-016	2.94824e-015	-6.31164e-015	-1.77277e-015	-5.79823e-015	-1.99706e-015	5.65245e-015	8.14386e-015	6.30615e-015	6.00254e-015	2.40742e-015	3.60721e-015	2.35343e-015	1.93254e-015	3.27402e-015	-2.81373e-015	2.52115e-016
-8.54417e-015	-3.42122e-015	-4.29259e-015	2.59656e-015	7.09248e-015	7.57812e-015	8.83661e-015	2.67612e-015	2.14538e-017	2.84338e-015	-6.95875e-015	-1.67809e-015	-6.1808e-015	-2.3166e-015	5.85098e-015	8.38045e-015	6.27172e-015	6.10581e-015	2.4753e-015	3.7842e-015	1.93961e-015	2.033e-015	2.98626e-015	-2.6954e-015	4.34385e-016
-8.88605e-015	-3.60154e-015	-4.46873e-015	2.83068e-015	7.23409e-015	7.47167e-015	8.8345e-015	2.51677e-015	-4.55932e-016	2.71167e-015	-7.59912e-015	-1.60719e-015	-6.56936e-015	-2.66216e-015	6.04434e-015	8.59815e-015	6.23564e-015	6.18898e-015	2.55352e-015	3.96243e-015	1.50654e-015	2.13108e-015	2.68084e-015	-2.58878e-015	5.99815e-016
-9.22344e-015	-3.79784e-015	-4.65445e-015	3.05557e-015	7.35503e-015	7.34471e-015	8.79998e-015	2.32809e-015	-9.58866e-016	2.5493e-015	-8.23205e-015	-1.56326e-015	-6.96393e-015	-3.03512e-015	6.2298e-015	8.7959e-015	6.19739e-015	6.25021e-015	2.64023e-015	4.14045e-015	1.05584e-015	2.22467e-015	2.36067e-015	-2.49636e-015	7.48388e-016
-9.55412e-015	-4.00991e-015	-4.84921e-015	3.2686e-015	7.45391e-015	7.19503e-015	8.7316e-015	2.10757e-015	-1.48769e-015	2.35274e-015	-8.85662e-015	-1.54943e-015	-7.36412e-015	-3.43606e-015	6.4048e-015	8.97217e-015	6.15679e-015	6.28808e-015	2.73328e-015	4.31665e-015	5.8944e-016	2.31173e-015	2.02924e-015	-2.42048e-015	8.80532e-016
-9.87637e-015	-4.23797e-015	-5.0523e-015	3.46789e-015	7.52974e-015	7.02061e-015	8.62779e-015	1.85325e-015	-2.04264e-015	2.11878e-015	-9.4725e-015	-1.56848e-015	-7.76949e-015	-3.86593e-015	6.56684e-015	9.12536e-015	6.11399e-015	6.30109e-015	2.82985e-015	4.48918e-015	1.09031e-016	2.39081e-015	1.68991e-015	-2.36326e-015	9.96752e-016
-1.01884e-014	-4.48198e-015	-5.26252e-015	3.65117e-015	7.5815e-015	6.82041e-015	8.48775e-015	1.56423e-015	-2.62381e-015	1.84442e-015	-1.00786e-014	-1.62255e-015	-8.17998e-015	-4.32505e-015	6.7132e-015	9.2542e-015	6.06901e-015	6.28758e-015	2.92739e-015	4.65638e-015	-3.84187e-016	2.46071e-015	1.34582e-015	-2.32659e-015	1.09743e-015
-1.04883e-014	-4.74151e-015	-5.47876e-015	3.8164e-015	7.6083e-015	6.59334e-015	8.31097e-015	1.23926e-015	-3.23079e-015	1.52676e-015	-1.06745e-014	-1.71421e-015	-8.5955e-015	-4.81374e-015	6.84098e-015	9.35787e-015	6.02208e-015	6.24653e-015	3.02371e-015	4.81637e-015	-8.87814e-016	2.51992e-015	9.99544e-016	-2.31243e-015	1.18337e-015
-1.07744e-014	-5.01672e-015	-5.70012e-015	3.96194e-015	7.60947e-015	6.33824e-015	8.09694e-015	8.77298e-016	-3.863e-015	1.1628e-015	-1.12598e-014	-1.84503e-015	-9.01549e-015	-5.3314e-015	6.94841e-015	9.43601e-015	5.97252e-015	6.17701e-015	3.11617e-015	4.96732e-015	-1.39964e-015	2.56686e-015	6.54527e-016	-2.32221e-015	1.25559e-015
-1.10446e-014	-5.30689e-015	-5.92542e-015	4.08615e-015	7.58516e-015	6.05459e-015	7.84564e-015	4.777e-016	-4.51966e-015	7.51165e-016	-1.18338e-014	-2.0159e-015	-9.43937e-015	-5.87718e-015	7.03344e-015	9.48751e-015	5.92066e-015	6.07839e-015	3.20223e-015	5.10738e-015	-1.91746e-015	2.60034e-015	3.14218e-016	-2.35737e-015	1.31527e-015
-1.12971e-014	-5.61128e-015	-6.15329e-015	4.18774e-015	7.53544e-015	5.74186e-015	7.5577e-015	4.04638e-017	-5.19921e-015	2.91254e-016	-1.23959e-014	-2.22811e-015	-9.86615e-015	-6.45017e-015	7.09424e-015	9.51176e-015	5.86601e-015	5.95007e-015	3.27956e-015	5.23484e-015	-2.43927e-015	2.61973e-015	-1.82289e-017	-2.41884e-015	1.36366e-015
-1.15307e-014	-5.92874e-015	-6.38242e-015	4.26571e-015	7.4604e-015	5.40029e-015	7.23392e-015	-4.33781e-016	-5.89984e-015	-2.17757e-016	-1.29458e-014	-2.48165e-015	-1.02945e-014	-7.04932e-015	7.12939e-015	9.50824e-015	5.8085e-015	5.79177e-015	3.34568e-015	5.34824e-015	-2.96318e-015	2.62439e-015	-3.39686e-016	-2.50731e-015	1.40274e-015
-1.17438e-014	-6.2582e-015	-6.61145e-015	4.31966e-015	7.36074e-015	5.03025e-015	6.87505e-015	-9.4421e-016	-6.61966e-015	-7.76175e-016	-1.34829e-014	-2.77599e-015	-1.07232e-014	-7.67302e-015	7.13752e-015	9.4772e-015	5.74834e-015	5.60392e-015	3.39791e-015	5.44517e-015	-3.48679e-015	2.61405e-015	-6.47528e-016	-2.62311e-015	1.43379e-015
-1.19348e-014	-6.59834e-015	-6.83922e-015	4.34942e-015	7.23771e-015	4.63271e-015	6.48262e-015	-1.48964e-015	-7.35616e-015	-1.38351e-015	-1.4007e-014	-3.10967e-015	-1.11515e-014	-8.31907e-015	7.1175e-015	9.41879e-015	5.68546e-015	5.38638e-015	3.43406e-015	5.52406e-015	-4.00763e-015	2.5884e-015	-9.39145e-016	-2.76636e-015	1.45872e-015
-1.21026e-014	-6.94748e-015	-7.06422e-015	4.35508e-015	7.09251e-015	4.20929e-015	6.05867e-015	-2.0684e-015	-8.10682e-015	-2.03884e-015	-1.4518e-014	-3.48093e-015	-1.15776e-014	-8.98475e-015	7.06878e-015	9.33322e-015	5.61957e-015	5.13986e-015	3.45198e-015	5.58385e-015	-4.52361e-015	2.54717e-015	-1.21163e-015	-2.93701e-015	1.47922e-015
-1.22458e-014	-7.30412e-015	-7.28497e-015	4.33659e-015	6.92645e-015	3.76143e-015	5.6058e-015	-2.67801e-015	-8.86919e-015	-2.74033e-015	-1.50154e-014	-3.88802e-015	-1.19997e-014	-9.66738e-015	6.99094e-015	9.22091e-015	5.55033e-015	4.86572e-015	3.44987e-015	5.62302e-015	-5.03261e-015	2.49083e-015	-1.46245e-015	-3.13432e-015	1.49708e-015
-1.23634e-014	-7.6665e-015	-7.50036e-015	4.29442e-015	6.74139e-015	3.29099e-015	5.12701e-015	-3.31604e-015	-9.64009e-015	-3.48572e-015	-1.54987e-014	-4.32821e-015	-1.24162e-014	-1.03642e-014	6.88394e-015	9.0828e-015	5.47827e-015	4.565e-015	3.42672e-015	5.63994e-015	-5.53231e-015	2.41992e-015	-1.69e-015	-3.35707e-015	1.5141e-015
-1.24546e-014	-8.03288e-015	-7.70928e-015	4.22953e-015	6.53906e-015	2.80017e-015	4.62498e-015	-3.97984e-015	-1.04165e-014	-4.27265e-015	-1.59677e-014	-4.79837e-015	-1.2825e-014	-1.10717e-014	6.74843e-015	8.92007e-015	5.4036e-015	4.23893e-015	3.38122e-015	5.63388e-015	-6.02082e-015	2.33495e-015	-1.8928e-015	-3.60431e-015	1.53227e-015
-1.25186e-014	-8.40131e-015	-7.91044e-015	4.14291e-015	6.32183e-015	2.29123e-015	4.10336e-015	-4.66583e-015	-1.11951e-014	-5.09793e-015	-1.64219e-014	-5.29521e-015	-1.3224e-014	-1.17865e-014	6.58527e-015	8.73357e-015	5.32606e-015	3.88896e-015	3.31221e-015	5.60367e-015	-6.49599e-015	2.23697e-015	-2.06965e-015	-3.87392e-015	1.55314e-015
-1.25547e-014	-8.76925e-015	-8.10297e-015	4.03533e-015	6.092e-015	1.7672e-015	3.56583e-015	-5.37074e-015	-1.19725e-014	-5.95741e-015	-1.68612e-014	-5.81452e-015	-1.3611e-014	-1.2505e-014	6.39494e-015	8.52458e-015	5.24652e-015	3.51708e-015	3.21939e-015	5.54868e-015	-6.95577e-015	2.12719e-015	-2.21902e-015	-4.16454e-015	1.57843e-015
-1.25623e-014	-9.1345e-015	-8.28533e-015	3.90836e-015	5.8517e-015	1.23156e-015	3.01624e-015	-6.09083e-015	-1.27447e-014	-6.84703e-015	-1.72852e-014	-6.35205e-015	-1.39836e-014	-1.32229e-014	6.17917e-015	8.29484e-015	5.16488e-015	3.12561e-015	3.10232e-015	5.46873e-015	-7.39832e-015	2.00703e-015	-2.33988e-015	-4.47368e-015	1.61025e-015
-1.25415e-014	-9.49467e-015	-8.4566e-015	3.76414e-015	5.60345e-015	6.87105e-016	2.45875e-015	-6.82214e-015	-1.3508e-014	-7.76233e-015	-1.76935e-014	-6.90328e-015	-1.43398e-014	-1.39367e-014	5.93965e-015	8.04581e-015	5.08116e-015	2.7167e-015	2.96128e-015	5.36327e-015	-7.82211e-015	1.87792e-015	-2.43189e-015	-4.79872e-015	1.65012e-015
-1.24919e-014	-9.84754e-015	-8.61617e-015	3.6045e-015	5.34975e-015	1.37502e-016	1.89739e-015	-7.56021e-015	-1.42584e-014	-8.69811e-015	-1.80854e-014	-7.46334e-015	-1.46767e-014	-1.46421e-014	5.67862e-015	7.77937e-015	4.99526e-015	2.29292e-015	2.7968e-015	5.23249e-015	-8.22582e-015	1.7418e-015	-2.495e-015	-5.13681e-015	1.6994e-015
-1.24136e-014	-1.01908e-014	-8.76316e-015	3.43116e-015	5.09338e-015	-4.14198e-016	1.3364e-015	-8.3e-015	-1.49922e-014	-9.64839e-015	-1.84602e-014	-8.02754e-015	-1.49921e-014	-1.5335e-014	5.39822e-015	7.49711e-015	4.90738e-015	1.85704e-015	2.60948e-015	5.07684e-015	-8.60761e-015	1.60049e-015	-2.52922e-015	-5.48516e-015	1.75895e-015
-1.23065e-014	-1.05224e-014	-8.8965e-015	3.24549e-015	4.83697e-015	-9.64434e-016	7.80483e-016	-9.0373e-015	-1.57052e-014	-1.0608e-014	-1.88181e-014	-8.59037e-015	-1.52835e-014	-1.60113e-014	5.1009e-015	7.20063e-015	4.81821e-015	1.41182e-015	2.3999e-015	4.89632e-015	-8.96618e-015	1.45599e-015	-2.53524e-015	-5.84057e-015	1.83044e-015
-1.21713e-014	-1.08397e-014	-9.01581e-015	3.04982e-015	4.5828e-015	-1.51044e-015	2.3436e-016	-9.76753e-015	-1.63937e-014	-1.15712e-014	-1.91585e-014	-9.14614e-015	-1.55484e-014	-1.66671e-014	4.7893e-015	6.89154e-015	4.72851e-015	9.60733e-016	2.16965e-015	4.69202e-015	-9.30089e-015	1.31056e-015	-2.51372e-015	-6.19952e-015	1.91482e-015
-1.20083e-014	-1.11406e-014	-9.12036e-015	2.84667e-015	4.33333e-015	-2.04854e-015	-2.97912e-016	-1.04857e-014	-1.70542e-014	-1.25317e-014	-1.9481e-014	-9.6893e-015	-1.57846e-014	-1.72981e-014	4.46611e-015	6.57184e-015	4.63814e-015	5.06522e-016	1.92032e-015	4.46474e-015	-9.61047e-015	1.1665e-015	-2.46567e-015	-6.55862e-015	2.0125e-015
-1.1818e-014	-1.14231e-014	-9.21003e-015	2.63817e-015	4.09055e-015	-2.57527e-015	-8.11662e-016	-1.11872e-014	-1.76832e-014	-1.34828e-014	-1.97853e-014	-1.02145e-014	-1.59899e-014	-1.79005e-014	4.13425e-015	6.24341e-015	4.54775e-015	5.22194e-017	1.65375e-015	4.2156e-015	-9.89382e-015	1.02545e-015	-2.39168e-015	-6.91397e-015	2.12369e-015
-1.16015e-014	-1.16853e-014	-9.28451e-015	2.42644e-015	3.85645e-015	-3.08766e-015	-1.30284e-015	-1.18674e-014	-1.82772e-014	-1.44185e-014	-2.00702e-014	-1.07168e-014	-1.61622e-014	-1.84709e-014	3.79692e-015	5.90813e-015	4.45827e-015	-3.99269e-016	1.37219e-015	3.94644e-015	-1.01506e-014	8.89344e-016	-2.29346e-015	-7.26166e-015	2.2485e-015
-1.136e-014	-1.19253e-014	-9.34358e-015	2.21385e-015	3.63308e-015	-3.58251e-015	-1.7674e-015	-1.25216e-014	-1.88325e-014	-1.53326e-014	-2.03356e-014	-1.11914e-014	-1.62996e-014	-1.90059e-014	3.45729e-015	5.56777e-015	4.36984e-015	-8.44926e-016	1.07807e-015	3.65868e-015	-1.03802e-014	7.60759e-016	-2.17234e-015	-7.59804e-015	2.38658e-015
-1.10946e-014	-1.21422e-014	-9.38716e-015	2.00239e-015	3.42183e-015	-4.05719e-015	-2.20149e-015	-1.31454e-014	-1.93461e-014	-1.62188e-014	-2.05808e-014	-1.16337e-014	-1.64004e-014	-1.95022e-014	3.11891e-015	5.22455e-015	4.28245e-015	-1.28142e-015	7.74027e-016	3.354e-015	-1.05822e-014	6.41557e-016	-2.03042e-015	-7.91984e-015	2.53769e-015
-1.08056e-014	-1.2334e-014	-9.41563e-015	1.79442e-015	3.22394e-015	-4.50862e-015	-2.6014e-015	-1.37347e-014	-1.98152e-014	-1.70709e-014	-2.08051e-014	-1.20397e-014	-1.64629e-014	-1.99568e-014	2.78447e-015	4.87995e-015	4.19592e-015	-1.70646e-015	4.62213e-016	3.0347e-015	-1.07569e-014	5.33272e-016	-1.86971e-015	-8.22349e-015	2.70081e-015
-1.04953e-014	-1.24995e-014	-9.42936e-015	1.59208e-015	3.0407e-015	-4.93443e-015	-2.96363e-015	-1.42856e-014	-2.02378e-014	-1.78833e-014	-2.10081e-014	-1.24055e-014	-1.6486e-014	-2.0367e-014	2.45667e-015	4.53519e-015	4.11061e-015	-2.11688e-015	1.44973e-016	2.70284e-015	-1.09046e-014	4.37507e-016	-1.69242e-015	-8.5054e-015	2.8754e-015
-1.01649e-014	-1.26379e-014	-9.42885e-015	1.3974e-015	2.87303e-015	-5.33275e-015	-3.28524e-015	-1.47944e-014	-2.06113e-014	-1.865e-014	-2.11892e-014	-1.27274e-014	-1.64692e-014	-2.0731e-014	2.1383e-015	4.19227e-015	4.0268e-015	-2.51016e-015	-1.75167e-016	2.36068e-015	-1.10255e-014	3.55995e-016	-1.50114e-015	-8.76276e-015	3.06046e-015
-9.81591e-015	-1.27481e-014	-9.41477e-015	1.21186e-015	2.72133e-015	-5.70184e-015	-3.564e-015	-1.52583e-014	-2.09339e-014	-1.93657e-014	-2.13479e-014	-1.30029e-014	-1.64121e-014	-2.10468e-014	1.8319e-015	3.85299e-015	3.94481e-015	-2.88391e-015	-4.95386e-016	2.01072e-015	-1.11199e-014	2.89851e-016	-1.29784e-015	-8.99248e-015	3.25454e-015
-9.44994e-015	-1.28297e-014	-9.38748e-015	1.03759e-015	2.58637e-015	-6.04035e-015	-3.79796e-015	-1.56744e-014	-2.12042e-014	-2.00259e-014	-2.14838e-014	-1.32298e-014	-1.63147e-014	-2.13128e-014	1.54007e-015	3.51879e-015	3.86444e-015	-3.23601e-015	-8.12753e-016	1.65607e-015	-1.11885e-014	2.40313e-016	-1.08466e-015	-9.19196e-015	3.45596e-015
-9.06841e-015	-1.28827e-014	-9.34795e-015	8.7609e-016	2.46813e-015	-6.34711e-015	-3.98535e-015	-1.60402e-014	-2.14211e-014	-2.06257e-014	-2.15965e-014	-1.34062e-014	-1.61771e-014	-2.15279e-014	1.26497e-015	3.19067e-015	3.78538e-015	-3.56437e-015	-1.12487e-015	1.2993e-015	-1.12319e-014	2.0853e-016	-8.64391e-016	-9.35901e-015	3.66301e-015
-8.67315e-015	-1.29074e-014	-9.29672e-015	7.28624e-016	2.36607e-015	-6.62176e-015	-4.12546e-015	-1.63538e-014	-2.15838e-014	-2.1161e-014	-2.16858e-014	-1.35308e-014	-1.59991e-014	-2.16912e-014	1.00838e-015	2.86982e-015	3.70757e-015	-3.86754e-015	-1.42944e-015	9.43147e-016	-1.12507e-014	1.95241e-016	-6.39161e-016	-9.49145e-015	3.87398e-015
-8.26655e-015	-1.29041e-014	-9.23485e-015	5.96261e-016	2.27953e-015	-6.86433e-015	-4.21739e-015	-1.66133e-014	-2.16914e-014	-2.16283e-014	-2.17513e-014	-1.36028e-014	-1.57814e-014	-2.18024e-014	7.72097e-016	2.55686e-015	3.63057e-015	-4.14397e-015	-1.7239e-015	5.90838e-016	-1.1246e-014	2.01155e-016	-4.11207e-016	-9.58736e-015	4.08726e-015
-7.85078e-015	-1.28731e-014	-9.16307e-015	4.80016e-016	2.20786e-015	-7.0748e-015	-4.26069e-015	-1.68183e-014	-2.1744e-014	-2.20242e-014	-2.17927e-014	-1.36219e-014	-1.55254e-014	-2.18616e-014	5.57297e-016	2.25243e-015	3.55441e-015	-4.39238e-015	-2.00596e-015	2.4559e-016	-1.12186e-014	2.26052e-016	-1.82946e-016	-9.64546e-015	4.30079e-015
-7.42768e-015	-1.2815e-014	-9.0828e-015	3.80813e-016	2.15004e-015	-7.25351e-015	-4.25586e-015	-1.69684e-014	-2.17418e-014	-2.23469e-014	-2.18097e-014	-1.35893e-014	-1.52334e-014	-2.18697e-014	3.64832e-016	1.95746e-015	3.47829e-015	-4.61201e-015	-2.27392e-015	-9.00253e-017	-1.11702e-014	2.69643e-016	4.33603e-017	-9.66484e-015	4.51245e-015
-6.99928e-015	-1.27312e-014	-8.99521e-015	2.99108e-016	2.10492e-015	-7.4009e-015	-4.20392e-015	-1.70634e-014	-2.1686e-014	-2.25947e-014	-2.18022e-014	-1.35065e-014	-1.49071e-014	-2.18277e-014	1.95623e-016	1.67239e-015	3.4016e-015	-4.80192e-015	-2.52613e-015	-4.12922e-016	-1.11018e-014	3.31615e-016	2.65348e-016	-9.64463e-015	4.7199e-015
-6.5678e-015	-1.26226e-014	-8.90109e-015	2.35325e-016	2.07095e-015	-7.51774e-015	-4.10637e-015	-1.71037e-014	-2.15777e-014	-2.27665e-014	-2.17698e-014	-1.33754e-014	-1.45483e-014	-2.17369e-014	4.96019e-017	1.39761e-015	3.32385e-015	-4.96185e-015	-2.76083e-015	-7.20763e-016	-1.10146e-014	4.11088e-016	4.81106e-016	-9.58443e-015	4.92085e-015
-6.13519e-015	-1.24904e-014	-8.80179e-015	1.89835e-016	2.04684e-015	-7.60552e-015	-3.96536e-015	-1.70903e-014	-2.14184e-014	-2.2862e-014	-2.17127e-014	-1.31983e-014	-1.41594e-014	-2.15986e-014	-7.31136e-017	1.13305e-015	3.24409e-015	-5.0921e-015	-2.97664e-015	-1.01097e-015	-1.09106e-014	5.07568e-016	6.88867e-016	-9.4846e-015	5.11342e-015
-5.70318e-015	-1.23362e-014	-8.6986e-015	1.62558e-016	2.03105e-015	-7.66577e-015	-3.78333e-015	-1.70243e-014	-2.12108e-014	-2.28819e-014	-2.16313e-014	-1.29777e-014	-1.37437e-014	-2.14152e-014	-1.7267e-016	8.78845e-016	3.16187e-015	-5.19305e-015	-3.17277e-015	-1.28065e-015	-1.0791e-014	6.19527e-016	8.86758e-016	-9.34604e-015	5.29558e-015
-5.27372e-015	-1.21618e-014	-8.59232e-015	1.53906e-016	2.02154e-015	-7.7e-015	-3.56271e-015	-1.69076e-014	-2.0957e-014	-2.28268e-014	-2.15254e-014	-1.27173e-014	-1.33042e-014	-2.11892e-014	-2.49862e-016	6.35255e-016	3.07659e-015	-5.26501e-015	-3.34865e-015	-1.52773e-015	-1.06573e-014	7.4563e-016	1.07327e-015	-9.16975e-015	5.4654e-015
-4.84863e-015	-1.1969e-014	-8.48382e-015	1.63826e-016	2.01649e-015	-7.71054e-015	-3.30684e-015	-1.67427e-014	-2.06597e-014	-2.2698e-014	-2.13953e-014	-1.24214e-014	-1.28441e-014	-2.09233e-014	-3.05333e-016	4.02181e-016	2.98699e-015	-5.30873e-015	-3.50409e-015	-1.74995e-015	-1.05109e-014	8.8394e-016	1.24659e-015	-8.95693e-015	5.62123e-015
-4.43012e-015	-1.17599e-014	-8.37441e-015	1.91775e-016	2.01396e-015	-7.69972e-015	-3.01965e-015	-1.65323e-014	-2.0322e-014	-2.24982e-014	-2.12413e-014	-1.20937e-014	-1.23666e-014	-2.06199e-014	-3.399e-016	1.79354e-016	2.892e-015	-5.32504e-015	-3.63882e-015	-1.94551e-015	-1.03531e-014	1.03244e-015	1.40541e-015	-8.7096e-015	5.76131e-015
-4.01983e-015	-1.15361e-014	-8.26523e-015	2.37072e-016	2.01235e-015	-7.66946e-015	-2.70486e-015	-1.62793e-014	-1.99472e-014	-2.22295e-014	-2.10635e-014	-1.17392e-014	-1.18753e-014	-2.02824e-014	-3.55397e-016	-3.36803e-017	2.79083e-015	-5.31527e-015	-3.75374e-015	-2.11208e-015	-1.01856e-014	1.18912e-015	1.54863e-015	-8.42996e-015	5.88407e-015
-3.61955e-015	-1.12999e-014	-8.157e-015	2.99117e-016	2.01013e-015	-7.62248e-015	-2.36633e-015	-1.59869e-014	-1.95392e-014	-2.18956e-014	-2.08627e-014	-1.13628e-014	-1.13735e-014	-1.99144e-014	-3.53188e-016	-2.37051e-016	2.68224e-015	-5.28104e-015	-3.84915e-015	-2.24822e-015	-1.00106e-014	1.35152e-015	1.67554e-015	-8.12072e-015	5.98803e-015
-3.23127e-015	-1.10532e-014	-8.05054e-015	3.76756e-016	2.00542e-015	-7.56116e-015	-2.00827e-015	-1.56589e-014	-1.91022e-014	-2.15001e-014	-2.06396e-014	-1.09696e-014	-1.08652e-014	-1.95194e-014	-3.35337e-016	-4.31039e-016	2.56497e-015	-5.22393e-015	-3.92541e-015	-2.35303e-015	-9.82916e-015	1.51711e-015	1.78544e-015	-7.78469e-015	6.0723e-015
-2.85643e-015	-1.07981e-014	-7.9465e-015	4.69343e-016	1.99684e-015	-7.48812e-015	-1.63527e-015	-1.5299e-014	-1.86409e-014	-2.10472e-014	-2.03947e-014	-1.05643e-014	-1.03542e-014	-1.91011e-014	-3.03956e-016	-6.15801e-016	2.43749e-015	-5.14554e-015	-3.98312e-015	-2.42492e-015	-9.64249e-015	1.68344e-015	1.8778e-015	-7.42498e-015	6.13622e-015
-2.49646e-015	-1.05365e-014	-7.8457e-015	5.75961e-016	1.98283e-015	-7.40546e-015	-1.25179e-015	-1.49117e-014	-1.81595e-014	-2.05415e-014	-2.01296e-014	-1.01517e-014	-9.84418e-015	-1.86628e-014	-2.61149e-016	-7.91457e-016	2.29909e-015	-5.04757e-015	-4.02333e-015	-2.46331e-015	-9.45181e-015	1.84784e-015	1.95175e-015	-7.04479e-015	6.17864e-015
-2.15259e-015	-1.02703e-014	-7.74854e-015	6.95412e-016	1.96232e-015	-7.31491e-015	-8.62262e-016	-1.45015e-014	-1.76623e-014	-1.9988e-014	-1.98449e-014	-9.73683e-015	-9.33877e-015	-1.8208e-014	-2.09413e-016	-9.58209e-016	2.14903e-015	-4.93192e-015	-4.04784e-015	-2.4684e-015	-9.25863e-015	2.008e-015	2.00662e-015	-6.64754e-015	6.19967e-015
-1.82628e-015	-1.00015e-014	-7.65538e-015	8.26471e-016	1.93423e-015	-7.21872e-015	-4.71734e-016	-1.40727e-014	-1.71536e-014	-1.93918e-014	-1.95415e-014	-9.32464e-015	-8.84165e-015	-1.77404e-014	-1.5083e-016	-1.11664e-015	1.98661e-015	-4.80052e-015	-4.05874e-015	-2.43984e-015	-9.064e-015	2.16118e-015	2.04216e-015	-6.23652e-015	6.19939e-015
-1.51801e-015	-9.73197e-015	-7.56607e-015	9.67768e-016	1.89809e-015	-7.11891e-015	-8.46432e-017	-1.36296e-014	-1.66384e-014	-1.8758e-014	-1.92208e-014	-8.92057e-015	-8.35609e-015	-1.72638e-014	-8.76049e-017	-1.26695e-015	1.81099e-015	-4.65564e-015	-4.05754e-015	-2.37804e-015	-8.86879e-015	2.30432e-015	2.05853e-015	-5.81528e-015	6.17804e-015
-1.22838e-015	-9.46358e-015	-7.4809e-015	1.11823e-015	1.85301e-015	-7.01745e-015	2.94749e-016	-1.31768e-014	-1.61211e-014	-1.80929e-014	-1.88839e-014	-8.52905e-015	-7.88522e-015	-1.67814e-014	-2.18306e-017	-1.40958e-015	1.62117e-015	-4.49931e-015	-4.04585e-015	-2.28341e-015	-8.67405e-015	2.43445e-015	2.05548e-015	-5.38751e-015	6.136e-015
-9.57903e-016	-9.19792e-015	-7.39958e-015	1.27693e-015	1.79863e-015	-6.91589e-015	6.62278e-016	-1.27189e-014	-1.56063e-014	-1.74016e-014	-1.85323e-014	-8.15382e-015	-7.43188e-015	-1.62971e-014	4.44925e-017	-1.54444e-015	1.41678e-015	-4.33364e-015	-4.02573e-015	-2.15697e-015	-8.48081e-015	2.54958e-015	2.03351e-015	-4.9567e-015	6.07431e-015
-7.06937e-016	-8.93575e-015	-7.32206e-015	1.44254e-015	1.73475e-015	-6.81548e-015	1.01412e-015	-1.22605e-014	-1.50979e-014	-1.66904e-014	-1.81672e-014	-7.79895e-015	-6.99855e-015	-1.58136e-014	1.09243e-016	-1.67167e-015	1.19719e-015	-4.16051e-015	-3.99865e-015	-1.99996e-015	-8.28992e-015	2.64741e-015	1.99287e-015	-4.52635e-015	5.99419e-015
-4.75624e-016	-8.67885e-015	-7.2481e-015	1.61353e-015	1.66127e-015	-6.71786e-015	1.34602e-015	-1.18059e-014	-1.46011e-014	-1.59655e-014	-1.77904e-014	-7.46868e-015	-6.58784e-015	-1.5334e-014	1.69904e-016	-1.79123e-015	9.62617e-016	-3.982e-015	-3.96594e-015	-1.81438e-015	-8.10194e-015	2.72562e-015	1.93388e-015	-4.0998e-015	5.89628e-015
-2.6373e-016	-8.42832e-015	-7.17716e-015	1.78871e-015	1.57838e-015	-6.62379e-015	1.6548e-015	-1.13587e-014	-1.412e-014	-1.52327e-014	-1.74031e-014	-7.16582e-015	-6.20189e-015	-1.48616e-014	2.24788e-016	-1.9034e-015	7.12923e-016	-3.80022e-015	-3.92976e-015	-1.60209e-015	-7.91784e-015	2.78234e-015	1.85692e-015	-3.68079e-015	5.78254e-015
-7.11271e-017	-8.18478e-015	-7.10835e-015	1.96663e-015	1.48707e-015	-6.53376e-015	1.93753e-015	-1.09228e-014	-1.36587e-014	-1.44972e-014	-1.70069e-014	-6.89255e-015	-5.84219e-015	-1.43993e-014	2.722e-016	-2.00795e-015	4.47922e-016	-3.61713e-015	-3.89174e-015	-1.36512e-015	-7.73863e-015	2.81544e-015	1.76241e-015	-3.27258e-015	5.65448e-015
1.02131e-016	-7.94857e-015	-7.04098e-015	2.14595e-015	1.3882e-015	-6.44879e-015	2.19163e-015	-1.05023e-014	-1.3221e-014	-1.37645e-014	-1.66033e-014	-6.6509e-015	-5.51026e-015	-1.39495e-014	3.10666e-016	-2.10469e-015	1.68146e-016	-3.43381e-015	-3.85366e-015	-1.10573e-015	-7.56431e-015	2.82375e-015	1.65086e-015	-2.8775e-015	5.51374e-015
2.56874e-016	-7.72034e-015	-6.97426e-015	2.3258e-015	1.28302e-015	-6.3694e-015	2.41458e-015	-1.01005e-014	-1.28104e-014	-1.30402e-014	-1.61942e-014	-6.44228e-015	-5.20664e-015	-1.35144e-014	3.38969e-016	-2.19341e-015	-1.25759e-016	-3.25159e-015	-3.81714e-015	-8.26851e-016	-7.39567e-015	2.80542e-015	1.52335e-015	-2.49837e-015	5.36265e-015
3.94165e-016	-7.5003e-015	-6.90712e-015	2.5052e-015	1.17215e-015	-6.29534e-015	2.605e-015	-9.72048e-015	-1.24301e-014	-1.23288e-014	-1.57812e-014	-6.26762e-015	-4.93209e-015	-1.30956e-014	3.56111e-016	-2.27414e-015	-4.33594e-016	-3.07213e-015	-3.78296e-015	-5.312e-016	-7.23269e-015	2.7588e-015	1.38036e-015	-2.13762e-015	5.20371e-015
5.15116e-016	-7.28838e-015	-6.8382e-015	2.68303e-015	1.05714e-015	-6.22613e-015	2.76218e-015	-9.3652e-015	-1.20836e-014	-1.16358e-014	-1.53657e-014	-6.12738e-015	-4.68683e-015	-1.26945e-014	3.61104e-016	-2.34631e-015	-7.54465e-016	-2.89625e-015	-3.75225e-015	-2.21447e-016	-7.0756e-015	2.68303e-015	1.22269e-015	-1.79707e-015	5.03913e-015
6.20958e-016	-7.08444e-015	-6.76647e-015	2.8585e-015	9.39732e-016	-6.16102e-015	2.88494e-015	-9.03725e-015	-1.17728e-014	-1.09649e-014	-1.49496e-014	-6.02113e-015	-4.47088e-015	-1.23126e-014	3.53819e-016	-2.40939e-015	-1.08649e-015	-2.7251e-015	-3.72608e-015	9.92304e-017	-6.92443e-015	2.57764e-015	1.05094e-015	-1.47829e-015	4.87133e-015
7.12917e-016	-6.88812e-015	-6.69113e-015	3.03099e-015	8.2153e-016	-6.09896e-015	2.97308e-015	-8.73821e-015	-1.15e-014	-1.032e-014	-1.45343e-014	-5.94827e-015	-4.2838e-015	-1.19511e-014	3.34181e-016	-2.46294e-015	-1.42845e-015	-2.55967e-015	-3.70497e-015	4.27223e-016	-6.77953e-015	2.44228e-015	8.6594e-016	-1.18274e-015	4.70266e-015
7.92484e-016	-6.69877e-015	-6.61075e-015	3.19975e-015	7.0431e-016	-6.03905e-015	3.02672e-015	-8.46925e-015	-1.12678e-014	-9.70487e-015	-1.41215e-014	-5.90769e-015	-4.12494e-015	-1.1611e-014	3.02134e-016	-2.50641e-015	-1.77921e-015	-2.40077e-015	-3.68913e-015	7.5922e-016	-6.64069e-015	2.27715e-015	6.68986e-016	-9.11406e-016	4.53556e-015
8.61221e-016	-6.51581e-015	-6.52428e-015	3.36365e-015	5.89692e-016	-5.98004e-015	3.04661e-015	-8.23141e-015	-1.10774e-014	-9.12232e-015	-1.37126e-014	-5.89761e-015	-3.99327e-015	-1.12926e-014	2.58159e-016	-2.53927e-015	-2.1367e-015	-2.24885e-015	-3.67861e-015	1.09192e-015	-6.50824e-015	2.08233e-015	4.61087e-016	-6.64736e-016	4.37236e-015
9.20735e-016	-6.33843e-015	-6.43084e-015	3.52181e-015	4.79672e-016	-5.92083e-015	3.03388e-015	-8.02524e-015	-1.09299e-014	-8.5748e-015	-1.3309e-014	-5.91552e-015	-3.88759e-015	-1.09963e-014	2.02825e-016	-2.56106e-015	-2.49887e-015	-2.10411e-015	-3.67294e-015	1.42154e-015	-6.38227e-015	1.85793e-015	2.43107e-016	-4.43058e-016	4.21529e-015
9.72121e-016	-6.16598e-015	-6.32891e-015	3.67391e-015	3.76085e-016	-5.86036e-015	2.98975e-015	-7.85139e-015	-1.0826e-014	-8.06447e-015	-1.29117e-014	-5.95871e-015	-3.80615e-015	-1.0722e-014	1.36576e-016	-2.57141e-015	-2.86357e-015	-1.96635e-015	-3.67221e-015	1.74425e-015	-6.2624e-015	1.60467e-015	1.61744e-017	-2.46325e-016	4.0666e-015
1.01697e-015	-5.99737e-015	-6.21701e-015	3.81926e-015	2.80424e-016	-5.79696e-015	2.91605e-015	-7.7104e-015	-1.07661e-014	-7.59263e-015	-1.25228e-014	-6.0245e-015	-3.74737e-015	-1.04696e-014	6.03904e-017	-2.57005e-015	-3.22862e-015	-1.83578e-015	-3.67582e-015	2.05713e-015	-6.14881e-015	1.32311e-015	-2.1907e-016	-7.43652e-017	3.92827e-015
1.05711e-015	-5.83149e-015	-6.09478e-015	3.95766e-015	1.94389e-016	-5.72928e-015	2.81521e-015	-7.60149e-015	-1.07499e-014	-7.16069e-015	-1.21431e-014	-6.10954e-015	-3.70955e-015	-1.02393e-014	-2.46224e-017	-2.55673e-015	-3.59167e-015	-1.71233e-015	-3.68295e-015	2.35704e-015	-6.04153e-015	1.01449e-015	-4.61339e-016	7.38128e-017	3.80213e-015
1.09417e-015	-5.66701e-015	-5.9614e-015	4.08861e-015	1.19376e-016	-5.65529e-015	2.68974e-015	-7.52418e-015	-1.0777e-014	-6.7695e-015	-1.17739e-014	-6.21067e-015	-3.69042e-015	-1.003e-014	-1.17257e-016	-2.53148e-015	-3.9506e-015	-1.59574e-015	-3.69287e-015	2.64038e-015	-5.94023e-015	6.79942e-016	-7.09406e-016	1.99072e-016	3.68987e-015
1.1296e-015	-5.50289e-015	-5.81587e-015	4.212e-015	5.72023e-017	-5.57382e-015	2.54262e-015	-7.47756e-015	-1.08469e-014	-6.41902e-015	-1.14164e-014	-6.32423e-015	-3.68767e-015	-9.84066e-015	-2.15705e-016	-2.49383e-015	-4.30312e-015	-1.48559e-015	-3.70404e-015	2.90423e-015	-5.8448e-015	3.21044e-016	-9.62121e-016	3.02478e-016	3.59288e-015
1.16479e-015	-5.33831e-015	-5.65783e-015	4.32766e-015	9.46625e-018	-5.4829e-015	2.37647e-015	-7.46048e-015	-1.09582e-014	-6.10913e-015	-1.10715e-014	-6.44627e-015	-3.69922e-015	-9.67073e-015	-3.1859e-016	-2.44415e-015	-4.6468e-015	-1.38126e-015	-3.71512e-015	3.1457e-015	-5.75548e-015	-6.06765e-017	-1.21834e-015	3.85437e-016	3.51233e-015
1.20127e-015	-5.17209e-015	-5.4867e-015	4.43596e-015	-2.31466e-017	-5.38131e-015	2.19481e-015	-7.47174e-015	-1.11091e-014	-5.83953e-015	-1.07404e-014	-6.57287e-015	-3.72285e-015	-9.51923e-015	-4.24208e-016	-2.38195e-015	-4.97926e-015	-1.28229e-015	-3.7252e-015	3.36248e-015	-5.67222e-015	-4.63402e-016	-1.47695e-015	4.49513e-016	3.44883e-015
1.24067e-015	-5.00272e-015	-5.30208e-015	4.53674e-015	-3.94868e-017	-5.26782e-015	2.00109e-015	-7.50902e-015	-1.12974e-014	-5.60879e-015	-1.04237e-014	-6.70018e-015	-3.75624e-015	-9.38493e-015	-5.30765e-016	-2.30754e-015	-5.29856e-015	-1.18808e-015	-3.7328e-015	3.55209e-015	-5.59488e-015	-8.85458e-016	-1.73679e-015	4.96594e-016	3.40295e-015
1.28401e-015	-4.82916e-015	-5.10409e-015	4.62997e-015	-3.88451e-017	-5.14117e-015	1.79849e-015	-7.56984e-015	-1.15209e-014	-5.41545e-015	-1.01221e-014	-6.82465e-015	-3.79718e-015	-9.26711e-015	-6.36387e-016	-2.22145e-015	-5.60292e-015	-1.09784e-015	-3.73602e-015	3.71257e-015	-5.52348e-015	-1.32448e-015	-1.99694e-015	5.28037e-016	3.37499e-015
1.33229e-015	-4.6504e-015	-4.89256e-015	4.71557e-015	-2.10777e-017	-5.0002e-015	1.59022e-015	-7.65226e-015	-1.17767e-014	-5.25803e-015	-9.83649e-015	-6.94224e-015	-3.84357e-015	-9.16473e-015	-7.39426e-016	-2.12388e-015	-5.8899e-015	-1.01136e-015	-3.73411e-015	3.84218e-015	-5.45817e-015	-1.77817e-015	-2.25606e-015	5.45725e-016	3.36518e-015
1.38662e-015	-4.46572e-015	-4.66795e-015	4.79351e-015	1.46322e-017	-4.84411e-015	1.38019e-015	-7.75361e-015	-1.20621e-014	-5.1349e-015	-9.56758e-015	-7.04956e-015	-3.89316e-015	-9.07682e-015	-8.37977e-016	-2.01557e-015	-6.15808e-015	-9.28114e-016	-3.72537e-015	3.93964e-015	-5.39866e-015	-2.24479e-015	-2.51308e-015	5.51914e-016	3.37293e-015
1.4473e-015	-4.27447e-015	-4.43083e-015	4.86455e-015	6.8449e-017	-4.67228e-015	1.1718e-015	-7.87091e-015	-1.23743e-014	-5.04418e-015	-9.31579e-015	-7.14354e-015	-3.94461e-015	-9.0021e-015	-9.30035e-016	-1.89705e-015	-6.40591e-015	-8.47391e-016	-3.70855e-015	4.00344e-015	-5.34531e-015	-2.72238e-015	-2.76679e-015	5.48209e-016	3.3977e-015
1.51469e-015	-4.07598e-015	-4.18201e-015	4.92884e-015	1.40222e-016	-4.48414e-015	9.67725e-016	-8.0013e-015	-1.27105e-014	-4.98333e-015	-9.08159e-015	-7.22152e-015	-3.99632e-015	-8.93933e-015	-1.01393e-015	-1.7688e-015	-6.63239e-015	-7.68356e-016	-3.68218e-015	4.03299e-015	-5.29829e-015	-3.2085e-015	-3.01596e-015	5.36825e-016	3.43839e-015
1.58902e-015	-3.86982e-015	-3.92224e-015	4.98679e-015	2.28957e-016	-4.27922e-015	7.71213e-016	-8.1417e-015	-1.30667e-014	-4.94969e-015	-8.86518e-015	-7.28069e-015	-4.04673e-015	-8.88748e-015	-1.08853e-015	-1.63197e-015	-6.83588e-015	-6.90407e-016	-3.64553e-015	4.02818e-015	-5.25788e-015	-3.70148e-015	-3.25953e-015	5.19467e-016	3.4939e-015
1.67062e-015	-3.65599e-015	-3.65272e-015	5.03892e-015	3.34457e-016	-4.05733e-015	5.8517e-016	-8.28936e-015	-1.34398e-014	-4.94064e-015	-8.66682e-015	-7.31874e-015	-4.09439e-015	-8.84544e-015	-1.15232e-015	-1.48762e-015	-7.01585e-015	-6.12989e-016	-3.59777e-015	3.98893e-015	-5.22393e-015	-4.19944e-015	-3.49623e-015	4.97536e-016	3.56245e-015
1.75973e-015	-3.43426e-015	-3.37499e-015	5.08566e-015	4.56067e-016	-3.8191e-015	4.12223e-016	-8.44097e-015	-1.38263e-014	-4.95348e-015	-8.48679e-015	-7.33432e-015	-4.13813e-015	-8.8124e-015	-1.204e-015	-1.33724e-015	-7.17207e-015	-5.35531e-016	-3.53792e-015	3.91544e-015	-5.19642e-015	-4.7004e-015	-3.72487e-015	4.72443e-016	3.64194e-015
1.85574e-015	-3.20462e-015	-3.09054e-015	5.12714e-015	5.92426e-016	-3.56522e-015	2.54428e-016	-8.59412e-015	-1.42223e-014	-4.985e-015	-8.32512e-015	-7.32591e-015	-4.17773e-015	-8.7876e-015	-1.24192e-015	-1.18162e-015	-7.3042e-015	-4.57679e-016	-3.46564e-015	3.80818e-015	-5.17573e-015	-5.20286e-015	-3.9447e-015	4.45457e-016	3.73043e-015
1.95806e-015	-2.96728e-015	-2.80117e-015	5.16358e-015	7.42369e-016	-3.29637e-015	1.14106e-016	-8.74557e-015	-1.46244e-014	-5.03227e-015	-8.18178e-015	-7.29298e-015	-4.21279e-015	-8.77028e-015	-1.26533e-015	-1.02203e-015	-7.41161e-015	-3.79171e-016	-3.38094e-015	3.6681e-015	-5.16187e-015	-5.70484e-015	-4.15496e-015	4.17887e-016	3.82553e-015
2.06634e-015	-2.72296e-015	-2.50881e-015	5.19572e-015	9.04605e-016	-3.01311e-015	-6.75672e-018	-8.89293e-015	-1.50288e-014	-5.09287e-015	-8.05682e-015	-7.23525e-015	-4.24331e-015	-8.76e-015	-1.27326e-015	-8.60066e-016	-7.49471e-015	-2.9992e-016	-3.28392e-015	3.49656e-015	-5.1551e-015	-6.2047e-015	-4.35521e-015	3.90891e-016	3.92478e-015
2.17968e-015	-2.47254e-015	-2.21532e-015	5.22368e-015	1.07774e-015	-2.71646e-015	-1.07145e-016	-9.03336e-015	-1.54323e-014	-5.16426e-015	-7.95046e-015	-7.15249e-015	-4.26922e-015	-8.75584e-015	-1.2652e-015	-6.96798e-016	-7.55397e-015	-2.19871e-016	-3.17489e-015	3.29524e-015	-5.15541e-015	-6.70104e-015	-4.54488e-015	3.64833e-016	4.02533e-015
2.29636e-015	-2.21673e-015	-1.92263e-015	5.2477e-015	1.26032e-015	-2.40757e-015	-1.85735e-016	-9.16463e-015	-1.58313e-014	-5.24345e-015	-7.86242e-015	-7.04493e-015	-4.2905e-015	-8.7574e-015	-1.24084e-015	-5.33694e-016	-7.59054e-015	-1.38742e-016	-3.05446e-015	3.06641e-015	-5.16302e-015	-7.19255e-015	-4.72357e-015	3.40049e-016	4.12455e-015
2.41521e-015	-1.95664e-015	-1.6329e-015	5.26839e-015	1.45019e-015	-2.08822e-015	-2.41753e-016	-9.28457e-015	-1.62226e-014	-5.32784e-015	-7.79203e-015	-6.91348e-015	-4.30794e-015	-8.76426e-015	-1.19986e-015	-3.72336e-016	-7.60536e-015	-5.68341e-017	-2.92364e-015	2.81185e-015	-5.17855e-015	-7.6784e-015	-4.89093e-015	3.16833e-016	4.21922e-015
2.53573e-015	-1.69313e-015	-1.34867e-015	5.2863e-015	1.64552e-015	-1.75959e-015	-2.74594e-016	-9.3908e-015	-1.66028e-014	-5.41486e-015	-7.73941e-015	-6.7593e-015	-4.32171e-015	-8.77585e-015	-1.1424e-015	-2.13913e-016	-7.59939e-015	2.58105e-017	-2.78388e-015	2.53339e-015	-5.20204e-015	-8.1575e-015	-5.04627e-015	2.95053e-016	4.30662e-015
2.656e-015	-1.42784e-015	-1.07237e-015	5.30183e-015	1.84458e-015	-1.42357e-015	-2.84361e-016	-9.48137e-015	-1.69682e-014	-5.5027e-015	-7.70392e-015	-6.58434e-015	-4.33172e-015	-8.79222e-015	-1.06825e-015	-5.9897e-017	-7.57408e-015	1.09057e-016	-2.63698e-015	2.23434e-015	-5.23358e-015	-8.62936e-015	-5.19009e-015	2.74317e-016	4.38377e-015
2.77439e-015	-1.16242e-015	-8.06168e-016	5.31534e-015	2.04554e-015	-1.0816e-015	-2.71045e-016	-9.55491e-015	-1.73158e-014	-5.58905e-015	-7.68514e-015	-6.39084e-015	-4.33912e-015	-8.8132e-015	-9.77976e-016	8.82794e-017	-7.5314e-015	1.92807e-016	-2.48451e-015	1.91766e-015	-5.27286e-015	-9.0929e-015	-5.3221e-015	2.53844e-016	4.44771e-015
2.8892e-015	-8.98732e-016	-5.52431e-016	5.32727e-015	2.24621e-015	-7.35623e-016	-2.35114e-016	-9.60984e-015	-1.76434e-014	-5.67211e-015	-7.6827e-015	-6.18104e-015	-4.3447e-015	-8.83868e-015	-8.7172e-016	2.29551e-016	-7.4727e-015	2.76215e-016	-2.32894e-015	1.58604e-015	-5.3198e-015	-9.54792e-015	-5.44274e-015	2.33056e-016	4.49543e-015
2.99849e-015	-6.38467e-016	-3.13635e-016	5.33787e-015	2.44478e-015	-3.86469e-016	-1.77369e-016	-9.64461e-015	-1.79483e-014	-5.74977e-015	-7.69569e-015	-5.95773e-015	-4.34975e-015	-8.86873e-015	-7.50472e-016	3.63183e-016	-7.39977e-015	3.58843e-016	-2.17301e-015	1.24187e-015	-5.37445e-015	-9.99451e-015	-5.55275e-015	2.11124e-016	4.52407e-015
3.10066e-015	-3.83271e-016	-9.16427e-017	5.34737e-015	2.63991e-015	-3.60614e-017	-9.88238e-017	-9.65806e-015	-1.82284e-014	-5.81995e-015	-7.72344e-015	-5.72395e-015	-4.35487e-015	-8.90329e-015	-6.14773e-016	4.88186e-016	-7.31503e-015	4.40434e-016	-2.01942e-015	8.88015e-016	-5.43664e-015	-1.04326e-014	-5.65215e-015	1.86862e-016	4.531e-015
3.19407e-015	-1.35503e-016	1.11548e-016	5.35598e-015	2.82982e-015	3.13779e-016	-7.54564e-019	-9.64933e-015	-1.84811e-014	-5.88156e-015	-7.7655e-015	-5.48323e-015	-4.36146e-015	-8.94254e-015	-4.65691e-016	6.04149e-016	-7.22078e-015	5.20252e-016	-1.87045e-015	5.27744e-016	-5.50557e-015	-1.08619e-014	-5.74132e-015	1.58928e-016	4.51344e-015
3.27682e-015	1.029e-016	2.93873e-016	5.36356e-015	3.01247e-015	6.61738e-016	1.15273e-016	-9.61756e-015	-1.87048e-014	-5.93347e-015	-7.82086e-015	-5.23871e-015	-4.37058e-015	-8.98625e-015	-3.04222e-016	7.10216e-016	-7.11934e-015	5.97643e-016	-1.72926e-015	1.64112e-016	-5.58148e-015	-1.1282e-014	-5.82195e-015	1.25722e-016	4.46913e-015
3.34696e-015	3.29607e-016	4.53506e-016	5.37033e-015	3.18638e-015	1.00648e-015	2.47125e-016	-9.56281e-015	-1.88978e-014	-5.97502e-015	-7.88895e-015	-4.99342e-015	-4.38288e-015	-9.03444e-015	-1.31806e-016	8.05858e-016	-7.01269e-015	6.721e-016	-1.5993e-015	-1.99849e-016	-5.66385e-015	-1.16933e-014	-5.89517e-015	8.56806e-017	4.39636e-015
3.40303e-015	5.42467e-016	5.88613e-016	5.37642e-015	3.35027e-015	1.34605e-015	3.93027e-016	-9.48474e-015	-1.90582e-014	-6.00487e-015	-7.96873e-015	-4.75038e-015	-4.39917e-015	-9.08693e-015	5.05962e-017	8.90845e-016	-6.90283e-015	7.42892e-016	-1.48433e-015	-5.61422e-016	-5.75226e-015	-1.20962e-014	-5.96222e-015	3.70716e-017	4.29303e-015
3.44334e-015	7.39197e-016	6.97774e-016	5.38162e-015	3.50312e-015	1.67931e-015	5.51158e-016	-9.3833e-015	-1.91846e-014	-6.02255e-015	-8.05899e-015	-4.5128e-015	-4.42026e-015	-9.14365e-015	2.41637e-016	9.64838e-016	-6.79186e-015	8.09641e-016	-1.38716e-015	-9.17717e-016	-5.84687e-015	-1.24912e-014	-6.02513e-015	-2.18459e-017	4.15764e-015
3.46623e-015	9.1784e-016	7.79706e-016	5.38601e-015	3.64344e-015	2.0053e-015	7.19688e-016	-9.25847e-015	-1.92762e-014	-6.02765e-015	-8.15856e-015	-4.2838e-015	-4.44691e-015	-9.20453e-015	4.3957e-016	1.028e-015	-6.68189e-015	8.71485e-016	-1.3103e-015	-1.26599e-015	-5.94677e-015	-1.28788e-014	-6.08545e-015	-9.26702e-017	3.98912e-015
3.47054e-015	1.07635e-015	8.33473e-016	5.3893e-015	3.77068e-015	2.32273e-015	8.97148e-016	-9.1105e-015	-1.93325e-014	-6.02024e-015	-8.26689e-015	-4.06696e-015	-4.47963e-015	-9.26941e-015	6.43009e-016	1.08055e-015	-6.57443e-015	9.28136e-016	-1.25679e-015	-1.60374e-015	-6.05135e-015	-1.32599e-014	-6.1446e-015	-1.77156e-016	3.78635e-015
3.45525e-015	1.2128e-015	8.58221e-016	5.39149e-015	3.88398e-015	2.63082e-015	1.08138e-015	-8.94006e-015	-1.93525e-014	-5.9999e-015	-8.38269e-015	-3.86547e-015	-4.51889e-015	-9.33794e-015	8.50647e-016	1.12327e-015	-6.47085e-015	9.79286e-016	-1.22997e-015	-1.92842e-015	-6.16022e-015	-1.36347e-014	-6.20482e-015	-2.76885e-016	3.5485e-015
3.41953e-015	1.32528e-015	8.53432e-016	5.39233e-015	3.98282e-015	2.92854e-015	1.27049e-015	-8.74784e-015	-1.93356e-014	-5.96648e-015	-8.50445e-015	-3.68189e-015	-4.56504e-015	-9.40951e-015	1.06113e-015	1.15705e-015	-6.37233e-015	1.02427e-015	-1.23274e-015	-2.23788e-015	-6.2729e-015	-1.40042e-014	-6.26854e-015	-3.93698e-016	3.27518e-015
3.36249e-015	1.41243e-015	8.19028e-016	5.39145e-015	4.06687e-015	3.21545e-015	1.46226e-015	-8.53508e-015	-1.92817e-014	-5.91989e-015	-8.63112e-015	-3.51889e-015	-4.61812e-015	-9.48369e-015	1.27293e-015	1.18255e-015	-6.28035e-015	1.06294e-015	-1.26783e-015	-2.53104e-015	-6.38884e-015	-1.43691e-014	-6.33795e-015	-5.29032e-016	2.96634e-015
3.28324e-015	1.47239e-015	7.55184e-016	5.38825e-015	4.13562e-015	3.49135e-015	1.65501e-015	-8.30229e-015	-1.91906e-014	-5.86039e-015	-8.76166e-015	-3.378e-015	-4.67768e-015	-9.55997e-015	1.48484e-015	1.20039e-015	-6.19539e-015	1.09512e-015	-1.33748e-015	-2.80615e-015	-6.50779e-015	-1.47298e-014	-6.41532e-015	-6.83858e-016	2.62233e-015
3.18155e-015	1.50408e-015	6.62399e-016	5.38199e-015	4.18877e-015	3.7556e-015	1.84689e-015	-8.05039e-015	-1.90626e-014	-5.78849e-015	-8.89504e-015	-3.26109e-015	-4.74317e-015	-9.63742e-015	1.69544e-015	1.21222e-015	-6.11791e-015	1.12026e-015	-1.44345e-015	-3.0623e-015	-6.62886e-015	-1.50868e-014	-6.50306e-015	-8.59119e-016	2.24371e-015
3.05731e-015	1.5063e-015	5.41012e-016	5.37195e-015	4.2267e-015	4.00847e-015	2.03658e-015	-7.78031e-015	-1.88982e-014	-5.70443e-015	-9.02991e-015	-3.17037e-015	-4.81417e-015	-9.71553e-015	1.90363e-015	1.2191e-015	-6.04857e-015	1.1382e-015	-1.58745e-015	-3.29842e-015	-6.75155e-015	-1.54413e-014	-6.60385e-015	-1.05631e-015	1.8317e-015
2.91069e-015	1.4778e-015	3.91808e-016	5.35757e-015	4.24966e-015	4.24986e-015	2.22275e-015	-7.49352e-015	-1.86986e-014	-5.60889e-015	-9.16436e-015	-3.10701e-015	-4.88995e-015	-9.79352e-015	2.10804e-015	1.22245e-015	-5.9877e-015	1.14913e-015	-1.77128e-015	-3.51349e-015	-6.87513e-015	-1.5794e-014	-6.72021e-015	-1.27605e-015	1.38708e-015
2.74183e-015	1.41788e-015	2.15817e-016	5.33875e-015	4.25811e-015	4.47992e-015	2.40403e-015	-7.19149e-015	-1.84635e-014	-5.5022e-015	-9.29726e-015	-3.07151e-015	-4.96916e-015	-9.87045e-015	2.30738e-015	1.22415e-015	-5.93498e-015	1.15299e-015	-1.99528e-015	-3.70747e-015	-6.99928e-015	-1.6145e-014	-6.85474e-015	-1.51877e-015	9.11126e-016
2.5512e-015	1.32621e-015	1.50894e-017	5.31482e-015	4.25275e-015	4.6989e-015	2.57963e-015	-6.87531e-015	-1.81935e-014	-5.38488e-015	-9.42701e-015	-3.06442e-015	-5.05087e-015	-9.94514e-015	2.50089e-015	1.22561e-015	-5.88969e-015	1.15007e-015	-2.26006e-015	-3.88081e-015	-7.12346e-015	-1.64951e-014	-7.00979e-015	-1.78491e-015	4.05516e-016
2.33971e-015	1.20214e-015	-2.09078e-016	5.2858e-015	4.23363e-015	4.90699e-015	2.74903e-015	-6.54631e-015	-1.78893e-014	-5.25784e-015	-9.55194e-015	-3.0861e-015	-5.13349e-015	-1.00166e-014	2.68759e-015	1.22886e-015	-5.85092e-015	1.14008e-015	-2.56563e-015	-4.03341e-015	-7.24717e-015	-1.68446e-014	-7.18779e-015	-2.07442e-015	-1.27552e-016
2.10876e-015	1.04603e-015	-4.54488e-016	5.25119e-015	4.20196e-015	5.10507e-015	2.91194e-015	-6.2062e-015	-1.75522e-014	-5.12205e-015	-9.67077e-015	-3.13636e-015	-5.21536e-015	-1.00835e-014	2.86678e-015	1.23553e-015	-5.81771e-015	1.12312e-015	-2.91159e-015	-4.16586e-015	-7.37027e-015	-1.7194e-014	-7.3911e-015	-2.38721e-015	-6.85872e-016
1.85908e-015	8.57697e-016	-7.19032e-016	5.21026e-015	4.15857e-015	5.29372e-015	3.06802e-015	-5.85611e-015	-1.71836e-014	-4.97899e-015	-9.78223e-015	-3.21442e-015	-5.29481e-015	-1.01447e-014	3.03824e-015	1.24756e-015	-5.7894e-015	1.10011e-015	-3.29686e-015	-4.27916e-015	-7.49249e-015	-1.75437e-014	-7.62206e-015	-2.72262e-015	-1.26717e-015
1.59228e-015	6.37141e-016	-1.0005e-015	5.1629e-015	4.10429e-015	5.47305e-015	3.21669e-015	-5.49712e-015	-1.67845e-014	-4.82912e-015	-9.88457e-015	-3.32005e-015	-5.37023e-015	-1.01991e-014	3.20155e-015	1.26684e-015	-5.76428e-015	1.07141e-015	-3.72008e-015	-4.37445e-015	-7.614e-015	-1.78935e-014	-7.88254e-015	-3.08067e-015	-1.86895e-015
1.30988e-015	3.85498e-016	-1.2964e-015	5.10851e-015	4.04023e-015	5.64299e-015	3.3582e-015	-5.13122e-015	-1.63564e-014	-4.6732e-015	-9.97647e-015	-3.45211e-015	-5.43957e-015	-1.02453e-014	3.35573e-015	1.29419e-015	-5.74088e-015	1.03772e-015	-4.17955e-015	-4.45364e-015	-7.73467e-015	-1.82436e-014	-8.1745e-015	-3.46028e-015	-2.48868e-015
1.01361e-015	1.0375e-016	-1.60419e-015	5.04663e-015	3.96752e-015	5.80447e-015	3.49269e-015	-4.76027e-015	-1.59006e-014	-4.5124e-015	-1.00568e-014	-3.60901e-015	-5.50091e-015	-1.02824e-014	3.50061e-015	1.3314e-015	-5.71807e-015	9.99927e-016	-4.67343e-015	-4.51837e-015	-7.85477e-015	-1.85946e-014	-8.49991e-015	-3.86004e-015	-3.12307e-015
7.05551e-016	-2.07e-016	-1.92145e-015	4.97705e-015	3.88705e-015	5.95806e-015	3.62061e-015	-4.38543e-015	-1.54185e-014	-4.34789e-015	-1.01243e-014	-3.78972e-015	-5.55275e-015	-1.03094e-014	3.63595e-015	1.38014e-015	-5.69382e-015	9.57976e-016	-5.1994e-015	-4.5701e-015	-7.97413e-015	-1.89466e-014	-8.86013e-015	-4.27848e-015	-3.76964e-015
3.87739e-016	-5.45052e-016	-2.24549e-015	4.89934e-015	3.80014e-015	6.10391e-015	3.74219e-015	-4.00841e-015	-1.49115e-014	-4.18057e-015	-1.01774e-014	-3.99243e-015	-5.59303e-015	-1.03247e-014	3.7621e-015	1.4417e-015	-5.66663e-015	9.12726e-016	-5.75424e-015	-4.61143e-015	-8.09298e-015	-1.92999e-014	-9.25619e-015	-4.71402e-015	-4.42521e-015
6.2358e-017	-9.09433e-016	-2.57369e-015	4.81298e-015	3.7078e-015	6.24212e-015	3.8577e-015	-3.6311e-015	-1.43815e-014	-4.01176e-015	-1.02148e-014	-4.2152e-015	-5.62015e-015	-1.03271e-014	3.87865e-015	1.51742e-015	-5.63516e-015	8.64665e-016	-6.33412e-015	-4.64505e-015	-8.21222e-015	-1.96546e-014	-9.68891e-015	-5.16507e-015	-5.08756e-015
-2.68638e-016	-1.29738e-015	-2.90332e-015	4.7178e-015	3.61092e-015	6.37236e-015	3.96766e-015	-3.25478e-015	-1.38306e-014	-3.84274e-015	-1.02358e-014	-4.45577e-015	-5.63242e-015	-1.0316e-014	3.9855e-015	1.60833e-015	-5.59763e-015	8.14501e-016	-6.93547e-015	-4.67287e-015	-8.33233e-015	-2.00097e-014	-1.01591e-014	-5.6301e-015	-5.75383e-015
-6.0266e-016	-1.70693e-015	-3.23128e-015	4.61369e-015	3.51024e-015	6.49442e-015	4.0726e-015	-2.88085e-015	-1.32605e-014	-3.6749e-015	-1.02396e-014	-4.71182e-015	-5.62855e-015	-1.02905e-014	4.08264e-015	1.715e-015	-5.55207e-015	7.62911e-016	-7.55435e-015	-4.69755e-015	-8.45417e-015	-2.03657e-014	-1.06675e-014	-6.10751e-015	-6.42105e-015
-9.37455e-016	-2.13585e-015	-3.55498e-015	4.50076e-015	3.40704e-015	6.60793e-015	4.17352e-015	-2.51064e-015	-1.26727e-014	-3.50898e-015	-1.02252e-014	-4.98113e-015	-5.60709e-015	-1.025e-014	4.17046e-015	1.83792e-015	-5.49689e-015	7.10086e-016	-8.18698e-015	-4.72199e-015	-8.57793e-015	-2.07226e-014	-1.1214e-014	-6.59561e-015	-7.08697e-015
-1.27042e-015	-2.58135e-015	-3.8719e-015	4.3788e-015	3.30223e-015	6.7125e-015	4.2711e-015	-2.14535e-015	-1.20693e-014	-3.3469e-015	-1.01923e-014	-5.26163e-015	-5.56677e-015	-1.01933e-014	4.24925e-015	1.9774e-015	-5.43098e-015	6.5671e-016	-8.82906e-015	-4.74831e-015	-8.70406e-015	-2.10805e-014	-1.17984e-014	-7.0921e-015	-7.74939e-015
-1.59922e-015	-3.0409e-015	-4.17954e-015	4.24828e-015	3.19648e-015	6.80803e-015	4.36574e-015	-1.78664e-015	-1.14525e-014	-3.18979e-015	-1.01404e-014	-5.5509e-015	-5.50633e-015	-1.01205e-014	4.31936e-015	2.13325e-015	-5.3534e-015	6.0328e-016	-9.47626e-015	-4.7791e-015	-8.83339e-015	-2.14389e-014	-1.24201e-014	-7.595e-015	-8.40571e-015
-1.92185e-015	-3.51205e-015	-4.47562e-015	4.10927e-015	3.09036e-015	6.89413e-015	4.45826e-015	-1.43609e-015	-1.08246e-014	-3.03891e-015	-1.00687e-014	-5.8472e-015	-5.42467e-015	-1.00317e-014	4.38085e-015	2.30505e-015	-5.26293e-015	5.50306e-016	-1.01237e-014	-4.81678e-015	-8.96648e-015	-2.17976e-014	-1.30782e-014	-8.10245e-015	-9.05356e-015
-2.23606e-015	-3.992e-015	-4.75799e-015	3.96218e-015	2.98462e-015	6.96998e-015	4.54912e-015	-1.09459e-015	-1.01878e-014	-2.89591e-015	-9.97741e-015	-6.14808e-015	-5.3213e-015	-9.92652e-015	4.43378e-015	2.49235e-015	-5.15854e-015	4.98218e-016	-1.07668e-014	-4.86373e-015	-9.10415e-015	-2.21564e-014	-1.37711e-014	-8.61249e-015	-9.69066e-015
-2.5395e-015	-4.47819e-015	-5.02465e-015	3.8078e-015	2.88018e-015	7.03474e-015	4.63869e-015	-7.63262e-016	-9.5443e-015	-2.76204e-015	-9.86655e-015	-6.45122e-015	-5.19635e-015	-9.80479e-015	4.47867e-015	2.69416e-015	-5.03977e-015	4.47225e-016	-1.14015e-014	-4.92225e-015	-9.24738e-015	-2.2515e-014	-1.44976e-014	-9.12342e-015	-1.03148e-014
-2.83002e-015	-4.96716e-015	-5.27364e-015	3.64693e-015	2.77775e-015	7.08733e-015	4.72727e-015	-4.43569e-016	-8.8961e-015	-2.63891e-015	-9.73614e-015	-6.75528e-015	-5.04955e-015	-9.66694e-015	4.51607e-015	2.9096e-015	-4.90641e-015	3.97553e-016	-1.20236e-014	-4.99492e-015	-9.39705e-015	-2.28727e-014	-1.52563e-014	-9.63378e-015	-1.09241e-014
-3.1058e-015	-5.45565e-015	-5.50355e-015	3.47985e-015	2.67757e-015	7.1263e-015	4.81485e-015	-1.36986e-016	-8.24629e-015	-2.52811e-015	-9.58713e-015	-7.05857e-015	-4.88121e-015	-9.51348e-015	4.54597e-015	3.1375e-015	-4.75846e-015	3.49731e-016	-1.26288e-014	-5.08404e-015	-9.55384e-015	-2.32294e-014	-1.60452e-014	-1.01418e-014	-1.15174e-014
-3.36525e-015	-5.94059e-015	-5.71305e-015	3.30754e-015	2.57997e-015	7.1501e-015	4.90147e-015	1.55772e-016	-7.59748e-015	-2.43155e-015	-9.42024e-015	-7.35982e-015	-4.69129e-015	-9.345e-015	4.56896e-015	3.37622e-015	-4.596e-015	3.03795e-016	-1.32141e-014	-5.19115e-015	-9.71843e-015	-2.35851e-014	-1.6862e-014	-1.06466e-014	-1.20931e-014
-3.60657e-015	-6.4188e-015	-5.90074e-015	3.13058e-015	2.48524e-015	7.15741e-015	4.98668e-015	4.33411e-016	-6.95176e-015	-2.35088e-015	-9.23623e-015	-7.65806e-015	-4.48071e-015	-9.1628e-015	4.5852e-015	3.62406e-015	-4.41976e-015	2.5957e-016	-1.37756e-014	-5.31771e-015	-9.89149e-015	-2.39397e-014	-1.77035e-014	-1.11466e-014	-1.26498e-014
-3.8281e-015	-6.88742e-015	-6.06597e-015	2.95019e-015	2.39378e-015	7.147e-015	5.06997e-015	6.94922e-016	-6.31171e-015	-2.28747e-015	-9.03631e-015	-7.95217e-015	-4.25081e-015	-8.96781e-015	4.59526e-015	3.87905e-015	-4.23026e-015	2.1654e-016	-1.431e-014	-5.46539e-015	-1.00734e-014	-2.42929e-014	-1.85668e-014	-1.16406e-014	-1.31867e-014
-4.02825e-015	-7.34342e-015	-6.20771e-015	2.76741e-015	2.30525e-015	7.11742e-015	5.15113e-015	9.39318e-016	-5.67971e-015	-2.24276e-015	-8.82168e-015	-8.24096e-015	-4.00274e-015	-8.76139e-015	4.59899e-015	4.1387e-015	-4.02859e-015	1.75051e-016	-1.48145e-014	-5.63549e-015	-1.0265e-014	-2.46444e-014	-1.94487e-014	-1.21281e-014	-1.37032e-014
-4.20621e-015	-7.78412e-015	-6.32588e-015	2.58308e-015	2.21972e-015	7.06729e-015	5.22929e-015	1.16611e-015	-5.0584e-015	-2.21826e-015	-8.59361e-015	-8.52361e-015	-3.73801e-015	-8.54489e-015	4.59648e-015	4.40078e-015	-3.81642e-015	1.34221e-016	-1.52863e-014	-5.82895e-015	-1.04666e-014	-2.49936e-014	-2.03463e-014	-1.26085e-014	-1.41991e-014
-4.36099e-015	-8.20692e-015	-6.42006e-015	2.39813e-015	2.13737e-015	6.99506e-015	5.30337e-015	1.37395e-015	-4.45054e-015	-2.21509e-015	-8.35335e-015	-8.79945e-015	-3.45869e-015	-8.32016e-015	4.58815e-015	4.66285e-015	-3.59484e-015	9.36871e-017	-1.57236e-014	-6.04605e-015	-1.06785e-014	-2.53401e-014	-2.12558e-014	-1.30815e-014	-1.46737e-014
-4.49142e-015	-8.60914e-015	-6.49024e-015	2.21365e-015	2.05819e-015	6.89903e-015	5.37218e-015	1.56191e-015	-3.85901e-015	-2.23469e-015	-8.10247e-015	-9.06824e-015	-3.1668e-015	-8.08885e-015	4.57391e-015	4.92274e-015	-3.36566e-015	5.31998e-017	-1.61249e-014	-6.28677e-015	-1.09009e-014	-2.56834e-014	-2.21737e-014	-1.35472e-014	-1.51264e-014
-4.59691e-015	-8.98839e-015	-6.53687e-015	2.03075e-015	1.98189e-015	6.77793e-015	5.43487e-015	1.72898e-015	-3.28581e-015	-2.27812e-015	-7.84251e-015	-9.32963e-015	-2.864e-015	-7.8529e-015	4.55367e-015	5.178e-015	-3.13097e-015	1.18404e-017	-1.64884e-014	-6.55166e-015	-1.11335e-014	-2.60233e-014	-2.30964e-014	-1.40058e-014	-1.55574e-014
-4.67692e-015	-9.34234e-015	-6.56041e-015	1.8503e-015	1.90848e-015	6.63078e-015	5.49001e-015	1.87499e-015	-2.73395e-015	-2.34636e-015	-7.57557e-015	-9.58406e-015	-2.55261e-015	-7.6141e-015	4.52733e-015	5.42597e-015	-2.89237e-015	-3.10602e-017	-1.68135e-014	-6.8408e-015	-1.13766e-014	-2.63599e-014	-2.40203e-014	-1.44572e-014	-1.5967e-014
-4.7312e-015	-9.66859e-015	-6.56162e-015	1.67342e-015	1.83771e-015	6.45728e-015	5.53633e-015	1.99963e-015	-2.20585e-015	-2.44051e-015	-7.30354e-015	-9.83163e-015	-2.23493e-015	-7.37466e-015	4.49515e-015	5.66407e-015	-2.65237e-015	-7.63892e-017	-1.70997e-014	-7.15296e-015	-1.16297e-014	-2.66927e-014	-2.49417e-014	-1.49018e-014	-1.63556e-014
-4.7597e-015	-9.96526e-015	-6.54109e-015	1.50082e-015	1.76911e-015	6.25614e-015	5.57242e-015	2.10266e-015	-1.70316e-015	-2.56144e-015	-7.02827e-015	-1.00732e-014	-1.91322e-015	-7.13635e-015	4.45693e-015	5.88981e-015	-2.41334e-015	-1.24749e-016	-1.73474e-014	-7.48764e-015	-1.18922e-014	-2.70211e-014	-2.58566e-014	-1.53406e-014	-1.67234e-014
-4.76285e-015	-1.02306e-014	-6.50015e-015	1.33372e-015	1.70237e-015	6.02696e-015	5.59675e-015	2.18355e-015	-1.22817e-015	-2.70937e-015	-6.75159e-015	-1.03084e-014	-1.5905e-015	-6.90103e-015	4.41272e-015	6.10069e-015	-2.17778e-015	-1.76935e-016	-1.75571e-014	-7.84347e-015	-1.21636e-014	-2.73451e-014	-2.67611e-014	-1.5774e-014	-1.7071e-014
-4.74081e-015	-1.0463e-014	-6.43981e-015	1.17289e-015	1.63692e-015	5.76961e-015	5.60812e-015	2.24218e-015	-7.82971e-016	-2.88454e-015	-6.47582e-015	-1.05373e-014	-1.26891e-015	-6.67111e-015	4.36211e-015	6.29401e-015	-1.94804e-015	-2.33991e-016	-1.773e-014	-8.21898e-015	-1.24435e-014	-2.7664e-014	-2.7651e-014	-1.62034e-014	-1.73988e-014
-4.6938e-015	-1.06614e-014	-6.36123e-015	1.01881e-015	1.57233e-015	5.48375e-015	5.60497e-015	2.27896e-015	-3.69458e-016	-3.08726e-015	-6.20252e-015	-1.07603e-014	-9.50827e-016	-6.44852e-015	4.30527e-015	6.46738e-015	-1.72643e-015	-2.96755e-016	-1.78675e-014	-8.61256e-015	-1.27307e-014	-2.79773e-014	-2.85226e-014	-1.66295e-014	-1.7707e-014
-4.62265e-015	-1.08244e-014	-6.26573e-015	8.72297e-016	1.5084e-015	5.16958e-015	5.58583e-015	2.29427e-015	1.07036e-017	-3.31731e-015	-5.93336e-015	-1.09782e-014	-6.38797e-016	-6.23519e-015	4.24225e-015	6.61908e-015	-1.51527e-015	-3.65975e-016	-1.79713e-014	-9.02199e-015	-1.30238e-014	-2.82849e-014	-2.93723e-014	-1.70535e-014	-1.79963e-014
-4.52819e-015	-1.0951e-014	-6.15531e-015	7.34149e-016	1.4446e-015	4.82749e-015	5.54906e-015	2.2886e-015	3.5567e-016	-3.57442e-015	-5.67036e-015	-1.11917e-014	-3.34552e-016	-6.03279e-015	4.17331e-015	6.74695e-015	-1.31631e-015	-4.42458e-016	-1.80436e-014	-9.44505e-015	-1.33218e-014	-2.85857e-014	-3.01967e-014	-1.74766e-014	-1.82676e-014
-4.4112e-015	-1.1041e-014	-6.03128e-015	6.05316e-016	1.38017e-015	4.45826e-015	5.49372e-015	2.26286e-015	6.64641e-016	-3.85835e-015	-5.41557e-015	-1.14013e-014	-4.0457e-017	-5.84283e-015	4.09794e-015	6.84931e-015	-1.13142e-015	-5.27088e-016	-1.80863e-014	-9.87951e-015	-1.36237e-014	-2.88797e-014	-3.09925e-014	-1.78997e-014	-1.85214e-014
-4.27278e-015	-1.10938e-014	-5.89513e-015	4.85464e-016	1.31448e-015	4.06315e-015	5.41863e-015	2.21782e-015	9.36796e-016	-4.16849e-015	-5.17054e-015	-1.16071e-014	2.40979e-016	-5.66688e-015	4.01603e-015	6.92522e-015	-9.6274e-016	-6.2086e-016	-1.81018e-014	-1.03229e-014	-1.39281e-014	-2.91662e-014	-3.17566e-014	-1.83236e-014	-1.87582e-014
-4.11359e-015	-1.11097e-014	-5.74808e-015	3.74968e-016	1.24694e-015	3.64363e-015	5.3225e-015	2.15408e-015	1.17124e-015	-4.50352e-015	-4.93702e-015	-1.18096e-014	5.08018e-016	-5.50614e-015	3.92747e-015	6.97352e-015	-8.11704e-016	-7.24398e-016	-1.80937e-014	-1.07722e-014	-1.42336e-014	-2.94449e-014	-3.24858e-014	-1.87496e-014	-1.8979e-014
-3.93461e-015	-1.10892e-014	-5.59257e-015	2.73896e-016	1.17728e-015	3.20118e-015	5.20457e-015	2.07286e-015	1.36754e-015	-4.86201e-015	-4.71591e-015	-1.20093e-014	7.59362e-016	-5.36196e-015	3.83226e-015	6.99323e-015	-6.79739e-016	-8.38801e-016	-1.80646e-014	-1.12251e-014	-1.45387e-014	-2.97147e-014	-3.31776e-014	-1.91789e-014	-1.91839e-014
-3.73746e-015	-1.10326e-014	-5.4302e-015	1.81642e-016	1.10532e-015	2.73786e-015	5.06411e-015	1.9752e-015	1.52532e-015	-5.24248e-015	-4.50818e-015	-1.22066e-014	9.93482e-016	-5.2351e-015	3.72994e-015	6.98348e-015	-5.67634e-016	-9.64844e-016	-1.80179e-014	-1.16784e-014	-1.48422e-014	-2.99753e-014	-3.38296e-014	-1.96122e-014	-1.93737e-014
-3.52362e-015	-1.09407e-014	-5.26183e-015	9.8367e-017	1.02995e-015	2.25564e-015	4.90079e-015	1.86288e-015	1.64466e-015	-5.64332e-015	-4.31448e-015	-1.24017e-014	1.209e-015	-5.12569e-015	3.62065e-015	6.9441e-015	-4.76604e-016	-1.10287e-015	-1.7957e-014	-1.21292e-014	-1.51424e-014	-3.02261e-014	-3.44395e-014	-2.00503e-014	-1.95488e-014
-3.29466e-015	-1.08142e-014	-5.08935e-015	2.37168e-017	9.50655e-016	1.75706e-015	4.71411e-015	1.7372e-015	1.72598e-015	-6.06243e-015	-4.13571e-015	-1.25945e-014	1.40512e-015	-5.03375e-015	3.50469e-015	6.87501e-015	-4.07105e-016	-1.25348e-015	-1.78854e-014	-1.25748e-014	-1.54375e-014	-3.04663e-014	-3.50052e-014	-2.04935e-014	-1.97101e-014
-3.0522e-015	-1.06541e-014	-4.91405e-015	-4.29065e-017	8.66872e-016	1.24484e-015	4.50386e-015	1.5999e-015	1.77012e-015	-6.49764e-015	-3.97235e-015	-1.27847e-014	1.58142e-015	-4.95956e-015	3.38177e-015	6.77695e-015	-3.59373e-016	-1.41688e-015	-1.78059e-014	-1.30123e-014	-1.57265e-014	-3.06952e-014	-3.55254e-014	-2.0942e-014	-1.98579e-014
-2.7975e-015	-1.04624e-014	-4.73716e-015	-1.01865e-016	7.78176e-016	7.21473e-016	4.2706e-015	1.45302e-015	1.77814e-015	-6.94658e-015	-3.82445e-015	-1.29719e-014	1.73752e-015	-4.90283e-015	3.25259e-015	6.65076e-015	-3.33658e-016	-1.59311e-015	-1.77218e-014	-1.34386e-014	-1.60075e-014	-3.0913e-014	-3.59984e-014	-2.13967e-014	-1.9992e-014
-2.53204e-015	-1.02407e-014	-4.55963e-015	-1.53986e-016	6.83921e-016	1.89865e-016	4.01539e-015	1.29863e-015	1.75136e-015	-7.40661e-015	-3.69208e-015	-1.31556e-014	1.87308e-015	-4.86319e-015	3.11695e-015	6.49726e-015	-3.29657e-016	-1.78252e-015	-1.76362e-014	-1.38512e-014	-1.62797e-014	-3.11184e-014	-3.64237e-014	-2.18577e-014	-2.01132e-014
-2.25701e-015	-9.99079e-015	-4.38273e-015	-1.99901e-016	5.835e-016	-3.46697e-016	3.73914e-015	1.13878e-015	1.69078e-015	-7.875e-015	-3.57479e-015	-1.33353e-014	1.98856e-015	-4.84006e-015	2.97505e-015	6.31815e-015	-3.47003e-016	-1.98528e-015	-1.75523e-014	-1.42477e-014	-1.65416e-014	-3.13111e-014	-3.68006e-014	-2.23242e-014	-2.02215e-014
-1.97393e-015	-9.71452e-015	-4.20759e-015	-2.4046e-016	4.76274e-016	-8.84503e-016	3.44278e-015	9.75656e-016	1.59837e-015	-8.3488e-015	-3.4717e-015	-1.35098e-014	2.0848e-015	-4.83224e-015	2.82722e-015	6.11504e-015	-3.8476e-016	-2.20066e-015	-1.74726e-014	-1.46259e-014	-1.67927e-014	-3.1491e-014	-3.71281e-014	-2.27964e-014	-2.03167e-014
-1.68408e-015	-9.4132e-015	-4.03494e-015	-2.76458e-016	3.62152e-016	-1.42077e-015	3.12787e-015	8.11628e-016	1.47664e-015	-8.82484e-015	-3.38194e-015	-1.3679e-014	2.16244e-015	-4.83803e-015	2.67343e-015	5.88954e-015	-4.41893e-016	-2.42869e-015	-1.73992e-014	-1.49835e-014	-1.70317e-014	-3.16573e-014	-3.74064e-014	-2.3273e-014	-2.03995e-014
-1.38921e-015	-9.0891e-015	-3.86561e-015	-3.09343e-016	2.40257e-016	-1.95177e-015	2.79607e-015	6.48876e-016	1.32823e-015	-9.29969e-015	-3.30437e-015	-1.38419e-014	2.22253e-015	-4.85584e-015	2.51427e-015	5.64363e-015	-5.17245e-016	-2.66931e-015	-1.73343e-014	-1.53185e-014	-1.72581e-014	-3.18096e-014	-3.76358e-014	-2.37534e-014	-2.04695e-014
-1.09067e-015	-8.74474e-015	-3.69991e-015	-3.40338e-016	1.1038e-016	-2.47419e-015	2.44935e-015	4.89539e-016	1.15578e-015	-9.76995e-015	-3.23738e-015	-1.3997e-014	2.26661e-015	-4.88354e-015	2.34978e-015	5.37971e-015	-6.09336e-016	-2.92193e-015	-1.728e-014	-1.56293e-014	-1.74714e-014	-3.19476e-014	-3.78168e-014	-2.42364e-014	-2.0527e-014
-7.89714e-016	-8.38262e-015	-3.53822e-015	-3.70416e-016	-2.77401e-017	-2.98479e-015	2.08976e-015	3.3616e-016	9.61823e-016	-1.02331e-014	-3.17933e-015	-1.41433e-014	2.29636e-015	-4.91885e-015	2.18039e-015	5.10029e-015	-7.16316e-016	-3.18546e-015	-1.72373e-014	-1.59139e-014	-1.76712e-014	-3.20712e-014	-3.79505e-014	-2.47204e-014	-2.0572e-014
-4.8786e-016	-8.00518e-015	-3.38108e-015	-4.00694e-016	-1.74157e-016	-3.48078e-015	1.71921e-015	1.90974e-016	7.49404e-016	-1.06853e-014	-3.12866e-015	-1.42799e-014	2.31368e-015	-4.95997e-015	2.00675e-015	4.80843e-015	-8.36742e-016	-3.45896e-015	-1.72077e-014	-1.6171e-014	-1.78572e-014	-3.21799e-014	-3.80376e-014	-2.5204e-014	-2.06039e-014
-1.8645e-016	-7.61479e-015	-3.22837e-015	-4.32242e-016	-3.2911e-016	-3.95891e-015	1.34032e-015	5.62558e-017	5.2194e-016	-1.11236e-014	-3.08356e-015	-1.44056e-014	2.32042e-015	-5.00423e-015	1.82917e-015	4.50716e-015	-9.68679e-016	-3.7417e-015	-1.71919e-014	-1.63997e-014	-1.80297e-014	-3.22738e-014	-3.80792e-014	-2.56854e-014	-2.0623e-014
1.13398e-016	-7.21371e-015	-3.08e-015	-4.65888e-016	-4.92352e-016	-4.41647e-015	9.55951e-016	-6.53127e-017	2.83119e-016	-1.15447e-014	-3.04182e-015	-1.45194e-014	2.31884e-015	-5.049e-015	1.64819e-015	4.1994e-015	-1.10979e-015	-4.03264e-015	-1.71904e-014	-1.65997e-014	-1.81893e-014	-3.23529e-014	-3.80768e-014	-2.61624e-014	-2.06294e-014
4.10625e-016	-6.80456e-015	-2.93576e-015	-5.02642e-016	-6.64177e-016	-4.85061e-015	5.68553e-016	-1.71618e-016	3.6285e-017	-1.19458e-014	-3.00111e-015	-1.46199e-014	2.31115e-015	-5.09163e-015	1.46449e-015	3.88736e-015	-1.25799e-015	-4.33063e-015	-1.72035e-014	-1.6771e-014	-1.83361e-014	-3.24173e-014	-3.80321e-014	-2.66331e-014	-2.06231e-014
7.03818e-016	-6.38983e-015	-2.79504e-015	-5.43363e-016	-8.445e-016	-5.2592e-015	1.80886e-016	-2.60848e-016	-2.15451e-016	-1.23244e-014	-2.9593e-015	-1.47057e-014	2.29965e-015	-5.12937e-015	1.2783e-015	3.57484e-015	-1.41171e-015	-4.63452e-015	-1.72309e-014	-1.69139e-014	-1.84707e-014	-3.24672e-014	-3.79472e-014	-2.70957e-014	-2.0604e-014
9.92185e-016	-5.97174e-015	-2.6576e-015	-5.8923e-016	-1.03269e-015	-5.63957e-015	-2.04025e-016	-3.30933e-016	-4.68745e-016	-1.26775e-014	-2.91387e-015	-1.47759e-014	2.28663e-015	-5.15945e-015	1.09042e-015	3.26492e-015	-1.56888e-015	-4.94283e-015	-1.72722e-014	-1.70287e-014	-1.85937e-014	-3.25025e-014	-3.78244e-014	-2.75476e-014	-2.05721e-014
1.27482e-015	-5.55289e-015	-2.52282e-015	-6.41295e-016	-1.22847e-015	-5.98977e-015	-5.83421e-016	-3.80468e-016	-7.19842e-016	-1.30023e-014	-2.86265e-015	-1.48295e-014	2.27507e-015	-5.17892e-015	9.01369e-016	2.96019e-015	-1.72766e-015	-5.25449e-015	-1.73262e-014	-1.7116e-014	-1.87063e-014	-3.25236e-014	-3.76657e-014	-2.79858e-014	-2.0528e-014
1.55071e-015	-5.13521e-015	-2.39053e-015	-7.00052e-016	-1.43109e-015	-6.30868e-015	-9.54305e-016	-4.07651e-016	-9.65282e-016	-1.32971e-014	-2.803e-015	-1.48657e-014	2.26775e-015	-5.18493e-015	7.12059e-016	2.66318e-015	-1.8864e-015	-5.56814e-015	-1.73918e-014	-1.71768e-014	-1.88096e-014	-3.25308e-014	-3.74741e-014	-2.84081e-014	-2.04711e-014
1.81888e-015	-4.72053e-015	-2.26019e-015	-7.66216e-016	-1.64034e-015	-6.59511e-015	-1.31407e-015	-4.10596e-016	-1.20172e-015	-1.35599e-014	-2.73247e-015	-1.48834e-014	2.26734e-015	-5.17504e-015	5.2303e-016	2.37718e-015	-2.04321e-015	-5.88209e-015	-1.74678e-014	-1.72123e-014	-1.89051e-014	-3.25249e-014	-3.72526e-014	-2.88118e-014	-2.04019e-014
2.07868e-015	-4.31108e-015	-2.13066e-015	-8.40265e-016	-1.85599e-015	-6.84798e-015	-1.65989e-015	-3.88678e-016	-1.426e-015	-1.37894e-014	-2.64857e-015	-1.48817e-014	2.27635e-015	-5.14661e-015	3.34431e-016	2.10441e-015	-2.19654e-015	-6.19471e-015	-1.75531e-014	-1.72239e-014	-1.89947e-014	-3.25066e-014	-3.70033e-014	-2.91943e-014	-2.03205e-014
2.32962e-015	-3.9086e-015	-2.00122e-015	-9.22944e-016	-2.07717e-015	-7.06665e-015	-1.98958e-015	-3.41036e-016	-1.63467e-015	-1.39839e-014	-2.54924e-015	-1.48598e-014	2.29698e-015	-5.09716e-015	1.46576e-016	1.84725e-015	-2.34547e-015	-6.50473e-015	-1.76456e-014	-1.72142e-014	-1.90802e-014	-3.24769e-014	-3.67288e-014	-2.95532e-014	-2.02271e-014
2.57054e-015	-3.51496e-015	-1.871e-015	-1.01391e-015	-2.30274e-015	-7.25091e-015	-2.30053e-015	-2.66982e-016	-1.82478e-015	-1.41424e-014	-2.43234e-015	-1.48172e-014	2.33166e-015	-5.02444e-015	-3.96549e-017	1.60801e-015	-2.48898e-015	-6.81061e-015	-1.77436e-014	-1.71856e-014	-1.9163e-014	-3.24365e-014	-3.64324e-014	-2.98864e-014	-2.01219e-014
2.80125e-015	-3.13148e-015	-1.73922e-015	-1.11352e-015	-2.53164e-015	-7.40116e-015	-2.59079e-015	-1.6637e-016	-1.99385e-015	-1.42641e-014	-2.2961e-015	-1.47534e-014	2.38317e-015	-4.92641e-015	-2.24156e-016	1.38803e-015	-2.62571e-015	-7.11092e-015	-1.78453e-014	-1.71404e-014	-1.92449e-014	-3.23866e-014	-3.61173e-014	-3.01916e-014	-2.00049e-014
3.02117e-015	-2.75986e-015	-1.60522e-015	-1.22184e-015	-2.76354e-015	-7.5176e-015	-2.85818e-015	-3.87157e-017	-2.13913e-015	-1.43488e-014	-2.13856e-015	-1.46682e-014	2.45346e-015	-4.80086e-015	-4.0617e-016	1.18873e-015	-2.75497e-015	-7.40453e-015	-1.79482e-014	-1.7081e-014	-1.93275e-014	-3.2328e-014	-3.57863e-014	-3.04666e-014	-1.98766e-014
3.2298e-015	-2.401e-015	-1.46792e-015	-1.33878e-015	-2.99737e-015	-7.60108e-015	-3.10149e-015	1.16046e-016	-2.25833e-015	-1.43966e-014	-1.95804e-015	-1.45612e-014	2.5439e-015	-4.64645e-015	-5.85426e-016	1.0117e-015	-2.87643e-015	-7.68981e-015	-1.80506e-014	-1.70106e-014	-1.94126e-014	-3.2262e-014	-3.54421e-014	-3.07094e-014	-1.97374e-014
3.42696e-015	-2.05533e-015	-1.32629e-015	-1.46398e-015	-3.23209e-015	-7.65298e-015	-3.3196e-015	2.98161e-016	-2.34982e-015	-1.44075e-014	-1.75327e-015	-1.44329e-014	2.65598e-015	-4.46189e-015	-7.6203e-016	8.57848e-016	-2.98996e-015	-7.96551e-015	-1.81506e-014	-1.69326e-014	-1.95022e-014	-3.21897e-014	-3.5088e-014	-3.09185e-014	-1.9588e-014
3.61233e-015	-1.7239e-015	-1.17948e-015	-1.59718e-015	-3.46645e-015	-7.67423e-015	-3.51154e-015	5.06865e-016	-2.41193e-015	-1.43825e-014	-1.5233e-015	-1.4283e-014	2.7914e-015	-4.2461e-015	-9.35312e-016	7.27808e-016	-3.09525e-015	-8.23053e-015	-1.8246e-014	-1.68502e-014	-1.95978e-014	-3.21123e-014	-3.47271e-014	-3.10921e-014	-1.94291e-014
3.7859e-015	-1.40749e-015	-1.02681e-015	-1.73749e-015	-3.69936e-015	-7.66666e-015	-3.67664e-015	7.41486e-016	-2.44308e-015	-1.43223e-014	-1.26739e-015	-1.4112e-014	2.95208e-015	-3.99859e-015	-1.10502e-015	6.21972e-016	-3.19301e-015	-8.48412e-015	-1.83354e-014	-1.67662e-014	-1.97009e-014	-3.20313e-014	-3.43618e-014	-3.12288e-014	-1.92615e-014
3.94745e-015	-1.10635e-015	-8.67389e-016	-1.88434e-015	-3.9294e-015	-7.6316e-015	-3.81392e-015	1.00139e-015	-2.44197e-015	-1.4229e-014	-9.8469e-016	-1.39206e-014	3.13877e-015	-3.71846e-015	-1.27079e-015	5.39834e-016	-3.28339e-015	-8.72517e-015	-1.84166e-014	-1.66835e-014	-1.9813e-014	-3.19481e-014	-3.39949e-014	-3.13274e-014	-1.90862e-014
4.09689e-015	-8.20544e-016	-7.00268e-016	-2.03692e-015	-4.15492e-015	-7.57131e-015	-3.92352e-015	1.28565e-015	-2.40803e-015	-1.41036e-014	-6.75244e-016	-1.37096e-014	3.35242e-015	-3.40571e-015	-1.43213e-015	4.80872e-016	-3.3676e-015	-8.95288e-015	-1.84886e-014	-1.66054e-014	-1.99354e-014	-3.1864e-014	-3.36291e-014	-3.13874e-014	-1.89043e-014
4.23413e-015	-5.50132e-016	-5.24782e-016	-2.19416e-015	-4.37488e-015	-7.48783e-015	-4.00595e-015	1.59246e-015	-2.34089e-015	-1.39482e-014	-3.39369e-016	-1.34791e-014	3.59385e-015	-3.06067e-015	-1.5887e-015	4.44723e-016	-3.4472e-015	-9.16664e-015	-1.85498e-014	-1.65353e-014	-2.00691e-014	-3.17804e-014	-3.32671e-014	-3.14087e-014	-1.87168e-014
4.35996e-015	-2.94766e-016	-3.40353e-016	-2.35548e-015	-4.58822e-015	-7.38373e-015	-4.06174e-015	1.92069e-015	-2.24031e-015	-1.37647e-014	2.24131e-017	-1.32304e-014	3.86353e-015	-2.6838e-015	-1.74057e-015	4.30275e-016	-3.52344e-015	-9.36578e-015	-1.85994e-014	-1.64761e-014	-2.02151e-014	-3.16984e-014	-3.29111e-014	-3.1391e-014	-1.85249e-014
4.47466e-015	-5.44238e-017	-1.46308e-016	-2.51971e-015	-4.79306e-015	-7.26125e-015	-4.09188e-015	2.26917e-015	-2.10657e-015	-1.35562e-014	4.09328e-016	-1.29645e-014	4.16151e-015	-2.27606e-015	-1.88773e-015	4.36384e-016	-3.59745e-015	-9.5498e-015	-1.86367e-014	-1.64306e-014	-2.03735e-014	-3.16198e-014	-3.25639e-014	-3.13343e-014	-1.83294e-014
4.57819e-015	1.72103e-016	5.80819e-017	-2.68556e-015	-4.98821e-015	-7.12263e-015	-4.09722e-015	2.63626e-015	-1.93998e-015	-1.33256e-014	8.20491e-016	-1.26834e-014	4.48795e-015	-1.8383e-015	-2.02969e-015	4.61306e-016	-3.67074e-015	-9.71854e-015	-1.86608e-014	-1.64016e-014	-2.05452e-014	-3.15457e-014	-3.22274e-014	-3.12388e-014	-1.81317e-014
4.67115e-015	3.85721e-016	2.73532e-016	-2.85223e-015	-5.17236e-015	-6.97038e-015	-4.07916e-015	3.02031e-015	-1.74133e-015	-1.30751e-014	1.2543e-015	-1.23884e-014	4.84234e-015	-1.37206e-015	-2.16624e-015	5.03223e-016	-3.7449e-015	-9.87189e-015	-1.86716e-014	-1.63918e-014	-2.07303e-014	-3.14774e-014	-3.19037e-014	-3.11056e-014	-1.79334e-014
4.75422e-015	5.87232e-016	5.00173e-016	-3.01788e-015	-5.34439e-015	-6.80729e-015	-4.03963e-015	3.41966e-015	-1.512e-015	-1.28075e-014	1.70939e-015	-1.20805e-014	5.2243e-015	-8.79002e-016	-2.29706e-015	5.59877e-016	-3.82211e-015	-1.001e-014	-1.86695e-014	-1.64033e-014	-2.0929e-014	-3.14159e-014	-3.15952e-014	-3.09358e-014	-1.77355e-014
4.82788e-015	7.77725e-016	7.38561e-016	-3.18154e-015	-5.50342e-015	-6.63562e-015	-3.98027e-015	3.83215e-015	-1.25291e-015	-1.2526e-014	2.18404e-015	-1.17613e-014	5.63307e-015	-3.6129e-016	-2.42232e-015	6.29226e-016	-3.90409e-015	-1.01328e-014	-1.86551e-014	-1.6439e-014	-2.11404e-014	-3.13622e-014	-3.13036e-014	-3.0731e-014	-1.75394e-014
4.89284e-015	9.58171e-016	9.88998e-016	-3.34178e-015	-5.64835e-015	-6.45779e-015	-3.90355e-015	4.25633e-015	-9.65504e-016	-1.22338e-014	2.67587e-015	-1.14324e-014	6.06799e-015	1.79215e-016	-2.54164e-015	7.08597e-016	-3.9927e-015	-1.02409e-014	-1.86293e-014	-1.65009e-014	-2.13637e-014	-3.13173e-014	-3.10302e-014	-3.04929e-014	-1.7347e-014
4.9502e-015	1.13013e-015	1.25189e-015	-3.49752e-015	-5.77842e-015	-6.27688e-015	-3.81142e-015	4.69008e-015	-6.51655e-016	-1.1934e-014	3.18252e-015	-1.10955e-014	6.52765e-015	7.4023e-016	-2.65533e-015	7.94834e-016	-4.08973e-015	-1.03343e-014	-1.85935e-014	-1.659e-014	-2.15983e-014	-3.12826e-014	-3.07768e-014	-3.02236e-014	-1.71595e-014
5.00093e-015	1.29487e-015	1.52724e-015	-3.64705e-015	-5.89328e-015	-6.09535e-015	-3.707e-015	5.13163e-015	-3.13331e-016	-1.16298e-014	3.70152e-015	-1.07525e-014	7.01144e-015	1.31932e-015	-2.7631e-015	8.85463e-016	-4.1968e-015	-1.04141e-014	-1.8549e-014	-1.67081e-014	-2.18428e-014	-3.12591e-014	-3.05443e-014	-2.99254e-014	-1.69785e-014
5.04594e-015	1.45353e-015	1.8153e-015	-3.78946e-015	-5.99238e-015	-5.91529e-015	-3.59287e-015	5.57923e-015	4.69107e-017	-1.13246e-014	4.23044e-015	-1.04051e-014	7.51778e-015	1.9138e-015	-2.8649e-015	9.77626e-016	-4.31586e-015	-1.04813e-014	-1.8497e-014	-1.68563e-014	-2.20966e-014	-3.12474e-014	-3.03337e-014	-2.96009e-014	-1.68058e-014
5.08652e-015	1.60786e-015	2.11598e-015	-3.92414e-015	-6.07552e-015	-5.73927e-015	-3.47148e-015	6.03116e-015	4.26775e-016	-1.10214e-014	4.76601e-015	-1.00556e-014	8.0451e-015	2.52128e-015	-2.96088e-015	1.06799e-015	-4.44903e-015	-1.05372e-014	-1.84398e-014	-1.70357e-014	-2.23578e-014	-3.1248e-014	-3.0146e-014	-2.92526e-014	-1.6643e-014
5.12362e-015	1.75989e-015	2.42927e-015	-4.05017e-015	-6.1423e-015	-5.5689e-015	-3.34559e-015	6.4857e-015	8.24056e-016	-1.07231e-014	5.30552e-015	-9.70556e-015	8.59182e-015	3.13911e-015	-3.0506e-015	1.15347e-015	-4.59736e-015	-1.05824e-014	-1.83797e-014	-1.72465e-014	-2.26244e-014	-3.12615e-014	-2.99821e-014	-2.88833e-014	-1.64914e-014
5.15837e-015	1.91118e-015	2.75531e-015	-4.16661e-015	-6.19269e-015	-5.40669e-015	-3.21807e-015	6.94115e-015	1.23623e-015	-1.04328e-014	5.84595e-015	-9.35672e-015	9.1563e-015	3.76407e-015	-3.13435e-015	1.23147e-015	-4.76251e-015	-1.06181e-014	-1.8319e-014	-1.74891e-014	-2.28951e-014	-3.12888e-014	-2.98427e-014	-2.84958e-014	-1.63524e-014
5.19245e-015	2.06325e-015	3.09367e-015	-4.27255e-015	-6.2267e-015	-5.25382e-015	-3.09211e-015	7.39614e-015	1.66105e-015	-1.01533e-014	6.38407e-015	-9.01078e-015	9.73664e-015	4.39354e-015	-3.21176e-015	1.29874e-015	-4.94577e-015	-1.06458e-014	-1.82606e-014	-1.77634e-014	-2.31677e-014	-3.13298e-014	-2.9728e-014	-2.80934e-014	-1.62272e-014
5.22736e-015	2.21791e-015	3.4439e-015	-4.36758e-015	-6.24472e-015	-5.11149e-015	-2.97032e-015	7.8494e-015	2.09648e-015	-9.88664e-015	6.91681e-015	-8.66988e-015	1.03313e-014	5.02509e-015	-3.28309e-015	1.35239e-015	-5.14801e-015	-1.06669e-014	-1.82067e-014	-1.80695e-014	-2.344e-014	-3.1385e-014	-2.96379e-014	-2.76792e-014	-1.61172e-014
5.26429e-015	2.37609e-015	3.80598e-015	-4.45113e-015	-6.24718e-015	-4.98103e-015	-2.85564e-015	8.29962e-015	2.5399e-015	-9.63489e-015	7.4415e-015	-8.33574e-015	1.09386e-014	5.65589e-015	-3.34822e-015	1.39027e-015	-5.37016e-015	-1.06829e-014	-1.81603e-014	-1.84068e-014	-2.37103e-014	-3.14547e-014	-2.95726e-014	-2.72565e-014	-1.60237e-014
5.30487e-015	2.53981e-015	4.17956e-015	-4.52249e-015	-6.23449e-015	-4.86322e-015	-2.75046e-015	8.74622e-015	2.98928e-015	-9.39985e-015	7.955e-015	-8.00951e-015	1.15565e-014	6.28331e-015	-3.40708e-015	1.40981e-015	-5.6131e-015	-1.06956e-014	-1.81247e-014	-1.87746e-014	-2.39758e-014	-3.15388e-014	-2.95319e-014	-2.68283e-014	-1.59477e-014
5.3508e-015	2.71026e-015	4.56426e-015	-4.58103e-015	-6.20757e-015	-4.75905e-015	-2.65715e-015	9.18849e-015	3.44215e-015	-9.18338e-015	8.45439e-015	-7.69306e-015	1.21832e-014	6.90512e-015	-3.45905e-015	1.40857e-015	-5.87674e-015	-1.07064e-014	-1.81028e-014	-1.91709e-014	-2.42344e-014	-3.16372e-014	-2.95157e-014	-2.63977e-014	-1.58904e-014
5.4032e-015	2.88824e-015	4.95975e-015	-4.62687e-015	-6.16774e-015	-4.66883e-015	-2.57774e-015	9.62565e-015	3.89599e-015	-8.98638e-015	8.93736e-015	-7.38786e-015	1.28171e-014	7.51895e-015	-3.50407e-015	1.38517e-015	-6.16141e-015	-1.07168e-014	-1.80971e-014	-1.95942e-014	-2.44841e-014	-3.17499e-014	-2.95234e-014	-2.59675e-014	-1.5853e-014
5.46368e-015	3.07517e-015	5.36574e-015	-4.65985e-015	-6.11566e-015	-4.59284e-015	-2.51479e-015	1.00566e-014	4.34901e-015	-8.80999e-015	9.40131e-015	-7.09493e-015	1.34563e-014	8.12306e-015	-3.54221e-015	1.33786e-015	-6.46741e-015	-1.07285e-014	-1.81104e-014	-2.00433e-014	-2.47234e-014	-3.18774e-014	-2.95542e-014	-2.55409e-014	-1.58361e-014
5.53362e-015	3.27212e-015	5.78192e-015	-4.67936e-015	-6.05254e-015	-4.53173e-015	-2.47008e-015	1.04806e-014	4.79941e-015	-8.65539e-015	9.84399e-015	-6.81594e-015	1.40989e-014	8.7158e-015	-3.57326e-015	1.265e-015	-6.79449e-015	-1.07436e-014	-1.81455e-014	-2.05167e-014	-2.49501e-014	-3.20194e-014	-2.96076e-014	-2.51206e-014	-1.58406e-014
5.61479e-015	3.47998e-015	6.20765e-015	-4.68576e-015	-5.98012e-015	-4.4853e-015	-2.44494e-015	1.08973e-014	5.24436e-015	-8.52285e-015	1.02635e-014	-6.55196e-015	1.47433e-014	9.29591e-015	-3.59725e-015	1.16542e-015	-7.14191e-015	-1.07637e-014	-1.82049e-014	-2.10125e-014	-2.51625e-014	-3.21753e-014	-2.96831e-014	-2.47094e-014	-1.58672e-014
5.70849e-015	3.69952e-015	6.64226e-015	-4.6795e-015	-5.89977e-015	-4.45322e-015	-2.44085e-015	1.13063e-014	5.68233e-015	-8.41237e-015	1.06582e-014	-6.30457e-015	1.53879e-014	9.86174e-015	-3.61395e-015	1.03813e-015	-7.50852e-015	-1.07904e-014	-1.82916e-014	-2.15284e-014	-2.53588e-014	-3.23449e-014	-2.97795e-014	-2.431e-014	-1.59164e-014
5.81612e-015	3.93125e-015	7.08511e-015	-4.66115e-015	-5.81276e-015	-4.43478e-015	-2.45925e-015	1.17073e-014	6.11185e-015	-8.32386e-015	1.10261e-014	-6.07498e-015	1.60309e-014	1.04121e-014	-3.62303e-015	8.82682e-016	-7.89323e-015	-1.08251e-014	-1.84081e-014	-2.20623e-014	-2.55375e-014	-3.25278e-014	-2.98955e-014	-2.39243e-014	-1.59878e-014
5.93898e-015	4.17578e-015	7.53574e-015	-4.63111e-015	-5.72094e-015	-4.42961e-015	-2.50099e-015	1.21006e-014	6.53161e-015	-8.25714e-015	1.13665e-014	-5.86364e-015	1.6671e-014	1.09461e-014	-3.62415e-015	6.9916e-016	-8.29525e-015	-1.08695e-014	-1.85559e-014	-2.26121e-014	-2.56969e-014	-3.27237e-014	-3.00302e-014	-2.35547e-014	-1.60817e-014
6.07816e-015	4.43321e-015	7.9936e-015	-4.59005e-015	-5.62589e-015	-4.43698e-015	-2.56704e-015	1.24857e-014	6.94041e-015	-8.21118e-015	1.16786e-014	-5.67137e-015	1.73071e-014	1.14635e-014	-3.6175e-015	4.87336e-016	-8.71312e-015	-1.09249e-014	-1.87365e-014	-2.31759e-014	-2.58364e-014	-3.29324e-014	-3.01825e-014	-2.32029e-014	-1.61981e-014
6.23491e-015	4.7038e-015	8.45791e-015	-4.53818e-015	-5.5297e-015	-4.45616e-015	-2.65757e-015	1.28628e-014	7.33691e-015	-8.18505e-015	1.19621e-014	-5.49903e-015	1.79377e-014	1.19641e-014	-3.60272e-015	2.47942e-016	-9.1456e-015	-1.09925e-014	-1.89513e-014	-2.37509e-014	-2.5955e-014	-3.3154e-014	-3.0351e-014	-2.28709e-014	-1.63368e-014
6.41018e-015	4.98756e-015	8.92775e-015	-4.476e-015	-5.43361e-015	-4.4863e-015	-2.77263e-015	1.32317e-014	7.72064e-015	-8.17723e-015	1.22172e-014	-5.34738e-015	1.85614e-014	1.24476e-014	-3.57975e-015	-1.83021e-017	-9.59094e-015	-1.10736e-014	-1.92013e-014	-2.43348e-014	-2.60525e-014	-3.33873e-014	-3.05343e-014	-2.25607e-014	-1.64972e-014
6.60488e-015	5.28417e-015	9.40239e-015	-4.40415e-015	-5.33969e-015	-4.52599e-015	-2.91208e-015	1.35924e-014	8.09095e-015	-8.18662e-015	1.24441e-014	-5.21765e-015	1.9177e-014	1.29137e-014	-3.54896e-015	-3.10103e-016	-1.00473e-014	-1.11695e-014	-1.94872e-014	-2.49254e-014	-2.61286e-014	-3.36321e-014	-3.07312e-014	-2.22734e-014	-1.66786e-014
6.81989e-015	5.59371e-015	9.88084e-015	-4.32294e-015	-5.24968e-015	-4.57376e-015	-3.07568e-015	1.39453e-014	8.44678e-015	-8.21171e-015	1.26435e-014	-5.11047e-015	1.97837e-014	1.33629e-014	-3.51038e-015	-6.25677e-016	-1.05128e-014	-1.12815e-014	-1.9809e-014	-2.5521e-014	-2.61834e-014	-3.38876e-014	-3.09404e-014	-2.20098e-014	-1.688e-014
7.05558e-015	5.91556e-015	1.03626e-014	-4.23322e-015	-5.16483e-015	-4.62844e-015	-3.262e-015	1.42903e-014	8.7878e-015	-8.25053e-015	1.28164e-014	-5.0259e-015	2.03801e-014	1.37959e-014	-3.46412e-015	-9.63302e-016	-1.09853e-014	-1.14102e-014	-2.01666e-014	-2.61194e-014	-2.6217e-014	-3.41534e-014	-3.11602e-014	-2.17708e-014	-1.71007e-014
7.3123e-015	6.24862e-015	1.0847e-014	-4.13566e-015	-5.08667e-015	-4.68901e-015	-3.47048e-015	1.46276e-014	9.11385e-015	-8.30091e-015	1.29638e-014	-4.96432e-015	2.09656e-014	1.42137e-014	-3.41019e-015	-1.32099e-015	-1.14632e-014	-1.15563e-014	-2.05594e-014	-2.67189e-014	-2.62298e-014	-3.44292e-014	-3.13893e-014	-2.15568e-014	-1.7339e-014
7.59016e-015	6.59212e-015	1.13333e-014	-4.03118e-015	-5.01651e-015	-4.75399e-015	-3.70031e-015	1.49574e-014	9.4248e-015	-8.36076e-015	1.30872e-014	-4.92653e-015	2.15392e-014	1.46167e-014	-3.34902e-015	-1.69657e-015	-1.19436e-014	-1.17206e-014	-2.09861e-014	-2.73168e-014	-2.62234e-014	-3.47146e-014	-3.16264e-014	-2.13678e-014	-1.75936e-014
7.8888e-015	6.94543e-015	1.18202e-014	-3.92023e-015	-4.95534e-015	-4.82223e-015	-3.94954e-015	1.52796e-014	9.72059e-015	-8.42792e-015	1.31889e-014	-4.91303e-015	2.21001e-014	1.50057e-014	-3.28126e-015	-2.08709e-015	-1.24245e-014	-1.19032e-014	-2.14458e-014	-2.79111e-014	-2.61989e-014	-3.50092e-014	-3.18703e-014	-2.1204e-014	-1.78629e-014
8.20756e-015	7.3077e-015	1.23072e-014	-3.80317e-015	-4.90393e-015	-4.89229e-015	-4.21674e-015	1.5594e-014	1.00016e-014	-8.49984e-015	1.32705e-014	-4.9239e-015	2.26474e-014	1.53817e-014	-3.20695e-015	-2.48958e-015	-1.29042e-014	-1.21043e-014	-2.19373e-014	-2.85008e-014	-2.61575e-014	-3.53125e-014	-3.21199e-014	-2.10652e-014	-1.81453e-014
8.54614e-015	7.67793e-015	1.27935e-014	-3.68066e-015	-4.8636e-015	-4.96316e-015	-4.50042e-015	1.59005e-014	1.02684e-014	-8.57464e-015	1.33341e-014	-4.95884e-015	2.31807e-014	1.57458e-014	-3.12635e-015	-2.90109e-015	-1.33811e-014	-1.23243e-014	-2.24586e-014	-2.90844e-014	-2.61012e-014	-3.56235e-014	-3.23742e-014	-2.09511e-014	-1.8439e-014
8.90369e-015	8.05468e-015	1.3278e-014	-3.55353e-015	-4.83494e-015	-5.03348e-015	-4.79824e-015	1.61989e-014	1.05211e-014	-8.65005e-015	1.33823e-014	-5.0182e-015	2.36993e-014	1.60995e-014	-3.04018e-015	-3.31925e-015	-1.38533e-014	-1.25626e-014	-2.30074e-014	-2.96602e-014	-2.6032e-014	-3.59418e-014	-3.26316e-014	-2.0861e-014	-1.87419e-014
9.27933e-015	8.43625e-015	1.37599e-014	-3.42252e-015	-4.81835e-015	-5.10183e-015	-5.1087e-015	1.64889e-014	1.07603e-014	-8.72393e-015	1.34181e-014	-5.1017e-015	2.42027e-014	1.64436e-014	-2.94904e-015	-3.74086e-015	-1.43191e-014	-1.28189e-014	-2.35811e-014	-3.02266e-014	-2.59517e-014	-3.62671e-014	-3.28913e-014	-2.07943e-014	-1.90515e-014
9.6719e-015	8.82149e-015	1.42386e-014	-3.28828e-015	-4.81433e-015	-5.16709e-015	-5.42987e-015	1.67697e-014	1.09864e-014	-8.79414e-015	1.34436e-014	-5.20917e-015	2.46905e-014	1.67795e-014	-2.85392e-015	-4.16241e-015	-1.47766e-014	-1.30933e-014	-2.41761e-014	-3.07831e-014	-2.58629e-014	-3.65996e-014	-3.31524e-014	-2.07498e-014	-1.93654e-014
1.00803e-014	9.20899e-015	1.47129e-014	-3.15188e-015	-4.82347e-015	-5.22794e-015	-5.75994e-015	1.7041e-014	1.11994e-014	-8.85889e-015	1.34618e-014	-5.33999e-015	2.51614e-014	1.71079e-014	-2.75524e-015	-4.58052e-015	-1.52243e-014	-1.33851e-014	-2.47894e-014	-3.13286e-014	-2.57683e-014	-3.69389e-014	-3.34139e-014	-2.07264e-014	-1.96812e-014
1.05027e-014	9.59715e-015	1.51816e-014	-3.01416e-015	-4.84574e-015	-5.28331e-015	-6.09671e-015	1.73021e-014	1.13993e-014	-8.91672e-015	1.3476e-014	-5.49373e-015	2.56151e-014	1.74296e-014	-2.65374e-015	-4.99201e-015	-1.5661e-014	-1.36937e-014	-2.54178e-014	-3.18625e-014	-2.56701e-014	-3.72845e-014	-3.36754e-014	-2.07228e-014	-1.99968e-014
1.09374e-014	9.98438e-015	1.56437e-014	-2.87563e-015	-4.88099e-015	-5.33252e-015	-6.4383e-015	1.75519e-014	1.15866e-014	-8.96608e-015	1.34887e-014	-5.67001e-015	2.60515e-014	1.77456e-014	-2.55082e-015	-5.39416e-015	-1.60851e-014	-1.40184e-014	-2.60583e-014	-3.23839e-014	-2.55705e-014	-3.76359e-014	-3.39363e-014	-2.07378e-014	-2.031e-014
1.13823e-014	1.03691e-014	1.60984e-014	-2.7375e-015	-4.92876e-015	-5.37453e-015	-6.78293e-015	1.77897e-014	1.17621e-014	-9.00594e-015	1.35028e-014	-5.86852e-015	2.647e-014	1.80565e-014	-2.44751e-015	-5.78372e-015	-1.64959e-014	-1.43583e-014	-2.67077e-014	-3.28921e-014	-2.54721e-014	-3.79926e-014	-3.4196e-014	-2.07705e-014	-2.06185e-014
1.18357e-014	1.07498e-014	1.65447e-014	-2.59966e-015	-4.98869e-015	-5.40865e-015	-7.12823e-015	1.80147e-014	1.19265e-014	-9.03488e-015	1.35212e-014	-6.08862e-015	2.68702e-014	1.8363e-014	-2.34486e-015	-6.15773e-015	-1.68925e-014	-1.47124e-014	-2.73621e-014	-3.33868e-014	-2.53775e-014	-3.83541e-014	-3.44545e-014	-2.08191e-014	-2.09197e-014
1.2295e-014	1.11247e-014	1.69821e-014	-2.46251e-015	-5.06017e-015	-5.43421e-015	-7.47213e-015	1.82258e-014	1.20794e-014	-9.05266e-015	1.35467e-014	-6.32993e-015	2.72511e-014	1.86654e-014	-2.24365e-015	-6.51325e-015	-1.7274e-014	-1.50797e-014	-2.80179e-014	-3.38678e-014	-2.52894e-014	-3.87197e-014	-3.47108e-014	-2.08819e-014	-2.12113e-014
1.27576e-014	1.14926e-014	1.74092e-014	-2.32755e-015	-5.14243e-015	-5.45053e-015	-7.81276e-015	1.8422e-014	1.22219e-014	-9.05839e-015	1.35821e-014	-6.59163e-015	2.76122e-014	1.89639e-014	-2.1454e-015	-6.84778e-015	-1.76392e-014	-1.5459e-014	-2.86714e-014	-3.43347e-014	-2.52104e-014	-3.90892e-014	-3.49649e-014	-2.0958e-014	-2.14911e-014
1.32211e-014	1.18517e-014	1.78253e-014	-2.19521e-015	-5.23462e-015	-5.45728e-015	-8.14823e-015	1.86024e-014	1.23541e-014	-9.05136e-015	1.36295e-014	-6.87251e-015	2.79536e-014	1.92587e-014	-2.05142e-015	-7.1586e-015	-1.79881e-014	-1.5849e-014	-2.93193e-014	-3.47877e-014	-2.51431e-014	-3.94619e-014	-3.52173e-014	-2.10456e-014	-2.17568e-014
1.3683e-014	1.2201e-014	1.82297e-014	-2.06588e-015	-5.33564e-015	-5.45469e-015	-8.47724e-015	1.87662e-014	1.24765e-014	-9.0314e-015	1.36911e-014	-7.17143e-015	2.82742e-014	1.95496e-014	-1.96289e-015	-7.44342e-015	-1.83204e-014	-1.62483e-014	-2.99577e-014	-3.5226e-014	-2.50896e-014	-3.98378e-014	-3.54675e-014	-2.11431e-014	-2.20063e-014
1.41409e-014	1.25394e-014	1.86216e-014	-1.94038e-015	-5.44408e-015	-5.44232e-015	-8.7984e-015	1.89125e-014	1.25898e-014	-8.99844e-015	1.37687e-014	-7.48723e-015	2.8574e-014	1.98365e-014	-1.88126e-015	-7.70033e-015	-1.86361e-014	-1.66554e-014	-3.05832e-014	-3.56499e-014	-2.50517e-014	-4.02159e-014	-3.57158e-014	-2.12493e-014	-2.22381e-014
1.45921e-014	1.28658e-014	1.90002e-014	-1.81938e-015	-5.55925e-015	-5.41936e-015	-9.11047e-015	1.90404e-014	1.26941e-014	-8.95288e-015	1.38644e-014	-7.81872e-015	2.88525e-014	2.01192e-014	-1.80752e-015	-7.9274e-015	-1.89355e-014	-1.7069e-014	-3.11924e-014	-3.60588e-014	-2.50313e-014	-4.05959e-014	-3.59625e-014	-2.1363e-014	-2.24507e-014
1.50342e-014	1.31793e-014	1.93648e-014	-1.70409e-015	-5.67994e-015	-5.38624e-015	-9.4117e-015	1.91486e-014	1.27896e-014	-8.89507e-015	1.39796e-014	-8.1643e-015	2.91095e-014	2.03976e-014	-1.74349e-015	-8.12327e-015	-1.92188e-014	-1.74873e-014	-3.17827e-014	-3.6453e-014	-2.50299e-014	-4.09766e-014	-3.6208e-014	-2.14826e-014	-2.26424e-014
1.54648e-014	1.34783e-014	1.97141e-014	-1.59563e-015	-5.80459e-015	-5.34336e-015	-9.70146e-015	1.92368e-014	1.28765e-014	-8.8256e-015	1.41156e-014	-8.52226e-015	2.93443e-014	2.06709e-014	-1.69046e-015	-8.28718e-015	-1.94857e-014	-1.7909e-014	-3.23516e-014	-3.68329e-014	-2.50488e-014	-4.13577e-014	-3.64523e-014	-2.1607e-014	-2.28118e-014
1.58811e-014	1.37619e-014	2.00476e-014	-1.49442e-015	-5.93197e-015	-5.29135e-015	-9.97888e-015	1.93037e-014	1.29549e-014	-8.74609e-015	1.42735e-014	-8.89072e-015	2.95561e-014	2.09383e-014	-1.64935e-015	-8.41792e-015	-1.9737e-014	-1.83324e-014	-3.28964e-014	-3.7198e-014	-2.50895e-014	-4.17383e-014	-3.6696e-014	-2.17351e-014	-2.29577e-014
1.62806e-014	1.40293e-014	2.03645e-014	-1.40111e-015	-6.06082e-015	-5.23056e-015	-1.02436e-014	1.93489e-014	1.30254e-014	-8.65721e-015	1.44544e-014	-9.26854e-015	2.97444e-014	2.1199e-014	-1.62164e-015	-8.515e-015	-1.99731e-014	-1.87562e-014	-3.34145e-014	-3.75479e-014	-2.51529e-014	-4.21173e-014	-3.69391e-014	-2.18655e-014	-2.30792e-014
1.6661e-014	1.42797e-014	2.0664e-014	-1.31663e-015	-6.18981e-015	-5.16122e-015	-1.0495e-014	1.93722e-014	1.30889e-014	-8.5597e-015	1.46582e-014	-9.65422e-015	2.9909e-014	2.14518e-014	-1.60899e-015	-8.57848e-015	-2.01945e-014	-1.91788e-014	-3.39038e-014	-3.78833e-014	-2.52398e-014	-4.24942e-014	-3.71822e-014	-2.19971e-014	-2.31754e-014
1.70199e-014	1.45125e-014	2.09454e-014	-1.24218e-015	-6.31795e-015	-5.08413e-015	-1.07325e-014	1.93732e-014	1.31452e-014	-8.45519e-015	1.48849e-014	-1.00456e-014	3.00501e-014	2.16958e-014	-1.61261e-015	-8.60854e-015	-2.04022e-014	-1.95988e-014	-3.43627e-014	-3.82039e-014	-2.53506e-014	-4.28682e-014	-3.74255e-014	-2.21293e-014	-2.32461e-014
1.73554e-014	1.47271e-014	2.12084e-014	-1.17825e-015	-6.44413e-015	-5.00023e-015	-1.09563e-014	1.93518e-014	1.31943e-014	-8.34518e-015	1.51341e-014	-1.04407e-014	3.01673e-014	2.193e-014	-1.63327e-015	-8.60501e-015	-2.05972e-014	-2.00146e-014	-3.47898e-014	-3.85092e-014	-2.5485e-014	-4.32384e-014	-3.76692e-014	-2.22608e-014	-2.32915e-014
1.76657e-014	1.49234e-014	2.14528e-014	-1.12586e-015	-6.56704e-015	-4.91052e-015	-1.11666e-014	1.93084e-014	1.32365e-014	-8.2313e-015	1.54054e-014	-1.08371e-014	3.02601e-014	2.21532e-014	-1.67205e-015	-8.56855e-015	-2.07799e-014	-2.04253e-014	-3.51844e-014	-3.8799e-014	-2.56431e-014	-4.36039e-014	-3.79139e-014	-2.23905e-014	-2.33116e-014
1.7949e-014	1.51009e-014	2.16774e-014	-1.08589e-015	-6.68591e-015	-4.81643e-015	-1.13636e-014	1.92432e-014	1.32725e-014	-8.11524e-015	1.56978e-014	-1.1232e-014	3.03279e-014	2.23642e-014	-1.72996e-015	-8.49979e-015	-2.09513e-014	-2.08297e-014	-3.55457e-014	-3.9074e-014	-2.58238e-014	-4.39646e-014	-3.81598e-014	-2.2518e-014	-2.33072e-014
1.82038e-014	1.52595e-014	2.18819e-014	-1.05954e-015	-6.80014e-015	-4.71896e-015	-1.15475e-014	1.91564e-014	1.33029e-014	-7.99836e-015	1.601e-014	-1.16233e-014	3.0371e-014	2.2562e-014	-1.80735e-015	-8.40003e-015	-2.11121e-014	-2.12263e-014	-3.58731e-014	-3.93337e-014	-2.60266e-014	-4.43193e-014	-3.84071e-014	-2.26428e-014	-2.32793e-014
1.84292e-014	1.53994e-014	2.20661e-014	-1.04756e-015	-6.90874e-015	-4.61945e-015	-1.1719e-014	1.90485e-014	1.33278e-014	-7.88227e-015	1.63405e-014	-1.20087e-014	3.03895e-014	2.27453e-014	-1.90538e-015	-8.27069e-015	-2.12636e-014	-2.16139e-014	-3.61671e-014	-3.95779e-014	-2.62507e-014	-4.46663e-014	-3.86559e-014	-2.27645e-014	-2.32289e-014
1.8624e-014	1.55205e-014	2.22293e-014	-1.05119e-015	-7.01068e-015	-4.51912e-015	-1.18783e-014	1.89207e-014	1.33476e-014	-7.76855e-015	1.66877e-014	-1.23857e-014	3.03836e-014	2.29134e-014	-2.02493e-015	-8.11322e-015	-2.14066e-014	-2.19911e-014	-3.64277e-014	-3.98057e-014	-2.64949e-014	-4.50055e-014	-3.89065e-014	-2.28824e-014	-2.31571e-014
1.87877e-014	1.5623e-014	2.2371e-014	-1.07082e-015	-7.10605e-015	-4.41991e-015	-1.20261e-014	1.87738e-014	1.33629e-014	-7.65879e-015	1.70493e-014	-1.27518e-014	3.03533e-014	2.30656e-014	-2.1663e-015	-7.92963e-015	-2.15418e-014	-2.23572e-014	-3.66554e-014	-4.00164e-014	-2.67576e-014	-4.53359e-014	-3.91589e-014	-2.29958e-014	-2.30657e-014
1.892e-014	1.57076e-014	2.24913e-014	-1.10758e-015	-7.19445e-015	-4.32319e-015	-1.21632e-014	1.86091e-014	1.33743e-014	-7.55411e-015	1.74235e-014	-1.31046e-014	3.02987e-014	2.32004e-014	-2.32951e-015	-7.72205e-015	-2.16698e-014	-2.2711e-014	-3.68513e-014	-4.02101e-014	-2.7037e-014	-4.56567e-014	-3.94127e-014	-2.31045e-014	-2.29566e-014
1.90206e-014	1.57745e-014	2.259e-014	-1.16217e-015	-7.27581e-015	-4.23069e-015	-1.22907e-014	1.84278e-014	1.33826e-014	-7.45567e-015	1.78081e-014	-1.3442e-014	3.02207e-014	2.33174e-014	-2.51442e-015	-7.49263e-015	-2.17914e-014	-2.30519e-014	-3.70169e-014	-4.0387e-014	-2.73312e-014	-4.59674e-014	-3.96677e-014	-2.32081e-014	-2.28318e-014
1.90898e-014	1.58236e-014	2.26672e-014	-1.23565e-015	-7.35009e-015	-4.1445e-015	-1.24093e-014	1.82318e-014	1.3388e-014	-7.3648e-015	1.82007e-014	-1.37614e-014	3.01199e-014	2.34156e-014	-2.72083e-015	-7.24327e-015	-2.1907e-014	-2.33791e-014	-3.7153e-014	-4.05467e-014	-2.76381e-014	-4.62671e-014	-3.99233e-014	-2.33062e-014	-2.26933e-014
1.91279e-014	1.58557e-014	2.2723e-014	-1.32874e-015	-7.41694e-015	-4.06618e-015	-1.25202e-014	1.80232e-014	1.33911e-014	-7.28206e-015	1.8599e-014	-1.406e-014	2.99967e-014	2.34949e-014	-2.94835e-015	-6.97661e-015	-2.20177e-014	-2.36919e-014	-3.72612e-014	-4.06886e-014	-2.79558e-014	-4.65548e-014	-4.01792e-014	-2.33991e-014	-2.25435e-014
1.91356e-014	1.58717e-014	2.27571e-014	-1.44216e-015	-7.47644e-015	-3.99759e-015	-1.26242e-014	1.78031e-014	1.33931e-014	-7.20827e-015	1.90007e-014	-1.43362e-014	2.98523e-014	2.35554e-014	-3.19618e-015	-6.69528e-015	-2.21242e-014	-2.39896e-014	-3.73432e-014	-4.08122e-014	-2.82816e-014	-4.683e-014	-4.04349e-014	-2.34862e-014	-2.23849e-014
1.91139e-014	1.58727e-014	2.27701e-014	-1.57624e-015	-7.52876e-015	-3.9402e-015	-1.27222e-014	1.7574e-014	1.33953e-014	-7.14389e-015	1.94033e-014	-1.45876e-014	2.96875e-014	2.35969e-014	-3.46394e-015	-6.40198e-015	-2.22267e-014	-2.42716e-014	-3.74009e-014	-4.09177e-014	-2.86135e-014	-4.70916e-014	-4.06896e-014	-2.35673e-014	-2.222e-014
1.90643e-014	1.58596e-014	2.27629e-014	-1.73093e-015	-7.5741e-015	-3.89561e-015	-1.28152e-014	1.73384e-014	1.33985e-014	-7.08914e-015	1.98046e-014	-1.48122e-014	2.95036e-014	2.36198e-014	-3.75084e-015	-6.09913e-015	-2.23256e-014	-2.45374e-014	-3.7437e-014	-4.10054e-014	-2.89489e-014	-4.73389e-014	-4.09423e-014	-2.36423e-014	-2.20515e-014
1.8988e-014	1.58335e-014	2.27356e-014	-1.90669e-015	-7.61341e-015	-3.86526e-015	-1.29041e-014	1.70985e-014	1.34034e-014	-7.04436e-015	2.0202e-014	-1.50079e-014	2.9302e-014	2.36239e-014	-4.0561e-015	-5.78913e-015	-2.24215e-014	-2.47867e-014	-3.74538e-014	-4.10749e-014	-2.92852e-014	-4.75717e-014	-4.11923e-014	-2.37108e-014	-2.18816e-014
1.88865e-014	1.57945e-014	2.26887e-014	-2.10378e-015	-7.64731e-015	-3.85038e-015	-1.29897e-014	1.68563e-014	1.34111e-014	-7.00976e-015	2.05932e-014	-1.51729e-014	2.90839e-014	2.36105e-014	-4.37826e-015	-5.4745e-015	-2.25145e-014	-2.50189e-014	-3.74534e-014	-4.11268e-014	-2.962e-014	-4.77895e-014	-4.14384e-014	-2.37726e-014	-2.1713e-014
1.87619e-014	1.5744e-014	2.26228e-014	-2.3219e-015	-7.67619e-015	-3.85243e-015	-1.30728e-014	1.66137e-014	1.34227e-014	-6.9843e-015	2.09761e-014	-1.53053e-014	2.88506e-014	2.35802e-014	-4.71528e-015	-5.15813e-015	-2.26044e-014	-2.52336e-014	-3.74383e-014	-4.11611e-014	-2.9951e-014	-4.7992e-014	-4.16794e-014	-2.38275e-014	-2.15482e-014
1.86166e-014	1.5683e-014	2.25388e-014	-2.56081e-015	-7.70075e-015	-3.87306e-015	-1.31543e-014	1.63735e-014	1.34388e-014	-6.9672e-015	2.13486e-014	-1.54044e-014	2.86043e-014	2.35344e-014	-5.06551e-015	-4.84251e-015	-2.26918e-014	-2.54309e-014	-3.74105e-014	-4.11782e-014	-3.02757e-014	-4.81784e-014	-4.19139e-014	-2.38751e-014	-2.13895e-014
1.84527e-014	1.56127e-014	2.24379e-014	-2.81978e-015	-7.72194e-015	-3.91291e-015	-1.32347e-014	1.61383e-014	1.34607e-014	-6.95775e-015	2.17089e-014	-1.54692e-014	2.83474e-014	2.3474e-014	-5.42708e-015	-4.53012e-015	-2.27765e-014	-2.56099e-014	-3.73721e-014	-4.11787e-014	-3.05919e-014	-4.83485e-014	-4.21402e-014	-2.39149e-014	-2.12388e-014
1.82724e-014	1.55342e-014	2.23214e-014	-3.09811e-015	-7.74046e-015	-3.97312e-015	-1.33154e-014	1.59101e-014	1.34896e-014	-6.95466e-015	2.20554e-014	-1.54982e-014	2.80821e-014	2.34004e-014	-5.7977e-015	-4.22302e-015	-2.28587e-014	-2.57703e-014	-3.73256e-014	-4.11637e-014	-3.08969e-014	-4.8502e-014	-4.23569e-014	-2.39465e-014	-2.10983e-014
1.80781e-014	1.54487e-014	2.21898e-014	-3.39506e-015	-7.7569e-015	-4.05468e-015	-1.33967e-014	1.56911e-014	1.35268e-014	-6.95659e-015	2.23869e-014	-1.54901e-014	2.78101e-014	2.33149e-014	-6.17561e-015	-3.92332e-015	-2.29384e-014	-2.59122e-014	-3.72731e-014	-4.11336e-014	-3.11883e-014	-4.86384e-014	-4.25626e-014	-2.39696e-014	-2.09697e-014
1.78723e-014	1.53576e-014	2.2045e-014	-3.70915e-015	-7.77195e-015	-4.15783e-015	-1.34789e-014	1.54836e-014	1.35735e-014	-6.96201e-015	2.2702e-014	-1.54446e-014	2.75337e-014	2.32199e-014	-6.55832e-015	-3.63329e-015	-2.30154e-014	-2.60358e-014	-3.72167e-014	-4.10889e-014	-3.14641e-014	-4.87584e-014	-4.27553e-014	-2.39834e-014	-2.08548e-014
1.76582e-014	1.5262e-014	2.18884e-014	-4.03915e-015	-7.78661e-015	-4.28275e-015	-1.35624e-014	1.52896e-014	1.36309e-014	-6.96894e-015	2.29999e-014	-1.53616e-014	2.72552e-014	2.31169e-014	-6.94361e-015	-3.35497e-015	-2.30896e-014	-2.61404e-014	-3.71581e-014	-4.10304e-014	-3.17223e-014	-4.88619e-014	-4.29332e-014	-2.39874e-014	-2.0755e-014
1.74384e-014	1.51624e-014	2.17214e-014	-4.38329e-015	-7.80166e-015	-4.42985e-015	-1.36472e-014	1.51109e-014	1.36997e-014	-6.97576e-015	2.32802e-014	-1.52411e-014	2.6977e-014	2.30076e-014	-7.3291e-015	-3.09017e-015	-2.31608e-014	-2.62262e-014	-3.70988e-014	-4.09594e-014	-3.19615e-014	-4.89487e-014	-4.30945e-014	-2.3981e-014	-2.06714e-014
1.72152e-014	1.50597e-014	2.15453e-014	-4.73961e-015	-7.81805e-015	-4.59907e-015	-1.37339e-014	1.49496e-014	1.37805e-014	-6.9808e-015	2.35423e-014	-1.50839e-014	2.6702e-014	2.28941e-014	-7.71212e-015	-2.84014e-015	-2.32283e-014	-2.62931e-014	-3.70403e-014	-4.08773e-014	-3.21796e-014	-4.90192e-014	-4.3238e-014	-2.39633e-014	-2.06046e-014
1.69911e-014	1.49552e-014	2.13622e-014	-5.10664e-015	-7.83636e-015	-4.79004e-015	-1.38227e-014	1.48072e-014	1.38745e-014	-6.98159e-015	2.37862e-014	-1.48903e-014	2.64328e-014	2.27788e-014	-8.0901e-015	-2.60655e-015	-2.32923e-014	-2.63415e-014	-3.69841e-014	-4.07853e-014	-3.23757e-014	-4.90732e-014	-4.33622e-014	-2.39335e-014	-2.05548e-014
1.67688e-014	1.48504e-014	2.11739e-014	-5.48236e-015	-7.85716e-015	-5.00231e-015	-1.39136e-014	1.46846e-014	1.39821e-014	-6.97613e-015	2.40123e-014	-1.46609e-014	2.61724e-014	2.26634e-014	-8.46023e-015	-2.39086e-015	-2.33518e-014	-2.63713e-014	-3.69313e-014	-4.06847e-014	-3.25478e-014	-4.9111e-014	-4.3465e-014	-2.38914e-014	-2.05222e-014
1.65505e-014	1.47466e-014	2.09826e-014	-5.86454e-015	-7.88106e-015	-5.23496e-015	-1.40067e-014	1.45825e-014	1.4104e-014	-6.96257e-015	2.42207e-014	-1.43969e-014	2.59233e-014	2.25504e-014	-8.81997e-015	-2.1942e-015	-2.34072e-014	-2.63828e-014	-3.68827e-014	-4.05771e-014	-3.26946e-014	-4.9133e-014	-4.35447e-014	-2.38359e-014	-2.05066e-014
1.63386e-014	1.46441e-014	2.07897e-014	-6.25045e-015	-7.90856e-015	-5.48726e-015	-1.41017e-014	1.45021e-014	1.42404e-014	-6.93886e-015	2.44117e-014	-1.41e-014	2.56879e-014	2.24413e-014	-9.16697e-015	-2.01724e-015	-2.3458e-014	-2.63759e-014	-3.6839e-014	-4.04642e-014	-3.28152e-014	-4.91398e-014	-4.35998e-014	-2.37662e-014	-2.05075e-014
1.61353e-014	1.45445e-014	2.05972e-014	-6.63775e-015	-7.94015e-015	-5.75752e-015	-1.41985e-014	1.44437e-014	1.43917e-014	-6.90294e-015	2.45867e-014	-1.37721e-014	2.54694e-014	2.23383e-014	-9.49895e-015	-1.86034e-015	-2.35043e-014	-2.63507e-014	-3.68004e-014	-4.03471e-014	-3.29083e-014	-4.91313e-014	-4.36289e-014	-2.36818e-014	-2.0524e-014
1.59426e-014	1.44486e-014	2.04071e-014	-7.02417e-015	-7.97575e-015	-6.04452e-015	-1.42975e-014	1.44081e-014	1.45577e-014	-6.85269e-015	2.47467e-014	-1.34155e-014	2.52703e-014	2.22432e-014	-9.81348e-015	-1.72443e-015	-2.35458e-014	-2.63073e-014	-3.67668e-014	-4.02272e-014	-3.29732e-014	-4.91078e-014	-4.36306e-014	-2.3582e-014	-2.05552e-014
1.57625e-014	1.43573e-014	2.02219e-014	-7.40718e-015	-8.01581e-015	-6.34655e-015	-1.43982e-014	1.43948e-014	1.47389e-014	-6.7863e-015	2.4893e-014	-1.30325e-014	2.50929e-014	2.21577e-014	-1.01083e-014	-1.61003e-015	-2.35822e-014	-2.62461e-014	-3.67384e-014	-4.01062e-014	-3.30089e-014	-4.90699e-014	-4.36039e-014	-2.34661e-014	-2.05994e-014
1.55963e-014	1.42717e-014	2.00434e-014	-7.78396e-015	-8.0606e-015	-6.66212e-015	-1.44998e-014	1.44036e-014	1.4935e-014	-6.70198e-015	2.50267e-014	-1.26253e-014	2.49399e-014	2.20835e-014	-1.03811e-014	-1.51778e-015	-2.36131e-014	-2.61669e-014	-3.67149e-014	-3.9985e-014	-3.30155e-014	-4.90178e-014	-4.35478e-014	-2.33332e-014	-2.06547e-014
1.54459e-014	1.41925e-014	1.98736e-014	-8.15132e-015	-8.10963e-015	-6.98904e-015	-1.46024e-014	1.44342e-014	1.51454e-014	-6.59848e-015	2.51493e-014	-1.21959e-014	2.48135e-014	2.20224e-014	-1.063e-014	-1.44781e-015	-2.3638e-014	-2.60703e-014	-3.66955e-014	-3.98653e-014	-3.29921e-014	-4.89514e-014	-4.34616e-014	-2.31832e-014	-2.0719e-014
1.53122e-014	1.41203e-014	1.9714e-014	-8.5067e-015	-8.16331e-015	-7.32504e-015	-1.47056e-014	1.44857e-014	1.53695e-014	-6.4743e-015	2.52623e-014	-1.1747e-014	2.47158e-014	2.19757e-014	-1.08532e-014	-1.40015e-015	-2.3657e-014	-2.59567e-014	-3.66799e-014	-3.9748e-014	-3.29383e-014	-4.8871e-014	-4.33443e-014	-2.30148e-014	-2.07904e-014
1.51961e-014	1.40558e-014	1.95667e-014	-8.84705e-015	-8.22176e-015	-7.66777e-015	-1.48091e-014	1.45572e-014	1.56064e-014	-6.32906e-015	2.5368e-014	-1.12814e-014	2.46488e-014	2.19445e-014	-1.10497e-014	-1.3747e-015	-2.36698e-014	-2.58264e-014	-3.6667e-014	-3.96344e-014	-3.28543e-014	-4.87772e-014	-4.3195e-014	-2.28276e-014	-2.08664e-014
1.50985e-014	1.39998e-014	1.94331e-014	-9.16985e-015	-8.28472e-015	-8.01452e-015	-1.49127e-014	1.46473e-014	1.58559e-014	-6.16187e-015	2.54677e-014	-1.08018e-014	2.46142e-014	2.19297e-014	-1.12177e-014	-1.37135e-015	-2.36768e-014	-2.568e-014	-3.66556e-014	-3.95254e-014	-3.27398e-014	-4.86698e-014	-4.30135e-014	-2.26211e-014	-2.09446e-014
1.50198e-014	1.39528e-014	1.93152e-014	-9.47279e-015	-8.35225e-015	-8.36341e-015	-1.5016e-014	1.47551e-014	1.61171e-014	-5.97169e-015	2.55634e-014	-1.03113e-014	2.4614e-014	2.19322e-014	-1.1356e-014	-1.38903e-015	-2.36782e-014	-2.55179e-014	-3.66445e-014	-3.94218e-014	-3.2595e-014	-4.85491e-014	-4.28001e-014	-2.23954e-014	-2.10222e-014
1.49609e-014	1.39155e-014	1.9215e-014	-9.7533e-015	-8.42402e-015	-8.71174e-015	-1.51181e-014	1.48787e-014	1.63887e-014	-5.75871e-015	2.56566e-014	-9.81316e-015	2.46493e-014	2.19528e-014	-1.14638e-014	-1.42753e-015	-2.36746e-014	-2.53407e-014	-3.66323e-014	-3.93237e-014	-3.24207e-014	-4.84154e-014	-4.25542e-014	-2.21502e-014	-2.10973e-014
1.49216e-014	1.3888e-014	1.91332e-014	-1.0009e-014	-8.49938e-015	-9.05671e-015	-1.52187e-014	1.50167e-014	1.66685e-014	-5.52305e-015	2.57489e-014	-9.31002e-015	2.47212e-014	2.19914e-014	-1.15408e-014	-1.48697e-015	-2.36659e-014	-2.5149e-014	-3.66178e-014	-3.92314e-014	-3.22171e-014	-4.82687e-014	-4.22761e-014	-2.18857e-014	-2.11666e-014
1.49017e-014	1.38707e-014	1.9071e-014	-1.02376e-014	-8.57806e-015	-9.39577e-015	-1.53178e-014	1.51675e-014	1.69554e-014	-5.26467e-015	2.58421e-014	-8.80468e-015	2.48304e-014	2.2048e-014	-1.1587e-014	-1.56636e-015	-2.36524e-014	-2.49433e-014	-3.65996e-014	-3.91456e-014	-3.19849e-014	-4.81089e-014	-4.19661e-014	-2.16017e-014	-2.12271e-014
1.49013e-014	1.38638e-014	1.9029e-014	-1.0437e-014	-8.65983e-015	-9.72657e-015	-1.54148e-014	1.53286e-014	1.72475e-014	-4.98408e-015	2.59376e-014	-8.3002e-015	2.49773e-014	2.2123e-014	-1.16026e-014	-1.66448e-015	-2.36344e-014	-2.47246e-014	-3.65765e-014	-3.90661e-014	-3.17239e-014	-4.79358e-014	-4.16248e-014	-2.12983e-014	-2.12764e-014
1.49199e-014	1.38675e-014	1.90077e-014	-1.06056e-014	-8.74426e-015	-1.00466e-014	-1.5509e-014	1.54978e-014	1.75431e-014	-4.68246e-015	2.60366e-014	-7.79976e-015	2.51618e-014	2.22157e-014	-1.15879e-014	-1.78092e-015	-2.36123e-014	-2.44934e-014	-3.65468e-014	-3.89924e-014	-3.14355e-014	-4.77486e-014	-4.12527e-014	-2.09757e-014	-2.13115e-014
1.49569e-014	1.38817e-014	1.90078e-014	-1.07414e-014	-8.83093e-015	-1.03531e-014	-1.56002e-014	1.56731e-014	1.78404e-014	-4.36122e-015	2.61403e-014	-7.3064e-015	2.53836e-014	2.23254e-014	-1.15432e-014	-1.9147e-015	-2.35864e-014	-2.42504e-014	-3.65086e-014	-3.89243e-014	-3.11202e-014	-4.7547e-014	-4.08512e-014	-2.06344e-014	-2.13301e-014
1.50114e-014	1.3906e-014	1.90298e-014	-1.08435e-014	-8.91953e-015	-1.06439e-014	-1.56884e-014	1.5852e-014	1.81373e-014	-4.02171e-015	2.62492e-014	-6.82202e-015	2.56422e-014	2.24518e-014	-1.14694e-014	-2.06458e-015	-2.35572e-014	-2.39968e-014	-3.64603e-014	-3.88608e-014	-3.07784e-014	-4.73304e-014	-4.04214e-014	-2.02754e-014	-2.13296e-014
1.50827e-014	1.39406e-014	1.90737e-014	-1.09107e-014	-9.00953e-015	-1.09175e-014	-1.57733e-014	1.60323e-014	1.84321e-014	-3.66582e-015	2.63641e-014	-6.34861e-015	2.59372e-014	2.25939e-014	-1.13675e-014	-2.22976e-015	-2.35251e-014	-2.37334e-014	-3.64e-014	-3.8801e-014	-3.0411e-014	-4.70985e-014	-3.99645e-014	-1.98996e-014	-2.13076e-014
1.51694e-014	1.3985e-014	1.91393e-014	-1.09423e-014	-9.10046e-015	-1.1172e-014	-1.58541e-014	1.62115e-014	1.87228e-014	-3.29519e-015	2.64854e-014	-5.88855e-015	2.62668e-014	2.27508e-014	-1.12391e-014	-2.4092e-015	-2.34905e-014	-2.34615e-014	-3.63264e-014	-3.8743e-014	-3.00186e-014	-4.68504e-014	-3.94813e-014	-1.95076e-014	-2.12623e-014
1.52705e-014	1.40393e-014	1.92257e-014	-1.09373e-014	-9.19166e-015	-1.14057e-014	-1.59309e-014	1.63872e-014	1.90075e-014	-2.91236e-015	2.66133e-014	-5.44369e-015	2.66286e-014	2.29211e-014	-1.10856e-014	-2.60196e-015	-2.34546e-014	-2.31817e-014	-3.62381e-014	-3.8685e-014	-2.96025e-014	-4.65857e-014	-3.89735e-014	-1.91007e-014	-2.11918e-014
1.53851e-014	1.41031e-014	1.93321e-014	-1.08955e-014	-9.2828e-015	-1.16172e-014	-1.60036e-014	1.65576e-014	1.92841e-014	-2.51949e-015	2.6748e-014	-5.01594e-015	2.70212e-014	2.31034e-014	-1.09089e-014	-2.80672e-015	-2.34176e-014	-2.28951e-014	-3.61343e-014	-3.8625e-014	-2.91631e-014	-4.63039e-014	-3.84423e-014	-1.86798e-014	-2.10948e-014
1.55114e-014	1.41759e-014	1.94574e-014	-1.0817e-014	-9.37355e-015	-1.1805e-014	-1.6072e-014	1.67202e-014	1.95505e-014	-2.11919e-015	2.68892e-014	-4.60646e-015	2.74422e-014	2.32961e-014	-1.07115e-014	-3.02224e-015	-2.33799e-014	-2.26028e-014	-3.60138e-014	-3.85616e-014	-2.87016e-014	-4.60046e-014	-3.78899e-014	-1.8246e-014	-2.09705e-014
1.56479e-014	1.42571e-014	1.95998e-014	-1.07018e-014	-9.46307e-015	-1.19678e-014	-1.6136e-014	1.68731e-014	1.98047e-014	-1.71435e-015	2.70367e-014	-4.21641e-015	2.78888e-014	2.34983e-014	-1.04955e-014	-3.24741e-015	-2.3342e-014	-2.23061e-014	-3.58753e-014	-3.84931e-014	-2.82196e-014	-4.56864e-014	-3.7318e-014	-1.78011e-014	-2.08178e-014
1.57935e-014	1.43462e-014	1.97579e-014	-1.05506e-014	-9.55077e-015	-1.21052e-014	-1.61953e-014	1.70149e-014	2.00439e-014	-1.30798e-015	2.71897e-014	-3.84625e-015	2.83579e-014	2.3708e-014	-1.0263e-014	-3.48107e-015	-2.33044e-014	-2.20064e-014	-3.57179e-014	-3.84173e-014	-2.77182e-014	-4.53486e-014	-3.67281e-014	-1.73469e-014	-2.0636e-014
1.5947e-014	1.44426e-014	1.99298e-014	-1.03643e-014	-9.63692e-015	-1.22166e-014	-1.62497e-014	1.7144e-014	2.02661e-014	-9.02534e-016	2.73469e-014	-3.49641e-015	2.88459e-014	2.39233e-014	-1.0017e-014	-3.72198e-015	-2.32677e-014	-2.17046e-014	-3.55411e-014	-3.83317e-014	-2.71983e-014	-4.49902e-014	-3.61218e-014	-1.68852e-014	-2.04252e-014
1.61068e-014	1.45454e-014	2.01133e-014	-1.01439e-014	-9.72104e-015	-1.23023e-014	-1.62989e-014	1.72585e-014	2.04704e-014	-5.01401e-016	2.75073e-014	-3.16731e-015	2.93497e-014	2.41425e-014	-9.76003e-015	-3.96876e-015	-2.32326e-014	-2.14016e-014	-3.53447e-014	-3.82339e-014	-2.66608e-014	-4.46104e-014	-3.55013e-014	-1.64178e-014	-2.01859e-014
1.62713e-014	1.46537e-014	2.03055e-014	-9.89098e-015	-9.80277e-015	-1.23621e-014	-1.63428e-014	1.73566e-014	2.0655e-014	-1.07304e-016	2.76695e-014	-2.85856e-015	2.98659e-014	2.4364e-014	-9.49465e-015	-4.21987e-015	-2.31997e-014	-2.10984e-014	-3.51287e-014	-3.81214e-014	-2.61072e-014	-4.42085e-014	-3.48684e-014	-1.59462e-014	-1.99185e-014
1.64393e-014	1.47665e-014	2.05039e-014	-9.60712e-015	-9.88118e-015	-1.23963e-014	-1.63811e-014	1.74368e-014	2.08182e-014	2.77014e-016	2.78321e-014	-2.57042e-015	3.039e-014	2.4586e-014	-9.22368e-015	-4.47433e-015	-2.31692e-014	-2.07961e-014	-3.48931e-014	-3.79913e-014	-2.55388e-014	-4.37835e-014	-3.42252e-014	-1.54728e-014	-1.96244e-014
1.66094e-014	1.48833e-014	2.07062e-014	-9.29384e-015	-9.95591e-015	-1.24058e-014	-1.64134e-014	1.74986e-014	2.09584e-014	6.48407e-016	2.79929e-014	-2.30181e-015	3.0918e-014	2.48071e-014	-8.94983e-015	-4.73108e-015	-2.31416e-014	-2.04954e-014	-3.46381e-014	-3.78413e-014	-2.49572e-014	-4.33349e-014	-3.35733e-014	-1.49995e-014	-1.93047e-014
1.67799e-014	1.50031e-014	2.09092e-014	-8.9535e-015	-1.00267e-014	-1.23918e-014	-1.64396e-014	1.7541e-014	2.10739e-014	1.00422e-015	2.81503e-014	-2.05224e-015	3.14457e-014	2.50255e-014	-8.67595e-015	-4.98878e-015	-2.31178e-014	-2.01972e-014	-3.43644e-014	-3.76693e-014	-2.43641e-014	-4.28621e-014	-3.29144e-014	-1.45288e-014	-1.89613e-014
1.69498e-014	1.51251e-014	2.111e-014	-8.58843e-015	-1.00931e-014	-1.23555e-014	-1.64596e-014	1.75631e-014	2.11634e-014	1.34223e-015	2.83022e-014	-1.82016e-015	3.1968e-014	2.52395e-014	-8.40448e-015	-5.24622e-015	-2.30983e-014	-1.99029e-014	-3.4072e-014	-3.74728e-014	-2.37609e-014	-4.23651e-014	-3.22502e-014	-1.40631e-014	-1.85958e-014
1.71178e-014	1.52484e-014	2.13054e-014	-8.20083e-015	-1.01551e-014	-1.22982e-014	-1.64733e-014	1.75642e-014	2.1226e-014	1.66013e-015	2.84464e-014	-1.60402e-015	3.24807e-014	2.54478e-014	-8.13803e-015	-5.50214e-015	-2.3083e-014	-1.9613e-014	-3.37619e-014	-3.72495e-014	-2.31486e-014	-4.1844e-014	-3.15828e-014	-1.36043e-014	-1.82109e-014
1.72828e-014	1.53719e-014	2.14924e-014	-7.79368e-015	-1.0212e-014	-1.22211e-014	-1.64803e-014	1.75439e-014	2.12613e-014	1.95595e-015	2.85809e-014	-1.40212e-015	3.29793e-014	2.56493e-014	-7.87933e-015	-5.75541e-015	-2.30727e-014	-1.93282e-014	-3.34355e-014	-3.69978e-014	-2.25292e-014	-4.12983e-014	-3.09142e-014	-1.31546e-014	-1.78085e-014
1.74432e-014	1.5495e-014	2.16681e-014	-7.36958e-015	-1.02632e-014	-1.21262e-014	-1.64813e-014	1.75019e-014	2.12689e-014	2.22802e-015	2.87036e-014	-1.21308e-015	3.34594e-014	2.58424e-014	-7.63066e-015	-6.00488e-015	-2.30674e-014	-1.90486e-014	-3.30943e-014	-3.6716e-014	-2.19041e-014	-4.0728e-014	-3.0246e-014	-1.27162e-014	-1.73913e-014
1.75985e-014	1.56166e-014	2.18297e-014	-6.93158e-015	-1.03082e-014	-1.20153e-014	-1.64761e-014	1.74387e-014	2.12481e-014	2.47501e-015	2.88126e-014	-1.03553e-015	3.39165e-014	2.60253e-014	-7.39453e-015	-6.24935e-015	-2.30676e-014	-1.87748e-014	-3.27403e-014	-3.64026e-014	-2.12748e-014	-4.01338e-014	-2.95791e-014	-1.22912e-014	-1.6962e-014
1.77478e-014	1.57356e-014	2.19738e-014	-6.48251e-015	-1.03468e-014	-1.18905e-014	-1.64647e-014	1.73543e-014	2.1199e-014	2.69534e-015	2.89057e-014	-8.67196e-016	3.4346e-014	2.61975e-014	-7.17281e-015	-6.48791e-015	-2.30734e-014	-1.85067e-014	-3.23743e-014	-3.60564e-014	-2.06426e-014	-3.95159e-014	-2.89153e-014	-1.18821e-014	-1.65239e-014
1.789e-014	1.58514e-014	2.20978e-014	-6.02518e-015	-1.03786e-014	-1.17543e-014	-1.64467e-014	1.72493e-014	2.11223e-014	2.88873e-015	2.8981e-014	-7.06481e-016	3.47441e-014	2.63581e-014	-6.9672e-015	-6.71919e-015	-2.30847e-014	-1.82445e-014	-3.1998e-014	-3.56763e-014	-2.00094e-014	-3.88748e-014	-2.82564e-014	-1.14909e-014	-1.60802e-014
1.80245e-014	1.59633e-014	2.2199e-014	-5.56273e-015	-1.04034e-014	-1.16096e-014	-1.64225e-014	1.7124e-014	2.10185e-014	3.05414e-015	2.90365e-014	-5.51805e-016	3.5107e-014	2.65064e-014	-6.77925e-015	-6.94202e-015	-2.31019e-014	-1.79884e-014	-3.16131e-014	-3.52616e-014	-1.93768e-014	-3.82119e-014	-2.76035e-014	-1.11192e-014	-1.5634e-014
1.81507e-014	1.60701e-014	2.22747e-014	-5.0986e-015	-1.04211e-014	-1.14585e-014	-1.63925e-014	1.69791e-014	2.08875e-014	3.19066e-015	2.90703e-014	-4.01703e-016	3.5431e-014	2.66415e-014	-6.61108e-015	-7.15534e-015	-2.31246e-014	-1.77389e-014	-3.12217e-014	-3.48123e-014	-1.87461e-014	-3.7529e-014	-2.69581e-014	-1.07695e-014	-1.51889e-014
1.82681e-014	1.61711e-014	2.23224e-014	-4.6356e-015	-1.04315e-014	-1.13029e-014	-1.6357e-014	1.68155e-014	2.07304e-014	3.2982e-015	2.90809e-014	-2.54418e-016	3.57122e-014	2.67629e-014	-6.46352e-015	-7.35839e-015	-2.31528e-014	-1.74958e-014	-3.08259e-014	-3.43285e-014	-1.81194e-014	-3.6827e-014	-2.63215e-014	-1.04436e-014	-1.47479e-014
1.83762e-014	1.62655e-014	2.23401e-014	-4.17637e-015	-1.04341e-014	-1.11451e-014	-1.63156e-014	1.66342e-014	2.05483e-014	3.37742e-015	2.90666e-014	-1.08347e-016	3.59476e-014	2.68704e-014	-6.3374e-015	-7.55064e-015	-2.31865e-014	-1.72591e-014	-3.04278e-014	-3.38107e-014	-1.74988e-014	-3.61079e-014	-2.56946e-014	-1.01428e-014	-1.43145e-014
1.84746e-014	1.6353e-014	2.23261e-014	-3.72406e-015	-1.04283e-014	-1.09883e-014	-1.62682e-014	1.6436e-014	2.03425e-014	3.42892e-015	2.90265e-014	3.77917e-017	3.61345e-014	2.69631e-014	-6.23332e-015	-7.73101e-015	-2.3226e-014	-1.70285e-014	-3.00295e-014	-3.326e-014	-1.68853e-014	-3.53734e-014	-2.50785e-014	-9.86811e-015	-1.38917e-014
1.85628e-014	1.64327e-014	2.22788e-014	-3.28112e-015	-1.04138e-014	-1.08346e-014	-1.62156e-014	1.62219e-014	2.01145e-014	3.45356e-015	2.89597e-014	1.85104e-016	3.62706e-014	2.70411e-014	-6.15156e-015	-7.8988e-015	-2.32707e-014	-1.68031e-014	-2.96332e-014	-3.26779e-014	-1.62809e-014	-3.46259e-014	-2.44741e-014	-9.6209e-015	-1.34824e-014
1.86407e-014	1.65046e-014	2.21971e-014	-2.8501e-015	-1.03902e-014	-1.0686e-014	-1.61577e-014	1.59932e-014	1.98658e-014	3.45268e-015	2.88656e-014	3.35098e-016	3.6354e-014	2.71042e-014	-6.0921e-015	-8.05377e-015	-2.33203e-014	-1.65829e-014	-2.92411e-014	-3.20662e-014	-1.56867e-014	-3.38682e-014	-2.38829e-014	-9.40247e-015	-1.30892e-014
1.87079e-014	1.65675e-014	2.2081e-014	-2.43339e-015	-1.03575e-014	-1.05448e-014	-1.60947e-014	1.57514e-014	1.95981e-014	3.42738e-015	2.87437e-014	4.88442e-016	3.63838e-014	2.71524e-014	-6.0546e-015	-8.19495e-015	-2.33747e-014	-1.63671e-014	-2.88549e-014	-3.14264e-014	-1.51044e-014	-3.31028e-014	-2.33056e-014	-9.21316e-015	-1.27149e-014
1.87644e-014	1.66211e-014	2.19298e-014	-2.03368e-015	-1.03154e-014	-1.04128e-014	-1.60273e-014	1.54973e-014	1.93135e-014	3.37973e-015	2.85937e-014	6.45583e-016	3.63583e-014	2.71859e-014	-6.03889e-015	-8.32177e-015	-2.34336e-014	-1.61553e-014	-2.84769e-014	-3.07608e-014	-1.45353e-014	-3.23328e-014	-2.27433e-014	-9.05333e-015	-1.2362e-014
1.88096e-014	1.6665e-014	2.17432e-014	-1.65284e-015	-1.02637e-014	-1.02916e-014	-1.59562e-014	1.52327e-014	1.9014e-014	3.3115e-015	2.84157e-014	8.07141e-016	3.62774e-014	2.72045e-014	-6.04396e-015	-8.4339e-015	-2.34967e-014	-1.5947e-014	-2.81088e-014	-3.00727e-014	-1.39807e-014	-3.15614e-014	-2.2197e-014	-8.92339e-015	-1.20325e-014
1.88439e-014	1.6699e-014	2.15219e-014	-1.29269e-015	-1.02021e-014	-1.01832e-014	-1.58819e-014	1.49597e-014	1.87012e-014	3.22475e-015	2.82099e-014	9.7306e-016	3.61413e-014	2.72087e-014	-6.06897e-015	-8.53076e-015	-2.35635e-014	-1.57416e-014	-2.77519e-014	-2.93651e-014	-1.34416e-014	-3.07914e-014	-2.16675e-014	-8.82359e-015	-1.1728e-014
1.88671e-014	1.6723e-014	2.12667e-014	-9.55886e-016	-1.01307e-014	-1.00891e-014	-1.58045e-014	1.46795e-014	1.83773e-014	3.12169e-015	2.79774e-014	1.14319e-015	3.59503e-014	2.71991e-014	-6.1129e-015	-8.61222e-015	-2.36334e-014	-1.55388e-014	-2.74081e-014	-2.86412e-014	-1.29192e-014	-3.00263e-014	-2.11552e-014	-8.75391e-015	-1.14503e-014
1.88796e-014	1.67366e-014	2.09791e-014	-6.4434e-016	-1.00495e-014	-1.00104e-014	-1.57248e-014	1.43938e-014	1.80446e-014	3.00482e-015	2.77189e-014	1.31706e-015	3.5705e-014	2.71761e-014	-6.17458e-015	-8.67782e-015	-2.37058e-014	-1.53377e-014	-2.70782e-014	-2.79049e-014	-1.24144e-014	-2.92699e-014	-2.06609e-014	-8.71387e-015	-1.12004e-014
1.88804e-014	1.67395e-014	2.06608e-014	-3.59333e-016	-9.95838e-015	-9.94822e-015	-1.56434e-014	1.41043e-014	1.77055e-014	2.87641e-015	2.74359e-014	1.49402e-015	3.54074e-014	2.714e-014	-6.25265e-015	-8.72778e-015	-2.37799e-014	-1.51376e-014	-2.67636e-014	-2.71603e-014	-1.19282e-014	-2.85253e-014	-2.01854e-014	-8.7026e-015	-1.09794e-014
1.88698e-014	1.67313e-014	2.03143e-014	-1.02301e-016	-9.85747e-015	-9.90337e-015	-1.55613e-014	1.38121e-014	1.73622e-014	2.73913e-015	2.71299e-014	1.67325e-015	3.50589e-014	2.70911e-014	-6.34584e-015	-8.76222e-015	-2.38556e-014	-1.49378e-014	-2.64651e-014	-2.64109e-014	-1.14619e-014	-2.77959e-014	-1.97296e-014	-8.71963e-015	-1.07874e-014
1.88481e-014	1.67122e-014	1.9942e-014	1.2599e-016	-9.74671e-015	-9.87663e-015	-1.5479e-014	1.35185e-014	1.70176e-014	2.59568e-015	2.6803e-014	1.85342e-015	3.46622e-014	2.70297e-014	-6.45259e-015	-8.78101e-015	-2.3932e-014	-1.47384e-014	-2.61833e-014	-2.56605e-014	-1.10162e-014	-2.70855e-014	-1.92943e-014	-8.76359e-015	-1.06251e-014
1.88149e-014	1.66825e-014	1.95461e-014	3.24215e-016	-9.62675e-015	-9.86797e-015	-1.53974e-014	1.32253e-014	1.66743e-014	2.44817e-015	2.64573e-014	2.03286e-015	3.422e-014	2.69567e-014	-6.57094e-015	-8.78433e-015	-2.40084e-014	-1.45387e-014	-2.5919e-014	-2.4914e-014	-1.05915e-014	-2.63976e-014	-1.888e-014	-8.83307e-015	-1.04921e-014
1.87703e-014	1.66414e-014	1.91302e-014	4.91846e-016	-9.4978e-015	-9.87765e-015	-1.53171e-014	1.29339e-014	1.63343e-014	2.29932e-015	2.60949e-014	2.20971e-015	3.37356e-014	2.68731e-014	-6.69897e-015	-8.7727e-015	-2.40844e-014	-1.43383e-014	-2.56721e-014	-2.41757e-014	-1.0188e-014	-2.57354e-014	-1.84872e-014	-8.92676e-015	-1.03878e-014
1.87145e-014	1.65892e-014	1.86973e-014	6.2848e-016	-9.35982e-015	-9.90562e-015	-1.52391e-014	1.26456e-014	1.6e-014	2.15185e-015	2.57183e-014	2.38236e-015	3.32127e-014	2.67787e-014	-6.83509e-015	-8.74666e-015	-2.41598e-014	-1.41371e-014	-2.54429e-014	-2.34497e-014	-9.80628e-015	-2.51025e-014	-1.81168e-014	-9.04339e-015	-1.03114e-014
1.8648e-014	1.65259e-014	1.82508e-014	7.33918e-016	-9.21377e-015	-9.95159e-015	-1.51639e-014	1.23622e-014	1.56738e-014	2.00766e-015	2.53302e-014	2.54913e-015	3.2655e-014	2.66744e-014	-6.97707e-015	-8.70652e-015	-2.42331e-014	-1.3935e-014	-2.52312e-014	-2.27398e-014	-9.44631e-015	-2.45012e-014	-1.77693e-014	-9.181e-015	-1.0262e-014
1.8571e-014	1.64518e-014	1.77947e-014	8.07789e-016	-9.06025e-015	-1.00153e-014	-1.50919e-014	1.20854e-014	1.53578e-014	1.86914e-015	2.49329e-014	2.70786e-015	3.20666e-014	2.65607e-014	-7.12314e-015	-8.65293e-015	-2.43039e-014	-1.37319e-014	-2.50366e-014	-2.20501e-014	-9.10825e-015	-2.39346e-014	-1.74452e-014	-9.33745e-015	-1.02379e-014
1.84834e-014	1.63668e-014	1.7333e-014	8.50425e-016	-8.9002e-015	-1.00964e-014	-1.50238e-014	1.18166e-014	1.50543e-014	1.73855e-015	2.45295e-014	2.85619e-015	3.1452e-014	2.6438e-014	-7.27169e-015	-8.58656e-015	-2.43716e-014	-1.35282e-014	-2.48579e-014	-2.13846e-014	-8.79247e-015	-2.34051e-014	-1.71451e-014	-9.51106e-015	-1.02378e-014
1.83851e-014	1.6271e-014	1.687e-014	8.61968e-016	-8.73432e-015	-1.01944e-014	-1.49606e-014	1.15567e-014	1.47655e-014	1.61759e-015	2.41229e-014	2.99215e-015	3.08159e-014	2.63065e-014	-7.42126e-015	-8.508e-015	-2.44355e-014	-1.33239e-014	-2.46947e-014	-2.0747e-014	-8.49861e-015	-2.29148e-014	-1.68695e-014	-9.69929e-015	-1.02596e-014
1.82768e-014	1.61642e-014	1.64096e-014	8.42825e-016	-8.56313e-015	-1.03086e-014	-1.49027e-014	1.13074e-014	1.44935e-014	1.5079e-015	2.3716e-014	3.11402e-015	3.01633e-014	2.6167e-014	-7.56961e-015	-8.41755e-015	-2.44952e-014	-1.31192e-014	-2.45454e-014	-2.01403e-014	-8.22656e-015	-2.24658e-014	-1.66183e-014	-9.89995e-015	-1.03013e-014
1.81581e-014	1.60466e-014	1.59562e-014	7.93747e-016	-8.38728e-015	-1.04381e-014	-1.48508e-014	1.107e-014	1.42396e-014	1.41064e-015	2.33122e-014	3.22005e-015	2.94985e-014	2.602e-014	-7.7152e-015	-8.31644e-015	-2.45495e-014	-1.29147e-014	-2.44088e-014	-1.95683e-014	-7.97612e-015	-2.20589e-014	-1.63921e-014	-1.01109e-014	-1.03606e-014
1.80291e-014	1.59187e-014	1.55139e-014	7.15557e-016	-8.20756e-015	-1.05819e-014	-1.48056e-014	1.08457e-014	1.40052e-014	1.32691e-015	2.29142e-014	3.30822e-015	2.88269e-014	2.58661e-014	-7.85641e-015	-8.20568e-015	-2.45975e-014	-1.27113e-014	-2.42834e-014	-1.90339e-014	-7.74687e-015	-2.16951e-014	-1.6191e-014	-1.03297e-014	-1.04352e-014
1.789e-014	1.57804e-014	1.50868e-014	6.09242e-016	-8.02518e-015	-1.07387e-014	-1.47672e-014	1.06361e-014	1.37921e-014	1.2579e-015	2.25247e-014	3.37682e-015	2.81534e-014	2.5706e-014	-7.99191e-015	-8.08618e-015	-2.46383e-014	-1.25101e-014	-2.41676e-014	-1.85393e-014	-7.53838e-015	-2.13753e-014	-1.60148e-014	-1.05539e-014	-1.0522e-014
1.77413e-014	1.56316e-014	1.46789e-014	4.75987e-016	-7.8407e-015	-1.09065e-014	-1.47358e-014	1.0442e-014	1.36015e-014	1.20391e-015	2.21464e-014	3.42397e-015	2.7483e-014	2.55405e-014	-8.12035e-015	-7.95899e-015	-2.46712e-014	-1.23112e-014	-2.40598e-014	-1.80861e-014	-7.34998e-015	-2.10996e-014	-1.58635e-014	-1.07811e-014	-1.0619e-014
1.75837e-014	1.54727e-014	1.42936e-014	3.1708e-016	-7.65527e-015	-1.10851e-014	-1.47117e-014	1.02647e-014	1.34343e-014	1.16528e-015	2.17821e-014	3.44821e-015	2.68203e-014	2.53701e-014	-8.24062e-015	-7.8253e-015	-2.46952e-014	-1.21159e-014	-2.39579e-014	-1.76763e-014	-7.18065e-015	-2.08675e-014	-1.57369e-014	-1.1009e-014	-1.07231e-014
1.74172e-014	1.53035e-014	1.39346e-014	1.33805e-016	-7.46961e-015	-1.12734e-014	-1.4695e-014	1.01052e-014	1.32918e-014	1.14264e-015	2.14346e-014	3.44912e-015	2.61695e-014	2.51953e-014	-8.35141e-015	-7.6861e-015	-2.47094e-014	-1.1925e-014	-2.38596e-014	-1.73116e-014	-7.02941e-015	-2.06784e-014	-1.56349e-014	-1.12353e-014	-1.08319e-014
1.72423e-014	1.5124e-014	1.36054e-014	-7.24237e-017	-7.28494e-015	-1.14699e-014	-1.46857e-014	9.96439e-015	1.31743e-014	1.13605e-015	2.11061e-014	3.42554e-015	2.5535e-014	2.50168e-014	-8.45216e-015	-7.54265e-015	-2.47129e-014	-1.17395e-014	-2.37629e-014	-1.69924e-014	-6.89539e-015	-2.05309e-014	-1.55572e-014	-1.14574e-014	-1.09431e-014
1.70597e-014	1.49344e-014	1.3309e-014	-2.9961e-016	-7.1025e-015	-1.16735e-014	-1.46835e-014	9.84322e-015	1.30824e-014	1.14543e-015	2.0799e-014	3.37708e-015	2.49209e-014	2.4835e-014	-8.54192e-015	-7.39564e-015	-2.47048e-014	-1.15608e-014	-2.36658e-014	-1.67194e-014	-6.77826e-015	-2.04232e-014	-1.55035e-014	-1.16729e-014	-1.10539e-014
1.68699e-014	1.47349e-014	1.30484e-014	-5.46712e-016	-6.9233e-015	-1.18826e-014	-1.46886e-014	9.74288e-015	1.3016e-014	1.17018e-015	2.05154e-014	3.30353e-015	2.43313e-014	2.46508e-014	-8.62029e-015	-7.24611e-015	-2.46837e-014	-1.13898e-014	-2.35659e-014	-1.64925e-014	-6.67673e-015	-2.03529e-014	-1.5473e-014	-1.18797e-014	-1.11623e-014
1.66731e-014	1.45258e-014	1.28262e-014	-8.12117e-016	-6.74818e-015	-1.2096e-014	-1.47003e-014	9.66409e-015	1.29754e-014	1.20981e-015	2.02569e-014	3.20565e-015	2.37696e-014	2.44651e-014	-8.68742e-015	-7.09511e-015	-2.46488e-014	-1.12272e-014	-2.3461e-014	-1.63109e-014	-6.58997e-015	-2.03175e-014	-1.54648e-014	-1.2076e-014	-1.12654e-014
1.647e-014	1.43072e-014	1.26442e-014	-1.09346e-015	-6.57825e-015	-1.23131e-014	-1.47179e-014	9.6078e-015	1.29604e-014	1.26356e-015	2.00249e-014	3.08416e-015	2.32386e-014	2.42793e-014	-8.74283e-015	-6.94409e-015	-2.45989e-014	-1.10744e-014	-2.33489e-014	-1.61741e-014	-6.51719e-015	-2.03147e-014	-1.5478e-014	-1.22599e-014	-1.13616e-014
1.62617e-014	1.40795e-014	1.2504e-014	-1.38865e-015	-6.41406e-015	-1.25322e-014	-1.47405e-014	9.57408e-015	1.29709e-014	1.33039e-015	1.98208e-014	2.94036e-015	2.27418e-014	2.4094e-014	-8.78628e-015	-6.79412e-015	-2.45332e-014	-1.09325e-014	-2.32275e-014	-1.60815e-014	-6.45754e-015	-2.03414e-014	-1.55111e-014	-1.24293e-014	-1.14485e-014
1.60489e-014	1.38436e-014	1.24066e-014	-1.6955e-015	-6.25674e-015	-1.27528e-014	-1.47672e-014	9.564e-015	1.3007e-014	1.40912e-015	1.96455e-014	2.77542e-015	2.22818e-014	2.39099e-014	-8.81748e-015	-6.64629e-015	-2.44504e-014	-1.08026e-014	-2.30949e-014	-1.60308e-014	-6.40987e-015	-2.0394e-014	-1.55631e-014	-1.25828e-014	-1.1525e-014
1.58316e-014	1.35997e-014	1.2353e-014	-2.01234e-015	-6.10689e-015	-1.29738e-014	-1.47974e-014	9.57775e-015	1.3068e-014	1.49869e-015	1.95003e-014	2.59133e-015	2.18606e-014	2.3728e-014	-8.83695e-015	-6.50158e-015	-2.435e-014	-1.06855e-014	-2.2949e-014	-1.602e-014	-6.37293e-015	-2.04684e-014	-1.56325e-014	-1.27187e-014	-1.1589e-014
1.56108e-014	1.3348e-014	1.23434e-014	-2.33659e-015	-5.96541e-015	-1.31942e-014	-1.48297e-014	9.61567e-015	1.3153e-014	1.59766e-015	1.93857e-014	2.38981e-015	2.14795e-014	2.35493e-014	-8.84525e-015	-6.36105e-015	-2.42306e-014	-1.05822e-014	-2.27881e-014	-1.60467e-014	-6.34572e-015	-2.05611e-014	-1.57173e-014	-1.28355e-014	-1.16391e-014
1.5387e-014	1.30892e-014	1.23775e-014	-2.66638e-015	-5.83292e-015	-1.34124e-014	-1.48632e-014	9.67804e-015	1.32613e-014	1.70487e-015	1.93022e-014	2.17352e-015	2.11397e-014	2.33748e-014	-8.84256e-015	-6.22512e-015	-2.40909e-014	-1.04927e-014	-2.26109e-014	-1.61084e-014	-6.32718e-015	-2.0668e-014	-1.58158e-014	-1.2932e-014	-1.16746e-014
1.51614e-014	1.28243e-014	1.24547e-014	-2.9996e-015	-5.70958e-015	-1.36275e-014	-1.48968e-014	9.76524e-015	1.33916e-014	1.81942e-015	1.92498e-014	1.94543e-015	2.08416e-014	2.32057e-014	-8.82925e-015	-6.09497e-015	-2.39304e-014	-1.04177e-014	-2.2416e-014	-1.6202e-014	-6.31607e-015	-2.0785e-014	-1.59264e-014	-1.3007e-014	-1.16943e-014
1.49347e-014	1.25537e-014	1.25738e-014	-3.33397e-015	-5.5958e-015	-1.38391e-014	-1.49294e-014	9.87695e-015	1.35428e-014	1.94007e-015	1.92283e-014	1.70827e-015	2.05857e-014	2.30429e-014	-8.80599e-015	-5.97134e-015	-2.3749e-014	-1.03576e-014	-2.22015e-014	-1.63243e-014	-6.3112e-015	-2.09078e-014	-1.60464e-014	-1.30595e-014	-1.1698e-014
1.47078e-014	1.22783e-014	1.27338e-014	-3.66747e-015	-5.49212e-015	-1.40459e-014	-1.49598e-014	1.00129e-014	1.37134e-014	2.06538e-015	1.92377e-014	1.46549e-015	2.03719e-014	2.28876e-014	-8.77306e-015	-5.8552e-015	-2.35454e-014	-1.03128e-014	-2.19667e-014	-1.64721e-014	-6.31215e-015	-2.10321e-014	-1.61739e-014	-1.30889e-014	-1.16852e-014
1.44814e-014	1.19989e-014	1.29326e-014	-3.99742e-015	-5.39883e-015	-1.42469e-014	-1.49868e-014	1.0173e-014	1.39018e-014	2.19379e-015	1.9277e-014	1.22085e-015	2.01995e-014	2.27408e-014	-8.73102e-015	-5.74739e-015	-2.3319e-014	-1.02829e-014	-2.17112e-014	-1.66412e-014	-6.31793e-015	-2.11534e-014	-1.63073e-014	-1.30945e-014	-1.16557e-014
1.42565e-014	1.17161e-014	1.31675e-014	-4.32153e-015	-5.31571e-015	-1.44414e-014	-1.50092e-014	1.03567e-014	1.41067e-014	2.32444e-015	1.93452e-014	9.78906e-016	2.00678e-014	2.26036e-014	-8.68067e-015	-5.64848e-015	-2.30697e-014	-1.02673e-014	-2.14349e-014	-1.68271e-014	-6.32742e-015	-2.12676e-014	-1.64441e-014	-1.30761e-014	-1.161e-014
1.40333e-014	1.14311e-014	1.3436e-014	-4.63773e-015	-5.24232e-015	-1.46284e-014	-1.50255e-014	1.05638e-014	1.43266e-014	2.4559e-015	1.94417e-014	7.43306e-016	1.99754e-014	2.2477e-014	-8.62252e-015	-5.55923e-015	-2.2797e-014	-1.02655e-014	-2.11366e-014	-1.70266e-014	-6.34e-015	-2.13709e-014	-1.65823e-014	-1.30332e-014	-1.15484e-014
1.38122e-014	1.11452e-014	1.37351e-014	-4.94364e-015	-5.17903e-015	-1.48068e-014	-1.50345e-014	1.07935e-014	1.45596e-014	2.58734e-015	1.95652e-014	5.17777e-016	1.99206e-014	2.23623e-014	-8.55723e-015	-5.48042e-015	-2.25009e-014	-1.02769e-014	-2.08164e-014	-1.7236e-014	-6.35446e-015	-2.14598e-014	-1.67193e-014	-1.29656e-014	-1.14716e-014
1.35942e-014	1.08597e-014	1.40612e-014	-5.23704e-015	-5.12499e-015	-1.49757e-014	-1.50348e-014	1.10452e-014	1.48041e-014	2.71755e-015	1.97139e-014	3.0633e-016	1.9902e-014	2.22605e-014	-8.48542e-015	-5.41226e-015	-2.21813e-014	-1.03007e-014	-2.04744e-014	-1.74511e-014	-6.3701e-015	-2.15307e-014	-1.68532e-014	-1.28731e-014	-1.13808e-014
1.33796e-014	1.0576e-014	1.44109e-014	-5.51596e-015	-5.07981e-015	-1.51343e-014	-1.50254e-014	1.13179e-014	1.50586e-014	2.84578e-015	1.98861e-014	1.13237e-016	1.99174e-014	2.21726e-014	-8.40754e-015	-5.35483e-015	-2.18385e-014	-1.03355e-014	-2.01115e-014	-1.76679e-014	-6.38617e-015	-2.15805e-014	-1.69816e-014	-1.27561e-014	-1.12775e-014
1.317e-014	1.02956e-014	1.47802e-014	-5.77861e-015	-5.04297e-015	-1.52816e-014	-1.50052e-014	1.16104e-014	1.53214e-014	2.97181e-015	2.00803e-014	-5.74652e-017	1.99647e-014	2.20993e-014	-8.32404e-015	-5.30836e-015	-2.14726e-014	-1.03799e-014	-1.97284e-014	-1.78823e-014	-6.40181e-015	-2.16068e-014	-1.71025e-014	-1.26148e-014	-1.11629e-014
1.29658e-014	1.00205e-014	1.51651e-014	-6.02306e-015	-5.01444e-015	-1.54166e-014	-1.4973e-014	1.1921e-014	1.55904e-014	3.09563e-015	2.02945e-014	-2.01812e-016	2.00409e-014	2.20422e-014	-8.23575e-015	-5.27311e-015	-2.10839e-014	-1.04319e-014	-1.93259e-014	-1.8091e-014	-6.41603e-015	-2.16074e-014	-1.72138e-014	-1.24489e-014	-1.10386e-014
1.27675e-014	9.75202e-015	1.5562e-014	-6.24762e-015	-4.99343e-015	-1.5538e-014	-1.49283e-014	1.22483e-014	1.58641e-014	3.21642e-015	2.05261e-014	-3.15702e-016	2.01435e-014	2.20019e-014	-8.14241e-015	-5.24952e-015	-2.06732e-014	-1.04898e-014	-1.89052e-014	-1.82899e-014	-6.42803e-015	-2.15807e-014	-1.73135e-014	-1.22589e-014	-1.09066e-014
1.25753e-014	9.49204e-015	1.59664e-014	-6.45103e-015	-4.97945e-015	-1.56455e-014	-1.48705e-014	1.25912e-014	1.61407e-014	3.33401e-015	2.07729e-014	-3.95597e-016	2.02702e-014	2.19792e-014	-8.04516e-015	-5.23748e-015	-2.02409e-014	-1.05522e-014	-1.84676e-014	-1.84761e-014	-6.43738e-015	-2.15251e-014	-1.73999e-014	-1.20448e-014	-1.07683e-014
1.23893e-014	9.24199e-015	1.63741e-014	-6.6319e-015	-4.97094e-015	-1.57371e-014	-1.47989e-014	1.29478e-014	1.64177e-014	3.44875e-015	2.10322e-014	-4.38757e-016	2.0418e-014	2.19747e-014	-7.94416e-015	-5.23714e-015	-1.97886e-014	-1.06169e-014	-1.80149e-014	-1.86462e-014	-6.44327e-015	-2.14405e-014	-1.74712e-014	-1.18075e-014	-1.06253e-014
1.22099e-014	9.00408e-015	1.67809e-014	-6.78939e-015	-4.96729e-015	-1.58122e-014	-1.47131e-014	1.33163e-014	1.6693e-014	3.56048e-015	2.13019e-014	-4.41996e-016	2.05839e-014	2.19886e-014	-7.83986e-015	-5.24844e-015	-1.93177e-014	-1.06813e-014	-1.75489e-014	-1.87967e-014	-6.4444e-015	-2.13261e-014	-1.75261e-014	-1.15475e-014	-1.04798e-014
1.20377e-014	8.7802e-015	1.71824e-014	-6.92188e-015	-4.96763e-015	-1.58696e-014	-1.46134e-014	1.36951e-014	1.69658e-014	3.66956e-015	2.15797e-014	-4.02803e-016	2.07651e-014	2.20215e-014	-7.73242e-015	-5.27086e-015	-1.88294e-014	-1.07436e-014	-1.70712e-014	-1.89248e-014	-6.44032e-015	-2.11815e-014	-1.75637e-014	-1.12656e-014	-1.03341e-014
1.18726e-014	8.57203e-015	1.75751e-014	-7.02828e-015	-4.97128e-015	-1.5908e-014	-1.44996e-014	1.4082e-014	1.72342e-014	3.77643e-015	2.18632e-014	-3.18792e-016	2.09589e-014	2.20735e-014	-7.62228e-015	-5.30433e-015	-1.83253e-014	-1.08014e-014	-1.65835e-014	-1.90289e-014	-6.43014e-015	-2.10079e-014	-1.75829e-014	-1.09624e-014	-1.01901e-014
1.17149e-014	8.38123e-015	1.79548e-014	-7.10772e-015	-4.97747e-015	-1.59265e-014	-1.43719e-014	1.44744e-014	1.74971e-014	3.88186e-015	2.21498e-014	-1.88083e-016	2.11629e-014	2.21448e-014	-7.51009e-015	-5.34869e-015	-1.78071e-014	-1.08527e-014	-1.60883e-014	-1.91062e-014	-6.41301e-015	-2.08063e-014	-1.75828e-014	-1.06384e-014	-1.00498e-014
1.15647e-014	8.21006e-015	1.83181e-014	-7.15967e-015	-4.98566e-015	-1.5924e-014	-1.42303e-014	1.487e-014	1.77525e-014	3.98633e-015	2.24371e-014	-9.72031e-018	2.13746e-014	2.22352e-014	-7.39624e-015	-5.40331e-015	-1.72766e-014	-1.0895e-014	-1.55883e-014	-1.91546e-014	-6.38847e-015	-2.05783e-014	-1.75628e-014	-1.02942e-014	-9.91508e-015
1.14218e-014	8.06029e-015	1.86613e-014	-7.18404e-015	-4.99478e-015	-1.58994e-014	-1.40753e-014	1.52666e-014	1.79995e-014	4.09051e-015	2.27224e-014	2.17102e-016	2.15918e-014	2.23444e-014	-7.28046e-015	-5.46759e-015	-1.67365e-014	-1.09259e-014	-1.50855e-014	-1.91723e-014	-6.35602e-015	-2.03259e-014	-1.75229e-014	-9.93043e-015	-9.78782e-015
1.12862e-014	7.9333e-015	1.89812e-014	-7.18107e-015	-5.00419e-015	-1.58522e-014	-1.39082e-014	1.56618e-014	1.82369e-014	4.19528e-015	2.30035e-014	4.92574e-016	2.18118e-014	2.2472e-014	-7.16267e-015	-5.54103e-015	-1.61887e-014	-1.09439e-014	-1.45825e-014	-1.91581e-014	-6.31504e-015	-2.00505e-014	-1.74632e-014	-9.54819e-015	-9.66995e-015
1.11576e-014	7.83108e-015	1.92748e-014	-7.15087e-015	-5.0131e-015	-1.57818e-014	-1.37296e-014	1.60526e-014	1.84638e-014	4.3016e-015	2.3278e-014	8.16493e-016	2.20328e-014	2.26178e-014	-7.04352e-015	-5.62325e-015	-1.56357e-014	-1.09468e-014	-1.40818e-014	-1.91111e-014	-6.26499e-015	-1.97552e-014	-1.7384e-014	-9.14836e-015	-9.56308e-015
1.10356e-014	7.75512e-015	1.95396e-014	-7.09427e-015	-5.02091e-015	-1.56873e-014	-1.35406e-014	1.64368e-014	1.8679e-014	4.41013e-015	2.35435e-014	1.1883e-015	2.22527e-014	2.27811e-014	-6.92365e-015	-5.71362e-015	-1.50806e-014	-1.09324e-014	-1.35862e-014	-1.90306e-014	-6.20573e-015	-1.94428e-014	-1.72863e-014	-8.73136e-015	-9.46826e-015
1.09203e-014	7.70685e-015	1.9773e-014	-7.01174e-015	-5.02747e-015	-1.55674e-014	-1.33428e-014	1.68124e-014	1.88816e-014	4.52198e-015	2.37977e-014	1.60671e-015	2.24701e-014	2.29607e-014	-6.80303e-015	-5.81149e-015	-1.4526e-014	-1.08994e-014	-1.30982e-014	-1.89161e-014	-6.13629e-015	-1.9116e-014	-1.71706e-014	-8.29798e-015	-9.38694e-015
1.08114e-014	7.68747e-015	1.99732e-014	-6.90462e-015	-5.03218e-015	-1.54219e-014	-1.31379e-014	1.71767e-014	1.90708e-014	4.63814e-015	2.40387e-014	2.07009e-015	2.2684e-014	2.31558e-014	-6.6817e-015	-5.91584e-015	-1.3975e-014	-1.0846e-014	-1.26198e-014	-1.87682e-014	-6.05645e-015	-1.87784e-014	-1.70379e-014	-7.84899e-015	-9.31995e-015
1.07088e-014	7.6979e-015	2.01386e-014	-6.77423e-015	-5.03462e-015	-1.52504e-014	-1.29271e-014	1.75271e-014	1.9246e-014	4.75953e-015	2.42648e-014	2.57686e-015	2.2893e-014	2.33652e-014	-6.56002e-015	-6.02558e-015	-1.34305e-014	-1.07714e-014	-1.21533e-014	-1.85871e-014	-5.9664e-015	-1.84332e-014	-1.68895e-014	-7.3854e-015	-9.26884e-015
1.06119e-014	7.73958e-015	2.0268e-014	-6.62148e-015	-5.03468e-015	-1.50526e-014	-1.27122e-014	1.78615e-014	1.94063e-014	4.88731e-015	2.44738e-014	3.12396e-015	2.30963e-014	2.35879e-014	-6.43866e-015	-6.1399e-015	-1.28954e-014	-1.06746e-014	-1.17006e-014	-1.83731e-014	-5.86566e-015	-1.80839e-014	-1.67271e-014	-6.90806e-015	-9.23451e-015
1.05202e-014	7.81358e-015	2.0361e-014	-6.44809e-015	-5.0327e-015	-1.48282e-014	-1.2495e-014	1.81775e-014	1.95517e-014	5.02219e-015	2.46642e-014	3.7087e-015	2.32929e-014	2.38223e-014	-6.31802e-015	-6.2576e-015	-1.23725e-014	-1.05552e-014	-1.12637e-014	-1.81275e-014	-5.75453e-015	-1.77344e-014	-1.65529e-014	-6.41804e-015	-9.21731e-015
1.04335e-014	7.92025e-015	2.0417e-014	-6.25622e-015	-5.02854e-015	-1.45772e-014	-1.22774e-014	1.84732e-014	1.96822e-014	5.16541e-015	2.48346e-014	4.32815e-015	2.34822e-014	2.40666e-014	-6.19867e-015	-6.37752e-015	-1.18641e-014	-1.0413e-014	-1.08453e-014	-1.78517e-014	-5.63262e-015	-1.73879e-014	-1.63685e-014	-5.91632e-015	-9.2175e-015
1.03515e-014	8.05987e-015	2.04361e-014	-6.04795e-015	-5.02223e-015	-1.43002e-014	-1.20609e-014	1.87469e-014	1.97973e-014	5.31755e-015	2.49834e-014	4.97862e-015	2.36639e-014	2.43197e-014	-6.08101e-015	-6.49867e-015	-1.13735e-014	-1.02483e-014	-1.04473e-014	-1.75463e-014	-5.49947e-015	-1.70483e-014	-1.61759e-014	-5.40371e-015	-9.23523e-015
1.02741e-014	8.23284e-015	2.04186e-014	-5.82574e-015	-5.01418e-015	-1.39975e-014	-1.18477e-014	1.89963e-014	1.98973e-014	5.47926e-015	2.51094e-014	5.65598e-015	2.38379e-014	2.45795e-014	-5.96551e-015	-6.62033e-015	-1.09036e-014	-1.00612e-014	-1.00709e-014	-1.72128e-014	-5.35541e-015	-1.67185e-014	-1.59772e-014	-4.88124e-015	-9.27013e-015
1.02008e-014	8.43872e-015	2.03651e-014	-5.59212e-015	-5.00488e-015	-1.36698e-014	-1.16394e-014	1.92196e-014	1.99822e-014	5.65109e-015	2.52116e-014	6.35566e-015	2.40046e-014	2.4844e-014	-5.85269e-015	-6.7415e-015	-1.04566e-014	-9.85198e-015	-9.71754e-015	-1.68527e-014	-5.20054e-015	-1.64012e-014	-1.57748e-014	-4.34962e-015	-9.32209e-015
1.01315e-014	8.67718e-015	2.02771e-014	-5.34928e-015	-4.99493e-015	-1.33175e-014	-1.14379e-014	1.94159e-014	2.00525e-014	5.83359e-015	2.52892e-014	7.07326e-015	2.41645e-014	2.51113e-014	-5.74357e-015	-6.86084e-015	-1.0035e-014	-9.62171e-015	-9.38846e-015	-1.6468e-014	-5.03464e-015	-1.60993e-014	-1.55709e-014	-3.81028e-015	-9.39026e-015
1.00661e-014	8.94728e-015	2.01559e-014	-5.09942e-015	-4.98441e-015	-1.29418e-014	-1.12449e-014	1.95845e-014	2.01086e-014	6.02776e-015	2.53417e-014	7.80429e-015	2.43174e-014	2.53797e-014	-5.63888e-015	-6.97702e-015	-9.641e-015	-9.37187e-015	-9.08454e-015	-1.60604e-014	-4.85828e-015	-1.58151e-014	-1.53679e-014	-3.26461e-015	-9.47387e-015
1.00042e-014	9.2485e-015	2.00035e-014	-4.84529e-015	-4.97413e-015	-1.25441e-014	-1.10621e-014	1.97238e-014	2.01509e-014	6.23351e-015	2.53686e-014	8.54361e-015	2.44642e-014	2.56473e-014	-5.53946e-015	-7.08874e-015	-9.27639e-015	-9.10389e-015	-8.80647e-015	-1.56328e-014	-4.67206e-015	-1.55505e-014	-1.51684e-014	-2.71392e-015	-9.57159e-015
9.94558e-015	9.58002e-015	1.9822e-014	-4.58971e-015	-4.96489e-015	-1.21256e-014	-1.08909e-014	1.98328e-014	2.01793e-014	6.45077e-015	2.53696e-014	9.28651e-015	2.46051e-014	2.59121e-014	-5.44617e-015	-7.19516e-015	-8.94303e-015	-8.81954e-015	-8.55485e-015	-1.5187e-014	-4.47632e-015	-1.53069e-014	-1.49749e-014	-2.15923e-015	-9.68244e-015
9.88947e-015	9.94032e-015	1.96134e-014	-4.3353e-015	-4.95738e-015	-1.16886e-014	-1.0733e-014	1.99115e-014	2.01943e-014	6.67971e-015	2.53446e-014	1.0028e-014	2.4741e-014	2.61722e-014	-5.35987e-015	-7.29548e-015	-8.64251e-015	-8.52085e-015	-8.33046e-015	-1.47249e-014	-4.27166e-015	-1.50853e-014	-1.47892e-014	-1.60245e-015	-9.80497e-015
9.83603e-015	1.03278e-014	1.93808e-014	-4.08462e-015	-4.95239e-015	-1.12353e-014	-1.05898e-014	1.99591e-014	2.01969e-014	6.92004e-015	2.52938e-014	1.07632e-014	2.48726e-014	2.64255e-014	-5.28128e-015	-7.38815e-015	-8.37609e-015	-8.21003e-015	-8.1332e-015	-1.42488e-014	-4.05894e-015	-1.48866e-014	-1.46133e-014	-1.0451e-015	-9.93732e-015
9.78546e-015	1.07404e-014	1.91264e-014	-3.84032e-015	-4.95077e-015	-1.07677e-014	-1.04622e-014	1.99756e-014	2.0188e-014	7.17147e-015	2.52174e-014	1.14873e-014	2.50005e-014	2.66701e-014	-5.21094e-015	-7.47189e-015	-8.14431e-015	-7.88937e-015	-7.96304e-015	-1.3761e-014	-3.83842e-015	-1.47111e-014	-1.44491e-014	-4.8862e-016	-1.00777e-014
9.73807e-015	1.11763e-014	1.88534e-014	-3.60465e-015	-4.95344e-015	-1.02882e-014	-1.0351e-014	1.99614e-014	2.0168e-014	7.43369e-015	2.51161e-014	1.21954e-014	2.51253e-014	2.69041e-014	-5.14963e-015	-7.54615e-015	-7.94801e-015	-7.56145e-015	-7.81949e-015	-1.32636e-014	-3.61114e-015	-1.45581e-014	-1.42982e-014	6.51362e-017	-1.02244e-014
9.69379e-015	1.16331e-014	1.85644e-014	-3.38047e-015	-4.96148e-015	-9.79947e-015	-1.02575e-014	1.99174e-014	2.01375e-014	7.7058e-015	2.49908e-014	1.28831e-014	2.52479e-014	2.7126e-014	-5.09847e-015	-7.60985e-015	-7.78748e-015	-7.22925e-015	-7.70225e-015	-1.27592e-014	-3.37815e-015	-1.44269e-014	-1.41624e-014	6.14131e-016	-1.03756e-014
9.65253e-015	1.21079e-014	1.82631e-014	-3.1698e-015	-4.97575e-015	-9.30426e-015	-1.0182e-014	1.98441e-014	2.00973e-014	7.98758e-015	2.48426e-014	1.35463e-014	2.53687e-014	2.73341e-014	-5.05817e-015	-7.66193e-015	-7.66257e-015	-6.8956e-015	-7.61059e-015	-1.22496e-014	-3.14075e-015	-1.43162e-014	-1.40428e-014	1.15661e-015	-1.05291e-014
9.61495e-015	1.25982e-014	1.79526e-014	-2.97489e-015	-4.99691e-015	-8.80534e-015	-1.01247e-014	1.9742e-014	2.0048e-014	8.27823e-015	2.46725e-014	1.41809e-014	2.54881e-014	2.75265e-014	-5.02943e-015	-7.70161e-015	-7.57349e-015	-6.56322e-015	-7.5432e-015	-1.17368e-014	-2.89992e-015	-1.42244e-014	-1.39407e-014	1.69057e-015	-1.06822e-014
9.58087e-015	1.3101e-014	1.76358e-014	-2.7979e-015	-5.02565e-015	-8.30609e-015	-1.00858e-014	1.96125e-014	1.99904e-014	8.57668e-015	2.44818e-014	1.47834e-014	2.5607e-014	2.77018e-014	-5.01295e-015	-7.72826e-015	-7.51931e-015	-6.23499e-015	-7.49878e-015	-1.12229e-014	-2.65627e-015	-1.41493e-014	-1.38574e-014	2.21391e-015	-1.08328e-014
9.55047e-015	1.36133e-014	1.73163e-014	-2.64041e-015	-5.06251e-015	-7.80953e-015	-1.00653e-014	1.94572e-014	1.99248e-014	8.88202e-015	2.4272e-014	1.53506e-014	2.57253e-014	2.7859e-014	-5.00947e-015	-7.74129e-015	-7.4989e-015	-5.91392e-015	-7.47638e-015	-1.07099e-014	-2.4112e-015	-1.40882e-014	-1.37931e-014	2.72464e-015	-1.09789e-014
9.52462e-015	1.41322e-014	1.69971e-014	-2.50377e-015	-5.10809e-015	-7.31834e-015	-1.00628e-014	1.92777e-014	1.98518e-014	9.19315e-015	2.40445e-014	1.58788e-014	2.58438e-014	2.79963e-014	-5.01909e-015	-7.74014e-015	-7.51112e-015	-5.60259e-015	-7.4744e-015	-1.01994e-014	-2.16564e-015	-1.40389e-014	-1.37484e-014	3.22055e-015	-1.11181e-014
9.50364e-015	1.46543e-014	1.66815e-014	-2.38929e-015	-5.16322e-015	-6.83598e-015	-1.00776e-014	1.90758e-014	1.97722e-014	9.50862e-015	2.38012e-014	1.63641e-014	2.59628e-014	2.81128e-014	-5.04207e-015	-7.72472e-015	-7.55481e-015	-5.30345e-015	-7.49129e-015	-9.69306e-015	-1.92067e-015	-1.39977e-014	-1.37233e-014	3.69929e-015	-1.12478e-014
9.48748e-015	1.51762e-014	1.63722e-014	-2.29781e-015	-5.22849e-015	-6.3659e-015	-1.01091e-014	1.88526e-014	1.96865e-014	9.82744e-015	2.3544e-014	1.68049e-014	2.60818e-014	2.82074e-014	-5.07898e-015	-7.69477e-015	-7.62829e-015	-5.01894e-015	-7.52541e-015	-9.19244e-015	-1.67772e-015	-1.39615e-014	-1.37174e-014	4.15908e-015	-1.13659e-014
9.47705e-015	1.56948e-014	1.60722e-014	-2.22983e-015	-5.30432e-015	-5.91131e-015	-1.01558e-014	1.86104e-014	1.95954e-014	1.01482e-014	2.32748e-014	1.71996e-014	2.62008e-014	2.82792e-014	-5.12995e-015	-7.65045e-015	-7.72947e-015	-4.75172e-015	-7.57515e-015	-8.69915e-015	-1.43842e-015	-1.39266e-014	-1.37298e-014	4.59777e-015	-1.147e-014
9.47293e-015	1.62068e-014	1.57843e-014	-2.1861e-015	-5.39127e-015	-5.47515e-015	-1.02171e-014	1.83517e-014	1.94992e-014	1.04693e-014	2.2996e-014	1.75468e-014	2.63197e-014	2.83279e-014	-5.19467e-015	-7.59187e-015	-7.85642e-015	-4.50336e-015	-7.63846e-015	-8.21423e-015	-1.20373e-015	-1.3889e-014	-1.37597e-014	5.01336e-015	-1.15574e-014
9.47521e-015	1.67087e-014	1.5511e-014	-2.1666e-015	-5.48931e-015	-5.06017e-015	-1.02917e-014	1.80786e-014	1.93981e-014	1.07894e-014	2.27095e-014	1.78451e-014	2.64382e-014	2.83528e-014	-5.27265e-015	-7.51927e-015	-8.00702e-015	-4.27551e-015	-7.71321e-015	-7.73889e-015	-9.74429e-016	-1.38449e-014	-1.38061e-014	5.40392e-015	-1.16264e-014
9.48418e-015	1.71976e-014	1.52543e-014	-2.17086e-015	-5.59837e-015	-4.66913e-015	-1.03778e-014	1.77936e-014	1.9292e-014	1.1107e-014	2.24174e-014	1.80935e-014	2.65566e-014	2.83537e-014	-5.36343e-015	-7.43345e-015	-8.17816e-015	-4.06966e-015	-7.79672e-015	-7.27386e-015	-7.51605e-016	-1.37908e-014	-1.38672e-014	5.76727e-015	-1.1675e-014
9.49998e-015	1.76698e-014	1.50164e-014	-2.19781e-015	-5.71836e-015	-4.30458e-015	-1.04742e-014	1.74988e-014	1.91813e-014	1.14205e-014	2.21222e-014	1.82917e-014	2.66745e-014	2.83303e-014	-5.46689e-015	-7.33523e-015	-8.36694e-015	-3.88695e-015	-7.88709e-015	-6.82007e-015	-5.36462e-016	-1.37229e-014	-1.39415e-014	6.10201e-015	-1.17011e-014
9.52334e-015	1.81229e-014	1.47993e-014	-2.24695e-015	-5.84926e-015	-3.96909e-015	-1.05789e-014	1.71966e-014	1.90666e-014	1.17285e-014	2.18258e-014	1.84397e-014	2.67907e-014	2.82826e-014	-5.5828e-015	-7.22472e-015	-8.57076e-015	-3.72816e-015	-7.98183e-015	-6.3784e-015	-3.30289e-016	-1.36382e-014	-1.40273e-014	6.40629e-015	-1.17032e-014
9.55477e-015	1.85536e-014	1.46045e-014	-2.31731e-015	-5.99056e-015	-3.66461e-015	-1.06905e-014	1.68892e-014	1.89475e-014	1.203e-014	2.15301e-014	1.85379e-014	2.69044e-014	2.82106e-014	-5.71045e-015	-7.10291e-015	-8.78624e-015	-3.59376e-015	-8.07877e-015	-5.94929e-015	-1.33924e-016	-1.35332e-014	-1.41222e-014	6.67864e-015	-1.168e-014
9.59421e-015	1.89585e-014	1.44329e-014	-2.40805e-015	-6.14208e-015	-3.39335e-015	-1.08073e-014	1.65786e-014	1.8824e-014	1.23236e-014	2.12376e-014	1.85869e-014	2.70156e-014	2.81145e-014	-5.84852e-015	-6.97122e-015	-9.01054e-015	-3.48432e-015	-8.17549e-015	-5.5332e-015	5.19257e-017	-1.34043e-014	-1.4224e-014	6.9176e-015	-1.16303e-014
9.64165e-015	1.9335e-014	1.42851e-014	-2.5178e-015	-6.30294e-015	-3.15642e-015	-1.09273e-014	1.62669e-014	1.86961e-014	1.26076e-014	2.09503e-014	1.85878e-014	2.7123e-014	2.79947e-014	-5.9963e-015	-6.83129e-015	-9.24078e-015	-3.39934e-015	-8.27004e-015	-5.13076e-015	2.2622e-016	-1.32493e-014	-1.43305e-014	7.12211e-015	-1.15527e-014
9.6972e-015	1.96811e-014	1.41625e-014	-2.64419e-015	-6.47292e-015	-2.95539e-015	-1.10484e-014	1.59565e-014	1.85637e-014	1.28804e-014	2.06704e-014	1.85421e-014	2.72258e-014	2.78523e-014	-6.15253e-015	-6.68438e-015	-9.47454e-015	-3.33848e-015	-8.36039e-015	-4.74202e-015	3.88642e-016	-1.30656e-014	-1.44391e-014	7.29121e-015	-1.14463e-014
9.76099e-015	1.99944e-014	1.40652e-014	-2.78535e-015	-6.65131e-015	-2.79161e-015	-1.11691e-014	1.56493e-014	1.84266e-014	1.31411e-014	2.03993e-014	1.84518e-014	2.73231e-014	2.7688e-014	-6.31587e-015	-6.53199e-015	-9.70867e-015	-3.30111e-015	-8.4448e-015	-4.36716e-015	5.38842e-016	-1.28509e-014	-1.45475e-014	7.42429e-015	-1.13105e-014
9.83273e-015	2.02729e-014	1.39933e-014	-2.93937e-015	-6.83733e-015	-2.66559e-015	-1.12874e-014	1.53466e-014	1.82842e-014	1.33885e-014	2.01391e-014	1.83185e-014	2.74144e-014	2.75023e-014	-6.48537e-015	-6.37563e-015	-9.9408e-015	-3.28595e-015	-8.52138e-015	-4.00594e-015	6.76111e-016	-1.26043e-014	-1.46532e-014	7.52093e-015	-1.11451e-014
9.91214e-015	2.05148e-014	1.39467e-014	-3.10391e-015	-7.02972e-015	-2.57775e-015	-1.14013e-014	1.50501e-014	1.81365e-014	1.36213e-014	1.98908e-014	1.81446e-014	2.74992e-014	2.72962e-014	-6.65934e-015	-6.21707e-015	-1.01678e-014	-3.29157e-015	-8.58808e-015	-3.65864e-015	8.00634e-016	-1.23246e-014	-1.4754e-014	7.58059e-015	-1.09496e-014
9.99899e-015	2.07184e-014	1.39249e-014	-3.2772e-015	-7.22742e-015	-2.52844e-015	-1.15091e-014	1.47612e-014	1.79831e-014	1.38384e-014	1.96557e-014	1.79323e-014	2.75758e-014	2.70708e-014	-6.8366e-015	-6.05837e-015	-1.03874e-014	-3.31609e-015	-8.64338e-015	-3.32537e-015	9.1195e-016	-1.20114e-014	-1.48471e-014	7.60294e-015	-1.07242e-014
1.00932e-014	2.08827e-014	1.39271e-014	-3.4565e-015	-7.42978e-015	-2.51732e-015	-1.16092e-014	1.44809e-014	1.78231e-014	1.40388e-014	1.94349e-014	1.76848e-014	2.76436e-014	2.68269e-014	-7.0162e-015	-5.90141e-015	-1.05972e-014	-3.35759e-015	-8.68564e-015	-3.00664e-015	1.0102e-015	-1.16641e-014	-1.49301e-014	7.58878e-015	-1.04694e-014
1.01939e-014	2.10068e-014	1.39522e-014	-3.63968e-015	-7.63605e-015	-2.5434e-015	-1.17004e-014	1.42098e-014	1.7656e-014	1.42218e-014	1.92298e-014	1.74046e-014	2.7702e-014	2.65658e-014	-7.19675e-015	-5.74794e-015	-1.07948e-014	-3.41421e-015	-8.71314e-015	-2.70261e-015	1.0948e-015	-1.12838e-014	-1.50005e-014	7.53861e-015	-1.01861e-014
1.03009e-014	2.10904e-014	1.39987e-014	-3.8246e-015	-7.84498e-015	-2.60642e-015	-1.17815e-014	1.39485e-014	1.74812e-014	1.43865e-014	1.90411e-014	1.70944e-014	2.77505e-014	2.62887e-014	-7.37709e-015	-5.60027e-015	-1.09786e-014	-3.48376e-015	-8.72488e-015	-2.41332e-015	1.16577e-015	-1.08715e-014	-1.50562e-014	7.45358e-015	-9.87515e-015
1.04135e-014	2.11328e-014	1.40653e-014	-4.00946e-015	-8.05563e-015	-2.70489e-015	-1.18514e-014	1.36971e-014	1.72984e-014	1.45322e-014	1.8869e-014	1.67574e-014	2.77885e-014	2.59968e-014	-7.5555e-015	-5.46052e-015	-1.11471e-014	-3.56406e-015	-8.71946e-015	-2.13897e-015	1.22296e-015	-1.04292e-014	-1.50949e-014	7.33478e-015	-9.53753e-015
1.05308e-014	2.11341e-014	1.41508e-014	-4.19201e-015	-8.2671e-015	-2.83734e-015	-1.19092e-014	1.34555e-014	1.71068e-014	1.4658e-014	1.87139e-014	1.63966e-014	2.78149e-014	2.56915e-014	-7.73109e-015	-5.3307e-015	-1.12981e-014	-3.65249e-015	-8.69605e-015	-1.87957e-015	1.26653e-015	-9.95885e-015	-1.51152e-014	7.18337e-015	-9.17511e-015
1.06523e-014	2.10944e-014	1.42534e-014	-4.37039e-015	-8.47858e-015	-3.00158e-015	-1.19542e-014	1.32237e-014	1.6906e-014	1.47631e-014	1.85756e-014	1.60147e-014	2.78295e-014	2.53744e-014	-7.90276e-015	-5.21273e-015	-1.14308e-014	-3.74661e-015	-8.65388e-015	-1.63503e-015	1.29685e-015	-9.46306e-015	-1.51157e-014	7.00118e-015	-8.78961e-015
1.07768e-014	2.10138e-014	1.43707e-014	-4.54301e-015	-8.6886e-015	-3.1963e-015	-1.19861e-014	1.30009e-014	1.66955e-014	1.48471e-014	1.84537e-014	1.56147e-014	2.78323e-014	2.50467e-014	-8.06969e-015	-5.10869e-015	-1.15445e-014	-3.84372e-015	-8.59279e-015	-1.40562e-015	1.31387e-015	-8.945e-015	-1.50944e-014	6.78998e-015	-8.38304e-015
1.09031e-014	2.08936e-014	1.45009e-014	-4.70814e-015	-8.89581e-015	-3.41942e-015	-1.20046e-014	1.27865e-014	1.64748e-014	1.49095e-014	1.83473e-014	1.51993e-014	2.78229e-014	2.47103e-014	-8.23113e-015	-5.02003e-015	-1.16386e-014	-3.94128e-015	-8.51235e-015	-1.19157e-015	1.31793e-015	-8.40799e-015	-1.50506e-014	6.55191e-015	-7.95744e-015
1.10304e-014	2.07351e-014	1.46416e-014	-4.86447e-015	-9.09938e-015	-3.66847e-015	-1.20092e-014	1.25803e-014	1.62436e-014	1.49505e-014	1.82559e-014	1.47716e-014	2.78006e-014	2.43662e-014	-8.38627e-015	-4.94824e-015	-1.17124e-014	-4.0374e-015	-8.41232e-015	-9.92821e-016	1.30914e-015	-7.85613e-015	-1.49834e-014	6.28931e-015	-7.51503e-015
1.11578e-014	2.05389e-014	1.47906e-014	-5.01062e-015	-9.29789e-015	-3.9412e-015	-1.20005e-014	1.23808e-014	1.60016e-014	1.49697e-014	1.81786e-014	1.43343e-014	2.77656e-014	2.40162e-014	-8.53428e-015	-4.89503e-015	-1.17659e-014	-4.12983e-015	-8.2932e-015	-8.10151e-016	1.28836e-015	-7.294e-015	-1.48922e-014	6.00439e-015	-7.05878e-015
1.12836e-014	2.03066e-014	1.49454e-014	-5.14559e-015	-9.49065e-015	-4.23447e-015	-1.19786e-014	1.21863e-014	1.57481e-014	1.49665e-014	1.81139e-014	1.38897e-014	2.77174e-014	2.36616e-014	-8.67468e-015	-4.86149e-015	-1.17996e-014	-4.2164e-015	-8.1554e-015	-6.43969e-016	1.25607e-015	-6.72614e-015	-1.47771e-014	5.69949e-015	-6.59152e-015
1.14065e-014	2.00397e-014	1.51034e-014	-5.26881e-015	-9.67669e-015	-4.54531e-015	-1.19438e-014	1.19958e-014	1.54828e-014	1.49408e-014	1.80604e-014	1.34408e-014	2.76558e-014	2.33037e-014	-8.80689e-015	-4.84835e-015	-1.18136e-014	-4.29488e-015	-7.99918e-015	-4.94158e-016	1.21259e-015	-6.15684e-015	-1.46382e-014	5.37768e-015	-6.11606e-015
1.1526e-014	1.97397e-014	1.52621e-014	-5.38024e-015	-9.85509e-015	-4.87039e-015	-1.18966e-014	1.18076e-014	1.52057e-014	1.48927e-014	1.80164e-014	1.29896e-014	2.75813e-014	2.29442e-014	-8.93097e-015	-4.85655e-015	-1.18083e-014	-4.36368e-015	-7.82505e-015	-3.61265e-016	1.15824e-015	-5.59083e-015	-1.44757e-014	5.04204e-015	-5.63585e-015
1.16408e-014	1.94092e-014	1.5419e-014	-5.47931e-015	-1.00246e-014	-5.20721e-015	-1.18381e-014	1.16198e-014	1.49164e-014	1.48226e-014	1.79806e-014	1.25387e-014	2.74943e-014	2.25848e-014	-9.04684e-015	-4.8869e-015	-1.17843e-014	-4.42128e-015	-7.63376e-015	-2.4547e-016	1.09321e-015	-5.03258e-015	-1.42909e-014	4.69523e-015	-5.15376e-015
1.17498e-014	1.90505e-014	1.55716e-014	-5.56541e-015	-1.01849e-014	-5.55225e-015	-1.1769e-014	1.14307e-014	1.4615e-014	1.47307e-014	1.79505e-014	1.20902e-014	2.73953e-014	2.22266e-014	-9.15443e-015	-4.93954e-015	-1.17418e-014	-4.46628e-015	-7.42685e-015	-1.47484e-016	1.01791e-015	-4.48712e-015	-1.40845e-014	4.34044e-015	-4.67328e-015
1.18516e-014	1.86657e-014	1.57182e-014	-5.639e-015	-1.03355e-014	-5.90223e-015	-1.16905e-014	1.12378e-014	1.43016e-014	1.46168e-014	1.79242e-014	1.16459e-014	2.72841e-014	2.18706e-014	-9.25368e-015	-5.0144e-015	-1.16819e-014	-4.49777e-015	-7.20604e-015	-6.71549e-017	9.32585e-016	-3.95979e-015	-1.38577e-014	3.98104e-015	-4.19785e-015
1.19452e-014	1.82572e-014	1.58561e-014	-5.70084e-015	-1.04753e-014	-6.25411e-015	-1.16039e-014	1.104e-014	1.39767e-014	1.44813e-014	1.78995e-014	1.12077e-014	2.71612e-014	2.15184e-014	-9.34544e-015	-5.11147e-015	-1.16057e-014	-4.51478e-015	-6.97216e-015	-5.19214e-018	8.37067e-016	-3.45553e-015	-1.36119e-014	3.6198e-015	-3.73067e-015
1.20294e-014	1.78279e-014	1.59832e-014	-5.75102e-015	-1.06034e-014	-6.60481e-015	-1.15099e-014	1.08354e-014	1.36409e-014	1.43247e-014	1.7874e-014	1.07772e-014	2.70264e-014	2.11713e-014	-9.42989e-015	-5.23002e-015	-1.15143e-014	-4.51701e-015	-6.72683e-015	3.78686e-017	7.31735e-016	-2.97876e-015	-1.33492e-014	3.25915e-015	-3.27496e-015
1.21028e-014	1.73801e-014	1.60976e-014	-5.79038e-015	-1.07193e-014	-6.95151e-015	-1.14099e-014	1.06225e-014	1.32945e-014	1.41473e-014	1.78453e-014	1.03558e-014	2.68808e-014	2.08302e-014	-9.50789e-015	-5.36911e-015	-1.14083e-014	-4.50389e-015	-6.47158e-015	6.16603e-017	6.16474e-016	-2.53389e-015	-1.30714e-014	2.90217e-015	-2.83373e-015
1.21644e-014	1.69163e-014	1.6197e-014	-5.82019e-015	-1.0823e-014	-7.29117e-015	-1.1305e-014	1.03999e-014	1.29382e-014	1.39496e-014	1.78114e-014	9.94478e-015	2.67245e-014	2.04967e-014	-9.58022e-015	-5.52792e-015	-1.1289e-014	-4.47619e-015	-6.20766e-015	6.60603e-017	4.91505e-016	-2.12471e-015	-1.27807e-014	2.55144e-015	-2.41004e-015
1.22132e-014	1.64395e-014	1.62798e-014	-5.84153e-015	-1.0914e-014	-7.621e-015	-1.11968e-014	1.01666e-014	1.2573e-014	1.37323e-014	1.77698e-014	9.54537e-015	2.65575e-014	2.01718e-014	-9.64758e-015	-5.70472e-015	-1.1158e-014	-4.43402e-015	-5.93749e-015	5.08931e-017	3.568e-016	-1.7552e-015	-1.24795e-014	2.20983e-015	-2.00712e-015
1.22486e-014	1.59528e-014	1.63445e-014	-5.85533e-015	-1.09916e-014	-7.93818e-015	-1.10866e-014	9.9219e-015	1.21992e-014	1.3496e-014	1.77186e-014	9.15858e-015	2.63798e-014	1.98566e-014	-9.71084e-015	-5.8975e-015	-1.10163e-014	-4.3782e-015	-5.66362e-015	1.53033e-017	2.12145e-016	-1.42854e-015	-1.21704e-014	1.88e-015	-1.62765e-015
1.22699e-014	1.54587e-014	1.63896e-014	-5.86278e-015	-1.10557e-014	-8.24025e-015	-1.09757e-014	9.66457e-015	1.1818e-014	1.32415e-014	1.76557e-014	8.78508e-015	2.61918e-014	1.95524e-014	-9.77054e-015	-6.1041e-015	-1.08645e-014	-4.3096e-015	-5.3876e-015	-4.10316e-017	5.77261e-017	-1.14764e-015	-1.1856e-014	1.56397e-015	-1.27469e-015
1.22765e-014	1.49596e-014	1.6414e-014	-5.86514e-015	-1.11059e-014	-8.52484e-015	-1.08652e-014	9.39396e-015	1.14306e-014	1.29698e-014	1.75787e-014	8.42613e-015	2.59942e-014	1.92596e-014	-9.82787e-015	-6.32217e-015	-1.07043e-014	-4.22956e-015	-5.11203e-015	-1.1774e-016	-1.06718e-016	-9.14788e-016	-1.15392e-014	1.26358e-015	-9.50668e-016
1.22676e-014	1.44581e-014	1.64167e-014	-5.86402e-015	-1.11422e-014	-8.7897e-015	-1.07559e-014	9.10985e-015	1.10381e-014	1.2681e-014	1.7486e-014	8.08092e-015	2.57871e-014	1.89796e-014	-9.88354e-015	-6.54926e-015	-1.0537e-014	-4.13937e-015	-4.83893e-015	-2.14253e-016	-2.81906e-016	-7.31833e-016	-1.12225e-014	9.80727e-016	-6.57847e-016
1.2243e-014	1.39567e-014	1.63969e-014	-5.86029e-015	-1.11641e-014	-9.03301e-015	-1.0649e-014	8.81237e-015	1.06417e-014	1.23763e-014	1.73756e-014	7.74938e-015	2.55707e-014	1.87128e-014	-9.93781e-015	-6.78287e-015	-1.03636e-014	-4.04078e-015	-4.57054e-015	-3.30246e-016	-4.68072e-016	-6.00134e-016	-1.09092e-014	7.16702e-016	-3.98555e-016
1.22023e-014	1.3458e-014	1.63541e-014	-5.85564e-015	-1.11718e-014	-9.25296e-015	-1.05454e-014	8.50147e-015	1.02429e-014	1.20566e-014	1.72454e-014	7.43194e-015	2.53452e-014	1.846e-014	-9.99157e-015	-7.01966e-015	-1.01848e-014	-3.9351e-015	-4.30879e-015	-4.6562e-016	-6.65347e-016	-5.20023e-016	-1.06022e-014	4.73051e-016	-1.74641e-016
1.21459e-014	1.29646e-014	1.62882e-014	-5.85153e-015	-1.11652e-014	-9.44809e-015	-1.04464e-014	8.17761e-015	9.84312e-015	1.17228e-014	1.70943e-014	7.12857e-015	2.51108e-014	1.82216e-014	-1.00452e-014	-7.25665e-015	-1.00016e-014	-3.82451e-015	-4.05602e-015	-6.19844e-016	-8.7426e-016	-4.92201e-016	-1.0304e-014	2.50758e-016	1.23032e-017
1.20743e-014	1.24788e-014	1.6199e-014	-5.84921e-015	-1.11438e-014	-9.6168e-015	-1.03523e-014	7.84219e-015	9.44373e-015	1.13751e-014	1.69213e-014	6.83948e-015	2.48681e-014	1.79982e-014	-1.00992e-014	-7.49034e-015	-9.81461e-015	-3.71115e-015	-3.81465e-015	-7.92349e-016	-1.09505e-015	-5.16372e-016	-1.00174e-014	5.04077e-017	1.61523e-016
1.19872e-014	1.20029e-014	1.6087e-014	-5.84973e-015	-1.11078e-014	-9.75844e-015	-1.02638e-014	7.49655e-015	9.04637e-015	1.10145e-014	1.67256e-014	6.56414e-015	2.46172e-014	1.77904e-014	-1.01537e-014	-7.71749e-015	-9.62441e-015	-3.59704e-015	-3.5868e-015	-9.82147e-016	-1.32848e-015	-5.91424e-016	-9.74485e-015	-1.27478e-016	2.71902e-016
1.18847e-014	1.15389e-014	1.59526e-014	-5.85407e-015	-1.10568e-014	-9.87195e-015	-1.01813e-014	7.1421e-015	8.65267e-015	1.06424e-014	1.6506e-014	6.302e-015	2.43581e-014	1.75983e-014	-1.02091e-014	-7.93461e-015	-9.4319e-015	-3.48431e-015	-3.37424e-015	-1.18791e-015	-1.57473e-015	-7.15913e-016	-9.48947e-015	-2.82589e-016	3.42546e-016
1.17676e-014	1.10887e-014	1.57964e-014	-5.86286e-015	-1.09912e-014	-9.95636e-015	-1.01055e-014	6.78087e-015	8.26395e-015	1.02601e-014	1.62626e-014	6.05268e-015	2.40913e-014	1.74219e-014	-1.02655e-014	-8.13862e-015	-9.23752e-015	-3.37532e-015	-3.17917e-015	-1.40793e-015	-1.83417e-015	-8.88061e-016	-9.2536e-015	-4.1493e-016	3.73516e-016
1.16364e-014	1.06543e-014	1.56194e-014	-5.87686e-015	-1.09111e-014	-1.00114e-014	-1.0036e-014	6.41479e-015	7.88203e-015	9.86822e-015	1.59951e-014	5.81565e-015	2.38171e-014	1.72614e-014	-1.03231e-014	-8.32569e-015	-9.04176e-015	-3.27165e-015	-3.0034e-015	-1.64148e-015	-2.10718e-015	-1.10519e-015	-9.03962e-015	-5.25014e-016	3.64788e-016
1.1492e-014	1.02378e-014	1.54225e-014	-5.89618e-015	-1.08163e-014	-1.00372e-014	-9.97328e-015	6.04636e-015	7.50813e-015	9.46772e-015	1.57034e-014	5.59052e-015	2.35358e-014	1.71168e-014	-1.03815e-014	-8.49259e-015	-8.84526e-015	-3.17544e-015	-2.84857e-015	-1.88706e-015	-2.39372e-015	-1.36475e-015	-8.84926e-015	-6.13343e-016	3.16619e-016
1.13351e-014	9.84052e-015	1.52074e-014	-5.92126e-015	-1.07072e-014	-1.00341e-014	-9.91705e-015	5.67878e-015	7.14389e-015	9.05951e-015	1.53877e-014	5.3764e-015	2.32471e-014	1.6988e-014	-1.04407e-014	-8.63616e-015	-8.64817e-015	-3.0886e-015	-2.71647e-015	-2.14246e-015	-2.69421e-015	-1.66393e-015	-8.68435e-015	-6.81181e-016	2.30096e-016
1.1167e-014	9.46428e-015	1.49755e-014	-5.95184e-015	-1.0585e-014	-1.00019e-014	-9.86723e-015	5.31491e-015	6.7912e-015	8.64454e-015	1.50487e-014	5.1725e-015	2.29522e-014	1.68745e-014	-1.04998e-014	-8.75308e-015	-8.45059e-015	-3.01269e-015	-2.60836e-015	-2.40598e-015	-3.00884e-015	-1.99919e-015	-8.54638e-015	-7.29508e-016	1.0628e-016
1.09885e-014	9.11045e-015	1.47285e-014	-5.98832e-015	-1.04494e-014	-9.9413e-015	-9.82368e-015	4.95763e-015	6.45107e-015	8.22409e-015	1.46871e-014	4.97794e-015	2.26508e-014	1.67763e-014	-1.05585e-014	-8.8404e-015	-8.25289e-015	-2.94953e-015	-2.52512e-015	-2.67568e-015	-3.33806e-015	-2.36695e-015	-8.43698e-015	-7.59857e-016	-5.3496e-017
1.08012e-014	8.78056e-015	1.44682e-014	-6.03071e-015	-1.03009e-014	-9.85282e-015	-9.78562e-015	4.61011e-015	6.12494e-015	7.79892e-015	1.43036e-014	4.7918e-015	2.23436e-014	1.6693e-014	-1.06158e-014	-8.89571e-015	-8.05534e-015	-2.90032e-015	-2.46777e-015	-2.94946e-015	-3.68175e-015	-2.76303e-015	-8.35726e-015	-7.73391e-016	-2.47349e-016
1.06064e-014	8.47622e-015	1.41966e-014	-6.07828e-015	-1.01397e-014	-9.73757e-015	-9.75238e-015	4.27588e-015	5.81408e-015	7.36967e-015	1.38995e-014	4.61344e-015	2.20309e-014	1.66244e-014	-1.06709e-014	-8.91683e-015	-7.85804e-015	-2.8666e-015	-2.43721e-015	-3.22502e-015	-4.0402e-015	-3.18318e-015	-8.30793e-015	-7.71419e-016	-4.73291e-016
1.04054e-014	8.19869e-015	1.39158e-014	-6.13054e-015	-9.96698e-015	-9.59725e-015	-9.7236e-015	3.95787e-015	5.51942e-015	6.93735e-015	1.34763e-014	4.44234e-015	2.17133e-014	1.65691e-014	-1.07227e-014	-8.90166e-015	-7.66141e-015	-2.84932e-015	-2.43394e-015	-3.49987e-015	-4.41348e-015	-3.62273e-015	-8.28965e-015	-7.55455e-016	-7.29171e-016
1.02001e-014	7.94885e-015	1.36277e-014	-6.18651e-015	-9.7833e-015	-9.43281e-015	-9.69918e-015	3.65954e-015	5.24191e-015	6.50308e-015	1.30356e-014	4.27784e-015	2.13913e-014	1.65269e-014	-1.07701e-014	-8.84855e-015	-7.466e-015	-2.84938e-015	-2.45868e-015	-3.77141e-015	-4.80134e-015	-4.07724e-015	-8.30302e-015	-7.27472e-016	-1.01229e-015
9.99191e-015	7.72769e-015	1.33345e-014	-6.24525e-015	-9.58969e-015	-9.24581e-015	-9.67811e-015	3.38452e-015	4.98321e-015	6.06798e-015	1.25792e-014	4.11872e-015	2.10655e-014	1.64969e-014	-1.08121e-014	-8.75633e-015	-7.27195e-015	-2.86724e-015	-2.51083e-015	-4.03777e-015	-5.20297e-015	-4.54265e-015	-8.34806e-015	-6.88938e-016	-1.31988e-015
9.7823e-015	7.53579e-015	1.30389e-014	-6.30572e-015	-9.38707e-015	-9.03813e-015	-9.65951e-015	3.13581e-015	4.74382e-015	5.63294e-015	1.21092e-014	3.96407e-015	2.07369e-014	1.64776e-014	-1.08476e-014	-8.62373e-015	-7.07916e-015	-2.90348e-015	-2.59002e-015	-4.29667e-015	-5.61784e-015	-5.01449e-015	-8.4245e-015	-6.41976e-016	-1.64889e-015
9.57299e-015	7.3741e-015	1.27433e-014	-6.36674e-015	-9.17601e-015	-8.81149e-015	-9.64268e-015	2.91646e-015	4.52468e-015	5.19907e-015	1.16272e-014	3.81333e-015	2.04065e-014	1.64685e-014	-1.08756e-014	-8.45035e-015	-6.88801e-015	-2.95829e-015	-2.69589e-015	-4.54575e-015	-6.04556e-015	-5.48833e-015	-8.5315e-015	-5.88275e-016	-1.99589e-015
9.36588e-015	7.24343e-015	1.24497e-014	-6.42707e-015	-8.95762e-015	-8.56781e-015	-9.62651e-015	2.72932e-015	4.32667e-015	4.76709e-015	1.11355e-014	3.66573e-015	2.00749e-014	1.64686e-014	-1.08943e-014	-8.23603e-015	-6.69907e-015	-3.0313e-015	-2.82812e-015	-4.78253e-015	-6.48554e-015	-5.96007e-015	-8.66884e-015	-5.29764e-016	-2.35779e-015
9.16241e-015	7.14407e-015	1.21605e-014	-6.48573e-015	-8.73326e-015	-8.30909e-015	-9.61047e-015	2.57663e-015	4.14975e-015	4.33794e-015	1.06362e-014	3.52028e-015	1.97433e-014	1.64769e-014	-1.09023e-014	-7.98089e-015	-6.51301e-015	-3.12194e-015	-2.98533e-015	-5.00441e-015	-6.93713e-015	-6.42532e-015	-8.83519e-015	-4.67569e-016	-2.73124e-015
8.96438e-015	7.07675e-015	1.18784e-014	-6.54139e-015	-8.50367e-015	-8.03753e-015	-9.59342e-015	2.4601e-015	3.99414e-015	3.91209e-015	1.01317e-014	3.37604e-015	1.94131e-014	1.64922e-014	-1.08987e-014	-7.68555e-015	-6.32993e-015	-3.22977e-015	-3.16623e-015	-5.21e-015	-7.39975e-015	-6.8806e-015	-9.02862e-015	-4.03555e-016	-3.1129e-015
8.77312e-015	7.04191e-015	1.16054e-014	-6.59238e-015	-8.27039e-015	-7.75557e-015	-9.57463e-015	2.3821e-015	3.86013e-015	3.48996e-015	9.62429e-015	3.23254e-015	1.90853e-014	1.65132e-014	-1.08825e-014	-7.3514e-015	-6.15047e-015	-3.3542e-015	-3.36973e-015	-5.39725e-015	-7.87214e-015	-7.32234e-015	-9.24818e-015	-3.3881e-016	-3.49969e-015
8.59063e-015	7.04005e-015	1.13437e-014	-6.63752e-015	-8.03503e-015	-7.46507e-015	-9.55351e-015	2.34404e-015	3.7474e-015	3.07274e-015	9.11635e-015	3.08949e-015	1.87614e-014	1.65391e-014	-1.08525e-014	-6.98009e-015	-5.97553e-015	-3.49445e-015	-3.59455e-015	-5.56431e-015	-8.35317e-015	-7.74723e-015	-9.49206e-015	-2.74961e-016	-3.88787e-015
8.41846e-015	7.07117e-015	1.10954e-014	-6.67589e-015	-7.79857e-015	-7.16817e-015	-9.52942e-015	2.34693e-015	3.65555e-015	2.66105e-015	8.61008e-015	2.94633e-015	1.84423e-014	1.65681e-014	-1.08076e-014	-6.57383e-015	-5.80549e-015	-3.64931e-015	-3.83872e-015	-5.70962e-015	-8.84112e-015	-8.15232e-015	-9.75809e-015	-2.12873e-016	-4.27368e-015
8.25798e-015	7.13562e-015	1.08624e-014	-6.7064e-015	-7.56226e-015	-6.86727e-015	-9.50179e-015	2.39113e-015	3.58434e-015	2.2555e-015	8.1074e-015	2.80261e-015	1.81297e-014	1.6599e-014	-1.07467e-014	-6.13496e-015	-5.64127e-015	-3.81765e-015	-4.10042e-015	-5.83133e-015	-9.33461e-015	-8.5346e-015	-1.00442e-014	-1.53715e-016	-4.6536e-015
8.11053e-015	7.23336e-015	1.06466e-014	-6.72806e-015	-7.32782e-015	-6.5644e-015	-9.46986e-015	2.47681e-015	3.53328e-015	1.85666e-015	7.61037e-015	2.65774e-015	1.78247e-014	1.66309e-014	-1.06691e-014	-5.66629e-015	-5.48356e-015	-3.99823e-015	-4.37745e-015	-5.92833e-015	-9.83222e-015	-8.89117e-015	-1.03479e-014	-9.81084e-017	-5.02439e-015
7.97746e-015	7.36406e-015	1.04499e-014	-6.74037e-015	-7.09661e-015	-6.26149e-015	-9.43387e-015	2.60378e-015	3.50161e-015	1.46513e-015	7.12107e-015	2.51136e-015	1.75292e-014	1.66628e-014	-1.05744e-014	-5.1712e-015	-5.33344e-015	-4.1894e-015	-4.66763e-015	-5.99985e-015	-1.03326e-014	-9.22033e-015	-1.06664e-014	-4.66531e-017	-5.38266e-015
7.85981e-015	7.5277e-015	1.02735e-014	-6.74235e-015	-6.87042e-015	-5.96083e-015	-9.39339e-015	2.77105e-015	3.48815e-015	1.08134e-015	6.6411e-015	2.36317e-015	1.72442e-014	1.66935e-014	-1.04622e-014	-4.65286e-015	-5.19206e-015	-4.38919e-015	-4.9687e-015	-6.04496e-015	-1.08341e-014	-9.52071e-015	-1.0997e-014	2.19473e-019	-5.72498e-015
7.7588e-015	7.7238e-015	1.01186e-014	-6.73359e-015	-6.65023e-015	-5.66486e-015	-9.34798e-015	2.97688e-015	3.49241e-015	7.06111e-016	6.17263e-015	2.21257e-015	1.69714e-014	1.67219e-014	-1.03326e-014	-4.11507e-015	-5.06041e-015	-4.59603e-015	-5.27797e-015	-6.0633e-015	-1.13348e-014	-9.79064e-015	-1.13368e-014	4.19293e-017	-6.04859e-015
7.67557e-015	7.95205e-015	9.98617e-015	-6.71352e-015	-6.43759e-015	-5.37557e-015	-9.29788e-015	3.21944e-015	3.51344e-015	3.39732e-016	5.7176e-015	2.05898e-015	1.67121e-014	1.67466e-014	-1.01859e-014	-3.56219e-015	-4.93925e-015	-4.80851e-015	-5.59308e-015	-6.05492e-015	-1.18329e-014	-1.00288e-014	-1.16832e-014	7.84947e-017	-6.3504e-015
7.6109e-015	8.21191e-015	9.87721e-015	-6.68179e-015	-6.23402e-015	-5.09493e-015	-9.24367e-015	3.49618e-015	3.54967e-015	-1.7519e-017	5.27711e-015	1.90224e-015	1.64676e-014	1.67665e-014	-1.00229e-014	-2.99801e-015	-4.82963e-015	-5.02518e-015	-5.91083e-015	-6.02049e-015	-1.23267e-014	-1.02342e-014	-1.2033e-014	1.10185e-016	-6.62782e-015
7.56544e-015	8.50291e-015	9.79258e-015	-6.63836e-015	-6.0406e-015	-4.8252e-015	-9.18494e-015	3.80428e-015	3.59981e-015	-3.64907e-016	4.85248e-015	1.7421e-015	1.62388e-014	1.67812e-014	-9.84409e-015	-2.42692e-015	-4.73219e-015	-5.24415e-015	-6.22901e-015	-5.96017e-015	-1.28145e-014	-1.04063e-014	-1.23826e-014	1.36976e-016	-6.87823e-015
7.53959e-015	8.82392e-015	9.73278e-015	-6.58317e-015	-5.85834e-015	-4.56854e-015	-9.1222e-015	4.1409e-015	3.66257e-015	-7.01998e-016	4.44474e-015	1.57864e-015	1.6027e-014	1.67897e-014	-9.65004e-015	-1.85337e-015	-4.64766e-015	-5.46372e-015	-6.54437e-015	-5.87474e-015	-1.32942e-014	-1.05452e-014	-1.27289e-014	1.59278e-016	-7.09952e-015
7.53335e-015	9.17425e-015	9.69833e-015	-6.51672e-015	-5.68824e-015	-4.32611e-015	-9.05571e-015	4.50208e-015	3.73643e-015	-1.0281e-015	4.055e-015	1.4116e-015	1.58333e-014	1.67912e-014	-9.44175e-015	-1.28252e-015	-4.57659e-015	-5.68279e-015	-6.85359e-015	-5.76485e-015	-1.3764e-014	-1.06506e-014	-1.3069e-014	1.78016e-016	-7.28971e-015
7.54666e-015	9.5529e-015	9.68883e-015	-6.43948e-015	-5.53104e-015	-4.09956e-015	-8.98579e-015	4.88383e-015	3.81977e-015	-1.34324e-015	3.68441e-015	1.2407e-015	1.5658e-014	1.6785e-014	-9.22048e-015	-7.18707e-016	-4.51951e-015	-5.89967e-015	-7.15423e-015	-5.63149e-015	-1.42222e-014	-1.07229e-014	-1.33998e-014	1.93755e-016	-7.44703e-015
7.57924e-015	9.95863e-015	9.70449e-015	-6.35176e-015	-5.38738e-015	-3.89026e-015	-8.91276e-015	5.28195e-015	3.91139e-015	-1.64719e-015	3.33332e-015	1.06589e-015	1.55017e-014	1.67708e-014	-8.98769e-015	-1.66222e-016	-4.47792e-015	-6.1129e-015	-7.44399e-015	-5.47653e-015	-1.46668e-014	-1.07622e-014	-1.37181e-014	2.07468e-016	-7.56987e-015
7.63125e-015	1.03901e-014	9.74477e-015	-6.25454e-015	-5.25839e-015	-3.69938e-015	-8.83767e-015	5.69176e-015	4.01021e-015	-1.93945e-015	3.00209e-015	8.87596e-016	1.53653e-014	1.67481e-014	-8.74458e-015	3.70726e-016	-4.45248e-015	-6.32101e-015	-7.72024e-015	-5.30171e-015	-1.50963e-014	-1.07692e-014	-1.4021e-014	2.19733e-016	-7.65759e-015
7.70216e-015	1.08455e-014	9.80902e-015	-6.14885e-015	-5.14444e-015	-3.52858e-015	-8.76079e-015	6.10882e-015	4.11446e-015	-2.21956e-015	2.69116e-015	7.0548e-016	1.52485e-014	1.67167e-014	-8.49305e-015	8.87398e-016	-4.44348e-015	-6.52281e-015	-7.98061e-015	-5.10836e-015	-1.55089e-014	-1.07447e-014	-1.43053e-014	2.31377e-016	-7.70914e-015
7.79155e-015	1.1323e-014	9.8968e-015	-6.03582e-015	-5.04599e-015	-3.37859e-015	-8.68287e-015	6.52819e-015	4.2224e-015	-2.48698e-015	2.40027e-015	5.19899e-016	1.51511e-014	1.66766e-014	-8.23525e-015	1.37971e-015	-4.45111e-015	-6.71718e-015	-8.22248e-015	-4.89814e-015	-1.59031e-014	-1.06899e-014	-1.45682e-014	2.43237e-016	-7.72383e-015
7.89834e-015	1.1821e-014	1.00074e-014	-5.91645e-015	-4.96308e-015	-3.25011e-015	-8.60466e-015	6.94465e-015	4.33252e-015	-2.7421e-015	2.12942e-015	3.30438e-016	1.50729e-014	1.66278e-014	-7.97364e-015	1.84369e-015	-4.47534e-015	-6.90316e-015	-8.44339e-015	-4.67365e-015	-1.62775e-014	-1.06067e-014	-1.48072e-014	2.56396e-016	-7.7011e-015
8.02155e-015	1.2337e-014	1.01396e-014	-5.79225e-015	-4.89575e-015	-3.14397e-015	-8.52708e-015	7.35382e-015	4.44306e-015	-2.98458e-015	1.87832e-015	1.37544e-016	1.50129e-014	1.65702e-014	-7.71017e-015	2.2761e-015	-4.51627e-015	-7.08006e-015	-8.64102e-015	-4.43708e-015	-1.6631e-014	-1.04964e-014	-1.50199e-014	2.71599e-016	-7.64084e-015
8.16023e-015	1.28687e-014	1.02918e-014	-5.66452e-015	-4.84346e-015	-3.06054e-015	-8.45079e-015	7.75066e-015	4.55185e-015	-3.21421e-015	1.64709e-015	-5.8364e-017	1.49703e-014	1.65041e-014	-7.44671e-015	2.67356e-015	-4.57383e-015	-7.24733e-015	-8.81368e-015	-4.19075e-015	-1.6962e-014	-1.03609e-014	-1.52044e-014	2.90095e-016	-7.54349e-015
8.31271e-015	1.34138e-014	1.04628e-014	-5.53425e-015	-4.80592e-015	-3.00012e-015	-8.37656e-015	8.13057e-015	4.65768e-015	-3.43081e-015	1.43552e-015	-2.57116e-016	1.49445e-014	1.64298e-014	-7.18573e-015	3.0328e-015	-4.64751e-015	-7.40448e-015	-8.95969e-015	-3.937e-015	-1.72686e-014	-1.02013e-014	-1.53586e-014	3.12512e-016	-7.40981e-015
8.47794e-015	1.39698e-014	1.06512e-014	-5.40354e-015	-4.78243e-015	-2.96283e-015	-8.30528e-015	8.48932e-015	4.75914e-015	-3.63452e-015	1.24275e-015	-4.58507e-016	1.49341e-014	1.63477e-014	-6.92962e-015	3.3511e-015	-4.73713e-015	-7.55097e-015	-9.07785e-015	-3.67825e-015	-1.75502e-014	-1.00191e-014	-1.5481e-014	3.39433e-016	-7.24023e-015
8.65424e-015	1.45339e-014	1.08552e-014	-5.27351e-015	-4.77215e-015	-2.94803e-015	-8.23768e-015	8.82255e-015	4.85504e-015	-3.82487e-015	1.06839e-015	-6.62474e-016	1.49377e-014	1.62582e-014	-6.68048e-015	3.62639e-015	-4.8419e-015	-7.68667e-015	-9.16741e-015	-3.417e-015	-1.7806e-014	-9.81611e-015	-1.557e-014	3.71736e-016	-7.03544e-015
8.83979e-015	1.51034e-014	1.10734e-014	-5.14515e-015	-4.77403e-015	-2.95579e-015	-8.17436e-015	9.12599e-015	4.94351e-015	-4.00256e-015	9.11541e-016	-8.68984e-016	1.49536e-014	1.61618e-014	-6.43988e-015	3.85726e-015	-4.9606e-015	-7.81161e-015	-9.22761e-015	-3.15548e-015	-1.80351e-014	-9.5944e-015	-1.56243e-014	4.10074e-016	-6.79642e-015
9.03254e-015	1.5675e-014	1.1304e-014	-5.02005e-015	-4.78695e-015	-2.98539e-015	-8.11595e-015	9.39538e-015	5.02368e-015	-4.16742e-015	7.71343e-016	-1.07753e-015	1.49797e-014	1.60592e-014	-6.21074e-015	4.04216e-015	-5.09227e-015	-7.92563e-015	-9.25792e-015	-2.89601e-015	-1.82368e-014	-9.3559e-015	-1.56432e-014	4.54498e-016	-6.52455e-015
9.23004e-015	1.62457e-014	1.15456e-014	-4.89944e-015	-4.80959e-015	-3.036e-015	-8.06302e-015	9.62763e-015	5.09433e-015	-4.31947e-015	6.468e-016	-1.28849e-015	1.50138e-014	1.59512e-014	-5.99499e-015	4.1804e-015	-5.23598e-015	-8.02895e-015	-9.25774e-015	-2.64122e-015	-1.84107e-014	-9.10259e-015	-1.56262e-014	5.05249e-016	-6.22117e-015
9.43036e-015	1.68125e-014	1.17964e-014	-4.78425e-015	-4.84067e-015	-3.10719e-015	-8.01665e-015	9.82039e-015	5.15411e-015	-4.45908e-015	5.36799e-016	-1.50157e-015	1.50539e-014	1.58382e-014	-5.79378e-015	4.2715e-015	-5.39006e-015	-8.12155e-015	-9.227e-015	-2.39312e-015	-1.85567e-014	-8.83682e-015	-1.55728e-014	5.62371e-016	-5.88773e-015
9.63193e-015	1.73723e-014	1.20544e-014	-4.67581e-015	-4.87772e-015	-3.1983e-015	-7.97721e-015	9.97104e-015	5.20213e-015	-4.58603e-015	4.40224e-016	-1.71657e-015	1.50971e-014	1.57204e-014	-5.60876e-015	4.31544e-015	-5.553e-015	-8.20411e-015	-9.16599e-015	-2.15363e-015	-1.86744e-014	-8.56012e-015	-1.54828e-014	6.25627e-016	-5.52643e-015
9.83218e-015	1.79213e-014	1.2318e-014	-4.57457e-015	-4.91928e-015	-3.3075e-015	-7.94486e-015	1.00778e-014	5.23712e-015	-4.70031e-015	3.56238e-016	-1.93325e-015	1.51411e-014	1.55987e-014	-5.44112e-015	4.31308e-015	-5.72349e-015	-8.27672e-015	-9.07526e-015	-1.9241e-015	-1.87639e-014	-8.27405e-015	-1.53566e-014	6.95115e-016	-5.13923e-015
1.00291e-014	1.84561e-014	1.25853e-014	-4.48169e-015	-4.96369e-015	-3.43374e-015	-7.91994e-015	1.01399e-014	5.25807e-015	-4.80241e-015	2.84008e-016	-2.15139e-015	1.51834e-014	1.54744e-014	-5.29219e-015	4.26555e-015	-5.89967e-015	-8.33973e-015	-8.95601e-015	-1.70623e-015	-1.88251e-014	-7.97961e-015	-1.51948e-014	7.70546e-016	-4.72828e-015
1.02204e-014	1.8973e-014	1.28545e-014	-4.39726e-015	-5.00894e-015	-3.57599e-015	-7.90257e-015	1.01563e-014	5.26434e-015	-4.89256e-015	2.22076e-016	-2.37066e-015	1.52212e-014	1.53483e-014	-5.1631e-015	4.17392e-015	-6.0795e-015	-8.39405e-015	-8.80965e-015	-1.50161e-015	-1.88582e-014	-7.6788e-015	-1.49984e-014	8.51446e-016	-4.2955e-015
1.0404e-014	1.94687e-014	1.31243e-014	-4.32118e-015	-5.05293e-015	-3.73305e-015	-7.89301e-015	1.01273e-014	5.2549e-015	-4.97182e-015	1.69648e-016	-2.59067e-015	1.52511e-014	1.52206e-014	-5.0541e-015	4.04042e-015	-6.26127e-015	-8.44041e-015	-8.63775e-015	-1.31129e-015	-1.88643e-014	-7.37307e-015	-1.47686e-014	9.37086e-016	-3.84314e-015
1.05777e-014	1.99398e-014	1.33926e-014	-4.25328e-015	-5.09369e-015	-3.9034e-015	-7.89143e-015	1.00529e-014	5.22918e-015	-5.04048e-015	1.25942e-016	-2.81141e-015	1.52702e-014	1.50921e-014	-4.96539e-015	3.86715e-015	-6.44279e-015	-8.47926e-015	-8.44176e-015	-1.13619e-015	-1.88437e-014	-7.06413e-015	-1.45068e-014	1.02646e-015	-3.3729e-015
1.07391e-014	2.03828e-014	1.3658e-014	-4.1937e-015	-5.12925e-015	-4.08528e-015	-7.89768e-015	9.93415e-015	5.18684e-015	-5.09865e-015	8.9203e-017	-3.03329e-015	1.52755e-014	1.49634e-014	-4.89752e-015	3.65672e-015	-6.62206e-015	-8.51116e-015	-8.2234e-015	-9.77428e-016	-1.87975e-014	-6.75409e-015	-1.42149e-014	1.11876e-015	-2.88703e-015
1.08859e-014	2.07948e-014	1.3919e-014	-4.14234e-015	-5.15767e-015	-4.27713e-015	-7.91142e-015	9.77255e-015	5.12698e-015	-5.14668e-015	5.82009e-017	-3.25611e-015	1.52649e-014	1.48347e-014	-4.85036e-015	3.41215e-015	-6.79757e-015	-8.53688e-015	-7.98506e-015	-8.35268e-016	-1.87268e-014	-6.44432e-015	-1.38949e-014	1.21258e-015	-2.38803e-015
1.10161e-014	2.11725e-014	1.4174e-014	-4.09817e-015	-5.17702e-015	-4.47688e-015	-7.93277e-015	9.57056e-015	5.04913e-015	-5.18548e-015	3.17359e-017	-3.47983e-015	1.52362e-014	1.47064e-014	-4.82344e-015	3.13662e-015	-6.9673e-015	-8.55698e-015	-7.7289e-015	-7.09767e-016	-1.86329e-014	-6.13642e-015	-1.35488e-014	1.30708e-015	-1.87849e-015
1.1128e-014	2.15133e-014	1.44217e-014	-4.06054e-015	-5.18569e-015	-4.68303e-015	-7.96139e-015	9.33047e-015	4.95286e-015	-5.21582e-015	9.09501e-018	-3.70396e-015	1.51861e-014	1.45789e-014	-4.81616e-015	2.83379e-015	-7.12947e-015	-8.57242e-015	-7.45771e-015	-6.00793e-016	-1.85176e-014	-5.83222e-015	-1.3179e-014	1.40126e-015	-1.36086e-015
1.12195e-014	2.18143e-014	1.46605e-014	-4.02895e-015	-5.18222e-015	-4.89434e-015	-7.99656e-015	9.055e-015	4.83805e-015	-5.23854e-015	-1.06844e-017	-3.92878e-015	1.51123e-014	1.44522e-014	-4.82741e-015	2.50762e-015	-7.28231e-015	-8.58385e-015	-7.17436e-015	-5.08811e-016	-1.8382e-014	-5.53289e-015	-1.27886e-014	1.49377e-015	-8.37685e-016
1.12892e-014	2.20729e-014	1.48895e-014	-4.00243e-015	-5.16518e-015	-5.10919e-015	-8.03791e-015	8.74729e-015	4.70437e-015	-5.25473e-015	-2.89701e-017	-4.15442e-015	1.50135e-014	1.43262e-014	-4.85575e-015	2.16201e-015	-7.4241e-015	-8.59175e-015	-6.88175e-015	-4.33554e-016	-1.82277e-014	-5.23985e-015	-1.23802e-014	1.58297e-015	-3.11688e-016
1.13356e-014	2.22868e-014	1.51077e-014	-3.97951e-015	-5.13349e-015	-5.32639e-015	-8.08499e-015	8.41087e-015	4.55133e-015	-5.26545e-015	-4.6766e-017	-4.38094e-015	1.48878e-014	1.42012e-014	-4.90011e-015	1.80092e-015	-7.55353e-015	-8.59688e-015	-6.58309e-015	-3.74397e-016	-1.80567e-014	-4.95387e-015	-1.1957e-014	1.66747e-015	2.15084e-016
1.13571e-014	2.24539e-014	1.53139e-014	-3.95911e-015	-5.08607e-015	-5.54408e-015	-8.13743e-015	8.05003e-015	4.37889e-015	-5.2715e-015	-6.53191e-017	-4.60826e-015	1.47335e-014	1.40769e-014	-4.95929e-015	1.42863e-015	-7.66949e-015	-8.59998e-015	-6.28152e-015	-3.30614e-016	-1.78708e-014	-4.6763e-015	-1.15228e-014	1.74567e-015	7.4041e-016
1.13528e-014	2.25725e-014	1.55069e-014	-3.93987e-015	-5.02224e-015	-5.76089e-015	-8.19454e-015	7.66879e-015	4.18689e-015	-5.27407e-015	-8.59579e-017	-4.83633e-015	1.45488e-014	1.39532e-014	-5.03172e-015	1.04922e-015	-7.77052e-015	-8.60193e-015	-5.97998e-015	-3.00776e-016	-1.76723e-014	-4.40783e-015	-1.10808e-014	1.81632e-015	1.26209e-015
1.13217e-014	2.26414e-014	1.5686e-014	-3.92075e-015	-4.94164e-015	-5.97569e-015	-8.2558e-015	7.27152e-015	3.97554e-015	-5.27433e-015	-1.09274e-016	-5.06507e-015	1.43329e-014	1.38292e-014	-5.11557e-015	6.66864e-016	-7.85573e-015	-8.60311e-015	-5.68172e-015	-2.84269e-016	-1.74627e-014	-4.14927e-015	-1.06343e-014	1.8778e-015	1.7778e-015
1.12628e-014	2.26591e-014	1.58506e-014	-3.90053e-015	-4.84389e-015	-6.1877e-015	-8.3208e-015	6.86198e-015	3.74488e-015	-5.2735e-015	-1.36217e-016	-5.29474e-015	1.40855e-014	1.37044e-014	-5.20859e-015	2.85783e-016	-7.92485e-015	-8.604e-015	-5.38997e-015	-2.80091e-016	-1.72441e-014	-3.90214e-015	-1.01867e-014	1.92903e-015	2.28541e-015
1.11756e-014	2.26246e-014	1.60005e-014	-3.87792e-015	-4.7292e-015	-6.39589e-015	-8.38856e-015	6.4446e-015	3.495e-015	-5.27309e-015	-1.67687e-016	-5.52548e-015	1.38064e-014	1.35782e-014	-5.30851e-015	-8.98172e-017	-7.97668e-015	-8.60557e-015	-5.1075e-015	-2.87475e-016	-1.70189e-014	-3.6671e-015	-9.74108e-015	1.96904e-015	2.78269e-015
1.10599e-014	2.25377e-014	1.6135e-014	-3.85186e-015	-4.59768e-015	-6.59966e-015	-8.45831e-015	6.02402e-015	3.22573e-015	-5.27381e-015	-2.04468e-016	-5.75732e-015	1.34954e-014	1.34499e-014	-5.41312e-015	-4.56442e-016	-8.01114e-015	-8.60843e-015	-4.83762e-015	-3.04438e-016	-1.67894e-014	-3.44442e-015	-9.3009e-015	1.9964e-015	3.26757e-015
1.09154e-014	2.23982e-014	1.6253e-014	-3.8213e-015	-4.4501e-015	-6.79817e-015	-8.52957e-015	5.60416e-015	2.9378e-015	-5.27739e-015	-2.47459e-016	-5.99093e-015	1.3153e-014	1.33186e-014	-5.52033e-015	-8.10506e-016	-8.02831e-015	-8.61321e-015	-4.58312e-015	-3.2961e-016	-1.6558e-014	-3.23428e-015	-8.87007e-015	2.01021e-015	3.73792e-015
1.07424e-014	2.22064e-014	1.63543e-014	-3.78518e-015	-4.28712e-015	-6.99057e-015	-8.60138e-015	5.18946e-015	2.63186e-015	-5.28519e-015	-2.97246e-016	-6.22668e-015	1.27796e-014	1.31837e-014	-5.62851e-015	-1.1482e-015	-8.02853e-015	-8.62051e-015	-4.34692e-015	-3.61449e-016	-1.63265e-014	-3.03706e-015	-8.45162e-015	2.00929e-015	4.192e-015
1.05417e-014	2.19627e-014	1.6439e-014	-3.74216e-015	-4.10991e-015	-7.17681e-015	-8.67318e-015	4.78407e-015	2.30868e-015	-5.29841e-015	-3.54688e-016	-6.4649e-015	1.23762e-014	1.30441e-014	-5.73533e-015	-1.46603e-015	-8.01204e-015	-8.6309e-015	-4.13155e-015	-3.99261e-016	-1.60969e-014	-2.85279e-015	-8.04857e-015	1.99262e-015	4.62792e-015
1.03136e-014	2.16683e-014	1.6507e-014	-3.69165e-015	-3.92043e-015	-7.35681e-015	-8.74435e-015	4.39175e-015	1.96901e-015	-5.31864e-015	-4.20335e-016	-6.70559e-015	1.19446e-014	1.28991e-014	-5.83866e-015	-1.76086e-015	-7.98002e-015	-8.64507e-015	-3.93981e-015	-4.41976e-016	-1.58718e-014	-2.68184e-015	-7.66339e-015	1.95965e-015	5.04414e-015
1.00589e-014	2.13244e-014	1.65578e-014	-3.63359e-015	-3.72051e-015	-7.52991e-015	-8.81457e-015	4.01548e-015	1.61387e-015	-5.34703e-015	-4.94394e-016	-6.94854e-015	1.14868e-014	1.27474e-014	-5.93668e-015	-2.03035e-015	-7.9328e-015	-8.66341e-015	-3.77396e-015	-4.88382e-016	-1.56534e-014	-2.5238e-015	-7.29872e-015	1.91005e-015	5.43882e-015
9.77916e-015	2.09325e-014	1.65913e-014	-3.56741e-015	-3.512e-015	-7.69626e-015	-8.88311e-015	3.65792e-015	1.24374e-015	-5.38447e-015	-5.77709e-016	-7.19372e-015	1.10043e-014	1.25883e-014	-6.0271e-015	-2.27231e-015	-7.87183e-015	-8.68651e-015	-3.63606e-015	-5.37363e-016	-1.54434e-014	-2.37826e-015	-6.95709e-015	1.84355e-015	5.81055e-015
9.47586e-015	2.04948e-014	1.66077e-014	-3.493e-015	-3.29674e-015	-7.85627e-015	-8.94912e-015	3.32202e-015	8.59185e-016	-5.43221e-015	-6.70638e-016	-7.44141e-015	1.05e-014	1.24206e-014	-6.10852e-015	-2.48431e-015	-7.79802e-015	-8.71489e-015	-3.52771e-015	-5.88264e-016	-1.52439e-014	-2.24466e-015	-6.64044e-015	1.76032e-015	6.1581e-015
9.15042e-015	2.00137e-014	1.66074e-014	-3.41017e-015	-3.07724e-015	-8.01e-015	-9.01199e-015	3.0101e-015	4.61561e-016	-5.49133e-015	-7.73593e-016	-7.69204e-015	9.97666e-015	1.22437e-014	-6.17945e-015	-2.66443e-015	-7.71321e-015	-8.74867e-015	-3.45011e-015	-6.40457e-016	-1.50563e-014	-2.12252e-015	-6.35114e-015	1.66081e-015	6.48039e-015
8.80475e-015	1.94917e-014	1.65904e-014	-3.31902e-015	-2.8558e-015	-8.15785e-015	-9.07171e-015	2.72361e-015	5.22973e-017	-5.5628e-015	-8.86637e-016	-7.94519e-015	9.4369e-015	1.20564e-014	-6.23802e-015	-2.81147e-015	-7.61942e-015	-8.78843e-015	-3.40447e-015	-6.93374e-016	-1.48823e-014	-2.01077e-015	-6.09082e-015	1.54529e-015	6.77637e-015
8.44073e-015	1.89321e-014	1.65567e-014	-3.22051e-015	-2.6351e-015	-8.30086e-015	-9.12785e-015	2.46371e-015	-3.67232e-016	-5.64787e-015	-1.00968e-015	-8.20063e-015	8.88384e-015	1.18584e-014	-6.28317e-015	-2.92423e-015	-7.51813e-015	-8.83472e-015	-3.39152e-015	-7.46403e-016	-1.47231e-014	-1.90831e-015	-5.86039e-015	1.4142e-015	7.04529e-015
8.06117e-015	1.83381e-014	1.65067e-014	-3.11532e-015	-2.41798e-015	-8.43964e-015	-9.17994e-015	2.23146e-015	-7.95538e-016	-5.74731e-015	-1.14269e-015	-8.45838e-015	8.32039e-015	1.16492e-014	-6.31376e-015	-3.00224e-015	-7.41115e-015	-8.88792e-015	-3.41189e-015	-7.99019e-016	-1.45803e-014	-1.81461e-015	-5.66063e-015	1.2686e-015	7.2863e-015
7.6687e-015	1.77127e-014	1.64409e-014	-3.00451e-015	-2.20732e-015	-8.57425e-015	-9.22792e-015	2.02683e-015	-1.23116e-015	-5.86151e-015	-1.28526e-015	-8.718e-015	7.74997e-015	1.14282e-014	-6.32911e-015	-3.04532e-015	-7.30064e-015	-8.9485e-015	-3.46595e-015	-8.51073e-016	-1.4455e-014	-1.72816e-015	-5.49232e-015	1.10944e-015	7.49869e-015
7.2659e-015	1.70592e-014	1.63595e-014	-2.88853e-015	-2.00592e-015	-8.70565e-015	-9.27133e-015	1.84951e-015	-1.67233e-015	-5.99116e-015	-1.4374e-015	-8.97903e-015	7.17572e-015	1.11948e-014	-6.32866e-015	-3.05338e-015	-7.18897e-015	-9.01697e-015	-3.55335e-015	-9.02182e-016	-1.43484e-014	-1.64765e-015	-5.35555e-015	9.3779e-016	7.68218e-015
6.85521e-015	1.63814e-014	1.62631e-014	-2.76833e-015	-1.81667e-015	-8.83476e-015	-9.30994e-015	1.69911e-015	-2.11727e-015	-6.13691e-015	-1.59838e-015	-9.24189e-015	6.60114e-015	1.09488e-014	-6.31228e-015	-3.02646e-015	-7.07809e-015	-9.09343e-015	-3.67394e-015	-9.52997e-016	-1.42615e-014	-1.57178e-015	-5.25073e-015	7.54847e-016	7.8368e-015
6.43941e-015	1.56833e-014	1.61521e-014	-2.64595e-015	-1.64203e-015	-8.96263e-015	-9.3443e-015	1.5747e-015	-2.56419e-015	-6.29882e-015	-1.76794e-015	-9.50604e-015	6.02982e-015	1.06902e-014	-6.27992e-015	-2.96546e-015	-6.96975e-015	-9.17812e-015	-3.8269e-015	-1.00322e-015	-1.41944e-014	-1.49899e-015	-5.17713e-015	5.62119e-016	7.96258e-015
6.02149e-015	1.49691e-014	1.60274e-014	-2.52311e-015	-1.48466e-015	-9.09e-015	-9.37436e-015	1.47463e-015	-3.01119e-015	-6.47665e-015	-1.94527e-015	-9.77067e-015	5.46534e-015	1.04189e-014	-6.23103e-015	-2.87136e-015	-6.86628e-015	-9.27118e-015	-4.01109e-015	-1.05303e-015	-1.41474e-014	-1.42811e-015	-5.13379e-015	3.61095e-016	8.05953e-015
5.60417e-015	1.42428e-014	1.58898e-014	-2.40156e-015	-1.34712e-015	-9.21737e-015	-9.40011e-015	1.39674e-015	-3.45617e-015	-6.67062e-015	-2.12985e-015	-1.0035e-014	4.91112e-015	1.01352e-014	-6.16626e-015	-2.74583e-015	-6.77027e-015	-9.37285e-015	-4.22527e-015	-1.10321e-015	-1.41208e-014	-1.35744e-015	-5.12e-015	1.53901e-016	8.12797e-015
5.19073e-015	1.35081e-014	1.57398e-014	-2.28296e-015	-1.23191e-015	-9.34629e-015	-9.42189e-015	1.33922e-015	-3.89798e-015	-6.8804e-015	-2.32079e-015	-1.02984e-014	4.37014e-015	9.83958e-015	-6.08634e-015	-2.59028e-015	-6.68382e-015	-9.48285e-015	-4.46783e-015	-1.15377e-015	-1.41146e-014	-1.28534e-015	-5.13429e-015	-5.79222e-017	8.16843e-015
4.78426e-015	1.27695e-014	1.55783e-014	-2.16962e-015	-1.14131e-015	-9.4771e-015	-9.43953e-015	1.29938e-015	-4.33451e-015	-7.10566e-015	-2.51687e-015	-1.05603e-014	3.84585e-015	9.53258e-015	-5.99223e-015	-2.40624e-015	-6.60888e-015	-9.60092e-015	-4.73717e-015	-1.20502e-015	-1.41281e-014	-1.21009e-015	-5.17467e-015	-2.72282e-016	8.18158e-015
4.38795e-015	1.20308e-014	1.54063e-014	-2.06348e-015	-1.07671e-015	-9.61032e-015	-9.45328e-015	1.2745e-015	-4.76346e-015	-7.3455e-015	-2.71712e-015	-1.082e-014	3.34102e-015	9.21465e-015	-5.88468e-015	-2.19577e-015	-6.54714e-015	-9.72665e-015	-5.03078e-015	-1.25753e-015	-1.41602e-014	-1.13019e-015	-5.23876e-015	-4.87605e-016	8.16821e-015
4.00504e-015	1.12961e-014	1.52252e-014	-1.96665e-015	-1.03994e-015	-9.74671e-015	-9.46357e-015	1.26162e-015	-5.18261e-015	-7.59867e-015	-2.92005e-015	-1.10766e-014	2.85817e-015	8.88698e-015	-5.76467e-015	-1.96047e-015	-6.50058e-015	-9.85966e-015	-5.34588e-015	-1.31147e-015	-1.42101e-014	-1.04377e-015	-5.32471e-015	-7.01868e-016	8.12926e-015
3.63849e-015	1.05692e-014	1.50364e-014	-1.88108e-015	-1.03168e-015	-9.88689e-015	-9.47036e-015	1.25764e-015	-5.58997e-015	-7.86404e-015	-3.12452e-015	-1.13287e-014	2.40026e-015	8.55105e-015	-5.63315e-015	-1.70271e-015	-6.47066e-015	-9.99989e-015	-5.68005e-015	-1.36759e-015	-1.42763e-014	-9.49493e-016	-5.42995e-015	-9.12783e-016	8.0663e-015
3.29114e-015	9.85392e-015	1.48405e-014	-1.80804e-015	-1.05227e-015	-1.00315e-014	-9.47443e-015	1.25949e-015	-5.98359e-015	-8.1408e-015	-3.32942e-015	-1.15747e-014	1.96982e-015	8.2081e-015	-5.49133e-015	-1.42525e-015	-6.4583e-015	-1.01466e-014	-6.03056e-015	-1.42664e-015	-1.43576e-014	-8.46008e-016	-5.55182e-015	-1.11876e-015	7.98089e-015
2.96567e-015	9.15398e-015	1.46389e-014	-1.74925e-015	-1.10262e-015	-1.01806e-014	-9.4757e-015	1.26403e-015	-6.3615e-015	-8.42764e-015	-3.53338e-015	-1.18132e-014	1.56899e-015	7.8596e-015	-5.34015e-015	-1.13042e-015	-6.46501e-015	-1.0299e-014	-6.39443e-015	-1.48828e-015	-1.44521e-014	-7.31639e-016	-5.68725e-015	-1.31721e-015	7.87464e-015
2.66436e-015	8.47272e-015	1.44327e-014	-1.70601e-015	-1.18298e-015	-1.03346e-014	-9.47475e-015	1.26772e-015	-6.7218e-015	-8.72293e-015	-3.73435e-015	-1.20426e-014	1.19956e-015	7.50693e-015	-5.18132e-015	-8.20969e-016	-6.4919e-015	-1.04562e-014	-6.76849e-015	-1.55284e-015	-1.45578e-014	-6.05406e-016	-5.83316e-015	-1.50647e-015	7.74914e-015
2.39002e-015	7.81297e-015	1.42233e-014	-1.68008e-015	-1.29325e-015	-1.04934e-014	-9.47224e-015	1.26774e-015	-7.06216e-015	-9.02451e-015	-3.93091e-015	-1.22614e-014	8.62736e-016	7.15214e-015	-5.0162e-015	-4.99299e-016	-6.53995e-015	-1.0617e-014	-7.14983e-015	-1.62067e-015	-1.46729e-014	-4.66083e-016	-5.98677e-015	-1.68459e-015	7.60637e-015
2.14485e-015	7.17747e-015	1.40124e-014	-1.67267e-015	-1.43272e-015	-1.06573e-014	-9.46873e-015	1.26143e-015	-7.38034e-015	-9.33053e-015	-4.12151e-015	-1.24681e-014	5.60214e-016	6.79725e-015	-4.84591e-015	-1.68091e-016	-6.60947e-015	-1.07801e-014	-7.53534e-015	-1.69134e-015	-1.47954e-014	-3.13138e-016	-6.14515e-015	-1.84961e-015	7.44863e-015
1.93114e-015	6.56934e-015	1.38019e-014	-1.68485e-015	-1.60021e-015	-1.08261e-014	-9.46396e-015	1.24578e-015	-7.67482e-015	-9.63935e-015	-4.30486e-015	-1.26611e-014	2.92579e-016	6.44439e-015	-4.67152e-015	1.69904e-016	-6.70097e-015	-1.09437e-014	-7.92169e-015	-1.76465e-015	-1.49234e-014	-1.46111e-016	-6.30475e-015	-2.00011e-015	7.27762e-015
1.75083e-015	5.991e-015	1.35931e-014	-1.71724e-015	-1.79425e-015	-1.09994e-014	-9.45845e-015	1.21848e-015	-7.94416e-015	-9.94863e-015	-4.47926e-015	-1.28385e-014	6.03409e-017	6.09541e-015	-4.49465e-015	5.11776e-016	-6.81471e-015	-1.11066e-014	-8.30551e-015	-1.84043e-015	-1.50543e-014	3.50468e-017	-6.46233e-015	-2.13467e-015	7.09601e-015
1.60516e-015	5.44405e-015	1.33874e-014	-1.77012e-015	-2.01329e-015	-1.11767e-014	-9.45259e-015	1.17744e-015	-8.18702e-015	-1.02558e-014	-4.64276e-015	-1.29984e-014	-1.3591e-016	5.75214e-015	-4.31625e-015	8.54873e-016	-6.9504e-015	-1.1267e-014	-8.68374e-015	-1.91827e-015	-1.51856e-014	2.30271e-016	-6.61453e-015	-2.25196e-015	6.90643e-015
1.49513e-015	4.93048e-015	1.31863e-014	-1.84379e-015	-2.25529e-015	-1.13571e-014	-9.44661e-015	1.12068e-015	-8.40203e-015	-1.05584e-014	-4.79404e-015	-1.3139e-014	-2.96001e-016	5.41699e-015	-4.13802e-015	1.19706e-015	-7.10767e-015	-1.14232e-014	-9.05303e-015	-1.99749e-015	-1.53144e-014	4.40115e-016	-6.75836e-015	-2.3506e-015	6.7113e-015
1.42173e-015	4.45227e-015	1.29918e-014	-1.93841e-015	-2.5182e-015	-1.154e-014	-9.44068e-015	1.0465e-015	-8.58791e-015	-1.08541e-014	-4.93138e-015	-1.32589e-014	-4.19983e-016	5.0919e-015	-3.961e-015	1.53568e-015	-7.28565e-015	-1.1573e-014	-9.41065e-015	-2.0772e-015	-1.54385e-014	6.64405e-016	-6.89073e-015	-2.42931e-015	6.51335e-015
1.38526e-015	4.01039e-015	1.28051e-014	-2.05306e-015	-2.79951e-015	-1.17239e-014	-9.43523e-015	9.53457e-016	-8.74388e-015	-1.11406e-014	-5.05346e-015	-1.33566e-014	-5.08492e-016	4.77884e-015	-3.78642e-015	1.86811e-015	-7.48369e-015	-1.17144e-014	-9.75341e-015	-2.15661e-015	-1.55554e-014	9.02755e-016	-7.00919e-015	-2.48687e-015	6.31474e-015
1.38571e-015	3.60542e-015	1.2628e-014	-2.18736e-015	-3.09624e-015	-1.19081e-014	-9.43025e-015	8.40579e-016	-8.86896e-015	-1.1415e-014	-5.15945e-015	-1.34304e-014	-5.62346e-016	4.48024e-015	-3.61509e-015	2.1924e-015	-7.70057e-015	-1.18452e-014	-1.00781e-014	-2.23443e-015	-1.56623e-014	1.15404e-015	-7.11141e-015	-2.52291e-015	6.11827e-015
1.42322e-015	3.23826e-015	1.24623e-014	-2.34047e-015	-3.40549e-015	-1.20922e-014	-9.42598e-015	7.07173e-016	-8.96252e-015	-1.16754e-014	-5.24795e-015	-1.34785e-014	-5.82538e-016	4.19791e-015	-3.44768e-015	2.50611e-015	-7.93497e-015	-1.19631e-014	-1.03822e-014	-2.30965e-015	-1.57567e-014	1.41709e-015	-7.19512e-015	-2.53739e-015	5.92675e-015
1.49759e-015	2.90907e-015	1.23097e-014	-2.51083e-015	-3.72385e-015	-1.2275e-014	-9.42264e-015	5.53143e-016	-9.0244e-015	-1.1919e-014	-5.31807e-015	-1.35e-014	-5.70231e-016	3.93364e-015	-3.28491e-015	2.8072e-015	-8.18563e-015	-1.20656e-014	-1.06625e-014	-2.38073e-015	-1.58359e-014	1.69113e-015	-7.25765e-015	-2.52966e-015	5.74252e-015
1.60809e-015	2.61797e-015	1.21713e-014	-2.69655e-015	-4.04796e-015	-1.24551e-014	-9.42065e-015	3.79028e-016	-9.05408e-015	-1.21431e-014	-5.36907e-015	-1.34934e-014	-5.27228e-016	3.68921e-015	-3.12732e-015	3.09353e-015	-8.45113e-015	-1.21504e-014	-1.09173e-014	-2.44578e-015	-1.58976e-014	1.97504e-015	-7.29711e-015	-2.49978e-015	5.56807e-015
1.75399e-015	2.36483e-015	1.20486e-014	-2.8962e-015	-4.37449e-015	-1.26319e-014	-9.41997e-015	1.85906e-016	-9.05163e-015	-1.23456e-014	-5.40035e-015	-1.34575e-014	-4.54689e-016	3.46663e-015	-2.97557e-015	3.36346e-015	-8.72947e-015	-1.22157e-014	-1.11449e-014	-2.50262e-015	-1.59393e-014	2.26658e-015	-7.31177e-015	-2.44739e-015	5.40583e-015
1.93338e-015	2.14895e-015	1.19427e-014	-3.10777e-015	-4.70031e-015	-1.2804e-014	-9.42088e-015	-2.54852e-017	-9.01739e-015	-1.25242e-014	-5.4117e-015	-1.33912e-014	-3.54457e-016	3.26711e-015	-2.82967e-015	3.61532e-015	-9.01862e-015	-1.22589e-014	-1.13434e-014	-2.54984e-015	-1.59593e-014	2.56395e-015	-7.30062e-015	-2.37267e-015	5.25804e-015
2.14447e-015	1.96958e-015	1.18546e-014	-3.32908e-015	-5.02157e-015	-1.29699e-014	-9.42322e-015	-2.54033e-016	-8.95179e-015	-1.26769e-014	-5.40284e-015	-1.3294e-014	-2.28316e-016	3.09204e-015	-2.68996e-015	3.84749e-015	-9.31666e-015	-1.22781e-014	-1.1511e-014	-2.58633e-015	-1.59562e-014	2.86552e-015	-7.26286e-015	-2.27639e-015	5.12709e-015
2.3853e-015	1.82614e-015	1.17857e-014	-3.55761e-015	-5.335e-015	-1.31287e-014	-9.42673e-015	-4.97751e-016	-8.85632e-015	-1.28019e-014	-5.37332e-015	-1.31656e-014	-7.83968e-017	2.94251e-015	-2.55701e-015	4.05853e-015	-9.62167e-015	-1.2271e-014	-1.16465e-014	-2.61047e-015	-1.59284e-014	3.16911e-015	-7.1975e-015	-2.15937e-015	5.01517e-015
2.65346e-015	1.71741e-015	1.17366e-014	-3.79109e-015	-5.63778e-015	-1.32794e-014	-9.43127e-015	-7.5459e-016	-8.73187e-015	-1.28974e-014	-5.3237e-015	-1.30056e-014	9.34502e-017	2.81936e-015	-2.43066e-015	4.24723e-015	-9.9316e-015	-1.22357e-014	-1.17491e-014	-2.62005e-015	-1.58744e-014	3.47289e-015	-7.10462e-015	-2.02285e-015	4.92409e-015
2.94598e-015	1.64169e-015	1.17077e-014	-4.02716e-015	-5.9267e-015	-1.34212e-014	-9.43668e-015	-1.02185e-015	-8.57887e-015	-1.29621e-014	-5.25453e-015	-1.2814e-014	2.85395e-016	2.7232e-015	-2.31101e-015	4.41234e-015	-1.02441e-014	-1.21705e-014	-1.18184e-014	-2.61367e-015	-1.57927e-014	3.7753e-015	-6.98411e-015	-1.86769e-015	4.85496e-015
3.26028e-015	1.59773e-015	1.16993e-014	-4.26315e-015	-6.19876e-015	-1.35527e-014	-9.44226e-015	-1.29707e-015	-8.39872e-015	-1.29947e-014	-5.16617e-015	-1.25908e-014	4.95737e-016	2.65401e-015	-2.19837e-015	4.55315e-015	-1.05574e-014	-1.2074e-014	-1.1854e-014	-2.58971e-015	-1.56828e-014	4.07422e-015	-6.83628e-015	-1.69491e-015	4.80939e-015
3.59302e-015	1.58394e-015	1.17119e-014	-4.49625e-015	-6.45092e-015	-1.36728e-014	-9.44817e-015	-1.57772e-015	-8.19318e-015	-1.29941e-014	-5.0594e-015	-1.2337e-014	7.22111e-016	2.61207e-015	-2.09251e-015	4.66888e-015	-1.08689e-014	-1.19447e-014	-1.18555e-014	-2.54644e-015	-1.55443e-014	4.36736e-015	-6.66161e-015	-1.5062e-015	4.78822e-015
3.94093e-015	1.59883e-015	1.17455e-014	-4.72332e-015	-6.68073e-015	-1.37807e-014	-9.45415e-015	-1.86086e-015	-7.96442e-015	-1.29598e-014	-4.93572e-015	-1.20531e-014	9.62506e-016	2.59728e-015	-1.99326e-015	4.75879e-015	-1.11769e-014	-1.17812e-014	-1.18234e-014	-2.48298e-015	-1.53772e-014	4.65272e-015	-6.46091e-015	-1.30342e-015	4.79278e-015
4.30028e-015	1.64051e-015	1.18003e-014	-4.94173e-015	-6.88587e-015	-1.3876e-014	-9.46002e-015	-2.14314e-015	-7.71448e-015	-1.28913e-014	-4.79619e-015	-1.17404e-014	1.21517e-015	2.60947e-015	-1.90039e-015	4.82249e-015	-1.14797e-014	-1.15828e-014	-1.17582e-014	-2.39812e-015	-1.51817e-014	4.92798e-015	-6.23559e-015	-1.08835e-015	4.82333e-015
4.66738e-015	1.70669e-015	1.18758e-014	-5.14879e-015	-7.06474e-015	-1.39576e-014	-9.4657e-015	-2.42184e-015	-7.44547e-015	-1.27884e-014	-4.64272e-015	-1.14004e-014	1.47817e-015	2.6478e-015	-1.81342e-015	4.85923e-015	-1.17754e-014	-1.13489e-014	-1.16606e-014	-2.29086e-015	-1.49585e-014	5.19124e-015	-5.98703e-015	-8.63235e-016	4.88043e-015
5.03861e-015	1.79538e-015	1.19714e-014	-5.34202e-015	-7.2159e-015	-1.40258e-014	-9.47088e-015	-2.69377e-015	-7.15978e-015	-1.26511e-014	-4.47674e-015	-1.10351e-014	1.74968e-015	2.71157e-015	-1.73266e-015	4.86901e-015	-1.20623e-014	-1.10797e-014	-1.15315e-014	-2.1606e-015	-1.47081e-014	5.44052e-015	-5.71734e-015	-6.29751e-016	4.96399e-015
5.4102e-015	1.90485e-015	1.20865e-014	-5.51929e-015	-7.33757e-015	-1.40798e-014	-9.47547e-015	-2.95607e-015	-6.85963e-015	-1.24797e-014	-4.30045e-015	-1.06465e-014	2.02799e-015	2.79965e-015	-1.6576e-015	4.85145e-015	-1.2339e-014	-1.07757e-014	-1.13727e-014	-2.00699e-015	-1.4432e-014	5.67448e-015	-5.42818e-015	-3.90362e-016	5.07425e-015
5.77776e-015	2.03306e-015	1.22204e-014	-5.67844e-015	-7.42924e-015	-1.41194e-014	-9.47931e-015	-3.20597e-015	-6.54743e-015	-1.22752e-014	-4.11556e-015	-1.0237e-014	2.31161e-015	2.91034e-015	-1.58813e-015	4.80656e-015	-1.26043e-014	-1.04367e-014	-1.11858e-014	-1.82989e-015	-1.41315e-014	5.89153e-015	-5.12199e-015	-1.47122e-016	5.21064e-015
6.13713e-015	2.17767e-015	1.23716e-014	-5.81806e-015	-7.49055e-015	-1.41444e-014	-9.48243e-015	-3.43991e-015	-6.22602e-015	-1.20387e-014	-3.9242e-015	-9.80945e-015	2.59879e-015	3.04175e-015	-1.52461e-015	4.73461e-015	-1.28569e-014	-1.00637e-014	-1.09728e-014	-1.62961e-015	-1.38083e-014	6.09047e-015	-4.80112e-015	9.73683e-017	5.37272e-015
6.48458e-015	2.33692e-015	1.25387e-014	-5.93647e-015	-7.5217e-015	-1.41556e-014	-9.48454e-015	-3.65504e-015	-5.89771e-015	-1.17715e-014	-3.72888e-015	-9.36645e-015	2.88839e-015	3.19205e-015	-1.46743e-015	4.63566e-015	-1.30956e-014	-9.65784e-015	-1.07351e-014	-1.40686e-015	-1.34643e-014	6.27067e-015	-4.4682e-015	3.40404e-016	5.55999e-015
6.81639e-015	2.50892e-015	1.27197e-014	-6.03245e-015	-7.52266e-015	-1.41532e-014	-9.48527e-015	-3.84901e-015	-5.5652e-015	-1.14752e-014	-3.53186e-015	-8.91186e-015	3.17923e-015	3.35943e-015	-1.41653e-015	4.51065e-015	-1.33196e-014	-9.22062e-015	-1.04745e-014	-1.16238e-015	-1.31019e-014	6.4312e-015	-4.12616e-015	5.79452e-016	5.7709e-015
7.12865e-015	2.69167e-015	1.29131e-014	-6.10546e-015	-7.4943e-015	-1.41382e-014	-9.48491e-015	-4.01951e-015	-5.23143e-015	-1.11515e-014	-3.33614e-015	-8.44899e-015	3.47032e-015	3.54174e-015	-1.3719e-015	4.35989e-015	-1.35282e-014	-8.75413e-015	-1.01935e-014	-8.97295e-016	-1.27239e-014	6.5711e-015	-3.77758e-015	8.12512e-016	6.00403e-015
7.41829e-015	2.88283e-015	1.31171e-014	-6.15495e-015	-7.43773e-015	-1.4111e-014	-9.48342e-015	-4.16455e-015	-4.8994e-015	-1.08028e-014	-3.14426e-015	-7.98153e-015	3.76043e-015	3.73649e-015	-1.33402e-015	4.18402e-015	-1.37213e-014	-8.26088e-015	-9.89525e-015	-6.13033e-016	-1.23329e-014	6.6898e-015	-3.42526e-015	1.03658e-015	6.25808e-015
7.68188e-015	3.08097e-015	1.33293e-014	-6.18026e-015	-7.3543e-015	-1.40719e-014	-9.48126e-015	-4.28253e-015	-4.57144e-015	-1.0432e-014	-2.95899e-015	-7.5137e-015	4.04803e-015	3.94131e-015	-1.30308e-015	3.98416e-015	-1.38982e-014	-7.74339e-015	-9.58202e-015	-3.11504e-016	-1.1932e-014	6.7874e-015	-3.07194e-015	1.24928e-015	6.53109e-015
7.91642e-015	3.28375e-015	1.35473e-014	-6.18121e-015	-7.24562e-015	-1.40216e-014	-9.47813e-015	-4.37203e-015	-4.24988e-015	-1.00421e-014	-2.78306e-015	-7.04944e-015	4.3322e-015	4.15371e-015	-1.27933e-015	3.76139e-015	-1.40592e-014	-7.20509e-015	-9.25657e-015	4.78061e-018	-1.15245e-014	6.86417e-015	-2.72071e-015	1.44873e-015	6.82116e-015
8.11915e-015	3.48954e-015	1.37684e-014	-6.15868e-015	-7.11359e-015	-1.39618e-014	-9.47391e-015	-4.43219e-015	-3.93775e-015	-9.63554e-015	-2.61904e-015	-6.59298e-015	4.61199e-015	4.37025e-015	-1.26294e-015	3.51716e-015	-1.42047e-014	-6.64931e-015	-8.92183e-015	3.33354e-016	-1.1114e-014	6.92035e-015	-2.37418e-015	1.63225e-015	7.12632e-015
8.28689e-015	3.69674e-015	1.39898e-014	-6.11322e-015	-6.96032e-015	-1.3893e-014	-9.46836e-015	-4.46215e-015	-3.63758e-015	-9.21576e-015	-2.46925e-015	-6.14843e-015	4.8867e-015	4.58789e-015	-1.25466e-015	3.25279e-015	-1.43347e-014	-6.07945e-015	-8.58067e-015	6.71369e-016	-1.0704e-014	6.95658e-015	-2.03515e-015	1.79787e-015	7.44432e-015
8.41762e-015	3.90414e-015	1.42091e-014	-6.04572e-015	-6.78813e-015	-1.38163e-014	-9.46182e-015	-4.46117e-015	-3.3519e-015	-8.7859e-015	-2.3362e-015	-5.71943e-015	5.15598e-015	4.8039e-015	-1.25481e-015	2.96976e-015	-1.4449e-014	-5.49966e-015	-8.23624e-015	1.01561e-015	-1.02974e-014	6.97351e-015	-1.70667e-015	1.94317e-015	7.77303e-015
8.5095e-015	4.10953e-015	1.44238e-014	-5.95774e-015	-6.59996e-015	-1.37326e-014	-9.45444e-015	-4.4293e-015	-3.08264e-015	-8.3495e-015	-2.22192e-015	-5.31032e-015	5.41959e-015	5.01532e-015	-1.26376e-015	2.66988e-015	-1.45488e-014	-4.91434e-015	-7.8911e-015	1.36299e-015	-9.89798e-015	6.97204e-015	-1.39074e-015	2.0666e-015	8.10979e-015
8.56068e-015	4.31195e-015	1.4631e-014	-5.85093e-015	-6.39835e-015	-1.36434e-014	-9.44609e-015	-4.36693e-015	-2.83237e-015	-7.9102e-015	-2.1287e-015	-4.92539e-015	5.6763e-015	5.21901e-015	-1.28241e-015	2.35501e-015	-1.4635e-014	-4.32777e-015	-7.54785e-015	1.71015e-015	-9.50879e-015	6.95319e-015	-1.08992e-015	2.1661e-015	8.45188e-015
8.56981e-015	4.50988e-015	1.48277e-014	-5.72724e-015	-6.18601e-015	-1.35496e-014	-9.43714e-015	-4.27437e-015	-2.60264e-015	-7.47177e-015	-2.05875e-015	-4.56848e-015	5.92578e-015	5.41203e-015	-1.31128e-015	2.02701e-015	-1.47085e-014	-3.7444e-015	-7.20916e-015	2.05361e-015	-9.13331e-015	6.91816e-015	-8.06265e-016	2.23993e-015	8.79674e-015
8.53618e-015	4.70139e-015	1.50112e-014	-5.58875e-015	-5.9657e-015	-1.34523e-014	-9.42778e-015	-4.15248e-015	-2.39517e-015	-7.0377e-015	-2.01385e-015	-4.24297e-015	6.16745e-015	5.59195e-015	-1.35072e-015	1.68817e-015	-1.47702e-014	-3.16895e-015	-6.87799e-015	2.38997e-015	-8.775e-015	6.86876e-015	-5.41721e-016	2.28656e-015	9.14199e-015
8.45957e-015	4.8857e-015	1.5179e-014	-5.43819e-015	-5.74044e-015	-1.33527e-014	-9.41762e-015	-4.00235e-015	-2.21152e-015	-6.61221e-015	-1.99552e-015	-3.95249e-015	6.40056e-015	5.75607e-015	-1.40123e-015	1.34093e-015	-1.48213e-014	-2.60614e-015	-6.55679e-015	2.71502e-015	-8.43726e-015	6.8063e-015	-2.98009e-016	2.30472e-015	9.48516e-015
8.33997e-015	5.06156e-015	1.53286e-014	-5.27807e-015	-5.51293e-015	-1.32514e-014	-9.40697e-015	-3.82574e-015	-2.05311e-015	-6.19917e-015	-2.00523e-015	-3.70027e-015	6.62386e-015	5.9016e-015	-1.46311e-015	9.87867e-016	-1.48624e-014	-2.0606e-015	-6.2472e-015	3.02499e-015	-8.12268e-015	6.73247e-015	-7.67009e-017	2.29367e-015	9.8243e-015
8.17745e-015	5.22769e-015	1.54575e-014	-5.11105e-015	-5.28604e-015	-1.31493e-014	-9.39583e-015	-3.6237e-015	-1.92117e-015	-5.80195e-015	-2.04417e-015	-3.48968e-015	6.83678e-015	6.02636e-015	-1.53648e-015	6.30786e-016	-1.48952e-014	-1.53692e-015	-5.95168e-015	3.31653e-015	-7.83388e-015	6.64903e-015	1.20861e-016	2.25285e-015	1.01571e-014
7.97286e-015	5.38293e-015	1.55634e-014	-4.93972e-015	-5.06228e-015	-1.30473e-014	-9.38419e-015	-3.39822e-015	-1.81631e-015	-5.42383e-015	-2.11301e-015	-3.32277e-015	7.03853e-015	6.12761e-015	-1.62224e-015	2.72308e-016	-1.49213e-014	-1.03958e-015	-5.67251e-015	3.58609e-015	-7.57395e-015	6.5573e-015	2.93974e-016	2.18139e-015	1.04816e-014
7.7273e-015	5.52639e-015	1.56443e-014	-4.76697e-015	-4.84417e-015	-1.2946e-014	-9.37219e-015	-3.1518e-015	-1.73883e-015	-5.06795e-015	-2.21208e-015	-3.20184e-015	7.22836e-015	6.20303e-015	-1.72049e-015	-8.46492e-017	-1.49416e-014	-5.73166e-016	-5.41116e-015	3.83043e-015	-7.34498e-015	6.45877e-015	4.41809e-016	2.07852e-015	1.0795e-014
7.44205e-015	5.65677e-015	1.56982e-014	-4.59562e-015	-4.63442e-015	-1.28458e-014	-9.35989e-015	-2.88657e-015	-1.68898e-015	-4.73824e-015	-2.3419e-015	-3.12854e-015	7.405e-015	6.25066e-015	-1.83117e-015	-4.37125e-016	-1.49572e-014	-1.41406e-016	-5.1694e-015	4.04621e-015	-7.14861e-015	6.35475e-015	5.64002e-016	1.94407e-015	1.10958e-014
7.11901e-015	5.77343e-015	1.5723e-014	-4.4285e-015	-4.43488e-015	-1.27471e-014	-9.34727e-015	-2.6046e-015	-1.66681e-015	-4.43775e-015	-2.50263e-015	-3.10459e-015	7.56715e-015	6.26842e-015	-1.95436e-015	-7.82844e-016	-1.49695e-014	2.51528e-016	-4.94821e-015	4.23024e-015	-6.98679e-015	6.24665e-015	6.60332e-016	1.77843e-015	1.13823e-014
6.76078e-015	5.87523e-015	1.5717e-014	-4.26852e-015	-4.24746e-015	-1.26501e-014	-9.33406e-015	-2.30873e-015	-1.67205e-015	-4.16902e-015	-2.69429e-015	-3.13134e-015	7.71411e-015	6.25435e-015	-2.08987e-015	-1.11926e-015	-1.49802e-014	6.02078e-016	-4.74901e-015	4.37996e-015	-6.8609e-015	6.13556e-015	7.30612e-016	1.58174e-015	1.1653e-014
6.37024e-015	5.96136e-015	1.56785e-014	-4.11862e-015	-4.07428e-015	-1.25547e-014	-9.31974e-015	-2.00087e-015	-1.70441e-015	-3.93481e-015	-2.91582e-015	-3.20935e-015	7.8447e-015	6.2074e-015	-2.23704e-015	-1.4437e-015	-1.49898e-014	9.06913e-016	-4.57233e-015	4.49294e-015	-6.77218e-015	6.02306e-015	7.74963e-016	1.35473e-015	1.19062e-014
5.95e-015	6.03076e-015	1.56063e-014	-3.98132e-015	-3.91677e-015	-1.24607e-014	-9.30401e-015	-1.68347e-015	-1.76314e-015	-3.73791e-015	-3.16678e-015	-3.3388e-015	7.9575e-015	6.12633e-015	-2.39602e-015	-1.7537e-015	-1.49994e-014	1.16359e-015	-4.41907e-015	4.56729e-015	-6.72155e-015	5.91008e-015	7.94209e-016	1.09827e-015	1.21408e-014
5.5029e-015	6.08243e-015	1.54996e-014	-3.85879e-015	-3.77615e-015	-1.23682e-014	-9.28661e-015	-1.3593e-015	-1.84717e-015	-3.57988e-015	-3.44601e-015	-3.51918e-015	8.05099e-015	6.00984e-015	-2.56654e-015	-2.04693e-015	-1.50096e-014	1.36922e-015	-4.2893e-015	4.60091e-015	-6.70965e-015	5.79737e-015	7.89061e-016	8.13199e-016	1.23556e-014
5.03244e-015	6.11605e-015	1.53581e-014	-3.75358e-015	-3.65306e-015	-1.22774e-014	-9.26739e-015	-1.03121e-015	-1.95535e-015	-3.46254e-015	-3.75244e-015	-3.74974e-015	8.12371e-015	5.85709e-015	-2.74773e-015	-2.32079e-015	-1.50221e-014	1.5224e-015	-4.18317e-015	4.5924e-015	-6.73618e-015	5.68527e-015	7.60944e-016	5.0066e-016	1.25495e-014
4.54222e-015	6.13091e-015	1.51814e-014	-3.66784e-015	-3.54825e-015	-1.21875e-014	-9.24591e-015	-7.01662e-016	-2.08616e-015	-3.38712e-015	-4.08417e-015	-4.02875e-015	8.17407e-015	5.66771e-015	-2.93851e-015	-2.57244e-015	-1.50373e-014	1.62185e-015	-4.10054e-015	4.54118e-015	-6.8015e-015	5.57433e-015	7.11149e-016	1.62126e-016	1.27219e-014
4.03568e-015	6.12637e-015	1.49695e-014	-3.60308e-015	-3.46213e-015	-1.20976e-014	-9.22185e-015	-3.73173e-016	-2.23818e-015	-3.355e-015	-4.43965e-015	-4.35415e-015	8.2005e-015	5.44144e-015	-3.13802e-015	-2.80049e-015	-1.50554e-014	1.66622e-015	-4.04097e-015	4.44645e-015	-6.90502e-015	5.46513e-015	6.40753e-016	-2.00718e-016	1.28722e-014
3.51661e-015	6.10183e-015	1.47227e-014	-3.56048e-015	-3.39446e-015	-1.20072e-014	-9.1946e-015	-4.78677e-017	-2.40941e-015	-3.36723e-015	-4.81724e-015	-4.72354e-015	8.20188e-015	5.17826e-015	-3.34489e-015	-3.00309e-015	-1.50766e-014	1.65499e-015	-4.00342e-015	4.30772e-015	-7.04574e-015	5.3578e-015	5.51355e-016	-5.86064e-016	1.3e-014
2.9886e-015	6.05696e-015	1.44415e-014	-3.54096e-015	-3.34474e-015	-1.19153e-014	-9.16338e-015	2.72543e-016	-2.59813e-015	-3.42396e-015	-5.21502e-015	-5.13447e-015	8.17654e-015	4.87823e-015	-3.55762e-015	-3.17839e-015	-1.51012e-014	1.58792e-015	-3.98747e-015	4.12567e-015	-7.22242e-015	5.25223e-015	4.44842e-016	-9.92085e-016	1.31056e-014
2.45582e-015	5.99101e-015	1.41268e-014	-3.54515e-015	-3.31237e-015	-1.18205e-014	-9.12738e-015	5.8553e-016	-2.80251e-015	-3.52564e-015	-5.63086e-015	-5.58431e-015	8.12295e-015	4.54191e-015	-3.77449e-015	-3.32501e-015	-1.51293e-014	1.46603e-015	-3.99188e-015	3.90122e-015	-7.43378e-015	5.14816e-015	3.23038e-016	-1.41622e-015	1.31887e-014
1.92214e-015	5.9034e-015	1.37794e-014	-3.57285e-015	-3.29678e-015	-1.17222e-014	-9.08588e-015	8.89242e-016	-3.02033e-015	-3.67239e-015	-6.06236e-015	-6.06997e-015	8.0391e-015	4.16969e-015	-3.9939e-015	-3.44146e-015	-1.51606e-014	1.29047e-015	-4.0157e-015	3.63545e-015	-7.67774e-015	5.04515e-015	1.87928e-016	-1.85656e-015	1.32499e-014
1.39095e-015	5.79361e-015	1.34008e-014	-3.62436e-015	-3.29647e-015	-1.16195e-014	-9.03829e-015	1.18197e-015	-3.24896e-015	-3.86365e-015	-6.50709e-015	-6.58749e-015	7.9232e-015	3.7624e-015	-4.21387e-015	-3.52675e-015	-1.51952e-014	1.06293e-015	-4.05713e-015	3.3297e-015	-7.95225e-015	4.94218e-015	4.1267e-017	-2.31084e-015	1.32891e-014
8.6622e-016	5.66148e-015	1.29928e-014	-3.69919e-015	-3.31045e-015	-1.1511e-014	-8.98397e-015	1.46223e-015	-3.48635e-015	-4.09853e-015	-6.9629e-015	-7.13303e-015	7.77407e-015	3.32098e-015	-4.43264e-015	-3.58049e-015	-1.5233e-014	7.85645e-016	-4.11451e-015	2.98585e-015	-8.25498e-015	4.83875e-015	-1.14707e-016	-2.77627e-015	1.33069e-014
3.51771e-016	5.50694e-015	1.25577e-014	-3.79688e-015	-3.33725e-015	-1.13958e-014	-8.92201e-015	1.729e-015	-3.73022e-015	-4.37556e-015	-7.4272e-015	-7.70227e-015	7.59039e-015	2.84665e-015	-4.64815e-015	-3.60194e-015	-1.52731e-014	4.60997e-016	-4.18634e-015	2.60592e-015	-8.58368e-015	4.73391e-015	-2.7767e-016	-3.25058e-015	1.33042e-014
-1.48968e-016	5.3299e-015	1.20976e-014	-3.91661e-015	-3.37552e-015	-1.12728e-014	-8.85179e-015	1.98113e-015	-3.97864e-015	-4.69284e-015	-7.89728e-015	-8.29109e-015	7.37106e-015	2.34092e-015	-4.8587e-015	-3.59104e-015	-1.5315e-014	9.25304e-017	-4.27056e-015	2.19281e-015	-8.93595e-015	4.62678e-015	-4.45802e-016	-3.73107e-015	1.32812e-014
-6.32915e-016	5.13034e-015	1.16147e-014	-4.05689e-015	-3.42353e-015	-1.11412e-014	-8.77256e-015	2.21757e-015	-4.22885e-015	-5.04875e-015	-8.3709e-015	-8.89494e-015	7.11481e-015	1.80585e-015	-5.06264e-015	-3.54795e-015	-1.53575e-014	-3.16138e-016	-4.36533e-015	1.74937e-015	-9.30919e-015	4.51613e-015	-6.16873e-016	-4.21535e-015	1.3239e-014
-1.097e-015	4.90838e-015	1.11113e-014	-4.21579e-015	-3.47951e-015	-1.10003e-014	-8.68377e-015	2.43779e-015	-4.47815e-015	-5.44163e-015	-8.84615e-015	-9.50896e-015	6.82089e-015	1.24328e-015	-5.25771e-015	-3.47353e-015	-1.53994e-014	-7.61683e-016	-4.46881e-015	1.27845e-015	-9.70015e-015	4.40062e-015	-7.88933e-016	-4.70086e-015	1.31779e-014
-1.53853e-015	4.66442e-015	1.05905e-014	-4.39161e-015	-3.54154e-015	-1.08495e-014	-8.58438e-015	2.64092e-015	-4.72384e-015	-5.86939e-015	-9.32056e-015	-1.01287e-014	6.48865e-015	6.54838e-016	-5.44207e-015	-3.36836e-015	-1.54401e-014	-1.23987e-015	-4.57903e-015	7.83219e-016	-1.0106e-014	4.27917e-015	-9.59685e-016	-5.18505e-015	1.30989e-014
-1.95507e-015	4.39941e-015	1.00552e-014	-4.58199e-015	-3.60808e-015	-1.06882e-014	-8.47365e-015	2.82716e-015	-4.96385e-015	-6.32971e-015	-9.79193e-015	-1.07497e-014	6.11816e-015	4.2387e-017	-5.61379e-015	-3.23383e-015	-1.54785e-014	-1.74633e-015	-4.69381e-015	2.67081e-016	-1.05236e-014	4.15037e-015	-1.12737e-015	-5.66583e-015	1.30028e-014
-2.34484e-015	4.11348e-015	9.50837e-015	-4.78476e-015	-3.67713e-015	-1.05166e-014	-8.35124e-015	2.99645e-015	-5.19596e-015	-6.81975e-015	-1.02579e-014	-1.13672e-014	5.70882e-015	-5.91713e-016	-5.77139e-015	-3.07146e-015	-1.55134e-014	-2.27609e-015	-4.81085e-015	-2.66434e-016	-1.09495e-014	4.01275e-015	-1.29059e-015	-6.14086e-015	1.28907e-014
-2.7056e-015	3.80714e-015	8.9537e-015	-4.9968e-015	-3.74684e-015	-1.0334e-014	-8.21662e-015	3.14846e-015	-5.41782e-015	-7.33692e-015	-1.07163e-014	-1.19776e-014	5.26023e-015	-1.24487e-015	-5.91344e-015	-2.88355e-015	-1.55441e-014	-2.82417e-015	-4.92837e-015	-8.13702e-016	-1.13812e-014	3.86508e-015	-1.44739e-015	-6.60817e-015	1.27636e-014
-3.03555e-015	3.48142e-015	8.39409e-015	-5.21529e-015	-3.8155e-015	-1.01399e-014	-8.06948e-015	3.28301e-015	-5.62759e-015	-7.87793e-015	-1.11655e-014	-1.25769e-014	4.77294e-015	-1.91486e-015	-6.03817e-015	-2.6721e-015	-1.55695e-014	-3.38544e-015	-5.04475e-015	-1.37124e-015	-1.1816e-014	3.70645e-015	-1.59637e-015	-7.0653e-015	1.26223e-014
-3.3333e-015	3.13675e-015	7.83226e-015	-5.43729e-015	-3.88161e-015	-9.93443e-015	-7.90991e-015	3.40052e-015	-5.8232e-015	-8.43966e-015	-1.16044e-014	-1.31608e-014	4.24704e-015	-2.59911e-015	-6.14455e-015	-2.43956e-015	-1.55881e-014	-3.9549e-015	-5.15807e-015	-1.93532e-015	-1.22506e-014	3.53589e-015	-1.7368e-015	-7.51012e-015	1.24679e-014
-3.59845e-015	2.77425e-015	7.27165e-015	-5.6599e-015	-3.94338e-015	-9.7181e-015	-7.73803e-015	3.50086e-015	-6.00288e-015	-9.01916e-015	-1.2031e-014	-1.37254e-014	3.68352e-015	-3.29537e-015	-6.2314e-015	-2.18893e-015	-1.55988e-014	-4.52747e-015	-5.26617e-015	-2.50296e-015	-1.26827e-014	3.35256e-015	-1.86732e-015	-7.94073e-015	1.23014e-014
-3.8304e-015	2.39504e-015	6.71577e-015	-5.88013e-015	-3.99943e-015	-9.49144e-015	-7.55374e-015	3.58463e-015	-6.16516e-015	-9.61315e-015	-1.24438e-014	-1.42677e-014	3.08374e-015	-4.00088e-015	-6.29741e-015	-1.92265e-015	-1.56003e-014	-5.09821e-015	-5.36809e-015	-3.07097e-015	-1.31098e-014	3.15531e-015	-1.9864e-015	-8.35544e-015	1.21237e-014
-4.02861e-015	2.00035e-015	6.16777e-015	-6.09459e-015	-4.04871e-015	-9.25495e-015	-7.35688e-015	3.65276e-015	-6.30888e-015	-1.02187e-014	-1.28417e-014	-1.47842e-014	2.44882e-015	-4.71313e-015	-6.34161e-015	-1.64425e-015	-1.55916e-014	-5.6619e-015	-5.46287e-015	-3.63602e-015	-1.35299e-014	2.94384e-015	-2.09366e-015	-8.75313e-015	1.19358e-014
-4.19287e-015	1.59132e-015	5.6306e-015	-6.29992e-015	-4.08969e-015	-9.0095e-015	-7.14834e-015	3.70568e-015	-6.43312e-015	-1.08324e-014	-1.3224e-014	-1.52719e-014	1.77997e-015	-5.42948e-015	-6.36369e-015	-1.35712e-015	-1.55723e-014	-6.21345e-015	-5.54912e-015	-4.19438e-015	-1.39403e-014	2.71757e-015	-2.18889e-015	-9.13287e-015	1.17383e-014
-4.32402e-015	1.16946e-015	5.10757e-015	-6.49334e-015	-4.12135e-015	-8.75593e-015	-6.9286e-015	3.74392e-015	-6.53706e-015	-1.14515e-014	-1.35897e-014	-1.57284e-014	1.07925e-015	-6.14735e-015	-6.36305e-015	-1.0646e-015	-1.5541e-014	-6.74841e-015	-5.62597e-015	-4.74363e-015	-1.43392e-014	2.47626e-015	-2.2721e-015	-9.4933e-015	1.15324e-014
-4.42322e-015	7.36309e-016	4.60156e-015	-6.67176e-015	-4.14347e-015	-8.49519e-015	-6.6983e-015	3.76837e-015	-6.62042e-015	-1.20728e-014	-1.39382e-014	-1.61526e-014	3.48717e-016	-6.86372e-015	-6.33957e-015	-7.70126e-016	-1.54973e-014	-7.26265e-015	-5.69297e-015	-5.28165e-015	-1.47248e-014	2.21974e-015	-2.34324e-015	-9.83376e-015	1.13185e-014
-4.49164e-015	2.93561e-016	4.11495e-015	-6.83183e-015	-4.15498e-015	-8.2288e-015	-6.45815e-015	3.78018e-015	-6.68242e-015	-1.26934e-014	-1.42692e-014	-1.65432e-014	-4.08987e-016	-7.57612e-015	-6.29308e-015	-4.77152e-016	-1.5441e-014	-7.75196e-015	-5.74965e-015	-5.80616e-015	-1.50954e-014	1.94858e-015	-2.40253e-015	-1.01535e-014	1.10972e-014
-4.53078e-015	-1.57198e-016	3.65034e-015	-6.97091e-015	-4.15575e-015	-7.95843e-015	-6.20893e-015	3.7807e-015	-6.72316e-015	-1.33104e-014	-1.45827e-014	-1.68989e-014	-1.19094e-015	-8.2824e-015	-6.2246e-015	-1.89133e-016	-1.53719e-014	-8.21248e-015	-5.79567e-015	-6.31502e-015	-1.54498e-014	1.66309e-015	-2.44999e-015	-1.04526e-014	1.08689e-014
-4.54161e-015	-6.14106e-016	3.20997e-015	-7.08684e-015	-4.14513e-015	-7.6852e-015	-5.95159e-015	3.77031e-015	-6.74269e-015	-1.3921e-014	-1.48787e-014	-1.7219e-014	-1.99364e-015	-8.9801e-015	-6.13425e-015	9.0284e-017	-1.52897e-014	-8.64073e-015	-5.83128e-015	-6.80638e-015	-1.57871e-014	1.36372e-015	-2.48665e-015	-1.07307e-014	1.06343e-014
-4.52553e-015	-1.07513e-015	2.79608e-015	-7.17717e-015	-4.12338e-015	-7.41101e-015	-5.68747e-015	3.74977e-015	-6.74114e-015	-1.45223e-014	-1.51573e-014	-1.75029e-014	-2.81403e-015	-9.66631e-015	-6.02293e-015	3.58169e-016	-1.5194e-014	-9.03334e-015	-5.85654e-015	-7.27863e-015	-1.61059e-014	1.05073e-015	-2.51339e-015	-1.09877e-014	1.03943e-014
-4.48464e-015	-1.53868e-015	2.41099e-015	-7.23993e-015	-4.09048e-015	-7.13675e-015	-5.41798e-015	3.71997e-015	-6.71916e-015	-1.51122e-014	-1.54188e-014	-1.77509e-014	-3.64848e-015	-1.03386e-014	-5.89128e-015	6.10807e-016	-1.50849e-014	-9.38772e-015	-5.87174e-015	-7.73077e-015	-1.64058e-014	7.25426e-016	-2.53046e-015	-1.12238e-014	1.01494e-014
-4.42093e-015	-2.00293e-015	2.05651e-015	-7.27324e-015	-4.04671e-015	-6.86498e-015	-5.14462e-015	3.68238e-015	-6.67756e-015	-1.56885e-014	-1.56639e-014	-1.79632e-014	-4.49301e-015	-1.0995e-014	-5.74086e-015	8.45233e-016	-1.49622e-014	-9.70209e-015	-5.87735e-015	-8.16192e-015	-1.66862e-014	3.8887e-016	-2.53913e-015	-1.14393e-014	9.9003e-015
-4.33699e-015	-2.46618e-015	1.73373e-015	-7.27544e-015	-3.99213e-015	-6.59707e-015	-4.86872e-015	3.6381e-015	-6.61802e-015	-1.62484e-014	-1.58933e-014	-1.81411e-014	-5.34403e-015	-1.16328e-014	-5.57279e-015	1.05882e-015	-1.48266e-014	-9.97442e-015	-5.87442e-015	-8.57133e-015	-1.69469e-014	4.19913e-017	-2.54066e-015	-1.16353e-014	9.64739e-015
-4.23468e-015	-2.92587e-015	1.44397e-015	-7.24592e-015	-3.92731e-015	-6.33489e-015	-4.59175e-015	3.58752e-015	-6.54183e-015	-1.67903e-014	-1.61076e-014	-1.82859e-014	-6.19752e-015	-1.22507e-014	-5.38875e-015	1.24896e-015	-1.46786e-014	-1.02031e-014	-5.86367e-015	-8.95893e-015	-1.71874e-014	-3.13721e-016	-2.53674e-015	-1.18129e-014	9.39096e-015
-4.11635e-015	-3.38041e-015	1.18806e-015	-7.18355e-015	-3.85274e-015	-6.08009e-015	-4.31569e-015	3.53185e-015	-6.45022e-015	-1.73122e-014	-1.63074e-014	-1.8399e-014	-7.04899e-015	-1.28465e-014	-5.19018e-015	1.4132e-015	-1.45189e-014	-1.03874e-014	-5.84659e-015	-9.32461e-015	-1.74079e-014	-6.76667e-016	-2.52898e-015	-1.19727e-014	9.13119e-015
-3.98476e-015	-3.82826e-015	9.66765e-016	-7.08766e-015	-3.76977e-015	-5.83431e-015	-4.04246e-015	3.47243e-015	-6.34499e-015	-1.78126e-014	-1.64933e-014	-1.84818e-014	-7.89402e-015	-1.34183e-014	-4.97931e-015	1.54971e-015	-1.43478e-014	-1.05265e-014	-5.82388e-015	-9.66931e-015	-1.76084e-014	-1.04534e-015	-2.51861e-015	-1.21162e-014	8.86824e-015
-3.84213e-015	-4.26778e-015	7.80051e-016	-6.95787e-015	-3.67895e-015	-5.59916e-015	-3.77379e-015	3.40999e-015	-6.22772e-015	-1.82899e-014	-1.66663e-014	-1.85363e-014	-8.72807e-015	-1.39644e-014	-4.75833e-015	1.65616e-015	-1.41666e-014	-1.06205e-014	-5.79688e-015	-9.99321e-015	-1.77896e-014	-1.41808e-015	-2.50743e-015	-1.22445e-014	8.60238e-015
-3.69099e-015	-4.69715e-015	6.28465e-016	-6.79475e-015	-3.5813e-015	-5.37615e-015	-3.51117e-015	3.34516e-015	-6.10051e-015	-1.87429e-014	-1.68269e-014	-1.85648e-014	-9.54696e-015	-1.44829e-014	-4.52899e-015	1.73166e-015	-1.39767e-014	-1.06695e-014	-5.76709e-015	-1.02966e-014	-1.79519e-014	-1.79349e-015	-2.49722e-015	-1.23596e-014	8.33386e-015
-3.53381e-015	-5.11468e-015	5.11486e-016	-6.599e-015	-3.4774e-015	-5.16677e-015	-3.25626e-015	3.27903e-015	-5.96565e-015	-1.91709e-014	-1.69764e-014	-1.85702e-014	-1.03463e-014	-1.49725e-014	-4.293e-015	1.77518e-015	-1.37794e-014	-1.0674e-014	-5.73585e-015	-1.058e-014	-1.8096e-014	-2.16982e-015	-2.48993e-015	-1.24628e-014	8.06341e-015
-3.37277e-015	-5.51902e-015	4.28569e-016	-6.37165e-015	-3.36835e-015	-4.97212e-015	-3.01072e-015	3.21226e-015	-5.8252e-015	-1.95727e-014	-1.71154e-014	-1.85544e-014	-1.11219e-014	-1.54315e-014	-4.05203e-015	1.78613e-015	-1.35761e-014	-1.06359e-014	-5.70494e-015	-1.08444e-014	-1.82224e-014	-2.54483e-015	-2.48755e-015	-1.25554e-014	7.79127e-015
-3.21002e-015	-5.9087e-015	3.79128e-016	-6.11341e-015	-3.25505e-015	-4.79346e-015	-2.77623e-015	3.1459e-015	-5.68091e-015	-1.99476e-014	-1.72445e-014	-1.85202e-014	-1.18697e-014	-1.58589e-014	-3.80844e-015	1.76461e-015	-1.33677e-014	-1.05564e-014	-5.67626e-015	-1.10909e-014	-1.83318e-014	-2.91726e-015	-2.49195e-015	-1.26396e-014	7.51753e-015
-3.04752e-015	-6.28218e-015	3.61987e-016	-5.82636e-015	-3.13849e-015	-4.63116e-015	-2.55425e-015	3.08102e-015	-5.53561e-015	-2.02954e-014	-1.73641e-014	-1.84701e-014	-1.25857e-014	-1.62536e-014	-3.56452e-015	1.71085e-015	-1.31562e-014	-1.0437e-014	-5.65158e-015	-1.13203e-014	-1.84251e-014	-3.28498e-015	-2.50484e-015	-1.27169e-014	7.24293e-015
-2.88678e-015	-6.63852e-015	3.7577e-016	-5.51222e-015	-3.0197e-015	-4.4853e-015	-2.34652e-015	3.01862e-015	-5.39132e-015	-2.06155e-014	-1.74755e-014	-1.84067e-014	-1.32656e-014	-1.66144e-014	-3.32209e-015	1.62522e-015	-1.29427e-014	-1.02802e-014	-5.63279e-015	-1.15343e-014	-1.85029e-014	-3.64606e-015	-2.52785e-015	-1.2789e-014	6.96718e-015
-2.72953e-015	-6.97718e-015	4.19133e-016	-5.17321e-015	-2.89945e-015	-4.35598e-015	-2.1548e-015	2.95952e-015	-5.25033e-015	-2.09077e-014	-1.75792e-014	-1.83323e-014	-1.39053e-014	-1.69407e-014	-3.08293e-015	1.50873e-015	-1.27291e-014	-1.00877e-014	-5.6208e-015	-1.1734e-014	-1.85662e-014	-3.9993e-015	-2.56268e-015	-1.28576e-014	6.69067e-015
-2.57727e-015	-7.29698e-015	4.90132e-016	-4.81139e-015	-2.77855e-015	-4.24324e-015	-1.97963e-015	2.90505e-015	-5.1147e-015	-2.1172e-014	-1.76754e-014	-1.82486e-014	-1.45017e-014	-1.72319e-014	-2.84854e-015	1.36299e-015	-1.25167e-014	-9.86222e-015	-5.61716e-015	-1.19204e-014	-1.86154e-014	-4.34319e-015	-2.61113e-015	-1.29244e-014	6.41379e-015
-2.43145e-015	-7.59709e-015	5.8672e-016	-4.42886e-015	-2.65775e-015	-4.14678e-015	-1.82185e-015	2.85584e-015	-4.98687e-015	-2.14081e-014	-1.7764e-014	-1.81581e-014	-1.50515e-014	-1.74869e-014	-2.62058e-015	1.18951e-015	-1.2307e-014	-9.60644e-015	-5.62285e-015	-1.20945e-014	-1.86511e-014	-4.67708e-015	-2.67464e-015	-1.29907e-014	6.13657e-015
-2.29356e-015	-7.87714e-015	7.07278e-016	-4.0284e-015	-2.53778e-015	-4.06583e-015	-1.68251e-015	2.8123e-015	-4.86853e-015	-2.16161e-014	-1.78452e-014	-1.80625e-014	-1.55516e-014	-1.77054e-014	-2.40052e-015	9.90978e-016	-1.21011e-014	-9.32331e-015	-5.63846e-015	-1.22578e-014	-1.86744e-014	-4.99978e-015	-2.75456e-015	-1.30578e-014	5.85915e-015
-2.16456e-015	-8.13688e-015	8.49625e-016	-3.61318e-015	-2.419e-015	-3.99916e-015	-1.56235e-015	2.77571e-015	-4.76155e-015	-2.17955e-014	-1.79192e-014	-1.79635e-014	-1.59995e-014	-1.78875e-014	-2.18972e-015	7.69855e-016	-1.18999e-014	-9.0157e-015	-5.66537e-015	-1.24114e-014	-1.86859e-014	-5.30974e-015	-2.85218e-015	-1.31273e-014	5.5819e-015
-2.04522e-015	-8.37631e-015	1.01117e-015	-3.18606e-015	-2.30196e-015	-3.94576e-015	-1.46152e-015	2.74693e-015	-4.66748e-015	-2.19467e-014	-1.79857e-014	-1.78626e-014	-1.63929e-014	-1.80326e-014	-1.98953e-015	5.286e-016	-1.1705e-014	-8.68625e-015	-5.70428e-015	-1.25555e-014	-1.86857e-014	-5.60675e-015	-2.96852e-015	-1.32003e-014	5.30503e-015
-1.93584e-015	-8.59576e-015	1.18916e-015	-2.75014e-015	-2.18693e-015	-3.90476e-015	-1.38044e-015	2.72697e-015	-4.58801e-015	-2.20699e-014	-1.80442e-014	-1.77616e-014	-1.67298e-014	-1.8141e-014	-1.80074e-015	2.69993e-016	-1.15178e-014	-8.33788e-015	-5.75534e-015	-1.26907e-014	-1.86739e-014	-5.8902e-015	-3.10444e-015	-1.32778e-014	5.02918e-015
-1.83657e-015	-8.79504e-015	1.38105e-015	-2.30836e-015	-2.07415e-015	-3.8749e-015	-1.3187e-015	2.71615e-015	-4.52437e-015	-2.2165e-014	-1.80944e-014	-1.76616e-014	-1.70088e-014	-1.82124e-014	-1.62388e-015	-2.89889e-018	-1.13391e-014	-7.97321e-015	-5.81906e-015	-1.28178e-014	-1.86506e-014	-6.15921e-015	-3.26085e-015	-1.33603e-014	4.7541e-015
-1.74788e-015	-8.97443e-015	1.58426e-015	-1.86361e-015	-1.9638e-015	-3.85388e-015	-1.27641e-015	2.71559e-015	-4.47726e-015	-2.22324e-014	-1.81357e-014	-1.75634e-014	-1.72285e-014	-1.82478e-014	-1.45977e-015	-2.86395e-016	-1.11697e-014	-7.59483e-015	-5.89516e-015	-1.2937e-014	-1.86159e-014	-6.41364e-015	-3.43838e-015	-1.34487e-014	4.47985e-015
-1.66952e-015	-9.13465e-015	1.79602e-015	-1.41911e-015	-1.85559e-015	-3.83942e-015	-1.25295e-015	2.72613e-015	-4.44709e-015	-2.2272e-014	-1.81673e-014	-1.74673e-014	-1.73881e-014	-1.82473e-014	-1.30889e-015	-5.76444e-016	-1.10104e-014	-7.20546e-015	-5.98314e-015	-1.30484e-014	-1.85695e-014	-6.65384e-015	-3.6371e-015	-1.35434e-014	4.20637e-015
-1.6013e-015	-9.27594e-015	2.01341e-015	-9.77968e-016	-1.74963e-015	-3.82947e-015	-1.24793e-015	2.74836e-015	-4.43492e-015	-2.22839e-014	-1.81887e-014	-1.73737e-014	-1.7487e-014	-1.82113e-014	-1.17113e-015	-8.69963e-016	-1.08614e-014	-6.80723e-015	-6.08242e-015	-1.31522e-014	-1.85116e-014	-6.88005e-015	-3.85708e-015	-1.36446e-014	3.93392e-015
-1.5432e-015	-9.39873e-015	2.23382e-015	-5.42999e-016	-1.64544e-015	-3.82148e-015	-1.26024e-015	2.78248e-015	-4.44077e-015	-2.22684e-014	-1.81987e-014	-1.72829e-014	-1.75257e-014	-1.81402e-014	-1.0467e-015	-1.16341e-015	-1.07229e-014	-6.40255e-015	-6.19191e-015	-1.32479e-014	-1.8441e-014	-7.09255e-015	-4.09838e-015	-1.37522e-014	3.66267e-015
-1.49516e-015	-9.50383e-015	2.45432e-015	-1.1697e-016	-1.54289e-015	-3.8133e-015	-1.28874e-015	2.82946e-015	-4.46486e-015	-2.22254e-014	-1.81966e-014	-1.71945e-014	-1.75042e-014	-1.80345e-014	-9.35593e-016	-1.45337e-015	-1.05955e-014	-5.99346e-015	-6.31025e-015	-1.33353e-014	-1.83576e-014	-7.29132e-015	-4.36071e-015	-1.38663e-014	3.39292e-015
-1.45621e-015	-9.59196e-015	2.67237e-015	2.97395e-016	-1.44126e-015	-3.80292e-015	-1.33197e-015	2.88953e-015	-4.5063e-015	-2.21552e-014	-1.81814e-014	-1.71075e-014	-1.74232e-014	-1.78956e-014	-8.37697e-016	-1.7358e-015	-1.04786e-014	-5.58177e-015	-6.43629e-015	-1.34141e-014	-1.82608e-014	-7.47698e-015	-4.64315e-015	-1.39868e-014	3.12474e-015
-1.42569e-015	-9.66362e-015	2.88519e-015	6.97166e-016	-1.34014e-015	-3.7875e-015	-1.38818e-015	2.96335e-015	-4.56422e-015	-2.20581e-014	-1.81521e-014	-1.70215e-014	-1.72843e-014	-1.77238e-014	-7.52196e-016	-2.00713e-015	-1.03719e-014	-5.16889e-015	-6.56838e-015	-1.34835e-014	-1.81493e-014	-7.65087e-015	-4.94466e-015	-1.41131e-014	2.85814e-015
-1.4027e-015	-9.71976e-015	3.09047e-015	1.08026e-015	-1.23884e-015	-3.76475e-015	-1.45546e-015	3.05152e-015	-4.63787e-015	-2.19336e-014	-1.81078e-014	-1.69355e-014	-1.70888e-014	-1.75203e-014	-6.78034e-016	-2.26417e-015	-1.02753e-014	-4.75633e-015	-6.7044e-015	-1.35429e-014	-1.80228e-014	-7.81361e-015	-5.26416e-015	-1.42446e-014	2.59319e-015
-1.38641e-015	-9.76114e-015	3.28574e-015	1.44413e-015	-1.13664e-015	-3.73236e-015	-1.53233e-015	3.15429e-015	-4.72593e-015	-2.17819e-014	-1.80469e-014	-1.68486e-014	-1.68386e-014	-1.72858e-014	-6.14797e-016	-2.50369e-015	-1.01881e-014	-4.34549e-015	-6.84266e-015	-1.35913e-014	-1.78803e-014	-7.96617e-015	-5.60064e-015	-1.43803e-014	2.33004e-015
-1.37624e-015	-9.78892e-015	3.46848e-015	1.78724e-015	-1.03298e-015	-3.68809e-015	-1.61677e-015	3.27166e-015	-4.82697e-015	-2.16029e-014	-1.79682e-014	-1.67596e-014	-1.65359e-014	-1.7022e-014	-5.6177e-016	-2.72259e-015	-1.01095e-014	-3.93726e-015	-6.98068e-015	-1.3628e-014	-1.77212e-014	-8.10925e-015	-5.95282e-015	-1.45194e-014	2.0685e-015
-1.37096e-015	-9.80386e-015	3.63698e-015	2.10761e-015	-9.27639e-016	-3.62989e-015	-1.70655e-015	3.40367e-015	-4.93909e-015	-2.13963e-014	-1.78711e-014	-1.66669e-014	-1.61836e-014	-1.67302e-014	-5.17588e-016	-2.91826e-015	-1.00391e-014	-3.53263e-015	-7.1153e-015	-1.36516e-014	-1.75448e-014	-8.24393e-015	-6.31906e-015	-1.46604e-014	1.80867e-015
-1.37007e-015	-9.80641e-015	3.78959e-015	2.40311e-015	-8.19895e-016	-3.5555e-015	-1.79961e-015	3.55051e-015	-5.06044e-015	-2.11622e-014	-1.77545e-014	-1.65695e-014	-1.57842e-014	-1.6412e-014	-4.81957e-016	-3.08836e-015	-9.97551e-015	-3.13203e-015	-7.24444e-015	-1.36614e-014	-1.73499e-014	-8.37121e-015	-6.69774e-015	-1.48019e-014	1.55057e-015
-1.37261e-015	-9.79749e-015	3.92493e-015	2.6727e-015	-7.0903e-016	-3.46309e-015	-1.89416e-015	3.71201e-015	-5.18813e-015	-2.09004e-014	-1.76173e-014	-1.64655e-014	-1.53413e-014	-1.60686e-014	-4.54032e-016	-3.23119e-015	-9.91786e-015	-2.73582e-015	-7.36554e-015	-1.36559e-014	-1.71357e-014	-8.49184e-015	-7.08701e-015	-1.4942e-014	1.29398e-015
-1.37701e-015	-9.77758e-015	4.04174e-015	2.91564e-015	-5.94582e-016	-3.35131e-015	-1.98813e-015	3.88774e-015	-5.32029e-015	-2.06109e-014	-1.74592e-014	-1.63541e-014	-1.48586e-014	-1.57018e-014	-4.3232e-016	-3.34514e-015	-9.86508e-015	-2.34379e-015	-7.47621e-015	-1.36341e-014	-1.69013e-014	-8.60701e-015	-7.48546e-015	-1.50793e-014	1.03917e-015
-1.38244e-015	-9.74748e-015	4.13889e-015	3.13088e-015	-4.7588e-016	-3.21859e-015	-2.07899e-015	4.07711e-015	-5.45413e-015	-2.02938e-014	-1.72793e-014	-1.62344e-014	-1.43394e-014	-1.53133e-014	-4.16115e-016	-3.42902e-015	-9.8162e-015	-1.95605e-015	-7.57407e-015	-1.35951e-014	-1.66457e-014	-8.71723e-015	-7.89083e-015	-1.52122e-014	7.86507e-016
-1.38831e-015	-9.70769e-015	4.21544e-015	3.31756e-015	-3.52945e-016	-3.06425e-015	-2.1646e-015	4.27902e-015	-5.58632e-015	-1.99486e-014	-1.70771e-014	-1.61049e-014	-1.37875e-014	-1.49048e-014	-4.04766e-016	-3.48188e-015	-9.76997e-015	-1.57253e-015	-7.65654e-015	-1.3538e-014	-1.63686e-014	-8.82341e-015	-8.30113e-015	-1.53389e-014	5.35881e-016
-1.39338e-015	-9.65854e-015	4.27064e-015	3.47534e-015	-2.2525e-016	-2.88778e-015	-2.24256e-015	4.49283e-015	-5.71395e-015	-1.95757e-014	-1.68524e-014	-1.59641e-014	-1.3207e-014	-1.44781e-014	-3.97101e-016	-3.50311e-015	-9.72503e-015	-1.19321e-015	-7.72118e-015	-1.34612e-014	-1.60696e-014	-8.92658e-015	-8.71454e-015	-1.54576e-014	2.87654e-016
-1.39694e-015	-9.60018e-015	4.30442e-015	3.60425e-015	-9.26984e-017	-2.68863e-015	-2.31102e-015	4.71808e-015	-5.83409e-015	-1.91751e-014	-1.66047e-014	-1.58107e-014	-1.26021e-014	-1.40345e-014	-3.92065e-016	-3.49279e-015	-9.68041e-015	-8.17524e-016	-7.76558e-015	-1.3364e-014	-1.57486e-014	-9.02723e-015	-9.12853e-015	-1.55663e-014	4.20231e-017
-1.39836e-015	-9.53315e-015	4.31685e-015	3.70456e-015	4.49025e-017	-2.46628e-015	-2.36782e-015	4.95372e-015	-5.94375e-015	-1.8747e-014	-1.63344e-014	-1.56433e-014	-1.19768e-014	-1.35756e-014	-3.88527e-016	-3.45099e-015	-9.63522e-015	-4.45162e-016	-7.78717e-015	-1.32461e-014	-1.54055e-014	-9.12588e-015	-9.54118e-015	-1.56632e-014	-2.00754e-016
-1.39686e-015	-9.45736e-015	4.30834e-015	3.77655e-015	1.87813e-016	-2.22061e-015	-2.41095e-015	5.19846e-015	-6.0397e-015	-1.82916e-014	-1.6041e-014	-1.54612e-014	-1.1335e-014	-1.31034e-014	-3.85994e-016	-3.37863e-015	-9.58818e-015	-7.5784e-017	-7.7835e-015	-1.31066e-014	-1.504e-014	-9.22339e-015	-9.94999e-015	-1.57464e-014	-4.40106e-016
-1.39181e-015	-9.37285e-015	4.2791e-015	3.82074e-015	3.36183e-016	-1.95228e-015	-2.43873e-015	5.45095e-015	-6.11866e-015	-1.78095e-014	-1.57251e-014	-1.52641e-014	-1.06806e-014	-1.26197e-014	-3.83637e-016	-3.27689e-015	-9.53794e-015	2.91609e-016	-7.75288e-015	-1.29449e-014	-1.46523e-014	-9.31966e-015	-1.03529e-014	-1.58143e-014	-6.75565e-016
-1.38269e-015	-9.27922e-015	4.23029e-015	3.83799e-015	4.90018e-016	-1.66233e-015	-2.44926e-015	5.70999e-015	-6.17769e-015	-1.73009e-014	-1.53872e-014	-1.50522e-014	-1.00178e-014	-1.21264e-014	-3.8091e-016	-3.14695e-015	-9.48333e-015	6.5799e-016	-7.69385e-015	-1.27609e-014	-1.4243e-014	-9.41535e-015	-1.07479e-014	-1.58653e-014	-9.06564e-016
-1.36917e-015	-9.17605e-015	4.16294e-015	3.82901e-015	6.49218e-016	-1.35159e-015	-2.44138e-015	5.97449e-015	-6.21395e-015	-1.67662e-014	-1.5028e-014	-1.48248e-014	-9.3507e-015	-1.16253e-014	-3.7773e-016	-2.99068e-015	-9.42325e-015	1.0236e-015	-7.60493e-015	-1.25547e-014	-1.38127e-014	-9.51074e-015	-1.1133e-014	-1.58974e-014	-1.13261e-015
-1.35064e-015	-9.06328e-015	4.0787e-015	3.79461e-015	8.12623e-016	-1.02183e-015	-2.41402e-015	6.24257e-015	-6.22491e-015	-1.62059e-014	-1.46484e-014	-1.45819e-014	-8.68281e-015	-1.11181e-014	-3.73898e-016	-2.81038e-015	-9.3568e-015	1.38862e-015	-7.4855e-015	-1.23265e-014	-1.33623e-014	-9.60586e-015	-1.15065e-014	-1.59087e-014	-1.35324e-015
-1.32662e-015	-8.94041e-015	3.97902e-015	3.73596e-015	9.79982e-016	-6.74256e-016	-2.36598e-015	6.5127e-015	-6.20745e-015	-1.56213e-014	-1.42496e-014	-1.43236e-014	-8.01822e-015	-1.06065e-014	-3.68963e-016	-2.60855e-015	-9.28365e-015	1.75337e-015	-7.33467e-015	-1.20771e-014	-1.28933e-014	-9.70109e-015	-1.18665e-014	-1.58978e-014	-1.56765e-015
-1.29695e-015	-8.8066e-015	3.86605e-015	3.65461e-015	1.15083e-015	-3.10958e-016	-2.29644e-015	6.78325e-015	-6.15909e-015	-1.5013e-014	-1.38327e-014	-1.405e-014	-7.36025e-015	-1.00922e-014	-3.6271e-016	-2.38771e-015	-9.20346e-015	2.11823e-015	-7.15198e-015	-1.18067e-014	-1.24074e-014	-9.79612e-015	-1.22115e-014	-1.58633e-014	-1.77505e-015
-1.26106e-015	-8.66135e-015	3.742e-015	3.55228e-015	1.32421e-015	6.55439e-017	-2.20475e-015	7.05291e-015	-6.0777e-015	-1.43822e-014	-1.33992e-014	-1.37617e-014	-6.7123e-015	-9.57684e-015	-3.55158e-016	-2.15082e-015	-9.11587e-015	2.48328e-015	-6.93728e-015	-1.15161e-014	-1.19059e-014	-9.89047e-015	-1.25401e-014	-1.58044e-014	-1.97481e-015
-1.21877e-015	-8.5036e-015	3.60913e-015	3.43031e-015	1.49937e-015	4.5321e-016	-2.09049e-015	7.31983e-015	-5.96144e-015	-1.37301e-014	-1.29502e-014	-1.34597e-014	-6.07699e-015	-9.06214e-015	-3.46748e-016	-1.90133e-015	-9.02083e-015	2.84896e-015	-6.69146e-015	-1.12065e-014	-1.13905e-014	-9.98424e-015	-1.28505e-014	-1.57201e-014	-2.16605e-015
-1.1701e-015	-8.33262e-015	3.46987e-015	3.2901e-015	1.67567e-015	8.4948e-016	-1.95321e-015	7.58256e-015	-5.8083e-015	-1.30583e-014	-1.24879e-014	-1.3145e-014	-5.45663e-015	-8.54927e-015	-3.37391e-016	-1.64239e-015	-8.91756e-015	3.21524e-015	-6.4149e-015	-1.08789e-014	-1.08629e-014	-1.00769e-014	-1.3142e-014	-1.56093e-014	-2.34764e-015
-1.11525e-015	-8.14731e-015	3.32674e-015	3.13304e-015	1.85189e-015	1.25151e-015	-1.79314e-015	7.8394e-015	-5.61695e-015	-1.23686e-014	-1.20143e-014	-1.28186e-014	-4.85405e-015	-8.03988e-015	-3.27221e-016	-1.37751e-015	-8.80665e-015	3.58211e-015	-6.1089e-015	-1.05349e-014	-1.03257e-014	-1.01683e-014	-1.34137e-014	-1.54718e-014	-2.51854e-015
-1.05343e-015	-7.94675e-015	3.18256e-015	2.96098e-015	2.02697e-015	1.6566e-015	-1.61095e-015	8.08861e-015	-5.38686e-015	-1.16626e-014	-1.15311e-014	-1.24823e-014	-4.27125e-015	-7.53523e-015	-3.1674e-016	-1.11022e-015	-8.68845e-015	3.94912e-015	-5.7749e-015	-1.01762e-014	-9.78122e-015	-1.02578e-014	-1.36643e-014	-1.53067e-014	-2.67768e-015
-9.84865e-016	-7.72965e-015	3.03983e-015	2.7753e-015	2.1994e-015	2.06166e-015	-1.407e-015	8.3285e-015	-5.11726e-015	-1.09421e-014	-1.10402e-014	-1.21374e-014	-3.70967e-015	-7.03656e-015	-3.06325e-016	-8.43498e-016	-8.56368e-015	4.31528e-015	-5.41471e-015	-9.80483e-015	-9.23217e-015	-1.03449e-014	-1.38935e-014	-1.51139e-014	-2.82429e-015
-9.09146e-016	-7.49537e-015	2.90123e-015	2.57754e-015	2.36783e-015	2.46364e-015	-1.18196e-015	8.55717e-015	-4.80813e-015	-1.02094e-014	-1.05436e-014	-1.17854e-014	-3.17069e-015	-6.54519e-015	-2.96388e-016	-5.80881e-016	-8.43286e-015	4.68045e-015	-5.03074e-015	-9.42282e-015	-8.68128e-015	-1.04292e-014	-1.41009e-014	-1.48937e-014	-2.95749e-015
-8.26386e-016	-7.243e-015	2.76984e-015	2.36915e-015	2.53101e-015	2.85958e-015	-9.36962e-016	8.77308e-015	-4.45984e-015	-9.46703e-015	-1.00435e-014	-1.14283e-014	-2.65531e-015	-6.06209e-015	-2.87312e-016	-3.25651e-016	-8.29718e-015	5.04378e-015	-4.62497e-015	-9.03273e-015	-8.13126e-015	-1.05104e-014	-1.4286e-014	-1.46462e-014	-3.07623e-015
-7.36836e-016	-6.9713e-015	2.64876e-015	2.15167e-015	2.6877e-015	3.24641e-015	-6.73309e-016	8.97519e-015	-4.07312e-015	-8.71743e-015	-9.54144e-015	-1.10682e-014	-2.16443e-015	-5.5882e-015	-2.79723e-016	-8.11874e-017	-8.15693e-015	5.40456e-015	-4.20023e-015	-8.63695e-015	-7.58495e-015	-1.05882e-014	-1.44488e-014	-1.43718e-014	-3.17991e-015
-6.4023e-016	-6.67944e-015	2.54089e-015	1.92637e-015	2.83618e-015	3.62093e-015	-3.92713e-016	9.16247e-015	-3.64841e-015	-7.96292e-015	-9.03983e-015	-1.07065e-014	-1.69807e-015	-5.12378e-015	-2.74124e-016	1.49629e-016	-8.01353e-015	5.7617e-015	-3.75959e-015	-8.23819e-015	-7.04513e-015	-1.06625e-014	-1.45898e-014	-1.40708e-014	-3.26766e-015
-5.36429e-016	-6.36678e-015	2.44877e-015	1.69466e-015	2.97503e-015	3.97978e-015	-9.66932e-017	9.33373e-015	-3.18736e-015	-7.20616e-015	-8.54096e-015	-1.0345e-014	-1.25579e-015	-4.66942e-015	-2.71149e-016	3.63214e-016	-7.86769e-015	6.11379e-015	-3.30652e-015	-7.83938e-015	-6.51495e-015	-1.07332e-014	-1.4709e-014	-1.37444e-014	-3.33879e-015
-4.25433e-016	-6.03203e-015	2.37525e-015	1.45782e-015	3.10358e-015	4.31983e-015	2.12957e-016	9.48769e-015	-2.69169e-015	-6.45027e-015	-8.04695e-015	-9.9858e-015	-8.37325e-016	-4.2258e-015	-2.71431e-016	5.5695e-016	-7.72128e-015	6.45963e-015	-2.84419e-015	-7.44273e-015	-5.99707e-015	-1.08e-014	-1.48072e-014	-1.33935e-014	-3.39275e-015
-3.07016e-016	-5.67486e-015	2.32279e-015	1.2164e-015	3.21996e-015	4.63889e-015	5.34308e-016	9.62365e-015	-2.16375e-015	-5.69797e-015	-7.55951e-015	-9.63031e-015	-4.42111e-016	-3.79337e-015	-2.75525e-016	7.28125e-016	-7.57599e-015	6.79803e-015	-2.37554e-015	-7.05083e-015	-5.49426e-015	-1.08626e-014	-1.4885e-014	-1.30196e-014	-3.42915e-015
-1.81149e-016	-5.29533e-015	2.29382e-015	9.71475e-016	3.32343e-015	4.93376e-015	8.64858e-016	9.74108e-015	-1.60565e-015	-4.95234e-015	-7.07981e-015	-9.28043e-015	-6.90884e-017	-3.37211e-015	-2.83721e-016	8.74658e-016	-7.43354e-015	7.12746e-015	-1.90446e-015	-6.66671e-015	-5.00915e-015	-1.09215e-014	-1.49432e-014	-1.26242e-014	-3.4478e-015
-4.75928e-017	-4.89292e-015	2.29043e-015	7.23677e-016	3.41214e-015	5.20185e-015	1.2021e-015	9.83915e-015	-1.02045e-015	-4.21636e-015	-6.60931e-015	-8.93787e-015	2.83133e-016	-2.96217e-015	-2.96285e-016	9.94771e-016	-7.29538e-015	7.44665e-015	-1.43467e-015	-6.29291e-015	-4.54431e-015	-1.09766e-014	-1.49827e-014	-1.22089e-014	-3.44837e-015
9.38388e-017	-4.46722e-015	2.31456e-015	4.73911e-016	3.48464e-015	5.44056e-015	1.54379e-015	9.91758e-015	-4.11394e-016	-3.49311e-015	-6.14927e-015	-8.60366e-015	6.16102e-016	-2.56326e-015	-3.13443e-016	1.08661e-015	-7.16317e-015	7.75443e-015	-9.69542e-016	-5.93225e-015	-4.10188e-015	-1.10279e-014	-1.50046e-014	-1.17751e-014	-3.43072e-015
2.4356e-016	-4.01807e-015	2.36806e-015	2.22882e-016	3.54011e-015	5.64828e-015	1.8877e-015	9.97615e-015	2.17964e-016	-2.78568e-015	-5.70089e-015	-8.27918e-015	9.32035e-016	-2.17504e-015	-3.35585e-016	1.14883e-015	-7.03835e-015	8.04946e-015	-5.1229e-016	-5.58718e-015	-3.68404e-015	-1.10754e-014	-1.50103e-014	-1.13246e-014	-3.39523e-015
4.0173e-016	-3.54561e-015	2.45238e-015	-2.88947e-017	3.57746e-015	5.82328e-015	2.23114e-015	1.00149e-014	8.63745e-016	-2.09673e-015	-5.26462e-015	-7.96542e-015	1.23311e-015	-1.79692e-015	-3.62612e-016	1.18036e-015	-6.92274e-015	8.33059e-015	-6.63238e-017	-5.26015e-015	-3.29286e-015	-1.11195e-014	-1.50008e-014	-1.08596e-014	-3.34191e-015
5.68573e-016	-3.05005e-015	2.5688e-015	-2.80599e-016	3.59521e-015	5.96371e-015	2.57169e-015	1.00338e-014	1.52198e-015	-1.42925e-015	-4.84144e-015	-7.66312e-015	1.52221e-015	-1.42846e-015	-3.94467e-016	1.18041e-015	-6.81735e-015	8.59641e-015	3.64755e-016	-4.95343e-015	-2.92977e-015	-1.11612e-014	-1.49772e-014	-1.03822e-014	-3.2716e-015
7.43956e-016	-2.53184e-015	2.71887e-015	-5.321e-016	3.59299e-015	6.06836e-015	2.90624e-015	1.00331e-014	2.18921e-015	-7.86261e-016	-4.43151e-015	-7.37341e-015	1.80142e-015	-1.06921e-015	-4.30946e-016	1.14847e-015	-6.72376e-015	8.84562e-015	7.78086e-016	-4.66898e-015	-2.59623e-015	-1.1201e-014	-1.49408e-014	-9.89433e-015	-3.18493e-015
9.2795e-016	-1.99155e-015	2.90308e-015	-7.83113e-016	3.57027e-015	6.13624e-015	3.23193e-015	1.00136e-014	2.86148e-015	-1.70797e-016	-4.03504e-015	-7.09695e-015	2.07363e-015	-7.18276e-016	-4.72436e-016	1.08393e-015	-6.64318e-015	9.07714e-015	1.17109e-015	-4.40861e-015	-2.29324e-015	-1.12395e-014	-1.48935e-014	-9.39792e-015	-3.08268e-015
1.1211e-015	-1.42987e-015	3.12164e-015	-1.03361e-015	3.52638e-015	6.16661e-015	3.54652e-015	9.97589e-015	3.53469e-015	4.14616e-016	-3.65227e-015	-6.83351e-015	2.34106e-015	-3.74692e-016	-5.18977e-016	9.86943e-016	-6.57671e-015	9.28947e-015	1.54159e-015	-4.174e-015	-2.0213e-015	-1.12772e-014	-1.4837e-014	-8.89543e-015	-2.96603e-015
1.32344e-015	-8.47621e-016	3.37493e-015	-1.28337e-015	3.4606e-015	6.15866e-015	3.84746e-015	9.92076e-015	4.20493e-015	9.67473e-016	-3.28254e-015	-6.58284e-015	2.60698e-015	-3.76536e-017	-5.70569e-016	8.58059e-016	-6.52557e-015	9.48201e-015	1.88748e-015	-3.96686e-015	-1.78127e-015	-1.1315e-014	-1.47724e-014	-8.38905e-015	-2.83641e-015
1.5349e-015	-2.45624e-016	3.66299e-015	-1.53308e-015	3.37226e-015	6.1122e-015	4.13218e-015	9.84916e-015	4.86846e-015	1.48564e-015	-2.92502e-015	-6.345e-015	2.87406e-015	2.93959e-016	-6.27131e-016	6.97748e-016	-6.49101e-015	9.6536e-015	2.20731e-015	-3.78858e-015	-1.573e-015	-1.13537e-014	-1.47012e-014	-7.88083e-015	-2.69496e-015
1.75522e-015	3.75284e-016	3.98512e-015	-1.78301e-015	3.26117e-015	6.02743e-015	4.39817e-015	9.76267e-015	5.52146e-015	1.9675e-015	-2.57923e-015	-6.11986e-015	3.14493e-015	6.21309e-016	-6.88083e-016	5.07102e-016	-6.47389e-015	9.80388e-015	2.49962e-015	-3.63997e-015	-1.39596e-015	-1.13944e-014	-1.46246e-014	-7.37247e-015	-2.54378e-015
1.98481e-015	1.01365e-015	4.34047e-015	-2.03293e-015	3.12711e-015	5.90513e-015	4.64315e-015	9.66227e-015	6.15956e-015	2.41106e-015	-2.24374e-015	-5.90651e-015	3.4224e-015	9.45923e-016	-7.53488e-016	2.87806e-016	-6.47486e-015	9.93211e-015	2.76282e-015	-3.52228e-015	-1.24946e-015	-1.14378e-014	-1.45442e-014	-6.86561e-015	-2.38429e-015
2.22345e-015	1.6679e-015	4.72816e-015	-2.28297e-015	2.97e-015	5.74584e-015	4.86468e-015	9.54932e-015	6.77917e-015	2.81481e-015	-1.91769e-015	-5.70345e-015	3.70894e-015	1.26922e-015	-8.23029e-016	4.12381e-017	-6.49433e-015	1.00383e-014	2.997e-015	-3.43578e-015	-1.13265e-015	-1.14849e-014	-1.44609e-014	-6.36284e-015	-2.21856e-015
2.47107e-015	2.33653e-015	5.14679e-015	-2.53332e-015	2.78976e-015	5.55033e-015	5.06103e-015	9.42529e-015	7.37755e-015	3.17783e-015	-1.59969e-015	-5.50915e-015	4.00717e-015	1.59214e-015	-8.9649e-016	-2.31052e-016	-6.53265e-015	1.01221e-014	3.20149e-015	-3.38038e-015	-1.04397e-015	-1.15364e-014	-1.4376e-014	-5.86639e-015	-2.04854e-015
2.72756e-015	3.01788e-015	5.59446e-015	-2.78415e-015	2.5865e-015	5.31963e-015	5.23001e-015	9.29161e-015	7.95159e-015	3.49932e-015	-1.2882e-015	-5.32301e-015	4.31942e-015	1.91604e-015	-9.73231e-016	-5.27472e-016	-6.59059e-015	1.01836e-014	3.37626e-015	-3.35596e-015	-9.81972e-016	-1.15931e-014	-1.42907e-014	-5.37801e-015	-1.87626e-015
2.99305e-015	3.71018e-015	6.06941e-015	-3.03577e-015	2.36058e-015	5.05507e-015	5.36965e-015	9.1496e-015	8.49815e-015	3.77881e-015	-9.81726e-016	-5.14369e-015	4.64765e-015	2.24221e-015	-1.053e-015	-8.46166e-016	-6.6682e-015	1.02227e-014	3.52181e-015	-3.36184e-015	-9.45073e-016	-1.16555e-014	-1.42062e-014	-4.8992e-015	-1.70433e-015
3.26717e-015	4.41171e-015	6.57e-015	-3.28857e-015	2.11236e-015	4.75832e-015	5.47853e-015	9.00057e-015	9.01526e-015	4.01587e-015	-6.78734e-016	-4.96984e-015	4.99371e-015	2.57188e-015	-1.13575e-015	-1.1848e-015	-6.76488e-015	1.02407e-014	3.63922e-015	-3.3974e-015	-9.31105e-016	-1.17239e-014	-1.41235e-014	-4.43103e-015	-1.53511e-015
3.5495e-015	5.12054e-015	7.09419e-015	-3.54301e-015	1.84262e-015	4.43132e-015	5.55505e-015	8.84583e-015	9.50099e-015	4.21084e-015	-3.76978e-016	-4.79974e-015	5.35934e-015	2.90625e-015	-1.22111e-015	-1.54135e-015	-6.88087e-015	1.02379e-014	3.72989e-015	-3.46169e-015	-9.37656e-016	-1.17989e-014	-1.40432e-014	-3.97516e-015	-1.37097e-015
3.84011e-015	5.83488e-015	7.63926e-015	-3.79915e-015	1.55198e-015	4.07604e-015	5.59822e-015	8.68715e-015	9.9536e-015	4.3642e-015	-7.45767e-017	-4.63085e-015	5.74591e-015	3.24631e-015	-1.30897e-015	-1.91365e-015	-7.0161e-015	1.02149e-014	3.79524e-015	-3.55391e-015	-9.62404e-016	-1.1881e-014	-1.39657e-014	-3.53335e-015	-1.21404e-015
4.13799e-015	6.55268e-015	8.20309e-015	-4.05762e-015	1.24092e-015	3.69438e-015	5.60646e-015	8.5261e-015	1.03716e-014	4.47678e-015	2.30486e-016	-4.46148e-015	6.15484e-015	3.59316e-015	-1.39935e-015	-2.29989e-015	-7.16964e-015	1.01726e-014	3.83722e-015	-3.67213e-015	-1.00302e-015	-1.19703e-014	-1.38918e-014	-3.10693e-015	-1.06667e-015
4.44248e-015	7.27174e-015	8.78283e-015	-4.31869e-015	9.10525e-016	3.28849e-015	5.57885e-015	8.36341e-015	1.07544e-014	4.54965e-015	5.39543e-016	-4.28983e-015	6.58693e-015	3.94779e-015	-1.4925e-015	-2.69766e-015	-7.34095e-015	1.01121e-014	3.85792e-015	-3.81429e-015	-1.05669e-015	-1.2067e-014	-1.38221e-014	-2.69662e-015	-9.31145e-016
4.75296e-015	7.9905e-015	9.37585e-015	-4.58239e-015	5.61349e-016	2.86114e-015	5.51458e-015	8.20052e-015	1.11013e-014	4.58428e-015	8.54587e-016	-4.11423e-015	7.04283e-015	4.31074e-015	-1.58881e-015	-3.10515e-015	-7.52916e-015	1.00344e-014	3.85981e-015	-3.97788e-015	-1.12061e-015	-1.2171e-014	-1.37573e-014	-2.30291e-015	-8.09769e-016
5.06903e-015	8.70708e-015	9.97923e-015	-4.84852e-015	1.94754e-016	2.41469e-015	5.41328e-015	8.03883e-015	1.14118e-014	4.58261e-015	1.17696e-015	-3.93305e-015	7.52266e-015	4.68291e-015	-1.68865e-015	-3.52026e-015	-7.73326e-015	9.94094e-015	3.84566e-015	-4.16148e-015	-1.19222e-015	-1.22819e-014	-1.3697e-014	-1.92667e-015	-7.04503e-016
5.38991e-015	9.41973e-015	1.05902e-014	-5.11695e-015	-1.88179e-016	1.95149e-015	5.2749e-015	7.87882e-015	1.16859e-014	4.54718e-015	1.50795e-015	-3.74434e-015	8.02582e-015	5.06473e-015	-1.79242e-015	-3.94103e-015	-7.95252e-015	9.83285e-015	3.81816e-015	-4.3628e-015	-1.26849e-015	-1.23999e-014	-1.36415e-014	-1.56863e-015	-6.17e-016
5.71491e-015	1.01263e-014	1.12063e-014	-5.38777e-015	-5.8599e-016	1.47409e-015	5.09905e-015	7.72179e-015	1.19245e-014	4.48022e-015	1.84883e-015	-3.54636e-015	8.5517e-015	5.4566e-015	-1.90064e-015	-4.36556e-015	-8.1862e-015	9.71155e-015	3.77997e-015	-4.57872e-015	-1.34646e-015	-1.25244e-014	-1.35908e-014	-1.22957e-015	-5.48954e-016
6.043e-015	1.08252e-014	1.18253e-014	-5.66076e-015	-9.97897e-016	9.85026e-016	4.88592e-015	7.56838e-015	1.2129e-014	4.38417e-015	2.20057e-015	-3.33722e-015	9.09961e-015	5.85852e-015	-2.01363e-015	-4.79209e-015	-8.43282e-015	9.57866e-015	3.73394e-015	-4.80675e-015	-1.42387e-015	-1.2655e-014	-1.3545e-014	-9.09612e-016	-5.02148e-016
6.37334e-015	1.15149e-014	1.2444e-014	-5.93632e-015	-1.42257e-015	4.86572e-016	4.6358e-015	7.41898e-015	1.23011e-014	4.26243e-015	2.56389e-015	-3.11516e-015	9.6678e-015	6.27067e-015	-2.13213e-015	-5.21911e-015	-8.69136e-015	9.43561e-015	3.683e-015	-5.04407e-015	-1.49843e-015	-1.27912e-014	-1.35039e-014	-6.09129e-016	-4.77951e-016
6.70491e-015	1.2194e-014	1.306e-014	-6.21394e-015	-1.85849e-015	-1.8205e-017	4.34953e-015	7.27371e-015	1.24422e-014	4.11815e-015	2.93922e-015	-2.87863e-015	1.02551e-014	6.69287e-015	-2.25701e-015	-5.64495e-015	-8.96069e-015	9.28418e-015	3.62974e-015	-5.2879e-015	-1.56745e-015	-1.29315e-014	-1.3467e-014	-3.28065e-016	-4.77099e-016
7.03664e-015	1.2861e-014	1.36708e-014	-6.4932e-015	-2.30425e-015	-5.26741e-016	4.02817e-015	7.13271e-015	1.25545e-014	3.95456e-015	3.32692e-015	-2.62636e-015	1.08591e-014	7.12479e-015	-2.38924e-015	-6.06822e-015	-9.23964e-015	9.12598e-015	3.57679e-015	-5.53507e-015	-1.62925e-015	-1.30747e-014	-1.34342e-014	-6.59189e-017	-5.00593e-016
7.36791e-015	1.35147e-014	1.42744e-014	-6.7735e-015	-2.75885e-015	-1.0369e-015	3.67271e-015	6.9963e-015	1.26401e-014	3.77538e-015	3.72706e-015	-2.35706e-015	1.14782e-014	7.56578e-015	-2.52973e-015	-6.48787e-015	-9.52739e-015	8.96253e-015	3.52674e-015	-5.78278e-015	-1.68215e-015	-1.32194e-014	-1.3405e-014	1.77332e-016	-5.4879e-016
7.69764e-015	1.41541e-014	1.48685e-014	-7.05423e-015	-3.22084e-015	-1.5466e-015	3.28419e-015	6.86489e-015	1.27013e-014	3.58409e-015	4.13926e-015	-2.06968e-015	1.211e-014	8.01532e-015	-2.67966e-015	-6.90282e-015	-9.82302e-015	8.79549e-015	3.48194e-015	-6.02786e-015	-1.72445e-015	-1.33644e-014	-1.33792e-014	4.01613e-016	-6.21862e-016
8.02435e-015	1.47781e-014	1.54512e-014	-7.33474e-015	-3.68868e-015	-2.05383e-015	2.86395e-015	6.73836e-015	1.27415e-014	3.38475e-015	4.56319e-015	-1.76384e-015	1.27513e-014	8.47254e-015	-2.83999e-015	-7.31242e-015	-1.01253e-014	8.62635e-015	3.4447e-015	-6.26753e-015	-1.75469e-015	-1.35086e-014	-1.33563e-014	6.074e-016	-7.19955e-016
8.34707e-015	1.53858e-014	1.60209e-014	-7.61446e-015	-4.16101e-015	-2.55653e-015	2.414e-015	6.61628e-015	1.2764e-014	3.18137e-015	4.99812e-015	-1.43908e-015	1.33991e-014	8.9362e-015	-3.01223e-015	-7.71599e-015	-1.04325e-014	8.45664e-015	3.41727e-015	-6.49895e-015	-1.77194e-015	-1.36505e-014	-1.3336e-014	7.949e-016	-8.42614e-016
8.66538e-015	1.59761e-014	1.65759e-014	-7.89262e-015	-4.63636e-015	-3.05232e-015	1.93617e-015	6.49816e-015	1.27716e-014	2.97776e-015	5.44244e-015	-1.09517e-015	1.40506e-014	9.40532e-015	-3.19746e-015	-8.11296e-015	-1.07437e-014	8.28783e-015	3.40156e-015	-6.7197e-015	-1.77579e-015	-1.37888e-014	-1.33173e-014	9.64601e-016	-9.89402e-016
8.97849e-015	1.65487e-014	1.71149e-014	-8.16862e-015	-5.11342e-015	-3.53958e-015	1.43236e-015	6.38295e-015	1.27674e-014	2.77766e-015	5.89476e-015	-7.32027e-016	1.47026e-014	9.87868e-015	-3.39649e-015	-8.50284e-015	-1.10582e-014	8.12082e-015	3.39878e-015	-6.92725e-015	-1.76589e-015	-1.39218e-014	-1.33e-014	1.11669e-015	-1.15945e-015
9.28535e-015	1.71029e-014	1.76371e-014	-8.44172e-015	-5.59086e-015	-4.01654e-015	9.04616e-016	6.26981e-015	1.27546e-014	2.58466e-015	6.35327e-015	-3.49832e-016	1.53516e-014	1.03549e-014	-3.61051e-015	-8.88554e-015	-1.13751e-014	7.95674e-015	3.41014e-015	-7.11867e-015	-1.7423e-015	-1.40478e-014	-1.32837e-014	1.25203e-015	-1.35126e-015
9.58502e-015	1.76382e-014	1.81411e-014	-8.71141e-015	-6.06722e-015	-4.48184e-015	3.55443e-016	6.15788e-015	1.27364e-014	2.40235e-015	6.81595e-015	5.06878e-017	1.59943e-014	1.0832e-014	-3.84057e-015	-9.26107e-015	-1.1693e-014	7.7966e-015	3.43644e-015	-7.29241e-015	-1.70562e-015	-1.41654e-014	-1.32675e-014	1.37117e-015	-1.56372e-015
9.87641e-015	1.81545e-014	1.86259e-014	-8.97687e-015	-6.54151e-015	-4.93449e-015	-2.12558e-016	6.04678e-015	1.27163e-014	2.2339e-015	7.28056e-015	4.68854e-016	1.66269e-014	1.13085e-014	-4.08777e-015	-9.62945e-015	-1.20117e-014	7.64149e-015	3.47779e-015	-7.44617e-015	-1.65623e-015	-1.42734e-014	-1.32515e-014	1.47501e-015	-1.79562e-015
1.01592e-014	1.86513e-014	1.90913e-014	-9.23747e-015	-7.01239e-015	-5.37332e-015	-7.96967e-016	5.9356e-015	1.26972e-014	2.08254e-015	7.74484e-015	9.04004e-016	1.72463e-014	1.17826e-014	-4.35293e-015	-9.99044e-015	-1.23304e-014	7.49239e-015	3.53416e-015	-7.57785e-015	-1.59508e-015	-1.43707e-014	-1.32352e-014	1.5638e-015	-2.04502e-015
1.04331e-014	1.91286e-014	1.95369e-014	-9.49266e-015	-7.47853e-015	-5.79701e-015	-1.39556e-015	5.8231e-015	1.26816e-014	1.95146e-015	8.20637e-015	1.35526e-015	1.78489e-014	1.22522e-014	-4.63694e-015	-1.03442e-014	-1.26483e-014	7.35019e-015	3.60548e-015	-7.68658e-015	-1.52324e-015	-1.44555e-014	-1.32183e-014	1.63809e-015	-2.30949e-015
1.06976e-014	1.95864e-014	1.99627e-014	-9.74109e-015	-7.9389e-015	-6.20455e-015	-2.00566e-015	5.70827e-015	1.26719e-014	1.84328e-015	8.66227e-015	1.82097e-015	1.84314e-014	1.27157e-014	-4.94048e-015	-1.06915e-014	-1.29651e-014	7.21545e-015	3.69124e-015	-7.77079e-015	-1.44201e-015	-1.45266e-014	-1.32003e-014	1.69836e-015	-2.58693e-015
1.09517e-014	2.0025e-014	2.03685e-014	-9.98177e-015	-8.39265e-015	-6.59485e-015	-2.62375e-015	5.59013e-015	1.26703e-014	1.76082e-015	9.10953e-015	2.29926e-015	1.89904e-014	1.31714e-014	-5.26426e-015	-1.10327e-014	-1.328e-014	7.08827e-015	3.79008e-015	-7.82912e-015	-1.3531e-015	-1.45829e-014	-1.31812e-014	1.74533e-015	-2.87516e-015
1.11951e-014	2.04441e-014	2.07549e-014	-1.02147e-014	-8.83892e-015	-6.96706e-015	-3.24727e-015	5.46726e-015	1.2679e-014	1.70596e-015	9.54522e-015	2.78862e-015	1.95228e-014	1.36179e-014	-5.60853e-015	-1.1368e-014	-1.3593e-014	6.96883e-015	3.90077e-015	-7.86131e-015	-1.25876e-015	-1.46231e-014	-1.31601e-014	1.78005e-015	-3.17146e-015
1.14271e-014	2.08442e-014	2.11224e-014	-1.04398e-014	-9.27682e-015	-7.32114e-015	-3.87354e-015	5.33899e-015	1.26999e-014	1.68031e-015	9.96632e-015	3.28763e-015	2.00258e-014	1.40531e-014	-5.97338e-015	-1.16978e-014	-1.39036e-014	6.85776e-015	4.02257e-015	-7.86657e-015	-1.1609e-015	-1.46463e-014	-1.31372e-014	1.80319e-015	-3.47306e-015
1.16475e-014	2.12253e-014	2.14715e-014	-1.06564e-014	-9.70545e-015	-7.65706e-015	-4.49961e-015	5.20446e-015	1.27343e-014	1.68566e-015	1.03705e-014	3.7937e-015	2.04971e-014	1.4475e-014	-6.35911e-015	-1.20224e-014	-1.42114e-014	6.75503e-015	4.15401e-015	-7.84468e-015	-1.06159e-015	-1.46519e-014	-1.31119e-014	1.81529e-015	-3.77736e-015
1.18564e-014	2.15881e-014	2.18026e-014	-1.08644e-014	-1.01244e-014	-7.97493e-015	-5.12252e-015	5.06304e-015	1.2783e-014	1.72351e-015	1.0755e-014	4.30506e-015	2.09342e-014	1.4882e-014	-6.76576e-015	-1.23423e-014	-1.45166e-014	6.6607e-015	4.29269e-015	-7.79613e-015	-9.62831e-016	-1.46393e-014	-1.30843e-014	1.8171e-015	-4.0815e-015
1.20536e-014	2.19328e-014	2.21165e-014	-1.10635e-014	-1.05334e-014	-8.27512e-015	-5.73927e-015	4.91351e-015	1.28472e-014	1.79428e-015	1.11166e-014	4.81924e-015	2.13348e-014	1.52722e-014	-7.19303e-015	-1.26572e-014	-1.48191e-014	6.57491e-015	4.43701e-015	-7.72174e-015	-8.66368e-016	-1.46081e-014	-1.30544e-014	1.80898e-015	-4.38279e-015
1.2239e-014	2.22596e-014	2.24141e-014	-1.12532e-014	-1.09313e-014	-8.55813e-015	-6.34726e-015	4.75522e-015	1.29268e-014	1.89854e-015	1.14527e-014	5.33358e-015	2.16967e-014	1.56444e-014	-7.64038e-015	-1.29677e-014	-1.51184e-014	6.49741e-015	4.58474e-015	-7.62152e-015	-7.74806e-016	-1.45579e-014	-1.30218e-014	1.79132e-015	-4.67887e-015
1.24126e-014	2.25691e-014	2.26961e-014	-1.14334e-014	-1.13176e-014	-8.82433e-015	-6.94428e-015	4.58808e-015	1.30223e-014	2.03622e-015	1.17607e-014	5.84593e-015	2.20183e-014	1.59974e-014	-8.10686e-015	-1.32736e-014	-1.54148e-014	6.42784e-015	4.73358e-015	-7.49685e-015	-6.90136e-016	-1.44883e-014	-1.29867e-014	1.76467e-015	-4.96731e-015
1.25743e-014	2.28616e-014	2.29639e-014	-1.16045e-014	-1.16922e-014	-9.07404e-015	-7.52744e-015	4.41131e-015	1.31332e-014	2.20717e-015	1.20386e-014	6.35395e-015	2.22988e-014	1.633e-014	-8.59156e-015	-1.35757e-014	-1.57077e-014	6.36588e-015	4.88199e-015	-7.34887e-015	-6.14193e-016	-1.4399e-014	-1.29493e-014	1.72977e-015	-5.24537e-015
1.27244e-014	2.31375e-014	2.32181e-014	-1.17667e-014	-1.20548e-014	-9.30808e-015	-8.09421e-015	4.22488e-015	1.32583e-014	2.41033e-015	1.22845e-014	6.85543e-015	2.2537e-014	1.66412e-014	-9.09299e-015	-1.38741e-014	-1.59978e-014	6.31142e-015	5.02771e-015	-7.17867e-015	-5.4865e-016	-1.42899e-014	-1.29099e-014	1.68713e-015	-5.5106e-015
1.28631e-014	2.33973e-014	2.34601e-014	-1.19199e-014	-1.24056e-014	-9.5272e-015	-8.64209e-015	4.02886e-015	1.33967e-014	2.64427e-015	1.24967e-014	7.34773e-015	2.27325e-014	1.69301e-014	-9.61011e-015	-1.41689e-014	-1.62852e-014	6.26399e-015	5.16849e-015	-6.98796e-015	-4.95253e-016	-1.41617e-014	-1.28684e-014	1.63729e-015	-5.76065e-015
1.29906e-014	2.36415e-014	2.36905e-014	-1.20646e-014	-1.27448e-014	-9.73209e-015	-9.1695e-015	3.82328e-015	1.35476e-014	2.90749e-015	1.26734e-014	7.82871e-015	2.28855e-014	1.7196e-014	-1.01412e-014	-1.44599e-014	-1.65699e-014	6.22337e-015	5.30268e-015	-6.77887e-015	-4.55458e-016	-1.40148e-014	-1.2825e-014	1.58047e-015	-5.99375e-015
1.31074e-014	2.38706e-014	2.39104e-014	-1.22016e-014	-1.30723e-014	-9.92444e-015	-9.67376e-015	3.60863e-015	1.37095e-014	3.1988e-015	1.28138e-014	8.29588e-015	2.29954e-014	1.74381e-014	-1.06847e-014	-1.4747e-014	-1.68518e-014	6.18899e-015	5.42782e-015	-6.55322e-015	-4.30474e-016	-1.38496e-014	-1.27796e-014	1.51702e-015	-6.20807e-015
1.3214e-014	2.40848e-014	2.41212e-014	-1.23312e-014	-1.33889e-014	-1.01052e-014	-1.01533e-014	3.38562e-015	1.388e-014	3.51602e-015	1.2917e-014	8.74703e-015	2.30632e-014	1.76566e-014	-1.12388e-014	-1.50303e-014	-1.71308e-014	6.16026e-015	5.54257e-015	-6.31323e-015	-4.21362e-016	-1.36669e-014	-1.27324e-014	1.44772e-015	-6.40218e-015
1.33104e-014	2.42846e-014	2.43239e-014	-1.24544e-014	-1.36947e-014	-1.02754e-014	-1.06066e-014	3.15455e-015	1.40569e-014	3.85657e-015	1.29826e-014	9.17943e-015	2.30899e-014	1.78511e-014	-1.18015e-014	-1.53093e-014	-1.7407e-014	6.13681e-015	5.64569e-015	-6.06106e-015	-4.28998e-016	-1.3467e-014	-1.26834e-014	1.37276e-015	-6.57466e-015
1.33968e-014	2.44705e-014	2.45193e-014	-1.25717e-014	-1.39903e-014	-1.04366e-014	-1.10324e-014	2.91687e-015	1.4238e-014	4.21794e-015	1.30111e-014	9.59082e-015	2.30765e-014	1.8022e-014	-1.23706e-014	-1.55839e-014	-1.76804e-014	6.11802e-015	5.73637e-015	-5.7992e-015	-4.53812e-016	-1.32505e-014	-1.26326e-014	1.29259e-015	-6.72415e-015
1.34738e-014	2.46425e-014	2.47083e-014	-1.2684e-014	-1.42762e-014	-1.05903e-014	-1.14296e-014	2.67356e-015	1.44203e-014	4.59727e-015	1.30029e-014	9.97948e-015	2.30247e-014	1.81698e-014	-1.29439e-014	-1.58538e-014	-1.7951e-014	6.10354e-015	5.81323e-015	-5.53016e-015	-4.95388e-016	-1.30185e-014	-1.258e-014	1.2077e-015	-6.84969e-015
1.35415e-014	2.48009e-014	2.48915e-014	-1.2792e-014	-1.4553e-014	-1.07378e-014	-1.17973e-014	2.42579e-015	1.46016e-014	4.99119e-015	1.29588e-014	1.03437e-014	2.29366e-014	1.82952e-014	-1.35192e-014	-1.61186e-014	-1.82187e-014	6.0928e-015	5.87583e-015	-5.25615e-015	-5.5341e-016	-1.2772e-014	-1.25257e-014	1.11865e-015	-6.95045e-015
1.36004e-014	2.49463e-014	2.50693e-014	-1.28973e-014	-1.48216e-014	-1.08804e-014	-1.2135e-014	2.17521e-015	1.4779e-014	5.39665e-015	1.28797e-014	1.06823e-014	2.28146e-014	1.83987e-014	-1.40941e-014	-1.63777e-014	-1.8484e-014	6.08557e-015	5.92403e-015	-4.97972e-015	-6.27064e-016	-1.25116e-014	-1.24697e-014	1.02585e-015	-7.02598e-015
1.36505e-014	2.50788e-014	2.52416e-014	-1.30009e-014	-1.50828e-014	-1.10192e-014	-1.24421e-014	1.92329e-015	1.49496e-014	5.81069e-015	1.27677e-014	1.09936e-014	2.26616e-014	1.8481e-014	-1.46663e-014	-1.66305e-014	-1.87465e-014	6.08147e-015	5.9579e-015	-4.7034e-015	-7.15402e-016	-1.22386e-014	-1.24118e-014	9.2967e-016	-7.07589e-015
1.36924e-014	2.51986e-014	2.54091e-014	-1.31038e-014	-1.53373e-014	-1.11558e-014	-1.27184e-014	1.67142e-015	1.51101e-014	6.2298e-015	1.26245e-014	1.12763e-014	2.24803e-014	1.85437e-014	-1.52333e-014	-1.68764e-014	-1.90061e-014	6.07993e-015	5.97806e-015	-4.42933e-015	-8.16891e-016	-1.19541e-014	-1.23519e-014	8.30939e-016	-7.09978e-015
1.37265e-014	2.53058e-014	2.55724e-014	-1.32069e-014	-1.55856e-014	-1.12914e-014	-1.29645e-014	1.42078e-015	1.5258e-014	6.65021e-015	1.24524e-014	1.15297e-014	2.22734e-014	1.85883e-014	-1.57933e-014	-1.71151e-014	-1.92628e-014	6.0809e-015	5.98534e-015	-4.15993e-015	-9.2965e-016	-1.16592e-014	-1.22898e-014	7.30274e-016	-7.09801e-015
1.37526e-014	2.54007e-014	2.57319e-014	-1.33112e-014	-1.58287e-014	-1.14272e-014	-1.31806e-014	1.17318e-015	1.53909e-014	7.0685e-015	1.2254e-014	1.17533e-014	2.20438e-014	1.86161e-014	-1.63441e-014	-1.73462e-014	-1.95168e-014	6.08435e-015	5.98112e-015	-3.89777e-015	-1.05162e-015	-1.13549e-014	-1.22247e-014	6.27955e-016	-7.07102e-015
1.37714e-014	2.54837e-014	2.5887e-014	-1.3418e-014	-1.60675e-014	-1.15646e-014	-1.3368e-014	9.31111e-016	1.55062e-014	7.48155e-015	1.20324e-014	1.19462e-014	2.17948e-014	1.86284e-014	-1.6883e-014	-1.75693e-014	-1.97682e-014	6.08989e-015	5.96698e-015	-3.64531e-015	-1.18076e-015	-1.10428e-014	-1.21562e-014	5.24886e-016	-7.01926e-015
1.37832e-014	2.5555e-014	2.60377e-014	-1.35288e-014	-1.63028e-014	-1.17046e-014	-1.35272e-014	6.95897e-016	1.56019e-014	7.88634e-015	1.17901e-014	1.21084e-014	2.15298e-014	1.86265e-014	-1.74079e-014	-1.7784e-014	-2.00169e-014	6.09695e-015	5.9446e-015	-3.40461e-015	-1.31439e-015	-1.07236e-014	-1.20835e-014	4.21625e-016	-6.94363e-015
1.37881e-014	2.56147e-014	2.6184e-014	-1.36441e-014	-1.65355e-014	-1.18482e-014	-1.36595e-014	4.69714e-016	1.56757e-014	8.27976e-015	1.15308e-014	1.22401e-014	2.12523e-014	1.86126e-014	-1.79168e-014	-1.79898e-014	-2.02628e-014	6.10564e-015	5.91616e-015	-3.17682e-015	-1.44973e-015	-1.0398e-014	-1.20061e-014	3.18978e-016	-6.8449e-015
1.3787e-014	2.56627e-014	2.63256e-014	-1.37649e-014	-1.67661e-014	-1.19965e-014	-1.37664e-014	2.54785e-016	1.57255e-014	8.65852e-015	1.12582e-014	1.23416e-014	2.0966e-014	1.85888e-014	-1.84079e-014	-1.8186e-014	-2.05062e-014	6.11571e-015	5.88385e-015	-2.96384e-015	-1.5837e-015	-1.00664e-014	-1.19238e-014	2.17654e-016	-6.72442e-015
1.37801e-014	2.56992e-014	2.64619e-014	-1.38917e-014	-1.69953e-014	-1.21506e-014	-1.38495e-014	5.22663e-017	1.57496e-014	9.02012e-015	1.09757e-014	1.24138e-014	2.06746e-014	1.8557e-014	-1.88796e-014	-1.83726e-014	-2.07466e-014	6.12697e-015	5.84988e-015	-2.76738e-015	-1.71301e-015	-9.73021e-015	-1.18354e-014	1.18479e-016	-6.58326e-015
1.37675e-014	2.57246e-014	2.65931e-014	-1.40255e-014	-1.7224e-014	-1.23111e-014	-1.39107e-014	-1.3624e-016	1.57472e-014	9.36192e-015	1.06872e-014	1.24578e-014	2.03809e-014	1.85189e-014	-1.93308e-014	-1.85492e-014	-2.09844e-014	6.13923e-015	5.8169e-015	-2.58874e-015	-1.83446e-015	-9.39005e-015	-1.17403e-014	2.21907e-017	-6.42259e-015
1.37494e-014	2.57393e-014	2.67186e-014	-1.41668e-014	-1.74525e-014	-1.24791e-014	-1.39521e-014	-3.09375e-016	1.57168e-014	9.68158e-015	1.03966e-014	1.24747e-014	2.00883e-014	1.84766e-014	-1.97595e-014	-1.87161e-014	-2.12197e-014	6.15214e-015	5.78743e-015	-2.42925e-015	-1.9443e-015	-9.04655e-015	-1.16378e-014	-7.08793e-017	-6.24358e-015
1.37266e-014	2.57439e-014	2.68376e-014	-1.43161e-014	-1.76812e-014	-1.26549e-014	-1.39762e-014	-4.65501e-016	1.5658e-014	9.97787e-015	1.01072e-014	1.24657e-014	1.98e-014	1.84318e-014	-2.01647e-014	-1.88733e-014	-2.14526e-014	6.16554e-015	5.76473e-015	-2.28987e-015	-2.03945e-015	-8.70067e-015	-1.15267e-014	-1.59867e-016	-6.04767e-015
1.36984e-014	2.57389e-014	2.69503e-014	-1.44736e-014	-1.79108e-014	-1.28388e-014	-1.39848e-014	-6.03375e-016	1.55699e-014	1.02492e-014	9.82256e-015	1.24325e-014	1.9519e-014	1.83865e-014	-2.05453e-014	-1.90206e-014	-2.16835e-014	6.17947e-015	5.75152e-015	-2.17089e-015	-2.1167e-015	-8.35264e-015	-1.14064e-014	-2.43927e-016	-5.83641e-015
1.36654e-014	2.57248e-014	2.70558e-014	-1.46398e-014	-1.81413e-014	-1.3031e-014	-1.39809e-014	-7.22001e-016	1.54522e-014	1.0494e-014	9.5462e-015	1.23771e-014	1.92484e-014	1.83428e-014	-2.09009e-014	-1.91586e-014	-2.19122e-014	6.1939e-015	5.75063e-015	-2.07293e-015	-2.17316e-015	-8.00297e-015	-1.12754e-014	-3.22344e-016	-5.61139e-015
1.36277e-014	2.57019e-014	2.71532e-014	-1.48149e-014	-1.83731e-014	-1.3232e-014	-1.39671e-014	-8.21145e-016	1.53057e-014	1.07114e-014	9.2821e-015	1.23009e-014	1.89906e-014	1.83021e-014	-2.12315e-014	-1.92878e-014	-2.21387e-014	6.2085e-015	5.76476e-015	-1.99615e-015	-2.20604e-015	-7.65226e-015	-1.11327e-014	-3.94342e-016	-5.37427e-015
1.35853e-014	2.5671e-014	2.72418e-014	-1.49987e-014	-1.86062e-014	-1.34418e-014	-1.39458e-014	-8.99835e-016	1.51311e-014	1.09009e-014	9.03329e-015	1.22058e-014	1.87482e-014	1.82665e-014	-2.15367e-014	-1.94086e-014	-2.23633e-014	6.22345e-015	5.79659e-015	-1.94019e-015	-2.21259e-015	-7.30088e-015	-1.09778e-014	-4.58909e-016	-5.12694e-015
1.35391e-014	2.56324e-014	2.73213e-014	-1.5191e-014	-1.88405e-014	-1.36605e-014	-1.39199e-014	-9.57332e-016	1.49292e-014	1.10619e-014	8.80302e-015	1.20935e-014	1.85236e-014	1.82373e-014	-2.18162e-014	-1.95216e-014	-2.25864e-014	6.23888e-015	5.84844e-015	-1.9049e-015	-2.18989e-015	-6.94926e-015	-1.08098e-014	-5.15666e-016	-4.871e-015
1.34892e-014	2.5587e-014	2.73911e-014	-1.53916e-014	-1.90763e-014	-1.3888e-014	-1.38928e-014	-9.93681e-016	1.47015e-014	1.11941e-014	8.59388e-015	1.19666e-014	1.83186e-014	1.82161e-014	-2.20703e-014	-1.96278e-014	-2.28079e-014	6.25439e-015	5.9221e-015	-1.88986e-015	-2.13542e-015	-6.59745e-015	-1.06279e-014	-5.64052e-016	-4.60774e-015
1.34357e-014	2.55356e-014	2.7451e-014	-1.56001e-014	-1.9313e-014	-1.41239e-014	-1.38672e-014	-1.00898e-015	1.44496e-014	1.12985e-014	8.4083e-015	1.18275e-014	1.81348e-014	1.82043e-014	-2.22996e-014	-1.9728e-014	-2.30283e-014	6.26952e-015	6.01983e-015	-1.89464e-015	-2.047e-015	-6.24597e-015	-1.04312e-014	-6.03492e-016	-4.33848e-015
1.33788e-014	2.5479e-014	2.75004e-014	-1.5816e-014	-1.95503e-014	-1.43679e-014	-1.38462e-014	-1.00372e-015	1.41753e-014	1.13756e-014	8.24836e-015	1.16789e-014	1.79732e-014	1.82028e-014	-2.25049e-014	-1.98234e-014	-2.32476e-014	6.28418e-015	6.14363e-015	-1.9183e-015	-1.92335e-015	-5.89503e-015	-1.02194e-014	-6.33139e-016	-4.06455e-015
1.3319e-014	2.54185e-014	2.75387e-014	-1.60386e-014	-1.97876e-014	-1.46194e-014	-1.38326e-014	-9.78406e-016	1.38807e-014	1.14264e-014	8.11595e-015	1.15234e-014	1.78351e-014	1.82124e-014	-2.2687e-014	-1.99151e-014	-2.34663e-014	6.29851e-015	6.29519e-015	-1.95944e-015	-1.76255e-015	-5.54433e-015	-9.99182e-015	-6.52386e-016	-3.78729e-015
1.32568e-014	2.53544e-014	2.75657e-014	-1.62672e-014	-2.00243e-014	-1.48788e-014	-1.38293e-014	-9.34569e-016	1.3568e-014	1.14523e-014	8.0122e-015	1.13632e-014	1.77211e-014	1.8234e-014	-2.28464e-014	-2.0004e-014	-2.36849e-014	6.31242e-015	6.47525e-015	-2.01676e-015	-1.56371e-015	-5.19425e-015	-9.74791e-015	-6.60719e-016	-3.50785e-015
1.31921e-014	2.52874e-014	2.75816e-014	-1.65012e-014	-2.02598e-014	-1.5145e-014	-1.38385e-014	-8.73171e-016	1.32398e-014	1.14547e-014	7.93855e-015	1.1201e-014	1.76318e-014	1.82686e-014	-2.29841e-014	-2.00914e-014	-2.39033e-014	6.32533e-015	6.68419e-015	-2.08937e-015	-1.32597e-015	-4.84506e-015	-9.48709e-015	-6.57374e-016	-3.22779e-015
1.31257e-014	2.52188e-014	2.75862e-014	-1.674e-014	-2.04932e-014	-1.54176e-014	-1.38629e-014	-7.95176e-016	1.28986e-014	1.1436e-014	7.89574e-015	1.10394e-014	1.75673e-014	1.83162e-014	-2.31012e-014	-2.01786e-014	-2.41216e-014	6.33712e-015	6.92209e-015	-2.1751e-015	-1.0492e-015	-4.4967e-015	-9.20923e-015	-6.42141e-016	-2.94853e-015
1.3058e-014	2.51494e-014	2.75788e-014	-1.69825e-014	-2.07238e-014	-1.5696e-014	-1.3905e-014	-7.02244e-016	1.25475e-014	1.1398e-014	7.88379e-015	1.08809e-014	1.75274e-014	1.83771e-014	-2.3199e-014	-2.02673e-014	-2.43405e-014	6.34735e-015	7.18901e-015	-2.27213e-015	-7.33874e-016	-4.14923e-015	-8.91481e-015	-6.14614e-016	-2.67095e-015
1.29896e-014	2.50801e-014	2.75597e-014	-1.72282e-014	-2.09508e-014	-1.59798e-014	-1.39672e-014	-5.95739e-016	1.21896e-014	1.13428e-014	7.9027e-015	1.07278e-014	1.75114e-014	1.84513e-014	-2.32791e-014	-2.03586e-014	-2.45609e-014	6.35571e-015	7.48441e-015	-2.37841e-015	-3.80376e-016	-3.80303e-015	-8.60371e-015	-5.74045e-016	-2.39593e-015
1.29208e-014	2.50119e-014	2.7529e-014	-1.7476e-014	-2.11729e-014	-1.62682e-014	-1.40513e-014	-4.77527e-016	1.1828e-014	1.12725e-014	7.95193e-015	1.05828e-014	1.75185e-014	1.85393e-014	-2.33424e-014	-2.04539e-014	-2.47829e-014	6.36215e-015	7.80736e-015	-2.49233e-015	9.91492e-018	-3.45818e-015	-8.27626e-015	-5.20494e-016	-2.12419e-015
1.2852e-014	2.49463e-014	2.74872e-014	-1.7725e-014	-2.13893e-014	-1.65604e-014	-1.41593e-014	-3.4947e-016	1.1466e-014	1.11897e-014	8.0309e-015	1.04477e-014	1.75482e-014	1.86406e-014	-2.33908e-014	-2.05545e-014	-2.50067e-014	6.36678e-015	8.15628e-015	-2.61185e-015	4.35387e-016	-3.1152e-015	-7.93285e-015	-4.53671e-016	-1.85636e-015
1.2784e-014	2.48841e-014	2.74344e-014	-1.79745e-014	-2.15992e-014	-1.68553e-014	-1.42933e-014	-2.13797e-016	1.11068e-014	1.10971e-014	8.13885e-015	1.0325e-014	1.75994e-014	1.87546e-014	-2.34257e-014	-2.06619e-014	-2.5232e-014	6.36935e-015	8.52929e-015	-2.73441e-015	8.94412e-016	-2.7738e-015	-7.57382e-015	-3.73356e-016	-1.59352e-015
1.27174e-014	2.48254e-014	2.7371e-014	-1.82234e-014	-2.18017e-014	-1.71525e-014	-1.44543e-014	-7.2635e-017	1.07531e-014	1.09973e-014	8.2742e-015	1.02165e-014	1.76704e-014	1.88808e-014	-2.34484e-014	-2.07775e-014	-2.54596e-014	6.36947e-015	8.92385e-015	-2.85824e-015	1.38499e-015	-2.43412e-015	-7.19987e-015	-2.79237e-016	-1.33613e-015
1.26526e-014	2.47714e-014	2.72976e-014	-1.8471e-014	-2.19958e-014	-1.74514e-014	-1.46433e-014	7.16726e-017	1.04078e-014	1.08928e-014	8.43532e-015	1.01241e-014	1.776e-014	1.90183e-014	-2.34605e-014	-2.09023e-014	-2.5689e-014	6.36729e-015	9.33744e-015	-2.98157e-015	1.90422e-015	-2.09688e-015	-6.81252e-015	-1.70834e-016	-1.08452e-015
1.25897e-014	2.47234e-014	2.72149e-014	-1.87168e-014	-2.21807e-014	-1.77513e-014	-1.48613e-014	2.16986e-016	1.00738e-014	1.07863e-014	8.6199e-015	1.00493e-014	1.78664e-014	1.91662e-014	-2.34634e-014	-2.10376e-014	-2.59205e-014	6.3624e-015	9.76719e-015	-3.10211e-015	2.44927e-015	-1.76251e-015	-6.41333e-015	-4.76643e-017	-8.39224e-016
1.25294e-014	2.46821e-014	2.71237e-014	-1.89599e-014	-2.23559e-014	-1.80511e-014	-1.51089e-014	3.60767e-016	9.75369e-015	1.06804e-014	8.8258e-015	9.99352e-015	1.79877e-014	1.93236e-014	-2.34584e-014	-2.11846e-014	-2.61544e-014	6.35436e-015	1.02095e-014	-3.21795e-015	3.01718e-015	-1.43097e-015	-6.00329e-015	8.98968e-017	-6.0084e-016
1.24724e-014	2.46486e-014	2.70246e-014	-1.92e-014	-2.2521e-014	-1.83506e-014	-1.53863e-014	5.00855e-016	9.45008e-015	1.05772e-014	9.05107e-015	9.9577e-015	1.81221e-014	1.94895e-014	-2.34468e-014	-2.13445e-014	-2.639e-014	6.34297e-015	1.06614e-014	-3.32735e-015	3.60448e-015	-1.10284e-015	-5.58349e-015	2.41714e-016	-3.69359e-016
1.24195e-014	2.46234e-014	2.69187e-014	-1.94368e-014	-2.26753e-014	-1.8649e-014	-1.56938e-014	6.35144e-016	9.16526e-015	1.0479e-014	9.29294e-015	9.94299e-015	1.82676e-014	1.9663e-014	-2.34301e-014	-2.1518e-014	-2.66272e-014	6.32802e-015	1.11188e-014	-3.42843e-015	4.20756e-015	-7.78749e-016	-5.15566e-015	4.07812e-016	-1.45071e-016
1.23716e-014	2.46066e-014	2.68068e-014	-1.96702e-014	-2.28186e-014	-1.89454e-014	-1.60318e-014	7.61313e-016	8.90068e-015	1.03878e-014	9.54889e-015	9.95047e-015	1.84221e-014	1.98428e-014	-2.34095e-014	-2.17058e-014	-2.68658e-014	6.30927e-015	1.15774e-014	-3.51918e-015	4.8227e-015	-4.58614e-016	-4.7217e-015	5.8825e-016	7.20888e-017
1.23289e-014	2.45987e-014	2.66898e-014	-1.98997e-014	-2.29508e-014	-1.92394e-014	-1.63991e-014	8.77302e-016	8.65826e-015	1.03056e-014	9.81626e-015	9.98055e-015	1.85834e-014	2.00275e-014	-2.33863e-014	-2.19084e-014	-2.71058e-014	6.28655e-015	1.20335e-014	-3.59778e-015	5.44598e-015	-1.43281e-016	-4.2836e-015	7.83182e-016	2.81797e-016
1.22917e-014	2.46005e-014	2.65688e-014	-2.0125e-014	-2.30717e-014	-1.95304e-014	-1.6795e-014	9.8145e-016	8.43966e-015	1.02341e-014	1.00922e-014	1.00331e-014	1.87495e-014	2.02162e-014	-2.33615e-014	-2.21261e-014	-2.73466e-014	6.26016e-015	1.24828e-014	-3.66277e-015	6.07283e-015	1.6711e-016	-3.84375e-015	9.9244e-016	4.84302e-016
1.22609e-014	2.46119e-014	2.64447e-014	-2.03461e-014	-2.31812e-014	-1.98182e-014	-1.72187e-014	1.07201e-015	8.24584e-015	1.01747e-014	1.03739e-014	1.01079e-014	1.89188e-014	2.04074e-014	-2.33365e-014	-2.23592e-014	-2.7587e-014	6.2303e-015	1.29212e-014	-3.7123e-015	6.69944e-015	4.72062e-016	-3.40384e-015	1.21579e-015	6.79239e-016
1.22368e-014	2.46332e-014	2.63186e-014	-2.05634e-014	-2.32798e-014	-2.0102e-014	-1.76691e-014	1.14792e-015	8.07779e-015	1.0129e-014	1.06587e-014	1.02046e-014	1.90896e-014	2.06001e-014	-2.33118e-014	-2.26079e-014	-2.78267e-014	6.19709e-015	1.33449e-014	-3.74527e-015	7.32136e-015	7.71146e-016	-2.96619e-015	1.45293e-015	8.66676e-016
1.22198e-014	2.46644e-014	2.61921e-014	-2.07774e-014	-2.33684e-014	-2.03811e-014	-1.81445e-014	1.2079e-015	7.93629e-015	1.00975e-014	1.0944e-014	1.03228e-014	1.92602e-014	2.0793e-014	-2.32885e-014	-2.2872e-014	-2.80652e-014	6.16038e-015	1.375e-014	-3.76028e-015	7.93454e-015	1.06389e-015	-2.53315e-015	1.70379e-015	1.04683e-015
1.22107e-014	2.47057e-014	2.6066e-014	-2.09882e-014	-2.34473e-014	-2.06558e-014	-1.86435e-014	1.25084e-015	7.82104e-015	1.00811e-014	1.12272e-014	1.04617e-014	1.94287e-014	2.09849e-014	-2.32672e-014	-2.31515e-014	-2.83019e-014	6.12064e-015	1.4133e-014	-3.75602e-015	8.53481e-015	1.35016e-015	-2.10687e-015	1.96803e-015	1.21998e-015
1.22098e-014	2.47565e-014	2.5941e-014	-2.11968e-014	-2.35181e-014	-2.09255e-014	-1.91636e-014	1.27627e-015	7.73228e-015	1.00801e-014	1.15063e-014	1.06205e-014	1.95937e-014	2.11744e-014	-2.32489e-014	-2.34463e-014	-2.8536e-014	6.0782e-015	1.44903e-014	-3.73167e-015	9.11874e-015	1.62989e-015	-1.68953e-015	2.24534e-015	1.386e-015
1.22176e-014	2.48165e-014	2.58184e-014	-2.14036e-014	-2.35816e-014	-2.11897e-014	-1.97024e-014	1.2838e-015	7.66995e-015	1.00945e-014	1.17789e-014	1.07975e-014	1.97541e-014	2.13602e-014	-2.32339e-014	-2.37554e-014	-2.87665e-014	6.03336e-015	1.48184e-014	-3.68679e-015	9.68309e-015	1.90236e-015	-1.2832e-015	2.53505e-015	1.54476e-015
1.22348e-014	2.48852e-014	2.5699e-014	-2.16095e-014	-2.3639e-014	-2.14485e-014	-2.02579e-014	1.27309e-015	7.63348e-015	1.01243e-014	1.20433e-014	1.09913e-014	1.99087e-014	2.15414e-014	-2.32233e-014	-2.40773e-014	-2.89929e-014	5.98617e-015	1.51146e-014	-3.6202e-015	1.02246e-014	2.16782e-015	-8.89843e-016	2.83699e-015	1.69633e-015
1.22615e-014	2.49622e-014	2.55841e-014	-2.18157e-014	-2.36914e-014	-2.17014e-014	-2.08277e-014	1.24499e-015	7.62198e-015	1.0169e-014	1.22979e-014	1.12006e-014	2.00568e-014	2.17171e-014	-2.32177e-014	-2.4411e-014	-2.92141e-014	5.93683e-015	1.53762e-014	-3.53187e-015	1.074e-014	2.42612e-015	-5.11367e-016	3.15097e-015	1.84099e-015
1.22981e-014	2.50468e-014	2.54743e-014	-2.20222e-014	-2.37401e-014	-2.19486e-014	-2.14089e-014	1.20014e-015	7.63407e-015	1.02277e-014	1.25408e-014	1.14235e-014	2.01977e-014	2.18867e-014	-2.32175e-014	-2.47554e-014	-2.94287e-014	5.88569e-015	1.56008e-014	-3.42184e-015	1.12266e-014	2.67717e-015	-1.4962e-016	3.47611e-015	1.97939e-015
1.23447e-014	2.51383e-014	2.53702e-014	-2.22298e-014	-2.3787e-014	-2.21894e-014	-2.19984e-014	1.13952e-015	7.66817e-015	1.02995e-014	1.27708e-014	1.1658e-014	2.03312e-014	2.20494e-014	-2.32226e-014	-2.51098e-014	-2.9636e-014	5.83313e-015	1.57867e-014	-3.2901e-015	1.16824e-014	2.9208e-015	1.93541e-016	3.81217e-015	2.11191e-015
1.24011e-014	2.52359e-014	2.52727e-014	-2.24395e-014	-2.3834e-014	-2.24239e-014	-2.25933e-014	1.06373e-015	7.72333e-015	1.03835e-014	1.29871e-014	1.19023e-014	2.04569e-014	2.22046e-014	-2.32334e-014	-2.54726e-014	-2.98353e-014	5.7794e-015	1.59325e-014	-3.13678e-015	1.21052e-014	3.15708e-015	5.16108e-016	4.15826e-015	2.23866e-015
1.24677e-014	2.53385e-014	2.51827e-014	-2.2652e-014	-2.38827e-014	-2.26518e-014	-2.31907e-014	9.74518e-016	7.79797e-015	1.04785e-014	1.3189e-014	1.21542e-014	2.05742e-014	2.23518e-014	-2.32503e-014	-2.58423e-014	-3.00253e-014	5.72502e-015	1.60371e-014	-2.96207e-015	1.24932e-014	3.38643e-015	8.16713e-016	4.51407e-015	2.35964e-015
1.25449e-014	2.54448e-014	2.51004e-014	-2.28681e-014	-2.39349e-014	-2.28729e-014	-2.37881e-014	8.73825e-016	7.89017e-015	1.05826e-014	1.3376e-014	1.24113e-014	2.06835e-014	2.24908e-014	-2.32736e-014	-2.62174e-014	-3.02051e-014	5.66993e-015	1.61002e-014	-2.76624e-015	1.28448e-014	3.60898e-015	1.09424e-015	4.87922e-015	2.47531e-015
1.26323e-014	2.55542e-014	2.50264e-014	-2.30888e-014	-2.39922e-014	-2.30869e-014	-2.43822e-014	7.63441e-016	7.99789e-015	1.06939e-014	1.35479e-014	1.26719e-014	2.07852e-014	2.26214e-014	-2.33036e-014	-2.65963e-014	-3.03743e-014	5.61466e-015	1.6122e-014	-2.5502e-015	1.31587e-014	3.82497e-015	1.3479e-015	5.2529e-015	2.58628e-015
1.27301e-014	2.56662e-014	2.49606e-014	-2.33144e-014	-2.40566e-014	-2.32934e-014	-2.497e-014	6.45479e-016	8.11918e-015	1.08107e-014	1.37048e-014	1.29335e-014	2.08797e-014	2.27436e-014	-2.33405e-014	-2.69772e-014	-3.0532e-014	5.55992e-015	1.6103e-014	-2.31539e-015	1.34346e-014	4.03438e-015	1.57699e-015	5.63435e-015	2.69329e-015
1.28378e-014	2.57792e-014	2.49032e-014	-2.35452e-014	-2.41298e-014	-2.34921e-014	-2.55484e-014	5.22282e-016	8.25176e-015	1.09311e-014	1.38471e-014	1.31938e-014	2.09672e-014	2.28571e-014	-2.33845e-014	-2.73581e-014	-3.06776e-014	5.50572e-015	1.60439e-014	-2.06221e-015	1.36725e-014	4.23793e-015	1.78137e-015	6.02273e-015	2.79666e-015
1.29552e-014	2.58923e-014	2.48542e-014	-2.37822e-014	-2.42141e-014	-2.36825e-014	-2.61145e-014	3.96213e-016	8.39316e-015	1.10531e-014	1.39755e-014	1.34508e-014	2.10488e-014	2.29623e-014	-2.34359e-014	-2.77373e-014	-3.08102e-014	5.45264e-015	1.59467e-014	-1.79203e-015	1.38722e-014	4.43627e-015	1.96054e-015	6.41768e-015	2.89711e-015
1.30817e-014	2.60043e-014	2.48141e-014	-2.4026e-014	-2.43113e-014	-2.38643e-014	-2.66658e-014	2.69848e-016	8.54128e-015	1.11743e-014	1.40912e-014	1.37024e-014	2.11252e-014	2.30594e-014	-2.34953e-014	-2.8113e-014	-3.09292e-014	5.40073e-015	1.58133e-014	-1.50666e-015	1.40341e-014	4.62979e-015	2.11481e-015	6.81832e-015	2.99502e-015
1.32167e-014	2.61142e-014	2.47823e-014	-2.42764e-014	-2.44231e-014	-2.40367e-014	-2.71997e-014	1.45819e-016	8.69344e-015	1.12927e-014	1.41951e-014	1.39465e-014	2.11973e-014	2.31488e-014	-2.35628e-014	-2.8484e-014	-3.10346e-014	5.34994e-015	1.56455e-014	-1.20768e-015	1.41587e-014	4.81908e-015	2.24446e-015	7.22421e-015	3.09059e-015
1.33597e-014	2.62208e-014	2.47583e-014	-2.45335e-014	-2.45508e-014	-2.41994e-014	-2.77136e-014	2.67861e-017	8.84773e-015	1.14064e-014	1.4288e-014	1.41808e-014	2.12663e-014	2.32309e-014	-2.36386e-014	-2.88482e-014	-3.11258e-014	5.30072e-015	1.54462e-014	-8.96653e-016	1.42473e-014	5.00455e-015	2.35016e-015	7.63465e-015	3.18441e-015
1.35104e-014	2.63234e-014	2.47422e-014	-2.47975e-014	-2.46962e-014	-2.4353e-014	-2.82048e-014	-8.46325e-017	9.00202e-015	1.15133e-014	1.43718e-014	1.44037e-014	2.13329e-014	2.33066e-014	-2.37233e-014	-2.92041e-014	-3.12021e-014	5.2534e-015	1.52185e-014	-5.75433e-016	1.43016e-014	5.18636e-015	2.43286e-015	8.0485e-015	3.27736e-015
1.36679e-014	2.64215e-014	2.47333e-014	-2.50678e-014	-2.48599e-014	-2.44967e-014	-2.86717e-014	-1.85627e-016	9.15425e-015	1.16116e-014	1.44481e-014	1.46135e-014	2.13982e-014	2.33761e-014	-2.3817e-014	-2.95503e-014	-3.1264e-014	5.20793e-015	1.49661e-014	-2.45717e-016	1.43238e-014	5.36543e-015	2.49356e-015	8.4651e-015	3.36991e-015
1.38318e-014	2.65139e-014	2.47308e-014	-2.53441e-014	-2.50427e-014	-2.46299e-014	-2.91121e-014	-2.73778e-016	9.30237e-015	1.16996e-014	1.45179e-014	1.48085e-014	2.14633e-014	2.34406e-014	-2.392e-014	-2.98852e-014	-3.13117e-014	5.16415e-015	1.46923e-014	9.09879e-017	1.43156e-014	5.54245e-015	2.53344e-015	8.88348e-015	3.46244e-015
[truncated: 1,326 more rows]
