# Supplementary material for: Prominent gamma band activity during visual motion perception in early-stage Alzheimer’s disease
Source: PLoS One. 2022 Apr 18;17(4):e0266693. doi: 10.1371/journal.pone.0266693 (PMC9015152; doi:10.1371/journal.pone.0266693)
Supplement: S1 File — (ZIP) [file pone.0266693.s001.zip › PloseOneé╠âfü[â^âVü[âgùp/Old01 R hemisphere.txt]

7.86849e-015	-8.66669e-015	4.21961e-015	1.79763e-015	3.98985e-015	1.90565e-014	2.85964e-014	2.56447e-014	3.0602e-014	5.3996e-015	4.39726e-014	2.41236e-014	3.15372e-014	-4.67334e-017	-3.03783e-016	-4.25434e-015	-1.50076e-014	2.26942e-015	1.16388e-014	-1.39803e-014	4.99954e-016	-1.26558e-014	-2.10671e-014	-2.17286e-014	-1.16435e-014
7.64973e-015	-8.54461e-015	4.46342e-015	1.71712e-015	4.14341e-015	1.87591e-014	2.81496e-014	2.54512e-014	3.0511e-014	5.28842e-015	4.36524e-014	2.39629e-014	3.16526e-014	8.98857e-017	-2.59421e-016	-4.2502e-015	-1.47312e-014	1.86936e-015	1.11911e-014	-1.43653e-014	5.78425e-016	-1.28327e-014	-2.08876e-014	-2.15174e-014	-1.15542e-014
7.43491e-015	-8.4218e-015	4.71219e-015	1.64715e-015	4.31274e-015	1.8479e-014	2.77138e-014	2.52477e-014	3.04186e-014	5.18489e-015	4.3331e-014	2.38091e-014	3.17503e-014	2.24808e-016	-2.09007e-016	-4.24799e-015	-1.44626e-014	1.46777e-015	1.07273e-014	-1.47492e-014	6.5592e-016	-1.30095e-014	-2.06981e-014	-2.13085e-014	-1.1452e-014
7.22583e-015	-8.29932e-015	4.96441e-015	1.58861e-015	4.4972e-015	1.8218e-014	2.72919e-014	2.50355e-014	3.03251e-014	5.09013e-015	4.30095e-014	2.36626e-014	3.18276e-014	3.57035e-016	-1.53365e-016	-4.24805e-015	-1.42043e-014	1.06627e-015	1.02488e-014	-1.5129e-014	7.32811e-016	-1.31849e-014	-2.04992e-014	-2.11031e-014	-1.13366e-014
7.024e-015	-8.17816e-015	5.2186e-015	1.54215e-015	4.69589e-015	1.79781e-014	2.68868e-014	2.48156e-014	3.02304e-014	5.00537e-015	4.26887e-014	2.35239e-014	3.18828e-014	4.85021e-016	-9.33751e-017	-4.25111e-015	-1.39591e-014	6.6681e-016	9.75783e-015	-1.55023e-014	8.09382e-016	-1.33572e-014	-2.02912e-014	-2.09023e-014	-1.12073e-014
6.83058e-015	-8.05914e-015	5.47326e-015	1.50857e-015	4.90758e-015	1.77606e-014	2.65013e-014	2.45893e-014	3.01347e-014	4.93147e-015	4.23694e-014	2.33936e-014	3.1914e-014	6.07326e-016	-3.05045e-017	-4.25778e-015	-1.37293e-014	2.7126e-016	9.25604e-015	-1.58667e-014	8.86132e-016	-1.35247e-014	-2.00746e-014	-2.07066e-014	-1.10638e-014
6.6475e-015	-7.94318e-015	5.72654e-015	1.48843e-015	5.13074e-015	1.75666e-014	2.6138e-014	2.43581e-014	3.00383e-014	4.86906e-015	4.20519e-014	2.32716e-014	3.19193e-014	7.23058e-016	3.40942e-017	-4.26871e-015	-1.35177e-014	-1.18832e-016	8.74546e-015	-1.62201e-014	9.62967e-016	-1.36858e-014	-1.98501e-014	-2.05169e-014	-1.0906e-014
6.47628e-015	-7.83079e-015	5.9768e-015	1.48223e-015	5.36409e-015	1.73969e-014	2.57991e-014	2.41233e-014	2.9941e-014	4.819e-015	4.17371e-014	2.31585e-014	3.18968e-014	8.30673e-016	9.90579e-017	-4.2843e-015	-1.33262e-014	-5.01864e-016	8.22789e-015	-1.65598e-014	1.04041e-015	-1.38388e-014	-1.96182e-014	-2.03341e-014	-1.0734e-014
6.31824e-015	-7.72237e-015	6.22243e-015	1.49031e-015	5.60592e-015	1.72524e-014	2.54869e-014	2.38865e-014	2.98427e-014	4.78172e-015	4.14253e-014	2.30541e-014	3.18449e-014	9.28912e-016	1.62988e-016	-4.30505e-015	-1.31568e-014	-8.76223e-016	7.70526e-015	-1.68832e-014	1.11918e-015	-1.3982e-014	-1.93797e-014	-2.01589e-014	-1.05476e-014
6.17481e-015	-7.61866e-015	6.46142e-015	1.51278e-015	5.85471e-015	1.71332e-014	2.52035e-014	2.36492e-014	2.97438e-014	4.75747e-015	4.11169e-014	2.29583e-014	3.17628e-014	1.01632e-015	2.24691e-016	-4.33113e-015	-1.30114e-014	-1.24015e-015	7.17992e-015	-1.71879e-014	1.19955e-015	-1.41139e-014	-1.91353e-014	-1.99913e-014	-1.0347e-014
6.04759e-015	-7.51978e-015	6.69223e-015	1.54937e-015	6.10853e-015	1.70395e-014	2.49507e-014	2.34131e-014	2.96443e-014	4.74664e-015	4.08122e-014	2.28709e-014	3.1649e-014	1.09209e-015	2.82736e-016	-4.36332e-015	-1.28916e-014	-1.5927e-015	6.65431e-015	-1.74718e-014	1.28221e-015	-1.42332e-014	-1.88858e-014	-1.98313e-014	-1.01325e-014
5.93781e-015	-7.42577e-015	6.91294e-015	1.59988e-015	6.36541e-015	1.69712e-014	2.47297e-014	2.31799e-014	2.9544e-014	4.74918e-015	4.0511e-014	2.27914e-014	3.15033e-014	1.15521e-015	3.35779e-016	-4.40189e-015	-1.27982e-014	-1.93263e-015	6.1304e-015	-1.77327e-014	1.36758e-015	-1.43387e-014	-1.86324e-014	-1.96787e-014	-9.90464e-015
5.84665e-015	-7.33659e-015	7.12203e-015	1.66426e-015	6.62337e-015	1.69275e-014	2.45417e-014	2.29515e-014	2.94426e-014	4.76528e-015	4.02136e-014	2.27194e-014	3.13251e-014	1.20496e-015	3.82601e-016	-4.4472e-015	-1.27324e-014	-2.25888e-015	5.61084e-015	-1.79691e-014	1.45598e-015	-1.44288e-014	-1.83759e-014	-1.95332e-014	-9.66372e-015
5.77524e-015	-7.25222e-015	7.31816e-015	1.74206e-015	6.88019e-015	1.69074e-014	2.43873e-014	2.27294e-014	2.93401e-014	4.79467e-015	3.992e-014	2.26546e-014	3.11141e-014	1.24055e-015	4.22034e-016	-4.49966e-015	-1.26945e-014	-2.57049e-015	5.09806e-015	-1.81793e-014	1.54762e-015	-1.45026e-014	-1.81172e-014	-1.93941e-014	-9.41057e-015
5.72468e-015	-7.17205e-015	7.49971e-015	1.83275e-015	7.13412e-015	1.69099e-014	2.42667e-014	2.25154e-014	2.92365e-014	4.83702e-015	3.96299e-014	2.25962e-014	3.08706e-014	1.26166e-015	4.52944e-016	-4.55917e-015	-1.26855e-014	-2.86657e-015	4.59455e-015	-1.83618e-014	1.6429e-015	-1.45593e-014	-1.78571e-014	-1.92607e-014	-9.14607e-015
5.69562e-015	-7.09563e-015	7.66543e-015	1.93587e-015	7.38325e-015	1.69338e-014	2.41802e-014	2.23111e-014	2.91315e-014	4.89185e-015	3.93432e-014	2.25435e-014	3.05951e-014	1.26799e-015	4.7411e-016	-4.62604e-015	-1.27053e-014	-3.14662e-015	4.10251e-015	-1.85157e-014	1.74194e-015	-1.45982e-014	-1.75968e-014	-1.91319e-014	-8.87108e-015
5.68897e-015	-7.02214e-015	7.81396e-015	2.05044e-015	7.62518e-015	1.69776e-014	2.41278e-014	2.21178e-014	2.90249e-014	4.95835e-015	3.90596e-014	2.24956e-014	3.02886e-014	1.2593e-015	4.84311e-016	-4.70038e-015	-1.27538e-014	-3.40992e-015	3.62402e-015	-1.864e-014	1.84478e-015	-1.46184e-014	-1.73369e-014	-1.90066e-014	-8.58661e-015
5.70534e-015	-6.95075e-015	7.94401e-015	2.17577e-015	7.85803e-015	1.70394e-014	2.41092e-014	2.1937e-014	2.89167e-014	5.03582e-015	3.87787e-014	2.24516e-014	2.99523e-014	1.23516e-015	4.82762e-016	-4.78216e-015	-1.28305e-014	-3.65601e-015	3.16127e-015	-1.87343e-014	1.9514e-015	-1.46195e-014	-1.70782e-014	-1.88837e-014	-8.29394e-015
5.74505e-015	-6.88056e-015	8.05436e-015	2.3108e-015	8.07974e-015	1.71175e-014	2.41234e-014	2.17696e-014	2.88065e-014	5.12348e-015	3.85001e-014	2.24108e-014	2.95879e-014	1.19571e-015	4.68954e-016	-4.87154e-015	-1.29345e-014	-3.88505e-015	2.71648e-015	-1.87979e-014	2.06191e-015	-1.46012e-014	-1.68215e-014	-1.87614e-014	-7.99394e-015
5.80866e-015	-6.81068e-015	8.14449e-015	2.45472e-015	8.28886e-015	1.72098e-014	2.41697e-014	2.1617e-014	2.8694e-014	5.22009e-015	3.82234e-014	2.23726e-014	2.9197e-014	1.14109e-015	4.42171e-016	-4.96856e-015	-1.30647e-014	-4.09696e-015	2.29155e-015	-1.88309e-014	2.17616e-015	-1.45638e-014	-1.65675e-014	-1.86382e-014	-7.68798e-015
5.89638e-015	-6.73964e-015	8.21368e-015	2.60631e-015	8.48315e-015	1.73139e-014	2.42466e-014	2.14803e-014	2.85793e-014	5.32477e-015	3.7948e-014	2.23359e-014	2.8782e-014	1.07187e-015	4.01859e-016	-5.07307e-015	-1.32198e-014	-4.29178e-015	1.88846e-015	-1.88331e-014	2.29367e-015	-1.45074e-014	-1.63168e-014	-1.85125e-014	-7.37749e-015
6.00804e-015	-6.66586e-015	8.2614e-015	2.76473e-015	8.66113e-015	1.74274e-014	2.43525e-014	2.13602e-014	2.8462e-014	5.43605e-015	3.76735e-014	2.22995e-014	2.83455e-014	9.8861e-016	3.47945e-016	-5.18464e-015	-1.33982e-014	-4.46984e-015	1.50916e-015	-1.88048e-014	2.41429e-015	-1.44326e-014	-1.60702e-014	-1.83825e-014	-7.06389e-015
6.14355e-015	-6.58781e-015	8.28707e-015	2.9288e-015	8.82177e-015	1.75479e-014	2.44852e-014	2.12572e-014	2.83418e-014	5.55271e-015	3.73994e-014	2.22622e-014	2.78899e-014	8.91709e-016	2.80486e-016	-5.30287e-015	-1.35975e-014	-4.63128e-015	1.15537e-015	-1.87466e-014	2.5374e-015	-1.434e-014	-1.58283e-014	-1.82466e-014	-6.74846e-015
6.30267e-015	-6.50432e-015	8.29047e-015	3.09749e-015	8.96373e-015	1.76732e-014	2.46425e-014	2.11716e-014	2.82183e-014	5.6732e-015	3.71253e-014	2.22232e-014	2.74182e-014	7.82267e-016	1.9979e-016	-5.42753e-015	-1.38156e-014	-4.77675e-015	8.2829e-016	-1.86594e-014	2.66206e-015	-1.42304e-014	-1.55914e-014	-1.81028e-014	-6.43315e-015
6.4846e-015	-6.41365e-015	8.27144e-015	3.26966e-015	9.08571e-015	1.78008e-014	2.48225e-014	2.11035e-014	2.80915e-014	5.79609e-015	3.68508e-014	2.21814e-014	2.69333e-014	6.61061e-016	1.05743e-016	-5.55844e-015	-1.40505e-014	-4.90637e-015	5.29393e-016	-1.85446e-014	2.78765e-015	-1.41047e-014	-1.53601e-014	-1.79496e-014	-6.11965e-015
6.6885e-015	-6.31433e-015	8.22964e-015	3.44439e-015	9.18707e-015	1.79283e-014	2.50228e-014	2.10524e-014	2.79612e-014	5.91985e-015	3.65751e-014	2.21357e-014	2.6439e-014	5.28889e-016	-8.43908e-019	-5.69473e-015	-1.42996e-014	-5.02118e-015	2.59948e-016	-1.84032e-014	2.91353e-015	-1.39643e-014	-1.51345e-014	-1.77853e-014	-5.80962e-015
6.9135e-015	-6.20489e-015	8.16541e-015	3.62056e-015	9.26706e-015	1.80531e-014	2.52403e-014	2.10182e-014	2.78271e-014	6.04308e-015	3.62983e-014	2.20851e-014	2.59383e-014	3.86802e-016	-1.19345e-016	-5.83605e-015	-1.45604e-014	-5.12191e-015	2.08245e-017	-1.82367e-014	3.0387e-015	-1.38107e-014	-1.49149e-014	-1.76081e-014	-5.50458e-015
7.15882e-015	-6.08351e-015	8.07891e-015	3.79685e-015	9.32542e-015	1.81728e-014	2.54724e-014	2.10004e-014	2.76887e-014	6.16435e-015	3.60201e-014	2.20287e-014	2.54343e-014	2.35976e-016	-2.48941e-016	-5.98186e-015	-1.483e-014	-5.20964e-015	-1.87035e-016	-1.80468e-014	3.16159e-015	-1.36455e-014	-1.47011e-014	-1.74166e-014	-5.20625e-015
7.4231e-015	-5.94869e-015	7.97042e-015	3.97201e-015	9.36194e-015	1.82856e-014	2.57166e-014	2.09981e-014	2.75457e-014	6.28201e-015	3.57399e-014	2.19657e-014	2.49308e-014	7.75245e-017	-3.88662e-016	-6.13141e-015	-1.51055e-014	-5.28528e-015	-3.63146e-016	-1.78353e-014	3.28063e-015	-1.34704e-014	-1.44932e-014	-1.72096e-014	-4.9165e-015
7.70478e-015	-5.79891e-015	7.84069e-015	4.14506e-015	9.37656e-015	1.83893e-014	2.59696e-014	2.101e-014	2.73976e-014	6.39444e-015	3.54575e-014	2.18952e-014	2.44315e-014	-8.75968e-017	-5.37487e-016	-6.28409e-015	-1.53843e-014	-5.34975e-015	-5.0743e-016	-1.76039e-014	3.39463e-015	-1.32875e-014	-1.42909e-014	-1.69857e-014	-4.63707e-015
8.00183e-015	-5.63312e-015	7.69038e-015	4.31501e-015	9.36952e-015	1.84819e-014	2.62282e-014	2.10351e-014	2.72444e-014	6.50034e-015	3.51731e-014	2.18163e-014	2.39397e-014	-2.58373e-016	-6.94007e-016	-6.43926e-015	-1.56634e-014	-5.40378e-015	-6.19657e-016	-1.73546e-014	3.50243e-015	-1.3099e-014	-1.40941e-014	-1.6744e-014	-4.36961e-015
8.31234e-015	-5.45054e-015	7.51993e-015	4.48075e-015	9.34114e-015	1.85617e-014	2.64893e-014	2.10716e-014	2.70857e-014	6.59808e-015	3.48865e-014	2.17284e-014	2.34586e-014	-4.33604e-016	-8.56953e-016	-6.59626e-015	-1.59402e-014	-5.44835e-015	-7.00157e-016	-1.70893e-014	3.60279e-015	-1.29066e-014	-1.39022e-014	-1.6484e-014	-4.11575e-015
8.63421e-015	-5.25009e-015	7.33014e-015	4.64146e-015	9.29242e-015	1.86271e-014	2.67499e-014	2.11176e-014	2.69216e-014	6.68628e-015	3.4598e-014	2.16308e-014	2.29914e-014	-6.11946e-016	-1.02506e-015	-6.75424e-015	-1.62118e-014	-5.48425e-015	-7.49303e-016	-1.68101e-014	3.6941e-015	-1.27122e-014	-1.37148e-014	-1.62054e-014	-3.87711e-015
8.9652e-015	-5.03107e-015	7.12201e-015	4.79632e-015	9.22436e-015	1.86766e-014	2.70069e-014	2.11712e-014	2.67516e-014	6.76381e-015	3.43075e-014	2.1523e-014	2.25417e-014	-7.92151e-016	-1.19667e-015	-6.91242e-015	-1.64757e-014	-5.51258e-015	-7.6763e-016	-1.65192e-014	3.77505e-015	-1.25179e-014	-1.35315e-014	-1.59079e-014	-3.65524e-015
9.30274e-015	-4.79303e-015	6.89658e-015	4.94448e-015	9.13777e-015	1.87091e-014	2.72573e-014	2.12303e-014	2.65752e-014	6.82951e-015	3.40151e-014	2.14039e-014	2.21122e-014	-9.73275e-016	-1.37022e-015	-7.07018e-015	-1.67297e-014	-5.53437e-015	-7.55898e-016	-1.62186e-014	3.84395e-015	-1.23259e-014	-1.33515e-014	-1.5592e-014	-3.45145e-015
9.64438e-015	-4.53571e-015	6.65483e-015	5.08499e-015	9.03401e-015	1.87235e-014	2.74984e-014	2.12924e-014	2.63922e-014	6.88217e-015	3.37211e-014	2.1273e-014	2.17056e-014	-1.15443e-015	-1.54454e-015	-7.22643e-015	-1.69716e-014	-5.55052e-015	-7.14938e-016	-1.59104e-014	3.89913e-015	-1.21382e-014	-1.31741e-014	-1.52578e-014	-3.26699e-015
9.98748e-015	-4.25952e-015	6.39805e-015	5.21726e-015	8.91464e-015	1.8719e-014	2.77273e-014	2.13547e-014	2.62021e-014	6.92072e-015	3.34257e-014	2.11301e-014	2.13246e-014	-1.33464e-015	-1.71793e-015	-7.38033e-015	-1.71992e-014	-5.56172e-015	-6.46084e-016	-1.55969e-014	3.93946e-015	-1.19566e-014	-1.29985e-014	-1.49065e-014	-3.10295e-015
1.03291e-014	-3.96492e-015	6.1272e-015	5.34054e-015	8.78117e-015	1.8695e-014	2.79414e-014	2.14148e-014	2.60045e-014	6.94441e-015	3.3129e-014	2.09749e-014	2.09712e-014	-1.513e-015	-1.88868e-015	-7.5314e-015	-1.74107e-014	-5.56891e-015	-5.50643e-016	-1.52801e-014	3.96325e-015	-1.17828e-014	-1.28238e-014	-1.4539e-014	-2.96024e-015
1.06662e-014	-3.65254e-015	5.84329e-015	5.45434e-015	8.63508e-015	1.86515e-014	2.81382e-014	2.147e-014	2.57988e-014	6.95237e-015	3.28314e-014	2.08069e-014	2.06467e-014	-1.68911e-015	-2.0555e-015	-7.67899e-015	-1.76044e-014	-5.57257e-015	-4.30483e-016	-1.49615e-014	3.96915e-015	-1.16184e-014	-1.26491e-014	-1.41566e-014	-2.83991e-015
1.09961e-014	-3.32335e-015	5.54752e-015	5.558e-015	8.47825e-015	1.85885e-014	2.83152e-014	2.15177e-014	2.55848e-014	6.94393e-015	3.25329e-014	2.06252e-014	2.03524e-014	-1.86226e-015	-2.21698e-015	-7.82246e-015	-1.77793e-014	-5.57357e-015	-2.87318e-016	-1.46431e-014	3.9559e-015	-1.14646e-014	-1.24734e-014	-1.37611e-014	-2.7432e-015
1.13158e-014	-2.9785e-015	5.2409e-015	5.65091e-015	8.31256e-015	1.85057e-014	2.84703e-014	2.15555e-014	2.53622e-014	6.91871e-015	3.22341e-014	2.04297e-014	2.00894e-014	-2.03182e-015	-2.37192e-015	-7.96132e-015	-1.79341e-014	-5.57241e-015	-1.23112e-016	-1.43266e-014	3.92242e-015	-1.13227e-014	-1.22958e-014	-1.33547e-014	-2.67117e-015
1.16223e-014	-2.61958e-015	4.92492e-015	5.73237e-015	8.14006e-015	1.84033e-014	2.86015e-014	2.15806e-014	2.51305e-014	6.87624e-015	3.19351e-014	2.02201e-014	1.98583e-014	-2.19735e-015	-2.51904e-015	-8.09491e-015	-1.80683e-014	-5.56952e-015	6.00645e-017	-1.4014e-014	3.86798e-015	-1.11938e-014	-1.21156e-014	-1.29396e-014	-2.62396e-015
1.19126e-014	-2.24869e-015	4.60071e-015	5.80206e-015	7.96248e-015	1.82818e-014	2.87068e-014	2.15903e-014	2.48895e-014	6.81627e-015	3.1636e-014	1.99959e-014	1.96593e-014	-2.35876e-015	-2.65739e-015	-8.22282e-015	-1.81815e-014	-5.56537e-015	2.5994e-016	-1.37066e-014	3.79163e-015	-1.10787e-014	-1.19318e-014	-1.25182e-014	-2.60192e-015
1.21838e-014	-1.86815e-015	4.26945e-015	5.8594e-015	7.78128e-015	1.81417e-014	2.87847e-014	2.15823e-014	2.46388e-014	6.73872e-015	3.13373e-014	1.97571e-014	1.94923e-014	-2.51614e-015	-2.78586e-015	-8.3445e-015	-1.82736e-014	-5.56019e-015	4.74138e-016	-1.34053e-014	3.69245e-015	-1.09779e-014	-1.17434e-014	-1.20932e-014	-2.60527e-015
1.24327e-014	-1.47999e-015	3.93223e-015	5.90406e-015	7.59842e-015	1.79839e-014	2.88335e-014	2.15542e-014	2.43782e-014	6.64359e-015	3.10389e-014	1.95032e-014	1.93566e-014	-2.66944e-015	-2.90391e-015	-8.45968e-015	-1.83448e-014	-5.55407e-015	7.002e-016	-1.31113e-014	3.57027e-015	-1.08917e-014	-1.15496e-014	-1.16677e-014	-2.63412e-015
1.26566e-014	-1.0867e-015	3.5904e-015	5.93574e-015	7.41572e-015	1.78095e-014	2.8852e-014	2.15038e-014	2.41071e-014	6.53069e-015	3.0741e-014	1.92343e-014	1.92515e-014	-2.81868e-015	-3.01125e-015	-8.56805e-015	-1.83954e-014	-5.54715e-015	9.35542e-016	-1.28254e-014	3.42495e-015	-1.08199e-014	-1.13498e-014	-1.12449e-014	-2.68845e-015
1.28526e-014	-6.91107e-016	3.24497e-015	5.95384e-015	7.23519e-015	1.76191e-014	2.8839e-014	2.14294e-014	2.38249e-014	6.40036e-015	3.04435e-014	1.89501e-014	1.91753e-014	-2.96413e-015	-3.10734e-015	-8.66936e-015	-1.8426e-014	-5.53954e-015	1.17749e-015	-1.25484e-014	3.25646e-015	-1.07622e-014	-1.11433e-014	-1.08279e-014	-2.76832e-015
1.3018e-014	-2.96207e-016	2.89702e-015	5.95786e-015	7.05881e-015	1.74141e-014	2.87936e-014	2.13295e-014	2.35309e-014	6.25312e-015	3.01463e-014	1.86504e-014	1.91265e-014	-3.10633e-015	-3.19198e-015	-8.76348e-015	-1.84375e-014	-5.53155e-015	1.42329e-015	-1.22811e-014	3.06483e-015	-1.07182e-014	-1.09296e-014	-1.04202e-014	-2.87317e-015
1.3151e-014	9.48037e-017	2.54766e-015	5.9474e-015	6.88783e-015	1.71956e-014	2.87152e-014	2.12032e-014	2.32252e-014	6.08917e-015	2.98492e-014	1.83351e-014	1.91026e-014	-3.2455e-015	-3.26522e-015	-8.85012e-015	-1.84309e-014	-5.52336e-015	1.67046e-015	-1.20235e-014	2.8507e-015	-1.06868e-014	-1.07079e-014	-1.00249e-014	-3.00283e-015
1.32491e-014	4.78545e-016	2.19777e-015	5.9218e-015	6.7236e-015	1.69648e-014	2.86036e-014	2.10493e-014	2.29076e-014	5.90907e-015	2.95523e-014	1.80044e-014	1.91012e-014	-3.38198e-015	-3.32697e-015	-8.92937e-015	-1.84073e-014	-5.51445e-015	1.91631e-015	-1.17761e-014	2.61442e-015	-1.06673e-014	-1.04779e-014	-9.64511e-015	-3.15633e-015
1.33105e-014	8.52009e-016	1.84854e-015	5.8808e-015	6.56721e-015	1.67232e-014	2.84589e-014	2.08669e-014	2.25779e-014	5.71352e-015	2.92554e-014	1.76581e-014	1.91193e-014	-3.51645e-015	-3.37775e-015	-9.00115e-015	-1.83686e-014	-5.50498e-015	2.15788e-015	-1.15391e-014	2.35699e-015	-1.06582e-014	-1.02395e-014	-9.28372e-015	-3.33287e-015
1.33334e-014	1.2116e-015	1.50054e-015	5.82416e-015	6.41959e-015	1.6472e-014	2.82805e-014	2.06557e-014	2.22359e-014	5.50336e-015	2.8958e-014	1.7296e-014	1.91535e-014	-3.64931e-015	-3.41796e-015	-9.06556e-015	-1.83166e-014	-5.49495e-015	2.39266e-015	-1.13122e-014	2.07941e-015	-1.06578e-014	-9.99235e-015	-8.94421e-015	-3.53169e-015
1.33162e-014	1.5538e-015	1.15478e-015	5.75164e-015	6.28189e-015	1.62124e-014	2.80689e-014	2.04158e-014	2.18813e-014	5.27918e-015	2.86598e-014	1.69182e-014	1.92004e-014	-3.7811e-015	-3.44805e-015	-9.12264e-015	-1.82527e-014	-5.48416e-015	2.61826e-015	-1.10954e-014	1.78329e-015	-1.06642e-014	-9.73659e-015	-8.62954e-015	-3.75164e-015
1.32576e-014	1.87533e-015	8.12214e-016	5.66304e-015	6.15494e-015	1.59459e-014	2.78246e-014	2.01475e-014	2.15139e-014	5.04182e-015	2.836e-014	1.65246e-014	1.92563e-014	-3.91265e-015	-3.4687e-015	-9.17232e-015	-1.81785e-014	-5.47242e-015	2.83209e-015	-1.08885e-014	1.47026e-015	-1.06753e-014	-9.47229e-015	-8.3424e-015	-3.99176e-015
1.31566e-014	2.17292e-015	4.73475e-016	5.55806e-015	6.03903e-015	1.56737e-014	2.75484e-014	1.98513e-014	2.11339e-014	4.79217e-015	2.80583e-014	1.61154e-014	1.93174e-014	-4.04451e-015	-3.4809e-015	-9.21448e-015	-1.80958e-014	-5.45954e-015	3.03206e-015	-1.06913e-014	1.14197e-015	-1.06891e-014	-9.19973e-015	-8.08541e-015	-4.2508e-015
1.30126e-014	2.44345e-015	1.39585e-016	5.43624e-015	5.93472e-015	1.53973e-014	2.72411e-014	1.95286e-014	2.07411e-014	4.53109e-015	2.7754e-014	1.56909e-014	1.93798e-014	-4.17722e-015	-3.48541e-015	-9.2495e-015	-1.80065e-014	-5.44554e-015	3.21616e-015	-1.05033e-014	8.00077e-016	-1.07035e-014	-8.91939e-015	-7.86037e-015	-4.52726e-015
1.28253e-014	2.68395e-015	-1.88395e-016	5.29747e-015	5.84219e-015	1.5118e-014	2.69036e-014	1.91806e-014	2.03357e-014	4.25952e-015	2.74467e-014	1.52513e-014	1.94394e-014	-4.3114e-015	-3.48319e-015	-9.27762e-015	-1.7912e-014	-5.43011e-015	3.38223e-015	-1.03238e-014	4.46966e-016	-1.07163e-014	-8.63178e-015	-7.66938e-015	-4.81953e-015
1.25951e-014	2.89171e-015	-5.09757e-016	5.14181e-015	5.76154e-015	1.4837e-014	2.65376e-014	1.88091e-014	1.99182e-014	3.97861e-015	2.71358e-014	1.47969e-014	1.9492e-014	-4.44755e-015	-3.47513e-015	-9.2991e-015	-1.78142e-014	-5.41326e-015	3.52862e-015	-1.01523e-014	8.50824e-017	-1.07252e-014	-8.33761e-015	-7.51394e-015	-5.12566e-015
1.23221e-014	3.06404e-015	-8.23621e-016	4.96904e-015	5.693e-015	1.45556e-014	2.61445e-014	1.84156e-014	1.94889e-014	3.6895e-015	2.68208e-014	1.43281e-014	1.95338e-014	-4.58593e-015	-3.4621e-015	-9.31408e-015	-1.77149e-014	-5.39496e-015	3.65406e-015	-9.98849e-015	-2.82847e-016	-1.07276e-014	-8.03779e-015	-7.3952e-015	-5.44386e-015
1.20072e-014	3.19901e-015	-1.12904e-015	4.77937e-015	5.63605e-015	1.42754e-014	2.5726e-014	1.80027e-014	1.90481e-014	3.3932e-015	2.65011e-014	1.38453e-014	1.95609e-014	-4.72687e-015	-3.44516e-015	-9.32279e-015	-1.76154e-014	-5.37517e-015	3.75701e-015	-9.83176e-015	-6.5436e-016	-1.07211e-014	-7.73334e-015	-7.31411e-015	-5.7725e-015
1.16517e-014	3.29449e-015	-1.42522e-015	4.57308e-015	5.59029e-015	1.39976e-014	2.52838e-014	1.75732e-014	1.85967e-014	3.09038e-015	2.61761e-014	1.33489e-014	1.95695e-014	-4.87049e-015	-3.42529e-015	-9.32554e-015	-1.75176e-014	-5.35379e-015	3.83615e-015	-9.68129e-015	-1.02685e-015	-1.07035e-014	-7.4253e-015	-7.27113e-015	-6.11003e-015
1.1257e-014	3.34911e-015	-1.71111e-015	4.3505e-015	5.55499e-015	1.3723e-014	2.48199e-014	1.71302e-014	1.81355e-014	2.78222e-015	2.58451e-014	1.28395e-014	1.95563e-014	-5.01724e-015	-3.40362e-015	-9.32274e-015	-1.74224e-014	-5.33101e-015	3.8905e-015	-9.53693e-015	-1.3973e-015	-1.06727e-014	-7.11501e-015	-7.26635e-015	-6.45445e-015
1.08247e-014	3.36161e-015	-1.98586e-015	4.11195e-015	5.52929e-015	1.34533e-014	2.43367e-014	1.66763e-014	1.76652e-014	2.46968e-015	2.55079e-014	1.23179e-014	1.95176e-014	-5.16711e-015	-3.38095e-015	-9.31485e-015	-1.7331e-014	-5.30702e-015	3.91939e-015	-9.39832e-015	-1.76299e-015	-1.06267e-014	-6.80363e-015	-7.29941e-015	-6.80346e-015
1.03567e-014	3.33107e-015	-2.24854e-015	3.85811e-015	5.51232e-015	1.31897e-014	2.38367e-014	1.62146e-014	1.71866e-014	2.15383e-015	2.51641e-014	1.1785e-014	1.94499e-014	-5.32017e-015	-3.35822e-015	-9.30194e-015	-1.72444e-014	-5.28179e-015	3.9224e-015	-9.26504e-015	-2.1211e-015	-1.05638e-014	-6.49259e-015	-7.36946e-015	-7.15547e-015
9.85499e-015	3.25697e-015	-2.49849e-015	3.58967e-015	5.50302e-015	1.2933e-014	2.33221e-014	1.57483e-014	1.67008e-014	1.83566e-015	2.48133e-014	1.12416e-014	1.93507e-014	-5.47646e-015	-3.33598e-015	-9.28423e-015	-1.71631e-014	-5.25568e-015	3.89927e-015	-9.13677e-015	-2.46869e-015	-1.04824e-014	-6.18322e-015	-7.475e-015	-7.50834e-015
9.32232e-015	3.13917e-015	-2.73466e-015	3.30746e-015	5.50018e-015	1.26844e-014	2.27953e-014	1.52806e-014	1.62089e-014	1.51614e-015	2.44556e-014	1.0689e-014	1.92176e-014	-5.63538e-015	-3.31491e-015	-9.26216e-015	-1.70879e-014	-5.229e-015	3.84991e-015	-9.01336e-015	-2.80286e-015	-1.0381e-014	-5.87729e-015	-7.61445e-015	-7.85995e-015
8.76176e-015	2.97835e-015	-2.95616e-015	3.0125e-015	5.50299e-015	1.24449e-014	2.22594e-014	1.48149e-014	1.57124e-014	1.19624e-015	2.40908e-014	1.01281e-014	1.90485e-014	-5.7968e-015	-3.29535e-015	-9.23603e-015	-1.70191e-014	-5.20195e-015	3.77455e-015	-8.89483e-015	-3.12069e-015	-1.02586e-014	-5.57595e-015	-7.7858e-015	-8.20834e-015
8.17629e-015	2.77516e-015	-3.1622e-015	2.70567e-015	5.50968e-015	1.22153e-014	2.17169e-014	1.43545e-014	1.52131e-014	8.76868e-016	2.37191e-014	9.56012e-015	1.88417e-014	-5.96009e-015	-3.27773e-015	-9.20616e-015	-1.69569e-014	-5.17477e-015	3.67392e-015	-8.78106e-015	-3.41951e-015	-1.01143e-014	-5.28063e-015	-7.9867e-015	-8.55181e-015
7.56897e-015	2.53056e-015	-3.35188e-015	2.38818e-015	5.51927e-015	1.19966e-014	2.1171e-014	1.39025e-014	1.47124e-014	5.58707e-016	2.33405e-014	8.98647e-015	1.85959e-014	-6.12458e-015	-3.26238e-015	-9.17316e-015	-1.69011e-014	-5.14814e-015	3.54881e-015	-8.672e-015	-3.69708e-015	-9.94754e-015	-4.99283e-015	-8.21446e-015	-8.88863e-015
6.943e-015	2.24609e-015	-3.52467e-015	2.06115e-015	5.53031e-015	1.17898e-014	2.06244e-014	1.34621e-014	1.42119e-014	2.42592e-016	2.29551e-014	8.40865e-015	1.83108e-014	-6.29015e-015	-3.24949e-015	-9.13762e-015	-1.68516e-014	-5.12281e-015	3.39992e-015	-8.56797e-015	-3.95056e-015	-9.75818e-015	-4.71424e-015	-8.46624e-015	-9.21709e-015
6.30188e-015	1.92343e-015	-3.6794e-015	1.72639e-015	5.54111e-015	1.15962e-014	2.00799e-014	1.30362e-014	1.37129e-014	-7.05008e-017	2.25635e-014	7.82796e-015	1.7986e-014	-6.45606e-015	-3.23909e-015	-9.09961e-015	-1.68077e-014	-5.09881e-015	3.22846e-015	-8.46917e-015	-4.17768e-015	-9.54663e-015	-4.44602e-015	-8.7385e-015	-9.53551e-015
5.64903e-015	1.56514e-015	-3.81578e-015	1.38539e-015	5.55041e-015	1.14165e-014	1.95407e-014	1.26277e-014	1.32174e-014	-3.79919e-016	2.2166e-014	7.24629e-015	1.76213e-014	-6.62102e-015	-3.23099e-015	-9.05914e-015	-1.67688e-014	-5.0767e-015	3.0358e-015	-8.37632e-015	-4.37628e-015	-9.31317e-015	-4.18954e-015	-9.02789e-015	-9.84232e-015
4.98809e-015	1.17398e-015	-3.93341e-015	1.04008e-015	5.55667e-015	1.12515e-014	1.90094e-014	1.22391e-014	1.27271e-014	-6.85138e-016	2.17634e-014	6.66519e-015	1.72174e-014	-6.78441e-015	-3.22493e-015	-9.01667e-015	-1.67341e-014	-5.05719e-015	2.82351e-015	-8.28989e-015	-4.54495e-015	-9.05854e-015	-3.94617e-015	-9.33086e-015	-1.01365e-014
4.32293e-015	7.52616e-016	-4.03184e-015	6.92275e-016	5.55847e-015	1.11021e-014	1.84893e-014	1.18726e-014	1.22437e-014	-9.85664e-016	2.13568e-014	6.08614e-015	1.67756e-014	-6.94535e-015	-3.22047e-015	-8.9726e-015	-1.67029e-014	-5.04076e-015	2.59329e-015	-8.21045e-015	-4.68197e-015	-8.78384e-015	-3.71718e-015	-9.64378e-015	-1.04169e-014
3.65708e-015	3.043e-016	-4.11041e-015	3.43977e-016	5.55419e-015	1.09689e-014	1.79829e-014	1.15297e-014	1.1769e-014	-1.2808e-015	2.09468e-014	5.51095e-015	1.62978e-014	-7.10299e-015	-3.21711e-015	-8.92684e-015	-1.66742e-014	-5.02781e-015	2.34655e-015	-8.13867e-015	-4.78626e-015	-8.49073e-015	-3.50346e-015	-9.9628e-015	-1.06825e-014
2.99408e-015	-1.67755e-016	-4.16875e-015	-2.51927e-018	5.54256e-015	1.08528e-014	1.74931e-014	1.12123e-014	1.13048e-014	-1.5697e-015	2.05346e-014	4.9415e-015	1.57862e-014	-7.25662e-015	-3.21427e-015	-8.87975e-015	-1.66464e-014	-5.01904e-015	2.08527e-015	-8.07545e-015	-4.85692e-015	-8.18094e-015	-3.30608e-015	-1.02845e-014	-1.09321e-014
2.33746e-015	-6.59892e-016	-4.20664e-015	-3.44863e-016	5.52263e-015	1.07544e-014	1.70223e-014	1.09218e-014	1.08529e-014	-1.85201e-015	2.01214e-014	4.37959e-015	1.52432e-014	-7.40514e-015	-3.21163e-015	-8.83192e-015	-1.66186e-014	-5.01521e-015	1.81146e-015	-8.02165e-015	-4.89286e-015	-7.85673e-015	-3.12575e-015	-1.06049e-014	-1.11649e-014
1.69067e-015	-1.16855e-015	-4.22419e-015	-6.80655e-016	5.49301e-015	1.06745e-014	1.6573e-014	1.06592e-014	1.04148e-014	-2.12721e-015	1.97087e-014	3.82706e-015	1.46719e-014	-7.54729e-015	-3.20877e-015	-8.78364e-015	-1.65892e-014	-5.01631e-015	1.52734e-015	-7.97774e-015	-4.8934e-015	-7.52027e-015	-2.9633e-015	-1.09203e-014	-1.138e-014
1.05718e-015	-1.69035e-015	-4.22127e-015	-1.00796e-015	5.45244e-015	1.06137e-014	1.61479e-014	1.04246e-014	9.99251e-015	-2.39489e-015	1.92973e-014	3.28571e-015	1.40752e-014	-7.68226e-015	-3.20466e-015	-8.73496e-015	-1.65569e-014	-5.02298e-015	1.23509e-015	-7.94457e-015	-4.85848e-015	-7.17418e-015	-2.81914e-015	-1.12271e-014	-1.15772e-014
4.40182e-016	-2.22136e-015	-4.19786e-015	-1.32458e-015	5.39984e-015	1.05724e-014	1.57492e-014	1.02185e-014	9.58729e-015	-2.65492e-015	1.88886e-014	2.75741e-015	1.34565e-014	-7.80931e-015	-3.19853e-015	-8.68631e-015	-1.65207e-014	-5.03579e-015	9.3653e-016	-7.92281e-015	-4.7884e-015	-6.82103e-015	-2.69363e-015	-1.15221e-014	-1.17564e-014
-1.57579e-016	-2.75748e-015	-4.15399e-015	-1.62813e-015	5.33477e-015	1.05511e-014	1.5379e-014	1.00404e-014	9.20085e-015	-2.90706e-015	1.8484e-014	2.24371e-015	1.282e-014	-7.92767e-015	-3.18963e-015	-8.63781e-015	-1.64793e-014	-5.05501e-015	6.33574e-016	-7.9134e-015	-4.68344e-015	-6.46368e-015	-2.58702e-015	-1.18021e-014	-1.19178e-014
-7.33555e-016	-3.29504e-015	-4.0903e-015	-1.91635e-015	5.25657e-015	1.05507e-014	1.5039e-014	9.88974e-015	8.83435e-015	-3.151e-015	1.80849e-014	1.74619e-015	1.21698e-014	-8.03647e-015	-3.1773e-015	-8.58975e-015	-1.64314e-014	-5.0808e-015	3.28581e-016	-7.91712e-015	-4.54471e-015	-6.10514e-015	-2.49931e-015	-1.20644e-014	-1.20612e-014
-1.28489e-015	-3.83013e-015	-4.00713e-015	-2.18689e-015	5.16436e-015	1.05711e-014	1.47306e-014	9.76526e-015	8.4889e-015	-3.38625e-015	1.76926e-014	1.26653e-015	1.15107e-014	-8.13506e-015	-3.16074e-015	-8.5424e-015	-1.6376e-014	-5.11309e-015	2.37231e-017	-7.9348e-015	-4.3732e-015	-5.74843e-015	-2.43037e-015	-1.2306e-014	-1.21867e-014
-1.80929e-015	-4.35904e-015	-3.9052e-015	-2.43759e-015	5.05778e-015	1.06125e-014	1.44559e-014	9.66539e-015	8.16584e-015	-3.61276e-015	1.73084e-014	8.06168e-016	1.08473e-014	-8.22277e-015	-3.13922e-015	-8.49596e-015	-1.63122e-014	-5.15229e-015	-2.7906e-016	-7.96715e-015	-4.17024e-015	-5.39642e-015	-2.37993e-015	-1.25244e-014	-1.22952e-014
-2.30489e-015	-4.87817e-015	-3.78514e-015	-2.66646e-015	4.93659e-015	1.06755e-014	1.42156e-014	9.58852e-015	7.86572e-015	-3.83032e-015	1.69337e-014	3.66175e-016	1.0184e-014	-8.29911e-015	-3.11206e-015	-8.45038e-015	-1.62389e-014	-5.19887e-015	-5.77833e-016	-8.01421e-015	-3.93745e-015	-5.05201e-015	-2.3475e-015	-1.27176e-014	-1.23875e-014
-2.77024e-015	-5.38408e-015	-3.64783e-015	-2.87146e-015	4.80059e-015	1.07603e-014	1.40108e-014	9.53254e-015	7.58907e-015	-4.03885e-015	1.65696e-014	-5.20187e-017	9.52567e-015	-8.36341e-015	-3.07885e-015	-8.40592e-015	-1.61553e-014	-5.25276e-015	-8.70479e-016	-8.07621e-015	-3.67675e-015	-4.71838e-015	-2.33258e-015	-1.2884e-014	-1.24642e-014
-3.20381e-015	-5.8736e-015	-3.49413e-015	-3.05071e-015	4.6499e-015	1.08669e-014	1.38421e-014	9.49463e-015	7.33661e-015	-4.23824e-015	1.62172e-014	-4.47289e-016	8.87653e-015	-8.41551e-015	-3.03905e-015	-8.36268e-015	-1.60607e-014	-5.31371e-015	-1.155e-015	-8.15328e-015	-3.39001e-015	-4.39832e-015	-2.33423e-015	-1.3022e-014	-1.25266e-014
-3.60439e-015	-6.34376e-015	-3.3253e-015	-3.20221e-015	4.48471e-015	1.09955e-014	1.37096e-014	9.47233e-015	7.10872e-015	-4.4286e-015	1.58775e-014	-8.18661e-016	8.24137e-015	-8.45519e-015	-2.99237e-015	-8.32039e-015	-1.59548e-014	-5.38116e-015	-1.42996e-015	-8.24556e-015	-3.08017e-015	-4.09479e-015	-2.35148e-015	-1.3131e-014	-1.25756e-014
-3.97143e-015	-6.79186e-015	-3.14236e-015	-3.32469e-015	4.30555e-015	1.11458e-014	1.36133e-014	9.46293e-015	6.9053e-015	-4.60986e-015	1.55511e-014	-1.16527e-015	7.62491e-015	-8.48242e-015	-2.93857e-015	-8.27937e-015	-1.58374e-014	-5.45502e-015	-1.69342e-015	-8.35354e-015	-2.75026e-015	-3.81031e-015	-2.38317e-015	-1.32105e-014	-1.26128e-014
-4.30428e-015	-7.21557e-015	-2.94666e-015	-3.41672e-015	4.11285e-015	1.13174e-014	1.35529e-014	9.4631e-015	6.72633e-015	-4.78237e-015	1.52389e-014	-1.48663e-015	7.03117e-015	-8.49714e-015	-2.87761e-015	-8.23981e-015	-1.57084e-014	-5.53481e-015	-1.94431e-015	-8.4769e-015	-2.40294e-015	-3.54734e-015	-2.42823e-015	-1.32604e-014	-1.26394e-014
-4.60262e-015	-7.61259e-015	-2.7393e-015	-3.47716e-015	3.90728e-015	1.15098e-014	1.35277e-014	9.46928e-015	6.57119e-015	-4.94636e-015	1.49415e-014	-1.78239e-015	6.46419e-015	-8.49952e-015	-2.80959e-015	-8.20169e-015	-1.55677e-014	-5.62022e-015	-2.18132e-015	-8.61503e-015	-2.04135e-015	-3.30774e-015	-2.48533e-015	-1.32809e-014	-1.26569e-014
-4.86637e-015	-7.98101e-015	-2.52182e-015	-3.50512e-015	3.68981e-015	1.17226e-014	1.35369e-014	9.47841e-015	6.43908e-015	-5.10201e-015	1.46591e-014	-2.05235e-015	5.92804e-015	-8.49e-015	-2.73434e-015	-8.16492e-015	-1.54158e-014	-5.7109e-015	-2.40345e-015	-8.76741e-015	-1.66841e-015	-3.09377e-015	-2.553e-015	-1.32726e-014	-1.2667e-014
-5.09542e-015	-8.31938e-015	-2.29582e-015	-3.5e-015	3.46152e-015	1.19554e-014	1.35793e-014	9.4868e-015	6.32913e-015	-5.24955e-015	1.4392e-014	-2.29668e-015	5.42619e-015	-8.46871e-015	-2.65215e-015	-8.12916e-015	-1.52532e-014	-5.80632e-015	-2.60981e-015	-8.93303e-015	-1.28751e-015	-2.90705e-015	-2.62978e-015	-1.32363e-014	-1.26714e-014
-5.29007e-015	-8.62634e-015	-2.06257e-015	-3.46158e-015	3.22342e-015	1.22073e-014	1.36534e-014	9.49132e-015	6.24021e-015	-5.38897e-015	1.41401e-014	-2.51532e-015	4.96175e-015	-8.43583e-015	-2.56325e-015	-8.09468e-015	-1.50803e-014	-5.90586e-015	-2.79955e-015	-9.1109e-015	-9.02331e-016	-2.74864e-015	-2.71448e-015	-1.31734e-014	-1.26718e-014
-5.45119e-015	-8.9011e-015	-1.82346e-015	-3.38987e-015	2.97669e-015	1.24772e-014	1.37572e-014	9.48889e-015	6.17121e-015	-5.52087e-015	1.39029e-014	-2.70879e-015	4.53757e-015	-8.39203e-015	-2.46812e-015	-8.06135e-015	-1.48984e-014	-6.00865e-015	-2.97208e-015	-9.30015e-015	-5.16294e-016	-2.61974e-015	-2.80568e-015	-1.30853e-014	-1.26699e-014
-5.57983e-015	-9.14285e-015	-1.58009e-015	-3.285e-015	2.72271e-015	1.27642e-014	1.38886e-014	9.4763e-015	6.12054e-015	-5.64567e-015	1.36803e-014	-2.87784e-015	4.1561e-015	-8.33765e-015	-2.36727e-015	-8.029e-015	-1.47085e-014	-6.11374e-015	-3.12699e-015	-9.49939e-015	-1.32982e-016	-2.52104e-015	-2.90181e-015	-1.29736e-014	-1.26672e-014
-5.67716e-015	-9.35127e-015	-1.33427e-015	-3.14753e-015	2.46358e-015	1.30674e-014	1.40454e-014	9.45073e-015	6.08661e-015	-5.76378e-015	1.34717e-014	-3.02314e-015	3.81888e-015	-8.27308e-015	-2.26149e-015	-7.9974e-015	-1.4512e-014	-6.22042e-015	-3.26419e-015	-9.70774e-015	2.44003e-016	-2.45265e-015	-3.00135e-015	-1.28408e-014	-1.26652e-014
-5.74427e-015	-9.52623e-015	-1.08722e-015	-2.97819e-015	2.20107e-015	1.33853e-014	1.42252e-014	9.40917e-015	6.06772e-015	-5.87574e-015	1.32761e-014	-3.14551e-015	3.5271e-015	-8.19911e-015	-2.15159e-015	-7.96623e-015	-1.43104e-014	-6.32783e-015	-3.38336e-015	-9.9233e-015	6.11176e-016	-2.41487e-015	-3.10273e-015	-1.2689e-014	-1.26658e-014
-5.7826e-015	-9.66813e-015	-8.40214e-016	-2.77778e-015	1.93699e-015	1.37164e-014	1.44253e-014	9.34872e-015	6.06168e-015	-5.98199e-015	1.30924e-014	-3.24597e-015	3.28171e-015	-8.11676e-015	-2.0382e-015	-7.93504e-015	-1.41052e-014	-6.4351e-015	-3.48437e-015	-1.01446e-014	9.64727e-016	-2.40742e-015	-3.20454e-015	-1.25208e-014	-1.26704e-014
-5.7939e-015	-9.77778e-015	-5.94815e-016	-2.54781e-015	1.6737e-015	1.40593e-014	1.46429e-014	9.2667e-015	6.06631e-015	-6.08308e-015	1.29199e-014	-3.32601e-015	3.08269e-015	-8.0266e-015	-1.92222e-015	-7.90376e-015	-1.38978e-014	-6.54122e-015	-3.56737e-015	-1.03704e-014	1.30142e-015	-2.42954e-015	-3.30514e-015	-1.23384e-014	-1.26806e-014
-5.77991e-015	-9.85549e-015	-3.52567e-016	-2.28963e-015	1.41329e-015	1.44122e-014	1.4875e-014	9.16085e-015	6.0791e-015	-6.17982e-015	1.2757e-014	-3.38721e-015	2.92952e-015	-7.9291e-015	-1.8046e-015	-7.87207e-015	-1.36898e-014	-6.64536e-015	-3.63285e-015	-1.05987e-014	1.61781e-015	-2.48038e-015	-3.40334e-015	-1.21448e-014	-1.26979e-014
-5.74178e-015	-9.90199e-015	-1.14676e-016	-2.00533e-015	1.15835e-015	1.47735e-014	1.51182e-014	9.02923e-015	6.09718e-015	-6.2728e-015	1.26021e-014	-3.43112e-015	2.82158e-015	-7.82507e-015	-1.68581e-015	-7.83955e-015	-1.34833e-014	-6.74654e-015	-3.68127e-015	-1.08277e-014	1.91059e-015	-2.55895e-015	-3.49801e-015	-1.19424e-014	-1.27235e-014
-5.68107e-015	-9.91843e-015	1.17631e-016	-1.69706e-015	9.11379e-016	1.51417e-014	1.53694e-014	8.8703e-015	6.11796e-015	-6.36262e-015	1.24538e-014	-3.45935e-015	2.75771e-015	-7.71527e-015	-1.56692e-015	-7.80551e-015	-1.32804e-014	-6.84408e-015	-3.71295e-015	-1.10556e-014	2.1768e-015	-2.66365e-015	-3.58756e-015	-1.17338e-014	-1.27581e-014
-5.60003e-015	-9.90592e-015	3.43281e-016	-1.36696e-015	6.74442e-016	1.55147e-014	1.56253e-014	8.6829e-015	6.13891e-015	-6.44993e-015	1.23102e-014	-3.47357e-015	2.73618e-015	-7.60025e-015	-1.44906e-015	-7.76971e-015	-1.30833e-014	-6.9371e-015	-3.72848e-015	-1.12805e-014	2.41304e-015	-2.79292e-015	-3.67104e-015	-1.1522e-014	-1.28032e-014
-5.50048e-015	-9.86612e-015	5.61449e-016	-1.01749e-015	4.50022e-016	1.58905e-014	1.58826e-014	8.46619e-015	6.15727e-015	-6.53543e-015	1.21694e-014	-3.47571e-015	2.75465e-015	-7.48089e-015	-1.33273e-015	-7.73146e-015	-1.28937e-014	-7.02478e-015	-3.72878e-015	-1.15007e-014	2.61656e-015	-2.94488e-015	-3.74752e-015	-1.13096e-014	-1.28596e-014
-5.38424e-015	-9.80045e-015	7.71202e-016	-6.51249e-016	2.40827e-016	1.62669e-014	1.61382e-014	8.21991e-015	6.17022e-015	-6.6201e-015	1.20298e-014	-3.4678e-015	2.81051e-015	-7.35753e-015	-1.21888e-015	-7.69024e-015	-1.2714e-014	-7.10647e-015	-3.71425e-015	-1.17143e-014	2.78501e-015	-3.11756e-015	-3.81599e-015	-1.1099e-014	-1.29279e-014
-5.25297e-015	-9.71034e-015	9.71813e-016	-2.70989e-016	4.93967e-017	1.6642e-014	1.63892e-014	7.94377e-015	6.17516e-015	-6.70493e-015	1.18897e-014	-3.45166e-015	2.90041e-015	-7.2308e-015	-1.10802e-015	-7.64557e-015	-1.2546e-014	-7.18133e-015	-3.68597e-015	-1.19197e-014	2.91603e-015	-3.30895e-015	-3.87569e-015	-1.08928e-014	-1.30085e-014
-5.1085e-015	-9.59711e-015	1.16286e-015	1.20398e-016	-1.21577e-016	1.70137e-014	1.66329e-014	7.63821e-015	6.16934e-015	-6.79057e-015	1.17469e-014	-3.42925e-015	3.02073e-015	-7.10129e-015	-1.00067e-015	-7.59666e-015	-1.23919e-014	-7.24851e-015	-3.64514e-015	-1.21154e-014	3.00757e-015	-3.51675e-015	-3.9261e-015	-1.0693e-014	-1.31017e-014
-4.95286e-015	-9.46263e-015	1.34383e-015	5.20254e-016	-2.6913e-016	1.73801e-014	1.68662e-014	7.3041e-015	6.15062e-015	-6.87765e-015	1.16001e-014	-3.40249e-015	3.16768e-015	-6.96935e-015	-8.9749e-016	-7.54293e-015	-1.22531e-014	-7.30735e-015	-3.59247e-015	-1.22999e-014	3.05781e-015	-3.73895e-015	-3.96693e-015	-1.05016e-014	-1.32074e-014
-4.78775e-015	-9.30862e-015	1.51457e-015	9.25406e-016	-3.9046e-016	1.77393e-014	1.70867e-014	6.94276e-015	6.11627e-015	-6.96695e-015	1.14475e-014	-3.37371e-015	3.33716e-015	-6.83533e-015	-7.98614e-016	-7.48403e-015	-1.21317e-014	-7.35751e-015	-3.5289e-015	-1.24721e-014	3.06526e-015	-3.9733e-015	-3.99782e-015	-1.03202e-014	-1.33257e-014
-4.61484e-015	-9.13648e-015	1.67503e-015	1.33307e-015	-4.82823e-016	1.80894e-014	1.72916e-014	6.55538e-015	6.06392e-015	-7.05944e-015	1.12876e-014	-3.34481e-015	3.52507e-015	-6.69946e-015	-7.0425e-016	-7.41948e-015	-1.20293e-014	-7.39862e-015	-3.45572e-015	-1.26308e-014	3.02889e-015	-4.21761e-015	-4.0186e-015	-1.01508e-014	-1.34565e-014
-4.43595e-015	-8.94822e-015	1.82539e-015	1.74021e-015	-5.4394e-016	1.84287e-014	1.74789e-014	6.14398e-015	5.99155e-015	-7.15553e-015	1.11187e-014	-3.31771e-015	3.72671e-015	-6.56206e-015	-6.1435e-016	-7.34862e-015	-1.19476e-014	-7.43064e-015	-3.374e-015	-1.27752e-014	2.94774e-015	-4.4697e-015	-4.02936e-015	-9.99496e-015	-1.35989e-014
-4.25279e-015	-8.74538e-015	1.96551e-015	2.14375e-015	-5.71608e-016	1.87552e-014	1.7647e-014	5.71083e-015	5.89709e-015	-7.25586e-015	1.09394e-014	-3.29409e-015	3.93732e-015	-6.42333e-015	-5.28972e-016	-7.2708e-015	-1.18878e-014	-7.45303e-015	-3.28465e-015	-1.29043e-014	2.82117e-015	-4.72775e-015	-4.03005e-015	-9.85376e-015	-1.37525e-014
-4.06712e-015	-8.52964e-015	2.09587e-015	2.54041e-015	-5.63601e-016	1.9067e-014	1.77939e-014	5.25854e-015	5.77872e-015	-7.36135e-015	1.07483e-014	-3.27582e-015	4.15222e-015	-6.28334e-015	-4.47736e-016	-7.18535e-015	-1.18515e-014	-7.4653e-015	-3.18857e-015	-1.30177e-014	2.64921e-015	-4.98976e-015	-4.02076e-015	-9.72778e-015	-1.39163e-014
-3.88035e-015	-8.30256e-015	2.21684e-015	2.92737e-015	-5.1759e-016	1.93624e-014	1.79182e-014	4.78999e-015	5.63483e-015	-7.47254e-015	1.05443e-014	-3.26455e-015	4.36658e-015	-6.14227e-015	-3.70286e-016	-7.09185e-015	-1.18394e-014	-7.4674e-015	-3.08669e-015	-1.31149e-014	2.43202e-015	-5.254e-015	-4.00203e-015	-9.61788e-015	-1.40896e-014
-3.69388e-015	-8.0655e-015	2.32893e-015	3.30202e-015	-4.31935e-016	1.96399e-014	1.8019e-014	4.308e-015	5.46401e-015	-7.59015e-015	1.03265e-014	-3.26202e-015	4.57576e-015	-6.00003e-015	-2.96476e-016	-6.98997e-015	-1.18523e-014	-7.45931e-015	-2.98036e-015	-1.31957e-014	2.17009e-015	-5.51881e-015	-3.97417e-015	-9.52446e-015	-1.42711e-014
-3.50925e-015	-7.81973e-015	2.43274e-015	3.66204e-015	-3.0518e-016	1.98982e-014	1.80954e-014	3.81582e-015	5.26534e-015	-7.71443e-015	1.00942e-014	-3.26972e-015	4.77505e-015	-5.85657e-015	-2.25481e-016	-6.87953e-015	-1.1891e-014	-7.44098e-015	-2.87035e-015	-1.32603e-014	1.86412e-015	-5.78288e-015	-3.93804e-015	-9.44735e-015	-1.44597e-014
-3.32802e-015	-7.56671e-015	2.52868e-015	4.00501e-015	-1.35726e-016	2.01361e-014	1.81473e-014	3.31658e-015	5.03789e-015	-7.84575e-015	9.84695e-015	-3.28911e-015	4.95999e-015	-5.71193e-015	-1.56583e-016	-6.76034e-015	-1.19557e-014	-7.41288e-015	-2.75754e-015	-1.33089e-014	1.51534e-015	-6.04505e-015	-3.89421e-015	-9.38677e-015	-1.46537e-014
-3.15145e-015	-7.30747e-015	2.61748e-015	4.32844e-015	7.73844e-017	2.03523e-014	1.81746e-014	2.81346e-015	4.78106e-015	-7.98459e-015	9.58453e-015	-3.32128e-015	5.1264e-015	-5.56589e-015	-8.91518e-017	-6.63214e-015	-1.20467e-014	-7.37499e-015	-2.64308e-015	-1.33423e-014	1.12516e-015	-6.30401e-015	-3.84351e-015	-9.34222e-015	-1.4852e-014
-2.9809e-015	-7.04325e-015	2.69986e-015	4.63049e-015	3.34924e-016	2.05459e-014	1.81771e-014	2.3096e-015	4.49483e-015	-8.13109e-015	9.30697e-015	-3.36738e-015	5.27036e-015	-5.4183e-015	-2.2138e-017	-6.49487e-015	-1.21642e-014	-7.32759e-015	-2.52778e-015	-1.33609e-014	6.95367e-016	-6.55899e-015	-3.78678e-015	-9.31328e-015	-1.50531e-014
-2.8175e-015	-6.77532e-015	2.77691e-015	4.90944e-015	6.37209e-016	2.07162e-014	1.81551e-014	1.80863e-015	4.17958e-015	-8.28533e-015	9.01414e-015	-3.42819e-015	5.38794e-015	-5.26911e-015	4.55338e-017	-6.3484e-015	-1.23078e-014	-7.27085e-015	-2.41224e-015	-1.33658e-014	2.28309e-016	-6.80962e-015	-3.72493e-015	-9.29908e-015	-1.52555e-014
-2.66247e-015	-6.50452e-015	2.84936e-015	5.16362e-015	9.84266e-016	2.08624e-014	1.81095e-014	1.31414e-015	3.83526e-015	-8.4476e-015	8.70643e-015	-3.50458e-015	5.47596e-015	-5.1183e-015	1.15015e-016	-6.19284e-015	-1.24772e-014	-7.20504e-015	-2.2973e-015	-1.33583e-014	-2.73661e-016	-7.05558e-015	-3.6591e-015	-9.29843e-015	-1.54577e-014
-2.51709e-015	-6.2321e-015	2.91773e-015	5.39189e-015	1.37569e-015	2.09842e-014	1.80412e-014	8.2947e-016	3.46261e-015	-8.61808e-015	8.38454e-015	-3.59693e-015	5.53138e-015	-4.96565e-015	1.87547e-016	-6.02814e-015	-1.26719e-014	-7.13066e-015	-2.18405e-015	-1.33395e-014	-8.08248e-016	-7.29655e-015	-3.59026e-015	-9.31038e-015	-1.56582e-014
-2.38261e-015	-5.9593e-015	2.98291e-015	5.5934e-015	1.81092e-015	2.10809e-014	1.79514e-014	3.57599e-016	3.06265e-015	-8.79644e-015	8.04934e-015	-3.70571e-015	5.55115e-015	-4.81135e-015	2.6429e-016	-5.85479e-015	-1.28909e-014	-7.04847e-015	-2.07283e-015	-1.33112e-014	-1.37247e-015	-7.5327e-015	-3.5195e-015	-9.33367e-015	-1.58551e-014
-2.26034e-015	-5.68673e-015	3.04573e-015	5.76752e-015	2.28877e-015	2.11524e-014	1.78414e-014	-9.83435e-017	2.63675e-015	-8.9826e-015	7.70181e-015	-3.83152e-015	5.53329e-015	-4.65551e-015	3.46405e-016	-5.67298e-015	-1.31331e-014	-6.9589e-015	-1.96404e-015	-1.32749e-014	-1.96283e-015	-7.76461e-015	-3.44776e-015	-9.36717e-015	-1.60471e-014
-2.15146e-015	-5.4153e-015	3.1068e-015	5.91381e-015	2.80778e-015	2.11989e-014	1.77127e-014	-5.35211e-016	2.18619e-015	-9.17619e-015	7.34319e-015	-3.97435e-015	5.4763e-015	-4.49763e-015	4.35044e-016	-5.4829e-015	-1.33973e-014	-6.86231e-015	-1.85846e-015	-1.32319e-014	-2.57612e-015	-7.99252e-015	-3.3765e-015	-9.40959e-015	-1.62329e-014
-2.05697e-015	-5.14598e-015	3.1671e-015	6.03227e-015	3.36579e-015	2.12205e-014	1.75673e-014	-9.50639e-016	1.71294e-015	-9.37691e-015	6.97466e-015	-4.13443e-015	5.37881e-015	-4.33783e-015	5.3108e-016	-5.28518e-015	-1.36818e-014	-6.75932e-015	-1.7564e-015	-1.31839e-014	-3.20878e-015	-8.21649e-015	-3.30677e-015	-9.45957e-015	-1.64109e-014
-1.97824e-015	-4.87994e-015	3.22757e-015	6.12294e-015	3.96051e-015	2.12177e-014	1.74066e-014	-1.34245e-015	1.21938e-015	-9.58423e-015	6.59741e-015	-4.31159e-015	5.2404e-015	-4.17634e-015	6.35793e-016	-5.08026e-015	-1.39843e-014	-6.65054e-015	-1.65852e-015	-1.31331e-014	-3.85711e-015	-8.43724e-015	-3.23957e-015	-9.51546e-015	-1.65795e-014
-1.91607e-015	-4.6182e-015	3.28887e-015	6.18607e-015	4.58956e-015	2.11911e-014	1.72323e-014	-1.7078e-015	7.07615e-016	-9.79805e-015	6.21316e-015	-4.50576e-015	5.06031e-015	-4.01309e-015	7.49788e-016	-4.86863e-015	-1.4303e-014	-6.53706e-015	-1.56541e-015	-1.3081e-014	-4.51737e-015	-8.65576e-015	-3.17572e-015	-9.57585e-015	-1.67378e-014
-1.87166e-015	-4.36194e-015	3.35132e-015	6.22252e-015	5.24945e-015	2.11415e-014	1.70463e-014	-2.04504e-015	1.80198e-016	-1.00178e-014	5.82325e-015	-4.71637e-015	4.83927e-015	-3.84836e-015	8.73878e-016	-4.6514e-015	-1.46356e-014	-6.41985e-015	-1.4776e-015	-1.30297e-014	-5.1856e-015	-8.8729e-015	-3.11621e-015	-9.63957e-015	-1.68848e-014
-1.84568e-015	-4.11152e-015	3.41507e-015	6.2331e-015	5.9363e-015	2.10696e-014	1.68505e-014	-2.35212e-015	-3.60033e-016	-1.02429e-014	5.42888e-015	-4.9429e-015	4.57784e-015	-3.68211e-015	1.00905e-015	-4.42937e-015	-1.49803e-014	-6.29936e-015	-1.3951e-015	-1.29808e-014	-5.85763e-015	-9.08946e-015	-3.0618e-015	-9.70463e-015	-1.70195e-014
-1.83903e-015	-3.8675e-015	3.48085e-015	6.21948e-015	6.64603e-015	2.09766e-014	1.6647e-014	-2.62774e-015	-9.10339e-016	-1.04726e-014	5.03214e-015	-5.18498e-015	4.27707e-015	-3.51503e-015	1.15603e-015	-4.20327e-015	-1.53348e-014	-6.17585e-015	-1.31807e-015	-1.29366e-014	-6.52967e-015	-9.30639e-015	-3.01392e-015	-9.76944e-015	-1.71413e-014
-1.85275e-015	-3.63102e-015	3.54912e-015	6.18282e-015	7.37422e-015	2.08636e-014	1.64378e-014	-2.8708e-015	-1.46729e-015	-1.07057e-014	4.63515e-015	-5.44184e-015	3.93891e-015	-3.34706e-015	1.31538e-015	-3.97387e-015	-1.56958e-014	-6.05038e-015	-1.24676e-015	-1.28986e-014	-7.19772e-015	-9.52406e-015	-2.97287e-015	-9.8328e-015	-1.72497e-014
-1.8879e-015	-3.4035e-015	3.61991e-015	6.12446e-015	8.11613e-015	2.07323e-014	1.6225e-014	-3.081e-015	-2.02793e-015	-1.09416e-014	4.2393e-015	-5.7125e-015	3.56508e-015	-3.17903e-015	1.48752e-015	-3.74261e-015	-1.60606e-014	-5.92366e-015	-1.18096e-015	-1.28683e-014	-7.85819e-015	-9.74334e-015	-2.93944e-015	-9.89371e-015	-1.73446e-014
-1.9452e-015	-3.18614e-015	3.69299e-015	6.04631e-015	8.86638e-015	2.05841e-014	1.60104e-014	-3.25777e-015	-2.58959e-015	-1.11798e-014	3.84635e-015	-5.99626e-015	3.15806e-015	-3.01126e-015	1.67264e-015	-3.51009e-015	-1.64264e-014	-5.79621e-015	-1.12066e-015	-1.28472e-014	-8.50701e-015	-9.96507e-015	-2.91442e-015	-9.95144e-015	-1.74259e-014
-2.02437e-015	-2.97976e-015	3.76822e-015	5.95062e-015	9.62017e-015	2.04204e-014	1.57957e-014	-3.40129e-015	-3.1492e-015	-1.14192e-014	3.45771e-015	-6.29203e-015	2.72076e-015	-2.84468e-015	1.87064e-015	-3.27738e-015	-1.67906e-014	-5.66837e-015	-1.06635e-015	-1.28365e-014	-9.14088e-015	-1.01896e-014	-2.89839e-015	-1.00047e-014	-1.7493e-014
-2.12582e-015	-2.78564e-015	3.84547e-015	5.83941e-015	1.03727e-014	2.02428e-014	1.55817e-014	-3.51182e-015	-3.70297e-015	-1.1659e-014	3.07522e-015	-6.59886e-015	2.25575e-015	-2.67971e-015	2.08168e-015	-3.04551e-015	-1.71503e-014	-5.54084e-015	-1.01811e-015	-1.28371e-014	-9.75609e-015	-1.04177e-014	-2.89179e-015	-1.00525e-014	-1.75464e-014
-2.25001e-015	-2.60539e-015	3.92457e-015	5.71523e-015	1.11184e-014	2.00534e-014	1.53698e-014	-3.59e-015	-4.24798e-015	-1.18983e-014	2.70023e-015	-6.9159e-015	1.76631e-015	-2.51708e-015	2.30557e-015	-2.81539e-015	-1.75021e-014	-5.41402e-015	-9.75368e-016	-1.28502e-014	-1.03488e-014	-1.06496e-014	-2.89493e-015	-1.00944e-014	-1.75861e-014
-2.39744e-015	-2.43951e-015	4.00548e-015	5.5799e-015	1.18518e-014	1.98537e-014	1.51611e-014	-3.6372e-015	-4.78111e-015	-1.21362e-014	2.33387e-015	-7.24188e-015	1.25627e-015	-2.35709e-015	2.54178e-015	-2.58807e-015	-1.78429e-014	-5.28834e-015	-9.37986e-016	-1.28765e-014	-1.09157e-014	-1.08851e-014	-2.90808e-015	-1.01302e-014	-1.76124e-014
-2.56788e-015	-2.28904e-015	4.08786e-015	5.4361e-015	1.25676e-014	1.96462e-014	1.49565e-014	-3.6543e-015	-5.29947e-015	-1.23719e-014	1.97762e-015	-7.57586e-015	7.28927e-016	-2.20001e-015	2.78997e-015	-2.36416e-015	-1.81697e-014	-5.16445e-015	-9.05779e-016	-1.29166e-014	-1.1454e-014	-1.11238e-014	-2.93113e-015	-1.01593e-014	-1.76264e-014
-2.76126e-015	-2.15553e-015	4.17145e-015	5.28688e-015	1.326e-014	1.94325e-014	1.47569e-014	-3.64215e-015	-5.79999e-015	-1.26042e-014	1.6325e-015	-7.91675e-015	1.87579e-016	-2.04642e-015	3.04922e-015	-2.14487e-015	-1.84799e-014	-5.0426e-015	-8.78533e-016	-1.29709e-014	-1.19606e-014	-1.13657e-014	-2.96398e-015	-1.01814e-014	-1.76286e-014
-2.97696e-015	-2.0402e-015	4.25617e-015	5.1349e-015	1.39235e-014	1.92148e-014	1.45627e-014	-3.60255e-015	-6.27985e-015	-1.2832e-014	1.29961e-015	-8.26312e-015	-3.63823e-016	-1.89696e-015	3.31936e-015	-1.93125e-015	-1.8771e-014	-4.92302e-015	-8.55575e-016	-1.30393e-014	-1.24331e-014	-1.16105e-014	-3.00644e-015	-1.01962e-014	-1.762e-014
-3.21452e-015	-1.9441e-015	4.34141e-015	4.98281e-015	1.45525e-014	1.89951e-014	1.43739e-014	-3.53773e-015	-6.73611e-015	-1.30544e-014	9.79718e-016	-8.61396e-015	-9.21279e-016	-1.75226e-015	3.59938e-015	-1.7238e-015	-1.90401e-014	-4.80644e-015	-8.36476e-016	-1.31218e-014	-1.28694e-014	-1.1858e-014	-3.05861e-015	-1.02037e-014	-1.76012e-014
-3.47368e-015	-1.86795e-015	4.42669e-015	4.8333e-015	1.51418e-014	1.87756e-014	1.41907e-014	-3.45009e-015	-7.16638e-015	-1.32701e-014	6.73333e-016	-8.96819e-015	-1.48119e-015	-1.6128e-015	3.88812e-015	-1.52332e-015	-1.92844e-014	-4.6932e-015	-8.20943e-016	-1.32182e-014	-1.32672e-014	-1.21072e-014	-3.12014e-015	-1.02038e-014	-1.75731e-014
-3.75386e-015	-1.81315e-015	4.5117e-015	4.68833e-015	1.56869e-014	1.85584e-014	1.40123e-014	-3.34169e-015	-7.5689e-015	-1.34786e-014	3.80704e-016	-9.32444e-015	-2.03966e-015	-1.47868e-015	4.18414e-015	-1.33077e-015	-1.95014e-014	-4.58361e-015	-8.08474e-016	-1.3328e-014	-1.36255e-014	-1.23574e-014	-3.19053e-015	-1.01968e-014	-1.75375e-014
-4.05404e-015	-1.78073e-015	4.5964e-015	4.55052e-015	1.61835e-014	1.83456e-014	1.38387e-014	-3.2151e-015	-7.94159e-015	-1.36791e-014	1.02244e-016	-9.68117e-015	-2.5931e-015	-1.35043e-015	4.48633e-015	-1.14674e-015	-1.9689e-014	-4.47774e-015	-7.9871e-016	-1.34501e-014	-1.39429e-014	-1.26077e-014	-3.26916e-015	-1.01833e-014	-1.74954e-014
-4.37251e-015	-1.7717e-015	4.68014e-015	4.42186e-015	1.66271e-014	1.81386e-014	1.36688e-014	-3.07284e-015	-8.28301e-015	-1.3871e-014	-1.62163e-016	-1.00378e-014	-3.13805e-015	-1.22818e-015	4.79316e-015	-9.71923e-016	-1.98451e-014	-4.37584e-015	-7.91296e-016	-1.3584e-014	-1.42181e-014	-1.28566e-014	-3.35569e-015	-1.01633e-014	-1.74474e-014
-4.70801e-015	-1.78664e-015	4.763e-015	4.30503e-015	1.70143e-014	1.79394e-014	1.35021e-014	-2.91767e-015	-8.59157e-015	-1.40537e-014	-4.12538e-016	-1.03928e-014	-3.67174e-015	-1.11235e-015	5.10321e-015	-8.06897e-016	-1.99679e-014	-4.27871e-015	-7.85944e-016	-1.37286e-014	-1.44506e-014	-1.31026e-014	-3.44951e-015	-1.01372e-014	-1.73946e-014
-5.05907e-015	-1.82595e-015	4.84491e-015	4.20203e-015	1.73407e-014	1.77498e-014	1.33378e-014	-2.75203e-015	-8.86593e-015	-1.42267e-014	-6.4921e-016	-1.07451e-014	-4.19112e-015	-1.0031e-015	5.41486e-015	-6.5204e-016	-2.00561e-014	-4.18673e-015	-7.82483e-016	-1.38825e-014	-1.46395e-014	-1.33442e-014	-3.54983e-015	-1.01061e-014	-1.73388e-014
-5.42366e-015	-1.89019e-015	4.92566e-015	4.11449e-015	1.76037e-014	1.75711e-014	1.31746e-014	-2.57869e-015	-9.10523e-015	-1.43894e-014	-8.72596e-016	-1.10936e-014	-4.6937e-015	-9.00125e-016	5.72631e-015	-5.07763e-016	-2.01086e-014	-4.09976e-015	-7.80422e-016	-1.40446e-014	-1.47857e-014	-1.35803e-014	-3.65539e-015	-1.00707e-014	-1.72807e-014
-5.8002e-015	-1.9802e-015	5.00528e-015	4.04419e-015	1.78012e-014	1.74047e-014	1.30113e-014	-2.40011e-015	-9.30928e-015	-1.45413e-014	-1.08343e-015	-1.14375e-014	-5.17764e-015	-8.03747e-016	6.03602e-015	-3.74645e-016	-2.01249e-014	-4.01874e-015	-7.79668e-016	-1.42132e-014	-1.489e-014	-1.3809e-014	-3.76517e-015	-1.00316e-014	-1.72213e-014
-6.18642e-015	-2.09623e-015	5.08372e-015	3.99247e-015	1.79313e-014	1.7252e-014	1.28463e-014	-2.21917e-015	-9.47776e-015	-1.46824e-014	-1.28224e-015	-1.17756e-014	-5.64102e-015	-7.1337e-016	6.34252e-015	-2.52372e-016	-2.01041e-014	-3.94379e-015	-7.80098e-016	-1.43871e-014	-1.49531e-014	-1.40286e-014	-3.87847e-015	-9.98948e-015	-1.71617e-014
-6.57974e-015	-2.2381e-015	5.16094e-015	3.96094e-015	1.79932e-014	1.71138e-014	1.26787e-014	-2.03923e-015	-9.61057e-015	-1.48122e-014	-1.46967e-015	-1.21071e-014	-6.08237e-015	-6.28882e-016	6.64412e-015	-1.4121e-016	-2.00458e-014	-3.87571e-015	-7.81316e-016	-1.45649e-014	-1.49757e-014	-1.42372e-014	-3.99429e-015	-9.94503e-015	-1.71028e-014
-6.97765e-015	-2.40562e-015	5.23742e-015	3.95072e-015	1.79866e-014	1.6991e-014	1.2507e-014	-1.8623e-015	-9.70782e-015	-1.49306e-014	-1.64665e-015	-1.24313e-014	-6.50048e-015	-5.5018e-016	6.9396e-015	-4.12136e-017	-1.99502e-014	-3.81501e-015	-7.83018e-016	-1.47451e-014	-1.49596e-014	-1.44338e-014	-4.11151e-015	-9.89877e-015	-1.70456e-014
-7.37817e-015	-2.59852e-015	5.31339e-015	3.96276e-015	1.79115e-014	1.68842e-014	1.23294e-014	-1.69071e-015	-9.77014e-015	-1.50377e-014	-1.81386e-015	-1.27471e-014	-6.89478e-015	-4.75926e-016	7.22745e-015	4.74223e-017	-1.98178e-014	-3.76245e-015	-7.85133e-016	-1.49261e-014	-1.49071e-014	-1.46168e-014	-4.22942e-015	-9.85172e-015	-1.69906e-014
-7.77858e-015	-2.81628e-015	5.3889e-015	3.99767e-015	1.77687e-014	1.6794e-014	1.21444e-014	-1.52716e-015	-9.79854e-015	-1.51334e-014	-1.97305e-015	-1.30541e-014	-7.26513e-015	-4.06147e-016	7.50598e-015	1.25403e-016	-1.96491e-014	-3.71819e-015	-7.87349e-016	-1.51063e-014	-1.482e-014	-1.47853e-014	-4.34704e-015	-9.80416e-015	-1.69385e-014
-8.17643e-015	-3.05777e-015	5.46423e-015	4.05549e-015	1.7559e-014	1.67206e-014	1.1951e-014	-1.37332e-015	-9.79475e-015	-1.52178e-014	-2.1252e-015	-1.33514e-014	-7.61134e-015	-3.40302e-016	7.7741e-015	1.92581e-016	-1.94459e-014	-3.68305e-015	-7.89929e-016	-1.52842e-014	-1.47006e-014	-1.49375e-014	-4.46355e-015	-9.75681e-015	-1.68897e-014
-8.56917e-015	-3.32223e-015	5.53998e-015	4.13642e-015	1.72857e-014	1.66639e-014	1.17473e-014	-1.23146e-015	-9.76007e-015	-1.52914e-014	-2.27129e-015	-1.36383e-014	-7.93405e-015	-2.7751e-016	8.03062e-015	2.48944e-016	-1.92095e-014	-3.65722e-015	-7.92666e-016	-1.54587e-014	-1.45515e-014	-1.50716e-014	-4.57785e-015	-9.71065e-015	-1.68445e-014
-8.95411e-015	-3.60828e-015	5.61648e-015	4.24026e-015	1.69511e-014	1.66233e-014	1.15327e-014	-1.10328e-015	-9.69621e-015	-1.53541e-014	-2.41258e-015	-1.39144e-014	-8.23411e-015	-2.16747e-016	8.27461e-015	2.95095e-016	-1.8942e-014	-3.64132e-015	-7.95697e-016	-1.56289e-014	-1.43756e-014	-1.51869e-014	-4.68894e-015	-9.66621e-015	-1.68029e-014
-9.32882e-015	-3.91465e-015	5.6942e-015	4.36657e-015	1.65586e-014	1.6598e-014	1.13065e-014	-9.90767e-016	-9.6047e-015	-1.54065e-014	-2.5503e-015	-1.4179e-014	-8.51305e-015	-1.57283e-016	8.50472e-015	3.31328e-016	-1.86456e-014	-3.63625e-015	-7.99413e-016	-1.57933e-014	-1.41761e-014	-1.52824e-014	-4.79592e-015	-9.62406e-015	-1.67644e-014
-9.6906e-015	-4.23963e-015	5.77394e-015	4.51486e-015	1.61116e-014	1.65874e-014	1.10679e-014	-8.95137e-016	-9.48787e-015	-1.54491e-014	-2.68527e-015	-1.44311e-014	-8.77221e-015	-9.78297e-017	8.72004e-015	3.57937e-016	-1.83233e-014	-3.64288e-015	-8.04037e-016	-1.59508e-014	-1.39561e-014	-1.53576e-014	-4.89807e-015	-9.58485e-015	-1.67292e-014
-1.00371e-014	-4.58114e-015	5.85613e-015	4.68412e-015	1.56145e-014	1.6591e-014	1.08161e-014	-8.17338e-016	-9.34793e-015	-1.54823e-014	-2.81866e-015	-1.46703e-014	-9.01288e-015	-3.72323e-017	8.92011e-015	3.75348e-016	-1.79779e-014	-3.66148e-015	-8.10217e-016	-1.61008e-014	-1.37192e-014	-1.54119e-014	-4.99451e-015	-9.54907e-015	-1.66969e-014
-1.0366e-014	-4.93728e-015	5.94135e-015	4.87306e-015	1.5072e-014	1.66076e-014	1.05509e-014	-7.58874e-016	-9.18744e-015	-1.55069e-014	-2.95113e-015	-1.48967e-014	-9.23712e-015	2.50978e-017	9.10377e-015	3.84265e-016	-1.76127e-014	-3.69266e-015	-8.18439e-016	-1.62429e-014	-1.34691e-014	-1.5445e-014	-5.08426e-015	-9.5174e-015	-1.66677e-014
-1.06747e-014	-5.3058e-015	6.0302e-015	5.08038e-015	1.44896e-014	1.66363e-014	1.02725e-014	-7.20051e-016	-9.00859e-015	-1.55232e-014	-3.08389e-015	-1.511e-014	-9.44719e-015	9.01493e-017	9.27034e-015	3.84657e-016	-1.72313e-014	-3.73701e-015	-8.28918e-016	-1.63765e-014	-1.32089e-014	-1.54568e-014	-5.16685e-015	-9.49048e-015	-1.66408e-014
-1.09611e-014	-5.68449e-015	6.12335e-015	5.30442e-015	1.38729e-014	1.66752e-014	9.9809e-015	-7.01309e-016	-8.81374e-015	-1.55317e-014	-3.21733e-015	-1.53097e-014	-9.64491e-015	1.59561e-016	9.4195e-015	3.76988e-016	-1.68377e-014	-3.79546e-015	-8.4212e-016	-1.65014e-014	-1.29421e-014	-1.54473e-014	-5.24162e-015	-9.46857e-015	-1.66155e-014
-1.12234e-014	-6.07071e-015	6.22112e-015	5.54322e-015	1.32278e-014	1.67229e-014	9.67651e-015	-7.02845e-016	-8.60553e-015	-1.55334e-014	-3.35218e-015	-1.54954e-014	-9.83216e-015	2.33928e-016	9.55104e-015	3.62187e-016	-1.64358e-014	-3.86844e-015	-8.5891e-016	-1.66179e-014	-1.26723e-014	-1.5417e-014	-5.3082e-015	-9.45136e-015	-1.65908e-014
-1.146e-014	-6.46176e-015	6.32428e-015	5.79504e-015	1.25608e-014	1.67779e-014	9.35967e-015	-7.25003e-016	-8.38689e-015	-1.55289e-014	-3.4888e-015	-1.56672e-014	-1.00115e-014	3.14429e-016	9.66513e-015	3.41173e-016	-1.60294e-014	-3.95605e-015	-8.7991e-016	-1.67255e-014	-1.24028e-014	-1.53661e-014	-5.36654e-015	-9.43934e-015	-1.65658e-014
-1.16693e-014	-6.85466e-015	6.43314e-015	6.05779e-015	1.18775e-014	1.68384e-014	9.03068e-015	-7.67844e-016	-8.16044e-015	-1.55191e-014	-3.62788e-015	-1.5825e-014	-1.01853e-014	4.02018e-016	9.76184e-015	3.1441e-016	-1.56227e-014	-4.05901e-015	-9.05801e-016	-1.68246e-014	-1.21367e-014	-1.52956e-014	-5.41601e-015	-9.43204e-015	-1.65396e-014
-1.18498e-014	-7.2464e-015	6.54815e-015	6.32946e-015	1.11842e-014	1.6902e-014	8.69101e-015	-8.30742e-016	-7.92853e-015	-1.55048e-014	-3.7699e-015	-1.59688e-014	-1.0356e-014	4.97482e-016	9.84102e-015	2.82116e-016	-1.52202e-014	-4.17801e-015	-9.37412e-016	-1.69151e-014	-1.18775e-014	-1.5206e-014	-5.45661e-015	-9.42964e-015	-1.65114e-014
-1.20006e-014	-7.63456e-015	6.66989e-015	6.60823e-015	1.04877e-014	1.69667e-014	8.34175e-015	-9.12735e-016	-7.69367e-015	-1.54866e-014	-3.91471e-015	-1.60986e-014	-1.05258e-014	6.01735e-016	9.90306e-015	2.44647e-016	-1.48259e-014	-4.31353e-015	-9.75199e-016	-1.69977e-014	-1.16282e-014	-1.50985e-014	-5.4883e-015	-9.432e-015	-1.64802e-014
-1.21212e-014	-8.01605e-015	6.79863e-015	6.89124e-015	9.7945e-015	1.70309e-014	7.98422e-015	-1.01308e-015	-7.45885e-015	-1.54652e-014	-4.06235e-015	-1.62145e-014	-1.06966e-014	7.15231e-016	9.94841e-015	2.02936e-016	-1.44442e-014	-4.46545e-015	-1.01975e-015	-1.70729e-014	-1.1391e-014	-1.49745e-014	-5.51127e-015	-9.43881e-015	-1.6445e-014
-1.22111e-014	-8.38768e-015	6.93449e-015	7.17617e-015	9.11057e-015	1.70925e-014	7.6204e-015	-1.13096e-015	-7.22647e-015	-1.5441e-014	-4.21232e-015	-1.63165e-014	-1.08708e-014	8.38489e-016	9.97716e-015	1.57714e-016	-1.40797e-014	-4.63394e-015	-1.07185e-015	-1.71413e-014	-1.11686e-014	-1.48351e-014	-5.52552e-015	-9.4497e-015	-1.64047e-014
-1.22704e-014	-8.74661e-015	7.0779e-015	7.4611e-015	8.44138e-015	1.71495e-014	7.25244e-015	-1.26491e-015	-6.99816e-015	-1.54149e-014	-4.36415e-015	-1.6405e-014	-1.10497e-014	9.72094e-016	9.98994e-015	1.09648e-016	-1.37366e-014	-4.81885e-015	-1.13251e-015	-1.72035e-014	-1.09628e-014	-1.4682e-014	-5.53111e-015	-9.46422e-015	-1.63581e-014
-1.22992e-014	-9.08995e-015	7.22837e-015	7.74327e-015	7.79343e-015	1.72002e-014	6.88247e-015	-1.41334e-015	-6.77611e-015	-1.53877e-014	-4.51759e-015	-1.64801e-014	-1.12346e-014	1.11647e-015	9.98787e-015	5.91481e-017	-1.34188e-014	-5.0198e-015	-1.20191e-015	-1.72604e-014	-1.07757e-014	-1.45169e-014	-5.52855e-015	-9.48176e-015	-1.63044e-014
-1.22977e-014	-9.41537e-015	7.3861e-015	8.02005e-015	7.17193e-015	1.72426e-014	6.5128e-015	-1.57492e-015	-6.56209e-015	-1.53599e-014	-4.67254e-015	-1.65423e-014	-1.14263e-014	1.272e-015	9.97152e-015	6.78428e-018	-1.31303e-014	-5.23646e-015	-1.28102e-015	-1.73134e-014	-1.06087e-014	-1.43418e-014	-5.51857e-015	-9.50161e-015	-1.62425e-014
-1.22667e-014	-9.72006e-015	7.55095e-015	8.28933e-015	6.58223e-015	1.72752e-014	6.14618e-015	-1.74769e-015	-6.35762e-015	-1.53318e-014	-4.82778e-015	-1.65913e-014	-1.16259e-014	1.43843e-015	9.94149e-015	-4.69559e-017	-1.28744e-014	-5.46805e-015	-1.36999e-015	-1.73631e-014	-1.0463e-014	-1.41586e-014	-5.50178e-015	-9.5233e-015	-1.61713e-014
-1.22074e-014	-1.0001e-014	7.72256e-015	8.54876e-015	6.02859e-015	1.72963e-014	5.78485e-015	-1.92926e-015	-6.16407e-015	-1.53039e-014	-4.98217e-015	-1.66274e-014	-1.18337e-014	1.61575e-015	9.89888e-015	-1.01692e-016	-1.26544e-014	-5.7139e-015	-1.46925e-015	-1.74102e-014	-1.034e-014	-1.39692e-014	-5.4789e-015	-9.54599e-015	-1.60897e-014
-1.21216e-014	-1.02556e-014	7.90065e-015	8.79616e-015	5.51577e-015	1.73045e-014	5.43103e-015	-2.11742e-015	-5.98263e-015	-1.52765e-014	-5.13485e-015	-1.66511e-014	-1.20497e-014	1.80369e-015	9.84455e-015	-1.57051e-016	-1.2473e-014	-5.97342e-015	-1.57945e-015	-1.74554e-014	-1.02403e-014	-1.37752e-014	-5.45052e-015	-9.56886e-015	-1.59968e-014
-1.20111e-014	-1.04817e-014	8.08482e-015	9.02963e-015	5.04742e-015	1.72985e-014	5.08768e-015	-2.30991e-015	-5.81451e-015	-1.525e-014	-5.28495e-015	-1.66628e-014	-1.22741e-014	2.00196e-015	9.77984e-015	-2.12482e-016	-1.23325e-014	-6.2452e-015	-1.70117e-015	-1.74992e-014	-1.01638e-014	-1.35784e-014	-5.41739e-015	-9.59138e-015	-1.58918e-014
-1.18776e-014	-1.06775e-014	8.27453e-015	9.24755e-015	4.62674e-015	1.72773e-014	4.75781e-015	-2.50486e-015	-5.6605e-015	-1.52245e-014	-5.43136e-015	-1.66632e-014	-1.25056e-014	2.20991e-015	9.70586e-015	-2.67272e-016	-1.22354e-014	-6.528e-015	-1.83383e-015	-1.75423e-014	-1.01099e-014	-1.33806e-014	-5.38034e-015	-9.61236e-015	-1.57744e-014
-1.17231e-014	-1.08413e-014	8.46907e-015	9.44806e-015	4.25675e-015	1.724e-014	4.44365e-015	-2.69949e-015	-5.52138e-015	-1.52e-014	-5.57257e-015	-1.66523e-014	-1.27437e-014	2.42609e-015	9.62419e-015	-3.20806e-016	-1.21831e-014	-6.82003e-015	-1.97746e-015	-1.75854e-014	-1.00781e-014	-1.31836e-014	-5.34056e-015	-9.63084e-015	-1.56439e-014
-1.15494e-014	-1.0971e-014	8.66782e-015	9.62945e-015	3.93901e-015	1.71863e-014	4.14786e-015	-2.89156e-015	-5.39737e-015	-1.51763e-014	-5.70728e-015	-1.66305e-014	-1.29868e-014	2.64963e-015	9.53604e-015	-3.72639e-016	-1.21773e-014	-7.11978e-015	-2.13181e-015	-1.76283e-014	-1.00678e-014	-1.29883e-014	-5.29883e-015	-9.64571e-015	-1.55e-014
-1.1359e-014	-1.10657e-014	8.87008e-015	9.79069e-015	3.67466e-015	1.71159e-014	3.87356e-015	-3.07891e-015	-5.28885e-015	-1.51532e-014	-5.83398e-015	-1.65985e-014	-1.32331e-014	2.8796e-015	9.44278e-015	-4.22146e-016	-1.22182e-014	-7.4252e-015	-2.2962e-015	-1.76712e-014	-1.00778e-014	-1.27964e-014	-5.2563e-015	-9.65646e-015	-1.53425e-014
-1.11547e-014	-1.11236e-014	9.07487e-015	9.93037e-015	3.46509e-015	1.70287e-014	3.62272e-015	-3.25928e-015	-5.19547e-015	-1.51307e-014	-5.95157e-015	-1.65568e-014	-1.34806e-014	3.11521e-015	9.34548e-015	-4.69137e-016	-1.23059e-014	-7.73396e-015	-2.47017e-015	-1.77143e-014	-1.01071e-014	-1.2609e-014	-5.21398e-015	-9.662e-015	-1.51718e-014
-1.0939e-014	-1.11436e-014	9.28123e-015	1.00477e-014	3.31093e-015	1.69251e-014	3.39729e-015	-3.43019e-015	-5.11719e-015	-1.51079e-014	-6.05914e-015	-1.65056e-014	-1.37267e-014	3.35479e-015	9.24564e-015	-5.13009e-016	-1.24398e-014	-8.04405e-015	-2.65282e-015	-1.77574e-014	-1.01536e-014	-1.24274e-014	-5.17299e-015	-9.66124e-015	-1.49876e-014
-1.07147e-014	-1.11251e-014	9.48827e-015	1.01423e-014	3.21133e-015	1.68057e-014	3.19935e-015	-3.58906e-015	-5.05339e-015	-1.50844e-014	-6.15506e-015	-1.64458e-014	-1.39686e-014	3.59661e-015	9.14468e-015	-5.53237e-016	-1.26195e-014	-8.35306e-015	-2.8429e-015	-1.78001e-014	-1.02154e-014	-1.22522e-014	-5.1341e-015	-9.65296e-015	-1.47903e-014
-1.04847e-014	-1.10678e-014	9.6948e-015	1.02138e-014	3.16545e-015	1.6671e-014	3.0312e-015	-3.73339e-015	-5.0033e-015	-1.50594e-014	-6.23795e-015	-1.63773e-014	-1.42036e-014	3.83939e-015	9.04377e-015	-5.89188e-016	-1.28436e-014	-8.6584e-015	-3.03913e-015	-1.78418e-014	-1.02904e-014	-1.20846e-014	-5.09844e-015	-9.63604e-015	-1.45804e-014
-1.02515e-014	-1.09712e-014	9.89944e-015	1.02619e-014	3.17122e-015	1.65224e-014	2.89432e-015	-3.86151e-015	-4.96662e-015	-1.50324e-014	-6.30673e-015	-1.63006e-014	-1.44287e-014	4.08154e-015	8.94429e-015	-6.20274e-016	-1.31094e-014	-8.95749e-015	-3.23995e-015	-1.78822e-014	-1.03766e-014	-1.19254e-014	-5.06718e-015	-9.60922e-015	-1.43584e-014
-1.00176e-014	-1.08354e-014	1.01013e-014	1.02866e-014	3.22683e-015	1.63609e-014	2.79077e-015	-3.9718e-015	-4.94299e-015	-1.50027e-014	-6.36031e-015	-1.6216e-014	-1.46401e-014	4.32108e-015	8.84761e-015	-6.45801e-016	-1.3415e-014	-9.24749e-015	-3.44383e-015	-1.792e-014	-1.04712e-014	-1.17747e-014	-5.04098e-015	-9.57138e-015	-1.41246e-014
-9.78546e-015	-1.06608e-014	1.02995e-014	1.02881e-014	3.32957e-015	1.61883e-014	2.72169e-015	-4.06197e-015	-4.93114e-015	-1.49693e-014	-6.39783e-015	-1.61237e-014	-1.48345e-014	4.55611e-015	8.75484e-015	-6.65409e-016	-1.37573e-014	-9.52554e-015	-3.64912e-015	-1.79541e-014	-1.05715e-014	-1.1633e-014	-5.02046e-015	-9.52089e-015	-1.38794e-014
-9.55776e-015	-1.04475e-014	1.04927e-014	1.02673e-014	3.47662e-015	1.60058e-014	2.68794e-015	-4.13037e-015	-4.92997e-015	-1.49311e-014	-6.41845e-015	-1.60244e-014	-1.50082e-014	4.78547e-015	8.66744e-015	-6.78243e-016	-1.41334e-014	-9.78833e-015	-3.85357e-015	-1.79829e-014	-1.06747e-014	-1.15003e-014	-5.00638e-015	-9.45707e-015	-1.3624e-014
-9.33688e-015	-1.01964e-014	1.06804e-014	1.02252e-014	3.66483e-015	1.58159e-014	2.69087e-015	-4.17504e-015	-4.93808e-015	-1.48868e-014	-6.42141e-015	-1.59186e-014	-1.51581e-014	5.00745e-015	8.58707e-015	-6.8367e-016	-1.45393e-014	-1.00331e-014	-4.05488e-015	-1.80045e-014	-1.07782e-014	-1.13764e-014	-4.99908e-015	-9.37922e-015	-1.33589e-014
-9.12494e-015	-9.9084e-015	1.08613e-014	1.01622e-014	3.89063e-015	1.56206e-014	2.73098e-015	-4.19452e-015	-4.9543e-015	-1.48355e-014	-6.4058e-015	-1.58064e-014	-1.52805e-014	5.22033e-015	8.5149e-015	-6.81197e-016	-1.49705e-014	-1.0257e-014	-4.25048e-015	-1.80179e-014	-1.08795e-014	-1.12607e-014	-4.99888e-015	-9.28626e-015	-1.3085e-014
-8.92365e-015	-9.58469e-015	1.10345e-014	1.008e-014	4.15001e-015	1.5422e-014	2.80898e-015	-4.18812e-015	-4.9777e-015	-1.4776e-014	-6.37101e-015	-1.56878e-014	-1.53727e-014	5.42286e-015	8.45171e-015	-6.70939e-016	-1.54224e-014	-1.04568e-014	-4.43834e-015	-1.80216e-014	-1.09759e-014	-1.11524e-014	-5.00635e-015	-9.17768e-015	-1.28032e-014
-8.73469e-015	-9.22708e-015	1.11989e-014	9.97979e-015	4.43851e-015	1.52219e-014	2.92466e-015	-4.15467e-015	-5.00679e-015	-1.4707e-014	-6.31647e-015	-1.55632e-014	-1.54315e-014	5.61307e-015	8.39878e-015	-6.51764e-016	-1.58904e-014	-1.06296e-014	-4.61604e-015	-1.80137e-014	-1.10645e-014	-1.10509e-014	-5.02182e-015	-9.05246e-015	-1.25143e-014
-8.55922e-015	-8.83701e-015	1.13537e-014	9.86322e-015	4.75206e-015	1.50227e-014	3.07809e-015	-4.09353e-015	-5.04032e-015	-1.46273e-014	-6.24217e-015	-1.5433e-014	-1.54541e-014	5.78962e-015	8.35687e-015	-6.2327e-016	-1.63693e-014	-1.07729e-014	-4.78128e-015	-1.79924e-014	-1.11425e-014	-1.09554e-014	-5.04516e-015	-8.9096e-015	-1.22193e-014
-8.39861e-015	-8.41634e-015	1.14978e-014	9.73164e-015	5.08639e-015	1.4827e-014	3.26882e-015	-4.00412e-015	-5.07684e-015	-1.4536e-014	-6.1479e-015	-1.52971e-014	-1.54375e-014	5.9512e-015	8.32686e-015	-5.84813e-016	-1.68536e-014	-1.08847e-014	-4.93072e-015	-1.79561e-014	-1.12077e-014	-1.0865e-014	-5.07617e-015	-8.74841e-015	-1.19199e-014
-8.25445e-015	-7.96683e-015	1.16307e-014	9.58732e-015	5.43685e-015	1.46374e-014	3.49622e-015	-3.88642e-015	-5.11477e-015	-1.44317e-014	-6.03337e-015	-1.51555e-014	-1.53797e-014	6.09652e-015	8.30979e-015	-5.35805e-016	-1.73378e-014	-1.09624e-014	-5.06199e-015	-1.79026e-014	-1.12574e-014	-1.07787e-014	-5.11431e-015	-8.56856e-015	-1.16168e-014
-8.12705e-015	-7.49063e-015	1.17521e-014	9.43223e-015	5.79961e-015	1.44565e-014	3.75954e-015	-3.74068e-015	-5.15295e-015	-1.43128e-014	-5.8989e-015	-1.5008e-014	-1.52784e-014	6.22477e-015	8.30623e-015	-4.75702e-016	-1.78162e-014	-1.10037e-014	-5.17279e-015	-1.78305e-014	-1.12897e-014	-1.06951e-014	-5.15922e-015	-8.36979e-015	-1.13109e-014
-8.01653e-015	-6.99057e-015	1.18614e-014	9.26876e-015	6.17047e-015	1.42863e-014	4.0572e-015	-3.56722e-015	-5.18975e-015	-1.41784e-014	-5.74483e-015	-1.48552e-014	-1.51317e-014	6.33517e-015	8.31695e-015	-4.04198e-016	-1.82832e-014	-1.10071e-014	-5.26088e-015	-1.77382e-014	-1.13027e-014	-1.06126e-014	-5.21047e-015	-8.15202e-015	-1.10033e-014
-7.92316e-015	-6.46887e-015	1.1958e-014	9.09916e-015	6.54514e-015	1.41294e-014	4.38845e-015	-3.36608e-015	-5.22384e-015	-1.40272e-014	-5.57152e-015	-1.4697e-014	-1.49384e-014	6.42706e-015	8.34237e-015	-3.21048e-016	-1.87332e-014	-1.09709e-014	-5.32402e-015	-1.76241e-014	-1.1294e-014	-1.05301e-014	-5.26722e-015	-7.91537e-015	-1.06949e-014
-7.84652e-015	-5.92731e-015	1.20413e-014	8.92584e-015	6.92e-015	1.39876e-014	4.75193e-015	-3.13832e-015	-5.25392e-015	-1.38584e-014	-5.37971e-015	-1.45335e-014	-1.46976e-014	6.50014e-015	8.38301e-015	-2.25936e-016	-1.91608e-014	-1.08934e-014	-5.35969e-015	-1.74867e-014	-1.12621e-014	-1.04459e-014	-5.32863e-015	-7.65997e-015	-1.0387e-014
-7.78632e-015	-5.36885e-015	1.21112e-014	8.75113e-015	7.29125e-015	1.38629e-014	5.1459e-015	-2.88484e-015	-5.27918e-015	-1.36712e-014	-5.17006e-015	-1.43645e-014	-1.44091e-014	6.55377e-015	8.43874e-015	-1.1854e-016	-1.95611e-014	-1.07739e-014	-5.36553e-015	-1.73246e-014	-1.12053e-014	-1.0359e-014	-5.39342e-015	-7.38626e-015	-1.00804e-014
-7.74177e-015	-4.79616e-015	1.21676e-014	8.57722e-015	7.65527e-015	1.37566e-014	5.56857e-015	-2.60666e-015	-5.29832e-015	-1.34645e-014	-4.94326e-015	-1.41895e-014	-1.40725e-014	6.58809e-015	8.5098e-015	1.09788e-018	-1.99293e-014	-1.06113e-014	-5.33949e-015	-1.7137e-014	-1.1123e-014	-1.02676e-014	-5.46058e-015	-7.09429e-015	-9.77526e-015
-7.71161e-015	-4.21224e-015	1.22102e-014	8.40598e-015	8.00882e-015	1.36703e-014	6.0176e-015	-2.30513e-015	-5.30999e-015	-1.32379e-014	-4.7004e-015	-1.40088e-014	-1.36881e-014	6.6031e-015	8.59604e-015	1.33041e-016	-2.02611e-014	-1.04054e-014	-5.27983e-015	-1.69232e-014	-1.10145e-014	-1.01708e-014	-5.5291e-015	-6.78457e-015	-9.4728e-015
-7.69456e-015	-3.62003e-015	1.22391e-014	8.23996e-015	8.34884e-015	1.36053e-014	6.49107e-015	-1.98196e-015	-5.31347e-015	-1.29904e-014	-4.44299e-015	-1.38219e-014	-1.32576e-014	6.59961e-015	8.69722e-015	2.77355e-016	-2.05522e-014	-1.01564e-014	-5.18533e-015	-1.66822e-014	-1.08795e-014	-1.00672e-014	-5.59751e-015	-6.45806e-015	-9.17363e-015
-7.6894e-015	-3.02214e-015	1.22544e-014	8.08061e-015	8.67274e-015	1.35623e-014	6.98695e-015	-1.63904e-015	-5.30768e-015	-1.27216e-014	-4.17199e-015	-1.36287e-014	-1.27829e-014	6.57791e-015	8.81341e-015	4.33962e-016	-2.07989e-014	-9.86461e-015	-5.05451e-015	-1.64142e-014	-1.07179e-014	-9.95529e-015	-5.66443e-015	-6.11554e-015	-8.87825e-015
-7.69417e-015	-2.42139e-015	1.22561e-014	7.93001e-015	8.97804e-015	1.35423e-014	7.50327e-015	-1.27824e-015	-5.29115e-015	-1.24314e-014	-3.88863e-015	-1.34291e-014	-1.22658e-014	6.53877e-015	8.94406e-015	6.03179e-016	-2.09978e-014	-9.5309e-015	-4.88666e-015	-1.61195e-014	-1.05296e-014	-9.83413e-015	-5.72831e-015	-5.75825e-015	-8.58759e-015
-7.70711e-015	-1.82062e-015	1.22443e-014	7.79008e-015	9.263e-015	1.35455e-014	8.03752e-015	-9.01359e-016	-5.26255e-015	-1.21192e-014	-3.59415e-015	-1.32229e-014	-1.17091e-014	6.48329e-015	9.088e-015	7.8474e-016	-2.11461e-014	-9.15611e-015	-4.68096e-015	-1.5798e-014	-1.03154e-014	-9.70258e-015	-5.78735e-015	-5.38764e-015	-8.30208e-015
-7.72686e-015	-1.22236e-015	1.22194e-014	7.66245e-015	9.52575e-015	1.3572e-014	8.58712e-015	-5.10813e-016	-5.22117e-015	-1.17856e-014	-3.28985e-015	-1.30101e-014	-1.1116e-014	6.41275e-015	9.24495e-015	9.78133e-016	-2.12411e-014	-8.74193e-015	-4.43737e-015	-1.54505e-014	-1.00756e-014	-9.55965e-015	-5.83989e-015	-5.00506e-015	-8.02205e-015
-7.75134e-015	-6.29678e-016	1.21813e-014	7.54845e-015	9.76516e-015	1.36214e-014	9.15002e-015	-1.09138e-016	-5.16649e-015	-1.14306e-014	-2.97729e-015	-1.27904e-014	-1.049e-014	6.32796e-015	9.41367e-015	1.18243e-015	-2.12813e-014	-8.29043e-015	-4.15636e-015	-1.50779e-014	-9.81092e-015	-9.40468e-015	-5.8844e-015	-4.61249e-015	-7.74765e-015
-7.77871e-015	-4.53253e-017	1.21303e-014	7.44912e-015	9.9808e-015	1.36925e-014	9.72367e-015	3.01206e-016	-5.09775e-015	-1.10547e-014	-2.65807e-015	-1.25637e-014	-9.83441e-015	6.23101e-015	9.59247e-015	1.39754e-015	-2.12655e-014	-7.80433e-015	-3.83841e-015	-1.46818e-014	-9.52304e-015	-9.2373e-015	-5.91971e-015	-4.21187e-015	-7.47931e-015
-7.8065e-015	5.28224e-016	1.20671e-014	7.36487e-015	1.01719e-014	1.37844e-014	1.03051e-014	7.17433e-016	-5.01395e-015	-1.06585e-014	-2.33368e-015	-1.23301e-014	-9.15386e-015	6.12342e-015	9.78039e-015	1.6225e-015	-2.11932e-014	-7.28602e-015	-3.48468e-015	-1.42642e-014	-9.21336e-015	-9.05683e-015	-5.94395e-015	-3.80438e-015	-7.21717e-015
-7.83198e-015	1.08854e-015	1.19918e-014	7.2969e-015	1.03383e-014	1.38957e-014	1.08916e-014	1.13726e-015	-4.9146e-015	-1.02433e-014	-2.00553e-015	-1.209e-014	-8.45326e-015	6.0065e-015	9.97647e-015	1.85684e-015	-2.10645e-014	-6.73854e-015	-3.09662e-015	-1.38264e-014	-8.88383e-015	-8.86354e-015	-5.95544e-015	-3.39203e-015	-6.96147e-015
-7.85314e-015	1.63324e-015	1.1905e-014	7.24579e-015	1.04806e-014	1.40248e-014	1.14809e-014	1.55798e-015	-4.79937e-015	-9.80993e-015	-1.67518e-015	-1.18434e-014	-7.73712e-015	5.88227e-015	1.01792e-014	2.09921e-015	-2.088e-014	-6.16504e-015	-2.6758e-015	-1.33708e-014	-8.53666e-015	-8.65733e-015	-5.95287e-015	-2.97719e-015	-6.71242e-015
-7.86801e-015	2.16015e-015	1.18072e-014	7.21197e-015	1.05991e-014	1.41698e-014	1.2071e-014	1.97697e-015	-4.66792e-015	-9.35966e-015	-1.34438e-015	-1.15901e-014	-7.01035e-015	5.75237e-015	1.03867e-014	2.3492e-015	-2.06404e-014	-5.56903e-015	-2.22424e-015	-1.28998e-014	-8.17322e-015	-8.43822e-015	-5.93497e-015	-2.56193e-015	-6.47068e-015
-7.87471e-015	2.66706e-015	1.16987e-014	7.19511e-015	1.06941e-014	1.43284e-014	1.26597e-014	2.3916e-015	-4.51932e-015	-8.89404e-015	-1.01433e-015	-1.13306e-014	-6.27817e-015	5.61858e-015	1.05973e-014	2.60578e-015	-2.03475e-014	-4.95412e-015	-1.7443e-015	-1.24164e-014	-7.79542e-015	-8.20653e-015	-5.90045e-015	-2.1487e-015	-6.23629e-015
-7.87131e-015	3.15186e-015	1.158e-014	7.19485e-015	1.07667e-014	1.44979e-014	1.32446e-014	2.79931e-015	-4.3535e-015	-8.41467e-015	-6.86726e-016	-1.10649e-014	-5.54607e-015	5.48284e-015	1.08094e-014	2.86767e-015	-2.00035e-014	-4.32411e-015	-1.23896e-015	-1.19238e-014	-7.40535e-015	-7.96258e-015	-5.84836e-015	-1.74036e-015	-6.0088e-015
-7.85552e-015	3.61257e-015	1.14513e-014	7.21025e-015	1.0818e-014	1.46757e-014	1.38232e-014	3.19795e-015	-4.16996e-015	-7.92366e-015	-3.62966e-016	-1.07932e-014	-4.81896e-015	5.34687e-015	1.10205e-014	3.13358e-015	-1.96114e-014	-3.68326e-015	-7.1133e-016	-1.1425e-014	-7.00604e-015	-7.70681e-015	-5.77786e-015	-1.33934e-015	-5.78859e-015
-7.82553e-015	4.0479e-015	1.13131e-014	7.24059e-015	1.08488e-014	1.48593e-014	1.43934e-014	3.58524e-015	-3.9687e-015	-7.42267e-015	-4.41071e-017	-1.05161e-014	-4.10216e-015	5.21238e-015	1.12289e-014	3.40213e-015	-1.91749e-014	-3.03612e-015	-1.64724e-016	-1.0923e-014	-6.59972e-015	-7.44031e-015	-5.68848e-015	-9.48236e-016	-5.57592e-015
-7.7802e-015	4.4559e-015	1.11652e-014	7.28449e-015	1.08606e-014	1.50452e-014	1.49529e-014	3.95868e-015	-3.7501e-015	-6.91407e-015	2.68612e-016	-1.02341e-014	-3.40073e-015	5.08078e-015	1.14323e-014	3.67188e-015	-1.8698e-014	-2.38713e-015	3.96984e-016	-1.0422e-014	-6.1895e-015	-7.16439e-015	-5.5794e-015	-5.69099e-016	-5.37123e-015
-7.71864e-015	4.83484e-015	1.10081e-014	7.34064e-015	1.0855e-014	1.52305e-014	1.54989e-014	4.31598e-015	-3.51423e-015	-6.40004e-015	5.73574e-016	-9.94813e-015	-2.71968e-015	4.95323e-015	1.16288e-014	3.94086e-015	-1.81848e-014	-1.74093e-015	9.69617e-016	-9.92515e-015	-5.77863e-015	-6.88036e-015	-5.45024e-015	-2.04002e-016	-5.1748e-015
-7.64019e-015	5.18374e-015	1.08417e-014	7.40683e-015	1.08335e-014	1.54118e-014	1.60292e-014	4.65555e-015	-3.2612e-015	-5.88282e-015	8.69506e-016	-9.65854e-015	-2.06407e-015	4.83146e-015	1.18159e-014	4.20743e-015	-1.7641e-014	-1.10164e-015	1.54865e-015	-9.43585e-015	-5.36931e-015	-6.58962e-015	-5.30076e-015	1.4454e-016	-4.98677e-015
-7.54417e-015	5.5016e-015	1.06659e-014	7.48129e-015	1.07975e-014	1.55855e-014	1.65421e-014	4.97589e-015	-2.99134e-015	-5.36497e-015	1.15569e-015	-9.3661e-015	-1.43832e-015	4.71642e-015	1.19907e-014	4.46997e-015	-1.70714e-014	-4.73898e-016	2.12931e-015	-8.95779e-015	-4.96377e-015	-6.29371e-015	-5.13139e-015	4.74426e-016	-4.80787e-015
-7.43009e-015	5.78714e-015	1.04812e-014	7.56177e-015	1.07478e-014	1.57485e-014	1.70349e-014	5.27507e-015	-2.70534e-015	-4.84908e-015	1.43126e-015	-9.07208e-015	-8.46634e-016	4.60868e-015	1.21513e-014	4.72638e-015	-1.64813e-014	1.37366e-016	2.70724e-015	-8.49468e-015	-4.56472e-015	-5.9943e-015	-4.94242e-015	7.8354e-016	-4.63798e-015
-7.29804e-015	6.03998e-015	1.02872e-014	7.6462e-015	1.06859e-014	1.58976e-014	1.75058e-014	5.5518e-015	-2.40345e-015	-4.33797e-015	1.69513e-015	-8.77732e-015	-2.92875e-016	4.50899e-015	1.22958e-014	4.9748e-015	-1.58758e-014	7.27559e-016	3.2778e-015	-8.05003e-015	-4.17452e-015	-5.69332e-015	-4.73433e-015	1.07011e-015	-4.47698e-015
-7.14808e-015	6.25924e-015	1.00839e-014	7.73206e-015	1.06129e-014	1.60292e-014	1.79533e-014	5.80456e-015	-2.08595e-015	-3.8345e-015	1.94646e-015	-8.48267e-015	2.1942e-016	4.41759e-015	1.24219e-014	5.21325e-015	-1.52604e-014	1.29235e-015	3.83591e-015	-7.62691e-015	-3.79543e-015	-5.3928e-015	-4.5076e-015	1.33232e-015	-4.32569e-015
-6.98065e-015	6.4449e-015	9.87126e-015	7.81607e-015	1.05297e-014	1.614e-014	1.83747e-014	6.03202e-015	-1.75369e-015	-3.34176e-015	2.18463e-015	-8.18905e-015	6.87564e-016	4.33456e-015	1.25274e-014	5.43971e-015	-1.4641e-014	1.82759e-015	4.37728e-015	-7.22871e-015	-3.42994e-015	-5.09508e-015	-4.26352e-015	1.56853e-015	-4.18445e-015
-6.79684e-015	6.59658e-015	9.64908e-015	7.89572e-015	1.0437e-014	1.62273e-014	1.87685e-014	6.23327e-015	-1.40763e-015	-2.86233e-015	2.40872e-015	-7.89798e-015	1.10914e-015	4.25996e-015	1.26104e-014	5.65197e-015	-1.4023e-014	2.32901e-015	4.89706e-015	-6.85844e-015	-3.0804e-015	-4.80173e-015	-4.00314e-015	1.77754e-015	-4.05377e-015
-6.59736e-015	6.71433e-015	9.41748e-015	7.96833e-015	1.03361e-014	1.62885e-014	1.91327e-014	6.40714e-015	-1.0487e-015	-2.39904e-015	2.61831e-015	-7.61061e-015	1.48186e-015	4.19329e-015	1.26686e-014	5.84838e-015	-1.34119e-014	2.79287e-015	5.39066e-015	-6.51879e-015	-2.7484e-015	-4.51515e-015	-3.72781e-015	1.95815e-015	-3.93425e-015
-6.38364e-015	6.79819e-015	9.17612e-015	8.03098e-015	1.02272e-014	1.6321e-014	1.94654e-014	6.55364e-015	-6.77493e-016	-1.95453e-015	2.81349e-015	-7.32813e-015	1.80426e-015	4.13421e-015	1.27003e-014	6.0268e-015	-1.28132e-014	3.21595e-015	5.85421e-015	-6.21259e-015	-2.43582e-015	-4.23821e-015	-3.43916e-015	2.10986e-015	-3.82636e-015
-6.15695e-015	6.84873e-015	8.92459e-015	8.08112e-015	1.01102e-014	1.63228e-014	1.97651e-014	6.67219e-015	-2.94993e-016	-1.53144e-015	2.99402e-015	-7.05189e-015	2.0753e-015	4.08221e-015	1.27038e-014	6.18502e-015	-1.22324e-014	3.59525e-015	6.28306e-015	-5.94215e-015	-2.14427e-015	-3.97298e-015	-3.13885e-015	2.2316e-015	-3.73068e-015
-5.91914e-015	6.86702e-015	8.66323e-015	8.11615e-015	9.98493e-015	1.62919e-014	2.00299e-014	6.76191e-015	9.71053e-017	-1.13221e-015	3.15941e-015	-6.78364e-015	2.29446e-015	4.03596e-015	1.26774e-014	6.32104e-015	-1.16747e-014	3.92782e-015	6.67273e-015	-5.70932e-015	-1.87507e-015	-3.72193e-015	-2.8289e-015	2.32337e-015	-3.648e-015
-5.67189e-015	6.85387e-015	8.39184e-015	8.13304e-015	9.85142e-015	1.62259e-014	2.02579e-014	6.82287e-015	4.97116e-016	-7.59186e-016	3.30944e-015	-6.52474e-015	2.4617e-015	3.99427e-015	1.26199e-014	6.43292e-015	-1.11452e-014	4.21065e-015	7.01905e-015	-5.51579e-015	-1.62903e-015	-3.48699e-015	-2.51154e-015	2.38484e-015	-3.57848e-015
-5.41723e-015	6.81025e-015	8.10981e-015	8.12916e-015	9.70984e-015	1.61232e-014	2.04476e-014	6.85565e-015	9.03555e-016	-4.14696e-016	3.44394e-015	-6.27625e-015	2.57782e-015	3.95566e-015	1.25299e-014	6.51907e-015	-1.06488e-014	4.44187e-015	7.31859e-015	-5.36267e-015	-1.40714e-015	-3.27059e-015	-2.18905e-015	2.41627e-015	-3.5224e-015
-5.15761e-015	6.73764e-015	7.81712e-015	8.10177e-015	9.56003e-015	1.59829e-014	2.05977e-014	6.85989e-015	1.31526e-015	-1.00877e-016	3.56315e-015	-6.03922e-015	2.64428e-015	3.9188e-015	1.24067e-014	6.57787e-015	-1.01893e-014	4.61987e-015	7.56821e-015	-5.2511e-015	-1.21045e-015	-3.07478e-015	-1.86365e-015	2.41798e-015	-3.48047e-015
-4.89525e-015	6.63688e-015	7.51378e-015	8.04827e-015	9.40127e-015	1.58041e-014	2.07067e-014	6.83612e-015	1.72976e-015	1.80293e-016	3.66703e-015	-5.81471e-015	2.66309e-015	3.88178e-015	1.22491e-014	6.60729e-015	-9.77044e-015	4.74308e-015	7.76529e-015	-5.1817e-015	-1.03952e-015	-2.9015e-015	-1.5376e-015	2.39051e-015	-3.45293e-015
-4.63231e-015	6.50949e-015	7.19912e-015	7.96672e-015	9.23284e-015	1.55868e-014	2.07735e-014	6.78456e-015	2.14494e-015	4.26888e-016	3.75602e-015	-5.60389e-015	2.63658e-015	3.84241e-015	1.20564e-014	6.6057e-015	-9.39548e-015	4.81031e-015	7.9072e-015	-5.15503e-015	-8.95067e-016	-2.75325e-015	-1.2134e-015	2.33489e-015	-3.44013e-015
-4.37114e-015	6.35746e-015	6.87319e-015	7.85522e-015	9.05389e-015	1.53307e-014	2.07969e-014	6.70577e-015	2.55855e-015	6.3745e-016	3.83012e-015	-5.40765e-015	2.56721e-015	3.7985e-015	1.1828e-014	6.57188e-015	-9.06724e-015	4.82114e-015	7.99198e-015	-5.17093e-015	-7.77659e-016	-2.63195e-015	-8.93224e-016	2.25235e-015	-3.44247e-015
-4.11386e-015	6.18275e-015	6.53585e-015	7.71196e-015	8.86333e-015	1.50356e-014	2.07756e-014	6.60044e-015	2.96848e-015	8.10935e-016	3.88959e-015	-5.22734e-015	2.45734e-015	3.74761e-015	1.15638e-014	6.50426e-015	-8.78805e-015	4.77496e-015	8.01839e-015	-5.22932e-015	-6.86922e-016	-2.53938e-015	-5.79831e-016	2.1442e-015	-3.46082e-015
-3.86265e-015	5.98695e-015	6.1874e-015	7.53545e-015	8.66038e-015	1.47017e-014	2.0709e-014	6.46967e-015	3.3727e-015	9.46169e-016	3.93467e-015	-5.0638e-015	2.31049e-015	3.68774e-015	1.12639e-014	6.40175e-015	-8.55938e-015	4.67194e-015	7.98545e-015	-5.32879e-015	-6.22871e-016	-2.47724e-015	-2.75531e-016	2.01178e-015	-3.49523e-015
-3.62036e-015	5.77222e-015	5.82772e-015	7.32412e-015	8.44448e-015	1.43302e-014	2.0596e-014	6.31407e-015	3.76875e-015	1.0426e-015	3.96568e-015	-4.91767e-015	2.13065e-015	3.61687e-015	1.0928e-014	6.26321e-015	-8.38277e-015	4.51292e-015	7.89231e-015	-5.46811e-015	-5.85399e-016	-2.44666e-015	1.77158e-017	1.85639e-015	-3.54568e-015
-3.38913e-015	5.5408e-015	5.45679e-015	7.07755e-015	8.2146e-015	1.3922e-014	2.04356e-014	6.13438e-015	4.15398e-015	1.09951e-015	3.98312e-015	-4.78949e-015	1.92122e-015	3.53307e-015	1.05562e-014	6.08791e-015	-8.25934e-015	4.29843e-015	7.73855e-015	-5.64639e-015	-5.7378e-016	-2.44913e-015	2.97205e-016	1.67999e-015	-3.61237e-015
-3.17104e-015	5.29485e-015	5.07484e-015	6.79462e-015	7.9701e-015	1.34784e-014	2.02279e-014	5.9317e-015	4.52606e-015	1.11673e-015	3.98738e-015	-4.67973e-015	1.68632e-015	3.43454e-015	1.01491e-014	5.87529e-015	-8.18936e-015	4.03011e-015	7.52467e-015	-5.86188e-015	-5.87859e-016	-2.48526e-015	5.60771e-016	1.48454e-015	-3.69484e-015
-2.96792e-015	5.03708e-015	4.68213e-015	6.47527e-015	7.70978e-015	1.30015e-014	1.99721e-014	5.70687e-015	4.88289e-015	1.09429e-015	3.97927e-015	-4.58885e-015	1.43037e-015	3.31917e-015	9.70823e-015	5.62503e-015	-8.17229e-015	3.70962e-015	7.25163e-015	-6.11289e-015	-6.26922e-016	-2.55557e-015	8.06466e-016	1.27224e-015	-3.79287e-015
-2.78121e-015	4.76979e-015	4.27902e-015	6.1199e-015	7.4326e-015	1.2493e-014	1.96678e-014	5.46105e-015	5.22241e-015	1.03223e-015	3.95934e-015	-4.51691e-015	1.15778e-015	3.18444e-015	9.23426e-015	5.33704e-015	-8.20729e-015	3.33904e-015	6.92074e-015	-6.39694e-015	-6.90473e-016	-2.6606e-015	1.0321e-015	1.04512e-015	-3.9067e-015
-2.6126e-015	4.49543e-015	3.8662e-015	5.72953e-015	7.13819e-015	1.19551e-014	1.9316e-014	5.19508e-015	5.54247e-015	9.31281e-016	3.92798e-015	-4.46409e-015	8.73228e-016	3.02944e-015	8.72848e-015	5.0113e-015	-8.2931e-015	2.92079e-015	6.53379e-015	-6.71153e-015	-7.77546e-016	-2.80064e-015	1.23588e-015	8.05503e-016	-4.03607e-015
-2.46359e-015	4.21639e-015	3.44425e-015	5.30506e-015	6.82616e-015	1.13902e-014	1.89167e-014	4.91036e-015	5.8403e-015	7.92637e-016	3.88579e-015	-4.43004e-015	5.8074e-016	2.85253e-015	8.19253e-015	4.64837e-015	-8.42731e-015	2.45731e-015	6.09282e-015	-7.05387e-015	-8.86989e-016	-2.9759e-015	1.41623e-015	5.55719e-016	-4.17992e-015
-2.33483e-015	3.93525e-015	3.01404e-015	4.84768e-015	6.49568e-015	1.08006e-014	1.84699e-014	4.60792e-015	6.11386e-015	6.17611e-016	3.83343e-015	-4.41438e-015	2.84323e-016	2.65261e-015	7.62785e-015	4.24898e-015	-8.60773e-015	1.95169e-015	5.60053e-015	-7.42072e-015	-1.01795e-015	-3.18573e-015	1.57159e-015	2.97776e-016	-4.33779e-015
-2.22739e-015	3.65376e-015	2.57672e-015	4.35922e-015	6.14697e-015	1.01889e-014	1.79766e-014	4.28858e-015	6.36142e-015	4.07968e-016	3.77168e-015	-4.41641e-015	-1.21484e-017	2.42869e-015	7.03636e-015	3.81394e-015	-8.83174e-015	1.40705e-015	5.06055e-015	-7.80929e-015	-1.1694e-015	-3.4294e-015	1.70078e-015	3.37222e-017	-4.50835e-015
-2.14207e-015	3.37476e-015	2.13311e-015	3.84127e-015	5.78038e-015	9.55827e-015	1.74382e-014	3.95359e-015	6.58119e-015	1.65135e-016	3.70098e-015	-4.43546e-015	-3.0439e-016	2.18074e-015	6.42011e-015	3.3442e-015	-9.09599e-015	8.26976e-016	4.4756e-015	-8.21713e-015	-1.34012e-015	-3.70623e-015	1.80258e-015	-2.34601e-016	-4.69065e-015
-2.07886e-015	3.10048e-015	1.68424e-015	3.29583e-015	5.39607e-015	8.91188e-015	1.68557e-014	3.60381e-015	6.77143e-015	-1.09077e-016	3.62217e-015	-4.47066e-015	-5.87911e-016	1.90805e-015	5.78147e-015	2.84099e-015	-9.39722e-015	2.15105e-016	3.84964e-015	-8.64103e-015	-1.52903e-015	-4.01471e-015	1.87658e-015	-5.05255e-016	-4.88347e-015
-2.03743e-015	2.83335e-015	1.23107e-015	2.72566e-015	4.99473e-015	8.25242e-015	1.62307e-014	3.23993e-015	6.93066e-015	-4.12647e-016	3.53587e-015	-4.52126e-015	-8.59662e-016	1.61052e-015	5.12277e-015	2.30644e-015	-9.73173e-015	-4.24522e-016	3.1865e-015	-9.07776e-015	-1.73464e-015	-4.35356e-015	1.92193e-015	-7.76608e-016	-5.08572e-015
-2.0171e-015	2.57516e-015	7.75214e-016	2.13381e-015	4.57766e-015	7.58307e-015	1.55651e-014	2.86391e-015	7.05733e-015	-7.43078e-016	3.44295e-015	-4.58616e-015	-1.11694e-015	1.28906e-015	4.44665e-015	1.74277e-015	-1.00956e-014	-1.08829e-015	2.49065e-015	-9.52397e-015	-1.95566e-015	-4.72127e-015	1.93824e-015	-1.04718e-015	-5.29602e-015
-2.0178e-015	2.32801e-015	3.18109e-016	1.52322e-015	4.14587e-015	6.9069e-015	1.48608e-014	2.47727e-015	7.15064e-015	-1.09748e-015	3.34435e-015	-4.66411e-015	-1.35668e-015	9.44236e-016	3.75574e-015	1.15188e-015	-1.04848e-014	-1.77211e-015	1.76719e-015	-9.97658e-015	-2.19071e-015	-5.11605e-015	1.92537e-015	-1.31529e-015	-5.51246e-015
-2.03903e-015	2.09385e-015	-1.3846e-016	8.97237e-016	3.70062e-015	6.22736e-015	1.41205e-014	2.08082e-015	7.20994e-015	-1.47321e-015	3.24082e-015	-4.75325e-015	-1.57603e-015	5.76953e-016	3.05275e-015	5.35786e-016	-1.08946e-014	-2.47216e-015	1.02047e-015	-1.04326e-014	-2.43806e-015	-5.53537e-015	1.88338e-015	-1.57953e-015	-5.73382e-015
-2.07921e-015	1.874e-015	-5.93255e-016	2.59346e-016	3.24292e-015	5.54691e-015	1.33467e-014	1.67576e-015	7.23478e-015	-1.86752e-015	3.13266e-015	-4.85181e-015	-1.77291e-015	1.8921e-016	2.34044e-015	-1.02731e-016	-1.1321e-014	-3.18399e-015	2.55468e-016	-1.08895e-014	-2.69693e-015	-5.9768e-015	1.81267e-015	-1.83885e-015	-5.95857e-015
-2.13692e-015	1.6699e-015	-1.04443e-015	-3.8642e-016	2.77458e-015	4.86847e-015	1.25418e-014	1.26323e-015	7.22475e-015	-2.27753e-015	3.0207e-015	-4.95825e-015	-1.94602e-015	-2.17678e-016	1.6216e-015	-7.60548e-016	-1.17591e-014	-3.90371e-015	-5.22891e-016	-1.13438e-014	-2.96586e-015	-6.43757e-015	1.71381e-015	-2.09281e-015	-6.18531e-015
-2.21133e-015	1.48294e-015	-1.49003e-015	-1.03632e-015	2.2979e-015	4.19535e-015	1.17092e-014	8.44508e-016	7.17958e-015	-2.70002e-015	2.90573e-015	-5.07082e-015	-2.0942e-015	-6.41561e-016	8.99262e-016	-1.43495e-015	-1.22043e-014	-4.6274e-015	-1.30986e-015	-1.17928e-014	-3.24308e-015	-6.91437e-015	1.58758e-015	-2.34101e-015	-6.41156e-015
-2.3007e-015	1.31384e-015	-1.92863e-015	-1.68648e-015	1.81497e-015	3.5301e-015	1.08519e-014	4.2081e-016	7.09971e-015	-3.13228e-015	2.78826e-015	-5.1875e-015	-2.21637e-015	-1.08031e-015	1.7633e-016	-2.12204e-015	-1.26524e-014	-5.35027e-015	-2.10018e-015	-1.22334e-014	-3.52719e-015	-7.40399e-015	1.43479e-015	-2.58278e-015	-6.63613e-015
-2.40277e-015	1.16362e-015	-2.35791e-015	-2.33328e-015	1.32783e-015	2.87534e-015	9.97314e-015	-6.34603e-018	6.986e-015	-3.57102e-015	2.66915e-015	-5.30632e-015	-2.31239e-015	-1.53102e-015	-5.44046e-016	-2.81893e-015	-1.30985e-014	-6.06856e-015	-2.88917e-015	-1.26631e-014	-3.81669e-015	-7.90338e-015	1.25655e-015	-2.81772e-015	-6.8574e-015
-2.51592e-015	1.03265e-015	-2.77648e-015	-2.97272e-015	8.38447e-016	2.23395e-015	9.0763e-015	-4.35383e-016	6.83897e-015	-4.01345e-015	2.54886e-015	-5.4254e-015	-2.38217e-015	-1.99082e-015	-1.2584e-015	-3.52231e-015	-1.35381e-014	-6.77834e-015	-3.67233e-015	-1.30796e-014	-4.11018e-015	-8.40919e-015	1.05382e-015	-3.04602e-015	-7.07397e-015
-2.63828e-015	9.21451e-016	-3.18225e-015	-3.60071e-015	3.49347e-016	1.60798e-015	8.165e-015	-8.64862e-016	6.65961e-015	-4.45618e-015	2.42839e-015	-5.54293e-015	-2.42642e-015	-2.45627e-015	-1.96363e-015	-4.22886e-015	-1.39668e-014	-7.47585e-015	-4.4444e-015	-1.34805e-014	-4.40629e-015	-8.91772e-015	8.27856e-016	-3.26783e-015	-7.28379e-015
-2.7678e-015	8.3001e-016	-3.57317e-015	-4.21326e-015	-1.36902e-016	9.99624e-016	7.24297e-015	-1.29387e-015	6.44942e-015	-4.8963e-015	2.3084e-015	-5.65673e-015	-2.44674e-015	-2.92443e-015	-2.65687e-015	-4.93468e-015	-1.43806e-014	-8.15771e-015	-5.20082e-015	-1.38639e-014	-4.70372e-015	-9.42512e-015	5.80142e-016	-3.48371e-015	-7.48536e-015
-2.90205e-015	7.58531e-016	-3.94755e-015	-4.80682e-015	-6.17418e-016	4.11161e-016	6.31395e-015	-1.72121e-015	6.20989e-015	-5.33105e-015	2.18926e-015	-5.76516e-015	-2.4439e-015	-3.39178e-015	-3.33516e-015	-5.63576e-015	-1.47754e-014	-8.82034e-015	-5.93664e-015	-1.42282e-014	-5.00089e-015	-9.92784e-015	3.12414e-016	-3.69399e-015	-7.67723e-015
-3.03885e-015	7.06721e-016	-4.30377e-015	-5.3777e-015	-1.0897e-015	-1.5558e-016	5.38172e-015	-2.14575e-015	5.94258e-015	-5.75745e-015	2.072e-015	-5.86639e-015	-2.41954e-015	-3.85457e-015	-3.99588e-015	-6.32837e-015	-1.51475e-014	-9.46041e-015	-6.64797e-015	-1.45714e-014	-5.29647e-015	-1.04225e-014	2.6052e-017	-3.89904e-015	-7.85799e-015
-3.17608e-015	6.74199e-016	-4.64001e-015	-5.92231e-015	-1.55199e-015	-6.98307e-016	4.45029e-015	-2.5659e-015	5.64963e-015	-6.17321e-015	1.95706e-015	-5.95865e-015	-2.37578e-015	-4.30918e-015	-4.6361e-015	-7.00876e-015	-1.54938e-014	-1.00743e-014	-7.3308e-015	-1.48921e-014	-5.58895e-015	-1.09049e-014	-2.77212e-016	-4.09953e-015	-8.02644e-015
-3.31152e-015	6.60377e-016	-4.95463e-015	-6.43762e-015	-2.00143e-015	-1.21528e-015	3.52362e-015	-2.9804e-015	5.33346e-015	-6.57573e-015	1.84488e-015	-6.04078e-015	-2.31451e-015	-4.75232e-015	-5.25285e-015	-7.67322e-015	-1.58112e-014	-1.06587e-014	-7.98183e-015	-1.51888e-014	-5.87676e-015	-1.13714e-014	-5.95346e-016	-4.29678e-015	-8.18175e-015
-3.44333e-015	6.64352e-016	-5.24626e-015	-6.92072e-015	-2.43578e-015	-1.70492e-015	2.60548e-015	-3.38802e-015	4.99589e-015	-6.96265e-015	1.73571e-015	-6.11084e-015	-2.23794e-015	-5.18042e-015	-5.84347e-015	-8.31825e-015	-1.60969e-014	-1.12115e-014	-8.59769e-015	-1.54604e-014	-6.15856e-015	-1.18184e-014	-9.26705e-016	-4.49151e-015	-8.32262e-015
-3.56966e-015	6.84818e-016	-5.51311e-015	-7.36877e-015	-2.85281e-015	-2.16617e-015	1.69956e-015	-3.7872e-015	4.63948e-015	-7.33213e-015	1.62998e-015	-6.16719e-015	-2.14885e-015	-5.5903e-015	-6.40574e-015	-8.94057e-015	-1.63483e-014	-1.17299e-014	-9.17563e-015	-1.57059e-014	-6.4332e-015	-1.22426e-014	-1.26903e-015	-4.68453e-015	-8.448e-015
-3.68824e-015	7.20579e-016	-5.75449e-015	-7.77964e-015	-3.25114e-015	-2.59816e-015	8.09569e-016	-4.177e-015	4.26693e-015	-7.6821e-015	1.52779e-015	-6.20897e-015	-2.04963e-015	-5.97833e-015	-6.93727e-015	-9.53692e-015	-1.65636e-014	-1.22116e-014	-9.7128e-015	-1.5924e-014	-6.69954e-015	-1.26406e-014	-1.62063e-015	-4.87695e-015	-8.55741e-015
-3.79746e-015	7.70432e-016	-5.96903e-015	-8.15136e-015	-3.62926e-015	-2.99988e-015	-6.11245e-017	-4.55614e-015	3.88078e-015	-8.01095e-015	1.4292e-015	-6.23569e-015	-1.94295e-015	-6.34128e-015	-7.43614e-015	-1.01035e-014	-1.67411e-014	-1.26548e-014	-1.02064e-014	-1.61139e-014	-6.95609e-015	-1.30092e-014	-1.9797e-015	-5.06968e-015	-8.65009e-015
-3.89569e-015	8.32699e-016	-6.15618e-015	-8.48263e-015	-3.9857e-015	-3.37039e-015	-9.09322e-016	-4.92407e-015	3.48364e-015	-8.31725e-015	1.33434e-015	-6.2463e-015	-1.83178e-015	-6.67657e-015	-7.90003e-015	-1.0637e-014	-1.68789e-014	-1.30577e-014	-1.06553e-014	-1.62747e-014	-7.20156e-015	-1.33449e-014	-2.34444e-015	-5.26381e-015	-8.72597e-015
-3.9813e-015	9.0547e-016	-6.31566e-015	-8.7719e-015	-4.31939e-015	-3.70878e-015	-1.73188e-015	-5.27943e-015	3.07804e-015	-8.5998e-015	1.24293e-015	-6.23991e-015	-1.71883e-015	-6.98135e-015	-8.32725e-015	-1.11348e-014	-1.69759e-014	-1.34188e-014	-1.10582e-014	-1.6406e-014	-7.43535e-015	-1.3645e-014	-2.71322e-015	-5.45988e-015	-8.78504e-015
-4.05343e-015	9.87208e-016	-6.44671e-015	-9.01856e-015	-4.62975e-015	-4.01497e-015	-2.52559e-015	-5.6212e-015	2.66632e-015	-8.85785e-015	1.15502e-015	-6.21655e-015	-1.60692e-015	-7.25329e-015	-8.71663e-015	-1.15945e-014	-1.70318e-014	-1.37366e-014	-1.14138e-014	-1.6508e-014	-7.65593e-015	-1.39069e-014	-3.08416e-015	-5.65882e-015	-8.8275e-015
-4.11093e-015	1.076e-015	-6.54936e-015	-9.22205e-015	-4.91594e-015	-4.2887e-015	-3.28759e-015	-5.94847e-015	2.25113e-015	-9.09056e-015	1.0701e-015	-6.17653e-015	-1.49806e-015	-7.49049e-015	-9.06636e-015	-1.20134e-014	-1.70459e-014	-1.40107e-014	-1.17211e-014	-1.65805e-014	-7.86158e-015	-1.41283e-014	-3.45558e-015	-5.86124e-015	-8.8535e-015
-4.1529e-015	1.17038e-015	-6.62345e-015	-9.38219e-015	-5.1778e-015	-4.52979e-015	-4.01559e-015	-6.26003e-015	1.83495e-015	-9.29744e-015	9.87999e-016	-6.11974e-015	-1.39542e-015	-7.69145e-015	-9.3755e-015	-1.23896e-014	-1.70183e-014	-1.42403e-014	-1.198e-014	-1.66234e-014	-8.051e-015	-1.4307e-014	-3.82594e-015	-6.06769e-015	-8.86338e-015
-4.17868e-015	1.26858e-015	-6.66928e-015	-9.49959e-015	-5.41536e-015	-4.73866e-015	-4.70748e-015	-6.55499e-015	1.4201e-015	-9.47811e-015	9.08284e-016	-6.04639e-015	-1.30154e-015	-7.85468e-015	-9.64324e-015	-1.27211e-014	-1.69491e-014	-1.44252e-014	-1.21904e-014	-1.66363e-014	-8.22372e-015	-1.44413e-014	-4.19349e-015	-6.27814e-015	-8.85724e-015
-4.18806e-015	1.36877e-015	-6.68743e-015	-9.57507e-015	-5.62868e-015	-4.91557e-015	-5.36118e-015	-6.83253e-015	1.00872e-015	-9.63244e-015	8.30071e-016	-5.95694e-015	-1.2185e-015	-7.97931e-015	-9.86881e-015	-1.30064e-014	-1.68388e-014	-1.45654e-014	-1.23527e-014	-1.66192e-014	-8.37893e-015	-1.45299e-014	-4.5568e-015	-6.49276e-015	-8.83617e-015
-4.18098e-015	1.46928e-015	-6.67809e-015	-9.6099e-015	-5.81876e-015	-5.0609e-015	-5.97478e-015	-7.09202e-015	6.02583e-016	-9.76089e-015	7.52778e-016	-5.85209e-015	-1.14781e-015	-8.06486e-015	-1.00523e-014	-1.3244e-014	-1.66883e-014	-1.4661e-014	-1.2468e-014	-1.65723e-014	-8.51558e-015	-1.45721e-014	-4.91444e-015	-6.71153e-015	-8.80148e-015
-4.15753e-015	1.56819e-015	-6.64204e-015	-9.60505e-015	-5.98623e-015	-5.17508e-015	-6.54705e-015	-7.33251e-015	2.03908e-016	-9.86355e-015	6.75937e-016	-5.7327e-015	-1.0913e-015	-8.11137e-015	-1.01932e-014	-1.34333e-014	-1.64985e-014	-1.47121e-014	-1.25372e-014	-1.64954e-014	-8.63261e-015	-1.45676e-014	-5.26534e-015	-6.93416e-015	-8.75418e-015
-4.11792e-015	1.66344e-015	-6.58055e-015	-9.56213e-015	-6.13215e-015	-5.25895e-015	-7.07671e-015	-7.55349e-015	-1.85193e-016	-9.94107e-015	5.98632e-016	-5.5999e-015	-1.05016e-015	-8.11906e-015	-1.02916e-014	-1.35737e-014	-1.62705e-014	-1.47193e-014	-1.2562e-014	-1.6389e-014	-8.72892e-015	-1.45159e-014	-5.60791e-015	-7.16033e-015	-8.69533e-015
-4.06282e-015	1.75356e-015	-6.49507e-015	-9.48312e-015	-6.25778e-015	-5.31325e-015	-7.56289e-015	-7.75448e-015	-5.62642e-016	-9.99421e-015	5.20041e-016	-5.45479e-015	-1.02501e-015	-8.08866e-015	-1.03483e-014	-1.36648e-014	-1.60057e-014	-1.4683e-014	-1.25438e-014	-1.62529e-014	-8.80396e-015	-1.44164e-014	-5.94109e-015	-7.38941e-015	-8.62624e-015
-3.99277e-015	1.83691e-015	-6.38702e-015	-9.3701e-015	-6.36457e-015	-5.33914e-015	-8.00468e-015	-7.93504e-015	-9.27657e-016	-1.00235e-014	4.39343e-016	-5.29861e-015	-1.01662e-015	-8.02077e-015	-1.0364e-014	-1.37067e-014	-1.57055e-014	-1.46044e-014	-1.24849e-014	-1.60876e-014	-8.85684e-015	-1.42699e-014	-6.26407e-015	-7.62034e-015	-8.5481e-015
-3.90835e-015	1.91186e-015	-6.25771e-015	-9.22545e-015	-6.45472e-015	-5.33746e-015	-8.40218e-015	-8.09486e-015	-1.27899e-015	-1.003e-014	3.55333e-016	-5.13317e-015	-1.02534e-015	-7.91735e-015	-1.03394e-014	-1.37002e-014	-1.53717e-014	-1.44854e-014	-1.23878e-014	-1.58931e-014	-8.88736e-015	-1.4077e-014	-6.57612e-015	-7.85197e-015	-8.46232e-015
-3.81017e-015	1.97762e-015	-6.10892e-015	-9.05229e-015	-6.5299e-015	-5.30955e-015	-8.75509e-015	-8.23385e-015	-1.61525e-015	-1.00147e-014	2.67164e-016	-4.96028e-015	-1.05084e-015	-7.78017e-015	-1.02759e-014	-1.36459e-014	-1.50066e-014	-1.4327e-014	-1.22542e-014	-1.56699e-014	-8.89503e-015	-1.3839e-014	-6.8765e-015	-8.08284e-015	-8.37025e-015
-3.69923e-015	2.03238e-015	-5.94232e-015	-8.85323e-015	-6.59191e-015	-5.25703e-015	-9.06346e-015	-8.35222e-015	-1.93586e-015	-9.97888e-015	1.73649e-016	-4.78105e-015	-1.09285e-015	-7.61113e-015	-1.01747e-014	-1.35442e-014	-1.46122e-014	-1.41304e-014	-1.20867e-014	-1.54187e-014	-8.87933e-015	-1.35574e-014	-7.16431e-015	-8.31181e-015	-8.27309e-015
-3.57703e-015	2.07519e-015	-5.75997e-015	-8.63132e-015	-6.64278e-015	-5.18146e-015	-9.3273e-015	-8.44951e-015	-2.24018e-015	-9.92345e-015	7.39129e-017	-4.59664e-015	-1.15052e-015	-7.4126e-015	-1.0037e-014	-1.33973e-014	-1.41903e-014	-1.38973e-014	-1.18881e-014	-1.514e-014	-8.84039e-015	-1.32339e-014	-7.43886e-015	-8.53694e-015	-8.17198e-015
-3.44511e-015	2.10517e-015	-5.56406e-015	-8.38973e-015	-6.68498e-015	-5.08377e-015	-9.54751e-015	-8.5261e-015	-2.52748e-015	-9.84975e-015	-3.30394e-017	-4.40897e-015	-1.22347e-015	-7.18753e-015	-9.86473e-015	-1.32068e-014	-1.37437e-014	-1.36294e-014	-1.16612e-014	-1.48341e-014	-8.77805e-015	-1.28705e-014	-7.69937e-015	-8.75638e-015	-8.06864e-015
-3.3046e-015	2.12173e-015	-5.35645e-015	-8.13146e-015	-6.72036e-015	-4.96562e-015	-9.72491e-015	-8.58206e-015	-2.79709e-015	-9.75919e-015	-1.48393e-016	-4.21997e-015	-1.31074e-015	-6.93858e-015	-9.65964e-015	-1.29744e-014	-1.32745e-014	-1.3329e-014	-1.14089e-014	-1.45019e-014	-8.6923e-015	-1.24695e-014	-7.94547e-015	-8.96818e-015	-7.96447e-015
-3.15666e-015	2.12424e-015	-5.13955e-015	-7.85947e-015	-6.75081e-015	-4.82878e-015	-9.8604e-015	-8.61752e-015	-3.04879e-015	-9.65287e-015	-2.72739e-016	-4.03114e-015	-1.41081e-015	-6.66879e-015	-9.42415e-015	-1.27027e-014	-1.2785e-014	-1.2998e-014	-1.1134e-014	-1.41444e-014	-8.58332e-015	-1.20339e-014	-8.17641e-015	-9.17072e-015	-7.86098e-015
-3.00243e-015	2.11225e-015	-4.9149e-015	-7.57707e-015	-6.77832e-015	-4.67538e-015	-9.95496e-015	-8.63315e-015	-3.28264e-015	-9.53194e-015	-4.06827e-016	-3.84373e-015	-1.52188e-015	-6.38114e-015	-9.16016e-015	-1.23937e-014	-1.22779e-014	-1.26387e-014	-1.08394e-014	-1.37624e-014	-8.45141e-015	-1.15662e-014	-8.39208e-015	-9.36221e-015	-7.75881e-015
-2.84347e-015	2.08561e-015	-4.68451e-015	-7.28698e-015	-6.8048e-015	-4.50696e-015	-1.00097e-014	-8.62946e-015	-3.49845e-015	-9.39767e-015	-5.51683e-016	-3.65963e-015	-1.64184e-015	-6.07918e-015	-8.87017e-015	-1.20507e-014	-1.17556e-014	-1.22535e-014	-1.05278e-014	-1.33565e-014	-8.2974e-015	-1.10697e-014	-8.59225e-015	-9.54025e-015	-7.65865e-015
-2.68153e-015	2.04431e-015	-4.45073e-015	-6.99207e-015	-6.8323e-015	-4.32535e-015	-1.00261e-014	-8.60671e-015	-3.69629e-015	-9.25104e-015	-7.07737e-016	-3.47991e-015	-1.76921e-015	-5.76684e-015	-8.55655e-015	-1.16764e-014	-1.12201e-014	-1.18443e-014	-1.02022e-014	-1.29277e-014	-8.12207e-015	-1.05481e-014	-8.77641e-015	-9.70292e-015	-7.56133e-015
-2.51794e-015	1.98881e-015	-4.21566e-015	-6.69516e-015	-6.86257e-015	-4.13254e-015	-1.00058e-014	-8.56584e-015	-3.87604e-015	-9.09317e-015	-8.75432e-016	-3.30597e-015	-1.90158e-015	-5.44688e-015	-8.22204e-015	-1.12742e-014	-1.06742e-014	-1.14132e-014	-9.86542e-015	-1.24768e-014	-7.9259e-015	-1.00048e-014	-8.9445e-015	-9.84843e-015	-7.46778e-015
-2.35333e-015	1.91971e-015	-3.98114e-015	-6.39889e-015	-6.89689e-015	-3.93043e-015	-9.95063e-015	-8.50749e-015	-4.03842e-015	-8.92546e-015	-1.05506e-015	-3.13866e-015	-2.03664e-015	-5.12264e-015	-7.86965e-015	-1.08478e-014	-1.01202e-014	-1.09626e-014	-9.52022e-015	-1.2005e-014	-7.7097e-015	-9.4432e-015	-9.09644e-015	-9.97518e-015	-7.37852e-015
-2.18895e-015	1.83756e-015	-3.74907e-015	-6.10566e-015	-6.93588e-015	-3.721e-015	-9.86237e-015	-8.43201e-015	-4.18418e-015	-8.74877e-015	-1.24722e-015	-2.97892e-015	-2.17224e-015	-4.79776e-015	-7.50236e-015	-1.03998e-014	-9.5606e-015	-1.04947e-014	-9.16859e-015	-1.15135e-014	-7.47484e-015	-8.86729e-015	-9.23226e-015	-1.00817e-014	-7.29421e-015
-2.02647e-015	1.74301e-015	-3.52134e-015	-5.81804e-015	-6.97994e-015	-3.50641e-015	-9.74281e-015	-8.34014e-015	-4.31378e-015	-8.5639e-015	-1.45195e-015	-2.82757e-015	-2.30616e-015	-4.47546e-015	-7.12305e-015	-9.93366e-015	-8.99725e-015	-1.00121e-014	-8.81294e-015	-1.10039e-014	-7.22285e-015	-8.2809e-015	-9.35194e-015	-1.01662e-014	-7.21497e-015
-1.86632e-015	1.63674e-015	-3.29944e-015	-5.53827e-015	-7.02998e-015	-3.28828e-015	-9.59375e-015	-8.2319e-015	-4.42693e-015	-8.37187e-015	-1.66909e-015	-2.68509e-015	-2.4364e-015	-4.15877e-015	-6.73459e-015	-9.45285e-015	-8.43185e-015	-9.51752e-015	-8.45569e-015	-1.04771e-014	-6.95441e-015	-7.68777e-015	-9.45499e-015	-1.02276e-014	-7.14111e-015
-1.70923e-015	1.51933e-015	-3.08506e-015	-5.26813e-015	-7.0861e-015	-3.06868e-015	-9.41689e-015	-8.10852e-015	-4.52419e-015	-8.17335e-015	-1.89816e-015	-2.55179e-015	-2.56061e-015	-3.85034e-015	-6.33964e-015	-8.96117e-015	-7.86648e-015	-9.01285e-015	-8.09873e-015	-9.93469e-015	-6.67144e-015	-7.09189e-015	-9.54176e-015	-1.02646e-014	-7.07239e-015
-1.55617e-015	1.3921e-015	-2.87928e-015	-5.0091e-015	-7.14897e-015	-2.84927e-015	-9.21379e-015	-7.97083e-015	-4.60613e-015	-7.96879e-015	-2.13873e-015	-2.42791e-015	-2.67712e-015	-3.55255e-015	-5.94164e-015	-8.46229e-015	-7.30352e-015	-8.50045e-015	-7.74387e-015	-9.37847e-015	-6.3755e-015	-6.49721e-015	-9.61231e-015	-1.02762e-014	-7.00849e-015
-1.4077e-015	1.25569e-015	-2.68387e-015	-4.76244e-015	-7.21838e-015	-2.63205e-015	-8.98685e-015	-7.81916e-015	-4.67316e-015	-7.75848e-015	-2.38987e-015	-2.31363e-015	-2.78404e-015	-3.26793e-015	-5.54319e-015	-7.95962e-015	-6.74468e-015	-7.98264e-015	-7.39263e-015	-8.80972e-015	-6.06841e-015	-5.90707e-015	-9.66641e-015	-1.02623e-014	-6.94896e-015
-1.26428e-015	1.11111e-015	-2.49994e-015	-4.52909e-015	-7.29363e-015	-2.41889e-015	-8.73756e-015	-7.65427e-015	-4.72552e-015	-7.5431e-015	-2.65105e-015	-2.20898e-015	-2.87977e-015	-2.99856e-015	-5.14677e-015	-7.45597e-015	-6.19099e-015	-7.46166e-015	-7.04649e-015	-8.22999e-015	-5.75153e-015	-5.32483e-015	-9.70444e-015	-1.02226e-014	-6.89317e-015
-1.12648e-015	9.59488e-016	-2.32818e-015	-4.30964e-015	-7.37401e-015	-2.21121e-015	-8.46786e-015	-7.47695e-015	-4.76358e-015	-7.32291e-015	-2.92132e-015	-2.11341e-015	-2.9633e-015	-2.74648e-015	-4.75504e-015	-6.95486e-015	-5.64428e-015	-6.9395e-015	-6.70672e-015	-7.64137e-015	-5.42691e-015	-4.75409e-015	-9.72689e-015	-1.01574e-014	-6.84089e-015
-9.94448e-016	8.02376e-016	-2.1696e-015	-4.10465e-015	-7.45846e-015	-2.01039e-015	-8.17973e-015	-7.28775e-015	-4.78777e-015	-7.09814e-015	-3.19944e-015	-2.02633e-015	-3.03335e-015	-2.51287e-015	-4.37088e-015	-6.45914e-015	-5.10605e-015	-6.41781e-015	-6.37417e-015	-7.04572e-015	-5.09667e-015	-4.19826e-015	-9.73399e-015	-1.0067e-014	-6.79172e-015
-8.68262e-016	6.40923e-016	-2.02448e-015	-3.91452e-015	-7.54523e-015	-1.81761e-015	-7.87473e-015	-7.08698e-015	-4.79842e-015	-6.86945e-015	-3.48422e-015	-1.94683e-015	-3.08894e-015	-2.29856e-015	-3.9966e-015	-5.97192e-015	-4.57718e-015	-5.89871e-015	-6.04949e-015	-6.44487e-015	-4.76295e-015	-3.66045e-015	-9.72587e-015	-9.95182e-015	-6.74428e-015
-7.48168e-016	4.7612e-016	-1.89276e-015	-3.73903e-015	-7.63272e-015	-1.6341e-015	-7.55484e-015	-6.87546e-015	-4.79585e-015	-6.63669e-015	-3.77412e-015	-1.87412e-015	-3.12929e-015	-2.1042e-015	-3.63441e-015	-5.49609e-015	-4.05847e-015	-5.38368e-015	-5.73314e-015	-5.84048e-015	-4.42744e-015	-3.1441e-015	-9.7027e-015	-9.8131e-015	-6.69763e-015
-6.33766e-016	3.09056e-016	-1.77509e-015	-3.57785e-015	-7.71917e-015	-1.46073e-015	-7.2217e-015	-6.65398e-015	-4.77953e-015	-6.40004e-015	-4.06714e-015	-1.80741e-015	-3.15421e-015	-1.93018e-015	-3.28589e-015	-5.03432e-015	-3.55104e-015	-4.8746e-015	-5.42523e-015	-5.23429e-015	-4.09215e-015	-2.65176e-015	-9.66498e-015	-9.65198e-015	-6.65047e-015
-5.24937e-016	1.40462e-016	-1.67083e-015	-3.43054e-015	-7.80222e-015	-1.29862e-015	-6.87665e-015	-6.4236e-015	-4.74973e-015	-6.15948e-015	-4.36147e-015	-1.74547e-015	-3.16348e-015	-1.77628e-015	-2.95294e-015	-4.58878e-015	-3.05603e-015	-4.37295e-015	-5.12554e-015	-4.62855e-015	-3.75845e-015	-2.18565e-015	-9.61316e-015	-9.47021e-015	-6.60164e-015
-4.21722e-016	-2.82357e-017	-1.57972e-015	-3.29636e-015	-7.87991e-015	-1.14827e-015	-6.52154e-015	-6.18465e-015	-4.70671e-015	-5.91522e-015	-4.65532e-015	-1.68733e-015	-3.15731e-015	-1.64273e-015	-2.6375e-015	-4.16173e-015	-2.57419e-015	-3.88032e-015	-4.83445e-015	-4.02546e-015	-3.42799e-015	-1.74798e-015	-9.54795e-015	-9.27004e-015	-6.54992e-015
-3.23487e-016	-1.96461e-016	-1.50123e-015	-3.17385e-015	-7.95013e-015	-1.01002e-015	-6.15827e-015	-5.93756e-015	-4.65019e-015	-5.66762e-015	-4.94684e-015	-1.63203e-015	-3.13608e-015	-1.52853e-015	-2.34083e-015	-3.75501e-015	-2.10634e-015	-3.39796e-015	-4.55141e-015	-3.42641e-015	-3.10269e-015	-1.34059e-015	-9.46998e-015	-9.05354e-015	-6.49479e-015
-2.29582e-016	-3.62921e-016	-1.43455e-015	-3.0621e-015	-8.01051e-015	-8.84136e-016	-5.78906e-015	-5.68269e-015	-4.57989e-015	-5.41658e-015	-5.23386e-015	-1.57816e-015	-3.10017e-015	-1.43319e-015	-2.0644e-015	-3.37054e-015	-1.65245e-015	-2.92729e-015	-4.27598e-015	-2.834e-015	-2.78409e-015	-9.65411e-016	-9.3799e-015	-8.82301e-015	-6.43512e-015
-1.39927e-016	-5.27268e-016	-1.37887e-015	-2.95987e-015	-8.05871e-015	-7.70318e-016	-5.41521e-015	-5.42063e-015	-4.49625e-015	-5.16258e-015	-5.51428e-015	-1.52442e-015	-3.05072e-015	-1.35536e-015	-1.80898e-015	-3.00978e-015	-1.21304e-015	-2.4691e-015	-4.00759e-015	-2.25036e-015	-2.47356e-015	-6.23909e-016	-9.27837e-015	-8.58128e-015	-6.36921e-015
-5.39526e-017	-6.89084e-016	-1.33326e-015	-2.86583e-015	-8.09209e-015	-6.68215e-016	-5.03812e-015	-5.1521e-015	-4.39916e-015	-4.9058e-015	-5.78569e-015	-1.46923e-015	-2.98907e-015	-1.29396e-015	-1.57534e-015	-2.67374e-015	-7.8873e-016	-2.02425e-015	-3.74547e-015	-1.67712e-015	-2.17262e-015	-3.17273e-016	-9.16626e-015	-8.33068e-015	-6.2962e-015
2.83277e-017	-8.4806e-016	-1.29714e-015	-2.77839e-015	-8.1085e-015	-5.7752e-016	-4.65952e-015	-4.87793e-015	-4.28896e-015	-4.64642e-015	-6.04613e-015	-1.41139e-015	-2.9164e-015	-1.24695e-015	-1.36391e-015	-2.36342e-015	-3.79335e-016	-1.594e-015	-3.48896e-015	-1.11597e-015	-1.88235e-015	-4.64108e-017	-9.04427e-015	-8.07391e-015	-6.21525e-015
1.07602e-016	-1.00397e-015	-1.26888e-015	-2.69573e-015	-8.10552e-015	-4.97844e-016	-4.2815e-015	-4.59859e-015	-4.16546e-015	-4.38461e-015	-6.29325e-015	-1.3496e-015	-2.83423e-015	-1.21217e-015	-1.17514e-015	-2.0797e-015	1.49607e-017	-1.17913e-015	-3.23717e-015	-5.69025e-016	-1.60407e-015	1.88316e-016	-8.91387e-015	-7.81383e-015	-6.125e-015
1.84599e-016	-1.15633e-015	-1.24679e-015	-2.61635e-015	-8.08027e-015	-4.28507e-016	-3.90555e-015	-4.31483e-015	-4.02885e-015	-4.12072e-015	-6.5251e-015	-1.28291e-015	-2.74464e-015	-1.18807e-015	-1.00859e-015	-1.82289e-015	3.9411e-016	-7.80372e-016	-2.98923e-015	-3.83228e-017	-1.33829e-015	3.86343e-016	-8.77539e-015	-7.55336e-015	-6.02458e-015
2.59795e-016	-1.30518e-015	-1.22965e-015	-2.53893e-015	-8.03141e-015	-3.68802e-016	-3.53349e-015	-4.0276e-015	-3.87865e-015	-3.85505e-015	-6.73986e-015	-1.21034e-015	-2.64962e-015	-1.17234e-015	-8.6431e-016	-1.5933e-015	7.57801e-016	-3.98299e-016	-2.74383e-015	4.74844e-016	-1.08596e-015	5.48161e-016	-8.62965e-015	-7.29578e-015	-5.91355e-015
3.33434e-016	-1.45081e-015	-1.21594e-015	-2.46189e-015	-7.9569e-015	-3.17883e-016	-3.16747e-015	-3.73776e-015	-3.71539e-015	-3.58844e-015	-6.93573e-015	-1.13098e-015	-2.55126e-015	-1.16288e-015	-7.41918e-016	-1.39133e-015	1.10626e-015	-3.35731e-017	-2.50012e-015	9.69042e-016	-8.4782e-016	6.73831e-016	-8.4776e-015	-7.04368e-015	-5.79124e-015
4.05973e-016	-1.59328e-015	-1.20421e-015	-2.38415e-015	-7.85531e-015	-2.74113e-016	-2.80916e-015	-3.44561e-015	-3.53951e-015	-3.32146e-015	-7.11131e-015	-1.04406e-015	-2.45126e-015	-1.15791e-015	-6.40429e-016	-1.21704e-015	1.43981e-015	3.13288e-016	-2.25727e-015	1.4423e-015	-6.23553e-016	7.64096e-016	-8.32054e-015	-6.79993e-015	-5.65711e-015
4.77804e-016	-1.73307e-015	-1.19247e-015	-2.30367e-015	-7.7252e-015	-2.35893e-016	-2.46043e-015	-3.15228e-015	-3.35159e-015	-3.05484e-015	-7.26475e-015	-9.49271e-016	-2.35165e-015	-1.15518e-015	-5.59017e-016	-1.06961e-015	1.75911e-015	6.4227e-016	-2.01426e-015	1.89352e-015	-4.13217e-016	8.19335e-016	-8.15936e-015	-6.56673e-015	-5.51091e-015
5.49228e-016	-1.87002e-015	-1.17958e-015	-2.21913e-015	-7.56548e-015	-2.02214e-016	-2.12333e-015	-2.85863e-015	-3.15246e-015	-2.78962e-015	-7.39524e-015	-8.45962e-016	-2.2546e-015	-1.15206e-015	-4.96345e-016	-9.48253e-016	2.06459e-015	9.52908e-016	-1.77051e-015	2.32105e-015	-2.16922e-016	8.41049e-016	-7.99523e-015	-6.34689e-015	-5.35243e-015
6.20251e-016	-2.00467e-015	-1.16404e-015	-2.12899e-015	-7.37578e-015	-1.72124e-016	-1.80025e-015	-2.56523e-015	-2.94274e-015	-2.52661e-015	-7.50148e-015	-7.34097e-016	-2.16249e-015	-1.14667e-015	-4.5109e-016	-8.52249e-016	2.35644e-015	1.24475e-015	-1.52512e-015	2.72378e-015	-3.47131e-017	8.30612e-016	-7.82925e-015	-6.1427e-015	-5.18237e-015
6.91171e-016	-2.13765e-015	-1.14468e-015	-2.03216e-015	-7.1555e-015	-1.44006e-016	-1.49294e-015	-2.27366e-015	-2.72355e-015	-2.26695e-015	-7.58249e-015	-6.13736e-016	-2.07719e-015	-1.13714e-015	-4.21765e-016	-7.80719e-016	2.63484e-015	1.51757e-015	-1.27741e-015	3.1006e-015	1.34233e-016	7.89731e-016	-7.66288e-015	-5.95633e-015	-5.00105e-015
7.62283e-016	-2.26932e-015	-1.11996e-015	-1.92775e-015	-6.90455e-015	-1.16234e-016	-1.20362e-015	-1.9853e-015	-2.49611e-015	-2.01158e-015	-7.63805e-015	-4.84948e-016	-2.0005e-015	-1.12204e-015	-4.06764e-016	-7.32195e-016	2.90039e-015	1.7715e-015	-1.0275e-015	3.45073e-015	2.90201e-016	7.19884e-016	-7.49694e-015	-5.78956e-015	-4.80848e-015
8.33495e-016	-2.40055e-015	-1.08853e-015	-1.81471e-015	-6.6234e-015	-8.73904e-017	-9.34264e-016	-1.70103e-015	-2.26194e-015	-1.76138e-015	-7.66816e-015	-3.47775e-016	-1.93423e-015	-1.0998e-015	-4.04345e-016	-7.05559e-016	3.15396e-015	2.00638e-015	-7.74671e-016	3.77328e-015	4.3383e-016	6.23016e-016	-7.33245e-015	-5.6441e-015	-4.6052e-015
9.04943e-016	-2.53207e-015	-1.04943e-015	-1.69201e-015	-6.31231e-015	-5.64275e-017	-6.86879e-016	-1.42203e-015	-2.02271e-015	-1.51749e-015	-7.6727e-015	-2.02728e-016	-1.87993e-015	-1.06887e-015	-4.13211e-016	-6.99834e-016	3.39593e-015	2.22187e-015	-5.18717e-016	4.06746e-015	5.66343e-016	5.00802e-016	-7.17028e-015	-5.52086e-015	-4.39154e-015
9.76769e-016	-2.66461e-015	-1.00174e-015	-1.5587e-015	-5.97237e-015	-2.19809e-017	-4.6379e-016	-1.14927e-015	-1.78007e-015	-1.28116e-015	-7.65168e-015	-5.07412e-017	-1.83916e-015	-1.02761e-015	-4.3161e-016	-7.13565e-016	3.62687e-015	2.41833e-015	-2.595e-016	4.33296e-015	6.89351e-016	3.55629e-016	-7.012e-015	-5.42068e-015	-4.16809e-015
1.0494e-015	-2.79967e-015	-9.44585e-016	-1.41531e-015	-5.60507e-015	1.69001e-017	-2.67319e-016	-8.8459e-016	-1.53579e-015	-1.05357e-015	-7.60597e-015	1.07141e-016	-1.81353e-015	-9.75193e-016	-4.57583e-016	-7.45015e-016	3.84737e-015	2.59574e-015	2.89028e-018	4.56931e-015	8.03576e-016	1.89636e-016	-6.85844e-015	-5.34418e-015	-3.93594e-015
1.12295e-015	-2.93743e-015	-8.76955e-016	-1.26152e-015	-5.21234e-015	6.12736e-017	-9.90903e-017	-6.29011e-016	-1.29207e-015	-8.36303e-016	-7.53671e-015	2.69791e-016	-1.80419e-015	-9.11354e-016	-4.89195e-016	-7.92898e-016	4.05751e-015	2.75421e-015	2.67907e-016	4.77677e-015	9.10075e-016	5.10338e-018	-6.71056e-015	-5.29158e-015	-3.69661e-015
1.19693e-015	-3.07796e-015	-7.97886e-016	-1.09698e-015	-4.79564e-015	1.122e-016	3.91389e-017	-3.83858e-016	-1.05079e-015	-6.30627e-016	-7.44506e-015	4.35807e-016	-1.81226e-015	-8.35561e-016	-5.24421e-016	-8.55214e-016	4.25794e-015	2.89354e-015	5.34625e-016	4.95503e-015	1.01078e-015	-1.95249e-016	-6.56919e-015	-5.26292e-015	-3.451e-015
1.27117e-015	-3.22199e-015	-7.07407e-016	-9.21715e-016	-4.35748e-015	1.70664e-016	1.45758e-016	-1.50672e-016	-8.14546e-016	-4.37745e-016	-7.33236e-015	6.03998e-016	-1.83781e-015	-7.47805e-016	-5.61397e-016	-9.30855e-016	4.44908e-015	3.01409e-015	8.02385e-016	5.10412e-015	1.107e-015	-4.08977e-016	-6.43518e-015	-5.25716e-015	-3.20017e-015
1.34604e-015	-3.37009e-015	-6.04829e-016	-7.35613e-016	-3.90108e-015	2.36907e-016	2.19007e-016	6.87885e-017	-5.85837e-016	-2.58432e-016	-7.2002e-015	7.72778e-016	-1.88119e-015	-6.48154e-016	-5.98291e-016	-1.01838e-015	4.63105e-015	3.11667e-015	1.07052e-015	5.22397e-015	1.20034e-015	-6.3358e-016	-6.30924e-015	-5.27309e-015	-2.94567e-015
1.42157e-015	-3.5227e-015	-4.89996e-016	-5.39275e-016	-3.42952e-015	3.11185e-016	2.58091e-016	2.73226e-016	-3.66686e-016	-9.38632e-017	-7.05053e-015	9.40436e-016	-1.94222e-015	-5.36988e-016	-6.32972e-016	-1.11604e-015	4.80425e-015	3.201e-015	1.33793e-015	5.3148e-015	1.29192e-015	-8.66495e-016	-6.19181e-015	-5.30905e-015	-2.68891e-015
1.49731e-015	-3.68012e-015	-3.62753e-016	-3.33407e-016	-2.94574e-015	3.93964e-016	2.6142e-016	4.61401e-016	-1.60615e-016	5.49795e-017	-6.88563e-015	1.105e-015	-2.02095e-015	-4.15191e-016	-6.63757e-016	-1.22197e-015	4.9692e-015	3.26672e-015	1.60342e-015	5.37741e-015	1.38347e-015	-1.10503e-015	-6.08357e-015	-5.36342e-015	-2.43148e-015
1.57305e-015	-3.84214e-015	-2.23338e-016	-1.18738e-016	-2.45276e-015	4.85681e-016	2.27962e-016	6.31933e-016	2.95708e-017	1.87167e-016	-6.70787e-015	1.26493e-015	-2.11707e-015	-2.83396e-016	-6.89319e-016	-1.33477e-015	5.12639e-015	3.31413e-015	1.86614e-015	5.41236e-015	1.47636e-015	-1.34668e-015	-5.985e-015	-5.43429e-015	-2.17505e-015
1.64875e-015	-4.00871e-015	-7.21836e-017	1.03923e-016	-1.95444e-015	5.85948e-016	1.57049e-016	7.83003e-016	2.01713e-016	3.0211e-016	-6.51956e-015	1.41857e-015	-2.23055e-015	-1.42769e-016	-7.08177e-016	-1.45308e-015	5.27588e-015	3.34351e-015	2.12486e-015	5.42013e-015	1.57244e-015	-1.58864e-015	-5.89642e-015	-5.51889e-015	-1.92123e-015
1.72417e-015	-4.17991e-015	9.0356e-017	3.34133e-016	-1.4547e-015	6.94241e-016	4.85224e-017	9.13699e-016	3.52992e-016	3.98906e-016	-6.32345e-015	1.56402e-015	-2.36012e-015	5.12004e-018	-7.18675e-016	-1.575e-015	5.41766e-015	3.35559e-015	2.37764e-015	5.40134e-015	1.67273e-015	-1.82867e-015	-5.81773e-015	-5.61493e-015	-1.67128e-015
1.79906e-015	-4.3554e-015	2.64231e-016	5.70673e-016	-9.57238e-016	8.09805e-016	-9.83338e-017	1.02308e-015	4.80821e-016	4.77058e-016	-6.1226e-015	1.69976e-015	-2.50464e-015	1.58977e-016	-7.19665e-016	-1.69929e-015	5.55166e-015	3.35058e-015	2.62308e-015	5.35618e-015	1.77797e-015	-2.06461e-015	-5.74863e-015	-5.71962e-015	-1.42647e-015
1.87328e-015	-4.53474e-015	4.48295e-016	8.1268e-016	-4.65959e-016	9.31782e-016	-2.83282e-016	1.10963e-015	5.83027e-016	5.35969e-016	-5.91946e-015	1.82404e-015	-2.6633e-015	3.17173e-016	-7.10298e-016	-1.82475e-015	5.67815e-015	3.32897e-015	2.85907e-015	5.28574e-015	1.88965e-015	-2.29418e-015	-5.68928e-015	-5.83008e-015	-1.18814e-015
1.94683e-015	-4.7173e-015	6.4214e-016	1.05924e-015	1.52022e-017	1.05891e-015	-5.06336e-016	1.17166e-015	6.57271e-016	5.75359e-016	-5.71656e-015	1.93532e-015	-2.8345e-015	4.78081e-016	-6.89934e-016	-1.94997e-015	5.79733e-015	3.29118e-015	3.08368e-015	5.19145e-015	2.00835e-015	-2.51475e-015	-5.63943e-015	-5.94323e-015	-9.57481e-016
2.01968e-015	-4.90236e-015	8.44904e-016	1.3091e-015	4.82562e-016	1.19039e-015	-7.66557e-016	1.20865e-015	7.01239e-016	5.95155e-016	-5.5167e-015	2.03201e-015	-3.01597e-015	6.39332e-016	-6.57572e-016	-2.07366e-015	5.90904e-015	3.23742e-015	3.29486e-015	5.07423e-015	2.13497e-015	-2.72481e-015	-5.59858e-015	-6.05635e-015	-7.35595e-016
2.09236e-015	-5.08935e-015	1.0559e-015	1.56089e-015	9.32487e-016	1.32498e-015	-1.06288e-015	1.21963e-015	7.13051e-016	5.95688e-016	-5.32274e-015	2.11239e-015	-3.20641e-015	7.99178e-016	-6.12621e-016	-2.19444e-015	6.01321e-015	3.16824e-015	3.49111e-015	4.93535e-015	2.27049e-015	-2.92238e-015	-5.56617e-015	-6.16573e-015	-5.23621e-016
2.16494e-015	-5.27721e-015	1.27389e-015	1.81364e-015	1.36093e-015	1.46093e-015	-1.3936e-015	1.20448e-015	6.91074e-016	5.77527e-016	-5.13703e-015	2.17539e-015	-3.40435e-015	9.55903e-016	-5.54795e-016	-2.31166e-015	6.10993e-015	3.08446e-015	3.67068e-015	4.77639e-015	2.41496e-015	-3.10555e-015	-5.54182e-015	-6.2683e-015	-3.22549e-016
2.23716e-015	-5.46489e-015	1.49795e-015	2.06625e-015	1.76432e-015	1.59627e-015	-1.75742e-015	1.16312e-015	6.34111e-016	5.40892e-016	-4.96239e-015	2.21981e-015	-3.60781e-015	1.10757e-015	-4.84149e-016	-2.42435e-015	6.1987e-015	2.9866e-015	3.83194e-015	4.59794e-015	2.5691e-015	-3.27271e-015	-5.52481e-015	-6.36081e-015	-1.33461e-016
2.30884e-015	-5.65085e-015	1.72678e-015	2.31742e-015	2.1392e-015	1.72914e-015	-2.15239e-015	1.09554e-015	5.41219e-016	4.86385e-016	-4.80113e-015	2.24448e-015	-3.81457e-015	1.25239e-015	-4.00721e-016	-2.53172e-015	6.27906e-015	2.87554e-015	3.97292e-015	4.40155e-015	2.73289e-015	-3.42224e-015	-5.51424e-015	-6.43967e-015	4.36186e-017
2.3796e-015	-5.83398e-015	1.95912e-015	2.566e-015	2.48293e-015	1.85842e-015	-2.57622e-015	1.00207e-015	4.11689e-016	4.15121e-016	-4.65502e-015	2.24874e-015	-4.02312e-015	1.38845e-015	-3.05052e-016	-2.63308e-015	6.35063e-015	2.75185e-015	4.09218e-015	4.18825e-015	2.90616e-015	-3.55263e-015	-5.50923e-015	-6.50262e-015	2.08131e-016
2.44987e-015	-6.01268e-015	2.19396e-015	2.81089e-015	2.79274e-015	1.98216e-015	-3.02598e-015	8.82777e-016	2.4529e-016	3.28171e-016	-4.52638e-015	2.232e-015	-4.23162e-015	1.51412e-015	-1.97611e-016	-2.72753e-015	6.41285e-015	2.61599e-015	4.18821e-015	3.95959e-015	3.0888e-015	-3.66301e-015	-5.50886e-015	-6.54704e-015	3.59574e-016
2.51972e-015	-6.18553e-015	2.43018e-015	3.05137e-015	3.06538e-015	2.09792e-015	-3.4987e-015	7.37589e-016	4.19332e-017	2.26889e-016	-4.41687e-015	2.1939e-015	-4.43817e-015	1.62746e-015	-7.95368e-017	-2.81439e-015	6.46549e-015	2.46926e-015	4.25976e-015	3.71709e-015	3.27964e-015	-3.75236e-015	-5.51201e-015	-6.57028e-015	4.9788e-016
2.58882e-015	-6.35123e-015	2.66639e-015	3.28659e-015	3.29914e-015	2.20382e-015	-3.99098e-015	5.67068e-016	-1.97836e-016	1.12852e-016	-4.32763e-015	2.13421e-015	-4.64108e-015	1.72712e-015	4.84876e-017	-2.89304e-015	6.50805e-015	2.31285e-015	4.30577e-015	3.46239e-015	3.4782e-015	-3.81993e-015	-5.51716e-015	-6.56994e-015	6.22921e-016
2.65699e-015	-6.50779e-015	2.90131e-015	3.516e-015	3.49246e-015	2.29796e-015	-4.49891e-015	3.71957e-016	-4.73407e-016	-1.27642e-017	-4.26018e-015	2.05269e-015	-4.83906e-015	1.81208e-015	1.85645e-016	-2.9631e-015	6.54019e-015	2.14756e-015	4.32543e-015	3.19689e-015	3.68323e-015	-3.86503e-015	-5.52324e-015	-6.54449e-015	7.34862e-016
2.72467e-015	-6.65334e-015	3.13386e-015	3.73795e-015	3.64389e-015	2.37868e-015	-5.01945e-015	1.5336e-016	-7.84073e-016	-1.48226e-016	-4.21571e-015	1.94946e-015	-5.03028e-015	1.88116e-015	3.31008e-016	-3.02395e-015	6.56118e-015	1.97485e-015	4.31792e-015	2.92205e-015	3.89329e-015	-3.88741e-015	-5.52917e-015	-6.49199e-015	8.34384e-016
2.79218e-015	-6.78619e-015	3.36272e-015	3.95143e-015	3.7523e-015	2.4444e-015	-5.54863e-015	-8.76994e-017	-1.12808e-015	-2.91637e-016	-4.19455e-015	1.8249e-015	-5.21315e-015	1.93349e-015	4.83113e-016	-3.07485e-015	6.57055e-015	1.7955e-015	4.28295e-015	2.6394e-015	4.10726e-015	-3.88654e-015	-5.53324e-015	-6.41085e-015	9.22162e-016
2.85901e-015	-6.90453e-015	3.58705e-015	4.15624e-015	3.81695e-015	2.49344e-015	-6.08266e-015	-3.49545e-016	-1.50362e-015	-4.41105e-016	-4.19728e-015	1.67978e-015	-5.38596e-015	1.96855e-015	6.40324e-016	-3.11545e-015	6.56795e-015	1.61078e-015	4.22012e-015	2.35075e-015	4.32318e-015	-3.86204e-015	-5.53405e-015	-6.30051e-015	9.98388e-016
2.92528e-015	-7.00701e-015	3.80576e-015	4.35168e-015	3.83743e-015	2.52439e-015	-6.6174e-015	-6.30432e-016	-1.90851e-015	-5.94526e-016	-4.22398e-015	1.51472e-015	-5.54764e-015	1.98595e-015	8.01475e-016	-3.14527e-015	6.55282e-015	1.4221e-015	4.12935e-015	2.05757e-015	4.53952e-015	-3.81408e-015	-5.53017e-015	-6.16058e-015	1.06377e-015
2.99097e-015	-7.09194e-015	4.01767e-015	4.53711e-015	3.81409e-015	2.53599e-015	-7.1485e-015	-9.28323e-016	-2.34018e-015	-7.50021e-016	-4.27444e-015	1.33073e-015	-5.697e-015	1.98613e-015	9.64828e-016	-3.16378e-015	6.52444e-015	1.23052e-015	4.01133e-015	1.76166e-015	4.7546e-015	-3.74286e-015	-5.52025e-015	-5.99064e-015	1.11908e-015
3.05618e-015	-7.1576e-015	4.22138e-015	4.71212e-015	3.74768e-015	2.52702e-015	-7.67132e-015	-1.2416e-015	-2.79567e-015	-9.05793e-016	-4.34777e-015	1.12932e-015	-5.83315e-015	1.96889e-015	1.12903e-015	-3.17091e-015	6.48246e-015	1.03779e-015	3.86622e-015	1.4649e-015	4.96627e-015	-3.64865e-015	-5.50264e-015	-5.79108e-015	1.16519e-015
3.12085e-015	-7.20234e-015	4.41613e-015	4.87618e-015	3.63944e-015	2.49655e-015	-8.18172e-015	-1.56778e-015	-3.27194e-015	-1.05953e-015	-4.44323e-015	9.11707e-016	-5.95559e-015	1.93493e-015	1.29264e-015	-3.16588e-015	6.42653e-015	8.45461e-016	3.69478e-015	1.16892e-015	5.17254e-015	-3.53168e-015	-5.47624e-015	-5.5623e-015	1.20362e-015
3.18474e-015	-7.22515e-015	4.60106e-015	5.02936e-015	3.49082e-015	2.44418e-015	-8.67599e-015	-1.90441e-015	-3.76482e-015	-1.20899e-015	-4.55924e-015	6.79479e-016	-6.06387e-015	1.88506e-015	1.45413e-015	-3.14813e-015	6.35669e-015	6.5516e-016	3.4983e-015	8.75613e-016	5.37121e-015	-3.39287e-015	-5.43985e-015	-5.30501e-015	1.23594e-015
3.24786e-015	-7.22512e-015	4.77556e-015	5.17112e-015	3.30373e-015	2.36967e-015	-9.14966e-015	-2.24886e-015	-4.27065e-015	-1.35234e-015	-4.69457e-015	4.33937e-016	-6.15724e-015	1.82032e-015	1.61213e-015	-3.11789e-015	6.27244e-015	4.68076e-016	3.27823e-015	5.86457e-016	5.56016e-015	-3.23263e-015	-5.3919e-015	-5.0203e-015	1.26299e-015
3.3101e-015	-7.20061e-015	4.93854e-015	5.30132e-015	3.08069e-015	2.27294e-015	-9.5986e-015	-2.59887e-015	-4.78544e-015	-1.48766e-015	-4.84761e-015	1.76663e-016	-6.23468e-015	1.74177e-015	1.76498e-015	-3.07519e-015	6.17357e-015	2.8556e-016	3.03599e-015	3.0331e-016	5.73799e-015	-3.05171e-015	-5.33125e-015	-4.70998e-015	1.28633e-015
3.37093e-015	-7.15108e-015	5.08923e-015	5.41942e-015	2.82401e-015	2.15458e-015	-1.00189e-014	-2.95151e-015	-5.30486e-015	-1.61286e-015	-5.0163e-015	-9.04413e-017	-6.29633e-015	1.65065e-015	1.91114e-015	-3.0193e-015	6.06029e-015	1.08838e-016	2.77354e-015	2.77851e-017	5.90238e-015	-2.85081e-015	-5.25693e-015	-4.37632e-015	1.3079e-015
3.42994e-015	-7.07569e-015	5.2268e-015	5.5253e-015	2.53682e-015	2.01454e-015	-1.04069e-014	-3.30405e-015	-5.82485e-015	-1.7259e-015	-5.1988e-015	-3.6514e-016	-6.34243e-015	1.54857e-015	2.04921e-015	-2.94987e-015	5.9325e-015	-6.00489e-017	2.49324e-015	-2.38085e-016	6.05129e-015	-2.63148e-015	-5.16793e-015	-4.02094e-015	1.32878e-015
3.48687e-015	-6.97398e-015	5.35072e-015	5.61849e-015	2.22257e-015	1.85372e-015	-1.07596e-014	-3.6535e-015	-6.34144e-015	-1.82534e-015	-5.39302e-015	-6.45759e-016	-6.3726e-015	1.4373e-015	2.17822e-015	-2.86682e-015	5.79008e-015	-2.19381e-016	2.19745e-015	-4.92558e-016	6.183e-015	-2.39467e-015	-5.06335e-015	-3.64619e-015	1.35068e-015
3.54157e-015	-6.8455e-015	5.46048e-015	5.69883e-015	1.88505e-015	1.67287e-015	-1.10735e-014	-3.99687e-015	-6.85034e-015	-1.90958e-015	-5.59668e-015	-9.30263e-016	-6.38717e-015	1.31863e-015	2.29688e-015	-2.76957e-015	5.63386e-015	-3.6814e-016	1.88892e-015	-7.33881e-016	6.29594e-015	-2.14121e-015	-4.94264e-015	-3.25488e-015	1.3748e-015
3.59382e-015	-6.69014e-015	5.55577e-015	5.76672e-015	1.52819e-015	1.47357e-015	-1.13458e-014	-4.3314e-015	-7.3471e-015	-1.97737e-015	-5.80727e-015	-1.21657e-015	-6.38653e-015	1.19513e-015	2.40407e-015	-2.65783e-015	5.46423e-015	-5.04851e-016	1.57034e-015	-9.60097e-016	6.38868e-015	-1.87239e-015	-4.80492e-015	-2.84957e-015	1.40265e-015
3.64352e-015	-6.50801e-015	5.63587e-015	5.8224e-015	1.15589e-015	1.25718e-015	-1.15742e-014	-4.65433e-015	-7.8275e-015	-2.02727e-015	-6.02217e-015	-1.50285e-015	-6.37149e-015	1.0692e-015	2.49905e-015	-2.5317e-015	5.28191e-015	-6.27832e-016	1.24464e-015	-1.16987e-015	6.45974e-015	-1.58948e-015	-4.64991e-015	-2.43269e-015	1.4358e-015
3.69e-015	-6.29925e-015	5.69984e-015	5.86566e-015	7.72357e-016	1.02545e-015	-1.17559e-014	-4.96291e-015	-8.28774e-015	-2.05826e-015	-6.2392e-015	-1.78739e-015	-6.34243e-015	9.429e-016	2.58107e-015	-2.39113e-015	5.08792e-015	-7.36217e-016	9.14822e-016	-1.36147e-015	6.50848e-015	-1.29418e-015	-4.47713e-015	-2.00769e-015	1.4759e-015
3.73311e-015	-6.0642e-015	5.74716e-015	5.89628e-015	3.81743e-016	7.80658e-016	-1.18898e-014	-5.25484e-015	-8.72414e-015	-2.06953e-015	-6.45549e-015	-2.06794e-015	-6.29952e-015	8.18392e-016	2.6494e-015	-2.23611e-015	4.88327e-015	-8.28593e-016	5.84152e-016	-1.53371e-015	6.5342e-015	-9.87416e-016	-4.28632e-015	-1.5775e-015	1.52414e-015
3.77236e-015	-5.80342e-015	5.77751e-015	5.91458e-015	-1.14087e-017	5.24666e-016	-1.19752e-014	-5.52768e-015	-9.13282e-015	-2.06026e-015	-6.6686e-015	-2.34271e-015	-6.24325e-015	6.97932e-016	2.70423e-015	-2.06683e-015	4.66861e-015	-9.03986e-016	2.5607e-016	-1.68476e-015	6.53618e-015	-6.70549e-016	-4.07749e-015	-1.14521e-015	1.58157e-015
3.80762e-015	-5.51794e-015	5.79085e-015	5.92076e-015	-4.02768e-016	2.59931e-016	-1.20108e-014	-5.77836e-015	-9.50996e-015	-2.02974e-015	-6.87611e-015	-2.60968e-015	-6.17499e-015	5.83928e-016	2.74548e-015	-1.88351e-015	4.44511e-015	-9.61144e-016	-6.59266e-017	-1.81334e-015	6.51476e-015	-3.45357e-016	-3.85063e-015	-7.13415e-016	1.64934e-015
3.83864e-015	-5.20881e-015	5.78694e-015	5.91502e-015	-7.87878e-016	-1.13078e-017	-1.19965e-014	-6.00431e-015	-9.85282e-015	-1.97777e-015	-7.07588e-015	-2.86721e-015	-6.09539e-015	4.78385e-016	2.77306e-015	-1.68668e-015	4.21425e-015	-9.9911e-016	-3.7836e-016	-1.91863e-015	6.4701e-015	-1.32131e-017	-3.6063e-015	-2.84818e-016	1.7285e-015
3.86501e-015	-4.87768e-015	5.76522e-015	5.89779e-015	-1.16243e-015	-2.86819e-016	-1.1932e-014	-6.20346e-015	-1.01589e-014	-1.90429e-015	-7.26549e-015	-3.11328e-015	-6.00487e-015	3.83403e-016	2.78745e-015	-1.47616e-015	3.97729e-015	-1.01687e-015	-6.78305e-016	-1.9991e-015	6.40225e-015	3.24749e-016	-3.34486e-015	1.37736e-016	1.82003e-015
3.8868e-015	-4.52622e-015	5.72549e-015	5.86937e-015	-1.5222e-015	-5.64556e-016	-1.18181e-014	-6.3737e-015	-1.04257e-014	-1.80905e-015	-7.44246e-015	-3.34625e-015	-5.90457e-015	3.00561e-016	2.78915e-015	-1.25232e-015	3.73568e-015	-1.01382e-015	-9.62145e-016	-2.05429e-015	6.31177e-015	6.67149e-016	-3.06697e-015	5.5215e-016	1.92462e-015
3.90381e-015	-4.15576e-015	5.66777e-015	5.83003e-015	-1.8634e-015	-8.41815e-016	-1.16557e-014	-6.51317e-015	-1.06516e-014	-1.69252e-015	-7.60489e-015	-3.56479e-015	-5.79516e-015	2.31715e-016	2.77878e-015	-1.01567e-015	3.49101e-015	-9.89612e-016	-1.2263e-015	-2.0832e-015	6.19986e-015	1.01211e-015	-2.77292e-015	9.55653e-016	2.04311e-015
3.91594e-015	-3.76798e-015	5.59173e-015	5.78049e-015	-2.18193e-015	-1.11605e-015	-1.14463e-014	-6.62014e-015	-1.08353e-014	-1.55531e-015	-7.75082e-015	-3.7671e-015	-5.67729e-015	1.78808e-016	2.75705e-015	-7.66566e-016	3.24523e-015	-9.43799e-016	-1.46789e-015	-2.08455e-015	6.06779e-015	1.35847e-015	-2.46384e-015	1.34575e-015	2.17557e-015
3.92325e-015	-3.36479e-015	5.49755e-015	5.72092e-015	-2.47453e-015	-1.38499e-015	-1.11916e-014	-6.69347e-015	-1.09756e-014	-1.39811e-015	-7.87906e-015	-3.95207e-015	-5.55207e-015	1.43012e-016	2.72477e-015	-5.05977e-016	3.00048e-015	-8.75779e-016	-1.68445e-015	-2.05773e-015	5.91695e-015	1.7053e-015	-2.14085e-015	1.72058e-015	2.32276e-015
3.92566e-015	-2.94862e-015	5.38527e-015	5.65179e-015	-2.73789e-015	-1.64579e-015	-1.08938e-014	-6.73229e-015	-1.10713e-014	-1.22172e-015	-7.98861e-015	-4.11825e-015	-5.42018e-015	1.25494e-016	2.68343e-015	-2.34458e-016	2.75911e-015	-7.85766e-016	-1.87288e-015	-2.0023e-015	5.749e-015	2.0514e-015	-1.80501e-015	2.07845e-015	2.48522e-015
3.9231e-015	-2.52177e-015	5.25511e-015	5.57321e-015	-2.96831e-015	-1.89596e-015	-1.05553e-014	-6.73535e-015	-1.11228e-014	-1.02708e-015	-8.07814e-015	-4.26415e-015	-5.2822e-015	1.27371e-016	2.63375e-015	4.68267e-017	2.52312e-015	-6.74021e-016	-2.03039e-015	-1.91795e-015	5.56555e-015	2.39507e-015	-1.45746e-015	2.41809e-015	2.6627e-015
3.91581e-015	-2.08672e-015	5.10705e-015	5.48576e-015	-3.16337e-015	-2.13349e-015	-1.01795e-014	-6.70163e-015	-1.11309e-014	-8.15554e-016	-8.1467e-015	-4.38908e-015	-5.13828e-015	1.49387e-016	2.577e-015	3.36696e-016	2.29422e-015	-5.40737e-016	-2.15519e-015	-1.80453e-015	5.36907e-015	2.7353e-015	-1.09926e-015	2.73829e-015	2.85501e-015
3.90409e-015	-1.64566e-015	4.94133e-015	5.39045e-015	-3.32064e-015	-2.35679e-015	-9.76956e-015	-6.63083e-015	-1.1096e-014	-5.88175e-016	-8.1938e-015	-4.49215e-015	-4.98929e-015	1.92397e-016	2.51495e-015	6.34474e-016	2.07478e-015	-3.85869e-016	-2.2452e-015	-1.66165e-015	5.16231e-015	3.07116e-015	-7.31757e-016	3.03867e-015	3.06175e-015
3.88819e-015	-1.20072e-015	4.75862e-015	5.28828e-015	-3.43863e-015	-2.56359e-015	-9.32845e-015	-6.52226e-015	-1.10192e-014	-3.4644e-016	-8.21869e-015	-4.5727e-015	-4.83609e-015	2.56402e-016	2.44907e-015	9.39433e-016	1.86685e-015	-2.09583e-016	-2.29858e-015	-1.48948e-015	4.94795e-015	3.40152e-015	-3.56869e-016	3.31851e-015	3.28284e-015
3.86815e-015	-7.54543e-016	4.55919e-015	5.18021e-015	-3.5156e-015	-2.75216e-015	-8.85938e-015	-6.37635e-015	-1.09016e-014	-9.12504e-017	-8.22113e-015	-4.62984e-015	-4.67911e-015	3.41995e-016	2.38135e-015	1.25025e-015	1.67277e-015	-1.31014e-017	-2.31337e-015	-1.28852e-015	4.72885e-015	3.72538e-015	2.3833e-017	3.57759e-015	3.51777e-015
3.84449e-015	-3.09779e-016	4.34356e-015	5.06631e-015	-3.55017e-015	-2.92067e-015	-8.36631e-015	-6.19346e-015	-1.07454e-014	1.75602e-016	-8.20134e-015	-4.66307e-015	-4.51885e-015	4.48853e-016	2.31371e-015	1.56526e-015	1.49546e-015	2.03316e-016	-2.2885e-015	-1.05943e-015	4.50739e-015	4.04176e-015	4.08933e-016	3.81605e-015	3.76568e-015
3.8176e-015	1.31672e-016	4.11245e-015	4.94764e-015	-3.54223e-015	-3.06814e-015	-7.85265e-015	-5.97391e-015	-1.05535e-014	4.52304e-016	-8.1595e-015	-4.67195e-015	-4.35575e-015	5.76514e-016	2.24798e-015	1.88312e-015	1.33702e-015	4.38867e-016	-2.22313e-015	-8.02741e-016	4.28673e-015	4.34978e-015	7.96785e-016	4.0346e-015	4.02558e-015
3.78803e-015	5.67365e-016	3.86689e-015	4.82529e-015	-3.49149e-015	-3.19355e-015	-7.32256e-015	-5.71904e-015	-1.03291e-014	7.37593e-016	-8.09627e-015	-4.65599e-015	-4.19023e-015	7.2406e-016	2.18553e-015	2.20235e-015	1.19933e-015	6.92345e-016	-2.11678e-015	-5.18785e-016	4.06955e-015	4.64895e-015	1.18553e-015	4.23382e-015	4.29703e-015
3.75664e-015	9.94498e-016	3.60791e-015	4.70017e-015	-3.39765e-015	-3.29592e-015	-6.78008e-015	-5.42998e-015	-1.00749e-014	1.0298e-015	-8.01189e-015	-4.6153e-015	-4.02311e-015	8.91027e-016	2.12845e-015	2.52183e-015	1.08417e-015	9.6261e-016	-1.96951e-015	-2.08656e-016	3.85891e-015	4.93828e-015	1.57369e-015	4.41471e-015	4.57892e-015
3.72356e-015	1.41108e-015	3.33645e-015	4.57381e-015	-3.26146e-015	-3.37471e-015	-6.22908e-015	-5.10827e-015	-9.79421e-015	1.32688e-015	-7.90709e-015	-4.55002e-015	-3.85459e-015	1.0763e-015	2.07862e-015	2.8398e-015	9.93735e-016	1.24863e-015	-1.78176e-015	1.26392e-016	3.65808e-015	5.21696e-015	1.95974e-015	4.57827e-015	4.87036e-015
3.68927e-015	1.81526e-015	3.05385e-015	4.44685e-015	-3.08415e-015	-3.42981e-015	-5.67291e-015	-4.75577e-015	-9.4904e-015	1.62748e-015	-7.78287e-015	-4.46012e-015	-3.68495e-015	1.27869e-015	2.03768e-015	3.15432e-015	9.29678e-016	1.54941e-015	-1.55433e-015	4.85214e-016	3.46977e-015	5.48452e-015	2.34228e-015	4.72583e-015	5.17009e-015
3.65431e-015	2.20487e-015	2.76158e-015	4.32057e-015	-2.8667e-015	-3.46087e-015	-5.11523e-015	-4.37412e-015	-9.16724e-015	1.93e-015	-7.64006e-015	-4.34573e-015	-3.51473e-015	1.49688e-015	2.00734e-015	3.46469e-015	8.93404e-016	1.8632e-015	-1.28843e-015	8.66132e-016	3.29659e-015	5.74087e-015	2.71956e-015	4.859e-015	5.47672e-015
3.6192e-015	2.57782e-015	2.46125e-015	4.19637e-015	-2.61157e-015	-3.46829e-015	-4.55989e-015	-3.96505e-015	-8.82798e-015	2.23276e-015	-7.47991e-015	-4.20712e-015	-3.34436e-015	1.72873e-015	1.98879e-015	3.76908e-015	8.86618e-016	2.18836e-015	-9.85432e-016	1.26754e-015	3.1412e-015	5.9853e-015	3.09033e-015	4.97985e-015	5.78891e-015
3.5846e-015	2.93255e-015	2.15442e-015	4.07513e-015	-2.32125e-015	-3.45304e-015	-4.01052e-015	-3.531e-015	-8.47695e-015	2.53438e-015	-7.30341e-015	-4.04506e-015	-3.17425e-015	1.97312e-015	1.98375e-015	4.06592e-015	9.1038e-016	2.52356e-015	-6.46693e-016	1.68769e-015	3.00615e-015	6.21732e-015	3.4531e-015	5.09042e-015	6.10537e-015
3.55096e-015	3.26724e-015	1.84291e-015	3.95838e-015	-1.99832e-015	-3.41561e-015	-3.47048e-015	-3.0748e-015	-8.11771e-015	2.83337e-015	-7.11184e-015	-3.86002e-015	-3.00483e-015	2.22821e-015	1.99327e-015	4.35379e-015	9.65691e-016	2.86717e-015	-2.74132e-016	2.12512e-015	2.89336e-015	6.43659e-015	3.80664e-015	5.19296e-015	6.42478e-015
3.51813e-015	3.58128e-015	1.52857e-015	3.84697e-015	-1.64573e-015	-3.35703e-015	-2.94261e-015	-2.599e-015	-7.75384e-015	3.12844e-015	-6.90635e-015	-3.65284e-015	-2.83657e-015	2.49143e-015	2.01842e-015	4.6316e-015	1.05329e-015	3.21752e-015	1.30162e-016	2.57786e-015	2.80521e-015	6.64291e-015	4.14978e-015	5.28996e-015	6.74581e-015
3.48691e-015	3.87318e-015	1.21346e-015	3.74184e-015	-1.26672e-015	-3.27828e-015	-2.43018e-015	-2.10611e-015	-7.3891e-015	3.41829e-015	-6.68816e-015	-3.42407e-015	-2.66941e-015	2.7613e-015	2.06015e-015	4.89745e-015	1.174e-015	3.57267e-015	5.63253e-016	3.04388e-015	2.74295e-015	6.83582e-015	4.48169e-015	5.38354e-015	7.06705e-015
3.45777e-015	4.14213e-015	8.99777e-016	3.64437e-015	-8.64831e-016	-3.18048e-015	-1.93556e-015	-1.5993e-015	-7.02731e-015	3.7017e-015	-6.45874e-015	-3.17462e-015	-2.50376e-015	3.03592e-015	2.11926e-015	5.14985e-015	1.32793e-015	3.93101e-015	1.02212e-015	3.52097e-015	2.70774e-015	7.01488e-015	4.80131e-015	5.47567e-015	7.38736e-015
3.43101e-015	4.38744e-015	5.89931e-016	3.55519e-015	-4.44352e-016	-3.06524e-015	-1.46109e-015	-1.08205e-015	-6.67185e-015	3.97763e-015	-6.2194e-015	-2.90584e-015	-2.33999e-015	3.31336e-015	2.19591e-015	5.38757e-015	1.51553e-015	4.29097e-015	1.5036e-015	4.00674e-015	2.70073e-015	7.1799e-015	5.10794e-015	5.5684e-015	7.70519e-015
3.40665e-015	4.6086e-015	2.86222e-016	3.47558e-015	-8.95592e-018	-2.93407e-015	-1.00872e-015	-5.58029e-016	-6.32567e-015	4.24488e-015	-5.97118e-015	-2.61847e-015	-2.17883e-015	3.59201e-015	2.29039e-015	5.60979e-015	1.73622e-015	4.65036e-015	2.00442e-015	4.49919e-015	2.72288e-015	7.33084e-015	5.40088e-015	5.66431e-015	8.01993e-015
3.38474e-015	4.80522e-015	-9.10296e-018	3.40687e-015	4.37252e-016	-2.78852e-015	-5.80076e-016	-3.03782e-017	-5.9912e-015	4.50276e-015	-5.71487e-015	-2.31381e-015	-2.02023e-015	3.86975e-015	2.403e-015	5.81553e-015	1.98928e-015	5.00752e-015	2.52079e-015	4.99652e-015	2.77499e-015	7.46792e-015	5.67994e-015	5.76501e-015	8.32987e-015
3.36557e-015	4.97723e-015	-2.93715e-016	3.34936e-015	8.89487e-016	-2.63066e-015	-1.76596e-016	4.97428e-016	-5.671e-015	4.75012e-015	-5.45183e-015	-1.99306e-015	-1.86451e-015	4.14439e-015	2.53359e-015	6.0036e-015	2.27415e-015	5.36092e-015	3.04909e-015	5.49584e-015	2.85661e-015	7.59085e-015	5.94464e-015	5.87255e-015	8.63381e-015
3.34863e-015	5.12443e-015	-5.65334e-016	3.30366e-015	1.34311e-015	-2.46193e-015	2.00831e-016	1.02198e-015	-5.36734e-015	4.98622e-015	-5.18304e-015	-1.6579e-015	-1.71257e-015	4.41358e-015	2.68166e-015	6.17284e-015	2.58923e-015	5.70859e-015	3.58517e-015	5.9953e-015	2.96708e-015	7.69973e-015	6.19502e-015	5.98863e-015	8.93042e-015
3.33406e-015	5.24714e-015	-8.21616e-016	3.27037e-015	1.794e-015	-2.28474e-015	5.51059e-016	1.53991e-015	-5.08159e-015	5.21054e-015	-4.90882e-015	-1.30979e-015	-1.56459e-015	4.67607e-015	2.84635e-015	6.32297e-015	2.93322e-015	6.04903e-015	4.12553e-015	6.49264e-015	3.10604e-015	7.79479e-015	6.43123e-015	6.11482e-015	9.21826e-015
3.32224e-015	5.34613e-015	-1.06061e-015	3.2502e-015	2.23802e-015	-2.10131e-015	8.73544e-016	2.04692e-015	-4.81518e-015	5.42289e-015	-4.62988e-015	-9.50276e-016	-1.42119e-015	4.93035e-015	3.02656e-015	6.45361e-015	3.30459e-015	6.3804e-015	4.66637e-015	6.98524e-015	3.27262e-015	7.87576e-015	6.65323e-015	6.25299e-015	9.4967e-015
3.31267e-015	5.42248e-015	-1.28024e-015	3.24309e-015	2.67114e-015	-1.91363e-015	1.1681e-015	2.53964e-015	-4.56869e-015	5.62268e-015	-4.34708e-015	-5.81324e-016	-1.28256e-015	5.17447e-015	3.22143e-015	6.56425e-015	3.70131e-015	6.70105e-015	5.2036e-015	7.47077e-015	3.46534e-015	7.94295e-015	6.86157e-015	6.40423e-015	9.7644e-015
3.30477e-015	5.47687e-015	-1.47814e-015	3.24891e-015	3.08913e-015	-1.72338e-015	1.43427e-015	3.01467e-015	-4.34312e-015	5.80949e-015	-4.06074e-015	-2.04742e-016	-1.14909e-015	5.40725e-015	3.42939e-015	6.65441e-015	4.12095e-015	7.00929e-015	5.73374e-015	7.94725e-015	3.68204e-015	7.99668e-015	7.05664e-015	6.56938e-015	1.00206e-014
3.29804e-015	5.51043e-015	-1.65285e-015	3.26755e-015	3.48756e-015	-1.53271e-015	1.67255e-015	3.46838e-015	-4.1386e-015	5.98302e-015	-3.77137e-015	1.77329e-016	-1.0211e-015	5.62709e-015	3.6487e-015	6.72471e-015	4.56157e-015	7.30387e-015	6.25278e-015	8.41222e-015	3.92081e-015	8.03687e-015	7.23885e-015	6.74961e-015	1.02643e-014
3.29211e-015	5.52436e-015	-1.80218e-015	3.29873e-015	3.86209e-015	-1.34366e-015	1.88368e-015	3.89801e-015	-3.95528e-015	6.1429e-015	-3.47933e-015	5.62797e-016	-8.98318e-016	5.83253e-015	3.8778e-015	6.77519e-015	5.02e-015	7.58308e-015	6.7565e-015	8.86345e-015	4.17926e-015	8.06389e-015	7.40881e-015	6.94535e-015	1.04948e-014
3.2864e-015	5.52018e-015	-1.92516e-015	3.34213e-015	4.20939e-015	-1.15818e-015	2.06781e-015	4.30043e-015	-3.79235e-015	6.28946e-015	-3.1851e-015	9.49948e-016	-7.81022e-016	6.02276e-015	4.11463e-015	6.8058e-015	5.4929e-015	7.84534e-015	7.24147e-015	9.29882e-015	4.45489e-015	8.07846e-015	7.56772e-015	7.15675e-015	1.07116e-014
3.28052e-015	5.49953e-015	-2.02069e-015	3.39735e-015	4.52625e-015	-9.78039e-016	2.22603e-015	4.67276e-015	-3.64856e-015	6.42282e-015	-2.88892e-015	1.33659e-015	-6.69332e-016	6.19668e-015	4.35708e-015	6.81703e-015	5.9774e-015	8.08959e-015	7.70465e-015	9.71608e-015	4.74471e-015	8.08107e-015	7.71627e-015	7.38369e-015	1.09146e-014
3.27389e-015	5.46425e-015	-2.08719e-015	3.46315e-015	4.80974e-015	-8.05342e-016	2.35949e-015	5.01196e-015	-3.52288e-015	6.5427e-015	-2.59064e-015	1.72088e-015	-5.63792e-016	6.35328e-015	4.60286e-015	6.80922e-015	6.47048e-015	8.3152e-015	8.14291e-015	1.01137e-014	5.04607e-015	8.07191e-015	7.85573e-015	7.62572e-015	1.11036e-014
3.26606e-015	5.41634e-015	-2.12381e-015	3.53841e-015	5.05701e-015	-6.41832e-016	2.46949e-015	5.31566e-015	-3.4136e-015	6.64925e-015	-2.28978e-015	2.10088e-015	-4.64629e-016	6.49218e-015	4.84938e-015	6.78311e-015	6.96872e-015	8.5206e-015	8.55329e-015	1.04897e-014	5.35547e-015	8.05164e-015	7.9871e-015	7.88233e-015	1.12784e-014
3.25635e-015	5.35782e-015	-2.13028e-015	3.62217e-015	5.26577e-015	-4.88709e-016	2.55698e-015	5.58183e-015	-3.31873e-015	6.74259e-015	-1.98658e-015	2.47441e-015	-3.7191e-016	6.6127e-015	5.09418e-015	6.73921e-015	7.46817e-015	8.70509e-015	8.93304e-015	1.0842e-014	5.66948e-015	8.02101e-015	8.11144e-015	8.15278e-015	1.14383e-014
3.24433e-015	5.29051e-015	-2.10629e-015	3.71284e-015	5.43387e-015	-3.47209e-016	2.62367e-015	5.80859e-015	-3.23597e-015	6.82299e-015	-1.6805e-015	2.83953e-015	-2.85426e-016	6.71401e-015	5.33446e-015	6.67892e-015	7.96516e-015	8.86783e-015	9.28009e-015	1.11692e-014	5.98464e-015	7.98019e-015	8.23017e-015	8.43619e-015	1.15832e-014
3.22984e-015	5.21637e-015	-2.052e-015	3.80869e-015	5.56008e-015	-2.1827e-016	2.67101e-015	5.99467e-015	-3.16283e-015	6.89065e-015	-1.37194e-015	3.19421e-015	-2.05258e-016	6.79525e-015	5.56723e-015	6.60299e-015	8.45563e-015	9.00851e-015	9.59224e-015	1.14701e-014	6.29732e-015	7.92997e-015	8.34454e-015	8.73108e-015	1.1713e-014
3.21207e-015	5.13757e-015	-1.96729e-015	3.90845e-015	5.64326e-015	-1.02844e-016	2.70034e-015	6.13866e-015	-3.09675e-015	6.94592e-015	-1.06056e-015	3.53687e-015	-1.30773e-016	6.85726e-015	5.78987e-015	6.5123e-015	8.93577e-015	9.12645e-015	9.86797e-015	1.17429e-014	6.60413e-015	7.87088e-015	8.45589e-015	9.03606e-015	1.18276e-014
3.19099e-015	5.0565e-015	-1.85284e-015	4.01001e-015	5.68299e-015	-1.64708e-018	2.71367e-015	6.24026e-015	-3.03503e-015	6.9891e-015	-7.46273e-016	3.86562e-015	-6.17871e-017	6.89941e-015	5.99967e-015	6.40811e-015	9.40208e-015	9.2213e-015	1.01055e-014	1.19862e-014	6.90122e-015	7.8039e-015	8.56495e-015	9.34927e-015	1.19271e-014
3.16669e-015	4.97484e-015	-1.70947e-015	4.11171e-015	5.67933e-015	8.43423e-017	2.71273e-015	6.29902e-015	-2.97552e-015	7.02059e-015	-4.28782e-016	4.17872e-015	1.76407e-018	6.92163e-015	6.19423e-015	6.29207e-015	9.85122e-015	9.29313e-015	1.03035e-014	1.2199e-014	7.18498e-015	7.72995e-015	8.673e-015	9.66854e-015	1.20118e-014
3.13857e-015	4.89459e-015	-1.53862e-015	4.21177e-015	5.6322e-015	1.54815e-016	2.69874e-015	6.31457e-015	-2.91526e-015	7.04067e-015	-1.07951e-016	4.47495e-015	6.0333e-017	6.92394e-015	6.37078e-015	6.16573e-015	1.02799e-014	9.34156e-015	1.04616e-014	1.23806e-014	7.45249e-015	7.64964e-015	8.78149e-015	9.99211e-015	1.20815e-014
3.10617e-015	4.81801e-015	-1.34229e-015	4.30803e-015	5.54213e-015	2.096e-016	2.67367e-015	6.28739e-015	-2.85157e-015	7.05003e-015	2.1623e-016	4.75268e-015	1.14709e-016	6.90644e-015	6.52647e-015	6.02977e-015	1.06846e-014	9.36625e-015	1.0579e-014	1.25308e-014	7.7002e-015	7.56382e-015	8.89103e-015	1.03179e-014	1.21364e-014
3.06973e-015	4.74646e-015	-1.12198e-015	4.39864e-015	5.41046e-015	2.48131e-016	2.6393e-015	6.21816e-015	-2.78176e-015	7.04937e-015	5.44017e-016	5.01035e-015	1.65459e-016	6.86957e-015	6.65901e-015	5.88558e-015	1.1062e-014	9.36734e-015	1.06559e-014	1.26486e-014	7.92492e-015	7.47314e-015	9.00272e-015	1.06433e-014	1.21767e-014
3.02923e-015	4.68181e-015	-8.79557e-016	4.48127e-015	5.23845e-015	2.70864e-016	2.59747e-015	6.10768e-015	-2.7033e-015	7.03916e-015	8.75462e-016	5.2472e-015	2.13102e-016	6.81335e-015	6.76626e-015	5.73461e-015	1.14089e-014	9.34586e-015	1.0693e-014	1.27336e-014	8.12416e-015	7.37864e-015	9.11706e-015	1.09657e-014	1.22026e-014
2.9844e-015	4.62536e-015	-6.17287e-016	4.55403e-015	5.02841e-015	2.77714e-016	2.54955e-015	5.95795e-015	-2.61373e-015	7.01991e-015	1.21041e-015	5.4622e-015	2.5786e-016	6.73782e-015	6.84574e-015	5.57843e-015	1.17218e-014	9.30179e-015	1.06909e-014	1.27856e-014	8.29534e-015	7.28118e-015	9.23485e-015	1.12825e-014	1.22143e-014
2.93561e-015	4.57871e-015	-3.3807e-016	4.61476e-015	4.78249e-015	2.69208e-016	2.49743e-015	5.77068e-015	-2.51056e-015	6.99195e-015	1.54869e-015	5.65442e-015	3.00942e-016	6.64313e-015	6.89598e-015	5.41832e-015	1.19983e-014	9.23589e-015	1.06504e-014	1.28045e-014	8.43631e-015	7.18156e-015	9.35667e-015	1.1591e-014	1.22119e-014
2.88328e-015	4.54271e-015	-4.46287e-017	4.66185e-015	4.50393e-015	2.45838e-016	2.44267e-015	5.54764e-015	-2.39215e-015	6.95545e-015	1.89038e-015	5.82315e-015	3.43274e-016	6.53012e-015	6.91562e-015	5.2557e-015	1.22357e-014	9.14909e-015	1.05731e-014	1.27908e-014	8.54506e-015	7.08035e-015	9.48284e-015	1.1889e-014	1.21959e-014
2.82801e-015	4.51831e-015	2.60236e-016	4.69332e-015	4.1953e-015	2.08478e-016	2.38642e-015	5.29136e-015	-2.2564e-015	6.91102e-015	2.23473e-015	5.96825e-015	3.85861e-016	6.39937e-015	6.90305e-015	5.09204e-015	1.24316e-014	9.04202e-015	1.04602e-014	1.27442e-014	8.61996e-015	6.97854e-015	9.6133e-015	1.2174e-014	1.21662e-014
2.77048e-015	4.50653e-015	5.73877e-016	4.70774e-015	3.85998e-015	1.57835e-016	2.33056e-015	5.00488e-015	-2.10141e-015	6.85944e-015	2.58171e-015	6.08998e-015	4.29341e-016	6.2512e-015	6.85722e-015	4.92811e-015	1.25843e-014	8.91643e-015	1.03137e-014	1.26652e-014	8.65938e-015	6.87697e-015	9.7481e-015	1.24433e-014	1.21235e-014
2.71096e-015	4.50822e-015	8.92832e-016	4.7034e-015	3.50137e-015	9.46341e-017	2.27629e-015	4.69184e-015	-1.92626e-015	6.80123e-015	2.93105e-015	6.18811e-015	4.74667e-016	6.086e-015	6.77724e-015	4.76475e-015	1.26918e-014	8.77289e-015	1.01354e-014	1.25548e-014	8.66257e-015	6.77656e-015	9.88692e-015	1.26944e-014	1.20685e-014
2.64944e-015	4.52361e-015	1.2136e-015	4.67916e-015	3.12346e-015	1.94293e-017	2.22489e-015	4.3563e-015	-1.72974e-015	6.73692e-015	3.28182e-015	6.26297e-015	5.22945e-016	5.90399e-015	6.6626e-015	4.60246e-015	1.27529e-014	8.61263e-015	9.92691e-015	1.24142e-014	8.62888e-015	6.67759e-015	1.00293e-014	1.29247e-014	1.20011e-014
2.58619e-015	4.5525e-015	1.53256e-015	4.63396e-015	2.73023e-015	-6.68404e-017	2.17756e-015	4.00195e-015	-1.51124e-015	6.66683e-015	3.63327e-015	6.31476e-015	5.74711e-016	5.70563e-015	6.51292e-015	4.44211e-015	1.27665e-014	8.43722e-015	9.6904e-015	1.22448e-014	8.55865e-015	6.58094e-015	1.01746e-014	1.31318e-014	1.19216e-014
2.52168e-015	4.59518e-015	1.84692e-015	4.56679e-015	2.32643e-015	-1.62818e-016	2.13534e-015	3.63281e-015	-1.27072e-015	6.59164e-015	3.98491e-015	6.34417e-015	6.31242e-016	5.49152e-015	6.32814e-015	4.28486e-015	1.27316e-014	8.248e-015	9.42889e-015	1.20476e-014	8.45266e-015	6.48719e-015	1.03224e-014	1.33136e-014	1.18296e-014
2.4566e-015	4.65138e-015	2.15348e-015	4.47716e-015	1.91614e-015	-2.67213e-016	2.09888e-015	3.25347e-015	-1.00848e-015	6.51216e-015	4.33582e-015	6.35216e-015	6.93316e-016	5.26193e-015	6.1088e-015	4.13138e-015	1.26486e-014	8.04628e-015	9.14476e-015	1.18238e-014	8.31136e-015	6.39687e-015	1.04715e-014	1.34685e-014	1.17254e-014
2.39197e-015	4.72069e-015	2.44857e-015	4.36454e-015	1.5031e-015	-3.79092e-016	2.06916e-015	2.86824e-015	-7.24632e-016	6.42895e-015	4.68484e-015	6.33981e-015	7.61721e-016	5.01734e-015	5.85589e-015	3.98231e-015	1.25167e-014	7.83355e-015	8.84063e-015	1.15751e-014	8.1353e-015	6.31069e-015	1.06209e-014	1.35947e-014	1.16089e-014
2.32825e-015	4.80208e-015	2.72944e-015	4.22886e-015	1.09181e-015	-4.97024e-016	2.04748e-015	2.48157e-015	-4.19998e-016	6.34239e-015	5.03136e-015	6.30827e-015	8.37255e-016	4.75881e-015	5.5706e-015	3.83777e-015	1.23364e-014	7.61113e-015	8.51953e-015	1.13033e-014	7.92553e-015	6.229e-015	1.07693e-014	1.36897e-014	1.14805e-014
2.26596e-015	4.89461e-015	2.99303e-015	4.07009e-015	6.87092e-016	-6.19759e-016	2.03414e-015	2.09773e-015	-9.5895e-017	6.25269e-015	5.37422e-015	6.25885e-015	9.21133e-016	4.48688e-015	5.25405e-015	3.69807e-015	1.21085e-014	7.38079e-015	8.18365e-015	1.10099e-014	7.68372e-015	6.15229e-015	1.0915e-014	1.37526e-014	1.13396e-014
2.20591e-015	4.9974e-015	3.23657e-015	3.88842e-015	2.93264e-016	-7.46237e-016	2.03003e-015	1.72096e-015	2.4669e-016	6.16071e-015	5.71173e-015	6.1934e-015	1.01376e-015	4.2022e-015	4.90807e-015	3.56374e-015	1.18344e-014	7.14407e-015	7.83552e-015	1.06971e-014	7.4119e-015	6.08037e-015	1.10564e-014	1.37819e-014	1.11863e-014
2.14816e-015	5.10926e-015	3.45738e-015	3.6846e-015	-8.56617e-017	-8.75226e-016	2.03581e-015	1.35608e-015	6.05942e-016	6.06692e-015	6.04328e-015	6.11322e-015	1.11612e-015	3.90499e-015	4.53487e-015	3.43514e-015	1.15152e-014	6.90263e-015	7.47764e-015	1.03666e-014	7.11184e-015	6.01395e-015	1.11921e-014	1.37769e-014	1.10203e-014
2.09295e-015	5.22812e-015	3.65281e-015	3.45944e-015	-4.46533e-016	-1.00556e-015	2.05174e-015	1.00748e-015	9.80134e-016	5.97211e-015	6.36794e-015	6.02031e-015	1.22849e-015	3.59618e-015	4.13655e-015	3.31214e-015	1.11525e-014	6.65809e-015	7.1128e-015	1.00205e-014	6.78591e-015	5.95284e-015	1.13204e-014	1.37368e-014	1.08413e-014
2.04052e-015	5.35229e-015	3.82056e-015	3.21431e-015	-7.85811e-016	-1.13571e-015	2.07829e-015	6.79423e-016	1.3667e-015	5.87646e-015	6.68418e-015	5.91643e-015	1.3514e-015	3.27649e-015	3.7157e-015	3.19475e-015	1.07485e-014	6.41195e-015	6.74299e-015	9.66109e-015	6.43622e-015	5.89684e-015	1.14391e-014	1.36614e-014	1.0649e-014
1.99136e-015	5.48025e-015	3.95887e-015	2.95029e-015	-1.09985e-015	-1.26437e-015	2.11602e-015	3.75648e-016	1.7627e-015	5.78025e-015	6.99046e-015	5.80355e-015	1.48578e-015	2.94668e-015	3.27522e-015	3.08313e-015	1.03054e-014	6.16566e-015	6.37028e-015	9.29093e-015	6.0658e-015	5.84581e-015	1.15468e-014	1.35503e-014	1.04433e-014
1.94567e-015	5.60964e-015	4.06606e-015	2.66911e-015	-1.38531e-015	-1.39039e-015	2.16531e-015	9.95799e-017	2.16531e-015	5.68429e-015	7.28553e-015	5.68357e-015	1.63189e-015	2.60797e-015	2.81815e-015	2.97709e-015	9.82581e-015	5.92071e-015	5.99703e-015	8.91215e-015	5.67718e-015	5.7997e-015	1.16417e-014	1.34039e-014	1.02242e-014
1.90356e-015	5.73877e-015	4.14094e-015	2.37248e-015	-1.63904e-015	-1.51259e-015	2.22645e-015	-1.45066e-016	2.57205e-015	5.58926e-015	7.56826e-015	5.55831e-015	1.78993e-015	2.26163e-015	2.34784e-015	2.87659e-015	9.31233e-015	5.67864e-015	5.62573e-015	8.52741e-015	5.2735e-015	5.75801e-015	1.17216e-014	1.32228e-014	9.99113e-015
1.8647e-015	5.86561e-015	4.18251e-015	2.06229e-015	-1.85922e-015	-1.62961e-015	2.29953e-015	-3.5457e-016	2.98034e-015	5.49532e-015	7.83745e-015	5.42941e-015	1.96012e-015	1.90851e-015	1.86821e-015	2.78188e-015	8.76869e-015	5.44113e-015	5.25815e-015	8.13936e-015	4.85741e-015	5.72074e-015	1.17851e-014	1.30074e-014	9.7445e-015
1.8288e-015	5.98812e-015	4.19039e-015	1.74092e-015	-2.04321e-015	-1.74046e-015	2.38489e-015	-5.25915e-016	3.3872e-015	5.40299e-015	8.09221e-015	5.29882e-015	2.14275e-015	1.55027e-015	1.38291e-015	2.69273e-015	8.19828e-015	5.20939e-015	4.89573e-015	7.74991e-015	4.43158e-015	5.68759e-015	1.18302e-014	1.27587e-014	9.48398e-015
1.79579e-015	6.10355e-015	4.16407e-015	1.41053e-015	-2.18944e-015	-1.84375e-015	2.48266e-015	-6.57029e-016	3.78967e-015	5.31274e-015	8.33165e-015	5.16852e-015	2.33756e-015	1.18786e-015	8.95541e-016	2.60881e-015	7.60443e-015	4.98438e-015	4.53977e-015	7.36158e-015	3.99894e-015	5.65804e-015	1.18547e-014	1.24775e-014	9.20935e-015
1.76552e-015	6.20956e-015	4.10324e-015	1.07387e-015	-2.29642e-015	-1.93935e-015	2.59224e-015	-7.46011e-016	4.18486e-015	5.2245e-015	8.55505e-015	5.0401e-015	2.54449e-015	8.22807e-016	4.10191e-016	2.53076e-015	6.99053e-015	4.76721e-015	4.1912e-015	6.97649e-015	3.56277e-015	5.63167e-015	1.18573e-014	1.21652e-014	8.9204e-015
1.73748e-015	6.30421e-015	4.00861e-015	7.33282e-016	-2.36295e-015	-2.02605e-015	2.71427e-015	-7.9119e-016	4.56952e-015	5.13871e-015	8.76163e-015	4.91498e-015	2.7631e-015	4.56516e-016	-6.95503e-017	2.45816e-015	6.36018e-015	4.55889e-015	3.85076e-015	6.59724e-015	3.12587e-015	5.60807e-015	1.18363e-014	1.18235e-014	8.61694e-015
1.71055e-015	6.38545e-015	3.88054e-015	3.91392e-016	-2.3882e-015	-2.1025e-015	2.84819e-015	-7.91131e-016	4.9413e-015	5.05559e-015	8.95028e-015	4.79441e-015	2.99317e-015	9.04769e-017	-5.4005e-016	2.39137e-015	5.71766e-015	4.35983e-015	3.51998e-015	6.226e-015	2.69083e-015	5.58628e-015	1.17907e-014	1.14545e-014	8.29875e-015
1.68356e-015	6.45091e-015	3.72066e-015	5.08104e-017	-2.37184e-015	-2.16785e-015	2.99399e-015	-7.45386e-016	5.29804e-015	4.97549e-015	9.12105e-015	4.6802e-015	3.23409e-015	-2.73751e-016	-9.97173e-016	2.3303e-015	5.06723e-015	4.17096e-015	3.19994e-015	5.86456e-015	2.26021e-015	5.56547e-015	1.17196e-014	1.10603e-014	7.96591e-015
1.65587e-015	6.49888e-015	3.53052e-015	-2.85672e-016	-2.31339e-015	-2.22127e-015	3.15194e-015	-6.53744e-016	5.63738e-015	4.89864e-015	9.27324e-015	4.57349e-015	3.48551e-015	-6.34182e-016	-1.43728e-015	2.27504e-015	4.41338e-015	3.99291e-015	2.8907e-015	5.51501e-015	1.83615e-015	5.54545e-015	1.1622e-014	1.06431e-014	7.61879e-015
1.62627e-015	6.52659e-015	3.31157e-015	-6.15274e-016	-2.21331e-015	-2.26179e-015	3.32132e-015	-5.16426e-016	5.95731e-015	4.82533e-015	9.40667e-015	4.47529e-015	3.74684e-015	-9.89025e-016	-1.85644e-015	2.22618e-015	3.75986e-015	3.82589e-015	2.59252e-015	5.17895e-015	1.4209e-015	5.52566e-015	1.14971e-014	1.0205e-014	7.25773e-015
1.59357e-015	6.53285e-015	3.06557e-015	-9.35613e-016	-2.07249e-015	-2.28854e-015	3.50191e-015	-3.34146e-016	6.25578e-015	4.75566e-015	9.52128e-015	4.38621e-015	4.01733e-015	-1.33635e-015	-2.25108e-015	2.18413e-015	3.11029e-015	3.66987e-015	2.30521e-015	4.85824e-015	1.01644e-015	5.50561e-015	1.13442e-014	9.74854e-015	6.88272e-015
1.55719e-015	6.51638e-015	2.79472e-015	-1.24398e-015	-1.89208e-015	-2.30111e-015	3.69358e-015	-1.08775e-016	6.5315e-015	4.68922e-015	9.61672e-015	4.30684e-015	4.29609e-015	-1.67425e-015	-2.61792e-015	2.14914e-015	2.46909e-015	3.52537e-015	2.02932e-015	4.55447e-015	6.24227e-016	5.48485e-015	1.11631e-014	9.27617e-015	6.4942e-015
1.51566e-015	6.47555e-015	2.50152e-015	-1.53765e-015	-1.67303e-015	-2.2988e-015	3.89537e-015	1.5818e-016	6.78273e-015	4.62593e-015	9.69333e-015	4.23775e-015	4.5823e-015	-2.00085e-015	-2.95375e-015	2.12172e-015	1.84017e-015	3.39233e-015	1.76509e-015	4.2692e-015	2.46077e-016	5.46248e-015	1.09539e-014	8.79012e-015	6.09319e-015
1.46767e-015	6.409e-015	2.18883e-015	-1.81471e-015	-1.4173e-015	-2.28134e-015	4.1067e-015	4.65052e-016	7.00849e-015	4.56608e-015	9.75142e-015	4.1794e-015	4.87519e-015	-2.31411e-015	-3.25548e-015	2.10258e-015	1.22773e-015	3.2706e-015	1.51241e-015	4.00305e-015	-1.16416e-016	5.4379e-015	1.07167e-014	8.29392e-015	5.68061e-015
1.41227e-015	6.31533e-015	1.85929e-015	-2.07329e-015	-1.12701e-015	-2.24768e-015	4.32717e-015	8.09442e-016	7.2081e-015	4.50921e-015	9.79162e-015	4.13151e-015	5.17403e-015	-2.61236e-015	-3.52103e-015	2.09235e-015	6.35245e-016	3.1598e-015	1.27089e-015	3.7569e-015	-4.62396e-016	5.41034e-015	1.04516e-014	7.79021e-015	5.25661e-015
1.34795e-015	6.19366e-015	1.51636e-015	-2.31079e-015	-8.04638e-016	-2.19778e-015	4.5564e-015	1.18814e-015	7.38109e-015	4.4554e-015	9.81395e-015	4.0941e-015	5.4771e-015	-2.89377e-015	-3.74804e-015	2.09143e-015	6.63987e-017	3.05965e-015	1.04027e-015	3.53166e-015	-7.91561e-016	5.3792e-015	1.01593e-014	7.28175e-015	4.82203e-015
1.27325e-015	6.04388e-015	1.16296e-015	-2.52634e-015	-4.52438e-016	-2.13112e-015	4.7935e-015	1.59807e-015	7.5276e-015	4.40443e-015	9.81889e-015	4.06688e-015	5.78306e-015	-3.15649e-015	-3.93394e-015	2.10039e-015	-4.75426e-016	2.96936e-015	8.20558e-016	3.32743e-015	-1.10349e-015	5.34383e-015	9.84077e-015	6.77172e-015	4.37847e-015
1.18715e-015	5.8651e-015	8.02338e-016	-2.71805e-015	-7.30925e-017	-2.04677e-015	5.03781e-015	2.03607e-015	7.64833e-015	4.35613e-015	9.80738e-015	4.04941e-015	6.09097e-015	-3.39832e-015	-4.07721e-015	2.12034e-015	-9.86875e-016	2.88872e-015	6.11527e-016	3.14406e-015	-1.39788e-015	5.30426e-015	9.49725e-015	6.26279e-015	3.92659e-015
1.08821e-015	5.65699e-015	4.38115e-016	-2.88464e-015	3.30643e-016	-1.94439e-015	5.2887e-015	2.49866e-015	7.74428e-015	4.31016e-015	9.78037e-015	4.04099e-015	6.39927e-015	-3.61699e-015	-4.17647e-015	2.15221e-015	-1.46481e-015	2.81725e-015	4.13119e-016	2.98223e-015	-1.67507e-015	5.26002e-015	9.13035e-015	5.75788e-015	3.46767e-015
9.75187e-016	5.41983e-015	7.35363e-017	-3.02478e-015	7.55571e-016	-1.82391e-015	5.5453e-015	2.98186e-015	7.81632e-015	4.26589e-015	9.73895e-015	4.04093e-015	6.70711e-015	-3.81105e-015	-4.23051e-015	2.19643e-015	-1.90654e-015	2.75393e-015	2.2482e-016	2.84166e-015	-1.93505e-015	5.2109e-015	8.74175e-015	5.25964e-015	3.00307e-015
8.47003e-016	5.1537e-015	-2.87903e-016	-3.13773e-015	1.19881e-015	-1.68519e-015	5.80689e-015	3.48161e-015	7.86547e-015	4.22319e-015	9.68405e-015	4.04796e-015	7.01338e-015	-3.9796e-015	-4.23896e-015	2.25404e-015	-2.30974e-015	2.6982e-015	4.64257e-017	2.72175e-015	-2.17808e-015	5.15654e-015	8.3332e-015	4.77024e-015	2.53437e-015
7.028e-016	4.859e-015	-6.42597e-016	-3.22334e-015	1.65732e-015	-1.5282e-015	6.07239e-015	3.99361e-015	7.89347e-015	4.18148e-015	9.61675e-015	4.06127e-015	7.31617e-015	-4.12096e-015	-4.20211e-015	2.32598e-015	-2.67194e-015	2.64918e-015	-1.21858e-016	2.62176e-015	-2.40513e-015	5.09631e-015	7.90671e-015	4.29197e-015	2.06306e-015
5.42042e-016	4.53666e-015	-9.87082e-016	-3.28148e-015	2.12809e-015	-1.35265e-015	6.34086e-015	4.51377e-015	7.90235e-015	4.14028e-015	9.53847e-015	4.07948e-015	7.6142e-015	-4.23373e-015	-4.12e-015	2.41294e-015	-2.99147e-015	2.60659e-015	-2.79806e-016	2.54069e-015	-2.61751e-015	5.0302e-015	7.4643e-015	3.82721e-015	1.59088e-015
3.64273e-016	4.18755e-015	-1.31831e-015	-3.31179e-015	2.60791e-015	-1.15877e-015	6.61138e-015	5.03813e-015	7.89454e-015	4.09908e-015	9.45021e-015	4.10103e-015	7.90586e-015	-4.31718e-015	-3.9929e-015	2.51562e-015	-3.26679e-015	2.56963e-015	-4.27475e-016	2.47769e-015	-2.81655e-015	4.95782e-015	7.00822e-015	3.37803e-015	1.11927e-015
1.69025e-016	3.81335e-015	-1.63346e-015	-3.3148e-015	3.09334e-015	-9.46448e-016	6.88298e-015	5.56271e-015	7.87166e-015	4.05746e-015	9.35319e-015	4.1245e-015	8.18993e-015	-4.36984e-015	-3.82198e-015	2.63482e-015	-3.49644e-015	2.53721e-015	-5.64743e-016	2.43139e-015	-3.00407e-015	4.87913e-015	6.54094e-015	2.94612e-015	6.49714e-016
-4.43459e-017	3.41526e-015	-1.92919e-015	-3.29116e-015	3.58148e-015	-7.16224e-016	7.15484e-015	6.08337e-015	7.83592e-015	4.01492e-015	9.2488e-015	4.14883e-015	8.46472e-015	-4.39128e-015	-3.60873e-015	2.7713e-015	-3.67918e-015	2.5085e-015	-6.91131e-016	2.40004e-015	-3.18125e-015	4.79431e-015	6.06483e-015	2.53331e-015	1.83801e-016
-2.76017e-016	2.99482e-015	-2.20291e-015	-3.24181e-015	4.06899e-015	-4.68484e-016	7.42626e-015	6.59635e-015	7.79033e-015	3.97089e-015	9.13875e-015	4.17241e-015	8.729e-015	-4.38092e-015	-3.35494e-015	2.92537e-015	-3.81456e-015	2.4828e-015	-8.061e-016	2.38218e-015	-3.34917e-015	4.70341e-015	5.58231e-015	2.14091e-015	-2.76744e-016
-5.25853e-016	2.55371e-015	-2.45214e-015	-3.16792e-015	4.55325e-015	-2.03647e-016	7.69642e-015	7.09786e-015	7.73737e-015	3.92489e-015	9.0243e-015	4.19409e-015	8.98127e-015	-4.33866e-015	-3.06251e-015	3.09707e-015	-3.90246e-015	2.45941e-015	-9.09312e-016	2.37562e-015	-3.50951e-015	4.60636e-015	5.09612e-015	1.77014e-015	-7.29961e-016
-7.93517e-016	2.09369e-015	-2.67433e-015	-3.07071e-015	5.03137e-015	7.82257e-017	7.96435e-015	7.58432e-015	7.68001e-015	3.87652e-015	8.90667e-015	4.21229e-015	9.22024e-015	-4.26484e-015	-2.73458e-015	3.28712e-015	-3.94309e-015	2.43783e-015	-1.00022e-015	2.37897e-015	-3.66413e-015	4.50327e-015	4.60866e-015	1.42186e-015	-1.17476e-015
-1.07833e-015	1.61699e-015	-2.86707e-015	-2.95149e-015	5.50056e-015	3.76277e-016	8.2296e-015	8.053e-015	7.62076e-015	3.82551e-015	8.78732e-015	4.22576e-015	9.4452e-015	-4.15931e-015	-2.37386e-015	3.49564e-015	-3.93764e-015	2.4177e-015	-1.0777e-015	2.39038e-015	-3.81458e-015	4.39443e-015	4.12234e-015	1.09656e-015	-1.60912e-015
-1.37967e-015	1.1255e-015	-3.02873e-015	-2.81221e-015	5.95799e-015	6.89755e-016	8.49132e-015	8.50091e-015	7.56215e-015	3.77119e-015	8.66781e-015	4.23288e-015	9.65526e-015	-4.02298e-015	-1.98333e-015	3.72229e-015	-3.8871e-015	2.39775e-015	-1.14107e-015	2.40755e-015	-3.9623e-015	4.27977e-015	3.6396e-015	7.94492e-016	-2.03183e-015
-1.697e-015	6.21409e-016	-3.15783e-015	-2.65436e-015	6.40112e-015	1.01809e-015	8.74896e-015	8.92512e-015	7.50694e-015	3.71352e-015	8.54919e-015	4.23241e-015	9.84867e-015	-3.85684e-015	-1.56612e-015	3.96719e-015	-3.79236e-015	2.37799e-015	-1.18941e-015	2.42848e-015	-4.10936e-015	4.15947e-015	3.16306e-015	5.1643e-016	-2.44117e-015
-2.02928e-015	1.07427e-016	-3.25331e-015	-2.47999e-015	6.82811e-015	1.3604e-015	9.00207e-015	9.32326e-015	7.45753e-015	3.65235e-015	8.4326e-015	4.22333e-015	1.00245e-014	-3.662e-015	-1.1262e-015	4.22953e-015	-3.65563e-015	2.35788e-015	-1.22205e-015	2.45121e-015	-4.25726e-015	4.03412e-015	2.69515e-015	2.62542e-016	-2.83591e-015
-2.37545e-015	-4.14062e-016	-3.31409e-015	-2.29125e-015	7.23686e-015	1.71546e-015	9.24994e-015	9.69375e-015	7.41666e-015	3.5879e-015	8.31954e-015	4.20454e-015	1.01822e-014	-3.44e-015	-6.67028e-016	4.50839e-015	-3.47839e-015	2.33677e-015	-1.23808e-015	2.4735e-015	-4.40673e-015	3.90408e-015	2.23776e-015	3.24935e-017	-3.2149e-015
-2.73424e-015	-9.41262e-016	-3.33911e-015	-2.09008e-015	7.62591e-015	2.08239e-015	9.49212e-015	1.0035e-014	7.38663e-015	3.52006e-015	8.21112e-015	4.17495e-015	1.03204e-014	-3.19248e-015	-1.9246e-016	4.80296e-015	-3.26305e-015	2.31411e-015	-1.23651e-015	2.49335e-015	-4.55887e-015	3.76929e-015	1.79279e-015	-1.74445e-016	-3.57687e-015
-3.10447e-015	-1.4719e-015	-3.32834e-015	-1.87864e-015	7.99332e-015	2.46013e-015	9.7287e-015	1.03458e-014	7.36992e-015	3.44854e-015	8.10825e-015	4.13376e-015	1.04385e-014	-2.92134e-015	2.9347e-016	5.11203e-015	-3.01214e-015	2.28946e-015	-1.21692e-015	2.50872e-015	-4.71429e-015	3.62983e-015	1.36203e-015	-3.58924e-016	-3.92057e-015
-3.48487e-015	-2.00396e-015	-3.28141e-015	-1.65928e-015	8.33747e-015	2.8472e-015	9.95948e-015	1.06244e-014	7.36896e-015	3.37321e-015	8.01221e-015	4.08031e-015	1.05359e-014	-2.62871e-015	7.86728e-016	5.43389e-015	-2.72893e-015	2.2625e-015	-1.17796e-015	2.51737e-015	-4.87386e-015	3.48581e-015	9.47228e-016	-5.21882e-016	-4.24533e-015
-3.87383e-015	-2.53481e-015	-3.19842e-015	-1.43457e-015	8.65754e-015	3.2421e-015	1.0184e-014	1.08708e-014	7.38578e-015	3.29419e-015	7.92363e-015	4.01425e-015	1.06123e-014	-2.31693e-015	1.28326e-015	5.76711e-015	-2.41638e-015	2.23324e-015	-1.11889e-015	2.51799e-015	-5.03848e-015	3.33754e-015	5.49801e-016	-6.64315e-016	-4.5502e-015
-4.26971e-015	-3.062e-015	-3.07993e-015	-1.20649e-015	8.95229e-015	3.64359e-015	1.04026e-014	1.10849e-014	7.42155e-015	3.21171e-015	7.84314e-015	3.935e-015	1.06676e-014	-1.98863e-015	1.77885e-015	6.10982e-015	-2.07766e-015	2.20171e-015	-1.0389e-015	2.50855e-015	-5.20896e-015	3.18524e-015	1.70988e-016	-7.8769e-016	-4.83475e-015
-4.67076e-015	-3.58362e-015	-2.92625e-015	-9.77442e-016	9.22134e-015	4.05036e-015	1.06154e-014	1.12669e-014	7.47773e-015	3.12602e-015	7.77173e-015	3.84255e-015	1.07012e-014	-1.6464e-015	2.26921e-015	6.46043e-015	-1.7162e-015	2.16768e-015	-9.37139e-016	2.48762e-015	-5.38523e-015	3.02899e-015	-1.8826e-016	-8.9346e-016	-5.09843e-015
-5.07539e-015	-4.09783e-015	-2.73828e-015	-7.49541e-016	9.46404e-015	4.46096e-015	1.08225e-014	1.14172e-014	7.55574e-015	3.03742e-015	7.71038e-015	3.73662e-015	1.07129e-014	-1.29291e-015	2.75076e-015	6.81637e-015	-1.33606e-015	2.13076e-015	-8.13445e-016	2.45358e-015	-5.56735e-015	2.86844e-015	-5.272e-016	-9.83084e-016	-5.34089e-015
-5.48237e-015	-4.60212e-015	-2.51753e-015	-5.24492e-016	9.67957e-015	4.87362e-015	1.10238e-014	1.15363e-014	7.65675e-015	2.94639e-015	7.65999e-015	3.61773e-015	1.07025e-014	-9.30924e-016	3.21948e-015	7.17504e-015	-9.41217e-016	2.09151e-015	-6.67233e-016	2.40493e-015	-5.75499e-015	2.70331e-015	-8.4548e-016	-1.05891e-015	-5.56214e-015
-5.89001e-015	-5.09455e-015	-2.26494e-015	-3.03379e-016	9.86766e-015	5.28665e-015	1.12199e-014	1.16249e-014	7.78124e-015	2.85337e-015	7.62087e-015	3.4859e-015	1.067e-014	-5.6323e-016	3.67177e-015	7.53391e-015	-5.36286e-016	2.05022e-015	-4.98816e-016	2.34103e-015	-5.94747e-015	2.53384e-015	-1.14249e-015	-1.12274e-015	-5.76255e-015
-6.29638e-015	-5.57355e-015	-1.98214e-015	-8.84301e-017	1.00285e-014	5.69817e-015	1.14109e-014	1.16847e-014	7.92964e-015	2.7587e-015	7.59329e-015	3.34155e-015	1.06157e-014	-1.92846e-016	4.10415e-015	7.89031e-015	-1.25511e-016	2.00635e-015	-3.08355e-016	2.26066e-015	-6.14373e-015	2.3599e-015	-1.41843e-015	-1.17684e-015	-5.94208e-015
-6.70001e-015	-6.03783e-015	-1.67092e-015	1.18931e-016	1.01624e-014	6.10672e-015	1.1597e-014	1.17169e-014	8.10246e-015	2.66319e-015	7.57753e-015	3.18542e-015	1.05402e-014	1.77015e-016	4.51341e-015	8.24195e-015	2.86844e-016	1.96026e-015	-9.63154e-017	2.16297e-015	-6.34277e-015	2.18157e-015	-1.67319e-015	-1.22314e-015	-6.10073e-015
-7.09929e-015	-6.48584e-015	-1.33316e-015	3.17096e-016	1.02702e-014	6.51046e-015	1.17789e-014	1.17228e-014	8.29999e-015	2.56745e-015	7.57404e-015	3.0185e-015	1.04439e-014	5.43419e-016	4.89701e-015	8.58596e-015	6.96919e-016	1.91179e-015	1.36226e-016	2.0475e-015	-6.5438e-015	1.99873e-015	-1.90719e-015	-1.26364e-015	-6.23892e-015
-7.49272e-015	-6.91626e-015	-9.70899e-016	5.05034e-016	1.03529e-014	6.90769e-015	1.19576e-014	1.17044e-014	8.52117e-015	2.47215e-015	7.58268e-015	2.84136e-015	1.0328e-014	9.03425e-016	5.25178e-015	8.91957e-015	1.09991e-015	1.86067e-015	3.88534e-016	1.91385e-015	-6.7453e-015	1.81148e-015	-2.12104e-015	-1.30053e-015	-6.35731e-015
-7.87857e-015	-7.32789e-015	-5.86525e-016	6.81879e-016	1.0411e-014	7.29663e-015	1.21332e-014	1.16628e-014	8.76552e-015	2.37779e-015	7.6037e-015	2.6553e-015	1.01936e-014	1.25443e-015	5.57564e-015	9.23954e-015	1.49155e-015	1.80704e-015	6.59556e-016	1.76197e-015	-6.94577e-015	1.61943e-015	-2.31561e-015	-1.33607e-015	-6.45631e-015
-8.25567e-015	-7.71985e-015	-1.82419e-016	8.46895e-016	1.04454e-014	7.67567e-015	1.23061e-014	1.15995e-014	9.0325e-015	2.28506e-015	7.63734e-015	2.46126e-015	1.00413e-014	1.59423e-015	5.86664e-015	9.54333e-015	1.86737e-015	1.75074e-015	9.48084e-016	1.59164e-015	-7.14393e-015	1.42252e-015	-2.49176e-015	-1.37239e-015	-6.53684e-015
-8.62304e-015	-8.09124e-015	2.39133e-016	9.99864e-016	1.04568e-014	8.04303e-015	1.2477e-014	1.1517e-014	9.32082e-015	2.19479e-015	7.68361e-015	2.26042e-015	9.87164e-015	1.91961e-015	6.12325e-015	9.82796e-015	2.22356e-015	1.69142e-015	1.25253e-015	1.40277e-015	-7.33777e-015	1.22014e-015	-2.65058e-015	-1.41158e-015	-6.60013e-015
-8.97947e-015	-8.44142e-015	6.75912e-016	1.13999e-015	1.04467e-014	8.39682e-015	1.26466e-014	1.14168e-014	9.62911e-015	2.10747e-015	7.74213e-015	2.05432e-015	9.68624e-015	2.22811e-015	6.34441e-015	1.00907e-014	2.55661e-015	1.62894e-015	1.57117e-015	1.19621e-015	-7.52541e-015	1.01221e-015	-2.79352e-015	-1.4559e-015	-6.64767e-015
-9.32453e-015	-8.77007e-015	1.12482e-015	1.26691e-015	1.04166e-014	8.73557e-015	1.28153e-014	1.1301e-014	9.95566e-015	2.02421e-015	7.81283e-015	1.84429e-015	9.48683e-015	2.51797e-015	6.52911e-015	1.03284e-014	2.86234e-015	1.56314e-015	1.90137e-015	9.72671e-016	-7.7049e-015	7.98313e-016	-2.92179e-015	-1.50756e-015	-6.68027e-015
-9.65725e-015	-9.07702e-015	1.58325e-015	1.38118e-015	1.03677e-014	9.05821e-015	1.29836e-014	1.11713e-014	1.02987e-014	1.94551e-015	7.89557e-015	1.63206e-015	9.27455e-015	2.78725e-015	6.67672e-015	1.05388e-014	3.13743e-015	1.49371e-015	2.24054e-015	7.32592e-016	-7.8742e-015	5.78314e-016	-3.03689e-015	-1.56846e-015	-6.69933e-015
-9.97707e-015	-9.36223e-015	2.04831e-015	1.48246e-015	1.03019e-014	9.363e-015	1.31522e-014	1.10294e-014	1.06564e-014	1.8715e-015	7.98995e-015	1.41868e-015	9.05095e-015	3.03461e-015	6.78745e-015	1.07191e-014	3.37855e-015	1.421e-015	2.58581e-015	4.76558e-016	-8.03121e-015	3.52173e-016	-3.1406e-015	-1.64046e-015	-6.70602e-015
-1.02834e-014	-9.62514e-015	2.51736e-015	1.5713e-015	1.0221e-014	9.64895e-015	1.3321e-014	1.08773e-014	1.10272e-014	1.80311e-015	8.09552e-015	1.20561e-015	8.81828e-015	3.25868e-015	6.86178e-015	1.08674e-014	3.58281e-015	1.34495e-015	2.93416e-015	2.05614e-016	-8.17445e-015	1.19705e-016	-3.23459e-015	-1.72515e-015	-6.7017e-015
-1.0576e-014	-9.86607e-015	2.98754e-015	1.64846e-015	1.01267e-014	9.91457e-015	1.34902e-014	1.07161e-014	1.1409e-014	1.74084e-015	8.21231e-015	9.94216e-016	8.57798e-015	3.45799e-015	6.90037e-015	1.0982e-014	3.7475e-015	1.26502e-015	3.28292e-015	-7.87863e-017	-8.30193e-015	-1.19175e-016	-3.32056e-015	-1.82408e-015	-6.68805e-015
-1.08545e-014	-1.00851e-014	3.45646e-015	1.71487e-015	1.00209e-014	1.0159e-014	1.36604e-014	1.0547e-014	1.17997e-014	1.68524e-015	8.33995e-015	7.85565e-016	8.33222e-015	3.63236e-015	6.90433e-015	1.10612e-014	3.87013e-015	1.18136e-015	3.629e-015	-3.75092e-016	-8.4119e-015	-3.64913e-016	-3.40008e-015	-1.93887e-015	-6.66658e-015
-1.11194e-014	-1.02825e-014	3.92125e-015	1.77193e-015	9.90546e-015	1.03812e-014	1.38317e-014	1.03714e-014	1.21969e-014	1.6367e-015	8.47776e-015	5.81353e-016	8.08225e-015	3.78076e-015	6.87562e-015	1.11033e-014	3.94912e-015	1.09345e-015	3.9691e-015	-6.81852e-016	-8.50274e-015	-6.17569e-016	-3.47473e-015	-2.07102e-015	-6.63825e-015
-1.13703e-014	-1.04589e-014	4.37929e-015	1.82069e-015	9.782e-015	1.058e-014	1.40035e-014	1.01908e-014	1.2598e-014	1.59519e-015	8.62545e-015	3.82872e-016	7.82985e-015	3.90351e-015	6.81548e-015	1.11074e-014	3.98304e-015	1.00113e-015	4.29983e-015	-9.9765e-016	-8.57328e-015	-8.77086e-016	-3.54613e-015	-2.22129e-015	-6.60476e-015
-1.16075e-014	-1.0615e-014	4.82814e-015	1.86269e-015	9.65249e-015	1.0755e-014	1.41765e-014	1.00062e-014	1.30007e-014	1.56107e-015	8.78253e-015	1.91289e-016	7.57677e-015	4.00074e-015	6.72586e-015	1.10723e-014	3.97056e-015	9.04607e-016	4.61763e-015	-1.3213e-015	-8.62224e-015	-1.14326e-015	-3.61566e-015	-2.39059e-015	-6.56701e-015
-1.18312e-014	-1.07518e-014	5.26528e-015	1.89878e-015	9.51908e-015	1.09057e-014	1.43501e-014	9.81846e-015	1.34027e-014	1.53444e-015	8.94832e-015	7.78434e-018	7.32516e-015	4.07303e-015	6.60899e-015	1.09974e-014	3.91058e-015	8.04058e-016	4.91899e-015	-1.65204e-015	-8.64792e-015	-1.41597e-015	-3.68507e-015	-2.57965e-015	-6.52677e-015
-1.20419e-014	-1.08696e-014	5.68834e-015	1.92997e-015	9.38349e-015	1.10319e-014	1.4524e-014	9.628e-015	1.38015e-014	1.51522e-015	9.12237e-015	-1.66414e-016	7.07708e-015	4.12114e-015	6.46769e-015	1.08827e-014	3.80292e-015	6.99167e-016	5.20081e-015	-1.98839e-015	-8.64938e-015	-1.69472e-015	-3.75538e-015	-2.78911e-015	-6.48536e-015
-1.22394e-014	-1.09691e-014	6.09466e-015	1.95782e-015	9.24748e-015	1.11331e-014	1.46978e-014	9.4355e-015	1.41946e-014	1.50325e-015	9.30372e-015	-3.30656e-016	6.83418e-015	4.14582e-015	6.30462e-015	1.07284e-014	3.64762e-015	5.8951e-016	5.45952e-015	-2.32882e-015	-8.62577e-015	-1.97958e-015	-3.82807e-015	-3.01911e-015	-6.44404e-015
-1.24237e-014	-1.10518e-014	6.48243e-015	1.98393e-015	9.11311e-015	1.12095e-014	1.48713e-014	9.24178e-015	1.45791e-014	1.49793e-015	9.49165e-015	-4.84074e-016	6.59807e-015	4.14839e-015	6.12247e-015	1.05352e-014	3.44545e-015	4.7498e-016	5.69182e-015	-2.6722e-015	-8.57704e-015	-2.27022e-015	-3.90416e-015	-3.26961e-015	-6.40395e-015
-1.2596e-014	-1.11184e-014	6.84944e-015	2.00987e-015	8.9819e-015	1.12609e-014	1.50437e-014	9.04724e-015	1.49529e-014	1.49897e-015	9.68571e-015	-6.26021e-016	6.37013e-015	4.13038e-015	5.92415e-015	1.03035e-014	3.19686e-015	3.55472e-016	5.89506e-015	-3.01708e-015	-8.50299e-015	-2.5664e-015	-3.98482e-015	-3.54081e-015	-6.3658e-015
-1.27565e-014	-1.11697e-014	7.19376e-015	2.03696e-015	8.85544e-015	1.12882e-014	1.52142e-014	8.85211e-015	1.5314e-014	1.50605e-015	9.88536e-015	-7.55556e-016	6.1521e-015	4.09338e-015	5.71328e-015	1.00343e-014	2.90362e-015	2.30714e-016	6.06643e-015	-3.36216e-015	-8.40364e-015	-2.86759e-015	-4.07113e-015	-3.83259e-015	-6.33117e-015
-1.29055e-014	-1.12067e-014	7.51366e-015	2.06658e-015	8.73464e-015	1.12914e-014	1.53828e-014	8.65653e-015	1.56606e-014	1.51849e-015	1.00897e-014	-8.71819e-016	5.9455e-015	4.03944e-015	5.49287e-015	9.72945e-015	2.56738e-015	1.0109e-016	6.20319e-015	-3.70665e-015	-8.27961e-015	-3.17318e-015	-4.16366e-015	-4.14432e-015	-6.30112e-015
-1.30433e-014	-1.12307e-014	7.80739e-015	2.10033e-015	8.62062e-015	1.12713e-014	1.55483e-014	8.46034e-015	1.59902e-014	1.53524e-015	1.02979e-014	-9.7473e-016	5.75166e-015	3.97045e-015	5.26591e-015	9.39055e-015	2.19005e-015	-3.35524e-017	6.3032e-015	-4.04947e-015	-8.1317e-015	-3.48216e-015	-4.26312e-015	-4.47539e-015	-6.27685e-015
-1.31707e-014	-1.1243e-014	8.07368e-015	2.13953e-015	8.51523e-015	1.12291e-014	1.57102e-014	8.26367e-015	1.63009e-014	1.55577e-015	1.05091e-014	-1.06404e-015	5.57162e-015	3.88852e-015	5.03548e-015	9.01898e-015	1.774e-015	-1.73333e-016	6.36454e-015	-4.38961e-015	-7.96092e-015	-3.79403e-015	-4.36999e-015	-4.82493e-015	-6.2586e-015
-1.32877e-014	-1.12448e-014	8.31116e-015	2.18557e-015	8.41936e-015	1.11653e-014	1.5867e-014	8.06691e-015	1.65911e-014	1.57881e-015	1.07223e-014	-1.13915e-015	5.40676e-015	3.79591e-015	4.80439e-015	8.61753e-015	1.32212e-015	-3.17603e-016	6.38574e-015	-4.72632e-015	-7.76831e-015	-4.10788e-015	-4.48456e-015	-5.19187e-015	-6.24761e-015
-1.33945e-014	-1.12372e-014	8.51904e-015	2.23933e-015	8.33382e-015	1.10812e-014	1.60171e-014	7.87047e-015	1.68591e-014	1.60352e-015	1.09367e-014	-1.20012e-015	5.258e-015	3.69478e-015	4.57616e-015	8.18856e-015	8.37385e-016	-4.66071e-016	6.36508e-015	-5.0591e-015	-7.55587e-015	-4.42292e-015	-4.60687e-015	-5.575e-015	-6.24482e-015
-1.34918e-014	-1.12212e-014	8.69624e-015	2.30231e-015	8.25888e-015	1.09779e-014	1.61598e-014	7.67475e-015	1.71032e-014	1.62882e-015	1.11516e-014	-1.24679e-015	5.12576e-015	3.58768e-015	4.35381e-015	7.73429e-015	3.2332e-016	-6.18459e-016	6.3019e-015	-5.38765e-015	-7.32528e-015	-4.73799e-015	-4.73706e-015	-5.97306e-015	-6.25091e-015
-1.35797e-014	-1.1198e-014	8.84239e-015	2.37553e-015	8.19493e-015	1.08567e-014	1.6294e-014	7.47944e-015	1.7322e-014	1.65345e-015	1.1366e-014	-1.27942e-015	5.01048e-015	3.47693e-015	4.13998e-015	7.25772e-015	-2.16728e-016	-7.74417e-016	6.19554e-015	-5.71128e-015	-7.07848e-015	-5.05223e-015	-4.87508e-015	-6.38469e-015	-6.26624e-015
-1.36585e-014	-1.11684e-014	8.95677e-015	2.46014e-015	8.14258e-015	1.07192e-014	1.64186e-014	7.28415e-015	1.75144e-014	1.67603e-015	1.1579e-014	-1.29828e-015	4.91213e-015	3.36394e-015	3.93693e-015	6.76216e-015	-7.79254e-016	-9.33682e-016	6.04555e-015	-6.02963e-015	-6.81792e-015	-5.36447e-015	-5.02037e-015	-6.80872e-015	-6.29155e-015
-1.37277e-014	-1.11331e-014	9.03925e-015	2.55669e-015	8.10221e-015	1.0567e-014	1.65329e-014	7.0886e-015	1.76791e-014	1.69516e-015	1.17897e-014	-1.30351e-015	4.83117e-015	3.25105e-015	3.74679e-015	6.25093e-015	-1.35979e-015	-1.0957e-015	5.85305e-015	-6.34273e-015	-6.54626e-015	-5.67357e-015	-5.17272e-015	-7.24321e-015	-6.32717e-015
-1.37871e-014	-1.10933e-014	9.08942e-015	2.6654e-015	8.07357e-015	1.04015e-014	1.66361e-014	6.89266e-015	1.78152e-014	1.70991e-015	1.19973e-014	-1.29588e-015	4.76765e-015	3.14062e-015	3.57156e-015	5.72777e-015	-1.95389e-015	-1.25988e-015	5.61899e-015	-6.65037e-015	-6.26603e-015	-5.97863e-015	-5.33189e-015	-7.68601e-015	-6.37347e-015
-1.38365e-014	-1.10501e-014	9.10785e-015	2.78744e-015	8.0564e-015	1.02249e-014	1.67273e-014	6.69694e-015	1.79225e-014	1.71885e-015	1.22009e-014	-1.27565e-015	4.72147e-015	3.03448e-015	3.41331e-015	5.1961e-015	-2.55778e-015	-1.42535e-015	5.34459e-015	-6.95217e-015	-5.97961e-015	-6.27828e-015	-5.49724e-015	-8.13544e-015	-6.43077e-015
-1.38755e-014	-1.10041e-014	9.09504e-015	2.92311e-015	8.05085e-015	1.00392e-014	1.68058e-014	6.50188e-015	1.80004e-014	1.72057e-015	1.23994e-014	-1.24381e-015	4.6919e-015	2.93407e-015	3.27396e-015	4.65939e-015	-3.1676e-015	-1.59113e-015	5.03105e-015	-7.24847e-015	-5.69027e-015	-6.57169e-015	-5.66799e-015	-8.58984e-015	-6.49943e-015
-1.39034e-014	-1.09562e-014	9.0518e-015	3.0722e-015	8.05641e-015	9.84623e-015	1.6871e-014	6.30783e-015	1.80485e-014	1.71387e-015	1.25919e-014	-1.20054e-015	4.67879e-015	2.84095e-015	3.15479e-015	4.12097e-015	-3.77886e-015	-1.75685e-015	4.68024e-015	-7.53976e-015	-5.40115e-015	-6.8576e-015	-5.84348e-015	-9.04684e-015	-6.5799e-015
-1.392e-014	-1.09068e-014	8.9792e-015	3.23483e-015	8.07226e-015	9.64784e-015	1.6922e-014	6.11495e-015	1.80668e-014	1.6974e-015	1.27776e-014	-1.14639e-015	4.6817e-015	2.75624e-015	3.05652e-015	3.58472e-015	-4.38738e-015	-1.92171e-015	4.2942e-015	-7.82613e-015	-5.11534e-015	-7.13502e-015	-6.02261e-015	-9.50439e-015	-6.67186e-015
-1.39244e-014	-1.08569e-014	8.8778e-015	3.41108e-015	8.0977e-015	9.44575e-015	1.69587e-014	5.92316e-015	1.80553e-014	1.6698e-015	1.29553e-014	-1.08242e-015	4.69962e-015	2.6812e-015	2.98017e-015	3.05411e-015	-4.98904e-015	-2.08501e-015	3.87615e-015	-8.10775e-015	-4.8361e-015	-7.40294e-015	-6.20456e-015	-9.96061e-015	-6.77546e-015
-1.3916e-014	-1.08068e-014	8.74919e-015	3.60019e-015	8.13178e-015	9.24274e-015	1.69809e-014	5.7326e-015	1.80141e-014	1.63037e-015	1.31241e-014	-1.00972e-015	4.73103e-015	2.617e-015	2.92578e-015	2.53256e-015	-5.58011e-015	-2.24622e-015	3.42952e-015	-8.38479e-015	-4.56697e-015	-7.66022e-015	-6.3885e-015	-1.04133e-014	-6.89056e-015
-1.38936e-014	-1.07572e-014	8.59464e-015	3.80178e-015	8.17308e-015	9.04087e-015	1.69886e-014	5.54331e-015	1.79446e-014	1.57794e-015	1.32834e-014	-9.28976e-016	4.77529e-015	2.56418e-015	2.89386e-015	2.02385e-015	-6.15684e-015	-2.4044e-015	2.95711e-015	-8.65699e-015	-4.31095e-015	-7.90555e-015	-6.57335e-015	-1.08607e-014	-7.01763e-015
-1.3856e-014	-1.07082e-014	8.41566e-015	4.01546e-015	8.22065e-015	8.84238e-015	1.69825e-014	5.3556e-015	1.78471e-014	1.51178e-015	1.34321e-014	-8.40621e-016	4.83132e-015	2.52291e-015	2.88441e-015	1.53136e-015	-6.71505e-015	-2.55857e-015	2.4623e-015	-8.92485e-015	-4.0718e-015	-8.13812e-015	-6.75828e-015	-1.13006e-014	-7.15624e-015
-1.38026e-014	-1.06603e-014	8.21459e-015	4.24064e-015	8.27346e-015	8.64915e-015	1.69629e-014	5.17001e-015	1.77224e-014	1.43077e-015	1.35696e-014	-7.46185e-016	4.89765e-015	2.49327e-015	2.89715e-015	1.05851e-015	-7.25173e-015	-2.70803e-015	1.94941e-015	-9.18896e-015	-3.85183e-015	-8.35696e-015	-6.94196e-015	-1.17308e-014	-7.30637e-015
-1.3732e-014	-1.06134e-014	7.99344e-015	4.47673e-015	8.33072e-015	8.46334e-015	1.69304e-014	4.98709e-015	1.75716e-014	1.33429e-015	1.36952e-014	-6.46833e-016	4.97304e-015	2.47512e-015	2.93172e-015	6.07987e-016	-7.76382e-015	-2.85218e-015	1.42279e-015	-9.44981e-015	-3.65372e-015	-8.56141e-015	-7.12362e-015	-1.21497e-014	-7.46776e-015
-1.36434e-014	-1.05672e-014	7.75447e-015	4.72277e-015	8.39132e-015	8.2869e-015	1.68857e-014	4.80702e-015	1.73959e-014	1.22191e-015	1.3808e-014	-5.43553e-016	5.05602e-015	2.46828e-015	2.987e-015	1.82797e-016	-8.2485e-015	-2.99037e-015	8.86724e-016	-9.70767e-015	-3.48029e-015	-8.75111e-015	-7.30225e-015	-1.25557e-014	-7.63973e-015
-1.3536e-014	-1.05216e-014	7.50003e-015	4.97765e-015	8.45416e-015	8.12163e-015	1.68295e-014	4.63012e-015	1.7197e-014	1.09302e-015	1.39073e-014	-4.37272e-016	5.14514e-015	2.47272e-015	3.06178e-015	-2.14242e-016	-8.70339e-015	-3.12169e-015	3.4526e-016	-9.96252e-015	-3.33406e-015	-8.92522e-015	-7.47699e-015	-1.2947e-014	-7.82144e-015
-1.34088e-014	-1.04764e-014	7.23253e-015	5.24048e-015	8.51837e-015	7.96908e-015	1.67629e-014	4.45662e-015	1.69761e-014	9.477e-016	1.39927e-014	-3.29066e-016	5.23898e-015	2.48771e-015	3.15496e-015	-5.80522e-016	-9.12602e-015	-3.24587e-015	-1.96941e-016	-1.02144e-014	-3.21708e-015	-9.08342e-015	-7.64711e-015	-1.33216e-014	-8.01292e-015
-1.32613e-014	-1.04315e-014	6.9548e-015	5.50965e-015	8.58256e-015	7.8306e-015	1.66876e-014	4.28701e-015	1.6735e-014	7.85799e-016	1.40631e-014	-2.19853e-016	5.33627e-015	2.51262e-015	3.26484e-015	-9.13731e-016	-9.51431e-015	-3.36246e-015	-7.35398e-016	-1.04633e-014	-3.1314e-015	-9.22543e-015	-7.81169e-015	-1.36784e-014	-8.21384e-015
-1.30926e-014	-1.03866e-014	6.66964e-015	5.78454e-015	8.64593e-015	7.70785e-015	1.66054e-014	4.12147e-015	1.64756e-014	6.07261e-016	1.41184e-014	-1.10673e-016	5.43583e-015	2.54665e-015	3.3902e-015	-1.21189e-015	-9.86666e-015	-3.47112e-015	-1.26547e-015	-1.07091e-014	-3.07877e-015	-9.35124e-015	-7.96993e-015	-1.40162e-014	-8.42353e-015
-1.29019e-014	-1.03411e-014	6.38006e-015	6.06416e-015	8.7078e-015	7.60237e-015	1.65179e-014	3.95994e-015	1.62003e-014	4.12364e-016	1.41581e-014	-2.82246e-018	5.53668e-015	2.58865e-015	3.52932e-015	-1.47347e-015	-1.01818e-014	-3.57155e-015	-1.78318e-015	-1.09521e-014	-3.0606e-015	-9.46117e-015	-8.1211e-015	-1.43342e-014	-8.64141e-015
-1.26888e-014	-1.02944e-014	6.08837e-015	6.34749e-015	8.76725e-015	7.51585e-015	1.64272e-014	3.8027e-015	1.59109e-014	2.01531e-016	1.41816e-014	1.02642e-016	5.63751e-015	2.63724e-015	3.68008e-015	-1.69665e-015	-1.04591e-014	-3.66342e-015	-2.28432e-015	-1.1192e-014	-3.07808e-015	-9.55491e-015	-8.26472e-015	-1.46313e-014	-8.86641e-015
-1.24526e-014	-1.02462e-014	5.79724e-015	6.63321e-015	8.8237e-015	7.4495e-015	1.63355e-014	3.64984e-015	1.56091e-014	-2.46204e-017	1.4189e-014	2.04799e-016	5.73701e-015	2.69148e-015	3.84051e-015	-1.88007e-015	-1.06979e-014	-3.74678e-015	-2.76525e-015	-1.1429e-014	-3.13168e-015	-9.63283e-015	-8.4003e-015	-1.49067e-014	-9.09767e-015
-1.21923e-014	-1.0196e-014	5.50968e-015	6.9201e-015	8.87657e-015	7.404e-015	1.62442e-014	3.5009e-015	1.52973e-014	-2.65635e-016	1.41798e-014	3.02537e-016	5.83448e-015	2.74963e-015	4.00878e-015	-2.02327e-015	-1.08981e-014	-3.8219e-015	-3.22192e-015	-1.16628e-014	-3.22218e-015	-9.69511e-015	-8.52763e-015	-1.51596e-014	-9.33442e-015
-1.19076e-014	-1.01429e-014	5.22846e-015	7.20626e-015	8.9255e-015	7.3802e-015	1.61552e-014	3.35579e-015	1.49779e-014	-5.20529e-016	1.41538e-014	3.9453e-016	5.92888e-015	2.81028e-015	4.1832e-015	-2.12586e-015	-1.10602e-014	-3.88863e-015	-3.65065e-015	-1.18935e-014	-3.34941e-015	-9.74248e-015	-8.64664e-015	-1.53898e-014	-9.57596e-015
-1.15988e-014	-1.00862e-014	4.9561e-015	7.49075e-015	8.97046e-015	7.3784e-015	1.60709e-014	3.2144e-015	1.46531e-014	-7.88246e-016	1.41107e-014	4.8002e-016	6.01949e-015	2.8724e-015	4.36165e-015	-2.18714e-015	-1.11846e-014	-3.94692e-015	-4.04822e-015	-1.21207e-014	-3.51312e-015	-9.77547e-015	-8.75721e-015	-1.55968e-014	-9.82108e-015
-1.12665e-014	-1.00251e-014	4.69527e-015	7.77225e-015	9.0115e-015	7.39896e-015	1.59936e-014	3.07647e-015	1.43253e-014	-1.0677e-015	1.40507e-014	5.58508e-016	6.10594e-015	2.93495e-015	4.54242e-015	-2.20752e-015	-1.12724e-014	-3.99701e-015	-4.41177e-015	-1.23445e-014	-3.71267e-015	-9.79506e-015	-8.85935e-015	-1.57809e-014	-1.0069e-014
-1.0911e-014	-9.95906e-015	4.44834e-015	8.04932e-015	9.04853e-015	7.44221e-015	1.59251e-014	2.94077e-015	1.39964e-014	-1.35807e-015	1.39737e-014	6.28635e-016	6.18734e-015	2.99655e-015	4.72345e-015	-2.18721e-015	-1.13256e-014	-4.03964e-015	-4.73879e-015	-1.25645e-014	-3.94733e-015	-9.80189e-015	-8.95286e-015	-1.5942e-014	-1.03189e-014
-1.05332e-014	-9.88729e-015	4.21797e-015	8.3208e-015	9.08193e-015	7.50822e-015	1.58671e-014	2.80668e-015	1.36686e-014	-1.65824e-015	1.38798e-014	6.89725e-016	6.26297e-015	3.05588e-015	4.90277e-015	-2.12652e-015	-1.13455e-014	-4.07576e-015	-5.02691e-015	-1.27801e-014	-4.21584e-015	-9.7971e-015	-9.03815e-015	-1.60798e-014	-1.05692e-014
-1.0134e-014	-9.80957e-015	4.00607e-015	8.58578e-015	9.11232e-015	7.59689e-015	1.58214e-014	2.67362e-015	1.33441e-014	-1.96665e-015	1.37693e-014	7.40893e-016	6.33307e-015	3.11172e-015	5.07844e-015	-2.02632e-015	-1.1334e-014	-4.1057e-015	-5.2741e-015	-1.29915e-014	-4.51692e-015	-9.78213e-015	-9.11515e-015	-1.6195e-014	-1.08188e-014
-9.71465e-015	-9.72506e-015	3.81499e-015	8.84301e-015	9.14007e-015	7.70746e-015	1.579e-014	2.54056e-015	1.30243e-014	-2.28192e-015	1.36429e-014	7.8142e-016	6.39798e-015	3.16331e-015	5.24932e-015	-1.88777e-015	-1.12939e-014	-4.13012e-015	-5.47882e-015	-1.31981e-014	-4.84906e-015	-9.75817e-015	-9.18423e-015	-1.62884e-014	-1.10667e-014
-9.27661e-015	-9.63287e-015	3.64643e-015	9.09133e-015	9.16599e-015	7.83959e-015	1.57749e-014	2.40688e-015	1.27109e-014	-2.60303e-015	1.35005e-014	8.1041e-016	6.45777e-015	3.20988e-015	5.41398e-015	-1.71251e-015	-1.12271e-014	-4.14964e-015	-5.64003e-015	-1.33995e-014	-5.21026e-015	-9.72653e-015	-9.24634e-015	-1.63606e-014	-1.13114e-014
-8.82192e-015	-9.53262e-015	3.50182e-015	9.33004e-015	9.19108e-015	7.99285e-015	1.57774e-014	2.27164e-015	1.24055e-014	-2.92819e-015	1.33426e-014	8.27447e-016	6.51198e-015	3.25035e-015	5.57101e-015	-1.50232e-015	-1.11364e-014	-4.1651e-015	-5.75701e-015	-1.35956e-014	-5.59799e-015	-9.689e-015	-9.30183e-015	-1.64124e-014	-1.15523e-014
-8.35229e-015	-9.42414e-015	3.38258e-015	9.55822e-015	9.21608e-015	8.16598e-015	1.57985e-014	2.13354e-015	1.21095e-014	-3.25598e-015	1.31701e-014	8.32032e-016	6.56121e-015	3.28496e-015	5.71925e-015	-1.25939e-015	-1.10254e-014	-4.17768e-015	-5.83023e-015	-1.37859e-014	-6.00995e-015	-9.64755e-015	-9.3512e-015	-1.64454e-014	-1.17883e-014
-7.86919e-015	-9.30684e-015	3.28942e-015	9.77445e-015	9.24218e-015	8.3575e-015	1.58388e-014	1.9919e-015	1.18238e-014	-3.58543e-015	1.29832e-014	8.23677e-016	6.60599e-015	3.31334e-015	5.8573e-015	-9.86316e-016	-1.08968e-014	-4.18819e-015	-5.85993e-015	-1.39704e-014	-6.44373e-015	-9.60383e-015	-9.39552e-015	-1.64604e-014	-1.20182e-014
-7.37503e-015	-9.18032e-015	3.22326e-015	9.97799e-015	9.27057e-015	8.566e-015	1.58989e-014	1.84543e-015	1.15493e-014	-3.91491e-015	1.27823e-014	8.01935e-016	6.64671e-015	3.33518e-015	5.98392e-015	-6.84755e-016	-1.07544e-014	-4.19779e-015	-5.84605e-015	-1.41493e-014	-6.89709e-015	-9.55986e-015	-9.4355e-015	-1.6459e-014	-1.22412e-014
-6.87292e-015	-9.04424e-015	3.18427e-015	1.01679e-014	9.30286e-015	8.78958e-015	1.5979e-014	1.69293e-015	1.12863e-014	-4.24327e-015	1.25684e-014	7.66399e-016	6.6839e-015	3.35037e-015	6.0984e-015	-3.56974e-016	-1.06013e-014	-4.20733e-015	-5.78979e-015	-1.43223e-014	-7.36721e-015	-9.51725e-015	-9.47181e-015	-1.64424e-014	-1.24566e-014
-6.36564e-015	-8.89855e-015	3.1724e-015	1.03432e-014	9.34001e-015	9.02655e-015	1.60787e-014	1.5334e-015	1.10353e-014	-4.56936e-015	1.2342e-014	7.16808e-016	6.71836e-015	3.35867e-015	6.20016e-015	-6.00304e-018	-1.04405e-014	-4.21813e-015	-5.69311e-015	-1.44896e-014	-7.85062e-015	-9.47778e-015	-9.50492e-015	-1.64123e-014	-1.26634e-014
-5.85584e-015	-8.74369e-015	3.18745e-015	1.05036e-014	9.38321e-015	9.27463e-015	1.61976e-014	1.3655e-015	1.07962e-014	-4.89224e-015	1.21039e-014	6.52729e-016	6.75068e-015	3.36028e-015	6.2885e-015	3.65063e-016	-1.02756e-014	-4.23129e-015	-5.55771e-015	-1.46514e-014	-8.34483e-015	-9.44347e-015	-9.53604e-015	-1.63706e-014	-1.28611e-014
-5.34684e-015	-8.57994e-015	3.22913e-015	1.06486e-014	9.43337e-015	9.53189e-015	1.63351e-014	1.18861e-015	1.05687e-014	-5.21069e-015	1.18548e-014	5.74391e-016	6.78141e-015	3.35622e-015	6.36274e-015	7.52862e-016	-1.01102e-014	-4.24778e-015	-5.38554e-015	-1.48081e-014	-8.84734e-015	-9.41613e-015	-9.56572e-015	-1.63186e-014	-1.3049e-014
-4.84155e-015	-8.40768e-015	3.29624e-015	1.07778e-014	9.49141e-015	9.79581e-015	1.649e-014	1.00203e-015	1.03525e-014	-5.52334e-015	1.15957e-014	4.81537e-016	6.8118e-015	3.34657e-015	6.42299e-015	1.15448e-015	-9.94754e-015	-4.2689e-015	-5.17896e-015	-1.49598e-014	-9.35533e-015	-9.39762e-015	-9.59487e-015	-1.62581e-014	-1.32264e-014
-4.3433e-015	-8.22742e-015	3.3875e-015	1.08906e-014	9.55796e-015	1.0064e-014	1.66611e-014	8.04789e-016	1.01472e-014	-5.82979e-015	1.13271e-014	3.73887e-016	6.8426e-015	3.33211e-015	6.46912e-015	1.56713e-015	-9.79042e-015	-4.29568e-015	-4.94122e-015	-1.51067e-014	-9.86607e-015	-9.38924e-015	-9.62448e-015	-1.61906e-014	-1.33929e-014
-3.85543e-015	-8.03971e-015	3.50152e-015	1.09867e-014	9.63341e-015	1.03344e-014	1.68465e-014	5.95848e-016	9.95108e-015	-6.12905e-015	1.105e-014	2.51908e-016	6.87413e-015	3.31325e-015	6.50133e-015	1.9874e-015	-9.64236e-015	-4.32923e-015	-4.67531e-015	-1.52493e-014	-1.03774e-014	-9.3929e-015	-9.6558e-015	-1.61183e-014	-1.35485e-014
-3.38108e-015	-7.8449e-015	3.63637e-015	1.10661e-014	9.71846e-015	1.06046e-014	1.70441e-014	3.74529e-016	9.76283e-015	-6.42032e-015	1.07648e-014	1.15994e-016	6.90735e-015	3.29093e-015	6.51939e-015	2.41185e-015	-9.50666e-015	-4.37e-015	-4.38445e-015	-1.53881e-014	-1.08871e-014	-9.41039e-015	-9.68968e-015	-1.60427e-014	-1.36936e-014
-2.92359e-015	-7.64388e-015	3.79023e-015	1.11288e-014	9.81398e-015	1.08719e-014	1.72518e-014	1.40899e-016	9.58098e-015	-6.70371e-015	1.04722e-014	-3.37221e-017	6.94282e-015	3.2663e-015	6.52345e-015	2.83716e-015	-9.38566e-015	-4.41889e-015	-4.07249e-015	-1.55239e-014	-1.13928e-014	-9.44328e-015	-9.72666e-015	-1.59657e-014	-1.38275e-014
-2.48649e-015	-7.43772e-015	3.961e-015	1.11745e-014	9.92008e-015	1.11339e-014	1.74669e-014	-1.05354e-016	9.40381e-015	-6.9786e-015	1.01728e-014	-1.96798e-016	6.98122e-015	3.24053e-015	6.514e-015	3.26021e-015	-9.28227e-015	-4.47637e-015	-3.74283e-015	-1.56573e-014	-1.18922e-014	-9.49338e-015	-9.76719e-015	-1.58889e-014	-1.39507e-014
-2.07286e-015	-7.22721e-015	4.14628e-015	1.12032e-014	1.00364e-014	1.13882e-014	1.76867e-014	-3.64627e-016	9.22946e-015	-7.24504e-015	9.86769e-015	-3.73027e-016	7.02285e-015	3.21424e-015	6.49164e-015	3.67775e-015	-9.19934e-015	-4.54357e-015	-3.39878e-015	-1.57886e-014	-1.23834e-014	-9.56188e-015	-9.81184e-015	-1.58135e-014	-1.40636e-014
-1.68597e-015	-7.01373e-015	4.34419e-015	1.12152e-014	1.01627e-014	1.16321e-014	1.79084e-014	-6.37151e-016	9.05593e-015	-7.50312e-015	9.55721e-015	-5.61764e-016	7.06802e-015	3.18854e-015	6.45668e-015	4.08695e-015	-9.1391e-015	-4.62069e-015	-3.0444e-015	-1.59188e-014	-1.28644e-014	-9.64955e-015	-9.86131e-015	-1.57409e-014	-1.41668e-014
-1.32922e-015	-6.79828e-015	4.5517e-015	1.12109e-014	1.02982e-014	1.18631e-014	1.81289e-014	-9.23118e-016	8.88079e-015	-7.75299e-015	9.24175e-015	-7.6259e-016	7.11668e-015	3.16419e-015	6.40977e-015	4.48447e-015	-9.10336e-015	-4.70826e-015	-2.68346e-015	-1.60487e-014	-1.33334e-014	-9.75752e-015	-9.9161e-015	-1.56727e-014	-1.42606e-014
-1.00535e-015	-6.58224e-015	4.76611e-015	1.1191e-014	1.04423e-014	1.20791e-014	1.83449e-014	-1.22227e-015	8.70181e-015	-7.99483e-015	8.92192e-015	-9.74803e-016	7.16909e-015	3.14192e-015	6.35126e-015	4.86744e-015	-9.09383e-015	-4.80697e-015	-2.31962e-015	-1.61792e-014	-1.37894e-014	-9.88662e-015	-9.97669e-015	-1.56096e-014	-1.43459e-014
-7.16749e-016	-6.36669e-015	4.98461e-015	1.11558e-014	1.05938e-014	1.2278e-014	1.85525e-014	-1.5343e-015	8.51658e-015	-8.22906e-015	8.59858e-015	-1.19751e-015	7.22484e-015	3.12217e-015	6.28172e-015	5.23324e-015	-9.11207e-015	-4.91692e-015	-1.9568e-015	-1.63114e-014	-1.42314e-014	-1.00376e-014	-1.00432e-014	-1.55525e-014	-1.44238e-014
-4.66292e-016	-6.15342e-015	5.20452e-015	1.1106e-014	1.07511e-014	1.24578e-014	1.87486e-014	-1.8586e-015	8.32254e-015	-8.45636e-015	8.27215e-015	-1.42965e-015	7.28344e-015	3.10596e-015	6.202e-015	5.57917e-015	-9.15901e-015	-5.03816e-015	-1.59879e-015	-1.64467e-014	-1.46585e-014	-1.02111e-014	-1.0116e-014	-1.55029e-014	-1.44953e-014
-2.55636e-016	-5.94376e-015	5.42292e-015	1.10417e-014	1.09126e-014	1.26163e-014	1.89301e-014	-2.19445e-015	8.11719e-015	-8.67756e-015	7.94321e-015	-1.67024e-015	7.34493e-015	3.09382e-015	6.11308e-015	5.90292e-015	-9.23529e-015	-5.17089e-015	-1.2494e-015	-1.65854e-014	-1.50701e-014	-1.04075e-014	-1.01949e-014	-1.5461e-014	-1.45613e-014
-8.71012e-017	-5.73953e-015	5.63637e-015	1.09638e-014	1.10765e-014	1.27523e-014	1.90943e-014	-2.54152e-015	7.8982e-015	-8.89346e-015	7.61219e-015	-1.91844e-015	7.4088e-015	3.08662e-015	6.01545e-015	6.20232e-015	-9.34172e-015	-5.31525e-015	-9.12099e-016	-1.67282e-014	-1.54653e-014	-1.0627e-014	-1.02804e-014	-1.54276e-014	-1.46235e-014
3.82181e-017	-5.54191e-015	5.84239e-015	1.08736e-014	1.12405e-014	1.28638e-014	1.92377e-014	-2.89924e-015	7.66343e-015	-9.10458e-015	7.2797e-015	-2.17366e-015	7.47424e-015	3.0845e-015	5.90943e-015	6.47471e-015	-9.47877e-015	-5.471e-015	-5.89961e-016	-1.68762e-014	-1.58442e-014	-1.08693e-014	-1.03724e-014	-1.54027e-014	-1.46829e-014
1.18974e-016	-5.35255e-015	6.03835e-015	1.07714e-014	1.14023e-014	1.29488e-014	1.93574e-014	-3.26676e-015	7.4107e-015	-9.31214e-015	6.94618e-015	-2.43465e-015	7.54029e-015	3.08784e-015	5.79603e-015	6.71869e-015	-9.64671e-015	-5.63849e-015	-2.86035e-016	-1.70301e-014	-1.6207e-014	-1.11342e-014	-1.04705e-014	-1.53868e-014	-1.47411e-014
1.54065e-016	-5.1726e-015	6.22142e-015	1.0658e-014	1.15595e-014	1.30065e-014	1.94508e-014	-3.64315e-015	7.13772e-015	-9.51709e-015	6.61155e-015	-2.70032e-015	7.60602e-015	3.09682e-015	5.67545e-015	6.93239e-015	-9.84541e-015	-5.81744e-015	-3.16931e-018	-1.71905e-014	-1.65541e-014	-1.14211e-014	-1.05741e-014	-1.53801e-014	-1.47997e-014
1.42939e-016	-5.00367e-015	6.38906e-015	1.05343e-014	1.17092e-014	1.3036e-014	1.95144e-014	-4.02739e-015	6.84279e-015	-9.7208e-015	6.27627e-015	-2.96973e-015	7.67011e-015	3.11086e-015	5.54833e-015	7.11431e-015	-1.0074e-014	-6.00756e-015	2.55695e-016	-1.73579e-014	-1.68855e-014	-1.17298e-014	-1.06827e-014	-1.53824e-014	-1.48601e-014
8.55905e-017	-4.8473e-015	6.53934e-015	1.04011e-014	1.18486e-014	1.30367e-014	1.95466e-014	-4.41831e-015	6.52462e-015	-9.92436e-015	5.94058e-015	-3.24199e-015	7.73139e-015	3.12951e-015	5.41568e-015	7.26327e-015	-1.03318e-014	-6.2084e-015	4.88163e-016	-1.7533e-014	-1.72016e-014	-1.20591e-014	-1.07958e-014	-1.53934e-014	-1.49237e-014
-1.81599e-017	-4.70473e-015	6.67015e-015	1.02595e-014	1.19749e-014	1.30083e-014	1.95456e-014	-4.81535e-015	6.18232e-015	-1.0129e-014	5.60511e-015	-3.5161e-015	7.78858e-015	3.15276e-015	5.27816e-015	7.37841e-015	-1.06177e-014	-6.41903e-015	6.92281e-016	-1.77163e-014	-1.75032e-014	-1.24084e-014	-1.0913e-014	-1.54124e-014	-1.4992e-014
-1.67564e-016	-4.57643e-015	6.77958e-015	1.0111e-014	1.20853e-014	1.29507e-014	1.95101e-014	-5.21749e-015	5.81446e-015	-1.03362e-014	5.26977e-015	-3.79106e-015	7.84043e-015	3.17977e-015	5.1365e-015	7.45892e-015	-1.09306e-014	-6.63888e-015	8.65846e-016	-1.7908e-014	-1.77915e-014	-1.27764e-014	-1.10336e-014	-1.54388e-014	-1.50663e-014
-3.61912e-016	-4.46365e-015	6.86637e-015	9.95669e-015	1.21764e-014	1.28635e-014	1.94385e-014	-5.62343e-015	5.42112e-015	-1.05469e-014	4.93476e-015	-4.06582e-015	7.88535e-015	3.20994e-015	4.99131e-015	7.50443e-015	-1.12693e-014	-6.86741e-015	1.00777e-015	-1.81083e-014	-1.80674e-014	-1.31614e-014	-1.11567e-014	-1.54722e-014	-1.51483e-014
-6.0014e-016	-4.36718e-015	6.92879e-015	9.79751e-015	1.22456e-014	1.27476e-014	1.93299e-014	-6.03232e-015	5.00158e-015	-1.07622e-014	4.60049e-015	-4.33943e-015	7.92132e-015	3.24237e-015	4.84315e-015	7.51506e-015	-1.1632e-014	-7.10405e-015	1.11673e-015	-1.83173e-014	-1.83319e-014	-1.35622e-014	-1.12816e-014	-1.55117e-014	-1.52393e-014
-8.80539e-016	-4.28721e-015	6.96564e-015	9.63447e-015	1.22905e-014	1.26038e-014	1.91842e-014	-6.44329e-015	4.55602e-015	-1.09834e-014	4.26692e-015	-4.611e-015	7.9468e-015	3.27584e-015	4.69273e-015	7.49101e-015	-1.20168e-014	-7.3478e-015	1.19164e-015	-1.85348e-014	-1.85862e-014	-1.39768e-014	-1.14073e-014	-1.55565e-014	-1.53404e-014
-1.20117e-015	-4.22426e-015	6.9761e-015	9.46868e-015	1.23086e-014	1.24326e-014	1.90017e-014	-6.85559e-015	4.08456e-015	-1.12115e-014	3.93396e-015	-4.87913e-015	7.96024e-015	3.30939e-015	4.54029e-015	7.4323e-015	-1.24214e-014	-7.59815e-015	1.23239e-015	-1.87606e-014	-1.88313e-014	-1.44033e-014	-1.15327e-014	-1.56054e-014	-1.54526e-014
-1.5598e-015	-4.17899e-015	6.95952e-015	9.30099e-015	1.22974e-014	1.2235e-014	1.87829e-014	-7.26873e-015	3.5879e-015	-1.14474e-014	3.60176e-015	-5.14328e-015	7.9599e-015	3.34192e-015	4.38597e-015	7.33976e-015	-1.28435e-014	-7.85434e-015	1.23869e-015	-1.89941e-014	-1.90685e-014	-1.48397e-014	-1.16564e-014	-1.56572e-014	-1.5577e-014
-1.95365e-015	-4.15174e-015	6.91556e-015	9.13252e-015	1.22549e-014	1.20125e-014	1.85283e-014	-7.68204e-015	3.06709e-015	-1.16924e-014	3.2709e-015	-5.40288e-015	7.94427e-015	3.37216e-015	4.2307e-015	7.21399e-015	-1.32809e-014	-8.11573e-015	1.2104e-015	-1.9235e-014	-1.92987e-014	-1.52838e-014	-1.17781e-014	-1.57111e-014	-1.57147e-014
-2.37944e-015	-4.143e-015	6.84393e-015	8.96368e-015	1.21792e-014	1.17666e-014	1.82391e-014	-8.09513e-015	2.52375e-015	-1.19473e-014	2.94113e-015	-5.65741e-015	7.91231e-015	3.39867e-015	4.0745e-015	7.05594e-015	-1.3731e-014	-8.38135e-015	1.14786e-015	-1.94828e-014	-1.95238e-014	-1.57336e-014	-1.18969e-014	-1.57663e-014	-1.58663e-014
-2.83386e-015	-4.15203e-015	6.74494e-015	8.79532e-015	1.20689e-014	1.14992e-014	1.79172e-014	-8.50733e-015	1.95959e-015	-1.22128e-014	2.6127e-015	-5.90635e-015	7.86271e-015	3.41989e-015	3.91789e-015	6.86689e-015	-1.4192e-014	-8.65001e-015	1.05185e-015	-1.97364e-014	-1.97454e-014	-1.61871e-014	-1.20114e-014	-1.58218e-014	-1.60321e-014
-3.31387e-015	-4.17809e-015	6.6192e-015	8.62849e-015	1.19226e-014	1.12123e-014	1.75646e-014	-8.91853e-015	1.37684e-015	-1.24896e-014	2.28575e-015	-6.14902e-015	7.79388e-015	3.43459e-015	3.7612e-015	6.64847e-015	-1.46609e-014	-8.92117e-015	9.22826e-016	-1.99949e-014	-1.99641e-014	-1.66416e-014	-1.21208e-014	-1.58766e-014	-1.62119e-014
-3.81598e-015	-4.22047e-015	6.46727e-015	8.46358e-015	1.17391e-014	1.09082e-014	1.71844e-014	-9.32856e-015	7.77958e-016	-1.27783e-014	1.96071e-015	-6.38478e-015	7.7052e-015	3.44144e-015	3.60491e-015	6.40153e-015	-1.51355e-014	-9.19416e-015	7.61327e-016	-2.02575e-014	-2.01811e-014	-1.70948e-014	-1.22239e-014	-1.59291e-014	-1.64063e-014
-4.33609e-015	-4.27895e-015	6.29043e-015	8.3014e-015	1.15177e-014	1.05895e-014	1.6779e-014	-9.73745e-015	1.65555e-016	-1.30791e-014	1.63788e-015	-6.61331e-015	7.59591e-015	3.43894e-015	3.44914e-015	6.12757e-015	-1.56134e-014	-9.46773e-015	5.68737e-016	-2.05233e-014	-2.03975e-014	-1.75448e-014	-1.23202e-014	-1.59782e-014	-1.66153e-014
-4.87014e-015	-4.35301e-015	6.09022e-015	8.14209e-015	1.12579e-014	1.02585e-014	1.63522e-014	-1.01451e-014	-4.57288e-016	-1.33924e-014	1.31801e-015	-6.83448e-015	7.46575e-015	3.42613e-015	3.29459e-015	5.82854e-015	-1.60921e-014	-9.74145e-015	3.46664e-016	-2.07913e-014	-2.06148e-014	-1.79891e-014	-1.24081e-014	-1.60229e-014	-1.68382e-014
-5.41427e-015	-4.4418e-015	5.86774e-015	7.98585e-015	1.09601e-014	9.91759e-015	1.59071e-014	-1.05516e-014	-1.08818e-015	-1.37185e-014	1.00076e-015	-7.04815e-015	7.31437e-015	3.4011e-015	3.14151e-015	5.50625e-015	-1.65691e-014	-1.00149e-014	9.65681e-017	-2.10602e-014	-2.08336e-014	-1.84257e-014	-1.24874e-014	-1.60625e-014	-1.70745e-014
-5.96443e-015	-4.54373e-015	5.6246e-015	7.83249e-015	1.06256e-014	9.56984e-015	1.5447e-014	-1.09572e-014	-1.72362e-015	-1.40572e-014	6.86589e-016	-7.25417e-015	7.14132e-015	3.36293e-015	2.99034e-015	5.16239e-015	-1.70423e-014	-1.02874e-014	-1.79745e-016	-2.1329e-014	-2.10551e-014	-1.88521e-014	-1.2557e-014	-1.60961e-014	-1.73238e-014
-6.51707e-015	-4.65765e-015	5.36212e-015	7.68155e-015	1.0255e-014	9.21814e-015	1.49759e-014	-1.13625e-014	-2.35981e-015	-1.44083e-014	3.75935e-016	-7.45221e-015	6.94654e-015	3.31078e-015	2.84107e-015	4.79857e-015	-1.75098e-014	-1.05586e-014	-4.80171e-016	-2.15967e-014	-2.12798e-014	-1.92663e-014	-1.26167e-014	-1.61229e-014	-1.75851e-014
-7.06836e-015	-4.78254e-015	5.08241e-015	7.53299e-015	9.84975e-015	8.86485e-015	1.44978e-014	-1.17678e-014	-2.99373e-015	-1.47721e-014	6.9121e-017	-7.64266e-015	6.73042e-015	3.24372e-015	2.69451e-015	4.41672e-015	-1.79692e-014	-1.0828e-014	-8.029e-016	-2.18621e-014	-2.15082e-014	-1.96661e-014	-1.26658e-014	-1.61423e-014	-1.7857e-014
-7.61395e-015	-4.91701e-015	4.78773e-015	7.38656e-015	9.41153e-015	8.51292e-015	1.40169e-014	-1.21737e-014	-3.62195e-015	-1.51483e-014	-2.33273e-016	-7.82515e-015	6.49368e-015	3.16143e-015	2.55075e-015	4.01867e-015	-1.84192e-014	-1.10951e-014	-1.14606e-015	-2.21238e-014	-2.17408e-014	-2.00499e-014	-1.27039e-014	-1.61534e-014	-1.81382e-014
-8.15e-015	-5.0597e-015	4.47946e-015	7.24166e-015	8.94255e-015	8.16532e-015	1.35369e-014	-1.25806e-014	-4.24122e-015	-1.55365e-014	-5.30837e-016	-7.99998e-015	6.23734e-015	3.06323e-015	2.40999e-015	3.60652e-015	-1.88577e-014	-1.13596e-014	-1.50773e-015	-2.23808e-014	-2.1978e-014	-2.0416e-014	-1.27305e-014	-1.61563e-014	-1.84275e-014
-8.67287e-015	-5.20886e-015	4.15982e-015	7.09791e-015	8.44526e-015	7.82458e-015	1.30615e-014	-1.29894e-014	-4.84811e-015	-1.59358e-014	-8.22888e-016	-8.16717e-015	5.9627e-015	2.94875e-015	2.2726e-015	3.18221e-015	-1.92827e-014	-1.16211e-014	-1.88585e-015	-2.26317e-014	-2.22206e-014	-2.07626e-014	-1.27457e-014	-1.61505e-014	-1.87233e-014
-9.17932e-015	-5.36307e-015	3.83122e-015	6.95445e-015	7.92286e-015	7.49357e-015	1.25946e-014	-1.34007e-014	-5.43968e-015	-1.63457e-014	-1.10878e-015	-8.3271e-015	5.67171e-015	2.81778e-015	2.13895e-015	2.74757e-015	-1.96927e-014	-1.18796e-014	-2.27877e-015	-2.28756e-014	-2.24688e-014	-2.10889e-014	-1.27493e-014	-1.61365e-014	-1.90239e-014
-9.66586e-015	-5.52108e-015	3.49609e-015	6.81011e-015	7.37919e-015	7.17469e-015	1.21397e-014	-1.38153e-014	-6.01226e-015	-1.67654e-014	-1.3879e-015	-8.48023e-015	5.36572e-015	2.67004e-015	2.00936e-015	2.30446e-015	-2.00864e-014	-1.21349e-014	-2.68414e-015	-2.31118e-014	-2.27225e-014	-2.13934e-014	-1.27416e-014	-1.61144e-014	-1.93275e-014
-1.01296e-014	-5.68139e-015	3.156e-015	6.66442e-015	6.81786e-015	6.87038e-015	1.17008e-014	-1.42339e-014	-6.56316e-015	-1.71941e-014	-1.6592e-015	-8.62721e-015	5.04623e-015	2.50595e-015	1.88391e-015	1.85422e-015	-2.04623e-014	-1.23866e-014	-3.09972e-015	-2.33388e-014	-2.29819e-014	-2.16753e-014	-1.27223e-014	-1.60844e-014	-1.96323e-014
-1.05677e-014	-5.84277e-015	2.81307e-015	6.51661e-015	6.24283e-015	6.5825e-015	1.12808e-014	-1.46571e-014	-7.08971e-015	-1.76308e-014	-1.92225e-015	-8.76821e-015	4.71547e-015	2.32654e-015	1.76243e-015	1.39822e-015	-2.08194e-014	-1.26353e-014	-3.52352e-015	-2.35565e-014	-2.32466e-014	-2.1934e-014	-1.26922e-014	-1.60469e-014	-1.99367e-014
-1.09778e-014	-6.00353e-015	2.46931e-015	6.36506e-015	5.65828e-015	6.3131e-015	1.08827e-014	-1.50852e-014	-7.58915e-015	-1.80744e-014	-2.17665e-015	-8.90375e-015	4.37579e-015	2.13226e-015	1.64519e-015	9.38091e-016	-2.11571e-014	-1.28809e-014	-3.95389e-015	-2.37643e-014	-2.35163e-014	-2.21687e-014	-1.26516e-014	-1.60019e-014	-2.02382e-014
-1.13582e-014	-6.16241e-015	2.12663e-015	6.20855e-015	5.06828e-015	6.06445e-015	1.05093e-014	-1.55187e-014	-8.05993e-015	-1.85238e-014	-2.42147e-015	-9.03427e-015	4.02944e-015	1.92336e-015	1.53211e-015	4.74661e-016	-2.14743e-014	-1.31236e-014	-4.38855e-015	-2.39615e-014	-2.37907e-014	-2.2379e-014	-1.26013e-014	-1.59502e-014	-2.05354e-014
-1.17071e-014	-6.318e-015	1.78667e-015	6.04575e-015	4.47718e-015	5.83785e-015	1.01627e-014	-1.59582e-014	-8.50041e-015	-1.89774e-014	-2.65617e-015	-9.16026e-015	3.67946e-015	1.70102e-015	1.42339e-015	9.47592e-018	-2.17709e-014	-1.33644e-014	-4.82612e-015	-2.41484e-014	-2.40694e-014	-2.25649e-014	-1.2542e-014	-1.5893e-014	-2.08263e-014
-1.20226e-014	-6.46891e-015	1.45097e-015	5.87586e-015	3.88888e-015	5.63432e-015	9.84514e-015	-1.6404e-014	-8.90945e-015	-1.94345e-014	-2.87994e-015	-9.28203e-015	3.32898e-015	1.46653e-015	1.31832e-015	-4.56371e-016	-2.20471e-014	-1.36033e-014	-5.2652e-015	-2.43242e-014	-2.43521e-014	-2.27265e-014	-1.24743e-014	-1.5831e-014	-2.11088e-014
-1.2304e-014	-6.61384e-015	1.12099e-015	5.69788e-015	3.3078e-015	5.45477e-015	9.55783e-015	-1.68562e-014	-9.28606e-015	-1.98932e-014	-3.09252e-015	-9.39987e-015	2.98078e-015	1.2208e-015	1.21695e-015	-9.21839e-016	-2.23028e-014	-1.38404e-014	-5.70425e-015	-2.44886e-014	-2.46385e-014	-2.28646e-014	-1.23987e-014	-1.57654e-014	-2.13814e-014
-1.25505e-014	-6.75195e-015	7.97926e-016	5.5105e-015	2.7383e-015	5.30007e-015	9.30247e-015	-1.73146e-014	-9.6298e-015	-2.03525e-014	-3.29345e-015	-9.51457e-015	2.63733e-015	9.65153e-016	1.11948e-015	-1.38596e-015	-2.25381e-014	-1.40765e-014	-6.14186e-015	-2.46423e-014	-2.49283e-014	-2.29799e-014	-1.23162e-014	-1.56967e-014	-2.16425e-014
-1.27619e-014	-6.88221e-015	4.83266e-016	5.31185e-015	2.18452e-015	5.17072e-015	9.07934e-015	-1.77792e-014	-9.94061e-015	-2.08112e-014	-3.48212e-015	-9.62675e-015	2.30149e-015	7.00759e-016	1.0255e-015	-1.84777e-015	-2.27533e-014	-1.43117e-014	-6.57658e-015	-2.47859e-014	-2.52209e-014	-2.30731e-014	-1.22281e-014	-1.56257e-014	-2.18903e-014
-1.29383e-014	-7.0038e-015	1.77887e-016	5.10113e-015	1.65048e-015	5.06641e-015	8.88894e-015	-1.82499e-014	-1.02183e-014	-2.12678e-014	-3.6578e-015	-9.73679e-015	1.97677e-015	4.29378e-016	9.34745e-016	-2.3066e-015	-2.29487e-014	-1.45466e-014	-7.00713e-015	-2.492e-014	-2.55158e-014	-2.31453e-014	-1.21355e-014	-1.55538e-014	-2.21235e-014
-1.30799e-014	-7.11603e-015	-1.17183e-016	4.87774e-015	1.14023e-015	4.98679e-015	8.73078e-015	-1.8726e-014	-1.04644e-014	-2.17207e-014	-3.82017e-015	-9.84486e-015	1.66641e-015	1.52552e-016	8.46768e-016	-2.76179e-015	-2.31246e-014	-1.47814e-014	-7.4329e-015	-2.50451e-014	-2.58124e-014	-2.31975e-014	-1.20391e-014	-1.54823e-014	-2.23412e-014
-1.31871e-014	-7.21828e-015	-4.01306e-016	4.64072e-015	6.57426e-016	4.93188e-015	8.60447e-015	-1.92065e-014	-1.06798e-014	-2.21686e-014	-3.96888e-015	-9.95128e-015	1.37287e-015	-1.27816e-016	7.61327e-016	-3.2125e-015	-2.32818e-014	-1.50169e-014	-7.85315e-015	-2.51623e-014	-2.611e-014	-2.3231e-014	-1.19399e-014	-1.54123e-014	-2.25426e-014
-1.32606e-014	-7.30979e-015	-6.74144e-016	4.38926e-015	2.05055e-016	4.90119e-015	8.50934e-015	-1.96906e-014	-1.08661e-014	-2.261e-014	-4.10383e-015	-1.00559e-014	1.09956e-015	-4.09993e-016	6.78015e-016	-3.65793e-015	-2.34211e-014	-1.52534e-014	-8.26714e-015	-2.52721e-014	-2.64082e-014	-2.32476e-014	-1.18392e-014	-1.53447e-014	-2.27274e-014
-1.33019e-014	-7.38997e-015	-9.3543e-016	4.12306e-015	-2.13908e-016	4.89375e-015	8.44423e-015	-2.01775e-014	-1.10256e-014	-2.30434e-014	-4.22466e-015	-1.01587e-014	8.49059e-016	-6.92997e-016	5.96636e-016	-4.09784e-015	-2.3543e-014	-1.54914e-014	-8.67433e-015	-2.53755e-014	-2.67069e-014	-2.32486e-014	-1.17375e-014	-1.52807e-014	-2.2895e-014
-1.33122e-014	-7.45868e-015	-1.18506e-015	3.84166e-015	-5.96503e-016	4.90822e-015	8.40716e-015	-2.06659e-014	-1.11605e-014	-2.34674e-014	-4.33097e-015	-1.026e-014	6.23696e-016	-9.74738e-016	5.16547e-016	-4.53169e-015	-2.36485e-014	-1.57308e-014	-9.07368e-015	-2.54736e-014	-2.70056e-014	-2.32358e-014	-1.1636e-014	-1.52214e-014	-2.30451e-014
-1.32932e-014	-7.51606e-015	-1.4228e-015	3.54501e-015	-9.4122e-016	4.94324e-015	8.3962e-015	-2.11543e-014	-1.1273e-014	-2.38809e-014	-4.42252e-015	-1.03596e-014	4.25862e-016	-1.25378e-015	4.37695e-016	-4.95868e-015	-2.37383e-014	-1.59721e-014	-9.46494e-015	-2.55678e-014	-2.73037e-014	-2.3211e-014	-1.15353e-014	-1.51679e-014	-2.31773e-014
-1.32466e-014	-7.56225e-015	-1.64898e-015	3.23277e-015	-1.2465e-015	4.99713e-015	8.40959e-015	-2.16413e-014	-1.13656e-014	-2.42826e-014	-4.49944e-015	-1.04572e-014	2.5775e-016	-1.52837e-015	3.59398e-016	-5.37862e-015	-2.38138e-014	-1.62159e-014	-9.84783e-015	-2.56595e-014	-2.76009e-014	-2.31759e-014	-1.14366e-014	-1.51208e-014	-2.32919e-014
-1.31739e-014	-7.59699e-015	-1.86377e-015	2.90514e-015	-1.51112e-015	5.0678e-015	8.44518e-015	-2.21257e-014	-1.14411e-014	-2.4671e-014	-4.56172e-015	-1.05526e-014	1.2162e-016	-1.79719e-015	2.8106e-016	-5.79121e-015	-2.38762e-014	-1.64622e-014	-1.02222e-014	-2.575e-014	-2.78963e-014	-2.31317e-014	-1.13407e-014	-1.50812e-014	-2.33894e-014
-1.30778e-014	-7.62037e-015	-2.06766e-015	2.56212e-015	-1.73404e-015	5.15343e-015	8.5005e-015	-2.26053e-014	-1.15027e-014	-2.50451e-014	-4.60908e-015	-1.06458e-014	1.94653e-017	-2.0594e-015	2.01646e-016	-6.19549e-015	-2.39262e-014	-1.67112e-014	-1.05878e-014	-2.58407e-014	-2.81898e-014	-2.30806e-014	-1.12482e-014	-1.50498e-014	-2.34701e-014
-1.29603e-014	-7.63279e-015	-2.26128e-015	2.20453e-015	-1.91406e-015	5.25188e-015	8.57299e-015	-2.30788e-014	-1.15538e-014	-2.54028e-014	-4.64189e-015	-1.0736e-014	-4.73615e-017	-2.31413e-015	1.20498e-016	-6.591e-015	-2.39656e-014	-1.69628e-014	-1.09444e-014	-2.5933e-014	-2.84809e-014	-2.30246e-014	-1.11601e-014	-1.50268e-014	-2.35352e-014
-1.28234e-014	-7.63421e-015	-2.44489e-015	1.83343e-015	-2.05112e-015	5.36116e-015	8.66014e-015	-2.35441e-014	-1.15977e-014	-2.57433e-014	-4.66046e-015	-1.08231e-014	-7.77622e-017	-2.56034e-015	3.66625e-017	-6.97739e-015	-2.39951e-014	-1.72166e-014	-1.12921e-014	-2.6028e-014	-2.87692e-014	-2.29653e-014	-1.1077e-014	-1.50132e-014	-2.35853e-014
-1.26696e-014	-7.62475e-015	-2.61893e-015	1.45006e-015	-2.14593e-015	5.47901e-015	8.75962e-015	-2.3999e-014	-1.16375e-014	-2.60655e-014	-4.66513e-015	-1.09065e-014	-7.1332e-017	-2.79697e-015	-5.03766e-017	-7.35383e-015	-2.40156e-014	-1.7473e-014	-1.16307e-014	-2.61274e-014	-2.90539e-014	-2.2904e-014	-1.09995e-014	-1.50091e-014	-2.36217e-014
-1.25013e-014	-7.60529e-015	-2.78381e-015	1.05605e-015	-2.19885e-015	5.60346e-015	8.86867e-015	-2.44417e-014	-1.16759e-014	-2.63684e-014	-4.65609e-015	-1.09852e-014	-2.7698e-017	-3.02314e-015	-1.41081e-016	-7.7198e-015	-2.40283e-014	-1.77314e-014	-1.19601e-014	-2.62322e-014	-2.93345e-014	-2.28423e-014	-1.09278e-014	-1.5015e-014	-2.36457e-014
-1.23207e-014	-7.57618e-015	-2.94031e-015	6.52921e-016	-2.2109e-015	5.73221e-015	8.9848e-015	-2.48701e-014	-1.17161e-014	-2.66508e-014	-4.63368e-015	-1.10588e-014	5.28986e-017	-3.23793e-015	-2.36135e-016	-8.07429e-015	-2.4034e-014	-1.79911e-014	-1.22804e-014	-2.63442e-014	-2.96107e-014	-2.27823e-014	-1.08626e-014	-1.50308e-014	-2.36583e-014
-1.21302e-014	-7.53767e-015	-3.08937e-015	2.42317e-016	-2.18397e-015	5.86304e-015	9.10614e-015	-2.52822e-014	-1.17608e-014	-2.69119e-014	-4.59849e-015	-1.11269e-014	1.70561e-016	-3.44123e-015	-3.36498e-016	-8.41641e-015	-2.40335e-014	-1.82515e-014	-1.25923e-014	-2.64638e-014	-2.98817e-014	-2.27257e-014	-1.08043e-014	-1.5057e-014	-2.36609e-014
-1.19319e-014	-7.49042e-015	-3.2313e-015	-1.73432e-016	-2.11997e-015	5.99465e-015	9.23052e-015	-2.56759e-014	-1.18126e-014	-2.71505e-014	-4.55071e-015	-1.11883e-014	3.25181e-016	-3.63302e-015	-4.425e-016	-8.74509e-015	-2.40276e-014	-1.85123e-014	-1.28952e-014	-2.65925e-014	-3.01469e-014	-2.26735e-014	-1.07527e-014	-1.50937e-014	-2.36548e-014
-1.17284e-014	-7.43493e-015	-3.36604e-015	-5.92074e-016	-2.02087e-015	6.12491e-015	9.35553e-015	-2.60492e-014	-1.18739e-014	-2.7366e-014	-4.49116e-015	-1.12422e-014	5.16046e-016	-3.81327e-015	-5.54277e-016	-9.05952e-015	-2.40174e-014	-1.87723e-014	-1.31887e-014	-2.67306e-014	-3.04059e-014	-2.2627e-014	-1.07082e-014	-1.51407e-014	-2.36416e-014
-1.15216e-014	-7.37191e-015	-3.49393e-015	-1.01116e-015	-1.88909e-015	6.25199e-015	9.48016e-015	-2.63998e-014	-1.19462e-014	-2.75573e-014	-4.42e-015	-1.12878e-014	7.41213e-016	-3.98162e-015	-6.71941e-016	-9.35903e-015	-2.40038e-014	-1.90305e-014	-1.34728e-014	-2.6879e-014	-3.06577e-014	-2.25874e-014	-1.06704e-014	-1.51972e-014	-2.36229e-014
-1.13131e-014	-7.3023e-015	-3.61526e-015	-1.42819e-015	-1.72698e-015	6.37447e-015	9.6032e-015	-2.67258e-014	-1.20312e-014	-2.77238e-014	-4.33818e-015	-1.13243e-014	9.99148e-016	-4.13798e-015	-7.96006e-016	-9.64302e-015	-2.39876e-014	-1.92859e-014	-1.37472e-014	-2.70387e-014	-3.09014e-014	-2.25554e-014	-1.06394e-014	-1.52632e-014	-2.35999e-014
-1.11046e-014	-7.22662e-015	-3.73024e-015	-1.84032e-015	-1.53736e-015	6.4911e-015	9.72328e-015	-2.70256e-014	-1.21304e-014	-2.78649e-014	-4.24605e-015	-1.13509e-014	1.28833e-015	-4.28303e-015	-9.2654e-016	-9.91014e-015	-2.39691e-014	-1.95369e-014	-1.4012e-014	-2.72099e-014	-3.11361e-014	-2.25319e-014	-1.06152e-014	-1.53383e-014	-2.35741e-014
-1.08974e-014	-7.14569e-015	-3.83915e-015	-2.24446e-015	-1.32347e-015	6.60045e-015	9.83976e-015	-2.7297e-014	-1.22448e-014	-2.798e-014	-4.1439e-015	-1.13667e-014	1.60681e-015	-4.41754e-015	-1.06342e-015	-1.0159e-014	-2.39493e-014	-1.97824e-014	-1.4267e-014	-2.7393e-014	-3.13614e-014	-2.25174e-014	-1.05976e-014	-1.54215e-014	-2.35472e-014
-1.06925e-014	-7.06e-015	-3.94173e-015	-2.63758e-015	-1.08872e-015	6.70199e-015	9.95206e-015	-2.75385e-014	-1.23749e-014	-2.80686e-014	-4.03214e-015	-1.1371e-014	1.95179e-015	-4.54153e-015	-1.20672e-015	-1.03887e-014	-2.39286e-014	-2.00213e-014	-1.45114e-014	-2.75879e-014	-3.15767e-014	-2.25126e-014	-1.0586e-014	-1.55124e-014	-2.35201e-014
-1.04908e-014	-6.97003e-015	-4.03805e-015	-3.01616e-015	-8.35877e-016	6.79527e-015	1.006e-014	-2.77489e-014	-1.25205e-014	-2.81308e-014	-3.91111e-015	-1.13628e-014	2.32089e-015	-4.65594e-015	-1.35649e-015	-1.05982e-014	-2.39075e-014	-2.02521e-014	-1.47456e-014	-2.77946e-014	-3.17812e-014	-2.25174e-014	-1.05801e-014	-1.56107e-014	-2.34944e-014
-1.02935e-014	-6.87658e-015	-4.1277e-015	-3.37786e-015	-5.68345e-016	6.8797e-015	1.01637e-014	-2.7927e-014	-1.26811e-014	-2.81665e-014	-3.78159e-015	-1.13413e-014	2.7109e-015	-4.76133e-015	-1.51208e-015	-1.0787e-014	-2.38862e-014	-2.04726e-014	-1.49697e-014	-2.8013e-014	-3.19739e-014	-2.25321e-014	-1.05799e-014	-1.57155e-014	-2.34709e-014
-1.01012e-014	-6.78034e-015	-4.21052e-015	-3.71914e-015	-2.89176e-016	6.9555e-015	1.02641e-014	-2.80715e-014	-1.28552e-014	-2.81752e-014	-3.64406e-015	-1.13056e-014	3.11843e-015	-4.85845e-015	-1.67295e-015	-1.09538e-014	-2.3865e-014	-2.06818e-014	-1.5183e-014	-2.82423e-014	-3.21537e-014	-2.25568e-014	-1.05851e-014	-1.58262e-014	-2.34507e-014
-9.91496e-015	-6.68228e-015	-4.28637e-015	-4.03732e-015	-1.05247e-018	7.02317e-015	1.03622e-014	-2.81819e-014	-1.30421e-014	-2.8157e-014	-3.49891e-015	-1.12554e-014	3.5409e-015	-4.94814e-015	-1.83871e-015	-1.10976e-014	-2.38439e-014	-2.08782e-014	-1.53844e-014	-2.84819e-014	-3.23198e-014	-2.25916e-014	-1.05953e-014	-1.59416e-014	-2.34345e-014
-9.73478e-015	-6.58344e-015	-4.35481e-015	-4.32934e-015	2.92807e-016	7.08323e-015	1.04591e-014	-2.82571e-014	-1.32402e-014	-2.81122e-014	-3.34663e-015	-1.11904e-014	3.97516e-015	-5.03091e-015	-2.00868e-015	-1.12178e-014	-2.38236e-014	-2.106e-014	-1.55736e-014	-2.87313e-014	-3.24711e-014	-2.2636e-014	-1.06103e-014	-1.60608e-014	-2.34232e-014
-9.56094e-015	-6.48433e-015	-4.41493e-015	-4.59218e-015	5.89639e-016	7.13641e-015	1.0556e-014	-2.82969e-014	-1.34474e-014	-2.80411e-014	-3.18719e-015	-1.11097e-014	4.41763e-015	-5.10732e-015	-2.1819e-015	-1.13132e-014	-2.38043e-014	-2.12254e-014	-1.57505e-014	-2.89894e-014	-3.26068e-014	-2.26895e-014	-1.06296e-014	-1.6183e-014	-2.34173e-014
-9.39362e-015	-6.38571e-015	-4.46571e-015	-4.82343e-015	8.86309e-016	7.1841e-015	1.06549e-014	-2.83e-014	-1.36616e-014	-2.79442e-014	-3.02073e-015	-1.10132e-014	4.86469e-015	-5.17752e-015	-2.35773e-015	-1.13828e-014	-2.37862e-014	-2.13729e-014	-1.59147e-014	-2.92552e-014	-3.27258e-014	-2.27514e-014	-1.0653e-014	-1.63078e-014	-2.34166e-014
-9.23276e-015	-6.28866e-015	-4.5066e-015	-5.02008e-015	1.18048e-015	7.22757e-015	1.07577e-014	-2.8267e-014	-1.38797e-014	-2.78217e-014	-2.84797e-015	-1.09006e-014	5.31279e-015	-5.24249e-015	-2.5349e-015	-1.14263e-014	-2.37698e-014	-2.15017e-014	-1.60653e-014	-2.95275e-014	-3.28271e-014	-2.28214e-014	-1.06807e-014	-1.64343e-014	-2.34215e-014
-9.07841e-015	-6.19421e-015	-4.53661e-015	-5.18e-015	1.47029e-015	7.26846e-015	1.08661e-014	-2.81978e-014	-1.40987e-014	-2.76744e-014	-2.66899e-015	-1.0772e-014	5.75885e-015	-5.30261e-015	-2.71219e-015	-1.14437e-014	-2.37545e-014	-2.16099e-014	-1.62016e-014	-2.98051e-014	-3.29102e-014	-2.2899e-014	-1.07123e-014	-1.65613e-014	-2.34322e-014
-8.92999e-015	-6.1028e-015	-4.55501e-015	-5.30058e-015	1.75326e-015	7.30847e-015	1.09828e-014	-2.80924e-014	-1.43159e-014	-2.75032e-014	-2.48379e-015	-1.06272e-014	6.1992e-015	-5.35833e-015	-2.8884e-015	-1.14347e-014	-2.37404e-014	-2.16965e-014	-1.63233e-014	-3.00866e-014	-3.29738e-014	-2.29831e-014	-1.07477e-014	-1.66877e-014	-2.34485e-014
-8.787e-015	-6.0154e-015	-4.56056e-015	-5.37992e-015	2.02724e-015	7.34965e-015	1.11097e-014	-2.79517e-014	-1.4528e-014	-2.73089e-014	-2.29274e-015	-1.04666e-014	6.63082e-015	-5.40966e-015	-3.06219e-015	-1.13998e-014	-2.37282e-014	-2.17613e-014	-1.64295e-014	-3.03702e-014	-3.30176e-014	-2.30734e-014	-1.0787e-014	-1.68132e-014	-2.34702e-014
-8.64907e-015	-5.93367e-015	-4.55243e-015	-5.41652e-015	2.29054e-015	7.39433e-015	1.12495e-014	-2.77762e-014	-1.47316e-014	-2.70926e-014	-2.09603e-015	-1.02913e-014	7.05031e-015	-5.45683e-015	-3.23226e-015	-1.13386e-014	-2.37183e-014	-2.18033e-014	-1.652e-014	-3.06549e-014	-3.3041e-014	-2.31694e-014	-1.08299e-014	-1.69366e-014	-2.34967e-014
-8.51589e-015	-5.8583e-015	-4.52968e-015	-5.40877e-015	2.5421e-015	7.44449e-015	1.14047e-014	-2.7567e-014	-1.49227e-014	-2.68557e-014	-1.89379e-015	-1.01014e-014	7.45455e-015	-5.50007e-015	-3.39699e-015	-1.12514e-014	-2.37105e-014	-2.18216e-014	-1.65947e-014	-3.09387e-014	-3.30435e-014	-2.32705e-014	-1.08765e-014	-1.70578e-014	-2.35272e-014
-8.38659e-015	-5.79014e-015	-4.49179e-015	-5.35579e-015	2.78078e-015	7.5024e-015	1.15782e-014	-2.73248e-014	-1.50976e-014	-2.65993e-014	-1.686e-015	-9.89799e-015	7.84091e-015	-5.53953e-015	-3.55505e-015	-1.11389e-014	-2.37053e-014	-2.18155e-014	-1.6653e-014	-3.12207e-014	-3.30244e-014	-2.33756e-014	-1.09268e-014	-1.71761e-014	-2.35613e-014
-8.26118e-015	-5.73067e-015	-4.43775e-015	-5.25666e-015	3.00593e-015	7.5704e-015	1.17717e-014	-2.70508e-014	-1.52529e-014	-2.63249e-014	-1.47286e-015	-9.6818e-015	8.20657e-015	-5.57518e-015	-3.70462e-015	-1.10014e-014	-2.37029e-014	-2.17849e-014	-1.66947e-014	-3.14995e-014	-3.29838e-014	-2.34839e-014	-1.09812e-014	-1.72911e-014	-2.35978e-014
-8.13894e-015	-5.68056e-015	-4.36665e-015	-5.11098e-015	3.21669e-015	7.65089e-015	1.19874e-014	-2.67464e-014	-1.53844e-014	-2.60344e-014	-1.25481e-015	-9.45391e-015	8.54875e-015	-5.60721e-015	-3.84441e-015	-1.08401e-014	-2.37035e-014	-2.17303e-014	-1.67198e-014	-3.17736e-014	-3.29212e-014	-2.35951e-014	-1.104e-014	-1.74022e-014	-2.36362e-014
-8.01937e-015	-5.64107e-015	-4.27778e-015	-4.91877e-015	3.41281e-015	7.74558e-015	1.22276e-014	-2.64128e-014	-1.54891e-014	-2.57298e-014	-1.03179e-015	-9.21578e-015	8.86467e-015	-5.63511e-015	-3.97284e-015	-1.06564e-014	-2.37072e-014	-2.16516e-014	-1.6728e-014	-3.20423e-014	-3.28361e-014	-2.37083e-014	-1.11036e-014	-1.75091e-014	-2.36756e-014
-7.9022e-015	-5.61327e-015	-4.17079e-015	-4.67976e-015	3.59475e-015	7.85704e-015	1.24935e-014	-2.60516e-014	-1.55636e-014	-2.5413e-014	-8.04066e-016	-8.9684e-015	9.1527e-015	-5.65865e-015	-4.08899e-015	-1.04517e-014	-2.37144e-014	-2.15493e-014	-1.6719e-014	-3.23035e-014	-3.27284e-014	-2.3823e-014	-1.11722e-014	-1.7611e-014	-2.37151e-014
-7.78721e-015	-5.59788e-015	-4.0453e-015	-4.39494e-015	3.76268e-015	7.98735e-015	1.2787e-014	-2.56646e-014	-1.56049e-014	-2.50858e-014	-5.71474e-016	-8.71346e-015	9.41143e-015	-5.67778e-015	-4.19144e-015	-1.02275e-014	-2.37256e-014	-2.14244e-014	-1.66923e-014	-3.25561e-014	-3.25983e-014	-2.39386e-014	-1.12463e-014	-1.77078e-014	-2.37538e-014
-7.67376e-015	-5.5962e-015	-3.90093e-015	-4.06481e-015	3.91666e-015	8.13842e-015	1.31092e-014	-2.52538e-014	-1.56104e-014	-2.47502e-014	-3.3411e-016	-8.45264e-015	9.63923e-015	-5.69191e-015	-4.27895e-015	-9.98586e-015	-2.37411e-014	-2.12781e-014	-1.66481e-014	-3.27994e-014	-3.24463e-014	-2.4055e-014	-1.1326e-014	-1.77998e-014	-2.37907e-014
-7.56163e-015	-5.60921e-015	-3.73797e-015	-3.69049e-015	4.0572e-015	8.3121e-015	1.34613e-014	-2.4821e-014	-1.55781e-014	-2.44081e-014	-9.24322e-017	-8.18758e-015	9.83464e-015	-5.70031e-015	-4.35027e-015	-9.72872e-015	-2.37614e-014	-2.11119e-014	-1.65868e-014	-3.30327e-014	-3.2273e-014	-2.41717e-014	-1.1412e-014	-1.78867e-014	-2.38247e-014
-7.45096e-015	-5.63773e-015	-3.55604e-015	-3.27348e-015	4.18502e-015	8.51004e-015	1.38439e-014	-2.43681e-014	-1.5506e-014	-2.40613e-014	1.53505e-016	-7.92045e-015	9.99679e-015	-5.70217e-015	-4.40465e-015	-9.45841e-015	-2.37869e-014	-2.09272e-014	-1.65087e-014	-3.32558e-014	-3.20788e-014	-2.42889e-014	-1.15046e-014	-1.7969e-014	-2.38552e-014
-7.342e-015	-5.683e-015	-3.35552e-015	-2.81565e-015	4.30065e-015	8.73342e-015	1.42574e-014	-2.38978e-014	-1.53921e-014	-2.3712e-014	4.03536e-016	-7.65305e-015	1.01251e-014	-5.69665e-015	-4.44093e-015	-9.17654e-015	-2.38187e-014	-2.07261e-014	-1.64139e-014	-3.3468e-014	-3.18648e-014	-2.44062e-014	-1.16046e-014	-1.80463e-014	-2.38809e-014
-7.2349e-015	-5.74603e-015	-3.13669e-015	-2.31834e-015	4.40548e-015	8.98308e-015	1.47017e-014	-2.34117e-014	-1.52348e-014	-2.33623e-014	6.57275e-016	-7.38725e-015	1.02194e-014	-5.68322e-015	-4.4583e-015	-8.88589e-015	-2.38573e-014	-2.05113e-014	-1.6303e-014	-3.36684e-014	-3.16319e-014	-2.45234e-014	-1.17122e-014	-1.8119e-014	-2.39012e-014
-7.12982e-015	-5.82758e-015	-2.90058e-015	-1.78393e-015	4.50016e-015	9.25994e-015	1.51761e-014	-2.2912e-014	-1.50339e-014	-2.3015e-014	9.14269e-016	-7.12503e-015	1.02797e-014	-5.66153e-015	-4.45612e-015	-8.58978e-015	-2.39035e-014	-2.02857e-014	-1.61765e-014	-3.38575e-014	-3.13809e-014	-2.46407e-014	-1.18278e-014	-1.81874e-014	-2.3916e-014
-7.02746e-015	-5.92852e-015	-2.64804e-015	-1.21538e-015	4.58583e-015	9.56427e-015	1.56799e-014	-2.24012e-014	-1.47889e-014	-2.26721e-014	1.17427e-015	-6.86857e-015	1.03062e-014	-5.63125e-015	-4.4341e-015	-8.29095e-015	-2.39577e-014	-2.00519e-014	-1.60356e-014	-3.40351e-014	-3.11136e-014	-2.4758e-014	-1.19518e-014	-1.8252e-014	-2.39249e-014
-6.92831e-015	-6.04923e-015	-2.38008e-015	-6.15547e-016	4.66402e-015	9.89514e-015	1.6212e-014	-2.18819e-014	-1.45001e-014	-2.2336e-014	1.43698e-015	-6.61977e-015	1.02994e-014	-5.59184e-015	-4.3921e-015	-7.99213e-015	-2.40207e-014	-1.98129e-014	-1.5881e-014	-3.42012e-014	-3.08312e-014	-2.48757e-014	-1.20845e-014	-1.83137e-014	-2.39278e-014
-6.83267e-015	-6.18991e-015	-2.09837e-015	1.23931e-017	4.7357e-015	1.02518e-014	1.67704e-014	-2.13562e-014	-1.41686e-014	-2.20082e-014	1.70187e-015	-6.38062e-015	1.02602e-014	-5.54294e-015	-4.33055e-015	-7.69622e-015	-2.40935e-014	-1.95717e-014	-1.57131e-014	-3.43558e-014	-3.05355e-014	-2.49945e-014	-1.22262e-014	-1.83728e-014	-2.39246e-014
-6.74177e-015	-6.35089e-015	-1.80493e-015	6.64795e-016	4.80216e-015	1.06335e-014	1.73532e-014	-2.08267e-014	-1.37956e-014	-2.16908e-014	1.96831e-015	-6.1533e-015	1.01891e-014	-5.48426e-015	-4.24978e-015	-7.40635e-015	-2.41771e-014	-1.93312e-014	-1.55337e-014	-3.44999e-014	-3.02282e-014	-2.51142e-014	-1.2377e-014	-1.84297e-014	-2.39154e-014
-6.65663e-015	-6.53243e-015	-1.50104e-015	1.33836e-015	4.86407e-015	1.10388e-014	1.79575e-014	-2.02962e-014	-1.33827e-014	-2.13859e-014	2.23544e-015	-5.93981e-015	1.00879e-014	-5.41563e-015	-4.1506e-015	-7.12561e-015	-2.42723e-014	-1.90952e-014	-1.53435e-014	-3.46343e-014	-2.99113e-014	-2.52351e-014	-1.25368e-014	-1.84851e-014	-2.39004e-014
-6.57822e-015	-6.73484e-015	-1.18906e-015	2.02978e-015	4.92224e-015	1.14662e-014	1.85809e-014	-1.97672e-014	-1.29323e-014	-2.10957e-014	2.50256e-015	-5.74189e-015	9.95759e-015	-5.33745e-015	-4.03382e-015	-6.8572e-015	-2.43797e-014	-1.88672e-014	-1.51441e-014	-3.47598e-014	-2.95869e-014	-2.53578e-014	-1.27055e-014	-1.85396e-014	-2.38803e-014
-6.5078e-015	-6.958e-015	-8.70898e-016	2.73537e-015	4.97752e-015	1.19136e-014	1.92211e-014	-1.92423e-014	-1.24469e-014	-2.08222e-014	2.76869e-015	-5.56133e-015	9.80043e-015	-5.24974e-015	-3.9e-015	-6.60367e-015	-2.45002e-014	-1.86512e-014	-1.49372e-014	-3.48778e-014	-2.92573e-014	-2.54829e-014	-1.28828e-014	-1.8594e-014	-2.38558e-014
-6.4466e-015	-7.20144e-015	-5.48793e-016	3.4511e-015	5.03043e-015	1.23784e-014	1.98742e-014	-1.87242e-014	-1.19295e-014	-2.05665e-014	3.03265e-015	-5.39962e-015	9.61834e-015	-5.15255e-015	-3.75081e-015	-6.36789e-015	-2.46349e-014	-1.8451e-014	-1.47243e-014	-3.49893e-014	-2.89249e-014	-2.56105e-014	-1.30685e-014	-1.86493e-014	-2.38272e-014
-6.39582e-015	-7.46481e-015	-2.25347e-016	4.17332e-015	5.08189e-015	1.28576e-014	2.05361e-014	-1.8215e-014	-1.13835e-014	-2.03302e-014	3.2936e-015	-5.25845e-015	9.41334e-015	-5.04661e-015	-3.58758e-015	-6.15289e-015	-2.47843e-014	-1.82703e-014	-1.45063e-014	-3.5095e-014	-2.85921e-014	-2.57409e-014	-1.32621e-014	-1.87069e-014	-2.3795e-014
-6.35618e-015	-7.74731e-015	9.7486e-017	4.89778e-015	5.13295e-015	1.33482e-014	2.12032e-014	-1.77173e-014	-1.08135e-014	-2.01146e-014	3.55064e-015	-5.13894e-015	9.18753e-015	-4.93237e-015	-3.41197e-015	-5.96182e-015	-2.49494e-014	-1.81125e-014	-1.42853e-014	-3.5196e-014	-2.82609e-014	-2.58746e-014	-1.34628e-014	-1.87677e-014	-2.376e-014
-6.32932e-015	-8.0483e-015	4.17171e-016	5.62047e-015	5.18395e-015	1.38468e-014	2.18715e-014	-1.7234e-014	-1.02229e-014	-1.99209e-014	3.80305e-015	-5.04233e-015	8.94303e-015	-4.81016e-015	-3.22589e-015	-5.79695e-015	-2.51304e-014	-1.79815e-014	-1.40627e-014	-3.52941e-014	-2.79341e-014	-2.60119e-014	-1.36701e-014	-1.88322e-014	-2.37236e-014
-6.31653e-015	-8.36665e-015	7.30932e-016	6.33763e-015	5.2351e-015	1.43499e-014	2.25367e-014	-1.67671e-014	-9.61599e-015	-1.975e-014	4.04955e-015	-4.96941e-015	8.68187e-015	-4.6814e-015	-3.03151e-015	-5.66079e-015	-2.5328e-014	-1.78808e-014	-1.38404e-014	-3.53905e-014	-2.76135e-014	-2.61531e-014	-1.38831e-014	-1.89011e-014	-2.36873e-014
-6.31878e-015	-8.70088e-015	1.03611e-015	7.04523e-015	5.28707e-015	1.48539e-014	2.31944e-014	-1.6319e-014	-8.99706e-015	-1.96029e-014	4.28928e-015	-4.92053e-015	8.40692e-015	-4.54745e-015	-2.83129e-015	-5.55503e-015	-2.55428e-014	-1.78137e-014	-1.36195e-014	-3.54865e-014	-2.73015e-014	-2.62986e-014	-1.4101e-014	-1.8975e-014	-2.3652e-014
-6.33714e-015	-9.04967e-015	1.33008e-015	7.73927e-015	5.34034e-015	1.53549e-014	2.38406e-014	-1.58921e-014	-8.37086e-015	-1.94804e-014	4.52092e-015	-4.89639e-015	8.12054e-015	-4.41e-015	-2.62775e-015	-5.48133e-015	-2.57755e-014	-1.77827e-014	-1.34022e-014	-3.55832e-014	-2.70003e-014	-2.64487e-014	-1.43225e-014	-1.90546e-014	-2.36189e-014
-6.37329e-015	-9.41132e-015	1.61032e-015	8.41611e-015	5.39494e-015	1.5849e-014	2.44713e-014	-1.54888e-014	-7.74238e-015	-1.93825e-014	4.7433e-015	-4.89718e-015	7.82536e-015	-4.27038e-015	-2.4234e-015	-5.44152e-015	-2.60265e-014	-1.77908e-014	-1.31907e-014	-3.56819e-014	-2.67121e-014	-2.66037e-014	-1.45459e-014	-1.91407e-014	-2.35893e-014
-6.42792e-015	-9.7836e-015	1.87423e-015	9.07187e-015	5.45104e-015	1.63325e-014	2.50826e-014	-1.51106e-014	-7.11658e-015	-1.93095e-014	4.95536e-015	-4.92273e-015	7.52361e-015	-4.13044e-015	-2.22059e-015	-5.4372e-015	-2.62959e-014	-1.78403e-014	-1.2987e-014	-3.57836e-014	-2.64395e-014	-2.67632e-014	-1.47703e-014	-1.92342e-014	-2.35646e-014
-6.50152e-015	-1.01651e-014	2.11966e-015	9.70327e-015	5.50881e-015	1.68007e-014	2.56706e-014	-1.47592e-014	-6.4985e-015	-1.92613e-014	5.15619e-015	-4.97271e-015	7.21773e-015	-3.99144e-015	-2.02207e-015	-5.46937e-015	-2.65839e-014	-1.79331e-014	-1.27924e-014	-3.58893e-014	-2.61848e-014	-2.6927e-014	-1.4994e-014	-1.9336e-014	-2.35459e-014
-6.59493e-015	-1.0554e-014	2.34445e-015	1.0307e-014	5.56794e-015	1.72499e-014	2.62315e-014	-1.4437e-014	-5.89285e-015	-1.92378e-014	5.34463e-015	-5.04654e-015	6.91031e-015	-3.85522e-015	-1.83082e-015	-5.53851e-015	-2.68906e-014	-1.80711e-014	-1.26083e-014	-3.60001e-014	-2.59492e-014	-2.70957e-014	-1.52154e-014	-1.94467e-014	-2.35344e-014
-6.70881e-015	-1.09481e-014	2.54603e-015	1.08795e-014	5.62775e-015	1.76765e-014	2.67615e-014	-1.4146e-014	-5.30415e-015	-1.9238e-014	5.51956e-015	-5.14357e-015	6.60361e-015	-3.72398e-015	-1.64964e-015	-5.64583e-015	-2.72158e-014	-1.82555e-014	-1.2437e-014	-3.61168e-014	-2.57346e-014	-2.72693e-014	-1.54333e-014	-1.95663e-014	-2.35313e-014
-6.84323e-015	-1.13447e-014	2.72303e-015	1.1418e-014	5.68806e-015	1.80766e-014	2.72571e-014	-1.3888e-014	-4.73645e-015	-1.92611e-014	5.68023e-015	-5.26272e-015	6.30023e-015	-3.59968e-015	-1.48095e-015	-5.79111e-015	-2.75594e-014	-1.84878e-014	-1.22795e-014	-3.62402e-014	-2.55428e-014	-2.74474e-014	-1.56453e-014	-1.96956e-014	-2.35379e-014
-6.99858e-015	-1.17415e-014	2.87386e-015	1.192e-014	5.74886e-015	1.84468e-014	2.77159e-014	-1.36644e-014	-4.19381e-015	-1.93067e-014	5.82601e-015	-5.40259e-015	6.00242e-015	-3.48428e-015	-1.32739e-015	-5.9741e-015	-2.79211e-014	-1.87681e-014	-1.21372e-014	-3.63711e-014	-2.53749e-014	-2.76296e-014	-1.58501e-014	-1.98348e-014	-2.35549e-014
-7.17511e-015	-1.21367e-014	2.99733e-015	1.23829e-014	5.80998e-015	1.87838e-014	2.81351e-014	-1.3476e-014	-3.67997e-015	-1.93731e-014	5.95631e-015	-5.56187e-015	5.7125e-015	-3.37981e-015	-1.19142e-015	-6.19419e-015	-2.83006e-014	-1.90968e-014	-1.20114e-014	-3.65098e-014	-2.52321e-014	-2.78155e-014	-1.60462e-014	-1.99841e-014	-2.35828e-014
-7.37274e-015	-1.25273e-014	3.09235e-015	1.28043e-014	5.8711e-015	1.9085e-014	2.85124e-014	-1.3324e-014	-3.19845e-015	-1.94595e-014	6.07044e-015	-5.73863e-015	5.4326e-015	-3.28825e-015	-1.07523e-015	-6.45052e-015	-2.86974e-014	-1.94733e-014	-1.19033e-014	-3.66565e-014	-2.51156e-014	-2.80045e-014	-1.62315e-014	-2.01437e-014	-2.36224e-014
-7.59099e-015	-1.29113e-014	3.15821e-015	1.31823e-014	5.93223e-015	1.93477e-014	2.88457e-014	-1.32097e-014	-2.7526e-015	-1.95648e-014	6.16799e-015	-5.93125e-015	5.16481e-015	-3.21122e-015	-9.80666e-016	-6.74204e-015	-2.91105e-014	-1.98966e-014	-1.18139e-014	-3.6811e-014	-2.50259e-014	-2.81961e-014	-1.64043e-014	-2.03134e-014	-2.3674e-014
-7.82917e-015	-1.32864e-014	3.19446e-015	1.35158e-014	5.99308e-015	1.95699e-014	2.91333e-014	-1.31336e-014	-2.34488e-015	-1.9687e-014	6.24857e-015	-6.13746e-015	4.91111e-015	-3.15054e-015	-9.10034e-016	-7.06715e-015	-2.95393e-014	-2.03656e-014	-1.17439e-014	-3.69734e-014	-2.49635e-014	-2.83894e-014	-1.65633e-014	-2.04927e-014	-2.3738e-014
-8.08644e-015	-1.36504e-014	3.20147e-015	1.38031e-014	6.05337e-015	1.97498e-014	2.93742e-014	-1.30966e-014	-1.97747e-015	-1.98246e-014	6.31242e-015	-6.3549e-015	4.67319e-015	-3.10767e-015	-8.65475e-016	-7.4241e-015	-2.99828e-014	-2.08782e-014	-1.16945e-014	-3.71435e-014	-2.49288e-014	-2.85836e-014	-1.67073e-014	-2.06816e-014	-2.38142e-014
-8.36181e-015	-1.40009e-014	3.17903e-015	1.40429e-014	6.11273e-015	1.98857e-014	2.95677e-014	-1.30983e-014	-1.65252e-015	-1.99756e-014	6.35913e-015	-6.58129e-015	4.45247e-015	-3.08435e-015	-8.48316e-016	-7.81133e-015	-3.04401e-014	-2.1433e-014	-1.16664e-014	-3.73207e-014	-2.49215e-014	-2.8778e-014	-1.68346e-014	-2.08794e-014	-2.39022e-014
-8.65448e-015	-1.43357e-014	3.12725e-015	1.42347e-014	6.17065e-015	1.99764e-014	2.97139e-014	-1.31382e-014	-1.3709e-015	-2.01385e-014	6.38866e-015	-6.8142e-015	4.25092e-015	-3.08208e-015	-8.59784e-016	-8.22692e-015	-3.091e-014	-2.2027e-014	-1.16604e-014	-3.75046e-014	-2.49411e-014	-2.8972e-014	-1.6944e-014	-2.10861e-014	-2.40019e-014
-8.96317e-015	-1.4653e-014	3.04729e-015	1.43778e-014	6.22748e-015	2.00216e-014	2.98128e-014	-1.32166e-014	-1.13341e-015	-2.03113e-014	6.40123e-015	-7.05074e-015	4.06971e-015	-3.102e-015	-9.01184e-016	-8.66811e-015	-3.13913e-014	-2.26573e-014	-1.16766e-014	-3.76939e-014	-2.49867e-014	-2.91648e-014	-1.70346e-014	-2.1301e-014	-2.41128e-014
-9.28655e-015	-1.49506e-014	2.94041e-015	1.44719e-014	6.28332e-015	2.00211e-014	2.98648e-014	-1.33324e-014	-9.40811e-016	-2.04919e-014	6.39751e-015	-7.28839e-015	3.91005e-015	-3.14492e-015	-9.72962e-016	-9.1319e-015	-3.18825e-014	-2.33204e-014	-1.1715e-014	-3.78877e-014	-2.50574e-014	-2.93553e-014	-1.71052e-014	-2.15234e-014	-2.42344e-014
-9.623e-015	-1.52269e-014	2.80804e-015	1.4517e-014	6.33813e-015	1.9975e-014	2.98707e-014	-1.34848e-014	-7.92885e-016	-2.06784e-014	6.37784e-015	-7.5246e-015	3.77282e-015	-3.21136e-015	-1.07558e-015	-9.61541e-015	-3.23815e-014	-2.40129e-014	-1.1776e-014	-3.80852e-014	-2.51526e-014	-2.95429e-014	-1.7155e-014	-2.1752e-014	-2.4366e-014
-9.97028e-015	-1.54806e-014	2.65193e-015	1.45141e-014	6.39162e-015	1.98841e-014	2.98323e-014	-1.36725e-014	-6.88767e-016	-2.08689e-014	6.34285e-015	-7.75671e-015	3.6586e-015	-3.30212e-015	-1.20894e-015	-1.01152e-014	-3.28872e-014	-2.47312e-014	-1.18594e-014	-3.82848e-014	-2.52715e-014	-2.97264e-014	-1.71839e-014	-2.19861e-014	-2.45066e-014
-1.03266e-014	-1.57104e-014	2.47407e-015	1.44634e-014	6.44414e-015	1.97494e-014	2.97514e-014	-1.38937e-014	-6.27675e-016	-2.10615e-014	6.29336e-015	-7.98189e-015	3.56849e-015	-3.41698e-015	-1.3727e-015	-1.06283e-014	-3.33979e-014	-2.5471e-014	-1.19647e-014	-3.84856e-014	-2.5413e-014	-2.99054e-014	-1.71916e-014	-2.22253e-014	-2.46548e-014
-1.06901e-014	-1.59154e-014	2.27669e-015	1.43658e-014	6.49596e-015	1.95729e-014	2.96302e-014	-1.41472e-014	-6.08429e-016	-2.12546e-014	6.23011e-015	-8.19798e-015	3.50287e-015	-3.55604e-015	-1.56649e-015	-1.11514e-014	-3.3912e-014	-2.62274e-014	-1.20915e-014	-3.86865e-014	-2.55751e-014	-3.00791e-014	-1.71782e-014	-2.24684e-014	-2.48095e-014
-1.10583e-014	-1.60944e-014	2.06232e-015	1.42223e-014	6.54719e-015	1.9356e-014	2.94715e-014	-1.44315e-014	-6.29172e-016	-2.14461e-014	6.15434e-015	-8.40253e-015	3.46173e-015	-3.71898e-015	-1.78917e-015	-1.16807e-014	-3.44273e-014	-2.69961e-014	-1.22397e-014	-3.88859e-014	-2.57566e-014	-3.0247e-014	-1.71442e-014	-2.27144e-014	-2.49696e-014
-1.1429e-014	-1.62469e-014	1.83368e-015	1.40347e-014	6.59773e-015	1.91011e-014	2.92783e-014	-1.47444e-014	-6.87644e-016	-2.16349e-014	6.06702e-015	-8.59308e-015	3.44583e-015	-3.90517e-015	-2.03938e-015	-1.22126e-014	-3.49423e-014	-2.77722e-014	-1.24082e-014	-3.9083e-014	-2.59558e-014	-3.0408e-014	-1.70894e-014	-2.29621e-014	-2.51336e-014
-1.18001e-014	-1.63728e-014	1.59351e-015	1.38047e-014	6.64755e-015	1.88112e-014	2.90537e-014	-1.50829e-014	-7.81052e-016	-2.18188e-014	5.96992e-015	-8.7673e-015	3.45494e-015	-4.11361e-015	-2.3156e-015	-1.27436e-014	-3.54552e-014	-2.85512e-014	-1.25965e-014	-3.92763e-014	-2.6171e-014	-3.0562e-014	-1.70147e-014	-2.32103e-014	-2.52996e-014
-1.21688e-014	-1.64719e-014	1.34492e-015	1.35346e-014	6.69687e-015	1.84892e-014	2.88013e-014	-1.54439e-014	-9.06981e-016	-2.19965e-014	5.86434e-015	-8.92324e-015	3.48902e-015	-4.34299e-015	-2.61581e-015	-1.32697e-014	-3.59639e-014	-2.93284e-014	-1.28034e-014	-3.94643e-014	-2.64005e-014	-3.07088e-014	-1.69213e-014	-2.34579e-014	-2.54662e-014
-1.25328e-014	-1.65442e-014	1.0917e-015	1.32269e-014	6.74636e-015	1.81387e-014	2.85246e-014	-1.58248e-014	-1.0626e-015	-2.21668e-014	5.75157e-015	-9.059e-015	3.54794e-015	-4.59149e-015	-2.9375e-015	-1.37869e-014	-3.64661e-014	-3.00986e-014	-1.30278e-014	-3.96458e-014	-2.66422e-014	-3.08478e-014	-1.68098e-014	-2.37037e-014	-2.56323e-014
-1.28894e-014	-1.65904e-014	8.36759e-016	1.28848e-014	6.79708e-015	1.7763e-014	2.82274e-014	-1.62227e-014	-1.24503e-015	-2.23283e-014	5.63318e-015	-9.17308e-015	3.63126e-015	-4.857e-015	-3.27793e-015	-1.42919e-014	-3.69601e-014	-3.0857e-014	-1.32684e-014	-3.98199e-014	-2.68945e-014	-3.09786e-014	-1.66818e-014	-2.39466e-014	-2.57962e-014
-1.3236e-014	-1.66107e-014	5.83617e-016	1.25105e-014	6.84972e-015	1.7366e-014	2.7914e-014	-1.66343e-014	-1.45033e-015	-2.24798e-014	5.51021e-015	-9.26402e-015	3.7389e-015	-5.13747e-015	-3.63426e-015	-1.47809e-014	-3.74438e-014	-3.15987e-014	-1.35231e-014	-3.99844e-014	-2.71552e-014	-3.11009e-014	-1.6539e-014	-2.41857e-014	-2.59562e-014
-1.35704e-014	-1.66057e-014	3.35268e-016	1.21074e-014	6.9038e-015	1.69515e-014	2.75885e-014	-1.70558e-014	-1.67494e-015	-2.26209e-014	5.38419e-015	-9.33065e-015	3.87023e-015	-5.43088e-015	-4.00326e-015	-1.52498e-014	-3.79151e-014	-3.2319e-014	-1.37903e-014	-4.01385e-014	-2.74222e-014	-3.12148e-014	-1.63829e-014	-2.44195e-014	-2.6111e-014
-1.38902e-014	-1.65765e-014	9.53003e-017	1.16795e-014	6.95983e-015	1.65235e-014	2.72552e-014	-1.74836e-014	-1.91507e-015	-2.27505e-014	5.25714e-015	-9.37226e-015	4.02434e-015	-5.73411e-015	-4.38145e-015	-1.56954e-014	-3.83719e-014	-3.30137e-014	-1.4069e-014	-4.02815e-014	-2.76938e-014	-3.13205e-014	-1.62157e-014	-2.46474e-014	-2.62589e-014
-1.41929e-014	-1.65242e-014	-1.33368e-016	1.12298e-014	7.01817e-015	1.60864e-014	2.6918e-014	-1.79142e-014	-2.16744e-015	-2.28682e-014	5.13068e-015	-9.38812e-015	4.20026e-015	-6.04452e-015	-4.7655e-015	-1.61144e-014	-3.88126e-014	-3.36788e-014	-1.43571e-014	-4.04129e-014	-2.79681e-014	-3.14177e-014	-1.60398e-014	-2.48684e-014	-2.63985e-014
-1.44759e-014	-1.645e-014	-3.47551e-016	1.07621e-014	7.07924e-015	1.5644e-014	2.65805e-014	-1.8344e-014	-2.42872e-015	-2.29738e-014	5.00615e-015	-9.3782e-015	4.3968e-015	-6.3593e-015	-5.15174e-015	-1.65039e-014	-3.92358e-014	-3.43104e-014	-1.46531e-014	-4.05318e-014	-2.82432e-014	-3.15073e-014	-1.58572e-014	-2.50822e-014	-2.65291e-014
-1.47373e-014	-1.63553e-014	-5.44433e-016	1.02802e-014	7.14324e-015	1.52004e-014	2.62475e-014	-1.87692e-014	-2.69579e-015	-2.30671e-014	4.88512e-015	-9.3426e-015	4.61233e-015	-6.67534e-015	-5.53628e-015	-1.68607e-014	-3.964e-014	-3.49048e-014	-1.49556e-014	-4.06375e-014	-2.8518e-014	-3.15894e-014	-1.56707e-014	-2.52881e-014	-2.66503e-014
-1.49753e-014	-1.62416e-014	-7.21411e-016	9.78786e-015	7.21048e-015	1.47593e-014	2.59226e-014	-1.91855e-014	-2.96501e-015	-2.31479e-014	4.76873e-015	-9.28178e-015	4.84504e-015	-6.98963e-015	-5.91523e-015	-1.71821e-014	-4.00241e-014	-3.54593e-014	-1.52626e-014	-4.07291e-014	-2.87907e-014	-3.16646e-014	-1.54826e-014	-2.54853e-014	-2.67613e-014
-1.51882e-014	-1.61108e-014	-8.75847e-016	9.289e-015	7.28125e-015	1.43251e-014	2.56097e-014	-1.95896e-014	-3.23306e-015	-2.32164e-014	4.65874e-015	-9.19628e-015	5.09375e-015	-7.29882e-015	-6.2848e-015	-1.74663e-014	-4.03861e-014	-3.59707e-014	-1.55719e-014	-4.08072e-014	-2.90598e-014	-3.17337e-014	-1.5295e-014	-2.56735e-014	-2.68613e-014
-1.53745e-014	-1.59644e-014	-1.00548e-015	8.78755e-015	7.35557e-015	1.39014e-014	2.53123e-014	-1.99776e-014	-3.49674e-015	-2.32729e-014	4.55638e-015	-9.08713e-015	5.35707e-015	-7.59966e-015	-6.64115e-015	-1.7711e-014	-4.07251e-014	-3.64366e-014	-1.5882e-014	-4.08716e-014	-2.93238e-014	-3.17975e-014	-1.51109e-014	-2.58526e-014	-2.69499e-014
-1.55329e-014	-1.58041e-014	-1.10805e-015	8.28746e-015	7.43406e-015	1.34916e-014	2.5033e-014	-2.03456e-014	-3.75352e-015	-2.33177e-014	4.4629e-015	-8.9555e-015	5.63309e-015	-7.88921e-015	-6.98054e-015	-1.79139e-014	-4.10397e-014	-3.68551e-014	-1.61907e-014	-4.09232e-014	-2.95816e-014	-3.1857e-014	-1.49331e-014	-2.6023e-014	-2.7027e-014
-1.56624e-014	-1.56317e-014	-1.18264e-015	7.79273e-015	7.51609e-015	1.30987e-014	2.47743e-014	-2.0691e-014	-4.00118e-015	-2.33513e-014	4.37931e-015	-8.80287e-015	5.91973e-015	-8.16422e-015	-7.29926e-015	-1.80736e-014	-4.1329e-014	-3.72246e-014	-1.64962e-014	-4.09619e-014	-2.98322e-014	-3.19129e-014	-1.4764e-014	-2.61843e-014	-2.70928e-014
-1.57621e-014	-1.54489e-014	-1.22797e-015	7.3073e-015	7.60098e-015	1.27257e-014	2.45393e-014	-2.10109e-014	-4.23726e-015	-2.33744e-014	4.30627e-015	-8.63097e-015	6.21531e-015	-8.42164e-015	-7.59406e-015	-1.81895e-014	-4.15922e-014	-3.7544e-014	-1.67965e-014	-4.09878e-014	-3.00751e-014	-3.19662e-014	-1.46061e-014	-2.63373e-014	-2.71478e-014
-1.5831e-014	-1.52577e-014	-1.24268e-015	6.83486e-015	7.68938e-015	1.2375e-014	2.43297e-014	-2.13021e-014	-4.45975e-015	-2.33883e-014	4.24491e-015	-8.44184e-015	6.51766e-015	-8.65841e-015	-7.86135e-015	-1.82602e-014	-4.18286e-014	-3.78126e-014	-1.70891e-014	-4.10016e-014	-3.03092e-014	-3.2018e-014	-1.44619e-014	-2.64825e-014	-2.71925e-014
-1.58689e-014	-1.50601e-014	-1.22638e-015	6.37907e-015	7.78087e-015	1.20488e-014	2.4147e-014	-2.15618e-014	-4.66684e-015	-2.33938e-014	4.19571e-015	-8.23745e-015	6.82462e-015	-8.87158e-015	-8.09838e-015	-1.82854e-014	-4.20374e-014	-3.80301e-014	-1.73721e-014	-4.10043e-014	-3.05331e-014	-3.20694e-014	-1.43339e-014	-2.66199e-014	-2.72275e-014
-1.58752e-014	-1.48579e-014	-1.17893e-015	5.94343e-015	7.87436e-015	1.17492e-014	2.39929e-014	-2.17875e-014	-4.85761e-015	-2.33919e-014	4.15947e-015	-8.02043e-015	7.13387e-015	-9.0588e-015	-8.30249e-015	-1.82648e-014	-4.22184e-014	-3.81973e-014	-1.76443e-014	-4.09966e-014	-3.07464e-014	-3.21218e-014	-1.42246e-014	-2.67504e-014	-2.72542e-014
-1.58505e-014	-1.46522e-014	-1.10039e-015	5.53102e-015	7.96928e-015	1.14774e-014	2.38682e-014	-2.19774e-014	-5.031e-015	-2.33834e-014	4.13605e-015	-7.79346e-015	7.44294e-015	-9.21829e-015	-8.47144e-015	-1.81989e-014	-4.23711e-014	-3.83143e-014	-1.79038e-014	-4.09801e-014	-3.09494e-014	-3.21767e-014	-1.41361e-014	-2.68751e-014	-2.72735e-014
-1.57949e-014	-1.44451e-014	-9.91275e-016	5.1449e-015	8.06503e-015	1.12347e-014	2.37733e-014	-2.21298e-014	-5.18636e-015	-2.33695e-014	4.12567e-015	-7.5591e-015	7.74965e-015	-9.3475e-015	-8.60288e-015	-1.80887e-014	-4.24958e-014	-3.83828e-014	-1.81489e-014	-4.09557e-014	-3.11417e-014	-3.22354e-014	-1.40702e-014	-2.69947e-014	-2.72863e-014
-1.57089e-014	-1.42385e-014	-8.52337e-016	4.78794e-015	8.16072e-015	1.10222e-014	2.37084e-014	-2.22428e-014	-5.32322e-015	-2.33512e-014	4.12855e-015	-7.32029e-015	8.05188e-015	-9.44468e-015	-8.69521e-015	-1.79347e-014	-4.25924e-014	-3.84039e-014	-1.83781e-014	-4.09248e-014	-3.13228e-014	-3.22989e-014	-1.40285e-014	-2.71104e-014	-2.72947e-014
-1.5594e-014	-1.40339e-014	-6.84658e-016	4.46265e-015	8.25585e-015	1.08402e-014	2.36734e-014	-2.23154e-014	-5.44131e-015	-2.33299e-014	4.1447e-015	-7.07989e-015	8.34764e-015	-9.50823e-015	-8.7469e-015	-1.77381e-014	-4.26612e-014	-3.838e-014	-1.85897e-014	-4.08882e-014	-3.14929e-014	-3.23685e-014	-1.40123e-014	-2.72235e-014	-2.73e-014
-1.54511e-014	-1.38325e-014	-4.89963e-016	4.17096e-015	8.34924e-015	1.06887e-014	2.36673e-014	-2.23472e-014	-5.5411e-015	-2.33066e-014	4.17395e-015	-6.84042e-015	8.63503e-015	-9.53717e-015	-8.75704e-015	-1.75006e-014	-4.2703e-014	-3.83128e-014	-1.87824e-014	-4.08473e-014	-3.16519e-014	-3.24455e-014	-1.40228e-014	-2.73353e-014	-2.7304e-014
-1.52814e-014	-1.36354e-014	-2.6988e-016	3.91461e-015	8.44002e-015	1.05673e-014	2.36891e-014	-2.2338e-014	-5.62294e-015	-2.32823e-014	4.21561e-015	-6.60497e-015	8.91211e-015	-9.53075e-015	-8.72489e-015	-1.72243e-014	-4.27183e-014	-3.82048e-014	-1.89549e-014	-4.08035e-014	-3.17995e-014	-3.25311e-014	-1.40607e-014	-2.74473e-014	-2.73079e-014
-1.50865e-014	-1.34439e-014	-2.65344e-017	3.69526e-015	8.52746e-015	1.04756e-014	2.3737e-014	-2.22882e-014	-5.68773e-015	-2.32582e-014	4.26919e-015	-6.37638e-015	9.17584e-015	-9.48889e-015	-8.65042e-015	-1.69114e-014	-4.27074e-014	-3.80589e-014	-1.9106e-014	-4.07583e-014	-3.19359e-014	-3.26269e-014	-1.41267e-014	-2.75604e-014	-2.73137e-014
-1.48683e-014	-1.3259e-014	2.37628e-016	3.51392e-015	8.61043e-015	1.04127e-014	2.38096e-014	-2.21981e-014	-5.73626e-015	-2.32352e-014	4.33408e-015	-6.15741e-015	9.42476e-015	-9.41121e-015	-8.53381e-015	-1.65641e-014	-4.26712e-014	-3.78781e-014	-1.92346e-014	-4.07125e-014	-3.20616e-014	-3.27335e-014	-1.42212e-014	-2.7676e-014	-2.73236e-014
-1.46288e-014	-1.30825e-014	5.19862e-016	3.37114e-015	8.68784e-015	1.03766e-014	2.3905e-014	-2.20685e-014	-5.76951e-015	-2.32143e-014	4.40926e-015	-5.9504e-015	9.65721e-015	-9.2979e-015	-8.37574e-015	-1.61855e-014	-4.26105e-014	-3.76653e-014	-1.934e-014	-4.06678e-014	-3.21769e-014	-3.28522e-014	-1.43441e-014	-2.77954e-014	-2.73394e-014
-1.43703e-014	-1.29148e-014	8.17124e-016	3.26723e-015	8.75849e-015	1.03662e-014	2.40205e-014	-2.19008e-014	-5.78943e-015	-2.31961e-014	4.49359e-015	-5.75794e-015	9.87105e-015	-9.14966e-015	-8.17743e-015	-1.57786e-014	-4.25264e-014	-3.74244e-014	-1.94213e-014	-4.06251e-014	-3.22827e-014	-3.29837e-014	-1.44949e-014	-2.79201e-014	-2.73625e-014
-1.40959e-014	-1.27567e-014	1.12683e-015	3.20202e-015	8.82111e-015	1.03792e-014	2.41538e-014	-2.16969e-014	-5.79757e-015	-2.31813e-014	4.58655e-015	-5.58203e-015	1.00645e-014	-8.96747e-015	-7.94033e-015	-1.53463e-014	-4.24201e-014	-3.71587e-014	-1.9478e-014	-4.05858e-014	-3.23794e-014	-3.31284e-014	-1.46734e-014	-2.8051e-014	-2.73944e-014
-1.38076e-014	-1.26089e-014	1.44553e-015	3.17466e-015	8.87456e-015	1.04138e-014	2.4302e-014	-2.14589e-014	-5.79545e-015	-2.31705e-014	4.68734e-015	-5.42487e-015	1.02362e-014	-8.7527e-015	-7.66621e-015	-1.48923e-014	-4.22928e-014	-3.68715e-014	-1.95096e-014	-4.05507e-014	-3.24671e-014	-3.32873e-014	-1.48786e-014	-2.81893e-014	-2.74366e-014
-1.35084e-014	-1.24717e-014	1.76968e-015	3.1843e-015	8.91764e-015	1.04675e-014	2.44617e-014	-2.11889e-014	-5.78504e-015	-2.31645e-014	4.79474e-015	-5.28819e-015	1.03847e-014	-8.50669e-015	-7.35736e-015	-1.44204e-014	-4.21462e-014	-3.65667e-014	-1.95157e-014	-4.05211e-014	-3.25466e-014	-3.34607e-014	-1.51094e-014	-2.83357e-014	-2.74907e-014
-1.32009e-014	-1.23462e-014	2.09636e-015	3.22959e-015	8.94971e-015	1.0538e-014	2.46296e-014	-2.08899e-014	-5.76759e-015	-2.31635e-014	4.90729e-015	-5.17373e-015	1.05088e-014	-8.23169e-015	-7.01671e-015	-1.3934e-014	-4.19815e-014	-3.62477e-014	-1.94965e-014	-4.04973e-014	-3.2618e-014	-3.36491e-014	-1.53642e-014	-2.84907e-014	-2.75579e-014
-1.2888e-014	-1.22326e-014	2.42226e-015	3.30889e-015	8.96923e-015	1.06222e-014	2.48024e-014	-2.05644e-014	-5.74526e-015	-2.31679e-014	5.02374e-015	-5.08276e-015	1.0608e-014	-7.92961e-015	-6.64673e-015	-1.34368e-014	-4.18005e-014	-3.59177e-014	-1.94521e-014	-4.04799e-014	-3.26818e-014	-3.38523e-014	-1.56415e-014	-2.86548e-014	-2.76389e-014
-1.25729e-014	-1.21319e-014	2.74415e-015	3.41991e-015	8.97527e-015	1.07175e-014	2.49767e-014	-2.02156e-014	-5.71953e-015	-2.31778e-014	5.14314e-015	-5.01639e-015	1.06822e-014	-7.60278e-015	-6.25087e-015	-1.29329e-014	-4.16045e-014	-3.55806e-014	-1.93825e-014	-4.04697e-014	-3.27379e-014	-3.40704e-014	-1.59392e-014	-2.88289e-014	-2.7735e-014
-1.22582e-014	-1.20442e-014	3.05836e-015	3.56044e-015	8.96681e-015	1.08213e-014	2.51496e-014	-1.98472e-014	-5.6919e-015	-2.31927e-014	5.26448e-015	-4.97541e-015	1.07306e-014	-7.25431e-015	-5.83234e-015	-1.24255e-014	-4.13949e-014	-3.5239e-014	-1.92879e-014	-4.04667e-014	-3.27866e-014	-3.43032e-014	-1.62552e-014	-2.90129e-014	-2.78467e-014
-1.19472e-014	-1.19699e-014	3.36175e-015	3.7278e-015	8.94309e-015	1.09309e-014	2.5318e-014	-1.94627e-014	-5.66412e-015	-2.32126e-014	5.38671e-015	-4.96032e-015	1.07534e-014	-6.88694e-015	-5.39494e-015	-1.19184e-014	-4.11733e-014	-3.48959e-014	-1.91685e-014	-4.04705e-014	-3.28283e-014	-3.455e-014	-1.65865e-014	-2.9207e-014	-2.79747e-014
-1.16429e-014	-1.19092e-014	3.65121e-015	3.9188e-015	8.90345e-015	1.10432e-014	2.54784e-014	-1.90656e-014	-5.63761e-015	-2.32369e-014	5.50852e-015	-4.97107e-015	1.07507e-014	-6.50377e-015	-4.94205e-015	-1.14155e-014	-4.09406e-014	-3.45542e-014	-1.90255e-014	-4.04808e-014	-3.28626e-014	-3.481e-014	-1.69309e-014	-2.94104e-014	-2.81193e-014
-1.13479e-014	-1.18626e-014	3.92424e-015	4.13058e-015	8.84781e-015	1.11557e-014	2.56279e-014	-1.86594e-014	-5.61344e-015	-2.32651e-014	5.62908e-015	-5.00707e-015	1.07225e-014	-6.1078e-015	-4.47749e-015	-1.09208e-014	-4.06984e-014	-3.42169e-014	-1.88597e-014	-4.04974e-014	-3.28896e-014	-3.50825e-014	-1.72858e-014	-2.9623e-014	-2.82802e-014
-1.10653e-014	-1.18306e-014	4.17793e-015	4.35964e-015	8.77542e-015	1.1266e-014	2.57641e-014	-1.82475e-014	-5.59246e-015	-2.32967e-014	5.74722e-015	-5.06803e-015	1.06693e-014	-5.70232e-015	-4.00554e-015	-1.04376e-014	-4.04484e-014	-3.38862e-014	-1.86726e-014	-4.05196e-014	-3.29091e-014	-3.53663e-014	-1.76481e-014	-2.98439e-014	-2.84566e-014
-1.07976e-014	-1.18134e-014	4.40998e-015	4.60223e-015	8.6857e-015	1.13715e-014	2.58844e-014	-1.78345e-014	-5.57525e-015	-2.33311e-014	5.86258e-015	-5.15297e-015	1.05919e-014	-5.29077e-015	-3.5306e-015	-9.96928e-015	-4.01923e-014	-3.35644e-014	-1.84645e-014	-4.05472e-014	-3.2921e-014	-3.56605e-014	-1.80149e-014	-3.00725e-014	-2.86481e-014
-1.05478e-014	-1.18112e-014	4.61832e-015	4.85419e-015	8.57905e-015	1.14697e-014	2.59867e-014	-1.74237e-014	-5.56266e-015	-2.33673e-014	5.97409e-015	-5.26037e-015	1.04915e-014	-4.87651e-015	-3.05644e-015	-9.5188e-015	-3.99313e-014	-3.3253e-014	-1.82375e-014	-4.0579e-014	-3.29252e-014	-3.59637e-014	-1.83831e-014	-3.03074e-014	-2.88536e-014
-1.03182e-014	-1.18241e-014	4.80123e-015	5.11178e-015	8.45537e-015	1.15583e-014	2.60688e-014	-1.70181e-014	-5.5551e-015	-2.34044e-014	6.08113e-015	-5.3889e-015	1.03699e-014	-4.46271e-015	-2.58749e-015	-9.08924e-015	-3.96662e-014	-3.29529e-014	-1.79931e-014	-4.06145e-014	-3.29217e-014	-3.62744e-014	-1.87495e-014	-3.05473e-014	-2.90717e-014
-1.01111e-014	-1.18525e-014	4.95727e-015	5.37089e-015	8.31494e-015	1.16351e-014	2.61291e-014	-1.66208e-014	-5.55281e-015	-2.34417e-014	6.18343e-015	-5.5368e-015	1.02283e-014	-4.05283e-015	-2.12727e-015	-8.68293e-015	-3.9398e-014	-3.26654e-014	-1.77323e-014	-4.06526e-014	-3.29102e-014	-3.65908e-014	-1.91111e-014	-3.07906e-014	-2.93015e-014
-9.9283e-015	-1.18964e-014	5.08517e-015	5.62764e-015	8.15791e-015	1.16987e-014	2.61662e-014	-1.62352e-014	-5.5557e-015	-2.34783e-014	6.28075e-015	-5.70204e-015	1.00684e-014	-3.65017e-015	-1.67915e-015	-8.30244e-015	-3.91284e-014	-3.23918e-014	-1.74567e-014	-4.06922e-014	-3.28908e-014	-3.69113e-014	-1.9465e-014	-3.10355e-014	-2.95406e-014
-9.77212e-015	-1.19558e-014	5.1845e-015	5.87848e-015	7.98486e-015	1.1747e-014	2.61791e-014	-1.58642e-014	-5.56388e-015	-2.35128e-014	6.37306e-015	-5.88236e-015	9.89222e-015	-3.25751e-015	-1.24699e-015	-7.94947e-015	-3.88579e-014	-3.21323e-014	-1.7168e-014	-4.07321e-014	-3.28625e-014	-3.7234e-014	-1.98081e-014	-3.12801e-014	-2.97873e-014
-9.64431e-015	-1.20306e-014	5.25519e-015	6.12034e-015	7.79613e-015	1.17788e-014	2.61674e-014	-1.55106e-014	-5.5765e-015	-2.35441e-014	6.46021e-015	-6.07524e-015	9.70161e-015	-2.87752e-015	-8.34059e-016	-7.62639e-015	-3.85871e-014	-3.18865e-014	-1.68685e-014	-4.077e-014	-3.28245e-014	-3.75566e-014	-2.01372e-014	-3.15223e-014	-3.00397e-014
-9.54598e-015	-1.21212e-014	5.2971e-015	6.34933e-015	7.59262e-015	1.17929e-014	2.61307e-014	-1.51764e-014	-5.5928e-015	-2.35713e-014	6.5421e-015	-6.27814e-015	9.49879e-015	-2.51299e-015	-4.43816e-016	-7.33481e-015	-3.83171e-014	-3.16547e-014	-1.65605e-014	-4.08052e-014	-3.27765e-014	-3.78767e-014	-2.04498e-014	-3.17597e-014	-3.02953e-014
-9.47852e-015	-1.22277e-014	5.31022e-015	6.56226e-015	7.37576e-015	1.1789e-014	2.60689e-014	-1.48641e-014	-5.61162e-015	-2.35931e-014	6.6189e-015	-6.48804e-015	9.28583e-015	-2.16692e-015	-7.89839e-017	-7.07524e-015	-3.80487e-014	-3.14361e-014	-1.62461e-014	-4.08362e-014	-3.27184e-014	-3.81919e-014	-2.07429e-014	-3.19901e-014	-3.05515e-014
-9.44263e-015	-1.235e-014	5.29585e-015	6.75571e-015	7.14722e-015	1.17665e-014	2.59823e-014	-1.45753e-014	-5.63192e-015	-2.36081e-014	6.69093e-015	-6.70185e-015	9.06533e-015	-1.84167e-015	2.58273e-016	-6.84868e-015	-3.77822e-014	-3.12302e-014	-1.59278e-014	-4.08613e-014	-3.26499e-014	-3.84998e-014	-2.1014e-014	-3.22111e-014	-3.08055e-014
-9.43915e-015	-1.24879e-014	5.25467e-015	6.92695e-015	6.90886e-015	1.17253e-014	2.58722e-014	-1.43118e-014	-5.65281e-015	-2.36151e-014	6.75838e-015	-6.91698e-015	8.83978e-015	-1.53946e-015	5.65426e-016	-6.6553e-015	-3.75182e-014	-3.10364e-014	-1.5608e-014	-4.08793e-014	-3.25708e-014	-3.87983e-014	-2.1261e-014	-3.24206e-014	-3.10547e-014
-9.46821e-015	-1.2641e-014	5.18845e-015	7.0733e-015	6.66218e-015	1.16653e-014	2.57396e-014	-1.40753e-014	-5.67259e-015	-2.36131e-014	6.82182e-015	-7.13022e-015	8.61174e-015	-1.26169e-015	8.40605e-016	-6.49539e-015	-3.72569e-014	-3.08533e-014	-1.52886e-014	-4.08888e-014	-3.24804e-014	-3.90848e-014	-2.14818e-014	-3.26161e-014	-3.12961e-014
-9.52946e-015	-1.2809e-014	5.09901e-015	7.19257e-015	6.40861e-015	1.15869e-014	2.55854e-014	-1.38663e-014	-5.68927e-015	-2.36011e-014	6.88172e-015	-7.33896e-015	8.38305e-015	-1.00973e-015	1.08227e-015	-6.36848e-015	-3.69986e-014	-3.06792e-014	-1.49718e-014	-4.0888e-014	-3.23782e-014	-3.93566e-014	-2.16746e-014	-3.27955e-014	-3.15273e-014
-9.6232e-015	-1.29914e-014	4.98821e-015	7.28328e-015	6.14984e-015	1.14907e-014	2.54117e-014	-1.36851e-014	-5.70161e-015	-2.35785e-014	6.93853e-015	-7.5403e-015	8.15589e-015	-7.85465e-016	1.28951e-015	-6.27378e-015	-3.6743e-014	-3.05127e-014	-1.46603e-014	-4.08759e-014	-3.2264e-014	-3.96114e-014	-2.18377e-014	-3.29565e-014	-3.17453e-014
-9.74925e-015	-1.31876e-014	4.85838e-015	7.34388e-015	5.88797e-015	1.13772e-014	2.52205e-014	-1.35323e-014	-5.70804e-015	-2.35445e-014	6.99294e-015	-7.73118e-015	7.93271e-015	-5.89721e-016	1.46143e-015	-6.21054e-015	-3.64901e-014	-3.03522e-014	-1.43563e-014	-4.08513e-014	-3.2138e-014	-3.98467e-014	-2.197e-014	-3.30968e-014	-3.1948e-014
-9.90682e-015	-1.33971e-014	4.71165e-015	7.37334e-015	5.62497e-015	1.12476e-014	2.50138e-014	-1.34073e-014	-5.70668e-015	-2.34979e-014	7.04561e-015	-7.90893e-015	7.7161e-015	-4.22959e-016	1.59773e-015	-6.1776e-015	-3.62399e-014	-3.01957e-014	-1.40618e-014	-4.08129e-014	-3.19998e-014	-4.00603e-014	-2.20704e-014	-3.32142e-014	-3.21328e-014
-1.00946e-014	-1.36194e-014	4.55088e-015	7.37098e-015	5.36313e-015	1.11031e-014	2.47942e-014	-1.33098e-014	-5.69576e-015	-2.3438e-014	7.09751e-015	-8.07065e-015	7.50811e-015	-2.85917e-016	1.69859e-015	-6.17377e-015	-3.5992e-014	-3.00412e-014	-1.37798e-014	-4.07595e-014	-3.18494e-014	-4.02494e-014	-2.21383e-014	-3.33074e-014	-3.2297e-014
-1.03116e-014	-1.38533e-014	4.37892e-015	7.33647e-015	5.1045e-015	1.09448e-014	2.45633e-014	-1.32393e-014	-5.67395e-015	-2.33646e-014	7.14927e-015	-8.21428e-015	7.31063e-015	-1.78502e-016	1.76443e-015	-6.19756e-015	-3.57463e-014	-2.98865e-014	-1.35124e-014	-4.06905e-014	-3.16865e-014	-4.04121e-014	-2.21733e-014	-3.33746e-014	-3.24389e-014
-1.05561e-014	-1.40976e-014	4.19874e-015	7.2697e-015	4.85157e-015	1.07747e-014	2.43239e-014	-1.31939e-014	-5.63969e-015	-2.32774e-014	7.20136e-015	-8.33764e-015	7.12579e-015	-1.00597e-016	1.7959e-015	-6.24654e-015	-3.55029e-014	-2.97295e-014	-1.32622e-014	-4.06051e-014	-3.15118e-014	-4.05463e-014	-2.21753e-014	-3.34149e-014	-3.25565e-014
-1.0827e-014	-1.43513e-014	4.01343e-015	7.17146e-015	4.60687e-015	1.0594e-014	2.40786e-014	-1.31731e-014	-5.59146e-015	-2.3176e-014	7.25482e-015	-8.43864e-015	6.95523e-015	-5.20084e-017	1.79403e-015	-6.31877e-015	-3.52613e-014	-2.95687e-014	-1.30308e-014	-4.05025e-014	-3.13251e-014	-4.06503e-014	-2.21446e-014	-3.3427e-014	-3.26479e-014
-1.11222e-014	-1.46127e-014	3.82605e-015	7.04248e-015	4.37237e-015	1.04046e-014	2.383e-014	-1.31759e-014	-5.52808e-015	-2.30601e-014	7.31043e-015	-8.51568e-015	6.80008e-015	-3.19041e-017	1.7604e-015	-6.41209e-015	-3.50216e-014	-2.94022e-014	-1.28196e-014	-4.0382e-014	-3.11269e-014	-4.07222e-014	-2.20816e-014	-3.34103e-014	-3.2712e-014
-1.14399e-014	-1.48801e-014	3.63954e-015	6.88453e-015	4.15017e-015	1.02087e-014	2.35807e-014	-1.32002e-014	-5.44829e-015	-2.29299e-014	7.36867e-015	-8.5673e-015	6.66093e-015	-3.94767e-017	1.69692e-015	-6.52457e-015	-3.47835e-014	-2.92279e-014	-1.26306e-014	-4.02435e-014	-3.09181e-014	-4.07605e-014	-2.19869e-014	-3.33645e-014	-3.27472e-014
-1.17779e-014	-1.51521e-014	3.45656e-015	6.69917e-015	3.94231e-015	1.00082e-014	2.33331e-014	-1.32444e-014	-5.35119e-015	-2.27862e-014	7.42985e-015	-8.59232e-015	6.53869e-015	-7.36613e-017	1.60519e-015	-6.65339e-015	-3.45469e-014	-2.90439e-014	-1.24654e-014	-4.00873e-014	-3.06994e-014	-4.0764e-014	-2.18615e-014	-3.32894e-014	-3.27532e-014
-1.21339e-014	-1.54271e-014	3.28025e-015	6.48905e-015	3.75092e-015	9.80497e-015	2.30899e-014	-1.33061e-014	-5.23628e-015	-2.26291e-014	7.49436e-015	-8.59014e-015	6.43358e-015	-1.33143e-016	1.48718e-015	-6.79624e-015	-3.43113e-014	-2.88485e-014	-1.23255e-014	-3.99135e-014	-3.04716e-014	-4.07315e-014	-2.17066e-014	-3.31851e-014	-3.27291e-014
-1.25059e-014	-1.5703e-014	3.11348e-015	6.25631e-015	3.57816e-015	9.60091e-015	2.28525e-014	-1.33833e-014	-5.1028e-015	-2.2459e-014	7.56222e-015	-8.56056e-015	6.34596e-015	-2.16532e-016	1.34497e-015	-6.95029e-015	-3.40768e-014	-2.86402e-014	-1.22122e-014	-3.97232e-014	-3.02349e-014	-4.06621e-014	-2.15236e-014	-3.30522e-014	-3.26748e-014
-1.28913e-014	-1.59777e-014	2.95891e-015	6.00339e-015	3.42618e-015	9.39781e-015	2.2623e-014	-1.34743e-014	-4.95071e-015	-2.22766e-014	7.63377e-015	-8.50333e-015	6.27575e-015	-3.21955e-016	1.18165e-015	-7.11303e-015	-3.3843e-014	-2.84182e-014	-1.2126e-014	-3.95168e-014	-2.99907e-014	-4.05549e-014	-2.13141e-014	-3.28919e-014	-3.25901e-014
-1.32874e-014	-1.62491e-014	2.81875e-015	5.73339e-015	3.29656e-015	9.1975e-015	2.2403e-014	-1.35765e-014	-4.78027e-015	-2.20829e-014	7.70861e-015	-8.41905e-015	6.22265e-015	-4.47782e-016	9.99791e-016	-7.28195e-015	-3.36095e-014	-2.81822e-014	-1.2068e-014	-3.92945e-014	-2.97396e-014	-4.04098e-014	-2.108e-014	-3.2705e-014	-3.24757e-014
-1.36914e-014	-1.65157e-014	2.69548e-015	5.44913e-015	3.19043e-015	9.00186e-015	2.21943e-014	-1.36882e-014	-4.592e-015	-2.18792e-014	7.78626e-015	-8.30838e-015	6.18591e-015	-5.92e-016	8.0183e-016	-7.45483e-015	-3.33763e-014	-2.79312e-014	-1.20392e-014	-3.90575e-014	-2.9483e-014	-4.02267e-014	-2.08233e-014	-3.24925e-014	-3.23324e-014
-1.41013e-014	-1.67754e-014	2.59117e-015	5.15365e-015	3.10891e-015	8.81293e-015	2.19976e-014	-1.38077e-014	-4.38648e-015	-2.16665e-014	7.86647e-015	-8.17245e-015	6.16457e-015	-7.52357e-016	5.90364e-016	-7.62951e-015	-3.31436e-014	-2.76649e-014	-1.20397e-014	-3.88067e-014	-2.92225e-014	-4.00056e-014	-2.05463e-014	-3.22567e-014	-3.21612e-014
-1.45146e-014	-1.70262e-014	2.50719e-015	4.85026e-015	3.0528e-015	8.63242e-015	2.18134e-014	-1.39329e-014	-4.16403e-015	-2.14458e-014	7.94869e-015	-8.01263e-015	6.15729e-015	-9.26691e-016	3.68779e-016	-7.804e-015	-3.29113e-014	-2.73833e-014	-1.20692e-014	-3.85435e-014	-2.89595e-014	-3.97471e-014	-2.02517e-014	-3.19997e-014	-3.19638e-014
-1.49287e-014	-1.72654e-014	2.44502e-015	4.54233e-015	3.02267e-015	8.46176e-015	2.16425e-014	-1.40618e-014	-3.92577e-015	-2.12188e-014	8.03229e-015	-7.83029e-015	6.16227e-015	-1.11298e-015	1.39733e-016	-7.97645e-015	-3.26794e-014	-2.70869e-014	-1.2128e-014	-3.82695e-014	-2.86954e-014	-3.94516e-014	-1.99419e-014	-3.17232e-014	-3.1742e-014
-1.53416e-014	-1.74913e-014	2.40552e-015	4.23312e-015	3.01874e-015	8.30219e-015	2.1485e-014	-1.4193e-014	-3.6738e-015	-2.09872e-014	8.11615e-015	-7.62757e-015	6.17771e-015	-1.30918e-015	-9.4145e-017	-8.1457e-015	-3.24482e-014	-2.67767e-014	-1.22157e-014	-3.79856e-014	-2.84316e-014	-3.91197e-014	-1.96192e-014	-3.143e-014	-3.14981e-014
-1.57509e-014	-1.77019e-014	2.38936e-015	3.9262e-015	3.04128e-015	8.15541e-015	2.13409e-014	-1.43251e-014	-3.40947e-015	-2.07525e-014	8.19902e-015	-7.40679e-015	6.20166e-015	-1.51321e-015	-3.30533e-016	-8.3105e-015	-3.22182e-014	-2.64536e-014	-1.23316e-014	-3.76932e-014	-2.81694e-014	-3.87533e-014	-1.92865e-014	-3.11224e-014	-3.1234e-014
-1.6154e-014	-1.78955e-014	2.39693e-015	3.62466e-015	3.09018e-015	8.02195e-015	2.1209e-014	-1.44566e-014	-3.13436e-015	-2.05165e-014	8.27951e-015	-7.17052e-015	6.23216e-015	-1.723e-015	-5.6682e-016	-8.46967e-015	-3.19896e-014	-2.61189e-014	-1.24749e-014	-3.73945e-014	-2.79103e-014	-3.83535e-014	-1.89461e-014	-3.08031e-014	-3.0952e-014
-1.65492e-014	-1.80701e-014	2.42776e-015	3.33149e-015	3.16485e-015	7.9028e-015	2.10887e-014	-1.45864e-014	-2.85087e-015	-2.02811e-014	8.35617e-015	-6.9218e-015	6.26666e-015	-1.93672e-015	-8.00481e-016	-8.62235e-015	-3.17628e-014	-2.5774e-014	-1.26449e-014	-3.70909e-014	-2.76556e-014	-3.79224e-014	-1.86008e-014	-3.04746e-014	-3.06551e-014
-1.69346e-014	-1.82234e-014	2.48183e-015	3.04996e-015	3.2641e-015	7.79824e-015	2.09787e-014	-1.47136e-014	-2.56113e-015	-2.00481e-014	8.42766e-015	-6.66314e-015	6.30237e-015	-2.15231e-015	-1.02918e-015	-8.76852e-015	-3.15378e-014	-2.54209e-014	-1.28399e-014	-3.67841e-014	-2.74063e-014	-3.74618e-014	-1.82529e-014	-3.014e-014	-3.03458e-014
-1.73085e-014	-1.83543e-014	2.55844e-015	2.78274e-015	3.38631e-015	7.70891e-015	2.08772e-014	-1.48379e-014	-2.26792e-015	-1.98196e-014	8.49193e-015	-6.39787e-015	6.33657e-015	-2.36844e-015	-1.25102e-015	-8.90728e-015	-3.13154e-014	-2.50619e-014	-1.30589e-014	-3.64757e-014	-2.71638e-014	-3.69741e-014	-1.79049e-014	-2.98023e-014	-3.00271e-014
-1.76694e-014	-1.84607e-014	2.65609e-015	2.53262e-015	3.53032e-015	7.63521e-015	2.07825e-014	-1.49593e-014	-1.97433e-015	-1.95977e-014	8.54698e-015	-6.12967e-015	6.3663e-015	-2.58386e-015	-1.46445e-015	-9.03893e-015	-3.10965e-014	-2.46992e-014	-1.33008e-014	-3.61672e-014	-2.69294e-014	-3.64618e-014	-1.75587e-014	-2.94647e-014	-2.97022e-014
-1.80159e-014	-1.85417e-014	2.77302e-015	2.30211e-015	3.69432e-015	7.57674e-015	2.06928e-014	-1.50782e-014	-1.68346e-015	-1.93843e-014	8.59098e-015	-5.86153e-015	6.3885e-015	-2.79672e-015	-1.6681e-015	-9.16368e-015	-3.08815e-014	-2.43353e-014	-1.35633e-014	-3.58601e-014	-2.67047e-014	-3.59274e-014	-1.72167e-014	-2.91296e-014	-2.93745e-014
-1.83467e-014	-1.85964e-014	2.90737e-015	2.09264e-015	3.87588e-015	7.53324e-015	2.06057e-014	-1.51948e-014	-1.39799e-015	-1.91813e-014	8.62148e-015	-5.59726e-015	6.40032e-015	-3.00521e-015	-1.86033e-015	-9.28176e-015	-3.06711e-014	-2.39731e-014	-1.38441e-014	-3.55562e-014	-2.64908e-014	-3.53739e-014	-1.68812e-014	-2.87999e-014	-2.90468e-014
-1.86601e-014	-1.86241e-014	3.05707e-015	1.90595e-015	4.07288e-015	7.50441e-015	2.05182e-014	-1.53092e-014	-1.12068e-015	-1.89904e-014	8.63651e-015	-5.34028e-015	6.39928e-015	-3.20823e-015	-2.04069e-015	-9.39425e-015	-3.04661e-014	-2.36157e-014	-1.41415e-014	-3.52564e-014	-2.62881e-014	-3.48042e-014	-1.6554e-014	-2.84781e-014	-2.87225e-014
-1.89554e-014	-1.86242e-014	3.21969e-015	1.74339e-015	4.28255e-015	7.48921e-015	2.04279e-014	-1.54222e-014	-8.55421e-016	-1.88137e-014	8.63357e-015	-5.09438e-015	6.38177e-015	-3.40553e-015	-2.20803e-015	-9.50202e-015	-3.02679e-014	-2.32658e-014	-1.44536e-014	-3.4962e-014	-2.60981e-014	-3.42212e-014	-1.62369e-014	-2.81662e-014	-2.84047e-014
-1.92318e-014	-1.8597e-014	3.39273e-015	1.60551e-015	4.50163e-015	7.48679e-015	2.0332e-014	-1.55348e-014	-6.05775e-016	-1.86527e-014	8.61041e-015	-4.8628e-015	6.34492e-015	-3.596e-015	-2.3615e-015	-9.60673e-015	-3.00767e-014	-2.29269e-014	-1.47785e-014	-3.46743e-014	-2.59216e-014	-3.36281e-014	-1.59316e-014	-2.78661e-014	-2.80964e-014
-1.94889e-014	-1.85419e-014	3.57344e-015	1.49296e-015	4.72702e-015	7.49579e-015	2.02274e-014	-1.56479e-014	-3.74734e-016	-1.85093e-014	8.56463e-015	-4.64914e-015	6.28659e-015	-3.77918e-015	-2.50154e-015	-9.70945e-015	-2.9893e-014	-2.26024e-014	-1.51137e-014	-3.43946e-014	-2.57588e-014	-3.30283e-014	-1.56391e-014	-2.75795e-014	-2.78004e-014
-1.97263e-014	-1.84596e-014	3.75845e-015	1.40589e-015	4.9556e-015	7.51505e-015	2.0111e-014	-1.57633e-014	-1.65594e-016	-1.83851e-014	8.49397e-015	-4.45688e-015	6.2039e-015	-3.95471e-015	-2.6279e-015	-9.81138e-015	-2.97173e-014	-2.22957e-014	-1.54568e-014	-3.41238e-014	-2.56104e-014	-3.2425e-014	-1.53605e-014	-2.73083e-014	-2.75192e-014
-1.99435e-014	-1.83503e-014	3.94452e-015	1.34401e-015	5.184e-015	7.54356e-015	1.99796e-014	-1.58828e-014	1.80054e-017	-1.82816e-014	8.39623e-015	-4.28952e-015	6.09404e-015	-4.12218e-015	-2.74084e-015	-9.91513e-015	-2.95505e-014	-2.20102e-014	-1.58058e-014	-3.38624e-014	-2.54773e-014	-3.18213e-014	-1.50969e-014	-2.70532e-014	-2.72555e-014
-2.01398e-014	-1.82147e-014	4.12796e-015	1.30735e-015	5.40785e-015	7.5798e-015	1.98302e-014	-1.60077e-014	1.73053e-016	-1.82002e-014	8.26934e-015	-4.15015e-015	5.95511e-015	-4.28149e-015	-2.8407e-015	-1.00218e-014	-2.93932e-014	-2.17485e-014	-1.61585e-014	-3.36103e-014	-2.53599e-014	-3.12204e-014	-1.48487e-014	-2.68153e-014	-2.70117e-014
-2.03148e-014	-1.80536e-014	4.30559e-015	1.29504e-015	5.62314e-015	7.62208e-015	1.96603e-014	-1.614e-014	2.96218e-016	-1.81419e-014	8.11107e-015	-4.04145e-015	5.785e-015	-4.43288e-015	-2.928e-015	-1.01331e-014	-2.92454e-014	-2.15133e-014	-1.65128e-014	-3.33677e-014	-2.52584e-014	-3.06257e-014	-1.46163e-014	-2.65951e-014	-2.67898e-014
-2.04686e-014	-1.78688e-014	4.47394e-015	1.30619e-015	5.82649e-015	7.66872e-015	1.94677e-014	-1.62812e-014	3.8523e-016	-1.81079e-014	7.91961e-015	-3.96629e-015	5.58219e-015	-4.57657e-015	-3.00342e-015	-1.02511e-014	-2.91078e-014	-2.13075e-014	-1.68663e-014	-3.31347e-014	-2.51723e-014	-3.00399e-014	-1.43997e-014	-2.63925e-014	-2.65913e-014
-2.06014e-014	-1.76616e-014	4.6294e-015	1.33987e-015	6.01461e-015	7.71774e-015	1.92495e-014	-1.64329e-014	4.37351e-016	-1.80991e-014	7.69315e-015	-3.92694e-015	5.34503e-015	-4.71317e-015	-3.06798e-015	-1.03778e-014	-2.89809e-014	-2.11334e-014	-1.72168e-014	-3.29112e-014	-2.51018e-014	-2.94662e-014	-1.4199e-014	-2.62073e-014	-2.64179e-014
-2.07133e-014	-1.74335e-014	4.76925e-015	1.39428e-015	6.18378e-015	7.76707e-015	1.90034e-014	-1.65972e-014	4.4997e-016	-1.81158e-014	7.4302e-015	-3.92542e-015	5.07232e-015	-4.8425e-015	-3.12324e-015	-1.05151e-014	-2.8865e-014	-2.09932e-014	-1.75625e-014	-3.26966e-014	-2.50469e-014	-2.8908e-014	-1.40137e-014	-2.60391e-014	-2.62704e-014
-2.08044e-014	-1.71864e-014	4.89019e-015	1.46756e-015	6.33104e-015	7.81524e-015	1.87276e-014	-1.6776e-014	4.20568e-016	-1.81586e-014	7.1292e-015	-3.96356e-015	4.7632e-015	-4.96517e-015	-3.17013e-015	-1.06641e-014	-2.87603e-014	-2.08892e-014	-1.79015e-014	-3.24906e-014	-2.50071e-014	-2.83678e-014	-1.38433e-014	-2.58868e-014	-2.61496e-014
-2.08752e-014	-1.69227e-014	4.98909e-015	1.5577e-015	6.45268e-015	7.86062e-015	1.84206e-014	-1.69707e-014	3.46981e-016	-1.82278e-014	6.78918e-015	-4.04254e-015	4.41734e-015	-5.08193e-015	-3.21005e-015	-1.08261e-014	-2.86662e-014	-2.08228e-014	-1.82317e-014	-3.22925e-014	-2.49822e-014	-2.78482e-014	-1.36873e-014	-2.57487e-014	-2.60559e-014
-2.09259e-014	-1.66447e-014	5.06306e-015	1.66235e-015	6.54521e-015	7.90089e-015	1.80811e-014	-1.71823e-014	2.27921e-016	-1.83227e-014	6.40898e-015	-4.16339e-015	4.03456e-015	-5.19361e-015	-3.24415e-015	-1.10028e-014	-2.8582e-014	-2.07951e-014	-1.85516e-014	-3.21009e-014	-2.49715e-014	-2.73512e-014	-1.35446e-014	-2.56236e-014	-2.59891e-014
-2.09575e-014	-1.63548e-014	5.10978e-015	1.77947e-015	6.60538e-015	7.93416e-015	1.77081e-014	-1.74125e-014	6.20152e-017	-1.84437e-014	5.98807e-015	-4.32705e-015	3.61545e-015	-5.30033e-015	-3.27378e-015	-1.11957e-014	-2.85076e-014	-2.08071e-014	-1.88592e-014	-3.19145e-014	-2.49744e-014	-2.6879e-014	-1.34139e-014	-2.55098e-014	-2.59486e-014
-2.09706e-014	-1.60555e-014	5.12708e-015	1.90667e-015	6.63056e-015	7.95902e-015	1.73008e-014	-1.76625e-014	-1.51633e-016	-1.85901e-014	5.52663e-015	-4.5339e-015	3.16068e-015	-5.40343e-015	-3.30034e-015	-1.14058e-014	-2.84425e-014	-2.08587e-014	-1.91535e-014	-3.17322e-014	-2.499e-014	-2.64335e-014	-1.32938e-014	-2.54054e-014	-2.5934e-014
-2.09656e-014	-1.57495e-014	5.11274e-015	2.04198e-015	6.61861e-015	7.97375e-015	1.68592e-014	-1.79332e-014	-4.13908e-016	-1.87611e-014	5.02469e-015	-4.78399e-015	2.67069e-015	-5.50389e-015	-3.32538e-015	-1.16336e-014	-2.83863e-014	-2.095e-014	-1.94337e-014	-3.15523e-014	-2.50174e-014	-2.60159e-014	-1.31832e-014	-2.5308e-014	-2.59437e-014
-2.09426e-014	-1.54396e-014	5.06492e-015	2.18261e-015	6.56728e-015	7.97722e-015	1.63832e-014	-1.82253e-014	-7.25427e-016	-1.89555e-014	4.48272e-015	-5.07695e-015	2.14712e-015	-5.60248e-015	-3.3502e-015	-1.18793e-014	-2.8338e-014	-2.10808e-014	-1.96989e-014	-3.13739e-014	-2.50554e-014	-2.56273e-014	-1.30799e-014	-2.52149e-014	-2.59764e-014
-2.09025e-014	-1.51286e-014	4.98233e-015	2.32601e-015	6.47544e-015	7.96796e-015	1.58727e-014	-1.85398e-014	-1.08599e-015	-1.91725e-014	3.90127e-015	-5.41205e-015	1.5917e-015	-5.70012e-015	-3.37641e-015	-1.2143e-014	-2.8297e-014	-2.12501e-014	-1.99483e-014	-3.11953e-014	-2.51034e-014	-2.52686e-014	-1.29824e-014	-2.51232e-014	-2.60301e-014
-2.08454e-014	-1.4819e-014	4.86409e-015	2.46949e-015	6.34147e-015	7.94468e-015	1.53286e-014	-1.88767e-014	-1.49545e-015	-1.94106e-014	3.28137e-015	-5.78794e-015	1.00608e-015	-5.79774e-015	-3.40455e-015	-1.24248e-014	-2.82621e-014	-2.14566e-014	-2.01812e-014	-3.10148e-014	-2.51605e-014	-2.49405e-014	-1.2889e-014	-2.50304e-014	-2.61032e-014
-2.07722e-014	-1.45134e-014	4.70938e-015	2.61066e-015	6.16509e-015	7.90632e-015	1.4752e-014	-1.92357e-014	-1.95315e-015	-1.96681e-014	2.62428e-015	-6.20311e-015	3.92496e-016	-5.89605e-015	-3.43608e-015	-1.27246e-014	-2.82315e-014	-2.16985e-014	-2.03972e-014	-3.0831e-014	-2.52253e-014	-2.46435e-014	-1.2798e-014	-2.49335e-014	-2.61931e-014
-2.06837e-014	-1.42145e-014	4.51797e-015	2.74777e-015	5.94577e-015	7.85166e-015	1.41452e-014	-1.96162e-014	-2.45824e-015	-1.99436e-014	1.93184e-015	-6.65545e-015	-2.4661e-016	-5.99577e-015	-3.47183e-015	-1.30418e-014	-2.82043e-014	-2.19732e-014	-2.05962e-014	-3.06419e-014	-2.52965e-014	-2.43768e-014	-1.27077e-014	-2.483e-014	-2.62974e-014
-2.05802e-014	-1.39247e-014	4.29024e-015	2.87862e-015	5.68349e-015	7.78014e-015	1.35096e-014	-2.00178e-014	-3.00988e-015	-2.02351e-014	1.20611e-015	-7.14305e-015	-9.08818e-016	-6.09764e-015	-3.51257e-015	-1.33749e-014	-2.81795e-014	-2.22787e-014	-2.07781e-014	-3.04462e-014	-2.53735e-014	-2.41403e-014	-1.2616e-014	-2.4717e-014	-2.64136e-014
-2.04621e-014	-1.36464e-014	4.02706e-015	3.0016e-015	5.37884e-015	7.69145e-015	1.28472e-014	-2.04399e-014	-3.60666e-015	-2.05406e-014	4.49234e-016	-7.66349e-015	-1.59149e-015	-6.20234e-015	-3.55901e-015	-1.37225e-014	-2.81555e-014	-2.2612e-014	-2.09431e-014	-3.02416e-014	-2.54548e-014	-2.39331e-014	-1.25212e-014	-2.45915e-014	-2.65384e-014
-2.03305e-014	-1.33822e-014	3.72894e-015	3.11467e-015	5.03295e-015	7.58519e-015	1.21604e-014	-2.08809e-014	-4.24629e-015	-2.08578e-014	-3.36031e-016	-8.2141e-015	-2.29092e-015	-6.31064e-015	-3.61188e-015	-1.40827e-014	-2.81305e-014	-2.29694e-014	-2.10912e-014	-3.00266e-014	-2.55395e-014	-2.37543e-014	-1.24213e-014	-2.44505e-014	-2.66687e-014
-2.01861e-014	-1.3134e-014	3.39763e-015	3.21636e-015	4.64768e-015	7.46104e-015	1.14517e-014	-2.13394e-014	-4.92703e-015	-2.11845e-014	-1.14666e-015	-8.7918e-015	-3.00351e-015	-6.4229e-015	-3.67117e-015	-1.44539e-014	-2.81033e-014	-2.33471e-014	-2.12231e-014	-2.97997e-014	-2.56266e-014	-2.36022e-014	-1.23146e-014	-2.42916e-014	-2.68013e-014
-2.00294e-014	-1.29036e-014	3.03476e-015	3.30489e-015	4.22502e-015	7.31891e-015	1.07243e-014	-2.1813e-014	-5.6467e-015	-2.15186e-014	-1.97973e-015	-9.39356e-015	-3.72611e-015	-6.53922e-015	-3.73675e-015	-1.48337e-014	-2.80722e-014	-2.37404e-014	-2.13397e-014	-2.9559e-014	-2.57149e-014	-2.34753e-014	-1.21998e-014	-2.41127e-014	-2.6933e-014
-1.98607e-014	-1.26928e-014	2.64253e-015	3.37938e-015	3.76714e-015	7.1595e-015	9.98145e-015	-2.22999e-014	-6.40244e-015	-2.18572e-014	-2.83158e-015	-1.00158e-014	-4.45545e-015	-6.66011e-015	-3.80839e-015	-1.52197e-014	-2.8036e-014	-2.41456e-014	-2.14417e-014	-2.93037e-014	-2.58033e-014	-2.33716e-014	-1.20752e-014	-2.39114e-014	-2.7061e-014
-1.9681e-014	-1.25032e-014	2.22385e-015	3.43908e-015	3.27723e-015	6.98314e-015	9.22595e-015	-2.27978e-014	-7.1913e-015	-2.2198e-014	-3.69878e-015	-1.06544e-014	-5.18781e-015	-6.78528e-015	-3.88609e-015	-1.56096e-014	-2.79929e-014	-2.45583e-014	-2.15301e-014	-2.90321e-014	-2.58908e-014	-2.32895e-014	-1.19393e-014	-2.36864e-014	-2.71822e-014
-1.94907e-014	-1.2336e-014	1.78089e-015	3.48286e-015	2.75873e-015	6.79042e-015	8.46104e-015	-2.3304e-014	-8.01026e-015	-2.25384e-014	-4.5777e-015	-1.13057e-014	-5.91961e-015	-6.91471e-015	-3.96947e-015	-1.60004e-014	-2.79415e-014	-2.49736e-014	-2.16059e-014	-2.87434e-014	-2.59769e-014	-2.32267e-014	-1.17909e-014	-2.34362e-014	-2.72934e-014
-1.9291e-014	-1.21922e-014	1.31686e-015	3.51059e-015	2.21513e-015	6.58217e-015	7.69031e-015	-2.38158e-014	-8.8553e-015	-2.28759e-014	-5.4641e-015	-1.19656e-014	-6.6471e-015	-7.04813e-015	-4.05782e-015	-1.63893e-014	-2.78806e-014	-2.5387e-014	-2.16698e-014	-2.8437e-014	-2.60607e-014	-2.31805e-014	-1.16289e-014	-2.31596e-014	-2.73918e-014
-1.90824e-014	-1.20723e-014	8.35007e-016	3.52264e-015	1.65073e-015	6.35927e-015	6.91733e-015	-2.43305e-014	-9.72351e-015	-2.32077e-014	-6.35392e-015	-1.26301e-014	-7.36626e-015	-7.18533e-015	-4.15048e-015	-1.67727e-014	-2.78093e-014	-2.57936e-014	-2.1723e-014	-2.8112e-014	-2.61416e-014	-2.31477e-014	-1.1452e-014	-2.28558e-014	-2.74745e-014
-1.88659e-014	-1.19767e-014	3.38601e-016	3.51879e-015	1.06958e-015	6.12218e-015	6.14535e-015	-2.48447e-014	-1.06113e-014	-2.35314e-014	-7.24307e-015	-1.32951e-014	-8.07353e-015	-7.32619e-015	-4.24663e-015	-1.71479e-014	-2.77264e-014	-2.61888e-014	-2.17669e-014	-2.77679e-014	-2.62189e-014	-2.31255e-014	-1.1259e-014	-2.25244e-014	-2.75393e-014
-1.86423e-014	-1.19058e-014	-1.68702e-016	3.4994e-015	4.75998e-016	5.872e-015	5.37751e-015	-2.53555e-014	-1.15148e-014	-2.38451e-014	-8.12736e-015	-1.39566e-014	-8.76532e-015	-7.47024e-015	-4.3452e-015	-1.75115e-014	-2.76306e-014	-2.65674e-014	-2.18024e-014	-2.74047e-014	-2.62917e-014	-2.31112e-014	-1.10495e-014	-2.21656e-014	-2.75839e-014
-1.84123e-014	-1.18595e-014	-6.83109e-016	3.46516e-015	-1.24886e-016	5.61017e-015	4.61699e-015	-2.58595e-014	-1.24304e-014	-2.4146e-014	-9.0024e-015	-1.46103e-014	-9.43819e-015	-7.61649e-015	-4.44492e-015	-1.78601e-014	-2.75209e-014	-2.69249e-014	-2.18307e-014	-2.70222e-014	-2.636e-014	-2.31011e-014	-1.08228e-014	-2.17798e-014	-2.76058e-014
-1.81769e-014	-1.18377e-014	-1.20103e-015	3.41641e-015	-7.28528e-016	5.3375e-015	3.86664e-015	-2.63532e-014	-1.33534e-014	-2.44317e-014	-9.86404e-015	-1.52519e-014	-1.0089e-014	-7.76473e-015	-4.54434e-015	-1.81902e-014	-2.73973e-014	-2.72566e-014	-2.18531e-014	-2.66208e-014	-2.64237e-014	-2.30925e-014	-1.05788e-014	-2.13675e-014	-2.76032e-014
-1.7937e-014	-1.18398e-014	-1.71851e-015	3.35399e-015	-1.33027e-015	5.05545e-015	3.12948e-015	-2.68335e-014	-1.42799e-014	-2.47006e-014	-1.07082e-014	-1.58778e-014	-1.07146e-014	-7.914e-015	-4.64242e-015	-1.84987e-014	-2.72591e-014	-2.75586e-014	-2.18713e-014	-2.62011e-014	-2.64829e-014	-2.30814e-014	-1.03175e-014	-2.09299e-014	-2.75746e-014
-1.76934e-014	-1.18652e-014	-2.23152e-015	3.27917e-015	-1.9249e-015	4.7657e-015	2.40836e-015	-2.72976e-014	-1.52065e-014	-2.49502e-014	-1.15309e-014	-1.64838e-014	-1.1312e-014	-8.06335e-015	-4.73761e-015	-1.87821e-014	-2.71055e-014	-2.78268e-014	-2.18865e-014	-2.57637e-014	-2.65373e-014	-2.30648e-014	-1.00389e-014	-2.0469e-014	-2.75188e-014
-1.74473e-014	-1.19129e-014	-2.73632e-015	3.1934e-015	-2.50757e-015	4.46958e-015	1.70627e-015	-2.77426e-014	-1.61292e-014	-2.51788e-014	-1.23283e-014	-1.7066e-014	-1.1878e-014	-8.21203e-015	-4.82857e-015	-1.90378e-014	-2.69366e-014	-2.80574e-014	-2.18993e-014	-2.53095e-014	-2.6587e-014	-2.30396e-014	-9.74368e-015	-1.9986e-014	-2.7435e-014
-1.71993e-014	-1.19818e-014	-3.22929e-015	3.09794e-015	-3.07326e-015	4.16858e-015	1.02566e-015	-2.81653e-014	-1.70438e-014	-2.53849e-014	-1.30971e-014	-1.7621e-014	-1.24102e-014	-8.35929e-015	-4.91409e-015	-1.92634e-014	-2.67525e-014	-2.82472e-014	-2.19112e-014	-2.48398e-014	-2.66319e-014	-2.3003e-014	-9.43216e-015	-1.94835e-014	-2.73223e-014
-1.6951e-014	-1.20705e-014	-3.70708e-015	2.99392e-015	-3.61744e-015	3.86415e-015	3.68897e-016	-2.85624e-014	-1.79463e-014	-2.55671e-014	-1.38336e-014	-1.81453e-014	-1.29064e-014	-8.504e-015	-4.99274e-015	-1.94558e-014	-2.65535e-014	-2.83929e-014	-2.1923e-014	-2.43559e-014	-2.66725e-014	-2.2952e-014	-9.10503e-015	-1.89634e-014	-2.71805e-014
-1.67034e-014	-1.2177e-014	-4.16574e-015	2.88308e-015	-4.13551e-015	3.55774e-015	-2.61813e-016	-2.89316e-014	-1.8833e-014	-2.57244e-014	-1.45349e-014	-1.86362e-014	-1.33647e-014	-8.64576e-015	-5.06342e-015	-1.9613e-014	-2.63401e-014	-2.84922e-014	-2.19351e-014	-2.38595e-014	-2.67084e-014	-2.28838e-014	-8.76283e-015	-1.84282e-014	-2.70097e-014
-1.64577e-014	-1.23e-014	-4.60219e-015	2.76727e-015	-4.62347e-015	3.25098e-015	-8.65388e-016	-2.92703e-014	-1.96997e-014	-2.58561e-014	-1.51978e-014	-1.90906e-014	-1.37831e-014	-8.78331e-015	-5.12484e-015	-1.97329e-014	-2.61126e-014	-2.85429e-014	-2.19487e-014	-2.33522e-014	-2.67401e-014	-2.27957e-014	-8.40693e-015	-1.78808e-014	-2.68102e-014
-1.6215e-014	-1.24374e-014	-5.01348e-015	2.64838e-015	-5.07735e-015	2.94533e-015	-1.4403e-015	-2.95764e-014	-2.05424e-014	-2.5961e-014	-1.58201e-014	-1.95059e-014	-1.41602e-014	-8.91541e-015	-5.17531e-015	-1.9814e-014	-2.58714e-014	-2.85435e-014	-2.19643e-014	-2.28359e-014	-2.67678e-014	-2.26853e-014	-8.03841e-015	-1.73243e-014	-2.65829e-014
-1.59765e-014	-1.25876e-014	-5.39702e-015	2.5279e-015	-5.49313e-015	2.64213e-015	-1.98524e-015	-2.9848e-014	-2.13577e-014	-2.60389e-014	-1.63993e-014	-1.98799e-014	-1.44947e-014	-9.0413e-015	-5.21412e-015	-1.98548e-014	-2.56179e-014	-2.84929e-014	-2.19827e-014	-2.23127e-014	-2.67918e-014	-2.25506e-014	-7.65845e-015	-1.67612e-014	-2.63285e-014
-1.57432e-014	-1.27484e-014	-5.75038e-015	2.40773e-015	-5.86796e-015	2.34258e-015	-2.49909e-015	-3.00831e-014	-2.21422e-014	-2.60895e-014	-1.6933e-014	-2.02106e-014	-1.47858e-014	-9.16e-015	-5.24038e-015	-1.98541e-014	-2.53531e-014	-2.83907e-014	-2.20046e-014	-2.17849e-014	-2.68129e-014	-2.23897e-014	-7.26865e-015	-1.61954e-014	-2.60484e-014
-1.55163e-014	-1.29181e-014	-6.07125e-015	2.28955e-015	-6.19902e-015	2.04781e-015	-2.98123e-015	-3.02809e-014	-2.28929e-014	-2.61128e-014	-1.74196e-014	-2.04963e-014	-1.50333e-014	-9.27076e-015	-5.25292e-015	-1.98114e-014	-2.50776e-014	-2.82372e-014	-2.20306e-014	-2.12551e-014	-2.68314e-014	-2.22006e-014	-6.87054e-015	-1.56302e-014	-2.57438e-014
-1.52969e-014	-1.30942e-014	-6.35736e-015	2.17495e-015	-6.48402e-015	1.7588e-015	-3.43089e-015	-3.044e-014	-2.36068e-014	-2.61091e-014	-1.78579e-014	-2.0736e-014	-1.52365e-014	-9.37287e-015	-5.25082e-015	-1.97265e-014	-2.47924e-014	-2.80328e-014	-2.20609e-014	-2.07255e-014	-2.68476e-014	-2.19825e-014	-6.4658e-015	-1.50693e-014	-2.54169e-014
-1.50861e-014	-1.3275e-014	-6.60746e-015	2.0652e-015	-6.72112e-015	1.47695e-015	-3.84761e-015	-3.05603e-014	-2.4281e-014	-2.60791e-014	-1.8247e-014	-2.0929e-014	-1.53957e-014	-9.4657e-015	-5.2334e-015	-1.95994e-014	-2.44994e-014	-2.77785e-014	-2.20957e-014	-2.01987e-014	-2.68619e-014	-2.17338e-014	-6.05644e-015	-1.4516e-014	-2.50696e-014
-1.48849e-014	-1.34582e-014	-6.82012e-015	1.96186e-015	-6.90931e-015	1.20297e-015	-4.23164e-015	-3.06413e-014	-2.49125e-014	-2.60234e-014	-1.85862e-014	-2.10749e-014	-1.55112e-014	-9.54858e-015	-5.20063e-015	-1.94313e-014	-2.42005e-014	-2.74759e-014	-2.21351e-014	-1.96771e-014	-2.68745e-014	-2.14543e-014	-5.64416e-015	-1.39737e-014	-2.47041e-014
-1.46939e-014	-1.36415e-014	-6.9948e-015	1.86597e-015	-7.04819e-015	9.37454e-016	-4.58312e-015	-3.06831e-014	-2.54989e-014	-2.59435e-014	-1.88753e-014	-2.11736e-014	-1.55831e-014	-9.62067e-015	-5.15225e-015	-1.92233e-014	-2.38977e-014	-2.71279e-014	-2.2179e-014	-1.91632e-014	-2.68862e-014	-2.11436e-014	-5.2307e-015	-1.34459e-014	-2.43226e-014
-1.45141e-014	-1.3823e-014	-7.1315e-015	1.7785e-015	-7.13695e-015	6.81518e-016	-4.90229e-015	-3.0686e-014	-2.60388e-014	-2.58406e-014	-1.91147e-014	-2.12251e-014	-1.56119e-014	-9.68154e-015	-5.08853e-015	-1.8977e-014	-2.35924e-014	-2.6737e-014	-2.22274e-014	-1.86591e-014	-2.68971e-014	-2.08018e-014	-4.81762e-015	-1.29355e-014	-2.39278e-014
-1.43463e-014	-1.40008e-014	-7.23016e-015	1.70129e-015	-7.17569e-015	4.36205e-016	-5.19022e-015	-3.06506e-014	-2.653e-014	-2.57162e-014	-1.93051e-014	-2.12304e-014	-1.55989e-014	-9.73093e-015	-5.0093e-015	-1.86944e-014	-2.32855e-014	-2.63066e-014	-2.22805e-014	-1.81675e-014	-2.69072e-014	-2.04296e-014	-4.40691e-015	-1.24457e-014	-2.35222e-014
-1.41913e-014	-1.41737e-014	-7.29056e-015	1.63551e-015	-7.1655e-015	2.01774e-016	-5.44766e-015	-3.05778e-014	-2.6971e-014	-2.55721e-014	-1.94474e-014	-2.11907e-014	-1.55455e-014	-9.76869e-015	-4.91448e-015	-1.83778e-014	-2.29795e-014	-2.58401e-014	-2.2338e-014	-1.76907e-014	-2.69172e-014	-2.00276e-014	-4.00047e-015	-1.19794e-014	-2.31085e-014
-1.40502e-014	-1.434e-014	-7.31337e-015	1.58185e-015	-7.10775e-015	-2.10104e-017	-5.67535e-015	-3.04694e-014	-2.73603e-014	-2.54099e-014	-1.95427e-014	-2.11075e-014	-1.54534e-014	-9.79417e-015	-4.80455e-015	-1.80301e-014	-2.26763e-014	-2.5341e-014	-2.23993e-014	-1.72314e-014	-2.6927e-014	-1.95968e-014	-3.60048e-015	-1.15388e-014	-2.26892e-014
-1.39234e-014	-1.44978e-014	-7.29981e-015	1.54149e-015	-7.00403e-015	-2.31336e-016	-5.87384e-015	-3.03273e-014	-2.76971e-014	-2.52318e-014	-1.95931e-014	-2.09824e-014	-1.53246e-014	-9.80771e-015	-4.68021e-015	-1.76542e-014	-2.23775e-014	-2.48134e-014	-2.24643e-014	-1.67914e-014	-2.69371e-014	-1.91392e-014	-3.20871e-015	-1.11261e-014	-2.22666e-014
-1.3811e-014	-1.46457e-014	-7.25077e-015	1.51493e-015	-6.85709e-015	-4.28901e-016	-6.04477e-015	-3.01529e-014	-2.79806e-014	-2.50397e-014	-1.96003e-014	-2.08175e-014	-1.51611e-014	-9.80957e-015	-4.54231e-015	-1.72537e-014	-2.20851e-014	-2.42616e-014	-2.25322e-014	-1.63725e-014	-2.69478e-014	-1.86563e-014	-2.82689e-015	-1.07435e-014	-2.18429e-014
-1.37131e-014	-1.47822e-014	-7.16804e-015	1.50296e-015	-6.66986e-015	-6.13072e-016	-6.18937e-015	-2.99482e-014	-2.8211e-014	-2.4836e-014	-1.95665e-014	-2.06154e-014	-1.49653e-014	-9.79955e-015	-4.39117e-015	-1.6832e-014	-2.18007e-014	-2.36905e-014	-2.26026e-014	-1.59764e-014	-2.69592e-014	-1.81501e-014	-2.45675e-015	-1.0393e-014	-2.14206e-014
-1.36303e-014	-1.49056e-014	-7.05342e-015	1.50625e-015	-6.4452e-015	-7.84001e-016	-6.30888e-015	-2.97155e-014	-2.83881e-014	-2.46229e-014	-1.94944e-014	-2.03788e-014	-1.47394e-014	-9.77795e-015	-4.22799e-015	-1.63929e-014	-2.15258e-014	-2.31049e-014	-2.26747e-014	-1.56047e-014	-2.69709e-014	-1.76231e-014	-2.09973e-015	-1.00759e-014	-2.10022e-014
-1.35626e-014	-1.50148e-014	-6.90909e-015	1.52499e-015	-6.18619e-015	-9.41669e-016	-6.40454e-015	-2.94578e-014	-2.85131e-014	-2.44027e-014	-1.93867e-014	-2.01109e-014	-1.4486e-014	-9.74493e-015	-4.05432e-015	-1.59409e-014	-2.12616e-014	-2.25105e-014	-2.27478e-014	-1.52586e-014	-2.69826e-014	-1.70778e-014	-1.75769e-015	-9.79275e-015	-2.05894e-014
-1.35101e-014	-1.51091e-014	-6.73709e-015	1.55905e-015	-5.89702e-015	-1.0854e-015	-6.47809e-015	-2.9178e-014	-2.85869e-014	-2.41781e-014	-1.92468e-014	-1.98153e-014	-1.42078e-014	-9.70078e-015	-3.87144e-015	-1.54801e-014	-2.1009e-014	-2.19121e-014	-2.28208e-014	-1.49393e-014	-2.69945e-014	-1.65173e-014	-1.43195e-015	-9.54419e-015	-2.01845e-014
-1.34725e-014	-1.51879e-014	-6.53997e-015	1.6084e-015	-5.58157e-015	-1.2151e-015	-6.53107e-015	-2.88789e-014	-2.86109e-014	-2.39517e-014	-1.90772e-014	-1.94952e-014	-1.39079e-014	-9.6463e-015	-3.68027e-015	-1.50152e-014	-2.07689e-014	-2.13146e-014	-2.28932e-014	-1.46477e-014	-2.70063e-014	-1.59447e-014	-1.12413e-015	-9.33096e-015	-1.97899e-014
-1.34493e-014	-1.52505e-014	-6.3201e-015	1.67336e-015	-5.24437e-015	-1.33045e-015	-6.56459e-015	-2.85635e-014	-2.85867e-014	-2.37258e-014	-1.88819e-014	-1.91545e-014	-1.35891e-014	-9.58213e-015	-3.4827e-015	-1.45506e-014	-2.05419e-014	-2.07233e-014	-2.29644e-014	-1.43843e-014	-2.70183e-014	-1.53631e-014	-8.35373e-016	-9.15337e-015	-1.94071e-014
-1.34399e-014	-1.52961e-014	-6.08046e-015	1.75327e-015	-4.88967e-015	-1.43107e-015	-6.57998e-015	-2.82345e-014	-2.85162e-014	-2.3503e-014	-1.86637e-014	-1.87971e-014	-1.32544e-014	-9.50873e-015	-3.27999e-015	-1.40905e-014	-2.03289e-014	-2.0143e-014	-2.30335e-014	-1.41493e-014	-2.70304e-014	-1.47761e-014	-5.66505e-016	-9.01132e-015	-1.90367e-014
-1.34437e-014	-1.53245e-014	-5.82338e-015	1.84775e-015	-4.52259e-015	-1.51724e-015	-6.57935e-015	-2.78953e-014	-2.84016e-014	-2.32854e-014	-1.84263e-014	-1.84268e-014	-1.29071e-014	-9.42696e-015	-3.0738e-015	-1.36394e-014	-2.01307e-014	-1.95784e-014	-2.30997e-014	-1.39424e-014	-2.70422e-014	-1.4187e-014	-3.18681e-016	-8.90425e-015	-1.868e-014
-1.34603e-014	-1.53351e-014	-5.55171e-015	1.95602e-015	-4.14774e-015	-1.58871e-015	-6.5639e-015	-2.7549e-014	-2.82455e-014	-2.30757e-014	-1.81732e-014	-1.80478e-014	-1.25505e-014	-9.33711e-015	-2.86556e-015	-1.32022e-014	-1.99478e-014	-1.90344e-014	-2.31626e-014	-1.37639e-014	-2.70534e-014	-1.35995e-014	-9.24162e-017	-8.83101e-015	-1.83384e-014
-1.34884e-014	-1.53283e-014	-5.26812e-015	2.07751e-015	-3.76993e-015	-1.64514e-015	-6.53519e-015	-2.71987e-014	-2.80508e-014	-2.28756e-014	-1.79078e-014	-1.76638e-014	-1.21876e-014	-9.24015e-015	-2.65695e-015	-1.27833e-014	-1.97802e-014	-1.8515e-014	-2.32215e-014	-1.36132e-014	-2.70634e-014	-1.30173e-014	1.11273e-016	-8.79036e-015	-1.80127e-014
-1.35274e-014	-1.53042e-014	-4.975e-015	2.21125e-015	-3.3936e-015	-1.68649e-015	-6.49415e-015	-2.68472e-014	-2.78209e-014	-2.26873e-014	-1.76333e-014	-1.72793e-014	-1.18218e-014	-9.13656e-015	-2.44938e-015	-1.23869e-014	-1.96278e-014	-1.80244e-014	-2.32758e-014	-1.34894e-014	-2.70719e-014	-1.24438e-014	2.92047e-016	-8.78113e-015	-1.77035e-014
-1.3576e-014	-1.52633e-014	-4.67555e-015	2.35656e-015	-3.02341e-015	-1.71279e-015	-6.44249e-015	-2.64972e-014	-2.75593e-014	-2.25131e-014	-1.73535e-014	-1.68983e-014	-1.14563e-014	-9.02782e-015	-2.24464e-015	-1.20169e-014	-1.94905e-014	-1.75665e-014	-2.33247e-014	-1.33914e-014	-2.70784e-014	-1.18828e-014	4.49648e-016	-8.80177e-015	-1.74111e-014
-1.36336e-014	-1.52056e-014	-4.37223e-015	2.51202e-015	-2.66403e-015	-1.72398e-015	-6.38176e-015	-2.61517e-014	-2.72698e-014	-2.23541e-014	-1.70717e-014	-1.65248e-014	-1.10943e-014	-8.91462e-015	-2.04395e-015	-1.16772e-014	-1.93677e-014	-1.71447e-014	-2.33676e-014	-1.3318e-014	-2.70829e-014	-1.13373e-014	5.84107e-016	-8.85006e-015	-1.71356e-014
-1.36996e-014	-1.51317e-014	-4.06762e-015	2.67631e-015	-2.31991e-015	-1.71982e-015	-6.31329e-015	-2.58137e-014	-2.6956e-014	-2.2212e-014	-1.6791e-014	-1.61627e-014	-1.07391e-014	-8.79766e-015	-1.84909e-015	-1.13714e-014	-1.9259e-014	-1.67617e-014	-2.34036e-014	-1.32674e-014	-2.70848e-014	-1.08108e-014	6.95544e-016	-8.92424e-015	-1.68766e-014
-1.37726e-014	-1.50426e-014	-3.76423e-015	2.84846e-015	-1.99473e-015	-1.70026e-015	-6.23823e-015	-2.54853e-014	-2.66218e-014	-2.20884e-014	-1.65145e-014	-1.5816e-014	-1.03941e-014	-8.67782e-015	-1.66151e-015	-1.11027e-014	-1.91633e-014	-1.64201e-014	-2.34323e-014	-1.32378e-014	-2.70836e-014	-1.03063e-014	7.83811e-016	-9.0216e-015	-1.66336e-014
-1.38513e-014	-1.49388e-014	-3.46414e-015	3.02744e-015	-1.69221e-015	-1.66513e-015	-6.15784e-015	-2.51691e-014	-2.62713e-014	-2.19845e-014	-1.62447e-014	-1.5488e-014	-1.00622e-014	-8.55586e-015	-1.48237e-015	-1.0874e-014	-1.90799e-014	-1.61218e-014	-2.3453e-014	-1.32272e-014	-2.70787e-014	-9.82651e-015	8.49197e-016	-9.13924e-015	-1.64065e-014
-1.39346e-014	-1.48216e-014	-3.16939e-015	3.21159e-015	-1.41586e-015	-1.61442e-015	-6.07359e-015	-2.4867e-014	-2.59092e-014	-2.19011e-014	-1.59847e-014	-1.51824e-014	-9.74614e-015	-8.43239e-015	-1.31294e-015	-1.06875e-014	-1.90076e-014	-1.5868e-014	-2.34649e-014	-1.32339e-014	-2.70697e-014	-9.37379e-015	8.9229e-016	-9.27491e-015	-1.61945e-014
-1.40217e-014	-1.46917e-014	-2.88162e-015	3.39918e-015	-1.16815e-015	-1.54826e-015	-5.98629e-015	-2.45801e-014	-2.55397e-014	-2.18386e-014	-1.57371e-014	-1.49021e-014	-9.449e-015	-8.30875e-015	-1.15427e-015	-1.05453e-014	-1.89446e-014	-1.56599e-014	-2.34674e-014	-1.32554e-014	-2.70565e-014	-8.95112e-015	9.13966e-016	-9.4258e-015	-1.5997e-014
-1.41117e-014	-1.45503e-014	-2.6021e-015	3.58875e-015	-9.51562e-016	-1.46666e-015	-5.89661e-015	-2.43105e-014	-2.51672e-014	-2.17977e-014	-1.55039e-014	-1.465e-014	-9.17319e-015	-8.18532e-015	-1.00695e-015	-1.04489e-014	-1.88897e-014	-1.54982e-014	-2.34605e-014	-1.32888e-014	-2.70382e-014	-8.56085e-015	9.15033e-016	-9.58939e-015	-1.58132e-014
-1.42034e-014	-1.43987e-014	-2.33259e-015	3.77864e-015	-7.67778e-016	-1.3696e-015	-5.80566e-015	-2.40602e-014	-2.47951e-014	-2.17783e-014	-1.52867e-014	-1.44286e-014	-8.92089e-015	-8.06301e-015	-8.7196e-016	-1.03995e-014	-1.88415e-014	-1.53828e-014	-2.34439e-014	-1.33318e-014	-2.70147e-014	-8.20461e-015	8.96046e-016	-9.76313e-015	-1.56421e-014
-1.4296e-014	-1.42379e-014	-2.07401e-015	3.96725e-015	-6.18216e-016	-1.25746e-015	-5.71414e-015	-2.383e-014	-2.44277e-014	-2.17805e-014	-1.50875e-014	-1.42402e-014	-8.69476e-015	-7.94236e-015	-7.49905e-016	-1.03977e-014	-1.87976e-014	-1.53132e-014	-2.34168e-014	-1.33816e-014	-2.69855e-014	-7.88376e-015	8.58148e-016	-9.94405e-015	-1.54829e-014
-1.43885e-014	-1.4069e-014	-1.82698e-015	4.15317e-015	-5.04157e-016	-1.13067e-015	-5.62339e-015	-2.36211e-014	-2.4069e-014	-2.18038e-014	-1.49075e-014	-1.40866e-014	-8.49684e-015	-7.82363e-015	-6.41702e-016	-1.04436e-014	-1.87562e-014	-1.52881e-014	-2.3379e-014	-1.34355e-014	-2.69502e-014	-7.59967e-015	8.02058e-016	-1.01294e-014	-1.53343e-014
-1.44801e-014	-1.38932e-014	-1.59209e-015	4.33445e-015	-4.25784e-016	-9.89317e-016	-5.53403e-015	-2.34339e-014	-2.37222e-014	-2.18474e-014	-1.47479e-014	-1.39696e-014	-8.32925e-015	-7.70728e-015	-5.47373e-016	-1.05366e-014	-1.87153e-014	-1.53059e-014	-2.33303e-014	-1.34907e-014	-2.69081e-014	-7.35283e-015	7.29185e-016	-1.03165e-014	-1.51953e-014
-1.45703e-014	-1.3712e-014	-1.36994e-015	4.5093e-015	-3.83451e-016	-8.33655e-016	-5.44595e-015	-2.32689e-014	-2.33913e-014	-2.19105e-014	-1.46093e-014	-1.38904e-014	-8.1935e-015	-7.59438e-015	-4.6755e-016	-1.06761e-014	-1.86727e-014	-1.53646e-014	-2.32699e-014	-1.35443e-014	-2.6859e-014	-7.14329e-015	6.40877e-016	-1.05026e-014	-1.50651e-014
-1.46585e-014	-1.35266e-014	-1.16082e-015	4.67591e-015	-3.76863e-016	-6.64636e-016	-5.35975e-015	-2.3126e-014	-2.30798e-014	-2.1992e-014	-1.44925e-014	-1.385e-014	-8.09068e-015	-7.48529e-015	-4.02176e-016	-1.08606e-014	-1.86268e-014	-1.54622e-014	-2.31982e-014	-1.35939e-014	-2.6803e-014	-6.97105e-015	5.38546e-016	-1.06855e-014	-1.49422e-014
-1.47438e-014	-1.33382e-014	-9.64633e-016	4.83269e-015	-4.04788e-016	-4.83005e-016	-5.27594e-015	-2.3005e-014	-2.27907e-014	-2.20909e-014	-1.43975e-014	-1.38487e-014	-8.02148e-015	-7.37999e-015	-3.51225e-016	-1.10881e-014	-1.8576e-014	-1.55961e-014	-2.31148e-014	-1.36368e-014	-2.67392e-014	-6.8352e-015	4.23858e-016	-1.08627e-014	-1.48254e-014
-1.48262e-014	-1.3148e-014	-7.81198e-016	4.97808e-015	-4.6613e-016	-2.89339e-016	-5.19512e-015	-2.29056e-014	-2.25265e-014	-2.22054e-014	-1.43246e-014	-1.38863e-014	-7.9868e-015	-7.27951e-015	-3.14869e-016	-1.13565e-014	-1.8518e-014	-1.57631e-014	-2.302e-014	-1.36703e-014	-2.66679e-014	-6.73506e-015	2.98635e-016	-1.10319e-014	-1.47141e-014
-1.4905e-014	-1.29571e-014	-6.10555e-016	5.11026e-015	-5.59724e-016	-8.4437e-017	-5.11682e-015	-2.28267e-014	-2.22897e-014	-2.23336e-014	-1.42736e-014	-1.39631e-014	-7.98744e-015	-7.184e-015	-2.92682e-016	-1.16626e-014	-1.84506e-014	-1.59598e-014	-2.29135e-014	-1.3692e-014	-2.65894e-014	-6.66975e-015	1.64365e-016	-1.11904e-014	-1.46073e-014
-1.49799e-014	-1.27668e-014	-4.52119e-016	5.22742e-015	-6.83053e-016	1.30463e-016	-5.04141e-015	-2.27673e-014	-2.20822e-014	-2.24738e-014	-1.42437e-014	-1.40783e-014	-8.02371e-015	-7.09398e-015	-2.84125e-016	-1.20034e-014	-1.8372e-014	-1.61822e-014	-2.27949e-014	-1.3699e-014	-2.65034e-014	-6.63709e-015	2.25969e-017	-1.1336e-014	-1.45042e-014
-1.50509e-014	-1.25786e-014	-3.05306e-016	5.32833e-015	-8.33469e-016	3.54006e-016	-4.96847e-015	-2.27265e-014	-2.19056e-014	-2.2624e-014	-1.42344e-014	-1.42308e-014	-8.09512e-015	-7.00933e-015	-2.88831e-016	-1.23752e-014	-1.82805e-014	-1.64264e-014	-2.26641e-014	-1.3689e-014	-2.64093e-014	-6.63494e-015	-1.24986e-016	-1.14671e-014	-1.4404e-014
-1.51178e-014	-1.23938e-014	-1.6978e-016	5.41131e-015	-1.00807e-015	5.84262e-016	-4.89808e-015	-2.27032e-014	-2.17611e-014	-2.2782e-014	-1.42446e-014	-1.44191e-014	-8.20106e-015	-6.93026e-015	-3.06402e-016	-1.27738e-014	-1.81744e-014	-1.66879e-014	-2.25214e-014	-1.36601e-014	-2.63074e-014	-6.66118e-015	-2.76812e-016	-1.15822e-014	-1.43066e-014
-1.51806e-014	-1.22135e-014	-4.48789e-017	5.4745e-015	-1.20353e-015	8.1979e-016	-4.82991e-015	-2.26955e-014	-2.1649e-014	-2.29458e-014	-1.42733e-014	-1.46413e-014	-8.34148e-015	-6.85675e-015	-3.36091e-016	-1.31949e-014	-1.80521e-014	-1.69626e-014	-2.23671e-014	-1.36104e-014	-2.61982e-014	-6.71284e-015	-4.30976e-016	-1.16795e-014	-1.42116e-014
-1.52393e-014	-1.20383e-014	6.99778e-017	5.51651e-015	-1.41725e-015	1.05895e-015	-4.76344e-015	-2.27016e-014	-2.15703e-014	-2.31129e-014	-1.43193e-014	-1.48952e-014	-8.51501e-015	-6.78911e-015	-3.77081e-016	-1.36339e-014	-1.79118e-014	-1.7246e-014	-2.22013e-014	-1.35377e-014	-2.60819e-014	-6.7871e-015	-5.85722e-016	-1.17573e-014	-1.41189e-014
-1.52941e-014	-1.18692e-014	1.75791e-016	5.53647e-015	-1.64626e-015	1.30018e-015	-4.69837e-015	-2.27196e-014	-2.15249e-014	-2.32812e-014	-1.43816e-014	-1.51787e-014	-8.72026e-015	-6.72775e-015	-4.28517e-016	-1.4086e-014	-1.77521e-014	-1.75337e-014	-2.20236e-014	-1.34401e-014	-2.59592e-014	-6.88011e-015	-7.38947e-016	-1.18147e-014	-1.40286e-014
-1.53449e-014	-1.17072e-014	2.73103e-016	5.53321e-015	-1.88662e-015	1.54158e-015	-4.63417e-015	-2.27476e-014	-2.15123e-014	-2.34482e-014	-1.44583e-014	-1.54892e-014	-8.95581e-015	-6.67267e-015	-4.89929e-016	-1.45466e-014	-1.75718e-014	-1.78207e-014	-2.18335e-014	-1.33168e-014	-2.58304e-014	-6.98877e-015	-8.88887e-016	-1.18508e-014	-1.39407e-014
-1.5392e-014	-1.15537e-014	3.62905e-016	5.5059e-015	-2.13445e-015	1.78086e-015	-4.57e-015	-2.27833e-014	-2.1531e-014	-2.36116e-014	-1.45477e-014	-1.58235e-014	-9.21937e-015	-6.62419e-015	-5.60301e-016	-1.50103e-014	-1.73694e-014	-1.81028e-014	-2.16315e-014	-1.31667e-014	-2.56955e-014	-7.10918e-015	-1.0336e-015	-1.18652e-014	-1.38549e-014
-1.54358e-014	-1.14094e-014	4.45298e-016	5.45347e-015	-2.3862e-015	2.01603e-015	-4.50554e-015	-2.28246e-014	-2.15799e-014	-2.3769e-014	-1.46481e-014	-1.61783e-014	-9.50902e-015	-6.58204e-015	-6.38478e-016	-1.54718e-014	-1.7144e-014	-1.83756e-014	-2.14177e-014	-1.29892e-014	-2.55549e-014	-7.23744e-015	-1.17184e-015	-1.18574e-014	-1.37713e-014
-1.54762e-014	-1.12748e-014	5.21321e-016	5.37526e-015	-2.63872e-015	2.24479e-015	-4.4397e-015	-2.28697e-014	-2.16569e-014	-2.39178e-014	-1.47572e-014	-1.65505e-014	-9.82257e-015	-6.54652e-015	-7.23086e-016	-1.59257e-014	-1.68948e-014	-1.86345e-014	-2.11924e-014	-1.27834e-014	-2.54091e-014	-7.36903e-015	-1.30194e-015	-1.1827e-014	-1.36904e-014
-1.55135e-014	-1.115e-014	5.91483e-016	5.27065e-015	-2.88823e-015	2.46485e-015	-4.37191e-015	-2.29164e-014	-2.17599e-014	-2.4056e-014	-1.48735e-014	-1.69368e-014	-1.01569e-014	-6.51778e-015	-8.13585e-016	-1.63668e-014	-1.66211e-014	-1.88755e-014	-2.09561e-014	-1.2549e-014	-2.52588e-014	-7.50019e-015	-1.4221e-015	-1.17743e-014	-1.36127e-014
-1.55471e-014	-1.10358e-014	6.55665e-016	5.13945e-015	-3.13093e-015	2.67437e-015	-4.30115e-015	-2.2962e-014	-2.18867e-014	-2.4181e-014	-1.49952e-014	-1.73335e-014	-1.05088e-014	-6.49608e-015	-9.09034e-016	-1.67897e-014	-1.63227e-014	-1.90947e-014	-2.07091e-014	-1.22859e-014	-2.51041e-014	-7.62682e-015	-1.53068e-015	-1.16994e-014	-1.35389e-014
-1.55776e-014	-1.09322e-014	7.14638e-016	4.98205e-015	-3.3636e-015	2.87136e-015	-4.22616e-015	-2.30044e-014	-2.20342e-014	-2.4291e-014	-1.51202e-014	-1.77372e-014	-1.08754e-014	-6.48141e-015	-1.00864e-015	-1.71899e-014	-1.59989e-014	-1.92886e-014	-2.04515e-014	-1.19939e-014	-2.49452e-014	-7.74459e-015	-1.62622e-015	-1.16027e-014	-1.34694e-014
-1.56055e-014	-1.08391e-014	7.68477e-016	4.7988e-015	-3.58322e-015	3.0537e-015	-4.14604e-015	-2.30408e-014	-2.21991e-014	-2.43841e-014	-1.52468e-014	-1.81441e-014	-1.12538e-014	-6.47347e-015	-1.11122e-015	-1.75622e-014	-1.56493e-014	-1.94534e-014	-2.01835e-014	-1.16736e-014	-2.47822e-014	-7.84927e-015	-1.70723e-015	-1.14847e-014	-1.34044e-014
-1.56309e-014	-1.07571e-014	8.1727e-016	4.58979e-015	-3.78662e-015	3.21952e-015	-4.06016e-015	-2.30692e-014	-2.23776e-014	-2.44587e-014	-1.5373e-014	-1.85504e-014	-1.16399e-014	-6.47244e-015	-1.21575e-015	-1.79025e-014	-1.52742e-014	-1.9586e-014	-1.99055e-014	-1.13259e-014	-2.46154e-014	-7.93686e-015	-1.77245e-015	-1.13465e-014	-1.33447e-014
-1.5654e-014	-1.06855e-014	8.61015e-016	4.35574e-015	-3.97141e-015	3.36697e-015	-3.96743e-015	-2.30872e-014	-2.25661e-014	-2.45127e-014	-1.5497e-014	-1.89524e-014	-1.20303e-014	-6.47817e-015	-1.32145e-015	-1.82067e-014	-1.48733e-014	-1.96833e-014	-1.96177e-014	-1.09514e-014	-2.44449e-014	-8.00412e-015	-1.82099e-015	-1.11893e-014	-1.32906e-014
-1.56748e-014	-1.06248e-014	8.99352e-016	4.09748e-015	-4.13552e-015	3.49405e-015	-3.86652e-015	-2.30927e-014	-2.27608e-014	-2.45448e-014	-1.56171e-014	-1.9347e-014	-1.24209e-014	-6.49101e-015	-1.42759e-015	-1.84707e-014	-1.44467e-014	-1.97427e-014	-1.93212e-014	-1.05508e-014	-2.42708e-014	-8.04734e-015	-1.85204e-015	-1.10142e-014	-1.32425e-014
-1.56935e-014	-1.05749e-014	9.32307e-016	3.81662e-015	-4.27686e-015	3.59964e-015	-3.75642e-015	-2.30836e-014	-2.29577e-014	-2.45538e-014	-1.57316e-014	-1.973e-014	-1.28074e-014	-6.51108e-015	-1.53313e-015	-1.86906e-014	-1.39953e-014	-1.9762e-014	-1.90159e-014	-1.0125e-014	-2.40936e-014	-8.06301e-015	-1.86445e-015	-1.08225e-014	-1.32009e-014
-1.571e-014	-1.05354e-014	9.59903e-016	3.51438e-015	-4.39395e-015	3.68228e-015	-3.63658e-015	-2.30581e-014	-2.31535e-014	-2.45387e-014	-1.58393e-014	-2.00985e-014	-1.3186e-014	-6.53824e-015	-1.63738e-015	-1.88634e-014	-1.35197e-014	-1.97391e-014	-1.8702e-014	-9.67513e-015	-2.39135e-014	-8.04837e-015	-1.85726e-015	-1.06154e-014	-1.31664e-014
-1.57243e-014	-1.05058e-014	9.81504e-016	3.19239e-015	-4.48558e-015	3.7408e-015	-3.50611e-015	-2.30148e-014	-2.33437e-014	-2.44984e-014	-1.59385e-014	-2.04492e-014	-1.35531e-014	-6.57232e-015	-1.73913e-015	-1.89867e-014	-1.30202e-014	-1.96725e-014	-1.83798e-014	-9.2027e-015	-2.37302e-014	-8.00076e-015	-1.82956e-015	-1.03948e-014	-1.31394e-014
-1.5736e-014	-1.04858e-014	9.96546e-016	2.85207e-015	-4.55039e-015	3.77459e-015	-3.36393e-015	-2.29522e-014	-2.35245e-014	-2.44323e-014	-1.60284e-014	-2.07792e-014	-1.39048e-014	-6.6129e-015	-1.8382e-015	-1.90588e-014	-1.24982e-014	-1.95609e-014	-1.805e-014	-8.70927e-015	-2.35431e-014	-7.91767e-015	-1.78081e-015	-1.01624e-014	-1.31198e-014
-1.57447e-014	-1.04745e-014	1.00461e-015	2.49568e-015	-4.58779e-015	3.78312e-015	-3.20981e-015	-2.28687e-014	-2.36924e-014	-2.43402e-014	-1.61074e-014	-2.10856e-014	-1.42371e-014	-6.65994e-015	-1.93377e-015	-1.90776e-014	-1.19543e-014	-1.94034e-014	-1.77126e-014	-8.19609e-015	-2.33525e-014	-7.7972e-015	-1.71061e-015	-9.92016e-015	-1.31081e-014
-1.57502e-014	-1.04713e-014	1.00467e-015	2.12598e-015	-4.59741e-015	3.76595e-015	-3.04349e-015	-2.27628e-014	-2.38438e-014	-2.42218e-014	-1.61743e-014	-2.13657e-014	-1.45459e-014	-6.71351e-015	-2.0249e-015	-1.90418e-014	-1.13896e-014	-1.91997e-014	-1.73678e-014	-7.66469e-015	-2.31581e-014	-7.63799e-015	-1.61873e-015	-9.66999e-015	-1.3104e-014
-1.57521e-014	-1.04752e-014	9.96394e-016	1.74571e-015	-4.57941e-015	3.72338e-015	-2.86455e-015	-2.26332e-014	-2.39747e-014	-2.4077e-014	-1.62284e-014	-2.16177e-014	-1.48278e-014	-6.77298e-015	-2.11143e-015	-1.89502e-014	-1.08054e-014	-1.89498e-014	-1.70157e-014	-7.11653e-015	-2.29597e-014	-7.43894e-015	-1.50502e-015	-9.41373e-015	-1.31073e-014
-1.57502e-014	-1.04849e-014	9.78884e-016	1.35759e-015	-4.53427e-015	3.65584e-015	-2.67308e-015	-2.24794e-014	-2.40818e-014	-2.39062e-014	-1.62688e-014	-2.18394e-014	-1.50792e-014	-6.83841e-015	-2.19297e-015	-1.88033e-014	-1.02032e-014	-1.86537e-014	-1.66573e-014	-6.55356e-015	-2.27569e-014	-7.19882e-015	-1.36924e-015	-9.15373e-015	-1.31181e-014
-1.57442e-014	-1.04996e-014	9.51728e-016	9.63716e-016	-4.46289e-015	3.56406e-015	-2.46935e-015	-2.23008e-014	-2.4162e-014	-2.37097e-014	-1.62948e-014	-2.20291e-014	-1.5297e-014	-6.90897e-015	-2.26889e-015	-1.86018e-014	-9.58429e-015	-1.83116e-014	-1.62925e-014	-5.9775e-015	-2.25488e-014	-6.91748e-015	-1.21168e-015	-8.89211e-015	-1.3136e-014
-1.57337e-014	-1.05184e-014	9.14279e-016	5.67587e-016	-4.36629e-015	3.44893e-015	-2.25378e-015	-2.20964e-014	-2.42124e-014	-2.34878e-014	-1.63058e-014	-2.21853e-014	-1.54783e-014	-6.9845e-015	-2.33877e-015	-1.83461e-014	-8.95008e-015	-1.79249e-014	-1.59217e-014	-5.38992e-015	-2.23346e-014	-6.59518e-015	-1.03269e-015	-8.63133e-015	-1.31603e-014
-1.57187e-014	-1.05402e-014	8.65654e-016	1.72197e-016	-4.24574e-015	3.31188e-015	-2.02631e-015	-2.18661e-014	-2.42308e-014	-2.3242e-014	-1.63017e-014	-2.23072e-014	-1.56204e-014	-7.06477e-015	-2.40232e-015	-1.80372e-014	-8.30178e-015	-1.74947e-014	-1.55451e-014	-4.7929e-015	-2.21134e-014	-6.23266e-015	-8.3268e-016	-8.37335e-015	-1.31907e-014
-1.56983e-014	-1.05644e-014	8.05421e-016	-2.19068e-016	-4.10302e-015	3.15473e-015	-1.78745e-015	-2.161e-014	-2.42152e-014	-2.2973e-014	-1.62825e-014	-2.23938e-014	-1.57207e-014	-7.14865e-015	-2.45899e-015	-1.76775e-014	-7.64091e-015	-1.70225e-014	-1.51627e-014	-4.18809e-015	-2.18849e-014	-5.83083e-015	-6.12187e-016	-8.12018e-015	-1.32263e-014
-1.56723e-014	-1.05894e-014	7.33542e-016	-6.02998e-016	-3.93984e-015	2.97973e-015	-1.53814e-015	-2.13282e-014	-2.41643e-014	-2.26822e-014	-1.62482e-014	-2.24445e-014	-1.57773e-014	-7.23575e-015	-2.50864e-015	-1.72693e-014	-6.96878e-015	-1.65098e-014	-1.47745e-014	-3.57672e-015	-2.16484e-014	-5.3912e-015	-3.71947e-016	-7.87432e-015	-1.32662e-014
-1.56403e-014	-1.06141e-014	6.49682e-016	-9.76616e-016	-3.75865e-015	2.78888e-015	-1.27923e-015	-2.10206e-014	-2.4077e-014	-2.23704e-014	-1.61986e-014	-2.24591e-014	-1.57887e-014	-7.3247e-015	-2.55104e-015	-1.68148e-014	-6.28685e-015	-1.59586e-014	-1.43812e-014	-2.96092e-015	-2.14024e-014	-4.91553e-015	-1.12865e-016	-7.63783e-015	-1.33088e-014
-1.56018e-014	-1.06376e-014	5.53975e-016	-1.33656e-015	-3.56119e-015	2.58446e-015	-1.01169e-015	-2.06877e-014	-2.39524e-014	-2.20392e-014	-1.61338e-014	-2.24379e-014	-1.57535e-014	-7.4153e-015	-2.5859e-015	-1.63175e-014	-5.59697e-015	-1.5371e-014	-1.39829e-014	-2.34225e-015	-2.11469e-014	-4.40592e-015	1.63842e-016	-7.41258e-015	-1.33537e-014
-1.55573e-014	-1.06586e-014	4.46211e-016	-1.67917e-015	-3.34957e-015	2.36948e-015	-7.37039e-016	-2.03308e-014	-2.37902e-014	-2.16899e-014	-1.60541e-014	-2.2381e-014	-1.56706e-014	-7.50679e-015	-2.61318e-015	-1.57812e-014	-4.90073e-015	-1.47493e-014	-1.35797e-014	-1.72216e-015	-2.08808e-014	-3.86535e-015	4.5708e-016	-7.20027e-015	-1.33996e-014
-1.55064e-014	-1.0676e-014	3.26721e-016	-2.00075e-015	-3.12603e-015	2.14696e-015	-4.56918e-016	-1.99506e-014	-2.35906e-014	-2.13244e-014	-1.59598e-014	-2.22894e-014	-1.55396e-014	-7.59798e-015	-2.63293e-015	-1.5209e-014	-4.19991e-015	-1.4096e-014	-1.31717e-014	-1.10189e-015	-2.0603e-014	-3.29648e-015	7.65522e-016	-7.00299e-015	-1.34451e-014
-1.54486e-014	-1.06891e-014	1.96605e-016	-2.29808e-015	-2.89295e-015	1.92029e-015	-1.726e-016	-1.95485e-014	-2.33547e-014	-2.0944e-014	-1.58515e-014	-2.21646e-014	-1.53605e-014	-7.68732e-015	-2.64521e-015	-1.46053e-014	-3.49602e-015	-1.34142e-014	-1.2759e-014	-4.82891e-016	-2.0313e-014	-2.70269e-015	1.08789e-015	-6.82239e-015	-1.34887e-014
-1.53842e-014	-1.06968e-014	5.6018e-017	-2.56817e-015	-2.65251e-015	1.69286e-015	1.14422e-016	-1.91261e-014	-2.3083e-014	-2.05507e-014	-1.57298e-014	-2.20078e-014	-1.51337e-014	-7.77354e-015	-2.64992e-015	-1.39742e-014	-2.79101e-015	-1.27066e-014	-1.23417e-014	1.33518e-016	-2.00104e-014	-2.08757e-015	1.42261e-015	-6.65922e-015	-1.35289e-014
-1.53134e-014	-1.06979e-014	-9.4002e-017	-2.808e-015	-2.40652e-015	1.46774e-015	4.02043e-016	-1.86847e-014	-2.27771e-014	-2.01465e-014	-1.55955e-014	-2.18204e-014	-1.48601e-014	-7.85585e-015	-2.64661e-015	-1.33196e-014	-2.08573e-015	-1.19756e-014	-1.19204e-014	7.46522e-016	-1.96943e-014	-1.45448e-015	1.7681e-015	-6.51522e-015	-1.35642e-014
-1.52361e-014	-1.06918e-014	-2.52425e-016	-3.01495e-015	-2.15699e-015	1.2485e-015	6.87993e-016	-1.82257e-014	-2.24386e-014	-1.97329e-014	-1.54493e-014	-2.16043e-014	-1.45407e-014	-7.93296e-015	-2.63554e-015	-1.26463e-014	-1.38179e-015	-1.12239e-014	-1.14947e-014	1.35471e-015	-1.93639e-014	-8.07172e-016	2.12268e-015	-6.39134e-015	-1.35932e-014
-1.51533e-014	-1.06778e-014	-4.17797e-016	-3.18641e-015	-1.90584e-015	1.03904e-015	9.69916e-016	-1.7751e-014	-2.20693e-014	-1.93117e-014	-1.52922e-014	-2.13616e-014	-1.41775e-014	-8.00362e-015	-2.61674e-015	-1.19581e-014	-6.80737e-016	-1.04544e-014	-1.10644e-014	1.95695e-015	-1.90191e-014	-1.49649e-016	2.48435e-015	-6.2883e-015	-1.36142e-014
-1.50651e-014	-1.0655e-014	-5.88411e-016	-3.31977e-015	-1.65499e-015	8.42393e-016	1.24646e-015	-1.7263e-014	-2.16715e-014	-1.8885e-014	-1.51252e-014	-2.10942e-014	-1.3773e-014	-8.06646e-015	-2.59024e-015	-1.12597e-014	1.58654e-017	-9.67051e-015	-1.06298e-014	2.55244e-015	-1.86588e-014	5.13649e-016	2.85134e-015	-6.2069e-015	-1.36257e-014
-1.49719e-014	-1.06229e-014	-7.62261e-016	-3.41315e-015	-1.40588e-015	6.62205e-016	1.51565e-015	-1.67633e-014	-2.12477e-014	-1.84549e-014	-1.49491e-014	-2.08045e-014	-1.33301e-014	-8.12031e-015	-2.55612e-015	-1.05562e-014	7.06605e-016	-8.87464e-015	-1.01911e-014	3.14004e-015	-1.82826e-014	1.1788e-015	3.2216e-015	-6.14703e-015	-1.36261e-014
-1.48746e-014	-1.05807e-014	-9.37791e-016	-3.46444e-015	-1.15943e-015	5.01642e-016	1.77515e-015	-1.62539e-014	-2.08007e-014	-1.80231e-014	-1.47649e-014	-2.0495e-014	-1.28514e-014	-8.1644e-015	-2.51462e-015	-9.85187e-015	1.3902e-015	-8.06924e-015	-9.74805e-015	3.71925e-015	-1.78902e-014	1.84187e-015	3.59346e-015	-6.10852e-015	-1.36142e-014
-1.47735e-014	-1.05284e-014	-1.11266e-015	-3.47233e-015	-9.17084e-016	3.63979e-016	2.02317e-015	-1.57375e-014	-2.03336e-014	-1.75916e-014	-1.45736e-014	-2.01681e-014	-1.234e-014	-8.19701e-015	-2.46616e-015	-9.15077e-015	2.0656e-015	-7.25783e-015	-9.30093e-015	4.2891e-015	-1.74816e-014	2.49882e-015	3.96487e-015	-6.09181e-015	-1.35887e-014
-1.46698e-014	-1.04655e-014	-1.28418e-015	-3.43491e-015	-6.79945e-016	2.52163e-016	2.25785e-015	-1.52165e-014	-1.98502e-014	-1.71619e-014	-1.43764e-014	-1.98268e-014	-1.17998e-014	-8.21744e-015	-2.41095e-015	-8.4571e-015	2.73145e-015	-6.44305e-015	-8.84977e-015	4.84844e-015	-1.70568e-014	3.14537e-015	4.33343e-015	-6.09672e-015	-1.35484e-014
-1.45643e-014	-1.0392e-014	-1.45048e-015	-3.35156e-015	-4.4857e-016	1.68878e-016	2.47722e-015	-1.46936e-014	-1.93538e-014	-1.67359e-014	-1.41745e-014	-1.94735e-014	-1.12347e-014	-8.22436e-015	-2.34937e-015	-7.77477e-015	3.38671e-015	-5.62752e-015	-8.39458e-015	5.39645e-015	-1.66163e-014	3.77787e-015	4.69726e-015	-6.12272e-015	-1.34922e-014
-1.44579e-014	-1.0308e-014	-1.60884e-015	-3.22163e-015	-2.2341e-016	1.16335e-016	2.67968e-015	-1.41712e-014	-1.88472e-014	-1.63148e-014	-1.39688e-014	-1.91111e-014	-1.06494e-014	-8.21635e-015	-2.28161e-015	-7.10762e-015	4.02991e-015	-4.81401e-015	-7.93588e-015	5.93238e-015	-1.61603e-014	4.39259e-015	5.05449e-015	-6.16902e-015	-1.34195e-014
-1.43515e-014	-1.02137e-014	-1.75669e-015	-3.04475e-015	-4.98182e-018	9.63497e-017	2.86401e-015	-1.36516e-014	-1.83334e-014	-1.59e-014	-1.37603e-014	-1.87422e-014	-1.00484e-014	-8.19269e-015	-2.20766e-015	-6.45855e-015	4.65967e-015	-4.00509e-015	-7.47362e-015	6.45571e-015	-1.56896e-014	4.98601e-015	5.40309e-015	-6.23436e-015	-1.33295e-014
-1.42463e-014	-1.01094e-014	-1.89079e-015	-2.82077e-015	2.06695e-016	1.10471e-016	3.02906e-015	-1.3137e-014	-1.7816e-014	-1.54928e-014	-1.35505e-014	-1.83695e-014	-9.43651e-015	-8.15265e-015	-2.12813e-015	-5.83054e-015	5.27511e-015	-3.20336e-015	-7.00806e-015	6.96591e-015	-1.52048e-014	5.55472e-015	5.74102e-015	-6.31708e-015	-1.32214e-014
-1.41429e-014	-9.9955e-015	-2.0088e-015	-2.55016e-015	4.11996e-016	1.60481e-016	3.17384e-015	-1.26295e-014	-1.72984e-014	-1.50946e-014	-1.33405e-014	-1.79959e-014	-8.8183e-015	-8.09564e-015	-2.04323e-015	-5.22638e-015	5.87495e-015	-2.41124e-015	-6.53957e-015	7.46183e-015	-1.47065e-014	6.09588e-015	6.0667e-015	-6.41569e-015	-1.30948e-014
-1.40423e-014	-9.87251e-015	-2.10798e-015	-2.23381e-015	6.11501e-016	2.46924e-016	3.29728e-015	-1.21317e-014	-1.67837e-014	-1.47066e-014	-1.31311e-014	-1.76242e-014	-8.1987e-015	-8.02108e-015	-1.95354e-015	-4.64801e-015	6.45836e-015	-1.63111e-015	-6.06885e-015	7.94254e-015	-1.41962e-014	6.60713e-015	6.37815e-015	-6.52883e-015	-1.29498e-014
-1.39455e-014	-9.74076e-015	-2.18534e-015	-1.87293e-015	8.0626e-016	3.69938e-016	3.39928e-015	-1.16461e-014	-1.62753e-014	-1.43301e-014	-1.29238e-014	-1.72569e-014	-7.58294e-015	-7.92858e-015	-1.85911e-015	-4.09742e-015	7.02459e-015	-8.64842e-016	-5.59659e-015	8.40738e-015	-1.36753e-014	7.08581e-015	6.67336e-015	-6.65497e-015	-1.2786e-014
-1.38535e-014	-9.6005e-015	-2.23857e-015	-1.46922e-015	9.97023e-016	5.29235e-016	3.47924e-015	-1.11747e-014	-1.57765e-014	-1.39658e-014	-1.27194e-014	-1.68962e-014	-6.97586e-015	-7.81812e-015	-1.76065e-015	-3.57632e-015	7.57275e-015	-1.14384e-016	-5.12309e-015	8.85606e-015	-1.31454e-014	7.5298e-015	6.95115e-015	-6.79182e-015	-1.26037e-014
-1.37676e-014	-9.45268e-015	-2.26527e-015	-1.02465e-015	1.18483e-015	7.24595e-016	3.53752e-015	-1.0719e-014	-1.52897e-014	-1.36145e-014	-1.25187e-014	-1.65447e-014	-6.38248e-015	-7.6893e-015	-1.65895e-015	-3.08567e-015	8.1017e-015	6.18595e-016	-4.6492e-015	9.28751e-015	-1.26082e-014	7.93756e-015	7.21014e-015	-6.93688e-015	-1.24036e-014
-1.36889e-014	-9.29826e-015	-2.26312e-015	-5.41221e-016	1.37049e-015	9.55043e-016	3.5744e-015	-1.02808e-014	-1.4817e-014	-1.32768e-014	-1.23235e-014	-1.62044e-014	-5.80797e-015	-7.54215e-015	-1.55455e-015	-2.62615e-015	8.61085e-015	1.33198e-015	-4.17578e-015	9.70066e-015	-1.20651e-014	8.30733e-015	7.4489e-015	-7.08797e-015	-1.21859e-014
-1.36184e-014	-9.13845e-015	-2.22994e-015	-2.14574e-017	1.55509e-015	1.21896e-015	3.58989e-015	-9.86252e-015	-1.43606e-014	-1.29534e-014	-1.21347e-014	-1.58773e-014	-5.25742e-015	-7.37766e-015	-1.44815e-015	-2.19842e-015	9.09941e-015	2.02394e-015	-3.70394e-015	1.00949e-014	-1.15185e-014	8.63812e-015	7.66681e-015	-7.24217e-015	-1.19511e-014
-1.3557e-014	-8.97373e-015	-2.16439e-015	5.32095e-016	1.7396e-015	1.51458e-015	3.58531e-015	-9.46581e-015	-1.39227e-014	-1.26452e-014	-1.19532e-014	-1.55651e-014	-4.73536e-015	-7.19639e-015	-1.34002e-015	-1.80232e-015	9.56681e-015	2.69285e-015	-3.23449e-015	1.04692e-014	-1.09706e-014	8.92926e-015	7.86253e-015	-7.39723e-015	-1.17005e-014
-1.35052e-014	-8.80534e-015	-2.0643e-015	1.11636e-015	1.92504e-015	1.83947e-015	3.56178e-015	-9.0921e-015	-1.35044e-014	-1.23522e-014	-1.178e-014	-1.52695e-014	-4.24635e-015	-6.99869e-015	-1.2309e-015	-1.43733e-015	1.00124e-014	3.33736e-015	-2.76875e-015	1.08226e-014	-1.04238e-014	9.1805e-015	8.03536e-015	-7.55089e-015	-1.14354e-014
-1.34638e-014	-8.6345e-015	-1.9285e-015	1.72793e-015	2.11247e-015	2.19072e-015	3.51991e-015	-8.74212e-015	-1.31077e-014	-1.20747e-014	-1.16158e-014	-1.49917e-014	-3.79467e-015	-6.78613e-015	-1.12111e-015	-1.10266e-015	1.04358e-014	3.95605e-015	-2.30794e-015	1.11549e-014	-9.88072e-015	9.3916e-015	8.1849e-015	-7.70055e-015	-1.11568e-014
-1.34324e-014	-8.46221e-015	-1.75564e-015	2.36289e-015	2.30371e-015	2.56552e-015	3.46163e-015	-8.4163e-015	-1.2734e-014	-1.18124e-014	-1.14615e-014	-1.47331e-014	-3.38384e-015	-6.55965e-015	-1.01158e-015	-7.97675e-016	1.08362e-014	4.54713e-015	-1.85284e-015	1.14654e-014	-9.34399e-015	9.56277e-015	8.31074e-015	-7.84386e-015	-1.0866e-014
-1.34117e-014	-8.28988e-015	-1.54549e-015	3.01743e-015	2.49984e-015	2.96069e-015	3.38838e-015	-8.11569e-015	-1.23834e-014	-1.15658e-014	-1.13177e-014	-1.4495e-014	-3.01728e-015	-6.32003e-015	-9.02897e-016	-5.20771e-016	1.12135e-014	5.1097e-015	-1.40481e-015	1.17529e-014	-8.8161e-015	9.6947e-015	8.41278e-015	-7.97836e-015	-1.0565e-014
-1.34021e-014	-8.11837e-015	-1.29783e-015	3.68773e-015	2.70148e-015	3.37261e-015	3.30198e-015	-7.84067e-015	-1.20562e-014	-1.13349e-014	-1.11847e-014	-1.42779e-014	-2.69819e-015	-6.06922e-015	-7.95766e-016	-2.70281e-016	1.15679e-014	5.64255e-015	-9.65203e-016	1.20167e-014	-8.29938e-015	9.78828e-015	8.49098e-015	-8.10154e-015	-1.02553e-014
-1.34029e-014	-7.94864e-015	-1.0132e-015	4.36961e-015	2.90962e-015	3.79723e-015	3.20455e-015	-7.59146e-015	-1.17528e-014	-1.11198e-014	-1.10631e-014	-1.40822e-014	-2.42875e-015	-5.80911e-015	-6.9107e-016	-4.39833e-017	1.1899e-014	6.14489e-015	-5.3551e-016	1.2256e-014	-7.79668e-015	9.84482e-015	8.54538e-015	-8.21137e-015	-9.93884e-015
-1.34139e-014	-7.78168e-015	-6.9161e-016	5.05898e-015	3.12529e-015	4.23054e-015	3.09847e-015	-7.36834e-015	-1.14727e-014	-1.09204e-014	-1.09533e-014	-1.39083e-014	-2.21137e-015	-5.54146e-015	-5.89084e-016	1.60157e-016	1.22066e-014	6.61572e-015	-1.17077e-016	1.247e-014	-7.31025e-015	9.86534e-015	8.57657e-015	-8.3054e-015	-9.61766e-015
-1.3435e-014	-7.61858e-015	-3.34351e-016	5.75148e-015	3.34903e-015	4.66847e-015	2.98674e-015	-7.17086e-015	-1.12158e-014	-1.07365e-014	-1.08556e-014	-1.37561e-014	-2.04803e-015	-5.26861e-015	-4.90619e-016	3.4426e-016	1.24906e-014	7.05391e-015	2.88336e-016	1.26587e-014	-6.84216e-015	9.85121e-015	8.58516e-015	-8.38207e-015	-9.29378e-015
-1.34652e-014	-7.46006e-015	5.73396e-017	6.44277e-015	3.58128e-015	5.10669e-015	2.87138e-015	-6.99869e-015	-1.09815e-014	-1.05677e-014	-1.07701e-014	-1.36255e-014	-1.94003e-015	-4.99257e-015	-3.95995e-016	5.10296e-016	1.27506e-014	7.45915e-015	6.79256e-016	1.28217e-014	-6.39526e-015	9.80438e-015	8.57231e-015	-8.43961e-015	-8.96896e-015
-1.35034e-014	-7.30667e-015	4.82032e-016	7.1288e-015	3.82205e-015	5.54115e-015	2.75462e-015	-6.8507e-015	-1.07693e-014	-1.04138e-014	-1.06966e-014	-1.35161e-014	-1.88767e-015	-4.7152e-015	-3.05844e-016	6.60833e-016	1.29874e-014	7.83103e-015	1.0546e-015	1.29584e-014	-5.97184e-015	9.72705e-015	8.5391e-015	-8.47651e-015	-8.64519e-015
-1.35485e-014	-7.15936e-015	9.37331e-016	7.80539e-015	4.07123e-015	5.96765e-015	2.63961e-015	-6.72612e-015	-1.05785e-014	-1.02741e-014	-1.06351e-014	-1.34271e-014	-1.89106e-015	-4.43893e-015	-2.20428e-016	7.98834e-016	1.32008e-014	8.16866e-015	1.41294e-015	1.3068e-014	-5.57371e-015	9.62083e-015	8.48645e-015	-8.4917e-015	-8.3247e-015
-1.35989e-014	-7.01871e-015	1.42074e-015	8.46814e-015	4.32819e-015	6.38216e-015	2.52891e-015	-6.62431e-015	-1.04076e-014	-1.01481e-014	-1.05856e-014	-1.33581e-014	-1.95024e-015	-4.16617e-015	-1.40383e-016	9.2652e-016	1.33912e-014	8.47172e-015	1.75236e-015	1.31507e-014	-5.20273e-015	9.48785e-015	8.41569e-015	-8.48389e-015	-8.00932e-015
-1.36532e-014	-6.88527e-015	1.92971e-015	9.11358e-015	4.5923e-015	6.78076e-015	2.4246e-015	-6.54361e-015	-1.02551e-014	-1.00354e-014	-1.05472e-014	-1.33075e-014	-2.06419e-015	-3.89914e-015	-6.54845e-017	1.0467e-015	1.35594e-014	8.73987e-015	2.07202e-015	1.32067e-014	-4.86084e-015	9.33055e-015	8.32875e-015	-8.45217e-015	-7.70099e-015
-1.37097e-014	-6.75954e-015	2.46124e-015	9.73832e-015	4.86308e-015	7.16001e-015	2.32953e-015	-6.48242e-015	-1.01192e-014	-9.93525e-015	-1.05198e-014	-1.32738e-014	-2.23147e-015	-3.64017e-015	4.052e-018	1.1619e-015	1.37055e-014	8.97255e-015	2.3708e-015	1.32361e-014	-4.54942e-015	9.15115e-015	8.22716e-015	-8.39593e-015	-7.40155e-015
-1.3767e-014	-6.64185e-015	3.01205e-015	1.03382e-014	5.13949e-015	7.51661e-015	2.24594e-015	-6.43891e-015	-9.99812e-015	-9.84687e-015	-1.0502e-014	-1.32561e-014	-2.44998e-015	-3.39112e-015	6.82188e-017	1.27432e-015	1.38302e-014	9.16949e-015	2.64747e-015	1.32393e-014	-4.26961e-015	8.95224e-015	8.11274e-015	-8.31468e-015	-7.11236e-015
-1.38233e-014	-6.53218e-015	3.57871e-015	1.09103e-014	5.42044e-015	7.84798e-015	2.17657e-015	-6.41132e-015	-9.89021e-015	-9.7701e-015	-1.0493e-014	-1.32526e-014	-2.71758e-015	-3.15412e-015	1.26938e-016	1.38636e-015	1.39339e-014	9.33109e-015	2.90121e-015	1.32168e-014	-4.02218e-015	8.73632e-015	7.98753e-015	-8.20885e-015	-6.83504e-015
-1.38767e-014	-6.4303e-015	4.15772e-015	1.14518e-014	5.70452e-015	8.15119e-015	2.12313e-015	-6.39744e-015	-9.79385e-015	-9.70431e-015	-1.04919e-014	-1.32618e-014	-3.0311e-015	-2.93145e-015	1.80822e-016	1.49973e-015	1.40179e-014	9.45757e-015	3.13165e-015	1.31694e-014	-3.80731e-015	8.50582e-015	7.85373e-015	-8.07883e-015	-6.57132e-015
-1.39252e-014	-6.33604e-015	4.74505e-015	1.19603e-014	5.99043e-015	8.42382e-015	2.08729e-015	-6.39515e-015	-9.70722e-015	-9.6485e-015	-1.04978e-014	-1.32819e-014	-3.38723e-015	-2.72495e-015	2.29791e-016	1.61612e-015	1.40825e-014	9.54963e-015	3.33804e-015	1.30983e-014	-3.62532e-015	8.26307e-015	7.7133e-015	-7.92489e-015	-6.32264e-015
-1.39665e-014	-6.24945e-015	5.33671e-015	1.24329e-014	6.27638e-015	8.66432e-015	2.07077e-015	-6.40277e-015	-9.62829e-015	-9.60194e-015	-1.05092e-014	-1.33105e-014	-3.78216e-015	-2.53639e-015	2.73807e-016	1.73769e-015	1.41286e-014	9.60741e-015	3.51967e-015	1.30042e-014	-3.47631e-015	8.00998e-015	7.56807e-015	-7.74788e-015	-6.08943e-015
-1.39986e-014	-6.16963e-015	5.92876e-015	1.28678e-014	6.56012e-015	8.87152e-015	2.07524e-015	-6.41774e-015	-9.55565e-015	-9.56409e-015	-1.05251e-014	-1.33455e-014	-4.21211e-015	-2.36728e-015	3.13089e-016	1.86549e-015	1.41572e-014	9.63136e-015	3.67639e-015	1.28883e-014	-3.36031e-015	7.74883e-015	7.42046e-015	-7.54892e-015	-5.8726e-015
-1.40198e-014	-6.09602e-015	6.51711e-015	1.32631e-014	6.8397e-015	9.04486e-015	2.10191e-015	-6.43743e-015	-9.48705e-015	-9.53428e-015	-1.05436e-014	-1.3385e-014	-4.67248e-015	-2.21886e-015	3.48025e-016	2.00076e-015	1.41694e-014	9.62258e-015	3.80785e-015	1.27519e-014	-3.276e-015	7.48184e-015	7.27274e-015	-7.32949e-015	-5.67339e-015
-1.40276e-014	-6.02813e-015	7.09826e-015	1.36174e-014	7.11343e-015	9.1846e-015	2.15175e-015	-6.45972e-015	-9.42084e-015	-9.51165e-015	-1.05631e-014	-1.34265e-014	-5.15842e-015	-2.0917e-015	3.79119e-016	2.14443e-015	1.41664e-014	9.58182e-015	3.9145e-015	1.25969e-014	-3.22214e-015	7.21109e-015	7.12698e-015	-7.09085e-015	-5.49232e-015
-1.40201e-014	-5.96488e-015	7.66775e-015	1.39296e-014	7.37913e-015	9.29047e-015	2.22516e-015	-6.48241e-015	-9.35603e-015	-9.4956e-015	-1.05818e-014	-1.34677e-014	-5.66516e-015	-1.98706e-015	4.07288e-016	2.29723e-015	1.41491e-014	9.51019e-015	3.99657e-015	1.24252e-014	-3.19734e-015	6.93882e-015	6.98536e-015	-6.83474e-015	-5.32987e-015
-1.39956e-014	-5.90538e-015	8.22133e-015	1.4199e-014	7.63537e-015	9.36285e-015	2.32243e-015	-6.50324e-015	-9.29079e-015	-9.48569e-015	-1.05979e-014	-1.35066e-014	-6.18801e-015	-1.90596e-015	4.32758e-016	2.45942e-015	1.41188e-014	9.4088e-015	4.05461e-015	1.22385e-014	-3.2001e-015	6.66671e-015	6.84992e-015	-6.56324e-015	-5.18617e-015
-1.39518e-014	-5.84877e-015	8.75516e-015	1.44259e-014	7.8799e-015	9.40262e-015	2.44371e-015	-6.51998e-015	-9.22366e-015	-9.48105e-015	-1.06092e-014	-1.35409e-014	-6.72189e-015	-1.84913e-015	4.56479e-016	2.63132e-015	1.40768e-014	9.27855e-015	4.08961e-015	1.20395e-014	-3.22853e-015	6.3965e-015	6.72227e-015	-6.27859e-015	-5.06109e-015
-1.38876e-014	-5.79387e-015	9.26557e-015	1.46104e-014	8.11062e-015	9.41146e-015	2.58837e-015	-6.53041e-015	-9.15374e-015	-9.48053e-015	-1.06139e-014	-1.35678e-014	-7.26092e-015	-1.81679e-015	4.7895e-016	2.81207e-015	1.40247e-014	9.12156e-015	4.10254e-015	1.18303e-014	-3.28047e-015	6.13034e-015	6.60405e-015	-5.9829e-015	-4.95434e-015
-1.38015e-014	-5.73941e-015	9.74893e-015	1.47524e-014	8.32564e-015	9.39183e-015	2.75567e-015	-6.53311e-015	-9.07996e-015	-9.48356e-015	-1.06102e-014	-1.35857e-014	-7.79995e-015	-1.80902e-015	5.01069e-016	3.00123e-015	1.39634e-014	8.93967e-015	4.09419e-015	1.16132e-014	-3.35342e-015	5.86933e-015	6.49703e-015	-5.67853e-015	-4.86536e-015
-1.36916e-014	-5.68372e-015	1.02018e-014	1.48526e-014	8.52332e-015	9.34621e-015	2.94465e-015	-6.52636e-015	-9.00132e-015	-9.48948e-015	-1.05961e-014	-1.35928e-014	-8.33359e-015	-1.8254e-015	5.23874e-016	3.19841e-015	1.38945e-014	8.73431e-015	4.06577e-015	1.13908e-014	-3.44466e-015	5.61496e-015	6.40276e-015	-5.36836e-015	-4.79372e-015
-1.35569e-014	-5.6256e-015	1.06219e-014	1.49127e-014	8.70178e-015	9.27732e-015	3.15416e-015	-6.50837e-015	-8.91725e-015	-9.49736e-015	-1.05697e-014	-1.35867e-014	-8.85645e-015	-1.86606e-015	5.47837e-016	3.40252e-015	1.38186e-014	8.50767e-015	4.01907e-015	1.11658e-014	-3.55143e-015	5.36898e-015	6.32278e-015	-5.05478e-015	-4.73851e-015
-1.3396e-014	-5.56358e-015	1.10063e-014	1.49338e-014	8.85941e-015	9.1884e-015	3.38274e-015	-6.4776e-015	-8.82688e-015	-9.50671e-015	-1.05289e-014	-1.35655e-014	-9.36301e-015	-1.93005e-015	5.73668e-016	3.61236e-015	1.37373e-014	8.2619e-015	3.95516e-015	1.09406e-014	-3.67086e-015	5.13245e-015	6.25815e-015	-4.73986e-015	-4.69889e-015
-1.32082e-014	-5.49583e-015	1.13531e-014	1.49178e-014	8.99481e-015	9.08275e-015	3.62873e-015	-6.43299e-015	-8.72986e-015	-9.51693e-015	-1.04717e-014	-1.35271e-014	-9.84848e-015	-2.01651e-015	6.02242e-016	3.82607e-015	1.36519e-014	7.99911e-015	3.87602e-015	1.07179e-014	-3.80018e-015	4.90684e-015	6.20985e-015	-4.426e-015	-4.67381e-015
-1.29932e-014	-5.42085e-015	1.16603e-014	1.48667e-014	9.10737e-015	8.96413e-015	3.88981e-015	-6.37362e-015	-8.62639e-015	-9.52769e-015	-1.03964e-014	-1.34701e-014	-1.03081e-014	-2.12468e-015	6.34329e-016	4.04226e-015	1.35641e-014	7.72154e-015	3.78373e-015	1.05001e-014	-3.93622e-015	4.69349e-015	6.1786e-015	-4.11547e-015	-4.66261e-015
-1.27503e-014	-5.33742e-015	1.19264e-014	1.47833e-014	9.19712e-015	8.83653e-015	4.16369e-015	-6.29871e-015	-8.51668e-015	-9.53822e-015	-1.03014e-014	-1.33932e-014	-1.07378e-014	-2.25322e-015	6.70943e-016	4.25928e-015	1.34751e-014	7.43188e-015	3.68014e-015	1.029e-014	-4.07576e-015	4.49382e-015	6.16489e-015	-3.81067e-015	-4.66393e-015
-1.24796e-014	-5.24375e-015	1.21505e-014	1.46693e-014	9.26317e-015	8.70395e-015	4.44805e-015	-6.20818e-015	-8.40012e-015	-9.54784e-015	-1.01855e-014	-1.32951e-014	-1.11327e-014	-2.40102e-015	7.12729e-016	4.47569e-015	1.33863e-014	7.1331e-015	3.56752e-015	1.00904e-014	-4.21558e-015	4.30853e-015	6.16908e-015	-3.51401e-015	-4.6765e-015
-1.21814e-014	-5.13813e-015	1.23315e-014	1.45283e-014	9.30518e-015	8.5706e-015	4.74075e-015	-6.1014e-015	-8.27722e-015	-9.55612e-015	-1.00471e-014	-1.31748e-014	-1.14888e-014	-2.56633e-015	7.6014e-016	4.68975e-015	1.32995e-014	6.82821e-015	3.44802e-015	9.90365e-015	-4.35259e-015	4.13828e-015	6.19148e-015	-3.22691e-015	-4.6991e-015
-1.1856e-014	-5.0194e-015	1.24694e-014	1.43632e-014	9.32311e-015	8.44068e-015	5.03991e-015	-5.97846e-015	-8.14794e-015	-9.56241e-015	-9.88521e-015	-1.30315e-014	-1.18029e-014	-2.74747e-015	8.14122e-016	4.89928e-015	1.32161e-014	6.51995e-015	3.32408e-015	9.73224e-015	-4.48371e-015	3.98446e-015	6.23176e-015	-2.95147e-015	-4.72983e-015
-1.15037e-014	-4.88573e-015	1.2564e-014	1.41774e-014	9.31763e-015	8.31844e-015	5.34256e-015	-5.83934e-015	-8.01284e-015	-9.56618e-015	-9.69841e-015	-1.28643e-014	-1.20714e-014	-2.94264e-015	8.75194e-016	5.10236e-015	1.3137e-014	6.21117e-015	3.19745e-015	9.5778e-015	-4.60621e-015	3.8483e-015	6.28974e-015	-2.68935e-015	-4.76721e-015
-1.11253e-014	-4.736e-015	1.2616e-014	1.39735e-014	9.28943e-015	8.20798e-015	5.64583e-015	-5.68465e-015	-7.87256e-015	-9.56693e-015	-9.48613e-015	-1.26728e-014	-1.22917e-014	-3.15047e-015	9.43609e-016	5.29647e-015	1.30637e-014	5.90501e-015	3.07066e-015	9.44283e-015	-4.71763e-015	3.73027e-015	6.36521e-015	-2.44211e-015	-4.80996e-015
-1.0722e-014	-4.56915e-015	1.26256e-014	1.3755e-014	9.23969e-015	8.11326e-015	5.94752e-015	-5.51498e-015	-7.72795e-015	-9.56424e-015	-9.24807e-015	-1.2457e-014	-1.24617e-014	-3.36913e-015	1.01971e-015	5.48016e-015	1.29969e-014	5.60448e-015	2.94583e-015	9.32928e-015	-4.81607e-015	3.63139e-015	6.45716e-015	-2.21098e-015	-4.85703e-015
-1.0295e-014	-4.38402e-015	1.25943e-014	1.3525e-014	9.16972e-015	8.03767e-015	6.24548e-015	-5.33084e-015	-7.58003e-015	-9.55759e-015	-8.98391e-015	-1.2217e-014	-1.25801e-014	-3.59687e-015	1.10398e-015	5.65136e-015	1.29377e-014	5.31231e-015	2.8246e-015	9.23877e-015	-4.89905e-015	3.55265e-015	6.56476e-015	-1.99691e-015	-4.9067e-015
-9.8461e-015	-4.17968e-015	1.25238e-014	1.32866e-014	9.08135e-015	7.98502e-015	6.53743e-015	-5.13333e-015	-7.42913e-015	-9.54661e-015	-8.69347e-015	-1.19533e-014	-1.26452e-014	-3.83175e-015	1.19644e-015	5.80798e-015	1.28867e-014	5.03176e-015	2.70923e-015	9.17287e-015	-4.96437e-015	3.49473e-015	6.68733e-015	-1.80086e-015	-4.95766e-015
-9.37702e-015	-3.95528e-015	1.24157e-014	1.30435e-014	8.97651e-015	7.95859e-015	6.82123e-015	-4.92352e-015	-7.2759e-015	-9.53085e-015	-8.37676e-015	-1.16662e-014	-1.26558e-014	-4.07164e-015	1.29713e-015	5.94853e-015	1.28449e-014	4.76554e-015	2.60145e-015	9.13297e-015	-5.01024e-015	3.45801e-015	6.82337e-015	-1.62341e-015	-5.0083e-015
-8.88939e-015	-3.70943e-015	1.22725e-014	1.27988e-014	8.85739e-015	7.9609e-015	7.09428e-015	-4.70201e-015	-7.12166e-015	-9.51017e-015	-8.03421e-015	-1.13564e-014	-1.26115e-014	-4.31522e-015	1.40599e-015	6.07098e-015	1.28139e-014	4.51646e-015	2.50318e-015	9.11919e-015	-5.03536e-015	3.44311e-015	6.97157e-015	-1.46486e-015	-5.05775e-015
-8.38547e-015	-3.44215e-015	1.20958e-014	1.2556e-014	8.72596e-015	7.99449e-015	7.35454e-015	-4.47068e-015	-6.96733e-015	-9.48394e-015	-7.6668e-015	-1.10249e-014	-1.25127e-014	-4.56076e-015	1.52294e-015	6.1741e-015	1.27945e-014	4.28759e-015	2.41648e-015	9.13205e-015	-5.03856e-015	3.45068e-015	7.13056e-015	-1.32522e-015	-5.10446e-015
-7.86787e-015	-3.15305e-015	1.18884e-014	1.23178e-014	8.58447e-015	8.0614e-015	7.60045e-015	-4.23125e-015	-6.81369e-015	-9.45178e-015	-7.27538e-015	-1.06728e-014	-1.23597e-014	-4.80662e-015	1.64772e-015	6.25618e-015	1.27866e-014	4.08125e-015	2.34281e-015	9.17247e-015	-5.01928e-015	3.48121e-015	7.29889e-015	-1.20427e-015	-5.14738e-015
-7.33865e-015	-2.84226e-015	1.16535e-014	1.2087e-014	8.43543e-015	8.16237e-015	7.83083e-015	-3.98482e-015	-6.66152e-015	-9.4138e-015	-6.861e-015	-1.03013e-014	-1.21538e-014	-5.05105e-015	1.7799e-015	6.31634e-015	1.27907e-014	3.89956e-015	2.28386e-015	9.24018e-015	-4.97726e-015	3.53476e-015	7.4747e-015	-1.10193e-015	-5.18639e-015
-6.79983e-015	-2.51002e-015	1.1394e-014	1.18666e-014	8.28124e-015	8.29905e-015	8.04429e-015	-3.73307e-015	-6.51123e-015	-9.36978e-015	-6.42548e-015	-9.91225e-015	-1.18969e-014	-5.29255e-015	1.91861e-015	6.35359e-015	1.28074e-014	3.74483e-015	2.24081e-015	9.33482e-015	-4.91183e-015	3.61204e-015	7.65644e-015	-1.01731e-015	-5.22077e-015
-6.25403e-015	-2.1566e-015	1.11127e-014	1.16588e-014	8.1242e-015	8.47172e-015	8.23943e-015	-3.47782e-015	-6.36396e-015	-9.31959e-015	-5.97032e-015	-9.50756e-015	-1.15909e-014	-5.52988e-015	2.06324e-015	6.36736e-015	1.28376e-014	3.61877e-015	2.21438e-015	9.45578e-015	-4.82313e-015	3.713e-015	7.84209e-015	-9.49813e-016	-5.24982e-015
-5.70371e-015	-1.78215e-015	1.08124e-014	1.14656e-014	7.9671e-015	8.68033e-015	8.41556e-015	-3.2201e-015	-6.22027e-015	-9.26304e-015	-5.49783e-015	-9.08934e-015	-1.1238e-014	-5.76227e-015	2.21257e-015	6.35696e-015	1.28811e-014	3.5233e-015	2.20536e-015	9.60212e-015	-4.7123e-015	3.83788e-015	8.02996e-015	-8.98496e-016	-5.2727e-015
-5.15102e-015	-1.38775e-015	1.04966e-014	1.1289e-014	7.81266e-015	8.92457e-015	8.57286e-015	-2.96162e-015	-6.08092e-015	-9.20008e-015	-5.00993e-015	-8.65955e-015	-1.08409e-014	-5.98829e-015	2.36637e-015	6.32186e-015	1.29381e-014	3.4595e-015	2.21436e-015	9.77265e-015	-4.58049e-015	3.98659e-015	8.21861e-015	-8.62026e-016	-5.28926e-015
-4.59862e-015	-9.74059e-016	1.01688e-014	1.11311e-014	7.66301e-015	9.20341e-015	8.71111e-015	-2.70351e-015	-5.94663e-015	-9.13058e-015	-4.50885e-015	-8.22055e-015	-1.04028e-014	-6.20771e-015	2.52344e-015	6.26237e-015	1.30086e-014	3.42865e-015	2.24141e-015	9.96605e-015	-4.42883e-015	4.15893e-015	8.40628e-015	-8.39375e-016	-5.29988e-015
-4.04916e-015	-5.42657e-016	9.83214e-015	1.09933e-014	7.52087e-015	9.51558e-015	8.83028e-015	-2.44766e-015	-5.81816e-015	-9.05456e-015	-3.99698e-015	-7.77474e-015	-9.92683e-015	-6.41975e-015	2.68264e-015	6.17866e-015	1.30929e-014	3.43129e-015	2.28686e-015	1.01806e-014	-4.25925e-015	4.35477e-015	8.59088e-015	-8.2921e-016	-5.3045e-015
-3.50474e-015	-9.45829e-017	9.48953e-015	1.08765e-014	7.38871e-015	9.85922e-015	8.931e-015	-2.19476e-015	-5.69594e-015	-8.97197e-015	-3.47692e-015	-7.32432e-015	-9.41654e-015	-6.62364e-015	2.84301e-015	6.07107e-015	1.31905e-014	3.46766e-015	2.35091e-015	1.04143e-014	-4.07335e-015	4.57342e-015	8.77106e-015	-8.3041e-016	-5.30321e-015
-2.96755e-015	3.68681e-016	9.14398e-015	1.07817e-014	7.26833e-015	1.02323e-014	9.01399e-015	-1.94559e-015	-5.58021e-015	-8.88271e-015	-2.95102e-015	-6.87163e-015	-8.87614e-015	-6.81863e-015	3.00358e-015	5.94028e-015	1.33014e-014	3.53821e-015	2.43325e-015	1.06645e-014	-3.87292e-015	4.81369e-015	8.94528e-015	-8.41035e-016	-5.29624e-015
-2.44e-015	8.45113e-016	8.79815e-015	1.07097e-014	7.16213e-015	1.06323e-014	9.0801e-015	-1.70162e-015	-5.47161e-015	-8.78676e-015	-2.42237e-015	-6.41951e-015	-8.30975e-015	-7.00499e-015	3.16315e-015	5.78741e-015	1.34253e-014	3.64253e-015	2.53342e-015	1.09287e-014	-3.66032e-015	5.07474e-015	9.11184e-015	-8.59184e-016	-5.28434e-015
-1.92457e-015	1.33251e-015	8.45502e-015	1.06608e-014	7.07173e-015	1.10563e-014	9.13091e-015	-1.46263e-015	-5.37026e-015	-8.68411e-015	-1.89399e-015	-5.97035e-015	-7.72134e-015	-7.18214e-015	3.32092e-015	5.61376e-015	1.35617e-014	3.78012e-015	2.65079e-015	1.12037e-014	-3.43776e-015	5.35567e-015	9.2695e-015	-8.83406e-016	-5.26807e-015
-1.42296e-015	1.82859e-015	8.11696e-015	1.06348e-014	6.9986e-015	1.15012e-014	9.16813e-015	-1.22917e-015	-5.276e-015	-8.57502e-015	-1.36889e-015	-5.52632e-015	-7.11534e-015	-7.3496e-015	3.47547e-015	5.42045e-015	1.37102e-014	3.95016e-015	2.78442e-015	1.1487e-014	-3.20791e-015	5.65499e-015	9.41715e-015	-9.12132e-016	-5.24853e-015
-9.37089e-016	2.33142e-015	7.78632e-015	1.06318e-014	6.94419e-015	1.19633e-014	9.19347e-015	-1.00192e-015	-5.18922e-015	-8.45934e-015	-8.49928e-016	-5.08975e-015	-6.49648e-015	-7.50753e-015	3.62572e-015	5.20891e-015	1.38705e-014	4.15133e-015	2.93377e-015	1.17757e-014	-2.97395e-015	5.97133e-015	9.55388e-015	-9.43938e-016	-5.22627e-015
-4.68994e-016	2.83835e-015	7.46541e-015	1.06514e-014	6.90889e-015	1.24388e-014	9.20885e-015	-7.81025e-016	-5.11014e-015	-8.33732e-015	-3.40149e-016	-4.66326e-015	-5.8692e-015	-7.65607e-015	3.77067e-015	4.9806e-015	1.40421e-014	4.38212e-015	3.09776e-015	1.20667e-014	-2.7387e-015	6.30316e-015	9.67848e-015	-9.77243e-016	-5.202e-015
-2.00906e-017	3.34663e-015	7.15597e-015	1.06921e-014	6.89309e-015	1.29236e-014	9.21646e-015	-5.66572e-016	-5.03863e-015	-8.20922e-015	1.5776e-016	-4.24922e-015	-5.23795e-015	-7.79562e-015	3.90915e-015	4.73744e-015	1.42239e-014	4.64064e-015	3.2748e-015	1.23573e-014	-2.505e-015	6.64839e-015	9.79031e-015	-1.01058e-015	-5.17675e-015
4.08499e-016	3.85374e-015	6.85936e-015	1.07525e-014	6.89699e-015	1.34135e-014	9.21803e-015	-3.57851e-016	-4.97459e-015	-8.07539e-015	6.40726e-016	-3.8497e-015	-4.60704e-015	-7.92601e-015	4.03991e-015	4.48142e-015	1.4415e-014	4.92454e-015	3.4635e-015	1.26439e-014	-2.27598e-015	7.00496e-015	9.88845e-015	-1.04268e-015	-5.15151e-015
8.1553e-016	4.35676e-015	6.57742e-015	1.08313e-014	6.92094e-015	1.39041e-014	9.2153e-015	-1.54632e-016	-4.91764e-015	-7.93599e-015	1.10615e-015	-3.46654e-015	-3.98097e-015	-8.04789e-015	4.16205e-015	4.21462e-015	1.46153e-014	5.23193e-015	3.66223e-015	1.29233e-014	-2.05437e-015	7.37089e-015	9.97278e-015	-1.07232e-015	-5.12708e-015
1.19984e-015	4.85287e-015	6.31133e-015	1.09272e-014	6.96403e-015	1.43913e-014	9.21058e-015	4.37277e-017	-4.86794e-015	-7.79143e-015	1.55134e-015	-3.10144e-015	-3.36378e-015	-8.16136e-015	4.27499e-015	3.93884e-015	1.48239e-014	5.55982e-015	3.86951e-015	1.31924e-014	-1.84313e-015	7.7437e-015	1.00428e-014	-1.0978e-015	-5.10467e-015
1.5607e-015	5.33897e-015	6.0618e-015	1.1038e-014	7.02557e-015	1.4871e-014	9.20582e-015	2.37815e-016	-4.82504e-015	-7.64204e-015	1.97392e-015	-2.7561e-015	-2.75883e-015	-8.26625e-015	4.37764e-015	3.65604e-015	1.50399e-014	5.90528e-015	4.08345e-015	1.34483e-014	-1.64491e-015	8.12045e-015	1.00985e-014	-1.11838e-015	-5.08553e-015
1.89757e-015	5.81224e-015	5.82917e-015	1.11621e-014	7.10487e-015	1.53391e-014	9.20342e-015	4.28433e-016	-4.78854e-015	-7.48822e-015	2.37172e-015	-2.43196e-015	-2.16975e-015	-8.36317e-015	4.46962e-015	3.36854e-015	1.52622e-014	6.26594e-015	4.30247e-015	1.36883e-014	-1.46199e-015	8.498e-015	1.01395e-014	-1.13332e-015	-5.07115e-015
2.20963e-015	6.26961e-015	5.61419e-015	1.12971e-014	7.20027e-015	1.57922e-014	9.20572e-015	6.16681e-016	-4.7579e-015	-7.33007e-015	2.74291e-015	-2.1305e-015	-1.59999e-015	-8.45208e-015	4.55005e-015	3.07854e-015	1.54895e-014	6.63901e-015	4.52531e-015	1.39098e-014	-1.29676e-015	8.87344e-015	1.0166e-014	-1.14199e-015	-5.06265e-015
2.49628e-015	6.70824e-015	5.41701e-015	1.14409e-014	7.31052e-015	1.62262e-014	9.21424e-015	8.03974e-016	-4.73297e-015	-7.16777e-015	3.08557e-015	-1.8526e-015	-1.05237e-015	-8.53351e-015	4.61858e-015	2.78796e-015	1.57213e-014	7.02076e-015	4.74995e-015	1.41103e-014	-1.15116e-015	9.24413e-015	1.01781e-014	-1.14338e-015	-5.06117e-015
2.75798e-015	7.12546e-015	5.23733e-015	1.15913e-014	7.43429e-015	1.6638e-014	9.23095e-015	9.91063e-016	-4.71295e-015	-7.00187e-015	3.39835e-015	-1.59862e-015	-5.29822e-016	-8.60741e-015	4.67528e-015	2.49833e-015	1.59567e-014	7.40768e-015	4.97502e-015	1.42878e-014	-1.02653e-015	9.60671e-015	1.01764e-014	-1.13715e-015	-5.06751e-015
2.99429e-015	7.51852e-015	5.07515e-015	1.17456e-014	7.56962e-015	1.70249e-014	9.25797e-015	1.17941e-015	-4.69734e-015	-6.83287e-015	3.67991e-015	-1.36921e-015	-3.49755e-017	-8.67411e-015	4.72007e-015	2.21155e-015	1.61941e-014	7.79646e-015	5.19851e-015	1.44397e-014	-9.24262e-016	9.95851e-015	1.01613e-014	-1.12293e-015	-5.08217e-015
3.20531e-015	7.8849e-015	4.92991e-015	1.1902e-014	7.71447e-015	1.73838e-014	9.29701e-015	1.3696e-015	-4.68535e-015	-6.66092e-015	3.92963e-015	-1.16456e-015	4.29962e-016	-8.73388e-015	4.75245e-015	1.92968e-015	1.64329e-014	8.18361e-015	5.41918e-015	1.45644e-014	-8.45766e-016	1.02965e-014	1.01333e-014	-1.10052e-015	-5.10573e-015
3.39124e-015	8.22201e-015	4.80117e-015	1.20581e-014	7.86657e-015	1.77125e-014	9.34962e-015	1.56287e-015	-4.67615e-015	-6.48663e-015	4.14674e-015	-9.84447e-016	8.6331e-016	-8.78692e-015	4.77229e-015	1.65424e-015	1.66722e-014	8.56576e-015	5.63495e-015	1.46598e-014	-7.91487e-016	1.06171e-014	1.00929e-014	-1.07001e-015	-5.13871e-015
3.55247e-015	8.52728e-015	4.68852e-015	1.22111e-014	8.0236e-015	1.80085e-014	9.41647e-015	1.76051e-015	-4.66888e-015	-6.31034e-015	4.33108e-015	-8.28396e-016	1.26424e-015	-8.83277e-015	4.77973e-015	1.38719e-015	1.6911e-014	8.94003e-015	5.8443e-015	1.47244e-014	-7.61665e-016	1.0917e-014	1.00405e-014	-1.03184e-015	-5.18181e-015
3.6894e-015	8.79876e-015	4.5912e-015	1.23586e-014	8.18376e-015	1.827e-014	9.49827e-015	1.96349e-015	-4.66259e-015	-6.13267e-015	4.48266e-015	-6.96092e-016	1.63155e-015	-8.8717e-015	4.77573e-015	1.12998e-015	1.71488e-014	9.30321e-015	6.04596e-015	1.47572e-014	-7.56707e-016	1.11928e-014	9.97686e-015	-9.85817e-016	-5.2356e-015
3.80293e-015	9.03478e-015	4.5081e-015	1.24984e-014	8.34467e-015	1.84959e-014	9.59572e-015	2.17281e-015	-4.65615e-015	-5.95419e-015	4.60185e-015	-5.86627e-016	1.96477e-015	-8.90396e-015	4.76075e-015	8.84057e-016	1.73845e-014	9.65259e-015	6.23881e-015	1.47571e-014	-7.76489e-016	1.14417e-014	9.90274e-015	-9.32448e-016	-5.29959e-015
3.89355e-015	9.23373e-015	4.43893e-015	1.26287e-014	8.50388e-015	1.86855e-014	9.7094e-015	2.38939e-015	-4.64882e-015	-5.77534e-015	4.68896e-015	-4.99229e-016	2.26368e-015	-8.92882e-015	4.73511e-015	6.50711e-016	1.76173e-014	9.98477e-015	6.42182e-015	1.47239e-014	-8.19494e-016	1.16611e-014	9.81906e-015	-8.71828e-016	-5.37358e-015
3.96203e-015	9.39431e-015	4.38287e-015	1.27473e-014	8.65834e-015	1.88385e-014	9.83919e-015	2.61397e-015	-4.63937e-015	-5.5964e-015	4.74513e-015	-4.32581e-016	2.52906e-015	-8.94614e-015	4.69931e-015	4.30487e-016	1.78466e-014	1.02974e-014	6.59356e-015	1.46573e-014	-8.84772e-016	1.18484e-014	9.72626e-015	-8.04318e-016	-5.45734e-015
4.00923e-015	9.51532e-015	4.33885e-015	1.28526e-014	8.8066e-015	1.8955e-014	9.98458e-015	2.8472e-015	-4.62674e-015	-5.41785e-015	4.77165e-015	-3.85117e-016	2.76083e-015	-8.9557e-015	4.65406e-015	2.24071e-016	1.80709e-014	1.05884e-014	6.75266e-015	1.45575e-014	-9.71157e-016	1.2001e-014	9.62471e-015	-7.30709e-016	-5.55039e-015
4.03618e-015	9.59583e-015	4.30567e-015	1.29427e-014	8.94721e-015	1.90357e-014	1.01453e-014	3.08937e-015	-4.61003e-015	-5.2404e-015	4.76985e-015	-3.55115e-016	2.95996e-015	-8.95794e-015	4.60025e-015	3.25338e-017	1.82896e-014	1.08555e-014	6.89836e-015	1.4425e-014	-1.07724e-015	1.21166e-014	9.51505e-015	-6.51607e-016	-5.65222e-015
4.04404e-015	9.63545e-015	4.28281e-015	1.3016e-014	9.07828e-015	1.90817e-014	1.03209e-014	3.34035e-015	-4.58853e-015	-5.06459e-015	4.74141e-015	-3.40951e-016	3.1278e-015	-8.95224e-015	4.53864e-015	-1.43723e-016	1.85022e-014	1.10973e-014	7.03022e-015	1.42601e-014	-1.20139e-015	1.21928e-014	9.39781e-015	-5.68114e-016	-5.76175e-015
4.03378e-015	9.63391e-015	4.26923e-015	1.30708e-014	9.19842e-015	1.90945e-014	1.05107e-014	3.60027e-015	-4.56118e-015	-4.89101e-015	4.68789e-015	-3.40649e-016	3.26554e-015	-8.93852e-015	4.47023e-015	-3.04289e-016	1.87078e-014	1.1312e-014	7.14771e-015	1.40635e-014	-1.34111e-015	1.22282e-014	9.27304e-015	-4.81734e-016	-5.87801e-015
4.00644e-015	9.59159e-015	4.26446e-015	1.3106e-014	9.30609e-015	1.90757e-014	1.07138e-014	3.8689e-015	-4.52684e-015	-4.72008e-015	4.61176e-015	-3.52147e-016	3.37492e-015	-8.91684e-015	4.39602e-015	-4.49096e-016	1.8906e-014	1.14991e-014	7.25072e-015	1.38363e-014	-1.49378e-015	1.2221e-014	9.14138e-015	-3.92916e-016	-5.99967e-015
3.96369e-015	9.50906e-015	4.26762e-015	1.31206e-014	9.40037e-015	1.90272e-014	1.09285e-014	4.14594e-015	-4.48454e-015	-4.55243e-015	4.51521e-015	-3.73326e-016	3.45807e-015	-8.88712e-015	4.31729e-015	-5.78279e-016	1.9096e-014	1.16576e-014	7.33904e-015	1.35797e-014	-1.65626e-015	1.21702e-014	9.00303e-015	-3.0267e-016	-6.1256e-015
3.90668e-015	9.38712e-015	4.27794e-015	1.31138e-014	9.48052e-015	1.89511e-014	1.11533e-014	4.43066e-015	-4.43336e-015	-4.38878e-015	4.40052e-015	-4.02378e-016	3.51722e-015	-8.84936e-015	4.23495e-015	-6.92067e-016	1.92773e-014	1.17872e-014	7.41236e-015	1.32951e-014	-1.826e-015	1.20753e-014	8.85794e-015	-2.12012e-016	-6.25427e-015
3.83609e-015	9.22677e-015	4.29488e-015	1.30854e-014	9.5457e-015	1.88502e-014	1.13865e-014	4.72184e-015	-4.3723e-015	-4.22939e-015	4.27045e-015	-4.36927e-016	3.55493e-015	-8.80361e-015	4.15e-015	-7.90545e-016	1.94493e-014	1.18877e-014	7.47088e-015	1.29844e-014	-1.99998e-015	1.19355e-014	8.70629e-015	-1.2163e-016	-6.38428e-015
3.75346e-015	9.02938e-015	4.31785e-015	1.30352e-014	9.59586e-015	1.87272e-014	1.16264e-014	5.01838e-015	-4.30052e-015	-4.07486e-015	4.12798e-015	-4.74648e-016	3.57403e-015	-8.74997e-015	4.0634e-015	-8.73475e-016	1.96119e-014	1.19597e-014	7.51533e-015	1.26495e-014	-2.17504e-015	1.17512e-014	8.54804e-015	-3.23482e-017	-6.51397e-015
3.66026e-015	8.79648e-015	4.34651e-015	1.29631e-014	9.63134e-015	1.85851e-014	1.18713e-014	5.31869e-015	-4.21707e-015	-3.92543e-015	3.97616e-015	-5.13087e-016	3.5773e-015	-8.68876e-015	3.97644e-015	-9.41524e-016	1.97648e-014	1.20037e-014	7.54576e-015	1.22922e-014	-2.34747e-015	1.15226e-014	8.38303e-015	5.46647e-017	-6.64147e-015
3.55736e-015	8.5303e-015	4.38054e-015	1.28695e-014	9.65245e-015	1.84271e-014	1.21188e-014	5.62165e-015	-4.12161e-015	-3.78154e-015	3.81783e-015	-5.50243e-016	3.5674e-015	-8.61994e-015	3.8902e-015	-9.95236e-016	1.99077e-014	1.20207e-014	7.56267e-015	1.19149e-014	-2.51366e-015	1.12503e-014	8.21113e-015	1.38349e-016	-6.76501e-015
3.44632e-015	8.23298e-015	4.41965e-015	1.27543e-014	9.65953e-015	1.82566e-014	1.2367e-014	5.92574e-015	-4.01399e-015	-3.64387e-015	3.65575e-015	-5.84025e-016	3.54689e-015	-8.54408e-015	3.80531e-015	-1.03495e-015	2.00399e-014	1.2012e-014	7.56694e-015	1.15198e-014	-2.67061e-015	1.09353e-014	8.03207e-015	2.17751e-016	-6.88286e-015
3.32834e-015	7.90657e-015	4.46371e-015	1.26181e-014	9.65323e-015	1.80763e-014	1.26142e-014	6.22832e-015	-3.89352e-015	-3.51295e-015	3.49317e-015	-6.12084e-016	3.51916e-015	-8.46163e-015	3.72265e-015	-1.0614e-015	2.01614e-014	1.1979e-014	7.55949e-015	1.1109e-014	-2.81495e-015	1.05791e-014	7.84529e-015	2.92047e-016	-6.9933e-015
3.20488e-015	7.55365e-015	4.51241e-015	1.24618e-014	9.6349e-015	1.78898e-014	1.28584e-014	6.52747e-015	-3.7598e-015	-3.3889e-015	3.33306e-015	-6.32569e-016	3.48683e-015	-8.37314e-015	3.64318e-015	-1.07529e-015	2.02716e-014	1.19234e-014	7.54173e-015	1.0685e-014	-2.94356e-015	1.01838e-014	7.65042e-015	3.60589e-016	-7.09434e-015
3.07755e-015	7.1774e-015	4.56636e-015	1.22866e-014	9.60592e-015	1.77007e-014	1.30981e-014	6.82133e-015	-3.61263e-015	-3.27215e-015	3.17831e-015	-6.43498e-016	3.45243e-015	-8.27897e-015	3.56746e-015	-1.07731e-015	2.03705e-014	1.18475e-014	7.51448e-015	1.02503e-014	-3.05338e-015	9.75172e-015	7.44705e-015	4.22246e-016	-7.18417e-015
2.94721e-015	6.78058e-015	4.62537e-015	1.20938e-014	9.56766e-015	1.75122e-014	1.33318e-014	7.10727e-015	-3.45145e-015	-3.16306e-015	3.03145e-015	-6.42955e-016	3.41851e-015	-8.1802e-015	3.496e-015	-1.06743e-015	2.04576e-014	1.17535e-014	7.47919e-015	9.8068e-015	-3.14131e-015	9.28502e-015	7.23465e-015	4.75829e-016	-7.26127e-015
2.81525e-015	6.36619e-015	4.68965e-015	1.18852e-014	9.5217e-015	1.73273e-014	1.35583e-014	7.38335e-015	-3.2759e-015	-3.0617e-015	2.89532e-015	-6.29641e-016	3.3869e-015	-8.07779e-015	3.42949e-015	-1.04636e-015	2.05333e-014	1.16443e-014	7.43751e-015	9.35712e-015	-3.20491e-015	8.78659e-015	7.01244e-015	5.2091e-016	-7.32402e-015
2.68302e-015	5.93782e-015	4.75925e-015	1.16625e-014	9.47019e-015	1.71493e-014	1.37754e-014	7.64713e-015	-3.08591e-015	-2.9682e-015	2.77257e-015	-6.02181e-016	3.36047e-015	-7.973e-015	3.36837e-015	-1.01426e-015	2.05973e-014	1.15225e-014	7.39083e-015	8.903e-015	-3.24134e-015	8.25909e-015	6.77999e-015	5.56148e-016	-7.37073e-015
2.55207e-015	5.49875e-015	4.83459e-015	1.14272e-014	9.41542e-015	1.69805e-014	1.39819e-014	7.89604e-015	-2.8819e-015	-2.88283e-015	2.6658e-015	-5.59286e-016	3.34155e-015	-7.86667e-015	3.31319e-015	-9.71519e-016	2.06493e-014	1.13904e-014	7.34107e-015	8.44725e-015	-3.24901e-015	7.70623e-015	6.53653e-015	5.80712e-016	-7.39959e-015
2.42375e-015	5.05232e-015	4.91537e-015	1.1181e-014	9.35937e-015	1.68235e-014	1.41769e-014	8.12761e-015	-2.66468e-015	-2.80554e-015	2.57706e-015	-5.00218e-016	3.3322e-015	-7.76029e-015	3.26394e-015	-9.1837e-016	2.06898e-014	1.12508e-014	7.29017e-015	7.99256e-015	-3.22595e-015	7.13158e-015	6.28162e-015	5.94285e-016	-7.4092e-015
2.29948e-015	4.60165e-015	5.00218e-015	1.09258e-014	9.30404e-015	1.66805e-014	1.43599e-014	8.33994e-015	-2.43449e-015	-2.7361e-015	2.50857e-015	-4.2439e-016	3.33351e-015	-7.65466e-015	3.22084e-015	-8.55104e-016	2.07183e-014	1.11068e-014	7.23935e-015	7.54055e-015	-3.17037e-015	6.53857e-015	6.0147e-015	5.96418e-016	-7.39854e-015
2.18005e-015	4.1498e-015	5.09547e-015	1.06638e-014	9.2514e-015	1.65539e-014	1.45298e-014	8.53101e-015	-2.19167e-015	-2.67402e-015	2.46234e-015	-3.31388e-016	3.34724e-015	-7.55051e-015	3.18378e-015	-7.81712e-016	2.07349e-014	1.09613e-014	7.1906e-015	7.09369e-015	-3.08138e-015	5.93087e-015	5.73539e-015	5.86724e-016	-7.36659e-015
2.06665e-015	3.69991e-015	5.19544e-015	1.03966e-014	9.20321e-015	1.64452e-014	1.46866e-014	8.69923e-015	-1.9366e-015	-2.61912e-015	2.43969e-015	-2.20689e-016	3.37425e-015	-7.44917e-015	3.1532e-015	-6.98512e-016	2.07401e-014	1.08168e-014	7.14587e-015	6.654e-015	-2.95832e-015	5.31269e-015	5.4429e-015	5.64559e-016	-7.31266e-015
1.96068e-015	3.25552e-015	5.30209e-015	1.01263e-014	9.16184e-015	1.63561e-014	1.48298e-014	8.84315e-015	-1.67036e-015	-2.57107e-015	2.44247e-015	-9.18475e-017	3.41524e-015	-7.3517e-015	3.12881e-015	-6.05457e-016	2.07337e-014	1.0676e-014	7.10677e-015	6.22342e-015	-2.80086e-015	4.68806e-015	5.13721e-015	5.29412e-016	-7.236e-015
1.86315e-015	2.81935e-015	5.4157e-015	9.85474e-015	9.12937e-015	1.62874e-014	1.49596e-014	8.9616e-015	-1.39414e-015	-2.5295e-015	2.4718e-015	5.47888e-017	3.47083e-015	-7.25975e-015	3.11036e-015	-5.03029e-016	2.07157e-014	1.05411e-014	7.07555e-015	5.80398e-015	-2.60862e-015	4.06113e-015	4.81797e-015	4.80742e-016	-7.13615e-015
1.77514e-015	2.39446e-015	5.53616e-015	9.58417e-015	9.1076e-015	1.62398e-014	1.50763e-014	9.0533e-015	-1.10892e-015	-2.49403e-015	2.5287e-015	2.18974e-016	3.54205e-015	-7.17441e-015	3.09747e-015	-3.91079e-016	2.06864e-014	1.04146e-014	7.05396e-015	5.39765e-015	-2.38173e-015	3.43583e-015	4.4847e-015	4.18263e-016	-7.01263e-015
1.69776e-015	1.98344e-015	5.66334e-015	9.31642e-015	9.09816e-015	1.62135e-014	1.51808e-014	9.11735e-015	-8.15953e-016	-2.46372e-015	2.61383e-015	4.00082e-016	3.62888e-015	-7.09683e-015	3.08993e-015	-2.69409e-016	2.0646e-014	1.02985e-014	7.04362e-015	5.00563e-015	-2.12096e-015	2.81625e-015	4.13737e-015	3.4194e-016	-6.86524e-015
1.63178e-015	1.58847e-015	5.79681e-015	9.0533e-015	9.10253e-015	1.62082e-014	1.52741e-014	9.15242e-015	-5.1611e-016	-2.43816e-015	2.72744e-015	5.97286e-016	3.73099e-015	-7.02846e-015	3.08703e-015	-1.37838e-016	2.05949e-014	1.01954e-014	7.04583e-015	4.62943e-015	-1.82716e-015	2.20601e-015	3.77613e-015	2.51684e-016	-6.69437e-015
1.57769e-015	1.21174e-015	5.93652e-015	8.79673e-015	9.12176e-015	1.62239e-014	1.53572e-014	9.15871e-015	-2.10299e-016	-2.41657e-015	2.87026e-015	8.10489e-016	3.84772e-015	-6.97066e-015	3.0886e-015	3.56652e-018	2.05333e-014	1.01072e-014	7.0627e-015	4.27085e-015	-1.50149e-015	1.60887e-015	3.4012e-015	1.47154e-016	-6.50036e-015
1.53625e-015	8.55248e-016	6.08226e-015	8.54859e-015	9.15662e-015	1.62604e-014	1.54315e-014	9.1364e-015	1.00092e-016	-2.3982e-015	3.04233e-015	1.03841e-015	3.97853e-015	-6.9245e-015	3.09411e-015	1.55396e-016	2.04618e-014	1.00352e-014	7.09538e-015	3.93165e-015	-1.14576e-015	1.02829e-015	3.01303e-015	2.83783e-017	-6.28351e-015
1.50849e-015	5.21236e-016	6.2334e-015	8.31032e-015	9.20806e-015	1.6317e-014	1.54985e-014	9.08552e-015	4.13251e-016	-2.3822e-015	3.24329e-015	1.27965e-015	4.12222e-015	-6.89098e-015	3.10256e-015	3.17628e-016	2.0381e-014	9.98096e-015	7.14526e-015	3.61292e-015	-7.62053e-016	4.67731e-016	2.6123e-015	-1.04796e-016	-6.04481e-015
1.4948e-015	2.10328e-016	6.38906e-015	8.08334e-015	9.27666e-015	1.6392e-014	1.55598e-014	9.00652e-015	7.27923e-016	-2.36738e-015	3.47285e-015	1.53335e-015	4.27769e-015	-6.8704e-015	3.1134e-015	4.90395e-016	2.02912e-014	9.94559e-015	7.2138e-015	3.31577e-015	-3.53193e-016	-6.91384e-017	2.19966e-015	-2.52639e-016	-5.78508e-015
1.49539e-015	-7.63126e-017	6.54865e-015	7.86925e-015	9.36267e-015	1.64843e-014	1.5617e-014	8.90055e-015	1.04308e-015	-2.35294e-015	3.72989e-015	1.79831e-015	4.44364e-015	-6.86342e-015	3.12669e-015	6.74031e-016	2.01932e-014	9.92986e-015	7.30245e-015	3.04151e-015	7.82348e-017	-5.7999e-016	1.77596e-015	-4.14918e-016	-5.50508e-015
1.51114e-015	-3.37305e-016	6.71136e-015	7.66857e-015	9.46597e-015	1.65926e-014	1.56713e-014	8.76894e-015	1.35749e-015	-2.33762e-015	4.01339e-015	2.07335e-015	4.61878e-015	-6.87053e-015	3.1415e-015	8.68542e-016	2.00872e-014	9.9342e-015	7.41217e-015	2.79112e-015	5.29657e-016	-1.06189e-015	1.34219e-015	-5.91153e-016	-5.20625e-015
1.54215e-015	-5.72027e-016	6.87605e-015	7.48239e-015	9.58611e-015	1.67151e-014	1.57249e-014	8.61322e-015	1.66922e-015	-2.32024e-015	4.32215e-015	2.35696e-015	4.8014e-015	-6.89275e-015	3.15726e-015	1.07417e-015	1.99737e-014	9.95931e-015	7.54353e-015	2.56566e-015	9.97555e-016	-1.51255e-015	8.99519e-016	-7.80611e-016	-4.89008e-015
1.58857e-015	-7.80197e-016	7.04197e-015	7.31154e-015	9.72265e-015	1.68496e-014	1.57795e-014	8.43496e-015	1.97642e-015	-2.29983e-015	4.65487e-015	2.64758e-015	4.98926e-015	-6.93012e-015	3.17352e-015	1.29063e-015	1.98533e-014	1.00055e-014	7.69713e-015	2.36613e-015	1.47843e-015	-1.93031e-015	4.49335e-016	-9.83017e-016	-4.55803e-015
1.65002e-015	-9.61877e-016	7.20798e-015	7.15655e-015	9.87503e-015	1.69938e-014	1.58369e-014	8.23657e-015	2.27789e-015	-2.2752e-015	5.00987e-015	2.94363e-015	5.18063e-015	-6.98289e-015	3.1892e-015	1.51778e-015	1.97277e-014	1.00723e-014	7.87365e-015	2.19316e-015	1.96929e-015	-2.31356e-015	-6.74914e-018	-1.19761e-015	-4.21151e-015
1.72668e-015	-1.11752e-015	7.37225e-015	7.0173e-015	1.00424e-014	1.71457e-014	1.58988e-014	8.02065e-015	2.57273e-015	-2.24547e-015	5.38537e-015	3.24353e-015	5.37365e-015	-7.05111e-015	3.20408e-015	1.75584e-015	1.95973e-014	1.01597e-014	8.07367e-015	2.04702e-015	2.46648e-015	-2.66072e-015	-4.66949e-016	-1.4239e-015	-3.85211e-015
1.81868e-015	-1.2477e-015	7.53364e-015	6.89427e-015	1.02237e-014	1.73031e-014	1.59669e-014	7.7895e-015	2.8595e-015	-2.20975e-015	5.77938e-015	3.54565e-015	5.56609e-015	-7.13473e-015	3.21734e-015	2.00423e-015	1.9463e-014	1.02674e-014	8.29686e-015	1.92795e-015	2.96576e-015	-2.97075e-015	-9.29672e-016	-1.66094e-015	-3.48141e-015
1.9258e-015	-1.35311e-015	7.69038e-015	6.78765e-015	1.04172e-014	1.74632e-014	1.60422e-014	7.54583e-015	3.13649e-015	-2.16714e-015	6.18967e-015	3.84873e-015	5.75602e-015	-7.23309e-015	3.22847e-015	2.26257e-015	1.93259e-014	1.03945e-014	8.54299e-015	1.83728e-015	3.46313e-015	-3.24263e-015	-1.39283e-015	-1.9073e-015	-3.10149e-015
2.04771e-015	-1.43458e-015	7.84063e-015	6.69705e-015	1.06211e-014	1.76239e-014	1.61258e-014	7.29238e-015	3.40243e-015	-2.11634e-015	6.61357e-015	4.15149e-015	5.94163e-015	-7.34579e-015	3.2369e-015	2.53051e-015	1.91866e-014	1.05404e-014	8.81158e-015	1.77551e-015	3.95552e-015	-3.47635e-015	-1.8545e-015	-2.16213e-015	-2.71406e-015
2.18401e-015	-1.49351e-015	7.98261e-015	6.62188e-015	1.08339e-014	1.77828e-014	1.62194e-014	7.03244e-015	3.65658e-015	-2.05663e-015	7.04911e-015	4.4525e-015	6.12085e-015	-7.47228e-015	3.24223e-015	2.80703e-015	1.90464e-014	1.07039e-014	9.10177e-015	1.74285e-015	4.43906e-015	-3.672e-015	-2.31251e-015	-2.42413e-015	-2.32039e-015
2.33397e-015	-1.53109e-015	8.11475e-015	6.56195e-015	1.10544e-014	1.79372e-014	1.6324e-014	6.76969e-015	3.8979e-015	-1.98738e-015	7.49373e-015	4.7506e-015	6.29182e-015	-7.61188e-015	3.24405e-015	3.09095e-015	1.89067e-014	1.08841e-014	9.41297e-015	1.73932e-015	4.91024e-015	-3.82996e-015	-2.76464e-015	-2.69201e-015	-1.92238e-015
2.49687e-015	-1.54892e-015	8.23577e-015	6.51647e-015	1.12804e-014	1.80852e-014	1.64405e-014	6.50722e-015	4.12578e-015	-1.90743e-015	7.94492e-015	5.04491e-015	6.45259e-015	-7.76315e-015	3.24174e-015	3.3812e-015	1.87677e-014	1.10799e-014	9.74415e-015	1.76482e-015	5.36557e-015	-3.95087e-015	-3.20865e-015	-2.96436e-015	-1.52155e-015
2.67207e-015	-1.54854e-015	8.34418e-015	6.48464e-015	1.15112e-014	1.82249e-014	1.65693e-014	6.24807e-015	4.33948e-015	-1.81629e-015	8.40018e-015	5.3341e-015	6.60167e-015	-7.92555e-015	3.23511e-015	3.67689e-015	1.86307e-014	1.12898e-014	1.00943e-014	1.81926e-015	5.80177e-015	-4.0355e-015	-3.64255e-015	-3.23913e-015	-1.11967e-015
2.85825e-015	-1.53213e-015	8.43832e-015	6.46543e-015	1.17442e-014	1.83544e-014	1.67108e-014	5.99564e-015	4.53825e-015	-1.71352e-015	8.85658e-015	5.61754e-015	6.73784e-015	-8.09803e-015	3.22393e-015	3.97689e-015	1.8497e-014	1.15128e-014	1.0462e-014	1.9023e-015	6.21545e-015	-4.08503e-015	-4.06424e-015	-3.51471e-015	-7.18197e-016
3.05503e-015	-1.5013e-015	8.51643e-015	6.45768e-015	1.19774e-014	1.84721e-014	1.68653e-014	5.75347e-015	4.72231e-015	-1.59805e-015	9.31161e-015	5.89436e-015	6.85917e-015	-8.27952e-015	3.20818e-015	4.27957e-015	1.83678e-014	1.17476e-014	1.08462e-014	2.01359e-015	6.604e-015	-4.1012e-015	-4.47151e-015	-3.78931e-015	-3.18071e-016
3.26092e-015	-1.45827e-015	8.5773e-015	6.46005e-015	1.22091e-014	1.85764e-014	1.70321e-014	5.52423e-015	4.89149e-015	-1.47013e-015	9.76255e-015	6.16355e-015	6.96482e-015	-8.46843e-015	3.18791e-015	4.58266e-015	1.82442e-014	1.19931e-014	1.12451e-014	2.15204e-015	6.96473e-015	-4.0856e-015	-4.86203e-015	-4.06136e-015	7.95129e-017
3.47477e-015	-1.40482e-015	8.61935e-015	6.47141e-015	1.24373e-014	1.86661e-014	1.72109e-014	5.3109e-015	5.04565e-015	-1.3298e-015	1.02068e-014	6.42463e-015	7.05412e-015	-8.66366e-015	3.16262e-015	4.88403e-015	1.81271e-014	1.22485e-014	1.16571e-014	2.31718e-015	7.29545e-015	-4.04008e-015	-5.23372e-015	-4.32894e-015	4.7315e-016
3.69539e-015	-1.34302e-015	8.64153e-015	6.49059e-015	1.26605e-014	1.87399e-014	1.74012e-014	5.11626e-015	5.1852e-015	-1.1766e-015	1.06421e-014	6.6774e-015	7.12615e-015	-8.86424e-015	3.13217e-015	5.18235e-015	1.80177e-014	1.25126e-014	1.20799e-014	2.50848e-015	7.59418e-015	-3.96633e-015	-5.58449e-015	-4.58995e-015	8.61942e-016
3.92132e-015	-1.27528e-015	8.6426e-015	6.51569e-015	1.28765e-014	1.87973e-014	1.76014e-014	4.94275e-015	5.31007e-015	-1.01074e-015	1.10659e-014	6.92122e-015	7.18054e-015	-9.06883e-015	3.09632e-015	5.47524e-015	1.79173e-014	1.27838e-014	1.25115e-014	2.72461e-015	7.85924e-015	-3.86653e-015	-5.91224e-015	-4.84232e-015	1.24529e-015
4.15071e-015	-1.20338e-015	8.62162e-015	6.54547e-015	1.30848e-014	1.88378e-014	1.78097e-014	4.79309e-015	5.42104e-015	-8.32581e-016	1.14757e-014	7.15597e-015	7.21715e-015	-9.27632e-015	3.05471e-015	5.76035e-015	1.78268e-014	1.30609e-014	1.29496e-014	2.96474e-015	8.08893e-015	-3.74297e-015	-6.21514e-015	-5.08349e-015	1.62258e-015
4.38295e-015	-1.12859e-015	8.57736e-015	6.57835e-015	1.3284e-014	1.88608e-014	1.80247e-014	4.66924e-015	5.51839e-015	-6.42749e-016	1.18689e-014	7.3817e-015	7.23624e-015	-9.48529e-015	3.00794e-015	6.03572e-015	1.77466e-014	1.33429e-014	1.33917e-014	3.2276e-015	8.28209e-015	-3.59834e-015	-6.49149e-015	-5.31156e-015	1.99347e-015
4.61656e-015	-1.05266e-015	8.50887e-015	6.61257e-015	1.34735e-014	1.88661e-014	1.82445e-014	4.57328e-015	5.6027e-015	-4.41611e-016	1.22434e-014	7.59832e-015	7.23785e-015	-9.69433e-015	2.95559e-015	6.29887e-015	1.76779e-014	1.36291e-014	1.38362e-014	3.51119e-015	8.43855e-015	-3.43528e-015	-6.73986e-015	-5.52439e-015	2.35739e-015
4.85035e-015	-9.77207e-016	8.41556e-015	6.64707e-015	1.36522e-014	1.88536e-014	1.84673e-014	4.50696e-015	5.67475e-015	-2.30013e-016	1.25973e-014	7.80584e-015	7.22227e-015	-9.90251e-015	2.89758e-015	6.54715e-015	1.76212e-014	1.39187e-014	1.42808e-014	3.81401e-015	8.55817e-015	-3.256e-015	-6.9591e-015	-5.7201e-015	2.71437e-015
5.08285e-015	-9.036e-016	8.29702e-015	6.68032e-015	1.3819e-014	1.88237e-014	1.86909e-014	4.47142e-015	5.73531e-015	-8.60861e-018	1.29289e-014	8.00417e-015	7.19007e-015	-1.0109e-014	2.83459e-015	6.77873e-015	1.75769e-014	1.42105e-014	1.47233e-014	4.13358e-015	8.64121e-015	-3.06325e-015	-7.1481e-015	-5.89705e-015	3.06407e-015
5.31277e-015	-8.33275e-016	8.15336e-015	6.71138e-015	1.39733e-014	1.87772e-014	1.8913e-014	4.46742e-015	5.78532e-015	2.21474e-016	1.32362e-014	8.19314e-015	7.14171e-015	-1.03124e-014	2.76668e-015	6.99156e-015	1.75457e-014	1.45039e-014	1.51615e-014	4.4684e-015	8.68893e-015	-2.85946e-015	-7.30548e-015	-6.05351e-015	3.40638e-015
5.5389e-015	-7.67128e-016	7.984e-015	6.73836e-015	1.41151e-014	1.87148e-014	1.91311e-014	4.49544e-015	5.82614e-015	4.59048e-016	1.35175e-014	8.37294e-015	7.07835e-015	-1.05125e-014	2.69371e-015	7.18369e-015	1.75277e-014	1.47982e-014	1.5593e-014	4.81668e-015	8.70197e-015	-2.64699e-015	-7.43063e-015	-6.1875e-015	3.74163e-015
5.75995e-015	-7.06038e-016	7.78906e-015	6.76e-015	1.42445e-014	1.86376e-014	1.93418e-014	4.55597e-015	5.85833e-015	7.02811e-016	1.37717e-014	8.54366e-015	7.0008e-015	-1.07082e-014	2.61584e-015	7.35335e-015	1.75231e-014	1.50929e-014	1.60158e-014	5.17553e-015	8.68166e-015	-2.4281e-015	-7.52332e-015	-6.29735e-015	4.07026e-015
5.97482e-015	-6.50815e-016	7.5688e-015	6.77506e-015	1.43618e-014	1.85466e-014	1.95429e-014	4.64848e-015	5.88289e-015	9.51302e-016	1.39973e-014	8.70527e-015	6.91031e-015	-1.08985e-014	2.5334e-015	7.49824e-015	1.7532e-014	1.53876e-014	1.64274e-014	5.54303e-015	8.62988e-015	-2.20536e-015	-7.58296e-015	-6.38199e-015	4.39261e-015
6.18271e-015	-6.01784e-016	7.32378e-015	6.78206e-015	1.44669e-014	1.84434e-014	1.97318e-014	4.77269e-015	5.90077e-015	1.20341e-015	1.41933e-014	8.85784e-015	6.80846e-015	-1.10834e-014	2.44651e-015	7.61666e-015	1.75541e-014	1.56816e-014	1.68265e-014	5.91664e-015	8.54825e-015	-1.98093e-015	-7.60932e-015	-6.44009e-015	4.70888e-015
6.38224e-015	-5.58516e-016	7.05495e-015	6.78009e-015	1.45604e-014	1.83297e-014	1.99056e-014	4.92728e-015	5.91294e-015	1.45739e-015	1.43588e-014	9.0016e-015	6.69694e-015	-1.12623e-014	2.35486e-015	7.70682e-015	1.75896e-014	1.59745e-014	1.72114e-014	6.29394e-015	8.43894e-015	-1.75709e-015	-7.60276e-015	-6.47079e-015	5.0193e-015
6.5728e-015	-5.21377e-016	6.76276e-015	6.76821e-015	1.46432e-014	1.82068e-014	2.00616e-014	5.11132e-015	5.92046e-015	1.71174e-015	1.44931e-014	9.13666e-015	6.5774e-015	-1.14346e-014	2.25874e-015	7.76732e-015	1.76376e-014	1.62663e-014	1.75803e-014	6.67212e-015	8.30488e-015	-1.53605e-015	-7.56373e-015	-6.47339e-015	5.32429e-015
6.75351e-015	-4.90036e-016	6.44833e-015	6.74588e-015	1.47157e-014	1.80772e-014	2.01973e-014	5.32342e-015	5.92487e-015	1.96464e-015	1.45959e-014	9.26309e-015	6.45169e-015	-1.16002e-014	2.15866e-015	7.79703e-015	1.76977e-014	1.65568e-014	1.79324e-014	7.04855e-015	8.149e-015	-1.31922e-015	-7.49292e-015	-6.44706e-015	5.62399e-015
6.92371e-015	-4.63767e-016	6.11251e-015	6.71293e-015	1.47789e-014	1.79425e-014	2.03104e-014	5.56155e-015	5.92697e-015	2.21465e-015	1.46673e-014	9.38094e-015	6.32193e-015	-1.17585e-014	2.05459e-015	7.79529e-015	1.77693e-014	1.68455e-014	1.82666e-014	7.4209e-015	7.9738e-015	-1.10859e-015	-7.39096e-015	-6.39177e-015	5.91882e-015
7.08265e-015	-4.41896e-016	5.75714e-015	6.66854e-015	1.48335e-014	1.78043e-014	2.03988e-014	5.82391e-015	5.92778e-015	2.46015e-015	1.47071e-014	9.49003e-015	6.18982e-015	-1.19096e-014	1.94637e-015	7.76142e-015	1.78512e-014	1.71321e-014	1.85816e-014	7.7869e-015	7.78255e-015	-9.05481e-016	-7.25873e-015	-6.30765e-015	6.20901e-015
7.22991e-015	-4.2369e-016	5.38364e-015	6.6125e-015	1.48805e-014	1.7665e-014	2.04605e-014	6.10822e-015	5.92794e-015	2.69936e-015	1.47157e-014	9.59023e-015	6.0575e-015	-1.20535e-014	1.8343e-015	7.69511e-015	1.79425e-014	1.74164e-014	1.88768e-014	8.14407e-015	7.57905e-015	-7.11556e-016	-7.09743e-015	-6.19461e-015	6.49444e-015
7.36522e-015	-4.08235e-016	4.99316e-015	6.54453e-015	1.49211e-014	1.75265e-014	2.04936e-014	6.41191e-015	5.9275e-015	2.9307e-015	1.46938e-014	9.68127e-015	5.92654e-015	-1.21902e-014	1.71878e-015	7.59675e-015	1.80424e-014	1.76983e-014	1.91519e-014	8.48975e-015	7.36665e-015	-5.27775e-016	-6.90858e-015	-6.05328e-015	6.77567e-015
7.48801e-015	-3.94212e-016	4.58786e-015	6.46415e-015	1.49559e-014	1.73902e-014	2.04963e-014	6.73275e-015	5.9277e-015	3.15249e-015	1.46422e-014	9.76331e-015	5.79832e-015	-1.23202e-014	1.60003e-015	7.46714e-015	1.81495e-014	1.79777e-014	1.94064e-014	8.82142e-015	7.14857e-015	-3.55464e-016	-6.69422e-015	-5.88411e-015	7.0527e-015
7.59835e-015	-3.80492e-016	4.16946e-015	6.37145e-015	1.49858e-014	1.72586e-014	2.04676e-014	7.06785e-015	5.92881e-015	3.36332e-015	1.45617e-014	9.83623e-015	5.67457e-015	-1.24433e-014	1.47806e-015	7.307e-015	1.82624e-014	1.82542e-014	1.96398e-014	9.13711e-015	6.9283e-015	-1.95317e-016	-6.45596e-015	-5.6886e-015	7.32602e-015
7.69663e-015	-3.65534e-016	3.74003e-015	6.26673e-015	1.50125e-014	1.71338e-014	2.04064e-014	7.4142e-015	5.93073e-015	3.56207e-015	1.44533e-014	9.89969e-015	5.55752e-015	-1.25595e-014	1.35306e-015	7.11756e-015	1.838e-014	1.85274e-014	1.98521e-014	9.43447e-015	6.70965e-015	-4.79912e-017	-6.19553e-015	-5.46813e-015	7.59545e-015
7.78257e-015	-3.47914e-016	3.30167e-015	6.15042e-015	1.50368e-014	1.70176e-014	2.03122e-014	7.76896e-015	5.9333e-015	3.7474e-015	1.43187e-014	9.95318e-015	5.44869e-015	-1.26691e-014	1.22564e-015	6.89987e-015	1.85007e-014	1.87969e-014	2.0044e-014	9.71126e-015	6.49617e-015	8.57707e-017	-5.91549e-015	-5.22397e-015	7.86078e-015
7.85629e-015	-3.25996e-016	2.8561e-015	6.02273e-015	1.50596e-014	1.69115e-014	2.01852e-014	8.12908e-015	5.93659e-015	3.91833e-015	1.41592e-014	9.99681e-015	5.34962e-015	-1.27721e-014	1.09547e-015	6.65571e-015	1.86229e-014	1.90621e-014	2.0216e-014	9.96634e-015	6.29073e-015	2.05904e-016	-5.61806e-015	-4.95819e-015	8.12199e-015
7.91752e-015	-2.98091e-016	2.40532e-015	5.88435e-015	1.50815e-014	1.6817e-014	2.00256e-014	8.49175e-015	5.94071e-015	4.07343e-015	1.39766e-014	1.003e-014	5.26173e-015	-1.28691e-014	9.62638e-016	6.38747e-015	1.87458e-014	1.9323e-014	2.03689e-014	1.01982e-014	6.09635e-015	3.12049e-016	-5.30574e-015	-4.67271e-015	8.37895e-015
7.96684e-015	-2.62591e-016	1.9521e-015	5.7361e-015	1.51033e-014	1.67358e-014	1.98333e-014	8.85384e-015	5.94513e-015	4.21194e-015	1.37728e-014	1.00524e-014	5.18643e-015	-1.29603e-014	8.27573e-016	6.09719e-015	1.88676e-014	1.95791e-014	2.05037e-014	1.04055e-014	5.91625e-015	4.03791e-016	-4.98103e-015	-4.36981e-015	8.63134e-015
8.00448e-015	-2.18221e-016	1.49816e-015	5.57896e-015	1.51254e-014	1.66693e-014	1.96088e-014	9.21271e-015	5.9499e-015	4.33327e-015	1.35499e-014	1.0064e-014	5.12437e-015	-1.30456e-014	6.90495e-016	5.78755e-015	1.89878e-014	1.98297e-014	2.06207e-014	1.05871e-014	5.75358e-015	4.81276e-016	-4.64651e-015	-4.0519e-015	8.87908e-015
8.0311e-015	-1.63447e-016	1.04557e-015	5.41344e-015	1.51482e-014	1.66184e-014	1.93528e-014	9.56562e-015	5.95449e-015	4.43714e-015	1.331e-014	1.00644e-014	5.07673e-015	-1.31252e-014	5.51898e-016	5.4615e-015	1.91048e-014	2.00739e-014	2.07212e-014	1.0742e-014	5.61086e-015	5.44684e-016	-4.30496e-015	-3.72111e-015	9.12134e-015
8.04709e-015	-9.68147e-017	5.96294e-016	5.24066e-015	1.51721e-014	1.65839e-014	1.90669e-014	9.90975e-015	5.95852e-015	4.52279e-015	1.30553e-014	1.00531e-014	5.04437e-015	-1.31988e-014	4.11772e-016	5.12227e-015	1.9217e-014	2.03116e-014	2.08065e-014	1.08701e-014	5.49036e-015	5.93924e-016	-3.95877e-015	-3.38039e-015	9.35738e-015
8.05275e-015	-1.7026e-017	1.52448e-016	5.06164e-015	1.51972e-014	1.65663e-014	1.8753e-014	1.02428e-014	5.96169e-015	4.59024e-015	1.27883e-014	1.00301e-014	5.02795e-015	-1.32662e-014	2.70279e-016	4.77335e-015	1.93236e-014	2.05423e-014	2.0878e-014	1.09708e-014	5.39429e-015	6.29153e-016	-3.6107e-015	-3.03255e-015	9.58673e-015
8.04835e-015	7.69608e-017	-2.83939e-016	4.87731e-015	1.52238e-014	1.65663e-014	1.84135e-014	1.05622e-014	5.96309e-015	4.63931e-015	1.25118e-014	9.99497e-015	5.02782e-015	-1.33274e-014	1.27692e-016	4.41802e-015	1.94241e-014	2.07648e-014	2.0937e-014	1.1044e-014	5.32408e-015	6.5078e-016	-3.26337e-015	-2.68026e-015	9.80912e-015
8.03465e-015	1.86368e-016	-7.10536e-016	4.68917e-015	1.52517e-014	1.65843e-014	1.80507e-014	1.0866e-014	5.96192e-015	4.67043e-015	1.22279e-014	9.94744e-015	5.04421e-015	-1.33831e-014	-1.55129e-017	4.05952e-015	1.95177e-014	2.09786e-014	2.09852e-014	1.10903e-014	5.2816e-015	6.59173e-016	-2.91947e-015	-2.32675e-015	1.00237e-014
8.01187e-015	3.12113e-016	-1.12554e-015	4.49749e-015	1.52807e-014	1.66207e-014	1.76672e-014	1.11527e-014	5.9575e-015	4.68364e-015	1.19397e-014	9.88735e-015	5.07708e-015	-1.34328e-014	-1.59018e-016	3.70155e-015	1.96035e-014	2.11831e-014	2.10237e-014	1.11102e-014	5.26778e-015	6.55347e-016	-2.58135e-015	-1.97474e-015	1.02304e-014
7.98017e-015	4.54979e-016	-1.52706e-015	4.30368e-015	1.53103e-014	1.66753e-014	1.72659e-014	1.14207e-014	5.9495e-015	4.67945e-015	1.16495e-014	9.81512e-015	5.12626e-015	-1.34765e-014	-3.02786e-016	3.34796e-015	1.9681e-014	2.13779e-014	2.10539e-014	1.1104e-014	5.2836e-015	6.39584e-016	-2.25153e-015	-1.62718e-015	1.0428e-014
7.94001e-015	6.15733e-016	-1.91331e-015	4.10881e-015	1.53398e-014	1.67476e-014	1.68501e-014	1.1669e-014	5.93693e-015	4.65852e-015	1.13598e-014	9.73076e-015	5.19179e-015	-1.3514e-014	-4.46646e-016	3.00203e-015	1.97499e-014	2.15621e-014	2.10774e-014	1.10728e-014	5.32959e-015	6.12383e-016	-1.93195e-015	-1.28691e-015	1.06162e-014
7.89193e-015	7.94369e-016	-2.28311e-015	3.91407e-015	1.53693e-014	1.68377e-014	1.64233e-014	1.18964e-014	5.91904e-015	4.62179e-015	1.10732e-014	9.63478e-015	5.27368e-015	-1.35452e-014	-5.90483e-016	2.66725e-015	1.981e-014	2.17351e-014	2.10955e-014	1.10183e-014	5.40599e-015	5.74347e-016	-1.62476e-015	-9.56255e-016	1.07942e-014
7.83628e-015	9.91065e-016	-2.63495e-015	3.72096e-015	1.5398e-014	1.69449e-014	1.59887e-014	1.21019e-014	5.89537e-015	4.57033e-015	1.07922e-014	9.52745e-015	5.37122e-015	-1.35697e-014	-7.33443e-016	2.3474e-015	1.98619e-014	2.18965e-014	2.11093e-014	1.09415e-014	5.51302e-015	5.26155e-016	-1.33207e-015	-6.37419e-016	1.09618e-014
7.77315e-015	1.20575e-015	-2.96737e-015	3.53063e-015	1.54251e-014	1.7068e-014	1.55497e-014	1.22852e-014	5.86551e-015	4.50516e-015	1.05196e-014	9.40919e-015	5.48354e-015	-1.35872e-014	-8.75244e-016	2.04574e-015	1.99057e-014	2.2046e-014	2.11204e-014	1.08439e-014	5.64999e-015	4.68701e-016	-1.05574e-015	-3.33346e-016	1.11175e-014
7.7027e-015	1.43793e-015	-3.27886e-015	3.34439e-015	1.54497e-014	1.72059e-014	1.511e-014	1.2446e-014	5.82925e-015	4.42748e-015	1.02576e-014	9.28051e-015	5.60985e-015	-1.35971e-014	-1.01597e-015	1.7651e-015	1.99422e-014	2.2183e-014	2.11302e-014	1.07268e-014	5.81641e-015	4.02991e-016	-7.97561e-016	-4.60654e-017	1.12614e-014
7.62504e-015	1.68672e-015	-3.56871e-015	3.16343e-015	1.54717e-014	1.73573e-014	1.46736e-014	1.25843e-014	5.78644e-015	4.33875e-015	1.0008e-014	9.14225e-015	5.74939e-015	-1.35995e-014	-1.15568e-015	1.50873e-015	1.99722e-014	2.23073e-014	2.11395e-014	1.05928e-014	6.01108e-015	3.29389e-016	-5.59068e-016	2.2261e-016	1.13935e-014
7.5409e-015	1.95153e-015	-3.83608e-015	2.98845e-015	1.54895e-014	1.75208e-014	1.42435e-014	1.27009e-014	5.73691e-015	4.24029e-015	9.77327e-015	8.99559e-015	5.90115e-015	-1.35943e-014	-1.29439e-015	1.27904e-015	1.99966e-014	2.24189e-014	2.11492e-014	1.04436e-014	6.23242e-015	2.4877e-016	-3.41685e-016	4.7087e-016	1.15139e-014
7.45062e-015	2.23186e-015	-4.08024e-015	2.82086e-015	1.55023e-014	1.76948e-014	1.38235e-014	1.27961e-014	5.68076e-015	4.13355e-015	9.55539e-015	8.84146e-015	6.06448e-015	-1.35812e-014	-1.43141e-015	1.07841e-015	2.00163e-014	2.25178e-014	2.11604e-014	1.02815e-014	6.47825e-015	1.62077e-016	-1.4631e-016	6.96895e-016	1.16223e-014
7.35377e-015	2.52642e-015	-4.30058e-015	2.66163e-015	1.55092e-014	1.78771e-014	1.34171e-014	1.28706e-014	5.61832e-015	4.02033e-015	9.35612e-015	8.68132e-015	6.23856e-015	-1.35605e-014	-1.56658e-015	9.08723e-016	2.00326e-014	2.26041e-014	2.11738e-014	1.01082e-014	6.74719e-015	6.98469e-017	2.61721e-017	8.9942e-016	1.17191e-014
7.25036e-015	2.83356e-015	-4.49682e-015	2.51121e-015	1.55095e-014	1.80662e-014	1.30276e-014	1.29254e-014	5.54951e-015	3.90214e-015	9.17697e-015	8.51574e-015	6.42179e-015	-1.35319e-014	-1.70016e-015	7.71349e-016	2.00471e-014	2.26779e-014	2.11901e-014	9.92614e-015	7.03699e-015	-2.69399e-017	1.74808e-016	1.07804e-015	1.18044e-014
7.14049e-015	3.15183e-015	-4.66894e-015	2.37038e-015	1.55026e-014	1.826e-014	1.26582e-014	1.2962e-014	5.47488e-015	3.78041e-015	9.01917e-015	8.34611e-015	6.61353e-015	-1.34956e-014	-1.8319e-015	6.68202e-016	2.00614e-014	2.27394e-014	2.12104e-014	9.73687e-015	7.34569e-015	-1.27621e-016	2.99171e-016	1.23194e-015	1.18785e-014
7.02414e-015	3.47974e-015	-4.81671e-015	2.24005e-015	1.54883e-014	1.84564e-014	1.23123e-014	1.29818e-014	5.39507e-015	3.65693e-015	8.88463e-015	8.17414e-015	6.81268e-015	-1.3452e-014	-1.96203e-015	6.00096e-016	2.00776e-014	2.27896e-014	2.12348e-014	9.54231e-015	7.67078e-015	-2.31359e-016	3.9895e-016	1.36091e-015	1.19415e-014
6.90163e-015	3.81542e-015	-4.93995e-015	2.12111e-015	1.54654e-014	1.86532e-014	1.1993e-014	1.29863e-014	5.31066e-015	3.53329e-015	8.77407e-015	8.00115e-015	7.0181e-015	-1.34012e-014	-2.09088e-015	5.67833e-016	2.0098e-014	2.2829e-014	2.12635e-014	9.34453e-015	8.00944e-015	-3.37628e-016	4.74151e-016	1.46448e-015	1.19937e-014
6.77329e-015	4.15705e-015	-5.03943e-015	2.01371e-015	1.54338e-014	1.88483e-014	1.17034e-014	1.29773e-014	5.22239e-015	3.41077e-015	8.68859e-015	7.82836e-015	7.22883e-015	-1.33436e-014	-2.21838e-015	5.71458e-016	2.01238e-014	2.28585e-014	2.12965e-014	9.14536e-015	8.35847e-015	-4.4566e-016	5.2523e-016	1.54256e-015	1.2036e-014
6.63869e-015	4.50275e-015	-5.11491e-015	1.91809e-015	1.53926e-014	1.9039e-014	1.14455e-014	1.29566e-014	5.13187e-015	3.29061e-015	8.62859e-015	7.65708e-015	7.44343e-015	-1.32798e-014	-2.34476e-015	6.10576e-016	2.01565e-014	2.28788e-014	2.13341e-014	8.94677e-015	8.71554e-015	-5.54662e-016	5.52233e-016	1.59543e-015	1.20693e-014
6.49791e-015	4.85036e-015	-5.16745e-015	1.8345e-015	1.53416e-014	1.92233e-014	1.12216e-014	1.29259e-014	5.03999e-015	3.17414e-015	8.59442e-015	7.48907e-015	7.66086e-015	-1.32101e-014	-2.46982e-015	6.84868e-016	2.01982e-014	2.28911e-014	2.13763e-014	8.75038e-015	9.07795e-015	-6.63601e-016	5.56142e-016	1.62428e-015	1.2094e-014
6.35159e-015	5.19783e-015	-5.19766e-015	1.76284e-015	1.52812e-014	1.93992e-014	1.10335e-014	1.2887e-014	4.94833e-015	3.06288e-015	8.58625e-015	7.32614e-015	7.88013e-015	-1.31354e-014	-2.5937e-015	7.93327e-016	2.02504e-014	2.28965e-014	2.14229e-014	8.55771e-015	9.443e-015	-7.72028e-016	5.37405e-016	1.63025e-015	1.21108e-014
6.1998e-015	5.54322e-015	-5.20625e-015	1.70296e-015	1.52113e-014	1.95644e-014	1.08832e-014	1.28417e-014	4.85811e-015	2.95793e-015	8.60385e-015	7.16956e-015	8.10032e-015	-1.30566e-014	-2.71691e-015	9.3455e-016	2.03151e-014	2.28963e-014	2.14733e-014	8.37009e-015	9.8077e-015	-8.79356e-016	4.96973e-016	1.61423e-015	1.21201e-014
6.04272e-015	5.88475e-015	-5.19418e-015	1.65528e-015	1.51321e-014	1.97168e-014	1.07718e-014	1.27923e-014	4.77101e-015	2.86004e-015	8.64715e-015	7.02083e-015	8.3207e-015	-1.29748e-014	-2.83992e-015	1.1068e-015	2.03941e-014	2.28918e-014	2.15271e-014	8.18878e-015	1.01692e-014	-9.85034e-016	4.36119e-016	1.57747e-015	1.2123e-014
5.88057e-015	6.2204e-015	-5.16291e-015	1.61928e-015	1.50437e-014	1.98544e-014	1.07e-014	1.27401e-014	4.68834e-015	2.77038e-015	8.71532e-015	6.88124e-015	8.54023e-015	-1.28912e-014	-2.96269e-015	1.30781e-015	2.04892e-014	2.28844e-014	2.15841e-014	8.01474e-015	1.05244e-014	-1.08823e-015	3.56026e-016	1.52138e-015	1.212e-014
5.7138e-015	6.5483e-015	-5.11319e-015	1.59494e-015	1.49466e-014	1.99752e-014	1.06685e-014	1.26873e-014	4.61175e-015	2.68962e-015	8.80805e-015	6.75164e-015	8.75784e-015	-1.28067e-014	-3.08587e-015	1.5356e-015	2.06012e-014	2.28757e-014	2.16442e-014	7.84856e-015	1.08707e-014	-1.18834e-015	2.58313e-016	1.44742e-015	1.21124e-014
5.54292e-015	6.86663e-015	-5.04652e-015	1.58191e-015	1.48418e-014	2.00776e-014	1.0678e-014	1.26357e-014	4.54308e-015	2.61857e-015	8.92406e-015	6.63316e-015	8.97287e-015	-1.27232e-014	-3.21019e-015	1.78758e-015	2.07313e-014	2.28669e-014	2.17068e-014	7.69101e-015	1.12059e-014	-1.28506e-015	1.44405e-016	1.35743e-015	1.2101e-014
5.36829e-015	7.17417e-015	-4.96421e-015	1.57973e-015	1.47305e-014	2.01602e-014	1.07283e-014	1.2587e-014	4.48398e-015	2.55732e-015	9.06222e-015	6.52691e-015	9.18504e-015	-1.2642e-014	-3.33552e-015	2.06089e-015	2.08807e-014	2.28595e-014	2.17715e-014	7.54199e-015	1.15277e-014	-1.37743e-015	1.58272e-017	1.25385e-015	1.20865e-014
5.19036e-015	7.46921e-015	-4.86729e-015	1.58784e-015	1.46137e-014	2.02213e-014	1.08188e-014	1.25424e-014	4.4359e-015	2.50616e-015	9.22132e-015	6.43351e-015	9.39385e-015	-1.25641e-014	-3.46202e-015	2.3524e-015	2.105e-014	2.28553e-014	2.18383e-014	7.40129e-015	1.18339e-014	-1.46475e-015	-1.2593e-016	1.1386e-015	1.20697e-014
5.00964e-015	7.7498e-015	-4.75676e-015	1.60514e-015	1.44931e-014	2.02599e-014	1.09494e-014	1.25042e-014	4.40048e-015	2.46521e-015	9.39941e-015	6.35383e-015	9.59821e-015	-1.24911e-014	-3.5902e-015	2.65892e-015	2.12395e-014	2.28556e-014	2.1907e-014	7.26904e-015	1.21223e-014	-1.54692e-015	-2.78865e-016	1.01313e-015	1.20512e-014
4.82697e-015	8.01485e-015	-4.63399e-015	1.63096e-015	1.43697e-014	2.0275e-014	1.11198e-014	1.24732e-014	4.37935e-015	2.43452e-015	9.59487e-015	6.28845e-015	9.79786e-015	-1.24245e-014	-3.72038e-015	2.97734e-015	2.14488e-014	2.28618e-014	2.19766e-014	7.14528e-015	1.23914e-014	-1.62379e-015	-4.41072e-016	8.7933e-016	1.20317e-014
4.64333e-015	8.26313e-015	-4.50044e-015	1.66458e-015	1.42448e-014	2.02662e-014	1.13291e-014	1.24501e-014	4.37413e-015	2.41397e-015	9.80603e-015	6.23796e-015	9.99266e-015	-1.23658e-014	-3.85292e-015	3.30401e-015	2.16777e-014	2.28751e-014	2.20464e-014	7.02965e-015	1.26394e-014	-1.6951e-015	-6.11152e-016	7.39584e-016	1.20115e-014
4.45959e-015	8.49456e-015	-4.35713e-015	1.70509e-015	1.41199e-014	2.02328e-014	1.1576e-014	1.24358e-014	4.38605e-015	2.4029e-015	1.00307e-014	6.20228e-015	1.01823e-014	-1.23164e-014	-3.98797e-015	3.63522e-015	2.19254e-014	2.28963e-014	2.21168e-014	6.9212e-015	1.28654e-014	-1.76025e-015	-7.87348e-016	5.95467e-016	1.19908e-014
4.27677e-015	8.70862e-015	-4.2051e-015	1.75177e-015	1.39963e-014	2.01746e-014	1.18585e-014	1.24312e-014	4.41594e-015	2.40087e-015	1.0267e-014	6.18137e-015	1.03662e-014	-1.22778e-014	-4.12558e-015	3.96771e-015	2.21914e-014	2.29273e-014	2.21874e-014	6.8192e-015	1.30681e-014	-1.81931e-015	-9.68107e-016	4.48592e-016	1.19696e-014
4.09613e-015	8.90486e-015	-4.04614e-015	1.80377e-015	1.38757e-014	2.00919e-014	1.21747e-014	1.2437e-014	4.465e-015	2.4072e-015	1.05129e-014	6.17439e-015	1.05443e-014	-1.22515e-014	-4.26553e-015	4.29797e-015	2.24742e-014	2.29688e-014	2.22575e-014	6.72284e-015	1.32471e-014	-1.87193e-015	-1.15157e-015	3.00323e-016	1.19478e-014
3.91874e-015	9.08258e-015	-3.88107e-015	1.86026e-015	1.37598e-014	1.99854e-014	1.25234e-014	1.24533e-014	4.53397e-015	2.4208e-015	1.07663e-014	6.18108e-015	1.07168e-014	-1.22388e-014	-4.40823e-015	4.62261e-015	2.27724e-014	2.30216e-014	2.23273e-014	6.63067e-015	1.34014e-014	-1.91809e-015	-1.33622e-015	1.52216e-016	1.19252e-014
3.74584e-015	9.2418e-015	-3.71092e-015	1.92002e-015	1.36505e-014	1.98556e-014	1.29025e-014	1.24806e-014	4.6231e-015	2.44092e-015	1.10248e-014	6.20056e-015	1.08835e-014	-1.22411e-014	-4.55333e-015	4.9382e-015	2.30841e-014	2.30862e-014	2.23961e-014	6.54124e-015	1.35306e-014	-1.95763e-015	-1.52013e-015	5.60401e-018	1.19018e-014
3.57863e-015	9.38282e-015	-3.53647e-015	1.98198e-015	1.35496e-014	1.97036e-014	1.33102e-014	1.25186e-014	4.7326e-015	2.46608e-015	1.12863e-014	6.23179e-015	1.10443e-014	-1.2259e-014	-4.70055e-015	5.24186e-015	2.3407e-014	2.31632e-014	2.24642e-014	6.45341e-015	1.36349e-014	-1.9904e-015	-1.70221e-015	-1.38075e-016	1.18767e-014
3.41808e-015	9.50633e-015	-3.35852e-015	2.04528e-015	1.34587e-014	1.95307e-014	1.37439e-014	1.25671e-014	4.8623e-015	2.49539e-015	1.15483e-014	6.27368e-015	1.1199e-014	-1.22943e-014	-4.84999e-015	5.53093e-015	2.37387e-014	2.3253e-014	2.25315e-014	6.36621e-015	1.37137e-014	-2.01656e-015	-1.88088e-015	-2.77764e-016	1.18493e-014
3.26568e-015	9.6131e-015	-3.17826e-015	2.10909e-015	1.33794e-014	1.93389e-014	1.42017e-014	1.26264e-014	5.01168e-015	2.52783e-015	1.18086e-014	6.32471e-015	1.13477e-014	-1.23475e-014	-5.00113e-015	5.80265e-015	2.40769e-014	2.3356e-014	2.25982e-014	6.27832e-015	1.37668e-014	-2.03656e-015	-2.05499e-015	-4.13194e-016	1.18187e-014
3.12304e-015	9.70383e-015	-2.99686e-015	2.17246e-015	1.33136e-014	1.91299e-014	1.46811e-014	1.2696e-014	5.18004e-015	2.56219e-015	1.20652e-014	6.38349e-015	1.14904e-014	-1.24191e-014	-5.15338e-015	6.05489e-015	2.44188e-014	2.34724e-014	2.26643e-014	6.1889e-015	1.37945e-014	-2.05028e-015	-2.22333e-015	-5.43389e-016	1.17838e-014
2.99146e-015	9.77911e-015	-2.81477e-015	2.23434e-015	1.32627e-014	1.89062e-014	1.51798e-014	1.27754e-014	5.36589e-015	2.59681e-015	1.23159e-014	6.4481e-015	1.1627e-014	-1.25094e-014	-5.30606e-015	6.28568e-015	2.47607e-014	2.36019e-014	2.27298e-014	6.09664e-015	1.37979e-014	-2.05782e-015	-2.38473e-015	-6.67896e-016	1.17434e-014
2.87186e-015	9.83983e-015	-2.63275e-015	2.29361e-015	1.32285e-014	1.86697e-014	1.56954e-014	1.28632e-014	5.56867e-015	2.6303e-015	1.25587e-014	6.51698e-015	1.17579e-014	-1.26186e-014	-5.45865e-015	6.49373e-015	2.50995e-014	2.3744e-014	2.27951e-014	6.00025e-015	1.37773e-014	-2.05944e-015	-2.53848e-015	-7.86685e-016	1.16959e-014
2.76505e-015	9.88691e-015	-2.45163e-015	2.34927e-015	1.3212e-014	1.84231e-014	1.62257e-014	1.29589e-014	5.78686e-015	2.66115e-015	1.27912e-014	6.58832e-015	1.1883e-014	-1.27464e-014	-5.61046e-015	6.67724e-015	2.54315e-014	2.38985e-014	2.28599e-014	5.89842e-015	1.37329e-014	-2.05537e-015	-2.68375e-015	-8.99476e-016	1.16399e-014
2.67267e-015	9.92174e-015	-2.27223e-015	2.40029e-015	1.32141e-014	1.81691e-014	1.67683e-014	1.3061e-014	6.01811e-015	2.68804e-015	1.30114e-014	6.6597e-015	1.2002e-014	-1.28928e-014	-5.76088e-015	6.83524e-015	2.57535e-014	2.40645e-014	2.29244e-014	5.79029e-015	1.36652e-014	-2.04609e-015	-2.81986e-015	-1.00582e-015	1.15736e-014
2.59546e-015	9.94543e-015	-2.09507e-015	2.44625e-015	1.32362e-014	1.79106e-014	1.7321e-014	1.31684e-014	6.26036e-015	2.70916e-015	1.32171e-014	6.72911e-015	1.21152e-014	-1.30569e-014	-5.90908e-015	6.96721e-015	2.60619e-014	2.42412e-014	2.2989e-014	5.67501e-015	1.35747e-014	-2.03175e-015	-2.94618e-015	-1.1067e-015	1.14951e-014
2.53445e-015	9.95898e-015	-1.92056e-015	2.48648e-015	1.3279e-014	1.76508e-014	1.78814e-014	1.32797e-014	6.51133e-015	2.72341e-015	1.34065e-014	6.79429e-015	1.22225e-014	-1.32382e-014	-6.05425e-015	7.07257e-015	2.63531e-014	2.44277e-014	2.30545e-014	5.55199e-015	1.34624e-014	-2.0131e-015	-3.06245e-015	-1.20244e-015	1.14032e-014
2.49025e-015	9.96304e-015	-1.74861e-015	2.5204e-015	1.3344e-014	1.73926e-014	1.84471e-014	1.33938e-014	6.76855e-015	2.72979e-015	1.35785e-014	6.85349e-015	1.23245e-014	-1.34357e-014	-6.19551e-015	7.15125e-015	2.66243e-014	2.46232e-014	2.31209e-014	5.42005e-015	1.33296e-014	-1.99044e-015	-3.16837e-015	-1.29374e-015	1.12965e-014
2.46317e-015	9.95895e-015	-1.5797e-015	2.54754e-015	1.34318e-014	1.714e-014	1.90158e-014	1.35093e-014	7.02912e-015	2.7268e-015	1.37316e-014	6.90493e-015	1.24209e-014	-1.36483e-014	-6.33147e-015	7.2041e-015	2.68724e-014	2.48265e-014	2.31886e-014	5.27835e-015	1.3177e-014	-1.96431e-015	-3.26356e-015	-1.38145e-015	1.11737e-014
2.45342e-015	9.94807e-015	-1.41397e-015	2.56756e-015	1.35421e-014	1.68965e-014	1.95859e-014	1.36245e-014	7.29025e-015	2.71346e-015	1.38646e-014	6.94635e-015	1.25116e-014	-1.38749e-014	-6.46079e-015	7.23212e-015	2.70945e-014	2.50364e-014	2.32577e-014	5.12664e-015	1.30052e-014	-1.93496e-015	-3.34816e-015	-1.46606e-015	1.10331e-014
2.46151e-015	9.93226e-015	-1.2516e-015	2.58038e-015	1.3675e-014	1.66652e-014	2.01548e-014	1.37377e-014	7.54859e-015	2.68856e-015	1.39763e-014	6.97578e-015	1.25964e-014	-1.4114e-014	-6.58265e-015	7.23634e-015	2.72875e-014	2.52514e-014	2.33281e-014	4.96502e-015	1.28151e-014	-1.90274e-015	-3.42203e-015	-1.5491e-015	1.08733e-014
2.48775e-015	9.91229e-015	-1.09295e-015	2.5858e-015	1.38308e-014	1.64501e-014	2.07213e-014	1.38478e-014	7.80077e-015	2.65101e-015	1.40657e-014	6.99158e-015	1.26753e-014	-1.43634e-014	-6.69565e-015	7.21857e-015	2.7449e-014	2.54703e-014	2.33997e-014	4.79335e-015	1.26076e-014	-1.86803e-015	-3.48496e-015	-1.63164e-015	1.06926e-014
2.53164e-015	9.88902e-015	-9.37862e-016	2.58406e-015	1.40094e-014	1.62547e-014	2.1284e-014	1.3953e-014	8.04329e-015	2.60017e-015	1.41326e-014	6.99231e-015	1.27483e-014	-1.46213e-014	-6.79844e-015	7.18043e-015	2.75769e-014	2.56913e-014	2.34733e-014	4.61159e-015	1.23838e-014	-1.83156e-015	-3.53758e-015	-1.71427e-015	1.049e-014
2.59269e-015	9.86366e-015	-7.86693e-016	2.57523e-015	1.42111e-014	1.60823e-014	2.18409e-014	1.40521e-014	8.2729e-015	2.53529e-015	1.4176e-014	6.97671e-015	1.28153e-014	-1.48854e-014	-6.88987e-015	7.12437e-015	2.76692e-014	2.59134e-014	2.35485e-014	4.41951e-015	1.21443e-014	-1.79369e-015	-3.58028e-015	-1.79786e-015	1.02647e-014
2.67013e-015	9.83694e-015	-6.39201e-016	2.55941e-015	1.44354e-014	1.59365e-014	2.23909e-014	1.41437e-014	8.48666e-015	2.45571e-015	1.41957e-014	6.94314e-015	1.28767e-014	-1.51534e-014	-6.96873e-015	7.05287e-015	2.77244e-014	2.61349e-014	2.36259e-014	4.21743e-015	1.18901e-014	-1.75472e-015	-3.61322e-015	-1.88375e-015	1.00156e-014
2.76367e-015	9.80932e-015	-4.95373e-016	2.53728e-015	1.46816e-014	1.58202e-014	2.29326e-014	1.42267e-014	8.68142e-015	2.36118e-015	1.41914e-014	6.89081e-015	1.29324e-014	-1.54232e-014	-7.03414e-015	6.96794e-015	2.77417e-014	2.6355e-014	2.37054e-014	4.00596e-015	1.16217e-014	-1.71512e-015	-3.63689e-015	-1.97322e-015	9.74191e-015
2.87242e-015	9.78101e-015	-3.55206e-016	2.50932e-015	1.49488e-014	1.57361e-014	2.34648e-014	1.42996e-014	8.85351e-015	2.25127e-015	1.41633e-014	6.81866e-015	1.29824e-014	-1.56925e-014	-7.08453e-015	6.8727e-015	2.77205e-014	2.65722e-014	2.37863e-014	3.78554e-015	1.13403e-014	-1.6752e-015	-3.65171e-015	-2.06691e-015	9.44354e-015
2.99481e-015	9.75238e-015	-2.18676e-016	2.4763e-015	1.52361e-014	1.56867e-014	2.39867e-014	1.43611e-014	9.00009e-015	2.1259e-015	1.41117e-014	6.72623e-015	1.30269e-014	-1.59592e-014	-7.1191e-015	6.77003e-015	2.76607e-014	2.67855e-014	2.3869e-014	3.55728e-015	1.10457e-014	-1.63523e-015	-3.65815e-015	-2.16534e-015	9.1203e-015
3.12975e-015	9.72377e-015	-8.58661e-017	2.43911e-015	1.55424e-014	1.56742e-014	2.44969e-014	1.44098e-014	9.11784e-015	1.9851e-015	1.40367e-014	6.61284e-015	1.30658e-014	-1.6221e-014	-7.13676e-015	6.6631e-015	2.75622e-014	2.69934e-014	2.39533e-014	3.32212e-015	1.07391e-014	-1.59575e-015	-3.65664e-015	-2.2694e-015	8.77212e-015
3.27545e-015	9.69534e-015	4.32314e-017	2.39872e-015	1.58665e-014	1.5701e-014	2.49943e-014	1.44442e-014	9.20426e-015	1.82881e-015	1.39389e-014	6.47841e-015	1.30991e-014	-1.64752e-014	-7.13657e-015	6.55509e-015	2.74257e-014	2.71951e-014	2.4039e-014	3.08095e-015	1.0421e-014	-1.55744e-015	-3.64759e-015	-2.37964e-015	8.39946e-015
3.43009e-015	9.66696e-015	1.68719e-016	2.35594e-015	1.62073e-014	1.57686e-014	2.5478e-014	1.44636e-014	9.25696e-015	1.65756e-015	1.38189e-014	6.32326e-015	1.31269e-014	-1.67197e-014	-7.11847e-015	6.44887e-015	2.72527e-014	2.73895e-014	2.41255e-014	2.83477e-015	1.00925e-014	-1.5202e-015	-3.63165e-015	-2.49648e-015	8.00285e-015
3.59205e-015	9.6383e-015	2.90589e-016	2.31153e-015	1.65634e-014	1.58781e-014	2.59473e-014	1.44666e-014	9.27357e-015	1.4717e-015	1.36773e-014	6.14794e-015	1.31494e-014	-1.69523e-014	-7.08163e-015	6.34761e-015	2.70446e-014	2.75761e-014	2.42134e-014	2.58502e-015	9.75359e-015	-1.48406e-015	-3.60882e-015	-2.62024e-015	7.58289e-015
3.75987e-015	9.6094e-015	4.08695e-016	2.26711e-015	1.69336e-014	1.60302e-014	2.64009e-014	1.44518e-014	9.25236e-015	1.27174e-015	1.35151e-014	5.95298e-015	1.31668e-014	-1.71712e-014	-7.02541e-015	6.25429e-015	2.68036e-014	2.7754e-014	2.43024e-014	2.33306e-015	9.40474e-015	-1.44924e-015	-3.57976e-015	-2.75087e-015	7.14086e-015
3.93104e-015	9.57944e-015	5.23143e-016	2.22406e-015	1.73163e-014	1.62259e-014	2.68384e-014	1.4419e-014	9.19189e-015	1.05862e-015	1.33334e-014	5.7391e-015	1.31794e-014	-1.73744e-014	-6.95004e-015	6.17213e-015	2.65317e-014	2.79227e-014	2.4392e-014	2.08033e-015	9.04644e-015	-1.41607e-015	-3.54539e-015	-2.88811e-015	6.67802e-015
4.1036e-015	9.54836e-015	6.33768e-016	2.18337e-015	1.77094e-014	1.6465e-014	2.72587e-014	1.43674e-014	9.09096e-015	8.33026e-016	1.31334e-014	5.50753e-015	1.31873e-014	-1.75598e-014	-6.8554e-015	6.10338e-015	2.62316e-014	2.80815e-014	2.44819e-014	1.82817e-015	8.67922e-015	-1.38445e-015	-3.50552e-015	-3.03213e-015	6.19576e-015
4.27537e-015	9.51556e-015	7.40614e-016	2.14587e-015	1.8111e-014	1.6747e-014	2.76609e-014	1.42961e-014	8.94878e-015	5.95988e-016	1.29163e-014	5.25916e-015	1.31904e-014	-1.77259e-014	-6.74155e-015	6.051e-015	2.5906e-014	2.82305e-014	2.45721e-014	1.57774e-015	8.30367e-015	-1.35462e-015	-3.46056e-015	-3.18246e-015	5.6967e-015
4.44451e-015	9.47984e-015	8.43676e-016	2.11305e-015	1.85196e-014	1.70712e-014	2.8044e-014	1.42044e-014	8.76508e-015	3.48939e-016	1.26832e-014	4.99568e-015	1.31891e-014	-1.78711e-014	-6.60894e-015	6.01772e-015	2.55588e-014	2.83692e-014	2.4662e-014	1.33082e-015	7.91997e-015	-1.32679e-015	-3.411e-015	-3.33842e-015	5.18271e-015
4.60869e-015	9.44059e-015	9.42887e-016	2.08642e-015	1.89332e-014	1.74366e-014	2.84073e-014	1.40921e-014	8.53969e-015	9.25688e-017	1.24358e-014	4.71887e-015	1.31833e-014	-1.79943e-014	-6.45834e-015	6.00597e-015	2.51938e-014	2.84979e-014	2.47513e-014	1.08839e-015	7.52886e-015	-1.30077e-015	-3.35719e-015	-3.49975e-015	4.65566e-015
4.76541e-015	9.397e-015	1.0379e-015	2.06749e-015	1.93499e-014	1.78412e-014	2.875e-014	1.39589e-014	8.27268e-015	-1.7183e-016	1.21751e-014	4.43045e-015	1.31736e-014	-1.80947e-014	-6.29039e-015	6.01696e-015	2.48147e-014	2.86164e-014	2.48403e-014	8.51937e-016	7.13056e-015	-1.27646e-015	-3.29949e-015	-3.66607e-015	4.11802e-015
4.91322e-015	9.34831e-015	1.12872e-015	2.05773e-015	1.97683e-014	1.82833e-014	2.90713e-014	1.38044e-014	7.96515e-015	-4.4324e-016	1.19021e-014	4.13214e-015	1.31603e-014	-1.81715e-014	-6.10619e-015	6.05224e-015	2.44264e-014	2.87249e-014	2.49286e-014	6.23544e-016	6.7255e-015	-1.25409e-015	-3.23834e-015	-3.83649e-015	3.57303e-015
5.05017e-015	9.29358e-015	1.21524e-015	2.05817e-015	2.01862e-014	1.87602e-014	2.9371e-014	1.36289e-014	7.61823e-015	-7.19995e-016	1.16184e-014	3.82596e-015	1.31432e-014	-1.82237e-014	-5.90625e-015	6.11358e-015	2.40328e-014	2.88238e-014	2.50157e-014	4.04067e-016	6.31496e-015	-1.23388e-015	-3.17401e-015	-4.00973e-015	3.02328e-015
5.17448e-015	9.23205e-015	1.29715e-015	2.06976e-015	2.06019e-014	1.92689e-014	2.96481e-014	1.34323e-014	7.23373e-015	-1.00071e-015	1.13256e-014	3.51371e-015	1.31225e-014	-1.82515e-014	-5.69163e-015	6.20185e-015	2.36386e-014	2.89134e-014	2.51019e-014	1.94549e-016	5.89911e-015	-1.21561e-015	-3.10676e-015	-4.18452e-015	2.47118e-015
5.28403e-015	9.16283e-015	1.37426e-015	2.09396e-015	2.10137e-014	1.98061e-014	2.99014e-014	1.32145e-014	6.8137e-015	-1.28373e-015	1.10254e-014	3.19799e-015	1.30983e-014	-1.82549e-014	-5.46406e-015	6.31792e-015	2.32475e-014	2.89942e-014	2.51868e-014	-3.76692e-018	5.47872e-015	-1.19946e-015	-3.03705e-015	-4.35967e-015	1.91957e-015
5.37695e-015	9.08522e-015	1.44671e-015	2.1316e-015	2.14203e-014	2.03684e-014	3.01299e-014	1.29758e-014	6.36022e-015	-1.56778e-015	1.07191e-014	2.88045e-015	1.3071e-014	-1.82342e-014	-5.22509e-015	6.46257e-015	2.28636e-014	2.9067e-014	2.52706e-014	-1.89035e-016	5.05462e-015	-1.18538e-015	-2.965e-015	-4.53438e-015	1.37138e-015
5.4522e-015	8.99854e-015	1.51474e-015	2.18388e-015	2.18202e-014	2.09521e-014	3.03331e-014	1.27164e-014	5.8756e-015	-1.85144e-015	1.0408e-014	2.56263e-015	1.30408e-014	-1.81896e-014	-4.97657e-015	6.63577e-015	2.24916e-014	2.91325e-014	2.53537e-014	-3.60335e-016	4.62742e-015	-1.17336e-015	-2.89085e-015	-4.70717e-015	8.29388e-016
5.50875e-015	8.90253e-015	1.57794e-015	2.25177e-015	2.22118e-014	2.1553e-014	3.05105e-014	1.24364e-014	5.36336e-015	-2.13343e-015	1.00937e-014	2.24682e-015	1.30074e-014	-1.81216e-014	-4.72007e-015	6.83706e-015	2.21358e-014	2.91914e-014	2.54361e-014	-5.16609e-016	4.19766e-015	-1.16324e-015	-2.8152e-015	-4.87638e-015	2.96438e-016
5.54578e-015	8.79671e-015	1.63649e-015	2.33589e-015	2.25936e-014	2.21669e-014	3.06608e-014	1.21366e-014	4.82638e-015	-2.4121e-015	9.77761e-015	1.93497e-015	1.2971e-014	-1.80315e-014	-4.45708e-015	7.06603e-015	2.18004e-014	2.9245e-014	2.55179e-014	-6.57063e-016	3.76657e-015	-1.15519e-015	-2.73848e-015	-5.04081e-015	-2.24555e-016
5.56233e-015	8.68044e-015	1.69053e-015	2.43711e-015	2.29646e-014	2.27889e-014	3.07831e-014	1.1818e-014	4.26828e-015	-2.68601e-015	9.46124e-015	1.62884e-015	1.29311e-014	-1.79199e-014	-4.18958e-015	7.32149e-015	2.14888e-014	2.92945e-014	2.55994e-014	-7.80572e-016	3.33529e-015	-1.14942e-015	-2.66099e-015	-5.19934e-015	-7.31499e-016
5.55759e-015	8.55331e-015	1.74016e-015	2.55598e-015	2.33237e-014	2.34153e-014	3.08766e-014	1.14813e-014	3.69297e-015	-2.95406e-015	9.14577e-015	1.33028e-015	1.28882e-014	-1.7788e-014	-3.91953e-015	7.60269e-015	2.12047e-014	2.93405e-014	2.5681e-014	-8.86689e-016	2.90453e-015	-1.14601e-015	-2.58305e-015	-5.35093e-015	-1.22184e-015
5.53128e-015	8.41527e-015	1.78555e-015	2.69253e-015	2.36693e-014	2.40408e-014	3.09407e-014	1.11268e-014	3.10436e-015	-3.21486e-015	8.83249e-015	1.04112e-015	1.28423e-014	-1.76371e-014	-3.64889e-015	7.90811e-015	2.09514e-014	2.93836e-014	2.57631e-014	-9.74612e-016	2.47592e-015	-1.14571e-015	-2.50506e-015	-5.49434e-015	-1.69312e-015
5.48341e-015	8.26661e-015	1.82701e-015	2.84672e-015	2.40008e-014	2.4661e-014	3.0975e-014	1.0756e-014	2.50704e-015	-3.46732e-015	8.52256e-015	7.6254e-016	1.27927e-014	-1.74686e-014	-3.3797e-015	8.23563e-015	2.07315e-014	2.94248e-014	2.58458e-014	-1.0438e-015	2.051e-015	-1.14868e-015	-2.42761e-015	-5.62805e-015	-2.14346e-015
5.41388e-015	8.10737e-015	1.86461e-015	3.01876e-015	2.43176e-014	2.52711e-014	3.09791e-014	1.037e-014	1.90478e-015	-3.71067e-015	8.2174e-015	4.95569e-016	1.27394e-014	-1.72842e-014	-3.1134e-015	8.58337e-015	2.05479e-014	2.94656e-014	2.59293e-014	-1.0936e-015	1.63082e-015	-1.15516e-015	-2.35109e-015	-5.75129e-015	-2.57115e-015
5.32341e-015	7.93729e-015	1.89863e-015	3.20834e-015	2.46189e-014	2.58667e-014	3.09525e-014	9.9698e-015	1.30168e-015	-3.94415e-015	7.9178e-015	2.41094e-016	1.26821e-014	-1.70854e-014	-2.85186e-015	8.94924e-015	2.04024e-014	2.95062e-014	2.60145e-014	-1.12407e-015	1.21633e-015	-1.1658e-015	-2.27604e-015	-5.86401e-015	-2.97451e-015
5.21244e-015	7.75742e-015	1.92949e-015	3.41526e-015	2.49038e-014	2.64435e-014	3.08949e-014	9.55666e-015	7.02066e-016	-4.1667e-015	7.62426e-015	8.75978e-020	1.26204e-014	-1.68741e-014	-2.59721e-015	9.33022e-015	2.02967e-014	2.95477e-014	2.61014e-014	-1.13516e-015	8.09218e-016	-1.18133e-015	-2.20343e-015	-5.96535e-015	-3.35233e-015
5.08142e-015	7.56835e-015	1.95751e-015	3.639e-015	2.51718e-014	2.69975e-014	3.08057e-014	9.13146e-015	1.09898e-016	-4.3779e-015	7.33798e-015	-2.26671e-016	1.25545e-014	-1.66522e-014	-2.35119e-015	9.7236e-015	2.0232e-014	2.95909e-014	2.61909e-014	-1.12682e-015	4.10438e-016	-1.20214e-015	-2.13378e-015	-6.05507e-015	-3.70327e-015
4.93114e-015	7.3703e-015	1.9831e-015	3.8784e-015	2.54221e-014	2.75249e-014	3.06853e-014	8.69565e-015	-4.69929e-016	-4.57718e-015	7.05996e-015	-4.38698e-016	1.24835e-014	-1.64213e-014	-2.11516e-015	1.01267e-014	2.02094e-014	2.96363e-014	2.62833e-014	-1.09891e-015	2.16553e-017	-1.22865e-015	-2.06791e-015	-6.133e-015	-4.02683e-015
4.76263e-015	7.16432e-015	2.00687e-015	4.13293e-015	2.56549e-014	2.80219e-014	3.05341e-014	8.25097e-015	-1.03328e-015	-4.76408e-015	6.79071e-015	-6.35723e-016	1.24068e-014	-1.61831e-014	-1.89079e-015	1.05364e-014	2.02289e-014	2.96847e-014	2.63788e-014	-1.0515e-015	-3.5542e-016	-1.26162e-015	-2.00646e-015	-6.19906e-015	-4.32269e-015
4.57701e-015	6.95113e-015	2.02965e-015	4.40194e-015	2.58701e-014	2.84852e-014	3.03527e-014	7.79911e-015	-1.57642e-015	-4.93818e-015	6.5309e-015	-8.17591e-016	1.23245e-014	-1.59397e-014	-1.6794e-015	1.09497e-014	2.02905e-014	2.97368e-014	2.64774e-014	-9.84954e-016	-7.19465e-016	-1.30212e-015	-1.95012e-015	-6.25309e-015	-4.59039e-015
4.37608e-015	6.73142e-015	2.05175e-015	4.68421e-015	2.6068e-014	2.89125e-014	3.01416e-014	7.34158e-015	-2.09597e-015	-5.09934e-015	6.28158e-015	-9.84825e-016	1.22361e-014	-1.56926e-014	-1.48193e-015	1.1364e-014	2.03934e-014	2.97936e-014	2.65794e-014	-8.99631e-016	-1.06885e-015	-1.35065e-015	-1.89975e-015	-6.29568e-015	-4.83001e-015
4.16161e-015	6.50632e-015	2.07378e-015	4.97859e-015	2.62486e-014	2.93009e-014	2.99014e-014	6.87998e-015	-2.58861e-015	-5.24748e-015	6.04331e-015	-1.138e-015	1.21413e-014	-1.54436e-014	-1.29963e-015	1.17762e-014	2.05364e-014	2.98557e-014	2.66849e-014	-7.95821e-016	-1.40245e-015	-1.40794e-015	-1.85637e-015	-6.32804e-015	-5.04211e-015
3.93502e-015	6.27687e-015	2.0967e-015	5.28374e-015	2.64125e-014	2.96488e-014	2.96334e-014	6.41622e-015	-3.05111e-015	-5.38299e-015	5.81652e-015	-1.27746e-015	1.20392e-014	-1.51938e-014	-1.13306e-015	1.21834e-014	2.07187e-014	2.9924e-014	2.6794e-014	-6.7418e-016	-1.71921e-015	-1.47495e-015	-1.82109e-015	-6.35092e-015	-5.22718e-015
3.69736e-015	6.04409e-015	2.12108e-015	5.59846e-015	2.65601e-014	2.99549e-014	2.93388e-014	5.95184e-015	-3.48038e-015	-5.50602e-015	5.60189e-015	-1.40408e-015	1.19296e-014	-1.49446e-014	-9.82765e-016	1.25822e-014	2.09386e-014	2.99986e-014	2.69067e-014	-5.35471e-016	-2.01757e-015	-1.55227e-015	-1.79425e-015	-6.36537e-015	-5.38623e-015
3.45004e-015	5.80901e-015	2.14776e-015	5.92083e-015	2.6692e-014	3.02184e-014	2.90196e-014	5.48869e-015	-3.87386e-015	-5.61707e-015	5.3996e-015	-1.51856e-015	1.18126e-014	-1.46973e-014	-8.49403e-016	1.29702e-014	2.11938e-014	3.00802e-014	2.70234e-014	-3.80633e-016	-2.29597e-015	-1.64054e-015	-1.77653e-015	-6.3726e-015	-5.5208e-015
3.19466e-015	5.57221e-015	2.17771e-015	6.24897e-015	2.6809e-014	3.04391e-014	2.86775e-014	5.0289e-015	-4.22921e-015	-5.71646e-015	5.20953e-015	-1.62178e-015	1.16872e-014	-1.4453e-014	-7.33096e-016	1.33451e-014	2.14822e-014	3.01689e-014	2.71437e-014	-2.10779e-016	-2.55286e-015	-1.74103e-015	-1.76902e-015	-6.37415e-015	-5.63189e-015
2.93264e-015	5.33476e-015	2.21196e-015	6.58147e-015	2.69121e-014	3.06162e-014	2.83142e-014	4.57396e-015	-4.54439e-015	-5.80476e-015	5.03215e-015	-1.71474e-015	1.1553e-014	-1.42133e-014	-6.34105e-016	1.37044e-014	2.18009e-014	3.02653e-014	2.72669e-014	-2.6454e-017	-2.78799e-015	-1.85456e-015	-1.77204e-015	-6.3712e-015	-5.72092e-015
2.66509e-015	5.09785e-015	2.25033e-015	6.91689e-015	2.70014e-014	3.07505e-014	2.79315e-014	4.1258e-015	-4.81805e-015	-5.88279e-015	4.86749e-015	-1.79876e-015	1.14093e-014	-1.39791e-014	-5.52502e-016	1.4046e-014	2.21469e-014	3.03699e-014	2.73932e-014	1.70848e-016	-3.00056e-015	-1.98147e-015	-1.78674e-015	-6.3655e-015	-5.78993e-015
2.39372e-015	4.86216e-015	2.29393e-015	7.25326e-015	2.70778e-014	3.0843e-014	2.75322e-014	3.68651e-015	-5.04879e-015	-5.95107e-015	4.71575e-015	-1.87518e-015	1.1256e-014	-1.37507e-014	-4.8764e-016	1.43679e-014	2.25175e-014	3.04821e-014	2.75217e-014	3.79885e-016	-3.18962e-015	-2.12255e-015	-1.81356e-015	-6.35875e-015	-5.84109e-015
2.11945e-015	4.62843e-015	2.34347e-015	7.5889e-015	2.7142e-014	3.08951e-014	2.71188e-014	3.25806e-015	-5.23654e-015	-6.01068e-015	4.57714e-015	-1.9448e-015	1.10924e-014	-1.35291e-014	-4.38862e-016	1.46688e-014	2.29097e-014	3.06027e-014	2.76515e-014	5.99492e-016	-3.35445e-015	-2.27835e-015	-1.85308e-015	-6.35273e-015	-5.87621e-015
1.84333e-015	4.39715e-015	2.39993e-015	7.92175e-015	2.71956e-014	3.09089e-014	2.66942e-014	2.84252e-015	-5.3812e-015	-6.06193e-015	4.45187e-015	-2.00922e-015	1.09185e-014	-1.33149e-014	-4.05897e-016	1.49474e-014	2.33201e-014	3.07315e-014	2.77822e-014	8.28539e-016	-3.49441e-015	-2.4492e-015	-1.90559e-015	-6.34969e-015	-5.89779e-015
1.56625e-015	4.16898e-015	2.46346e-015	8.25028e-015	2.72398e-014	3.08868e-014	2.62609e-014	2.44114e-015	-5.48208e-015	-6.10616e-015	4.34014e-015	-2.07012e-015	1.07343e-014	-1.3108e-014	-3.8821e-016	1.52027e-014	2.37454e-014	3.08689e-014	2.79129e-014	1.06538e-015	-3.60932e-015	-2.63563e-015	-1.97137e-015	-6.35179e-015	-5.9081e-015
1.28886e-015	3.94451e-015	2.53463e-015	8.57268e-015	2.72754e-014	3.08313e-014	2.58223e-014	2.05578e-015	-5.53948e-015	-6.1444e-015	4.24194e-015	-2.1288e-015	1.05396e-014	-1.29092e-014	-3.84627e-016	1.5434e-014	2.41826e-014	3.10151e-014	2.8043e-014	1.30901e-015	-3.69908e-015	-2.8376e-015	-2.05067e-015	-6.36107e-015	-5.90931e-015
1.01218e-015	3.72397e-015	2.61349e-015	8.88721e-015	2.73038e-014	3.07454e-014	2.53815e-014	1.68803e-015	-5.55464e-015	-6.17779e-015	4.15693e-015	-2.1861e-015	1.03345e-014	-1.27184e-014	-3.93999e-016	1.56408e-014	2.46281e-014	3.11703e-014	2.81712e-014	1.55784e-015	-3.76367e-015	-3.05504e-015	-2.14341e-015	-6.37975e-015	-5.90359e-015
7.36937e-016	3.50789e-015	2.70048e-015	9.19216e-015	2.73262e-014	3.06327e-014	2.49419e-014	1.33949e-015	-5.52852e-015	-6.20739e-015	4.08488e-015	-2.24299e-015	1.01188e-014	-1.25356e-014	-4.1502e-016	1.58233e-014	2.50787e-014	3.13341e-014	2.82968e-014	1.8102e-015	-3.80316e-015	-3.28848e-015	-2.24952e-015	-6.40942e-015	-5.89313e-015
4.62977e-016	3.29601e-015	2.79584e-015	9.48581e-015	2.7344e-014	3.0497e-014	2.45074e-014	1.01183e-015	-5.46265e-015	-6.23449e-015	4.02547e-015	-2.30037e-015	9.89265e-015	-1.23607e-014	-4.46928e-016	1.59816e-014	2.55311e-014	3.15065e-014	2.84189e-014	2.0651e-015	-3.81743e-015	-3.538e-015	-2.36903e-015	-6.45244e-015	-5.88048e-015
1.91123e-016	3.08817e-015	2.89989e-015	9.76714e-015	2.73589e-014	3.0342e-014	2.40806e-014	7.05874e-016	-5.35881e-015	-6.26001e-015	3.9787e-015	-2.35964e-015	9.65611e-015	-1.21937e-014	-4.88262e-016	1.61167e-014	2.59822e-014	3.16875e-014	2.85363e-014	2.32116e-015	-3.80731e-015	-3.80269e-015	-2.5015e-015	-6.51046e-015	-5.86762e-015
-7.88996e-017	2.8844e-015	3.01257e-015	1.00345e-014	2.73712e-014	3.01719e-014	2.36645e-014	4.22862e-016	-5.21932e-015	-6.28469e-015	3.94425e-015	-2.42143e-015	9.40966e-015	-1.20343e-014	-5.37561e-016	1.62297e-014	2.6429e-014	3.18771e-014	2.86475e-014	2.57636e-015	-3.77346e-015	-4.08215e-015	-2.64618e-015	-6.58534e-015	-5.85665e-015
-3.47482e-016	2.68474e-015	3.13357e-015	1.02869e-014	2.73826e-014	2.99909e-014	2.32627e-014	1.6379e-016	-5.0468e-015	-6.30959e-015	3.92205e-015	-2.48632e-015	9.15385e-015	-1.18826e-014	-5.93301e-016	1.63219e-014	2.68684e-014	3.20752e-014	2.87514e-014	2.82892e-015	-3.71651e-015	-4.37592e-015	-2.80252e-015	-6.67881e-015	-5.84965e-015
-6.14641e-016	2.4888e-015	3.26259e-015	1.05227e-014	2.73941e-014	2.9803e-014	2.28785e-014	-7.09482e-017	-4.84374e-015	-6.33569e-015	3.91152e-015	-2.55505e-015	8.88908e-015	-1.17378e-014	-6.54101e-016	1.63952e-014	2.72978e-014	3.22812e-014	2.88471e-014	3.0774e-015	-3.63751e-015	-4.68357e-015	-2.97004e-015	-6.79247e-015	-5.84844e-015
-8.8054e-016	2.29576e-015	3.39902e-015	1.07412e-014	2.74069e-014	2.9612e-014	2.25144e-014	-2.80253e-016	-4.61282e-015	-6.3638e-015	3.91217e-015	-2.6278e-015	8.61614e-015	-1.15994e-014	-7.18421e-016	1.64515e-014	2.77153e-014	3.24953e-014	2.89332e-014	3.32075e-015	-3.53789e-015	-5.00397e-015	-3.14758e-015	-6.92726e-015	-5.85443e-015
-1.14559e-015	2.10511e-015	3.54243e-015	1.09413e-014	2.74218e-014	2.94224e-014	2.21736e-014	-4.63465e-016	-4.35692e-015	-6.39478e-015	3.92338e-015	-2.70469e-015	8.33552e-015	-1.1467e-014	-7.85005e-016	1.64929e-014	2.81184e-014	3.27167e-014	2.90087e-014	3.55777e-015	-3.41931e-015	-5.33611e-015	-3.33426e-015	-7.08459e-015	-5.8688e-015
-1.41098e-015	1.91609e-015	3.69239e-015	1.11224e-014	2.744e-014	2.9238e-014	2.18584e-014	-6.19885e-016	-4.07868e-015	-6.4293e-015	3.94489e-015	-2.78606e-015	8.04768e-015	-1.13398e-014	-8.52191e-016	1.65217e-014	2.85055e-014	3.29448e-014	2.90726e-014	3.78717e-015	-3.28261e-015	-5.67887e-015	-3.52892e-015	-7.2653e-015	-5.89305e-015
-1.6772e-015	1.72794e-015	3.84799e-015	1.1284e-014	2.74624e-014	2.9063e-014	2.15716e-014	-7.4993e-016	-3.78184e-015	-6.46825e-015	3.97635e-015	-2.87202e-015	7.75316e-015	-1.12177e-014	-9.19003e-016	1.65407e-014	2.88755e-014	3.31796e-014	2.91239e-014	4.00766e-015	-3.12909e-015	-6.03085e-015	-3.73022e-015	-7.4702e-015	-5.92828e-015
-1.94503e-015	1.53983e-015	4.00881e-015	1.14259e-014	2.74899e-014	2.89003e-014	2.13155e-014	-8.53765e-016	-3.46983e-015	-6.51211e-015	4.01698e-015	-2.96279e-015	7.45297e-015	-1.11001e-014	-9.84061e-016	1.65521e-014	2.92268e-014	3.34206e-014	2.91624e-014	4.21835e-015	-2.95994e-015	-6.39074e-015	-3.93669e-015	-7.69999e-015	-5.97576e-015
-2.21536e-015	1.35105e-015	4.17382e-015	1.15474e-014	2.75233e-014	2.87532e-014	2.10914e-014	-9.31575e-016	-3.14578e-015	-6.56124e-015	4.06595e-015	-3.05812e-015	7.14793e-015	-1.09867e-014	-1.04633e-015	1.65585e-014	2.95582e-014	3.36678e-014	2.9187e-014	4.41794e-015	-2.77726e-015	-6.75713e-015	-4.14716e-015	-7.95503e-015	-6.0366e-015
-2.48862e-015	1.16058e-015	4.34219e-015	1.16478e-014	2.75633e-014	2.86246e-014	2.09014e-014	-9.84278e-016	-2.81275e-015	-6.61593e-015	4.12225e-015	-3.15729e-015	6.83883e-015	-1.08771e-014	-1.10472e-015	1.65631e-014	2.9869e-014	3.39202e-014	2.91971e-014	4.60546e-015	-2.58269e-015	-7.12893e-015	-4.36e-015	-8.23517e-015	-6.11073e-015
-2.76564e-015	9.67882e-016	4.51333e-015	1.17276e-014	2.76104e-014	2.85177e-014	2.07469e-014	-1.01252e-015	-2.47409e-015	-6.67665e-015	4.18485e-015	-3.25978e-015	6.52644e-015	-1.07708e-014	-1.15853e-015	1.65685e-014	3.01586e-014	3.41769e-014	2.91919e-014	4.78016e-015	-2.37853e-015	-7.50454e-015	-4.57382e-015	-8.54017e-015	-6.1986e-015
-3.04747e-015	7.72099e-016	4.68618e-015	1.17868e-014	2.7665e-014	2.84345e-014	2.06288e-014	-1.01677e-015	-2.13283e-015	-6.74352e-015	4.2533e-015	-3.36509e-015	6.21142e-015	-1.06673e-014	-1.20702e-015	1.65772e-014	3.04265e-014	3.44375e-014	2.9171e-014	4.94128e-015	-2.16678e-015	-7.88222e-015	-4.78719e-015	-8.86952e-015	-6.3007e-015
[truncated: 1,322 more rows]
