# Supplementary material for: Prominent gamma band activity during visual motion perception in early-stage Alzheimer’s disease
Source: PLoS One. 2022 Apr 18;17(4):e0266693. doi: 10.1371/journal.pone.0266693 (PMC9015152; doi:10.1371/journal.pone.0266693)
Supplement: S1 File — (ZIP) [file pone.0266693.s001.zip › PloseOneé╠âfü[â^âVü[âgùp/Old02 L hemisphere.txt]

4.50337e-015	-9.15421e-015	4.12553e-015	8.62459e-015	6.76769e-015	1.05936e-014	-5.87949e-015	1.23475e-014	-1.1527e-014	-2.44263e-015	-6.2503e-015	-4.84437e-015	-3.32167e-015	-6.26432e-015	2.2019e-015	-1.07164e-014	9.91776e-015	-3.80328e-015	-1.09862e-014	-8.16033e-015	-8.13736e-015	-3.75995e-015	-1.07306e-014	-7.76262e-015	-8.91508e-015
4.62056e-015	-9.17626e-015	4.32883e-015	8.40344e-015	6.32775e-015	1.05166e-014	-5.34225e-015	1.13865e-014	-1.15544e-014	-2.9804e-015	-7.15903e-015	-5.55375e-015	-3.8915e-015	-6.74127e-015	1.84914e-015	-1.07135e-014	8.79366e-015	-3.96051e-015	-1.08895e-014	-8.05455e-015	-7.85808e-015	-3.72867e-015	-1.09235e-014	-8.8347e-015	-9.05891e-015
4.74681e-015	-9.2058e-015	4.54504e-015	8.15076e-015	5.88376e-015	1.04015e-014	-4.80546e-015	1.03939e-014	-1.16153e-014	-3.52644e-015	-8.08435e-015	-6.27904e-015	-4.4655e-015	-7.23033e-015	1.49605e-015	-1.07058e-014	7.67205e-015	-4.10276e-015	-1.07848e-014	-7.93873e-015	-7.58718e-015	-3.68035e-015	-1.11021e-014	-9.89934e-015	-9.18967e-015
4.88058e-015	-9.24265e-015	4.77325e-015	7.86629e-015	5.43804e-015	1.02479e-014	-4.27163e-015	9.37592e-015	-1.17086e-014	-4.07662e-015	-9.01944e-015	-7.01624e-015	-5.03968e-015	-7.72835e-015	1.14461e-015	-1.06933e-014	6.56038e-015	-4.22728e-015	-1.06713e-014	-7.81264e-015	-7.32488e-015	-3.61489e-015	-1.12644e-014	-1.09491e-014	-9.30649e-015
5.01996e-015	-9.28624e-015	5.01252e-015	7.55039e-015	4.99277e-015	1.00559e-014	-3.74383e-015	8.33929e-015	-1.1833e-014	-4.6259e-015	-9.95741e-015	-7.76079e-015	-5.60957e-015	-8.23212e-015	7.96847e-016	-1.06759e-014	5.46618e-015	-4.33135e-015	-1.05484e-014	-7.67598e-015	-7.07184e-015	-3.53238e-015	-1.14086e-014	-1.19764e-014	-9.40858e-015
5.16348e-015	-9.33609e-015	5.26189e-015	7.20335e-015	4.5508e-015	9.82596e-015	-3.22431e-015	7.29139e-015	-1.19863e-014	-5.16949e-015	-1.08912e-014	-8.50864e-015	-6.17068e-015	-8.73779e-015	4.54545e-016	-1.06535e-014	4.39724e-015	-4.41205e-015	-1.04152e-014	-7.52807e-015	-6.82807e-015	-3.43252e-015	-1.15333e-014	-1.29748e-014	-9.49533e-015
5.30909e-015	-9.3913e-015	5.51951e-015	6.8256e-015	4.11409e-015	9.55892e-015	-2.71554e-015	6.23957e-015	-1.2166e-014	-5.70252e-015	-1.18134e-014	-9.25578e-015	-6.7188e-015	-9.24133e-015	1.20032e-016	-1.06264e-014	3.36044e-015	-4.46646e-015	-1.02711e-014	-7.36876e-015	-6.59337e-015	-3.31524e-015	-1.16363e-014	-1.39369e-014	-9.56645e-015
5.45419e-015	-9.45143e-015	5.78343e-015	6.41814e-015	3.68524e-015	9.25633e-015	-2.21998e-015	5.19131e-015	-1.23687e-014	-6.22041e-015	-1.27167e-014	-9.99773e-015	-7.24998e-015	-9.73926e-015	-2.04921e-016	-1.05941e-014	2.36311e-015	-4.49203e-015	-1.01155e-014	-7.19812e-015	-6.36793e-015	-3.18093e-015	-1.17159e-014	-1.48561e-014	-9.62134e-015
5.59637e-015	-9.51595e-015	6.05201e-015	5.98286e-015	3.26615e-015	8.9205e-015	-1.73925e-015	4.15458e-015	-1.25909e-014	-6.71827e-015	-1.35942e-014	-1.07303e-014	-7.76017e-015	-1.02276e-014	-5.19199e-016	-1.05576e-014	1.41211e-015	-4.48597e-015	-9.94756e-015	-7.01569e-015	-6.15146e-015	-3.03049e-015	-1.17711e-014	-1.5726e-014	-9.65967e-015
5.73317e-015	-9.58381e-015	6.32354e-015	5.52152e-015	2.85831e-015	8.55422e-015	-1.27519e-015	3.13723e-015	-1.28288e-014	-7.19167e-015	-1.44385e-014	-1.14493e-014	-8.24547e-015	-1.07022e-014	-8.21121e-016	-1.05166e-014	5.13509e-016	-4.44601e-015	-9.76659e-015	-6.82142e-015	-5.94324e-015	-2.86419e-015	-1.18013e-014	-1.65407e-014	-9.68121e-015
5.86197e-015	-9.65432e-015	6.59579e-015	5.03581e-015	2.46356e-015	8.1602e-015	-8.29186e-016	2.14709e-015	-1.30784e-014	-7.63596e-015	-1.52425e-014	-1.215e-014	-8.70207e-015	-1.11596e-014	-1.10888e-015	-1.0471e-014	-3.2654e-016	-4.37018e-015	-9.57111e-015	-6.61559e-015	-5.74256e-015	-2.68206e-015	-1.18052e-014	-1.72951e-014	-9.68589e-015
5.97975e-015	-9.72646e-015	6.86628e-015	4.52851e-015	2.08372e-015	7.74196e-015	-4.02107e-016	1.19211e-015	-1.3335e-014	-8.04678e-015	-1.59995e-014	-1.28278e-014	-9.12658e-015	-1.1596e-014	-1.38077e-015	-1.0421e-014	-1.10259e-015	-4.25655e-015	-9.36047e-015	-6.39801e-015	-5.54857e-015	-2.4851e-015	-1.1782e-014	-1.79845e-014	-9.67341e-015
6.08398e-015	-9.79937e-015	7.13232e-015	4.00273e-015	1.71998e-015	7.30369e-015	4.6916e-018	2.79775e-016	-1.35933e-014	-8.41974e-015	-1.67029e-014	-1.34783e-014	-9.51618e-015	-1.2008e-014	-1.63584e-015	-1.03671e-014	-1.80979e-015	-4.10344e-015	-9.13351e-015	-6.16876e-015	-5.35998e-015	-2.27407e-015	-1.17315e-014	-1.86045e-014	-9.644e-015
6.17184e-015	-9.87195e-015	7.39148e-015	3.4615e-015	1.37336e-015	6.84977e-015	3.90458e-016	-5.82947e-016	-1.38488e-014	-8.75072e-015	-1.7347e-014	-1.40973e-014	-9.8685e-015	-1.23925e-014	-1.87268e-015	-1.03093e-014	-2.44414e-015	-3.90954e-015	-8.88971e-015	-5.92734e-015	-5.17593e-015	-2.05013e-015	-1.1653e-014	-1.91511e-014	-9.59758e-015
6.24034e-015	-9.94338e-015	7.6411e-015	2.90827e-015	1.04484e-015	6.38475e-015	7.55178e-016	-1.38904e-015	-1.40961e-014	-9.03591e-015	-1.79268e-014	-1.46803e-014	-1.01808e-014	-1.27464e-014	-2.09021e-015	-1.02477e-014	-3.0021e-015	-3.67393e-015	-8.62844e-015	-5.67387e-015	-4.99511e-015	-1.81413e-015	-1.15473e-014	-1.96212e-014	-9.53465e-015
6.28685e-015	-1.00127e-014	7.87874e-015	2.34663e-015	7.35524e-016	5.91377e-015	1.0988e-015	-2.13175e-015	-1.43299e-014	-9.27226e-015	-1.84375e-014	-1.52233e-014	-1.04519e-014	-1.30673e-014	-2.28722e-015	-1.01818e-014	-3.48102e-015	-3.39609e-015	-8.34856e-015	-5.40871e-015	-4.81592e-015	-1.56736e-015	-1.14139e-014	-2.00132e-014	-9.45551e-015
6.30867e-015	-1.00785e-014	8.10149e-015	1.7804e-015	4.46045e-016	5.44268e-015	1.42181e-015	-2.80521e-015	-1.45453e-014	-9.45624e-015	-1.88752e-014	-1.57226e-014	-1.06801e-014	-1.33527e-014	-2.46336e-015	-1.01124e-014	-3.8786e-015	-3.07541e-015	-8.0492e-015	-5.13173e-015	-4.63703e-015	-1.3108e-015	-1.12534e-014	-2.03254e-014	-9.36038e-015
6.30348e-015	-1.01398e-014	8.30635e-015	1.21339e-015	1.76861e-016	4.97679e-015	1.72499e-015	-3.40419e-015	-1.47372e-014	-9.58565e-015	-1.92365e-014	-1.61745e-014	-1.08648e-014	-1.36008e-014	-2.61782e-015	-1.00395e-014	-4.19335e-015	-2.71196e-015	-7.72918e-015	-4.84293e-015	-4.45674e-015	-1.04577e-015	-1.10667e-014	-2.0557e-014	-9.24944e-015
6.26888e-015	-1.01955e-014	8.49119e-015	6.50218e-016	-7.16933e-017	4.52191e-015	2.00909e-015	-3.92436e-015	-1.49006e-014	-9.6589e-015	-1.95188e-014	-1.65762e-014	-1.10054e-014	-1.38096e-014	-2.75013e-015	-9.96319e-015	-4.42526e-015	-2.30616e-015	-7.38823e-015	-4.54218e-015	-4.27323e-015	-7.73254e-016	-1.0855e-014	-2.0708e-014	-9.12274e-015
6.20251e-015	-1.02453e-014	8.65332e-015	9.47828e-017	-2.99873e-016	4.0835e-015	2.27476e-015	-4.36198e-015	-1.50312e-014	-9.67459e-015	-1.972e-014	-1.69252e-014	-1.11019e-014	-1.39784e-014	-2.86014e-015	-9.88331e-015	-4.57427e-015	-1.85833e-015	-7.0258e-015	-4.22942e-015	-4.08505e-015	-4.94519e-016	-1.06194e-014	-2.07788e-014	-8.98051e-015
6.10264e-015	-1.02886e-014	8.78997e-015	-4.49026e-016	-5.07903e-016	3.66669e-015	2.52321e-015	-4.71385e-015	-1.51249e-014	-9.63175e-015	-1.98391e-014	-1.72189e-014	-1.11548e-014	-1.41065e-014	-2.94734e-015	-9.79969e-015	-4.64196e-015	-1.36937e-015	-6.64122e-015	-3.90488e-015	-3.89081e-015	-2.10559e-016	-1.03608e-014	-2.07709e-014	-8.82325e-015
5.96754e-015	-1.03245e-014	8.89881e-015	-9.77075e-016	-6.96431e-016	3.27668e-015	2.75566e-015	-4.97804e-015	-1.5178e-014	-9.53032e-015	-1.98761e-014	-1.7455e-014	-1.11652e-014	-1.41934e-014	-3.01174e-015	-9.71261e-015	-4.62976e-015	-8.40691e-016	-6.23378e-015	-3.56857e-015	-3.68885e-015	7.78368e-017	-1.00813e-014	-2.0686e-014	-8.65084e-015
5.79569e-015	-1.03523e-014	8.97722e-015	-1.48525e-015	-8.66313e-016	2.91928e-015	2.97361e-015	-5.15318e-015	-1.51868e-014	-9.3708e-015	-1.98315e-014	-1.76315e-014	-1.11347e-014	-1.42394e-014	-3.05373e-015	-9.62142e-015	-4.53994e-015	-2.7413e-016	-5.8034e-015	-3.22014e-015	-3.47748e-015	3.69622e-016	-9.78241e-015	-2.05269e-014	-8.46362e-015
5.58608e-015	-1.03716e-014	9.02314e-015	-1.96975e-015	-1.01836e-015	2.59952e-015	3.17865e-015	-5.23857e-015	-1.51486e-014	-9.15387e-015	-1.97069e-014	-1.7747e-014	-1.10656e-014	-1.42453e-014	-3.07349e-015	-9.52638e-015	-4.37539e-015	3.28823e-016	-5.35014e-015	-2.8592e-015	-3.25569e-015	6.63873e-016	-9.46574e-015	-2.02964e-014	-8.26194e-015
5.33788e-015	-1.0382e-014	9.03427e-015	-2.42713e-015	-1.15327e-015	2.32187e-015	3.37233e-015	-5.23491e-015	-1.50607e-014	-8.8808e-015	-1.95051e-014	-1.78005e-014	-1.09602e-014	-1.42119e-014	-3.07155e-015	-9.42675e-015	-4.13977e-015	9.6616e-016	-4.87386e-015	-2.48621e-015	-3.02215e-015	9.59643e-016	-9.13388e-015	-1.99981e-014	-8.04551e-015
5.05029e-015	-1.03836e-014	9.00863e-015	-2.85403e-015	-1.27165e-015	2.09061e-015	3.55669e-015	-5.1435e-015	-1.49218e-014	-8.55408e-015	-1.92292e-014	-1.77912e-014	-1.08216e-014	-1.41407e-014	-3.0488e-015	-9.32246e-015	-3.83761e-015	1.63575e-015	-4.37445e-015	-2.10176e-015	-2.77569e-015	1.2559e-015	-8.78821e-015	-1.96363e-014	-7.81438e-015
4.72328e-015	-1.03762e-014	8.9448e-015	-3.24652e-015	-1.37499e-015	1.90919e-015	3.73405e-015	-4.96679e-015	-1.47308e-014	-8.17623e-015	-1.88831e-014	-1.77187e-014	-1.06532e-014	-1.40339e-014	-3.00581e-015	-9.21301e-015	-3.47393e-015	2.33435e-015	-3.85196e-015	-1.7052e-015	-2.51464e-015	1.55143e-015	-8.43042e-015	-1.92156e-014	-7.5688e-015
4.35716e-015	-1.03601e-014	8.84132e-015	-3.60174e-015	-1.46404e-015	1.78072e-015	3.90611e-015	-4.70803e-015	-1.44866e-014	-7.74993e-015	-1.84712e-014	-1.7583e-014	-1.04587e-014	-1.3894e-014	-2.94295e-015	-9.09804e-015	-3.05414e-015	3.05909e-015	-3.3069e-015	-1.29654e-015	-2.23807e-015	1.8457e-015	-8.06238e-015	-1.87407e-014	-7.30807e-015
3.95282e-015	-1.03356e-014	8.69708e-015	-3.91743e-015	-1.5405e-015	1.70787e-015	4.07484e-015	-4.37146e-015	-1.41896e-014	-7.27881e-015	-1.79995e-014	-1.73844e-014	-1.02423e-014	-1.37234e-014	-2.86114e-015	-8.97716e-015	-2.58358e-015	3.80717e-015	-2.74005e-015	-8.75109e-016	-1.9449e-015	2.13838e-015	-7.68619e-015	-1.82167e-014	-7.03227e-015
3.51118e-015	-1.03034e-014	8.51088e-015	-4.19082e-015	-1.6054e-015	1.69263e-015	4.24181e-015	-3.96188e-015	-1.38409e-014	-6.76662e-015	-1.74738e-014	-1.71238e-014	-1.00083e-014	-1.35256e-014	-2.76153e-015	-8.85021e-015	-2.0676e-015	4.57508e-015	-2.152e-015	-4.40959e-016	-1.6348e-015	2.42912e-015	-7.30408e-015	-1.76493e-014	-6.74118e-015
3.03282e-015	-1.02635e-014	8.28245e-015	-4.41999e-015	-1.65992e-015	1.73704e-015	4.40849e-015	-3.48501e-015	-1.34422e-014	-6.21741e-015	-1.69005e-014	-1.68022e-014	-9.76185e-015	-1.33035e-014	-2.64505e-015	-8.71668e-015	-1.51217e-015	5.35965e-015	-1.54353e-015	5.85403e-018	-1.30734e-015	2.71757e-015	-6.91776e-015	-1.70437e-014	-6.43473e-015
2.51936e-015	-1.02166e-014	8.01141e-015	-4.60385e-015	-1.70486e-015	1.84121e-015	4.5764e-015	-2.94646e-015	-1.29956e-014	-5.63574e-015	-1.62864e-014	-1.64213e-014	-9.50768e-015	-1.30607e-014	-2.5128e-015	-8.57618e-015	-9.24003e-016	6.15736e-015	-9.1532e-016	4.65208e-016	-9.61428e-016	3.00308e-015	-6.52881e-015	-1.64051e-014	-6.11317e-015
1.97278e-015	-1.01633e-014	7.69747e-015	-4.74133e-015	-1.74124e-015	2.00532e-015	4.7469e-015	-2.35296e-015	-1.2504e-014	-5.02603e-015	-1.56388e-014	-1.59825e-014	-9.25084e-015	-1.28009e-014	-2.36601e-015	-8.42879e-015	-3.09332e-016	6.96451e-015	-2.68689e-016	9.37062e-016	-5.96479e-016	3.2853e-015	-6.13921e-015	-1.57397e-014	-5.77615e-015
1.39536e-015	-1.01043e-014	7.34099e-015	-4.83187e-015	-1.77008e-015	2.22872e-015	4.92089e-015	-1.7114e-015	-1.19708e-014	-4.39264e-015	-1.49653e-014	-1.54883e-014	-8.99576e-015	-1.25283e-014	-2.20619e-015	-8.27398e-015	3.25694e-016	7.77759e-015	3.9497e-016	1.42134e-015	-2.12259e-016	3.56425e-015	-5.75079e-015	-1.50531e-014	-5.4237e-015
7.89625e-016	-1.00404e-014	6.94289e-015	-4.87579e-015	-1.79235e-015	2.50993e-015	5.09926e-015	-1.02922e-015	-1.13995e-014	-3.74018e-015	-1.42737e-014	-1.4941e-014	-8.74769e-015	-1.22471e-014	-2.03456e-015	-8.11157e-015	9.74714e-016	8.59291e-015	1.07408e-015	1.91769e-015	1.91216e-016	3.83948e-015	-5.36508e-015	-1.43504e-014	-5.0559e-015
1.58267e-016	-9.97282e-015	6.50431e-015	-4.87326e-015	-1.80922e-015	2.84692e-015	5.28287e-015	-3.14206e-016	-1.07947e-014	-3.07371e-015	-1.35722e-014	-1.43432e-014	-8.51176e-015	-1.19613e-014	-1.85253e-015	-7.941e-015	1.63206e-015	9.40725e-015	1.76699e-015	2.42636e-015	6.14232e-016	4.11115e-015	-4.98311e-015	-1.36372e-014	-4.67267e-015
-4.95552e-016	-9.90283e-015	6.02646e-015	-4.82508e-015	-1.82132e-015	3.23749e-015	5.47197e-015	4.25246e-016	-1.01614e-014	-2.39832e-015	-1.28691e-014	-1.36979e-014	-8.29265e-015	-1.16748e-014	-1.66104e-015	-7.76176e-015	2.2918e-015	1.02168e-014	2.47179e-015	2.947e-015	1.05665e-015	4.379e-015	-4.60603e-015	-1.29188e-014	-4.27429e-015
-1.1688e-015	-9.83138e-015	5.51154e-015	-4.73219e-015	-1.82908e-015	3.6787e-015	5.66729e-015	1.18077e-015	-9.50425e-015	-1.71876e-015	-1.21723e-014	-1.30084e-014	-8.09486e-015	-1.13916e-014	-1.46209e-015	-7.57367e-015	2.94851e-015	1.10179e-014	3.18684e-015	3.47934e-015	1.51765e-015	4.64304e-015	-4.23495e-015	-1.22e-014	-3.86081e-015
-1.85798e-015	-9.75924e-015	4.96118e-015	-4.59667e-015	-1.83316e-015	4.16672e-015	5.86868e-015	1.94463e-015	-8.82874e-015	-1.03974e-015	-1.14893e-014	-1.22783e-014	-7.92302e-015	-1.11156e-014	-1.2572e-015	-7.37681e-015	3.59695e-015	1.18077e-014	3.90966e-015	4.02334e-015	1.99693e-015	4.90341e-015	-3.87076e-015	-1.14851e-014	-3.43226e-015
-2.5594e-015	-9.68725e-015	4.37817e-015	-4.42038e-015	-1.83397e-015	4.69747e-015	6.07626e-015	2.70878e-015	-8.14073e-015	-3.65513e-016	-1.08275e-014	-1.15111e-014	-7.78132e-015	-1.08503e-014	-1.04785e-015	-7.17149e-015	4.23225e-015	1.25829e-014	4.6385e-015	4.57859e-015	2.49409e-015	5.15991e-015	-3.51375e-015	-1.07779e-014	-2.98922e-015
-3.26941e-015	-9.61601e-015	3.76543e-015	-4.20579e-015	-1.83148e-015	5.26582e-015	6.28981e-015	3.46497e-015	-7.44604e-015	2.99889e-016	-1.0194e-014	-1.07108e-014	-7.6737e-015	-1.05992e-014	-8.35793e-016	-6.95806e-015	4.85053e-015	1.33403e-014	5.37085e-015	5.14442e-015	3.00809e-015	5.41268e-015	-3.16402e-015	-1.00826e-014	-2.53243e-015
-3.98433e-015	-9.54616e-015	3.12618e-015	-3.95533e-015	-1.82531e-015	5.86668e-015	6.50899e-015	4.2056e-015	-6.7506e-015	9.52679e-016	-9.59541e-015	-9.88162e-015	-7.60355e-015	-1.03652e-014	-6.22078e-016	-6.73675e-015	5.44784e-015	1.40767e-014	6.10363e-015	5.72032e-015	3.53827e-015	5.66191e-015	-2.82198e-015	-9.40208e-015	-2.06218e-015
-4.69993e-015	-9.47819e-015	2.46395e-015	-3.67224e-015	-1.81572e-015	6.49496e-015	6.73254e-015	4.9231e-015	-6.06036e-015	1.58951e-015	-9.03787e-015	-9.02725e-015	-7.5736e-015	-1.01513e-014	-4.07891e-016	-6.50792e-015	6.02053e-015	1.47892e-014	6.83409e-015	6.30527e-015	4.0837e-015	5.9079e-015	-2.48797e-015	-8.73976e-015	-1.57923e-015
-5.41287e-015	-9.413e-015	1.78232e-015	-3.35969e-015	-1.80227e-015	7.14477e-015	6.95954e-015	5.61078e-015	-5.38117e-015	2.20684e-015	-8.52697e-015	-8.15178e-015	-7.58632e-015	-9.96013e-015	-1.94749e-016	-6.27215e-015	6.56539e-015	1.54745e-014	7.55936e-015	6.89798e-015	4.64325e-015	6.15065e-015	-2.16161e-015	-8.09814e-015	-1.08434e-015
-6.11949e-015	-9.35116e-015	1.0854e-015	-3.02132e-015	-1.78493e-015	7.81009e-015	7.18884e-015	6.26198e-015	-4.71844e-015	2.80228e-015	-8.06821e-015	-7.25892e-015	-7.64385e-015	-9.79376e-015	1.58638e-017	-6.03031e-015	7.08058e-015	1.61308e-014	8.27685e-015	7.49702e-015	5.21641e-015	6.39079e-015	-1.84286e-015	-7.47918e-015	-5.78308e-016
-6.81591e-015	-9.2927e-015	3.77377e-016	-2.66139e-015	-1.76334e-015	8.48515e-015	7.41879e-015	6.87064e-015	-4.0779e-015	3.37384e-015	-7.66619e-015	-6.35264e-015	-7.74777e-015	-9.65374e-015	2.22906e-016	-5.78313e-015	7.56452e-015	1.67556e-014	8.98398e-015	8.10109e-015	5.80197e-015	6.62825e-015	-1.53149e-015	-6.88457e-015	-6.25382e-017
-7.49831e-015	-9.2375e-015	-3.37717e-016	-2.28339e-015	-1.73714e-015	9.16427e-015	7.64818e-015	7.43127e-015	-3.4647e-015	3.91989e-015	-7.3242e-015	-5.43719e-015	-7.89919e-015	-9.54151e-015	4.25108e-016	-5.53156e-015	8.01561e-015	1.7347e-014	9.67788e-015	8.70886e-015	6.39891e-015	6.86334e-015	-1.22698e-015	-6.3153e-015	4.61593e-016
-8.16341e-015	-9.18518e-015	-1.0559e-015	-1.89138e-015	-1.70568e-015	9.84143e-015	7.87575e-015	7.93939e-015	-2.88356e-015	4.43945e-015	-7.04522e-015	-4.51616e-015	-8.09893e-015	-9.45833e-015	6.20659e-016	-5.27693e-015	8.43327e-015	1.79028e-014	1.03557e-014	9.31872e-015	7.00583e-015	7.09594e-015	-9.28661e-016	-5.77256e-015	9.92685e-016
-8.80824e-015	-9.13559e-015	-1.77311e-015	-1.49009e-015	-1.66876e-015	1.05107e-014	8.09936e-015	8.39121e-015	-2.33858e-015	4.93131e-015	-6.83129e-015	-3.59332e-015	-8.34683e-015	-9.40467e-015	8.08602e-016	-5.02045e-015	8.81704e-015	1.84215e-014	1.10149e-014	9.92887e-015	7.6217e-015	7.32608e-015	-6.35879e-016	-5.25663e-015	1.52935e-015
-9.42986e-015	-9.08811e-015	-2.48462e-015	-1.08326e-015	-1.62567e-015	1.11663e-014	8.31752e-015	8.78344e-015	-1.83371e-015	5.39524e-015	-6.68375e-015	-2.67242e-015	-8.64229e-015	-9.3804e-015	9.87409e-016	-4.76328e-015	9.16616e-015	1.89016e-014	1.16526e-014	1.05373e-014	8.24483e-015	7.55399e-015	-3.48042e-016	-4.76766e-015	2.06948e-015
-1.00256e-014	-9.04219e-015	-3.18566e-015	-6.74927e-016	-1.57566e-015	1.18029e-014	8.52842e-015	9.11393e-015	-1.37182e-015	5.83166e-015	-6.60298e-015	-1.7567e-015	-8.98389e-015	-9.38491e-015	1.15611e-015	-4.50709e-015	9.48181e-015	1.93422e-014	1.22661e-014	1.11424e-014	8.87364e-015	7.77958e-015	-6.40463e-017	-4.30543e-015	2.61165e-015
-1.05933e-014	-8.99696e-015	-3.8718e-015	-2.68842e-016	-1.51814e-015	1.24158e-014	8.7304e-015	9.38092e-015	-9.55505e-016	6.24153e-015	-6.58879e-015	-8.4924e-016	-9.37033e-015	-9.41691e-015	1.31397e-015	-4.25367e-015	9.76505e-015	1.97423e-014	1.28532e-014	1.17423e-014	9.50708e-015	8.00321e-015	2.17382e-016	-3.86924e-015	3.1542e-015
-1.11312e-014	-8.95173e-015	-4.53872e-015	1.31317e-016	-1.45265e-015	1.30002e-014	8.92195e-015	9.58333e-015	-5.86761e-016	6.6257e-015	-6.64018e-015	4.70594e-017	-9.79918e-015	-9.4752e-015	1.46026e-015	-4.00438e-015	1.00166e-014	2.01015e-014	1.34115e-014	1.23349e-014	1.01442e-014	8.22511e-015	4.96825e-016	-3.45866e-015	3.69522e-015
-1.16368e-014	-8.90483e-015	-5.18199e-015	5.22043e-016	-1.37849e-015	1.3552e-014	9.10187e-015	9.72165e-015	-2.66782e-016	6.98567e-015	-6.7546e-015	9.29467e-016	-1.02676e-014	-9.55829e-015	1.59411e-015	-3.76049e-015	1.02383e-014	2.04194e-014	1.39384e-014	1.29179e-014	1.07833e-014	8.44533e-015	7.75078e-016	-3.07218e-015	4.23246e-015
-1.21089e-014	-8.85465e-015	-5.79721e-015	9.00403e-016	-1.29488e-015	1.40679e-014	9.2688e-015	9.79683e-015	4.14846e-018	7.32342e-015	-6.92944e-015	1.7955e-015	-1.07721e-014	-9.66347e-015	1.71534e-015	-3.52373e-015	1.04319e-014	2.06958e-014	1.44327e-014	1.34893e-014	1.14232e-014	8.66425e-015	1.05305e-015	-2.70857e-015	4.76452e-015
-1.25468e-014	-8.79939e-015	-6.38042e-015	1.26375e-015	-1.20161e-015	1.45451e-014	9.42163e-015	9.8106e-015	2.25729e-016	7.64123e-015	-7.16135e-015	2.64321e-015	-1.13096e-014	-9.78802e-015	1.82372e-015	-3.29543e-015	1.05996e-014	2.09309e-014	1.48928e-014	1.40467e-014	1.20628e-014	8.88188e-015	1.3318e-015	-2.36619e-015	5.28964e-015
-1.29495e-014	-8.73728e-015	-6.92835e-015	1.60947e-015	-1.09842e-015	1.49818e-014	9.55956e-015	9.7653e-015	3.98854e-016	7.94189e-015	-7.44636e-015	3.47081e-015	-1.18757e-014	-9.92888e-015	1.91884e-015	-3.07701e-015	1.07435e-014	2.11253e-014	1.53173e-014	1.45877e-014	1.27009e-014	9.09855e-015	1.61235e-015	-2.043e-015	5.80604e-015
-1.33166e-014	-8.66651e-015	-7.43747e-015	1.93533e-015	-9.85114e-016	1.53762e-014	9.68173e-015	9.66359e-015	5.25618e-016	8.22823e-015	-7.78016e-015	4.27657e-015	-1.24663e-014	-1.0083e-014	2.0003e-015	-2.86979e-015	1.08663e-014	2.12796e-014	1.57053e-014	1.51106e-014	1.33365e-014	9.31449e-015	1.89535e-015	-1.7374e-015	6.31201e-015
-1.36481e-014	-8.58485e-015	-7.90452e-015	2.23911e-015	-8.61261e-016	1.57267e-014	9.78725e-015	9.50937e-015	6.07781e-016	8.50329e-015	-8.15759e-015	5.05937e-015	-1.30764e-014	-1.02468e-014	2.06809e-015	-2.67537e-015	1.09707e-014	2.13951e-014	1.60559e-014	1.56132e-014	1.39689e-014	9.52975e-015	2.18175e-015	-1.44758e-015	6.80602e-015
-1.39447e-014	-8.4902e-015	-8.32677e-015	2.51928e-015	-7.27372e-016	1.60329e-014	9.87616e-015	9.30713e-015	6.47882e-016	8.77039e-015	-8.57254e-015	5.81847e-015	-1.37013e-014	-1.04167e-014	2.12256e-015	-2.49508e-015	1.10588e-014	2.14727e-014	1.63693e-014	1.60933e-014	1.45973e-014	9.74469e-015	2.47245e-015	-1.17138e-015	7.28701e-015
-1.42069e-014	-8.38019e-015	-8.70177e-015	2.77451e-015	-5.83721e-016	1.62945e-014	9.9482e-015	9.0619e-015	6.49652e-016	9.03264e-015	-9.01914e-015	6.55385e-015	-1.43359e-014	-1.05891e-014	2.16427e-015	-2.32995e-015	1.11324e-014	2.15138e-014	1.6645e-014	1.65494e-014	1.52205e-014	9.95999e-015	2.76791e-015	-9.06701e-016	7.75357e-015
-1.44356e-014	-8.25269e-015	-9.02732e-015	3.00431e-015	-4.30566e-016	1.65124e-014	1.00036e-014	8.77855e-015	6.1665e-016	9.29342e-015	-9.49141e-015	7.2652e-015	-1.49748e-014	-1.07599e-014	2.1935e-015	-2.18102e-015	1.11938e-014	2.15202e-014	1.68833e-014	1.69799e-014	1.58373e-014	1.01764e-014	3.06894e-015	-6.51566e-016	8.20456e-015
-1.46323e-014	-8.10587e-015	-9.30205e-015	3.20827e-015	-2.68338e-016	1.66873e-014	1.00428e-014	8.46232e-015	5.53333e-016	9.55633e-015	-9.98296e-015	7.95233e-015	-1.56127e-014	-1.09254e-014	2.21101e-015	-2.0494e-015	1.12456e-014	2.14934e-014	1.70851e-014	1.73832e-014	1.6447e-014	1.03938e-014	3.37596e-015	-4.04105e-016	8.63863e-015
-1.47984e-014	-7.93737e-015	-9.52479e-015	3.38655e-015	-9.73205e-017	1.68207e-014	1.00666e-014	8.11926e-015	4.64725e-016	9.82416e-015	-1.04875e-014	8.61505e-015	-1.62445e-014	-1.10822e-014	2.21758e-015	-1.935e-015	1.12891e-014	2.14359e-014	1.72513e-014	1.7758e-014	1.70489e-014	1.06124e-014	3.68927e-015	-1.62507e-016	9.05511e-015
-1.49352e-014	-7.7452e-015	-9.69498e-015	3.53929e-015	8.15708e-017	1.69149e-014	1.00761e-014	7.75531e-015	3.55379e-016	1.00995e-014	-1.09982e-014	9.25421e-015	-1.68647e-014	-1.12255e-014	2.21417e-015	-1.83863e-015	1.13264e-014	2.13496e-014	1.73831e-014	1.81035e-014	1.76419e-014	1.08325e-014	4.00911e-015	7.49028e-017	9.45344e-015
-1.50445e-014	-7.52794e-015	-9.81283e-015	3.6675e-015	2.67903e-016	1.69728e-014	1.00721e-014	7.3764e-015	2.30294e-016	1.03856e-014	-1.15086e-014	9.87026e-015	-1.74682e-014	-1.1352e-014	2.20183e-015	-1.76013e-015	1.13591e-014	2.12371e-014	1.74822e-014	1.84183e-014	1.8226e-014	1.10549e-014	4.33562e-015	3.1034e-016	9.8335e-015
-1.51285e-014	-7.28394e-015	-9.87826e-015	3.77189e-015	4.6059e-016	1.69969e-014	1.00555e-014	6.98889e-015	9.42236e-017	1.06848e-014	-1.20122e-014	1.04639e-014	-1.80498e-014	-1.14587e-014	2.18134e-015	-1.69945e-015	1.13886e-014	2.11007e-014	1.75504e-014	1.87015e-014	1.88006e-014	1.12799e-014	4.66854e-015	5.45352e-016	1.01951e-014
-1.51896e-014	-7.0117e-015	-9.89203e-015	3.85362e-015	6.58115e-016	1.69903e-014	1.00278e-014	6.59872e-015	-4.7643e-017	1.09991e-014	-1.25032e-014	1.10365e-014	-1.86045e-014	-1.1542e-014	2.15428e-015	-1.65664e-015	1.14161e-014	2.09433e-014	1.75897e-014	1.89529e-014	1.9365e-014	1.15079e-014	5.008e-015	7.81281e-016	1.05381e-014
-1.52301e-014	-6.71027e-015	-9.85554e-015	3.91424e-015	8.59029e-016	1.6956e-014	9.9904e-015	6.21162e-015	-1.89661e-016	1.13306e-014	-1.2976e-014	1.15892e-014	-1.91277e-014	-1.15991e-014	2.12173e-015	-1.63101e-015	1.14421e-014	2.07675e-014	1.76024e-014	1.91719e-014	1.99186e-014	1.17398e-014	5.3537e-015	1.01965e-015	1.08631e-014
-1.52523e-014	-6.37885e-015	-9.77036e-015	3.95512e-015	1.0621e-015	1.68973e-014	9.94542e-015	5.83337e-015	-3.26679e-016	1.16808e-014	-1.34245e-014	1.21232e-014	-1.96155e-014	-1.16275e-014	2.08502e-015	-1.62193e-015	1.14674e-014	2.05759e-014	1.75909e-014	1.93589e-014	2.04612e-014	1.19764e-014	5.70549e-015	1.26161e-015	1.11709e-014
-1.52584e-014	-6.01696e-015	-9.63875e-015	3.97847e-015	1.26612e-015	1.68177e-014	9.8948e-015	5.46946e-015	-4.53483e-016	1.20505e-014	-1.38439e-014	1.26402e-014	-2.00639e-014	-1.1625e-014	2.04612e-015	-1.62825e-015	1.14922e-014	2.03721e-014	1.75581e-014	1.95144e-014	2.0992e-014	1.22183e-014	6.06337e-015	1.50848e-015	1.14618e-014
-1.5251e-014	-5.62418e-015	-9.46341e-015	3.98639e-015	1.46988e-015	1.67208e-014	9.84054e-015	5.1245e-015	-5.65387e-016	1.24408e-014	-1.42293e-014	1.31415e-014	-2.04693e-014	-1.15891e-014	2.00641e-015	-1.64863e-015	1.15168e-014	2.01591e-014	1.75066e-014	1.96393e-014	2.15108e-014	1.24663e-014	6.42755e-015	1.7608e-015	1.17372e-014
-1.52327e-014	-5.20067e-015	-9.2474e-015	3.98117e-015	1.67183e-015	1.66101e-014	9.78446e-015	4.80321e-015	-6.58061e-016	1.28518e-014	-1.45769e-014	1.36279e-014	-2.08287e-014	-1.15187e-014	1.96759e-015	-1.68175e-015	1.15412e-014	1.99398e-014	1.74394e-014	1.97349e-014	2.20175e-014	1.2721e-014	6.79762e-015	2.01926e-015	1.19981e-014
-1.52053e-014	-4.74654e-015	-8.99377e-015	3.9649e-015	1.87052e-015	1.6489e-014	9.72889e-015	4.51027e-015	-7.2763e-016	1.32834e-014	-1.48833e-014	1.41008e-014	-2.11397e-014	-1.14124e-014	1.93133e-015	-1.72613e-015	1.15643e-014	1.97174e-014	1.73602e-014	1.98018e-014	2.25123e-014	1.2983e-014	7.17303e-015	2.28479e-015	1.22457e-014
-1.51711e-014	-4.26278e-015	-8.70627e-015	3.94e-015	2.06471e-015	1.63605e-014	9.67561e-015	4.24916e-015	-7.70358e-016	1.37354e-014	-1.51452e-014	1.45619e-014	-2.14001e-014	-1.12694e-014	1.89931e-015	-1.77992e-015	1.15863e-014	1.94951e-014	1.72724e-014	1.98421e-014	2.2995e-014	1.32531e-014	7.55381e-015	2.55808e-015	1.24814e-014
-1.5132e-014	-3.7504e-015	-8.389e-015	3.90873e-015	2.25306e-015	1.62279e-014	9.62664e-015	4.02302e-015	-7.82743e-016	1.42072e-014	-1.536e-014	1.50123e-014	-2.16082e-014	-1.10895e-014	1.87314e-015	-1.84091e-015	1.16068e-014	1.9276e-014	1.71792e-014	1.98578e-014	2.34656e-014	1.35316e-014	7.93998e-015	2.83978e-015	1.27066e-014
-1.50897e-014	-3.21077e-015	-8.0462e-015	3.87333e-015	2.43423e-015	1.60942e-014	9.58339e-015	3.83425e-015	-7.62111e-016	1.46973e-014	-1.55265e-014	1.54535e-014	-2.17638e-014	-1.08727e-014	1.85401e-015	-1.90696e-015	1.1625e-014	1.90633e-014	1.70838e-014	1.98511e-014	2.39241e-014	1.3819e-014	8.33137e-015	3.13075e-015	1.29231e-014
-1.50461e-014	-2.64586e-015	-7.68288e-015	3.8356e-015	2.60646e-015	1.59617e-014	9.5476e-015	3.68498e-015	-7.05516e-016	1.52045e-014	-1.56438e-014	1.58858e-014	-2.18665e-014	-1.06197e-014	1.84363e-015	-1.97614e-015	1.16401e-014	1.88603e-014	1.69891e-014	1.9824e-014	2.43705e-014	1.41159e-014	8.72736e-015	3.43121e-015	1.31321e-014
-1.5003e-014	-2.05768e-015	-7.30331e-015	3.7975e-015	2.76846e-015	1.58324e-014	9.52112e-015	3.5766e-015	-6.11708e-016	1.57267e-014	-1.5711e-014	1.63098e-014	-2.19162e-014	-1.03314e-014	1.84335e-015	-2.04649e-015	1.16508e-014	1.86698e-014	1.68983e-014	1.97789e-014	2.48052e-014	1.44227e-014	9.12761e-015	3.74116e-015	1.33353e-014
-1.49618e-014	-1.44851e-015	-6.91226e-015	3.76062e-015	2.91948e-015	1.57078e-014	9.50525e-015	3.50985e-015	-4.79634e-016	1.62615e-014	-1.57282e-014	1.67263e-014	-2.19136e-014	-1.00095e-014	1.85396e-015	-2.11582e-015	1.16561e-014	1.84946e-014	1.68143e-014	1.97184e-014	2.52283e-014	1.47396e-014	9.53222e-015	4.061e-015	1.35347e-014
-1.49238e-014	-8.21188e-016	-6.51495e-015	3.72645e-015	3.05807e-015	1.5589e-014	9.50111e-015	3.48454e-015	-3.0887e-016	1.68069e-014	-1.5696e-014	1.71355e-014	-2.18598e-014	-9.65591e-015	1.87671e-015	-2.18184e-015	1.16542e-014	1.83379e-014	1.67396e-014	1.96455e-014	2.56401e-014	1.5067e-014	9.94113e-015	4.39124e-015	1.37323e-014
-1.48897e-014	-1.79024e-016	-6.1162e-015	3.69619e-015	3.18309e-015	1.54764e-014	9.50998e-015	3.50059e-015	-9.92666e-017	1.73606e-014	-1.56158e-014	1.75381e-014	-2.17563e-014	-9.27277e-015	1.91246e-015	-2.24257e-015	1.16441e-014	1.82023e-014	1.66769e-014	1.95629e-014	2.60407e-014	1.54044e-014	1.03543e-014	4.73207e-015	1.39296e-014
-1.48601e-014	4.74259e-016	-5.72093e-015	3.67032e-015	3.29417e-015	1.53711e-014	9.53236e-015	3.55692e-015	1.48638e-016	1.79198e-014	-1.54895e-014	1.79345e-014	-2.16053e-014	-8.86275e-015	1.9615e-015	-2.29571e-015	1.16251e-014	1.80897e-014	1.66289e-014	1.94734e-014	2.64301e-014	1.57517e-014	1.07715e-014	5.08364e-015	1.41279e-014
-1.48355e-014	1.13544e-015	-5.33429e-015	3.64985e-015	3.39018e-015	1.5273e-014	9.56845e-015	3.65248e-015	4.33934e-016	1.84819e-014	-1.532e-014	1.83246e-014	-2.14098e-014	-8.42826e-015	2.02412e-015	-2.33936e-015	1.15957e-014	1.80026e-014	1.6597e-014	1.93803e-014	2.68086e-014	1.61088e-014	1.11925e-014	5.44583e-015	1.43285e-014
-1.48164e-014	1.80062e-015	-4.96095e-015	3.63542e-015	3.47073e-015	1.51819e-014	9.61904e-015	3.7854e-015	7.55015e-016	1.90443e-014	-1.51098e-014	1.87078e-014	-2.1173e-014	-7.97241e-015	2.10021e-015	-2.37192e-015	1.15552e-014	1.79427e-014	1.6583e-014	1.92863e-014	2.71766e-014	1.6475e-014	1.16175e-014	5.81915e-015	1.45325e-014
-1.48026e-014	2.46584e-015	-4.60551e-015	3.62693e-015	3.53568e-015	1.50972e-014	9.68419e-015	3.95374e-015	1.1098e-015	1.9604e-014	-1.48623e-014	1.90837e-014	-2.08985e-014	-7.49845e-015	2.1901e-015	-2.39087e-015	1.1503e-014	1.79121e-014	1.65886e-014	1.9194e-014	2.75347e-014	1.68502e-014	1.20466e-014	6.20388e-015	1.4741e-014
-1.47939e-014	3.12679e-015	-4.2724e-015	3.62451e-015	3.58484e-015	1.50179e-014	9.76377e-015	4.15492e-015	1.49622e-015	2.01578e-014	-1.45815e-014	1.94513e-014	-2.05903e-014	-7.01012e-015	2.29366e-015	-2.39519e-015	1.14387e-014	1.7912e-014	1.66151e-014	1.91062e-014	2.78829e-014	1.72337e-014	1.24804e-014	6.59971e-015	1.49548e-014
-1.47902e-014	3.77984e-015	-3.9658e-015	3.62792e-015	3.61873e-015	1.49429e-014	9.85732e-015	4.38577e-015	1.91152e-015	2.0703e-014	-1.42714e-014	1.98097e-014	-2.02525e-014	-6.51104e-015	2.41079e-015	-2.38385e-015	1.13619e-014	1.79438e-014	1.66635e-014	1.90259e-014	2.82219e-014	1.76249e-014	1.29187e-014	7.00671e-015	1.51742e-014
-1.47912e-014	4.42115e-015	-3.68948e-015	3.63666e-015	3.63734e-015	1.48704e-014	9.964e-015	4.64278e-015	2.35303e-015	2.12376e-014	-1.39364e-014	2.01582e-014	-1.98893e-014	-6.00469e-015	2.54053e-015	-2.35555e-015	1.12723e-014	1.80086e-014	1.67342e-014	1.8956e-014	2.85526e-014	1.80227e-014	1.33615e-014	7.42497e-015	1.53999e-014
-1.47965e-014	5.04664e-015	-3.44696e-015	3.65027e-015	3.64107e-015	1.47988e-014	1.00828e-014	4.92255e-015	2.81755e-015	2.1759e-014	-1.35803e-014	2.04958e-014	-1.95057e-014	-5.49471e-015	2.6822e-015	-2.30975e-015	1.11698e-014	1.81072e-014	1.68274e-014	1.88983e-014	2.88758e-014	1.84258e-014	1.38089e-014	7.85479e-015	1.56318e-014
-1.48052e-014	5.65225e-015	-3.24113e-015	3.66759e-015	3.6301e-015	1.47266e-014	1.02127e-014	5.22167e-015	3.30138e-015	2.22651e-014	-1.32078e-014	2.08213e-014	-1.91066e-014	-4.98449e-015	2.83473e-015	-2.24614e-015	1.10548e-014	1.82401e-014	1.69428e-014	1.88544e-014	2.91921e-014	1.88333e-014	1.4261e-014	8.29629e-015	1.587e-014
-1.48168e-014	6.23461e-015	-3.07501e-015	3.68728e-015	3.60518e-015	1.46519e-014	1.03522e-014	5.53619e-015	3.801e-015	2.27542e-014	-1.28232e-014	2.11331e-014	-1.86967e-014	-4.47748e-015	2.99686e-015	-2.16376e-015	1.09277e-014	1.84074e-014	1.70802e-014	1.88264e-014	2.95015e-014	1.92437e-014	1.47178e-014	8.74931e-015	1.61141e-014
-1.48306e-014	6.79002e-015	-2.95116e-015	3.70799e-015	3.56689e-015	1.45725e-014	1.05e-014	5.86242e-015	4.31309e-015	2.32252e-014	-1.24312e-014	2.14299e-014	-1.82812e-014	-3.97753e-015	3.16743e-015	-2.06254e-015	1.0789e-014	1.86089e-014	1.72394e-014	1.88157e-014	2.98048e-014	1.96557e-014	1.51794e-014	9.21421e-015	1.63634e-014
-1.4846e-014	7.31472e-015	-2.87094e-015	3.72813e-015	3.516e-015	1.44867e-014	1.06549e-014	6.19638e-015	4.83396e-015	2.3677e-014	-1.20363e-014	2.17105e-014	-1.78654e-014	-3.48777e-015	3.34441e-015	-1.94284e-015	1.06403e-014	1.88441e-014	1.74187e-014	1.88238e-014	3.01027e-014	2.00676e-014	1.56456e-014	9.69088e-015	1.66177e-014
-1.48622e-014	7.80595e-015	-2.83596e-015	3.74627e-015	3.45357e-015	1.43927e-014	1.08149e-014	6.53403e-015	5.36005e-015	2.41086e-014	-1.1643e-014	2.19736e-014	-1.74545e-014	-3.01149e-015	3.52598e-015	-1.80529e-015	1.04822e-014	1.9112e-014	1.76169e-014	1.88512e-014	3.0396e-014	2.04776e-014	1.61164e-014	1.01794e-014	1.68754e-014
-1.48786e-014	8.2609e-015	-2.84734e-015	3.76065e-015	3.38055e-015	1.42886e-014	1.09784e-014	6.87227e-015	5.88824e-015	2.45192e-014	-1.12554e-014	2.22177e-014	-1.70531e-014	-2.55162e-015	3.71023e-015	-1.65077e-015	1.03157e-014	1.94116e-014	1.78321e-014	1.8898e-014	3.06853e-014	2.08839e-014	1.65912e-014	1.06796e-014	1.71353e-014
-1.48947e-014	8.67751e-015	-2.90561e-015	3.76982e-015	3.29809e-015	1.41727e-014	1.11439e-014	7.20803e-015	6.41496e-015	2.49095e-014	-1.08775e-014	2.24421e-014	-1.66659e-014	-2.11057e-015	3.89497e-015	-1.48034e-015	1.01428e-014	1.97418e-014	1.80628e-014	1.89642e-014	3.09706e-014	2.12849e-014	1.70699e-014	1.11912e-014	1.73963e-014
-1.49101e-014	9.05364e-015	-3.01071e-015	3.77186e-015	3.20731e-015	1.40437e-014	1.13092e-014	7.53846e-015	6.9371e-015	2.52796e-014	-1.05126e-014	2.26457e-014	-1.62974e-014	-1.69066e-015	4.07848e-015	-1.29511e-015	9.96511e-015	2.01008e-014	1.8307e-014	1.90499e-014	3.12524e-014	2.16787e-014	1.75518e-014	1.17141e-014	1.76565e-014
-1.49243e-014	9.38764e-015	-3.16247e-015	3.76525e-015	3.1094e-015	1.39008e-014	1.14727e-014	7.86048e-015	7.45197e-015	2.56304e-014	-1.01641e-014	2.28278e-014	-1.59516e-014	-1.2942e-015	4.25837e-015	-1.09658e-015	9.78398e-015	2.0487e-014	1.8563e-014	1.91543e-014	3.15315e-014	2.20638e-014	1.80368e-014	1.22479e-014	1.79145e-014
-1.49373e-014	9.67779e-015	-3.3599e-015	3.74881e-015	3.00549e-015	1.37429e-014	1.16326e-014	8.17116e-015	7.95679e-015	2.59628e-014	-9.83502e-015	2.29879e-014	-1.56324e-014	-9.23252e-016	4.4328e-015	-8.8663e-016	9.602e-015	2.08981e-014	1.8829e-014	1.92764e-014	3.18081e-014	2.24384e-014	1.85237e-014	1.2792e-014	1.81682e-014
-1.49489e-014	9.9232e-015	-3.60146e-015	3.72103e-015	2.89668e-015	1.35698e-014	1.17874e-014	8.46825e-015	8.4493e-015	2.6278e-014	-9.52792e-015	2.31261e-014	-1.53432e-014	-5.79318e-016	4.59921e-015	-6.66984e-016	9.42092e-015	2.13321e-014	1.91025e-014	1.94153e-014	3.20831e-014	2.2801e-014	1.90114e-014	1.33462e-014	1.84162e-014
-1.49594e-014	1.01239e-014	-3.88547e-015	3.68097e-015	2.78436e-015	1.33816e-014	1.19359e-014	8.74992e-015	8.92821e-015	2.65777e-014	-9.24482e-015	2.32423e-014	-1.50873e-014	-2.63074e-016	4.7558e-015	-4.3971e-016	9.24293e-015	2.17865e-014	1.93811e-014	1.95697e-014	3.23571e-014	2.315e-014	1.94993e-014	1.39096e-014	1.86567e-014
-1.49687e-014	1.02797e-014	-4.20978e-015	3.62767e-015	2.66959e-015	1.31787e-014	1.20767e-014	9.01517e-015	9.39173e-015	2.68639e-014	-8.98692e-015	2.3337e-014	-1.48673e-014	2.45808e-017	4.9001e-015	-2.06793e-016	9.07042e-015	2.22585e-014	1.96632e-014	1.97377e-014	3.26299e-014	2.34831e-014	1.99866e-014	1.44813e-014	1.88877e-014
-1.4977e-014	1.03902e-014	-4.57189e-015	3.56041e-015	2.55323e-015	1.29618e-014	1.22086e-014	9.26331e-015	9.83908e-015	2.71389e-014	-8.7553e-015	2.34111e-014	-1.46853e-014	2.83316e-016	5.03034e-015	2.98325e-017	8.90529e-015	2.27457e-014	1.99459e-014	1.99171e-014	3.29021e-014	2.37986e-014	2.04722e-014	1.50604e-014	1.91071e-014
-1.49848e-014	1.04564e-014	-4.96906e-015	3.47853e-015	2.43669e-015	1.27332e-014	1.23307e-014	9.49422e-015	1.02695e-014	2.74052e-014	-8.5507e-015	2.34655e-014	-1.45435e-014	5.13466e-016	5.14483e-015	2.67843e-016	8.74944e-015	2.32451e-014	2.02271e-014	2.01051e-014	3.3174e-014	2.40951e-014	2.09548e-014	1.56457e-014	1.93136e-014
-1.49927e-014	1.04795e-014	-5.39823e-015	3.38203e-015	2.32057e-015	1.24937e-014	1.24423e-014	9.70749e-015	1.06824e-014	2.76651e-014	-8.37365e-015	2.35017e-014	-1.44431e-014	7.14994e-016	5.24235e-015	5.05291e-016	8.60474e-015	2.37542e-014	2.05048e-014	2.02993e-014	3.3446e-014	2.43719e-014	2.14321e-014	1.62359e-014	1.95053e-014
-1.5002e-014	1.0461e-014	-5.85596e-015	3.27103e-015	2.2058e-015	1.22452e-014	1.2543e-014	9.90343e-015	1.10781e-014	2.79215e-014	-8.22371e-015	2.35209e-014	-1.43851e-014	8.88619e-016	5.32097e-015	7.40053e-016	8.4732e-015	2.42696e-014	2.0777e-014	2.04966e-014	3.3718e-014	2.46279e-014	2.19027e-014	1.683e-014	1.96806e-014
-1.5014e-014	1.04026e-014	-6.33894e-015	3.14579e-015	2.09278e-015	1.199e-014	1.26323e-014	1.0083e-014	1.1457e-014	2.81775e-014	-8.10004e-015	2.35249e-014	-1.43696e-014	1.03529e-015	5.37909e-015	9.70432e-016	8.35673e-015	2.47886e-014	2.10422e-014	2.06945e-014	3.39906e-014	2.48622e-014	2.23646e-014	1.74263e-014	1.98377e-014
-1.50294e-014	1.03056e-014	-6.84392e-015	3.00721e-015	1.98251e-015	1.17306e-014	1.27103e-014	1.02472e-014	1.18198e-014	2.84354e-014	-8.00149e-015	2.35161e-014	-1.43968e-014	1.15606e-015	5.41609e-015	1.19438e-015	8.25697e-015	2.53083e-014	2.12983e-014	2.08897e-014	3.42633e-014	2.50741e-014	2.2816e-014	1.80234e-014	1.99758e-014
-1.50497e-014	1.01727e-014	-7.36705e-015	2.85625e-015	1.8754e-015	1.14702e-014	1.27771e-014	1.03974e-014	1.21675e-014	2.8698e-014	-7.92666e-015	2.34966e-014	-1.44664e-014	1.25252e-015	5.43101e-015	1.40972e-015	8.17523e-015	2.58255e-014	2.1544e-014	2.10791e-014	3.45361e-014	2.5263e-014	2.32549e-014	1.86196e-014	2.00937e-014
-1.50763e-014	1.00069e-014	-7.90427e-015	2.69389e-015	1.77185e-015	1.12122e-014	1.28327e-014	1.05352e-014	1.25014e-014	2.89677e-014	-7.87372e-015	2.34698e-014	-1.45774e-014	1.3266e-015	5.42318e-015	1.61522e-015	8.11287e-015	2.63379e-014	2.1778e-014	2.12599e-014	3.48087e-014	2.54286e-014	2.36797e-014	1.92132e-014	2.01905e-014
-1.51106e-014	9.81087e-015	-8.45192e-015	2.52144e-015	1.67204e-015	1.09599e-014	1.28778e-014	1.06627e-014	1.28229e-014	2.92471e-014	-7.84073e-015	2.34385e-014	-1.47282e-014	1.37984e-015	5.3922e-015	1.80975e-015	8.07091e-015	2.68424e-014	2.19991e-014	2.14293e-014	3.5081e-014	2.55709e-014	2.40881e-014	1.98022e-014	2.02658e-014
-1.5154e-014	9.58778e-015	-9.00656e-015	2.34092e-015	1.57614e-015	1.07166e-014	1.29129e-014	1.07821e-014	1.31335e-014	2.95384e-014	-7.82544e-015	2.34054e-014	-1.49174e-014	1.41473e-015	5.33813e-015	1.99187e-015	8.05016e-015	2.73367e-014	2.22067e-014	2.15841e-014	3.53526e-014	2.56899e-014	2.44779e-014	2.03845e-014	2.03192e-014
-1.52084e-014	9.34044e-015	-9.56439e-015	2.15462e-015	1.48398e-015	1.04855e-014	1.29392e-014	1.08961e-014	1.34344e-014	2.98431e-014	-7.82518e-015	2.33741e-014	-1.51424e-014	1.43319e-015	5.26124e-015	2.16033e-015	8.05147e-015	2.78183e-014	2.23997e-014	2.17215e-014	3.56231e-014	2.57864e-014	2.48471e-014	2.0958e-014	2.03505e-014
-1.52751e-014	9.07162e-015	-1.0122e-014	1.96505e-015	1.39528e-015	1.02698e-014	1.29581e-014	1.10062e-014	1.37279e-014	3.0163e-014	-7.83725e-015	2.33481e-014	-1.54009e-014	1.4375e-015	5.16159e-015	2.31393e-015	8.07523e-015	2.82849e-014	2.2578e-014	2.18391e-014	3.58923e-014	2.58603e-014	2.51934e-014	2.15204e-014	2.03599e-014
-1.53559e-014	8.78424e-015	-1.06759e-014	1.77458e-015	1.30989e-015	1.00733e-014	1.29706e-014	1.11148e-014	1.40155e-014	3.04991e-014	-7.85861e-015	2.33305e-014	-1.56905e-014	1.42995e-015	5.0404e-015	2.452e-015	8.12093e-015	2.87341e-014	2.2741e-014	2.19342e-014	3.61595e-014	2.59127e-014	2.55149e-014	2.2069e-014	2.03475e-014
-1.54524e-014	8.48126e-015	-1.12233e-014	1.58597e-015	1.22775e-015	9.89878e-015	1.29782e-014	1.12249e-014	1.42993e-014	3.08521e-014	-7.88661e-015	2.33241e-014	-1.60084e-014	1.41277e-015	4.89857e-015	2.57449e-015	8.18813e-015	2.91638e-014	2.28886e-014	2.20043e-014	3.64235e-014	2.5944e-014	2.58096e-014	2.26014e-014	2.03138e-014
-1.55658e-014	8.16543e-015	-1.1762e-014	1.40169e-015	1.14822e-015	9.74968e-015	1.29819e-014	1.13395e-014	1.45805e-014	3.12221e-014	-7.91839e-015	2.33321e-014	-1.63512e-014	1.3881e-015	4.73738e-015	2.68079e-015	8.27648e-015	2.95719e-014	2.30209e-014	2.20473e-014	3.66835e-014	2.59553e-014	2.60757e-014	2.31155e-014	2.02598e-014
-1.56975e-014	7.83945e-015	-1.22891e-014	1.22441e-015	1.07084e-015	9.6279e-015	1.29834e-014	1.14605e-014	1.48606e-014	3.16094e-014	-7.95116e-015	2.33574e-014	-1.6716e-014	1.35859e-015	4.55831e-015	2.77062e-015	8.38508e-015	2.99569e-014	2.31385e-014	2.20615e-014	3.69394e-014	2.59479e-014	2.63113e-014	2.36093e-014	2.01865e-014
-1.58487e-014	7.50607e-015	-1.28023e-014	1.05702e-015	9.94658e-016	9.53628e-015	1.29842e-014	1.15902e-014	1.51414e-014	3.20135e-014	-7.98226e-015	2.34032e-014	-1.7099e-014	1.3262e-015	4.36309e-015	2.8445e-015	8.51256e-015	3.0317e-014	2.32417e-014	2.20457e-014	3.719e-014	2.59229e-014	2.65149e-014	2.40807e-014	2.00951e-014
-1.60207e-014	7.16755e-015	-1.32995e-014	9.02257e-016	9.19305e-016	9.47659e-015	1.29857e-014	1.17311e-014	1.54239e-014	3.24338e-014	-8.00891e-015	2.34728e-014	-1.74966e-014	1.29285e-015	4.1535e-015	2.90284e-015	8.65778e-015	3.06508e-014	2.33303e-014	2.19988e-014	3.74343e-014	2.58813e-014	2.66852e-014	2.45271e-014	1.99867e-014
-1.6214e-014	6.82596e-015	-1.37795e-014	7.62766e-016	8.438e-016	9.45095e-015	1.29894e-014	1.18852e-014	1.57091e-014	3.28692e-014	-8.0279e-015	2.35683e-014	-1.7905e-014	1.2604e-015	3.93164e-015	2.94578e-015	8.81872e-015	3.09576e-014	2.3405e-014	2.19198e-014	3.76715e-014	2.5825e-014	2.68213e-014	2.49467e-014	1.98625e-014
-1.64297e-014	6.48313e-015	-1.42409e-014	6.41295e-016	7.67416e-016	9.46064e-015	1.29967e-014	1.20543e-014	1.5998e-014	3.33175e-014	-8.03667e-015	2.36916e-014	-1.83209e-014	1.23069e-015	3.69965e-015	2.97437e-015	8.99338e-015	3.12368e-014	2.34667e-014	2.18081e-014	3.79005e-014	2.57555e-014	2.69223e-014	2.53375e-014	1.97245e-014
-1.66682e-014	6.14141e-015	-1.46832e-014	5.40099e-016	6.89848e-016	9.50634e-015	1.30087e-014	1.22398e-014	1.62908e-014	3.37762e-014	-8.03288e-015	2.38445e-014	-1.87404e-014	1.20519e-015	3.45951e-015	2.9893e-015	9.17954e-015	3.14872e-014	2.3516e-014	2.16639e-014	3.81205e-014	2.56744e-014	2.69878e-014	2.56974e-014	1.95744e-014
-1.69296e-014	5.80208e-015	-1.51055e-014	4.61557e-016	6.10227e-016	9.58891e-015	1.30265e-014	1.2443e-014	1.65878e-014	3.42424e-014	-8.01471e-015	2.40287e-014	-1.91606e-014	1.1851e-015	3.21368e-015	2.99179e-015	9.3754e-015	3.17083e-014	2.35534e-014	2.14879e-014	3.83302e-014	2.55833e-014	2.7017e-014	2.60249e-014	1.94139e-014
-1.72132e-014	5.46635e-015	-1.5508e-014	4.0839e-016	5.28e-016	9.70826e-015	1.30508e-014	1.26644e-014	1.68888e-014	3.47133e-014	-7.98062e-015	2.42446e-014	-1.95781e-014	1.1718e-015	2.96468e-015	2.98285e-015	9.57806e-015	3.18997e-014	2.358e-014	2.12808e-014	3.85288e-014	2.54839e-014	2.70092e-014	2.63179e-014	1.92446e-014
-1.75191e-014	5.13515e-015	-1.58911e-014	3.82805e-016	4.42702e-016	9.86336e-015	1.30824e-014	1.29047e-014	1.71937e-014	3.51858e-014	-7.92919e-015	2.44925e-014	-1.99898e-014	1.16634e-015	2.71473e-015	2.96369e-015	9.78492e-015	3.20612e-014	2.35967e-014	2.10442e-014	3.87153e-014	2.5378e-014	2.69651e-014	2.65753e-014	1.90684e-014
-1.78469e-014	4.80936e-015	-1.6255e-014	3.86359e-016	3.53916e-016	1.00529e-014	1.3122e-014	1.31637e-014	1.7502e-014	3.56555e-014	-7.85931e-015	2.47721e-014	-2.03928e-014	1.16837e-015	2.46631e-015	2.93559e-015	9.99301e-015	3.21925e-014	2.3604e-014	2.07794e-014	3.8889e-014	2.52672e-014	2.68855e-014	2.67956e-014	1.88862e-014
-1.8196e-014	4.48948e-015	-1.66004e-014	4.20152e-016	2.61367e-016	1.02753e-014	1.31702e-014	1.34411e-014	1.78121e-014	3.61184e-014	-7.77009e-015	2.50834e-014	-2.07846e-014	1.17873e-015	2.22184e-015	2.89944e-015	1.0199e-014	3.22933e-014	2.3602e-014	2.04883e-014	3.90489e-014	2.51528e-014	2.67715e-014	2.69776e-014	1.87003e-014
-1.85654e-014	4.17515e-015	-1.69285e-014	4.85877e-016	1.64277e-016	1.05283e-014	1.32271e-014	1.37363e-014	1.81226e-014	3.65705e-014	-7.66142e-015	2.54252e-014	-2.11631e-014	1.19761e-015	1.98255e-015	2.85644e-015	1.03999e-014	3.2364e-014	2.35912e-014	2.0173e-014	3.91936e-014	2.50361e-014	2.66238e-014	2.71207e-014	1.85121e-014
-1.89532e-014	3.86646e-015	-1.72409e-014	5.83766e-016	6.22263e-017	1.08092e-014	1.32927e-014	1.40481e-014	1.84326e-014	3.70074e-014	-7.53387e-015	2.57954e-014	-2.15268e-014	1.22539e-015	1.75074e-015	2.80799e-015	1.05926e-014	3.24053e-014	2.35719e-014	1.98357e-014	3.93223e-014	2.49183e-014	2.64443e-014	2.72245e-014	1.83234e-014
-1.93574e-014	3.56305e-015	-1.7539e-014	7.14139e-016	-4.51739e-017	1.1115e-014	1.33663e-014	1.43753e-014	1.87398e-014	3.74251e-014	-7.38727e-015	2.61917e-014	-2.18731e-014	1.26139e-015	1.5279e-015	2.75493e-015	1.07739e-014	3.24172e-014	2.35443e-014	1.94793e-014	3.94335e-014	2.48007e-014	2.62339e-014	2.72887e-014	1.81358e-014
-1.97759e-014	3.26452e-015	-1.78243e-014	8.77158e-016	-1.57138e-016	1.14421e-014	1.34473e-014	1.47149e-014	1.90417e-014	3.78189e-014	-7.22212e-015	2.66119e-014	-2.22005e-014	1.30486e-015	1.31599e-015	2.69806e-015	1.09414e-014	3.23994e-014	2.35087e-014	1.91073e-014	3.9526e-014	2.46847e-014	2.59944e-014	2.73129e-014	1.79502e-014
-2.02063e-014	2.9707e-015	-1.80983e-014	1.07204e-015	-2.73794e-016	1.17867e-014	1.35344e-014	1.50644e-014	1.93358e-014	3.81839e-014	-7.03961e-015	2.70531e-014	-2.25084e-014	1.35552e-015	1.11698e-015	2.63854e-015	1.10917e-014	3.23528e-014	2.34647e-014	1.87224e-014	3.95991e-014	2.45714e-014	2.57284e-014	2.72973e-014	1.77679e-014
-2.06466e-014	2.68064e-015	-1.8363e-014	1.298e-015	-3.94782e-016	1.21449e-014	1.36272e-014	1.54215e-014	1.96199e-014	3.85162e-014	-6.84136e-015	2.75117e-014	-2.27952e-014	1.41279e-015	9.32324e-016	2.57686e-015	1.12217e-014	3.22777e-014	2.34125e-014	1.83282e-014	3.96527e-014	2.44615e-014	2.54386e-014	2.72426e-014	1.75903e-014
-2.10941e-014	2.39316e-015	-1.86201e-014	1.55385e-015	-5.20128e-016	1.25119e-014	1.37239e-014	1.57836e-014	1.9891e-014	3.88115e-014	-6.62893e-015	2.79835e-014	-2.30606e-014	1.47517e-015	7.63125e-016	2.51352e-015	1.13293e-014	3.21742e-014	2.3352e-014	1.79286e-014	3.96857e-014	2.43562e-014	2.51282e-014	2.71497e-014	1.74184e-014
-2.15458e-014	2.10773e-015	-1.88714e-014	1.83836e-015	-6.49658e-016	1.28835e-014	1.3823e-014	1.61469e-014	2.01471e-014	3.90661e-014	-6.40394e-015	2.84649e-014	-2.33045e-014	1.54174e-015	6.09615e-016	2.44909e-015	1.14124e-014	3.20433e-014	2.32823e-014	1.75272e-014	3.96973e-014	2.42565e-014	2.48009e-014	2.70194e-014	1.72524e-014
-2.19986e-014	1.82367e-015	-1.91184e-014	2.14915e-015	-7.82527e-016	1.32562e-014	1.39225e-014	1.65084e-014	2.03854e-014	3.92764e-014	-6.16833e-015	2.89518e-014	-2.35267e-014	1.61109e-015	4.72469e-016	2.38387e-015	1.14689e-014	3.18851e-014	2.32029e-014	1.71272e-014	3.96871e-014	2.41629e-014	2.44594e-014	2.68531e-014	1.70928e-014
-2.24497e-014	1.54005e-015	-1.93634e-014	2.48376e-015	-9.18067e-016	1.36254e-014	1.40205e-014	1.68648e-014	2.06032e-014	3.94393e-014	-5.92475e-015	2.94398e-014	-2.37273e-014	1.68195e-015	3.51954e-016	2.31765e-015	1.14969e-014	3.17008e-014	2.31135e-014	1.67326e-014	3.9655e-014	2.40753e-014	2.41079e-014	2.66525e-014	1.69399e-014
-2.28965e-014	1.25652e-015	-1.96072e-014	2.83972e-015	-1.05534e-015	1.39862e-014	1.41144e-014	1.7213e-014	2.0798e-014	3.95517e-014	-5.67607e-015	2.99241e-014	-2.39069e-014	1.75266e-015	2.48082e-016	2.25079e-015	1.14946e-014	3.14907e-014	2.30141e-014	1.63472e-014	3.96002e-014	2.39942e-014	2.37492e-014	2.64195e-014	1.67943e-014
-2.33353e-014	9.72114e-016	-1.98517e-014	3.21344e-015	-1.19387e-015	1.43344e-014	1.4202e-014	1.75488e-014	2.09673e-014	3.96112e-014	-5.4245e-015	3.04e-014	-2.4066e-014	1.82229e-015	1.60514e-016	2.18286e-015	1.14605e-014	3.12551e-014	2.2904e-014	1.5975e-014	3.95224e-014	2.39199e-014	2.33868e-014	2.61567e-014	1.66559e-014
-2.37627e-014	6.86291e-016	-2.0098e-014	3.60247e-015	-1.33249e-015	1.46651e-014	1.42814e-014	1.78686e-014	2.11094e-014	3.96154e-014	-5.17265e-015	3.08625e-014	-2.42057e-014	1.88931e-015	8.90463e-017	2.11383e-015	1.13934e-014	3.09954e-014	2.27824e-014	1.56191e-014	3.94209e-014	2.38525e-014	2.30238e-014	2.58662e-014	1.65243e-014
-2.41757e-014	3.9851e-016	-2.03472e-014	4.00338e-015	-1.4707e-015	1.49739e-014	1.43497e-014	1.81693e-014	2.12217e-014	3.95626e-014	-4.92368e-015	3.13069e-014	-2.43269e-014	1.95226e-015	3.34605e-017	2.04332e-015	1.12934e-014	3.07122e-014	2.26486e-014	1.52819e-014	3.92953e-014	2.37923e-014	2.26644e-014	2.555e-014	1.63989e-014
-2.45717e-014	1.08711e-016	-2.06002e-014	4.41263e-015	-1.6076e-015	1.52579e-014	1.44048e-014	1.84473e-014	2.13024e-014	3.94516e-014	-4.68004e-015	3.17285e-014	-2.44307e-014	2.01063e-015	-7.38612e-018	1.9707e-015	1.11596e-014	3.04065e-014	2.25013e-014	1.49664e-014	3.91464e-014	2.37388e-014	2.2312e-014	2.52108e-014	1.62798e-014
-2.4948e-014	-1.83207e-016	-2.08568e-014	4.8262e-015	-1.74221e-015	1.5513e-014	1.44446e-014	1.86991e-014	2.13499e-014	3.92828e-014	-4.44475e-015	3.21222e-014	-2.45188e-014	2.06359e-015	-3.54352e-017	1.89522e-015	1.09925e-014	3.0079e-014	2.23399e-014	1.46761e-014	3.8973e-014	2.36926e-014	2.19701e-014	2.4851e-014	1.61666e-014
-2.53014e-014	-4.77175e-016	-2.11178e-014	5.24022e-015	-1.87298e-015	1.57361e-014	1.44665e-014	1.89215e-014	2.13638e-014	3.90565e-014	-4.22059e-015	3.24842e-014	-2.45926e-014	2.10916e-015	-5.14732e-017	1.81638e-015	1.07929e-014	2.97304e-014	2.21641e-014	1.44134e-014	3.87756e-014	2.36535e-014	2.16423e-014	2.44736e-014	1.60585e-014
-2.56292e-014	-7.72901e-016	-2.13829e-014	5.6506e-015	-1.99956e-015	1.59246e-014	1.44686e-014	1.9112e-014	2.13424e-014	3.87731e-014	-4.00967e-015	3.28099e-014	-2.46531e-014	2.14646e-015	-5.72026e-017	1.73375e-015	1.05608e-014	2.93622e-014	2.19742e-014	1.41808e-014	3.85544e-014	2.36209e-014	2.13315e-014	2.40816e-014	1.59548e-014
-2.59287e-014	-1.06943e-015	-2.16516e-014	6.0534e-015	-2.12129e-015	1.60764e-014	1.4448e-014	1.92685e-014	2.12849e-014	3.8434e-014	-3.81416e-015	3.30956e-014	-2.47013e-014	2.17487e-015	-5.43475e-017	1.64615e-015	1.02975e-014	2.89758e-014	2.1769e-014	1.39804e-014	3.83094e-014	2.35944e-014	2.10399e-014	2.36779e-014	1.58552e-014
-2.61979e-014	-1.36607e-015	-2.19231e-014	6.44477e-015	-2.23751e-015	1.61898e-014	1.44033e-014	1.93878e-014	2.11914e-014	3.80414e-014	-3.63669e-015	3.33387e-014	-2.47387e-014	2.19369e-015	-4.5052e-017	1.55271e-015	1.00044e-014	2.85716e-014	2.15487e-014	1.38143e-014	3.80416e-014	2.3574e-014	2.07716e-014	2.32652e-014	1.57586e-014
-2.64349e-014	-1.66169e-015	-2.21969e-014	6.82076e-015	-2.34783e-015	1.62625e-014	1.43323e-014	1.94681e-014	2.1062e-014	3.75979e-014	-3.47976e-015	3.3536e-014	-2.47667e-014	2.20253e-015	-3.13702e-017	1.45247e-015	9.68318e-015	2.81509e-014	2.13138e-014	1.36837e-014	3.77509e-014	2.35596e-014	2.05296e-014	2.28465e-014	1.5664e-014
-2.66379e-014	-1.95577e-015	-2.24718e-014	7.17688e-015	-2.45147e-015	1.62938e-014	1.42335e-014	1.95076e-014	2.08975e-014	3.71066e-014	-3.34499e-015	3.36846e-014	-2.47863e-014	2.20099e-015	-1.49238e-017	1.34513e-015	9.33616e-015	2.77149e-014	2.10642e-014	1.35896e-014	3.74372e-014	2.35512e-014	2.03163e-014	2.24245e-014	1.55717e-014
-2.6805e-014	-2.24664e-015	-2.27467e-014	7.5093e-015	-2.54787e-015	1.62834e-014	1.41053e-014	1.9505e-014	2.06991e-014	3.65717e-014	-3.23469e-015	3.37827e-014	-2.4799e-014	2.18891e-015	2.55555e-018	1.22964e-015	8.96637e-015	2.72651e-014	2.08e-014	1.3533e-014	3.71015e-014	2.35485e-014	2.01335e-014	2.20025e-014	1.54807e-014
-2.6936e-014	-2.53243e-015	-2.30192e-014	7.81478e-015	-2.63731e-015	1.62312e-014	1.39465e-014	1.94601e-014	2.04679e-014	3.59966e-014	-3.15028e-015	3.38293e-014	-2.48062e-014	2.16678e-015	1.90754e-017	1.10586e-015	8.57667e-015	2.68029e-014	2.0522e-014	1.35145e-014	3.6744e-014	2.35514e-014	1.99831e-014	2.1583e-014	1.53904e-014
-2.703e-014	-2.81133e-015	-2.32868e-014	8.09033e-015	-2.71914e-015	1.61373e-014	1.3756e-014	1.93717e-014	2.02059e-014	3.53856e-014	-3.09243e-015	3.3823e-014	-2.48086e-014	2.13464e-015	3.21162e-017	9.73647e-016	8.16945e-015	2.63302e-014	2.02309e-014	1.35343e-014	3.63655e-014	2.35599e-014	1.98661e-014	2.11691e-014	1.53007e-014
-2.70863e-014	-3.08186e-015	-2.3547e-014	8.33226e-015	-2.79328e-015	1.60028e-014	1.35335e-014	1.92399e-014	1.99147e-014	3.47436e-014	-3.06209e-015	3.37638e-014	-2.48071e-014	2.09307e-015	3.97219e-017	8.32231e-016	7.74783e-015	2.58482e-014	1.99276e-014	1.35921e-014	3.59663e-014	2.35741e-014	1.97832e-014	2.07632e-014	1.52106e-014
-2.71047e-014	-3.34185e-015	-2.37975e-014	8.53728e-015	-2.85972e-015	1.58283e-014	1.32783e-014	1.9065e-014	1.95966e-014	3.40755e-014	-3.06021e-015	3.36524e-014	-2.48016e-014	2.04242e-015	4.00287e-017	6.81476e-016	7.31519e-015	2.53585e-014	1.96126e-014	1.36871e-014	3.55474e-014	2.35929e-014	1.9735e-014	2.03675e-014	1.512e-014
-2.70849e-014	-3.58941e-015	-2.40361e-014	8.7024e-015	-2.91913e-015	1.56159e-014	1.29905e-014	1.88484e-014	1.92543e-014	3.33871e-014	-3.08705e-015	3.34894e-014	-2.4793e-014	1.98331e-015	3.11562e-017	5.21278e-016	6.87469e-015	2.4863e-014	1.92879e-014	1.38178e-014	3.51096e-014	2.36168e-014	1.97216e-014	1.9984e-014	1.50291e-014
-2.70279e-014	-3.82268e-015	-2.42596e-014	8.82613e-015	-2.97199e-015	1.53673e-014	1.26703e-014	1.85919e-014	1.88899e-014	3.26837e-014	-3.14305e-015	3.32751e-014	-2.47823e-014	1.9165e-015	1.14853e-017	3.52184e-016	6.43071e-015	2.43635e-014	1.89556e-014	1.39825e-014	3.46534e-014	2.3646e-014	1.97429e-014	1.96142e-014	1.49381e-014
-2.69342e-014	-4.03947e-015	-2.44654e-014	8.90684e-015	-3.01885e-015	1.5085e-014	1.23181e-014	1.82967e-014	1.85063e-014	3.19705e-014	-3.22851e-015	3.30117e-014	-2.47697e-014	1.84305e-015	-2.09525e-017	1.74274e-016	5.98665e-015	2.38618e-014	1.8617e-014	1.41799e-014	3.41794e-014	2.36802e-014	1.97984e-014	1.92596e-014	1.4847e-014
-2.68047e-014	-4.23795e-015	-2.46505e-014	8.94239e-015	-3.06024e-015	1.47712e-014	1.1934e-014	1.79643e-014	1.81062e-014	3.12531e-014	-3.34356e-015	3.27011e-014	-2.47558e-014	1.76318e-015	-6.7391e-017	-1.25256e-017	5.54583e-015	2.33596e-014	1.82739e-014	1.44076e-014	3.36886e-014	2.37197e-014	1.98869e-014	1.89219e-014	1.47564e-014
-2.66413e-014	-4.4163e-015	-2.48126e-014	8.93178e-015	-3.09717e-015	1.44282e-014	1.15189e-014	1.75972e-014	1.76929e-014	3.05378e-014	-3.48705e-015	3.2346e-014	-2.47406e-014	1.67861e-015	-1.28843e-016	-2.0728e-016	5.11132e-015	2.2859e-014	1.79282e-014	1.46632e-014	3.3182e-014	2.37648e-014	2.00071e-014	1.86027e-014	1.4666e-014
-2.64458e-014	-4.57291e-015	-2.49485e-014	8.87443e-015	-3.13086e-015	1.40591e-014	1.10747e-014	1.71982e-014	1.72693e-014	2.98301e-014	-3.6581e-015	3.19494e-014	-2.47239e-014	1.59072e-015	-2.06491e-016	-4.09175e-016	4.68678e-015	2.23625e-014	1.7582e-014	1.49437e-014	3.26606e-014	2.38148e-014	2.01578e-014	1.83025e-014	1.45767e-014
-2.62198e-014	-4.70562e-015	-2.50556e-014	8.77028e-015	-3.16195e-015	1.36672e-014	1.06025e-014	1.67701e-014	1.68387e-014	2.91351e-014	-3.85575e-015	3.15142e-014	-2.4705e-014	1.5002e-015	-3.01022e-016	-6.16849e-016	4.27621e-015	2.18724e-014	1.72376e-014	1.52462e-014	3.21249e-014	2.38703e-014	2.03368e-014	1.80222e-014	1.44889e-014
-2.59656e-014	-4.81365e-015	-2.51318e-014	8.6191e-015	-3.19172e-015	1.32547e-014	1.01039e-014	1.6316e-014	1.6404e-014	2.84576e-014	-4.07904e-015	3.10437e-014	-2.46832e-014	1.40828e-015	-4.12991e-016	-8.29144e-016	3.88294e-015	2.13901e-014	1.68969e-014	1.55674e-014	3.15754e-014	2.39315e-014	2.05413e-014	1.77614e-014	1.4403e-014
-2.56848e-014	-4.8955e-015	-2.5174e-014	8.42169e-015	-3.22139e-015	1.28249e-014	9.58099e-015	1.58389e-014	1.59677e-014	2.78022e-014	-4.32647e-015	3.05412e-014	-2.46585e-014	1.31547e-015	-5.42704e-016	-1.04508e-015	3.5097e-015	2.09184e-014	1.6562e-014	1.59038e-014	3.10139e-014	2.39983e-014	2.07686e-014	1.75202e-014	1.43196e-014
-2.538e-014	-4.95054e-015	-2.518e-014	8.17881e-015	-3.2516e-015	1.23808e-014	9.03624e-015	1.5342e-014	1.55331e-014	2.71733e-014	-4.59623e-015	3.00105e-014	-2.463e-014	1.22249e-015	-6.90016e-016	-1.26284e-015	3.15978e-015	2.04594e-014	1.62352e-014	1.62525e-014	3.04412e-014	2.40711e-014	2.10165e-014	1.7298e-014	1.42397e-014
-2.50539e-014	-4.9777e-015	-2.51484e-014	7.8921e-015	-3.28431e-015	1.19253e-014	8.47165e-015	1.48287e-014	1.51018e-014	2.65751e-014	-4.88715e-015	2.94553e-014	-2.45975e-014	1.12975e-015	-8.54488e-016	-1.4811e-015	2.83584e-015	2.00146e-014	1.59187e-014	1.66099e-014	2.98586e-014	2.4149e-014	2.12812e-014	1.7094e-014	1.41635e-014
-2.47091e-014	-4.977e-015	-2.50775e-014	7.56327e-015	-3.32029e-015	1.14617e-014	7.88924e-015	1.4302e-014	1.46758e-014	2.60106e-014	-5.19721e-015	2.88794e-014	-2.45608e-014	1.03818e-015	-1.03586e-015	-1.69839e-015	2.54007e-015	1.9586e-014	1.56141e-014	1.69726e-014	2.92674e-014	2.42329e-014	2.15587e-014	1.69074e-014	1.40917e-014
-2.43484e-014	-4.94844e-015	-2.4966e-014	7.19388e-015	-3.36104e-015	1.09927e-014	7.29186e-015	1.37652e-014	1.42566e-014	2.5483e-014	-5.52453e-015	2.82866e-014	-2.45185e-014	9.48395e-016	-1.23354e-015	-1.91317e-015	2.27503e-015	1.91747e-014	1.53235e-014	1.7337e-014	2.86686e-014	2.43235e-014	2.18459e-014	1.67376e-014	1.40251e-014
-2.39744e-014	-4.89196e-015	-2.4812e-014	6.78669e-015	-3.40757e-015	1.05202e-014	6.68196e-015	1.32217e-014	1.38463e-014	2.49943e-014	-5.86736e-015	2.76798e-014	-2.44698e-014	8.60644e-016	-1.44611e-015	-2.12393e-015	2.04331e-015	1.87821e-014	1.50489e-014	1.76993e-014	2.80635e-014	2.44198e-014	2.21395e-014	1.65827e-014	1.39643e-014
-2.35893e-014	-4.80876e-015	-2.46149e-014	6.34426e-015	-3.46105e-015	1.00465e-014	6.0621e-015	1.26749e-014	1.34461e-014	2.45463e-014	-6.22352e-015	2.70624e-014	-2.44145e-014	7.74881e-016	-1.67249e-015	-2.32944e-015	1.84539e-015	1.84103e-014	1.47916e-014	1.80562e-014	2.74538e-014	2.45218e-014	2.24355e-014	1.64414e-014	1.39098e-014
-2.31959e-014	-4.70005e-015	-2.43748e-014	5.86975e-015	-3.52274e-015	9.5746e-015	5.43517e-015	1.21282e-014	1.30574e-014	2.41398e-014	-6.59063e-015	2.64381e-014	-2.43525e-014	6.9117e-016	-1.91135e-015	-2.52769e-015	1.68183e-015	1.80598e-014	1.45533e-014	1.84047e-014	2.68404e-014	2.46299e-014	2.27303e-014	1.63115e-014	1.38616e-014
-2.27967e-014	-4.5666e-015	-2.4091e-014	5.36646e-015	-3.59312e-015	9.10621e-015	4.80399e-015	1.15849e-014	1.26811e-014	2.3775e-014	-6.96668e-015	2.58101e-014	-2.42828e-014	6.09196e-016	-2.16122e-015	-2.71723e-015	1.55373e-015	1.77322e-014	1.43348e-014	1.87415e-014	2.62242e-014	2.47437e-014	2.30197e-014	1.61913e-014	1.38205e-014
-2.23933e-014	-4.40988e-015	-2.37638e-014	4.83765e-015	-3.67293e-015	8.64261e-015	4.17144e-015	1.10473e-014	1.23167e-014	2.34521e-014	-7.34943e-015	2.51816e-014	-2.42043e-014	5.28836e-016	-2.42042e-015	-2.89656e-015	1.46118e-015	1.74286e-014	1.41366e-014	1.90633e-014	2.56066e-014	2.48628e-014	2.33003e-014	1.60785e-014	1.37866e-014
-2.19875e-014	-4.23192e-015	-2.33937e-014	4.28705e-015	-3.76264e-015	8.1854e-015	3.54039e-015	1.05188e-014	1.19646e-014	2.31707e-014	-7.73642e-015	2.45546e-014	-2.41163e-014	4.49559e-016	-2.68623e-015	-3.06441e-015	1.40351e-015	1.71491e-014	1.39598e-014	1.93669e-014	2.49886e-014	2.49868e-014	2.35685e-014	1.59711e-014	1.37599e-014
-2.15819e-014	-4.03519e-015	-2.29811e-014	3.71948e-015	-3.86222e-015	7.7361e-015	2.91297e-015	1.00012e-014	1.16243e-014	2.29297e-014	-8.12534e-015	2.3931e-014	-2.40191e-014	3.70746e-016	-2.95748e-015	-3.21946e-015	1.38039e-015	1.68941e-014	1.38053e-014	1.96508e-014	2.43721e-014	2.51154e-014	2.38203e-014	1.58663e-014	1.3741e-014
-2.11783e-014	-3.82229e-015	-2.2527e-014	3.13814e-015	-3.97179e-015	7.29525e-015	2.29168e-015	9.49657e-015	1.12955e-014	2.27264e-014	-8.51402e-015	2.3313e-014	-2.39119e-014	2.92124e-016	-3.23175e-015	-3.36074e-015	1.39057e-015	1.66636e-014	1.36735e-014	1.99123e-014	2.3758e-014	2.5248e-014	2.40525e-014	1.57616e-014	1.37296e-014
-2.07776e-014	-3.59573e-015	-2.20329e-014	2.54702e-015	-4.09171e-015	6.86365e-015	1.67931e-015	9.00654e-015	1.0977e-014	2.25583e-014	-8.90021e-015	2.27019e-014	-2.37936e-014	2.12458e-016	-3.50665e-015	-3.48726e-015	1.43272e-015	1.64573e-014	1.35642e-014	2.01487e-014	2.31481e-014	2.53834e-014	2.42618e-014	1.56542e-014	1.37252e-014
-2.03812e-014	-3.35834e-015	-2.1501e-014	1.94987e-015	-4.22158e-015	6.44239e-015	1.07822e-015	8.53291e-015	1.06675e-014	2.24226e-014	-9.28172e-015	2.2099e-014	-2.3664e-014	1.30747e-016	-3.77945e-015	-3.59848e-015	1.50529e-015	1.62741e-014	1.34767e-014	2.03579e-014	2.25436e-014	2.55209e-014	2.44461e-014	1.55414e-014	1.37271e-014
-1.99903e-014	-3.11243e-015	-2.09334e-014	1.35156e-015	-4.36055e-015	6.03193e-015	4.90241e-016	8.07775e-015	1.03656e-014	2.23161e-014	-9.65584e-015	2.15052e-014	-2.35231e-014	4.55987e-017	-4.04752e-015	-3.69387e-015	1.60613e-015	1.61135e-014	1.34106e-014	2.05387e-014	2.19463e-014	2.56599e-014	2.46025e-014	1.54206e-014	1.37345e-014
-1.96058e-014	-2.86152e-015	-2.03319e-014	7.56319e-016	-4.50855e-015	5.6325e-015	-8.21864e-017	7.64149e-015	1.00696e-014	2.22348e-014	-1.00204e-014	2.09211e-014	-2.33701e-014	-4.39173e-017	-4.30871e-015	-3.77298e-015	1.73303e-015	1.59748e-014	1.33652e-014	2.06901e-014	2.13572e-014	2.57999e-014	2.47287e-014	1.52894e-014	1.37471e-014
-1.92274e-014	-2.6086e-015	-1.9699e-014	1.68252e-016	-4.66406e-015	5.24489e-015	-6.36546e-016	7.22508e-015	9.77771e-015	2.21744e-014	-1.03732e-014	2.03474e-014	-2.32044e-014	-1.39095e-016	-4.56041e-015	-3.83552e-015	1.88402e-015	1.58567e-014	1.3339e-014	2.0811e-014	2.0778e-014	2.59404e-014	2.48235e-014	1.51456e-014	1.37634e-014
-1.88554e-014	-2.35631e-015	-1.90371e-014	-4.08732e-016	-4.82602e-015	4.86985e-015	-1.17087e-015	6.82909e-015	9.48823e-015	2.21304e-014	-1.07121e-014	1.97843e-014	-2.30262e-014	-2.40976e-016	-4.80054e-015	-3.88128e-015	2.05585e-015	1.57579e-014	1.33304e-014	2.09012e-014	2.02101e-014	2.60809e-014	2.48852e-014	1.49869e-014	1.37828e-014
-1.8489e-014	-2.10801e-015	-1.8349e-014	-9.70665e-016	-4.9928e-015	4.5077e-015	-1.68357e-015	6.45382e-015	9.20005e-015	2.20982e-014	-1.10346e-014	1.92317e-014	-2.28351e-014	-3.51141e-016	-5.02669e-015	-3.91069e-015	2.2452e-015	1.56776e-014	1.33382e-014	2.09603e-014	1.96548e-014	2.62208e-014	2.49125e-014	1.48108e-014	1.38037e-014
-1.81277e-014	-1.86686e-015	-1.76374e-014	-1.51381e-015	-5.16291e-015	4.15924e-015	-2.17258e-015	6.10036e-015	8.91142e-015	2.20736e-014	-1.13379e-014	1.86891e-014	-2.26306e-014	-4.70396e-016	-5.2365e-015	-3.92416e-015	2.44916e-015	1.56137e-014	1.33607e-014	2.09882e-014	1.91139e-014	2.6359e-014	2.49045e-014	1.46156e-014	1.38247e-014
-1.77704e-014	-1.63539e-015	-1.69049e-014	-2.0348e-015	-5.33481e-015	3.82422e-015	-2.63601e-015	5.76913e-015	8.62055e-015	2.2051e-014	-1.16198e-014	1.81568e-014	-2.24122e-014	-5.9983e-016	-5.42807e-015	-3.92264e-015	2.66444e-015	1.55644e-014	1.33967e-014	2.09853e-014	1.85896e-014	2.64944e-014	2.48611e-014	1.43998e-014	1.38442e-014
-1.74166e-014	-1.41664e-015	-1.61543e-014	-2.52978e-015	-5.50649e-015	3.50349e-015	-3.07196e-015	5.46039e-015	8.32641e-015	2.20261e-014	-1.18782e-014	1.76342e-014	-2.21798e-014	-7.40246e-016	-5.59897e-015	-3.90662e-015	2.88753e-015	1.55276e-014	1.34451e-014	2.09529e-014	1.80819e-014	2.66259e-014	2.47818e-014	1.41615e-014	1.38604e-014
-1.70648e-014	-1.213e-015	-1.53887e-014	-2.9955e-015	-5.67591e-015	3.1976e-015	-3.4792e-015	5.17435e-015	8.02811e-015	2.19945e-014	-1.21108e-014	1.71202e-014	-2.19327e-014	-8.91876e-016	-5.74715e-015	-3.87686e-015	3.11514e-015	1.55018e-014	1.35031e-014	2.08918e-014	1.75921e-014	2.67526e-014	2.46671e-014	1.38995e-014	1.38713e-014
-1.67135e-014	-1.02651e-015	-1.46108e-014	-3.42952e-015	-5.84094e-015	2.90676e-015	-3.85618e-015	4.91113e-015	7.72541e-015	2.19513e-014	-1.23153e-014	1.66145e-014	-2.16702e-014	-1.05566e-015	-5.87172e-015	-3.83462e-015	3.3438e-015	1.54844e-014	1.35687e-014	2.08036e-014	1.71221e-014	2.68739e-014	2.45179e-014	1.36128e-014	1.38752e-014
-1.63608e-014	-8.59192e-016	-1.38242e-014	-3.82883e-015	-5.99991e-015	2.63264e-015	-4.20112e-015	4.67102e-015	7.41727e-015	2.1892e-014	-1.24897e-014	1.61165e-014	-2.13918e-014	-1.2322e-015	-5.97115e-015	-3.7811e-015	3.57012e-015	1.54736e-014	1.36397e-014	2.06902e-014	1.66729e-014	2.69886e-014	2.43354e-014	1.33003e-014	1.38703e-014
-1.60045e-014	-7.12354e-016	-1.30316e-014	-4.19131e-015	-6.1504e-015	2.37569e-015	-4.51394e-015	4.45459e-015	7.10351e-015	2.18125e-014	-1.26319e-014	1.56259e-014	-2.10968e-014	-1.42115e-015	-6.04495e-015	-3.71682e-015	3.79091e-015	1.54671e-014	1.37145e-014	2.05538e-014	1.62455e-014	2.70969e-014	2.41213e-014	1.29615e-014	1.38548e-014
-1.56421e-014	-5.88204e-016	-1.22352e-014	-4.51467e-015	-6.29029e-015	2.13655e-015	-4.79371e-015	4.26176e-015	6.78482e-015	2.17093e-014	-1.27394e-014	1.5142e-014	-2.0785e-014	-1.62167e-015	-6.0914e-015	-3.64339e-015	4.00343e-015	1.54625e-014	1.3792e-014	2.03962e-014	1.58407e-014	2.71984e-014	2.3877e-014	1.25963e-014	1.38272e-014
-1.5272e-014	-4.87714e-016	-1.14377e-014	-4.79745e-015	-6.41775e-015	1.9169e-015	-5.03932e-015	4.09238e-015	6.46151e-015	2.15799e-014	-1.28104e-014	1.4665e-014	-2.04553e-014	-1.83362e-015	-6.11008e-015	-3.56201e-015	4.20487e-015	1.54582e-014	1.38706e-014	2.02196e-014	1.54596e-014	2.72918e-014	2.36047e-014	1.22049e-014	1.37855e-014
-1.48922e-014	-4.12379e-016	-1.06419e-014	-5.03823e-015	-6.53053e-015	1.71834e-015	-5.25024e-015	3.94684e-015	6.13501e-015	2.14212e-014	-1.28428e-014	1.41952e-014	-2.01072e-014	-2.05642e-015	-6.10086e-015	-3.47459e-015	4.392e-015	1.54521e-014	1.39477e-014	2.00268e-014	1.51033e-014	2.73767e-014	2.3307e-014	1.17874e-014	1.37281e-014
-1.45004e-014	-3.62581e-016	-9.85002e-015	-5.23625e-015	-6.62722e-015	1.54209e-015	-5.42575e-015	3.8246e-015	5.80593e-015	2.12317e-014	-1.28344e-014	1.37332e-014	-1.97404e-014	-2.28853e-015	-6.06368e-015	-3.38218e-015	4.56327e-015	1.54427e-014	1.40214e-014	1.98204e-014	1.47726e-014	2.74526e-014	2.2986e-014	1.13444e-014	1.36533e-014
-1.40945e-014	-3.38396e-016	-9.06382e-015	-5.39068e-015	-6.70689e-015	1.38902e-015	-5.56553e-015	3.72564e-015	5.47568e-015	2.10089e-014	-1.27827e-014	1.32788e-014	-1.93539e-014	-2.52877e-015	-5.99847e-015	-3.28647e-015	4.71693e-015	1.54282e-014	1.40912e-014	1.96036e-014	1.44685e-014	2.75192e-014	2.26441e-014	1.08768e-014	1.35594e-014
-1.36725e-014	-3.39218e-016	-8.28539e-015	-5.50101e-015	-6.76807e-015	1.2606e-015	-5.66888e-015	3.65129e-015	5.14599e-015	2.07526e-014	-1.26866e-014	1.28326e-014	-1.89472e-014	-2.77505e-015	-5.90553e-015	-3.18893e-015	4.85138e-015	1.54071e-014	1.41554e-014	1.9379e-014	1.41909e-014	2.75757e-014	2.22849e-014	1.03857e-014	1.34457e-014
-1.3232e-014	-3.64158e-016	-7.51666e-015	-5.56778e-015	-6.80921e-015	1.15876e-015	-5.73591e-015	3.60191e-015	4.81926e-015	2.04629e-014	-1.2545e-014	1.23954e-014	-1.85198e-014	-3.0252e-015	-5.78568e-015	-3.09045e-015	4.96489e-015	1.53784e-014	1.42135e-014	1.91489e-014	1.39402e-014	2.76219e-014	2.19113e-014	9.87236e-015	1.33106e-014
-1.27719e-014	-4.12827e-016	-6.75926e-015	-5.59092e-015	-6.82946e-015	1.08507e-015	-5.76653e-015	3.57825e-015	4.49874e-015	2.01392e-014	-1.2356e-014	1.1968e-014	-1.80707e-014	-3.27723e-015	-5.6394e-015	-2.99191e-015	5.05581e-015	1.53407e-014	1.42643e-014	1.89163e-014	1.37169e-014	2.76569e-014	2.15261e-014	9.3385e-015	1.31526e-014
-1.229e-014	-4.83769e-016	-6.0147e-015	-5.57154e-015	-6.82834e-015	1.04055e-015	-5.76023e-015	3.58189e-015	4.1873e-015	1.97821e-014	-1.2119e-014	1.15518e-014	-1.75996e-014	-3.52906e-015	-5.46801e-015	-2.89445e-015	5.12363e-015	1.52941e-014	1.43075e-014	1.86839e-014	1.35207e-014	2.76803e-014	2.11323e-014	8.78552e-015	1.29705e-014
-1.17853e-014	-5.76422e-016	-5.28447e-015	-5.51097e-015	-6.80557e-015	1.027e-015	-5.71779e-015	3.61335e-015	3.88879e-015	1.93935e-014	-1.18339e-014	1.11482e-014	-1.71065e-014	-3.77817e-015	-5.27262e-015	-2.79931e-015	5.16804e-015	1.52374e-014	1.43426e-014	1.84539e-014	1.33514e-014	2.76916e-014	2.07335e-014	8.21462e-015	1.27636e-014
-1.12565e-014	-6.89055e-016	-4.5698e-015	-5.4106e-015	-6.76128e-015	1.04539e-015	-5.63964e-015	3.67303e-015	3.60643e-015	1.89757e-014	-1.14995e-014	1.07589e-014	-1.65913e-014	-4.02139e-015	-5.05541e-015	-2.70729e-015	5.18879e-015	1.51702e-014	1.43685e-014	1.82289e-014	1.32088e-014	2.76902e-014	2.03321e-014	7.62743e-015	1.25315e-014
-1.07028e-014	-8.19848e-016	-3.87216e-015	-5.27154e-015	-6.69553e-015	1.09784e-015	-5.52637e-015	3.76211e-015	3.34342e-015	1.85311e-014	-1.11158e-014	1.03858e-014	-1.60535e-014	-4.25598e-015	-4.81768e-015	-2.61883e-015	5.18694e-015	1.50922e-014	1.4385e-014	1.80109e-014	1.30927e-014	2.76756e-014	1.99312e-014	7.02621e-015	1.22742e-014
-1.01235e-014	-9.66684e-016	-3.19246e-015	-5.09593e-015	-6.60894e-015	1.18534e-015	-5.37885e-015	3.88249e-015	3.10393e-015	1.8063e-014	-1.06826e-014	1.0031e-014	-1.5493e-014	-4.47816e-015	-4.56199e-015	-2.53434e-015	5.16365e-015	1.50034e-014	1.43927e-014	1.78015e-014	1.30016e-014	2.76474e-014	1.95336e-014	6.41347e-015	1.19911e-014
-9.51765e-015	-1.12734e-015	-2.53161e-015	-4.886e-015	-6.50185e-015	1.3086e-015	-5.19784e-015	4.03479e-015	2.89165e-015	1.75747e-014	-1.02004e-014	9.69637e-015	-1.49098e-014	-4.68523e-015	-4.29002e-015	-2.45418e-015	5.11925e-015	1.49044e-014	1.43924e-014	1.7603e-014	1.29347e-014	2.76051e-014	1.91418e-014	5.79185e-015	1.1682e-014
-8.88575e-015	-1.29947e-015	-1.89002e-015	-4.64429e-015	-6.37568e-015	1.46753e-015	-4.98463e-015	4.21939e-015	2.71077e-015	1.70714e-014	-9.67067e-015	9.38382e-015	-1.4304e-014	-4.8742e-015	-4.00406e-015	-2.37854e-015	5.05515e-015	1.47954e-014	1.43838e-014	1.74169e-014	1.28908e-014	2.75482e-014	1.87581e-014	5.16353e-015	1.13474e-014
-8.22903e-015	-1.48152e-015	-1.26813e-015	-4.37287e-015	-6.23176e-015	1.66274e-015	-4.74085e-015	4.43721e-015	2.56513e-015	1.65566e-014	-9.09421e-015	9.0948e-015	-1.36759e-014	-5.04221e-015	-3.70706e-015	-2.30731e-015	4.97286e-015	1.46774e-014	1.43673e-014	1.72442e-014	1.28691e-014	2.74756e-014	1.83846e-014	4.53049e-015	1.09873e-014
-7.54744e-015	-1.67125e-015	-6.66829e-016	-4.07488e-015	-6.07201e-015	1.89498e-015	-4.46734e-015	4.68846e-015	2.45828e-015	1.60345e-014	-8.47275e-015	8.83093e-015	-1.30262e-014	-5.18595e-015	-3.40149e-015	-2.24047e-015	4.87446e-015	1.45512e-014	1.4344e-014	1.70853e-014	1.28683e-014	2.73868e-014	1.8023e-014	3.89514e-015	1.06029e-014
-6.84231e-015	-1.86663e-015	-8.66605e-017	-3.75317e-015	-5.89802e-015	2.1638e-015	-4.16618e-015	4.97387e-015	2.39378e-015	1.55103e-014	-7.80893e-015	8.59405e-015	-1.23566e-014	-5.30265e-015	-3.08997e-015	-2.17776e-015	4.7624e-015	1.44177e-014	1.43139e-014	1.69404e-014	1.28864e-014	2.72814e-014	1.76744e-014	3.25933e-015	1.01948e-014
-6.11547e-015	-2.06558e-015	4.72568e-016	-3.41121e-015	-5.71217e-015	2.4686e-015	-3.83891e-015	5.29382e-015	2.37404e-015	1.49894e-014	-7.10547e-015	8.38617e-015	-1.16676e-014	-5.38969e-015	-2.77513e-015	-2.11885e-015	4.63836e-015	1.42778e-014	1.42779e-014	1.6809e-014	1.29215e-014	2.71577e-014	1.73398e-014	2.62521e-015	9.76346e-015
-5.36881e-015	-2.26611e-015	1.00957e-015	-3.05198e-015	-5.51637e-015	2.80832e-015	-3.48789e-015	5.64771e-015	2.4009e-015	1.4477e-014	-6.36507e-015	8.20886e-015	-1.09608e-014	-5.44461e-015	-2.45955e-015	-2.06381e-015	4.50527e-015	1.41337e-014	1.42365e-014	1.66908e-014	1.29714e-014	2.70144e-014	1.70201e-014	1.99501e-015	9.30993e-015
-4.60534e-015	-2.4665e-015	1.52398e-015	-2.67907e-015	-5.31302e-015	3.18079e-015	-3.11528e-015	6.03506e-015	2.47624e-015	1.39773e-014	-5.59127e-015	8.06235e-015	-1.02387e-014	-5.46571e-015	-2.14584e-015	-2.01241e-015	4.36574e-015	1.39858e-014	1.41901e-014	1.65853e-014	1.30342e-014	2.68506e-014	1.67159e-014	1.37097e-015	8.83489e-015
-3.82772e-015	-2.66519e-015	2.01546e-015	-2.29628e-015	-5.10474e-015	3.58469e-015	-2.72343e-015	6.45552e-015	2.6011e-015	1.34953e-014	-4.7883e-015	7.94697e-015	-9.50337e-015	-5.45092e-015	-1.83603e-015	-1.96353e-015	4.22227e-015	1.38358e-014	1.41389e-014	1.64907e-014	1.3108e-014	2.66653e-014	1.64268e-014	7.54432e-016	8.34025e-015
-3.03887e-015	-2.86103e-015	2.48339e-015	-1.90634e-015	-4.89349e-015	4.01759e-015	-2.31533e-015	6.90811e-015	2.77605e-015	1.30357e-014	-3.96119e-015	7.86278e-015	-8.75759e-015	-5.39959e-015	-1.53302e-015	-1.91697e-015	4.07726e-015	1.36849e-014	1.40834e-014	1.64056e-014	1.31903e-014	2.64569e-014	1.61526e-014	1.469e-016	7.82785e-015
-2.2418e-015	-3.05312e-015	2.92757e-015	-1.51288e-015	-4.68282e-015	4.47662e-015	-1.89364e-015	7.39087e-015	3.00177e-015	1.26027e-014	-3.11433e-015	7.80998e-015	-8.00422e-015	-5.3111e-015	-1.23995e-015	-1.87234e-015	3.93297e-015	1.3534e-014	1.40246e-014	1.63278e-014	1.32784e-014	2.62243e-014	1.58921e-014	-4.50339e-016	7.29904e-015
-1.43961e-015	-3.24016e-015	3.3483e-015	-1.11985e-015	-4.47506e-015	4.95818e-015	-1.46081e-015	7.90186e-015	3.2774e-015	1.22003e-014	-2.25221e-015	7.78801e-015	-7.24604e-015	-5.18493e-015	-9.58513e-016	-1.82968e-015	3.792e-015	1.3384e-014	1.39626e-014	1.62556e-014	1.337e-014	2.59659e-014	1.56443e-014	-1.03658e-015	6.75571e-015
-6.36602e-016	-3.42192e-015	3.74432e-015	-7.30263e-016	-4.27218e-015	5.45864e-015	-1.01987e-015	8.43857e-015	3.60146e-015	1.18326e-014	-1.38023e-015	7.79589e-015	-6.48641e-015	-5.02125e-015	-6.90799e-016	-1.78883e-015	3.65666e-015	1.32363e-014	1.38974e-014	1.61865e-014	1.34622e-014	2.56803e-014	1.54079e-014	-1.6104e-015	6.19943e-015
1.627e-016	-3.59842e-015	4.11544e-015	-3.46694e-016	-4.07748e-015	5.97488e-015	-5.73714e-016	8.99796e-015	3.97184e-015	1.1503e-014	-5.03848e-016	7.83178e-015	-5.72901e-015	-4.821e-015	-4.38367e-016	-1.74904e-015	3.52873e-015	1.3092e-014	1.38282e-014	1.61172e-014	1.35526e-014	2.53657e-014	1.51813e-014	-2.17088e-015	5.63134e-015
9.54159e-016	-3.76963e-015	4.46108e-015	2.81277e-017	-3.89257e-015	6.50379e-015	-1.25272e-016	9.57783e-015	4.3861e-015	1.12137e-014	3.70865e-016	7.89403e-015	-4.97662e-015	-4.58491e-015	-2.03135e-016	-1.71007e-015	3.4102e-015	1.29519e-014	1.3755e-014	1.60442e-014	1.36383e-014	2.50205e-014	1.49619e-014	-2.71706e-015	5.05337e-015
1.73409e-015	-3.93575e-015	4.78056e-015	3.91183e-016	-3.7193e-015	7.04064e-015	3.22902e-016	1.01756e-014	4.84089e-015	1.09675e-014	1.23828e-015	7.98063e-015	-4.23243e-015	-4.31424e-015	1.38167e-017	-1.67197e-015	3.30335e-015	1.28171e-014	1.36773e-014	1.59649e-014	1.37175e-014	2.46428e-014	1.47484e-014	-3.24874e-015	4.46752e-015
2.49794e-015	-4.09726e-015	5.0735e-015	7.39958e-016	-3.5598e-015	7.58095e-015	7.66989e-016	1.07879e-014	5.33269e-015	1.07658e-014	2.09205e-015	8.08917e-015	-3.50005e-015	-4.01132e-015	2.11073e-016	-1.63397e-015	3.21024e-015	1.26878e-014	1.35949e-014	1.58763e-014	1.37875e-014	2.42321e-014	1.45382e-014	-3.76605e-015	3.87504e-015
3.24162e-015	-4.25482e-015	5.33975e-015	1.07179e-015	-3.41568e-015	8.12009e-015	1.20519e-015	1.14104e-014	5.85724e-015	1.06097e-014	2.92651e-015	8.21679e-015	-2.78399e-015	-3.67822e-015	3.88122e-016	-1.59642e-015	3.13231e-015	1.25643e-014	1.35074e-014	1.57749e-014	1.38459e-014	2.37878e-014	1.43289e-014	-4.26863e-015	3.27809e-015
3.96117e-015	-4.41013e-015	5.57901e-015	1.38457e-015	-3.28803e-015	8.65388e-015	1.63465e-015	1.20389e-014	6.4094e-015	1.04992e-014	3.73545e-015	8.36026e-015	-2.08807e-015	-3.31799e-015	5.44562e-016	-1.55943e-015	3.07025e-015	1.24473e-014	1.34138e-014	1.56568e-014	1.38908e-014	2.33087e-014	1.41179e-014	-4.75653e-015	2.67839e-015
4.65226e-015	-4.56374e-015	5.79052e-015	1.67643e-015	-3.17782e-015	9.17782e-015	2.05242e-015	1.26686e-014	6.98438e-015	1.04336e-014	4.51319e-015	8.51559e-015	-1.41605e-015	-2.93394e-015	6.8046e-016	-1.5228e-015	3.02446e-015	1.23364e-014	1.33128e-014	1.55192e-014	1.39198e-014	2.27936e-014	1.39023e-014	-5.23028e-015	2.07746e-015
5.3107e-015	-4.71756e-015	5.97416e-015	1.94517e-015	-3.08544e-015	9.68654e-015	2.4562e-015	1.32948e-014	7.57607e-015	1.04122e-014	5.25451e-015	8.67912e-015	-7.70947e-016	-2.52986e-015	7.95018e-016	-1.48724e-015	2.99475e-015	1.22316e-014	1.32032e-014	1.53591e-014	1.39312e-014	2.22419e-014	1.36788e-014	-5.69031e-015	1.47621e-015
5.93301e-015	-4.87282e-015	6.12998e-015	2.18981e-015	-3.01142e-015	1.01757e-014	2.84385e-015	1.39128e-014	8.17812e-015	1.04332e-014	5.95431e-015	8.84666e-015	-1.56234e-016	-2.10983e-015	8.88348e-016	-1.45313e-015	2.98095e-015	1.21322e-014	1.3084e-014	1.51734e-014	1.39234e-014	2.16534e-014	1.34453e-014	-6.13613e-015	8.76588e-016
6.51535e-015	-5.03114e-015	6.25755e-015	2.40897e-015	-2.95583e-015	1.0642e-014	3.21296e-015	1.45178e-014	8.78396e-015	1.04948e-014	6.60771e-015	9.01386e-015	4.25227e-016	-1.67782e-015	9.6079e-016	-1.42058e-015	2.98334e-015	1.20382e-014	1.29549e-014	1.49592e-014	1.38944e-014	2.1027e-014	1.31988e-014	-6.56878e-015	2.80443e-016
7.05474e-015	-5.19427e-015	6.357e-015	2.6021e-015	-2.91817e-015	1.10818e-014	3.5615e-015	1.51049e-014	9.38699e-015	1.05935e-014	7.20987e-015	9.17649e-015	9.70206e-016	-1.23881e-015	1.01297e-015	-1.39032e-015	3.00154e-015	1.19492e-014	1.2815e-014	1.4714e-014	1.3843e-014	2.03638e-014	1.29368e-014	-6.98885e-015	-3.11045e-016
7.54809e-015	-5.36369e-015	6.42828e-015	2.76858e-015	-2.89746e-015	1.14913e-014	3.88753e-015	1.56697e-014	9.98044e-015	1.07264e-014	7.75734e-015	9.33059e-015	1.47613e-015	-7.97325e-016	1.04561e-015	-1.36307e-015	3.03442e-015	1.18642e-014	1.26633e-014	1.4436e-014	1.3768e-014	1.96634e-014	1.26567e-014	-7.3973e-015	-8.96677e-016
7.99267e-015	-5.54143e-015	6.47146e-015	2.90807e-015	-2.89186e-015	1.18671e-014	4.18967e-015	1.6208e-014	1.05575e-014	1.089e-014	8.24662e-015	9.47181e-015	1.94191e-015	-3.58143e-016	1.05988e-015	-1.33941e-015	3.07976e-015	1.17823e-014	1.24985e-014	1.41234e-014	1.36687e-014	1.89267e-014	1.2356e-014	-7.7948e-015	-1.47522e-015
8.38739e-015	-5.7289e-015	6.4873e-015	3.02148e-015	-2.9003e-015	1.22066e-014	4.46724e-015	1.67163e-014	1.11119e-014	1.10802e-014	8.67492e-015	9.59649e-015	2.36592e-015	7.4556e-017	1.05711e-015	-1.31964e-015	3.13634e-015	1.17024e-014	1.2319e-014	1.37741e-014	1.35447e-014	1.81553e-014	1.20331e-014	-8.18119e-015	-2.04571e-015
8.73078e-015	-5.92679e-015	6.47644e-015	3.1094e-015	-2.92095e-015	1.25082e-014	4.72047e-015	1.71909e-014	1.16377e-014	1.12921e-014	9.0398e-015	9.70129e-015	2.74733e-015	4.96082e-016	1.03885e-015	-1.30412e-015	3.20318e-015	1.16238e-014	1.21236e-014	1.33865e-014	1.33959e-014	1.73509e-014	1.16863e-014	-8.55713e-015	-2.60722e-015
9.02169e-015	-6.13636e-015	6.43971e-015	3.1723e-015	-2.95098e-015	1.27706e-014	4.94803e-015	1.76273e-014	1.2129e-014	1.15213e-014	9.33935e-015	9.78222e-015	3.08536e-015	9.01773e-016	1.00678e-015	-1.29389e-015	3.27826e-015	1.15451e-014	1.19117e-014	1.29599e-014	1.3222e-014	1.65154e-014	1.13147e-014	-8.92338e-015	-3.15898e-015
9.25956e-015	-6.35879e-015	6.37762e-015	3.21092e-015	-2.98789e-015	1.29921e-014	5.15004e-015	1.80226e-014	1.25807e-014	1.17625e-014	9.57391e-015	9.83589e-015	3.37946e-015	1.28687e-015	9.62114e-016	-1.28926e-015	3.35909e-015	1.14654e-014	1.16829e-014	1.24939e-014	1.30235e-014	1.56514e-014	1.09171e-014	-9.28059e-015	-3.70043e-015
9.4447e-015	-6.59469e-015	6.29132e-015	3.22686e-015	-3.02955e-015	1.31723e-014	5.32655e-015	1.8374e-014	1.29876e-014	1.20101e-014	9.7426e-015	9.85937e-015	3.63004e-015	1.64792e-015	9.06673e-016	-1.29057e-015	3.44354e-015	1.13839e-014	1.14365e-014	1.19895e-014	1.28011e-014	1.47614e-014	1.04924e-014	-9.62938e-015	-4.23069e-015
9.57733e-015	-6.84495e-015	6.18221e-015	3.22136e-015	-3.07216e-015	1.33114e-014	5.47859e-015	1.86793e-014	1.33452e-014	1.2259e-014	9.84653e-015	9.85025e-015	3.83857e-015	1.98163e-015	8.4227e-016	-1.2984e-015	3.52912e-015	1.12993e-014	1.11727e-014	1.14473e-014	1.25556e-014	1.38477e-014	1.004e-014	-9.97001e-015	-4.74901e-015
9.65868e-015	-7.10982e-015	6.05173e-015	3.19662e-015	-3.11308e-015	1.34103e-014	5.60716e-015	1.89376e-014	1.36496e-014	1.25035e-014	9.88739e-015	9.80764e-015	4.00669e-015	2.28433e-015	7.71255e-016	-1.31293e-015	3.61324e-015	1.12103e-014	1.08915e-014	1.08684e-014	1.22883e-014	1.29147e-014	9.55994e-015	-1.03025e-014	-5.25474e-015
9.69042e-015	-7.38902e-015	5.90167e-015	3.15432e-015	-3.15025e-015	1.34706e-014	5.71294e-015	1.9147e-014	1.3897e-014	1.27386e-014	9.86678e-015	9.72977e-015	4.1354e-015	2.55269e-015	6.96293e-016	-1.33429e-015	3.69353e-015	1.11167e-014	1.05932e-014	1.02556e-014	1.20005e-014	1.19658e-014	9.05216e-015	-1.06271e-014	-5.74795e-015
9.67433e-015	-7.68209e-015	5.73422e-015	3.09656e-015	-3.17969e-015	1.34933e-014	5.79826e-015	1.93071e-014	1.40845e-014	1.29594e-014	9.78759e-015	9.61589e-015	4.2275e-015	2.78422e-015	6.193e-016	-1.36233e-015	3.7671e-015	1.10175e-014	1.02784e-014	9.61085e-015	1.16943e-014	1.10052e-014	8.51714e-015	-1.09439e-014	-6.22807e-015
9.61319e-015	-7.98893e-015	5.55078e-015	3.02569e-015	-3.19819e-015	1.3481e-014	5.86496e-015	1.94174e-014	1.42113e-014	1.31609e-014	9.65351e-015	9.46514e-015	4.28625e-015	2.97717e-015	5.417e-016	-1.3965e-015	3.83168e-015	1.0912e-014	9.94777e-015	8.9371e-015	1.13709e-014	1.00375e-014	7.95593e-015	-1.12531e-014	-6.69532e-015
9.5097e-015	-8.30907e-015	5.3536e-015	2.94421e-015	-3.20303e-015	1.34369e-014	5.9147e-015	1.94792e-014	1.42774e-014	1.33386e-014	9.46921e-015	9.27839e-015	4.315e-015	3.12998e-015	4.65571e-016	-1.43675e-015	3.88539e-015	1.07995e-014	9.60154e-015	8.23797e-015	1.10323e-014	9.06711e-015	7.3706e-015	-1.1554e-014	-7.14915e-015
9.36713e-015	-8.64056e-015	5.14478e-015	2.85497e-015	-3.19133e-015	1.33647e-014	5.94947e-015	1.94936e-014	1.42829e-014	1.34889e-014	9.23914e-015	9.05723e-015	4.31726e-015	3.24179e-015	3.93016e-016	-1.48276e-015	3.9264e-015	1.06801e-014	9.24152e-015	7.51718e-015	1.06809e-014	8.09904e-015	6.76273e-015	-1.1846e-014	-7.58916e-015
9.1895e-015	-8.98188e-015	4.92711e-015	2.75944e-015	-3.16023e-015	1.32682e-014	5.97169e-015	1.94624e-014	1.42286e-014	1.36087e-014	8.96918e-015	8.80322e-015	4.29725e-015	3.31307e-015	3.25825e-016	-1.53369e-015	3.95194e-015	1.05528e-014	8.86893e-015	6.77879e-015	1.03192e-014	7.13798e-015	6.13494e-015	-1.21287e-014	-8.01539e-015
8.98045e-015	-9.33116e-015	4.70313e-015	2.66011e-015	-3.1074e-015	1.31511e-014	5.98393e-015	1.93883e-014	1.41165e-014	1.36944e-014	8.66603e-015	8.51825e-015	4.25939e-015	3.34344e-015	2.65889e-016	-1.58903e-015	3.96034e-015	1.04177e-014	8.48526e-015	6.02747e-015	9.9493e-015	6.18867e-015	5.48911e-015	-1.24014e-014	-8.42795e-015
8.74435e-015	-9.68572e-015	4.47517e-015	2.55955e-015	-3.03086e-015	1.30183e-014	5.98858e-015	1.92746e-014	1.39496e-014	1.37439e-014	8.33607e-015	8.20514e-015	4.20836e-015	3.3345e-015	2.14099e-016	-1.64749e-015	3.95016e-015	1.02762e-014	8.09358e-015	5.2683e-015	9.57334e-015	5.25663e-015	4.82821e-015	-1.26632e-014	-8.82689e-015
8.48584e-015	-1.00425e-014	4.2459e-015	2.46077e-015	-2.92861e-015	1.2875e-014	5.98783e-015	1.91253e-014	1.3731e-014	1.37555e-014	7.98558e-015	7.86728e-015	4.15018e-015	3.28729e-015	1.71485e-016	-1.70796e-015	3.91954e-015	1.01286e-014	7.69527e-015	4.50596e-015	9.19447e-015	4.34702e-015	4.15537e-015	-1.2913e-014	-9.21212e-015
8.20954e-015	-1.03981e-014	4.01826e-015	2.36599e-015	-2.79898e-015	1.27259e-014	5.98372e-015	1.89439e-014	1.34645e-014	1.37276e-014	7.62186e-015	7.50855e-015	4.08982e-015	3.20382e-015	1.39628e-016	-1.76934e-015	3.86756e-015	9.97524e-015	7.29253e-015	3.74531e-015	8.81537e-015	3.46476e-015	3.4739e-015	-1.31499e-014	-9.58343e-015
7.92002e-015	-1.07502e-014	3.79469e-015	2.27701e-015	-2.64119e-015	1.25758e-014	5.97885e-015	1.87349e-014	1.31559e-014	1.36599e-014	7.25195e-015	7.13261e-015	4.03162e-015	3.08699e-015	1.1934e-016	-1.83081e-015	3.79357e-015	9.81683e-015	6.88846e-015	2.99198e-015	8.4383e-015	2.61507e-015	2.78686e-015	-1.33726e-014	-9.94112e-015
7.62317e-015	-1.10956e-014	3.57763e-015	2.19604e-015	-2.45488e-015	1.24293e-014	5.97523e-015	1.85028e-014	1.28111e-014	1.35526e-014	6.88322e-015	6.74518e-015	3.98077e-015	2.94011e-015	1.1114e-016	-1.89051e-015	3.69743e-015	9.65402e-015	6.48591e-015	2.25093e-015	8.06597e-015	1.80248e-015	2.09781e-015	-1.35795e-014	-1.02859e-014
7.32363e-015	-1.14306e-014	3.36965e-015	2.12509e-015	-2.2397e-015	1.22912e-014	5.97519e-015	1.82524e-014	1.24359e-014	1.34067e-014	6.52342e-015	6.35087e-015	3.94159e-015	2.76673e-015	1.1548e-016	-1.94631e-015	3.57945e-015	9.48771e-015	6.08701e-015	1.52745e-015	7.70148e-015	1.03123e-015	1.40983e-015	-1.37697e-014	-1.06174e-014
7.026e-015	-1.17515e-014	3.17322e-015	2.06577e-015	-1.99561e-015	1.21663e-014	5.9809e-015	1.79887e-014	1.20373e-014	1.32232e-014	6.17913e-015	5.95435e-015	3.91822e-015	2.57084e-015	1.3268e-016	-1.9962e-015	3.43939e-015	9.31888e-015	5.69422e-015	8.26158e-016	7.34731e-015	3.05318e-016	7.26339e-016	-1.3942e-014	-1.09362e-014
6.73475e-015	-1.20548e-014	2.99002e-015	2.01943e-015	-1.7232e-015	1.20579e-014	5.99431e-015	1.7717e-014	1.16214e-014	1.30043e-014	5.85706e-015	5.5611e-015	3.91486e-015	2.35734e-015	1.62748e-016	-2.03859e-015	3.27795e-015	9.14888e-015	5.31039e-015	1.52699e-016	7.00477e-015	-3.71765e-016	5.12094e-017	-1.40948e-014	-1.12418e-014
6.45464e-015	-1.23368e-014	2.82212e-015	1.98712e-015	-1.42434e-015	1.19707e-014	6.01655e-015	1.74429e-014	1.11955e-014	1.27525e-014	5.5637e-015	5.17589e-015	3.93575e-015	2.1306e-015	2.05374e-016	-2.07178e-015	3.09675e-015	8.97903e-015	4.93839e-015	-4.88504e-016	6.67647e-015	-9.9676e-016	-6.12258e-016	-1.42269e-014	-1.15347e-014
6.18967e-015	-1.25949e-014	2.67171e-015	1.96928e-015	-1.10122e-015	1.19079e-014	6.04864e-015	1.71709e-014	1.07672e-014	1.24708e-014	5.30542e-015	4.80445e-015	3.98427e-015	1.89527e-015	2.59667e-016	-2.09414e-015	2.89731e-015	8.81054e-015	4.58093e-015	-1.09296e-015	6.36451e-015	-1.56711e-015	-1.26094e-015	-1.43367e-014	-1.1815e-014
5.9435e-015	-1.28258e-014	2.54056e-015	1.96668e-015	-7.55905e-016	1.18721e-014	6.09075e-015	1.69056e-014	1.03427e-014	1.21631e-014	5.08799e-015	4.45219e-015	4.06353e-015	1.65574e-015	3.25064e-016	-2.10384e-015	2.68088e-015	8.64491e-015	4.24031e-015	-1.65683e-015	6.07006e-015	-2.08118e-015	-1.89169e-015	-1.44226e-014	-1.20832e-014
5.71999e-015	-1.30264e-014	2.43011e-015	1.9792e-015	-3.90881e-016	1.1866e-014	6.14388e-015	1.66512e-014	9.92972e-015	1.18332e-014	4.91556e-015	4.12364e-015	4.17615e-015	1.41683e-015	4.00598e-016	-2.09937e-015	2.44942e-015	8.48409e-015	3.91882e-015	-2.17626e-015	5.79419e-015	-2.53749e-015	-2.5018e-015	-1.4484e-014	-1.23394e-014
5.5222e-015	-1.31938e-014	2.3413e-015	2.00638e-015	-9.11584e-018	1.18909e-014	6.20805e-015	1.64118e-014	9.53517e-015	1.14851e-014	4.79249e-015	3.82263e-015	4.32326e-015	1.18384e-015	4.85465e-016	-2.07958e-015	2.20479e-015	8.32949e-015	3.618e-015	-2.64747e-015	5.53824e-015	-2.93435e-015	-3.08822e-015	-1.45195e-014	-1.25838e-014
5.35209e-015	-1.33257e-014	2.2747e-015	2.04765e-015	3.86214e-016	1.19478e-014	6.28222e-015	1.61908e-014	9.16595e-015	1.11233e-014	4.72185e-015	3.5534e-015	4.50532e-015	9.61349e-016	5.78372e-016	-2.043e-015	1.94943e-015	8.18239e-015	3.33946e-015	-3.06862e-015	5.30264e-015	-3.27137e-015	-3.64811e-015	-1.45283e-014	-1.28165e-014
5.21236e-015	-1.34203e-014	2.23119e-015	2.10255e-015	7.91349e-016	1.20371e-014	6.366e-015	1.59911e-014	8.82762e-015	1.07527e-014	4.70622e-015	3.31879e-015	4.7224e-015	7.53735e-016	6.77373e-016	-1.989e-015	1.68622e-015	8.04382e-015	3.08471e-015	-3.4373e-015	5.08778e-015	-3.54912e-015	-4.17964e-015	-1.45094e-014	-1.30371e-014
5.10458e-015	-1.34755e-014	2.21155e-015	2.17032e-015	1.20181e-015	1.21583e-014	6.45841e-015	1.5815e-014	8.52546e-015	1.03774e-014	4.74745e-015	3.12182e-015	4.9737e-015	5.65376e-016	7.80656e-016	-1.91621e-015	1.41772e-015	7.91491e-015	2.85476e-015	-3.75242e-015	4.89385e-015	-3.7688e-015	-4.68136e-015	-1.44619e-014	-1.32459e-014
5.02977e-015	-1.349e-014	2.21547e-015	2.24869e-015	1.61343e-015	1.23099e-014	6.55831e-015	1.56645e-014	8.26408e-015	1.00021e-014	4.8461e-015	2.96503e-015	5.25841e-015	3.99842e-016	8.87225e-016	-1.82387e-015	1.1472e-015	7.79656e-015	2.65102e-015	-4.01288e-015	4.72126e-015	-3.93184e-015	-5.15109e-015	-1.43858e-014	-1.34431e-014
4.98802e-015	-1.34625e-014	2.24266e-015	2.33632e-015	2.02201e-015	1.249e-014	6.66404e-015	1.55408e-014	8.04791e-015	9.63155e-015	5.0024e-015	2.85017e-015	5.57473e-015	2.6067e-016	9.9594e-016	-1.71186e-015	8.7761e-016	7.68974e-015	2.47441e-015	-4.2184e-015	4.5698e-015	-4.04102e-015	-5.58724e-015	-1.42808e-014	-1.36281e-014
4.9793e-015	-1.33925e-014	2.29261e-015	2.4317e-015	2.42244e-015	1.26962e-014	6.77361e-015	1.54439e-014	7.88046e-015	9.27081e-015	5.21563e-015	2.77791e-015	5.9199e-015	1.50611e-016	1.10447e-015	-1.58042e-015	6.11893e-016	7.59501e-015	2.32513e-015	-4.3694e-015	4.43927e-015	-4.09907e-015	-5.98924e-015	-1.41468e-014	-1.38011e-014
5.00317e-015	-1.32801e-014	2.36434e-015	2.53326e-015	2.80998e-015	1.29249e-014	6.88516e-015	1.53732e-014	7.76449e-015	8.92464e-015	5.48346e-015	2.74884e-015	6.29016e-015	7.22133e-017	1.21137e-015	-1.42961e-015	3.52928e-016	7.51275e-015	2.20229e-015	-4.46677e-015	4.32805e-015	-4.10983e-015	-6.3562e-015	-1.39834e-014	-1.39619e-014
5.05866e-015	-1.31259e-014	2.45695e-015	2.63899e-015	3.18017e-015	1.31725e-014	6.99629e-015	1.53283e-014	7.70154e-015	8.59721e-015	5.80264e-015	2.76376e-015	6.68191e-015	2.7304e-017	1.31527e-015	-1.25938e-015	1.03935e-016	7.44323e-015	2.10499e-015	-4.5121e-015	4.23533e-015	-4.07743e-015	-6.68822e-015	-1.37908e-014	-1.41105e-014
5.14405e-015	-1.29306e-014	2.56962e-015	2.74671e-015	3.52896e-015	1.3435e-014	7.1046e-015	1.5308e-014	7.6925e-015	8.29201e-015	6.16951e-015	2.82156e-015	7.09024e-015	1.71248e-017	1.41486e-015	-1.07044e-015	-1.32034e-016	7.38633e-015	2.03295e-015	-4.50825e-015	4.1597e-015	-4.00701e-015	-6.98489e-015	-1.35696e-014	-1.42469e-014
5.25682e-015	-1.26957e-014	2.70086e-015	2.85425e-015	3.85194e-015	1.37078e-014	7.20781e-015	1.53097e-014	7.73699e-015	8.01325e-015	6.57945e-015	2.92034e-015	7.51039e-015	4.25059e-017	1.50832e-015	-8.64468e-016	-3.51573e-016	7.34185e-015	1.985e-015	-4.45755e-015	4.10025e-015	-3.90334e-015	-7.24682e-015	-1.33204e-014	-1.43708e-014
5.39488e-015	-1.24228e-014	2.84877e-015	2.95881e-015	4.14505e-015	1.39851e-014	7.30356e-015	1.53304e-014	7.83363e-015	7.76424e-015	7.02724e-015	3.05751e-015	7.93626e-015	1.03185e-016	1.59465e-015	-6.42245e-016	-5.52313e-016	7.3092e-015	1.9601e-015	-4.36341e-015	4.05557e-015	-3.77173e-015	-7.47493e-015	-1.30444e-014	-1.44814e-014
5.55563e-015	-1.21135e-014	3.01208e-015	3.0584e-015	4.40501e-015	1.42616e-014	7.38902e-015	1.53661e-014	7.98076e-015	7.54711e-015	7.50642e-015	3.22935e-015	8.36216e-015	1.98831e-016	1.67247e-015	-4.05164e-016	-7.32478e-016	7.28761e-015	1.95586e-015	-4.22925e-015	4.0241e-015	-3.61808e-015	-7.67085e-015	-1.27425e-014	-1.45783e-014
5.73593e-015	-1.17706e-014	3.18903e-015	3.15086e-015	4.62792e-015	1.45318e-014	7.46111e-015	1.54128e-014	8.1746e-015	7.36372e-015	8.0105e-015	3.43163e-015	8.78228e-015	3.27711e-016	1.74059e-015	-1.55615e-016	-8.89253e-016	7.27594e-015	1.96995e-015	-4.05954e-015	4.00386e-015	-3.44897e-015	-7.83556e-015	-1.24156e-014	-1.46611e-014
5.93226e-015	-1.13972e-014	3.37779e-015	3.23413e-015	4.81044e-015	1.47889e-014	7.51747e-015	1.54662e-014	8.41127e-015	7.21533e-015	8.53206e-015	3.66007e-015	9.19025e-015	4.8772e-016	1.79845e-015	1.0447e-016	-1.0214e-015	7.27305e-015	1.99958e-015	-3.8593e-015	3.99256e-015	-3.27045e-015	-7.97039e-015	-1.20653e-014	-1.47295e-014
6.14003e-015	-1.09959e-014	3.57661e-015	3.30598e-015	4.94981e-015	1.50263e-014	7.55562e-015	1.55204e-014	8.68566e-015	7.10205e-015	9.06303e-015	3.90992e-015	9.57958e-015	6.76493e-016	1.84525e-015	3.72317e-016	-1.12705e-015	7.27804e-015	2.04221e-015	-3.63367e-015	3.98891e-015	-3.08832e-015	-8.07794e-015	-1.16929e-014	-1.47821e-014
6.3555e-015	-1.05704e-014	3.78324e-015	3.36454e-015	5.04358e-015	1.52384e-014	7.57346e-015	1.55701e-014	8.99275e-015	7.02323e-015	9.59507e-015	4.1763e-015	9.94375e-015	8.90637e-016	1.87995e-015	6.45758e-016	-1.20471e-015	7.28929e-015	2.09468e-015	-3.38658e-015	3.99116e-015	-2.90917e-015	-8.15991e-015	-1.13004e-014	-1.48188e-014
6.57484e-015	-1.01246e-014	3.99586e-015	3.40782e-015	5.08994e-015	1.5419e-014	7.56855e-015	1.56098e-014	9.32591e-015	6.97899e-015	1.01199e-014	4.453e-015	1.02766e-014	1.12688e-015	1.90231e-015	9.21821e-016	-1.25299e-015	7.30512e-015	2.15345e-015	-3.12278e-015	3.99709e-015	-2.73961e-015	-8.21849e-015	-1.08892e-014	-1.48397e-014
6.7938e-015	-9.66223e-015	4.21228e-015	3.434e-015	5.08793e-015	1.5562e-014	7.53888e-015	1.56338e-014	9.67853e-015	6.96819e-015	1.06285e-014	4.73429e-015	1.05721e-014	1.38144e-015	1.91208e-015	1.1981e-015	-1.27128e-015	7.32361e-015	2.21528e-015	-2.84879e-015	4.00494e-015	-2.58567e-015	-8.25682e-015	-1.04611e-014	-1.48439e-014
7.00771e-015	-9.1872e-015	4.43057e-015	3.44171e-015	5.03715e-015	1.56624e-014	7.48362e-015	1.56362e-014	1.00427e-014	6.98843e-015	1.11119e-014	5.01387e-015	1.08242e-014	1.64964e-015	1.90896e-015	1.4712e-015	-1.25973e-015	7.34358e-015	2.27734e-015	-2.5711e-015	4.01263e-015	-2.45314e-015	-8.2772e-015	-1.00186e-014	-1.48309e-014
7.21272e-015	-8.70339e-015	4.64935e-015	3.43034e-015	4.93684e-015	1.57148e-014	7.402e-015	1.56111e-014	1.04111e-014	7.03689e-015	1.15617e-014	5.28603e-015	1.10277e-014	1.9267e-015	1.8928e-015	1.7385e-015	-1.21843e-015	7.36237e-015	2.3362e-015	-2.29485e-015	4.01915e-015	-2.34796e-015	-8.28199e-015	-9.56382e-015	-1.48e-014
7.4047e-015	-8.21475e-015	4.8671e-015	3.3996e-015	4.78798e-015	1.57146e-014	7.29318e-015	1.55524e-014	1.07761e-014	7.11056e-015	1.19699e-014	5.54531e-015	1.1178e-014	2.20752e-015	1.86469e-015	1.99677e-015	-1.14862e-015	7.37807e-015	2.38879e-015	-2.02583e-015	4.02247e-015	-2.27537e-015	-8.27348e-015	-9.09854e-015	-1.47496e-014
7.58019e-015	-7.72511e-015	5.08214e-015	3.34899e-015	4.59128e-015	1.56581e-014	7.15734e-015	1.54548e-014	1.11297e-014	7.20583e-015	1.2328e-014	5.78552e-015	1.12708e-014	2.48673e-015	1.82541e-015	2.24324e-015	-1.05103e-015	7.38911e-015	2.43171e-015	-1.76884e-015	4.02126e-015	-2.23951e-015	-8.2542e-015	-8.62485e-015	-1.46802e-014
7.73579e-015	-7.2382e-015	5.29334e-015	3.27865e-015	4.34859e-015	1.55421e-014	6.9945e-015	1.53132e-014	1.14634e-014	7.31858e-015	1.26287e-014	6.00033e-015	1.13026e-014	2.7589e-015	1.77494e-015	2.47518e-015	-9.26427e-016	7.39296e-015	2.46209e-015	-1.5294e-015	4.01404e-015	-2.24435e-015	-8.22737e-015	-8.14503e-015	-1.45906e-014
7.86725e-015	-6.75702e-015	5.49942e-015	3.18896e-015	4.06193e-015	1.53647e-014	6.80498e-015	1.51234e-014	1.17692e-014	7.4449e-015	1.28654e-014	6.18469e-015	1.127e-014	3.01929e-015	1.71482e-015	2.68969e-015	-7.76051e-016	7.38826e-015	2.47709e-015	-1.31272e-015	3.99943e-015	-2.29265e-015	-8.19504e-015	-7.66113e-015	-1.44803e-014
7.97227e-015	-6.28516e-015	5.69936e-015	3.08054e-015	3.7347e-015	1.5124e-014	6.58995e-015	1.48817e-014	1.20398e-014	7.57993e-015	1.30322e-014	6.33346e-015	1.11712e-014	3.26385e-015	1.64618e-015	2.88422e-015	-6.02115e-016	7.37355e-015	2.47476e-015	-1.12317e-015	3.97713e-015	-2.38777e-015	-8.1593e-015	-7.17456e-015	-1.43492e-014
8.04826e-015	-5.82558e-015	5.89248e-015	2.95486e-015	3.37003e-015	1.48195e-014	6.35092e-015	1.45841e-014	1.22681e-014	7.71943e-015	1.31239e-014	6.44252e-015	1.10052e-014	3.48753e-015	1.57017e-015	3.05634e-015	-4.06723e-016	7.34698e-015	2.45278e-015	-9.65398e-016	3.94723e-015	-2.53194e-015	-8.12265e-015	-6.68761e-015	-1.41961e-014
8.09277e-015	-5.38032e-015	6.07825e-015	2.81315e-015	2.97216e-015	1.44509e-014	6.08976e-015	1.4229e-014	1.24473e-014	7.85868e-015	1.3136e-014	6.50774e-015	1.07727e-014	3.68554e-015	1.48785e-015	3.20403e-015	-1.92004e-016	7.30755e-015	2.40908e-015	-8.42939e-016	3.90917e-015	-2.72681e-015	-8.0872e-015	-6.20263e-015	-1.40211e-014
8.10429e-015	-4.95179e-015	6.25652e-015	2.65688e-015	2.54543e-015	1.40193e-014	5.80899e-015	1.38146e-014	1.25716e-014	7.99266e-015	1.3065e-014	6.52657e-015	1.04741e-014	3.85365e-015	1.40044e-015	3.32519e-015	3.92428e-017	7.25428e-015	2.34247e-015	-7.59682e-016	3.8627e-015	-2.97289e-015	-8.05532e-015	-5.7215e-015	-1.38237e-014
8.08161e-015	-4.54237e-015	6.42756e-015	2.48844e-015	2.0936e-015	1.35265e-014	5.51144e-015	1.33398e-014	1.26354e-014	8.11629e-015	1.29082e-014	6.49635e-015	1.01105e-014	3.98894e-015	1.30986e-015	3.41882e-015	2.84724e-016	7.18617e-015	2.25145e-015	-7.17725e-016	3.80822e-015	-3.26952e-015	-8.02807e-015	-5.24565e-015	-1.36038e-014
8.02438e-015	-4.15375e-015	6.59107e-015	2.30993e-015	1.62167e-015	1.29752e-014	5.19958e-015	1.2804e-014	1.26338e-014	8.22419e-015	1.26629e-014	6.41528e-015	9.68465e-015	4.0886e-015	1.21831e-015	3.48407e-015	5.41335e-016	7.10229e-015	2.13485e-015	-7.19755e-016	3.74613e-015	-3.61583e-015	-8.00678e-015	-4.77693e-015	-1.33615e-014
7.93234e-015	-3.78708e-015	6.74793e-015	2.12429e-015	1.13502e-015	1.23692e-014	4.87727e-015	1.22075e-014	1.25639e-014	8.3113e-015	1.23285e-014	6.28207e-015	9.20014e-015	4.14941e-015	1.12634e-015	3.52009e-015	8.05775e-016	7.00231e-015	1.99284e-015	-7.67533e-016	3.67673e-015	-4.01013e-015	-7.9925e-015	-4.31667e-015	-1.30968e-014
7.80586e-015	-3.44266e-015	6.8981e-015	1.93357e-015	6.38578e-016	1.17128e-014	4.54808e-015	1.15524e-014	1.24231e-014	8.37315e-015	1.19057e-014	6.09578e-015	8.66081e-015	4.16916e-015	1.03575e-015	3.52664e-015	1.07439e-015	6.88641e-015	1.82508e-015	-8.61482e-016	3.60021e-015	-4.45078e-015	-7.98646e-015	-3.86622e-015	-1.28095e-014
7.64589e-015	-3.12046e-015	7.04223e-015	1.74037e-015	1.37814e-016	1.10112e-014	4.21601e-015	1.08411e-014	1.2209e-014	8.40587e-015	1.13963e-014	5.85644e-015	8.07155e-015	4.14685e-015	9.47664e-016	3.50368e-015	1.34385e-015	6.75469e-015	1.63276e-015	-1.00271e-015	3.51783e-015	-4.93497e-015	-7.98885e-015	-3.42626e-015	-1.25e-014
7.45338e-015	-2.82058e-015	7.18122e-015	1.54809e-015	-3.61475e-016	1.027e-014	3.88469e-015	1.00765e-014	1.19206e-014	8.40546e-015	1.08026e-014	5.56543e-015	7.43784e-015	4.08201e-015	8.63406e-016	3.45131e-015	1.6116e-015	6.60742e-015	1.41685e-015	-1.1912e-015	3.43037e-015	-5.45936e-015	-7.99981e-015	-2.99797e-015	-1.21695e-014
7.23018e-015	-2.54181e-015	7.31652e-015	1.3599e-015	-8.5334e-016	9.49498e-015	3.55803e-015	9.26278e-015	1.15579e-014	8.36815e-015	1.01283e-014	5.22518e-015	6.76634e-015	3.9749e-015	7.84631e-016	3.37053e-015	1.87457e-015	6.445e-015	1.17751e-015	-1.42629e-015	3.33857e-015	-6.01941e-015	-8.01977e-015	-2.58167e-015	-1.18185e-014
6.97934e-015	-2.28279e-015	7.4492e-015	1.1785e-015	-1.33254e-015	8.69368e-015	3.23994e-015	8.40461e-015	1.11222e-014	8.29082e-015	9.37796e-015	4.83796e-015	6.0641e-015	3.82633e-015	7.12626e-016	3.26215e-015	2.12966e-015	6.26821e-015	9.15948e-016	-1.70693e-015	3.24391e-015	-6.60989e-015	-8.04877e-015	-2.17856e-015	-1.14474e-014
6.70247e-015	-2.04278e-015	7.57992e-015	1.00705e-015	-1.79341e-015	7.87322e-015	2.93492e-015	7.50779e-015	1.06157e-014	8.17073e-015	8.55713e-015	4.40657e-015	5.33851e-015	3.63762e-015	6.48162e-016	3.12754e-015	2.3735e-015	6.07731e-015	6.33587e-016	-2.03248e-015	3.14743e-015	-7.22565e-015	-8.0865e-015	-1.78935e-015	-1.10574e-014
6.40256e-015	-1.81995e-015	7.70985e-015	8.48623e-016	-2.23108e-015	7.04086e-015	2.6464e-015	6.57791e-015	1.00422e-014	8.00609e-015	7.6719e-015	3.93526e-015	4.5975e-015	3.41109e-015	5.92358e-016	2.96834e-015	2.60397e-015	5.87377e-015	3.33237e-016	-2.40133e-015	3.05028e-015	-7.86073e-015	-8.13246e-015	-1.41397e-015	-1.06496e-014
6.08285e-015	-1.61174e-015	7.84021e-015	7.05256e-016	-2.64108e-015	6.2048e-015	2.37752e-015	5.62126e-015	9.40536e-015	7.79585e-015	6.72938e-015	3.42823e-015	3.84867e-015	3.14967e-015	5.46266e-016	2.78706e-015	2.81845e-015	5.65948e-015	1.78187e-017	-2.81108e-015	2.95341e-015	-8.50976e-015	-8.18626e-015	-1.05265e-015	-1.02257e-014
5.74684e-015	-1.41602e-015	7.97182e-015	5.79722e-016	-3.01919e-015	5.37295e-015	2.13215e-015	4.6447e-015	8.70973e-015	7.5393e-015	5.73729e-015	2.8903e-015	3.10009e-015	2.85682e-015	5.10593e-016	2.58668e-015	3.01483e-015	5.43583e-015	-3.10541e-016	-3.25902e-015	2.85826e-015	-9.1667e-015	-8.24687e-015	-7.05556e-016	-9.78719e-015
5.39839e-015	-1.23025e-015	8.1053e-015	4.74474e-016	-3.36109e-015	4.55341e-015	1.91403e-015	3.65581e-015	7.96098e-015	7.23716e-015	4.70408e-015	2.32701e-015	2.36017e-015	2.53592e-015	4.85023e-016	2.36911e-015	3.19155e-015	5.20452e-015	-6.49085e-016	-3.74181e-015	2.76569e-015	-9.82474e-015	-8.31346e-015	-3.72803e-016	-9.33596e-015
5.04107e-015	-1.05231e-015	8.24112e-015	3.90664e-016	-3.66358e-015	3.75343e-015	1.72531e-015	2.66233e-015	7.16584e-015	6.88923e-015	3.63879e-015	1.74397e-015	1.63706e-015	2.19165e-015	4.70426e-016	2.1372e-015	3.34698e-015	4.96752e-015	-9.94806e-016	-4.25624e-015	2.67726e-015	-1.04775e-014	-8.38479e-015	-5.39207e-017	-8.87381e-015
4.67898e-015	-8.79284e-016	8.37976e-015	3.30239e-016	-3.92325e-015	2.98077e-015	1.56871e-015	1.67159e-015	6.3314e-015	6.49661e-015	2.55081e-015	1.14685e-015	9.38661e-016	1.8289e-015	4.66497e-016	1.89376e-015	3.47883e-015	4.72694e-015	-1.34453e-015	-4.79836e-015	2.59355e-015	-1.11185e-014	-8.45967e-015	2.51144e-016	-8.40278e-015
4.31569e-015	-7.08293e-016	8.52179e-015	2.94289e-016	-4.13719e-015	2.24252e-015	1.4459e-015	6.91529e-016	5.46597e-015	6.0618e-015	1.44954e-015	5.42209e-016	2.72617e-016	1.4529e-015	4.73173e-016	1.64156e-015	3.58658e-015	4.48485e-015	-1.69549e-015	-5.36397e-015	2.51502e-015	-1.17419e-014	-8.53642e-015	5.42876e-016	-7.92468e-015
3.95466e-015	-5.36836e-016	8.6675e-015	2.84048e-016	-4.30338e-015	1.54571e-015	1.35858e-015	-2.70173e-016	4.57771e-015	5.58729e-015	3.44677e-016	-6.37093e-017	-3.54445e-016	1.06968e-015	4.90515e-016	1.38374e-015	3.66977e-015	4.24334e-015	-2.04372e-015	-5.94861e-015	2.44228e-015	-1.23415e-014	-8.6128e-015	8.21586e-016	-7.44162e-015
3.59963e-015	-3.626e-016	8.81692e-015	3.00109e-016	-4.41991e-015	8.96986e-016	1.30775e-015	-1.20616e-015	3.67489e-015	5.07541e-015	-7.53801e-016	-6.64608e-016	-9.35668e-016	6.8446e-016	5.18037e-016	1.12378e-015	3.72747e-015	4.0045e-015	-2.38595e-015	-6.54793e-015	2.37616e-015	-1.29112e-014	-8.68793e-015	1.08692e-015	-6.95619e-015
3.2547e-015	-1.82576e-016	8.96992e-015	3.42703e-016	-4.48565e-015	3.01932e-016	1.29469e-015	-2.10873e-015	2.76617e-015	4.52948e-015	-1.83565e-015	-1.25417e-015	-1.46454e-015	3.03189e-016	5.553e-016	8.64783e-016	3.75987e-015	3.77019e-015	-2.72004e-015	-7.15728e-015	2.31658e-015	-1.34459e-014	-8.76024e-015	1.33972e-015	-6.47133e-015
2.92283e-015	5.61158e-018	9.12677e-015	4.1207e-016	-4.49934e-015	-2.33965e-016	1.31956e-015	-2.97052e-015	1.86047e-015	3.95334e-015	-2.89144e-015	-1.82682e-015	-1.93588e-015	-6.79074e-017	6.02396e-016	6.10299e-016	3.76741e-015	3.54249e-015	-3.04242e-015	-7.77251e-015	2.2637e-015	-1.394e-014	-8.8284e-015	1.58052e-015	-5.98883e-015
2.60702e-015	2.04367e-016	9.28659e-015	5.08147e-016	-4.46123e-015	-7.05809e-016	1.38152e-015	-3.78453e-015	9.66406e-016	3.35135e-015	-3.91213e-015	-2.37686e-015	-2.34564e-015	-4.22693e-016	6.58484e-016	3.6394e-016	3.75054e-015	3.32348e-015	-3.35004e-015	-8.38943e-015	2.21744e-015	-1.43889e-014	-8.89059e-015	1.81006e-015	-5.51098e-015
2.31036e-015	4.15408e-016	9.4481e-015	6.3029e-016	-4.37188e-015	-1.10933e-015	1.48028e-015	-4.5449e-015	9.27202e-017	2.7284e-015	-4.8886e-015	-2.89911e-015	-2.68962e-015	-7.55113e-016	7.22175e-016	1.2879e-016	3.70999e-015	3.11526e-015	-3.64042e-015	-9.00379e-015	2.17793e-015	-1.47882e-014	-8.94483e-015	2.02932e-015	-5.04021e-015
2.0356e-015	6.40573e-016	9.6103e-015	7.76706e-016	-4.23238e-015	-1.44214e-015	1.61465e-015	-5.24659e-015	-7.51093e-016	2.0898e-015	-5.81271e-015	-3.38854e-015	-2.96504e-015	-1.06047e-015	7.92393e-016	-9.21265e-017	3.64747e-015	2.91929e-015	-3.91112e-015	-9.6107e-015	2.14511e-015	-1.51342e-014	-8.99024e-015	2.2385e-015	-4.57907e-015
1.78442e-015	8.81152e-016	9.77208e-015	9.45538e-016	-4.04423e-015	-1.70241e-015	1.7826e-015	-5.88431e-015	-1.55768e-015	1.44067e-015	-6.67646e-015	-3.84075e-015	-3.17033e-015	-1.33346e-015	8.67969e-016	-2.96295e-016	3.56428e-015	2.73785e-015	-4.16016e-015	-1.02059e-014	2.11905e-015	-1.54239e-014	-9.02515e-015	2.43785e-015	-4.13e-015
1.55839e-015	1.13827e-015	9.93142e-015	1.13499e-015	-3.80995e-015	-1.88876e-015	1.98242e-015	-6.45397e-015	-2.31924e-015	7.86658e-016	-7.47189e-015	-4.25188e-015	-3.30428e-015	-1.56891e-015	9.48247e-016	-4.80976e-016	3.46215e-015	2.57191e-015	-4.38455e-015	-1.07854e-014	2.09938e-015	-1.56553e-014	-9.04769e-015	2.62795e-015	-3.69459e-015
1.35888e-015	1.41253e-015	1.00865e-014	1.34239e-015	-3.53194e-015	-2.00132e-015	2.21079e-015	-6.95197e-015	-3.02818e-015	1.33083e-016	-8.19246e-015	-4.61817e-015	-3.36669e-015	-1.76317e-015	1.03212e-015	-6.43727e-016	3.34234e-015	2.42282e-015	-4.58312e-015	-1.13448e-014	2.08461e-015	-1.58264e-014	-9.05682e-015	2.80954e-015	-3.27517e-015
1.18658e-015	1.70404e-015	1.0235e-014	1.5654e-015	-3.21284e-015	-2.04074e-015	2.46541e-015	-7.37563e-015	-3.67883e-015	-5.14665e-016	-8.83294e-015	-4.93737e-015	-3.35884e-015	-1.91209e-015	1.11808e-015	-7.82894e-016	3.20739e-015	2.29137e-015	-4.75435e-015	-1.18802e-014	2.07335e-015	-1.59354e-014	-9.05167e-015	2.98291e-015	-2.87366e-015
1.0416e-015	2.01224e-015	1.03747e-014	1.8014e-015	-2.85627e-015	-2.00875e-015	2.74327e-015	-7.72348e-015	-4.26481e-015	-1.15119e-015	-9.38897e-015	-5.20762e-015	-3.28256e-015	-2.01306e-015	1.20529e-015	-8.97276e-016	3.05997e-015	2.17811e-015	-4.8969e-015	-1.23879e-014	2.06479e-015	-1.59821e-014	-9.03194e-015	3.14834e-015	-2.49199e-015
9.237e-016	2.33676e-015	1.05031e-014	2.04764e-015	-2.46558e-015	-1.90807e-015	3.04035e-015	-7.99478e-015	-4.78096e-015	-1.77108e-015	-9.85731e-015	-5.42829e-015	-3.14059e-015	-2.06433e-015	1.29273e-015	-9.84509e-016	2.9017e-015	2.08429e-015	-5.01021e-015	-1.28649e-014	2.0584e-015	-1.59668e-014	-8.99661e-015	3.30592e-015	-2.13174e-015
8.32265e-016	2.67683e-015	1.06175e-014	2.30068e-015	-2.04476e-015	-1.74224e-015	3.35339e-015	-8.18885e-015	-5.22346e-015	-2.36977e-015	-1.02347e-014	-5.59929e-015	-2.93642e-015	-2.0635e-015	1.37889e-015	-1.04381e-015	2.7352e-015	2.00998e-015	-5.09387e-015	-1.33077e-014	2.05239e-015	-1.58907e-014	-8.94447e-015	3.45531e-015	-1.79434e-015
7.66641e-016	3.03025e-015	1.07148e-014	2.55707e-015	-1.59753e-015	-1.5148e-015	3.67785e-015	-8.30651e-015	-5.58928e-015	-2.94187e-015	-1.05192e-014	-5.72117e-015	-2.67476e-015	-2.00995e-015	1.46304e-015	-1.07406e-015	2.56326e-015	1.95561e-015	-5.14721e-015	-1.37139e-014	2.04579e-015	-1.57546e-014	-8.87506e-015	3.59673e-015	-1.48038e-015
7.2554e-016	3.39522e-015	1.07928e-014	2.8136e-015	-1.12853e-015	-1.23055e-015	4.00973e-015	-8.34917e-015	-5.87688e-015	-3.48325e-015	-1.071e-014	-5.79448e-015	-2.36029e-015	-1.90352e-015	1.54386e-015	-1.07502e-015	2.38802e-015	1.92071e-015	-5.17065e-015	-1.40816e-014	2.03783e-015	-1.55612e-014	-8.78862e-015	3.73016e-015	-1.19111e-015
7.06855e-016	3.76998e-015	1.08484e-014	3.0672e-015	-6.42419e-016	-8.94639e-016	4.34449e-015	-8.31835e-015	-6.08534e-015	-3.98967e-015	-1.08075e-014	-5.82048e-015	-1.999e-015	-1.74489e-015	1.6209e-015	-1.04689e-015	2.21149e-015	1.9052e-015	-5.16429e-015	-1.44086e-014	2.02659e-015	-1.53128e-014	-8.68506e-015	3.85514e-015	-9.27193e-016
7.08181e-016	4.15181e-015	1.08786e-014	3.31447e-015	-1.43816e-016	-5.13177e-016	4.67798e-015	-8.21734e-015	-6.21454e-015	-4.45719e-015	-1.08128e-014	-5.80197e-015	-1.59694e-015	-1.53556e-015	1.69336e-015	-9.89283e-016	2.03598e-015	1.90902e-015	-5.12881e-015	-1.46925e-014	2.01102e-015	-1.50125e-014	-8.56468e-015	3.97158e-015	-6.89077e-016
7.27184e-016	4.53779e-015	1.08813e-014	3.55181e-015	3.62555e-016	-9.25845e-017	5.0069e-015	-8.04956e-015	-6.26539e-015	-4.8828e-015	-1.07274e-014	-5.74143e-015	-1.16152e-015	-1.27777e-015	1.76062e-015	-9.03204e-016	1.86357e-015	1.93089e-015	-5.06513e-015	-1.49319e-014	1.98963e-015	-1.46631e-014	-8.4278e-015	4.07877e-015	-4.7663e-016
7.61205e-016	4.92495e-015	1.08538e-014	3.77739e-015	8.72271e-016	3.60744e-016	5.32745e-015	-7.81896e-015	-6.23878e-015	-5.2642e-015	-1.05547e-014	-5.64226e-015	-6.99411e-016	-9.74384e-016	1.82224e-015	-7.89141e-016	1.69661e-015	1.97077e-015	-4.97446e-015	-1.51259e-014	1.96134e-015	-1.42682e-014	-8.27428e-015	4.17647e-015	-2.89973e-016
8.0712e-016	5.31023e-015	1.07929e-014	3.98811e-015	1.38129e-015	8.39461e-016	5.63604e-015	-7.53002e-015	-6.13755e-015	-5.59878e-015	-1.02983e-014	-5.50789e-015	-2.18043e-016	-6.28232e-016	1.87763e-015	-6.47894e-016	1.53717e-015	2.02766e-015	-4.85905e-015	-1.5273e-014	1.92556e-015	-1.38316e-014	-8.1037e-015	4.26388e-015	-1.28566e-016
8.61072e-016	5.69076e-015	1.06964e-014	4.18154e-015	1.88517e-015	1.33663e-015	5.92881e-015	-7.1876e-015	-5.96538e-015	-5.88505e-015	-9.96294e-015	-5.34286e-015	2.75316e-016	-2.4364e-016	1.92687e-015	-4.80882e-016	1.38714e-015	2.10007e-015	-4.72094e-015	-1.53722e-014	1.88091e-015	-1.3357e-014	-7.91718e-015	4.34023e-015	8.11132e-018
9.20375e-016	6.06288e-015	1.05627e-014	4.35542e-015	2.37985e-015	1.84525e-015	6.20349e-015	-6.79679e-015	-5.72638e-015	-6.12191e-015	-9.55363e-015	-5.15135e-015	7.73326e-016	1.74928e-016	1.96981e-015	-2.89894e-016	1.24743e-015	2.18666e-015	-4.561e-015	-1.54236e-014	1.82674e-015	-1.28493e-014	-7.71543e-015	4.40506e-015	1.20986e-016
9.81694e-016	6.42251e-015	1.039e-014	4.50811e-015	2.86195e-015	2.35839e-015	6.45707e-015	-6.36325e-015	-5.42519e-015	-6.30816e-015	-9.076e-015	-4.9381e-015	1.26875e-015	6.22484e-016	2.00672e-015	-7.63017e-017	1.11991e-015	2.28683e-015	-4.38096e-015	-1.54269e-014	1.76256e-015	-1.23121e-014	-7.49879e-015	4.45746e-015	2.11392e-016
1.04187e-015	6.76691e-015	1.01768e-014	4.63778e-015	3.32829e-015	2.86936e-015	6.68679e-015	-5.89296e-015	-5.06726e-015	-6.44366e-015	-8.53587e-015	-4.70824e-015	1.75454e-015	1.09332e-015	2.03782e-015	1.58095e-016	1.00611e-015	2.39935e-015	-4.18307e-015	-1.53819e-014	1.68797e-015	-1.17499e-014	-7.26734e-015	4.49667e-015	2.80811e-016
1.09805e-015	7.09316e-015	9.92193e-015	4.74333e-015	3.77534e-015	3.37182e-015	6.89041e-015	-5.39155e-015	-4.65839e-015	-6.52873e-015	-7.93984e-015	-4.46625e-015	2.22294e-015	1.58205e-015	2.06365e-015	4.1118e-016	9.06965e-016	2.52265e-015	-3.96978e-015	-1.52889e-014	1.60292e-015	-1.11675e-014	-7.02199e-015	4.52235e-015	3.30659e-016
1.14671e-015	7.39793e-015	9.62443e-015	4.82404e-015	4.20003e-015	3.85947e-015	7.06634e-015	-4.86467e-015	-4.2048e-015	-6.56385e-015	-7.29557e-015	-4.21717e-015	2.66728e-015	2.08273e-015	2.0849e-015	6.81031e-016	8.23333e-016	2.65574e-015	-3.74351e-015	-1.51485e-014	1.50694e-015	-1.05687e-014	-6.76395e-015	4.53368e-015	3.62677e-016
1.18467e-015	7.67845e-015	9.28424e-015	4.87951e-015	4.59976e-015	4.32662e-015	7.21392e-015	-4.31805e-015	-3.71317e-015	-6.55032e-015	-6.60996e-015	-3.96585e-015	3.08212e-015	2.58942e-015	2.10223e-015	9.65436e-016	7.55953e-016	2.79711e-015	-3.50657e-015	-1.49614e-014	1.40071e-015	-9.95736e-015	-6.49439e-015	4.52949e-015	3.79023e-016
1.20893e-015	7.93212e-015	8.90107e-015	4.90987e-015	4.97267e-015	4.7672e-015	7.3322e-015	-3.7571e-015	-3.19098e-015	-6.49034e-015	-5.89004e-015	-3.71664e-015	3.46183e-015	3.09541e-015	2.11565e-015	1.26173e-015	7.049e-016	2.94513e-015	-3.26107e-015	-1.47284e-014	1.28451e-015	-9.33742e-015	-6.214e-015	4.50947e-015	3.81955e-016
1.21658e-015	8.15622e-015	8.47518e-015	4.91542e-015	5.31652e-015	5.1759e-015	7.42078e-015	-3.18827e-015	-2.64555e-015	-6.38591e-015	-5.14322e-015	-3.47394e-015	3.8014e-015	3.59455e-015	2.12631e-015	1.56758e-015	6.69551e-016	3.09948e-015	-3.00875e-015	-1.44504e-014	1.15872e-015	-8.71235e-015	-5.92377e-015	4.47345e-015	3.73935e-016
1.20504e-015	8.34862e-015	8.00762e-015	4.8976e-015	5.62978e-015	5.54823e-015	7.47989e-015	-2.61674e-015	-2.084e-015	-6.23951e-015	-4.377e-015	-3.2412e-015	4.09741e-015	4.08079e-015	2.13496e-015	1.88038e-015	6.49832e-016	3.25827e-015	-2.75237e-015	-1.41287e-014	1.02362e-015	-8.08589e-015	-5.62449e-015	4.42106e-015	3.57466e-016
1.17238e-015	8.50724e-015	7.49965e-015	4.85702e-015	5.91183e-015	5.88127e-015	7.50937e-015	-2.04826e-015	-1.51346e-015	-6.05418e-015	-3.59913e-015	-3.02151e-015	4.34627e-015	4.5483e-015	2.14233e-015	2.19761e-015	6.45037e-016	3.41959e-015	-2.49341e-015	-1.37647e-014	8.79589e-016	-7.46109e-015	-5.31755e-015	4.3516e-015	3.34612e-016
1.1165e-015	8.63073e-015	6.95271e-015	4.79517e-015	6.16186e-015	6.17143e-015	7.51036e-015	-1.48709e-015	-9.41184e-016	-5.8328e-015	-2.81732e-015	-2.81866e-015	4.54484e-015	4.99158e-015	2.14907e-015	2.51681e-015	6.5416e-016	3.58266e-015	-2.23399e-015	-1.33595e-014	7.27333e-016	-6.84019e-015	-5.0037e-015	4.26448e-015	3.07712e-016
1.03601e-015	8.71786e-015	6.36915e-015	4.71407e-015	6.37959e-015	6.41597e-015	7.48505e-015	-9.37989e-016	-3.7426e-016	-5.57876e-015	-2.03772e-015	-2.6361e-015	4.691e-015	5.40523e-015	2.15615e-015	2.83585e-015	6.76474e-016	3.74616e-015	-1.97582e-015	-1.29155e-014	5.67776e-016	-6.2257e-015	-4.68417e-015	4.16014e-015	2.79224e-016
9.30333e-016	8.76799e-015	5.75149e-015	4.61545e-015	6.56563e-015	6.61374e-015	7.43444e-015	-4.05092e-016	1.80298e-016	-5.29624e-015	-1.26709e-015	-2.47567e-015	4.7841e-015	5.78395e-015	2.1644e-015	3.1533e-015	7.11758e-016	3.90916e-015	-1.72041e-015	-1.24346e-014	4.02476e-016	-5.61907e-015	-4.35975e-015	4.03893e-015	2.51575e-016
7.98711e-016	8.78063e-015	5.10251e-015	4.50205e-015	6.7203e-015	6.76328e-015	7.36001e-015	1.07648e-016	7.16347e-016	-4.98944e-015	-5.1275e-016	-2.3391e-015	4.82348e-015	6.12301e-015	2.17493e-015	3.46614e-015	7.59261e-016	4.07035e-015	-1.46883e-015	-1.19186e-014	2.32482e-016	-5.02212e-015	-4.03135e-015	3.90027e-015	2.26878e-016
6.40502e-016	8.7566e-015	4.42574e-015	4.37668e-015	6.84497e-015	6.86404e-015	7.26394e-015	5.9657e-016	1.22812e-015	-4.6626e-015	2.19077e-016	-2.22793e-015	4.80951e-015	6.41841e-015	2.18848e-015	3.77198e-015	8.17464e-016	4.22887e-015	-1.22202e-015	-1.1369e-014	5.87272e-017	-4.4361e-015	-3.6997e-015	3.7443e-015	2.06894e-016
4.56437e-016	8.69605e-015	3.72509e-015	4.24173e-015	6.94053e-015	6.91589e-015	7.14815e-015	1.05806e-015	1.71031e-015	-4.31935e-015	9.22135e-016	-2.1425e-015	4.74277e-015	6.66684e-015	2.20512e-015	4.06912e-015	8.85217e-016	4.38363e-015	-9.81329e-016	-1.07875e-014	-1.17218e-016	-3.86273e-015	-3.3659e-015	3.57179e-015	1.93748e-016
2.46985e-016	8.60013e-015	3.00467e-015	4.10008e-015	7.00857e-015	6.91925e-015	7.01474e-015	1.48911e-015	2.1576e-015	-3.96415e-015	1.59119e-015	-2.08332e-015	4.62543e-015	6.86554e-015	2.22583e-015	4.35513e-015	9.612e-016	4.53365e-015	-7.47862e-016	-1.01767e-014	-2.94444e-016	-3.3026e-015	-3.03084e-015	3.38343e-015	1.88724e-016
1.29948e-017	8.47014e-015	2.2687e-015	3.95399e-015	7.04956e-015	6.87546e-015	6.86585e-015	1.88701e-015	2.56472e-015	-3.60162e-015	2.22173e-015	-2.05004e-015	4.45921e-015	7.01211e-015	2.25118e-015	4.62817e-015	1.04376e-015	4.67831e-015	-5.21907e-016	-9.53905e-015	-4.71934e-016	-2.75588e-015	-2.69531e-015	3.17993e-015	1.94004e-016
-2.44569e-016	8.30875e-015	1.52142e-015	3.80581e-015	7.0655e-015	6.78585e-015	6.70363e-015	2.24933e-015	2.92749e-015	-3.23606e-015	2.80958e-015	-2.04238e-015	4.24705e-015	7.10518e-015	2.28185e-015	4.88725e-015	1.13201e-015	4.81668e-015	-3.03856e-016	-8.87673e-015	-6.49071e-016	-2.22269e-015	-2.36048e-015	2.96254e-015	2.10832e-016
-5.24067e-016	8.11748e-015	7.67543e-016	3.6585e-015	7.05802e-015	6.65268e-015	6.53123e-015	2.57368e-015	3.24284e-015	-2.8715e-015	3.35064e-015	-2.05877e-015	3.99231e-015	7.14296e-015	2.31825e-015	5.13063e-015	1.22506e-015	4.94799e-015	-9.36546e-017	-8.19275e-015	-8.24641e-016	-1.70306e-015	-2.02723e-015	2.73279e-015	2.40245e-016
-8.2365e-016	7.89849e-015	1.23567e-017	3.51461e-015	7.0289e-015	6.47827e-015	6.35105e-015	2.85801e-015	3.50817e-015	-2.51256e-015	3.84169e-015	-2.09786e-015	3.69823e-015	7.12507e-015	2.35936e-015	5.35684e-015	1.32182e-015	5.07164e-015	1.08273e-016	-7.48925e-015	-9.97476e-016	-1.19683e-015	-1.6962e-015	2.49189e-015	2.83183e-016
-1.14105e-015	7.65521e-015	-7.39087e-016	3.37655e-015	6.98029e-015	6.26523e-015	6.16517e-015	3.10056e-015	3.72103e-015	-2.1636e-015	4.27959e-015	-2.15786e-015	3.36904e-015	7.05189e-015	2.4057e-015	5.56429e-015	1.42106e-015	5.18677e-015	3.02192e-016	-6.76873e-015	-1.16625e-015	-7.03904e-016	-1.36826e-015	2.24133e-015	3.39823e-016
-1.47433e-015	7.39047e-015	-1.48192e-015	3.2461e-015	6.91433e-015	6.01646e-015	5.97574e-015	3.30094e-015	3.87989e-015	-1.82927e-015	4.66183e-015	-2.23743e-015	3.00877e-015	6.92369e-015	2.45693e-015	5.75211e-015	1.52116e-015	5.29247e-015	4.87917e-016	-6.03412e-015	-1.33061e-015	-2.24304e-016	-1.04423e-015	1.98249e-015	4.10032e-016
-1.82087e-015	7.10775e-015	-2.21109e-015	3.12522e-015	6.83339e-015	5.7354e-015	5.78487e-015	3.45848e-015	3.9834e-015	-1.51311e-015	4.98638e-015	-2.33392e-015	2.62185e-015	6.74214e-015	2.51276e-015	5.91923e-015	1.62204e-015	5.38806e-015	6.66588e-016	-5.28903e-015	-1.49029e-015	2.42398e-016	-7.25117e-016	1.71714e-015	4.93947e-016
-2.17743e-015	6.8104e-015	-2.92156e-015	3.01514e-015	6.7394e-015	5.42504e-015	5.59413e-015	3.57222e-015	4.03085e-015	-1.21849e-015	5.25241e-015	-2.44477e-015	2.21261e-015	6.50931e-015	2.57269e-015	6.06452e-015	1.72279e-015	5.47288e-015	8.38638e-016	-4.53609e-015	-1.64498e-015	6.96525e-016	-4.11453e-016	1.44745e-015	5.91178e-016
-2.54102e-015	6.50194e-015	-3.60878e-015	2.91652e-015	6.63424e-015	5.08907e-015	5.40505e-015	3.64129e-015	4.02212e-015	-9.49077e-016	5.45911e-015	-2.56781e-015	1.78597e-015	6.22679e-015	2.63532e-015	6.18723e-015	1.82239e-015	5.54642e-015	1.00491e-015	-3.7779e-015	-1.79426e-015	1.13847e-015	-1.03824e-016	1.17564e-015	7.01523e-016
-2.9088e-015	6.18537e-015	-4.26785e-015	2.83037e-015	6.5194e-015	4.73004e-015	5.21834e-015	3.66457e-015	3.95703e-015	-7.08341e-016	5.60553e-015	-2.69994e-015	1.34566e-015	5.89693e-015	2.7002e-015	6.28665e-015	1.92119e-015	5.60745e-015	1.16684e-015	-3.01745e-015	-1.93825e-015	1.56863e-015	1.96466e-016	9.03766e-016	8.2377e-016
-3.27808e-015	5.86467e-015	-4.8945e-015	2.75676e-015	6.39648e-015	4.35117e-015	5.03486e-015	3.64112e-015	3.83673e-015	-4.99344e-016	5.69147e-015	-2.83752e-015	8.96421e-016	5.52223e-015	2.76587e-015	6.36227e-015	2.01833e-015	5.65526e-015	1.3252e-015	-2.25748e-015	-2.0769e-015	1.98779e-015	4.88459e-016	6.34463e-016	9.57028e-016
-3.64637e-015	5.54391e-015	-5.48452e-015	2.6959e-015	6.26754e-015	3.95563e-015	4.85543e-015	3.57053e-015	3.66303e-015	-3.24992e-016	5.71703e-015	-2.97815e-015	4.4208e-016	5.10679e-015	2.83154e-015	6.41322e-015	2.11373e-015	5.68924e-015	1.48028e-015	-1.50085e-015	-2.20979e-015	2.39628e-015	7.71518e-016	3.70288e-016	1.10033e-015
-4.01036e-015	5.22665e-015	-6.03421e-015	2.6474e-015	6.13372e-015	3.54606e-015	4.68044e-015	3.45246e-015	3.4371e-015	-1.87782e-016	5.68378e-015	-3.11894e-015	-1.38524e-017	4.65376e-015	2.89574e-015	6.43937e-015	2.20767e-015	5.70841e-015	1.63392e-015	-7.50304e-016	-2.33776e-015	2.79323e-015	1.04541e-015	1.1326e-016	1.25148e-015
-4.36739e-015	4.91548e-015	-6.53998e-015	2.61051e-015	5.99589e-015	3.12554e-015	4.50937e-015	3.2866e-015	3.16133e-015	-8.95265e-017	5.59231e-015	-3.25715e-015	-4.67701e-016	4.16676e-015	2.95696e-015	6.44052e-015	2.30003e-015	5.71171e-015	1.78682e-015	-9.19946e-018	-2.46153e-015	3.17804e-015	1.3094e-015	-1.34234e-016	1.40844e-015
-4.71465e-015	4.61403e-015	-6.99905e-015	2.58381e-015	5.8553e-015	2.69785e-015	4.34234e-015	3.07287e-015	2.83748e-015	-3.26068e-017	5.44366e-015	-3.39038e-015	-9.16286e-016	3.65027e-015	3.01355e-015	6.4167e-015	2.39082e-015	5.69839e-015	1.94013e-015	7.19666e-016	-2.58173e-015	3.55045e-015	1.56335e-015	-3.6992e-016	1.57034e-015
-5.04986e-015	4.32545e-015	-7.4086e-015	2.56543e-015	5.7127e-015	2.2644e-015	4.17881e-015	2.81113e-015	2.46797e-015	-1.83912e-017	5.239e-015	-3.51654e-015	-1.35697e-015	3.10802e-015	3.06465e-015	6.36817e-015	2.48032e-015	5.66808e-015	2.09468e-015	1.43349e-015	-2.69889e-015	3.91e-015	1.80574e-015	-5.91575e-016	1.73526e-015
-5.37117e-015	4.05297e-015	-7.76633e-015	2.55303e-015	5.56877e-015	1.82647e-015	4.01779e-015	2.50141e-015	2.0559e-015	-4.79801e-017	4.98032e-015	-3.63344e-015	-1.78802e-015	2.5438e-015	3.10826e-015	6.29521e-015	2.56899e-015	5.61945e-015	2.25136e-015	2.12941e-015	-2.8137e-015	4.25625e-015	2.03636e-015	-7.96508e-016	1.90109e-015
-5.67653e-015	3.79917e-015	-8.07049e-015	2.54432e-015	5.42317e-015	1.38514e-015	3.85839e-015	2.14393e-015	1.60447e-015	-1.2195e-016	4.66971e-015	-3.73975e-015	-2.20742e-015	1.96172e-015	3.14202e-015	6.19797e-015	2.65766e-015	5.55203e-015	2.41152e-015	2.80491e-015	-2.9266e-015	4.58744e-015	2.25412e-015	-9.82673e-016	2.06577e-015
-5.96328e-015	3.56541e-015	-8.32043e-015	2.5374e-015	5.27635e-015	9.42062e-016	3.69921e-015	1.73844e-015	1.11679e-015	-2.41374e-016	4.30906e-015	-3.8348e-015	-2.61383e-015	1.36598e-015	3.16486e-015	6.07705e-015	2.747e-015	5.46509e-015	2.57552e-015	3.45733e-015	-3.0389e-015	4.90225e-015	2.45812e-015	-1.14808e-015	2.22738e-015
-6.23022e-015	3.35424e-015	-8.51548e-015	2.52947e-015	5.12833e-015	4.98026e-016	3.53834e-015	1.28523e-015	5.95658e-016	-4.05913e-016	3.90023e-015	-3.91794e-015	-3.00689e-015	7.60652e-016	3.17491e-015	5.9324e-015	2.83714e-015	5.35739e-015	2.74418e-015	4.08438e-015	-3.15132e-015	5.19923e-015	2.64793e-015	-1.29029e-015	2.3841e-015
-6.47607e-015	3.16774e-015	-8.65451e-015	2.51713e-015	4.97851e-015	5.40195e-017	3.37408e-015	7.84568e-016	4.44526e-017	-6.1607e-016	3.44577e-015	-3.98802e-015	-3.38595e-015	1.49621e-016	3.17044e-015	5.76518e-015	2.92894e-015	5.22845e-015	2.91814e-015	4.68388e-015	-3.26475e-015	5.47699e-015	2.82368e-015	-1.40735e-015	2.53386e-015
-6.70007e-015	3.00733e-015	-8.738e-015	2.49735e-015	4.82662e-015	-3.89919e-016	3.20474e-015	2.37345e-016	-5.33481e-016	-8.71169e-016	2.94835e-015	-4.04492e-015	-3.75101e-015	-4.63631e-016	3.14994e-015	5.57682e-015	3.02327e-015	5.07792e-015	3.09787e-015	5.25389e-015	-3.37985e-015	5.73459e-015	2.98493e-015	-1.49744e-015	2.67477e-015
-6.90102e-015	2.87425e-015	-8.76747e-015	2.46698e-015	4.67247e-015	-8.33912e-016	3.02847e-015	-3.55382e-016	-1.13512e-015	-1.17013e-015	2.41088e-015	-4.0894e-015	-4.10307e-015	-1.07525e-015	3.11209e-015	5.36803e-015	3.12101e-015	4.90549e-015	3.28361e-015	5.79264e-015	-3.4974e-015	5.9707e-015	3.1316e-015	-1.55897e-015	2.80562e-015
-7.07904e-015	2.76909e-015	-8.74388e-015	2.42327e-015	4.51498e-015	-1.27821e-015	2.84379e-015	-9.92543e-016	-1.75778e-015	-1.51172e-015	1.83585e-015	-4.12147e-015	-4.44221e-015	-1.6822e-015	3.05549e-015	5.13958e-015	3.2234e-015	4.71079e-015	3.47543e-015	6.29842e-015	-3.61766e-015	6.18354e-015	3.26408e-015	-1.59075e-015	2.9252e-015
-7.23431e-015	2.6918e-015	-8.66906e-015	2.36357e-015	4.35328e-015	-1.72348e-015	2.64948e-015	-1.67307e-015	-2.39731e-015	-1.89392e-015	1.22639e-015	-4.14185e-015	-4.76956e-015	-2.2813e-015	2.97887e-015	4.89253e-015	3.33137e-015	4.49363e-015	3.67345e-015	6.77015e-015	-3.74092e-015	6.37191e-015	3.38189e-015	-1.5914e-015	3.03254e-015
-7.36672e-015	2.64238e-015	-8.54525e-015	2.28503e-015	4.18646e-015	-2.1699e-015	2.44371e-015	-2.39607e-015	-3.05043e-015	-2.315e-015	5.85543e-016	-4.15145e-015	-5.08683e-015	-2.86984e-015	2.88164e-015	4.62802e-015	3.44485e-015	4.25401e-015	3.87735e-015	7.20604e-015	-3.86738e-015	6.53446e-015	3.48524e-015	-1.56109e-015	3.12626e-015
-7.47695e-015	2.61994e-015	-8.37582e-015	2.18507e-015	4.01368e-015	-2.61845e-015	2.22479e-015	-3.15908e-015	-3.71396e-015	-2.77306e-015	-8.40715e-017	-4.15225e-015	-5.39578e-015	-3.44532e-015	2.76325e-015	4.3478e-015	3.56437e-015	3.9919e-015	4.08713e-015	7.60526e-015	-3.99741e-015	6.66945e-015	3.57449e-015	-1.49949e-015	3.20539e-015
-7.56545e-015	2.62337e-015	-8.16463e-015	2.0609e-015	3.83407e-015	-3.06908e-015	1.99142e-015	-3.95901e-015	-4.3848e-015	-3.26513e-015	-7.79027e-016	-4.14604e-015	-5.69778e-015	-4.00572e-015	2.62356e-015	4.05285e-015	3.69084e-015	3.70785e-015	4.30241e-015	7.96737e-015	-4.13086e-015	6.77573e-015	3.64967e-015	-1.4058e-015	3.26976e-015
-7.63346e-015	2.65159e-015	-7.91458e-015	1.91021e-015	3.64661e-015	-3.52318e-015	1.74266e-015	-4.79361e-015	-5.06021e-015	-3.7879e-015	-1.49669e-015	-4.135e-015	-5.99531e-015	-4.54854e-015	2.46207e-015	3.74514e-015	3.82399e-015	3.40222e-015	4.52202e-015	8.29228e-015	-4.26666e-015	6.85215e-015	3.71136e-015	-1.27958e-015	3.3194e-015
-7.68232e-015	2.70358e-015	-7.62968e-015	1.73136e-015	3.44985e-015	-3.98101e-015	1.47764e-015	-5.65988e-015	-5.73723e-015	-4.33826e-015	-2.2341e-015	-4.12085e-015	-6.28975e-015	-5.07243e-015	2.27911e-015	3.42741e-015	3.96402e-015	3.0753e-015	4.74529e-015	8.57961e-015	-4.40435e-015	6.89801e-015	3.75965e-015	-1.1211e-015	3.35454e-015
-7.71337e-015	2.77751e-015	-7.31398e-015	1.5226e-015	3.24336e-015	-4.44431e-015	1.19601e-015	-6.55423e-015	-6.41282e-015	-4.91247e-015	-2.9878e-015	-4.10487e-015	-6.58229e-015	-5.57596e-015	2.07533e-015	3.10152e-015	4.11123e-015	2.72799e-015	4.97093e-015	8.82965e-015	-4.54355e-015	6.9126e-015	3.79545e-015	-9.31232e-016	3.37502e-015
-7.72787e-015	2.87131e-015	-6.97218e-015	1.28328e-015	3.02643e-015	-4.91247e-015	8.97379e-016	-7.47303e-015	-7.08453e-015	-5.50619e-015	-3.75385e-015	-4.08976e-015	-6.87503e-015	-6.05793e-015	1.85127e-015	2.76852e-015	4.26496e-015	2.36128e-015	5.19749e-015	9.04262e-015	-4.68309e-015	6.89576e-015	3.82026e-015	-7.10284e-016	3.38129e-015
-7.72786e-015	2.98237e-015	-6.60914e-015	1.01293e-015	2.79824e-015	-5.38627e-015	5.81913e-016	-8.41195e-015	-7.74924e-015	-6.11553e-015	-4.52889e-015	-4.07763e-015	-7.16939e-015	-6.51712e-015	1.60756e-015	2.43121e-015	4.4249e-015	1.97625e-015	5.42368e-015	9.21885e-015	-4.82168e-015	6.84763e-015	3.8345e-015	-4.59306e-016	3.3743e-015
-7.71558e-015	3.10948e-015	-6.23028e-015	7.11222e-016	2.55831e-015	-5.86627e-015	2.49923e-016	-9.36599e-015	-8.40485e-015	-6.73667e-015	-5.30945e-015	-4.07027e-015	-7.46655e-015	-6.95261e-015	1.34537e-015	2.09147e-015	4.59062e-015	1.57399e-015	5.64805e-015	9.35998e-015	-4.95787e-015	6.76834e-015	3.83974e-015	-1.79331e-016	3.35524e-015
-7.69223e-015	3.24987e-015	-5.83925e-015	3.78575e-016	2.30668e-015	-6.35118e-015	-9.78169e-017	-1.03305e-014	-9.04889e-015	-7.36521e-015	-6.09229e-015	-4.06983e-015	-7.7679e-015	-7.36415e-015	1.0667e-015	1.75212e-015	4.76222e-015	1.15645e-015	5.86916e-015	9.46721e-015	-5.09082e-015	6.6587e-015	3.83661e-015	1.28261e-016	3.32554e-015
-7.65935e-015	3.40069e-015	-5.44125e-015	1.64121e-017	2.04329e-015	-6.84065e-015	-4.60402e-016	-1.13006e-014	-9.67917e-015	-7.99623e-015	-6.87368e-015	-4.0779e-015	-8.07416e-015	-7.75106e-015	7.73001e-016	1.41588e-015	4.93864e-015	7.25725e-016	6.08552e-015	9.54196e-015	-5.2185e-015	6.52009e-015	3.82553e-015	4.61189e-016	3.28676e-015
-7.61957e-015	3.55923e-015	-5.04126e-015	-3.73648e-016	1.76855e-015	-7.33392e-015	-8.36755e-016	-1.22709e-014	-1.02931e-014	-8.625e-015	-7.65007e-015	-4.09651e-015	-8.38598e-015	-8.11254e-015	4.66496e-016	1.08519e-015	5.11922e-015	2.83177e-016	6.29514e-015	9.58651e-015	-5.33902e-015	6.35411e-015	3.80811e-015	8.17765e-016	3.24036e-015
-7.57466e-015	3.72305e-015	-4.64375e-015	-7.89247e-016	1.48328e-015	-7.83066e-015	-1.22459e-015	-1.32355e-014	-1.08886e-014	-9.24738e-015	-8.41808e-015	-4.12706e-015	-8.70313e-015	-8.44903e-015	1.49892e-016	7.6229e-016	5.30299e-015	-1.69292e-016	6.49554e-015	9.60275e-015	-5.45097e-015	6.16279e-015	3.78619e-015	1.1958e-015	3.18812e-015
-7.52612e-015	3.88944e-015	-4.25353e-015	-1.22726e-015	1.18827e-015	-8.32962e-015	-1.62182e-015	-1.41888e-014	-1.14634e-014	-9.85859e-015	-9.17425e-015	-4.17076e-015	-9.02566e-015	-8.75983e-015	-1.74196e-016	4.49363e-016	5.48864e-015	-6.29803e-016	6.68431e-015	9.5926e-015	-5.55217e-015	5.94836e-015	3.76098e-015	1.59281e-015	3.13226e-015
-7.47601e-015	4.05532e-015	-3.8751e-015	-1.6845e-015	8.83457e-016	-8.82994e-015	-2.02662e-015	-1.51256e-014	-1.20159e-014	-1.04538e-014	-9.91518e-015	-4.2286e-015	-9.35345e-015	-9.04506e-015	-5.03904e-016	1.48934e-016	5.67478e-015	-1.09607e-015	6.85963e-015	9.55821e-015	-5.64105e-015	5.71314e-015	3.73407e-015	2.00629e-015	3.07452e-015
-7.42596e-015	4.218e-015	-3.51267e-015	-2.1578e-015	5.69697e-016	-9.32962e-015	-2.43629e-015	-1.60404e-014	-1.25446e-014	-1.10288e-014	-1.0638e-014	-4.30142e-015	-9.68596e-015	-9.30479e-015	-8.35995e-016	-1.36383e-016	5.85982e-015	-1.5656e-015	7.01948e-015	9.50201e-015	-5.71545e-015	5.45936e-015	3.70689e-015	2.43368e-015	3.01689e-015
-7.37735e-015	4.37512e-015	-3.16998e-015	-2.64344e-015	2.48191e-016	-9.82624e-015	-2.84829e-015	-1.69275e-014	-1.30478e-014	-1.1579e-014	-1.13392e-014	-4.39042e-015	-1.00218e-014	-9.53916e-015	-1.16757e-015	-4.05028e-016	6.04212e-015	-2.0364e-015	7.16115e-015	9.42638e-015	-5.77412e-015	5.19026e-015	3.67994e-015	2.8718e-015	2.96209e-015
-7.33101e-015	4.52406e-015	-2.85032e-015	-3.13743e-015	-7.8662e-017	-1.03181e-014	-3.25952e-015	-1.77816e-014	-1.35244e-014	-1.21004e-014	-1.20152e-014	-4.49502e-015	-1.03594e-014	-9.74812e-015	-1.49541e-015	-6.54952e-016	6.22041e-015	-2.50617e-015	7.28261e-015	9.33465e-015	-5.81636e-015	4.90953e-015	3.65493e-015	3.31759e-015	2.91172e-015
-7.2881e-015	4.66233e-015	-2.55728e-015	-3.63513e-015	-4.09555e-016	-1.08025e-014	-3.66733e-015	-1.85971e-014	-1.39736e-014	-1.25896e-014	-1.26633e-014	-4.61458e-015	-1.06973e-014	-9.93145e-015	-1.81623e-015	-8.84281e-016	6.3924e-015	-2.97278e-015	7.38187e-015	9.2291e-015	-5.84061e-015	4.61998e-015	3.63315e-015	3.76837e-015	2.86794e-015
-7.2502e-015	4.78746e-015	-2.2934e-015	-4.13154e-015	-7.42595e-016	-1.12767e-014	-4.06853e-015	-1.93689e-014	-1.43946e-014	-1.30431e-014	-1.32808e-014	-4.74927e-015	-1.10333e-014	-1.00898e-014	-2.12681e-015	-1.09105e-015	6.55611e-015	-3.4339e-015	7.45764e-015	9.11266e-015	-5.84544e-015	4.32512e-015	3.61622e-015	4.22103e-015	2.83215e-015
-7.21796e-015	4.89748e-015	-2.06069e-015	-4.62221e-015	-1.07649e-015	-1.17386e-014	-4.4605e-015	-2.00924e-014	-1.47861e-014	-1.34577e-014	-1.38649e-014	-4.89811e-015	-1.1365e-014	-1.02237e-014	-2.42408e-015	-1.274e-015	6.71012e-015	-3.88734e-015	7.50804e-015	8.98846e-015	-5.82924e-015	4.02925e-015	3.60542e-015	4.67229e-015	2.80589e-015
-7.19123e-015	4.99025e-015	-1.86089e-015	-5.10187e-015	-1.40957e-015	-1.21852e-014	-4.83992e-015	-2.07638e-014	-1.51473e-014	-1.38304e-014	-1.44125e-014	-5.06015e-015	-1.16902e-014	-1.03333e-014	-2.70525e-015	-1.43204e-015	6.85239e-015	-4.33142e-015	7.53028e-015	8.85893e-015	-5.79134e-015	3.73568e-015	3.60186e-015	5.11921e-015	2.7909e-015
-7.17051e-015	5.06399e-015	-1.69487e-015	-5.56574e-015	-1.73949e-015	-1.26131e-014	-5.2044e-015	-2.13794e-014	-1.54778e-014	-1.41593e-014	-1.49216e-014	-5.2338e-015	-1.20057e-014	-1.0419e-014	-2.96701e-015	-1.56433e-015	6.98145e-015	-4.7648e-015	7.52261e-015	8.72596e-015	-5.73187e-015	3.44814e-015	3.60616e-015	5.55853e-015	2.78936e-015
-7.15617e-015	5.11697e-015	-1.56372e-015	-6.00948e-015	-2.06371e-015	-1.30193e-014	-5.551e-015	-2.19361e-014	-1.57774e-014	-1.44426e-014	-1.53899e-014	-5.41766e-015	-1.23088e-014	-1.04816e-014	-3.20662e-015	-1.67035e-015	7.09526e-015	-5.18504e-015	7.4836e-015	8.59184e-015	-5.65078e-015	3.17058e-015	3.61946e-015	5.98687e-015	2.80257e-015
-7.14783e-015	5.14889e-015	-1.46744e-015	-6.42739e-015	-2.38003e-015	-1.34016e-014	-5.87785e-015	-2.24303e-014	-1.60455e-014	-1.46789e-014	-1.58154e-014	-5.61038e-015	-1.25969e-014	-1.05215e-014	-3.42163e-015	-1.7496e-015	7.19159e-015	-5.59132e-015	7.41218e-015	8.459e-015	-5.54864e-015	2.90641e-015	3.6422e-015	6.40133e-015	2.83141e-015
-7.14512e-015	5.15834e-015	-1.40666e-015	-6.81578e-015	-2.68665e-015	-1.37573e-014	-6.18229e-015	-2.28604e-014	-1.62826e-014	-1.48673e-014	-1.61965e-014	-5.80984e-015	-1.2867e-014	-1.0539e-014	-3.60965e-015	-1.80266e-015	7.26906e-015	-5.98245e-015	7.30758e-015	8.32994e-015	-5.42531e-015	2.65931e-015	3.67503e-015	6.79939e-015	2.87645e-015
-7.147e-015	5.14458e-015	-1.38024e-015	-7.16982e-015	-2.98127e-015	-1.40842e-014	-6.46192e-015	-2.3225e-014	-1.64887e-014	-1.50074e-014	-1.65314e-014	-6.0139e-015	-1.31161e-014	-1.0535e-014	-3.76856e-015	-1.82916e-015	7.32621e-015	-6.35694e-015	7.16936e-015	8.20647e-015	-5.28289e-015	2.43228e-015	3.71819e-015	7.17863e-015	2.9378e-015
-7.1522e-015	5.10648e-015	-1.38739e-015	-7.48593e-015	-3.26189e-015	-1.43805e-014	-6.7146e-015	-2.3523e-014	-1.66644e-014	-1.50995e-014	-1.68192e-014	-6.22007e-015	-1.33416e-014	-1.05099e-014	-3.89619e-015	-1.8297e-015	7.36207e-015	-6.71377e-015	6.99668e-015	8.09044e-015	-5.12296e-015	2.22819e-015	3.77218e-015	7.53605e-015	3.01573e-015
-7.16015e-015	5.04375e-015	-1.42666e-015	-7.76039e-015	-3.52716e-015	-1.46432e-014	-6.93946e-015	-2.37538e-014	-1.68103e-014	-1.5144e-014	-1.70592e-014	-6.42673e-015	-1.35414e-014	-1.04641e-014	-3.99137e-015	-1.80544e-015	7.3746e-015	-7.05247e-015	6.78883e-015	7.98339e-015	-4.94718e-015	2.0498e-015	3.83612e-015	7.86883e-015	3.11033e-015
-7.16999e-015	4.95656e-015	-1.49564e-015	-7.99013e-015	-3.77502e-015	-1.48704e-014	-7.13523e-015	-2.39188e-014	-1.69274e-014	-1.5142e-014	-1.72514e-014	-6.63217e-015	-1.37128e-014	-1.03981e-014	-4.05277e-015	-1.75755e-015	7.36334e-015	-7.37221e-015	6.54542e-015	7.88709e-015	-4.7574e-015	1.8991e-015	3.90977e-015	8.17461e-015	3.22065e-015
-7.17993e-015	4.84525e-015	-1.5928e-015	-8.17284e-015	-4.00387e-015	-1.5061e-014	-7.301e-015	-2.40184e-014	-1.70161e-014	-1.50952e-014	-1.73953e-014	-6.83423e-015	-1.38535e-014	-1.03132e-014	-4.07933e-015	-1.68756e-015	7.32742e-015	-7.67353e-015	6.26712e-015	7.80178e-015	-4.55599e-015	1.77804e-015	3.99272e-015	8.45119e-015	3.34626e-015
-7.18869e-015	4.70993e-015	-1.71517e-015	-8.30663e-015	-4.21215e-015	-1.52142e-014	-7.43701e-015	-2.40538e-014	-1.70775e-014	-1.50067e-014	-1.74899e-014	-7.03063e-015	-1.39615e-014	-1.02098e-014	-4.0718e-015	-1.59732e-015	7.26499e-015	-7.95589e-015	5.95465e-015	7.72852e-015	-4.34635e-015	1.68798e-015	4.08424e-015	8.69697e-015	3.48639e-015
-7.19461e-015	4.55197e-015	-1.8593e-015	-8.38977e-015	-4.39926e-015	-1.53284e-014	-7.54336e-015	-2.40271e-014	-1.71131e-014	-1.48793e-014	-1.75356e-014	-7.21944e-015	-1.40352e-014	-1.00893e-014	-4.0301e-015	-1.48859e-015	7.17508e-015	-8.21932e-015	5.60851e-015	7.66824e-015	-4.13162e-015	1.62968e-015	4.18285e-015	8.90998e-015	3.64034e-015
-7.19613e-015	4.37201e-015	-2.02245e-015	-8.42122e-015	-4.56436e-015	-1.54038e-014	-7.62017e-015	-2.39414e-014	-1.71243e-014	-1.47157e-014	-1.75328e-014	-7.39853e-015	-1.4073e-014	-9.95278e-015	-3.95477e-015	-1.36366e-015	7.05747e-015	-8.46437e-015	5.23016e-015	7.62141e-015	-3.91464e-015	1.60348e-015	4.28822e-015	9.08883e-015	3.80651e-015
-7.19116e-015	4.17142e-015	-2.20114e-015	-8.4006e-015	-4.70689e-015	-1.54412e-014	-7.66837e-015	-2.37996e-014	-1.7113e-014	-1.45195e-014	-1.74828e-014	-7.56609e-015	-1.40737e-014	-9.80123e-015	-3.847e-015	-1.22569e-015	6.91159e-015	-8.69187e-015	4.82114e-015	7.58813e-015	-3.69933e-015	1.60949e-015	4.39943e-015	9.23226e-015	3.98368e-015
-7.17766e-015	3.95108e-015	-2.39221e-015	-8.32909e-015	-4.82642e-015	-1.54406e-014	-7.68915e-015	-2.36055e-014	-1.70802e-014	-1.42943e-014	-1.73867e-014	-7.72133e-015	-1.40366e-014	-9.6359e-015	-3.70769e-015	-1.07776e-015	6.7375e-015	-8.90244e-015	4.38293e-015	7.56817e-015	-3.48962e-015	1.64762e-015	4.51493e-015	9.3393e-015	4.17045e-015
-7.15391e-015	3.71299e-015	-2.59185e-015	-8.208e-015	-4.92362e-015	-1.54032e-014	-7.68422e-015	-2.33633e-014	-1.70275e-014	-1.40437e-014	-1.72465e-014	-7.86274e-015	-1.39619e-014	-9.45773e-015	-3.53816e-015	-9.23004e-016	6.53549e-015	-9.0973e-015	3.91769e-015	7.56069e-015	-3.28918e-015	1.71682e-015	4.63305e-015	9.40955e-015	4.36434e-015
-7.11862e-015	3.45904e-015	-2.79604e-015	-8.03916e-015	-4.99865e-015	-1.53301e-014	-7.65563e-015	-2.30775e-014	-1.69568e-014	-1.37721e-014	-1.70626e-014	-7.98918e-015	-1.38488e-014	-9.26785e-015	-3.34078e-015	-7.63897e-016	6.30583e-015	-9.27698e-015	3.42779e-015	7.56591e-015	-3.10209e-015	1.81577e-015	4.75239e-015	9.44301e-015	4.56353e-015
-7.06992e-015	3.19083e-015	-3.00039e-015	-7.82468e-015	-5.05169e-015	-1.52225e-014	-7.60596e-015	-2.27531e-014	-1.6869e-014	-1.34839e-014	-1.68369e-014	-8.09933e-015	-1.36978e-014	-9.06819e-015	-3.11854e-015	-6.03397e-016	6.04875e-015	-9.44284e-015	2.91539e-015	7.58295e-015	-2.93188e-015	1.943e-015	4.8712e-015	9.44025e-015	4.76581e-015
-7.00615e-015	2.91015e-015	-3.20056e-015	-7.56797e-015	-5.08318e-015	-1.50834e-014	-7.5375e-015	-2.23949e-014	-1.67655e-014	-1.31838e-014	-1.65713e-014	-8.19263e-015	-1.35092e-014	-8.85986e-015	-2.87453e-015	-4.4489e-016	5.76489e-015	-9.59652e-015	2.38384e-015	7.61113e-015	-2.78261e-015	2.09656e-015	4.98784e-015	9.40101e-015	4.96915e-015
-6.92536e-015	2.61951e-015	-3.39333e-015	-7.27208e-015	-5.094e-015	-1.49152e-014	-7.45331e-015	-2.20078e-014	-1.66478e-014	-1.2876e-014	-1.62681e-014	-8.26823e-015	-1.32838e-014	-8.64459e-015	-2.61145e-015	-2.91748e-016	5.45518e-015	-9.73871e-015	1.83598e-015	7.64925e-015	-2.65807e-015	2.27369e-015	5.1002e-015	9.32588e-015	5.17128e-015
-6.82603e-015	2.32088e-015	-3.57531e-015	-6.94138e-015	-5.0858e-015	-1.47199e-014	-7.35623e-015	-2.15962e-014	-1.65169e-014	-1.25647e-014	-1.59295e-014	-8.32627e-015	-1.30229e-014	-8.42346e-015	-2.33311e-015	-1.47159e-016	5.12014e-015	-9.87047e-015	1.27544e-015	7.69615e-015	-2.56195e-015	2.47178e-015	5.20672e-015	9.21554e-015	5.37126e-015
-6.70691e-015	2.01692e-015	-3.74312e-015	-6.58026e-015	-5.05957e-015	-1.45005e-014	-7.24875e-015	-2.11644e-014	-1.63741e-014	-1.22546e-014	-1.55581e-014	-8.36703e-015	-1.27283e-014	-8.1977e-015	-2.04307e-015	-1.37926e-017	4.76149e-015	-9.99331e-015	7.055e-016	7.74996e-015	-2.49721e-015	2.6873e-015	5.30552e-015	9.07046e-015	5.56744e-015
-6.5671e-015	1.71008e-015	-3.89351e-015	-6.19324e-015	-5.01724e-015	-1.42601e-014	-7.13441e-015	-2.07172e-014	-1.62204e-014	-1.19496e-014	-1.51561e-014	-8.39059e-015	-1.24022e-014	-7.96818e-015	-1.74572e-015	1.0523e-016	4.38083e-015	-1.01084e-014	1.29517e-016	7.81001e-015	-2.46637e-015	2.91709e-015	5.39523e-015	8.89189e-015	5.75788e-015
-6.40597e-015	1.40247e-015	-4.0235e-015	-5.78546e-015	-4.9606e-015	-1.40017e-014	-7.01624e-015	-2.02593e-014	-1.60567e-014	-1.16531e-014	-1.47259e-014	-8.39736e-015	-1.20468e-014	-7.73668e-015	-1.44494e-015	2.06975e-016	3.97987e-015	-1.02165e-014	-4.48777e-016	7.874e-015	-2.47177e-015	3.15813e-015	5.47397e-015	8.68189e-015	5.94071e-015
-6.22336e-015	1.09718e-015	-4.13068e-015	-5.36234e-015	-4.89177e-015	-1.3728e-014	-6.89777e-015	-1.97949e-014	-1.58831e-014	-1.13684e-014	-1.42696e-014	-8.38695e-015	-1.16642e-014	-7.5044e-015	-1.14421e-015	2.89219e-016	3.55975e-015	-1.03192e-014	-1.02569e-015	7.94096e-015	-2.51529e-015	3.40753e-015	5.54026e-015	8.44246e-015	6.11414e-015
-6.01862e-015	7.9688e-016	-4.21287e-015	-4.9284e-015	-4.81267e-015	-1.34422e-014	-6.7812e-015	-1.93273e-014	-1.56997e-014	-1.10982e-014	-1.37894e-014	-8.35981e-015	-1.12563e-014	-7.27205e-015	-8.47989e-016	3.49912e-016	3.12192e-015	-1.04169e-014	-1.59687e-015	8.0093e-015	-2.59848e-015	3.66079e-015	5.59322e-015	8.17583e-015	6.2775e-015
-5.7915e-015	5.0437e-016	-4.26829e-015	-4.48903e-015	-4.72483e-015	-1.31469e-014	-6.66969e-015	-1.88597e-014	-1.55063e-014	-1.0845e-014	-1.3288e-014	-8.31683e-015	-1.08255e-014	-7.04045e-015	-5.60123e-016	3.87017e-016	2.66896e-015	-1.051e-014	-2.15855e-015	8.07755e-015	-2.72197e-015	3.91481e-015	5.6314e-015	7.88453e-015	6.43003e-015
-5.54233e-015	2.21604e-016	-4.29569e-015	-4.05026e-015	-4.63071e-015	-1.28457e-014	-6.56575e-015	-1.83945e-014	-1.53022e-014	-1.06109e-014	-1.27677e-014	-8.25853e-015	-1.03744e-014	-6.8105e-015	-2.84537e-016	3.98758e-016	2.20289e-015	-1.05992e-014	-2.7073e-015	8.14458e-015	-2.88627e-015	4.16671e-015	5.65286e-015	7.57087e-015	6.57081e-015
-5.27106e-015	-4.91715e-017	-4.29377e-015	-3.61751e-015	-4.53235e-015	-1.25417e-014	-6.47214e-015	-1.7934e-014	-1.50873e-014	-1.03965e-014	-1.22306e-014	-8.18587e-015	-9.90534e-015	-6.58278e-015	-2.50567e-017	3.83586e-016	1.72559e-015	-1.06846e-014	-3.23909e-015	8.20821e-015	-3.09072e-015	4.41343e-015	5.65673e-015	7.2377e-015	6.69967e-015
-4.978e-015	-3.0549e-016	-4.26191e-015	-3.19613e-015	-4.43189e-015	-1.2237e-014	-6.39162e-015	-1.74799e-014	-1.48602e-014	-1.02026e-014	-1.16779e-014	-8.09962e-015	-9.42037e-015	-6.35779e-015	2.14715e-016	3.40629e-016	1.23934e-015	-1.07665e-014	-3.75043e-015	8.26778e-015	-3.33454e-015	4.65145e-015	5.64306e-015	6.8877e-015	6.81677e-015
-4.66469e-015	-5.45154e-016	-4.20031e-015	-2.7912e-015	-4.33156e-015	-1.19339e-014	-6.32562e-015	-1.70326e-014	-1.46203e-014	-1.0029e-014	-1.1112e-014	-7.99987e-015	-8.92208e-015	-6.1362e-015	4.3084e-016	2.69777e-016	7.46237e-016	-1.08448e-014	-4.23822e-015	8.32126e-015	-3.61592e-015	4.87729e-015	5.61146e-015	6.52366e-015	6.92181e-015
-4.3321e-015	-7.66232e-016	-4.10952e-015	-2.40756e-015	-4.23317e-015	-1.16346e-014	-6.27567e-015	-1.65924e-014	-1.43658e-014	-9.87577e-015	-1.05345e-014	-7.88743e-015	-8.41329e-015	-5.91764e-015	6.19932e-016	1.70596e-016	2.48842e-016	-1.09191e-014	-4.69893e-015	8.36794e-015	-3.93296e-015	5.0893e-015	5.56175e-015	6.14873e-015	7.01522e-015
-3.98172e-015	-9.67153e-016	-3.99045e-015	-2.05004e-015	-4.13897e-015	-1.13411e-014	-6.243e-015	-1.61591e-014	-1.40958e-014	-9.74104e-015	-9.94668e-015	-7.76321e-015	-7.89596e-015	-5.70184e-015	7.79459e-016	4.32332e-017	-2.50088e-016	-1.09893e-014	-5.1292e-015	8.40646e-015	-4.28262e-015	5.28573e-015	5.49418e-015	5.76637e-015	7.09729e-015
-3.61486e-015	-1.14598e-015	-3.84381e-015	-1.72186e-015	-4.05071e-015	-1.10548e-014	-6.22855e-015	-1.57319e-014	-1.38086e-014	-9.62377e-015	-9.3503e-015	-7.62759e-015	-7.3726e-015	-5.48817e-015	9.06865e-016	-1.1159e-016	-7.48522e-016	-1.10546e-014	-5.52573e-015	8.43533e-015	-4.66131e-015	5.46432e-015	5.40945e-015	5.37937e-015	7.16886e-015
-3.23394e-015	-1.30173e-015	-3.67162e-015	-1.42634e-015	-3.96994e-015	-1.07776e-014	-6.23292e-015	-1.53094e-014	-1.3502e-014	-9.52107e-015	-8.7468e-015	-7.48089e-015	-6.84557e-015	-5.27673e-015	9.99762e-016	-2.93083e-016	-1.2445e-015	-1.11139e-014	-5.88641e-015	8.45385e-015	-5.065e-015	5.6238e-015	5.30829e-015	4.99182e-015	7.23106e-015
-2.84106e-015	-1.4332e-015	-3.47618e-015	-1.16676e-015	-3.89828e-015	-1.05095e-014	-6.25612e-015	-1.48896e-014	-1.31733e-014	-9.43053e-015	-8.13758e-015	-7.32343e-015	-6.31691e-015	-5.06681e-015	1.0561e-015	-4.99739e-016	-1.73578e-015	-1.11661e-014	-6.20879e-015	8.4618e-015	-5.48932e-015	5.7633e-015	5.1912e-015	4.60699e-015	7.28481e-015
-2.43863e-015	-1.53904e-015	-3.25949e-015	-9.45593e-016	-3.83678e-015	-1.02505e-014	-6.29762e-015	-1.44703e-014	-1.28205e-014	-9.34936e-015	-7.52389e-015	-7.1554e-015	-5.78781e-015	-4.85733e-015	1.07489e-015	-7.30204e-016	-2.22029e-015	-1.12097e-014	-6.49184e-015	8.45868e-015	-5.93008e-015	5.88196e-015	5.05883e-015	4.22768e-015	7.33139e-015
-2.02828e-015	-1.61805e-015	-3.02437e-015	-7.64974e-016	-3.7864e-015	-1.00015e-014	-6.35696e-015	-1.40483e-014	-1.2442e-014	-9.27362e-015	-6.90693e-015	-6.97663e-015	-5.25945e-015	-4.64708e-015	1.05566e-015	-9.82348e-016	-2.69539e-015	-1.12431e-014	-6.73398e-015	8.44375e-015	-6.38171e-015	5.97971e-015	4.91272e-015	3.8564e-015	7.37213e-015
-1.61298e-015	-1.67009e-015	-2.77388e-015	-6.26314e-016	-3.74788e-015	-9.76265e-015	-6.43305e-015	-1.362e-014	-1.20352e-014	-9.19903e-015	-6.28711e-015	-6.78771e-015	-4.73305e-015	-4.43501e-015	9.98406e-016	-1.25348e-015	-3.15919e-015	-1.12643e-014	-6.93421e-015	8.4161e-015	-6.83921e-015	6.05667e-015	4.755e-015	3.49674e-015	7.40868e-015
-1.19568e-015	-1.6947e-015	-2.51099e-015	-5.29415e-016	-3.72101e-015	-9.53291e-015	-6.52432e-015	-1.31829e-014	-1.15982e-014	-9.12113e-015	-5.66528e-015	-6.58831e-015	-4.2105e-015	-4.21991e-015	9.0321e-016	-1.54117e-015	-3.60964e-015	-1.12722e-014	-7.0917e-015	8.37594e-015	-7.29674e-015	6.11278e-015	4.58744e-015	3.15084e-015	7.44325e-015
-7.79095e-016	-1.69226e-015	-2.23943e-015	-4.74953e-016	-3.70562e-015	-9.31141e-015	-6.62908e-015	-1.27332e-014	-1.11285e-014	-9.03565e-015	-5.04249e-015	-6.37745e-015	-3.69299e-015	-4.00016e-015	7.70675e-016	-1.84252e-015	-4.04535e-015	-1.1265e-014	-7.20548e-015	8.32309e-015	-7.74872e-015	6.14935e-015	4.41219e-015	2.82124e-015	7.47689e-015
-3.66126e-016	-1.66302e-015	-1.96288e-015	-4.62679e-016	-3.70189e-015	-9.09662e-015	-6.74531e-015	-1.22674e-014	-1.06242e-014	-8.93791e-015	-4.41975e-015	-6.15487e-015	-3.18096e-015	-3.77486e-015	6.018e-016	-2.15461e-015	-4.46402e-015	-1.12412e-014	-7.27508e-015	8.25732e-015	-8.18923e-015	6.16768e-015	4.23111e-015	2.51019e-015	7.51145e-015
3.96824e-017	-1.60758e-015	-1.68531e-015	-4.91998e-016	-3.70917e-015	-8.88728e-015	-6.87106e-015	-1.17823e-014	-1.00842e-014	-8.82322e-015	-3.79759e-015	-5.91984e-015	-2.67541e-015	-3.54249e-015	3.98565e-016	-2.47404e-015	-4.86388e-015	-1.11995e-014	-7.3014e-015	8.17873e-015	-8.6125e-015	6.1687e-015	4.04614e-015	2.21992e-015	7.54863e-015
4.34512e-016	-1.52613e-015	-1.41053e-015	-5.61608e-016	-3.72687e-015	-8.68227e-015	-7.00375e-015	-1.12744e-014	-9.50703e-015	-8.68696e-015	-3.1767e-015	-5.67109e-015	-2.17756e-015	-3.30192e-015	1.62758e-016	-2.79756e-015	-5.24307e-015	-1.11385e-014	-7.28527e-015	8.08738e-015	-9.01188e-015	6.15404e-015	3.85931e-015	1.95239e-015	7.58936e-015
8.15763e-016	-1.42049e-015	-1.14166e-015	-6.69346e-016	-3.755e-015	-8.47975e-015	-7.14056e-015	-1.0741e-014	-8.89257e-015	-8.52484e-015	-2.55844e-015	-5.40767e-015	-1.68815e-015	-3.05165e-015	-1.03372e-016	-3.12201e-015	-5.60027e-015	-1.10563e-014	-7.22713e-015	7.98351e-015	-9.38208e-015	6.12624e-015	3.67323e-015	1.70928e-015	7.63549e-015
1.18106e-015	-1.29176e-015	-8.82798e-016	-8.12289e-016	-3.79252e-015	-8.27785e-015	-7.27853e-015	-1.01794e-014	-8.24023e-015	-8.33313e-015	-1.94373e-015	-5.1288e-015	-1.20727e-015	-2.7907e-015	-3.96793e-016	-3.4437e-015	-5.93393e-015	-1.09521e-014	-7.12932e-015	7.86761e-015	-9.71781e-015	6.08837e-015	3.49053e-015	1.49163e-015	7.68846e-015
1.52709e-015	-1.1411e-015	-6.38274e-016	-9.87507e-016	-3.83833e-015	-8.07432e-015	-7.41475e-015	-9.58726e-015	-7.55037e-015	-8.10736e-015	-1.33367e-015	-4.8337e-015	-7.35268e-016	-2.5177e-015	-7.14525e-016	-3.75924e-015	-6.2429e-015	-1.08253e-014	-6.99383e-015	7.74011e-015	-1.00139e-014	6.04326e-015	3.3133e-015	1.30063e-015	7.74964e-015
1.85174e-015	-9.708e-016	-4.11903e-016	-1.19207e-015	-3.89056e-015	-7.86749e-015	-7.5467e-015	-8.96239e-015	-6.82319e-015	-7.84354e-015	-7.2914e-016	-4.52189e-015	-2.73058e-016	-2.23245e-015	-1.05293e-015	-4.06524e-015	-6.52613e-015	-1.06742e-014	-6.82307e-015	7.60171e-015	-1.02652e-014	5.99307e-015	3.14382e-015	1.13653e-015	7.8194e-015
2.15221e-015	-7.82644e-016	-2.06968e-016	-1.42253e-015	-3.94822e-015	-7.65568e-015	-7.67111e-015	-8.30319e-015	-6.05935e-015	-7.53866e-015	-1.30926e-016	-4.19252e-015	1.78776e-016	-1.93359e-015	-1.40789e-015	-4.35887e-015	-6.78283e-015	-1.04983e-014	-6.62014e-015	7.45247e-015	-1.04676e-014	5.94057e-015	2.98442e-015	9.99986e-016	7.8985e-015
2.42577e-015	-5.78659e-016	-2.5841e-017	-1.67491e-015	-4.00985e-015	-7.43748e-015	-7.78521e-015	-7.60873e-015	-5.26042e-015	-7.1908e-015	4.59759e-016	-3.84467e-015	6.20227e-016	-1.62043e-015	-1.77551e-015	-4.63721e-015	-7.012e-015	-1.02966e-014	-6.38776e-015	7.29293e-015	-1.06174e-014	5.88828e-015	2.83743e-015	8.91434e-016	7.98718e-015
2.66992e-015	-3.61652e-016	1.28165e-016	-1.9447e-015	-4.07346e-015	-7.21051e-015	-7.88621e-015	-6.87879e-015	-4.42844e-015	-6.79707e-015	1.0415e-015	-3.47796e-015	1.05078e-015	-1.29295e-015	-2.15111e-015	-4.89728e-015	-7.21328e-015	-1.00691e-014	-6.12824e-015	7.12404e-015	-1.07113e-014	5.83869e-015	2.70521e-015	8.10321e-016	8.08584e-015
2.88302e-015	-1.3464e-016	2.52761e-016	-2.22794e-015	-4.137e-015	-6.97338e-015	-7.97111e-015	-6.11338e-015	-3.5658e-015	-6.35622e-015	1.61326e-015	-3.09207e-015	1.46965e-015	-9.50877e-016	-2.53054e-015	-5.13651e-015	-7.38613e-015	-9.81559e-015	-5.84509e-015	6.94597e-015	-1.07461e-014	5.79411e-015	2.58965e-015	7.56454e-016	8.194e-015
3.06299e-015	1.00137e-016	3.45715e-016	-2.52032e-015	-4.19851e-015	-6.7252e-015	-8.03727e-015	-5.31289e-015	-2.67476e-015	-5.86778e-015	2.17357e-015	-2.68686e-015	1.87689e-015	-5.94365e-016	-2.90933e-015	-5.35251e-015	-7.53084e-015	-9.53638e-015	-5.54153e-015	6.75925e-015	-1.07193e-014	5.75714e-015	2.4925e-015	7.28769e-016	8.31134e-015
3.20848e-015	3.39634e-016	4.04811e-016	-2.8168e-015	-4.25655e-015	-6.46408e-015	-8.08193e-015	-4.47947e-015	-1.75936e-015	-5.33156e-015	2.72099e-015	-2.26185e-015	2.27202e-015	-2.23917e-016	-3.28349e-015	-5.54311e-015	-7.64716e-015	-9.23181e-015	-5.22143e-015	6.56444e-015	-1.06303e-014	5.72953e-015	2.41559e-015	7.2552e-016	8.43717e-015
3.3189e-015	5.81793e-016	4.28883e-016	-3.11315e-015	-4.30951e-015	-6.1889e-015	-8.10404e-015	-3.61512e-015	-8.23307e-016	-4.74846e-015	3.25357e-015	-1.81751e-015	2.65381e-015	1.59427e-016	-3.64904e-015	-5.70609e-015	-7.73551e-015	-8.90334e-015	-4.88775e-015	6.36268e-015	-1.04789e-014	5.71334e-015	2.36033e-015	7.45508e-016	8.57002e-015
3.39364e-015	8.23241e-016	4.17538e-016	-3.40507e-015	-4.35587e-015	-5.90017e-015	-8.10196e-015	-2.72309e-015	1.29352e-016	-4.12019e-015	3.76998e-015	-1.35434e-015	3.02142e-015	5.54894e-016	-4.00121e-015	-5.84034e-015	-7.79655e-015	-8.55256e-015	-4.54416e-015	6.15419e-015	-1.02655e-014	5.71032e-015	2.32684e-015	7.87649e-016	8.70865e-015
3.43156e-015	1.06136e-015	3.7023e-016	-3.68866e-015	-4.3943e-015	-5.59742e-015	-8.07428e-015	-1.80707e-015	1.09378e-015	-3.44804e-015	4.26842e-015	-8.7323e-016	3.37463e-015	9.61095e-016	-4.3361e-015	-5.94471e-015	-7.83075e-015	-8.18132e-015	-4.19431e-015	5.93951e-015	-9.99022e-015	5.72134e-015	2.31641e-015	8.50254e-016	8.8515e-015
3.43244e-015	1.2931e-015	2.8619e-016	-3.96041e-015	-4.42288e-015	-5.28098e-015	-8.0205e-015	-8.70854e-016	2.06483e-015	-2.7353e-015	4.74721e-015	-3.74842e-016	3.71197e-015	1.37581e-015	-4.65037e-015	-6.01886e-015	-7.8396e-015	-7.79134e-015	-3.8421e-015	5.7189e-015	-9.65518e-015	5.74656e-015	2.32944e-015	9.30482e-016	8.99676e-015
3.3968e-015	1.51551e-015	1.65989e-016	-4.21705e-015	-4.44078e-015	-4.95167e-015	-7.94005e-015	8.05015e-017	3.03624e-015	-1.98502e-015	5.20475e-015	1.40201e-016	4.03305e-015	1.7973e-015	-4.94e-015	-6.06243e-015	-7.82332e-015	-7.38461e-015	-3.49106e-015	5.49308e-015	-9.26151e-015	5.78671e-015	2.36588e-015	1.02602e-015	9.14247e-015
3.32535e-015	1.7256e-015	1.05828e-017	-4.45513e-015	-4.44748e-015	-4.61036e-015	-7.8326e-015	1.0419e-015	4.00223e-015	-1.20127e-015	5.63981e-015	6.70684e-016	4.33706e-015	2.22317e-015	-5.20163e-015	-6.07588e-015	-7.78317e-015	-6.96349e-015	-3.14436e-015	5.26232e-015	-8.81196e-015	5.84251e-015	2.42505e-015	1.13464e-015	9.28664e-015
3.21919e-015	1.92093e-015	-1.78584e-016	-4.67181e-015	-4.44205e-015	-4.2585e-015	-7.6985e-015	2.00817e-015	4.95627e-015	-3.88858e-016	6.05058e-015	1.2147e-015	4.62283e-015	2.65141e-015	-5.43243e-015	-6.06012e-015	-7.72049e-015	-6.53065e-015	-2.80465e-015	5.02732e-015	-8.31024e-015	5.91372e-015	2.50754e-015	1.25391e-015	9.42749e-015
3.08033e-015	2.09979e-015	-4.0064e-016	-4.86446e-015	-4.42348e-015	-3.89783e-015	-7.53855e-015	2.97245e-015	5.89188e-015	4.46437e-016	6.43513e-015	1.76963e-015	4.88904e-015	3.07925e-015	-5.62978e-015	-6.01591e-015	-7.63702e-015	-6.08891e-015	-2.47571e-015	4.78776e-015	-7.75998e-015	5.99918e-015	2.61245e-015	1.38117e-015	9.56205e-015
2.90987e-015	2.25942e-015	-6.53094e-016	-5.03055e-015	-4.39133e-015	-3.53021e-015	-7.35365e-015	3.92912e-015	6.80384e-015	1.29864e-015	6.79202e-015	2.33303e-015	5.13497e-015	3.50368e-015	-5.79109e-015	-5.94378e-015	-7.53454e-015	-5.64126e-015	-2.16036e-015	4.54476e-015	-7.16492e-015	6.09802e-015	2.73897e-015	1.5136e-015	9.68788e-015
2.71008e-015	2.39794e-015	-9.33589e-016	-5.16866e-015	-4.34559e-015	-3.15767e-015	-7.14505e-015	4.87264e-015	7.68603e-015	2.16131e-015	7.12001e-015	2.90349e-015	5.3588e-015	3.92179e-015	-5.91536e-015	-5.84519e-015	-7.41462e-015	-5.19034e-015	-1.86083e-015	4.29878e-015	-6.52999e-015	6.20886e-015	2.88603e-015	1.64873e-015	9.80214e-015
2.48365e-015	2.51358e-015	-1.23932e-015	-5.27773e-015	-4.28602e-015	-2.78183e-015	-6.91517e-015	5.79697e-015	8.53274e-015	3.02897e-015	7.41766e-015	3.47759e-015	5.55923e-015	4.33046e-015	-6.0014e-015	-5.72225e-015	-7.27912e-015	-4.73942e-015	-1.57924e-015	4.05009e-015	-5.86043e-015	6.33043e-015	3.05229e-015	1.78344e-015	9.90201e-015
2.23322e-015	2.60496e-015	-1.56681e-015	-5.35641e-015	-4.21238e-015	-2.40553e-015	-6.66562e-015	6.69655e-015	9.33791e-015	3.89521e-015	7.68428e-015	4.05235e-015	5.73583e-015	4.72682e-015	-6.0482e-015	-5.57657e-015	-7.13033e-015	-4.29127e-015	-1.31794e-015	3.79957e-015	-5.16124e-015	6.46066e-015	3.23555e-015	1.9146e-015	9.98541e-015
1.96156e-015	2.67084e-015	-1.9128e-015	-5.40378e-015	-4.12499e-015	-2.03082e-015	-6.39859e-015	7.56562e-015	1.00958e-014	4.75319e-015	7.91932e-015	4.62458e-015	5.88761e-015	5.10723e-015	-6.05505e-015	-5.41018e-015	-6.96984e-015	-3.84929e-015	-1.0785e-015	3.54732e-015	-4.43794e-015	6.59712e-015	3.43434e-015	2.04006e-015	1.005e-014
1.67249e-015	2.71075e-015	-2.27421e-015	-5.4198e-015	-4.02468e-015	-1.66052e-015	-6.11662e-015	8.39912e-015	1.08014e-014	5.59632e-015	8.12211e-015	5.1917e-015	6.01371e-015	5.46919e-015	-6.02232e-015	-5.22553e-015	-6.79962e-015	-3.41687e-015	-8.61956e-016	3.29389e-015	-3.69616e-015	6.73693e-015	3.64648e-015	2.15732e-015	1.00931e-014
1.3694e-015	2.72419e-015	-2.64699e-015	-5.40458e-015	-3.91145e-015	-1.29684e-015	-5.82227e-015	9.19168e-015	1.14495e-014	6.41839e-015	8.29192e-015	5.75037e-015	6.11408e-015	5.80995e-015	-5.95092e-015	-5.02504e-015	-6.62186e-015	-2.99675e-015	-6.6878e-016	3.04014e-015	-2.94133e-015	6.87774e-015	3.87011e-015	2.264e-015	1.01129e-014
1.05622e-015	2.7103e-015	-3.02714e-015	-5.35864e-015	-3.78596e-015	-9.42445e-016	-5.51819e-015	9.93828e-015	1.20353e-014	7.21372e-015	8.42906e-015	6.29747e-015	6.18851e-015	6.12658e-015	-5.84174e-015	-4.81089e-015	-6.43918e-015	-2.59252e-015	-4.99945e-016	2.78655e-015	-2.17893e-015	7.01731e-015	4.10278e-015	2.35777e-015	1.01075e-014
7.36718e-016	2.66862e-015	-3.41057e-015	-5.28278e-015	-3.64884e-015	-6.00065e-016	-5.20732e-015	1.06349e-014	1.25556e-014	7.97497e-015	8.53434e-015	6.82988e-015	6.23658e-015	6.41585e-015	-5.69583e-015	-4.58571e-015	-6.25325e-015	-2.20607e-015	-3.56307e-016	2.53331e-015	-1.41425e-015	7.15221e-015	4.34267e-015	2.43708e-015	1.00751e-014
4.15285e-016	2.59975e-015	-3.79398e-015	-5.17878e-015	-3.50117e-015	-2.70811e-016	-4.8916e-015	1.12774e-014	1.30073e-014	8.69639e-015	8.60813e-015	7.34492e-015	6.25881e-015	6.67596e-015	-5.51506e-015	-4.35252e-015	-6.06619e-015	-1.83969e-015	-2.37038e-016	2.28085e-015	-6.52568e-016	7.27999e-015	4.58758e-015	2.4999e-015	1.00141e-014
9.58273e-017	2.50424e-015	-4.17294e-015	-5.04781e-015	-3.34353e-015	4.33028e-017	-4.57429e-015	1.18634e-014	1.33885e-014	9.3732e-015	8.65089e-015	7.83969e-015	6.25536e-015	6.90477e-015	-5.30155e-015	-4.11385e-015	-5.88016e-015	-1.49603e-015	-1.41526e-016	2.02946e-015	1.00774e-016	7.3981e-015	4.83524e-015	2.54463e-015	9.92313e-015
-2.17467e-016	2.38302e-015	-4.54341e-015	-4.89138e-015	-3.17731e-015	3.40275e-016	-4.25844e-015	1.23911e-014	1.36972e-014	1.0001e-014	8.66374e-015	8.31202e-015	6.22711e-015	7.10113e-015	-5.05812e-015	-3.87209e-015	-5.69818e-015	-1.17663e-015	-6.94638e-017	1.77921e-015	8.41317e-016	7.50353e-015	5.08277e-015	2.57018e-015	9.80121e-015
-5.20718e-016	2.23724e-015	-4.90173e-015	-4.71127e-015	-3.00396e-015	6.19044e-016	-3.94646e-015	1.28592e-014	1.39326e-014	1.05759e-014	8.64877e-015	8.75933e-015	6.17479e-015	7.26403e-015	-4.78741e-015	-3.62973e-015	-5.52145e-015	-8.82576e-016	-2.00615e-017	1.53052e-015	1.56476e-015	7.59385e-015	5.32786e-015	2.57529e-015	9.64778e-015
-8.09914e-016	2.06798e-015	-5.24407e-015	-4.50994e-015	-2.82479e-015	8.78015e-016	-3.64072e-015	1.32671e-014	1.40943e-014	1.10936e-014	8.60773e-015	9.17876e-015	6.09896e-015	7.39203e-015	-4.49272e-015	-3.38934e-015	-5.35141e-015	-6.15579e-016	8.17023e-018	1.28425e-015	2.26692e-015	7.66625e-015	5.56838e-015	2.55921e-015	9.46233e-015
-1.08096e-015	1.87652e-015	-5.56724e-015	-4.28996e-015	-2.64105e-015	1.11627e-015	-3.34364e-015	1.36144e-014	1.41831e-014	1.15518e-014	8.54263e-015	9.56788e-015	6.00073e-015	7.48522e-015	-4.17717e-015	-3.15289e-015	-5.19007e-015	-3.76421e-016	1.63157e-017	1.04077e-015	2.94408e-015	7.71848e-015	5.80228e-015	2.52182e-015	9.24571e-015
-1.33019e-015	1.66465e-015	-5.86741e-015	-4.05323e-015	-2.45348e-015	1.33333e-015	-3.05728e-015	1.39026e-014	1.42007e-014	1.19487e-014	8.45564e-015	9.9252e-015	5.88174e-015	7.54277e-015	-3.8443e-015	-2.92243e-015	-5.03836e-015	-1.65359e-016	6.17401e-018	8.00034e-016	3.59365e-015	7.74892e-015	6.02738e-015	2.46238e-015	8.99757e-015
-1.55407e-015	1.43389e-015	-6.14146e-015	-3.80242e-015	-2.26384e-015	1.52895e-015	-2.78353e-015	1.41336e-014	1.4149e-014	1.22826e-014	8.34905e-015	1.02495e-014	5.74344e-015	7.5654e-015	-3.49796e-015	-2.69948e-015	-4.89796e-015	1.71662e-017	-1.9982e-017	5.6273e-016	4.21297e-015	7.75572e-015	6.24079e-015	2.38071e-015	8.71908e-015
-1.7492e-015	1.18657e-015	-6.38677e-015	-3.54017e-015	-2.07339e-015	1.70331e-015	-2.52418e-015	1.43092e-014	1.4031e-014	1.25529e-014	8.22636e-015	1.05397e-014	5.58841e-015	7.55409e-015	-3.142e-015	-2.48598e-015	-4.77019e-015	1.71086e-016	-6.0023e-017	3.29402e-016	4.7995e-015	7.73678e-015	6.44092e-015	2.2775e-015	8.41144e-015
-1.91249e-015	9.24239e-016	-6.60146e-015	-3.26843e-015	-1.88274e-015	1.85701e-015	-2.28005e-015	1.44324e-014	1.38505e-014	1.27602e-014	8.09086e-015	1.07961e-014	5.41874e-015	7.50992e-015	-2.78029e-015	-2.284e-015	-4.65616e-015	2.97125e-016	-1.12852e-016	1.00489e-016	5.35117e-015	7.69115e-015	6.62681e-015	2.15359e-015	8.07589e-015
-2.04083e-015	6.49444e-016	-6.7834e-015	-2.98937e-015	-1.69355e-015	1.99146e-015	-2.05223e-015	1.45074e-014	1.36108e-014	1.2906e-014	7.94534e-015	1.10173e-014	5.23657e-015	7.43414e-015	-2.41635e-015	-2.09417e-015	-4.55719e-015	3.96251e-016	-1.76605e-016	-1.24089e-016	5.86751e-015	7.61765e-015	6.79715e-015	2.00964e-015	7.71393e-015
-2.13138e-015	3.64495e-016	-6.9309e-015	-2.70551e-015	-1.5067e-015	2.10847e-015	-1.84182e-015	1.45391e-014	1.33166e-014	1.29915e-014	7.79324e-015	1.12034e-014	5.04526e-015	7.32904e-015	-2.05373e-015	-1.91782e-015	-4.47382e-015	4.69097e-016	-2.48426e-016	-3.44186e-016	6.34762e-015	7.51642e-015	6.95025e-015	1.84719e-015	7.32737e-015
-2.18203e-015	7.17873e-017	-7.04281e-015	-2.41922e-015	-1.32262e-015	2.20935e-015	-1.64855e-015	1.45327e-014	1.2973e-014	1.30197e-014	7.6374e-015	1.13548e-014	4.84718e-015	7.19765e-015	-1.69577e-015	-1.75604e-015	-4.40511e-015	5.17715e-016	-3.26073e-016	-5.59223e-016	6.79149e-015	7.38735e-015	7.08537e-015	1.66739e-015	6.91908e-015
-2.19163e-015	-2.26528e-016	-7.11814e-015	-2.13249e-015	-1.14226e-015	2.2964e-015	-1.47319e-015	1.44936e-014	1.25865e-014	1.29941e-014	7.4811e-015	1.1473e-014	4.64513e-015	7.04247e-015	-1.34622e-015	-1.60903e-015	-4.35133e-015	5.43877e-016	-4.07617e-016	-7.68518e-016	7.1997e-015	7.23074e-015	7.20151e-015	1.47128e-015	6.49093e-015
-2.15905e-015	-5.27988e-016	-7.15667e-015	-1.84735e-015	-9.66735e-016	2.3707e-015	-1.31578e-015	1.44272e-014	1.21628e-014	1.29188e-014	7.32802e-015	1.15594e-014	4.44166e-015	6.86716e-015	-1.00823e-015	-1.47691e-015	-4.31255e-015	5.49779e-016	-4.91452e-016	-9.72373e-016	7.57286e-015	7.04836e-015	7.29866e-015	1.26099e-015	6.04611e-015
-2.08342e-015	-8.30489e-016	-7.15806e-015	-1.56587e-015	-7.96545e-016	2.4352e-015	-1.17554e-015	1.43392e-014	1.17083e-014	1.27977e-014	7.18143e-015	1.16155e-014	4.23931e-015	6.67512e-015	-6.84551e-016	-1.35986e-015	-4.28858e-015	5.382e-016	-5.76117e-016	-1.17073e-015	7.91186e-015	6.84169e-015	7.37641e-015	1.03808e-015	5.58768e-015
-1.96476e-015	-1.13151e-015	-7.12262e-015	-1.28944e-015	-6.3251e-016	2.49287e-015	-1.05123e-015	1.42359e-014	1.123e-014	1.26362e-014	7.0446e-015	1.16435e-014	4.04098e-015	6.46991e-015	-3.77955e-016	-1.25803e-015	-4.27936e-015	5.11572e-016	-6.59579e-016	-1.36313e-015	8.2177e-015	6.6115e-015	7.43421e-015	8.04503e-016	5.11838e-015
-1.80262e-015	-1.42941e-015	-7.05083e-015	-1.01984e-015	-4.75425e-016	2.54632e-015	-9.42014e-016	1.41238e-014	1.07352e-014	1.24398e-014	6.92085e-015	1.16457e-014	3.84988e-015	6.25531e-015	-9.10758e-017	-1.17096e-015	-4.28432e-015	4.72139e-016	-7.3999e-016	-1.54952e-015	8.49268e-015	6.36036e-015	7.47154e-015	5.62424e-016	4.64081e-015
-1.59725e-015	-1.7222e-015	-6.94382e-015	-7.57751e-016	-3.2642e-016	2.59894e-015	-8.46361e-016	1.40089e-014	1.02305e-014	1.22137e-014	6.81251e-015	1.16249e-014	3.66872e-015	6.03483e-015	1.73784e-016	-1.09831e-015	-4.30166e-015	4.23269e-016	-8.17237e-016	-1.73034e-015	8.73853e-015	6.08956e-015	7.48895e-015	3.14456e-016	4.15889e-015
-1.34976e-015	-2.00755e-015	-6.80367e-015	-5.0452e-016	-1.86112e-016	2.65373e-015	-7.63049e-016	1.38968e-014	9.72262e-015	1.19638e-014	6.72212e-015	1.15837e-014	3.49987e-015	5.8129e-015	4.14888e-016	-1.03953e-015	-4.33056e-015	3.67892e-016	-8.89663e-016	-1.90517e-015	8.95719e-015	5.80147e-015	7.48678e-015	6.24378e-017	3.676e-015
-1.06221e-015	-2.28385e-015	-6.63214e-015	-2.60946e-016	-5.44127e-017	2.71384e-015	-6.90878e-016	1.37931e-014	9.21876e-015	1.16964e-014	6.65263e-015	1.15252e-014	3.34578e-015	5.59345e-015	6.29934e-016	-9.93942e-016	-4.37001e-015	3.09168e-016	-9.56025e-016	-2.07435e-015	9.15057e-015	5.49951e-015	7.46558e-015	-1.91554e-016	3.19544e-015
-7.36543e-016	-2.54999e-015	-6.43149e-015	-2.79556e-017	6.85653e-017	2.78183e-015	-6.2793e-016	1.37039e-014	8.72509e-015	1.1418e-014	6.60635e-015	1.14522e-014	3.20905e-015	5.38087e-015	8.17285e-016	-9.60561e-016	-4.41883e-015	2.49699e-016	-1.01608e-015	-2.23785e-015	9.32114e-015	5.18668e-015	7.42624e-015	-4.45756e-016	2.72022e-015
-3.74549e-016	-2.80472e-015	-6.20357e-015	1.93616e-016	1.82959e-016	2.86039e-015	-5.7197e-016	1.36346e-014	8.24846e-015	1.11347e-014	6.58493e-015	1.13675e-014	3.09289e-015	5.17889e-015	9.75955e-016	-9.38488e-016	-4.47582e-015	1.92864e-016	-1.06996e-015	-2.39566e-015	9.47183e-015	4.86596e-015	7.36965e-015	-6.97828e-016	2.25298e-015
2.17478e-017	-3.04644e-015	-5.95051e-015	4.03271e-016	2.8837e-016	2.95146e-015	-5.21021e-016	1.359e-014	7.79486e-015	1.08529e-014	6.59038e-015	1.12743e-014	2.99889e-015	4.99188e-015	1.10528e-015	-9.26939e-016	-4.53882e-015	1.41088e-016	-1.11769e-015	-2.54813e-015	9.60463e-015	4.5406e-015	7.2972e-015	-9.45312e-016	1.79628e-015
4.49663e-016	-3.27424e-015	-5.67597e-015	6.00916e-016	3.83935e-016	3.05724e-015	-4.72553e-016	1.35739e-014	7.3701e-015	1.05784e-014	6.62328e-015	1.1176e-014	2.9287e-015	4.82301e-015	1.20493e-015	-9.2507e-016	-4.60567e-015	9.74998e-017	-1.15938e-015	-2.69556e-015	9.72203e-015	4.21412e-015	7.20987e-015	-1.18626e-015	1.35277e-015
9.05491e-016	-3.48703e-015	-5.38298e-015	7.86483e-016	4.69853e-016	3.17929e-015	-4.25453e-016	1.35888e-014	6.97911e-015	1.03162e-014	6.68418e-015	1.10752e-014	2.88426e-015	4.67542e-015	1.27481e-015	-9.32075e-016	-4.67499e-015	6.43404e-017	-1.19554e-015	-2.83802e-015	9.82572e-015	3.88955e-015	7.10946e-015	-1.41891e-015	9.25292e-016
1.38563e-015	-3.68428e-015	-5.07447e-015	9.59391e-016	5.46e-016	3.31887e-015	-3.77224e-016	1.36378e-014	6.62708e-015	1.00716e-014	6.77382e-015	1.09748e-014	2.86664e-015	4.55238e-015	1.31463e-015	-9.46235e-016	-4.74547e-015	4.35399e-017	-1.22699e-015	-2.97643e-015	9.91801e-015	3.57019e-015	6.99705e-015	-1.6419e-015	5.15888e-016
1.88622e-015	-3.86553e-015	-4.75322e-015	1.11967e-015	6.12276e-016	3.47726e-015	-3.26174e-016	1.37232e-014	6.31779e-015	9.84923e-015	6.89223e-015	1.08777e-014	2.87646e-015	4.45646e-015	1.32484e-015	-9.67078e-016	-4.81469e-015	3.74542e-017	-1.25463e-015	-3.11012e-015	1.00009e-014	3.25966e-015	6.87377e-015	-1.85394e-015	1.26941e-016
2.40372e-015	-4.03015e-015	-4.42225e-015	1.26721e-015	6.68372e-016	3.65469e-015	-2.70422e-016	1.38461e-014	6.05449e-015	9.65362e-015	7.03959e-015	1.07863e-014	2.91455e-015	4.39013e-015	1.30631e-015	-9.94255e-016	-4.88094e-015	4.81101e-017	-1.27943e-015	-3.23964e-015	1.00762e-014	2.96089e-015	6.74132e-015	-2.05411e-015	-2.40078e-016
2.93431e-015	-4.17838e-015	-4.08459e-015	1.40201e-015	7.13772e-016	3.85083e-015	-2.08335e-016	1.40075e-014	5.83943e-015	9.48797e-015	7.21502e-015	1.07038e-014	2.98211e-015	4.35493e-015	1.25988e-015	-1.02688e-015	-4.94241e-015	7.67122e-017	-1.30294e-015	-3.36539e-015	1.01455e-014	2.67705e-015	6.60121e-015	-2.24067e-015	-5.8358e-016
3.4738e-015	-4.31016e-015	-3.74312e-015	1.52421e-015	7.47972e-016	4.06563e-015	-1.3925e-016	1.42069e-014	5.6742e-015	9.3551e-015	7.41725e-015	1.06317e-014	3.07893e-015	4.3521e-015	1.18713e-015	-1.06475e-015	-4.99825e-015	1.24428e-016	-1.32625e-015	-3.48702e-015	1.02096e-014	2.41056e-015	6.45511e-015	-2.41331e-015	-9.0287e-016
4.01789e-015	-4.42569e-015	-3.40042e-015	1.63385e-015	7.70968e-016	4.29827e-015	-6.14982e-017	1.44438e-014	5.55964e-015	9.25729e-015	7.64491e-015	1.05718e-014	3.20493e-015	4.38243e-015	1.08951e-015	-1.10716e-015	-5.04656e-015	1.92061e-016	-1.35021e-015	-3.60512e-015	1.02703e-014	2.16402e-015	6.30417e-015	-2.57144e-015	-1.19677e-015
4.56256e-015	-4.52561e-015	-3.05988e-015	1.73106e-015	7.82495e-016	4.54699e-015	2.54568e-017	1.47158e-014	5.49689e-015	9.19607e-015	7.89652e-015	1.05256e-014	3.3602e-015	4.44658e-015	9.68386e-016	-1.15363e-015	-5.08538e-015	2.80464e-016	-1.37634e-015	-3.71982e-015	1.03283e-014	1.93958e-015	6.1495e-015	-2.71485e-015	-1.46446e-015
5.10403e-015	-4.6105e-015	-2.72369e-015	1.81637e-015	7.82511e-016	4.81053e-015	1.22423e-016	1.5021e-014	5.48658e-015	9.17278e-015	8.16981e-015	1.04943e-014	3.544e-015	4.54385e-015	8.25496e-016	-1.20408e-015	-5.11352e-015	3.89473e-016	-1.40699e-015	-3.83125e-015	1.03847e-014	1.73914e-015	5.99326e-015	-2.84307e-015	-1.70554e-015
5.63835e-015	-4.68047e-015	-2.39467e-015	1.89002e-015	7.7097e-016	5.08698e-015	2.29807e-016	1.53565e-014	5.52796e-015	9.18812e-015	8.46234e-015	1.04788e-014	3.75531e-015	4.6741e-015	6.63352e-016	-1.25783e-015	-5.12973e-015	5.19035e-016	-1.4439e-015	-3.9399e-015	1.04396e-014	1.56555e-015	5.8371e-015	-2.95574e-015	-1.91963e-015
6.16139e-015	-4.73631e-015	-2.0747e-015	1.95168e-015	7.48037e-016	5.3736e-015	3.47892e-016	1.57195e-014	5.61918e-015	9.24214e-015	8.77221e-015	1.04793e-014	3.99263e-015	4.83692e-015	4.83737e-016	-1.31474e-015	-5.13324e-015	6.68272e-016	-1.48886e-015	-4.04503e-015	1.04939e-014	1.42023e-015	5.68245e-015	-3.05324e-015	-2.10716e-015
6.66957e-015	-4.77881e-015	-1.76559e-015	2.0013e-015	7.13207e-016	5.66659e-015	4.76651e-016	1.61063e-014	5.75795e-015	9.33366e-015	9.09741e-015	1.04953e-014	4.25473e-015	5.0302e-015	2.88677e-016	-1.37517e-015	-5.12286e-015	8.36841e-016	-1.54301e-015	-4.14671e-015	1.05479e-014	1.30352e-015	5.53053e-015	-3.13647e-015	-2.26842e-015
7.15974e-015	-4.80857e-015	-1.46901e-015	2.03943e-015	6.65772e-016	5.96371e-015	6.1535e-016	1.65125e-014	5.94212e-015	9.4613e-015	9.43534e-015	1.05264e-014	4.53965e-015	5.25166e-015	7.99329e-017	-1.43906e-015	-5.09817e-015	1.02425e-015	-1.60719e-015	-4.24456e-015	1.06005e-014	1.21564e-015	5.38278e-015	-3.20591e-015	-2.40393e-015
7.6287e-015	-4.82593e-015	-1.18688e-015	2.06593e-015	6.05742e-016	6.26157e-015	7.62649e-016	1.69337e-014	6.16855e-015	9.62276e-015	9.78224e-015	1.05708e-014	4.84652e-015	5.49857e-015	-1.40234e-016	-1.50727e-015	-5.05908e-015	1.22904e-015	-1.6834e-015	-4.33848e-015	1.06518e-014	1.15686e-015	5.24005e-015	-3.26271e-015	-2.51432e-015
8.07391e-015	-4.8323e-015	-9.20767e-016	2.08098e-015	5.33232e-016	6.55604e-015	9.17284e-016	1.73651e-014	6.43238e-015	9.81554e-015	1.0135e-014	1.0627e-014	5.17356e-015	5.76771e-015	-3.69478e-016	-1.58005e-015	-5.00541e-015	1.44951e-015	-1.77331e-015	-4.42782e-015	1.07012e-014	1.12701e-015	5.10349e-015	-3.30869e-015	-2.6008e-015
8.49266e-015	-4.82874e-015	-6.71118e-016	2.0841e-015	4.47968e-016	6.84359e-015	1.07845e-015	1.78015e-014	6.73017e-015	1.00364e-014	1.04904e-014	1.06933e-014	5.51859e-015	6.05589e-015	-6.05748e-016	-1.65782e-015	-4.9375e-015	1.68389e-015	-1.8778e-015	-4.51197e-015	1.07482e-014	1.12521e-015	4.97415e-015	-3.34445e-015	-2.66508e-015
8.88322e-015	-4.81674e-015	-4.38871e-016	2.07518e-015	3.49948e-016	7.11966e-015	1.24452e-015	1.82383e-014	7.05791e-015	1.02814e-014	1.08453e-014	1.07683e-014	5.87965e-015	6.35976e-015	-8.46264e-016	-1.74115e-015	-4.85573e-015	1.92972e-015	-1.99722e-015	-4.59058e-015	1.07921e-014	1.15019e-015	4.85273e-015	-3.37161e-015	-2.70884e-015
9.24371e-015	-4.79691e-015	-2.23851e-016	2.05413e-015	2.3931e-016	7.38049e-015	1.41421e-015	1.86704e-014	7.41074e-015	1.05463e-014	1.11967e-014	1.08496e-014	6.254e-015	6.67545e-015	-1.08915e-015	-1.83002e-015	-4.7604e-015	2.18505e-015	-2.1331e-015	-4.66381e-015	1.08324e-014	1.20102e-015	4.73971e-015	-3.3916e-015	-2.73344e-015
9.57279e-015	-4.77002e-015	-2.58659e-017	2.02051e-015	1.16359e-016	7.62245e-015	1.58567e-015	1.90931e-014	7.78383e-015	1.08271e-014	1.15408e-014	1.09333e-014	6.63893e-015	6.99873e-015	-1.3328e-015	-1.92531e-015	-4.65273e-015	2.44721e-015	-2.2863e-015	-4.73177e-015	1.08681e-014	1.2766e-015	4.63585e-015	-3.40646e-015	-2.74073e-015
9.86953e-015	-4.73744e-015	1.55276e-016	1.97437e-015	-1.83684e-017	7.84099e-015	1.75705e-015	1.95013e-014	8.17169e-015	1.11195e-014	1.18747e-014	1.10166e-014	7.03182e-015	7.32568e-015	-1.57485e-015	-2.02697e-015	-4.53377e-015	2.71406e-015	-2.45702e-015	-4.79278e-015	1.08976e-014	1.37499e-015	4.54118e-015	-3.41788e-015	-2.73233e-015
1.01334e-014	-4.69975e-015	3.20138e-016	1.91594e-015	-1.64456e-016	8.03363e-015	1.92629e-015	1.98908e-014	8.56904e-015	1.14188e-014	1.21952e-014	1.10966e-014	7.4309e-015	7.65165e-015	-1.81306e-015	-2.1356e-015	-4.40419e-015	2.98283e-015	-2.64522e-015	-4.84643e-015	1.09211e-014	1.49365e-015	4.45636e-015	-3.42809e-015	-2.70986e-015
1.03642e-014	-4.65888e-015	4.69713e-016	1.8452e-015	-3.21865e-016	8.19695e-015	2.09127e-015	2.02568e-014	8.97095e-015	1.17194e-014	1.24995e-014	1.11698e-014	7.83329e-015	7.97231e-015	-2.0463e-015	-2.25122e-015	-4.26487e-015	3.25097e-015	-2.85031e-015	-4.89191e-015	1.0938e-014	1.63041e-015	4.38181e-015	-3.43893e-015	-2.67552e-015
1.05629e-014	-4.61615e-015	6.04939e-016	1.7622e-015	-4.89711e-016	8.32772e-015	2.24976e-015	2.05954e-014	9.37165e-015	1.20162e-014	1.2785e-014	1.12333e-014	8.23678e-015	8.28298e-015	-2.27264e-015	-2.37398e-015	-4.11749e-015	3.51623e-015	-3.07217e-015	-4.92877e-015	1.09471e-014	1.78195e-015	4.31746e-015	-3.45184e-015	-2.63162e-015
1.07299e-014	-4.57296e-015	7.26788e-016	1.66676e-015	-6.67399e-016	8.42345e-015	2.40065e-015	2.0903e-014	9.76634e-015	1.23034e-014	1.3048e-014	1.1283e-014	8.63871e-015	8.57882e-015	-2.48993e-015	-2.50408e-015	-3.96412e-015	3.7773e-015	-3.31066e-015	-4.95653e-015	1.09475e-014	1.94512e-015	4.26368e-015	-3.46911e-015	-2.58032e-015
1.08661e-014	-4.53051e-015	8.36604e-016	1.55902e-015	-8.53761e-016	8.48182e-015	2.5419e-015	2.11763e-014	1.01499e-014	1.25762e-014	1.3286e-014	1.13149e-014	9.03641e-015	8.85521e-015	-2.69706e-015	-2.64141e-015	-3.80621e-015	4.03165e-015	-3.56554e-015	-4.97445e-015	1.09388e-014	2.11756e-015	4.21967e-015	-3.49278e-015	-2.52345e-015
1.09723e-014	-4.48979e-015	9.35769e-016	1.43931e-015	-1.04809e-015	8.5007e-015	2.67076e-015	2.14124e-014	1.05176e-014	1.28301e-014	1.34961e-014	1.13256e-014	9.4275e-015	9.10811e-015	-2.89278e-015	-2.78588e-015	-3.646e-015	4.27712e-015	-3.83591e-015	-4.9823e-015	1.09203e-014	2.29665e-015	4.18482e-015	-3.52529e-015	-2.46303e-015
1.10506e-014	-4.4523e-015	1.02615e-015	1.30766e-015	-1.24922e-015	8.47864e-015	2.78517e-015	2.16093e-014	1.08642e-014	1.30606e-014	1.36763e-014	1.13107e-014	9.80894e-015	9.33276e-015	-3.07545e-015	-2.93739e-015	-3.48537e-015	4.51136e-015	-4.12059e-015	-4.98026e-015	1.08913e-014	2.47904e-015	4.15858e-015	-3.56876e-015	-2.40065e-015
1.11028e-014	-4.41951e-015	1.10957e-015	1.16495e-015	-1.45606e-015	8.41482e-015	2.88399e-015	2.17647e-014	1.11849e-014	1.32628e-014	1.38242e-014	1.12669e-014	1.01777e-014	9.52492e-015	-3.24387e-015	-3.09521e-015	-3.32625e-015	4.73251e-015	-4.41774e-015	-4.96803e-015	1.0851e-014	2.66068e-015	4.14016e-015	-3.62492e-015	-2.33839e-015
1.1131e-014	-4.39267e-015	1.18758e-015	1.01079e-015	-1.66718e-015	8.30832e-015	2.9656e-015	2.18775e-014	1.14759e-014	1.34324e-014	1.39375e-014	1.11907e-014	1.05315e-014	9.68082e-015	-3.39723e-015	-3.25866e-015	-3.17048e-015	4.93902e-015	-4.72598e-015	-4.94553e-015	1.07994e-014	2.83813e-015	4.12911e-015	-3.6962e-015	-2.27777e-015
1.11379e-014	-4.3734e-015	1.26222e-015	8.45274e-016	-1.88145e-015	8.15908e-015	3.02833e-015	2.19468e-014	1.17333e-014	1.35659e-014	1.40142e-014	1.10788e-014	1.08681e-014	9.79677e-015	-3.53443e-015	-3.42727e-015	-3.01973e-015	5.12944e-015	-5.04327e-015	-4.91279e-015	1.07369e-014	3.0079e-015	4.12465e-015	-3.78439e-015	-2.22056e-015
1.11252e-014	-4.36295e-015	1.33559e-015	6.69057e-016	-2.09736e-015	7.96744e-015	3.07132e-015	2.19718e-014	1.19534e-014	1.36602e-014	1.40528e-014	1.09285e-014	1.11857e-014	9.86942e-015	-3.65477e-015	-3.60039e-015	-2.87615e-015	5.30251e-015	-5.36782e-015	-4.86948e-015	1.06636e-014	3.16653e-015	4.12509e-015	-3.89179e-015	-2.16856e-015
1.1096e-014	-4.36285e-015	1.40898e-015	4.82796e-016	-2.31364e-015	7.73453e-015	3.09391e-015	2.19528e-014	1.21334e-014	1.37122e-014	1.40515e-014	1.07374e-014	1.14815e-014	9.89626e-015	-3.75804e-015	-3.77699e-015	-2.74211e-015	5.45703e-015	-5.69806e-015	-4.81665e-015	1.05784e-014	3.31088e-015	4.12898e-015	-4.01986e-015	-2.12342e-015
1.10532e-014	-4.37474e-015	1.48392e-015	2.87505e-016	-2.52846e-015	7.46179e-015	3.09509e-015	2.189e-014	1.22703e-014	1.37191e-014	1.4009e-014	1.05035e-014	1.17526e-014	9.87467e-015	-3.84358e-015	-3.9554e-015	-2.61961e-015	5.59239e-015	-6.03186e-015	-4.75461e-015	1.04816e-014	3.43725e-015	4.13541e-015	-4.1703e-015	-2.08626e-015
1.09989e-014	-4.39978e-015	1.56238e-015	8.35307e-017	-2.74053e-015	7.1521e-015	3.07451e-015	2.1785e-014	1.23616e-014	1.36784e-014	1.39238e-014	1.0225e-014	1.19968e-014	9.8027e-015	-3.9111e-015	-4.13453e-015	-2.50982e-015	5.70806e-015	-6.36661e-015	-4.68462e-015	1.03731e-014	3.54239e-015	4.14265e-015	-4.3441e-015	-2.0584e-015
1.09352e-014	-4.4406e-015	1.64617e-015	-1.28209e-016	-2.94877e-015	6.8073e-015	3.03174e-015	2.16389e-014	1.24049e-014	1.35889e-014	1.37952e-014	9.89993e-015	1.22122e-014	9.67879e-015	-3.96057e-015	-4.31337e-015	-2.41396e-015	5.8032e-015	-6.70045e-015	-4.60724e-015	1.02533e-014	3.62352e-015	4.14852e-015	-4.5429e-015	-2.04116e-015
1.0865e-014	-4.49892e-015	1.73636e-015	-3.47646e-016	-3.15195e-015	6.42941e-015	2.96673e-015	2.14526e-014	1.23988e-014	1.34502e-014	1.36225e-014	9.52736e-015	1.23957e-014	9.50173e-015	-3.99153e-015	-4.48969e-015	-2.33446e-015	5.87793e-015	-7.03129e-015	-4.52387e-015	1.01221e-014	3.67869e-015	4.1516e-015	-4.76776e-015	-2.03512e-015
1.07913e-014	-4.57582e-015	1.83351e-015	-5.74158e-016	-3.34819e-015	6.02195e-015	2.87994e-015	2.12274e-014	1.2342e-014	1.32617e-014	1.34048e-014	9.10617e-015	1.25452e-014	9.27067e-015	-4.00423e-015	-4.66163e-015	-2.27239e-015	5.93269e-015	-7.35722e-015	-4.43549e-015	9.97953e-015	3.70524e-015	4.14983e-015	-5.02009e-015	-2.04108e-015
1.0717e-014	-4.67274e-015	1.93913e-015	-8.06185e-016	-3.53629e-015	5.58909e-015	2.77174e-015	2.09661e-014	1.22332e-014	1.30233e-014	1.31413e-014	8.63593e-015	1.26587e-014	8.98506e-015	-3.99891e-015	-4.82838e-015	-2.22813e-015	5.96708e-015	-7.67651e-015	-4.34369e-015	9.82577e-015	3.69999e-015	4.1412e-015	-5.30013e-015	-2.05995e-015
1.06444e-014	-4.79079e-015	2.05414e-015	-1.04292e-015	-3.71553e-015	5.13413e-015	2.6427e-015	2.067e-014	1.20721e-014	1.27346e-014	1.28319e-014	8.11685e-015	1.27341e-014	8.64494e-015	-3.97607e-015	-4.98836e-015	-2.20338e-015	5.98137e-015	-7.98818e-015	-4.25084e-015	9.66058e-015	3.6613e-015	4.12359e-015	-5.60867e-015	-2.09198e-015
1.05744e-014	-4.93198e-015	2.17917e-015	-1.28372e-015	-3.88472e-015	4.66072e-015	2.49403e-015	2.03411e-014	1.18582e-014	1.23959e-014	1.2477e-014	7.54935e-015	1.27692e-014	8.25073e-015	-3.93665e-015	-5.14018e-015	-2.19929e-015	5.97701e-015	-8.29037e-015	-4.15879e-015	9.48477e-015	3.58789e-015	4.0953e-015	-5.94623e-015	-2.13722e-015
1.0509e-014	-5.09792e-015	2.31436e-015	-1.52824e-015	-4.04301e-015	4.17199e-015	2.32714e-015	1.99817e-014	1.15921e-014	1.20082e-014	1.20758e-014	6.93493e-015	1.2762e-014	7.80308e-015	-3.88179e-015	-5.2828e-015	-2.2163e-015	5.95454e-015	-8.58163e-015	-4.06845e-015	9.29859e-015	3.47786e-015	4.05438e-015	-6.31294e-015	-2.19621e-015
1.04501e-014	-5.28995e-015	2.4599e-015	-1.77544e-015	-4.19002e-015	3.67147e-015	2.14276e-015	1.9594e-014	1.12737e-014	1.15728e-014	1.16291e-014	6.27436e-015	1.27111e-014	7.30339e-015	-3.81217e-015	-5.4139e-015	-2.25472e-015	5.91432e-015	-8.8609e-015	-3.98155e-015	9.10269e-015	3.33017e-015	3.99881e-015	-6.70867e-015	-2.26974e-015
1.03992e-014	-5.50942e-015	2.61536e-015	-2.02459e-015	-4.32545e-015	3.1633e-015	1.9418e-015	1.91803e-014	1.09041e-014	1.10918e-014	1.11376e-014	5.56986e-015	1.26142e-014	6.75369e-015	-3.72859e-015	-5.53238e-015	-2.31494e-015	5.85693e-015	-9.12717e-015	-3.90093e-015	8.89701e-015	3.14409e-015	3.92638e-015	-7.13311e-015	-2.35786e-015
1.03573e-014	-5.75716e-015	2.78071e-015	-2.27566e-015	-4.44891e-015	2.65122e-015	1.72613e-015	1.87426e-014	1.04843e-014	1.05676e-014	1.06019e-014	4.82361e-015	1.24705e-014	6.15585e-015	-3.63246e-015	-5.63739e-015	-2.39677e-015	5.78405e-015	-9.37919e-015	-3.82949e-015	8.68163e-015	2.91993e-015	3.83459e-015	-7.58608e-015	-2.46084e-015
1.03254e-014	-6.03457e-015	2.95537e-015	-2.52874e-015	-4.56081e-015	2.13878e-015	1.4968e-015	1.82825e-014	1.00156e-014	1.00026e-014	1.0023e-014	4.03912e-015	1.2279e-014	5.51261e-015	-3.52526e-015	-5.72758e-015	-2.49914e-015	5.69642e-015	-9.6168e-015	-3.7697e-015	8.45709e-015	2.65769e-015	3.72128e-015	-8.06667e-015	-2.57815e-015
1.0304e-014	-6.34243e-015	3.13893e-015	-2.78289e-015	-4.66166e-015	1.62929e-015	1.25532e-015	1.78021e-014	9.49933e-015	9.39948e-015	9.40218e-015	3.22019e-015	1.20388e-014	4.82708e-015	-3.40851e-015	-5.80222e-015	-2.62202e-015	5.59485e-015	-9.8393e-015	-3.72407e-015	8.22316e-015	2.35742e-015	3.58478e-015	-8.57406e-015	-2.70915e-015
1.02931e-014	-6.68111e-015	3.32941e-015	-3.03785e-015	-4.7517e-015	1.12553e-015	1.0036e-015	1.73031e-014	8.93735e-015	8.76174e-015	8.74149e-015	2.37e-015	1.17491e-014	4.10184e-015	-3.28355e-015	-5.86051e-015	-2.76489e-015	5.48081e-015	-1.00458e-014	-3.69487e-015	7.9796e-015	2.01982e-015	3.42329e-015	-9.10682e-015	-2.85429e-015
1.02931e-014	-7.05098e-015	3.52627e-015	-3.29347e-015	-4.83145e-015	6.30613e-016	7.4353e-016	1.67874e-014	8.33197e-015	8.09231e-015	8.04265e-015	1.49225e-015	1.14095e-014	3.34019e-015	-3.15276e-015	-5.90174e-015	-2.92696e-015	5.35513e-015	-1.02367e-014	-3.68476e-015	7.72626e-015	1.64534e-015	3.23484e-015	-9.66364e-015	-3.013e-015
1.03033e-014	-7.4525e-015	3.72794e-015	-3.5499e-015	-4.90254e-015	1.47247e-016	4.76282e-016	1.62561e-014	7.6861e-015	7.39547e-015	7.30835e-015	5.91604e-016	1.10204e-014	2.54625e-015	-3.01734e-015	-5.92633e-015	-3.10678e-015	5.21911e-015	-1.04119e-014	-3.69636e-015	7.46292e-015	1.2364e-015	3.01837e-015	-1.02431e-014	-3.18494e-015
1.03238e-014	-7.88533e-015	3.93237e-015	-3.80695e-015	-4.96577e-015	-3.22234e-016	2.03707e-016	1.57107e-014	7.00244e-015	6.67495e-015	6.54192e-015	-3.27195e-016	1.05824e-014	1.725e-015	-2.87931e-015	-5.93437e-015	-3.30278e-015	5.07401e-015	-1.05715e-014	-3.73134e-015	7.19008e-015	7.94821e-016	2.77254e-015	-1.08428e-014	-3.36879e-015
1.0354e-014	-8.34939e-015	4.13839e-015	-4.06412e-015	-5.02274e-015	-7.75738e-016	-7.26903e-017	1.51516e-014	6.28422e-015	5.93493e-015	5.74636e-015	-1.25865e-015	1.00971e-014	8.80705e-016	-2.74119e-015	-5.92599e-015	-3.51387e-015	4.92077e-015	-1.07162e-014	-3.79214e-015	6.90793e-015	3.22524e-016	2.49676e-015	-1.14607e-014	-3.56374e-015
1.0392e-014	-8.84373e-015	4.34432e-015	-4.32191e-015	-5.07437e-015	-1.21231e-015	-3.50742e-016	1.45803e-014	5.5349e-015	5.17964e-015	4.92567e-015	-2.19736e-015	9.56602e-015	1.80628e-017	-2.60477e-015	-5.90194e-015	-3.73831e-015	4.76081e-015	-1.08468e-014	-3.88002e-015	6.61696e-015	-1.78905e-016	2.19078e-015	-1.2095e-014	-3.76955e-015
1.04368e-014	-9.36758e-015	4.54839e-015	-4.5803e-015	-5.12228e-015	-1.63023e-015	-6.28891e-016	1.39975e-014	4.75808e-015	4.41282e-015	4.08417e-015	-3.13717e-015	8.99138e-015	-8.582e-016	-2.47236e-015	-5.86341e-015	-3.97397e-015	4.59494e-015	-1.09635e-014	-3.9969e-015	6.31733e-015	-7.05914e-016	1.85315e-015	-1.27437e-014	-3.98499e-015
1.04873e-014	-9.91968e-015	4.749e-015	-4.83906e-015	-5.16889e-015	-2.02921e-015	-9.05843e-016	1.34043e-014	3.95745e-015	3.639e-015	3.22583e-015	-4.0727e-015	8.37533e-015	-1.74256e-015	-2.34527e-015	-5.81115e-015	-4.21886e-015	4.42372e-015	-1.10671e-014	-4.14366e-015	6.00925e-015	-1.25519e-015	1.48372e-015	-1.34037e-014	-4.20932e-015
1.05418e-014	-1.04986e-014	4.94409e-015	-5.09887e-015	-5.21633e-015	-2.40905e-015	-1.18048e-015	1.28013e-014	3.13719e-015	2.8628e-015	2.35423e-015	-4.99878e-015	7.72022e-015	-2.62964e-015	-2.22602e-015	-5.74659e-015	-4.47105e-015	4.24776e-015	-1.11589e-014	-4.32157e-015	5.69327e-015	-1.82338e-015	1.08343e-015	-1.40725e-014	-4.44118e-015
1.05992e-014	-1.11022e-014	5.13184e-015	-5.3599e-015	-5.26642e-015	-2.77023e-015	-1.4514e-015	1.21886e-014	2.30167e-015	2.08851e-015	1.47391e-015	-5.90975e-015	7.02948e-015	-3.515e-015	-2.11717e-015	-5.67154e-015	-4.72904e-015	4.06816e-015	-1.12394e-014	-4.53128e-015	5.37032e-015	-2.40675e-015	6.52864e-016	-1.47469e-014	-4.6795e-015
1.06577e-014	-1.17283e-014	5.31015e-015	-5.62275e-015	-5.32161e-015	-3.11308e-015	-1.7174e-015	1.1567e-014	1.45471e-015	1.32064e-015	5.90457e-016	-6.80016e-015	6.30679e-015	-4.39346e-015	-2.02069e-015	-5.5874e-015	-4.99101e-015	3.88557e-015	-1.13092e-014	-4.77239e-015	5.04051e-015	-3.00211e-015	1.9272e-016	-1.54237e-014	-4.92242e-015
1.07154e-014	-1.23741e-014	5.47685e-015	-5.88789e-015	-5.38392e-015	-3.43789e-015	-1.97849e-015	1.0937e-014	6.00494e-016	5.63629e-016	-2.90525e-016	-7.66474e-015	5.55627e-015	-5.25963e-015	-1.93897e-015	-5.4961e-015	-5.2555e-015	3.70059e-015	-1.13693e-014	-5.04577e-015	4.70529e-015	-3.60555e-015	-2.95649e-016	-1.60993e-014	-5.16931e-015
1.07698e-014	-1.30378e-014	5.62993e-015	-6.15501e-015	-5.45523e-015	-3.74547e-015	-2.23399e-015	1.0299e-014	-2.56382e-016	-1.78515e-016	-1.16394e-015	-8.49773e-015	4.78305e-015	-6.10814e-015	-1.87349e-015	-5.39973e-015	-5.52021e-015	3.51406e-015	-1.14204e-014	-5.35069e-015	4.36585e-015	-4.21369e-015	-8.10775e-016	-1.67703e-014	-5.41904e-015
1.08198e-014	-1.37159e-014	5.76829e-015	-6.42463e-015	-5.53756e-015	-4.03774e-015	-2.48358e-015	9.65418e-015	-1.11219e-015	-9.02203e-016	-2.02399e-015	-9.29336e-015	3.99193e-015	-6.93405e-015	-1.82602e-015	-5.30039e-015	-5.78307e-015	3.32631e-015	-1.14633e-014	-5.68625e-015	4.02237e-015	-4.82142e-015	-1.35053e-015	-1.74331e-014	-5.67009e-015
1.08637e-014	-1.44048e-014	5.8901e-015	-6.69736e-015	-5.63257e-015	-4.31612e-015	-2.72656e-015	9.00335e-015	-1.96168e-015	-1.60356e-015	-2.86488e-015	-1.00472e-014	3.18826e-015	-7.73224e-015	-1.79882e-015	-5.20107e-015	-6.04193e-015	3.13807e-015	-1.14988e-014	-6.05068e-015	3.67642e-015	-5.42431e-015	-1.91313e-015	-1.80843e-014	-5.92084e-015
1.08998e-014	-1.51014e-014	5.9934e-015	-6.97337e-015	-5.74214e-015	-4.58208e-015	-2.96178e-015	8.34736e-015	-2.8e-015	-2.27808e-015	-3.68086e-015	-1.07549e-014	2.37775e-015	-8.49766e-015	-1.79408e-015	-5.10459e-015	-6.29488e-015	2.94949e-015	-1.15279e-014	-6.44291e-015	3.32955e-015	-6.01766e-015	-2.49628e-015	-1.87204e-014	-6.17e-015
1.09261e-014	-1.58021e-014	6.0766e-015	-7.25216e-015	-5.86777e-015	-4.83768e-015	-3.1896e-015	7.68702e-015	-3.62241e-015	-2.92207e-015	-4.46599e-015	-1.14119e-014	1.56647e-015	-9.22589e-015	-1.81231e-015	-5.01376e-015	-6.54046e-015	2.76055e-015	-1.15506e-014	-6.86093e-015	2.98241e-015	-6.59733e-015	-3.09649e-015	-1.93375e-014	-6.41641e-015
1.09407e-014	-1.65025e-014	6.13848e-015	-7.53355e-015	-6.01144e-015	-5.08445e-015	-3.40998e-015	7.02334e-015	-4.4244e-015	-3.53159e-015	-5.21385e-015	-1.20144e-014	7.59929e-016	-9.91228e-015	-1.85512e-015	-4.93047e-015	-6.77726e-015	2.57207e-015	-1.15671e-014	-7.30224e-015	2.63689e-015	-7.15922e-015	-3.71057e-015	-1.99325e-014	-6.65847e-015
1.09417e-014	-1.71989e-014	6.17784e-015	-7.81787e-015	-6.1749e-015	-5.32419e-015	-3.62273e-015	6.358e-015	-5.20189e-015	-4.10325e-015	-5.91928e-015	-1.25588e-014	-3.54789e-017	-1.05523e-014	-1.92324e-015	-4.85687e-015	-7.00356e-015	2.38465e-015	-1.15776e-014	-7.76368e-015	2.29497e-015	-7.69955e-015	-4.33414e-015	-2.05025e-014	-6.89446e-015
1.0928e-014	-1.78875e-014	6.19372e-015	-8.10457e-015	-6.3589e-015	-5.55873e-015	-3.8276e-015	5.69242e-015	-5.95078e-015	-4.63332e-015	-6.57627e-015	-1.30423e-014	-8.12325e-016	-1.11425e-014	-2.01763e-015	-4.79603e-015	-7.21818e-015	2.1993e-015	-1.15823e-014	-8.24174e-015	1.95891e-015	-8.21343e-015	-4.96393e-015	-2.10433e-014	-7.12318e-015
1.08987e-014	-1.85645e-014	6.18519e-015	-8.39365e-015	-6.56414e-015	-5.79014e-015	-4.0243e-015	5.02822e-015	-6.66604e-015	-5.11891e-015	-7.17965e-015	-1.3462e-014	-1.56466e-015	-1.16786e-014	-2.13843e-015	-4.75056e-015	-7.41914e-015	2.01675e-015	-1.15808e-014	-8.73303e-015	1.63178e-015	-8.69658e-015	-5.59612e-015	-2.15514e-014	-7.34373e-015
1.08529e-014	-1.92258e-014	6.15118e-015	-8.68426e-015	-6.79075e-015	-6.02014e-015	-4.21303e-015	4.36697e-015	-7.34375e-015	-5.55685e-015	-7.72432e-015	-1.38158e-014	-2.28583e-015	-1.21576e-014	-2.28589e-015	-4.72279e-015	-7.60566e-015	1.83787e-015	-1.15729e-014	-9.23332e-015	1.3159e-015	-9.14523e-015	-6.22676e-015	-2.20236e-014	-7.55452e-015
1.07893e-014	-1.98668e-014	6.09123e-015	-8.97576e-015	-7.03947e-015	-6.24979e-015	-4.39406e-015	3.71118e-015	-7.97969e-015	-5.94435e-015	-8.20583e-015	-1.41021e-014	-2.96973e-015	-1.25766e-014	-2.45994e-015	-4.71468e-015	-7.77701e-015	1.6631e-015	-1.15581e-014	-9.73856e-015	1.01341e-015	-9.5563e-015	-6.85144e-015	-2.24567e-014	-7.75385e-015
1.07074e-014	-2.04837e-014	6.0051e-015	-9.26715e-015	-7.30998e-015	-6.4802e-015	-4.56751e-015	3.06308e-015	-8.57002e-015	-6.27908e-015	-8.62009e-015	-1.43207e-014	-3.61017e-015	-1.29333e-014	-2.65995e-015	-4.72805e-015	-7.93208e-015	1.49336e-015	-1.1535e-014	-1.02446e-014	7.26798e-016	-9.9262e-015	-7.46482e-015	-2.28482e-014	-7.94052e-015
1.06068e-014	-2.10729e-014	5.89274e-015	-9.55716e-015	-7.60112e-015	-6.71185e-015	-4.73317e-015	2.4248e-015	-9.11159e-015	-6.55957e-015	-8.96292e-015	-1.44708e-014	-4.20152e-015	-1.32264e-014	-2.88578e-015	-4.76441e-015	-8.07049e-015	1.32951e-015	-1.15025e-014	-1.07463e-014	4.58876e-016	-1.02521e-014	-8.06234e-015	-2.31955e-014	-8.11356e-015
1.04874e-014	-2.16303e-014	5.75453e-015	-9.84401e-015	-7.91237e-015	-6.94539e-015	-4.8907e-015	1.79883e-015	-9.60069e-015	-6.78415e-015	-9.23097e-015	-1.45518e-014	-4.73786e-015	-1.34536e-014	-3.13597e-015	-4.82552e-015	-8.19159e-015	1.17255e-015	-1.14596e-014	-1.12388e-014	2.12602e-016	-1.05315e-014	-8.63985e-015	-2.34963e-014	-8.27197e-015
1.03489e-014	-2.21527e-014	5.59091e-015	-1.01261e-014	-8.24226e-015	-7.18057e-015	-5.04062e-015	1.18814e-015	-1.00343e-014	-6.95115e-015	-9.42145e-015	-1.45654e-014	-5.21478e-015	-1.36142e-014	-3.40885e-015	-4.91149e-015	-8.29447e-015	1.02346e-015	-1.14056e-014	-1.17173e-014	-9.68819e-018	-1.07622e-014	-9.19285e-015	-2.37483e-014	-8.41406e-015
1.01913e-014	-2.26364e-014	5.40242e-015	-1.04015e-014	-8.58897e-015	-7.41658e-015	-5.18312e-015	5.95873e-016	-1.04096e-014	-7.05896e-015	-9.53235e-015	-1.45132e-014	-5.62758e-015	-1.37078e-014	-3.70299e-015	-5.02304e-015	-8.37923e-015	8.83045e-016	-1.13384e-014	-1.21767e-014	-2.05021e-016	-1.09419e-014	-9.71664e-015	-2.39494e-014	-8.53887e-015
1.00153e-014	-2.30788e-014	5.18925e-015	-1.06677e-014	-8.95059e-015	-7.6533e-015	-5.31758e-015	2.5034e-017	-1.07246e-014	-7.10691e-015	-9.56211e-015	-1.43969e-014	-5.97207e-015	-1.37341e-014	-4.01706e-015	-5.16038e-015	-8.44595e-015	7.53326e-016	-1.12568e-014	-1.26127e-014	-3.70631e-016	-1.10688e-014	-1.02067e-014	-2.40984e-014	-8.64538e-015
9.8214e-015	-2.34768e-014	4.95213e-015	-1.09232e-014	-9.32473e-015	-7.89015e-015	-5.44374e-015	-5.21528e-016	-1.09775e-014	-7.09441e-015	-9.51013e-015	-1.42187e-014	-6.24472e-015	-1.36942e-014	-4.34861e-015	-5.32359e-015	-8.49501e-015	6.35193e-016	-1.11593e-014	-1.30196e-014	-5.03966e-016	-1.11417e-014	-1.06594e-014	-2.4194e-014	-8.73303e-015
9.61035e-015	-2.38277e-014	4.69237e-015	-1.11658e-014	-9.70948e-015	-8.12574e-015	-5.56126e-015	-1.04078e-015	-1.11672e-014	-7.02182e-015	-9.37654e-015	-1.39815e-014	-6.44357e-015	-1.3589e-014	-4.69478e-015	-5.51226e-015	-8.52699e-015	5.30439e-016	-1.10444e-014	-1.33934e-014	-6.02466e-016	-1.11597e-014	-1.10707e-014	-2.42354e-014	-8.80137e-015
9.38285e-015	-2.41291e-014	4.41037e-015	-1.1393e-014	-1.01023e-014	-8.35826e-015	-5.66962e-015	-1.53018e-015	-1.12929e-014	-6.88879e-015	-9.16205e-015	-1.36887e-014	-6.56641e-015	-1.34199e-014	-5.05301e-015	-5.72542e-015	-8.54192e-015	4.40385e-016	-1.09099e-014	-1.37288e-014	-6.63704e-016	-1.11227e-014	-1.14361e-014	-2.42227e-014	-8.84972e-015
9.13985e-015	-2.43793e-014	4.1074e-015	-1.16028e-014	-1.05e-014	-8.58605e-015	-5.76876e-015	-1.98689e-015	-1.13546e-014	-6.69628e-015	-8.86832e-015	-1.33448e-014	-6.61185e-015	-1.31892e-014	-5.42077e-015	-5.96188e-015	-8.5408e-015	3.66756e-016	-1.07545e-014	-1.4022e-014	-6.85992e-016	-1.10311e-014	-1.17521e-014	-2.41556e-014	-8.87711e-015
8.88247e-015	-2.45774e-014	3.78474e-015	-1.17931e-014	-1.08993e-014	-8.8075e-015	-5.8576e-015	-2.40819e-015	-1.13527e-014	-6.44619e-015	-8.49819e-015	-1.2955e-014	-6.58018e-015	-1.28992e-014	-5.79534e-015	-6.22004e-015	-8.52361e-015	3.10524e-016	-1.05764e-014	-1.42692e-014	-6.6775e-016	-1.08849e-014	-1.20163e-014	-2.40343e-014	-8.88331e-015
8.61142e-015	-2.47229e-014	3.44396e-015	-1.19609e-014	-1.12972e-014	-9.02086e-015	-5.93551e-015	-2.79159e-015	-1.1287e-014	-6.14004e-015	-8.05487e-015	-1.25243e-014	-6.47206e-015	-1.25535e-014	-6.17355e-015	-6.49856e-015	-8.49109e-015	2.73329e-016	-1.03743e-014	-1.44661e-014	-6.07591e-016	-1.06849e-014	-1.22263e-014	-2.38594e-014	-8.86764e-015
8.32809e-015	-2.48152e-014	3.08644e-015	-1.21044e-014	-1.16904e-014	-9.22372e-015	-6.00227e-015	-3.13556e-015	-1.11593e-014	-5.77914e-015	-7.54313e-015	-1.20576e-014	-6.28866e-015	-1.21563e-014	-6.55215e-015	-6.79497e-015	-8.44394e-015	2.56481e-016	-1.01466e-014	-1.46098e-014	-5.03953e-016	-1.04323e-014	-1.2379e-014	-2.3632e-014	-8.83038e-015
8.03348e-015	-2.48537e-014	2.7134e-015	-1.22211e-014	-1.20758e-014	-9.41476e-015	-6.0575e-015	-3.43789e-015	-1.09715e-014	-5.36641e-015	-6.96782e-015	-1.15612e-014	-6.0328e-015	-1.17116e-014	-6.92853e-015	-7.10665e-015	-8.38323e-015	2.60959e-016	-9.89166e-015	-1.46978e-014	-3.56336e-016	-1.01289e-014	-1.24723e-014	-2.33539e-014	-8.77165e-015
7.72907e-015	-2.48396e-014	2.32672e-015	-1.23097e-014	-1.24499e-014	-9.59162e-015	-6.1007e-015	-3.69729e-015	-1.07261e-014	-4.90443e-015	-6.33419e-015	-1.1041e-014	-5.70768e-015	-1.12242e-014	-7.29923e-015	-7.43085e-015	-8.30968e-015	2.88197e-016	-9.60872e-015	-1.47268e-014	-1.6461e-016	-9.77637e-015	-1.25049e-014	-2.30275e-014	-8.69116e-015
7.4165e-015	-2.47737e-014	1.92814e-015	-1.23681e-014	-1.28098e-014	-9.75139e-015	-6.13054e-015	-3.9127e-015	-1.0426e-014	-4.39665e-015	-5.64855e-015	-1.05025e-014	-5.3174e-015	-1.06989e-014	-7.661e-015	-7.76512e-015	-8.22472e-015	3.39256e-016	-9.29735e-015	-1.46954e-014	7.10638e-017	-9.37794e-015	-1.24763e-014	-2.26545e-014	-8.58927e-015
7.09735e-015	-2.46564e-014	1.51881e-015	-1.23945e-014	-1.31524e-014	-9.89105e-015	-6.14668e-015	-4.0826e-015	-1.00747e-014	-3.84632e-015	-4.91775e-015	-9.95207e-015	-4.86697e-015	-1.01409e-014	-8.0109e-015	-8.10652e-015	-8.12956e-015	4.14785e-016	-8.95618e-015	-1.46024e-014	3.50559e-016	-8.93638e-015	-1.23863e-014	-2.22377e-014	-8.46604e-015
6.7729e-015	-2.44894e-014	1.10047e-015	-1.23877e-014	-1.34746e-014	-1.00087e-014	-6.14846e-015	-4.20688e-015	-9.67665e-015	-3.25724e-015	-4.14893e-015	-9.39614e-015	-4.36264e-015	-9.55553e-015	-8.34599e-015	-8.45145e-015	-8.0249e-015	5.16167e-016	-8.58472e-015	-1.44463e-014	6.7257e-016	-8.45529e-015	-1.22346e-014	-2.17799e-014	-8.32201e-015
6.44444e-015	-2.42749e-014	6.75568e-016	-1.23465e-014	-1.37734e-014	-1.0102e-014	-6.13492e-015	-4.28556e-015	-9.23671e-015	-2.63401e-015	-3.35023e-015	-8.84027e-015	-3.81091e-015	-8.94907e-015	-8.66306e-015	-8.79675e-015	-7.91177e-015	6.43149e-016	-8.18274e-015	-1.42263e-014	1.03569e-015	-7.93759e-015	-1.20221e-014	-2.12844e-014	-8.15749e-015
6.11379e-015	-2.40148e-014	2.45613e-016	-1.22695e-014	-1.40463e-014	-1.01687e-014	-6.10569e-015	-4.31892e-015	-8.75902e-015	-1.98162e-015	-2.52991e-015	-8.29099e-015	-3.21798e-015	-8.32741e-015	-8.95961e-015	-9.13894e-015	-7.79092e-015	7.96523e-016	-7.7507e-015	-1.39426e-014	1.43857e-015	-7.38658e-015	-1.17495e-014	-2.07543e-014	-7.97269e-015
5.78215e-015	-2.37114e-014	-1.88496e-016	-1.21569e-014	-1.42903e-014	-1.02076e-014	-6.05976e-015	-4.30697e-015	-8.24876e-015	-1.30495e-015	-1.6967e-015	-7.75403e-015	-2.59161e-015	-7.69659e-015	-9.23347e-015	-9.47453e-015	-7.66369e-015	9.76422e-016	-7.28974e-015	-1.35959e-014	1.87949e-015	-6.8057e-015	-1.14175e-014	-2.01928e-014	-7.76854e-015
5.45023e-015	-2.33673e-014	-6.25454e-016	-1.20087e-014	-1.45033e-014	-1.02171e-014	-5.99644e-015	-4.25079e-015	-7.71173e-015	-6.08842e-016	-8.59186e-016	-7.23458e-015	-1.93927e-015	-7.06257e-015	-9.48247e-015	-9.80015e-015	-7.53113e-015	1.18248e-015	-6.80091e-015	-1.31866e-014	2.35555e-015	-6.19874e-015	-1.10286e-014	-1.96034e-014	-7.54559e-015
5.11941e-015	-2.29859e-014	-1.06333e-015	-1.18255e-014	-1.46838e-014	-1.01959e-014	-5.91492e-015	-4.15197e-015	-7.15265e-015	1.0115e-016	-2.59994e-017	-6.73774e-015	-1.26897e-015	-6.43149e-015	-9.70482e-015	-1.01129e-014	-7.39402e-015	1.41415e-015	-6.28471e-015	-1.27162e-014	2.86399e-015	-5.56987e-015	-1.05849e-014	-1.89901e-014	-7.30459e-015
4.79099e-015	-2.25704e-014	-1.5009e-015	-1.16076e-014	-1.48302e-014	-1.0143e-014	-5.81478e-015	-4.012e-015	-6.57685e-015	8.19735e-016	7.9413e-016	-6.26872e-015	-5.89362e-016	-5.80964e-015	-9.89878e-015	-1.04091e-014	-7.25355e-015	1.67166e-015	-5.74237e-015	-1.21876e-014	3.40222e-015	-4.9227e-015	-1.00887e-014	-1.83572e-014	-7.0463e-015
4.46627e-015	-2.21235e-014	-1.93657e-015	-1.13564e-014	-1.49414e-014	-1.00582e-014	-5.6963e-015	-3.83344e-015	-5.99049e-015	1.54171e-015	1.59316e-015	-5.83229e-015	9.09722e-017	-5.20252e-015	-1.00632e-014	-1.06859e-014	-7.11041e-015	1.954e-015	-5.17618e-015	-1.16027e-014	3.96674e-015	-4.26095e-015	-9.54294e-015	-1.77081e-014	-6.77072e-015
4.1461e-015	-2.16485e-014	-2.36926e-015	-1.10736e-014	-1.50171e-014	-9.94132e-015	-5.55918e-015	-3.61837e-015	-5.39924e-015	2.26152e-015	2.36309e-015	-5.43204e-015	7.62762e-016	-4.61594e-015	-1.01964e-014	-1.09404e-014	-6.96514e-015	2.2594e-015	-4.58886e-015	-1.09652e-014	4.55383e-015	-3.58891e-015	-8.9511e-015	-1.70467e-014	-6.47892e-015
3.83102e-015	-2.11485e-014	-2.79766e-015	-1.07609e-014	-1.50565e-014	-9.79274e-015	-5.40341e-015	-3.36949e-015	-4.80973e-015	2.97374e-015	3.09588e-015	-5.0709e-015	1.41738e-015	-4.05499e-015	-1.02982e-014	-1.11698e-014	-6.8185e-015	2.58685e-015	-3.98261e-015	-1.02784e-014	5.15944e-015	-2.91026e-015	-8.31632e-015	-1.63769e-014	-6.17148e-015
3.52205e-015	-2.06269e-014	-3.22014e-015	-1.04208e-014	-1.50597e-014	-9.61298e-015	-5.22898e-015	-3.08942e-015	-4.22667e-015	3.67338e-015	3.78402e-015	-4.75119e-015	2.04705e-015	-3.52414e-015	-1.0368e-014	-1.13712e-014	-6.67101e-015	2.93478e-015	-3.35996e-015	-9.5455e-015	5.77988e-015	-2.22824e-015	-7.64229e-015	-1.57027e-014	-5.84855e-015
3.22012e-015	-2.00873e-014	-3.63603e-015	-1.00559e-014	-1.50276e-014	-9.40423e-015	-5.03585e-015	-2.78106e-015	-3.65536e-015	4.35513e-015	4.42112e-015	-4.47433e-015	2.64374e-015	-3.028e-015	-1.04065e-014	-1.15434e-014	-6.52311e-015	3.30123e-015	-2.72397e-015	-8.77028e-015	6.41095e-015	-1.54657e-015	-6.93289e-015	-1.50272e-014	-5.51094e-015
2.92594e-015	-1.95332e-014	-4.04435e-015	-9.66952e-015	-1.49611e-014	-9.16778e-015	-4.82443e-015	-2.44814e-015	-3.10098e-015	5.01352e-015	5.00089e-015	-4.24156e-015	3.1996e-015	-2.57059e-015	-1.04139e-014	-1.16843e-014	-6.37553e-015	3.68424e-015	-2.07728e-015	-7.95707e-015	7.04845e-015	-8.67735e-016	-6.19227e-015	-1.43534e-014	-5.15922e-015
2.63944e-015	-1.89671e-014	-4.44369e-015	-9.2642e-015	-1.48609e-014	-8.90501e-015	-4.59521e-015	-2.09377e-015	-2.56832e-015	5.64422e-015	5.51772e-015	-4.05313e-015	3.70807e-015	-2.15539e-015	-1.03907e-014	-1.17928e-014	-6.22884e-015	4.08156e-015	-1.42392e-015	-7.11012e-015	7.68795e-015	-1.94632e-016	-5.42441e-015	-1.36841e-014	-4.79368e-015
2.36061e-015	-1.83922e-014	-4.83328e-015	-8.84354e-015	-1.47289e-014	-8.61792e-015	-4.34898e-015	-1.72227e-015	-2.06169e-015	6.24248e-015	5.96704e-015	-3.90867e-015	4.16243e-015	-1.78502e-015	-1.03379e-014	-1.18684e-014	-6.08395e-015	4.49031e-015	-7.67218e-016	-6.23441e-015	8.32509e-015	4.69325e-016	-4.63381e-015	-1.30226e-014	-4.41485e-015
2.08973e-015	-1.78118e-014	-5.21293e-015	-8.41145e-015	-1.45666e-014	-8.3091e-015	-4.08616e-015	-1.33689e-015	-1.58505e-015	6.80513e-015	6.34458e-015	-3.80772e-015	4.55626e-015	-1.46224e-015	-1.02575e-014	-1.19107e-014	-5.94111e-015	4.90781e-015	-1.10087e-016	-5.33472e-015	8.95582e-015	1.1223e-015	-3.82399e-015	-1.23713e-014	-4.02271e-015
1.82726e-015	-1.72283e-014	-5.58201e-015	-7.97196e-015	-1.43765e-014	-7.98248e-015	-3.8072e-015	-9.41022e-016	-1.14202e-015	7.32804e-015	6.64827e-015	-3.74939e-015	4.88515e-015	-1.18918e-015	-1.01509e-014	-1.19189e-014	-5.80085e-015	5.33104e-015	5.44259e-016	-4.4161e-015	9.57552e-015	1.76203e-015	-2.99966e-015	-1.17323e-014	-3.61779e-015
1.57295e-015	-1.6644e-014	-5.93978e-015	-7.52919e-015	-1.41603e-014	-7.64048e-015	-3.51391e-015	-5.38152e-016	-7.35918e-016	7.80812e-015	6.87622e-015	-3.73053e-015	5.14564e-015	-9.66792e-016	-1.00204e-014	-1.18931e-014	-5.6629e-015	5.7567e-015	1.19253e-015	-3.48312e-015	1.01805e-014	2.38697e-015	-2.16453e-015	-1.11069e-014	-3.20038e-015
1.32639e-015	-1.60613e-014	-6.28597e-015	-7.08729e-015	-1.39206e-014	-7.28677e-015	-3.2081e-015	-1.31602e-016	-3.69381e-016	8.24297e-015	7.02658e-015	-3.74762e-015	5.33435e-015	-7.9542e-016	-9.86704e-015	-1.18343e-014	-5.52734e-015	6.18195e-015	1.83115e-015	-2.54033e-015	1.07678e-014	2.99603e-015	-1.32293e-015	-1.04963e-014	-2.77082e-015
1.08679e-015	-1.5482e-014	-6.62004e-015	-6.65038e-015	-1.36606e-014	-6.92559e-015	-2.89094e-015	2.75532e-016	-4.34936e-017	8.6301e-015	7.09936e-015	-3.79728e-015	5.44884e-015	-6.75129e-016	-9.69361e-015	-1.17434e-014	-5.3946e-015	6.60377e-015	2.45701e-015	-1.59257e-015	1.13337e-014	3.58792e-015	-4.78088e-016	-9.90204e-015	-2.32941e-015
8.54847e-016	-1.49082e-014	-6.94125e-015	-6.22315e-015	-1.33829e-014	-6.56058e-015	-2.56375e-015	6.80309e-016	2.4066e-016	8.96785e-015	7.09462e-015	-3.87536e-015	5.48725e-015	-6.05008e-016	-9.50291e-015	-1.16213e-014	-5.26536e-015	7.01809e-015	3.06648e-015	-6.44269e-016	1.1875e-014	4.16101e-015	3.6654e-016	-9.32434e-015	-1.87637e-015
6.30453e-016	-1.43409e-014	-7.24936e-015	-5.80986e-015	-1.30903e-014	-6.19543e-015	-2.22833e-015	1.08016e-015	4.8205e-016	9.25515e-015	7.0139e-015	-3.9772e-015	5.44989e-015	-5.83132e-016	-9.29736e-015	-1.14702e-014	-5.13959e-015	7.42186e-015	3.65665e-015	2.99829e-016	1.23883e-014	4.71515e-015	1.20785e-015	-8.76359e-015	-1.41197e-015
4.12589e-016	-1.37812e-014	-7.54503e-015	-5.41471e-015	-1.27867e-014	-5.83419e-015	-1.88683e-015	1.47209e-015	6.80559e-016	9.49195e-015	6.86035e-015	-4.09754e-015	5.33701e-015	-6.08151e-016	-9.07932e-015	-1.12919e-014	-5.01818e-015	7.81245e-015	4.22507e-015	1.236e-015	1.28714e-014	5.25073e-015	2.04313e-015	-8.21993e-015	-9.36182e-016
2.00511e-016	-1.32296e-014	-7.82862e-015	-5.04165e-015	-1.24754e-014	-5.48112e-015	-1.54075e-015	1.8539e-015	8.36587e-016	9.67801e-015	6.63731e-015	-4.23072e-015	5.14974e-015	-6.77311e-016	-8.85103e-015	-1.10888e-014	-4.90121e-015	8.18619e-015	4.7697e-015	2.16e-015	1.33218e-014	5.76836e-015	2.86946e-015	-7.69252e-015	-4.48934e-016
-6.08193e-018	-1.26876e-014	-8.09961e-015	-4.69399e-015	-1.21598e-014	-5.13973e-015	-1.19165e-015	2.22346e-015	9.51451e-016	9.81358e-015	6.34892e-015	-4.37017e-015	4.89116e-015	-7.88005e-016	-8.61558e-015	-1.08642e-014	-4.78799e-015	8.54025e-015	5.28837e-015	3.0673e-015	1.37378e-014	6.26826e-015	3.68419e-015	-7.18065e-015	4.94982e-017
-2.077e-016	-1.2156e-014	-8.35819e-015	-4.37501e-015	-1.1843e-014	-4.8131e-015	-8.41697e-016	2.579e-015	1.02758e-015	9.89956e-015	6.0007e-015	-4.5092e-015	4.56452e-015	-9.36425e-016	-8.37629e-015	-1.06206e-014	-4.67958e-015	8.87206e-015	5.77925e-015	3.95517e-015	1.41189e-014	6.75152e-015	4.48591e-015	-6.68316e-015	5.58561e-016
-4.04929e-016	-1.16349e-014	-8.60446e-015	-4.08753e-015	-1.15281e-014	-4.50468e-015	-4.92994e-016	2.91967e-015	1.06716e-015	9.93824e-015	5.5982e-015	-4.64167e-015	4.17462e-015	-1.11812e-015	-8.13459e-015	-1.03611e-014	-4.57568e-015	9.17961e-015	6.24125e-015	4.8201e-015	1.44645e-014	7.21876e-015	5.27251e-015	-6.19887e-015	1.07817e-015
-5.99016e-016	-1.11244e-014	-8.83856e-015	-3.83423e-015	-1.12173e-014	-4.21713e-015	-1.47571e-016	3.2457e-015	1.07267e-015	9.93156e-015	5.14727e-015	-4.76217e-015	3.726e-015	-1.32925e-015	-7.8933e-015	-1.00885e-014	-4.47726e-015	9.46059e-015	6.67339e-015	5.65908e-015	1.47744e-014	7.67121e-015	6.04267e-015	-5.72627e-015	1.60749e-015
-7.90942e-016	-1.06242e-014	-9.06073e-015	-3.61785e-015	-1.09134e-014	-3.9529e-015	1.92565e-016	3.55666e-015	1.0477e-015	9.88198e-015	4.65515e-015	-4.8637e-015	3.22409e-015	-1.56522e-015	-7.65434e-015	-9.80604e-015	-4.38426e-015	9.7129e-015	7.07533e-015	6.46923e-015	1.5049e-014	8.11022e-015	6.7953e-015	-5.26362e-015	2.14629e-015
-9.80791e-016	-1.01341e-014	-9.27117e-015	-3.44011e-015	-1.0619e-014	-3.71461e-015	5.25586e-016	3.85215e-015	9.96444e-016	9.79323e-015	4.12915e-015	-4.93977e-015	2.67572e-015	-1.82069e-015	-7.42006e-015	-9.51716e-015	-4.29705e-015	9.93474e-015	7.44653e-015	7.24808e-015	1.52887e-014	8.53677e-015	7.52986e-015	-4.80841e-015	2.69419e-015
-1.16917e-015	-9.65373e-015	-9.47029e-015	-3.3032e-015	-1.03366e-014	-3.50359e-015	8.49162e-016	4.13227e-015	9.23206e-016	9.66874e-015	3.57741e-015	-4.98435e-015	2.08743e-015	-2.09057e-015	-7.19275e-015	-9.22556e-015	-4.21543e-015	1.01251e-014	7.78706e-015	7.99388e-015	1.54945e-014	8.95253e-015	8.24555e-015	-4.35818e-015	3.25083e-015
-1.35701e-015	-9.18291e-015	-9.65857e-015	-3.2077e-015	-1.00682e-014	-3.3219e-015	1.16109e-015	4.3971e-015	8.31636e-016	9.51207e-015	3.00758e-015	-4.99117e-015	1.46601e-015	-2.36939e-015	-6.97409e-015	-8.93432e-015	-4.13993e-015	1.02827e-014	8.09798e-015	8.70513e-015	1.56678e-014	9.35936e-015	8.94195e-015	-3.91096e-015	3.81518e-015
-1.54536e-015	-8.72073e-015	-9.83681e-015	-3.15396e-015	-9.81541e-015	-3.17068e-015	1.45924e-015	4.64714e-015	7.26736e-016	9.32765e-015	2.42731e-015	-4.95427e-015	8.19175e-016	-2.65281e-015	-6.76511e-015	-8.64694e-015	-4.07085e-015	1.04071e-014	8.38e-015	9.38027e-015	1.58096e-014	9.75953e-015	9.61852e-015	-3.4648e-015	4.38643e-015
-1.73525e-015	-8.26619e-015	-1.00054e-014	-3.14152e-015	-9.57943e-015	-3.05077e-015	1.74215e-015	4.88427e-015	6.13565e-016	9.12012e-015	1.84489e-015	-4.86883e-015	1.54297e-016	-2.93516e-015	-6.56683e-015	-8.36718e-015	-4.00816e-015	1.04983e-014	8.63433e-015	1.00186e-014	1.59223e-014	1.0155e-014	1.02749e-014	-3.0168e-015	4.96382e-015
-1.92775e-015	-7.81852e-015	-1.0165e-014	-3.16992e-015	-9.36156e-015	-2.96238e-015	2.00798e-015	5.10904e-015	4.96509e-016	8.89439e-015	1.26877e-015	-4.73058e-015	-5.21003e-016	-3.21159e-015	-6.37971e-015	-8.09762e-015	-3.95175e-015	1.05566e-014	8.8628e-015	1.06197e-014	1.60084e-014	1.05473e-014	1.09117e-014	-2.56492e-015	5.546e-015
-2.12362e-015	-7.37723e-015	-1.03162e-014	-3.23753e-015	-9.16296e-015	-2.90424e-015	2.25509e-015	5.32292e-015	3.80707e-016	8.65585e-015	7.06655e-016	-4.53584e-015	-1.19891e-015	-3.47728e-015	-6.20477e-015	-7.84171e-015	-3.90182e-015	1.0582e-014	9.06758e-015	1.11832e-014	1.60696e-014	1.09382e-014	1.15287e-014	-2.10679e-015	6.1316e-015
-2.32353e-015	-6.94171e-015	-1.04595e-014	-3.34286e-015	-8.9844e-015	-2.8753e-015	2.48236e-015	5.52739e-015	2.70596e-016	8.40899e-015	1.65882e-016	-4.28121e-015	-1.87098e-015	-3.72723e-015	-6.04226e-015	-7.60152e-015	-3.85862e-015	1.05755e-014	9.25077e-015	1.1709e-014	1.61088e-014	1.13293e-014	1.21268e-014	-1.64043e-015	6.7197e-015
-2.52866e-015	-6.51144e-015	-1.05954e-014	-3.48455e-015	-8.82584e-015	-2.87422e-015	2.68827e-015	5.72442e-015	1.71325e-016	8.1592e-015	-3.46542e-016	-3.96402e-015	-2.52998e-015	-3.95709e-015	-5.89184e-015	-7.37923e-015	-3.82257e-015	1.05384e-014	9.41474e-015	1.21973e-014	1.61292e-014	1.17215e-014	1.27068e-014	-1.16393e-015	7.3092e-015
-2.74e-015	-6.08574e-015	-1.07246e-014	-3.66042e-015	-8.68682e-015	-2.90018e-015	2.87135e-015	5.9161e-015	8.79029e-017	7.91089e-015	-8.24156e-016	-3.58221e-015	-3.16944e-015	-4.16321e-015	-5.75321e-015	-7.17711e-015	-3.79404e-015	1.04721e-014	9.56214e-015	1.26484e-014	1.61335e-014	1.21165e-014	1.32695e-014	-6.75827e-016	7.89905e-015
-2.95818e-015	-5.66437e-015	-1.08471e-014	-3.86767e-015	-8.5676e-015	-2.95135e-015	3.03033e-015	6.10446e-015	2.45707e-017	7.66869e-015	-1.26072e-015	-3.13485e-015	-3.78286e-015	-4.34136e-015	-5.62709e-015	-6.99751e-015	-3.77261e-015	1.03787e-014	9.69635e-015	1.30624e-014	1.61249e-014	1.25149e-014	1.38148e-014	-1.75304e-016	8.48752e-015
-3.18367e-015	-5.24689e-015	-1.09637e-014	-4.10242e-015	-8.46766e-015	-3.02422e-015	3.1639e-015	6.29076e-015	-1.44549e-017	7.43648e-015	-1.65116e-015	-2.62265e-015	-4.36409e-015	-4.48821e-015	-5.51242e-015	-6.84161e-015	-3.75787e-015	1.02607e-014	9.81999e-015	1.34403e-014	1.61069e-014	1.29173e-014	1.43435e-014	3.39108e-016	9.07263e-015
-3.4167e-015	-4.83333e-015	-1.10751e-014	-4.36143e-015	-8.38602e-015	-3.11611e-015	3.27124e-015	6.47672e-015	-2.56684e-017	7.21913e-015	-1.99082e-015	-2.04657e-015	-4.90755e-015	-4.60101e-015	-5.40843e-015	-6.7112e-015	-3.75014e-015	1.01196e-014	9.93592e-015	1.37832e-014	1.60826e-014	1.33243e-014	1.48558e-014	8.68334e-016	9.65314e-015
-3.65788e-015	-4.42339e-015	-1.11806e-014	-4.64089e-015	-8.32195e-015	-3.22411e-015	3.35171e-015	6.66426e-015	-5.68151e-018	7.01968e-015	-2.27542e-015	-1.40809e-015	-5.40845e-015	-4.67754e-015	-5.3141e-015	-6.60739e-015	-3.74946e-015	9.95839e-015	1.00478e-014	1.40925e-014	1.60545e-014	1.3736e-014	1.53525e-014	1.41257e-015	1.02274e-014
-3.90848e-015	-4.01708e-015	-1.12807e-014	-4.93624e-015	-8.27398e-015	-3.34514e-015	3.40471e-015	6.85532e-015	4.79725e-017	6.84175e-015	-2.5016e-015	-7.0924e-016	-5.86293e-015	-4.71636e-015	-5.22781e-015	-6.53037e-015	-3.75554e-015	9.77991e-015	1.01589e-014	1.43687e-014	1.60257e-014	1.4153e-014	1.58339e-014	1.9726e-015	1.07936e-014
-4.16858e-015	-3.61472e-015	-1.13759e-014	-5.24398e-015	-8.24042e-015	-3.4755e-015	3.43014e-015	7.05102e-015	1.3758e-016	6.68867e-015	-2.66628e-015	4.64506e-017	-6.26831e-015	-4.71664e-015	-5.14914e-015	-6.48062e-015	-3.76839e-015	9.58703e-015	1.02714e-014	1.46135e-014	1.59994e-014	1.45759e-014	1.63009e-014	2.5482e-015	1.135e-014
-4.43898e-015	-3.21663e-015	-1.14665e-014	-5.55961e-015	-8.2202e-015	-3.61149e-015	3.42787e-015	7.25304e-015	2.64863e-016	6.56334e-015	-2.76816e-015	8.55078e-016	-6.62188e-015	-4.67728e-015	-5.07657e-015	-6.45888e-015	-3.78717e-015	9.38287e-015	1.03881e-014	1.4828e-014	1.59777e-014	1.50038e-014	1.67544e-014	3.13882e-015	1.18951e-014
-4.72067e-015	-2.82326e-015	-1.15527e-014	-5.87887e-015	-8.21144e-015	-3.7491e-015	3.39784e-015	7.46271e-015	4.31661e-016	6.46798e-015	-2.80623e-015	1.71193e-015	-6.92236e-015	-4.5983e-015	-5.00826e-015	-6.4645e-015	-3.811e-015	9.17074e-015	1.05112e-014	1.50138e-014	1.59634e-014	1.54366e-014	1.71946e-014	3.74345e-015	1.24275e-014
-5.01343e-015	-2.43548e-015	-1.16355e-014	-6.19698e-015	-8.21261e-015	-3.8842e-015	3.33996e-015	7.68061e-015	6.38952e-016	6.40472e-015	-2.78003e-015	2.61181e-015	-7.16927e-015	-4.48002e-015	-4.94355e-015	-6.49713e-015	-3.83975e-015	8.95447e-015	1.06432e-014	1.51722e-014	1.59586e-014	1.58735e-014	1.76217e-014	4.36046e-015	1.29455e-014
-5.3178e-015	-2.05454e-015	-1.1715e-014	-6.50958e-015	-8.22228e-015	-4.01285e-015	3.25466e-015	7.9081e-015	8.86667e-016	6.37408e-015	-2.69037e-015	3.54897e-015	-7.36261e-015	-4.32352e-015	-4.88092e-015	-6.55591e-015	-3.87285e-015	8.73728e-015	1.07866e-014	1.53048e-014	1.59655e-014	1.63139e-014	1.80357e-014	4.98805e-015	1.34471e-014
-5.63376e-015	-1.6813e-015	-1.17917e-014	-6.81277e-015	-8.23842e-015	-4.13135e-015	3.14238e-015	8.14547e-015	1.17509e-015	6.37713e-015	-2.53858e-015	4.51711e-015	-7.50336e-015	-4.13065e-015	-4.81873e-015	-6.64021e-015	-3.90965e-015	8.52274e-015	1.09432e-014	1.54134e-014	1.59856e-014	1.67567e-014	1.84368e-014	5.62458e-015	1.39309e-014
-5.96164e-015	-1.31667e-015	-1.18655e-014	-7.10244e-015	-8.25966e-015	-4.23565e-015	3.0039e-015	8.39309e-015	1.50303e-015	6.41426e-015	-2.32749e-015	5.50895e-015	-7.59483e-015	-3.90343e-015	-4.75594e-015	-6.74837e-015	-3.94981e-015	8.31405e-015	1.11136e-014	1.55e-014	1.60204e-014	1.72001e-014	1.8825e-014	6.26772e-015	1.4396e-014
-6.30119e-015	-9.61405e-016	-1.19367e-014	-7.37475e-015	-8.28449e-015	-4.32232e-015	2.8396e-015	8.6514e-015	1.86909e-015	6.48505e-015	-2.05985e-015	6.5174e-015	-7.63958e-015	-3.64455e-015	-4.69117e-015	-6.87836e-015	-3.99238e-015	8.11444e-015	1.12991e-014	1.5565e-014	1.60704e-014	1.76434e-014	1.91999e-014	6.91533e-015	1.48408e-014
-6.6524e-015	-6.16194e-016	-1.20057e-014	-7.62665e-015	-8.31145e-015	-4.38871e-015	2.65068e-015	8.91975e-015	2.27154e-015	6.58797e-015	-1.73899e-015	7.53532e-015	-7.64088e-015	-3.35746e-015	-4.62346e-015	-7.02829e-015	-4.03637e-015	7.92669e-015	1.15012e-014	1.56105e-014	1.61361e-014	1.80847e-014	1.95611e-014	7.56452e-015	1.52643e-014
-7.0152e-015	-2.82204e-016	-1.20726e-014	-7.85465e-015	-8.3392e-015	-4.43161e-015	2.43837e-015	9.19776e-015	2.70752e-015	6.72194e-015	-1.36983e-015	8.55485e-015	-7.60332e-015	-3.0454e-015	-4.55239e-015	-7.19714e-015	-4.08128e-015	7.75321e-015	1.172e-014	1.56376e-014	1.62186e-014	1.85226e-014	1.99085e-014	8.21262e-015	1.56656e-014
-7.38964e-015	3.91199e-017	-1.21376e-014	-8.05625e-015	-8.36685e-015	-4.44906e-015	2.20362e-015	9.48498e-015	3.17459e-015	6.88572e-015	-9.57288e-016	9.56803e-015	-7.53119e-015	-2.71124e-015	-4.47778e-015	-7.38294e-015	-4.12659e-015	7.59585e-015	1.19549e-014	1.56479e-014	1.63177e-014	1.89561e-014	2.02415e-014	8.85688e-015	1.60434e-014
-7.77545e-015	3.47121e-016	-1.22013e-014	-8.22896e-015	-8.39386e-015	-4.43915e-015	1.94827e-015	9.78144e-015	3.66898e-015	7.0764e-015	-5.0703e-016	1.05676e-014	-7.43006e-015	-2.35937e-015	-4.39879e-015	-7.58352e-015	-4.17149e-015	7.45676e-015	1.22056e-014	1.56434e-014	1.64333e-014	1.93831e-014	2.05601e-014	9.49489e-015	1.63969e-014
-8.17191e-015	6.40289e-016	-1.22625e-014	-8.37081e-015	-8.41883e-015	-4.39966e-015	1.67394e-015	1.00858e-014	4.18695e-015	7.29169e-015	-2.48748e-017	1.15455e-014	-7.30576e-015	-1.99391e-015	-4.31493e-015	-7.79644e-015	-4.21505e-015	7.33862e-015	1.2472e-014	1.56244e-014	1.65644e-014	1.98021e-014	2.08637e-014	1.01234e-014	1.67259e-014
-8.5784e-015	9.17454e-016	-1.23217e-014	-8.4801e-015	-8.44083e-015	-4.32904e-015	1.38233e-015	1.03958e-014	4.72469e-015	7.52855e-015	4.83699e-016	1.24951e-014	-7.16419e-015	-1.61947e-015	-4.22658e-015	-8.0195e-015	-4.25608e-015	7.24289e-015	1.27528e-014	1.55923e-014	1.67103e-014	2.02113e-014	2.11511e-014	1.07391e-014	1.70301e-014
-8.99481e-015	1.17772e-015	-1.23788e-014	-8.55612e-015	-8.45949e-015	-4.22612e-015	1.07483e-015	1.07103e-014	5.27744e-015	7.78344e-015	1.01206e-015	1.34098e-014	-7.01203e-015	-1.24007e-015	-4.13383e-015	-8.25035e-015	-4.29339e-015	7.17017e-015	1.30463e-014	1.55486e-014	1.68706e-014	2.06096e-014	2.14219e-014	1.13394e-014	1.73093e-014
-9.42007e-015	1.42064e-015	-1.24338e-014	-8.59781e-015	-8.47448e-015	-4.09044e-015	7.5364e-016	1.10281e-014	5.84117e-015	8.05291e-015	1.55317e-015	1.42827e-014	-6.85519e-015	-8.60067e-016	-4.03707e-015	-8.48669e-015	-4.32647e-015	7.12141e-015	1.33504e-014	1.54946e-014	1.70435e-014	2.09952e-014	2.16756e-014	1.19215e-014	1.7563e-014
-9.8532e-015	1.64543e-015	-1.24866e-014	-8.6038e-015	-8.48586e-015	-3.92272e-015	4.20316e-016	1.13469e-014	6.41199e-015	8.33338e-015	2.09955e-015	1.51078e-014	-6.70073e-015	-4.83868e-016	-3.93718e-015	-8.72677e-015	-4.3546e-015	7.09785e-015	1.36625e-014	1.54313e-014	1.72277e-014	2.13667e-014	2.19114e-014	1.24824e-014	1.77915e-014
-1.02936e-014	1.85147e-015	-1.2538e-014	-8.57429e-015	-8.49374e-015	-3.72358e-015	7.65374e-017	1.16644e-014	6.98505e-015	8.6206e-015	2.64425e-015	1.58792e-014	-6.55559e-015	-1.1584e-016	-3.83522e-015	-8.96854e-015	-4.37718e-015	7.10006e-015	1.39805e-014	1.53594e-014	1.74218e-014	2.17229e-014	2.21295e-014	1.30199e-014	1.79952e-014
-1.07401e-014	2.03823e-015	-1.25874e-014	-8.50999e-015	-8.49878e-015	-3.49396e-015	-2.75436e-016	1.19786e-014	7.55508e-015	8.91072e-015	3.18041e-015	1.65916e-014	-6.42609e-015	2.39609e-016	-3.73192e-015	-9.21003e-015	-4.39349e-015	7.12788e-015	1.43022e-014	1.52806e-014	1.76244e-014	2.20623e-014	2.23298e-014	1.35316e-014	1.81744e-014
-1.11915e-014	2.20531e-015	-1.26343e-014	-8.41203e-015	-8.50151e-015	-3.23539e-015	-6.32944e-016	1.22871e-014	8.11749e-015	9.20012e-015	3.70137e-015	1.72416e-014	-6.31823e-015	5.78699e-016	-3.62813e-015	-9.4497e-015	-4.40339e-015	7.18112e-015	1.46238e-014	1.51959e-014	1.78331e-014	2.23842e-014	2.25113e-014	1.40152e-014	1.83298e-014
-1.16458e-014	2.35276e-015	-1.26791e-014	-8.28137e-015	-8.50208e-015	-2.9499e-015	-9.94368e-016	1.25874e-014	8.66708e-015	9.48447e-015	4.20031e-015	1.78259e-014	-6.23742e-015	8.97918e-016	-3.52506e-015	-9.68522e-015	-4.40652e-015	7.25913e-015	1.49426e-014	1.51069e-014	1.80454e-014	2.26878e-014	2.26738e-014	1.44697e-014	1.84619e-014
-1.21016e-014	2.48051e-015	-1.27224e-014	-8.11939e-015	-8.50097e-015	-2.63953e-015	-1.3575e-015	1.28773e-014	9.19901e-015	9.75984e-015	4.67057e-015	1.83422e-014	-6.18949e-015	1.19388e-015	-3.42436e-015	-9.91477e-015	-4.4025e-015	7.36039e-015	1.52556e-014	1.50151e-014	1.82595e-014	2.29721e-014	2.28176e-014	1.48938e-014	1.85713e-014
-1.25582e-014	2.5884e-015	-1.27635e-014	-7.92776e-015	-8.49917e-015	-2.30702e-015	-1.72011e-015	1.31542e-014	9.70911e-015	1.00225e-014	5.10664e-015	1.87883e-014	-6.1795e-015	1.46315e-015	-3.32771e-015	-1.01368e-014	-4.39151e-015	7.48386e-015	1.55604e-014	1.49216e-014	1.84731e-014	2.32364e-014	2.29427e-014	1.52862e-014	1.86592e-014
-1.30142e-014	2.67724e-015	-1.28022e-014	-7.70888e-015	-8.49798e-015	-1.95491e-015	-2.07977e-015	1.34161e-014	1.01938e-014	1.02691e-014	5.50203e-015	1.91631e-014	-6.21143e-015	1.70258e-015	-3.23697e-015	-1.03498e-014	-4.373e-015	7.62824e-015	1.58536e-014	1.48273e-014	1.8685e-014	2.34806e-014	2.30492e-014	1.56463e-014	1.87269e-014
-1.34675e-014	2.74778e-015	-1.28385e-014	-7.46539e-015	-8.4985e-015	-1.58625e-015	-2.43464e-015	1.3661e-014	1.0649e-014	1.04966e-014	5.85158e-015	1.94666e-014	-6.28919e-015	1.90959e-015	-3.15356e-015	-1.0552e-014	-4.34692e-015	7.79106e-015	1.61312e-014	1.47337e-014	1.88928e-014	2.37038e-014	2.31372e-014	1.59736e-014	1.87757e-014
-1.39168e-014	2.80047e-015	-1.28721e-014	-7.19946e-015	-8.50169e-015	-1.20462e-015	-2.78228e-015	1.38864e-014	1.10712e-014	1.0702e-014	6.15033e-015	1.96991e-014	-6.41592e-015	2.08273e-015	-3.07877e-015	-1.07424e-014	-4.31336e-015	7.97035e-015	1.63906e-014	1.46418e-014	1.9094e-014	2.39056e-014	2.32073e-014	1.62677e-014	1.88074e-014
-1.43607e-014	2.83661e-015	-1.29028e-014	-6.9136e-015	-8.508e-015	-8.13102e-016	-3.12026e-015	1.40902e-014	1.14575e-014	1.08825e-014	6.39432e-015	1.98612e-014	-6.59372e-015	2.22028e-015	-3.01385e-015	-1.092e-014	-4.27333e-015	8.1648e-015	1.6629e-014	1.45524e-014	1.92873e-014	2.4087e-014	2.32594e-014	1.65292e-014	1.8823e-014
-1.47971e-014	2.85764e-015	-1.2931e-014	-6.61034e-015	-8.51904e-015	-4.15556e-016	-3.44643e-015	1.42706e-014	1.1805e-014	1.10355e-014	6.57996e-015	1.99552e-014	-6.82397e-015	2.321e-015	-2.96038e-015	-1.1084e-014	-4.22735e-015	8.37129e-015	1.68433e-014	1.44665e-014	1.9471e-014	2.42478e-014	2.32944e-014	1.67584e-014	1.88238e-014
-1.52242e-014	2.86451e-015	-1.29566e-014	-6.29254e-015	-8.53607e-015	-1.55347e-017	-3.7586e-015	1.44258e-014	1.21109e-014	1.11598e-014	6.70345e-015	1.9984e-014	-7.10787e-015	2.38422e-015	-2.91948e-015	-1.12335e-014	-4.17573e-015	8.58702e-015	1.70314e-014	1.4385e-014	1.96433e-014	2.43881e-014	2.33125e-014	1.69562e-014	1.88112e-014
-1.56403e-014	2.85868e-015	-1.29793e-014	-5.96299e-015	-8.55979e-015	3.83358e-016	-4.0549e-015	1.45541e-014	1.23742e-014	1.12539e-014	6.76277e-015	1.99506e-014	-7.44499e-015	2.40967e-015	-2.89212e-015	-1.13673e-014	-4.11956e-015	8.80979e-015	1.71915e-014	1.43091e-014	1.98021e-014	2.45085e-014	2.33147e-014	1.7125e-014	1.87862e-014
-1.60431e-014	2.8419e-015	-1.29991e-014	-5.62466e-015	-8.59042e-015	7.76953e-016	-4.33288e-015	1.46542e-014	1.25933e-014	1.13167e-014	6.75607e-015	1.98594e-014	-7.83445e-015	2.39782e-015	-2.879e-015	-1.14848e-014	-4.0595e-015	9.03764e-015	1.73218e-014	1.42404e-014	1.9946e-014	2.46097e-014	2.33018e-014	1.72663e-014	1.87502e-014
-1.64313e-014	2.81578e-015	-1.30154e-014	-5.27998e-015	-8.62916e-015	1.16189e-015	-4.5914e-015	1.47251e-014	1.27672e-014	1.13479e-014	6.68206e-015	1.97144e-014	-8.27486e-015	2.3491e-015	-2.8813e-015	-1.15855e-014	-3.99618e-015	9.2678e-015	1.74211e-014	1.41806e-014	2.00736e-014	2.46929e-014	2.32743e-014	1.73814e-014	1.87046e-014
-1.68031e-014	2.78225e-015	-1.30279e-014	-4.93135e-015	-8.67613e-015	1.53495e-015	-4.82889e-015	1.47652e-014	1.28959e-014	1.13477e-014	6.54055e-015	1.95206e-014	-8.76376e-015	2.26475e-015	-2.8994e-015	-1.16687e-014	-3.92991e-015	9.49855e-015	1.74879e-014	1.41309e-014	2.01848e-014	2.47579e-014	2.32333e-014	1.74727e-014	1.86502e-014
-1.71566e-014	2.74342e-015	-1.30371e-014	-4.5819e-015	-8.73189e-015	1.89254e-015	-5.04359e-015	1.47743e-014	1.29795e-014	1.13164e-014	6.33197e-015	1.92828e-014	-9.29798e-015	2.14627e-015	-2.93348e-015	-1.17347e-014	-3.8619e-015	9.72632e-015	1.7522e-014	1.40912e-014	2.02777e-014	2.48061e-014	2.31792e-014	1.75422e-014	1.85889e-014
-1.74905e-014	2.70097e-015	-1.30424e-014	-4.23472e-015	-8.7966e-015	2.23168e-015	-5.23469e-015	1.47525e-014	1.30188e-014	1.1255e-014	6.05752e-015	1.90061e-014	-9.87387e-015	1.99602e-015	-2.98441e-015	-1.17829e-014	-3.7939e-015	9.9487e-015	1.75227e-014	1.40626e-014	2.0352e-014	2.48384e-014	2.31128e-014	1.75929e-014	1.85215e-014
-1.78028e-014	2.65728e-015	-1.30433e-014	-3.89174e-015	-8.87083e-015	2.54972e-015	-5.40072e-015	1.46999e-014	1.30147e-014	1.11638e-014	5.71896e-015	1.86963e-014	-1.04871e-014	1.81611e-015	-3.05171e-015	-1.18126e-014	-3.72741e-015	1.01636e-014	1.74898e-014	1.40456e-014	2.04073e-014	2.4856e-014	2.30346e-014	1.76274e-014	1.84494e-014
-1.80918e-014	2.61398e-015	-1.30392e-014	-3.55482e-015	-8.9547e-015	2.84326e-015	-5.54038e-015	1.46161e-014	1.29689e-014	1.10447e-014	5.31863e-015	1.83593e-014	-1.11325e-014	1.60866e-015	-3.13494e-015	-1.18235e-014	-3.66373e-015	1.03683e-014	1.74241e-014	1.4041e-014	2.04431e-014	2.48595e-014	2.29455e-014	1.76486e-014	1.83738e-014
-1.8356e-014	2.57334e-015	-1.303e-014	-3.22547e-015	-9.04793e-015	3.10983e-015	-5.65244e-015	1.45019e-014	1.28833e-014	1.08992e-014	4.8596e-015	1.80003e-014	-1.18039e-014	1.37681e-015	-3.23398e-015	-1.1816e-014	-3.60433e-015	1.05609e-014	1.7326e-014	1.40496e-014	2.04593e-014	2.48498e-014	2.28463e-014	1.76593e-014	1.82959e-014
-1.85941e-014	2.53729e-015	-1.30158e-014	-2.90574e-015	-9.15004e-015	3.34769e-015	-5.73629e-015	1.43578e-014	1.27609e-014	1.07298e-014	4.34533e-015	1.76247e-014	-1.2496e-014	1.12393e-015	-3.3476e-015	-1.179e-014	-3.5502e-015	1.07398e-014	1.71963e-014	1.4072e-014	2.04565e-014	2.48282e-014	2.27373e-014	1.7662e-014	1.82157e-014
-1.88043e-014	2.50831e-015	-1.29961e-014	-2.59769e-015	-9.26113e-015	3.55466e-015	-5.79203e-015	1.41848e-014	1.26042e-014	1.05396e-014	3.78015e-015	1.72382e-014	-1.32016e-014	8.53961e-016	-3.47511e-015	-1.17461e-014	-3.50201e-015	1.09032e-014	1.70363e-014	1.41076e-014	2.04348e-014	2.47958e-014	2.26188e-014	1.76593e-014	1.81343e-014
-1.89853e-014	2.48856e-015	-1.29704e-014	-2.3027e-015	-9.38024e-015	3.7302e-015	-5.81919e-015	1.39832e-014	1.24163e-014	1.03313e-014	3.16919e-015	1.68462e-014	-1.39142e-014	5.70195e-016	-3.61445e-015	-1.1684e-014	-3.46142e-015	1.10502e-014	1.68481e-014	1.4157e-014	2.03938e-014	2.47535e-014	2.24917e-014	1.76543e-014	1.80525e-014
-1.91365e-014	2.47981e-015	-1.29383e-014	-2.0217e-015	-9.50619e-015	3.87333e-015	-5.8178e-015	1.37544e-014	1.2201e-014	1.01078e-014	2.51766e-015	1.64541e-014	-1.46267e-014	2.76409e-016	-3.76447e-015	-1.16036e-014	-3.42947e-015	1.11789e-014	1.66329e-014	1.42201e-014	2.03343e-014	2.47022e-014	2.2357e-014	1.76504e-014	1.7971e-014
-1.92568e-014	2.48397e-015	-1.28993e-014	-1.75554e-015	-9.6375e-015	3.98301e-015	-5.78838e-015	1.35003e-014	1.19628e-014	9.87247e-015	1.83171e-015	1.60663e-014	-1.53319e-014	-2.33015e-017	-3.92312e-015	-1.15055e-014	-3.40689e-015	1.12884e-014	1.63936e-014	1.4297e-014	2.0257e-014	2.46434e-014	2.22154e-014	1.76496e-014	1.78905e-014
-1.93449e-014	2.50293e-015	-1.28529e-014	-1.50482e-015	-9.77311e-015	4.05886e-015	-5.73108e-015	1.32228e-014	1.17055e-014	9.62867e-015	1.1174e-015	1.56871e-014	-1.60226e-014	-3.24318e-016	-4.08829e-015	-1.13901e-014	-3.39405e-015	1.13785e-014	1.61331e-014	1.43875e-014	2.01624e-014	2.45775e-014	2.2067e-014	1.76536e-014	1.78112e-014
-1.94001e-014	2.53809e-015	-1.27983e-014	-1.26998e-015	-9.91218e-015	4.10118e-015	-5.64619e-015	1.29245e-014	1.1433e-014	9.37969e-015	3.82029e-016	1.53199e-014	-1.66911e-014	-6.22337e-016	-4.25819e-015	-1.12576e-014	-3.39231e-015	1.14484e-014	1.58543e-014	1.44915e-014	2.00502e-014	2.45052e-014	2.19118e-014	1.76655e-014	1.77341e-014
-1.94222e-014	2.59112e-015	-1.27354e-014	-1.05139e-015	-1.00529e-014	4.1105e-015	-5.53447e-015	1.26078e-014	1.11505e-014	9.12863e-015	-3.68029e-016	1.49684e-014	-1.73301e-014	-9.13407e-016	-4.4303e-015	-1.11083e-014	-3.40178e-015	1.14978e-014	1.55595e-014	1.46086e-014	1.99222e-014	2.44264e-014	2.17498e-014	1.76861e-014	1.76598e-014
-1.94106e-014	2.66289e-015	-1.26632e-014	-8.49044e-016	-1.0194e-014	4.08818e-015	-5.39712e-015	1.22751e-014	1.08624e-014	8.87872e-015	-1.1254e-015	1.46354e-014	-1.79331e-014	-1.19292e-015	-4.60265e-015	-1.09426e-014	-3.42302e-015	1.15263e-014	1.52513e-014	1.47377e-014	1.97795e-014	2.43421e-014	2.15811e-014	1.7717e-014	1.75881e-014
-1.93655e-014	2.75422e-015	-1.25813e-014	-6.62613e-016	-1.03342e-014	4.03588e-015	-5.23493e-015	1.19294e-014	1.05731e-014	8.63329e-015	-1.88238e-015	1.43232e-014	-1.84937e-014	-1.45715e-015	-4.77261e-015	-1.07612e-014	-3.45559e-015	1.15348e-014	1.49334e-014	1.48774e-014	1.96234e-014	2.42537e-014	2.14061e-014	1.77598e-014	1.75195e-014
-1.92872e-014	2.86622e-015	-1.24894e-014	-4.92048e-016	-1.04718e-014	3.9553e-015	-5.04962e-015	1.15734e-014	1.02868e-014	8.39511e-015	-2.63138e-015	1.40342e-014	-1.90055e-014	-1.70273e-015	-4.93751e-015	-1.0564e-014	-3.50002e-015	1.1523e-014	1.46091e-014	1.50265e-014	1.94549e-014	2.41621e-014	2.12243e-014	1.78156e-014	1.74547e-014
-1.91759e-014	2.9993e-015	-1.23872e-014	-3.36457e-016	-1.06048e-014	3.848e-015	-4.84265e-015	1.12105e-014	1.0008e-014	8.16747e-015	-3.36511e-015	1.377e-014	-1.94624e-014	-1.92571e-015	-5.09503e-015	-1.0352e-014	-3.55639e-015	1.1491e-014	1.42817e-014	1.51841e-014	1.92747e-014	2.40675e-014	2.1036e-014	1.7885e-014	1.73939e-014
-1.90322e-014	3.15412e-015	-1.22745e-014	-1.95589e-016	-1.07318e-014	3.71613e-015	-4.61548e-015	1.08432e-014	9.74038e-015	7.95301e-015	-4.07655e-015	1.35312e-014	-1.98595e-014	-2.12228e-015	-5.24323e-015	-1.01265e-014	-3.62423e-015	1.14393e-014	1.39538e-014	1.53487e-014	1.90843e-014	2.39704e-014	2.08406e-014	1.79686e-014	1.73379e-014
-1.88567e-014	3.33074e-015	-1.21507e-014	-6.9064e-017	-1.08512e-014	3.56215e-015	-4.36999e-015	1.04746e-014	9.48819e-015	7.7544e-015	-4.7585e-015	1.33181e-014	-2.01926e-014	-2.2892e-015	-5.37939e-015	-9.8888e-015	-3.70349e-015	1.13685e-014	1.36283e-014	1.55192e-014	1.88846e-014	2.3871e-014	2.06373e-014	1.80665e-014	1.72871e-014
-1.86501e-014	3.52883e-015	-1.20159e-014	4.3334e-017	-1.09617e-014	3.38796e-015	-4.10875e-015	1.01074e-014	9.25482e-015	7.57394e-015	-5.40375e-015	1.31306e-014	-2.04571e-014	-2.42372e-015	-5.50139e-015	-9.63989e-015	-3.79314e-015	1.12796e-014	1.33084e-014	1.56931e-014	1.86765e-014	2.37704e-014	2.04262e-014	1.81785e-014	1.72422e-014
-1.84138e-014	3.74838e-015	-1.18697e-014	1.42345e-016	-1.10625e-014	3.19661e-015	-3.83385e-015	9.74434e-015	9.04428e-015	7.41392e-015	-6.00521e-015	1.29678e-014	-2.06498e-014	-2.52302e-015	-5.60757e-015	-9.38113e-015	-3.89242e-015	1.11735e-014	1.29969e-014	1.58691e-014	1.84612e-014	2.36683e-014	2.02072e-014	1.83041e-014	1.72037e-014
-1.81498e-014	3.98902e-015	-1.17123e-014	2.28308e-016	-1.11523e-014	2.99115e-015	-3.54762e-015	9.38888e-015	8.85988e-015	7.27612e-015	-6.55689e-015	1.28296e-014	-2.07681e-014	-2.58528e-015	-5.69662e-015	-9.11331e-015	-4.00084e-015	1.10509e-014	1.26957e-014	1.60448e-014	1.82395e-014	2.35645e-014	1.99805e-014	1.84422e-014	1.71721e-014
-1.78594e-014	4.24974e-015	-1.15441e-014	3.01665e-016	-1.12302e-014	2.77441e-015	-3.25206e-015	9.04452e-015	8.70494e-015	7.16117e-015	-7.05274e-015	1.27144e-014	-2.081e-014	-2.60823e-015	-5.76665e-015	-8.83797e-015	-4.11687e-015	1.09129e-014	1.24075e-014	1.62187e-014	1.80121e-014	2.34599e-014	1.97456e-014	1.85917e-014	1.71481e-014
-1.75443e-014	4.52895e-015	-1.1365e-014	3.63479e-016	-1.12951e-014	2.54915e-015	-2.9494e-015	8.71403e-015	8.58121e-015	7.07056e-015	-7.48727e-015	1.26205e-014	-2.07746e-014	-2.59044e-015	-5.81616e-015	-8.5563e-015	-4.23992e-015	1.07604e-014	1.2134e-014	1.63885e-014	1.77805e-014	2.33549e-014	1.95022e-014	1.87514e-014	1.7132e-014
-1.72067e-014	4.82576e-015	-1.11751e-014	4.14741e-016	-1.13462e-014	2.31846e-015	-2.64197e-015	8.3996e-015	8.49035e-015	7.00427e-015	-7.85554e-015	1.25469e-014	-2.06619e-014	-2.5308e-015	-5.84421e-015	-8.27034e-015	-4.3693e-015	1.05953e-014	1.18774e-014	1.65518e-014	1.75458e-014	2.32496e-014	1.92501e-014	1.89195e-014	1.71242e-014
-1.68495e-014	5.13869e-015	-1.09754e-014	4.55935e-016	-1.13831e-014	2.0851e-015	-2.33258e-015	8.10406e-015	8.43426e-015	6.96309e-015	-8.15408e-015	1.24912e-014	-2.04727e-014	-2.42941e-015	-5.85012e-015	-7.98183e-015	-4.50368e-015	1.0418e-014	1.16388e-014	1.6707e-014	1.73084e-014	2.31441e-014	1.89899e-014	1.9095e-014	1.71254e-014
-1.6475e-014	5.46631e-015	-1.07668e-014	4.87496e-016	-1.14057e-014	1.85245e-015	-2.0233e-015	7.82971e-015	8.41424e-015	6.9465e-015	-8.37934e-015	1.24515e-014	-2.02086e-014	-2.2859e-015	-5.83351e-015	-7.69283e-015	-4.64139e-015	1.02298e-014	1.14195e-014	1.68522e-014	1.70687e-014	2.30381e-014	1.87212e-014	1.92764e-014	1.7136e-014
-1.6086e-014	5.80631e-015	-1.05498e-014	5.10297e-016	-1.14143e-014	1.62337e-015	-1.71663e-015	7.57859e-015	8.43039e-015	6.9536e-015	-8.5288e-015	1.24259e-014	-1.98711e-014	-2.1005e-015	-5.79436e-015	-7.40515e-015	-4.7817e-015	1.00318e-014	1.12196e-014	1.69859e-014	1.68275e-014	2.2931e-014	1.84443e-014	1.94615e-014	1.71564e-014
-1.56849e-014	6.15691e-015	-1.03253e-014	5.24376e-016	-1.14088e-014	1.39961e-015	-1.41543e-015	7.35287e-015	8.48253e-015	6.98398e-015	-8.60078e-015	1.24123e-014	-1.94631e-014	-1.87418e-015	-5.73294e-015	-7.12067e-015	-4.92284e-015	9.82531e-015	1.10397e-014	1.71058e-014	1.65856e-014	2.28236e-014	1.81594e-014	1.96477e-014	1.71873e-014
-1.5275e-014	6.51609e-015	-1.0094e-014	5.30217e-016	-1.13894e-014	1.18388e-015	-1.12202e-015	7.15421e-015	8.56969e-015	7.03672e-015	-8.59432e-015	1.24083e-014	-1.89882e-014	-1.60827e-015	-5.64994e-015	-6.84084e-015	-5.06325e-015	9.61114e-015	1.08796e-014	1.72097e-014	1.63433e-014	2.27157e-014	1.78674e-014	1.98326e-014	1.72297e-014
-1.48594e-014	6.88117e-015	-9.85698e-015	5.28643e-016	-1.13568e-014	9.78314e-016	-8.38489e-016	6.9837e-015	8.69098e-015	7.11045e-015	-8.50906e-015	1.2411e-014	-1.84515e-014	-1.30485e-015	-5.54586e-015	-6.56803e-015	-5.20178e-015	9.3897e-015	1.07382e-014	1.72957e-014	1.6101e-014	2.26073e-014	1.75691e-014	2.00139e-014	1.7284e-014
-1.44415e-014	7.24945e-015	-9.61566e-015	5.20005e-016	-1.13117e-014	7.85101e-016	-5.67138e-016	6.84236e-015	8.84455e-015	7.20341e-015	-8.34563e-015	1.24183e-014	-1.78583e-014	-9.66e-016	-5.42169e-015	-6.30435e-015	-5.33706e-015	9.16205e-015	1.06156e-014	1.73624e-014	1.58584e-014	2.24984e-014	1.72649e-014	2.01892e-014	1.735e-014
-1.40244e-014	7.61821e-015	-9.3712e-015	5.04506e-016	-1.1255e-014	6.06621e-016	-3.10354e-016	6.73079e-015	9.02799e-015	7.31366e-015	-8.10628e-015	1.24293e-014	-1.7214e-014	-5.94915e-016	-5.27886e-015	-6.0523e-015	-5.46782e-015	8.92932e-015	1.05114e-014	1.74093e-014	1.56163e-014	2.23892e-014	1.69554e-014	2.03567e-014	1.74281e-014
-1.36122e-014	7.98426e-015	-9.12533e-015	4.82652e-016	-1.11873e-014	4.43771e-016	-6.99634e-017	6.64888e-015	9.23823e-015	7.43925e-015	-7.79386e-015	1.24422e-014	-1.65251e-014	-1.94694e-016	-5.11858e-015	-5.81312e-015	-5.59276e-015	8.69222e-015	1.04241e-014	1.7435e-014	1.53744e-014	2.22798e-014	1.66415e-014	2.05136e-014	1.75181e-014
-1.32086e-014	8.3451e-015	-8.88013e-015	4.54215e-016	-1.11096e-014	2.97081e-016	1.52587e-016	6.59669e-015	9.47251e-015	7.57755e-015	-7.41208e-015	1.24557e-014	-1.57985e-014	2.30445e-016	-4.9431e-015	-5.58884e-015	-5.71042e-015	8.4515e-015	1.03527e-014	1.74386e-014	1.51331e-014	2.21696e-014	1.63237e-014	2.06576e-014	1.76202e-014
-1.28162e-014	8.69753e-015	-8.63652e-015	4.18889e-016	-1.1024e-014	1.68168e-016	3.55584e-016	6.57381e-015	9.72661e-015	7.72595e-015	-6.96572e-015	1.24691e-014	-1.50417e-014	6.77093e-016	-4.75434e-015	-5.38208e-015	-5.81971e-015	8.20785e-015	1.02966e-014	1.74194e-014	1.48926e-014	2.20582e-014	1.60037e-014	2.07868e-014	1.77346e-014
-1.24382e-014	9.03869e-015	-8.39639e-015	3.7715e-016	-1.09322e-014	5.74003e-017	5.37811e-016	6.57912e-015	9.99579e-015	7.88149e-015	-6.46007e-015	1.2481e-014	-1.42622e-014	1.14092e-015	-4.55524e-015	-5.19432e-015	-5.91959e-015	7.96166e-015	1.02533e-014	1.7377e-014	1.46534e-014	2.19461e-014	1.56837e-014	2.08987e-014	1.78616e-014
-1.20786e-014	9.36543e-015	-8.16261e-015	3.29973e-016	-1.08352e-014	-3.40264e-017	6.97955e-016	6.61106e-015	1.02754e-014	8.04179e-015	-5.90115e-015	1.24901e-014	-1.34681e-014	1.61753e-015	-4.34843e-015	-5.02695e-015	-6.00918e-015	7.71315e-015	1.02214e-014	1.7311e-014	1.44155e-014	2.1834e-014	1.53638e-014	2.09918e-014	1.80003e-014
-1.17399e-014	9.6744e-015	-7.93708e-015	2.77028e-016	-1.07345e-014	-1.06037e-016	8.34771e-016	6.66843e-015	1.05606e-014	8.20444e-015	-5.29583e-015	1.24958e-014	-1.26682e-014	2.10128e-015	-4.13584e-015	-4.88134e-015	-6.08792e-015	7.46292e-015	1.01988e-014	1.72215e-014	1.41793e-014	2.17213e-014	1.50458e-014	2.10644e-014	1.81495e-014
-1.14252e-014	9.9626e-015	-7.72229e-015	2.18261e-016	-1.06317e-014	-1.59531e-016	9.47189e-016	6.74981e-015	1.08468e-014	8.36661e-015	-4.65118e-015	1.24984e-014	-1.18708e-014	2.58738e-015	-3.92017e-015	-4.75895e-015	-6.15505e-015	7.21134e-015	1.01831e-014	1.71085e-014	1.39448e-014	2.16069e-014	1.47312e-014	2.11147e-014	1.83089e-014
-1.11376e-014	1.02271e-014	-7.51959e-015	1.53875e-016	-1.05278e-014	-1.94203e-016	1.03478e-015	6.85309e-015	1.11289e-014	8.52521e-015	-3.97525e-015	1.24982e-014	-1.10834e-014	3.07097e-015	-3.70362e-015	-4.66058e-015	-6.21023e-015	6.9593e-015	1.01723e-014	1.69727e-014	1.37118e-014	2.14913e-014	1.44223e-014	2.11415e-014	1.84781e-014
-1.08801e-014	1.04651e-014	-7.33146e-015	8.43486e-017	-1.04244e-014	-2.10201e-016	1.09752e-015	6.97551e-015	1.14017e-014	8.67882e-015	-3.27665e-015	1.24948e-014	-1.03139e-014	3.54623e-015	-3.48824e-015	-4.58676e-015	-6.25339e-015	6.70751e-015	1.01652e-014	1.68154e-014	1.34808e-014	2.13746e-014	1.41209e-014	2.11437e-014	1.86554e-014
-1.06553e-014	1.0673e-014	-7.16e-015	9.95016e-018	-1.03221e-014	-2.07812e-016	1.13592e-015	7.11441e-015	1.16596e-014	8.82505e-015	-2.5642e-015	1.24882e-014	-9.57053e-015	4.00762e-015	-3.27719e-015	-4.53827e-015	-6.28354e-015	6.45649e-015	1.01597e-014	1.66369e-014	1.32523e-014	2.12574e-014	1.38286e-014	2.11206e-014	1.88392e-014
-1.04647e-014	1.08479e-014	-7.00735e-015	-6.88518e-017	-1.02224e-014	-1.87422e-016	1.15049e-015	7.26782e-015	1.18977e-014	8.9616e-015	-1.84664e-015	1.24796e-014	-8.86074e-015	4.44988e-015	-3.07288e-015	-4.5153e-015	-6.30137e-015	6.20653e-015	1.0154e-014	1.64377e-014	1.30266e-014	2.11387e-014	1.35468e-014	2.10712e-014	1.9028e-014
-1.03101e-014	1.09868e-014	-6.8752e-015	-1.51475e-016	-1.01268e-014	-1.50161e-016	1.14211e-015	7.43219e-015	1.21109e-014	9.08673e-015	-1.13328e-015	1.24702e-014	-8.19202e-015	4.86803e-015	-2.87806e-015	-4.51832e-015	-6.30643e-015	5.958e-015	1.01464e-014	1.62196e-014	1.28039e-014	2.1018e-014	1.32775e-014	2.09944e-014	1.92201e-014
-1.01926e-014	1.10881e-014	-6.76526e-015	-2.37487e-016	-1.00365e-014	-9.74479e-017	1.11087e-015	7.60403e-015	1.22946e-014	9.19897e-015	-4.33907e-016	1.24605e-014	-7.57188e-015	5.25637e-015	-2.69451e-015	-4.54638e-015	-6.29919e-015	5.71098e-015	1.01357e-014	1.5985e-014	1.25835e-014	2.0895e-014	1.30221e-014	2.08899e-014	1.94133e-014
-1.01134e-014	1.11495e-014	-6.67891e-015	-3.26601e-016	-9.95248e-015	-3.05664e-017	1.05787e-015	7.77968e-015	1.24441e-014	9.29678e-015	2.42447e-016	1.24519e-014	-7.00622e-015	5.61041e-015	-2.52428e-015	-4.59884e-015	-6.27995e-015	5.46617e-015	1.01201e-014	1.57348e-014	1.23662e-014	2.07699e-014	1.27809e-014	2.07582e-014	1.96058e-014
-1.00734e-014	1.11689e-014	-6.61736e-015	-4.1822e-016	-9.87548e-015	4.93059e-017	9.83762e-016	7.95536e-015	1.25559e-014	9.37889e-015	8.86559e-016	1.24448e-014	-6.5001e-015	5.92536e-015	-2.3693e-015	-4.67518e-015	-6.24934e-015	5.22357e-015	1.00983e-014	1.54711e-014	1.21525e-014	2.06421e-014	1.25558e-014	2.05995e-014	1.97955e-014
-1.00725e-014	1.11445e-014	-6.5827e-015	-5.12422e-016	-9.80641e-015	1.4081e-016	8.89318e-016	8.12732e-015	1.26258e-014	9.44426e-015	1.48988e-015	1.244e-014	-6.05943e-015	6.19649e-015	-2.23091e-015	-4.7745e-015	-6.20827e-015	4.98351e-015	1.00695e-014	1.5195e-014	1.19421e-014	2.05107e-014	1.23483e-014	2.04137e-014	1.99799e-014
-1.01107e-014	1.10747e-014	-6.57613e-015	-6.09132e-016	-9.74547e-015	2.42089e-016	7.76041e-016	8.29229e-015	1.26494e-014	9.49176e-015	2.04393e-015	1.2439e-014	-5.6874e-015	6.41971e-015	-2.11057e-015	-4.89516e-015	-6.15674e-015	4.74671e-015	1.00325e-014	1.49086e-014	1.17358e-014	2.03757e-014	1.21593e-014	2.02016e-014	2.01559e-014
-1.01872e-014	1.09581e-014	-6.59895e-015	-7.07956e-016	-9.69317e-015	3.518e-016	6.45531e-016	8.44663e-015	1.26238e-014	9.5215e-015	2.54065e-015	1.24429e-014	-5.3876e-015	6.59114e-015	-2.00942e-015	-5.03542e-015	-6.09568e-015	4.51385e-015	9.98634e-015	1.46138e-014	1.15348e-014	2.02369e-014	1.19887e-014	1.99642e-014	2.03212e-014
-1.03016e-014	1.07938e-014	-6.65173e-015	-8.08822e-016	-9.64962e-015	4.68579e-016	4.99089e-016	8.58701e-015	1.25462e-014	9.53292e-015	2.97234e-015	1.24524e-014	-5.16297e-015	6.7077e-015	-1.92819e-015	-5.19322e-015	-6.02559e-015	4.28504e-015	9.93153e-015	1.43125e-014	1.13389e-014	2.00937e-014	1.18375e-014	1.97022e-014	2.04735e-014
-1.04519e-014	1.05818e-014	-6.73563e-015	-9.10817e-016	-9.61465e-015	5.90478e-016	3.37911e-016	8.7093e-015	1.24141e-014	9.52549e-015	3.33224e-015	1.24668e-014	-5.01582e-015	6.76681e-015	-1.86701e-015	-5.36662e-015	-5.94744e-015	4.06091e-015	9.86707e-015	1.40057e-014	1.11488e-014	1.99454e-014	1.17056e-014	1.94161e-014	2.06098e-014
-1.06368e-014	1.03211e-014	-6.85026e-015	-1.01351e-015	-9.588e-015	7.15821e-016	1.63301e-016	8.81034e-015	1.22262e-014	9.49959e-015	3.61408e-015	1.2486e-014	-4.9467e-015	6.76632e-015	-1.82644e-015	-5.55321e-015	-5.86214e-015	3.84184e-015	9.79308e-015	1.36955e-014	1.09651e-014	1.9792e-014	1.15935e-014	1.91071e-014	2.07273e-014
-1.08543e-014	1.00113e-014	-6.99567e-015	-1.11683e-015	-9.56967e-015	8.42942e-016	-2.34364e-017	8.8867e-015	1.19821e-014	9.45575e-015	3.81316e-015	1.25109e-014	-4.95666e-015	6.70461e-015	-1.80626e-015	-5.75027e-015	-5.77099e-015	3.62835e-015	9.70954e-015	1.33835e-014	1.0788e-014	1.9633e-014	1.15007e-014	1.87765e-014	2.08233e-014
-1.11014e-014	9.65287e-015	-7.17148e-015	-1.22079e-015	-9.55908e-015	9.69675e-016	-2.212e-016	8.93582e-015	1.16814e-014	9.39503e-015	3.92519e-015	1.25404e-014	-5.04511e-015	6.58071e-015	-1.80632e-015	-5.95534e-015	-5.675e-015	3.4208e-015	9.61684e-015	1.30716e-014	1.06176e-014	1.94683e-014	1.14265e-014	1.84257e-014	2.08944e-014
-1.13748e-014	9.24694e-015	-7.37702e-015	-1.32462e-015	-9.55458e-015	1.09477e-015	-4.28322e-016	8.95564e-015	1.13246e-014	9.3186e-015	3.94706e-015	1.25733e-014	-5.21019e-015	6.39418e-015	-1.82559e-015	-6.16549e-015	-5.57438e-015	3.21992e-015	9.5145e-015	1.27615e-014	1.04549e-014	1.92978e-014	1.13703e-014	1.80563e-014	2.09382e-014
-1.16724e-014	8.79475e-015	-7.61144e-015	-1.42822e-015	-9.55637e-015	1.21694e-015	-6.42894e-016	8.94335e-015	1.09126e-014	9.22705e-015	3.87697e-015	1.26083e-014	-5.44936e-015	6.14523e-015	-1.86267e-015	-6.37783e-015	-5.47026e-015	3.02638e-015	9.40285e-015	1.24543e-014	1.03004e-014	1.91205e-014	1.13313e-014	1.76699e-014	2.09514e-014
-1.19899e-014	8.29812e-015	-7.87401e-015	-1.53145e-015	-9.56304e-015	1.33466e-015	-8.63913e-016	8.8968e-015	1.04465e-014	9.12149e-015	3.71358e-015	1.26446e-014	-5.75976e-015	5.83458e-015	-1.91616e-015	-6.58936e-015	-5.36397e-015	2.84019e-015	9.28267e-015	1.21517e-014	1.01542e-014	1.89357e-014	1.13078e-014	1.72676e-014	2.09317e-014
-1.23243e-014	7.75901e-015	-8.16332e-015	-1.63392e-015	-9.57354e-015	1.44696e-015	-1.0899e-015	8.81481e-015	9.92847e-015	9.00359e-015	3.45678e-015	1.268e-014	-6.13731e-015	5.46409e-015	-1.98522e-015	-6.79718e-015	-5.25659e-015	2.66159e-015	9.15502e-015	1.18547e-014	1.00168e-014	1.87431e-014	1.12982e-014	1.68512e-014	2.0877e-014
-1.26712e-014	7.17918e-015	-8.47752e-015	-1.73526e-015	-9.58667e-015	1.55264e-015	-1.31936e-015	8.69622e-015	9.36109e-015	8.87418e-015	3.1081e-015	1.2713e-014	-6.57716e-015	5.03535e-015	-2.06803e-015	-6.99855e-015	-5.14942e-015	2.49085e-015	9.02042e-015	1.15642e-014	9.88876e-015	1.85426e-014	1.13007e-014	1.64216e-014	2.07857e-014
-1.30267e-014	6.56069e-015	-8.8149e-015	-1.83555e-015	-9.60097e-015	1.6504e-015	-1.55153e-015	8.5397e-015	8.74752e-015	8.73467e-015	2.67049e-015	1.2741e-014	-7.0737e-015	4.55077e-015	-2.16199e-015	-7.19098e-015	-5.04255e-015	2.32835e-015	8.87867e-015	1.12804e-014	9.77072e-015	1.83339e-014	1.13136e-014	1.59805e-014	2.06558e-014
-1.33869e-014	5.90686e-015	-9.17434e-015	-1.93503e-015	-9.61533e-015	1.73934e-015	-1.78467e-015	8.34386e-015	8.09194e-015	8.58662e-015	2.14707e-015	1.27624e-014	-7.62093e-015	4.01405e-015	-2.26472e-015	-7.372e-015	-4.93672e-015	2.17475e-015	8.73039e-015	1.1004e-014	9.66285e-015	1.8117e-014	1.13346e-014	1.55294e-014	2.04856e-014
-1.37474e-014	5.22045e-015	-9.5534e-015	-2.03398e-015	-9.62819e-015	1.81866e-015	-2.01769e-015	8.10911e-015	7.39885e-015	8.43198e-015	1.54274e-015	1.27744e-014	-8.21181e-015	3.42901e-015	-2.37409e-015	-7.53928e-015	-4.83277e-015	2.02954e-015	8.57644e-015	1.07352e-014	9.56542e-015	1.78916e-014	1.13613e-014	1.50692e-014	2.02732e-014
-1.41038e-014	4.50457e-015	-9.94966e-015	-2.13199e-015	-9.63903e-015	1.88759e-015	-2.25017e-015	7.83631e-015	6.67325e-015	8.27228e-015	8.62592e-016	1.27741e-014	-8.83878e-015	2.80032e-015	-2.48834e-015	-7.69017e-015	-4.73211e-015	1.89313e-015	8.41748e-015	1.04736e-014	9.47814e-015	1.76574e-014	1.13911e-014	1.46019e-014	2.00179e-014
-1.44526e-014	3.76299e-015	-1.036e-014	-2.22866e-015	-9.64674e-015	1.94559e-015	-2.4811e-015	7.52637e-015	5.9205e-015	8.10876e-015	1.13263e-016	1.27581e-014	-9.49471e-015	2.13349e-015	-2.60467e-015	-7.82317e-015	-4.63501e-015	1.76564e-015	8.25393e-015	1.02192e-014	9.40108e-015	1.74148e-014	1.14213e-014	1.41283e-014	1.97185e-014
-1.47899e-014	2.9991e-015	-1.07818e-014	-2.32473e-015	-9.65018e-015	1.99182e-015	-2.70977e-015	7.18064e-015	5.14594e-015	7.94271e-015	-6.97812e-016	1.2723e-014	-1.01721e-014	1.43356e-015	-2.72049e-015	-7.93679e-015	-4.54101e-015	1.64715e-015	8.08658e-015	9.97189e-015	9.33407e-015	1.71644e-014	1.14491e-014	1.36496e-014	1.93742e-014
-1.51111e-014	2.21659e-015	-1.12127e-014	-2.42023e-015	-9.64847e-015	2.02546e-015	-2.93572e-015	6.80003e-015	4.35564e-015	7.77567e-015	-1.5623e-015	1.26654e-014	-1.08631e-014	7.0665e-016	-2.83346e-015	-8.02955e-015	-4.45093e-015	1.53751e-015	7.91523e-015	9.73138e-015	9.27659e-015	1.69065e-014	1.1472e-014	1.31674e-014	1.89855e-014
-1.54129e-014	1.41994e-015	-1.16493e-014	-2.51571e-015	-9.64051e-015	2.0461e-015	-3.15838e-015	6.38688e-015	3.55642e-015	7.60876e-015	-2.47102e-015	1.25823e-014	-1.15595e-014	-4.22439e-017	-2.94082e-015	-8.09972e-015	-4.36466e-015	1.43708e-015	7.74003e-015	9.49718e-015	9.22896e-015	1.66414e-014	1.14876e-014	1.26824e-014	1.85522e-014
-1.5692e-014	6.13257e-016	-1.20883e-014	-2.61187e-015	-9.6253e-015	2.05406e-015	-3.37709e-015	5.94351e-015	2.75433e-015	7.44334e-015	-3.41489e-015	1.24707e-014	-1.22535e-014	-8.0673e-016	-3.03986e-015	-8.14573e-015	-4.28222e-015	1.34537e-015	7.56136e-015	9.26847e-015	9.191e-015	1.63693e-014	1.14921e-014	1.21953e-014	1.80745e-014
-1.59453e-014	-1.99492e-016	-1.25271e-014	-2.70873e-015	-9.60275e-015	2.04919e-015	-3.59143e-015	5.47272e-015	1.95602e-015	7.28024e-015	-4.38378e-015	1.23281e-014	-1.29366e-014	-1.5804e-015	-3.12827e-015	-8.16736e-015	-4.20439e-015	1.26169e-015	7.37974e-015	9.04482e-015	9.16144e-015	1.60902e-014	1.14828e-014	1.17071e-014	1.75538e-014
-1.61695e-014	-1.01427e-015	-1.29628e-014	-2.80656e-015	-9.57182e-015	2.03167e-015	-3.80138e-015	4.97755e-015	1.16761e-015	7.11993e-015	-5.36726e-015	1.21527e-014	-1.36014e-014	-2.35683e-015	-3.20405e-015	-8.16481e-015	-4.13136e-015	1.18597e-015	7.19424e-015	8.82525e-015	9.14001e-015	1.58049e-014	1.14575e-014	1.12181e-014	1.69914e-014
-1.63617e-014	-1.82677e-015	-1.33924e-014	-2.90569e-015	-9.53204e-015	2.00088e-015	-4.00668e-015	4.46186e-015	3.9519e-016	6.96383e-015	-6.35546e-015	1.19416e-014	-1.42405e-014	-3.13e-015	-3.26549e-015	-8.13848e-015	-4.06328e-015	1.11765e-015	7.00466e-015	8.60886e-015	9.1268e-015	1.55132e-014	1.14139e-014	1.07288e-014	1.63888e-014
-1.65197e-014	-2.63349e-015	-1.38123e-014	-3.00699e-015	-9.48302e-015	1.9565e-015	-4.2073e-015	3.92958e-015	-3.55996e-016	6.81289e-015	-7.33762e-015	1.16916e-014	-1.48462e-014	-3.89365e-015	-3.31046e-015	-8.08893e-015	-3.99988e-015	1.0553e-015	6.81144e-015	8.39438e-015	9.12111e-015	1.52161e-014	1.13493e-014	1.02404e-014	1.57475e-014
-1.66423e-014	-3.42994e-015	-1.42202e-014	-3.11117e-015	-9.42445e-015	1.8989e-015	-4.4026e-015	3.3842e-015	-1.07947e-015	6.66695e-015	-8.30393e-015	1.14008e-014	-1.54127e-014	-4.64171e-015	-3.33789e-015	-8.01704e-015	-3.94019e-015	9.9909e-016	6.61412e-015	8.1806e-015	9.1215e-015	1.4914e-014	1.1261e-014	9.75315e-015	1.50699e-014
-1.67288e-014	-4.21209e-015	-1.46133e-014	-3.21842e-015	-9.35674e-015	1.82857e-015	-4.59316e-015	2.82954e-015	-1.76946e-015	6.52628e-015	-9.24464e-015	1.10684e-014	-1.59338e-014	-5.36814e-015	-3.34636e-015	-7.92415e-015	-3.88436e-015	9.48047e-016	6.41189e-015	7.96675e-015	9.12709e-015	1.46067e-014	1.11469e-014	9.26733e-015	1.43578e-014
-1.6778e-014	-4.97669e-015	-1.49897e-014	-3.32921e-015	-9.28017e-015	1.74525e-015	-4.77929e-015	2.2698e-015	-2.42166e-015	6.39156e-015	-1.01497e-014	1.06936e-014	-1.64042e-014	-6.06722e-015	-3.33463e-015	-7.81147e-015	-3.83301e-015	9.01786e-016	6.20417e-015	7.75205e-015	9.13705e-015	1.42959e-014	1.10061e-014	8.78317e-015	1.36146e-014
-1.67898e-014	-5.72025e-015	-1.53469e-014	-3.44418e-015	-9.19498e-015	1.64979e-015	-4.96089e-015	1.70887e-015	-3.03137e-015	6.26233e-015	-1.10091e-014	1.02753e-014	-1.68193e-014	-6.7339e-015	-3.30177e-015	-7.68055e-015	-3.78573e-015	8.59675e-016	5.9899e-015	7.53588e-015	9.14955e-015	1.39822e-014	1.0837e-014	8.3003e-015	1.28428e-014
-1.67648e-014	-6.43939e-015	-1.56823e-014	-3.56354e-015	-9.10226e-015	1.54247e-015	-5.13743e-015	1.15115e-015	-3.59421e-015	6.13836e-015	-1.18144e-014	9.81364e-015	-1.71756e-014	-7.36365e-015	-3.24744e-015	-7.53369e-015	-3.74272e-015	8.20598e-016	5.76874e-015	7.31728e-015	9.16356e-015	1.36662e-014	1.06373e-014	7.81893e-015	1.20454e-014
-1.67029e-014	-7.13122e-015	-1.59932e-014	-3.68776e-015	-9.00249e-015	1.42375e-015	-5.30838e-015	6.01363e-016	-4.10594e-015	6.01923e-015	-1.25575e-014	9.30842e-015	-1.74699e-014	-7.95218e-015	-3.17173e-015	-7.37338e-015	-3.70377e-015	7.83403e-016	5.54055e-015	7.0952e-015	9.17799e-015	1.3349e-014	1.04057e-014	7.33899e-015	1.1226e-014
-1.66048e-014	-7.79339e-015	-1.62781e-014	-3.81622e-015	-8.89662e-015	1.2952e-015	-5.47318e-015	6.41694e-017	-4.56339e-015	5.90428e-015	-1.32317e-014	8.7608e-015	-1.76996e-014	-8.49592e-015	-3.07459e-015	-7.20203e-015	-3.66804e-015	7.47731e-016	5.30329e-015	6.86906e-015	9.19174e-015	1.30304e-014	1.01415e-014	6.86026e-015	1.03875e-014
-1.64716e-014	-8.42317e-015	-1.65359e-014	-3.94881e-015	-8.78555e-015	1.15744e-015	-5.63154e-015	-4.56189e-016	-4.96398e-015	5.79321e-015	-1.38306e-014	8.17223e-015	-1.78637e-014	-8.99163e-015	-2.95574e-015	-7.02224e-015	-3.63545e-015	7.12603e-016	5.05688e-015	6.63883e-015	9.20317e-015	1.27114e-014	9.84409e-015	6.38263e-015	9.53359e-015
-1.63056e-014	-9.01897e-015	-1.67657e-014	-4.0858e-015	-8.66987e-015	1.0113e-015	-5.78369e-015	-9.55368e-016	-5.30509e-015	5.68566e-015	-1.43486e-014	7.5446e-015	-1.79619e-014	-9.43701e-015	-2.81616e-015	-6.83632e-015	-3.60629e-015	6.77304e-016	4.80087e-015	6.40415e-015	9.21085e-015	1.23928e-014	9.51345e-015	5.90585e-015	8.66745e-015
-1.61094e-014	-9.57956e-015	-1.69662e-014	-4.22703e-015	-8.55012e-015	8.5816e-016	-5.92849e-015	-1.42842e-015	-5.58545e-015	5.58127e-015	-1.47806e-014	6.8802e-015	-1.7994e-014	-9.82974e-015	-2.65699e-015	-6.64697e-015	-3.58041e-015	6.40976e-016	4.53414e-015	6.16472e-015	9.21327e-015	1.20757e-014	9.14938e-015	5.42962e-015	7.79226e-015
-1.58856e-014	-1.01038e-014	-1.71366e-014	-4.37206e-015	-8.42717e-015	6.99213e-016	-6.06529e-015	-1.87095e-015	-5.80394e-015	5.47918e-015	-1.51236e-014	6.18238e-015	-1.7961e-014	-1.01684e-014	-2.47887e-015	-6.45673e-015	-3.55728e-015	6.03543e-016	4.2565e-015	5.92073e-015	9.20927e-015	1.17604e-014	8.75282e-015	4.95355e-015	6.91154e-015
-1.5637e-014	-1.05906e-014	-1.72766e-014	-4.52062e-015	-8.3018e-015	5.35182e-016	-6.19356e-015	-2.27955e-015	-5.95995e-015	5.37898e-015	-1.53749e-014	5.45402e-015	-1.78652e-014	-1.04524e-014	-2.28287e-015	-6.26846e-015	-3.53634e-015	5.6424e-016	3.9678e-015	5.6721e-015	9.19725e-015	1.14474e-014	8.32456e-015	4.47695e-015	6.0287e-015
-1.53666e-014	-1.10398e-014	-1.7387e-014	-4.67219e-015	-8.17554e-015	3.66293e-016	-6.31249e-015	-2.65071e-015	-6.05323e-015	5.28004e-015	-1.55339e-014	4.69811e-015	-1.77092e-014	-1.06819e-014	-2.07107e-015	-6.08474e-015	-3.51777e-015	5.22519e-016	3.66761e-015	5.41947e-015	9.17603e-015	1.11372e-014	7.86546e-015	3.99967e-015	5.14686e-015
-1.50779e-014	-1.14512e-014	-1.74677e-014	-4.82585e-015	-8.04917e-015	1.93727e-016	-6.42123e-015	-2.98166e-015	-6.08479e-015	5.18101e-015	-1.56003e-014	3.91844e-015	-1.74953e-014	-1.08581e-014	-1.84475e-015	-5.90804e-015	-3.50158e-015	4.77776e-016	3.35569e-015	5.16338e-015	9.14385e-015	1.08299e-014	7.3769e-015	3.52158e-015	4.26942e-015
-1.47746e-014	-1.18252e-014	-1.75184e-014	-4.98146e-015	-7.92372e-015	1.94769e-017	-6.51825e-015	-3.26886e-015	-6.05655e-015	5.08123e-015	-1.55754e-014	3.1195e-015	-1.72282e-014	-1.09823e-014	-1.60595e-015	-5.73984e-015	-3.48813e-015	4.29155e-016	3.03161e-015	4.90421e-015	9.09943e-015	1.05262e-014	6.85991e-015	3.04188e-015	3.39898e-015
-1.446e-014	-1.21631e-014	-1.75399e-014	-5.13825e-015	-7.79971e-015	-1.55016e-016	-6.60208e-015	-3.50886e-015	-5.97027e-015	4.98051e-015	-1.54611e-014	2.30602e-015	-1.69126e-014	-1.10564e-014	-1.35681e-015	-5.58254e-015	-3.47631e-015	3.76483e-016	2.69588e-015	4.64306e-015	9.04225e-015	1.0227e-014	6.31645e-015	2.55994e-015	2.53859e-015
-1.41374e-014	-1.24655e-014	-1.75334e-014	-5.29513e-015	-7.67807e-015	-3.28633e-016	-6.67171e-015	-3.69886e-015	-5.82753e-015	4.8785e-015	-1.52604e-014	1.48306e-015	-1.65545e-014	-1.1083e-014	-1.09949e-015	-5.43853e-015	-3.46592e-015	3.2022e-016	2.34946e-015	4.38128e-015	8.97149e-015	9.93296e-015	5.74894e-015	2.07533e-015	1.69066e-015
-1.38109e-014	-1.27342e-014	-1.75003e-014	-5.45162e-015	-7.55936e-015	-5.00721e-016	-6.72575e-015	-3.83654e-015	-5.63204e-015	4.7746e-015	-1.49777e-014	6.55377e-016	-1.61596e-014	-1.10658e-014	-8.36137e-016	-5.30939e-015	-3.4575e-015	2.60124e-016	1.99304e-015	4.11955e-015	8.8861e-015	9.64459e-015	5.15977e-015	1.58845e-015	8.57594e-016
-1.34838e-014	-1.29716e-014	-1.74416e-014	-5.60685e-015	-7.44432e-015	-6.70051e-016	-6.76323e-015	-3.92009e-015	-5.38683e-015	4.66803e-015	-1.46175e-014	-1.72016e-016	-1.57339e-014	-1.10082e-014	-5.69126e-016	-5.19604e-015	-3.45183e-015	1.95758e-016	1.62806e-015	3.85936e-015	8.78537e-015	9.3617e-015	4.55153e-015	1.09845e-015	4.10856e-017
-1.31594e-014	-1.31795e-014	-1.73583e-014	-5.75949e-015	-7.33307e-015	-8.35016e-016	-6.78298e-015	-3.94821e-015	-5.09559e-015	4.55827e-015	-1.41855e-014	-9.94024e-016	-1.52835e-014	-1.09145e-014	-3.00564e-016	-5.09942e-015	-3.44951e-015	1.27545e-016	1.25607e-015	3.60195e-015	8.66886e-015	9.08429e-015	3.92592e-015	6.05036e-016	-7.5659e-016
-1.28412e-014	-1.33604e-014	-1.72526e-014	-5.90817e-015	-7.2262e-015	-9.94281e-016	-6.78435e-015	-3.92009e-015	-4.76261e-015	4.44467e-015	-1.36887e-014	-1.80554e-015	-1.48152e-014	-1.07891e-014	-3.29865e-017	-5.02023e-015	-3.44978e-015	5.60679e-017	8.78116e-016	3.34785e-015	8.53558e-015	8.81209e-015	3.28514e-015	1.07907e-016	-1.53434e-015
-1.25321e-014	-1.35171e-014	-1.71263e-014	-6.05137e-015	-7.12341e-015	-1.14591e-015	-6.76576e-015	-3.83514e-015	-4.3918e-015	4.32743e-015	-1.31344e-014	-2.60109e-015	-1.43355e-014	-1.06367e-014	2.31525e-016	-4.95904e-015	-3.45289e-015	-1.83193e-017	4.95142e-016	3.09812e-015	8.38518e-015	8.54514e-015	2.6322e-015	-3.93203e-016	-2.29133e-015
-1.22349e-014	-1.36522e-014	-1.69815e-014	-6.18816e-015	-7.02456e-015	-1.28896e-015	-6.72627e-015	-3.69302e-015	-3.98809e-015	4.20604e-015	-1.25306e-014	-3.37629e-015	-1.38513e-014	-1.04619e-014	4.91411e-016	-4.91495e-015	-3.45921e-015	-9.53592e-017	1.08405e-016	2.8533e-015	8.21713e-015	8.2835e-015	1.97003e-015	-8.98159e-016	-3.02649e-015
-1.19525e-014	-1.37687e-014	-1.682e-014	-6.31689e-015	-6.92958e-015	-1.42253e-015	-6.66514e-015	-3.49395e-015	-3.55648e-015	4.08039e-015	-1.18853e-014	-4.12752e-015	-1.33695e-014	-1.02701e-014	7.44583e-016	-4.88766e-015	-3.46931e-015	-1.74922e-016	-2.80525e-016	2.61531e-015	8.03223e-015	8.02732e-015	1.3009e-015	-1.40722e-015	-3.73938e-015
-1.1687e-014	-1.38696e-014	-1.66434e-014	-6.43625e-015	-6.83857e-015	-1.54562e-015	-6.58175e-015	-3.2388e-015	-3.10246e-015	3.9506e-015	-1.1207e-014	-4.8509e-015	-1.28969e-014	-1.00669e-014	9.8912e-016	-4.87677e-015	-3.4828e-015	-2.56136e-016	-6.69148e-016	2.38477e-015	7.83057e-015	7.77581e-015	6.27207e-016	-1.9205e-015	-4.42937e-015
-1.14401e-014	-1.3958e-014	-1.64543e-014	-6.54457e-015	-6.75158e-015	-1.6564e-015	-6.4758e-015	-2.92899e-015	-2.63103e-015	3.8164e-015	-1.05043e-014	-5.5428e-015	-1.24403e-014	-9.85823e-015	1.22302e-015	-4.8811e-015	-3.50039e-015	-3.38764e-016	-1.05573e-015	2.1625e-015	7.61119e-015	7.52828e-015	-4.89895e-017	-2.43796e-015	-5.09598e-015
-1.12139e-014	-1.40373e-014	-1.62555e-014	-6.6415e-015	-6.6682e-015	-1.75413e-015	-6.34725e-015	-2.56657e-015	-2.14766e-015	3.67728e-015	-9.78658e-015	-6.20085e-015	-1.20062e-014	-9.64956e-015	1.44454e-015	-4.90027e-015	-3.52222e-015	-4.22415e-016	-1.43838e-015	1.94921e-015	7.37492e-015	7.2843e-015	-7.25479e-016	-2.95992e-015	-5.73903e-015
-1.10096e-014	-1.41106e-014	-1.60494e-014	-6.72574e-015	-6.58781e-015	-1.83823e-015	-6.19594e-015	-2.15372e-015	-1.65835e-015	3.53379e-015	-9.0631e-015	-6.82277e-015	-1.15999e-014	-9.44606e-015	1.65265e-015	-4.93294e-015	-3.54836e-015	-5.06376e-016	-1.8153e-015	1.74546e-015	7.122e-015	7.04351e-015	-1.40006e-015	-3.48677e-015	-6.35909e-015
-1.08275e-014	-1.41816e-014	-1.58379e-014	-6.79649e-015	-6.51005e-015	-1.90786e-015	-6.02177e-015	-1.69301e-015	-1.16861e-015	3.38616e-015	-8.34239e-015	-7.40631e-015	-1.12272e-014	-9.25304e-015	1.84537e-015	-4.97667e-015	-3.57973e-015	-5.89778e-016	-2.18451e-015	1.552e-015	6.8531e-015	6.80463e-015	-2.07038e-015	-4.01797e-015	-6.95688e-015
-1.06683e-014	-1.42537e-014	-1.56233e-014	-6.85283e-015	-6.43412e-015	-1.96262e-015	-5.82557e-015	-1.18686e-015	-6.835e-016	3.23392e-015	-7.63304e-015	-7.95005e-015	-1.08927e-014	-9.07535e-015	2.02224e-015	-5.02978e-015	-3.61699e-015	-6.72809e-016	-2.5436e-015	1.36907e-015	6.56837e-015	6.56635e-015	-2.73538e-015	-4.55358e-015	-7.53334e-015
-1.05317e-014	-1.43295e-014	-1.54079e-014	-6.89471e-015	-6.35949e-015	-2.00181e-015	-5.6078e-015	-6.38445e-016	-2.0808e-016	3.0772e-015	-6.94326e-015	-8.45287e-015	-1.06008e-014	-8.91771e-015	2.18246e-015	-5.08975e-015	-3.66035e-015	-7.54361e-016	-2.89141e-015	1.19592e-015	6.26864e-015	6.32877e-015	-3.39317e-015	-5.09293e-015	-8.08963e-015
-1.04179e-014	-1.44117e-014	-1.51933e-014	-6.92168e-015	-6.28605e-015	-2.02475e-015	-5.36926e-015	-5.19268e-017	2.52458e-016	2.91609e-015	-6.28132e-015	-8.91473e-015	-1.03558e-014	-8.785e-015	2.32501e-015	-5.15448e-015	-3.70986e-015	-8.3461e-016	-3.22636e-015	1.03185e-015	5.95521e-015	6.09104e-015	-4.04207e-015	-5.63569e-015	-8.62671e-015
-1.0326e-014	-1.45028e-014	-1.49816e-014	-6.93307e-015	-6.21283e-015	-2.03172e-015	-5.1116e-015	5.681e-016	6.9339e-016	2.751e-015	-5.65426e-015	-9.3358e-015	-1.01611e-014	-8.68107e-015	2.44956e-015	-5.22144e-015	-3.76618e-015	-9.12524e-016	-3.54626e-015	8.77306e-016	5.62865e-015	5.85179e-015	-4.6812e-015	-6.1814e-015	-9.14583e-015
-1.02552e-014	-1.46055e-014	-1.47744e-014	-6.92875e-015	-6.13945e-015	-2.02307e-015	-4.8363e-015	1.21699e-015	1.1103e-015	2.58185e-015	-5.06884e-015	-9.7168e-015	-1.00189e-014	-8.60949e-015	2.55578e-015	-5.28879e-015	-3.8297e-015	-9.88217e-016	-3.84996e-015	7.31558e-016	5.29001e-015	5.60994e-015	-5.30947e-015	-6.72997e-015	-9.64815e-015
-1.0204e-014	-1.47221e-014	-1.45738e-014	-6.90818e-015	-6.06558e-015	-1.99918e-015	-4.54528e-015	1.88926e-015	1.49839e-015	2.40832e-015	-4.53112e-015	-1.00594e-014	-9.93183e-015	-8.57353e-015	2.64275e-015	-5.35382e-015	-3.90032e-015	-1.06139e-015	-4.13569e-015	5.93663e-016	4.94073e-015	5.36461e-015	-5.92611e-015	-7.28061e-015	-1.01352e-014
-1.017e-014	-1.48549e-014	-1.43815e-014	-6.87172e-015	-5.99084e-015	-1.96051e-015	-4.24037e-015	2.57982e-015	1.854e-015	2.23006e-015	-4.04624e-015	-1.03646e-014	-9.90073e-015	-8.57612e-015	2.71056e-015	-5.41442e-015	-3.97862e-015	-1.13202e-015	-4.4029e-015	4.6235e-016	4.58168e-015	5.11459e-015	-6.53066e-015	-7.83289e-015	-1.06086e-014
-1.01515e-014	-1.50056e-014	-1.41991e-014	-6.81985e-015	-5.91472e-015	-1.90873e-015	-3.92358e-015	3.283e-015	2.17274e-015	2.04659e-015	-3.61931e-015	-1.06358e-014	-9.92656e-015	-8.61956e-015	2.76007e-015	-5.46859e-015	-4.06536e-015	-1.19939e-015	-4.65097e-015	3.36233e-016	4.21454e-015	4.85938e-015	-7.123e-015	-8.38595e-015	-1.107e-014
-1.01465e-014	-1.51759e-014	-1.40281e-014	-6.75288e-015	-5.8373e-015	-1.84433e-015	-3.59806e-015	3.9933e-015	2.45079e-015	1.85748e-015	-3.25425e-015	-1.08759e-014	-1.00095e-014	-8.70595e-015	2.79132e-015	-5.51427e-015	-4.16043e-015	-1.26382e-015	-4.87966e-015	2.13416e-016	3.8401e-015	4.59778e-015	-7.7032e-015	-8.93889e-015	-1.15211e-014
-1.01535e-014	-1.5367e-014	-1.38698e-014	-6.67104e-015	-5.75883e-015	-1.76906e-015	-3.26729e-015	4.70481e-015	2.68515e-015	1.66263e-015	-2.95472e-015	-1.10876e-014	-1.01488e-014	-8.83606e-015	2.80462e-015	-5.54935e-015	-4.26412e-015	-1.32527e-015	-5.08925e-015	9.23661e-017	3.45933e-015	4.32869e-015	-8.27142e-015	-9.49131e-015	-1.19636e-014
-1.017e-014	-1.55794e-014	-1.37256e-014	-6.57537e-015	-5.67921e-015	-1.68405e-015	-2.93439e-015	5.41123e-015	2.87306e-015	1.4619e-015	-2.72295e-015	-1.1275e-014	-1.03435e-014	-9.01139e-015	2.80045e-015	-5.57259e-015	-4.3763e-015	-1.38389e-015	-5.27951e-015	-2.93523e-017	3.07302e-015	4.05128e-015	-8.82832e-015	-1.00428e-014	-1.23992e-014
-1.01933e-014	-1.5814e-014	-1.35965e-014	-6.46667e-015	-5.59849e-015	-1.59068e-015	-2.60233e-015	6.10589e-015	3.01191e-015	1.25451e-015	-2.56035e-015	-1.14422e-014	-1.05921e-014	-9.23205e-015	2.77982e-015	-5.58268e-015	-4.49731e-015	-1.43995e-015	-5.45068e-015	-1.52804e-016	2.68224e-015	3.76382e-015	-9.37437e-015	-1.05918e-014	-1.28292e-014
-1.02213e-014	-1.60717e-014	-1.34833e-014	-6.34674e-015	-5.51744e-015	-1.49162e-015	-2.27444e-015	6.7826e-015	3.09992e-015	1.03984e-015	-2.46764e-015	-1.15933e-014	-1.08932e-014	-9.49798e-015	2.74285e-015	-5.57847e-015	-4.62712e-015	-1.49395e-015	-5.60369e-015	-2.81078e-016	2.2881e-015	3.46526e-015	-9.90983e-015	-1.11381e-014	-1.32549e-014
-1.0251e-014	-1.63522e-014	-1.33863e-014	-6.21717e-015	-5.43664e-015	-1.38905e-015	-1.95456e-015	7.43519e-015	3.13526e-015	8.16972e-016	-2.44565e-015	-1.17318e-014	-1.12438e-014	-9.80883e-015	2.69005e-015	-5.55921e-015	-4.76514e-015	-1.54655e-015	-5.73921e-015	-4.16014e-016	1.89193e-015	3.15477e-015	-1.04361e-014	-1.16804e-014	-1.36779e-014
-1.02802e-014	-1.66553e-014	-1.33066e-014	-6.07909e-015	-5.35643e-015	-1.28538e-015	-1.64643e-015	8.05775e-015	3.11703e-015	5.85132e-016	-2.49378e-015	-1.18618e-014	-1.16405e-014	-1.01633e-014	2.62292e-015	-5.52449e-015	-4.91107e-015	-1.59823e-015	-5.85792e-015	-5.59677e-016	1.49509e-015	2.83174e-015	-1.09544e-014	-1.2218e-014	-1.40994e-014
-1.03063e-014	-1.69801e-014	-1.32447e-014	-5.9344e-015	-5.27766e-015	-1.18264e-015	-1.35344e-015	8.64436e-015	3.04416e-015	3.44031e-016	-2.61041e-015	-1.19874e-014	-1.20801e-014	-1.056e-014	2.5423e-015	-5.47441e-015	-5.06503e-015	-1.64975e-015	-5.96149e-015	-7.14566e-016	1.09769e-015	2.49584e-015	-1.14657e-014	-1.27496e-014	-1.45207e-014
-1.03268e-014	-1.73265e-014	-1.32012e-014	-5.78445e-015	-5.20098e-015	-1.08327e-015	-1.07915e-015	9.18864e-015	2.9162e-015	9.30324e-017	-2.79352e-015	-1.21137e-014	-1.25594e-014	-1.09972e-014	2.44883e-015	-5.40917e-015	-5.22711e-015	-1.70218e-015	-6.05137e-015	-8.82869e-016	7.0091e-016	2.1457e-015	-1.1971e-014	-1.32744e-014	-1.49422e-014
-1.03404e-014	-1.7693e-014	-1.31765e-014	-5.63126e-015	-5.12725e-015	-9.89364e-016	-8.26705e-016	9.68565e-015	2.7329e-015	-1.69063e-016	-3.0409e-015	-1.22435e-014	-1.30745e-014	-1.1473e-014	2.34354e-015	-5.32941e-015	-5.39639e-015	-1.75678e-015	-6.12898e-015	-1.0662e-015	3.05468e-016	1.78057e-015	-1.2471e-014	-1.37914e-014	-1.53649e-014
-1.03458e-014	-1.80788e-014	-1.31701e-014	-5.47652e-015	-5.05786e-015	-9.03475e-016	-5.99689e-016	1.01299e-014	2.49422e-015	-4.42561e-016	-3.34902e-015	-1.23805e-014	-1.36209e-014	-1.19849e-014	2.22658e-015	-5.2361e-015	-5.57171e-015	-1.81456e-015	-6.19612e-015	-1.26651e-015	-8.82183e-017	1.39966e-015	-1.29667e-014	-1.43001e-014	-1.57897e-014
-1.03417e-014	-1.8483e-014	-1.31825e-014	-5.3229e-015	-4.99382e-015	-8.2853e-016	-4.0118e-016	1.05165e-014	2.20087e-015	-7.27541e-016	-3.71459e-015	-1.25273e-014	-1.41947e-014	-1.25304e-014	2.09949e-015	-5.13045e-015	-5.75323e-015	-1.87619e-015	-6.25481e-015	-1.48517e-015	-4.79766e-016	1.00329e-015	-1.34591e-014	-1.47994e-014	-1.6217e-014
-1.03269e-014	-1.89039e-014	-1.32146e-014	-5.17238e-015	-4.93605e-015	-7.66137e-016	-2.33605e-016	1.08408e-014	1.85418e-015	-1.02451e-015	-4.13355e-015	-1.26873e-014	-1.47914e-014	-1.31064e-014	1.96342e-015	-5.0142e-015	-5.93972e-015	-1.94256e-015	-6.30716e-015	-1.72379e-015	-8.68528e-016	5.91662e-016	-1.39488e-014	-1.52888e-014	-1.66472e-014
-1.02997e-014	-1.93395e-014	-1.32655e-014	-5.02639e-015	-4.88602e-015	-7.18299e-016	-9.95738e-017	1.10995e-014	1.45587e-015	-1.33334e-015	-4.60192e-015	-1.28628e-014	-1.54063e-014	-1.37103e-014	1.81862e-015	-4.88913e-015	-6.13035e-015	-2.01492e-015	-6.35553e-015	-1.98297e-015	-1.25414e-015	1.64146e-016	-1.44369e-014	-1.57671e-014	-1.70806e-014
-1.02601e-014	-1.97883e-014	-1.33355e-014	-4.88695e-015	-4.84492e-015	-6.87393e-016	-1.84204e-018	1.12886e-014	1.00787e-015	-1.65486e-015	-5.11468e-015	-1.30567e-014	-1.60356e-014	-1.43387e-014	1.66602e-015	-4.75732e-015	-6.32444e-015	-2.09388e-015	-6.40237e-015	-2.26386e-015	-1.63681e-015	-2.79207e-016	-1.4924e-014	-1.62332e-014	-1.75168e-014
-1.02084e-014	-2.02487e-014	-1.34243e-014	-4.7563e-015	-4.81348e-015	-6.7514e-016	5.82855e-017	1.14055e-014	5.12343e-016	-1.98899e-015	-5.66687e-015	-1.32708e-014	-1.66749e-014	-1.49881e-014	1.5058e-015	-4.62128e-015	-6.52129e-015	-2.18027e-015	-6.4499e-015	-2.56719e-015	-2.01579e-015	-7.38538e-016	-1.541e-014	-1.66868e-014	-1.79555e-014
-1.01449e-014	-2.07186e-014	-1.3532e-014	-4.63693e-015	-4.7932e-015	-6.83819e-016	7.98335e-017	1.14482e-014	-2.80559e-017	-2.33581e-015	-6.2542e-015	-1.3505e-014	-1.73204e-014	-1.56553e-014	1.33828e-015	-4.48403e-015	-6.71932e-015	-2.27539e-015	-6.50093e-015	-2.89264e-015	-2.39067e-015	-1.21347e-015	-1.58947e-014	-1.7127e-014	-1.83966e-014
-1.00698e-014	-2.1196e-014	-1.36582e-014	-4.52984e-015	-4.78589e-015	-7.15419e-016	6.14405e-017	1.14158e-014	-6.09954e-016	-2.69512e-015	-6.8718e-015	-1.37601e-014	-1.79684e-014	-1.63373e-014	1.1644e-015	-4.34725e-015	-6.91739e-015	-2.37989e-015	-6.55736e-015	-3.2402e-015	-2.76092e-015	-1.70237e-015	-1.63781e-014	-1.75525e-014	-1.88394e-014
-9.98391e-015	-2.16792e-014	-1.38031e-014	-4.43669e-015	-4.79218e-015	-7.70454e-016	2.22107e-018	1.13074e-014	-1.23019e-015	-3.06667e-015	-7.51402e-015	-1.40363e-014	-1.86151e-014	-1.70309e-014	9.84947e-016	-4.21371e-015	-7.11434e-015	-2.4941e-015	-6.62041e-015	-3.60957e-015	-3.12649e-015	-2.2046e-015	-1.68603e-014	-1.79627e-014	-1.9283e-014
-9.88851e-015	-2.21664e-014	-1.39662e-014	-4.35991e-015	-4.81311e-015	-8.49709e-016	-9.78347e-017	1.11224e-014	-1.88483e-015	-3.45005e-015	-8.17595e-015	-1.43326e-014	-1.92568e-014	-1.77323e-014	8.00292e-016	-4.08628e-015	-7.30834e-015	-2.61838e-015	-6.69166e-015	-4.00016e-015	-3.48712e-015	-2.71893e-015	-1.73406e-014	-1.83567e-014	-1.97268e-014
-9.78528e-015	-2.26562e-014	-1.41476e-014	-4.30095e-015	-4.84944e-015	-9.53795e-016	-2.38425e-016	1.08621e-014	-2.57042e-015	-3.8439e-015	-8.8532e-015	-1.46467e-014	-1.98904e-014	-1.8439e-014	6.11124e-016	-3.96757e-015	-7.49768e-015	-2.75343e-015	-6.77297e-015	-4.41041e-015	-3.84223e-015	-3.2446e-015	-1.78186e-014	-1.87341e-014	-2.01701e-014
-9.67588e-015	-2.31466e-014	-1.43468e-014	-4.26058e-015	-4.90203e-015	-1.0831e-015	-4.18673e-016	1.05279e-014	-3.28296e-015	-4.24699e-015	-9.54074e-015	-1.49774e-014	-2.05128e-014	-1.91477e-014	4.17758e-016	-3.86017e-015	-7.6809e-015	-2.8995e-015	-6.86615e-015	-4.83887e-015	-4.19191e-015	-3.77993e-015	-1.82929e-014	-1.90939e-014	-2.06119e-014
-9.56266e-015	-2.36366e-014	-1.45644e-014	-4.24029e-015	-4.9709e-015	-1.23759e-015	-6.36839e-016	1.01221e-014	-4.01818e-015	-4.65782e-015	-1.02336e-014	-1.53226e-014	-2.11217e-014	-1.98561e-014	2.20459e-016	-3.76662e-015	-7.85661e-015	-3.05672e-015	-6.97174e-015	-5.28374e-015	-4.53603e-015	-4.32364e-015	-1.87625e-014	-1.94359e-014	-2.10509e-014
-9.44804e-015	-2.41247e-014	-1.48001e-014	-4.24051e-015	-5.05607e-015	-1.41693e-015	-8.90821e-016	9.64792e-015	-4.771e-015	-5.07522e-015	-1.09273e-014	-1.56787e-014	-2.17143e-014	-2.05615e-014	1.98305e-017	-3.68909e-015	-8.0235e-015	-3.22446e-015	-7.09127e-015	-5.74207e-015	-4.87423e-015	-4.87477e-015	-1.92256e-014	-1.97598e-014	-2.14863e-014
-9.33506e-015	-2.46103e-014	-1.50533e-014	-4.26188e-015	-5.15835e-015	-1.62006e-015	-1.17841e-015	9.10822e-015	-5.53664e-015	-5.49689e-015	-1.16178e-014	-1.60427e-014	-2.22886e-014	-2.12615e-014	-1.83356e-016	-3.62973e-015	-8.17986e-015	-3.4023e-015	-7.22505e-015	-6.21137e-015	-5.20631e-015	-5.43101e-015	-1.96808e-014	-2.00651e-014	-2.19166e-014
-9.22653e-015	-2.50917e-014	-1.53244e-014	-4.30502e-015	-5.27739e-015	-1.84595e-015	-1.49698e-015	8.50731e-015	-6.31025e-015	-5.921e-015	-1.23003e-014	-1.64113e-014	-2.28424e-014	-2.19539e-014	-3.89245e-016	-3.59046e-015	-8.32426e-015	-3.58993e-015	-7.37309e-015	-6.68904e-015	-5.53145e-015	-5.99006e-015	-2.01265e-014	-2.03513e-014	-2.234e-014
-9.12548e-015	-2.5568e-014	-1.56135e-014	-4.36973e-015	-5.41237e-015	-2.09307e-015	-1.84316e-015	7.85026e-015	-7.08638e-015	-6.34519e-015	-1.29705e-014	-1.67805e-014	-2.33741e-014	-2.26362e-014	-5.98092e-016	-3.57265e-015	-8.45605e-015	-3.78651e-015	-7.53562e-015	-7.17211e-015	-5.84939e-015	-6.55029e-015	-2.05599e-014	-2.06181e-014	-2.27554e-014
-9.03537e-015	-2.60391e-014	-1.59203e-014	-4.45603e-015	-5.56278e-015	-2.35937e-015	-2.21249e-015	7.14306e-015	-7.86015e-015	-6.76712e-015	-1.36244e-014	-1.71456e-014	-2.38824e-014	-2.33061e-014	-8.09191e-016	-3.57776e-015	-8.5736e-015	-3.99087e-015	-7.71254e-015	-7.65666e-015	-6.15845e-015	-7.10979e-015	-2.09786e-014	-2.0866e-014	-2.31611e-014
-8.9593e-015	-2.65038e-014	-1.6244e-014	-4.56333e-015	-5.72767e-015	-2.64232e-015	-2.60124e-015	6.39185e-015	-8.62625e-015	-7.18466e-015	-1.42586e-014	-1.75013e-014	-2.43658e-014	-2.39619e-014	-1.02177e-015	-3.60678e-015	-8.67501e-015	-4.20232e-015	-7.90323e-015	-8.1388e-015	-6.45813e-015	-7.66549e-015	-2.13805e-014	-2.10946e-014	-2.35556e-014
-8.90021e-015	-2.69615e-014	-1.65845e-014	-4.69038e-015	-5.90564e-015	-2.93919e-015	-3.00485e-015	5.60401e-015	-9.3793e-015	-7.59426e-015	-1.48698e-014	-1.78431e-014	-2.48232e-014	-2.46019e-014	-1.23522e-015	-3.65964e-015	-8.75924e-015	-4.41943e-015	-8.10667e-015	-8.61479e-015	-6.74783e-015	-8.2155e-015	-2.17633e-014	-2.13039e-014	-2.39375e-014
-8.86194e-015	-2.74115e-014	-1.69415e-014	-4.8363e-015	-6.09543e-015	-3.24649e-015	-3.41805e-015	4.78749e-015	-1.01134e-014	-7.99239e-015	-1.54551e-014	-1.81673e-014	-2.52543e-014	-2.52247e-014	-1.44951e-015	-3.7363e-015	-8.82525e-015	-4.64081e-015	-8.3214e-015	-9.0809e-015	-7.02626e-015	-8.75737e-015	-2.21242e-014	-2.14946e-014	-2.43045e-014
-8.84737e-015	-2.78533e-014	-1.7315e-014	-4.99984e-015	-6.29515e-015	-3.56155e-015	-3.83584e-015	3.94958e-015	-1.0823e-014	-8.37589e-015	-1.60115e-014	-1.84692e-014	-2.56587e-014	-2.58289e-014	-1.66375e-015	-3.83662e-015	-8.8721e-015	-4.86422e-015	-8.5458e-015	-9.53318e-015	-7.29198e-015	-9.28886e-015	-2.24609e-014	-2.16666e-014	-2.4655e-014
-8.8588e-015	-2.82866e-014	-1.77044e-014	-5.17921e-015	-6.5032e-015	-3.88067e-015	-4.25364e-015	3.09848e-015	-1.15034e-014	-8.74136e-015	-1.6536e-014	-1.8744e-014	-2.60361e-014	-2.64129e-014	-1.87744e-015	-3.95986e-015	-8.89884e-015	-5.08783e-015	-8.77785e-015	-9.96742e-015	-7.54351e-015	-9.80699e-015	-2.27703e-014	-2.18199e-014	-2.49872e-014
-8.89951e-015	-2.87111e-014	-1.81097e-014	-5.37198e-015	-6.71735e-015	-4.19952e-015	-4.66688e-015	2.24289e-015	-1.21493e-014	-9.08599e-015	-1.70258e-014	-1.89868e-014	-2.6386e-014	-2.69752e-014	-2.08987e-015	-4.1048e-015	-8.90518e-015	-5.30964e-015	-9.0156e-015	-1.03805e-014	-7.77883e-015	-1.03094e-014	-2.30501e-014	-2.19542e-014	-2.53002e-014
-8.97231e-015	-2.91273e-014	-1.85305e-014	-5.57599e-015	-6.93494e-015	-4.5145e-015	-5.06928e-015	1.39138e-015	-1.27557e-014	-9.40665e-015	-1.74787e-014	-1.91942e-014	-2.67075e-014	-2.75148e-014	-2.29985e-015	-4.2697e-015	-8.89018e-015	-5.52698e-015	-9.2569e-015	-1.0768e-014	-7.99651e-015	-1.0794e-014	-2.32979e-014	-2.20699e-014	-2.55919e-014
-9.07935e-015	-2.95354e-014	-1.89661e-014	-5.78888e-015	-7.15375e-015	-4.82155e-015	-5.45543e-015	5.52777e-016	-1.33186e-014	-9.70052e-015	-1.78928e-014	-1.93629e-014	-2.70016e-014	-2.80309e-014	-2.50614e-015	-4.45301e-015	-8.85354e-015	-5.7375e-015	-9.49872e-015	-1.11263e-014	-8.19518e-015	-1.12579e-014	-2.35113e-014	-2.21678e-014	-2.58606e-014
-9.22223e-015	-2.9935e-014	-1.94155e-014	-6.00856e-015	-7.37066e-015	-5.11682e-015	-5.82049e-015	-2.64329e-016	-1.38327e-014	-9.96375e-015	-1.82665e-014	-1.949e-014	-2.72681e-014	-2.85225e-014	-2.7078e-015	-4.65216e-015	-8.79487e-015	-5.93838e-015	-9.7381e-015	-1.14521e-014	-8.37311e-015	-1.16985e-014	-2.36889e-014	-2.22479e-014	-2.61046e-014
-9.4023e-015	-3.03261e-014	-1.98785e-014	-6.23217e-015	-7.5836e-015	-5.3959e-015	-6.15935e-015	-1.05178e-015	-1.42941e-014	-1.01932e-014	-1.8598e-014	-1.95722e-014	-2.75074e-014	-2.89882e-014	-2.90443e-015	-4.86462e-015	-8.71428e-015	-6.12717e-015	-9.97263e-015	-1.17423e-014	-8.52817e-015	-1.21131e-014	-2.38285e-014	-2.23108e-014	-2.63222e-014
-9.62189e-015	-3.07089e-014	-2.03546e-014	-6.45609e-015	-7.78986e-015	-5.65461e-015	-6.46726e-015	-1.80075e-015	-1.46994e-014	-1.03862e-014	-1.88859e-014	-1.96069e-014	-2.772e-014	-2.94273e-014	-3.09443e-015	-5.08775e-015	-8.61221e-015	-6.30177e-015	-1.01998e-014	-1.19942e-014	-8.65917e-015	-1.25001e-014	-2.3928e-014	-2.23573e-014	-2.65124e-014
-9.88269e-015	-3.10835e-014	-2.0843e-014	-6.6772e-015	-7.98693e-015	-5.88937e-015	-6.73921e-015	-2.50348e-015	-1.50451e-014	-1.05402e-014	-1.9129e-014	-1.95922e-014	-2.79068e-014	-2.9839e-014	-3.27662e-015	-5.31798e-015	-8.48899e-015	-6.45961e-015	-1.04161e-014	-1.22051e-014	-8.76426e-015	-1.28574e-014	-2.39861e-014	-2.23878e-014	-2.66742e-014
-1.01853e-014	-3.145e-014	-2.13425e-014	-6.89265e-015	-8.17245e-015	-6.09644e-015	-6.97157e-015	-3.15217e-015	-1.53288e-014	-1.06527e-014	-1.93266e-014	-1.95265e-014	-2.80687e-014	-3.02225e-014	-3.45005e-015	-5.55252e-015	-8.34513e-015	-6.5982e-015	-1.06186e-014	-1.23722e-014	-8.84155e-015	-1.31831e-014	-2.40009e-014	-2.24031e-014	-2.68057e-014
-1.05302e-014	-3.18077e-014	-2.18525e-014	-7.09937e-015	-8.34374e-015	-6.27292e-015	-7.16034e-015	-3.73979e-015	-1.55487e-014	-1.07218e-014	-1.9478e-014	-1.94093e-014	-2.82059e-014	-3.05772e-014	-3.61353e-015	-5.7882e-015	-8.18242e-015	-6.7148e-015	-1.08046e-014	-1.24934e-014	-8.88933e-015	-1.3476e-014	-2.39714e-014	-2.24031e-014	-2.6906e-014
-1.0917e-014	-3.21568e-014	-2.23718e-014	-7.29417e-015	-8.49801e-015	-6.4157e-015	-7.30177e-015	-4.26035e-015	-1.57024e-014	-1.07458e-014	-1.95828e-014	-1.92404e-014	-2.83196e-014	-3.09021e-014	-3.76616e-015	-6.02177e-015	-8.00123e-015	-6.80681e-015	-1.09714e-014	-1.25675e-014	-8.9052e-015	-1.37346e-014	-2.38974e-014	-2.23884e-014	-2.6974e-014
-1.13451e-014	-3.24967e-014	-2.28995e-014	-7.47375e-015	-8.63278e-015	-6.52225e-015	-7.39322e-015	-4.70819e-015	-1.57889e-014	-1.07231e-014	-1.96409e-014	-1.90197e-014	-2.84101e-014	-3.11965e-014	-3.90704e-015	-6.24942e-015	-7.80254e-015	-6.87205e-015	-1.11166e-014	-1.25937e-014	-8.88783e-015	-1.39577e-014	-2.37791e-014	-2.23597e-014	-2.70093e-014
-1.18137e-014	-3.28271e-014	-2.34342e-014	-7.63516e-015	-8.74643e-015	-6.58995e-015	-7.43242e-015	-5.07754e-015	-1.58076e-014	-1.06537e-014	-1.96526e-014	-1.87489e-014	-2.84788e-014	-3.14596e-014	-4.03486e-015	-6.46777e-015	-7.58774e-015	-6.90844e-015	-1.12376e-014	-1.25711e-014	-8.83595e-015	-1.41443e-014	-2.36164e-014	-2.23173e-014	-2.70104e-014
-1.23214e-014	-3.31481e-014	-2.39747e-014	-7.7756e-015	-8.83662e-015	-6.61699e-015	-7.41784e-015	-5.36463e-015	-1.57584e-014	-1.05367e-014	-1.96177e-014	-1.84304e-014	-2.85265e-014	-3.16915e-014	-4.14816e-015	-6.67358e-015	-7.35794e-015	-6.91395e-015	-1.13322e-014	-1.24998e-014	-8.74783e-015	-1.42933e-014	-2.34094e-014	-2.22619e-014	-2.69771e-014
-1.28669e-014	-3.34591e-014	-2.45198e-014	-7.89198e-015	-8.90104e-015	-6.60141e-015	-7.34771e-015	-5.56695e-015	-1.56423e-014	-1.03725e-014	-1.95368e-014	-1.8066e-014	-2.85551e-014	-3.1892e-014	-4.24636e-015	-6.86308e-015	-7.11424e-015	-6.88704e-015	-1.13987e-014	-1.23799e-014	-8.62239e-015	-1.44045e-014	-2.31584e-014	-2.21935e-014	-2.69089e-014
-1.34476e-014	-3.37597e-014	-2.50673e-014	-7.98107e-015	-8.9387e-015	-6.54231e-015	-7.22176e-015	-5.6823e-015	-1.546e-014	-1.01611e-014	-1.94111e-014	-1.76578e-014	-2.85655e-014	-3.20605e-014	-4.32809e-015	-7.03365e-015	-6.85797e-015	-6.82633e-015	-1.14353e-014	-1.22121e-014	-8.45834e-015	-1.44775e-014	-2.28651e-014	-2.21122e-014	-2.68052e-014
-1.40615e-014	-3.40488e-014	-2.56157e-014	-8.04067e-015	-8.94835e-015	-6.43927e-015	-7.04051e-015	-5.70898e-015	-1.52129e-014	-9.90324e-015	-1.92412e-014	-1.72095e-014	-2.85594e-014	-3.21966e-014	-4.3927e-015	-7.18202e-015	-6.59071e-015	-6.73087e-015	-1.14409e-014	-1.1997e-014	-8.25532e-015	-1.45124e-014	-2.25311e-014	-2.20184e-014	-2.6665e-014
-1.47061e-014	-3.43258e-014	-2.61631e-014	-8.06842e-015	-8.92862e-015	-6.29176e-015	-6.80431e-015	-5.64653e-015	-1.49031e-014	-9.60005e-015	-1.90287e-014	-1.67253e-014	-2.85382e-014	-3.23005e-014	-4.43932e-015	-7.30567e-015	-6.31396e-015	-6.60014e-015	-1.14136e-014	-1.17362e-014	-8.01277e-015	-1.45095e-014	-2.21576e-014	-2.19121e-014	-2.64883e-014
-1.53786e-014	-3.45898e-014	-2.6708e-014	-8.06253e-015	-8.87888e-015	-6.10077e-015	-6.51459e-015	-5.49523e-015	-1.45339e-014	-9.25335e-015	-1.87754e-014	-1.62085e-014	-2.85033e-014	-3.23724e-014	-4.46712e-015	-7.40183e-015	-6.02962e-015	-6.43298e-015	-1.1353e-014	-1.1432e-014	-7.73053e-015	-1.44688e-014	-2.17467e-014	-2.17935e-014	-2.62746e-014
-1.60756e-014	-3.48393e-014	-2.72491e-014	-8.02109e-015	-8.79872e-015	-5.86693e-015	-6.17345e-015	-5.25712e-015	-1.41094e-014	-8.86547e-015	-1.84839e-014	-1.56636e-014	-2.84565e-014	-3.24119e-014	-4.47622e-015	-7.46891e-015	-5.73963e-015	-6.22956e-015	-1.12584e-014	-1.1086e-014	-7.40853e-015	-1.43908e-014	-2.13008e-014	-2.16623e-014	-2.60238e-014
-1.6793e-014	-3.50728e-014	-2.77837e-014	-7.94327e-015	-8.68829e-015	-5.59173e-015	-5.78324e-015	-4.93422e-015	-1.36335e-014	-8.43895e-015	-1.81562e-014	-1.50956e-014	-2.84002e-014	-3.24195e-014	-4.46577e-015	-7.50562e-015	-5.44581e-015	-5.98939e-015	-1.1129e-014	-1.07012e-014	-7.04809e-015	-1.42766e-014	-2.08229e-014	-2.15184e-014	-2.5736e-014
-1.75276e-014	-3.52889e-014	-2.831e-014	-7.82835e-015	-8.54738e-015	-5.27732e-015	-5.34719e-015	-4.52998e-015	-1.31113e-014	-7.97669e-015	-1.77955e-014	-1.4509e-014	-2.83364e-014	-3.23955e-014	-4.43576e-015	-7.51088e-015	-5.14965e-015	-5.71297e-015	-1.09652e-014	-1.02801e-014	-6.64993e-015	-1.41274e-014	-2.03153e-014	-2.13623e-014	-2.54116e-014
-1.82756e-014	-3.54863e-014	-2.88258e-014	-7.6761e-015	-8.37706e-015	-4.9263e-015	-4.86849e-015	-4.04897e-015	-1.25486e-014	-7.48257e-015	-1.74052e-014	-1.39092e-014	-2.82673e-014	-3.23408e-014	-4.38624e-015	-7.48412e-015	-4.85289e-015	-5.40079e-015	-1.07676e-014	-9.82641e-015	-6.21509e-015	-1.3945e-014	-1.97807e-014	-2.11935e-014	-2.50506e-014
-1.90329e-014	-3.56632e-014	-2.93294e-014	-7.48682e-015	-8.17829e-015	-4.54253e-015	-4.35121e-015	-3.4969e-015	-1.19497e-014	-6.96117e-015	-1.69892e-014	-1.33026e-014	-2.81953e-014	-3.22561e-014	-4.31772e-015	-7.42483e-015	-4.55705e-015	-5.05393e-015	-1.05368e-014	-9.3436e-015	-5.74534e-015	-1.37305e-014	-1.92223e-014	-2.10122e-014	-2.46532e-014
-1.97957e-014	-3.58187e-014	-2.98182e-014	-7.26104e-015	-7.95205e-015	-4.1302e-015	-3.80053e-015	-2.87963e-015	-1.13206e-014	-6.41606e-015	-1.65507e-014	-1.26948e-014	-2.81224e-014	-3.21423e-014	-4.23065e-015	-7.3339e-015	-4.26395e-015	-4.67408e-015	-1.02737e-014	-8.83483e-015	-5.24271e-015	-1.3486e-014	-1.86437e-014	-2.08181e-014	-2.42202e-014
-2.05595e-014	-3.59513e-014	-3.02903e-014	-6.99989e-015	-7.7002e-015	-3.69313e-015	-3.22066e-015	-2.20437e-015	-1.06683e-014	-5.85186e-015	-1.60945e-014	-1.209e-014	-2.80513e-014	-3.20014e-014	-4.12585e-015	-7.21202e-015	-3.97517e-015	-4.26322e-015	-9.97986e-015	-8.30398e-015	-4.7094e-015	-1.32125e-014	-1.80473e-014	-2.06106e-014	-2.37527e-014
-2.132e-014	-3.60592e-014	-3.07443e-014	-6.70463e-015	-7.42456e-015	-3.23664e-015	-2.61805e-015	-1.47909e-015	-9.99921e-015	-5.27388e-015	-1.56254e-014	-1.14931e-014	-2.79849e-014	-3.18345e-014	-4.00422e-015	-7.06016e-015	-3.69231e-015	-3.82338e-015	-9.6569e-015	-7.7554e-015	-4.14821e-015	-1.29119e-014	-1.74365e-014	-2.03894e-014	-2.3252e-014
-2.20733e-014	-3.61418e-014	-3.11782e-014	-6.37791e-015	-7.12754e-015	-2.76554e-015	-1.99816e-015	-7.11807e-016	-9.32035e-015	-4.68704e-015	-1.5148e-014	-1.09091e-014	-2.79258e-014	-3.16436e-014	-3.86655e-015	-6.87995e-015	-3.41673e-015	-3.357e-015	-9.30739e-015	-7.19189e-015	-3.56243e-015	-1.25865e-014	-1.6815e-014	-2.01543e-014	-2.2719e-014
-2.28152e-014	-3.61978e-014	-3.15901e-014	-6.02205e-015	-6.81161e-015	-2.28474e-015	-1.36663e-015	8.91367e-017	-8.63859e-015	-4.09637e-015	-1.46678e-014	-1.03425e-014	-2.78766e-014	-3.14309e-014	-3.71413e-015	-6.67378e-015	-3.14991e-015	-2.86631e-015	-8.93396e-015	-6.61758e-015	-2.95613e-015	-1.22391e-014	-1.61859e-014	-1.99049e-014	-2.2155e-014
-2.35419e-014	-3.62258e-014	-3.19785e-014	-5.63971e-015	-6.47998e-015	-1.7994e-015	-7.29482e-016	9.14273e-016	-7.96087e-015	-3.50656e-015	-1.41896e-014	-9.79822e-015	-2.784e-014	-3.11981e-014	-3.54882e-015	-6.44412e-015	-2.89222e-015	-2.3547e-015	-8.53899e-015	-6.03653e-015	-2.33254e-015	-1.18723e-014	-1.55528e-014	-1.96411e-014	-2.1561e-014
-2.42492e-014	-3.62246e-014	-3.23414e-014	-5.2347e-015	-6.13521e-015	-1.31541e-015	-9.3089e-017	1.75438e-015	-7.29455e-015	-2.92253e-015	-1.3719e-014	-9.27948e-015	-2.78196e-014	-3.09479e-014	-3.37225e-015	-6.19401e-015	-2.64435e-015	-1.82533e-015	-8.12489e-015	-5.45213e-015	-1.69602e-015	-1.14882e-014	-1.49186e-014	-1.93626e-014	-2.09385e-014
-2.49332e-014	-3.61934e-014	-3.26767e-014	-4.81071e-015	-5.77982e-015	-8.38553e-016	5.36013e-016	2.60009e-015	-6.64698e-015	-2.34923e-015	-1.32619e-014	-8.78976e-015	-2.78188e-014	-3.0683e-014	-3.18623e-015	-5.9265e-015	-2.40749e-015	-1.28176e-015	-7.69473e-015	-4.86752e-015	-1.05036e-015	-1.10891e-014	-1.42865e-014	-1.90688e-014	-2.02894e-014
-2.55908e-014	-3.61308e-014	-3.29833e-014	-4.37217e-015	-5.41712e-015	-3.74207e-016	1.15134e-015	3.44148e-015	-6.02509e-015	-1.79157e-015	-1.2824e-014	-8.33266e-015	-2.78398e-014	-3.04063e-014	-2.99241e-015	-5.6453e-015	-2.18222e-015	-7.27722e-016	-7.25204e-015	-4.28553e-015	-4.00156e-016	-1.06766e-014	-1.36593e-014	-1.87593e-014	-1.96153e-014
-2.62192e-014	-3.60364e-014	-3.32604e-014	-3.92396e-015	-5.05003e-015	7.11822e-017	1.74704e-015	4.26952e-015	-5.43533e-015	-1.2548e-015	-1.24107e-014	-7.91091e-015	-2.78846e-014	-3.01205e-014	-2.79284e-015	-5.35382e-015	-1.9694e-015	-1.66866e-016	-6.80014e-015	-3.70939e-015	2.49507e-016	-1.02529e-014	-1.30389e-014	-1.84336e-014	-1.89184e-014
-2.68154e-014	-3.59099e-014	-3.35071e-014	-3.47067e-015	-4.68216e-015	4.92084e-016	2.31749e-015	5.07506e-015	-4.88453e-015	-7.43153e-016	-1.20278e-014	-7.52636e-015	-2.79553e-014	-2.98287e-014	-2.58989e-015	-5.05584e-015	-1.76918e-015	3.96943e-016	-6.34206e-015	-3.14131e-015	8.93967e-016	-9.82061e-015	-1.24283e-014	-1.80913e-014	-1.82004e-014
-2.73767e-014	-3.57514e-014	-3.37225e-014	-3.01778e-015	-4.31719e-015	8.82978e-016	2.85667e-015	5.84915e-015	-4.37825e-015	-2.61229e-016	-1.16803e-014	-7.18028e-015	-2.80543e-014	-2.95344e-014	-2.38587e-015	-4.7555e-015	-1.58131e-015	9.60063e-016	-5.88039e-015	-2.5837e-015	1.52865e-015	-9.38123e-015	-1.18297e-014	-1.77333e-014	-1.74635e-014
-2.79007e-014	-3.55601e-014	-3.39059e-014	-2.57022e-015	-3.95847e-015	1.23903e-015	3.35919e-015	6.58316e-015	-3.92203e-015	1.87176e-016	-1.13733e-014	-6.87324e-015	-2.81838e-014	-2.92411e-014	-2.183e-015	-4.45672e-015	-1.40614e-015	1.51901e-015	-5.4181e-015	-2.03959e-015	2.14957e-015	-8.93661e-015	-1.12451e-014	-1.73593e-014	-1.67103e-014
-2.83854e-014	-3.53357e-014	-3.40563e-014	-2.13316e-015	-3.60966e-015	1.5548e-015	3.8202e-015	7.26914e-015	-3.52102e-015	5.99001e-016	-1.11111e-014	-6.60628e-015	-2.83461e-014	-2.89512e-014	-1.98349e-015	-4.1634e-015	-1.24377e-015	2.06983e-015	-4.95876e-015	-1.51005e-015	2.75183e-015	-8.48867e-015	-1.06761e-014	-1.69689e-014	-1.59425e-014
-2.88297e-014	-3.50791e-014	-3.41738e-014	-1.71218e-015	-3.27413e-015	1.82602e-015	4.23534e-015	7.89963e-015	-3.17991e-015	9.7119e-016	-1.0898e-014	-6.37961e-015	-2.85428e-014	-2.86687e-014	-1.78948e-015	-3.87954e-015	-1.09371e-015	2.60821e-015	-4.50625e-015	-9.97197e-016	3.33046e-015	-8.03923e-015	-1.01242e-014	-1.6562e-014	-1.51627e-014
-2.92326e-014	-3.47908e-014	-3.42581e-014	-1.31249e-015	-2.95482e-015	2.0481e-015	4.60001e-015	8.46769e-015	-2.90327e-015	1.30067e-015	-1.07378e-014	-6.19257e-015	-2.87754e-014	-2.83963e-014	-1.60371e-015	-3.60917e-015	-9.55669e-016	3.13107e-015	-4.0635e-015	-5.02987e-016	3.88168e-015	-7.58941e-015	-9.5903e-015	-1.61389e-014	-1.43733e-014
-2.95929e-014	-3.44709e-014	-3.43094e-014	-9.39474e-016	-2.65492e-015	2.21767e-015	4.91019e-015	8.9676e-015	-2.69398e-015	1.58556e-015	-1.06346e-014	-6.04393e-015	-2.90449e-014	-2.81371e-014	-1.42829e-015	-3.35597e-015	-8.29789e-016	3.63483e-015	-3.63266e-015	-2.78308e-017	4.40137e-015	-7.14036e-015	-9.07508e-015	-1.57002e-014	-1.35763e-014
-2.99102e-014	-3.41212e-014	-3.43281e-014	-5.98247e-016	-2.37756e-015	2.33117e-015	5.16307e-015	9.39351e-015	-2.55408e-015	1.8241e-015	-1.05911e-014	-5.9313e-015	-2.93512e-014	-2.78937e-014	-1.26579e-015	-3.12408e-015	-7.1508e-016	4.1164e-015	-3.21677e-015	4.28034e-016	4.88565e-015	-6.693e-015	-8.57944e-015	-1.5246e-014	-1.27743e-014
-3.01842e-014	-3.37432e-014	-3.43149e-014	-2.93613e-016	-2.12586e-015	2.38659e-015	5.35599e-015	9.74132e-015	-2.48518e-015	2.01502e-015	-1.06095e-014	-5.85336e-015	-2.96944e-014	-2.7669e-014	-1.11823e-015	-2.91673e-015	-6.11195e-016	4.57273e-015	-2.81852e-015	8.64014e-016	5.33106e-015	-6.2474e-015	-8.10373e-015	-1.47767e-014	-1.19698e-014
-3.04162e-014	-3.33379e-014	-3.427e-014	-3.01354e-017	-1.9022e-015	2.38177e-015	5.48701e-015	1.00079e-014	-2.48896e-015	2.15822e-015	-1.06915e-014	-5.80732e-015	-3.00744e-014	-2.7466e-014	-9.87068e-016	-2.7368e-015	-5.17908e-016	5.00148e-015	-2.43965e-015	1.27999e-015	5.7346e-015	-5.8041e-015	-7.6476e-015	-1.42935e-014	-1.11652e-014
-3.06067e-014	-3.29075e-014	-3.41948e-014	1.88178e-016	-1.70883e-015	2.315e-015	5.55443e-015	1.01901e-014	-2.56571e-015	2.25367e-015	-1.08378e-014	-5.79057e-015	-3.04906e-014	-2.72869e-014	-8.74592e-016	-2.58733e-015	-4.34498e-016	5.39959e-015	-2.0824e-015	1.67547e-015	6.09353e-015	-5.36456e-015	-7.21147e-015	-1.37971e-014	-1.03626e-014
-3.07565e-014	-3.24542e-014	-3.40908e-014	3.57322e-016	-1.54804e-015	2.18633e-015	5.5573e-015	1.02863e-014	-2.71441e-015	2.30203e-015	-1.10494e-014	-5.80083e-015	-3.09422e-014	-2.71338e-014	-7.82812e-016	-2.47084e-015	-3.60654e-016	5.76463e-015	-1.74821e-015	2.05052e-015	6.40564e-015	-4.92859e-015	-6.79478e-015	-1.32885e-014	-9.56395e-015
-3.08667e-014	-3.19798e-014	-3.39603e-014	4.73803e-016	-1.42176e-015	1.99495e-015	5.49552e-015	1.02962e-014	-2.93451e-015	2.30392e-015	-1.1326e-014	-5.83518e-015	-3.14271e-014	-2.70091e-014	-7.13345e-016	-2.38909e-015	-2.95921e-016	6.09488e-015	-1.43809e-015	2.40593e-015	6.66887e-015	-4.49671e-015	-6.39752e-015	-1.27685e-014	-8.7721e-015
-3.09396e-014	-3.14866e-014	-3.38043e-014	5.34903e-016	-1.33153e-015	1.7418e-015	5.36916e-015	1.022e-014	-3.22444e-015	2.26097e-015	-1.16663e-014	-5.89026e-015	-3.19432e-014	-2.69136e-014	-6.6737e-016	-2.3438e-015	-2.39985e-016	6.38827e-015	-1.1532e-015	2.74269e-015	6.88204e-015	-4.06881e-015	-6.01886e-015	-1.22382e-014	-7.98929e-015
-3.09773e-014	-3.09772e-014	-3.36243e-014	5.37992e-016	-1.27839e-015	1.42829e-015	5.17895e-015	1.00591e-014	-3.58189e-015	2.1751e-015	-1.20687e-014	-5.96247e-015	-3.24882e-014	-2.68488e-014	-6.44793e-016	-2.33673e-015	-1.91929e-016	6.64369e-015	-8.94439e-016	3.06154e-015	7.04451e-015	-3.64414e-015	-5.65817e-015	-1.16985e-014	-7.21793e-015
-3.09828e-014	-3.04543e-014	-3.34223e-014	4.81424e-016	-1.26383e-015	1.05532e-015	4.92642e-015	9.81578e-015	-4.00325e-015	2.04871e-015	-1.25305e-014	-6.04845e-015	-3.30593e-014	-2.68156e-014	-6.4698e-016	-2.3679e-015	-1.51358e-016	6.86016e-015	-6.62414e-016	3.36347e-015	7.15643e-015	-3.22253e-015	-5.31411e-015	-1.11512e-014	-6.45998e-015
-3.09588e-014	-2.99203e-014	-3.32006e-014	3.63737e-016	-1.28771e-015	6.25361e-016	4.61392e-015	9.49306e-015	-4.48479e-015	1.88402e-015	-1.30487e-014	-6.14478e-015	-3.36528e-014	-2.68146e-014	-6.74663e-016	-2.43793e-015	-1.18236e-016	7.03648e-015	-4.57723e-016	3.64953e-015	7.21801e-015	-2.80387e-015	-4.98557e-015	-1.05981e-014	-5.71717e-015
-3.09075e-014	-2.93775e-014	-3.29615e-014	1.84732e-016	-1.35049e-015	1.419e-016	4.24372e-015	9.09534e-015	-5.02216e-015	1.68382e-015	-1.36194e-014	-6.24784e-015	-3.42652e-014	-2.68456e-014	-7.28134e-016	-2.54673e-015	-9.25264e-017	7.17282e-015	-2.79874e-016	3.92021e-015	7.2302e-015	-2.38781e-015	-4.67125e-015	-1.00408e-014	-4.99112e-015
-3.08324e-014	-2.88288e-014	-3.27081e-014	-5.52807e-017	-1.45268e-015	-3.91994e-016	3.81901e-015	8.62736e-015	-5.60988e-015	1.45209e-015	-1.42379e-014	-6.35427e-015	-3.48933e-014	-2.69089e-014	-8.07345e-016	-2.694e-015	-7.41904e-017	7.2694e-015	-1.28593e-016	4.17682e-015	7.19422e-015	-1.97347e-015	-4.36982e-015	-9.48125e-015	-4.28392e-015
-3.07369e-014	-2.82774e-014	-3.24434e-014	-3.55604e-016	-1.5939e-015	-9.72847e-016	3.3432e-015	8.09381e-015	-6.24309e-015	1.19214e-015	-1.48996e-014	-6.46158e-015	-3.55327e-014	-2.70038e-014	-9.12094e-016	-2.87892e-015	-6.37744e-017	7.32607e-015	-2.48297e-018	4.41978e-015	7.1115e-015	-1.55987e-015	-4.0803e-015	-8.92146e-015	-3.597e-015
-3.06241e-014	-2.77266e-014	-3.21695e-014	-7.14381e-016	-1.77373e-015	-1.59611e-015	2.82001e-015	7.50025e-015	-6.91578e-015	9.06774e-016	-1.55988e-014	-6.56664e-015	-3.61783e-014	-2.71295e-014	-1.04224e-015	-3.10083e-015	-6.08056e-017	7.3433e-015	9.95931e-017	4.65019e-015	6.98442e-015	-1.14605e-015	-3.8017e-015	-8.36358e-015	-2.93124e-015
-3.04975e-014	-2.71796e-014	-3.18894e-014	-1.12975e-015	-1.99139e-015	-2.25641e-015	2.25361e-015	6.85333e-015	-7.62149e-015	5.9978e-016	-1.63292e-014	-6.66607e-015	-3.68259e-014	-2.72847e-014	-1.19676e-015	-3.35803e-015	-6.58152e-017	7.32229e-015	1.78243e-016	4.86936e-015	6.81634e-015	-7.31216e-016	-3.53233e-015	-7.8095e-015	-2.28786e-015
-3.03606e-014	-2.66394e-014	-3.1606e-014	-1.5987e-015	-2.24574e-015	-2.94886e-015	1.64874e-015	6.15999e-015	-8.35424e-015	2.75687e-016	-1.70844e-014	-6.7577e-015	-3.74701e-014	-2.74674e-014	-1.37454e-015	-3.64885e-015	-7.88338e-017	7.26461e-015	2.35122e-016	5.07767e-015	6.61033e-015	-3.15081e-016	-3.27127e-015	-7.2611e-015	-1.66769e-015
-3.0217e-014	-2.61083e-014	-3.13223e-014	-2.1177e-015	-2.53529e-015	-3.66768e-015	1.01015e-015	5.42772e-015	-9.10777e-015	-6.16906e-017	-1.78583e-014	-6.83995e-015	-3.81066e-014	-2.76757e-014	-1.57496e-015	-3.97068e-015	-1.00582e-016	7.17196e-015	2.72245e-016	5.27525e-015	6.36992e-015	1.03171e-016	-3.01772e-015	-6.7204e-015	-1.07183e-015
-3.00706e-014	-2.55889e-014	-3.10409e-014	-2.68288e-015	-2.85847e-015	-4.40748e-015	3.43037e-016	4.66389e-015	-9.87517e-015	-4.08523e-016	-1.86435e-014	-6.91086e-015	-3.87307e-014	-2.79079e-014	-1.79666e-015	-4.32082e-015	-1.31648e-016	7.04588e-015	2.91148e-016	5.46308e-015	6.09929e-015	5.2426e-016	-2.77027e-015	-6.1898e-015	-5.01102e-016
-2.99244e-014	-2.50839e-014	-3.07641e-014	-3.28981e-015	-3.21334e-015	-5.16278e-015	-3.47401e-016	3.87547e-015	-1.0649e-014	-7.60891e-016	-1.9433e-014	-6.96816e-015	-3.93364e-014	-2.81613e-014	-2.03824e-015	-4.69654e-015	-1.72685e-016	6.88809e-015	2.93653e-016	5.64122e-015	5.80223e-015	9.48315e-016	-2.52761e-015	-5.67078e-015	4.45238e-017
-2.97815e-014	-2.45954e-014	-3.04951e-014	-3.93339e-015	-3.59781e-015	-5.92755e-015	-1.05618e-015	3.06941e-015	-1.14224e-014	-1.11547e-015	-2.02192e-014	-7.01029e-015	-3.99199e-014	-2.84333e-014	-2.29805e-015	-5.09525e-015	-2.23514e-016	6.70104e-015	2.81699e-016	5.80997e-015	5.48306e-015	1.37612e-015	-2.28892e-015	-5.16508e-015	5.64872e-016
-2.96455e-014	-2.41257e-014	-3.02367e-014	-4.60808e-015	-4.0097e-015	-6.69579e-015	-1.77797e-015	2.25292e-015	-1.21892e-014	-1.46899e-015	-2.09951e-014	-7.03633e-015	-4.04762e-014	-2.87207e-014	-2.57445e-015	-5.51347e-015	-2.85419e-016	6.48698e-015	2.57943e-016	5.96954e-015	5.14628e-015	1.80733e-015	-2.0537e-015	-4.675e-015	1.05957e-015
-2.95193e-014	-2.36767e-014	-2.99911e-014	-5.30792e-015	-4.44626e-015	-7.46198e-015	-2.50756e-015	1.43322e-015	-1.29433e-014	-1.81833e-015	-2.17539e-014	-7.04599e-015	-4.10016e-014	-2.90214e-014	-2.86525e-015	-5.94811e-015	-3.5863e-016	6.24878e-015	2.24812e-016	6.11949e-015	4.79603e-015	2.24224e-015	-1.82161e-015	-4.20272e-015	1.52834e-015
-2.94052e-014	-2.32501e-014	-2.97607e-014	-6.02676e-015	-4.905e-015	-8.22082e-015	-3.23976e-015	6.18091e-016	-1.36788e-014	-2.16079e-015	-2.24887e-014	-7.03961e-015	-4.14918e-014	-2.93321e-014	-3.16883e-015	-6.39609e-015	-4.43727e-016	5.98868e-015	1.84961e-016	6.26031e-015	4.43646e-015	2.68087e-015	-1.59211e-015	-3.74987e-015	1.97159e-015
-2.93058e-014	-2.28474e-014	-2.95479e-014	-6.75893e-015	-5.38306e-015	-8.96721e-015	-3.9696e-015	-1.8631e-016	-1.43904e-014	-2.49338e-015	-2.31923e-014	-7.01787e-015	-4.19433e-014	-2.96495e-014	-3.4826e-015	-6.85347e-015	-5.40484e-016	5.70973e-015	1.40703e-016	6.39233e-015	4.07228e-015	3.12279e-015	-1.36406e-015	-3.31737e-015	2.39043e-015
-2.92231e-014	-2.24699e-014	-2.93549e-014	-7.49752e-015	-5.878e-015	-9.69578e-015	-4.69211e-015	-9.73661e-016	-1.50728e-014	-2.81369e-015	-2.38584e-014	-6.98109e-015	-4.23522e-014	-2.99702e-014	-3.80475e-015	-7.31769e-015	-6.49826e-016	5.41471e-015	9.40178e-017	6.51488e-015	3.70729e-015	3.56836e-015	-1.13774e-015	-2.90678e-015	2.78566e-015
-2.91592e-014	-2.2119e-014	-2.9183e-014	-8.23587e-015	-6.38698e-015	-1.04022e-014	-5.40254e-015	-1.73822e-015	-1.57212e-014	-3.12002e-015	-2.44812e-014	-6.93001e-015	-4.27148e-014	-3.02908e-014	-4.13273e-015	-7.78521e-015	-7.72444e-016	5.10606e-015	4.69648e-017	6.6274e-015	3.34623e-015	4.01731e-015	-9.12336e-016	-2.51995e-015	3.15785e-015
-2.91154e-014	-2.17957e-014	-2.90342e-014	-8.96807e-015	-6.90744e-015	-1.10817e-014	-6.09659e-015	-2.47521e-015	-1.63315e-014	-3.41057e-015	-2.5056e-014	-6.86523e-015	-4.30286e-014	-3.06083e-014	-4.46421e-015	-8.25297e-015	-9.09355e-016	4.78644e-015	1.73611e-018	6.72901e-015	2.99294e-015	4.46852e-015	-6.87422e-016	-2.15792e-015	3.50842e-015
-2.90935e-014	-2.15005e-014	-2.89098e-014	-9.68733e-015	-7.43617e-015	-1.17314e-014	-6.77023e-015	-3.18037e-015	-1.68991e-014	-3.68456e-015	-2.55783e-014	-6.7889e-015	-4.32919e-014	-3.09195e-014	-4.79729e-015	-8.71753e-015	-1.06066e-015	4.45803e-015	-3.88532e-017	6.819e-015	2.65075e-015	4.92103e-015	-4.6331e-016	-1.82199e-015	3.83922e-015
-2.90942e-014	-2.12342e-014	-2.88108e-014	-1.03881e-014	-7.97029e-015	-1.23475e-014	-7.42042e-015	-3.84959e-015	-1.74213e-014	-3.94091e-015	-2.60436e-014	-6.70214e-015	-4.35028e-014	-3.12214e-014	-5.13045e-015	-9.17578e-015	-1.22623e-015	4.12332e-015	-7.20615e-017	6.8968e-015	2.32297e-015	5.37454e-015	-2.40114e-016	-1.51322e-015	4.15096e-015
-2.91184e-014	-2.09974e-014	-2.87381e-014	-1.10642e-014	-8.50668e-015	-1.29267e-014	-8.04339e-015	-4.48026e-015	-1.78949e-014	-4.1799e-015	-2.64487e-014	-6.60605e-015	-4.36604e-014	-3.15114e-014	-5.46146e-015	-9.62498e-015	-1.40567e-015	3.78499e-015	-9.62332e-017	6.96118e-015	2.0133e-015	5.82739e-015	-1.74271e-017	-1.23179e-015	4.44483e-015
-2.91656e-014	-2.07905e-014	-2.86922e-014	-1.17104e-014	-9.0425e-015	-1.34665e-014	-8.63612e-015	-5.06987e-015	-1.83182e-014	-4.40125e-015	-2.67911e-014	-6.50276e-015	-4.37636e-014	-3.17867e-014	-5.78838e-015	-1.00629e-014	-1.59881e-015	3.44473e-015	-1.09876e-016	7.01174e-015	1.72416e-015	6.2782e-015	2.04568e-016	-9.78381e-016	4.72263e-015
-2.92358e-014	-2.06128e-014	-2.8673e-014	-1.23213e-014	-9.5749e-015	-1.39647e-014	-9.19625e-015	-5.61664e-015	-1.86901e-014	-4.60533e-015	-2.7069e-014	-6.39446e-015	-4.38123e-014	-3.20445e-014	-6.10938e-015	-1.04869e-014	-1.80549e-015	3.10485e-015	-1.10878e-016	7.04881e-015	1.458e-015	6.72539e-015	4.2588e-016	-7.53415e-016	4.98602e-015
-2.93285e-014	-2.04636e-014	-2.86806e-014	-1.28924e-014	-1.01012e-014	-1.44199e-014	-9.72149e-015	-6.11937e-015	-1.90107e-014	-4.79295e-015	-2.72812e-014	-6.28253e-015	-4.38065e-014	-3.22831e-014	-6.42198e-015	-1.08946e-014	-2.0253e-015	2.76709e-015	-9.72771e-017	7.07127e-015	1.21659e-015	7.1675e-015	6.46293e-016	-5.56632e-016	5.23733e-015
-2.94429e-014	-2.03429e-014	-2.87149e-014	-1.34194e-014	-1.06187e-014	-1.48312e-014	-1.02104e-014	-6.57825e-015	-1.92798e-014	-4.96503e-015	-2.74276e-014	-6.16948e-015	-4.37474e-014	-3.25008e-014	-6.72524e-015	-1.12843e-014	-2.25797e-015	2.43301e-015	-6.76671e-017	7.07851e-015	1.00137e-015	7.60334e-015	8.65659e-016	-3.87859e-016	5.47795e-015
-2.95779e-014	-2.02495e-014	-2.87749e-014	-1.38985e-014	-1.11246e-014	-1.51986e-014	-1.06617e-014	-6.99303e-015	-1.94979e-014	-5.1223e-015	-2.75085e-014	-6.0573e-015	-4.36359e-014	-3.26952e-014	-7.01707e-015	-1.16547e-014	-2.50245e-015	2.10458e-015	-2.09593e-017	7.07035e-015	8.13293e-016	8.03097e-015	1.08446e-015	-2.46422e-016	5.70945e-015
-2.97326e-014	-2.01824e-014	-2.88606e-014	-1.43271e-014	-1.16165e-014	-1.55218e-014	-1.10749e-014	-7.36456e-015	-1.9666e-014	-5.26611e-015	-2.75248e-014	-5.94743e-015	-4.34736e-014	-3.28651e-014	-7.29598e-015	-1.20041e-014	-2.75761e-015	1.78319e-015	4.32095e-017	7.04698e-015	6.53087e-016	8.44864e-015	1.30274e-015	-1.32054e-016	5.93369e-015
-2.99048e-014	-2.01405e-014	-2.89715e-014	-1.47024e-014	-1.20918e-014	-1.58014e-014	-1.14498e-014	-7.69401e-015	-1.97852e-014	-5.39756e-015	-2.74779e-014	-5.84223e-015	-4.32629e-014	-3.30088e-014	-7.56107e-015	-1.23313e-014	-3.02226e-015	1.4699e-015	1.26009e-016	7.00851e-015	5.20751e-016	8.85475e-015	1.52078e-015	-4.41875e-017	6.1527e-015
-3.00927e-014	-2.01222e-014	-2.91057e-014	-1.50228e-014	-1.25486e-014	-1.60377e-014	-1.17862e-014	-7.98249e-015	-1.98576e-014	-5.51842e-015	-2.73698e-014	-5.743e-015	-4.30059e-014	-3.31254e-014	-7.8114e-015	-1.26352e-014	-3.29474e-015	1.16585e-015	2.2898e-016	6.95579e-015	4.16353e-016	9.24791e-015	1.73875e-015	1.7793e-017	6.36772e-015
-3.0294e-014	-2.01259e-014	-2.9262e-014	-1.52875e-014	-1.29844e-014	-1.62327e-014	-1.20846e-014	-8.23303e-015	-1.98857e-014	-5.63093e-015	-2.72035e-014	-5.6507e-015	-4.27055e-014	-3.32142e-014	-8.04616e-015	-1.29155e-014	-3.57358e-015	8.72118e-016	3.51973e-016	6.88969e-015	3.38984e-016	9.62706e-015	1.95732e-015	5.51704e-017	6.58068e-015
-3.05064e-014	-2.01497e-014	-2.94388e-014	-1.54955e-014	-1.33972e-014	-1.63882e-014	-1.23459e-014	-8.44885e-015	-1.98719e-014	-5.73658e-015	-2.69824e-014	-5.56714e-015	-4.23655e-014	-3.32744e-014	-8.26415e-015	-1.31715e-014	-3.85649e-015	5.89524e-016	4.9512e-016	6.81111e-015	2.87415e-016	9.99026e-015	2.17696e-015	6.89873e-017	6.79323e-015
-3.07266e-014	-2.01917e-014	-2.96343e-014	-1.5647e-014	-1.37857e-014	-1.65061e-014	-1.25714e-014	-8.6324e-015	-1.98195e-014	-5.83677e-015	-2.67103e-014	-5.49289e-015	-4.19892e-014	-3.33058e-014	-8.4645e-015	-1.34028e-014	-4.14143e-015	3.18805e-016	6.58993e-016	6.72071e-015	2.60233e-016	1.03365e-014	2.39796e-015	6.13435e-017	7.00673e-015
-3.09521e-014	-2.02494e-014	-2.98471e-014	-1.57432e-014	-1.41482e-014	-1.65884e-014	-1.27627e-014	-8.7869e-015	-1.97318e-014	-5.93413e-015	-2.63913e-014	-5.42864e-015	-4.15805e-014	-3.33084e-014	-8.64709e-015	-1.36091e-014	-4.42604e-015	6.029e-017	8.4386e-016	6.62049e-015	2.55841e-016	1.06642e-014	2.62065e-015	3.36328e-017	7.22251e-015
-3.11805e-014	-2.03211e-014	-3.00747e-014	-1.57859e-014	-1.44835e-014	-1.66382e-014	-1.29217e-014	-8.91572e-015	-1.96133e-014	-6.03011e-015	-2.60308e-014	-5.37504e-015	-4.11429e-014	-3.32826e-014	-8.81184e-015	-1.3791e-014	-4.70805e-015	-1.85699e-016	1.04912e-015	6.51179e-015	2.73105e-016	1.09724e-014	2.84509e-015	-1.26277e-017	7.44177e-015
-3.14094e-014	-2.04041e-014	-3.03145e-014	-1.57773e-014	-1.47907e-014	-1.66583e-014	-1.30507e-014	-9.02203e-015	-1.94674e-014	-6.12575e-015	-2.56332e-014	-5.33304e-015	-4.06801e-014	-3.32283e-014	-8.95875e-015	-1.39488e-014	-4.98522e-015	-4.19243e-016	1.27376e-015	6.39636e-015	3.10325e-016	1.12606e-014	3.0728e-015	-7.58851e-017	7.66593e-015
-3.16353e-014	-2.04958e-014	-3.05643e-014	-1.572e-014	-1.50689e-014	-1.6652e-014	-1.31519e-014	-9.10914e-015	-1.92983e-014	-6.22214e-015	-2.52038e-014	-5.30288e-015	-4.0196e-014	-3.31461e-014	-9.08763e-015	-1.40825e-014	-5.25508e-015	-6.40561e-016	1.51717e-015	6.277e-015	3.65151e-016	1.15282e-014	3.30513e-015	-1.53732e-016	7.89577e-015
-3.18555e-014	-2.05943e-014	-3.08219e-014	-1.56173e-014	-1.53175e-014	-1.66214e-014	-1.32275e-014	-9.18071e-015	-1.91097e-014	-6.32023e-015	-2.47481e-014	-5.28436e-015	-3.96951e-014	-3.30367e-014	-9.19847e-015	-1.4193e-014	-5.51494e-015	-8.49598e-016	1.77927e-015	6.15576e-015	4.3581e-016	1.17743e-014	3.54222e-015	-2.44529e-016	8.13174e-015
-3.20669e-014	-2.0697e-014	-3.10846e-014	-1.54727e-014	-1.5536e-014	-1.65698e-014	-1.32802e-014	-9.24113e-015	-1.89052e-014	-6.42112e-015	-2.42708e-014	-5.27677e-015	-3.91808e-014	-3.29013e-014	-9.29165e-015	-1.42808e-014	-5.76164e-015	-1.04612e-015	2.05826e-015	6.03479e-015	5.1962e-016	1.19991e-014	3.7841e-015	-3.46639e-016	8.3748e-015
-3.22675e-014	-2.08013e-014	-3.13498e-014	-1.52908e-014	-1.57236e-014	-1.65005e-014	-1.3313e-014	-9.29336e-015	-1.86896e-014	-6.52583e-015	-2.37772e-014	-5.27924e-015	-3.86571e-014	-3.27408e-014	-9.36778e-015	-1.43464e-014	-5.99219e-015	-1.2307e-015	2.35344e-015	5.91734e-015	6.14951e-016	1.22028e-014	4.0326e-015	-4.57667e-016	8.62489e-015
-3.2455e-014	-2.09046e-014	-3.16148e-014	-1.50762e-014	-1.58809e-014	-1.64162e-014	-1.33291e-014	-9.34054e-015	-1.84665e-014	-6.63436e-015	-2.32727e-014	-5.29125e-015	-3.81276e-014	-3.25562e-014	-9.42777e-015	-1.43907e-014	-6.20422e-015	-1.40346e-015	2.66351e-015	5.80645e-015	7.19207e-016	1.23857e-014	4.28838e-015	-5.75437e-016	8.88228e-015
-3.26271e-014	-2.10046e-014	-3.18771e-014	-1.48335e-014	-1.60081e-014	-1.63203e-014	-1.33312e-014	-9.38551e-015	-1.82391e-014	-6.74685e-015	-2.27624e-014	-5.31174e-015	-3.75961e-014	-3.23489e-014	-9.47222e-015	-1.44151e-014	-6.39546e-015	-1.56423e-015	2.98658e-015	5.70523e-015	8.30132e-016	1.25484e-014	4.55272e-015	-6.98368e-016	9.14707e-015
-3.27819e-014	-2.10987e-014	-3.21347e-014	-1.45679e-014	-1.61055e-014	-1.62155e-014	-1.33225e-014	-9.43067e-015	-1.80111e-014	-6.86379e-015	-2.2252e-014	-5.33987e-015	-3.7066e-014	-3.21204e-014	-9.50222e-015	-1.44206e-014	-6.56384e-015	-1.71312e-015	3.321e-015	5.61675e-015	9.46258e-016	1.26924e-014	4.82722e-015	-8.24364e-016	9.41978e-015
-3.29177e-014	-2.11845e-014	-3.23849e-014	-1.42845e-014	-1.61736e-014	-1.61049e-014	-1.33052e-014	-9.47834e-015	-1.77858e-014	-6.98463e-015	-2.17461e-014	-5.37436e-015	-3.65409e-014	-3.18722e-014	-9.51788e-015	-1.44087e-014	-6.70655e-015	-1.85e-015	3.66621e-015	5.54422e-015	1.06626e-015	1.28191e-014	5.1128e-015	-9.51566e-016	9.69991e-015
-3.30327e-014	-2.12599e-014	-3.26249e-014	-1.39887e-014	-1.62137e-014	-1.59914e-014	-1.32814e-014	-9.53073e-015	-1.75659e-014	-7.10848e-015	-2.12486e-014	-5.41348e-015	-3.60239e-014	-3.16053e-014	-9.51974e-015	-1.43808e-014	-6.82216e-015	-1.97449e-015	4.0207e-015	5.49079e-015	1.1884e-015	1.29306e-014	5.41032e-015	-1.07812e-015	9.98666e-015
-3.31253e-014	-2.13224e-014	-3.28527e-014	-1.3686e-014	-1.6227e-014	-1.58776e-014	-1.32545e-014	-9.58953e-015	-1.73542e-014	-7.23493e-015	-2.07639e-014	-5.45529e-015	-3.55169e-014	-3.13211e-014	-9.50889e-015	-1.43376e-014	-6.90831e-015	-2.08715e-015	4.38268e-015	5.46004e-015	1.31148e-015	1.30285e-014	5.7204e-015	-1.20172e-015	1.02798e-014
-3.31943e-014	-2.13695e-014	-3.30666e-014	-1.33809e-014	-1.62144e-014	-1.57649e-014	-1.3227e-014	-9.65558e-015	-1.71533e-014	-7.36285e-015	-2.02956e-014	-5.49836e-015	-3.50228e-014	-3.10213e-014	-9.48673e-015	-1.42802e-014	-6.96312e-015	-2.18844e-015	4.75079e-015	5.45568e-015	1.43438e-015	1.31145e-014	6.04401e-015	-1.32046e-015	1.05778e-014
-3.32395e-014	-2.13985e-014	-3.32642e-014	-1.30786e-014	-1.61774e-014	-1.56553e-014	-1.3201e-014	-9.72994e-015	-1.69644e-014	-7.49083e-015	-1.98466e-014	-5.54078e-015	-3.45437e-014	-3.07075e-014	-9.45444e-015	-1.42099e-014	-6.9858e-015	-2.27813e-015	5.12369e-015	5.48056e-015	1.55628e-015	1.3191e-014	6.38217e-015	-1.43268e-015	1.08804e-014
-3.32609e-014	-2.14073e-014	-3.34437e-014	-1.27839e-014	-1.61172e-014	-1.55496e-014	-1.31782e-014	-9.81272e-015	-1.67885e-014	-7.61734e-015	-1.94201e-014	-5.58099e-015	-3.40808e-014	-3.03814e-014	-9.41355e-015	-1.41283e-014	-6.9747e-015	-2.3561e-015	5.4996e-015	5.5366e-015	1.67704e-015	1.3261e-014	6.73551e-015	-1.53677e-015	1.11869e-014
-3.32587e-014	-2.13938e-014	-3.36034e-014	-1.25017e-014	-1.6036e-014	-1.54485e-014	-1.31605e-014	-9.90346e-015	-1.66273e-014	-7.74078e-015	-1.90183e-014	-5.61629e-015	-3.36351e-014	-3.00442e-014	-9.36509e-015	-1.40357e-014	-6.92903e-015	-2.42272e-015	5.87696e-015	5.62636e-015	1.79662e-015	1.33262e-014	7.10513e-015	-1.63132e-015	1.14962e-014
-3.32335e-014	-2.13558e-014	-3.37418e-014	-1.2236e-014	-1.59356e-014	-1.53534e-014	-1.31484e-014	-1.00021e-014	-1.64813e-014	-7.85932e-015	-1.86426e-014	-5.64478e-015	-3.32084e-014	-2.96964e-014	-9.31029e-015	-1.39333e-014	-6.84837e-015	-2.47764e-015	6.2543e-015	5.75201e-015	1.91486e-015	1.33888e-014	7.49125e-015	-1.71558e-015	1.18068e-014
-3.3186e-014	-2.12913e-014	-3.38575e-014	-1.19907e-014	-1.58177e-014	-1.52645e-014	-1.31433e-014	-1.01079e-014	-1.63508e-014	-7.97075e-015	-1.82942e-014	-5.66505e-015	-3.28014e-014	-2.93394e-014	-9.25042e-015	-1.38219e-014	-6.7329e-015	-2.52029e-015	6.63068e-015	5.91595e-015	2.03274e-015	1.34528e-014	7.89408e-015	-1.78765e-015	1.21172e-014
-3.31167e-014	-2.11988e-014	-3.39491e-014	-1.17691e-014	-1.56851e-014	-1.5182e-014	-1.31457e-014	-1.02193e-014	-1.62359e-014	-8.07311e-015	-1.79742e-014	-5.67555e-015	-3.24144e-014	-2.89747e-014	-9.18636e-015	-1.37023e-014	-6.58209e-015	-2.55101e-015	7.00425e-015	6.11946e-015	2.15099e-015	1.35207e-014	8.31378e-015	-1.84649e-015	1.24264e-014
-3.30263e-014	-2.10767e-014	-3.40156e-014	-1.15741e-014	-1.55398e-014	-1.51057e-014	-1.31561e-014	-1.03355e-014	-1.61354e-014	-8.16369e-015	-1.7683e-014	-5.67428e-015	-3.20474e-014	-2.86034e-014	-9.11972e-015	-1.35757e-014	-6.39675e-015	-2.56948e-015	7.37386e-015	6.36344e-015	2.2698e-015	1.35951e-014	8.75006e-015	-1.89138e-015	1.27326e-014
-3.29172e-014	-2.09235e-014	-3.40556e-014	-1.1408e-014	-1.53843e-014	-1.50354e-014	-1.31747e-014	-1.04549e-014	-1.60478e-014	-8.24103e-015	-1.74204e-014	-5.65947e-015	-3.16999e-014	-2.82265e-014	-9.05146e-015	-1.34427e-014	-6.17872e-015	-2.57531e-015	7.73822e-015	6.64808e-015	2.39033e-015	1.36793e-014	9.20229e-015	-1.92133e-015	1.30345e-014
-3.27911e-014	-2.07378e-014	-3.40691e-014	-1.12729e-014	-1.52202e-014	-1.49709e-014	-1.32014e-014	-1.05754e-014	-1.59723e-014	-8.30331e-015	-1.7186e-014	-5.62973e-015	-3.13709e-014	-2.78447e-014	-8.98269e-015	-1.33046e-014	-5.92875e-015	-2.56775e-015	8.09644e-015	6.97454e-015	2.51374e-015	1.37764e-014	9.66971e-015	-1.9355e-015	1.3331e-014
-3.26504e-014	-2.05185e-014	-3.40551e-014	-1.11704e-014	-1.50499e-014	-1.49115e-014	-1.32364e-014	-1.06955e-014	-1.59079e-014	-8.34865e-015	-1.6979e-014	-5.58366e-015	-3.10594e-014	-2.74593e-014	-8.91477e-015	-1.3162e-014	-5.64754e-015	-2.5463e-015	8.44824e-015	7.34296e-015	2.64137e-015	1.38895e-014	1.01519e-014	-1.93364e-015	1.36204e-014
-3.2497e-014	-2.02645e-014	-3.40131e-014	-1.11014e-014	-1.48755e-014	-1.48566e-014	-1.32788e-014	-1.08138e-014	-1.58519e-014	-8.37464e-015	-1.67979e-014	-5.51953e-015	-3.07649e-014	-2.70712e-014	-8.84918e-015	-1.30157e-014	-5.33733e-015	-2.51039e-015	8.79322e-015	7.75315e-015	2.77448e-015	1.40211e-014	1.06485e-014	-1.91522e-015	1.3902e-014
-3.23327e-014	-1.9975e-014	-3.39431e-014	-1.10664e-014	-1.46991e-014	-1.48053e-014	-1.33275e-014	-1.09277e-014	-1.58027e-014	-8.37952e-015	-1.66414e-014	-5.43654e-015	-3.04861e-014	-2.66811e-014	-8.78679e-015	-1.28672e-014	-5.00032e-015	-2.46033e-015	9.13072e-015	8.20342e-015	2.91372e-015	1.41738e-014	1.11583e-014	-1.88044e-015	1.41746e-014
-3.21601e-014	-1.96493e-014	-3.38448e-014	-1.10661e-014	-1.45233e-014	-1.47558e-014	-1.33818e-014	-1.10351e-014	-1.57578e-014	-8.36125e-015	-1.65081e-014	-5.33398e-015	-3.02213e-014	-2.62895e-014	-8.72843e-015	-1.27176e-014	-4.63995e-015	-2.39594e-015	9.45977e-015	8.69248e-015	3.06063e-015	1.43501e-014	1.16798e-014	-1.82889e-015	1.44368e-014
-3.19807e-014	-1.92877e-014	-3.37177e-014	-1.11005e-014	-1.43505e-014	-1.47074e-014	-1.34402e-014	-1.1134e-014	-1.57152e-014	-8.31883e-015	-1.63958e-014	-5.21071e-015	-2.99691e-014	-2.5897e-014	-8.67576e-015	-1.25669e-014	-4.25919e-015	-2.31694e-015	9.7804e-015	9.21814e-015	3.21621e-015	1.45526e-014	1.22116e-014	-1.76047e-015	1.46875e-014
-3.17971e-014	-1.88897e-014	-3.35616e-014	-1.11686e-014	-1.41825e-014	-1.46593e-014	-1.35015e-014	-1.12228e-014	-1.56724e-014	-8.25143e-015	-1.63031e-014	-5.06666e-015	-2.97279e-014	-2.55046e-014	-8.62995e-015	-1.24162e-014	-3.8613e-015	-2.22361e-015	1.00926e-014	9.77822e-015	3.38175e-015	1.47832e-014	1.27517e-014	-1.67512e-015	1.49267e-014
-3.16119e-014	-1.84555e-014	-3.33771e-014	-1.12689e-014	-1.40215e-014	-1.461e-014	-1.3564e-014	-1.13002e-014	-1.56261e-014	-8.15794e-015	-1.62278e-014	-4.90176e-015	-2.94956e-014	-2.51122e-014	-8.59216e-015	-1.22665e-014	-3.44972e-015	-2.11535e-015	1.03955e-014	1.03701e-014	3.55906e-015	1.50429e-014	1.32985e-014	-1.57333e-015	1.51527e-014
-3.14273e-014	-1.7985e-014	-3.31647e-014	-1.13999e-014	-1.38693e-014	-1.45588e-014	-1.36258e-014	-1.13647e-014	-1.55736e-014	-8.03785e-015	-1.61674e-014	-4.71525e-015	-2.92705e-014	-2.47201e-014	-8.56324e-015	-1.21186e-014	-3.02784e-015	-1.99226e-015	1.06896e-014	1.09911e-014	3.74918e-015	1.53339e-014	1.385e-014	-1.45595e-015	1.53643e-014
-3.12448e-014	-1.7479e-014	-3.29239e-014	-1.15599e-014	-1.37276e-014	-1.45045e-014	-1.36854e-014	-1.1415e-014	-1.55129e-014	-7.89058e-015	-1.61192e-014	-4.50662e-015	-2.90504e-014	-2.43284e-014	-8.54449e-015	-1.19735e-014	-2.59899e-015	-1.85441e-015	1.0974e-014	1.16372e-014	3.95307e-015	1.56573e-014	1.44042e-014	-1.32351e-015	1.55617e-014
-3.10661e-014	-1.6938e-014	-3.26555e-014	-1.17464e-014	-1.35979e-014	-1.44463e-014	-1.37412e-014	-1.14511e-014	-1.54415e-014	-7.71586e-015	-1.60815e-014	-4.2765e-015	-2.88337e-014	-2.39373e-014	-8.53593e-015	-1.18323e-014	-2.16751e-015	-1.70127e-015	1.12489e-014	1.23039e-014	4.17054e-015	1.60142e-014	1.49588e-014	-1.17648e-015	1.57449e-014
-3.08934e-014	-1.63629e-014	-3.23604e-014	-1.19562e-014	-1.34817e-014	-1.43833e-014	-1.37914e-014	-1.14716e-014	-1.53569e-014	-7.51433e-015	-1.60516e-014	-4.02499e-015	-2.86183e-014	-2.35467e-014	-8.53846e-015	-1.16956e-014	-1.73732e-015	-1.53381e-015	1.15143e-014	1.2987e-014	4.4025e-015	1.64047e-014	1.55114e-014	-1.01495e-015	1.59138e-014
-3.07284e-014	-1.57544e-014	-3.20394e-014	-1.21866e-014	-1.33799e-014	-1.43152e-014	-1.38343e-014	-1.14764e-014	-1.52566e-014	-7.28639e-015	-1.60271e-014	-3.75221e-015	-2.84021e-014	-2.31574e-014	-8.55229e-015	-1.15648e-014	-1.31287e-015	-1.35185e-015	1.17711e-014	1.36823e-014	4.64831e-015	1.68291e-014	1.60604e-014	-8.39732e-016	1.60682e-014
-3.05718e-014	-1.51143e-014	-3.16923e-014	-1.24349e-014	-1.32938e-014	-1.42421e-014	-1.38682e-014	-1.1466e-014	-1.51386e-014	-7.03245e-015	-1.60062e-014	-3.45877e-015	-2.81834e-014	-2.27689e-014	-8.57817e-015	-1.14403e-014	-8.97674e-016	-1.15601e-015	1.20205e-014	1.43855e-014	4.90778e-015	1.72866e-014	1.66032e-014	-6.5168e-016	1.62086e-014
-3.04245e-014	-1.44442e-014	-3.1319e-014	-1.26974e-014	-1.3224e-014	-1.41643e-014	-1.38914e-014	-1.14405e-014	-1.5001e-014	-6.75369e-015	-1.59865e-014	-3.14514e-015	-2.79599e-014	-2.23807e-014	-8.61728e-015	-1.13232e-014	-4.95631e-016	-9.46953e-016	1.22625e-014	1.50923e-014	5.17994e-015	1.77765e-014	1.71371e-014	-4.50813e-016	1.6335e-014
-3.02872e-014	-1.37464e-014	-3.09202e-014	-1.29708e-014	-1.31719e-014	-1.4082e-014	-1.39028e-014	-1.14008e-014	-1.48426e-014	-6.45178e-015	-1.59667e-014	-2.81225e-015	-2.77296e-014	-2.1993e-014	-8.66916e-015	-1.12149e-014	-1.1041e-016	-7.25231e-016	1.24969e-014	1.57983e-014	5.46427e-015	1.82975e-014	1.76599e-014	-2.38662e-016	1.64484e-014
-3.01598e-014	-1.30229e-014	-3.04962e-014	-1.32523e-014	-1.31377e-014	-1.39948e-014	-1.39015e-014	-1.13486e-014	-1.46618e-014	-6.12772e-015	-1.59448e-014	-2.46101e-015	-2.74915e-014	-2.16053e-014	-8.73425e-015	-1.11166e-014	2.53872e-016	-4.91719e-016	1.27243e-014	1.64978e-014	5.75979e-015	1.88481e-014	1.81691e-014	-1.58987e-017	1.65493e-014
-3.00422e-014	-1.22764e-014	-3.00477e-014	-1.35386e-014	-1.31219e-014	-1.39034e-014	-1.38867e-014	-1.12846e-014	-1.4458e-014	-5.7831e-015	-1.59192e-014	-2.0927e-015	-2.72448e-014	-2.12177e-014	-8.81192e-015	-1.10289e-014	5.94151e-016	-2.47478e-016	1.29456e-014	1.71868e-014	6.06525e-015	1.94269e-014	1.86622e-014	2.16307e-016	1.66392e-014
-2.99345e-014	-1.15092e-014	-2.95756e-014	-1.38263e-014	-1.31247e-014	-1.3809e-014	-1.38579e-014	-1.12103e-014	-1.42309e-014	-5.42017e-015	-1.58884e-014	-1.70863e-015	-2.69881e-014	-2.08301e-014	-8.90229e-015	-1.09526e-014	9.06608e-016	6.64382e-018	1.31609e-014	1.78601e-014	6.37875e-015	2.0032e-014	1.91367e-014	4.56952e-016	1.67191e-014
-2.98357e-014	-1.07242e-014	-2.90798e-014	-1.41122e-014	-1.31456e-014	-1.37128e-014	-1.38154e-014	-1.11275e-014	-1.39804e-014	-5.04076e-015	-1.58513e-014	-1.31005e-015	-2.67199e-014	-2.04422e-014	-9.00525e-015	-1.08886e-014	1.18902e-015	2.68948e-016	1.33707e-014	1.85132e-014	6.69799e-015	2.06611e-014	1.9591e-014	7.05006e-016	1.67904e-014
-2.97447e-014	-9.92423e-015	-2.85609e-014	-1.43936e-014	-1.31843e-014	-1.36161e-014	-1.37589e-014	-1.10389e-014	-1.37072e-014	-4.64717e-015	-1.5807e-014	-8.9794e-016	-2.64389e-014	-2.00534e-014	-9.12042e-015	-1.0838e-014	1.43856e-015	5.38074e-016	1.35747e-014	1.91411e-014	7.02142e-015	2.13116e-014	2.00234e-014	9.59407e-016	1.68546e-014
-2.96597e-014	-9.11211e-015	-2.80195e-014	-1.46675e-014	-1.32403e-014	-1.352e-014	-1.36884e-014	-1.09466e-014	-1.34113e-014	-4.24183e-015	-1.57552e-014	-4.74084e-016	-2.61449e-014	-1.96635e-014	-9.24719e-015	-1.08019e-014	1.65243e-015	8.12675e-016	1.37736e-014	1.97402e-014	7.34642e-015	2.19801e-014	2.04315e-014	1.21858e-015	1.69132e-014
-2.95787e-014	-8.29079e-015	-2.74561e-014	-1.49314e-014	-1.3313e-014	-1.34266e-014	-1.36044e-014	-1.08531e-014	-1.30938e-014	-3.82729e-015	-1.56951e-014	-4.01407e-017	-2.58368e-014	-1.92723e-014	-9.38545e-015	-1.07813e-014	1.82895e-015	1.09119e-015	1.39676e-014	2.03069e-014	7.67052e-015	2.26637e-014	2.08138e-014	1.48182e-015	1.69681e-014
-2.95002e-014	-7.46326e-015	-2.68709e-014	-1.51833e-014	-1.3402e-014	-1.33378e-014	-1.3507e-014	-1.07621e-014	-1.27559e-014	-3.40563e-015	-1.56268e-014	4.02535e-016	-2.55144e-014	-1.88786e-014	-9.53423e-015	-1.0777e-014	1.96689e-015	1.37209e-015	1.41573e-014	2.08379e-014	7.99098e-015	2.33593e-014	2.11693e-014	1.7482e-015	1.70205e-014
-2.94217e-014	-6.63309e-015	-2.62646e-014	-1.54212e-014	-1.35065e-014	-1.32557e-014	-1.33978e-014	-1.06766e-014	-1.23991e-014	-2.97899e-015	-1.55499e-014	8.52879e-016	-2.51768e-014	-1.84826e-014	-9.69264e-015	-1.07898e-014	2.06519e-015	1.65322e-015	1.43425e-014	2.13297e-014	8.30501e-015	2.40629e-014	2.14962e-014	2.0165e-015	1.70721e-014
-2.93404e-014	-5.8036e-015	-2.56382e-014	-1.56434e-014	-1.36253e-014	-1.31831e-014	-1.32786e-014	-1.05991e-014	-1.20247e-014	-2.55059e-015	-1.54639e-014	1.3092e-015	-2.48242e-014	-1.80838e-014	-9.85918e-015	-1.08201e-014	2.12354e-015	1.93313e-015	1.45232e-014	2.17802e-014	8.60986e-015	2.47712e-014	2.17926e-014	2.28526e-015	1.71249e-014
-2.92537e-014	-4.97841e-015	-2.49918e-014	-1.58475e-014	-1.37568e-014	-1.31216e-014	-1.31506e-014	-1.05321e-014	-1.16355e-014	-2.1223e-015	-1.5369e-014	1.76927e-015	-2.44561e-014	-1.76817e-014	-1.00333e-014	-1.08684e-014	2.14114e-015	2.21037e-015	1.46993e-014	2.2187e-014	8.90299e-015	2.54807e-014	2.20576e-014	2.5535e-015	1.71808e-014
-2.91594e-014	-4.16117e-015	-2.43263e-014	-1.60328e-014	-1.39e-014	-1.30734e-014	-1.30156e-014	-1.04792e-014	-1.1234e-014	-1.69719e-015	-1.5265e-014	2.23162e-015	-2.40725e-014	-1.72763e-014	-1.0213e-014	-1.09356e-014	2.11822e-015	2.48392e-015	1.4871e-014	2.25488e-014	9.18208e-015	2.61875e-014	2.22901e-014	2.82045e-015	1.72416e-014
-2.90541e-014	-3.35529e-015	-2.36424e-014	-1.61986e-014	-1.40534e-014	-1.3041e-014	-1.28757e-014	-1.04429e-014	-1.08224e-014	-1.27745e-015	-1.51527e-014	2.69385e-015	-2.36747e-014	-1.68677e-014	-1.03972e-014	-1.10224e-014	2.05552e-015	2.75177e-015	1.50376e-014	2.28643e-014	9.44414e-015	2.68881e-014	2.249e-014	3.08528e-015	1.73085e-014
-2.89351e-014	-2.56358e-015	-2.29413e-014	-1.63445e-014	-1.4216e-014	-1.30258e-014	-1.27329e-014	-1.04256e-014	-1.04036e-014	-8.65435e-016	-1.5032e-014	3.15468e-015	-2.32624e-014	-1.64551e-014	-1.05847e-014	-1.11286e-014	1.95388e-015	3.01202e-015	1.51995e-014	2.31334e-014	9.68649e-015	2.75784e-014	2.26565e-014	3.3466e-015	1.73826e-014
-2.87998e-014	-1.78956e-015	-2.22235e-014	-1.647e-014	-1.43865e-014	-1.30305e-014	-1.25897e-014	-1.04295e-014	-9.98088e-015	-4.63669e-016	-1.49031e-014	3.61283e-015	-2.28363e-014	-1.60383e-014	-1.07739e-014	-1.12542e-014	1.81516e-015	3.26313e-015	1.53556e-014	2.33562e-014	9.90691e-015	2.82543e-014	2.27899e-014	3.60338e-015	1.74661e-014
-2.86448e-014	-1.03708e-015	-2.14896e-014	-1.65756e-014	-1.45631e-014	-1.30577e-014	-1.24491e-014	-1.04563e-014	-9.55796e-015	-7.38997e-017	-1.47662e-014	4.0666e-015	-2.23968e-014	-1.5617e-014	-1.09636e-014	-1.13989e-014	1.64133e-015	3.50356e-015	1.55063e-014	2.35327e-014	1.01037e-014	2.89126e-014	2.28902e-014	3.85433e-015	1.75603e-014
-2.8467e-014	-3.08657e-016	-2.07406e-014	-1.66618e-014	-1.47443e-014	-1.3109e-014	-1.23138e-014	-1.05082e-014	-9.13856e-015	3.0242e-016	-1.46223e-014	4.51431e-015	-2.19445e-014	-1.51916e-014	-1.1152e-014	-1.15623e-014	1.43455e-015	3.7313e-015	1.56506e-014	2.36634e-014	1.0275e-014	2.95492e-014	2.29574e-014	4.098e-015	1.76668e-014
-2.8264e-014	3.91782e-016	-1.99781e-014	-1.67287e-014	-1.49288e-014	-1.31863e-014	-1.21864e-014	-1.05871e-014	-8.72553e-015	6.63853e-016	-1.44713e-014	4.95313e-015	-2.14811e-014	-1.47623e-014	-1.13373e-014	-1.17442e-014	1.19803e-015	3.94525e-015	1.57875e-014	2.37495e-014	1.04191e-014	3.01611e-014	2.29921e-014	4.33354e-015	1.77868e-014
-2.80335e-014	1.06159e-015	-1.92028e-014	-1.67772e-014	-1.51157e-014	-1.3291e-014	-1.2069e-014	-1.06942e-014	-8.32259e-015	1.00924e-015	-1.43139e-014	5.38123e-015	-2.10074e-014	-1.4329e-014	-1.1518e-014	-1.19445e-014	9.34923e-016	4.14401e-015	1.59167e-014	2.37933e-014	1.05344e-014	3.07456e-014	2.29949e-014	4.55963e-015	1.79207e-014
-2.77726e-014	1.69859e-015	-1.84152e-014	-1.68082e-014	-1.53034e-014	-1.34242e-014	-1.19643e-014	-1.08306e-014	-7.93374e-015	1.33679e-015	-1.41507e-014	5.79771e-015	-2.05245e-014	-1.38918e-014	-1.16922e-014	-1.21626e-014	6.48663e-016	4.32675e-015	1.60375e-014	2.37969e-014	1.06205e-014	3.12998e-014	2.29662e-014	4.77617e-015	1.80694e-014
-2.74795e-014	2.30051e-015	-1.76172e-014	-1.68224e-014	-1.54902e-014	-1.35871e-014	-1.18746e-014	-1.09967e-014	-7.56197e-015	1.64623e-015	-1.39821e-014	6.20142e-015	-2.00335e-014	-1.34507e-014	-1.18575e-014	-1.23974e-014	3.42975e-016	4.4925e-015	1.61495e-014	2.37624e-014	1.06766e-014	3.18218e-014	2.29073e-014	4.98191e-015	1.8233e-014
-2.71527e-014	2.86537e-015	-1.68107e-014	-1.68212e-014	-1.56748e-014	-1.37809e-014	-1.18018e-014	-1.11915e-014	-7.21016e-015	1.93633e-015	-1.38085e-014	6.59017e-015	-1.95355e-014	-1.30067e-014	-1.20124e-014	-1.26479e-014	2.23875e-017	4.64116e-015	1.62527e-014	2.3693e-014	1.07019e-014	3.23092e-014	2.28186e-014	5.17576e-015	1.84119e-014
-2.67908e-014	3.391e-015	-1.59969e-014	-1.68064e-014	-1.58557e-014	-1.40053e-014	-1.17485e-014	-1.14144e-014	-6.88159e-015	2.20669e-015	-1.36302e-014	6.96321e-015	-1.90315e-014	-1.25598e-014	-1.21551e-014	-1.29134e-014	-3.08619e-016	4.77145e-015	1.63467e-014	2.35924e-014	1.06967e-014	3.27597e-014	2.27018e-014	5.35741e-015	1.86064e-014
-2.63928e-014	3.87601e-015	-1.51774e-014	-1.6779e-014	-1.60317e-014	-1.42606e-014	-1.17162e-014	-1.16644e-014	-6.5795e-015	2.45694e-015	-1.34473e-014	7.31834e-015	-1.85229e-014	-1.21105e-014	-1.22851e-014	-1.31925e-014	-6.4572e-016	4.88319e-015	1.64303e-014	2.34642e-014	1.06621e-014	3.31715e-014	2.25582e-014	5.5261e-015	1.88164e-014
-2.5958e-014	4.31879e-015	-1.43545e-014	-1.67398e-014	-1.62017e-014	-1.45459e-014	-1.17062e-014	-1.1941e-014	-6.30652e-015	2.68709e-015	-1.32602e-014	7.65369e-015	-1.80115e-014	-1.16594e-014	-1.24004e-014	-1.34834e-014	-9.84513e-016	4.97654e-015	1.65031e-014	2.33115e-014	1.05984e-014	3.35437e-014	2.2389e-014	5.68083e-015	1.90407e-014
-2.54856e-014	4.7179e-015	-1.35297e-014	-1.66906e-014	-1.63647e-014	-1.48611e-014	-1.17197e-014	-1.22427e-014	-6.06535e-015	2.8975e-015	-1.30694e-014	7.96756e-015	-1.7499e-014	-1.1208e-014	-1.24989e-014	-1.37848e-014	-1.3212e-015	5.05135e-015	1.65654e-014	2.31378e-014	1.05067e-014	3.38752e-014	2.21958e-014	5.82131e-015	1.92782e-014
-2.4976e-014	5.07227e-015	-1.27055e-014	-1.66329e-014	-1.65192e-014	-1.5206e-014	-1.17581e-014	-1.25667e-014	-5.85804e-015	3.08881e-015	-1.28751e-014	8.25923e-015	-1.69868e-014	-1.07574e-014	-1.25791e-014	-1.40953e-014	-1.65159e-015	5.10745e-015	1.66165e-014	2.29471e-014	1.03887e-014	3.41643e-014	2.19804e-014	5.94649e-015	1.9528e-014
-2.44297e-014	5.38138e-015	-1.18843e-014	-1.65674e-014	-1.66643e-014	-1.55786e-014	-1.18216e-014	-1.29102e-014	-5.68585e-015	3.26126e-015	-1.26774e-014	8.52762e-015	-1.64759e-014	-1.03086e-014	-1.26392e-014	-1.44129e-014	-1.97101e-015	5.14528e-015	1.66565e-014	2.27441e-014	1.02459e-014	3.44109e-014	2.17451e-014	6.05609e-015	1.9789e-014
-2.38485e-014	5.64503e-015	-1.10684e-014	-1.6495e-014	-1.67991e-014	-1.5977e-014	-1.19097e-014	-1.32702e-014	-5.54927e-015	3.41629e-015	-1.24763e-014	8.77131e-015	-1.59681e-014	-9.86233e-015	-1.26783e-014	-1.47356e-014	-2.27527e-015	5.16593e-015	1.66857e-014	2.25323e-014	1.00806e-014	3.4615e-014	2.14917e-014	6.15014e-015	2.00589e-014
-2.32338e-014	5.86315e-015	-1.02607e-014	-1.64168e-014	-1.69226e-014	-1.63984e-014	-1.20219e-014	-1.36439e-014	-5.44972e-015	3.55495e-015	-1.22722e-014	8.98949e-015	-1.5465e-014	-9.42006e-015	-1.26953e-014	-1.50613e-014	-2.56022e-015	5.1702e-015	1.67037e-014	2.23153e-014	9.89534e-015	3.47775e-014	2.1222e-014	6.22782e-015	2.03364e-014
-2.25874e-014	6.03548e-015	-9.46359e-015	-1.6334e-014	-1.70339e-014	-1.68405e-014	-1.21568e-014	-1.4027e-014	-5.38748e-015	3.67854e-015	-1.20647e-014	9.18223e-015	-1.49686e-014	-8.9836e-015	-1.269e-014	-1.53885e-014	-2.82175e-015	5.15848e-015	1.67103e-014	2.20961e-014	9.69271e-015	3.48986e-014	2.0938e-014	6.2889e-015	2.06196e-014
-2.19117e-014	6.16231e-015	-8.67951e-015	-1.62474e-014	-1.71326e-014	-1.73007e-014	-1.23134e-014	-1.44155e-014	-5.36241e-015	3.78828e-015	-1.18543e-014	9.34881e-015	-1.44806e-014	-8.55409e-015	-1.26614e-014	-1.57156e-014	-3.0563e-015	5.13194e-015	1.67058e-014	2.18791e-014	9.47494e-015	3.49787e-014	2.06416e-014	6.333e-015	2.09064e-014
-2.12093e-014	6.24453e-015	-7.91128e-015	-1.61579e-014	-1.72182e-014	-1.77765e-014	-1.24898e-014	-1.48056e-014	-5.37392e-015	3.88578e-015	-1.16412e-014	9.48826e-015	-1.40024e-014	-8.13329e-015	-1.2608e-014	-1.604e-014	-3.26054e-015	5.09127e-015	1.66907e-014	2.16676e-014	9.24509e-015	3.50192e-014	2.03351e-014	6.35967e-015	2.11944e-014
-2.04831e-014	6.28318e-015	-7.16162e-015	-1.60663e-014	-1.72907e-014	-1.8264e-014	-1.26844e-014	-1.51936e-014	-5.42121e-015	3.97275e-015	-1.14258e-014	9.60058e-015	-1.3535e-014	-7.72257e-015	-1.25297e-014	-1.63595e-014	-3.4319e-015	5.03808e-015	1.66651e-014	2.14646e-014	9.00671e-015	3.50215e-014	2.00202e-014	6.36934e-015	2.14813e-014
-1.97361e-014	6.27968e-015	-6.43334e-015	-1.59724e-014	-1.73493e-014	-1.87586e-014	-1.2895e-014	-1.55753e-014	-5.50187e-015	4.05095e-015	-1.12086e-014	9.68591e-015	-1.30795e-014	-7.32408e-015	-1.24265e-014	-1.66722e-014	-3.5679e-015	4.97422e-015	1.66295e-014	2.12731e-014	8.76312e-015	3.49871e-014	1.96991e-014	6.36216e-015	2.17646e-014
-1.89722e-014	6.23483e-015	-5.72937e-015	-1.58764e-014	-1.73938e-014	-1.92563e-014	-1.31188e-014	-1.5946e-014	-5.61386e-015	4.12213e-015	-1.09898e-014	9.74417e-015	-1.26382e-014	-6.93951e-015	-1.22978e-014	-1.69759e-014	-3.6659e-015	4.90079e-015	1.65858e-014	2.10948e-014	8.51738e-015	3.49174e-014	1.93741e-014	6.33812e-015	2.20414e-014
-1.81956e-014	6.15061e-015	-5.05277e-015	-1.57779e-014	-1.74238e-014	-1.97533e-014	-1.33525e-014	-1.63003e-014	-5.75584e-015	4.188e-015	-1.07693e-014	9.77592e-015	-1.22119e-014	-6.57088e-015	-1.2144e-014	-1.72692e-014	-3.72389e-015	4.81987e-015	1.65342e-014	2.0932e-014	8.27298e-015	3.48149e-014	1.90475e-014	6.29804e-015	2.23087e-014
-1.741e-014	6.02863e-015	-4.40676e-015	-1.56772e-014	-1.74391e-014	-2.02452e-014	-1.35923e-014	-1.66342e-014	-5.9251e-015	4.25047e-015	-1.05481e-014	9.78201e-015	-1.1802e-014	-6.21995e-015	-1.19655e-014	-1.75495e-014	-3.7401e-015	4.73327e-015	1.64754e-014	2.07867e-014	8.03373e-015	3.46815e-014	1.87211e-014	6.24271e-015	2.25636e-014
-1.66202e-014	5.87075e-015	-3.79418e-015	-1.55735e-014	-1.74397e-014	-2.07268e-014	-1.38342e-014	-1.69434e-014	-6.11792e-015	4.31086e-015	-1.03268e-014	9.76366e-015	-1.14098e-014	-5.88828e-015	-1.1762e-014	-1.78144e-014	-3.71323e-015	4.64277e-015	1.6411e-014	2.06597e-014	7.80206e-015	3.45185e-014	1.83968e-014	6.17211e-015	2.2804e-014
-1.58304e-014	5.67898e-015	-3.21764e-015	-1.5466e-014	-1.74255e-014	-2.1194e-014	-1.40745e-014	-1.7224e-014	-6.33154e-015	4.37092e-015	-1.01055e-014	9.72159e-015	-1.10371e-014	-5.5773e-015	-1.15342e-014	-1.80623e-014	-3.64298e-015	4.5503e-015	1.63422e-014	2.05519e-014	7.58117e-015	3.43281e-014	1.80768e-014	6.08686e-015	2.30273e-014
-1.50456e-014	5.45489e-015	-2.67963e-015	-1.5354e-014	-1.73963e-014	-2.16425e-014	-1.43093e-014	-1.7472e-014	-6.56255e-015	4.4332e-015	-9.88549e-015	9.65729e-015	-1.0685e-014	-5.28888e-015	-1.1284e-014	-1.82914e-014	-3.52968e-015	4.45759e-015	1.62699e-014	2.0463e-014	7.37427e-015	3.41119e-014	1.77631e-014	5.98746e-015	2.32308e-014
-1.42706e-014	5.2002e-015	-2.18238e-015	-1.52365e-014	-1.73524e-014	-2.20679e-014	-1.45345e-014	-1.7684e-014	-6.80649e-015	4.49912e-015	-9.66749e-015	9.57288e-015	-1.03553e-014	-5.02482e-015	-1.10114e-014	-1.84999e-014	-3.37437e-015	4.3666e-015	1.61953e-014	2.03933e-014	7.18434e-015	3.38721e-014	1.74572e-014	5.87488e-015	2.34121e-014
-1.35102e-014	4.9166e-015	-1.72864e-015	-1.51128e-014	-1.72939e-014	-2.24663e-014	-1.47462e-014	-1.78565e-014	-7.05968e-015	4.57043e-015	-9.4525e-015	9.46986e-015	-1.00488e-014	-4.78659e-015	-1.0718e-014	-1.86866e-014	-3.17841e-015	4.27914e-015	1.61188e-014	2.03425e-014	7.01443e-015	3.36113e-014	1.71614e-014	5.75e-015	2.35687e-014
-1.27686e-014	4.60671e-015	-1.3206e-015	-1.49819e-014	-1.72201e-014	-2.28328e-014	-1.49397e-014	-1.79862e-014	-7.31806e-015	4.64903e-015	-9.24162e-015	9.34986e-015	-9.76626e-015	-4.57546e-015	-1.04059e-014	-1.88502e-014	-2.94248e-015	4.197e-015	1.60416e-014	2.031e-014	6.8675e-015	3.33316e-014	1.6878e-014	5.61408e-015	2.36981e-014
-1.20507e-014	4.27249e-015	-9.6076e-016	-1.4843e-014	-1.71318e-014	-2.31639e-014	-1.51113e-014	-1.80704e-014	-7.57708e-015	4.73559e-015	-9.03578e-015	9.21496e-015	-9.50867e-015	-4.39207e-015	-1.00758e-014	-1.89894e-014	-2.66845e-015	4.12196e-015	1.5965e-014	2.02955e-014	6.74658e-015	3.3035e-014	1.66085e-014	5.46795e-015	2.37983e-014
-1.13604e-014	3.91585e-015	-6.50883e-016	-1.46948e-014	-1.70285e-014	-2.34556e-014	-1.52569e-014	-1.8106e-014	-7.83246e-015	4.83112e-015	-8.8357e-015	9.06765e-015	-9.27679e-015	-4.23776e-015	-9.72942e-015	-1.91029e-014	-2.35925e-015	4.05496e-015	1.58905e-014	2.02974e-014	6.65287e-015	3.27235e-014	1.63543e-014	5.31296e-015	2.38673e-014
-1.07026e-014	3.53896e-015	-3.92957e-016	-1.45365e-014	-1.69107e-014	-2.3704e-014	-1.53726e-014	-1.8091e-014	-8.07958e-015	4.93742e-015	-8.6422e-015	8.91045e-015	-9.07203e-015	-4.11388e-015	-9.36912e-015	-1.91894e-014	-2.01805e-015	3.99794e-015	1.58193e-014	2.03144e-014	6.58862e-015	3.23995e-014	1.61171e-014	5.15078e-015	2.39041e-014
-1.00812e-014	3.14429e-015	-1.88284e-016	-1.43666e-014	-1.67784e-014	-2.39059e-014	-1.54544e-014	-1.80241e-014	-8.31454e-015	5.05547e-015	-8.45684e-015	8.74661e-015	-8.89518e-015	-4.02146e-015	-8.99681e-015	-1.92483e-014	-1.64757e-015	3.95255e-015	1.57521e-014	2.03446e-014	6.55612e-015	3.20653e-014	1.58978e-014	4.98204e-015	2.39079e-014
-9.50022e-015	2.73365e-015	-3.8267e-017	-1.41844e-014	-1.66318e-014	-2.40578e-014	-1.54994e-014	-1.79044e-014	-8.53324e-015	5.1866e-015	-8.28038e-015	8.57891e-015	-8.74636e-015	-3.96055e-015	-8.61435e-015	-1.92796e-014	-1.25091e-015	3.92019e-015	1.56902e-014	2.03861e-014	6.55721e-015	3.17229e-014	1.56977e-014	4.80828e-015	2.38777e-014
-8.96322e-015	2.30901e-015	5.56527e-017	-1.39883e-014	-1.64712e-014	-2.41567e-014	-1.55045e-014	-1.77316e-014	-8.73136e-015	5.33152e-015	-8.11344e-015	8.41077e-015	-8.62627e-015	-3.93145e-015	-8.22374e-015	-1.9283e-014	-8.31477e-016	3.90223e-015	1.56348e-014	2.04365e-014	6.59323e-015	3.13741e-014	1.55177e-014	4.63096e-015	2.38125e-014
-8.47313e-015	1.87143e-015	9.25665e-017	-1.3778e-014	-1.6297e-014	-2.42e-014	-1.54671e-014	-1.7505e-014	-8.90484e-015	5.49136e-015	-7.95691e-015	8.24586e-015	-8.53514e-015	-3.93444e-015	-7.82738e-015	-1.92585e-014	-3.93209e-016	3.89976e-015	1.55866e-014	2.04934e-014	6.66575e-015	3.10206e-014	1.53582e-014	4.45126e-015	2.37119e-014
-8.03234e-015	1.42264e-015	7.24726e-017	-1.35521e-014	-1.61097e-014	-2.41858e-014	-1.53851e-014	-1.72252e-014	-9.05035e-015	5.66649e-015	-7.81214e-015	8.08649e-015	-8.4735e-015	-3.96971e-015	-7.42817e-015	-1.92057e-014	5.96222e-017	3.9136e-015	1.55464e-014	2.05548e-014	6.77498e-015	3.06631e-014	1.52203e-014	4.27088e-015	2.35764e-014
-7.64417e-015	9.64216e-016	-4.18224e-018	-1.33095e-014	-1.59097e-014	-2.41127e-014	-1.52575e-014	-1.68927e-014	-9.16487e-015	5.85687e-015	-7.67995e-015	7.93573e-015	-8.442e-015	-4.03637e-015	-7.02813e-015	-1.9125e-014	5.22386e-016	3.94475e-015	1.55148e-014	2.06185e-014	6.92184e-015	3.03036e-014	1.51048e-014	4.09132e-015	2.34057e-014
-7.31113e-015	4.97526e-016	-1.37951e-016	-1.30503e-014	-1.56971e-014	-2.39797e-014	-1.50831e-014	-1.65087e-014	-9.24575e-015	6.06307e-015	-7.56105e-015	7.79671e-015	-8.44073e-015	-4.1338e-015	-6.62948e-015	-1.90167e-014	9.914e-016	3.99396e-015	1.54925e-014	2.06818e-014	7.10691e-015	2.99442e-014	1.50123e-014	3.91421e-015	2.32e-014
-7.03502e-015	2.41648e-017	-3.2802e-016	-1.27739e-014	-1.54725e-014	-2.37863e-014	-1.48611e-014	-1.60751e-014	-9.2912e-015	6.28513e-015	-7.45599e-015	7.67261e-015	-8.46964e-015	-4.26098e-015	-6.23535e-015	-1.88816e-014	1.46247e-015	4.06208e-015	1.54794e-014	2.07424e-014	7.33081e-015	2.95867e-014	1.49427e-014	3.74089e-015	2.29606e-014
-6.81733e-015	-4.53835e-016	-5.73647e-016	-1.24806e-014	-1.52367e-014	-2.35325e-014	-1.45913e-014	-1.5594e-014	-9.29905e-015	6.52276e-015	-7.36509e-015	7.56675e-015	-8.52898e-015	-4.41724e-015	-5.84794e-015	-1.87203e-014	1.93143e-015	4.14967e-015	1.5476e-014	2.07983e-014	7.59301e-015	2.9232e-014	1.48964e-014	3.57318e-015	2.26891e-014
-6.65869e-015	-9.34889e-016	-8.73236e-016	-1.21706e-014	-1.49907e-014	-2.32177e-014	-1.42741e-014	-1.50687e-014	-9.26751e-015	6.77634e-015	-7.2893e-015	7.48217e-015	-8.61862e-015	-4.6015e-015	-5.46961e-015	-1.85332e-014	2.39389e-015	4.25651e-015	1.54824e-014	2.08471e-014	7.89301e-015	2.88815e-014	1.48727e-014	3.41208e-015	2.23858e-014
-6.55925e-015	-1.4176e-015	-1.22551e-015	-1.18443e-014	-1.4735e-014	-2.28433e-014	-1.39101e-014	-1.45013e-014	-9.19552e-015	7.04541e-015	-7.22917e-015	7.42198e-015	-8.73814e-015	-4.81213e-015	-5.10228e-015	-1.83221e-014	2.84562e-015	4.38276e-015	1.54986e-014	2.08875e-014	8.23031e-015	2.85361e-014	1.48719e-014	3.25913e-015	2.20533e-014
-6.51925e-015	-1.90063e-015	-1.62855e-015	-1.1502e-014	-1.44701e-014	-2.24096e-014	-1.35013e-014	-1.38943e-014	-9.08267e-015	7.32891e-015	-7.18451e-015	7.38925e-015	-8.88734e-015	-5.04754e-015	-4.7483e-015	-1.80883e-014	3.28314e-015	4.52818e-015	1.55246e-014	2.09171e-014	8.60483e-015	2.81969e-014	1.48927e-014	3.11577e-015	2.16935e-014
-6.53829e-015	-2.38336e-015	-2.07976e-015	-1.11443e-014	-1.41966e-014	-2.19187e-014	-1.30494e-014	-1.32513e-014	-8.929e-015	7.62637e-015	-7.15538e-015	7.38669e-015	-9.06549e-015	-5.30599e-015	-4.40984e-015	-1.78332e-014	3.70268e-015	4.69302e-015	1.55596e-014	2.09343e-014	9.01639e-015	2.78642e-014	1.49344e-014	2.9835e-015	2.13084e-014
-6.61568e-015	-2.86483e-015	-2.57653e-015	-1.07721e-014	-1.39147e-014	-2.13728e-014	-1.25572e-014	-1.25758e-014	-8.73527e-015	7.93752e-015	-7.14145e-015	7.41617e-015	-9.27145e-015	-5.58513e-015	-4.08915e-015	-1.7558e-014	4.1018e-015	4.87659e-015	1.56039e-014	2.09376e-014	9.46348e-015	2.75389e-014	1.49963e-014	2.86452e-015	2.09009e-014
-6.75081e-015	-3.34289e-015	-3.1159e-015	-1.03868e-014	-1.36259e-014	-2.07748e-014	-1.20272e-014	-1.18719e-014	-8.50214e-015	8.26127e-015	-7.14292e-015	7.47998e-015	-9.50456e-015	-5.88289e-015	-3.78844e-015	-1.72645e-014	4.47724e-015	5.07868e-015	1.56565e-014	2.09255e-014	9.94425e-015	2.7222e-014	1.5077e-014	2.76001e-015	2.04734e-014
-6.94229e-015	-3.81621e-015	-3.69469e-015	-9.99023e-015	-1.33318e-014	-2.01275e-014	-1.14634e-014	-1.1144e-014	-8.23078e-015	8.59647e-015	-7.15921e-015	7.58022e-015	-9.76385e-015	-6.19659e-015	-3.51012e-015	-1.69549e-014	4.82653e-015	5.29797e-015	1.57166e-014	2.08974e-014	1.04571e-014	2.69139e-014	1.51753e-014	2.67128e-015	2.00288e-014
-7.18773e-015	-4.2841e-015	-4.30995e-015	-9.58367e-015	-1.30333e-014	-1.94337e-014	-1.08696e-014	-1.03965e-014	-7.9237e-015	8.94214e-015	-7.18934e-015	7.71812e-015	-1.00485e-014	-6.52373e-015	-3.25572e-015	-1.66311e-014	5.14745e-015	5.53407e-015	1.57834e-014	2.08529e-014	1.10003e-014	2.6616e-014	1.52904e-014	2.59973e-015	1.95701e-014
-7.48508e-015	-4.745e-015	-4.95773e-015	-9.16939e-015	-1.27313e-014	-1.86969e-014	-1.02503e-014	-9.63375e-015	-7.58323e-015	9.29719e-015	-7.23234e-015	7.89406e-015	-1.03573e-014	-6.86215e-015	-3.02669e-015	-1.62944e-014	5.43916e-015	5.78655e-015	1.58566e-014	2.07917e-014	1.15713e-014	2.63282e-014	1.54209e-014	2.54642e-015	1.90992e-014
-7.83257e-015	-5.19768e-015	-5.63332e-015	-8.74918e-015	-1.24274e-014	-1.79217e-014	-9.60996e-015	-8.86009e-015	-7.21226e-015	9.66008e-015	-7.28683e-015	8.10906e-015	-1.06894e-014	-7.20898e-015	-2.82387e-015	-1.5947e-014	5.6992e-015	6.0536e-015	1.59344e-014	2.07137e-014	1.21685e-014	2.60519e-014	1.55647e-014	2.51239e-015	1.862e-014
-8.22637e-015	-5.64059e-015	-6.33239e-015	-8.32541e-015	-1.21224e-014	-1.71123e-014	-8.95321e-015	-8.07925e-015	-6.814e-015	1.00293e-014	-7.35192e-015	8.36364e-015	-1.10428e-014	-7.56123e-015	-2.64866e-015	-1.5591e-014	5.92646e-015	6.33412e-015	1.60162e-014	2.06186e-014	1.27889e-014	2.5788e-014	1.57198e-014	2.49848e-015	1.81358e-014
-8.66275e-015	-6.07227e-015	-7.05044e-015	-7.89995e-015	-1.18167e-014	-1.62725e-014	-8.28488e-015	-7.29516e-015	-6.39211e-015	1.04036e-014	-7.42618e-015	8.65777e-015	-1.14156e-014	-7.916e-015	-2.50206e-015	-1.52284e-014	6.1203e-015	6.62689e-015	1.61007e-014	2.05068e-014	1.34306e-014	2.55363e-014	1.58847e-014	2.50574e-015	1.76488e-014
-9.13869e-015	-6.49092e-015	-7.7827e-015	-7.47513e-015	-1.15122e-014	-1.54072e-014	-7.60972e-015	-6.51251e-015	-5.95011e-015	1.07826e-014	-7.50874e-015	8.99106e-015	-1.18066e-014	-8.27057e-015	-2.3851e-015	-1.48611e-014	6.28095e-015	6.93074e-015	1.61871e-014	2.03787e-014	1.40903e-014	2.5297e-014	1.6057e-014	2.53539e-015	1.71619e-014
-9.65042e-015	-6.89559e-015	-8.52449e-015	-7.05387e-015	-1.121e-014	-1.45218e-014	-6.93335e-015	-5.7353e-015	-5.4917e-015	1.11648e-014	-7.59824e-015	9.36284e-015	-1.22138e-014	-8.62231e-015	-2.29783e-015	-1.44913e-014	6.40853e-015	7.24425e-015	1.62741e-014	2.02355e-014	1.4765e-014	2.50712e-014	1.62346e-014	2.58805e-015	1.6678e-014
-1.01945e-014	-7.28473e-015	-9.27035e-015	-6.63894e-015	-1.09115e-014	-1.36208e-014	-6.26105e-015	-4.96714e-015	-5.02118e-015	1.15484e-014	-7.69282e-015	9.77233e-015	-1.26351e-014	-8.9683e-015	-2.24059e-015	-1.41212e-014	6.50381e-015	7.5661e-015	1.63599e-014	2.00778e-014	1.54512e-014	2.48595e-014	1.64148e-014	2.66403e-015	1.61999e-014
-1.07669e-014	-7.65667e-015	-1.00155e-014	-6.23286e-015	-1.06177e-014	-1.27096e-014	-5.59772e-015	-4.21187e-015	-4.54303e-015	1.19328e-014	-7.79037e-015	1.02184e-014	-1.30687e-014	-9.30542e-015	-2.213e-015	-1.37526e-014	6.56825e-015	7.89464e-015	1.64433e-014	1.99066e-014	1.61459e-014	2.46623e-014	1.6596e-014	2.76375e-015	1.57305e-014
-1.13632e-014	-8.01006e-015	-1.07553e-014	-5.83829e-015	-1.03298e-014	-1.17935e-014	-4.94868e-015	-3.47291e-015	-4.06144e-015	1.23162e-014	-7.88917e-015	1.06986e-014	-1.35124e-014	-9.63072e-015	-2.21442e-015	-1.33873e-014	6.60324e-015	8.22824e-015	1.65226e-014	1.97228e-014	1.68456e-014	2.44799e-014	1.67756e-014	2.88769e-015	1.52723e-014
-1.19791e-014	-8.34343e-015	-1.14842e-014	-5.45791e-015	-1.00493e-014	-1.08785e-014	-4.31857e-015	-2.75369e-015	-3.58023e-015	1.26973e-014	-7.98779e-015	1.12107e-014	-1.39639e-014	-9.94151e-015	-2.24432e-015	-1.30264e-014	6.61055e-015	8.56518e-015	1.65962e-014	1.9528e-014	1.75474e-014	2.43123e-014	1.69518e-014	3.03634e-015	1.48282e-014
-1.26098e-014	-8.65453e-015	-1.21974e-014	-5.09401e-015	-9.77707e-015	-9.97017e-015	-3.71217e-015	-2.05732e-015	-3.10338e-015	1.30748e-014	-8.08404e-015	1.17519e-014	-1.44207e-014	-1.02355e-014	-2.30185e-015	-1.26721e-014	6.59222e-015	8.90389e-015	1.6663e-014	1.93236e-014	1.82479e-014	2.41599e-014	1.71226e-014	3.20952e-015	1.44e-014
-1.32511e-014	-8.94158e-015	-1.28894e-014	-4.74895e-015	-9.51407e-015	-9.07285e-015	-3.1338e-015	-1.38669e-015	-2.63539e-015	1.34472e-014	-8.17687e-015	1.23191e-014	-1.488e-014	-1.05104e-014	-2.38607e-015	-1.23258e-014	6.54994e-015	9.24328e-015	1.67213e-014	1.91111e-014	1.89434e-014	2.40232e-014	1.72854e-014	3.40722e-015	1.39899e-014
-1.38977e-014	-9.20311e-015	-1.35551e-014	-4.4251e-015	-9.26128e-015	-8.19194e-015	-2.58721e-015	-7.437e-016	-2.17963e-015	1.38138e-014	-8.26448e-015	1.29098e-014	-1.53397e-014	-1.07635e-014	-2.49574e-015	-1.19889e-014	6.48727e-015	9.58132e-015	1.67702e-014	1.88916e-014	1.96305e-014	2.39019e-014	1.74385e-014	3.62928e-015	1.35994e-014
-1.45448e-014	-9.4377e-015	-1.419e-014	-4.12467e-015	-9.01927e-015	-7.33286e-015	-2.07527e-015	-1.30246e-016	-1.73904e-015	1.41737e-014	-8.34515e-015	1.35206e-014	-1.5798e-014	-1.09925e-014	-2.62946e-015	-1.1663e-014	6.40662e-015	9.917e-015	1.6809e-014	1.86671e-014	2.03055e-014	2.37961e-014	1.75805e-014	3.87503e-015	1.32305e-014
-1.51883e-014	-9.64375e-015	-1.47898e-014	-3.84992e-015	-8.78852e-015	-6.50056e-015	-1.601e-015	4.52099e-016	-1.31743e-015	1.45264e-014	-8.41706e-015	1.41481e-014	-1.62526e-014	-1.11957e-014	-2.78505e-015	-1.13493e-014	6.31044e-015	1.02488e-014	1.68366e-014	1.84387e-014	2.09652e-014	2.37061e-014	1.77104e-014	4.1448e-015	1.28851e-014
-1.58234e-014	-9.81993e-015	-1.53501e-014	-3.60316e-015	-8.56987e-015	-5.69954e-015	-1.16709e-015	1.00177e-015	-9.17962e-016	1.48712e-014	-8.47847e-015	1.47884e-014	-1.67008e-014	-1.13719e-014	-2.96016e-015	-1.10481e-014	6.20168e-015	1.05755e-014	1.6852e-014	1.8208e-014	2.1606e-014	2.36324e-014	1.78265e-014	4.43807e-015	1.25641e-014
-1.64451e-014	-9.96434e-015	-1.58663e-014	-3.38585e-015	-8.36355e-015	-4.93419e-015	-7.76283e-016	1.51743e-015	-5.42335e-016	1.52074e-014	-8.52774e-015	1.5437e-014	-1.71398e-014	-1.15193e-014	-3.15256e-015	-1.07606e-014	6.08277e-015	1.08956e-014	1.68539e-014	1.79763e-014	2.22246e-014	2.35749e-014	1.79274e-014	4.75387e-015	1.22688e-014
-1.70487e-014	-1.00761e-014	-1.63345e-014	-3.19899e-015	-8.16998e-015	-4.20846e-015	-4.30448e-016	1.99807e-015	-1.93144e-016	1.55347e-014	-8.56372e-015	1.60903e-014	-1.75668e-014	-1.16367e-014	-3.36058e-015	-1.04872e-014	5.95697e-015	1.12078e-014	1.68408e-014	1.77447e-014	2.28173e-014	2.3533e-014	1.80119e-014	5.09081e-015	1.19996e-014
-1.76302e-014	-1.01541e-014	-1.67511e-014	-3.04371e-015	-7.98968e-015	-3.52573e-015	-1.30517e-016	2.4431e-015	1.27869e-016	1.58528e-014	-8.58539e-015	1.67449e-014	-1.79791e-014	-1.17226e-014	-3.58149e-015	-1.02289e-014	5.82734e-015	1.15111e-014	1.68121e-014	1.7514e-014	2.33813e-014	2.35068e-014	1.80799e-014	5.4478e-015	1.17566e-014
-1.8185e-014	-1.01973e-014	-1.71129e-014	-2.92079e-015	-7.82255e-015	-2.89045e-015	1.22775e-016	2.85217e-015	4.18995e-016	1.61613e-014	-8.59194e-015	1.73963e-014	-1.83749e-014	-1.17759e-014	-3.81267e-015	-9.98557e-015	5.6968e-015	1.18043e-014	1.67667e-014	1.72856e-014	2.39135e-014	2.3495e-014	1.81309e-014	5.82398e-015	1.15399e-014
-1.87093e-014	-1.0205e-014	-1.74174e-014	-2.83065e-015	-7.6683e-015	-2.30555e-015	3.29175e-016	3.22549e-015	6.79457e-016	1.64605e-014	-8.5825e-015	1.80403e-014	-1.87519e-014	-1.17968e-014	-4.05097e-015	-9.7572e-015	5.56743e-015	1.20861e-014	1.67039e-014	1.70602e-014	2.44116e-014	2.34978e-014	1.81638e-014	6.21774e-015	1.13497e-014
-1.91997e-014	-1.01767e-014	-1.76618e-014	-2.77375e-015	-7.52744e-015	-1.77321e-015	4.89069e-016	3.56295e-015	9.085e-016	1.67506e-014	-8.5568e-015	1.86726e-014	-1.91084e-014	-1.17848e-014	-4.29356e-015	-9.54376e-015	5.44186e-015	1.23559e-014	1.66236e-014	1.68385e-014	2.4873e-014	2.35143e-014	1.81783e-014	6.62769e-015	1.11864e-014
-1.96526e-014	-1.01118e-014	-1.78443e-014	-2.74953e-015	-7.39973e-015	-1.29599e-015	6.02873e-016	3.86525e-015	1.10614e-015	1.70313e-014	-8.51448e-015	1.92891e-014	-1.94424e-014	-1.17401e-014	-4.53774e-015	-9.34517e-015	5.32242e-015	1.2613e-014	1.65253e-014	1.66207e-014	2.52951e-014	2.35441e-014	1.81745e-014	7.05238e-015	1.10503e-014
-2.00647e-014	-1.00102e-014	-1.7964e-014	-2.75755e-015	-7.28479e-015	-8.7562e-016	6.71952e-016	4.13288e-015	1.27221e-015	1.73029e-014	-8.4553e-015	1.98858e-014	-1.97523e-014	-1.1663e-014	-4.78077e-015	-9.16206e-015	5.21129e-015	1.28562e-014	1.64097e-014	1.64075e-014	2.56766e-014	2.35862e-014	1.81533e-014	7.48943e-015	1.09409e-014
-2.04322e-014	-9.87196e-015	-1.80198e-014	-2.79705e-015	-7.18143e-015	-5.13753e-016	6.97836e-016	4.36562e-015	1.40753e-015	1.75665e-014	-8.37955e-015	2.04599e-014	-2.00359e-014	-1.15539e-014	-5.01915e-015	-8.99345e-015	5.11067e-015	1.30851e-014	1.62766e-014	1.61993e-014	2.60159e-014	2.36403e-014	1.81155e-014	7.93733e-015	1.0858e-014
-2.07523e-014	-9.69749e-015	-1.80111e-014	-2.86677e-015	-7.08919e-015	-2.11334e-016	6.82811e-016	4.5651e-015	1.51301e-015	1.78226e-014	-8.2871e-015	2.10083e-014	-2.02917e-014	-1.14138e-014	-5.25062e-015	-8.83853e-015	5.02221e-015	1.33e-014	1.61263e-014	1.59967e-014	2.63119e-014	2.37049e-014	1.80624e-014	8.39419e-015	1.08012e-014
-2.10228e-014	-9.48721e-015	-1.79381e-014	-2.96512e-015	-7.00701e-015	3.18047e-017	6.29489e-016	4.73246e-015	1.59068e-015	1.80721e-014	-8.1777e-015	2.15279e-014	-2.05174e-014	-1.12433e-014	-5.47195e-015	-8.69617e-015	4.94753e-015	1.35002e-014	1.59588e-014	1.58001e-014	2.65645e-014	2.37785e-014	1.7995e-014	8.85802e-015	1.07702e-014
-2.12416e-014	-9.2421e-015	-1.78012e-014	-3.09087e-015	-6.93366e-015	2.16023e-016	5.40703e-016	4.86909e-015	1.6423e-015	1.83159e-014	-8.05171e-015	2.20162e-014	-2.07113e-014	-1.1044e-014	-5.67971e-015	-8.56517e-015	4.8874e-015	1.36865e-014	1.57747e-014	1.56089e-014	2.67738e-014	2.38608e-014	1.79148e-014	9.32665e-015	1.07637e-014
-2.14068e-014	-8.96348e-015	-1.76017e-014	-3.24219e-015	-6.86855e-015	3.41972e-016	4.20383e-016	4.97603e-015	1.66994e-015	1.85548e-014	-7.91003e-015	2.2471e-014	-2.08727e-014	-1.08175e-014	-5.87113e-015	-8.44431e-015	4.84303e-015	1.38585e-014	1.55752e-014	1.5423e-014	2.69404e-014	2.39508e-014	1.78242e-014	9.79831e-015	1.07815e-014
-2.15168e-014	-8.65231e-015	-1.7341e-014	-3.41668e-015	-6.81035e-015	4.10284e-016	2.71499e-016	5.05443e-015	1.67646e-015	1.87903e-014	-7.75282e-015	2.28909e-014	-2.10004e-014	-1.05656e-014	-6.04352e-015	-8.33296e-015	4.81449e-015	1.4017e-014	1.53617e-014	1.52435e-014	2.70648e-014	2.40469e-014	1.77249e-014	1.02711e-014	1.08228e-014
-2.15712e-014	-8.3104e-015	-1.70211e-014	-3.6123e-015	-6.75848e-015	4.22722e-016	9.77196e-017	5.10585e-015	1.66423e-015	1.90232e-014	-7.58084e-015	2.32745e-014	-2.10937e-014	-1.02899e-014	-6.19465e-015	-8.22978e-015	4.80163e-015	1.41621e-014	1.5135e-014	1.50697e-014	2.71482e-014	2.41477e-014	1.76189e-014	1.07425e-014	1.08865e-014
-2.15689e-014	-7.93936e-015	-1.66449e-014	-3.82614e-015	-6.71205e-015	3.80989e-016	-9.73756e-017	5.1315e-015	1.63609e-015	1.92549e-014	-7.39458e-015	2.36208e-014	-2.11521e-014	-9.9928e-015	-6.32331e-015	-8.13317e-015	4.8046e-015	1.42944e-014	1.48968e-014	1.49018e-014	2.71929e-014	2.42519e-014	1.75082e-014	1.1211e-014	1.09718e-014
-2.15094e-014	-7.5412e-015	-1.62159e-014	-4.05608e-015	-6.66955e-015	2.87361e-016	-3.09239e-016	5.13264e-015	1.59492e-015	1.94864e-014	-7.19506e-015	2.39295e-014	-2.11747e-014	-9.67675e-015	-6.42762e-015	-8.0423e-015	4.82289e-015	1.44155e-014	1.46485e-014	1.47392e-014	2.72007e-014	2.43589e-014	1.73953e-014	1.16741e-014	1.10777e-014
-2.13928e-014	-7.11833e-015	-1.57375e-014	-4.29994e-015	-6.62973e-015	1.43865e-016	-5.34034e-016	5.1102e-015	1.54311e-015	1.97187e-014	-6.98329e-015	2.41996e-014	-2.11609e-014	-9.34422e-015	-6.50518e-015	-7.95579e-015	4.85545e-015	1.4526e-014	1.43922e-014	1.45816e-014	2.71744e-014	2.44685e-014	1.72819e-014	1.21302e-014	1.12032e-014
-2.12197e-014	-6.67326e-015	-1.52134e-014	-4.55501e-015	-6.59172e-015	-4.63627e-017	-7.68497e-016	5.06585e-015	1.48352e-015	1.99531e-014	-6.76032e-015	2.44317e-014	-2.11106e-014	-8.99766e-015	-6.55465e-015	-7.8724e-015	4.90156e-015	1.4627e-014	1.41298e-014	1.44284e-014	2.71169e-014	2.45792e-014	1.7171e-014	1.25772e-014	1.13478e-014
-2.09915e-014	-6.20941e-015	-1.46475e-014	-4.81774e-015	-6.55453e-015	-2.79892e-016	-1.00847e-015	5.00103e-015	1.41913e-015	2.01905e-014	-6.52741e-015	2.4627e-014	-2.10244e-014	-8.63943e-015	-6.57544e-015	-7.79064e-015	4.96058e-015	1.47204e-014	1.38632e-014	1.42797e-014	2.70316e-014	2.46899e-014	1.70651e-014	1.30132e-014	1.15105e-014
-2.0709e-014	-5.7291e-015	-1.4045e-014	-5.08504e-015	-6.51702e-015	-5.52694e-016	-1.24982e-015	4.9163e-015	1.35295e-015	2.04318e-014	-6.28514e-015	2.47862e-014	-2.09024e-014	-8.27258e-015	-6.567e-015	-7.70892e-015	5.03161e-015	1.48077e-014	1.35953e-014	1.41353e-014	2.69221e-014	2.48003e-014	1.69667e-014	1.34365e-014	1.16908e-014
-2.0374e-014	-5.23587e-015	-1.34108e-014	-5.35406e-015	-6.47803e-015	-8.61005e-016	-1.48874e-015	4.8132e-015	1.28798e-015	2.06778e-014	-6.03416e-015	2.49105e-014	-2.07446e-014	-7.89946e-015	-6.52874e-015	-7.62649e-015	5.11302e-015	1.48902e-014	1.33276e-014	1.39959e-014	2.67925e-014	2.49088e-014	1.68784e-014	1.38457e-014	1.18875e-014
-1.99887e-014	-4.73308e-015	-1.275e-014	-5.62238e-015	-6.43705e-015	-1.20103e-015	-1.72162e-015	4.69328e-015	1.22656e-015	2.09294e-014	-5.77582e-015	2.50026e-014	-2.05521e-014	-7.5231e-015	-6.46033e-015	-7.54266e-015	5.20311e-015	1.49694e-014	1.30625e-014	1.38614e-014	2.66473e-014	2.50147e-014	1.68033e-014	1.42393e-014	1.20994e-014
-1.95555e-014	-4.22328e-015	-1.20677e-014	-5.88708e-015	-6.3925e-015	-1.56846e-015	-1.94537e-015	4.55788e-015	1.17117e-015	2.11865e-014	-5.51155e-015	2.50653e-014	-2.03255e-014	-7.14643e-015	-6.36197e-015	-7.45559e-015	5.30026e-015	1.50477e-014	1.28033e-014	1.37323e-014	2.64911e-014	2.51178e-014	1.67427e-014	1.46165e-014	1.23259e-014
-1.90768e-014	-3.70978e-015	-1.13698e-014	-6.14545e-015	-6.3441e-015	-1.9585e-015	-2.15661e-015	4.40824e-015	1.12457e-015	2.14495e-014	-5.24227e-015	2.51011e-014	-2.00656e-014	-6.77192e-015	-6.23389e-015	-7.36398e-015	5.40331e-015	1.5127e-014	1.2553e-014	1.36084e-014	2.63287e-014	2.52179e-014	1.6699e-014	1.49763e-014	1.25658e-014
-1.85549e-014	-3.19577e-015	-1.0662e-014	-6.39481e-015	-6.29125e-015	-2.3666e-015	-2.35211e-015	4.24609e-015	1.08884e-015	2.17193e-014	-4.96818e-015	2.51124e-014	-1.97736e-014	-6.40238e-015	-6.07656e-015	-7.26698e-015	5.51063e-015	1.52095e-014	1.23141e-014	1.34902e-014	2.61647e-014	2.53145e-014	1.66745e-014	1.53176e-014	1.28181e-014
-1.7993e-014	-2.68535e-015	-9.95002e-015	-6.6331e-015	-6.23356e-015	-2.78791e-015	-2.52973e-015	4.07192e-015	1.06549e-015	2.19964e-014	-4.69016e-015	2.5102e-014	-1.94508e-014	-6.04062e-015	-5.89135e-015	-7.16357e-015	5.6205e-015	1.52973e-014	1.20891e-014	1.33778e-014	2.60041e-014	2.54074e-014	1.66713e-014	1.56398e-014	1.30825e-014
-1.73952e-014	-2.18109e-015	-9.23971e-015	-6.85781e-015	-6.16986e-015	-3.21743e-015	-2.68667e-015	3.88687e-015	1.05555e-015	2.22806e-014	-4.40852e-015	2.50742e-014	-1.90979e-014	-5.68917e-015	-5.67911e-015	-7.05342e-015	5.73158e-015	1.53916e-014	1.18814e-014	1.32724e-014	2.58515e-014	2.54965e-014	1.66911e-014	1.59424e-014	1.33578e-014
-1.6765e-014	-1.68581e-015	-8.53649e-015	-7.06645e-015	-6.09992e-015	-3.65022e-015	-2.82134e-015	3.69213e-015	1.06045e-015	2.25718e-014	-4.12353e-015	2.50326e-014	-1.87161e-014	-5.35016e-015	-5.44164e-015	-6.93599e-015	5.84277e-015	1.54947e-014	1.16941e-014	1.31741e-014	2.57112e-014	2.55818e-014	1.67356e-014	1.62253e-014	1.36432e-014
-1.61063e-014	-1.20299e-015	-7.8461e-015	-7.2578e-015	-6.02312e-015	-4.08181e-015	-2.93169e-015	3.48962e-015	1.08119e-015	2.28697e-014	-3.83605e-015	2.49808e-014	-1.83068e-014	-5.02614e-015	-5.18031e-015	-6.81053e-015	5.95247e-015	1.56087e-014	1.15304e-014	1.30842e-014	2.55877e-014	2.5664e-014	1.68059e-014	1.64882e-014	1.3937e-014
-1.54235e-014	-7.35322e-016	-7.17429e-015	-7.43084e-015	-5.93928e-015	-4.50701e-015	-3.01643e-015	3.28014e-015	1.11875e-015	2.31738e-014	-3.54629e-015	2.49227e-014	-1.78714e-014	-4.71934e-015	-4.89687e-015	-6.67674e-015	6.05921e-015	1.57353e-014	1.1393e-014	1.30027e-014	2.54852e-014	2.57435e-014	1.69033e-014	1.67315e-014	1.42386e-014
-1.47205e-014	-2.85244e-016	-6.52602e-015	-7.58366e-015	-5.849e-015	-4.9216e-015	-3.07453e-015	3.0654e-015	1.17376e-015	2.34831e-014	-3.2543e-015	2.48623e-014	-1.74111e-014	-4.43188e-015	-4.59364e-015	-6.53423e-015	6.16142e-015	1.58759e-014	1.12846e-014	1.29308e-014	2.54078e-014	2.58205e-014	1.70278e-014	1.69555e-014	1.45466e-014
-1.40025e-014	1.44393e-016	-5.90632e-015	-7.71517e-015	-5.75212e-015	-5.32189e-015	-3.10538e-015	2.84682e-015	1.24648e-015	2.37973e-014	-2.96016e-015	2.4803e-014	-1.69283e-014	-4.1649e-015	-4.27282e-015	-6.38321e-015	6.25874e-015	1.60328e-014	1.12076e-014	1.28696e-014	2.53582e-014	2.58951e-014	1.718e-014	1.71608e-014	1.486e-014
-1.32742e-014	5.51351e-016	-5.32017e-015	-7.82468e-015	-5.64846e-015	-5.70432e-015	-3.10834e-015	2.62526e-015	1.3369e-015	2.41156e-014	-2.66446e-015	2.47483e-014	-1.64251e-014	-3.9191e-015	-3.93683e-015	-6.22392e-015	6.34994e-015	1.62073e-014	1.11648e-014	1.28198e-014	2.53398e-014	2.5968e-014	1.73599e-014	1.73481e-014	1.51775e-014
-1.25398e-014	9.33585e-016	-4.77139e-015	-7.91201e-015	-5.53956e-015	-6.06474e-015	-3.08329e-015	2.40276e-015	1.44442e-015	2.44363e-014	-2.36755e-015	2.47025e-014	-1.59035e-014	-3.69542e-015	-3.58836e-015	-6.05671e-015	6.43478e-015	1.64003e-014	1.11573e-014	1.27828e-014	2.53553e-014	2.60401e-014	1.75678e-014	1.75185e-014	1.54977e-014
-1.18033e-014	1.28899e-015	-4.2644e-015	-7.97668e-015	-5.42632e-015	-6.40013e-015	-3.03062e-015	2.18109e-015	1.56901e-015	2.47581e-014	-2.06944e-015	2.4669e-014	-1.53651e-014	-3.49516e-015	-3.22967e-015	-5.88162e-015	6.51278e-015	1.6613e-014	1.11873e-014	1.27595e-014	2.54067e-014	2.61127e-014	1.78028e-014	1.76734e-014	1.58196e-014
-1.10698e-014	1.61592e-015	-3.80214e-015	-8.01893e-015	-5.30879e-015	-6.70738e-015	-2.95074e-015	1.96146e-015	1.70912e-015	2.50793e-014	-1.76967e-015	2.46515e-014	-1.48117e-014	-3.31913e-015	-2.86343e-015	-5.69983e-015	6.58343e-015	1.68464e-014	1.12567e-014	1.27501e-014	2.54954e-014	2.61862e-014	1.80646e-014	1.78141e-014	1.61421e-014
-1.03434e-014	1.91318e-015	-3.38807e-015	-8.03986e-015	-5.18877e-015	-6.98338e-015	-2.84485e-015	1.74526e-015	1.86404e-015	2.53983e-014	-1.46806e-015	2.46539e-014	-1.42457e-014	-3.16712e-015	-2.49252e-015	-5.51177e-015	6.64649e-015	1.71011e-014	1.13668e-014	1.27555e-014	2.56221e-014	2.62614e-014	1.83522e-014	1.79422e-014	1.64634e-014
-9.62874e-015	2.17949e-015	-3.02498e-015	-8.03971e-015	-5.06662e-015	-7.22583e-015	-2.71417e-015	1.53458e-015	2.03279e-015	2.57133e-014	-1.16516e-015	2.46792e-014	-1.36694e-014	-3.03893e-015	-2.11944e-015	-5.31796e-015	6.70174e-015	1.73773e-014	1.15186e-014	1.27767e-014	2.57873e-014	2.63391e-014	1.86641e-014	1.80588e-014	1.67823e-014
-8.93039e-015	2.41437e-015	-2.71496e-015	-8.01888e-015	-4.94356e-015	-7.43305e-015	-2.56029e-015	1.33097e-015	2.21418e-015	2.60226e-014	-8.61126e-016	2.47292e-014	-1.30844e-014	-2.93455e-015	-1.74661e-015	-5.11963e-015	6.7491e-015	1.76751e-014	1.17123e-014	1.28139e-014	2.59905e-014	2.64204e-014	1.89988e-014	1.8166e-014	1.70968e-014
-8.25228e-015	2.6171e-015	-2.45969e-015	-7.97881e-015	-4.82042e-015	-7.60333e-015	-2.38491e-015	1.136e-015	2.40649e-015	2.63236e-014	-5.55802e-016	2.48056e-014	-1.24933e-014	-2.85391e-015	-1.37649e-015	-4.91805e-015	6.78926e-015	1.79938e-014	1.19477e-014	1.28664e-014	2.62303e-014	2.65062e-014	1.93544e-014	1.82652e-014	1.74055e-014
-7.598e-015	2.78751e-015	-2.26087e-015	-7.9206e-015	-4.69855e-015	-7.73608e-015	-2.19017e-015	9.5143e-016	2.6086e-015	2.66147e-014	-2.49016e-016	2.49104e-014	-1.18984e-014	-2.79614e-015	-1.01148e-015	-4.7141e-015	6.82205e-015	1.83329e-014	1.2224e-014	1.29356e-014	2.65056e-014	2.65966e-014	1.97291e-014	1.8358e-014	1.77065e-014
-6.9714e-015	2.92527e-015	-2.11865e-015	-7.84514e-015	-4.57957e-015	-7.8307e-015	-1.97796e-015	7.7865e-016	2.81864e-015	2.68941e-014	5.82998e-017	2.50456e-014	-1.13017e-014	-2.76029e-015	-6.53612e-016	-4.50872e-015	6.84812e-015	1.86917e-014	1.25407e-014	1.30219e-014	2.68138e-014	2.66923e-014	2.01203e-014	1.84468e-014	1.79987e-014
-6.37593e-015	3.03079e-015	-2.03324e-015	-7.75425e-015	-4.46452e-015	-7.88687e-015	-1.75129e-015	6.18712e-016	3.03493e-015	2.71594e-014	3.66049e-016	2.5211e-014	-1.07057e-014	-2.74482e-015	-3.05193e-016	-4.30327e-015	6.86765e-015	1.90684e-014	1.28963e-014	1.31248e-014	2.71517e-014	2.67939e-014	2.05253e-014	1.85328e-014	1.82805e-014
-5.81503e-015	3.10478e-015	-2.00452e-015	-7.64996e-015	-4.35465e-015	-7.90501e-015	-1.51208e-015	4.7308e-016	3.25644e-015	2.74088e-014	6.74157e-016	2.5407e-014	-1.01134e-014	-2.7483e-015	3.16731e-017	-4.09885e-015	6.88016e-015	1.9461e-014	1.32893e-014	1.32433e-014	2.75161e-014	2.69014e-014	2.09418e-014	1.86177e-014	1.85499e-014
-5.29143e-015	3.14746e-015	-2.03153e-015	-7.53445e-015	-4.2515e-015	-7.88609e-015	-1.26267e-015	3.43246e-016	3.48135e-015	2.76401e-014	9.81617e-016	2.56338e-014	-9.52698e-015	-2.76907e-015	3.54805e-016	-3.89719e-015	6.88645e-015	1.98675e-014	1.37171e-014	1.33776e-014	2.79032e-014	2.70146e-014	2.13673e-014	1.87027e-014	1.88059e-014
-4.80743e-015	3.16005e-015	-2.11289e-015	-7.40965e-015	-4.15627e-015	-7.83126e-015	-1.00614e-015	2.30622e-016	3.70767e-015	2.78508e-014	1.28751e-015	2.5891e-014	-8.94909e-015	-2.80527e-015	6.62741e-016	-3.69922e-015	6.88697e-015	2.02853e-014	1.41774e-014	1.35272e-014	2.83082e-014	2.71337e-014	2.17991e-014	1.87897e-014	1.9047e-014
-4.36489e-015	3.14377e-015	-2.24662e-015	-7.27753e-015	-4.06993e-015	-7.74182e-015	-7.45186e-016	1.36004e-016	3.93375e-015	2.80399e-014	1.59084e-015	2.61775e-014	-8.38196e-015	-2.85438e-015	9.54128e-016	-3.50575e-015	6.88177e-015	2.0712e-014	1.46671e-014	1.36914e-014	2.8726e-014	2.72584e-014	2.22342e-014	1.88798e-014	1.92717e-014
-3.96615e-015	3.10073e-015	-2.43052e-015	-7.13989e-015	-3.9935e-015	-7.6194e-015	-4.82068e-016	6.09536e-017	4.15853e-015	2.82059e-014	1.89061e-015	2.64914e-014	-7.82817e-015	-2.91473e-015	1.22762e-015	-3.31804e-015	6.87102e-015	2.11444e-014	1.51835e-014	1.38685e-014	2.9152e-014	2.73885e-014	2.26693e-014	1.89737e-014	1.94792e-014
-3.61287e-015	3.03254e-015	-2.66219e-015	-6.99931e-015	-3.92813e-015	-7.46625e-015	-2.19713e-016	6.09209e-018	4.38088e-015	2.83468e-014	2.18577e-015	2.68304e-014	-7.29063e-015	-2.98433e-015	1.48224e-015	-3.13735e-015	6.85518e-015	2.15792e-014	1.57223e-014	1.40575e-014	2.95805e-014	2.75232e-014	2.31016e-014	1.90723e-014	1.96685e-014
-3.30553e-015	2.94035e-015	-2.93896e-015	-6.85768e-015	-3.87547e-015	-7.28488e-015	3.85599e-017	-2.82452e-017	4.5991e-015	2.84615e-014	2.475e-015	2.71928e-014	-6.77172e-015	-3.06064e-015	1.71772e-015	-2.96473e-015	6.83424e-015	2.20125e-014	1.62796e-014	1.42567e-014	3.0006e-014	2.76623e-014	2.35288e-014	1.91768e-014	1.98381e-014
-3.04501e-015	2.82611e-015	-3.25812e-015	-6.7174e-015	-3.83625e-015	-7.07851e-015	2.90253e-016	-4.16901e-017	4.81228e-015	2.85486e-014	2.75705e-015	2.75762e-014	-6.27399e-015	-3.14137e-015	1.9335e-015	-2.8014e-015	6.80835e-015	2.24403e-014	1.68508e-014	1.44636e-014	3.04233e-014	2.78044e-014	2.39483e-014	1.92881e-014	1.99871e-014
-2.83212e-015	2.69172e-015	-3.61577e-015	-6.58049e-015	-3.81099e-015	-6.85047e-015	5.33589e-016	-3.40302e-017	5.01915e-015	2.86066e-014	3.03062e-015	2.79769e-014	-5.79949e-015	-3.22424e-015	2.129e-015	-2.64809e-015	6.77762e-015	2.28592e-014	1.74317e-014	1.46766e-014	3.08267e-014	2.79484e-014	2.43575e-014	1.94064e-014	2.01151e-014
-2.66688e-015	2.53845e-015	-4.00782e-015	-6.44885e-015	-3.80112e-015	-6.60389e-015	7.65702e-016	-5.20697e-018	5.218e-015	2.86349e-014	3.29328e-015	2.83906e-014	-5.35126e-015	-3.30711e-015	2.30409e-015	-2.50595e-015	6.74145e-015	2.32654e-014	1.80167e-014	1.48939e-014	3.12106e-014	2.80926e-014	2.47534e-014	1.95316e-014	2.02219e-014
-2.54883e-015	2.36883e-015	-4.43012e-015	-6.32496e-015	-3.80696e-015	-6.34235e-015	9.83943e-016	4.41169e-017	5.40806e-015	2.86337e-014	3.54339e-015	2.88133e-014	-4.93112e-015	-3.38775e-015	2.45891e-015	-2.37525e-015	6.70014e-015	2.36549e-014	1.86007e-014	1.51132e-014	3.15698e-014	2.82364e-014	2.51337e-014	1.96635e-014	2.03074e-014
-2.47732e-015	2.185e-015	-4.87917e-015	-6.21059e-015	-3.82946e-015	-6.06881e-015	1.18594e-015	1.12359e-016	5.58841e-015	2.86025e-014	3.77928e-015	2.92412e-014	-4.54144e-015	-3.46356e-015	2.5935e-015	-2.25637e-015	6.65246e-015	2.40231e-014	1.91781e-014	1.53319e-014	3.18986e-014	2.83779e-014	2.54971e-014	1.98022e-014	2.03715e-014
-2.45211e-015	1.98922e-015	-5.35089e-015	-6.10739e-015	-3.86918e-015	-5.78639e-015	1.36999e-015	1.98771e-016	5.75762e-015	2.85408e-014	3.99908e-015	2.96701e-014	-4.18454e-015	-3.5328e-015	2.70799e-015	-2.15009e-015	6.59827e-015	2.43657e-014	1.97432e-014	1.55472e-014	3.21915e-014	2.8515e-014	2.58416e-014	1.99469e-014	2.04144e-014
-2.47251e-015	1.78307e-015	-5.84123e-015	-6.01689e-015	-3.92664e-015	-5.49974e-015	1.53455e-015	3.02279e-016	5.91563e-015	2.84486e-014	4.20078e-015	3.0095e-014	-3.86244e-015	-3.59376e-015	2.80319e-015	-2.05607e-015	6.53679e-015	2.46784e-014	2.02918e-014	1.57569e-014	3.24438e-014	2.86468e-014	2.61651e-014	2.00972e-014	2.0437e-014
-2.53691e-015	1.56869e-015	-6.34546e-015	-5.9408e-015	-4.00234e-015	-5.21293e-015	1.67719e-015	4.2124e-016	6.06138e-015	2.83262e-014	4.38232e-015	3.05117e-014	-3.57703e-015	-3.64471e-015	2.87919e-015	-1.975e-015	6.46752e-015	2.49569e-014	2.08176e-014	1.59588e-014	3.26515e-014	2.87713e-014	2.64667e-014	2.02526e-014	2.04402e-014
-2.64396e-015	1.34844e-015	-6.85957e-015	-5.88079e-015	-4.09689e-015	-4.92934e-015	1.79636e-015	5.53994e-016	6.19382e-015	2.81742e-014	4.54171e-015	3.09153e-014	-3.33026e-015	-3.68399e-015	2.93669e-015	-1.9068e-015	6.38897e-015	2.51969e-014	2.13151e-014	1.61506e-014	3.28108e-014	2.88861e-014	2.6745e-014	2.04119e-014	2.04248e-014
-2.7919e-015	1.12377e-015	-7.37931e-015	-5.83786e-015	-4.20995e-015	-4.6531e-015	1.89034e-015	6.97107e-016	6.31178e-015	2.79938e-014	4.67709e-015	3.13012e-014	-3.12366e-015	-3.71066e-015	2.97608e-015	-1.85104e-015	6.30032e-015	2.53951e-014	2.17791e-014	1.63295e-014	3.2919e-014	2.89893e-014	2.69994e-014	2.05737e-014	2.03924e-014
-2.97842e-015	8.96875e-016	-7.90131e-015	-5.81341e-015	-4.34143e-015	-4.38749e-015	1.95801e-015	8.48022e-016	6.41452e-015	2.77859e-014	4.78652e-015	3.1665e-014	-2.95846e-015	-3.7236e-015	2.9977e-015	-1.80726e-015	6.201e-015	2.55478e-014	2.22048e-014	1.64924e-014	3.29731e-014	2.90793e-014	2.72296e-014	2.07367e-014	2.03446e-014
-3.20124e-015	6.69577e-016	-8.42181e-015	-5.80878e-015	-4.4916e-015	-4.13606e-015	1.99809e-015	1.00392e-015	6.50134e-015	2.75513e-014	4.86805e-015	3.20018e-014	-2.8356e-015	-3.72182e-015	3.00241e-015	-1.77552e-015	6.08947e-015	2.5652e-014	2.25874e-014	1.66373e-014	3.29715e-014	2.91546e-014	2.74355e-014	2.08999e-014	2.02832e-014
-3.45823e-015	4.43206e-016	-8.93708e-015	-5.82477e-015	-4.65981e-015	-3.90252e-015	2.00998e-015	1.16147e-015	6.57122e-015	2.72918e-014	4.92096e-015	3.23069e-014	-2.75626e-015	-3.70527e-015	2.99152e-015	-1.7552e-015	5.96459e-015	2.57046e-014	2.29227e-014	1.6762e-014	3.29134e-014	2.92134e-014	2.7617e-014	2.10614e-014	2.021e-014
-3.74745e-015	2.19381e-016	-9.44445e-015	-5.86214e-015	-4.84566e-015	-3.68918e-015	1.99341e-015	1.31654e-015	6.62239e-015	2.70089e-014	4.9436e-015	3.25762e-014	-2.72159e-015	-3.6741e-015	2.96567e-015	-1.74487e-015	5.8259e-015	2.57026e-014	2.32067e-014	1.68643e-014	3.27976e-014	2.92543e-014	2.77746e-014	2.12197e-014	2.01276e-014
-4.06582e-015	-5.15431e-019	-9.94064e-015	-5.92125e-015	-5.0488e-015	-3.49827e-015	1.94773e-015	1.4658e-015	6.65432e-015	2.67044e-014	4.9343e-015	3.28065e-014	-2.73163e-015	-3.62792e-015	2.92615e-015	-1.74428e-015	5.67277e-015	2.56438e-014	2.34356e-014	1.69419e-014	3.26247e-014	2.92762e-014	2.7909e-014	2.13735e-014	2.00381e-014
-4.41055e-015	-2.15303e-016	-1.04224e-014	-6.00242e-015	-5.26857e-015	-3.33304e-015	1.87275e-015	1.60534e-015	6.66599e-015	2.638e-014	4.89255e-015	3.2994e-014	-2.7865e-015	-3.56682e-015	2.87374e-015	-1.75218e-015	5.50391e-015	2.5526e-014	2.3606e-014	1.69936e-014	3.23957e-014	2.92781e-014	2.80212e-014	2.15208e-014	1.99445e-014
-4.77961e-015	-4.24181e-016	-1.08873e-014	-6.10584e-015	-5.50415e-015	-3.1961e-015	1.76849e-015	1.73158e-015	6.65637e-015	2.60377e-014	4.81705e-015	3.31352e-014	-2.88601e-015	-3.49182e-015	2.80864e-015	-1.76688e-015	5.31866e-015	2.53477e-014	2.37158e-014	1.70176e-014	3.21118e-014	2.92596e-014	2.81134e-014	2.16606e-014	1.98494e-014
-5.17037e-015	-6.25907e-016	-1.13327e-014	-6.23184e-015	-5.75481e-015	-3.08899e-015	1.63498e-015	1.84114e-015	6.62451e-015	2.56797e-014	4.70733e-015	3.32272e-014	-3.02901e-015	-3.40352e-015	2.73236e-015	-1.7862e-015	5.11614e-015	2.5108e-014	2.37624e-014	1.70133e-014	3.17755e-014	2.92206e-014	2.81865e-014	2.17917e-014	1.97559e-014
-5.57958e-015	-8.18877e-016	-1.1757e-014	-6.37962e-015	-6.01972e-015	-3.01247e-015	1.47313e-015	1.9292e-015	6.56952e-015	2.53084e-014	4.56287e-015	3.32676e-014	-3.21514e-015	-3.30249e-015	2.6449e-015	-1.80971e-015	4.8956e-015	2.48065e-014	2.37447e-014	1.69799e-014	3.13904e-014	2.91613e-014	2.82425e-014	2.19126e-014	1.9667e-014
-6.00452e-015	-1.00299e-015	-1.21574e-014	-6.54899e-015	-6.2974e-015	-2.96792e-015	1.2844e-015	1.99244e-015	6.49043e-015	2.49268e-014	4.3845e-015	3.32545e-014	-3.44292e-015	-3.19e-015	2.54683e-015	-1.83611e-015	4.65704e-015	2.44436e-014	2.3662e-014	1.69168e-014	3.09591e-014	2.90807e-014	2.82836e-014	2.2022e-014	1.95857e-014
-6.44311e-015	-1.17749e-015	-1.25325e-014	-6.73991e-015	-6.58621e-015	-2.95615e-015	1.06912e-015	2.02731e-015	6.38649e-015	2.45368e-014	4.17271e-015	3.31865e-014	-3.71107e-015	-3.06725e-015	2.43844e-015	-1.86361e-015	4.40006e-015	2.40197e-014	2.35138e-014	1.68236e-014	3.04852e-014	2.89794e-014	2.83117e-014	2.21187e-014	1.95151e-014
-6.89215e-015	-1.34169e-015	-1.28814e-014	-6.95135e-015	-6.88543e-015	-2.97764e-015	8.28727e-016	2.02994e-015	6.25617e-015	2.41402e-014	3.92822e-015	3.30626e-014	-4.01766e-015	-2.93593e-015	2.32017e-015	-1.8912e-015	4.12481e-015	2.35363e-014	2.33007e-014	1.67004e-014	2.99742e-014	2.8858e-014	2.83293e-014	2.22026e-014	1.94578e-014
-7.34868e-015	-1.49456e-015	-1.32032e-014	-7.1828e-015	-7.19393e-015	-3.03259e-015	5.64909e-016	1.9968e-015	6.0992e-015	2.3739e-014	3.65198e-015	3.28818e-014	-4.36073e-015	-2.79763e-015	2.19243e-015	-1.91758e-015	3.83101e-015	2.29952e-014	2.30234e-014	1.65479e-014	2.94303e-014	2.87176e-014	2.83388e-014	2.22725e-014	1.94175e-014
-7.81019e-015	-1.63573e-015	-1.34968e-014	-7.43351e-015	-7.5103e-015	-3.12101e-015	2.7906e-016	1.92505e-015	5.9146e-015	2.33354e-014	3.34579e-015	3.26442e-014	-4.73659e-015	-2.65339e-015	2.05584e-015	-1.94142e-015	3.51887e-015	2.23979e-014	2.26833e-014	1.63666e-014	2.88589e-014	2.85597e-014	2.83423e-014	2.2328e-014	1.93964e-014
-8.2741e-015	-1.76433e-015	-1.37613e-014	-7.70224e-015	-7.83329e-015	-3.24193e-015	-2.62093e-017	1.8116e-015	5.70132e-015	2.29315e-014	3.01168e-015	3.23509e-014	-5.14257e-015	-2.50524e-015	1.91018e-015	-1.96173e-015	3.18861e-015	2.17475e-014	2.22826e-014	1.61575e-014	2.82657e-014	2.83865e-014	2.83428e-014	2.2369e-014	1.93971e-014
-8.73795e-015	-1.88036e-015	-1.3997e-014	-7.9877e-015	-8.16069e-015	-3.39481e-015	-3.49834e-016	1.6537e-015	5.45901e-015	2.2529e-014	2.65162e-015	3.20033e-014	-5.57471e-015	-2.355e-015	1.75589e-015	-1.97756e-015	2.84079e-015	2.10471e-014	2.18242e-014	1.59212e-014	2.76561e-014	2.81993e-014	2.8343e-014	2.23957e-014	1.94216e-014
-9.19899e-015	-1.98353e-015	-1.42037e-014	-8.28926e-015	-8.49137e-015	-3.57815e-015	-6.89365e-016	1.45006e-015	5.18788e-015	2.21291e-014	2.26819e-015	3.16033e-014	-6.02968e-015	-2.20421e-015	1.59311e-015	-1.98784e-015	2.47629e-015	2.03003e-014	2.1311e-014	1.56604e-014	2.70362e-014	2.80004e-014	2.83456e-014	2.2408e-014	1.94718e-014
-9.6548e-015	-2.07402e-015	-1.43811e-014	-8.60479e-015	-8.8242e-015	-3.7906e-015	-1.04276e-015	1.19942e-015	4.88784e-015	2.17338e-014	1.86338e-015	3.11531e-014	-6.50305e-015	-2.05479e-015	1.42202e-015	-1.99185e-015	2.09586e-015	1.95116e-014	2.07465e-014	1.53768e-014	2.64118e-014	2.77914e-014	2.8353e-014	2.24061e-014	1.95503e-014
-1.01035e-014	-2.15109e-015	-1.45298e-014	-8.93231e-015	-9.15724e-015	-4.03072e-015	-1.40751e-015	9.0037e-016	4.5586e-015	2.13444e-014	1.44121e-015	3.06549e-014	-6.99053e-015	-1.90844e-015	1.24255e-015	-1.98849e-015	1.70114e-015	1.86852e-014	2.0135e-014	1.50721e-014	2.57885e-014	2.75749e-014	2.83679e-014	2.2391e-014	1.96591e-014
-1.05426e-014	-2.21461e-015	-1.46498e-014	-9.27048e-015	-9.48871e-015	-4.29685e-015	-1.78126e-015	5.52084e-016	4.20013e-015	2.09621e-014	1.00516e-015	3.01121e-014	-7.48819e-015	-1.76702e-015	1.05447e-015	-1.97757e-015	1.29355e-015	1.78254e-014	1.94808e-014	1.4749e-014	2.51725e-014	2.73544e-014	2.83925e-014	2.23633e-014	1.97994e-014
-1.09695e-014	-2.26455e-015	-1.47411e-014	-9.61755e-015	-9.81701e-015	-4.58665e-015	-2.16186e-015	1.5455e-016	3.81308e-015	2.05882e-014	5.57999e-016	2.95284e-014	-7.99187e-015	-1.63183e-015	8.57676e-016	-1.95922e-015	8.74018e-016	1.69376e-014	1.8789e-014	1.44098e-014	2.45696e-014	2.71329e-014	2.84287e-014	2.23243e-014	1.99714e-014
-1.13828e-014	-2.30055e-015	-1.48047e-014	-9.97184e-015	-1.01403e-014	-4.89761e-015	-2.54656e-015	-2.92189e-016	3.39891e-015	2.02241e-014	1.0315e-016	2.89076e-014	-8.49738e-015	-1.50397e-015	6.52085e-016	-1.93338e-015	4.44385e-016	1.60268e-014	1.80639e-014	1.40578e-014	2.3985e-014	2.69134e-014	2.84791e-014	2.22758e-014	2.01759e-014
-1.17806e-014	-2.32286e-015	-1.48413e-014	-1.0332e-014	-1.04574e-014	-5.22828e-015	-2.93356e-015	-7.86974e-016	2.95878e-015	1.98701e-014	-3.55583e-016	2.82549e-014	-8.99916e-015	-1.38464e-015	4.37767e-016	-1.89962e-015	6.17663e-018	1.5098e-014	1.73109e-014	1.3696e-014	2.34231e-014	2.66989e-014	2.85457e-014	2.22194e-014	2.04133e-014
-1.21611e-014	-2.3312e-015	-1.4851e-014	-1.0695e-014	-1.0767e-014	-5.57627e-015	-3.32042e-015	-1.32783e-015	2.49393e-015	1.95264e-014	-8.14452e-016	2.75744e-014	-9.49196e-015	-1.27465e-015	2.15374e-016	-1.85793e-015	-4.38431e-016	1.41566e-014	1.65355e-014	1.33275e-014	2.28881e-014	2.64927e-014	2.86295e-014	2.21568e-014	2.06835e-014
-1.2522e-014	-2.32531e-015	-1.48345e-014	-1.10594e-014	-1.10674e-014	-5.93888e-015	-3.70466e-015	-1.91269e-015	2.00579e-015	1.91931e-014	-1.26977e-015	2.68714e-014	-9.97075e-015	-1.17511e-015	-1.55995e-017	-1.80852e-015	-8.87171e-016	1.3208e-014	1.57436e-014	1.29553e-014	2.23841e-014	2.62973e-014	2.87318e-014	2.2089e-014	2.09859e-014
-1.28614e-014	-2.30518e-015	-1.47921e-014	-1.14233e-014	-1.13573e-014	-6.31316e-015	-4.08436e-015	-2.53941e-015	1.49656e-015	1.88704e-014	-1.71732e-015	2.61513e-014	-1.04309e-014	-1.08643e-015	-2.55168e-016	-1.7522e-015	-1.338e-015	1.22571e-014	1.49407e-014	1.25816e-014	2.19146e-014	2.61156e-014	2.88537e-014	2.20186e-014	2.13202e-014
-1.31776e-014	-2.27003e-015	-1.47242e-014	-1.17846e-014	-1.16354e-014	-6.69768e-015	-4.45679e-015	-3.20426e-015	9.68463e-016	1.85584e-014	-2.15328e-015	2.54191e-014	-1.0868e-014	-1.00841e-015	-5.02537e-016	-1.69008e-015	-1.78942e-015	1.13097e-014	1.41318e-014	1.22095e-014	2.14827e-014	2.59501e-014	2.89962e-014	2.19469e-014	2.16844e-014
-1.34692e-014	-2.21967e-015	-1.46311e-014	-1.2141e-014	-1.19009e-014	-7.08911e-015	-4.81956e-015	-3.90331e-015	4.24881e-016	1.82571e-014	-2.5734e-015	2.46803e-014	-1.1278e-014	-9.4141e-016	-7.57926e-016	-1.6234e-015	-2.23892e-015	1.03706e-014	1.33218e-014	1.18421e-014	2.10906e-014	2.5803e-014	2.916e-014	2.18769e-014	2.20769e-014
-1.37349e-014	-2.154e-015	-1.45135e-014	-1.24905e-014	-1.21521e-014	-7.48529e-015	-5.17088e-015	-4.63227e-015	-1.31256e-016	1.79654e-014	-2.97445e-015	2.39404e-014	-1.16567e-014	-8.84809e-016	-1.02108e-015	-1.5533e-015	-2.68411e-015	9.44484e-015	1.25158e-014	1.14822e-014	2.07411e-014	2.56767e-014	2.93453e-014	2.18107e-014	2.24958e-014
-1.39737e-014	-2.07223e-015	-1.43725e-014	-1.28311e-014	-1.23879e-014	-7.88312e-015	-5.50886e-015	-5.38643e-015	-6.97075e-016	1.76829e-014	-3.35305e-015	2.32046e-014	-1.20001e-014	-8.38098e-016	-1.29175e-015	-1.48107e-015	-3.12361e-015	8.53708e-015	1.17191e-014	1.11325e-014	2.04348e-014	2.55733e-014	2.95517e-014	2.17502e-014	2.29396e-014
-1.4184e-014	-1.97453e-015	-1.42087e-014	-1.31607e-014	-1.26076e-014	-8.27998e-015	-5.83222e-015	-6.16079e-015	-1.26875e-015	1.74088e-014	-3.70615e-015	2.24789e-014	-1.2304e-014	-8.00106e-016	-1.56942e-015	-1.40876e-015	-3.55528e-015	7.65204e-015	1.0936e-014	1.07952e-014	2.01722e-014	2.54952e-014	2.97786e-014	2.16979e-014	2.34055e-014
-1.43645e-014	-1.86099e-015	-1.40225e-014	-1.34771e-014	-1.28107e-014	-8.67379e-015	-6.13988e-015	-6.94999e-015	-1.84212e-015	1.71423e-014	-4.03079e-015	2.17685e-014	-1.2565e-014	-7.70208e-016	-1.85385e-015	-1.33792e-015	-3.97721e-015	6.79389e-015	1.01711e-014	1.04726e-014	1.99538e-014	2.54436e-014	3.00252e-014	2.16557e-014	2.38908e-014
-1.45155e-014	-1.73159e-015	-1.38139e-014	-1.37784e-014	-1.29965e-014	-9.06288e-015	-6.43036e-015	-7.74842e-015	-2.41361e-015	1.68825e-014	-4.32442e-015	2.1079e-014	-1.27803e-014	-7.47261e-016	-2.14427e-015	-1.27012e-015	-4.38796e-015	5.96626e-015	9.42861e-015	1.01672e-014	1.97791e-014	2.54198e-014	3.02911e-014	2.16249e-014	2.43922e-014
-1.46361e-014	-1.5861e-015	-1.35837e-014	-1.40629e-014	-1.31645e-014	-9.44554e-015	-6.7035e-015	-8.55086e-015	-2.97885e-015	1.66282e-014	-4.58505e-015	2.0415e-014	-1.29473e-014	-7.29617e-016	-2.44061e-015	-1.20753e-015	-4.78568e-015	5.17151e-015	8.71189e-015	9.88029e-015	1.96469e-014	2.54237e-014	3.05746e-014	2.16075e-014	2.49067e-014
-1.47249e-014	-1.42455e-015	-1.33319e-014	-1.43298e-014	-1.33148e-014	-9.81993e-015	-6.95896e-015	-9.35092e-015	-3.53305e-015	1.63781e-014	-4.8111e-015	1.97804e-014	-1.30645e-014	-7.1581e-016	-2.74203e-015	-1.15235e-015	-5.1694e-015	4.41264e-015	8.02417e-015	9.61364e-015	1.95555e-014	2.54557e-014	3.08744e-014	2.16053e-014	2.54308e-014
-1.47816e-014	-1.24671e-015	-1.30598e-014	-1.45781e-014	-1.34472e-014	-1.01848e-014	-7.19623e-015	-1.01433e-014	-4.07192e-015	1.61314e-014	-5.00126e-015	1.91792e-014	-1.31308e-014	-7.03488e-016	-3.04767e-015	-1.10666e-015	-5.53811e-015	3.69252e-015	7.36766e-015	9.36829e-015	1.9503e-014	2.55153e-014	3.11883e-014	2.16195e-014	2.59614e-014
-1.48064e-014	-1.05213e-015	-1.27677e-014	-1.48064e-014	-1.35622e-014	-1.05385e-014	-7.41494e-015	-1.09221e-014	-4.59123e-015	1.58869e-014	-5.15407e-015	1.86157e-014	-1.31446e-014	-6.90673e-016	-3.35723e-015	-1.07278e-015	-5.89127e-015	3.01301e-015	6.74351e-015	9.14484e-015	1.94871e-014	2.56015e-014	3.15137e-014	2.16521e-014	2.64955e-014
-1.4799e-014	-8.40546e-016	-1.24557e-014	-1.5014e-014	-1.36601e-014	-1.08797e-014	-7.61551e-015	-1.1681e-014	-5.0864e-015	1.56433e-014	-5.26892e-015	1.80936e-014	-1.31056e-014	-6.7575e-016	-3.66943e-015	-1.05315e-015	-6.22762e-015	2.37527e-015	6.15345e-015	8.9437e-015	1.95044e-014	2.57128e-014	3.18487e-014	2.17038e-014	2.70291e-014
-1.476e-014	-6.12692e-016	-1.21245e-014	-1.52002e-014	-1.37416e-014	-1.12082e-014	-7.79843e-015	-1.24142e-014	-5.55331e-015	1.54003e-014	-5.34564e-015	1.76162e-014	-1.30137e-014	-6.56512e-016	-3.98388e-015	-1.04956e-015	-6.54688e-015	1.78043e-015	5.59868e-015	8.76541e-015	1.95522e-014	2.58476e-014	3.21909e-014	2.17754e-014	2.75589e-014
-1.46899e-014	-3.6838e-016	-1.17743e-014	-1.53653e-014	-1.38071e-014	-1.15233e-014	-7.96435e-015	-1.31165e-014	-5.98759e-015	1.51563e-014	-5.38424e-015	1.71862e-014	-1.28694e-014	-6.30665e-016	-4.29996e-015	-1.06431e-015	-6.84855e-015	1.229e-015	5.0794e-015	8.60934e-015	1.96269e-014	2.60041e-014	3.25376e-014	2.18675e-014	2.80817e-014
-1.45892e-014	-1.07478e-016	-1.14057e-014	-1.55095e-014	-1.38578e-014	-1.18242e-014	-8.11458e-015	-1.37825e-014	-6.38518e-015	1.49105e-014	-5.38533e-015	1.68061e-014	-1.26742e-014	-5.95919e-016	-4.6168e-015	-1.09925e-015	-7.13252e-015	7.20831e-016	4.59579e-015	8.47472e-015	1.97247e-014	2.61792e-014	3.28863e-014	2.19801e-014	2.85946e-014
-1.44591e-014	1.69159e-016	-1.10202e-014	-1.56336e-014	-1.38953e-014	-1.21114e-014	-8.25019e-015	-1.44066e-014	-6.74197e-015	1.46622e-014	-5.35007e-015	1.64776e-014	-1.24304e-014	-5.50484e-016	-4.93318e-015	-1.15621e-015	-7.39912e-015	2.55354e-016	4.14712e-015	8.36096e-015	1.98416e-014	2.63702e-014	3.32336e-014	2.2113e-014	2.9094e-014
-1.43004e-014	4.60751e-016	-1.06184e-014	-1.57385e-014	-1.39208e-014	-1.2385e-014	-8.37305e-015	-1.49843e-014	-7.05505e-015	1.44108e-014	-5.28005e-015	1.62015e-014	-1.21404e-014	-4.92456e-016	-5.24881e-015	-1.23711e-015	-7.64877e-015	-1.68347e-016	3.73283e-015	8.26627e-015	1.99733e-014	2.65735e-014	3.35768e-014	2.22665e-014	2.95766e-014
-1.41149e-014	7.66486e-016	-1.02012e-014	-1.58247e-014	-1.39358e-014	-1.26453e-014	-8.48512e-015	-1.55124e-014	-7.32119e-015	1.41559e-014	-5.1771e-015	1.59784e-014	-1.18067e-014	-4.19707e-016	-5.5634e-015	-1.34386e-015	-7.88234e-015	-5.51533e-016	3.35108e-015	8.18931e-015	2.01159e-014	2.6786e-014	3.39131e-014	2.24398e-014	3.00407e-014
-1.39035e-014	1.08612e-015	-9.76985e-015	-1.58938e-014	-1.39421e-014	-1.28931e-014	-8.58811e-015	-1.59872e-014	-7.53715e-015	1.38973e-014	-5.04365e-015	1.58088e-014	-1.14326e-014	-3.30907e-016	-5.87567e-015	-1.47795e-015	-8.10076e-015	-8.95803e-016	2.99969e-015	8.12824e-015	2.02659e-014	2.70039e-014	3.42398e-014	2.2632e-014	3.04839e-014
-1.36685e-014	1.41884e-015	-9.32612e-015	-1.59482e-014	-1.39413e-014	-1.31293e-014	-8.68354e-015	-1.64057e-014	-7.70156e-015	1.36349e-014	-4.88234e-015	1.56918e-014	-1.10217e-014	-2.24184e-016	-6.18552e-015	-1.64086e-015	-8.30459e-015	-1.20341e-015	2.67704e-015	8.08086e-015	2.04188e-014	2.72233e-014	3.45538e-014	2.28426e-014	3.09039e-014
-1.34118e-014	1.76422e-015	-8.87106e-015	-1.59896e-014	-1.39354e-014	-1.33551e-014	-8.77324e-015	-1.67659e-014	-7.81298e-015	1.33689e-014	-4.69621e-015	1.56267e-014	-1.05784e-014	-9.80478e-017	-6.49226e-015	-1.83297e-015	-8.49485e-015	-1.47658e-015	2.38151e-015	8.04481e-015	2.05712e-014	2.74402e-014	3.48519e-014	2.30703e-014	3.12988e-014
-1.3135e-014	2.1213e-015	-8.40589e-015	-1.60197e-014	-1.39261e-014	-1.35715e-014	-8.85941e-015	-1.70662e-014	-7.87006e-015	1.30999e-014	-4.48816e-015	1.56121e-014	-1.01078e-014	4.79354e-017	-6.79542e-015	-2.0549e-015	-8.67293e-015	-1.71762e-015	2.11006e-015	8.01718e-015	2.07195e-014	2.76507e-014	3.51317e-014	2.33137e-014	3.16665e-014
-1.2841e-014	2.48862e-015	-7.93198e-015	-1.6041e-014	-1.39149e-014	-1.37798e-014	-8.94432e-015	-1.73056e-014	-7.87138e-015	1.28282e-014	-4.26179e-015	1.56467e-014	-9.61415e-015	2.14462e-016	-7.09497e-015	-2.30722e-015	-8.84043e-015	-1.92938e-015	1.86001e-015	7.99488e-015	2.086e-014	2.78512e-014	3.5391e-014	2.35717e-014	3.20062e-014
-1.25319e-014	2.86583e-015	-7.45176e-015	-1.60555e-014	-1.39044e-014	-1.39814e-014	-9.03034e-015	-1.74842e-014	-7.81691e-015	1.25547e-014	-4.02026e-015	1.57285e-014	-9.10315e-015	4.01534e-016	-7.39048e-015	-2.59044e-015	-8.99811e-015	-2.1142e-015	1.62821e-015	7.97579e-015	2.09899e-014	2.80378e-014	3.56274e-014	2.38426e-014	3.2317e-014
-1.22107e-014	3.25207e-015	-6.96704e-015	-1.6066e-014	-1.38968e-014	-1.41775e-014	-9.11981e-015	-1.76025e-014	-7.70721e-015	1.22807e-014	-3.76776e-015	1.58554e-014	-8.58101e-015	6.09648e-016	-7.68182e-015	-2.90396e-015	-9.14802e-015	-2.27506e-015	1.41224e-015	7.95694e-015	2.1106e-014	2.82059e-014	3.58389e-014	2.41249e-014	3.2598e-014
-1.18811e-014	3.64597e-015	-6.47935e-015	-1.60754e-014	-1.3894e-014	-1.43693e-014	-9.21456e-015	-1.76609e-014	-7.54401e-015	1.20069e-014	-3.50817e-015	1.6024e-014	-8.05335e-015	8.37798e-016	-7.96864e-015	-3.24734e-015	-9.29109e-015	-2.41429e-015	1.21014e-015	7.93512e-015	2.12065e-014	2.83518e-014	3.60236e-014	2.44168e-014	3.28487e-014
-1.15455e-014	4.04577e-015	-5.99087e-015	-1.60873e-014	-1.38979e-014	-1.45585e-014	-9.31724e-015	-1.76604e-014	-7.32922e-015	1.17341e-014	-3.24585e-015	1.62304e-014	-7.52608e-015	1.08522e-015	-8.25137e-015	-3.61948e-015	-9.42906e-015	-2.53568e-015	1.0189e-015	7.90775e-015	2.12887e-014	2.84718e-014	3.61806e-014	2.47167e-014	3.30688e-014
-1.1207e-014	4.4503e-015	-5.50406e-015	-1.61047e-014	-1.3911e-014	-1.47475e-014	-9.43001e-015	-1.76036e-014	-7.06514e-015	1.14638e-014	-2.98437e-015	1.64719e-014	-7.00542e-015	1.35143e-015	-8.52954e-015	-4.01929e-015	-9.56337e-015	-2.64163e-015	8.35703e-016	7.87159e-015	2.13505e-014	2.85626e-014	3.63091e-014	2.50233e-014	3.32594e-014
-1.08691e-014	4.85819e-015	-5.02099e-015	-1.6131e-014	-1.39349e-014	-1.49381e-014	-9.55479e-015	-1.74933e-014	-6.7546e-015	1.11976e-014	-2.72748e-015	1.67446e-014	-6.49656e-015	1.63494e-015	-8.8033e-015	-4.44606e-015	-9.69551e-015	-2.73422e-015	6.56936e-016	7.82335e-015	2.13903e-014	2.86221e-014	3.64078e-014	2.53344e-014	3.34212e-014
-1.05354e-014	5.26785e-015	-4.54391e-015	-1.61687e-014	-1.39719e-014	-1.51321e-014	-9.69338e-015	-1.73328e-014	-6.40099e-015	1.09375e-014	-2.47912e-015	1.70447e-014	-6.00541e-015	1.93438e-015	-9.07271e-015	-4.89802e-015	-9.82677e-015	-2.81578e-015	4.80072e-016	7.76074e-015	2.14075e-014	2.86484e-014	3.6477e-014	2.56482e-014	3.35554e-014
-1.02091e-014	5.67817e-015	-4.07524e-015	-1.62214e-014	-1.40236e-014	-1.53308e-014	-9.84747e-015	-1.71263e-014	-6.00824e-015	1.0685e-014	-2.24332e-015	1.73688e-014	-5.53791e-015	2.2475e-015	-9.33811e-015	-5.37421e-015	-9.95837e-015	-2.88847e-015	3.0254e-016	7.68063e-015	2.14013e-014	2.86389e-014	3.65161e-014	2.59628e-014	3.36632e-014
-9.89333e-015	6.08742e-015	-3.61695e-015	-1.62916e-014	-1.40914e-014	-1.55359e-014	-1.00181e-014	-1.68785e-014	-5.58086e-015	1.04418e-014	-2.02394e-015	1.77123e-014	-5.09976e-015	2.57213e-015	-9.59949e-015	-5.87223e-015	-1.0091e-014	-2.95443e-015	1.23343e-016	7.58081e-015	2.1371e-014	2.85923e-014	3.65253e-014	2.62767e-014	3.37461e-014
-9.5915e-015	6.49421e-015	-3.17174e-015	-1.63825e-014	-1.41767e-014	-1.57494e-014	-1.02071e-014	-1.65941e-014	-5.12374e-015	1.021e-014	-1.82406e-015	1.80711e-014	-4.69602e-015	2.90515e-015	-9.85673e-015	-6.38958e-015	-1.0226e-014	-3.01582e-015	-5.83633e-017	7.45961e-015	2.13165e-014	2.85083e-014	3.65052e-014	2.65888e-014	3.38056e-014
-9.30679e-015	6.89625e-015	-2.74228e-015	-1.64967e-014	-1.42805e-014	-1.59725e-014	-1.04145e-014	-1.62778e-014	-4.64166e-015	9.9912e-015	-1.64682e-015	1.84416e-014	-4.33232e-015	3.24334e-015	-1.011e-014	-6.92392e-015	-1.03641e-014	-3.07393e-015	-2.44538e-016	7.31446e-015	2.12385e-014	2.83855e-014	3.64569e-014	2.6898e-014	3.38433e-014
-9.04226e-015	7.29182e-015	-2.3309e-015	-1.66362e-014	-1.44036e-014	-1.6206e-014	-1.0641e-014	-1.59346e-014	-4.14025e-015	9.78782e-015	-1.49548e-015	1.88195e-014	-4.01298e-015	3.58365e-015	-1.03597e-014	-7.4727e-015	-1.05058e-014	-3.12968e-015	-4.36687e-016	7.14312e-015	2.11376e-014	2.82236e-014	3.63813e-014	2.72029e-014	3.38613e-014
-8.80103e-015	7.67982e-015	-1.93954e-015	-1.68034e-014	-1.45468e-014	-1.64508e-014	-1.08872e-014	-1.55699e-014	-3.625e-015	9.60184e-015	-1.37285e-015	1.92005e-014	-3.7423e-015	3.92248e-015	-1.0606e-014	-8.03288e-015	-1.06519e-014	-3.18453e-015	-6.35598e-016	6.94477e-015	2.10152e-014	2.8024e-014	3.62805e-014	2.75027e-014	3.38618e-014
-8.58572e-015	8.05851e-015	-1.57045e-015	-1.69998e-014	-1.47106e-014	-1.67077e-014	-1.11525e-014	-1.51892e-014	-3.10246e-015	9.43456e-015	-1.28058e-015	1.95813e-014	-3.52404e-015	4.25606e-015	-1.08484e-014	-8.6019e-015	-1.08022e-014	-3.23809e-015	-8.41265e-016	6.71832e-015	2.08727e-014	2.77877e-014	3.61569e-014	2.77967e-014	3.38472e-014
-8.39863e-015	8.42626e-015	-1.22561e-015	-1.72262e-014	-1.48948e-014	-1.69769e-014	-1.14368e-014	-1.4798e-014	-2.57844e-015	9.28767e-015	-1.22103e-015	1.9958e-014	-3.36187e-015	4.58087e-015	-1.10867e-014	-9.17664e-015	-1.09566e-014	-3.29098e-015	-1.05354e-015	6.46292e-015	2.07113e-014	2.75164e-014	3.60127e-014	2.80846e-014	3.38201e-014
-8.24223e-015	8.78187e-015	-9.06698e-016	-1.74827e-014	-1.5099e-014	-1.72587e-014	-1.17396e-014	-1.44013e-014	-2.05874e-015	9.16376e-015	-1.19519e-015	2.03269e-014	-3.2581e-015	4.89313e-015	-1.13198e-014	-9.75411e-015	-1.11149e-014	-3.34256e-015	-1.27151e-015	6.17854e-015	2.05332e-014	2.7212e-014	3.58506e-014	2.83664e-014	3.37823e-014
-8.11935e-015	9.12398e-015	-6.15914e-016	-1.77693e-014	-1.53226e-014	-1.75527e-014	-1.20595e-014	-1.40036e-014	-1.5484e-015	9.0644e-015	-1.20395e-015	2.06858e-014	-3.21456e-015	5.18947e-015	-1.15483e-014	-1.03312e-014	-1.12772e-014	-3.39206e-015	-1.49472e-015	5.86471e-015	2.03404e-014	2.68774e-014	3.56736e-014	2.86419e-014	3.37361e-014
-8.03087e-015	9.45134e-015	-3.54972e-016	-1.80859e-014	-1.55649e-014	-1.78584e-014	-1.23956e-014	-1.36098e-014	-1.05274e-015	8.9905e-015	-1.2481e-015	2.10318e-014	-3.23298e-015	5.46629e-015	-1.17713e-014	-1.09047e-014	-1.14428e-014	-3.43882e-015	-1.72218e-015	5.52226e-015	2.01346e-014	2.65158e-014	3.54846e-014	2.89109e-014	3.36836e-014
-7.97807e-015	9.76349e-015	-1.24965e-016	-1.84316e-014	-1.58247e-014	-1.81751e-014	-1.27459e-014	-1.32249e-014	-5.76723e-016	8.94415e-015	-1.32758e-015	2.13621e-014	-3.31473e-015	5.7194e-015	-1.19885e-014	-1.14714e-014	-1.16106e-014	-3.48149e-015	-1.95156e-015	5.1522e-015	1.99184e-014	2.61311e-014	3.52874e-014	2.91732e-014	3.36269e-014
-7.96205e-015	1.00592e-014	7.28498e-017	-1.88049e-014	-1.61006e-014	-1.85012e-014	-1.31082e-014	-1.28532e-014	-1.25391e-016	8.92582e-015	-1.44183e-015	2.16743e-014	-3.46037e-015	5.94563e-015	-1.21996e-014	-1.20284e-014	-1.17797e-014	-3.51881e-015	-2.18269e-015	4.75591e-015	1.96939e-014	2.57271e-014	3.50856e-014	2.94293e-014	3.35682e-014
-7.98379e-015	1.03374e-014	2.37295e-016	-1.92037e-014	-1.63903e-014	-1.88356e-014	-1.34805e-014	-1.24991e-014	2.96729e-016	8.93671e-015	-1.59037e-015	2.19665e-014	-3.66924e-015	6.14214e-015	-1.24038e-014	-1.25732e-014	-1.19492e-014	-3.549e-015	-2.41353e-015	4.33529e-015	1.94637e-014	2.53076e-014	3.48826e-014	2.96798e-014	3.35097e-014
-8.04356e-015	1.05978e-014	3.67716e-016	-1.96249e-014	-1.66921e-014	-1.9177e-014	-1.38602e-014	-1.21661e-014	6.85689e-016	8.97744e-015	-1.7722e-015	2.22378e-014	-3.94002e-015	6.30595e-015	-1.25998e-014	-1.31027e-014	-1.21177e-014	-3.57057e-015	-2.64167e-015	3.89191e-015	1.923e-014	2.48768e-014	3.46817e-014	2.99262e-014	3.34535e-014
-8.14104e-015	1.084e-014	4.63335e-016	-2.0066e-014	-1.70038e-014	-1.95229e-014	-1.42446e-014	-1.18569e-014	1.03808e-015	9.04789e-015	-1.98623e-015	2.24872e-014	-4.27116e-015	6.43459e-015	-1.27869e-014	-1.36141e-014	-1.22835e-014	-3.58197e-015	-2.86585e-015	3.42772e-015	1.89951e-014	2.44394e-014	3.44862e-014	3.01687e-014	3.34009e-014
-8.27661e-015	1.1063e-014	5.24067e-016	-2.0523e-014	-1.73225e-014	-1.98711e-014	-1.46309e-014	-1.1574e-014	1.35039e-015	9.14786e-015	-2.23015e-015	2.27138e-014	-4.66065e-015	6.52548e-015	-1.2964e-014	-1.41055e-014	-1.24455e-014	-3.58134e-015	-3.08469e-015	2.94573e-015	1.87617e-014	2.39996e-014	3.42996e-014	3.04084e-014	3.3353e-014
-8.44926e-015	1.12663e-014	5.50204e-016	-2.09912e-014	-1.76457e-014	-2.02188e-014	-1.50163e-014	-1.1319e-014	1.62039e-015	9.27809e-015	-2.50153e-015	2.2917e-014	-5.10601e-015	6.5767e-015	-1.31304e-014	-1.45742e-014	-1.26024e-014	-3.56692e-015	-3.29514e-015	2.44791e-015	1.85329e-014	2.35622e-014	3.4126e-014	3.06456e-014	3.33114e-014
-8.65766e-015	1.14504e-014	5.41936e-016	-2.14661e-014	-1.79711e-014	-2.05636e-014	-1.53983e-014	-1.10937e-014	1.84613e-015	9.43817e-015	-2.79777e-015	2.3096e-014	-5.60348e-015	6.58707e-015	-1.32844e-014	-1.5018e-014	-1.27529e-014	-3.53708e-015	-3.49548e-015	1.93739e-015	1.83107e-014	2.31317e-014	3.3969e-014	3.08815e-014	3.32774e-014
-8.90056e-015	1.1615e-014	4.99247e-016	-2.19428e-014	-1.82957e-014	-2.09015e-014	-1.57733e-014	-1.08986e-014	2.02671e-015	9.62777e-015	-3.11659e-015	2.32516e-014	-6.14974e-015	6.55505e-015	-1.34249e-014	-1.54352e-014	-1.28956e-014	-3.48995e-015	-3.68357e-015	1.41743e-015	1.80968e-014	2.27121e-014	3.38315e-014	3.11172e-014	3.32515e-014
-9.17619e-015	1.17603e-014	4.23201e-016	-2.24165e-014	-1.86166e-014	-2.12293e-014	-1.61381e-014	-1.07339e-014	2.16162e-015	9.84631e-015	-3.45468e-015	2.33845e-014	-6.73991e-015	6.48025e-015	-1.35507e-014	-1.5824e-014	-1.30287e-014	-3.42348e-015	-3.85844e-015	8.90696e-016	1.78933e-014	2.23081e-014	3.37155e-014	3.13535e-014	3.32344e-014
-9.48295e-015	1.18862e-014	3.15078e-016	-2.28815e-014	-1.89302e-014	-2.15442e-014	-1.64895e-014	-1.05991e-014	2.25167e-015	1.00924e-014	-3.80854e-015	2.3495e-014	-7.36943e-015	6.36233e-015	-1.36604e-014	-1.61826e-014	-1.31505e-014	-3.33679e-015	-4.01814e-015	3.61063e-016	1.7702e-014	2.19233e-014	3.36245e-014	3.15913e-014	3.3226e-014
-9.81879e-015	1.19933e-014	1.75884e-016	-2.33319e-014	-1.92337e-014	-2.18428e-014	-1.68246e-014	-1.04934e-014	2.29714e-015	1.03651e-014	-4.17463e-015	2.35835e-014	-8.0329e-015	6.20161e-015	-1.37537e-014	-1.65097e-014	-1.32595e-014	-3.22859e-015	-4.16143e-015	-1.68202e-016	1.75246e-014	2.15615e-014	3.35608e-014	3.18315e-014	3.32276e-014
-1.01812e-014	1.20821e-014	6.989e-018	-2.37626e-014	-1.95236e-014	-2.21215e-014	-1.71402e-014	-1.04151e-014	2.29988e-015	1.06626e-014	-4.54914e-015	2.36511e-014	-8.72465e-015	5.99899e-015	-1.38289e-014	-1.68043e-014	-1.33548e-014	-3.0979e-015	-4.2872e-015	-6.93018e-016	1.73628e-014	2.12261e-014	3.35268e-014	3.20744e-014	3.32393e-014
-1.0568e-014	1.21527e-014	-1.8991e-016	-2.41675e-014	-1.97973e-014	-2.23765e-014	-1.74336e-014	-1.03614e-014	2.26195e-015	1.0983e-014	-4.92856e-015	2.36992e-014	-9.4391e-015	5.75524e-015	-1.38848e-014	-1.70658e-014	-1.34355e-014	-2.94421e-015	-4.39477e-015	-1.20995e-015	1.72176e-014	2.09195e-014	3.35234e-014	3.23201e-014	3.32615e-014
-1.09765e-014	1.22058e-014	-4.1289e-016	-2.45408e-014	-2.00521e-014	-2.26044e-014	-1.77014e-014	-1.03303e-014	2.1864e-015	1.13246e-014	-5.30923e-015	2.37302e-014	-1.01706e-014	5.47246e-015	-1.39197e-014	-1.72936e-014	-1.35009e-014	-2.76667e-015	-4.48301e-015	-1.71589e-015	1.70907e-014	2.0644e-014	3.35516e-014	3.25696e-014	3.3293e-014
-1.14034e-014	1.22418e-014	-6.60199e-016	-2.48766e-014	-2.02848e-014	-2.2802e-014	-1.7941e-014	-1.0319e-014	2.07661e-015	1.16855e-014	-5.68722e-015	2.37457e-014	-1.09137e-014	5.1526e-015	-1.39323e-014	-1.74883e-014	-1.35512e-014	-2.56551e-015	-4.5514e-015	-2.2071e-015	1.69828e-014	2.04017e-014	3.36122e-014	3.28229e-014	3.33337e-014
-1.18453e-014	1.22612e-014	-9.30067e-016	-2.51703e-014	-2.04932e-014	-2.29661e-014	-1.81507e-014	-1.03238e-014	1.93593e-015	1.20629e-014	-6.05934e-015	2.3747e-014	-1.16621e-014	4.79819e-015	-1.39219e-014	-1.76495e-014	-1.35848e-014	-2.34094e-015	-4.60037e-015	-2.68004e-015	1.68947e-014	2.01943e-014	3.37053e-014	3.30802e-014	3.33835e-014
-1.22991e-014	1.22644e-014	-1.2204e-015	-2.54158e-014	-2.06746e-014	-2.30928e-014	-1.83289e-014	-1.03412e-014	1.76832e-015	1.24546e-014	-6.42206e-015	2.3736e-014	-1.24098e-014	4.41232e-015	-1.38883e-014	-1.77776e-014	-1.36012e-014	-2.09379e-015	-4.63044e-015	-3.13141e-015	1.6827e-014	2.00218e-014	3.38308e-014	3.33413e-014	3.34414e-014
-1.27622e-014	1.22536e-014	-1.52848e-015	-2.56083e-014	-2.08274e-014	-2.31796e-014	-1.84737e-014	-1.03672e-014	1.57859e-015	1.28581e-014	-6.77205e-015	2.37145e-014	-1.31505e-014	3.99796e-015	-1.38309e-014	-1.78735e-014	-1.36005e-014	-1.82597e-015	-4.64201e-015	-3.55892e-015	1.67792e-014	1.98843e-014	3.39884e-014	3.3606e-014	3.35066e-014
-1.32314e-014	1.22292e-014	-1.85229e-015	-2.57434e-014	-2.09489e-014	-2.32237e-014	-1.85838e-014	-1.03975e-014	1.37191e-015	1.32711e-014	-7.10606e-015	2.36841e-014	-1.38777e-014	3.55889e-015	-1.37492e-014	-1.79382e-014	-1.35826e-014	-1.53859e-015	-4.63645e-015	-3.96018e-015	1.67518e-014	1.97816e-014	3.41765e-014	3.38733e-014	3.35777e-014
-1.3704e-014	1.21916e-014	-2.18923e-015	-2.5817e-014	-2.10384e-014	-2.32226e-014	-1.86575e-014	-1.04273e-014	1.15266e-015	1.36902e-014	-7.42067e-015	2.36471e-014	-1.45859e-014	3.09911e-015	-1.36435e-014	-1.79723e-014	-1.35482e-014	-1.23398e-015	-4.61564e-015	-4.3334e-015	1.67448e-014	1.97116e-014	3.4394e-014	3.41425e-014	3.36539e-014
-1.41774e-014	1.21419e-014	-2.53736e-015	-2.58254e-014	-2.10949e-014	-2.31746e-014	-1.86936e-014	-1.04528e-014	9.26117e-016	1.41127e-014	-7.7127e-015	2.36054e-014	-1.52698e-014	2.6232e-015	-1.3514e-014	-1.79774e-014	-1.34979e-014	-9.14325e-016	-4.58147e-015	-4.67642e-015	1.67579e-014	1.96725e-014	3.46381e-014	3.44123e-014	3.37338e-014
-1.46486e-014	1.20806e-014	-2.89383e-015	-2.57665e-014	-2.11174e-014	-2.30783e-014	-1.86919e-014	-1.04698e-014	6.96966e-016	1.4536e-014	-7.9795e-015	2.35608e-014	-1.5924e-014	2.13573e-015	-1.33615e-014	-1.79547e-014	-1.34325e-014	-5.8253e-016	-4.53549e-015	-4.98735e-015	1.67908e-014	1.9662e-014	3.49065e-014	3.46818e-014	3.38162e-014
-1.51146e-014	1.20085e-014	-3.25567e-015	-2.56379e-014	-2.11055e-014	-2.29325e-014	-1.86522e-014	-1.0473e-014	4.70637e-016	1.49567e-014	-8.21891e-015	2.35142e-014	-1.65441e-014	1.64096e-015	-1.31865e-014	-1.79054e-014	-1.33529e-014	-2.41783e-016	-4.48049e-015	-5.26517e-015	1.68426e-014	1.96777e-014	3.51957e-014	3.49496e-014	3.38998e-014
-1.55727e-014	1.19265e-014	-3.62114e-015	-2.54382e-014	-2.10592e-014	-2.27373e-014	-1.85754e-014	-1.04588e-014	2.52816e-016	1.53724e-014	-8.42852e-015	2.34667e-014	-1.71254e-014	1.14287e-015	-1.29903e-014	-1.78314e-014	-1.32603e-014	1.0466e-016	-4.41905e-015	-5.50902e-015	1.69121e-014	1.97164e-014	3.55024e-014	3.52137e-014	3.39831e-014
-1.60213e-014	1.18357e-014	-3.98812e-015	-2.51669e-014	-2.09792e-014	-2.2493e-014	-1.84614e-014	-1.04227e-014	4.82505e-017	1.57802e-014	-8.60625e-015	2.34199e-014	-1.76635e-014	6.46687e-016	-1.27737e-014	-1.77348e-014	-1.31567e-014	4.53393e-016	-4.35428e-015	-5.71913e-015	1.69986e-014	1.97741e-014	3.58223e-014	3.54717e-014	3.40646e-014
-1.64586e-014	1.17364e-014	-4.35522e-015	-2.48244e-014	-2.08659e-014	-2.22006e-014	-1.83112e-014	-1.03609e-014	-1.38864e-016	1.61772e-014	-8.75106e-015	2.33745e-014	-1.81547e-014	1.57418e-016	-1.25386e-014	-1.76179e-014	-1.30441e-014	8.00625e-016	-4.28945e-015	-5.89461e-015	1.71002e-014	1.98468e-014	3.61507e-014	3.57222e-014	3.41428e-014
-1.68831e-014	1.16287e-014	-4.72011e-015	-2.44121e-014	-2.07199e-014	-2.1861e-014	-1.81266e-014	-1.02709e-014	-3.04665e-016	1.65603e-014	-8.86169e-015	2.33315e-014	-1.85954e-014	-3.20807e-016	-1.22866e-014	-1.74827e-014	-1.29235e-014	1.14212e-015	-4.22697e-015	-6.03592e-015	1.72156e-014	1.99307e-014	3.64832e-014	3.59631e-014	3.42162e-014
-1.72934e-014	1.15132e-014	-5.08077e-015	-2.39322e-014	-2.05433e-014	-2.14762e-014	-1.79094e-014	-1.01492e-014	-4.44983e-016	1.69267e-014	-8.93686e-015	2.32916e-014	-1.8983e-014	-7.83491e-016	-1.20201e-014	-1.73318e-014	-1.27974e-014	1.47441e-015	-4.16964e-015	-6.1442e-015	1.73426e-014	2.00209e-014	3.68158e-014	3.61923e-014	3.42833e-014
-1.76877e-014	1.13903e-014	-5.43625e-015	-2.33868e-014	-2.03377e-014	-2.10485e-014	-1.76612e-014	-9.99208e-015	-5.56258e-016	1.72746e-014	-8.97616e-015	2.32548e-014	-1.93152e-014	-1.22647e-015	-1.1741e-014	-1.71681e-014	-1.2668e-014	1.79313e-015	-4.12101e-015	-6.22041e-015	1.74802e-014	2.01127e-014	3.71435e-014	3.64075e-014	3.43428e-014
-1.80654e-014	1.1261e-014	-5.78492e-015	-2.278e-014	-2.01052e-014	-2.05807e-014	-1.73844e-014	-9.7969e-015	-6.34989e-016	1.76017e-014	-8.97929e-015	2.3222e-014	-1.95908e-014	-1.64582e-015	-1.14512e-014	-1.6994e-014	-1.2538e-014	2.09386e-015	-4.08471e-015	-6.26604e-015	1.76257e-014	2.02015e-014	3.74614e-014	3.66068e-014	3.43926e-014
-1.84251e-014	1.11254e-014	-6.12536e-015	-2.21164e-014	-1.98483e-014	-2.00763e-014	-1.70817e-014	-9.56218e-015	-6.79113e-016	1.79062e-014	-8.94638e-015	2.31929e-014	-1.9809e-014	-2.03754e-015	-1.11541e-014	-1.68113e-014	-1.2409e-014	2.37228e-015	-4.06342e-015	-6.28285e-015	1.77772e-014	2.02825e-014	3.77642e-014	3.67878e-014	3.44313e-014
-1.87664e-014	1.09837e-014	-6.45644e-015	-2.14011e-014	-1.95687e-014	-1.9539e-014	-1.6756e-014	-9.28603e-015	-6.86394e-016	1.8185e-014	-8.87814e-015	2.31665e-014	-1.99697e-014	-2.39804e-015	-1.08529e-014	-1.6623e-014	-1.22842e-014	2.62467e-015	-4.06006e-015	-6.27301e-015	1.79333e-014	2.03504e-014	3.80469e-014	3.69481e-014	3.44574e-014
-1.90892e-014	1.08356e-014	-6.77782e-015	-2.064e-014	-1.92701e-014	-1.89736e-014	-1.64107e-014	-8.96735e-015	-6.54291e-016	1.84372e-014	-8.77551e-015	2.31425e-014	-2.00731e-014	-2.72424e-015	-1.05508e-014	-1.64315e-014	-1.21663e-014	2.84717e-015	-4.078e-015	-6.239e-015	1.8092e-014	2.04e-014	3.83042e-014	3.70856e-014	3.44689e-014
-1.93933e-014	1.06814e-014	-7.08883e-015	-1.98402e-014	-1.89554e-014	-1.83853e-014	-1.60484e-014	-8.60583e-015	-5.82116e-016	1.86615e-014	-8.63939e-015	2.3121e-014	-2.01202e-014	-3.01292e-015	-1.02509e-014	-1.62394e-014	-1.20571e-014	3.03601e-015	-4.11972e-015	-6.18284e-015	1.8251e-014	2.04269e-014	3.85312e-014	3.71983e-014	3.44642e-014
-1.96785e-014	1.05212e-014	-7.38893e-015	-1.90089e-014	-1.86271e-014	-1.77794e-014	-1.56729e-014	-8.20063e-015	-4.69731e-016	1.88566e-014	-8.47024e-015	2.31012e-014	-2.01122e-014	-3.26157e-015	-9.95645e-015	-1.60495e-014	-1.19592e-014	3.18791e-015	-4.18835e-015	-6.10822e-015	1.84086e-014	2.04269e-014	3.87234e-014	3.7284e-014	3.44417e-014
-1.9945e-014	1.03554e-014	-7.67755e-015	-1.81534e-014	-1.82885e-014	-1.71618e-014	-1.52876e-014	-7.75227e-015	-3.17385e-016	1.90219e-014	-8.26937e-015	2.30819e-014	-2.00504e-014	-3.46822e-015	-9.67081e-015	-1.58648e-014	-1.18754e-014	3.30055e-015	-4.28625e-015	-6.01863e-015	1.85622e-014	2.03964e-014	3.8876e-014	3.73416e-014	3.44006e-014
-2.01939e-014	1.01843e-014	-7.95477e-015	-1.72811e-014	-1.7944e-014	-1.65381e-014	-1.48959e-014	-7.26106e-015	-1.25636e-016	1.91565e-014	-8.03807e-015	2.30625e-014	-1.99368e-014	-3.63159e-015	-9.3974e-015	-1.56874e-014	-1.18073e-014	3.37039e-015	-4.41494e-015	-5.91797e-015	1.87098e-014	2.03315e-014	3.89836e-014	3.73695e-014	3.43394e-014
-2.04257e-014	1.00076e-014	-8.22104e-015	-1.64006e-014	-1.75964e-014	-1.59148e-014	-1.45008e-014	-6.72809e-015	1.04245e-016	1.92598e-014	-7.77816e-015	2.30419e-014	-1.9774e-014	-3.7513e-015	-9.13911e-015	-1.55198e-014	-1.17584e-014	3.39586e-015	-4.57596e-015	-5.80966e-015	1.88488e-014	2.02291e-014	3.90433e-014	3.73663e-014	3.42561e-014
-2.0641e-014	9.82523e-015	-8.47637e-015	-1.55201e-014	-1.72491e-014	-1.52987e-014	-1.4106e-014	-6.15537e-015	3.70633e-016	1.93318e-014	-7.49151e-015	2.30185e-014	-1.95647e-014	-3.82689e-015	-8.89911e-015	-1.53637e-014	-1.17306e-014	3.37513e-015	-4.76973e-015	-5.69756e-015	1.89771e-014	2.00863e-014	3.90516e-014	3.73316e-014	3.41502e-014
-2.0841e-014	9.6375e-015	-8.72083e-015	-1.46478e-014	-1.6905e-014	-1.46958e-014	-1.37147e-014	-5.54487e-015	6.71543e-016	1.93728e-014	-7.18014e-015	2.29917e-014	-1.93125e-014	-3.85735e-015	-8.68114e-015	-1.52211e-014	-1.17254e-014	3.30701e-015	-4.99721e-015	-5.58507e-015	1.90926e-014	1.99009e-014	3.90048e-014	3.72649e-014	3.402e-014
-2.10262e-014	9.44476e-015	-8.95491e-015	-1.37924e-014	-1.65677e-014	-1.41122e-014	-1.33302e-014	-4.89901e-015	1.00428e-015	1.93827e-014	-6.84586e-015	2.29605e-014	-1.90211e-014	-3.84295e-015	-8.48754e-015	-1.50946e-014	-1.17448e-014	3.19065e-015	-5.2594e-015	-5.47601e-015	1.91932e-014	1.96714e-014	3.89008e-014	3.7166e-014	3.38644e-014
-2.11971e-014	9.24719e-015	-9.17977e-015	-1.29625e-014	-1.624e-014	-1.35536e-014	-1.29559e-014	-4.22072e-015	1.3658e-015	1.93627e-014	-6.49034e-015	2.29236e-014	-1.8695e-014	-3.78461e-015	-8.32082e-015	-1.49863e-014	-1.17904e-014	3.02645e-015	-5.55579e-015	-5.37412e-015	1.92774e-014	1.93967e-014	3.87379e-014	3.7035e-014	3.36828e-014
-2.13546e-014	9.04441e-015	-9.39616e-015	-1.21663e-014	-1.59244e-014	-1.30258e-014	-1.25949e-014	-3.51255e-015	1.75316e-015	1.93132e-014	-6.11542e-015	2.28801e-014	-1.83386e-014	-3.68374e-015	-8.18334e-015	-1.48973e-014	-1.18638e-014	2.81472e-015	-5.8858e-015	-5.28282e-015	1.93427e-014	1.90763e-014	3.85137e-014	3.68717e-014	3.34747e-014
-2.1499e-014	8.83708e-015	-9.60541e-015	-1.14113e-014	-1.56238e-014	-1.25346e-014	-1.22498e-014	-2.77799e-015	2.16268e-015	1.92357e-014	-5.72323e-015	2.28286e-014	-1.79562e-014	-3.54192e-015	-8.07706e-015	-1.48294e-014	-1.19664e-014	2.55609e-015	-6.24917e-015	-5.20619e-015	1.9388e-014	1.87102e-014	3.82273e-014	3.66773e-014	3.32392e-014
-2.16317e-014	8.62587e-015	-9.80818e-015	-1.07051e-014	-1.53404e-014	-1.20852e-014	-1.19235e-014	-2.02077e-015	2.59128e-015	1.91315e-014	-5.31574e-015	2.2768e-014	-1.75515e-014	-3.36081e-015	-8.00384e-015	-1.47838e-014	-1.20982e-014	2.25214e-015	-6.64403e-015	-5.14773e-015	1.94111e-014	1.8299e-014	3.78782e-014	3.64527e-014	3.29759e-014
-2.17532e-014	8.41123e-015	-1.00051e-014	-1.00542e-014	-1.50761e-014	-1.1682e-014	-1.16181e-014	-1.24447e-015	3.03554e-015	1.90031e-014	-4.89453e-015	2.26981e-014	-1.71288e-014	-3.14245e-015	-7.96454e-015	-1.47614e-014	-1.22596e-014	1.90447e-015	-7.06959e-015	-5.11143e-015	1.94111e-014	1.78443e-014	3.74677e-014	3.61985e-014	3.26849e-014
-2.18635e-014	8.19377e-015	-1.01978e-014	-9.46488e-015	-1.48328e-014	-1.13289e-014	-1.13361e-014	-4.52678e-016	3.49218e-015	1.88522e-014	-4.461e-015	2.26182e-014	-1.66923e-014	-2.88971e-015	-7.9603e-015	-1.47631e-014	-1.24513e-014	1.51572e-015	-7.52336e-015	-5.10024e-015	1.93873e-014	1.73476e-014	3.69962e-014	3.59168e-014	3.23658e-014
-2.19633e-014	7.97444e-015	-1.03873e-014	-8.94289e-015	-1.4612e-014	-1.10301e-014	-1.10787e-014	3.51032e-016	3.95745e-015	1.86813e-014	-4.01725e-015	2.25276e-014	-1.62468e-014	-2.606e-015	-7.9921e-015	-1.479e-014	-1.26738e-014	1.08907e-015	-8.00333e-015	-5.11648e-015	1.93389e-014	1.68113e-014	3.64656e-014	3.56092e-014	3.20186e-014
-2.20531e-014	7.75364e-015	-1.05741e-014	-8.49338e-015	-1.44154e-014	-1.07888e-014	-1.08469e-014	1.16205e-015	4.4277e-015	1.84926e-014	-3.56473e-015	2.24261e-014	-1.57966e-014	-2.29445e-015	-8.0601e-015	-1.48428e-014	-1.29262e-014	6.27075e-016	-8.50666e-015	-5.16283e-015	1.92649e-014	1.62386e-014	3.58777e-014	3.52783e-014	3.16433e-014
-2.2133e-014	7.53161e-015	-1.07595e-014	-8.12038e-015	-1.42438e-014	-1.06069e-014	-1.06427e-014	1.97575e-015	4.89964e-015	1.8289e-014	-3.10531e-015	2.23137e-014	-1.53459e-014	-1.9587e-015	-8.164e-015	-1.49215e-014	-1.32078e-014	1.33255e-016	-9.03069e-015	-5.24129e-015	1.91647e-014	1.5632e-014	3.52349e-014	3.49267e-014	3.12403e-014
-2.22027e-014	7.30973e-015	-1.09446e-014	-7.82615e-015	-1.40975e-014	-1.04862e-014	-1.04674e-014	2.78829e-015	5.37008e-015	1.80729e-014	-2.64032e-015	2.21904e-014	-1.48984e-014	-1.60216e-015	-8.30315e-015	-1.50262e-014	-1.3518e-014	-3.8826e-016	-9.57245e-015	-5.35385e-015	1.90385e-014	1.49952e-014	3.45405e-014	3.45566e-014	3.08097e-014
-2.22622e-014	7.08891e-015	-1.11305e-014	-7.61292e-015	-1.39768e-014	-1.04273e-014	-1.03212e-014	3.59582e-015	5.83531e-015	1.78476e-014	-2.17033e-015	2.20557e-014	-1.44573e-014	-1.22885e-015	-8.47702e-015	-1.51572e-014	-1.38556e-014	-9.32906e-016	-1.01289e-014	-5.50272e-015	1.88861e-014	1.43325e-014	3.3798e-014	3.41706e-014	3.03524e-014
-2.23123e-014	6.87035e-015	-1.13182e-014	-7.48239e-015	-1.38818e-014	-1.04296e-014	-1.02042e-014	4.39448e-015	6.29299e-015	1.76158e-014	-1.69663e-015	2.19108e-014	-1.40259e-014	-8.42856e-016	-8.68396e-015	-1.53138e-014	-1.42193e-014	-1.49627e-015	-1.06966e-014	-5.68895e-015	1.87082e-014	1.36482e-014	3.30115e-014	3.37722e-014	2.98697e-014
-2.23525e-014	6.65496e-015	-1.15082e-014	-7.43466e-015	-1.38122e-014	-1.04925e-014	-1.01168e-014	5.18063e-015	6.74081e-015	1.73803e-014	-1.2198e-015	2.17559e-014	-1.3608e-014	-4.47902e-016	-8.92259e-015	-1.54956e-014	-1.46075e-014	-2.07346e-015	-1.1272e-014	-5.91343e-015	1.85049e-014	1.29461e-014	3.21857e-014	3.33651e-014	2.93629e-014
-2.2383e-014	6.44416e-015	-1.17016e-014	-7.46947e-015	-1.37673e-014	-1.06143e-014	-1.00584e-014	5.95057e-015	7.17655e-015	1.71439e-014	-7.41304e-016	2.15921e-014	-1.3206e-014	-4.72012e-017	-9.19076e-015	-1.57014e-014	-1.50186e-014	-2.66077e-015	-1.18509e-014	-6.17665e-015	1.8277e-014	1.22315e-014	3.13253e-014	3.29518e-014	2.88334e-014
-2.24031e-014	6.23913e-015	-1.18979e-014	-7.58513e-015	-1.3746e-014	-1.07924e-014	-1.00281e-014	6.70162e-015	7.59799e-015	1.69092e-014	-2.61782e-016	2.14205e-014	-1.28224e-014	3.54387e-016	-9.48562e-015	-1.59305e-014	-1.54499e-014	-3.25344e-015	-1.24301e-014	-6.47841e-015	1.80256e-014	1.15087e-014	3.04355e-014	3.25358e-014	2.82829e-014
-2.24123e-014	6.0408e-015	-1.20977e-014	-7.77884e-015	-1.37469e-014	-1.10244e-014	-1.00255e-014	7.43115e-015	8.00381e-015	1.66793e-014	2.18813e-016	2.12425e-014	-1.24588e-014	7.5374e-016	-9.80453e-015	-1.61816e-014	-1.58988e-014	-3.84637e-015	-1.30059e-014	-6.81834e-015	1.77521e-014	1.07827e-014	2.9522e-014	3.21206e-014	2.77129e-014
-2.24097e-014	5.85079e-015	-1.23009e-014	-8.04783e-015	-1.37689e-014	-1.13065e-014	-1.00494e-014	8.13579e-015	8.39259e-015	1.64574e-014	6.99976e-016	2.10589e-014	-1.21171e-014	1.14706e-015	-1.01445e-014	-1.64528e-014	-1.63633e-014	-4.435e-015	-1.35753e-014	-7.19604e-015	1.74578e-014	1.00571e-014	2.85901e-014	3.17088e-014	2.71258e-014
-2.23947e-014	5.66998e-015	-1.25081e-014	-8.38749e-015	-1.38106e-014	-1.16336e-014	-1.00984e-014	8.81239e-015	8.76372e-015	1.62466e-014	1.18124e-015	2.08707e-014	-1.17989e-014	1.53016e-015	-1.05025e-014	-1.67427e-014	-1.68408e-014	-5.01488e-015	-1.41352e-014	-7.61083e-015	1.71445e-014	9.33608e-015	2.76456e-014	3.13042e-014	2.6524e-014
-2.23668e-014	5.49977e-015	-1.27183e-014	-8.79314e-015	-1.38703e-014	-1.20006e-014	-1.01702e-014	9.45861e-015	9.11725e-015	1.60498e-014	1.66178e-015	2.06796e-014	-1.15049e-014	1.89998e-015	-1.08752e-014	-1.70497e-014	-1.73284e-014	-5.58194e-015	-1.46825e-014	-8.06059e-015	1.68139e-014	8.62414e-015	2.66946e-014	3.09092e-014	2.59099e-014
-2.23252e-014	5.34187e-015	-1.29307e-014	-9.2587e-015	-1.39457e-014	-1.24014e-014	-1.02638e-014	1.00724e-014	9.45235e-015	1.58689e-014	2.14139e-015	2.04874e-014	-1.12362e-014	2.25381e-015	-1.12587e-014	-1.73718e-014	-1.78234e-014	-6.13178e-015	-1.52148e-014	-8.54431e-015	1.6468e-014	7.92554e-015	2.5743e-014	3.05271e-014	2.52864e-014
-2.22696e-014	5.19785e-015	-1.31449e-014	-9.77722e-015	-1.40348e-014	-1.28291e-014	-1.03774e-014	1.06524e-014	9.77003e-015	1.57072e-014	2.61987e-015	2.0296e-014	-1.09932e-014	2.58854e-015	-1.16492e-014	-1.77068e-014	-1.83235e-014	-6.66069e-015	-1.5729e-014	-9.06074e-015	1.61088e-014	7.24322e-015	2.47964e-014	3.01605e-014	2.46558e-014
-2.21996e-014	5.06859e-015	-1.33602e-014	-1.0342e-014	-1.41356e-014	-1.32774e-014	-1.0508e-014	1.1198e-014	1.00704e-014	1.55664e-014	3.09669e-015	2.01067e-014	-1.07757e-014	2.90111e-015	-1.20424e-014	-1.80523e-014	-1.88253e-014	-7.1651e-015	-1.62226e-014	-9.60709e-015	1.57382e-014	6.58018e-015	2.38604e-014	2.98118e-014	2.40211e-014
-2.21154e-014	4.95499e-015	-1.35748e-014	-1.09456e-014	-1.42464e-014	-1.37395e-014	-1.06542e-014	1.17077e-014	1.03542e-014	1.54475e-014	3.57107e-015	1.99219e-014	-1.05828e-014	3.18909e-015	-1.24347e-014	-1.84055e-014	-1.9326e-014	-7.64218e-015	-1.66934e-014	-1.01802e-014	1.53584e-014	5.93975e-015	2.29404e-014	2.94837e-014	2.33852e-014
[truncated: 1,319 more rows]
