# Supplementary material for: Prominent gamma band activity during visual motion perception in early-stage Alzheimer’s disease
Source: PLoS One. 2022 Apr 18;17(4):e0266693. doi: 10.1371/journal.pone.0266693 (PMC9015152; doi:10.1371/journal.pone.0266693)
Supplement: S1 File — (ZIP) [file pone.0266693.s001.zip › PloseOneé╠âfü[â^âVü[âgùp/Old02 R hemisphere.txt]

3.82206e-015	1.08209e-014	-5.44313e-015	-5.81536e-015	-1.45658e-014	-8.23034e-015	-1.04015e-014	-1.4464e-014	-1.25559e-014	-6.78536e-015	-9.25051e-015	-1.90435e-015	-1.34069e-014	-1.35028e-014	-2.67042e-015	-1.89469e-014	5.64263e-015	-2.04893e-016	-2.08562e-014	-3.19815e-015	-9.24473e-015	9.07289e-015	2.65923e-015	1.29582e-014	6.89333e-015
4.07079e-015	1.07371e-014	-5.2175e-015	-5.64247e-015	-1.47857e-014	-8.48564e-015	-1.03977e-014	-1.4372e-014	-1.22397e-014	-6.87328e-015	-8.9589e-015	-2.00608e-015	-1.32356e-014	-1.33401e-014	-3.05456e-015	-1.88936e-014	5.26604e-015	-9.68834e-016	-2.06081e-014	-2.81347e-015	-9.28236e-015	8.59887e-015	2.82159e-015	1.26759e-014	6.65394e-015
4.33565e-015	1.06634e-014	-4.99125e-015	-5.46143e-015	-1.49905e-014	-8.72596e-015	-1.03842e-014	-1.42641e-014	-1.19174e-014	-6.94702e-015	-8.64446e-015	-2.08718e-015	-1.30503e-014	-1.31725e-014	-3.43776e-015	-1.88193e-014	4.8843e-015	-1.71782e-015	-2.03478e-014	-2.41416e-015	-9.29216e-015	8.13134e-015	2.99268e-015	1.2399e-014	6.42021e-015
4.61654e-015	1.06003e-014	-4.76526e-015	-5.27339e-015	-1.51768e-014	-8.9485e-015	-1.03591e-014	-1.41405e-014	-1.15919e-014	-7.00611e-015	-8.30813e-015	-2.14604e-015	-1.28509e-014	-1.30001e-014	-3.81687e-015	-1.87226e-014	4.49996e-015	-2.44699e-015	-2.00756e-014	-2.00173e-015	-9.2729e-015	7.67329e-015	3.17239e-015	1.21287e-014	6.19246e-015
4.91327e-015	1.05485e-014	-4.54105e-015	-5.0793e-015	-1.53421e-014	-9.15096e-015	-1.03209e-014	-1.40016e-014	-1.12664e-014	-7.05028e-015	-7.95098e-015	-2.18136e-015	-1.26371e-014	-1.28241e-014	-4.18889e-015	-1.86016e-014	4.11519e-015	-3.15141e-015	-1.9792e-014	-1.57687e-015	-9.22463e-015	7.22801e-015	3.36053e-015	1.18668e-014	5.97108e-015
5.22577e-015	1.05081e-014	-4.32064e-015	-4.88041e-015	-1.54836e-014	-9.33121e-015	-1.02675e-014	-1.38476e-014	-1.09438e-014	-7.07928e-015	-7.57429e-015	-2.19201e-015	-1.24084e-014	-1.2645e-014	-4.5509e-015	-1.84551e-014	3.73338e-015	-3.82636e-015	-1.94975e-014	-1.14201e-015	-9.14717e-015	6.79843e-015	3.55687e-015	1.16147e-014	5.75712e-015
5.55338e-015	1.0479e-014	-4.10557e-015	-4.67833e-015	-1.55982e-014	-9.48749e-015	-1.01975e-014	-1.36793e-014	-1.06277e-014	-7.09357e-015	-7.17955e-015	-2.1774e-015	-1.21643e-014	-1.24632e-014	-4.90004e-015	-1.82818e-014	3.35735e-015	-4.4674e-015	-1.91931e-014	-6.98635e-016	-9.04026e-015	6.38737e-015	3.76148e-015	1.13727e-014	5.55089e-015
5.89517e-015	1.04612e-014	-3.8972e-015	-4.4744e-015	-1.56846e-014	-9.61772e-015	-1.0109e-014	-1.34976e-014	-1.03222e-014	-7.09371e-015	-6.76886e-015	-2.1371e-015	-1.19051e-014	-1.22797e-014	-5.23368e-015	-1.80805e-014	2.98992e-015	-5.07067e-015	-1.88793e-014	-2.48434e-016	-8.90488e-015	5.99704e-015	3.97429e-015	1.11422e-014	5.35219e-015
6.25062e-015	1.04549e-014	-3.6972e-015	-4.27012e-015	-1.57403e-014	-9.72117e-015	-1.00012e-014	-1.33039e-014	-1.00308e-014	-7.0798e-015	-6.34441e-015	-2.07082e-015	-1.16307e-014	-1.20947e-014	-5.54928e-015	-1.78507e-014	2.63347e-015	-5.63275e-015	-1.8557e-014	2.06211e-016	-8.74244e-015	5.62977e-015	4.19463e-015	1.09248e-014	5.16083e-015
6.61881e-015	1.04602e-014	-3.50682e-015	-4.06709e-015	-1.57636e-014	-9.79685e-015	-9.87348e-015	-1.30993e-014	-9.75727e-015	-7.0527e-015	-5.90875e-015	-1.97827e-015	-1.13413e-014	-1.1909e-014	-5.84479e-015	-1.7592e-014	2.29e-015	-6.15068e-015	-1.82276e-014	6.6361e-016	-8.55469e-015	5.28767e-015	4.42205e-015	1.07211e-014	4.97649e-015
6.99872e-015	1.04764e-014	-3.32805e-015	-3.86683e-015	-1.57536e-014	-9.8441e-015	-9.72577e-015	-1.28851e-014	-9.50448e-015	-7.01376e-015	-5.46444e-015	-1.86012e-015	-1.10366e-014	-1.17232e-014	-6.1175e-015	-1.73048e-014	1.96208e-015	-6.62194e-015	-1.78922e-014	1.121e-015	-8.34354e-015	4.97205e-015	4.65604e-015	1.05321e-014	4.79852e-015
7.38929e-015	1.05025e-014	-3.16211e-015	-3.67113e-015	-1.57089e-014	-9.86281e-015	-9.55815e-015	-1.26633e-014	-9.27653e-015	-6.96474e-015	-5.01447e-015	-1.71662e-015	-1.07171e-014	-1.15385e-014	-6.36513e-015	-1.69888e-014	1.65181e-015	-7.04424e-015	-1.75521e-014	1.57651e-015	-8.11063e-015	4.68411e-015	4.89597e-015	1.03573e-014	4.62632e-015
7.78951e-015	1.05377e-014	-3.0109e-015	-3.48188e-015	-1.56292e-014	-9.85368e-015	-9.37069e-015	-1.24366e-014	-9.07698e-015	-6.90709e-015	-4.56179e-015	-1.5485e-015	-1.03832e-014	-1.13551e-014	-6.58629e-015	-1.66439e-014	1.36157e-015	-7.41574e-015	-1.72089e-014	2.02808e-015	-7.85864e-015	4.42519e-015	5.14152e-015	1.01972e-014	4.45896e-015
8.19807e-015	1.05809e-014	-2.87563e-015	-3.30038e-015	-1.5514e-014	-9.8175e-015	-9.16322e-015	-1.22068e-014	-8.90878e-015	-6.84214e-015	-4.10948e-015	-1.35712e-015	-1.00353e-014	-1.11737e-014	-6.77919e-015	-1.62709e-014	1.093e-015	-7.73533e-015	-1.68646e-014	2.47372e-015	-7.59066e-015	4.1958e-015	5.39225e-015	1.00519e-014	4.29559e-015
8.61345e-015	1.06314e-014	-2.75735e-015	-3.1286e-015	-1.53631e-014	-9.7549e-015	-8.93665e-015	-1.19757e-014	-8.77463e-015	-6.77191e-015	-3.66066e-015	-1.14404e-015	-9.67394e-015	-1.0994e-014	-6.94254e-015	-1.58713e-014	8.47726e-016	-8.00295e-015	-1.65209e-014	2.91058e-015	-7.30985e-015	3.99647e-015	5.6472e-015	9.92129e-015	4.13538e-015
9.03414e-015	1.0688e-014	-2.65728e-015	-2.9684e-015	-1.51773e-014	-9.66727e-015	-8.69258e-015	-1.17462e-014	-8.67724e-015	-6.6982e-015	-3.21847e-015	-9.11045e-016	-9.29993e-015	-1.08164e-014	-7.07534e-015	-1.54465e-014	6.27669e-016	-8.21887e-015	-1.61794e-014	3.33605e-015	-7.01955e-015	3.82699e-015	5.90614e-015	9.80505e-015	3.97716e-015
9.45842e-015	1.07494e-014	-2.57619e-015	-2.82117e-015	-1.49583e-014	-9.55664e-015	-8.43265e-015	-1.15204e-014	-8.61874e-015	-6.62317e-015	-2.78606e-015	-6.59688e-016	-8.91394e-015	-1.06414e-014	-7.17731e-015	-1.49978e-014	4.33936e-016	-8.38412e-015	-1.5842e-014	3.74797e-015	-6.7234e-015	3.68689e-015	6.16829e-015	9.70264e-015	3.81936e-015
9.88477e-015	1.08143e-014	-2.51465e-015	-2.68864e-015	-1.47073e-014	-9.42519e-015	-8.15801e-015	-1.13008e-014	-8.60109e-015	-6.54915e-015	-2.36658e-015	-3.92227e-016	-8.51668e-015	-1.04697e-014	-7.24805e-015	-1.45273e-014	2.67569e-016	-8.49938e-015	-1.55109e-014	4.14367e-015	-6.42484e-015	3.57572e-015	6.43287e-015	9.61325e-015	3.66044e-015
1.03112e-014	1.08812e-014	-2.47335e-015	-2.57187e-015	-1.44264e-014	-9.27567e-015	-7.87072e-015	-1.10894e-014	-8.62561e-015	-6.47879e-015	-1.96318e-015	-1.10735e-016	-8.10949e-015	-1.03013e-014	-7.28775e-015	-1.40374e-014	1.29375e-016	-8.56638e-015	-1.51881e-014	4.52087e-015	-6.12767e-015	3.4923e-015	6.69905e-015	9.53613e-015	3.49915e-015
1.07356e-014	1.09488e-014	-2.4526e-015	-2.47276e-015	-1.41176e-014	-9.11118e-015	-7.5732e-015	-1.08886e-014	-8.6935e-015	-6.41429e-015	-1.57899e-015	1.82019e-016	-7.69331e-015	-1.01367e-014	-7.29698e-015	-1.35299e-014	1.97506e-017	-8.58746e-015	-1.48758e-014	4.87761e-015	-5.83565e-015	3.43517e-015	6.96627e-015	9.47018e-015	3.33458e-015
1.11566e-014	1.10158e-014	-2.45204e-015	-2.39232e-015	-1.37841e-014	-8.93428e-015	-7.26779e-015	-1.07004e-014	-8.80537e-015	-6.35753e-015	-1.21728e-015	4.83491e-016	-7.26912e-015	-9.97553e-015	-7.27606e-015	-1.30072e-014	-6.08802e-017	-8.56549e-015	-1.45755e-014	5.2121e-015	-5.55238e-015	3.40308e-015	7.23372e-015	9.41433e-015	3.16519e-015
1.15724e-014	1.10809e-014	-2.4716e-015	-2.3322e-015	-1.34288e-014	-8.74814e-015	-6.95723e-015	-1.05269e-014	-8.96078e-015	-6.31085e-015	-8.80891e-016	7.9088e-016	-6.83841e-015	-9.81749e-015	-7.22603e-015	-1.24717e-014	-1.12223e-016	-8.50319e-015	-1.42893e-014	5.52216e-015	-5.28204e-015	3.39443e-015	7.50063e-015	9.36722e-015	2.98975e-015
1.19811e-014	1.11428e-014	-2.51115e-015	-2.2933e-015	-1.30546e-014	-8.55671e-015	-6.6446e-015	-1.03707e-014	-9.15899e-015	-6.27592e-015	-5.72237e-016	1.10129e-015	-6.40276e-015	-9.66298e-015	-7.1485e-015	-1.19261e-014	-1.3475e-016	-8.40434e-015	-1.40188e-014	5.80618e-015	-5.02821e-015	3.40721e-015	7.76657e-015	9.32785e-015	2.80694e-015
1.23808e-014	1.12005e-014	-2.57005e-015	-2.27579e-015	-1.26648e-014	-8.36327e-015	-6.33284e-015	-1.02335e-014	-9.39917e-015	-6.25446e-015	-2.93412e-016	1.41184e-015	-5.96411e-015	-9.5116e-015	-7.0454e-015	-1.13735e-014	-1.28748e-016	-8.27202e-015	-1.37657e-014	6.06252e-015	-4.79478e-015	3.43908e-015	8.0308e-015	9.29492e-015	2.61515e-015
1.277e-014	1.12531e-014	-2.64743e-015	-2.28024e-015	-1.22631e-014	-8.17124e-015	-6.02471e-015	-1.01168e-014	-9.67965e-015	-6.24841e-015	-4.65099e-017	1.7198e-015	-5.52376e-015	-9.36292e-015	-6.91823e-015	-1.08167e-014	-9.49054e-017	-8.10993e-015	-1.35317e-014	6.29041e-015	-4.58504e-015	3.4869e-015	8.29272e-015	9.26643e-015	2.4137e-015
1.31469e-014	1.12993e-014	-2.74208e-015	-2.30708e-015	-1.18532e-014	-7.98416e-015	-5.72313e-015	-1.00223e-014	-9.99824e-015	-6.25912e-015	1.66621e-016	2.022e-015	-5.08321e-015	-9.21638e-015	-6.76901e-015	-1.02592e-014	-3.41764e-017	-7.92237e-015	-1.33182e-014	6.48882e-015	-4.40267e-015	3.54813e-015	8.55167e-015	9.24073e-015	2.20173e-015
1.35098e-014	1.1338e-014	-2.85319e-015	-2.35609e-015	-1.14397e-014	-7.80518e-015	-5.43121e-015	-9.95164e-015	-1.03524e-014	-6.28768e-015	3.44552e-016	2.31567e-015	-4.6444e-015	-9.07143e-015	-6.60015e-015	-9.70417e-015	5.19888e-017	-7.71372e-015	-1.31267e-014	6.65665e-015	-4.25063e-015	3.6199e-015	8.80695e-015	9.21672e-015	1.97817e-015
1.38567e-014	1.13685e-014	-2.97929e-015	-2.42717e-015	-1.10261e-014	-7.63708e-015	-5.15197e-015	-9.90607e-015	-1.07389e-014	-6.33513e-015	4.86147e-016	2.59776e-015	-4.20939e-015	-8.92762e-015	-6.41403e-015	-9.15507e-015	1.62578e-016	-7.48812e-015	-1.29585e-014	6.79331e-015	-4.13139e-015	3.69979e-015	9.05821e-015	9.19271e-015	1.74229e-015
1.41862e-014	1.13899e-014	-3.11869e-015	-2.51982e-015	-1.06165e-014	-7.48309e-015	-4.88799e-015	-9.88625e-015	-1.11541e-014	-6.40177e-015	5.90432e-016	2.86558e-015	-3.78024e-015	-8.78444e-015	-6.21353e-015	-8.61475e-015	2.96333e-016	-7.2498e-015	-1.28144e-014	6.89853e-015	-4.04759e-015	3.78488e-015	9.30473e-015	9.16648e-015	1.49402e-015
1.4497e-014	1.14023e-014	-3.26987e-015	-2.63308e-015	-1.02148e-014	-7.34589e-015	-4.64206e-015	-9.89232e-015	-1.15936e-014	-6.48842e-015	6.57159e-016	3.11697e-015	-3.35894e-015	-8.64081e-015	-6.00138e-015	-8.08643e-015	4.51733e-016	-7.00303e-015	-1.26949e-014	6.97229e-015	-4.0011e-015	3.87247e-015	9.54626e-015	9.13689e-015	1.23303e-015
1.47881e-014	1.14055e-014	-3.4306e-015	-2.76619e-015	-9.82493e-015	-7.22779e-015	-4.41633e-015	-9.9247e-015	-1.20531e-014	-6.59522e-015	6.86479e-016	3.34963e-015	-2.9471e-015	-8.49668e-015	-5.78024e-015	-7.5733e-015	6.26837e-016	-6.75157e-015	-1.26005e-014	7.01489e-015	-3.99374e-015	3.95977e-015	9.78269e-015	9.10271e-015	9.58641e-016
1.50583e-014	1.13995e-014	-3.59907e-015	-2.91812e-015	-9.45056e-015	-7.13109e-015	-4.21282e-015	-9.9835e-015	-1.25283e-014	-6.72175e-015	6.78849e-016	3.56157e-015	-2.5469e-015	-8.35069e-015	-5.55274e-015	-7.07795e-015	8.2026e-016	-6.4994e-015	-1.25314e-014	7.02643e-015	-4.02678e-015	4.04371e-015	1.00132e-014	9.06258e-015	6.71068e-016
1.53065e-014	1.13848e-014	-3.7731e-015	-3.08749e-015	-9.09509e-015	-7.05725e-015	-4.0331e-015	-1.00684e-014	-1.30139e-014	-6.86806e-015	6.34701e-016	3.75051e-015	-2.16003e-015	-8.2022e-015	-5.32214e-015	-6.60248e-015	1.03021e-015	-6.25009e-015	-1.24874e-014	7.00759e-015	-4.10094e-015	4.12158e-015	1.02371e-014	9.01523e-015	3.71049e-016
1.55317e-014	1.13615e-014	-3.95049e-015	-3.27236e-015	-8.76192e-015	-7.00835e-015	-3.87909e-015	-1.0179e-014	-1.35045e-014	-7.034e-015	5.55009e-016	3.91494e-015	-1.78795e-015	-8.0507e-015	-5.09138e-015	-6.1495e-015	1.25488e-015	-6.00717e-015	-1.24684e-014	6.95937e-015	-4.2168e-015	4.19112e-015	1.04544e-014	8.95916e-015	5.88141e-017
1.57333e-014	1.13303e-014	-4.12895e-015	-3.47032e-015	-8.4536e-015	-6.98509e-015	-3.75242e-015	-1.03148e-014	-1.39952e-014	-7.21807e-015	4.40723e-016	4.05319e-015	-1.43296e-015	-7.89509e-015	-4.86314e-015	-5.72108e-015	1.49206e-015	-5.77333e-015	-1.24739e-014	6.88345e-015	-4.37457e-015	4.25011e-015	1.06646e-014	8.89352e-015	-2.65169e-016
1.59102e-014	1.12923e-014	-4.30643e-015	-3.67979e-015	-8.17264e-015	-6.98779e-015	-3.65349e-015	-1.04744e-014	-1.44807e-014	-7.41903e-015	2.93846e-016	4.16395e-015	-1.09712e-015	-7.7343e-015	-4.64007e-015	-5.31894e-015	1.74004e-015	-5.55095e-015	-1.25029e-014	6.78112e-015	-4.57357e-015	4.29652e-015	1.0868e-014	8.81791e-015	-6.00035e-016
1.60621e-014	1.12483e-014	-4.48056e-015	-3.89858e-015	-7.92176e-015	-7.0164e-015	-3.58254e-015	-1.06575e-014	-1.49562e-014	-7.63618e-015	1.15984e-016	4.24613e-015	-7.82488e-016	-7.56785e-015	-4.42476e-015	-4.9449e-015	1.99739e-015	-5.34253e-015	-1.25544e-014	6.65402e-015	-4.81357e-015	4.32847e-015	1.1064e-014	8.73151e-015	-9.44732e-016
1.61882e-014	1.11992e-014	-4.64879e-015	-4.12468e-015	-7.70255e-015	-7.07073e-015	-3.5404e-015	-1.08625e-014	-1.54164e-014	-7.86756e-015	-9.05249e-017	4.29927e-015	-4.91072e-016	-7.39512e-015	-4.21971e-015	-4.60011e-015	2.26218e-015	-5.15053e-015	-1.26266e-014	6.50393e-015	-5.09327e-015	4.34441e-015	1.12524e-014	8.63365e-015	-1.29793e-015
1.62883e-014	1.11464e-014	-4.80893e-015	-4.35593e-015	-7.51593e-015	-7.15053e-015	-3.52697e-015	-1.10875e-014	-1.58564e-014	-8.11185e-015	-3.23795e-016	4.32259e-015	-2.24897e-016	-7.21517e-015	-4.02702e-015	-4.28587e-015	2.53211e-015	-4.97653e-015	-1.27186e-014	6.3324e-015	-5.411e-015	4.3422e-015	1.14334e-014	8.52374e-015	-1.6583e-015
1.63619e-014	1.10908e-014	-4.95919e-015	-4.58992e-015	-7.36256e-015	-7.25478e-015	-3.5414e-015	-1.13315e-014	-1.62716e-014	-8.36745e-015	-5.81317e-016	4.31589e-015	1.4502e-017	-7.02755e-015	-3.84911e-015	-4.00254e-015	2.80558e-015	-4.82165e-015	-1.28285e-014	6.14131e-015	-5.76493e-015	4.32109e-015	1.16068e-014	8.40167e-015	-2.02474e-015
1.64091e-014	1.10339e-014	-5.09787e-015	-4.824e-015	-7.2434e-015	-7.38177e-015	-3.58309e-015	-1.15932e-014	-1.66577e-014	-8.63231e-015	-8.60548e-016	4.27916e-015	2.25001e-016	-6.83197e-015	-3.68791e-015	-3.75041e-015	3.08115e-015	-4.68632e-015	-1.29544e-014	5.93281e-015	-6.15293e-015	4.28024e-015	1.17724e-014	8.26744e-015	-2.39588e-015
1.64297e-014	1.09773e-014	-5.22285e-015	-5.05577e-015	-7.15911e-015	-7.52972e-015	-3.65098e-015	-1.18704e-014	-1.7011e-014	-8.90444e-015	-1.15868e-015	4.21235e-015	4.05311e-016	-6.62764e-015	-3.54471e-015	-3.52982e-015	3.35686e-015	-4.57132e-015	-1.3094e-014	5.70969e-015	-6.57237e-015	4.219e-015	1.19303e-014	8.12146e-015	-2.76986e-015
1.64238e-014	1.09222e-014	-5.33282e-015	-5.28281e-015	-7.10861e-015	-7.69673e-015	-3.74397e-015	-1.21614e-014	-1.73284e-014	-9.18248e-015	-1.47295e-015	4.11605e-015	5.53849e-016	-6.41495e-015	-3.42106e-015	-3.34029e-015	3.63076e-015	-4.4767e-015	-1.32452e-014	5.47388e-015	-7.0206e-015	4.13732e-015	1.20802e-014	7.96374e-015	-3.14479e-015
1.63917e-014	1.08699e-014	-5.42598e-015	-5.5031e-015	-7.0909e-015	-7.88015e-015	-3.86067e-015	-1.24643e-014	-1.76066e-014	-9.4649e-015	-1.80054e-015	3.9908e-015	6.69897e-016	-6.19345e-015	-3.31768e-015	-3.18124e-015	3.9014e-015	-4.40226e-015	-1.34054e-014	5.22742e-015	-7.49504e-015	4.03507e-015	1.22223e-014	7.79496e-015	-3.51936e-015
1.63339e-014	1.08214e-014	-5.50102e-015	-5.71429e-015	-7.10439e-015	-8.0779e-015	-3.99945e-015	-1.27775e-014	-1.78434e-014	-9.7498e-015	-2.1389e-015	3.83741e-015	7.52145e-016	-5.9633e-015	-3.23532e-015	-3.0516e-015	4.16758e-015	-4.34757e-015	-1.35726e-014	4.97275e-015	-7.99218e-015	3.91163e-015	1.23566e-014	7.61561e-015	-3.89213e-015
1.62507e-014	1.07779e-014	-5.55726e-015	-5.91424e-015	-7.14754e-015	-8.28738e-015	-4.15859e-015	-1.30992e-014	-1.80375e-014	-1.00357e-014	-2.48594e-015	3.65671e-015	7.99346e-016	-5.72443e-015	-3.17478e-015	-2.95063e-015	4.42844e-015	-4.31169e-015	-1.37445e-014	4.71212e-015	-8.50948e-015	3.76732e-015	1.2483e-014	7.42666e-015	-4.26083e-015
1.61424e-014	1.07408e-014	-5.59381e-015	-6.10157e-015	-7.21814e-015	-8.50611e-015	-4.33654e-015	-1.34285e-014	-1.81883e-014	-1.03212e-014	-2.83901e-015	3.44993e-015	8.10155e-016	-5.47758e-015	-3.13628e-015	-2.87709e-015	4.68254e-015	-4.2936e-015	-1.39183e-014	4.44757e-015	-9.04352e-015	3.60313e-015	1.26018e-014	7.22838e-015	-4.62414e-015
1.6009e-014	1.07108e-014	-5.61022e-015	-6.27434e-015	-7.31384e-015	-8.73109e-015	-4.53149e-015	-1.37637e-014	-1.82955e-014	-1.06047e-014	-3.19563e-015	3.21885e-015	7.83877e-016	-5.22343e-015	-3.11963e-015	-2.82883e-015	4.92864e-015	-4.29202e-015	-1.40919e-014	4.18133e-015	-9.59045e-015	3.42057e-015	1.2713e-014	7.02185e-015	-4.98102e-015
1.58508e-014	1.06885e-014	-5.60599e-015	-6.43109e-015	-7.43167e-015	-8.95957e-015	-4.7416e-015	-1.41036e-014	-1.8359e-014	-1.08857e-014	-3.55351e-015	2.96489e-015	7.19947e-016	-4.96272e-015	-3.12448e-015	-2.80449e-015	5.16583e-015	-4.30556e-015	-1.4263e-014	3.91502e-015	-1.01473e-014	3.22007e-015	1.28164e-014	6.80854e-015	-5.32996e-015
1.56685e-014	1.06744e-014	-5.58102e-015	-6.57045e-015	-7.56882e-015	-9.18814e-015	-4.96474e-015	-1.4447e-014	-1.83807e-014	-1.11633e-014	-3.91113e-015	2.68995e-015	6.18145e-016	-4.69561e-015	-3.15067e-015	-2.80183e-015	5.39257e-015	-4.33248e-015	-1.44291e-014	3.65037e-015	-1.07104e-014	3.00303e-015	1.29123e-014	6.58971e-015	-5.66964e-015
1.54627e-014	1.06691e-014	-5.53568e-015	-6.69152e-015	-7.72239e-015	-9.41447e-015	-5.19865e-015	-1.47926e-014	-1.83621e-014	-1.14371e-014	-4.26637e-015	2.39561e-015	4.78508e-016	-4.42328e-015	-3.19777e-015	-2.81872e-015	5.60794e-015	-4.37146e-015	-1.4588e-014	3.38875e-015	-1.12766e-014	2.77083e-015	1.30006e-014	6.36724e-015	-5.99918e-015
1.5234e-014	1.06727e-014	-5.47058e-015	-6.79366e-015	-7.88899e-015	-9.63585e-015	-5.44146e-015	-1.51401e-014	-1.83052e-014	-1.17063e-014	-4.61764e-015	2.08367e-015	3.01187e-016	-4.14727e-015	-3.26434e-015	-2.85305e-015	5.81152e-015	-4.42069e-015	-1.47378e-014	3.13096e-015	-1.18433e-014	2.52488e-015	1.30816e-014	6.14239e-015	-6.31768e-015
1.49832e-014	1.06842e-014	-5.38646e-015	-6.87618e-015	-8.06508e-015	-9.85025e-015	-5.69155e-015	-1.54894e-014	-1.82129e-014	-1.1971e-014	-4.96379e-015	1.75588e-015	8.64961e-017	-3.86836e-015	-3.34895e-015	-2.90301e-015	6.00256e-015	-4.47828e-015	-1.48766e-014	2.8784e-015	-1.24073e-014	2.26621e-015	1.31548e-014	5.91615e-015	-6.62417e-015
1.47108e-014	1.07031e-014	-5.28423e-015	-6.93941e-015	-8.24704e-015	-1.00554e-014	-5.94743e-015	-1.58404e-014	-1.80888e-014	-1.22313e-014	-5.30364e-015	1.4141e-015	-1.65167e-016	-3.58811e-015	-3.45036e-015	-2.96578e-015	6.18018e-015	-4.5426e-015	-1.50029e-014	2.63197e-015	-1.29652e-014	1.99665e-015	1.32208e-014	5.68983e-015	-6.91793e-015
1.44173e-014	1.07285e-014	-5.16573e-015	-6.98374e-015	-8.4315e-015	-1.025e-014	-6.20806e-015	-1.61933e-014	-1.7937e-014	-1.24877e-014	-5.63625e-015	1.05983e-015	-4.53135e-016	-3.30873e-015	-3.56736e-015	-3.03921e-015	6.34365e-015	-4.61191e-015	-1.51153e-014	2.39261e-015	-1.35148e-014	1.7179e-015	1.32793e-014	5.46499e-015	-7.19864e-015
1.41041e-014	1.07599e-014	-5.03263e-015	-7.00987e-015	-8.61528e-015	-1.04328e-014	-6.47248e-015	-1.65482e-014	-1.77622e-014	-1.27406e-014	-5.9608e-015	6.95363e-016	-7.76805e-016	-3.03164e-015	-3.69815e-015	-3.12095e-015	6.49213e-015	-4.6852e-015	-1.52127e-014	2.16118e-015	-1.40539e-014	1.43135e-015	1.333e-014	5.24294e-015	-7.46667e-015
1.37714e-014	1.07961e-014	-4.88629e-015	-7.01794e-015	-8.79478e-015	-1.06027e-014	-6.73952e-015	-1.69056e-014	-1.75695e-014	-1.29909e-014	-6.2772e-015	3.22593e-016	-1.13479e-015	-2.75838e-015	-3.84068e-015	-3.20893e-015	6.62541e-015	-4.76116e-015	-1.52947e-014	1.93841e-015	-1.45806e-014	1.13885e-015	1.33731e-014	5.02541e-015	-7.72204e-015
1.34201e-014	1.08357e-014	-4.7287e-015	-7.00877e-015	-8.96693e-015	-1.0759e-014	-7.00855e-015	-1.72659e-014	-1.73645e-014	-1.32397e-014	-6.58494e-015	-5.65571e-017	-1.52563e-015	-2.49092e-015	-3.9929e-015	-3.3009e-015	6.74296e-015	-4.83864e-015	-1.53606e-014	1.724e-015	-1.50933e-014	8.42446e-016	1.34087e-014	4.81367e-015	-7.96552e-015
1.30509e-014	1.08763e-014	-4.56203e-015	-6.98382e-015	-9.12814e-015	-1.0901e-014	-7.27899e-015	-1.76298e-014	-1.71522e-014	-1.34881e-014	-6.88373e-015	-4.40222e-016	-1.94732e-015	-2.23084e-015	-4.15316e-015	-3.39505e-015	6.84411e-015	-4.91664e-015	-1.54103e-014	1.5179e-015	-1.559e-014	5.43598e-016	1.3437e-014	4.60919e-015	-8.19778e-015
1.26643e-014	1.09162e-014	-4.38832e-015	-6.94463e-015	-9.27604e-015	-1.10291e-014	-7.55013e-015	-1.79976e-014	-1.69379e-014	-1.37374e-014	-7.17352e-015	-8.26351e-016	-2.39812e-015	-1.98027e-015	-4.31948e-015	-3.48925e-015	6.92878e-015	-4.99449e-015	-1.54438e-014	1.32031e-015	-1.60698e-014	2.43922e-016	1.34583e-014	4.41334e-015	-8.41959e-015
1.22611e-014	1.09532e-014	-4.20959e-015	-6.89253e-015	-9.40794e-015	-1.11435e-014	-7.82173e-015	-1.83703e-014	-1.67267e-014	-1.39886e-014	-7.45454e-015	-1.21307e-015	-2.87555e-015	-1.74045e-015	-4.48935e-015	-3.58167e-015	6.99675e-015	-5.07118e-015	-1.54616e-014	1.1306e-015	-1.65313e-014	-5.48565e-017	1.34725e-014	4.22771e-015	-8.63182e-015
1.18425e-014	1.09852e-014	-4.02883e-015	-6.83029e-015	-9.52152e-015	-1.12449e-014	-8.0944e-015	-1.87489e-014	-1.65244e-014	-1.42432e-014	-7.72701e-015	-1.59877e-015	-3.37696e-015	-1.51306e-015	-4.66118e-015	-3.67058e-015	7.04753e-015	-5.14576e-015	-1.54643e-014	9.48461e-016	-1.69741e-014	-3.51594e-016	1.34798e-014	4.0536e-015	-8.8359e-015
1.14094e-014	1.10102e-014	-3.84826e-015	-6.7601e-015	-9.61441e-015	-1.13348e-014	-8.36838e-015	-1.91344e-014	-1.63361e-014	-1.45027e-014	-7.99131e-015	-1.9817e-015	-3.89954e-015	-1.29999e-015	-4.8332e-015	-3.75439e-015	7.08046e-015	-5.21877e-015	-1.54534e-014	7.72442e-016	-1.7398e-014	-6.44988e-016	1.34806e-014	3.8921e-015	-9.03307e-015
1.09627e-014	1.10254e-014	-3.67001e-015	-6.68414e-015	-9.68496e-015	-1.14145e-014	-8.64431e-015	-1.9528e-014	-1.6167e-014	-1.47688e-014	-8.24785e-015	-2.36084e-015	-4.44059e-015	-1.10249e-015	-5.0035e-015	-3.83171e-015	7.09519e-015	-5.29048e-015	-1.54298e-014	6.02023e-016	-1.78032e-014	-9.33245e-016	1.34748e-014	3.74437e-015	-9.22482e-015
1.05033e-014	1.10284e-014	-3.49662e-015	-6.60414e-015	-9.73239e-015	-1.14861e-014	-8.9226e-015	-1.99304e-014	-1.60224e-014	-1.50424e-014	-8.49703e-015	-2.73443e-015	-4.9976e-015	-9.21873e-016	-5.17036e-015	-3.90189e-015	7.09152e-015	-5.36075e-015	-1.53949e-014	4.36374e-016	-1.81899e-014	-1.21529e-015	1.34628e-014	3.6111e-015	-9.41279e-015
1.00321e-014	1.10165e-014	-3.33029e-015	-6.52254e-015	-9.75594e-015	-1.1552e-014	-9.2037e-015	-2.0342e-014	-1.59067e-014	-1.53248e-014	-8.73945e-015	-3.10092e-015	-5.56728e-015	-7.59692e-016	-5.33164e-015	-3.96407e-015	7.06906e-015	-5.43025e-015	-1.53509e-014	2.74134e-016	-1.85585e-014	-1.4902e-015	1.34449e-014	3.49309e-015	-9.59865e-015
9.55013e-015	1.09873e-014	-3.17315e-015	-6.4418e-015	-9.75523e-015	-1.16135e-014	-9.48837e-015	-2.07642e-014	-1.58236e-014	-1.56169e-014	-8.97534e-015	-3.4589e-015	-6.14598e-015	-6.17257e-016	-5.48557e-015	-4.01756e-015	7.02772e-015	-5.49933e-015	-1.52995e-014	1.14576e-016	-1.89097e-014	-1.75686e-015	1.34211e-014	3.39084e-015	-9.78434e-015
9.0586e-015	1.09377e-014	-3.02715e-015	-6.36394e-015	-9.72972e-015	-1.1673e-014	-9.77729e-015	-2.1197e-014	-1.57764e-014	-1.59199e-014	-9.20519e-015	-3.80729e-015	-6.72989e-015	-4.95321e-016	-5.63076e-015	-4.06167e-015	6.96748e-015	-5.56865e-015	-1.52429e-014	-4.29807e-017	-1.92447e-014	-2.01462e-015	1.3392e-014	3.30471e-015	-9.97189e-015
8.55852e-015	1.08655e-014	-2.89405e-015	-6.29114e-015	-9.67971e-015	-1.1733e-014	-1.00706e-014	-2.16405e-014	-1.5768e-014	-1.62345e-014	-9.42957e-015	-4.14511e-015	-7.3158e-015	-3.94495e-016	-5.76583e-015	-4.09631e-015	6.88858e-015	-5.63913e-015	-1.51837e-014	-1.99606e-016	-1.95648e-014	-2.26269e-015	1.33583e-014	3.23489e-015	-1.01628e-014
8.0509e-015	1.07682e-014	-2.77551e-015	-6.22586e-015	-9.60593e-015	-1.17957e-014	-1.03688e-014	-2.20944e-014	-1.58003e-014	-1.65611e-014	-9.64896e-015	-4.47112e-015	-7.90021e-015	-3.15049e-016	-5.88937e-015	-4.12104e-015	6.79151e-015	-5.71179e-015	-1.51243e-014	-3.56009e-016	-1.98711e-014	-2.50002e-015	1.33205e-014	3.18223e-015	-1.03594e-014
7.53702e-015	1.06441e-014	-2.67301e-015	-6.16987e-015	-9.50901e-015	-1.18637e-014	-1.06725e-014	-2.25582e-014	-1.58751e-014	-1.68998e-014	-9.86314e-015	-4.78429e-015	-8.47905e-015	-2.57146e-016	-6.00022e-015	-4.13619e-015	6.67639e-015	-5.78752e-015	-1.50668e-014	-5.13379e-016	-2.01651e-014	-2.72633e-015	1.32791e-014	3.14729e-015	-1.05629e-014
7.01846e-015	1.04914e-014	-2.58801e-015	-6.12462e-015	-9.38957e-015	-1.19394e-014	-1.0982e-014	-2.30319e-014	-1.59926e-014	-1.72504e-014	-1.00724e-014	-5.08381e-015	-9.04838e-015	-2.20832e-016	-6.09725e-015	-4.14115e-015	6.54343e-015	-5.86743e-015	-1.50134e-014	-6.72721e-016	-2.04481e-014	-2.94109e-015	1.32347e-014	3.13015e-015	-1.0775e-014
6.49723e-015	1.03087e-014	-2.52119e-015	-6.09161e-015	-9.24942e-015	-1.20247e-014	-1.12966e-014	-2.35142e-014	-1.6153e-014	-1.76124e-014	-1.02761e-014	-5.36907e-015	-9.60392e-015	-2.061e-016	-6.17992e-015	-4.13621e-015	6.39277e-015	-5.95248e-015	-1.49665e-014	-8.34662e-016	-2.07214e-014	-3.14389e-015	1.31881e-014	3.13048e-015	-1.09971e-014
5.9743e-015	1.00945e-014	-2.47341e-015	-6.07206e-015	-9.0898e-015	-1.21217e-014	-1.16156e-014	-2.40039e-014	-1.63553e-014	-1.7985e-014	-1.04736e-014	-5.63897e-015	-1.01418e-014	-2.11966e-016	-6.24766e-015	-4.12171e-015	6.22498e-015	-6.04334e-015	-1.49288e-014	-9.9968e-016	-2.09865e-014	-3.33387e-015	1.31403e-014	3.14811e-015	-1.12307e-014
5.45157e-015	9.84731e-015	-2.44513e-015	-6.0667e-015	-8.91243e-015	-1.2232e-014	-1.19386e-014	-2.44994e-014	-1.65977e-014	-1.83667e-014	-1.06641e-014	-5.89278e-015	-1.0658e-014	-2.37736e-016	-6.29985e-015	-4.09831e-015	6.04101e-015	-6.14074e-015	-1.49022e-014	-1.16814e-015	-2.12444e-014	-3.51124e-015	1.30921e-014	3.18248e-015	-1.14767e-014
4.93046e-015	9.56668e-015	-2.43613e-015	-6.0758e-015	-8.71917e-015	-1.23566e-014	-1.22645e-014	-2.49993e-014	-1.68775e-014	-1.87561e-014	-1.0847e-014	-6.12989e-015	-1.11484e-014	-2.81976e-016	-6.33609e-015	-4.06658e-015	5.84168e-015	-6.24565e-015	-1.48888e-014	-1.34021e-015	-2.14964e-014	-3.67542e-015	1.30444e-014	3.23342e-015	-1.17362e-014
4.41285e-015	9.2526e-015	-2.44635e-015	-6.09994e-015	-8.51211e-015	-1.24965e-014	-1.25916e-014	-2.55011e-014	-1.71918e-014	-1.91512e-014	-1.10211e-014	-6.34935e-015	-1.16094e-014	-3.44003e-016	-6.35603e-015	-4.02653e-015	5.62812e-015	-6.35816e-015	-1.48904e-014	-1.51607e-015	-2.17432e-014	-3.8264e-015	1.29977e-014	3.30042e-015	-1.20097e-014
3.90085e-015	8.90462e-015	-2.47498e-015	-6.13897e-015	-8.29343e-015	-1.26528e-014	-1.29184e-014	-2.60018e-014	-1.75366e-014	-1.95499e-014	-1.11848e-014	-6.5509e-015	-1.20373e-014	-4.2184e-016	-6.35962e-015	-3.97857e-015	5.40128e-015	-6.479e-015	-1.49085e-014	-1.69538e-015	-2.19854e-014	-3.96376e-015	1.29527e-014	3.38298e-015	-1.22978e-014
3.39554e-015	8.52369e-015	-2.52135e-015	-6.19267e-015	-8.0653e-015	-1.28255e-014	-1.3243e-014	-2.64983e-014	-1.79074e-014	-1.99497e-014	-1.13367e-014	-6.73434e-015	-1.24284e-014	-5.13434e-016	-6.34708e-015	-3.92356e-015	5.16234e-015	-6.60816e-015	-1.4945e-014	-1.87792e-015	-2.22244e-014	-4.08777e-015	1.29101e-014	3.48031e-015	-1.26011e-014
2.89859e-015	8.11051e-015	-2.58433e-015	-6.26065e-015	-7.8296e-015	-1.30148e-014	-1.35627e-014	-2.69874e-014	-1.82995e-014	-2.0348e-014	-1.14749e-014	-6.89937e-015	-1.27793e-014	-6.17047e-016	-6.31863e-015	-3.86185e-015	4.91275e-015	-6.74579e-015	-1.50012e-014	-2.06351e-015	-2.24607e-014	-4.19815e-015	1.28714e-014	3.59173e-015	-1.29195e-014
2.41211e-015	7.66648e-015	-2.66278e-015	-6.3423e-015	-7.5883e-015	-1.322e-014	-1.38752e-014	-2.74655e-014	-1.87073e-014	-2.07418e-014	-1.15979e-014	-7.04585e-015	-1.30868e-014	-7.30335e-016	-6.27459e-015	-3.79452e-015	4.65384e-015	-6.89137e-015	-1.5078e-014	-2.25154e-015	-2.26953e-014	-4.29479e-015	1.2837e-014	3.71621e-015	-1.32526e-014
1.93782e-015	7.1932e-015	-2.75489e-015	-6.43629e-015	-7.34308e-015	-1.34393e-014	-1.41771e-014	-2.79285e-014	-1.9125e-014	-2.11278e-014	-1.17036e-014	-7.17359e-015	-1.33477e-014	-8.51215e-016	-6.21522e-015	-3.72175e-015	4.38729e-015	-7.04437e-015	-1.51758e-014	-2.4411e-015	-2.2929e-014	-4.37784e-015	1.28077e-014	3.85271e-015	-1.35997e-014
1.47735e-015	6.69229e-015	-2.8588e-015	-6.54087e-015	-7.09609e-015	-1.36716e-014	-1.44651e-014	-2.83729e-014	-1.95465e-014	-2.15026e-014	-1.17905e-014	-7.28253e-015	-1.356e-014	-9.77851e-016	-6.14133e-015	-3.64407e-015	4.11476e-015	-7.20395e-015	-1.52951e-014	-2.63096e-015	-2.31613e-014	-4.4476e-015	1.27846e-014	4.00002e-015	-1.396e-014
1.03281e-015	6.16639e-015	-2.97303e-015	-6.65443e-015	-6.84933e-015	-1.39152e-014	-1.47357e-014	-2.87939e-014	-1.99659e-014	-2.18628e-014	-1.1857e-014	-7.37261e-015	-1.37212e-014	-1.10732e-015	-6.05371e-015	-3.56174e-015	3.83779e-015	-7.36897e-015	-1.54363e-014	-2.82056e-015	-2.33924e-014	-4.50401e-015	1.27684e-014	4.1568e-015	-1.43326e-014
6.0547e-016	5.61806e-015	-3.09598e-015	-6.77553e-015	-6.60389e-015	-1.41681e-014	-1.49856e-014	-2.9188e-014	-2.03776e-014	-2.2205e-014	-1.19013e-014	-7.4443e-015	-1.38292e-014	-1.2371e-015	-5.95333e-015	-3.47441e-015	3.55824e-015	-7.53861e-015	-1.55989e-014	-3.0085e-015	-2.36226e-014	-4.54745e-015	1.27595e-014	4.32224e-015	-1.47159e-014
1.96947e-016	5.0501e-015	-3.22606e-015	-6.90204e-015	-6.36136e-015	-1.44275e-014	-1.52115e-014	-2.95514e-014	-2.07747e-014	-2.2526e-014	-1.19216e-014	-7.49837e-015	-1.38821e-014	-1.36504e-015	-5.84102e-015	-3.38234e-015	3.27763e-015	-7.71171e-015	-1.57825e-014	-3.19355e-015	-2.38515e-014	-4.57804e-015	1.27586e-014	4.49494e-015	-1.51087e-014
-1.91159e-016	4.46598e-015	-3.36041e-015	-7.03118e-015	-6.1237e-015	-1.46913e-014	-1.54099e-014	-2.98801e-014	-2.11516e-014	-2.28224e-014	-1.19166e-014	-7.53448e-015	-1.38784e-014	-1.48823e-015	-5.7177e-015	-3.28593e-015	2.99809e-015	-7.88696e-015	-1.5986e-014	-3.37472e-015	-2.40786e-014	-4.59628e-015	1.27664e-014	4.67328e-015	-1.55088e-014
-5.57562e-016	3.86939e-015	-3.49674e-015	-7.16125e-015	-5.89185e-015	-1.49564e-014	-1.55772e-014	-3.01701e-014	-2.15028e-014	-2.30913e-014	-1.18847e-014	-7.55306e-015	-1.3817e-014	-1.60451e-015	-5.5846e-015	-3.18509e-015	2.72167e-015	-8.06294e-015	-1.62086e-014	-3.55089e-015	-2.43039e-014	-4.60235e-015	1.27828e-014	4.85573e-015	-1.59146e-014
-9.01053e-016	3.26364e-015	-3.63276e-015	-7.28936e-015	-5.66632e-015	-1.52194e-014	-1.57102e-014	-3.0418e-014	-2.18231e-014	-2.33293e-014	-1.1825e-014	-7.55474e-015	-1.36975e-014	-1.71157e-015	-5.44255e-015	-3.07932e-015	2.4501e-015	-8.23772e-015	-1.64486e-014	-3.72086e-015	-2.45266e-014	-4.59697e-015	1.28082e-014	5.04095e-015	-1.63237e-014
-1.22026e-015	2.65259e-015	-3.76649e-015	-7.41342e-015	-5.44812e-015	-1.54768e-014	-1.58055e-014	-3.06203e-014	-2.21075e-014	-2.35338e-014	-1.17361e-014	-7.54049e-015	-1.35202e-014	-1.80778e-015	-5.29271e-015	-2.96809e-015	2.18573e-015	-8.40933e-015	-1.67042e-014	-3.88316e-015	-2.47461e-014	-4.58068e-015	1.2843e-014	5.22715e-015	-1.67341e-014
-1.51444e-015	2.04017e-015	-3.89599e-015	-7.53078e-015	-5.23766e-015	-1.57254e-014	-1.58602e-014	-3.07736e-014	-2.2352e-014	-2.37022e-014	-1.16169e-014	-7.51101e-015	-1.32851e-014	-1.89085e-015	-5.13641e-015	-2.85144e-015	1.93012e-015	-8.57557e-015	-1.6973e-014	-4.03708e-015	-2.49615e-014	-4.5541e-015	1.28869e-014	5.41251e-015	-1.71435e-014
-1.78255e-015	1.4304e-015	-4.01885e-015	-7.63913e-015	-5.03525e-015	-1.59614e-014	-1.58722e-014	-3.08752e-014	-2.25528e-014	-2.3832e-014	-1.14671e-014	-7.46717e-015	-1.2993e-014	-1.95876e-015	-4.97484e-015	-2.72905e-015	1.68501e-015	-8.73436e-015	-1.72529e-014	-4.18151e-015	-2.51724e-014	-4.51794e-015	1.29393e-014	5.59539e-015	-1.75497e-014
-2.02437e-015	8.27147e-016	-4.13291e-015	-7.73616e-015	-4.84133e-015	-1.61817e-014	-1.58394e-014	-3.0923e-014	-2.27069e-014	-2.39215e-014	-1.12867e-014	-7.40971e-015	-1.26453e-014	-2.00999e-015	-4.80925e-015	-2.60048e-015	1.45252e-015	-8.88376e-015	-1.75418e-014	-4.31523e-015	-2.53784e-014	-4.47308e-015	1.30001e-014	5.77384e-015	-1.79505e-014
-2.23955e-015	2.33734e-016	-4.23696e-015	-7.81981e-015	-4.65602e-015	-1.63826e-014	-1.57599e-014	-3.09154e-014	-2.28122e-014	-2.39694e-014	-1.10756e-014	-7.33978e-015	-1.22438e-014	-2.04321e-015	-4.64097e-015	-2.46579e-015	1.23399e-015	-9.02222e-015	-1.78369e-014	-4.43749e-015	-2.55787e-014	-4.42065e-015	1.3069e-014	5.94596e-015	-1.8343e-014
-2.42803e-015	-3.45807e-016	-4.32967e-015	-7.88849e-015	-4.47935e-015	-1.65611e-014	-1.5632e-014	-3.08513e-014	-2.28671e-014	-2.39748e-014	-1.08344e-014	-7.25854e-015	-1.17902e-014	-2.05763e-015	-4.47099e-015	-2.32477e-015	1.03112e-015	-9.1474e-015	-1.81355e-014	-4.54742e-015	-2.57725e-014	-4.36159e-015	1.31452e-014	6.11028e-015	-1.87246e-014
-2.58951e-015	-9.07783e-016	-4.40949e-015	-7.94023e-015	-4.31115e-015	-1.67143e-014	-1.5455e-014	-3.07294e-014	-2.28714e-014	-2.39374e-014	-1.05638e-014	-7.16749e-015	-1.1287e-014	-2.05226e-015	-4.30063e-015	-2.17737e-015	8.45071e-016	-9.25791e-015	-1.84349e-014	-4.64491e-015	-2.59593e-014	-4.29717e-015	1.32278e-014	6.26521e-015	-1.90932e-014
-2.72447e-015	-1.44946e-015	-4.47564e-015	-7.97346e-015	-4.15107e-015	-1.68395e-014	-1.52287e-014	-3.05497e-014	-2.28256e-014	-2.38574e-014	-1.02651e-014	-7.06775e-015	-1.07372e-014	-2.02655e-015	-4.13127e-015	-2.02345e-015	6.76982e-016	-9.35197e-015	-1.87325e-014	-4.7298e-015	-2.6139e-014	-4.2286e-015	1.33155e-014	6.4088e-015	-1.94462e-014
-2.83338e-015	-1.96746e-015	-4.52698e-015	-7.98666e-015	-3.99881e-015	-1.69344e-014	-1.49537e-014	-3.03124e-014	-2.27306e-014	-2.37353e-014	-9.94043e-015	-6.96061e-015	-1.01444e-014	-1.98055e-015	-3.96385e-015	-1.86244e-015	5.28062e-016	-9.42818e-015	-1.90254e-014	-4.80206e-015	-2.63111e-014	-4.157e-015	1.34073e-014	6.53942e-015	-1.97812e-014
-2.91705e-015	-2.45885e-015	-4.56258e-015	-7.97903e-015	-3.8538e-015	-1.6997e-014	-1.46309e-014	-3.00185e-014	-2.25881e-014	-2.35725e-014	-9.59149e-015	-6.84748e-015	-9.51191e-015	-1.91397e-015	-3.79967e-015	-1.69412e-015	3.98967e-016	-9.4853e-015	-1.9311e-014	-4.86191e-015	-2.64749e-014	-4.08404e-015	1.3502e-014	6.65517e-015	-2.00962e-014
-2.97666e-015	-2.92132e-015	-4.58207e-015	-7.94994e-015	-3.71542e-015	-1.70258e-014	-1.42619e-014	-2.96698e-014	-2.2401e-014	-2.33707e-014	-9.2206e-015	-6.72995e-015	-8.8437e-015	-1.82723e-015	-3.63934e-015	-1.51844e-015	2.91114e-016	-9.52252e-015	-1.95869e-014	-4.90942e-015	-2.66305e-014	-4.0117e-015	1.35981e-014	6.75403e-015	-2.03893e-014
-3.01348e-015	-3.35257e-015	-4.58508e-015	-7.89918e-015	-3.58303e-015	-1.70196e-014	-1.38496e-014	-2.92689e-014	-2.21727e-014	-2.3132e-014	-8.8303e-015	-6.60933e-015	-8.14484e-015	-1.72083e-015	-3.48381e-015	-1.33552e-015	2.05485e-016	-9.5387e-015	-1.98504e-014	-4.94516e-015	-2.67784e-014	-3.94144e-015	1.36941e-014	6.83442e-015	-2.06593e-014
-3.02827e-015	-3.75112e-015	-4.57193e-015	-7.82671e-015	-3.45617e-015	-1.69775e-014	-1.33965e-014	-2.88189e-014	-2.19076e-014	-2.28591e-014	-8.42322e-015	-6.48686e-015	-7.41985e-015	-1.5955e-015	-3.33383e-015	-1.14547e-015	1.42484e-016	-9.53371e-015	-2.00993e-014	-4.96975e-015	-2.69195e-014	-3.87519e-015	1.37884e-014	6.89455e-015	-2.09042e-014
-3.02264e-015	-4.11585e-015	-4.54263e-015	-7.73276e-015	-3.33376e-015	-1.68997e-014	-1.29061e-014	-2.83236e-014	-2.16106e-014	-2.25551e-014	-8.00285e-015	-6.36426e-015	-6.67365e-015	-1.45293e-015	-3.19001e-015	-9.48169e-016	1.0221e-016	-9.5071e-015	-2.03317e-014	-4.98435e-015	-2.70537e-014	-3.81452e-015	1.38792e-014	6.93263e-015	-2.1123e-014
-2.99854e-015	-4.44561e-015	-4.49719e-015	-7.61817e-015	-3.21554e-015	-1.6786e-014	-1.2382e-014	-2.77864e-014	-2.12871e-014	-2.22235e-014	-7.57247e-015	-6.24274e-015	-5.91155e-015	-1.29441e-015	-3.05295e-015	-7.43735e-016	8.47274e-017	-9.45851e-015	-2.05456e-014	-4.99042e-015	-2.71817e-014	-3.7614e-015	1.39647e-014	6.94726e-015	-2.13146e-014
-2.95824e-015	-4.74001e-015	-4.43633e-015	-7.48365e-015	-3.10125e-015	-1.66371e-014	-1.18292e-014	-2.72121e-014	-2.09427e-014	-2.18682e-014	-7.13571e-015	-6.1237e-015	-5.13854e-015	-1.12136e-015	-2.92273e-015	-5.32752e-016	8.98701e-017	-9.38846e-015	-2.07387e-014	-4.98856e-015	-2.73044e-014	-3.71805e-015	1.40432e-014	6.93725e-015	-2.14788e-014
-2.90351e-015	-4.99878e-015	-4.36094e-015	-7.33027e-015	-2.99011e-015	-1.64543e-014	-1.12529e-014	-2.66056e-014	-2.05841e-014	-2.14935e-014	-6.69571e-015	-6.00852e-015	-4.35953e-015	-9.35475e-016	-2.80005e-015	-3.16296e-016	1.18068e-016	-9.29792e-015	-2.09092e-014	-4.98009e-015	-2.74229e-014	-3.68655e-015	1.41127e-014	6.90157e-015	-2.16149e-014
-2.83686e-015	-5.22211e-015	-4.27213e-015	-7.15935e-015	-2.88152e-015	-1.6239e-014	-1.06585e-014	-2.59729e-014	-2.02177e-014	-2.1104e-014	-6.25606e-015	-5.89816e-015	-3.58006e-015	-7.38569e-016	-2.6844e-015	-9.47146e-017	1.69077e-016	-9.1879e-015	-2.10558e-014	-4.96679e-015	-2.75384e-014	-3.66849e-015	1.41712e-014	6.83902e-015	-2.17221e-014
-2.76092e-015	-5.41099e-015	-4.17044e-015	-6.97214e-015	-2.77518e-015	-1.59933e-014	-1.00522e-014	-2.53201e-014	-1.98494e-014	-2.07039e-014	-5.82034e-015	-5.79353e-015	-2.80558e-015	-5.32318e-016	-2.57564e-015	1.31106e-016	2.42562e-016	-9.05908e-015	-2.11773e-014	-4.95007e-015	-2.76514e-014	-3.66542e-015	1.42166e-014	6.74853e-015	-2.18005e-014
-2.67801e-015	-5.56601e-015	-4.05687e-015	-6.77051e-015	-2.67063e-015	-1.57193e-014	-9.43981e-015	-2.4653e-014	-1.94856e-014	-2.02981e-014	-5.392e-015	-5.69573e-015	-2.04057e-015	-3.18802e-016	-2.47388e-015	3.60305e-016	3.3843e-016	-8.91287e-015	-2.12726e-014	-4.93121e-015	-2.77636e-014	-3.6792e-015	1.42473e-014	6.62982e-015	-2.18507e-014
-2.59041e-015	-5.68839e-015	-3.93268e-015	-6.5565e-015	-2.56731e-015	-1.54194e-014	-8.82709e-015	-2.39773e-014	-1.91328e-014	-1.98914e-014	-4.97411e-015	-5.60505e-015	-1.28957e-015	-9.99837e-017	-2.37832e-015	5.91933e-016	4.56142e-016	-8.75068e-015	-2.13417e-014	-4.91189e-015	-2.78758e-014	-3.71149e-015	1.42614e-014	6.48279e-015	-2.18727e-014
-2.50077e-015	-5.78058e-015	-3.79888e-015	-6.33175e-015	-2.46463e-015	-1.50965e-014	-8.21969e-015	-2.3299e-014	-1.87968e-014	-1.94884e-014	-4.56956e-015	-5.52224e-015	-5.57495e-016	1.22238e-016	-2.28859e-015	8.25289e-016	5.94821e-016	-8.5739e-015	-2.13839e-014	-4.89372e-015	-2.79892e-014	-3.76388e-015	1.42572e-014	6.3067e-015	-2.1867e-014
-2.41129e-015	-5.84422e-015	-3.65636e-015	-6.09821e-015	-2.36204e-015	-1.47538e-014	-7.62424e-015	-2.26247e-014	-1.84839e-014	-1.90941e-014	-4.18119e-015	-5.4477e-015	1.51271e-016	3.45612e-016	-2.20436e-015	1.05918e-015	7.53931e-016	-8.38412e-015	-2.13989e-014	-4.87856e-015	-2.81049e-014	-3.83708e-015	1.42334e-014	6.10116e-015	-2.18351e-014
-2.3245e-015	-5.88193e-015	-3.5061e-015	-5.85821e-015	-2.25925e-015	-1.43946e-014	-7.04645e-015	-2.19607e-014	-1.8199e-014	-1.8713e-014	-3.81099e-015	-5.38154e-015	8.33009e-016	5.68575e-016	-2.12493e-015	1.29316e-015	9.32913e-016	-8.18298e-015	-2.13866e-014	-4.8675e-015	-2.82233e-014	-3.93249e-015	1.41887e-014	5.86642e-015	-2.17776e-014
-2.24269e-015	-5.89609e-015	-3.34911e-015	-5.61411e-015	-2.15608e-015	-1.40222e-014	-6.49172e-015	-2.13127e-014	-1.79467e-014	-1.83497e-014	-3.46107e-015	-5.32357e-015	1.48407e-015	7.89411e-016	-2.04914e-015	1.52585e-015	1.13128e-015	-7.97257e-015	-2.13471e-014	-4.86212e-015	-2.83457e-014	-4.05116e-015	1.41218e-014	5.60318e-015	-2.16954e-014
-2.16891e-015	-5.88945e-015	-3.18628e-015	-5.36819e-015	-2.05256e-015	-1.36399e-014	-5.96487e-015	-2.06871e-014	-1.77308e-014	-1.8008e-014	-3.13332e-015	-5.27372e-015	2.10095e-015	1.00658e-015	-1.97623e-015	1.7556e-015	1.34792e-015	-7.75484e-015	-2.12808e-014	-4.86421e-015	-2.84729e-014	-4.19379e-015	1.40316e-014	5.3117e-015	-2.15902e-014
-2.10548e-015	-5.86476e-015	-3.01848e-015	-5.12253e-015	-1.94849e-015	-1.3251e-014	-5.47063e-015	-2.00894e-014	-1.75548e-014	-1.76919e-014	-2.82905e-015	-5.23142e-015	2.6809e-015	1.21858e-015	-1.90498e-015	1.98098e-015	1.58212e-015	-7.53148e-015	-2.1189e-014	-4.87444e-015	-2.86062e-014	-4.36065e-015	1.39172e-014	4.99251e-015	-2.14637e-014
-2.05451e-015	-5.82513e-015	-2.84683e-015	-4.87915e-015	-1.8436e-015	-1.28592e-014	-5.01381e-015	-1.9525e-014	-1.74215e-014	-1.7405e-014	-2.54873e-015	-5.19603e-015	3.22176e-015	1.42395e-015	-1.8336e-015	2.20084e-015	1.8332e-015	-7.30428e-015	-2.10727e-014	-4.89349e-015	-2.87461e-014	-4.55181e-015	1.37779e-014	4.6468e-015	-2.13174e-014
-2.01815e-015	-5.77369e-015	-2.67156e-015	-4.6398e-015	-1.73708e-015	-1.24676e-014	-4.59787e-015	-1.89986e-014	-1.73327e-014	-1.71504e-014	-2.29276e-015	-5.16698e-015	3.72179e-015	1.62153e-015	-1.76069e-015	2.41416e-015	2.10005e-015	-7.07555e-015	-2.09326e-014	-4.92233e-015	-2.88929e-014	-4.76715e-015	1.36132e-014	4.276e-015	-2.11535e-014
-1.99901e-015	-5.71339e-015	-2.49319e-015	-4.40656e-015	-1.62852e-015	-1.20792e-014	-4.22568e-015	-1.8514e-014	-1.72889e-014	-1.69304e-014	-2.06105e-015	-5.14347e-015	4.17909e-015	1.8106e-015	-1.68488e-015	2.61983e-015	2.38274e-015	-6.84673e-015	-2.07699e-014	-4.96192e-015	-2.9047e-014	-5.00625e-015	1.34228e-014	3.8816e-015	-2.09739e-014
-1.99873e-015	-5.64733e-015	-2.31222e-015	-4.18095e-015	-1.51745e-015	-1.16967e-014	-3.89914e-015	-1.80746e-014	-1.729e-014	-1.67471e-014	-1.85318e-015	-5.12429e-015	4.5934e-015	1.99086e-015	-1.60519e-015	2.81687e-015	2.68083e-015	-6.6191e-015	-2.05862e-014	-5.0122e-015	-2.9208e-014	-5.26801e-015	1.32068e-014	3.4646e-015	-2.0781e-014
-2.01883e-015	-5.57871e-015	-2.12871e-015	-3.96478e-015	-1.40362e-015	-1.1323e-014	-3.6193e-015	-1.76837e-014	-1.73355e-014	-1.6602e-014	-1.66794e-015	-5.10832e-015	4.96432e-015	2.1623e-015	-1.52007e-015	3.00464e-015	2.99354e-015	-6.39405e-015	-2.03825e-014	-5.07299e-015	-2.93752e-014	-5.5518e-015	1.29655e-014	3.02766e-015	-2.0577e-014
-2.06024e-015	-5.51085e-015	-1.94289e-015	-3.75927e-015	-1.28661e-015	-1.09598e-014	-3.38688e-015	-1.73439e-014	-1.74231e-014	-1.64959e-014	-1.50367e-015	-5.09464e-015	5.29177e-015	2.32512e-015	-1.42772e-015	3.18305e-015	3.32021e-015	-6.17293e-015	-2.01601e-014	-5.14395e-015	-2.95479e-014	-5.85605e-015	1.26992e-014	2.57276e-015	-2.03636e-014
-2.12461e-015	-5.44646e-015	-1.75446e-015	-3.56559e-015	-1.16559e-015	-1.06091e-014	-3.20216e-015	-1.70569e-014	-1.75498e-014	-1.64291e-014	-1.3581e-015	-5.08131e-015	5.57649e-015	2.47926e-015	-1.32702e-015	3.35146e-015	3.66082e-015	-5.95619e-015	-1.99204e-014	-5.22473e-015	-2.97251e-014	-6.17904e-015	1.24089e-014	2.10202e-015	-2.01422e-014
-2.21258e-015	-5.38764e-015	-1.56291e-015	-3.38457e-015	-1.0397e-015	-1.02722e-014	-3.06406e-015	-1.68234e-014	-1.77118e-014	-1.64015e-014	-1.22848e-015	-5.06682e-015	5.82028e-015	2.62556e-015	-1.21666e-015	3.50983e-015	4.01535e-015	-5.74441e-015	-1.96649e-014	-5.31452e-015	-2.99051e-014	-6.51851e-015	1.20952e-014	1.61772e-015	-1.99147e-014
-2.32499e-015	-5.33741e-015	-1.36782e-015	-3.21699e-015	-9.08158e-016	-9.95054e-015	-2.97052e-015	-1.66438e-014	-1.79044e-014	-1.64124e-014	-1.112e-015	-5.04976e-015	6.02518e-015	2.76478e-015	-1.09529e-015	3.65819e-015	4.3828e-015	-5.53833e-015	-1.93948e-014	-5.41198e-015	-3.00862e-014	-6.87236e-015	1.17593e-014	1.12244e-015	-1.96829e-014
-2.46203e-015	-5.29833e-015	-1.16858e-015	-3.06341e-015	-7.70428e-016	-9.64506e-015	-2.91856e-015	-1.6518e-014	-1.81223e-014	-1.64606e-014	-1.00503e-015	-5.0287e-015	6.1932e-015	2.89769e-015	-9.61943e-016	3.79635e-015	4.7628e-015	-5.33776e-015	-1.91113e-014	-5.51585e-015	-3.02662e-014	-7.23808e-015	1.14031e-014	6.19024e-016	-1.94483e-014
-2.62443e-015	-5.27208e-015	-9.64492e-016	-2.92403e-015	-6.25328e-016	-9.35583e-015	-2.90498e-015	-1.64445e-014	-1.83595e-014	-1.65442e-014	-9.04014e-016	-5.00223e-015	6.3266e-015	3.02569e-015	-8.15656e-016	3.92447e-015	5.15549e-015	-5.14257e-015	-1.88157e-014	-5.62456e-015	-3.04429e-014	-7.61258e-015	1.1028e-014	1.09945e-016	-1.92125e-014
-2.81246e-015	-5.26015e-015	-7.5503e-016	-2.79898e-015	-4.72536e-016	-9.08331e-015	-2.92524e-015	-1.64219e-014	-1.86098e-014	-1.66616e-014	-8.05493e-016	-4.96848e-015	6.42879e-015	3.15015e-015	-6.55358e-016	4.04362e-015	5.56053e-015	-4.95309e-015	-1.85089e-014	-5.73579e-015	-3.06141e-014	-7.99316e-015	1.06361e-014	-4.01952e-016	-1.89774e-014
-3.02543e-015	-5.2647e-015	-5.39124e-016	-2.68864e-015	-3.10888e-016	-8.82651e-015	-2.97465e-015	-1.64484e-014	-1.88657e-014	-1.68098e-014	-7.05598e-016	-4.92619e-015	6.50281e-015	3.27259e-015	-4.80642e-016	4.15493e-015	5.97767e-015	-4.76812e-015	-1.81922e-014	-5.84716e-015	-3.07765e-014	-8.37722e-015	1.02292e-014	-9.13981e-016	-1.87442e-014
-3.26331e-015	-5.28688e-015	-3.16055e-016	-2.59231e-015	-1.39593e-016	-8.58522e-015	-3.04737e-015	-1.65207e-014	-1.91198e-014	-1.69858e-014	-6.00064e-016	-4.87433e-015	6.55139e-015	3.39531e-015	-2.91118e-016	4.25905e-015	6.40738e-015	-4.58644e-015	-1.78669e-014	-5.95725e-015	-3.09275e-014	-8.76164e-015	9.80949e-015	-1.42298e-015	-1.85142e-014
-3.52552e-015	-5.32733e-015	-8.52791e-017	-2.50937e-015	4.22789e-017	-8.35855e-015	-3.13749e-015	-1.66358e-014	-1.9365e-014	-1.71863e-014	-4.84929e-016	-4.81194e-015	6.57897e-015	3.52061e-015	-8.66037e-017	4.35636e-015	6.8491e-015	-4.40668e-015	-1.75338e-014	-6.06374e-015	-3.10632e-014	-9.1425e-015	9.3794e-015	-1.92645e-015	-1.82885e-014
-3.8115e-015	-5.38671e-015	1.53553e-016	-2.43922e-015	2.35232e-016	-8.14537e-015	-3.23907e-015	-1.67899e-014	-1.95933e-014	-1.74074e-014	-3.56558e-016	-4.73788e-015	6.58902e-015	3.64993e-015	1.32929e-016	4.44822e-015	7.30285e-015	-4.22801e-015	-1.71942e-014	-6.16441e-015	-3.11805e-014	-9.51671e-015	8.94133e-015	-2.42206e-015	-1.80678e-014
-4.11974e-015	-5.46564e-015	4.01493e-016	-2.38074e-015	4.4052e-016	-7.94428e-015	-3.3457e-015	-1.69783e-014	-1.97974e-014	-1.76452e-014	-2.10797e-016	-4.65132e-015	6.58541e-015	3.7854e-015	3.67058e-016	4.53658e-015	7.76812e-015	-4.0492e-015	-1.68486e-014	-6.25728e-015	-3.12759e-014	-9.88072e-015	8.4979e-015	-2.90721e-015	-1.78533e-014
-4.4494e-015	-5.56486e-015	6.59539e-016	-2.33347e-015	6.58178e-016	-7.75338e-015	-3.45112e-015	-1.71963e-014	-1.99703e-014	-1.78959e-014	-4.41147e-017	-4.55178e-015	6.57186e-015	3.92981e-015	6.15092e-016	4.62261e-015	8.24445e-015	-3.86842e-015	-1.64981e-014	-6.3401e-015	-3.13465e-014	-1.02312e-014	8.05199e-015	-3.37929e-015	-1.76459e-014
-4.79941e-015	-5.68449e-015	9.27826e-016	-2.2964e-015	8.89456e-016	-7.57069e-015	-3.54888e-015	-1.74395e-014	-2.01047e-014	-1.81555e-014	1.46634e-016	-4.43858e-015	6.55163e-015	4.08404e-015	8.76273e-016	4.70759e-015	8.73085e-015	-3.68428e-015	-1.61434e-014	-6.41025e-015	-3.13891e-014	-1.0565e-014	7.60607e-015	-3.83546e-015	-1.74455e-014
-5.16842e-015	-5.82416e-015	1.20616e-015	-2.26865e-015	1.13447e-015	-7.39437e-015	-3.63232e-015	-1.77032e-014	-2.01936e-014	-1.84197e-014	3.63727e-016	-4.31215e-015	6.52825e-015	4.24988e-015	1.14976e-015	4.79284e-015	9.22647e-015	-3.49452e-015	-1.57856e-014	-6.46514e-015	-3.13999e-014	-1.08793e-014	7.16295e-015	-4.27373e-015	-1.72522e-014
-5.55462e-015	-5.98367e-015	1.49566e-015	-2.24885e-015	1.39336e-015	-7.22237e-015	-3.69483e-015	-1.79815e-014	-2.02311e-014	-1.8685e-014	6.09363e-016	-4.17262e-015	6.50487e-015	4.42904e-015	1.43434e-015	4.88069e-015	9.73117e-015	-3.29745e-015	-1.54247e-014	-6.50345e-015	-3.13758e-014	-1.11708e-014	6.7252e-015	-4.69206e-015	-1.7066e-014
-5.95659e-015	-6.16199e-015	1.79576e-015	-2.23598e-015	1.66627e-015	-7.05262e-015	-3.73049e-015	-1.82697e-014	-2.02121e-014	-1.89473e-014	8.85454e-016	-4.02076e-015	6.48377e-015	4.62304e-015	1.72866e-015	4.97266e-015	1.02441e-014	-3.09148e-015	-1.50618e-014	-6.52348e-015	-3.13134e-014	-1.1437e-014	6.29541e-015	-5.08859e-015	-1.68874e-014
-6.37235e-015	-6.35877e-015	2.10605e-015	-2.22962e-015	1.95324e-015	-6.88366e-015	-3.73413e-015	-1.85628e-014	-2.01319e-014	-1.9203e-014	1.19318e-015	-3.85779e-015	6.46667e-015	4.8334e-015	2.03032e-015	5.06986e-015	1.0764e-014	-2.87522e-015	-1.46973e-014	-6.52353e-015	-3.12109e-014	-1.16758e-014	5.87632e-015	-5.46174e-015	-1.67166e-014
-6.80029e-015	-6.57308e-015	2.4259e-015	-2.22935e-015	2.25399e-015	-6.71431e-015	-3.70062e-015	-1.88556e-014	-1.99872e-014	-1.94481e-014	1.53327e-015	-3.68456e-015	6.4561e-015	5.06031e-015	2.3373e-015	5.17428e-015	1.12899e-014	-2.64744e-015	-1.43322e-014	-6.50201e-015	-3.10661e-014	-1.18847e-014	5.4698e-015	-5.81051e-015	-1.65532e-014
-7.23865e-015	-6.80363e-015	2.75412e-015	-2.23441e-015	2.56804e-015	-6.54305e-015	-3.62596e-015	-1.91435e-014	-1.97757e-014	-1.96801e-014	1.90561e-015	-3.50296e-015	6.45382e-015	5.30484e-015	2.64741e-015	5.28661e-015	1.18194e-014	-2.40745e-015	-1.39666e-014	-6.45748e-015	-3.08777e-014	-1.20618e-014	5.07838e-015	-6.13402e-015	-1.63974e-014
-7.68552e-015	-7.04928e-015	3.08964e-015	-2.24399e-015	2.89396e-015	-6.3691e-015	-3.50703e-015	-1.94224e-014	-1.94948e-014	-1.98955e-014	2.30951e-015	-3.31493e-015	6.46044e-015	5.56769e-015	2.95822e-015	5.40868e-015	1.23514e-014	-2.15379e-015	-1.3601e-014	-6.38815e-015	-3.06439e-014	-1.22058e-014	4.70388e-015	-6.43102e-015	-1.62487e-014
-8.13944e-015	-7.30868e-015	3.43071e-015	-2.25769e-015	3.23069e-015	-6.19148e-015	-3.34115e-015	-1.96885e-014	-1.91437e-014	-2.00922e-014	2.74363e-015	-3.1219e-015	6.4772e-015	5.84906e-015	3.26688e-015	5.54096e-015	1.28845e-014	-1.88568e-015	-1.32362e-014	-6.29389e-015	-3.03644e-014	-1.23163e-014	4.34763e-015	-6.7009e-015	-1.61068e-014
-8.59847e-015	-7.58035e-015	3.77542e-015	-2.27586e-015	3.57642e-015	-6.00996e-015	-3.12688e-015	-1.99383e-014	-1.87221e-014	-2.02676e-014	3.20593e-015	-2.92597e-015	6.50426e-015	6.14918e-015	3.57077e-015	5.68459e-015	1.34162e-014	-1.60277e-015	-1.28729e-014	-6.17458e-015	-3.00386e-014	-1.23925e-014	4.01145e-015	-6.94367e-015	-1.59713e-014
-9.06104e-015	-7.86252e-015	4.12255e-015	-2.29732e-015	3.92973e-015	-5.82425e-015	-2.86358e-015	-2.01678e-014	-1.82315e-014	-2.04201e-014	3.69335e-015	-2.72977e-015	6.54098e-015	6.46741e-015	3.86726e-015	5.84135e-015	1.3944e-014	-1.30484e-015	-1.25118e-014	-6.03029e-015	-2.96673e-014	-1.24344e-014	3.69721e-015	-7.15901e-015	-1.58417e-014
-9.52471e-015	-8.15345e-015	4.46979e-015	-2.3223e-015	4.28828e-015	-5.63415e-015	-2.5507e-015	-2.03752e-014	-1.76748e-014	-2.05486e-014	4.2027e-015	-2.53586e-015	6.58594e-015	6.80328e-015	4.15332e-015	6.01153e-015	1.44658e-014	-9.91828e-016	-1.21538e-014	-5.86126e-015	-2.92509e-014	-1.2442e-014	3.40584e-015	-7.3472e-015	-1.57186e-014
-9.9872e-015	-8.45191e-015	4.81488e-015	-2.35073e-015	4.64996e-015	-5.44039e-015	-2.18987e-015	-2.0558e-014	-1.7056e-014	-2.06524e-014	4.7305e-015	-2.34683e-015	6.63786e-015	7.1547e-015	4.42576e-015	6.19509e-015	1.49795e-014	-6.63856e-016	-1.17999e-014	-5.66828e-015	-2.87912e-014	-1.24161e-014	3.13832e-015	-7.50833e-015	-1.56016e-014
-1.04472e-014	-8.7569e-015	5.15509e-015	-2.38256e-015	5.01263e-015	-5.24341e-015	-1.78283e-015	-2.0714e-014	-1.63789e-014	-2.07312e-014	5.27189e-015	-2.16557e-015	6.69441e-015	7.52034e-015	4.68152e-015	6.39193e-015	1.54819e-014	-3.21833e-016	-1.14508e-014	-5.45212e-015	-2.82896e-014	-1.23579e-014	2.89606e-015	-7.6431e-015	-1.54904e-014
-1.09023e-014	-9.06708e-015	5.48764e-015	-2.41789e-015	5.37395e-015	-5.04445e-015	-1.33262e-015	-2.08429e-014	-1.5649e-014	-2.07848e-014	5.8215e-015	-1.99577e-015	6.7535e-015	7.89894e-015	4.91771e-015	6.60248e-015	1.59704e-014	3.2888e-017	-1.11074e-014	-5.21413e-015	-2.77489e-014	-1.22692e-014	2.67926e-015	-7.75318e-015	-1.53854e-014
-1.13507e-014	-9.3813e-015	5.80981e-015	-2.45752e-015	5.73003e-015	-4.84473e-015	-8.43113e-016	-2.09436e-014	-1.48728e-014	-2.08141e-014	6.37418e-015	-1.83994e-015	6.81198e-015	8.28801e-015	5.13172e-015	6.82639e-015	1.64425e-014	3.98987e-016	-1.07705e-014	-4.95587e-015	-2.71729e-014	-1.2152e-014	2.48748e-015	-7.83983e-015	-1.52861e-014
-1.1791e-014	-9.69867e-015	6.11803e-015	-2.50174e-015	6.07833e-015	-4.64665e-015	-3.18859e-016	-2.1017e-014	-1.40577e-014	-2.08199e-014	6.92429e-015	-1.70154e-015	6.8661e-015	8.68493e-015	5.32136e-015	7.06335e-015	1.68954e-014	7.75268e-016	-1.04416e-014	-4.67883e-015	-2.65656e-014	-1.20087e-014	2.32097e-015	-7.90472e-015	-1.51926e-014
-1.22216e-014	-1.00175e-014	6.40921e-015	-2.55151e-015	6.41557e-015	-4.45224e-015	2.3443e-016	-2.10631e-014	-1.32116e-014	-2.08035e-014	7.46507e-015	-1.58313e-015	6.91262e-015	9.08714e-015	5.48434e-015	7.31224e-015	1.73261e-014	1.1599e-015	-1.01215e-014	-4.38574e-015	-2.59313e-014	-1.18421e-014	2.17967e-015	-7.94942e-015	-1.51044e-014
-1.26401e-014	-1.03367e-014	6.68093e-015	-2.60727e-015	6.73785e-015	-4.26392e-015	8.11158e-016	-2.10826e-014	-1.23436e-014	-2.07662e-014	7.98992e-015	-1.48733e-015	6.94752e-015	9.49187e-015	5.61794e-015	7.57194e-015	1.77325e-014	1.55114e-015	-9.8105e-015	-4.07885e-015	-2.52743e-014	-1.16547e-014	2.06297e-015	-7.97574e-015	-1.50213e-014
-1.30446e-014	-1.06554e-014	6.93019e-015	-2.66896e-015	7.04266e-015	-4.0843e-015	1.40408e-015	-2.10772e-014	-1.14626e-014	-2.07099e-014	8.49244e-015	-1.41679e-015	6.96718e-015	9.89581e-015	5.72056e-015	7.84137e-015	1.8112e-014	1.94653e-015	-9.50923e-015	-3.76096e-015	-2.45993e-014	-1.14497e-014	1.97021e-015	-7.98559e-015	-1.49434e-014
-1.34329e-014	-1.09722e-014	7.15397e-015	-2.73723e-015	7.32645e-015	-3.91619e-015	2.00589e-015	-2.10486e-014	-1.05781e-014	-2.06365e-014	8.96609e-015	-1.37364e-015	6.96749e-015	1.02952e-014	5.79114e-015	8.1193e-015	1.84621e-014	2.34311e-015	-9.21913e-015	-3.43457e-015	-2.39125e-014	-1.12314e-014	1.90015e-015	-7.98119e-015	-1.48716e-014
-1.38036e-014	-1.12855e-014	7.35012e-015	-2.81229e-015	7.58591e-015	-3.762e-015	2.60938e-015	-2.09989e-014	-9.69991e-015	-2.05481e-014	9.40466e-015	-1.36009e-015	6.94426e-015	1.06872e-014	5.82881e-015	8.40487e-015	1.87801e-014	2.73849e-015	-8.94112e-015	-3.10287e-015	-2.32203e-014	-1.10028e-014	1.85152e-015	-7.96481e-015	-1.48065e-014
-1.41552e-014	-1.15952e-014	7.51602e-015	-2.89425e-015	7.81818e-015	-3.62432e-015	3.20588e-015	-2.09297e-014	-8.8378e-015	-2.04467e-014	9.80206e-015	-1.37819e-015	6.89392e-015	1.10683e-014	5.83254e-015	8.6963e-015	1.90636e-014	3.1302e-015	-8.67587e-015	-2.76812e-015	-2.25287e-014	-1.07678e-014	1.82295e-015	-7.93828e-015	-1.4749e-014
-1.44863e-014	-1.19001e-014	7.64922e-015	-2.98294e-015	8.02134e-015	-3.5058e-015	3.78801e-015	-2.08437e-014	-8.00022e-015	-2.03345e-014	1.01523e-014	-1.42902e-015	6.81234e-015	1.14351e-014	5.80219e-015	8.99176e-015	1.93106e-014	3.51522e-015	-8.42371e-015	-2.43383e-015	-2.18446e-014	-1.05306e-014	1.81274e-015	-7.90394e-015	-1.46996e-014
-1.47954e-014	-1.21993e-014	7.74776e-015	-3.07879e-015	8.19281e-015	-3.40842e-015	4.34872e-015	-2.07436e-014	-7.19617e-015	-2.0214e-014	1.04501e-014	-1.51343e-015	6.69618e-015	1.17842e-014	5.73829e-015	9.28966e-015	1.95194e-014	3.89152e-015	-8.18517e-015	-2.10338e-015	-2.11742e-014	-1.02946e-014	1.81907e-015	-7.86408e-015	-1.46582e-014
-1.50806e-014	-1.24916e-014	7.80988e-015	-3.18126e-015	8.33086e-015	-3.33409e-015	4.8803e-015	-2.06326e-014	-6.43425e-015	-2.00879e-014	1.06908e-014	-1.63199e-015	6.54155e-015	1.21124e-014	5.64124e-015	9.58815e-015	1.96891e-014	4.25627e-015	-7.96074e-015	-1.77911e-015	-2.05233e-014	-1.00635e-014	1.83962e-015	-7.82059e-015	-1.46252e-014
-1.53405e-014	-1.27759e-014	7.83475e-015	-3.28982e-015	8.43337e-015	-3.28479e-015	5.37575e-015	-2.05129e-014	-5.7228e-015	-1.99574e-014	1.08704e-014	-1.78423e-015	6.34556e-015	1.24172e-014	5.51184e-015	9.8853e-015	1.98181e-014	4.60715e-015	-7.75144e-015	-1.46348e-015	-1.98984e-014	-9.84132e-015	1.87274e-015	-7.77574e-015	-1.46016e-014
-1.55733e-014	-1.30515e-014	7.82083e-015	-3.40385e-015	8.49878e-015	-3.2629e-015	5.82844e-015	-2.03873e-014	-5.06942e-015	-1.98252e-014	1.09851e-014	-1.96977e-015	6.10651e-015	1.26957e-014	5.35183e-015	1.01792e-014	1.99055e-014	4.94186e-015	-7.55718e-015	-1.15936e-015	-1.93055e-014	-9.63106e-015	1.91608e-015	-7.73124e-015	-1.45878e-014
-1.57785e-014	-1.33175e-014	7.76803e-015	-3.52177e-015	8.52644e-015	-3.26922e-015	6.23181e-015	-2.02586e-014	-4.4803e-015	-1.96933e-014	1.10321e-014	-2.18768e-015	5.82294e-015	1.29453e-014	5.16331e-015	1.04686e-014	1.99505e-014	5.2583e-015	-7.37781e-015	-8.69327e-016	-1.87499e-014	-9.43684e-015	1.9675e-015	-7.68917e-015	-1.45846e-014
-1.59541e-014	-1.35722e-014	7.67643e-015	-3.64327e-015	8.51591e-015	-3.30504e-015	6.58125e-015	-2.01289e-014	-3.96082e-015	-1.95638e-014	1.10097e-014	-2.43683e-015	5.49337e-015	1.31633e-014	4.94883e-015	1.07521e-014	1.9954e-014	5.55398e-015	-7.21273e-015	-5.95998e-016	-1.82368e-014	-9.26138e-015	2.02488e-015	-7.65156e-015	-1.45922e-014
-1.60987e-014	-1.38143e-014	7.54624e-015	-3.76682e-015	8.46735e-015	-3.37081e-015	6.8721e-015	-2e-014	-3.5161e-015	-1.94378e-014	1.09171e-014	-2.71514e-015	5.11753e-015	1.33474e-014	4.71173e-015	1.10286e-014	1.99156e-014	5.82743e-015	-7.06138e-015	-3.41311e-016	-1.77709e-014	-9.1074e-015	2.08591e-015	-7.62007e-015	-1.46108e-014
-1.62109e-014	-1.40434e-014	7.37791e-015	-3.8909e-015	8.38185e-015	-3.46687e-015	7.10061e-015	-1.98739e-014	-3.15048e-015	-1.93167e-014	1.07535e-014	-3.01977e-015	4.69532e-015	1.34965e-014	4.4552e-015	1.12967e-014	1.98362e-014	6.07756e-015	-6.92352e-015	-1.0708e-016	-1.7357e-014	-8.97736e-015	2.14823e-015	-7.59575e-015	-1.46404e-014
-1.62899e-014	-1.42578e-014	7.17294e-015	-4.01423e-015	8.26002e-015	-3.59211e-015	7.26409e-015	-1.97522e-014	-2.86711e-015	-1.9201e-014	1.05198e-014	-3.34811e-015	4.22763e-015	1.36091e-014	4.18267e-015	1.15557e-014	1.9717e-014	6.30335e-015	-6.7982e-015	1.05647e-016	-1.69994e-014	-8.87329e-015	2.20994e-015	-7.57959e-015	-1.46818e-014
-1.63341e-014	-1.44559e-014	6.93288e-015	-4.13441e-015	8.10367e-015	-3.74522e-015	7.36015e-015	-1.96357e-014	-2.66745e-015	-1.90914e-014	1.02171e-014	-3.69719e-015	3.71693e-015	1.36832e-014	3.89816e-015	1.18048e-014	1.95599e-014	6.50437e-015	-6.68406e-015	2.96178e-016	-1.67012e-014	-8.79678e-015	2.26896e-015	-7.57231e-015	-1.47349e-014
-1.63426e-014	-1.46363e-014	6.6597e-015	-4.24961e-015	7.91469e-015	-3.92507e-015	7.38841e-015	-1.95246e-014	-2.55143e-015	-1.89879e-014	9.84726e-015	-4.06341e-015	3.1653e-015	1.37188e-014	3.60594e-015	1.20435e-014	1.9367e-014	6.68057e-015	-6.57975e-015	4.63267e-016	-1.6465e-014	-8.74902e-015	2.32284e-015	-7.57468e-015	-1.47999e-014
-1.63148e-014	-1.47975e-014	6.35563e-015	-4.35778e-015	7.69551e-015	-4.12941e-015	7.34891e-015	-1.94197e-014	-2.5179e-015	-1.88898e-014	9.41436e-015	-4.44245e-015	2.5766e-015	1.37155e-014	3.31008e-015	1.22719e-014	1.91402e-014	6.83221e-015	-6.48402e-015	6.06176e-016	-1.62922e-014	-8.7306e-015	2.36996e-015	-7.58764e-015	-1.48769e-014
-1.62495e-014	-1.4938e-014	6.02393e-015	-4.45623e-015	7.44986e-015	-4.35575e-015	7.2429e-015	-1.93205e-014	-2.5645e-015	-1.87961e-014	8.92274e-015	-4.8298e-015	1.95522e-015	1.36737e-014	3.0151e-015	1.24902e-014	1.88819e-014	6.95994e-015	-6.39465e-015	7.25015e-016	-1.61838e-014	-8.74183e-015	2.40844e-015	-7.61123e-015	-1.4966e-014
-1.61458e-014	-1.5056e-014	5.66781e-015	-4.54144e-015	7.18152e-015	-4.60092e-015	7.07255e-015	-1.92263e-014	-2.68935e-015	-1.87052e-014	8.37697e-015	-5.22157e-015	1.3056e-015	1.35945e-014	2.72547e-015	1.2699e-014	1.85957e-014	7.06533e-015	-6.31006e-015	8.19714e-016	-1.61401e-014	-8.78262e-015	2.43632e-015	-7.6452e-015	-1.50668e-014
-1.60038e-014	-1.51499e-014	5.29138e-015	-4.61221e-015	6.89507e-015	-4.86141e-015	6.84123e-015	-1.91365e-014	-2.88825e-015	-1.86162e-014	7.78309e-015	-5.61277e-015	6.32504e-016	1.3479e-014	2.44601e-015	1.2899e-014	1.82848e-014	7.15032e-015	-6.22792e-015	8.91156e-016	-1.61604e-014	-8.852e-015	2.45254e-015	-7.68874e-015	-1.51787e-014
-1.58233e-014	-1.52179e-014	4.89837e-015	-4.66586e-015	6.59483e-015	-5.13354e-015	6.55369e-015	-1.9049e-014	-3.15584e-015	-1.85272e-014	7.14715e-015	-5.99833e-015	-5.77427e-017	1.33274e-014	2.18149e-015	1.30914e-014	1.79534e-014	7.21634e-015	-6.14613e-015	9.4038e-016	-1.62431e-014	-8.94851e-015	2.45573e-015	-7.74097e-015	-1.53006e-014
-1.56044e-014	-1.52586e-014	4.4926e-015	-4.69959e-015	6.28553e-015	-5.41332e-015	6.21527e-015	-1.89616e-014	-3.48584e-015	-1.84361e-014	6.47624e-015	-6.37282e-015	-7.58061e-016	1.31421e-014	1.93674e-015	1.32768e-014	1.76062e-014	7.26615e-015	-6.06235e-015	9.68736e-016	-1.63854e-014	-9.07019e-015	2.44464e-015	-7.80181e-015	-1.54313e-014
-1.53467e-014	-1.52707e-014	4.07915e-015	-4.71153e-015	5.97208e-015	-5.69584e-015	5.83196e-015	-1.88723e-014	-3.87071e-015	-1.83409e-014	5.77802e-015	-6.7312e-015	-1.46175e-015	1.29255e-014	1.71608e-015	1.3457e-014	1.72471e-014	7.30262e-015	-5.9741e-015	9.77113e-016	-1.65839e-014	-9.21504e-015	2.41918e-015	-7.87076e-015	-1.55703e-014
-1.50502e-014	-1.52521e-014	3.66286e-015	-4.69855e-015	5.66051e-015	-5.97616e-015	5.4106e-015	-1.87783e-014	-4.3028e-015	-1.82387e-014	5.06088e-015	-7.06903e-015	-2.1621e-015	1.26798e-014	1.52391e-015	1.36335e-014	1.68804e-014	7.32796e-015	-5.87928e-015	9.68289e-016	-1.68346e-014	-9.38064e-015	2.3786e-015	-7.9463e-015	-1.5716e-014
-1.47162e-014	-1.52006e-014	3.24802e-015	-4.65823e-015	5.35692e-015	-6.24938e-015	4.95937e-015	-1.86772e-014	-4.77332e-015	-1.81264e-014	4.3327e-015	-7.3812e-015	-2.8514e-015	1.24078e-014	1.3637e-015	1.38083e-014	1.65108e-014	7.34599e-015	-5.77495e-015	9.44239e-016	-1.71338e-014	-9.56441e-015	2.3224e-015	-8.02681e-015	-1.58667e-014
-1.43448e-014	-1.51144e-014	2.8395e-015	-4.58876e-015	5.06648e-015	-6.51035e-015	4.48586e-015	-1.85657e-014	-5.2734e-015	-1.80015e-014	3.60189e-015	-7.6629e-015	-3.52108e-015	1.21131e-014	1.23913e-015	1.39835e-014	1.61437e-014	7.36067e-015	-5.65829e-015	9.06678e-016	-1.74774e-014	-9.76323e-015	2.25066e-015	-8.1104e-015	-1.60211e-014
-1.39364e-014	-1.49915e-014	2.44203e-015	-4.48818e-015	4.794e-015	-6.75356e-015	3.99852e-015	-1.84403e-014	-5.79349e-015	-1.7861e-014	2.877e-015	-7.90953e-015	-4.16364e-015	1.17983e-014	1.15359e-015	1.41608e-014	1.57831e-014	7.37603e-015	-5.52677e-015	8.58415e-016	-1.78591e-014	-9.97291e-015	2.16296e-015	-8.19551e-015	-1.6177e-014
-1.34917e-014	-1.48312e-014	2.0605e-015	-4.3547e-015	4.54561e-015	-6.97413e-015	3.50623e-015	-1.82982e-014	-6.32418e-015	-1.77017e-014	2.16656e-015	-8.11689e-015	-4.77184e-015	1.14668e-014	1.10968e-015	1.43422e-014	1.54342e-014	7.39611e-015	-5.37778e-015	8.0186e-016	-1.82726e-014	-1.01895e-014	2.05993e-015	-8.28086e-015	-1.63323e-014
-1.30121e-014	-1.46321e-014	1.69962e-015	-4.18743e-015	4.32648e-015	-7.16697e-015	3.01802e-015	-1.81361e-014	-6.85575e-015	-1.75209e-014	1.47902e-015	-8.28109e-015	-5.33777e-015	1.11227e-014	1.10967e-015	1.45292e-014	1.51014e-014	7.42441e-015	-5.20914e-015	7.39657e-016	-1.87108e-014	-1.04085e-014	1.94191e-015	-8.36406e-015	-1.6485e-014
-1.2499e-014	-1.43932e-014	1.36332e-015	-3.98538e-015	4.14119e-015	-7.32762e-015	2.54201e-015	-1.79503e-014	-7.37885e-015	-1.73157e-014	8.22056e-016	-8.39828e-015	-5.854e-015	1.07703e-014	1.15591e-015	1.47243e-014	1.47896e-014	7.4646e-015	-5.01869e-015	6.74499e-016	-1.91672e-014	-1.06263e-014	1.80957e-015	-8.44261e-015	-1.66334e-014
-1.19535e-014	-1.41131e-014	1.05543e-015	-3.74842e-015	3.99422e-015	-7.45165e-015	2.08615e-015	-1.77383e-014	-7.88444e-015	-1.70836e-014	2.02947e-016	-8.46589e-015	-6.3126e-015	1.04132e-014	1.24919e-015	1.49296e-014	1.45035e-014	7.52075e-015	-4.80474e-015	6.09011e-016	-1.96348e-014	-1.08388e-014	1.66421e-015	-8.51459e-015	-1.67758e-014
-1.13779e-014	-1.37907e-014	7.79309e-016	-3.47661e-015	3.89085e-015	-7.5351e-015	1.65831e-015	-1.74971e-014	-8.36382e-015	-1.68219e-014	-3.71494e-016	-8.48164e-015	-6.70676e-015	1.00549e-014	1.39003e-015	1.51466e-014	1.42469e-014	7.59643e-015	-4.56484e-015	5.4629e-016	-2.01064e-014	-1.10418e-014	1.50675e-015	-8.57826e-015	-1.69095e-014
-1.07738e-014	-1.34256e-014	5.38617e-016	-3.16954e-015	3.83405e-015	-7.5747e-015	1.26654e-015	-1.7224e-014	-8.80851e-015	-1.65285e-014	-8.94831e-016	-8.44352e-015	-7.03069e-015	9.69912e-015	1.57868e-015	1.53768e-014	1.40235e-014	7.69476e-015	-4.29805e-015	4.89089e-016	-2.05739e-014	-1.12307e-014	1.33835e-015	-8.63118e-015	-1.70323e-014
-1.01442e-014	-1.30177e-014	3.36669e-016	-2.82777e-015	3.82693e-015	-7.56747e-015	9.17593e-016	-1.69175e-014	-9.21022e-015	-1.62023e-014	-1.36114e-015	-8.35002e-015	-7.27885e-015	9.34965e-015	1.81503e-015	1.5622e-014	1.38374e-014	7.81862e-015	-4.00317e-015	4.39601e-016	-2.10306e-014	-1.14022e-014	1.16015e-015	-8.67134e-015	-1.71414e-014
-9.49146e-015	-1.25667e-014	1.76027e-016	-2.45267e-015	3.87172e-015	-7.51089e-015	6.1686e-016	-1.65761e-014	-9.56166e-015	-1.58412e-014	-1.76557e-015	-8.20084e-015	-7.44719e-015	9.01037e-015	2.0973e-015	1.58829e-014	1.36921e-014	7.97135e-015	-3.67914e-015	3.99567e-016	-2.14693e-014	-1.15529e-014	9.73734e-016	-8.6962e-015	-1.72341e-014
-8.81832e-015	-1.20732e-014	5.8421e-017	-2.04619e-015	3.96995e-015	-7.40343e-015	3.69474e-016	-1.61984e-014	-9.85678e-015	-1.54443e-014	-2.10421e-015	-7.99594e-015	-7.53239e-015	8.68428e-015	2.42348e-015	1.61608e-014	1.35897e-014	8.15479e-015	-3.32541e-015	3.71324e-016	-2.18826e-014	-1.16794e-014	7.80733e-016	-8.70395e-015	-1.73088e-014
-8.12702e-015	-1.15378e-014	-1.48581e-017	-1.61036e-015	4.12215e-015	-7.24389e-015	1.79134e-016	-1.57834e-014	-1.00904e-014	-1.5011e-014	-2.37433e-015	-7.73551e-015	-7.53229e-015	8.37475e-015	2.79121e-015	1.64556e-014	1.35325e-014	8.37116e-015	-2.9422e-015	3.56587e-016	-2.22641e-014	-1.17782e-014	5.82987e-016	-8.69326e-015	-1.73637e-014
-7.41956e-015	-1.0961e-014	-4.25295e-017	-1.14678e-015	4.32891e-015	-7.03213e-015	4.91889e-017	-1.53305e-014	-1.02585e-014	-1.45416e-014	-2.57373e-015	-7.42108e-015	-7.445e-015	8.08478e-015	3.19762e-015	1.67673e-014	1.35225e-014	8.62239e-015	-2.52974e-015	3.56779e-016	-2.26076e-014	-1.18465e-014	3.81391e-016	-8.66225e-015	-1.73957e-014
-6.69933e-015	-1.03442e-014	-2.40573e-017	-6.58799e-016	4.58973e-015	-6.76844e-015	-1.80342e-017	-1.48408e-014	-1.0358e-014	-1.40363e-014	-2.7012e-015	-7.05476e-015	-7.26954e-015	7.81645e-015	3.63902e-015	1.70966e-014	1.35612e-014	8.90909e-015	-2.08873e-015	3.73266e-016	-2.2907e-014	-1.18816e-014	1.77727e-016	-8.60988e-015	-1.74028e-014
-5.96923e-015	-9.68865e-015	4.05232e-017	-1.49822e-016	4.90326e-015	-6.45392e-015	-2.13142e-017	-1.43151e-014	-1.03868e-014	-1.34962e-014	-2.75675e-015	-6.63915e-015	-7.00649e-015	7.57248e-015	4.11141e-015	1.74427e-014	1.36497e-014	9.23138e-015	-1.62071e-015	4.06917e-016	-2.31578e-014	-1.18812e-014	-2.58727e-017	-8.5343e-015	-1.73835e-014
-5.23171e-015	-8.99607e-015	1.50909e-016	3.76864e-016	5.26727e-015	-6.0904e-015	3.92918e-017	-1.37546e-014	-1.03437e-014	-1.29228e-014	-2.74154e-015	-6.17763e-015	-6.65733e-015	7.35509e-015	4.61079e-015	1.78043e-014	1.37884e-014	9.5892e-015	-1.12694e-015	4.58175e-016	-2.33555e-014	-1.18444e-014	-2.27523e-016	-8.43423e-015	-1.73366e-014
-4.49e-015	-8.26835e-015	3.06564e-016	9.17975e-016	5.67873e-015	-5.68006e-015	1.62712e-016	-1.3162e-014	-1.02285e-014	-1.2318e-014	-2.65752e-015	-5.67319e-015	-6.22394e-015	7.16636e-015	5.13228e-015	1.81799e-014	1.39768e-014	9.98152e-015	-6.10108e-016	5.27838e-016	-2.34964e-014	-1.17703e-014	-4.25205e-016	-8.30887e-015	-1.72609e-014
-3.74709e-015	-7.50825e-015	5.06107e-016	1.46849e-015	6.13377e-015	-5.22609e-015	3.46601e-016	-1.25403e-014	-1.00425e-014	-1.16844e-014	-2.50723e-015	-5.12983e-015	-5.71012e-015	7.00668e-015	5.67071e-015	1.85673e-014	1.42139e-014	1.04075e-014	-7.24518e-017	6.14935e-016	-2.35775e-014	-1.16584e-014	-6.18251e-016	-8.15693e-015	-1.71546e-014
-3.0063e-015	-6.71827e-015	7.47543e-016	2.02458e-015	6.62731e-015	-4.73196e-015	5.87798e-016	-1.18936e-014	-9.78806e-015	-1.10249e-014	-2.29483e-015	-4.552e-015	-5.12037e-015	6.87727e-015	6.2209e-015	1.89646e-014	1.44989e-014	1.08649e-014	4.83124e-016	7.19089e-016	-2.35963e-014	-1.15086e-014	-8.0511e-016	-7.97819e-015	-1.70175e-014
-2.27051e-015	-5.90212e-015	1.02843e-015	2.5824e-015	7.15506e-015	-4.20206e-015	8.82023e-016	-1.12251e-014	-9.46817e-015	-1.03427e-014	-2.02487e-015	-3.94481e-015	-4.46053e-015	6.77884e-015	6.77761e-015	1.93688e-014	1.48299e-014	1.13507e-014	1.05307e-015	8.40303e-016	-2.35511e-014	-1.13214e-014	-9.84303e-016	-7.77298e-015	-1.68488e-014
-1.54212e-015	-5.06326e-015	1.34621e-015	3.13681e-015	7.71195e-015	-3.64057e-015	1.22402e-015	-1.05396e-014	-9.08697e-015	-9.64209e-015	-1.70294e-015	-3.31316e-015	-3.73719e-015	6.71128e-015	7.33513e-015	1.97772e-014	1.52037e-014	1.18618e-014	1.63404e-015	9.77243e-016	-2.34407e-014	-1.10985e-014	-1.15459e-015	-7.54163e-015	-1.66484e-014
-8.23321e-016	-4.20451e-015	1.69731e-015	3.68303e-015	8.29139e-015	-3.05323e-015	1.60729e-015	-9.84198e-015	-8.64954e-015	-8.92742e-015	-1.33585e-015	-2.66246e-015	-2.95751e-015	6.67405e-015	7.88751e-015	2.01861e-014	1.56178e-014	1.23944e-014	2.22199e-015	1.12847e-015	-2.32658e-014	-1.08413e-014	-1.31516e-015	-7.28479e-015	-1.64163e-014
-1.1692e-016	-3.32948e-015	2.07885e-015	4.21683e-015	8.88701e-015	-2.44589e-015	2.02534e-015	-9.13756e-015	-8.16155e-015	-8.20293e-015	-9.30778e-016	-1.99844e-015	-2.12946e-015	6.66624e-015	8.4297e-015	2.05927e-014	1.60686e-014	1.29444e-014	2.8139e-015	1.29206e-015	-2.30271e-014	-1.05516e-014	-1.46508e-015	-7.00341e-015	-1.61527e-014
5.74312e-016	-2.44135e-015	2.48714e-015	4.7345e-015	9.49187e-015	-1.82412e-015	2.47076e-015	-8.43146e-015	-7.63027e-015	-7.47342e-015	-4.94994e-016	-1.32686e-015	-1.26224e-015	6.68731e-015	8.95638e-015	2.0993e-014	1.6552e-014	1.35071e-014	3.40551e-015	1.46643e-015	-2.27259e-014	-1.02319e-014	-1.60329e-015	-6.69742e-015	-1.58582e-014
1.24795e-015	-1.54437e-015	2.91863e-015	5.23142e-015	1.00986e-014	-1.19382e-015	2.93578e-015	-7.72964e-015	-7.06308e-015	-6.74461e-015	-3.60004e-017	-6.53675e-016	-3.65091e-016	6.73554e-015	9.46231e-015	2.13833e-014	1.70647e-014	1.40772e-014	3.99193e-015	1.64919e-015	-2.23635e-014	-9.88572e-015	-1.72921e-015	-6.3685e-015	-1.55336e-014
1.9019e-015	-6.42969e-016	3.36885e-015	5.70353e-015	1.07002e-014	-5.61707e-016	3.41165e-015	-7.03871e-015	-6.46682e-015	-6.02153e-015	4.38182e-016	1.51353e-017	5.52397e-016	6.80922e-015	9.94266e-015	2.17592e-014	1.76024e-014	1.46499e-014	4.56834e-015	1.83756e-015	-2.19426e-014	-9.51663e-015	-1.84254e-015	-6.01806e-015	-1.51803e-014
2.53403e-015	2.59408e-016	3.8335e-015	6.14733e-015	1.12888e-014	6.58246e-017	3.88934e-015	-6.36489e-015	-5.85e-015	-5.30954e-015	9.19339e-016	6.74373e-016	1.48027e-015	6.90685e-015	1.03934e-014	2.21165e-014	1.81603e-014	1.52198e-014	5.12981e-015	2.02894e-015	-2.14669e-014	-9.12814e-015	-1.9429e-015	-5.64763e-015	-1.48004e-014
3.14324e-015	1.15884e-015	4.30807e-015	6.55835e-015	1.18573e-014	6.82778e-016	4.35962e-015	-5.7149e-015	-5.22096e-015	-4.61395e-015	1.39921e-015	1.31843e-015	2.40862e-015	7.02625e-015	1.08102e-014	2.24515e-014	1.87336e-014	1.57809e-014	5.67202e-015	2.22104e-015	-2.09405e-014	-8.72408e-015	-2.03075e-015	-5.25896e-015	-1.43954e-014
3.728e-015	2.0512e-015	4.78792e-015	6.93371e-015	1.23976e-014	1.28271e-015	4.81382e-015	-5.09458e-015	-4.58816e-015	-3.94027e-015	1.86956e-015	1.94203e-015	3.32761e-015	7.16447e-015	1.11892e-014	2.27597e-014	1.93169e-014	1.63278e-014	6.19096e-015	2.41076e-015	-2.03686e-014	-8.30894e-015	-2.10676e-015	-4.85416e-015	-1.39676e-014
4.28714e-015	2.93257e-015	5.26919e-015	7.2708e-015	1.2903e-014	1.85995e-015	5.24341e-015	-4.50951e-015	-3.96046e-015	-3.29362e-015	2.32199e-015	2.5401e-015	4.22675e-015	7.31885e-015	1.15275e-014	2.30376e-014	1.99045e-014	1.68541e-014	6.68136e-015	2.59504e-015	-1.97563e-014	-7.88717e-015	-2.17146e-015	-4.43526e-015	-1.35202e-014
4.81946e-015	3.79949e-015	5.74782e-015	7.56728e-015	1.33667e-014	2.40877e-015	5.6399e-015	-3.96619e-015	-3.34652e-015	-2.67969e-015	2.74869e-015	3.10799e-015	5.09618e-015	7.48664e-015	1.18225e-014	2.32811e-014	2.04909e-014	1.7354e-014	7.13919e-015	2.7709e-015	-1.91092e-014	-7.4635e-015	-2.22528e-015	-4.00457e-015	-1.30554e-014
5.32477e-015	4.64868e-015	6.21913e-015	7.82093e-015	1.37821e-014	2.92414e-015	5.99515e-015	-3.47053e-015	-2.75429e-015	-2.10355e-015	3.14187e-015	3.64166e-015	5.92655e-015	7.66494e-015	1.20719e-014	2.34867e-014	2.10704e-014	1.78224e-014	7.55975e-015	2.93583e-015	-1.84322e-014	-7.04274e-015	-2.2697e-015	-3.56474e-015	-1.25756e-014
5.80256e-015	5.47729e-015	6.679e-015	8.02992e-015	1.41436e-014	3.40049e-015	6.30192e-015	-3.0277e-015	-2.19159e-015	-1.56923e-015	3.49464e-015	4.13673e-015	6.70861e-015	7.8505e-015	1.22741e-014	2.36506e-014	2.16374e-014	1.82537e-014	7.939e-015	3.08627e-015	-1.77313e-014	-6.62978e-015	-2.30555e-015	-3.11973e-015	-1.20844e-014
6.25268e-015	6.28177e-015	7.12368e-015	8.19332e-015	1.44457e-014	3.83367e-015	6.55355e-015	-2.64216e-015	-1.66613e-015	-1.081e-015	3.80071e-015	4.59036e-015	7.43383e-015	8.04042e-015	1.24286e-014	2.37706e-014	2.21861e-014	1.86426e-014	8.27347e-015	3.22028e-015	-1.70127e-014	-6.22938e-015	-2.33424e-015	-2.67147e-015	-1.15848e-014
6.67464e-015	7.05894e-015	7.54984e-015	8.31098e-015	1.46842e-014	4.21972e-015	6.74404e-015	-2.31767e-015	-1.18456e-015	-6.42897e-016	4.05477e-015	5.00024e-015	8.09434e-015	8.23161e-015	1.25349e-014	2.38444e-014	2.2712e-014	1.89847e-014	8.55971e-015	3.33516e-015	-1.62825e-014	-5.84626e-015	-2.35694e-015	-2.22342e-015	-1.10798e-014
7.06816e-015	7.80723e-015	7.95435e-015	8.38333e-015	1.48551e-014	4.55583e-015	6.86814e-015	-2.05804e-015	-7.5254e-016	-2.57837e-016	4.25193e-015	5.36372e-015	8.68307e-015	8.42055e-015	1.25934e-014	2.38698e-014	2.32094e-014	1.92756e-014	8.79478e-015	3.42844e-015	-1.55469e-014	-5.485e-015	-2.37518e-015	-1.77857e-015	-1.05731e-014
7.4342e-015	8.52406e-015	8.33381e-015	8.41034e-015	1.49552e-014	4.83995e-015	6.92155e-015	-1.86607e-015	-3.75212e-016	7.10985e-017	4.38771e-015	5.6793e-015	9.19393e-015	8.60398e-015	1.26048e-014	2.38447e-014	2.3673e-014	1.95107e-014	8.97689e-015	3.49768e-015	-1.48119e-014	-5.14898e-015	-2.39051e-015	-1.33985e-015	-1.00682e-014
7.77307e-015	9.20687e-015	8.68565e-015	8.39331e-015	1.49826e-014	5.07022e-015	6.90206e-015	-1.74401e-015	-5.69905e-017	3.41804e-016	4.45862e-015	5.9463e-015	9.62136e-015	8.77924e-015	1.25711e-014	2.37682e-014	2.40981e-014	1.96875e-014	9.10377e-015	3.54142e-015	-1.40834e-014	-4.84197e-015	-2.40449e-015	-9.1029e-016	-9.56785e-015
8.08557e-015	9.85426e-015	9.00845e-015	8.33286e-015	1.49365e-014	5.24504e-015	6.80709e-015	-1.69377e-015	1.9814e-016	5.52748e-016	4.46246e-015	6.16452e-015	9.9607e-015	8.94356e-015	1.24938e-014	2.36391e-014	2.448e-014	1.98028e-014	9.1736e-015	3.55757e-015	-1.33663e-014	-4.56804e-015	-2.41869e-015	-4.93317e-016	-9.07518e-015
8.37239e-015	1.04649e-014	9.29968e-015	8.23054e-015	1.48159e-014	5.36395e-015	6.63595e-015	-1.71512e-015	3.87642e-016	7.02621e-016	4.3976e-015	6.3335e-015	1.02091e-014	9.09394e-015	1.23758e-014	2.34573e-014	2.48142e-014	1.98548e-014	9.186e-015	3.54448e-015	-1.26658e-014	-4.33033e-015	-2.43484e-015	-9.12921e-017	-8.59402e-015
8.63489e-015	1.1038e-014	9.558e-015	8.0892e-015	1.46213e-014	5.42762e-015	6.38904e-015	-1.80823e-015	5.09494e-016	7.907e-016	4.26293e-015	6.45428e-015	1.03642e-014	9.2277e-015	1.22202e-014	2.32228e-014	2.5097e-014	1.9842e-014	9.14032e-015	3.50204e-015	-1.19865e-014	-4.13097e-015	-2.45529e-015	2.92779e-016	-8.12799e-015
8.87364e-015	1.15734e-014	9.78228e-015	7.91127e-015	1.43541e-014	5.43703e-015	6.06725e-015	-1.97162e-015	5.6266e-016	8.17334e-016	4.05992e-015	6.52792e-015	1.04249e-014	9.3429e-015	1.20299e-014	2.29359e-014	2.53253e-014	1.97627e-014	9.03639e-015	3.42933e-015	-1.13337e-014	-3.97201e-015	-2.48212e-015	6.55961e-016	-7.67982e-015
9.08975e-015	1.20705e-014	9.97197e-015	7.69983e-015	1.40159e-014	5.39377e-015	5.67272e-015	-2.20351e-015	5.47472e-016	7.84265e-016	3.79017e-015	6.55648e-015	1.03913e-014	9.43759e-015	1.18091e-014	2.25984e-014	2.54956e-014	1.96176e-014	8.87424e-015	3.32565e-015	-1.0711e-014	-3.8557e-015	-2.51669e-015	9.9529e-016	-7.25247e-015
9.28434e-015	1.2529e-014	1.01265e-014	7.45871e-015	1.36103e-014	5.29952e-015	5.20926e-015	-2.50185e-015	4.65215e-016	6.93239e-016	3.45546e-015	6.54231e-015	1.02645e-014	9.51026e-015	1.15615e-014	2.22118e-014	2.56052e-014	1.94073e-014	8.65479e-015	3.19099e-015	-1.0122e-014	-3.78358e-015	-2.56038e-015	1.30938e-015	-6.8478e-015
9.45852e-015	1.29497e-014	1.02449e-014	7.19101e-015	1.31398e-014	5.15762e-015	4.68083e-015	-2.86341e-015	3.17684e-016	5.45843e-016	3.05934e-015	6.48836e-015	1.00468e-014	9.55985e-015	1.12915e-014	2.17785e-014	2.56513e-014	1.91325e-014	8.38002e-015	3.02512e-015	-9.57064e-015	-3.7559e-015	-2.61473e-015	1.59539e-015	-6.46863e-015
9.61402e-015	1.3333e-014	1.03276e-014	6.90062e-015	1.26098e-014	4.97104e-015	4.09203e-015	-3.28395e-015	1.06926e-016	3.45214e-016	2.60556e-015	6.3983e-015	9.74189e-015	9.58479e-015	1.10027e-014	2.13014e-014	2.56328e-014	1.87955e-014	8.05148e-015	2.8287e-015	-9.05908e-015	-3.77224e-015	-2.6816e-015	1.85116e-015	-6.11732e-015
9.75262e-015	1.36799e-014	1.03757e-014	6.59122e-015	1.20263e-014	4.74368e-015	3.44957e-015	-3.75955e-015	-1.63783e-016	9.44857e-017	2.09903e-015	6.27534e-015	9.35394e-015	9.58432e-015	1.06996e-014	2.07827e-014	2.55485e-014	1.83987e-014	7.67176e-015	2.60262e-015	-8.58959e-015	-3.83182e-015	-2.76216e-015	2.07498e-015	-5.79602e-015
9.87483e-015	1.39914e-014	1.03898e-014	6.26716e-015	1.13941e-014	4.48024e-015	2.76052e-015	-4.28462e-015	-4.89824e-016	-2.02297e-016	1.5452e-015	6.12347e-015	8.88775e-015	9.55762e-015	1.0387e-014	2.02258e-014	2.53981e-014	1.79444e-014	7.24383e-015	2.34805e-015	-8.1637e-015	-3.9345e-015	-2.85744e-015	2.26504e-015	-5.50602e-015
9.98268e-015	1.42697e-014	1.03704e-014	5.93223e-015	1.07197e-014	4.1846e-015	2.03167e-015	-4.85343e-015	-8.66487e-016	-5.41438e-016	9.4976e-016	5.94677e-015	8.34905e-015	9.50413e-015	1.00691e-014	1.96346e-014	2.51814e-014	1.74361e-014	6.77074e-015	2.06636e-015	-7.78247e-015	-4.07925e-015	-2.96866e-015	2.42048e-015	-5.24911e-015
1.00771e-014	1.45165e-014	1.03181e-014	5.5899e-015	1.001e-014	3.86137e-015	1.27055e-015	-5.46005e-015	-1.28925e-015	-9.18662e-016	3.18454e-016	5.74869e-015	7.7447e-015	9.42494e-015	9.74993e-015	1.90131e-014	2.48982e-014	1.68781e-014	6.25573e-015	1.75925e-015	-7.44649e-015	-4.26426e-015	-3.097e-015	2.5393e-015	-5.02611e-015
1.01597e-014	1.47339e-014	1.02344e-014	5.24369e-015	9.27241e-015	3.51561e-015	4.85392e-016	-6.09802e-015	-1.75288e-015	-1.32864e-015	-3.42242e-016	5.53348e-015	7.0822e-015	9.31993e-015	9.43353e-015	1.83653e-014	2.4549e-014	1.62747e-014	5.70231e-015	1.42888e-015	-7.15613e-015	-4.48677e-015	-3.24305e-015	2.62124e-015	-4.83771e-015
1.02315e-014	1.49238e-014	1.01208e-014	4.89707e-015	8.51388e-015	3.15164e-015	-3.16123e-016	-6.76115e-015	-2.25185e-015	-1.76623e-015	-1.0253e-015	5.30517e-015	6.36975e-015	9.18937e-015	9.1236e-015	1.76958e-014	2.41351e-014	1.56302e-014	5.1143e-015	1.0772e-015	-6.91222e-015	-4.7435e-015	-3.40674e-015	2.66499e-015	-4.68404e-015
1.02939e-014	1.50884e-014	9.97864e-015	4.55419e-015	7.74172e-015	2.7748e-015	-1.12563e-015	-7.44216e-015	-2.77926e-015	-2.22576e-015	-1.72426e-015	5.06807e-015	5.61506e-015	9.03401e-015	8.82398e-015	1.70089e-014	2.36578e-014	1.49496e-014	4.49567e-015	7.05983e-016	-6.71419e-015	-5.03152e-015	-3.58818e-015	2.67092e-015	-4.56492e-015
1.03476e-014	1.52305e-014	9.8096e-015	4.21807e-015	6.96386e-015	2.3898e-015	-1.93519e-015	-8.13414e-015	-3.32922e-015	-2.70239e-015	-2.43204e-015	4.82643e-015	4.8272e-015	8.85527e-015	8.53747e-015	1.6309e-014	2.31192e-014	1.42378e-014	3.85044e-015	3.17457e-016	-6.56145e-015	-5.3473e-015	-3.78756e-015	2.63918e-015	-4.48046e-015
1.03945e-014	1.53514e-014	9.61531e-015	3.89142e-015	6.18742e-015	2.00119e-015	-2.73729e-015	-8.83039e-015	-3.89562e-015	-3.19068e-015	-3.14153e-015	4.58367e-015	4.01421e-015	8.65519e-015	8.2662e-015	1.56002e-014	2.25209e-014	1.35003e-014	3.18271e-015	-8.58262e-017	-6.45333e-015	-5.68761e-015	-4.00472e-015	2.57037e-015	-4.43084e-015
1.04357e-014	1.54539e-014	9.39723e-015	3.57706e-015	5.4195e-015	1.61323e-015	-3.52395e-015	-9.52436e-015	-4.47308e-015	-3.68496e-015	-3.84656e-015	4.3434e-015	3.18502e-015	8.43552e-015	8.01242e-015	1.4886e-014	2.18652e-014	1.27429e-014	2.49647e-015	-5.01372e-016	-6.38879e-015	-6.04848e-015	-4.23948e-015	2.46462e-015	-4.41562e-015
1.04717e-014	1.55407e-014	9.15757e-015	3.27735e-015	4.66663e-015	1.23019e-015	-4.28785e-015	-1.02086e-014	-5.05728e-015	-4.18034e-015	-4.54077e-015	4.10859e-015	2.34823e-015	8.19769e-015	7.77756e-015	1.41709e-014	2.11553e-014	1.1971e-014	1.79601e-015	-9.26917e-016	-6.36687e-015	-6.42567e-015	-4.49122e-015	2.32321e-015	-4.43331e-015
1.05041e-014	1.56136e-014	8.89767e-015	2.99459e-015	3.93603e-015	8.55566e-016	-5.02277e-015	-1.08767e-014	-5.64275e-015	-4.67164e-015	-5.21816e-015	3.88197e-015	1.51238e-015	7.94356e-015	7.56281e-015	1.34584e-014	2.0394e-014	1.11892e-014	1.08534e-015	-1.35981e-015	-6.38606e-015	-6.81537e-015	-4.759e-015	2.14696e-015	-4.48335e-015
1.05326e-014	1.56741e-014	8.61913e-015	2.73006e-015	3.23365e-015	4.92922e-016	-5.72195e-015	-1.15228e-014	-6.22403e-015	-5.15417e-015	-5.87369e-015	3.66648e-015	6.85327e-016	7.67467e-015	7.36925e-015	1.27519e-014	1.95852e-014	1.04031e-014	3.68413e-016	-1.7981e-015	-6.4448e-015	-7.21365e-015	-5.04192e-015	1.93696e-015	-4.56445e-015
1.05586e-014	1.57246e-014	8.32347e-015	2.48543e-015	2.56452e-015	1.45276e-016	-6.38034e-015	-1.2142e-014	-6.79709e-015	-5.62298e-015	-6.50195e-015	3.46394e-015	-1.24685e-016	7.39372e-015	7.19699e-015	1.20546e-014	1.87329e-014	9.61692e-015	-3.51002e-016	-2.23969e-015	-6.54132e-015	-7.61623e-015	-5.33904e-015	1.69491e-015	-4.67512e-015
1.05824e-014	1.57674e-014	8.01126e-015	2.26133e-015	1.93363e-015	-1.85225e-016	-6.99442e-015	-1.27297e-014	-7.35829e-015	-6.07396e-015	-7.09899e-015	3.2767e-015	-9.10867e-016	7.10264e-015	7.04608e-015	1.13692e-014	1.7841e-014	8.83532e-015	-1.06954e-015	-2.683e-015	-6.67434e-015	-8.0196e-015	-5.64863e-015	1.42275e-015	-4.81377e-015
1.06053e-014	1.5804e-014	7.68439e-015	2.0582e-015	1.34573e-015	-4.96956e-016	-7.56044e-015	-1.32814e-014	-7.90492e-015	-6.50345e-015	-7.66089e-015	3.10573e-015	-1.6661e-015	6.80357e-015	6.91612e-015	1.0699e-014	1.69127e-014	8.06252e-015	-1.78397e-015	-3.12653e-015	-6.84239e-015	-8.41932e-015	-5.96947e-015	1.12283e-015	-4.97842e-015
1.06279e-014	1.5836e-014	7.34433e-015	1.87686e-015	8.04298e-016	-7.87619e-016	-8.07574e-015	-1.37931e-014	-8.43427e-015	-6.90816e-015	-8.18448e-015	2.95242e-015	-2.38487e-015	6.49914e-015	6.80556e-015	1.00459e-014	1.59527e-014	7.30202e-015	-2.49136e-015	-3.56835e-015	-7.04402e-015	-8.81197e-015	-6.29989e-015	7.97603e-016	-5.16728e-015
1.06495e-014	1.5864e-014	6.99265e-015	1.71707e-015	3.12425e-016	-1.05634e-015	-8.53841e-015	-1.42604e-014	-8.94422e-015	-7.28551e-015	-8.66734e-015	2.81728e-015	-3.0616e-015	6.19183e-015	6.71293e-015	9.41167e-015	1.49653e-014	6.55774e-015	-3.18842e-015	-4.00746e-015	-7.27752e-015	-9.19407e-015	-6.63824e-015	4.49253e-016	-5.37946e-015
1.06708e-014	1.58894e-014	6.63085e-015	1.57851e-015	-1.27603e-016	-1.30306e-015	-8.94753e-015	-1.46813e-014	-9.43359e-015	-7.6329e-015	-9.10849e-015	2.70017e-015	-3.6913e-015	5.88378e-015	6.63654e-015	8.79776e-015	1.39552e-014	5.8329e-015	-3.87296e-015	-4.44209e-015	-7.54084e-015	-9.56269e-015	-6.98282e-015	7.98551e-017	-5.61286e-015
1.06922e-014	1.59137e-014	6.25931e-015	1.46076e-015	-5.14392e-016	-1.5281e-015	-9.30277e-015	-1.50538e-014	-9.90203e-015	-7.94851e-015	-9.50739e-015	2.60045e-015	-4.27025e-015	5.57724e-015	6.57457e-015	8.20556e-015	1.29261e-014	5.12995e-015	-4.54264e-015	-4.8713e-015	-7.83301e-015	-9.91534e-015	-7.33139e-015	-3.0748e-016	-5.86494e-015
1.07142e-014	1.59374e-014	5.87858e-015	1.36228e-015	-8.47491e-016	-1.73274e-015	-9.60604e-015	-1.53772e-014	-1.03507e-014	-8.23153e-015	-9.86422e-015	2.51791e-015	-4.79569e-015	5.27447e-015	6.52477e-015	7.63578e-015	1.1882e-014	4.45054e-015	-5.19593e-015	-5.29472e-015	-8.15354e-015	-1.02498e-014	-7.68232e-015	-7.10061e-016	-6.13395e-015
1.07369e-014	1.59604e-014	5.49041e-015	1.28173e-015	-1.12699e-015	-1.91791e-015	-9.85977e-015	-1.56516e-014	-1.07806e-014	-8.48147e-015	-1.01801e-014	2.45089e-015	-5.26596e-015	4.97763e-015	6.4841e-015	7.08908e-015	1.08274e-014	3.79593e-015	-5.83174e-015	-5.71179e-015	-8.50068e-015	-1.05638e-014	-8.03358e-015	-1.12488e-015	-6.41816e-015
1.07608e-014	1.59829e-014	5.09592e-015	1.21812e-015	-1.35397e-015	-2.08496e-015	-1.00666e-014	-1.58778e-014	-1.11923e-014	-8.69867e-015	-1.04564e-014	2.39825e-015	-5.68054e-015	4.68926e-015	6.44939e-015	6.56497e-015	9.76661e-015	3.16724e-015	-6.4491e-015	-6.12199e-015	-8.8733e-015	-1.08562e-014	-8.38338e-015	-1.54926e-015	-6.71617e-015
1.07866e-014	1.60049e-014	4.69567e-015	1.17004e-015	-1.53013e-015	-2.23615e-015	-1.02303e-014	-1.60565e-014	-1.15882e-014	-8.88418e-015	-1.06957e-014	2.35828e-015	-6.0392e-015	4.41125e-015	6.4178e-015	6.06288e-015	8.70363e-015	2.56524e-015	-7.04725e-015	-6.52622e-015	-9.27075e-015	-1.11264e-014	-8.73006e-015	-1.97979e-015	-7.02584e-015
1.08143e-014	1.60266e-014	4.29014e-015	1.13579e-015	-1.65782e-015	-2.37442e-015	-1.03552e-014	-1.619e-014	-1.19708e-014	-9.03926e-015	-1.09003e-014	2.32826e-015	-6.343e-015	4.14569e-015	6.38636e-015	5.5822e-015	7.64182e-015	1.98948e-015	-7.6264e-015	-6.92557e-015	-9.69211e-015	-1.13742e-014	-9.07164e-015	-2.41371e-015	-7.34586e-015
1.08436e-014	1.60475e-014	3.8801e-015	1.11321e-015	-1.74004e-015	-2.50192e-015	-1.0446e-014	-1.62813e-014	-1.23426e-014	-9.16574e-015	-1.10739e-014	2.30611e-015	-6.59361e-015	3.89318e-015	6.35264e-015	5.12172e-015	6.58504e-015	1.43947e-015	-8.18634e-015	-7.32056e-015	-1.01365e-014	-1.15992e-014	-9.40617e-015	-2.84855e-015	-7.67512e-015
1.08755e-014	1.60674e-014	3.46664e-015	1.10116e-015	-1.7795e-015	-2.62143e-015	-1.05082e-014	-1.63327e-014	-1.27064e-014	-9.2661e-015	-1.122e-014	2.28896e-015	-6.79314e-015	3.65601e-015	6.31405e-015	4.68094e-015	5.53664e-015	9.13764e-016	-8.72707e-015	-7.71218e-015	-1.06028e-014	-1.18018e-014	-9.73149e-015	-3.28154e-015	-8.0117e-015
1.09099e-014	1.6086e-014	3.05014e-015	1.09821e-015	-1.78071e-015	-2.73559e-015	-1.05478e-014	-1.63486e-014	-1.30659e-014	-9.34288e-015	-1.13428e-014	2.27411e-015	-6.94452e-015	3.43525e-015	6.26742e-015	4.25868e-015	4.49999e-015	4.11477e-016	-9.24854e-015	-8.10116e-015	-1.10901e-014	-1.1983e-014	-1.00459e-014	-3.70974e-015	-8.35412e-015
1.09469e-014	1.61022e-014	2.63142e-015	1.10242e-015	-1.74798e-015	-2.84751e-015	-1.05711e-014	-1.63331e-014	-1.34246e-014	-9.3995e-015	-1.14474e-014	2.25914e-015	-7.05196e-015	3.23163e-015	6.21042e-015	3.85358e-015	3.47854e-015	-6.79657e-017	-9.75129e-015	-8.48878e-015	-1.15979e-014	-1.21436e-014	-1.03481e-014	-4.13069e-015	-8.70177e-015
1.09871e-014	1.61149e-014	2.21246e-015	1.11188e-015	-1.68515e-015	-2.96003e-015	-1.05845e-014	-1.62907e-014	-1.37861e-014	-9.43934e-015	-1.15383e-014	2.24141e-015	-7.11963e-015	3.04654e-015	6.14136e-015	3.46369e-015	2.47542e-015	-5.27113e-016	-1.02364e-014	-8.87683e-015	-1.21251e-014	-1.22857e-014	-1.06366e-014	-4.54186e-015	-9.05384e-015
1.10309e-014	1.61237e-014	1.79427e-015	1.12495e-015	-1.59767e-015	-3.0758e-015	-1.05944e-014	-1.62259e-014	-1.41542e-014	-9.46612e-015	-1.16203e-014	2.2183e-015	-7.15183e-015	2.88042e-015	6.05811e-015	3.08811e-015	1.49237e-015	-9.67985e-016	-1.07047e-014	-9.26643e-015	-1.26713e-014	-1.24111e-014	-1.09099e-014	-4.94087e-015	-9.40964e-015
1.10786e-014	1.61269e-014	1.37816e-015	1.14026e-015	-1.49089e-015	-3.19739e-015	-1.06068e-014	-1.61439e-014	-1.45315e-014	-9.48332e-015	-1.16978e-014	2.1872e-015	-7.15316e-015	2.73372e-015	5.95912e-015	2.72539e-015	5.32684e-016	-1.39289e-015	-1.11564e-014	-9.65957e-015	-1.3235e-014	-1.25221e-014	-1.11666e-014	-5.32511e-015	-9.76757e-015
1.11306e-014	1.61233e-014	9.65034e-016	1.15608e-015	-1.3687e-015	-3.32744e-015	-1.06281e-014	-1.60492e-014	-1.49213e-014	-9.49486e-015	-1.17761e-014	2.14525e-015	-7.12898e-015	2.60702e-015	5.84361e-015	2.37412e-015	-4.01145e-016	-1.80399e-015	-1.15928e-014	-1.00576e-014	-1.38145e-014	-1.26205e-014	-1.14053e-014	-5.69333e-015	-1.01268e-014
1.11868e-014	1.61123e-014	5.56642e-016	1.1714e-015	-1.23705e-015	-3.46738e-015	-1.06633e-014	-1.59471e-014	-1.53261e-014	-9.50522e-015	-1.18598e-014	2.09015e-015	-7.08461e-015	2.49995e-015	5.71068e-015	2.03355e-015	-1.30696e-015	-2.20412e-015	-1.20145e-014	-1.0462e-014	-1.44084e-014	-1.27094e-014	-1.16248e-014	-6.04352e-015	-1.0487e-014
1.12477e-014	1.60933e-014	1.54363e-016	1.18507e-015	-1.10049e-015	-3.61993e-015	-1.07179e-014	-1.58435e-014	-1.57486e-014	-9.51763e-015	-1.19531e-014	2.01961e-015	-7.02516e-015	2.41284e-015	5.56003e-015	1.70254e-015	-2.18323e-015	-2.59541e-015	-1.24218e-014	-1.08739e-014	-1.50156e-014	-1.27915e-014	-1.18247e-014	-6.37358e-015	-1.08475e-014
1.13137e-014	1.60654e-014	-2.40357e-016	1.19664e-015	-9.63327e-016	-3.78632e-015	-1.07962e-014	-1.57432e-014	-1.61908e-014	-9.53586e-015	-1.20596e-014	1.93236e-015	-6.95616e-015	2.34548e-015	5.39103e-015	1.38026e-015	-3.02909e-015	-2.98043e-015	-1.28161e-014	-1.12938e-014	-1.5635e-014	-1.28695e-014	-1.20048e-014	-6.68189e-015	-1.12075e-014
1.13851e-014	1.60274e-014	-6.26331e-016	1.20537e-015	-8.30156e-016	-3.9674e-015	-1.09033e-014	-1.56511e-014	-1.66535e-014	-9.56395e-015	-1.21829e-014	1.82668e-015	-6.88215e-015	2.29713e-015	5.20473e-015	1.06558e-015	-3.84353e-015	-3.36127e-015	-1.31975e-014	-1.17236e-014	-1.62647e-014	-1.29466e-014	-1.21642e-014	-6.96704e-015	-1.15664e-014
1.14621e-014	1.5978e-014	-1.00154e-015	1.21091e-015	-7.05191e-016	-4.16354e-015	-1.10425e-014	-1.55715e-014	-1.71373e-014	-9.60544e-015	-1.23259e-014	1.70201e-015	-6.8082e-015	2.26673e-015	5.00267e-015	7.58244e-016	-4.62554e-015	-3.73982e-015	-1.35668e-014	-1.21638e-014	-1.69019e-014	-1.30259e-014	-1.23031e-014	-7.22888e-015	-1.19232e-014
1.15451e-014	1.59165e-014	-1.36475e-015	1.21265e-015	-5.92269e-016	-4.37548e-015	-1.1216e-014	-1.55092e-014	-1.76426e-014	-9.66312e-015	-1.24908e-014	1.55802e-015	-6.73929e-015	2.25427e-015	4.78553e-015	4.58638e-016	-5.37483e-015	-4.1176e-015	-1.39241e-014	-1.26148e-014	-1.75445e-014	-1.31101e-014	-1.2421e-014	-7.46634e-015	-1.22774e-014
1.1634e-014	1.58422e-014	-1.71406e-015	1.21063e-015	-4.94346e-016	-4.60353e-015	-1.14254e-014	-1.54676e-014	-1.81688e-014	-9.73885e-015	-1.26793e-014	1.39406e-015	-6.6798e-015	2.25869e-015	4.55515e-015	1.67085e-016	-6.09134e-015	-4.49606e-015	-1.42697e-014	-1.30772e-014	-1.81901e-014	-1.32015e-014	-1.25176e-014	-7.6787e-015	-1.26281e-014
1.1729e-014	1.57548e-014	-2.04757e-015	1.20531e-015	-4.1373e-016	-4.84614e-015	-1.16715e-014	-1.54504e-014	-1.87141e-014	-9.83501e-015	-1.28921e-014	1.21019e-015	-6.63372e-015	2.2802e-015	4.3138e-015	-1.16768e-016	-6.77459e-015	-4.87682e-015	-1.46034e-014	-1.35511e-014	-1.88359e-014	-1.33018e-014	-1.25932e-014	-7.86523e-015	-1.29747e-014
1.18299e-014	1.56533e-014	-2.36369e-015	1.19667e-015	-3.52511e-016	-5.10204e-015	-1.19541e-014	-1.54609e-014	-1.92765e-014	-9.95303e-015	-1.31286e-014	1.00701e-015	-6.6038e-015	2.31799e-015	4.06412e-015	-3.92579e-016	-7.42391e-015	-5.26109e-015	-1.49249e-014	-1.40363e-014	-1.94794e-014	-1.34138e-014	-1.26475e-014	-8.02539e-015	-1.33166e-014
1.19372e-014	1.55378e-014	-2.65967e-015	1.18566e-015	-3.11987e-016	-5.36909e-015	-1.22722e-014	-1.55009e-014	-1.98529e-014	-1.00941e-014	-1.33885e-014	7.8634e-016	-6.59212e-015	2.37109e-015	3.80842e-015	-6.58982e-016	-8.03913e-015	-5.64964e-015	-1.52333e-014	-1.45322e-014	-2.01172e-014	-1.35396e-014	-1.26806e-014	-8.15957e-015	-1.36526e-014
1.2051e-014	1.5408e-014	-2.93331e-015	1.17301e-015	-2.92964e-016	-5.64509e-015	-1.26236e-014	-1.55719e-014	-2.04394e-014	-1.02586e-014	-1.36701e-014	5.49387e-016	-6.60014e-015	2.43819e-015	3.54984e-015	-9.15295e-016	-8.62096e-015	-6.04198e-015	-1.55281e-014	-1.50387e-014	-2.07455e-014	-1.36803e-014	-1.26932e-014	-8.26788e-015	-1.39821e-014
1.21707e-014	1.52634e-014	-3.18306e-015	1.15967e-015	-2.95705e-016	-5.92705e-015	-1.30047e-014	-1.56747e-014	-2.10321e-014	-1.04469e-014	-1.39704e-014	2.98413e-016	-6.62932e-015	2.51857e-015	3.29181e-015	-1.16055e-015	-9.17012e-015	-6.43827e-015	-1.58082e-014	-1.55547e-014	-2.13607e-014	-1.38371e-014	-1.26855e-014	-8.35e-015	-1.43039e-014
1.22956e-014	1.51043e-014	-3.40688e-015	1.14612e-015	-3.1921e-016	-6.21153e-015	-1.34119e-014	-1.58093e-014	-2.1626e-014	-1.06583e-014	-1.42868e-014	3.54735e-017	-6.67984e-015	2.61086e-015	3.03732e-015	-1.39297e-015	-9.68705e-015	-6.83834e-015	-1.6073e-014	-1.6078e-014	-2.19584e-014	-1.40105e-014	-1.26581e-014	-8.40663e-015	-1.4616e-014
1.24261e-014	1.49314e-014	-3.60257e-015	1.1338e-015	-3.62867e-016	-6.4945e-015	-1.38406e-014	-1.59746e-014	-2.22151e-014	-1.0891e-014	-1.46158e-014	-2.36645e-016	-6.75126e-015	2.71417e-015	2.79034e-015	-1.6105e-015	-1.01726e-014	-7.24148e-015	-1.63205e-014	-1.6607e-014	-2.25345e-014	-1.42007e-014	-1.26119e-014	-8.43825e-015	-1.49172e-014
1.25615e-014	1.4745e-014	-3.76832e-015	1.1232e-015	-4.25303e-016	-6.77219e-015	-1.42855e-014	-1.617e-014	-2.27929e-014	-1.11433e-014	-1.49532e-014	-5.15234e-016	-6.84309e-015	2.82754e-015	2.55446e-015	-1.81124e-015	-1.06275e-014	-7.64653e-015	-1.65493e-014	-1.71395e-014	-2.30856e-014	-1.44073e-014	-1.2547e-014	-8.44534e-015	-1.52058e-014
1.27012e-014	1.45454e-014	-3.90254e-015	1.1149e-015	-5.03704e-016	-7.0409e-015	-1.47408e-014	-1.63938e-014	-2.3353e-014	-1.14129e-014	-1.52936e-014	-7.97492e-016	-6.95381e-015	2.94994e-015	2.33301e-015	-1.99345e-015	-1.10534e-014	-8.05232e-015	-1.67579e-014	-1.76736e-014	-2.36079e-014	-1.4629e-014	-1.24639e-014	-8.42802e-015	-1.54803e-014
1.28447e-014	1.43338e-014	-4.00449e-015	1.11052e-015	-5.95676e-016	-7.29563e-015	-1.51998e-014	-1.66434e-014	-2.3889e-014	-1.16962e-014	-1.56315e-014	-1.07964e-015	-7.08178e-015	3.08055e-015	2.12887e-015	-2.15477e-015	-1.1451e-014	-8.45658e-015	-1.69442e-014	-1.82066e-014	-2.40973e-014	-1.48648e-014	-1.23631e-014	-8.38686e-015	-1.5739e-014
1.29918e-014	1.4111e-014	-4.07239e-015	1.11144e-015	-6.97917e-016	-7.53174e-015	-1.56551e-014	-1.69151e-014	-2.43928e-014	-1.19903e-014	-1.59607e-014	-1.35781e-015	-7.22393e-015	3.21894e-015	1.94557e-015	-2.29355e-015	-1.18214e-014	-8.85728e-015	-1.71062e-014	-1.87352e-014	-2.45495e-014	-1.51135e-014	-1.22451e-014	-8.32304e-015	-1.5979e-014
1.31417e-014	1.38777e-014	-4.10504e-015	1.11828e-015	-8.06669e-016	-7.74459e-015	-1.60993e-014	-1.72055e-014	-2.48572e-014	-1.22911e-014	-1.62753e-014	-1.62863e-015	-7.37657e-015	3.36396e-015	1.78649e-015	-2.40794e-015	-1.21663e-014	-9.25228e-015	-1.72422e-014	-1.92564e-014	-2.49606e-014	-1.53731e-014	-1.21107e-014	-8.23724e-015	-1.61984e-014
1.32937e-014	1.36345e-014	-4.10181e-015	1.13239e-015	-9.18349e-016	-7.92933e-015	-1.65244e-014	-1.7511e-014	-2.5275e-014	-1.25937e-014	-1.65681e-014	-1.88794e-015	-7.5356e-015	3.51483e-015	1.65462e-015	-2.49615e-015	-1.24878e-014	-9.63985e-015	-1.73502e-014	-1.97672e-014	-2.53273e-014	-1.56411e-014	-1.19603e-014	-8.12966e-015	-1.63958e-014
1.34468e-014	1.33823e-014	-4.06159e-015	1.15468e-015	-1.02849e-015	-8.08119e-015	-1.69229e-014	-1.7827e-014	-2.56389e-014	-1.28938e-014	-1.68325e-014	-2.1319e-015	-7.69715e-015	3.67087e-015	1.55218e-015	-2.55669e-015	-1.27865e-014	-1.00175e-014	-1.74284e-014	-2.02642e-014	-2.56454e-014	-1.59142e-014	-1.17946e-014	-8.00132e-015	-1.65691e-014
1.36007e-014	1.31223e-014	-3.98378e-015	1.18592e-015	-1.13227e-015	-8.19593e-015	-1.72869e-014	-1.81479e-014	-2.59417e-014	-1.31862e-014	-1.70617e-014	-2.35727e-015	-7.85671e-015	3.83145e-015	1.48118e-015	-2.588e-015	-1.30639e-014	-1.03831e-014	-1.7475e-014	-2.07439e-014	-2.59123e-014	-1.61895e-014	-1.16145e-014	-7.85404e-015	-1.67158e-014
1.37544e-014	1.28558e-014	-3.86867e-015	1.22714e-015	-1.22595e-015	-8.26882e-015	-1.76088e-014	-1.8468e-014	-2.61762e-014	-1.3466e-014	-1.72483e-014	-2.56008e-015	-8.00972e-015	3.99608e-015	1.4437e-015	-2.58911e-015	-1.33217e-014	-1.07341e-014	-1.7489e-014	-2.12026e-014	-2.61245e-014	-1.64629e-014	-1.14202e-014	-7.68803e-015	-1.68338e-014
1.39068e-014	1.25842e-014	-3.71585e-015	1.27898e-015	-1.30531e-015	-8.29555e-015	-1.78806e-014	-1.87817e-014	-2.6336e-014	-1.37282e-014	-1.73857e-014	-2.73668e-015	-8.15111e-015	4.16346e-015	1.44151e-015	-2.55924e-015	-1.3561e-014	-1.1068e-014	-1.74686e-014	-2.16371e-014	-2.62789e-014	-1.67309e-014	-1.12123e-014	-7.50388e-015	-1.69213e-014
1.40568e-014	1.23092e-014	-3.52582e-015	1.3416e-015	-1.36629e-015	-8.27271e-015	-1.80949e-014	-1.90838e-014	-2.64158e-014	-1.39673e-014	-1.74676e-014	-2.88343e-015	-8.27575e-015	4.33384e-015	1.47536e-015	-2.49791e-015	-1.37823e-014	-1.13825e-014	-1.74125e-014	-2.20447e-014	-2.63735e-014	-1.69898e-014	-1.09921e-014	-7.3028e-015	-1.69762e-014
1.42033e-014	1.20325e-014	-3.29964e-015	1.41526e-015	-1.40476e-015	-8.19715e-015	-1.82447e-014	-1.93684e-014	-2.64106e-014	-1.41789e-014	-1.7488e-014	-2.99752e-015	-8.37868e-015	4.50597e-015	1.54524e-015	-2.40449e-015	-1.39872e-014	-1.16755e-014	-1.73199e-014	-2.24221e-014	-2.6406e-014	-1.72361e-014	-1.07603e-014	-7.08612e-015	-1.69964e-014
1.43457e-014	1.17547e-014	-3.03839e-015	1.49973e-015	-1.41714e-015	-8.06713e-015	-1.83247e-014	-1.96293e-014	-2.63156e-014	-1.43581e-014	-1.74411e-014	-3.07601e-015	-8.45441e-015	4.679e-015	1.6513e-015	-2.27956e-015	-1.41772e-014	-1.19455e-014	-1.71906e-014	-2.27659e-014	-2.63753e-014	-1.7465e-014	-1.05176e-014	-6.8546e-015	-1.69807e-014
1.4483e-014	1.14774e-014	-2.74354e-015	1.59566e-015	-1.39967e-015	-7.88037e-015	-1.83295e-014	-1.98614e-014	-2.61277e-014	-1.44995e-014	-1.73226e-014	-3.11677e-015	-8.49815e-015	4.85263e-015	1.79299e-015	-2.12359e-015	-1.43538e-014	-1.21902e-014	-1.70243e-014	-2.30731e-014	-2.62802e-014	-1.76725e-014	-1.0264e-014	-6.6089e-015	-1.69277e-014
1.46136e-014	1.12022e-014	-2.41675e-015	1.70293e-015	-1.34932e-015	-7.63505e-015	-1.82537e-014	-2.00591e-014	-2.58446e-014	-1.45985e-014	-1.71277e-014	-3.11792e-015	-8.5057e-015	5.02675e-015	1.969e-015	-1.93731e-015	-1.45175e-014	-1.24078e-014	-1.68208e-014	-2.33411e-014	-2.61197e-014	-1.7854e-014	-1.00003e-014	-6.34918e-015	-1.68355e-014
1.47363e-014	1.09302e-014	-2.06e-015	1.82155e-015	-1.26404e-015	-7.33057e-015	-1.80939e-014	-2.0218e-014	-2.5465e-014	-1.46516e-014	-1.6853e-014	-3.07819e-015	-8.4736e-015	5.20031e-015	2.17817e-015	-1.72196e-015	-1.46694e-014	-1.25976e-014	-1.65806e-014	-2.3568e-014	-2.58949e-014	-1.80058e-014	-9.72739e-015	-6.07661e-015	-1.67033e-014
1.485e-014	1.06629e-014	-1.67551e-015	1.94994e-015	-1.1418e-015	-6.96696e-015	-1.78487e-014	-2.03332e-014	-2.49885e-014	-1.46549e-014	-1.6496e-014	-2.99648e-015	-8.39836e-015	5.37285e-015	2.41834e-015	-1.47913e-015	-1.48104e-014	-1.27594e-014	-1.63043e-014	-2.37514e-014	-2.56059e-014	-1.81245e-014	-9.44574e-015	-5.79235e-015	-1.65305e-014
1.49537e-014	1.04013e-014	-1.26595e-015	2.08698e-015	-9.80496e-016	-6.54545e-015	-1.75164e-014	-2.04003e-014	-2.44155e-014	-1.46058e-014	-1.60557e-014	-2.87262e-015	-8.2775e-015	5.54356e-015	2.68708e-015	-1.21091e-015	-1.49414e-014	-1.28925e-014	-1.59941e-014	-2.38905e-014	-2.52534e-014	-1.82075e-014	-9.15596e-015	-5.49745e-015	-1.63168e-014
1.50461e-014	1.01466e-014	-8.34826e-016	2.23253e-015	-7.79967e-016	-6.06807e-015	-1.70967e-014	-2.04162e-014	-2.3748e-014	-1.45021e-014	-1.55314e-014	-2.70656e-015	-8.10887e-015	5.71191e-015	2.98098e-015	-9.19715e-016	-1.50633e-014	-1.2997e-014	-1.56519e-014	-2.39844e-014	-2.48395e-014	-1.82514e-014	-8.85916e-015	-5.19239e-015	-1.60628e-014
1.51264e-014	9.89996e-015	-3.85795e-016	2.38594e-015	-5.40471e-016	-5.5371e-015	-1.65902e-014	-2.03784e-014	-2.29884e-014	-1.43415e-014	-1.4924e-014	-2.49882e-015	-7.89156e-015	5.87707e-015	3.29684e-015	-6.08194e-016	-1.51767e-014	-1.30733e-014	-1.52794e-014	-2.40327e-014	-2.43665e-014	-1.82532e-014	-8.55591e-015	-4.8777e-015	-1.57688e-014
1.51938e-014	9.66238e-015	7.81107e-017	2.54605e-015	-2.63478e-016	-4.95514e-015	-1.59991e-014	-2.0284e-014	-2.21418e-014	-1.4123e-014	-1.4235e-014	-2.25057e-015	-7.62423e-015	6.03903e-015	3.63144e-015	-2.80397e-016	-1.52831e-014	-1.31226e-014	-1.48793e-014	-2.40348e-014	-2.38369e-014	-1.82106e-014	-8.24676e-015	-4.55377e-015	-1.54358e-014
1.5247e-014	9.43412e-015	5.53092e-016	2.712e-015	5.0221e-017	-4.3264e-015	-1.53268e-014	-2.01315e-014	-2.12135e-014	-1.38472e-014	-1.34671e-014	-1.96377e-015	-7.3074e-015	6.1965e-015	3.98067e-015	6.05766e-017	-1.5384e-014	-1.31465e-014	-1.44546e-014	-2.3991e-014	-2.32538e-014	-1.81219e-014	-7.93314e-015	-4.22186e-015	-1.5064e-014
1.52851e-014	9.21586e-015	1.03571e-015	2.8814e-015	3.98522e-016	-3.65479e-015	-1.45777e-014	-1.99205e-014	-2.02095e-014	-1.35146e-014	-1.26239e-014	-1.641e-015	-6.94139e-015	6.34841e-015	4.34047e-015	4.10851e-016	-1.54801e-014	-1.31464e-014	-1.40087e-014	-2.39022e-014	-2.26215e-014	-1.79861e-014	-7.61547e-015	-3.88266e-015	-1.46554e-014
1.53071e-014	9.00731e-015	1.52226e-015	3.05307e-015	7.79293e-016	-2.94584e-015	-1.37573e-014	-1.96511e-014	-1.9137e-014	-1.31259e-014	-1.17108e-014	-1.28522e-015	-6.52798e-015	6.49388e-015	4.70635e-015	7.66478e-016	-1.55719e-014	-1.31245e-014	-1.35456e-014	-2.37693e-014	-2.19436e-014	-1.78035e-014	-7.29451e-015	-3.5376e-015	-1.42124e-014
1.5312e-014	8.80936e-015	2.00809e-015	3.22584e-015	1.18873e-015	-2.20555e-015	-1.28721e-014	-1.93242e-014	-1.80052e-014	-1.26834e-014	-1.07342e-014	-8.99894e-016	-6.07046e-015	6.63258e-015	5.07346e-015	1.12236e-015	-1.56593e-014	-1.30838e-014	-1.30693e-014	-2.35942e-014	-2.12252e-014	-1.75739e-014	-6.97167e-015	-3.18703e-015	-1.37371e-014
1.52982e-014	8.6223e-015	2.48916e-015	3.3979e-015	1.62318e-015	-1.44084e-015	-1.193e-014	-1.89421e-014	-1.6824e-014	-1.21902e-014	-9.70095e-015	-4.8859e-016	-5.57288e-015	6.76307e-015	5.43707e-015	1.47387e-015	-1.57432e-014	-1.30266e-014	-1.2584e-014	-2.33794e-014	-2.04711e-014	-1.72975e-014	-6.64779e-015	-2.83261e-015	-1.32326e-014
1.52645e-014	8.4466e-015	2.96129e-015	3.56829e-015	2.07834e-015	-6.58776e-016	-1.09396e-014	-1.85068e-014	-1.5603e-014	-1.16494e-014	-8.61927e-015	-5.50357e-017	-5.0388e-015	6.88433e-015	5.79286e-015	1.81709e-015	-1.58245e-014	-1.29561e-014	-1.20949e-014	-2.3127e-014	-1.96865e-014	-1.69752e-014	-6.32396e-015	-2.47552e-015	-1.27028e-014
1.52099e-014	8.28226e-015	3.42047e-015	3.73519e-015	2.54871e-015	1.33774e-016	-9.91072e-015	-1.80214e-014	-1.43529e-014	-1.10662e-014	-7.49795e-015	3.95901e-016	-4.4731e-015	6.99548e-015	6.13646e-015	2.1467e-015	-1.59039e-014	-1.28757e-014	-1.1607e-014	-2.28402e-014	-1.8877e-014	-1.66093e-014	-6.00133e-015	-2.11653e-015	-1.21521e-014
1.51337e-014	8.12854e-015	3.86265e-015	3.89689e-015	3.02862e-015	9.29804e-016	-8.85241e-015	-1.74899e-014	-1.30853e-014	-1.04456e-014	-6.34654e-015	8.59265e-016	-3.88168e-015	7.09597e-015	6.46233e-015	2.45838e-015	-1.59825e-014	-1.27885e-014	-1.1125e-014	-2.25224e-014	-1.80482e-014	-1.62018e-014	-5.68099e-015	-1.75712e-015	-1.15838e-014
1.50352e-014	7.98449e-015	4.28334e-015	4.05217e-015	3.51183e-015	1.72081e-015	-7.77444e-015	-1.69169e-014	-1.18115e-014	-9.79332e-015	-5.17524e-015	1.32969e-015	-3.27092e-015	7.18451e-015	6.76583e-015	2.74799e-015	-1.60605e-014	-1.2699e-014	-1.06531e-014	-2.21777e-014	-1.72064e-014	-1.57555e-014	-5.36383e-015	-1.39797e-015	-1.10027e-014
1.49126e-014	7.8497e-015	4.67897e-015	4.1995e-015	3.99199e-015	2.49936e-015	-6.68818e-015	-1.63077e-014	-1.05427e-014	-9.11484e-015	-3.99481e-015	1.80191e-015	-2.64749e-015	7.25999e-015	7.04321e-015	3.01101e-015	-1.61383e-014	-1.26106e-014	-1.01964e-014	-2.18103e-014	-1.63578e-014	-1.5274e-014	-5.05097e-015	-1.0406e-015	-1.04129e-014
1.47656e-014	7.72278e-015	5.04572e-015	4.33772e-015	4.46281e-015	3.25736e-015	-5.60495e-015	-1.56682e-014	-9.29071e-015	-8.41694e-015	-2.81649e-015	2.27042e-015	-2.01855e-015	7.32206e-015	7.29092e-015	3.243e-015	-1.62161e-014	-1.2527e-014	-9.75962e-015	-2.14239e-014	-1.55084e-014	-1.47618e-014	-4.74394e-015	-6.86736e-016	-9.81885e-015
1.45931e-014	7.60274e-015	5.38017e-015	4.46513e-015	4.9177e-015	3.98695e-015	-4.53569e-015	-1.50057e-014	-8.06716e-015	-7.70634e-015	-1.65148e-015	2.72948e-015	-1.39183e-015	7.36952e-015	7.50549e-015	3.44037e-015	-1.62941e-014	-1.24518e-014	-9.34764e-015	-2.10227e-014	-1.46633e-014	-1.4223e-014	-4.44358e-015	-3.37835e-016	-9.22549e-015
1.43943e-014	7.48828e-015	5.67852e-015	4.58033e-015	5.35018e-015	4.68005e-015	-3.49155e-015	-1.43279e-014	-6.88369e-015	-6.99012e-015	-5.11296e-016	3.17317e-015	-7.75003e-016	7.40048e-015	7.68368e-015	3.59927e-015	-1.63732e-014	-1.23886e-014	-8.96498e-015	-2.06109e-014	-1.38286e-014	-1.36626e-014	-4.1512e-015	4.44299e-018	-8.6379e-015
1.41686e-014	7.37865e-015	5.93804e-015	4.68191e-015	5.75392e-015	5.32887e-015	-2.48408e-015	-1.36412e-014	-5.752e-015	-6.27593e-015	5.9293e-016	3.59627e-015	-1.76245e-016	7.41441e-015	7.82219e-015	3.71693e-015	-1.64546e-014	-1.23418e-014	-8.61629e-015	-2.01923e-014	-1.30101e-014	-1.30853e-014	-3.86853e-015	3.38152e-016	-8.06128e-015
1.39155e-014	7.27197e-015	6.15597e-015	4.76935e-015	6.12288e-015	5.92682e-015	-1.5236e-015	-1.29527e-014	-4.68289e-015	-5.57132e-015	1.6498e-015	3.99331e-015	3.96449e-016	7.41099e-015	7.91904e-015	3.78999e-015	-1.65385e-014	-1.23144e-014	-8.30567e-015	-1.97707e-014	-1.22131e-014	-1.24962e-014	-3.5964e-015	6.62133e-016	-7.49991e-015
1.36341e-014	7.16733e-015	6.32939e-015	4.84197e-015	6.45064e-015	6.46703e-015	-6.20406e-016	-1.227e-014	-3.68647e-015	-4.88318e-015	2.64893e-015	4.3592e-015	9.355e-016	7.3897e-015	7.97274e-015	3.81627e-015	-1.66256e-014	-1.23093e-014	-8.03678e-015	-1.9351e-014	-1.14439e-014	-1.19003e-014	-3.33577e-015	9.74859e-016	-6.95903e-015
1.3324e-014	7.06234e-015	6.45679e-015	4.89876e-015	6.73222e-015	6.94408e-015	2.15999e-016	-1.16003e-014	-2.77154e-015	-4.21879e-015	3.5803e-015	4.68922e-015	1.43387e-015	7.35041e-015	7.98176e-015	3.79359e-015	-1.67158e-014	-1.23285e-014	-7.81321e-015	-1.89374e-014	-1.07069e-014	-1.13031e-014	-3.08746e-015	1.27481e-015	-6.44349e-015
1.29847e-014	6.956e-015	6.53648e-015	4.93916e-015	6.96222e-015	7.35165e-015	9.77252e-016	-1.09509e-014	-1.94603e-015	-3.58514e-015	4.43455e-015	4.97931e-015	1.88445e-015	7.29199e-015	7.94536e-015	3.72056e-015	-1.68091e-014	-1.23743e-014	-7.63738e-015	-1.85335e-014	-1.00065e-014	-1.07102e-014	-2.85212e-015	1.56047e-015	-5.95787e-015
1.26158e-014	6.84682e-015	6.56726e-015	4.96303e-015	7.13589e-015	7.68485e-015	1.65525e-015	-1.03293e-014	-1.21623e-015	-2.98891e-015	5.20271e-015	5.22539e-015	2.28124e-015	7.2148e-015	7.8635e-015	3.59648e-015	-1.69059e-014	-1.24483e-014	-7.51124e-015	-1.81433e-014	-9.3463e-015	-1.01268e-014	-2.63069e-015	1.83049e-015	-5.5061e-015
1.22174e-014	6.73294e-015	6.54793e-015	4.96883e-015	7.24973e-015	7.93979e-015	2.24216e-015	-9.74256e-015	-5.88508e-016	-2.43627e-015	5.87756e-015	5.42388e-015	2.6185e-015	7.1189e-015	7.73598e-015	3.4212e-015	-1.70069e-014	-1.25512e-014	-7.43666e-015	-1.77693e-014	-8.73045e-015	-9.55829e-015	-2.42365e-015	2.08336e-015	-5.09261e-015
1.17894e-014	6.61266e-015	6.47818e-015	4.95618e-015	7.30073e-015	8.11278e-015	2.7313e-015	-9.19722e-015	-6.70928e-017	-1.93287e-015	6.45231e-015	5.57196e-015	2.89117e-015	7.00404e-015	7.56342e-015	3.19518e-015	-1.71127e-014	-1.26849e-014	-7.41502e-015	-1.74154e-014	-8.16201e-015	-9.01003e-015	-2.23164e-015	2.31762e-015	-4.72063e-015
1.13322e-014	6.48429e-015	6.35817e-015	4.92468e-015	7.28653e-015	8.20069e-015	3.11811e-015	-8.69921e-015	3.44253e-016	-1.48413e-015	6.92131e-015	5.66661e-015	3.09499e-015	6.87081e-015	7.34707e-015	2.91926e-015	-1.72234e-014	-1.28501e-014	-7.44651e-015	-1.70837e-014	-7.64479e-015	-8.48603e-015	-2.05505e-015	2.53266e-015	-4.39281e-015
1.08453e-014	6.34636e-015	6.18796e-015	4.87495e-015	7.20464e-015	8.20142e-015	3.39869e-015	-8.25422e-015	6.42868e-016	-1.09396e-015	7.2803e-015	5.70636e-015	3.22552e-015	6.71977e-015	7.08834e-015	2.59488e-015	-1.7339e-014	-1.30456e-014	-7.53088e-015	-1.67764e-014	-7.1806e-015	-7.99047e-015	-1.8946e-015	2.72693e-015	-4.1115e-015
1.03294e-014	6.19719e-015	5.96857e-015	4.80709e-015	7.0541e-015	8.1138e-015	3.57055e-015	-7.86704e-015	8.28264e-016	-7.65964e-016	7.52589e-015	5.69049e-015	3.2799e-015	6.55107e-015	6.7898e-015	2.2236e-015	-1.746e-014	-1.32712e-014	-7.66784e-015	-1.64952e-014	-6.77104e-015	-7.52725e-015	-1.75067e-015	2.89911e-015	-3.87913e-015
9.78508e-015	6.03502e-015	5.70061e-015	4.72089e-015	6.83465e-015	7.9384e-015	3.63237e-015	-7.5419e-015	9.01414e-016	-5.03024e-016	7.65645e-015	5.61859e-015	3.25669e-015	6.3649e-015	6.45377e-015	1.80771e-015	-1.75863e-014	-1.35248e-014	-7.85569e-015	-1.62413e-014	-6.41689e-015	-7.09955e-015	-1.62349e-015	3.048e-015	-3.69752e-015
9.2136e-015	5.85781e-015	5.38596e-015	4.61707e-015	6.54717e-015	7.67655e-015	3.58368e-015	-7.28227e-015	8.64256e-016	-3.07373e-016	7.67171e-015	5.49086e-015	3.15578e-015	6.16278e-015	6.08282e-015	1.35011e-015	-1.77176e-014	-1.38048e-014	-8.09213e-015	-1.60154e-014	-6.11899e-015	-6.71019e-015	-1.51315e-015	3.17303e-015	-3.5674e-015
8.61597e-015	5.66424e-015	5.02659e-015	4.49535e-015	6.19312e-015	7.33029e-015	3.42666e-015	-7.09014e-015	7.20281e-016	-1.80348e-016	7.57203e-015	5.30781e-015	2.97695e-015	5.94559e-015	5.68005e-015	8.5408e-016	-1.7854e-014	-1.41085e-014	-8.37462e-015	-1.58179e-014	-5.87809e-015	-6.36124e-015	-1.41939e-015	3.27309e-015	-3.48871e-015
7.99249e-015	5.45302e-015	4.625e-015	4.35561e-015	5.77502e-015	6.90205e-015	3.16406e-015	-6.96685e-015	4.74699e-016	-1.21748e-016	7.35965e-015	5.07146e-015	2.72207e-015	5.71465e-015	5.2495e-015	3.23325e-016	-1.79945e-014	-1.44327e-014	-8.6996e-015	-1.5648e-014	-5.69314e-015	-6.05411e-015	-1.34198e-015	3.34854e-015	-3.46114e-015
7.34456e-015	5.22271e-015	4.1836e-015	4.19846e-015	5.29696e-015	6.39532e-015	2.79944e-015	-6.91279e-015	1.33102e-016	-1.31548e-016	7.03847e-015	4.78418e-015	2.39396e-015	5.47142e-015	4.79516e-015	-2.38289e-016	-1.81388e-014	-1.47743e-014	-9.06262e-015	-1.55051e-014	-5.56334e-015	-5.79006e-015	-1.28042e-015	3.39942e-015	-3.48368e-015
6.67455e-015	4.97259e-015	3.7051e-015	4.02453e-015	4.76327e-015	5.81467e-015	2.3373e-015	-6.92809e-015	-2.97191e-016	-2.07775e-016	6.613e-015	4.4487e-015	1.9967e-015	5.21714e-015	4.32086e-015	-8.25519e-016	-1.82862e-014	-1.51298e-014	-9.45876e-015	-1.5389e-014	-5.48696e-015	-5.56941e-015	-1.23426e-015	3.42519e-015	-3.55519e-015
5.98481e-015	4.70138e-015	3.19309e-015	3.83493e-015	4.17819e-015	5.16499e-015	1.78437e-015	-7.01136e-015	-8.08696e-016	-3.48139e-016	6.08999e-015	4.06853e-015	1.53501e-015	4.95341e-015	3.83045e-015	-1.43345e-015	-1.84362e-014	-1.5495e-014	-9.88336e-015	-1.52973e-014	-5.46151e-015	-5.39177e-015	-1.20289e-015	3.42547e-015	-3.67329e-015
5.27701e-015	4.40846e-015	2.65087e-015	3.62997e-015	3.5473e-015	4.45221e-015	1.14829e-015	-7.15979e-015	-1.39216e-015	-5.4942e-016	5.47714e-015	3.64809e-015	1.01432e-015	4.6824e-015	3.32798e-015	-2.05717e-015	-1.85882e-014	-1.58648e-014	-1.03315e-014	-1.52278e-014	-5.48409e-015	-5.25561e-015	-1.18548e-015	3.40076e-015	-3.83536e-015
4.55379e-015	4.09237e-015	2.08215e-015	3.4107e-015	2.87635e-015	3.68306e-015	4.37581e-016	-7.37068e-015	-2.03705e-015	-8.07231e-016	4.78342e-015	3.19238e-015	4.41805e-016	4.40564e-015	2.81833e-015	-2.6917e-015	-1.87415e-014	-1.62343e-014	-1.07966e-014	-1.51779e-014	-5.55156e-015	-5.15952e-015	-1.181e-015	3.35153e-015	-4.03801e-015
3.81766e-015	3.75278e-015	1.4911e-015	3.17806e-015	2.1719e-015	2.86492e-015	-3.38339e-016	-7.64026e-015	-2.73266e-015	-1.11678e-015	4.01822e-015	2.70609e-015	-1.74772e-016	4.12492e-015	2.30529e-015	-3.33231e-015	-1.88948e-014	-1.65987e-014	-1.12728e-014	-1.51451e-014	-5.6605e-015	-5.1014e-015	-1.18834e-015	3.27853e-015	-4.27696e-015
3.07179e-015	3.38973e-015	8.82265e-016	2.93293e-015	1.44134e-015	2.00503e-015	-1.1694e-015	-7.9631e-015	-3.46788e-015	-1.47234e-015	3.19225e-015	2.19532e-015	-8.2727e-016	3.84168e-015	1.79317e-015	-3.97333e-015	-1.90464e-014	-1.69522e-014	-1.17533e-014	-1.51267e-014	-5.80651e-015	-5.07818e-015	-1.20678e-015	3.18257e-015	-4.54826e-015
2.31984e-015	3.00283e-015	2.60011e-016	2.67613e-015	6.91485e-016	1.11102e-015	-2.04544e-015	-8.33286e-015	-4.23036e-015	-1.8679e-015	2.31726e-015	1.66569e-015	-1.50714e-015	3.55834e-015	1.28613e-015	-4.60889e-015	-1.91956e-014	-1.72901e-014	-1.22316e-014	-1.51184e-014	-5.98492e-015	-5.08572e-015	-1.2353e-015	3.06492e-015	-4.84744e-015
1.56432e-015	2.59284e-015	-3.70929e-016	2.40894e-015	-6.97905e-017	1.91676e-016	-2.95544e-015	-8.74285e-015	-5.00794e-015	-2.29653e-015	1.40512e-015	1.12347e-015	-2.2049e-015	3.27699e-015	7.87896e-016	-5.23454e-015	-1.93405e-014	-1.76067e-014	-1.27013e-014	-1.51169e-014	-6.19106e-015	-5.12084e-015	-1.27269e-015	2.92643e-015	-5.16961e-015
8.08391e-016	2.15977e-015	-1.0063e-015	2.1326e-015	-8.34203e-016	-7.44611e-016	-3.88706e-015	-9.18561e-015	-5.78878e-015	-2.75102e-015	4.68588e-016	5.75137e-016	-2.91073e-015	2.99915e-015	3.02532e-016	-5.84479e-015	-1.9479e-014	-1.7897e-014	-1.31558e-014	-1.51188e-014	-6.41994e-015	-5.1789e-015	-1.31712e-015	2.76895e-015	-5.50885e-015
5.60452e-017	1.70437e-015	-1.64202e-015	1.84803e-015	-1.59344e-015	-1.68848e-015	-4.82838e-015	-9.65295e-015	-6.56025e-015	-3.22355e-015	-4.79504e-016	2.7174e-017	-3.6141e-015	2.72706e-015	-1.6608e-016	-6.43534e-015	-1.96093e-014	-1.81551e-014	-1.35887e-014	-1.51205e-014	-6.66606e-015	-5.25493e-015	-1.36782e-015	2.59348e-015	-5.85957e-015
-6.89283e-016	1.22761e-015	-2.27284e-015	1.55636e-015	-2.33975e-015	-2.63059e-015	-5.76713e-015	-1.01359e-014	-7.31037e-015	-3.70611e-015	-1.4263e-015	-5.13535e-016	-4.30467e-015	2.46199e-015	-6.14966e-016	-7.00122e-015	-1.97305e-014	-1.83759e-014	-1.3993e-014	-1.51171e-014	-6.92423e-015	-5.34442e-015	-1.42368e-015	2.40182e-015	-6.21557e-015
-1.42329e-015	7.30297e-016	-2.89411e-015	1.25906e-015	-3.06484e-015	-3.56258e-015	-6.69154e-015	-1.06262e-014	-8.02684e-015	-4.19053e-015	-2.3588e-015	-1.04034e-015	-4.97236e-015	2.20559e-015	-1.04155e-015	-7.53822e-015	-1.98403e-014	-1.85548e-014	-1.43628e-014	-1.51049e-014	-7.18846e-015	-5.44232e-015	-1.48278e-015	2.19565e-015	-6.57116e-015
-2.14167e-015	2.1413e-016	-3.50188e-015	9.57698e-016	-3.76129e-015	-4.47626e-015	-7.58981e-015	-1.11136e-014	-8.69897e-015	-4.66884e-015	-3.26441e-015	-1.54668e-015	-5.60697e-015	1.95999e-015	-1.4429e-015	-8.04235e-015	-1.99366e-014	-1.86873e-014	-1.46921e-014	-1.508e-014	-7.45346e-015	-5.54304e-015	-1.54389e-015	1.9766e-015	-6.92041e-015
-2.84138e-015	-3.19647e-016	-4.09266e-015	6.5299e-016	-4.42086e-015	-5.36304e-015	-8.45039e-015	-1.15901e-014	-9.31716e-015	-5.13257e-015	-4.13062e-015	-2.02673e-015	-6.19851e-015	1.72578e-015	-1.81657e-015	-8.50912e-015	-2.00174e-014	-1.87695e-014	-1.49755e-014	-1.50382e-014	-7.71394e-015	-5.64155e-015	-1.60572e-015	1.74694e-015	-7.25695e-015
-3.51831e-015	-8.69387e-016	-4.6625e-015	3.4635e-016	-5.03726e-015	-6.21427e-015	-9.26271e-015	-1.20464e-014	-9.87101e-015	-5.57396e-015	-4.94567e-015	-2.47499e-015	-6.73681e-015	1.50372e-015	-2.1606e-015	-8.93531e-015	-2.00811e-014	-1.87977e-014	-1.52078e-014	-1.49763e-014	-7.96425e-015	-5.73212e-015	-1.66694e-015	1.50868e-015	-7.57521e-015
-4.16799e-015	-1.43297e-015	-5.20669e-015	4.014e-017	-5.60522e-015	-7.02298e-015	-1.00163e-014	-1.24735e-014	-1.0351e-014	-5.98519e-015	-5.69857e-015	-2.88529e-015	-7.21231e-015	1.29587e-015	-2.47353e-015	-9.3181e-015	-2.01249e-014	-1.87688e-014	-1.53839e-014	-1.4891e-014	-8.19872e-015	-5.80978e-015	-1.72639e-015	1.26378e-015	-7.86886e-015
-4.78717e-015	-2.00809e-015	-5.72138e-015	-2.64819e-016	-6.1185e-015	-7.78213e-015	-1.07015e-014	-1.28618e-014	-1.07493e-014	-6.35887e-015	-6.37837e-015	-3.25226e-015	-7.61686e-015	1.10249e-015	-2.75439e-015	-9.65478e-015	-2.01464e-014	-1.86808e-014	-1.55002e-014	-1.4779e-014	-8.41281e-015	-5.8695e-015	-1.78286e-015	1.01468e-015	-8.13264e-015
-5.37223e-015	-2.59255e-015	-6.20329e-015	-5.6644e-016	-6.57135e-015	-8.4841e-015	-1.13097e-014	-1.32027e-014	-1.10596e-014	-6.68793e-015	-6.97586e-015	-3.5715e-015	-7.9426e-015	9.24365e-016	-3.00203e-015	-9.94295e-015	-2.01432e-014	-1.85317e-014	-1.55524e-014	-1.46376e-014	-8.60133e-015	-5.90675e-015	-1.83551e-015	7.63413e-016	-8.3608e-015
-5.91967e-015	-3.18364e-015	-6.64962e-015	-8.63268e-016	-6.95986e-015	-9.12255e-015	-1.18322e-014	-1.34876e-014	-1.12758e-014	-6.96596e-015	-7.48201e-015	-3.83902e-015	-8.18313e-015	7.61299e-016	-3.21618e-015	-1.0181e-014	-2.01134e-014	-1.83198e-014	-1.55379e-014	-1.44637e-014	-8.75858e-015	-5.91697e-015	-1.88257e-015	5.1177e-016	-8.54835e-015
-6.42609e-015	-3.77835e-015	-7.05764e-015	-1.15334e-015	-7.27975e-015	-9.69212e-015	-1.22615e-014	-1.37087e-014	-1.13938e-014	-7.18674e-015	-7.88923e-015	-4.05124e-015	-8.33235e-015	6.1397e-016	-3.39668e-015	-1.03684e-014	-2.0055e-014	-1.8044e-014	-1.5454e-014	-1.42553e-014	-8.88042e-015	-5.89589e-015	-1.92331e-015	2.61943e-016	-8.69129e-015
-6.88853e-015	-4.37401e-015	-7.42466e-015	-1.43487e-015	-7.52795e-015	-1.01878e-014	-1.25923e-014	-1.38587e-014	-1.14104e-014	-7.34504e-015	-8.19147e-015	-4.2054e-015	-8.38586e-015	4.82816e-016	-3.54334e-015	-1.0504e-014	-1.99659e-014	-1.77039e-014	-1.52995e-014	-1.40111e-014	-8.9631e-015	-5.83996e-015	-1.95733e-015	1.59228e-017	-8.78531e-015
-7.30471e-015	-4.96716e-015	-7.74831e-015	-1.70643e-015	-7.7027e-015	-1.06056e-014	-1.28192e-014	-1.39312e-014	-1.13232e-014	-7.43643e-015	-8.38384e-015	-4.29895e-015	-8.34046e-015	3.67871e-016	-3.65705e-015	-1.05873e-014	-1.98443e-014	-1.72998e-014	-1.50737e-014	-1.37289e-014	-9.00345e-015	-5.74571e-015	-1.9835e-015	-2.24377e-016	-8.82683e-015
-7.67273e-015	-5.55491e-015	-8.02704e-015	-1.96682e-015	-7.80289e-015	-1.09421e-014	-1.29383e-014	-1.3921e-014	-1.1132e-014	-7.45721e-015	-8.46297e-015	-4.33104e-015	-8.19351e-015	2.68451e-016	-3.73877e-015	-1.06188e-014	-1.96888e-014	-1.68331e-014	-1.47765e-014	-1.34075e-014	-8.99788e-015	-5.61078e-015	-2.0006e-015	-4.57249e-016	-8.81238e-015
-7.99095e-015	-6.13435e-015	-8.25919e-015	-2.21466e-015	-7.82837e-015	-1.11949e-014	-1.29466e-014	-1.38237e-014	-1.08369e-014	-7.40464e-015	-8.42666e-015	-4.30113e-015	-7.94408e-015	1.83978e-016	-3.78945e-015	-1.05993e-014	-1.94975e-014	-1.63052e-014	-1.4408e-014	-1.30461e-014	-8.9429e-015	-5.43264e-015	-2.0087e-015	-6.80569e-016	-8.73938e-015
-8.2575e-015	-6.702e-015	-8.44371e-015	-2.44777e-015	-7.77921e-015	-1.13627e-014	-1.28432e-014	-1.36351e-014	-1.04399e-014	-7.27655e-015	-8.2746e-015	-4.20951e-015	-7.59202e-015	1.1407e-016	-3.81049e-015	-1.05308e-014	-1.92695e-014	-1.5719e-014	-1.397e-014	-1.26454e-014	-8.83662e-015	-5.20999e-015	-2.00748e-015	-8.92721e-016	-8.60633e-015
-8.47155e-015	-7.25496e-015	-8.58054e-015	-2.6648e-015	-7.65694e-015	-1.14445e-014	-1.26279e-014	-1.33525e-014	-9.94446e-015	-7.07167e-015	-8.00794e-015	-4.05726e-015	-7.13889e-015	5.80154e-017	-3.80426e-015	-1.0415e-014	-1.90035e-014	-1.50774e-014	-1.34645e-014	-1.22056e-014	-8.67727e-015	-4.94204e-015	-1.99655e-015	-1.09251e-015	-8.41186e-015
-8.63346e-015	-7.78998e-015	-8.66907e-015	-2.86436e-015	-7.46417e-015	-1.14408e-014	-1.23012e-014	-1.29744e-014	-9.35433e-015	-6.78988e-015	-7.62906e-015	-3.84608e-015	-6.58827e-015	1.43516e-017	-3.77257e-015	-1.02529e-014	-1.8699e-014	-1.43839e-014	-1.28942e-014	-1.17271e-014	-8.46355e-015	-4.62825e-015	-1.97558e-015	-1.27775e-015	-8.15498e-015
-8.74328e-015	-8.3037e-015	-8.70961e-015	-3.04524e-015	-7.20323e-015	-1.13521e-014	-1.18653e-014	-1.25001e-014	-8.67437e-015	-6.43226e-015	-7.14174e-015	-3.57831e-015	-5.94439e-015	-1.78844e-017	-3.71775e-015	-1.00468e-014	-1.83557e-014	-1.3643e-014	-1.22623e-014	-1.12114e-014	-8.19429e-015	-4.2689e-015	-1.94461e-015	-1.44726e-015	-7.8358e-015
-8.80199e-015	-8.79319e-015	-8.70244e-015	-3.2061e-015	-6.87736e-015	-1.11804e-014	-1.13234e-014	-1.19305e-014	-7.91043e-015	-6.00052e-015	-6.55089e-015	-3.25696e-015	-5.21197e-015	-4.00787e-017	-3.64142e-015	-9.79982e-015	-1.79729e-014	-1.28594e-014	-1.15734e-014	-1.066e-014	-7.86925e-015	-3.8654e-015	-1.90417e-015	-1.60001e-015	-7.45459e-015
-8.81097e-015	-9.25536e-015	-8.64842e-015	-3.34643e-015	-6.49143e-015	-1.09275e-014	-1.06804e-014	-1.12671e-014	-7.06974e-015	-5.49758e-015	-5.8629e-015	-2.88517e-015	-4.39765e-015	-5.30474e-017	-3.54617e-015	-9.51569e-015	-1.75498e-014	-1.20379e-014	-1.08318e-014	-1.00751e-014	-7.48942e-015	-3.41951e-015	-1.85397e-015	-1.73478e-015	-7.01305e-015
-8.77168e-015	-9.68744e-015	-8.54895e-015	-3.46523e-015	-6.05083e-015	-1.05966e-014	-9.94129e-015	-1.0513e-014	-6.16035e-015	-4.92636e-015	-5.08467e-015	-2.46741e-015	-3.50935e-015	-5.83952e-017	-3.43439e-015	-9.19743e-015	-1.70865e-014	-1.11843e-014	-1.00425e-014	-9.45882e-015	-7.056e-015	-2.93328e-015	-1.79427e-015	-1.8505e-015	-6.51271e-015
-8.68643e-015	-1.00873e-014	-8.40584e-015	-3.56169e-015	-5.56105e-015	-1.0192e-014	-9.11206e-015	-9.67251e-015	-5.19093e-015	-4.29078e-015	-4.22481e-015	-2.00887e-015	-2.55566e-015	-5.77747e-017	-3.30818e-015	-8.84839e-015	-1.65832e-014	-1.03036e-014	-9.21138e-015	-8.81391e-015	-6.56981e-015	-2.40924e-015	-1.72544e-015	-1.94627e-015	-5.95572e-015
-8.55806e-015	-1.04522e-014	-8.22072e-015	-3.63559e-015	-5.02866e-015	-9.71795e-015	-8.19866e-015	-8.74997e-015	-4.17069e-015	-3.59594e-015	-3.29262e-015	-1.51488e-015	-1.54564e-015	-5.2473e-017	-3.17019e-015	-8.47183e-015	-1.60409e-014	-9.40206e-015	-8.3444e-015	-8.14349e-015	-6.03301e-015	-1.85112e-015	-1.64783e-015	-2.02126e-015	-5.34446e-015
-8.39005e-015	-1.07795e-014	-7.9955e-015	-3.68657e-015	-4.4601e-015	-9.1789e-015	-7.20962e-015	-7.75122e-015	-3.1085e-015	-2.84738e-015	-2.29839e-015	-9.91283e-016	-4.89256e-016	-4.38234e-017	-3.02237e-015	-8.07163e-015	-1.54609e-014	-8.48572e-015	-7.44731e-015	-7.44999e-015	-5.44832e-015	-1.26306e-015	-1.56169e-015	-2.07447e-015	-4.68309e-015
-8.18617e-015	-1.10675e-014	-7.73288e-015	-3.71398e-015	-3.86229e-015	-8.58063e-015	-6.15327e-015	-6.68361e-015	-2.01442e-015	-2.05092e-015	-1.25233e-015	-4.44306e-016	6.03738e-016	-3.30782e-017	-2.86774e-015	-7.65266e-015	-1.48444e-014	-7.56161e-015	-6.52597e-015	-6.73695e-015	-4.81892e-015	-6.49576e-016	-1.46753e-015	-2.10522e-015	-3.9755e-015
-7.95055e-015	-1.13141e-014	-7.43584e-015	-3.7181e-015	-3.24221e-015	-7.92844e-015	-5.03896e-015	-5.55454e-015	-8.98412e-016	-1.21319e-015	-1.65579e-016	1.20061e-016	1.72158e-015	-2.1357e-017	-2.70795e-015	-7.21843e-015	-1.4193e-014	-6.63646e-015	-5.58721e-015	-6.00828e-015	-4.14862e-015	-1.48026e-017	-1.36627e-015	-2.11334e-015	-3.2255e-015
-7.6878e-015	-1.15186e-014	-7.10709e-015	-3.69866e-015	-2.60721e-015	-7.22889e-015	-3.87621e-015	-4.37258e-015	2.30428e-016	-3.41084e-016	9.49877e-016	6.95437e-016	2.85281e-015	-9.40536e-018	-2.54512e-015	-6.773e-015	-1.35081e-014	-5.71652e-015	-4.63788e-015	-5.26697e-015	-3.44063e-015	6.37032e-016	-1.25878e-015	-2.09858e-015	-2.43752e-015
-7.40239e-015	-1.16789e-014	-6.74939e-015	-3.65603e-015	-1.96445e-015	-6.48887e-015	-2.67506e-015	-3.14719e-015	1.36246e-015	5.5813e-016	2.08223e-015	1.2751e-015	3.98654e-015	1.31932e-018	-2.38166e-015	-6.32068e-015	-1.27919e-014	-4.80836e-015	-3.68465e-015	-4.51691e-015	-2.69926e-015	1.30028e-015	-1.14532e-015	-2.06019e-015	-1.61692e-015
-7.09944e-015	-1.17942e-014	-6.36659e-015	-3.59097e-015	-1.32115e-015	-5.71494e-015	-1.44451e-015	-1.88738e-015	2.48823e-015	1.47665e-015	3.21978e-015	1.8529e-015	5.11189e-015	9.86394e-018	-2.21868e-015	-5.86567e-015	-1.2047e-014	-3.91814e-015	-2.73439e-015	-3.76196e-015	-1.92816e-015	1.96996e-015	-1.02687e-015	-1.99761e-015	-7.68625e-016
-6.78444e-015	-1.18644e-014	-5.96197e-015	-3.50402e-015	-6.84291e-016	-4.91406e-015	-1.94282e-016	-6.02774e-016	3.5995e-015	2.40666e-015	4.35083e-015	2.42224e-015	6.21729e-015	1.59035e-017	-2.0581e-015	-5.41187e-015	-1.12767e-014	-3.05229e-015	-1.79397e-015	-3.00589e-015	-1.13219e-015	2.64056e-015	-9.04081e-016	-1.91092e-015	1.01967e-016
-6.46295e-015	-1.18888e-014	-5.53896e-015	-3.39591e-015	-6.04133e-017	-4.09366e-015	1.06502e-015	6.95893e-016	4.68695e-015	3.34012e-015	5.46383e-015	2.97687e-015	7.29121e-015	1.81073e-017	-1.90207e-015	-4.96296e-015	-1.04839e-014	-2.21619e-015	-8.69717e-016	-2.25315e-015	-3.16248e-016	3.30757e-015	-7.77526e-016	-1.8006e-015	9.8903e-016
-6.14061e-015	-1.18677e-014	-5.10081e-015	-3.26808e-015	5.43369e-016	-3.26058e-015	2.32346e-015	1.99846e-015	5.74302e-015	4.26937e-015	6.54824e-015	3.51077e-015	8.32299e-015	1.64855e-017	-1.75229e-015	-4.5224e-015	-9.67171e-015	-1.41494e-015	3.26219e-017	-1.50707e-015	5.15709e-016	3.96527e-015	-6.47409e-016	-1.6665e-015	1.88731e-015
-5.82299e-015	-1.18014e-014	-4.65107e-015	-3.12223e-015	1.11995e-015	-2.4219e-015	3.57161e-015	3.29477e-015	6.76088e-015	5.18668e-015	7.59349e-015	4.0183e-015	9.30257e-015	1.06343e-017	-1.60989e-015	-4.09363e-015	-8.84358e-015	-6.54114e-016	9.07406e-016	-7.71317e-016	1.35757e-015	4.6084e-015	-5.1432e-016	-1.50813e-015	2.79163e-015
-5.51611e-015	-1.16906e-014	-4.19342e-015	-2.96001e-015	1.66391e-015	-1.58486e-015	4.80057e-015	4.57362e-015	7.73384e-015	6.08446e-015	8.58988e-015	4.49412e-015	1.02209e-014	-1.0947e-019	-1.47667e-015	-3.68086e-015	-8.00366e-015	6.14702e-017	1.74918e-015	-5.01403e-017	2.20372e-015	5.23162e-015	-3.78799e-016	-1.32645e-015	3.69553e-015
-5.22527e-015	-1.15362e-014	-3.73121e-015	-2.78322e-015	2.16972e-015	-7.55638e-016	6.00101e-015	5.82455e-015	8.65639e-015	6.95533e-015	9.52812e-015	4.93384e-015	1.10693e-014	-1.59533e-017	-1.35362e-015	-3.28754e-015	-7.15577e-015	7.27506e-016	2.55251e-015	6.53442e-016	3.04883e-015	5.83024e-015	-2.41658e-016	-1.12208e-015	4.59327e-015
-4.95566e-015	-1.13398e-014	-3.26831e-015	-2.59337e-015	2.63184e-015	5.87727e-017	7.16368e-015	7.03753e-015	9.52327e-015	7.79164e-015	1.04002e-014	5.3332e-015	1.18401e-014	-3.70838e-017	-1.2411e-015	-2.91691e-015	-6.30396e-015	1.34018e-015	3.31266e-015	1.33683e-015	3.8878e-015	6.40012e-015	-1.03365e-016	-8.95326e-016	5.47869e-015
-4.7123e-015	-1.11032e-014	-2.80813e-015	-2.39281e-015	3.04633e-015	8.51718e-016	8.2809e-015	8.2033e-015	1.03302e-014	8.5869e-015	1.1199e-014	5.68783e-015	1.25268e-014	-6.36108e-017	-1.13965e-015	-2.57187e-015	-5.45282e-015	1.89587e-015	4.02572e-015	1.99723e-015	4.71518e-015	6.9376e-015	3.54613e-017	-6.46414e-016	6.34617e-015
-4.50063e-015	-1.08282e-014	-2.35451e-015	-2.1841e-015	3.40928e-015	1.61779e-015	9.34511e-015	9.31304e-015	1.10743e-014	9.33516e-015	1.19184e-014	5.99432e-015	1.31235e-014	-9.58701e-017	-1.04984e-015	-2.25485e-015	-4.60504e-015	2.39214e-015	4.68777e-015	2.63117e-015	5.52544e-015	7.43873e-015	1.74455e-016	-3.75894e-016	7.19045e-015
-4.32466e-015	-1.05171e-014	-1.91097e-015	-1.96967e-015	3.71761e-015	2.35106e-015	1.03496e-014	1.03583e-014	1.17534e-014	1.00309e-014	1.25532e-014	6.25069e-015	1.36263e-014	-1.32979e-016	-9.72817e-016	-1.96874e-015	-3.76422e-015	2.82695e-015	5.29576e-015	3.23647e-015	6.31307e-015	7.90039e-015	3.13136e-016	-8.53294e-017	8.00625e-015
-4.18832e-015	-1.01727e-014	-1.48034e-015	-1.75258e-015	3.96869e-015	3.04626e-015	1.12883e-014	1.1331e-014	1.23653e-014	1.06692e-014	1.30993e-014	6.4548e-015	1.40316e-014	-1.74302e-016	-9.09124e-016	-1.71551e-015	-2.93495e-015	3.19838e-015	5.8481e-015	3.81131e-015	7.07363e-015	8.31915e-015	4.51305e-016	2.25307e-016	8.78842e-015
-4.0949e-015	-9.79787e-015	-1.06562e-015	-1.53555e-015	4.1604e-015	3.69893e-015	1.2156e-014	1.22246e-014	1.291e-014	1.12456e-014	1.3554e-014	6.60502e-015	1.43371e-014	-2.1944e-016	-8.58271e-016	-1.49621e-015	-2.12118e-015	3.50568e-015	6.34261e-015	4.35408e-015	7.80277e-015	8.69317e-015	5.88547e-016	5.54566e-016	9.53249e-015
-4.04707e-015	-9.39579e-015	-6.69883e-016	-1.32118e-015	4.29122e-015	4.30482e-015	1.29474e-014	1.30328e-014	1.3388e-014	1.17568e-014	1.39159e-014	6.70122e-015	1.45419e-014	-2.67893e-016	-8.20696e-016	-1.31273e-015	-1.32659e-015	3.74908e-015	6.77798e-015	4.86331e-015	8.49605e-015	9.02026e-015	7.2508e-016	9.00969e-016	1.02345e-014
-4.04678e-015	-8.96936e-015	-2.95544e-016	-1.11249e-015	4.36085e-015	4.8602e-015	1.36587e-014	1.37506e-014	1.38002e-014	1.21995e-014	1.41849e-014	6.74335e-015	1.46467e-014	-3.19158e-016	-7.9661e-016	-1.16616e-015	-5.54507e-016	3.92871e-015	7.15325e-015	5.33713e-015	9.14952e-015	9.29946e-015	8.60423e-016	1.26339e-015	1.08909e-014
-4.09583e-015	-8.52238e-015	5.51878e-017	-9.12419e-016	4.36878e-015	5.3615e-015	1.42865e-014	1.43739e-014	1.41487e-014	1.25719e-014	1.43619e-014	6.7322e-015	1.46536e-014	-3.73062e-016	-7.85658e-016	-1.05756e-015	1.90904e-016	4.04454e-015	7.4683e-015	5.77557e-015	9.75997e-015	9.52972e-015	9.94208e-016	1.64036e-015	1.14983e-014
-4.1948e-015	-8.05893e-015	3.80054e-016	-7.23865e-016	4.31543e-015	5.80584e-015	1.48294e-014	1.48994e-014	1.44359e-014	1.28724e-014	1.4449e-014	6.6689e-015	1.45653e-014	-4.29206e-016	-7.87966e-016	-9.87407e-016	9.06067e-016	4.09841e-015	7.72384e-015	6.17708e-015	1.03246e-014	9.71066e-015	1.12698e-015	2.03078e-015	1.20536e-014
-4.34452e-015	-7.58254e-015	6.77455e-016	-5.49396e-016	4.20267e-015	6.19177e-015	1.52858e-014	1.53251e-014	1.4665e-014	1.31001e-014	1.44492e-014	6.55531e-015	1.43854e-014	-4.86719e-016	-8.03396e-016	-9.56307e-016	1.58903e-015	4.09204e-015	7.92078e-015	6.54102e-015	1.08404e-014	9.8429e-015	1.25836e-015	2.43245e-015	1.25541e-014
-4.54447e-015	-7.09678e-015	9.45695e-016	-3.91427e-016	4.03218e-015	6.51787e-015	1.56551e-014	1.56499e-014	1.48388e-014	1.32545e-014	1.43659e-014	6.39405e-015	1.41192e-014	-5.45048e-016	-8.3163e-016	-9.63641e-016	2.23703e-015	4.02812e-015	8.06067e-015	6.86756e-015	1.13049e-014	9.92675e-015	1.38846e-015	2.84366e-015	1.29974e-014
-4.79294e-015	-6.60644e-015	1.18372e-015	-2.52501e-016	3.80616e-015	6.78397e-015	1.59371e-014	1.58732e-014	1.49619e-014	1.33365e-014	1.42038e-014	6.18832e-015	1.37726e-014	-6.0375e-016	-8.72363e-016	-1.00865e-015	2.84791e-015	3.90986e-015	8.14576e-015	7.15801e-015	1.17164e-014	9.96369e-015	1.51734e-015	3.2627e-015	1.33813e-014
-5.08841e-015	-6.11534e-015	1.39027e-015	-1.35219e-016	3.52725e-015	6.98915e-015	1.61334e-014	1.59962e-014	1.5039e-014	1.33476e-014	1.39692e-014	5.94166e-015	1.33514e-014	-6.62037e-016	-9.25509e-016	-1.09116e-015	3.4203e-015	3.74104e-015	8.17807e-015	7.41246e-015	1.20738e-014	9.95533e-015	1.64503e-015	3.68761e-015	1.37044e-014
-5.42915e-015	-5.62703e-015	1.56431e-015	-4.15137e-017	3.19882e-015	7.1333e-015	1.62462e-014	1.60212e-014	1.50748e-014	1.329e-014	1.3668e-014	5.65706e-015	1.28639e-014	-7.19272e-016	-9.90278e-016	-1.21059e-015	3.95204e-015	3.52564e-015	8.16077e-015	7.63165e-015	1.23766e-014	9.90395e-015	1.77203e-015	4.11599e-015	1.39659e-014
-5.81224e-015	-5.14525e-015	1.70541e-015	2.72319e-017	2.82464e-015	7.21791e-015	1.62777e-014	1.59512e-014	1.50738e-014	1.31663e-014	1.33075e-014	5.33882e-015	1.2318e-014	-7.75335e-016	-1.06666e-015	-1.36499e-015	4.44217e-015	3.26782e-015	8.09687e-015	7.81667e-015	1.26243e-014	9.81188e-015	1.89815e-015	4.54511e-015	1.4166e-014
-6.23335e-015	-4.67508e-015	1.81357e-015	6.93541e-017	2.4094e-015	7.24488e-015	1.62314e-014	1.57908e-014	1.5041e-014	1.29797e-014	1.28957e-014	4.99144e-015	1.17224e-014	-8.30166e-016	-1.15419e-015	-1.55235e-015	4.88956e-015	2.97239e-015	7.99035e-015	7.96839e-015	1.28177e-014	9.68189e-015	2.02408e-015	4.97221e-015	1.43046e-014
-6.68879e-015	-4.22039e-015	1.88883e-015	8.31245e-017	1.95664e-015	7.21562e-015	1.61104e-014	1.55448e-014	1.49814e-014	1.27338e-014	1.244e-014	4.61915e-015	1.10859e-014	-8.83139e-016	-1.25304e-015	-1.7713e-015	5.29307e-015	2.64427e-015	7.84474e-015	8.08866e-015	1.2957e-014	9.51717e-015	2.14976e-015	5.3946e-015	1.43819e-014
-7.17355e-015	-3.78468e-015	1.93121e-015	6.79976e-017	1.47135e-015	7.13256e-015	1.5919e-014	1.52186e-014	1.49003e-014	1.24322e-014	1.19489e-014	4.22679e-015	1.04176e-014	-9.34888e-016	-1.3625e-015	-2.02038e-015	5.65325e-015	2.28889e-015	7.66363e-015	8.17934e-015	1.30435e-014	9.32108e-015	2.27585e-015	5.81009e-015	1.43993e-014
-7.68241e-015	-3.37151e-015	1.9415e-015	2.3079e-017	9.58194e-016	6.99845e-015	1.56624e-014	1.48184e-014	1.48026e-014	1.20799e-014	1.14302e-014	3.81879e-015	9.72677e-015	-9.85209e-016	-1.48203e-015	-2.29702e-015	5.97038e-015	1.91215e-015	7.45096e-015	8.24276e-015	1.30786e-014	9.09732e-015	2.40269e-015	6.21564e-015	1.43584e-014
-8.20994e-015	-2.98429e-015	1.92098e-015	-5.162e-017	4.21464e-016	6.81626e-015	1.53454e-014	1.43517e-014	1.46926e-014	1.16816e-014	1.08921e-014	3.39953e-015	9.02325e-015	-1.03457e-015	-1.61063e-015	-2.59878e-015	6.24533e-015	1.51907e-015	7.21143e-015	8.28083e-015	1.3065e-014	8.84995e-015	2.53044e-015	6.60897e-015	1.42609e-014
-8.75079e-015	-2.62606e-015	1.8708e-015	-1.55416e-016	-1.33563e-016	6.58969e-015	1.49735e-014	1.38265e-014	1.45747e-014	1.12425e-014	1.0343e-014	2.97374e-015	8.31607e-015	-1.08355e-015	-1.74783e-015	-2.92276e-015	6.47997e-015	1.1155e-015	6.94946e-015	8.29545e-015	1.30055e-014	8.58246e-015	2.65921e-015	6.98737e-015	1.41089e-014
-9.29911e-015	-2.30012e-015	1.79205e-015	-2.88115e-016	-7.01583e-016	6.32213e-015	1.45521e-014	1.32504e-014	1.44532e-014	1.07685e-014	9.79055e-015	2.54579e-015	7.61341e-015	-1.13218e-015	-1.8935e-015	-3.26613e-015	6.67575e-015	7.07244e-016	6.66944e-015	8.28898e-015	1.29029e-014	8.29898e-015	2.789e-015	7.34848e-015	1.39052e-014
-9.8488e-015	-2.0089e-015	1.68604e-015	-4.49564e-016	-1.27769e-015	6.0178e-015	1.40877e-014	1.26325e-014	1.43309e-014	1.02648e-014	9.24203e-015	2.12043e-015	6.92425e-015	-1.18117e-015	-2.04709e-015	-3.62582e-015	6.83455e-015	2.9953e-016	6.37568e-015	8.26436e-015	1.27594e-014	8.00386e-015	2.92031e-015	7.68896e-015	1.36531e-014
-1.03933e-014	-1.75471e-015	1.55414e-015	-6.38691e-016	-1.85634e-015	5.68117e-015	1.35863e-014	1.19816e-014	1.42113e-014	9.73698e-015	8.70466e-015	1.70115e-015	6.25679e-015	-1.23085e-015	-2.20806e-015	-3.99915e-015	6.95788e-015	-1.0248e-016	6.07294e-015	8.2242e-015	1.25789e-014	7.70139e-015	3.05327e-015	8.00577e-015	1.33553e-014
-1.09266e-014	-1.53944e-015	1.3988e-015	-8.54203e-016	-2.43292e-015	5.31658e-015	1.3054e-014	1.13065e-014	1.40973e-014	9.19125e-015	8.18502e-015	1.29136e-015	5.61826e-015	-1.28186e-015	-2.37518e-015	-4.38223e-015	7.04904e-015	-4.93179e-016	5.76558e-015	8.17143e-015	1.23651e-014	7.39508e-015	3.18766e-015	8.29644e-015	1.30158e-014
-1.14431e-014	-1.36533e-015	1.22153e-015	-1.0936e-015	-3.00255e-015	4.92938e-015	1.2497e-014	1.06158e-014	1.39919e-014	8.63338e-015	7.68947e-015	8.94855e-016	5.01553e-015	-1.3346e-015	-2.54832e-015	-4.77192e-015	7.11184e-015	-8.67033e-016	5.4578e-015	8.10809e-015	1.21225e-014	7.08868e-015	3.32331e-015	8.55886e-015	1.26383e-014
-1.19366e-014	-1.23399e-015	1.02386e-015	-1.35555e-015	-3.56107e-015	4.52324e-015	1.19213e-014	9.91783e-015	1.38966e-014	8.06911e-015	7.22279e-015	5.14613e-016	4.4546e-015	-1.38966e-015	-2.72705e-015	-5.16472e-015	7.14912e-015	-1.21932e-015	5.15393e-015	8.0374e-015	1.18551e-014	6.78643e-015	3.46016e-015	8.79109e-015	1.22271e-014
-1.24015e-014	-1.14623e-015	8.09022e-016	-1.63651e-015	-4.10343e-015	4.103e-015	1.13331e-014	9.22158e-015	1.38125e-014	7.50401e-015	6.78965e-015	1.5327e-016	3.94108e-015	-1.44737e-015	-2.91006e-015	-5.55631e-015	7.16432e-015	-1.5454e-015	4.85789e-015	7.96241e-015	1.15669e-014	6.49131e-015	3.59865e-015	8.99114e-015	1.17863e-014
-1.28319e-014	-1.10221e-015	5.78792e-016	-1.93439e-015	-4.62592e-015	3.67355e-015	1.0739e-014	8.53604e-015	1.374e-014	6.94309e-015	6.39406e-015	-1.87022e-016	3.47925e-015	-1.50817e-015	-3.09684e-015	-5.94337e-015	7.16151e-015	-1.84069e-015	4.57319e-015	7.8858e-015	1.12621e-014	6.20708e-015	3.73866e-015	9.15718e-015	1.13207e-014
-1.32225e-014	-1.10206e-015	3.35705e-016	-2.24521e-015	-5.12458e-015	3.23947e-015	1.01457e-014	7.86929e-015	1.36799e-014	6.39157e-015	6.03903e-015	-5.0457e-016	3.07257e-015	-1.57298e-015	-3.28628e-015	-6.3219e-015	7.14491e-015	-2.10044e-015	4.30312e-015	7.81039e-015	1.09447e-014	5.93727e-015	3.87997e-015	9.2884e-015	1.08347e-014
-1.35689e-014	-1.14573e-015	8.178e-017	-2.56591e-015	-5.59521e-015	2.80603e-015	9.55851e-015	7.22818e-015	1.36321e-014	5.85415e-015	5.72684e-015	-7.97809e-016	2.72276e-015	-1.64259e-015	-3.4775e-015	-6.68859e-015	7.11814e-015	-2.3212e-015	4.05092e-015	7.73926e-015	1.06195e-014	5.68494e-015	4.02259e-015	9.38336e-015	1.0333e-014
-1.38665e-014	-1.23195e-015	-1.80688e-016	-2.89325e-015	-6.03454e-015	2.3772e-015	8.98308e-015	6.61943e-015	1.35959e-014	5.33604e-015	5.45913e-015	-1.06642e-015	2.43192e-015	-1.71728e-015	-3.66967e-015	-7.03903e-015	7.08516e-015	-2.5004e-015	3.81979e-015	7.67531e-015	1.02914e-014	5.45259e-015	4.16649e-015	9.44063e-015	9.81987e-015
-1.41114e-014	-1.36027e-015	-4.48048e-016	-3.22375e-015	-6.43984e-015	1.95686e-015	8.42507e-015	6.04997e-015	1.35699e-014	4.84103e-015	5.23682e-015	-1.30973e-015	2.20058e-015	-1.79787e-015	-3.86148e-015	-7.3697e-015	7.05059e-015	-2.63459e-015	3.61263e-015	7.62136e-015	9.96472e-015	5.24278e-015	4.31108e-015	9.45972e-015	9.30094e-015
-1.43011e-014	-1.52952e-015	-7.18462e-016	-3.55369e-015	-6.80838e-015	1.54943e-015	7.88938e-015	5.52563e-015	1.35525e-014	4.37295e-015	5.05959e-015	-1.52803e-015	2.02848e-015	-1.88448e-015	-4.05179e-015	-7.67675e-015	7.01843e-015	-2.72062e-015	3.43168e-015	7.58071e-015	9.64334e-015	5.05768e-015	4.45617e-015	9.44011e-015	8.78117e-015
-1.44335e-014	-1.7373e-015	-9.90046e-016	-3.87971e-015	-7.13795e-015	1.15828e-015	7.38027e-015	5.05117e-015	1.35427e-014	3.93577e-015	4.92656e-015	-1.72153e-015	1.91429e-015	-1.9778e-015	-4.23956e-015	-7.95685e-015	6.99327e-015	-2.75673e-015	3.27908e-015	7.55555e-015	9.33209e-015	4.89916e-015	4.60192e-015	9.38203e-015	8.26526e-015
-1.45056e-014	-1.98184e-015	-1.2594e-015	-4.19823e-015	-7.42677e-015	7.86342e-016	6.90244e-015	4.63113e-015	1.3538e-014	3.53251e-015	4.83619e-015	-1.89032e-015	1.85628e-015	-2.07781e-015	-4.42355e-015	-8.20692e-015	6.97881e-015	-2.74159e-015	3.15704e-015	7.5485e-015	9.03526e-015	4.76934e-015	4.74763e-015	9.28557e-015	7.75786e-015
-1.4516e-014	-2.26077e-015	-1.52426e-015	-4.50514e-015	-7.67221e-015	4.37159e-016	6.45928e-015	4.26979e-015	1.35363e-014	3.16568e-015	4.78645e-015	-2.03535e-015	1.85255e-015	-2.18445e-015	-4.60252e-015	-8.42367e-015	6.97877e-015	-2.6735e-015	3.06756e-015	7.56175e-015	8.75639e-015	4.66939e-015	4.89336e-015	9.15171e-015	7.26403e-015
-1.44637e-014	-2.57076e-015	-1.78235e-015	-4.79711e-015	-7.87314e-015	1.13452e-016	6.05392e-015	3.97021e-015	1.35352e-014	2.83799e-015	4.7749e-015	-2.15747e-015	1.89997e-015	-2.29789e-015	-4.77501e-015	-8.60385e-015	6.99685e-015	-2.55196e-015	3.0117e-015	7.59753e-015	8.49943e-015	4.59974e-015	5.03868e-015	8.98197e-015	6.78763e-015
-1.43486e-014	-2.90877e-015	-2.03178e-015	-5.0712e-015	-8.02884e-015	-1.82314e-016	5.68999e-015	3.7346e-015	1.35323e-014	2.55154e-015	4.79813e-015	-2.25832e-015	1.99445e-015	-2.417e-015	-4.93924e-015	-8.74362e-015	7.03648e-015	-2.37679e-015	2.99106e-015	7.65813e-015	8.26673e-015	4.56136e-015	5.18329e-015	8.77773e-015	6.33252e-015
-1.41716e-014	-3.27156e-015	-2.26986e-015	-5.32354e-015	-8.1382e-015	-4.47648e-016	5.36945e-015	3.56429e-015	1.35253e-014	2.30801e-015	4.85314e-015	-2.3393e-015	2.13194e-015	-2.54139e-015	-5.0943e-015	-8.84049e-015	7.10097e-015	-2.14757e-015	3.00631e-015	7.74592e-015	8.06113e-015	4.55488e-015	5.32704e-015	8.54098e-015	5.90274e-015
-1.39339e-014	-3.65575e-015	-2.49506e-015	-5.55064e-015	-8.20007e-015	-6.80851e-016	5.09463e-015	3.46025e-015	1.35125e-014	2.10885e-015	4.93618e-015	-2.40176e-015	2.3072e-015	-2.67015e-015	-5.23891e-015	-8.89239e-015	7.19312e-015	-1.8651e-015	3.05842e-015	7.86208e-015	7.88557e-015	4.58025e-015	5.4694e-015	8.27451e-015	5.50291e-015
-1.36373e-014	-4.05682e-015	-2.70562e-015	-5.74971e-015	-8.21493e-015	-8.80454e-016	4.86763e-015	3.42248e-015	1.34918e-014	1.95449e-015	5.0433e-015	-2.44718e-015	2.51472e-015	-2.8029e-015	-5.37139e-015	-8.89729e-015	7.31508e-015	-1.53052e-015	3.14836e-015	8.00783e-015	7.74239e-015	4.63765e-015	5.60991e-015	7.98149e-015	5.13725e-015
-1.32843e-014	-4.47069e-015	-2.90008e-015	-5.91785e-015	-8.18237e-015	-1.04522e-015	4.6894e-015	3.45021e-015	1.34614e-014	1.84509e-015	5.17106e-015	-2.47759e-015	2.7487e-015	-2.93912e-015	-5.4907e-015	-8.85278e-015	7.46964e-015	-1.14533e-015	3.276e-015	8.18572e-015	7.63358e-015	4.72682e-015	5.7478e-015	7.66426e-015	4.80832e-015
-1.28777e-014	-4.89351e-015	-3.0765e-015	-6.05338e-015	-8.10348e-015	-1.17428e-015	4.56052e-015	3.54252e-015	1.34197e-014	1.78085e-015	5.31537e-015	-2.49433e-015	3.00372e-015	-3.07662e-015	-5.59582e-015	-8.75728e-015	7.65889e-015	-7.11085e-016	3.44144e-015	8.39688e-015	7.56037e-015	4.84676e-015	5.8829e-015	7.32549e-015	4.51934e-015
-1.24209e-014	-5.32072e-015	-3.23322e-015	-6.15392e-015	-7.97884e-015	-1.26813e-015	4.4809e-015	3.69711e-015	1.33648e-014	1.76151e-015	5.47199e-015	-2.49854e-015	3.27421e-015	-3.2142e-015	-5.68538e-015	-8.60966e-015	7.88411e-015	-2.30041e-016	3.64467e-015	8.64206e-015	7.52445e-015	4.9969e-015	6.01477e-015	6.96904e-015	4.27309e-015
-1.19183e-014	-5.74766e-015	-3.3688e-015	-6.21721e-015	-7.80902e-015	-1.32605e-015	4.45e-015	3.91133e-015	1.32963e-014	1.78653e-015	5.63735e-015	-2.49214e-015	3.55456e-015	-3.35028e-015	-5.75792e-015	-8.40895e-015	8.14643e-015	2.95761e-016	3.88559e-015	8.92193e-015	7.52706e-015	5.17569e-015	6.14371e-015	6.59889e-015	4.07151e-015
-1.13739e-014	-6.16921e-015	-3.48189e-015	-6.24214e-015	-7.59493e-015	-1.34847e-015	4.4682e-015	4.18223e-015	1.32134e-014	1.85452e-015	5.80786e-015	-2.47644e-015	3.83895e-015	-3.48373e-015	-5.81254e-015	-8.15466e-015	8.44698e-015	8.63058e-016	4.16409e-015	9.23657e-015	7.56913e-015	5.38223e-015	6.2694e-015	6.21913e-015	3.91649e-015
-1.07919e-014	-6.58044e-015	-3.57175e-015	-6.22763e-015	-7.33831e-015	-1.33559e-015	4.5345e-015	4.50669e-015	1.31155e-014	1.96462e-015	5.97988e-015	-2.45235e-015	4.12228e-015	-3.61267e-015	-5.84777e-015	-7.84627e-015	8.78579e-015	1.46914e-015	4.47928e-015	9.58602e-015	7.65106e-015	5.61518e-015	6.3916e-015	5.83349e-015	3.80974e-015
-1.01766e-014	-6.97762e-015	-3.63737e-015	-6.17312e-015	-7.04066e-015	-1.28831e-015	4.64777e-015	4.8809e-015	1.30018e-014	2.11531e-015	6.15046e-015	-2.42056e-015	4.39903e-015	-3.73514e-015	-5.8629e-015	-7.4838e-015	9.16241e-015	2.11076e-015	4.83057e-015	9.97025e-015	7.77298e-015	5.87321e-015	6.50978e-015	5.44598e-015	3.75283e-015
-9.53374e-015	-7.35651e-015	-3.67797e-015	-6.07885e-015	-6.70406e-015	-1.20759e-015	4.80637e-015	5.30054e-015	1.28726e-014	2.30482e-015	6.31623e-015	-2.38204e-015	4.66404e-015	-3.85019e-015	-5.85707e-015	-7.06793e-015	9.57595e-015	2.78448e-015	5.21709e-015	1.03889e-014	7.93355e-015	6.15495e-015	6.62408e-015	5.06018e-015	3.74535e-015
-8.86899e-015	-7.71203e-015	-3.6925e-015	-5.94458e-015	-6.32987e-015	-1.09508e-015	5.00759e-015	5.76058e-015	1.2729e-014	2.53097e-015	6.47444e-015	-2.33774e-015	4.91317e-015	-3.95637e-015	-5.82988e-015	-6.59956e-015	1.00258e-014	3.48693e-015	5.63706e-015	1.0842e-014	8.13222e-015	6.45846e-015	6.73418e-015	4.6806e-015	3.78822e-015
-8.18769e-015	-8.04031e-015	-3.68123e-015	-5.77164e-015	-5.92065e-015	-9.5217e-016	5.24939e-015	6.25651e-015	1.25712e-014	2.79177e-015	6.62253e-015	-2.28809e-015	5.14212e-015	-4.05155e-015	-5.78029e-015	-6.0799e-015	1.0511e-014	4.21437e-015	6.08923e-015	1.13283e-014	8.36769e-015	6.78231e-015	6.84013e-015	4.31112e-015	3.88187e-015
-7.49527e-015	-8.33717e-015	-3.6437e-015	-5.56098e-015	-5.47909e-015	-7.80456e-016	5.52809e-015	6.78356e-015	1.24005e-014	3.08514e-015	6.75898e-015	-2.23288e-015	5.34766e-015	-4.13406e-015	-5.70826e-015	-5.51075e-015	1.10295e-014	4.96282e-015	6.57235e-015	1.18461e-014	8.63879e-015	7.12442e-015	6.94201e-015	3.95545e-015	4.02517e-015
-6.79702e-015	-8.59894e-015	-3.57987e-015	-5.31429e-015	-5.00791e-015	-5.82327e-016	5.84053e-015	7.33668e-015	1.22181e-014	3.40848e-015	6.88241e-015	-2.17218e-015	5.52632e-015	-4.20288e-015	-5.61363e-015	-4.89428e-015	1.1579e-014	5.72831e-015	7.0853e-015	1.23943e-014	8.94381e-015	7.48237e-015	7.03996e-015	3.61708e-015	4.21651e-015
-6.09783e-015	-8.82268e-015	-3.49031e-015	-5.03284e-015	-4.50987e-015	-3.59376e-016	6.18328e-015	7.91064e-015	1.20255e-014	3.75928e-015	6.99144e-015	-2.10604e-015	5.67516e-015	-4.2563e-015	-5.49693e-015	-4.23324e-015	1.21572e-014	6.5069e-015	7.62587e-015	1.29704e-014	9.28044e-015	7.85412e-015	7.13362e-015	3.29983e-015	4.45493e-015
-5.40365e-015	-9.00518e-015	-3.37538e-015	-4.71987e-015	-3.98808e-015	-1.14015e-016	6.55305e-015	8.50044e-015	1.18247e-014	4.13478e-015	7.08514e-015	-2.03426e-015	5.79198e-015	-4.29338e-015	-5.35837e-015	-3.52977e-015	1.27617e-014	7.29489e-015	8.19262e-015	1.3572e-014	9.64703e-015	8.23799e-015	7.22346e-015	3.00724e-015	4.73833e-015
-4.71996e-015	-9.14399e-015	-3.23559e-015	-4.37788e-015	-3.44522e-015	1.51219e-016	6.94589e-015	9.10163e-015	1.16177e-014	4.53192e-015	7.1631e-015	-1.95707e-015	5.87498e-015	-4.31363e-015	-5.19838e-015	-2.78684e-015	1.33898e-014	8.08839e-015	8.7831e-015	1.41965e-014	1.0041e-014	8.63123e-015	7.30964e-015	2.74257e-015	5.06429e-015
-4.05204e-015	-9.23703e-015	-3.072e-015	-4.00993e-015	-2.88455e-015	4.33194e-016	7.35799e-015	9.70971e-015	1.14069e-014	4.9474e-015	7.22544e-015	-1.87367e-015	5.92323e-015	-4.31571e-015	-5.01721e-015	-2.00804e-015	1.40382e-014	8.88317e-015	9.39504e-015	1.48411e-014	1.04596e-014	9.03207e-015	7.39234e-015	2.5081e-015	5.43069e-015
-3.40409e-015	-9.28282e-015	-2.885e-015	-3.61974e-015	-2.30985e-015	7.30107e-016	7.78473e-015	1.03201e-014	1.11945e-014	5.37809e-015	7.27196e-015	-1.78395e-015	5.93597e-015	-4.2992e-015	-4.81575e-015	-1.19715e-015	1.47032e-014	9.67595e-015	1.00258e-014	1.55023e-014	1.09005e-014	9.4382e-015	7.47218e-015	2.30531e-015	5.83377e-015
-2.78058e-015	-9.27984e-015	-2.67584e-015	-3.21047e-015	-1.72465e-015	1.0391e-015	8.22183e-015	1.09283e-014	1.09829e-014	5.82126e-015	7.30314e-015	-1.68763e-015	5.91243e-015	-4.26392e-015	-4.59488e-015	-3.57973e-016	1.53809e-014	1.04628e-014	1.06727e-014	1.61777e-014	1.13604e-014	9.8474e-015	7.54905e-015	2.13574e-015	6.2705e-015
-2.18603e-015	-9.22693e-015	-2.44558e-015	-2.78621e-015	-1.13152e-015	1.35729e-015	8.66504e-015	1.15303e-014	1.07745e-014	6.27366e-015	7.31993e-015	-1.58428e-015	5.85289e-015	-4.20969e-015	-4.35647e-015	5.0499e-016	1.6068e-014	1.12402e-014	1.13334e-014	1.68635e-014	1.18356e-014	1.02578e-014	7.62298e-015	2.0005e-015	6.73671e-015
-1.62416e-015	-9.12377e-015	-2.1962e-015	-2.35112e-015	-5.34089e-016	1.68161e-015	9.1098e-015	1.21223e-014	1.05714e-014	6.7319e-015	7.32294e-015	-1.47381e-015	5.75815e-015	-4.1367e-015	-4.10177e-015	1.38674e-015	1.67608e-014	1.20055e-014	1.20052e-014	1.75558e-014	1.23225e-014	1.06666e-014	7.69428e-015	1.90037e-015	7.22803e-015
-1.09807e-015	-8.97052e-015	-1.9293e-015	-1.9096e-015	6.41576e-017	2.0097e-015	9.55134e-015	1.27014e-014	1.03759e-014	7.19303e-015	7.31322e-015	-1.35542e-015	5.62898e-015	-4.04559e-015	-3.83227e-015	2.28208e-015	1.74548e-014	1.27556e-014	1.26851e-014	1.82507e-014	1.28173e-014	1.10717e-014	7.76311e-015	1.83608e-015	7.74068e-015
-6.10878e-016	-8.76791e-015	-1.64649e-015	-1.46575e-015	6.59767e-016	2.33904e-015	9.98614e-015	1.32642e-014	1.019e-014	7.65364e-015	7.29177e-015	-1.22916e-015	5.46634e-015	-3.93729e-015	-3.54959e-015	3.18588e-015	1.81464e-014	1.34873e-014	1.33698e-014	1.89445e-014	1.33165e-014	1.14712e-014	7.82992e-015	1.80727e-015	8.26978e-015
-1.65383e-016	-8.51738e-015	-1.34951e-015	-1.02368e-015	1.24921e-015	2.66701e-015	1.04093e-014	1.38079e-014	1.00157e-014	8.11054e-015	7.25984e-015	-1.09556e-015	5.27198e-015	-3.81228e-015	-3.25574e-015	4.09366e-015	1.88315e-014	1.41975e-014	1.40559e-014	1.96331e-014	1.38167e-014	1.18633e-014	7.89534e-015	1.81321e-015	8.81134e-015
2.35912e-016	-8.22093e-015	-1.03994e-015	-5.87937e-016	1.82862e-015	2.99076e-015	1.08163e-014	1.43295e-014	9.85437e-015	8.56056e-015	7.21804e-015	-9.54744e-016	5.0477e-015	-3.67202e-015	-2.95258e-015	5.00046e-015	1.9506e-014	1.48839e-014	1.47398e-014	2.03122e-014	1.43145e-014	1.22455e-014	7.9595e-015	1.85257e-015	9.36034e-015
5.9196e-016	-7.88104e-015	-7.20164e-016	-1.62971e-016	2.39495e-015	3.30807e-015	1.12026e-014	1.48269e-014	9.70738e-015	9.00023e-015	7.16658e-015	-8.06913e-016	4.79643e-015	-3.51793e-015	-2.6426e-015	5.90049e-015	2.01665e-014	1.55445e-014	1.54178e-014	2.0978e-014	1.48053e-014	1.26162e-014	8.02277e-015	1.92374e-015	9.91177e-015
9.01095e-016	-7.50022e-015	-3.92753e-016	2.47094e-016	2.94586e-015	3.61665e-015	1.15643e-014	1.52981e-014	9.57542e-015	9.42682e-015	7.10607e-015	-6.53042e-016	4.51984e-015	-3.35209e-015	-2.32764e-015	6.78879e-015	2.0809e-014	1.61767e-014	1.60871e-014	2.16268e-014	1.52857e-014	1.29736e-014	8.08561e-015	2.02509e-015	1.04608e-014
1.16224e-015	-7.08194e-015	-5.94431e-017	6.38996e-016	3.47819e-015	3.91408e-015	1.18975e-014	1.57409e-014	9.459e-015	9.83759e-015	7.03721e-015	-4.94268e-016	4.21997e-015	-3.17648e-015	-2.01014e-015	7.65997e-015	2.14294e-014	1.67788e-014	1.67441e-014	2.22549e-014	1.57522e-014	1.33157e-014	8.1479e-015	2.15376e-015	1.1002e-014
1.37413e-015	-6.63008e-015	2.77531e-016	1.00881e-015	3.98883e-015	4.19814e-015	1.21988e-014	1.61534e-014	9.35882e-015	1.02288e-014	6.96021e-015	-3.31714e-016	3.89956e-015	-2.99296e-015	-1.69257e-015	8.50825e-015	2.20247e-014	1.73487e-014	1.73855e-014	2.28575e-014	1.62018e-014	1.36406e-014	8.20999e-015	2.3069e-015	1.15306e-014
1.53686e-015	-6.14844e-015	6.15884e-016	1.35299e-015	4.4752e-015	4.467e-015	1.24642e-014	1.65343e-014	9.27519e-015	1.05977e-014	6.875e-015	-1.66987e-016	3.56086e-015	-2.80387e-015	-1.37758e-015	9.32871e-015	2.25916e-014	1.78852e-014	1.8008e-014	2.34304e-014	1.6631e-014	1.39465e-014	8.27217e-015	2.48165e-015	1.20421e-014
1.65072e-015	-5.64141e-015	9.53245e-016	1.66792e-015	4.93439e-015	4.71858e-015	1.269e-014	1.68829e-014	9.2075e-015	1.09418e-014	6.78142e-015	-1.83855e-018	3.20526e-015	-2.61174e-015	-1.06776e-015	1.01171e-014	2.31267e-014	1.83864e-014	1.86078e-014	2.39703e-014	1.70369e-014	1.42321e-014	8.33473e-015	2.67428e-015	1.25316e-014
1.71639e-015	-5.11364e-015	1.28704e-015	1.95032e-015	5.36391e-015	4.95126e-015	1.28733e-014	1.7199e-014	9.15483e-015	1.12583e-014	6.67889e-015	1.61678e-016	2.83466e-015	-2.41944e-015	-7.65528e-016	1.08686e-014	2.36269e-014	1.88512e-014	1.9181e-014	2.44739e-014	1.74159e-014	1.4496e-014	8.3976e-015	2.88069e-015	1.29942e-014
1.73472e-015	-4.57026e-015	1.61497e-015	2.19881e-015	5.76191e-015	5.16341e-015	1.30115e-014	1.74819e-014	9.11576e-015	1.15449e-014	6.5667e-015	3.2122e-016	2.45193e-015	-2.22949e-015	-4.72982e-016	1.15789e-014	2.40895e-014	1.92797e-014	1.97242e-014	2.49375e-014	1.7765e-014	1.47365e-014	8.46022e-015	3.0974e-015	1.34259e-014
1.70673e-015	-4.01678e-015	1.93472e-015	2.41074e-015	6.12604e-015	5.35312e-015	1.31027e-014	1.77316e-014	9.08843e-015	1.1799e-014	6.44423e-015	4.74308e-016	2.0589e-015	-2.04511e-015	-1.92613e-016	1.22437e-014	2.45118e-014	1.96707e-014	2.02346e-014	2.53574e-014	1.80822e-014	1.49529e-014	8.52265e-015	3.32009e-015	1.38231e-014
1.63441e-015	-3.45836e-015	2.24451e-015	2.58434e-015	6.45443e-015	5.51991e-015	1.31453e-014	1.79483e-014	9.07136e-015	1.20182e-014	6.31057e-015	6.18397e-016	1.6573e-015	-1.86931e-015	7.33408e-017	1.28589e-014	2.48915e-014	2.00233e-014	2.0708e-014	2.5731e-014	1.83647e-014	1.51443e-014	8.58473e-015	3.5448e-015	1.41819e-014
1.5194e-015	-2.9002e-015	2.54203e-015	2.7179e-015	6.74588e-015	5.66252e-015	1.31376e-014	1.81321e-014	9.06277e-015	1.22001e-014	6.16468e-015	7.50505e-016	1.2493e-015	-1.70463e-015	3.23521e-016	1.34208e-014	2.52273e-014	2.0338e-014	2.11414e-014	2.60557e-014	1.86103e-014	1.53092e-014	8.64659e-015	3.7677e-015	1.44986e-014
1.36486e-015	-2.34738e-015	2.82553e-015	2.81128e-015	6.99902e-015	5.78014e-015	1.30793e-014	1.82826e-014	9.06107e-015	1.23433e-014	6.00529e-015	8.68503e-016	8.37184e-016	-1.55374e-015	5.55549e-016	1.39265e-014	2.55179e-014	2.06146e-014	2.15313e-014	2.63298e-014	1.88167e-014	1.54467e-014	8.70859e-015	3.98436e-015	1.47697e-014
1.1736e-015	-1.80589e-015	3.09343e-015	2.86394e-015	7.21312e-015	5.87213e-015	1.29695e-014	1.84e-014	9.06343e-015	1.24456e-014	5.8314e-015	9.69525e-016	4.22725e-016	-1.41953e-015	7.67389e-016	1.43734e-014	2.57615e-014	2.08534e-014	2.18756e-014	2.65507e-014	1.89825e-014	1.55556e-014	8.76971e-015	4.19131e-015	1.49929e-014
9.47418e-016	-1.2814e-015	3.34387e-015	2.87613e-015	7.38718e-015	5.93865e-015	1.28081e-014	1.8484e-014	9.06736e-015	1.25064e-014	5.64167e-015	1.05096e-015	7.51319e-018	-1.30371e-015	9.57924e-016	1.47593e-014	2.59576e-014	2.10544e-014	2.21719e-014	2.67171e-014	1.91076e-014	1.56356e-014	8.82961e-015	4.38408e-015	1.5166e-014
6.89379e-016	-7.79125e-016	3.57565e-015	2.84917e-015	7.52077e-015	5.97971e-015	1.25957e-014	1.8536e-014	9.07114e-015	1.25244e-014	5.43495e-015	1.11026e-015	-4.06839e-016	-1.20856e-015	1.12614e-015	1.50827e-014	2.61059e-014	2.12181e-014	2.24176e-014	2.68282e-014	1.91909e-014	1.56866e-014	8.88758e-015	4.5586e-015	1.52877e-014
4.0298e-016	-3.03802e-016	3.7879e-015	2.78369e-015	7.61514e-015	5.99548e-015	1.23334e-014	1.85568e-014	9.0723e-015	1.24986e-014	5.20959e-015	1.14444e-015	-8.19268e-016	-1.13622e-015	1.27046e-015	1.53424e-014	2.62049e-014	2.13452e-014	2.26105e-014	2.68835e-014	1.92319e-014	1.57076e-014	8.94283e-015	4.71134e-015	1.53567e-014
9.16582e-017	1.39599e-016	3.97905e-015	2.68078e-015	7.67023e-015	5.9856e-015	1.2022e-014	1.85463e-014	9.06842e-015	1.24282e-014	4.96426e-015	1.15192e-015	-1.22773e-015	-1.08833e-015	1.3896e-015	1.55363e-014	2.62543e-014	2.14363e-014	2.2749e-014	2.68825e-014	1.92306e-014	1.56987e-014	8.99439e-015	4.83858e-015	1.53714e-014
-2.41269e-016	5.46685e-016	4.14861e-015	2.5427e-015	7.68664e-015	5.95066e-015	1.16632e-014	1.85047e-014	9.05666e-015	1.23131e-014	4.69774e-015	1.13064e-015	-1.63047e-015	-1.06694e-015	1.48338e-015	1.56649e-014	2.62541e-014	2.14924e-014	2.28326e-014	2.68245e-014	1.91866e-014	1.56602e-014	9.04168e-015	4.93721e-015	1.53313e-014
-5.92283e-016	9.13797e-016	4.29606e-015	2.3718e-015	7.66529e-015	5.89192e-015	1.12594e-014	1.84333e-014	9.03429e-015	1.21536e-014	4.4096e-015	1.07897e-015	-2.02583e-015	-1.07276e-015	1.551e-015	1.57281e-014	2.62046e-014	2.15145e-014	2.28602e-014	2.671e-014	1.91008e-014	1.55923e-014	9.08397e-015	5.00471e-015	1.52364e-014
-9.57612e-016	1.23757e-015	4.42137e-015	2.17172e-015	7.60702e-015	5.8101e-015	1.08132e-014	1.83331e-014	8.99952e-015	1.195e-014	4.09935e-015	9.95444e-016	-2.41275e-015	-1.10644e-015	1.59227e-015	1.57262e-014	2.61064e-014	2.15024e-014	2.28316e-014	2.654e-014	1.89741e-014	1.54946e-014	9.12017e-015	5.03898e-015	1.50873e-014
-1.33395e-015	1.51441e-015	4.52393e-015	1.94547e-015	7.51303e-015	5.7055e-015	1.03274e-014	1.82052e-014	8.95086e-015	1.1703e-014	3.76723e-015	8.79679e-016	-2.78952e-015	-1.16813e-015	1.60748e-015	1.56603e-014	2.59603e-014	2.14579e-014	2.27466e-014	2.63157e-014	1.88076e-014	1.53674e-014	9.14943e-015	5.03826e-015	1.48851e-014
-1.71728e-015	1.7419e-015	4.60354e-015	1.69672e-015	7.38499e-015	5.57972e-015	9.80532e-015	1.80505e-014	8.8862e-015	1.14136e-014	3.41396e-015	7.31474e-016	-3.154e-015	-1.25761e-015	1.59729e-015	1.5532e-014	2.57678e-014	2.13829e-014	2.26054e-014	2.60384e-014	1.86026e-014	1.52115e-014	9.1708e-015	5.00054e-015	1.46306e-014
-2.10314e-015	1.91792e-015	4.66116e-015	1.42947e-015	7.22499e-015	5.43424e-015	9.25014e-015	1.78693e-014	8.80452e-015	1.10837e-014	3.04029e-015	5.50629e-016	-3.50452e-015	-1.37417e-015	1.56225e-015	1.53431e-014	2.55303e-014	2.12781e-014	2.2409e-014	2.571e-014	1.83612e-014	1.50278e-014	9.18282e-015	4.925e-015	1.43262e-014
-2.48783e-015	2.0406e-015	4.69672e-015	1.14777e-015	7.03516e-015	5.271e-015	8.66643e-015	1.76627e-014	8.70498e-015	1.07146e-014	2.6479e-015	3.382e-016	-3.83869e-015	-1.51686e-015	1.50366e-015	1.50968e-014	2.52497e-014	2.11447e-014	2.21587e-014	2.53324e-014	1.80852e-014	1.4817e-014	9.18398e-015	4.81065e-015	1.39743e-014
-2.86728e-015	2.10917e-015	4.71169e-015	8.56217e-016	6.81769e-015	5.09215e-015	8.05822e-015	1.74318e-014	8.58691e-015	1.03087e-014	2.23871e-015	9.58205e-017	-4.15432e-015	-1.68457e-015	1.42263e-015	1.47961e-014	2.49274e-014	2.09833e-014	2.18555e-014	2.49077e-014	1.77768e-014	1.45799e-014	9.17359e-015	4.65746e-015	1.3577e-014
-3.23779e-015	2.12344e-015	4.70718e-015	5.59709e-016	6.57476e-015	4.89932e-015	7.43089e-015	1.7177e-014	8.4496e-015	9.86791e-015	1.81469e-015	-1.74809e-016	-4.44925e-015	-1.87543e-015	1.32076e-015	1.44444e-014	2.45651e-014	2.07957e-014	2.15019e-014	2.44388e-014	1.74382e-014	1.43174e-014	9.15028e-015	4.46596e-015	1.31375e-014
-3.59558e-015	2.08343e-015	4.68446e-015	2.62617e-016	6.30897e-015	4.69533e-015	6.78954e-015	1.68999e-014	8.29353e-015	9.39502e-015	1.37914e-015	-4.71264e-016	-4.72103e-015	-2.08699e-015	1.19881e-015	1.40448e-014	2.41647e-014	2.05835e-014	2.10996e-014	2.39289e-014	1.70725e-014	1.40304e-014	9.11248e-015	4.23747e-015	1.26595e-014
-3.93698e-015	1.99025e-015	4.64461e-015	-3.12186e-017	6.02278e-015	4.48195e-015	6.13907e-015	1.66009e-014	8.11894e-015	8.8936e-015	9.34966e-016	-7.91215e-016	-4.96729e-015	-2.31716e-015	1.05836e-015	1.36016e-014	2.37284e-014	2.03477e-014	2.06513e-014	2.338e-014	1.66829e-014	1.37201e-014	9.05907e-015	3.97183e-015	1.21457e-014
-4.25889e-015	1.84559e-015	4.58904e-015	-3.17486e-016	5.71881e-015	4.2611e-015	5.48417e-015	1.62812e-014	7.92655e-015	8.36644e-015	4.86134e-016	-1.13089e-015	-5.18589e-015	-2.56319e-015	9.01589e-016	1.31195e-014	2.32584e-014	2.00892e-014	2.01598e-014	2.27956e-014	1.62722e-014	1.33875e-014	8.9889e-015	3.67037e-015	1.16002e-014
-4.55914e-015	1.65123e-015	4.51963e-015	-5.91821e-016	5.39947e-015	4.035e-015	4.83039e-015	1.59425e-014	7.71792e-015	7.81704e-015	3.69363e-017	-1.48605e-015	-5.37472e-015	-2.82249e-015	7.30467e-016	1.26028e-014	2.27577e-014	1.98099e-014	1.9628e-014	2.21793e-014	1.58433e-014	1.30335e-014	8.90097e-015	3.33472e-015	1.10278e-014
-4.8342e-015	1.40974e-015	4.43807e-015	-8.49498e-016	5.06738e-015	3.80617e-015	4.1827e-015	1.55864e-014	7.49487e-015	7.24914e-015	-4.0796e-016	-1.8523e-015	-5.53128e-015	-3.09221e-015	5.47092e-016	1.20563e-014	2.22288e-014	1.95112e-014	1.90595e-014	2.1534e-014	1.54e-014	1.26596e-014	8.79459e-015	2.9673e-015	1.04319e-014
-5.08119e-015	1.12356e-015	4.34626e-015	-1.08628e-015	4.72491e-015	3.57763e-015	3.54607e-015	1.52139e-014	7.25949e-015	6.66645e-015	-8.44287e-016	-2.225e-015	-5.65319e-015	-3.36874e-015	3.53757e-016	1.14837e-014	2.1674e-014	1.91938e-014	1.84584e-014	2.0863e-014	1.49454e-014	1.22677e-014	8.66887e-015	2.57071e-015	9.81616e-015
-5.29828e-015	7.95849e-016	4.24569e-015	-1.29801e-015	4.37445e-015	3.35184e-015	2.92561e-015	1.48267e-014	7.01431e-015	6.07282e-015	-1.26658e-015	-2.59884e-015	-5.73859e-015	-3.64838e-015	1.52679e-016	1.089e-014	2.10958e-014	1.88599e-014	1.78283e-014	2.017e-014	1.44823e-014	1.18594e-014	8.52258e-015	2.14778e-015	9.1854e-015
-5.48354e-015	4.30192e-016	4.13895e-015	-1.48151e-015	4.01869e-015	3.13054e-015	2.32641e-015	1.44261e-014	6.76134e-015	5.4727e-015	-1.66933e-015	-2.9687e-015	-5.78547e-015	-3.9273e-015	-5.43033e-017	1.02801e-014	2.0497e-014	1.85106e-014	1.71724e-014	1.94582e-014	1.40139e-014	1.14356e-014	8.35491e-015	1.7011e-015	8.54411e-015
-5.63483e-015	3.0605e-017	4.02808e-015	-1.6337e-015	3.65989e-015	2.91579e-015	1.75295e-015	1.40139e-014	6.50318e-015	4.86995e-015	-2.04754e-015	-3.32921e-015	-5.79121e-015	-4.20157e-015	-2.64544e-016	9.65847e-015	1.98801e-014	1.81468e-014	1.64954e-014	1.87307e-014	1.35433e-014	1.09973e-014	8.1652e-015	1.23405e-015	7.89642e-015
-5.75051e-015	-3.9821e-016	3.91517e-015	-1.75159e-015	3.29985e-015	2.71061e-015	1.20939e-015	1.35919e-014	6.2421e-015	4.26845e-015	-2.39614e-015	-3.67483e-015	-5.75396e-015	-4.46834e-015	-4.75769e-016	9.02969e-015	1.92476e-014	1.77699e-014	1.58016e-014	1.79913e-014	1.30733e-014	1.05459e-014	7.95276e-015	7.49778e-016	7.24592e-015
-5.82977e-015	-8.51473e-016	3.80133e-015	-1.8327e-015	2.94061e-015	2.51668e-015	6.9922e-016	1.31618e-014	5.98127e-015	3.67246e-015	-2.70919e-015	-3.99971e-015	-5.67243e-015	-4.72324e-015	-6.85763e-016	8.39769e-015	1.86022e-014	1.73804e-014	1.50952e-014	1.72429e-014	1.26063e-014	1.00827e-014	7.71705e-015	2.50831e-016	6.59693e-015
-5.87205e-015	-1.32506e-015	3.68883e-015	-1.87527e-015	2.58389e-015	2.33612e-015	2.26384e-016	1.27255e-014	5.72404e-015	3.08666e-015	-2.98132e-015	-4.29762e-015	-5.54516e-015	-4.96259e-015	-8.91951e-016	7.76746e-015	1.79464e-014	1.69797e-014	1.43795e-014	1.64886e-014	1.2145e-014	9.60878e-015	7.45808e-015	-2.59243e-016	5.95358e-015
-5.87759e-015	-1.81355e-015	3.57989e-015	-1.87812e-015	2.23107e-015	2.17006e-015	-2.06097e-016	1.22841e-014	5.47308e-015	2.51499e-015	-3.20756e-015	-4.56325e-015	-5.37115e-015	-5.18274e-015	-1.09244e-015	7.14357e-015	1.72823e-014	1.6569e-014	1.36586e-014	1.57317e-014	1.16917e-014	9.1251e-015	7.1755e-015	-7.76808e-016	5.31996e-015
-5.84627e-015	-2.31137e-015	3.47559e-015	-1.84044e-015	1.88291e-015	2.02034e-015	-5.95975e-016	1.1839e-014	5.23097e-015	1.96056e-015	-3.38341e-015	-4.79149e-015	-5.15017e-015	-5.38025e-015	-1.28574e-015	6.52982e-015	1.66126e-014	1.61488e-014	1.29365e-014	1.4974e-014	1.12483e-014	8.63318e-015	6.8694e-015	-1.29905e-015	4.69889e-015
-5.77816e-015	-2.81368e-015	3.37677e-015	-1.76148e-015	1.54125e-015	1.8881e-015	-9.41116e-016	1.13922e-014	5.00048e-015	1.4273e-015	-3.50519e-015	-4.97699e-015	-4.88203e-015	-5.5521e-015	-1.46998e-015	5.9296e-015	1.59403e-014	1.57204e-014	1.22172e-014	1.42182e-014	1.08163e-014	8.13488e-015	6.54009e-015	-1.82323e-015	4.09318e-015
-5.67372e-015	-3.31559e-015	3.28524e-015	-1.64142e-015	1.20829e-015	1.77408e-015	-1.23933e-015	1.0945e-014	4.78349e-015	9.18707e-016	-3.56861e-015	-5.11572e-015	-4.5667e-015	-5.69543e-015	-1.64375e-015	5.34604e-015	1.52676e-014	1.52841e-014	1.15044e-014	1.34667e-014	1.03971e-014	7.63138e-015	6.18821e-015	-2.34546e-015	3.50566e-015
-5.53434e-015	-3.81227e-015	3.20221e-015	-1.48112e-015	8.8403e-016	1.67965e-015	-1.4889e-015	1.04989e-014	4.58262e-015	4.37232e-016	-3.57043e-015	-5.20326e-015	-4.20494e-015	-5.80808e-015	-1.80566e-015	4.78271e-015	1.45975e-014	1.48406e-014	1.08011e-014	1.27214e-014	9.9921e-015	7.12305e-015	5.81431e-015	-2.86279e-015	2.93899e-015
-5.36116e-015	-4.2988e-015	3.12789e-015	-1.28214e-015	5.69092e-016	1.60461e-015	-1.6895e-015	1.0055e-014	4.39975e-015	-1.45842e-017	-3.50871e-015	-5.23598e-015	-3.7983e-015	-5.88816e-015	-1.95418e-015	4.24192e-015	1.3932e-014	1.43904e-014	1.01094e-014	1.1984e-014	9.60135e-015	6.61119e-015	5.4191e-015	-3.37289e-015	2.39512e-015
-5.15669e-015	-4.7705e-015	3.06317e-015	-1.04672e-015	2.63791e-016	1.54921e-015	-1.8412e-015	9.61455e-015	4.23569e-015	-4.34791e-016	-3.38205e-015	-5.21113e-015	-3.3483e-015	-5.93367e-015	-2.08871e-015	3.72556e-015	1.32722e-014	1.39348e-014	9.43223e-015	1.12563e-014	9.2246e-015	6.09653e-015	5.00333e-015	-3.8733e-015	1.87591e-015
-4.92309e-015	-5.22303e-015	3.00815e-015	-7.77291e-016	-3.15464e-017	1.51323e-015	-1.94512e-015	9.17846e-015	4.09096e-015	-8.21555e-016	-3.1901e-015	-5.12608e-015	-2.85689e-015	-5.94368e-015	-2.20834e-015	3.23532e-015	1.26201e-014	1.34739e-014	8.77169e-015	1.05396e-014	8.86153e-015	5.58015e-015	4.56896e-015	-4.36174e-015	1.38296e-015
-4.66251e-015	-5.65221e-015	2.96295e-015	-4.76629e-016	-3.16944e-016	1.49607e-015	-2.00327e-015	8.74685e-015	3.96606e-015	-1.17295e-015	-2.93295e-015	-4.97956e-015	-2.32674e-015	-5.91714e-015	-2.31255e-015	2.77339e-015	1.19776e-014	1.30073e-014	8.12972e-015	9.83568e-015	8.51109e-015	5.06328e-015	4.11752e-015	-4.83681e-015	9.17244e-016
-4.37741e-015	-6.05481e-015	2.92723e-015	-1.47987e-016	-5.92487e-016	1.497e-015	-2.01721e-015	8.32169e-015	3.8614e-015	-1.48813e-015	-2.61157e-015	-4.77061e-015	-1.76188e-015	-5.85437e-015	-2.40095e-015	2.34078e-015	1.13459e-014	1.2536e-014	7.5079e-015	9.14511e-015	8.1723e-015	4.54628e-015	3.65092e-015	-5.29672e-015	4.78908e-016
-4.071e-015	-6.42741e-015	2.90065e-015	2.04935e-016	-8.58207e-016	1.51438e-015	-1.98916e-015	7.90379e-015	3.77723e-015	-1.76707e-015	-2.22797e-015	-4.49912e-015	-1.16596e-015	-5.75502e-015	-2.4741e-015	1.93806e-015	1.07261e-014	1.20603e-014	6.90783e-015	8.46869e-015	7.84324e-015	4.0306e-015	3.17077e-015	-5.74018e-015	6.77857e-017
-3.74657e-015	-6.76718e-015	2.88222e-015	5.77764e-016	-1.11447e-015	1.54599e-015	-1.92227e-015	7.49295e-015	3.71213e-015	-2.00993e-015	-1.78519e-015	-4.16628e-015	-5.44089e-016	-5.6191e-015	-2.53233e-015	1.56484e-015	1.01192e-014	1.15804e-014	6.33011e-015	7.80743e-015	7.5219e-015	3.51654e-015	2.67948e-015	-6.16587e-015	-3.16187e-016
-3.40683e-015	-7.07165e-015	2.87085e-015	9.65183e-016	-1.36168e-015	1.58978e-015	-1.81999e-015	7.0887e-015	3.66405e-015	-2.21676e-015	-1.2872e-015	-3.7736e-015	9.91013e-017	-5.44826e-015	-2.57521e-015	1.22056e-015	9.52537e-015	1.10963e-014	5.77496e-015	7.16153e-015	7.20718e-015	3.00477e-015	2.1793e-015	-6.57289e-015	-6.73685e-016
-3.05538e-015	-7.33843e-015	2.86531e-015	1.36275e-015	-1.60085e-015	1.64295e-015	-1.68677e-015	6.69149e-015	3.6303e-015	-2.38858e-015	-7.38697e-016	-3.32401e-015	7.5846e-016	-5.24376e-015	-2.60413e-015	9.05179e-016	8.94589e-015	1.06082e-014	5.24284e-015	6.53134e-015	6.89651e-015	2.49654e-015	1.6727e-015	-6.96026e-015	-1.00516e-015
-2.69544e-015	-7.56632e-015	2.86463e-015	1.76518e-015	-1.83232e-015	1.70329e-015	-1.52724e-015	6.30085e-015	3.6087e-015	-2.52656e-015	-1.45135e-016	-2.82061e-015	1.42811e-015	-5.00791e-015	-2.62036e-015	6.17118e-016	8.38063e-015	1.01157e-014	4.73336e-015	5.91797e-015	6.58625e-015	1.99212e-015	1.16251e-015	-7.3278e-015	-1.31223e-015
-2.33094e-015	-7.75464e-015	2.86654e-015	2.16717e-015	-2.05734e-015	1.76817e-015	-1.34572e-015	5.91622e-015	3.59667e-015	-2.63268e-015	4.87157e-016	-2.26687e-015	2.10197e-015	-4.74309e-015	-2.62539e-015	3.55143e-016	7.83048e-015	9.61913e-015	4.24673e-015	5.3215e-015	6.27373e-015	1.49187e-015	6.51179e-016	-7.67572e-015	-1.59623e-015
-1.96528e-015	-7.90237e-015	2.86953e-015	2.56393e-015	-2.27648e-015	1.83489e-015	-1.14719e-015	5.53679e-015	3.59099e-015	-2.70868e-015	1.15152e-015	-1.66773e-015	2.77445e-015	-4.45169e-015	-2.62005e-015	1.1754e-016	7.2956e-015	9.1179e-015	3.78186e-015	4.74194e-015	5.95635e-015	9.96578e-016	1.41614e-016	-8.00437e-015	-1.85923e-015
-1.60183e-015	-8.0088e-015	2.8712e-015	2.94969e-015	-2.49075e-015	1.89982e-015	-9.37317e-016	5.16227e-015	3.58804e-015	-2.75699e-015	1.84046e-015	-1.02861e-015	3.43917e-015	-4.13728e-015	-2.60567e-015	-9.6924e-017	6.776e-015	8.6124e-015	3.3381e-015	4.17927e-015	5.63043e-015	5.06682e-016	-3.63342e-016	-8.31416e-015	-2.10353e-015
-1.24336e-015	-8.07444e-015	2.87029e-015	3.31934e-015	-2.70028e-015	1.95988e-015	-7.21355e-016	4.79226e-015	3.58423e-015	-2.7803e-015	2.54624e-015	-3.55075e-016	4.08954e-015	-3.80367e-015	-2.5834e-015	-2.90643e-016	6.27105e-015	8.10263e-015	2.91441e-015	3.63367e-015	5.29292e-015	2.32412e-017	-8.60884e-016	-8.60494e-015	-2.33014e-015
-8.92914e-016	-8.0999e-015	2.86496e-015	3.66752e-015	-2.90537e-015	2.01239e-015	-5.04517e-016	4.42525e-015	3.57624e-015	-2.78122e-015	3.26126e-015	3.47025e-016	4.71986e-015	-3.45409e-015	-2.55506e-015	-4.65213e-016	5.78133e-015	7.58953e-015	2.50949e-015	3.10568e-015	4.94078e-015	-4.52436e-016	-1.3481e-015	-8.87771e-015	-2.54122e-015
-5.53636e-016	-8.08627e-015	2.854e-015	3.98991e-015	-3.10661e-015	2.05422e-015	-2.92172e-016	4.06057e-015	3.56061e-015	-2.76295e-015	3.97759e-015	1.07157e-015	5.32431e-015	-3.09276e-015	-2.52223e-015	-6.22617e-016	5.30624e-015	7.07354e-015	2.12309e-015	2.59541e-015	4.57201e-015	-9.19497e-016	-1.8219e-015	-9.13269e-015	-2.73924e-015
-2.28141e-016	-8.03446e-015	2.83558e-015	4.28223e-015	-3.30403e-015	2.08179e-015	-8.87999e-017	3.69753e-015	3.53342e-015	-2.72822e-015	4.68627e-015	1.81205e-015	5.89697e-015	-2.72371e-015	-2.48684e-015	-7.65193e-016	4.84522e-015	6.55454e-015	1.75403e-015	2.10363e-015	4.18376e-015	-1.37737e-015	-2.27907e-015	-9.37083e-015	-2.92637e-015
8.09759e-017	-7.94591e-015	2.8078e-015	4.54058e-015	-3.49774e-015	2.09185e-015	1.00744e-016	3.33491e-015	3.49099e-015	-2.67993e-015	5.37926e-015	2.56127e-015	6.43206e-015	-2.3509e-015	-2.45015e-015	-8.95219e-016	4.39721e-015	6.03304e-015	1.40079e-015	1.63087e-015	3.77333e-015	-1.82519e-015	-2.71674e-015	-9.5933e-015	-3.10496e-015
3.72013e-016	-7.82326e-015	2.76931e-015	4.76126e-015	-3.68836e-015	2.08137e-015	2.71333e-016	2.97176e-015	3.42914e-015	-2.62184e-015	6.04844e-015	3.31267e-015	6.92427e-015	-1.97828e-015	-2.41342e-015	-1.0153e-015	3.96103e-015	5.50967e-015	1.06183e-015	1.17722e-015	3.338e-015	-2.26216e-015	-3.13221e-015	-9.80085e-015	-3.27689e-015
6.429e-016	-7.66866e-015	2.71917e-015	4.94071e-015	-3.87486e-015	2.04844e-015	4.176e-016	2.60711e-015	3.34422e-015	-2.557e-015	6.6857e-015	4.05921e-015	7.36887e-015	-1.61062e-015	-2.37868e-015	-1.12773e-015	3.53627e-015	4.98499e-015	7.35915e-016	7.43159e-016	2.87587e-015	-2.68747e-015	-3.52287e-015	-9.99372e-015	-3.44441e-015
8.9247e-016	-7.48457e-015	2.65606e-015	5.07643e-015	-4.05697e-015	1.99058e-015	5.35497e-016	2.23984e-015	3.23321e-015	-2.48846e-015	7.28346e-015	4.79404e-015	7.76122e-015	-1.25163e-015	-2.34701e-015	-1.23467e-015	3.12223e-015	4.45967e-015	4.216e-016	3.30445e-016	2.38539e-015	-3.10008e-015	-3.88637e-015	-1.01728e-014	-3.60934e-015
1.12003e-015	-7.27319e-015	2.57947e-015	5.16631e-015	-4.23477e-015	1.90517e-015	6.21864e-016	1.86889e-015	3.09314e-015	-2.41972e-015	7.8347e-015	5.51107e-015	8.09797e-015	-9.0532e-016	-2.31988e-015	-1.33878e-015	2.7176e-015	3.93435e-015	1.18009e-016	-6.06911e-017	1.86544e-015	-3.49956e-015	-4.21985e-015	-1.03384e-014	-3.7732e-015
1.32534e-015	-7.03736e-015	2.48803e-015	5.20914e-015	-4.40798e-015	1.79035e-015	6.73643e-016	1.49316e-015	2.92159e-015	-2.35394e-015	8.33341e-015	6.20438e-015	8.37588e-015	-5.75716e-016	-2.29844e-015	-1.44174e-015	2.32124e-015	3.4094e-015	-1.75918e-016	-4.30433e-016	1.31548e-015	-3.88485e-015	-4.5211e-015	-1.0491e-014	-3.93759e-015
1.50817e-015	-6.77994e-015	2.38172e-015	5.20398e-015	-4.57593e-015	1.64506e-015	6.88179e-016	1.11166e-015	2.71727e-015	-2.29351e-015	8.77362e-015	6.86826e-015	8.59265e-015	-2.67159e-016	-2.28336e-015	-1.5455e-015	1.93224e-015	2.8859e-015	-4.60492e-016	-7.78127e-016	7.347e-016	-4.2548e-015	-4.78829e-015	-1.06318e-014	-4.10388e-015
1.66886e-015	-6.50345e-015	2.26059e-015	5.15095e-015	-4.73689e-015	1.46856e-015	6.62888e-016	7.24397e-016	2.47843e-015	-2.2409e-015	9.15093e-015	7.49759e-015	8.74687e-015	1.79632e-017	-2.27585e-015	-1.6512e-015	1.54955e-015	2.36472e-015	-7.36767e-016	-1.10265e-015	1.23349e-016	-4.60914e-015	-5.01951e-015	-1.07615e-014	-4.27304e-015
1.80853e-015	-6.21031e-015	2.1246e-015	5.05105e-015	-4.89006e-015	1.26009e-015	5.9661e-016	3.3085e-016	2.20387e-015	-2.19829e-015	9.46111e-015	8.08742e-015	8.83785e-015	2.76321e-016	-2.27682e-015	-1.76002e-015	1.17205e-015	1.84772e-015	-1.00497e-015	-1.40269e-015	-5.17905e-016	-4.94686e-015	-5.21324e-015	-1.088e-014	-4.44579e-015
1.92886e-015	-5.90348e-015	1.97432e-015	4.90532e-015	-5.03461e-015	1.01996e-015	4.88615e-016	-6.9053e-017	1.89356e-015	-2.1678e-015	9.70153e-015	8.6338e-015	8.86595e-015	5.04822e-016	-2.28646e-015	-1.87293e-015	7.99504e-016	1.33656e-015	-1.26516e-015	-1.67692e-015	-1.18753e-015	-5.26697e-015	-5.36851e-015	-1.09879e-014	-4.62224e-015
2.03158e-015	-5.58627e-015	1.81082e-015	4.71526e-015	-5.16906e-015	7.48785e-016	3.38403e-016	-4.7488e-016	1.54791e-015	-2.15085e-015	9.87028e-015	9.1336e-015	8.8326e-015	7.01008e-016	-2.30505e-015	-1.9911e-015	4.31048e-016	8.32508e-016	-1.5183e-015	-1.92521e-015	-1.88425e-015	-5.5691e-015	-5.485e-015	-1.10853e-014	-4.80235e-015
2.11907e-015	-5.26119e-015	1.6349e-015	4.48339e-015	-5.29244e-015	4.4776e-016	1.46758e-016	-8.86067e-016	1.168e-015	-2.14862e-015	9.96652e-015	9.58483e-015	8.73964e-015	8.62941e-016	-2.33263e-015	-2.11507e-015	6.537e-017	3.36908e-016	-1.76388e-015	-2.14719e-015	-2.60613e-015	-5.85257e-015	-5.56174e-015	-1.11724e-014	-4.98582e-015
2.19326e-015	-4.93076e-015	1.44847e-015	4.21298e-015	-5.40421e-015	1.18603e-016	-8.52052e-017	-1.30287e-015	7.55944e-016	-2.1615e-015	9.99068e-015	9.98558e-015	8.58946e-015	9.89482e-016	-2.36922e-015	-2.24504e-015	-2.98087e-016	-1.48729e-016	-2.00082e-015	-2.3421e-015	-3.35021e-015	-6.11725e-015	-5.59844e-015	-1.12489e-014	-5.17199e-015
2.25699e-015	-4.59689e-015	1.25244e-015	3.90734e-015	-5.50227e-015	-2.36474e-016	-3.55782e-016	-1.72398e-015	3.1403e-016	-2.18923e-015	9.94367e-015	1.03344e-014	8.38508e-015	1.07944e-015	-2.41381e-015	-2.38066e-015	-6.60053e-016	-6.22241e-016	-2.22865e-015	-2.50921e-015	-4.11344e-015	-6.36206e-015	-5.59525e-015	-1.13143e-014	-5.35989e-015
2.31341e-015	-4.26134e-015	1.04879e-015	3.57076e-015	-5.58542e-015	-6.1496e-016	-6.62377e-016	-2.1477e-015	-1.54169e-016	-2.23232e-015	9.8285e-015	1.06309e-014	8.13078e-015	1.13277e-015	-2.46588e-015	-2.52175e-015	-1.021e-015	-1.08247e-015	-2.44714e-015	-2.6477e-015	-4.89166e-015	-6.5867e-015	-5.55241e-015	-1.13685e-014	-5.54838e-015
2.36551e-015	-3.92606e-015	8.39987e-016	3.20784e-015	-5.65241e-015	-1.01408e-015	-1.00175e-015	-2.57338e-015	-6.45514e-016	-2.29036e-015	9.64872e-015	1.08756e-014	7.83197e-015	1.14876e-015	-2.52415e-015	-2.66793e-015	-1.38017e-015	-1.52726e-015	-2.6548e-015	-2.75667e-015	-5.68082e-015	-6.79097e-015	-5.47084e-015	-1.14112e-014	-5.73618e-015
2.41648e-015	-3.59304e-015	6.28165e-016	2.82407e-015	-5.7015e-015	-1.43024e-015	-1.36951e-015	-2.99899e-015	-1.15613e-015	-2.36255e-015	9.40925e-015	1.10699e-014	7.49411e-015	1.12765e-015	-2.58809e-015	-2.81784e-015	-1.73799e-015	-1.95443e-015	-2.85075e-015	-2.83612e-015	-6.4766e-015	-6.97452e-015	-5.35178e-015	-1.14423e-014	-5.92162e-015
2.46919e-015	-3.26463e-015	4.16323e-016	2.42514e-015	-5.73138e-015	-1.85926e-015	-1.7615e-015	-3.42304e-015	-1.68127e-015	-2.44793e-015	9.11566e-015	1.12162e-014	7.12334e-015	1.07037e-015	-2.65622e-015	-2.97032e-015	-2.09443e-015	-2.36266e-015	-3.03396e-015	-2.88534e-015	-7.27427e-015	-7.1368e-015	-5.1967e-015	-1.14618e-014	-6.10252e-015
2.52748e-015	-2.94239e-015	2.06654e-016	2.01682e-015	-5.74104e-015	-2.29657e-015	-2.17287e-015	-3.84266e-015	-2.21546e-015	-2.54465e-015	8.77452e-015	1.13172e-014	6.72664e-015	9.78107e-016	-2.72671e-015	-3.12421e-015	-2.44994e-015	-2.74997e-015	-3.20329e-015	-2.90432e-015	-8.06905e-015	-7.27797e-015	-5.00761e-015	-1.14692e-014	-6.27608e-015
2.5949e-015	-2.62685e-015	1.80743e-018	1.60465e-015	-5.72988e-015	-2.73811e-015	-2.59845e-015	-4.25534e-015	-2.75319e-015	-2.65068e-015	8.39236e-015	1.13764e-014	6.31077e-015	8.53376e-016	-2.79865e-015	-3.27793e-015	-2.80485e-015	-3.1142e-015	-3.35711e-015	-2.8937e-015	-8.85589e-015	-7.39859e-015	-4.78698e-015	-1.14638e-014	-6.43991e-015
2.6743e-015	-2.31894e-015	-1.95379e-016	1.19433e-015	-5.69731e-015	-3.17974e-015	-3.03305e-015	-4.65885e-015	-3.28922e-015	-2.76389e-015	7.97678e-015	1.13972e-014	5.88286e-015	6.97247e-016	-2.87044e-015	-3.42913e-015	-3.1583e-015	-3.45304e-015	-3.49367e-015	-2.85455e-015	-9.62931e-015	-7.49831e-015	-4.53735e-015	-1.14452e-014	-6.5917e-015
2.76882e-015	-2.0198e-015	-3.82333e-016	7.92629e-016	-5.64272e-015	-3.61622e-015	-3.47085e-015	-5.05089e-015	-3.8175e-015	-2.88201e-015	7.53625e-015	1.13837e-014	5.44988e-015	5.12545e-016	-2.94032e-015	-3.5767e-015	-3.5092e-015	-3.76462e-015	-3.6116e-015	-2.78806e-015	-1.03833e-014	-7.57709e-015	-4.26131e-015	-1.14126e-014	-6.72925e-015
2.88134e-015	-1.73058e-015	-5.56559e-016	4.05574e-016	-5.5661e-015	-4.04271e-015	-3.90504e-015	-5.42947e-015	-4.33236e-015	-3.00285e-015	7.07982e-015	1.13406e-014	5.01976e-015	3.02199e-016	-3.0059e-015	-3.71848e-015	-3.85667e-015	-4.04763e-015	-3.71016e-015	-2.69418e-015	-1.11129e-014	-7.63606e-015	-3.96158e-015	-1.13654e-014	-6.85029e-015
3.01465e-015	-1.45196e-015	-7.14191e-016	3.89621e-017	-5.46657e-015	-4.45394e-015	-4.32894e-015	-5.7916e-015	-4.82777e-015	-3.12379e-015	6.61612e-015	1.12735e-014	4.6001e-015	6.90859e-017	-3.06554e-015	-3.85211e-015	-4.19914e-015	-4.30037e-015	-3.78755e-015	-2.57474e-015	-1.18128e-014	-7.676e-015	-3.64148e-015	-1.13041e-014	-6.95257e-015
3.17085e-015	-1.18414e-015	-8.52226e-016	-3.01282e-016	-5.34397e-015	-4.84518e-015	-4.73685e-015	-6.13489e-015	-5.29738e-015	-3.24219e-015	6.15406e-015	1.1187e-014	4.19901e-015	-1.83442e-016	-3.11784e-015	-3.97583e-015	-4.53536e-015	-4.52167e-015	-3.84295e-015	-2.43162e-015	-1.24779e-014	-7.69794e-015	-3.30471e-015	-1.12283e-014	-7.03383e-015
3.35195e-015	-9.27953e-016	-9.68435e-016	-6.09665e-016	-5.19864e-015	-5.21114e-015	-5.12235e-015	-6.45719e-015	-5.73655e-015	-3.35528e-015	5.70277e-015	1.10865e-014	3.82353e-015	-4.51192e-016	-3.16031e-015	-4.08801e-015	-4.86442e-015	-4.71054e-015	-3.87502e-015	-2.26689e-015	-1.31033e-014	-7.70267e-015	-2.95465e-015	-1.11376e-014	-7.09184e-015
3.55902e-015	-6.83539e-016	-1.06078e-015	-8.8087e-016	-5.03089e-015	-5.54666e-015	-5.48014e-015	-6.75538e-015	-6.13971e-015	-3.46053e-015	5.27062e-015	1.09772e-014	3.48019e-015	-7.30556e-016	-3.19151e-015	-4.1865e-015	-5.18453e-015	-4.86634e-015	-3.88347e-015	-2.0827e-015	-1.36838e-014	-7.69131e-015	-2.59474e-015	-1.10331e-014	-7.125e-015
3.79327e-015	-4.51008e-016	-1.12655e-015	-1.11006e-015	-4.84123e-015	-5.84791e-015	-5.80476e-015	-7.02683e-015	-6.50173e-015	-3.55533e-015	4.86583e-015	1.08639e-014	3.17508e-015	-1.01803e-015	-3.20982e-015	-4.2696e-015	-5.49475e-015	-4.98811e-015	-3.8678e-015	-1.88116e-015	-1.42148e-014	-7.66528e-015	-2.22918e-015	-1.0915e-014	-7.1316e-015
4.05475e-015	-2.3022e-016	-1.16454e-015	-1.29311e-015	-4.63123e-015	-6.11143e-015	-6.09134e-015	-7.27045e-015	-6.81761e-015	-3.63765e-015	4.49602e-015	1.07514e-014	2.91382e-015	-1.30979e-015	-3.21359e-015	-4.33611e-015	-5.79345e-015	-5.07604e-015	-3.82767e-015	-1.66493e-015	-1.46925e-014	-7.62578e-015	-1.86142e-015	-1.07836e-014	-7.11054e-015
4.34334e-015	-2.17878e-017	-1.17289e-015	-1.42692e-015	-4.40224e-015	-6.33316e-015	-6.33503e-015	-7.48472e-015	-7.08447e-015	-3.70548e-015	4.16834e-015	1.06443e-014	2.70123e-015	-1.60156e-015	-3.20154e-015	-4.38459e-015	-6.07967e-015	-5.12961e-015	-3.76328e-015	-1.43756e-015	-1.51135e-014	-7.57367e-015	-1.49523e-015	-1.06392e-014	-7.06082e-015
4.65835e-015	1.74641e-016	-1.15162e-015	-1.50874e-015	-4.15598e-015	-6.50959e-015	-6.53158e-015	-7.66765e-015	-7.29901e-015	-3.75707e-015	3.88931e-015	1.05468e-014	2.54179e-015	-1.89003e-015	-3.17231e-015	-4.41414e-015	-6.35208e-015	-5.14899e-015	-3.67477e-015	-1.2024e-015	-1.54752e-014	-7.51077e-015	-1.13444e-015	-1.04827e-014	-6.98183e-015
4.99939e-015	3.5917e-016	-1.09962e-015	-1.53594e-015	-3.8939e-015	-6.63813e-015	-6.67817e-015	-7.81833e-015	-7.45786e-015	-3.79107e-015	3.66444e-015	1.04629e-014	2.43904e-015	-2.17126e-015	-3.12534e-015	-4.42452e-015	-6.60877e-015	-5.13478e-015	-3.56259e-015	-9.63384e-016	-1.57745e-014	-7.43863e-015	-7.82437e-016	-1.03151e-014	-6.87287e-015
5.36448e-015	5.31585e-016	-1.01651e-015	-1.50683e-015	-3.61831e-015	-6.71699e-015	-6.77164e-015	-7.93633e-015	-7.55953e-015	-3.80627e-015	3.49796e-015	1.03957e-014	2.39566e-015	-2.44184e-015	-3.05923e-015	-4.41474e-015	-6.84856e-015	-5.08769e-015	-3.42758e-015	-7.24294e-016	-1.6009e-014	-7.35962e-015	-4.42937e-016	-1.0138e-014	-6.73433e-015
5.75156e-015	6.91232e-016	-9.01788e-016	-1.42016e-015	-3.33138e-015	-6.74431e-015	-6.80967e-015	-8.02128e-015	-7.60326e-015	-3.80168e-015	3.39353e-015	1.03478e-014	2.41375e-015	-2.69848e-015	-2.97371e-015	-4.38415e-015	-7.07111e-015	-5.00893e-015	-3.27095e-015	-4.88455e-016	-1.61779e-014	-7.27518e-015	-1.18669e-016	-9.95247e-015	-6.56755e-015
6.15871e-015	8.38274e-016	-7.5564e-016	-1.27572e-015	-3.03529e-015	-6.71967e-015	-6.79145e-015	-8.07325e-015	-7.58934e-015	-3.77696e-015	3.35339e-015	1.03217e-014	2.49415e-015	-2.93796e-015	-2.86891e-015	-4.3331e-015	-7.2743e-015	-4.89997e-015	-3.09413e-015	-2.59451e-016	-1.62804e-014	-7.18717e-015	1.86729e-016	-9.7603e-015	-6.37359e-015
6.58328e-015	9.72655e-016	-5.78745e-016	-1.07447e-015	-2.73211e-015	-6.64339e-015	-6.71663e-015	-8.0928e-015	-7.51837e-015	-3.73298e-015	3.37886e-015	1.03182e-014	2.63653e-015	-3.15708e-015	-2.745e-015	-4.26208e-015	-7.45673e-015	-4.76304e-015	-2.89955e-015	-4.15055e-017	-1.63173e-014	-7.09748e-015	4.70154e-016	-9.56309e-015	-6.15425e-015
7.02153e-015	1.09406e-015	-3.72415e-016	-8.17243e-016	-2.42518e-015	-6.51504e-015	-6.58627e-015	-8.08125e-015	-7.3915e-015	-3.67021e-015	3.47021e-015	1.03379e-014	2.83959e-015	-3.35335e-015	-2.60187e-015	-4.17172e-015	-7.61734e-015	-4.60038e-015	-2.68993e-015	1.61731e-016	-1.62889e-014	-7.00799e-015	7.29188e-016	-9.36222e-015	-5.91165e-015
7.4692e-015	1.20251e-015	-1.37777e-016	-5.05776e-016	-2.11785e-015	-6.33614e-015	-6.40153e-015	-8.03991e-015	-7.21118e-015	-3.59046e-015	3.62653e-015	1.03812e-014	3.10161e-015	-3.52499e-015	-2.43991e-015	-4.06355e-015	-7.7555e-015	-4.41492e-015	-2.46766e-015	3.462e-016	-1.61967e-014	-6.92055e-015	9.61386e-016	-9.16004e-015	-5.64906e-015
7.92194e-015	1.29784e-015	1.23681e-016	-1.42881e-016	-1.8132e-015	-6.10863e-015	-6.1644e-015	-7.97091e-015	-6.98186e-015	-3.49541e-015	3.84483e-015	1.04474e-014	3.4199e-015	-3.66983e-015	-2.26049e-015	-3.9395e-015	-7.87032e-015	-4.20895e-015	-2.23582e-015	5.08395e-016	-1.60431e-014	-6.83684e-015	1.16464e-015	-8.95895e-015	-5.36945e-015
8.37483e-015	1.37978e-015	4.09398e-016	2.67796e-016	-1.51451e-015	-5.83532e-015	-5.87821e-015	-7.87701e-015	-6.70796e-015	-3.38748e-015	4.1219e-015	1.05352e-014	3.79089e-015	-3.78692e-015	-2.06483e-015	-3.80155e-015	-7.96152e-015	-3.98539e-015	-1.99782e-015	6.44547e-016	-1.58304e-014	-6.75914e-015	1.33748e-015	-8.76114e-015	-5.07683e-015
8.82357e-015	1.44783e-015	7.168e-016	7.21362e-016	-1.22485e-015	-5.51966e-015	-5.54748e-015	-7.75973e-015	-6.39442e-015	-3.26926e-015	4.45386e-015	1.06426e-014	4.21022e-015	-3.87542e-015	-1.85394e-015	-3.65198e-015	-8.02879e-015	-3.74791e-015	-1.75719e-015	7.5175e-016	-1.55627e-014	-6.68867e-015	1.47838e-015	-8.56866e-015	-4.775e-015
9.26395e-015	1.5019e-015	1.04302e-015	1.21358e-015	-9.46777e-016	-5.16487e-015	-5.17593e-015	-7.62325e-015	-6.04739e-015	-3.14338e-015	4.8347e-015	1.07671e-014	4.67335e-015	-3.93479e-015	-1.62984e-015	-3.49403e-015	-8.07189e-015	-3.50014e-015	-1.51693e-015	8.26555e-016	-1.52437e-014	-6.62733e-015	1.58703e-015	-8.38417e-015	-4.4678e-015
9.69153e-015	1.5421e-015	1.38518e-015	1.74025e-015	-6.83182e-016	-4.77502e-015	-4.7685e-015	-7.47073e-015	-5.67299e-015	-3.01305e-015	5.2587e-015	1.09057e-014	5.17537e-015	-3.96488e-015	-1.39489e-015	-3.33068e-015	-8.09072e-015	-3.24525e-015	-1.28082e-015	8.66541e-016	-1.48775e-014	-6.57615e-015	1.66249e-015	-8.2096e-015	-4.15921e-015
1.0101e-014	1.56775e-015	1.74027e-015	2.2956e-015	-4.36742e-016	-4.35545e-015	-4.33158e-015	-7.30617e-015	-5.27806e-015	-2.88184e-015	5.71925e-015	1.10552e-014	5.70955e-015	-3.96616e-015	-1.15081e-015	-3.16424e-015	-8.08608e-015	-2.98687e-015	-1.05278e-015	8.69226e-016	-1.44695e-014	-6.53589e-015	1.70458e-015	-8.04706e-015	-3.85413e-015
1.04878e-014	1.57905e-015	2.10465e-015	2.87328e-015	-2.10377e-016	-3.91149e-015	-3.87166e-015	-7.13317e-015	-4.86982e-015	-2.75352e-015	6.20817e-015	1.12119e-014	6.26952e-015	-3.93916e-015	-8.99925e-016	-2.99809e-015	-8.05791e-015	-2.72934e-015	-8.36925e-016	8.33037e-016	-1.40249e-014	-6.50863e-015	1.71407e-015	-7.8987e-015	-3.55743e-015
1.08473e-014	1.57564e-015	2.47468e-015	3.46732e-015	-6.13973e-018	-3.44886e-015	-3.39558e-015	-6.95603e-015	-4.45564e-015	-2.63209e-015	6.71715e-015	1.13715e-014	6.84934e-015	-3.88577e-015	-6.45056e-016	-2.83522e-015	-8.0067e-015	-2.47614e-015	-6.37204e-016	7.56298e-016	-1.3549e-014	-6.49554e-015	1.69172e-015	-7.76619e-015	-3.27367e-015
1.11754e-014	1.55761e-015	2.84633e-015	4.07152e-015	1.7282e-016	-2.97333e-015	-2.91147e-015	-6.77866e-015	-4.04408e-015	-2.52146e-015	7.23796e-015	1.15298e-014	7.44193e-015	-3.80728e-015	-3.89379e-016	-2.67928e-015	-7.93397e-015	-2.23104e-015	-4.57846e-016	6.38058e-016	-1.30481e-014	-6.49741e-015	1.63844e-015	-7.65057e-015	-3.00813e-015
1.14682e-014	1.52499e-015	3.21579e-015	4.67928e-015	3.25213e-016	-2.49165e-015	-2.42692e-015	-6.6058e-015	-3.64241e-015	-2.42551e-015	7.76121e-015	1.16825e-014	8.04034e-015	-3.70509e-015	-1.35622e-016	-2.5339e-015	-7.84042e-015	-1.99848e-015	-3.02226e-016	4.76928e-016	-1.25291e-014	-6.51437e-015	1.55598e-015	-7.55352e-015	-2.76611e-015
1.17224e-014	1.47786e-015	3.57973e-015	5.28424e-015	4.48999e-016	-2.00927e-015	-1.95006e-015	-6.44123e-015	-3.25897e-015	-2.34883e-015	8.27777e-015	1.1825e-014	8.63784e-015	-3.58135e-015	1.13938e-016	-2.40304e-015	-7.72801e-015	-1.7822e-015	-1.74125e-016	2.72894e-016	-1.19985e-014	-6.54704e-015	1.4467e-015	-7.47599e-015	-2.55184e-015
1.19346e-014	1.41607e-015	3.93411e-015	5.88013e-015	5.42074e-016	-1.53294e-015	-1.48917e-015	-6.28993e-015	-2.90217e-015	-2.29564e-015	8.77876e-015	1.19532e-014	9.22732e-015	-3.43867e-015	3.56546e-016	-2.29e-015	-7.59879e-015	-1.58607e-015	-7.70663e-017	2.64696e-017	-1.1462e-014	-6.59602e-015	1.31282e-015	-7.41895e-015	-2.36919e-015
1.21022e-014	1.33997e-015	4.27534e-015	6.4599e-015	6.03369e-016	-1.06854e-015	-1.05247e-015	-6.15675e-015	-2.5793e-015	-2.2696e-015	9.25534e-015	1.20624e-014	9.80254e-015	-3.28025e-015	5.88607e-016	-2.19827e-015	-7.45443e-015	-1.41343e-015	-1.52176e-017	-2.60762e-016	-1.09268e-014	-6.66154e-015	1.1569e-015	-7.38332e-015	-2.22232e-015
1.22229e-014	1.2495e-015	4.60027e-015	7.01719e-015	6.31797e-016	-6.21988e-016	-6.4742e-016	-6.04583e-015	-2.29769e-015	-2.27409e-015	9.69866e-015	1.21487e-014	1.03574e-014	-3.10939e-015	8.07058e-016	-2.13136e-015	-7.29729e-015	-1.26725e-015	8.51743e-018	-5.87943e-016	-1.03995e-014	-6.74304e-015	9.82236e-016	-7.36988e-015	-2.11518e-015
1.22948e-014	1.14565e-015	4.90538e-015	7.54615e-015	6.26477e-016	-1.99004e-016	-2.81364e-016	-5.96041e-015	-2.0648e-015	-2.31307e-015	1.01011e-014	1.22083e-014	1.08855e-014	-2.92857e-015	1.00914e-015	-2.09279e-015	-7.12894e-015	-1.15076e-015	-8.28819e-018	-9.53861e-016	-9.88592e-015	-6.84036e-015	7.91568e-016	-7.3788e-015	-2.05119e-015
1.23164e-014	1.02911e-015	5.18768e-015	8.04107e-015	5.87349e-016	1.94622e-016	3.82267e-017	-5.90509e-015	-1.8873e-015	-2.39004e-015	1.04551e-014	1.22386e-014	1.1382e-014	-2.74112e-015	1.19179e-015	-2.08582e-015	-6.95191e-015	-1.06649e-015	-6.87449e-017	-1.35635e-015	-9.39199e-015	-6.95284e-015	5.88245e-016	-7.40955e-015	-2.03276e-015
1.22877e-014	9.01316e-016	5.44389e-015	8.49734e-015	5.15006e-016	5.52918e-016	3.04103e-016	-5.88284e-015	-1.77131e-015	-2.50732e-015	1.07532e-014	1.22366e-014	1.18434e-014	-2.5503e-015	1.35298e-015	-2.11239e-015	-6.76842e-015	-1.01676e-015	-1.75109e-016	-1.79219e-015	-8.92422e-015	-7.08013e-015	3.75877e-016	-7.46201e-015	-2.06249e-015
1.22092e-014	7.63911e-016	5.67115e-015	8.91054e-015	4.0935e-016	8.72101e-016	5.09208e-016	-5.89598e-015	-1.72153e-015	-2.66729e-015	1.09894e-014	1.21998e-014	1.22652e-014	-2.35954e-015	1.49077e-015	-2.17504e-015	-6.58135e-015	-1.00343e-015	-3.29278e-016	-2.25775e-015	-8.48808e-015	-7.22113e-015	1.58648e-016	-7.53515e-015	-2.14282e-015
1.20817e-014	6.17593e-016	5.86691e-015	9.27645e-015	2.70931e-016	1.14771e-015	6.49005e-016	-5.94747e-015	-1.74204e-015	-2.87224e-015	1.11596e-014	1.21262e-014	1.26436e-014	-2.17222e-015	1.60234e-015	-2.27594e-015	-6.39324e-015	-1.02813e-015	-5.32349e-016	-2.75011e-015	-8.08902e-015	-7.37421e-015	-6.00621e-017	-7.62825e-015	-2.2741e-015
1.1907e-014	4.63454e-016	6.02896e-015	9.59121e-015	1.00662e-016	1.37574e-015	7.18948e-016	-6.03931e-015	-1.83632e-015	-3.12295e-015	1.12595e-014	1.20144e-014	1.29765e-014	-1.99156e-015	1.68545e-015	-2.41647e-015	-6.20527e-015	-1.09211e-015	-7.84549e-016	-3.26587e-015	-7.732e-015	-7.53804e-015	-2.76298e-016	-7.73945e-015	-2.45675e-015
1.16864e-014	3.02948e-016	6.15611e-015	9.85197e-015	-1.00561e-016	1.55342e-015	7.1458e-016	-6.17241e-015	-2.00651e-015	-3.42014e-015	1.12863e-014	1.18645e-014	1.32623e-014	-1.82089e-015	1.7383e-015	-2.59716e-015	-6.01984e-015	-1.19565e-015	-1.08599e-015	-3.80071e-015	-7.42043e-015	-7.71084e-015	-4.86177e-016	-7.86709e-015	-2.69021e-015
1.14229e-014	1.37698e-016	6.24709e-015	1.00567e-014	-3.30805e-016	1.6784e-015	6.32837e-016	-6.34792e-015	-2.25437e-015	-3.76402e-015	1.12384e-014	1.16768e-014	1.35e-014	-1.66327e-015	1.76012e-015	-2.81861e-015	-5.83915e-015	-1.3388e-015	-1.43672e-015	-4.34996e-015	-7.15793e-015	-7.89134e-015	-6.85509e-016	-8.00917e-015	-2.9735e-015
1.11202e-014	-3.00942e-017	6.30101e-015	1.0204e-014	-5.88834e-016	1.74898e-015	4.7164e-016	-6.56716e-015	-2.58009e-015	-4.15378e-015	1.11156e-014	1.1452e-014	1.36894e-014	-1.52155e-015	1.74973e-015	-3.08142e-015	-5.66487e-015	-1.52113e-015	-1.83594e-015	-4.90905e-015	-6.94714e-015	-8.07792e-015	-8.70724e-016	-8.16329e-015	-3.30491e-015
1.07822e-014	-1.98604e-016	6.3168e-015	1.02927e-014	-8.72468e-016	1.76434e-015	2.30482e-016	-6.83048e-015	-2.98333e-015	-4.58844e-015	1.09179e-014	1.1192e-014	1.38313e-014	-1.39919e-015	1.70657e-015	-3.38487e-015	-5.49909e-015	-1.74246e-015	-2.28285e-015	-5.47297e-015	-6.79014e-015	-8.26876e-015	-1.03827e-015	-8.32715e-015	-3.68192e-015
1.04129e-014	-3.65999e-016	6.29476e-015	1.03226e-014	-1.17877e-015	1.72399e-015	-9.14371e-017	-7.13716e-015	-3.46284e-015	-5.06644e-015	1.06477e-014	1.08988e-014	1.39277e-014	-1.29854e-015	1.6294e-015	-3.72753e-015	-5.34461e-015	-2.00166e-015	-2.77612e-015	-6.03646e-015	-6.68878e-015	-8.46117e-015	-1.18448e-015	-8.49827e-015	-4.10117e-015
1.00175e-014	-5.30454e-016	6.23469e-015	1.02936e-014	-1.50532e-015	1.62883e-015	-4.93225e-016	-7.48635e-015	-4.01651e-015	-5.5854e-015	1.03079e-014	1.05755e-014	1.39807e-014	-1.2219e-015	1.51841e-015	-4.10821e-015	-5.203e-015	-2.29705e-015	-3.31337e-015	-6.59439e-015	-6.64393e-015	-8.65267e-015	-1.30611e-015	-8.67368e-015	-4.55819e-015
9.60045e-015	-6.8906e-016	6.1365e-015	1.02075e-014	-1.85018e-015	1.48e-015	-9.72664e-016	-7.87611e-015	-4.64113e-015	-6.14191e-015	9.90295e-015	1.02257e-014	1.39929e-014	-1.1706e-015	1.37407e-015	-4.52508e-015	-5.07599e-015	-2.62615e-015	-3.89173e-015	-7.14207e-015	-6.65725e-015	-8.84095e-015	-1.39988e-015	-8.85005e-015	-5.04821e-015
9.16757e-015	-8.39478e-016	6.00209e-015	1.00658e-014	-2.21079e-015	1.27932e-015	-1.5265e-015	-8.30404e-015	-5.33186e-015	-6.73277e-015	9.43746e-015	9.85357e-015	1.39683e-014	-1.14612e-015	1.19764e-015	-4.97593e-015	-4.96431e-015	-2.9859e-015	-4.5085e-015	-7.67517e-015	-6.72795e-015	-9.02352e-015	-1.46304e-015	-9.02397e-015	-5.56619e-015
8.72493e-015	-9.78957e-016	5.83195e-015	9.87088e-015	-2.58437e-015	1.02864e-015	-2.15084e-015	-8.76771e-015	-6.08382e-015	-7.35336e-015	8.91782e-015	9.46342e-015	1.39116e-014	-1.15004e-015	9.90226e-016	-5.45791e-015	-4.86839e-015	-3.37316e-015	-5.16035e-015	-8.18947e-015	-6.85476e-015	-9.19787e-015	-1.49293e-015	-9.19213e-015	-6.10647e-015
8.27835e-015	-1.10543e-015	5.62744e-015	9.62594e-015	-2.96805e-015	7.3067e-016	-2.84106e-015	-9.26423e-015	-6.8907e-015	-7.99943e-015	8.35111e-015	9.06027e-015	1.38278e-014	-1.18309e-015	7.53281e-016	-5.96725e-015	-4.78923e-015	-3.7848e-015	-5.8434e-015	-8.68064e-015	-7.03641e-015	-9.36177e-015	-1.48769e-015	-9.35174e-015	-6.66288e-015
7.83364e-015	-1.21711e-015	5.39057e-015	9.33399e-015	-3.35903e-015	3.89251e-016	-3.59108e-015	-9.79064e-015	-7.74578e-015	-8.66568e-015	7.74551e-015	8.64972e-015	1.37217e-014	-1.24557e-015	4.88982e-016	-6.50003e-015	-4.72734e-015	-4.21699e-015	-6.55357e-015	-9.14366e-015	-7.27069e-015	-9.51255e-015	-1.4453e-015	-9.49944e-015	-7.22903e-015
7.39746e-015	-1.31196e-015	5.12353e-015	8.99918e-015	-3.75453e-015	8.5116e-018	-4.395e-015	-1.03425e-014	-8.642e-015	-9.34637e-015	7.10945e-015	8.23747e-015	1.35991e-014	-1.33797e-015	1.99374e-016	-7.05206e-015	-4.68219e-015	-4.66609e-015	-7.2861e-015	-9.57462e-015	-7.55539e-015	-9.64767e-015	-1.36465e-015	-9.63194e-015	-7.79778e-015
6.97563e-015	-1.38742e-015	4.82907e-015	8.62553e-015	-4.15141e-015	-4.07779e-016	-5.24468e-015	-1.09163e-014	-9.57152e-015	-1.00358e-014	6.45155e-015	7.82924e-015	1.34657e-014	-1.46005e-015	-1.13086e-016	-7.61892e-015	-4.6534e-015	-5.12791e-015	-8.03614e-015	-9.96969e-015	-7.8882e-015	-9.76468e-015	-1.2438e-015	-9.74543e-015	-8.36174e-015
6.57321e-015	-1.44107e-015	4.50931e-015	8.21768e-015	-4.54776e-015	-8.553e-016	-6.13246e-015	-1.15083e-014	-1.05262e-014	-1.07277e-014	5.78166e-015	7.43117e-015	1.33269e-014	-1.61152e-015	-4.45603e-016	-8.19533e-015	-4.64053e-015	-5.5975e-015	-8.79876e-015	-1.03252e-014	-8.26493e-015	-9.86088e-015	-1.08276e-015	-9.83666e-015	-8.91393e-015
6.19648e-015	-1.47116e-015	4.16707e-015	7.78125e-015	-4.94142e-015	-1.3289e-015	-7.04944e-015	-1.21136e-014	-1.14973e-014	-1.14155e-014	5.10942e-015	7.04954e-015	1.31887e-014	-1.79116e-015	-7.95116e-016	-8.77676e-015	-4.64284e-015	-6.07086e-015	-9.56877e-015	-1.06379e-014	-8.68177e-015	-9.93371e-015	-8.8119e-016	-9.90278e-015	-9.44763e-015
5.8503e-015	-1.47596e-015	3.80463e-015	7.32139e-015	-5.33022e-015	-1.8237e-015	-7.98634e-015	-1.27275e-014	-1.24756e-014	-1.20926e-014	4.44494e-015	6.69031e-015	1.30565e-014	-1.99823e-015	-1.15857e-015	-9.35792e-015	-4.65947e-015	-6.54281e-015	-1.03407e-014	-1.09052e-014	-9.13426e-015	-9.98129e-015	-6.39433e-016	-9.94102e-015	-9.95612e-015
5.54025e-015	-1.45347e-015	3.42542e-015	6.84389e-015	-5.71177e-015	-2.33388e-015	-8.93391e-015	-1.33458e-014	-1.34516e-014	-1.27527e-014	3.79771e-015	6.35917e-015	1.29359e-014	-2.23129e-015	-1.53242e-015	-9.93371e-015	-4.68864e-015	-7.0087e-015	-1.11086e-014	-1.11255e-014	-9.61745e-015	-1.00015e-014	-3.58203e-016	-9.94818e-015	-1.04321e-014
5.27115e-015	-1.40205e-015	3.03265e-015	6.3532e-015	-6.08392e-015	-2.8538e-015	-9.8818e-015	-1.39636e-014	-1.44168e-014	-1.33892e-014	3.1774e-015	6.06146e-015	1.28321e-014	-2.48801e-015	-1.91312e-015	-1.04989e-014	-4.72855e-015	-7.46343e-015	-1.18664e-014	-1.12971e-014	-1.01265e-014	-9.99198e-015	-3.83473e-017	-9.92241e-015	-1.08682e-014
5.04616e-015	-1.3201e-015	2.62952e-015	5.85474e-015	-6.44423e-015	-3.37855e-015	-1.08197e-014	-1.45764e-014	-1.53621e-014	-1.39958e-014	2.59351e-015	5.80253e-015	1.27501e-014	-2.76671e-015	-2.29648e-015	-1.10485e-014	-4.77743e-015	-7.90187e-015	-1.26085e-014	-1.14182e-014	-1.06563e-014	-9.95119e-015	3.18997e-016	-9.86127e-015	-1.12578e-014
4.86902e-015	-1.20704e-015	2.21916e-015	5.3539e-015	-6.79054e-015	-3.90261e-015	-1.17372e-014	-1.51801e-014	-1.62783e-014	-1.45668e-014	2.05481e-015	5.58705e-015	1.26949e-014	-3.06545e-015	-2.67829e-015	-1.15772e-014	-4.83311e-015	-8.32022e-015	-1.33292e-014	-1.14873e-014	-1.12016e-014	-9.87717e-015	7.12003e-016	-9.76316e-015	-1.15954e-014
4.744e-015	-1.06152e-015	1.80486e-015	4.85553e-015	-7.12136e-015	-4.42091e-015	-1.26245e-014	-1.57704e-014	-1.71576e-014	-1.50956e-014	1.5691e-015	5.41944e-015	1.26709e-014	-3.38164e-015	-3.05516e-015	-1.20803e-014	-4.89225e-015	-8.71415e-015	-1.40228e-014	-1.15042e-014	-1.17569e-014	-9.76853e-015	1.13928e-015	-9.62643e-015	-1.18761e-014
4.67341e-015	-8.83044e-016	1.38976e-015	4.36467e-015	-7.43528e-015	-4.92879e-015	-1.34727e-014	-1.63432e-014	-1.79926e-014	-1.5576e-014	1.14424e-015	5.30354e-015	1.26816e-014	-3.71173e-015	-3.42321e-015	-1.25526e-014	-4.95224e-015	-9.07978e-015	-1.46845e-014	-1.14679e-014	-1.23168e-014	-9.62396e-015	1.59864e-015	-9.44957e-015	-1.20944e-014
4.65917e-015	-6.70663e-016	9.77299e-016	3.88629e-015	-7.73212e-015	-5.42202e-015	-1.42721e-014	-1.68943e-014	-1.87756e-014	-1.60029e-014	7.87042e-016	5.24216e-015	1.27299e-014	-4.05374e-015	-3.77885e-015	-1.29898e-014	-5.01054e-015	-9.41364e-015	-1.53095e-014	-1.1379e-014	-1.28753e-014	-9.44176e-015	2.08726e-015	-9.23157e-015	-1.22464e-014
4.70232e-015	-4.2436e-016	5.70764e-016	3.42455e-015	-8.01115e-015	-5.89642e-015	-1.50127e-014	-1.74206e-014	-1.94998e-014	-1.63713e-014	5.04235e-016	5.23821e-015	1.28185e-014	-4.40435e-015	-4.11783e-015	-1.33879e-014	-5.06451e-015	-9.71226e-015	-1.5892e-014	-1.12376e-014	-1.34269e-014	-9.22076e-015	2.60289e-015	-8.97177e-015	-1.23288e-014
4.80359e-015	-1.44557e-016	1.73386e-016	2.9832e-015	-8.27208e-015	-6.34849e-015	-1.56862e-014	-1.7919e-014	-2.01591e-014	-1.66769e-014	3.01143e-016	5.29361e-015	1.29489e-014	-4.76104e-015	-4.43659e-015	-1.37435e-014	-5.1117e-015	-9.9725e-015	-1.64277e-014	-1.10455e-014	-1.39667e-014	-8.96016e-015	3.14298e-015	-8.66995e-015	-1.23383e-014
4.96337e-015	1.68721e-016	-2.11569e-016	2.5662e-015	-8.51383e-015	-6.7754e-015	-1.62848e-014	-1.83857e-014	-2.07483e-014	-1.69161e-014	1.81799e-016	5.40986e-015	1.31219e-014	-5.11991e-015	-4.732e-015	-1.40533e-014	-5.14925e-015	-1.01917e-014	-1.69118e-014	-1.08035e-014	-1.44901e-014	-8.65901e-015	3.7043e-015	-8.32589e-015	-1.22735e-014
5.18191e-015	5.15641e-016	-5.81519e-016	2.17622e-015	-8.73642e-015	-7.17455e-015	-1.68023e-014	-1.88183e-014	-2.12621e-014	-1.70855e-014	1.49318e-016	5.58747e-015	1.33376e-014	-5.47799e-015	-5.00082e-015	-1.43144e-014	-5.17468e-015	-1.0368e-014	-1.73407e-014	-1.05124e-014	-1.49919e-014	-8.31671e-015	4.28383e-015	-7.93969e-015	-1.21336e-014
5.45798e-015	8.96064e-016	-9.33401e-016	1.81662e-015	-8.93948e-015	-7.54305e-015	-1.72327e-014	-1.92139e-014	-2.16963e-014	-1.71823e-014	2.0575e-016	5.82646e-015	1.35958e-014	-5.83248e-015	-5.24061e-015	-1.45252e-014	-5.18418e-015	-1.05001e-014	-1.77106e-014	-1.01746e-014	-1.54666e-014	-7.93334e-015	4.87869e-015	-7.51231e-015	-1.19179e-014
5.78992e-015	1.30844e-015	-1.26502e-015	1.49027e-015	-9.12272e-015	-7.87899e-015	-1.75703e-014	-1.95702e-014	-2.20482e-014	-1.72043e-014	3.52507e-016	6.12628e-015	1.38954e-014	-6.18094e-015	-5.44832e-015	-1.46835e-014	-5.17481e-015	-1.05867e-014	-1.8019e-014	-9.79232e-015	-1.59103e-014	-7.50856e-015	5.48611e-015	-7.04393e-015	-1.1627e-014
6.17557e-015	1.75206e-015	-1.57388e-015	1.19862e-015	-9.28612e-015	-8.18031e-015	-1.78102e-014	-1.98859e-014	-2.23151e-014	-1.715e-014	5.89801e-016	6.48557e-015	1.42355e-014	-6.52009e-015	-5.62117e-015	-1.47881e-014	-5.14436e-015	-1.06265e-014	-1.82639e-014	-9.3677e-015	-1.63185e-014	-7.04222e-015	6.10242e-015	-6.53583e-015	-1.12627e-014
6.61235e-015	2.22637e-015	-1.85748e-015	9.4297e-016	-9.4307e-015	-8.44643e-015	-1.79487e-014	-2.01598e-014	-2.24958e-014	-1.70184e-014	9.16135e-016	6.90257e-015	1.46137e-014	-6.84714e-015	-5.75779e-015	-1.48385e-014	-5.09157e-015	-1.06191e-014	-1.84426e-014	-8.90273e-015	-1.6687e-014	-6.53508e-015	6.7245e-015	-5.98925e-015	-1.08268e-014
7.09755e-015	2.73018e-015	-2.11382e-015	7.24116e-016	-9.55568e-015	-8.6769e-015	-1.79833e-014	-2.03907e-014	-2.25884e-014	-1.68097e-014	1.33029e-015	7.37468e-015	1.50276e-014	-7.1587e-015	-5.8565e-015	-1.48349e-014	-5.01358e-015	-1.05653e-014	-1.85534e-014	-8.40041e-015	-1.70133e-014	-5.98782e-015	7.35038e-015	-5.40559e-015	-1.0322e-014
7.6276e-015	3.26242e-015	-2.34147e-015	5.42541e-016	-9.66156e-015	-8.87198e-015	-1.79126e-014	-2.05783e-014	-2.2593e-014	-1.65243e-014	1.82978e-015	7.89922e-015	1.54745e-014	-7.45151e-015	-5.91561e-015	-1.47781e-014	-4.90827e-015	-1.0466e-014	-1.85951e-014	-7.8627e-015	-1.72939e-014	-5.40104e-015	7.97751e-015	-4.78651e-015	-9.75226e-015
8.19884e-015	3.82184e-015	-2.53883e-015	3.98565e-016	-9.74839e-015	-9.0313e-015	-1.77357e-014	-2.07224e-014	-2.25115e-014	-1.61626e-014	2.41135e-015	8.47274e-015	1.59514e-014	-7.72389e-015	-5.934e-015	-1.46688e-014	-4.77457e-015	-1.0322e-014	-1.85674e-014	-7.29209e-015	-1.75265e-014	-4.77612e-015	8.60312e-015	-4.13427e-015	-9.12174e-015
8.80719e-015	4.40711e-015	-2.7045e-015	2.91336e-016	-9.8169e-015	-9.15516e-015	-1.74523e-014	-2.08225e-014	-2.23452e-014	-1.57264e-014	3.07108e-015	9.09165e-015	1.64548e-014	-7.97337e-015	-5.9113e-015	-1.45085e-014	-4.61187e-015	-1.01346e-014	-1.84697e-014	-6.69227e-015	-1.77085e-014	-4.11357e-015	9.22524e-015	-3.4513e-015	-8.43512e-015
9.44895e-015	5.01663e-015	-2.83711e-015	2.20384e-016	-9.86774e-015	-9.24463e-015	-1.70644e-014	-2.0879e-014	-2.20952e-014	-1.52175e-014	3.8036e-015	9.75181e-015	1.69816e-014	-8.19791e-015	-5.84735e-015	-1.42995e-014	-4.41816e-015	-9.90562e-015	-1.83021e-014	-6.06581e-015	-1.78374e-014	-3.41454e-015	9.84133e-015	-2.73939e-015	-7.69777e-015
1.01194e-014	5.64907e-015	-2.93557e-015	1.84858e-016	-9.90131e-015	-9.3012e-015	-1.65745e-014	-2.08915e-014	-2.1764e-014	-1.46386e-014	4.60407e-015	1.04491e-014	1.75276e-014	-8.39572e-015	-5.74299e-015	-1.40443e-014	-4.19239e-015	-9.63761e-015	-1.80656e-014	-5.4148e-015	-1.79123e-014	-2.6807e-015	1.045e-014	-1.99992e-015	-6.91536e-015
1.08141e-014	6.30293e-015	-2.99961e-015	1.83176e-016	-9.9178e-015	-9.32556e-015	-1.59856e-014	-2.08604e-014	-2.13554e-014	-1.39933e-014	5.46616e-015	1.11789e-014	1.80888e-014	-8.56509e-015	-5.59918e-015	-1.37465e-014	-3.93417e-015	-9.33382e-015	-1.77617e-014	-4.74207e-015	-1.79318e-014	-1.91383e-015	1.10499e-014	-1.23602e-015	-6.09396e-015
1.15283e-014	6.97682e-015	-3.02927e-015	2.13496e-016	-9.91831e-015	-9.31988e-015	-1.53015e-014	-2.07865e-014	-2.08731e-014	-1.32848e-014	6.38386e-015	1.19368e-014	1.86615e-014	-8.70469e-015	-5.4174e-015	-1.34099e-014	-3.6444e-015	-8.99667e-015	-1.73925e-014	-4.04997e-015	-1.78947e-014	-1.11617e-015	1.16404e-014	-4.50006e-016	-5.23951e-015
1.22579e-014	7.66931e-015	-3.02421e-015	2.74173e-016	-9.90267e-015	-9.28633e-015	-1.45273e-014	-2.06703e-014	-2.03218e-014	-1.25178e-014	7.3501e-015	1.27179e-014	1.92412e-014	-8.81313e-015	-5.19912e-015	-1.30384e-014	-3.32331e-015	-8.62903e-015	-1.69608e-014	-3.34151e-015	-1.78014e-014	-2.89468e-016	1.22204e-014	3.56204e-016	-4.35891e-015
1.29982e-014	8.37833e-015	-2.98452e-015	3.62767e-016	-9.87058e-015	-9.22667e-015	-1.36686e-014	-2.0513e-014	-1.97064e-014	-1.16968e-014	8.35802e-015	1.35172e-014	1.98234e-014	-8.88986e-015	-4.94604e-015	-1.26359e-014	-2.97159e-015	-8.23452e-015	-1.64695e-014	-2.61913e-015	-1.76521e-014	5.64134e-016	1.27893e-014	1.17988e-015	-3.45898e-015
1.37447e-014	9.10247e-015	-2.91031e-015	4.76288e-016	-9.82269e-015	-9.14248e-015	-1.27318e-014	-2.03158e-014	-1.90318e-014	-1.08267e-014	9.4009e-015	1.43303e-014	2.0404e-014	-8.9339e-015	-4.66074e-015	-1.22068e-014	-2.59153e-015	-7.81665e-015	-1.59224e-014	-1.88521e-015	-1.74482e-014	1.44287e-015	1.3347e-014	2.01919e-015	-2.5465e-015
1.44929e-014	9.84015e-015	-2.80224e-015	6.11454e-016	-9.75883e-015	-9.03617e-015	-1.17236e-014	-2.00799e-014	-1.83037e-014	-9.91253e-015	1.04708e-014	1.51526e-014	2.09795e-014	-8.945e-015	-4.34601e-015	-1.17555e-014	-2.1845e-015	-7.37873e-015	-1.5323e-014	-1.14228e-015	-1.71898e-014	2.34421e-015	1.38936e-014	2.87148e-015	-1.62766e-015
1.52383e-014	1.05892e-014	-2.66077e-015	7.6631e-016	-9.67913e-015	-8.9099e-015	-1.06521e-014	-1.98062e-014	-1.75275e-014	-8.95961e-015	1.15606e-014	1.59792e-014	2.15463e-014	-8.92262e-015	-4.00508e-015	-1.12868e-014	-1.75213e-015	-6.92436e-015	-1.46749e-014	-3.92403e-016	-1.68779e-014	3.26573e-015	1.44288e-014	3.73415e-015	-7.09437e-016
1.59775e-014	1.13487e-014	-2.48674e-015	9.37957e-016	-9.58359e-015	-8.7657e-015	-9.52579e-015	-1.94962e-014	-1.67092e-014	-7.97321e-015	1.26632e-014	1.68058e-014	2.21014e-014	-8.8675e-015	-3.64156e-015	-1.08066e-014	-1.29702e-015	-6.4575e-015	-1.39828e-014	3.61733e-016	-1.65143e-014	4.20481e-015	1.49532e-014	4.6048e-015	2.01501e-016
1.67068e-014	1.21173e-014	-2.28175e-015	1.12289e-015	-9.47256e-015	-8.6057e-015	-8.35377e-015	-1.91516e-014	-1.58554e-014	-6.95873e-015	1.37717e-014	1.76278e-014	2.26425e-014	-8.77971e-015	-3.25947e-015	-1.03195e-014	-8.20925e-016	-5.98154e-015	-1.32517e-014	1.11795e-015	-1.6101e-014	5.15853e-015	1.54684e-014	5.48065e-015	1.09944e-015
1.74216e-014	1.28928e-014	-2.04753e-015	1.31798e-015	-9.3463e-015	-8.43214e-015	-7.14459e-015	-1.87744e-014	-1.49724e-014	-5.92198e-015	1.48795e-014	1.84414e-014	2.31662e-014	-8.66024e-015	-2.86255e-015	-9.82951e-015	-3.27228e-016	-5.49991e-015	-1.24868e-014	1.87445e-015	-1.564e-014	6.12358e-015	1.59756e-014	6.36015e-015	1.97901e-015
1.81191e-014	1.36742e-014	-1.78626e-015	1.52026e-015	-9.20415e-015	-8.24675e-015	-5.90771e-015	-1.8366e-014	-1.40661e-014	-4.86916e-015	1.598e-014	1.92428e-014	2.36694e-014	-8.51007e-015	-2.45472e-015	-9.34184e-015	1.8088e-016	-5.01647e-015	-1.16931e-014	2.62858e-015	-1.51342e-014	7.09745e-015	1.64752e-014	7.24101e-015	2.83495e-015
1.87963e-014	1.446e-014	-1.49966e-015	1.727e-015	-9.04581e-015	-8.0512e-015	-4.65203e-015	-1.79282e-014	-1.3142e-014	-3.80643e-015	1.70671e-014	2.0029e-014	2.41503e-014	-8.33082e-015	-2.03972e-015	-8.8612e-015	6.99928e-016	-4.53433e-015	-1.08763e-014	3.37817e-015	-1.45864e-014	8.07738e-015	1.69683e-014	8.12162e-015	3.66264e-015
1.94509e-014	1.52481e-014	-1.19038e-015	1.93465e-015	-8.87218e-015	-7.84686e-015	-3.38686e-015	-1.74621e-014	-1.22065e-014	-2.73948e-015	1.81351e-014	2.07972e-014	2.46081e-014	-8.12327e-015	-1.62229e-015	-8.39234e-015	1.2263e-015	-4.05649e-015	-1.00423e-014	4.1209e-015	-1.39995e-014	9.05977e-015	1.74565e-014	9.00033e-015	4.45848e-015
2.00799e-014	1.60368e-014	-8.60631e-016	2.14092e-015	-8.6833e-015	-7.63521e-015	-2.12208e-015	-1.69698e-014	-1.12653e-014	-1.67385e-015	1.9179e-014	2.15442e-014	2.50412e-014	-7.88943e-015	-1.20693e-015	-7.93924e-015	1.75691e-015	-3.58566e-015	-9.19636e-015	4.85518e-015	-1.33771e-014	1.00415e-014	1.7942e-014	9.8755e-015	5.21864e-015
2.06811e-014	1.68246e-014	-5.13271e-016	2.34312e-015	-8.47995e-015	-7.41808e-015	-8.66806e-016	-1.64535e-014	-1.03245e-014	-6.15159e-016	2.01937e-014	2.22675e-014	2.54484e-014	-7.63051e-015	-7.97252e-016	-7.50607e-015	2.28816e-015	-3.12365e-015	-8.34448e-015	5.5787e-015	-1.27225e-014	1.10195e-014	1.84263e-014	1.07454e-014	5.9406e-015
2.12527e-014	1.76096e-014	-1.51582e-016	2.53828e-015	-8.26266e-015	-7.19697e-015	3.70011e-016	-1.59151e-014	-9.38976e-015	4.31317e-016	2.11751e-014	2.29646e-014	2.58292e-014	-7.3481e-015	-3.97811e-016	-7.09613e-015	2.81625e-015	-2.67327e-015	-7.49229e-015	6.28961e-015	-1.20395e-014	1.19902e-014	1.8911e-014	1.16087e-014	6.62309e-015
2.17935e-014	1.83904e-014	2.21988e-016	2.72403e-015	-8.03201e-015	-6.97242e-015	1.57926e-015	-1.53559e-014	-8.46635e-015	1.46012e-015	2.21188e-014	2.36335e-014	2.61827e-014	-7.04428e-015	-1.26827e-017	-6.71268e-015	3.3375e-015	-2.23618e-015	-6.6455e-015	6.98585e-015	-1.13319e-014	1.29503e-014	1.93977e-014	1.24637e-014	7.2635e-015
2.23017e-014	1.91647e-014	6.04347e-016	2.89848e-015	-7.78925e-015	-6.74529e-015	2.75217e-015	-1.4779e-014	-7.55956e-015	2.46627e-015	2.30212e-014	2.42723e-014	2.651e-014	-6.72146e-015	3.54046e-016	-6.3593e-015	3.84754e-015	-1.81448e-015	-5.80931e-015	7.66504e-015	-1.06038e-014	1.3896e-014	1.98878e-014	1.33093e-014	7.8606e-015
2.27769e-014	1.99314e-014	9.91741e-016	3.05938e-015	-7.53494e-015	-6.51617e-015	3.87941e-015	-1.41862e-014	-6.67451e-015	3.44474e-015	2.38793e-014	2.48795e-014	2.68107e-014	-6.38136e-015	6.9849e-016	-6.03775e-015	4.34326e-015	-1.40929e-015	-4.98928e-015	8.32495e-015	-9.85987e-015	1.48241e-014	2.03825e-014	1.41438e-014	8.41392e-015
2.3218e-014	2.06877e-014	1.38018e-015	3.20485e-015	-7.27011e-015	-6.28598e-015	4.95305e-015	-1.35808e-014	-5.81653e-015	4.39081e-015	2.46897e-014	2.54537e-014	2.70852e-014	-6.02561e-015	1.01701e-015	-5.74945e-015	4.82163e-015	-1.0217e-015	-4.19091e-015	8.96416e-015	-9.10384e-015	1.57319e-014	2.08832e-014	1.49655e-014	8.92395e-015
2.36251e-014	2.1432e-014	1.76684e-015	3.33313e-015	-6.99619e-015	-6.05589e-015	5.96539e-015	-1.29658e-014	-4.98969e-015	5.30024e-015	2.54499e-014	2.59941e-014	2.73341e-014	-5.65757e-015	1.30637e-015	-5.49595e-015	5.2796e-015	-6.5243e-016	-3.41982e-015	9.57996e-015	-8.34025e-015	1.66154e-014	2.13907e-014	1.57727e-014	9.39113e-015
2.39978e-014	2.21617e-014	2.14829e-015	3.44292e-015	-6.71455e-015	-5.82638e-015	6.9099e-015	-1.23448e-014	-4.19834e-015	6.16881e-015	2.61578e-014	2.64995e-014	2.75575e-014	-5.27936e-015	1.56419e-015	-5.27889e-015	5.71385e-015	-3.01794e-016	-2.68045e-015	1.01699e-014	-7.57309e-015	1.74714e-014	2.19057e-014	1.65644e-014	9.81609e-015
2.43349e-014	2.28747e-014	2.52073e-015	3.53249e-015	-6.42677e-015	-5.59855e-015	7.78004e-015	-1.1721e-014	-3.44597e-015	6.99267e-015	2.6811e-014	2.69683e-014	2.77562e-014	-4.89348e-015	1.78814e-015	-5.09959e-015	6.12112e-015	2.9418e-017	-1.9781e-015	1.07322e-014	-6.80698e-015	1.82963e-014	2.24284e-014	1.73393e-014	1.02003e-014
2.46365e-014	2.35683e-014	2.88088e-015	3.60064e-015	-6.13434e-015	-5.3733e-015	8.57032e-015	-1.10982e-014	-2.73659e-015	7.76832e-015	2.74074e-014	2.73998e-014	2.79309e-014	-4.50228e-015	1.97545e-015	-4.95772e-015	6.49896e-015	3.4159e-016	-1.31721e-015	1.12637e-014	-6.04578e-015	1.90868e-014	2.29593e-014	1.80955e-014	1.05462e-014
2.49025e-014	2.42405e-014	3.22545e-015	3.64711e-015	-5.83994e-015	-5.15143e-015	9.27474e-015	-1.04802e-014	-2.07382e-015	8.49264e-015	2.79458e-014	2.7793e-014	2.80811e-014	-4.10767e-015	2.12409e-015	-4.85338e-015	6.84471e-015	6.35337e-016	-7.01438e-016	1.17622e-014	-5.29341e-015	1.98397e-014	2.34989e-014	1.88319e-014	1.08562e-014
2.51331e-014	2.48889e-014	3.5512e-015	3.6709e-015	-5.54649e-015	-4.93364e-015	9.88896e-015	-9.87075e-015	-1.46117e-015	9.16292e-015	2.84249e-014	2.81469e-014	2.82071e-014	-3.71208e-015	2.23268e-015	-4.78552e-015	7.15643e-015	9.10919e-016	-1.34637e-016	1.22261e-014	-4.55487e-015	2.0552e-014	2.40467e-014	1.95478e-014	1.11326e-014
2.53287e-014	2.55113e-014	3.85507e-015	3.67178e-015	-5.25541e-015	-4.72173e-015	1.04092e-014	-9.27389e-015	-9.01576e-016	9.77643e-015	2.88438e-014	2.84606e-014	2.83099e-014	-3.31859e-015	2.29966e-015	-4.75352e-015	7.43215e-015	1.16885e-015	3.7955e-016	1.26527e-014	-3.83443e-015	2.12205e-014	2.46021e-014	2.02412e-014	1.13775e-014
2.54903e-014	2.61053e-014	4.13371e-015	3.64913e-015	-4.96895e-015	-4.51663e-015	1.08313e-014	-8.69398e-015	-3.9748e-016	1.03307e-014	2.92012e-014	2.87335e-014	2.83897e-014	-2.92995e-015	2.3245e-015	-4.75586e-015	7.67055e-015	1.41005e-015	8.38605e-016	1.30403e-014	-3.13595e-015	2.18426e-014	2.51642e-014	2.09106e-014	1.15938e-014
2.56177e-014	2.66683e-014	4.3847e-015	3.60284e-015	-4.69112e-015	-4.31955e-015	1.11524e-014	-8.13548e-015	4.87216e-017	1.08234e-014	2.94957e-014	2.89654e-014	2.84463e-014	-2.54825e-015	2.30726e-015	-4.79077e-015	7.8708e-015	1.63547e-015	1.24009e-015	1.33874e-014	-2.46332e-015	2.24161e-014	2.57314e-014	2.15544e-014	1.17837e-014
2.57112e-014	2.71975e-014	4.60466e-015	3.53231e-015	-4.42479e-015	-4.13232e-015	1.13706e-014	-7.60325e-015	4.34861e-016	1.12529e-014	2.9727e-014	2.91546e-014	2.84801e-014	-2.17559e-015	2.24777e-015	-4.85698e-015	8.03191e-015	1.84619e-015	1.58144e-015	1.36932e-014	-1.82048e-015	2.29392e-014	2.63021e-014	2.21713e-014	1.19503e-014
2.57712e-014	2.76906e-014	4.79019e-015	3.43808e-015	-4.17324e-015	-3.95675e-015	1.14846e-014	-7.10194e-015	7.5885e-016	1.16182e-014	2.98941e-014	2.93001e-014	2.84912e-014	-1.81478e-015	2.14694e-015	-4.95238e-015	8.15504e-015	2.0435e-015	1.8608e-015	1.39554e-014	-1.21111e-015	2.34093e-014	2.68748e-014	2.27601e-014	1.20961e-014
2.57986e-014	2.81454e-014	4.93862e-015	3.32038e-015	-3.93948e-015	-3.79501e-015	1.14935e-014	-6.63684e-015	1.01899e-015	1.19183e-014	2.99967e-014	2.94011e-014	2.84793e-014	-1.46705e-015	2.00587e-015	-5.07455e-015	8.24116e-015	2.22792e-015	2.07782e-015	1.41725e-014	-6.39274e-016	2.38244e-014	2.74471e-014	2.33192e-014	1.22239e-014
2.57934e-014	2.856e-014	5.04812e-015	3.17914e-015	-3.72648e-015	-3.64852e-015	1.1397e-014	-6.21307e-015	1.21358e-015	1.21521e-014	3.00343e-014	2.94565e-014	2.8444e-014	-1.1345e-015	1.82543e-015	-5.22125e-015	8.2904e-015	2.40038e-015	2.23186e-015	1.43427e-014	-1.07845e-016	2.41821e-014	2.80163e-014	2.38472e-014	1.23359e-014
2.57563e-014	2.8932e-014	5.11734e-015	3.01481e-015	-3.5375e-015	-3.51989e-015	1.11959e-014	-5.83491e-015	1.34162e-015	1.23195e-014	3.0006e-014	2.94652e-014	2.83846e-014	-8.18857e-016	1.60815e-015	-5.38997e-015	8.30348e-015	2.56254e-015	2.322e-015	1.44657e-014	3.80179e-016	2.44819e-014	2.85799e-014	2.4342e-014	1.24341e-014
2.56879e-014	2.92597e-014	5.14413e-015	2.82883e-015	-3.37589e-015	-3.41099e-015	1.08918e-014	-5.50732e-015	1.40228e-015	1.24205e-014	2.99113e-014	2.94264e-014	2.83004e-014	-5.2078e-016	1.35607e-015	-5.57781e-015	8.28213e-015	2.71519e-015	2.34817e-015	1.4541e-014	8.21691e-016	2.47218e-014	2.91355e-014	2.4802e-014	1.25201e-014
2.55887e-014	2.95411e-014	5.12714e-015	2.62183e-015	-3.24489e-015	-3.32392e-015	1.04865e-014	-5.23467e-015	1.39504e-015	1.24553e-014	2.975e-014	2.93393e-014	2.8191e-014	-2.42113e-016	1.07169e-015	-5.78217e-015	8.22834e-015	2.85933e-015	2.31116e-015	1.4567e-014	1.21425e-015	2.49018e-014	2.96801e-014	2.52259e-014	1.25959e-014
2.5459e-014	2.9775e-014	5.0662e-015	2.39408e-015	-3.14779e-015	-3.26107e-015	9.98193e-015	-5.02145e-015	1.31985e-015	1.24248e-014	2.95222e-014	2.92033e-014	2.80557e-014	1.51892e-017	7.58377e-016	-6.00058e-015	8.14439e-015	2.99476e-015	2.21189e-015	1.45446e-014	1.55634e-015	2.50212e-014	3.02102e-014	2.56123e-014	1.26623e-014
2.52995e-014	2.99598e-014	4.96041e-015	2.1468e-015	-3.08749e-015	-3.22455e-015	9.3823e-015	-4.87146e-015	1.17686e-015	1.23301e-014	2.92279e-014	2.9018e-014	2.78941e-014	2.49952e-016	4.19714e-016	-6.2293e-015	8.03271e-015	3.12222e-015	2.05145e-015	1.44731e-014	1.84614e-015	2.50796e-014	3.07227e-014	2.59597e-014	1.27203e-014
2.51107e-014	3.00943e-014	4.81038e-015	1.8814e-015	-3.06583e-015	-3.21616e-015	8.69181e-015	-4.78855e-015	9.66784e-016	1.21722e-014	2.88674e-014	2.87829e-014	2.77053e-014	4.62175e-016	5.8535e-017	-6.46613e-015	7.89629e-015	3.24183e-015	1.83095e-015	1.43525e-014	2.08195e-015	2.50771e-014	3.12145e-014	2.6267e-014	1.27703e-014
2.48935e-014	3.01777e-014	4.61653e-015	1.59948e-015	-3.08518e-015	-3.2377e-015	7.91434e-015	-4.77585e-015	6.90223e-016	1.19528e-014	2.84411e-014	2.84975e-014	2.74886e-014	6.50692e-016	-3.21375e-016	-6.70797e-015	7.73764e-015	3.35384e-015	1.5526e-015	1.41837e-014	2.26313e-015	2.50141e-014	3.16826e-014	2.65332e-014	1.28122e-014
2.46489e-014	3.02095e-014	4.37911e-015	1.30291e-015	-3.14742e-015	-3.29055e-015	7.05554e-015	-4.83619e-015	3.48238e-016	1.16737e-014	2.79497e-014	2.81616e-014	2.72429e-014	8.15757e-016	-7.16113e-016	-6.95168e-015	7.56031e-015	3.45825e-015	1.21942e-015	1.39685e-014	2.38861e-015	2.48921e-014	3.21232e-014	2.67571e-014	1.28454e-014
2.43777e-014	3.01902e-014	4.09957e-015	9.93041e-016	-3.25375e-015	-3.37646e-015	6.12136e-015	-4.97109e-015	-5.71417e-017	1.13369e-014	2.73941e-014	2.77758e-014	2.6968e-014	9.56618e-016	-1.12144e-015	-7.19562e-015	7.36781e-015	3.55474e-015	8.33534e-016	1.37083e-014	2.45803e-015	2.47119e-014	3.25332e-014	2.69374e-014	1.28696e-014
2.40808e-014	3.01208e-014	3.77969e-015	6.71149e-016	-3.40568e-015	-3.49694e-015	5.11821e-015	-5.18163e-015	-5.23425e-016	1.09453e-014	2.67759e-014	2.73404e-014	2.66639e-014	1.07346e-015	-1.53318e-015	-7.43758e-015	7.1633e-015	3.64341e-015	3.9817e-016	1.34047e-014	2.47183e-015	2.44752e-014	3.29099e-014	2.70735e-014	1.28838e-014
2.37593e-014	3.00022e-014	3.42211e-015	3.39268e-016	-3.60364e-015	-3.65236e-015	4.05204e-015	-5.46864e-015	-1.04893e-015	1.05021e-014	2.60969e-014	2.68563e-014	2.63305e-014	1.16623e-015	-1.94715e-015	-7.67442e-015	6.95067e-015	3.72334e-015	-8.29102e-017	1.30602e-014	2.43095e-015	2.41846e-014	3.32501e-014	2.7165e-014	1.28872e-014
2.34144e-014	2.98344e-014	3.02925e-015	-9.82819e-019	-3.84747e-015	-3.84339e-015	2.93047e-015	-5.83202e-015	-1.63055e-015	1.001e-014	2.53594e-014	2.63242e-014	2.59676e-014	1.23563e-015	-2.35906e-015	-7.90379e-015	6.73314e-015	3.79469e-015	-6.05797e-016	1.26776e-014	2.3371e-015	2.38424e-014	3.35515e-014	2.72109e-014	1.28792e-014
2.30469e-014	2.9619e-014	2.60309e-015	-3.47143e-016	-4.13748e-015	-4.07096e-015	1.76077e-015	-6.27041e-015	-2.26475e-015	9.47233e-015	2.45653e-014	2.57451e-014	2.5575e-014	1.28186e-015	-2.76482e-015	-8.12339e-015	6.51353e-015	3.85667e-015	-1.16694e-015	1.22595e-014	2.19123e-015	2.34505e-014	3.38112e-014	2.72116e-014	1.28578e-014
2.26581e-014	2.93582e-014	2.147e-015	-6.97235e-016	-4.47284e-015	-4.33485e-015	5.50529e-016	-6.78263e-015	-2.94795e-015	8.89249e-015	2.37177e-014	2.51211e-014	2.51533e-014	1.30523e-015	-3.16059e-015	-8.33223e-015	6.29556e-015	3.90775e-015	-1.76255e-015	1.18091e-014	1.99529e-015	2.30119e-014	3.40275e-014	2.71674e-014	1.28218e-014
2.22497e-014	2.90542e-014	1.6647e-015	-1.04908e-015	-4.85229e-015	-4.63465e-015	-6.91917e-016	-7.3666e-015	-3.67643e-015	8.27478e-015	2.28195e-014	2.44543e-014	2.47029e-014	1.30696e-015	-3.54279e-015	-8.52828e-015	6.08254e-015	3.94694e-015	-2.38864e-015	1.13299e-014	1.75185e-015	2.253e-014	3.41985e-014	2.70785e-014	1.27692e-014
2.18232e-014	2.87092e-014	1.1599e-015	-1.40072e-015	-5.27419e-015	-4.96949e-015	-1.95863e-015	-8.01925e-015	-4.44642e-015	7.62327e-015	2.18746e-014	2.37474e-014	2.42252e-014	1.28779e-015	-3.90762e-015	-8.71032e-015	5.87792e-015	3.9728e-015	-3.04081e-015	1.08254e-014	1.46412e-015	2.20089e-014	3.43226e-014	2.69457e-014	1.26981e-014
2.13807e-014	2.83265e-014	6.368e-016	-1.74964e-015	-5.73663e-015	-5.3379e-015	-3.24103e-015	-8.73649e-015	-5.25255e-015	6.94183e-015	2.08873e-014	2.3003e-014	2.37214e-014	1.24819e-015	-4.25148e-015	-8.87693e-015	5.68494e-015	3.98487e-015	-3.71421e-015	1.02991e-014	1.13528e-015	2.14519e-014	3.43987e-014	2.67699e-014	1.26069e-014
2.0924e-014	2.79095e-014	9.9823e-017	-2.09331e-015	-6.23677e-015	-5.73837e-015	-4.53041e-015	-9.5135e-015	-6.08947e-015	6.23536e-015	1.98617e-014	2.22241e-014	2.31932e-014	1.18938e-015	-4.57092e-015	-9.02678e-015	5.50635e-015	3.98183e-015	-4.40419e-015	9.75582e-015	7.6859e-016	2.08632e-014	3.44254e-014	2.65527e-014	1.24942e-014
2.04554e-014	2.74619e-014	-4.46302e-016	-2.42924e-015	-6.77143e-015	-6.16867e-015	-5.81828e-015	-1.03448e-014	-6.95176e-015	5.50798e-015	1.88029e-014	2.1415e-014	2.26419e-014	1.11288e-015	-4.86352e-015	-9.15909e-015	5.34453e-015	3.96219e-015	-5.10606e-015	9.19941e-015	3.6753e-016	2.02468e-014	3.44028e-014	2.62947e-014	1.23584e-014
1.99769e-014	2.69875e-014	-9.97248e-016	-2.75529e-015	-7.33621e-015	-6.62552e-015	-7.09622e-015	-1.12239e-014	-7.83392e-015	4.76423e-015	1.77157e-014	2.05787e-014	2.20701e-014	1.01923e-015	-5.12736e-015	-9.27273e-015	5.2016e-015	3.92492e-015	-5.81539e-015	8.63367e-015	-6.3164e-017	1.96076e-014	3.43309e-014	2.59976e-014	1.21978e-014
1.94901e-014	2.64905e-014	-1.54753e-015	-3.06984e-015	-7.92684e-015	-7.10528e-015	-8.35605e-015	-1.21445e-014	-8.73012e-015	4.00957e-015	1.66053e-014	1.9719e-014	2.14799e-014	9.09932e-016	-5.35966e-015	-9.36697e-015	5.07976e-015	3.86888e-015	-6.52717e-015	8.06332e-015	-5.19502e-016	1.89497e-014	3.42096e-014	2.56636e-014	1.20113e-014
1.89974e-014	2.59744e-014	-2.09249e-015	-3.36993e-015	-8.53941e-015	-7.60424e-015	-9.58894e-015	-1.30989e-014	-9.63365e-015	3.24853e-015	1.54779e-014	1.88406e-014	2.08741e-014	7.86561e-016	-5.55894e-015	-9.44148e-015	4.98088e-015	3.79361e-015	-7.23649e-015	7.49186e-015	-9.96922e-016	1.82777e-014	3.40401e-014	2.52949e-014	1.1798e-014
1.85013e-014	2.54432e-014	-2.62771e-015	-3.65407e-015	-9.16941e-015	-8.11917e-015	-1.07878e-014	-1.4079e-014	-1.0539e-014	2.48565e-015	1.43388e-014	1.7948e-014	2.02553e-014	6.50228e-016	-5.72397e-015	-9.49592e-015	4.90659e-015	3.69817e-015	-7.93843e-015	6.92355e-015	-1.48986e-015	1.75966e-014	3.38235e-014	2.48944e-014	1.15566e-014
1.80037e-014	2.49016e-014	-3.1481e-015	-3.91937e-015	-9.81148e-015	-8.64504e-015	-1.1945e-014	-1.50771e-014	-1.144e-014	1.72582e-015	1.31944e-014	1.70461e-014	1.96268e-014	5.02611e-016	-5.85323e-015	-9.52997e-015	4.85803e-015	3.58175e-015	-8.62815e-015	6.36328e-015	-1.99441e-015	1.69103e-014	3.35617e-014	2.44644e-014	1.12868e-014
1.75073e-014	2.43542e-014	-3.64954e-015	-4.1647e-015	-1.04601e-014	-9.17707e-015	-1.30525e-014	-1.60834e-014	-1.23298e-014	9.73545e-016	1.20514e-014	1.61396e-014	1.89916e-014	3.44464e-016	-5.94666e-015	-9.54319e-015	4.83624e-015	3.4439e-015	-9.30179e-015	5.81453e-015	-2.50595e-015	1.62241e-014	3.32565e-014	2.40079e-014	1.09884e-014
1.70152e-014	2.38058e-014	-4.1268e-015	-4.38745e-015	-1.11099e-014	-9.71068e-015	-1.41032e-014	-1.70888e-014	-1.32023e-014	2.33634e-016	1.09156e-014	1.5233e-014	1.83529e-014	1.7729e-016	-6.00441e-015	-9.535e-015	4.84137e-015	3.28443e-015	-9.95514e-015	5.28089e-015	-3.01966e-015	1.55426e-014	3.29103e-014	2.3528e-014	1.06622e-014
1.65298e-014	2.32608e-014	-4.57627e-015	-4.58654e-015	-1.17552e-014	-1.02402e-014	-1.50901e-014	-1.80845e-014	-1.40515e-014	-4.89631e-016	9.79329e-015	1.43312e-014	1.77137e-014	2.34173e-018	-6.02677e-015	-9.50619e-015	4.87324e-015	3.10311e-015	-1.05839e-014	4.76613e-015	-3.5305e-015	1.48702e-014	3.25257e-014	2.30277e-014	1.03082e-014
1.60529e-014	2.27237e-014	-4.99408e-015	-4.76068e-015	-1.23904e-014	-1.07608e-014	-1.60069e-014	-1.90614e-014	-1.48715e-014	-1.19206e-015	8.69074e-015	1.34393e-014	1.70775e-014	-1.7948e-016	-6.01446e-015	-9.45606e-015	4.93125e-015	2.89951e-015	-1.11841e-014	4.27388e-015	-4.03334e-015	1.42113e-014	3.21059e-014	2.25101e-014	9.92712e-015
1.55875e-014	2.2199e-014	-5.37556e-015	-4.90835e-015	-1.30098e-014	-1.12676e-014	-1.68478e-014	-2.00101e-014	-1.56566e-014	-1.87004e-015	7.61371e-015	1.25616e-014	1.64468e-014	-3.67144e-016	-5.96869e-015	-9.38493e-015	5.01431e-015	2.67412e-015	-1.1752e-014	3.80713e-015	-4.52356e-015	1.35694e-014	3.16541e-014	2.19784e-014	9.52092e-015
1.5136e-014	2.16912e-014	-5.71735e-015	-5.02861e-015	-1.36081e-014	-1.17544e-014	-1.76086e-014	-2.09214e-014	-1.64017e-014	-2.51964e-015	6.56776e-015	1.17023e-014	1.5825e-014	-5.59605e-016	-5.891e-015	-9.29378e-015	5.12221e-015	2.42816e-015	-1.22844e-014	3.36864e-015	-4.99682e-015	1.29488e-014	3.11735e-014	2.14358e-014	9.09165e-015
1.47002e-014	2.12043e-014	-6.01695e-015	-5.12068e-015	-1.41802e-014	-1.22161e-014	-1.82851e-014	-2.17862e-014	-1.71014e-014	-3.1373e-015	5.55852e-015	1.08657e-014	1.5215e-014	-7.56176e-016	-5.78359e-015	-9.18311e-015	5.25421e-015	2.1622e-015	-1.27782e-014	2.96058e-015	-5.44851e-015	1.2353e-014	3.06683e-014	2.08859e-014	8.64164e-015
1.42828e-014	2.07417e-014	-6.27103e-015	-5.18427e-015	-1.47205e-014	-1.26479e-014	-1.8873e-014	-2.25961e-014	-1.77507e-014	-3.71975e-015	4.59089e-015	1.00563e-014	1.46191e-014	-9.56023e-016	-5.64803e-015	-9.05311e-015	5.40854e-015	1.87715e-015	-1.32305e-014	2.58553e-015	-5.87445e-015	1.17854e-014	3.0142e-014	2.03314e-014	8.17255e-015
1.38856e-014	2.03062e-014	-6.4771e-015	-5.21873e-015	-1.52234e-014	-1.30441e-014	-1.93696e-014	-2.33419e-014	-1.83457e-014	-4.26406e-015	3.66969e-015	9.27787e-015	1.40401e-014	-1.15822e-015	-5.48683e-015	-8.90375e-015	5.58363e-015	1.57461e-015	-1.36387e-014	2.24557e-015	-6.27166e-015	1.12484e-014	2.95988e-014	1.97754e-014	7.68731e-015
1.3511e-014	1.99009e-014	-6.63306e-015	-5.22401e-015	-1.56849e-014	-1.34002e-014	-1.97728e-014	-2.40162e-014	-1.88826e-014	-4.76759e-015	2.79927e-015	8.53403e-015	1.34809e-014	-1.36176e-015	-5.30261e-015	-8.73527e-015	5.7771e-015	1.25669e-015	-1.40003e-014	1.94248e-015	-6.63648e-015	1.07446e-014	2.90427e-014	1.92217e-014	7.18868e-015
1.31613e-014	1.95279e-014	-6.73816e-015	-5.20161e-015	-1.61008e-014	-1.37126e-014	-2.00813e-014	-2.46126e-014	-1.93578e-014	-5.22868e-015	1.98329e-015	7.82739e-015	1.29431e-014	-1.56603e-015	-5.09861e-015	-8.54793e-015	5.9869e-015	9.24719e-016	-1.43124e-014	1.67763e-015	-6.96623e-015	1.02762e-014	2.84776e-014	1.86737e-014	6.67989e-015
1.28374e-014	1.91896e-014	-6.79083e-015	-5.15201e-015	-1.64664e-014	-1.39773e-014	-2.02944e-014	-2.51257e-014	-1.97683e-014	-5.64537e-015	1.22516e-015	7.16101e-015	1.24287e-014	-1.77053e-015	-4.87748e-015	-8.34236e-015	6.21102e-015	5.8081e-016	-1.45742e-014	1.4516e-015	-7.25865e-015	9.84494e-015	2.79083e-014	1.81338e-014	6.1642e-015
1.25409e-014	1.88875e-014	-6.79092e-015	-5.07594e-015	-1.67783e-014	-1.41905e-014	-2.04123e-014	-2.55501e-014	-2.01122e-014	-6.01639e-015	5.27566e-016	6.53711e-015	1.19396e-014	-1.97483e-015	-4.64274e-015	-8.1195e-015	6.44728e-015	2.27369e-016	-1.47843e-014	1.26459e-015	-7.51165e-015	9.45232e-015	2.73383e-014	1.76051e-014	5.64527e-015
1.2272e-014	1.86236e-014	-6.7383e-015	-4.97448e-015	-1.70332e-014	-1.43492e-014	-2.04356e-014	-2.58818e-014	-2.03879e-014	-6.34124e-015	-1.07558e-016	5.95723e-015	1.14761e-014	-2.17879e-015	-4.39754e-015	-7.88036e-015	6.6925e-015	-1.33264e-016	-1.49414e-014	1.11659e-015	-7.72306e-015	9.0993e-015	2.6772e-014	1.70908e-014	5.12709e-015
1.20312e-014	1.83987e-014	-6.63394e-015	-4.84899e-015	-1.72287e-014	-1.44513e-014	-2.0366e-014	-2.61176e-014	-2.05948e-014	-6.61951e-015	-6.78851e-016	5.42269e-015	1.10388e-014	-2.38253e-015	-4.14509e-015	-7.62552e-015	6.94397e-015	-4.98452e-016	-1.50459e-014	1.00775e-015	-7.89244e-015	8.78636e-015	2.62124e-014	1.65924e-014	4.61312e-015
1.18193e-014	1.82124e-014	-6.47884e-015	-4.70098e-015	-1.73639e-014	-1.44946e-014	-2.0207e-014	-2.62551e-014	-2.07321e-014	-6.85138e-015	-1.18555e-015	4.93431e-015	1.06289e-014	-2.58541e-015	-3.88854e-015	-7.35579e-015	7.19952e-015	-8.65875e-016	-1.50977e-014	9.37349e-016	-8.01931e-015	8.51274e-015	2.56634e-014	1.61118e-014	4.10666e-015
1.16367e-014	1.80647e-014	-6.27375e-015	-4.5331e-015	-1.74371e-014	-1.44786e-014	-1.99621e-014	-2.6293e-014	-2.08006e-014	-7.03744e-015	-1.62781e-015	4.49259e-015	1.02462e-014	-2.7869e-015	-3.63085e-015	-7.07189e-015	7.45692e-015	-1.23284e-015	-1.50964e-014	9.05123e-016	-8.10294e-015	8.27859e-015	2.51286e-014	1.5651e-014	3.61188e-015
1.14834e-014	1.79549e-014	-6.02031e-015	-4.3467e-015	-1.74473e-014	-1.44027e-014	-1.96353e-014	-2.6231e-014	-2.0801e-014	-7.17832e-015	-2.00604e-015	4.09724e-015	9.88939e-015	-2.98641e-015	-3.37505e-015	-6.77526e-015	7.7138e-015	-1.59642e-015	-1.50426e-014	9.09368e-016	-8.14363e-015	8.08256e-015	2.46113e-014	1.52117e-014	3.13207e-015
1.13582e-014	1.78823e-014	-5.72042e-015	-4.14363e-015	-1.73943e-014	-1.42668e-014	-1.92315e-014	-2.60705e-014	-2.07356e-014	-7.27544e-015	-2.32138e-015	3.74732e-015	9.55773e-015	-3.18371e-015	-3.12456e-015	-6.46678e-015	7.96727e-015	-1.9536e-015	-1.49365e-014	9.48569e-016	-8.14237e-015	7.92345e-015	2.41141e-014	1.4795e-014	2.66999e-015
1.12609e-014	1.78453e-014	-5.37695e-015	-3.92657e-015	-1.7279e-014	-1.40716e-014	-1.87563e-014	-2.58133e-014	-2.06069e-014	-7.33008e-015	-2.57609e-015	3.44189e-015	9.2506e-015	-3.37836e-015	-2.88184e-015	-6.14728e-015	8.21495e-015	-2.30132e-015	-1.47802e-014	1.02111e-015	-8.1007e-015	7.79938e-015	2.36393e-014	1.44015e-014	2.2285e-015
1.11913e-014	1.78417e-014	-4.99288e-015	-3.69807e-015	-1.71031e-014	-1.38186e-014	-1.82152e-014	-2.54618e-014	-2.04175e-014	-7.34423e-015	-2.77262e-015	3.17957e-015	8.96628e-015	-3.57e-015	-2.64926e-015	-5.81781e-015	8.45436e-015	-2.63688e-015	-1.4575e-014	1.12533e-015	-8.02046e-015	7.70872e-015	2.31895e-014	1.4032e-014	1.81047e-015
1.11479e-014	1.7869e-014	-4.5714e-015	-3.461e-015	-1.68679e-014	-1.35097e-014	-1.76148e-014	-2.5021e-014	-2.01711e-014	-7.32052e-015	-2.91442e-015	2.95875e-015	8.70326e-015	-3.7585e-015	-2.42887e-015	-5.48005e-015	8.68359e-015	-2.95701e-015	-1.43231e-014	1.25804e-015	-7.90405e-015	7.64932e-015	2.27671e-014	1.36868e-014	1.41739e-015
1.11288e-014	1.79248e-014	-4.11566e-015	-3.21821e-015	-1.65762e-014	-1.31485e-014	-1.69625e-014	-2.44955e-014	-1.98714e-014	-7.26155e-015	-3.00504e-015	2.77696e-015	8.45897e-015	-3.94373e-015	-2.22289e-015	-5.13529e-015	8.9011e-015	-3.25916e-015	-1.40277e-014	1.41773e-015	-7.75413e-015	7.61815e-015	2.23732e-014	1.33658e-014	1.05175e-015
1.11324e-014	1.80058e-014	-3.63006e-015	-2.97237e-015	-1.62307e-014	-1.2738e-014	-1.62657e-014	-2.38916e-014	-1.95238e-014	-7.17006e-015	-3.0489e-015	2.63152e-015	8.23119e-015	-4.12514e-015	-2.03225e-015	-4.78492e-015	9.10545e-015	-3.54125e-015	-1.36909e-014	1.60217e-015	-7.57401e-015	7.61202e-015	2.20093e-014	1.30688e-014	7.15577e-016
1.11568e-014	1.81083e-014	-3.11817e-015	-2.72589e-015	-1.58342e-014	-1.22825e-014	-1.55327e-014	-2.32164e-014	-1.91337e-014	-7.04968e-015	-3.05072e-015	2.52018e-015	8.01793e-015	-4.30202e-015	-1.85869e-015	-4.43025e-015	9.29522e-015	-3.80118e-015	-1.33155e-014	1.80846e-015	-7.36731e-015	7.62731e-015	2.1676e-014	1.27954e-014	4.09275e-016
1.11999e-014	1.82296e-014	-2.58449e-015	-2.48168e-015	-1.53907e-014	-1.17867e-014	-1.47718e-014	-2.24775e-014	-1.87072e-014	-6.90361e-015	-3.01539e-015	2.43984e-015	7.81612e-015	-4.47461e-015	-1.703e-015	-4.07247e-015	9.46875e-015	-4.03707e-015	-1.29048e-014	2.0347e-015	-7.13755e-015	7.66076e-015	2.13744e-014	1.25445e-014	1.3328e-016
1.12596e-014	1.83654e-014	-2.03333e-015	-2.24234e-015	-1.4905e-014	-1.12549e-014	-1.39915e-014	-2.16832e-014	-1.82502e-014	-6.73554e-015	-2.94843e-015	2.38736e-015	7.62306e-015	-4.64251e-015	-1.56619e-015	-3.71401e-015	9.62518e-015	-4.24693e-015	-1.24627e-014	2.27814e-015	-6.88853e-015	7.70875e-015	2.11042e-014	1.23148e-014	-1.11498e-016
1.13337e-014	1.85121e-014	-1.46971e-015	-2.01046e-015	-1.43823e-014	-1.06926e-014	-1.31999e-014	-2.0842e-014	-1.77689e-014	-6.54904e-015	-2.85566e-015	2.35962e-015	7.43626e-015	-4.80561e-015	-1.44888e-015	-3.35611e-015	9.76414e-015	-4.42934e-015	-1.19925e-014	2.53568e-015	-6.62424e-015	7.76812e-015	2.08652e-014	1.21056e-014	-3.2565e-016
1.14197e-014	1.86659e-014	-8.98059e-016	-1.78847e-015	-1.38268e-014	-1.01058e-014	-1.24055e-014	-1.99631e-014	-1.72694e-014	-6.34806e-015	-2.74278e-015	2.35299e-015	7.25284e-015	-4.96276e-015	-1.35034e-015	-3.00048e-015	9.88514e-015	-4.58326e-015	-1.14984e-014	2.80448e-015	-6.34923e-015	7.83447e-015	2.06569e-014	1.1915e-014	-5.10061e-016
1.15145e-014	1.88221e-014	-3.22742e-016	-1.57849e-015	-1.32439e-014	-9.50073e-015	-1.16162e-014	-1.90564e-014	-1.67588e-014	-6.13647e-015	-2.61542e-015	2.36473e-015	7.07052e-015	-5.11283e-015	-1.2705e-015	-2.64834e-015	9.98757e-015	-4.70751e-015	-1.09839e-014	3.08259e-015	-6.06788e-015	7.90389e-015	2.04785e-014	1.17416e-014	-6.65475e-016
1.16158e-014	1.89767e-014	2.51685e-016	-1.38234e-015	-1.26393e-014	-8.88316e-015	-1.08409e-014	-1.81315e-014	-1.62441e-014	-5.91801e-015	-2.48009e-015	2.39114e-015	6.88679e-015	-5.25524e-015	-1.20831e-015	-2.30121e-015	1.00713e-014	-4.80097e-015	-1.04532e-014	3.36658e-015	-5.7852e-015	7.97266e-015	2.03285e-014	1.15833e-014	-7.93504e-016
1.17206e-014	1.91259e-014	8.20404e-016	-1.20191e-015	-1.20185e-014	-8.26011e-015	-1.00879e-014	-1.7198e-014	-1.57321e-014	-5.69628e-015	-2.34232e-015	2.4293e-015	6.69893e-015	-5.38859e-015	-1.16285e-015	-1.96034e-015	1.01364e-014	-4.86376e-015	-9.91112e-015	3.6541e-015	-5.5053e-015	8.03713e-015	2.02052e-014	1.1438e-014	-8.95904e-016
1.1826e-014	1.92659e-014	1.37971e-015	-1.0392e-015	-1.13861e-014	-7.6375e-015	-9.36452e-015	-1.6266e-014	-1.52295e-014	-5.47477e-015	-2.20725e-015	2.47612e-015	6.505e-015	-5.51151e-015	-1.1329e-015	-1.62749e-015	1.01829e-014	-4.89545e-015	-9.36125e-015	3.94246e-015	-5.23228e-015	8.09412e-015	2.01065e-014	1.13037e-014	-9.75559e-016
1.19296e-014	1.93932e-014	1.92464e-015	-8.95178e-016	-1.07477e-014	-7.02145e-015	-8.6787e-015	-1.53449e-014	-1.47432e-014	-5.25725e-015	-2.08041e-015	2.52813e-015	6.3031e-015	-5.62307e-015	-1.11666e-015	-1.30355e-015	1.02119e-014	-4.89615e-015	-8.80727e-015	4.2291e-015	-4.96973e-015	8.14018e-015	2.00301e-014	1.1178e-014	-1.0348e-015
1.20291e-014	1.95042e-014	2.45135e-015	-7.70904e-016	-1.01085e-014	-6.41794e-015	-8.03752e-015	-1.44436e-014	-1.42798e-014	-5.04672e-015	-1.96674e-015	2.58284e-015	6.09253e-015	-5.72214e-015	-1.11202e-015	-9.89646e-016	1.02242e-014	-4.86638e-015	-8.25259e-015	4.51246e-015	-4.72272e-015	8.17189e-015	1.99741e-014	1.10588e-014	-1.07585e-015
1.21213e-014	1.95952e-014	2.95654e-015	-6.66894e-016	-9.47414e-015	-5.83259e-015	-7.44651e-015	-1.35707e-014	-1.38449e-014	-4.84614e-015	-1.87082e-015	2.63793e-015	5.87164e-015	-5.80756e-015	-1.11673e-015	-6.87221e-016	1.0221e-014	-4.80648e-015	-7.70136e-015	4.79066e-015	-4.49493e-015	8.186e-015	1.9936e-014	1.09442e-014	-1.10231e-015
1.22038e-014	1.96634e-014	3.43702e-015	-5.83148e-016	-8.84928e-015	-5.27097e-015	-6.91134e-015	-1.27342e-014	-1.34444e-014	-4.6585e-015	-1.79721e-015	2.69068e-015	5.63961e-015	-5.87729e-015	-1.12867e-015	-3.96744e-016	1.02026e-014	-4.71764e-015	-7.15771e-015	5.06168e-015	-4.28972e-015	8.1795e-015	1.99134e-014	1.08319e-014	-1.11663e-015
1.22743e-014	1.97064e-014	3.89005e-015	-5.20296e-016	-8.23881e-015	-4.73856e-015	-6.43722e-015	-1.19423e-014	-1.3083e-014	-4.48605e-015	-1.75002e-015	2.7392e-015	5.3965e-015	-5.93004e-015	-1.14549e-015	-1.18668e-016	1.01706e-014	-4.60085e-015	-6.6254e-015	5.32419e-015	-4.11037e-015	8.15052e-015	1.99034e-014	1.07193e-014	-1.12186e-015
1.23309e-014	1.97207e-014	4.31295e-015	-4.77495e-016	-7.64709e-015	-4.24006e-015	-6.02891e-015	-1.12017e-014	-1.27663e-014	-4.33096e-015	-1.73285e-015	2.7821e-015	5.14225e-015	-5.96499e-015	-1.16446e-015	1.45798e-016	1.01265e-014	-4.45741e-015	-6.10775e-015	5.57661e-015	-3.96013e-015	8.09727e-015	1.99028e-014	1.06049e-014	-1.1217e-015
1.23712e-014	1.97042e-014	4.70358e-015	-4.53675e-016	-7.07763e-015	-3.77949e-015	-5.69034e-015	-1.05184e-014	-1.24987e-014	-4.19481e-015	-1.74899e-015	2.8178e-015	4.87666e-015	-5.98068e-015	-1.18281e-015	3.96806e-016	1.00721e-014	-4.28942e-015	-5.60656e-015	5.8173e-015	-3.84154e-015	8.01809e-015	1.9909e-014	1.04872e-014	-1.11959e-015
1.23933e-014	1.96549e-014	5.05997e-015	-4.4756e-016	-6.53418e-015	-3.3602e-015	-5.42391e-015	-9.89797e-015	-1.2284e-014	-4.07889e-015	-1.80014e-015	2.8449e-015	4.60064e-015	-5.97582e-015	-1.19815e-015	6.34143e-016	1.00083e-014	-4.0988e-015	-5.1243e-015	6.04573e-015	-3.75695e-015	7.9114e-015	1.99183e-014	1.03639e-014	-1.11893e-015
1.23949e-014	1.95712e-014	5.37968e-015	-4.58637e-016	-6.01985e-015	-2.98529e-015	-5.2312e-015	-9.34532e-015	-1.21251e-014	-3.98432e-015	-1.88863e-015	2.86284e-015	4.31523e-015	-5.94821e-015	-1.20825e-015	8.56931e-016	9.93703e-015	-3.88803e-015	-4.6634e-015	6.25979e-015	-3.70708e-015	7.77637e-015	1.99278e-014	1.02328e-014	-1.12313e-015
1.23751e-014	1.94523e-014	5.66207e-015	-4.8512e-016	-5.53733e-015	-2.65765e-015	-5.1134e-015	-8.86402e-015	-1.20247e-014	-3.91177e-015	-2.0159e-015	2.87029e-015	4.02219e-015	-5.89664e-015	-1.21084e-015	1.06516e-015	9.85964e-015	-3.65909e-015	-4.22573e-015	6.45828e-015	-3.69357e-015	7.61276e-015	1.99347e-014	1.00927e-014	-1.13512e-015
1.23325e-014	1.92973e-014	5.90611e-015	-5.2521e-016	-5.08912e-015	-2.37943e-015	-5.07088e-015	-8.45628e-015	-1.19848e-014	-3.86174e-015	-2.18286e-015	2.86698e-015	3.72235e-015	-5.81977e-015	-1.20399e-015	1.25904e-015	9.77827e-015	-3.41445e-015	-3.81243e-015	6.64092e-015	-3.71653e-015	7.42034e-015	1.99356e-014	9.94197e-015	-1.15778e-015
1.22658e-014	1.91064e-014	6.1119e-015	-5.77164e-016	-4.67733e-015	-2.15125e-015	-5.10256e-015	-8.12376e-015	-1.20072e-014	-3.83421e-015	-2.38978e-015	2.85273e-015	3.41783e-015	-5.71739e-015	-1.1851e-015	1.43998e-015	9.69418e-015	-3.15673e-015	-3.42507e-015	6.80688e-015	-3.77665e-015	7.19893e-015	1.99275e-014	9.7792e-015	-1.19331e-015
1.21742e-014	1.88789e-014	6.27913e-015	-6.38296e-016	-4.30238e-015	-1.97367e-015	-5.20714e-015	-7.86666e-015	-1.20921e-014	-3.82855e-015	-2.63579e-015	2.82785e-015	3.11181e-015	-5.58806e-015	-1.15206e-015	1.60857e-015	9.60908e-015	-2.88799e-015	-3.06434e-015	6.95508e-015	-3.8735e-015	6.94936e-015	1.99072e-014	9.60343e-015	-1.24435e-015
1.20575e-014	1.86149e-014	6.40817e-015	-7.06185e-016	-3.9652e-015	-1.84661e-015	-5.38218e-015	-7.68363e-015	-1.22388e-014	-3.84379e-015	-2.9195e-015	2.79225e-015	2.80641e-015	-5.43111e-015	-1.1034e-015	1.7651e-015	9.52449e-015	-2.61067e-015	-2.73033e-015	7.08471e-015	-4.00596e-015	6.6727e-015	1.98719e-014	9.41409e-015	-1.31277e-015
1.19159e-014	1.83151e-014	6.50057e-015	-7.78426e-016	-3.66661e-015	-1.76893e-015	-5.62398e-015	-7.5734e-015	-1.24459e-014	-3.87906e-015	-3.23924e-015	2.74671e-015	2.50428e-015	-5.24621e-015	-1.03778e-015	1.9104e-015	9.44166e-015	-2.32731e-015	-2.42359e-015	7.19539e-015	-4.17206e-015	6.36985e-015	1.98188e-014	9.21125e-015	-1.39974e-015
1.17484e-014	1.79812e-014	6.55758e-015	-8.52824e-016	-3.40586e-015	-1.73934e-015	-5.92903e-015	-7.53324e-015	-1.27114e-014	-3.93293e-015	-3.59241e-015	2.69181e-015	2.20825e-015	-5.03264e-015	-9.5337e-016	2.04638e-015	9.36243e-015	-2.0402e-015	-2.14388e-015	7.28719e-015	-4.36994e-015	6.04233e-015	1.97458e-014	8.99442e-015	-1.50619e-015
1.15566e-014	1.76145e-014	6.58033e-015	-9.263e-016	-3.18201e-015	-1.75606e-015	-6.29264e-015	-7.55936e-015	-1.30322e-014	-4.004e-015	-3.97658e-015	2.62905e-015	1.92137e-015	-4.7906e-015	-8.49548e-016	2.17431e-015	9.28838e-015	-1.75147e-015	-1.89003e-015	7.3603e-015	-4.59716e-015	5.69184e-015	1.9651e-014	8.76291e-015	-1.63251e-015
1.1341e-014	1.72164e-014	6.57086e-015	-9.95758e-016	-2.99354e-015	-1.8164e-015	-6.70934e-015	-7.64778e-015	-1.34056e-014	-4.09057e-015	-4.38781e-015	2.55909e-015	1.64744e-015	-4.52043e-015	-7.2624e-016	2.29504e-015	9.22092e-015	-1.46319e-015	-1.66078e-015	7.41475e-015	-4.8506e-015	5.32087e-015	1.95321e-014	8.51676e-015	-1.77907e-015
1.11025e-014	1.67886e-014	6.53159e-015	-1.05845e-015	-2.83908e-015	-1.91649e-015	-7.17336e-015	-7.79384e-015	-1.3827e-014	-4.18969e-015	-4.82175e-015	2.48328e-015	1.39002e-015	-4.22148e-015	-5.82889e-016	2.41023e-015	9.16162e-015	-1.17729e-015	-1.45419e-015	7.45e-015	-5.12624e-015	4.93147e-015	1.9387e-014	8.25618e-015	-1.9459e-015
1.08421e-014	1.63334e-014	6.4652e-015	-1.11113e-015	-2.71721e-015	-2.05215e-015	-7.6783e-015	-7.99127e-015	-1.42912e-014	-4.29886e-015	-5.27411e-015	2.40301e-015	1.15226e-015	-3.89456e-015	-4.18972e-016	2.5216e-015	9.11252e-015	-8.95302e-016	-1.26865e-015	7.46664e-015	-5.42057e-015	4.52657e-015	1.92141e-014	7.98152e-015	-2.13179e-015
1.0561e-014	1.58543e-014	6.37515e-015	-1.15127e-015	-2.6247e-015	-2.2193e-015	-8.21702e-015	-8.23394e-015	-1.47928e-014	-4.41541e-015	-5.74051e-015	2.31963e-015	9.36928e-016	-3.54021e-015	-2.35183e-016	2.63109e-015	9.07437e-015	-6.18902e-016	-1.10163e-015	7.4655e-015	-5.73002e-015	4.10855e-015	1.90116e-014	7.69328e-015	-2.33592e-015
1.0261e-014	1.53535e-014	6.26392e-015	-1.17715e-015	-2.55898e-015	-2.41384e-015	-8.78248e-015	-8.5147e-015	-1.53259e-014	-4.53664e-015	-6.21603e-015	2.23518e-015	7.4746e-016	-3.15973e-015	-3.22982e-017	2.73918e-015	9.04745e-015	-3.49515e-016	-9.50385e-016	7.44705e-015	-6.0499e-015	3.68027e-015	1.87777e-014	7.392e-015	-2.55688e-015
9.94398e-015	1.48333e-014	6.1349e-015	-1.18654e-015	-2.51665e-015	-2.63097e-015	-9.36696e-015	-8.82608e-015	-1.58845e-014	-4.65988e-015	-6.69585e-015	2.15128e-015	5.8727e-016	-2.75482e-015	1.88689e-016	2.8476e-015	9.03322e-015	-8.80831e-017	-8.1276e-016	7.41112e-015	-6.37556e-015	3.24437e-015	1.8512e-014	7.07856e-015	-2.79346e-015
9.61183e-015	1.42969e-014	5.99173e-015	-1.17775e-015	-2.49402e-015	-2.86469e-015	-9.96208e-015	-9.16055e-015	-1.64614e-014	-4.78156e-015	-7.17436e-015	2.06931e-015	4.59974e-016	-2.32621e-015	4.26284e-016	2.95763e-015	9.03277e-015	1.64306e-016	-6.85419e-016	7.35841e-015	-6.70247e-015	2.80362e-015	1.82139e-014	6.75321e-015	-3.04351e-015
9.26664e-015	1.37474e-014	5.83781e-015	-1.14834e-015	-2.48821e-015	-3.10994e-015	-1.05593e-014	-9.50979e-015	-1.70494e-014	-4.89869e-015	-7.64543e-015	1.99091e-015	3.67664e-016	-1.87564e-015	6.79041e-016	3.07059e-015	9.04676e-015	4.05563e-016	-5.65119e-016	7.28972e-015	-7.02574e-015	2.36082e-015	1.78828e-014	6.41715e-015	-3.30375e-015
8.91046e-015	1.31881e-014	5.67686e-015	-1.0965e-015	-2.49564e-015	-3.36123e-015	-1.11507e-014	-9.86558e-015	-1.76407e-014	-5.00828e-015	-8.10309e-015	1.91819e-015	3.12936e-016	-1.40554e-015	9.45357e-016	3.18742e-015	9.07595e-015	6.35882e-016	-4.48777e-016	7.20595e-015	-7.34048e-015	1.91901e-015	1.75189e-014	6.07186e-015	-3.57143e-015
8.54623e-015	1.26223e-014	5.5122e-015	-1.02077e-015	-2.51254e-015	-3.61266e-015	-1.17277e-014	-1.02197e-014	-1.82273e-014	-5.10743e-015	-8.54127e-015	1.85342e-015	2.98359e-016	-9.18011e-016	1.22304e-015	3.30899e-015	9.12097e-015	8.55725e-016	-3.33064e-016	7.10773e-015	-7.64191e-015	1.48086e-015	1.71219e-014	5.71786e-015	-3.84365e-015
8.17651e-015	1.2053e-014	5.34863e-015	-9.20263e-016	-2.53493e-015	-3.85897e-015	-1.22821e-014	-1.0564e-014	-1.88015e-014	-5.19307e-015	-8.95386e-015	1.79789e-015	3.25094e-016	-4.15474e-016	1.50982e-015	3.43585e-015	9.18221e-015	1.06431e-015	-2.14731e-016	6.99571e-015	-7.92471e-015	1.04883e-015	1.6692e-014	5.35587e-015	-4.11674e-015
7.80421e-015	1.14832e-014	5.18915e-015	-7.94212e-016	-2.55912e-015	-4.09416e-015	-1.28054e-014	-1.08915e-014	-1.93547e-014	-5.26234e-015	-9.33485e-015	1.75363e-015	3.94687e-016	1.00015e-016	1.80397e-015	3.56947e-015	9.26085e-015	1.26126e-015	-9.14098e-017	6.87081e-015	-8.18455e-015	6.25684e-016	1.62295e-014	4.98664e-015	-4.38701e-015
7.43209e-015	1.09162e-014	5.03731e-015	-6.41853e-016	-2.58117e-015	-4.31247e-015	-1.329e-014	-1.11948e-014	-1.98786e-014	-5.3126e-015	-9.67795e-015	1.72308e-015	5.08966e-016	6.25236e-016	2.10271e-015	3.71041e-015	9.35684e-015	1.44685e-015	4.03168e-017	6.73458e-015	-8.41686e-015	2.13778e-016	1.57353e-014	4.61115e-015	-4.65142e-015
7.06299e-015	1.03551e-014	4.89687e-015	-4.62672e-016	-2.59731e-015	-4.50857e-015	-1.37279e-014	-1.1467e-014	-2.03652e-014	-5.34149e-015	-9.97781e-015	1.70787e-015	6.69341e-016	1.15689e-015	2.40379e-015	3.85925e-015	9.4709e-015	1.62221e-015	1.83119e-016	6.58827e-015	-8.61765e-015	-1.84927e-016	1.521e-014	4.23042e-015	-4.90666e-015
6.69943e-015	9.80297e-015	4.77132e-015	-2.57342e-016	-2.60412e-015	-4.6775e-015	-1.4112e-014	-1.17015e-014	-2.08066e-014	-5.34691e-015	-1.02286e-014	1.71012e-015	8.76424e-016	1.69254e-015	2.70407e-015	4.01583e-015	9.60309e-015	1.78798e-015	3.397e-016	6.43357e-015	-8.78289e-015	-5.68733e-016	1.46548e-014	3.84602e-015	-5.14891e-015
6.34412e-015	9.26254e-015	4.66338e-015	-2.68318e-017	-2.59845e-015	-4.81496e-015	-1.44355e-014	-1.18928e-014	-2.11952e-014	-5.32635e-015	-1.04251e-014	1.73124e-015	1.13066e-015	2.22866e-015	3.00098e-015	4.18023e-015	9.75295e-015	1.94477e-015	5.12296e-016	6.2718e-015	-8.90872e-015	-9.36269e-016	1.40712e-014	3.45819e-015	-5.37454e-015
5.99998e-015	8.73715e-015	4.57585e-015	2.2751e-016	-2.57718e-015	-4.91703e-015	-1.4693e-014	-1.20358e-014	-2.15237e-014	-5.27844e-015	-1.05626e-014	1.77268e-015	1.43227e-015	2.762e-015	3.29229e-015	4.35257e-015	9.9209e-015	2.09325e-015	7.0276e-016	6.10417e-015	-8.99196e-015	-1.28603e-015	1.34611e-014	3.06742e-015	-5.57998e-015
5.66918e-015	8.22909e-015	4.51203e-015	5.04604e-016	-2.53801e-015	-4.97967e-015	-1.48793e-014	-1.21258e-014	-2.17851e-014	-5.20171e-015	-1.06361e-014	1.83705e-015	1.78059e-015	3.28864e-015	3.57574e-015	4.53183e-015	1.01069e-014	2.23509e-015	9.12554e-016	5.93216e-015	-9.02928e-015	-1.61688e-015	1.2826e-014	2.67459e-015	-5.76187e-015
5.35508e-015	7.74091e-015	4.47357e-015	8.02962e-016	-2.47789e-015	-4.99946e-015	-1.49894e-014	-1.21589e-014	-2.19727e-014	-5.09498e-015	-1.06415e-014	1.92645e-015	2.1752e-015	3.80532e-015	3.84878e-015	4.71755e-015	1.03112e-014	2.37132e-015	1.14318e-015	5.75766e-015	-9.01853e-015	-1.92756e-015	1.21684e-014	2.28107e-015	-5.91751e-015
5.06033e-015	7.27481e-015	4.46258e-015	1.12112e-015	-2.39502e-015	-4.97358e-015	-1.50195e-014	-1.21321e-014	-2.20801e-014	-4.95738e-015	-1.05749e-014	2.0423e-015	2.61571e-015	4.30902e-015	4.10947e-015	4.90804e-015	1.05336e-014	2.50293e-015	1.39533e-015	5.58215e-015	-8.95807e-015	-2.21704e-015	1.14901e-014	1.88724e-015	-6.04491e-015
4.7869e-015	6.83282e-015	4.4804e-015	1.45714e-015	-2.28756e-015	-4.89959e-015	-1.49667e-014	-1.20431e-014	-2.21014e-014	-4.78873e-015	-1.04324e-014	2.18621e-015	3.10018e-015	4.79648e-015	4.35545e-015	5.10223e-015	1.07736e-014	2.63136e-015	1.66964e-015	5.4071e-015	-8.8472e-015	-2.48481e-015	1.0793e-014	1.49374e-015	-6.14122e-015
4.5367e-015	6.41697e-015	4.52845e-015	1.8092e-015	-2.15422e-015	-4.77647e-015	-1.48288e-014	-1.18906e-014	-2.20319e-014	-4.58852e-015	-1.02108e-014	2.36009e-015	3.62737e-015	5.26508e-015	4.58462e-015	5.299e-015	1.10309e-014	2.7583e-015	1.9659e-015	5.23463e-015	-8.68491e-015	-2.73105e-015	1.00793e-014	1.10087e-015	-6.20441e-015
4.31191e-015	6.02842e-015	4.60837e-015	2.17437e-015	-1.99408e-015	-4.60275e-015	-1.4604e-014	-1.16743e-014	-2.18681e-014	-4.35689e-015	-9.90793e-015	2.56565e-015	4.19588e-015	5.71204e-015	4.79508e-015	5.49651e-015	1.1305e-014	2.88524e-015	2.28379e-015	5.06701e-015	-8.47099e-015	-2.95577e-015	9.35152e-015	7.09324e-016	-6.23237e-015
4.11441e-015	5.66769e-015	4.7202e-015	2.54961e-015	-1.80649e-015	-4.3779e-015	-1.42922e-014	-1.13941e-014	-2.16066e-014	-4.09458e-015	-9.5218e-015	2.80391e-015	4.80399e-015	6.13357e-015	4.98553e-015	5.69332e-015	1.1595e-014	3.01364e-015	2.62348e-015	4.90609e-015	-8.20623e-015	-3.15939e-015	8.61205e-015	3.19571e-016	-6.22485e-015
3.94524e-015	5.33632e-015	4.86411e-015	2.93245e-015	-1.59079e-015	-4.10217e-015	-1.38937e-014	-1.10515e-014	-2.12448e-014	-3.80232e-015	-9.05144e-015	3.07656e-015	5.44879e-015	6.52773e-015	5.15506e-015	5.88804e-015	1.19006e-014	3.14485e-015	2.98335e-015	4.75296e-015	-7.89151e-015	-3.34258e-015	7.86331e-015	-6.90748e-017	-6.18033e-015
3.80591e-015	5.03485e-015	5.03944e-015	3.32043e-015	-1.3471e-015	-3.77546e-015	-1.34093e-014	-1.06482e-014	-2.07808e-014	-3.48077e-015	-8.49606e-015	3.38508e-015	6.12776e-015	6.8926e-015	5.30285e-015	6.07917e-015	1.2221e-014	3.27964e-015	3.36191e-015	4.6091e-015	-7.5284e-015	-3.50584e-015	7.10807e-015	-4.56148e-016	-6.09888e-015
3.69691e-015	4.76441e-015	5.24557e-015	3.71036e-015	-1.07683e-015	-3.39896e-015	-1.28415e-014	-1.01873e-014	-2.02141e-014	-3.13167e-015	-7.85515e-015	3.73052e-015	6.83854e-015	7.22598e-015	5.42891e-015	6.26489e-015	1.25555e-014	3.41904e-015	3.75693e-015	4.47735e-015	-7.11864e-015	-3.64988e-015	6.34835e-015	-8.41195e-016	-5.98093e-015
3.6189e-015	4.52529e-015	5.48173e-015	4.09902e-015	-7.81175e-016	-2.975e-015	-1.21929e-014	-9.67215e-015	-1.95449e-014	-2.75721e-015	-7.1301e-015	4.11338e-015	7.5783e-015	7.52594e-015	5.53205e-015	6.44423e-015	1.29036e-014	3.56398e-015	4.16632e-015	4.35847e-015	-6.66441e-015	-3.7757e-015	5.58647e-015	-1.22453e-015	-5.82723e-015
3.57239e-015	4.31747e-015	5.74523e-015	4.48377e-015	-4.61079e-016	-2.50536e-015	-1.14679e-014	-9.1066e-015	-1.87745e-014	-2.35974e-015	-6.32253e-015	4.53398e-015	8.34417e-015	7.79111e-015	5.61299e-015	6.6156e-015	1.32645e-014	3.71629e-015	4.58817e-015	4.25443e-015	-6.16972e-015	-3.88419e-015	4.82492e-015	-1.60615e-015	-5.63838e-015
3.55738e-015	4.14024e-015	6.03466e-015	4.86201e-015	-1.17744e-016	-1.99317e-015	-1.067e-014	-8.4952e-015	-1.79046e-014	-1.94118e-015	-5.43425e-015	4.99246e-015	9.13317e-015	8.0206e-015	5.67167e-015	6.77787e-015	1.36373e-014	3.87605e-015	5.01943e-015	4.16654e-015	-5.63838e-015	-3.97664e-015	4.06636e-015	-1.98555e-015	-5.4163e-015
3.57352e-015	3.99329e-015	6.34781e-015	5.23044e-015	2.46546e-016	-1.44113e-015	-9.80463e-015	-7.84336e-015	-1.69381e-014	-1.50449e-015	-4.46793e-015	5.48939e-015	9.94208e-015	8.21311e-015	5.7088e-015	6.92998e-015	1.40217e-014	4.04406e-015	5.45618e-015	4.09543e-015	-5.07398e-015	-4.05495e-015	3.31285e-015	-2.36254e-015	-5.16301e-015
3.62052e-015	3.87562e-015	6.6823e-015	5.58627e-015	6.29722e-016	-8.53055e-016	-8.87773e-015	-7.157e-015	-1.5879e-014	-1.05272e-015	-3.42726e-015	6.02408e-015	1.07669e-014	8.36771e-015	5.72523e-015	7.07034e-015	1.44159e-014	4.2206e-015	5.89523e-015	4.04247e-015	-4.48144e-015	-4.11969e-015	2.56651e-015	-2.73761e-015	-4.88118e-015
3.69717e-015	3.78656e-015	7.03556e-015	5.92653e-015	1.02922e-015	-2.3275e-016	-7.89644e-015	-6.44226e-015	-1.47327e-014	-5.88938e-016	-2.31653e-015	6.59599e-015	1.16047e-014	8.48406e-015	5.72189e-015	7.1981e-015	1.48181e-014	4.40629e-015	6.33362e-015	4.0085e-015	-3.86629e-015	-4.17228e-015	1.82945e-015	-3.11049e-015	-4.57385e-015
3.80159e-015	3.72487e-015	7.404e-015	6.249e-015	1.44183e-015	4.15218e-016	-6.86808e-015	-5.70494e-015	-1.3505e-014	-1.16701e-016	-1.14142e-015	7.20403e-015	1.2453e-014	8.56238e-015	5.70001e-015	7.31262e-015	1.52269e-014	4.60128e-015	6.76712e-015	3.99389e-015	-3.23351e-015	-4.21429e-015	1.1044e-015	-3.48159e-015	-4.24358e-015
3.93293e-015	3.68949e-015	7.78373e-015	6.55212e-015	1.86472e-015	1.086e-015	-5.80012e-015	-4.95222e-015	-1.22027e-014	3.61398e-016	9.23126e-017	7.84602e-015	1.33076e-014	8.60397e-015	5.6617e-015	7.41338e-015	1.56415e-014	4.80528e-015	7.19265e-015	3.99901e-015	-2.58881e-015	-4.2469e-015	3.93129e-016	-3.85126e-015	-3.89391e-015
4.08926e-015	3.6781e-015	8.17129e-015	6.83392e-015	2.29469e-015	1.77487e-015	-4.70078e-015	-4.19066e-015	-1.08332e-014	8.41493e-016	1.37874e-015	8.52036e-015	1.41648e-014	8.60872e-015	5.60895e-015	7.50032e-015	1.60602e-014	5.01824e-015	7.60646e-015	4.02382e-015	-1.93816e-015	-4.27124e-015	-3.02433e-016	-4.21882e-015	-3.52912e-015
4.26814e-015	3.68912e-015	8.56306e-015	7.0924e-015	2.72862e-015	2.47698e-015	-3.57805e-015	-3.42661e-015	-9.40413e-015	1.32022e-015	2.71052e-015	9.22494e-015	1.50213e-014	8.57872e-015	5.54332e-015	7.57368e-015	1.64815e-014	5.2404e-015	8.00575e-015	4.06912e-015	-1.2876e-015	-4.28848e-015	-9.80848e-016	-4.58487e-015	-3.15342e-015
4.46691e-015	3.72078e-015	8.95516e-015	7.32664e-015	3.16307e-015	3.18703e-015	-2.44055e-015	-2.66737e-015	-7.92486e-015	1.79389e-015	4.07998e-015	9.95666e-015	1.58736e-014	8.51545e-015	5.46745e-015	7.63367e-015	1.69032e-014	5.47121e-015	8.38737e-015	4.13502e-015	-6.42914e-016	-4.30018e-015	-1.64035e-015	-4.94893e-015	-2.77103e-015
4.68371e-015	3.77105e-015	9.34342e-015	7.53543e-015	3.5947e-015	3.89956e-015	-1.29728e-015	-1.92e-015	-6.40517e-015	2.25921e-015	5.47866e-015	1.07124e-014	1.67176e-014	8.42043e-015	5.38418e-015	7.68117e-015	1.7324e-014	5.71e-015	8.74809e-015	4.22046e-015	-9.18061e-018	-4.30715e-015	-2.27969e-015	-5.31071e-015	-2.38573e-015
4.91618e-015	3.83734e-015	9.72375e-015	7.71766e-015	4.01973e-015	4.60956e-015	-1.57335e-016	-1.19102e-015	-4.85541e-015	2.7124e-015	6.89767e-015	1.14884e-014	1.75495e-014	8.29617e-015	5.29579e-015	7.71704e-015	1.77426e-014	5.95565e-015	9.08536e-015	4.32449e-015	6.08349e-016	-4.30991e-015	-2.89782e-015	-5.66984e-015	-2.00187e-015
5.16132e-015	3.9169e-015	1.00926e-014	7.87255e-015	4.43506e-015	5.31193e-015	9.70315e-016	-4.87085e-016	-3.28614e-015	3.15024e-015	8.3281e-015	1.22799e-014	1.83658e-014	8.14503e-015	5.20411e-015	7.74255e-015	1.81571e-014	6.20766e-015	9.39586e-015	4.44651e-015	1.20319e-015	-4.30974e-015	-3.49389e-015	-6.02585e-015	-1.62369e-015
5.41634e-015	4.00704e-015	1.04456e-014	7.99982e-015	4.83705e-015	6.00137e-015	2.0769e-015	1.85584e-016	-1.70818e-015	3.56986e-015	9.76026e-015	1.30828e-014	1.91628e-014	7.97017e-015	5.11143e-015	7.7592e-015	1.8566e-014	6.46519e-015	9.67822e-015	4.586e-015	1.77009e-015	-4.30763e-015	-4.06703e-015	-6.37869e-015	-1.25541e-015
5.67765e-015	4.10598e-015	1.07792e-014	8.10006e-015	5.22263e-015	6.67283e-015	3.15425e-015	8.21425e-016	-1.3252e-016	3.96786e-015	1.11843e-014	1.38919e-014	1.99364e-014	7.77428e-015	5.02093e-015	7.76909e-015	1.89676e-014	6.72713e-015	9.93046e-015	4.74156e-015	2.30366e-015	-4.3046e-015	-4.61639e-015	-6.72788e-015	-9.01595e-016
5.94218e-015	4.21154e-015	1.10896e-014	8.1734e-015	5.58872e-015	7.32143e-015	4.19357e-015	1.41587e-015	1.42948e-015	4.34138e-015	1.259e-014	1.47016e-014	2.06832e-014	7.56029e-015	4.93493e-015	7.77403e-015	1.936e-014	6.99297e-015	1.01514e-014	4.91082e-015	2.79882e-015	-4.30163e-015	-5.14165e-015	-7.07316e-015	-5.6611e-016
6.20668e-015	4.32101e-015	1.13738e-014	8.22072e-015	5.93242e-015	7.94293e-015	5.18692e-015	1.96512e-015	2.96663e-015	4.6874e-015	1.39673e-014	1.5506e-014	2.13989e-014	7.33146e-015	4.85588e-015	7.77661e-015	1.97412e-014	7.26202e-015	1.03404e-014	5.09196e-015	3.25094e-015	-4.29967e-015	-5.64276e-015	-7.41426e-015	-2.52306e-016
6.46831e-015	4.43154e-015	1.16289e-014	8.24211e-015	6.25127e-015	8.53286e-015	6.12651e-015	2.46425e-015	4.46836e-015	5.00388e-015	1.53053e-014	1.62988e-014	2.20807e-014	7.0913e-015	4.78623e-015	7.77941e-015	2.01096e-014	7.53388e-015	1.04967e-014	5.28294e-015	3.65596e-015	-4.29853e-015	-6.1198e-015	-7.75089e-015	3.63256e-017
6.72427e-015	4.54099e-015	1.18527e-014	8.23989e-015	6.54252e-015	9.08746e-015	7.00553e-015	2.90971e-015	5.92341e-015	5.28881e-015	1.65938e-014	1.70741e-014	2.27245e-014	6.84284e-015	4.72787e-015	7.78515e-015	2.0464e-014	7.80707e-015	1.06207e-014	5.4815e-015	4.01127e-015	-4.29888e-015	-6.57241e-015	-8.08164e-015	2.96566e-016
6.9717e-015	4.64727e-015	1.20427e-014	8.2161e-015	6.80443e-015	9.60335e-015	7.81791e-015	3.29859e-015	7.32074e-015	5.54043e-015	1.78229e-014	1.78254e-014	2.33266e-014	6.58963e-015	4.68287e-015	7.79627e-015	2.08023e-014	8.08032e-015	1.07126e-014	5.68528e-015	4.31389e-015	-4.30129e-015	-7.00105e-015	-8.40614e-015	5.24914e-016
7.20759e-015	4.74797e-015	1.21968e-014	8.17245e-015	7.0346e-015	1.00773e-014	8.55783e-015	3.62818e-015	8.64974e-015	5.75703e-015	1.8983e-014	1.8546e-014	2.38835e-014	6.3356e-015	4.65343e-015	7.81479e-015	2.11232e-014	8.3529e-015	1.07726e-014	5.89177e-015	4.56115e-015	-4.30538e-015	-7.40624e-015	-8.72471e-015	7.18308e-016
7.42937e-015	4.84062e-015	1.23143e-014	8.11095e-015	7.23148e-015	1.05066e-014	9.21974e-015	3.89771e-015	9.90023e-015	5.93737e-015	2.00645e-014	1.92293e-014	2.43921e-014	6.08445e-015	4.64129e-015	7.84381e-015	2.14252e-014	8.62422e-015	1.08024e-014	6.09782e-015	4.751e-015	-4.31209e-015	-7.78861e-015	-9.03658e-015	8.75006e-016
7.63385e-015	4.92306e-015	1.23941e-014	8.03375e-015	7.39464e-015	1.08892e-014	9.79884e-015	4.1069e-015	1.1063e-014	6.08067e-015	2.10578e-014	1.98683e-014	2.48488e-014	5.83889e-015	4.64771e-015	7.88603e-015	2.17065e-014	8.89312e-015	1.08038e-014	6.30033e-015	4.88226e-015	-4.32166e-015	-8.14863e-015	-9.34026e-015	9.93865e-016
7.81846e-015	4.99338e-015	1.24355e-014	7.94316e-015	7.5238e-015	1.12237e-014	1.02914e-014	4.25546e-015	1.21298e-014	6.18643e-015	2.19542e-014	2.04567e-014	2.52505e-014	5.60227e-015	4.67418e-015	7.94401e-015	2.19661e-014	9.15947e-015	1.07788e-014	6.49709e-015	4.95426e-015	-4.33413e-015	-8.48725e-015	-9.63501e-015	1.07396e-015
7.98159e-015	5.05037e-015	1.24391e-014	7.84111e-015	7.61778e-015	1.15083e-014	1.06951e-014	4.34355e-015	1.3093e-014	6.25446e-015	2.27459e-014	2.09884e-014	2.55948e-014	5.37772e-015	4.72165e-015	8.02e-015	2.2202e-014	9.42246e-015	1.07301e-014	6.68498e-015	4.96707e-015	-4.34966e-015	-8.80518e-015	-9.91919e-015	1.11451e-015
8.12145e-015	5.09213e-015	1.24051e-014	7.73048e-015	7.67637e-015	1.17429e-014	1.10087e-014	4.3724e-015	1.39454e-014	6.28508e-015	2.34258e-014	2.14578e-014	2.58786e-014	5.16835e-015	4.79045e-015	8.11684e-015	2.24126e-014	9.68093e-015	1.06605e-014	6.86107e-015	4.92193e-015	-4.36809e-015	-9.10384e-015	-1.01923e-014	1.11535e-015
8.23677e-015	5.11748e-015	1.23344e-014	7.61398e-015	7.69981e-015	1.19273e-014	1.12312e-014	4.34409e-015	1.46811e-014	6.27886e-015	2.39876e-014	2.1859e-014	2.60998e-014	4.97635e-015	4.88165e-015	8.23643e-015	2.25975e-014	9.93442e-015	1.05734e-014	7.02216e-015	4.82014e-015	-4.38963e-015	-9.38437e-015	-1.04544e-014	1.07711e-015
8.3264e-015	5.12545e-015	1.22285e-014	7.49438e-015	7.6892e-015	1.20616e-014	1.13615e-014	4.26092e-015	1.52944e-014	6.23686e-015	2.44256e-014	2.21871e-014	2.62564e-014	4.80452e-015	4.99523e-015	8.38074e-015	2.2756e-014	1.01823e-014	1.04719e-014	7.16558e-015	4.6637e-015	-4.41471e-015	-9.64761e-015	-1.07053e-014	1.00068e-015
8.3897e-015	5.11569e-015	1.20889e-014	7.37487e-015	7.64547e-015	1.2146e-014	1.14002e-014	4.12573e-015	1.57809e-014	6.1604e-015	2.47348e-014	2.24371e-014	2.63466e-014	4.65528e-015	5.13112e-015	8.55102e-015	2.28865e-014	1.04252e-014	1.03593e-014	7.28884e-015	4.45411e-015	-4.44366e-015	-9.89486e-015	-1.09443e-014	8.87069e-016
8.42708e-015	5.08761e-015	1.19177e-014	7.25812e-015	7.56945e-015	1.21819e-014	1.13484e-014	3.94155e-015	1.61374e-014	6.05103e-015	2.49124e-014	2.26052e-014	2.63687e-014	4.53009e-015	5.28859e-015	8.74768e-015	2.29885e-014	1.06627e-014	1.02389e-014	7.38939e-015	4.19464e-015	-4.47682e-015	-1.01273e-014	-1.11709e-014	7.38621e-016
8.4388e-015	5.04044e-015	1.17172e-014	7.14623e-015	7.46189e-015	1.21706e-014	1.12082e-014	3.71224e-015	1.63625e-014	5.91037e-015	2.49552e-014	2.26883e-014	2.6322e-014	4.43017e-015	5.46733e-015	8.97188e-015	2.30617e-014	1.0895e-014	1.01144e-014	7.46486e-015	3.88893e-015	-4.51383e-015	-1.03465e-014	-1.13849e-014	5.57602e-016
8.4253e-015	4.97475e-015	1.14901e-014	7.04161e-015	7.32484e-015	1.21139e-014	1.09824e-014	3.44215e-015	1.64558e-014	5.74081e-015	2.48621e-014	2.26841e-014	2.6206e-014	4.35718e-015	5.66639e-015	9.22372e-015	2.31057e-014	1.11216e-014	9.98985e-015	7.51329e-015	3.54041e-015	-4.5544e-015	-1.05537e-014	-1.15861e-014	3.47565e-016
8.3872e-015	4.89141e-015	1.124e-014	6.94659e-015	7.16018e-015	1.20142e-014	1.06743e-014	3.1345e-015	1.64178e-014	5.54504e-015	2.46331e-014	2.2591e-014	2.60199e-014	4.31252e-015	5.8845e-015	9.50296e-015	2.312e-014	1.13425e-014	9.86907e-015	7.53235e-015	3.15345e-015	-4.59927e-015	-1.07499e-014	-1.17747e-014	1.11454e-016
8.32572e-015	4.791e-015	1.09703e-014	6.86266e-015	6.97032e-015	1.1874e-014	1.02882e-014	2.79451e-015	1.62497e-014	5.32596e-015	2.42691e-014	2.24084e-014	2.57642e-014	4.29631e-015	6.12054e-015	9.80938e-015	2.31041e-014	1.15583e-014	9.75509e-015	7.51994e-015	2.73249e-015	-4.64811e-015	-1.09365e-014	-1.19503e-014	-1.47529e-016
8.24277e-015	4.67453e-015	1.06845e-014	6.79216e-015	6.75775e-015	1.16957e-014	9.8288e-015	2.42787e-015	1.59544e-014	5.0863e-015	2.3773e-014	2.21364e-014	2.54398e-014	4.30951e-015	6.37259e-015	1.01416e-014	2.30579e-014	1.17695e-014	9.65046e-015	7.47515e-015	2.28276e-015	-4.70103e-015	-1.11142e-014	-1.21128e-014	-4.24952e-016
8.14055e-015	4.54367e-015	1.03866e-014	6.73711e-015	6.52464e-015	1.14828e-014	9.30178e-015	2.03923e-015	1.55354e-014	4.8291e-015	2.31485e-014	2.17763e-014	2.50484e-014	4.3513e-015	6.63931e-015	1.04977e-014	2.29822e-014	1.19762e-014	9.55901e-015	7.3968e-015	1.80978e-015	-4.75835e-015	-1.1284e-014	-1.22625e-014	-7.16442e-016
8.02152e-015	4.39954e-015	1.00809e-014	6.69911e-015	6.27391e-015	1.12391e-014	8.71325e-015	1.63434e-015	1.49974e-014	4.55774e-015	2.24006e-014	2.13307e-014	2.45921e-014	4.42127e-015	6.9188e-015	1.08757e-014	2.28771e-014	1.21795e-014	9.48331e-015	7.28361e-015	1.31877e-015	-4.82011e-015	-1.14463e-014	-1.23999e-014	-1.01809e-015
7.88763e-015	4.24376e-015	9.77197e-015	6.68027e-015	6.00857e-015	1.0968e-014	8.06989e-015	1.21848e-015	1.43471e-014	4.27577e-015	2.1536e-014	2.08029e-014	2.40734e-014	4.51903e-015	7.20932e-015	1.12732e-014	2.27438e-014	1.23788e-014	9.42552e-015	7.13588e-015	8.1548e-016	-4.88585e-015	-1.16021e-014	-1.25263e-014	-1.32514e-015
7.74255e-015	4.07824e-015	9.46291e-015	6.68162e-015	5.73165e-015	1.06738e-014	7.37857e-015	7.97131e-016	1.35916e-014	3.98731e-015	2.05624e-014	2.01973e-014	2.34958e-014	4.64335e-015	7.50878e-015	1.16877e-014	2.25823e-014	1.25741e-014	9.38766e-015	6.95385e-015	3.04924e-016	-4.95508e-015	-1.17521e-014	-1.26414e-014	-1.63274e-015
7.58986e-015	3.90554e-015	9.15757e-015	6.70376e-015	5.44597e-015	1.03607e-014	6.64628e-015	3.75328e-016	1.27388e-014	3.69568e-015	1.94878e-014	1.95188e-014	2.28637e-014	4.79318e-015	7.81441e-015	1.21159e-014	2.23931e-014	1.27661e-014	9.37235e-015	6.7375e-015	-2.07804e-016	-5.02791e-015	-1.18971e-014	-1.27453e-014	-1.93612e-015
7.43271e-015	3.72792e-015	8.85971e-015	6.74693e-015	5.15415e-015	1.00329e-014	5.88037e-015	-4.19949e-017	1.17974e-014	3.4039e-015	1.83214e-014	1.87742e-014	2.2181e-014	4.96615e-015	8.12427e-015	1.25546e-014	2.21778e-014	1.29562e-014	9.38135e-015	6.48735e-015	-7.17493e-016	-5.10422e-015	-1.20378e-014	-1.28382e-014	-2.23017e-015
7.27483e-015	3.54782e-015	8.57283e-015	6.81195e-015	4.8592e-015	9.6943e-015	5.08837e-015	-4.4977e-016	1.07769e-014	3.11632e-015	1.70743e-014	1.79702e-014	2.14531e-014	5.16083e-015	8.43572e-015	1.29999e-014	2.19374e-014	1.31448e-014	9.41546e-015	6.20421e-015	-1.21796e-015	-5.18368e-015	-1.21746e-014	-1.29208e-014	-2.50985e-015
7.12e-015	3.3677e-015	8.29998e-015	6.89888e-015	4.563e-015	9.34845e-015	4.27873e-015	-8.44149e-016	9.68709e-015	2.8363e-015	1.57581e-014	1.71146e-014	2.06854e-014	5.37511e-015	8.74693e-015	1.34485e-014	2.16731e-014	1.33321e-014	9.47503e-015	5.89013e-015	-1.70409e-015	-5.26619e-015	-1.23072e-014	-1.29937e-014	-2.77031e-015
6.97249e-015	3.18999e-015	8.04491e-015	7.00724e-015	4.26901e-015	8.9997e-015	3.45987e-015	-1.22019e-015	8.53895e-015	2.56728e-015	1.4385e-014	1.62166e-014	1.98839e-014	5.6063e-015	9.05496e-015	1.38959e-014	2.13867e-014	1.35185e-014	9.56058e-015	5.54653e-015	-2.17121e-015	-5.3512e-015	-1.24361e-014	-1.30572e-014	-3.00814e-015
6.83583e-015	3.01759e-015	7.81054e-015	7.13638e-015	3.98029e-015	8.65181e-015	2.63918e-015	-1.5741e-015	7.34407e-015	2.31242e-015	1.29681e-014	1.52851e-014	1.90564e-014	5.85195e-015	9.3575e-015	1.4338e-014	2.10801e-014	1.37036e-014	9.67159e-015	5.1752e-015	-2.61548e-015	-5.43793e-015	-1.25614e-014	-1.31122e-014	-3.21895e-015
6.71405e-015	2.85322e-015	7.59951e-015	7.28614e-015	3.69923e-015	8.30886e-015	1.82379e-015	-1.9023e-015	6.11405e-015	2.07534e-015	1.15204e-014	1.43302e-014	1.82092e-014	6.1103e-015	9.6522e-015	1.47705e-014	2.07548e-014	1.38876e-014	9.80799e-015	4.77846e-015	-3.03343e-015	-5.52567e-015	-1.26828e-014	-1.3159e-014	-3.3983e-015
6.61105e-015	2.69952e-015	7.41397e-015	7.45531e-015	3.42802e-015	7.97465e-015	1.02104e-015	-2.20108e-015	4.86043e-015	1.85918e-015	1.00554e-014	1.33621e-014	1.73494e-014	6.37874e-015	9.93686e-015	1.51889e-014	2.04126e-014	1.407e-014	9.96808e-015	4.35875e-015	-3.42073e-015	-5.61337e-015	-1.28001e-014	-1.31991e-014	-3.54272e-015
6.53031e-015	2.559e-015	7.25589e-015	7.64322e-015	3.16922e-015	7.6524e-015	2.37976e-016	-2.46742e-015	3.59501e-015	1.66662e-015	8.58714e-015	1.23913e-014	1.64844e-014	6.65406e-015	1.02096e-014	1.55889e-014	2.00552e-014	1.42509e-014	1.01495e-014	3.91957e-015	-3.77382e-015	-5.70017e-015	-1.29128e-014	-1.32328e-014	-3.64863e-015
6.47513e-015	2.43444e-015	7.12595e-015	7.84825e-015	2.92466e-015	7.34515e-015	-5.1862e-016	-2.69923e-015	2.32966e-015	1.50006e-015	7.12961e-015	1.14286e-014	1.56226e-014	6.93347e-015	1.04684e-014	1.5966e-014	1.96851e-014	1.44298e-014	1.03512e-014	3.46415e-015	-4.08966e-015	-5.78518e-015	-1.30204e-014	-1.32606e-014	-3.71277e-015
6.4488e-015	2.32802e-015	7.02585e-015	8.06895e-015	2.69576e-015	7.05627e-015	-1.24176e-015	-2.89483e-015	1.07597e-015	1.36202e-015	5.69662e-015	1.0485e-014	1.47721e-014	7.21431e-015	1.07112e-014	1.63164e-014	1.93043e-014	1.46068e-014	1.05708e-014	2.99517e-015	-4.36531e-015	-5.86685e-015	-1.31221e-014	-1.32824e-014	-3.73261e-015
6.45356e-015	2.24253e-015	6.95551e-015	8.30343e-015	2.48426e-015	6.78871e-015	-1.925e-015	-3.05231e-015	-1.54667e-016	1.25445e-015	4.30263e-015	9.57187e-015	1.39411e-014	7.4931e-015	1.09367e-014	1.6636e-014	1.89147e-014	1.47812e-014	1.08061e-014	2.51552e-015	-4.59853e-015	-5.94368e-015	-1.32176e-014	-1.32986e-014	-3.70639e-015
6.49271e-015	2.1798e-015	6.91468e-015	8.54966e-015	2.29142e-015	6.54487e-015	-2.56338e-015	-3.17073e-015	-1.35103e-015	1.17921e-015	2.96135e-015	8.70002e-015	1.31375e-014	7.76632e-015	1.11433e-014	1.6921e-014	1.8519e-014	1.49522e-014	1.10544e-014	2.02869e-015	-4.78766e-015	-6.0144e-015	-1.33061e-014	-1.33097e-014	-3.63219e-015
6.56773e-015	2.14174e-015	6.90274e-015	8.80547e-015	2.11841e-015	6.32674e-015	-3.15141e-015	-3.24975e-015	-2.50235e-015	1.13791e-015	1.68544e-015	7.87968e-015	1.23694e-014	8.03145e-015	1.133e-014	1.71685e-014	1.81191e-014	1.51186e-014	1.13134e-014	1.53877e-015	-4.93107e-015	-6.07805e-015	-1.33868e-014	-1.33161e-014	-3.50878e-015
6.68069e-015	2.12955e-015	6.91904e-015	9.06936e-015	1.96565e-015	6.13619e-015	-3.68484e-015	-3.28927e-015	-3.599e-015	1.13132e-015	4.86898e-016	7.12078e-015	1.16447e-014	8.28573e-015	1.14951e-014	1.73757e-014	1.77168e-014	1.52798e-014	1.15791e-014	1.04987e-015	-5.02815e-015	-6.13308e-015	-1.34588e-014	-1.33175e-014	-3.33573e-015
6.83345e-015	2.14464e-015	6.96234e-015	9.33923e-015	1.83393e-015	5.97471e-015	-4.15991e-015	-3.28955e-015	-4.63182e-015	1.16107e-015	-6.22779e-016	6.43276e-015	1.09707e-014	8.52583e-015	1.16378e-014	1.75388e-014	1.7315e-014	1.54348e-014	1.18487e-014	5.65863e-016	-5.07891e-015	-6.17789e-015	-1.35211e-014	-1.3314e-014	-3.11279e-015
7.02681e-015	2.18849e-015	7.03117e-015	9.61221e-015	1.72336e-015	5.84296e-015	-4.57281e-015	-3.25169e-015	-5.59218e-015	1.22686e-015	-1.63304e-015	5.82427e-015	1.0354e-014	8.74957e-015	1.17576e-014	1.76561e-014	1.69164e-014	1.55819e-014	1.21183e-014	8.98107e-017	-5.08379e-015	-6.21135e-015	-1.35735e-014	-1.33045e-014	-2.8401e-015
7.26176e-015	2.26218e-015	7.12323e-015	9.88639e-015	1.63366e-015	5.74193e-015	-4.92168e-015	-3.17732e-015	-6.47213e-015	1.32845e-015	-2.53478e-015	5.30277e-015	9.80086e-015	8.95523e-015	1.18539e-014	1.77265e-014	1.65229e-014	1.572e-014	1.23848e-014	-3.74918e-016	-5.04338e-015	-6.23185e-015	-1.3615e-014	-1.32887e-014	-2.5185e-015
7.53823e-015	2.36625e-015	7.23609e-015	1.01593e-014	1.56412e-015	5.67137e-015	-5.20483e-015	-3.0679e-015	-7.26526e-015	1.46512e-015	-3.31954e-015	4.8756e-015	9.31792e-015	9.13997e-015	1.19262e-014	1.77481e-014	1.61362e-014	1.58471e-014	1.26448e-014	-8.24311e-016	-4.95894e-015	-6.238e-015	-1.36447e-014	-1.32663e-014	-2.15064e-015
7.85578e-015	2.50085e-015	7.36736e-015	1.04286e-014	1.51443e-015	5.6313e-015	-5.42131e-015	-2.9252e-015	-7.96724e-015	1.63598e-015	-3.981e-015	4.54831e-015	8.91001e-015	9.30185e-015	1.19741e-014	1.77196e-014	1.57583e-014	1.59621e-014	1.28949e-014	-1.25516e-015	-4.83226e-015	-6.22846e-015	-1.36618e-014	-1.32368e-014	-1.73877e-015
8.21285e-015	2.6659e-015	7.51381e-015	1.06917e-014	1.48366e-015	5.62078e-015	-5.57049e-015	-2.7525e-015	-8.57319e-015	1.83998e-015	-4.51413e-015	4.32527e-015	8.582e-015	9.43894e-015	1.19977e-014	1.76409e-014	1.53911e-014	1.60635e-014	1.31315e-014	-1.66434e-015	-4.66496e-015	-6.202e-015	-1.36652e-014	-1.31986e-014	-1.2856e-015
8.60797e-015	2.86102e-015	7.67196e-015	1.09459e-014	1.47078e-015	5.6387e-015	-5.65318e-015	-2.55221e-015	-9.07995e-015	2.07513e-015	-4.91441e-015	4.20982e-015	8.33776e-015	9.54925e-015	1.19975e-014	1.75125e-014	1.5037e-014	1.61495e-014	1.33514e-014	-2.04915e-015	-4.45944e-015	-6.15734e-015	-1.36544e-014	-1.31509e-014	-7.93762e-016
9.04026e-015	3.08605e-015	7.83853e-015	1.11889e-014	1.47479e-015	5.684e-015	-5.66996e-015	-2.32781e-015	-9.48555e-015	2.33964e-015	-5.17962e-015	4.20401e-015	8.18013e-015	9.6311e-015	1.19737e-014	1.73342e-014	1.46975e-014	1.62178e-014	1.35527e-014	-2.4073e-015	-4.21799e-015	-6.09395e-015	-1.3629e-014	-1.30937e-014	-2.66832e-016
9.50835e-015	3.34005e-015	8.00997e-015	1.14192e-014	1.49422e-015	5.75547e-015	-5.62242e-015	-2.08234e-015	-9.78851e-015	2.63159e-015	-5.30832e-015	4.30864e-015	8.11115e-015	9.68322e-015	1.19264e-014	1.71073e-014	1.4374e-014	1.62672e-014	1.37331e-014	-2.73599e-015	-3.94294e-015	-6.01076e-015	-1.35884e-014	-1.30255e-014	2.91529e-016
1.00091e-014	3.62163e-015	8.18294e-015	1.16339e-014	1.5274e-015	5.85084e-015	-5.51232e-015	-1.81929e-015	-9.98918e-015	2.9488e-015	-5.30046e-015	4.52353e-015	8.13174e-015	9.70422e-015	1.18562e-014	1.68335e-014	1.40674e-014	1.62964e-014	1.389e-014	-3.03225e-015	-3.63802e-015	-5.90628e-015	-1.35322e-014	-1.29444e-014	8.77259e-016
1.05392e-014	3.92995e-015	8.35361e-015	1.18312e-014	1.57181e-015	5.9678e-015	-5.34173e-015	-1.54158e-015	-1.00884e-014	3.28876e-015	-5.15818e-015	4.84702e-015	8.24187e-015	9.69332e-015	1.17641e-014	1.65148e-014	1.37794e-014	1.63038e-014	1.40211e-014	-3.29424e-015	-3.30655e-015	-5.77999e-015	-1.34596e-014	-1.28485e-014	1.48593e-015
1.10955e-014	4.26332e-015	8.51854e-015	1.201e-014	1.62601e-015	6.10389e-015	-5.11331e-015	-1.25255e-015	-1.0089e-014	3.64849e-015	-4.88481e-015	5.27578e-015	8.44133e-015	9.64947e-015	1.1651e-014	1.61535e-014	1.35111e-014	1.62881e-014	1.41256e-014	-3.52055e-015	-2.95063e-015	-5.6318e-015	-1.33705e-014	-1.27366e-014	2.11326e-015
1.16742e-014	4.6193e-015	8.67408e-015	1.21683e-014	1.6884e-015	6.25689e-015	-4.831e-015	-9.55353e-016	-9.99443e-015	4.02579e-015	-4.4844e-015	5.80599e-015	8.72764e-015	9.57258e-015	1.1517e-014	1.57522e-014	1.32628e-014	1.6248e-014	1.42019e-014	-3.70991e-015	-2.57411e-015	-5.46155e-015	-1.32645e-014	-1.26064e-014	2.75399e-015
1.2272e-014	4.99692e-015	8.81765e-015	1.2304e-014	1.75744e-015	6.42357e-015	-4.49922e-015	-6.53999e-016	-9.80837e-015	4.41714e-015	-3.96309e-015	6.43191e-015	9.09782e-015	9.46305e-015	1.13631e-014	1.53143e-014	1.30358e-014	1.61821e-014	1.42493e-014	-3.86177e-015	-2.18053e-015	-5.26922e-015	-1.31417e-014	-1.24567e-014	3.40268e-015
1.28848e-014	5.39397e-015	8.9463e-015	1.24165e-014	1.83115e-015	6.60117e-015	-4.12199e-015	-3.51942e-016	-9.53549e-015	4.81928e-015	-3.32801e-015	7.14668e-015	9.5476e-015	9.32026e-015	1.11912e-014	1.48433e-014	1.28305e-014	1.60895e-014	1.4267e-014	-3.9752e-015	-1.77332e-015	-5.05536e-015	-1.30018e-014	-1.22857e-014	4.05507e-015
1.35082e-014	5.80771e-015	9.05694e-015	1.25042e-014	1.90727e-015	6.78623e-015	-3.70401e-015	-5.27224e-017	-9.18239e-015	5.22914e-015	-2.58748e-015	7.94309e-015	1.0072e-014	9.14481e-015	1.10027e-014	1.43422e-014	1.26468e-014	1.59694e-014	1.42548e-014	-4.04951e-015	-1.35482e-015	-4.82041e-015	-1.28442e-014	-1.20919e-014	4.70617e-015
1.41376e-014	6.23569e-015	9.14706e-015	1.25662e-014	1.98403e-015	6.97541e-015	-3.25105e-015	2.40579e-016	-8.75563e-015	5.64324e-015	-1.75114e-015	8.81224e-015	1.06653e-014	8.93743e-015	1.07985e-014	1.38154e-014	1.24848e-014	1.58214e-014	1.42123e-014	-4.08433e-015	-9.28291e-016	-4.56504e-015	-1.26689e-014	-1.18736e-014	5.35098e-015
1.4769e-014	6.67576e-015	9.21478e-015	1.26017e-014	2.05894e-015	7.16526e-015	-2.76752e-015	5.24725e-016	-8.26226e-015	6.05828e-015	-8.29477e-016	9.74489e-015	1.13207e-014	8.69852e-015	1.05797e-014	1.32669e-014	1.23432e-014	1.56445e-014	1.41399e-014	-4.08057e-015	-4.97275e-016	-4.28969e-015	-1.2476e-014	-1.16293e-014	5.98431e-015
1.53981e-014	7.12572e-015	9.25867e-015	1.26103e-014	2.12988e-015	7.35303e-015	-2.2583e-015	7.97494e-016	-7.71031e-015	6.4709e-015	1.66811e-016	1.07306e-014	1.20308e-014	8.43006e-015	1.03475e-014	1.27011e-014	1.22216e-014	1.54388e-014	1.40386e-014	-4.0388e-015	-6.49473e-017	-3.99613e-015	-1.22657e-014	-1.13578e-014	6.60244e-015
1.60203e-014	7.58341e-015	9.2776e-015	1.25915e-014	2.19557e-015	7.53605e-015	-1.72926e-015	1.0555e-015	-7.10827e-015	6.87745e-015	1.22605e-015	1.17588e-014	1.27881e-014	8.13351e-015	1.01035e-014	1.21217e-014	1.21192e-014	1.52042e-014	1.3909e-014	-3.95999e-015	3.66322e-016	-3.68573e-015	-1.20378e-014	-1.10572e-014	7.20148e-015
1.66316e-014	8.04628e-015	9.27018e-015	1.25456e-014	2.25448e-015	7.71051e-015	-1.18553e-015	1.29643e-015	-6.46526e-015	7.27528e-015	2.3357e-015	1.28183e-014	1.35843e-014	7.81038e-015	9.84894e-015	1.15338e-014	1.20351e-014	1.4941e-014	1.37527e-014	-3.84491e-015	7.93688e-016	-3.35989e-015	-1.17929e-014	-1.07261e-014	7.77698e-015
1.72285e-014	8.51199e-015	9.23582e-015	1.24735e-014	2.30514e-015	7.87364e-015	-6.32628e-016	1.51849e-015	-5.78907e-015	7.66138e-015	3.4833e-015	1.3897e-014	1.44101e-014	7.46286e-015	9.58556e-015	1.09413e-014	1.19679e-014	1.46495e-014	1.35717e-014	-3.69484e-015	1.21465e-015	-3.01999e-015	-1.15308e-014	-1.03632e-014	8.32503e-015
1.78066e-014	8.97797e-015	9.17429e-015	1.2376e-014	2.34626e-015	8.0225e-015	-7.49791e-017	1.72002e-015	-5.08854e-015	8.03298e-015	4.65599e-015	1.49834e-014	1.52559e-014	7.09294e-015	9.31483e-015	1.03483e-014	1.1916e-014	1.43302e-014	1.33673e-014	-3.51156e-015	1.62715e-015	-2.66773e-015	-1.1252e-014	-9.96738e-015	8.84308e-015
1.8363e-014	9.44263e-015	9.08633e-015	1.2253e-014	2.37626e-015	8.15485e-015	4.82801e-016	1.89935e-015	-4.37267e-015	8.38752e-015	5.84126e-015	1.6066e-014	1.61122e-014	6.70319e-015	9.03751e-015	9.7583e-015	1.18786e-014	1.39841e-014	1.31414e-014	-3.29658e-015	2.02881e-015	-2.30488e-015	-1.09572e-014	-9.53786e-015	9.32816e-015
1.88947e-014	9.90406e-015	8.97241e-015	1.21052e-014	2.39362e-015	8.26784e-015	1.03566e-015	2.05586e-015	-3.6499e-015	8.72225e-015	7.0266e-015	1.71332e-014	1.69697e-014	6.29593e-015	8.75469e-015	9.17583e-015	1.18531e-014	1.36127e-014	1.28966e-014	-3.05159e-015	2.4183e-015	-1.93362e-015	-1.06471e-014	-9.07414e-015	9.77755e-015
1.93986e-014	1.03602e-014	8.83425e-015	1.19345e-014	2.39793e-015	8.35913e-015	1.57947e-015	2.18844e-015	-2.92864e-015	9.03496e-015	8.20003e-015	1.81739e-014	1.78184e-014	5.87378e-015	8.46776e-015	8.60443e-015	1.18376e-014	1.32176e-014	1.26349e-014	-2.77867e-015	2.79427e-015	-1.55665e-015	-1.03216e-014	-8.57577e-015	1.01895e-014
1.98728e-014	1.08096e-014	8.67314e-015	1.17419e-014	2.3885e-015	8.42723e-015	2.10938e-015	2.29627e-015	-2.21707e-015	9.32408e-015	9.35015e-015	1.91766e-014	1.86487e-014	5.43953e-015	8.17742e-015	8.04641e-015	1.183e-014	1.28002e-014	1.23587e-014	-2.48015e-015	3.15534e-015	-1.17635e-015	-9.98126e-015	-8.04273e-015	1.05628e-014
2.03152e-014	1.12508e-014	8.49036e-015	1.1529e-014	2.36449e-015	8.47066e-015	2.62101e-015	2.37912e-015	-1.52261e-015	9.5873e-015	1.04651e-014	2.01308e-014	1.94512e-014	4.99581e-015	7.88435e-015	7.50467e-015	1.18281e-014	1.23621e-014	1.20699e-014	-2.15815e-015	3.50053e-015	-7.94288e-016	-9.62611e-015	-7.47503e-015	1.08963e-014
2.07244e-014	1.16827e-014	8.28858e-015	1.12969e-014	2.32572e-015	8.48791e-015	3.11033e-015	2.4363e-015	-8.52709e-016	9.82318e-015	1.15347e-014	2.10271e-014	2.0218e-014	4.5463e-015	7.58941e-015	6.98203e-015	1.18287e-014	1.19053e-014	1.1771e-014	-1.81495e-015	3.82868e-015	-4.12686e-016	-9.25659e-015	-6.87312e-015	1.11896e-014
2.10993e-014	1.21049e-014	8.06986e-015	1.10471e-014	2.27231e-015	8.47796e-015	3.574e-015	2.46737e-015	-2.14181e-016	1.00308e-014	1.25493e-014	2.18571e-014	2.09413e-014	4.09402e-015	7.29341e-015	6.48103e-015	1.18291e-014	1.14317e-014	1.14645e-014	-1.45269e-015	4.13887e-015	-3.3381e-017	-8.87348e-015	-6.23846e-015	1.14426e-014
2.14391e-014	1.25168e-014	7.83646e-015	1.07824e-014	2.20358e-015	8.43968e-015	4.00892e-015	2.47312e-015	3.86517e-016	1.02089e-014	1.35001e-014	2.26131e-014	2.16125e-014	3.64205e-015	6.99685e-015	6.00329e-015	1.18263e-014	1.09434e-014	1.11527e-014	-1.07359e-015	4.42908e-015	3.41587e-016	-8.47687e-015	-5.57176e-015	1.16561e-014
2.17428e-014	1.2918e-014	7.5922e-015	1.05039e-014	2.11933e-015	8.373e-015	4.41289e-015	2.45449e-015	9.44966e-016	1.03566e-014	1.43793e-014	2.32884e-014	2.22246e-014	3.19385e-015	6.70069e-015	5.55013e-015	1.1818e-014	1.04421e-014	1.08375e-014	-6.80157e-016	4.69925e-015	7.10728e-016	-8.06734e-015	-4.8739e-015	1.18315e-014
2.2011e-014	1.3308e-014	7.33937e-015	1.02135e-014	2.02036e-015	8.27734e-015	4.78335e-015	2.41241e-015	1.45633e-015	1.04739e-014	1.51805e-014	2.38767e-014	2.27722e-014	2.75299e-015	6.40546e-015	5.12276e-015	1.18015e-014	9.92998e-015	1.05211e-014	-2.74666e-016	4.94906e-015	1.07256e-015	-7.6452e-015	-4.146e-015	1.19707e-014
2.22443e-014	1.36863e-014	7.08088e-015	9.91394e-015	1.90768e-015	8.15304e-015	5.11877e-015	2.34761e-015	1.91689e-015	1.0561e-014	1.58986e-014	2.43738e-014	2.32503e-014	2.32286e-015	6.11171e-015	4.72225e-015	1.17738e-014	9.4092e-015	1.02047e-014	1.40397e-016	5.17696e-015	1.42508e-015	-7.21114e-015	-3.3903e-015	1.20755e-014
2.24439e-014	1.40529e-014	6.8202e-015	9.60686e-015	1.78098e-015	8.00098e-015	5.4178e-015	2.26089e-015	2.32398e-015	1.06183e-014	1.65297e-014	2.47768e-014	2.36548e-014	1.90701e-015	5.82003e-015	4.34892e-015	1.17323e-014	8.88221e-015	9.88984e-015	5.62762e-016	5.38315e-015	1.76681e-015	-6.76537e-015	-2.60863e-015	1.21481e-014
2.26115e-014	1.44082e-014	6.56e-015	9.29486e-015	1.64063e-015	7.8222e-015	5.67958e-015	2.15407e-015	2.67483e-015	1.06465e-014	1.70707e-014	2.50837e-014	2.3983e-014	1.50808e-015	5.53032e-015	4.00315e-015	1.16747e-014	8.35126e-015	9.57769e-015	9.89993e-016	5.56661e-015	2.09714e-015	-6.30886e-015	-1.80283e-015	1.21912e-014
2.27486e-014	1.47529e-014	6.30448e-015	8.98004e-015	1.4879e-015	7.61795e-015	5.90371e-015	2.02773e-015	2.96858e-015	1.06458e-014	1.75193e-014	2.52937e-014	2.42331e-014	1.12911e-015	5.24262e-015	3.68485e-015	1.15985e-014	7.81835e-015	9.26979e-015	1.4204e-015	5.72677e-015	2.41529e-015	-5.84152e-015	-9.75146e-016	1.22075e-014
2.28572e-014	1.50875e-014	6.05569e-015	8.66454e-015	1.32362e-015	7.38905e-015	6.09008e-015	1.88301e-015	3.20459e-015	1.06168e-014	1.78755e-014	2.54072e-014	2.44041e-014	7.72811e-016	4.95781e-015	3.39339e-015	1.15014e-014	7.28582e-015	8.96685e-015	1.85214e-015	5.8634e-015	2.72065e-015	-5.36394e-015	-1.28055e-016	1.22004e-014
2.29401e-014	1.54129e-014	5.81635e-015	8.3509e-015	1.14854e-015	7.13733e-015	6.23934e-015	1.72144e-015	3.38324e-015	1.05613e-014	1.81401e-014	2.54259e-014	2.44971e-014	4.43113e-016	4.67605e-015	3.12723e-015	1.13804e-014	6.75519e-015	8.66932e-015	2.28322e-015	5.97588e-015	3.01282e-015	-4.87629e-015	7.35811e-016	1.21731e-014
2.29998e-014	1.57299e-014	5.58917e-015	8.04176e-015	9.63671e-016	6.86437e-015	6.35238e-015	1.54409e-015	3.50533e-015	1.04807e-014	1.83155e-014	2.53528e-014	2.45126e-014	1.4245e-016	4.39759e-015	2.88576e-015	1.12335e-014	6.22827e-015	8.3777e-015	2.71182e-015	6.06323e-015	3.29138e-015	-4.37966e-015	1.61341e-015	1.21287e-014
2.30393e-014	1.60398e-014	5.37662e-015	7.73867e-015	7.70535e-016	6.57228e-015	6.42943e-015	1.35167e-015	3.57309e-015	1.03763e-014	1.84037e-014	2.5192e-014	2.4453e-014	-1.2734e-016	4.12247e-015	2.66757e-015	1.1059e-014	5.70698e-015	8.09226e-015	3.13578e-015	6.12472e-015	3.55635e-015	-3.87431e-015	2.50194e-015	1.20709e-014
2.30618e-014	1.63437e-014	5.18069e-015	7.44414e-015	5.70473e-016	6.26324e-015	6.47175e-015	1.14582e-015	3.58909e-015	1.025e-014	1.84094e-014	2.49486e-014	2.43221e-014	-3.63508e-016	3.85063e-015	2.47138e-015	1.0855e-014	5.19306e-015	7.81287e-015	3.5531e-015	6.16006e-015	3.8085e-015	-3.36079e-015	3.39813e-015	1.2004e-014
2.307e-014	1.66427e-014	5.00295e-015	7.16045e-015	3.64766e-016	5.93992e-015	6.48129e-015	9.2754e-016	3.55578e-015	1.01031e-014	1.83376e-014	2.46285e-014	2.4124e-014	-5.64416e-016	3.58228e-015	2.29528e-015	1.06195e-014	4.68754e-015	7.53905e-015	3.96265e-015	6.1679e-015	4.04813e-015	-2.83946e-015	4.29886e-015	1.19316e-014
2.30676e-014	1.69374e-014	4.84447e-015	6.88875e-015	1.54771e-016	5.6053e-015	6.46065e-015	6.97531e-016	3.47691e-015	9.93773e-015	1.81943e-014	2.42386e-014	2.38648e-014	-7.29329e-016	3.3179e-015	2.13782e-015	1.03513e-014	4.19092e-015	7.27003e-015	4.36357e-015	6.14739e-015	4.27619e-015	-2.31131e-015	5.20075e-015	1.18572e-014
2.30591e-014	1.72296e-014	4.70659e-015	6.63077e-015	-5.79525e-017	5.2617e-015	6.41223e-015	4.5647e-016	3.35634e-015	9.75588e-015	1.79851e-014	2.37868e-014	2.35506e-014	-8.56373e-016	3.05735e-015	1.99643e-015	1.00501e-014	3.70412e-015	7.00489e-015	4.75468e-015	6.09763e-015	4.49376e-015	-1.77644e-015	6.10088e-015	1.17843e-014
2.30473e-014	1.75207e-014	4.59021e-015	6.38804e-015	-2.71769e-016	4.91248e-015	6.33779e-015	2.04639e-016	3.19771e-015	9.55986e-015	1.77176e-014	2.32818e-014	2.31892e-014	-9.44099e-016	2.80067e-015	1.86925e-015	9.71508e-015	3.22721e-015	6.74201e-015	5.13501e-015	6.01787e-015	4.70185e-015	-1.2349e-015	6.9969e-015	1.17164e-014
2.30361e-014	1.78117e-014	4.49614e-015	6.16271e-015	-4.86022e-016	4.55999e-015	6.24034e-015	-5.71196e-017	3.00609e-015	9.35209e-015	1.73992e-014	2.27323e-014	2.27886e-014	-9.92456e-016	2.54808e-015	1.75434e-015	9.34592e-015	2.76018e-015	6.48032e-015	5.50331e-015	5.90701e-015	4.90248e-015	-6.87612e-016	7.88536e-015	1.16567e-014
2.30289e-014	1.8103e-014	4.42415e-015	5.95548e-015	-6.98621e-016	4.20728e-015	6.12331e-015	-3.28439e-016	2.78641e-015	9.13427e-015	1.70385e-014	2.21474e-014	2.23577e-014	-1.0009e-015	2.29969e-015	1.64982e-015	8.94305e-015	2.30305e-015	6.21847e-015	5.85894e-015	5.76411e-015	5.0969e-015	-1.34866e-016	8.76295e-015	1.1608e-014
2.30285e-014	1.83955e-014	4.37414e-015	5.76762e-015	-9.08563e-016	3.85696e-015	5.98918e-015	-6.09089e-016	2.54346e-015	8.90823e-015	1.6644e-014	2.15372e-014	2.19041e-014	-9.69948e-016	2.05675e-015	1.55312e-015	8.50568e-015	1.85562e-015	5.95528e-015	6.20055e-015	5.58817e-015	5.28755e-015	4.22457e-016	9.62728e-015	1.1573e-014
2.3038e-014	1.86899e-014	4.34562e-015	5.59994e-015	-1.11417e-015	3.51152e-015	5.84076e-015	-8.98341e-016	2.28203e-015	8.67566e-015	1.62236e-014	2.09115e-014	2.14366e-014	-8.99483e-016	1.81902e-015	1.46242e-015	8.03375e-015	1.41719e-015	5.68868e-015	6.52851e-015	5.37789e-015	5.47612e-015	9.83696e-016	1.04762e-014	1.15537e-014
2.30605e-014	1.89876e-014	4.3377e-015	5.45287e-015	-1.31421e-015	3.17313e-015	5.68077e-015	-1.19703e-015	2.00726e-015	8.43895e-015	1.5786e-014	2.02804e-014	2.09648e-014	-7.90988e-016	1.5866e-015	1.37576e-015	7.52808e-015	9.87117e-016	5.41691e-015	6.84257e-015	5.13245e-015	5.66374e-015	1.54844e-015	1.13073e-014	1.15518e-014
2.30994e-014	1.9289e-014	4.34831e-015	5.32749e-015	-1.50777e-015	2.84483e-015	5.51239e-015	-1.50473e-015	1.72371e-015	8.19998e-015	1.53393e-014	1.96531e-014	2.04976e-014	-6.4636e-016	1.35965e-015	1.29075e-015	6.99023e-015	5.63703e-016	5.13871e-015	7.14178e-015	4.85174e-015	5.85243e-015	2.11585e-015	1.21178e-014	1.1569e-014
2.31567e-014	1.9594e-014	4.37591e-015	5.22428e-015	-1.6934e-015	2.52876e-015	5.33841e-015	-1.82135e-015	1.43554e-015	7.9604e-015	1.48917e-014	1.90394e-014	2.00434e-014	-4.67941e-016	1.13818e-015	1.2058e-015	6.42112e-015	1.46029e-016	4.85116e-015	7.42546e-015	4.53481e-015	6.04419e-015	2.68563e-015	1.29055e-014	1.16063e-014
2.32345e-014	1.99029e-014	4.41906e-015	5.14294e-015	-1.86966e-015	2.22724e-015	5.16195e-015	-2.14766e-015	1.14754e-015	7.7217e-015	1.44512e-014	1.84483e-014	1.96125e-014	-2.57611e-016	9.22832e-016	1.1197e-015	5.82196e-015	-2.67051e-016	4.55181e-015	7.69394e-015	4.18065e-015	6.2407e-015	3.25653e-015	1.36688e-014	1.1664e-014
2.33349e-014	2.02164e-014	4.47554e-015	5.08323e-015	-2.03605e-015	1.94266e-015	4.98592e-015	-2.48414e-015	8.63861e-016	7.48509e-015	1.40248e-014	1.7888e-014	1.92122e-014	-1.82331e-017	7.14046e-016	1.03046e-015	5.19446e-015	-6.77217e-016	4.23879e-015	7.9468e-015	3.78937e-015	6.44329e-015	3.82785e-015	1.4406e-014	1.17425e-014
2.34592e-014	2.05342e-014	4.54313e-015	5.04526e-015	-2.19153e-015	1.67685e-015	4.81336e-015	-2.83125e-015	5.88601e-016	7.25193e-015	1.36196e-014	1.73661e-014	1.88501e-014	2.47199e-016	5.12814e-016	9.36918e-016	4.54127e-015	-1.08607e-015	3.91074e-015	8.18394e-015	3.36029e-015	6.65331e-015	4.39965e-015	1.5116e-014	1.18417e-014
2.36085e-014	2.08565e-014	4.61863e-015	5.02807e-015	-2.33542e-015	1.43139e-015	4.64671e-015	-3.18965e-015	3.24772e-016	7.02372e-015	1.3242e-014	1.68906e-014	1.85343e-014	5.35983e-016	3.19588e-016	8.38036e-016	3.86426e-015	-1.49544e-015	3.56641e-015	8.40539e-015	2.8942e-015	6.87245e-015	4.97145e-015	1.57983e-014	1.19601e-014
2.37841e-014	2.11836e-014	4.69972e-015	5.03146e-015	-2.46682e-015	1.20806e-015	4.4885e-015	-3.55971e-015	7.5037e-017	6.80187e-015	1.28976e-014	1.64678e-014	1.82717e-014	8.44303e-016	1.34827e-016	7.33086e-016	3.1658e-015	-1.90722e-015	3.20437e-015	8.61103e-015	2.39091e-015	7.1016e-015	5.5424e-015	1.64515e-014	1.20969e-014
2.39865e-014	2.15151e-014	4.78352e-015	5.05466e-015	-2.58489e-015	1.00764e-015	4.34141e-015	-3.94206e-015	-1.583e-016	6.58721e-015	1.25918e-014	1.61034e-014	1.80674e-014	1.16801e-015	-4.10051e-017	6.21099e-016	2.44798e-015	-2.32309e-015	2.82336e-015	8.80029e-015	1.85164e-015	7.34225e-015	6.11246e-015	1.70744e-014	1.22512e-014
2.42164e-014	2.18507e-014	4.86717e-015	5.09671e-015	-2.68899e-015	8.31371e-016	4.20663e-015	-4.33703e-015	-3.73196e-016	6.38059e-015	1.23279e-014	1.58021e-014	1.79261e-014	1.50296e-015	-2.06914e-016	5.01567e-016	1.71446e-015	-2.7446e-015	2.4222e-015	8.97429e-015	1.27811e-015	7.5956e-015	6.68061e-015	1.76673e-014	1.2421e-014
2.44738e-014	2.219e-014	4.94778e-015	5.1562e-015	-2.77897e-015	6.79694e-016	4.08549e-015	-4.74465e-015	-5.68262e-016	6.18253e-015	1.21094e-014	1.55677e-014	1.78521e-014	1.84535e-015	-3.62396e-016	3.73406e-016	9.68544e-016	-3.17395e-015	1.9998e-015	9.13344e-015	6.70959e-016	7.86215e-015	7.24645e-015	1.82304e-014	1.26045e-014
2.47582e-014	2.25323e-014	5.02211e-015	5.23173e-015	-2.85484e-015	5.53201e-016	3.98009e-015	-5.16523e-015	-7.42913e-016	5.99358e-015	1.19384e-014	1.54032e-014	1.78479e-014	2.19059e-015	-5.0715e-016	2.3551e-016	2.12654e-016	-3.61284e-015	1.55548e-015	9.27776e-015	3.19219e-017	8.14197e-015	7.81003e-015	1.87629e-014	1.27988e-014
2.50693e-014	2.28771e-014	5.08742e-015	5.32181e-015	-2.91683e-015	4.5133e-016	3.89195e-015	-5.59933e-015	-8.96685e-016	5.81447e-015	1.18164e-014	1.53108e-014	1.79154e-014	2.53401e-015	-6.40845e-016	8.80055e-017	-5.50894e-016	-4.06277e-015	1.08843e-015	9.4077e-015	-6.3771e-016	8.43507e-015	8.37093e-015	1.9265e-014	1.30014e-014
2.54062e-014	2.32238e-014	5.14142e-015	5.42535e-015	-2.96501e-015	3.73386e-016	3.82167e-015	-6.0468e-015	-1.02977e-015	5.64506e-015	1.17435e-014	1.52908e-014	1.80552e-014	2.87081e-015	-7.62979e-016	-6.90064e-017	-1.31857e-015	-4.52493e-015	5.98579e-016	9.52334e-015	-1.33562e-015	8.74164e-015	8.92876e-015	1.97376e-014	1.32095e-014
2.57678e-014	2.35714e-014	5.18197e-015	5.54002e-015	-2.99899e-015	3.19162e-016	3.77018e-015	-6.50772e-015	-1.14272e-015	5.48516e-015	1.17197e-014	1.53431e-014	1.82668e-014	3.19561e-015	-8.72641e-016	-2.36158e-016	-2.08706e-015	-5.00077e-015	8.57578e-017	9.62554e-015	-2.05918e-015	9.06139e-015	9.48337e-015	2.0182e-014	1.34197e-014
2.61529e-014	2.39186e-014	5.2073e-015	5.66421e-015	-3.01911e-015	2.88233e-016	3.73782e-015	-6.98226e-015	-1.23637e-015	5.33476e-015	1.1744e-014	1.54666e-014	1.85487e-014	3.50379e-015	-9.69813e-016	-4.13992e-016	-2.85422e-015	-5.49151e-015	-4.50136e-016	9.71499e-015	-2.80611e-015	9.39395e-015	1.00348e-014	2.05994e-014	1.3628e-014
2.656e-014	2.42643e-014	5.21489e-015	5.79566e-015	-3.02499e-015	2.79444e-016	3.72478e-015	-7.46965e-015	-1.31237e-015	5.19398e-015	1.18141e-014	1.56597e-014	1.88985e-014	3.7918e-015	-1.05405e-015	-6.01634e-016	-3.61714e-015	-5.99817e-015	-1.00801e-015	9.79191e-015	-3.57233e-015	9.73889e-015	1.05819e-014	2.09902e-014	1.38315e-014
2.69876e-014	2.46077e-014	5.20273e-015	5.93354e-015	-3.01734e-015	2.91423e-016	3.73124e-015	-7.96868e-015	-1.37331e-015	5.06261e-015	1.19275e-014	1.59192e-014	1.93132e-014	4.05536e-015	-1.12525e-015	-7.98846e-016	-4.37287e-015	-6.52152e-015	-1.58644e-015	9.85707e-015	-4.3543e-015	1.0095e-014	1.11245e-014	2.13551e-014	1.40271e-014
2.74338e-014	2.49488e-014	5.16977e-015	6.0747e-015	-2.99685e-015	3.23184e-016	3.7568e-015	-8.47911e-015	-1.42189e-015	4.94041e-015	1.20809e-014	1.62412e-014	1.97887e-014	4.28964e-015	-1.18348e-015	-1.00599e-015	-5.11875e-015	-7.06217e-015	-2.18439e-015	9.91172e-015	-5.14883e-015	1.04612e-014	1.16627e-014	2.16956e-014	1.42109e-014
2.78962e-014	2.52867e-014	5.11487e-015	6.2173e-015	-2.96371e-015	3.72952e-016	3.80033e-015	-8.99993e-015	-1.46075e-015	4.8269e-015	1.22705e-014	1.66207e-014	2.03204e-014	4.49088e-015	-1.22871e-015	-1.2225e-015	-5.85128e-015	-7.62e-015	-2.80124e-015	9.95611e-015	-5.952e-015	1.08365e-014	1.21973e-014	2.20127e-014	1.43802e-014
2.83729e-014	2.56199e-014	5.03744e-015	6.35938e-015	-2.91873e-015	4.38752e-016	3.86108e-015	-9.53014e-015	-1.49331e-015	4.72183e-015	1.24919e-014	1.70528e-014	2.09018e-014	4.65508e-015	-1.26079e-015	-1.44838e-015	-6.56788e-015	-8.19516e-015	-3.43541e-015	9.99152e-015	-6.75985e-015	1.12194e-014	1.27283e-014	2.23079e-014	1.45319e-014
2.88612e-014	2.59478e-014	4.93638e-015	6.49885e-015	-2.86254e-015	5.18972e-016	3.93783e-015	-1.0068e-014	-1.52261e-015	4.62452e-015	1.27402e-014	1.75318e-014	2.15261e-014	4.77906e-015	-1.27985e-015	-1.68381e-015	-7.26629e-015	-8.78662e-015	-4.08476e-015	1.00184e-014	-7.56783e-015	1.1609e-014	1.32556e-014	2.25823e-014	1.46623e-014
2.93588e-014	2.62696e-014	4.81188e-015	6.63406e-015	-2.79594e-015	6.11425e-016	4.02959e-015	-1.06121e-014	-1.55115e-015	4.53451e-015	1.30099e-014	1.80513e-014	2.21859e-014	4.85971e-015	-1.28622e-015	-1.9278e-015	-7.94413e-015	-9.3938e-015	-4.7471e-015	1.00379e-014	-8.37122e-015	1.20036e-014	1.37787e-014	2.28376e-014	1.47692e-014
2.98636e-014	2.65845e-014	4.66368e-015	6.76274e-015	-2.72017e-015	7.13704e-016	4.13505e-015	-1.11608e-014	-1.58282e-015	4.45108e-015	1.32959e-014	1.86043e-014	2.28741e-014	4.895e-015	-1.28014e-015	-2.17976e-015	-8.59998e-015	-1.0016e-014	-5.42066e-015	1.00512e-014	-9.16544e-015	1.24014e-014	1.42981e-014	2.30756e-014	1.48504e-014
3.03732e-014	2.6891e-014	4.4927e-015	6.88357e-015	-2.63601e-015	8.23715e-016	4.25225e-015	-1.17123e-014	-1.62038e-015	4.3739e-015	1.35926e-014	1.91841e-014	2.35832e-014	4.88278e-015	-1.26257e-015	-2.44007e-015	-9.23198e-015	-1.06523e-014	-6.10242e-015	1.00597e-014	-9.94587e-015	1.28005e-014	1.48146e-014	2.3298e-014	1.49033e-014
3.08845e-014	2.71884e-014	4.30002e-015	6.99457e-015	-2.54471e-015	9.39294e-016	4.37883e-015	-1.22641e-014	-1.66683e-015	4.30199e-015	1.38944e-014	1.97835e-014	2.43048e-014	4.82185e-015	-1.23408e-015	-2.70882e-015	-9.83857e-015	-1.13009e-014	-6.79e-015	1.00641e-014	-1.07082e-014	1.31992e-014	1.53281e-014	2.35055e-014	1.49265e-014
3.13948e-014	2.74768e-014	4.08659e-015	7.09329e-015	-2.44762e-015	1.05773e-015	4.51274e-015	-1.2814e-014	-1.72533e-015	4.23536e-015	1.4196e-014	2.03949e-014	2.50304e-014	4.71174e-015	-1.19532e-015	-2.98626e-015	-1.04181e-014	-1.19603e-014	-7.4807e-015	1.00651e-014	-1.14476e-014	1.3596e-014	1.5839e-014	2.36999e-014	1.49192e-014
3.19016e-014	2.7755e-014	3.85355e-015	7.17896e-015	-2.34603e-015	1.17671e-015	4.65168e-015	-1.3359e-014	-1.79875e-015	4.17317e-015	1.44915e-014	2.10115e-014	2.57522e-014	4.55172e-015	-1.14747e-015	-3.27245e-015	-1.09691e-014	-1.26283e-014	-8.17148e-015	1.00645e-014	-1.21592e-014	1.39896e-014	1.63476e-014	2.38819e-014	1.48798e-014
3.24026e-014	2.80223e-014	3.60266e-015	7.24959e-015	-2.2412e-015	1.29415e-015	4.79282e-015	-1.38965e-014	-1.89011e-015	4.11511e-015	1.47758e-014	2.16258e-014	2.64625e-014	4.34185e-015	-1.09148e-015	-3.56746e-015	-1.14912e-014	-1.33026e-014	-8.85957e-015	1.00631e-014	-1.28395e-014	1.43784e-014	1.68534e-014	2.40529e-014	1.48076e-014
3.28954e-014	2.82789e-014	3.3356e-015	7.30445e-015	-2.13378e-015	1.40741e-015	4.93339e-015	-1.44242e-014	-2.00238e-015	4.06014e-015	1.50435e-014	2.22309e-014	2.71539e-014	4.08267e-015	-1.02872e-015	-3.8708e-015	-1.1983e-014	-1.39808e-014	-9.5416e-015	1.00612e-014	-1.34843e-014	1.47604e-014	1.73567e-014	2.42136e-014	1.47024e-014
3.33774e-014	2.85239e-014	3.0542e-015	7.34267e-015	-2.02554e-015	1.51396e-015	5.07096e-015	-1.49405e-014	-2.13813e-015	4.00792e-015	1.52895e-014	2.28201e-014	2.78193e-014	3.77652e-015	-9.60599e-016	-4.1823e-015	-1.24438e-014	-1.46607e-014	-1.02148e-014	1.00602e-014	-1.40893e-014	1.51342e-014	1.78576e-014	2.43654e-014	1.45649e-014
3.38464e-014	2.8757e-014	2.76107e-015	7.36253e-015	-1.91778e-015	1.61221e-015	5.20334e-015	-1.54418e-014	-2.29839e-015	3.95832e-015	1.55097e-014	2.33876e-014	2.8452e-014	3.42417e-015	-8.88131e-016	-4.5024e-015	-1.28736e-014	-1.53392e-014	-1.08769e-014	1.00609e-014	-1.4651e-014	1.54986e-014	1.8356e-014	2.45089e-014	1.43957e-014
3.43001e-014	2.89775e-014	2.4597e-015	7.3638e-015	-1.81144e-015	1.70112e-015	5.32818e-015	-1.5926e-014	-2.48465e-015	3.9111e-015	1.57005e-014	2.39272e-014	2.90446e-014	3.02818e-015	-8.12714e-016	-4.83135e-015	-1.3272e-014	-1.60135e-014	-1.15243e-014	1.00634e-014	-1.51658e-014	1.58523e-014	1.88515e-014	2.46446e-014	1.41961e-014
3.47352e-014	2.91854e-014	2.15303e-015	7.34576e-015	-1.70748e-015	1.77821e-015	5.44326e-015	-1.63902e-014	-2.69773e-015	3.8658e-015	1.58583e-014	2.4433e-014	2.95922e-014	2.59072e-015	-7.35632e-016	-5.17011e-015	-1.36389e-014	-1.66808e-014	-1.2155e-014	1.00685e-014	-1.56307e-014	1.61936e-014	1.9344e-014	2.47729e-014	1.39676e-014
3.51499e-014	2.93794e-014	1.84396e-015	7.30774e-015	-1.60708e-015	1.84217e-015	5.54689e-015	-1.68318e-014	-2.93781e-015	3.82238e-015	1.598e-014	2.49003e-014	3.00901e-014	2.11568e-015	-6.58349e-016	-5.5181e-015	-1.39748e-014	-1.73382e-014	-1.27661e-014	1.00771e-014	-1.60432e-014	1.65217e-014	1.98335e-014	2.4894e-014	1.37124e-014
3.55427e-014	2.95595e-014	1.53458e-015	7.25047e-015	-1.51182e-015	1.89149e-015	5.63627e-015	-1.72491e-014	-3.20543e-015	3.78055e-015	1.60635e-014	2.53252e-014	3.05333e-014	1.60685e-015	-5.82756e-016	-5.87559e-015	-1.42798e-014	-1.7983e-014	-1.33551e-014	1.0089e-014	-1.64006e-014	1.68356e-014	2.03202e-014	2.50084e-014	1.34333e-014
3.59115e-014	2.97255e-014	1.22801e-015	7.1741e-015	-1.42326e-015	1.92585e-015	5.70947e-015	-1.76392e-014	-3.50056e-015	3.74026e-015	1.61073e-014	2.57043e-014	3.09185e-014	1.06859e-015	-5.10394e-016	-6.24273e-015	-1.45546e-014	-1.86123e-014	-1.39204e-014	1.01053e-014	-1.67015e-014	1.71346e-014	2.08034e-014	2.51168e-014	1.3133e-014
3.62547e-014	2.98772e-014	9.2733e-016	7.07853e-015	-1.3423e-015	1.94344e-015	5.76527e-015	-1.79996e-014	-3.82228e-015	3.70136e-015	1.61107e-014	2.60341e-014	3.12433e-014	5.04863e-016	-4.43296e-016	-6.62032e-015	-1.47996e-014	-1.92237e-014	-1.44602e-014	1.01262e-014	-1.69441e-014	1.74188e-014	2.12826e-014	2.522e-014	1.28147e-014
3.6571e-014	3.00136e-014	6.34746e-016	6.96416e-015	-1.27002e-015	1.94348e-015	5.80141e-015	-1.83286e-014	-4.16911e-015	3.66341e-015	1.60728e-014	2.63123e-014	3.15062e-014	-8.08216e-017	-3.82922e-016	-7.00753e-015	-1.50153e-014	-1.98139e-014	-1.49721e-014	1.01515e-014	-1.71275e-014	1.76875e-014	2.17571e-014	2.53181e-014	1.2482e-014
3.68581e-014	3.0134e-014	3.53605e-016	6.83134e-015	-1.20788e-015	1.92607e-015	5.81596e-015	-1.86243e-014	-4.53932e-015	3.62633e-015	1.59934e-014	2.65379e-014	3.17064e-014	-6.83315e-016	-3.30988e-016	-7.40377e-015	-1.52025e-014	-2.03806e-014	-1.54545e-014	1.01821e-014	-1.72518e-014	1.79405e-014	2.22261e-014	2.54101e-014	1.21383e-014
3.71144e-014	3.02373e-014	8.5894e-017	6.68027e-015	-1.1569e-015	1.89062e-015	5.80783e-015	-1.8886e-014	-4.93104e-015	3.59037e-015	1.58736e-014	2.671e-014	3.18439e-014	-1.29706e-015	-2.90172e-016	-7.80941e-015	-1.53626e-014	-2.09214e-014	-1.59069e-014	1.02182e-014	-1.73168e-014	1.81783e-014	2.26887e-014	2.54959e-014	1.17874e-014
3.73383e-014	3.03225e-014	-1.66473e-016	6.51247e-015	-1.11843e-015	1.83648e-015	5.77576e-015	-1.91116e-014	-5.34194e-015	3.55539e-015	1.57145e-014	2.68282e-014	3.19195e-014	-1.91772e-015	-2.61553e-016	-8.22471e-015	-1.54958e-014	-2.1434e-014	-1.63284e-014	1.02598e-014	-1.7323e-014	1.83999e-014	2.31442e-014	2.55753e-014	1.14333e-014
3.75291e-014	3.03894e-014	-4.01823e-016	6.32926e-015	-1.09327e-015	1.76357e-015	5.7189e-015	-1.92999e-014	-5.7701e-015	3.52169e-015	1.55182e-014	2.68921e-014	3.19352e-014	-2.5403e-015	-2.46725e-016	-8.64903e-015	-1.56029e-014	-2.19169e-014	-1.67183e-014	1.03062e-014	-1.72712e-014	1.8606e-014	2.35916e-014	2.56485e-014	1.10799e-014
3.76856e-014	3.04373e-014	-6.1848e-016	6.13131e-015	-1.0823e-015	1.67266e-015	5.63629e-015	-1.94503e-014	-6.21263e-015	3.4891e-015	1.52875e-014	2.69032e-014	3.18936e-014	-3.16018e-015	-2.47353e-016	-9.08221e-015	-1.56858e-014	-2.23682e-014	-1.70766e-014	1.03563e-014	-1.71631e-014	1.87964e-014	2.40295e-014	2.57152e-014	1.07315e-014
3.78074e-014	3.04651e-014	-8.15187e-016	5.91943e-015	-1.08658e-015	1.56364e-015	5.5272e-015	-1.95625e-014	-6.66618e-015	3.45769e-015	1.5025e-014	2.68626e-014	3.17973e-014	-3.77237e-015	-2.64295e-016	-9.52392e-015	-1.57458e-014	-2.27864e-014	-1.74027e-014	1.04104e-014	-1.70008e-014	1.89715e-014	2.44566e-014	2.5775e-014	1.03921e-014
3.78932e-014	3.04722e-014	-9.90601e-016	5.69542e-015	-1.1064e-015	1.43753e-015	5.39179e-015	-1.96367e-014	-7.12732e-015	3.42786e-015	1.47338e-014	2.67726e-014	3.16507e-014	-4.3716e-015	-2.99596e-016	-9.97347e-015	-1.5783e-014	-2.31706e-014	-1.76971e-014	1.04675e-014	-1.67864e-014	1.91316e-014	2.48723e-014	2.58272e-014	1.00654e-014
3.79426e-014	3.04571e-014	-1.14379e-015	5.4604e-015	-1.14241e-015	1.29524e-015	5.23026e-015	-1.96723e-014	-7.59265e-015	3.3994e-015	1.4418e-014	2.66359e-014	3.1458e-014	-4.9539e-015	-3.5405e-016	-1.04302e-014	-1.5798e-014	-2.35193e-014	-1.796e-014	1.05269e-014	-1.65226e-014	1.92777e-014	2.52753e-014	2.58723e-014	9.75574e-015
3.79546e-014	3.04197e-014	-1.27373e-015	5.21527e-015	-1.19551e-015	1.13787e-015	5.04236e-015	-1.967e-014	-8.0586e-015	3.37256e-015	1.40811e-014	2.64556e-014	3.12239e-014	-5.51568e-015	-4.2859e-016	-1.08934e-014	-1.57919e-014	-2.38321e-014	-1.81925e-014	1.05882e-014	-1.62118e-014	1.94103e-014	2.56641e-014	2.59102e-014	9.466e-015
3.79284e-014	3.03587e-014	-1.38037e-015	4.96133e-015	-1.26617e-015	9.66839e-016	4.82896e-015	-1.963e-014	-8.52159e-015	3.34744e-015	1.37282e-014	2.62358e-014	3.09541e-014	-6.05333e-015	-5.23509e-016	-1.13612e-014	-1.57655e-014	-2.41085e-014	-1.83962e-014	1.0651e-014	-1.5858e-014	1.95299e-014	2.60373e-014	2.59402e-014	9.20012e-015
3.78643e-014	3.02733e-014	-1.46291e-015	4.70014e-015	-1.35431e-015	7.83759e-016	4.59193e-015	-1.95534e-014	-8.97792e-015	3.32417e-015	1.33636e-014	2.59799e-014	3.06544e-014	-6.56259e-015	-6.39977e-016	-1.1833e-014	-1.57194e-014	-2.43483e-014	-1.8573e-014	1.07144e-014	-1.54652e-014	1.9637e-014	2.6394e-014	2.59623e-014	8.9618e-015
3.77624e-014	3.01626e-014	-1.52167e-015	4.43382e-015	-1.46014e-015	5.90402e-016	4.33173e-015	-1.94413e-014	-9.4241e-015	3.30308e-015	1.29924e-014	2.56923e-014	3.0331e-014	-7.04079e-015	-7.77884e-016	-1.23071e-014	-1.56549e-014	-2.45514e-014	-1.87248e-014	1.07779e-014	-1.50366e-014	1.97323e-014	2.67332e-014	2.59766e-014	8.75347e-015
3.76229e-014	3.00261e-014	-1.55789e-015	4.16358e-015	-1.58395e-015	3.88616e-016	4.05014e-015	-1.92949e-014	-9.85648e-015	3.28406e-015	1.26195e-014	2.53772e-014	2.9989e-014	-7.48495e-015	-9.37631e-016	-1.27822e-014	-1.55723e-014	-2.47182e-014	-1.8853e-014	1.08404e-014	-1.45767e-014	1.98162e-014	2.70537e-014	2.59825e-014	8.57824e-015
3.74462e-014	2.98639e-014	-1.57209e-015	3.89103e-015	-1.72543e-015	1.80467e-016	3.74966e-015	-1.91157e-014	-1.0271e-014	3.26704e-015	1.22495e-014	2.50389e-014	2.96345e-014	-7.89391e-015	-1.11888e-015	-1.32576e-014	-1.54724e-014	-2.485e-014	-1.89597e-014	1.09016e-014	-1.40902e-014	1.98887e-014	2.73543e-014	2.59797e-014	8.43763e-015
3.72329e-014	2.96758e-014	-1.56547e-015	3.61691e-015	-1.88424e-015	-3.24203e-017	3.43261e-015	-1.89053e-014	-1.0664e-014	3.25237e-015	1.18879e-014	2.46824e-014	2.92743e-014	-8.26579e-015	-1.32193e-015	-1.37314e-014	-1.53553e-014	-2.49481e-014	-1.90473e-014	1.09608e-014	-1.35813e-014	1.99511e-014	2.76341e-014	2.59681e-014	8.33361e-015
3.69841e-014	2.9461e-014	-1.53935e-015	3.34224e-015	-2.05993e-015	-2.48085e-016	3.10011e-015	-1.8666e-014	-1.10322e-014	3.24034e-015	1.15393e-014	2.43125e-014	2.8914e-014	-8.59915e-015	-1.54624e-015	-1.4202e-014	-1.52213e-014	-2.50137e-014	-1.91177e-014	1.10174e-014	-1.30544e-014	2.0004e-014	2.78925e-014	2.59484e-014	8.26788e-015
3.67012e-014	2.92192e-014	-1.495e-015	3.06829e-015	-2.2519e-015	-4.64333e-016	2.75525e-015	-1.83995e-014	-1.13723e-014	3.23067e-015	1.1208e-014	2.39337e-014	2.85596e-014	-8.89289e-015	-1.79058e-015	-1.46672e-014	-1.50711e-014	-2.5048e-014	-1.91732e-014	1.10716e-014	-1.25135e-014	2.00478e-014	2.81283e-014	2.59203e-014	8.24176e-015
3.63849e-014	2.89502e-014	-1.43454e-015	2.79668e-015	-2.45961e-015	-6.7956e-016	2.40053e-015	-1.81075e-014	-1.16816e-014	3.22316e-015	1.08987e-014	2.35502e-014	2.82161e-014	-9.14715e-015	-2.05434e-015	-1.51251e-014	-1.4905e-014	-2.50524e-014	-1.9217e-014	1.11228e-014	-1.19632e-014	2.00825e-014	2.83409e-014	2.5884e-014	8.25585e-015
3.60365e-014	2.86536e-014	-1.35974e-015	2.52853e-015	-2.68217e-015	-8.91473e-016	2.03854e-015	-1.77931e-014	-1.19575e-014	3.21739e-015	1.06152e-014	2.31661e-014	2.7889e-014	-9.36257e-015	-2.33627e-015	-1.55742e-014	-1.47234e-014	-2.50296e-014	-1.92514e-014	1.11711e-014	-1.14081e-014	2.01087e-014	2.85302e-014	2.58399e-014	8.30968e-015
3.56578e-014	2.83301e-014	-1.27283e-015	2.26472e-015	-2.91887e-015	-1.09779e-015	1.67201e-015	-1.74599e-014	-1.21983e-014	3.21363e-015	1.03616e-014	2.27858e-014	2.75824e-014	-9.53905e-015	-2.6348e-015	-1.60127e-014	-1.45267e-014	-2.49818e-014	-1.92791e-014	1.12167e-014	-1.08523e-014	2.0127e-014	2.86959e-014	2.57883e-014	8.4026e-015
3.52507e-014	2.79793e-014	-1.17552e-015	2.0061e-015	-3.16846e-015	-1.29646e-015	1.30362e-015	-1.71105e-014	-1.24026e-014	3.21139e-015	1.01412e-014	2.24136e-014	2.73004e-014	-9.67741e-015	-2.94814e-015	-1.6439e-014	-1.43145e-014	-2.4911e-014	-1.93026e-014	1.12592e-014	-1.03001e-014	2.0138e-014	2.88376e-014	2.57296e-014	8.5341e-015
3.48178e-014	2.76022e-014	-1.07027e-015	1.7531e-015	-3.43001e-015	-1.48562e-015	9.36595e-016	-1.67473e-014	-1.25685e-014	3.20988e-015	9.95718e-015	2.20529e-014	2.70468e-014	-9.7804e-015	-3.27446e-015	-1.68511e-014	-1.40871e-014	-2.48189e-014	-1.93242e-014	1.12986e-014	-9.75536e-015	2.0142e-014	2.89558e-014	2.56645e-014	8.70276e-015
3.43609e-014	2.71995e-014	-9.58848e-016	1.506e-015	-3.70282e-015	-1.66392e-015	5.74091e-016	-1.6373e-014	-1.26952e-014	3.20913e-015	9.81222e-015	2.17065e-014	2.68245e-014	-9.84973e-015	-3.6116e-015	-1.72475e-014	-1.38444e-014	-2.47085e-014	-1.93463e-014	1.13364e-014	-9.22213e-015	2.01392e-014	2.90504e-014	2.55935e-014	8.90742e-015
3.38832e-014	2.67723e-014	-8.43541e-016	1.26647e-015	-3.98512e-015	-1.82975e-015	2.1905e-016	-1.59904e-014	-1.2782e-014	3.20878e-015	9.70884e-015	2.1378e-014	2.66356e-014	-9.88696e-015	-3.95783e-015	-1.76271e-014	-1.35865e-014	-2.45823e-014	-1.93711e-014	1.1373e-014	-8.70451e-015	2.01296e-014	2.91221e-014	2.5517e-014	9.14531e-015
3.33873e-014	2.63215e-014	-7.27087e-016	1.03473e-015	-4.27492e-015	-1.98154e-015	-1.26156e-016	-1.56025e-014	-1.28289e-014	3.20797e-015	9.64873e-015	2.10697e-014	2.64823e-014	-9.89542e-015	-4.31108e-015	-1.79872e-014	-1.33135e-014	-2.44431e-014	-1.94007e-014	1.14087e-014	-8.20594e-015	2.01141e-014	2.91714e-014	2.54355e-014	9.41364e-015
3.28755e-014	2.58484e-014	-6.10463e-016	8.1098e-016	-4.57126e-015	-2.11775e-015	-4.58117e-016	-1.52128e-014	-1.2836e-014	3.20676e-015	9.63281e-015	2.07837e-014	2.63662e-014	-9.87806e-015	-4.66881e-015	-1.8327e-014	-1.30262e-014	-2.42935e-014	-1.9437e-014	1.14447e-014	-7.72983e-015	2.00929e-014	2.91995e-014	2.53503e-014	9.70974e-015
3.23503e-014	2.53548e-014	-4.96403e-016	5.95283e-016	-4.8731e-015	-2.23719e-015	-7.735e-016	-1.4824e-014	-1.2804e-014	3.20417e-015	9.66196e-015	2.05221e-014	2.62886e-014	-9.83769e-015	-5.02825e-015	-1.86455e-014	-1.27247e-014	-2.41354e-014	-1.94818e-014	1.1482e-014	-7.27979e-015	2.00665e-014	2.92078e-014	2.52617e-014	1.00302e-014
3.18146e-014	2.48423e-014	-3.86449e-016	3.8762e-016	-5.17868e-015	-2.33897e-015	-1.0708e-015	-1.44395e-014	-1.27341e-014	3.19959e-015	9.73614e-015	2.0286e-014	2.62489e-014	-9.77773e-015	-5.38698e-015	-1.8942e-014	-1.24091e-014	-2.39716e-014	-1.95367e-014	1.15223e-014	-6.85802e-015	2.00352e-014	2.91978e-014	2.51707e-014	1.03709e-014
3.12712e-014	2.43132e-014	-2.83397e-016	1.8822e-016	-5.48691e-015	-2.42254e-015	-1.34761e-015	-1.4062e-014	-1.26277e-014	3.19248e-015	9.85552e-015	2.00768e-014	2.62466e-014	-9.70148e-015	-5.7423e-015	-1.92163e-014	-1.20797e-014	-2.38048e-014	-1.96025e-014	1.15671e-014	-6.46719e-015	1.99991e-014	2.91709e-014	2.50784e-014	1.07283e-014
3.07232e-014	2.37693e-014	-1.88789e-016	-3.07567e-018	-5.7961e-015	-2.48706e-015	-1.60176e-015	-1.36946e-014	-1.24859e-014	3.18238e-015	1.00194e-014	1.98951e-014	2.62813e-014	-9.61256e-015	-6.09191e-015	-1.94677e-014	-1.17362e-014	-2.36372e-014	-1.96806e-014	1.16177e-014	-6.11013e-015	1.99589e-014	2.91288e-014	2.49859e-014	1.10981e-014
3.01744e-014	2.32125e-014	-1.03172e-016	-1.86576e-016	-6.10541e-015	-2.53232e-015	-1.832e-015	-1.33406e-014	-1.2311e-014	3.16848e-015	1.02264e-014	1.97414e-014	2.63519e-014	-9.51422e-015	-6.43382e-015	-1.96954e-014	-1.13789e-014	-2.34719e-014	-1.97716e-014	1.16757e-014	-5.789e-015	1.99152e-014	2.90734e-014	2.48936e-014	1.14761e-014
2.96277e-014	2.26455e-014	-2.86567e-017	-3.62485e-016	-6.4135e-015	-2.55798e-015	-2.03595e-015	-1.30026e-014	-1.21049e-014	3.14941e-015	1.04745e-014	1.96156e-014	2.64572e-014	-9.40946e-015	-6.76568e-015	-1.99007e-014	-1.1009e-014	-2.33109e-014	-1.98764e-014	1.1743e-014	-5.50605e-015	1.98686e-014	2.90071e-014	2.48024e-014	1.1858e-014
2.90864e-014	2.20706e-014	3.38203e-017	-5.30988e-016	-6.71863e-015	-2.56444e-015	-2.21201e-015	-1.26837e-014	-1.18705e-014	3.12444e-015	1.07614e-014	1.9517e-014	2.65955e-014	-9.30164e-015	-7.08524e-015	-2.00835e-014	-1.06275e-014	-2.31569e-014	-1.99957e-014	1.18212e-014	-5.26273e-015	1.98201e-014	2.89325e-014	2.47131e-014	1.22393e-014
2.85533e-014	2.14912e-014	8.33804e-017	-6.92238e-016	-7.01978e-015	-2.55225e-015	-2.35901e-015	-1.23865e-014	-1.16115e-014	3.09261e-015	1.10847e-014	1.94448e-014	2.67637e-014	-9.19372e-015	-7.39111e-015	-2.0244e-014	-1.02357e-014	-2.30118e-014	-2.01289e-014	1.19119e-014	-5.06064e-015	1.97696e-014	2.88519e-014	2.46263e-014	1.26155e-014
2.80322e-014	2.09104e-014	1.19303e-016	-8.46673e-016	-7.31606e-015	-2.52167e-015	-2.47681e-015	-1.21136e-014	-1.1331e-014	3.05321e-015	1.14413e-014	1.9398e-014	2.69589e-014	-9.0892e-015	-7.68088e-015	-2.03835e-014	-9.83405e-015	-2.28774e-014	-2.02766e-014	1.20158e-014	-4.90104e-015	1.97184e-014	2.87674e-014	2.45429e-014	1.29826e-014
2.75261e-014	2.03314e-014	1.40594e-016	-9.94248e-016	-7.60644e-015	-2.47357e-015	-2.56482e-015	-1.18673e-014	-1.10326e-014	3.00501e-015	1.18278e-014	1.93752e-014	2.7178e-014	-8.99008e-015	-7.95271e-015	-2.05029e-014	-9.42383e-015	-2.27558e-014	-2.04388e-014	1.21346e-014	-4.78484e-015	1.96676e-014	2.86817e-014	2.44635e-014	1.33369e-014
2.70378e-014	1.9757e-014	1.47383e-016	-1.13542e-015	-7.88981e-015	-2.40883e-015	-2.62283e-015	-1.16505e-014	-1.07199e-014	2.94775e-015	1.22405e-014	1.9375e-014	2.74176e-014	-8.8986e-015	-8.20449e-015	-2.06032e-014	-9.00624e-015	-2.26485e-014	-2.06148e-014	1.22702e-014	-4.71301e-015	1.96186e-014	2.85973e-014	2.43889e-014	1.36735e-014
2.65697e-014	1.91899e-014	1.39456e-016	-1.27013e-015	-8.16498e-015	-2.32833e-015	-2.65096e-015	-1.14644e-014	-1.03965e-014	2.88056e-015	1.26756e-014	1.93955e-014	2.76746e-014	-8.81707e-015	-8.4351e-015	-2.06856e-014	-8.58213e-015	-2.2557e-014	-2.08044e-014	1.24243e-014	-4.68603e-015	1.95714e-014	2.85168e-014	2.43199e-014	1.39883e-014
2.61249e-014	1.86324e-014	1.17197e-016	-1.39824e-015	-8.43201e-015	-2.2331e-015	-2.64964e-015	-1.13109e-014	-1.00666e-014	2.80253e-015	1.31288e-014	1.94351e-014	2.79457e-014	-8.74726e-015	-8.64316e-015	-2.07512e-014	-8.15357e-015	-2.24828e-014	-2.10068e-014	1.25985e-014	-4.70457e-015	1.95269e-014	2.84431e-014	2.42566e-014	1.42778e-014
2.57056e-014	1.80875e-014	8.09598e-017	-1.52114e-015	-8.68992e-015	-2.12555e-015	-2.61927e-015	-1.11927e-014	-9.73386e-015	2.71251e-015	1.3596e-014	1.94917e-014	2.82276e-014	-8.69098e-015	-8.82827e-015	-2.08027e-014	-7.72248e-015	-2.24272e-014	-2.12208e-014	1.27938e-014	-4.76867e-015	1.94864e-014	2.83784e-014	2.41999e-014	1.45385e-014
2.53139e-014	1.75586e-014	3.16118e-017	-1.63924e-015	-8.93788e-015	-2.00633e-015	-2.56118e-015	-1.11121e-014	-9.40208e-015	2.60998e-015	1.40729e-014	1.95631e-014	2.85175e-014	-8.64895e-015	-8.98891e-015	-2.08418e-014	-7.29071e-015	-2.23918e-014	-2.14456e-014	1.3011e-014	-4.87844e-015	1.94507e-014	2.83252e-014	2.415e-014	1.4767e-014
2.49519e-014	1.70483e-014	-3.00268e-017	-1.75211e-015	-9.17551e-015	-1.87715e-015	-2.47647e-015	-1.10706e-014	-9.07552e-015	2.49435e-015	1.45552e-014	1.96469e-014	2.88131e-014	-8.6227e-015	-9.12469e-015	-2.08706e-014	-6.85988e-015	-2.23771e-014	-2.16801e-014	1.32506e-014	-5.0334e-015	1.94209e-014	2.82856e-014	2.41072e-014	1.49602e-014
2.46209e-014	1.65596e-014	-1.022e-016	-1.85974e-015	-9.40287e-015	-1.73982e-015	-2.36667e-015	-1.10699e-014	-8.75773e-015	2.36471e-015	1.50383e-014	1.97409e-014	2.91108e-014	-8.61249e-015	-9.23498e-015	-2.08917e-014	-6.4328e-015	-2.23836e-014	-2.19232e-014	1.3513e-014	-5.23269e-015	1.93984e-014	2.82624e-014	2.40723e-014	1.51155e-014
2.43219e-014	1.60949e-014	-1.84539e-016	-1.96201e-015	-9.62012e-015	-1.59618e-015	-2.23431e-015	-1.11109e-014	-8.45318e-015	2.22044e-015	1.55177e-014	1.98433e-014	2.94074e-014	-8.61892e-015	-9.31976e-015	-2.09074e-014	-6.01252e-015	-2.2412e-014	-2.21746e-014	1.37979e-014	-5.47654e-015	1.93843e-014	2.82572e-014	2.40454e-014	1.52311e-014
2.40561e-014	1.56558e-014	-2.7605e-016	-2.05864e-015	-9.82782e-015	-1.44789e-015	-2.08193e-015	-1.11947e-014	-8.16571e-015	2.06093e-015	1.59883e-014	1.99513e-014	2.97004e-014	-8.64195e-015	-9.37908e-015	-2.09204e-014	-5.60132e-015	-2.24631e-014	-2.2433e-014	1.41045e-014	-5.76423e-015	1.9379e-014	2.82717e-014	2.40266e-014	1.53049e-014
2.38245e-014	1.52438e-014	-3.7507e-016	-2.15025e-015	-1.00254e-014	-1.29697e-015	-1.91211e-015	-1.13221e-014	-7.89891e-015	1.88534e-015	1.64456e-014	2.00619e-014	2.99875e-014	-8.68113e-015	-9.41367e-015	-2.09333e-014	-5.20121e-015	-2.25368e-014	-2.26973e-014	1.44331e-014	-6.09435e-015	1.93844e-014	2.83078e-014	2.4016e-014	1.53356e-014
2.36277e-014	1.4861e-014	-4.79763e-016	-2.23594e-015	-1.0213e-014	-1.1453e-015	-1.72745e-015	-1.14935e-014	-7.65593e-015	1.69369e-015	1.6885e-014	2.01732e-014	3.02655e-014	-8.73584e-015	-9.42447e-015	-2.09493e-014	-4.81462e-015	-2.26333e-014	-2.29664e-014	1.47821e-014	-6.46572e-015	1.94009e-014	2.83663e-014	2.40136e-014	1.53222e-014
2.34656e-014	1.45086e-014	-5.88853e-016	-2.31518e-015	-1.03915e-014	-9.94022e-016	-1.53104e-015	-1.17095e-014	-7.44055e-015	1.48518e-015	1.73021e-014	2.02824e-014	3.0532e-014	-8.80511e-015	-9.4124e-015	-2.09703e-014	-4.44435e-015	-2.27526e-014	-2.32388e-014	1.51503e-014	-6.8778e-015	1.94291e-014	2.84486e-014	2.40184e-014	1.52646e-014
2.33374e-014	1.4188e-014	-7.00963e-016	-2.38785e-015	-1.05616e-014	-8.45374e-016	-1.32628e-015	-1.19701e-014	-7.25598e-015	1.25973e-015	1.76922e-014	2.03874e-014	3.07855e-014	-8.88802e-015	-9.37833e-015	-2.09988e-014	-4.09326e-015	-2.28945e-014	-2.35147e-014	1.55357e-014	-7.32908e-015	1.94699e-014	2.85552e-014	2.40304e-014	1.51623e-014
2.32426e-014	1.38996e-014	-8.14958e-016	-2.45392e-015	-1.07244e-014	-7.0077e-016	-1.11626e-015	-1.2275e-014	-7.10446e-015	1.01735e-015	1.80512e-014	2.04859e-014	3.10234e-014	-8.98371e-015	-9.32381e-015	-2.10369e-014	-3.76411e-015	-2.30588e-014	-2.37933e-014	1.59366e-014	-7.81864e-015	1.95238e-014	2.8687e-014	2.40495e-014	1.50153e-014
2.31809e-014	1.36433e-014	-9.29246e-016	-2.51297e-015	-1.08809e-014	-5.61878e-016	-9.04255e-016	-1.26251e-014	-6.9886e-015	7.57682e-016	1.83757e-014	2.05759e-014	3.12445e-014	-9.09053e-015	-9.25049e-015	-2.10877e-014	-3.45892e-015	-2.3245e-014	-2.40737e-014	1.63497e-014	-8.34486e-015	1.95913e-014	2.88449e-014	2.40756e-014	1.48238e-014
2.31507e-014	1.34187e-014	-1.04203e-015	-2.5647e-015	-1.10326e-014	-4.30667e-016	-6.93522e-016	-1.30191e-014	-6.91032e-015	4.81155e-016	1.86619e-014	2.06551e-014	3.14466e-014	-9.20746e-015	-9.16048e-015	-2.11529e-014	-3.18081e-015	-2.34526e-014	-2.43563e-014	1.67728e-014	-8.90603e-015	1.96727e-014	2.90284e-014	2.41081e-014	1.45892e-014
2.31503e-014	1.3225e-014	-1.15253e-015	-2.60821e-015	-1.11803e-014	-3.08807e-016	-4.86961e-016	-1.3456e-014	-6.87215e-015	1.87592e-016	1.89066e-014	2.07211e-014	3.16284e-014	-9.3336e-015	-9.05522e-015	-2.12344e-014	-2.93191e-015	-2.3681e-014	-2.46404e-014	1.72029e-014	-9.50022e-015	1.9768e-014	2.92368e-014	2.4146e-014	1.4313e-014
2.31775e-014	1.30614e-014	-1.25913e-015	-2.64297e-015	-1.13241e-014	-1.98491e-016	-2.87682e-016	-1.39353e-014	-6.87544e-015	-1.23108e-016	1.91064e-014	2.07724e-014	3.17892e-014	-9.46763e-015	-8.9371e-015	-2.13332e-014	-2.71446e-015	-2.39296e-014	-2.49257e-014	1.76368e-014	-1.01257e-014	1.98766e-014	2.94697e-014	2.41888e-014	1.39962e-014
2.32303e-014	1.29271e-014	-1.36117e-015	-2.6684e-015	-1.14651e-014	-1.00914e-016	-9.93628e-017	-1.44554e-014	-6.92215e-015	-4.50141e-016	1.92586e-014	2.08075e-014	3.19275e-014	-9.60835e-015	-8.80815e-015	-2.14508e-014	-2.53084e-015	-2.41977e-014	-2.52124e-014	1.80713e-014	-1.07801e-014	1.99986e-014	2.97261e-014	2.4236e-014	1.36408e-014
2.33058e-014	1.28204e-014	-1.45787e-015	-2.68431e-015	-1.16054e-014	-1.70532e-017	7.40796e-017	-1.50147e-014	-7.01368e-015	-7.93245e-016	1.93611e-014	2.08243e-014	3.20425e-014	-9.75506e-015	-8.67086e-015	-2.15898e-014	-2.38289e-015	-2.4484e-014	-2.55009e-014	1.85027e-014	-1.14612e-014	2.01336e-014	3.00047e-014	2.42868e-014	1.32491e-014
2.34012e-014	1.27401e-014	-1.54823e-015	-2.69034e-015	-1.17461e-014	5.18336e-017	2.2936e-016	-1.56117e-014	-7.14994e-015	-1.15162e-015	1.94115e-014	2.08214e-014	3.21333e-014	-9.90695e-015	-8.52741e-015	-2.17515e-014	-2.27233e-015	-2.47877e-014	-2.57917e-014	1.89274e-014	-1.21666e-014	2.02808e-014	3.0304e-014	2.434e-014	1.28236e-014
2.35136e-014	1.26846e-014	-1.63178e-015	-2.6867e-015	-1.18891e-014	1.04851e-016	3.63921e-016	-1.62447e-014	-7.33148e-015	-1.52471e-015	1.94083e-014	2.07975e-014	3.21993e-014	-1.00629e-014	-8.38e-015	-2.19366e-014	-2.20103e-015	-2.51087e-014	-2.60851e-014	1.93417e-014	-1.28936e-014	2.04392e-014	3.06224e-014	2.43948e-014	1.23676e-014
2.36398e-014	1.26508e-014	-1.70795e-015	-2.67234e-015	-1.20348e-014	1.41505e-016	4.757e-016	-1.69107e-014	-7.55874e-015	-1.91194e-015	1.93505e-014	2.07519e-014	3.22405e-014	-1.02217e-014	-8.23182e-015	-2.21451e-014	-2.17015e-015	-2.54445e-014	-2.63815e-014	1.97414e-014	-1.3639e-014	2.06078e-014	3.09577e-014	2.445e-014	1.18835e-014
2.37766e-014	1.26363e-014	-1.77653e-015	-2.64629e-015	-1.21846e-014	1.61307e-016	5.62611e-016	-1.76072e-014	-7.83179e-015	-2.31231e-015	1.92368e-014	2.06832e-014	3.22565e-014	-1.03826e-014	-8.08455e-015	-2.23774e-014	-2.1803e-015	-2.57936e-014	-2.66811e-014	2.01223e-014	-1.44005e-014	2.07858e-014	3.1307e-014	2.45046e-014	1.13749e-014
2.39206e-014	1.26387e-014	-1.83742e-015	-2.60852e-015	-1.23386e-014	1.63752e-016	6.22081e-016	-1.8331e-014	-8.14932e-015	-2.72498e-015	1.90674e-014	2.05906e-014	3.22469e-014	-1.05445e-014	-7.94051e-015	-2.26331e-014	-2.23235e-015	-2.61545e-014	-2.69846e-014	2.04807e-014	-1.51746e-014	2.09717e-014	3.16683e-014	2.45575e-014	1.08456e-014
2.40675e-014	1.26552e-014	-1.89028e-015	-2.55912e-015	-1.24977e-014	1.48895e-016	6.53421e-016	-1.90793e-014	-8.5103e-015	-3.14849e-015	1.88422e-014	2.04733e-014	3.22116e-014	-1.07059e-014	-7.80183e-015	-2.29122e-014	-2.32705e-015	-2.65257e-014	-2.72923e-014	2.0813e-014	-1.59577e-014	2.11645e-014	3.2039e-014	2.46078e-014	1.02987e-014
2.42142e-014	1.26836e-014	-1.93574e-015	-2.49789e-015	-1.26627e-014	1.16827e-016	6.5474e-016	-1.98488e-014	-8.91396e-015	-3.5818e-015	1.8562e-014	2.033e-014	3.21506e-014	-1.08669e-014	-7.67016e-015	-2.32132e-014	-2.46399e-015	-2.6905e-014	-2.76046e-014	2.11152e-014	-1.67459e-014	2.13629e-014	3.24162e-014	2.46547e-014	9.73783e-015
2.43572e-014	1.272e-014	-1.97388e-015	-2.42421e-015	-1.28343e-014	6.71998e-017	6.24498e-016	-2.06356e-014	-9.35932e-015	-4.02348e-015	1.82276e-014	2.01603e-014	3.20639e-014	-1.1028e-014	-7.54726e-015	-2.35346e-014	-2.64302e-015	-2.72901e-014	-2.79216e-014	2.13846e-014	-1.75369e-014	2.15647e-014	3.27975e-014	2.46965e-014	9.16736e-015
2.44921e-014	1.27611e-014	-2.00461e-015	-2.33837e-015	-1.3013e-014	7.93949e-019	5.62294e-016	-2.1436e-014	-9.84407e-015	-4.47186e-015	1.78402e-014	1.99643e-014	3.19515e-014	-1.1189e-014	-7.43452e-015	-2.38754e-014	-2.86333e-015	-2.76793e-014	-2.82434e-014	2.16182e-014	-1.83269e-014	2.17679e-014	3.31797e-014	2.47326e-014	8.59066e-015
2.46156e-014	1.28039e-014	-2.02855e-015	-2.24071e-015	-1.3199e-014	-8.19925e-017	4.67714e-016	-2.2247e-014	-1.03663e-014	-4.92555e-015	1.74015e-014	1.97411e-014	3.18132e-014	-1.13493e-014	-7.33365e-015	-2.42341e-014	-3.12408e-015	-2.80708e-014	-2.85706e-014	2.18133e-014	-1.9112e-014	2.19703e-014	3.35598e-014	2.47619e-014	8.01193e-015
2.47251e-014	1.28461e-014	-2.04659e-015	-2.13165e-015	-1.33924e-014	-1.8107e-016	3.41199e-016	-2.30646e-014	-1.09233e-014	-5.38308e-015	1.69134e-014	1.94908e-014	3.16495e-014	-1.15093e-014	-7.24605e-015	-2.4609e-014	-3.42377e-015	-2.8463e-014	-2.89034e-014	2.19677e-014	-1.98887e-014	2.21702e-014	3.39344e-014	2.47828e-014	7.43467e-015
2.48169e-014	1.28846e-014	-2.05943e-015	-2.01108e-015	-1.35939e-014	-2.96e-016	1.82728e-016	-2.3885e-014	-1.15134e-014	-5.84319e-015	1.63787e-014	1.92138e-014	3.14603e-014	-1.16697e-014	-7.17258e-015	-2.49972e-014	-3.76024e-015	-2.88535e-014	-2.92424e-014	2.20792e-014	-2.0653e-014	2.23654e-014	3.43003e-014	2.4794e-014	6.86215e-015
2.48874e-014	1.29164e-014	-2.06744e-015	-1.87906e-015	-1.38031e-014	-4.25921e-016	-7.44542e-018	-2.47043e-014	-1.21332e-014	-6.30381e-015	1.57994e-014	1.89105e-014	3.12454e-014	-1.18308e-014	-7.11414e-015	-2.53966e-014	-4.13154e-015	-2.92409e-014	-2.95868e-014	2.21461e-014	-2.14016e-014	2.25538e-014	3.4655e-014	2.47947e-014	6.29817e-015
2.49335e-014	1.29385e-014	-2.07138e-015	-1.73604e-015	-1.40199e-014	-5.6979e-016	-2.28174e-016	-2.55186e-014	-1.27797e-014	-6.76371e-015	1.51788e-014	1.85812e-014	3.10055e-014	-1.19928e-014	-7.07129e-015	-2.58049e-014	-4.53517e-015	-2.96231e-014	-2.99364e-014	2.21674e-014	-2.21309e-014	2.27331e-014	3.49954e-014	2.47836e-014	5.74608e-015
2.49521e-014	1.29481e-014	-2.07329e-015	-1.58331e-015	-1.42442e-014	-7.26266e-016	-4.78066e-016	-2.63243e-014	-1.34502e-014	-7.22113e-015	1.45203e-014	1.82266e-014	3.07409e-014	-1.2156e-014	-7.04508e-015	-2.62194e-014	-4.96897e-015	-2.99978e-014	-3.02913e-014	2.21422e-014	-2.28368e-014	2.29015e-014	3.53182e-014	2.4759e-014	5.20873e-015
2.49407e-014	1.29428e-014	-2.07341e-015	-1.4218e-015	-1.44752e-014	-8.94787e-016	-7.55382e-016	-2.71176e-014	-1.41419e-014	-7.67463e-015	1.38275e-014	1.7847e-014	3.04517e-014	-1.2321e-014	-7.03549e-015	-2.66384e-014	-5.43024e-015	-3.03626e-014	-3.06506e-014	2.20702e-014	-2.3516e-014	2.30566e-014	3.56209e-014	2.472e-014	4.68952e-015
2.48966e-014	1.29207e-014	-2.07283e-015	-1.25218e-015	-1.47122e-014	-1.07464e-015	-1.05848e-015	-2.78954e-014	-1.48517e-014	-8.12271e-015	1.31039e-014	1.74433e-014	3.01387e-014	-1.24877e-014	-7.04276e-015	-2.70592e-014	-5.91561e-015	-3.07154e-014	-3.10131e-014	2.19517e-014	-2.4165e-014	2.31963e-014	3.59007e-014	2.46659e-014	4.19086e-015
2.48175e-014	1.28803e-014	-2.07247e-015	-1.07565e-015	-1.49546e-014	-1.26414e-015	-1.38517e-015	-2.86545e-014	-1.55767e-014	-8.5636e-015	1.23535e-014	1.70167e-014	2.98032e-014	-1.26572e-014	-7.06619e-015	-2.74784e-014	-6.4216e-015	-3.1054e-014	-3.13781e-014	2.17873e-014	-2.47801e-014	2.33185e-014	3.61551e-014	2.45955e-014	3.71614e-015
2.47011e-014	1.282e-014	-2.07296e-015	-8.93056e-016	-1.52013e-014	-1.46222e-015	-1.7325e-015	-2.93914e-014	-1.63137e-014	-8.99579e-015	1.15803e-014	1.65683e-014	2.94462e-014	-1.28297e-014	-7.1056e-015	-2.78933e-014	-6.94465e-015	-3.13765e-014	-3.17443e-014	2.15781e-014	-2.53576e-014	2.34222e-014	3.63818e-014	2.4508e-014	3.2675e-015
2.45467e-014	1.27386e-014	-2.07566e-015	-7.06074e-016	-1.54517e-014	-1.6674e-015	-2.09798e-015	-3.01028e-014	-1.70591e-014	-9.41753e-015	1.07888e-014	1.60998e-014	2.90684e-014	-1.30054e-014	-7.16052e-015	-2.83005e-014	-7.48087e-015	-3.16811e-014	-3.21103e-014	2.13259e-014	-2.58945e-014	2.35053e-014	3.65788e-014	2.44028e-014	2.84696e-015
2.43534e-014	1.26348e-014	-2.08101e-015	-5.15846e-016	-1.57042e-014	-1.87844e-015	-2.47908e-015	-3.07864e-014	-1.78091e-014	-9.82757e-015	9.98366e-015	1.56124e-014	2.86707e-014	-1.31843e-014	-7.23031e-015	-2.86976e-014	-8.02669e-015	-3.1966e-014	-3.24748e-014	2.10328e-014	-2.63871e-014	2.35661e-014	3.67439e-014	2.42808e-014	2.4575e-015
2.41194e-014	1.2509e-014	-2.0893e-015	-3.23803e-016	-1.59572e-014	-2.09455e-015	-2.87267e-015	-3.14396e-014	-1.85603e-014	-1.0225e-014	9.16937e-015	1.51082e-014	2.8254e-014	-1.33662e-014	-7.31347e-015	-2.90818e-014	-8.57796e-015	-3.22298e-014	-3.28364e-014	2.07019e-014	-2.68331e-014	2.36038e-014	3.68759e-014	2.41411e-014	2.10061e-015
2.38442e-014	1.23607e-014	-2.10158e-015	-1.31479e-016	-1.62094e-014	-2.31468e-015	-3.27645e-015	-3.20598e-014	-1.9309e-014	-1.06094e-014	8.35006e-015	1.45888e-014	2.78195e-014	-1.35513e-014	-7.40908e-015	-2.94503e-014	-9.13112e-015	-3.24713e-014	-3.31929e-014	2.03363e-014	-2.72302e-014	2.3617e-014	3.6973e-014	2.39824e-014	1.77767e-015
2.3528e-014	1.21901e-014	-2.11856e-015	5.98929e-017	-1.64598e-014	-2.53787e-015	-3.68751e-015	-3.26453e-014	-2.00527e-014	-1.09796e-014	7.53044e-015	1.40559e-014	2.73695e-014	-1.37396e-014	-7.51584e-015	-2.98012e-014	-9.68186e-015	-3.26894e-014	-3.35424e-014	1.99399e-014	-2.75759e-014	2.36051e-014	3.70341e-014	2.38052e-014	1.48991e-015
2.31708e-014	1.19973e-014	-2.14043e-015	2.48247e-016	-1.67067e-014	-2.76263e-015	-4.10324e-015	-3.31951e-014	-2.07882e-014	-1.13345e-014	6.71537e-015	1.35116e-014	2.69057e-014	-1.39302e-014	-7.63276e-015	-3.01322e-014	-1.02266e-014	-3.28826e-014	-3.38829e-014	1.95154e-014	-2.78682e-014	2.35668e-014	3.70584e-014	2.36102e-014	1.23783e-015
2.2773e-014	1.17834e-014	-2.16787e-015	4.32312e-016	-1.69492e-014	-2.98748e-015	-4.52091e-015	-3.37077e-014	-2.15119e-014	-1.16735e-014	5.90931e-015	1.29584e-014	2.64302e-014	-1.41223e-014	-7.75832e-015	-3.04414e-014	-1.07613e-014	-3.30497e-014	-3.42123e-014	1.90671e-014	-2.81057e-014	2.35014e-014	3.70454e-014	2.33974e-014	1.02229e-015
2.23356e-014	1.15507e-014	-2.20108e-015	6.10991e-016	-1.71866e-014	-3.21177e-015	-4.93763e-015	-3.41829e-014	-2.22214e-014	-1.1996e-014	5.1162e-015	1.23988e-014	2.59449e-014	-1.4315e-014	-7.89097e-015	-3.07269e-014	-1.12826e-014	-3.31899e-014	-3.45278e-014	1.85994e-014	-2.82878e-014	2.34092e-014	3.69945e-014	2.31673e-014	8.43339e-016
2.18595e-014	1.13003e-014	-2.24045e-015	7.82467e-016	-1.74172e-014	-3.43504e-015	-5.35121e-015	-3.46202e-014	-2.2914e-014	-1.23013e-014	4.34036e-015	1.18352e-014	2.54514e-014	-1.45077e-014	-8.02911e-015	-3.09875e-014	-1.17875e-014	-3.33029e-014	-3.48271e-014	1.81165e-014	-2.84136e-014	2.32898e-014	3.69053e-014	2.292e-014	7.01128e-016
2.13461e-014	1.10331e-014	-2.28605e-015	9.45229e-016	-1.76396e-014	-3.65687e-015	-5.75929e-015	-3.50196e-014	-2.35872e-014	-1.25889e-014	3.58484e-015	1.12701e-014	2.49525e-014	-1.46995e-014	-8.17168e-015	-3.1222e-014	-1.22725e-014	-3.33882e-014	-3.51081e-014	1.76228e-014	-2.84822e-014	2.31436e-014	3.67785e-014	2.26562e-014	5.94716e-016
2.0797e-014	1.07513e-014	-2.33726e-015	1.09758e-015	-1.78521e-014	-3.87617e-015	-6.15877e-015	-3.53811e-014	-2.4238e-014	-1.28584e-014	2.85348e-015	1.07061e-014	2.44505e-014	-1.48886e-014	-8.31713e-015	-3.14298e-014	-1.2734e-014	-3.34455e-014	-3.53682e-014	1.71235e-014	-2.84947e-014	2.29704e-014	3.66144e-014	2.23766e-014	5.23556e-016
2.02143e-014	1.04575e-014	-2.39393e-015	1.23791e-015	-1.80539e-014	-4.09251e-015	-6.54744e-015	-3.57055e-014	-2.48645e-014	-1.31102e-014	2.15021e-015	1.01458e-014	2.3948e-014	-1.50735e-014	-8.46388e-015	-3.16101e-014	-1.31695e-014	-3.3475e-014	-3.56058e-014	1.6623e-014	-2.84504e-014	2.27714e-014	3.64138e-014	2.20827e-014	4.87541e-016
1.96005e-014	1.01543e-014	-2.45553e-015	1.36535e-015	-1.82438e-014	-4.30423e-015	-6.92374e-015	-3.59939e-014	-2.54644e-014	-1.33447e-014	1.47842e-015	9.59157e-015	2.34473e-014	-1.52531e-014	-8.61006e-015	-3.17628e-014	-1.35767e-014	-3.34765e-014	-3.58183e-014	1.61254e-014	-2.83496e-014	2.25477e-014	3.61777e-014	2.17763e-014	4.85517e-016
1.89586e-014	9.84384e-015	-2.52146e-015	1.47867e-015	-1.84207e-014	-4.51114e-015	-7.28556e-015	-3.62472e-014	-2.60363e-014	-1.35621e-014	8.40844e-016	9.04636e-015	2.29514e-014	-1.54255e-014	-8.75454e-015	-3.18873e-014	-1.3954e-014	-3.34505e-014	-3.60034e-014	1.56344e-014	-2.81936e-014	2.23003e-014	3.59071e-014	2.1458e-014	5.16033e-016
1.82916e-014	9.529e-015	-2.59095e-015	1.57643e-015	-1.85843e-014	-4.71327e-015	-7.63111e-015	-3.64663e-014	-2.65785e-014	-1.37625e-014	2.40314e-016	8.51273e-015	2.24622e-014	-1.55899e-014	-8.89575e-015	-3.19842e-014	-1.42999e-014	-3.33977e-014	-3.61592e-014	1.51547e-014	-2.79834e-014	2.20303e-014	3.5603e-014	2.11291e-014	5.77937e-016
1.76027e-014	9.21248e-015	-2.66325e-015	1.65769e-015	-1.87337e-014	-4.90946e-015	-7.95919e-015	-3.66542e-014	-2.70894e-014	-1.39472e-014	-3.20985e-016	7.99314e-015	2.19818e-014	-1.57445e-014	-9.03254e-015	-3.20532e-014	-1.46128e-014	-3.33197e-014	-3.62845e-014	1.46899e-014	-2.77212e-014	2.17392e-014	3.52667e-014	2.0791e-014	6.69176e-016
1.6895e-014	8.89693e-015	-2.73794e-015	1.72201e-015	-1.8868e-014	-5.09914e-015	-8.26912e-015	-3.68127e-014	-2.75686e-014	-1.41161e-014	-8.41293e-016	7.49038e-015	2.15127e-014	-1.58874e-014	-9.16362e-015	-3.20957e-014	-1.48922e-014	-3.32171e-014	-3.63776e-014	1.42438e-014	-2.74096e-014	2.14285e-014	3.48996e-014	2.04454e-014	7.87251e-016
1.61719e-014	8.58576e-015	-2.81386e-015	1.76892e-015	-1.89868e-014	-5.28158e-015	-8.56014e-015	-3.69432e-014	-2.80142e-014	-1.42702e-014	-1.31897e-015	7.00675e-015	2.10575e-014	-1.60173e-014	-9.28741e-015	-3.21121e-014	-1.51371e-014	-3.30909e-014	-3.64377e-014	1.38198e-014	-2.70513e-014	2.11003e-014	3.45039e-014	2.00941e-014	9.30214e-016
1.54369e-014	8.28162e-015	-2.89009e-015	1.79741e-015	-1.90899e-014	-5.45685e-015	-8.83217e-015	-3.70486e-014	-2.84252e-014	-1.44107e-014	-1.75275e-015	6.5444e-015	2.06186e-014	-1.61321e-014	-9.40342e-015	-3.21036e-014	-1.53473e-014	-3.29422e-014	-3.64636e-014	1.34211e-014	-2.66487e-014	2.07565e-014	3.40817e-014	1.97393e-014	1.09531e-015
1.46936e-014	7.98699e-015	-2.96603e-015	1.80707e-015	-1.9177e-014	-5.62494e-015	-9.0845e-015	-3.71312e-014	-2.88013e-014	-1.45381e-014	-2.14172e-015	6.1052e-015	2.01978e-014	-1.62303e-014	-9.51013e-015	-3.20717e-014	-1.55237e-014	-3.27723e-014	-3.64544e-014	1.30501e-014	-2.62051e-014	2.03991e-014	3.36349e-014	1.93826e-014	1.28033e-015
1.39461e-014	7.70459e-015	-3.04032e-015	1.79743e-015	-1.9248e-014	-5.78558e-015	-9.31693e-015	-3.71938e-014	-2.91416e-014	-1.46533e-014	-2.48562e-015	5.69065e-015	1.97974e-014	-1.63107e-014	-9.60707e-015	-3.20174e-014	-1.56663e-014	-3.2583e-014	-3.64098e-014	1.27092e-014	-2.57235e-014	2.003e-014	3.31658e-014	1.90257e-014	1.48311e-015
1.3199e-014	7.43643e-015	-3.11149e-015	1.76876e-015	-1.93032e-014	-5.93855e-015	-9.52941e-015	-3.72379e-014	-2.9446e-014	-1.47573e-014	-2.78414e-015	5.30289e-015	1.94191e-014	-1.63724e-014	-9.69359e-015	-3.19425e-014	-1.57759e-014	-3.23756e-014	-3.63295e-014	1.24001e-014	-2.52067e-014	1.96514e-014	3.26762e-014	1.86704e-014	1.70067e-015
1.24563e-014	7.18536e-015	-3.17873e-015	1.72123e-015	-1.93422e-014	-6.08363e-015	-9.72194e-015	-3.72665e-014	-2.97142e-014	-1.48511e-014	-3.03747e-015	4.94358e-015	1.90648e-014	-1.64142e-014	-9.76881e-015	-3.18487e-014	-1.58537e-014	-3.21519e-014	-3.62136e-014	1.21244e-014	-2.46579e-014	1.92657e-014	3.21684e-014	1.83192e-014	1.93045e-015
1.1722e-014	6.95363e-015	-3.24103e-015	1.65558e-015	-1.93657e-014	-6.22057e-015	-9.89477e-015	-3.72816e-014	-2.99458e-014	-1.49359e-014	-3.24581e-015	4.61385e-015	1.87362e-014	-1.64352e-014	-9.83242e-015	-3.17385e-014	-1.59013e-014	-3.19137e-014	-3.60627e-014	1.18828e-014	-2.40809e-014	1.88758e-014	3.16447e-014	1.79738e-014	2.16953e-015
1.10003e-014	6.74272e-015	-3.29764e-015	1.57292e-015	-1.93733e-014	-6.34956e-015	-1.00478e-014	-3.7285e-014	-3.01411e-014	-1.50126e-014	-3.40986e-015	4.31501e-015	1.84342e-014	-1.64348e-014	-9.8837e-015	-3.16136e-014	-1.59206e-014	-3.16626e-014	-3.58769e-014	1.16758e-014	-2.34796e-014	1.84843e-014	3.11073e-014	1.76365e-014	2.41576e-015
1.02948e-014	6.55411e-015	-3.34744e-015	1.47408e-015	-1.93655e-014	-6.47048e-015	-1.01821e-014	-3.72786e-014	-3.03002e-014	-1.50821e-014	-3.53038e-015	4.04831e-015	1.816e-014	-1.64124e-014	-9.92289e-015	-3.14759e-014	-1.59133e-014	-3.14e-014	-3.56564e-014	1.1503e-014	-2.28573e-014	1.80931e-014	3.05583e-014	1.73091e-014	2.6662e-015
9.60908e-015	6.38897e-015	-3.38858e-015	1.35953e-015	-1.93433e-014	-6.58264e-015	-1.02976e-014	-3.72639e-014	-3.0424e-014	-1.51455e-014	-3.60879e-015	3.81411e-015	1.7915e-014	-1.63678e-014	-9.95025e-015	-3.13272e-014	-1.58816e-014	-3.1127e-014	-3.54028e-014	1.13645e-014	-2.22176e-014	1.77052e-014	3e-014	1.69929e-014	2.91877e-015
8.94735e-015	6.24753e-015	-3.42106e-015	1.22971e-015	-1.9307e-014	-6.68603e-015	-1.03955e-014	-3.72425e-014	-3.05123e-014	-1.52032e-014	-3.64626e-015	3.61247e-015	1.77004e-014	-1.63015e-014	-9.96563e-015	-3.11688e-014	-1.58282e-014	-3.08453e-014	-3.5116e-014	1.12596e-014	-2.1564e-014	1.73229e-014	2.94345e-014	1.66902e-014	3.17039e-015
8.31269e-015	6.13089e-015	-3.4436e-015	1.08598e-015	-1.92568e-014	-6.78075e-015	-1.04754e-014	-3.72161e-014	-3.05661e-014	-1.5256e-014	-3.64477e-015	3.44352e-015	1.75155e-014	-1.62131e-014	-9.96922e-015	-3.10021e-014	-1.57552e-014	-3.05562e-014	-3.47984e-014	1.11867e-014	-2.09004e-014	1.69486e-014	2.88639e-014	1.64019e-014	3.41924e-015
7.70894e-015	6.03947e-015	-3.45551e-015	9.30522e-016	-1.91933e-014	-6.86618e-015	-1.05378e-014	-3.71852e-014	-3.05857e-014	-1.53039e-014	-3.606e-015	3.30708e-015	1.73602e-014	-1.61029e-014	-9.96156e-015	-3.08292e-014	-1.56649e-014	-3.02611e-014	-3.44514e-014	1.11444e-014	-2.02301e-014	1.65852e-014	2.82906e-014	1.61295e-014	3.66295e-015
7.13924e-015	5.97332e-015	-3.45612e-015	7.65224e-016	-1.91174e-014	-6.94148e-015	-1.05832e-014	-3.71499e-014	-3.05711e-014	-1.53475e-014	-3.53202e-015	3.20256e-015	1.72342e-014	-1.5972e-014	-9.94201e-015	-3.0652e-014	-1.55595e-014	-2.99611e-014	-3.40764e-014	1.11316e-014	-1.95555e-014	1.62344e-014	2.77165e-014	1.58743e-014	3.89908e-015
6.60658e-015	5.93178e-015	-3.44451e-015	5.91696e-016	-1.90301e-014	-7.00704e-015	-1.06114e-014	-3.71105e-014	-3.05235e-014	-1.53873e-014	-3.42486e-015	3.1293e-015	1.71371e-014	-1.58211e-014	-9.91185e-015	-3.04707e-014	-1.5442e-014	-2.96572e-014	-3.36751e-014	1.11456e-014	-1.88796e-014	1.58983e-014	2.71434e-014	1.56367e-014	4.12564e-015
6.11341e-015	5.91426e-015	-3.4207e-015	4.11216e-016	-1.89319e-014	-7.06216e-015	-1.0623e-014	-3.70671e-014	-3.04437e-014	-1.54237e-014	-3.2869e-015	3.08598e-015	1.70684e-014	-1.56512e-014	-9.87174e-015	-3.02872e-014	-1.5314e-014	-2.93496e-014	-3.32492e-014	1.1184e-014	-1.82051e-014	1.55791e-014	2.65733e-014	1.54176e-014	4.34161e-015
5.66172e-015	5.91935e-015	-3.3841e-015	2.25972e-016	-1.88227e-014	-7.10652e-015	-1.06168e-014	-3.70192e-014	-3.03323e-014	-1.54567e-014	-3.12085e-015	3.07117e-015	1.70268e-014	-1.54639e-014	-9.82207e-015	-3.01025e-014	-1.51779e-014	-2.90392e-014	-3.28006e-014	1.12441e-014	-1.75345e-014	1.52791e-014	2.60076e-014	1.52171e-014	4.54514e-015
5.25374e-015	5.94633e-015	-3.33448e-015	3.74659e-017	-1.87032e-014	-7.13956e-015	-1.05933e-014	-3.6966e-014	-3.01895e-014	-1.54861e-014	-2.92848e-015	3.08363e-015	1.70106e-014	-1.52607e-014	-9.76309e-015	-2.99171e-014	-1.50353e-014	-2.87257e-014	-3.23316e-014	1.13226e-014	-1.68696e-014	1.49993e-014	2.54479e-014	1.50358e-014	4.73436e-015
4.89171e-015	5.99351e-015	-3.27185e-015	-1.52393e-016	-1.85742e-014	-7.16074e-015	-1.05527e-014	-3.6907e-014	-3.00171e-014	-1.5512e-014	-2.71209e-015	3.12152e-015	1.70179e-014	-1.50439e-014	-9.6957e-015	-2.97316e-014	-1.48884e-014	-2.841e-014	-3.18439e-014	1.14172e-014	-1.62127e-014	1.47417e-014	2.4896e-014	1.48735e-014	4.90795e-015
4.5768e-015	6.05922e-015	-3.19572e-015	-3.42204e-016	-1.84359e-014	-7.1701e-015	-1.04956e-014	-3.68412e-014	-2.98166e-014	-1.55338e-014	-2.47446e-015	3.18251e-015	1.70476e-014	-1.48154e-014	-9.62066e-015	-2.95463e-014	-1.47396e-014	-2.80921e-014	-3.13394e-014	1.15254e-014	-1.55654e-014	1.45076e-014	2.43532e-014	1.47297e-014	5.06513e-015
4.30957e-015	6.14177e-015	-3.10633e-015	-5.30118e-016	-1.82888e-014	-7.1669e-015	-1.0421e-014	-3.6767e-014	-2.95892e-014	-1.55516e-014	-2.2184e-015	3.26411e-015	1.7098e-014	-1.45768e-014	-9.53925e-015	-2.93605e-014	-1.459e-014	-2.77716e-014	-3.08201e-014	1.16441e-014	-1.49293e-014	1.42982e-014	2.38205e-014	1.46042e-014	5.20579e-015
4.09039e-015	6.23931e-015	-3.00408e-015	-7.14257e-016	-1.81334e-014	-7.15202e-015	-1.03281e-014	-3.66825e-014	-2.93364e-014	-1.55649e-014	-1.94645e-015	3.36353e-015	1.7166e-014	-1.43297e-014	-9.45189e-015	-2.91752e-014	-1.44415e-014	-2.74479e-014	-3.02877e-014	1.17701e-014	-1.43061e-014	1.41144e-014	2.32995e-014	1.44959e-014	5.32909e-015
3.91933e-015	6.3491e-015	-2.88972e-015	-8.92819e-016	-1.79703e-014	-7.12471e-015	-1.02171e-014	-3.65867e-014	-2.90595e-014	-1.55728e-014	-1.66079e-015	3.47836e-015	1.72498e-014	-1.40765e-014	-9.35927e-015	-2.89903e-014	-1.42949e-014	-2.71208e-014	-2.97439e-014	1.19005e-014	-1.36971e-014	1.39572e-014	2.27916e-014	1.44045e-014	5.4342e-015
3.79592e-015	6.46847e-015	-2.76434e-015	-1.06529e-015	-1.77998e-014	-7.08479e-015	-1.00874e-014	-3.6478e-014	-2.87604e-014	-1.5575e-014	-1.36373e-015	3.60646e-015	1.73477e-014	-1.3819e-014	-9.26281e-015	-2.88053e-014	-1.41502e-014	-2.67888e-014	-2.91901e-014	1.20335e-014	-1.31028e-014	1.38266e-014	2.22975e-014	1.43283e-014	5.52105e-015
3.71991e-015	6.59523e-015	-2.62765e-015	-1.22978e-015	-1.76219e-014	-7.03209e-015	-9.93868e-015	-3.63546e-014	-2.84406e-014	-1.55708e-014	-1.05771e-015	3.7449e-015	1.74577e-014	-1.35594e-014	-9.16288e-015	-2.86193e-014	-1.40084e-014	-2.64507e-014	-2.86272e-014	1.21672e-014	-1.25237e-014	1.37229e-014	2.18179e-014	1.42658e-014	5.5892e-015
3.69051e-015	6.72711e-015	-2.48041e-015	-1.38434e-015	-1.74366e-014	-6.96688e-015	-9.77109e-015	-3.62143e-014	-2.81019e-014	-1.55593e-014	-7.45408e-016	3.89069e-015	1.7577e-014	-1.32996e-014	-9.06068e-015	-2.84312e-014	-1.38696e-014	-2.61048e-014	-2.80568e-014	1.2299e-014	-1.19604e-014	1.36465e-014	2.13531e-014	1.42156e-014	5.63901e-015
3.70576e-015	6.86111e-015	-2.32336e-015	-1.5276e-015	-1.7244e-014	-6.88894e-015	-9.584e-015	-3.60553e-014	-2.77466e-014	-1.55403e-014	-4.29572e-016	4.04089e-015	1.77025e-014	-1.30418e-014	-8.95705e-015	-2.82407e-014	-1.37329e-014	-2.57498e-014	-2.74797e-014	1.24264e-014	-1.14124e-014	1.35975e-014	2.09044e-014	1.41761e-014	5.67095e-015
3.76402e-015	6.9941e-015	-2.15773e-015	-1.65883e-015	-1.7044e-014	-6.79887e-015	-9.37727e-015	-3.58764e-014	-2.73767e-014	-1.55125e-014	-1.12102e-016	4.19208e-015	1.7832e-014	-1.27873e-014	-8.85272e-015	-2.80465e-014	-1.35978e-014	-2.5384e-014	-2.68973e-014	1.25475e-014	-1.08803e-014	1.35753e-014	2.0472e-014	1.41453e-014	5.68567e-015
3.86333e-015	7.12373e-015	-1.98494e-015	-1.77695e-015	-1.68363e-014	-6.697e-015	-9.15066e-015	-3.56765e-014	-2.69945e-014	-1.54747e-014	2.04291e-016	4.34125e-015	1.79625e-014	-1.25375e-014	-8.74818e-015	-2.7848e-014	-1.34634e-014	-2.50058e-014	-2.631e-014	1.26613e-014	-1.0364e-014	1.35792e-014	2.00561e-014	1.41204e-014	5.68377e-015
4.00065e-015	7.24826e-015	-1.80577e-015	-1.8807e-015	-1.66212e-014	-6.58418e-015	-8.90432e-015	-3.54544e-014	-2.66022e-014	-1.54265e-014	5.17457e-016	4.48544e-015	1.80913e-014	-1.22938e-014	-8.64387e-015	-2.76434e-014	-1.33289e-014	-2.46136e-014	-2.5718e-014	1.27669e-014	-9.86305e-015	1.36077e-014	1.96574e-014	1.40993e-014	5.66599e-015
4.17327e-015	7.36525e-015	-1.62192e-015	-1.96962e-015	-1.63986e-014	-6.46111e-015	-8.63872e-015	-3.52086e-014	-2.62026e-014	-1.53671e-014	8.25093e-016	4.62168e-015	1.82154e-014	-1.20575e-014	-8.5405e-015	-2.74316e-014	-1.31928e-014	-2.4205e-014	-2.51213e-014	1.28633e-014	-9.37704e-015	1.3659e-014	1.92758e-014	1.40798e-014	5.63308e-015
4.37792e-015	7.47209e-015	-1.435e-015	-2.04321e-015	-1.61682e-014	-6.32856e-015	-8.3542e-015	-3.49382e-014	-2.5798e-014	-1.52961e-014	1.12509e-015	4.74662e-015	1.83318e-014	-1.18292e-014	-8.43891e-015	-2.72113e-014	-1.30543e-014	-2.3779e-014	-2.452e-014	1.29495e-014	-8.90622e-015	1.37315e-014	1.89115e-014	1.40592e-014	5.58637e-015
4.61076e-015	7.56566e-015	-1.2454e-015	-2.10119e-015	-1.59298e-014	-6.18735e-015	-8.05221e-015	-3.46436e-014	-2.53916e-014	-1.5213e-014	1.41488e-015	4.85726e-015	1.84382e-014	-1.16099e-014	-8.3395e-015	-2.69814e-014	-1.29122e-014	-2.33337e-014	-2.39141e-014	1.30252e-014	-8.44996e-015	1.38236e-014	1.85643e-014	1.40353e-014	5.52679e-015
4.86761e-015	7.64428e-015	-1.05393e-015	-2.14288e-015	-1.56829e-014	-6.03851e-015	-7.73381e-015	-3.43243e-014	-2.49862e-014	-1.5117e-014	1.69187e-015	4.95097e-015	1.85317e-014	-1.14003e-014	-8.24279e-015	-2.67402e-014	-1.2764e-014	-2.28675e-014	-2.33033e-014	1.30909e-014	-8.00802e-015	1.39329e-014	1.82348e-014	1.40059e-014	5.45506e-015
5.14491e-015	7.70623e-015	-8.62241e-016	-2.16793e-015	-1.54274e-014	-5.88277e-015	-7.40038e-015	-3.39806e-014	-2.45847e-014	-1.50075e-014	1.95403e-015	5.02524e-015	1.86098e-014	-1.12007e-014	-8.14875e-015	-2.64868e-014	-1.26081e-014	-2.23794e-014	-2.26879e-014	1.31465e-014	-7.58012e-015	1.40571e-014	1.79223e-014	1.39685e-014	5.37178e-015
5.43795e-015	7.75011e-015	-6.71817e-016	-2.17715e-015	-1.5164e-014	-5.7217e-015	-7.0537e-015	-3.36135e-014	-2.41906e-014	-1.48848e-014	2.19959e-015	5.0774e-015	1.86705e-014	-1.10102e-014	-8.05746e-015	-2.62203e-014	-1.24429e-014	-2.18684e-014	-2.20682e-014	1.31927e-014	-7.16564e-015	1.41944e-014	1.76263e-014	1.39199e-014	5.27796e-015
5.74201e-015	7.77476e-015	-4.84093e-016	-2.17016e-015	-1.4892e-014	-5.55624e-015	-6.69662e-015	-3.32234e-014	-2.38071e-014	-1.47483e-014	2.42633e-015	5.10518e-015	1.87117e-014	-1.08285e-014	-7.96943e-015	-2.59396e-014	-1.22666e-014	-2.13332e-014	-2.14438e-014	1.32298e-014	-6.7646e-015	1.43413e-014	1.73463e-014	1.38576e-014	5.17482e-015
6.0521e-015	7.77841e-015	-3.0063e-016	-2.14763e-015	-1.46114e-014	-5.38799e-015	-6.33144e-015	-3.28121e-014	-2.34371e-014	-1.45984e-014	2.63194e-015	5.106e-015	1.87303e-014	-1.0655e-014	-7.88488e-015	-2.5644e-014	-1.20781e-014	-2.07731e-014	-2.08141e-014	1.32581e-014	-6.37622e-015	1.44951e-014	1.70819e-014	1.37798e-014	5.06331e-015
6.36261e-015	7.76016e-015	-1.21727e-016	-2.11007e-015	-1.43222e-014	-5.21845e-015	-5.96077e-015	-3.23819e-014	-2.3084e-014	-1.44356e-014	2.8142e-015	5.07769e-015	1.87242e-014	-1.04889e-014	-7.80396e-015	-2.53327e-014	-1.18746e-014	-2.0187e-014	-2.01789e-014	1.32787e-014	-6.00062e-015	1.46526e-014	1.68326e-014	1.36848e-014	4.94468e-015
6.66933e-015	7.71924e-015	5.0888e-017	-2.05775e-015	-1.40246e-014	-5.04925e-015	-5.58783e-015	-3.19353e-014	-2.27513e-014	-1.42603e-014	2.97147e-015	5.01915e-015	1.86909e-014	-1.03294e-014	-7.72644e-015	-2.50051e-014	-1.16554e-014	-1.95748e-014	-1.95374e-014	1.32925e-014	-5.63831e-015	1.48106e-014	1.65975e-014	1.35709e-014	4.81928e-015
6.96712e-015	7.65496e-015	2.16622e-016	-1.99151e-015	-1.37187e-014	-4.88161e-015	-5.21568e-015	-3.14742e-014	-2.24424e-014	-1.40728e-014	3.10132e-015	4.92842e-015	1.86278e-014	-1.0175e-014	-7.65217e-015	-2.46606e-014	-1.14196e-014	-1.89365e-014	-1.88893e-014	1.33008e-014	-5.28871e-015	1.49656e-014	1.63757e-014	1.34361e-014	4.68774e-015
7.25105e-015	7.56649e-015	3.74118e-016	-1.91234e-015	-1.34042e-014	-4.71671e-015	-4.84758e-015	-3.10016e-014	-2.21607e-014	-1.38745e-014	3.20241e-015	4.80364e-015	1.85338e-014	-1.00249e-014	-7.58095e-015	-2.42987e-014	-1.11658e-014	-1.8272e-014	-1.82345e-014	1.3305e-014	-4.95225e-015	1.51143e-014	1.61663e-014	1.32784e-014	4.55105e-015
7.51649e-015	7.45347e-015	5.22485e-016	-1.82034e-015	-1.30813e-014	-4.55639e-015	-4.48809e-015	-3.0521e-014	-2.19091e-014	-1.36666e-014	3.27222e-015	4.64352e-015	1.84068e-014	-9.87757e-015	-7.5123e-015	-2.39194e-014	-1.08923e-014	-1.75824e-014	-1.75729e-014	1.33062e-014	-4.6293e-015	1.52533e-014	1.59682e-014	1.30964e-014	4.41026e-015
7.75827e-015	7.31628e-015	6.6057e-016	-1.7166e-015	-1.27508e-014	-4.4027e-015	-4.14245e-015	-3.00364e-014	-2.16908e-014	-1.345e-014	3.3087e-015	4.44702e-015	1.82445e-014	-9.73146e-015	-7.44581e-015	-2.35233e-014	-1.05993e-014	-1.68682e-014	-1.69043e-014	1.33059e-014	-4.32093e-015	1.53787e-014	1.57802e-014	1.28883e-014	4.26519e-015
7.97233e-015	7.15464e-015	7.87474e-016	-1.60203e-015	-1.24135e-014	-4.25714e-015	-3.81527e-015	-2.95518e-014	-2.15092e-014	-1.32263e-014	3.31025e-015	4.21339e-015	1.80444e-014	-9.58496e-015	-7.38151e-015	-2.31114e-014	-1.02865e-014	-1.61304e-014	-1.62292e-014	1.3305e-014	-4.02759e-015	1.54877e-014	1.5601e-014	1.26533e-014	4.11625e-015
8.15433e-015	6.96892e-015	9.02515e-016	-1.47708e-015	-1.20703e-014	-4.12175e-015	-3.51084e-015	-2.90714e-014	-2.13669e-014	-1.29968e-014	3.27434e-015	3.94217e-015	1.78052e-014	-9.43651e-015	-7.31828e-015	-2.26831e-014	-9.95365e-015	-1.53704e-014	-1.55473e-014	1.33049e-014	-3.74945e-015	1.55772e-014	1.54296e-014	1.23906e-014	3.96346e-015
8.29959e-015	6.76026e-015	1.00476e-015	-1.34314e-015	-1.17214e-014	-3.99812e-015	-3.23367e-015	-2.85989e-014	-2.12662e-014	-1.27629e-014	3.19954e-015	3.63266e-015	1.75254e-014	-9.28391e-015	-7.25587e-015	-2.22393e-014	-9.60038e-015	-1.45903e-014	-1.48588e-014	1.33072e-014	-3.48778e-015	1.56441e-014	1.52645e-014	1.20995e-014	3.80809e-015
8.40416e-015	6.52891e-015	1.09439e-015	-1.20103e-015	-1.13669e-014	-3.88735e-015	-2.98866e-015	-2.81388e-014	-2.121e-014	-1.25264e-014	3.08471e-015	3.28439e-015	1.72034e-014	-9.12532e-015	-7.19331e-015	-2.17807e-014	-9.22752e-015	-1.37922e-014	-1.41644e-014	1.33128e-014	-3.24296e-015	1.56852e-014	1.51046e-014	1.17795e-014	3.64972e-015
8.46449e-015	6.27555e-015	1.17136e-015	-1.05208e-015	-1.10077e-014	-3.79057e-015	-2.78044e-015	-2.7695e-014	-2.11999e-014	-1.22893e-014	2.92774e-015	2.89797e-015	1.68376e-014	-8.95958e-015	-7.13012e-015	-2.13078e-014	-8.83564e-015	-1.29777e-014	-1.3465e-014	1.33219e-014	-3.01577e-015	1.56975e-014	1.49482e-014	1.14307e-014	3.48783e-015
8.47775e-015	6.00154e-015	1.23576e-015	-8.96448e-016	-1.06442e-014	-3.70928e-015	-2.61314e-015	-2.72714e-014	-2.12379e-014	-1.20533e-014	2.72768e-015	2.47404e-015	1.64272e-014	-8.78536e-015	-7.06547e-015	-2.08216e-014	-8.42574e-015	-1.21489e-014	-1.27617e-014	1.33352e-014	-2.80654e-015	1.56785e-014	1.47939e-014	1.10535e-014	3.32311e-015
8.44113e-015	5.7082e-015	1.28687e-015	-7.34647e-016	-1.02778e-014	-3.64371e-015	-2.49056e-015	-2.68722e-014	-2.13254e-014	-1.18201e-014	2.48418e-015	2.01263e-015	1.59718e-014	-8.6011e-015	-6.99816e-015	-2.03232e-014	-8.00003e-015	-1.13084e-014	-1.20547e-014	1.33533e-014	-2.61565e-015	1.56258e-014	1.46404e-014	1.06478e-014	3.1557e-015
8.35253e-015	5.39611e-015	1.32545e-015	-5.67467e-016	-9.90918e-015	-3.59427e-015	-2.41681e-015	-2.65016e-014	-2.14635e-014	-1.15913e-014	2.19676e-015	1.51507e-015	1.54715e-014	-8.40507e-015	-6.92723e-015	-1.98143e-014	-7.56004e-015	-1.04587e-014	-1.13452e-014	1.33762e-014	-2.44446e-015	1.55368e-014	1.44867e-014	1.02143e-014	2.98539e-015
8.21022e-015	5.06748e-015	1.35185e-015	-3.95116e-016	-9.53879e-015	-3.56185e-015	-2.39543e-015	-2.61623e-014	-2.16517e-014	-1.13689e-014	1.8655e-015	9.82211e-016	1.49253e-014	-8.19616e-015	-6.85135e-015	-1.92958e-014	-7.10678e-015	-9.6029e-015	-1.06347e-014	1.34041e-014	-2.29318e-015	1.54099e-014	1.4331e-014	9.75309e-015	2.81248e-015
8.0131e-015	4.72358e-015	1.36581e-015	-2.1786e-016	-9.16734e-015	-3.54601e-015	-2.42918e-015	-2.58573e-014	-2.18902e-014	-1.11548e-014	1.49074e-015	4.15523e-016	1.43333e-014	-7.97377e-015	-6.7696e-015	-1.87686e-014	-6.64203e-015	-8.74458e-015	-9.92472e-015	1.34372e-014	-2.16235e-015	1.52435e-014	1.41722e-014	9.26549e-015	2.63659e-015
7.76059e-015	4.36566e-015	1.36799e-015	-3.67128e-017	-8.79545e-015	-3.54678e-015	-2.52081e-015	-2.55898e-014	-2.21788e-014	-1.09509e-014	1.07262e-015	-1.83562e-016	1.3696e-014	-7.7369e-015	-6.6814e-015	-1.82337e-014	-6.16852e-015	-7.88684e-015	-9.21659e-015	1.3475e-014	-2.05272e-015	1.50366e-014	1.4009e-014	8.75339e-015	2.45711e-015
7.45191e-015	3.99564e-015	1.35878e-015	1.47719e-016	-8.42398e-015	-3.56377e-015	-2.6723e-015	-2.53621e-014	-2.25162e-014	-1.0759e-014	6.11578e-016	-8.12606e-016	1.30138e-014	-7.48527e-015	-6.58571e-015	-1.76923e-014	-5.68858e-015	-7.03269e-015	-8.51111e-015	1.35174e-014	-1.96448e-015	1.47884e-014	1.38401e-014	8.21809e-015	2.27423e-015
7.08733e-015	3.61518e-015	1.33958e-015	3.35727e-016	-8.05299e-015	-3.5966e-015	-2.88557e-015	-2.51758e-014	-2.29014e-014	-1.05802e-014	1.09463e-016	-1.4694e-015	1.22879e-014	-7.21815e-015	-6.48192e-015	-1.7145e-014	-5.2045e-015	-6.18525e-015	-7.81013e-015	1.35645e-014	-1.89753e-015	1.44987e-014	1.36636e-014	7.66065e-015	2.08835e-015
6.66813e-015	3.22583e-015	1.31144e-015	5.26937e-016	-7.68383e-015	-3.64482e-015	-3.16104e-015	-2.50323e-014	-2.33325e-014	-1.04154e-014	-4.32235e-016	-2.15213e-015	1.15192e-014	-6.93567e-015	-6.36907e-015	-1.65929e-014	-4.71827e-015	-5.34708e-015	-7.11582e-015	1.36159e-014	-1.85145e-015	1.41667e-014	1.3479e-014	7.08252e-015	1.89992e-015
6.19648e-015	2.82893e-015	1.27539e-015	7.215e-016	-7.31662e-015	-3.70735e-015	-3.49798e-015	-2.49321e-014	-2.38067e-014	-1.02662e-014	-1.01122e-015	-2.85822e-015	1.07096e-014	-6.63822e-015	-6.24682e-015	-1.60375e-014	-4.23262e-015	-4.52112e-015	-6.42945e-015	1.36709e-014	-1.82609e-015	1.37925e-014	1.32846e-014	6.48556e-015	1.70818e-015
5.67416e-015	2.42677e-015	1.23215e-015	9.18549e-016	-6.95168e-015	-3.78337e-015	-3.89558e-015	-2.48756e-014	-2.43214e-014	-1.01335e-014	-1.62497e-015	-3.58479e-015	9.86209e-015	-6.32609e-015	-6.11374e-015	-1.54792e-014	-3.74976e-015	-3.7102e-015	-5.7528e-015	1.37289e-014	-1.82118e-015	1.33775e-014	1.30795e-014	5.87152e-015	1.51313e-015
5.10337e-015	2.02036e-015	1.18367e-015	1.11898e-015	-6.58911e-015	-3.87067e-015	-4.35254e-015	-2.48622e-014	-2.48726e-014	-1.00176e-014	-2.27045e-015	-4.32887e-015	8.97833e-015	-5.99957e-015	-5.96951e-015	-1.49185e-014	-3.27277e-015	-2.91671e-015	-5.08678e-015	1.37887e-014	-1.83698e-015	1.29226e-014	1.28629e-014	5.24239e-015	1.31502e-015
4.48742e-015	1.6117e-015	1.1319e-015	1.32238e-015	-6.22891e-015	-3.96709e-015	-4.8663e-015	-2.48905e-014	-2.54565e-014	-9.91907e-015	-2.94493e-015	-5.08722e-015	8.0612e-015	-5.65878e-015	-5.81352e-015	-1.43559e-014	-2.80411e-015	-2.14368e-015	-4.4332e-015	1.38499e-014	-1.87252e-015	1.24298e-014	1.26336e-014	4.5995e-015	1.11448e-015
3.8297e-015	1.20315e-015	1.07765e-015	1.52974e-015	-5.8704e-015	-4.07071e-015	-5.4338e-015	-2.49592e-014	-2.60686e-014	-9.83834e-015	-3.64392e-015	-5.85698e-015	7.11421e-015	-5.30505e-015	-5.64465e-015	-1.37917e-014	-2.34547e-015	-1.39264e-015	-3.79449e-015	1.39115e-014	-1.92603e-015	1.19011e-014	1.23908e-014	3.94464e-015	9.11714e-016
3.13375e-015	7.96312e-016	1.02286e-015	1.7408e-015	-5.51387e-015	-4.17919e-015	-6.05079e-015	-2.50659e-014	-2.67045e-014	-9.77575e-015	-4.3632e-015	-6.63487e-015	6.14138e-015	-4.93982e-015	-5.46239e-015	-1.32261e-014	-1.89845e-015	-6.65189e-016	-3.17173e-015	1.39731e-014	-1.9959e-015	1.13385e-014	1.21341e-014	3.27971e-015	7.07698e-016
2.40435e-015	3.92826e-016	9.7004e-016	1.95607e-015	-5.15897e-015	-4.28977e-015	-6.71201e-015	-2.52075e-014	-2.73593e-014	-9.731e-015	-5.09825e-015	-7.41733e-015	5.14679e-015	-4.5636e-015	-5.2664e-015	-1.26592e-014	-1.4645e-015	3.73892e-017	-2.56555e-015	1.4033e-014	-2.08029e-015	1.07445e-014	1.18634e-014	2.60643e-015	5.0293e-016
1.64547e-015	-4.99105e-018	9.20496e-016	2.17626e-015	-4.80562e-015	-4.3997e-015	-7.41173e-015	-2.53805e-014	-2.80275e-014	-9.70333e-015	-5.84386e-015	-8.20025e-015	4.13456e-015	-4.17796e-015	-5.05658e-015	-1.20908e-014	-1.04489e-015	7.13857e-016	-1.97639e-015	1.40901e-014	-2.17694e-015	1.01228e-014	1.15782e-014	1.92614e-015	2.97555e-016
8.62245e-016	-3.95964e-016	8.76066e-016	2.40156e-015	-4.45321e-015	-4.50576e-015	-8.14406e-015	-2.55809e-014	-2.87034e-014	-9.6919e-015	-6.59435e-015	-8.97987e-015	3.1091e-015	-3.78525e-015	-4.8324e-015	-1.15202e-014	-6.404e-016	1.36333e-015	-1.40564e-015	1.41443e-014	-2.28439e-015	9.47654e-015	1.12782e-014	1.24078e-015	9.28213e-017
5.94454e-017	-7.78106e-016	8.38089e-016	2.63129e-015	-4.10103e-015	-4.60477e-015	-8.90197e-015	-2.58042e-014	-2.93805e-014	-9.69578e-015	-7.3443e-015	-9.75196e-015	2.0758e-015	-3.38681e-015	-4.59473e-015	-1.0947e-014	-2.52127e-016	1.98547e-015	-8.53998e-016	1.41963e-014	-2.40028e-015	8.80898e-015	1.09635e-014	5.52399e-016	-1.1019e-016
-7.57356e-016	-1.1497e-015	8.08363e-016	2.86654e-015	-3.74819e-015	-4.69415e-015	-9.67772e-015	-2.60457e-014	-3.0053e-014	-9.71427e-015	-8.08812e-015	-1.05124e-014	1.04074e-015	-2.98403e-015	-4.34374e-015	-1.03711e-014	1.20299e-016	2.57982e-015	-3.22385e-016	1.42453e-014	-2.52188e-015	8.12375e-015	1.06345e-014	-1.37258e-016	-3.10376e-016
-1.58264e-015	-1.50952e-015	7.88481e-016	3.10827e-015	-3.39402e-015	-4.77064e-015	-1.0464e-014	-2.63006e-014	-3.0715e-014	-9.74568e-015	-8.81968e-015	-1.1257e-014	9.2717e-018	-2.57978e-015	-4.07946e-015	-9.79243e-015	4.76834e-016	3.14723e-015	1.89366e-016	1.42907e-014	-2.64734e-015	7.42442e-015	1.02914e-014	-8.26581e-016	-5.07256e-016
-2.41083e-015	-1.85564e-015	7.80569e-016	3.35638e-015	-3.03812e-015	-4.83141e-015	-1.12522e-014	-2.65633e-014	-3.13607e-014	-9.78879e-015	-9.53312e-015	-1.19823e-014	-1.01336e-015	-2.17558e-015	-3.80154e-015	-9.21022e-015	8.17266e-016	3.68807e-015	6.80973e-016	1.43329e-014	-2.77387e-015	6.71529e-015	9.93419e-015	-1.51402e-015	-6.99718e-016
-3.23582e-015	-2.18587e-015	7.85969e-016	3.61088e-015	-2.67997e-015	-4.87331e-015	-1.2034e-014	-2.68282e-014	-3.19837e-014	-9.84178e-015	-1.02226e-014	-1.26839e-014	-2.02121e-015	-1.77223e-015	-3.51098e-015	-8.62351e-015	1.14137e-015	4.20349e-015	1.15261e-015	1.43718e-014	-2.89855e-015	6.00084e-015	9.5638e-015	-2.19881e-015	-8.86666e-016
-4.05213e-015	-2.4989e-015	8.06044e-016	3.87209e-015	-2.31882e-015	-4.89367e-015	-1.28002e-014	-2.70892e-014	-3.25777e-014	-9.90325e-015	-1.08819e-014	-1.33577e-014	-3.00779e-015	-1.37196e-015	-3.20885e-015	-8.03145e-015	1.45056e-015	4.69499e-015	1.60483e-015	1.44076e-014	-3.01866e-015	5.28506e-015	9.18053e-015	-2.87947e-015	-1.067e-015
-4.8543e-015	-2.79323e-015	8.42247e-016	4.14018e-015	-1.95357e-015	-4.88965e-015	-1.35428e-014	-2.73406e-014	-3.31375e-014	-9.97174e-015	-1.15057e-014	-1.39997e-014	-3.9673e-015	-9.76086e-016	-2.89593e-015	-7.43423e-015	1.7466e-015	5.16386e-015	2.0385e-015	1.44402e-014	-3.13163e-015	4.57192e-015	8.78537e-015	-3.55504e-015	-1.23954e-015
-5.6364e-015	-3.06767e-015	8.95957e-016	4.41522e-015	-1.58302e-015	-4.85906e-015	-1.42526e-014	-2.75776e-014	-3.36577e-014	-1.00451e-014	-1.20889e-014	-1.4606e-014	-4.89352e-015	-5.86425e-016	-2.57338e-015	-6.83125e-015	2.03098e-015	5.61163e-015	2.45359e-015	1.44702e-014	-3.23514e-015	3.86547e-015	8.37946e-015	-4.22479e-015	-1.40308e-015
-6.39253e-015	-3.32089e-015	9.67944e-016	4.69672e-015	-1.20617e-015	-4.79946e-015	-1.49214e-014	-2.77949e-014	-3.41334e-014	-1.01219e-014	-1.26257e-014	-1.51729e-014	-5.77991e-015	-2.04614e-016	-2.24186e-015	-6.22127e-015	2.30562e-015	6.04009e-015	2.85072e-015	1.44988e-014	-3.32598e-015	3.1695e-015	7.96403e-015	-4.88788e-015	-1.55749e-015
-7.11775e-015	-3.55166e-015	1.05914e-015	4.98441e-015	-8.22503e-016	-4.70941e-015	-1.55404e-014	-2.79875e-014	-3.45593e-014	-1.02005e-014	-1.31114e-014	-1.56968e-014	-6.62048e-015	1.68016e-016	-1.90241e-015	-5.6041e-015	2.57243e-015	6.45182e-015	3.23208e-015	1.45267e-014	-3.40145e-015	2.48791e-015	7.53995e-015	-5.54387e-015	-1.70219e-015
-7.80698e-015	-3.75915e-015	1.17016e-015	5.27857e-015	-4.31674e-016	-4.58665e-015	-1.61019e-014	-2.81506e-014	-3.49303e-014	-1.0279e-014	-1.35414e-014	-1.61747e-014	-7.41003e-015	5.30307e-016	-1.55638e-015	-4.97925e-015	2.83379e-015	6.84968e-015	3.59908e-015	1.45553e-014	-3.45934e-015	1.82442e-015	7.10824e-015	-6.19231e-015	-1.83591e-015
-8.45589e-015	-3.94229e-015	1.30168e-015	5.5789e-015	-3.33611e-017	-4.42962e-015	-1.65977e-014	-2.82794e-014	-3.52431e-014	-1.03553e-014	-1.39115e-014	-1.66035e-014	-8.14294e-015	8.80877e-016	-1.20531e-015	-4.34596e-015	3.09207e-015	7.2361e-015	3.9531e-015	1.45864e-014	-3.4981e-015	1.18238e-015	6.67046e-015	-6.83201e-015	-1.95796e-015
-9.06034e-015	-4.09976e-015	1.4538e-015	5.88504e-015	3.72201e-016	-4.23709e-015	-1.7021e-014	-2.83697e-014	-3.54944e-014	-1.04276e-014	-1.42184e-014	-1.69802e-014	-8.81426e-015	1.21912e-015	-8.49966e-016	-3.70422e-015	3.35043e-015	7.61398e-015	4.29568e-015	1.46211e-014	-3.51619e-015	5.65672e-016	6.22792e-015	-7.46204e-015	-2.06755e-015
-9.61588e-015	-4.23115e-015	1.62659e-015	6.19684e-015	7.85785e-016	-4.00835e-015	-1.73649e-014	-2.84178e-014	-3.56816e-014	-1.04948e-014	-1.4459e-014	-1.73023e-014	-9.41943e-015	1.54419e-015	-4.91756e-016	-3.05415e-015	3.61162e-015	7.9864e-015	4.62953e-015	1.46607e-014	-3.51124e-015	-2.2834e-017	5.78178e-015	-8.08289e-015	-2.1643e-015
-1.01193e-014	-4.3365e-015	1.82024e-015	6.51365e-015	1.20801e-015	-3.74273e-015	-1.76236e-014	-2.84204e-014	-3.58023e-014	-1.05552e-014	-1.46315e-014	-1.75675e-014	-9.9547e-015	1.85573e-015	-1.32567e-016	-2.39606e-015	3.8785e-015	8.35556e-015	4.95669e-015	1.47063e-014	-3.48235e-015	-5.80899e-016	5.33384e-015	-8.69455e-015	-2.24825e-015
-1.05674e-014	-4.41498e-015	2.03549e-015	6.83526e-015	1.63857e-015	-3.44032e-015	-1.77927e-014	-2.83759e-014	-3.58546e-014	-1.06077e-014	-1.4734e-014	-1.77743e-014	-1.04159e-014	2.15322e-015	2.26519e-016	-1.72986e-015	4.1538e-015	8.72451e-015	5.27905e-015	1.47591e-014	-3.42826e-015	-1.10595e-015	4.8851e-015	-9.2965e-015	-2.31938e-015
-1.09576e-014	-4.46608e-015	2.27219e-015	7.16137e-015	2.07758e-015	-3.1015e-015	-1.78677e-014	-2.82826e-014	-3.58369e-014	-1.06515e-014	-1.47658e-014	-1.7921e-014	-1.08006e-014	2.43553e-015	5.84753e-016	-1.05607e-015	4.44047e-015	9.09597e-015	5.59832e-015	1.48213e-014	-3.34796e-015	-1.59622e-015	4.43681e-015	-9.88857e-015	-2.37799e-015
-1.12878e-014	-4.49019e-015	2.52961e-015	7.49117e-015	2.52546e-015	-2.72667e-015	-1.7845e-014	-2.81391e-014	-3.57488e-014	-1.06851e-014	-1.47267e-014	-1.80065e-014	-1.11065e-014	2.70347e-015	9.4125e-016	-3.75976e-016	4.74123e-015	9.47287e-015	5.91645e-015	1.48944e-014	-3.24015e-015	-2.05015e-015	3.99105e-015	-1.04704e-014	-2.42354e-015
-1.15567e-014	-4.48817e-015	2.80734e-015	7.82409e-015	2.98193e-015	-2.3174e-015	-1.77231e-014	-2.79445e-014	-3.55906e-014	-1.07081e-014	-1.46177e-014	-1.80303e-014	-1.13319e-014	2.95663e-015	1.29508e-015	3.09378e-016	5.05857e-015	9.85773e-015	6.23623e-015	1.49801e-014	-3.10424e-015	-2.46606e-015	3.54935e-015	-1.10421e-014	-2.45667e-015
-1.17632e-014	-4.45997e-015	3.10513e-015	8.16053e-015	3.44643e-015	-1.8753e-015	-1.74997e-014	-2.76992e-014	-3.53624e-014	-1.07199e-014	-1.44403e-014	-1.79922e-014	-1.1476e-014	3.19532e-015	1.64495e-015	1.00011e-015	5.39429e-015	1.0253e-014	6.5598e-015	1.50796e-014	-2.9405e-015	-2.84303e-015	3.11301e-015	-1.16037e-014	-2.47807e-015
-1.19065e-014	-4.40638e-015	3.42231e-015	8.49994e-015	3.91839e-015	-1.40164e-015	-1.71749e-014	-2.74036e-014	-3.50657e-014	-1.07201e-014	-1.41967e-014	-1.78927e-014	-1.15388e-014	3.42048e-015	1.99007e-015	1.69524e-015	5.75088e-015	1.06606e-014	6.88908e-015	1.51945e-014	-2.74993e-015	-3.18099e-015	2.68343e-015	-1.21545e-014	-2.48787e-015
-1.19864e-014	-4.32813e-015	3.75843e-015	8.84216e-015	4.39769e-015	-8.9776e-016	-1.67496e-014	-2.70595e-014	-3.47021e-014	-1.07093e-014	-1.38899e-014	-1.77325e-014	-1.15206e-014	3.63273e-015	2.32987e-015	2.39329e-015	6.13041e-015	1.10828e-014	7.22597e-015	1.53259e-014	-2.5328e-015	-3.47988e-015	2.26209e-015	-1.26939e-014	-2.48698e-015
-1.20031e-014	-4.22666e-015	4.1119e-015	9.18671e-015	4.88362e-015	-3.66467e-016	-1.62251e-014	-2.66689e-014	-3.42735e-014	-1.06871e-014	-1.35238e-014	-1.7513e-014	-1.14226e-014	3.83206e-015	2.66391e-015	3.09326e-015	6.53436e-015	1.15216e-014	7.57311e-015	1.54743e-014	-2.28985e-015	-3.73989e-015	1.85017e-015	-1.32215e-014	-2.47649e-015
-1.19575e-014	-4.10356e-015	4.48156e-015	9.53313e-015	5.37513e-015	1.89403e-016	-1.56036e-014	-2.62346e-014	-3.3783e-014	-1.0654e-014	-1.31024e-014	-1.72361e-014	-1.12468e-014	4.0196e-015	2.99167e-015	3.79337e-015	6.964e-015	1.19785e-014	7.93203e-015	1.56406e-014	-2.02194e-015	-3.9614e-015	1.44939e-015	-1.37369e-014	-2.45801e-015
-1.18513e-014	-3.96103e-015	4.86659e-015	9.88139e-015	5.872e-015	7.66945e-016	-1.48882e-014	-2.57596e-014	-3.32338e-014	-1.06099e-014	-1.26313e-014	-1.69039e-014	-1.09957e-014	4.19609e-015	3.31323e-015	4.49195e-015	7.4202e-015	1.2454e-014	8.30398e-015	1.58259e-014	-1.73001e-015	-4.14573e-015	1.06056e-015	-1.42395e-014	-2.43205e-015
-1.16858e-014	-3.80084e-015	5.26572e-015	1.02308e-014	6.37283e-015	1.36372e-015	-1.40827e-014	-2.52482e-014	-3.26296e-014	-1.05562e-014	-1.21161e-014	-1.65186e-014	-1.06741e-014	4.36267e-015	3.62815e-015	5.18665e-015	7.90406e-015	1.29484e-014	8.69095e-015	1.60309e-014	-1.41606e-015	-4.29376e-015	6.84274e-016	-1.47293e-014	-2.39993e-015
-1.14632e-014	-3.6245e-015	5.67732e-015	1.05807e-014	6.87651e-015	1.97612e-015	-1.31929e-014	-2.47049e-014	-3.19741e-014	-1.04935e-014	-1.15631e-014	-1.60834e-014	-1.02855e-014	4.5206e-015	3.93667e-015	5.87536e-015	8.41552e-015	1.34634e-014	9.09469e-015	1.62561e-014	-1.08197e-015	-4.40756e-015	3.21616e-016	-1.52058e-014	-2.36332e-015
-1.11862e-014	-3.43429e-015	6.1008e-015	1.09313e-014	7.38205e-015	2.60071e-015	-1.22248e-014	-2.41332e-014	-3.12719e-014	-1.04231e-014	-1.09785e-014	-1.56015e-014	-9.83481e-015	4.67021e-015	4.23897e-015	6.55668e-015	8.95458e-015	1.3999e-014	9.51617e-015	1.65011e-014	-7.29597e-016	-4.48909e-015	-2.68302e-017	-1.56681e-014	-2.32343e-015
-1.08576e-014	-3.2327e-015	6.53428e-015	1.12825e-014	7.88931e-015	3.23464e-015	-1.11853e-014	-2.3538e-014	-3.05279e-014	-1.03457e-014	-1.03697e-014	-1.50769e-014	-9.32713e-015	4.81224e-015	4.5355e-015	7.22831e-015	9.52098e-015	1.45551e-014	9.95625e-015	1.67657e-014	-3.61072e-016	-4.54008e-015	-3.60045e-016	-1.61156e-014	-2.28139e-015
-1.04806e-014	-3.02206e-015	6.97688e-015	1.16347e-014	8.39724e-015	3.87493e-015	-1.00817e-014	-2.29241e-014	-2.97463e-014	-1.0263e-014	-9.7439e-015	-1.45143e-014	-8.7685e-015	4.94779e-015	4.82647e-015	7.88816e-015	1.01136e-014	1.51311e-014	1.04157e-014	1.70497e-014	2.19115e-017	-4.56228e-015	-6.76888e-016	-1.65473e-014	-2.23855e-015
-1.00585e-014	-2.80519e-015	7.42811e-015	1.19871e-014	8.90431e-015	4.5179e-015	-8.92115e-015	-2.22972e-014	-2.89323e-014	-1.01763e-014	-9.10786e-015	-1.39176e-014	-8.16462e-015	5.07816e-015	5.11257e-015	8.53462e-015	1.0731e-014	1.57267e-014	1.0895e-014	1.73521e-014	4.17256e-016	-4.55801e-015	-9.77199e-016	-1.69622e-014	-2.19636e-015
-9.59429e-015	-2.58484e-015	7.8856e-015	1.23393e-014	9.41048e-015	5.16035e-015	-7.71187e-015	-2.16628e-014	-2.80912e-014	-1.00861e-014	-8.46909e-015	-1.32914e-014	-7.52248e-015	5.20414e-015	5.39506e-015	9.16554e-015	1.13714e-014	1.63411e-014	1.13947e-014	1.76721e-014	8.2279e-016	-4.52961e-015	-1.26056e-015	-1.736e-014	-2.15592e-015
-9.0924e-015	-2.36395e-015	8.34793e-015	1.26919e-014	9.91518e-015	5.79878e-015	-6.4621e-015	-2.10264e-014	-2.72288e-014	-9.99398e-015	-7.83473e-015	-1.26402e-014	-6.84906e-015	5.32666e-015	5.67443e-015	9.77927e-015	1.20324e-014	1.69734e-014	1.19144e-014	1.80083e-014	1.23525e-015	-4.4797e-015	-1.52645e-015	-1.77398e-014	-2.11859e-015
-8.5577e-015	-2.14508e-015	8.81507e-015	1.30442e-014	1.04178e-014	6.43046e-015	-5.17976e-015	-2.03923e-014	-2.63495e-014	-9.9017e-015	-7.21141e-015	-1.19688e-014	-6.15186e-015	5.44642e-015	5.9515e-015	1.03748e-014	1.27125e-014	1.76217e-014	1.24541e-014	1.83599e-014	1.65236e-015	-4.41064e-015	-1.77439e-015	-1.8101e-014	-2.08478e-015
-7.99443e-015	-1.93151e-015	9.28566e-015	1.33957e-014	1.09186e-014	7.05201e-015	-3.87384e-015	-1.97648e-014	-2.54582e-014	-9.80999e-015	-6.60642e-015	-1.12821e-014	-5.43814e-015	5.56349e-015	6.22721e-015	1.09507e-014	1.34085e-014	1.82843e-014	1.30137e-014	1.87252e-014	2.07226e-015	-4.32488e-015	-2.00437e-015	-1.84417e-014	-2.05494e-015
-7.40641e-015	-1.7258e-015	9.75821e-015	1.37467e-014	1.14178e-014	7.66132e-015	-2.55286e-015	-1.91491e-014	-2.45599e-014	-9.71978e-015	-6.02653e-015	-1.05851e-014	-4.71491e-015	5.67865e-015	6.50247e-015	1.15055e-014	1.41175e-014	1.89594e-014	1.35929e-014	1.91023e-014	2.49262e-015	-4.2252e-015	-2.21572e-015	-1.87608e-014	-2.02954e-015
-6.79765e-015	-1.53062e-015	1.02321e-014	1.40971e-014	1.19147e-014	8.25612e-015	-1.22503e-015	-1.85496e-014	-2.36594e-014	-9.63186e-015	-5.47698e-015	-9.8826e-015	-3.98918e-015	5.79268e-015	6.7781e-015	1.2038e-014	1.48369e-014	1.96451e-014	1.41905e-014	1.94892e-014	2.91185e-015	-4.11411e-015	-2.40846e-015	-1.90577e-014	-2.00972e-015
-6.1727e-015	-1.34843e-015	1.07063e-014	1.44471e-014	1.24087e-014	8.83469e-015	1.01662e-016	-1.79699e-014	-2.27616e-014	-9.54668e-015	-4.96364e-015	-9.17949e-015	-3.26776e-015	5.90586e-015	7.05485e-015	1.25475e-014	1.55631e-014	2.03398e-014	1.48052e-014	1.98837e-014	3.32824e-015	-3.99378e-015	-2.58255e-015	-1.9331e-014	-1.9957e-015
-5.53584e-015	-1.18158e-015	1.11801e-014	1.47964e-014	1.28998e-014	9.39487e-015	1.41946e-015	-1.74133e-014	-2.18704e-014	-9.46525e-015	-4.49103e-015	-8.48049e-015	-2.55692e-015	6.01849e-015	7.33326e-015	1.30333e-014	1.62934e-014	2.10411e-014	1.54369e-014	2.02841e-014	3.74037e-015	-3.86594e-015	-2.7379e-015	-1.95792e-014	-1.9878e-015
-4.89123e-015	-1.03219e-015	1.16527e-014	1.51453e-014	1.33887e-014	9.93517e-015	2.72055e-015	-1.68823e-014	-2.09902e-014	-9.38841e-015	-4.06379e-015	-7.79038e-015	-1.86365e-015	6.13109e-015	7.61504e-015	1.34948e-014	1.70244e-014	2.17474e-014	1.60841e-014	2.06877e-014	4.14691e-015	-3.73269e-015	-2.87451e-015	-1.98012e-014	-1.9849e-015
-4.24292e-015	-9.02322e-016	1.2123e-014	1.54933e-014	1.38757e-014	1.04547e-014	3.99805e-015	-1.63794e-014	-2.0125e-014	-9.31583e-015	-3.68517e-015	-7.11317e-015	-1.19347e-015	6.24437e-015	7.90118e-015	1.39314e-014	1.77529e-014	2.24568e-014	1.67457e-014	2.1092e-014	4.54649e-015	-3.59591e-015	-2.99207e-015	-1.99964e-014	-1.98739e-015
-3.59418e-015	-7.93607e-016	1.25908e-014	1.58407e-014	1.43619e-014	1.09522e-014	5.24631e-015	-1.59067e-014	-1.92784e-014	-9.24725e-015	-3.35796e-015	-6.45306e-015	-5.52564e-016	6.35831e-015	8.19237e-015	1.4344e-014	1.84753e-014	2.31674e-014	1.74199e-014	2.1495e-014	4.9382e-015	-3.45706e-015	-3.09117e-015	-2.01643e-014	-1.99488e-015
-2.94847e-015	-7.0707e-016	1.30551e-014	1.61862e-014	1.48473e-014	1.14269e-014	6.45802e-015	-1.54657e-014	-1.84535e-014	-9.18231e-015	-3.0842e-015	-5.81339e-015	5.44601e-017	6.47262e-015	8.48871e-015	1.47331e-014	1.91883e-014	2.38775e-014	1.81056e-014	2.18941e-014	5.32089e-015	-3.31704e-015	-3.17144e-015	-2.0304e-014	-2.00602e-015
-2.30916e-015	-6.44046e-016	1.35148e-014	1.65304e-014	1.53327e-014	1.18785e-014	7.62776e-015	-1.50566e-014	-1.76529e-014	-9.12075e-015	-2.86466e-015	-5.19739e-015	6.23895e-016	6.58712e-015	8.79053e-015	1.51e-014	1.98881e-014	2.45849e-014	1.88011e-014	2.22863e-014	5.69387e-015	-3.17698e-015	-3.23319e-015	-2.04147e-014	-2.01934e-015
-1.67959e-015	-6.05673e-016	1.39695e-014	1.68725e-014	1.58184e-014	1.23075e-014	8.75062e-015	-1.46789e-014	-1.68795e-014	-9.06196e-015	-2.69923e-015	-4.60792e-015	1.15218e-015	6.70201e-015	9.09808e-015	1.54447e-014	2.05719e-014	2.52876e-014	1.95041e-014	2.26698e-014	6.0566e-015	-3.03783e-015	-3.27642e-015	-2.04957e-014	-2.03384e-015
-1.06284e-015	-5.92555e-016	1.44178e-014	1.72114e-014	1.63052e-014	1.27143e-014	9.82251e-015	-1.43316e-014	-1.61353e-014	-9.00475e-015	-2.58714e-015	-4.04696e-015	1.63681e-015	6.81668e-015	9.41153e-015	1.5769e-014	2.12367e-014	2.59839e-014	2.02132e-014	2.30429e-014	6.40915e-015	-2.90058e-015	-3.30159e-015	-2.05464e-014	-2.04866e-015
-4.61272e-016	-6.04233e-016	1.4859e-014	1.75466e-014	1.67937e-014	1.31e-014	1.08398e-014	-1.40141e-014	-1.54219e-014	-8.94823e-015	-2.5272e-015	-3.51675e-015	2.07575e-015	6.93161e-015	9.73088e-015	1.60739e-014	2.18798e-014	2.66721e-014	2.09264e-014	2.34037e-014	6.7515e-015	-2.76536e-015	-3.30864e-015	-2.0567e-014	-2.06193e-015
1.22394e-016	-6.39809e-016	1.52928e-014	1.78778e-014	1.72842e-014	1.34656e-014	1.17994e-014	-1.3725e-014	-1.47411e-014	-8.8911e-015	-2.51648e-015	-3.01816e-015	2.4679e-015	7.04649e-015	1.00555e-014	1.6361e-014	2.24983e-014	2.73503e-014	2.16418e-014	2.37503e-014	7.08445e-015	-2.63249e-015	-3.29794e-015	-2.05567e-014	-2.07205e-015
6.86869e-016	-6.99512e-016	1.57182e-014	1.82039e-014	1.77774e-014	1.38121e-014	1.26991e-014	-1.34617e-014	-1.40943e-014	-8.8316e-015	-2.55199e-015	-2.55228e-015	2.81326e-015	7.16143e-015	1.0385e-014	1.6632e-014	2.30903e-014	2.80183e-014	2.23578e-014	2.40813e-014	7.40863e-015	-2.50173e-015	-3.26976e-015	-2.05157e-014	-2.07712e-015
1.23039e-015	-7.82315e-016	1.6134e-014	1.85237e-014	1.82743e-014	1.41416e-014	1.35372e-014	-1.32212e-014	-1.3482e-014	-8.7687e-015	-2.63e-015	-2.11987e-015	3.11248e-015	7.27675e-015	1.07183e-014	1.68892e-014	2.36541e-014	2.86747e-014	2.30726e-014	2.43949e-014	7.72409e-015	-2.37327e-015	-3.22421e-015	-2.04446e-014	-2.07518e-015
1.75083e-015	-8.86472e-016	1.6539e-014	1.88366e-014	1.87749e-014	1.4455e-014	1.43125e-014	-1.30008e-014	-1.29047e-014	-8.70083e-015	-2.74573e-015	-1.72034e-015	3.36562e-015	7.39157e-015	1.10551e-014	1.71339e-014	2.41876e-014	2.93187e-014	2.37848e-014	2.46899e-014	8.03161e-015	-2.24622e-015	-3.16252e-015	-2.03433e-014	-2.06441e-015
2.24729e-015	-1.01034e-015	1.69331e-014	1.9141e-014	1.92797e-014	1.47541e-014	1.50241e-014	-1.27968e-014	-1.2363e-014	-8.62661e-015	-2.89443e-015	-1.35323e-015	3.57483e-015	7.50568e-015	1.13936e-014	1.73679e-014	2.46892e-014	2.99494e-014	2.44923e-014	2.49653e-014	8.33257e-015	-2.11979e-015	-3.08465e-015	-2.02123e-014	-2.04287e-015
2.71887e-015	-1.15186e-015	1.73154e-014	1.94358e-014	1.97884e-014	1.50401e-014	1.56721e-014	-1.26058e-014	-1.18573e-014	-8.54372e-015	-3.06975e-015	-1.01721e-015	3.7426e-015	7.61905e-015	1.17325e-014	1.75936e-014	2.51576e-014	3.05663e-014	2.51936e-014	2.52207e-014	8.62729e-015	-1.99404e-015	-2.99034e-015	-2.00523e-014	-2.00876e-015
3.16588e-015	-1.30838e-015	1.76847e-014	1.97198e-014	2.03006e-014	1.53151e-014	1.6257e-014	-1.24235e-014	-1.13879e-014	-8.45072e-015	-3.26544e-015	-7.10359e-016	3.87197e-015	7.73168e-015	1.20703e-014	1.78128e-014	2.55914e-014	3.11691e-014	2.58867e-014	2.5455e-014	8.91692e-015	-1.86826e-015	-2.88085e-015	-1.98648e-014	-1.95985e-015
3.58739e-015	-1.47769e-015	1.80402e-014	1.99913e-014	2.08161e-014	1.55806e-014	1.67798e-014	-1.22458e-014	-1.09538e-014	-8.34525e-015	-3.47574e-015	-4.30831e-016	3.96696e-015	7.84318e-015	1.24049e-014	1.80273e-014	2.59906e-014	3.17577e-014	2.65698e-014	2.56678e-014	9.20277e-015	-1.74165e-015	-2.7567e-015	-1.96514e-014	-1.8941e-015
3.98309e-015	-1.65745e-015	1.8381e-014	2.02491e-014	2.13345e-014	1.5838e-014	1.72416e-014	-1.20688e-014	-1.05547e-014	-8.22631e-015	-3.69313e-015	-1.75642e-016	4.03291e-015	7.95341e-015	1.27345e-014	1.82395e-014	2.63549e-014	3.23323e-014	2.72414e-014	2.58594e-014	9.48607e-015	-1.61304e-015	-2.61867e-015	-1.94137e-014	-1.80956e-015
4.35302e-015	-1.84397e-015	1.87058e-014	2.04916e-014	2.18552e-014	1.60899e-014	1.76436e-014	-1.1888e-014	-1.01897e-014	-8.09252e-015	-3.91045e-015	5.77124e-017	4.07383e-015	8.06283e-015	1.30573e-014	1.84508e-014	2.6685e-014	3.2893e-014	2.79003e-014	2.603e-014	9.76816e-015	-1.482e-015	-2.46751e-015	-1.91531e-014	-1.70478e-015
4.69821e-015	-2.03515e-015	1.90142e-014	2.07179e-014	2.23767e-014	1.63372e-014	1.7987e-014	-1.16996e-014	-9.85808e-015	-7.94193e-015	-4.121e-015	2.72009e-016	4.09483e-015	8.1714e-015	1.33711e-014	1.86632e-014	2.69812e-014	3.34404e-014	2.85452e-014	2.61798e-014	1.00499e-014	-1.34822e-015	-2.30387e-015	-1.88709e-014	-1.57874e-015
5.01918e-015	-2.2279e-015	1.93044e-014	2.09263e-014	2.2898e-014	1.65812e-014	1.82738e-014	-1.14995e-014	-9.55935e-015	-7.77316e-015	-4.31774e-015	4.71323e-016	4.10128e-015	8.27907e-015	1.36739e-014	1.88783e-014	2.72442e-014	3.39748e-014	2.91756e-014	2.63094e-014	1.03328e-014	-1.21075e-015	-2.12899e-015	-1.85689e-014	-1.43058e-015
5.31635e-015	-2.41883e-015	1.95752e-014	2.11156e-014	2.34181e-014	1.68233e-014	1.85062e-014	-1.12837e-014	-9.2924e-015	-7.58533e-015	-4.49426e-015	6.58793e-016	4.09849e-015	8.38591e-015	1.39635e-014	1.90975e-014	2.74751e-014	3.44963e-014	2.97907e-014	2.64197e-014	1.06174e-014	-1.06856e-015	-1.94393e-015	-1.82498e-014	-1.25877e-015
5.59114e-015	-2.60484e-015	1.98257e-014	2.12852e-014	2.39354e-014	1.70643e-014	1.86864e-014	-1.10495e-014	-9.05653e-015	-7.37745e-015	-4.64426e-015	8.38283e-016	4.0918e-015	8.49187e-015	1.42379e-014	1.93221e-014	2.76752e-014	3.50062e-014	3.03902e-014	2.65118e-014	1.09046e-014	-9.21252e-016	-1.74923e-015	-1.79158e-014	-1.0623e-015
5.84483e-015	-2.78265e-015	2.00547e-014	2.14346e-014	2.44478e-014	1.73052e-014	1.88158e-014	-1.07938e-014	-8.85037e-015	-7.1493e-015	-4.76193e-015	1.01326e-015	4.08646e-015	8.59725e-015	1.44955e-014	1.95533e-014	2.78465e-014	3.55054e-014	3.09731e-014	2.65878e-014	1.1196e-014	-7.68453e-016	-1.54623e-015	-1.7569e-014	-8.40878e-016
6.07818e-015	-2.9496e-015	2.02605e-014	2.15618e-014	2.49536e-014	1.75469e-014	1.88968e-014	-1.05138e-014	-8.6729e-015	-6.90045e-015	-4.84171e-015	1.18762e-015	4.08848e-015	8.70338e-015	1.47347e-014	1.97917e-014	2.79912e-014	3.59944e-014	3.15386e-014	2.66488e-014	1.14921e-014	-6.09828e-016	-1.33631e-015	-1.72123e-014	-5.93771e-016
6.29234e-015	-3.10296e-015	2.04424e-014	2.1666e-014	2.54502e-014	1.77894e-014	1.89314e-014	-1.02078e-014	-8.5234e-015	-6.62985e-015	-4.87871e-015	1.36536e-015	4.10276e-015	8.81064e-015	1.49538e-014	2.00379e-014	2.81113e-014	3.64741e-014	3.2087e-014	2.66963e-014	1.17928e-014	-4.45389e-016	-1.12061e-015	-1.68484e-014	-3.2092e-016
6.48892e-015	-3.24013e-015	2.05996e-014	2.17473e-014	2.59355e-014	1.80329e-014	1.89222e-014	-9.87423e-015	-8.40086e-015	-6.3378e-015	-4.86893e-015	1.55048e-015	4.13348e-015	8.91902e-015	1.51511e-014	2.02925e-014	2.82081e-014	3.69452e-014	3.2618e-014	2.67321e-014	1.20978e-014	-2.74922e-016	-9.005e-016	-1.64807e-014	-2.27383e-017
6.66924e-015	-3.35851e-015	2.07316e-014	2.18053e-014	2.64072e-014	1.82769e-014	1.88715e-014	-9.51163e-015	-8.30417e-015	-6.02474e-015	-4.80943e-015	1.74594e-015	4.18527e-015	9.02826e-015	1.53247e-014	2.05555e-014	2.82844e-014	3.74089e-014	3.31316e-014	2.67577e-014	1.24081e-014	-9.82502e-017	-6.77558e-016	-1.61123e-014	3.00534e-016
6.83517e-015	-3.45594e-015	2.0838e-014	2.18395e-014	2.68639e-014	1.85208e-014	1.87814e-014	-9.11921e-015	-8.23221e-015	-5.69193e-015	-4.69758e-015	1.95527e-015	4.26257e-015	9.1386e-015	1.54742e-014	2.08269e-014	2.83435e-014	3.78656e-014	3.3628e-014	2.67751e-014	1.27238e-014	8.39736e-017	-4.53187e-016	-1.57448e-014	6.48026e-016
6.98795e-015	-3.53111e-015	2.09182e-014	2.18504e-014	2.73031e-014	1.87645e-014	1.86545e-014	-8.69677e-015	-8.18342e-015	-5.34064e-015	-4.53116e-015	2.18122e-015	4.36821e-015	9.25036e-015	1.5598e-014	2.11056e-014	2.83876e-014	3.83162e-014	3.4107e-014	2.67866e-014	1.30446e-014	2.71087e-016	-2.28567e-016	-1.53803e-014	1.01858e-015
7.12898e-015	-3.58291e-015	2.09715e-014	2.18381e-014	2.77231e-014	1.90071e-014	1.84924e-014	-8.24445e-015	-8.15644e-015	-4.97208e-015	-4.30955e-015	2.42602e-015	4.50487e-015	9.3648e-015	1.56958e-014	2.13924e-014	2.84188e-014	3.87609e-014	3.45689e-014	2.67942e-014	1.33713e-014	4.62488e-016	-6.14622e-018	-1.5022e-014	1.41052e-015
7.25951e-015	-3.61027e-015	2.09979e-014	2.18042e-014	2.81211e-014	1.92475e-014	1.82977e-014	-7.76337e-015	-8.15102e-015	-4.58752e-015	-4.0327e-015	2.69185e-015	4.6752e-015	9.48179e-015	1.57671e-014	2.16864e-014	2.84395e-014	3.92002e-014	3.50149e-014	2.67994e-014	1.37034e-014	6.57638e-016	2.1247e-016	-1.46732e-014	1.82242e-015
7.38078e-015	-3.61217e-015	2.09972e-014	2.17482e-014	2.84954e-014	1.94845e-014	1.80723e-014	-7.25479e-015	-8.16683e-015	-4.18884e-015	-3.70133e-015	2.9803e-015	4.88081e-015	9.60178e-015	1.5812e-014	2.19875e-014	2.84524e-014	3.96346e-014	3.54457e-014	2.68048e-014	1.40398e-014	8.5561e-016	4.25665e-016	-1.43367e-014	2.25235e-015
7.49443e-015	-3.58858e-015	2.097e-014	2.16717e-014	2.88446e-014	1.97167e-014	1.7818e-014	-6.72089e-015	-8.20232e-015	-3.778e-015	-3.31718e-015	3.29277e-015	5.12296e-015	9.72526e-015	1.58305e-014	2.22949e-014	2.84603e-014	4.00646e-014	3.58615e-014	2.6812e-014	1.43796e-014	1.05558e-015	6.31772e-016	-1.40148e-014	2.69839e-015
7.6021e-015	-3.54039e-015	2.09173e-014	2.15759e-014	2.91669e-014	1.99428e-014	1.75367e-014	-6.16326e-015	-8.25645e-015	-3.35724e-015	-2.88274e-015	3.62994e-015	5.40162e-015	9.85239e-015	1.58231e-014	2.26071e-014	2.84657e-014	4.04904e-014	3.62634e-014	2.68227e-014	1.47214e-014	1.25632e-015	8.29481e-016	-1.37095e-014	3.15833e-015
7.70439e-015	-3.46847e-015	2.0839e-014	2.14618e-014	2.94608e-014	2.01613e-014	1.72297e-014	-5.58442e-015	-8.32798e-015	-2.92868e-015	-2.40195e-015	3.99236e-015	5.71589e-015	9.98267e-015	1.57902e-014	2.29229e-014	2.84707e-014	4.09128e-014	3.66524e-014	2.68377e-014	1.50654e-014	1.45707e-015	1.01662e-015	-1.34234e-014	3.62959e-015
7.80169e-015	-3.37384e-015	2.07365e-014	2.13312e-014	2.97255e-014	2.03698e-014	1.68986e-014	-4.98787e-015	-8.41544e-015	-2.4947e-015	-1.87884e-015	4.37976e-015	6.0646e-015	1.0116e-014	1.5733e-014	2.32413e-014	2.84779e-014	4.13317e-014	3.70299e-014	2.68588e-014	1.54111e-014	1.65604e-015	1.19144e-015	-1.31589e-014	4.11013e-015
7.89544e-015	-3.25757e-015	2.06104e-014	2.11862e-014	2.99601e-014	2.05663e-014	1.65453e-014	-4.3771e-015	-8.51808e-015	-2.05852e-015	-1.31836e-015	4.79114e-015	6.44585e-015	1.02524e-014	1.56531e-014	2.35617e-014	2.8489e-014	4.17466e-014	3.73969e-014	2.68874e-014	1.57574e-014	1.85195e-015	1.3525e-015	-1.29171e-014	4.59742e-015
7.98656e-015	-3.12225e-015	2.0463e-014	2.10288e-014	3.01638e-014	2.07498e-014	1.61717e-014	-3.75522e-015	-8.63494e-015	-1.6226e-015	-7.25407e-016	5.2256e-015	6.85682e-015	1.03917e-014	1.55519e-014	2.3882e-014	2.85059e-014	4.21569e-014	3.77539e-014	2.69244e-014	1.61034e-014	2.04326e-015	1.49821e-015	-1.2699e-014	5.08858e-015
8.07462e-015	-2.97065e-015	2.02958e-014	2.08611e-014	3.03366e-014	2.09186e-014	1.57797e-014	-3.12571e-015	-8.7642e-015	-1.18995e-015	-1.05441e-016	5.68173e-015	7.29446e-015	1.05339e-014	1.54313e-014	2.42012e-014	2.85304e-014	4.25624e-014	3.81023e-014	2.69708e-014	1.64481e-014	2.2281e-015	1.62743e-015	-1.25064e-014	5.58119e-015
8.16014e-015	-2.8046e-015	2.01108e-014	2.06848e-014	3.04787e-014	2.10711e-014	1.53716e-014	-2.49239e-015	-8.90407e-015	-7.62839e-016	5.35617e-016	6.15693e-015	7.75598e-015	1.06791e-014	1.52938e-014	2.45176e-014	2.85649e-014	4.29631e-014	3.84436e-014	2.70266e-014	1.67909e-014	2.40554e-015	1.73889e-015	-1.23402e-014	6.07267e-015
8.24398e-015	-2.62751e-015	1.99094e-014	2.05032e-014	3.05911e-014	2.12061e-014	1.49498e-014	-1.85892e-015	-9.05287e-015	-3.43455e-016	1.19151e-015	6.64935e-015	8.23781e-015	1.08268e-014	1.51414e-014	2.48299e-014	2.86107e-014	4.33589e-014	3.87789e-014	2.70927e-014	1.71315e-014	2.5746e-015	1.83112e-015	-1.22013e-014	6.56097e-015
8.32616e-015	-2.44269e-015	1.96944e-014	2.03179e-014	3.06751e-014	2.13216e-014	1.45163e-014	-1.22898e-015	-9.20867e-015	6.57677e-017	1.85587e-015	7.15583e-015	8.73556e-015	1.09765e-014	1.4977e-014	2.51376e-014	2.86688e-014	4.37496e-014	3.91093e-014	2.71683e-014	1.74682e-014	2.7336e-015	1.90286e-015	-1.20907e-014	7.04416e-015
8.40749e-015	-2.25346e-015	1.94683e-014	2.01322e-014	3.07323e-014	2.14167e-014	1.40742e-014	-6.06035e-016	-9.37049e-015	4.62225e-016	2.5217e-015	7.67305e-015	9.24429e-015	1.11272e-014	1.48033e-014	2.54395e-014	2.87406e-014	4.41346e-014	3.94368e-014	2.72526e-014	1.78006e-014	2.88081e-015	1.95371e-015	-1.20084e-014	7.5199e-015
8.48764e-015	-2.06314e-015	1.92343e-014	1.99491e-014	3.07635e-014	2.14901e-014	1.36269e-014	6.3096e-018	-9.53613e-015	8.44185e-016	3.18184e-015	8.19739e-015	9.75954e-015	1.12793e-014	1.46229e-014	2.57346e-014	2.88266e-014	4.45128e-014	3.97621e-014	2.73455e-014	1.81284e-014	3.01529e-015	1.9827e-015	-1.19539e-014	7.98614e-015
8.56631e-015	-1.87464e-015	1.89951e-014	1.97702e-014	3.07705e-014	2.15421e-014	1.31778e-014	6.054e-016	-9.70249e-015	1.21034e-015	3.83053e-015	8.72561e-015	1.0276e-014	1.14322e-014	1.44389e-014	2.60219e-014	2.89271e-014	4.4884e-014	4.00855e-014	2.74458e-014	1.84516e-014	3.13625e-015	1.98936e-015	-1.19269e-014	8.44125e-015
8.64332e-015	-1.69175e-015	1.87539e-014	1.95987e-014	3.07562e-014	2.15727e-014	1.27303e-014	1.18837e-015	-9.86725e-015	1.55923e-015	4.46171e-015	9.25355e-015	1.07882e-014	1.15846e-014	1.42545e-014	2.6301e-014	2.90432e-014	4.52475e-014	4.04087e-014	2.75525e-014	1.87702e-014	3.24287e-015	1.97324e-015	-1.19272e-014	8.88346e-015
8.71781e-015	-1.51782e-015	1.85146e-014	1.94374e-014	3.07241e-014	2.15813e-014	1.22886e-014	1.75274e-015	-1.00277e-014	1.88936e-015	5.06932e-015	9.77772e-015	1.1291e-014	1.1736e-014	1.40726e-014	2.6571e-014	2.91757e-014	4.56032e-014	4.07326e-014	2.7664e-014	1.90837e-014	3.33435e-015	1.9343e-015	-1.19541e-014	9.31127e-015
8.78945e-015	-1.35711e-015	1.82802e-014	1.92884e-014	3.06773e-014	2.15687e-014	1.18565e-014	2.29662e-015	-1.01813e-014	2.19978e-015	5.64768e-015	1.02933e-014	1.17792e-014	1.1886e-014	1.38965e-014	2.68322e-014	2.93242e-014	4.59507e-014	4.10583e-014	2.7779e-014	1.93919e-014	3.4104e-015	1.87275e-015	-1.20064e-014	9.72347e-015
8.85814e-015	-1.21254e-015	1.80533e-014	1.91541e-014	3.06186e-014	2.15357e-014	1.14383e-014	2.81846e-015	-1.0325e-014	2.49014e-015	6.19235e-015	1.07968e-014	1.22476e-014	1.20339e-014	1.37289e-014	2.70846e-014	2.94887e-014	4.6289e-014	4.13867e-014	2.7896e-014	1.96955e-014	3.47057e-015	1.78931e-015	-1.2082e-014	1.01192e-014
8.92293e-015	-1.0873e-015	1.78375e-014	1.90372e-014	3.05511e-014	2.14836e-014	1.10382e-014	3.31655e-015	-1.04563e-014	2.75998e-015	6.69872e-015	1.12845e-014	1.26912e-014	1.21794e-014	1.35726e-014	2.73278e-014	2.9669e-014	4.66176e-014	4.17182e-014	2.80128e-014	1.99948e-014	3.51472e-015	1.68446e-015	-1.21792e-014	1.04979e-014
8.98291e-015	-9.84149e-016	1.76358e-014	1.8939e-014	3.04779e-014	2.14133e-014	1.06606e-014	3.79038e-015	-1.05717e-014	3.00947e-015	7.16351e-015	1.17516e-014	1.31055e-014	1.23216e-014	1.34301e-014	2.75613e-014	2.98651e-014	4.69359e-014	4.20529e-014	2.81279e-014	2.02902e-014	3.54356e-015	1.55866e-015	-1.22955e-014	1.08595e-014
9.0379e-015	-9.06148e-016	1.74507e-014	1.88612e-014	3.04021e-014	2.13268e-014	1.03099e-014	4.23953e-015	-1.06685e-014	3.23834e-015	7.58323e-015	1.21944e-014	1.34867e-014	1.24595e-014	1.33039e-014	2.77861e-014	3.00769e-014	4.72444e-014	4.23917e-014	2.82382e-014	2.05823e-014	3.55689e-015	1.41332e-015	-1.24287e-014	1.12038e-014
9.08688e-015	-8.56136e-016	1.72851e-014	1.88051e-014	3.03266e-014	2.12259e-014	9.9895e-015	4.66404e-015	-1.07439e-014	3.44723e-015	7.95542e-015	1.26094e-014	1.38315e-014	1.25928e-014	1.31958e-014	2.80025e-014	3.03033e-014	4.75431e-014	4.27348e-014	2.83421e-014	2.08709e-014	3.55508e-015	1.24945e-015	-1.25774e-014	1.15302e-014
9.12873e-015	-8.36082e-016	1.71414e-014	1.87717e-014	3.02552e-014	2.11122e-014	9.7036e-015	5.064e-015	-1.07954e-014	3.63711e-015	8.27852e-015	1.29935e-014	1.41359e-014	1.27216e-014	1.31072e-014	2.82106e-014	3.05428e-014	4.78317e-014	4.30822e-014	2.84367e-014	2.1157e-014	3.53911e-015	1.06887e-015	-1.27391e-014	1.18388e-014
9.16275e-015	-8.47426e-016	1.70222e-014	1.87615e-014	3.01909e-014	2.09881e-014	9.45588e-015	5.44036e-015	-1.08201e-014	3.80906e-015	8.55143e-015	1.33435e-014	1.43975e-014	1.28442e-014	1.30402e-014	2.84111e-014	3.07948e-014	4.81102e-014	4.34335e-014	2.85199e-014	2.14407e-014	3.50899e-015	8.7294e-016	-1.29115e-014	1.21299e-014
9.18797e-015	-8.91449e-016	1.69295e-014	1.87754e-014	3.01366e-014	2.08557e-014	9.25021e-015	5.79453e-015	-1.08157e-014	3.96484e-015	8.77399e-015	1.36563e-014	1.4614e-014	1.29603e-014	1.29954e-014	2.86044e-014	3.10579e-014	4.83785e-014	4.37885e-014	2.85893e-014	2.17226e-014	3.46606e-015	6.63002e-016	-1.30913e-014	1.24038e-014
9.20369e-015	-9.68501e-016	1.68648e-014	1.88134e-014	3.0095e-014	2.07173e-014	9.09008e-015	6.12775e-015	-1.07797e-014	4.10607e-015	8.94666e-015	1.39294e-014	1.47841e-014	1.30691e-014	1.29742e-014	2.87905e-014	3.13301e-014	4.86366e-014	4.41461e-014	2.8642e-014	2.20029e-014	3.41119e-015	4.41037e-016	-1.32761e-014	1.26616e-014
9.20915e-015	-1.07906e-015	1.68286e-014	1.88752e-014	3.00682e-014	2.05756e-014	8.97812e-015	6.44147e-015	-1.07096e-014	4.23409e-015	9.07066e-015	1.41602e-014	1.49066e-014	1.31704e-014	1.29776e-014	2.89706e-014	3.16108e-014	4.88844e-014	4.45063e-014	2.86758e-014	2.22823e-014	3.34479e-015	2.0867e-016	-1.34631e-014	1.29042e-014
9.20353e-015	-1.2228e-015	1.68219e-014	1.89601e-014	3.00582e-014	2.04332e-014	8.91677e-015	6.73753e-015	-1.0604e-014	4.35069e-015	9.14784e-015	1.43468e-014	1.49812e-014	1.32636e-014	1.30053e-014	2.91445e-014	3.18986e-014	4.91225e-014	4.48689e-014	2.86884e-014	2.25618e-014	3.26821e-015	-3.23433e-017	-1.36502e-014	1.3132e-014
9.18631e-015	-1.39954e-015	1.68455e-014	1.90667e-014	3.00674e-014	2.02924e-014	8.90847e-015	7.0186e-015	-1.04609e-014	4.45801e-015	9.18106e-015	1.44884e-014	1.50073e-014	1.33477e-014	1.30569e-014	2.93132e-014	3.21922e-014	4.9351e-014	4.52328e-014	2.86776e-014	2.28416e-014	3.18257e-015	-2.79773e-016	-1.38338e-014	1.33464e-014
9.15633e-015	-1.60742e-015	1.68997e-014	1.91937e-014	3.00963e-014	2.01555e-014	8.95405e-015	7.28679e-015	-1.02799e-014	4.55783e-015	9.17307e-015	1.45842e-014	1.49854e-014	1.34224e-014	1.3132e-014	2.94774e-014	3.24898e-014	4.9571e-014	4.55962e-014	2.8642e-014	2.31218e-014	3.08966e-015	-5.31447e-016	-1.40109e-014	1.35477e-014
9.11215e-015	-1.84551e-015	1.69842e-014	1.93397e-014	3.0146e-014	2.00251e-014	9.05438e-015	7.5446e-015	-1.00603e-014	4.65178e-015	9.12778e-015	1.46333e-014	1.4917e-014	1.34875e-014	1.32297e-014	2.96373e-014	3.27896e-014	4.97831e-014	4.59581e-014	2.85798e-014	2.34025e-014	2.99052e-015	-7.85665e-016	-1.41795e-014	1.37369e-014
9.0536e-015	-2.1109e-015	1.70985e-014	1.95026e-014	3.02168e-014	1.99035e-014	9.21008e-015	7.79387e-015	-9.80238e-015	4.74194e-015	9.04914e-015	1.46357e-014	1.48037e-014	1.35428e-014	1.33491e-014	2.9793e-014	3.30908e-014	4.99877e-014	4.63174e-014	2.84891e-014	2.36831e-014	2.88628e-015	-1.04054e-015	-1.43374e-014	1.39148e-014
8.97974e-015	-2.40167e-015	1.72414e-014	1.96805e-014	3.03082e-014	1.97931e-014	9.4203e-015	8.03619e-015	-9.50686e-015	4.83016e-015	8.94152e-015	1.45921e-014	1.46481e-014	1.35881e-014	1.34881e-014	2.99446e-014	3.33914e-014	5.01855e-014	4.66723e-014	2.83685e-014	2.39639e-014	2.77805e-015	-1.29416e-015	-1.44822e-014	1.4082e-014
8.88985e-015	-2.71523e-015	1.7411e-014	1.98708e-014	3.04187e-014	1.96954e-014	9.68325e-015	8.27343e-015	-9.1733e-015	4.91763e-015	8.80914e-015	1.45027e-014	1.44521e-014	1.36235e-014	1.3645e-014	3.00922e-014	3.36891e-014	5.03769e-014	4.70208e-014	2.82168e-014	2.42445e-014	2.66649e-015	-1.54426e-015	-1.46123e-014	1.42389e-014
8.78327e-015	-3.04774e-015	1.76055e-014	2.00711e-014	3.05469e-014	1.96121e-014	9.99694e-015	8.50715e-015	-8.80288e-015	5.00561e-015	8.65686e-015	1.43687e-014	1.42177e-014	1.36482e-014	1.38177e-014	3.02354e-014	3.39827e-014	5.05622e-014	4.73618e-014	2.80341e-014	2.45239e-014	2.55281e-015	-1.78909e-015	-1.47257e-014	1.43862e-014
8.65962e-015	-3.39625e-015	1.78228e-014	2.02779e-014	3.06914e-014	1.95446e-014	1.03587e-014	8.73895e-015	-8.39749e-015	5.09555e-015	8.48949e-015	1.41914e-014	1.39483e-014	1.36621e-014	1.40034e-014	3.03741e-014	3.42706e-014	5.07415e-014	4.76935e-014	2.78192e-014	2.48012e-014	2.43781e-015	-2.02678e-015	-1.48212e-014	1.45244e-014
8.51822e-015	-3.75757e-015	1.806e-014	2.04884e-014	3.08505e-014	1.94937e-014	1.07646e-014	8.97044e-015	-7.95885e-015	5.18861e-015	8.31135e-015	1.3972e-014	1.36469e-014	1.36649e-014	1.41994e-014	3.0508e-014	3.45511e-014	5.0915e-014	4.8014e-014	2.75716e-014	2.5075e-014	2.32217e-015	-2.2561e-015	-1.48969e-014	1.46533e-014
8.35893e-015	-4.12749e-015	1.83146e-014	2.06994e-014	3.1022e-014	1.94609e-014	1.12104e-014	9.20261e-015	-7.48962e-015	5.28548e-015	8.12686e-015	1.37127e-014	1.33174e-014	1.36571e-014	1.44031e-014	3.06374e-014	3.48229e-014	5.10831e-014	4.83217e-014	2.72914e-014	2.53446e-014	2.20636e-015	-2.47599e-015	-1.49525e-014	1.4773e-014
8.18133e-015	-4.50232e-015	1.85834e-014	2.09081e-014	3.12028e-014	1.9446e-014	1.16908e-014	9.43564e-015	-6.99353e-015	5.38641e-015	7.94037e-015	1.34156e-014	1.29632e-014	1.36385e-014	1.4611e-014	3.07615e-014	3.50845e-014	5.12463e-014	4.86139e-014	2.69792e-014	2.56087e-014	2.09075e-015	-2.68538e-015	-1.4988e-014	1.48836e-014
7.98514e-015	-4.87833e-015	1.88634e-014	2.11121e-014	3.13901e-014	1.9449e-014	1.21994e-014	9.66915e-015	-6.4744e-015	5.49089e-015	7.75538e-015	1.30825e-014	1.25883e-014	1.36089e-014	1.48202e-014	3.08794e-014	3.53347e-014	5.14045e-014	4.88887e-014	2.66358e-014	2.58654e-014	1.97591e-015	-2.88298e-015	-1.50029e-014	1.49845e-014
7.77025e-015	-5.25118e-015	1.91509e-014	2.13077e-014	3.15801e-014	1.94696e-014	1.27295e-014	9.90213e-015	-5.93682e-015	5.59824e-015	7.57516e-015	1.27155e-014	1.21959e-014	1.3569e-014	1.50281e-014	3.09902e-014	3.55716e-014	5.15581e-014	4.91445e-014	2.62619e-014	2.61132e-014	1.86164e-015	-3.06827e-015	-1.49975e-014	1.50758e-014
7.5366e-015	-5.61699e-015	1.94427e-014	2.14919e-014	3.17695e-014	1.95073e-014	1.32739e-014	1.01333e-014	-5.3862e-015	5.70788e-015	7.40239e-015	1.23175e-014	1.17891e-014	1.35195e-014	1.52314e-014	3.10925e-014	3.57941e-014	5.17068e-014	4.93797e-014	2.58591e-014	2.63502e-014	1.74808e-015	-3.24097e-015	-1.49724e-014	1.51565e-014
7.28381e-015	-5.97233e-015	1.97355e-014	2.16618e-014	3.19543e-014	1.95607e-014	1.38251e-014	1.03613e-014	-4.82767e-015	5.81848e-015	7.23897e-015	1.18908e-014	1.13709e-014	1.34597e-014	1.54268e-014	3.1186e-014	3.60009e-014	5.18504e-014	4.95927e-014	2.54289e-014	2.65745e-014	1.63493e-015	-3.40091e-015	-1.4928e-014	1.52258e-014
7.01196e-015	-6.31397e-015	2.00258e-014	2.18138e-014	3.21302e-014	1.96281e-014	1.43745e-014	1.05843e-014	-4.26725e-015	5.92861e-015	7.08607e-015	1.1437e-014	1.09439e-014	1.33895e-014	1.56111e-014	3.12688e-014	3.61907e-014	5.19891e-014	4.97814e-014	2.49732e-014	2.67845e-014	1.52164e-015	-3.54845e-015	-1.48656e-014	1.52829e-014
6.72176e-015	-6.63816e-015	2.03092e-014	2.1946e-014	3.22936e-014	1.97077e-014	1.49136e-014	1.07996e-014	-3.71136e-015	6.03676e-015	6.9451e-015	1.09589e-014	1.05109e-014	1.33098e-014	1.57812e-014	3.13397e-014	3.63627e-014	5.21228e-014	4.99445e-014	2.44938e-014	2.69771e-014	1.40738e-015	-3.6837e-015	-1.47863e-014	1.53264e-014
6.41356e-015	-6.94229e-015	2.05823e-014	2.20552e-014	3.24402e-014	1.97965e-014	1.5433e-014	1.10047e-014	-3.16699e-015	6.14046e-015	6.81626e-015	1.04591e-014	1.00746e-014	1.32206e-014	1.59347e-014	3.1398e-014	3.65163e-014	5.22508e-014	5.00805e-014	2.39931e-014	2.71501e-014	1.2919e-015	-3.8076e-015	-1.4692e-014	1.5355e-014
6.08786e-015	-7.22333e-015	2.08416e-014	2.21393e-014	3.25657e-014	1.98918e-014	1.59243e-014	1.11964e-014	-2.6408e-015	6.23745e-015	6.69921e-015	9.93925e-015	9.63726e-015	1.31216e-014	1.6069e-014	3.14428e-014	3.66502e-014	5.23726e-014	5.01881e-014	2.34738e-014	2.73017e-014	1.17449e-015	-3.92061e-015	-1.45843e-014	1.53677e-014
5.74448e-015	-7.478e-015	2.10837e-014	2.21958e-014	3.2667e-014	1.99913e-014	1.63791e-014	1.13705e-014	-2.13968e-015	6.3246e-015	6.59239e-015	9.40196e-015	9.20121e-015	1.3013e-014	1.61817e-014	3.14735e-014	3.67642e-014	5.24876e-014	5.02665e-014	2.29392e-014	2.74296e-014	1.05422e-015	-4.02349e-015	-1.44656e-014	1.5363e-014
5.38382e-015	-7.70394e-015	2.13057e-014	2.22237e-014	3.27411e-014	2.00919e-014	1.67881e-014	1.15223e-014	-1.67072e-015	6.39924e-015	6.49401e-015	8.84792e-015	8.76729e-015	1.28946e-014	1.62705e-014	3.14888e-014	3.68578e-014	5.2595e-014	5.03141e-014	2.2393e-014	2.75321e-014	9.29805e-016	-4.11784e-015	-1.43382e-014	1.53392e-014
5.00683e-015	-7.89963e-015	2.15048e-014	2.22213e-014	3.27839e-014	2.01902e-014	1.71428e-014	1.16478e-014	-1.24209e-015	6.4585e-015	6.40203e-015	8.27915e-015	8.33612e-015	1.27667e-014	1.63338e-014	3.14869e-014	3.69311e-014	5.26941e-014	5.033e-014	2.18376e-014	2.76075e-014	8.00337e-016	-4.20499e-015	-1.42039e-014	1.52953e-014
4.61377e-015	-8.06385e-015	2.16787e-014	2.21874e-014	3.27931e-014	2.02827e-014	1.74346e-014	1.17428e-014	-8.61104e-016	6.499e-015	6.31297e-015	7.69736e-015	7.90869e-015	1.26298e-014	1.637e-014	3.14669e-014	3.69843e-014	5.27841e-014	5.0314e-014	2.12762e-014	2.76528e-014	6.64798e-016	-4.28639e-015	-1.40651e-014	1.523e-014
4.20591e-015	-8.19554e-015	2.18258e-014	2.2121e-014	3.27657e-014	2.0366e-014	1.76548e-014	1.18023e-014	-5.34978e-016	6.51689e-015	6.22318e-015	7.10404e-015	7.48594e-015	1.24837e-014	1.63779e-014	3.14282e-014	3.70175e-014	5.28633e-014	5.02657e-014	2.07124e-014	2.76659e-014	5.22071e-016	-4.36415e-015	-1.39247e-014	1.51415e-014
3.78417e-015	-8.29389e-015	2.19437e-014	2.20219e-014	3.26996e-014	2.04368e-014	1.77961e-014	1.18217e-014	-2.70582e-016	6.50857e-015	6.12808e-015	6.50026e-015	7.06764e-015	1.23289e-014	1.63565e-014	3.13699e-014	3.70299e-014	5.29308e-014	5.01848e-014	2.01495e-014	2.76449e-014	3.71022e-016	-4.43993e-015	-1.37856e-014	1.50285e-014
3.34972e-015	-8.35873e-015	2.20313e-014	2.189e-014	3.25929e-014	2.04918e-014	1.78523e-014	1.17963e-014	-7.48512e-017	6.47067e-015	6.02305e-015	5.88668e-015	6.65364e-015	1.21655e-014	1.63047e-014	3.12915e-014	3.70211e-014	5.29853e-014	5.00708e-014	1.95908e-014	2.75885e-014	2.11121e-016	-4.51494e-015	-1.36504e-014	1.489e-014
2.90301e-015	-8.39051e-015	2.2088e-014	2.17254e-014	3.24452e-014	2.05271e-014	1.78172e-014	1.17219e-014	4.56524e-017	6.40011e-015	5.90312e-015	5.26376e-015	6.24339e-015	1.19931e-014	1.62222e-014	3.11936e-014	3.69921e-014	5.30261e-014	4.99246e-014	1.90396e-014	2.74961e-014	4.09499e-017	-4.59124e-015	-1.3522e-014	1.47245e-014
2.44542e-015	-8.38893e-015	2.21128e-014	2.15281e-014	3.22555e-014	2.05396e-014	1.76854e-014	1.15941e-014	8.44061e-017	6.29362e-015	5.76309e-015	4.63231e-015	5.83601e-015	1.18118e-014	1.61092e-014	3.1076e-014	3.6944e-014	5.30525e-014	4.97463e-014	1.84993e-014	2.73658e-014	-1.4001e-016	-4.67068e-015	-1.34032e-014	1.45312e-014
1.97875e-015	-8.35493e-015	2.21052e-014	2.12993e-014	3.20239e-014	2.05262e-014	1.74529e-014	1.14091e-014	3.57659e-017	6.14819e-015	5.59791e-015	3.99237e-015	5.43085e-015	1.16217e-014	1.59665e-014	3.09394e-014	3.68766e-014	5.3063e-014	4.95365e-014	1.79732e-014	2.71966e-014	-3.32036e-016	-4.75561e-015	-1.32964e-014	1.43101e-014
1.50421e-015	-8.28959e-015	2.20659e-014	2.10394e-014	3.17509e-014	2.04843e-014	1.71164e-014	1.11621e-014	-1.04859e-016	5.96183e-015	5.40216e-015	3.34426e-015	5.02724e-015	1.14231e-014	1.57948e-014	3.07846e-014	3.6791e-014	5.30568e-014	4.92962e-014	1.74645e-014	2.69882e-014	-5.35149e-016	-4.84792e-015	-1.32032e-014	1.40604e-014
1.02309e-015	-8.1947e-015	2.19949e-014	2.07499e-014	3.14384e-014	2.04117e-014	1.66742e-014	1.08505e-014	-3.41194e-016	5.7321e-015	5.17064e-015	2.68884e-015	4.62404e-015	1.12167e-014	1.55952e-014	3.06122e-014	3.66891e-014	5.30333e-014	4.90266e-014	1.69761e-014	2.67403e-014	-7.50643e-016	-4.9488e-015	-1.31259e-014	1.37815e-014
5.36725e-016	-8.07227e-015	2.18941e-014	2.04331e-014	3.10877e-014	2.03063e-014	1.61253e-014	1.04726e-014	-6.7643e-016	5.45675e-015	4.89805e-015	2.02615e-015	4.22039e-015	1.10027e-014	1.53693e-014	3.04238e-014	3.65713e-014	5.29915e-014	4.87292e-014	1.6511e-014	2.64539e-014	-9.78878e-016	-5.05955e-015	-1.30664e-014	1.34741e-014
4.64766e-017	-7.92423e-015	2.17652e-014	2.00908e-014	3.07008e-014	2.01665e-014	1.54706e-014	1.00252e-014	-1.11326e-015	5.13465e-015	4.57996e-015	1.35633e-015	3.8154e-015	1.07811e-014	1.51188e-014	3.02208e-014	3.64387e-014	5.29312e-014	4.84052e-014	1.60717e-014	2.61294e-014	-1.21976e-015	-5.1814e-015	-1.30269e-014	1.31388e-014
-4.46097e-016	-7.75239e-015	2.16099e-014	1.97252e-014	3.02811e-014	1.9992e-014	1.47119e-014	9.50714e-015	-1.65323e-015	4.76502e-015	4.21262e-015	6.79868e-016	3.40862e-015	1.05534e-014	1.4846e-014	3.00048e-014	3.62927e-014	5.28522e-014	4.80567e-014	1.56609e-014	2.57673e-014	-1.47333e-015	-5.31598e-015	-1.30081e-014	1.2776e-014
-9.38665e-016	-7.55959e-015	2.14313e-014	1.93387e-014	2.98325e-014	1.97818e-014	1.38525e-014	8.91855e-015	-2.29641e-015	4.34715e-015	3.79202e-015	-3.35265e-018	2.99973e-015	1.03197e-014	1.45538e-014	2.97783e-014	3.61348e-014	5.27541e-014	4.76861e-014	1.52802e-014	2.53692e-014	-1.73896e-015	-5.4641e-015	-1.30111e-014	1.23866e-014
-1.42964e-015	-7.34822e-015	2.12326e-014	1.89346e-014	2.93583e-014	1.95356e-014	1.28967e-014	8.25928e-015	-3.04228e-015	3.88153e-015	3.31527e-015	-6.92888e-016	2.58876e-015	1.00812e-014	1.42452e-014	2.95434e-014	3.59667e-014	5.26367e-014	4.72956e-014	1.49318e-014	2.49371e-014	-2.01534e-015	-5.62644e-015	-1.30359e-014	1.19719e-014
-1.91773e-015	-7.12019e-015	2.10161e-014	1.85158e-014	2.88629e-014	1.92546e-014	1.18488e-014	7.53089e-015	-3.88991e-015	3.36907e-015	2.77994e-015	-1.38739e-015	2.17504e-015	9.83891e-015	1.39231e-014	2.93027e-014	3.57893e-014	5.25008e-014	4.68875e-014	1.46172e-014	2.44727e-014	-2.30147e-015	-5.80338e-015	-1.30832e-014	1.15341e-014
-2.40104e-015	-6.87831e-015	2.07851e-014	1.80853e-014	2.83514e-014	1.89396e-014	1.07159e-014	6.73566e-015	-4.83683e-015	2.81111e-015	2.18464e-015	-2.08663e-015	1.75827e-015	9.59409e-015	1.35909e-014	2.9059e-014	3.56037e-014	5.23469e-014	4.64644e-014	1.43376e-014	2.3978e-014	-2.59573e-015	-5.99549e-015	-1.31532e-014	1.10749e-014
-2.87794e-015	-6.62522e-015	2.05426e-014	1.76458e-014	2.7829e-014	1.85921e-014	9.5058e-015	5.8767e-015	-5.87926e-015	2.20967e-015	1.52835e-015	-2.78978e-015	1.33933e-015	9.34736e-015	1.32513e-014	2.88154e-014	3.54121e-014	5.21763e-014	4.60291e-014	1.40939e-014	2.34561e-014	-2.89725e-015	-6.20235e-015	-1.32453e-014	1.05965e-014
-3.34651e-015	-6.36247e-015	2.02929e-014	1.72005e-014	2.73006e-014	1.82146e-014	8.22695e-015	4.95693e-015	-7.01182e-015	1.5674e-015	8.1071e-016	-3.49522e-015	9.18623e-016	9.10007e-015	1.29077e-014	2.8574e-014	3.5216e-014	5.19898e-014	4.55847e-014	1.38868e-014	2.29101e-014	-3.20435e-015	-6.42377e-015	-1.33591e-014	1.0101e-014
-3.80461e-015	-6.09295e-015	2.00392e-014	1.67525e-014	2.67719e-014	1.781e-014	6.88914e-015	3.98056e-015	-8.22863e-015	8.87089e-016	3.28624e-017	-4.20198e-015	4.96744e-016	8.85367e-015	1.2564e-014	2.83381e-014	3.50173e-014	5.17886e-014	4.51346e-014	1.37167e-014	2.23428e-014	-3.51519e-015	-6.65876e-015	-1.34933e-014	9.59121e-015
-4.25053e-015	-5.81849e-015	1.97851e-014	1.6305e-014	2.62482e-014	1.73812e-014	5.50248e-015	2.95301e-015	-9.52287e-015	1.72556e-016	-8.03744e-016	-4.90843e-015	7.47648e-017	8.60941e-015	1.22238e-014	2.81111e-014	3.48175e-014	5.15738e-014	4.46811e-014	1.35831e-014	2.17578e-014	-3.82779e-015	-6.90682e-015	-1.36459e-014	9.07058e-015
-4.68314e-015	-5.54153e-015	1.95338e-014	1.58609e-014	2.57352e-014	1.6932e-014	4.07793e-015	1.87993e-015	-1.08867e-014	-5.72207e-016	-1.69601e-015	-5.61297e-015	-3.45846e-016	8.3688e-015	1.18897e-014	2.78964e-014	3.46182e-014	5.13469e-014	4.42276e-014	1.34859e-014	2.11582e-014	-4.14015e-015	-7.1668e-015	-1.38148e-014	8.54143e-015
-5.10023e-015	-5.26446e-015	1.92891e-014	1.54234e-014	2.52371e-014	1.64661e-014	2.62735e-015	7.67376e-016	-1.23111e-014	-1.34267e-015	-2.63999e-015	-6.31346e-015	-7.63806e-016	8.1337e-015	1.15654e-014	2.76966e-014	3.44213e-014	5.11095e-014	4.3777e-014	1.3424e-014	2.05476e-014	-4.44993e-015	-7.43698e-015	-1.39983e-014	8.00688e-015
-5.50034e-015	-4.98944e-015	1.90547e-014	1.49953e-014	2.47597e-014	1.59884e-014	1.16241e-015	-3.76296e-016	-1.37864e-014	-2.13346e-015	-3.63154e-015	-7.00734e-015	-1.1769e-015	7.90567e-015	1.12543e-014	2.75147e-014	3.42276e-014	5.0864e-014	4.33326e-014	1.3396e-014	1.99302e-014	-4.75498e-015	-7.7154e-015	-1.41938e-014	7.47024e-015
-5.88191e-015	-4.7185e-015	1.88334e-014	1.45791e-014	2.43088e-014	1.55035e-014	-3.03783e-016	-1.54339e-015	-1.53025e-014	-2.93974e-015	-4.66518e-015	-7.69211e-015	-1.58308e-015	7.68599e-015	1.09595e-014	2.73536e-014	3.40384e-014	5.06128e-014	4.2897e-014	1.34005e-014	1.93106e-014	-5.0523e-015	-8.00039e-015	-1.43991e-014	6.93536e-015
-6.24369e-015	-4.45256e-015	1.86277e-014	1.41778e-014	2.38897e-014	1.50162e-014	-1.75862e-015	-2.72548e-015	-1.68481e-014	-3.75522e-015	-5.73489e-015	-8.36536e-015	-1.97953e-015	7.47674e-015	1.06839e-014	2.72168e-014	3.38553e-014	5.03578e-014	4.24739e-014	1.34359e-014	1.86922e-014	-5.33979e-015	-8.29004e-015	-1.46112e-014	6.40551e-015
-6.5843e-015	-4.19303e-015	1.84404e-014	1.37943e-014	2.35065e-014	1.45317e-014	-3.18962e-015	-3.9134e-015	-1.84124e-014	-4.57398e-015	-6.83377e-015	-9.02356e-015	-2.36333e-015	7.27968e-015	1.04307e-014	2.71066e-014	3.36797e-014	5.01014e-014	4.20663e-014	1.35003e-014	1.80785e-014	-5.61515e-015	-8.58224e-015	-1.48268e-014	5.88374e-015
-6.90276e-015	-3.94098e-015	1.82735e-014	1.343e-014	2.31629e-014	1.40549e-014	-4.5851e-015	-5.09795e-015	-1.99833e-014	-5.38995e-015	-7.95388e-015	-9.66414e-015	-2.73187e-015	7.09623e-015	1.02025e-014	2.7025e-014	3.35128e-014	4.98463e-014	4.16769e-014	1.35906e-014	1.74743e-014	-5.87561e-015	-8.87473e-015	-1.50423e-014	5.3732e-015
-7.19844e-015	-3.6967e-015	1.81296e-014	1.30865e-014	2.28631e-014	1.35914e-014	-5.93319e-015	-6.27086e-015	-2.15477e-014	-6.19658e-015	-9.08763e-015	-1.0284e-014	-3.08196e-015	6.92793e-015	1.00015e-014	2.69746e-014	3.33557e-014	4.9595e-014	4.13089e-014	1.37049e-014	1.68831e-014	-6.11971e-015	-9.16472e-015	-1.52552e-014	4.87724e-015
-7.47024e-015	-3.46073e-015	1.80105e-014	1.27651e-014	2.26094e-014	1.31465e-014	-7.22145e-015	-7.42242e-015	-2.30933e-014	-6.98771e-015	-1.02263e-014	-1.08799e-014	-3.41022e-015	6.77645e-015	9.82912e-015	2.69564e-014	3.32093e-014	4.93497e-014	4.09649e-014	1.38402e-014	1.63088e-014	-6.34505e-015	-9.44992e-015	-1.54617e-014	4.39919e-015
-7.71747e-015	-3.23368e-015	1.79174e-014	1.24674e-014	2.24055e-014	1.27259e-014	-8.43834e-015	-8.54201e-015	-2.4607e-014	-7.75684e-015	-1.13604e-014	-1.14477e-014	-3.71347e-015	6.6434e-015	9.68685e-015	2.69716e-014	3.30748e-014	4.91135e-014	4.06477e-014	1.39934e-014	1.5755e-014	-6.54927e-015	-9.72766e-015	-1.56581e-014	3.94147e-015
-7.93852e-015	-3.01539e-015	1.78511e-014	1.21954e-014	2.22536e-014	1.23352e-014	-9.57279e-015	-9.62049e-015	-2.60766e-014	-8.49766e-015	-1.24808e-014	-1.1984e-014	-3.98792e-015	6.53064e-015	9.57666e-015	2.70212e-014	3.29531e-014	4.88887e-014	4.03598e-014	1.41616e-014	1.52255e-014	-6.73053e-015	-9.99617e-015	-1.58417e-014	3.50722e-015
-8.13265e-015	-2.80552e-015	1.78125e-014	1.19502e-014	2.21556e-014	1.19796e-014	-1.06149e-014	-1.0649e-014	-2.74887e-014	-9.20419e-015	-1.35778e-014	-1.24853e-014	-4.23021e-015	6.43924e-015	9.49956e-015	2.71059e-014	3.28443e-014	4.86784e-014	4.01035e-014	1.43416e-014	1.47242e-014	-6.8872e-015	-1.02525e-014	-1.60098e-014	3.09933e-015
-8.30023e-015	-2.60469e-015	1.78016e-014	1.17322e-014	2.21124e-014	1.16637e-014	-1.15554e-014	-1.16192e-014	-2.88314e-014	-9.87055e-015	-1.46421e-014	-1.29481e-014	-4.43719e-015	6.37128e-015	9.45588e-015	2.7225e-014	3.27492e-014	4.84853e-014	3.98808e-014	1.45306e-014	1.42539e-014	-7.01779e-015	-1.04943e-014	-1.61594e-014	2.71969e-015
-8.44058e-015	-2.41159e-015	1.78173e-014	1.15415e-014	2.21241e-014	1.13918e-014	-1.23862e-014	-1.25218e-014	-3.0093e-014	-1.04915e-014	-1.56639e-014	-1.33688e-014	-4.60629e-015	6.32775e-015	9.44655e-015	2.73789e-014	3.26685e-014	4.83117e-014	3.96935e-014	1.47251e-014	1.38177e-014	-7.12121e-015	-1.07194e-014	-1.6287e-014	2.37018e-015
-8.55307e-015	-2.22641e-015	1.78593e-014	1.13788e-014	2.21903e-014	1.11667e-014	-1.31e-014	-1.33489e-014	-3.12633e-014	-1.10617e-014	-1.66346e-014	-1.37447e-014	-4.73482e-015	6.30907e-015	9.47164e-015	2.75674e-014	3.26018e-014	4.81602e-014	3.95438e-014	1.49216e-014	1.34173e-014	-7.19593e-015	-1.09256e-014	-1.63908e-014	2.05284e-015
-8.63792e-015	-2.04877e-015	1.79272e-014	1.12438e-014	2.23103e-014	1.09926e-014	-1.36913e-014	-1.40936e-014	-3.23315e-014	-1.1576e-014	-1.75453e-014	-1.40724e-014	-4.8203e-015	6.31557e-015	9.53116e-015	2.77894e-014	3.25499e-014	4.80323e-014	3.9433e-014	1.51169e-014	1.30549e-014	-7.24115e-015	-1.11111e-014	-1.64682e-014	1.76887e-015
-8.69456e-015	-1.8787e-015	1.80193e-014	1.11357e-014	2.24826e-014	1.08725e-014	-1.41556e-014	-1.47503e-014	-3.3288e-014	-1.20306e-014	-1.83874e-014	-1.43493e-014	-4.86089e-015	6.34832e-015	9.62457e-015	2.80435e-014	3.25134e-014	4.79297e-014	3.93624e-014	1.53082e-014	1.27326e-014	-7.2571e-015	-1.12742e-014	-1.65165e-014	1.51993e-015
-8.72271e-015	-1.71528e-015	1.81341e-014	1.1054e-014	2.27054e-014	1.08078e-014	-1.44892e-014	-1.5313e-014	-3.41242e-014	-1.24224e-014	-1.91531e-014	-1.45729e-014	-4.85523e-015	6.40733e-015	9.7506e-015	2.83276e-014	3.24918e-014	4.78537e-014	3.93327e-014	1.54922e-014	1.24523e-014	-7.24394e-015	-1.14133e-014	-1.65347e-014	1.30611e-015
[truncated: 1,317 more rows]
