# Supplementary material for: Prominent gamma band activity during visual motion perception in early-stage Alzheimer’s disease
Source: PLoS One. 2022 Apr 18;17(4):e0266693. doi: 10.1371/journal.pone.0266693 (PMC9015152; doi:10.1371/journal.pone.0266693)
Supplement: S1 File — (ZIP) [file pone.0266693.s001.zip › PloseOneé╠âfü[â^âVü[âgùp/Old03 L hemisphere.txt]

-2.20784e-015	5.71549e-015	6.60664e-015	-8.3379e-015	4.08335e-015	1.36654e-015	5.00805e-015	5.83646e-015	1.17219e-014	1.26303e-014	-8.20973e-016	7.64095e-015	3.30917e-015	2.39674e-015	-3.07631e-016	3.21961e-015	8.23378e-016	1.72249e-014	1.08639e-014	3.41551e-015	7.33273e-015	9.05173e-015	6.148e-015	7.23082e-015	1.33673e-014
-1.95431e-015	5.46812e-015	6.01585e-015	-8.18033e-015	3.663e-015	1.09532e-015	5.16504e-015	5.3549e-015	1.12109e-014	1.2644e-014	-3.93802e-016	8.20568e-015	3.31532e-015	2.28891e-015	-2.2258e-016	2.90313e-015	1.19131e-015	1.71223e-014	1.11639e-014	3.63731e-015	7.65508e-015	9.06369e-015	6.68607e-015	7.45041e-015	1.31168e-014
-1.72389e-015	5.20913e-015	5.41697e-015	-8.01025e-015	3.23906e-015	8.37167e-016	5.3018e-015	4.8549e-015	1.06785e-014	1.26431e-014	1.37366e-017	8.76038e-015	3.30779e-015	2.19108e-015	-1.49904e-016	2.58468e-015	1.55164e-015	1.70232e-014	1.14584e-014	3.87475e-015	7.9818e-015	9.08959e-015	7.23994e-015	7.66827e-015	1.28525e-014
-1.51862e-015	4.93956e-015	4.8131e-015	-7.82807e-015	2.81457e-015	5.93894e-016	5.41659e-015	4.33832e-015	1.01268e-014	1.26271e-014	3.98336e-016	9.30111e-015	3.28526e-015	2.10427e-015	-9.10328e-017	2.26505e-015	1.90218e-015	1.69286e-014	1.17454e-014	4.12634e-015	8.31166e-015	9.12923e-015	7.80654e-015	7.88266e-015	1.25754e-014
-1.34004e-015	4.66035e-015	4.20774e-015	-7.63478e-015	2.39215e-015	3.66916e-016	5.50869e-015	3.80705e-015	9.55779e-015	1.25948e-014	7.56486e-016	9.82427e-015	3.2472e-015	2.02878e-015	-4.68152e-017	1.94533e-015	2.24113e-015	1.68391e-014	1.20225e-014	4.39056e-015	8.64296e-015	9.18217e-015	8.38261e-015	8.09203e-015	1.22873e-014
-1.1894e-015	4.37245e-015	3.60403e-015	-7.43117e-015	1.97426e-015	1.57492e-016	5.57697e-015	3.2629e-015	8.97356e-015	1.25462e-014	1.08505e-015	1.03266e-014	3.1931e-015	1.96533e-015	-1.84533e-017	1.6263e-015	2.56619e-015	1.67549e-014	1.22876e-014	4.66553e-015	8.97368e-015	9.248e-015	8.9648e-015	8.29497e-015	1.19895e-014
-1.06767e-015	4.07697e-015	3.00528e-015	-7.2185e-015	1.5637e-015	-3.37132e-017	5.62048e-015	2.70787e-015	8.37559e-015	1.24808e-014	1.38082e-015	1.08044e-014	3.12273e-015	1.91438e-015	-6.74693e-018	1.30843e-015	2.87535e-015	1.66765e-014	1.25393e-014	4.94954e-015	9.30228e-015	9.32599e-015	9.54967e-015	8.48956e-015	1.1684e-014
-9.7535e-016	3.77514e-015	2.41457e-015	-6.99808e-015	1.16306e-015	-2.05933e-016	5.63887e-015	2.14438e-015	7.76567e-015	1.23979e-014	1.64134e-015	1.12547e-014	3.03618e-015	1.87634e-015	-1.27814e-017	9.92188e-016	3.16675e-015	1.66041e-014	1.27756e-014	5.24069e-015	9.62701e-015	9.41556e-015	1.0133e-014	8.67444e-015	1.13723e-014
-9.12965e-016	3.46855e-015	1.83506e-015	-6.77202e-015	7.74956e-016	-3.58968e-016	5.63199e-015	1.57453e-015	7.1465e-015	1.22974e-014	1.86442e-015	1.16742e-014	2.93337e-015	1.8514e-015	-3.75568e-017	6.78079e-016	3.43854e-015	1.65378e-014	1.29949e-014	5.53676e-015	9.94596e-015	9.5155e-015	1.07104e-014	8.84806e-015	1.10561e-014
-8.8003e-016	3.15843e-015	1.27e-015	-6.54222e-015	4.01591e-016	-4.92662e-016	5.59977e-015	9.9972e-016	6.51994e-015	1.21791e-014	2.04789e-015	1.20603e-014	2.8143e-015	1.83953e-015	-8.17821e-017	3.66745e-016	3.68938e-015	1.64773e-014	1.31959e-014	5.83531e-015	1.02572e-014	9.62392e-015	1.12781e-014	9.00903e-015	1.07372e-014
-8.76119e-016	2.84598e-015	7.21888e-016	-6.31063e-015	4.51302e-017	-6.07832e-016	5.54238e-015	4.21241e-016	5.88851e-015	1.2043e-014	2.19025e-015	1.24101e-014	2.67916e-015	1.84043e-015	-1.4618e-016	5.86234e-017	3.9177e-015	1.64222e-014	1.33772e-014	6.13385e-015	1.05588e-014	9.73913e-015	1.18317e-014	9.15575e-015	1.04173e-014
-9.00587e-016	2.53231e-015	1.93911e-016	-6.07946e-015	-2.92233e-016	-7.05135e-016	5.46046e-015	-1.58962e-016	5.25432e-015	1.1889e-014	2.29036e-015	1.27215e-014	2.52819e-015	1.85377e-015	-2.31058e-016	-2.46073e-016	4.12228e-015	1.63719e-014	1.35379e-014	6.42995e-015	1.08491e-014	9.85939e-015	1.23672e-014	9.28661e-015	1.0098e-014
-9.52295e-016	2.21903e-015	-3.11537e-016	-5.85124e-015	-6.08712e-016	-7.85037e-016	5.35511e-015	-7.3905e-016	4.6195e-015	1.17176e-014	2.34774e-015	1.29933e-014	2.36225e-015	1.87879e-015	-3.36725e-016	-5.4713e-016	4.30217e-015	1.63252e-014	1.36772e-014	6.72111e-015	1.11264e-014	9.98278e-015	1.28804e-014	9.40084e-015	9.78112e-015
-1.02992e-015	1.90772e-015	-7.92075e-016	-5.62858e-015	-9.0227e-016	-8.4954e-016	5.22704e-015	-1.31703e-015	3.98622e-015	1.15298e-014	2.36184e-015	1.32236e-014	2.18191e-015	1.91443e-015	-4.63291e-016	-8.44434e-016	4.45657e-015	1.62813e-014	1.37943e-014	7.00406e-015	1.13889e-014	1.01069e-014	1.33669e-014	9.49746e-015	9.46811e-015
-1.13176e-015	1.59942e-015	-1.24546e-015	-5.41361e-015	-1.17116e-015	-9.00065e-016	5.07766e-015	-1.89182e-015	3.35667e-015	1.13254e-014	2.33289e-015	1.34112e-014	1.98777e-015	1.95997e-015	-6.10969e-016	-1.13787e-015	4.5846e-015	1.62392e-014	1.38892e-014	7.27612e-015	1.1635e-014	1.02292e-014	1.38223e-014	9.57537e-015	9.16089e-015
-1.25601e-015	1.29487e-015	-1.66979e-015	-5.20883e-015	-1.41427e-015	-9.38318e-016	4.90887e-015	-2.46211e-015	2.73274e-015	1.11052e-014	2.26142e-015	1.35549e-014	1.78049e-015	2.01409e-015	-7.79199e-016	-1.4276e-015	4.68574e-015	1.61975e-014	1.39611e-014	7.53463e-015	1.18629e-014	1.03471e-014	1.42434e-014	9.63368e-015	8.86032e-015
-1.40064e-015	9.95282e-016	-2.06343e-015	-5.01649e-015	-1.63034e-015	-9.66559e-016	4.72224e-015	-3.02693e-015	2.11665e-015	1.08697e-014	2.14814e-015	1.36547e-014	1.56104e-015	2.07528e-015	-9.67785e-016	-1.71344e-015	4.75979e-015	1.6155e-014	1.40098e-014	7.77688e-015	1.2071e-014	1.04577e-014	1.46261e-014	9.67183e-015	8.56795e-015
-1.5632e-015	7.02021e-016	-2.42542e-015	-4.83877e-015	-1.81883e-015	-9.86531e-016	4.52007e-015	-3.58531e-015	1.51036e-015	1.06197e-014	1.99431e-015	1.37102e-014	1.33088e-015	2.14243e-015	-1.17632e-015	-1.99523e-015	4.80685e-015	1.61103e-014	1.40349e-014	8.00048e-015	1.22583e-014	1.05584e-014	1.49663e-014	9.68949e-015	8.28438e-015
-1.74133e-015	4.16048e-016	-2.75452e-015	-4.6782e-015	-1.97925e-015	-1.00034e-015	4.30448e-015	-4.13602e-015	9.16352e-016	1.03561e-014	1.80167e-015	1.37209e-014	1.0913e-015	2.21396e-015	-1.40369e-015	-2.27293e-015	4.82643e-015	1.60619e-014	1.40365e-014	8.20279e-015	1.24234e-014	1.06462e-014	1.52607e-014	9.68601e-015	8.01053e-015
-1.93219e-015	1.38119e-016	-3.04994e-015	-4.53702e-015	-2.11138e-015	-1.01031e-015	4.07786e-015	-4.6784e-015	3.36671e-016	1.00795e-014	1.57222e-015	1.3687e-014	8.4354e-016	2.28805e-015	-1.64871e-015	-2.54649e-015	4.81915e-015	1.60085e-014	1.40151e-014	8.3815e-015	1.2565e-014	1.07188e-014	1.55063e-014	9.66162e-015	7.74694e-015
-2.13329e-015	-1.30848e-016	-3.31147e-015	-4.4172e-015	-2.2152e-015	-1.01852e-015	3.84286e-015	-5.21108e-015	-2.27003e-016	9.79101e-015	1.30863e-015	1.36092e-014	5.88955e-016	2.3631e-015	-1.91044e-015	-2.81568e-015	4.78522e-015	1.59484e-014	1.39709e-014	8.53388e-015	1.26821e-014	1.07733e-014	1.57e-014	9.61615e-015	7.49406e-015
-2.34141e-015	-3.90132e-016	-3.53895e-015	-4.32048e-015	-2.29092e-015	-1.02761e-015	3.60212e-015	-5.73332e-015	-7.72629e-016	9.4914e-015	1.01346e-015	1.34887e-014	3.28825e-016	2.43731e-015	-2.18749e-015	-3.08015e-015	4.72473e-015	1.58802e-014	1.39043e-014	8.6582e-015	1.27734e-014	1.08068e-014	1.58397e-014	9.54948e-015	7.25213e-015
-2.55318e-015	-6.39398e-016	-3.73259e-015	-4.24813e-015	-2.33911e-015	-1.03975e-015	3.35823e-015	-6.24391e-015	-1.29831e-015	9.18145e-015	6.89602e-016	1.33267e-014	6.44039e-017	2.50881e-015	-2.47825e-015	-3.3401e-015	4.6388e-015	1.5802e-014	1.38162e-014	8.75265e-015	1.2838e-014	1.08163e-014	1.59231e-014	9.46184e-015	7.02143e-015
-2.76598e-015	-8.78184e-016	-3.89353e-015	-4.20101e-015	-2.36057e-015	-1.05734e-015	3.11413e-015	-6.74185e-015	-1.80208e-015	8.86222e-015	3.40453e-016	1.31247e-014	-2.0282e-016	2.57573e-015	-2.78095e-015	-3.59533e-015	4.52818e-015	1.57122e-014	1.37074e-014	8.81556e-015	1.28754e-014	1.07993e-014	1.59486e-014	9.35349e-015	6.80185e-015
-2.97703e-015	-1.10627e-015	-4.0226e-015	-4.18038e-015	-2.35673e-015	-1.08282e-015	2.8728e-015	-7.22704e-015	-2.28215e-015	8.53483e-015	-3.06379e-017	1.28841e-014	-4.713e-016	2.63603e-015	-3.09348e-015	-3.84542e-015	4.39346e-015	1.56091e-014	1.35786e-014	8.84535e-015	1.28854e-014	1.0753e-014	1.59147e-014	9.22489e-015	6.59327e-015
-3.18399e-015	-1.32358e-015	-4.12095e-015	-4.18694e-015	-2.32905e-015	-1.11802e-015	2.63729e-015	-7.69887e-015	-2.73686e-015	8.20032e-015	-4.20008e-016	1.26071e-014	-7.39333e-016	2.68798e-015	-3.41383e-015	-4.08991e-015	4.23494e-015	1.54916e-014	1.34314e-014	8.84077e-015	1.28678e-014	1.06746e-014	1.58206e-014	9.07655e-015	6.39504e-015
-3.38392e-015	-1.53028e-015	-4.1902e-015	-4.22088e-015	-2.27889e-015	-1.16513e-015	2.40984e-015	-8.15641e-015	-3.16485e-015	7.85982e-015	-8.24378e-016	1.22955e-014	-1.00577e-015	2.73024e-015	-3.74014e-015	-4.32863e-015	4.05392e-015	1.53587e-014	1.32664e-014	8.80099e-015	1.28222e-014	1.05623e-014	1.56657e-014	8.90912e-015	6.20658e-015
-3.57427e-015	-1.72657e-015	-4.23201e-015	-4.28187e-015	-2.20831e-015	-1.2255e-015	2.19314e-015	-8.59877e-015	-3.56466e-015	7.5139e-015	-1.24006e-015	1.19514e-014	-1.26932e-015	2.76118e-015	-4.07003e-015	-4.56116e-015	3.85174e-015	1.52092e-014	1.30849e-014	8.72521e-015	1.27489e-014	1.04142e-014	1.54501e-014	8.7229e-015	6.02728e-015
-3.75267e-015	-1.91319e-015	-4.24867e-015	-4.36984e-015	-2.11945e-015	-1.30064e-015	1.9897e-015	-9.02573e-015	-3.93527e-015	7.16372e-015	-1.66343e-015	1.15767e-014	-1.52889e-015	2.77905e-015	-4.40101e-015	-4.78657e-015	3.62991e-015	1.50425e-014	1.28882e-014	8.61334e-015	1.2648e-014	1.02285e-014	1.51745e-014	8.51886e-015	5.85642e-015
-3.91713e-015	-2.09038e-015	-4.24249e-015	-4.48408e-015	-2.01467e-015	-1.39163e-015	1.8021e-015	-9.43649e-015	-4.27565e-015	6.81023e-015	-2.09082e-015	1.11737e-014	-1.7832e-015	2.78265e-015	-4.73105e-015	-5.00457e-015	3.38936e-015	1.48581e-014	1.26772e-014	8.46504e-015	1.252e-014	1.00031e-014	1.48396e-014	8.29767e-015	5.69303e-015
-4.06594e-015	-2.25869e-015	-4.21559e-015	-4.62292e-015	-1.89643e-015	-1.49926e-015	1.63244e-015	-9.83006e-015	-4.58449e-015	6.45482e-015	-2.51879e-015	1.0745e-014	-2.03126e-015	2.77067e-015	-5.05793e-015	-5.21486e-015	3.13139e-015	1.46557e-014	1.24532e-014	8.28123e-015	1.23659e-014	9.73723e-015	1.44468e-014	8.06015e-015	5.5361e-015
-4.19759e-015	-2.4193e-015	-4.17091e-015	-4.78469e-015	-1.76708e-015	-1.62415e-015	1.48256e-015	-1.02055e-014	-4.86076e-015	6.09842e-015	-2.94394e-015	1.0293e-014	-2.27216e-015	2.74194e-015	-5.37918e-015	-5.41675e-015	2.85729e-015	1.44353e-014	1.22169e-014	8.06222e-015	1.21859e-014	9.4305e-015	1.39979e-014	7.80728e-015	5.38464e-015
-4.31094e-015	-2.57265e-015	-4.11115e-015	-4.96773e-015	-1.62904e-015	-1.76641e-015	1.35435e-015	-1.05615e-014	-5.1038e-015	5.74163e-015	-3.36316e-015	9.81959e-015	-2.5052e-015	2.6956e-015	-5.69278e-015	-5.6092e-015	2.56843e-015	1.4197e-014	1.19695e-014	7.80873e-015	1.19807e-014	9.08251e-015	1.34957e-014	7.53989e-015	5.23751e-015
-4.40491e-015	-2.71977e-015	-4.03925e-015	-5.16961e-015	-1.48479e-015	-1.92576e-015	1.24907e-015	-1.08973e-014	-5.31271e-015	5.38539e-015	-3.77309e-015	9.32703e-015	-2.72974e-015	2.63088e-015	-5.99629e-015	-5.79158e-015	2.26638e-015	1.39414e-014	1.17122e-014	7.52224e-015	1.17514e-014	8.69279e-015	1.29429e-014	7.25878e-015	5.09381e-015
-4.47872e-015	-2.86184e-015	-3.95776e-015	-5.38791e-015	-1.33708e-015	-2.10198e-015	1.16782e-015	-1.12116e-014	-5.48682e-015	5.03072e-015	-4.17107e-015	8.81787e-015	-2.94518e-015	2.54705e-015	-6.28776e-015	-5.96356e-015	1.95284e-015	1.36691e-014	1.14463e-014	7.20446e-015	1.14994e-014	8.26121e-015	1.23426e-014	6.96475e-015	4.9523e-015
-4.53183e-015	-2.99998e-015	-3.86971e-015	-5.62015e-015	-1.18885e-015	-2.29493e-015	1.11159e-015	-1.15036e-014	-5.62581e-015	4.6786e-015	-4.55495e-015	8.29464e-015	-3.15131e-015	2.44365e-015	-6.56554e-015	-6.12447e-015	1.62908e-015	1.33814e-014	1.11727e-014	6.85713e-015	1.12256e-014	7.78859e-015	1.16985e-014	6.65871e-015	4.81179e-015
-4.56368e-015	-3.13527e-015	-3.77806e-015	-5.8627e-015	-1.04277e-015	-2.5031e-015	1.08133e-015	-1.17722e-014	-5.72937e-015	4.32999e-015	-4.92239e-015	7.75941e-015	-3.34756e-015	2.32084e-015	-6.82805e-015	-6.27329e-015	1.29665e-015	1.30795e-014	1.0892e-014	6.48249e-015	1.09317e-014	7.2763e-015	1.1015e-014	6.34116e-015	4.6713e-015
-4.57452e-015	-3.26846e-015	-3.68626e-015	-6.11238e-015	-9.01677e-016	-2.72484e-015	1.07757e-015	-1.20156e-014	-5.79765e-015	3.98578e-015	-5.27144e-015	7.21427e-015	-3.53377e-015	2.17871e-015	-7.07345e-015	-6.40916e-015	9.57386e-016	1.2765e-014	1.06055e-014	6.0832e-015	1.06195e-014	6.72602e-015	1.02963e-014	6.01332e-015	4.52964e-015
-4.56435e-015	-3.40084e-015	-3.5968e-015	-6.36567e-015	-7.68026e-016	-2.95842e-015	1.10051e-015	-1.22324e-014	-5.83059e-015	3.64669e-015	-5.60039e-015	6.66161e-015	-3.70996e-015	2.01744e-015	-7.29982e-015	-6.53153e-015	6.1308e-016	1.24399e-014	1.03143e-014	5.66164e-015	1.02905e-014	6.13942e-015	9.54699e-015	5.67585e-015	4.38567e-015
-4.53432e-015	-3.53346e-015	-3.51202e-015	-6.61861e-015	-6.44066e-016	-3.20202e-015	1.14988e-015	-1.24213e-014	-5.82829e-015	3.3135e-015	-5.90787e-015	6.10319e-015	-3.87614e-015	1.83758e-015	-7.5067e-015	-6.63954e-015	2.6496e-016	1.21066e-014	1.00192e-014	5.22025e-015	9.9466e-015	5.51866e-015	8.77205e-015	5.32985e-015	4.23845e-015
-4.48463e-015	-3.66757e-015	-3.43467e-015	-6.86787e-015	-5.31788e-016	-3.45337e-015	1.22537e-015	-1.25806e-014	-5.79144e-015	2.9871e-015	-6.19293e-015	5.54158e-015	-4.03221e-015	1.64029e-015	-7.69282e-015	-6.73223e-015	-8.54388e-017	1.17673e-014	9.72127e-015	4.76182e-015	9.58967e-015	4.86626e-015	7.97631e-015	4.97594e-015	4.08738e-015
-4.41596e-015	-3.80452e-015	-3.36682e-015	-7.10922e-015	-4.33041e-016	-3.71009e-015	1.32628e-015	-1.27083e-014	-5.72079e-015	2.66854e-015	-6.45512e-015	4.97887e-015	-4.17843e-015	1.42621e-015	-7.85739e-015	-6.8097e-015	-4.36517e-016	1.14243e-014	9.42095e-015	4.28935e-015	9.22153e-015	4.18515e-015	7.1647e-015	4.61486e-015	3.93196e-015
-4.32954e-015	-3.94486e-015	-3.31092e-015	-7.33905e-015	-3.49878e-016	-3.97004e-015	1.45175e-015	-1.2803e-014	-5.61687e-015	2.3584e-015	-6.69357e-015	4.41687e-015	-4.31537e-015	1.19633e-015	-8.00009e-015	-6.87158e-015	-7.86454e-016	1.10798e-014	9.11907e-015	3.80598e-015	8.84418e-015	3.47882e-015	6.34267e-015	4.2473e-015	3.77165e-015
-4.22646e-015	-4.08948e-015	-3.26854e-015	-7.55364e-015	-2.84137e-016	-4.23011e-015	1.60035e-015	-1.28639e-014	-5.48092e-015	2.0575e-015	-6.90875e-015	3.85764e-015	-4.44321e-015	9.52358e-016	-8.12072e-015	-6.91789e-015	-1.13367e-015	1.07373e-014	8.81687e-015	3.31481e-015	8.45933e-015	2.75022e-015	5.51523e-015	3.87389e-015	3.60643e-015
-4.10807e-015	-4.2397e-015	-3.24158e-015	-7.74924e-015	-2.37442e-016	-4.48775e-015	1.77077e-015	-1.28893e-014	-5.31431e-015	1.76678e-015	-7.10089e-015	3.30277e-015	-4.56277e-015	6.95779e-016	-8.21908e-015	-6.94845e-015	-1.47715e-015	1.03997e-014	8.51487e-015	2.81905e-015	8.0689e-015	2.0031e-015	4.68735e-015	3.49535e-015	3.43605e-015
-3.97611e-015	-4.39622e-015	-3.23163e-015	-7.92271e-015	-2.10982e-016	-4.74057e-015	1.96102e-015	-1.2878e-014	-5.11823e-015	1.48687e-015	-7.27e-015	2.75388e-015	-4.67444e-015	4.27876e-016	-8.29559e-015	-6.96313e-015	-1.81559e-015	1.00697e-014	8.21346e-015	2.32211e-015	7.67522e-015	1.24147e-015	3.86413e-015	3.11234e-015	3.26087e-015
-3.83194e-015	-4.5598e-015	-3.23972e-015	-8.07093e-015	-2.05751e-016	-4.98512e-015	2.16917e-015	-1.28286e-014	-4.89397e-015	1.21875e-015	-7.41704e-015	2.21294e-015	-4.77857e-015	1.50751e-016	-8.35094e-015	-6.96222e-015	-2.14748e-015	9.75039e-015	7.91345e-015	1.8274e-015	7.27988e-015	4.69714e-016	3.05055e-015	2.7256e-015	3.0808e-015
-3.67699e-015	-4.73081e-015	-3.26636e-015	-8.19126e-015	-2.22413e-016	-5.21917e-015	2.39329e-015	-1.27398e-014	-4.64335e-015	9.63157e-016	-7.54281e-015	1.68152e-015	-4.87579e-015	-1.33829e-016	-8.38615e-015	-6.946e-015	-2.47126e-015	9.44481e-015	7.6157e-015	1.33702e-015	6.88464e-015	-3.07661e-016	2.2516e-015	2.33564e-015	2.89609e-015
-3.51233e-015	-4.9097e-015	-3.31207e-015	-8.28134e-015	-2.61213e-016	-5.4398e-015	2.63095e-015	-1.26112e-014	-4.36847e-015	7.20653e-016	-7.64825e-015	1.16126e-015	-4.96682e-015	-4.23841e-016	-8.40225e-015	-6.91483e-015	-2.78581e-015	9.15565e-015	7.32062e-015	8.53766e-016	6.49149e-015	-1.08636e-015	1.47193e-015	1.94295e-015	2.70719e-015
-3.3398e-015	-5.09667e-015	-3.37709e-015	-8.33919e-015	-3.22276e-016	-5.64458e-015	2.88008e-015	-1.24421e-014	-4.07097e-015	4.92146e-016	-7.73482e-015	6.53757e-016	-5.05221e-015	-7.17316e-016	-8.40051e-015	-6.86918e-015	-3.0901e-015	8.88546e-015	7.02898e-015	3.80118e-016	6.10202e-015	-1.86216e-015	7.15653e-016	1.54855e-015	2.51433e-015
-3.16073e-015	-5.29176e-015	-3.46137e-015	-8.3629e-015	-4.05485e-016	-5.83096e-015	3.13805e-015	-1.22317e-014	-3.75341e-015	2.78552e-016	-7.80395e-015	1.60921e-016	-5.13277e-015	-1.01194e-015	-8.38226e-015	-6.81008e-015	-3.3828e-015	8.63692e-015	6.74139e-015	-8.12013e-017	5.71789e-015	-2.63079e-015	-1.27112e-017	1.15326e-015	2.31822e-015
-2.97659e-015	-5.49474e-015	-3.56468e-015	-8.35124e-015	-5.10732e-016	-5.99674e-015	3.40246e-015	-1.19798e-014	-3.41826e-015	8.03751e-017	-7.85718e-015	-3.15691e-016	-5.20895e-015	-1.30571e-015	-8.34923e-015	-6.73888e-015	-3.66265e-015	8.41224e-015	6.45825e-015	-5.2762e-016	5.34063e-015	-3.38754e-015	-7.0967e-016	7.58291e-016	2.11988e-015
-2.78866e-015	-5.70548e-015	-3.68628e-015	-8.30353e-015	-6.37338e-016	-6.13996e-015	3.67089e-015	-1.16863e-014	-3.06793e-015	-1.01478e-016	-7.89575e-015	-7.7466e-016	-5.28112e-015	-1.59659e-015	-8.30299e-015	-6.65666e-015	-3.92877e-015	8.21353e-015	6.18057e-015	-9.57058e-016	4.97171e-015	-4.12803e-015	-1.37156e-015	3.64195e-016	1.9201e-015
-2.59847e-015	-5.92385e-015	-3.8252e-015	-8.21945e-015	-7.83938e-016	-6.25886e-015	3.94055e-015	-1.13517e-014	-2.70548e-015	-2.66645e-016	-7.92156e-015	-1.21516e-015	-5.35035e-015	-1.8826e-015	-8.24557e-015	-6.56413e-015	-4.18073e-015	8.04261e-015	5.90866e-015	-1.36728e-015	4.61221e-015	-4.84774e-015	-1.99574e-015	-2.77708e-017	1.71973e-015
-2.40718e-015	-6.14967e-015	-3.98032e-015	-8.09905e-015	-9.49505e-016	-6.35214e-015	4.20867e-015	-1.09767e-014	-2.3337e-015	-4.1423e-016	-7.93573e-015	-1.63584e-015	-5.41726e-015	-2.16153e-015	-8.17878e-015	-6.46275e-015	-4.41776e-015	7.90059e-015	5.64316e-015	-1.75691e-015	4.26328e-015	-5.54239e-015	-2.58021e-015	-4.16787e-016	1.51934e-015
-2.21576e-015	-6.38194e-015	-4.14989e-015	-7.94255e-015	-1.13249e-015	-6.41891e-015	4.47282e-015	-1.05628e-014	-1.95511e-015	-5.43559e-016	-7.94048e-015	-2.03532e-015	-5.48172e-015	-2.43131e-015	-8.10447e-015	-6.35424e-015	-4.63939e-015	7.78817e-015	5.38499e-015	-2.12456e-015	3.92572e-015	-6.20794e-015	-3.12249e-015	-8.01809e-016	1.31954e-015
-2.02545e-015	-6.61963e-015	-4.33252e-015	-7.75131e-015	-1.33134e-015	-6.45816e-015	4.73036e-015	-1.01117e-014	-1.57278e-015	-6.54387e-016	-7.93704e-015	-2.41228e-015	-5.54422e-015	-2.69014e-015	-8.0251e-015	-6.2402e-015	-4.84504e-015	7.70633e-015	5.13513e-015	-2.46938e-015	3.60014e-015	-6.84089e-015	-3.62121e-015	-1.18164e-015	1.12147e-015
-1.8375e-015	-6.86161e-015	-4.5262e-015	-7.52691e-015	-1.54443e-015	-6.46962e-015	4.97886e-015	-9.62533e-015	-1.18978e-015	-7.46211e-016	-7.92679e-015	-2.76536e-015	-5.60493e-015	-2.93665e-015	-7.94289e-015	-6.12199e-015	-5.03418e-015	7.65503e-015	4.89394e-015	-2.79045e-015	3.28705e-015	-7.43793e-015	-4.07548e-015	-1.55548e-015	9.26362e-016
-1.65261e-015	-7.10726e-015	-4.72901e-015	-7.27104e-015	-1.76978e-015	-6.45343e-015	5.21593e-015	-9.10501e-015	-8.08917e-016	-8.18761e-016	-7.91099e-015	-3.0938e-015	-5.66377e-015	-3.16895e-015	-7.8596e-015	-6.00176e-015	-5.20643e-015	7.63391e-015	4.66203e-015	-3.08713e-015	2.98703e-015	-7.99602e-015	-4.48495e-015	-1.92189e-015	7.35202e-016
-1.47141e-015	-7.35511e-015	-4.93921e-015	-6.9863e-015	-2.00533e-015	-6.40963e-015	5.43941e-015	-8.55324e-015	-4.33069e-016	-8.71775e-016	-7.89076e-015	-3.39671e-015	-5.72105e-015	-3.38536e-015	-7.77698e-015	-5.88151e-015	-5.3622e-015	7.64227e-015	4.4404e-015	-3.35956e-015	2.70009e-015	-8.51198e-015	-4.8499e-015	-2.2798e-015	5.48568e-016
-1.2943e-015	-7.60378e-015	-5.15456e-015	-6.67535e-015	-2.24883e-015	-6.33794e-015	5.64685e-015	-7.97312e-015	-6.47314e-017	-9.04748e-016	-7.86679e-015	-3.67305e-015	-5.77673e-015	-3.58507e-015	-7.69683e-015	-5.76281e-015	-5.50127e-015	7.67893e-015	4.22957e-015	-3.60777e-015	2.426e-015	-8.98296e-015	-5.17064e-015	-2.62817e-015	3.66908e-016
-1.12202e-015	-7.85191e-015	-5.37258e-015	-6.34084e-015	-2.49785e-015	-6.23945e-015	5.83655e-015	-7.36749e-015	2.93299e-016	-9.17305e-016	-7.83989e-015	-3.92188e-015	-5.83039e-015	-3.76681e-015	-7.62073e-015	-5.64745e-015	-5.62325e-015	7.74228e-015	4.02965e-015	-3.83194e-015	2.16461e-015	-9.40729e-015	-5.44772e-015	-2.96592e-015	1.90698e-016
-9.55116e-016	-8.09798e-015	-5.59077e-015	-5.98606e-015	-2.74985e-015	-6.11551e-015	6.00671e-015	-6.73976e-015	6.38736e-016	-9.09615e-016	-7.81065e-015	-4.1429e-015	-5.88194e-015	-3.92988e-015	-7.55006e-015	-5.53735e-015	-5.72873e-015	7.83069e-015	3.84133e-015	-4.03288e-015	1.91555e-015	-9.78348e-015	-5.68274e-015	-3.29155e-015	2.06381e-017
-7.93976e-016	-8.34068e-015	-5.80744e-015	-5.61468e-015	-3.00257e-015	-5.9674e-015	6.15576e-015	-6.0935e-015	9.69e-016	-8.8131e-016	-7.77915e-015	-4.33569e-015	-5.93084e-015	-4.07375e-015	-7.48624e-015	-5.4341e-015	-5.81812e-015	7.9417e-015	3.66568e-015	-4.2112e-015	1.67852e-015	-1.01105e-014	-5.87735e-015	-3.60357e-015	-1.42871e-016
-6.38956e-016	-8.57839e-015	-6.02035e-015	-5.23032e-015	-3.2536e-015	-5.79663e-015	6.28236e-015	-5.43242e-015	1.28212e-015	-8.32652e-016	-7.74552e-015	-4.50003e-015	-5.97668e-015	-4.19773e-015	-7.43042e-015	-5.33947e-015	-5.89189e-015	8.07249e-015	3.50279e-015	-4.3679e-015	1.45301e-015	-1.03872e-014	-6.03371e-015	-3.9008e-015	-2.99711e-016
-4.89957e-016	-8.80987e-015	-6.22701e-015	-4.83671e-015	-3.50049e-015	-5.6046e-015	6.38558e-015	-4.76045e-015	1.57545e-015	-7.63855e-016	-7.71015e-015	-4.63524e-015	-6.0192e-015	-4.30151e-015	-7.38366e-015	-5.25488e-015	-5.95071e-015	8.21999e-015	3.35278e-015	-4.5044e-015	1.2378e-015	-1.06127e-014	-6.15438e-015	-4.18197e-015	-4.49556e-016
-3.46978e-016	-9.0338e-015	-6.42549e-015	-4.43796e-015	-3.74109e-015	-5.39315e-015	6.46493e-015	-4.08198e-015	1.84719e-015	-6.75149e-016	-7.67261e-015	-4.74145e-015	-6.05841e-015	-4.38517e-015	-7.34683e-015	-5.18146e-015	-5.99481e-015	8.38103e-015	3.21602e-015	-4.6226e-015	1.03211e-015	-1.07868e-014	-6.24189e-015	-4.4461e-015	-5.92242e-016
-2.1023e-016	-9.24872e-015	-6.61387e-015	-4.038e-015	-3.97289e-015	-5.16429e-015	6.51996e-015	-3.40149e-015	2.09555e-015	-5.67291e-016	-7.63277e-015	-4.81957e-015	-6.09333e-015	-4.44881e-015	-7.32013e-015	-5.12069e-015	-6.0253e-015	8.55226e-015	3.09335e-015	-4.72397e-015	8.35102e-016	-1.09103e-014	-6.29921e-015	-4.69225e-015	-7.27835e-016
-7.98542e-017	-9.45231e-015	-6.79049e-015	-3.6407e-015	-4.1932e-015	-4.92031e-015	6.55075e-015	-2.72312e-015	2.31862e-015	-4.40777e-016	-7.58979e-015	-4.87023e-015	-6.12358e-015	-4.49325e-015	-7.30341e-015	-5.07373e-015	-6.04351e-015	8.72941e-015	2.98492e-015	-4.81004e-015	6.45712e-016	-1.09839e-014	-6.33019e-015	-4.91983e-015	-8.57074e-016
4.42149e-017	-9.64327e-015	-6.95348e-015	-3.24978e-015	-4.40048e-015	-4.66393e-015	6.55731e-015	-2.05181e-015	2.51539e-015	-2.95757e-016	-7.54277e-015	-4.89473e-015	-6.14847e-015	-4.51918e-015	-7.29655e-015	-5.04125e-015	-6.05044e-015	8.90843e-015	2.8906e-015	-4.8825e-015	4.62817e-016	-1.10091e-014	-6.33786e-015	-5.1276e-015	-9.80002e-016
1.61429e-016	-9.82031e-015	-7.10108e-015	-2.8689e-015	-4.59231e-015	-4.39767e-015	6.53984e-015	-1.39214e-015	2.68455e-015	-1.33269e-016	-7.49106e-015	-4.89409e-015	-6.16746e-015	-4.52739e-015	-7.29927e-015	-5.02436e-015	-6.04706e-015	9.08543e-015	2.81044e-015	-4.94373e-015	2.854e-016	-1.09878e-014	-6.32614e-015	-5.31494e-015	-1.09692e-015
2.71678e-016	-9.98255e-015	-7.23221e-015	-2.50172e-015	-4.76689e-015	-4.12366e-015	6.49885e-015	-7.48486e-016	2.82556e-015	4.55108e-017	-7.43386e-015	-4.86967e-015	-6.18021e-015	-4.51904e-015	-7.31112e-015	-5.02362e-015	-6.03384e-015	9.25682e-015	2.74465e-015	-4.99563e-015	1.1287e-016	-1.09221e-014	-6.29888e-015	-5.48123e-015	-1.20856e-015
3.74935e-016	-1.01289e-014	-7.34589e-015	-2.15143e-015	-4.92273e-015	-3.84447e-015	6.43531e-015	-1.24947e-016	2.93793e-015	2.39945e-016	-7.37054e-015	-4.82282e-015	-6.18611e-015	-4.49512e-015	-7.33113e-015	-5.03924e-015	-6.01169e-015	9.41851e-015	2.6926e-015	-5.04001e-015	-5.61077e-017	-1.08139e-014	-6.25926e-015	-5.62609e-015	-1.31562e-015
4.70596e-016	-1.02581e-014	-7.44148e-015	-1.82079e-015	-5.05841e-015	-3.5626e-015	6.35017e-015	4.74042e-016	3.02164e-015	4.48934e-016	-7.30028e-015	-4.75511e-015	-6.18463e-015	-4.45731e-015	-7.35809e-015	-5.07111e-015	-5.98191e-015	9.56592e-015	2.65384e-015	-5.07957e-015	-2.23035e-016	-1.06663e-014	-6.2113e-015	-5.74947e-015	-1.41902e-015
5.58531e-016	-1.03698e-014	-7.51866e-015	-1.51238e-015	-5.17244e-015	-3.27995e-015	6.24487e-015	1.0443e-015	3.07632e-015	6.7108e-016	-7.22193e-015	-4.66919e-015	-6.17531e-015	-4.40748e-015	-7.39083e-015	-5.11958e-015	-5.94604e-015	9.69505e-015	2.6277e-015	-5.11584e-015	-3.88301e-016	-1.04823e-014	-6.1587e-015	-5.85189e-015	-1.51944e-015
6.38462e-016	-1.04638e-014	-7.57732e-015	-1.22894e-015	-5.26395e-015	-2.999e-015	6.12087e-015	1.58227e-015	3.10206e-015	9.05167e-016	-7.13463e-015	-4.56716e-015	-6.15809e-015	-4.34744e-015	-7.42785e-015	-5.18434e-015	-5.90499e-015	9.8024e-015	2.61349e-015	-5.15057e-015	-5.52977e-016	-1.0265e-014	-6.10461e-015	-5.93356e-015	-1.61775e-015
7.09922e-016	-1.05394e-014	-7.61757e-015	-9.72086e-016	-5.332e-015	-2.72161e-015	5.97968e-015	2.08465e-015	3.09935e-015	1.14955e-015	-7.03751e-015	-4.45115e-015	-6.133e-015	-4.27908e-015	-7.46767e-015	-5.26464e-015	-5.85934e-015	9.88494e-015	2.61045e-015	-5.18553e-015	-7.18179e-016	-1.00176e-014	-6.0525e-015	-5.9949e-015	-1.7147e-015
7.72406e-016	-1.05963e-014	-7.63951e-015	-7.43189e-016	-5.37602e-015	-2.44991e-015	5.82315e-015	2.54838e-015	3.06875e-015	1.40269e-015	-6.93025e-015	-4.32396e-015	-6.0999e-015	-4.20485e-015	-7.5083e-015	-5.35992e-015	-5.80971e-015	9.93926e-015	2.61761e-015	-5.2224e-015	-8.84665e-016	-9.74341e-015	-6.0056e-015	-6.03654e-015	-1.81164e-015
8.25469e-016	-1.06345e-014	-7.64365e-015	-5.43421e-016	-5.39518e-015	-2.18554e-015	5.65328e-015	2.97038e-015	3.01146e-015	1.66284e-015	-6.81236e-015	-4.18844e-015	-6.05858e-015	-4.12687e-015	-7.5479e-015	-5.46946e-015	-5.75699e-015	9.96248e-015	2.6342e-015	-5.26269e-015	-1.05299e-015	-9.44648e-015	-5.96646e-015	-6.05979e-015	-1.90913e-015
8.69022e-016	-1.0654e-014	-7.63064e-015	-3.73027e-016	-5.38964e-015	-1.93e-015	5.47244e-015	3.34897e-015	2.92914e-015	1.92844e-015	-6.68309e-015	-4.04779e-015	-6.00899e-015	-4.04738e-015	-7.58451e-015	-5.592e-015	-5.70144e-015	9.95244e-015	2.65898e-015	-5.30775e-015	-1.22376e-015	-9.13052e-015	-5.9375e-015	-6.06579e-015	-2.00829e-015
9.01926e-016	-1.06556e-014	-7.60149e-015	-2.31981e-016	-5.3596e-015	-1.68501e-015	5.28342e-015	3.68215e-015	2.82302e-015	2.19751e-015	-6.54236e-015	-3.90478e-015	-5.95155e-015	-3.96849e-015	-7.61623e-015	-5.72625e-015	-5.64354e-015	9.90719e-015	2.69061e-015	-5.3586e-015	-1.3971e-015	-8.7994e-015	-5.92108e-015	-6.05622e-015	-2.10998e-015
9.23469e-016	-1.06399e-014	-7.55755e-015	-1.19684e-016	-5.30527e-015	-1.45135e-015	5.08866e-015	3.96826e-015	2.69512e-015	2.46799e-015	-6.39032e-015	-3.76269e-015	-5.88689e-015	-3.8928e-015	-7.64091e-015	-5.87094e-015	-5.5832e-015	9.82554e-015	2.72797e-015	-5.41574e-015	-1.57332e-015	-8.45637e-015	-5.91879e-015	-6.0325e-015	-2.21486e-015
9.33e-016	-1.06075e-014	-7.5002e-015	-3.52901e-017	-5.2271e-015	-1.22952e-015	4.89066e-015	4.20645e-015	2.54705e-015	2.73813e-015	-6.2269e-015	-3.62425e-015	-5.81488e-015	-3.82264e-015	-7.65654e-015	-6.02419e-015	-5.52083e-015	9.70646e-015	2.76987e-015	-5.47955e-015	-1.7527e-015	-8.10516e-015	-5.93252e-015	-5.9965e-015	-2.32389e-015
9.29731e-016	-1.05595e-014	-7.43116e-015	2.24298e-017	-5.12636e-015	-1.02018e-015	4.69211e-015	4.39625e-015	2.38094e-015	3.00617e-015	-6.05264e-015	-3.49316e-015	-5.73636e-015	-3.76052e-015	-7.66117e-015	-6.18428e-015	-5.45683e-015	9.54925e-015	2.81433e-015	-5.55066e-015	-1.93524e-015	-7.75011e-015	-5.96383e-015	-5.95018e-015	-2.43749e-015
9.13103e-016	-1.04972e-014	-7.35223e-015	5.52026e-017	-5.00364e-015	-8.23828e-016	4.49584e-015	4.53767e-015	2.19911e-015	3.26996e-015	-5.86812e-015	-3.37207e-015	-5.65231e-015	-3.70837e-015	-7.65308e-015	-6.34951e-015	-5.39067e-015	9.35437e-015	2.86036e-015	-5.62861e-015	-2.12031e-015	-7.39451e-015	-6.01386e-015	-5.89624e-015	-2.55604e-015
8.82379e-016	-1.04222e-014	-7.26498e-015	6.47487e-017	-4.86015e-015	-6.40746e-016	4.30489e-015	4.63114e-015	2.0038e-015	3.52717e-015	-5.67441e-015	-3.26369e-015	-5.56373e-015	-3.66867e-015	-7.63055e-015	-6.51756e-015	-5.32218e-015	9.12266e-015	2.90646e-015	-5.71355e-015	-2.30723e-015	-7.04167e-015	-6.08309e-015	-5.83682e-015	-2.67976e-015
8.36958e-016	-1.03361e-014	-7.17156e-015	5.31815e-017	-4.6974e-015	-4.70895e-016	4.12198e-015	4.67746e-015	1.79725e-015	3.77583e-015	-5.4726e-015	-3.17079e-015	-5.47177e-015	-3.64363e-015	-7.59242e-015	-6.6868e-015	-5.25076e-015	8.85525e-015	2.95104e-015	-5.80493e-015	-2.49569e-015	-6.69507e-015	-6.17146e-015	-5.77438e-015	-2.80891e-015
7.75872e-016	-1.02404e-014	-7.07439e-015	2.31966e-017	-4.51666e-015	-3.14205e-016	3.94989e-015	4.67778e-015	1.58173e-015	4.01401e-015	-5.26402e-015	-3.09621e-015	-5.37685e-015	-3.63529e-015	-7.53711e-015	-6.85506e-015	-5.17613e-015	8.55378e-015	2.99257e-015	-5.90225e-015	-2.68507e-015	-6.35762e-015	-6.27882e-015	-5.71121e-015	-2.94323e-015
6.98917e-016	-1.01373e-014	-6.97571e-015	-2.23822e-017	-4.31957e-015	-1.70674e-016	3.79088e-015	4.6336e-015	1.35928e-015	4.23959e-015	-5.05024e-015	-3.04221e-015	-5.28043e-015	-3.64545e-015	-7.46343e-015	-7.02045e-015	-5.09746e-015	8.22084e-015	3.02968e-015	-6.00469e-015	-2.874e-015	-6.03209e-015	-6.40462e-015	-5.65031e-015	-3.08265e-015
6.05432e-016	-1.00287e-014	-6.87751e-015	-8.07684e-017	-4.108e-015	-4.00738e-017	3.64739e-015	4.54702e-015	1.13249e-015	4.45047e-015	-4.83336e-015	-3.01117e-015	-5.18425e-015	-3.67546e-015	-7.37049e-015	-7.18111e-015	-5.01392e-015	7.85941e-015	3.06065e-015	-6.11078e-015	-3.06183e-015	-5.72106e-015	-6.54817e-015	-5.59459e-015	-3.22663e-015
4.95256e-016	-9.91731e-015	-6.78171e-015	-1.49375e-016	-3.88419e-015	7.74359e-017	3.52146e-015	4.42077e-015	9.03765e-016	4.6444e-015	-4.61551e-015	-3.00477e-015	-5.08972e-015	-3.72714e-015	-7.2576e-015	-7.33499e-015	-4.92435e-015	7.47279e-015	3.08403e-015	-6.21936e-015	-3.24801e-015	-5.42672e-015	-6.70774e-015	-5.54663e-015	-3.37466e-015
3.68243e-016	-9.80525e-015	-6.69061e-015	-2.25197e-016	-3.65037e-015	1.82417e-016	3.41563e-015	4.25737e-015	6.75099e-016	4.81943e-015	-4.39872e-015	-3.02464e-015	-4.99789e-015	-3.80169e-015	-7.12459e-015	-7.48039e-015	-4.82749e-015	7.06466e-015	3.09854e-015	-6.32889e-015	-3.43105e-015	-5.15091e-015	-6.88186e-015	-5.50933e-015	-3.52615e-015
2.23791e-016	-9.69458e-015	-6.60613e-015	-3.05486e-016	-3.40901e-015	2.75778e-016	3.33134e-015	4.05991e-015	4.48068e-016	4.97344e-015	-4.18565e-015	-3.07216e-015	-4.91013e-015	-3.90018e-015	-6.97206e-015	-7.6157e-015	-4.72296e-015	6.63884e-015	3.10347e-015	-6.43804e-015	-3.61001e-015	-4.89555e-015	-7.06862e-015	-5.48511e-015	-3.68046e-015
6.21012e-017	-9.58754e-015	-6.53002e-015	-3.87399e-016	-3.16219e-015	3.58112e-016	3.27019e-015	3.83144e-015	2.24799e-016	5.10488e-015	-3.97888e-015	-3.14848e-015	-4.82782e-015	-4.02355e-015	-6.80024e-015	-7.739e-015	-4.60966e-015	6.19988e-015	3.09781e-015	-6.54484e-015	-3.78371e-015	-4.66218e-015	-7.26647e-015	-5.47628e-015	-3.83633e-015
-1.16493e-016	-9.48634e-015	-6.46439e-015	-4.6808e-016	-2.91258e-015	4.29993e-016	3.23361e-015	3.57491e-015	7.39877e-018	5.21167e-015	-3.78098e-015	-3.25399e-015	-4.75282e-015	-4.17241e-015	-6.60983e-015	-7.84907e-015	-4.48627e-015	5.75277e-015	3.08028e-015	-6.64726e-015	-3.95124e-015	-4.45216e-015	-7.47345e-015	-5.48516e-015	-3.99251e-015
-3.115e-016	-9.39337e-015	-6.41089e-015	-5.45312e-016	-2.66248e-015	4.92011e-016	3.22241e-015	3.29404e-015	-2.02649e-016	5.29249e-015	-3.59445e-015	-3.38874e-015	-4.68658e-015	-4.34665e-015	-6.40166e-015	-7.94458e-015	-4.35162e-015	5.30219e-015	3.0503e-015	-6.74303e-015	-4.11136e-015	-4.26637e-015	-7.68722e-015	-5.51389e-015	-4.14784e-015
-5.22437e-016	-9.31054e-015	-6.37094e-015	-6.16903e-016	-2.41453e-015	5.44546e-016	3.23787e-015	2.99243e-015	-4.03599e-016	5.34553e-015	-3.42182e-015	-3.55223e-015	-4.63044e-015	-4.54651e-015	-6.17726e-015	-8.02401e-015	-4.20417e-015	4.85339e-015	3.00741e-015	-6.82953e-015	-4.26306e-015	-4.10501e-015	-7.90513e-015	-5.56392e-015	-4.3012e-015
-7.48837e-016	-9.24037e-015	-6.34588e-015	-6.81055e-016	-2.17091e-015	5.88523e-016	3.28042e-015	2.67386e-015	-5.94342e-016	5.36949e-015	-3.26585e-015	-3.7441e-015	-4.58561e-015	-4.7721e-015	-5.93803e-015	-8.08635e-015	-4.04309e-015	4.41126e-015	2.95164e-015	-6.90459e-015	-4.40518e-015	-3.96821e-015	-8.12476e-015	-5.63678e-015	-4.45115e-015
-9.89506e-016	-9.18437e-015	-6.33694e-015	-7.35707e-016	-1.93416e-015	6.24193e-016	3.34997e-015	2.34165e-015	-7.73931e-016	5.36333e-015	-3.12913e-015	-3.96398e-015	-4.55341e-015	-5.02248e-015	-5.68582e-015	-8.13072e-015	-3.8674e-015	3.98107e-015	2.88257e-015	-6.96573e-015	-4.53678e-015	-3.85581e-015	-8.34357e-015	-5.7338e-015	-4.59615e-015
-1.24331e-015	-9.14451e-015	-6.345e-015	-7.7942e-016	-1.70666e-015	6.51779e-016	3.44624e-015	1.99919e-015	-9.41457e-016	5.32586e-015	-3.01432e-015	-4.21052e-015	-4.5351e-015	-5.29727e-015	-5.42271e-015	-8.15656e-015	-3.67647e-015	3.56814e-015	2.80043e-015	-7.0108e-015	-4.65624e-015	-3.76727e-015	-8.55892e-015	-5.85569e-015	-4.73522e-015
-1.50912e-015	-9.12259e-015	-6.37062e-015	-8.11326e-016	-1.49054e-015	6.71649e-016	3.56882e-015	1.64959e-015	-1.09628e-015	5.25627e-015	-2.92412e-015	-4.4817e-015	-4.53167e-015	-5.59523e-015	-5.15112e-015	-8.16352e-015	-3.46947e-015	3.17722e-015	2.70537e-015	-7.0373e-015	-4.76264e-015	-3.70182e-015	-8.76794e-015	-6.00278e-015	-4.8671e-015
-1.78545e-015	-9.12032e-015	-6.41418e-015	-8.30766e-016	-1.28801e-015	6.8376e-016	3.71677e-015	1.29631e-015	-1.23802e-015	5.15362e-015	-2.86066e-015	-4.77543e-015	-4.5443e-015	-5.91492e-015	-4.87343e-015	-8.15116e-015	-3.24559e-015	2.81313e-015	2.59807e-015	-7.04315e-015	-4.85544e-015	-3.65842e-015	-8.96769e-015	-6.17553e-015	-4.99012e-015
-2.07091e-015	-9.13884e-015	-6.47617e-015	-8.37691e-016	-1.1013e-015	6.88233e-016	3.88927e-015	9.42076e-016	-1.36641e-015	5.01697e-015	-2.82532e-015	-5.08914e-015	-4.57355e-015	-6.25523e-015	-4.59223e-015	-8.11919e-015	-3.00444e-015	2.48046e-015	2.47923e-015	-7.0259e-015	-4.93415e-015	-3.63637e-015	-9.15591e-015	-6.37367e-015	-5.10317e-015
-2.36341e-015	-9.17889e-015	-6.55641e-015	-8.32247e-016	-9.32579e-016	6.85249e-016	4.08507e-015	5.89926e-016	-1.48127e-015	4.84654e-015	-2.82062e-015	-5.42007e-015	-4.61973e-015	-6.61393e-015	-4.3108e-015	-8.06798e-015	-2.74521e-015	2.18337e-015	2.3498e-015	-6.98343e-015	-4.99818e-015	-3.63467e-015	-9.33043e-015	-6.59672e-015	-5.20473e-015
-2.66171e-015	-9.24132e-015	-6.65457e-015	-8.15026e-016	-7.83531e-016	6.74711e-016	4.30207e-015	2.42278e-016	-1.58304e-015	4.64213e-015	-2.8483e-015	-5.76601e-015	-4.68365e-015	-6.98899e-015	-4.03193e-015	-7.99803e-015	-2.46809e-015	1.9255e-015	2.21097e-015	-6.9143e-015	-5.04783e-015	-3.65116e-015	-9.48921e-015	-6.84367e-015	-5.293e-015
-2.96389e-015	-9.32699e-015	-6.77023e-015	-7.8728e-016	-6.55952e-016	6.56437e-016	4.53793e-015	-9.91182e-017	-1.67232e-015	4.40331e-015	-2.90995e-015	-6.12394e-015	-4.76586e-015	-7.3786e-015	-3.75828e-015	-7.90965e-015	-2.17335e-015	1.71048e-015	2.06395e-015	-6.81669e-015	-5.08338e-015	-3.68439e-015	-9.62968e-015	-7.11342e-015	-5.36692e-015
-3.26748e-015	-9.43576e-015	-6.90293e-015	-7.50604e-016	-5.5155e-016	6.29989e-016	4.7902e-015	-4.32717e-016	-1.75028e-015	4.1299e-015	-3.00656e-015	-6.49066e-015	-4.86679e-015	-7.78039e-015	-3.49302e-015	-7.80353e-015	-1.86146e-015	1.54059e-015	1.91014e-015	-6.68925e-015	-5.10471e-015	-3.73282e-015	-9.75012e-015	-7.40432e-015	-5.42567e-015
-3.57065e-015	-9.56737e-015	-7.05139e-015	-7.068e-016	-4.71725e-016	5.94325e-016	5.05589e-015	-7.5757e-016	-1.81816e-015	3.82266e-015	-3.13883e-015	-6.86312e-015	-4.98606e-015	-8.19206e-015	-3.23929e-015	-7.6805e-015	-1.53284e-015	1.41805e-015	1.75092e-015	-6.53055e-015	-5.11196e-015	-3.79438e-015	-9.84917e-015	-7.71417e-015	-5.4679e-015
-3.87157e-015	-9.72144e-015	-7.21447e-015	-6.57876e-016	-4.17798e-016	5.4837e-016	5.33223e-015	-1.07198e-015	-1.87728e-015	3.48195e-015	-3.30728e-015	-7.23818e-015	-5.12386e-015	-8.61113e-015	-3e-015	-7.54165e-015	-1.18882e-015	1.34466e-015	1.58849e-015	-6.33967e-015	-5.10592e-015	-3.86654e-015	-9.9254e-015	-8.04083e-015	-5.49257e-015
-4.16854e-015	-9.89679e-015	-7.39052e-015	-6.06242e-016	-3.90704e-016	4.91877e-016	5.61605e-015	-1.37557e-015	-1.92932e-015	3.10885e-015	-3.51202e-015	-7.61302e-015	-5.28018e-015	-9.03526e-015	-2.77773e-015	-7.38798e-015	-8.31255e-016	1.32113e-015	1.42423e-015	-6.11623e-015	-5.08708e-015	-3.94737e-015	-9.97818e-015	-8.38153e-015	-5.49911e-015
-4.45937e-015	-1.00928e-014	-7.57805e-015	-5.54741e-016	-3.91136e-016	4.24342e-016	5.90352e-015	-1.6686e-015	-1.97611e-015	2.70407e-015	-3.75318e-015	-7.98433e-015	-5.45495e-015	-9.46162e-015	-2.57547e-015	-7.22065e-015	-4.61745e-016	1.3479e-015	1.26013e-015	-5.85955e-015	-5.05624e-015	-4.03503e-015	-1.00069e-014	-8.73387e-015	-5.48723e-015
-4.74206e-015	-1.03082e-014	-7.77574e-015	-5.06401e-016	-4.20366e-016	3.44675e-016	6.191e-015	-1.95176e-015	-2.01927e-015	2.26885e-015	-4.03033e-015	-8.34896e-015	-5.64777e-015	-9.88737e-015	-2.39552e-015	-7.04133e-015	-8.15275e-017	1.42504e-015	1.09785e-015	-5.57016e-015	-5.01449e-015	-4.12716e-015	-1.00104e-014	-9.09478e-015	-5.45644e-015
-5.01488e-015	-1.05416e-014	-7.98181e-015	-4.64408e-016	-4.78728e-016	2.51231e-016	6.47505e-015	-2.22548e-015	-2.0608e-015	1.80459e-015	-4.34264e-015	-8.70355e-015	-5.8577e-015	-1.03098e-014	-2.24073e-015	-6.85108e-015	3.06763e-016	1.55161e-015	9.39384e-016	-5.24783e-015	-4.96325e-015	-4.22145e-015	-9.98813e-015	-9.46074e-015	-5.40672e-015
-5.27548e-015	-1.07906e-014	-8.19432e-015	-4.31546e-016	-5.66845e-016	1.43688e-016	6.75226e-015	-2.49024e-015	-2.10265e-015	1.31298e-015	-4.68897e-015	-9.04578e-015	-6.08398e-015	-1.07263e-014	-2.11332e-015	-6.65148e-015	7.00683e-016	1.72588e-015	7.8692e-016	-4.89318e-015	-4.90445e-015	-4.31556e-015	-9.94019e-015	-9.82805e-015	-5.33767e-015
-5.52248e-015	-1.1053e-014	-8.41089e-015	-4.10995e-016	-6.8438e-016	2.15829e-017	7.01879e-015	-2.7474e-015	-2.14722e-015	7.95598e-016	-5.0678e-015	-9.37327e-015	-6.32603e-015	-1.11342e-014	-2.0147e-015	-6.44433e-015	1.09757e-015	1.94591e-015	6.42609e-016	-4.50663e-015	-4.8393e-015	-4.40707e-015	-9.86665e-015	-1.01935e-014	-5.24975e-015
-5.75461e-015	-1.13269e-014	-8.62951e-015	-4.05692e-016	-8.31321e-016	-1.15987e-016	7.27083e-015	-2.99912e-015	-2.19735e-015	2.54729e-016	-5.47722e-015	-9.68403e-015	-6.58296e-015	-1.15311e-014	-1.94673e-015	-6.23118e-015	1.49496e-015	2.2087e-015	5.08236e-016	-4.08944e-015	-4.76912e-015	-4.49397e-015	-9.76816e-015	-1.05533e-014	-5.14336e-015
-5.97037e-015	-1.16093e-014	-8.84796e-015	-4.186e-016	-1.00716e-015	-2.6958e-016	7.50482e-015	-3.247e-015	-2.25483e-015	-3.07439e-016	-5.91538e-015	-9.97581e-015	-6.85406e-015	-1.19145e-014	-1.91052e-015	-6.01356e-015	1.89012e-015	2.51098e-015	3.86011e-016	-3.64285e-015	-4.69539e-015	-4.57413e-015	-9.64529e-015	-1.0904e-014	-5.01875e-015
-6.16859e-015	-1.18974e-014	-9.06444e-015	-4.52781e-016	-1.2117e-015	-4.407e-016	7.71708e-015	-3.49311e-015	-2.32137e-015	-8.88727e-016	-6.38005e-015	-1.02467e-014	-7.13819e-015	-1.22822e-014	-1.90693e-015	-5.79303e-015	2.28017e-015	2.849e-015	2.777e-016	-3.16844e-015	-4.61977e-015	-4.64544e-015	-9.49892e-015	-1.12419e-014	-4.87637e-015
-6.34893e-015	-1.21882e-014	-9.27664e-015	-5.11063e-016	-1.44415e-015	-6.29811e-016	7.90443e-015	-3.73991e-015	-2.39965e-015	-1.48709e-015	-6.86869e-015	-1.04956e-014	-7.43408e-015	-1.26319e-014	-1.93681e-015	-5.57131e-015	2.66207e-015	3.2186e-015	1.84856e-016	-2.6683e-015	-4.54391e-015	-4.7058e-015	-9.33e-015	-1.15636e-014	-4.71697e-015
-6.51083e-015	-1.24786e-014	-9.48231e-015	-5.9587e-016	-1.70298e-015	-8.37045e-016	8.06421e-015	-3.98973e-015	-2.49185e-015	-2.09958e-015	-7.37878e-015	-1.07212e-014	-7.7409e-015	-1.29618e-014	-2.00026e-015	-5.35001e-015	3.03276e-015	3.61522e-015	1.08508e-016	-2.14443e-015	-4.46972e-015	-4.7534e-015	-9.13942e-015	-1.18656e-014	-4.54123e-015
-6.65306e-015	-1.27653e-014	-9.67942e-015	-7.0968e-016	-1.98702e-015	-1.06299e-015	8.19327e-015	-4.24517e-015	-2.60003e-015	-2.72332e-015	-7.9073e-015	-1.09231e-014	-8.0581e-015	-1.32705e-014	-2.09733e-015	-5.13046e-015	3.38927e-015	4.03393e-015	4.99411e-017	-1.59892e-015	-4.39888e-015	-4.7863e-015	-8.92835e-015	-1.21447e-014	-4.35011e-015
-6.77524e-015	-1.30451e-014	-9.8664e-015	-8.54206e-016	-2.29519e-015	-1.30703e-015	8.28892e-015	-4.50859e-015	-2.72621e-015	-3.35613e-015	-8.45108e-015	-1.11007e-014	-8.38464e-015	-1.3557e-014	-2.22756e-015	-4.91447e-015	3.72844e-015	4.46947e-015	1.0442e-017	-1.03465e-015	-4.33285e-015	-4.80353e-015	-8.69852e-015	-1.23978e-014	-4.14444e-015
-6.87774e-015	-1.33147e-014	-1.00409e-014	-1.03108e-015	-2.6257e-015	-1.56919e-015	8.34863e-015	-4.78255e-015	-2.8722e-015	-3.9951e-015	-9.00715e-015	-1.12541e-014	-8.7194e-015	-1.38196e-014	-2.38999e-015	-4.70341e-015	4.04728e-015	4.91654e-015	-9.35509e-018	-4.54287e-016	-4.27298e-015	-4.80341e-015	-8.45142e-015	-1.26222e-014	-3.92511e-015
-6.961e-015	-1.35707e-014	-1.02014e-014	-1.24127e-015	-2.97661e-015	-1.84969e-015	8.37069e-015	-5.06918e-015	-3.04012e-015	-4.63709e-015	-9.57239e-015	-1.13837e-014	-9.06159e-015	-1.40574e-014	-2.584e-015	-4.49866e-015	4.34316e-015	5.36911e-015	-8.30216e-018	1.39217e-016	-4.22046e-015	-4.78484e-015	-8.18909e-015	-1.28157e-014	-3.69333e-015
-7.0252e-015	-1.38093e-014	-1.03463e-014	-1.48555e-015	-3.34637e-015	-2.148e-015	8.35343e-015	-5.37143e-015	-3.23136e-015	-5.27906e-015	-1.01437e-014	-1.149e-014	-9.41064e-015	-1.42701e-014	-2.80796e-015	-4.30167e-015	4.61324e-015	5.82143e-015	1.41951e-017	7.42844e-016	-4.17646e-015	-4.7463e-015	-7.91325e-015	-1.29767e-014	-3.45049e-015
-7.07128e-015	-1.40274e-014	-1.04741e-014	-1.76392e-015	-3.73251e-015	-2.46369e-015	8.29558e-015	-5.69173e-015	-3.44717e-015	-5.91828e-015	-1.07178e-014	-1.15742e-014	-9.76578e-015	-1.44571e-014	-3.06039e-015	-4.11365e-015	4.85489e-015	6.26794e-015	5.86322e-017	1.35366e-015	-4.14227e-015	-4.68685e-015	-7.62536e-015	-1.31032e-014	-3.19748e-015
-7.10011e-015	-1.42222e-014	-1.05833e-014	-2.07628e-015	-4.13325e-015	-2.79574e-015	8.19643e-015	-6.0318e-015	-3.68901e-015	-6.55178e-015	-1.12915e-014	-1.16373e-014	-1.01261e-014	-1.46187e-014	-3.33928e-015	-3.93498e-015	5.06579e-015	6.70293e-015	1.24914e-016	1.96831e-015	-4.11894e-015	-4.60581e-015	-7.32688e-015	-1.3194e-014	-2.93543e-015
-7.11278e-015	-1.43906e-014	-1.06729e-014	-2.42208e-015	-4.54699e-015	-3.14392e-015	8.05571e-015	-6.39341e-015	-3.95776e-015	-7.17667e-015	-1.18616e-014	-1.16805e-014	-1.04912e-014	-1.47548e-014	-3.64159e-015	-3.76701e-015	5.24422e-015	7.12071e-015	2.12972e-016	2.58354e-015	-4.10706e-015	-4.5026e-015	-7.01939e-015	-1.32478e-014	-2.66562e-015
-7.11028e-015	-1.45299e-014	-1.07421e-014	-2.80019e-015	-4.97088e-015	-3.50711e-015	7.87344e-015	-6.77819e-015	-4.25377e-015	-7.78982e-015	-1.24245e-014	-1.17053e-014	-1.08601e-014	-1.4866e-014	-3.96514e-015	-3.61067e-015	5.38882e-015	7.5161e-015	3.22526e-016	3.19571e-015	-4.1076e-015	-4.37679e-015	-6.70457e-015	-1.3264e-014	-2.38893e-015
-7.09393e-015	-1.46379e-014	-1.079e-014	-3.20916e-015	-5.40294e-015	-3.88404e-015	7.65012e-015	-7.1881e-015	-4.57766e-015	-8.38847e-015	-1.29774e-014	-1.17145e-014	-1.12323e-014	-1.49529e-014	-4.30723e-015	-3.46699e-015	5.49849e-015	7.8846e-015	4.52122e-016	3.80179e-015	-4.12063e-015	-4.22748e-015	-6.3847e-015	-1.32432e-014	-2.10686e-015
-7.06558e-015	-1.47126e-014	-1.08159e-014	-3.64664e-015	-5.841e-015	-4.27339e-015	7.38659e-015	-7.62379e-015	-4.92943e-015	-8.96971e-015	-1.35176e-014	-1.17095e-014	-1.16072e-014	-1.50167e-014	-4.66557e-015	-3.33651e-015	5.57214e-015	8.22131e-015	6.00633e-016	4.39844e-015	-4.146e-015	-4.05459e-015	-6.06131e-015	-1.31852e-014	-1.82038e-015
-7.02676e-015	-1.4751e-014	-1.08196e-014	-4.10947e-015	-6.28216e-015	-4.67403e-015	7.08415e-015	-8.0861e-015	-5.30898e-015	-9.53093e-015	-1.40424e-014	-1.16927e-014	-1.19838e-014	-1.50587e-014	-5.03618e-015	-3.21904e-015	5.60871e-015	8.52202e-015	7.68293e-016	4.98283e-015	-4.183e-015	-3.85765e-015	-5.73545e-015	-1.30903e-014	-1.52965e-015
-6.97938e-015	-1.4752e-014	-1.08004e-014	-4.59541e-015	-6.72393e-015	-5.08397e-015	6.74489e-015	-8.57532e-015	-5.71582e-015	-1.00698e-014	-1.45484e-014	-1.1666e-014	-1.23614e-014	-1.50795e-014	-5.41602e-015	-3.11465e-015	5.60826e-015	8.78316e-015	9.54073e-016	5.55212e-015	-4.23154e-015	-3.63606e-015	-5.40842e-015	-1.29592e-014	-1.23565e-015
-6.92507e-015	-1.4714e-014	-1.07584e-014	-5.10095e-015	-7.16392e-015	-5.50126e-015	6.37074e-015	-9.09071e-015	-6.14945e-015	-1.05842e-014	-1.50333e-014	-1.16314e-014	-1.27398e-014	-1.50814e-014	-5.8019e-015	-3.02394e-015	5.57057e-015	9.00157e-015	1.15646e-015	6.1034e-015	-4.29127e-015	-3.39037e-015	-5.08176e-015	-1.27932e-014	-9.391e-016
-6.86611e-015	-1.46365e-014	-1.06936e-014	-5.62318e-015	-7.59949e-015	-5.924e-015	5.96396e-015	-9.63203e-015	-6.6085e-015	-1.10722e-014	-1.54949e-014	-1.15912e-014	-1.31193e-014	-1.50658e-014	-6.19086e-015	-2.94689e-015	5.49624e-015	9.17447e-015	1.37369e-015	6.63425e-015	-4.36113e-015	-3.121e-015	-4.75697e-015	-1.25936e-014	-6.40561e-016
-6.80411e-015	-1.45187e-014	-1.06066e-014	-6.15801e-015	-8.02813e-015	-6.35092e-015	5.52811e-015	-1.01982e-014	-7.09166e-015	-1.15319e-014	-1.59311e-014	-1.15473e-014	-1.34994e-014	-1.50344e-014	-6.57979e-015	-2.88332e-015	5.38653e-015	9.29978e-015	1.60429e-015	7.14253e-015	-4.44113e-015	-2.8288e-015	-4.43494e-015	-1.23626e-014	-3.40502e-016
-6.74108e-015	-1.43602e-014	-1.04975e-014	-6.70146e-015	-8.44737e-015	-6.77996e-015	5.06607e-015	-1.07875e-014	-7.59756e-015	-1.19608e-014	-1.63403e-014	-1.15012e-014	-1.38793e-014	-1.4989e-014	-6.96575e-015	-2.83288e-015	5.24301e-015	9.37603e-015	1.84708e-015	7.62628e-015	-4.53003e-015	-2.51377e-015	-4.11657e-015	-1.21022e-014	-3.92229e-017
-6.67866e-015	-1.41616e-014	-1.03667e-014	-7.24964e-015	-8.85518e-015	-7.20885e-015	4.58109e-015	-1.13988e-014	-8.1237e-015	-1.23568e-014	-1.67214e-014	-1.14547e-014	-1.42583e-014	-1.49312e-014	-7.3454e-015	-2.79557e-015	5.06665e-015	9.40251e-015	2.0998e-015	8.08341e-015	-4.626e-015	-2.17659e-015	-3.80319e-015	-1.18148e-014	2.6302e-016
-6.61853e-015	-1.39226e-014	-1.02147e-014	-7.7978e-015	-9.24974e-015	-7.63605e-015	4.07648e-015	-1.20302e-014	-8.66798e-015	-1.27185e-014	-1.70727e-014	-1.14092e-014	-1.4636e-014	-1.48628e-014	-7.71547e-015	-2.7711e-015	4.85978e-015	9.37831e-015	2.36073e-015	8.51295e-015	-4.72806e-015	-1.81929e-015	-3.49514e-015	-1.15025e-014	5.66643e-016
-6.56222e-015	-1.36445e-014	-1.00426e-014	-8.34165e-015	-9.62907e-015	-8.05927e-015	3.55567e-015	-1.26795e-014	-9.22807e-015	-1.30449e-014	-1.73928e-014	-1.13657e-014	-1.50119e-014	-1.47857e-014	-8.0733e-015	-2.75892e-015	4.6251e-015	9.30394e-015	2.62819e-015	8.91379e-015	-4.8344e-015	-1.44213e-015	-3.19345e-015	-1.11682e-014	8.71405e-016
-6.5113e-015	-1.33288e-014	-9.85135e-015	-8.87731e-015	-9.99172e-015	-8.47635e-015	3.02258e-015	-1.33437e-014	-9.80142e-015	-1.33353e-014	-1.76807e-014	-1.13252e-014	-1.53861e-014	-1.47015e-014	-8.41712e-015	-2.75833e-015	4.36505e-015	9.18126e-015	2.9001e-015	9.28495e-015	-4.94314e-015	-1.04605e-015	-2.89908e-015	-1.08154e-014	1.17733e-015
-6.4676e-015	-1.29774e-014	-9.64175e-015	-9.40057e-015	-1.03359e-014	-8.88644e-015	2.48086e-015	-1.40199e-014	-1.03854e-014	-1.35882e-014	-1.7936e-014	-1.12888e-014	-1.57574e-014	-1.46116e-014	-8.74464e-015	-2.76868e-015	4.08272e-015	9.01151e-015	3.17385e-015	9.62587e-015	-5.05207e-015	-6.32432e-016	-2.61203e-015	-1.04462e-014	1.48422e-015
-6.43244e-015	-1.2592e-014	-9.41502e-015	-9.90705e-015	-1.06602e-014	-9.28826e-015	1.93445e-015	-1.47051e-014	-1.09774e-014	-1.3803e-014	-1.81586e-014	-1.12568e-014	-1.61253e-014	-1.45178e-014	-9.0532e-015	-2.78885e-015	3.78222e-015	8.79672e-015	3.44805e-015	9.93619e-015	-5.15939e-015	-2.02586e-016	-2.33278e-015	-1.00635e-014	1.7928e-015
-6.40688e-015	-1.21747e-014	-9.17238e-015	-1.03935e-014	-1.09637e-014	-9.67988e-015	1.38708e-015	-1.53959e-014	-1.1574e-014	-1.39794e-014	-1.83483e-014	-1.12294e-014	-1.64894e-014	-1.44216e-014	-9.34063e-015	-2.81847e-015	3.467e-015	8.53929e-015	3.72125e-015	1.02157e-014	-5.26378e-015	2.42567e-016	-2.06159e-015	-9.67002e-015	2.10396e-015
-6.39161e-015	-1.17287e-014	-8.91539e-015	-1.08564e-014	-1.12452e-014	-1.006e-014	8.42743e-016	-1.60897e-014	-1.21716e-014	-1.4118e-014	-1.85046e-014	-1.12064e-014	-1.68487e-014	-1.43242e-014	-9.60539e-015	-2.85634e-015	3.13994e-015	8.24269e-015	3.99111e-015	1.04647e-014	-5.36318e-015	7.00947e-016	-1.79874e-015	-9.26836e-015	2.41788e-015
-6.38741e-015	-1.12573e-014	-8.64565e-015	-1.12928e-014	-1.15038e-014	-1.04279e-014	3.04926e-016	-1.67833e-014	-1.27668e-014	-1.42188e-014	-1.86273e-014	-1.11877e-014	-1.72016e-014	-1.42264e-014	-9.84608e-015	-2.90093e-015	2.80455e-015	7.91035e-015	4.25586e-015	1.06837e-014	-5.45609e-015	1.17093e-015	-1.5443e-015	-8.86093e-015	2.73416e-015
-6.39495e-015	-1.07633e-014	-8.36487e-015	-1.17e-014	-1.17398e-014	-1.0783e-014	-2.23075e-016	-1.74721e-014	-1.33569e-014	-1.42825e-014	-1.87175e-014	-1.11721e-014	-1.75468e-014	-1.41294e-014	-1.00621e-014	-2.95119e-015	2.46517e-015	7.54629e-015	4.51383e-015	1.08736e-014	-5.54104e-015	1.65088e-015	-1.29807e-015	-8.45009e-015	3.05351e-015
-6.41483e-015	-1.02506e-014	-8.07423e-015	-1.20754e-014	-1.1953e-014	-1.11242e-014	-7.38355e-016	-1.81529e-014	-1.39381e-014	-1.43102e-014	-1.87759e-014	-1.11591e-014	-1.78839e-014	-1.40338e-014	-1.0253e-014	-3.00605e-015	2.12552e-015	7.15473e-015	4.76361e-015	1.10351e-014	-5.61619e-015	2.1388e-015	-1.06031e-015	-8.038e-015	3.37639e-015
-6.44663e-015	-9.7231e-015	-7.77525e-015	-1.24169e-014	-1.21439e-014	-1.1451e-014	-1.23747e-015	-1.8822e-014	-1.45071e-014	-1.43028e-014	-1.88037e-014	-1.11481e-014	-1.82115e-014	-1.394e-014	-1.04182e-014	-3.06444e-015	1.78906e-015	6.73998e-015	5.00376e-015	1.11695e-014	-5.67988e-015	2.63299e-015	-8.31097e-016	-7.62648e-015	3.70359e-015
-6.49026e-015	-9.18362e-015	-7.46962e-015	-1.27231e-014	-1.23123e-014	-1.17637e-014	-1.7174e-015	-1.94767e-014	-1.50609e-014	-1.42615e-014	-1.88011e-014	-1.11375e-014	-1.85288e-014	-1.38481e-014	-1.05582e-014	-3.1253e-015	1.45971e-015	6.30627e-015	5.23269e-015	1.12791e-014	-5.73134e-015	3.13153e-015	-6.10045e-016	-7.21735e-015	4.0356e-015
-6.54498e-015	-8.63638e-015	-7.15904e-015	-1.29935e-014	-1.24587e-014	-1.20625e-014	-2.17592e-015	-2.01136e-014	-1.55954e-014	-1.4188e-014	-1.87699e-014	-1.11257e-014	-1.88342e-014	-1.37585e-014	-1.06728e-014	-3.18749e-015	1.14154e-015	5.85869e-015	5.44991e-015	1.13652e-014	-5.76927e-015	3.63195e-015	-3.98157e-016	-6.81196e-015	4.37271e-015
-6.61041e-015	-8.08541e-015	-6.84483e-015	-1.32277e-014	-1.25837e-014	-1.23476e-014	-2.61136e-015	-2.07299e-014	-1.61081e-014	-1.40842e-014	-1.87106e-014	-1.11113e-014	-1.91256e-014	-1.36705e-014	-1.07624e-014	-3.24938e-015	8.3751e-016	5.40244e-015	5.65359e-015	1.14301e-014	-5.79285e-015	4.13212e-015	-1.94824e-016	-6.41125e-015	4.71567e-015
-6.68546e-015	-7.53429e-015	-6.52868e-015	-1.34255e-014	-1.26883e-014	-1.26192e-014	-3.02234e-015	-2.1323e-014	-1.65965e-014	-1.39519e-014	-1.86246e-014	-1.10925e-014	-1.9402e-014	-1.35839e-014	-1.08273e-014	-3.31026e-015	5.50935e-016	4.94251e-015	5.84344e-015	1.14759e-014	-5.80132e-015	4.62947e-015	-5.20623e-019	-6.01613e-015	5.06438e-015
-6.76941e-015	-6.98694e-015	-6.21169e-015	-1.3587e-014	-1.27737e-014	-1.28778e-014	-3.40705e-015	-2.18902e-014	-1.70571e-014	-1.37929e-014	-1.85121e-014	-1.10664e-014	-1.9662e-014	-1.34977e-014	-1.08691e-014	-3.36892e-015	2.85099e-016	4.48367e-015	6.01831e-015	1.15048e-014	-5.79398e-015	5.12182e-015	1.85527e-016	-5.62762e-015	5.41889e-015
-6.86054e-015	-6.44759e-015	-5.89528e-015	-1.37135e-014	-1.28413e-014	-1.31249e-014	-3.76445e-015	-2.24293e-014	-1.74869e-014	-1.3609e-014	-1.83745e-014	-1.10307e-014	-1.99036e-014	-1.34113e-014	-1.08894e-014	-3.42433e-015	4.27324e-017	4.03073e-015	6.17754e-015	1.1519e-014	-5.77013e-015	5.6068e-015	3.6385e-016	-5.24579e-015	5.77934e-015
-6.95784e-015	-5.91983e-015	-5.58126e-015	-1.3806e-014	-1.28927e-014	-1.33614e-014	-4.09446e-015	-2.29383e-014	-1.78837e-014	-1.34026e-014	-1.82133e-014	-1.0984e-014	-2.0125e-014	-1.33235e-014	-1.08894e-014	-3.47517e-015	-1.73597e-016	3.58789e-015	6.32054e-015	1.15205e-014	-5.72991e-015	6.08294e-015	5.34381e-016	-4.87054e-015	6.14641e-015
-7.05994e-015	-5.40728e-015	-5.27062e-015	-1.38666e-014	-1.29299e-014	-1.35883e-014	-4.39727e-015	-2.34152e-014	-1.82459e-014	-1.31765e-014	-1.80304e-014	-1.09239e-014	-2.03246e-014	-1.32326e-014	-1.08713e-014	-3.52069e-015	-3.60941e-016	3.15937e-015	6.4474e-015	1.1511e-014	-5.67315e-015	6.54762e-015	6.97054e-016	-4.50098e-015	6.52031e-015
-7.1648e-015	-4.9128e-015	-4.96506e-015	-1.38978e-014	-1.29549e-014	-1.3807e-014	-4.67307e-015	-2.38589e-014	-1.85718e-014	-1.29335e-014	-1.78269e-014	-1.08487e-014	-2.05016e-014	-1.31372e-014	-1.08372e-014	-3.56005e-015	-5.17155e-016	2.74907e-015	6.55775e-015	1.1493e-014	-5.59952e-015	6.99897e-015	8.52099e-016	-4.13634e-015	6.90038e-015
-7.27078e-015	-4.43862e-015	-4.66578e-015	-1.39019e-014	-1.29698e-014	-1.4019e-014	-4.92283e-015	-2.42679e-014	-1.88603e-014	-1.26764e-014	-1.76039e-014	-1.07568e-014	-2.0654e-014	-1.30364e-014	-1.07893e-014	-3.59212e-015	-6.41397e-016	2.36097e-015	6.65177e-015	1.14691e-014	-5.50981e-015	7.435e-015	9.99858e-016	-3.77648e-015	7.28616e-015
-7.37626e-015	-3.98755e-015	-4.37378e-015	-1.38822e-014	-1.29765e-014	-1.4226e-014	-5.14746e-015	-2.46417e-014	-1.91104e-014	-1.24072e-014	-1.73633e-014	-1.06469e-014	-2.07805e-014	-1.29278e-014	-1.07299e-014	-3.616e-015	-7.33173e-016	1.99871e-015	6.73041e-015	1.14406e-014	-5.40487e-015	7.85298e-015	1.14011e-015	-3.42038e-015	7.67671e-015
-7.47933e-015	-3.56257e-015	-4.09072e-015	-1.38422e-014	-1.29775e-014	-1.44297e-014	-5.34809e-015	-2.49809e-014	-1.93201e-014	-1.21289e-014	-1.71067e-014	-1.05177e-014	-2.088e-014	-1.28101e-014	-1.06611e-014	-3.63137e-015	-7.91728e-016	1.66516e-015	6.79362e-015	1.14092e-014	-5.28506e-015	8.25145e-015	1.27299e-015	-3.06721e-015	8.07152e-015
-7.57763e-015	-3.16578e-015	-3.81746e-015	-1.37858e-014	-1.29752e-014	-1.46323e-014	-5.52618e-015	-2.52853e-014	-1.9489e-014	-1.18437e-014	-1.68352e-014	-1.03674e-014	-2.09514e-014	-1.26812e-014	-1.05851e-014	-3.63772e-015	-8.16646e-016	1.36271e-015	6.84196e-015	1.13765e-014	-5.15149e-015	8.62815e-015	1.39853e-015	-2.71604e-015	8.47047e-015
-7.6697e-015	-2.79835e-015	-3.55459e-015	-1.37165e-014	-1.2972e-014	-1.48354e-014	-5.68392e-015	-2.55551e-014	-1.96174e-014	-1.15549e-014	-1.65505e-014	-1.01946e-014	-2.09931e-014	-1.25391e-014	-1.05047e-014	-3.6348e-015	-8.07878e-016	1.09363e-015	6.87585e-015	1.13444e-014	-5.00562e-015	8.9811e-015	1.51642e-015	-2.36536e-015	8.87286e-015
-7.75354e-015	-2.46129e-015	-3.30297e-015	-1.36383e-014	-1.29701e-014	-1.50411e-014	-5.82317e-015	-2.57908e-014	-1.97057e-014	-1.12647e-014	-1.62542e-014	-9.99811e-015	-2.10045e-014	-1.23825e-014	-1.04221e-014	-3.62231e-015	-7.65917e-016	8.59675e-016	6.89661e-015	1.13142e-014	-4.84818e-015	9.30831e-015	1.62734e-015	-2.01383e-015	9.27763e-015
-7.82773e-015	-2.15544e-015	-3.06302e-015	-1.35554e-014	-1.29721e-014	-1.52511e-014	-5.94582e-015	-2.59936e-014	-1.97531e-014	-1.09757e-014	-1.59479e-014	-9.77773e-015	-2.09851e-014	-1.22093e-014	-1.03405e-014	-3.6004e-015	-6.91061e-016	6.62256e-016	6.90487e-015	1.12867e-014	-4.68058e-015	9.60867e-015	1.73126e-015	-1.65989e-015	9.6839e-015
-7.89038e-015	-1.88114e-015	-2.83522e-015	-1.34717e-014	-1.298e-014	-1.5467e-014	-6.05441e-015	-2.61653e-014	-1.97609e-014	-1.06903e-014	-1.56324e-014	-9.53304e-015	-2.09349e-014	-1.20179e-014	-1.02617e-014	-3.56909e-015	-5.84947e-016	5.01959e-016	6.90155e-015	1.12631e-014	-4.50438e-015	9.88093e-015	1.82823e-015	-1.30211e-015	1.00906e-014
-7.93991e-015	-1.63771e-015	-2.6203e-015	-1.33916e-014	-1.29959e-014	-1.569e-014	-6.15138e-015	-2.6308e-014	-1.973e-014	-1.04104e-014	-1.53089e-014	-9.26363e-015	-2.08538e-014	-1.18071e-014	-1.01876e-014	-3.52846e-015	-4.49125e-016	3.79099e-016	6.88822e-015	1.12435e-014	-4.32049e-015	1.01239e-014	1.91802e-015	-9.3836e-016	1.04967e-014
-7.97501e-015	-1.425e-015	-2.4186e-015	-1.33185e-014	-1.30217e-014	-1.5922e-014	-6.23913e-015	-2.64236e-014	-1.96613e-014	-1.01377e-014	-1.49788e-014	-8.9699e-015	-2.07414e-014	-1.15761e-014	-1.012e-014	-3.478e-015	-2.84834e-016	2.93226e-016	6.86586e-015	1.12293e-014	-4.13052e-015	1.03369e-014	2.0013e-015	-5.67481e-016	1.09002e-014
-7.99415e-015	-1.24238e-015	-2.2302e-015	-1.32561e-014	-1.30588e-014	-1.61639e-014	-6.32055e-015	-2.65146e-014	-1.95565e-014	-9.87383e-015	-1.46433e-014	-8.65245e-015	-2.0598e-014	-1.13238e-014	-1.00608e-014	-3.41823e-015	-9.43979e-017	2.43898e-016	6.8357e-015	1.12208e-014	-3.936e-015	1.05192e-014	2.07823e-015	-1.8845e-016	1.13002e-014
-7.99644e-015	-1.08839e-015	-2.0553e-015	-1.32077e-014	-1.31095e-014	-1.64174e-014	-6.39825e-015	-2.65825e-014	-1.94165e-014	-9.62033e-015	-1.43037e-014	-8.3117e-015	-2.04241e-014	-1.10486e-014	-1.00121e-014	-3.34988e-015	1.1935e-016	2.30535e-016	6.79869e-015	1.12184e-014	-3.7381e-015	1.06699e-014	2.14956e-015	1.99313e-016	1.16951e-014
-7.98042e-015	-9.61616e-016	-1.89421e-015	-1.31759e-014	-1.31751e-014	-1.66835e-014	-6.47432e-015	-2.66293e-014	-1.92427e-014	-9.3784e-015	-1.39604e-014	-7.94876e-015	-2.02205e-014	-1.07498e-014	-9.9755e-015	-3.27423e-015	3.54285e-016	2.52366e-016	6.75671e-015	1.12214e-014	-3.53836e-015	1.0789e-014	2.21574e-015	5.9687e-016	1.2084e-014
-7.94559e-015	-8.60232e-016	-1.7466e-015	-1.31639e-014	-1.32564e-014	-1.6963e-014	-6.55066e-015	-2.6658e-014	-1.90375e-014	-9.14939e-015	-1.36147e-014	-7.56462e-015	-1.99883e-014	-1.04271e-014	-9.95248e-015	-3.19193e-015	6.08208e-016	3.07443e-016	6.71073e-015	1.12294e-014	-3.33858e-015	1.08768e-014	2.27717e-015	1.00463e-015	1.24651e-014
-7.89137e-015	-7.8197e-016	-1.6117e-015	-1.31748e-014	-1.33551e-014	-1.72565e-014	-6.62922e-015	-2.66715e-014	-1.88031e-014	-8.93348e-015	-1.32681e-014	-7.16049e-015	-1.97288e-014	-1.00804e-014	-9.94417e-015	-3.10344e-015	8.77279e-016	3.93633e-016	6.66189e-015	1.12425e-014	-3.13966e-015	1.09335e-014	2.3338e-015	1.42289e-015	1.28367e-014
-7.81735e-015	-7.23584e-016	-1.48908e-015	-1.32104e-014	-1.34718e-014	-1.75636e-014	-6.71228e-015	-2.66729e-014	-1.85417e-014	-8.73092e-015	-1.29205e-014	-6.73702e-015	-1.94439e-014	-9.70965e-015	-9.95112e-015	-3.0096e-015	1.15804e-015	5.0864e-016	6.61235e-015	1.12608e-014	-2.9422e-015	1.09597e-014	2.38632e-015	1.8519e-015	1.31978e-014
-7.72314e-015	-6.82907e-016	-1.37853e-015	-1.32728e-014	-1.36067e-014	-1.78844e-014	-6.80154e-015	-2.66649e-014	-1.82549e-014	-8.54214e-015	-1.25731e-014	-6.29567e-015	-1.91355e-014	-9.31529e-015	-9.97391e-015	-2.91141e-015	1.44783e-015	6.50241e-016	6.56341e-015	1.12827e-014	-2.74789e-015	1.0956e-014	2.43547e-015	2.29148e-015	1.35472e-014
-7.6083e-015	-6.56279e-016	-1.27939e-015	-1.33631e-014	-1.37599e-014	-1.82195e-014	-6.898e-015	-2.66494e-014	-1.79457e-014	-8.36798e-015	-1.2226e-014	-5.83862e-015	-1.88049e-014	-8.89804e-015	-1.0013e-014	-2.81027e-015	1.74401e-015	8.16644e-016	6.5163e-015	1.13074e-014	-2.5572e-015	1.09236e-014	2.48171e-015	2.74079e-015	1.38834e-014
-7.47324e-015	-6.40454e-016	-1.19065e-015	-1.34816e-014	-1.39309e-014	-1.85678e-014	-7.00295e-015	-2.66289e-014	-1.76164e-014	-8.20782e-015	-1.18797e-014	-5.3681e-015	-1.84545e-014	-8.45886e-015	-1.00688e-014	-2.70673e-015	2.04322e-015	1.005e-015	6.47209e-015	1.13336e-014	-2.37072e-015	1.08638e-014	2.52571e-015	3.19951e-015	1.4205e-014
-7.31863e-015	-6.32036e-016	-1.11151e-015	-1.36289e-014	-1.41192e-014	-1.89288e-014	-7.11683e-015	-2.66052e-014	-1.72696e-014	-8.06119e-015	-1.15346e-014	-4.88587e-015	-1.80866e-014	-7.99876e-015	-1.01416e-014	-2.60245e-015	2.34236e-015	1.21259e-015	6.43172e-015	1.136e-014	-2.18929e-015	1.07783e-014	2.56792e-015	3.66736e-015	1.45109e-014
-7.14462e-015	-6.27603e-016	-1.04074e-015	-1.38046e-014	-1.43241e-014	-1.93014e-014	-7.24005e-015	-2.65807e-014	-1.69075e-014	-7.9269e-015	-1.11913e-014	-4.39327e-015	-1.77036e-014	-7.5187e-015	-1.02304e-014	-2.49806e-015	2.63848e-015	1.43704e-015	6.39722e-015	1.13859e-014	-2.01311e-015	1.06691e-014	2.60952e-015	4.14291e-015	1.48001e-014
-6.95244e-015	-6.23512e-016	-9.77447e-016	-1.40077e-014	-1.45443e-014	-1.9684e-014	-7.37335e-015	-2.65574e-014	-1.65317e-014	-7.80366e-015	-1.08501e-014	-3.8923e-015	-1.73079e-014	-7.02026e-015	-1.0334e-014	-2.39496e-015	2.92896e-015	1.67586e-015	6.36998e-015	1.14106e-014	-1.84229e-015	1.05384e-014	2.65158e-015	4.62482e-015	1.5072e-014
-6.7425e-015	-6.16195e-016	-9.20399e-016	-1.42374e-014	-1.47789e-014	-2.00752e-014	-7.51658e-015	-2.6536e-014	-1.61443e-014	-7.69135e-015	-1.05111e-014	-3.38519e-015	-1.69022e-014	-6.50476e-015	-1.04515e-014	-2.29437e-015	3.21118e-015	1.92657e-015	6.3516e-015	1.1433e-014	-1.67702e-015	1.03882e-014	2.69446e-015	5.11154e-015	1.53255e-014
-6.51575e-015	-6.02564e-016	-8.68307e-016	-1.44926e-014	-1.50257e-014	-2.04724e-014	-7.66891e-015	-2.65181e-014	-1.57473e-014	-7.5879e-015	-1.01744e-014	-2.87354e-015	-1.64884e-014	-5.97435e-015	-1.05817e-014	-2.19734e-015	3.48177e-015	2.18672e-015	6.34271e-015	1.14521e-014	-1.51653e-015	1.02213e-014	2.73886e-015	5.60194e-015	1.55597e-014
-6.27322e-015	-5.79091e-016	-8.19923e-016	-1.47718e-014	-1.52824e-014	-2.08741e-014	-7.82934e-015	-2.65062e-014	-1.53426e-014	-7.49166e-015	-9.84031e-015	-2.35862e-015	-1.60694e-014	-5.43079e-015	-1.07234e-014	-2.10517e-015	3.73866e-015	2.45336e-015	6.34504e-015	1.14668e-014	-1.35955e-015	1.00406e-014	2.78605e-015	6.09411e-015	1.57741e-014
-6.01667e-015	-5.4237e-016	-7.741e-016	-1.50726e-014	-1.55467e-014	-2.12779e-014	-7.99669e-015	-2.65015e-014	-1.49321e-014	-7.40018e-015	-9.50848e-015	-1.8422e-015	-1.56482e-014	-4.87616e-015	-1.08758e-014	-2.01947e-015	3.97982e-015	2.72476e-015	6.36017e-015	1.14758e-014	-1.20572e-015	9.84872e-015	2.83698e-015	6.58634e-015	1.59683e-014
-5.74784e-015	-4.89549e-016	-7.28959e-016	-1.53921e-014	-1.58164e-014	-2.16809e-014	-8.16977e-015	-2.65047e-014	-1.45166e-014	-7.31147e-015	-9.17919e-015	-1.32595e-015	-1.52273e-014	-4.31254e-015	-1.10376e-014	-1.94103e-015	4.20306e-015	2.9989e-015	6.38898e-015	1.14792e-014	-1.05446e-015	9.64856e-015	2.89186e-015	7.07713e-015	1.61416e-014
-5.46835e-015	-4.18206e-016	-6.83157e-016	-1.57279e-014	-1.6089e-014	-2.20805e-014	-8.34654e-015	-2.65162e-014	-1.40974e-014	-7.22324e-015	-8.85214e-015	-8.11948e-016	-1.4809e-014	-3.7428e-015	-1.12066e-014	-1.87107e-015	4.40638e-015	3.27381e-015	6.43178e-015	1.14755e-014	-9.04618e-016	9.443e-015	2.95152e-015	7.56399e-015	1.62943e-014
-5.17955e-015	-3.25695e-016	-6.351e-016	-1.60764e-014	-1.63612e-014	-2.24743e-014	-8.52519e-015	-2.6536e-014	-1.36755e-014	-7.13348e-015	-8.52763e-015	-3.01109e-016	-1.43954e-014	-3.16889e-015	-1.13807e-014	-1.81052e-015	4.58762e-015	3.54765e-015	6.48958e-015	1.14648e-014	-7.55031e-016	9.23494e-015	3.01728e-015	8.045e-015	1.6427e-014
-4.88333e-015	-2.09388e-016	-5.82832e-016	-1.64344e-014	-1.66307e-014	-2.28589e-014	-8.70363e-015	-2.65643e-014	-1.32515e-014	-7.04032e-015	-8.20519e-015	2.05291e-016	-1.39896e-014	-2.59346e-015	-1.15578e-014	-1.75974e-015	4.74528e-015	3.81916e-015	6.563e-015	1.1447e-014	-6.04508e-016	9.0271e-015	3.09009e-015	8.51794e-015	1.65396e-014
-4.58153e-015	-6.7354e-017	-5.25666e-016	-1.67985e-014	-1.68944e-014	-2.32317e-014	-8.87982e-015	-2.66003e-014	-1.28263e-014	-6.94183e-015	-7.88431e-015	7.06701e-016	-1.35933e-014	-2.01908e-015	-1.17365e-014	-1.7201e-015	4.8793e-015	4.0872e-015	6.65263e-015	1.14218e-014	-4.51653e-016	8.82303e-015	3.17065e-015	8.98013e-015	1.6632e-014
-4.27603e-015	1.01966e-016	-4.61504e-016	-1.7165e-014	-1.71497e-014	-2.35897e-014	-9.05133e-015	-2.66445e-014	-1.24007e-014	-6.83576e-015	-7.5647e-015	1.20287e-015	-1.32081e-014	-1.44823e-015	-1.19148e-014	-1.69296e-015	4.9889e-015	4.35081e-015	6.75992e-015	1.1389e-014	-2.9522e-016	8.62606e-015	3.25964e-015	9.4297e-015	1.67047e-014
-3.9683e-015	3.00096e-016	-3.89234e-016	-1.75299e-014	-1.73934e-014	-2.39299e-014	-9.21619e-015	-2.66955e-014	-1.19756e-014	-6.72036e-015	-7.24618e-015	1.69309e-015	-1.28355e-014	-8.83238e-016	-1.20904e-014	-1.67875e-015	5.07319e-015	4.60909e-015	6.88492e-015	1.13489e-014	-1.33842e-016	8.43833e-015	3.35789e-015	9.86503e-015	1.67582e-014
-3.66025e-015	5.27096e-016	-3.06655e-016	-1.78898e-014	-1.76221e-014	-2.42488e-014	-9.37175e-015	-2.67523e-014	-1.15513e-014	-6.59346e-015	-6.9285e-015	2.17688e-015	-1.24775e-014	-3.26458e-016	-1.22613e-014	-1.67819e-015	5.13181e-015	4.86142e-015	7.02757e-015	1.1302e-014	3.37789e-017	8.26268e-015	3.4658e-015	1.02842e-014	1.67929e-014
-3.35369e-015	7.83642e-016	-2.12735e-016	-1.82414e-014	-1.78336e-014	-2.45437e-014	-9.51567e-015	-2.6814e-014	-1.11276e-014	-6.45378e-015	-6.61154e-015	2.65363e-015	-1.21352e-014	2.2015e-016	-1.24256e-014	-1.69202e-015	5.16464e-015	5.1073e-015	7.18811e-015	1.12487e-014	2.08571e-016	8.10195e-015	3.584e-015	1.06857e-014	1.68093e-014
-3.05027e-015	1.07015e-015	-1.06345e-016	-1.85809e-014	-1.80247e-014	-2.48123e-014	-9.64577e-015	-2.68791e-014	-1.07049e-014	-6.29976e-015	-6.29509e-015	3.12317e-015	-1.18093e-014	7.54294e-016	-1.25817e-014	-1.72026e-015	5.17208e-015	5.34646e-015	7.36654e-015	1.11896e-014	3.91429e-016	7.9583e-015	3.71268e-015	1.10683e-014	1.68085e-014
-2.75193e-015	1.38625e-015	1.37261e-017	-1.89055e-014	-1.81938e-014	-2.50518e-014	-9.75977e-015	-2.69465e-014	-1.02829e-014	-6.12966e-015	-5.97866e-015	3.58559e-015	-1.15008e-014	1.27479e-015	-1.27283e-014	-1.7632e-015	5.15435e-015	5.57832e-015	7.56251e-015	1.11257e-014	5.84293e-016	7.83448e-015	3.85146e-015	1.14309e-014	1.67914e-014
-2.45982e-015	1.73137e-015	1.4863e-016	-1.92116e-014	-1.83377e-014	-2.52603e-014	-9.85594e-015	-2.70137e-014	-9.86244e-015	-5.94174e-015	-5.66244e-015	4.04068e-015	-1.12098e-014	1.77955e-015	-1.28639e-014	-1.82112e-015	5.11169e-015	5.80282e-015	7.77563e-015	1.10582e-014	7.88003e-016	7.73244e-015	4.00064e-015	1.1772e-014	1.67591e-014
-2.17521e-015	2.10482e-015	2.99542e-016	-1.94965e-014	-1.84544e-014	-2.54358e-014	-9.93215e-015	-2.70797e-014	-9.44334e-015	-5.73528e-015	-5.34636e-015	4.48861e-015	-1.09369e-014	2.26691e-015	-1.29874e-014	-1.89415e-015	5.04457e-015	6.02001e-015	8.00477e-015	1.09877e-014	1.003e-015	7.65348e-015	4.16099e-015	1.20908e-014	1.67131e-014
-1.89907e-015	2.50482e-015	4.67649e-016	-1.97573e-014	-1.8542e-014	-2.55765e-014	-9.98737e-015	-2.71432e-014	-9.02533e-015	-5.50942e-015	-5.03035e-015	4.92913e-015	-1.06818e-014	2.73557e-015	-1.30973e-014	-1.98262e-015	4.95401e-015	6.23017e-015	8.24975e-015	1.09159e-014	1.23005e-015	7.59899e-015	4.33208e-015	1.23868e-014	1.66542e-014
-1.63249e-015	2.92955e-015	6.53378e-016	-1.99916e-014	-1.85989e-014	-2.56811e-014	-1.00199e-014	-2.72019e-014	-8.60841e-015	-5.26377e-015	-4.71442e-015	5.3624e-015	-1.04443e-014	3.18449e-015	-1.31926e-014	-2.08684e-015	4.84117e-015	6.43349e-015	8.50978e-015	1.08439e-014	1.46991e-015	7.57027e-015	4.51418e-015	1.26599e-014	1.65836e-014
-1.37656e-015	3.37749e-015	8.57226e-016	-2.01972e-014	-1.86238e-014	-2.57478e-014	-1.00291e-014	-2.72537e-014	-8.19233e-015	-4.99773e-015	-4.39824e-015	5.78863e-015	-1.02243e-014	3.61305e-015	-1.32727e-014	-2.20655e-015	4.70655e-015	6.63004e-015	8.78383e-015	1.0773e-014	1.72258e-015	7.56777e-015	4.7068e-015	1.29098e-014	1.65023e-014
-1.13217e-015	3.84604e-015	1.07976e-015	-2.03728e-014	-1.86153e-014	-2.57756e-014	-1.00144e-014	-2.72963e-014	-7.77705e-015	-4.71116e-015	-4.08232e-015	6.20874e-015	-1.00207e-014	4.02077e-015	-1.33367e-014	-2.34131e-015	4.55189e-015	6.81992e-015	9.06982e-015	1.07043e-014	1.98786e-015	7.5918e-015	4.90906e-015	1.31364e-014	1.64116e-014
-9.00088e-016	4.33261e-015	1.32069e-015	-2.05168e-014	-1.85733e-014	-2.57639e-014	-9.97531e-015	-2.73272e-014	-7.36263e-015	-4.4043e-015	-3.76701e-015	6.62291e-015	-9.83254e-015	4.40699e-015	-1.33846e-014	-2.49084e-015	4.37805e-015	7.00305e-015	9.36642e-015	1.0639e-014	2.26517e-015	7.64186e-015	5.12055e-015	1.33407e-014	1.63125e-014
-6.80011e-016	4.83461e-015	1.58033e-015	-2.06284e-014	-1.84974e-014	-2.57121e-014	-9.91179e-015	-2.73448e-014	-6.94923e-015	-4.07839e-015	-3.45256e-015	7.03144e-015	-9.65866e-015	4.77173e-015	-1.34162e-014	-2.65537e-015	4.18616e-015	7.17927e-015	9.67225e-015	1.05787e-014	2.55404e-015	7.71808e-015	5.34038e-015	1.35232e-014	1.62059e-014
-4.72293e-016	5.34851e-015	1.85837e-015	-2.0707e-014	-1.8387e-014	-2.5621e-014	-9.82438e-015	-2.73473e-014	-6.53691e-015	-3.73446e-015	-3.13938e-015	7.43398e-015	-9.49696e-015	5.11498e-015	-1.34323e-014	-2.83488e-015	3.97726e-015	7.34863e-015	9.9849e-015	1.05244e-014	2.85438e-015	7.81953e-015	5.56759e-015	1.36841e-014	1.60929e-014
-2.76784e-016	5.87096e-015	2.15445e-015	-2.07519e-014	-1.82429e-014	-2.5491e-014	-9.71341e-015	-2.73327e-014	-6.12645e-015	-3.37353e-015	-2.82759e-015	7.83115e-015	-9.34545e-015	5.43711e-015	-1.34335e-014	-3.02911e-015	3.75257e-015	7.51094e-015	1.03028e-014	1.04771e-014	3.16542e-015	7.94457e-015	5.80156e-015	1.38247e-014	1.59745e-014
-9.34269e-017	6.39878e-015	2.46839e-015	-2.07635e-014	-1.80656e-014	-2.5323e-014	-9.58002e-015	-2.72997e-014	-5.71855e-015	-2.99694e-015	-2.51759e-015	8.22256e-015	-9.20282e-015	5.73855e-015	-1.34198e-014	-3.23761e-015	3.51344e-015	7.66643e-015	1.06237e-014	1.0438e-014	3.48594e-015	8.09198e-015	6.04161e-015	1.39461e-014	1.58521e-014
7.75528e-017	6.92895e-015	2.79953e-015	-2.0742e-014	-1.78563e-014	-2.5118e-014	-9.42536e-015	-2.72467e-014	-5.31359e-015	-2.60608e-015	-2.21017e-015	8.60797e-015	-9.06753e-015	6.0201e-015	-1.33924e-014	-3.45975e-015	3.26099e-015	7.81416e-015	1.09459e-014	1.04081e-014	3.81482e-015	8.26034e-015	6.28651e-015	1.40489e-014	1.57264e-014
2.36922e-016	7.45796e-015	3.14717e-015	-2.06879e-014	-1.76168e-014	-2.48776e-014	-9.25107e-015	-2.71716e-014	-4.91195e-015	-2.20307e-015	-1.90561e-015	8.98691e-015	-8.93784e-015	6.28237e-015	-1.33521e-014	-3.69513e-015	2.99677e-015	7.95351e-015	1.12673e-014	1.0388e-014	4.15029e-015	8.44696e-015	6.5349e-015	1.41353e-014	1.5598e-014
3.85686e-016	7.98223e-015	3.50986e-015	-2.06023e-014	-1.73485e-014	-2.46038e-014	-9.05908e-015	-2.70733e-014	-4.51369e-015	-1.78954e-015	-1.60507e-015	9.35901e-015	-8.81142e-015	6.52657e-015	-1.32998e-014	-3.94262e-015	2.72194e-015	8.08409e-015	1.15853e-014	1.03785e-014	4.49016e-015	8.64989e-015	6.78589e-015	1.42068e-014	1.54676e-014
5.24062e-016	8.4982e-015	3.88684e-015	-2.04867e-014	-1.70537e-014	-2.42981e-014	-8.85111e-015	-2.69512e-014	-4.11926e-015	-1.36768e-015	-1.30933e-015	9.72414e-015	-8.68621e-015	6.75415e-015	-1.32367e-014	-4.20154e-015	2.43752e-015	8.20542e-015	1.18974e-014	1.038e-014	4.83299e-015	8.86653e-015	7.03746e-015	1.42647e-014	1.53357e-014
6.52848e-016	9.00334e-015	4.27694e-015	-2.03422e-014	-1.6735e-014	-2.39629e-014	-8.63008e-015	-2.68037e-014	-3.72979e-015	-9.39456e-016	-1.01925e-015	1.00824e-014	-8.56001e-015	6.96629e-015	-1.31647e-014	-4.4718e-015	2.14463e-015	8.31691e-015	1.22007e-014	1.03921e-014	5.17633e-015	9.09391e-015	7.288e-015	1.43101e-014	1.52032e-014
7.7282e-016	9.49493e-015	4.67856e-015	-2.01708e-014	-1.63946e-014	-2.36015e-014	-8.39809e-015	-2.66288e-014	-3.34564e-015	-5.07475e-016	-7.35023e-016	1.04327e-014	-8.43149e-015	7.16441e-015	-1.30853e-014	-4.75313e-015	1.8448e-015	8.41714e-015	1.24928e-014	1.04146e-014	5.51753e-015	9.32895e-015	7.53656e-015	1.43451e-014	1.50704e-014
8.84938e-016	9.96946e-015	5.09013e-015	-1.99741e-014	-1.60351e-014	-2.3216e-014	-8.15808e-015	-2.64257e-014	-2.9676e-015	-7.38194e-017	-4.56886e-016	1.07737e-014	-8.29814e-015	7.34994e-015	-1.29998e-014	-5.04476e-015	1.5392e-015	8.50543e-015	1.27707e-014	1.04473e-014	5.85415e-015	9.56868e-015	7.78154e-015	1.43712e-014	1.49375e-014
9.90026e-016	1.04244e-014	5.5098e-015	-1.97542e-014	-1.56598e-014	-2.28095e-014	-7.91301e-015	-2.61934e-014	-2.59651e-015	3.59426e-016	-1.85833e-016	1.11049e-014	-8.15794e-015	7.52479e-015	-1.29094e-014	-5.3455e-015	1.22914e-015	8.58101e-015	1.30322e-014	1.04897e-014	6.18424e-015	9.8092e-015	8.0215e-015	1.43898e-014	1.48056e-014
1.08929e-015	1.08578e-014	5.93633e-015	-1.95138e-014	-1.52719e-014	-2.23843e-014	-7.66572e-015	-2.5931e-014	-2.2331e-015	7.90095e-016	7.77162e-017	1.14251e-014	-8.00872e-015	7.6909e-015	-1.28155e-014	-5.65485e-015	9.15316e-016	8.64249e-015	1.32751e-014	1.05409e-014	6.50529e-015	1.00473e-014	8.25492e-015	1.44022e-014	1.46744e-014
1.18479e-015	1.12673e-014	6.3683e-015	-1.92545e-014	-1.48746e-014	-2.19441e-014	-7.41912e-015	-2.56385e-014	-1.87822e-015	1.21568e-015	3.33493e-016	1.17336e-014	-7.84851e-015	7.8496e-015	-1.27192e-014	-5.97257e-015	5.98439e-016	8.68908e-015	1.34968e-014	1.05997e-014	6.81527e-015	1.02804e-014	8.48099e-015	1.44097e-014	1.45441e-014
1.27782e-015	1.1651e-014	6.80382e-015	-1.89785e-014	-1.44708e-014	-2.14923e-014	-7.17635e-015	-2.53157e-014	-1.53232e-015	1.63397e-015	5.80917e-016	1.20294e-014	-7.67553e-015	8.00301e-015	-1.26224e-014	-6.29702e-015	2.79731e-016	8.71946e-015	1.36951e-014	1.06653e-014	7.11161e-015	1.0505e-014	8.69833e-015	1.44136e-014	1.44149e-014
1.3693e-015	1.20071e-014	7.24118e-015	-1.86879e-014	-1.40634e-014	-2.10324e-014	-6.93971e-015	-2.4962e-014	-1.19582e-015	2.04315e-015	8.19484e-016	1.23113e-014	-7.48805e-015	8.15234e-015	-1.2527e-014	-6.62737e-015	-3.97195e-017	8.73283e-015	1.38674e-014	1.07365e-014	7.39215e-015	1.07173e-014	8.90548e-015	1.44148e-014	1.42868e-014
1.46076e-015	1.2334e-014	7.67816e-015	-1.83852e-014	-1.3656e-014	-2.05678e-014	-6.71195e-015	-2.45774e-014	-8.68805e-016	2.44176e-015	1.04926e-015	1.25783e-014	-7.28382e-015	8.29935e-015	-1.24341e-014	-6.96256e-015	-3.5917e-016	8.7288e-015	1.40121e-014	1.08115e-014	7.65481e-015	1.09143e-014	9.10151e-015	1.44141e-014	1.41593e-014
1.55365e-015	1.26311e-014	8.11316e-015	-1.80723e-014	-1.32512e-014	-2.01008e-014	-6.49542e-015	-2.41615e-014	-5.51662e-016	2.82797e-015	1.26959e-015	1.28298e-014	-7.06144e-015	8.44576e-015	-1.23439e-014	-7.30171e-015	-6.77187e-016	8.70644e-015	1.4127e-014	1.08883e-014	7.89752e-015	1.10934e-014	9.28501e-015	1.44122e-014	1.40318e-014
1.64913e-015	1.28974e-014	8.54448e-015	-1.77509e-014	-1.28518e-014	-1.96339e-014	-6.29264e-015	-2.37141e-014	-2.44423e-016	3.20041e-015	1.48012e-015	1.30662e-014	-6.81979e-015	8.59339e-015	-1.22572e-014	-7.64374e-015	-9.92618e-016	8.66533e-015	1.42106e-014	1.09653e-014	8.11822e-015	1.12518e-014	9.45441e-015	1.44098e-014	1.39049e-014
1.74829e-015	1.31327e-014	8.97032e-015	-1.74226e-014	-1.24608e-014	-1.91704e-014	-6.10576e-015	-2.32352e-014	5.31002e-017	3.55792e-015	1.68143e-015	1.32864e-014	-6.55768e-015	8.74386e-015	-1.21748e-014	-7.98726e-015	-1.30486e-015	8.60536e-015	1.42625e-014	1.10409e-014	8.31542e-015	1.13872e-014	9.6087e-015	1.44073e-014	1.37773e-014
1.85204e-015	1.33368e-014	9.38867e-015	-1.70887e-014	-1.20802e-014	-1.87125e-014	-5.93597e-015	-2.27249e-014	3.41099e-016	3.89971e-015	1.87395e-015	1.34897e-014	-6.2742e-015	8.89876e-015	-1.20971e-014	-8.33085e-015	-1.6135e-015	8.52678e-015	1.42805e-014	1.11132e-014	8.48792e-015	1.14968e-014	9.74775e-015	1.44053e-014	1.36488e-014
1.96143e-015	1.351e-014	9.79764e-015	-1.67511e-014	-1.17118e-014	-1.82626e-014	-5.78478e-015	-2.21831e-014	6.19679e-016	4.22564e-015	2.05802e-015	1.36759e-014	-5.96873e-015	9.05907e-015	-1.20244e-014	-8.67358e-015	-1.91701e-015	8.42968e-015	1.42636e-014	1.11799e-014	8.6346e-015	1.15789e-014	9.87085e-015	1.44042e-014	1.35191e-014
2.0774e-015	1.36526e-014	1.01957e-014	-1.64112e-014	-1.13577e-014	-1.78223e-014	-5.65306e-015	-2.1611e-014	8.89326e-016	4.53502e-015	2.23429e-015	1.38454e-014	-5.63996e-015	9.22644e-015	-1.19569e-014	-9.01443e-015	-2.21418e-015	8.3142e-015	1.42108e-014	1.12387e-014	8.75458e-015	1.16312e-014	9.97743e-015	1.44042e-014	1.33882e-014
2.20069e-015	1.37653e-014	1.05819e-014	-1.60699e-014	-1.10202e-014	-1.73933e-014	-5.54149e-015	-2.10094e-014	1.15063e-015	4.82797e-015	2.4031e-015	1.39984e-014	-5.2871e-015	9.40193e-015	-1.18942e-014	-9.35198e-015	-2.5038e-015	8.18089e-015	1.41218e-014	1.12877e-014	8.84727e-015	1.16528e-014	1.00672e-014	1.44054e-014	1.32557e-014
2.33202e-015	1.38489e-014	1.09551e-014	-1.57284e-014	-1.07005e-014	-1.69766e-014	-5.45077e-015	-2.03782e-014	1.4043e-015	5.10425e-015	2.56522e-015	1.41344e-014	-4.9096e-015	9.58639e-015	-1.18362e-014	-9.68542e-015	-2.78518e-015	8.03025e-015	1.39965e-014	1.13244e-014	8.91319e-015	1.16427e-014	1.01402e-014	1.44078e-014	1.31209e-014
2.47183e-015	1.39054e-014	1.13139e-014	-1.53875e-014	-1.03995e-014	-1.65735e-014	-5.38101e-015	-1.97185e-014	1.65163e-015	5.36432e-015	2.72163e-015	1.42539e-014	-4.50749e-015	9.78086e-015	-1.17828e-014	-1.00124e-014	-3.05695e-015	7.86295e-015	1.38355e-014	1.13479e-014	8.95254e-015	1.16007e-014	1.0196e-014	1.44105e-014	1.29841e-014
2.62046e-015	1.39361e-014	1.16572e-014	-1.50474e-014	-1.01179e-014	-1.61854e-014	-5.33196e-015	-1.90309e-014	1.89313e-015	5.60928e-015	2.87372e-015	1.43579e-014	-4.08072e-015	9.98627e-015	-1.17334e-014	-1.03321e-014	-3.31796e-015	7.68053e-015	1.36386e-014	1.13561e-014	8.96598e-015	1.15262e-014	1.02347e-014	1.44138e-014	1.28448e-014
2.77809e-015	1.39426e-014	1.19842e-014	-1.47087e-014	-9.8563e-015	-1.58123e-014	-5.30298e-015	-1.8316e-014	2.12994e-015	5.8404e-015	3.022e-015	1.44472e-014	-3.62936e-015	1.02025e-014	-1.16867e-014	-1.06436e-014	-3.56773e-015	7.4843e-015	1.34068e-014	1.13471e-014	8.95483e-015	1.14196e-014	1.02565e-014	1.44171e-014	1.27022e-014
2.94465e-015	1.39263e-014	1.2294e-014	-1.43716e-014	-9.61345e-015	-1.5454e-014	-5.29302e-015	-1.75754e-014	2.3632e-015	6.058e-015	3.16741e-015	1.45226e-014	-3.15333e-015	1.04298e-014	-1.16421e-014	-1.09446e-014	-3.80478e-015	7.27593e-015	1.3141e-014	1.13191e-014	8.9205e-015	1.12811e-014	1.02618e-014	1.44195e-014	1.25561e-014
3.12014e-015	1.38893e-014	1.25859e-014	-1.40363e-014	-9.38953e-015	-1.51109e-014	-5.30056e-015	-1.68106e-014	2.59388e-015	6.26359e-015	3.311e-015	1.45857e-014	-2.65249e-015	1.06683e-014	-1.15978e-014	-1.12343e-014	-4.02874e-015	7.0574e-015	1.28424e-014	1.12707e-014	8.86463e-015	1.11122e-014	1.02513e-014	1.44204e-014	1.24065e-014
3.30427e-015	1.38335e-014	1.28591e-014	-1.3702e-014	-9.18421e-015	-1.47824e-014	-5.32381e-015	-1.60226e-014	2.82309e-015	6.45858e-015	3.45399e-015	1.46376e-014	-2.12754e-015	1.09182e-014	-1.15525e-014	-1.15108e-014	-4.23821e-015	6.83028e-015	1.25125e-014	1.12013e-014	8.78857e-015	1.09139e-014	1.02257e-014	1.44195e-014	1.22527e-014
3.49699e-015	1.37611e-014	1.31131e-014	-1.33686e-014	-8.9972e-015	-1.44676e-014	-5.36063e-015	-1.5213e-014	3.052e-015	6.64469e-015	3.59771e-015	1.46793e-014	-1.57905e-015	1.1179e-014	-1.15049e-014	-1.17724e-014	-4.43175e-015	6.59686e-015	1.21535e-014	1.111e-014	8.69469e-015	1.0688e-014	1.01857e-014	1.4416e-014	1.20944e-014
3.6977e-015	1.36744e-014	1.33476e-014	-1.30365e-014	-8.82712e-015	-1.41654e-014	-5.40835e-015	-1.4384e-014	3.28153e-015	6.82357e-015	3.74333e-015	1.47131e-014	-1.00775e-015	1.14503e-014	-1.1453e-014	-1.2018e-014	-4.60844e-015	6.35963e-015	1.17663e-014	1.09959e-014	8.58579e-015	1.04366e-014	1.01325e-014	1.44094e-014	1.19318e-014
3.90534e-015	1.35753e-014	1.35622e-014	-1.27047e-014	-8.67253e-015	-1.38752e-014	-5.4646e-015	-1.35382e-014	3.5127e-015	6.99715e-015	3.89222e-015	1.47412e-014	-4.14419e-016	1.17312e-014	-1.13955e-014	-1.22459e-014	-4.76708e-015	6.12115e-015	1.13531e-014	1.08587e-014	8.46463e-015	1.0162e-014	1.00666e-014	1.43988e-014	1.17643e-014
4.11957e-015	1.34659e-014	1.37566e-014	-1.23731e-014	-8.53203e-015	-1.35958e-014	-5.52638e-015	-1.26784e-014	3.7468e-015	7.16695e-015	4.04497e-015	1.47652e-014	1.99577e-016	1.20207e-014	-1.13308e-014	-1.2455e-014	-4.90671e-015	5.88387e-015	1.09165e-014	1.06982e-014	8.33466e-015	9.86621e-015	9.98919e-015	1.43845e-014	1.15919e-014
4.33887e-015	1.33483e-014	1.3931e-014	-1.20416e-014	-8.40345e-015	-1.33252e-014	-5.59045e-015	-1.18074e-014	3.98466e-015	7.33425e-015	4.20247e-015	1.47869e-014	8.32559e-016	1.23178e-014	-1.12574e-014	-1.26442e-014	-5.02656e-015	5.65068e-015	1.04592e-014	1.05145e-014	8.1988e-015	9.55186e-015	9.90104e-015	1.43658e-014	1.14142e-014
4.5618e-015	1.32246e-014	1.40849e-014	-1.17099e-014	-8.28497e-015	-1.30618e-014	-5.65442e-015	-1.09273e-014	4.22685e-015	7.49994e-015	4.36594e-015	1.48079e-014	1.48319e-015	1.26218e-014	-1.11738e-014	-1.28122e-014	-5.12531e-015	5.42417e-015	9.98412e-015	1.03069e-014	8.06029e-015	9.22168e-015	9.80369e-015	1.4342e-014	1.1231e-014
4.787e-015	1.30966e-014	1.42191e-014	-1.13772e-014	-8.17427e-015	-1.28042e-014	-5.71527e-015	-1.00404e-014	4.47396e-015	7.66596e-015	4.53606e-015	1.48297e-014	2.14959e-015	1.29314e-014	-1.10786e-014	-1.2958e-014	-5.20222e-015	5.20653e-015	9.49397e-015	1.00762e-014	7.92278e-015	8.87889e-015	9.699e-015	1.4313e-014	1.10424e-014
5.01319e-015	1.29659e-014	1.43335e-014	-1.10433e-014	-8.06937e-015	-1.25507e-014	-5.77003e-015	-9.15016e-015	4.72662e-015	7.83391e-015	4.71291e-015	1.48543e-014	2.83e-015	1.32445e-014	-1.09701e-014	-1.30801e-014	-5.25693e-015	5.0002e-015	8.99161e-015	9.82383e-015	7.78949e-015	8.52574e-015	9.5881e-015	1.42783e-014	1.08483e-014
5.23939e-015	1.28349e-014	1.44286e-014	-1.07074e-014	-7.96804e-015	-1.22993e-014	-5.81578e-015	-8.25967e-015	4.98444e-015	8.00476e-015	4.89729e-015	1.48828e-014	3.52221e-015	1.35592e-014	-1.08477e-014	-1.31775e-014	-5.28983e-015	4.80719e-015	8.47998e-015	9.55071e-015	7.66366e-015	8.16585e-015	9.4717e-015	1.42383e-014	1.06486e-014
5.46389e-015	1.27049e-014	1.45048e-014	-1.03695e-014	-7.86815e-015	-1.20488e-014	-5.84957e-015	-7.37226e-015	5.24681e-015	8.18016e-015	5.08979e-015	1.49166e-014	4.22353e-015	1.38737e-014	-1.07098e-014	-1.32498e-014	-5.29983e-015	4.6301e-015	7.9626e-015	9.25791e-015	7.54894e-015	7.80267e-015	9.35084e-015	1.41929e-014	1.04426e-014
5.68544e-015	1.2577e-014	1.45631e-014	-1.003e-014	-7.76712e-015	-1.17978e-014	-5.86911e-015	-6.49139e-015	5.51346e-015	8.36061e-015	5.29109e-015	1.49571e-014	4.93181e-015	1.41864e-014	-1.05561e-014	-1.32963e-014	-5.2867e-015	4.47025e-015	7.44235e-015	8.94713e-015	7.44817e-015	7.43828e-015	9.22667e-015	1.41415e-014	1.02304e-014
5.90201e-015	1.24527e-014	1.4604e-014	-9.68867e-015	-7.66298e-015	-1.15441e-014	-5.87091e-015	-5.62008e-015	5.78395e-015	8.54615e-015	5.5001e-015	1.50053e-014	5.64472e-015	1.44953e-014	-1.03863e-014	-1.33164e-014	-5.25053e-015	4.32967e-015	6.92218e-015	8.61994e-015	7.36425e-015	7.07612e-015	9.1007e-015	1.40838e-014	1.00126e-014
6.1117e-015	1.23331e-014	1.46283e-014	-9.34608e-015	-7.55389e-015	-1.12861e-014	-5.85311e-015	-4.76257e-015	6.05689e-015	8.73744e-015	5.71678e-015	1.50624e-014	6.35914e-015	1.47979e-014	-1.01994e-014	-1.331e-014	-5.19122e-015	4.21028e-015	6.40439e-015	8.27757e-015	7.30041e-015	6.71922e-015	8.97371e-015	1.40202e-014	9.78912e-015
6.31282e-015	1.22194e-014	1.46362e-014	-9.00204e-015	-7.43803e-015	-1.10226e-014	-5.81358e-015	-3.92247e-015	6.33099e-015	8.93464e-015	5.94055e-015	1.51292e-014	7.07264e-015	1.50922e-014	-9.99583e-015	-1.32766e-014	-5.1091e-015	4.11294e-015	5.89192e-015	7.92198e-015	7.25913e-015	6.37024e-015	8.84638e-015	1.39509e-014	9.55975e-015
6.50407e-015	1.21124e-014	1.46285e-014	-8.65654e-015	-7.3139e-015	-1.07521e-014	-5.75013e-015	-3.10283e-015	6.60515e-015	9.13757e-015	6.17154e-015	1.52056e-014	7.78212e-015	1.53762e-014	-9.77535e-015	-1.32168e-014	-5.00506e-015	4.03864e-015	5.38795e-015	7.55504e-015	7.2426e-015	6.03158e-015	8.7198e-015	1.38763e-014	9.32474e-015
6.68376e-015	1.20125e-014	1.46058e-014	-8.3102e-015	-7.17995e-015	-1.04734e-014	-5.66192e-015	-2.30718e-015	6.87709e-015	9.3459e-015	6.40843e-015	1.52915e-014	8.48455e-015	1.56473e-014	-9.53804e-015	-1.31308e-014	-4.88021e-015	3.9875e-015	4.89505e-015	7.17862e-015	7.25292e-015	5.70557e-015	8.5944e-015	1.37964e-014	9.08412e-015
6.85013e-015	1.19203e-014	1.45691e-014	-7.96387e-015	-7.03499e-015	-1.01857e-014	-5.54772e-015	-1.53957e-015	7.14541e-015	9.55877e-015	6.64976e-015	1.53871e-014	9.17635e-015	1.5903e-014	-9.28455e-015	-1.30184e-014	-4.73491e-015	3.95944e-015	4.41583e-015	6.79521e-015	7.29116e-015	5.39403e-015	8.47124e-015	1.3712e-014	8.83837e-015
7.00186e-015	1.18356e-014	1.45188e-014	-7.61852e-015	-6.87799e-015	-9.88857e-015	-5.40701e-015	-8.04536e-016	7.40822e-015	9.7752e-015	6.89434e-015	1.54913e-014	9.85453e-015	1.6141e-014	-9.01592e-015	-1.28799e-014	-4.57026e-015	3.95466e-015	3.95232e-015	6.4065e-015	7.35869e-015	5.09851e-015	8.35088e-015	1.36229e-014	8.5871e-015
7.13788e-015	1.17591e-014	1.44558e-014	-7.27475e-015	-6.70856e-015	-9.58211e-015	-5.23957e-015	-1.05345e-016	7.66318e-015	9.99384e-015	7.14132e-015	1.56032e-014	1.0516e-014	1.63596e-014	-8.73307e-015	-1.2716e-014	-4.38753e-015	3.97265e-015	3.50676e-015	6.0145e-015	7.45599e-015	4.82051e-015	8.23362e-015	1.35296e-014	8.33048e-015
7.25764e-015	1.16914e-014	1.43807e-014	-6.93343e-015	-6.52622e-015	-9.26642e-015	-5.04533e-015	5.54559e-016	7.90712e-015	1.02136e-014	7.38878e-015	1.5722e-014	1.1158e-014	1.65562e-014	-8.43805e-015	-1.25272e-014	-4.18839e-015	4.01237e-015	3.08123e-015	5.62116e-015	7.58258e-015	4.561e-015	8.11975e-015	1.34322e-014	8.06829e-015
7.35923e-015	1.16322e-014	1.4294e-014	-6.59534e-015	-6.33039e-015	-8.94156e-015	-4.82521e-015	1.17271e-015	8.13797e-015	1.04328e-014	7.63519e-015	1.58458e-014	1.17767e-014	1.67289e-014	-8.13238e-015	-1.23143e-014	-3.97468e-015	4.07255e-015	2.67763e-015	5.22759e-015	7.73867e-015	4.32067e-015	8.00968e-015	1.3331e-014	7.79987e-015
7.44183e-015	1.15811e-014	1.41964e-014	-6.26157e-015	-6.12103e-015	-8.60798e-015	-4.57965e-015	1.74637e-015	8.35379e-015	1.06493e-014	7.8789e-015	1.59734e-014	1.23685e-014	1.6875e-014	-7.81743e-015	-1.20783e-014	-3.7479e-015	4.15152e-015	2.29689e-015	4.83571e-015	7.92339e-015	4.09993e-015	7.90344e-015	1.32262e-014	7.52588e-015
7.50459e-015	1.15378e-014	1.40883e-014	-5.93311e-015	-5.89895e-015	-8.26601e-015	-4.31e-015	2.27268e-015	8.55229e-015	1.08614e-014	8.11815e-015	1.61027e-014	1.29301e-014	1.69924e-014	-7.49498e-015	-1.18202e-014	-3.51007e-015	4.24764e-015	1.9403e-015	4.44724e-015	8.13538e-015	3.89896e-015	7.80079e-015	1.3119e-014	7.24603e-015
7.54665e-015	1.15014e-014	1.39704e-014	-5.61035e-015	-5.66444e-015	-7.91689e-015	-4.01849e-015	2.74957e-015	8.73066e-015	1.10669e-014	8.35089e-015	1.62309e-014	1.34582e-014	1.70793e-014	-7.16693e-015	-1.15411e-014	-3.26362e-015	4.35864e-015	1.60853e-015	4.06325e-015	8.3733e-015	3.71751e-015	7.70156e-015	1.3009e-014	6.96029e-015
7.56768e-015	1.14715e-014	1.38428e-014	-5.29465e-015	-5.41789e-015	-7.56088e-015	-3.70715e-015	3.17599e-015	8.88636e-015	1.12629e-014	8.57487e-015	1.63557e-014	1.395e-014	1.71344e-014	-6.83499e-015	-1.12428e-014	-3.01091e-015	4.48226e-015	1.30205e-015	3.68516e-015	8.63474e-015	3.55554e-015	7.60465e-015	1.28963e-014	6.66838e-015
7.5667e-015	1.1448e-014	1.37065e-014	-4.98776e-015	-5.16041e-015	-7.19924e-015	-3.37813e-015	3.55006e-015	9.0176e-015	1.14471e-014	8.78854e-015	1.64746e-014	1.44024e-014	1.71562e-014	-6.50124e-015	-1.09267e-014	-2.75479e-015	4.61689e-015	1.02161e-015	3.31392e-015	8.9168e-015	3.41277e-015	7.50918e-015	1.2781e-014	6.37053e-015
7.54423e-015	1.14298e-014	1.35623e-014	-4.69024e-015	-4.89322e-015	-6.83312e-015	-3.03384e-015	3.87031e-015	9.12214e-015	1.16176e-014	8.98958e-015	1.65849e-014	1.48127e-014	1.71436e-014	-6.16774e-015	-1.05944e-014	-2.49727e-015	4.75927e-015	7.67354e-016	2.95038e-015	9.2167e-015	3.28787e-015	7.41484e-015	1.26633e-014	6.06695e-015
7.49995e-015	1.1416e-014	1.34101e-014	-4.40328e-015	-4.61808e-015	-6.46411e-015	-2.67754e-015	4.13561e-015	9.19886e-015	1.1772e-014	9.17643e-015	1.66829e-014	1.51781e-014	1.70952e-014	-5.83675e-015	-1.02476e-014	-2.2412e-015	4.9067e-015	5.38649e-016	2.59547e-015	9.53095e-015	3.17932e-015	7.32111e-015	1.25429e-014	5.75745e-015
7.43377e-015	1.14055e-014	1.32508e-014	-4.128e-015	-4.33615e-015	-6.09386e-015	-2.3127e-015	4.34578e-015	9.24652e-015	1.19077e-014	9.34722e-015	1.67658e-014	1.54963e-014	1.70104e-014	-5.51028e-015	-9.88771e-015	-1.98923e-015	5.05602e-015	3.35552e-016	2.2497e-015	9.85597e-015	3.08597e-015	7.22749e-015	1.24194e-014	5.44209e-015
7.3461e-015	1.13985e-014	1.30849e-014	-3.86535e-015	-4.0494e-015	-5.72333e-015	-1.94238e-015	4.50128e-015	9.26418e-015	1.2023e-014	9.50057e-015	1.68316e-014	1.57653e-014	1.68884e-014	-5.19077e-015	-9.5165e-015	-1.74368e-015	5.20437e-015	1.57732e-016	1.91372e-015	1.01881e-014	3.00656e-015	7.133e-015	1.22933e-014	5.1213e-015
7.23752e-015	1.13941e-014	1.29125e-014	-3.61577e-015	-3.75925e-015	-5.35448e-015	-1.57055e-015	4.60351e-015	9.25115e-015	1.21162e-014	9.63484e-015	1.68776e-014	1.59836e-014	1.67289e-014	-4.88029e-015	-9.13581e-015	-1.50671e-015	5.34895e-015	4.24039e-018	1.58751e-015	1.05232e-014	2.93919e-015	7.03672e-015	1.2164e-014	4.79497e-015
7.10855e-015	1.13913e-014	1.27344e-014	-3.37977e-015	-3.46717e-015	-4.98903e-015	-1.20084e-015	4.65401e-015	9.20741e-015	1.21851e-014	9.74921e-015	1.69007e-014	1.61498e-014	1.6532e-014	-4.5811e-015	-8.74737e-015	-1.28117e-015	5.48677e-015	-1.25965e-016	1.27154e-015	1.08569e-014	2.88184e-015	6.93737e-015	1.20308e-014	4.46369e-015
6.95972e-015	1.13887e-014	1.25512e-014	-3.15768e-015	-3.17498e-015	-4.62829e-015	-8.36772e-016	4.65475e-015	9.13334e-015	1.22286e-014	9.84279e-015	1.68978e-014	1.62623e-014	1.62977e-014	-4.29418e-015	-8.35365e-015	-1.06917e-015	5.61557e-015	-2.34113e-016	9.65854e-016	1.11846e-014	2.83204e-015	6.83442e-015	1.18935e-014	4.12736e-015
6.79204e-015	1.13857e-014	1.23625e-014	-2.94958e-015	-2.88367e-015	-4.2733e-015	-4.8207e-016	4.60768e-015	9.02995e-015	1.22457e-014	9.91508e-015	1.68674e-014	1.63208e-014	1.60266e-014	-4.02133e-015	-7.956e-015	-8.73135e-016	5.73286e-015	-3.20942e-016	6.70123e-016	1.15012e-014	2.78802e-015	6.72717e-015	1.1752e-014	3.78632e-015
6.60679e-015	1.13818e-014	1.2169e-014	-2.75495e-015	-2.59505e-015	-3.92447e-015	-1.39697e-016	4.51615e-015	8.89816e-015	1.22351e-014	9.96581e-015	1.68074e-014	1.63245e-014	1.57202e-014	-3.76409e-015	-7.55606e-015	-6.94803e-016	5.8366e-015	-3.88055e-016	3.84585e-016	1.18033e-014	2.74821e-015	6.61439e-015	1.16062e-014	3.44013e-015
6.40534e-015	1.13759e-014	1.19711e-014	-2.57412e-015	-2.31117e-015	-3.58251e-015	1.86849e-016	4.38395e-015	8.74011e-015	1.21966e-014	9.99474e-015	1.67151e-014	1.62743e-014	1.53797e-014	-3.52323e-015	-7.15565e-015	-5.3658e-016	5.92476e-015	-4.37343e-016	1.0915e-016	1.20861e-014	2.711e-015	6.49553e-015	1.14551e-014	3.08971e-015
6.18936e-015	1.13676e-014	1.17692e-014	-2.4066e-015	-2.03368e-015	-3.248e-015	4.94354e-016	4.21516e-015	8.55822e-015	1.21298e-014	1.00021e-014	1.65891e-014	1.61712e-014	1.50064e-014	-3.29969e-015	-6.75655e-015	-3.99629e-016	5.99572e-015	-4.70027e-016	-1.55908e-016	1.23451e-014	2.67499e-015	6.36965e-015	1.12986e-014	2.73539e-015
5.96e-015	1.13561e-014	1.15636e-014	-2.25192e-015	-1.76334e-015	-2.92122e-015	7.79883e-016	4.01505e-015	8.35446e-015	1.20349e-014	9.98861e-015	1.64282e-014	1.60163e-014	1.46017e-014	-3.09454e-015	-6.36043e-015	-2.85272e-016	6.04782e-015	-4.87596e-016	-4.11484e-016	1.25759e-014	2.6383e-015	6.23625e-015	1.11361e-014	2.37746e-015
5.71901e-015	1.13406e-014	1.13546e-014	-2.10977e-015	-1.50106e-015	-2.60234e-015	1.04092e-015	3.78863e-015	8.13169e-015	1.19119e-014	9.95521e-015	1.62321e-014	1.58112e-014	1.41676e-014	-2.90823e-015	-5.96829e-015	-1.9517e-016	6.08031e-015	-4.9208e-016	-6.57262e-016	1.2775e-014	2.59976e-015	6.09493e-015	1.09671e-014	2.01629e-015
5.46892e-015	1.13205e-014	1.11427e-014	-1.97884e-015	-1.24814e-015	-2.29132e-015	1.27494e-015	3.54179e-015	7.8934e-015	1.17613e-014	9.90312e-015	1.60003e-014	1.55574e-014	1.37064e-014	-2.74066e-015	-5.58264e-015	-1.30156e-016	6.09258e-015	-4.84574e-016	-8.93536e-016	1.29388e-014	2.55802e-015	5.94523e-015	1.07913e-014	1.65277e-015
5.21108e-015	1.1295e-014	1.09275e-014	-1.85754e-015	-1.00493e-015	-1.98776e-015	1.47996e-015	3.28087e-015	7.64345e-015	1.15845e-014	9.83364e-015	1.57324e-014	1.52572e-014	1.32207e-014	-2.59201e-015	-5.20473e-015	-9.0805e-017	6.08444e-015	-4.67102e-016	-1.12042e-015	1.30642e-014	2.51189e-015	5.78698e-015	1.0608e-014	1.28764e-015
4.94732e-015	1.12637e-014	1.07095e-014	-1.74537e-015	-7.72444e-016	-1.69155e-015	1.65503e-015	3.01127e-015	7.38595e-015	1.13831e-014	9.7481e-015	1.54289e-014	1.49138e-014	1.27128e-014	-2.46162e-015	-4.83582e-015	-7.7296e-017	6.05538e-015	-4.41139e-016	-1.33843e-015	1.31484e-014	2.46027e-015	5.61974e-015	1.04169e-014	9.21901e-016
4.67894e-015	1.12265e-014	1.04889e-014	-1.64122e-015	-5.50335e-016	-1.4015e-015	1.79889e-015	2.73898e-015	7.12496e-015	1.11588e-014	9.64835e-015	1.50907e-014	1.45305e-014	1.21856e-014	-2.34859e-015	-4.47703e-015	-9.04353e-017	6.00595e-015	-4.08153e-016	-1.5474e-015	1.3189e-014	2.40234e-015	5.44353e-015	1.02177e-014	5.56248e-016
4.40817e-015	1.11822e-014	1.02663e-014	-1.54346e-015	-3.39168e-016	-1.11681e-015	1.9104e-015	2.4709e-015	6.86415e-015	1.09129e-014	9.53611e-015	1.47185e-014	1.41104e-014	1.16422e-014	-2.25205e-015	-4.13031e-015	-1.29677e-016	5.93696e-015	-3.69973e-016	-1.74719e-015	1.31836e-014	2.33807e-015	5.25836e-015	1.00098e-014	1.91318e-016
4.13719e-015	1.11305e-014	1.00416e-014	-1.45039e-015	-1.39205e-016	-8.3573e-016	1.9897e-015	2.21327e-015	6.60765e-015	1.06477e-014	9.41394e-015	1.43141e-014	1.36578e-014	1.1086e-014	-2.17122e-015	-3.7965e-015	-1.94729e-016	5.84895e-015	-3.28083e-016	-1.93799e-015	1.31309e-014	2.26666e-015	5.06467e-015	9.79262e-015	-1.71971e-016
3.86811e-015	1.10703e-014	9.81491e-015	-1.36086e-015	4.96162e-017	-5.57344e-016	2.0373e-015	1.97203e-015	6.35934e-015	1.03658e-014	9.28362e-015	1.38789e-014	1.31764e-014	1.052e-014	-2.10475e-015	-3.47652e-015	-2.84053e-016	5.74361e-015	-2.83649e-016	-2.11946e-015	1.30298e-014	2.18852e-015	4.863e-015	9.56632e-015	-5.3252e-016
3.60226e-015	1.10013e-014	9.58605e-015	-1.27314e-015	2.27052e-016	-2.80465e-016	2.05404e-015	1.75313e-015	6.12364e-015	1.00695e-014	9.14782e-015	1.34152e-014	1.26708e-014	9.94785e-015	-2.05088e-015	-3.17201e-015	-3.96652e-016	5.62253e-015	-2.38062e-016	-2.2911e-015	1.28804e-014	2.10296e-015	4.65324e-015	9.33047e-015	-8.89642e-016
3.34092e-015	1.09229e-014	9.3552e-015	-1.18504e-015	3.94127e-016	-4.21145e-018	2.04071e-015	1.56296e-015	5.90444e-015	9.76178e-015	9.00841e-015	1.29256e-014	1.2145e-014	9.37301e-015	-2.00797e-015	-2.88391e-015	-5.31267e-016	5.48715e-015	-1.92122e-016	-2.45252e-015	1.26825e-014	2.01049e-015	4.4359e-015	9.08487e-015	-1.24189e-015
3.08567e-015	1.08335e-014	9.12205e-015	-1.09523e-015	5.51958e-016	2.73152e-016	1.99882e-015	1.40717e-015	5.70589e-015	9.44548e-015	8.86795e-015	1.2413e-014	1.16033e-014	8.79825e-015	-1.97418e-015	-2.61278e-015	-6.86704e-016	5.34003e-015	-1.4712e-016	-2.6034e-015	1.24361e-014	1.91258e-015	4.21171e-015	8.82985e-015	-1.5881e-015
2.83787e-015	1.0733e-014	8.88682e-015	-1.00271e-015	7.01352e-016	5.5395e-016	1.93005e-015	1.2914e-015	5.5317e-015	9.12275e-015	8.72827e-015	1.18801e-014	1.10506e-014	8.22692e-015	-1.94825e-015	-2.35946e-015	-8.61412e-016	5.18323e-015	-1.03849e-016	-2.74347e-015	1.21418e-014	1.8102e-015	3.98145e-015	8.56592e-015	-1.92756e-015
2.59884e-015	1.06209e-014	8.64917e-015	-9.06141e-016	8.43138e-016	8.39665e-016	1.83652e-015	1.21988e-015	5.38485e-015	8.79687e-015	8.59224e-015	1.13294e-014	1.04916e-014	7.66216e-015	-1.92769e-015	-2.12476e-015	-1.05302e-015	5.01856e-015	-6.31613e-017	-2.87168e-015	1.18018e-014	1.703e-015	3.74623e-015	8.2929e-015	-2.25909e-015
2.3697e-015	1.04967e-014	8.40923e-015	-8.039e-016	9.7853e-016	1.1315e-015	1.72056e-015	1.19672e-015	5.2687e-015	8.47078e-015	8.4617e-015	1.07643e-014	9.93063e-015	7.10711e-015	-1.91051e-015	-1.9097e-015	-1.25901e-015	4.84828e-015	-2.55381e-017	-2.98733e-015	1.14182e-014	1.59192e-015	3.50657e-015	8.01074e-015	-2.58175e-015
2.15173e-015	1.03598e-014	8.16661e-015	-6.95097e-016	1.1082e-015	1.43032e-015	1.58485e-015	1.22535e-015	5.18552e-015	8.14685e-015	8.33845e-015	1.01885e-014	9.37198e-015	6.56466e-015	-1.89526e-015	-1.71458e-015	-1.4771e-015	4.67515e-015	8.05532e-018	-3.0889e-015	1.09936e-014	1.47858e-015	3.26328e-015	7.71988e-015	-2.89466e-015
1.94609e-015	1.02093e-014	7.92081e-015	-5.78028e-016	1.23309e-015	1.73782e-015	1.43281e-015	1.30868e-015	5.13728e-015	7.82778e-015	8.22425e-015	9.60519e-015	8.81998e-015	6.03782e-015	-1.87984e-015	-1.53974e-015	-1.70464e-015	4.5013e-015	3.6556e-017	-3.17555e-015	1.05316e-014	1.36466e-015	3.01789e-015	7.42044e-015	-3.19684e-015
1.75334e-015	1.0045e-014	7.67097e-015	-4.5212e-016	1.35393e-015	2.05491e-015	1.26818e-015	1.4494e-015	5.12492e-015	7.51615e-015	8.1204e-015	9.01714e-015	8.27885e-015	5.52891e-015	-1.86235e-015	-1.38527e-015	-1.93858e-015	4.32904e-015	5.98859e-017	-3.2462e-015	1.00354e-014	1.25183e-015	2.77138e-015	7.11332e-015	-3.48771e-015
1.57411e-015	9.86629e-015	7.41699e-015	-3.16611e-016	1.47185e-015	2.38257e-015	1.09433e-015	1.64947e-015	5.14879e-015	7.21419e-015	8.02824e-015	8.42738e-015	7.75205e-015	5.0402e-015	-1.84076e-015	-1.25118e-015	-2.17611e-015	4.16055e-015	7.79307e-017	-3.29964e-015	9.50812e-015	1.14102e-015	2.52487e-015	6.79887e-015	-3.76655e-015
1.40798e-015	9.67216e-015	7.1587e-015	-1.70526e-016	1.58815e-015	2.72096e-015	9.14613e-016	1.90953e-015	5.2094e-015	6.92376e-015	7.94851e-015	7.8383e-015	7.24292e-015	4.57357e-015	-1.81372e-015	-1.13741e-015	-2.41453e-015	3.99855e-015	9.0499e-017	-3.33537e-015	8.95419e-015	1.0332e-015	2.27929e-015	6.47819e-015	-4.03275e-015
1.25555e-015	9.46207e-015	6.89519e-015	-1.37025e-017	1.70379e-015	3.07079e-015	7.33039e-016	2.22959e-015	5.30603e-015	6.64648e-015	7.88168e-015	7.25342e-015	6.75511e-015	4.13137e-015	-1.77938e-015	-1.04334e-015	-2.65126e-015	3.84475e-015	9.79764e-017	-3.3526e-015	8.37792e-015	9.29805e-016	2.03568e-015	6.15183e-015	-4.2856e-015
1.11681e-015	9.23502e-015	6.62624e-015	1.54634e-016	1.81969e-015	3.43206e-015	5.53201e-016	2.60922e-015	5.4379e-015	6.38384e-015	7.82781e-015	6.67585e-015	6.29083e-015	3.71437e-015	-1.73598e-015	-9.6936e-016	-2.88297e-015	3.70002e-015	9.99132e-017	-3.35056e-015	7.78375e-015	8.32398e-016	1.79468e-015	5.82003e-015	-4.52465e-015
9.915e-016	8.99082e-015	6.3512e-015	3.34613e-016	1.93672e-015	3.80385e-015	3.78825e-016	3.04636e-015	5.60388e-015	6.13698e-015	7.78756e-015	6.10822e-015	5.85241e-015	3.32365e-015	-1.68256e-015	-9.1518e-016	-3.10664e-015	3.56607e-015	9.66989e-017	-3.32861e-015	7.17626e-015	7.41938e-016	1.55753e-015	5.48334e-015	-4.7494e-015
8.79244e-016	8.72968e-015	6.07002e-015	5.25835e-016	2.0553e-015	4.18642e-015	2.13304e-016	3.53793e-015	5.80134e-015	5.90702e-015	7.75992e-015	5.55293e-015	5.44214e-015	2.9602e-015	-1.61764e-015	-8.81086e-016	-3.31905e-015	3.44437e-015	8.89419e-017	-3.28597e-015	6.55974e-015	6.5874e-016	1.32498e-015	5.14232e-015	-4.95902e-015
7.79821e-016	8.45054e-015	5.78196e-015	7.28321e-016	2.17579e-015	4.57832e-015	6.0588e-017	4.08065e-015	6.02736e-015	5.69426e-015	7.74453e-015	5.01136e-015	5.06103e-015	2.62452e-015	-1.53969e-015	-8.65653e-016	-3.51846e-015	3.33609e-015	7.66234e-017	-3.22154e-015	5.93913e-015	5.83779e-016	1.09765e-015	4.79762e-015	-5.15345e-015
6.92425e-016	8.15269e-015	5.48601e-015	9.41217e-016	2.29851e-015	4.97796e-015	-7.63808e-017	4.67034e-015	6.27868e-015	5.49848e-015	7.7409e-015	4.48515e-015	4.71003e-015	2.31688e-015	-1.44831e-015	-8.68261e-016	-3.70284e-015	3.24163e-015	5.93277e-017	-3.13456e-015	5.31875e-015	5.1736e-016	8.76056e-016	4.44969e-015	-5.33247e-015
6.16156e-016	7.83552e-015	5.18158e-015	1.16404e-015	2.42334e-015	5.38414e-015	-1.94398e-016	5.30304e-015	6.55174e-015	5.31921e-015	7.74763e-015	3.97611e-015	4.38944e-015	2.03688e-015	-1.34285e-015	-8.88699e-016	-3.86983e-015	3.16111e-015	3.74536e-017	-3.02477e-015	4.70284e-015	4.60331e-016	6.60452e-016	4.0993e-015	-5.49638e-015
5.50277e-016	7.49927e-015	4.86871e-015	1.39585e-015	2.55063e-015	5.79425e-015	-2.91227e-016	5.97329e-015	6.8417e-015	5.15583e-015	7.76301e-015	3.48567e-015	4.09922e-015	1.784e-015	-1.22321e-015	-9.25788e-016	-4.01727e-015	3.09518e-015	1.14453e-017	-2.89286e-015	4.09581e-015	4.13026e-016	4.51475e-016	3.74717e-015	-5.64557e-015
4.94642e-016	7.14389e-015	4.54719e-015	1.63531e-015	2.67996e-015	6.20605e-015	-3.64597e-016	6.67485e-015	7.1437e-015	5.00757e-015	7.78569e-015	3.01459e-015	3.83866e-015	1.55772e-015	-1.089e-015	-9.78287e-016	-4.14364e-015	3.04295e-015	-1.86081e-017	-2.73976e-015	3.50181e-015	3.75655e-016	2.49051e-016	3.39302e-015	-5.78054e-015
4.4784e-016	6.76915e-015	4.21642e-015	1.8809e-015	2.81129e-015	6.61691e-015	-4.1192e-016	7.40121e-015	7.45347e-015	4.87336e-015	7.81329e-015	2.56279e-015	3.60644e-015	1.35614e-015	-9.40755e-016	-1.04469e-015	-4.24738e-015	3.00394e-015	-5.21239e-017	-2.56615e-015	2.92392e-015	3.47674e-016	5.28377e-017	3.03731e-015	-5.902e-015
4.08269e-016	6.37524e-015	3.87556e-015	2.13123e-015	2.94433e-015	7.0241e-015	-4.3139e-016	8.14574e-015	7.76536e-015	4.75189e-015	7.8437e-015	2.13077e-015	3.40082e-015	1.1785e-015	-7.78202e-016	-1.12393e-015	-4.32732e-015	2.97752e-015	-8.91935e-017	-2.37251e-015	2.36567e-015	3.28529e-016	-1.3699e-016	2.68052e-015	-6.01045e-015
3.74849e-016	5.96298e-015	3.52438e-015	2.38461e-015	3.07787e-015	7.42435e-015	-4.21942e-016	8.90093e-015	8.0737e-015	4.6407e-015	7.87435e-015	1.71842e-015	3.22003e-015	1.0229e-015	-6.01676e-016	-1.2152e-015	-4.38231e-015	2.96272e-015	-1.29949e-016	-2.15906e-015	1.83019e-015	3.17827e-016	-3.20243e-016	2.3232e-015	-6.10646e-015
3.46823e-016	5.53259e-015	3.16292e-015	2.63943e-015	3.21144e-015	7.81453e-015	-3.82576e-016	9.66007e-015	8.37294e-015	4.53784e-015	7.90315e-015	1.32494e-015	3.06167e-015	8.87364e-016	-4.11412e-016	-1.3175e-015	-4.41148e-015	2.9582e-015	-1.73496e-016	-1.92726e-015	1.32018e-015	3.14887e-016	-4.96674e-016	1.96561e-015	-6.19113e-015
3.22735e-016	5.08371e-015	2.79123e-015	2.8938e-015	3.34436e-015	8.19105e-015	-3.12653e-016	1.04152e-014	8.65739e-015	4.4413e-015	7.92738e-015	9.4929e-016	2.92242e-015	7.69472e-016	-2.08466e-016	-1.42842e-015	-4.41511e-015	2.96227e-015	-2.19786e-016	-1.67861e-015	8.37776e-016	3.18917e-016	-6.67238e-016	1.60792e-015	-6.26521e-015
3.01098e-016	4.61732e-015	2.40913e-015	3.14599e-015	3.47595e-015	8.55091e-015	-2.12285e-016	1.11585e-014	8.92149e-015	4.34881e-015	7.94472e-015	5.9065e-016	2.79894e-015	6.67542e-016	6.28974e-018	-1.54639e-015	-4.3927e-015	2.9729e-015	-2.68948e-016	-1.41506e-015	3.84841e-016	3.28973e-016	-8.32743e-016	1.25005e-015	-6.33009e-015
2.80279e-016	4.13424e-015	2.01696e-015	3.39462e-015	3.60531e-015	8.89029e-015	-8.17275e-017	1.18822e-014	9.16016e-015	4.25818e-015	7.95199e-015	2.48067e-016	2.68824e-015	5.78868e-016	2.32075e-016	-1.66985e-015	-4.34478e-015	2.98803e-015	-3.2065e-016	-1.13812e-015	-3.75664e-017	3.44129e-016	-9.93703e-016	8.92046e-016	-6.38728e-015
2.58803e-016	3.63586e-015	1.61468e-015	3.63788e-015	3.73134e-015	9.20578e-015	7.8348e-017	1.25783e-014	9.36856e-015	4.16653e-015	7.94668e-015	-8.02154e-017	2.58688e-015	5.00566e-016	4.67459e-016	-1.79694e-015	-4.27139e-015	3.00644e-015	-3.74889e-016	-8.49918e-016	-4.28828e-016	3.62351e-016	-1.15082e-015	5.33906e-016	-6.43792e-015
2.35292e-016	3.12332e-015	1.20282e-015	3.87417e-015	3.8527e-015	9.49403e-015	2.66259e-016	1.32395e-014	9.54178e-015	4.07121e-015	7.92652e-015	-3.94821e-016	2.49119e-015	4.29434e-016	7.11118e-016	-1.92532e-015	-4.17297e-015	3.02531e-015	-4.31641e-016	-5.5265e-016	-7.8833e-016	3.81917e-016	-1.30455e-015	1.7531e-016	-6.4826e-015
2.08712e-016	2.59726e-015	7.81648e-016	4.10184e-015	3.96856e-015	9.75191e-015	4.80517e-016	1.38596e-014	9.67554e-015	3.9697e-015	7.88884e-015	-6.98096e-016	2.39747e-015	3.63296e-016	9.62079e-016	-2.05398e-015	-4.05049e-015	3.04243e-015	-4.90556e-016	-2.48474e-016	-1.11562e-015	4.01578e-016	-1.45622e-015	-1.83208e-016	-6.52246e-015
1.77617e-016	2.05932e-015	3.51383e-016	4.3189e-015	4.07829e-015	9.97625e-015	7.19236e-016	1.44323e-014	9.76589e-015	3.85933e-015	7.83179e-015	-9.90813e-016	2.30169e-015	2.99335e-016	1.2194e-015	-2.18094e-015	-3.90542e-015	3.05599e-015	-5.51488e-016	5.98999e-017	-1.41166e-015	4.20143e-016	-1.60714e-015	-5.42024e-016	-6.55885e-015
1.41697e-016	1.51045e-015	-8.71812e-017	4.52394e-015	4.18085e-015	1.01652e-014	9.79606e-016	1.49517e-014	9.81003e-015	3.73842e-015	7.75373e-015	-1.27427e-015	2.20003e-015	2.3451e-016	1.48188e-015	-2.30381e-015	-3.73878e-015	3.06395e-015	-6.14738e-016	3.69522e-016	-1.67775e-015	4.36713e-016	-1.75738e-015	-9.01412e-016	-6.5931e-015
9.97736e-017	9.51981e-016	-5.32849e-016	4.71604e-015	4.27558e-015	1.03165e-014	1.25915e-015	1.54128e-014	9.80536e-015	3.60499e-015	7.65264e-015	-1.55016e-015	2.08895e-015	1.66491e-016	1.74829e-015	-2.42071e-015	-3.55188e-015	3.06399e-015	-6.80834e-016	6.78338e-016	-1.91546e-015	4.49165e-016	-1.90741e-015	-1.26185e-015	-6.62704e-015
5.09288e-017	3.86285e-016	-9.84574e-016	4.89402e-015	4.3617e-015	1.04285e-014	1.55523e-015	1.58103e-014	9.75028e-015	3.4567e-015	7.52762e-015	-1.81966e-015	1.96524e-015	9.22801e-017	2.01754e-015	-2.53029e-015	-3.34657e-015	3.05469e-015	-7.49456e-016	9.83516e-016	-2.12616e-015	4.55416e-016	-2.05831e-015	-1.62308e-015	-6.66186e-015
-5.00622e-018	-1.85399e-016	-1.44221e-015	5.0569e-015	4.43854e-015	1.05001e-014	1.86507e-015	1.61408e-014	9.64329e-015	3.29257e-015	7.37826e-015	-2.08416e-015	1.82544e-015	9.33196e-018	2.28832e-015	-2.63078e-015	-3.12502e-015	3.0339e-015	-8.20403e-016	1.28229e-015	-2.31143e-015	4.54043e-016	-2.21071e-015	-1.9851e-015	-6.69822e-015
-6.86587e-017	-7.6141e-016	-1.90444e-015	5.20433e-015	4.50587e-015	1.05309e-014	2.18505e-015	1.64014e-014	9.48444e-015	3.11095e-015	7.20418e-015	-2.34477e-015	1.66647e-015	-8.44289e-017	2.55941e-015	-2.7202e-015	-2.88894e-015	3.0002e-015	-8.93984e-016	1.57236e-015	-2.47366e-015	4.4405e-016	-2.36525e-015	-2.34824e-015	-6.73764e-015
-1.40325e-016	-1.33944e-015	-2.37006e-015	5.33573e-015	4.56329e-015	1.05208e-014	2.51224e-015	1.65907e-014	9.27332e-015	2.91019e-015	7.00452e-015	-2.60137e-015	1.48563e-015	-1.90902e-016	2.8295e-015	-2.79701e-015	-2.64078e-015	2.95239e-015	-9.70653e-016	1.85092e-015	-2.61607e-015	4.24788e-016	-2.52291e-015	-2.71246e-015	-6.7809e-015
-2.20062e-016	-1.91745e-015	-2.83799e-015	5.45027e-015	4.61056e-015	1.04693e-014	2.84388e-015	1.67073e-014	9.01047e-015	2.68988e-015	6.78006e-015	-2.85471e-015	1.28055e-015	-3.1192e-016	3.09707e-015	-2.8592e-015	-2.38199e-015	2.88917e-015	-1.05081e-015	2.11471e-015	-2.74116e-015	3.95344e-016	-2.68364e-015	-3.07783e-015	-6.82877e-015
-3.08152e-016	-2.49423e-015	-3.30687e-015	5.5477e-015	4.64827e-015	1.03777e-014	3.17687e-015	1.67509e-014	8.69754e-015	2.44965e-015	6.53077e-015	-3.10583e-015	1.04939e-015	-4.49396e-016	3.36133e-015	-2.90504e-015	-2.11469e-015	2.80991e-015	-1.13394e-015	2.36126e-015	-2.85165e-015	3.54698e-016	-2.8474e-015	-3.4444e-015	-6.88176e-015
-4.04549e-016	-3.06646e-015	-3.77564e-015	5.62802e-015	4.67722e-015	1.02475e-014	3.50822e-015	1.67228e-014	8.33616e-015	2.18901e-015	6.25725e-015	-3.3549e-015	7.90175e-016	-6.04566e-016	3.62174e-015	-2.93349e-015	-1.84172e-015	2.71384e-015	-1.22043e-015	2.58876e-015	-2.95027e-015	3.01957e-016	-3.01478e-015	-3.81254e-015	-6.94096e-015
-5.08677e-016	-3.63164e-015	-4.24264e-015	5.69161e-015	4.69739e-015	1.008e-014	3.83478e-015	1.66238e-014	7.92924e-015	1.90841e-015	5.96146e-015	-3.60244e-015	5.01818e-016	-7.78771e-016	3.87758e-015	-2.9427e-015	-1.56501e-015	2.60003e-015	-1.31091e-015	2.79478e-015	-3.04015e-015	2.36465e-016	-3.18612e-015	-4.18171e-015	-7.00629e-015
-6.20564e-016	-4.1881e-015	-4.70628e-015	5.73837e-015	4.70962e-015	9.87743e-015	4.15314e-015	1.6456e-014	7.4796e-015	1.60813e-015	5.6449e-015	-3.84842e-015	1.83788e-016	-9.72753e-016	4.12834e-015	-2.93191e-015	-1.28667e-015	2.46851e-015	-1.40548e-015	2.97738e-015	-3.12432e-015	1.57575e-016	-3.36183e-015	-4.55171e-015	-7.07786e-015
-7.39997e-016	-4.73421e-015	-5.16482e-015	5.76884e-015	4.71439e-015	9.64273e-015	4.46033e-015	1.62224e-014	6.99148e-015	1.28858e-015	5.30903e-015	-4.0916e-015	-1.64013e-016	-1.18719e-015	4.37305e-015	-2.90029e-015	-1.00787e-015	2.31994e-015	-1.50367e-015	3.13468e-015	-3.20547e-015	6.51595e-017	-3.54171e-015	-4.9222e-015	-7.15642e-015
-8.66029e-016	-5.26792e-015	-5.61766e-015	5.78386e-015	4.71247e-015	9.37903e-015	4.75411e-015	1.59277e-014	6.46904e-015	9.51438e-016	4.95599e-015	-4.33088e-015	-5.41305e-016	-1.42206e-015	4.61144e-015	-2.84719e-015	-7.30021e-016	2.15484e-015	-1.60604e-015	3.26509e-015	-3.28695e-015	-4.08551e-017	-3.72482e-015	-5.29262e-015	-7.24191e-015
-9.98038e-016	-5.78679e-015	-6.06355e-015	5.7846e-015	4.70536e-015	9.09021e-015	5.03173e-015	1.5576e-014	5.91743e-015	5.9799e-016	4.58817e-015	-4.5653e-015	-9.46999e-016	-1.67749e-015	4.84244e-015	-2.77215e-015	-4.5536e-016	1.97316e-015	-1.71265e-015	3.36665e-015	-3.37177e-015	-1.60576e-016	-3.91098e-015	-5.66256e-015	-7.33416e-015
-1.13558e-015	-6.28953e-015	-6.50113e-015	5.77221e-015	4.69453e-015	8.78095e-015	5.29101e-015	1.51723e-014	5.34159e-015	2.29969e-016	4.20813e-015	-4.79486e-015	-1.37998e-015	-1.9535e-015	5.06562e-015	-2.67507e-015	-1.8624e-016	1.7756e-015	-1.82448e-015	3.43891e-015	-3.46161e-015	-2.94026e-016	-4.09943e-015	-6.03208e-015	-7.43267e-015
-1.27742e-015	-6.7748e-015	-6.92915e-015	5.74736e-015	4.68085e-015	8.45538e-015	5.53038e-015	1.4723e-014	4.74675e-015	-1.51187e-016	3.81875e-015	-5.01813e-015	-1.83919e-015	-2.24916e-015	5.28083e-015	-2.55617e-015	7.60167e-017	1.56372e-015	-1.94145e-015	3.48131e-015	-3.55888e-015	-4.40004e-016	-4.28888e-015	-6.4005e-015	-7.53725e-015
-1.42255e-015	-7.24082e-015	-7.34637e-015	5.71163e-015	4.66594e-015	8.11828e-015	5.74791e-015	1.42347e-014	4.13879e-015	-5.43817e-016	3.42352e-015	-5.23311e-015	-2.32237e-015	-2.56375e-015	5.48757e-015	-2.41542e-015	3.30827e-016	1.33945e-015	-2.06347e-015	3.49348e-015	-3.66555e-015	-5.97228e-016	-4.47894e-015	-6.76721e-015	-7.64779e-015
-1.57017e-015	-7.6857e-015	-7.7513e-015	5.66656e-015	4.65107e-015	7.77384e-015	5.94197e-015	1.37138e-014	3.52307e-015	-9.45219e-016	3.02427e-015	-5.43902e-015	-2.82677e-015	-2.8962e-015	5.68594e-015	-2.25327e-015	5.7707e-016	1.10367e-015	-2.19121e-015	3.47546e-015	-3.78334e-015	-7.64846e-016	-4.66915e-015	-7.13123e-015	-7.76402e-015
-1.71916e-015	-8.10842e-015	-8.14315e-015	5.61308e-015	4.63791e-015	7.42731e-015	6.11154e-015	1.31666e-014	2.90508e-015	-1.35276e-015	2.62423e-015	-5.63447e-015	-3.34955e-015	-3.24507e-015	5.87556e-015	-2.07056e-015	8.1355e-016	8.58119e-016	-2.32426e-015	3.42721e-015	-3.91372e-015	-9.422e-016	-4.85806e-015	-7.49178e-015	-7.88445e-015
-1.86762e-015	-8.50769e-015	-8.52097e-015	5.55317e-015	4.6274e-015	7.0839e-015	6.25587e-015	1.26015e-014	2.29102e-015	-1.76423e-015	2.22707e-015	-5.81844e-015	-3.88717e-015	-3.60945e-015	6.05578e-015	-1.86818e-015	1.0399e-015	6.0447e-016	-2.46279e-015	3.34906e-015	-4.05782e-015	-1.12806e-015	-5.04427e-015	-7.84794e-015	-8.0085e-015
-2.01528e-015	-8.88216e-015	-8.88371e-015	5.48821e-015	4.62084e-015	6.74759e-015	6.37491e-015	1.20263e-014	1.68642e-015	-2.17687e-015	1.83532e-015	-5.98939e-015	-4.43624e-015	-3.98722e-015	6.22619e-015	-1.64708e-015	1.25529e-015	3.44157e-016	-2.6066e-015	3.24159e-015	-4.21634e-015	-1.32088e-015	-5.22643e-015	-8.19929e-015	-8.13565e-015
-2.16118e-015	-9.23136e-015	-9.23093e-015	5.41999e-015	4.61923e-015	6.42369e-015	6.46808e-015	1.14481e-014	1.0968e-015	-2.58855e-015	1.45169e-015	-6.14613e-015	-4.99288e-015	-4.37653e-015	6.38712e-015	-1.40864e-015	1.45977e-015	7.95636e-017	-2.75539e-015	3.1062e-015	-4.38965e-015	-1.51908e-015	-5.40319e-015	-8.54416e-015	-8.26491e-015
-2.30418e-015	-9.55434e-015	-9.56208e-015	5.35023e-015	4.62386e-015	6.11696e-015	6.5357e-015	1.08744e-014	5.27092e-016	-2.99725e-015	1.07898e-015	-6.28731e-015	-5.55261e-015	-4.77522e-015	6.53808e-015	-1.15441e-015	1.65252e-015	-1.87721e-016	-2.90939e-015	2.94407e-015	-4.57836e-015	-1.72115e-015	-5.5734e-015	-8.88138e-015	-8.39578e-015
-2.44361e-015	-9.85079e-015	-9.87684e-015	5.27981e-015	4.6355e-015	5.83205e-015	6.57835e-015	1.0312e-014	-1.81454e-017	-3.39971e-015	7.20041e-016	-6.41251e-015	-6.11184e-015	-5.18071e-015	6.67885e-015	-8.85877e-016	1.83309e-015	-4.5646e-016	-3.06909e-015	2.75649e-015	-4.78201e-015	-1.92668e-015	-5.73601e-015	-9.21029e-015	-8.52728e-015
-2.57842e-015	-1.01207e-014	-1.01747e-014	5.21051e-015	4.65525e-015	5.57328e-015	6.59628e-015	9.76732e-015	-5.34404e-016	-3.79343e-015	3.77501e-016	-6.52044e-015	-6.66625e-015	-5.59068e-015	6.80938e-015	-6.0533e-016	2.00191e-015	-7.24488e-016	-3.23312e-015	2.54578e-015	-4.99956e-015	-2.13412e-015	-5.89044e-015	-9.53018e-015	-8.65823e-015
-2.70785e-015	-1.03643e-014	-1.04552e-014	5.14392e-015	4.68333e-015	5.34391e-015	6.59074e-015	9.24665e-015	-1.01779e-015	-4.17665e-015	5.28882e-017	-6.61011e-015	-7.21182e-015	-6.00309e-015	6.92982e-015	-3.14194e-016	2.15888e-015	-9.89917e-016	-3.40162e-015	2.3135e-015	-5.22968e-015	-2.34214e-015	-6.03558e-015	-9.83982e-015	-8.78758e-015
-2.83114e-015	-1.0582e-014	-1.07184e-014	5.08108e-015	4.72039e-015	5.14699e-015	6.56304e-015	8.7561e-015	-1.46505e-015	-4.54725e-015	-2.51847e-016	-6.6811e-015	-7.74452e-015	-6.41529e-015	7.03942e-015	-1.48217e-017	2.30443e-015	-1.25142e-015	-3.57481e-015	2.06171e-015	-5.4715e-015	-2.54929e-015	-6.17036e-015	-1.01381e-014	-8.9148e-015
-2.94833e-015	-1.07747e-014	-1.09645e-014	5.02261e-015	4.76674e-015	4.98501e-015	6.51418e-015	8.30036e-015	-1.87395e-015	-4.90292e-015	-5.34766e-016	-6.73373e-015	-8.25949e-015	-6.82493e-015	7.13859e-015	2.90555e-016	2.43893e-015	-1.50797e-015	-3.75228e-015	1.79232e-015	-5.72406e-015	-2.75398e-015	-6.29391e-015	-1.0424e-014	-9.03867e-015
-3.05883e-015	-1.09423e-014	-1.11933e-014	4.97002e-015	4.82259e-015	4.85957e-015	6.44524e-015	7.88333e-015	-2.24254e-015	-5.24255e-015	-7.94899e-016	-6.7682e-015	-8.75283e-015	-7.22954e-015	7.22679e-015	5.99225e-016	2.56275e-015	-1.75793e-015	-3.93332e-015	1.50744e-015	-5.98575e-015	-2.95477e-015	-6.40552e-015	-1.06968e-014	-9.15853e-015
-3.16233e-015	-1.10855e-014	-1.14052e-014	4.92416e-015	4.8877e-015	4.77154e-015	6.35766e-015	7.5091e-015	-2.56897e-015	-5.56475e-015	-1.03152e-015	-6.78553e-015	-9.22121e-015	-7.62646e-015	7.3038e-015	9.08666e-016	2.67593e-015	-2.00022e-015	-4.11773e-015	1.20994e-015	-6.25456e-015	-3.15097e-015	-6.50439e-015	-1.09555e-014	-9.27374e-015
-3.25823e-015	-1.12065e-014	-1.16005e-014	4.88536e-015	4.96129e-015	4.72071e-015	6.25227e-015	7.18026e-015	-2.85225e-015	-5.86924e-015	-1.24404e-015	-6.78595e-015	-9.66113e-015	-8.01351e-015	7.3697e-015	1.21626e-015	2.77899e-015	-2.234e-015	-4.3055e-015	9.02492e-016	-6.52898e-015	-3.34145e-015	-6.58962e-015	-1.1199e-014	-9.38339e-015
-3.34639e-015	-1.13062e-014	-1.17796e-014	4.85398e-015	5.04243e-015	4.70663e-015	6.13078e-015	6.89881e-015	-3.09253e-015	-6.15529e-015	-1.43284e-015	-6.77078e-015	-1.0069e-014	-8.38847e-015	7.42416e-015	1.51993e-015	2.87207e-015	-2.45873e-015	-4.49633e-015	5.87307e-016	-6.80682e-015	-3.52504e-015	-6.66132e-015	-1.1427e-014	-9.48729e-015
-3.4276e-015	-1.13855e-014	-1.19426e-014	4.82991e-015	5.12965e-015	4.7292e-015	5.9944e-015	6.66605e-015	-3.29073e-015	-6.42253e-015	-1.59814e-015	-6.74185e-015	-1.04418e-014	-8.74917e-015	7.4663e-015	1.81715e-015	2.95511e-015	-2.6742e-015	-4.68925e-015	2.6566e-016	-7.08625e-015	-3.70161e-015	-6.71936e-015	-1.16388e-014	-9.58512e-015
-3.502e-015	-1.14459e-014	-1.209e-014	4.81289e-015	5.22233e-015	4.7871e-015	5.84455e-015	6.48199e-015	-3.44734e-015	-6.67044e-015	-1.74066e-015	-6.70117e-015	-1.07768e-014	-9.09361e-015	7.49563e-015	2.10521e-015	3.02824e-015	-2.88017e-015	-4.88406e-015	-5.91836e-017	-7.36514e-015	-3.87038e-015	-6.76427e-015	-1.18337e-014	-9.67622e-015
-3.56983e-015	-1.14887e-014	-1.22225e-014	4.80273e-015	5.3188e-015	4.87733e-015	5.68261e-015	6.34598e-015	-3.56373e-015	-6.89939e-015	-1.86151e-015	-6.65085e-015	-1.10717e-014	-9.41974e-015	7.51245e-015	2.38164e-015	3.09203e-015	-3.0767e-015	-5.08039e-015	-3.84651e-016	-7.64189e-015	-4.03132e-015	-6.79655e-015	-1.20114e-014	-9.76045e-015
-3.63118e-015	-1.15161e-014	-1.23404e-014	4.79863e-015	5.41734e-015	4.9969e-015	5.50953e-015	6.25709e-015	-3.64222e-015	-7.10944e-015	-1.96155e-015	-6.59268e-015	-1.13251e-014	-9.72547e-015	7.51661e-015	2.64425e-015	3.14681e-015	-3.26437e-015	-5.27764e-015	-7.08453e-016	-7.91426e-015	-4.18419e-015	-6.81702e-015	-1.21716e-014	-9.83759e-015
-3.68636e-015	-1.15288e-014	-1.24444e-014	4.80015e-015	5.51618e-015	5.14271e-015	5.3271e-015	6.21308e-015	-3.68513e-015	-7.30123e-015	-2.04223e-015	-6.52864e-015	-1.15354e-014	-1.00091e-014	7.50789e-015	2.89133e-015	3.19304e-015	-3.44334e-015	-5.47534e-015	-1.02853e-015	-8.18044e-015	-4.32844e-015	-6.82596e-015	-1.23138e-014	-9.9078e-015
-3.73662e-015	-1.15293e-014	-1.25352e-014	4.8065e-015	5.61378e-015	5.31085e-015	5.13627e-015	6.21149e-015	-3.69585e-015	-7.47555e-015	-2.10494e-015	-6.46167e-015	-1.17018e-014	-1.02695e-014	7.48651e-015	3.12112e-015	3.23075e-015	-3.6145e-015	-5.67231e-015	-1.34291e-015	-8.43818e-015	-4.46432e-015	-6.82448e-015	-1.24379e-014	-9.97082e-015
-3.78258e-015	-1.15192e-014	-1.26132e-014	4.817e-015	5.70781e-015	5.49632e-015	4.93756e-015	6.24856e-015	-3.67818e-015	-7.63346e-015	-2.15146e-015	-6.39525e-015	-1.18236e-014	-1.05052e-014	7.45226e-015	3.33184e-015	3.25944e-015	-3.77837e-015	-5.86782e-015	-1.64951e-015	-8.68575e-015	-4.59202e-015	-6.81371e-015	-1.25441e-014	-1.0027e-014
-3.82502e-015	-1.15002e-014	-1.26786e-014	4.83049e-015	5.7959e-015	5.69392e-015	4.73168e-015	6.32006e-015	-3.63602e-015	-7.77622e-015	-2.18436e-015	-6.33221e-015	-1.19002e-014	-1.07148e-014	7.40507e-015	3.52158e-015	3.2786e-015	-3.9357e-015	-6.06113e-015	-1.94649e-015	-8.92095e-015	-4.71077e-015	-6.79462e-015	-1.26321e-014	-1.0077e-014
-3.86449e-015	-1.14742e-014	-1.27318e-014	4.84522e-015	5.87584e-015	5.89843e-015	4.51958e-015	6.42069e-015	-3.57267e-015	-7.90528e-015	-2.20589e-015	-6.27523e-015	-1.19319e-014	-1.08976e-014	7.34477e-015	3.68947e-015	3.28891e-015	-4.08786e-015	-6.25181e-015	-2.23227e-015	-9.14241e-015	-4.82076e-015	-6.76794e-015	-1.27017e-014	-1.01209e-014
-3.90178e-015	-1.14431e-014	-1.27735e-014	4.85985e-015	5.94581e-015	6.10425e-015	4.30231e-015	6.54538e-015	-3.49192e-015	-8.02239e-015	-2.21812e-015	-6.22697e-015	-1.19192e-014	-1.10528e-014	7.27159e-015	3.83433e-015	3.29075e-015	-4.236e-015	-6.43915e-015	-2.50568e-015	-9.34926e-015	-4.92218e-015	-6.73469e-015	-1.27537e-014	-1.01591e-014
-3.93803e-015	-1.14082e-014	-1.28041e-014	4.87267e-015	6.0033e-015	6.30575e-015	4.08038e-015	6.68842e-015	-3.39808e-015	-8.12975e-015	-2.22248e-015	-6.18996e-015	-1.18629e-014	-1.11798e-014	7.18564e-015	3.9555e-015	3.28387e-015	-4.38094e-015	-6.62233e-015	-2.76488e-015	-9.54067e-015	-5.01581e-015	-6.69655e-015	-1.27882e-014	-1.01923e-014
-3.97359e-015	-1.13704e-014	-1.28237e-014	4.88225e-015	6.04586e-015	6.49723e-015	3.85369e-015	6.84389e-015	-3.29583e-015	-8.22795e-015	-2.22191e-015	-6.16718e-015	-1.17638e-014	-1.12778e-014	7.08686e-015	4.05252e-015	3.26863e-015	-4.5237e-015	-6.80075e-015	-3.00844e-015	-9.71568e-015	-5.10233e-015	-6.65541e-015	-1.28053e-014	-1.02206e-014
-4.00951e-015	-1.13318e-014	-1.28322e-014	4.88673e-015	6.07202e-015	6.6727e-015	3.62217e-015	7.00528e-015	-3.18891e-015	-8.31889e-015	-2.21847e-015	-6.16208e-015	-1.1624e-014	-1.13463e-014	6.97576e-015	4.1246e-015	3.24489e-015	-4.66533e-015	-6.97379e-015	-3.23589e-015	-9.87431e-015	-5.18167e-015	-6.61305e-015	-1.28052e-014	-1.02437e-014
-4.04647e-015	-1.12936e-014	-1.28299e-014	4.88377e-015	6.07977e-015	6.82647e-015	3.38581e-015	7.16589e-015	-3.08137e-015	-8.40475e-015	-2.21496e-015	-6.1766e-015	-1.14457e-014	-1.13859e-014	6.85332e-015	4.17202e-015	3.21234e-015	-4.80655e-015	-7.14033e-015	-3.4469e-015	-1.0016e-014	-5.25412e-015	-6.57038e-015	-1.2789e-014	-1.02624e-014
-4.08529e-015	-1.12566e-014	-1.28175e-014	4.87175e-015	6.06747e-015	6.95282e-015	3.14476e-015	7.31939e-015	-2.97728e-015	-8.48752e-015	-2.213e-015	-6.21316e-015	-1.12313e-014	-1.13968e-014	6.71987e-015	4.19485e-015	3.17095e-015	-4.94993e-015	-7.29926e-015	-3.64098e-015	-1.01402e-014	-5.32027e-015	-6.52868e-015	-1.27574e-014	-1.02766e-014
-4.12647e-015	-1.12212e-014	-1.27943e-014	4.84897e-015	6.03385e-015	7.04577e-015	2.89913e-015	7.45905e-015	-2.88039e-015	-8.56812e-015	-2.21417e-015	-6.27361e-015	-1.09831e-014	-1.13792e-014	6.57608e-015	4.19344e-015	3.12125e-015	-5.0961e-015	-7.44963e-015	-3.81713e-015	-1.02471e-014	-5.38047e-015	-6.48973e-015	-1.2711e-014	-1.02866e-014
-4.17046e-015	-1.11883e-014	-1.27603e-014	4.81399e-015	5.97809e-015	7.09982e-015	2.64932e-015	7.57968e-015	-2.79423e-015	-8.64808e-015	-2.22012e-015	-6.35982e-015	-1.07034e-014	-1.13338e-014	6.42251e-015	4.16857e-015	3.06285e-015	-5.24546e-015	-7.58993e-015	-3.97513e-015	-1.0337e-014	-5.43523e-015	-6.45495e-015	-1.26508e-014	-1.02921e-014
-4.21792e-015	-1.1158e-014	-1.2715e-014	4.76534e-015	5.89942e-015	7.11149e-015	2.39492e-015	7.67584e-015	-2.72199e-015	-8.7285e-015	-2.23217e-015	-6.47376e-015	-1.03954e-014	-1.12612e-014	6.26045e-015	4.12138e-015	2.99446e-015	-5.39925e-015	-7.71997e-015	-4.11565e-015	-1.04101e-014	-5.48441e-015	-6.42593e-015	-1.25773e-014	-1.02935e-014
-4.26897e-015	-1.1131e-014	-1.26582e-014	4.70189e-015	5.79751e-015	7.07695e-015	2.13573e-015	7.74187e-015	-2.66668e-015	-8.8105e-015	-2.25175e-015	-6.61573e-015	-1.00621e-014	-1.11618e-014	6.09088e-015	4.05342e-015	2.91602e-015	-5.55809e-015	-7.83879e-015	-4.23872e-015	-1.04672e-014	-5.52827e-015	-6.40369e-015	-1.24912e-014	-1.02911e-014
-4.32369e-015	-1.11077e-014	-1.25897e-014	4.6225e-015	5.672e-015	6.99316e-015	1.87153e-015	7.77246e-015	-2.62978e-015	-8.89515e-015	-2.27988e-015	-6.78525e-015	-9.70693e-015	-1.10366e-014	5.91513e-015	3.96575e-015	2.82799e-015	-5.7223e-015	-7.94567e-015	-4.34555e-015	-1.05092e-014	-5.56687e-015	-6.38905e-015	-1.23932e-014	-1.02843e-014
-4.38241e-015	-1.10883e-014	-1.25096e-014	4.52596e-015	5.52279e-015	6.85673e-015	1.60273e-015	7.76337e-015	-2.61342e-015	-8.98287e-015	-2.31733e-015	-6.98157e-015	-9.33242e-015	-1.08864e-014	5.7337e-015	3.8609e-015	2.73e-015	-5.8922e-015	-8.03997e-015	-4.43539e-015	-1.05364e-014	-5.59985e-015	-6.38201e-015	-1.22843e-014	-1.02727e-014
-4.44459e-015	-1.10719e-014	-1.24176e-014	4.41218e-015	5.35012e-015	6.66649e-015	1.32994e-015	7.71166e-015	-2.61887e-015	-9.07379e-015	-2.36453e-015	-7.2044e-015	-8.9418e-015	-1.07127e-014	5.54767e-015	3.74074e-015	2.62236e-015	-6.06791e-015	-8.12008e-015	-4.50884e-015	-1.05501e-014	-5.62701e-015	-6.38312e-015	-1.21647e-014	-1.02551e-014
-4.51e-015	-1.10582e-014	-1.23136e-014	4.28026e-015	5.15517e-015	6.42149e-015	1.05371e-015	7.61433e-015	-2.64654e-015	-9.16848e-015	-2.4216e-015	-7.45286e-015	-8.53851e-015	-1.05166e-014	5.359e-015	3.60675e-015	2.50476e-015	-6.249e-015	-8.18477e-015	-4.56603e-015	-1.05512e-014	-5.64794e-015	-6.39254e-015	-1.20354e-014	-1.02311e-014
-4.57846e-015	-1.10464e-014	-1.21968e-014	4.13009e-015	4.939e-015	6.12168e-015	7.7418e-016	7.46889e-015	-2.69754e-015	-9.26579e-015	-2.488e-015	-7.72561e-015	-8.12534e-015	-1.02999e-014	5.1689e-015	3.46137e-015	2.37769e-015	-6.43559e-015	-8.23321e-015	-4.60775e-015	-1.05405e-014	-5.66201e-015	-6.41011e-015	-1.18975e-014	-1.02004e-014
-4.64891e-015	-1.10361e-014	-1.20669e-014	3.96134e-015	4.70276e-015	5.7675e-015	4.91685e-016	7.27407e-015	-2.77118e-015	-9.36547e-015	-2.56366e-015	-8.02017e-015	-7.70551e-015	-1.00636e-014	4.97872e-015	3.30719e-015	2.24166e-015	-6.62676e-015	-8.26427e-015	-4.63484e-015	-1.05187e-014	-5.66841e-015	-6.43552e-015	-1.17519e-014	-1.01619e-014
-4.72096e-015	-1.1026e-014	-1.1924e-014	3.77408e-015	4.448e-015	5.35945e-015	2.06633e-016	7.02891e-015	-2.86648e-015	-9.46709e-015	-2.64772e-015	-8.33413e-015	-7.28188e-015	-9.80877e-015	4.7899e-015	3.14651e-015	2.09662e-015	-6.82216e-015	-8.27741e-015	-4.64765e-015	-1.04865e-014	-5.66664e-015	-6.46863e-015	-1.15989e-014	-1.01142e-014
-4.79441e-015	-1.10152e-014	-1.17675e-014	3.56874e-015	4.17652e-015	4.89993e-015	-7.98353e-017	6.73339e-015	-2.98258e-015	-9.57011e-015	-2.73961e-015	-8.66466e-015	-6.85684e-015	-9.53729e-015	4.60356e-015	2.98154e-015	1.94332e-015	-7.02081e-015	-8.27183e-015	-4.64738e-015	-1.04448e-014	-5.65584e-015	-6.50872e-015	-1.14389e-014	-1.0056e-014
-4.86871e-015	-1.10026e-014	-1.15973e-014	3.34643e-015	3.8913e-015	4.39215e-015	-3.65911e-016	6.38818e-015	-3.118e-015	-9.67328e-015	-2.83837e-015	-9.008e-015	-6.43323e-015	-9.25065e-015	4.42112e-015	2.81441e-015	1.78289e-015	-7.22142e-015	-8.24763e-015	-4.63493e-015	-1.03942e-014	-5.63518e-015	-6.55375e-015	-1.12723e-014	-9.98591e-015
-4.94184e-015	-1.09867e-014	-1.14129e-014	3.10773e-015	3.59494e-015	3.83957e-015	-6.50731e-016	5.99454e-015	-3.27083e-015	-9.77486e-015	-2.94239e-015	-9.36064e-015	-6.01385e-015	-8.95116e-015	4.24354e-015	2.64813e-015	1.61584e-015	-7.42247e-015	-8.20398e-015	-4.61092e-015	-1.03357e-014	-5.60358e-015	-6.60212e-015	-1.10994e-014	-9.90245e-015
-5.01245e-015	-1.09664e-014	-1.12152e-014	2.85405e-015	3.29007e-015	3.24767e-015	-9.33267e-016	5.55527e-015	-3.43873e-015	-9.87363e-015	-3.05e-015	-9.71854e-015	-5.60107e-015	-8.6404e-015	4.07187e-015	2.48461e-015	1.44253e-015	-7.62285e-015	-8.14013e-015	-4.57657e-015	-1.02693e-014	-5.56112e-015	-6.65321e-015	-1.09207e-014	-9.80416e-015
-5.07997e-015	-1.09402e-014	-1.10037e-014	2.58664e-015	2.97977e-015	2.62177e-015	-1.21208e-015	5.07322e-015	-3.6192e-015	-9.9678e-015	-3.1596e-015	-1.00775e-014	-5.1969e-015	-8.31943e-015	3.90745e-015	2.32599e-015	1.26387e-015	-7.82095e-015	-8.05622e-015	-4.53224e-015	-1.01952e-014	-5.5066e-015	-6.70459e-015	-1.07363e-014	-9.68914e-015
-5.14334e-015	-1.0906e-014	-1.07786e-014	2.30717e-015	2.66723e-015	1.96733e-015	-1.48541e-015	4.55266e-015	-3.80984e-015	-1.00557e-014	-3.26968e-015	-1.04331e-014	-4.80326e-015	-7.99033e-015	3.75076e-015	2.17424e-015	1.08089e-015	-8.01545e-015	-7.95157e-015	-4.47875e-015	-1.01131e-014	-5.43921e-015	-6.75437e-015	-1.05469e-014	-9.55567e-015
-5.201e-015	-1.0862e-014	-1.05405e-014	2.0177e-015	2.35484e-015	1.29061e-015	-1.75148e-015	3.9965e-015	-4.00746e-015	-1.01355e-014	-3.37869e-015	-1.07807e-014	-4.42243e-015	-7.6552e-015	3.60288e-015	2.03106e-015	8.94407e-016	-8.20468e-015	-7.82607e-015	-4.41699e-015	-1.0023e-014	-5.35742e-015	-6.80069e-015	-1.0353e-014	-9.40235e-015
-5.25271e-015	-1.08067e-014	-1.02897e-014	1.72053e-015	2.04626e-015	5.98016e-016	-2.00867e-015	3.40967e-015	-4.20827e-015	-1.02056e-014	-3.48469e-015	-1.11154e-014	-4.05559e-015	-7.3154e-015	3.46452e-015	1.89816e-015	7.0471e-016	-8.38669e-015	-7.67931e-015	-4.3476e-015	-9.92532e-015	-5.2607e-015	-6.84091e-015	-1.01547e-014	-9.22744e-015
-5.297e-015	-1.07386e-014	-1.0026e-014	1.41762e-015	1.74412e-015	-1.0282e-016	-2.25507e-015	2.79835e-015	-4.40948e-015	-1.02643e-014	-3.58609e-015	-1.14328e-014	-3.70397e-015	-6.97324e-015	3.33582e-015	1.77819e-015	5.12707e-016	-8.55944e-015	-7.51166e-015	-4.27123e-015	-9.81966e-015	-5.14868e-015	-6.87237e-015	-9.95229e-015	-9.02929e-015
-5.33249e-015	-1.06561e-014	-9.75034e-015	1.11148e-015	1.4511e-015	-8.04705e-016	-2.48906e-015	2.16849e-015	-4.60751e-015	-1.03103e-014	-3.68094e-015	-1.17284e-014	-3.36904e-015	-6.63055e-015	3.21754e-015	1.67215e-015	3.20309e-016	-8.72112e-015	-7.32278e-015	-4.18874e-015	-9.70529e-015	-5.02054e-015	-6.89289e-015	-9.7451e-015	-8.80709e-015
-5.35806e-015	-1.0558e-014	-9.4632e-015	8.04431e-016	1.17005e-015	-1.50084e-015	-2.70798e-015	1.52568e-015	-4.79849e-015	-1.03414e-014	-3.76779e-015	-1.19981e-014	-3.05102e-015	-6.28861e-015	3.11001e-015	1.58147e-015	1.2815e-016	-8.87004e-015	-7.11318e-015	-4.10054e-015	-9.58139e-015	-4.87543e-015	-6.89939e-015	-9.53355e-015	-8.5587e-015
-5.37284e-015	-1.04433e-014	-9.16563e-015	4.99839e-016	9.03484e-016	-2.184e-015	-2.91049e-015	8.75806e-016	-4.97935e-015	-1.03558e-014	-3.84516e-015	-1.22386e-014	-2.7507e-015	-5.9492e-015	3.01343e-015	1.5068e-015	-6.25144e-017	-9.00427e-015	-6.88403e-015	-4.00737e-015	-9.44762e-015	-4.71249e-015	-6.88985e-015	-9.31795e-015	-8.28285e-015
-5.37602e-015	-1.03104e-014	-8.85835e-015	2.00392e-016	6.54149e-016	-2.84662e-015	-3.09529e-015	2.25436e-016	-5.14676e-015	-1.03512e-014	-3.91152e-015	-1.24456e-014	-2.46881e-015	-5.61446e-015	2.92758e-015	1.44914e-015	-2.51043e-016	-9.12257e-015	-6.63538e-015	-3.91021e-015	-9.303e-015	-4.53166e-015	-6.86237e-015	-9.09806e-015	-7.97871e-015
-5.3666e-015	-1.01582e-014	-8.54252e-015	-9.0666e-017	4.24487e-016	-3.48175e-015	-3.26083e-015	-4.19031e-016	-5.29757e-015	-1.03266e-014	-3.96545e-015	-1.26156e-014	-2.20562e-015	-5.28608e-015	2.85282e-015	1.40935e-015	-4.3653e-016	-9.22375e-015	-6.36719e-015	-3.80914e-015	-9.14634e-015	-4.33206e-015	-6.81445e-015	-8.8735e-015	-7.64491e-015
-5.34409e-015	-9.9856e-015	-8.21886e-015	-3.70764e-016	2.16422e-016	-4.08224e-015	-3.40442e-015	-1.05162e-015	-5.42932e-015	-1.02808e-014	-4.0057e-015	-1.27455e-014	-1.9609e-015	-4.96485e-015	2.78828e-015	1.38761e-015	-6.17772e-016	-9.30623e-015	-6.07957e-015	-3.7044e-015	-8.97687e-015	-4.11319e-015	-6.74334e-015	-8.64347e-015	-7.28079e-015
-5.30762e-015	-9.79093e-015	-7.88818e-015	-6.37094e-016	3.17019e-017	-4.64096e-015	-3.52497e-015	-1.66632e-015	-5.53946e-015	-1.0213e-014	-4.03101e-015	-1.28326e-014	-1.73448e-015	-4.65218e-015	2.73383e-015	1.38372e-015	-7.94428e-016	-9.36811e-015	-5.77338e-015	-3.59651e-015	-8.79385e-015	-3.87582e-015	-6.64733e-015	-8.40834e-015	-6.88593e-015
-5.25761e-015	-9.57425e-015	-7.55181e-015	-8.87386e-016	-1.28062e-016	-5.15198e-015	-3.62138e-015	-2.25784e-015	-5.62575e-015	-1.01222e-014	-4.04046e-015	-1.2875e-014	-1.52617e-015	-4.34936e-015	2.6886e-015	1.39788e-015	-9.65657e-016	-9.40846e-015	-5.44971e-015	-3.48518e-015	-8.59616e-015	-3.61998e-015	-6.52454e-015	-8.16754e-015	-6.4606e-015
-5.19361e-015	-9.33482e-015	-7.21079e-015	-1.11873e-015	-2.62016e-016	-5.60984e-015	-3.69235e-015	-2.82111e-015	-5.68678e-015	-1.00082e-014	-4.03368e-015	-1.28708e-014	-1.33607e-015	-4.05752e-015	2.65152e-015	1.42974e-015	-1.13067e-015	-9.42662e-015	-5.10948e-015	-3.37058e-015	-8.38299e-015	-3.34603e-015	-6.3741e-015	-7.92057e-015	-6.00494e-015
-5.1156e-015	-9.07223e-015	-6.86625e-015	-1.32893e-015	-3.69591e-016	-6.00934e-015	-3.7372e-015	-3.35104e-015	-5.72101e-015	-9.87037e-015	-4.01041e-015	-1.28184e-014	-1.1633e-015	-3.77836e-015	2.62146e-015	1.4784e-015	-1.2884e-015	-9.42239e-015	-4.75415e-015	-3.25308e-015	-8.15367e-015	-3.05483e-015	-6.19495e-015	-7.66699e-015	-5.51965e-015
-5.02363e-015	-8.78607e-015	-6.51969e-015	-1.51609e-015	-4.50758e-016	-6.34653e-015	-3.75575e-015	-3.84302e-015	-5.72695e-015	-9.70915e-015	-3.97076e-015	-1.27172e-014	-1.00713e-015	-3.51225e-015	2.59782e-015	1.5428e-015	-1.43906e-015	-9.39514e-015	-4.38557e-015	-3.13305e-015	-7.9067e-015	-2.74761e-015	-5.9865e-015	-7.40651e-015	-5.00558e-015
-4.91776e-015	-8.47561e-015	-6.17131e-015	-1.67823e-015	-5.05738e-016	-6.61833e-015	-3.74805e-015	-4.29325e-015	-5.70428e-015	-9.52469e-015	-3.91444e-015	-1.25667e-014	-8.67075e-016	-3.25989e-015	2.57935e-015	1.62176e-015	-1.58195e-015	-9.34487e-015	-4.00472e-015	-3.01047e-015	-7.64162e-015	-2.42558e-015	-5.74825e-015	-7.13792e-015	-4.46335e-015
-4.79789e-015	-8.1412e-015	-5.82234e-015	-1.81338e-015	-5.34708e-016	-6.82206e-015	-3.71424e-015	-4.69888e-015	-5.65233e-015	-9.31775e-015	-3.84166e-015	-1.2368e-014	-7.4234e-016	-3.0222e-015	2.56485e-015	1.71344e-015	-1.71638e-015	-9.27156e-015	-3.61304e-015	-2.88509e-015	-7.35818e-015	-2.08963e-015	-5.48008e-015	-6.861e-015	-3.89517e-015
-4.66508e-015	-7.78385e-015	-5.4739e-015	-1.9205e-015	-5.38582e-016	-6.95567e-015	-3.65482e-015	-5.0571e-015	-5.5717e-015	-9.08966e-015	-3.75269e-015	-1.21222e-014	-6.32513e-016	-2.79991e-015	2.5523e-015	1.81629e-015	-1.84223e-015	-9.17552e-015	-3.21243e-015	-2.75757e-015	-7.05558e-015	-1.74133e-015	-5.18257e-015	-6.57621e-015	-3.30298e-015
-4.5209e-015	-7.40332e-015	-5.12715e-015	-1.9989e-015	-5.18469e-016	-7.01894e-015	-3.57129e-015	-5.36546e-015	-5.46296e-015	-8.8411e-015	-3.64904e-015	-1.18316e-014	-5.36155e-016	-2.5933e-015	2.54044e-015	1.92893e-015	-1.95981e-015	-9.05783e-015	-2.80536e-015	-2.6273e-015	-6.73373e-015	-1.38236e-015	-4.85606e-015	-6.28259e-015	-2.68882e-015
-4.3662e-015	-7.00028e-015	-4.78262e-015	-2.04776e-015	-4.75896e-016	-7.01226e-015	-3.46458e-015	-5.62316e-015	-5.32724e-015	-8.5737e-015	-3.53156e-015	-1.14981e-014	-4.52176e-016	-2.40305e-015	2.52769e-015	2.04961e-015	-2.06887e-015	-8.91926e-015	-2.39343e-015	-2.49501e-015	-6.39306e-015	-1.01418e-015	-4.5016e-015	-5.97949e-015	-2.05496e-015
-4.2017e-015	-6.57602e-015	-4.44124e-015	-2.06725e-015	-4.12836e-016	-6.93674e-015	-3.33608e-015	-5.83003e-015	-5.1658e-015	-8.28946e-015	-3.40123e-015	-1.11242e-014	-3.7994e-016	-2.22951e-015	2.51315e-015	2.17572e-015	-2.16943e-015	-8.76083e-015	-1.97889e-015	-2.36102e-015	-6.03381e-015	-6.38566e-016	-4.12111e-015	-5.66691e-015	-1.40428e-015
-4.02863e-015	-6.13148e-015	-4.10386e-015	-2.05772e-015	-3.31405e-016	-6.79472e-015	-3.18727e-015	-5.98694e-015	-4.97984e-015	-7.99094e-015	-3.25954e-015	-1.07134e-014	-3.1878e-016	-2.07245e-015	2.49527e-015	2.30519e-015	-2.26196e-015	-8.58351e-015	-1.56385e-015	-2.22539e-015	-5.65623e-015	-2.58571e-016	-3.71613e-015	-5.34456e-015	-7.39819e-016
-3.84864e-015	-5.66802e-015	-3.77133e-015	-2.01947e-015	-2.33955e-016	-6.58886e-015	-3.02049e-015	-6.095e-015	-4.77167e-015	-7.68011e-015	-3.10789e-015	-1.02689e-014	-2.67417e-016	-1.93147e-015	2.47284e-015	2.43698e-015	-2.34645e-015	-8.38905e-015	-1.15079e-015	-2.08896e-015	-5.26144e-015	1.24411e-016	-3.28921e-015	-5.01245e-015	-6.53905e-017
-3.66319e-015	-5.18648e-015	-3.4437e-015	-1.95281e-015	-1.23349e-016	-6.32323e-015	-2.83826e-015	-6.15489e-015	-4.54445e-015	-7.35969e-015	-2.94779e-015	-9.79482e-015	-2.24422e-016	-1.8065e-015	2.44453e-015	2.56917e-015	-2.42277e-015	-8.17891e-015	-7.42107e-016	-1.95176e-015	-4.85066e-015	5.07974e-016	-2.84268e-015	-4.66996e-015	6.15257e-016
-3.47385e-015	-4.68844e-015	-3.12166e-015	-1.85923e-015	-2.871e-018	-6.00183e-015	-2.64323e-015	-6.16887e-015	-4.3005e-015	-7.03262e-015	-2.78113e-015	-9.29609e-015	-1.89807e-016	-1.69711e-015	2.40914e-015	2.69945e-015	-2.49116e-015	-7.95451e-015	-3.40297e-016	-1.81392e-015	-4.42489e-015	8.89163e-016	-2.37935e-015	-4.31725e-015	1.29822e-015
-3.28245e-015	-4.17525e-015	-2.80565e-015	-1.73975e-015	1.25496e-016	-5.62998e-015	-2.43793e-015	-6.14013e-015	-4.04276e-015	-6.70178e-015	-2.61033e-015	-8.77806e-015	-1.62454e-016	-1.60293e-015	2.36528e-015	2.82563e-015	-2.55262e-015	-7.71835e-015	5.24883e-017	-1.67596e-015	-3.98552e-015	1.26583e-015	-1.90279e-015	-3.9539e-015	1.98003e-015
-3.09008e-015	-3.64846e-015	-2.49572e-015	-1.5965e-015	2.58836e-016	-5.21323e-015	-2.22563e-015	-6.07235e-015	-3.77436e-015	-6.36941e-015	-2.43619e-015	-8.24513e-015	-1.41542e-016	-1.52333e-015	2.31136e-015	2.9457e-015	-2.60709e-015	-7.47286e-015	4.33468e-016	-1.53786e-015	-3.53485e-015	1.63548e-015	-1.41665e-015	-3.58014e-015	2.65672e-015
-2.89773e-015	-3.11019e-015	-2.19139e-015	-1.43229e-015	3.93858e-016	-4.75817e-015	-2.00932e-015	-5.9693e-015	-3.49829e-015	-6.03819e-015	-2.26098e-015	-7.70207e-015	-1.26426e-016	-1.45751e-015	2.24724e-015	3.05818e-015	-2.65506e-015	-7.21998e-015	8.00427e-016	-1.39999e-015	-3.07489e-015	1.99493e-015	-9.25175e-016	-3.19606e-015	3.3242e-015
-2.70752e-015	-2.56235e-015	-1.89241e-015	-1.24912e-015	5.2788e-016	-4.27173e-015	-1.79233e-015	-5.836e-015	-3.21836e-015	-5.71205e-015	-2.08651e-015	-7.15401e-015	-1.15862e-016	-1.40441e-015	2.17196e-015	3.16104e-015	-2.69739e-015	-6.96196e-015	1.15082e-015	-1.26304e-015	-2.60867e-015	2.34199e-015	-4.32042e-016	-2.80151e-015	3.97886e-015
-2.52016e-015	-2.00677e-015	-1.59929e-015	-1.04958e-015	6.57617e-016	-3.76145e-015	-1.57853e-015	-5.67764e-015	-2.93882e-015	-5.39416e-015	-1.91447e-015	-6.60598e-015	-1.09137e-016	-1.36307e-015	2.08499e-015	3.25228e-015	-2.73378e-015	-6.70093e-015	1.48278e-015	-1.12738e-015	-2.13887e-015	2.67413e-015	5.86037e-017	-2.39765e-015	4.61589e-015
-2.33755e-015	-1.44546e-015	-1.31097e-015	-8.36737e-016	7.80134e-016	-3.23455e-015	-1.37128e-015	-5.49889e-015	-2.66203e-015	-5.08642e-015	-1.74545e-015	-6.06214e-015	-1.05622e-016	-1.33234e-015	1.98559e-015	3.33051e-015	-2.76453e-015	-6.43894e-015	1.79323e-015	-9.94087e-016	-1.66844e-015	2.98902e-015	5.43249e-016	-1.98513e-015	5.23133e-015
-2.16092e-015	-8.80598e-016	-1.02739e-015	-6.13842e-016	8.93265e-016	-2.69907e-015	-1.17401e-015	-5.3049e-015	-2.39122e-015	-4.79169e-015	-1.58124e-015	-5.52728e-015	-1.04829e-016	-1.31101e-015	1.87337e-015	3.3948e-015	-2.7904e-015	-6.17812e-015	2.0797e-015	-8.63197e-016	-1.20008e-015	3.28411e-015	1.01769e-015	-1.56375e-015	5.82139e-015
-1.9914e-015	-3.14089e-016	-7.48206e-016	-3.83763e-016	9.94865e-016	-2.16249e-015	-9.89944e-016	-5.10073e-015	-2.12953e-015	-4.51213e-015	-1.42287e-015	-5.00625e-015	-1.05854e-016	-1.29778e-015	1.74845e-015	3.4445e-015	-2.81171e-015	-5.92129e-015	2.34034e-015	-7.35942e-016	-7.37023e-016	3.55767e-015	1.47762e-015	-1.13404e-015	6.38225e-015
-1.83029e-015	2.52058e-016	-4.72506e-016	-1.49673e-016	1.08253e-015	-1.63253e-015	-8.22781e-016	-4.89161e-015	-1.87984e-015	-4.25007e-015	-1.27229e-015	-4.50312e-015	-1.08791e-016	-1.29102e-015	1.61076e-015	3.47845e-015	-2.82795e-015	-5.67039e-015	2.57327e-015	-6.13494e-016	-2.82514e-016	3.80752e-015	1.91918e-015	-6.9651e-016	6.91124e-015
-1.67834e-015	8.16062e-016	-2.00256e-016	8.56015e-017	1.15392e-015	-1.11697e-015	-6.75242e-016	-4.68233e-015	-1.64481e-015	-4.00788e-015	-1.13051e-015	-4.02221e-015	-1.13545e-016	-1.2895e-015	1.46057e-015	3.49586e-015	-2.83974e-015	-5.42734e-015	2.77654e-015	-4.95905e-016	1.60805e-016	4.03167e-015	2.33842e-015	-2.5242e-016	7.40503e-015
-1.53572e-015	1.37591e-015	6.90327e-017	3.18187e-016	1.2074e-015	-6.22945e-016	-5.49869e-016	-4.47792e-015	-1.4277e-015	-3.78758e-015	-9.98384e-016	-3.56768e-015	-1.19457e-016	-1.29199e-015	1.2984e-015	3.49626e-015	-2.84727e-015	-5.1938e-015	2.94892e-015	-3.83343e-016	5.89465e-016	4.22852e-015	2.73183e-015	1.97222e-016	7.86061e-015
-1.40316e-015	1.92995e-015	3.35653e-016	5.44398e-016	1.24134e-015	-1.58008e-016	-4.49143e-016	-4.28277e-015	-1.23097e-015	-3.59037e-015	-8.77072e-016	-3.14266e-015	-1.26333e-016	-1.29635e-015	1.1243e-015	3.47954e-015	-2.85133e-015	-4.97106e-015	3.08942e-015	-2.77363e-016	1.00025e-015	4.39623e-015	3.09579e-015	6.51108e-016	8.2752e-015
-1.28111e-015	2.47551e-015	5.99607e-016	7.60892e-016	1.25402e-015	2.70844e-016	-3.75171e-016	-4.10195e-015	-1.05558e-015	-3.41783e-015	-7.67365e-016	-2.75028e-015	-1.3439e-016	-1.30139e-015	9.39181e-016	3.44631e-015	-2.85169e-015	-4.76116e-015	3.19635e-015	-1.78726e-016	1.39035e-015	4.5339e-015	3.42689e-015	1.10749e-015	8.64659e-015
-1.16972e-015	3.01031e-015	8.6145e-016	9.63813e-016	1.24438e-015	6.57666e-016	-3.29916e-016	-3.94005e-015	-9.03331e-016	-3.27111e-015	-6.69785e-016	-2.3924e-015	-1.4285e-016	-1.3059e-015	7.44093e-016	3.3965e-015	-2.84876e-015	-4.56527e-015	3.26872e-015	-8.81142e-017	1.75619e-015	4.64017e-015	3.72253e-015	1.56483e-015	8.97294e-015
-1.0687e-015	3.53258e-015	1.12208e-015	1.15063e-015	1.21183e-015	9.96437e-016	-3.15266e-016	-3.80048e-015	-7.76209e-016	-3.15092e-015	-5.84867e-016	-2.07063e-015	-1.51397e-016	-1.30854e-015	5.39675e-016	3.33082e-015	-2.84252e-015	-4.38447e-015	3.30595e-015	-6.53806e-018	2.09486e-015	4.71437e-015	3.97942e-015	2.02185e-015	9.25292e-015
-9.77804e-016	4.0404e-015	1.38126e-015	1.31832e-015	1.15624e-015	1.28207e-015	-3.32492e-016	-3.68677e-015	-6.75012e-016	-3.05792e-015	-5.13494e-016	-1.78642e-015	-1.60516e-016	-1.30813e-015	3.26815e-016	3.24989e-015	-2.83281e-015	-4.21987e-015	3.30785e-015	6.54266e-017	2.40406e-015	4.75611e-015	4.1955e-015	2.47645e-015	9.48535e-015
-8.97369e-016	4.53252e-015	1.63988e-015	1.46463e-015	1.07794e-015	1.50982e-015	-3.82193e-016	-3.6023e-015	-6.00389e-016	-2.99212e-015	-4.5604e-016	-1.54093e-015	-1.70267e-016	-1.30356e-015	1.06725e-016	3.15479e-015	-2.81949e-015	-4.07198e-015	3.27418e-015	1.26883e-016	2.68134e-015	4.7656e-015	4.36906e-015	2.92717e-015	9.67018e-015
-8.26901e-016	5.0073e-015	1.89767e-015	1.58771e-015	9.76845e-016	1.67701e-015	-4.64459e-016	-3.55021e-015	-5.52995e-016	-2.95292e-015	-4.12358e-016	-1.33455e-015	-1.80979e-016	-1.29368e-015	-1.18883e-016	3.04682e-015	-2.80257e-015	-3.94136e-015	3.20492e-015	1.77253e-016	2.92459e-015	4.74252e-015	4.4986e-015	3.37179e-015	9.80699e-015
-7.65207e-016	5.46338e-015	2.15476e-015	1.68515e-015	8.53524e-016	1.78115e-015	-5.79733e-016	-3.53189e-015	-5.3276e-016	-2.93924e-015	-3.82034e-016	-1.16618e-015	-1.928e-016	-1.278e-015	-3.48447e-016	2.92701e-015	-2.78121e-015	-3.82861e-015	3.10125e-015	2.15486e-016	3.13202e-015	4.68676e-015	4.58309e-015	3.80899e-015	9.8965e-015
-7.1198e-016	5.89934e-015	2.41116e-015	1.75535e-015	7.09159e-016	1.82022e-015	-7.27524e-016	-3.5487e-015	-5.39177e-016	-2.94994e-015	-3.65086e-016	-1.03539e-015	-2.05435e-016	-1.2557e-015	-5.8022e-016	2.79737e-015	-2.75509e-015	-3.73358e-015	2.96339e-015	2.40929e-016	3.30195e-015	4.59959e-015	4.62287e-015	4.23656e-015	9.9394e-015
-6.66067e-016	6.31387e-015	2.66648e-015	1.79743e-015	5.44881e-016	1.79279e-015	-9.06991e-016	-3.60199e-015	-5.71928e-016	-2.9837e-015	-3.6161e-016	-9.41096e-016	-2.1887e-016	-1.22622e-015	-8.13329e-016	2.65908e-015	-2.72465e-015	-3.65625e-015	2.79233e-015	2.53289e-016	3.43377e-015	4.48186e-015	4.61779e-015	4.65258e-015	9.9371e-015
-6.26678e-016	6.70552e-015	2.92023e-015	1.81079e-015	3.61564e-016	1.69853e-015	-1.11669e-015	-3.69122e-015	-6.29738e-016	-3.03875e-015	-3.71001e-016	-8.81325e-016	-2.33277e-016	-1.18889e-015	-1.04599e-015	2.5136e-015	-2.6899e-015	-3.59559e-015	2.58936e-015	2.52217e-016	3.52689e-015	4.33392e-015	4.56869e-015	5.05421e-015	9.89158e-015
-5.92216e-016	7.07264e-015	3.17165e-015	1.79485e-015	1.61142e-016	1.53811e-015	-1.3547e-015	-3.81603e-015	-7.10453e-016	-3.11285e-015	-3.92978e-016	-8.53982e-016	-2.48976e-016	-1.14306e-015	-1.27641e-015	2.36258e-015	-2.65043e-015	-3.55072e-015	2.35708e-015	2.37482e-016	3.58062e-015	4.15745e-015	4.4766e-015	5.43937e-015	9.80523e-015
-5.61527e-016	7.41452e-015	3.42019e-015	1.74911e-015	-5.47823e-017	1.31297e-015	-1.61873e-015	-3.9758e-015	-8.12617e-016	-3.20447e-015	-4.27196e-016	-8.56583e-016	-2.66126e-016	-1.08884e-015	-1.50333e-015	2.2079e-015	-2.60549e-015	-3.52128e-015	2.09709e-015	2.08587e-016	3.59501e-015	3.95427e-015	4.34349e-015	5.80619e-015	9.68056e-015
-5.33334e-016	7.73024e-015	3.66483e-015	1.67385e-015	-2.8484e-016	1.02536e-015	-1.9062e-015	-4.16962e-015	-9.34145e-016	-3.3105e-015	-4.73474e-016	-8.8654e-016	-2.84651e-016	-1.02608e-015	-1.72584e-015	2.05134e-015	-2.55567e-015	-3.50617e-015	1.81123e-015	1.65547e-016	3.57106e-015	3.72628e-015	4.17087e-015	6.15248e-015	9.52029e-015
-5.06216e-016	8.01913e-015	3.90485e-015	1.56955e-015	-5.27085e-016	6.78128e-016	-2.21486e-015	-4.39586e-015	-1.07294e-015	-3.42846e-015	-5.3125e-016	-9.40183e-016	-3.05406e-016	-9.54616e-016	-1.9424e-015	1.89516e-015	-2.50123e-015	-3.50435e-015	1.5026e-015	1.08605e-016	3.50979e-015	3.47543e-015	3.96113e-015	6.47603e-015	9.32797e-015
-4.79016e-016	8.27995e-015	4.13916e-015	1.43656e-015	-7.79095e-016	2.75121e-016	-2.54155e-015	-4.65237e-015	-1.22689e-015	-3.5557e-015	-6.00147e-016	-1.01384e-015	-3.28719e-016	-8.74773e-016	-2.15196e-015	1.74094e-015	-2.44182e-015	-3.51477e-015	1.17455e-015	3.73058e-017	3.41175e-015	3.20316e-015	3.71702e-015	6.77494e-015	9.10678e-015
-4.50068e-016	8.51267e-015	4.36636e-015	1.27644e-015	-1.03871e-015	-1.79999e-016	-2.88305e-015	-4.93628e-015	-1.39374e-015	-3.68941e-015	-6.79466e-016	-1.10407e-015	-3.54183e-016	-7.87379e-016	-2.35323e-015	1.59039e-015	-2.37662e-015	-3.53548e-015	8.30452e-016	-4.83734e-017	3.27888e-015	2.91227e-015	3.44181e-015	7.04679e-015	8.86092e-015
-4.1818e-016	8.71711e-015	4.58565e-015	1.09121e-015	-1.3043e-015	-6.82405e-016	-3.23564e-015	-5.24492e-015	-1.5714e-015	-3.82637e-015	-7.68259e-016	-1.20676e-015	-3.82167e-016	-6.93243e-016	-2.54486e-015	1.44548e-015	-2.3059e-015	-3.56443e-015	4.73436e-016	-1.47939e-016	3.11299e-015	2.60584e-015	3.13855e-015	7.28994e-015	8.59425e-015
-3.82733e-016	8.89312e-015	4.79587e-015	8.82305e-016	-1.5736e-015	-1.22659e-015	-3.59571e-015	-5.57527e-015	-1.75743e-015	-3.96404e-015	-8.66454e-016	-1.31855e-015	-4.13097e-016	-5.93115e-016	-2.7264e-015	1.30777e-015	-2.23014e-015	-3.60044e-015	1.06444e-016	-2.61109e-016	2.9164e-015	2.28629e-015	2.81089e-015	7.50286e-015	8.31033e-015
-3.42284e-016	9.04042e-015	4.99589e-015	6.52197e-016	-1.84448e-015	-1.80745e-015	-3.95922e-015	-5.92423e-015	-1.94921e-015	-4.09972e-015	-9.74351e-016	-1.43597e-015	-4.47026e-016	-4.87709e-016	-2.89671e-015	1.1785e-015	-2.14978e-015	-3.64155e-015	-2.66577e-016	-3.87049e-016	2.69203e-015	1.95606e-015	2.46349e-015	7.68369e-015	8.01315e-015
-2.9574e-016	9.15863e-015	5.18441e-015	4.03228e-016	-2.11562e-015	-2.41924e-015	-4.32308e-015	-6.28879e-015	-2.14436e-015	-4.23042e-015	-1.09198e-015	-1.55547e-015	-4.8413e-016	-3.78253e-016	-3.05501e-015	1.05886e-015	-2.06456e-015	-3.68616e-015	-6.41941e-016	-5.25251e-016	2.44284e-015	1.61818e-015	2.10096e-015	7.83107e-015	7.70734e-015
-2.41753e-016	9.24787e-015	5.35989e-015	1.37375e-016	-2.38551e-015	-3.05598e-015	-4.68318e-015	-6.66477e-015	-2.34054e-015	-4.35383e-015	-1.21887e-015	-1.67268e-015	-5.24187e-016	-2.65766e-016	-3.20076e-015	9.50372e-016	-1.97502e-015	-3.73192e-015	-1.01611e-015	-6.74484e-016	2.17168e-015	1.27577e-015	1.72735e-015	7.94422e-015	7.39664e-015
-1.79895e-016	9.30852e-015	5.52112e-015	-1.42511e-016	-2.65232e-015	-3.71133e-015	-5.03581e-015	-7.04894e-015	-2.53525e-015	-4.46743e-015	-1.35483e-015	-1.78396e-015	-5.6706e-016	-1.51998e-016	-3.33369e-015	8.53455e-016	-1.88184e-015	-3.77698e-015	-1.38516e-015	-8.33615e-016	1.88223e-015	9.31424e-016	1.34671e-015	8.02282e-015	7.08533e-015
-1.09835e-016	9.34073e-015	5.66683e-015	-4.34366e-016	-2.9142e-015	-4.37921e-015	-5.37755e-015	-7.43863e-015	-2.72632e-015	-4.56879e-015	-1.49957e-015	-1.88652e-015	-6.12915e-016	-3.80255e-017	-3.45381e-015	7.69114e-016	-1.7855e-015	-3.82005e-015	-1.74494e-015	-1.00193e-015	1.57907e-015	5.8802e-016	9.63621e-016	8.06612e-015	6.77749e-015
-3.12731e-017	9.34522e-015	5.79582e-015	-7.359e-016	-3.16963e-015	-5.05319e-015	-5.70508e-015	-7.83021e-015	-2.91201e-015	-4.65494e-015	-1.65288e-015	-1.97659e-015	-6.61662e-016	7.53819e-017	-3.56152e-015	6.97869e-016	-1.68586e-015	-3.85899e-015	-2.09084e-015	-1.17795e-015	1.26542e-015	2.49053e-016	5.82883e-016	8.07398e-015	6.47702e-015
5.60918e-017	9.32276e-015	5.90683e-015	-1.04427e-015	-3.41774e-015	-5.72606e-015	-6.01534e-015	-8.2207e-015	-3.09026e-015	-4.72406e-015	-1.81514e-015	-2.05149e-015	-7.13623e-016	1.8724e-016	-3.65661e-015	6.39493e-016	-1.58341e-015	-3.89149e-015	-2.41925e-015	-1.36025e-015	9.44636e-016	-8.27832e-017	2.08866e-016	8.04683e-015	6.18782e-015
1.521e-016	9.27324e-015	5.9992e-015	-1.35654e-015	-3.65728e-015	-6.39184e-015	-6.30473e-015	-8.60702e-015	-3.25924e-015	-4.7744e-015	-1.98611e-015	-2.10964e-015	-7.68562e-016	2.95578e-016	-3.73903e-015	5.94083e-016	-1.4791e-015	-3.91643e-015	-2.7265e-015	-1.54704e-015	6.20619e-016	-4.05142e-016	-1.54334e-016	7.98442e-015	5.91278e-015
2.57237e-016	9.19752e-015	6.07224e-015	-1.66998e-015	-3.88761e-015	-7.04462e-015	-6.57051e-015	-8.98604e-015	-3.41721e-015	-4.80447e-015	-2.16587e-015	-2.14868e-015	-8.26606e-016	3.99375e-016	-3.80907e-015	5.61567e-016	-1.37352e-015	-3.93209e-015	-3.00911e-015	-1.7368e-015	2.96855e-016	-7.15158e-016	-5.02168e-016	7.88735e-015	5.65552e-015
3.70984e-016	9.09631e-015	6.12548e-015	-1.98192e-015	-4.10831e-015	-7.67863e-015	-6.80988e-015	-9.3549e-015	-3.56267e-015	-4.81316e-015	-2.35434e-015	-2.1668e-015	-8.87522e-016	4.97418e-016	-3.86691e-015	5.41949e-016	-1.26744e-015	-3.93634e-015	-3.26398e-015	-1.9271e-015	-2.21801e-017	-1.00973e-015	-8.31155e-016	7.75663e-015	5.41897e-015
4.92978e-016	8.9707e-015	6.15802e-015	-2.2899e-015	-4.31866e-015	-8.28812e-015	-7.02017e-015	-9.71168e-015	-3.69472e-015	-4.79967e-015	-2.55099e-015	-2.16246e-015	-9.51009e-016	5.8828e-016	-3.91362e-015	5.34744e-016	-1.16137e-015	-3.92731e-015	-3.48752e-015	-2.11625e-015	-3.33421e-016	-1.28565e-015	-1.1375e-015	7.59281e-015	5.2052e-015
6.22335e-016	8.82224e-015	6.16998e-015	-2.592e-015	-4.51843e-015	-8.86836e-015	-7.19935e-015	-1.00548e-014	-3.81339e-015	-4.76288e-015	-2.7558e-015	-2.13441e-015	-1.01661e-015	6.70496e-016	-3.94985e-015	5.39211e-016	-1.05548e-015	-3.90364e-015	-3.67628e-015	-2.30234e-015	-6.33125e-016	-1.54127e-015	-1.41765e-015	7.39774e-015	5.01636e-015
7.58205e-016	8.65168e-015	6.16135e-015	-2.8854e-015	-4.70741e-015	-9.41496e-015	-7.34575e-015	-1.03823e-014	-3.91864e-015	-4.70246e-015	-2.96854e-015	-2.08247e-015	-1.08411e-015	7.43505e-016	-3.97662e-015	5.54621e-016	-9.49597e-016	-3.86457e-015	-3.82765e-015	-2.48284e-015	-9.17595e-016	-1.77461e-015	-1.66831e-015	7.17347e-015	4.85412e-015
8.99495e-016	8.45926e-015	6.13249e-015	-3.1684e-015	-4.88524e-015	-9.92305e-015	-7.45813e-015	-1.06929e-014	-4.01017e-015	-4.61814e-015	-3.18979e-015	-2.00606e-015	-1.15351e-015	8.06362e-016	-3.99491e-015	5.80209e-016	-8.44279e-016	-3.80859e-015	-3.93932e-015	-2.65556e-015	-1.18349e-015	-1.98336e-015	-1.88688e-015	6.92148e-015	4.72037e-015
1.045e-015	8.24674e-015	6.08351e-015	-3.43998e-015	-5.05189e-015	-1.03884e-014	-7.53554e-015	-1.09852e-014	-4.0879e-015	-4.51051e-015	-3.41916e-015	-1.90518e-015	-1.22459e-015	8.58086e-016	-4.00551e-015	6.14914e-016	-7.40019e-016	-3.7345e-015	-4.0094e-015	-2.81784e-015	-1.42836e-015	-2.16525e-015	-2.07087e-015	6.64388e-015	4.61572e-015
1.19348e-015	8.01562e-015	6.01476e-015	-3.69862e-015	-5.20777e-015	-1.08082e-014	-7.57724e-015	-1.12584e-014	-4.15231e-015	-4.3798e-015	-3.65668e-015	-1.7803e-015	-1.29685e-015	8.97558e-016	-4.00931e-015	6.57549e-016	-6.3702e-016	-3.64181e-015	-4.03623e-015	-2.96794e-015	-1.64936e-015	-2.31947e-015	-2.2185e-015	6.34322e-015	4.54067e-015
1.34361e-015	7.7666e-015	5.92704e-015	-3.94363e-015	-5.35371e-015	-1.11797e-014	-7.58301e-015	-1.1513e-014	-4.20454e-015	-4.22631e-015	-3.90215e-015	-1.63295e-015	-1.37036e-015	9.25205e-016	-4.00732e-015	7.06807e-016	-5.35461e-016	-3.52992e-015	-4.01838e-015	-3.10332e-015	-1.84389e-015	-2.44496e-015	-2.32826e-015	6.02269e-015	4.49592e-015
1.49408e-015	7.5008e-015	5.82141e-015	-4.1736e-015	-5.48974e-015	-1.15009e-014	-7.5534e-015	-1.17482e-014	-4.24549e-015	-4.05056e-015	-4.15512e-015	-1.46442e-015	-1.4444e-015	9.39867e-016	-4.00114e-015	7.61047e-016	-4.35831e-016	-3.39829e-015	-3.95474e-015	-3.22194e-015	-2.00993e-015	-2.54061e-015	-2.39926e-015	5.68519e-015	4.48113e-015
1.64336e-015	7.22009e-015	5.69886e-015	-4.38814e-015	-5.61607e-015	-1.177e-014	-7.48816e-015	-1.19643e-014	-4.27626e-015	-3.8535e-015	-4.41507e-015	-1.2759e-015	-1.51912e-015	9.4152e-016	-3.99183e-015	8.19179e-016	-3.37924e-016	-3.24644e-015	-3.8449e-015	-3.32193e-015	-2.14644e-015	-2.60624e-015	-2.43069e-015	5.33356e-015	4.49621e-015
1.79009e-015	6.92511e-015	5.56073e-015	-4.58652e-015	-5.73285e-015	-1.19859e-014	-7.38854e-015	-1.21621e-014	-4.29796e-015	-3.63708e-015	-4.6814e-015	-1.06913e-015	-1.59458e-015	9.3047e-016	-3.97992e-015	8.79254e-016	-2.41603e-016	-3.07405e-015	-3.68796e-015	-3.40082e-015	-2.25238e-015	-2.64086e-015	-2.42246e-015	4.97073e-015	4.54003e-015
1.93245e-015	6.61731e-015	5.40843e-015	-4.76806e-015	-5.84086e-015	-1.21478e-014	-7.2553e-015	-1.23418e-014	-4.31187e-015	-3.40275e-015	-4.95325e-015	-8.46272e-016	-1.67017e-015	9.06239e-016	-3.96651e-015	9.39739e-016	-1.4698e-016	-2.88095e-015	-3.48418e-015	-3.45713e-015	-2.32644e-015	-2.64419e-015	-2.37451e-015	4.60064e-015	4.61144e-015
2.06934e-015	6.29829e-015	5.24382e-015	-4.93293e-015	-5.94015e-015	-1.22544e-014	-7.08997e-015	-1.25033e-014	-4.31885e-015	-3.15171e-015	-5.23002e-015	-6.09564e-016	-1.74574e-015	8.69955e-016	-3.95248e-015	9.99682e-016	-5.37527e-017	-2.66707e-015	-3.23435e-015	-3.4893e-015	-2.36789e-015	-2.61666e-015	-2.28684e-015	4.22637e-015	4.70895e-015
2.19939e-015	5.96946e-015	5.06852e-015	-5.08098e-015	-6.0307e-015	-1.23065e-014	-6.89421e-015	-1.2647e-014	-4.32104e-015	-2.88562e-015	-5.51086e-015	-3.60709e-016	-1.82119e-015	8.22139e-016	-3.93833e-015	1.05828e-015	3.89299e-017	-2.43288e-015	-2.93988e-015	-3.49543e-015	-2.37663e-015	-2.55863e-015	-2.16153e-015	3.85128e-015	4.83089e-015
2.32045e-015	5.63205e-015	4.884e-015	-5.21215e-015	-6.11295e-015	-1.23051e-014	-6.66963e-015	-1.2774e-014	-4.31997e-015	-2.60569e-015	-5.79475e-015	-1.02046e-016	-1.8963e-015	7.63029e-016	-3.92478e-015	1.11421e-015	1.31057e-016	-2.17865e-015	-2.60198e-015	-3.47408e-015	-2.35291e-015	-2.471e-015	-2.00025e-015	3.47914e-015	4.97528e-015
2.43192e-015	5.28738e-015	4.69241e-015	-5.32699e-015	-6.18748e-015	-1.22505e-014	-6.41778e-015	-1.28852e-014	-4.3167e-015	-2.31425e-015	-6.08038e-015	1.63814e-016	-1.971e-015	6.93834e-016	-3.91268e-015	1.16592e-015	2.22978e-016	-1.90485e-015	-2.22193e-015	-3.42398e-015	-2.29722e-015	-2.35415e-015	-1.80452e-015	3.11324e-015	5.13975e-015
2.53297e-015	4.93669e-015	4.49552e-015	-5.42587e-015	-6.25345e-015	-1.2144e-014	-6.14088e-015	-1.29812e-014	-4.31286e-015	-2.0131e-015	-6.36645e-015	4.33888e-016	-2.04492e-015	6.1552e-016	-3.90246e-015	1.21316e-015	3.15406e-016	-1.61187e-015	-1.80261e-015	-3.34467e-015	-2.20983e-015	-2.20958e-015	-1.57699e-015	2.75613e-015	5.32229e-015
2.62237e-015	4.58087e-015	4.2947e-015	-5.50879e-015	-6.31046e-015	-1.19872e-014	-5.84112e-015	-1.30629e-014	-4.31008e-015	-1.70371e-015	-6.65156e-015	7.05787e-016	-2.11755e-015	5.29128e-016	-3.89465e-015	1.25516e-015	4.09318e-016	-1.3004e-015	-1.34612e-015	-3.23482e-015	-2.09189e-015	-2.03918e-015	-1.32008e-015	2.41114e-015	5.52068e-015
2.69902e-015	4.22109e-015	4.09197e-015	-5.5762e-015	-6.35772e-015	-1.17813e-014	-5.52072e-015	-1.31308e-014	-4.31005e-015	-1.38779e-015	-6.93441e-015	9.77112e-016	-2.18917e-015	4.35477e-016	-3.88924e-015	1.29111e-015	5.05646e-016	-9.71107e-016	-8.54934e-016	-3.09375e-015	-1.94446e-015	-1.84457e-015	-1.03607e-015	2.08069e-015	5.73214e-015
2.76235e-015	3.85829e-015	3.88969e-015	-5.62864e-015	-6.39518e-015	-1.15282e-014	-5.18186e-015	-1.31861e-014	-4.31445e-015	-1.06687e-015	-7.21348e-015	1.24564e-015	-2.2593e-015	3.36216e-016	-3.88704e-015	1.32062e-015	6.05256e-016	-6.25117e-016	-3.31612e-016	-2.92148e-015	-1.76876e-015	-1.62776e-015	-7.27761e-016	1.76748e-015	5.95436e-015
2.81165e-015	3.49362e-015	3.68939e-015	-5.66646e-015	-6.42273e-015	-1.12307e-014	-4.8269e-015	-1.32293e-014	-4.32372e-015	-7.42809e-016	-7.48683e-015	1.5088e-015	-2.32825e-015	2.32647e-016	-3.88774e-015	1.34394e-015	7.09553e-016	-2.63293e-016	2.20307e-016	-2.71776e-015	-1.56663e-015	-1.39171e-015	-3.98904e-016	1.47443e-015	6.18456e-015
2.84704e-015	3.12792e-015	3.49208e-015	-5.68988e-015	-6.43965e-015	-1.08916e-014	-4.45803e-015	-1.32617e-014	-4.33859e-015	-4.16767e-016	-7.75318e-015	1.76429e-015	-2.39612e-015	1.26204e-016	-3.89109e-015	1.36136e-015	8.19421e-016	1.13491e-016	7.97608e-016	-2.48326e-015	-1.34045e-015	-1.13853e-015	-5.27806e-017	1.20345e-015	6.42001e-015
2.86821e-015	2.76226e-015	3.29965e-015	-5.69919e-015	-6.44543e-015	-1.0513e-014	-4.07738e-015	-1.3284e-014	-4.36024e-015	-9.02255e-017	-8.01103e-015	2.01084e-015	-2.4628e-015	1.85879e-017	-3.89717e-015	1.37272e-015	9.35101e-016	5.03588e-016	1.3966e-015	-2.21878e-015	-1.09174e-015	-8.70699e-016	3.07085e-016	9.56306e-016	6.65807e-015
2.87519e-015	2.39752e-015	3.11328e-015	-5.69448e-015	-6.43918e-015	-1.00974e-014	-3.6875e-015	-1.32965e-014	-4.38911e-015	2.35766e-016	-8.25855e-015	2.24622e-015	-2.52798e-015	-8.88549e-017	-3.90542e-015	1.37826e-015	1.05711e-015	9.05865e-016	2.01276e-015	-1.92526e-015	-8.22919e-016	-5.90834e-016	6.77039e-016	7.34119e-016	6.89655e-015
2.86895e-015	2.03437e-015	2.93412e-015	-5.67635e-015	-6.42032e-015	-9.64756e-015	-3.29013e-015	-1.32992e-014	-4.42566e-015	5.59451e-016	-8.4942e-015	2.46888e-015	-2.5918e-015	-1.94781e-016	-3.9153e-015	1.37842e-015	1.18664e-015	1.31882e-015	2.64221e-015	-1.60398e-015	-5.36941e-016	-3.01644e-016	1.05348e-015	5.38733e-016	7.13312e-015
2.84941e-015	1.67313e-015	2.76339e-015	-5.64513e-015	-6.3881e-015	-9.16589e-015	-2.88761e-015	-1.32925e-014	-4.47049e-015	8.8005e-016	-8.71607e-015	2.67772e-015	-2.65438e-015	-2.98085e-016	-3.92644e-015	1.3737e-015	1.32433e-015	1.74077e-015	3.28109e-015	-1.25627e-015	-2.3648e-016	-5.65419e-018	1.43275e-015	3.71204e-016	7.36502e-015
2.81679e-015	1.31467e-015	2.60156e-015	-5.60053e-015	-6.34145e-015	-8.65569e-015	-2.48195e-015	-1.32762e-014	-4.52319e-015	1.19743e-015	-8.92267e-015	2.87154e-015	-2.71591e-015	-3.97374e-016	-3.93823e-015	1.36457e-015	1.47139e-015	2.17065e-015	3.92504e-015	-8.83614e-016	7.62718e-017	2.93919e-016	1.81059e-015	2.31812e-016	7.59064e-015
2.77171e-015	9.59624e-016	2.44924e-015	-5.54323e-015	-6.27976e-015	-8.12008e-015	-2.07481e-015	-1.32493e-014	-4.58356e-015	1.51028e-015	-9.11257e-015	3.04886e-015	-2.77588e-015	-4.91126e-016	-3.94979e-015	1.35164e-015	1.62759e-015	2.60695e-015	4.57031e-015	-4.88168e-016	3.98165e-016	5.94305e-016	2.18381e-015	1.20333e-016	7.80756e-015
2.71526e-015	6.08389e-016	2.30644e-015	-5.47306e-015	-6.20229e-015	-7.56175e-015	-1.66776e-015	-1.32121e-014	-4.65155e-015	1.81784e-015	-9.28426e-015	3.20881e-015	-2.83459e-015	-5.78222e-016	-3.95993e-015	1.33547e-015	1.79267e-015	3.04812e-015	5.21298e-015	-7.20906e-017	7.27378e-016	8.92643e-016	2.54952e-015	3.68464e-017	8.01376e-015
2.64872e-015	2.61623e-016	2.17355e-015	-5.39e-015	-6.10842e-015	-6.98374e-015	-1.26223e-015	-1.31635e-014	-4.72636e-015	2.11975e-015	-9.43642e-015	3.35135e-015	-2.89194e-015	-6.57208e-016	-3.96822e-015	1.31799e-015	1.96715e-015	3.49289e-015	5.84945e-015	3.6244e-016	1.06131e-015	1.18626e-015	2.90363e-015	-1.91509e-017	8.20768e-015
2.57278e-015	-8.02185e-017	2.05035e-015	-5.29419e-015	-5.99742e-015	-6.3894e-015	-8.59495e-016	-1.31028e-014	-4.80685e-015	2.41584e-015	-9.56813e-015	3.47665e-015	-2.94768e-015	-7.27867e-016	-3.97437e-015	1.3003e-015	2.15046e-015	3.93955e-015	6.47567e-015	8.12718e-016	1.39714e-015	1.47214e-015	3.24309e-015	-4.83233e-017	8.38857e-015
2.48901e-015	-4.16992e-016	1.93689e-015	-5.18535e-015	-5.86858e-015	-5.78213e-015	-4.61053e-016	-1.30304e-014	-4.89178e-015	2.70656e-015	-9.6779e-015	3.58475e-015	-3.00157e-015	-7.89647e-016	-3.97793e-015	1.28348e-015	2.34246e-015	4.38711e-015	7.08837e-015	1.27576e-015	1.7328e-015	1.74747e-015	3.56566e-015	-5.19244e-017	8.55481e-015
2.39875e-015	-7.48584e-016	1.83222e-015	-5.0631e-015	-5.72185e-015	-5.16463e-015	-6.83117e-017	-1.29456e-014	-4.97947e-015	2.99152e-015	-9.76565e-015	3.67668e-015	-3.05328e-015	-8.41777e-016	-3.97699e-015	1.26822e-015	2.54296e-015	4.834e-015	7.68423e-015	1.74857e-015	2.06642e-015	2.01014e-015	3.86857e-015	-3.17219e-017	8.70504e-015
2.30396e-015	-1.07438e-015	1.73588e-015	-4.92714e-015	-5.55663e-015	-4.53908e-015	3.18123e-016	-1.28476e-014	-5.06898e-015	3.27051e-015	-9.83046e-015	3.75299e-015	-3.10249e-015	-8.84262e-016	-3.97075e-015	1.25557e-015	2.7508e-015	5.27889e-015	8.25954e-015	2.22843e-015	2.39549e-015	2.25803e-015	4.14913e-015	1.04833e-017	8.83908e-015
2.2056e-015	-1.39391e-015	1.64674e-015	-4.77797e-015	-5.37323e-015	-3.90923e-015	6.97408e-016	-1.27356e-014	-5.15836e-015	3.54388e-015	-9.87134e-015	3.81402e-015	-3.14915e-015	-9.16614e-016	-3.95876e-015	1.24653e-015	2.96505e-015	5.72031e-015	8.81175e-015	2.712e-015	2.71796e-015	2.48914e-015	4.40574e-015	7.25493e-017	8.95564e-015
2.10594e-015	-1.7069e-015	1.56368e-015	-4.6146e-015	-5.17194e-015	-3.27767e-015	1.06874e-015	-1.26089e-014	-5.24587e-015	3.81169e-015	-9.88772e-015	3.86118e-015	-3.19357e-015	-9.38445e-016	-3.94007e-015	1.24286e-015	3.18447e-015	6.15787e-015	9.3378e-015	3.19702e-015	3.03231e-015	2.70131e-015	4.63733e-015	1.52192e-016	9.05436e-015
2.00631e-015	-2.01273e-015	1.48512e-015	-4.437e-015	-4.95269e-015	-2.64718e-015	1.43119e-015	-1.24666e-014	-5.32993e-015	4.07409e-015	-9.87955e-015	3.8952e-015	-3.23552e-015	-9.50248e-016	-3.91407e-015	1.24463e-015	3.40791e-015	6.59009e-015	9.83489e-015	3.67997e-015	3.33633e-015	2.89292e-015	4.8423e-015	2.47029e-016	9.13527e-015
1.90772e-015	-2.3107e-015	1.40952e-015	-4.246e-015	-4.71629e-015	-2.02019e-015	1.78494e-015	-1.23082e-014	-5.40845e-015	4.33108e-015	-9.84664e-015	3.91799e-015	-3.27489e-015	-9.52231e-016	-3.88051e-015	1.25233e-015	3.63394e-015	7.01542e-015	1.03006e-014	4.15723e-015	3.62858e-015	3.06246e-015	5.01978e-015	3.54747e-016	9.19812e-015
1.81134e-015	-2.60073e-015	1.33533e-015	-4.04154e-015	-4.46379e-015	-1.39982e-015	2.12925e-015	-1.21337e-014	-5.4794e-015	4.58332e-015	-9.7895e-015	3.93099e-015	-3.31076e-015	-9.44772e-016	-3.83876e-015	1.26632e-015	3.86094e-015	7.43311e-015	1.07334e-014	4.62619e-015	3.90751e-015	3.20936e-015	5.16952e-015	4.73109e-016	9.24307e-015
1.71857e-015	-2.8829e-015	1.26132e-015	-3.82444e-015	-4.19614e-015	-7.89308e-016	2.46353e-015	-1.19423e-014	-5.54133e-015	4.82978e-015	-9.70878e-015	3.93506e-015	-3.34287e-015	-9.28726e-016	-3.78873e-015	1.28669e-015	4.08699e-015	7.84165e-015	1.11314e-014	5.08432e-015	4.17274e-015	3.33319e-015	5.29153e-015	5.98964e-016	9.27034e-015
1.63077e-015	-3.1566e-015	1.18636e-015	-3.59506e-015	-3.91503e-015	-1.91526e-016	2.78685e-015	-1.17338e-014	-5.59248e-015	5.07056e-015	-9.60452e-015	3.9316e-015	-3.3715e-015	-9.05021e-016	-3.73015e-015	1.31376e-015	4.31055e-015	8.24022e-015	1.14936e-014	5.52927e-015	4.42233e-015	3.43281e-015	5.38574e-015	7.28702e-016	9.28039e-015
1.54863e-015	-3.42172e-015	1.10838e-015	-3.35433e-015	-3.62182e-015	3.9086e-016	3.09902e-015	-1.1508e-014	-5.63129e-015	5.30654e-015	-9.47723e-015	3.92288e-015	-3.3964e-015	-8.74453e-016	-3.66357e-015	1.34736e-015	4.52885e-015	8.62837e-015	1.18191e-014	5.95821e-015	4.6555e-015	3.50778e-015	5.45342e-015	8.60271e-016	9.274e-015
1.47304e-015	-3.67771e-015	1.02608e-015	-3.1031e-015	-3.31911e-015	9.55155e-016	3.39952e-015	-1.12644e-014	-5.65562e-015	5.53821e-015	-9.32857e-015	3.91029e-015	-3.41674e-015	-8.38532e-016	-3.58868e-015	1.38755e-015	4.73972e-015	9.00483e-015	1.21074e-014	6.36872e-015	4.87189e-015	3.55859e-015	5.49498e-015	9.90749e-016	9.25185e-015
1.40431e-015	-3.92425e-015	9.37892e-016	-2.84281e-015	-3.00861e-015	1.49842e-015	3.68798e-015	-1.1004e-014	-5.66423e-015	5.76459e-015	-9.15999e-015	3.89479e-015	-3.43229e-015	-7.98427e-016	-3.50579e-015	1.43373e-015	4.94127e-015	9.36889e-015	1.23582e-014	6.7592e-015	5.07095e-015	3.58594e-015	5.51185e-015	1.1177e-015	9.21465e-015
1.34312e-015	-4.1609e-015	8.42508e-016	-2.57514e-015	-2.69247e-015	2.01814e-015	3.96376e-015	-1.0727e-014	-5.65598e-015	5.98565e-015	-8.97272e-015	3.87776e-015	-3.44264e-015	-7.55577e-016	-3.41507e-015	1.48492e-015	5.13087e-015	9.72011e-015	1.25719e-014	7.12772e-015	5.25258e-015	3.59075e-015	5.50541e-015	1.23852e-015	9.163e-015
1.28973e-015	-4.38689e-015	7.38842e-016	-2.30151e-015	-2.37285e-015	2.51133e-015	4.2269e-015	-1.04342e-014	-5.62989e-015	6.20045e-015	-8.76799e-015	3.86031e-015	-3.44737e-015	-7.11395e-016	-3.31709e-015	1.5408e-015	5.30678e-015	1.00579e-014	1.27484e-014	7.47292e-015	5.4161e-015	3.57365e-015	5.478e-015	1.35076e-015	9.09716e-015
1.24522e-015	-4.6013e-015	6.25298e-016	-2.02414e-015	-2.05283e-015	2.97586e-015	4.47683e-015	-1.01264e-014	-5.58465e-015	6.40889e-015	-8.54768e-015	3.84374e-015	-3.44629e-015	-6.67251e-016	-3.21274e-015	1.60021e-015	5.4671e-015	1.03817e-014	1.28882e-014	7.79365e-015	5.56138e-015	3.53669e-015	5.43187e-015	1.45239e-015	9.01841e-015
1.20915e-015	-4.80331e-015	5.01078e-016	-1.74539e-015	-1.73567e-015	3.40934e-015	4.71297e-015	-9.80525e-015	-5.52016e-015	6.61016e-015	-8.31351e-015	3.82962e-015	-3.43893e-015	-6.2452e-016	-3.10206e-015	1.66177e-015	5.60966e-015	1.06911e-014	1.29917e-014	8.08896e-015	5.68846e-015	3.48206e-015	5.36921e-015	1.54151e-015	8.92786e-015
1.18078e-015	-4.99286e-015	3.65353e-016	-1.46732e-015	-1.42418e-015	3.8089e-015	4.93502e-015	-9.47252e-015	-5.43588e-015	6.80381e-015	-8.06762e-015	3.81853e-015	-3.42551e-015	-5.8496e-016	-2.98595e-015	1.72357e-015	5.73243e-015	1.09859e-014	1.30604e-014	8.3588e-015	5.79732e-015	3.41155e-015	5.29231e-015	1.61653e-015	8.8266e-015
1.16019e-015	-5.16952e-015	2.17817e-016	-1.19218e-015	-1.12136e-015	4.17193e-015	5.14276e-015	-9.12996e-015	-5.33128e-015	6.98941e-015	-7.81176e-015	3.81065e-015	-3.40601e-015	-5.50339e-016	-2.86559e-015	1.78453e-015	5.83333e-015	1.12659e-014	1.30959e-014	8.6028e-015	5.88851e-015	3.32722e-015	5.20408e-015	1.67605e-015	8.71538e-015
1.14686e-015	-5.33339e-015	5.82033e-017	-9.23851e-016	-8.30271e-016	4.49687e-015	5.33573e-015	-8.7794e-015	-5.20636e-015	7.16585e-015	-7.54813e-015	3.80643e-015	-3.38069e-015	-5.22593e-016	-2.74195e-015	1.84312e-015	5.91085e-015	1.15311e-014	1.30995e-014	8.82087e-015	5.96181e-015	3.23178e-015	5.10754e-015	1.71926e-015	8.59502e-015
1.1401e-015	-5.48403e-015	-1.13518e-016	-6.65305e-016	-5.54483e-016	4.78189e-015	5.51354e-015	-8.42262e-015	-5.06167e-015	7.33173e-015	-7.2787e-015	3.80648e-015	-3.34899e-015	-5.02771e-016	-2.61585e-015	1.89744e-015	5.96423e-015	1.17821e-014	1.30733e-014	9.01309e-015	6.01772e-015	3.12771e-015	5.00565e-015	1.74519e-015	8.46629e-015
1.13881e-015	-5.62067e-015	-2.97421e-016	-4.18843e-016	-2.9632e-016	5.02438e-015	5.67551e-015	-8.06194e-015	-4.89726e-015	7.48614e-015	-7.00525e-015	3.81077e-015	-3.31086e-015	-4.92667e-016	-2.48872e-015	1.94591e-015	5.99319e-015	1.20186e-014	1.30193e-014	9.18021e-015	6.05693e-015	3.01823e-015	4.90165e-015	1.75332e-015	8.33023e-015
1.14213e-015	-5.74268e-015	-4.93581e-016	-1.87513e-016	-5.8585e-017	5.22234e-015	5.82054e-015	-7.69974e-015	-4.71367e-015	7.62831e-015	-6.73066e-015	3.81895e-015	-3.26624e-015	-4.93971e-016	-2.36156e-015	1.98714e-015	5.99654e-015	1.22414e-014	1.29397e-014	9.32344e-015	6.07983e-015	2.90571e-015	4.79839e-015	1.74333e-015	8.18761e-015
1.14904e-015	-5.84961e-015	-7.0101e-016	2.54717e-017	1.55695e-016	5.37456e-015	5.94868e-015	-7.3387e-015	-4.51231e-015	7.75768e-015	-6.45694e-015	3.83068e-015	-3.21551e-015	-5.07762e-016	-2.23558e-015	2.01929e-015	5.97359e-015	1.24508e-014	1.28366e-014	9.4447e-015	6.08669e-015	2.79391e-015	4.69831e-015	1.71553e-015	8.0397e-015
1.15806e-015	-5.94146e-015	-9.19087e-016	2.1694e-016	3.43899e-016	5.47993e-015	6.05968e-015	-6.98075e-015	-4.29393e-015	7.87349e-015	-6.18548e-015	3.84542e-015	-3.15937e-015	-5.35133e-016	-2.11195e-015	2.04063e-015	5.92507e-015	1.26475e-014	1.27132e-014	9.54535e-015	6.07874e-015	2.6858e-015	4.6045e-015	1.67002e-015	7.88707e-015
1.16818e-015	-6.01829e-015	-1.14609e-015	3.83975e-016	5.039e-016	5.5381e-015	6.15291e-015	-6.62836e-015	-4.06003e-015	7.97446e-015	-5.91771e-015	3.86233e-015	-3.0984e-015	-5.77105e-016	-1.99222e-015	2.05008e-015	5.85144e-015	1.28321e-014	1.2572e-014	9.62758e-015	6.05732e-015	2.58431e-015	4.52016e-015	1.60717e-015	7.73068e-015
1.1783e-015	-6.08005e-015	-1.38052e-015	5.23923e-016	6.33897e-016	5.54934e-015	6.22935e-015	-6.28374e-015	-3.81185e-015	8.05976e-015	-5.65619e-015	3.88054e-015	-3.03229e-015	-6.3454e-016	-1.87795e-015	2.04626e-015	5.75365e-015	1.30056e-014	1.24159e-014	9.69365e-015	6.02292e-015	2.49282e-015	4.44793e-015	1.52819e-015	7.5714e-015
1.18631e-015	-6.12665e-015	-1.62124e-015	6.34131e-016	7.31962e-016	5.51394e-015	6.28919e-015	-5.94919e-015	-3.55058e-015	8.12932e-015	-5.40195e-015	3.89995e-015	-2.96184e-015	-7.08063e-016	-1.77011e-015	2.02795e-015	5.6333e-015	1.31692e-014	1.22477e-014	9.74583e-015	5.9758e-015	2.41445e-015	4.3905e-015	1.43416e-015	7.40977e-015
1.19094e-015	-6.15856e-015	-1.8665e-015	7.12704e-016	7.97127e-016	5.43228e-015	6.33297e-015	-5.62667e-015	-3.27788e-015	8.1825e-015	-5.15675e-015	3.91939e-015	-2.88774e-015	-7.98026e-016	-1.66962e-015	1.99479e-015	5.4921e-015	1.33246e-014	1.20707e-014	9.78665e-015	5.91695e-015	2.35155e-015	4.34999e-015	1.32655e-015	7.24677e-015
1.19121e-015	-6.17602e-015	-2.11442e-015	7.57617e-016	8.28604e-016	5.30591e-015	6.36145e-015	-5.31794e-015	-2.99535e-015	8.21864e-015	-4.92155e-015	3.93777e-015	-2.81053e-015	-9.04493e-016	-1.57686e-015	1.94487e-015	5.33163e-015	1.34727e-014	1.18872e-014	9.8187e-015	5.84797e-015	2.30687e-015	4.3284e-015	1.20698e-015	7.08368e-015
1.18571e-015	-6.17959e-015	-2.36295e-015	7.67132e-016	8.25624e-016	5.13637e-015	6.37437e-015	-5.02499e-015	-2.70535e-015	8.23765e-015	-4.69762e-015	3.95388e-015	-2.73122e-015	-1.02758e-015	-1.49277e-015	1.87808e-015	5.15443e-015	1.3614e-014	1.17003e-014	9.8445e-015	5.77001e-015	2.28316e-015	4.32726e-015	1.07677e-015	6.92102e-015
1.17314e-015	-6.17025e-015	-2.61003e-015	7.40156e-016	7.87708e-016	4.92551e-015	6.37277e-015	-4.74983e-015	-2.40968e-015	8.24e-015	-4.48626e-015	3.96701e-015	-2.65099e-015	-1.16773e-015	-1.41773e-015	1.79455e-015	4.96341e-015	1.37497e-014	1.15129e-014	9.86691e-015	5.6838e-015	2.2824e-015	4.34856e-015	9.38248e-016	6.75953e-015
1.15297e-015	-6.14913e-015	-2.85365e-015	6.76052e-016	7.15042e-016	4.67522e-015	6.35776e-015	-4.49447e-015	-2.11058e-015	8.22523e-015	-4.28821e-015	3.97522e-015	-2.57061e-015	-1.32457e-015	-1.35224e-015	1.69421e-015	4.76126e-015	1.38817e-014	1.13275e-014	9.88797e-015	5.59046e-015	2.30688e-015	4.39315e-015	7.93162e-016	6.60012e-015
1.12395e-015	-6.11644e-015	-3.09134e-015	5.73937e-016	6.08041e-016	4.38787e-015	6.33075e-015	-4.26038e-015	-1.81036e-015	8.19344e-015	-4.10414e-015	3.97679e-015	-2.49074e-015	-1.49756e-015	-1.29675e-015	1.5777e-015	4.55123e-015	1.40121e-014	1.11476e-014	9.91035e-015	5.49129e-015	2.35849e-015	4.46188e-015	6.42717e-016	6.44318e-015
1.08528e-015	-6.07306e-015	-3.32112e-015	4.3408e-016	4.68026e-016	4.06694e-015	6.29294e-015	-4.04882e-015	-1.5114e-015	8.14506e-015	-3.93496e-015	3.97035e-015	-2.41249e-015	-1.68596e-015	-1.25199e-015	1.4455e-015	4.33649e-015	1.41416e-014	1.09763e-014	9.93618e-015	5.38726e-015	2.43848e-015	4.55523e-015	4.8931e-016	6.28947e-015
1.03584e-015	-6.02052e-015	-3.54067e-015	2.56756e-016	2.96397e-016	3.71563e-015	6.24545e-015	-3.86109e-015	-1.21559e-015	8.08046e-015	-3.78131e-015	3.95438e-015	-2.33655e-015	-1.88886e-015	-1.21786e-015	1.29857e-015	4.12026e-015	1.42714e-014	1.0816e-014	9.96772e-015	5.27918e-015	2.54763e-015	4.67338e-015	3.34822e-016	6.13956e-015
9.75528e-016	-5.96006e-015	-3.74772e-015	4.32085e-017	9.46452e-017	3.33786e-015	6.19044e-015	-3.69801e-015	-9.24917e-016	8.00042e-015	-3.64306e-015	3.92867e-015	-2.26427e-015	-2.10532e-015	-1.1944e-015	1.13784e-015	3.90611e-015	1.44035e-014	1.06693e-014	1.00075e-014	5.16771e-015	2.68715e-015	4.81616e-015	1.81184e-016	5.99445e-015
9.03884e-016	-5.89308e-015	-3.941e-015	-2.05632e-016	-1.3524e-016	2.93819e-015	6.12967e-015	-3.56048e-015	-6.41726e-016	7.90634e-015	-3.51957e-015	3.89151e-015	-2.19665e-015	-2.33422e-015	-1.18145e-015	9.64838e-016	3.69804e-015	1.45395e-014	1.05391e-014	1.00575e-014	5.05428e-015	2.85717e-015	4.9826e-015	3.0268e-017	5.85471e-015
8.20636e-016	-5.82163e-015	-4.11819e-015	-4.86757e-016	-3.90727e-016	2.52075e-015	6.06513e-015	-3.44883e-015	-3.68008e-016	7.79935e-015	-3.4108e-015	3.84178e-015	-2.13491e-015	-2.57428e-015	-1.1789e-015	7.81674e-016	3.49944e-015	1.46807e-014	1.04269e-014	1.01194e-014	4.94019e-015	3.05728e-015	5.1717e-015	-1.16229e-016	5.7203e-015
7.26207e-016	-5.74713e-015	-4.27755e-015	-7.98024e-016	-6.67994e-016	2.09041e-015	5.99879e-015	-3.363e-015	-1.05714e-016	7.68058e-015	-3.31698e-015	3.77815e-015	-2.07969e-015	-2.82391e-015	-1.1858e-015	5.90196e-016	3.31398e-015	1.48284e-014	1.0335e-014	1.01945e-014	4.82628e-015	3.2873e-015	5.38201e-015	-2.57277e-016	5.59183e-015
6.20296e-016	-5.67157e-015	-4.41741e-015	-1.13655e-015	-9.64484e-016	1.65141e-015	5.93278e-015	-3.30414e-015	1.43248e-016	7.55107e-015	-3.23742e-015	3.70022e-015	-2.03156e-015	-3.081e-015	-1.2019e-015	3.92441e-016	3.14493e-015	1.49848e-014	1.02661e-014	1.02836e-014	4.71375e-015	3.54698e-015	5.61173e-015	-3.91256e-016	5.46995e-015
5.03168e-016	-5.59697e-015	-4.5363e-015	-1.49865e-015	-1.27638e-015	1.20885e-015	5.86982e-015	-3.27191e-015	3.77035e-016	7.41293e-015	-3.17117e-015	3.60694e-015	-1.9916e-015	-3.34373e-015	-1.2262e-015	1.90902e-016	2.99582e-015	1.51507e-014	1.02215e-014	1.03877e-014	4.60397e-015	3.83479e-015	5.85888e-015	-5.17038e-016	5.35541e-015
3.75044e-016	-5.52548e-015	-4.63273e-015	-1.88064e-015	-1.60054e-015	7.67795e-016	5.81214e-015	-3.26559e-015	5.93808e-016	7.26739e-015	-3.11793e-015	3.4975e-015	-1.96087e-015	-3.61089e-015	-1.25755e-015	-1.22457e-017	2.86946e-015	1.53268e-014	1.02026e-014	1.05077e-014	4.49716e-015	4.14901e-015	6.12132e-015	-6.33456e-016	5.24867e-015
2.36926e-016	-5.45921e-015	-4.70601e-015	-2.27842e-015	-1.93308e-015	3.32836e-016	5.76225e-015	-3.28492e-015	7.91888e-016	7.1167e-015	-3.07764e-015	3.37098e-015	-1.94015e-015	-3.88036e-015	-1.29495e-015	-2.14298e-016	2.76842e-015	1.5514e-014	1.02105e-014	1.06433e-014	4.39418e-015	4.4878e-015	6.39646e-015	-7.39737e-016	5.14999e-015
8.9481e-017	-5.39908e-015	-4.75537e-015	-2.68739e-015	-2.27029e-015	-9.11611e-017	5.72206e-015	-3.32965e-015	9.70085e-016	6.96255e-015	-3.04955e-015	3.22774e-015	-1.92972e-015	-4.15002e-015	-1.33791e-015	-4.12274e-016	2.69559e-015	1.57135e-014	1.02466e-014	1.07947e-014	4.29611e-015	4.8489e-015	6.68132e-015	-8.35262e-016	5.05985e-015
-6.67403e-017	-5.34712e-015	-4.78035e-015	-3.10206e-015	-2.60834e-015	-4.99193e-016	5.69417e-015	-3.39894e-015	1.12645e-015	6.80673e-015	-3.03275e-015	3.06787e-015	-1.93018e-015	-4.41839e-015	-1.38537e-015	-6.03269e-016	2.65323e-015	1.59259e-014	1.03114e-014	1.09612e-014	4.20418e-015	5.22953e-015	6.97323e-015	-9.19981e-016	4.97851e-015
-2.31079e-016	-5.30493e-015	-4.7806e-015	-3.51793e-015	-2.94355e-015	-8.87246e-016	5.68071e-015	-3.49125e-015	1.26046e-015	6.65103e-015	-3.02628e-015	2.89106e-015	-1.94142e-015	-4.68316e-015	-1.43655e-015	-7.84341e-016	2.64225e-015	1.61512e-014	1.0405e-014	1.11421e-014	4.11935e-015	5.62678e-015	7.26897e-015	-9.93964e-016	4.90597e-015
-4.0234e-016	-5.27457e-015	-4.75675e-015	-3.92977e-015	-3.27209e-015	-1.25028e-015	5.68339e-015	-3.60535e-015	1.37175e-015	6.49748e-015	-3.02924e-015	2.69768e-015	-1.9641e-015	-4.9423e-015	-1.48933e-015	-9.53472e-016	2.66483e-015	1.63902e-014	1.05281e-014	1.13363e-014	4.04215e-015	6.03703e-015	7.56506e-015	-1.05699e-015	4.84275e-015
-5.79468e-016	-5.25767e-015	-4.70961e-015	-4.3327e-015	-3.5897e-015	-1.58358e-015	5.70413e-015	-3.74045e-015	1.45948e-015	6.34764e-015	-3.04033e-015	2.4884e-015	-1.99864e-015	-5.19405e-015	-1.54228e-015	-1.10769e-015	2.72113e-015	1.6643e-014	1.06808e-014	1.15422e-014	3.97325e-015	6.45697e-015	7.85839e-015	-1.10899e-015	4.78894e-015
-7.61006e-016	-5.25539e-015	-4.63936e-015	-4.72145e-015	-3.8929e-015	-1.88368e-015	5.74537e-015	-3.8953e-015	1.52302e-015	6.2035e-015	-3.05886e-015	2.26386e-015	-2.04593e-015	-5.43638e-015	-1.59425e-015	-1.24403e-015	2.81128e-015	1.69093e-014	1.08627e-014	1.17582e-014	3.91345e-015	6.88354e-015	8.14607e-015	-1.15036e-015	4.74438e-015
-9.45733e-016	-5.26947e-015	-4.54713e-015	-5.09109e-015	-4.17901e-015	-2.14707e-015	5.80848e-015	-4.06833e-015	1.56234e-015	6.0666e-015	-3.08406e-015	2.02452e-015	-2.10545e-015	-5.66737e-015	-1.64361e-015	-1.36044e-015	2.93548e-015	1.71885e-014	1.10733e-014	1.19826e-014	3.8632e-015	7.31368e-015	8.42478e-015	-1.18191e-015	4.70926e-015
-1.13269e-015	-5.30044e-015	-4.43435e-015	-5.43632e-015	-4.44499e-015	-2.37094e-015	5.8949e-015	-4.25819e-015	1.57723e-015	5.93845e-015	-3.11504e-015	1.77178e-015	-2.17683e-015	-5.88508e-015	-1.68982e-015	-1.45485e-015	3.09335e-015	1.74798e-014	1.13127e-014	1.22142e-014	3.82293e-015	7.74338e-015	8.69073e-015	-1.20479e-015	4.68338e-015
-1.32102e-015	-5.34892e-015	-4.30219e-015	-5.75262e-015	-4.6876e-015	-2.55294e-015	6.00505e-015	-4.46378e-015	1.56729e-015	5.82007e-015	-3.15101e-015	1.50699e-015	-2.25976e-015	-6.08821e-015	-1.73171e-015	-1.52533e-015	3.28416e-015	1.77824e-014	1.158e-014	1.24499e-014	3.79291e-015	8.16869e-015	8.94121e-015	-1.22004e-015	4.66663e-015
-1.50992e-015	-5.41534e-015	-4.15194e-015	-6.03549e-015	-4.90452e-015	-2.69105e-015	6.13988e-015	-4.6826e-015	1.5321e-015	5.71255e-015	-3.19102e-015	1.23157e-015	-2.35334e-015	-6.27567e-015	-1.76813e-015	-1.57007e-015	3.50626e-015	1.80955e-014	1.18741e-014	1.26873e-014	3.77399e-015	8.5862e-015	9.17312e-015	-1.22828e-015	4.65787e-015
-1.69797e-015	-5.50014e-015	-3.98572e-015	-6.2805e-015	-5.09379e-015	-2.78365e-015	6.29921e-015	-4.91298e-015	1.47195e-015	5.61714e-015	-3.23448e-015	9.46343e-016	-2.45763e-015	-6.44566e-015	-1.79769e-015	-1.58814e-015	3.75758e-015	1.84182e-014	1.21938e-014	1.29239e-014	3.7664e-015	8.99227e-015	9.3843e-015	-1.23045e-015	4.65689e-015
-1.88457e-015	-5.60342e-015	-3.80586e-015	-6.484e-015	-5.25298e-015	-2.82986e-015	6.48262e-015	-5.15304e-015	1.38793e-015	5.53499e-015	-3.28123e-015	6.52917e-016	-2.57197e-015	-6.59715e-015	-1.81961e-015	-1.57861e-015	4.03552e-015	1.87492e-014	1.25369e-014	1.31573e-014	3.7702e-015	9.38261e-015	9.57206e-015	-1.22826e-015	4.66377e-015
-2.06857e-015	-5.72488e-015	-3.61424e-015	-6.64315e-015	-5.3809e-015	-2.8296e-015	6.69037e-015	-5.40178e-015	1.2806e-015	5.46636e-015	-3.33102e-015	3.53311e-016	-2.69512e-015	-6.72882e-015	-1.83369e-015	-1.5407e-015	4.33782e-015	1.90865e-014	1.29014e-014	1.33844e-014	3.78538e-015	9.75403e-015	9.73367e-015	-1.22276e-015	4.67787e-015
-2.24917e-015	-5.86307e-015	-3.41366e-015	-6.75558e-015	-5.47644e-015	-2.78274e-015	6.92148e-015	-5.65814e-015	1.15061e-015	5.41112e-015	-3.38351e-015	4.91899e-017	-2.82659e-015	-6.83987e-015	-1.83904e-015	-1.47413e-015	4.66135e-015	1.94284e-014	1.32857e-014	1.3603e-014	3.8115e-015	1.01033e-014	9.86677e-015	-1.21511e-015	4.69864e-015
-2.42546e-015	-6.01703e-015	-3.20587e-015	-6.81902e-015	-5.53978e-015	-2.68966e-015	7.17465e-015	-5.92021e-015	9.98847e-016	5.36899e-015	-3.43781e-015	-2.58078e-016	-2.96527e-015	-6.92984e-015	-1.83483e-015	-1.37942e-015	5.00317e-015	1.97727e-014	1.3687e-014	1.38099e-014	3.84851e-015	1.04276e-014	9.96995e-015	-1.20658e-015	4.72488e-015
-2.59631e-015	-6.18534e-015	-2.99351e-015	-6.83225e-015	-5.57087e-015	-2.55086e-015	7.4482e-015	-6.18711e-015	8.26103e-016	5.34051e-015	-3.49308e-015	-5.66686e-016	-3.10962e-015	-6.99775e-015	-1.8217e-015	-1.25634e-015	5.35899e-015	2.01171e-014	1.41032e-014	1.40028e-014	3.89626e-015	1.07234e-014	1.00419e-014	-1.19834e-015	4.75572e-015
-2.76166e-015	-6.36619e-015	-2.77885e-015	-6.79439e-015	-5.57055e-015	-2.36882e-015	7.74062e-015	-6.45701e-015	6.33991e-016	5.32509e-015	-3.54975e-015	-8.74806e-016	-3.25858e-015	-7.0433e-015	-1.79992e-015	-1.10585e-015	5.72582e-015	2.04596e-014	1.45319e-014	1.41792e-014	3.95404e-015	1.09885e-014	1.00817e-014	-1.19162e-015	4.79039e-015
-2.92132e-015	-6.55724e-015	-2.56466e-015	-6.70509e-015	-5.5404e-015	-2.14647e-015	8.04967e-015	-6.72843e-015	4.23828e-016	5.32191e-015	-3.60734e-015	-1.18045e-015	-3.41071e-015	-7.06642e-015	-1.76886e-015	-9.30005e-016	6.09987e-015	2.07977e-014	1.49697e-014	1.43373e-014	4.02255e-015	1.12207e-014	1.00883e-014	-1.18755e-015	4.82774e-015
-3.0747e-015	-6.75608e-015	-2.35397e-015	-6.56488e-015	-5.4805e-015	-1.88713e-015	8.37252e-015	-7.00023e-015	1.97009e-016	5.32956e-015	-3.66583e-015	-1.48207e-015	-3.56506e-015	-7.06696e-015	-1.72901e-015	-7.29943e-016	6.47662e-015	2.11291e-014	1.54143e-014	1.44743e-014	4.10081e-015	1.14175e-014	1.00614e-014	-1.18711e-015	4.86696e-015
-3.22232e-015	-6.96077e-015	-2.14881e-015	-6.3752e-015	-5.39246e-015	-1.59393e-015	8.70603e-015	-7.27098e-015	-4.43556e-017	5.34722e-015	-3.72506e-015	-1.77762e-015	-3.7202e-015	-7.04568e-015	-1.68092e-015	-5.07531e-016	6.85161e-015	2.14514e-014	1.5863e-014	1.45881e-014	4.18838e-015	1.15777e-014	1.00011e-014	-1.19099e-015	4.90709e-015
-3.36408e-015	-7.16867e-015	-1.95112e-015	-6.13818e-015	-5.27818e-015	-1.2698e-015	9.04719e-015	-7.53914e-015	-2.98204e-016	5.37333e-015	-3.78517e-015	-2.06517e-015	-3.8748e-015	-7.00289e-015	-1.62593e-015	-2.65179e-016	7.22069e-015	2.17622e-014	1.63134e-014	1.46775e-014	4.28462e-015	1.17001e-014	9.90789e-015	-1.19987e-015	4.94708e-015
-3.49981e-015	-7.37675e-015	-1.76314e-015	-5.85659e-015	-5.14068e-015	-9.18748e-016	9.39293e-015	-7.80356e-015	-5.62694e-016	5.40692e-015	-3.84572e-015	-2.34357e-015	-4.02726e-015	-6.93918e-015	-1.56414e-015	-5.46487e-018	7.58065e-015	2.20591e-014	1.67619e-014	1.47414e-014	4.38915e-015	1.17835e-014	9.78258e-015	-1.21443e-015	4.98553e-015
-3.62993e-015	-7.58209e-015	-1.58711e-015	-5.53341e-015	-4.98246e-015	-5.44737e-016	9.73939e-015	-8.06306e-015	-8.35215e-016	5.44637e-015	-3.90648e-015	-2.61111e-015	-4.17631e-015	-6.85476e-015	-1.49603e-015	2.688e-016	7.92781e-015	2.23395e-014	1.72061e-014	1.47781e-014	4.50126e-015	1.1828e-014	9.62616e-015	-1.23478e-015	5.02154e-015
-3.75443e-015	-7.78108e-015	-1.42466e-015	-5.17221e-015	-4.80642e-015	-1.52439e-016	1.00825e-014	-8.31637e-015	-1.11296e-015	5.48983e-015	-3.96697e-015	-2.86583e-015	-4.32028e-015	-6.75075e-015	-1.42309e-015	5.54562e-016	8.25894e-015	2.26014e-014	1.76423e-014	1.47874e-014	4.62101e-015	1.18345e-014	9.44019e-015	-1.26106e-015	5.05418e-015
-3.87381e-015	-7.97042e-015	-1.27766e-015	-4.77729e-015	-4.61553e-015	2.54029e-016	1.04191e-014	-8.56242e-015	-1.39314e-015	5.53516e-015	-4.02708e-015	-3.10594e-015	-4.45865e-015	-6.62807e-015	-1.34613e-015	8.4857e-016	8.57093e-015	2.28428e-014	1.80676e-014	1.47683e-014	4.7478e-015	1.18037e-014	9.22667e-015	-1.29351e-015	5.08241e-015
-3.98819e-015	-8.14698e-015	-1.14748e-015	-4.35363e-015	-4.41273e-015	6.698e-016	1.07455e-014	-8.79923e-015	-1.673e-015	5.58108e-015	-4.08704e-015	-3.33076e-015	-4.5898e-015	-6.48806e-015	-1.26662e-015	1.1478e-015	8.86106e-015	2.30619e-014	1.84797e-014	1.47209e-014	4.88127e-015	1.17368e-014	8.98801e-015	-1.33193e-015	5.10516e-015
-4.09811e-015	-8.30759e-015	-1.03508e-015	-3.90615e-015	-4.20164e-015	1.09045e-015	1.10575e-014	-9.02502e-015	-1.95057e-015	5.62647e-015	-4.14666e-015	-3.53935e-015	-4.71263e-015	-6.33206e-015	-1.18621e-015	1.4491e-015	9.1268e-015	2.32571e-014	1.88755e-014	1.46468e-014	5.02049e-015	1.16349e-014	8.72674e-015	-1.37532e-015	5.12186e-015
-4.20442e-015	-8.44916e-015	-9.4175e-016	-3.4408e-015	-3.98491e-015	1.51096e-015	1.13516e-014	-9.2382e-015	-2.22307e-015	5.66978e-015	-4.20581e-015	-3.73049e-015	-4.82609e-015	-6.16162e-015	-1.10575e-015	1.74903e-015	9.36638e-015	2.34271e-014	1.9253e-014	1.45462e-014	5.1651e-015	1.14994e-014	8.44559e-015	-1.42311e-015	5.13198e-015
-4.30788e-015	-8.56826e-015	-8.68375e-016	-2.96339e-015	-3.76613e-015	1.9276e-015	1.16249e-014	-9.43756e-015	-2.4876e-015	5.70956e-015	-4.26443e-015	-3.90282e-015	-4.9292e-015	-5.97799e-015	-1.02677e-015	2.04474e-015	9.57789e-015	2.35706e-014	1.96098e-014	1.44196e-014	5.31508e-015	1.13322e-014	8.14761e-015	-1.47464e-015	5.13479e-015
-4.40903e-015	-8.66209e-015	-8.15541e-016	-2.47969e-015	-3.54828e-015	2.33633e-015	1.18739e-014	-9.62177e-015	-2.74105e-015	5.74421e-015	-4.32226e-015	-4.056e-015	-5.02128e-015	-5.78341e-015	-9.5071e-016	2.33283e-015	9.76072e-015	2.36863e-014	1.99442e-014	1.42682e-014	5.46976e-015	1.11362e-014	7.83599e-015	-1.52914e-015	5.13017e-015
-4.50827e-015	-8.72829e-015	-7.83202e-016	-1.99536e-015	-3.33455e-015	2.73273e-015	1.20955e-014	-9.78921e-015	-2.97999e-015	5.77288e-015	-4.37847e-015	-4.18908e-015	-5.10137e-015	-5.57908e-015	-8.79278e-016	2.61052e-015	9.91433e-015	2.37746e-014	2.0254e-014	1.40931e-014	5.62924e-015	1.09142e-014	7.51415e-015	-1.5857e-015	5.11846e-015
-4.60606e-015	-8.76356e-015	-7.71152e-016	-1.51736e-015	-3.128e-015	3.11415e-015	1.22874e-014	-9.93826e-015	-3.20159e-015	5.79451e-015	-4.43322e-015	-4.30149e-015	-5.168e-015	-5.36697e-015	-8.1339e-016	2.87383e-015	1.0039e-014	2.38346e-014	2.05374e-014	1.3896e-014	5.79296e-015	1.06692e-014	7.18531e-015	-1.64322e-015	5.09947e-015
-4.70235e-015	-8.76665e-015	-7.78833e-016	-1.05179e-015	-2.93122e-015	3.47723e-015	1.24477e-014	-1.00675e-014	-3.40342e-015	5.80787e-015	-4.48551e-015	-4.39298e-015	-5.22116e-015	-5.14906e-015	-7.54159e-016	3.12105e-015	1.01349e-014	2.38663e-014	2.07931e-014	1.36795e-014	5.96042e-015	1.04044e-014	6.85373e-015	-1.70039e-015	5.07255e-015
-4.79759e-015	-8.73589e-015	-8.05923e-016	-6.05125e-016	-2.74662e-015	3.81927e-015	1.25745e-014	-1.01752e-014	-3.58241e-015	5.81236e-015	-4.53478e-015	-4.46267e-015	-5.26021e-015	-4.92664e-015	-7.03251e-016	3.34896e-015	1.02024e-014	2.38699e-014	2.10193e-014	1.34462e-014	6.13078e-015	1.01233e-014	6.52268e-015	-1.75655e-015	5.03795e-015
-4.89234e-015	-8.67015e-015	-8.51854e-016	-1.82826e-016	-2.57629e-015	4.13692e-015	1.26667e-014	-1.02596e-014	-3.7356e-015	5.80698e-015	-4.58019e-015	-4.51026e-015	-5.28519e-015	-4.70212e-015	-6.61722e-016	3.55485e-015	1.02427e-014	2.38458e-014	2.12156e-014	1.31984e-014	6.30412e-015	9.8292e-015	6.19538e-015	-1.8103e-015	4.99601e-015
-4.98677e-015	-8.56862e-015	-9.15609e-016	2.09665e-016	-2.42201e-015	4.42806e-015	1.27227e-014	-1.03193e-014	-3.86132e-015	5.79117e-015	-4.62116e-015	-4.53534e-015	-5.29598e-015	-4.47702e-015	-6.30497e-016	3.73677e-015	1.02577e-014	2.3796e-014	2.13808e-014	1.29391e-014	6.48084e-015	9.52555e-015	5.87567e-015	-1.85965e-015	4.94678e-015
-5.08029e-015	-8.43078e-015	-9.9563e-016	5.67163e-016	-2.2859e-015	4.69137e-015	1.2742e-014	-1.03527e-014	-3.9574e-015	5.76597e-015	-4.6569e-015	-4.53822e-015	-5.29237e-015	-4.25308e-015	-6.10543e-016	3.89293e-015	1.02488e-014	2.37208e-014	2.1514e-014	1.26699e-014	6.66052e-015	9.21671e-015	5.56649e-015	-1.90404e-015	4.89102e-015
-5.17264e-015	-8.25718e-015	-1.09035e-015	8.84488e-016	-2.16893e-015	4.92595e-015	1.27251e-014	-1.03579e-014	-4.02133e-015	5.73135e-015	-4.68691e-015	-4.51952e-015	-5.27483e-015	-4.03274e-015	-6.03164e-016	4.02208e-015	1.02189e-014	2.36221e-014	2.16156e-014	1.23942e-014	6.84243e-015	8.90634e-015	5.27047e-015	-1.94237e-015	4.82939e-015
-5.26432e-015	-8.04818e-015	-1.19936e-015	1.15677e-015	-2.0719e-015	5.13126e-015	1.26727e-014	-1.03337e-014	-4.05123e-015	5.68824e-015	-4.7103e-015	-4.47905e-015	-5.24332e-015	-3.81686e-015	-6.08979e-016	4.12306e-015	1.01703e-014	2.35018e-014	2.16852e-014	1.21147e-014	7.02615e-015	8.59782e-015	4.99008e-015	-1.97368e-015	4.76293e-015
-5.35509e-015	-7.80425e-015	-1.32056e-015	1.38019e-015	-1.99583e-015	5.3071e-015	1.25855e-014	-1.02781e-014	-4.04526e-015	5.63703e-015	-4.72642e-015	-4.41721e-015	-5.19835e-015	-3.60714e-015	-6.28098e-016	4.19447e-015	1.01051e-014	2.33622e-014	2.17227e-014	1.18346e-014	7.21161e-015	8.29477e-015	4.72846e-015	-1.99735e-015	4.69241e-015
-5.44408e-015	-7.52744e-015	-1.45217e-015	1.55218e-015	-1.94059e-015	5.45313e-015	1.24648e-014	-1.01888e-014	-4.00283e-015	5.57836e-015	-4.73444e-015	-4.33468e-015	-5.1404e-015	-3.40522e-015	-6.61006e-016	4.23523e-015	1.00267e-014	2.32057e-014	2.17294e-014	1.15564e-014	7.39857e-015	8.00124e-015	4.48817e-015	-2.01199e-015	4.61838e-015
-5.53045e-015	-7.22047e-015	-1.59213e-015	1.66981e-015	-1.90586e-015	5.56969e-015	1.23127e-014	-1.00656e-014	-3.92271e-015	5.51381e-015	-4.73349e-015	-4.23157e-015	-5.06987e-015	-3.21264e-015	-7.07886e-016	4.2458e-015	9.93809e-015	2.30345e-014	2.1706e-014	1.12831e-014	7.5869e-015	7.7198e-015	4.27118e-015	-2.01737e-015	4.54197e-015
-5.61408e-015	-6.88515e-015	-1.73879e-015	1.73123e-015	-1.89085e-015	5.65856e-015	1.21323e-014	-9.90729e-015	-3.80423e-015	5.4444e-015	-4.72315e-015	-4.10852e-015	-4.98731e-015	-3.03022e-015	-7.69133e-016	4.22629e-015	9.84286e-015	2.28511e-014	2.16532e-014	1.10168e-014	7.7761e-015	7.4536e-015	4.0791e-015	-2.01329e-015	4.46428e-015
-5.6949e-015	-6.52492e-015	-1.89013e-015	1.73554e-015	-1.89478e-015	5.72086e-015	1.19263e-014	-9.71245e-015	-3.64729e-015	5.3719e-015	-4.70213e-015	-3.96636e-015	-4.89366e-015	-2.85987e-015	-8.44639e-016	4.17703e-015	9.74354e-015	2.26579e-014	2.1572e-014	1.07605e-014	7.96524e-015	7.20544e-015	3.91306e-015	-1.99945e-015	4.38677e-015
-5.77196e-015	-6.14299e-015	-2.04433e-015	1.68225e-015	-1.91669e-015	5.75802e-015	1.1698e-014	-9.48088e-015	-3.45125e-015	5.29751e-015	-4.6701e-015	-3.80675e-015	-4.78977e-015	-2.70296e-015	-9.3398e-016	4.09897e-015	9.64374e-015	2.24588e-014	2.14635e-014	1.05167e-014	8.15383e-015	6.97697e-015	3.77392e-015	-1.97554e-015	4.31036e-015
-5.84457e-015	-5.74314e-015	-2.19954e-015	1.5719e-015	-1.95517e-015	5.77218e-015	1.14503e-014	-9.21244e-015	-3.21698e-015	5.22261e-015	-4.627e-015	-3.63017e-015	-4.67636e-015	-2.56082e-015	-1.0369e-015	3.99323e-015	9.54638e-015	2.22561e-014	2.13294e-014	1.02868e-014	8.34162e-015	6.7701e-015	3.66294e-015	-1.94153e-015	4.23655e-015
-5.91178e-015	-5.33012e-015	-2.35384e-015	1.40459e-015	-2.00886e-015	5.76558e-015	1.1187e-014	-8.90708e-015	-2.94579e-015	5.14911e-015	-4.57272e-015	-3.43827e-015	-4.5546e-015	-2.43389e-015	-1.15274e-015	3.8601e-015	9.45364e-015	2.20524e-014	2.11712e-014	1.00728e-014	8.52825e-015	6.58692e-015	3.5799e-015	-1.8972e-015	4.16632e-015
-5.97341e-015	-4.90884e-015	-2.5052e-015	1.18177e-015	-2.07559e-015	5.73979e-015	1.0912e-014	-8.56509e-015	-2.63922e-015	5.07848e-015	-4.50615e-015	-3.23187e-015	-4.42576e-015	-2.32336e-015	-1.28045e-015	3.7011e-015	9.36788e-015	2.1851e-014	2.09908e-014	9.87649e-015	8.71251e-015	6.42867e-015	3.52441e-015	-1.84293e-015	4.10061e-015
-6.02793e-015	-4.48501e-015	-2.65175e-015	9.0581e-016	-2.15342e-015	5.69727e-015	1.06288e-014	-8.18668e-015	-2.29884e-015	5.0129e-015	-4.42726e-015	-3.01256e-015	-4.29153e-015	-2.22987e-015	-1.41944e-015	3.51785e-015	9.29159e-015	2.16542e-014	2.07903e-014	9.69897e-015	8.89321e-015	6.2972e-015	3.49664e-015	-1.77897e-015	4.04066e-015
-6.07464e-015	-4.06385e-015	-2.79189e-015	5.79735e-016	-2.24015e-015	5.64063e-015	1.0342e-014	-7.77286e-015	-1.92698e-015	4.95418e-015	-4.33677e-015	-2.78211e-015	-4.15291e-015	-2.15363e-015	-1.56906e-015	3.31213e-015	9.22575e-015	2.14642e-014	2.05714e-014	9.5414e-015	9.06883e-015	6.19322e-015	3.49525e-015	-1.70607e-015	3.98701e-015
-6.11269e-015	-3.64979e-015	-2.92425e-015	2.06661e-016	-2.33393e-015	5.57284e-015	1.0056e-014	-7.32553e-015	-1.52661e-015	4.90376e-015	-4.23433e-015	-2.54181e-015	-4.01097e-015	-2.09537e-015	-1.72796e-015	3.08554e-015	9.17157e-015	2.12832e-014	2.03364e-014	9.40431e-015	9.23912e-015	6.11623e-015	3.51882e-015	-1.62555e-015	3.94046e-015
-6.14082e-015	-3.24827e-015	-3.04773e-015	-2.09166e-016	-2.43279e-015	5.49649e-015	9.77528e-015	-6.8461e-015	-1.10064e-015	4.86306e-015	-4.12008e-015	-2.29388e-015	-3.8672e-015	-2.05525e-015	-1.89523e-015	2.83968e-015	9.12963e-015	2.11134e-014	2.00866e-014	9.28823e-015	9.40287e-015	6.06608e-015	3.56589e-015	-1.5384e-015	3.90208e-015
-6.15876e-015	-2.86499e-015	-3.16096e-015	-6.62791e-016	-2.53376e-015	5.41375e-015	9.50321e-015	-6.3361e-015	-6.52107e-016	4.83319e-015	-3.99407e-015	-2.04e-015	-3.72308e-015	-2.03348e-015	-2.07007e-015	2.57684e-015	9.10062e-015	2.09564e-014	1.98237e-014	9.19343e-015	9.55846e-015	6.04209e-015	3.63404e-015	-1.44602e-015	3.87196e-015
-6.16615e-015	-2.50493e-015	-3.26301e-015	-1.14961e-015	-2.63518e-015	5.32667e-015	9.24395e-015	-5.79726e-015	-1.85125e-016	4.81444e-015	-3.85752e-015	-1.78214e-015	-3.57991e-015	-2.02998e-015	-2.25111e-015	2.29878e-015	9.08415e-015	2.08135e-014	1.95497e-014	9.11943e-015	9.7043e-015	6.04296e-015	3.72044e-015	-1.34991e-015	3.85026e-015
-6.16232e-015	-2.17248e-015	-3.35311e-015	-1.66486e-015	-2.7351e-015	5.23629e-015	9.00115e-015	-5.2321e-015	2.95648e-016	4.80802e-015	-3.71109e-015	-1.52213e-015	-3.43848e-015	-2.04445e-015	-2.43778e-015	2.00745e-015	9.07969e-015	2.06857e-014	1.92664e-014	9.0652e-015	9.83889e-015	6.06732e-015	3.82259e-015	-1.25152e-015	3.83737e-015
-6.14688e-015	-1.87358e-015	-3.43028e-015	-2.20274e-015	-2.83122e-015	5.14415e-015	8.77807e-015	-4.64423e-015	7.85705e-016	4.81501e-015	-3.55595e-015	-1.26203e-015	-3.30084e-015	-2.07695e-015	-2.62924e-015	1.70518e-015	9.08626e-015	2.05734e-014	1.89755e-014	9.02927e-015	9.96048e-015	6.11364e-015	3.93843e-015	-1.15241e-015	3.8333e-015
-6.11934e-015	-1.61274e-015	-3.49456e-015	-2.7579e-015	-2.92187e-015	5.05193e-015	8.57771e-015	-4.0371e-015	1.27992e-015	4.83503e-015	-3.39459e-015	-1.00406e-015	-3.16847e-015	-2.12693e-015	-2.82416e-015	1.39313e-015	9.10188e-015	2.04774e-014	1.86783e-014	9.01074e-015	1.00678e-014	6.17976e-015	4.06473e-015	-1.05479e-015	3.83772e-015
-6.07944e-015	-1.39332e-015	-3.54571e-015	-3.32412e-015	-3.00547e-015	4.96005e-015	8.40266e-015	-3.41406e-015	1.77377e-015	4.86748e-015	-3.22784e-015	-7.50521e-016	-3.04247e-015	-2.19383e-015	-3.02102e-015	1.07353e-015	9.12505e-015	2.03974e-014	1.83761e-014	9.0078e-015	1.01589e-014	6.26337e-015	4.19815e-015	-9.6012e-016	3.85055e-015
-6.02685e-015	-1.21927e-015	-3.58321e-015	-3.89569e-015	-3.08138e-015	4.86927e-015	8.2544e-015	-2.78017e-015	2.2618e-015	4.91203e-015	-3.0569e-015	-5.04054e-016	-2.92404e-015	-2.27734e-015	-3.21846e-015	7.48282e-016	9.15311e-015	2.03333e-014	1.80704e-014	9.01918e-015	1.02321e-014	6.36213e-015	4.33533e-015	-8.69978e-016	3.8712e-015
-5.96244e-015	-1.09397e-015	-3.60691e-015	-4.46649e-015	-3.14857e-015	4.77945e-015	8.1344e-015	-2.13977e-015	2.73913e-015	4.9679e-015	-2.88431e-015	-2.65711e-016	-2.81449e-015	-2.37675e-015	-3.41644e-015	4.18907e-016	9.1836e-015	2.02839e-014	1.77626e-014	9.04262e-015	1.02853e-014	6.47335e-015	4.47303e-015	-7.86408e-016	3.89887e-015
-5.88611e-015	-1.0205e-015	-3.61806e-015	-5.03063e-015	-3.20611e-015	4.69071e-015	8.04371e-015	-1.49713e-015	3.20047e-015	5.03459e-015	-2.71168e-015	-3.69581e-017	-2.71548e-015	-2.49104e-015	-3.61398e-015	8.68037e-017	9.21391e-015	2.0248e-014	1.74533e-014	9.07545e-015	1.03166e-014	6.593e-015	4.60757e-015	-7.10967e-016	3.93269e-015
-5.79777e-015	-1.0007e-015	-3.61731e-015	-5.58232e-015	-3.25303e-015	4.60296e-015	7.98273e-015	-8.57198e-016	3.64077e-015	5.11062e-015	-2.54097e-015	1.79544e-016	-2.62782e-015	-2.61942e-015	-3.81096e-015	-2.47098e-016	9.23983e-015	2.0224e-014	1.71435e-014	9.11556e-015	1.03238e-014	6.71801e-015	4.73561e-015	-6.45514e-016	3.97157e-015
-5.69833e-015	-1.03655e-015	-3.60542e-015	-6.11555e-015	-3.28936e-015	4.51565e-015	7.95127e-015	-2.2503e-016	4.05518e-015	5.19452e-015	-2.37497e-015	3.80695e-016	-2.55281e-015	-2.76113e-015	-4.00678e-015	-5.81622e-016	9.25772e-015	2.021e-014	1.6833e-014	9.16029e-015	1.03057e-014	6.84489e-015	4.854e-015	-5.92122e-016	4.0147e-015
-5.58818e-015	-1.12924e-015	-3.58298e-015	-6.62542e-015	-3.31539e-015	4.42799e-015	7.94892e-015	3.94435e-016	4.43876e-015	5.28343e-015	-2.21574e-015	5.64925e-016	-2.49176e-015	-2.91526e-015	-4.20067e-015	-9.16038e-016	9.26434e-015	2.02037e-014	1.65222e-014	9.20676e-015	1.02608e-014	6.97083e-015	4.95961e-015	-5.51744e-016	4.06047e-015
-5.46794e-015	-1.27878e-015	-3.55086e-015	-7.10686e-015	-3.33128e-015	4.33926e-015	7.97421e-015	9.95931e-016	4.78774e-015	5.37495e-015	-2.06509e-015	7.30938e-016	-2.44492e-015	-3.08081e-015	-4.3922e-015	-1.24929e-015	9.25626e-015	2.02032e-014	1.62117e-014	9.25266e-015	1.01877e-014	7.09272e-015	5.049e-015	-5.25697e-016	4.10702e-015
-5.33931e-015	-1.48432e-015	-3.51004e-015	-7.55501e-015	-3.338e-015	4.24724e-015	8.0252e-015	1.57406e-015	5.09781e-015	5.46701e-015	-1.92647e-015	8.76487e-016	-2.41276e-015	-3.25634e-015	-4.58053e-015	-1.58027e-015	9.22949e-015	2.02053e-014	1.59011e-014	9.29567e-015	1.00849e-014	7.20689e-015	5.11896e-015	-5.15495e-016	4.15328e-015
-5.20295e-015	-1.74501e-015	-3.46239e-015	-7.96583e-015	-3.33629e-015	4.15037e-015	8.0995e-015	2.1233e-015	5.36455e-015	5.55687e-015	-1.80142e-015	9.99504e-016	-2.39625e-015	-3.44092e-015	-4.76552e-015	-1.90863e-015	9.17978e-015	2.02078e-014	1.55903e-014	9.33313e-015	9.95128e-015	7.31009e-015	5.16655e-015	-5.22084e-016	4.19791e-015
-5.05938e-015	-2.05873e-015	-3.40924e-015	-8.33531e-015	-3.32753e-015	4.04699e-015	8.19451e-015	2.63898e-015	5.58452e-015	5.64115e-015	-1.69195e-015	1.09808e-015	-2.39561e-015	-3.63419e-015	-4.94797e-015	-2.23379e-015	9.10314e-015	2.02067e-014	1.52793e-014	9.3624e-015	9.78619e-015	7.39965e-015	5.18951e-015	-5.46193e-016	4.23924e-015
-4.90986e-015	-2.42221e-015	-3.35148e-015	-8.66093e-015	-3.31273e-015	3.93534e-015	8.30721e-015	3.11635e-015	5.75477e-015	5.71728e-015	-1.60067e-015	1.17078e-015	-2.4117e-015	-3.83486e-015	-5.12831e-015	-2.55536e-015	8.99604e-015	2.0199e-014	1.49681e-014	9.38091e-015	9.58853e-015	7.47279e-015	5.18624e-015	-5.88639e-016	4.27512e-015
-4.75544e-015	-2.83209e-015	-3.29105e-015	-8.93973e-015	-3.29396e-015	3.81378e-015	8.43351e-015	3.55052e-015	5.87265e-015	5.78215e-015	-1.52954e-015	1.21634e-015	-2.44438e-015	-4.042e-015	-5.30636e-015	-2.87277e-015	8.85539e-015	2.01819e-014	1.46562e-014	9.38632e-015	9.35842e-015	7.52654e-015	5.15458e-015	-6.50057e-016	4.30406e-015
-4.59791e-015	-3.28444e-015	-3.22947e-015	-9.16939e-015	-3.27286e-015	3.67963e-015	8.56996e-015	3.93681e-015	5.93673e-015	5.83152e-015	-1.48061e-015	1.23342e-015	-2.49371e-015	-4.25406e-015	-5.48264e-015	-3.18637e-015	8.67814e-015	2.01516e-014	1.4343e-014	9.3762e-015	9.0954e-015	7.55891e-015	5.09323e-015	-7.30172e-016	4.32424e-015
-4.43848e-015	-3.77455e-015	-3.16791e-015	-9.34893e-015	-3.25093e-015	3.53125e-015	8.71258e-015	4.27064e-015	5.94545e-015	5.86316e-015	-1.45499e-015	1.22119e-015	-2.55987e-015	-4.46935e-015	-5.6581e-015	-3.4956e-015	8.46206e-015	2.01044e-014	1.40278e-014	9.34892e-015	8.79957e-015	7.56715e-015	5.00083e-015	-8.29772e-016	4.33383e-015
-4.2781e-015	-4.29738e-015	-3.10783e-015	-9.47738e-015	-3.22987e-015	3.36738e-015	8.85642e-015	4.54774e-015	5.89805e-015	5.87427e-015	-1.45421e-015	1.17902e-015	-2.64264e-015	-4.6875e-015	-5.83257e-015	-3.80072e-015	8.20545e-015	2.00375e-014	1.37105e-014	9.30265e-015	8.47141e-015	7.54906e-015	4.87615e-015	-9.48871e-016	4.33151e-015
-4.11815e-015	-4.84758e-015	-3.05086e-015	-9.55399e-015	-3.21202e-015	3.18561e-015	8.9972e-015	4.76394e-015	5.79409e-015	5.8615e-015	-1.47998e-015	1.10622e-015	-2.74219e-015	-4.90773e-015	-6.0062e-015	-4.10136e-015	7.90686e-015	1.99482e-014	1.33904e-014	9.23539e-015	8.11131e-015	7.50282e-015	4.71856e-015	-1.08743e-015	4.3157e-015
-3.95986e-015	-5.419e-015	-2.99832e-015	-9.57906e-015	-3.19868e-015	2.9841e-015	9.13031e-015	4.91646e-015	5.63395e-015	5.82152e-015	-1.53353e-015	1.00212e-015	-2.85805e-015	-5.12886e-015	-6.18003e-015	-4.39726e-015	7.56544e-015	1.98339e-014	1.30661e-014	9.14573e-015	7.72063e-015	7.42765e-015	4.52777e-015	-1.24505e-015	4.28479e-015
-3.80453e-015	-6.00614e-015	-2.9513e-015	-9.55413e-015	-3.19222e-015	2.76196e-015	9.25076e-015	5.00226e-015	5.4177e-015	5.75143e-015	-1.61557e-015	8.6662e-016	-2.98969e-015	-5.34971e-015	-6.35404e-015	-4.68892e-015	7.18094e-015	1.96915e-014	1.27368e-014	9.03274e-015	7.30038e-015	7.32252e-015	4.30425e-015	-1.4212e-015	4.23776e-015
-3.65344e-015	-6.60135e-015	-2.9108e-015	-9.48045e-015	-3.19437e-015	2.51805e-015	9.3538e-015	5.01857e-015	5.14661e-015	5.64904e-015	-1.72681e-015	6.99736e-016	-3.13625e-015	-5.56981e-015	-6.52913e-015	-4.97646e-015	6.75381e-015	1.95191e-014	1.2402e-014	8.89532e-015	6.85134e-015	7.18725e-015	4.04854e-015	-1.61585e-015	4.17408e-015
-3.50732e-015	-7.19769e-015	-2.87838e-015	-9.35944e-015	-3.20674e-015	2.25138e-015	9.4352e-015	4.96416e-015	4.82268e-015	5.51178e-015	-1.86782e-015	5.01311e-016	-3.29691e-015	-5.78864e-015	-6.70572e-015	-5.25962e-015	6.28461e-015	1.93144e-014	1.20615e-014	8.73286e-015	6.37554e-015	7.0211e-015	3.7619e-015	-1.82748e-015	4.09273e-015
-3.36708e-015	-7.78834e-015	-2.85458e-015	-9.19389e-015	-3.23078e-015	1.96095e-015	9.49008e-015	4.83708e-015	4.44824e-015	5.33666e-015	-2.03813e-015	2.72162e-016	-3.4707e-015	-6.00559e-015	-6.88433e-015	-5.53889e-015	5.77435e-015	1.90755e-014	1.17138e-014	8.54606e-015	5.87502e-015	6.82422e-015	3.44559e-015	-2.05484e-015	3.99321e-015
-3.23361e-015	-8.36644e-015	-2.84012e-015	-8.98681e-015	-3.26806e-015	1.64651e-015	9.5139e-015	4.63672e-015	4.02642e-015	5.12226e-015	-2.2381e-015	1.33419e-017	-3.65676e-015	-6.21992e-015	-7.06512e-015	-5.81339e-015	5.22404e-015	1.88006e-014	1.13578e-014	8.33474e-015	5.35213e-015	6.59732e-015	3.10087e-015	-2.29658e-015	3.87438e-015
-3.10804e-015	-8.92479e-015	-2.83568e-015	-8.74165e-015	-3.32021e-015	1.30859e-015	9.50337e-015	4.36312e-015	3.56039e-015	4.86738e-015	-2.46694e-015	-2.74351e-016	-3.85402e-015	-6.431e-015	-7.24869e-015	-6.08287e-015	4.63688e-015	1.8489e-014	1.09931e-014	8.098e-015	4.80924e-015	6.34093e-015	2.72976e-015	-2.55175e-015	3.73629e-015
-2.99037e-015	-9.45655e-015	-2.84175e-015	-8.46256e-015	-3.38771e-015	9.47472e-016	9.45497e-015	4.01625e-015	3.05443e-015	4.57123e-015	-2.724e-015	-5.89974e-016	-4.06126e-015	-6.63829e-015	-7.43563e-015	-6.34824e-015	4.01538e-015	1.81399e-014	1.06192e-014	7.83717e-015	4.24886e-015	6.05655e-015	2.33491e-015	-2.81908e-015	3.57889e-015
-2.88132e-015	-9.95451e-015	-2.85837e-015	-8.15407e-015	-3.47147e-015	5.631e-016	9.36516e-015	3.59713e-015	2.51261e-015	4.23321e-015	-3.00819e-015	-9.32369e-016	-4.27706e-015	-6.84148e-015	-7.62544e-015	-6.60908e-015	3.36323e-015	1.77527e-014	1.02357e-014	7.55353e-015	3.67358e-015	5.74553e-015	1.91898e-015	-3.0972e-015	3.40215e-015
-2.78097e-015	-1.04126e-014	-2.88558e-015	-7.82079e-015	-3.57212e-015	1.56879e-016	9.23157e-015	3.10714e-015	1.93916e-015	3.85277e-015	-3.31775e-015	-1.29978e-015	-4.50081e-015	-7.04015e-015	-7.81814e-015	-6.86486e-015	2.68455e-015	1.73278e-014	9.84139e-015	7.24827e-015	3.08632e-015	5.40932e-015	1.48398e-015	-3.38452e-015	3.20677e-015
-2.68907e-015	-1.08244e-014	-2.92353e-015	-7.46713e-015	-3.68962e-015	-2.69241e-016	9.05237e-015	2.54848e-015	1.33836e-015	3.43042e-015	-3.65169e-015	-1.6901e-015	-4.73088e-015	-7.2338e-015	-8.0141e-015	-7.11539e-015	1.9837e-015	1.68656e-014	9.4359e-015	6.92181e-015	2.48985e-015	5.05e-015	1.0326e-015	-3.67985e-015	2.99326e-015
-2.60556e-015	-1.11853e-014	-2.9719e-015	-7.0984e-015	-3.82388e-015	-7.13579e-016	8.82579e-015	1.92362e-015	7.14676e-016	2.96629e-015	-4.00711e-015	-2.10138e-015	-4.96584e-015	-7.42259e-015	-8.21279e-015	-7.36029e-015	1.26568e-015	1.6367e-014	9.01907e-015	6.57547e-015	1.88781e-015	4.66979e-015	5.68045e-016	-3.98204e-015	2.76298e-015
-2.53056e-015	-1.14905e-014	-3.03021e-015	-6.71946e-015	-3.97505e-015	-1.17485e-015	8.55057e-015	1.2357e-015	7.29432e-017	2.46131e-015	-4.3815e-015	-2.53153e-015	-5.20427e-015	-7.60642e-015	-8.41392e-015	-7.59935e-015	5.34403e-016	1.58332e-014	8.59147e-015	6.21059e-015	1.28318e-015	4.27032e-015	9.33714e-017	-4.28952e-015	2.51695e-015
-2.46419e-015	-1.17354e-014	-3.09731e-015	-6.33565e-015	-4.14321e-015	-1.65068e-015	8.226e-015	4.88225e-016	-5.81957e-016	1.91711e-015	-4.77291e-015	-2.97825e-015	-5.44382e-015	-7.7843e-015	-8.61714e-015	-7.83257e-015	-2.05545e-016	1.52663e-014	8.15309e-015	5.82936e-015	6.79019e-016	3.85474e-015	-3.88184e-016	-4.60087e-015	2.257e-015
-2.40528e-015	-1.1917e-014	-3.17275e-015	-5.95263e-015	-4.32795e-015	-2.13878e-015	7.8523e-015	-3.15399e-016	-1.24479e-015	1.33549e-015	-5.17839e-015	-3.43943e-015	-5.68332e-015	-7.95639e-015	-8.82239e-015	-8.05907e-015	-9.48483e-016	1.46681e-014	7.70387e-015	5.43294e-015	7.82286e-017	3.42528e-015	-8.73181e-016	-4.9148e-015	1.98496e-015
-2.35314e-015	-1.20325e-014	-3.25502e-015	-5.57558e-015	-4.52787e-015	-2.63681e-015	7.43107e-015	-1.17093e-015	-1.91042e-015	7.18177e-016	-5.59509e-015	-3.91252e-015	-5.92093e-015	-8.12301e-015	-9.02938e-015	-8.27866e-015	-1.68897e-015	1.4041e-014	7.24384e-015	5.02315e-015	-5.16521e-016	2.98423e-015	-1.35811e-015	-5.22983e-015	1.70226e-015
-2.30706e-015	-1.20795e-014	-3.34255e-015	-5.21002e-015	-4.74241e-015	-3.14215e-015	6.96299e-015	-2.07298e-015	-2.57465e-015	6.74635e-017	-6.02052e-015	-4.39583e-015	-6.15554e-015	-8.28359e-015	-9.23772e-015	-8.49113e-015	-2.4222e-015	1.33875e-014	6.77324e-015	4.60203e-015	-1.10286e-015	2.53438e-015	-1.83974e-015	-5.54478e-015	1.41081e-015
-2.26612e-015	-1.20563e-014	-3.43422e-015	-4.86104e-015	-4.97077e-015	-3.65197e-015	6.44853e-015	-3.0171e-015	-3.2337e-015	-6.13363e-016	-6.45145e-015	-4.88746e-015	-6.38527e-015	-8.43789e-015	-9.44676e-015	-8.69592e-015	-3.1432e-015	1.27105e-014	6.29181e-015	4.17179e-015	-1.67774e-015	2.07848e-015	-2.3153e-015	-5.85791e-015	1.11271e-015
-2.22924e-015	-1.19634e-014	-3.52866e-015	-4.53374e-015	-5.21119e-015	-4.16384e-015	5.88978e-015	-3.99843e-015	-3.88297e-015	-1.32112e-015	-6.88408e-015	-5.38528e-015	-6.60923e-015	-8.58574e-015	-9.65516e-015	-8.89349e-015	-3.84685e-015	1.20136e-014	5.79968e-015	3.73443e-015	-2.23936e-015	1.61857e-015	-2.78166e-015	-6.16751e-015	8.10317e-016
-2.19566e-015	-1.1801e-014	-3.62378e-015	-4.23384e-015	-5.4629e-015	-4.67496e-015	5.28926e-015	-5.01142e-015	-4.51885e-015	-2.05248e-015	-7.31611e-015	-5.88634e-015	-6.82591e-015	-8.72734e-015	-9.86204e-015	-9.08323e-015	-4.52863e-015	1.12994e-014	5.29764e-015	3.2911e-015	-2.78481e-015	1.15753e-015	-3.23612e-015	-6.4735e-015	5.06025e-016
-2.16481e-015	-1.15701e-014	-3.71758e-015	-3.96555e-015	-5.72375e-015	-5.18269e-015	4.64973e-015	-6.0503e-015	-5.13752e-015	-2.80401e-015	-7.74404e-015	-6.38913e-015	-7.03408e-015	-8.86263e-015	-1.00667e-014	-9.26511e-015	-5.18402e-015	1.05705e-014	4.78676e-015	2.84318e-015	-3.31199e-015	6.97995e-016	-3.67591e-015	-6.775e-015	2.0247e-016
-2.13462e-015	-1.12724e-014	-3.8081e-015	-3.73317e-015	-5.99234e-015	-5.68491e-015	3.97476e-015	-7.10935e-015	-5.73599e-015	-3.57124e-015	-8.16411e-015	-6.89178e-015	-7.23254e-015	-8.99157e-015	-1.0268e-014	-9.43968e-015	-5.80866e-015	9.83067e-015	4.26797e-015	2.39287e-015	-3.81947e-015	2.41663e-016	-4.09835e-015	-7.07109e-015	-9.85156e-017
-2.10386e-015	-1.09107e-014	-3.89348e-015	-3.54036e-015	-6.26668e-015	-6.17947e-015	3.26801e-015	-8.18298e-015	-6.31165e-015	-4.35054e-015	-8.57364e-015	-7.39267e-015	-7.41948e-015	-9.11372e-015	-1.04657e-014	-9.60677e-015	-6.39883e-015	9.08433e-015	3.7421e-015	1.94239e-015	-4.30555e-015	-2.0997e-016	-4.50136e-015	-7.36098e-015	-3.94456e-016
-2.0712e-015	-1.04889e-014	-3.97194e-015	-3.39067e-015	-6.54466e-015	-6.66368e-015	2.53314e-015	-9.26498e-015	-6.86213e-015	-5.13787e-015	-8.96995e-015	-7.8904e-015	-7.59382e-015	-9.22841e-015	-1.06586e-014	-9.7667e-015	-6.95219e-015	8.33469e-015	3.20938e-015	1.49218e-015	-4.76918e-015	-6.54867e-016	-4.88275e-015	-7.64396e-015	-6.83367e-016
-2.03558e-015	-1.00114e-014	-4.04143e-015	-3.28636e-015	-6.82492e-015	-7.13564e-015	1.77434e-015	-1.03495e-014	-7.38571e-015	-5.92877e-015	-9.35017e-015	-8.38282e-015	-7.75451e-015	-9.33503e-015	-1.08455e-014	-9.91944e-015	-7.46623e-015	7.58505e-015	2.67112e-015	1.04337e-015	-5.21015e-015	-1.09075e-015	-5.24086e-015	-7.91888e-015	-9.62731e-016
-1.9961e-015	-9.48295e-015	-4.09966e-015	-3.22982e-015	-7.10595e-015	-7.59317e-015	9.96178e-016	-1.14304e-014	-7.88062e-015	-6.71916e-015	-9.7119e-015	-8.86784e-015	-7.90062e-015	-9.43358e-015	-1.10257e-014	-1.0065e-014	-7.93893e-015	6.83837e-015	2.12822e-015	5.96757e-016	-5.62765e-015	-1.51645e-015	-5.5746e-015	-8.18476e-015	-1.2299e-015
-1.95219e-015	-8.90968e-015	-4.1449e-015	-3.2232e-015	-7.38661e-015	-8.03454e-015	2.02827e-016	-1.25021e-014	-8.34631e-015	-7.50492e-015	-1.00522e-014	-9.34367e-015	-8.03152e-015	-9.52378e-015	-1.11982e-014	-1.02033e-014	-8.36796e-015	6.09813e-015	1.58141e-015	1.54363e-016	-6.02052e-015	-1.9306e-015	-5.88253e-015	-8.4416e-015	-1.48246e-015
-1.90311e-015	-8.29746e-015	-4.17538e-015	-3.26787e-015	-7.66506e-015	-8.45833e-015	-6.01743e-016	-1.35589e-014	-8.78197e-015	-8.28195e-015	-1.0369e-014	-9.80884e-015	-8.14675e-015	-9.60499e-015	-1.13625e-014	-1.03349e-014	-8.75244e-015	5.36747e-015	1.03203e-015	-2.8321e-016	-6.38883e-015	-2.33219e-015	-6.16344e-015	-8.68865e-015	-1.71815e-015
-1.84782e-015	-7.65309e-015	-4.18973e-015	-3.36495e-015	-7.93999e-015	-8.86376e-015	-1.41269e-015	-1.45953e-014	-9.18703e-015	-9.04613e-015	-1.06601e-014	-1.02623e-014	-8.24596e-015	-9.67731e-015	-1.15174e-014	-1.04608e-014	-9.09251e-015	4.64967e-015	4.813e-016	-7.15356e-016	-6.73288e-015	-2.7209e-015	-6.41721e-015	-8.92536e-015	-1.93471e-015
-1.78544e-015	-6.98326e-015	-4.18588e-015	-3.51493e-015	-8.21054e-015	-9.25006e-015	-2.22579e-015	-1.56062e-014	-9.56175e-015	-9.79317e-015	-1.09238e-014	-1.07034e-014	-8.32828e-015	-9.74028e-015	-1.16621e-014	-1.05817e-014	-9.38832e-015	3.94688e-015	-6.93511e-017	-1.14177e-015	-7.05367e-015	-3.09586e-015	-6.64347e-015	-9.15157e-015	-2.13067e-015
-1.71495e-015	-6.2957e-015	-4.1625e-015	-3.71811e-015	-8.47565e-015	-9.61723e-015	-3.03773e-015	-1.6587e-014	-9.90658e-015	-1.05198e-014	-1.11589e-014	-1.11311e-014	-8.39334e-015	-9.79275e-015	-1.17964e-014	-1.06982e-014	-9.6406e-015	3.2614e-015	-6.19019e-016	-1.56208e-015	-7.35211e-015	-3.45643e-015	-6.8423e-015	-9.36724e-015	-2.30422e-015
-1.63604e-015	-5.59737e-015	-4.11803e-015	-3.97397e-015	-8.73438e-015	-9.96554e-015	-3.84456e-015	-1.75335e-014	-1.02229e-014	-1.12226e-014	-1.1364e-014	-1.15451e-014	-8.44112e-015	-9.8341e-015	-1.19201e-014	-1.08114e-014	-9.85106e-015	2.59459e-015	-1.16641e-015	-1.97584e-015	-7.62881e-015	-3.80231e-015	-7.01388e-015	-9.5713e-015	-2.4537e-015
-1.54865e-015	-4.89629e-015	-4.05111e-015	-4.28102e-015	-8.98604e-015	-1.02953e-014	-4.64216e-015	-1.84406e-014	-1.05111e-014	-1.18981e-014	-1.15387e-014	-1.19452e-014	-8.47146e-015	-9.86402e-015	-1.20327e-014	-1.09218e-014	-1.00214e-014	1.94855e-015	-1.71028e-015	-2.38356e-015	-7.88455e-015	-4.13386e-015	-7.15902e-015	-9.76324e-015	-2.57807e-015
-1.45272e-015	-4.19987e-015	-3.96097e-015	-4.6371e-015	-9.22976e-015	-1.0607e-014	-5.42653e-015	-1.93046e-014	-1.07722e-014	-1.25434e-014	-1.1682e-014	-1.23305e-014	-8.48436e-015	-9.88198e-015	-1.21344e-014	-1.10305e-014	-1.01533e-014	1.32494e-015	-2.24989e-015	-2.78534e-015	-8.12094e-015	-4.45147e-015	-7.27841e-015	-9.94274e-015	-2.67615e-015
-1.34752e-015	-3.51533e-015	-3.84647e-015	-5.04009e-015	-9.46456e-015	-1.09014e-014	-6.19437e-015	-2.01224e-014	-1.10076e-014	-1.31559e-014	-1.17932e-014	-1.27014e-014	-8.47957e-015	-9.88728e-015	-1.22249e-014	-1.11378e-014	-1.02494e-014	7.24945e-016	-2.78342e-015	-3.18158e-015	-8.33968e-015	-4.75569e-015	-7.37292e-015	-1.0109e-014	-2.7472e-015
-1.23283e-015	-2.85007e-015	-3.70748e-015	-5.4868e-015	-9.68958e-015	-1.11788e-014	-6.94291e-015	-2.08906e-014	-1.12192e-014	-1.37332e-014	-1.18721e-014	-1.30568e-014	-8.45781e-015	-9.87906e-015	-1.23042e-014	-1.12443e-014	-1.03129e-014	1.4982e-016	-3.30972e-015	-3.57237e-015	-8.54191e-015	-5.04717e-015	-7.44466e-015	-1.02618e-014	-2.79072e-015
-1.10887e-015	-2.21099e-015	-3.54333e-015	-5.974e-015	-9.90461e-015	-1.14404e-014	-7.66909e-015	-2.16066e-014	-1.14087e-014	-1.42732e-014	-1.19186e-014	-1.33966e-014	-8.41958e-015	-9.85637e-015	-1.23723e-014	-1.13508e-014	-1.03473e-014	-4.00158e-016	-3.82757e-015	-3.95756e-015	-8.72934e-015	-5.32668e-015	-7.4948e-015	-1.04012e-014	-2.80645e-015
-9.76112e-016	-1.60479e-015	-3.35399e-015	-6.49806e-015	-1.01096e-014	-1.16879e-014	-8.37057e-015	-2.22677e-014	-1.15774e-014	-1.47745e-014	-1.19337e-014	-1.37199e-014	-8.36495e-015	-9.81864e-015	-1.24295e-014	-1.14583e-014	-1.03558e-014	-9.24913e-016	-4.33598e-015	-4.33782e-015	-8.90305e-015	-5.59517e-015	-7.52467e-015	-1.05264e-014	-2.79439e-015
-8.34774e-016	-1.03762e-015	-3.13988e-015	-7.05445e-015	-1.03047e-014	-1.19228e-014	-9.045e-015	-2.28722e-014	-1.17267e-014	-1.52358e-014	-1.19176e-014	-1.40267e-014	-8.29482e-015	-9.765e-015	-1.24757e-014	-1.15675e-014	-1.03426e-014	-1.42396e-015	-4.83381e-015	-4.71372e-015	-9.06442e-015	-5.85282e-015	-7.53623e-015	-1.06369e-014	-2.75448e-015
-6.86435e-016	-5.14872e-016	-2.90138e-015	-7.63895e-015	-1.04896e-014	-1.21469e-014	-9.69074e-015	-2.34183e-014	-1.18577e-014	-1.56564e-014	-1.18712e-014	-1.43171e-014	-8.2089e-015	-9.6951e-015	-1.25112e-014	-1.16794e-014	-1.03121e-014	-1.89727e-015	-5.3196e-015	-5.08616e-015	-9.21557e-015	-6.10021e-015	-7.53146e-015	-1.07323e-014	-2.688e-015
-5.31431e-016	-4.15815e-017	-2.63847e-015	-8.24668e-015	-1.06641e-014	-1.23615e-014	-1.03061e-014	-2.39044e-014	-1.19722e-014	-1.60358e-014	-1.17954e-014	-1.45903e-014	-8.10797e-015	-9.60882e-015	-1.25373e-014	-1.17941e-014	-1.02683e-014	-2.34481e-015	-5.79206e-015	-5.4554e-015	-9.35817e-015	-6.33878e-015	-7.51291e-015	-1.08123e-014	-2.59492e-015
-3.69936e-016	3.78136e-016	-2.35239e-015	-8.87208e-015	-1.0829e-014	-1.25684e-014	-1.08897e-014	-2.43296e-014	-1.20715e-014	-1.63734e-014	-1.16918e-014	-1.48465e-014	-7.99363e-015	-9.50588e-015	-1.25547e-014	-1.1912e-014	-1.02136e-014	-2.7671e-015	-6.24943e-015	-5.82151e-015	-9.49351e-015	-6.56999e-015	-7.48216e-015	-1.08756e-014	-2.47591e-015
-2.03314e-016	7.40321e-016	-2.04453e-015	-9.50971e-015	-1.09841e-014	-1.27696e-014	-1.14403e-014	-2.46932e-014	-1.21564e-014	-1.66699e-014	-1.15619e-014	-1.50851e-014	-7.86676e-015	-9.38556e-015	-1.25638e-014	-1.20324e-014	-1.01521e-014	-3.16519e-015	-6.69038e-015	-6.18461e-015	-9.62277e-015	-6.79435e-015	-7.44118e-015	-1.09222e-014	-2.33203e-015
-3.29235e-017	1.04203e-015	-1.71654e-015	-1.01539e-014	-1.11294e-014	-1.29664e-014	-1.19575e-014	-2.49955e-014	-1.22278e-014	-1.69252e-014	-1.1407e-014	-1.53068e-014	-7.72832e-015	-9.24783e-015	-1.25648e-014	-1.21554e-014	-1.00876e-014	-3.53992e-015	-7.11404e-015	-6.5452e-015	-9.74708e-015	-7.01256e-015	-7.39247e-015	-1.09519e-014	-2.16471e-015
1.40421e-016	1.28088e-015	-1.36975e-015	-1.0799e-014	-1.12643e-014	-1.31604e-014	-1.24414e-014	-2.52362e-014	-1.22865e-014	-1.71394e-014	-1.12288e-014	-1.55114e-014	-7.57911e-015	-9.09282e-015	-1.25586e-014	-1.22806e-014	-1.00236e-014	-3.89263e-015	-7.519e-015	-6.90334e-015	-9.86691e-015	-7.22533e-015	-7.33831e-015	-1.09642e-014	-1.97603e-015
3.15622e-016	1.45541e-015	-1.00574e-015	-1.14386e-014	-1.13893e-014	-1.33533e-014	-1.2892e-014	-2.54157e-014	-1.23335e-014	-1.73135e-014	-1.10295e-014	-1.5698e-014	-7.41998e-015	-8.92088e-015	-1.25466e-014	-1.24076e-014	-9.96286e-015	-4.22474e-015	-7.90445e-015	-7.25904e-015	-9.98321e-015	-7.43237e-015	-7.2806e-015	-1.09582e-014	-1.76747e-015
4.91617e-016	1.56472e-015	-6.26527e-016	-1.2067e-014	-1.15047e-014	-1.35467e-014	-1.33085e-014	-2.5535e-014	-1.23694e-014	-1.74488e-014	-1.0811e-014	-1.58668e-014	-7.25236e-015	-8.73184e-015	-1.2529e-014	-1.25357e-014	-9.9077e-015	-4.53696e-015	-8.26857e-015	-7.61194e-015	-1.00969e-014	-7.63404e-015	-7.22113e-015	-1.09331e-014	-1.54069e-015
6.67032e-016	1.60982e-015	-2.34678e-016	-1.26788e-014	-1.16105e-014	-1.37414e-014	-1.36915e-014	-2.55962e-014	-1.23944e-014	-1.75483e-014	-1.05748e-014	-1.60177e-014	-7.07683e-015	-8.52604e-015	-1.25064e-014	-1.26641e-014	-9.86121e-015	-4.83006e-015	-8.61028e-015	-7.96214e-015	-1.02085e-014	-7.83101e-015	-7.16183e-015	-1.08889e-014	-1.29764e-015
8.40736e-016	1.59157e-015	1.6776e-016	-1.32684e-014	-1.17062e-014	-1.39381e-014	-1.40414e-014	-2.56009e-014	-1.24088e-014	-1.76136e-014	-1.03231e-014	-1.61505e-014	-6.89413e-015	-8.30368e-015	-1.24803e-014	-1.27916e-014	-9.82537e-015	-5.10527e-015	-8.92898e-015	-8.30893e-015	-1.03184e-014	-8.02324e-015	-7.10452e-015	-1.08253e-014	-1.04072e-015
1.0118e-015	1.51199e-015	5.78098e-016	-1.38302e-014	-1.1792e-014	-1.41375e-014	-1.43588e-014	-2.55514e-014	-1.24131e-014	-1.76469e-014	-1.00579e-014	-1.62644e-014	-6.70606e-015	-8.06583e-015	-1.24517e-014	-1.29168e-014	-9.80182e-015	-5.36443e-015	-9.22311e-015	-8.65157e-015	-1.04269e-014	-8.21019e-015	-7.05116e-015	-1.07418e-014	-7.71911e-016
1.1787e-015	1.3736e-015	9.93261e-016	-1.43592e-014	-1.18677e-014	-1.43405e-014	-1.46443e-014	-2.54499e-014	-1.24069e-014	-1.765e-014	-9.78192e-015	-1.63586e-014	-6.51375e-015	-7.81351e-015	-1.24212e-014	-1.30387e-014	-9.79125e-015	-5.60948e-015	-9.49168e-015	-8.98963e-015	-1.05341e-014	-8.39217e-015	-7.00326e-015	-1.06386e-014	-4.94237e-016
1.34038e-015	1.17939e-015	1.41022e-015	-1.48507e-014	-1.19332e-014	-1.4547e-014	-1.48987e-014	-2.52988e-014	-1.23903e-014	-1.76261e-014	-9.49675e-015	-1.64325e-014	-6.31798e-015	-7.54753e-015	-1.23898e-014	-1.31556e-014	-9.79457e-015	-5.84125e-015	-9.73458e-015	-9.3223e-015	-1.06398e-014	-8.56971e-015	-6.96222e-015	-1.05153e-014	-2.10039e-016
1.49577e-015	9.33904e-016	1.82645e-015	-1.53005e-014	-1.19887e-014	-1.47572e-014	-1.51225e-014	-2.51007e-014	-1.23634e-014	-1.75772e-014	-9.20398e-015	-1.64851e-014	-6.11995e-015	-7.26876e-015	-1.23581e-014	-1.32658e-014	-9.81239e-015	-6.06051e-015	-9.95091e-015	-9.6487e-015	-1.07439e-014	-8.74197e-015	-6.92883e-015	-1.03714e-014	7.89311e-017
1.64393e-015	6.4153e-016	2.23941e-015	-1.57042e-014	-1.20336e-014	-1.49704e-014	-1.53168e-014	-2.48587e-014	-1.23253e-014	-1.75062e-014	-8.90577e-015	-1.65168e-014	-5.9212e-015	-6.97865e-015	-1.23265e-014	-1.3368e-014	-9.8444e-015	-6.26815e-015	-1.01397e-014	-9.96747e-015	-1.0846e-014	-8.90822e-015	-6.90395e-015	-1.02071e-014	3.70147e-016
1.78359e-015	3.07336e-016	2.646e-015	-1.60586e-014	-1.2067e-014	-1.51866e-014	-1.54829e-014	-2.45761e-014	-1.22757e-014	-1.74159e-014	-8.6037e-015	-1.65265e-014	-5.72302e-015	-6.67866e-015	-1.22956e-014	-1.34609e-014	-9.8902e-015	-6.46551e-015	-1.03008e-014	-1.02777e-014	-1.09454e-014	-9.06769e-015	-6.88805e-015	-1.00229e-014	6.60853e-016
1.91346e-015	-6.23528e-017	3.04308e-015	-1.63606e-014	-1.20885e-014	-1.54053e-014	-1.56215e-014	-2.42564e-014	-1.22144e-014	-1.73086e-014	-8.30004e-015	-1.65139e-014	-5.52555e-015	-6.37004e-015	-1.2266e-014	-1.3542e-014	-9.94947e-015	-6.65414e-015	-1.04343e-014	-1.05777e-014	-1.10417e-014	-9.21973e-015	-6.88181e-015	-9.81902e-015	9.48631e-016
2.03234e-015	-4.61589e-016	3.42862e-015	-1.66074e-014	-1.20984e-014	-1.56259e-014	-1.57337e-014	-2.39034e-014	-1.21411e-014	-1.71871e-014	-7.99678e-015	-1.64784e-014	-5.32986e-015	-6.05476e-015	-1.22385e-014	-1.36097e-014	-1.00214e-014	-6.83428e-015	-1.05403e-014	-1.08658e-014	-1.11348e-014	-9.36302e-015	-6.88527e-015	-9.59631e-015	1.23132e-015
2.13968e-015	-8.84281e-016	3.79956e-015	-1.67978e-014	-1.20961e-014	-1.58474e-014	-1.58196e-014	-2.35217e-014	-1.20558e-014	-1.70545e-014	-7.69567e-015	-1.642e-014	-5.13691e-015	-5.73496e-015	-1.22132e-014	-1.36622e-014	-1.01042e-014	-7.00665e-015	-1.06187e-014	-1.11407e-014	-1.12238e-014	-9.49642e-015	-6.89802e-015	-9.35538e-015	1.5071e-015
2.23467e-015	-1.32386e-015	4.15305e-015	-1.69311e-014	-1.2081e-014	-1.60693e-014	-1.588e-014	-2.31155e-014	-1.19586e-014	-1.69139e-014	-7.39828e-015	-1.63388e-014	-4.94772e-015	-5.41232e-015	-1.21903e-014	-1.36981e-014	-1.01964e-014	-7.17204e-015	-1.06697e-014	-1.14009e-014	-1.13078e-014	-9.61919e-015	-6.91995e-015	-9.09687e-015	1.77377e-015
2.31659e-015	-1.77327e-015	4.48674e-015	-1.70062e-014	-1.20531e-014	-1.62905e-014	-1.5916e-014	-2.26887e-014	-1.185e-014	-1.67675e-014	-7.10592e-015	-1.62342e-014	-4.76319e-015	-5.08844e-015	-1.21698e-014	-1.3715e-014	-1.02955e-014	-7.33084e-015	-1.06934e-014	-1.16454e-014	-1.13863e-014	-9.72977e-015	-6.95081e-015	-8.82261e-015	2.029e-015
2.38526e-015	-2.22577e-015	4.79848e-015	-1.70231e-014	-1.20119e-014	-1.65094e-014	-1.5928e-014	-2.22454e-014	-1.17308e-014	-1.66177e-014	-6.82018e-015	-1.61063e-014	-4.58433e-015	-4.76529e-015	-1.21525e-014	-1.37112e-014	-1.03992e-014	-7.48315e-015	-1.06908e-014	-1.18732e-014	-1.14581e-014	-9.82733e-015	-6.98971e-015	-8.53276e-015	2.27079e-015
2.43968e-015	-2.67493e-015	5.08542e-015	-1.6983e-014	-1.19576e-014	-1.67246e-014	-1.59168e-014	-2.17897e-014	-1.16016e-014	-1.64664e-014	-6.54272e-015	-1.5956e-014	-4.41204e-015	-4.44493e-015	-1.21376e-014	-1.36855e-014	-1.05048e-014	-7.62918e-015	-1.0663e-014	-1.20823e-014	-1.15223e-014	-9.9109e-015	-7.03599e-015	-8.22865e-015	2.4973e-015
2.47895e-015	-3.11418e-015	5.34534e-015	-1.68867e-014	-1.18894e-014	-1.69352e-014	-1.58829e-014	-2.13263e-014	-1.14641e-014	-1.63162e-014	-6.27526e-015	-1.57838e-014	-4.24691e-015	-4.12963e-015	-1.21257e-014	-1.36367e-014	-1.06105e-014	-7.76903e-015	-1.06109e-014	-1.22714e-014	-1.15782e-014	-9.9793e-015	-7.08911e-015	-7.91152e-015	2.70736e-015
2.50304e-015	-3.53744e-015	5.57655e-015	-1.67366e-014	-1.18077e-014	-1.71399e-014	-1.58274e-014	-2.08599e-014	-1.13198e-014	-1.61688e-014	-6.01847e-015	-1.55898e-014	-4.08979e-015	-3.82164e-015	-1.21166e-014	-1.3564e-014	-1.07141e-014	-7.90318e-015	-1.05359e-014	-1.24396e-014	-1.16261e-014	-1.00316e-014	-7.14818e-015	-7.58285e-015	2.89982e-015
2.51231e-015	-3.93849e-015	5.77782e-015	-1.65358e-014	-1.17129e-014	-1.73382e-014	-1.57503e-014	-2.03956e-014	-1.11708e-014	-1.60259e-014	-5.77366e-015	-1.53749e-014	-3.94213e-015	-3.52285e-015	-1.21097e-014	-1.34663e-014	-1.08137e-014	-8.03191e-015	-1.04398e-014	-1.25855e-014	-1.16657e-014	-1.00671e-014	-7.21187e-015	-7.24465e-015	3.07323e-015
2.50581e-015	-4.3119e-015	5.9481e-015	-1.62871e-014	-1.16052e-014	-1.75288e-014	-1.56528e-014	-1.9938e-014	-1.10196e-014	-1.5889e-014	-5.54234e-015	-1.51402e-014	-3.80425e-015	-3.23528e-015	-1.21054e-014	-1.33438e-014	-1.09072e-014	-8.15517e-015	-1.0324e-014	-1.27083e-014	-1.16968e-014	-1.00846e-014	-7.27915e-015	-6.89825e-015	3.22687e-015
2.48376e-015	-4.65285e-015	6.08565e-015	-1.59943e-014	-1.1486e-014	-1.77109e-014	-1.55358e-014	-1.94922e-014	-1.08688e-014	-1.57595e-014	-5.32577e-015	-1.4887e-014	-3.67676e-015	-2.96097e-015	-1.21038e-014	-1.3196e-014	-1.09926e-014	-8.2731e-015	-1.01903e-014	-1.28079e-014	-1.17194e-014	-1.00833e-014	-7.34858e-015	-6.54606e-015	3.35909e-015
2.44599e-015	-4.95645e-015	6.19017e-015	-1.56618e-014	-1.13561e-014	-1.78834e-014	-1.54003e-014	-1.90626e-014	-1.07213e-014	-1.5638e-014	-5.12478e-015	-1.46168e-014	-3.5601e-015	-2.70182e-015	-1.21046e-014	-1.30227e-014	-1.10675e-014	-8.38571e-015	-1.00409e-014	-1.28842e-014	-1.17338e-014	-1.00625e-014	-7.41886e-015	-6.19027e-015	3.46951e-015
2.39225e-015	-5.21842e-015	6.26068e-015	-1.52946e-014	-1.12164e-014	-1.8046e-014	-1.52478e-014	-1.86536e-014	-1.058e-014	-1.55256e-014	-4.94051e-015	-1.4331e-014	-3.45593e-015	-2.45907e-015	-1.21077e-014	-1.2824e-014	-1.11308e-014	-8.49271e-015	-9.87802e-015	-1.29366e-014	-1.174e-014	-1.00221e-014	-7.48879e-015	-5.83255e-015	3.55811e-015
2.32277e-015	-5.43532e-015	6.29722e-015	-1.48974e-014	-1.1067e-014	-1.8198e-014	-1.50788e-014	-1.82683e-014	-1.04473e-014	-1.54223e-014	-4.77348e-015	-1.40321e-014	-3.36467e-015	-2.23472e-015	-1.21126e-014	-1.2601e-014	-1.1181e-014	-8.59417e-015	-9.70405e-015	-1.29652e-014	-1.1738e-014	-9.96177e-015	-7.55678e-015	-5.47492e-015	3.62387e-015
2.23785e-015	-5.6042e-015	6.29946e-015	-1.44754e-014	-1.09094e-014	-1.83394e-014	-1.48944e-014	-1.79109e-014	-1.03262e-014	-1.53285e-014	-4.62472e-015	-1.37222e-014	-3.28718e-015	-2.02997e-015	-1.21195e-014	-1.23551e-014	-1.12169e-014	-8.69001e-015	-9.52121e-015	-1.29708e-014	-1.17285e-014	-9.88108e-015	-7.62066e-015	-5.11915e-015	3.66717e-015
2.13747e-015	-5.72281e-015	6.26742e-015	-1.40345e-014	-1.07462e-014	-1.84699e-014	-1.46957e-014	-1.75853e-014	-1.02201e-014	-1.52444e-014	-4.49522e-015	-1.34036e-014	-3.22404e-015	-1.84623e-015	-1.21281e-014	-1.20878e-014	-1.12377e-014	-8.78018e-015	-9.33165e-015	-1.29534e-014	-1.17115e-014	-9.78065e-015	-7.67988e-015	-4.76811e-015	3.68836e-015
2.02241e-015	-5.79038e-015	6.20119e-015	-1.35812e-014	-1.05794e-014	-1.85894e-014	-1.44837e-014	-1.72949e-014	-1.01325e-014	-1.51695e-014	-4.3857e-015	-1.30794e-014	-3.17578e-015	-1.68446e-015	-1.21376e-014	-1.1801e-014	-1.12425e-014	-8.86472e-015	-9.13787e-015	-1.2914e-014	-1.16879e-014	-9.66074e-015	-7.73325e-015	-4.42339e-015	3.68788e-015
1.89253e-015	-5.80577e-015	6.10142e-015	-1.31213e-014	-1.04113e-014	-1.86986e-014	-1.42596e-014	-1.70424e-014	-1.00672e-014	-1.51032e-014	-4.29665e-015	-1.27516e-014	-3.14283e-015	-1.5455e-015	-1.21483e-014	-1.14964e-014	-1.12309e-014	-8.94339e-015	-8.94246e-015	-1.28538e-014	-1.16587e-014	-9.52194e-015	-7.77934e-015	-4.08695e-015	3.66589e-015
1.74829e-015	-5.76932e-015	5.9692e-015	-1.26615e-014	-1.02438e-014	-1.87977e-014	-1.4025e-014	-1.68308e-014	-1.00273e-014	-1.50451e-014	-4.22924e-015	-1.24232e-014	-3.12567e-015	-1.43038e-015	-1.21598e-014	-1.11759e-014	-1.12031e-014	-9.01628e-015	-8.748e-015	-1.27733e-014	-1.16252e-014	-9.36511e-015	-7.81708e-015	-3.76084e-015	3.62282e-015
1.5902e-015	-5.68182e-015	5.80553e-015	-1.22082e-014	-1.00795e-014	-1.88871e-014	-1.3782e-014	-1.66632e-014	-1.00162e-014	-1.4994e-014	-4.18393e-015	-1.20967e-014	-3.12452e-015	-1.33989e-015	-1.2172e-014	-1.08428e-014	-1.11598e-014	-9.08329e-015	-8.55762e-015	-1.26739e-014	-1.15881e-014	-9.19088e-015	-7.84603e-015	-3.44702e-015	3.5595e-015
1.41927e-015	-5.54448e-015	5.61218e-015	-1.17666e-014	-9.92101e-015	-1.89676e-014	-1.35321e-014	-1.65411e-014	-1.00373e-014	-1.49489e-014	-4.16024e-015	-1.17747e-014	-3.13967e-015	-1.27434e-015	-1.21851e-014	-1.04997e-014	-1.11017e-014	-9.14476e-015	-8.37375e-015	-1.25579e-014	-1.15484e-014	-9.00018e-015	-7.86594e-015	-3.14694e-015	3.47652e-015
1.23592e-015	-5.36011e-015	5.39035e-015	-1.13427e-014	-9.77084e-015	-1.90401e-014	-1.32771e-014	-1.64663e-014	-1.0093e-014	-1.49085e-014	-4.15876e-015	-1.14608e-014	-3.17098e-015	-1.23349e-015	-1.21987e-014	-1.01495e-014	-1.10297e-014	-9.20073e-015	-8.19833e-015	-1.24269e-014	-1.15071e-014	-8.79431e-015	-7.87596e-015	-2.86253e-015	3.37469e-015
1.04081e-015	-5.13117e-015	5.14234e-015	-1.09412e-014	-9.63147e-015	-1.91054e-014	-1.30189e-014	-1.64394e-014	-1.01861e-014	-1.48715e-014	-4.1797e-015	-1.11578e-014	-3.21834e-015	-1.21684e-015	-1.22121e-014	-9.79518e-015	-1.0945e-014	-9.25102e-015	-8.03376e-015	-1.22825e-014	-1.1465e-014	-8.57411e-015	-7.87539e-015	-2.59524e-015	3.25527e-015
8.34948e-016	-4.86108e-015	4.86955e-015	-1.0567e-014	-9.50514e-015	-1.91632e-014	-1.27586e-014	-1.64611e-014	-1.03187e-014	-1.48353e-014	-4.22274e-015	-1.08682e-014	-3.28161e-015	-1.22396e-015	-1.22249e-014	-9.44021e-015	-1.08483e-014	-9.29577e-015	-7.88199e-015	-1.21269e-014	-1.14234e-014	-8.34178e-015	-7.86368e-015	-2.34693e-015	3.11941e-015
6.19753e-016	-4.55318e-015	4.5743e-015	-1.02245e-014	-9.39418e-015	-1.92144e-014	-1.24986e-014	-1.65306e-014	-1.04922e-014	-1.47982e-014	-4.28664e-015	-1.05939e-014	-3.36063e-015	-1.25472e-015	-1.22372e-014	-9.08795e-015	-1.07411e-014	-9.33545e-015	-7.74382e-015	-1.1962e-014	-1.13833e-014	-8.09945e-015	-7.8405e-015	-2.11847e-015	2.96874e-015
3.95749e-016	-4.21183e-015	4.25912e-015	-9.9174e-015	-9.30084e-015	-1.92591e-014	-1.2241e-014	-1.66475e-014	-1.07073e-014	-1.47582e-014	-4.37078e-015	-1.03378e-014	-3.4547e-015	-1.30736e-015	-1.22486e-014	-8.74187e-015	-1.0625e-014	-9.36982e-015	-7.62125e-015	-1.17906e-014	-1.13455e-014	-7.84803e-015	-7.80557e-015	-1.91069e-015	2.80468e-015
1.63996e-016	-3.84194e-015	3.92623e-015	-9.64842e-015	-9.22743e-015	-1.92982e-014	-1.19876e-014	-1.68103e-014	-1.09649e-014	-1.47135e-014	-4.47424e-015	-1.01018e-014	-3.56268e-015	-1.38075e-015	-1.22592e-014	-8.40572e-015	-1.05018e-014	-9.3991e-015	-7.51576e-015	-1.1615e-014	-1.13103e-014	-7.58955e-015	-7.75882e-015	-1.72404e-015	2.62877e-015
-7.42915e-017	-3.44854e-015	3.57778e-015	-9.42042e-015	-9.17561e-015	-1.93318e-014	-1.17398e-014	-1.70167e-014	-1.1265e-014	-1.46616e-014	-4.59536e-015	-9.88826e-015	-3.68417e-015	-1.47366e-015	-1.22687e-014	-8.08263e-015	-1.03733e-014	-9.42302e-015	-7.42804e-015	-1.14373e-014	-1.12782e-014	-7.32649e-015	-7.70046e-015	-1.55939e-015	2.44293e-015
-3.1766e-016	-3.03719e-015	3.21624e-015	-9.23572e-015	-9.14729e-015	-1.93606e-014	-1.14996e-014	-1.72639e-014	-1.16062e-014	-1.46002e-014	-4.7333e-015	-9.69906e-015	-3.81829e-015	-1.58486e-015	-1.22767e-014	-7.77511e-015	-1.02414e-014	-9.44195e-015	-7.35878e-015	-1.12589e-014	-1.125e-014	-7.06056e-015	-7.63093e-015	-1.41742e-015	2.24834e-015
-5.64953e-016	-2.61315e-015	2.84462e-015	-9.09604e-015	-9.14437e-015	-1.93846e-014	-1.12687e-014	-1.75491e-014	-1.19871e-014	-1.45271e-014	-4.88632e-015	-9.53588e-015	-3.96377e-015	-1.71254e-015	-1.22827e-014	-7.48619e-015	-1.01079e-014	-9.45637e-015	-7.30847e-015	-1.10815e-014	-1.12253e-014	-6.79377e-015	-7.55025e-015	-1.2983e-015	2.0469e-015
-8.15149e-016	-2.18187e-015	2.46501e-015	-9.00165e-015	-9.16804e-015	-1.9404e-014	-1.10487e-014	-1.78691e-014	-1.24051e-014	-1.44399e-014	-5.05252e-015	-9.40006e-015	-4.11897e-015	-1.85466e-015	-1.22861e-014	-7.21953e-015	-9.97429e-015	-9.46647e-015	-7.27784e-015	-1.09076e-014	-1.12043e-014	-6.5281e-015	-7.45952e-015	-1.20165e-015	1.84077e-015
-1.06605e-015	-1.74929e-015	2.07965e-015	-8.95285e-015	-9.2193e-015	-1.94184e-014	-1.08411e-014	-1.82198e-014	-1.28574e-014	-1.43365e-014	-5.22981e-015	-9.29202e-015	-4.28293e-015	-2.00893e-015	-1.22867e-014	-6.97742e-015	-9.84247e-015	-9.47192e-015	-7.2666e-015	-1.07393e-014	-1.11873e-014	-6.26597e-015	-7.35959e-015	-1.12726e-015	1.63133e-015
-1.31617e-015	-1.32115e-015	1.69115e-015	-8.94888e-015	-9.29862e-015	-1.94276e-014	-1.06476e-014	-1.85965e-014	-1.33407e-014	-1.42156e-014	-5.41612e-015	-9.2117e-015	-4.45403e-015	-2.17335e-015	-1.22848e-014	-6.76213e-015	-9.71379e-015	-9.47334e-015	-7.27397e-015	-1.0578e-014	-1.11748e-014	-6.00964e-015	-7.25144e-015	-1.07469e-015	1.41993e-015
-1.56385e-015	-9.03056e-016	1.30193e-015	-8.98804e-015	-9.40591e-015	-1.94313e-014	-1.04696e-014	-1.89943e-014	-1.38505e-014	-1.40746e-014	-5.60859e-015	-9.15928e-015	-4.63019e-015	-2.34599e-015	-1.22801e-014	-6.57548e-015	-9.58932e-015	-9.4706e-015	-7.29886e-015	-1.04252e-014	-1.11663e-014	-5.76077e-015	-7.13544e-015	-1.04396e-015	1.20868e-015
-1.8072e-015	-5.00178e-016	9.14462e-016	-9.06863e-015	-9.54145e-015	-1.94291e-014	-1.03079e-014	-1.9408e-014	-1.43824e-014	-1.39124e-014	-5.80442e-015	-9.13413e-015	-4.81011e-015	-2.52466e-015	-1.22715e-014	-6.41897e-015	-9.47015e-015	-9.46322e-015	-7.34039e-015	-1.02818e-014	-1.11614e-014	-5.5211e-015	-7.01285e-015	-1.03407e-015	9.99287e-016
-2.04471e-015	-1.17722e-016	5.30716e-016	-9.18783e-015	-9.70418e-015	-1.94195e-014	-1.01632e-014	-1.98319e-014	-1.49304e-014	-1.37281e-014	-6.00107e-015	-9.13608e-015	-4.99196e-015	-2.70738e-015	-1.22584e-014	-6.29321e-015	-9.35806e-015	-9.45122e-015	-7.39725e-015	-1.01491e-014	-1.11593e-014	-5.2928e-015	-6.8845e-015	-1.04411e-015	7.93391e-016
-2.27465e-015	2.39565e-016	1.53067e-016	-9.34233e-015	-9.89327e-015	-1.94016e-014	-1.00359e-014	-2.02602e-014	-1.54885e-014	-1.35211e-014	-6.19591e-015	-9.16442e-015	-5.17373e-015	-2.89257e-015	-1.22406e-014	-6.19974e-015	-9.25411e-015	-9.43508e-015	-7.46765e-015	-1.00283e-014	-1.11595e-014	-5.07765e-015	-6.75126e-015	-1.07308e-015	5.92317e-016
-2.49502e-015	5.66862e-016	-2.17033e-016	-9.52826e-015	-1.01077e-014	-1.93748e-014	-9.92699e-015	-2.06872e-014	-1.60508e-014	-1.32904e-014	-6.38629e-015	-9.21767e-015	-5.35357e-015	-3.07818e-015	-1.22177e-014	-6.13877e-015	-9.15846e-015	-9.41498e-015	-7.54958e-015	-9.92023e-015	-1.1161e-014	-4.87683e-015	-6.61392e-015	-1.12014e-015	3.97648e-016
-2.70391e-015	8.60052e-016	-5.77725e-016	-9.74143e-015	-1.03461e-014	-1.93374e-014	-9.83648e-015	-2.11072e-014	-1.66106e-014	-1.30354e-014	-6.56881e-015	-9.29356e-015	-5.52905e-015	-3.26238e-015	-1.21891e-014	-6.11025e-015	-9.07126e-015	-9.39072e-015	-7.64158e-015	-9.82445e-015	-1.11631e-014	-4.69177e-015	-6.47331e-015	-1.18404e-015	2.10707e-016
-2.89987e-015	1.11596e-015	-9.27354e-016	-9.97728e-015	-1.06058e-014	-1.92885e-014	-9.76496e-015	-2.15134e-014	-1.71611e-014	-1.27562e-014	-6.74027e-015	-9.39003e-015	-5.69858e-015	-3.44368e-015	-1.21544e-014	-6.11463e-015	-8.99294e-015	-9.36271e-015	-7.74153e-015	-9.74129e-015	-1.11649e-014	-4.52436e-015	-6.33089e-015	-1.26294e-015	3.30884e-017
-3.08159e-015	1.33149e-015	-1.26445e-015	-1.02311e-014	-1.08844e-014	-1.92264e-014	-9.71245e-015	-2.18998e-014	-1.7695e-014	-1.24532e-014	-6.89679e-015	-9.505e-015	-5.85992e-015	-3.6204e-015	-1.21139e-014	-6.15059e-015	-8.92366e-015	-9.33103e-015	-7.84727e-015	-9.67085e-015	-1.11652e-014	-4.37603e-015	-6.1879e-015	-1.35559e-015	-1.34016e-016
-3.24693e-015	1.50435e-015	-1.58818e-015	-1.04977e-014	-1.11789e-014	-1.91496e-014	-9.67881e-015	-2.22609e-014	-1.82058e-014	-1.21274e-014	-7.0357e-015	-9.63522e-015	-6.01052e-015	-3.78999e-015	-1.20668e-014	-6.21633e-015	-8.86289e-015	-9.29576e-015	-7.95573e-015	-9.61212e-015	-1.11633e-014	-4.24728e-015	-6.04484e-015	-1.46083e-015	-2.89292e-016
-3.39471e-015	1.63226e-015	-1.89733e-015	-1.07722e-014	-1.14862e-014	-1.90564e-014	-9.66346e-015	-2.25908e-014	-1.86862e-014	-1.17796e-014	-7.15436e-015	-9.7776e-015	-6.14874e-015	-3.9507e-015	-1.20125e-014	-6.31087e-015	-8.81022e-015	-9.25677e-015	-8.06514e-015	-9.56482e-015	-1.11585e-014	-4.13875e-015	-5.90223e-015	-1.57678e-015	-4.31074e-016
-3.52347e-015	1.71361e-015	-2.1912e-015	-1.10482e-014	-1.18027e-014	-1.89457e-014	-9.66519e-015	-2.28845e-014	-1.91289e-014	-1.14115e-014	-7.24983e-015	-9.92957e-015	-6.2729e-015	-4.10166e-015	-1.19504e-014	-6.43215e-015	-8.76559e-015	-9.21502e-015	-8.17274e-015	-9.52752e-015	-1.11497e-014	-4.05161e-015	-5.76095e-015	-1.70196e-015	-5.59252e-016
-3.63159e-015	1.74795e-015	-2.46905e-015	-1.13205e-014	-1.21251e-014	-1.88163e-014	-9.68333e-015	-2.31365e-014	-1.95268e-014	-1.1025e-014	-7.31894e-015	-1.00882e-014	-6.3812e-015	-4.24167e-015	-1.18802e-014	-6.57767e-015	-8.72811e-015	-9.17073e-015	-8.27632e-015	-9.49968e-015	-1.1136e-014	-3.98654e-015	-5.62168e-015	-1.83504e-015	-6.72252e-016
-3.71824e-015	1.73469e-015	-2.73054e-015	-1.15833e-014	-1.24498e-014	-1.86669e-014	-9.7165e-015	-2.33414e-014	-1.98733e-014	-1.06221e-014	-7.35932e-015	-1.02499e-014	-6.47172e-015	-4.37015e-015	-1.18014e-014	-6.74479e-015	-8.69689e-015	-9.12348e-015	-8.37335e-015	-9.47983e-015	-1.11165e-014	-3.94348e-015	-5.48553e-015	-1.97468e-015	-7.6909e-016
-3.78203e-015	1.67378e-015	-2.97547e-015	-1.18313e-014	-1.27724e-014	-1.84956e-014	-9.76315e-015	-2.34963e-014	-2.01623e-014	-1.0205e-014	-7.36877e-015	-1.04116e-014	-6.54314e-015	-4.48689e-015	-1.17144e-014	-6.93033e-015	-8.67124e-015	-9.07352e-015	-8.46179e-015	-9.46653e-015	-1.10908e-014	-3.9221e-015	-5.35319e-015	-2.11987e-015	-8.49245e-016
-3.8223e-015	1.5665e-015	-3.20381e-015	-1.20592e-014	-1.30889e-014	-1.8302e-014	-9.82231e-015	-2.35978e-014	-2.03889e-014	-9.77662e-015	-7.34532e-015	-1.05696e-014	-6.59388e-015	-4.59187e-015	-1.16192e-014	-7.1307e-015	-8.64966e-015	-9.02179e-015	-8.53987e-015	-9.4581e-015	-1.10584e-014	-3.92309e-015	-5.2248e-015	-2.26871e-015	-9.12642e-016
-3.83854e-015	1.41399e-015	-3.41534e-015	-1.2262e-014	-1.33952e-014	-1.80855e-014	-9.89241e-015	-2.36429e-014	-2.05486e-014	-9.34034e-015	-7.28735e-015	-1.07205e-014	-6.62349e-015	-4.68475e-015	-1.15157e-014	-7.34225e-015	-8.63083e-015	-8.96915e-015	-8.60601e-015	-9.45312e-015	-1.10188e-014	-3.94633e-015	-5.10062e-015	-2.42065e-015	-9.58795e-016
-3.83078e-015	1.21728e-015	-3.61082e-015	-1.2435e-014	-1.36877e-014	-1.78455e-014	-9.97194e-015	-2.36295e-014	-2.06374e-014	-8.89972e-015	-7.19407e-015	-1.08616e-014	-6.63121e-015	-4.76565e-015	-1.14037e-014	-7.56168e-015	-8.61398e-015	-8.91576e-015	-8.65899e-015	-9.44965e-015	-1.09719e-014	-3.99126e-015	-4.98145e-015	-2.57518e-015	-9.87083e-016
-3.79898e-015	9.79154e-016	-3.79124e-015	-1.25748e-014	-1.39626e-014	-1.7582e-014	-1.00592e-014	-2.3556e-014	-2.06519e-014	-8.45845e-015	-7.06474e-015	-1.09892e-014	-6.61648e-015	-4.83512e-015	-1.12833e-014	-7.78502e-015	-8.59838e-015	-8.8624e-015	-8.69754e-015	-9.44578e-015	-1.0918e-014	-4.05681e-015	-4.8672e-015	-2.73104e-015	-9.9758e-016
-3.74318e-015	7.02735e-016	-3.9571e-015	-1.26777e-014	-1.42162e-014	-1.7295e-014	-1.01523e-014	-2.34219e-014	-2.05895e-014	-8.02011e-015	-6.89925e-015	-1.11002e-014	-6.57894e-015	-4.89428e-015	-1.11547e-014	-8.00824e-015	-8.58271e-015	-8.80968e-015	-8.72084e-015	-9.44015e-015	-1.08571e-014	-4.14225e-015	-4.75793e-015	-2.88741e-015	-9.90097e-016
-3.66365e-015	3.90257e-016	-4.10902e-015	-1.27411e-014	-1.44451e-014	-1.6985e-014	-1.025e-014	-2.32274e-014	-2.04492e-014	-7.58887e-015	-6.69769e-015	-1.11924e-014	-6.51918e-015	-4.94381e-015	-1.10176e-014	-8.22759e-015	-8.56598e-015	-8.75821e-015	-8.72858e-015	-9.43108e-015	-1.07898e-014	-4.24758e-015	-4.65361e-015	-3.04309e-015	-9.64282e-016
-3.56084e-015	4.50966e-017	-4.24778e-015	-1.27618e-014	-1.46458e-014	-1.6652e-014	-1.03503e-014	-2.2973e-014	-2.02307e-014	-7.1688e-015	-6.46075e-015	-1.1263e-014	-6.43737e-015	-4.98505e-015	-1.08739e-014	-8.43957e-015	-8.54816e-015	-8.70922e-015	-8.72063e-015	-9.41676e-015	-1.07167e-014	-4.37201e-015	-4.5547e-015	-3.19742e-015	-9.20883e-016
-3.43628e-015	-3.28895e-016	-4.37505e-015	-1.27381e-014	-1.48154e-014	-1.62977e-014	-1.04511e-014	-2.26602e-014	-1.99345e-014	-6.7639e-015	-6.18952e-015	-1.13104e-014	-6.33454e-015	-5.01912e-015	-1.07238e-014	-8.6405e-015	-8.5287e-015	-8.66344e-015	-8.69695e-015	-9.39548e-015	-1.06391e-014	-4.51473e-015	-4.46104e-015	-3.35029e-015	-8.60009e-016
-3.29116e-015	-7.28208e-016	-4.49235e-015	-1.26683e-014	-1.49514e-014	-1.59232e-014	-1.05514e-014	-2.22911e-014	-1.95613e-014	-6.37879e-015	-5.8858e-015	-1.13327e-014	-6.21164e-015	-5.04707e-015	-1.05673e-014	-8.82709e-015	-8.50647e-015	-8.62219e-015	-8.65788e-015	-9.36637e-015	-1.05582e-014	-4.6743e-015	-4.37263e-015	-3.50131e-015	-7.82212e-016
-3.12672e-015	-1.14836e-015	-4.601e-015	-1.25516e-014	-1.50517e-014	-1.55301e-014	-1.06501e-014	-2.18681e-014	-1.91137e-014	-6.01758e-015	-5.55172e-015	-1.13282e-014	-6.06992e-015	-5.07088e-015	-1.04047e-014	-8.99596e-015	-8.48176e-015	-8.58623e-015	-8.60477e-015	-9.32818e-015	-1.04749e-014	-4.84921e-015	-4.2889e-015	-3.64976e-015	-6.88263e-016
-2.9444e-015	-1.58561e-015	-4.7023e-015	-1.23886e-014	-1.51147e-014	-1.51205e-014	-1.07461e-014	-2.13947e-014	-1.85949e-014	-5.68424e-015	-5.19028e-015	-1.12961e-014	-5.91136e-015	-5.09182e-015	-1.02374e-014	-9.14383e-015	-8.45482e-015	-8.55657e-015	-8.53865e-015	-9.27997e-015	-1.03908e-014	-5.03824e-015	-4.20915e-015	-3.79619e-015	-5.79466e-016
-2.74622e-015	-2.03538e-015	-4.79771e-015	-1.21796e-014	-1.51389e-014	-1.46977e-014	-1.08383e-014	-2.08757e-014	-1.801e-014	-5.38255e-015	-4.80429e-015	-1.12353e-014	-5.73824e-015	-5.11181e-015	-1.00654e-014	-9.26786e-015	-8.42586e-015	-8.53463e-015	-8.46097e-015	-9.2212e-015	-1.03081e-014	-5.24055e-015	-4.13372e-015	-3.94005e-015	-4.56319e-016
-2.53474e-015	-2.4931e-015	-4.88897e-015	-1.19257e-014	-1.51236e-014	-1.42657e-014	-1.09258e-014	-2.03161e-014	-1.73641e-014	-5.11599e-015	-4.39756e-015	-1.11457e-014	-5.55324e-015	-5.13313e-015	-9.88942e-015	-9.3655e-015	-8.39516e-015	-8.52211e-015	-8.3736e-015	-9.15143e-015	-1.02285e-014	-5.45478e-015	-4.06267e-015	-4.08116e-015	-3.19512e-016
-2.31188e-015	-2.95472e-015	-4.97752e-015	-1.16286e-014	-1.5069e-014	-1.38264e-014	-1.10076e-014	-1.97212e-014	-1.66631e-014	-4.88849e-015	-3.97389e-015	-1.10275e-014	-5.35899e-015	-5.1578e-015	-9.71079e-015	-9.43467e-015	-8.36322e-015	-8.52004e-015	-8.27914e-015	-9.07075e-015	-1.01541e-014	-5.67896e-015	-3.99527e-015	-4.22021e-015	-1.70108e-016
-2.08033e-015	-3.41579e-015	-5.06513e-015	-1.12909e-014	-1.49751e-014	-1.33832e-014	-1.10836e-014	-1.90968e-014	-1.59144e-014	-4.70323e-015	-3.53754e-015	-1.08816e-014	-5.15828e-015	-5.1874e-015	-9.53048e-015	-9.47326e-015	-8.33091e-015	-8.5289e-015	-8.18038e-015	-8.97889e-015	-1.00872e-014	-5.91218e-015	-3.93152e-015	-4.3578e-015	-9.57459e-018
-1.84316e-015	-3.87257e-015	-5.15354e-015	-1.09148e-014	-1.48426e-014	-1.29399e-014	-1.1153e-014	-1.84486e-014	-1.51256e-014	-4.56279e-015	-3.09338e-015	-1.07089e-014	-4.95423e-015	-5.2245e-015	-9.34943e-015	-9.47966e-015	-8.29897e-015	-8.55e-015	-8.07963e-015	-8.8759e-015	-1.00294e-014	-6.15244e-015	-3.87126e-015	-4.49427e-015	1.60491e-016
-1.60391e-015	-4.3209e-015	-5.24442e-015	-1.05041e-014	-1.46724e-014	-1.24999e-014	-1.12155e-014	-1.77829e-014	-1.43047e-014	-4.46921e-015	-2.64635e-015	-1.05104e-014	-4.75029e-015	-5.271e-015	-9.16883e-015	-9.45299e-015	-8.2689e-015	-8.58496e-015	-7.97962e-015	-8.76161e-015	-9.98265e-015	-6.39811e-015	-3.81378e-015	-4.63039e-015	3.38168e-016
-1.36491e-015	-4.75759e-015	-5.33879e-015	-1.00629e-014	-1.44664e-014	-1.20675e-014	-1.1271e-014	-1.71065e-014	-1.3461e-014	-4.42384e-015	-2.20117e-015	-1.02876e-014	-4.54934e-015	-5.32829e-015	-8.9901e-015	-9.3927e-015	-8.24162e-015	-8.63444e-015	-7.88349e-015	-8.63718e-015	-9.94919e-015	-6.64799e-015	-3.75895e-015	-4.76629e-015	5.22388e-016
-1.12965e-015	-5.17946e-015	-5.43823e-015	-9.59509e-015	-1.42267e-014	-1.16463e-014	-1.13191e-014	-1.64266e-014	-1.26025e-014	-4.42845e-015	-1.76315e-015	-1.00423e-014	-4.35514e-015	-5.39771e-015	-8.814e-015	-9.29825e-015	-8.21784e-015	-8.69924e-015	-7.79447e-015	-8.50316e-015	-9.931e-015	-6.9008e-015	-3.70674e-015	-4.90243e-015	7.11377e-016
-9.0059e-016	-5.58312e-015	-5.54459e-015	-9.10473e-015	-1.39555e-014	-1.12402e-014	-1.13601e-014	-1.57501e-014	-1.17384e-014	-4.48369e-015	-1.33746e-015	-9.77705e-015	-4.1715e-015	-5.48097e-015	-8.64112e-015	-9.1698e-015	-8.19818e-015	-8.77974e-015	-7.71527e-015	-8.36075e-015	-9.92998e-015	-7.15516e-015	-3.6574e-015	-5.03923e-015	9.04123e-016
-6.80894e-016	-5.96536e-015	-5.65888e-015	-8.59598e-015	-1.36558e-014	-1.08528e-014	-1.13944e-014	-1.50834e-014	-1.0878e-014	-4.58957e-015	-9.29299e-016	-9.4945e-015	-4.00166e-015	-5.57969e-015	-8.47235e-015	-9.00821e-015	-8.18418e-015	-8.87663e-015	-7.64888e-015	-8.21169e-015	-9.94757e-015	-7.40938e-015	-3.61047e-015	-5.17712e-015	1.099e-015
-4.73807e-016	-6.32424e-015	-5.78215e-015	-8.07336e-015	-1.33306e-014	-1.04882e-014	-1.14223e-014	-1.44324e-014	-1.00307e-014	-4.7458e-015	-5.44092e-016	-9.19806e-015	-3.84861e-015	-5.69523e-015	-8.30825e-015	-8.81406e-015	-8.17728e-015	-8.99e-015	-7.59812e-015	-8.05702e-015	-9.98481e-015	-7.66153e-015	-3.56564e-015	-5.31709e-015	1.29368e-015
-2.81465e-016	-6.65778e-015	-5.9153e-015	-7.54203e-015	-1.29835e-014	-1.01491e-014	-1.14442e-014	-1.38034e-014	-9.20582e-015	-4.95114e-015	-1.87084e-016	-8.88999e-015	-3.71536e-015	-5.8281e-015	-8.14991e-015	-8.5888e-015	-8.17832e-015	-9.11994e-015	-7.56598e-015	-7.89852e-015	-1.00437e-014	-7.9101e-015	-3.52346e-015	-5.4587e-015	1.48683e-015
-1.0684e-016	-6.96452e-015	-6.05897e-015	-7.00587e-015	-1.26178e-014	-9.83848e-015	-1.14603e-014	-1.32018e-014	-8.41207e-015	-5.20404e-015	1.37327e-016	-8.57263e-015	-3.60554e-015	-5.97902e-015	-7.99797e-015	-8.33431e-015	-8.18781e-015	-9.26622e-015	-7.55461e-015	-7.7379e-015	-1.01249e-014	-8.15323e-015	-3.48374e-015	-5.6021e-015	1.6763e-015
4.69079e-017	-7.24324e-015	-6.21428e-015	-6.46904e-015	-1.22363e-014	-9.55944e-015	-1.14712e-014	-1.26325e-014	-7.65734e-015	-5.50231e-015	4.2494e-016	-8.24906e-015	-3.52244e-015	-6.1486e-015	-7.85263e-015	-8.05346e-015	-8.2058e-015	-9.42815e-015	-7.56659e-015	-7.57608e-015	-1.02295e-014	-8.38937e-015	-3.44675e-015	-5.74753e-015	1.86062e-015
1.77612e-016	-7.49265e-015	-6.38195e-015	-5.93629e-015	-1.18433e-014	-9.31466e-015	-1.14775e-014	-1.20995e-014	-6.94938e-015	-5.8434e-015	6.71957e-016	-7.92316e-015	-3.4681e-015	-6.33664e-015	-7.71409e-015	-7.74809e-015	-8.23321e-015	-9.60484e-015	-7.60364e-015	-7.41449e-015	-1.0358e-014	-8.61719e-015	-3.41189e-015	-5.89562e-015	2.03801e-015
2.8254e-016	-7.71236e-015	-6.56224e-015	-5.4121e-015	-1.14424e-014	-9.10569e-015	-1.14795e-014	-1.16066e-014	-6.29547e-015	-6.22376e-015	8.74622e-016	-7.59796e-015	-3.44519e-015	-6.54268e-015	-7.58202e-015	-7.42043e-015	-8.27043e-015	-9.79562e-015	-7.66667e-015	-7.25477e-015	-1.05101e-014	-8.83592e-015	-3.37933e-015	-6.04615e-015	2.20699e-015
3.59768e-016	-7.90243e-015	-6.75507e-015	-4.90035e-015	-1.10377e-014	-8.93323e-015	-1.14776e-014	-1.11559e-014	-5.70178e-015	-6.63932e-015	1.02984e-015	-7.27632e-015	-3.45549e-015	-6.76615e-015	-7.45609e-015	-7.07275e-015	-8.31777e-015	-9.99916e-015	-7.75621e-015	-7.09863e-015	-1.06853e-014	-9.04389e-015	-3.35011e-015	-6.1991e-015	2.36565e-015
4.07148e-016	-8.06306e-015	-6.96097e-015	-4.40394e-015	-1.06327e-014	-8.79879e-015	-1.1472e-014	-1.07499e-014	-5.17372e-015	-7.08581e-015	1.13511e-015	-6.96029e-015	-3.50033e-015	-7.00643e-015	-7.33666e-015	-6.70783e-015	-8.37493e-015	-1.02142e-014	-7.87309e-015	-6.94754e-015	-1.08834e-014	-9.23939e-015	-3.32421e-015	-6.35434e-015	2.51325e-015
4.23973e-016	-8.19476e-015	-7.17923e-015	-3.92596e-015	-1.02305e-014	-8.703e-015	-1.14633e-014	-1.03903e-014	-4.71576e-015	-7.55826e-015	1.189e-015	-6.65195e-015	-3.58088e-015	-7.263e-015	-7.22396e-015	-6.32884e-015	-8.44109e-015	-1.04388e-014	-8.01713e-015	-6.80274e-015	-1.11033e-014	-9.4213e-015	-3.30213e-015	-6.51158e-015	2.64844e-015
4.09079e-016	-8.29812e-015	-7.40985e-015	-3.46929e-015	-9.83447e-015	-8.6456e-015	-1.14516e-014	-1.00783e-014	-4.33094e-015	-8.0513e-015	1.19001e-015	-6.35334e-015	-3.69781e-015	-7.5343e-015	-7.11681e-015	-5.93863e-015	-8.51495e-015	-1.06712e-014	-8.18791e-015	-6.66528e-015	-1.13427e-014	-9.58854e-015	-3.28411e-015	-6.67105e-015	2.76925e-015
3.6204e-016	-8.37465e-015	-7.65202e-015	-3.0361e-015	-9.44741e-015	-8.62536e-015	-1.1437e-014	-9.81338e-015	-4.022e-015	-8.55971e-015	1.1376e-015	-6.06733e-015	-3.85122e-015	-7.81868e-015	-7.01492e-015	-5.54018e-015	-8.59603e-015	-1.09087e-014	-8.38463e-015	-6.53597e-015	-1.16003e-014	-9.73985e-015	-3.27032e-015	-6.83246e-015	2.87462e-015
2.81815e-016	-8.42624e-015	-7.90508e-015	-2.62862e-015	-9.07174e-015	-8.64107e-015	-1.14184e-014	-9.5949e-015	-3.79055e-015	-9.07778e-015	1.03196e-015	-5.79631e-015	-4.04064e-015	-8.11426e-015	-6.91725e-015	-5.13699e-015	-8.68264e-015	-1.11491e-014	-8.6056e-015	-6.41614e-015	-1.18742e-014	-9.87444e-015	-3.26043e-015	-6.99519e-015	2.96372e-015
1.68783e-016	-8.45421e-015	-8.16865e-015	-2.24742e-015	-8.71024e-015	-8.69052e-015	-1.13963e-014	-9.42175e-015	-3.63723e-015	-9.59926e-015	8.74269e-016	-5.54127e-015	-4.26573e-015	-8.4188e-015	-6.82244e-015	-4.73143e-015	-8.77239e-015	-1.13897e-014	-8.84897e-015	-6.30638e-015	-1.2162e-014	-9.9919e-015	-3.255e-015	-7.1591e-015	3.03582e-015
2.30229e-017	-8.4605e-015	-8.44191e-015	-1.89318e-015	-8.36428e-015	-8.77134e-015	-1.13702e-014	-9.29119e-015	-3.56125e-015	-1.01178e-014	6.65809e-016	-5.30384e-015	-4.52485e-015	-8.73044e-015	-6.72916e-015	-4.32657e-015	-8.86282e-015	-1.16277e-014	-9.11236e-015	-6.20751e-015	-1.24612e-014	-1.00912e-014	-3.25451e-015	-7.32382e-015	3.09014e-015
-1.54858e-016	-8.44748e-015	-8.72376e-015	-1.56672e-015	-8.03532e-015	-8.88033e-015	-1.1339e-014	-9.19942e-015	-3.56131e-015	-1.06268e-014	4.09234e-016	-5.08465e-015	-4.81659e-015	-9.04691e-015	-6.6364e-015	-3.92528e-015	-8.95153e-015	-1.18609e-014	-9.3924e-015	-6.11999e-015	-1.27683e-014	-1.01712e-014	-3.25896e-015	-7.48847e-015	3.12607e-015
-3.64111e-016	-8.41765e-015	-9.01359e-015	-1.26804e-015	-7.7248e-015	-9.01387e-015	-1.13022e-014	-9.14262e-015	-3.63476e-015	-1.11204e-014	1.07217e-016	-4.8839e-015	-5.13813e-015	-9.36537e-015	-6.54286e-015	-3.53069e-015	-9.0362e-015	-1.20864e-014	-9.686e-015	-6.04304e-015	-1.30798e-014	-1.02312e-014	-3.26894e-015	-7.6522e-015	3.14296e-015
-6.03793e-016	-8.37386e-015	-9.30957e-015	-9.97027e-016	-7.43352e-015	-9.16915e-015	-1.12589e-014	-9.11692e-015	-3.77864e-015	-1.1593e-014	-2.36432e-016	-4.70224e-015	-5.48713e-015	-9.68344e-015	-6.44709e-015	-3.1448e-015	-9.11384e-015	-1.23013e-014	-9.98936e-015	-5.97599e-015	-1.33924e-014	-1.02709e-014	-3.2844e-015	-7.8152e-015	3.14052e-015
-8.71841e-016	-8.31891e-015	-9.61034e-015	-7.52446e-016	-7.16231e-015	-9.34206e-015	-1.12082e-014	-9.1175e-015	-3.98839e-015	-1.20393e-014	-6.17186e-016	-4.54003e-015	-5.86048e-015	-9.9987e-015	-6.34765e-015	-2.77005e-015	-9.18075e-015	-1.25029e-014	-1.02978e-014	-5.91813e-015	-1.37026e-014	-1.02904e-014	-3.30513e-015	-7.97757e-015	3.1184e-015
-1.16677e-015	-8.25526e-015	-9.91437e-015	-5.33321e-016	-6.9105e-015	-9.52688e-015	-1.11496e-014	-9.13954e-015	-4.25835e-015	-1.24532e-014	-1.03092e-015	-4.39637e-015	-6.25507e-015	-1.03084e-014	-6.24339e-015	-2.40875e-015	-9.23461e-015	-1.26879e-014	-1.06068e-014	-5.86846e-015	-1.40065e-014	-1.02891e-014	-3.33121e-015	-8.13826e-015	3.07635e-015
-1.48634e-015	-8.18584e-015	-1.02206e-014	-3.38286e-016	-6.67846e-015	-9.71913e-015	-1.10818e-014	-9.17715e-015	-4.58258e-015	-1.28292e-014	-1.4731e-015	-4.27165e-015	-6.6669e-015	-1.06099e-014	-6.1328e-015	-2.06159e-015	-9.27213e-015	-1.28544e-014	-1.09117e-014	-5.82598e-015	-1.43002e-014	-1.02671e-014	-3.36369e-015	-8.29703e-015	3.0151e-015
-1.82817e-015	-8.11353e-015	-1.05274e-014	-1.6586e-016	-6.4656e-015	-9.91459e-015	-1.10036e-014	-9.22462e-015	-4.95488e-015	-1.31628e-014	-1.93775e-015	-4.16519e-015	-7.09165e-015	-1.09003e-014	-6.01434e-015	-1.73086e-015	-9.28965e-015	-1.29999e-014	-1.12076e-014	-5.78898e-015	-1.45801e-014	-1.02241e-014	-3.40282e-015	-8.45289e-015	2.9349e-015
-2.18952e-015	-8.04074e-015	-1.08327e-014	-1.42752e-017	-6.27047e-015	-1.01074e-014	-1.0914e-014	-9.27572e-015	-5.36891e-015	-1.34498e-014	-2.41865e-015	-4.07622e-015	-7.5249e-015	-1.11772e-014	-5.88653e-015	-1.41792e-015	-9.28448e-015	-1.3122e-014	-1.14892e-014	-5.75631e-015	-1.48418e-014	-1.01605e-014	-3.44887e-015	-8.60538e-015	2.83599e-015
-2.56813e-015	-7.97015e-015	-1.11351e-014	1.18148e-016	-6.09147e-015	-1.02924e-014	-1.08118e-014	-9.32496e-015	-5.81681e-015	-1.36869e-014	-2.90949e-015	-4.00261e-015	-7.96192e-015	-1.14383e-014	-5.74902e-015	-1.12378e-015	-9.25317e-015	-1.32182e-014	-1.17518e-014	-5.72605e-015	-1.5082e-014	-1.00768e-014	-3.50151e-015	-8.75414e-015	2.7187e-015
-2.9604e-015	-7.90457e-015	-1.14334e-014	2.33906e-016	-5.92691e-015	-1.04646e-014	-1.06958e-014	-9.36611e-015	-6.291e-015	-1.38712e-014	-3.40416e-015	-3.94246e-015	-8.39823e-015	-1.16808e-014	-5.60058e-015	-8.49224e-016	-9.19292e-015	-1.32869e-014	-1.19908e-014	-5.69642e-015	-1.52972e-014	-9.97274e-015	-3.56024e-015	-8.89879e-015	2.58409e-015
-3.36349e-015	-7.84663e-015	-1.17262e-014	3.3523e-016	-5.77566e-015	-1.06189e-014	-1.05652e-014	-9.39375e-015	-6.78394e-015	-1.40005e-014	-3.89605e-015	-3.8941e-015	-8.82905e-015	-1.19029e-014	-5.44e-015	-5.94539e-016	-9.10105e-015	-1.33265e-014	-1.22007e-014	-5.66589e-015	-1.54848e-014	-9.84882e-015	-3.62535e-015	-9.03899e-015	2.43322e-015
-3.77467e-015	-7.79834e-015	-1.20118e-014	4.24962e-016	-5.63595e-015	-1.07507e-014	-1.04188e-014	-9.40317e-015	-7.28789e-015	-1.40731e-014	-4.37921e-015	-3.85621e-015	-9.24976e-015	-1.21024e-014	-5.26641e-015	-3.60391e-016	-8.97555e-015	-1.33357e-014	-1.23768e-014	-5.63184e-015	-1.56417e-014	-9.70611e-015	-3.69659e-015	-9.1741e-015	2.2676e-015
-4.19061e-015	-7.76185e-015	-1.22891e-014	5.05466e-016	-5.5051e-015	-1.08553e-014	-1.02558e-014	-9.38943e-015	-7.79502e-015	-1.40878e-014	-4.84682e-015	-3.82748e-015	-9.65515e-015	-1.22777e-014	-5.07998e-015	-1.46628e-016	-8.81478e-015	-1.33139e-014	-1.25145e-014	-5.59191e-015	-1.57647e-014	-9.54538e-015	-3.77402e-015	-9.30412e-015	2.08823e-015
-4.60792e-015	-7.7397e-015	-1.25565e-014	5.78546e-016	-5.38138e-015	-1.09282e-014	-1.00761e-014	-9.34741e-015	-8.29759e-015	-1.40444e-014	-5.29306e-015	-3.80644e-015	-1.00409e-014	-1.24278e-014	-4.88016e-015	4.64271e-017	-8.6175e-015	-1.32609e-014	-1.26101e-014	-5.54412e-015	-1.58519e-014	-9.36743e-015	-3.85729e-015	-9.42884e-015	1.89616e-015
-5.02339e-015	-7.73332e-015	-1.28127e-014	6.45894e-016	-5.26294e-015	-1.09661e-014	-9.87892e-015	-9.27347e-015	-8.78871e-015	-1.3944e-014	-5.71192e-015	-3.79066e-015	-1.04016e-014	-1.25514e-014	-4.66658e-015	2.19355e-016	-8.38232e-015	-1.31766e-014	-1.26595e-014	-5.48645e-015	-1.59012e-014	-9.17338e-015	-3.94622e-015	-9.54852e-015	1.69271e-015
-5.4343e-015	-7.74372e-015	-1.30574e-014	7.09587e-016	-5.14719e-015	-1.0966e-014	-9.66428e-015	-9.16519e-015	-9.26176e-015	-1.37884e-014	-6.0977e-015	-3.77875e-015	-1.07325e-014	-1.26478e-014	-4.43978e-015	3.72581e-016	-8.10826e-015	-1.30615e-014	-1.26602e-014	-5.41674e-015	-1.59116e-014	-8.96478e-015	-4.04077e-015	-9.66327e-015	1.4797e-015
-5.83749e-015	-7.77207e-015	-1.32899e-014	7.71031e-016	-5.03264e-015	-1.09263e-014	-9.43256e-015	-9.02039e-015	-9.70992e-015	-1.35796e-014	-6.44561e-015	-3.76976e-015	-1.10304e-014	-1.27161e-014	-4.2e-015	5.06929e-016	-7.79578e-015	-1.2916e-014	-1.26095e-014	-5.33371e-015	-1.58819e-014	-8.74304e-015	-4.14054e-015	-9.77296e-015	1.25802e-015
-6.23015e-015	-7.81977e-015	-1.35096e-014	8.31915e-016	-4.91772e-015	-1.08449e-014	-9.18366e-015	-8.83765e-015	-1.01284e-014	-1.33202e-014	-6.75142e-015	-3.76212e-015	-1.12913e-014	-1.27563e-014	-3.94822e-015	6.23009e-016	-7.44577e-015	-1.27414e-014	-1.25054e-014	-5.23452e-015	-1.58115e-014	-8.50876e-015	-4.24556e-015	-9.87803e-015	1.02967e-015
-6.60986e-015	-7.88738e-015	-1.37157e-014	8.93752e-016	-4.80064e-015	-1.07204e-014	-8.91862e-015	-8.61538e-015	-1.05122e-014	-1.30137e-014	-7.01041e-015	-3.75501e-015	-1.15119e-014	-1.27681e-014	-3.68581e-015	7.2138e-016	-7.05908e-015	-1.25394e-014	-1.23462e-014	-5.11746e-015	-1.56999e-014	-8.26357e-015	-4.35541e-015	-9.97889e-015	7.96364e-016
-6.97448e-015	-7.97522e-015	-1.39075e-014	9.57047e-016	-4.67964e-015	-1.05513e-014	-8.63853e-015	-8.35323e-015	-1.08568e-014	-1.26646e-014	-7.21908e-015	-3.74756e-015	-1.16897e-014	-1.27521e-014	-3.41414e-015	8.02513e-016	-6.63739e-015	-1.23118e-014	-1.21318e-014	-4.98131e-015	-1.55471e-014	-8.00891e-015	-4.46901e-015	-1.00759e-014	5.59306e-016
-7.32144e-015	-8.08316e-015	-1.40848e-014	1.02247e-015	-4.55371e-015	-1.03375e-014	-8.34365e-015	-8.05239e-015	-1.11586e-014	-1.22775e-014	-7.37507e-015	-3.73853e-015	-1.18217e-014	-1.27091e-014	-3.13516e-015	8.67049e-016	-6.18332e-015	-1.20607e-014	-1.18617e-014	-4.82465e-015	-1.53537e-014	-7.74609e-015	-4.58636e-015	-1.01691e-014	3.20471e-016
-7.64941e-015	-8.21081e-015	-1.42477e-014	1.09007e-015	-4.42188e-015	-1.00793e-014	-8.03497e-015	-7.71426e-015	-1.14148e-014	-1.18573e-014	-7.47623e-015	-3.72665e-015	-1.1906e-014	-1.26396e-014	-2.85053e-015	9.16185e-016	-5.69954e-015	-1.17889e-014	-1.1536e-014	-4.64608e-015	-1.51219e-014	-7.47692e-015	-4.70709e-015	-1.02589e-014	8.16272e-017
-7.9564e-015	-8.35837e-015	-1.43956e-014	1.16061e-015	-4.2836e-015	-9.77795e-015	-7.71467e-015	-7.34079e-015	-1.16233e-014	-1.14101e-014	-7.52163e-015	-3.71119e-015	-1.19421e-014	-1.25447e-014	-2.5622e-015	9.51159e-016	-5.18922e-015	-1.14989e-014	-1.11555e-014	-4.44487e-015	-1.48537e-014	-7.20329e-015	-4.83089e-015	-1.03458e-014	-1.55614e-016
-8.24115e-015	-8.52427e-015	-1.45286e-014	1.23398e-015	-4.13834e-015	-9.43524e-015	-7.38436e-015	-6.9348e-015	-1.17829e-014	-1.09423e-014	-7.51114e-015	-3.69253e-015	-1.19297e-014	-1.24262e-014	-2.27215e-015	9.72127e-016	-4.6568e-015	-1.1194e-014	-1.07227e-014	-4.2209e-015	-1.45514e-014	-6.92723e-015	-4.9573e-015	-1.04302e-014	-3.89109e-016
-8.50305e-015	-8.70731e-015	-1.46467e-014	1.30963e-015	-3.98676e-015	-9.05376e-015	-7.04668e-015	-6.50066e-015	-1.18936e-014	-1.04607e-014	-7.44509e-015	-3.6714e-015	-1.18685e-014	-1.22856e-014	-1.98302e-015	9.8024e-016	-4.10691e-015	-1.08779e-014	-1.02406e-014	-3.97397e-015	-1.42175e-014	-6.65018e-015	-5.08621e-015	-1.05127e-014	-6.17638e-016
-8.74048e-015	-8.90644e-015	-1.47507e-014	1.38712e-015	-3.82891e-015	-8.63613e-015	-6.704e-015	-6.04268e-015	-1.19566e-014	-9.97154e-015	-7.32478e-015	-3.64724e-015	-1.1759e-014	-1.21253e-014	-1.69736e-015	9.7625e-016	-3.54443e-015	-1.05542e-014	-9.71282e-015	-3.70429e-015	-1.38552e-014	-6.37491e-015	-5.21724e-015	-1.05932e-014	-8.39626e-016
-8.95261e-015	-9.1205e-015	-1.48409e-014	1.46555e-015	-3.66595e-015	-8.18637e-015	-6.35872e-015	-5.56584e-015	-1.19741e-014	-9.48181e-015	-7.15142e-015	-3.62049e-015	-1.1603e-014	-1.19474e-014	-1.4181e-015	9.60338e-016	-2.97471e-015	-1.02264e-014	-9.14312e-015	-3.41295e-015	-1.34682e-014	-6.10272e-015	-5.34965e-015	-1.06717e-014	-1.05311e-015
-9.13965e-015	-9.34709e-015	-1.49182e-014	1.54371e-015	-3.49917e-015	-7.70915e-015	-6.01362e-015	-5.07565e-015	-1.19477e-014	-8.99825e-015	-6.92792e-015	-3.5928e-015	-1.14018e-014	-1.17545e-014	-1.14831e-015	9.33483e-016	-2.4035e-015	-9.89766e-015	-8.53566e-015	-3.10065e-015	-1.30601e-014	-5.83526e-015	-5.48302e-015	-1.07494e-014	-1.25682e-015
-9.30184e-015	-9.58432e-015	-1.49834e-014	1.62055e-015	-3.33019e-015	-7.20845e-015	-5.67164e-015	-4.57769e-015	-1.18803e-014	-8.52818e-015	-6.65814e-015	-3.56556e-015	-1.11579e-014	-1.15487e-014	-8.90832e-016	8.95658e-016	-1.83706e-015	-9.57265e-015	-7.89494e-015	-2.76861e-015	-1.26348e-014	-5.57424e-015	-5.61719e-015	-1.0826e-014	-1.44939e-015
-9.43949e-015	-9.82979e-015	-1.50372e-014	1.69468e-015	-3.1604e-015	-6.6893e-015	-5.3365e-015	-4.07909e-015	-1.1775e-014	-8.07865e-015	-6.3461e-015	-3.53969e-015	-1.08739e-014	-1.13324e-014	-6.48568e-016	8.46772e-016	-1.28115e-015	-9.25515e-015	-7.22744e-015	-2.41756e-015	-1.21963e-014	-5.32139e-015	-5.75209e-015	-1.09017e-014	-1.62955e-015
-9.55257e-015	-1.00813e-014	-1.50806e-014	1.76517e-015	-2.99191e-015	-6.15636e-015	-5.01115e-015	-3.58631e-015	-1.16361e-014	-7.65599e-015	-5.99603e-015	-3.51588e-015	-1.05536e-014	-1.11082e-014	-4.24173e-016	7.87101e-016	-7.42036e-016	-8.94844e-015	-6.53912e-015	-2.04961e-015	-1.17499e-014	-5.07779e-015	-5.88764e-015	-1.09767e-014	-1.79612e-015
-9.64196e-015	-1.03358e-014	-1.51151e-014	1.83032e-015	-2.82698e-015	-5.61486e-015	-4.69857e-015	-3.10584e-015	-1.14678e-014	-7.26626e-015	-5.61232e-015	-3.49615e-015	-1.02007e-014	-1.08785e-014	-2.20429e-016	7.16303e-016	-2.26125e-016	-8.65582e-015	-5.83587e-015	-1.66686e-015	-1.13001e-014	-4.84477e-015	-6.02299e-015	-1.10512e-014	-1.94786e-015
-9.70848e-015	-1.05905e-014	-1.51412e-014	1.88929e-015	-2.66804e-015	-5.07017e-015	-4.40129e-015	-2.64415e-015	-1.12744e-014	-6.91513e-015	-5.2007e-015	-3.48178e-015	-9.81954e-015	-1.06461e-014	-3.95816e-017	6.34123e-016	2.60383e-016	-8.38026e-015	-5.12531e-015	-1.27079e-015	-1.08514e-014	-4.62473e-015	-6.15783e-015	-1.1125e-014	-2.08402e-015
-9.75297e-015	-1.08428e-014	-1.51596e-014	1.94059e-015	-2.51692e-015	-4.52812e-015	-4.12245e-015	-2.20754e-015	-1.10607e-014	-6.60801e-015	-4.76689e-015	-3.47464e-015	-9.41477e-015	-1.04135e-014	1.15503e-016	5.40606e-016	7.11331e-016	-8.125e-015	-4.41408e-015	-8.63834e-016	-1.0408e-014	-4.41908e-015	-6.29199e-015	-1.11979e-014	-2.20358e-015
-9.77657e-015	-1.10901e-014	-1.51717e-014	1.98332e-015	-2.3764e-015	-3.99492e-015	-3.86525e-015	-1.80261e-015	-1.08312e-014	-6.34985e-015	-4.31677e-015	-3.476e-015	-8.99055e-015	-1.01828e-014	2.41667e-016	4.35387e-016	1.12134e-015	-7.89294e-015	-3.7088e-015	-4.48922e-016	-9.97438e-015	-4.22858e-015	-6.42499e-015	-1.12694e-014	-2.30602e-015
-9.78058e-015	-1.13297e-014	-1.51784e-014	2.01617e-015	-2.24894e-015	-3.47502e-015	-3.63253e-015	-1.43519e-015	-1.05908e-014	-6.14525e-015	-3.85563e-015	-3.48751e-015	-8.55208e-015	-9.95626e-015	3.36806e-016	3.18018e-016	1.48472e-015	-7.68645e-015	-3.01652e-015	-2.8564e-017	-9.55457e-015	-4.05508e-015	-6.55689e-015	-1.1339e-014	-2.39083e-015
-9.76662e-015	-1.15587e-014	-1.51803e-014	2.03876e-015	-2.1375e-015	-2.97374e-015	-3.42693e-015	-1.11061e-015	-1.03447e-014	-5.99801e-015	-3.39032e-015	-3.51062e-015	-8.10475e-015	-9.73642e-015	3.993e-016	1.87858e-016	1.79649e-015	-7.50789e-015	-2.34398e-015	3.94281e-016	-9.15388e-015	-3.89964e-015	-6.68771e-015	-1.14061e-014	-2.45733e-015
-9.73531e-015	-1.17741e-014	-1.51785e-014	2.05045e-015	-2.04467e-015	-2.49629e-015	-3.25004e-015	-8.33456e-016	-1.0098e-014	-5.90975e-015	-2.92786e-015	-3.5477e-015	-7.65372e-015	-9.52473e-015	4.27392e-016	4.40817e-017	2.05205e-015	-7.35859e-015	-1.69754e-015	8.16671e-016	-8.77617e-015	-3.76333e-015	-6.81755e-015	-1.14704e-014	-2.5055e-015
-9.6882e-015	-1.19731e-014	-1.51739e-014	2.05128e-015	-1.97291e-015	-2.0473e-015	-3.10413e-015	-6.08535e-016	-9.85514e-015	-5.8825e-015	-2.47395e-015	-3.60013e-015	-7.20427e-015	-9.32316e-015	4.19803e-016	-1.13695e-016	2.24776e-015	-7.23976e-015	-1.08363e-015	1.23634e-015	-8.42582e-015	-3.64724e-015	-6.9465e-015	-1.15311e-014	-2.53557e-015
-9.62756e-015	-1.2153e-014	-1.51671e-014	2.04106e-015	-1.92415e-015	-1.631e-015	-2.99035e-015	-4.39413e-016	-9.62095e-015	-5.91768e-015	-2.03438e-015	-3.66874e-015	-6.76167e-015	-9.13354e-015	3.75677e-016	-2.85896e-016	2.38e-015	-7.15221e-015	-5.08492e-016	1.64975e-015	-8.10589e-015	-3.55189e-015	-7.07447e-015	-1.15878e-014	-2.54719e-015
-9.55502e-015	-1.2311e-014	-1.51585e-014	2.01966e-015	-1.9005e-015	-1.2513e-015	-2.91019e-015	-3.29067e-016	-9.39907e-015	-6.01577e-015	-1.6149e-015	-3.75412e-015	-6.33085e-015	-8.95704e-015	2.93689e-016	-4.7293e-016	2.44559e-015	-7.09645e-015	2.19007e-017	2.05439e-015	-7.81921e-015	-3.47767e-015	-7.20149e-015	-1.16399e-014	-2.54063e-015
-9.47183e-015	-1.24448e-014	-1.51491e-014	1.98781e-015	-1.90405e-015	-9.10564e-016	-2.86485e-015	-2.79136e-016	-9.19247e-015	-6.17612e-015	-1.22111e-015	-3.85757e-015	-5.91643e-015	-8.79519e-015	1.74272e-016	-6.7582e-016	2.4437e-015	-7.07283e-015	5.02333e-016	2.4473e-015	-7.56897e-015	-3.42509e-015	-7.32726e-015	-1.16863e-014	-2.51639e-015
-9.3794e-015	-1.25534e-014	-1.5139e-014	1.94587e-015	-1.93613e-015	-6.11117e-016	-2.85499e-015	-2.91233e-016	-9.00424e-015	-6.39782e-015	-8.57708e-016	-3.97978e-015	-5.52384e-015	-8.64934e-015	1.74474e-017	-8.94685e-016	2.37294e-015	-7.0808e-015	9.27869e-016	2.82573e-015	-7.35733e-015	-3.39544e-015	-7.45161e-015	-1.17259e-014	-2.47478e-015
-9.27865e-015	-1.26345e-014	-1.51286e-014	1.89423e-015	-1.99789e-015	-3.55696e-016	-2.88035e-015	-3.6635e-016	-8.83664e-015	-6.67873e-015	-5.29614e-016	-4.12118e-015	-5.1572e-015	-8.51973e-015	-1.7647e-016	-1.12941e-015	2.23308e-015	-7.11978e-015	1.29354e-015	3.18696e-015	-7.18634e-015	-3.38829e-015	-7.57464e-015	-1.17584e-014	-2.4162e-015
-9.17086e-015	-1.26868e-014	-1.51184e-014	1.8343e-015	-2.09033e-015	-1.45387e-016	-2.94072e-015	-5.03485e-016	-8.69134e-015	-7.01653e-015	-2.40755e-016	-4.28248e-015	-4.82083e-015	-8.40681e-015	-4.06701e-016	-1.38054e-015	2.0249e-015	-7.1885e-015	1.59652e-015	3.52835e-015	-7.05734e-015	-3.4029e-015	-7.69667e-015	-1.17827e-014	-2.34169e-015
-9.0573e-015	-1.27083e-014	-1.51086e-014	1.76708e-015	-2.2138e-015	1.84357e-017	-3.03568e-015	-7.01742e-016	-8.56972e-015	-7.40773e-015	5.9395e-018	-4.46369e-015	-4.51822e-015	-8.31085e-015	-6.72685e-016	-1.64828e-015	1.74996e-015	-7.28546e-015	1.83465e-015	3.84803e-015	-6.97169e-015	-3.43955e-015	-7.81808e-015	-1.17986e-014	-2.25222e-015
-8.93969e-015	-1.2698e-014	-1.50988e-014	1.69391e-015	-2.36865e-015	1.35572e-016	-3.16462e-015	-9.5921e-016	-8.47246e-015	-7.84829e-015	2.07311e-016	-4.66461e-015	-4.2523e-015	-8.23177e-015	-9.72955e-016	-1.9324e-015	1.41077e-015	-7.40853e-015	2.00579e-015	4.14391e-015	-6.92993e-015	-3.49792e-015	-7.93914e-015	-1.18055e-014	-2.1489e-015
-8.81829e-015	-1.26551e-014	-1.50882e-014	1.61698e-015	-2.55472e-015	2.06187e-016	-3.32616e-015	-1.27233e-015	-8.39989e-015	-8.33322e-015	3.61486e-016	-4.88468e-015	-4.02566e-015	-8.1697e-015	-1.30529e-015	-2.23269e-015	1.01046e-015	-7.55537e-015	2.10873e-015	4.41404e-015	-6.93231e-015	-3.57731e-015	-8.06025e-015	-1.18024e-014	-2.03351e-015
-8.6935e-015	-1.25797e-014	-1.50768e-014	1.53808e-015	-2.77087e-015	2.31262e-016	-3.51887e-015	-1.63741e-015	-8.35164e-015	-8.85747e-015	4.66933e-016	-5.12317e-015	-3.8402e-015	-8.12383e-015	-1.66742e-015	-2.54829e-015	5.52723e-016	-7.72336e-015	2.14278e-015	4.65714e-015	-6.97887e-015	-3.67787e-015	-8.18045e-015	-1.1788e-014	-1.90736e-015
-8.56625e-015	-1.24722e-014	-1.50641e-014	1.45874e-015	-3.01529e-015	2.12348e-016	-3.74099e-015	-2.04981e-015	-8.32594e-015	-9.41505e-015	5.22629e-016	-5.37886e-015	-3.69794e-015	-8.0936e-015	-2.05698e-015	-2.87887e-015	4.18552e-017	-7.91013e-015	2.10729e-015	4.8715e-015	-7.06861e-015	-3.79973e-015	-8.29994e-015	-1.17622e-014	-1.77184e-015
-8.43679e-015	-1.23328e-014	-1.50499e-014	1.38127e-015	-3.28662e-015	1.51508e-016	-3.99016e-015	-2.50504e-015	-8.32149e-015	-9.99964e-015	5.28776e-016	-5.65032e-015	-3.59928e-015	-8.07838e-015	-2.47244e-015	-3.22349e-015	-5.16854e-016	-8.11313e-015	2.00333e-015	5.05598e-015	-7.20038e-015	-3.94225e-015	-8.41939e-015	-1.17254e-014	-1.6289e-015
-8.30524e-015	-1.21619e-014	-1.50337e-014	1.3076e-015	-3.58363e-015	5.07747e-017	-4.26358e-015	-2.99823e-015	-8.33683e-015	-1.06053e-014	4.85548e-016	-5.93616e-015	-3.54483e-015	-8.07658e-015	-2.91048e-015	-3.58139e-015	-1.11729e-015	-8.32916e-015	1.83274e-015	5.20978e-015	-7.37262e-015	-4.10443e-015	-8.53984e-015	-1.16773e-014	-1.48018e-015
-8.17185e-015	-1.19604e-014	-1.50146e-014	1.23943e-015	-3.90426e-015	-8.67655e-017	-4.55853e-015	-3.52361e-015	-8.3694e-015	-1.12251e-014	3.94433e-016	-6.23527e-015	-3.53431e-015	-8.08682e-015	-3.36807e-015	-3.95106e-015	-1.75274e-015	-8.55527e-015	1.59732e-015	5.33165e-015	-7.58346e-015	-4.28594e-015	-8.66151e-015	-1.16173e-014	-1.32797e-015
-8.03634e-015	-1.17293e-014	-1.49915e-014	1.17848e-015	-4.24575e-015	-2.57178e-016	-4.8729e-015	-4.07492e-015	-8.41653e-015	-1.18514e-014	2.57695e-016	-6.54582e-015	-3.56677e-015	-8.10768e-015	-3.84235e-015	-4.33076e-015	-2.41694e-015	-8.78817e-015	1.29999e-015	5.42201e-015	-7.83047e-015	-4.48647e-015	-8.78455e-015	-1.15456e-014	-1.17396e-015
-7.89892e-015	-1.14704e-014	-1.49633e-014	1.12697e-015	-4.60612e-015	-4.56964e-016	-5.20373e-015	-4.64543e-015	-8.47469e-015	-1.2477e-014	7.74536e-017	-6.86535e-015	-3.64083e-015	-8.13793e-015	-4.33062e-015	-4.71849e-015	-3.10188e-015	-9.02455e-015	9.44341e-016	5.48082e-015	-8.11129e-015	-4.70556e-015	-8.90945e-015	-1.14627e-014	-1.0204e-015
-7.75962e-015	-1.11856e-014	-1.49294e-014	1.08607e-015	-4.98259e-015	-6.8324e-016	-5.54779e-015	-5.22851e-015	-8.5408e-015	-1.30951e-014	-1.43484e-016	-7.19217e-015	-3.75443e-015	-8.17643e-015	-4.8294e-015	-5.11296e-015	-3.79999e-015	-9.26149e-015	5.33897e-016	5.50744e-015	-8.42264e-015	-4.94162e-015	-9.03648e-015	-1.1369e-014	-8.68675e-016
-7.61773e-015	-1.0877e-014	-1.48893e-014	1.05663e-015	-5.37145e-015	-9.31679e-016	-5.90227e-015	-5.81791e-015	-8.61143e-015	-1.36997e-014	-4.00993e-016	-7.52467e-015	-3.90517e-015	-8.22161e-015	-5.33563e-015	-5.51249e-015	-4.50405e-015	-9.49592e-015	7.32583e-017	5.50205e-015	-8.76134e-015	-5.19393e-015	-9.16576e-015	-1.12648e-014	-7.21452e-016
-7.47328e-015	-1.0547e-014	-1.48414e-014	1.03993e-015	-5.7696e-015	-1.19847e-015	-6.26453e-015	-6.40667e-015	-8.68298e-015	-1.42838e-014	-6.9149e-016	-7.86e-015	-4.0895e-015	-8.27194e-015	-5.84633e-015	-5.91473e-015	-5.20596e-015	-9.72536e-015	-4.32469e-016	5.46529e-015	-9.12354e-015	-5.46199e-015	-9.29802e-015	-1.11515e-014	-5.80788e-016
-7.32579e-015	-1.01988e-014	-1.47846e-014	1.03724e-015	-6.17365e-015	-1.47932e-015	-6.63152e-015	-6.98806e-015	-8.75296e-015	-1.48406e-014	-1.01061e-015	-8.19615e-015	-4.3049e-015	-8.32614e-015	-6.35886e-015	-6.31695e-015	-5.89775e-015	-9.94737e-015	-9.78371e-016	5.39851e-015	-9.50616e-015	-5.74521e-015	-9.43313e-015	-1.10299e-014	-4.48316e-016
-7.1746e-015	-9.83581e-015	-1.47179e-014	1.049e-015	-6.58111e-015	-1.77021e-015	-7.00039e-015	-7.55592e-015	-8.81736e-015	-1.53646e-014	-1.35381e-015	-8.53094e-015	-4.54734e-015	-8.38266e-015	-6.86952e-015	-6.71705e-015	-6.57147e-015	-1.01588e-014	-1.5589e-015	5.30268e-015	-9.90568e-015	-6.04206e-015	-9.57145e-015	-1.09011e-014	-3.26443e-016
-7.01947e-015	-9.46182e-015	-1.46406e-014	1.07551e-015	-6.9888e-015	-2.06691e-015	-7.36864e-015	-8.10428e-015	-8.87264e-015	-1.58503e-014	-1.7161e-015	-8.86232e-015	-4.81268e-015	-8.43974e-015	-7.37525e-015	-7.11252e-015	-7.21949e-015	-1.03577e-014	-2.16767e-015	5.17878e-015	-1.03181e-014	-6.35166e-015	-9.71381e-015	-1.07665e-014	-2.17505e-016
-6.86012e-015	-9.07979e-015	-1.45514e-014	1.11681e-015	-7.39343e-015	-2.36576e-015	-7.73403e-015	-8.62797e-015	-8.91546e-015	-1.62927e-014	-2.09231e-015	-9.18742e-015	-5.09701e-015	-8.49665e-015	-7.87298e-015	-7.50145e-015	-7.83456e-015	-1.05422e-014	-2.7991e-015	5.02792e-015	-1.07397e-014	-6.67258e-015	-9.86037e-015	-1.06279e-014	-1.2332e-016
-6.69603e-015	-8.69312e-015	-1.44495e-014	1.17265e-015	-7.79175e-015	-2.66292e-015	-8.09368e-015	-9.12212e-015	-8.94285e-015	-1.66877e-014	-2.47722e-015	-9.50387e-015	-5.39584e-015	-8.55177e-015	-8.36009e-015	-7.88101e-015	-8.40991e-015	-1.07107e-014	-3.44654e-015	4.85092e-015	-1.11662e-014	-7.00382e-015	-1.00115e-014	-1.04869e-014	-4.63087e-017
-6.52712e-015	-8.30609e-015	-1.43343e-014	1.24172e-015	-8.18059e-015	-2.95497e-015	-8.44549e-015	-9.58179e-015	-8.95233e-015	-1.70309e-014	-2.86613e-015	-9.80986e-015	-5.70472e-015	-8.60377e-015	-8.83422e-015	-8.24883e-015	-8.93901e-015	-1.08613e-014	-4.10406e-015	4.64974e-015	-1.15936e-014	-7.34382e-015	-1.01669e-014	-1.03451e-014	1.14033e-017
-6.35282e-015	-7.92257e-015	-1.42048e-014	1.32315e-015	-8.55799e-015	-3.23887e-015	-8.78769e-015	-1.00033e-014	-8.94213e-015	-1.73191e-014	-3.25409e-015	-1.01038e-014	-6.01935e-015	-8.65177e-015	-9.29301e-015	-8.60261e-015	-9.41542e-015	-1.09927e-014	-4.7663e-015	4.42714e-015	-1.20185e-014	-7.69123e-015	-1.03268e-014	-1.02034e-014	4.82409e-017
-6.1732e-015	-7.54571e-015	-1.4061e-014	1.4152e-015	-8.92095e-015	-3.51184e-015	-9.11848e-015	-1.03833e-014	-8.91131e-015	-1.7549e-014	-3.63599e-015	-1.03827e-014	-6.33463e-015	-8.69485e-015	-9.73431e-015	-8.94002e-015	-9.83435e-015	-1.11048e-014	-5.42719e-015	4.1847e-015	-1.24368e-014	-8.04526e-015	-1.04908e-014	-1.0064e-014	6.27697e-017
-5.98844e-015	-7.1788e-015	-1.39024e-014	1.51583e-015	-9.26723e-015	-3.77128e-015	-9.43664e-015	-1.07191e-014	-8.85888e-015	-1.77187e-014	-4.00729e-015	-1.06447e-014	-6.64667e-015	-8.73222e-015	-1.0156e-014	-9.25831e-015	-1.0191e-014	-1.11968e-014	-6.08116e-015	3.92414e-015	-1.28444e-014	-8.40515e-015	-1.06592e-014	-9.92897e-015	5.29715e-017
-5.79804e-015	-6.82586e-015	-1.37291e-014	1.62268e-015	-9.595e-015	-4.01569e-015	-9.74133e-015	-1.10091e-014	-8.78399e-015	-1.78266e-014	-4.3639e-015	-1.08893e-014	-6.95104e-015	-8.76362e-015	-1.05569e-014	-9.55515e-015	-1.04817e-014	-1.12689e-014	-6.72211e-015	3.64744e-015	-1.32381e-014	-8.76923e-015	-1.08318e-014	-9.79941e-015	1.79828e-017
-5.60228e-015	-6.49067e-015	-1.35405e-014	1.73389e-015	-9.90293e-015	-4.24348e-015	-1.00322e-014	-1.12522e-014	-8.68607e-015	-1.78723e-014	-4.70163e-015	-1.11152e-014	-7.24394e-015	-8.78793e-015	-1.09358e-014	-9.82819e-015	-1.07032e-014	-1.13203e-014	-7.34498e-015	3.35625e-015	-1.36144e-014	-9.13561e-015	-1.10079e-014	-9.67763e-015	-4.27652e-017
-5.40129e-015	-6.1762e-015	-1.33365e-014	1.84588e-015	-1.01902e-014	-4.4531e-015	-1.03082e-014	-1.14476e-014	-8.56577e-015	-1.7856e-014	-5.01707e-015	-1.13213e-014	-7.52032e-015	-8.80486e-015	-1.12911e-014	-1.00759e-014	-1.08532e-014	-1.13521e-014	-7.94504e-015	3.0519e-015	-1.39702e-014	-9.50252e-015	-1.11878e-014	-9.56515e-015	-1.30969e-016
-5.19555e-015	-5.88571e-015	-1.31175e-014	1.95594e-015	-1.04554e-014	-4.64374e-015	-1.0569e-014	-1.15961e-014	-8.42429e-015	-1.77788e-014	-5.30667e-015	-1.15064e-014	-7.77697e-015	-8.81458e-015	-1.16218e-014	-1.02965e-014	-1.09298e-014	-1.13648e-014	-8.5182e-015	2.73649e-015	-1.4303e-014	-9.86875e-015	-1.13703e-014	-9.46336e-015	-2.48041e-016
-4.98585e-015	-5.62217e-015	-1.2884e-014	2.06084e-015	-1.0698e-014	-4.81485e-015	-1.08148e-014	-1.16983e-014	-8.26279e-015	-1.76416e-014	-5.56783e-015	-1.16695e-014	-8.01079e-015	-8.81704e-015	-1.19271e-014	-1.0489e-014	-1.09326e-014	-1.13596e-014	-9.06036e-015	2.41249e-015	-1.46105e-014	-1.02321e-014	-1.15551e-014	-9.37397e-015	-3.94029e-016
-4.77274e-015	-5.38841e-015	-1.26363e-014	2.15738e-015	-1.09173e-014	-4.96746e-015	-1.10456e-014	-1.17564e-014	-8.08242e-015	-1.74473e-014	-5.79773e-015	-1.18094e-014	-8.21887e-015	-8.81269e-015	-1.22066e-014	-1.06522e-014	-1.08619e-014	-1.13372e-014	-9.5669e-015	2.08234e-015	-1.48902e-014	-1.05914e-014	-1.17419e-014	-9.29852e-015	-5.69254e-016
-4.55717e-015	-5.18696e-015	-1.23754e-014	2.2421e-015	-1.11139e-014	-5.10166e-015	-1.12618e-014	-1.1773e-014	-7.88595e-015	-1.7199e-014	-5.9943e-015	-1.19257e-014	-8.39893e-015	-8.80137e-015	-1.24596e-014	-1.07852e-014	-1.07184e-014	-1.12983e-014	-1.00351e-014	1.74802e-015	-1.51393e-014	-1.09451e-014	-1.193e-014	-9.23792e-015	-7.74321e-016
-4.34009e-015	-5.01946e-015	-1.2102e-014	2.31186e-015	-1.12881e-014	-5.21768e-015	-1.1464e-014	-1.17506e-014	-7.67591e-015	-1.68994e-014	-6.1563e-015	-1.20185e-014	-8.54918e-015	-8.78329e-015	-1.26859e-014	-1.08874e-014	-1.05045e-014	-1.12443e-014	-1.04633e-014	1.41114e-015	-1.53563e-014	-1.12913e-014	-1.21185e-014	-9.19346e-015	-1.00833e-015
-4.12188e-015	-4.88774e-015	-1.18168e-014	2.36297e-015	-1.14409e-014	-5.31665e-015	-1.16525e-014	-1.16921e-014	-7.45483e-015	-1.6552e-014	-6.28298e-015	-1.20879e-014	-8.6682e-015	-8.75936e-015	-1.28856e-014	-1.09585e-014	-1.02226e-014	-1.11762e-014	-1.08491e-014	1.07399e-015	-1.55393e-014	-1.1628e-014	-1.23068e-014	-9.16597e-015	-1.27108e-015
-3.90351e-015	-4.79294e-015	-1.1522e-014	2.39216e-015	-1.15735e-014	-5.39973e-015	-1.1828e-014	-1.16012e-014	-7.22596e-015	-1.61607e-014	-6.37417e-015	-1.21331e-014	-8.75455e-015	-8.72962e-015	-1.30585e-014	-1.09986e-014	-9.8759e-015	-1.10957e-014	-1.1191e-014	7.38561e-016	-1.56876e-014	-1.19539e-014	-1.24943e-014	-9.15626e-015	-1.56179e-015
-3.68581e-015	-4.7355e-015	-1.12185e-014	2.39613e-015	-1.16872e-014	-5.46843e-015	-1.19917e-014	-1.14804e-014	-6.99186e-015	-1.57298e-014	-6.4298e-015	-1.2154e-014	-8.80821e-015	-8.69474e-015	-1.32047e-014	-1.10079e-014	-9.46916e-015	-1.10037e-014	-1.14878e-014	4.07004e-016	-1.57998e-014	-1.22667e-014	-1.26795e-014	-9.16456e-015	-1.87949e-015
-3.47006e-015	-4.71598e-015	-1.09078e-014	2.37243e-015	-1.17833e-014	-5.52484e-015	-1.21444e-014	-1.13338e-014	-6.75642e-015	-1.52642e-014	-6.45047e-015	-1.21508e-014	-8.8288e-015	-8.65519e-015	-1.33247e-014	-1.09872e-014	-9.0064e-015	-1.09012e-014	-1.17386e-014	8.09498e-017	-1.58752e-014	-1.25643e-014	-1.28615e-014	-9.19094e-015	-2.22316e-015
-3.25675e-015	-4.73424e-015	-1.05914e-014	2.31808e-015	-1.18628e-014	-5.57078e-015	-1.2287e-014	-1.11655e-014	-6.52364e-015	-1.47689e-014	-6.43687e-015	-1.21234e-014	-8.81632e-015	-8.61133e-015	-1.34187e-014	-1.09371e-014	-8.49217e-015	-1.079e-014	-1.19429e-014	-2.36754e-016	-1.59126e-014	-1.28447e-014	-1.30392e-014	-9.23512e-015	-2.59146e-015
-3.04718e-015	-4.78987e-015	-1.02715e-014	2.23037e-015	-1.19274e-014	-5.60816e-015	-1.24196e-014	-1.09795e-014	-6.29667e-015	-1.42492e-014	-6.39042e-015	-1.20721e-014	-8.77147e-015	-8.56401e-015	-1.34867e-014	-1.08586e-014	-7.93159e-015	-1.06712e-014	-1.21012e-014	-5.44209e-016	-1.59119e-014	-1.31062e-014	-1.32119e-014	-9.29689e-015	-2.98244e-015
-2.84292e-015	-4.88224e-015	-9.94969e-015	2.10763e-015	-1.19791e-014	-5.6389e-015	-1.25431e-014	-1.07796e-014	-6.07853e-015	-1.37103e-014	-6.31189e-015	-1.19975e-014	-8.69537e-015	-8.51387e-015	-1.35294e-014	-1.07528e-014	-7.33061e-015	-1.05458e-014	-1.22142e-014	-8.39668e-016	-1.58735e-014	-1.33471e-014	-1.33781e-014	-9.37542e-015	-3.39379e-015
-2.64481e-015	-5.00975e-015	-9.62767e-015	1.94791e-015	-1.20198e-014	-5.66456e-015	-1.2658e-014	-1.05695e-014	-5.8716e-015	-1.31575e-014	-6.20313e-015	-1.19001e-014	-8.59002e-015	-8.46174e-015	-1.35468e-014	-1.06214e-014	-6.69567e-015	-1.0414e-014	-1.22819e-014	-1.12119e-015	-1.57974e-014	-1.35657e-014	-1.35364e-014	-9.46947e-015	-3.82343e-015
-2.45455e-015	-5.17038e-015	-9.30793e-015	1.75009e-015	-1.20511e-014	-5.68683e-015	-1.27642e-014	-1.03531e-014	-5.67901e-015	-1.25962e-014	-6.06707e-015	-1.17799e-014	-8.45724e-015	-8.408e-015	-1.35394e-014	-1.04665e-014	-6.033e-015	-1.0277e-014	-1.23056e-014	-1.38756e-015	-1.56833e-014	-1.37602e-014	-1.36855e-014	-9.57797e-015	-4.26882e-015
-2.27293e-015	-5.36242e-015	-8.99204e-015	1.5133e-015	-1.2075e-014	-5.70728e-015	-1.28624e-014	-1.01335e-014	-5.50358e-015	-1.20307e-014	-5.90581e-015	-1.16373e-014	-8.29909e-015	-8.35296e-015	-1.35082e-014	-1.02905e-014	-5.34921e-015	-1.01353e-014	-1.22875e-014	-1.63647e-015	-1.55318e-014	-1.39285e-014	-1.38242e-014	-9.69942e-015	-4.72721e-015
-2.10134e-015	-5.58377e-015	-8.68192e-015	1.23696e-015	-1.20931e-014	-5.72738e-015	-1.29527e-014	-9.91415e-015	-5.34769e-015	-1.14659e-014	-5.72112e-015	-1.14734e-014	-8.11858e-015	-8.29729e-015	-1.34531e-014	-1.00957e-014	-4.6508e-015	-9.98904e-015	-1.22294e-014	-1.86586e-015	-1.53434e-014	-1.40689e-014	-1.3951e-014	-9.83172e-015	-5.196e-015
-1.94073e-015	-5.83204e-015	-8.37912e-015	9.21109e-016	-1.21069e-014	-5.74858e-015	-1.30349e-014	-9.69746e-015	-5.21289e-015	-1.09063e-014	-5.51591e-015	-1.12889e-014	-7.91874e-015	-8.24165e-015	-1.33749e-014	-9.8848e-015	-3.94354e-015	-9.83917e-015	-1.21327e-014	-2.07397e-015	-1.51195e-014	-1.4179e-014	-1.40646e-014	-9.97271e-015	-5.67246e-015
-1.79195e-015	-6.1038e-015	-8.0861e-015	5.66743e-016	-1.2118e-014	-5.7716e-015	-1.31084e-014	-9.48605e-015	-5.10042e-015	-1.03558e-014	-5.29318e-015	-1.10843e-014	-7.70225e-015	-8.18588e-015	-1.32742e-014	-9.66071e-015	-3.23458e-015	-9.68592e-015	-1.19996e-014	-2.25954e-015	-1.48615e-014	-1.42569e-014	-1.4164e-014	-1.01205e-014	-6.15308e-015
-1.65555e-015	-6.3955e-015	-7.80466e-015	1.74678e-016	-1.21276e-014	-5.7973e-015	-1.3173e-014	-9.28179e-015	-5.01159e-015	-9.81847e-015	-5.0557e-015	-1.08603e-014	-7.4725e-015	-8.13032e-015	-1.31511e-014	-9.42555e-015	-2.53066e-015	-9.52893e-015	-1.1832e-014	-2.42092e-015	-1.45697e-014	-1.43012e-014	-1.42483e-014	-1.02735e-014	-6.63434e-015
-1.53204e-015	-6.70346e-015	-7.5369e-015	-2.53212e-016	-1.21373e-014	-5.82625e-015	-1.32276e-014	-9.08553e-015	-4.94696e-015	-9.29808e-015	-4.8061e-015	-1.06172e-014	-7.23223e-015	-8.07482e-015	-1.30063e-014	-9.18217e-015	-1.83752e-015	-9.36796e-015	-1.16323e-014	-2.55633e-015	-1.42457e-014	-1.43102e-014	-1.43162e-014	-1.04287e-014	-7.11268e-015
-1.42249e-015	-7.02386e-015	-7.28442e-015	-7.151e-016	-1.2147e-014	-5.85898e-015	-1.32718e-014	-8.89763e-015	-4.90656e-015	-8.79704e-015	-4.54667e-015	-1.03553e-014	-6.98489e-015	-8.01951e-015	-1.28404e-014	-8.93343e-015	-1.16052e-015	-9.20275e-015	-1.14031e-014	-2.66472e-015	-1.38909e-014	-1.42829e-014	-1.43672e-014	-1.05836e-014	-7.58518e-015
-1.32742e-015	-7.35317e-015	-7.04847e-015	-1.20856e-015	-1.21577e-014	-5.89588e-015	-1.33047e-014	-8.71855e-015	-4.89027e-015	-8.3182e-015	-4.27991e-015	-1.00753e-014	-6.73359e-015	-7.96399e-015	-1.26537e-014	-8.68204e-015	-5.04999e-016	-9.03352e-015	-1.11464e-014	-2.74479e-015	-1.35069e-014	-1.42189e-014	-1.4401e-014	-1.07359e-014	-8.04894e-015
-1.24709e-015	-7.68714e-015	-6.83049e-015	-1.73094e-015	-1.217e-014	-5.93701e-015	-1.3325e-014	-8.54816e-015	-4.89755e-015	-7.86354e-015	-4.00858e-015	-9.77802e-015	-6.48198e-015	-7.90845e-015	-1.24478e-014	-8.43083e-015	1.23999e-016	-8.85907e-015	-1.0864e-014	-2.79585e-015	-1.30954e-014	-1.41173e-014	-1.44172e-014	-1.08828e-014	-8.50016e-015
-1.18163e-015	-8.02184e-015	-6.63145e-015	-2.27879e-015	-1.21842e-014	-5.98221e-015	-1.33317e-014	-8.3867e-015	-4.92756e-015	-7.43469e-015	-3.73469e-015	-9.46397e-015	-6.2334e-015	-7.85244e-015	-1.22237e-014	-8.18262e-015	7.21656e-016	-8.67923e-015	-1.05585e-014	-2.81757e-015	-1.26583e-014	-1.39773e-014	-1.44148e-014	-1.10219e-014	-8.93585e-015
-1.13085e-015	-8.35363e-015	-6.45286e-015	-2.84865e-015	-1.22002e-014	-6.03112e-015	-1.33235e-014	-8.23386e-015	-4.9786e-015	-7.03258e-015	-3.46098e-015	-9.13398e-015	-5.99062e-015	-7.79599e-015	-1.19821e-014	-7.94086e-015	1.2837e-015	-8.49319e-015	-1.02322e-014	-2.80876e-015	-1.21972e-014	-1.37983e-014	-1.43936e-014	-1.11512e-014	-9.35301e-015
-1.09494e-015	-8.67808e-015	-6.29585e-015	-3.437e-015	-1.22177e-014	-6.08313e-015	-1.32997e-014	-8.08766e-015	-5.04803e-015	-6.65872e-015	-3.18905e-015	-8.78816e-015	-5.75645e-015	-7.73815e-015	-1.17237e-014	-7.70783e-015	1.80681e-015	-8.30021e-015	-9.88665e-015	-2.76868e-015	-1.17145e-014	-1.35797e-014	-1.43531e-014	-1.12685e-014	-9.7483e-015
-1.07302e-015	-8.99089e-015	-6.16053e-015	-4.03937e-015	-1.2237e-014	-6.13729e-015	-1.32588e-014	-7.94739e-015	-5.13377e-015	-6.31336e-015	-2.9204e-015	-8.4276e-015	-5.53346e-015	-7.67912e-015	-1.14497e-014	-7.48592e-015	2.28815e-015	-8.09946e-015	-9.5235e-015	-2.69774e-015	-1.12118e-014	-1.33215e-014	-1.42933e-014	-1.13713e-014	-1.01192e-014
-1.06529e-015	-9.28877e-015	-6.04755e-015	-4.65189e-015	-1.22574e-014	-6.19338e-015	-1.31999e-014	-7.81108e-015	-5.2329e-015	-5.99623e-015	-2.65677e-015	-8.05319e-015	-5.32411e-015	-7.61828e-015	-1.11621e-014	-7.2776e-015	2.72524e-015	-7.89075e-015	-9.14427e-015	-2.59618e-015	-1.06906e-014	-1.30239e-014	-1.42148e-014	-1.14576e-014	-1.04626e-014
-1.07156e-015	-9.56855e-015	-5.95731e-015	-5.27018e-015	-1.22778e-014	-6.25029e-015	-1.31219e-014	-7.67668e-015	-5.34223e-015	-5.7059e-015	-2.39932e-015	-7.66531e-015	-5.13091e-015	-7.55472e-015	-1.08624e-014	-7.08535e-015	3.11648e-015	-7.67336e-015	-8.7511e-015	-2.4645e-015	-1.01531e-014	-1.26882e-014	-1.4118e-014	-1.15258e-014	-1.07765e-014
-1.09043e-015	-9.82619e-015	-5.89037e-015	-5.89008e-015	-1.22978e-014	-6.30719e-015	-1.30235e-014	-7.5422e-015	-5.45824e-015	-5.44092e-015	-2.14855e-015	-7.26525e-015	-4.95575e-015	-7.4882e-015	-1.05525e-014	-6.91168e-015	3.45966e-015	-7.44682e-015	-8.34568e-015	-2.30299e-015	-9.60162e-015	-1.23154e-014	-1.40034e-014	-1.15744e-014	-1.10591e-014
-1.12149e-015	-1.0059e-014	-5.84694e-015	-6.50654e-015	-1.23166e-014	-6.36314e-015	-1.29044e-014	-7.40546e-015	-5.57702e-015	-5.19987e-015	-1.90557e-015	-6.85426e-015	-4.80015e-015	-7.41778e-015	-1.02339e-014	-6.75841e-015	3.75416e-015	-7.21088e-015	-7.93e-015	-2.11302e-015	-9.03818e-015	-1.19063e-014	-1.38715e-014	-1.16022e-014	-1.13078e-014
-1.16404e-015	-1.02648e-014	-5.82658e-015	-7.11518e-015	-1.23331e-014	-6.41731e-015	-1.27639e-014	-7.26451e-015	-5.6951e-015	-4.98111e-015	-1.67103e-015	-6.43281e-015	-4.66496e-015	-7.34367e-015	-9.90887e-015	-6.62747e-015	3.99988e-015	-6.96566e-015	-7.50558e-015	-1.89589e-015	-8.46481e-015	-1.14621e-014	-1.37231e-014	-1.16077e-014	-1.15216e-014
-1.21697e-015	-1.04407e-014	-5.82861e-015	-7.71154e-015	-1.23464e-014	-6.46836e-015	-1.26018e-014	-7.11744e-015	-5.80823e-015	-4.78181e-015	-1.44575e-015	-6.00201e-015	-4.55047e-015	-7.26504e-015	-9.57945e-015	-6.52008e-015	4.19732e-015	-6.71045e-015	-7.07318e-015	-1.65291e-015	-7.8832e-015	-1.09844e-014	-1.35594e-014	-1.15895e-014	-1.16988e-014
-1.2801e-015	-1.05848e-014	-5.85227e-015	-8.2913e-015	-1.23554e-014	-6.51579e-015	-1.24182e-014	-6.9619e-015	-5.91249e-015	-4.5997e-015	-1.23012e-015	-5.56329e-015	-4.4571e-015	-7.18119e-015	-9.24761e-015	-6.43713e-015	4.34725e-015	-6.44582e-015	-6.63405e-015	-1.3857e-015	-7.29587e-015	-1.04751e-014	-1.33816e-014	-1.15471e-014	-1.18384e-014
-1.35212e-015	-1.06954e-014	-5.89674e-015	-8.85004e-015	-1.23588e-014	-6.55886e-015	-1.22134e-014	-6.79527e-015	-6.00401e-015	-4.43249e-015	-1.02359e-015	-5.11824e-015	-4.38504e-015	-7.09188e-015	-8.91637e-015	-6.38018e-015	4.44969e-015	-6.17191e-015	-6.1893e-015	-1.09651e-015	-6.70463e-015	-9.93658e-015	-1.31909e-014	-1.14809e-014	-1.19406e-014
-1.43176e-015	-1.07715e-014	-5.96082e-015	-9.38391e-015	-1.2356e-014	-6.59738e-015	-1.19878e-014	-6.61655e-015	-6.07915e-015	-4.27783e-015	-8.26057e-016	-4.66796e-015	-4.33357e-015	-6.99709e-015	-8.5885e-015	-6.3498e-015	4.50536e-015	-5.88952e-015	-5.73999e-015	-7.87468e-016	-6.11101e-015	-9.37094e-015	-1.29884e-014	-1.13905e-014	-1.20053e-014
-1.51788e-015	-1.08123e-014	-6.04327e-015	-9.8901e-015	-1.23463e-014	-6.63045e-015	-1.1742e-014	-6.42396e-015	-6.1341e-015	-4.13285e-015	-6.37526e-016	-4.21382e-015	-4.30246e-015	-6.89683e-015	-8.26725e-015	-6.34669e-015	4.51553e-015	-5.59911e-015	-5.28694e-015	-4.60865e-016	-5.51731e-015	-8.78094e-015	-1.27754e-014	-1.12758e-014	-1.20329e-014
-1.60916e-015	-1.08171e-014	-6.1427e-015	-1.03648e-014	-1.2329e-014	-6.65758e-015	-1.14775e-014	-6.21681e-015	-6.16573e-015	-3.99434e-015	-4.57458e-016	-3.75738e-015	-4.29099e-015	-6.79118e-015	-7.95587e-015	-6.37126e-015	4.48233e-015	-5.30158e-015	-4.83115e-015	-1.19247e-016	-4.92468e-015	-8.16967e-015	-1.25539e-014	-1.11381e-014	-1.20238e-014
-1.70502e-015	-1.07864e-014	-6.25706e-015	-1.08049e-014	-1.23034e-014	-6.67944e-015	-1.11952e-014	-5.99425e-015	-6.17064e-015	-3.85981e-015	-2.85484e-016	-3.30045e-015	-4.29791e-015	-6.67972e-015	-7.65758e-015	-6.42368e-015	4.40797e-015	-4.99866e-015	-4.37299e-015	2.34033e-016	-4.33447e-015	-7.53926e-015	-1.23256e-014	-1.09783e-014	-1.19793e-014
-1.80423e-015	-1.07204e-014	-6.38423e-015	-1.12081e-014	-1.22697e-014	-6.69664e-015	-1.08975e-014	-5.75654e-015	-6.14589e-015	-3.7258e-015	-1.21129e-016	-2.8449e-015	-4.32152e-015	-6.56255e-015	-7.37582e-015	-6.50424e-015	4.29449e-015	-4.69178e-015	-3.9134e-015	5.96571e-016	-3.74858e-015	-6.89293e-015	-1.20918e-014	-1.07974e-014	-1.19011e-014
-1.90574e-015	-1.06199e-014	-6.52257e-015	-1.15727e-014	-1.22269e-014	-6.70945e-015	-1.05866e-014	-5.50412e-015	-6.08883e-015	-3.58962e-015	3.62455e-017	-2.39224e-015	-4.36024e-015	-6.44001e-015	-7.11351e-015	-6.61244e-015	4.14425e-015	-4.38263e-015	-3.45379e-015	9.64731e-016	-3.1694e-015	-6.23473e-015	-1.18543e-014	-1.05969e-014	-1.1791e-014
-2.0085e-015	-1.04869e-014	-6.67009e-015	-1.18968e-014	-1.21754e-014	-6.71976e-015	-1.02646e-014	-5.23812e-015	-5.99759e-015	-3.44892e-015	1.87103e-016	-1.9449e-015	-4.41281e-015	-6.31271e-015	-6.87438e-015	-6.74721e-015	3.95979e-015	-4.07311e-015	-2.9949e-015	1.3347e-015	-2.59897e-015	-5.56801e-015	-1.16148e-014	-1.03789e-014	-1.16511e-014
-2.11183e-015	-1.03232e-014	-6.82525e-015	-1.21795e-014	-1.21149e-014	-6.72864e-015	-9.93416e-015	-4.95941e-015	-5.87092e-015	-3.30137e-015	3.31793e-016	-1.50509e-015	-4.477e-015	-6.18103e-015	-6.66204e-015	-6.90791e-015	3.7434e-015	-3.76486e-015	-2.53819e-015	1.70298e-015	-2.03829e-015	-4.89612e-015	-1.13753e-014	-1.01451e-014	-1.14837e-014
-2.2147e-015	-1.0131e-014	-6.98567e-015	-1.242e-014	-1.20462e-014	-6.73718e-015	-9.59856e-015	-4.6697e-015	-5.7081e-015	-3.14549e-015	4.70389e-016	-1.0748e-015	-4.55095e-015	-6.04524e-015	-6.47947e-015	-7.09435e-015	3.49688e-015	-3.45998e-015	-2.08507e-015	2.06597e-015	-1.48892e-015	-4.2227e-015	-1.11369e-014	-9.89764e-015	-1.12917e-014
-2.3162e-015	-9.9128e-015	-7.14946e-015	-1.26182e-014	-1.197e-014	-6.74691e-015	-9.26108e-015	-4.37098e-015	-5.50893e-015	-2.97873e-015	6.03092e-016	-6.56011e-016	-4.6327e-015	-5.90639e-015	-6.33006e-015	-7.30503e-015	3.22333e-015	-3.16027e-015	-1.63644e-015	2.41988e-015	-9.52314e-016	-3.55128e-015	-1.09008e-014	-9.63944e-015	-1.10773e-014
-2.41565e-015	-9.67155e-015	-7.31432e-015	-1.27741e-014	-1.18878e-014	-6.75966e-015	-8.92506e-015	-4.06536e-015	-5.27323e-015	-2.79942e-015	7.2964e-016	-2.51309e-016	-4.71998e-015	-5.7659e-015	-6.21684e-015	-7.53843e-015	2.92573e-015	-2.86791e-015	-1.19349e-015	2.76122e-015	-4.29741e-016	-2.88569e-015	-1.06689e-014	-9.37263e-015	-1.08436e-014
-2.51263e-015	-9.41022e-015	-7.47762e-015	-1.2889e-014	-1.18008e-014	-6.77739e-015	-8.5937e-015	-3.75588e-015	-5.00136e-015	-2.60659e-015	8.50448e-016	1.37476e-016	-4.81083e-015	-5.62465e-015	-6.14304e-015	-7.79328e-015	2.60585e-015	-2.58564e-015	-7.57914e-016	3.08681e-015	7.7225e-017	-2.22912e-015	-1.04423e-014	-9.09987e-015	-1.05942e-014
-2.60625e-015	-9.1319e-015	-7.63743e-015	-1.29637e-014	-1.17101e-014	-6.80184e-015	-8.2706e-015	-3.44576e-015	-4.69378e-015	-2.39878e-015	9.65597e-016	5.088e-016	-4.90307e-015	-5.48326e-015	-6.1115e-015	-8.0683e-015	2.26566e-015	-2.31618e-015	-3.31687e-016	3.39362e-015	5.67321e-016	-1.58497e-015	-1.02221e-014	-8.82352e-015	-1.03334e-014
-2.69581e-015	-8.84021e-015	-7.7916e-015	-1.29999e-014	-1.16174e-014	-6.8345e-015	-7.95918e-015	-3.13794e-015	-4.35202e-015	-2.17555e-015	1.07454e-015	8.61053e-016	-4.99431e-015	-5.34308e-015	-6.12473e-015	-8.36183e-015	1.90727e-015	-2.06164e-015	8.3285e-017	3.67776e-015	1.03969e-015	-9.56271e-016	-1.00092e-014	-8.54653e-015	-1.0064e-014
-2.7805e-015	-8.5388e-015	-7.93827e-015	-1.29995e-014	-1.15244e-014	-6.87802e-015	-7.66278e-015	-2.83577e-015	-3.9774e-015	-1.93639e-015	1.17721e-015	1.19207e-015	-5.08264e-015	-5.20516e-015	-6.18474e-015	-8.67235e-015	1.53245e-015	-1.82417e-015	4.85614e-016	3.93609e-015	1.49372e-015	-3.46238e-016	-9.80446e-015	-8.27161e-015	-9.78955e-015
-2.86052e-015	-8.23059e-015	-8.07571e-015	-1.29649e-014	-1.14334e-014	-6.93473e-015	-7.38517e-015	-2.54339e-015	-3.57243e-015	-1.68159e-015	1.27384e-015	1.4999e-015	-5.16657e-015	-5.07101e-015	-6.29342e-015	-8.99838e-015	1.14275e-015	-1.60619e-015	8.7368e-016	4.16565e-015	1.92837e-015	2.42291e-016	-9.60824e-015	-8.00131e-015	-9.51374e-015
-2.93548e-015	-7.91918e-015	-8.20316e-015	-1.28986e-014	-1.13462e-014	-7.00673e-015	-7.12969e-015	-2.26511e-015	-3.13966e-015	-1.41201e-015	1.36426e-015	1.7836e-015	-5.24478e-015	-4.9417e-015	-6.45185e-015	-9.33807e-015	7.40081e-016	-1.40952e-015	1.24474e-015	4.36516e-015	2.34282e-015	8.06086e-016	-9.42133e-015	-7.7381e-015	-9.24002e-015
-3.00484e-015	-7.60819e-015	-8.31889e-015	-1.28032e-014	-1.12645e-014	-7.0961e-015	-6.89934e-015	-2.00431e-015	-2.68226e-015	-1.12819e-015	1.44751e-015	2.04143e-015	-5.31551e-015	-4.81841e-015	-6.66188e-015	-9.68972e-015	3.26219e-016	-1.2356e-015	1.5972e-015	4.53188e-015	2.73599e-015	1.34226e-015	-9.24428e-015	-7.4845e-015	-8.97219e-015
-3.06817e-015	-7.30179e-015	-8.42123e-015	-1.26821e-014	-1.11904e-014	-7.20487e-015	-6.69682e-015	-1.76511e-015	-2.20363e-015	-8.31185e-016	1.52385e-015	2.2718e-015	-5.37708e-015	-4.70293e-015	-6.92376e-015	-1.00513e-014	-9.70274e-017	-1.08606e-015	1.92901e-015	4.66325e-015	3.10797e-015	1.84894e-015	-9.07719e-015	-7.24263e-015	-8.7131e-015
-3.12509e-015	-7.00299e-015	-8.50913e-015	-1.25385e-014	-1.1126e-014	-7.33523e-015	-6.5248e-015	-1.55087e-015	-1.70677e-015	-5.22187e-016	1.59301e-015	2.47411e-015	-5.4284e-015	-4.59627e-015	-7.2374e-015	-1.04209e-014	-5.28629e-016	-9.62415e-016	2.2384e-015	4.75723e-015	3.45807e-015	2.3241e-015	-8.91987e-015	-7.01444e-015	-8.46562e-015
-3.17606e-015	-6.71492e-015	-8.58141e-015	-1.23752e-014	-1.10739e-014	-7.4884e-015	-6.38553e-015	-1.36509e-015	-1.19487e-015	-2.02736e-016	1.65431e-015	2.64775e-015	-5.46799e-015	-4.49919e-015	-7.60271e-015	-1.07969e-014	-9.6804e-016	-8.65808e-016	2.52388e-015	4.81321e-015	3.78603e-015	2.766e-015	-8.77227e-015	-6.80219e-015	-8.23223e-015
-3.22068e-015	-6.44124e-015	-8.63763e-015	-1.21959e-014	-1.10358e-014	-7.66599e-015	-6.28105e-015	-1.21125e-015	-6.72288e-016	1.25754e-016	1.70729e-015	2.79216e-015	-5.49547e-015	-4.41269e-015	-8.01917e-015	-1.11778e-014	-1.41469e-015	-7.9663e-016	2.78365e-015	4.82972e-015	4.09158e-015	3.17281e-015	-8.63432e-015	-6.6076e-015	-8.01556e-015
-3.2587e-015	-6.18435e-015	-8.67621e-015	-1.20038e-014	-1.1013e-014	-7.86946e-015	-6.21211e-015	-1.09233e-015	-1.42755e-016	4.6106e-016	1.75163e-015	2.90701e-015	-5.51034e-015	-4.33823e-015	-8.48573e-015	-1.1561e-014	-1.86764e-015	-7.55429e-016	3.0162e-015	4.80635e-015	4.37491e-015	3.54294e-015	-8.505e-015	-6.43203e-015	-7.81771e-015
-3.28998e-015	-5.9468e-015	-8.69704e-015	-1.18022e-014	-1.10074e-014	-8.09946e-015	-6.18033e-015	-1.01077e-015	3.89387e-016	8.00656e-016	1.78637e-015	2.99155e-015	-5.51286e-015	-4.27694e-015	-9.00061e-015	-1.19453e-014	-2.32634e-015	-7.42708e-016	3.21982e-015	4.74269e-015	4.6353e-015	3.87589e-015	-8.38373e-015	-6.27688e-015	-7.64051e-015
-3.31474e-015	-5.73074e-015	-8.70038e-015	-1.15952e-014	-1.10202e-014	-8.35625e-015	-6.18676e-015	-9.68666e-016	9.20738e-016	1.14232e-015	1.81148e-015	3.04555e-015	-5.50245e-015	-4.22931e-015	-9.56144e-015	-1.23285e-014	-2.79001e-015	-7.58566e-016	3.39275e-015	4.63887e-015	4.87333e-015	4.17118e-015	-8.2698e-015	-6.14278e-015	-7.48594e-015
-3.33358e-015	-5.53781e-015	-8.68693e-015	-1.13861e-014	-1.10529e-014	-8.64024e-015	-6.23148e-015	-9.67988e-016	1.44767e-015	1.4843e-015	1.82689e-015	3.06968e-015	-5.4798e-015	-4.19617e-015	-1.01651e-014	-1.27094e-014	-3.25813e-015	-8.02184e-016	3.53325e-015	4.49548e-015	5.08912e-015	4.42845e-015	-8.1624e-015	-6.02992e-015	-7.35509e-015
-3.3468e-015	-5.36927e-015	-8.65637e-015	-1.11782e-014	-1.1107e-014	-8.95097e-015	-6.31427e-015	-1.0096e-015	1.96576e-015	1.82369e-015	1.83193e-015	3.06495e-015	-5.44542e-015	-4.17828e-015	-1.0808e-014	-1.30862e-014	-3.73012e-015	-8.73366e-016	3.63982e-015	4.31383e-015	5.28355e-015	4.64774e-015	-8.06076e-015	-5.93897e-015	-7.24834e-015
-3.35411e-015	-5.2264e-015	-8.60875e-015	-1.09744e-014	-1.1183e-014	-9.28817e-015	-6.43461e-015	-1.09387e-015	2.47143e-015	2.15789e-015	1.82624e-015	3.03189e-015	-5.40011e-015	-4.17579e-015	-1.14863e-014	-1.34571e-014	-4.20532e-015	-9.70503e-016	3.71208e-015	4.09522e-015	5.45671e-015	4.82941e-015	-7.96408e-015	-5.87015e-015	-7.16649e-015
-3.35521e-015	-5.10948e-015	-8.5446e-015	-1.07775e-014	-1.12818e-014	-9.65039e-015	-6.59096e-015	-1.22123e-015	2.96087e-015	2.48533e-015	1.81045e-015	2.97181e-015	-5.34455e-015	-4.18904e-015	-1.2196e-014	-1.38209e-014	-4.68251e-015	-1.09187e-015	3.74987e-015	3.84141e-015	5.60922e-015	4.97371e-015	-7.871e-015	-5.82314e-015	-7.1095e-015
-3.35093e-015	-5.01875e-015	-8.46506e-015	-1.05901e-014	-1.14032e-014	-1.00365e-014	-6.78196e-015	-1.39139e-015	3.43125e-015	2.80313e-015	1.78426e-015	2.88588e-015	-5.27921e-015	-4.21802e-015	-1.29331e-014	-1.41763e-014	-5.16093e-015	-1.23518e-015	3.75275e-015	3.55541e-015	5.74185e-015	5.08217e-015	-7.78027e-015	-5.79733e-015	-7.07712e-015
-3.34161e-015	-4.95428e-015	-8.37145e-015	-1.04143e-014	-1.15469e-014	-1.04449e-014	-7.00531e-015	-1.60319e-015	3.87997e-015	3.10972e-015	1.74751e-015	2.77514e-015	-5.20523e-015	-4.26226e-015	-1.36926e-014	-1.45221e-014	-5.64043e-015	-1.39843e-015	3.71985e-015	3.23915e-015	5.85534e-015	5.15545e-015	-7.69058e-015	-5.792e-015	-7.06865e-015
-3.32724e-015	-4.91592e-015	-8.2651e-015	-1.02513e-014	-1.17125e-014	-1.08727e-014	-7.25863e-015	-1.85519e-015	4.30445e-015	3.40335e-015	1.70055e-015	2.64189e-015	-5.1237e-015	-4.32096e-015	-1.44689e-014	-1.48568e-014	-6.12015e-015	-1.57938e-015	3.65176e-015	2.89586e-015	5.95031e-015	5.19529e-015	-7.60071e-015	-5.80637e-015	-7.08263e-015
-3.30879e-015	-4.90228e-015	-8.14698e-015	-1.01033e-014	-1.18998e-014	-1.13173e-014	-7.53867e-015	-2.14474e-015	4.70288e-015	3.68209e-015	1.64345e-015	2.48814e-015	-5.03567e-015	-4.39364e-015	-1.52564e-014	-1.51786e-014	-6.59923e-015	-1.77524e-015	3.54903e-015	2.52894e-015	6.0276e-015	5.20312e-015	-7.50987e-015	-5.83848e-015	-7.11721e-015
-3.28736e-015	-4.91231e-015	-8.01882e-015	-9.97091e-015	-1.21075e-014	-1.17757e-014	-7.84209e-015	-2.46883e-015	5.0734e-015	3.94418e-015	1.57714e-015	2.3169e-015	-4.94298e-015	-4.47943e-015	-1.6049e-014	-1.54859e-014	-7.07599e-015	-1.9828e-015	3.4126e-015	2.14214e-015	6.08862e-015	5.18126e-015	-7.41681e-015	-5.88683e-015	-7.17062e-015
-3.26326e-015	-4.94413e-015	-7.88205e-015	-9.85569e-015	-1.23338e-014	-1.2244e-014	-8.16606e-015	-2.82427e-015	5.41448e-015	4.18786e-015	1.50261e-015	2.13096e-015	-4.84683e-015	-4.57749e-015	-1.68412e-014	-1.57777e-014	-7.54922e-015	-2.1988e-015	3.24321e-015	1.73852e-015	6.1345e-015	5.13237e-015	-7.32007e-015	-5.9499e-015	-7.2409e-015
-3.23682e-015	-4.9961e-015	-7.73797e-015	-9.7578e-015	-1.25772e-014	-1.27181e-014	-8.50693e-015	-3.20733e-015	5.725e-015	4.41282e-015	1.42133e-015	1.93263e-015	-4.74901e-015	-4.68702e-015	-1.76267e-014	-1.60534e-014	-8.01763e-015	-2.41943e-015	3.04276e-015	1.32224e-015	6.16665e-015	5.05801e-015	-7.21898e-015	-6.02568e-015	-7.32536e-015
-3.20914e-015	-5.06569e-015	-7.58858e-015	-9.6777e-015	-1.28357e-014	-1.31949e-014	-8.86055e-015	-3.61424e-015	6.00462e-015	4.61874e-015	1.33391e-015	1.7239e-015	-4.65064e-015	-4.80659e-015	-1.83996e-014	-1.63123e-014	-8.47971e-015	-2.64168e-015	2.81293e-015	8.97129e-016	6.18619e-015	4.96096e-015	-7.11287e-015	-6.11206e-015	-7.42111e-015
-3.18091e-015	-5.15071e-015	-7.43554e-015	-9.61534e-015	-1.3107e-014	-1.36698e-014	-9.22361e-015	-4.04045e-015	6.25314e-015	4.80485e-015	1.24193e-015	1.50778e-015	-4.55263e-015	-4.93444e-015	-1.9154e-014	-1.65536e-014	-8.93348e-015	-2.86255e-015	2.55568e-015	4.67845e-016	6.19406e-015	4.84379e-015	-7.00119e-015	-6.20692e-015	-7.52506e-015
-3.15259e-015	-5.24852e-015	-7.28052e-015	-9.5704e-015	-1.3389e-014	-1.41389e-014	-9.59154e-015	-4.48126e-015	6.4705e-015	4.97096e-015	1.14597e-015	1.28719e-015	-4.4562e-015	-5.06928e-015	-1.98844e-014	-1.67766e-014	-9.37749e-015	-3.07896e-015	2.27407e-015	3.85345e-017	6.19168e-015	4.70972e-015	-6.88231e-015	-6.30709e-015	-7.63377e-015
-3.12501e-015	-5.35667e-015	-7.12542e-015	-9.54195e-015	-1.36789e-014	-1.45978e-014	-9.95991e-015	-4.93059e-015	6.65815e-015	5.11764e-015	1.04726e-015	1.06474e-015	-4.36268e-015	-5.20956e-015	-2.05848e-014	-1.69805e-014	-9.80985e-015	-3.28681e-015	1.9706e-015	-3.87111e-016	6.18118e-015	4.5612e-015	-6.7556e-015	-6.41057e-015	-7.74468e-015
-3.09863e-015	-5.472e-015	-6.97187e-015	-9.5287e-015	-1.3974e-014	-1.50417e-014	-1.03249e-014	-5.383e-015	6.81725e-015	5.24574e-015	9.47501e-016	8.43498e-016	-4.27327e-015	-5.3533e-015	-2.12501e-014	-1.71645e-014	-1.02288e-014	-3.48266e-015	1.64742e-015	-8.04682e-016	6.1634e-015	4.40053e-015	-6.62093e-015	-6.51518e-015	-7.85441e-015
-3.07427e-015	-5.5914e-015	-6.82148e-015	-9.52944e-015	-1.42711e-014	-1.54664e-014	-1.06823e-014	-5.83341e-015	6.94898e-015	5.35588e-015	8.48413e-016	6.25699e-016	-4.18899e-015	-5.49819e-015	-2.18744e-014	-1.73279e-014	-1.06322e-014	-3.66336e-015	1.3081e-015	-1.20959e-015	6.13963e-015	4.23067e-015	-6.4781e-015	-6.61783e-015	-7.95965e-015
-3.05282e-015	-5.71136e-015	-6.6756e-015	-9.54232e-015	-1.4567e-014	-1.58678e-014	-1.10285e-014	-6.27687e-015	7.05405e-015	5.44966e-015	7.51589e-016	4.14853e-016	-4.11125e-015	-5.64228e-015	-2.24531e-014	-1.74704e-014	-1.10183e-014	-3.82513e-015	9.55061e-016	-1.59766e-015	6.11126e-015	4.05461e-015	-6.3268e-015	-6.71638e-015	-8.05666e-015
-3.03487e-015	-5.82929e-015	-6.53576e-015	-9.5661e-015	-1.48588e-014	-1.62418e-014	-1.13594e-014	-6.70771e-015	7.13412e-015	5.5282e-015	6.58874e-016	2.13534e-016	-4.04076e-015	-5.7837e-015	-2.29815e-014	-1.75911e-014	-1.13851e-014	-3.96513e-015	5.91863e-016	-1.96507e-015	6.07924e-015	3.8753e-015	-6.16702e-015	-6.80896e-015	-8.14223e-015
-3.02178e-015	-5.94244e-015	-6.40357e-015	-9.59884e-015	-1.51436e-014	-1.65843e-014	-1.16717e-014	-7.12059e-015	7.19205e-015	5.59342e-015	5.71218e-016	2.4759e-017	-3.978e-015	-5.92029e-015	-2.34551e-014	-1.76904e-014	-1.17306e-014	-4.08144e-015	2.21857e-016	-2.3079e-015	6.04543e-015	3.69494e-015	-5.99844e-015	-6.89325e-015	-8.21356e-015
-3.01445e-015	-6.04785e-015	-6.27995e-015	-9.63884e-015	-1.54186e-014	-1.68917e-014	-1.19623e-014	-7.50984e-015	7.23021e-015	5.64764e-015	4.90926e-016	-1.49124e-016	-3.92369e-015	-6.04986e-015	-2.38703e-014	-1.77679e-014	-1.20523e-014	-4.17077e-015	-1.51521e-016	-2.623e-015	6.01159e-015	3.51635e-015	-5.82147e-015	-6.96692e-015	-8.26752e-015
-3.01398e-015	-6.14283e-015	-6.16582e-015	-9.68394e-015	-1.56806e-014	-1.71601e-014	-1.22283e-014	-7.87099e-015	7.25094e-015	5.6929e-015	4.18939e-016	-3.06156e-016	-3.87781e-015	-6.17075e-015	-2.42241e-014	-1.78241e-014	-1.23488e-014	-4.23079e-015	-5.2425e-016	-2.90728e-015	5.97886e-015	3.34277e-015	-5.63669e-015	-7.02773e-015	-8.30209e-015
-3.02105e-015	-6.22518e-015	-6.06232e-015	-9.73193e-015	-1.59267e-014	-1.73863e-014	-1.24673e-014	-8.20025e-015	7.25657e-015	5.73223e-015	3.56973e-016	-4.43685e-016	-3.84079e-015	-6.28108e-015	-2.45142e-014	-1.78593e-014	-1.26189e-014	-4.25985e-015	-8.92442e-016	-3.15789e-015	5.94818e-015	3.1761e-015	-5.44491e-015	-7.07387e-015	-8.31414e-015
-3.03608e-015	-6.29245e-015	-5.97077e-015	-9.78072e-015	-1.61551e-014	-1.75675e-014	-1.26776e-014	-8.49276e-015	7.24904e-015	5.76826e-015	3.06024e-016	-5.59813e-016	-3.81382e-015	-6.37902e-015	-2.47381e-014	-1.78736e-014	-1.28597e-014	-4.25619e-015	-1.25229e-015	-3.37184e-015	5.92107e-015	3.01784e-015	-5.2456e-015	-7.1038e-015	-8.30145e-015
-3.06044e-015	-6.34316e-015	-5.89216e-015	-9.82858e-015	-1.63635e-014	-1.77011e-014	-1.28572e-014	-8.74504e-015	7.23083e-015	5.80363e-015	2.67365e-016	-6.53097e-016	-3.79728e-015	-6.46335e-015	-2.48948e-014	-1.78668e-014	-1.30695e-014	-4.2191e-015	-1.60096e-015	-3.54669e-015	5.8981e-015	2.87037e-015	-5.03983e-015	-7.1162e-015	-8.26303e-015
-3.09528e-015	-6.37533e-015	-5.82696e-015	-9.87326e-015	-1.65495e-014	-1.77855e-014	-1.30046e-014	-8.95482e-015	7.20486e-015	5.84083e-015	2.41924e-016	-7.22201e-016	-3.79117e-015	-6.53262e-015	-2.49828e-014	-1.78393e-014	-1.3247e-014	-4.14787e-015	-1.93513e-015	-3.68067e-015	5.88068e-015	2.73588e-015	-4.82852e-015	-7.10981e-015	-8.19748e-015
-3.14114e-015	-6.3879e-015	-5.77545e-015	-9.91303e-015	-1.67113e-014	-1.78195e-014	-1.3119e-014	-9.1199e-015	7.17343e-015	5.88274e-015	2.30805e-016	-7.66084e-016	-3.79487e-015	-6.58511e-015	-2.50022e-014	-1.77915e-014	-1.33911e-014	-4.04224e-015	-2.25144e-015	-3.77209e-015	5.86996e-015	2.61606e-015	-4.61223e-015	-7.08392e-015	-8.10367e-015
-3.19875e-015	-6.38008e-015	-5.73756e-015	-9.94578e-015	-1.68472e-014	-1.78026e-014	-1.32001e-014	-9.23836e-015	7.13883e-015	5.93285e-015	2.34286e-016	-7.83599e-016	-3.80851e-015	-6.62002e-015	-2.49537e-014	-1.77243e-014	-1.34998e-014	-3.90223e-015	-2.54722e-015	-3.81961e-015	5.8667e-015	2.51313e-015	-4.39137e-015	-7.0374e-015	-7.98126e-015
-3.26834e-015	-6.35186e-015	-5.71337e-015	-9.9701e-015	-1.69558e-014	-1.77341e-014	-1.3248e-014	-9.30871e-015	7.10309e-015	5.99336e-015	2.52897e-016	-7.74284e-016	-3.83211e-015	-6.63602e-015	-2.4837e-014	-1.76385e-014	-1.35726e-014	-3.72801e-015	-2.8195e-015	-3.82271e-015	5.87142e-015	2.42875e-015	-4.16663e-015	-6.96954e-015	-7.83021e-015
-3.35124e-015	-6.30272e-015	-5.70376e-015	-9.9852e-015	-1.70363e-014	-1.76141e-014	-1.32628e-014	-9.33102e-015	7.06815e-015	6.06567e-015	2.86683e-016	-7.37531e-016	-3.8657e-015	-6.63276e-015	-2.46543e-014	-1.75348e-014	-1.36097e-014	-3.52051e-015	-3.06623e-015	-3.7814e-015	5.88542e-015	2.36413e-015	-3.93854e-015	-6.87997e-015	-7.65069e-015
-3.44772e-015	-6.23353e-015	-5.70872e-015	-9.9894e-015	-1.70881e-014	-1.7443e-014	-1.32451e-014	-9.30589e-015	7.03506e-015	6.152e-015	3.35754e-016	-6.73544e-016	-3.90886e-015	-6.60963e-015	-2.44082e-014	-1.74147e-014	-1.36103e-014	-3.28071e-015	-3.28581e-015	-3.69548e-015	5.90929e-015	2.31972e-015	-3.70835e-015	-6.76916e-015	-7.4429e-015
-3.55752e-015	-6.14518e-015	-5.72841e-015	-9.98157e-015	-1.71109e-014	-1.72223e-014	-1.31962e-014	-9.23442e-015	7.00524e-015	6.25436e-015	3.99516e-016	-5.82453e-016	-3.96168e-015	-6.56665e-015	-2.4101e-014	-1.72792e-014	-1.35746e-014	-3.01078e-015	-3.47602e-015	-3.56508e-015	5.94339e-015	2.29615e-015	-3.47659e-015	-6.63748e-015	-7.20788e-015
-3.68147e-015	-6.03884e-015	-5.76254e-015	-9.96083e-015	-1.7105e-014	-1.6954e-014	-1.31177e-014	-9.11809e-015	6.97997e-015	6.37497e-015	4.77005e-016	-4.64437e-016	-4.02396e-015	-6.50374e-015	-2.37358e-014	-1.71295e-014	-1.35026e-014	-2.71282e-015	-3.63519e-015	-3.39082e-015	5.98776e-015	2.29422e-015	-3.24425e-015	-6.48628e-015	-6.94788e-015
-3.81947e-015	-5.91627e-015	-5.81088e-015	-9.92768e-015	-1.70703e-014	-1.66399e-014	-1.30113e-014	-8.95834e-015	6.95954e-015	6.51503e-015	5.67587e-016	-3.20392e-016	-4.09559e-015	-6.42144e-015	-2.3316e-014	-1.69669e-014	-1.33946e-014	-2.38858e-015	-3.76269e-015	-3.17444e-015	6.04229e-015	2.31414e-015	-3.01263e-015	-6.31577e-015	-6.66412e-015
-3.97231e-015	-5.77903e-015	-5.87332e-015	-9.88161e-015	-1.70081e-014	-1.62823e-014	-1.28788e-014	-8.75791e-015	6.94434e-015	6.67542e-015	6.70195e-016	-1.51299e-016	-4.17659e-015	-6.32008e-015	-2.28457e-014	-1.67931e-014	-1.32518e-014	-2.04114e-015	-3.85733e-015	-2.9173e-015	6.10682e-015	2.35615e-015	-2.78255e-015	-6.12687e-015	-6.3582e-015
-4.13959e-015	-5.62942e-015	-5.94917e-015	-9.8227e-015	-1.69191e-014	-1.58843e-014	-1.2723e-014	-8.52059e-015	6.9354e-015	6.85717e-015	7.83865e-016	4.08652e-017	-4.26683e-015	-6.20044e-015	-2.2329e-014	-1.66102e-014	-1.3075e-014	-1.67375e-015	-3.91812e-015	-2.62135e-015	6.18138e-015	2.42054e-015	-2.55408e-015	-5.92078e-015	-6.03248e-015
-4.3209e-015	-5.46995e-015	-6.03821e-015	-9.75101e-015	-1.68042e-014	-1.54497e-014	-1.25465e-014	-8.25026e-015	6.93316e-015	7.06053e-015	9.07556e-016	2.55539e-016	-4.36612e-015	-6.06362e-015	-2.17707e-014	-1.64198e-014	-1.28657e-014	-1.28903e-015	-3.94549e-015	-2.28867e-015	6.26607e-015	2.50705e-015	-2.32771e-015	-5.69906e-015	-5.68993e-015
-4.51605e-015	-5.30356e-015	-6.13985e-015	-9.6668e-015	-1.66647e-014	-1.49818e-014	-1.23513e-014	-7.95087e-015	6.93694e-015	7.28495e-015	1.0392e-015	4.91286e-016	-4.47325e-015	-5.91075e-015	-2.1175e-014	-1.6223e-014	-1.26256e-014	-8.9046e-016	-3.93953e-015	-1.92135e-015	6.36022e-015	2.61574e-015	-2.10452e-015	-5.46306e-015	-5.334e-015
-4.72461e-015	-5.13282e-015	-6.25364e-015	-9.57031e-015	-1.65029e-014	-1.44849e-014	-1.21402e-014	-7.6267e-015	6.94561e-015	7.53067e-015	1.17673e-015	7.45683e-016	-4.58834e-015	-5.74332e-015	-2.05476e-014	-1.60215e-014	-1.23567e-014	-4.81213e-016	-3.9005e-015	-1.52203e-015	6.46326e-015	2.74664e-015	-1.88531e-015	-5.21519e-015	-4.96723e-015
-4.9456e-015	-4.96022e-015	-6.37911e-015	-9.46317e-015	-1.63206e-014	-1.39629e-014	-1.19152e-014	-7.28267e-015	6.95887e-015	7.79611e-015	1.31818e-015	1.01675e-015	-4.71038e-015	-5.563e-015	-1.98932e-014	-1.58172e-014	-1.2061e-014	-6.50413e-017	-3.82913e-015	-1.09341e-015	6.57462e-015	2.89937e-015	-1.6698e-015	-4.9572e-015	-4.5927e-015
-5.17801e-015	-4.78956e-015	-6.51547e-015	-9.34705e-015	-1.61197e-014	-1.34204e-014	-1.16792e-014	-6.92406e-015	6.97568e-015	8.08007e-015	1.46227e-015	1.30223e-015	-4.83989e-015	-5.37123e-015	-1.92174e-014	-1.56117e-014	-1.17408e-014	3.53926e-016	-3.72665e-015	-6.38841e-016	6.69409e-015	3.07311e-015	-1.45821e-015	-4.69103e-015	-4.21365e-015
-5.42069e-015	-4.6239e-015	-6.66245e-015	-9.22272e-015	-1.59024e-014	-1.28622e-014	-1.14349e-014	-6.55591e-015	6.99436e-015	8.38073e-015	1.60723e-015	1.60025e-015	-4.97653e-015	-5.16978e-015	-1.85254e-014	-1.5407e-014	-1.13985e-014	7.7242e-016	-3.59426e-015	-1.61245e-016	6.821e-015	3.26704e-015	-1.2509e-015	-4.41927e-015	-3.83355e-015
-5.67237e-015	-4.46625e-015	-6.81968e-015	-9.09157e-015	-1.56704e-014	-1.22927e-014	-1.11844e-014	-6.1837e-015	7.01351e-015	8.69548e-015	1.75018e-015	1.9082e-015	-5.12019e-015	-4.96092e-015	-1.78231e-014	-1.52047e-014	-1.10366e-014	1.18724e-015	-3.4339e-015	3.35339e-016	6.95451e-015	3.47994e-015	-1.04791e-015	-4.14353e-015	-3.45587e-015
-5.93204e-015	-4.32053e-015	-6.98666e-015	-8.95558e-015	-1.54262e-014	-1.17164e-014	-1.09308e-014	-5.81307e-015	7.03174e-015	9.02218e-015	1.88857e-015	2.22314e-015	-5.26985e-015	-4.74667e-015	-1.71155e-014	-1.50063e-014	-1.06588e-014	1.59491e-015	-3.2478e-015	8.47563e-016	7.0937e-015	3.71096e-015	-8.49712e-016	-3.86609e-015	-3.08372e-015
-6.19855e-015	-4.18991e-015	-7.16352e-015	-8.81594e-015	-1.5172e-014	-1.11382e-014	-1.0677e-014	-5.44928e-015	7.04622e-015	9.3572e-015	2.02029e-015	2.54245e-015	-5.4254e-015	-4.52977e-015	-1.64075e-014	-1.48141e-014	-1.02683e-014	1.9917e-015	-3.03789e-015	1.3721e-015	7.2375e-015	3.9588e-015	-6.56856e-016	-3.58949e-015	-2.72041e-015
-6.46999e-015	-4.07777e-015	-7.34984e-015	-8.67435e-015	-1.49099e-014	-1.05631e-014	-1.0425e-014	-5.09774e-015	7.05481e-015	9.69745e-015	2.14339e-015	2.86384e-015	-5.58673e-015	-4.31248e-015	-1.57045e-014	-1.46295e-014	-9.86844e-015	2.37419e-015	-2.80667e-015	1.90558e-015	7.38378e-015	4.22271e-015	-4.69461e-016	-3.3158e-015	-2.36865e-015
-6.74422e-015	-3.98647e-015	-7.54546e-015	-8.53293e-015	-1.46418e-014	-9.99593e-015	-1.01756e-014	-4.76344e-015	7.05524e-015	1.0039e-014	2.25496e-015	3.18439e-015	-5.75414e-015	-4.09703e-015	-1.50117e-014	-1.44539e-014	-9.46231e-015	2.73908e-015	-2.55711e-015	2.4437e-015	7.53142e-015	4.50166e-015	-2.87344e-016	-3.04735e-015	-2.03157e-015
-7.02019e-015	-3.9194e-015	-7.74993e-015	-8.39348e-015	-1.43702e-014	-9.44067e-015	-9.93109e-015	-4.4514e-015	7.04555e-015	1.03784e-014	2.35246e-015	3.50162e-015	-5.92699e-015	-3.88609e-015	-1.43334e-014	-1.42887e-014	-9.05366e-015	3.08404e-015	-2.29137e-015	2.98376e-015	7.67957e-015	4.79472e-015	-1.10755e-016	-2.78615e-015	-1.71186e-015
-7.29598e-015	-3.87904e-015	-7.96319e-015	-8.25736e-015	-1.40973e-014	-8.90118e-015	-9.69313e-015	-4.16618e-015	7.02369e-015	1.07121e-014	2.43398e-015	3.81225e-015	-6.10501e-015	-3.68206e-015	-1.36739e-014	-1.41352e-014	-8.64595e-015	3.40622e-015	-2.01183e-015	3.52165e-015	7.82679e-015	5.1004e-015	6.05335e-017	-2.53467e-015	-1.41212e-015
-7.56979e-015	-3.86697e-015	-8.18475e-015	-8.12604e-015	-1.38244e-014	-8.38129e-015	-9.4631e-015	-3.91195e-015	6.98662e-015	1.1036e-014	2.49758e-015	4.11399e-015	-6.28799e-015	-3.48725e-015	-1.30369e-014	-1.39938e-014	-8.24247e-015	3.7029e-015	-1.72073e-015	4.05356e-015	7.97158e-015	5.41785e-015	2.26322e-016	-2.29475e-015	-1.13411e-015
-7.84019e-015	-3.88532e-015	-8.41453e-015	-8.00135e-015	-1.35536e-014	-7.88445e-015	-9.24248e-015	-3.69217e-015	6.93227e-015	1.13464e-014	2.541e-015	4.4037e-015	-6.47617e-015	-3.304e-015	-1.2427e-014	-1.38653e-014	-7.84659e-015	3.97217e-015	-1.42051e-015	4.57657e-015	8.11248e-015	5.74584e-015	3.86468e-016	-2.06849e-015	-8.79413e-016
-8.10533e-015	-3.93531e-015	-8.65172e-015	-7.88473e-015	-1.32857e-014	-7.41375e-015	-9.03239e-015	-3.50964e-015	6.85911e-015	1.16387e-014	2.5622e-015	4.67818e-015	-6.66934e-015	-3.13462e-015	-1.18468e-014	-1.37505e-014	-7.46139e-015	4.2124e-015	-1.11429e-015	5.08772e-015	8.24858e-015	6.08321e-015	5.41836e-016	-1.85739e-015	-6.49848e-016
-8.36311e-015	-4.01794e-015	-8.89683e-015	-7.77718e-015	-1.3022e-014	-6.97227e-015	-8.83303e-015	-3.36753e-015	6.76583e-015	1.19079e-014	2.55973e-015	4.93461e-015	-6.86688e-015	-2.98097e-015	-1.13e-014	-1.36505e-014	-7.0897e-015	4.42223e-015	-8.04594e-016	5.5832e-015	8.3786e-015	6.429e-015	6.93192e-016	-1.66271e-015	-4.46309e-016
-8.61217e-015	-4.13368e-015	-9.15007e-015	-7.68036e-015	-1.27641e-014	-6.56231e-015	-8.64507e-015	-3.26869e-015	6.6506e-015	1.215e-014	2.53196e-015	5.17101e-015	-7.06849e-015	-2.8454e-015	-1.07889e-014	-1.35654e-014	-6.73461e-015	4.60099e-015	-4.93765e-016	6.05997e-015	8.5013e-015	6.78188e-015	8.40158e-016	-1.48644e-015	-2.69565e-016
-8.8509e-015	-4.28302e-015	-9.41084e-015	-7.59618e-015	-1.25134e-014	-6.1856e-015	-8.46914e-015	-3.21443e-015	6.51182e-015	1.23608e-014	2.47744e-015	5.385e-015	-7.2739e-015	-2.72903e-015	-1.03158e-014	-1.34955e-014	-6.39893e-015	4.74747e-015	-1.84015e-016	6.51483e-015	8.61523e-015	7.14117e-015	9.82644e-016	-1.3294e-015	-1.2019e-016
-9.07805e-015	-4.46565e-015	-9.67869e-015	-7.52483e-015	-1.22704e-014	-5.84387e-015	-8.30493e-015	-3.20563e-015	6.34764e-015	1.25365e-014	2.39487e-015	5.57466e-015	-7.48254e-015	-2.6338e-015	-9.88193e-015	-1.34401e-014	-6.08523e-015	4.86114e-015	1.21745e-016	6.94551e-015	8.71946e-015	7.50525e-015	1.12102e-015	-1.19212e-015	1.86847e-018
-9.29233e-015	-4.68075e-015	-9.95299e-015	-7.46709e-015	-1.20356e-014	-5.53801e-015	-8.15237e-015	-3.24319e-015	6.15702e-015	1.26736e-014	2.28314e-015	5.73809e-015	-7.69429e-015	-2.56143e-015	-9.48871e-015	-1.33993e-014	-5.79585e-015	4.94233e-015	4.21709e-016	7.35024e-015	8.81198e-015	7.87285e-015	1.25591e-015	-1.07566e-015	9.67382e-017
-9.49223e-015	-4.92675e-015	-1.0234e-014	-7.42292e-015	-1.18099e-014	-5.26918e-015	-8.01154e-015	-3.32737e-015	5.93882e-015	1.27687e-014	2.1413e-015	5.87359e-015	-7.90879e-015	-2.5131e-015	-9.13718e-015	-1.33731e-014	-5.53291e-015	4.99145e-015	7.1364e-016	7.72584e-015	8.89211e-015	8.2429e-015	1.3868e-015	-9.8052e-016	1.65811e-016
-9.67718e-015	-5.2023e-015	-1.05211e-014	-7.392e-015	-1.15934e-014	-5.03763e-015	-7.88188e-015	-3.45721e-015	5.69198e-015	1.28185e-014	1.96941e-015	5.97925e-015	-8.12579e-015	-2.48974e-015	-8.828e-015	-1.33606e-014	-5.29838e-015	5.00946e-015	9.95696e-016	8.07071e-015	8.95913e-015	8.61438e-015	1.51379e-015	-9.06652e-016	2.09888e-016
-9.84676e-015	-5.50553e-015	-1.08137e-014	-7.37482e-015	-1.13865e-014	-4.84324e-015	-7.76303e-015	-3.6316e-015	5.41663e-015	1.28207e-014	1.76647e-015	6.05308e-015	-8.34456e-015	-2.49245e-015	-8.56179e-015	-1.33605e-014	-5.0939e-015	4.99729e-015	1.26636e-015	8.3836e-015	9.01179e-015	8.9862e-015	1.63769e-015	-8.5421e-016	2.30177e-016
-9.99985e-015	-5.83407e-015	-1.11111e-014	-7.3709e-015	-1.11891e-014	-4.68545e-015	-7.6544e-015	-3.84872e-015	5.11245e-015	1.27726e-014	1.53235e-015	6.09392e-015	-8.56444e-015	-2.5219e-015	-8.33801e-015	-1.33717e-014	-4.92085e-015	4.95656e-015	1.52433e-015	8.66366e-015	9.04947e-015	9.35761e-015	1.75831e-015	-8.23443e-016	2.28084e-016
-1.0136e-014	-6.18526e-015	-1.14126e-014	-7.37945e-015	-1.10004e-014	-4.56298e-015	-7.55493e-015	-4.10646e-015	4.77974e-015	1.26728e-014	1.26713e-015	6.10088e-015	-8.78467e-015	-2.57778e-015	-8.15596e-015	-1.33931e-014	-4.77991e-015	4.88873e-015	1.7686e-015	8.9099e-015	9.07118e-015	9.72792e-015	1.87641e-015	-8.14364e-016	2.05462e-016
-1.02553e-014	-6.55581e-015	-1.17171e-014	-7.39939e-015	-1.08203e-014	-4.47435e-015	-7.46449e-015	-4.40225e-015	4.41896e-015	1.25202e-014	9.72056e-016	6.07354e-015	-9.00507e-015	-2.66037e-015	-8.01504e-015	-1.34231e-014	-4.6722e-015	4.79572e-015	1.99888e-015	9.1213e-015	9.07657e-015	1.00961e-014	1.992e-015	-8.26834e-016	1.64406e-016
-1.03573e-014	-6.94243e-015	-1.20232e-014	-7.42925e-015	-1.0649e-014	-4.41744e-015	-7.38274e-015	-4.73269e-015	4.0308e-015	1.23142e-014	6.4735e-016	6.01099e-015	-9.22504e-015	-2.769e-015	-7.91381e-015	-1.34602e-014	-4.59793e-015	4.67974e-015	2.21433e-015	9.29726e-015	9.06537e-015	1.04613e-014	2.10507e-015	-8.59424e-016	1.07272e-016
-1.0442e-014	-7.3419e-015	-1.23295e-014	-7.46754e-015	-1.04859e-014	-4.39029e-015	-7.30897e-015	-5.09447e-015	3.61604e-015	1.20539e-014	2.93599e-016	5.91295e-015	-9.44377e-015	-2.90319e-015	-7.85126e-015	-1.35028e-014	-4.55684e-015	4.54285e-015	2.41386e-015	9.4375e-015	9.03742e-015	1.08223e-014	2.21602e-015	-9.10848e-016	3.69102e-017
-1.05105e-014	-7.75077e-015	-1.26357e-014	-7.51324e-015	-1.03308e-014	-4.39117e-015	-7.24214e-015	-5.48429e-015	3.17638e-015	1.174e-014	-8.77559e-017	5.77917e-015	-9.6614e-015	-3.06223e-015	-7.82614e-015	-1.35488e-014	-4.54795e-015	4.38736e-015	2.59688e-015	9.54228e-015	8.99259e-015	1.11782e-014	2.325e-015	-9.80221e-016	-4.37363e-017
-1.05634e-014	-8.16539e-015	-1.29402e-014	-7.56542e-015	-1.01835e-014	-4.41793e-015	-7.18209e-015	-5.89754e-015	2.71335e-015	1.13735e-014	-4.95299e-016	5.60945e-015	-9.87753e-015	-3.2453e-015	-7.83639e-015	-1.35959e-014	-4.57103e-015	4.21579e-015	2.76304e-015	9.61208e-015	8.93034e-015	1.15284e-014	2.43248e-015	-1.06647e-015	-1.32641e-016
-1.06018e-014	-8.5817e-015	-1.32413e-014	-7.62219e-015	-1.00437e-014	-4.4676e-015	-7.12884e-015	-6.32998e-015	2.22847e-015	1.09558e-014	-9.27697e-016	5.40423e-015	-1.00913e-014	-3.45129e-015	-7.87916e-015	-1.36422e-014	-4.62534e-015	4.03059e-015	2.91282e-015	9.6477e-015	8.85135e-015	1.18723e-014	2.53914e-015	-1.16832e-015	-2.27066e-016
-1.06268e-014	-8.99602e-015	-1.35371e-014	-7.68119e-015	-9.9114e-015	-4.53709e-015	-7.0819e-015	-6.77824e-015	1.72423e-015	1.04893e-014	-1.38351e-015	5.16385e-015	-1.03019e-014	-3.67897e-015	-7.95202e-015	-1.36865e-014	-4.70942e-015	3.83426e-015	3.04648e-015	9.64982e-015	8.75573e-015	1.22088e-014	2.64466e-015	-1.2839e-015	-3.24142e-016
-1.06393e-014	-9.40468e-015	-1.38264e-014	-7.74055e-015	-9.78631e-015	-4.62343e-015	-7.04064e-015	-7.23764e-015	1.2029e-015	9.97692e-015	-1.86113e-015	4.88954e-015	-1.05094e-014	-3.92636e-015	-8.05264e-015	-1.37263e-014	-4.82191e-015	3.62965e-015	3.16346e-015	9.61979e-015	8.64372e-015	1.25371e-014	2.74946e-015	-1.41177e-015	-4.21165e-016
-1.06405e-014	-9.80399e-015	-1.41074e-014	-7.79809e-015	-9.66794e-015	-4.72323e-015	-7.00539e-015	-7.70391e-015	6.66921e-016	9.42151e-015	-2.35836e-015	4.58235e-015	-1.07138e-014	-4.19188e-015	-8.17884e-015	-1.37599e-014	-4.96049e-015	3.41932e-015	3.26421e-015	9.55931e-015	8.51568e-015	1.28561e-014	2.85374e-015	-1.55038e-015	-5.15808e-016
-1.06321e-014	-1.01907e-014	-1.43782e-014	-7.85162e-015	-9.55637e-015	-4.83363e-015	-6.9756e-015	-8.17271e-015	1.18775e-016	8.82722e-015	-2.87309e-015	4.24391e-015	-1.09147e-014	-4.47351e-015	-8.32829e-015	-1.37854e-014	-5.12326e-015	3.20584e-015	3.34886e-015	9.47011e-015	8.37233e-015	1.31655e-014	2.95792e-015	-1.69826e-015	-6.05563e-016
-1.06159e-014	-1.05614e-014	-1.46375e-014	-7.89996e-015	-9.4514e-015	-4.95132e-015	-6.95178e-015	-8.63955e-015	-4.387e-016	8.19768e-015	-3.40335e-015	3.87616e-015	-1.11122e-014	-4.76912e-015	-8.49846e-015	-1.38006e-014	-5.30781e-015	2.99174e-015	3.41796e-015	9.35384e-015	8.2145e-015	1.34644e-014	3.06269e-015	-1.85285e-015	-6.88295e-016
-1.05932e-014	-1.09126e-014	-1.48836e-014	-7.94077e-015	-9.35281e-015	-5.07289e-015	-6.93334e-015	-9.10046e-015	-1.00194e-015	7.53686e-015	-3.94711e-015	3.48055e-015	-1.13067e-014	-5.07697e-015	-8.68587e-015	-1.38032e-014	-5.51193e-015	2.77992e-015	3.47224e-015	9.21267e-015	8.04298e-015	1.37519e-014	3.16827e-015	-2.01194e-015	-7.61138e-016
-1.0566e-014	-1.12418e-014	-1.51148e-014	-7.97216e-015	-9.26126e-015	-5.19521e-015	-6.92056e-015	-9.55152e-015	-1.56811e-015	6.84938e-015	-4.50199e-015	3.05919e-015	-1.14984e-014	-5.39498e-015	-8.88792e-015	-1.37925e-014	-5.73285e-015	2.5725e-015	3.5123e-015	9.04845e-015	7.85842e-015	1.40272e-014	3.27523e-015	-2.17375e-015	-8.23081e-016
-1.05362e-014	-1.15472e-014	-1.53294e-014	-7.99218e-015	-9.17691e-015	-5.31528e-015	-6.91388e-015	-9.98918e-015	-2.13465e-015	6.14031e-015	-5.066e-015	2.61438e-015	-1.16874e-014	-5.72093e-015	-9.10208e-015	-1.37664e-014	-5.9679e-015	2.37161e-015	3.53899e-015	8.86352e-015	7.66214e-015	1.42896e-014	3.38388e-015	-2.33697e-015	-8.72416e-016
-1.05059e-014	-1.18264e-014	-1.5526e-014	-7.99936e-015	-9.1001e-015	-5.42989e-015	-6.91353e-015	-1.04104e-014	-2.69821e-015	5.41522e-015	-5.6367e-015	2.14844e-015	-1.18742e-014	-6.0528e-015	-9.32542e-015	-1.3724e-014	-6.21413e-015	2.17935e-015	3.55306e-015	8.66024e-015	7.4551e-015	1.45388e-014	3.49452e-015	-2.4999e-015	-9.07333e-016
-1.04769e-014	-1.20776e-014	-1.57029e-014	-7.99259e-015	-9.03102e-015	-5.53675e-015	-6.92011e-015	-1.08122e-014	-3.25595e-015	4.6792e-015	-6.21129e-015	1.66378e-015	-1.20597e-014	-6.38848e-015	-9.55556e-015	-1.36648e-014	-6.46852e-015	1.99717e-015	3.55471e-015	8.44133e-015	7.23803e-015	1.47736e-014	3.60781e-015	-2.66039e-015	-9.26652e-016
-1.04512e-014	-1.22992e-014	-1.58584e-014	-7.97087e-015	-8.97093e-015	-5.63337e-015	-6.9339e-015	-1.11918e-014	-3.80499e-015	3.93759e-015	-6.78697e-015	1.16348e-015	-1.22442e-014	-6.72605e-015	-9.79034e-015	-1.35877e-014	-6.72807e-015	1.82653e-015	3.5441e-015	8.20931e-015	7.0121e-015	1.49935e-014	3.72354e-015	-2.81627e-015	-9.29039e-016
-1.04302e-014	-1.24902e-014	-1.59918e-014	-7.9331e-015	-8.92011e-015	-5.71754e-015	-6.95568e-015	-1.15468e-014	-4.34272e-015	3.19584e-015	-7.36182e-015	6.50288e-016	-1.2428e-014	-7.06277e-015	-1.00269e-014	-1.3492e-014	-6.98978e-015	1.6686e-015	3.52188e-015	7.96672e-015	6.77895e-015	1.51979e-014	3.8419e-015	-2.9667e-015	-9.14475e-016
-1.04159e-014	-1.26509e-014	-1.61016e-014	-7.87844e-015	-8.8792e-015	-5.78718e-015	-6.98568e-015	-1.1875e-014	-4.86624e-015	2.45981e-015	-7.93359e-015	1.27042e-016	-1.26116e-014	-7.39665e-015	-1.0263e-014	-1.33777e-014	-7.25052e-015	1.52472e-015	3.48827e-015	7.71617e-015	6.53998e-015	1.53863e-014	3.963e-015	-3.10993e-015	-8.82098e-016
-1.041e-014	-1.27809e-014	-1.61874e-014	-7.80573e-015	-8.84851e-015	-5.84067e-015	-7.02358e-015	-1.21751e-014	-5.3725e-015	1.73439e-015	-8.50003e-015	-4.03201e-016	-1.27959e-014	-7.72552e-015	-1.04956e-014	-1.32445e-014	-7.50772e-015	1.39537e-015	3.44417e-015	7.46028e-015	6.29615e-015	1.55581e-014	4.08725e-015	-3.24408e-015	-8.32189e-016
-1.04138e-014	-1.28803e-014	-1.62488e-014	-7.71492e-015	-8.82808e-015	-5.87598e-015	-7.06972e-015	-1.24451e-014	-5.85888e-015	1.02459e-015	-9.0582e-015	-9.37266e-016	-1.29819e-014	-8.04752e-015	-1.07225e-014	-1.30925e-014	-7.75816e-015	1.28151e-015	3.38917e-015	7.20173e-015	6.04866e-015	1.57127e-014	4.21454e-015	-3.36814e-015	-7.6399e-016
-1.0429e-014	-1.295e-014	-1.62857e-014	-7.6058e-015	-8.81907e-015	-5.89187e-015	-7.12416e-015	-1.26834e-014	-6.32299e-015	3.35916e-016	-9.6059e-015	-1.47196e-015	-1.31701e-014	-8.36119e-015	-1.09416e-014	-1.29217e-014	-7.99884e-015	1.18339e-015	3.32416e-015	6.943e-015	5.79855e-015	1.58495e-014	4.34494e-015	-3.48057e-015	-6.77896e-016
-1.04563e-014	-1.29919e-014	-1.62982e-014	-7.47838e-015	-8.82168e-015	-5.88686e-015	-7.18686e-015	-1.289e-014	-6.76299e-015	-3.26818e-016	-1.0141e-014	-2.00466e-015	-1.33615e-014	-8.66532e-015	-1.11516e-014	-1.27337e-014	-8.22726e-015	1.10126e-015	3.24934e-015	6.68638e-015	5.54729e-015	1.5968e-014	4.47754e-015	-3.58074e-015	-5.74483e-016
-1.04969e-014	-1.30077e-014	-1.62863e-014	-7.33345e-015	-8.8363e-015	-5.86068e-015	-7.25814e-015	-1.30652e-014	-7.17706e-015	-9.59045e-016	-1.06614e-014	-2.53154e-015	-1.35573e-014	-8.95914e-015	-1.13507e-014	-1.2529e-014	-8.4404e-015	1.03443e-015	3.16482e-015	6.43437e-015	5.29613e-015	1.60677e-014	4.61247e-015	-3.66735e-015	-4.55172e-016
-1.05517e-014	-1.29993e-014	-1.62505e-014	-7.1716e-015	-8.86337e-015	-5.81236e-015	-7.33799e-015	-1.32096e-014	-7.56372e-015	-1.55718e-015	-1.1165e-014	-3.0491e-015	-1.37584e-014	-9.24161e-015	-1.15375e-014	-1.23091e-014	-8.63627e-015	9.82321e-016	3.07113e-015	6.18864e-015	5.04573e-015	1.61485e-014	4.74945e-015	-3.74042e-015	-3.20395e-016
-1.06218e-014	-1.29693e-014	-1.61921e-014	-6.99402e-015	-8.90327e-015	-5.74211e-015	-7.42644e-015	-1.33238e-014	-7.92192e-015	-2.11753e-015	-1.16498e-014	-3.55486e-015	-1.39659e-014	-9.51182e-015	-1.17103e-014	-1.20759e-014	-8.81329e-015	9.44395e-016	2.96794e-015	5.95131e-015	4.79727e-015	1.62098e-014	4.88803e-015	-3.79934e-015	-1.71386e-016
-1.07077e-014	-1.29205e-014	-1.61124e-014	-6.80186e-015	-8.95637e-015	-5.65044e-015	-7.52338e-015	-1.34089e-014	-8.25078e-015	-2.63679e-015	-1.21142e-014	-4.04588e-015	-1.41805e-014	-9.76908e-015	-1.18678e-014	-1.18311e-014	-8.9699e-015	9.19892e-016	2.85591e-015	5.72361e-015	4.55189e-015	1.62519e-014	5.02766e-015	-3.84363e-015	-9.20336e-018
-1.08091e-014	-1.28555e-014	-1.60126e-014	-6.59681e-015	-9.02275e-015	-5.53765e-015	-7.62813e-015	-1.34649e-014	-8.54931e-015	-3.11249e-015	-1.25564e-014	-4.51859e-015	-1.44028e-014	-1.00125e-014	-1.20088e-014	-1.15767e-014	-9.10422e-015	9.08191e-016	2.73545e-015	5.5072e-015	4.31083e-015	1.62748e-014	5.16755e-015	-3.87291e-015	1.65192e-016
-1.09263e-014	-1.27769e-014	-1.58943e-014	-6.38063e-015	-9.10207e-015	-5.4041e-015	-7.74022e-015	-1.34939e-014	-8.81686e-015	-3.54283e-015	-1.29748e-014	-4.9701e-015	-1.46339e-014	-1.02424e-014	-1.21323e-014	-1.13148e-014	-9.21472e-015	9.07895e-016	2.60648e-015	5.3036e-015	4.07474e-015	1.62776e-014	5.3072e-015	-3.88668e-015	3.50692e-016
-1.10586e-014	-1.26879e-014	-1.57594e-014	-6.15467e-015	-9.19381e-015	-5.25043e-015	-7.85853e-015	-1.34974e-014	-9.05369e-015	-3.92561e-015	-1.33686e-014	-5.39755e-015	-1.48742e-014	-1.04585e-014	-1.22384e-014	-1.10477e-014	-9.3011e-015	9.17689e-016	2.46828e-015	5.11356e-015	3.84444e-015	1.626e-014	5.44555e-015	-3.88459e-015	5.45438e-016
-1.12056e-014	-1.2592e-014	-1.56101e-014	-5.92069e-015	-9.29735e-015	-5.07736e-015	-7.982e-015	-1.34773e-014	-9.25976e-015	-4.25924e-015	-1.37364e-014	-5.79884e-015	-1.51237e-014	-1.0661e-014	-1.23263e-014	-1.07784e-014	-9.36297e-015	9.36255e-016	2.32147e-015	4.93798e-015	3.62034e-015	1.62226e-014	5.58179e-015	-3.86728e-015	7.48378e-016
-1.13671e-014	-1.24928e-014	-1.54489e-014	-5.68055e-015	-9.41192e-015	-4.88591e-015	-8.11016e-015	-1.34358e-014	-9.43476e-015	-4.54291e-015	-1.40771e-014	-6.17214e-015	-1.53828e-014	-1.08499e-014	-1.23953e-014	-1.05096e-014	-9.39926e-015	9.61866e-016	2.16651e-015	4.77708e-015	3.4031e-015	1.61656e-014	5.71466e-015	-3.83497e-015	9.58702e-016
-1.15414e-014	-1.23932e-014	-1.52784e-014	-5.43621e-015	-9.53627e-015	-4.67737e-015	-8.24195e-015	-1.33747e-014	-9.57898e-015	-4.77581e-015	-1.43896e-014	-6.51484e-015	-1.5652e-014	-1.1026e-014	-1.24451e-014	-1.02442e-014	-9.41033e-015	9.93499e-016	2.00358e-015	4.63117e-015	3.19372e-015	1.60891e-014	5.84357e-015	-3.78784e-015	1.17527e-015
-1.17276e-014	-1.22967e-014	-1.51015e-014	-5.19035e-015	-9.66882e-015	-4.45342e-015	-8.37618e-015	-1.32964e-014	-9.69337e-015	-4.95849e-015	-1.46733e-014	-6.8253e-015	-1.59313e-014	-1.11893e-014	-1.24763e-014	-9.98456e-015	-9.39674e-015	1.02975e-015	1.83391e-015	4.50012e-015	2.99244e-015	1.5994e-014	5.96776e-015	-3.72679e-015	1.39677e-015
-1.19248e-014	-1.22059e-014	-1.49209e-014	-4.94553e-015	-9.80849e-015	-4.21591e-015	-8.51198e-015	-1.32032e-014	-9.77947e-015	-5.09165e-015	-1.49271e-014	-7.10217e-015	-1.62209e-014	-1.13408e-014	-1.24889e-014	-9.7344e-015	-9.35975e-015	1.06884e-015	1.65793e-015	4.38293e-015	2.79937e-015	1.58805e-014	6.08612e-015	-3.65234e-015	1.62218e-015
-1.21319e-014	-1.21236e-014	-1.47397e-014	-4.70369e-015	-9.95378e-015	-3.96662e-015	-8.64776e-015	-1.30978e-014	-9.838e-015	-5.17661e-015	-1.51507e-014	-7.34431e-015	-1.65205e-014	-1.14815e-014	-1.24827e-014	-9.49601e-015	-9.30023e-015	1.10926e-015	1.47558e-015	4.27907e-015	2.61498e-015	1.57492e-014	6.19717e-015	-3.56487e-015	1.85097e-015
-1.23468e-014	-1.20522e-014	-1.45611e-014	-4.46688e-015	-1.01029e-014	-3.70709e-015	-8.78211e-015	-1.29828e-014	-9.87056e-015	-5.21514e-015	-1.5344e-014	-7.55015e-015	-1.68298e-014	-1.16125e-014	-1.24584e-014	-9.27219e-015	-9.21916e-015	1.14952e-015	1.28713e-015	4.1874e-015	2.43975e-015	1.56012e-014	6.3004e-015	-3.46562e-015	2.08263e-015
-1.25685e-014	-1.1994e-014	-1.43881e-014	-4.2376e-015	-1.02544e-014	-3.43973e-015	-8.91378e-015	-1.28609e-014	-9.8791e-015	-5.20904e-015	-1.55059e-014	-7.71885e-015	-1.7148e-014	-1.17347e-014	-1.24165e-014	-9.06582e-015	-9.11833e-015	1.18855e-015	1.09374e-015	4.1069e-015	2.27398e-015	1.54373e-014	6.39448e-015	-3.3552e-015	2.31626e-015
-1.27956e-014	-1.19511e-014	-1.42239e-014	-4.01785e-015	-1.04064e-014	-3.1665e-015	-9.04116e-015	-1.27334e-014	-9.8655e-015	-5.16114e-015	-1.56368e-014	-7.84914e-015	-1.74745e-014	-1.18497e-014	-1.23581e-014	-8.87909e-015	-9.00009e-015	1.22461e-015	8.96623e-016	4.03574e-015	2.11766e-015	1.5258e-014	6.47887e-015	-3.23466e-015	2.55087e-015
-1.30267e-014	-1.19249e-014	-1.40711e-014	-3.81008e-015	-1.05567e-014	-2.88957e-015	-9.16291e-015	-1.26034e-014	-9.83156e-015	-5.07382e-015	-1.57367e-014	-7.94076e-015	-1.78083e-014	-1.19582e-014	-1.22842e-014	-8.71506e-015	-8.86669e-015	1.25634e-015	6.96444e-016	3.97294e-015	1.97172e-015	1.5065e-014	6.55283e-015	-3.10481e-015	2.78645e-015
-1.32601e-014	-1.19175e-014	-1.39327e-014	-3.61622e-015	-1.0703e-014	-2.6117e-015	-9.27749e-015	-1.24731e-014	-9.77949e-015	-4.94944e-015	-1.58057e-014	-7.99309e-015	-1.81479e-014	-1.20611e-014	-1.2196e-014	-8.57572e-015	-8.72058e-015	1.28302e-015	4.9449e-016	3.91619e-015	1.83596e-015	1.48595e-014	6.61522e-015	-2.96645e-015	3.02321e-015
-1.34938e-014	-1.193e-014	-1.38115e-014	-3.43815e-015	-1.08435e-014	-2.33466e-015	-9.3837e-015	-1.23453e-014	-9.71104e-015	-4.79216e-015	-1.58443e-014	-8.00608e-015	-1.84917e-014	-1.21593e-014	-1.20952e-014	-8.46372e-015	-8.56452e-015	1.30338e-015	2.92003e-016	3.86359e-015	1.71073e-015	1.46429e-014	6.66581e-015	-2.82053e-015	3.2612e-015
-1.37258e-014	-1.19629e-014	-1.37104e-014	-3.27799e-015	-1.09765e-014	-2.06073e-015	-9.48058e-015	-1.22218e-014	-9.62837e-015	-4.60547e-015	-1.58528e-014	-7.98029e-015	-1.88387e-014	-1.22539e-014	-1.19831e-014	-8.38081e-015	-8.40093e-015	1.31665e-015	9.07297e-017	3.81312e-015	1.59643e-015	1.44168e-014	6.70371e-015	-2.66802e-015	3.50102e-015
-1.39546e-014	-1.20162e-014	-1.36312e-014	-3.13759e-015	-1.11e-014	-1.79198e-015	-9.56701e-015	-1.21047e-014	-9.53337e-015	-4.3922e-015	-1.58317e-014	-7.91681e-015	-1.91878e-014	-1.23461e-014	-1.18619e-014	-8.32844e-015	-8.23265e-015	1.32231e-015	-1.08376e-016	3.76226e-015	1.49301e-015	1.41829e-014	6.72873e-015	-2.50953e-015	3.74292e-015
-1.41784e-014	-1.20903e-014	-1.35754e-014	-3.01868e-015	-1.12127e-014	-1.53115e-015	-9.64187e-015	-1.19961e-014	-9.4289e-015	-4.15621e-015	-1.57826e-014	-7.81666e-015	-1.95365e-014	-1.24374e-014	-1.17336e-014	-8.30834e-015	-8.06314e-015	1.31976e-015	-3.04031e-016	3.70996e-015	1.40072e-015	1.39426e-014	6.74065e-015	-2.34656e-015	3.98678e-015
-1.43959e-014	-1.21846e-014	-1.35447e-014	-2.92283e-015	-1.13126e-014	-1.28e-015	-9.7042e-015	-1.18965e-014	-9.31698e-015	-3.90078e-015	-1.57065e-014	-7.68095e-015	-1.98826e-014	-1.25284e-014	-1.16005e-014	-8.32182e-015	-7.89531e-015	1.3087e-015	-4.94446e-016	3.65339e-015	1.31923e-015	1.36976e-014	6.73927e-015	-2.17949e-015	4.23374e-015
-1.46057e-014	-1.22978e-014	-1.35397e-014	-2.85044e-015	-1.13977e-014	-1.04048e-015	-9.75294e-015	-1.18078e-014	-9.19965e-015	-3.62978e-015	-1.56038e-014	-7.51111e-015	-2.02246e-014	-1.26196e-014	-1.14642e-014	-8.36981e-015	-7.73282e-015	1.28907e-015	-6.77461e-016	3.59014e-015	1.24966e-015	1.34496e-014	6.72507e-015	-2.00898e-015	4.48425e-015
-1.48067e-014	-1.24286e-014	-1.35617e-014	-2.80224e-015	-1.14666e-014	-8.14761e-016	-9.7876e-015	-1.17314e-014	-9.07876e-015	-3.347e-015	-1.54755e-014	-7.30802e-015	-2.05606e-014	-1.27113e-014	-1.13268e-014	-8.45341e-015	-7.57919e-015	1.26102e-015	-8.51846e-016	3.51852e-015	1.19174e-015	1.3201e-014	6.69922e-015	-1.83562e-015	4.73878e-015
-1.49972e-014	-1.25748e-014	-1.36113e-014	-2.77954e-015	-1.15184e-014	-6.04695e-016	-9.80775e-015	-1.16682e-014	-8.95641e-015	-3.05593e-015	-1.53227e-014	-7.07348e-015	-2.0888e-014	-1.28036e-014	-1.11906e-014	-8.5725e-015	-7.43738e-015	1.22493e-015	-1.01567e-015	3.43714e-015	1.1452e-015	1.29537e-014	6.66252e-015	-1.65946e-015	4.99843e-015
-1.51762e-014	-1.27339e-014	-1.3688e-014	-2.78326e-015	-1.15519e-014	-4.12224e-016	-9.81359e-015	-1.16186e-014	-8.8336e-015	-2.7598e-015	-1.51472e-014	-6.80884e-015	-2.12046e-014	-1.28967e-014	-1.10574e-014	-8.72677e-015	-7.31061e-015	1.18114e-015	-1.16682e-015	3.34365e-015	1.11018e-015	1.27088e-014	6.61561e-015	-1.48153e-015	5.26419e-015
-1.53423e-014	-1.29034e-014	-1.37914e-014	-2.81324e-015	-1.15665e-014	-2.37728e-016	-9.80514e-015	-1.15828e-014	-8.71205e-015	-2.46168e-015	-1.49499e-014	-6.51573e-015	-2.15078e-014	-1.29901e-014	-1.09292e-014	-8.91638e-015	-7.20253e-015	1.13015e-015	-1.30354e-015	3.23655e-015	1.08708e-015	1.24685e-014	6.56033e-015	-1.30202e-015	5.53674e-015
-1.54947e-014	-1.30812e-014	-1.3921e-014	-2.86928e-015	-1.15616e-014	-8.3242e-017	-9.78224e-015	-1.15614e-014	-8.59307e-015	-2.16502e-015	-1.47325e-014	-6.1958e-015	-2.1796e-014	-1.30835e-014	-1.08085e-014	-9.14049e-015	-7.11572e-015	1.0725e-015	-1.42451e-015	3.11491e-015	1.07627e-015	1.22348e-014	6.49812e-015	-1.12113e-015	5.81713e-015
-1.56321e-014	-1.3264e-014	-1.4075e-014	-2.95118e-015	-1.15373e-014	4.96736e-017	-9.74546e-015	-1.15544e-014	-8.47782e-015	-1.87268e-015	-1.44959e-014	-5.85095e-015	-2.20665e-014	-1.31767e-014	-1.06981e-014	-9.39836e-015	-7.05278e-015	1.00953e-015	-1.52853e-015	2.97766e-015	1.07763e-015	1.201e-014	6.43045e-015	-9.3907e-016	6.10632e-015
-1.5754e-014	-1.34485e-014	-1.42512e-014	-3.05912e-015	-1.14934e-014	1.59788e-016	-9.69524e-015	-1.15625e-014	-8.36671e-015	-1.58635e-015	-1.42418e-014	-5.4827e-015	-2.2317e-014	-1.32686e-014	-1.05995e-014	-9.68822e-015	-7.01569e-015	9.41318e-016	-1.61466e-015	2.82361e-015	1.09157e-015	1.17965e-014	6.35953e-015	-7.56317e-016	6.40462e-015
-1.58599e-014	-1.36317e-014	-1.44477e-014	-3.19258e-015	-1.14304e-014	2.46261e-016	-9.63239e-015	-1.15847e-014	-8.2605e-015	-1.30832e-015	-1.39719e-014	-5.09332e-015	-2.25455e-014	-1.33585e-014	-1.05156e-014	-1.00086e-014	-7.00733e-015	8.69789e-016	-1.68067e-015	2.65222e-015	1.11844e-015	1.15962e-014	6.28714e-015	-5.73016e-016	6.713e-015
-1.59497e-014	-1.38108e-014	-1.46614e-014	-3.35116e-015	-1.13487e-014	3.08158e-016	-9.55731e-015	-1.16209e-014	-8.16005e-015	-1.04086e-015	-1.36881e-014	-4.68541e-015	-2.27502e-014	-1.34454e-014	-1.0448e-014	-1.0358e-014	-7.02987e-015	7.96289e-016	-1.72572e-015	2.46271e-015	1.15812e-015	1.14105e-014	6.21603e-015	-3.88694e-016	7.03177e-015
-1.6023e-014	-1.39817e-014	-1.48898e-014	-3.5337e-015	-1.12497e-014	3.45429e-016	-9.47103e-015	-1.16708e-014	-8.0656e-015	-7.85136e-016	-1.33918e-014	-4.26042e-015	-2.29295e-014	-1.3528e-014	-1.03983e-014	-1.07341e-014	-7.08436e-015	7.22091e-016	-1.74852e-015	2.25418e-015	1.21105e-015	1.12407e-014	6.14836e-015	-2.03216e-016	7.36176e-015
-1.60798e-014	-1.41409e-014	-1.51299e-014	-3.73923e-015	-1.11346e-014	3.5748e-016	-9.37496e-015	-1.17336e-014	-7.97686e-015	-5.41622e-016	-1.30847e-014	-3.82065e-015	-2.30816e-014	-1.36048e-014	-1.03679e-014	-1.11348e-014	-7.17196e-015	6.48771e-016	-1.74868e-015	2.02689e-015	1.27725e-015	1.10888e-014	6.08643e-015	-1.71521e-017	7.70316e-015
-1.61198e-014	-1.42856e-014	-1.53781e-014	-3.9671e-015	-1.10048e-014	3.4415e-016	-9.27018e-015	-1.18083e-014	-7.89398e-015	-3.11319e-016	-1.27683e-014	-3.36846e-015	-2.3205e-014	-1.36744e-014	-1.0358e-014	-1.15578e-014	-7.29381e-015	5.77135e-016	-1.72574e-015	1.78166e-015	1.3572e-015	1.09562e-014	6.03311e-015	1.69982e-016	8.05618e-015
-1.61432e-014	-1.44124e-014	-1.56304e-014	-4.21579e-015	-1.08622e-014	3.05643e-016	-9.15812e-015	-1.18932e-014	-7.81674e-015	-9.55361e-017	-1.24445e-014	-2.90543e-015	-2.32982e-014	-1.37348e-014	-1.037e-014	-1.20013e-014	-7.45109e-015	5.08619e-016	-1.67991e-015	1.51965e-015	1.45094e-015	1.08444e-014	5.99094e-015	3.58915e-016	8.42089e-015
-1.61505e-014	-1.45183e-014	-1.58822e-014	-4.4843e-015	-1.07092e-014	2.41769e-016	-9.04006e-015	-1.19876e-014	-7.74422e-015	1.05704e-016	-1.21148e-014	-2.43324e-015	-2.336e-014	-1.37848e-014	-1.04048e-014	-1.2462e-014	-7.64396e-015	4.44619e-016	-1.61094e-015	1.24207e-015	1.55846e-015	1.0754e-014	5.96303e-015	5.5001e-016	8.79699e-015
-1.61419e-014	-1.45999e-014	-1.61297e-014	-4.77164e-015	-1.05477e-014	1.53117e-016	-8.91733e-015	-1.20902e-014	-7.67567e-015	2.91709e-016	-1.17808e-014	-1.95344e-015	-2.339e-014	-1.38231e-014	-1.04638e-014	-1.29371e-014	-7.87132e-015	3.86762e-016	-1.51906e-015	9.50588e-016	1.68006e-015	1.06861e-014	5.95271e-015	7.42904e-016	9.18401e-015
-1.61176e-014	-1.46541e-014	-1.63685e-014	-5.0764e-015	-1.03798e-014	4.06448e-017	-8.79195e-015	-1.22e-014	-7.60949e-015	4.62908e-016	-1.14443e-014	-1.46791e-015	-2.33883e-014	-1.38475e-014	-1.05471e-014	-1.34243e-014	-8.13299e-015	3.36986e-016	-1.40494e-015	6.46503e-016	1.81616e-015	1.06416e-014	5.9624e-015	9.38231e-016	9.58114e-015
-1.60786e-014	-1.4679e-014	-1.65947e-014	-5.3971e-015	-1.02082e-014	-9.52422e-017	-8.66512e-015	-1.23154e-014	-7.54526e-015	6.199e-016	-1.11073e-014	-9.78989e-016	-2.33542e-014	-1.3856e-014	-1.06549e-014	-1.392e-014	-8.42834e-015	2.96155e-016	-1.26871e-015	3.31724e-016	1.96677e-015	1.06212e-014	5.99441e-015	1.13615e-015	9.98812e-015
-1.60252e-014	-1.46728e-014	-1.68038e-014	-5.73223e-015	-1.00352e-014	-2.535e-016	-8.53819e-015	-1.24351e-014	-7.4817e-015	7.63281e-016	-1.07708e-014	-4.87936e-016	-2.32875e-014	-1.38472e-014	-1.07867e-014	-1.44213e-014	-8.75544e-015	2.65522e-016	-1.11208e-015	8.64021e-018	2.13114e-015	1.06254e-014	6.05107e-015	1.33701e-015	1.04034e-014
-1.59579e-014	-1.46334e-014	-1.69913e-014	-6.08079e-015	-9.86363e-015	-4.32721e-016	-8.4129e-015	-1.25572e-014	-7.41776e-015	8.94089e-016	-1.04358e-014	3.27286e-018	-2.31879e-014	-1.38193e-014	-1.09418e-014	-1.49257e-014	-9.11311e-015	2.4596e-016	-9.36041e-016	-3.20704e-016	2.30981e-015	1.06543e-014	6.13409e-015	1.54132e-015	1.08262e-014
-1.58777e-014	-1.45592e-014	-1.71534e-014	-6.44183e-015	-9.69612e-015	-6.32354e-016	-8.29098e-015	-1.26807e-014	-7.35214e-015	1.01353e-015	-1.01041e-014	4.93762e-016	-2.3056e-014	-1.37712e-014	-1.11205e-014	-1.54306e-014	-9.49933e-015	2.38993e-016	-7.42617e-016	-6.54042e-016	2.503e-015	1.07083e-014	6.24563e-015	1.74965e-015	1.12552e-014
-1.57849e-014	-1.44494e-014	-1.72863e-014	-6.81324e-015	-9.53566e-015	-8.50929e-016	-8.17347e-015	-1.28039e-014	-7.28392e-015	1.12277e-015	-9.77748e-015	9.82041e-016	-2.28933e-014	-1.37013e-014	-1.13218e-014	-1.59333e-014	-9.91203e-015	2.46089e-016	-5.33869e-016	-9.884e-016	2.70994e-015	1.07869e-014	6.38767e-015	1.96183e-015	1.16892e-014
-1.56802e-014	-1.43038e-014	-1.73873e-014	-7.19375e-015	-9.38439e-015	-1.08649e-015	-8.06151e-015	-1.29253e-014	-7.21182e-015	1.22325e-015	-9.45717e-015	1.46627e-015	-2.27007e-014	-1.36086e-014	-1.15443e-014	-1.6431e-014	-1.03488e-014	2.67838e-016	-3.11288e-016	-1.32165e-015	2.92983e-015	1.08896e-014	6.56219e-015	2.17839e-015	1.21262e-014
-1.55648e-014	-1.41216e-014	-1.7453e-014	-7.58126e-015	-9.2455e-015	-1.33826e-015	-7.95653e-015	-1.30438e-014	-7.13463e-015	1.3164e-015	-9.14461e-015	1.94561e-015	-2.24796e-014	-1.3492e-014	-1.17869e-014	-1.69215e-014	-1.08066e-014	3.05177e-016	-7.71072e-017	-1.65072e-015	3.16253e-015	1.10157e-014	6.77017e-015	2.39936e-015	1.25646e-014
-1.54392e-014	-1.39025e-014	-1.74811e-014	-7.97524e-015	-9.12115e-015	-1.60415e-015	-7.85981e-015	-1.31583e-014	-7.05141e-015	1.40361e-015	-8.84137e-015	2.41902e-015	-2.22313e-014	-1.33509e-014	-1.20481e-014	-1.74025e-014	-1.12825e-014	3.58921e-016	1.6577e-016	-1.97246e-015	3.40797e-015	1.1164e-014	7.01191e-015	2.6244e-015	1.30026e-014
-1.53043e-014	-1.36479e-014	-1.7469e-014	-8.37403e-015	-9.01334e-015	-1.88227e-015	-7.77281e-015	-1.32673e-014	-6.96098e-015	1.48677e-015	-8.54854e-015	2.88483e-015	-2.19576e-014	-1.31843e-014	-1.23258e-014	-1.78727e-014	-1.17733e-014	4.29289e-016	4.15335e-016	-2.285e-015	3.66541e-015	1.13337e-014	7.28784e-015	2.85408e-015	1.3438e-014
-1.51616e-014	-1.33581e-014	-1.7415e-014	-8.77674e-015	-8.92411e-015	-2.17113e-015	-7.69637e-015	-1.33693e-014	-6.86223e-015	1.56746e-015	-8.26698e-015	3.34194e-015	-2.16601e-014	-1.29924e-014	-1.2618e-014	-1.83302e-014	-1.22758e-014	5.16794e-016	6.68946e-016	-2.58563e-015	3.9343e-015	1.15239e-014	7.59773e-015	3.08797e-015	1.3869e-014
-1.50112e-014	-1.30345e-014	-1.73183e-014	-9.182e-015	-8.85554e-015	-2.46834e-015	-7.63117e-015	-1.34636e-014	-6.75447e-015	1.64607e-015	-7.99793e-015	3.7894e-015	-2.13412e-014	-1.27752e-014	-1.29223e-014	-1.87738e-014	-1.27864e-014	6.21661e-016	9.23489e-016	-2.87198e-015	4.21344e-015	1.17327e-014	7.94101e-015	3.32572e-015	1.42937e-014
-1.48542e-014	-1.26786e-014	-1.71785e-014	-9.58892e-015	-8.80951e-015	-2.77217e-015	-7.57794e-015	-1.35495e-014	-6.63631e-015	1.72429e-015	-7.74224e-015	4.22603e-015	-2.10039e-014	-1.2533e-014	-1.32362e-014	-1.92018e-014	-1.33019e-014	7.44199e-016	1.17603e-015	-3.14249e-015	4.5022e-015	1.19581e-014	8.31701e-015	3.56747e-015	1.47099e-014
-1.46912e-014	-1.22935e-014	-1.69957e-014	-9.99551e-015	-8.78678e-015	-3.08109e-015	-7.53685e-015	-1.36262e-014	-6.50787e-015	1.80401e-015	-7.50063e-015	4.65071e-015	-2.06506e-014	-1.22666e-014	-1.35574e-014	-1.96131e-014	-1.38188e-014	8.84325e-016	1.42406e-015	-3.39475e-015	4.79983e-015	1.21987e-014	8.72471e-015	3.81301e-015	1.51156e-014
-1.45224e-014	-1.18812e-014	-1.67697e-014	-1.03999e-014	-8.78789e-015	-3.39307e-015	-7.50879e-015	-1.36925e-014	-6.36863e-015	1.88696e-015	-7.27355e-015	5.06247e-015	-2.02839e-014	-1.19766e-014	-1.38836e-014	-2.00073e-014	-1.43338e-014	1.04188e-015	1.66474e-015	-3.62655e-015	5.1059e-015	1.24527e-014	9.16207e-015	4.06213e-015	1.55085e-014
-1.43491e-014	-1.14439e-014	-1.65012e-014	-1.08015e-014	-8.81333e-015	-3.70561e-015	-7.49423e-015	-1.37478e-014	-6.21774e-015	1.9741e-015	-7.0619e-015	5.46042e-015	-1.99065e-014	-1.16639e-014	-1.42119e-014	-2.03843e-014	-1.48434e-014	1.2164e-015	1.89441e-015	-3.83727e-015	5.41964e-015	1.27181e-014	9.62772e-015	4.31462e-015	1.58868e-014
-1.41715e-014	-1.09845e-014	-1.6192e-014	-1.11992e-014	-8.86357e-015	-4.01628e-015	-7.49293e-015	-1.37919e-014	-6.05508e-015	2.06651e-015	-6.8665e-015	5.84378e-015	-1.95207e-014	-1.13304e-014	-1.45397e-014	-2.07435e-014	-1.53448e-014	1.40786e-015	2.11057e-015	-4.02588e-015	5.74005e-015	1.2993e-014	1.0119e-014	4.56981e-015	1.6249e-014
-1.39904e-014	-1.0506e-014	-1.58439e-014	-1.15919e-014	-8.93831e-015	-4.32301e-015	-7.50475e-015	-1.3824e-014	-5.88162e-015	2.16519e-015	-6.6879e-015	6.21114e-015	-1.91296e-014	-1.09777e-014	-1.48639e-014	-2.10845e-014	-1.58349e-014	1.6156e-015	2.31106e-015	-4.19131e-015	6.06621e-015	1.32751e-014	1.0633e-014	4.82721e-015	1.65928e-014
-1.38071e-014	-1.00123e-014	-1.54595e-014	-1.19777e-014	-9.03757e-015	-4.62386e-015	-7.52962e-015	-1.38441e-014	-5.6978e-015	2.27077e-015	-6.52674e-015	6.56227e-015	-1.87367e-014	-1.0608e-014	-1.51824e-014	-2.14075e-014	-1.63098e-014	1.83879e-015	2.49312e-015	-4.33324e-015	6.39718e-015	1.35628e-014	1.11666e-014	5.08645e-015	1.69166e-014
-1.36221e-014	-9.50642e-015	-1.50422e-014	-1.23556e-014	-9.1604e-015	-4.91707e-015	-7.56697e-015	-1.38525e-014	-5.50373e-015	2.38396e-015	-6.38359e-015	6.89579e-015	-1.83449e-014	-1.0224e-014	-1.54926e-014	-2.17131e-014	-1.67671e-014	2.07641e-015	2.65503e-015	-4.45254e-015	6.73154e-015	1.38535e-014	1.17159e-014	5.3466e-015	1.7219e-014
-1.3436e-014	-8.99167e-015	-1.45952e-014	-1.27244e-014	-9.30636e-015	-5.20084e-015	-7.6167e-015	-1.385e-014	-5.30034e-015	2.50507e-015	-6.25878e-015	7.21062e-015	-1.7957e-014	-9.82825e-015	-1.57924e-014	-2.20018e-014	-1.72048e-014	2.32722e-015	2.79449e-015	-4.54956e-015	7.06849e-015	1.41452e-014	1.22778e-014	5.60717e-015	1.74988e-014
-1.32488e-014	-8.47173e-015	-1.41229e-014	-1.30834e-014	-9.47372e-015	-5.47298e-015	-7.67883e-015	-1.38369e-014	-5.08939e-015	2.63466e-015	-6.15272e-015	7.50595e-015	-1.75761e-014	-9.42365e-015	-1.60797e-014	-2.22745e-014	-1.76208e-014	2.59034e-015	2.90923e-015	-4.625e-015	7.40721e-015	1.4435e-014	1.28477e-014	5.86804e-015	1.77548e-014
-1.30613e-014	-7.9505e-015	-1.36296e-014	-1.34317e-014	-9.66139e-015	-5.73169e-015	-7.75271e-015	-1.38141e-014	-4.87266e-015	2.77275e-015	-6.0652e-015	7.78184e-015	-1.72054e-014	-9.01275e-015	-1.63528e-014	-2.25326e-014	-1.80133e-014	2.86482e-015	2.99767e-015	-4.67987e-015	7.74664e-015	1.47207e-014	1.34224e-014	6.12898e-015	1.79862e-014
-1.28742e-014	-7.431e-015	-1.31199e-014	-1.37685e-014	-9.86768e-015	-5.97654e-015	-7.83795e-015	-1.37823e-014	-4.6508e-015	2.91971e-015	-5.99595e-015	8.03678e-015	-1.68476e-014	-8.59872e-015	-1.66104e-014	-2.27769e-014	-1.83806e-014	3.1497e-015	3.05848e-015	-4.71638e-015	8.08637e-015	1.49998e-014	1.39972e-014	6.38918e-015	1.81923e-014
-1.2688e-014	-6.91694e-015	-1.25988e-014	-1.40918e-014	-1.00915e-014	-6.20619e-015	-7.93349e-015	-1.37425e-014	-4.42506e-015	3.07542e-015	-5.9461e-015	8.2696e-015	-1.6505e-014	-8.18512e-015	-1.68505e-014	-2.30089e-014	-1.87215e-014	3.44312e-015	3.09112e-015	-4.73656e-015	8.42539e-015	1.52704e-014	1.45675e-014	6.64821e-015	1.83723e-014
-1.25035e-014	-6.41151e-015	-1.20715e-014	-1.44007e-014	-1.03302e-014	-6.41933e-015	-8.03918e-015	-1.36962e-014	-4.19754e-015	3.23922e-015	-5.91506e-015	8.47987e-015	-1.61803e-014	-7.77524e-015	-1.70725e-014	-2.32299e-014	-1.90352e-014	3.74385e-015	3.09472e-015	-4.742e-015	8.76278e-015	1.5531e-014	1.51288e-014	6.90537e-015	1.85254e-014
-1.23213e-014	-5.91799e-015	-1.15437e-014	-1.46939e-014	-1.05815e-014	-6.61434e-015	-8.15461e-015	-1.36445e-014	-3.97075e-015	3.41134e-015	-5.9025e-015	8.66697e-015	-1.5876e-014	-7.37214e-015	-1.72752e-014	-2.34412e-014	-1.93213e-014	4.05034e-015	3.06887e-015	-4.7358e-015	9.09774e-015	1.57796e-014	1.56768e-014	7.16022e-015	1.86518e-014
-1.2142e-014	-5.43941e-015	-1.10208e-014	-1.49703e-014	-1.08433e-014	-6.79022e-015	-8.2789e-015	-1.35886e-014	-3.74597e-015	3.59103e-015	-5.90811e-015	8.83069e-015	-1.55938e-014	-6.97899e-015	-1.74579e-014	-2.36445e-014	-1.95802e-014	4.36141e-015	3.01362e-015	-4.72114e-015	9.42912e-015	1.60151e-014	1.62075e-014	7.41281e-015	1.87513e-014
-1.1966e-014	-4.97836e-015	-1.05078e-014	-1.52287e-014	-1.11133e-014	-6.94653e-015	-8.41096e-015	-1.353e-014	-3.52464e-015	3.7778e-015	-5.93148e-015	8.97053e-015	-1.53359e-014	-6.59886e-015	-1.76199e-014	-2.38414e-014	-1.98118e-014	4.67573e-015	2.92867e-015	-4.70095e-015	9.75638e-015	1.62352e-014	1.67168e-014	7.66267e-015	1.88246e-014
-1.17938e-014	-4.53775e-015	-1.00097e-014	-1.54685e-014	-1.13887e-014	-7.0827e-015	-8.54995e-015	-1.34703e-014	-3.30818e-015	3.97074e-015	-5.97219e-015	9.086e-015	-1.51043e-014	-6.23463e-015	-1.77618e-014	-2.40333e-014	-2.00174e-014	4.99179e-015	2.81444e-015	-4.67851e-015	1.00795e-014	1.6438e-014	1.72005e-014	7.90941e-015	1.88723e-014
-1.16259e-014	-4.11969e-015	-9.53186e-015	-1.56888e-014	-1.16673e-014	-7.19866e-015	-8.69513e-015	-1.3411e-014	-3.09832e-015	4.16976e-015	-6.02953e-015	9.17697e-015	-1.48997e-014	-5.88914e-015	-1.78841e-014	-2.42213e-014	-2.01979e-014	5.30779e-015	2.67153e-015	-4.65754e-015	1.03976e-014	1.66224e-014	1.76551e-014	8.15248e-015	1.88952e-014
-1.14626e-014	-3.72625e-015	-9.07883e-015	-1.58888e-014	-1.1947e-014	-7.29349e-015	-8.84547e-015	-1.3354e-014	-2.89656e-015	4.37344e-015	-6.10273e-015	9.24333e-015	-1.47229e-014	-5.56507e-015	-1.79881e-014	-2.4407e-014	-2.03548e-014	5.62253e-015	2.50139e-015	-4.64174e-015	1.07104e-014	1.6787e-014	1.80766e-014	8.39233e-015	1.88938e-014
-1.13046e-014	-3.35911e-015	-8.65509e-015	-1.60673e-014	-1.22252e-014	-7.36731e-015	-9.0011e-015	-1.33014e-014	-2.70446e-015	4.58071e-015	-6.19142e-015	9.28537e-015	-1.45746e-014	-5.26499e-015	-1.8075e-014	-2.45914e-014	-2.04895e-014	5.93489e-015	2.30515e-015	-4.63522e-015	1.10172e-014	1.69309e-014	1.8462e-014	8.6289e-015	1.88699e-014
-1.11521e-014	-3.01964e-015	-8.26519e-015	-1.62232e-014	-1.24999e-014	-7.42035e-015	-9.16077e-015	-1.32544e-014	-2.52356e-015	4.79153e-015	-6.29488e-015	9.30287e-015	-1.4455e-014	-4.99092e-015	-1.81463e-014	-2.47759e-014	-2.0604e-014	6.24318e-015	2.08489e-015	-4.64097e-015	1.1318e-014	1.70538e-014	1.88081e-014	8.86203e-015	1.88242e-014
-1.10056e-014	-2.70907e-015	-7.91273e-015	-1.63558e-014	-1.27692e-014	-7.45298e-015	-9.32307e-015	-1.32141e-014	-2.35511e-015	5.00563e-015	-6.41152e-015	9.29598e-015	-1.4365e-014	-4.74493e-015	-1.82032e-014	-2.49614e-014	-2.07008e-014	6.54613e-015	1.84262e-015	-4.66259e-015	1.16123e-014	1.71548e-014	1.9112e-014	9.09178e-015	1.87579e-014
-1.08657e-014	-2.42786e-015	-7.60111e-015	-1.64647e-014	-1.30309e-014	-7.46559e-015	-9.4869e-015	-1.31819e-014	-2.20002e-015	5.22166e-015	-6.54062e-015	9.26616e-015	-1.4304e-014	-4.52796e-015	-1.82475e-014	-2.51489e-014	-2.07819e-014	6.84291e-015	1.58034e-015	-4.70379e-015	1.19e-014	1.72334e-014	1.93714e-014	9.31822e-015	1.86728e-014
-1.07327e-014	-2.17635e-015	-7.33302e-015	-1.65495e-014	-1.32831e-014	-7.45834e-015	-9.65142e-015	-1.31593e-014	-2.05924e-015	5.43849e-015	-6.6811e-015	9.21439e-015	-1.42714e-014	-4.34151e-015	-1.82813e-014	-2.53396e-014	-2.08501e-014	7.13243e-015	1.29991e-015	-4.76742e-015	1.21809e-014	1.72895e-014	1.95843e-014	9.54113e-015	1.85708e-014
-1.06074e-014	-1.95453e-015	-7.11063e-015	-1.66094e-014	-1.35245e-014	-7.43201e-015	-9.816e-015	-1.31474e-014	-1.93346e-015	5.65543e-015	-6.83239e-015	9.14091e-015	-1.42664e-014	-4.18665e-015	-1.8307e-014	-2.55344e-014	-2.09082e-014	7.41255e-015	1.00437e-015	-4.85687e-015	1.24545e-014	1.73226e-014	1.97496e-014	9.76085e-015	1.84529e-014
-1.04901e-014	-1.76286e-015	-6.93622e-015	-1.66439e-014	-1.3754e-014	-7.38704e-015	-9.98029e-015	-1.31469e-014	-1.82285e-015	5.87148e-015	-6.99242e-015	9.04698e-015	-1.42881e-014	-4.06391e-015	-1.83276e-014	-2.57332e-014	-2.09588e-014	7.68273e-015	6.96245e-016	-4.97501e-015	1.27214e-014	1.7332e-014	1.98671e-014	9.9782e-015	1.8321e-014
-1.0381e-014	-1.60081e-015	-6.81077e-015	-1.66539e-014	-1.39703e-014	-7.32455e-015	-1.01432e-014	-1.31587e-014	-1.72741e-015	6.08583e-015	-7.16009e-015	8.93438e-015	-1.4335e-014	-3.97276e-015	-1.83452e-014	-2.59364e-014	-2.10044e-014	7.94204e-015	3.77572e-016	-5.12426e-015	1.29822e-014	1.73185e-014	1.99365e-014	1.0193e-014	1.81772e-014
-1.028e-014	-1.4677e-015	-6.73497e-015	-1.66386e-014	-1.41721e-014	-7.24515e-015	-1.03041e-014	-1.31827e-014	-1.64724e-015	6.29744e-015	-7.33435e-015	8.80387e-015	-1.44057e-014	-3.913e-015	-1.83625e-014	-2.6144e-014	-2.10482e-014	8.19004e-015	5.12673e-017	-5.30711e-015	1.32371e-014	1.72831e-014	1.99576e-014	1.04055e-014	1.80235e-014
-1.01876e-014	-1.3615e-015	-6.70916e-015	-1.65988e-014	-1.4359e-014	-7.15078e-015	-1.04623e-014	-1.32189e-014	-1.58188e-015	6.50622e-015	-7.5133e-015	8.65685e-015	-1.44986e-014	-3.88399e-015	-1.83825e-014	-2.63563e-014	-2.1093e-014	8.42603e-015	-2.79998e-016	-5.52508e-015	1.34856e-014	1.72262e-014	1.99307e-014	1.06153e-014	1.78623e-014
-1.0105e-014	-1.28153e-015	-6.73243e-015	-1.65345e-014	-1.45305e-014	-7.04247e-015	-1.06171e-014	-1.32675e-014	-1.53023e-015	6.71174e-015	-7.6958e-015	8.49476e-015	-1.46108e-014	-3.88431e-015	-1.84076e-014	-2.65726e-014	-2.11418e-014	8.64947e-015	-6.13057e-016	-5.77918e-015	1.37277e-014	1.71483e-014	1.98562e-014	1.08229e-014	1.76952e-014
-1.00317e-014	-1.22604e-015	-6.8036e-015	-1.64454e-014	-1.46869e-014	-6.92121e-015	-1.07676e-014	-1.33288e-014	-1.49167e-015	6.91347e-015	-7.88034e-015	8.31984e-015	-1.47403e-014	-3.91271e-015	-1.844e-014	-2.67923e-014	-2.11974e-014	8.85972e-015	-9.44946e-016	-6.07019e-015	1.39632e-014	1.70505e-014	1.97356e-014	1.10283e-014	1.7524e-014
-9.96755e-015	-1.19359e-015	-6.92024e-015	-1.63322e-014	-1.48277e-014	-6.78867e-015	-1.0913e-014	-1.34024e-014	-1.46516e-015	7.11012e-015	-8.06509e-015	8.13411e-015	-1.48845e-014	-3.96724e-015	-1.84824e-014	-2.70146e-014	-2.12635e-014	9.05621e-015	-1.27297e-015	-6.39852e-015	1.41919e-014	1.69334e-014	1.95711e-014	1.12325e-014	1.73504e-014
-9.91248e-015	-1.18229e-015	-7.08044e-015	-1.61961e-014	-1.49527e-014	-6.64581e-015	-1.1053e-014	-1.34872e-014	-1.44916e-015	7.30148e-015	-8.24809e-015	7.93934e-015	-1.50412e-014	-4.0453e-015	-1.8537e-014	-2.72389e-014	-2.13422e-014	9.23898e-015	-1.59495e-015	-6.7648e-015	1.44143e-014	1.67976e-014	1.93652e-014	1.14358e-014	1.71765e-014
-9.86708e-015	-1.18932e-015	-7.28158e-015	-1.60373e-014	-1.50625e-014	-6.49398e-015	-1.11871e-014	-1.35818e-014	-1.44214e-015	7.48768e-015	-8.42736e-015	7.73778e-015	-1.52075e-014	-4.14471e-015	-1.86058e-014	-2.74647e-014	-2.14355e-014	9.40742e-015	-1.90788e-015	-7.16828e-015	1.46308e-014	1.66437e-014	1.91207e-014	1.16376e-014	1.70034e-014
-9.83147e-015	-1.21254e-015	-7.52081e-015	-1.58566e-014	-1.51576e-014	-6.33543e-015	-1.13143e-014	-1.36857e-014	-1.44248e-015	7.66812e-015	-8.60158e-015	7.53142e-015	-1.53801e-014	-4.26235e-015	-1.86901e-014	-2.76912e-014	-2.15457e-014	9.56148e-015	-2.2099e-015	-7.60815e-015	1.48417e-014	1.64724e-014	1.88399e-014	1.18371e-014	1.68325e-014
-9.80614e-015	-1.25007e-015	-7.79406e-015	-1.56555e-014	-1.52387e-014	-6.17171e-015	-1.14335e-014	-1.37974e-014	-1.448e-015	7.84244e-015	-8.76903e-015	7.32237e-015	-1.55564e-014	-4.39475e-015	-1.87917e-014	-2.7917e-014	-2.16747e-014	9.7017e-015	-2.49915e-015	-8.08324e-015	1.5047e-014	1.62847e-014	1.8526e-014	1.20349e-014	1.66656e-014
-9.791e-015	-1.29911e-015	-8.09724e-015	-1.54351e-014	-1.53066e-014	-6.00341e-015	-1.15439e-014	-1.39148e-014	-1.45653e-015	8.01095e-015	-8.92798e-015	7.1132e-015	-1.57337e-014	-4.53871e-015	-1.89112e-014	-2.81412e-014	-2.18239e-014	9.82815e-015	-2.77438e-015	-8.59073e-015	1.52469e-014	1.6081e-014	1.81824e-014	1.22311e-014	1.65044e-014
-9.7852e-015	-1.35678e-015	-8.4256e-015	-1.51964e-014	-1.53623e-014	-5.83146e-015	-1.16452e-014	-1.40357e-014	-1.46624e-015	8.17394e-015	-9.07682e-015	6.90643e-015	-1.59088e-014	-4.69101e-015	-1.90495e-014	-2.83625e-014	-2.19938e-014	9.94133e-015	-3.03313e-015	-9.1283e-015	1.54412e-014	1.58621e-014	1.78127e-014	1.2425e-014	1.635e-014
-9.78904e-015	-1.42095e-015	-8.77471e-015	-1.49413e-014	-1.54063e-014	-5.65762e-015	-1.17362e-014	-1.41584e-014	-1.47411e-015	8.33156e-015	-9.21402e-015	6.70368e-015	-1.60786e-014	-4.84807e-015	-1.92066e-014	-2.85795e-014	-2.21853e-014	1.00421e-014	-3.27343e-015	-9.69343e-015	1.56297e-014	1.56296e-014	1.7421e-014	1.26167e-014	1.62041e-014
-9.80249e-015	-1.48875e-015	-9.13901e-015	-1.46711e-014	-1.54398e-014	-5.4826e-015	-1.18163e-014	-1.42801e-014	-1.47806e-015	8.48338e-015	-9.33718e-015	6.50681e-015	-1.62396e-014	-5.00614e-015	-1.93827e-014	-2.87913e-014	-2.2399e-014	1.01306e-014	-3.49384e-015	-1.0283e-014	1.58128e-014	1.53852e-014	1.70113e-014	1.28057e-014	1.60672e-014
-9.82494e-015	-1.55754e-015	-9.51297e-015	-1.43873e-014	-1.54637e-014	-5.30774e-015	-1.18848e-014	-1.4398e-014	-1.47595e-015	8.63002e-015	-9.44509e-015	6.31946e-015	-1.63885e-014	-5.16146e-015	-1.95776e-014	-2.89962e-014	-2.26345e-014	1.02078e-014	-3.69327e-015	-1.0893e-014	1.59911e-014	1.51295e-014	1.65871e-014	1.29911e-014	1.59406e-014
-9.85553e-015	-1.62494e-015	-9.89143e-015	-1.40906e-014	-1.54794e-014	-5.13392e-015	-1.19408e-014	-1.45091e-014	-1.46655e-015	8.77213e-015	-9.53664e-015	6.14297e-015	-1.65229e-014	-5.31072e-015	-1.97907e-014	-2.91926e-014	-2.28911e-014	1.02745e-014	-3.87055e-015	-1.15197e-014	1.6164e-014	1.48628e-014	1.6153e-014	1.3173e-014	1.58249e-014
-9.89394e-015	-1.68872e-015	-1.02694e-014	-1.37826e-014	-1.54874e-014	-4.96218e-015	-1.19835e-014	-1.46106e-014	-1.44707e-015	8.90968e-015	-9.61038e-015	5.97943e-015	-1.66401e-014	-5.45055e-015	-2.00205e-014	-2.93797e-014	-2.31678e-014	1.03319e-014	-4.02487e-015	-1.21587e-014	1.63313e-014	1.45862e-014	1.57138e-014	1.33509e-014	1.5721e-014
-9.93964e-015	-1.74693e-015	-1.06415e-014	-1.34644e-014	-1.54888e-014	-4.79322e-015	-1.20123e-014	-1.46999e-014	-1.4149e-015	9.04354e-015	-9.66508e-015	5.8308e-015	-1.67377e-014	-5.57743e-015	-2.02655e-014	-2.95559e-014	-2.34637e-014	1.03813e-014	-4.15551e-015	-1.28053e-014	1.64932e-014	1.43002e-014	1.52732e-014	1.35238e-014	1.56292e-014
-9.9923e-015	-1.79728e-015	-1.10025e-014	-1.31379e-014	-1.54848e-014	-4.6274e-015	-1.20263e-014	-1.47735e-014	-1.36806e-015	9.17413e-015	-9.69938e-015	5.69964e-015	-1.68137e-014	-5.68827e-015	-2.05236e-014	-2.97207e-014	-2.37776e-014	1.04239e-014	-4.26174e-015	-1.34546e-014	1.66498e-014	1.4006e-014	1.48343e-014	1.36898e-014	1.55499e-014
-1.00512e-014	-1.83813e-015	-1.13474e-014	-1.28045e-014	-1.54758e-014	-4.46537e-015	-1.20242e-014	-1.4828e-014	-1.30477e-015	9.30199e-015	-9.71171e-015	5.58766e-015	-1.68653e-014	-5.77978e-015	-2.07924e-014	-2.98727e-014	-2.41078e-014	1.04607e-014	-4.34281e-015	-1.41022e-014	1.68013e-014	1.3704e-014	1.44007e-014	1.38485e-014	1.5483e-014
-1.01166e-014	-1.86812e-015	-1.16719e-014	-1.2466e-014	-1.54627e-014	-4.30789e-015	-1.20058e-014	-1.48608e-014	-1.22335e-015	9.42827e-015	-9.70132e-015	5.49625e-015	-1.68912e-014	-5.84942e-015	-2.10697e-014	-3.00117e-014	-2.44522e-014	1.04933e-014	-4.39893e-015	-1.47434e-014	1.69478e-014	1.33949e-014	1.39764e-014	1.39994e-014	1.5428e-014
-1.01877e-014	-1.88604e-015	-1.19716e-014	-1.21243e-014	-1.5447e-014	-4.15504e-015	-1.19697e-014	-1.48692e-014	-1.12268e-015	9.55333e-015	-9.66687e-015	5.42581e-015	-1.68903e-014	-5.89483e-015	-2.13521e-014	-3.01371e-014	-2.48083e-014	1.05233e-014	-4.43029e-015	-1.53731e-014	1.70887e-014	1.30797e-014	1.35652e-014	1.41415e-014	1.53853e-014
-1.02637e-014	-1.89001e-015	-1.22426e-014	-1.17805e-014	-1.54295e-014	-4.00676e-015	-1.19155e-014	-1.485e-014	-1.00245e-015	9.67823e-015	-9.60775e-015	5.37848e-015	-1.68606e-014	-5.91391e-015	-2.16366e-014	-3.02481e-014	-2.51738e-014	1.05515e-014	-4.43726e-015	-1.59866e-014	1.72247e-014	1.27583e-014	1.31704e-014	1.42735e-014	1.53546e-014
-1.03436e-014	-1.87861e-015	-1.24808e-014	-1.14364e-014	-1.54105e-014	-3.86247e-015	-1.18427e-014	-1.48e-014	-8.61751e-016	9.80408e-015	-9.52396e-015	5.35484e-015	-1.68012e-014	-5.90523e-015	-2.19199e-014	-3.03443e-014	-2.55454e-014	1.05792e-014	-4.41992e-015	-1.65793e-014	1.73564e-014	1.24314e-014	1.27946e-014	1.43946e-014	1.53351e-014
-1.04261e-014	-1.85162e-015	-1.2683e-014	-1.1094e-014	-1.53907e-014	-3.72228e-015	-1.17513e-014	-1.47177e-014	-6.99641e-016	9.93207e-015	-9.4153e-015	5.35553e-015	-1.67121e-014	-5.8675e-015	-2.21989e-014	-3.0425e-014	-2.59203e-014	1.06078e-014	-4.37782e-015	-1.71462e-014	1.74833e-014	1.20999e-014	1.24406e-014	1.45041e-014	1.53258e-014
-1.0511e-014	-1.8088e-015	-1.28459e-014	-1.07545e-014	-1.53701e-014	-3.58612e-015	-1.16406e-014	-1.46018e-014	-5.15865e-016	1.0063e-014	-9.28167e-015	5.3809e-015	-1.65933e-014	-5.7997e-015	-2.24703e-014	-3.04904e-014	-2.62949e-014	1.06389e-014	-4.31135e-015	-1.76835e-014	1.76055e-014	1.17647e-014	1.21109e-014	1.46004e-014	1.53265e-014
-1.05975e-014	-1.74923e-015	-1.29671e-014	-1.04193e-014	-1.53496e-014	-3.45381e-015	-1.15102e-014	-1.44507e-014	-3.11067e-016	1.01984e-014	-9.12284e-015	5.4311e-015	-1.64441e-014	-5.70145e-015	-2.27304e-014	-3.05403e-014	-2.66658e-014	1.06731e-014	-4.22136e-015	-1.8188e-014	1.77231e-014	1.1426e-014	1.18077e-014	1.46825e-014	1.53354e-014
-1.06849e-014	-1.67279e-015	-1.30452e-014	-1.00894e-014	-1.53287e-014	-3.32503e-015	-1.13599e-014	-1.42635e-014	-8.54759e-017	1.03392e-014	-8.93926e-015	5.50572e-015	-1.62649e-014	-5.57289e-015	-2.29758e-014	-3.05749e-014	-2.70297e-014	1.07121e-014	-4.109e-015	-1.86565e-014	1.78367e-014	1.10837e-014	1.15328e-014	1.47494e-014	1.53518e-014
-1.07722e-014	-1.58021e-015	-1.30789e-014	-9.76549e-015	-1.53077e-014	-3.19859e-015	-1.11901e-014	-1.40393e-014	1.59767e-016	1.04863e-014	-8.73166e-015	5.60507e-015	-1.60568e-014	-5.41471e-015	-2.32032e-014	-3.05949e-014	-2.73831e-014	1.07571e-014	-3.97494e-015	-1.9086e-014	1.79462e-014	1.07382e-014	1.12873e-014	1.48004e-014	1.53742e-014
-1.08583e-014	-1.47165e-015	-1.30673e-014	-9.4487e-015	-1.52865e-014	-3.07399e-015	-1.1e-014	-1.37779e-014	4.23607e-016	1.06406e-014	-8.50043e-015	5.72958e-015	-1.58205e-014	-5.22773e-015	-2.3409e-014	-3.06008e-014	-2.77228e-014	1.08089e-014	-3.81905e-015	-1.94736e-014	1.80517e-014	1.03894e-014	1.10718e-014	1.48348e-014	1.54013e-014
-1.09427e-014	-1.34749e-015	-1.30102e-014	-9.14005e-015	-1.52654e-014	-2.95041e-015	-1.07902e-014	-1.34792e-014	7.0421e-016	1.08032e-014	-8.24657e-015	5.87821e-015	-1.55574e-014	-5.01325e-015	-2.35905e-014	-3.05935e-014	-2.80456e-014	1.08692e-014	-3.64186e-015	-1.98178e-014	1.81534e-014	1.00381e-014	1.08871e-014	1.48519e-014	1.54314e-014
-1.10252e-014	-1.20807e-015	-1.29079e-014	-8.84031e-015	-1.52443e-014	-2.82677e-015	-1.05607e-014	-1.31445e-014	9.99982e-016	1.09751e-014	-7.97125e-015	6.04988e-015	-1.52695e-014	-4.77263e-015	-2.37446e-014	-3.0573e-014	-2.83483e-014	1.09387e-014	-3.44497e-015	-2.01174e-014	1.82516e-014	9.68466e-015	1.07336e-014	1.48506e-014	1.54634e-014
-1.11049e-014	-1.05395e-015	-1.27613e-014	-8.55036e-015	-1.52231e-014	-2.70266e-015	-1.03119e-014	-1.27751e-014	1.30955e-015	1.11576e-014	-7.67556e-015	6.24339e-015	-1.49587e-014	-4.50817e-015	-2.38684e-014	-3.05406e-014	-2.86282e-014	1.10186e-014	-3.23023e-015	-2.03717e-014	1.83465e-014	9.32873e-015	1.06108e-014	1.483e-014	1.54952e-014
-1.11809e-014	-8.86682e-016	-1.25715e-014	-8.27088e-015	-1.5202e-014	-2.5774e-015	-1.0044e-014	-1.2372e-014	1.63072e-015	1.13521e-014	-7.36073e-015	6.4578e-015	-1.46271e-014	-4.22261e-015	-2.39599e-014	-3.04969e-014	-2.88827e-014	1.11086e-014	-2.99833e-015	-2.05805e-014	1.84382e-014	8.97003e-015	1.05179e-014	1.479e-014	1.55256e-014
-1.12519e-014	-7.07414e-016	-1.23406e-014	-8.00264e-015	-1.51805e-014	-2.45006e-015	-9.75768e-015	-1.19369e-014	1.96121e-015	1.15595e-014	-7.02858e-015	6.69205e-015	-1.42771e-014	-3.91825e-015	-2.40173e-014	-3.04429e-014	-2.91088e-014	1.12092e-014	-2.75027e-015	-2.07445e-014	1.85267e-014	8.60944e-015	1.04546e-014	1.47304e-014	1.55528e-014
-1.13176e-014	-5.17488e-016	-1.20702e-014	-7.74646e-015	-1.51591e-014	-2.31951e-015	-9.45433e-015	-1.14722e-014	2.29843e-015	1.17808e-014	-6.68092e-015	6.94448e-015	-1.39108e-014	-3.59791e-015	-2.4039e-014	-3.03798e-014	-2.93039e-014	1.13214e-014	-2.48732e-015	-2.08648e-014	1.86128e-014	8.24653e-015	1.04197e-014	1.46506e-014	1.5575e-014
-1.13769e-014	-3.18058e-016	-1.17634e-014	-7.5024e-015	-1.51369e-014	-2.18483e-015	-9.1346e-015	-1.09807e-014	2.63869e-015	1.20172e-014	-6.31935e-015	7.21355e-015	-1.35308e-014	-3.26423e-015	-2.40242e-014	-3.03091e-014	-2.94662e-014	1.14446e-014	-2.21017e-015	-2.09431e-014	1.86965e-014	7.8818e-015	1.04113e-014	1.45507e-014	1.55903e-014
-1.14288e-014	-1.11146e-016	-1.14234e-014	-7.27132e-015	-1.51136e-014	-2.04573e-015	-8.79939e-015	-1.04657e-014	2.97971e-015	1.22688e-014	-5.94565e-015	7.49679e-015	-1.31397e-014	-2.92106e-015	-2.39717e-014	-3.0232e-014	-2.95941e-014	1.15785e-014	-1.92018e-015	-2.09816e-014	1.87778e-014	7.51477e-015	1.0427e-014	1.44309e-014	1.55972e-014
-1.14729e-014	1.01495e-016	-1.10534e-014	-7.05304e-015	-1.50893e-014	-1.9019e-015	-8.44988e-015	-9.93149e-015	3.31855e-015	1.25359e-014	-5.56132e-015	7.79246e-015	-1.27404e-014	-2.57146e-015	-2.38816e-014	-3.01497e-014	-2.96857e-014	1.17239e-014	-1.61881e-015	-2.09835e-014	1.88571e-014	7.14527e-015	1.04646e-014	1.42917e-014	1.55937e-014
-1.15088e-014	3.18102e-016	-1.06568e-014	-6.84803e-015	-1.50635e-014	-1.75237e-015	-8.08752e-015	-9.38167e-015	3.65269e-015	1.28195e-014	-5.16856e-015	8.09889e-015	-1.23362e-014	-2.21918e-015	-2.37542e-014	-3.00631e-014	-2.97406e-014	1.18803e-014	-1.30713e-015	-2.09518e-014	1.89342e-014	6.77336e-015	1.05222e-014	1.41334e-014	1.55781e-014
-1.15365e-014	5.37064e-016	-1.02381e-014	-6.65636e-015	-1.50363e-014	-1.59626e-015	-7.71285e-015	-8.82001e-015	3.97939e-015	1.31193e-014	-4.76993e-015	8.41383e-015	-1.19302e-014	-1.8677e-015	-2.35899e-014	-2.99738e-014	-2.97585e-014	1.20465e-014	-9.86408e-016	-2.08909e-014	1.90101e-014	6.39831e-015	1.05968e-014	1.39567e-014	1.55485e-014
-1.15554e-014	7.56077e-016	-9.80086e-015	-6.47799e-015	-1.50074e-014	-1.4335e-015	-7.32795e-015	-8.25093e-015	4.29553e-015	1.3436e-014	-4.36751e-015	8.73549e-015	-1.15254e-014	-1.52091e-015	-2.33907e-014	-2.98832e-014	-2.97391e-014	1.2222e-014	-6.58472e-016	-2.08049e-014	1.90841e-014	6.02007e-015	1.06854e-014	1.37622e-014	1.55031e-014
-1.15652e-014	9.73536e-016	-9.34988e-015	-6.31324e-015	-1.49764e-014	-1.26344e-015	-6.93413e-015	-7.67961e-015	4.59815e-015	1.37695e-014	-3.96336e-015	9.06105e-015	-1.11249e-014	-1.18234e-015	-2.31577e-014	-2.97918e-014	-2.9682e-014	1.24056e-014	-3.25631e-016	-2.06983e-014	1.91566e-014	5.63862e-015	1.07855e-014	1.35507e-014	1.54405e-014
-1.15657e-014	1.18701e-015	-8.88903e-015	-6.16261e-015	-1.49433e-014	-1.08591e-015	-6.5327e-015	-7.11077e-015	4.88508e-015	1.41198e-014	-3.55953e-015	9.38836e-015	-1.07307e-014	-8.55512e-016	-2.28932e-014	-2.97009e-014	-2.95878e-014	1.25964e-014	1.01741e-017	-2.05762e-014	1.92275e-014	5.25364e-015	1.08938e-014	1.33234e-014	1.53589e-014
-1.15563e-014	1.39466e-015	-8.42314e-015	-6.02594e-015	-1.49079e-014	-9.0089e-016	-6.12577e-015	-6.54931e-015	5.15439e-015	1.44866e-014	-3.15804e-015	9.71516e-015	-1.03458e-014	-5.43317e-016	-2.26e-014	-2.96116e-014	-2.94581e-014	1.27929e-014	3.47254e-016	-2.04445e-014	1.92969e-014	4.86459e-015	1.1007e-014	1.30807e-014	1.52571e-014
-1.15367e-014	1.59446e-015	-7.95617e-015	-5.90324e-015	-1.48704e-014	-7.08484e-016	-5.715e-015	-6.00049e-015	5.40387e-015	1.48685e-014	-2.76154e-015	1.00396e-014	-9.97291e-015	-2.48955e-016	-2.22808e-014	-2.95241e-014	-2.92943e-014	1.2994e-014	6.84128e-016	-2.03087e-014	1.93643e-014	4.47125e-015	1.11222e-014	1.28241e-014	1.51338e-014
-1.15063e-014	1.78475e-015	-7.49273e-015	-5.7942e-015	-1.48311e-014	-5.09565e-016	-5.30219e-015	-5.46853e-015	5.63091e-015	1.52647e-014	-2.37185e-015	1.03602e-014	-9.61412e-015	2.52658e-017	-2.19384e-014	-2.94389e-014	-2.90984e-014	1.3198e-014	1.01887e-015	-2.01749e-014	1.94298e-014	4.07334e-015	1.12357e-014	1.25552e-014	1.49886e-014
-1.14656e-014	1.96415e-015	-7.03693e-015	-5.69924e-015	-1.47899e-014	-3.03806e-016	-4.88931e-015	-4.95807e-015	5.83425e-015	1.56747e-014	-1.99091e-015	1.06754e-014	-9.2713e-015	2.76661e-016	-2.15766e-014	-2.93571e-014	-2.88719e-014	1.34035e-014	1.34946e-015	-2.00491e-014	1.94933e-014	3.67032e-015	1.13441e-014	1.22759e-014	1.48201e-014
-1.14148e-014	2.13091e-015	-6.59281e-015	-5.6183e-015	-1.47469e-014	-9.21663e-017	-4.47837e-015	-4.47423e-015	6.0127e-015	1.60972e-014	-1.6204e-015	1.09832e-014	-8.94623e-015	5.03324e-016	-2.11991e-014	-2.92792e-014	-2.86181e-014	1.36087e-014	1.67411e-015	-1.9937e-014	1.95538e-014	3.26113e-015	1.14438e-014	1.19878e-014	1.46271e-014
-1.13544e-014	2.28315e-015	-6.16438e-015	-5.55079e-015	-1.47022e-014	1.24347e-016	-4.07082e-015	-4.02141e-015	6.16468e-015	1.6531e-014	-1.26228e-015	1.12818e-014	-8.64126e-015	7.03057e-016	-2.08103e-014	-2.92049e-014	-2.83397e-014	1.3812e-014	1.99023e-015	-1.98446e-014	1.96109e-014	2.8454e-015	1.15314e-014	1.16926e-014	1.44092e-014
-1.12847e-014	2.41971e-015	-5.75522e-015	-5.49689e-015	-1.46558e-014	3.45427e-016	-3.66878e-015	-3.60358e-015	6.28905e-015	1.69744e-014	-9.17884e-016	1.15694e-014	-8.35729e-015	8.7457e-016	-2.0414e-014	-2.91342e-014	-2.80398e-014	1.4012e-014	2.29492e-015	-1.97772e-014	1.96645e-014	2.42244e-015	1.16039e-014	1.13921e-014	1.41659e-014
-1.1206e-014	2.53952e-015	-5.36863e-015	-5.45561e-015	-1.46071e-014	5.70181e-016	-3.27369e-015	-3.22436e-015	6.38554e-015	1.74257e-014	-5.88955e-016	1.18445e-014	-8.09607e-015	1.01687e-015	-2.00146e-014	-2.90672e-014	-2.7722e-014	1.42069e-014	2.58643e-015	-1.97399e-014	1.97133e-014	1.99217e-015	1.16583e-014	1.10877e-014	1.38971e-014
-1.11188e-014	2.6415e-015	-5.00766e-015	-5.42701e-015	-1.4556e-014	7.97931e-016	-2.88811e-015	-2.88686e-015	6.45361e-015	1.78825e-014	-2.76162e-016	1.21062e-014	-7.85878e-015	1.12959e-015	-1.96159e-014	-2.90035e-014	-2.73897e-014	1.43948e-014	2.86265e-015	-1.97373e-014	1.97563e-014	1.5537e-015	1.16909e-014	1.07812e-014	1.36031e-014
-1.10231e-014	2.72481e-015	-4.6753e-015	-5.41045e-015	-1.4503e-014	1.02704e-015	-2.51295e-015	-2.59392e-015	6.49351e-015	1.83424e-014	1.94121e-017	1.23537e-014	-7.64579e-015	1.21234e-015	-1.92219e-014	-2.89427e-014	-2.70465e-014	1.45742e-014	3.12121e-015	-1.97751e-014	1.97932e-014	1.10584e-015	1.16993e-014	1.04745e-014	1.32837e-014
-1.09196e-014	2.78837e-015	-4.37313e-015	-5.4057e-015	-1.44479e-014	1.25621e-015	-2.14996e-015	-2.34754e-015	6.50589e-015	1.88029e-014	2.96815e-016	1.25855e-014	-7.45677e-015	1.26559e-015	-1.88367e-014	-2.88846e-014	-2.6696e-014	1.47434e-014	3.35998e-015	-1.98578e-014	1.98237e-014	6.48002e-016	1.16805e-014	1.01695e-014	1.2939e-014
-1.08091e-014	2.83146e-015	-4.10368e-015	-5.41201e-015	-1.43906e-014	1.48404e-015	-1.80019e-015	-2.14938e-015	6.49137e-015	1.92623e-014	5.5527e-016	1.28005e-014	-7.29174e-015	1.29022e-015	-1.84639e-014	-2.88287e-014	-2.63421e-014	1.49012e-014	3.57645e-015	-1.99893e-014	1.98468e-014	1.79635e-016	1.16322e-014	9.86797e-015	1.25696e-014
-1.0692e-014	2.85466e-015	-3.86884e-015	-5.42889e-015	-1.4331e-014	1.70931e-015	-1.46453e-015	-2.00106e-015	6.45074e-015	1.97188e-014	7.95334e-016	1.2998e-014	-7.15113e-015	1.28651e-015	-1.81073e-014	-2.87745e-014	-2.59888e-014	1.50467e-014	3.76869e-015	-2.01724e-014	1.98621e-014	-2.99732e-016	1.15522e-014	9.57146e-015	1.21764e-014
-1.05694e-014	2.85762e-015	-3.66952e-015	-5.45557e-015	-1.4269e-014	1.93039e-015	-1.145e-015	-1.90332e-015	6.3858e-015	2.01704e-014	1.01711e-015	1.31777e-014	-7.03426e-015	1.25608e-015	-1.77705e-014	-2.87209e-014	-2.56397e-014	1.51784e-014	3.93406e-015	-2.04098e-014	1.98691e-014	-7.90383e-016	1.14385e-014	9.28223e-015	1.17605e-014
-1.04423e-014	2.84019e-015	-3.50668e-015	-5.49048e-015	-1.42042e-014	2.14573e-015	-8.41684e-016	-1.85626e-015	6.29826e-015	2.06145e-014	1.22059e-015	1.33394e-014	-6.94016e-015	1.20076e-015	-1.74565e-014	-2.86673e-014	-2.52989e-014	1.52959e-014	4.07055e-015	-2.07031e-014	1.98671e-014	-1.29318e-015	1.12897e-014	9.00153e-015	1.13233e-014
-1.03108e-014	2.80224e-015	-3.38091e-015	-5.53277e-015	-1.41364e-014	2.35411e-015	-5.5555e-016	-1.85905e-015	6.18984e-015	2.10494e-014	1.40548e-015	1.34832e-014	-6.86724e-015	1.12317e-015	-1.71677e-014	-2.86127e-014	-2.49697e-014	1.53989e-014	4.17669e-015	-2.10536e-014	1.98558e-014	-1.80824e-015	1.11041e-014	8.7314e-015	1.08664e-014
-1.01763e-014	2.74483e-015	-3.29221e-015	-5.58168e-015	-1.40647e-014	2.55462e-015	-2.87492e-016	-1.90984e-015	6.06283e-015	2.14729e-014	1.57243e-015	1.3609e-014	-6.81423e-015	1.0262e-015	-1.69057e-014	-2.85558e-014	-2.46548e-014	1.54869e-014	4.25052e-015	-2.14621e-014	1.98344e-014	-2.3354e-015	1.08807e-014	8.47347e-015	1.03916e-014
-1.004e-014	2.66872e-015	-3.23968e-015	-5.63552e-015	-1.39881e-014	2.74623e-015	-3.72596e-017	-2.00643e-015	5.91955e-015	2.1883e-014	1.72256e-015	1.37172e-014	-6.77968e-015	9.11755e-016	-1.66729e-014	-2.84957e-014	-2.43572e-014	1.55594e-014	4.29072e-015	-2.19293e-014	1.98026e-014	-2.87554e-015	1.06194e-014	8.22875e-015	9.90043e-015
-9.9026e-015	2.57435e-015	-3.22301e-015	-5.69321e-015	-1.3906e-014	2.92777e-015	1.95024e-016	-2.14618e-015	5.76245e-015	2.22772e-014	1.85712e-015	1.38087e-014	-6.76217e-015	7.82707e-016	-1.64703e-014	-2.84311e-014	-2.40799e-014	1.56168e-014	4.29573e-015	-2.24537e-014	1.97603e-014	-3.4292e-015	1.03198e-014	7.999e-015	9.39478e-015
-9.76516e-015	2.46282e-015	-3.24126e-015	-5.75335e-015	-1.38182e-014	3.09864e-015	4.09453e-016	-2.3253e-015	5.59435e-015	2.26534e-014	1.97722e-015	1.38841e-014	-6.75934e-015	6.42507e-016	-1.62986e-014	-2.83611e-014	-2.38259e-014	1.56597e-014	4.26494e-015	-2.30339e-014	1.97072e-014	-3.99659e-015	9.98196e-015	7.78573e-015	8.87678e-015
-9.62829e-015	2.33557e-015	-3.29309e-015	-5.81377e-015	-1.37239e-014	3.25849e-015	6.06471e-016	-2.54031e-015	5.4178e-015	2.30101e-014	2.08425e-015	1.39444e-014	-6.76956e-015	4.9404e-016	-1.61589e-014	-2.82844e-014	-2.35966e-014	1.56887e-014	4.1975e-015	-2.36666e-014	1.96439e-014	-4.57741e-015	9.60576e-015	7.59e-015	8.34884e-015
-9.49302e-015	2.19379e-015	-3.37603e-015	-5.87261e-015	-1.36225e-014	3.40721e-015	7.8695e-016	-2.78656e-015	5.2356e-015	2.33457e-014	2.17939e-015	1.39912e-014	-6.7905e-015	3.40716e-016	-1.60512e-014	-2.81998e-014	-2.33931e-014	1.57046e-014	4.09365e-015	-2.43497e-014	1.95704e-014	-5.17061e-015	9.19176e-015	7.41266e-015	7.81339e-015
-9.3605e-015	2.03907e-015	-3.48813e-015	-5.92776e-015	-1.35131e-014	3.54411e-015	9.50841e-016	-3.05972e-015	5.05071e-015	2.36594e-014	2.26441e-015	1.40253e-014	-6.82002e-015	1.8603e-016	-1.59744e-014	-2.81072e-014	-2.32171e-014	1.57086e-014	3.95368e-015	-2.50796e-014	1.94872e-014	-5.77591e-015	8.7422e-015	7.25465e-015	7.27218e-015
-9.23175e-015	1.87314e-015	-3.62678e-015	-5.97788e-015	-1.33944e-014	3.66916e-015	1.09929e-015	-3.35466e-015	4.8662e-015	2.39494e-014	2.34199e-015	1.40487e-014	-6.85564e-015	3.39376e-017	-1.59274e-014	-2.80046e-014	-2.30696e-014	1.57026e-014	3.77792e-015	-2.5852e-014	1.93941e-014	-6.39329e-015	8.25834e-015	7.1166e-015	6.72792e-015
-9.10741e-015	1.69725e-015	-3.78972e-015	-6.02056e-015	-1.32654e-014	3.7824e-015	1.23363e-015	-3.66563e-015	4.68525e-015	2.42149e-014	2.41394e-015	1.40628e-014	-6.89537e-015	-1.12321e-016	-1.59088e-014	-2.7891e-014	-2.2951e-014	1.56878e-014	3.5673e-015	-2.66626e-014	1.92915e-014	-7.02184e-015	7.74174e-015	6.99884e-015	6.18327e-015
-8.98852e-015	1.5129e-015	-3.97476e-015	-6.05397e-015	-1.31246e-014	3.88444e-015	1.35562e-015	-3.98663e-015	4.51014e-015	2.44562e-014	2.48246e-015	1.40695e-014	-6.93664e-015	-2.49324e-016	-1.59169e-014	-2.7766e-014	-2.28621e-014	1.56664e-014	3.32289e-015	-2.75059e-014	1.91811e-014	-7.66072e-015	7.19461e-015	6.90229e-015	5.641e-015
-8.87559e-015	1.32252e-015	-4.1791e-015	-6.076e-015	-1.29713e-014	3.97622e-015	1.46663e-015	-4.31221e-015	4.34392e-015	2.46727e-014	2.54978e-015	1.40704e-014	-6.97733e-015	-3.74051e-016	-1.59489e-014	-2.76292e-014	-2.28027e-014	1.56405e-014	3.0461e-015	-2.83764e-014	1.90638e-014	-8.30855e-015	6.62026e-015	6.8272e-015	5.10328e-015
-8.76883e-015	1.12753e-015	-4.39937e-015	-6.08453e-015	-1.28043e-014	4.05845e-015	1.56837e-015	-4.63625e-015	4.1895e-015	2.48648e-014	2.61785e-015	1.40675e-014	-7.01544e-015	-4.83252e-016	-1.60026e-014	-2.74792e-014	-2.27713e-014	1.56129e-014	2.73935e-015	-2.92678e-014	1.89405e-014	-8.96413e-015	6.02166e-015	6.77369e-015	4.57307e-015
-8.66887e-015	9.30355e-016	-4.6323e-015	-6.07747e-015	-1.26232e-014	4.13245e-015	1.66266e-015	-4.95219e-015	4.04979e-015	2.5033e-014	2.6887e-015	1.40627e-014	-7.04901e-015	-5.7441e-016	-1.60749e-014	-2.73151e-014	-2.27663e-014	1.55862e-014	2.40486e-015	-3.01733e-014	1.88126e-014	-9.62576e-015	5.40125e-015	6.74198e-015	4.05312e-015
-8.57599e-015	7.32295e-016	-4.87479e-015	-6.05293e-015	-1.24275e-014	4.19953e-015	1.75193e-015	-5.25412e-015	3.92724e-015	2.51781e-014	2.76409e-015	1.4058e-014	-7.07659e-015	-6.44655e-016	-1.61626e-014	-2.71367e-014	-2.27859e-014	1.55629e-014	2.04591e-015	-3.10868e-014	1.86813e-014	-1.02906e-014	4.76305e-015	6.73125e-015	3.54557e-015
-8.48994e-015	5.35597e-016	-5.12379e-015	-6.0092e-015	-1.22161e-014	4.26113e-015	1.83844e-015	-5.53651e-015	3.82393e-015	2.53008e-014	2.8465e-015	1.40549e-014	-7.09652e-015	-6.91696e-016	-1.62625e-014	-2.69444e-014	-2.28285e-014	1.55461e-014	1.66553e-015	-3.20013e-014	1.8548e-014	-1.09569e-014	4.11128e-015	6.74098e-015	3.05256e-015
-8.41037e-015	3.42424e-016	-5.37586e-015	-5.94441e-015	-1.19884e-014	4.32034e-015	1.92466e-015	-5.79344e-015	3.74213e-015	2.54022e-014	2.9375e-015	1.40556e-014	-7.10648e-015	-7.14037e-016	-1.63702e-014	-2.67374e-014	-2.28918e-014	1.55381e-014	1.2668e-015	-3.29101e-014	1.8415e-014	-1.16223e-014	3.44974e-015	6.77064e-015	2.57644e-015
-8.33792e-015	1.54567e-016	-5.62789e-015	-5.85719e-015	-1.17437e-014	4.37901e-015	2.0132e-015	-6.01867e-015	3.68405e-015	2.54837e-014	3.03891e-015	1.40624e-014	-7.10525e-015	-7.09575e-016	-1.64823e-014	-2.65154e-014	-2.29727e-014	1.55417e-014	8.53427e-016	-3.38065e-014	1.82844e-014	-1.22848e-014	2.782e-015	6.81987e-015	2.11946e-015
-8.27322e-015	-2.63811e-017	-5.87715e-015	-5.74524e-015	-1.14817e-014	4.43956e-015	2.10663e-015	-6.20744e-015	3.65092e-015	2.55467e-014	3.15246e-015	1.40762e-014	-7.09168e-015	-6.7735e-016	-1.6595e-014	-2.62788e-014	-2.30684e-014	1.55598e-014	4.2981e-016	-3.4684e-014	1.81574e-014	-1.29421e-014	2.11242e-015	6.88743e-015	1.6834e-015
-8.21528e-015	-1.98183e-016	-6.12162e-015	-5.60756e-015	-1.12022e-014	4.50382e-015	2.20698e-015	-6.35588e-015	3.64418e-015	2.55924e-014	3.27965e-015	1.40996e-014	-7.06486e-015	-6.15907e-016	-1.67041e-014	-2.60283e-014	-2.31754e-014	1.55955e-014	-7.54452e-020	-3.55352e-014	1.80361e-014	-1.35912e-014	1.44574e-015	6.97228e-015	1.27005e-015
-8.1634e-015	-3.59279e-016	-6.35801e-015	-5.44245e-015	-1.09048e-014	4.57401e-015	2.31684e-015	-6.45975e-015	3.66549e-015	2.56229e-014	3.4221e-015	1.4134e-014	-7.02438e-015	-5.24202e-016	-1.68057e-014	-2.5764e-014	-2.329e-014	1.56523e-014	-4.31521e-016	-3.63536e-014	1.7922e-014	-1.42293e-014	7.87046e-016	7.0732e-015	8.80751e-016
-8.11754e-015	-5.07973e-016	-6.58328e-015	-5.2489e-015	-1.05897e-014	4.65238e-015	2.43921e-015	-6.5145e-015	3.71552e-015	2.56407e-014	3.58131e-015	1.41803e-014	-6.96908e-015	-4.02446e-016	-1.68959e-014	-2.54861e-014	-2.34082e-014	1.57323e-014	-8.60192e-016	-3.71336e-014	1.78177e-014	-1.48532e-014	1.41072e-016	7.18957e-015	5.17405e-016
-8.07666e-015	-6.42693e-016	-6.79464e-015	-5.02627e-015	-1.02566e-014	4.74124e-015	2.576e-015	-6.51641e-015	3.79488e-015	2.56481e-014	3.75837e-015	1.424e-014	-6.89868e-015	-2.51031e-016	-1.69708e-014	-2.51947e-014	-2.35262e-014	1.58384e-014	-1.28156e-015	-3.78694e-014	1.7725e-014	-1.54595e-014	-4.87463e-016	7.32023e-015	1.81199e-016
-8.03996e-015	-7.61708e-016	-6.98943e-015	-4.77393e-015	-9.9058e-015	4.84349e-015	2.72996e-015	-6.46301e-015	3.90468e-015	2.56473e-014	3.95382e-015	1.43139e-014	-6.8122e-015	-7.00011e-017	-1.70276e-014	-2.48908e-014	-2.36404e-014	1.59723e-014	-1.69084e-015	-3.85553e-014	1.76455e-014	-1.6045e-014	-1.09395e-015	7.46327e-015	-1.27019e-016
-8.00635e-015	-8.64018e-016	-7.16566e-015	-4.49216e-015	-9.53797e-015	4.96137e-015	2.90275e-015	-6.35231e-015	4.04529e-015	2.56406e-014	4.16803e-015	1.44038e-014	-6.70959e-015	1.3989e-016	-1.70627e-014	-2.4575e-014	-2.37471e-014	1.61362e-014	-2.08296e-015	-3.91862e-014	1.75811e-014	-1.66069e-014	-1.67415e-015	7.61791e-015	-4.06539e-016
-7.97479e-015	-9.48116e-016	-7.32149e-015	-4.1811e-015	-9.15341e-015	5.09702e-015	3.09648e-015	-6.18248e-015	4.2167e-015	2.56302e-014	4.40178e-015	1.45106e-014	-6.59122e-015	3.77303e-016	-1.70733e-014	-2.42477e-014	-2.38425e-014	1.63316e-014	-2.45321e-015	-3.97582e-014	1.75339e-014	-1.71417e-014	-2.22393e-015	7.78243e-015	-6.56772e-016
-7.94437e-015	-1.01294e-015	-7.45563e-015	-3.84097e-015	-8.75293e-015	5.25274e-015	3.31263e-015	-5.95343e-015	4.41865e-015	2.56181e-014	4.65469e-015	1.4634e-014	-6.45763e-015	6.40565e-016	-1.70569e-014	-2.39099e-014	-2.39224e-014	1.65598e-014	-2.79685e-015	-4.0268e-014	1.75046e-014	-1.76459e-014	-2.73917e-015	7.95502e-015	-8.7694e-016
-7.91399e-015	-1.05746e-015	-7.56647e-015	-3.47306e-015	-8.33711e-015	5.43096e-015	3.55316e-015	-5.66528e-015	4.65147e-015	2.56063e-014	4.92668e-015	1.47736e-014	-6.30903e-015	9.27793e-016	-1.70111e-014	-2.35618e-014	-2.39832e-014	1.68213e-014	-3.11013e-015	-4.07125e-014	1.74947e-014	-1.81163e-014	-3.21563e-015	8.13432e-015	-1.06725e-015
-7.88253e-015	-1.0807e-015	-7.65249e-015	-3.07854e-015	-7.90748e-015	5.63269e-015	3.81911e-015	-5.31922e-015	4.91428e-015	2.55975e-014	5.21699e-015	1.49295e-014	-6.14565e-015	1.23677e-015	-1.69347e-014	-2.32049e-014	-2.40217e-014	1.71173e-014	-3.38892e-015	-4.10893e-014	1.75058e-014	-1.85498e-014	-3.64974e-015	8.31856e-015	-1.22788e-015
-7.84835e-015	-1.08198e-015	-7.71276e-015	-2.65826e-015	-7.4657e-015	5.85943e-015	4.11172e-015	-4.91618e-015	5.20576e-015	2.55929e-014	5.52524e-015	1.51014e-014	-5.96874e-015	1.5651e-015	-1.68259e-014	-2.28398e-014	-2.40345e-014	1.74478e-014	-3.62965e-015	-4.13963e-014	1.75393e-014	-1.89435e-014	-4.03813e-015	8.50661e-015	-1.35873e-015
-7.81008e-015	-1.06071e-015	-7.74678e-015	-2.21436e-015	-7.01316e-015	6.11209e-015	4.43156e-015	-4.4581e-015	5.52484e-015	2.55938e-014	5.8501e-015	1.52886e-014	-5.7792e-015	1.91079e-015	-1.66831e-014	-2.24675e-014	-2.40186e-014	1.78129e-014	-3.82852e-015	-4.1632e-014	1.75955e-014	-1.92948e-014	-4.37771e-015	8.69672e-015	-1.46035e-015
-7.76624e-015	-1.01616e-015	-7.75358e-015	-1.74904e-015	-6.55158e-015	6.39217e-015	4.77986e-015	-3.94826e-015	5.87041e-015	2.56018e-014	6.19066e-015	1.54902e-014	-5.57801e-015	2.2711e-015	-1.6506e-014	-2.20888e-014	-2.39712e-014	1.82123e-014	-3.98199e-015	-4.17963e-014	1.76748e-014	-1.96016e-014	-4.6662e-015	8.88686e-015	-1.53302e-015
-7.71598e-015	-9.48341e-016	-7.73256e-015	-1.26432e-015	-6.08234e-015	6.69955e-015	5.15679e-015	-3.3899e-015	6.24139e-015	2.56186e-014	6.54579e-015	1.57051e-014	-5.36568e-015	2.64287e-015	-1.62947e-014	-2.1705e-014	-2.389e-014	1.86452e-014	-4.08705e-015	-4.18895e-014	1.77779e-014	-1.98601e-014	-4.90116e-015	9.07597e-015	-1.57759e-015
-7.65829e-015	-8.57063e-016	-7.68396e-015	-7.62377e-016	-5.60735e-015	7.03472e-015	5.56238e-015	-2.78667e-015	6.63668e-015	2.56453e-014	6.91334e-015	1.59311e-014	-5.14323e-015	3.02356e-015	-1.6049e-014	-2.13167e-014	-2.37735e-014	1.91101e-014	-4.14193e-015	-4.19123e-014	1.79048e-014	-2.00683e-014	-5.08067e-015	9.26225e-015	-1.59456e-015
-7.5916e-015	-7.42636e-016	-7.60773e-015	-2.45765e-016	-5.12824e-015	7.39729e-015	5.99638e-015	-2.14269e-015	7.05433e-015	2.56832e-014	7.29144e-015	1.61671e-014	-4.91164e-015	3.41042e-015	-1.5769e-014	-2.09247e-014	-2.36201e-014	1.9605e-014	-4.14502e-015	-4.18659e-014	1.8055e-014	-2.02244e-014	-5.20346e-015	9.4442e-015	-1.58529e-015
-7.515e-015	-6.04818e-016	-7.50387e-015	2.82134e-016	-4.64667e-015	7.78657e-015	6.45791e-015	-1.46289e-015	7.49323e-015	2.57322e-014	7.67805e-015	1.64115e-014	-4.67203e-015	3.80065e-015	-1.54556e-014	-2.05297e-014	-2.3429e-014	2.01283e-014	-4.0949e-015	-4.17518e-014	1.82277e-014	-2.03276e-014	-5.26876e-015	9.62102e-015	-1.55082e-015
-7.42787e-015	-4.43952e-016	-7.37308e-015	8.18589e-016	-4.16427e-015	8.20153e-015	6.9468e-015	-7.52637e-016	7.95166e-015	2.57925e-014	8.07085e-015	1.66626e-014	-4.42529e-015	4.19201e-015	-1.51097e-014	-2.01324e-014	-2.31996e-014	2.06781e-014	-3.99053e-015	-4.15729e-014	1.84223e-014	-2.03755e-014	-5.27577e-015	9.79191e-015	-1.49253e-015
-7.32895e-015	-2.60101e-016	-7.21547e-015	1.35987e-015	-3.68293e-015	8.64162e-015	7.46159e-015	-1.72173e-017	8.42745e-015	2.58636e-014	8.46784e-015	1.69189e-014	-4.1724e-015	4.58116e-015	-1.47332e-014	-1.97337e-014	-2.29309e-014	2.12514e-014	-3.83169e-015	-4.13324e-014	1.86377e-014	-2.03665e-014	-5.22431e-015	9.95527e-015	-1.41153e-015
-7.21667e-015	-5.41164e-017	-7.03153e-015	1.90312e-015	-3.2045e-015	9.10521e-015	8.00123e-015	7.38194e-016	8.91885e-015	2.59451e-014	8.86747e-015	1.71774e-014	-3.91457e-015	4.96535e-015	-1.43281e-014	-1.93351e-014	-2.26237e-014	2.18459e-014	-3.61822e-015	-4.10337e-014	1.88736e-014	-2.03003e-014	-5.11502e-015	1.01101e-014	-1.30919e-015
-7.09088e-015	1.73856e-016	-6.82235e-015	2.4448e-015	-2.73021e-015	9.59021e-015	8.56419e-015	1.50726e-015	9.42422e-015	2.60374e-014	9.26738e-015	1.74352e-014	-3.65282e-015	5.34224e-015	-1.38964e-014	-1.89371e-014	-2.22783e-014	2.24576e-014	-3.35116e-015	-4.0681e-014	1.91287e-014	-2.01765e-014	-4.9488e-015	1.02554e-014	-1.18688e-015
-6.95101e-015	4.22718e-016	-6.58854e-015	2.9813e-015	-2.26196e-015	1.00947e-014	9.14825e-015	2.28415e-015	9.94148e-015	2.61401e-014	9.66549e-015	1.76897e-014	-3.38727e-015	5.70952e-015	-1.34401e-014	-1.85402e-014	-2.18955e-014	2.30833e-014	-3.03162e-015	-4.02785e-014	1.94016e-014	-1.99955e-014	-4.72694e-015	1.03907e-014	-1.04618e-015
-6.79668e-015	6.91142e-016	-6.33159e-015	3.50965e-015	-1.80146e-015	1.06154e-014	9.75145e-015	3.06332e-015	1.04686e-014	2.62517e-014	1.00587e-014	1.79392e-014	-3.11871e-015	6.06498e-015	-1.29617e-014	-1.81452e-014	-2.14768e-014	2.37194e-014	-2.66096e-015	-3.98312e-014	1.96907e-014	-1.97576e-014	-4.45141e-015	1.0516e-014	-8.88114e-016
-6.62707e-015	9.78338e-016	-6.05274e-015	4.02638e-015	-1.35002e-015	1.115e-014	1.03715e-014	3.83948e-015	1.10038e-014	2.63715e-014	1.04447e-014	1.81812e-014	-2.84773e-015	6.40665e-015	-1.24642e-014	-1.77529e-014	-2.10233e-014	2.43625e-014	-2.24104e-015	-3.93442e-014	1.99943e-014	-1.94635e-014	-4.12474e-015	1.06304e-014	-7.1439e-016
-6.44201e-015	1.2838e-015	-5.75287e-015	4.52867e-015	-9.08716e-016	1.16953e-014	1.10063e-014	4.60762e-015	1.15457e-014	2.64976e-014	1.08213e-014	1.84138e-014	-2.57494e-015	6.73315e-015	-1.19504e-014	-1.73634e-014	-2.05374e-014	2.50089e-014	-1.77506e-015	-3.88229e-014	2.03105e-014	-1.91151e-014	-3.74967e-015	1.07345e-014	-5.26265e-016
-6.24191e-015	1.60655e-015	-5.43338e-015	5.01346e-015	-4.78503e-016	1.22481e-014	1.16534e-014	5.36163e-015	1.20921e-014	2.66291e-014	1.11868e-014	1.86346e-014	-2.30086e-015	7.04369e-015	-1.14228e-014	-1.69775e-014	-2.00215e-014	2.56552e-014	-1.2657e-015	-3.82715e-014	2.06374e-014	-1.87138e-014	-3.32976e-015	1.08283e-014	-3.25131e-016
-6.02675e-015	1.94598e-015	-5.09513e-015	5.47777e-015	-6.03643e-017	1.28045e-014	1.23096e-014	6.09648e-015	1.2641e-014	2.67651e-014	1.15392e-014	1.88413e-014	-2.02548e-015	7.33732e-015	-1.08845e-014	-1.65959e-014	-1.94792e-014	2.62976e-014	-7.17017e-016	-3.76954e-014	2.09725e-014	-1.82614e-014	-2.86814e-015	1.09122e-014	-1.11734e-016
-5.79629e-015	2.30028e-015	-4.74007e-015	5.91892e-015	3.44682e-016	1.33605e-014	1.29732e-014	6.80845e-015	1.31905e-014	2.69034e-014	1.18772e-014	1.90314e-014	-1.74861e-015	7.61299e-015	-1.03383e-014	-1.62186e-014	-1.89138e-014	2.69327e-014	-1.32775e-016	-3.71005e-014	2.13141e-014	-1.77602e-014	-2.36843e-015	1.0986e-014	1.12736e-016
-5.55149e-015	2.66909e-015	-4.36952e-015	6.33442e-015	7.36158e-016	1.39134e-014	1.36414e-014	7.49277e-015	1.37392e-014	2.70425e-014	1.21992e-014	1.92024e-014	-1.4706e-015	7.87018e-015	-9.78651e-015	-1.58461e-014	-1.83279e-014	2.75563e-014	4.8281e-016	-3.64911e-014	2.16604e-014	-1.72129e-014	-1.83442e-015	1.10503e-014	3.47318e-016
-5.29282e-015	3.05149e-015	-3.98437e-015	6.72198e-015	1.11355e-015	1.44597e-014	1.43112e-014	8.14583e-015	1.42856e-014	2.71811e-014	1.2504e-014	1.93527e-014	-1.19168e-015	8.10872e-015	-9.23171e-015	-1.54788e-014	-1.77241e-014	2.81655e-014	1.12568e-015	-3.5873e-014	2.20096e-014	-1.66228e-014	-1.27104e-015	1.11059e-014	5.91185e-016
-5.02072e-015	3.44597e-015	-3.58631e-015	7.08054e-015	1.47682e-015	1.49962e-014	1.49802e-014	8.76474e-015	1.48279e-014	2.73178e-014	1.27902e-014	1.94814e-014	-9.11862e-016	8.32897e-015	-8.67641e-015	-1.51169e-014	-1.71063e-014	2.87576e-014	1.79179e-015	-3.52513e-014	2.236e-014	-1.59931e-014	-6.83098e-016	1.11538e-014	8.42922e-016
-4.73595e-015	3.85162e-015	-3.17696e-015	7.40873e-015	1.82601e-015	1.55198e-014	1.56454e-014	9.34611e-015	1.53647e-014	2.74518e-014	1.30572e-014	1.95874e-014	-6.31083e-016	8.53144e-015	-8.12285e-015	-1.47609e-014	-1.64785e-014	2.93299e-014	2.47613e-015	-3.46308e-014	2.27095e-014	-1.53282e-014	-7.49482e-017	1.11951e-014	1.10202e-015
-4.43919e-015	4.26726e-015	-2.75825e-015	7.7058e-015	2.16091e-015	1.60274e-014	1.63046e-014	9.88843e-015	1.58944e-014	2.75813e-014	1.33046e-014	1.96693e-014	-3.49234e-016	8.71697e-015	-7.57297e-015	-1.44109e-014	-1.58442e-014	2.988e-014	3.17469e-015	-3.40157e-014	2.30569e-014	-1.46318e-014	5.49219e-016	1.12307e-014	1.36756e-015
-4.13142e-015	4.69114e-015	-2.3316e-015	7.97094e-015	2.48231e-015	1.65165e-014	1.69552e-014	1.039e-014	1.6415e-014	2.77051e-014	1.35325e-014	1.97264e-014	-6.61913e-017	8.88655e-015	-7.02904e-015	-1.40668e-014	-1.52065e-014	3.04057e-014	3.88194e-015	-3.34101e-014	2.34007e-014	-1.39081e-014	1.18433e-015	1.12617e-014	1.63808e-015
-3.81404e-015	5.12265e-015	-1.89843e-015	8.20418e-015	2.78984e-015	1.69845e-014	1.75958e-014	1.08499e-014	1.69264e-014	2.78223e-014	1.37411e-014	1.97591e-014	2.18219e-016	9.04129e-015	-6.49217e-015	-1.37289e-014	-1.45697e-014	3.09054e-014	4.59346e-015	-3.28182e-014	2.37399e-014	-1.31609e-014	1.82555e-015	1.129e-014	1.91346e-015
-3.48804e-015	5.5604e-015	-1.46011e-015	8.40608e-015	3.08445e-015	1.74289e-014	1.82242e-014	1.12669e-014	1.74272e-014	2.79318e-014	1.39308e-014	1.97678e-014	5.04501e-016	9.18296e-015	-5.96417e-015	-1.33972e-014	-1.39372e-014	3.13775e-014	5.30481e-015	-3.22434e-014	2.40734e-014	-1.23947e-014	2.46819e-015	1.13165e-014	2.19311e-015
-3.15503e-015	6.00377e-015	-1.01819e-015	8.57688e-015	3.36694e-015	1.78478e-014	1.88386e-014	1.16413e-014	1.79163e-014	2.80339e-014	1.4102e-014	1.97523e-014	7.92985e-016	9.31327e-015	-5.44608e-015	-1.30722e-014	-1.3312e-014	3.1821e-014	6.01154e-015	-3.16891e-014	2.43997e-014	-1.16143e-014	3.10809e-015	1.1343e-014	2.47646e-015
-2.81536e-015	6.45142e-015	-5.74173e-016	8.71763e-015	3.63847e-015	1.82399e-014	1.94371e-014	1.19739e-014	1.83928e-014	2.81278e-014	1.42556e-014	1.97136e-014	1.08421e-015	9.43382e-015	-4.93904e-015	-1.2754e-014	-1.26979e-014	3.22354e-014	6.70883e-015	-3.11589e-014	2.47184e-014	-1.0825e-014	3.74106e-015	1.13713e-014	2.76232e-015
-2.47071e-015	6.90263e-015	-1.29419e-016	8.82903e-015	3.89967e-015	1.86038e-014	2.00188e-014	1.22651e-014	1.88557e-014	2.82136e-014	1.43924e-014	1.96526e-014	1.37743e-015	9.54648e-015	-4.44435e-015	-1.24431e-014	-1.2098e-014	3.26203e-014	7.39235e-015	-3.06561e-014	2.50295e-014	-1.00313e-014	4.36318e-015	1.14033e-014	3.05033e-015
-2.12211e-015	7.35573e-015	3.1465e-016	8.91253e-015	4.15108e-015	1.89375e-014	2.05822e-014	1.25162e-014	1.93038e-014	2.8291e-014	1.45144e-014	1.95701e-014	1.67316e-015	9.65351e-015	-3.96271e-015	-1.21397e-014	-1.15152e-014	3.29763e-014	8.05792e-015	-3.01825e-014	2.5333e-014	-9.23832e-015	4.97034e-015	1.14403e-014	3.34003e-015
-1.77037e-015	7.80932e-015	7.56555e-016	8.96957e-015	4.39361e-015	1.92404e-014	2.11266e-014	1.2729e-014	1.97369e-014	2.83598e-014	1.46225e-014	1.94675e-014	1.97211e-015	9.7569e-015	-3.49427e-015	-1.18438e-014	-1.09521e-014	3.33034e-014	8.70116e-015	-2.97399e-014	2.56285e-014	-8.45162e-015	5.5589e-015	1.14838e-014	3.63096e-015
-1.41664e-015	8.26293e-015	1.19509e-015	9.0024e-015	4.62826e-015	1.95124e-014	2.16507e-014	1.2905e-014	2.01542e-014	2.84211e-014	1.47182e-014	1.93471e-014	2.27454e-015	9.8588e-015	-3.03981e-015	-1.15562e-014	-1.04112e-014	3.36032e-014	9.31856e-015	-2.93294e-014	2.59158e-014	-7.67553e-015	6.12547e-015	1.15349e-014	3.92239e-015
-1.06203e-015	8.71582e-015	1.62914e-015	9.01286e-015	4.85534e-015	1.9753e-014	2.21538e-014	1.30475e-014	2.05549e-014	2.84751e-014	1.48033e-014	1.92111e-014	2.57977e-015	9.9611e-015	-2.59912e-015	-1.12777e-014	-9.89473e-015	3.3877e-014	9.9064e-015	-2.89534e-014	2.61951e-014	-6.91437e-015	6.66716e-015	1.15952e-014	4.21424e-015
-7.08149e-016	9.16658e-015	2.05753e-015	9.00329e-015	5.0753e-015	1.9963e-014	2.26355e-014	1.31589e-014	2.09382e-014	2.85225e-014	1.48798e-014	1.90618e-014	2.88758e-015	1.00658e-014	-2.17192e-015	-1.10087e-014	-9.40458e-015	3.41262e-014	1.04616e-014	-2.86128e-014	2.64668e-014	-6.17326e-015	7.18102e-015	1.16659e-014	4.50597e-015
-3.55387e-016	9.61428e-015	2.47887e-015	8.9758e-015	5.28923e-015	2.01432e-014	2.3095e-014	1.32415e-014	2.13041e-014	2.85645e-014	1.49497e-014	1.89011e-014	3.19799e-015	1.01748e-014	-1.75846e-015	-1.075e-014	-8.94282e-015	3.43515e-014	1.09814e-014	-2.83087e-014	2.67307e-014	-5.45689e-015	7.66529e-015	1.17486e-014	4.7967e-015
-4.23086e-018	1.00579e-014	2.89183e-015	8.93352e-015	5.49733e-015	2.02939e-014	2.35324e-014	1.32978e-014	2.16525e-014	2.86025e-014	1.50158e-014	1.8732e-014	3.5107e-015	1.02898e-014	-1.35849e-015	-1.05021e-014	-8.51101e-015	3.45556e-014	1.14627e-014	-2.80417e-014	2.69878e-014	-4.76946e-015	8.11814e-015	1.18445e-014	5.08644e-015
3.44272e-016	1.0497e-014	3.29561e-015	8.87888e-015	5.7003e-015	2.04168e-014	2.39473e-014	1.33313e-014	2.19823e-014	2.86366e-014	1.50796e-014	1.8557e-014	3.82559e-015	1.04125e-014	-9.71061e-016	-1.0265e-014	-8.10955e-015	3.47411e-014	1.19038e-014	-2.78119e-014	2.72387e-014	-4.11456e-015	8.53804e-015	1.19544e-014	5.37383e-015
6.89913e-016	1.09307e-014	3.68881e-015	8.8144e-015	5.89835e-015	2.05136e-014	2.43404e-014	1.3345e-014	2.22927e-014	2.86684e-014	1.51432e-014	1.83781e-014	4.14251e-015	1.05443e-014	-5.96558e-016	-1.00396e-014	-7.73918e-015	3.491e-014	1.23033e-014	-2.76198e-014	2.74848e-014	-3.49574e-015	8.92337e-015	1.20793e-014	5.65826e-015
1.03193e-015	1.13586e-014	4.07059e-015	8.74254e-015	6.09136e-015	2.05859e-014	2.47119e-014	1.33421e-014	2.25842e-014	2.86995e-014	1.52089e-014	1.8199e-014	4.46172e-015	1.0687e-014	-2.34061e-016	-9.82675e-015	-7.40018e-015	3.50648e-014	1.26597e-014	-2.74653e-014	2.77265e-014	-2.91674e-015	9.27376e-015	1.222e-014	5.93899e-015
1.36994e-015	1.17796e-014	4.44005e-015	8.66573e-015	6.27918e-015	2.06363e-014	2.50621e-014	1.33251e-014	2.28567e-014	2.87319e-014	1.52793e-014	1.80226e-014	4.78257e-015	1.08422e-014	1.16365e-016	-9.62664e-015	-7.09295e-015	3.52081e-014	1.29716e-014	-2.73482e-014	2.7965e-014	-2.38096e-015	9.5899e-015	1.23767e-014	6.21597e-015
1.70393e-015	1.21936e-014	4.79647e-015	8.586e-015	6.46157e-015	2.06668e-014	2.53917e-014	1.32966e-014	2.31099e-014	2.87664e-014	1.53567e-014	1.7852e-014	5.1044e-015	1.10109e-014	4.55165e-016	-9.44018e-015	-6.81764e-015	3.53423e-014	1.32386e-014	-2.72679e-014	2.82019e-014	-1.89124e-015	9.87118e-015	1.25499e-014	6.48866e-015
2.0334e-015	1.26001e-014	5.13873e-015	8.50539e-015	6.63836e-015	2.06793e-014	2.57014e-014	1.32592e-014	2.33442e-014	2.8804e-014	1.54424e-014	1.76897e-014	5.42661e-015	1.11937e-014	7.82641e-016	-9.26833e-015	-6.57385e-015	3.54702e-014	1.34598e-014	-2.7224e-014	2.84373e-014	-1.45034e-015	1.01187e-014	1.27403e-014	6.75589e-015
2.35809e-015	1.29991e-014	5.46653e-015	8.42541e-015	6.80896e-015	2.06762e-014	2.59908e-014	1.32147e-014	2.35592e-014	2.88464e-014	1.55381e-014	1.7538e-014	5.74877e-015	1.13913e-014	1.09907e-015	-9.11171e-015	-6.36175e-015	3.55944e-014	1.36349e-014	-2.72157e-014	2.86719e-014	-1.0602e-015	1.03336e-014	1.29469e-014	7.0168e-015
2.67786e-015	1.33896e-014	5.77872e-015	8.34798e-015	6.97271e-015	2.06595e-014	2.62601e-014	1.31652e-014	2.37546e-014	2.88944e-014	1.56446e-014	1.73992e-014	6.07031e-015	1.16037e-014	1.40471e-015	-8.97133e-015	-6.18141e-015	3.57167e-014	1.37639e-014	-2.72423e-014	2.89065e-014	-7.22642e-016	1.05166e-014	1.31692e-014	7.27046e-015
2.99319e-015	1.37709e-014	6.07529e-015	8.27503e-015	7.12927e-015	2.06312e-014	2.65098e-014	1.3112e-014	2.39303e-014	2.89487e-014	1.57644e-014	1.72758e-014	6.39014e-015	1.18313e-014	1.69842e-015	-8.84806e-015	-6.0313e-015	3.58396e-014	1.38465e-014	-2.73026e-014	2.91412e-014	-4.39071e-016	1.06692e-014	1.34072e-014	7.51633e-015
3.30448e-015	1.41431e-014	6.35559e-015	8.20737e-015	7.27755e-015	2.05935e-014	2.67411e-014	1.30565e-014	2.40862e-014	2.90102e-014	1.58979e-014	1.71693e-014	6.70745e-015	1.20741e-014	1.97994e-015	-8.74289e-015	-5.91011e-015	3.59649e-014	1.38829e-014	-2.73961e-014	2.93761e-014	-2.10003e-016	1.0794e-014	1.36602e-014	7.75367e-015
3.61121e-015	1.45051e-014	6.61892e-015	8.14538e-015	7.4161e-015	2.05484e-014	2.69539e-014	1.29994e-014	2.4223e-014	2.90801e-014	1.60457e-014	1.70819e-014	7.02195e-015	1.23318e-014	2.24917e-015	-8.65631e-015	-5.81676e-015	3.60946e-014	1.38741e-014	-2.75219e-014	2.96115e-014	-3.57665e-017	1.08922e-014	1.39274e-014	7.98109e-015
3.91362e-015	1.48567e-014	6.86511e-015	8.08936e-015	7.54397e-015	2.04975e-014	2.71482e-014	1.29417e-014	2.43416e-014	2.91587e-014	1.62088e-014	1.70152e-014	7.33274e-015	1.26035e-014	2.50611e-015	-8.58922e-015	-5.75045e-015	3.62299e-014	1.38211e-014	-2.76788e-014	2.98473e-014	8.33278e-017	1.09666e-014	1.42073e-014	8.19787e-015
4.21202e-015	1.51978e-014	7.09452e-015	8.03973e-015	7.66046e-015	2.04423e-014	2.7324e-014	1.28833e-014	2.44418e-014	2.92463e-014	1.63875e-014	1.6971e-014	7.63856e-015	1.28883e-014	2.75016e-015	-8.54187e-015	-5.71009e-015	3.63715e-014	1.3725e-014	-2.78664e-014	3.00833e-014	1.4759e-016	1.10199e-014	1.44992e-014	8.40326e-015
4.50662e-015	1.5528e-014	7.30728e-015	7.99635e-015	7.76388e-015	2.03846e-014	2.74813e-014	1.28246e-014	2.45241e-014	2.93435e-014	1.65814e-014	1.69496e-014	7.93845e-015	1.31849e-014	2.98022e-015	-8.51489e-015	-5.69426e-015	3.65204e-014	1.35877e-014	-2.80832e-014	3.03187e-014	1.57928e-016	1.10541e-014	1.48015e-014	8.5961e-015
4.79778e-015	1.58472e-014	7.50419e-015	7.95878e-015	7.85344e-015	2.03254e-014	2.76198e-014	1.27648e-014	2.45881e-014	2.94499e-014	1.67902e-014	1.69515e-014	8.2318e-015	1.34923e-014	3.19558e-015	-8.50808e-015	-5.70128e-015	3.66771e-014	1.34098e-014	-2.83278e-014	3.05535e-014	1.15454e-016	1.1072e-014	1.51129e-014	8.77579e-015
5.08597e-015	1.61557e-014	7.68477e-015	7.92702e-015	7.92736e-015	2.02653e-014	2.7739e-014	1.2703e-014	2.46354e-014	2.9565e-014	1.70134e-014	1.69771e-014	8.518e-015	1.38088e-014	3.39495e-015	-8.52256e-015	-5.72926e-015	3.68417e-014	1.31924e-014	-2.86e-014	3.07877e-014	2.18903e-017	1.10766e-014	1.54319e-014	8.94185e-015
5.3713e-015	1.64531e-014	7.84925e-015	7.89996e-015	7.98481e-015	2.02051e-014	2.78388e-014	1.26378e-014	2.46666e-014	2.96882e-014	1.72502e-014	1.70266e-014	8.79643e-015	1.41331e-014	3.57773e-015	-8.55842e-015	-5.77706e-015	3.70141e-014	1.29372e-014	-2.88986e-014	3.10196e-014	-1.20768e-016	1.10709e-014	1.57565e-014	9.09366e-015
5.65365e-015	1.67393e-014	7.99862e-015	7.876e-015	8.02522e-015	2.01451e-014	2.79188e-014	1.25681e-014	2.46819e-014	2.98191e-014	1.74997e-014	1.70998e-014	9.06602e-015	1.44642e-014	3.74253e-015	-8.61606e-015	-5.84264e-015	3.71935e-014	1.26466e-014	-2.92221e-014	3.12478e-014	-3.09424e-016	1.10582e-014	1.60849e-014	9.23046e-015
5.93338e-015	1.70142e-014	8.13346e-015	7.85396e-015	8.04748e-015	2.00857e-014	2.79785e-014	1.24925e-014	2.46817e-014	2.9957e-014	1.77606e-014	1.71969e-014	9.32678e-015	1.48004e-014	3.88857e-015	-8.6949e-015	-5.92439e-015	3.73788e-014	1.23224e-014	-2.95697e-014	3.14716e-014	-5.41555e-016	1.10406e-014	1.64152e-014	9.3518e-015
6.21019e-015	1.72776e-014	8.25434e-015	7.83284e-015	8.05065e-015	2.00265e-014	2.80174e-014	1.24098e-014	2.46669e-014	3.01012e-014	1.80314e-014	1.73171e-014	9.57842e-015	1.51398e-014	4.01468e-015	-8.79524e-015	-6.02045e-015	3.75689e-014	1.19666e-014	-2.99402e-014	3.16899e-014	-8.1433e-016	1.10212e-014	1.67456e-014	9.45705e-015
6.48401e-015	1.75299e-014	8.36256e-015	7.81115e-015	8.0339e-015	1.99671e-014	2.80347e-014	1.23188e-014	2.46384e-014	3.02503e-014	1.83106e-014	1.74597e-014	9.82045e-015	1.54809e-014	4.11972e-015	-8.91727e-015	-6.12927e-015	3.77624e-014	1.15813e-014	-3.03325e-014	3.19011e-014	-1.12487e-015	1.10029e-014	1.70743e-014	9.54716e-015
6.75479e-015	1.77706e-014	8.45986e-015	7.78747e-015	7.99652e-015	1.99069e-014	2.80303e-014	1.22174e-014	2.45966e-014	3.04027e-014	1.85969e-014	1.76237e-014	1.00524e-014	1.58215e-014	4.20247e-015	-9.06079e-015	-6.24937e-015	3.79579e-014	1.11687e-014	-3.07449e-014	3.2104e-014	-1.46942e-015	1.09881e-014	1.73999e-014	9.62167e-015
7.02222e-015	1.80008e-014	8.54697e-015	7.75998e-015	7.93843e-015	1.98452e-014	2.80026e-014	1.21044e-014	2.45427e-014	3.05565e-014	1.88874e-014	1.78077e-014	1.0274e-014	1.61597e-014	4.26155e-015	-9.22493e-015	-6.37953e-015	3.81532e-014	1.07315e-014	-3.11754e-014	3.22971e-014	-1.84419e-015	1.09792e-014	1.77203e-014	9.6797e-015
7.28586e-015	1.82203e-014	8.62531e-015	7.72709e-015	7.85933e-015	1.97811e-014	2.79514e-014	1.19778e-014	2.44773e-014	3.07104e-014	1.91801e-014	1.80098e-014	1.04849e-014	1.64927e-014	4.29612e-015	-9.40889e-015	-6.51793e-015	3.83463e-014	1.02722e-014	-3.16231e-014	3.24789e-014	-2.2455e-015	1.09778e-014	1.80339e-014	9.72157e-015
7.54518e-015	1.8429e-014	8.69661e-015	7.68738e-015	7.75953e-015	1.97132e-014	2.78757e-014	1.18356e-014	2.44014e-014	3.08632e-014	1.94726e-014	1.82293e-014	1.06854e-014	1.68192e-014	4.30545e-015	-9.61183e-015	-6.66322e-015	3.85347e-014	9.79353e-015	-3.20862e-014	3.26477e-014	-2.66848e-015	1.09859e-014	1.83391e-014	9.74751e-015
7.79994e-015	1.86268e-014	8.76254e-015	7.6393e-015	7.63955e-015	1.96404e-014	2.77751e-014	1.16765e-014	2.43158e-014	3.10131e-014	1.97627e-014	1.84646e-014	1.08752e-014	1.71381e-014	4.2887e-015	-9.83329e-015	-6.81426e-015	3.87162e-014	9.29848e-015	-3.25633e-014	3.28018e-014	-3.10916e-015	1.10051e-014	1.86338e-014	9.75822e-015
8.05009e-015	1.88139e-014	8.82491e-015	7.58165e-015	7.49967e-015	1.95617e-014	2.7649e-014	1.15e-014	2.42209e-014	3.11586e-014	2.00479e-014	1.87132e-014	1.10546e-014	1.74476e-014	4.2453e-015	-1.00719e-014	-6.96948e-015	3.88886e-014	8.78947e-015	-3.30525e-014	3.29396e-014	-3.56302e-015	1.10366e-014	1.89176e-014	9.75438e-015
8.29536e-015	1.89905e-014	8.88592e-015	7.51327e-015	7.34076e-015	1.94763e-014	2.74972e-014	1.13049e-014	2.41175e-014	3.12979e-014	2.03252e-014	1.89736e-014	1.12236e-014	1.77462e-014	4.17405e-015	-1.03265e-014	-7.12762e-015	3.90495e-014	8.26907e-015	-3.35513e-014	3.30602e-014	-4.0255e-015	1.10815e-014	1.91896e-014	9.73695e-015
8.53472e-015	1.91561e-014	8.94702e-015	7.43295e-015	7.16384e-015	1.93831e-014	2.73195e-014	1.10904e-014	2.40065e-014	3.14297e-014	2.05925e-014	1.92443e-014	1.13821e-014	1.80326e-014	4.07493e-015	-1.05952e-014	-7.28693e-015	3.9196e-014	7.73975e-015	-3.40587e-014	3.3163e-014	-4.49256e-015	1.11409e-014	1.94485e-014	9.70678e-015
8.76766e-015	1.9311e-014	9.00993e-015	7.33933e-015	6.9704e-015	1.92801e-014	2.71154e-014	1.08562e-014	2.3889e-014	3.15529e-014	2.08479e-014	1.95232e-014	1.15304e-014	1.83061e-014	3.94804e-015	-1.08764e-014	-7.44637e-015	3.93264e-014	7.2049e-015	-3.45725e-014	3.3246e-014	-4.95985e-015	1.12159e-014	1.96937e-014	9.66495e-015
[truncated: 1,329 more rows]
