# Supplementary material for: Prominent gamma band activity during visual motion perception in early-stage Alzheimer’s disease
Source: PLoS One. 2022 Apr 18;17(4):e0266693. doi: 10.1371/journal.pone.0266693 (PMC9015152; doi:10.1371/journal.pone.0266693)
Supplement: S1 File — (ZIP) [file pone.0266693.s001.zip › PloseOneé╠âfü[â^âVü[âgùp/Old03 R hemisphere.txt]

1.13699e-014	1.08963e-014	8.23453e-015	-1.96632e-015	5.26183e-015	-3.22538e-015	-1.1436e-014	6.92339e-015	4.96878e-015	5.59707e-015	-2.17035e-015	4.33105e-015	-3.39499e-016	-1.12219e-014	2.90575e-015	-1.81097e-015	1.10385e-014	1.05683e-014	9.41293e-015	6.51676e-015	1.70181e-014	1.3499e-014	1.07932e-014	6.88291e-015	7.64954e-015
1.12638e-014	1.07382e-014	7.65001e-015	-1.72985e-015	4.82003e-015	-3.12168e-015	-1.01233e-014	7.06241e-015	4.86262e-015	5.80248e-015	-1.61022e-015	4.30191e-015	2.29881e-016	-1.08757e-014	2.41489e-015	-1.60185e-015	1.07197e-014	1.04361e-014	9.22528e-015	6.99682e-015	1.68418e-014	1.35634e-014	1.04749e-014	6.9578e-015	7.74757e-015
1.1155e-014	1.05732e-014	7.04986e-015	-1.49537e-015	4.35755e-015	-3.02918e-015	-8.81573e-015	7.2112e-015	4.7666e-015	6.00477e-015	-1.05099e-015	4.26977e-015	7.70511e-016	-1.05197e-014	1.93584e-015	-1.40123e-015	1.04142e-014	1.03031e-014	9.03981e-015	7.4839e-015	1.66553e-014	1.36306e-014	1.01645e-014	7.03649e-015	7.84723e-015
1.10437e-014	1.04027e-014	6.43655e-015	-1.26384e-015	3.87709e-015	-2.94903e-015	-7.5228e-015	7.36894e-015	4.68152e-015	6.20259e-015	-4.967e-016	4.23483e-015	1.27922e-015	-1.01558e-014	1.47219e-015	-1.21104e-015	1.01243e-014	1.017e-014	8.85729e-015	7.97528e-015	1.6459e-014	1.37003e-014	9.86356e-015	7.11922e-015	7.9487e-015
1.09303e-014	1.02282e-014	5.81255e-015	-1.03634e-015	3.38141e-015	-2.88143e-015	-6.25331e-015	7.53531e-015	4.60775e-015	6.39475e-015	4.89192e-017	4.19748e-015	1.75336e-015	-9.78518e-015	1.02686e-015	-1.03356e-015	9.85212e-015	1.00375e-014	8.67851e-015	8.4685e-015	1.62533e-014	1.37713e-014	9.57354e-015	7.2061e-015	8.05127e-015
1.08148e-014	1.00508e-014	5.18034e-015	-8.13777e-016	2.87355e-015	-2.82629e-015	-5.01584e-015	7.70945e-015	4.54607e-015	6.58011e-015	5.8239e-016	4.15858e-015	2.19046e-015	-9.4097e-015	6.02831e-016	-8.70787e-016	9.59965e-015	9.90608e-015	8.50416e-015	8.96154e-015	1.60382e-014	1.38428e-014	9.29532e-015	7.29684e-015	8.15494e-015
1.0698e-014	9.87231e-015	4.54231e-015	-5.97443e-016	2.35621e-015	-2.78383e-015	-3.81861e-015	7.88977e-015	4.49713e-015	6.75732e-015	1.10025e-015	4.11829e-015	2.58843e-015	-9.03126e-015	2.03029e-016	-7.24428e-016	9.36824e-015	9.77607e-015	8.33483e-015	9.45235e-015	1.58138e-014	1.39141e-014	9.03003e-015	7.39068e-015	8.2596e-015
1.05802e-014	9.69401e-015	3.90124e-015	-3.88253e-016	1.83251e-015	-2.75453e-015	-2.6696e-015	8.07504e-015	4.46082e-015	6.92494e-015	1.59899e-015	4.07739e-015	2.94626e-015	-8.65135e-015	-1.69794e-016	-5.96125e-016	9.15883e-015	9.64824e-015	8.17063e-015	9.93877e-015	1.55807e-014	1.39845e-014	8.77837e-015	7.48752e-015	8.36466e-015
1.04618e-014	9.51736e-015	3.2592e-015	-1.87157e-016	1.30554e-015	-2.73862e-015	-1.57632e-015	8.26393e-015	4.43745e-015	7.08217e-015	2.07528e-015	4.03636e-015	3.26313e-015	-8.27196e-015	-5.13907e-016	-4.87244e-016	8.97231e-015	9.52326e-015	8.01181e-015	1.04187e-014	1.53389e-014	1.40529e-014	8.54087e-015	7.58715e-015	8.46975e-015
1.03431e-014	9.34378e-015	2.61885e-015	5.20287e-018	7.78768e-016	-2.73594e-015	-5.46662e-016	8.45473e-015	4.42701e-015	7.22793e-015	2.52614e-015	3.99548e-015	3.53806e-015	-7.89508e-015	-8.26852e-016	-3.98751e-016	8.80919e-015	9.40139e-015	7.8581e-015	1.08894e-014	1.50888e-014	1.41186e-014	8.3177e-015	7.68916e-015	8.57461e-015
1.02242e-014	9.17516e-015	1.98307e-015	1.88018e-016	2.54949e-016	-2.74612e-015	4.12931e-016	8.64521e-015	4.42918e-015	7.36134e-015	2.94911e-015	3.95545e-015	3.77103e-015	-7.52257e-015	-1.10724e-015	-3.32012e-016	8.66956e-015	9.28329e-015	7.70974e-015	1.13486e-014	1.48312e-014	1.41805e-014	8.10889e-015	7.79279e-015	8.6795e-015
1.01062e-014	9.01265e-015	1.35438e-015	3.60441e-016	-2.62563e-016	-2.76892e-015	1.29625e-015	8.83432e-015	4.44326e-015	7.48194e-015	3.34169e-015	3.91631e-015	3.96266e-015	-7.15622e-015	-1.35398e-015	-2.8741e-016	8.55321e-015	9.1697e-015	7.56659e-015	1.17943e-014	1.45669e-014	1.42373e-014	7.91418e-015	7.89674e-015	8.78398e-015
9.98992e-015	8.85807e-015	7.34968e-016	5.22268e-016	-7.70337e-016	-2.80427e-015	2.09746e-015	9.02024e-015	4.46872e-015	7.58869e-015	3.70193e-015	3.87867e-015	4.11367e-015	-6.79822e-015	-1.56636e-015	-2.65186e-016	8.45999e-015	9.06115e-015	7.4284e-015	1.22242e-014	1.42968e-014	1.42877e-014	7.73316e-015	8.00015e-015	8.88745e-015
9.87549e-015	8.71228e-015	1.27334e-016	6.7272e-016	-1.26554e-015	-2.85196e-015	2.8122e-015	9.19993e-015	4.50445e-015	7.68072e-015	4.02781e-015	3.84304e-015	4.22517e-015	-6.45031e-015	-1.74375e-015	-2.65393e-016	8.38896e-015	8.95786e-015	7.29479e-015	1.2636e-014	1.40211e-014	1.4331e-014	7.56524e-015	8.10269e-015	8.98926e-015
9.76365e-015	8.57651e-015	-4.66529e-016	8.11367e-016	-1.74499e-015	-2.91137e-015	3.43665e-015	9.37173e-015	4.54945e-015	7.75757e-015	4.31812e-015	3.81008e-015	4.29848e-015	-6.11413e-015	-1.88607e-015	-2.882e-016	8.33932e-015	8.86025e-015	7.16564e-015	1.30274e-014	1.37407e-014	1.43654e-014	7.40974e-015	8.20323e-015	9.08893e-015
9.6549e-015	8.452e-015	-1.04401e-015	9.3805e-016	-2.2059e-015	-2.98203e-015	3.96811e-015	9.53358e-015	4.60214e-015	7.81891e-015	4.57163e-015	3.78018e-015	4.33526e-015	-5.79113e-015	-1.9937e-015	-3.32962e-016	8.30956e-015	8.76929e-015	7.03996e-015	1.33966e-014	1.34566e-014	1.43901e-014	7.26561e-015	8.30088e-015	9.18573e-015
9.54962e-015	8.33969e-015	-1.60386e-015	1.05291e-015	-2.64604e-015	-3.0638e-015	4.40418e-015	9.68292e-015	4.66099e-015	7.86476e-015	4.78789e-015	3.75347e-015	4.33752e-015	-5.48286e-015	-2.06747e-015	-3.98957e-016	8.29766e-015	8.68578e-015	6.9171e-015	1.37415e-014	1.31701e-014	1.44037e-014	7.13193e-015	8.39481e-015	9.27897e-015
9.44822e-015	8.24015e-015	-2.14415e-015	1.15563e-015	-3.0629e-015	-3.15667e-015	4.74356e-015	9.81805e-015	4.72417e-015	7.89466e-015	4.96653e-015	3.73035e-015	4.30785e-015	-5.19092e-015	-2.1083e-015	-4.84967e-016	8.30144e-015	8.61037e-015	6.79603e-015	1.40603e-014	1.28818e-014	1.44048e-014	7.00715e-015	8.48394e-015	9.36816e-015
9.35112e-015	8.15438e-015	-2.66333e-015	1.24638e-015	-3.45412e-015	-3.26018e-015	4.98644e-015	9.93667e-015	4.78956e-015	7.90879e-015	5.10763e-015	3.71102e-015	4.24882e-015	-4.91656e-015	-2.11771e-015	-5.89537e-016	8.31884e-015	8.54391e-015	6.67612e-015	1.43513e-014	1.25931e-014	1.43921e-014	6.88957e-015	8.56738e-015	9.45236e-015
9.25878e-015	8.08291e-015	-3.15941e-015	1.32514e-015	-3.81842e-015	-3.37337e-015	5.13323e-015	1.00364e-014	4.85525e-015	7.90716e-015	5.21133e-015	3.69583e-015	4.16298e-015	-4.66099e-015	-2.09759e-015	-7.11e-016	8.34754e-015	8.48684e-015	6.55655e-015	1.46133e-014	1.23049e-014	1.43646e-014	6.778e-015	8.64389e-015	9.53034e-015
9.17202e-015	8.02632e-015	-3.63105e-015	1.39188e-015	-4.15411e-015	-3.49581e-015	5.18526e-015	1.01151e-014	4.91948e-015	7.88985e-015	5.2786e-015	3.685e-015	4.05328e-015	-4.42508e-015	-2.04978e-015	-8.4755e-016	8.38444e-015	8.43996e-015	6.437e-015	1.48451e-014	1.20183e-014	1.43213e-014	6.67062e-015	8.71255e-015	9.60072e-015
9.09116e-015	7.98489e-015	-4.0774e-015	1.4466e-015	-4.45921e-015	-3.62733e-015	5.14464e-015	1.01706e-014	4.98004e-015	7.85733e-015	5.31047e-015	3.67817e-015	3.92277e-015	-4.20968e-015	-1.97678e-015	-9.96852e-016	8.42687e-015	8.40341e-015	6.31684e-015	1.50451e-014	1.17343e-014	1.42612e-014	6.56549e-015	8.77239e-015	9.66206e-015
9.01663e-015	7.95887e-015	-4.49719e-015	1.48938e-015	-4.73281e-015	-3.76748e-015	5.01477e-015	1.02013e-014	5.03503e-015	7.80986e-015	5.30806e-015	3.67588e-015	3.77437e-015	-4.01559e-015	-1.88063e-015	-1.15665e-015	8.47138e-015	8.37795e-015	6.19528e-015	1.5212e-014	1.14541e-014	1.41833e-014	6.46108e-015	8.82226e-015	9.71334e-015
8.94847e-015	7.94759e-015	-4.88954e-015	1.52065e-015	-4.97443e-015	-3.91518e-015	4.79934e-015	1.02058e-014	5.08253e-015	7.74767e-015	5.27314e-015	3.67777e-015	3.61119e-015	-3.84269e-015	-1.76405e-015	-1.32467e-015	8.51426e-015	8.36411e-015	6.07138e-015	1.53448e-014	1.11791e-014	1.40865e-014	6.35573e-015	8.86133e-015	9.75355e-015
8.88674e-015	7.94999e-015	-5.25354e-015	1.54044e-015	-5.18344e-015	-4.07012e-015	4.50323e-015	1.01819e-014	5.12023e-015	7.67169e-015	5.20769e-015	3.68409e-015	3.43613e-015	-3.6914e-015	-1.63028e-015	-1.49859e-015	8.55207e-015	8.36224e-015	5.94462e-015	1.54424e-014	1.09102e-014	1.39707e-014	6.24796e-015	8.8894e-015	9.78134e-015
8.83169e-015	7.96583e-015	-5.58864e-015	1.54911e-015	-5.35933e-015	-4.23233e-015	4.13224e-015	1.0128e-014	5.14593e-015	7.58249e-015	5.11342e-015	3.69493e-015	3.25217e-015	-3.56178e-015	-1.48195e-015	-1.67581e-015	8.58184e-015	8.3728e-015	5.81413e-015	1.5504e-014	1.0648e-014	1.38349e-014	6.13594e-015	8.90544e-015	9.79523e-015
8.783e-015	7.99413e-015	-5.89432e-015	1.54734e-015	-5.50223e-015	-4.40098e-015	3.6928e-015	1.0043e-014	5.15736e-015	7.4804e-015	4.99294e-015	3.7103e-015	3.06127e-015	-3.45363e-015	-1.32192e-015	-1.85363e-015	8.60038e-015	8.39617e-015	5.67976e-015	1.55293e-014	1.03936e-014	1.36786e-014	6.01835e-015	8.90899e-015	9.79414e-015
8.74025e-015	8.03385e-015	-6.17029e-015	1.53588e-015	-5.61192e-015	-4.5753e-015	3.19106e-015	9.92604e-015	5.15242e-015	7.36609e-015	4.84887e-015	3.72986e-015	2.8664e-015	-3.36637e-015	-1.15335e-015	-2.02859e-015	8.60466e-015	8.43243e-015	5.5409e-015	1.5518e-014	1.01477e-014	1.35016e-014	5.89389e-015	8.89903e-015	9.77659e-015
8.7035e-015	8.08375e-015	-6.41637e-015	1.51509e-015	-5.68896e-015	-4.75403e-015	2.634e-015	9.77629e-015	5.12968e-015	7.24021e-015	4.68386e-015	3.7537e-015	2.67011e-015	-3.29951e-015	-9.79103e-016	-2.19814e-015	8.59153e-015	8.4814e-015	5.39755e-015	1.54691e-014	9.91146e-015	1.33037e-014	5.7616e-015	8.87467e-015	9.74063e-015
8.67227e-015	8.14228e-015	-6.63258e-015	1.48472e-015	-5.73381e-015	-4.9363e-015	2.02943e-015	9.59327e-015	5.08712e-015	7.10367e-015	4.50062e-015	3.78113e-015	2.47445e-015	-3.25225e-015	-8.01602e-016	-2.35994e-015	8.55743e-015	8.54299e-015	5.24954e-015	1.53825e-014	9.68594e-015	1.30848e-014	5.62035e-015	8.83558e-015	9.68444e-015
8.64631e-015	8.20819e-015	-6.81894e-015	1.44552e-015	-5.74704e-015	-5.12172e-015	1.38492e-015	9.37691e-015	5.02342e-015	6.95731e-015	4.30203e-015	3.81194e-015	2.28181e-015	-3.22368e-015	-6.2394e-016	-2.51125e-015	8.49983e-015	8.61717e-015	5.09724e-015	1.52589e-014	9.47205e-015	1.28447e-014	5.46905e-015	8.78186e-015	9.60727e-015
8.62488e-015	8.27914e-015	-6.97569e-015	1.39811e-015	-5.73004e-015	-5.30949e-015	7.08475e-016	9.12768e-015	4.93699e-015	6.80186e-015	4.09075e-015	3.84595e-015	2.09431e-015	-3.21237e-015	-4.4867e-016	-2.6493e-015	8.41679e-015	8.70331e-015	4.94059e-015	1.50985e-014	9.27077e-015	1.25835e-014	5.30722e-015	8.71374e-015	9.50778e-015
8.60765e-015	8.35354e-015	-7.10358e-015	1.34263e-015	-5.68424e-015	-5.49893e-015	8.72733e-018	8.84568e-015	4.82716e-015	6.63837e-015	3.86975e-015	3.88308e-015	1.91333e-015	-3.21767e-015	-2.78086e-016	-2.77112e-015	8.3056e-015	8.8012e-015	4.77993e-015	1.49019e-014	9.0827e-015	1.23017e-014	5.13437e-015	8.63108e-015	9.38479e-015
8.59352e-015	8.42957e-015	-7.20285e-015	1.27972e-015	-5.61114e-015	-5.68897e-015	-7.0605e-016	8.53134e-015	4.69317e-015	6.46757e-015	3.64178e-015	3.92305e-015	1.73971e-015	-3.23791e-015	-1.14535e-016	-2.8746e-015	8.16449e-015	8.91004e-015	4.61589e-015	1.46691e-014	8.90815e-015	1.19998e-014	4.95055e-015	8.53418e-015	9.23699e-015
8.58131e-015	8.5049e-015	-7.27396e-015	1.21019e-015	-5.51248e-015	-5.87859e-015	-1.42741e-015	8.18572e-015	4.53457e-015	6.28999e-015	3.40918e-015	3.96583e-015	1.57422e-015	-3.27145e-015	3.98223e-017	-2.95857e-015	7.99201e-015	9.0294e-015	4.44912e-015	1.44008e-014	8.74736e-015	1.16781e-014	4.75557e-015	8.42356e-015	9.06337e-015
8.5702e-015	8.57709e-015	-7.31765e-015	1.13496e-015	-5.38981e-015	-6.06687e-015	-2.14702e-015	7.81038e-015	4.35098e-015	6.10695e-015	3.17457e-015	4.01117e-015	1.41809e-015	-3.31692e-015	1.83372e-016	-3.02104e-015	7.78672e-015	9.15836e-015	4.28031e-015	1.4098e-014	8.60096e-015	1.13379e-014	4.54968e-015	8.29976e-015	8.8625e-015
8.55852e-015	8.64399e-015	-7.33434e-015	1.05446e-015	-5.24513e-015	-6.25291e-015	-2.85714e-015	7.40692e-015	4.14225e-015	5.91912e-015	2.94063e-015	4.05867e-015	1.27212e-015	-3.37271e-015	3.14957e-016	-3.0604e-015	7.5482e-015	9.2954e-015	4.11073e-015	1.37624e-014	8.46976e-015	1.09802e-014	4.33334e-015	8.16334e-015	8.63369e-015
8.54533e-015	8.70351e-015	-7.3246e-015	9.6914e-016	-5.0803e-015	-6.43526e-015	-3.54982e-015	6.97751e-015	3.90895e-015	5.72728e-015	2.7095e-015	4.10824e-015	1.13692e-015	-3.4371e-015	4.33409e-016	-3.07522e-015	7.27571e-015	9.4397e-015	3.94131e-015	1.33949e-014	8.35397e-015	1.06063e-014	4.10695e-015	8.01508e-015	8.37642e-015
8.52945e-015	8.75356e-015	-7.28921e-015	8.79057e-016	-4.89738e-015	-6.61297e-015	-4.21757e-015	6.5242e-015	3.65175e-015	5.53197e-015	2.48319e-015	4.15968e-015	1.01258e-015	-3.5081e-015	5.37399e-016	-3.06508e-015	6.96923e-015	9.58974e-015	3.77289e-015	1.29971e-014	8.25304e-015	1.02169e-014	3.87112e-015	7.85585e-015	8.09004e-015
8.5086e-015	8.7923e-015	-7.2291e-015	7.84757e-016	-4.69874e-015	-6.7842e-015	-4.85363e-015	6.04912e-015	3.37107e-015	5.33335e-015	2.26367e-015	4.21255e-015	8.99012e-016	-3.58367e-015	6.2645e-016	-3.0299e-015	6.62949e-015	9.7441e-015	3.60649e-015	1.25703e-014	8.16678e-015	9.81331e-015	3.62682e-015	7.68672e-015	7.77442e-015
8.48182e-015	8.81732e-015	-7.14506e-015	6.87213e-016	-4.48636e-015	-6.94771e-015	-5.45206e-015	5.5545e-015	3.06778e-015	5.13238e-015	2.05232e-015	4.26696e-015	7.96213e-016	-3.66213e-015	7.00484e-016	-2.96982e-015	6.25722e-015	9.90108e-015	3.44358e-015	1.21161e-014	8.09502e-015	9.39735e-015	3.37541e-015	7.50876e-015	7.42923e-015
8.44777e-015	8.8267e-015	-7.0384e-015	5.87134e-016	-4.26249e-015	-7.10215e-015	-6.00734e-015	5.04266e-015	2.74349e-015	4.92926e-015	1.85067e-015	4.32206e-015	7.04119e-016	-3.74175e-015	7.59748e-016	-2.88475e-015	5.85384e-015	1.00588e-014	3.28557e-015	1.16372e-014	8.03765e-015	8.97022e-015	3.11802e-015	7.32339e-015	7.0547e-015
8.40486e-015	8.8188e-015	-6.90959e-015	4.84976e-016	-4.02947e-015	-7.24656e-015	-6.51379e-015	4.51704e-015	2.39967e-015	4.7241e-015	1.65973e-015	4.37708e-015	6.22455e-016	-3.82085e-015	8.04476e-016	-2.77559e-015	5.42104e-015	1.02151e-014	3.13381e-015	1.11351e-014	7.9942e-015	8.53332e-015	2.85605e-015	7.13209e-015	6.6511e-015
8.35137e-015	8.79168e-015	-6.7596e-015	3.81202e-016	-3.78956e-015	-7.3797e-015	-6.96627e-015	3.98052e-015	2.03806e-015	4.51767e-015	1.48044e-015	4.43196e-015	5.50773e-016	-3.89787e-015	8.35111e-016	-2.64334e-015	4.96106e-015	1.0368e-014	2.98975e-015	1.0612e-014	7.9636e-015	8.08832e-015	2.59084e-015	6.93583e-015	6.2192e-015
8.28581e-015	8.74391e-015	-6.58975e-015	2.76398e-016	-3.54468e-015	-7.50009e-015	-7.36129e-015	3.43589e-015	1.66039e-015	4.31009e-015	1.31325e-015	4.48632e-015	4.88822e-016	-3.97055e-015	8.52115e-016	-2.48925e-015	4.47608e-015	1.05154e-014	2.85444e-015	1.00704e-014	7.94521e-015	7.63656e-015	2.32415e-015	6.73607e-015	5.76004e-015
8.20684e-015	8.67385e-015	-6.40084e-015	1.71622e-016	-3.29694e-015	-7.60656e-015	-7.69601e-015	2.88684e-015	1.26939e-015	4.10164e-015	1.15839e-015	4.53997e-015	4.36296e-016	-4.03732e-015	8.56745e-016	-2.31503e-015	3.96874e-015	1.0655e-014	2.72941e-015	9.51258e-015	7.93762e-015	7.17968e-015	2.05774e-015	6.53442e-015	5.27433e-015
8.11264e-015	8.57981e-015	-6.1941e-015	6.7429e-017	-3.0482e-015	-7.69771e-015	-7.96807e-015	2.33649e-015	8.67591e-016	3.89241e-015	1.01582e-015	4.59211e-015	3.92261e-016	-4.09674e-015	8.50228e-016	-2.12305e-015	3.44242e-015	1.07843e-014	2.61567e-015	8.94038e-015	7.93968e-015	6.71986e-015	1.79315e-015	6.3324e-015	4.76346e-015
8.00123e-015	8.46086e-015	-5.97022e-015	-3.54124e-017	-2.80029e-015	-7.77217e-015	-8.17561e-015	1.78796e-015	4.57348e-016	3.68231e-015	8.85785e-016	4.64236e-015	3.56862e-016	-4.14748e-015	8.33923e-016	-1.91536e-015	2.90038e-015	1.09007e-014	2.51476e-015	8.35692e-015	7.95057e-015	6.25873e-015	1.53189e-015	6.13164e-015	4.22899e-015
7.87181e-015	8.31673e-015	-5.73089e-015	-1.35777e-016	-2.55517e-015	-7.82904e-015	-8.31737e-015	1.24416e-015	4.14488e-017	3.47149e-015	7.67733e-016	4.69027e-015	3.30192e-016	-4.18844e-015	8.09409e-016	-1.69436e-015	2.34633e-015	1.10025e-014	2.42791e-015	7.7644e-015	7.96922e-015	5.79789e-015	1.27553e-015	5.93385e-015	3.67258e-015
7.72315e-015	8.14698e-015	-5.47705e-015	-2.32839e-016	-2.31476e-015	-7.86734e-015	-8.39302e-015	7.08455e-016	-3.77415e-016	3.25979e-015	6.60937e-016	4.73529e-015	3.1157e-016	-4.21838e-015	7.78301e-016	-1.46306e-015	1.78404e-015	1.10873e-014	2.35572e-015	7.16525e-015	7.99401e-015	5.33874e-015	1.02575e-015	5.74012e-015	3.09624e-015
7.55391e-015	7.95112e-015	-5.20981e-015	-3.25606e-016	-2.08079e-015	-7.88598e-015	-8.40263e-015	1.83403e-016	-7.96798e-016	3.04736e-015	5.64769e-016	4.77693e-015	3.00386e-016	-4.23699e-015	7.42574e-016	-1.22445e-015	1.21768e-015	1.11526e-014	2.29923e-015	6.56197e-015	8.02346e-015	4.8829e-015	7.83967e-016	5.55153e-015	2.50285e-015
7.36321e-015	7.72887e-015	-4.93045e-015	-4.13676e-016	-1.85513e-015	-7.88414e-015	-8.34777e-015	-3.29267e-016	-1.21438e-015	2.83384e-015	4.78658e-016	4.81463e-015	2.97014e-016	-4.24374e-015	7.03695e-016	-9.81854e-016	6.50784e-016	1.11971e-014	2.25867e-015	5.95733e-015	8.05603e-015	4.43139e-015	5.51361e-016	5.36962e-015	1.89432e-015
7.15031e-015	7.48033e-015	-4.64005e-015	-4.96226e-016	-1.63885e-015	-7.86103e-015	-8.23018e-015	-8.26681e-016	-1.62744e-015	2.61933e-015	4.01738e-016	4.84773e-015	3.0192e-016	-4.23829e-015	6.6308e-016	-7.38358e-016	8.76349e-017	1.12185e-014	2.23377e-015	5.35386e-015	8.08988e-015	3.9856e-015	3.28787e-016	5.1957e-015	1.27303e-015
6.91464e-015	7.20627e-015	-4.33995e-015	-5.7263e-016	-1.43333e-015	-7.81613e-015	-8.05216e-015	-1.30642e-015	-2.03336e-015	2.4032e-015	3.32777e-016	4.875e-015	3.14724e-016	-4.22015e-015	6.2253e-016	-4.97401e-016	-4.67587e-016	1.12144e-014	2.22492e-015	4.75373e-015	8.12352e-015	3.54682e-015	1.17285e-016	5.03096e-015	6.41641e-016
6.65558e-015	6.90708e-015	-4.03135e-015	-6.4159e-016	-1.23998e-015	-7.74925e-015	-7.81671e-015	-1.76671e-015	-2.42988e-015	2.18524e-015	2.7061e-016	4.89549e-015	3.35554e-016	-4.1889e-015	5.83467e-016	-2.62624e-016	-1.01108e-015	1.11832e-014	2.23233e-015	4.15912e-015	8.15513e-015	3.1164e-015	-8.24122e-017	4.87662e-015	2.84714e-018
6.37267e-015	6.58355e-015	-3.71577e-015	-7.02254e-016	-1.05991e-015	-7.66059e-015	-7.52722e-015	-2.20613e-015	-2.8149e-015	1.96512e-015	2.13811e-016	4.90824e-015	3.64447e-016	-4.145e-015	5.47427e-016	-3.71171e-017	-1.53915e-015	1.11237e-014	2.25565e-015	3.57238e-015	8.18259e-015	2.6955e-015	-2.69594e-016	4.7334e-015	-6.40217e-016
6.06588e-015	6.23726e-015	-3.395e-015	-7.54279e-016	-8.94015e-016	-7.55012e-015	-7.18809e-015	-2.62308e-015	-3.18657e-015	1.74251e-015	1.61124e-016	4.9127e-015	4.01456e-016	-4.08874e-015	5.15914e-016	1.7519e-016	-2.04842e-015	1.10342e-014	2.29429e-015	2.99529e-015	8.20415e-015	2.28522e-015	-4.43519e-016	4.60158e-015	-1.28472e-015
5.73537e-015	5.86943e-015	-3.07048e-015	-7.96962e-016	-7.43205e-016	-7.41795e-015	-6.80388e-015	-3.01698e-015	-3.5433e-015	1.51716e-015	1.11112e-016	4.90775e-015	4.47171e-016	-4.02119e-015	4.90014e-016	3.71362e-016	-2.53575e-015	1.09133e-014	2.34691e-015	2.42974e-015	8.21807e-015	1.88673e-015	-6.03785e-016	4.4817e-015	-1.92801e-015
5.38137e-015	5.48179e-015	-2.74385e-015	-8.29772e-016	-6.07901e-016	-7.2652e-015	-6.379e-015	-3.38662e-015	-3.88357e-015	1.28866e-015	6.25385e-017	4.89239e-015	5.02287e-016	-3.94308e-015	4.70539e-016	5.47926e-016	-2.99771e-015	1.076e-014	2.41202e-015	1.87715e-015	8.22273e-015	1.50061e-015	-7.50289e-016	4.37406e-015	-2.56717e-015
5.00416e-015	5.07637e-015	-2.41668e-015	-8.52447e-016	-4.89375e-016	-7.09287e-015	-5.91897e-015	-3.73193e-015	-4.20509e-015	1.0567e-015	1.42222e-017	4.86592e-015	5.66797e-016	-3.85579e-015	4.58112e-016	7.01953e-016	-3.43151e-015	1.05737e-014	2.48826e-015	1.33952e-015	8.21646e-015	1.12786e-015	-8.83216e-016	4.2789e-015	-3.19927e-015
4.60464e-015	4.655e-015	-2.09061e-015	-8.64394e-016	-3.87946e-016	-6.90202e-015	-5.42915e-015	-4.05281e-015	-4.50683e-015	8.21194e-016	-3.52063e-017	4.82731e-015	6.40788e-016	-3.76044e-015	4.53564e-016	8.30498e-016	-3.8344e-015	1.03539e-014	2.57413e-015	8.1868e-016	8.19683e-015	7.69272e-016	-1.00309e-015	4.19623e-015	-3.8209e-015
4.18384e-015	4.21986e-015	-1.76692e-015	-8.64826e-016	-3.03132e-016	-6.69428e-015	-4.91526e-015	-4.34898e-015	-4.78793e-015	5.81743e-016	-8.7375e-017	4.77549e-015	7.24726e-016	-3.65804e-015	4.5728e-016	9.31174e-016	-4.20399e-015	1.01007e-014	2.66798e-015	3.15092e-016	8.16257e-015	4.25564e-016	-1.11026e-015	4.1261e-015	-4.42928e-015
3.74284e-015	3.77328e-015	-1.44761e-015	-8.53457e-016	-2.3535e-016	-6.47126e-015	-4.38314e-015	-4.62132e-015	-5.04789e-015	3.3773e-016	-1.43218e-016	4.70937e-015	8.18937e-016	-3.55017e-015	4.69459e-016	1.00161e-015	-4.53903e-015	9.81383e-015	2.76774e-015	-1.70355e-016	8.11191e-015	9.70534e-017	-1.20519e-015	4.06767e-015	-5.02205e-015
3.28273e-015	3.31763e-015	-1.13397e-015	-8.30362e-016	-1.84723e-016	-6.23461e-015	-3.83858e-015	-4.8712e-015	-5.28587e-015	8.87269e-017	-2.03629e-016	4.62834e-015	9.23328e-016	-3.43837e-015	4.90167e-016	1.04016e-015	-4.83813e-015	9.4938e-015	2.87089e-015	-6.3675e-016	8.04339e-015	-2.16009e-016	-1.28891e-015	4.0205e-015	-5.59696e-015
2.80523e-015	2.85577e-015	-8.27794e-016	-7.95539e-016	-1.50646e-016	-5.98637e-015	-3.28715e-015	-5.0996e-015	-5.50127e-015	-1.65882e-016	-2.69231e-016	4.53138e-015	1.0386e-015	-3.32455e-015	5.19073e-016	1.04564e-015	-5.10023e-015	9.14071e-015	2.97502e-015	-1.08342e-015	7.95549e-015	-5.13234e-016	-1.36233e-015	3.9839e-015	-6.15158e-015
2.31165e-015	2.38973e-015	-5.31101e-016	-7.49255e-016	-1.33153e-016	-5.72856e-015	-2.73399e-015	-5.30779e-015	-5.69473e-015	-4.26284e-016	-3.407e-016	4.41768e-015	1.16434e-015	-3.21035e-015	5.55491e-016	1.01645e-015	-5.32508e-015	8.75594e-015	3.07786e-015	-1.50977e-015	7.84659e-015	-7.94491e-016	-1.4267e-015	3.95703e-015	-6.68359e-015
1.80368e-015	1.92247e-015	-2.44986e-016	-6.91495e-016	-1.3213e-016	-5.46312e-015	-2.18482e-015	-5.49724e-015	-5.86616e-015	-6.92257e-016	-4.18995e-016	4.28655e-015	1.30052e-015	-3.09767e-015	5.98941e-016	9.51862e-016	-5.51239e-015	8.3408e-015	3.17657e-015	-1.91577e-015	7.71555e-015	-1.05988e-015	-1.48343e-015	3.93887e-015	-7.19091e-015
1.28329e-015	1.45674e-015	2.9249e-017	-6.22698e-016	-1.46545e-016	-5.19249e-015	-1.64448e-015	-5.66935e-015	-6.01643e-015	-9.6382e-016	-5.04581e-016	4.1373e-015	1.44707e-015	-2.98846e-015	6.48724e-016	8.51373e-016	-5.66215e-015	7.8971e-015	3.26846e-015	-2.30174e-015	7.56185e-015	-1.30919e-015	-1.53366e-015	3.92826e-015	-7.67151e-015
7.53079e-016	9.95158e-016	2.89784e-016	-5.43181e-016	-1.75507e-016	-4.91905e-015	-1.11783e-015	-5.8262e-015	-6.14661e-015	-1.24151e-015	-5.97779e-016	3.96929e-015	1.60336e-015	-2.88497e-015	7.03345e-016	7.14975e-016	-5.77525e-015	7.42609e-015	3.35118e-015	-2.66762e-015	7.38465e-015	-1.54275e-015	-1.57886e-015	3.924e-015	-8.12409e-015
2.15412e-016	5.40564e-016	5.35467e-016	-4.53506e-016	-2.17719e-016	-4.64546e-015	-6.09426e-016	-5.96992e-015	-6.25757e-015	-1.52538e-015	-6.98728e-016	3.78231e-015	1.76892e-015	-2.78856e-015	7.61661e-016	5.43353e-016	-5.85238e-015	6.92959e-015	3.42206e-015	-3.01403e-015	7.18376e-015	-1.76087e-015	-1.6204e-015	3.92455e-015	-8.54745e-015
-3.27363e-016	9.56466e-017	7.64864e-016	-3.54506e-016	-2.7232e-016	-4.37365e-015	-1.23339e-016	-6.10285e-015	-6.35009e-015	-1.81504e-015	-8.07224e-016	3.57597e-015	1.94255e-015	-2.70104e-015	8.22966e-016	3.37436e-016	-5.89501e-015	6.41011e-015	3.47823e-015	-3.34144e-015	6.95906e-015	-1.96372e-015	-1.65955e-015	3.92844e-015	-8.94065e-015
-8.73165e-016	-3.37011e-016	9.77176e-016	-2.46658e-016	-3.38163e-016	-4.10637e-015	3.36832e-016	-6.22709e-015	-6.42541e-015	-2.11043e-015	-9.2344e-016	3.34997e-015	2.12305e-015	-2.62426e-015	8.85718e-016	9.84992e-017	-5.905e-015	5.87001e-015	3.51691e-015	-3.65032e-015	6.71034e-015	-2.15095e-015	-1.69742e-015	3.93418e-015	-9.30308e-015
-1.41937e-015	-7.5474e-016	1.1714e-015	-1.31127e-016	-4.14212e-016	-3.84602e-015	7.68178e-016	-6.34469e-015	-6.48436e-015	-2.41169e-015	-1.04677e-015	3.10428e-015	2.30904e-015	-2.55995e-015	9.48423e-016	-1.71891e-016	-5.88449e-015	5.31201e-015	3.53576e-015	-3.94142e-015	6.43802e-015	-2.32287e-015	-1.73567e-015	3.94001e-015	-9.63452e-015
-1.96331e-015	-1.15521e-015	1.34671e-015	-8.65034e-018	-4.98764e-016	-3.59495e-015	1.16817e-015	-6.45718e-015	-6.52817e-015	-2.71873e-015	-1.17655e-015	2.8394e-015	2.49941e-015	-2.50946e-015	1.01016e-015	-4.7221e-016	-5.8356e-015	4.73885e-015	3.5325e-015	-4.2157e-015	6.14267e-015	-2.48001e-015	-1.77546e-015	3.94464e-015	-9.93469e-015
-2.50263e-015	-1.53605e-015	1.50278e-015	1.19879e-016	-5.90224e-016	-3.35537e-015	1.53385e-015	-6.5664e-015	-6.55832e-015	-3.0308e-015	-1.31222e-015	2.55549e-015	2.69228e-015	-2.47403e-015	1.06921e-015	-7.99763e-016	-5.7608e-015	4.15337e-015	3.50508e-015	-4.4738e-015	5.82427e-015	-2.62272e-015	-1.81785e-015	3.94625e-015	-1.02033e-014
-3.03475e-015	-1.89513e-015	1.63913e-015	2.52667e-016	-6.86482e-016	-3.12925e-015	1.86402e-015	-6.67422e-015	-6.57648e-015	-3.34728e-015	-1.45321e-015	2.25307e-015	2.88606e-015	-2.45463e-015	1.1243e-015	-1.15143e-015	-5.6627e-015	3.55881e-015	3.45188e-015	-4.717e-015	5.48385e-015	-2.75083e-015	-1.86367e-015	3.94337e-015	-1.04402e-014
-3.5572e-015	-2.23015e-015	1.75496e-015	3.88726e-016	-7.8575e-016	-2.91793e-015	2.15797e-015	-6.78253e-015	-6.58393e-015	-3.66782e-015	-1.59872e-015	1.93308e-015	3.07914e-015	-2.45239e-015	1.17412e-015	-1.52404e-015	-5.54437e-015	2.95809e-015	3.37103e-015	-4.94675e-015	5.12272e-015	-2.86479e-015	-1.91385e-015	3.93478e-015	-1.0646e-014
-4.06745e-015	-2.53923e-015	1.85058e-015	5.26898e-016	-8.86794e-016	-2.72284e-015	2.41571e-015	-6.89259e-015	-6.58164e-015	-3.99137e-015	-1.74778e-015	1.59677e-015	3.26955e-015	-2.46733e-015	1.21746e-015	-1.91397e-015	-5.40856e-015	2.35479e-015	3.26201e-015	-5.16382e-015	4.74193e-015	-2.96478e-015	-1.96882e-015	3.9188e-015	-1.08216e-014
-4.56303e-015	-2.82053e-015	1.92602e-015	6.65646e-016	-9.8726e-016	-2.54515e-015	2.63718e-015	-7.0049e-015	-6.5707e-015	-4.31784e-015	-1.89933e-015	1.24567e-015	3.45575e-015	-2.49985e-015	1.25358e-015	-2.31789e-015	-5.25833e-015	1.7523e-015	3.12388e-015	-5.36878e-015	4.34305e-015	-3.05093e-015	-2.02892e-015	3.89404e-015	-1.09682e-014
-5.04104e-015	-3.07206e-015	1.98153e-015	8.03927e-016	-1.08476e-015	-2.38579e-015	2.82283e-015	-7.12062e-015	-6.55241e-015	-4.6464e-015	-2.05257e-015	8.81282e-016	3.63579e-015	-2.55015e-015	1.28161e-015	-2.73203e-015	-5.0965e-015	1.1535e-015	2.95588e-015	-5.56308e-015	3.9283e-015	-3.12371e-015	-2.09453e-015	3.85926e-015	-1.10868e-014
-5.49871e-015	-3.29274e-015	2.01751e-015	9.40363e-016	-1.17708e-015	-2.24499e-015	2.97421e-015	-7.24062e-015	-6.52787e-015	-4.97625e-015	-2.20614e-015	5.05154e-016	3.80762e-015	-2.61793e-015	1.30105e-015	-3.15276e-015	-4.92607e-015	5.61786e-016	2.75777e-015	-5.74756e-015	3.49979e-015	-3.18346e-015	-2.16552e-015	3.81321e-015	-1.11786e-014
-5.93374e-015	-3.4815e-015	2.03419e-015	1.07316e-015	-1.26289e-015	-2.12307e-015	3.09304e-015	-7.36485e-015	-6.49805e-015	-5.30635e-015	-2.35898e-015	1.19272e-016	3.96907e-015	-2.70268e-015	1.31135e-015	-3.57585e-015	-4.7498e-015	-1.95638e-017	2.53022e-015	-5.92294e-015	3.05915e-015	-3.23054e-015	-2.24164e-015	3.75488e-015	-1.12449e-014
-6.3439e-015	-3.63752e-015	2.03255e-015	1.20109e-015	-1.34026e-015	-2.02024e-015	3.18161e-015	-7.4933e-015	-6.46352e-015	-5.63548e-015	-2.50964e-015	-2.7407e-016	4.11821e-015	-2.8037e-015	1.31238e-015	-3.99724e-015	-4.57039e-015	-5.87152e-016	2.27363e-015	-6.08955e-015	2.60917e-015	-3.26491e-015	-2.32221e-015	3.68331e-015	-1.12874e-014
-6.72717e-015	-3.7599e-015	2.01405e-015	1.32297e-015	-1.40684e-015	-1.93587e-015	3.24242e-015	-7.62562e-015	-6.42476e-015	-5.96256e-015	-2.65742e-015	-6.72496e-016	4.25275e-015	-2.91978e-015	1.30354e-015	-4.41231e-015	-4.39042e-015	-1.13851e-015	1.98891e-015	-6.24841e-015	2.15221e-015	-3.2867e-015	-2.4066e-015	3.59788e-015	-1.13075e-014
-7.08137e-015	-3.84795e-015	1.97962e-015	1.43783e-015	-1.4606e-015	-1.86944e-015	3.27826e-015	-7.76068e-015	-6.38215e-015	-6.28625e-015	-2.80074e-015	-1.07376e-015	4.37071e-015	-3.04988e-015	1.28477e-015	-4.81736e-015	-4.21199e-015	-1.67046e-015	1.67787e-015	-6.39979e-015	1.69093e-015	-3.29597e-015	-2.49376e-015	3.49786e-015	-1.1307e-014
-7.40476e-015	-3.90179e-015	1.93101e-015	1.54433e-015	-1.4999e-015	-1.81997e-015	3.29261e-015	-7.89742e-015	-6.33615e-015	-6.6054e-015	-2.93854e-015	-1.47486e-015	4.47029e-015	-3.19238e-015	1.2569e-015	-5.20769e-015	-4.03715e-015	-2.18005e-015	1.34226e-015	-6.54377e-015	1.22799e-015	-3.29272e-015	-2.58283e-015	3.38306e-015	-1.12879e-014
-7.69595e-015	-3.92148e-015	1.86958e-015	1.64173e-015	-1.52297e-015	-1.78631e-015	3.28917e-015	-8.03471e-015	-6.2866e-015	-6.919e-015	-3.06991e-015	-1.87345e-015	4.55007e-015	-3.34516e-015	1.2207e-015	-5.57925e-015	-3.8677e-015	-2.6646e-015	9.84113e-016	-6.68031e-015	7.65969e-016	-3.27723e-015	-2.67262e-015	3.25329e-015	-1.12514e-014
-7.95374e-015	-3.90719e-015	1.79654e-015	1.7288e-015	-1.52848e-015	-1.76701e-015	3.27123e-015	-8.17081e-015	-6.23352e-015	-7.22561e-015	-3.19356e-015	-2.26681e-015	4.60888e-015	-3.50648e-015	1.1768e-015	-5.92861e-015	-3.7052e-015	-3.12176e-015	6.06342e-016	-6.80942e-015	3.07742e-016	-3.24991e-015	-2.76139e-015	3.10905e-015	-1.11994e-014
-8.17674e-015	-3.8591e-015	1.71352e-015	1.80449e-015	-1.51478e-015	-1.76035e-015	3.24251e-015	-8.30366e-015	-6.1764e-015	-7.52394e-015	-3.30842e-015	-2.65178e-015	4.64607e-015	-3.67377e-015	1.12629e-015	-6.25205e-015	-3.55067e-015	-3.54981e-015	2.116e-016	-6.93097e-015	-1.43398e-016	-3.21085e-015	-2.84739e-015	2.9509e-015	-1.11339e-014
-8.36358e-015	-3.77751e-015	1.62248e-015	1.8683e-015	-1.48103e-015	-1.76417e-015	3.20698e-015	-8.43119e-015	-6.11503e-015	-7.81237e-015	-3.41363e-015	-3.02552e-015	4.66059e-015	-3.84504e-015	1.07022e-015	-6.54596e-015	-3.40515e-015	-3.94689e-015	-1.97467e-016	-7.04415e-015	-5.8472e-016	-3.16028e-015	-2.9291e-015	2.77904e-015	-1.10562e-014
-8.51315e-015	-3.66358e-015	1.52537e-015	1.91961e-015	-1.42622e-015	-1.77645e-015	3.16876e-015	-8.55112e-015	-6.04893e-015	-8.08957e-015	-3.50831e-015	-3.38495e-015	4.65182e-015	-4.01779e-015	1.00973e-015	-6.80723e-015	-3.26926e-015	-4.3115e-015	-6.17599e-016	-7.14865e-015	-1.0136e-015	-3.09808e-015	-3.00465e-015	2.5938e-015	-1.09682e-014
-8.62495e-015	-3.51806e-015	1.42412e-015	1.95819e-015	-1.34957e-015	-1.79443e-015	3.13211e-015	-8.66117e-015	-5.97745e-015	-8.35433e-015	-3.59138e-015	-3.72711e-015	4.61914e-015	-4.18899e-015	9.465e-016	-7.03322e-015	-3.14291e-015	-4.64186e-015	-1.04499e-015	-7.24336e-015	-1.4275e-015	-3.02428e-015	-3.07191e-015	2.39619e-015	-1.08717e-014
-8.69826e-015	-3.34218e-015	1.32065e-015	1.98388e-015	-1.25057e-015	-1.81575e-015	3.1009e-015	-8.75831e-015	-5.89964e-015	-8.60541e-015	-3.66217e-015	-4.04901e-015	4.56291e-015	-4.35563e-015	8.82188e-016	-7.2213e-015	-3.02588e-015	-4.93688e-015	-1.47597e-015	-7.32743e-015	-1.82336e-015	-2.93854e-015	-3.12895e-015	2.1878e-015	-1.07677e-014
-8.73283e-015	-3.13768e-015	1.21671e-015	1.99693e-015	-1.12883e-015	-1.83826e-015	3.07944e-015	-8.83951e-015	-5.81496e-015	-8.84102e-015	-3.71983e-015	-4.34762e-015	4.48372e-015	-4.51509e-015	8.18217e-016	-7.36891e-015	-2.91767e-015	-5.19581e-015	-1.90641e-015	-7.39996e-015	-2.19842e-015	-2.84152e-015	-3.17363e-015	1.96991e-015	-1.06577e-014
-8.72803e-015	-2.9059e-015	1.1143e-015	1.99711e-015	-9.84203e-016	-1.85935e-015	3.07164e-015	-8.90171e-015	-5.7225e-015	-9.05932e-015	-3.76399e-015	-4.62017e-015	4.38239e-015	-4.66477e-015	7.56335e-016	-7.47445e-015	-2.81761e-015	-5.41737e-015	-2.33225e-015	-7.45974e-015	-2.55029e-015	-2.73324e-015	-3.20376e-015	1.74398e-015	-1.05429e-014
-8.68418e-015	-2.64823e-015	1.01586e-015	1.98473e-015	-8.16835e-016	-1.87604e-015	3.08059e-015	-8.94228e-015	-5.62147e-015	-9.25919e-015	-3.79383e-015	-4.86405e-015	4.25984e-015	-4.80189e-015	6.9835e-016	-7.53684e-015	-2.72532e-015	-5.60116e-015	-2.74957e-015	-7.50512e-015	-2.87713e-015	-2.61358e-015	-3.21737e-015	1.51197e-015	-1.04246e-014
-8.60147e-015	-2.36695e-015	9.22345e-016	1.96057e-015	-6.27462e-016	-1.88591e-015	3.10938e-015	-8.95863e-015	-5.51135e-015	-9.43938e-015	-3.80917e-015	-5.0769e-015	4.11728e-015	-4.9238e-015	6.46339e-016	-7.55468e-015	-2.63905e-015	-5.74707e-015	-3.15451e-015	-7.53499e-015	-3.17669e-015	-2.48273e-015	-3.21253e-015	1.27566e-015	-1.03038e-014
-8.48025e-015	-2.06357e-015	8.35532e-016	1.92586e-015	-4.16784e-016	-1.88657e-015	3.16087e-015	-8.94829e-015	-5.39135e-015	-9.59834e-015	-3.80974e-015	-5.25661e-015	3.95658e-015	-5.02765e-015	6.01867e-016	-7.52726e-015	-2.55735e-015	-5.85537e-015	-3.54289e-015	-7.54776e-015	-3.4471e-015	-2.34076e-015	-3.18769e-015	1.03769e-015	-1.01805e-014
-8.32112e-015	-1.73991e-015	7.57005e-016	1.88105e-015	-1.85883e-016	-1.87603e-015	3.23754e-015	-8.90872e-015	-5.26063e-015	-9.73472e-015	-3.79521e-015	-5.40111e-015	3.77955e-015	-5.11136e-015	5.66301e-016	-7.45486e-015	-2.4784e-015	-5.92668e-015	-3.91103e-015	-7.54171e-015	-3.68616e-015	-2.18797e-015	-3.14127e-015	7.99701e-016	-1.00555e-014
-8.12533e-015	-1.39833e-015	6.88077e-016	1.82748e-015	6.38979e-017	-1.85254e-015	3.3413e-015	-8.83664e-015	-5.11844e-015	-9.84728e-015	-3.76486e-015	-5.50877e-015	3.58836e-015	-5.17267e-015	5.41056e-016	-7.33801e-015	-2.39994e-015	-5.9615e-015	-4.25483e-015	-7.51515e-015	-3.89255e-015	-2.02443e-015	-3.07179e-015	5.6395e-016	-9.92867e-015
-7.89368e-015	-1.04092e-015	6.30077e-016	1.76659e-015	3.31035e-016	-1.81435e-015	3.47415e-015	-8.72997e-015	-4.96401e-015	-9.93449e-015	-3.71917e-015	-5.57785e-015	3.38581e-015	-5.20937e-015	5.27587e-016	-7.17728e-015	-2.31982e-015	-5.96067e-015	-4.57098e-015	-7.46685e-015	-4.06514e-015	-1.84957e-015	-2.97799e-015	3.32685e-016	-9.80043e-015
-7.62704e-015	-6.69602e-016	5.83837e-016	1.69992e-015	6.13603e-016	-1.76002e-015	3.6376e-015	-8.58692e-015	-4.79661e-015	-9.99523e-015	-3.65809e-015	-5.60693e-015	3.17429e-015	-5.2196e-015	5.26798e-016	-6.97344e-015	-2.23574e-015	-5.92542e-015	-4.85621e-015	-7.39536e-015	-4.20296e-015	-1.6636e-015	-2.85847e-015	1.08466e-016	-9.67065e-015
-7.32652e-015	-2.86409e-016	5.5007e-016	1.62865e-015	9.09833e-016	-1.68862e-015	3.83216e-015	-8.40605e-015	-4.61633e-015	-1.00287e-014	-3.58163e-015	-5.59533e-015	2.95658e-015	-5.20237e-015	5.39949e-016	-6.7282e-015	-2.14564e-015	-5.85649e-015	-5.10758e-015	-7.29933e-015	-4.30496e-015	-1.46675e-015	-2.71243e-015	-1.06209e-016	-9.5396e-015
-6.99369e-015	1.06215e-016	5.29442e-016	1.5545e-015	1.21757e-015	-1.59908e-015	4.05813e-015	-8.18573e-015	-4.42297e-015	-1.00338e-014	-3.48997e-015	-5.54262e-015	2.73629e-015	-5.15628e-015	5.6744e-016	-6.44361e-015	-2.04715e-015	-5.75517e-015	-5.32273e-015	-7.17786e-015	-4.37117e-015	-1.25884e-015	-2.53945e-015	-3.0904e-016	-9.40706e-015
-6.63009e-015	5.05979e-016	5.22328e-016	1.47916e-015	1.53493e-015	-1.49118e-015	4.31564e-015	-7.92455e-015	-4.2164e-015	-1.00099e-014	-3.38302e-015	-5.44826e-015	2.5164e-015	-5.08051e-015	6.09672e-016	-6.1217e-015	-1.93813e-015	-5.62335e-015	-5.49943e-015	-7.0297e-015	-4.4011e-015	-1.04038e-015	-2.33921e-015	-4.97811e-016	-9.27257e-015
-6.23738e-015	9.10653e-016	5.28985e-016	1.40498e-015	1.85998e-015	-1.36435e-015	4.60427e-015	-7.62194e-015	-3.99656e-015	-9.95631e-015	-3.26094e-015	-5.31194e-015	2.29984e-015	-4.97518e-015	6.67131e-016	-5.76462e-015	-1.81604e-015	-5.46294e-015	-5.63547e-015	-6.85391e-015	-4.39516e-015	-8.11698e-016	-2.11168e-015	-6.69553e-016	-9.13524e-015
-5.81771e-015	1.31858e-015	5.4918e-016	1.3339e-015	2.1903e-015	-1.2186e-015	4.92324e-015	-7.2774e-015	-3.76365e-015	-9.8722e-015	-3.12375e-015	-5.13376e-015	2.08982e-015	-4.83995e-015	7.39754e-016	-5.37562e-015	-1.67913e-015	-5.27573e-015	-5.72998e-015	-6.64991e-015	-4.35368e-015	-5.73006e-016	-1.8573e-015	-8.21891e-016	-8.99483e-015
-5.3724e-015	1.72723e-015	5.82964e-016	1.26759e-015	2.52354e-015	-1.05403e-015	5.27175e-015	-6.89133e-015	-3.51837e-015	-9.75689e-015	-2.97144e-015	-4.91463e-015	1.88985e-015	-4.67495e-015	8.27392e-016	-4.9581e-015	-1.52596e-015	-5.06361e-015	-5.78179e-015	-6.41725e-015	-4.27734e-015	-3.24415e-016	-1.5761e-015	-9.53071e-016	-8.85061e-015
-4.90342e-015	2.13479e-015	6.29615e-016	1.20818e-015	2.85751e-015	-8.71344e-016	5.6481e-015	-6.46478e-015	-3.26138e-015	-9.61026e-015	-2.80468e-015	-4.65531e-015	1.703e-015	-4.4807e-015	9.29363e-016	-4.51556e-015	-1.35454e-015	-4.82861e-015	-5.79054e-015	-6.15593e-015	-4.16733e-015	-6.59658e-017	-1.26879e-015	-1.06058e-015	-8.70187e-015
-4.41249e-015	2.53919e-015	6.88235e-016	1.15795e-015	3.18977e-015	-6.71905e-016	6.05037e-015	-5.99849e-015	-2.9933e-015	-9.43207e-015	-2.62353e-015	-4.357e-015	1.53234e-015	-4.25821e-015	1.04502e-015	-4.05225e-015	-1.16349e-015	-4.57274e-015	-5.75563e-015	-5.86593e-015	-4.02426e-015	2.02018e-016	-9.36603e-016	-1.1422e-015	-8.54727e-015
-3.90145e-015	2.9385e-015	7.58563e-016	1.11844e-015	3.51762e-015	-4.57105e-016	6.4765e-015	-5.49393e-015	-2.71481e-015	-9.22184e-015	-2.4282e-015	-4.02112e-015	1.38086e-015	-4.00895e-015	1.17346e-015	-3.57186e-015	-9.51985e-016	-4.29821e-015	-5.6776e-015	-5.54736e-015	-3.84962e-015	4.79221e-016	-5.81019e-016	-1.19649e-015	-8.38536e-015
-3.37241e-015	3.33108e-015	8.39981e-016	1.09196e-015	3.83942e-015	-2.28292e-016	6.92358e-015	-4.95314e-015	-2.42687e-015	-8.97972e-015	-2.21926e-015	-3.64953e-015	1.25163e-015	-3.73464e-015	1.31326e-015	-3.07755e-015	-7.18657e-016	-4.00719e-015	-5.55724e-015	-5.20117e-015	-3.64503e-015	7.65145e-016	-2.03655e-016	-1.22147e-015	-8.21586e-015
-2.82722e-015	3.71565e-015	9.30699e-016	1.0802e-015	4.15321e-015	1.30117e-017	7.38907e-015	-4.37811e-015	-2.13054e-015	-8.70588e-015	-1.9966e-015	-3.24401e-015	1.14709e-015	-3.43744e-015	1.46285e-015	-2.57319e-015	-4.62518e-016	-3.70163e-015	-5.39567e-015	-4.82817e-015	-3.41155e-015	1.05953e-015	1.93855e-016	-1.21591e-015	-8.03809e-015
-2.26792e-015	4.09098e-015	1.02963e-015	1.08516e-015	4.45719e-015	2.64848e-016	7.87046e-015	-3.77176e-015	-1.82737e-015	-8.40066e-015	-1.76022e-015	-2.80706e-015	1.06912e-015	-3.11963e-015	1.62054e-015	-2.06279e-015	-1.82988e-016	-3.38405e-015	-5.19456e-015	-4.42957e-015	-3.15076e-015	1.36227e-015	6.09351e-016	-1.17833e-015	-7.85023e-015
-1.69671e-015	4.45558e-015	1.13482e-015	1.10864e-015	4.74956e-015	5.2529e-016	8.36451e-015	-3.13714e-015	-1.51838e-015	-8.0646e-015	-1.51054e-015	-2.34064e-015	1.01989e-015	-2.78372e-015	1.78456e-015	-1.55013e-015	1.20178e-016	-3.05685e-015	-4.95612e-015	-4.0067e-015	-2.86494e-015	1.67334e-015	1.04092e-015	-1.10783e-015	-7.65138e-015
-1.11544e-015	4.80847e-015	1.24549e-015	1.15195e-015	5.02897e-015	7.92429e-016	8.86851e-015	-2.47767e-015	-1.20474e-015	-7.69824e-015	-1.24777e-015	-1.84779e-015	1.00124e-015	-2.4334e-015	1.95284e-015	-1.03906e-015	4.46779e-016	-2.72194e-015	-4.68278e-015	-3.56099e-015	-2.55635e-015	1.99196e-015	1.48616e-015	-1.00374e-015	-7.44049e-015
-5.26354e-016	5.14837e-015	1.3604e-015	1.21599e-015	5.29485e-015	1.06361e-015	9.37925e-015	-1.79647e-015	-8.87838e-016	-7.30237e-015	-9.71844e-016	-1.33107e-015	1.01487e-015	-2.07191e-015	2.12303e-015	-5.33616e-016	7.96095e-016	-2.38146e-015	-4.37743e-015	-3.09492e-015	-2.22714e-015	2.3175e-015	1.9426e-015	-8.65353e-016	-7.21665e-015
6.85222e-017	5.47429e-015	1.47839e-015	1.30207e-015	5.54628e-015	1.33679e-015	9.89326e-015	-1.09712e-015	-5.6942e-016	-6.87791e-015	-6.83131e-016	-7.93318e-016	1.0618e-015	-1.70251e-015	2.29287e-015	-3.71044e-017	1.16754e-015	-2.03761e-015	-4.04329e-015	-2.6109e-015	-1.87976e-015	2.64963e-015	2.40738e-015	-6.92825e-016	-6.97901e-015
6.67422e-016	5.7857e-015	1.59781e-015	1.41135e-015	5.78257e-015	1.6101e-015	1.04075e-014	-3.83129e-016	-2.50545e-016	-6.42603e-015	-3.81836e-016	-2.37276e-016	1.14286e-015	-1.32826e-015	2.45979e-015	4.46674e-016	1.55947e-015	-1.69247e-015	-3.6837e-015	-2.11098e-015	-1.51644e-015	2.98793e-015	2.87782e-015	-4.86085e-016	-6.72673e-015
1.26871e-015	6.08225e-015	1.71733e-015	1.5449e-015	6.00338e-015	1.88099e-015	1.09184e-014	3.41057e-016	6.78023e-017	-5.94792e-015	-6.82434e-017	3.34005e-016	1.25829e-015	-9.53204e-016	2.62145e-015	9.14559e-016	1.97046e-015	-1.34775e-015	-3.30239e-015	-1.59783e-015	-1.1397e-015	3.3317e-015	3.35157e-015	-2.45455e-016	-6.45911e-015
1.87055e-015	6.36375e-015	1.83516e-015	1.70315e-015	6.20882e-015	2.14789e-015	1.14235e-014	1.07163e-015	3.84529e-016	-5.44485e-015	2.57844e-016	9.17437e-016	1.40779e-015	-5.8105e-016	2.77572e-015	1.36344e-015	2.39892e-015	-1.0054e-015	-2.90333e-015	-1.07446e-015	-7.51314e-016	3.68039e-015	3.82619e-015	2.82018e-017	-6.17522e-015
2.4714e-015	6.63029e-015	1.95046e-015	1.88638e-015	6.39916e-015	2.40947e-015	1.19205e-014	1.80449e-015	6.9887e-016	-4.91837e-015	5.96336e-016	1.50995e-015	1.59153e-015	-2.1475e-016	2.92038e-015	1.79048e-015	2.84264e-015	-6.67345e-016	-2.49012e-015	-5.43641e-016	-3.53732e-016	4.03337e-015	4.29914e-015	3.33595e-016	-5.87434e-015
3.06989e-015	6.88158e-015	2.06237e-015	2.09531e-015	6.57476e-015	2.66381e-015	1.24067e-014	2.53537e-015	1.00972e-015	-4.36972e-015	9.47e-016	2.10883e-015	1.80887e-015	1.42099e-016	3.0534e-015	2.19326e-015	3.29956e-015	-3.34833e-016	-2.06689e-015	-7.78473e-018	5.095e-017	4.38986e-015	4.76748e-015	6.69782e-016	-5.55599e-015
3.66439e-015	7.11776e-015	2.1698e-015	2.33e-015	6.73694e-015	2.90944e-015	1.28802e-014	3.26006e-015	1.31622e-015	-3.80063e-015	1.30952e-015	2.71154e-015	2.05858e-015	4.8591e-016	3.17281e-015	2.56966e-015	3.76776e-015	-1.00014e-017	-1.63787e-015	5.29809e-016	4.60391e-016	4.7493e-015	5.22897e-015	1.03525e-015	-5.21968e-015
4.25362e-015	7.33941e-015	2.2723e-015	2.5904e-015	6.88705e-015	3.14525e-015	1.33393e-014	3.97488e-015	1.61767e-015	-3.21298e-015	1.68337e-015	3.3154e-015	2.33974e-015	8.13818e-016	3.2768e-015	2.91764e-015	4.24428e-015	3.05673e-016	-1.20732e-015	1.0656e-015	8.72864e-016	5.11069e-015	5.68123e-015	1.42837e-015	-4.86537e-015
4.83645e-015	7.54699e-015	2.36911e-015	2.87564e-015	7.02639e-015	3.37037e-015	1.37822e-014	4.6759e-015	1.91393e-015	-2.60859e-015	2.06873e-015	3.91772e-015	2.65048e-015	1.12255e-015	3.36339e-015	3.23589e-015	4.72608e-015	6.10774e-016	-7.78793e-016	1.59678e-015	1.28628e-015	5.47334e-015	6.12207e-015	1.8471e-015	-4.49269e-015
5.4117e-015	7.74068e-015	2.45986e-015	3.18505e-015	7.15647e-015	3.58444e-015	1.42076e-014	5.3597e-015	2.2044e-015	-1.9895e-015	2.46523e-015	4.51638e-015	2.98873e-015	1.40969e-015	3.43161e-015	3.52326e-015	5.21059e-015	9.04546e-016	-3.56125e-016	2.12037e-015	1.69896e-015	5.8368e-015	6.54988e-015	2.28963e-015	-4.10171e-015
5.97739e-015	7.92136e-015	2.54431e-015	3.51789e-015	7.27936e-015	3.78702e-015	1.46156e-014	6.02313e-015	2.4892e-015	-1.35755e-015	2.87263e-015	5.10933e-015	3.35325e-015	1.67255e-015	3.48002e-015	3.77893e-015	5.69396e-015	1.18554e-015	5.69957e-017	2.63427e-015	2.10907e-015	6.20015e-015	6.96273e-015	2.75359e-015	-3.69321e-015
6.53297e-015	8.08944e-015	2.62198e-015	3.87315e-015	7.39712e-015	3.97823e-015	1.50051e-014	6.66296e-015	2.7682e-015	-7.14298e-016	3.291e-015	5.6943e-015	3.74195e-015	1.90916e-015	3.50783e-015	4.00209e-015	6.17289e-015	1.45299e-015	4.57569e-016	3.136e-015	2.51492e-015	6.56239e-015	7.35866e-015	3.23669e-015	-3.26722e-015
7.07723e-015	8.24598e-015	2.69287e-015	4.24923e-015	7.51176e-015	4.15898e-015	1.53757e-014	7.27644e-015	3.04244e-015	-6.23044e-017	3.7201e-015	6.26937e-015	4.15244e-015	2.11768e-015	3.51451e-015	4.19293e-015	6.64434e-015	1.70613e-015	8.42252e-016	3.62276e-015	2.91573e-015	6.9224e-015	7.73669e-015	3.73578e-015	-2.82405e-015
7.6092e-015	8.39217e-015	2.75769e-015	4.64429e-015	7.62482e-015	4.32977e-015	1.57272e-014	7.86067e-015	3.31235e-015	5.96083e-016	4.15939e-015	6.83328e-015	4.58203e-015	2.29686e-015	3.49978e-015	4.35211e-015	7.10585e-015	1.94453e-015	1.20787e-015	4.09215e-015	3.31013e-015	7.27909e-015	8.09565e-015	4.2483e-015	-2.36465e-015
8.12878e-015	8.52912e-015	2.81678e-015	5.05706e-015	7.73805e-015	4.49128e-015	1.60602e-014	8.41378e-015	3.57876e-015	1.25841e-015	4.60871e-015	7.3846e-015	5.02802e-015	2.44546e-015	3.4638e-015	4.48056e-015	7.5543e-015	2.16787e-015	1.5519e-015	4.54222e-015	3.69686e-015	7.63232e-015	8.43475e-015	4.77127e-015	-1.88978e-015
8.63518e-015	8.65738e-015	2.87086e-015	5.48538e-015	7.8538e-015	4.64515e-015	1.63755e-014	8.93398e-015	3.84232e-015	1.92281e-015	5.06745e-015	7.92191e-015	5.4885e-015	2.56275e-015	3.40719e-015	4.57894e-015	7.98639e-015	2.37615e-015	1.87178e-015	4.9704e-015	4.07574e-015	7.98136e-015	8.7536e-015	5.30222e-015	-1.40019e-015
9.12822e-015	8.77806e-015	2.92107e-015	5.92704e-015	7.97427e-015	4.79276e-015	1.66742e-014	9.41974e-015	4.1041e-015	2.58693e-015	5.53538e-015	8.44456e-015	5.96014e-015	2.64831e-015	3.33039e-015	4.64855e-015	8.39937e-015	2.56906e-015	2.1657e-015	5.37549e-015	4.4458e-015	8.32488e-015	9.05195e-015	5.83854e-015	-8.97017e-016
9.60685e-015	8.89204e-015	2.96785e-015	6.38017e-015	8.10142e-015	4.93584e-015	1.69574e-014	9.86997e-015	4.36532e-015	3.2486e-015	6.01146e-015	8.95213e-015	6.4402e-015	2.70282e-015	3.2345e-015	4.6917e-015	8.79064e-015	2.74625e-015	2.43279e-015	5.75617e-015	4.80661e-015	8.66186e-015	9.32989e-015	6.37682e-015	-3.81253e-016
1.00708e-014	9.00004e-015	3.01252e-015	6.84316e-015	8.23696e-015	5.07631e-015	1.72267e-014	1.02851e-014	4.62726e-015	3.90583e-015	6.49559e-015	9.44431e-015	6.92646e-015	2.72687e-015	3.12129e-015	4.71059e-015	9.1576e-015	2.90783e-015	2.67269e-015	6.11101e-015	5.15794e-015	8.99163e-015	9.58743e-015	6.91374e-015	1.45854e-016
1.05199e-014	9.10319e-015	3.05626e-015	7.31343e-015	8.38212e-015	5.21606e-015	1.74833e-014	1.06651e-014	4.89194e-015	4.55653e-015	6.98715e-015	9.92037e-015	7.41706e-015	2.72118e-015	2.99241e-015	4.70706e-015	9.49832e-015	3.05404e-015	2.88444e-015	6.43924e-015	5.49988e-015	9.31316e-015	9.8251e-015	7.44608e-015	6.83329e-016
1.09538e-014	9.20275e-015	3.10101e-015	7.78842e-015	8.53832e-015	5.35702e-015	1.77295e-014	1.10107e-014	5.16091e-015	5.19837e-015	7.48522e-015	1.03803e-014	7.90962e-015	2.68726e-015	2.84995e-015	4.68301e-015	9.81051e-015	3.1854e-015	3.06843e-015	6.74154e-015	5.83226e-015	9.62561e-015	1.00435e-014	7.97177e-015	1.22946e-015
1.13723e-014	9.29953e-015	3.14755e-015	8.2658e-015	8.70608e-015	5.50148e-015	1.79673e-014	1.13218e-014	5.43597e-015	5.82952e-015	7.98897e-015	1.08244e-014	8.40177e-015	2.6265e-015	2.69641e-015	4.64153e-015	1.00925e-014	3.30195e-015	3.22405e-015	7.01803e-015	6.15572e-015	9.92787e-015	1.02435e-014	8.48777e-015	1.78191e-015
1.17748e-014	9.39429e-015	3.19731e-015	8.74349e-015	8.88636e-015	5.65132e-015	1.81988e-014	1.15994e-014	5.71824e-015	6.44776e-015	8.49772e-015	1.12534e-014	8.89082e-015	2.54167e-015	2.53404e-015	4.58456e-015	1.03424e-014	3.40486e-015	3.35316e-015	7.26848e-015	6.47025e-015	1.02192e-014	1.04262e-014	8.99169e-015	2.33872e-015
1.21611e-014	9.48824e-015	3.25181e-015	9.21862e-015	9.07946e-015	5.80845e-015	1.84264e-014	1.18452e-014	6.00931e-015	7.05133e-015	9.00981e-015	1.1668e-014	9.37511e-015	2.4349e-015	2.36519e-015	4.51539e-015	1.05595e-014	3.49512e-015	3.45659e-015	7.49331e-015	6.77632e-015	1.04981e-014	1.0593e-014	9.4813e-015	2.89818e-015
1.25312e-014	9.58211e-015	3.31248e-015	9.68892e-015	9.28523e-015	5.97459e-015	1.86516e-014	1.20602e-014	6.3109e-015	7.63866e-015	9.52475e-015	1.20688e-014	9.8534e-015	2.30899e-015	2.19263e-015	4.43681e-015	1.07433e-014	3.57395e-015	3.53548e-015	7.69361e-015	7.07468e-015	1.07644e-014	1.07444e-014	9.95464e-015	3.45854e-015
1.28847e-014	9.67641e-015	3.38026e-015	1.01517e-014	9.50358e-015	6.15162e-015	1.8877e-014	1.22464e-014	6.62391e-015	8.2079e-015	1.00415e-014	1.24566e-014	1.03247e-014	2.16699e-015	2.01941e-015	4.35243e-015	1.08927e-014	3.64112e-015	3.59226e-015	7.87042e-015	7.36508e-015	1.10174e-014	1.08825e-014	1.04095e-014	4.01823e-015
1.32221e-014	9.77162e-015	3.45624e-015	1.06046e-014	9.73396e-015	6.34104e-015	1.91051e-014	1.24062e-014	6.94972e-015	8.75744e-015	1.05589e-014	1.28323e-014	1.07875e-014	2.01192e-015	1.84839e-015	4.26575e-015	1.10069e-014	3.69838e-015	3.62912e-015	8.02473e-015	7.64814e-015	1.12561e-014	1.10085e-014	1.08445e-014	4.57494e-015
1.35432e-014	9.8683e-015	3.54159e-015	1.10461e-014	9.97465e-015	6.54394e-015	1.93377e-014	1.25422e-014	7.28966e-015	9.28611e-015	1.10754e-014	1.31972e-014	1.12405e-014	1.84705e-015	1.68242e-015	4.17943e-015	1.10859e-014	3.74675e-015	3.64852e-015	8.15849e-015	7.92489e-015	1.14792e-014	1.11244e-014	1.12583e-014	5.12637e-015
1.3848e-014	9.96648e-015	3.63717e-015	1.14738e-014	1.02243e-014	6.76144e-015	1.95762e-014	1.26566e-014	7.64422e-015	9.79238e-015	1.15902e-014	1.35519e-014	1.16831e-014	1.67644e-015	1.52425e-015	4.09631e-015	1.11303e-014	3.78704e-015	3.65362e-015	8.27307e-015	8.19547e-015	1.16865e-014	1.12316e-014	1.16494e-014	5.67075e-015
1.41368e-014	1.00669e-014	3.7439e-015	1.1886e-014	1.04825e-014	6.99481e-015	1.98222e-014	1.27524e-014	8.01404e-015	1.02759e-014	1.21022e-014	1.3898e-014	1.2115e-014	1.50405e-015	1.37736e-015	4.01906e-015	1.11407e-014	3.8211e-015	3.64773e-015	8.37057e-015	8.46023e-015	1.18774e-014	1.13317e-014	1.20169e-014	6.20607e-015
1.44095e-014	1.01698e-014	3.86258e-015	1.22808e-014	1.07464e-014	7.24406e-015	2.00775e-014	1.28324e-014	8.39947e-015	1.07355e-014	1.26099e-014	1.42366e-014	1.25361e-014	1.33297e-015	1.24417e-015	3.94985e-015	1.11178e-014	3.85031e-015	3.63365e-015	8.45282e-015	8.71959e-015	1.20521e-014	1.14261e-014	1.23599e-014	6.73006e-015
1.46658e-014	1.02758e-014	3.99342e-015	1.26568e-014	1.10145e-014	7.50935e-015	2.03429e-014	1.28991e-014	8.80004e-015	1.11705e-014	1.31117e-014	1.45688e-014	1.29462e-014	1.16664e-015	1.12745e-015	3.89205e-015	1.10634e-014	3.87628e-015	3.61453e-015	8.52251e-015	8.97413e-015	1.22098e-014	1.15163e-014	1.26787e-014	7.2412e-015
1.49063e-014	1.03846e-014	4.13724e-015	1.30129e-014	1.12842e-014	7.79068e-015	2.06198e-014	1.29551e-014	9.21584e-015	1.15801e-014	1.36063e-014	1.48951e-014	1.33452e-014	1.00831e-015	1.02925e-015	3.84899e-015	1.09784e-014	3.90014e-015	3.59395e-015	8.5814e-015	9.22505e-015	1.23496e-014	1.16037e-014	1.29733e-014	7.73777e-015
1.51305e-014	1.04955e-014	4.29397e-015	1.33481e-014	1.15533e-014	8.08719e-015	2.09099e-014	1.3004e-014	9.64728e-015	1.19638e-014	1.40923e-014	1.52168e-014	1.37334e-014	8.61513e-016	9.52356e-016	3.82267e-015	1.08645e-014	3.92345e-015	3.57557e-015	8.63133e-015	9.47286e-015	1.24716e-014	1.16895e-014	1.32434e-014	8.21791e-015
1.53386e-014	1.06084e-014	4.4636e-015	1.36615e-014	1.18191e-014	8.39786e-015	2.12132e-014	1.30477e-014	1.00932e-014	1.23214e-014	1.45683e-014	1.55351e-014	1.41111e-014	7.29859e-016	8.98506e-016	3.81481e-015	1.07243e-014	3.94743e-015	3.56299e-015	8.6745e-015	9.71732e-015	1.25761e-014	1.17747e-014	1.34893e-014	8.6795e-015
1.55307e-014	1.07239e-014	4.64553e-015	1.39524e-014	1.20788e-014	8.72174e-015	2.15297e-014	1.30892e-014	1.05528e-014	1.26531e-014	1.50327e-014	1.58505e-014	1.44791e-014	6.16203e-016	8.69971e-016	3.82805e-015	1.05596e-014	3.97352e-015	3.559e-015	8.71309e-015	9.95841e-015	1.26629e-014	1.18606e-014	1.37121e-014	9.12086e-015
1.57066e-014	1.08419e-014	4.8402e-015	1.42208e-014	1.23298e-014	9.05734e-015	2.18604e-014	1.31312e-014	1.10248e-014	1.29591e-014	1.54847e-014	1.6164e-014	1.48387e-014	5.23606e-016	8.68186e-016	3.86417e-015	1.03725e-014	4.00317e-015	3.56722e-015	8.74927e-015	1.01963e-014	1.27329e-014	1.19479e-014	1.3912e-014	9.54059e-015
1.58668e-014	1.09618e-014	5.04671e-015	1.44662e-014	1.25698e-014	9.40347e-015	2.22047e-014	1.31759e-014	1.15083e-014	1.32396e-014	1.5923e-014	1.64767e-014	1.51909e-014	4.55316e-016	8.93924e-016	3.92423e-015	1.01655e-014	4.038e-015	3.59073e-015	8.78435e-015	1.0431e-014	1.27862e-014	1.20375e-014	1.40905e-014	9.93783e-015
1.60116e-014	1.10842e-014	5.26428e-015	1.46888e-014	1.27967e-014	9.75844e-015	2.25631e-014	1.32252e-014	1.20011e-014	1.34948e-014	1.63459e-014	1.67887e-014	1.55361e-014	4.1378e-016	9.48346e-016	4.00969e-015	9.94153e-015	4.0798e-015	3.63238e-015	8.82044e-015	1.06629e-014	1.28236e-014	1.21293e-014	1.4249e-014	1.03115e-014
1.61411e-014	1.12084e-014	5.49254e-015	1.4889e-014	1.30083e-014	1.01203e-014	2.29351e-014	1.32812e-014	1.25014e-014	1.37253e-014	1.67525e-014	1.71008e-014	1.58754e-014	4.00558e-016	1.03208e-015	4.12175e-015	9.70315e-015	4.13023e-015	3.69458e-015	8.85916e-015	1.08914e-014	1.28448e-014	1.22239e-014	1.43883e-014	1.066e-014
1.62559e-014	1.13335e-014	5.73004e-015	1.50673e-014	1.32029e-014	1.04862e-014	2.33197e-014	1.33451e-014	1.30071e-014	1.39318e-014	1.71418e-014	1.74134e-014	1.62097e-014	4.17279e-016	1.14521e-015	4.26117e-015	9.45324e-015	4.19076e-015	3.77945e-015	8.9018e-015	1.11161e-014	1.28512e-014	1.23214e-014	1.45106e-014	1.09835e-014
1.6356e-014	1.14594e-014	5.97565e-015	1.52242e-014	1.33788e-014	1.08547e-014	2.37159e-014	1.34188e-014	1.35157e-014	1.41154e-014	1.75128e-014	1.77265e-014	1.65406e-014	4.65546e-016	1.28798e-015	4.42815e-015	9.19429e-015	4.26232e-015	3.8888e-015	8.94981e-015	1.1337e-014	1.28437e-014	1.24218e-014	1.46169e-014	1.12817e-014
1.64423e-014	1.15864e-014	6.22828e-015	1.53609e-014	1.35334e-014	1.12236e-014	2.41225e-014	1.35033e-014	1.40248e-014	1.4277e-014	1.78642e-014	1.80402e-014	1.68683e-014	5.46218e-016	1.4597e-015	4.62329e-015	8.92906e-015	4.34565e-015	4.02488e-015	9.0041e-015	1.15531e-014	1.28233e-014	1.25248e-014	1.47087e-014	1.15542e-014
1.65144e-014	1.17143e-014	6.48608e-015	1.54786e-014	1.36657e-014	1.15895e-014	2.45381e-014	1.36001e-014	1.45324e-014	1.44176e-014	1.81952e-014	1.83546e-014	1.71932e-014	6.60149e-016	1.6597e-015	4.84508e-015	8.66001e-015	4.44207e-015	4.18903e-015	9.06492e-015	1.17635e-014	1.27913e-014	1.263e-014	1.47876e-014	1.18006e-014
1.65728e-014	1.18427e-014	6.74746e-015	1.55788e-014	1.37748e-014	1.19505e-014	2.49618e-014	1.37104e-014	1.50358e-014	1.45382e-014	1.85054e-014	1.86689e-014	1.75166e-014	8.06828e-016	1.88719e-015	5.09397e-015	8.39019e-015	4.55315e-015	4.38151e-015	9.13278e-015	1.19678e-014	1.27487e-014	1.27368e-014	1.48553e-014	1.20214e-014
1.6618e-014	1.19715e-014	7.01119e-015	1.56628e-014	1.38598e-014	1.23044e-014	2.53917e-014	1.38343e-014	1.55325e-014	1.46399e-014	1.87942e-014	1.89827e-014	1.78397e-014	9.86583e-016	2.14087e-015	5.36946e-015	8.12227e-015	4.67898e-015	4.60299e-015	9.20778e-015	1.21654e-014	1.26964e-014	1.28448e-014	1.49136e-014	1.22169e-014
1.66508e-014	1.21003e-014	7.2754e-015	1.57328e-014	1.39202e-014	1.26492e-014	2.58256e-014	1.39721e-014	1.60198e-014	1.47242e-014	1.90604e-014	1.92957e-014	1.81626e-014	1.19901e-015	2.41885e-015	5.66999e-015	7.85924e-015	4.82004e-015	4.85374e-015	9.2897e-015	1.23554e-014	1.26355e-014	1.29529e-014	1.49643e-014	1.23876e-014
1.66718e-014	1.22291e-014	7.53846e-015	1.57895e-014	1.39567e-014	1.29815e-014	2.62624e-014	1.41228e-014	1.64943e-014	1.47931e-014	1.93041e-014	1.9607e-014	1.84858e-014	1.44233e-015	2.71864e-015	5.99434e-015	7.60338e-015	4.97649e-015	5.13326e-015	9.3778e-015	1.25365e-014	1.25676e-014	1.30604e-014	1.50084e-014	1.25346e-014
1.66821e-014	1.23584e-014	7.79831e-015	1.58354e-014	1.39695e-014	1.32996e-014	2.67e-014	1.42857e-014	1.69534e-014	1.48479e-014	1.9525e-014	1.99158e-014	1.88098e-014	1.71559e-015	3.03867e-015	6.34079e-015	7.35697e-015	5.14888e-015	5.44094e-015	9.47153e-015	1.27073e-014	1.2494e-014	1.31661e-014	1.50473e-014	1.26588e-014
1.66821e-014	1.24882e-014	8.05301e-015	1.58719e-014	1.39599e-014	1.3602e-014	2.71365e-014	1.44611e-014	1.73948e-014	1.48895e-014	1.97231e-014	2.02212e-014	1.91341e-014	2.01678e-015	3.37625e-015	6.70845e-015	7.12193e-015	5.33708e-015	5.77615e-015	9.56998e-015	1.28676e-014	1.24161e-014	1.32691e-014	1.50817e-014	1.27615e-014
1.66723e-014	1.26186e-014	8.30122e-015	1.59008e-014	1.3929e-014	1.38873e-014	2.75696e-014	1.46482e-014	1.78158e-014	1.49192e-014	1.98985e-014	2.05222e-014	1.94582e-014	2.34347e-015	3.72846e-015	7.09541e-015	6.90052e-015	5.54137e-015	6.13653e-015	9.67167e-015	1.30165e-014	1.23349e-014	1.33686e-014	1.51127e-014	1.28437e-014
1.66542e-014	1.27501e-014	8.54105e-015	1.59237e-014	1.38794e-014	1.41542e-014	2.79966e-014	1.4846e-014	1.82145e-014	1.49386e-014	2.0051e-014	2.08178e-014	1.97825e-014	2.69378e-015	4.09258e-015	7.49894e-015	6.69423e-015	5.7617e-015	6.52012e-015	9.77525e-015	1.31531e-014	1.22526e-014	1.3463e-014	1.51415e-014	1.29078e-014
1.66282e-014	1.28825e-014	8.77158e-015	1.59419e-014	1.38132e-014	1.44012e-014	2.84155e-014	1.50529e-014	1.8589e-014	1.49492e-014	2.01805e-014	2.11068e-014	2.01068e-014	3.06529e-015	4.46604e-015	7.91682e-015	6.5053e-015	5.99714e-015	6.92449e-015	9.87931e-015	1.32761e-014	1.21708e-014	1.3551e-014	1.51688e-014	1.29551e-014
1.65959e-014	1.30165e-014	8.99083e-015	1.59572e-014	1.37324e-014	1.46278e-014	2.88244e-014	1.52677e-014	1.89375e-014	1.49525e-014	2.02877e-014	2.13882e-014	2.04296e-014	3.45514e-015	4.84582e-015	8.3466e-015	6.33542e-015	6.24771e-015	7.34734e-015	9.98279e-015	1.33848e-014	1.20908e-014	1.36311e-014	1.51949e-014	1.29875e-014
1.65585e-014	1.31519e-014	9.19811e-015	1.5971e-014	1.36399e-014	1.48329e-014	2.92209e-014	1.54891e-014	1.92578e-014	1.49496e-014	2.03732e-014	2.16611e-014	2.07503e-014	3.85989e-015	5.22934e-015	8.7861e-015	6.1859e-015	6.51262e-015	7.78544e-015	1.00834e-014	1.3478e-014	1.20143e-014	1.37028e-014	1.522e-014	1.30073e-014
1.6517e-014	1.329e-014	9.39217e-015	1.59844e-014	1.35389e-014	1.50167e-014	2.96033e-014	1.57162e-014	1.95485e-014	1.49423e-014	2.04377e-014	2.19245e-014	2.10679e-014	4.27708e-015	5.61384e-015	9.23231e-015	6.05794e-015	6.7904e-015	8.2356e-015	1.0179e-014	1.35552e-014	1.19424e-014	1.37649e-014	1.52442e-014	1.30169e-014
1.64732e-014	1.3431e-014	9.57123e-015	1.59989e-014	1.34329e-014	1.51797e-014	2.99696e-014	1.59472e-014	1.98097e-014	1.49315e-014	2.04819e-014	2.21772e-014	2.13812e-014	4.7033e-015	5.99606e-015	9.68216e-015	5.95237e-015	7.0803e-015	8.69473e-015	1.02683e-014	1.36156e-014	1.18768e-014	1.38169e-014	1.52673e-014	1.30178e-014
1.64281e-014	1.35757e-014	9.73466e-015	1.60155e-014	1.3325e-014	1.53222e-014	3.03173e-014	1.61794e-014	2.00403e-014	1.49187e-014	2.05064e-014	2.24178e-014	2.16887e-014	5.13531e-015	6.37373e-015	1.0134e-014	5.86965e-015	7.38173e-015	9.15879e-015	1.03498e-014	1.36586e-014	1.18187e-014	1.38581e-014	1.52889e-014	1.30125e-014
1.6383e-014	1.3724e-014	9.88178e-015	1.60351e-014	1.32189e-014	1.54447e-014	3.06449e-014	1.64112e-014	2.02396e-014	1.49044e-014	2.05119e-014	2.26453e-014	2.19889e-014	5.56923e-015	6.74361e-015	1.05849e-014	5.80962e-015	7.69336e-015	9.62467e-015	1.04211e-014	1.36838e-014	1.17691e-014	1.38878e-014	1.53088e-014	1.30032e-014
1.63395e-014	1.38771e-014	1.0012e-014	1.60582e-014	1.31187e-014	1.55485e-014	3.0951e-014	1.66417e-014	2.04077e-014	1.48895e-014	2.04992e-014	2.28585e-014	2.22804e-014	6.00229e-015	7.10334e-015	1.10321e-014	5.77302e-015	8.0134e-015	1.00887e-014	1.04804e-014	1.36905e-014	1.17286e-014	1.39059e-014	1.53268e-014	1.29919e-014
1.62996e-014	1.40351e-014	1.01255e-014	1.60856e-014	1.30273e-014	1.56346e-014	3.12333e-014	1.68694e-014	2.05441e-014	1.4875e-014	2.04699e-014	2.30565e-014	2.25613e-014	6.43107e-015	7.45016e-015	1.1473e-014	5.75992e-015	8.34074e-015	1.05466e-014	1.05265e-014	1.36787e-014	1.16981e-014	1.39116e-014	1.5342e-014	1.29802e-014
1.62645e-014	1.41985e-014	1.02219e-014	1.61174e-014	1.29484e-014	1.57039e-014	3.14895e-014	1.70924e-014	2.0649e-014	1.48622e-014	2.04251e-014	2.32378e-014	2.28293e-014	6.85212e-015	7.78257e-015	1.1905e-014	5.76965e-015	8.67359e-015	1.0995e-014	1.05571e-014	1.36491e-014	1.16783e-014	1.39049e-014	1.53537e-014	1.29698e-014
1.62349e-014	1.43676e-014	1.03002e-014	1.61541e-014	1.28847e-014	1.57576e-014	3.17181e-014	1.73098e-014	2.07233e-014	1.48514e-014	2.03653e-014	2.34019e-014	2.30829e-014	7.26239e-015	8.09848e-015	1.23257e-014	5.80217e-015	9.01037e-015	1.14301e-014	1.05707e-014	1.36011e-014	1.16705e-014	1.38861e-014	1.53614e-014	1.29631e-014
1.62121e-014	1.45427e-014	1.03607e-014	1.61953e-014	1.28386e-014	1.57974e-014	3.19189e-014	1.75193e-014	2.07678e-014	1.48437e-014	2.0292e-014	2.35485e-014	2.33209e-014	7.65906e-015	8.39606e-015	1.27329e-014	5.85723e-015	9.34996e-015	1.18492e-014	1.0566e-014	1.3535e-014	1.16747e-014	1.3856e-014	1.53641e-014	1.29614e-014
1.61977e-014	1.47246e-014	1.04034e-014	1.62401e-014	1.2813e-014	1.58247e-014	3.20898e-014	1.77197e-014	2.07837e-014	1.48395e-014	2.02065e-014	2.36765e-014	2.35413e-014	8.03925e-015	8.67394e-015	1.31244e-014	5.93416e-015	9.69002e-015	1.22483e-014	1.05431e-014	1.34513e-014	1.16911e-014	1.38147e-014	1.53604e-014	1.2966e-014
1.61928e-014	1.49135e-014	1.04286e-014	1.62876e-014	1.28105e-014	1.58404e-014	3.22287e-014	1.791e-014	2.07713e-014	1.48393e-014	2.01102e-014	2.37854e-014	2.37423e-014	8.40055e-015	8.93043e-015	1.34977e-014	6.03231e-015	1.0029e-014	1.26238e-014	1.05011e-014	1.3351e-014	1.172e-014	1.37631e-014	1.53494e-014	1.29788e-014
1.61986e-014	1.51088e-014	1.04368e-014	1.63371e-014	1.28322e-014	1.58463e-014	3.23349e-014	1.80889e-014	2.07323e-014	1.48432e-014	2.00042e-014	2.38747e-014	2.39221e-014	8.73997e-015	9.16442e-015	1.38505e-014	6.15059e-015	1.03648e-014	1.29723e-014	1.04388e-014	1.3235e-014	1.17615e-014	1.37017e-014	1.53308e-014	1.30006e-014
1.62167e-014	1.53106e-014	1.04273e-014	1.63875e-014	1.28795e-014	1.58443e-014	3.24067e-014	1.82552e-014	2.06679e-014	1.4851e-014	1.98897e-014	2.39447e-014	2.40788e-014	9.05499e-015	9.37544e-015	1.41814e-014	6.28772e-015	1.06958e-014	1.32913e-014	1.03556e-014	1.31039e-014	1.18151e-014	1.36313e-014	1.53034e-014	1.30324e-014
1.62474e-014	1.55188e-014	1.03999e-014	1.64372e-014	1.29533e-014	1.58351e-014	3.24431e-014	1.84075e-014	2.05795e-014	1.48631e-014	1.97681e-014	2.39947e-014	2.42115e-014	9.34381e-015	9.56253e-015	1.44889e-014	6.44259e-015	1.10201e-014	1.35776e-014	1.02522e-014	1.29594e-014	1.18803e-014	1.35531e-014	1.52661e-014	1.30751e-014
1.62914e-014	1.57329e-014	1.03552e-014	1.6484e-014	1.30539e-014	1.58193e-014	3.24428e-014	1.85452e-014	2.0469e-014	1.48794e-014	1.96406e-014	2.40245e-014	2.43189e-014	9.60405e-015	9.72476e-015	1.47715e-014	6.61321e-015	1.13359e-014	1.38289e-014	1.01289e-014	1.28031e-014	1.1957e-014	1.34685e-014	1.52187e-014	1.31287e-014
1.63491e-014	1.59528e-014	1.02938e-014	1.65262e-014	1.31803e-014	1.57974e-014	3.24047e-014	1.86671e-014	2.03375e-014	1.48992e-014	1.95087e-014	2.40344e-014	2.43997e-014	9.83443e-015	9.86168e-015	1.50274e-014	6.79842e-015	1.16416e-014	1.40438e-014	9.98613e-015	1.26365e-014	1.2044e-014	1.33789e-014	1.51602e-014	1.31928e-014
1.6421e-014	1.61783e-014	1.02164e-014	1.65616e-014	1.3332e-014	1.57705e-014	3.23271e-014	1.87723e-014	2.0186e-014	1.4922e-014	1.93724e-014	2.40243e-014	2.44526e-014	1.00338e-014	9.97383e-015	1.52557e-014	6.99601e-015	1.19351e-014	1.42206e-014	9.8246e-015	1.24604e-014	1.21404e-014	1.32858e-014	1.50907e-014	1.32675e-014
1.65073e-014	1.64081e-014	1.01233e-014	1.65877e-014	1.3507e-014	1.57392e-014	3.22093e-014	1.88605e-014	2.00167e-014	1.49474e-014	1.9233e-014	2.3994e-014	2.4477e-014	1.0201e-014	1.00608e-014	1.54548e-014	7.20418e-015	1.22153e-014	1.4358e-014	9.64485e-015	1.22766e-014	1.22455e-014	1.31906e-014	1.50097e-014	1.33525e-014
1.66084e-014	1.66416e-014	1.00145e-014	1.66025e-014	1.37032e-014	1.57031e-014	3.20503e-014	1.89315e-014	1.98316e-014	1.4975e-014	1.90916e-014	2.39442e-014	2.44725e-014	1.03355e-014	1.01226e-014	1.56232e-014	7.42124e-015	1.24803e-014	1.44548e-014	9.44815e-015	1.20869e-014	1.2358e-014	1.30951e-014	1.49173e-014	1.34463e-014
1.67243e-014	1.6878e-014	9.89065e-015	1.6604e-014	1.3918e-014	1.56618e-014	3.18494e-014	1.89849e-014	1.96322e-014	1.50039e-014	1.89486e-014	2.38752e-014	2.44387e-014	1.04369e-014	1.01595e-014	1.57604e-014	7.64579e-015	1.27282e-014	1.45104e-014	9.23567e-015	1.18935e-014	1.24764e-014	1.30003e-014	1.48132e-014	1.35477e-014
1.68548e-014	1.71156e-014	9.75144e-015	1.65894e-014	1.4148e-014	1.5614e-014	3.16058e-014	1.90204e-014	1.94192e-014	1.50338e-014	1.88046e-014	2.37869e-014	2.43751e-014	1.05051e-014	1.01726e-014	1.5866e-014	7.87604e-015	1.29581e-014	1.45252e-014	9.00985e-015	1.16979e-014	1.2599e-014	1.29077e-014	1.46977e-014	1.36561e-014
1.69989e-014	1.73532e-014	9.59734e-015	1.65569e-014	1.43896e-014	1.55593e-014	3.13188e-014	1.90375e-014	1.91934e-014	1.5064e-014	1.86601e-014	2.36797e-014	2.42818e-014	1.05407e-014	1.01627e-014	1.59397e-014	8.11047e-015	1.31684e-014	1.4499e-014	8.77287e-015	1.1502e-014	1.27241e-014	1.2819e-014	1.45711e-014	1.37702e-014
1.71561e-014	1.75894e-014	9.42871e-015	1.65042e-014	1.46387e-014	1.54965e-014	3.09879e-014	1.90364e-014	1.8956e-014	1.50938e-014	1.85153e-014	2.3554e-014	2.41594e-014	1.05437e-014	1.01299e-014	1.59815e-014	8.34664e-015	1.33582e-014	1.44322e-014	8.52656e-015	1.13081e-014	1.28502e-014	1.27352e-014	1.44342e-014	1.38886e-014
1.73255e-014	1.78225e-014	9.24586e-015	1.64284e-014	1.48905e-014	1.5424e-014	3.06125e-014	1.9016e-014	1.87073e-014	1.51217e-014	1.83698e-014	2.34104e-014	2.40082e-014	1.05145e-014	1.00748e-014	1.59908e-014	8.58193e-015	1.35266e-014	1.43256e-014	8.27325e-015	1.11174e-014	1.29758e-014	1.26578e-014	1.42882e-014	1.4009e-014
1.75061e-014	1.80513e-014	9.04906e-015	1.63279e-014	1.51407e-014	1.53396e-014	3.01916e-014	1.8977e-014	1.84484e-014	1.51472e-014	1.82237e-014	2.32496e-014	2.38295e-014	1.04543e-014	9.99788e-015	1.59685e-014	8.81455e-015	1.36724e-014	1.41796e-014	8.01548e-015	1.09317e-014	1.30997e-014	1.25878e-014	1.4134e-014	1.41297e-014
1.76964e-014	1.82736e-014	8.83769e-015	1.62003e-014	1.5384e-014	1.52414e-014	2.97252e-014	1.89192e-014	1.81799e-014	1.51697e-014	1.80772e-014	2.30725e-014	2.36245e-014	1.03638e-014	9.90013e-015	1.59151e-014	9.04284e-015	1.37951e-014	1.39965e-014	7.75574e-015	1.07531e-014	1.32196e-014	1.25256e-014	1.39721e-014	1.42482e-014
1.78952e-014	1.84878e-014	8.61153e-015	1.60441e-014	1.56153e-014	1.5127e-014	2.92131e-014	1.88427e-014	1.79016e-014	1.51878e-014	1.79298e-014	2.28795e-014	2.33941e-014	1.02442e-014	9.7818e-015	1.58309e-014	9.26524e-015	1.38943e-014	1.37771e-014	7.49627e-015	1.05837e-014	1.33334e-014	1.24723e-014	1.38041e-014	1.43628e-014
1.81008e-014	1.86917e-014	8.37086e-015	1.58571e-014	1.58292e-014	1.49943e-014	2.86554e-014	1.87478e-014	1.76141e-014	1.52004e-014	1.77815e-014	2.26713e-014	2.31407e-014	1.00969e-014	9.64357e-015	1.57168e-014	9.48034e-015	1.39693e-014	1.35234e-014	7.24034e-015	1.04254e-014	1.34394e-014	1.24288e-014	1.36319e-014	1.44712e-014
1.83116e-014	1.88843e-014	8.1156e-015	1.56377e-014	1.60202e-014	1.48405e-014	2.80521e-014	1.86344e-014	1.73173e-014	1.52069e-014	1.76317e-014	2.24489e-014	2.28659e-014	9.92354e-015	9.48592e-015	1.55729e-014	9.68633e-015	1.40195e-014	1.32378e-014	6.99015e-015	1.02789e-014	1.35363e-014	1.23954e-014	1.34569e-014	1.4571e-014
1.8526e-014	1.90639e-014	7.84547e-015	1.53842e-014	1.61829e-014	1.46631e-014	2.74032e-014	1.85033e-014	1.70103e-014	1.52061e-014	1.74802e-014	2.22129e-014	2.25714e-014	9.72545e-015	9.30974e-015	1.54e-014	9.88131e-015	1.4045e-014	1.29224e-014	6.74798e-015	1.01449e-014	1.36228e-014	1.23728e-014	1.32804e-014	1.46595e-014
1.87419e-014	1.92281e-014	7.56104e-015	1.50963e-014	1.63125e-014	1.44593e-014	2.67094e-014	1.83545e-014	1.66922e-014	1.51971e-014	1.73262e-014	2.19642e-014	2.22589e-014	9.50414e-015	9.11547e-015	1.51995e-014	1.00635e-014	1.40462e-014	1.25794e-014	6.51622e-015	1.00244e-014	1.36971e-014	1.2361e-014	1.31041e-014	1.47344e-014
1.89575e-014	1.93753e-014	7.26197e-015	1.47725e-014	1.64036e-014	1.42263e-014	2.59714e-014	1.81879e-014	1.63629e-014	1.51793e-014	1.71691e-014	2.17035e-014	2.19307e-014	9.26103e-015	8.90313e-015	1.49725e-014	1.02316e-014	1.40227e-014	1.22112e-014	6.29744e-015	9.91857e-015	1.37575e-014	1.23597e-014	1.29291e-014	1.47937e-014
1.91705e-014	1.95044e-014	6.94866e-015	1.44126e-014	1.64513e-014	1.3962e-014	2.51905e-014	1.80039e-014	1.60222e-014	1.51518e-014	1.7008e-014	2.14313e-014	2.1589e-014	8.99908e-015	8.6735e-015	1.47199e-014	1.03849e-014	1.39748e-014	1.18204e-014	6.09356e-015	9.82779e-015	1.38029e-014	1.23683e-014	1.27575e-014	1.48356e-014
1.93781e-014	1.96142e-014	6.62079e-015	1.40174e-014	1.64521e-014	1.36641e-014	2.43683e-014	1.78032e-014	1.56695e-014	1.51138e-014	1.68425e-014	2.11486e-014	2.12357e-014	8.71996e-015	8.42764e-015	1.44428e-014	1.05229e-014	1.39019e-014	1.14097e-014	5.90641e-015	9.75256e-015	1.38316e-014	1.23863e-014	1.25903e-014	1.48582e-014
1.95782e-014	1.97029e-014	6.27872e-015	1.35875e-014	1.64017e-014	1.33305e-014	2.35069e-014	1.75864e-014	1.53044e-014	1.50653e-014	1.66717e-014	2.08561e-014	2.08737e-014	8.42518e-015	8.16559e-015	1.41427e-014	1.06441e-014	1.38051e-014	1.09812e-014	5.73827e-015	9.69385e-015	1.38424e-014	1.24128e-014	1.24296e-014	1.48594e-014
1.97688e-014	1.97698e-014	5.9225e-015	1.31229e-014	1.62963e-014	1.29599e-014	2.26078e-014	1.73537e-014	1.49267e-014	1.50054e-014	1.6495e-014	2.05541e-014	2.05056e-014	8.11698e-015	7.88682e-015	1.38215e-014	1.0748e-014	1.36848e-014	1.05377e-014	5.5906e-015	9.65197e-015	1.38349e-014	1.2447e-014	1.22761e-014	1.48376e-014
1.99475e-014	1.98135e-014	5.55216e-015	1.26241e-014	1.61337e-014	1.25506e-014	2.16739e-014	1.71052e-014	1.45357e-014	1.49334e-014	1.63121e-014	2.02435e-014	2.01343e-014	7.79766e-015	7.59167e-015	1.34808e-014	1.0834e-014	1.35422e-014	1.00811e-014	5.46427e-015	9.6266e-015	1.38087e-014	1.24875e-014	1.21314e-014	1.47915e-014
2.01116e-014	1.98332e-014	5.16845e-015	1.2093e-014	1.59122e-014	1.21028e-014	2.07074e-014	1.68414e-014	1.41309e-014	1.48491e-014	1.6122e-014	1.9925e-014	1.97615e-014	7.46912e-015	7.28062e-015	1.31225e-014	1.09028e-014	1.33787e-014	9.61447e-015	5.36047e-015	9.61737e-015	1.3763e-014	1.25331e-014	1.19969e-014	1.47207e-014
2.02595e-014	1.98282e-014	4.77191e-015	1.15314e-014	1.563e-014	1.16162e-014	1.97116e-014	1.65628e-014	1.3712e-014	1.47524e-014	1.59241e-014	1.95991e-014	1.93904e-014	7.13344e-015	6.95428e-015	1.27488e-014	1.0954e-014	1.3195e-014	9.14037e-015	5.28029e-015	9.62379e-015	1.36976e-014	1.25825e-014	1.1874e-014	1.46248e-014
2.03888e-014	1.9798e-014	4.36298e-015	1.09414e-014	1.5288e-014	1.10907e-014	1.86897e-014	1.62704e-014	1.32788e-014	1.46427e-014	1.57177e-014	1.92667e-014	1.90233e-014	6.79196e-015	6.61306e-015	1.23612e-014	1.09879e-014	1.29923e-014	8.66188e-015	5.22412e-015	9.64508e-015	1.36122e-014	1.2634e-014	1.1763e-014	1.45029e-014
2.04977e-014	1.97429e-014	3.94241e-015	1.03257e-014	1.48862e-014	1.05273e-014	1.76452e-014	1.59644e-014	1.28317e-014	1.45204e-014	1.55018e-014	1.89281e-014	1.86623e-014	6.44627e-015	6.25708e-015	1.19611e-014	1.10053e-014	1.2772e-014	8.181e-015	5.1924e-015	9.68046e-015	1.35066e-014	1.2686e-014	1.16646e-014	1.43553e-014
2.05847e-014	1.9663e-014	3.51095e-015	9.68654e-015	1.44255e-014	9.9271e-015	1.65823e-014	1.56452e-014	1.23703e-014	1.43853e-014	1.52759e-014	1.85836e-014	1.83092e-014	6.0983e-015	5.88688e-015	1.15501e-014	1.10063e-014	1.25358e-014	7.69973e-015	5.18436e-015	9.72851e-015	1.33814e-014	1.27368e-014	1.15785e-014	1.41815e-014
2.06481e-014	1.95585e-014	3.06959e-015	9.02711e-015	1.3908e-014	9.29242e-015	1.55057e-014	1.53136e-014	1.18956e-014	1.42379e-014	1.50398e-014	1.82343e-014	1.79659e-014	5.74977e-015	5.50338e-015	1.11306e-014	1.09918e-014	1.22858e-014	7.22007e-015	5.19964e-015	9.7876e-015	1.32374e-014	1.27849e-014	1.15048e-014	1.3982e-014
2.06867e-014	1.94302e-014	2.61946e-015	8.35095e-015	1.33365e-014	8.62503e-015	1.44198e-014	1.49706e-014	1.14084e-014	1.40782e-014	1.4793e-014	1.78807e-014	1.76347e-014	5.40263e-015	5.10683e-015	1.07049e-014	1.09626e-014	1.20234e-014	6.74425e-015	5.23836e-015	9.85654e-015	1.30749e-014	1.28283e-014	1.14435e-014	1.37571e-014
2.06987e-014	1.92786e-014	2.16251e-015	7.66184e-015	1.27145e-014	7.92741e-015	1.33291e-014	1.46174e-014	1.09098e-014	1.39066e-014	1.45353e-014	1.75234e-014	1.73169e-014	5.05777e-015	4.69835e-015	1.02744e-014	1.09196e-014	1.17501e-014	6.27365e-015	5.29999e-015	9.93332e-015	1.28951e-014	1.28653e-014	1.13935e-014	1.35071e-014
2.06828e-014	1.91043e-014	1.6996e-015	6.96302e-015	1.20461e-014	7.20295e-015	1.22391e-014	1.42544e-014	1.04007e-014	1.37231e-014	1.42669e-014	1.71626e-014	1.70142e-014	4.71679e-015	4.27861e-015	9.84088e-015	1.08641e-014	1.14675e-014	5.81032e-015	5.38285e-015	1.0016e-014	1.26988e-014	1.28942e-014	1.13541e-014	1.32331e-014
2.06386e-014	1.89088e-014	1.23191e-015	6.25786e-015	1.13364e-014	6.45598e-015	1.1154e-014	1.3883e-014	9.88218e-015	1.35287e-014	1.39875e-014	1.67989e-014	1.67279e-014	4.38086e-015	3.84887e-015	9.40724e-015	1.07973e-014	1.11781e-014	5.35623e-015	5.48542e-015	1.01027e-014	1.24867e-014	1.29136e-014	1.13242e-014	1.29364e-014
2.05649e-014	1.8693e-014	7.62208e-016	5.55011e-015	1.05908e-014	5.69123e-015	1.00788e-014	1.35036e-014	9.35579e-015	1.33236e-014	1.36971e-014	1.64324e-014	1.64588e-014	4.05066e-015	3.41104e-015	8.97522e-015	1.0721e-014	1.08843e-014	4.91274e-015	5.60646e-015	1.0191e-014	1.22601e-014	1.29225e-014	1.13027e-014	1.26191e-014
2.04614e-014	1.84578e-014	2.92007e-016	4.84388e-015	9.81537e-015	4.91318e-015	9.01877e-015	1.31174e-014	8.82414e-015	1.31089e-014	1.33963e-014	1.60642e-014	1.62073e-014	3.72719e-015	2.9657e-015	8.54638e-015	1.0637e-014	1.05877e-014	4.48097e-015	5.74366e-015	1.02793e-014	1.20204e-014	1.29192e-014	1.1288e-014	1.22831e-014
2.03278e-014	1.82049e-014	-1.76952e-016	4.14271e-015	9.01708e-015	4.12725e-015	7.97922e-015	1.27252e-014	8.28965e-015	1.2885e-014	1.30853e-014	1.56948e-014	1.59728e-014	3.41141e-015	2.51447e-015	8.12304e-015	1.05471e-014	1.02899e-014	4.06238e-015	5.89535e-015	1.03659e-014	1.17691e-014	1.29026e-014	1.12783e-014	1.19303e-014
2.01651e-014	1.79359e-014	-6.43082e-016	3.45058e-015	8.20194e-015	3.33868e-015	6.96535e-015	1.23279e-014	7.75474e-015	1.26528e-014	1.27644e-014	1.53251e-014	1.57556e-014	3.10388e-015	2.05894e-015	7.70721e-015	1.04536e-014	9.99337e-015	3.65812e-015	6.05954e-015	1.04485e-014	1.15076e-014	1.28713e-014	1.12714e-014	1.15626e-014
1.99726e-014	1.76525e-014	-1.10482e-015	2.77162e-015	7.37749e-015	2.55332e-015	5.98154e-015	1.19263e-014	7.22177e-015	1.24129e-014	1.24346e-014	1.49551e-014	1.55558e-014	2.80453e-015	1.60091e-015	7.30038e-015	1.0359e-014	9.69966e-015	3.26891e-015	6.23353e-015	1.05246e-014	1.12374e-014	1.28247e-014	1.12654e-014	1.11829e-014
1.97506e-014	1.73567e-014	-1.55971e-015	2.10936e-015	6.5518e-015	1.77716e-015	5.0327e-015	1.15219e-014	6.69375e-015	1.21661e-014	1.20966e-014	1.45856e-014	1.53731e-014	2.51371e-015	1.1424e-015	6.90474e-015	1.02645e-014	9.41098e-015	2.89577e-015	6.41509e-015	1.05922e-014	1.09594e-014	1.27623e-014	1.1258e-014	1.07934e-014
1.94997e-014	1.70501e-014	-2.00544e-015	1.46734e-015	5.73214e-015	1.01549e-015	4.12315e-015	1.11156e-014	6.17341e-015	1.19136e-014	1.17508e-014	1.42172e-014	1.52062e-014	2.23207e-015	6.85826e-016	6.52144e-015	1.01711e-014	9.12943e-015	2.53935e-015	6.60166e-015	1.06492e-014	1.06751e-014	1.26832e-014	1.12468e-014	1.03964e-014
1.92208e-014	1.67339e-014	-2.4396e-015	8.49007e-016	4.92565e-015	2.74114e-016	3.2577e-015	1.07085e-014	5.66391e-015	1.16559e-014	1.13982e-014	1.38506e-014	1.50541e-014	1.95909e-015	2.33123e-016	6.15189e-015	1.00809e-014	8.85744e-015	2.20048e-015	6.79027e-015	1.06936e-014	1.03865e-014	1.25874e-014	1.12296e-014	9.99388e-015
1.89153e-014	1.641e-014	-2.86041e-015	2.58243e-016	4.1397e-015	-4.40532e-016	2.44053e-015	1.03011e-014	5.16826e-015	1.13937e-014	1.10401e-014	1.34864e-014	1.49156e-014	1.69485e-015	-2.13054e-016	5.79789e-015	9.99547e-015	8.59706e-015	1.87936e-015	6.97869e-015	1.07235e-014	1.00944e-014	1.24742e-014	1.12034e-014	9.58825e-015
1.85845e-014	1.60802e-014	-3.2663e-015	-3.02514e-016	3.38085e-015	-1.1226e-015	1.67511e-015	9.89442e-015	4.68961e-015	1.11282e-014	1.06774e-014	1.3125e-014	1.47893e-014	1.4388e-015	-6.50387e-016	5.46161e-015	9.91685e-015	8.34965e-015	1.57712e-015	7.16502e-015	1.07376e-014	9.80047e-015	1.23437e-014	1.11655e-014	9.18208e-015
1.82298e-014	1.57453e-014	-3.65461e-015	-8.30914e-016	2.65657e-015	-1.76714e-015	9.64862e-016	9.4899e-015	4.2311e-015	1.086e-014	1.03111e-014	1.27662e-014	1.46735e-014	1.19089e-015	-1.07669e-015	5.14301e-015	9.84663e-015	8.11647e-015	1.29415e-015	7.34665e-015	1.07346e-014	9.50597e-015	1.21966e-014	1.11133e-014	8.77776e-015
1.78521e-014	1.54066e-014	-4.02379e-015	-1.32436e-015	1.97306e-015	-2.36907e-015	3.12651e-016	9.08799e-015	3.7956e-015	1.059e-014	9.94234e-015	1.24107e-014	1.45663e-014	9.50456e-016	-1.48948e-015	4.84377e-015	9.78521e-015	7.89929e-015	1.03092e-015	7.5209e-015	1.07128e-014	9.21188e-015	1.2033e-014	1.10446e-014	8.37702e-015
1.74529e-014	1.50654e-014	-4.37214e-015	-1.78064e-015	1.3362e-015	-2.92367e-015	-2.79303e-016	8.68939e-015	3.38562e-015	1.03189e-014	9.57208e-015	1.20589e-014	1.44655e-014	7.17161e-016	-1.88575e-015	4.56489e-015	9.73421e-015	7.69964e-015	7.88361e-016	7.68601e-015	1.067e-014	8.91931e-015	1.18535e-014	1.09575e-014	7.98163e-015
1.70344e-014	1.4723e-014	-4.69846e-015	-2.19834e-015	7.50617e-016	-3.42695e-015	-8.09598e-016	8.29462e-015	3.00393e-015	1.00474e-014	9.20163e-015	1.17113e-014	1.43689e-014	4.91246e-016	-2.26276e-015	4.30616e-015	9.6943e-015	7.51809e-015	5.6668e-016	7.83945e-015	1.06057e-014	8.62884e-015	1.16595e-014	1.08505e-014	7.59359e-015
1.65989e-014	1.43804e-014	-5.0015e-015	-2.57615e-015	2.21669e-016	-3.87597e-015	-1.27638e-015	7.90419e-015	2.65249e-015	9.77622e-015	8.83246e-015	1.13684e-014	1.42745e-014	2.718e-016	-2.61819e-015	4.06782e-015	9.66569e-015	7.35534e-015	3.66349e-016	7.9792e-015	1.05186e-014	8.34114e-015	1.14513e-014	1.07214e-014	7.21433e-015
1.61478e-014	1.40381e-014	-5.28044e-015	-2.91306e-015	-2.47549e-016	-4.26741e-015	-1.67941e-015	7.51909e-015	2.33346e-015	9.50568e-015	8.46613e-015	1.10307e-014	1.41806e-014	5.85744e-017	-2.94999e-015	3.84959e-015	9.64905e-015	7.21223e-015	1.87547e-016	8.10281e-015	1.0408e-014	8.05664e-015	1.12301e-014	1.05682e-014	6.84587e-015
1.56829e-014	1.36966e-014	-5.53503e-015	-3.20844e-015	-6.54274e-016	-4.59928e-015	-2.01895e-015	7.14013e-015	2.04824e-015	9.23618e-015	8.10362e-015	1.0698e-014	1.40849e-014	-1.49472e-016	-3.256e-015	3.65189e-015	9.64501e-015	7.08922e-015	3.01524e-017	8.20829e-015	1.02736e-014	7.77617e-015	1.09966e-014	1.039e-014	6.48942e-015
1.52064e-014	1.33557e-014	-5.76429e-015	-3.46233e-015	-9.95982e-016	-4.87047e-015	-2.29476e-015	6.76785e-015	1.79823e-015	8.96827e-015	7.74565e-015	1.03707e-014	1.3985e-014	-3.53129e-016	-3.53348e-015	3.47424e-015	9.65251e-015	6.98617e-015	-1.0594e-016	8.29401e-015	1.01151e-014	7.4999e-015	1.07523e-014	1.01854e-014	6.14615e-015
1.47204e-014	1.30161e-014	-5.96755e-015	-3.6749e-015	-1.2717e-015	-5.08004e-015	-2.50815e-015	6.40228e-015	1.58466e-015	8.70261e-015	7.39338e-015	1.00491e-014	1.38787e-014	-5.53594e-016	-3.78109e-015	3.31573e-015	9.6717e-015	6.90302e-015	-2.20826e-016	8.35932e-015	9.93243e-015	7.22815e-015	1.04982e-014	9.95337e-015	5.81642e-015
1.42267e-014	1.26774e-014	-6.14468e-015	-3.8476e-015	-1.48103e-015	-5.22762e-015	-2.661e-015	6.04367e-015	1.40824e-015	8.43958e-015	7.0478e-015	9.73394e-015	1.37637e-014	-7.50963e-016	-3.99743e-015	3.17522e-015	9.70189e-015	6.83885e-015	-3.13978e-016	8.40295e-015	9.72538e-015	6.96057e-015	1.02358e-014	9.69351e-015	5.50067e-015
1.37269e-014	1.23392e-014	-6.29584e-015	-3.98095e-015	-1.62491e-015	-5.31389e-015	-2.7553e-015	5.69188e-015	1.269e-015	8.17895e-015	6.70965e-015	9.42473e-015	1.3638e-014	-9.46282e-016	-4.1808e-015	3.05105e-015	9.74164e-015	6.793e-015	-3.86001e-016	8.42341e-015	9.49481e-015	6.69636e-015	9.96588e-015	9.40539e-015	5.19978e-015
1.32235e-014	1.2001e-014	-6.42134e-015	-4.07645e-015	-1.70535e-015	-5.34064e-015	-2.79428e-015	5.3467e-015	1.16667e-015	7.92064e-015	6.37982e-015	9.12158e-015	1.35002e-014	-1.14036e-015	-4.32994e-015	2.94283e-015	9.78984e-015	6.76472e-015	-4.37654e-016	8.4196e-015	9.24169e-015	6.43519e-015	9.68953e-015	9.08908e-015	4.91406e-015
1.27181e-014	1.16622e-014	-6.52169e-015	-4.1359e-015	-1.72454e-015	-5.31027e-015	-2.78186e-015	5.00866e-015	1.10018e-015	7.66501e-015	6.05939e-015	8.8243e-015	1.3348e-014	-1.33361e-015	-4.44404e-015	2.84903e-015	9.84481e-015	6.75261e-015	-4.69207e-016	8.39112e-015	8.9664e-015	6.17745e-015	9.40785e-015	8.7454e-015	4.64252e-015
1.22124e-014	1.13219e-014	-6.59768e-015	-4.16172e-015	-1.68585e-015	-5.22636e-015	-2.72215e-015	4.67788e-015	1.06821e-015	7.41148e-015	5.74909e-015	8.53276e-015	1.318e-014	-1.52624e-015	-4.52273e-015	2.76796e-015	9.90476e-015	6.75467e-015	-4.80763e-016	8.33778e-015	8.66991e-015	5.92204e-015	9.12204e-015	8.37531e-015	4.38517e-015
1.17083e-014	1.09789e-014	-6.65043e-015	-4.1565e-015	-1.5929e-015	-5.09225e-015	-2.62016e-015	4.3535e-015	1.06892e-015	7.15965e-015	5.44924e-015	8.2468e-015	1.29954e-014	-1.71856e-015	-4.56632e-015	2.69712e-015	9.96748e-015	6.76945e-015	-4.72902e-016	8.25916e-015	8.35431e-015	5.66756e-015	8.83314e-015	7.97958e-015	4.14187e-015
1.12071e-014	1.06323e-014	-6.68113e-015	-4.12335e-015	-1.45081e-015	-4.91306e-015	-2.48105e-015	4.03534e-015	1.10033e-015	6.90999e-015	5.16077e-015	7.9664e-015	1.27936e-014	-1.91136e-015	-4.57534e-015	2.63528e-015	1.00307e-014	6.79552e-015	-4.46699e-016	8.15556e-015	8.02079e-015	5.41345e-015	8.54138e-015	7.55982e-015	3.91182e-015
1.07107e-014	1.02813e-014	-6.69078e-015	-4.06474e-015	-1.26536e-015	-4.69405e-015	-2.31046e-015	3.72369e-015	1.15982e-015	6.66206e-015	4.88401e-015	7.69108e-015	1.25732e-014	-2.10484e-015	-4.55023e-015	2.58009e-015	1.00917e-014	6.83075e-015	-4.02768e-016	8.02711e-015	7.67078e-015	5.15871e-015	8.24739e-015	7.11742e-015	3.69465e-015
1.02203e-014	9.92443e-015	-6.68107e-015	-3.98382e-015	-1.04275e-015	-4.44073e-015	-2.1146e-015	3.41838e-015	1.24365e-015	6.41492e-015	4.61922e-015	7.41989e-015	1.2334e-014	-2.29916e-015	-4.49169e-015	2.52971e-015	1.0148e-014	6.87247e-015	-3.42708e-016	7.87419e-015	7.30569e-015	4.90206e-015	7.95227e-015	6.65444e-015	3.4891e-015
9.73732e-015	9.56061e-015	-6.65338e-015	-3.88389e-015	-7.90577e-016	-4.15959e-015	-1.89897e-015	3.11845e-015	1.34817e-015	6.16769e-015	4.36678e-015	7.15317e-015	1.20759e-014	-2.49378e-015	-4.4006e-015	2.48128e-015	1.0197e-014	6.91819e-015	-2.68029e-016	7.69712e-015	6.92687e-015	4.64236e-015	7.65643e-015	6.17322e-015	3.2939e-015
9.26279e-015	9.18888e-015	-6.60935e-015	-3.76869e-015	-5.1521e-016	-3.85684e-015	-1.66979e-015	2.82273e-015	1.46981e-015	5.92008e-015	4.12688e-015	6.89068e-015	1.17986e-014	-2.68813e-015	-4.27875e-015	2.43247e-015	1.02357e-014	6.96513e-015	-1.80448e-016	7.49664e-015	6.53615e-015	4.37866e-015	7.36008e-015	5.67619e-015	3.108e-015
8.79753e-015	8.80809e-015	-6.55092e-015	-3.64188e-015	-2.24276e-016	-3.53899e-015	-1.43345e-015	2.53112e-015	1.60397e-015	5.67148e-015	3.89959e-015	6.63191e-015	1.15021e-014	-2.88217e-015	-4.12836e-015	2.38164e-015	1.02616e-014	7.01007e-015	-8.18873e-017	7.27349e-015	6.13531e-015	4.10986e-015	7.06352e-015	5.16598e-015	2.93035e-015
8.34224e-015	8.41668e-015	-6.48021e-015	-3.50639e-015	7.46607e-017	-3.2124e-015	-1.19641e-015	2.24365e-015	1.74603e-015	5.42139e-015	3.68525e-015	6.37624e-015	1.11882e-014	-3.07548e-015	-3.95165e-015	2.32594e-015	1.02723e-014	7.05016e-015	2.61833e-017	7.02897e-015	5.72613e-015	3.83488e-015	6.76667e-015	4.64582e-015	2.76005e-015
7.89805e-015	8.01379e-015	-6.39889e-015	-3.36621e-015	3.73567e-016	-2.88439e-015	-9.6438e-016	1.95966e-015	1.89158e-015	5.16951e-015	3.484e-015	6.12353e-015	1.08582e-014	-3.26781e-015	-3.75103e-015	2.26271e-015	1.02646e-014	7.08294e-015	1.42045e-016	6.76492e-015	5.31016e-015	3.55286e-015	6.46896e-015	4.11856e-015	2.59588e-015
7.46602e-015	7.59894e-015	-6.30815e-015	-3.22456e-015	6.64459e-016	-2.56161e-015	-7.43543e-016	1.67879e-015	2.03599e-015	4.9156e-015	3.29599e-015	5.87304e-015	1.05133e-014	-3.45817e-015	-3.52902e-015	2.19087e-015	1.02363e-014	7.10609e-015	2.63238e-016	6.48194e-015	4.88993e-015	3.26312e-015	6.17035e-015	3.58705e-015	2.43611e-015
7.0467e-015	7.17162e-015	-6.20929e-015	-3.08471e-015	9.39904e-016	-2.2511e-015	-5.39943e-016	1.40032e-015	2.17421e-015	4.65899e-015	3.12088e-015	5.62442e-015	1.01552e-014	-3.64587e-015	-3.28851e-015	2.10811e-015	1.01851e-014	7.11744e-015	3.86934e-016	6.1807e-015	4.46751e-015	2.96513e-015	5.87063e-015	3.05473e-015	2.27968e-015
6.64069e-015	6.73137e-015	-6.10379e-015	-2.94983e-015	1.1925e-015	-1.95888e-015	-3.59608e-016	1.12443e-015	2.30149e-015	4.39891e-015	2.95798e-015	5.37713e-015	9.78571e-015	-3.82994e-015	-3.03274e-015	2.0127e-015	1.01092e-014	7.11466e-015	5.10774e-016	5.86208e-015	4.04461e-015	2.65797e-015	5.56942e-015	2.52516e-015	2.12467e-015
6.24805e-015	6.27793e-015	-5.99349e-015	-2.82287e-015	1.41583e-015	-1.69054e-015	-2.07459e-016	8.50999e-016	2.41346e-015	4.13479e-015	2.80734e-015	5.13121e-015	9.40676e-015	-4.00891e-015	-2.76502e-015	1.90317e-015	1.00061e-014	7.09463e-015	6.3297e-016	5.52781e-015	3.62254e-015	2.34097e-015	5.26619e-015	2.00137e-015	1.97012e-015
5.86987e-015	5.81197e-015	-5.88002e-015	-2.70667e-015	1.60322e-015	-1.45126e-015	-8.83062e-017	5.78979e-016	2.50557e-015	3.8659e-015	2.66921e-015	4.88609e-015	9.02065e-015	-4.18152e-015	-2.4886e-015	1.77805e-015	9.87376e-015	7.05482e-015	7.50722e-016	5.1794e-015	3.20285e-015	2.01417e-015	4.96037e-015	1.48606e-015	1.81472e-015
5.50626e-015	5.33312e-015	-5.76436e-015	-2.60369e-015	1.74806e-015	-1.24615e-015	-6.69658e-018	3.07936e-016	2.57317e-015	3.59171e-015	2.54303e-015	4.64165e-015	8.63024e-015	-4.34659e-015	-2.20688e-015	1.63597e-015	9.71043e-015	6.99312e-015	8.60852e-016	4.81853e-015	2.78688e-015	1.6772e-015	4.65078e-015	9.82538e-016	1.6569e-015
5.1572e-015	4.84149e-015	-5.64836e-015	-2.51633e-015	1.84509e-015	-1.07914e-015	3.38229e-017	3.83483e-017	2.61202e-015	3.31161e-015	2.42814e-015	4.39735e-015	8.23882e-015	-4.50267e-015	-1.92367e-015	1.47625e-015	9.51461e-015	6.90793e-015	9.602e-016	4.44718e-015	2.37562e-015	1.33031e-015	4.33749e-015	4.94629e-016	1.49522e-015
4.82253e-015	4.33818e-015	-5.53274e-015	-2.4467e-015	1.89006e-015	-9.54462e-016	2.95713e-017	-2.29957e-016	2.61843e-015	3.02549e-015	2.32448e-015	4.15273e-015	7.84838e-015	-4.6484e-015	-1.64164e-015	1.29864e-015	9.28539e-015	6.7975e-015	1.04568e-015	4.06594e-015	1.9699e-015	9.7411e-016	4.01945e-015	2.47411e-017	1.32909e-015
4.50179e-015	3.82401e-015	-5.41769e-015	-2.39652e-015	1.87914e-015	-8.74854e-016	-2.16447e-017	-4.9763e-016	2.58894e-015	2.73317e-015	2.23192e-015	3.908e-015	7.46174e-015	-4.78251e-015	-1.36435e-015	1.10253e-015	9.02171e-015	6.66051e-015	1.11478e-015	3.67605e-015	1.57099e-015	6.0907e-016	3.69586e-015	-4.24412e-016	1.15851e-015
4.19533e-015	3.29999e-015	-5.30406e-015	-2.36734e-015	1.80936e-015	-8.41922e-016	-1.22207e-016	-7.64033e-016	2.52013e-015	2.43446e-015	2.14985e-015	3.6627e-015	7.08225e-015	-4.90363e-015	-1.09489e-015	8.88352e-016	8.72319e-015	6.49595e-015	1.16474e-015	3.27947e-015	1.18015e-015	2.35869e-016	3.36612e-015	-8.51095e-016	9.82561e-016
3.90369e-015	2.76793e-015	-5.19251e-015	-2.35987e-015	1.67877e-015	-8.57393e-016	-2.737e-016	-1.02837e-015	2.41007e-015	2.12893e-015	2.07813e-015	3.41661e-015	6.71337e-015	-5.01065e-015	-8.36523e-016	6.57206e-016	8.39044e-015	6.30327e-015	1.19259e-015	2.87803e-015	7.97885e-016	-1.44981e-016	3.03001e-015	-1.2533e-015	8.0063e-016
3.62571e-015	2.22935e-015	-5.08286e-015	-2.37465e-015	1.48637e-015	-9.21546e-016	-4.76509e-016	-1.29091e-015	2.2566e-015	1.81603e-015	2.01616e-015	3.17019e-015	6.35765e-015	-5.10224e-015	-5.91537e-016	4.1008e-016	8.02385e-015	6.08153e-015	1.19615e-015	2.47253e-015	4.24413e-016	-5.32123e-016	2.68701e-015	-1.62882e-015	6.11778e-016
3.36135e-015	1.68589e-015	-4.97553e-015	-2.4123e-015	1.23221e-015	-1.03362e-015	-7.3066e-016	-1.5515e-015	2.0577e-015	1.49616e-015	1.9634e-015	2.92347e-015	6.01749e-015	-5.1769e-015	-3.62825e-016	1.47961e-016	7.62468e-015	5.83038e-015	1.17272e-015	2.06422e-015	6.0344e-017	-9.2447e-016	2.33708e-015	-1.97611e-015	4.15443e-016
3.10996e-015	1.13969e-015	-4.86969e-015	-2.4731e-015	9.16907e-016	-1.19237e-015	-1.03536e-015	-1.80988e-015	1.81236e-015	1.16918e-015	1.91963e-015	2.67654e-015	5.69545e-015	-5.23316e-015	-1.53016e-016	-1.27521e-016	7.19416e-015	5.55065e-015	1.11937e-015	1.65451e-015	-2.94584e-016	-1.32014e-015	1.98004e-015	-2.29402e-015	2.11066e-016
2.87089e-015	5.9296e-016	-4.76562e-015	-2.55599e-015	5.41894e-016	-1.39652e-015	-1.38946e-015	-2.06559e-015	1.52033e-015	8.35238e-016	1.88421e-015	2.42966e-015	5.39381e-015	-5.26968e-015	3.62382e-017	-4.14586e-016	6.73395e-015	5.24314e-015	1.0345e-015	1.2449e-015	-6.40086e-016	-1.71808e-015	1.61636e-015	-2.5816e-015	-1.21185e-018
2.64317e-015	4.77968e-017	-4.66305e-015	-2.66105e-015	1.09998e-016	-1.64384e-015	-1.79064e-015	-2.3177e-015	1.1811e-015	4.94486e-016	1.85627e-015	2.18314e-015	5.11519e-015	-5.28643e-015	2.03022e-016	-7.11157e-016	6.24589e-015	4.90878e-015	9.15763e-016	8.36549e-016	-9.76813e-016	-2.1164e-015	1.24586e-015	-2.83793e-015	-2.21512e-016
2.42611e-015	-4.93263e-016	-4.56173e-015	-2.78749e-015	-3.75685e-016	-1.93062e-015	-2.23605e-015	-2.56622e-015	7.95208e-016	1.47604e-016	1.83511e-015	1.9372e-015	4.86165e-015	-5.28292e-015	3.45634e-016	-1.01453e-015	5.73255e-015	4.5489e-015	7.61588e-016	4.30802e-016	-1.3049e-015	-2.51343e-015	8.68459e-016	-3.06256e-015	-4.49931e-016
2.21908e-015	-1.0277e-015	-4.46005e-015	-2.93412e-015	-9.11506e-016	-2.25257e-015	-2.72215e-015	-2.81112e-015	3.63568e-016	-2.05337e-016	1.82016e-015	1.69261e-015	4.63449e-015	-5.25865e-015	4.63008e-016	-1.3222e-015	5.19606e-015	4.16522e-015	5.70365e-016	3.00278e-017	-1.62454e-015	-2.90689e-015	4.85459e-016	-3.25612e-015	-6.86182e-016
2.02177e-015	-1.55294e-015	-4.35763e-015	-3.09951e-015	-1.49246e-015	-2.60524e-015	-3.24531e-015	-3.05197e-015	-1.11593e-016	-5.63739e-016	1.81039e-015	1.44979e-015	4.43514e-015	-5.21321e-015	5.54574e-016	-1.631e-015	4.63911e-015	3.7593e-015	3.41591e-016	-3.64368e-016	-1.93662e-015	-3.29467e-015	9.70944e-017	-3.41874e-015	-9.30768e-016
1.83321e-015	-2.0661e-015	-4.25423e-015	-3.28248e-015	-2.1124e-015	-2.98345e-015	-3.80184e-015	-3.28827e-015	-6.27624e-016	-9.26943e-016	1.80476e-015	1.20854e-015	4.26472e-015	-5.14622e-015	6.19562e-016	-1.93768e-015	4.06514e-015	3.33306e-015	7.45841e-017	-7.51604e-016	-2.24192e-015	-3.67456e-015	-2.95874e-016	-3.55108e-015	-1.18372e-015
1.65259e-015	-2.56455e-015	-4.14893e-015	-3.48116e-015	-2.76537e-015	-3.38219e-015	-4.38665e-015	-3.5198e-015	-1.18205e-015	-1.29459e-015	1.80206e-015	9.6968e-016	4.12387e-015	-5.058e-015	6.58249e-016	-2.23949e-015	3.47714e-015	2.889e-015	-2.30925e-016	-1.13035e-015	-2.54125e-015	-4.04465e-015	-6.91987e-016	-3.65418e-015	-1.44453e-015
1.47848e-015	-3.04609e-015	-4.04128e-015	-3.69329e-015	-3.44477e-015	-3.79513e-015	-4.99433e-015	-3.74585e-015	-1.77104e-015	-1.66633e-015	1.80132e-015	7.33497e-016	4.01312e-015	-4.94885e-015	6.7045e-016	-2.53393e-015	2.87787e-015	2.42984e-015	-5.74926e-016	-1.4987e-015	-2.83534e-015	-4.4032e-015	-1.08986e-015	-3.72891e-015	-1.71252e-015
1.30989e-015	-3.509e-015	-3.93052e-015	-3.917e-015	-4.14337e-015	-4.21602e-015	-5.61975e-015	-3.96666e-015	-2.39093e-015	-2.0409e-015	1.8018e-015	5.00883e-016	3.93244e-015	-4.81896e-015	6.56318e-016	-2.81747e-015	2.27019e-015	1.95817e-015	-9.56692e-016	-1.85549e-015	-3.12519e-015	-4.74781e-015	-1.48799e-015	-3.77638e-015	-1.98737e-015
1.14662e-015	-3.95096e-015	-3.81633e-015	-4.15023e-015	-4.85376e-015	-4.63913e-015	-6.25659e-015	-4.18181e-015	-3.03808e-015	-2.41765e-015	1.80182e-015	2.7243e-016	3.88155e-015	-4.66942e-015	6.16953e-016	-3.08692e-015	1.65827e-015	1.47706e-015	-1.3754e-015	-2.19947e-015	-3.41245e-015	-5.07627e-015	-1.88473e-015	-3.79894e-015	-2.26875e-015
9.87214e-016	-4.3701e-015	-3.69761e-015	-4.39015e-015	-5.56806e-015	-5.05764e-015	-6.89795e-015	-4.39126e-015	-3.70809e-015	-2.79605e-015	1.80053e-015	4.87481e-017	3.85914e-015	-4.50108e-015	5.5337e-016	-3.339e-015	1.04623e-015	9.89647e-016	-1.82936e-015	-2.52936e-015	-3.69793e-015	-5.38719e-015	-2.27822e-015	-3.79856e-015	-2.55612e-015
8.30404e-016	-4.76463e-015	-3.57407e-015	-4.6339e-015	-6.27774e-015	-5.4648e-015	-7.53817e-015	-4.59508e-015	-4.39613e-015	-3.17509e-015	1.7967e-015	-1.69656e-016	3.86473e-015	-4.31522e-015	4.6676e-016	-3.57044e-015	4.37965e-016	4.98975e-016	-2.31711e-015	-2.84356e-015	-3.98226e-015	-5.67876e-015	-2.66655e-015	-3.77778e-015	-2.84938e-015
6.75764e-016	-5.13284e-015	-3.44595e-015	-4.87915e-015	-6.97548e-015	-5.85435e-015	-8.17154e-015	-4.79358e-015	-5.09723e-015	-3.55459e-015	1.78888e-015	-3.82431e-016	3.89692e-015	-4.11371e-015	3.58849e-016	-3.77872e-015	-1.63545e-016	7.43846e-018	-2.8361e-015	-3.14103e-015	-4.26677e-015	-5.9495e-015	-3.04736e-015	-3.73939e-015	-3.14788e-015
5.21994e-016	-5.47361e-015	-3.31266e-015	-5.12401e-015	-7.6534e-015	-6.22033e-015	-8.79138e-015	-4.98721e-015	-5.80663e-015	-3.93368e-015	1.77577e-015	-5.89531e-016	3.9538e-015	-3.89794e-015	2.31444e-016	-3.96129e-015	-7.55362e-016	-4.81952e-016	-3.38373e-015	-3.42043e-015	-4.55246e-015	-6.19791e-015	-3.41864e-015	-3.686e-015	-3.45142e-015
3.6818e-016	-5.78522e-015	-3.17443e-015	-5.36608e-015	-8.30338e-015	-6.55746e-015	-9.39202e-015	-5.17574e-015	-6.51907e-015	-4.31158e-015	1.75601e-015	-7.90683e-016	4.03386e-015	-3.66992e-015	8.61243e-017	-4.11625e-015	-1.33437e-015	-9.6567e-016	-3.95684e-015	-3.6801e-015	-4.84011e-015	-6.42293e-015	-3.7785e-015	-3.62021e-015	-3.759e-015
2.1329e-016	-6.06758e-015	-3.03164e-015	-5.60268e-015	-8.91873e-015	-6.86094e-015	-9.96723e-015	-5.35923e-015	-7.22975e-015	-4.68728e-015	1.72757e-015	-9.85875e-016	4.13475e-015	-3.43147e-015	-7.48444e-017	-4.24173e-015	-1.8972e-015	-1.44107e-015	-4.55251e-015	-3.91882e-015	-5.13001e-015	-6.62382e-015	-4.12434e-015	-3.54449e-015	-4.07004e-015
5.68069e-017	-6.32008e-015	-2.88507e-015	-5.83218e-015	-9.49307e-015	-7.1265e-015	-1.05109e-014	-5.53848e-015	-7.93272e-015	-5.05961e-015	1.68934e-015	-1.17482e-015	4.25327e-015	-3.1851e-015	-2.49433e-016	-4.33544e-015	-2.44147e-015	-1.90535e-015	-5.1665e-015	-4.13488e-015	-5.42318e-015	-6.7996e-015	-4.45422e-015	-3.46166e-015	-4.38358e-015
-1.02481e-016	-6.54267e-015	-2.73479e-015	-6.05237e-015	-1.00198e-014	-7.35016e-015	-1.1018e-014	-5.71405e-015	-8.62327e-015	-5.42815e-015	1.63992e-015	-1.35762e-015	4.38604e-015	-2.93328e-015	-4.35615e-016	-4.39703e-015	-2.96502e-015	-2.35654e-015	-5.79491e-015	-4.32775e-015	-5.72017e-015	-6.94998e-015	-4.76586e-015	-3.3743e-015	-4.69906e-015
-2.6552e-016	-6.73551e-015	-2.58215e-015	-6.26074e-015	-1.04938e-014	-7.52826e-015	-1.1483e-014	-5.88647e-015	-9.2967e-015	-5.79241e-015	1.57733e-015	-1.53395e-015	4.5298e-015	-2.67778e-015	-6.31433e-016	-4.4261e-015	-3.46547e-015	-2.7917e-015	-6.43415e-015	-4.4967e-015	-6.02164e-015	-7.07499e-015	-5.05723e-015	-3.28502e-015	-5.01606e-015
-4.32488e-016	-6.89969e-015	-2.42818e-015	-6.45485e-015	-1.09098e-014	-7.6581e-015	-1.19014e-014	-6.05665e-015	-9.94832e-015	-6.15094e-015	1.50015e-015	-1.70408e-015	4.68129e-015	-2.4214e-015	-8.34579e-016	-4.42214e-015	-3.94093e-015	-3.20916e-015	-7.07988e-015	-4.64047e-015	-6.32801e-015	-7.17444e-015	-5.32636e-015	-3.1965e-015	-5.33422e-015
-6.05026e-016	-7.03601e-015	-2.27367e-015	-6.63329e-015	-1.12635e-014	-7.73821e-015	-1.2269e-014	-6.22523e-015	-1.05739e-014	-6.50284e-015	1.40744e-015	-1.86874e-015	4.83722e-015	-2.16648e-015	-1.0422e-015	-4.38518e-015	-4.38943e-015	-3.60739e-015	-7.72679e-015	-4.75755e-015	-6.63832e-015	-7.24839e-015	-5.5713e-015	-3.11154e-015	-5.65288e-015
-7.83754e-016	-7.1452e-015	-2.11942e-015	-6.79446e-015	-1.1551e-014	-7.76712e-015	-1.25816e-014	-6.39266e-015	-1.11696e-014	-6.84773e-015	1.29719e-015	-2.028e-015	4.99409e-015	-1.91539e-015	-1.25223e-015	-4.31543e-015	-4.81002e-015	-3.98409e-015	-8.37054e-015	-4.84715e-015	-6.95298e-015	-7.29733e-015	-5.79049e-015	-3.03281e-015	-5.97134e-015
-9.68919e-016	-7.22835e-015	-1.96685e-015	-6.93756e-015	-1.17697e-014	-7.74438e-015	-1.28359e-014	-6.55918e-015	-1.1732e-014	-7.18502e-015	1.16826e-015	-2.1821e-015	5.14807e-015	-1.67018e-015	-1.46295e-015	-4.21397e-015	-5.20182e-015	-4.33854e-015	-9.00634e-015	-4.90823e-015	-7.27248e-015	-7.32223e-015	-5.98291e-015	-2.96278e-015	-6.28865e-015
-1.16204e-015	-7.28681e-015	-1.81752e-015	-7.06188e-015	-1.19179e-014	-7.66982e-015	-1.30296e-014	-6.72624e-015	-1.22579e-014	-7.51452e-015	1.0198e-015	-2.33228e-015	5.29497e-015	-1.43267e-015	-1.67218e-015	-4.0833e-015	-5.56383e-015	-4.66938e-015	-9.62981e-015	-4.94102e-015	-7.59621e-015	-7.32394e-015	-6.14756e-015	-2.90356e-015	-6.60389e-015
-1.36284e-015	-7.32319e-015	-1.67291e-015	-7.16607e-015	-1.19941e-014	-7.54477e-015	-1.31611e-014	-6.89477e-015	-1.27449e-014	-7.83492e-015	8.50419e-016	-2.4791e-015	5.43183e-015	-1.20531e-015	-1.87798e-015	-3.92552e-015	-5.89594e-015	-4.97575e-015	-1.02361e-014	-4.94525e-015	-7.92365e-015	-7.30374e-015	-6.28349e-015	-2.85727e-015	-6.91679e-015
-1.57142e-015	-7.3395e-015	-1.53494e-015	-7.24893e-015	-1.19979e-014	-7.37122e-015	-1.32294e-014	-7.06576e-015	-1.31903e-014	-8.14601e-015	6.5934e-016	-2.62402e-015	5.55491e-015	-9.90394e-016	-2.07803e-015	-3.74214e-015	-6.19831e-015	-5.25696e-015	-1.08205e-014	-4.91963e-015	-8.25327e-015	-7.26339e-015	-6.3903e-015	-2.82622e-015	-7.2263e-015
-1.78819e-015	-7.33788e-015	-1.40469e-015	-7.31044e-015	-1.193e-014	-7.15178e-015	-1.32338e-014	-7.23928e-015	-1.35924e-014	-8.44793e-015	4.45474e-016	-2.76813e-015	5.66054e-015	-7.8999e-016	-2.27108e-015	-3.53586e-015	-6.47069e-015	-5.51322e-015	-1.13784e-014	-4.86428e-015	-8.58401e-015	-7.20445e-015	-6.46753e-015	-2.81155e-015	-7.53141e-015
-2.01314e-015	-7.32057e-015	-1.2835e-015	-7.35052e-015	-1.17924e-014	-6.89046e-015	-1.3173e-014	-7.41599e-015	-1.39497e-014	-8.73995e-015	2.08538e-016	-2.91238e-015	5.74501e-015	-6.05625e-016	-2.45594e-015	-3.30998e-015	-6.71334e-015	-5.74416e-015	-1.19057e-014	-4.77951e-015	-8.91529e-015	-7.12862e-015	-6.51521e-015	-2.81485e-015	-7.8312e-015
-2.2463e-015	-7.29055e-015	-1.17304e-015	-7.36868e-015	-1.15872e-014	-6.59058e-015	-1.3048e-014	-7.59644e-015	-1.42612e-014	-9.02206e-015	-5.21115e-017	-3.05798e-015	5.80563e-015	-4.37698e-016	-2.63126e-015	-3.06805e-015	-6.92696e-015	-5.95009e-015	-1.23988e-014	-4.66515e-015	-9.24573e-015	-7.03815e-015	-6.53371e-015	-2.83761e-015	-8.12471e-015
-2.4874e-015	-7.25073e-015	-1.07495e-015	-7.36482e-015	-1.13173e-014	-6.25687e-015	-1.28601e-014	-7.77976e-015	-1.4526e-014	-9.29352e-015	-3.36703e-016	-3.20591e-015	5.83957e-015	-2.87381e-016	-2.79591e-015	-2.813e-015	-7.11286e-015	-6.13197e-015	-1.28534e-014	-4.52189e-015	-9.57411e-015	-6.93488e-015	-6.52352e-015	-2.88065e-015	-8.41155e-015
-2.73633e-015	-7.20389e-015	-9.90459e-016	-7.33905e-015	-1.0986e-014	-5.894e-015	-1.26111e-014	-7.96643e-015	-1.47443e-014	-9.55427e-015	-6.45222e-016	-3.35772e-015	5.8433e-015	-1.56033e-016	-2.94901e-015	-2.54944e-015	-7.27143e-015	-6.29098e-015	-1.32667e-014	-4.35094e-015	-9.89955e-015	-6.82048e-015	-6.48566e-015	-2.9444e-015	-8.69097e-015
-2.99389e-015	-7.15319e-015	-9.20059e-016	-7.29187e-015	-1.05974e-014	-5.50726e-015	-1.23029e-014	-8.15631e-015	-1.49168e-014	-9.80397e-015	-9.77242e-016	-3.5147e-015	5.8152e-015	-4.39698e-017	-3.0898e-015	-2.28109e-015	-7.40395e-015	-6.42801e-015	-1.36355e-014	-4.15229e-015	-1.022e-014	-6.69741e-015	-6.42157e-015	-3.02922e-015	-8.9619e-015
-3.25922e-015	-7.10083e-015	-8.65871e-016	-7.22367e-015	-1.01569e-014	-5.10219e-015	-1.19375e-014	-8.34978e-015	-1.5044e-014	-1.00424e-014	-1.33278e-015	-3.6778e-015	5.75417e-015	4.88722e-017	-3.21767e-015	-2.01159e-015	-7.51173e-015	-6.54349e-015	-1.3957e-014	-3.92741e-015	-1.05339e-014	-6.56812e-015	-6.33295e-015	-3.13453e-015	-9.22354e-015
-3.53191e-015	-7.04906e-015	-8.2822e-016	-7.13492e-015	-9.66995e-015	-4.68456e-015	-1.15185e-014	-8.54642e-015	-1.51272e-014	-1.02697e-014	-1.71076e-015	-3.84863e-015	5.65792e-015	1.22425e-016	-3.33176e-015	-1.74554e-015	-7.59646e-015	-6.63896e-015	-1.42297e-014	-3.67798e-015	-1.0839e-014	-6.43488e-015	-6.22113e-015	-3.26089e-015	-9.47458e-015
-3.81166e-015	-7.00051e-015	-8.07642e-016	-7.02657e-015	-9.14253e-015	-4.25995e-015	-1.1049e-014	-8.74596e-015	-1.51682e-014	-1.04858e-014	-2.11014e-015	-4.02789e-015	5.52469e-015	1.76843e-016	-3.4314e-015	-1.48655e-015	-7.6592e-015	-6.71607e-015	-1.44513e-014	-3.40578e-015	-1.11337e-014	-6.29985e-015	-6.08867e-015	-3.40831e-015	-9.71347e-015
-4.09775e-015	-6.95777e-015	-8.04286e-016	-6.89981e-015	-8.58111e-015	-3.83408e-015	-1.05327e-014	-8.94851e-015	-1.51695e-014	-1.06904e-014	-2.5296e-015	-4.21691e-015	5.35421e-015	2.13003e-016	-3.51658e-015	-1.23888e-015	-7.70147e-015	-6.77534e-015	-1.46215e-014	-3.11232e-015	-1.14162e-014	-6.16561e-015	-5.93815e-015	-3.57607e-015	-9.93994e-015
-4.38966e-015	-6.92342e-015	-8.17879e-016	-6.75561e-015	-7.99195e-015	-3.41222e-015	-9.97381e-015	-9.15252e-015	-1.51333e-014	-1.08834e-014	-2.96719e-015	-4.41665e-015	5.14632e-015	2.31598e-016	-3.58746e-015	-1.00629e-015	-7.72486e-015	-6.81875e-015	-1.47403e-014	-2.79963e-015	-1.16851e-014	-6.03416e-015	-5.77253e-015	-3.76304e-015	-1.0153e-014
-4.68637e-015	-6.89957e-015	-8.48605e-016	-6.59549e-015	-7.38162e-015	-3.00022e-015	-9.37672e-015	-9.35699e-015	-1.50617e-014	-1.10652e-014	-3.42106e-015	-4.62819e-015	4.90064e-015	2.33865e-016	-3.64415e-015	-7.91868e-016	-7.73009e-015	-6.84816e-015	-1.48069e-014	-2.4701e-015	-1.19383e-014	-5.90778e-015	-5.5948e-015	-3.96818e-015	-1.03521e-014
-4.98725e-015	-6.88811e-015	-8.95543e-016	-6.42042e-015	-6.75665e-015	-2.60377e-015	-8.74606e-015	-9.56114e-015	-1.49577e-014	-1.12354e-014	-3.88889e-015	-4.85243e-015	4.61767e-015	2.21782e-016	-3.6869e-015	-5.99637e-016	-7.71817e-015	-6.8651e-015	-1.48213e-014	-2.12664e-015	-1.21739e-014	-5.788e-015	-5.40804e-015	-4.19006e-015	-1.05367e-014
-5.29163e-015	-6.89093e-015	-9.584e-016	-6.23139e-015	-6.12373e-015	-2.22789e-015	-8.08635e-015	-9.76413e-015	-1.48238e-014	-1.13939e-014	-4.36862e-015	-5.08959e-015	4.29759e-015	1.97066e-016	-3.71588e-015	-4.32498e-016	-7.69092e-015	-6.87044e-015	-1.47842e-014	-1.77217e-015	-1.23911e-014	-5.67676e-015	-5.2153e-015	-4.42766e-015	-1.07058e-014
-5.59878e-015	-6.90878e-015	-1.03656e-015	-6.03e-015	-5.48978e-015	-1.87653e-015	-7.40356e-015	-9.96417e-015	-1.46633e-014	-1.15407e-014	-4.85742e-015	-5.3401e-015	3.94141e-015	1.61664e-016	-3.73119e-015	-2.93505e-016	-7.64936e-015	-6.86609e-015	-1.46971e-014	-1.40971e-015	-1.25886e-014	-5.57565e-015	-5.01987e-015	-4.67948e-015	-1.08587e-014
-5.90781e-015	-6.94316e-015	-1.12846e-015	-5.81758e-015	-4.86105e-015	-1.5536e-015	-6.70264e-015	-1.01602e-014	-1.44794e-014	-1.16761e-014	-5.35245e-015	-5.60445e-015	3.55094e-015	1.16892e-016	-3.73355e-015	-1.84962e-016	-7.59445e-015	-6.85346e-015	-1.45624e-014	-1.04261e-015	-1.27644e-014	-5.48612e-015	-4.82474e-015	-4.94352e-015	-1.09953e-014
-6.21785e-015	-6.99511e-015	-1.23294e-015	-5.59565e-015	-4.24368e-015	-1.26358e-015	-5.98844e-015	-1.03501e-014	-1.42753e-014	-1.18004e-014	-5.85108e-015	-5.88267e-015	3.1285e-015	6.5004e-017	-3.72348e-015	-1.08532e-016	-7.52662e-015	-6.83351e-015	-1.43828e-014	-6.74312e-016	-1.29171e-014	-5.40969e-015	-4.63337e-015	-5.21808e-015	-1.11151e-014
-6.52847e-015	-7.06542e-015	-1.34802e-015	-5.36589e-015	-3.64445e-015	-1.00952e-015	-5.26686e-015	-1.05325e-014	-1.40528e-014	-1.19132e-014	-6.3504e-015	-6.17434e-015	2.67616e-015	7.75944e-018	-3.70143e-015	-6.57565e-017	-7.44665e-015	-6.80798e-015	-1.41611e-014	-3.07383e-016	-1.30458e-014	-5.34709e-015	-4.44901e-015	-5.50158e-015	-1.12179e-014
-6.83872e-015	-7.15479e-015	-1.47197e-015	-5.12916e-015	-3.06884e-015	-7.93885e-016	-4.54302e-015	-1.07058e-014	-1.38149e-014	-1.20143e-014	-6.84712e-015	-6.47942e-015	2.19616e-015	-5.23824e-017	-3.66778e-015	-5.72469e-017	-7.35513e-015	-6.77811e-015	-1.39e-014	5.47526e-017	-1.31499e-014	-5.29863e-015	-4.27496e-015	-5.79205e-015	-1.13024e-014
-7.14782e-015	-7.2634e-015	-1.60259e-015	-4.88652e-015	-2.5217e-015	-6.19216e-016	-3.82218e-015	-1.08679e-014	-1.35648e-014	-1.21039e-014	-7.33834e-015	-6.79764e-015	1.69126e-015	-1.12761e-016	-3.62359e-015	-8.31546e-017	-7.25196e-015	-6.74429e-015	-1.36026e-014	4.07977e-016	-1.32277e-014	-5.26522e-015	-4.11395e-015	-6.08706e-015	-1.13689e-014
-7.45541e-015	-7.39137e-015	-1.73824e-015	-4.63938e-015	-2.00786e-015	-4.8632e-016	-3.10944e-015	-1.10175e-014	-1.33058e-014	-1.21822e-014	-7.82054e-015	-7.12812e-015	1.16462e-015	-1.71098e-016	-3.56946e-015	-1.43826e-016	-7.1376e-015	-6.70776e-015	-1.32731e-014	7.48986e-016	-1.32792e-014	-5.24742e-015	-3.96907e-015	-6.38466e-015	-1.14177e-014
-7.76156e-015	-7.53823e-015	-1.8766e-015	-4.38895e-015	-1.53211e-015	-3.9629e-016	-2.40968e-015	-1.11535e-014	-1.30399e-014	-1.22489e-014	-8.29045e-015	-7.4698e-015	6.191e-016	-2.25644e-016	-3.50549e-015	-2.3836e-016	-7.01258e-015	-6.66925e-015	-1.29157e-014	1.07415e-015	-1.33044e-014	-5.24566e-015	-3.84327e-015	-6.68274e-015	-1.14493e-014
-8.06515e-015	-7.7031e-015	-2.01529e-015	-4.13701e-015	-1.09779e-015	-3.49152e-016	-1.72726e-015	-1.12743e-014	-1.2769e-014	-1.23051e-014	-8.74461e-015	-7.82118e-015	5.87803e-017	-2.74316e-016	-3.4327e-015	-3.65293e-016	-6.87602e-015	-6.62961e-015	-1.25352e-014	1.38032e-015	-1.33034e-014	-5.25993e-015	-3.7391e-015	-6.97988e-015	-1.14637e-014
-8.36612e-015	-7.88569e-015	-2.15286e-015	-3.88506e-015	-7.08594e-016	-3.44311e-016	-1.06632e-015	-1.13784e-014	-1.24956e-014	-1.23507e-014	-9.18e-015	-8.18127e-015	-5.13306e-016	-3.14702e-016	-3.35203e-015	-5.23118e-016	-6.72822e-015	-6.58901e-015	-1.21351e-014	1.66442e-015	-1.32769e-014	-5.28984e-015	-3.65856e-015	-7.27448e-015	-1.14614e-014
-8.66448e-015	-8.08518e-015	-2.28623e-015	-3.63468e-015	-3.67877e-016	-3.79732e-016	-4.31724e-016	-1.14646e-014	-1.22213e-014	-1.2385e-014	-9.59398e-015	-8.5485e-015	-1.0932e-015	-3.4581e-016	-3.26416e-015	-7.09592e-016	-6.5686e-015	-6.54796e-015	-1.17205e-014	1.92305e-015	-1.32252e-014	-5.33555e-015	-3.60379e-015	-7.56411e-015	-1.14429e-014
-8.95975e-015	-8.30079e-015	-2.4132e-015	-3.38701e-015	-7.71362e-017	-4.53675e-016	1.73387e-016	-1.15307e-014	-1.19482e-014	-1.2408e-014	-9.98323e-015	-8.92121e-015	-1.67684e-015	-3.65908e-016	-3.16985e-015	-9.22213e-016	-6.39643e-015	-6.50602e-015	-1.12958e-014	2.15274e-015	-1.31484e-014	-5.39645e-015	-3.57652e-015	-7.84733e-015	-1.14084e-014
-9.25132e-015	-8.53119e-015	-2.53201e-015	-3.14296e-015	1.62756e-016	-5.63776e-016	7.45705e-016	-1.15758e-014	-1.16781e-014	-1.24204e-014	-1.03452e-014	-9.29761e-015	-2.261e-015	-3.74231e-016	-3.07034e-015	-1.15823e-015	-6.21156e-015	-6.46421e-015	-1.08655e-014	2.35113e-015	-1.30479e-014	-5.4721e-015	-3.57807e-015	-8.12241e-015	-1.1359e-014
-9.53867e-015	-8.77462e-015	-2.64071e-015	-2.90374e-015	3.51557e-016	-7.07022e-016	1.28226e-015	-1.15992e-014	-1.1412e-014	-1.24226e-014	-1.06773e-014	-9.67563e-015	-2.84223e-015	-3.69308e-016	-2.96655e-015	-1.41417e-015	-6.01325e-015	-6.42226e-015	-1.04336e-014	2.51534e-015	-1.29241e-014	-5.56186e-015	-3.60952e-015	-8.38849e-015	-1.12967e-014
-9.82215e-015	-9.02932e-015	-2.73748e-015	-2.67077e-015	4.88754e-016	-8.79498e-016	1.78041e-015	-1.1601e-014	-1.11509e-014	-1.2414e-014	-1.09766e-014	-1.00536e-014	-3.41715e-015	-3.50396e-016	-2.8587e-015	-1.6863e-015	-5.80137e-015	-6.38005e-015	-1.00046e-014	2.64341e-015	-1.27778e-014	-5.66487e-015	-3.67081e-015	-8.64419e-015	-1.12218e-014
-1.01025e-014	-9.29375e-015	-2.82014e-015	-2.44487e-015	5.74515e-016	-1.07757e-015	2.23822e-015	-1.15807e-014	-1.08958e-014	-1.23948e-014	-1.12417e-014	-1.04293e-014	-3.98226e-015	-3.17325e-016	-2.7479e-015	-1.97049e-015	-5.57607e-015	-6.33747e-015	-9.58261e-015	2.73364e-015	-1.26108e-014	-5.77942e-015	-3.7618e-015	-8.88864e-015	-1.11357e-014
-1.03795e-014	-9.56602e-015	-2.8871e-015	-2.22687e-015	6.09846e-016	-1.29703e-015	2.65388e-015	-1.1538e-014	-1.06466e-014	-1.23653e-014	-1.14704e-014	-1.08008e-014	-4.53455e-015	-2.70011e-016	-2.63486e-015	-2.26277e-015	-5.33681e-015	-6.29418e-015	-9.17148e-015	2.78449e-015	-1.24246e-014	-5.90456e-015	-3.88276e-015	-9.12096e-015	-1.10397e-014
-1.0653e-014	-9.84448e-015	-2.93682e-015	-2.01719e-015	5.95995e-016	-1.53313e-015	3.02628e-015	-1.1473e-014	-1.04035e-014	-1.23257e-014	-1.16609e-014	-1.11657e-014	-5.07057e-015	-2.08299e-016	-2.51988e-015	-2.55943e-015	-5.08306e-015	-6.24993e-015	-8.77508e-015	2.7945e-015	-1.22204e-014	-6.03969e-015	-4.03311e-015	-9.34007e-015	-1.09355e-014
-1.09234e-014	-1.01272e-014	-2.96812e-015	-1.81639e-015	5.35366e-016	-1.78128e-015	3.35372e-015	-1.13855e-014	-1.01665e-014	-1.22759e-014	-1.1812e-014	-1.15214e-014	-5.58756e-015	-1.33393e-016	-2.4045e-015	-2.8561e-015	-4.81543e-015	-6.20488e-015	-8.39666e-015	2.76283e-015	-1.20008e-014	-6.18323e-015	-4.21189e-015	-9.5461e-015	-1.08238e-014
-1.11911e-014	-1.0413e-014	-2.98051e-015	-1.62549e-015	4.30719e-016	-2.03669e-015	3.63616e-015	-1.12759e-014	-9.93528e-015	-1.22157e-014	-1.19231e-014	-1.18662e-014	-6.08267e-015	-4.54128e-017	-2.28913e-015	-3.14758e-015	-4.5341e-015	-6.15852e-015	-8.03859e-015	2.68872e-015	-1.17678e-014	-6.33353e-015	-4.41763e-015	-9.73844e-015	-1.07058e-014
-1.14567e-014	-1.06994e-014	-2.97373e-015	-1.44478e-015	2.84934e-016	-2.29387e-015	3.87416e-015	-1.11451e-014	-9.7093e-015	-1.21454e-014	-1.19935e-014	-1.21981e-014	-6.55289e-015	5.43356e-017	-2.17476e-015	-3.42996e-015	-4.23963e-015	-6.11092e-015	-7.70318e-015	2.5716e-015	-1.15236e-014	-6.48946e-015	-4.64888e-015	-9.91629e-015	-1.05833e-014
-1.17199e-014	-1.09846e-014	-2.9473e-015	-1.27455e-015	1.01014e-016	-2.54748e-015	4.06856e-015	-1.0994e-014	-9.48751e-015	-1.20646e-014	-1.20229e-014	-1.25146e-014	-6.99618e-015	1.65173e-016	-2.06263e-015	-3.69871e-015	-3.93203e-015	-6.0618e-015	-7.39182e-015	2.41211e-015	-1.12702e-014	-6.6492e-015	-4.90336e-015	-1.00804e-014	-1.04575e-014
-1.19809e-014	-1.12662e-014	-2.90055e-015	-1.11497e-015	-1.17048e-016	-2.79292e-015	4.2206e-015	-1.08234e-014	-9.26884e-015	-1.19739e-014	-1.20117e-014	-1.28132e-014	-7.41015e-015	2.85754e-016	-1.95316e-015	-3.95024e-015	-3.61238e-015	-6.01097e-015	-7.10606e-015	2.21139e-015	-1.10098e-014	-6.81145e-015	-5.17869e-015	-1.02312e-014	-1.03304e-014
-1.22394e-014	-1.15421e-014	-2.83424e-015	-9.65461e-016	-3.65248e-016	-3.02483e-015	4.33169e-015	-1.06344e-014	-9.05234e-015	-1.18736e-014	-1.19606e-014	-1.30921e-014	-7.79255e-015	4.14197e-016	-1.84686e-015	-4.18086e-015	-3.28145e-015	-5.95886e-015	-6.84743e-015	1.96976e-015	-1.07439e-014	-6.97536e-015	-5.47243e-015	-1.03688e-014	-1.02033e-014
-1.24951e-014	-1.18108e-014	-2.7488e-015	-8.26535e-016	-6.39146e-016	-3.23831e-015	4.40395e-015	-1.04289e-014	-8.83737e-015	-1.17639e-014	-1.18702e-014	-1.33498e-014	-8.14243e-015	5.4876e-016	-1.74428e-015	-4.38745e-015	-2.94101e-015	-5.90544e-015	-6.61691e-015	1.68869e-015	-1.04747e-014	-7.13931e-015	-5.78163e-015	-1.04941e-014	-1.00777e-014
-1.27476e-014	-1.20701e-014	-2.64568e-015	-6.98601e-016	-9.34916e-016	-3.42876e-015	4.43996e-015	-1.02084e-014	-8.62292e-015	-1.16446e-014	-1.17419e-014	-1.35841e-014	-8.45875e-015	6.87081e-016	-1.64644e-015	-4.56648e-015	-2.59305e-015	-5.85044e-015	-6.41467e-015	1.37055e-015	-1.0205e-014	-7.30236e-015	-6.10338e-015	-1.06078e-014	-9.95445e-015
-1.29968e-014	-1.23185e-014	-2.52572e-015	-5.81302e-016	-1.24819e-015	-3.59209e-015	4.44269e-015	-9.9748e-015	-8.40768e-015	-1.15157e-014	-1.15768e-014	-1.37938e-014	-8.74043e-015	8.26941e-016	-1.55379e-015	-4.7154e-015	-2.23914e-015	-5.79375e-015	-6.24083e-015	1.01819e-015	-9.93554e-015	-7.46289e-015	-6.43399e-015	-1.07107e-014	-9.83493e-015
-1.32425e-014	-1.25544e-014	-2.38939e-015	-4.73948e-016	-1.57365e-015	-3.7241e-015	4.41525e-015	-9.72963e-015	-8.19068e-015	-1.1378e-014	-1.13772e-014	-1.39773e-014	-8.98729e-015	9.66561e-016	-1.4676e-015	-4.83143e-015	-1.88158e-015	-5.7362e-015	-6.09435e-015	6.33361e-016	-9.6682e-015	-7.61976e-015	-6.7706e-015	-1.08036e-014	-9.7199e-015
-1.34841e-014	-1.27761e-014	-2.23828e-015	-3.76383e-016	-1.90649e-015	-3.82184e-015	4.36116e-015	-9.4748e-015	-7.97046e-015	-1.12312e-014	-1.11446e-014	-1.41339e-014	-9.19981e-015	1.1033e-015	-1.38824e-015	-4.91272e-015	-1.52237e-015	-5.67793e-015	-5.97358e-015	2.19513e-016	-9.40472e-015	-7.77197e-015	-7.10988e-015	-1.0888e-014	-9.61025e-015
-1.37209e-014	-1.29826e-014	-2.07378e-015	-2.88351e-016	-2.24272e-015	-3.88262e-015	4.28444e-015	-9.21231e-015	-7.74583e-015	-1.10762e-014	-1.08816e-014	-1.42622e-014	-9.37804e-015	1.23545e-015	-1.31601e-015	-4.9575e-015	-1.16369e-015	-5.61958e-015	-5.87767e-015	-2.20496e-016	-9.14725e-015	-7.91844e-015	-7.44851e-015	-1.09645e-014	-9.50685e-015
-1.39528e-014	-1.31719e-014	-1.89799e-015	-2.08228e-016	-2.57783e-015	-3.90359e-015	4.18916e-015	-8.94477e-015	-7.51577e-015	-1.09133e-014	-1.05908e-014	-1.4362e-014	-9.52217e-015	1.36098e-015	-1.25115e-015	-4.96484e-015	-8.07929e-016	-5.56123e-015	-5.80514e-015	-6.82776e-016	-8.89701e-015	-8.05807e-015	-7.78332e-015	-1.10342e-014	-9.40965e-015
-1.41794e-014	-1.33427e-014	-1.71288e-015	-1.35576e-016	-2.90727e-015	-3.8829e-015	4.07894e-015	-8.67363e-015	-7.27912e-015	-1.07424e-014	-1.02747e-014	-1.4433e-014	-9.63255e-015	1.47756e-015	-1.19414e-015	-4.93482e-015	-4.58232e-016	-5.50345e-015	-5.7535e-015	-1.16386e-015	-8.65518e-015	-8.19009e-015	-8.11114e-015	-1.10981e-014	-9.31963e-015
-1.43986e-014	-1.34936e-014	-1.5204e-015	-6.99844e-017	-3.22647e-015	-3.81879e-015	3.9583e-015	-8.40088e-015	-7.03449e-015	-1.05641e-014	-9.93628e-015	-1.44746e-014	-9.70969e-015	1.58379e-015	-1.14472e-015	-4.86735e-015	-1.17379e-016	-5.44717e-015	-5.72017e-015	-1.66039e-015	-8.42219e-015	-8.31371e-015	-8.4285e-015	-1.11573e-014	-9.2368e-015
-1.46093e-014	-1.36236e-014	-1.32194e-015	-1.00048e-017	-3.53163e-015	-3.71021e-015	3.83171e-015	-8.12771e-015	-6.78145e-015	-1.03786e-014	-9.57845e-015	-1.44872e-014	-9.75524e-015	1.67738e-015	-1.10334e-015	-4.76303e-015	2.11606e-016	-5.39282e-015	-5.70291e-015	-2.16776e-015	-8.19899e-015	-8.4287e-015	-8.73268e-015	-1.12131e-014	-9.16072e-015
-1.48102e-014	-1.37316e-014	-1.11908e-015	4.50389e-017	-3.81877e-015	-3.55688e-015	3.70372e-015	-7.85586e-015	-6.51968e-015	-1.01864e-014	-9.20393e-015	-1.44706e-014	-9.7704e-015	1.75682e-015	-1.07053e-015	-4.62291e-015	5.25627e-016	-5.34156e-015	-5.69935e-015	-2.68222e-015	-7.98601e-015	-8.53376e-015	-9.02105e-015	-1.12672e-014	-9.09193e-015
-1.49995e-014	-1.38165e-014	-9.14008e-016	9.63841e-017	-4.08388e-015	-3.35833e-015	3.57922e-015	-7.58781e-015	-6.24864e-015	-9.98808e-015	-8.81543e-015	-1.44252e-014	-9.75724e-015	1.82075e-015	-1.04608e-015	-4.44881e-015	8.21739e-016	-5.29336e-015	-5.70588e-015	-3.19962e-015	-7.78434e-015	-8.62816e-015	-9.29087e-015	-1.13204e-014	-9.03049e-015
-1.5176e-014	-1.38773e-014	-7.08127e-016	1.45523e-016	-4.32315e-015	-3.11494e-015	3.4633e-015	-7.32457e-015	-5.9679e-015	-9.78394e-015	-8.41611e-015	-1.43519e-014	-9.71703e-015	1.86852e-015	-1.02954e-015	-4.24251e-015	1.09674e-015	-5.24851e-015	-5.71987e-015	-3.71637e-015	-7.59386e-015	-8.71128e-015	-9.53957e-015	-1.13732e-014	-8.97483e-015
-1.53379e-014	-1.39134e-014	-5.03031e-016	1.94112e-016	-4.53373e-015	-2.82831e-015	3.36099e-015	-7.06682e-015	-5.67745e-015	-9.57396e-015	-8.00856e-015	-1.42513e-014	-9.65091e-015	1.89928e-015	-1.02025e-015	-4.00575e-015	1.34803e-015	-5.20775e-015	-5.73813e-015	-4.22828e-015	-7.4138e-015	-8.78307e-015	-9.76513e-015	-1.1426e-014	-8.92474e-015
-1.54826e-014	-1.39242e-014	-3.00078e-016	2.4306e-016	-4.71271e-015	-2.49953e-015	3.27668e-015	-6.81488e-015	-5.37739e-015	-9.35821e-015	-7.59563e-015	-1.41242e-014	-9.56082e-015	1.91248e-015	-1.01708e-015	-3.74145e-015	1.57284e-015	-5.1708e-015	-5.75802e-015	-4.73109e-015	-7.24381e-015	-8.84323e-015	-9.96555e-015	-1.14799e-014	-8.87947e-015
-1.56088e-014	-1.39091e-014	-9.97729e-017	2.93567e-016	-4.85774e-015	-2.13041e-015	3.21445e-015	-6.56965e-015	-5.0674e-015	-9.13756e-015	-7.17992e-015	-1.39719e-014	-9.44886e-015	1.90832e-015	-1.01973e-015	-3.45289e-015	1.76762e-015	-5.13833e-015	-5.77634e-015	-5.22063e-015	-7.08416e-015	-8.89076e-015	-1.01395e-014	-1.15351e-014	-8.83802e-015
-1.57142e-014	-1.38676e-014	9.56813e-017	3.46895e-016	-4.96672e-015	-1.72337e-015	3.17848e-015	-6.33199e-015	-4.74814e-015	-8.91281e-015	-6.76452e-015	-1.37955e-014	-9.31761e-015	1.88705e-015	-1.02696e-015	-3.14329e-015	1.93038e-015	-5.1108e-015	-5.79053e-015	-5.69369e-015	-6.93412e-015	-8.9256e-015	-1.02859e-014	-1.15913e-014	-8.79963e-015
-1.5797e-014	-1.37988e-014	2.85564e-016	4.04784e-016	-5.03762e-015	-1.28114e-015	3.17201e-015	-6.10257e-015	-4.42058e-015	-8.68371e-015	-6.35185e-015	-1.35964e-014	-9.1683e-015	1.84949e-015	-1.03764e-015	-2.81591e-015	2.05889e-015	-5.08829e-015	-5.79796e-015	-6.14625e-015	-6.79327e-015	-8.94754e-015	-1.04041e-014	-1.16483e-014	-8.7624e-015
-1.5855e-014	-1.37021e-014	4.69012e-016	4.67914e-016	-5.06925e-015	-8.0695e-016	3.19837e-015	-5.88192e-015	-4.08523e-015	-8.45064e-015	-5.94393e-015	-1.33765e-014	-9.003e-015	1.7962e-015	-1.05102e-015	-2.47514e-015	2.15119e-015	-5.0715e-015	-5.79611e-015	-6.57533e-015	-6.65982e-015	-8.95666e-015	-1.04939e-014	-1.17062e-014	-8.72536e-015
-1.5887e-014	-1.35775e-014	6.45659e-016	5.37601e-016	-5.06071e-015	-3.03926e-016	3.26031e-015	-5.66898e-015	-3.74285e-015	-8.2143e-015	-5.54237e-015	-1.31377e-014	-8.82412e-015	1.72838e-015	-1.06577e-015	-2.12537e-015	2.20586e-015	-5.06005e-015	-5.78254e-015	-6.9779e-015	-6.53267e-015	-8.95284e-015	-1.0555e-014	-1.17646e-014	-8.68625e-015
-1.5891e-014	-1.34246e-014	8.15788e-016	6.15386e-016	-5.01132e-015	2.24228e-016	3.36061e-015	-5.46337e-015	-3.39484e-015	-7.97453e-015	-5.1495e-015	-1.28816e-014	-8.63343e-015	1.64781e-015	-1.08019e-015	-1.77063e-015	2.22194e-015	-5.05356e-015	-5.75567e-015	-7.35135e-015	-6.4109e-015	-8.93533e-015	-1.05875e-014	-1.18231e-014	-8.64409e-015
-1.5865e-014	-1.32431e-014	9.79132e-016	7.02419e-016	-4.92071e-015	7.73359e-016	3.50143e-015	-5.26442e-015	-3.04224e-015	-7.73147e-015	-4.76706e-015	-1.26098e-014	-8.4331e-015	1.55642e-015	-1.09316e-015	-1.41394e-015	2.19883e-015	-5.05206e-015	-5.71386e-015	-7.69309e-015	-6.2932e-015	-8.90401e-015	-1.05915e-014	-1.18812e-014	-8.59725e-015
-1.58075e-014	-1.30329e-014	1.13572e-015	7.99303e-016	-4.78879e-015	1.33965e-015	3.68339e-015	-5.07181e-015	-2.68699e-015	-7.48603e-015	-4.3964e-015	-1.23246e-014	-8.22513e-015	1.45597e-015	-1.10277e-015	-1.05972e-015	2.13637e-015	-5.05474e-015	-5.65515e-015	-8.0008e-015	-6.1784e-015	-8.85911e-015	-1.05675e-014	-1.1938e-014	-8.54452e-015
-1.57171e-014	-1.27941e-014	1.28641e-015	9.07444e-016	-4.61652e-015	1.91941e-015	3.90703e-015	-4.88472e-015	-2.33059e-015	-7.23832e-015	-4.03885e-015	-1.20279e-014	-8.01009e-015	1.349e-015	-1.10784e-015	-7.11654e-016	2.03442e-015	-5.06074e-015	-5.57845e-015	-8.27297e-015	-6.06565e-015	-8.79997e-015	-1.05167e-014	-1.19924e-014	-8.48476e-015
-1.55931e-014	-1.25269e-014	1.43176e-015	1.02738e-015	-4.4043e-015	2.50795e-015	4.17299e-015	-4.70147e-015	-1.97437e-015	-6.98873e-015	-3.69482e-015	-1.17216e-014	-7.78998e-015	1.23761e-015	-1.10679e-015	-3.72855e-016	1.89353e-015	-5.06966e-015	-5.48324e-015	-8.50862e-015	-5.95297e-015	-8.72687e-015	-1.04406e-014	-1.20434e-014	-8.41633e-015
-1.54345e-014	-1.2232e-014	1.57248e-015	1.15993e-015	-4.15259e-015	3.10121e-015	4.48151e-015	-4.52058e-015	-1.62013e-015	-6.73765e-015	-3.36528e-015	-1.14071e-014	-7.56685e-015	1.12428e-015	-1.09792e-015	-4.63013e-017	1.71538e-015	-5.08048e-015	-5.36866e-015	-8.70665e-015	-5.83939e-015	-8.63998e-015	-1.03403e-014	-1.2089e-014	-8.33759e-015
-1.5241e-014	-1.19101e-014	1.70955e-015	1.30585e-015	-3.86304e-015	3.69476e-015	4.83173e-015	-4.34033e-015	-1.2697e-015	-6.48543e-015	-3.05041e-015	-1.10863e-014	-7.34213e-015	1.01258e-015	-1.0792e-015	2.64506e-016	1.50106e-015	-5.09235e-015	-5.23513e-015	-8.86657e-015	-5.72392e-015	-8.53915e-015	-1.02179e-014	-1.21273e-014	-8.2478e-015
-1.50117e-014	-1.15625e-014	1.84432e-015	1.4648e-015	-3.53754e-015	4.28491e-015	5.22266e-015	-4.15987e-015	-9.25392e-016	-6.23184e-015	-2.74986e-015	-1.07614e-014	-7.11614e-015	9.05497e-016	-1.04888e-015	5.56385e-016	1.25139e-015	-5.10386e-015	-5.08241e-015	-8.98776e-015	-5.60501e-015	-8.42444e-015	-1.00747e-014	-1.21574e-014	-8.14569e-015
-1.47467e-014	-1.11897e-014	1.97759e-015	1.63724e-015	-3.17784e-015	4.86788e-015	5.65175e-015	-3.97846e-015	-5.8936e-016	-5.97755e-015	-2.46399e-015	-1.04341e-014	-6.89009e-015	8.05722e-016	-1.00586e-015	8.27026e-016	9.6888e-016	-5.11393e-015	-4.91097e-015	-9.07049e-015	-5.48228e-015	-8.29571e-015	-9.91226e-015	-1.21774e-014	-8.03039e-015
-1.4446e-014	-1.07928e-014	2.11016e-015	1.82365e-015	-2.78632e-015	5.43938e-015	6.11608e-015	-3.79512e-015	-2.63098e-016	-5.72305e-015	-2.19294e-015	-1.01058e-014	-6.66521e-015	7.16323e-016	-9.486e-016	1.07355e-015	6.56219e-016	-5.12096e-015	-4.72183e-015	-9.11488e-015	-5.35476e-015	-8.1527e-015	-9.73253e-015	-1.21852e-014	-7.90057e-015
-1.41099e-014	-1.0373e-014	2.24386e-015	2.023e-015	-2.36621e-015	5.99582e-015	6.61258e-015	-3.60877e-015	5.16129e-017	-5.46794e-015	-1.93632e-015	-9.77777e-015	-6.44173e-015	6.39983e-016	-8.75466e-016	1.29421e-015	3.15829e-016	-5.12325e-015	-4.51602e-015	-9.12098e-015	-5.22149e-015	-7.99572e-015	-9.53761e-015	-1.21792e-014	-7.75438e-015
-1.37393e-014	-9.93099e-015	2.38003e-015	2.23521e-015	-1.91995e-015	6.53308e-015	7.13661e-015	-3.41818e-015	3.52582e-016	-5.21256e-015	-1.69384e-015	-9.45185e-015	-6.2195e-015	5.79286e-016	-7.85348e-016	1.488e-015	-4.85513e-017	-5.1196e-015	-4.29459e-015	-9.08996e-015	-5.08186e-015	-7.82512e-015	-9.32941e-015	-1.21571e-014	-7.59281e-015
-1.33348e-014	-9.46846e-015	2.51974e-015	2.45965e-015	-1.45016e-015	7.04841e-015	7.68373e-015	-3.22214e-015	6.38016e-016	-4.95713e-015	-1.46416e-015	-9.12951e-015	-5.99909e-015	5.37118e-016	-6.77509e-016	1.65405e-015	-4.33117e-016	-5.10798e-015	-4.05854e-015	-9.02298e-015	-4.93501e-015	-7.64069e-015	-9.10983e-015	-1.21171e-014	-7.41542e-015
-1.28981e-014	-8.98728e-015	2.66431e-015	2.69591e-015	-9.59992e-016	7.53839e-015	8.24948e-015	-3.01991e-015	9.05833e-016	-4.70185e-015	-1.24617e-015	-8.81202e-015	-5.78118e-015	5.15418e-016	-5.50832e-016	1.79265e-015	-8.33203e-016	-5.08714e-015	-3.80974e-015	-8.92142e-015	-4.78034e-015	-7.44227e-015	-8.88067e-015	-1.20572e-014	-7.22133e-015
-1.24309e-014	-8.489e-015	2.81434e-015	2.94302e-015	-4.52885e-016	8.00031e-015	8.82854e-015	-2.81144e-015	1.15448e-015	-4.44665e-015	-1.03919e-015	-8.5002e-015	-5.56573e-015	5.16592e-016	-4.04488e-016	1.904e-015	-1.24464e-015	-5.05577e-015	-3.55018e-015	-8.7869e-015	-4.61794e-015	-7.2293e-015	-8.64333e-015	-1.19761e-014	-7.01089e-015
-1.19357e-014	-7.97519e-015	2.97141e-015	3.19969e-015	6.79442e-017	8.43206e-015	9.4155e-015	-2.59614e-015	1.38299e-015	-4.19194e-015	-8.42495e-016	-8.19536e-015	-5.35288e-015	5.41807e-016	-2.38028e-016	1.98795e-015	-1.66306e-015	-5.01225e-015	-3.28204e-015	-8.62041e-015	-4.44808e-015	-7.00255e-015	-8.39942e-015	-1.18725e-014	-6.78428e-015
-1.14147e-014	-7.44837e-015	3.1366e-015	3.46407e-015	5.99571e-016	8.83068e-015	1.00045e-014	-2.37348e-015	1.58965e-015	-3.93781e-015	-6.54627e-016	-7.89829e-015	-5.14213e-015	5.92615e-016	-5.12131e-017	2.04529e-015	-2.0842e-015	-4.95519e-015	-3.00743e-015	-8.42503e-015	-4.27071e-015	-6.76239e-015	-8.15028e-015	-1.17446e-014	-6.54211e-015
-1.08706e-014	-6.91088e-015	3.31069e-015	3.73447e-015	1.13809e-015	9.1942e-015	1.05885e-014	-2.14305e-015	1.77297e-015	-3.68424e-015	-4.74807e-016	-7.60986e-015	-4.9338e-015	6.70205e-016	1.55685e-016	2.0776e-015	-2.50359e-015	-4.88334e-015	-2.72791e-015	-8.20292e-015	-4.08645e-015	-6.50914e-015	-7.89733e-015	-1.15912e-014	-6.28434e-015
-1.03061e-014	-6.36475e-015	3.49412e-015	4.00991e-015	1.67941e-015	9.52118e-015	1.11614e-014	-1.90424e-015	1.93198e-015	-3.43152e-015	-3.02309e-016	-7.33021e-015	-4.72744e-015	7.75724e-016	3.81824e-016	2.08583e-015	-2.91692e-015	-4.79535e-015	-2.44539e-015	-7.95531e-015	-3.89568e-015	-6.24288e-015	-7.64173e-015	-1.14105e-014	-6.01136e-015
-9.72407e-015	-5.81211e-015	3.68735e-015	4.28874e-015	2.22011e-015	9.80986e-015	1.17162e-014	-1.65811e-015	2.06603e-015	-3.17935e-015	-1.35744e-016	-7.05988e-015	-4.52273e-015	9.08701e-016	6.26542e-016	2.07289e-015	-3.32e-015	-4.69054e-015	-2.16209e-015	-7.68444e-015	-3.69948e-015	-5.96397e-015	-7.38396e-015	-1.12014e-014	-5.72396e-015
-9.12775e-015	-5.25491e-015	3.89029e-015	4.56876e-015	2.75678e-015	1.00599e-014	1.22472e-014	-1.40488e-015	2.17498e-015	-2.92775e-015	2.6314e-017	-6.79948e-015	-4.32006e-015	1.06905e-015	8.89238e-016	2.04041e-015	-3.70775e-015	-4.56829e-015	-1.87978e-015	-7.39271e-015	-3.49842e-015	-5.67241e-015	-7.12442e-015	-1.09635e-014	-5.42282e-015
-8.52025e-015	-4.69542e-015	4.10311e-015	4.84802e-015	3.28562e-015	1.02711e-014	1.27482e-014	-1.14488e-015	2.25898e-015	-2.67723e-015	1.84345e-016	-6.54923e-015	-4.11822e-015	1.25752e-015	1.16859e-015	1.99092e-015	-4.07579e-015	-4.42832e-015	-1.59945e-015	-7.08199e-015	-3.29335e-015	-5.36866e-015	-6.86372e-015	-1.06971e-014	-5.10909e-015
-7.90479e-015	-4.13677e-015	4.32565e-015	5.1255e-015	3.80282e-015	1.04427e-014	1.32134e-014	-8.7934e-016	2.31775e-015	-2.4271e-015	3.39553e-016	-6.30897e-015	-3.91676e-015	1.47303e-015	1.46358e-015	1.92741e-015	-4.42003e-015	-4.26941e-015	-1.32273e-015	-6.75359e-015	-3.08538e-015	-5.05335e-015	-6.60214e-015	-1.04015e-014	-4.78387e-015
-7.28481e-015	-3.5811e-015	4.55724e-015	5.39913e-015	4.30543e-015	1.05746e-014	1.36373e-014	-6.09358e-016	2.35145e-015	-2.17737e-015	4.92622e-016	-6.0783e-015	-3.7157e-015	1.7141e-015	1.77258e-015	1.85257e-015	-4.73592e-015	-4.09151e-015	-1.05059e-015	-6.41011e-015	-2.87564e-015	-4.72692e-015	-6.33959e-015	-1.00763e-014	-4.44778e-015
-6.66339e-015	-3.03086e-015	4.79747e-015	5.66711e-015	4.79056e-015	1.06673e-014	1.40144e-014	-3.35978e-016	2.36081e-015	-1.92812e-015	6.44278e-016	-5.85675e-015	-3.51433e-015	1.97952e-015	2.09364e-015	1.76963e-015	-5.01997e-015	-3.89458e-015	-7.84863e-016	-6.05387e-015	-2.66533e-015	-4.39009e-015	-6.07609e-015	-9.72209e-015	-4.10233e-015
-6.04368e-015	-2.48805e-015	5.0458e-015	5.92739e-015	5.25524e-015	1.07216e-014	1.43395e-014	-6.08011e-017	2.34723e-015	-1.67901e-015	7.94939e-016	-5.64421e-015	-3.31321e-015	2.26755e-015	2.4242e-015	1.68185e-015	-5.26908e-015	-3.67865e-015	-5.26046e-016	-5.68651e-015	-2.45621e-015	-4.04338e-015	-5.81119e-015	-9.33922e-015	-3.74831e-015
-5.42904e-015	-1.95552e-015	5.30132e-015	6.17799e-015	5.69659e-015	1.07383e-014	1.46081e-014	2.15037e-016	2.31175e-015	-1.43014e-015	9.45012e-016	-5.44031e-015	-3.11197e-015	2.57645e-015	2.76263e-015	1.5926e-015	-5.47948e-015	-3.4438e-015	-2.74902e-016	-5.3108e-015	-2.24914e-015	-3.68699e-015	-5.54371e-015	-8.92819e-015	-3.38726e-015
-4.82286e-015	-1.43512e-015	5.56263e-015	6.41721e-015	6.11245e-015	1.07185e-014	1.48165e-014	4.90609e-016	2.25621e-015	-1.18131e-015	1.09483e-015	-5.24409e-015	-2.90992e-015	2.90346e-015	3.10644e-015	1.50516e-015	-5.649e-015	-3.1911e-015	-3.17959e-017	-4.92729e-015	-2.04433e-015	-3.32191e-015	-5.27309e-015	-8.49e-015	-3.02037e-015
-4.22809e-015	-9.29109e-016	5.82802e-015	6.64332e-015	6.50086e-015	1.06641e-014	1.49612e-014	7.64504e-016	2.18228e-015	-9.32293e-016	1.24484e-015	-5.05467e-015	-2.70785e-015	3.24569e-015	3.45329e-015	1.42261e-015	-5.77557e-015	-2.92196e-015	2.03505e-016	-4.53753e-015	-1.8433e-015	-2.94891e-015	-4.99839e-015	-8.0258e-015	-2.64838e-015
-3.64816e-015	-4.39473e-016	6.09673e-015	6.85496e-015	6.86033e-015	1.05769e-014	1.50396e-014	1.03512e-015	2.093e-015	-6.82879e-016	1.39492e-015	-4.87187e-015	-2.50608e-015	3.60015e-015	3.80088e-015	1.34812e-015	-5.85659e-015	-2.63694e-015	4.31517e-016	-4.143e-015	-1.64712e-015	-2.56912e-015	-4.71815e-015	-7.53771e-015	-2.27249e-015
-3.08526e-015	3.24149e-017	6.36703e-015	7.05072e-015	7.18875e-015	1.04592e-014	1.50504e-014	1.30079e-015	1.99086e-015	-4.32776e-016	1.54496e-015	-4.69464e-015	-2.3053e-015	3.96331e-015	4.14627e-015	1.28506e-015	-5.8914e-015	-2.33701e-015	6.51921e-016	-3.74526e-015	-1.45671e-015	-2.18317e-015	-4.43153e-015	-7.02715e-015	-1.89375e-015
-2.54134e-015	4.84499e-016	6.6368e-015	7.22916e-015	7.48434e-015	1.03127e-014	1.49931e-014	1.56013e-015	1.87834e-015	-1.81786e-016	1.69508e-015	-4.52231e-015	-2.10579e-015	4.33154e-015	4.48667e-015	1.23648e-015	-5.87891e-015	-2.02353e-015	8.65443e-016	-3.34553e-015	-1.2729e-015	-1.79216e-015	-4.13761e-015	-6.49555e-015	-1.51283e-015
-2.0186e-015	9.15239e-016	6.9044e-015	7.38946e-015	7.74619e-015	1.01402e-014	1.48674e-014	1.81141e-015	1.75814e-015	7.04023e-017	1.84503e-015	-4.35374e-015	-1.90733e-015	4.7016e-015	4.81965e-015	1.20483e-015	-5.81855e-015	-1.6981e-015	1.07258e-015	-2.9449e-015	-1.09574e-015	-1.39666e-015	-3.83492e-015	-5.94531e-015	-1.13058e-015
-1.51837e-015	1.32339e-015	7.16827e-015	7.53126e-015	7.97414e-015	9.94428e-015	1.46739e-014	2.05292e-015	1.63365e-015	3.2434e-016	1.99495e-015	-4.18794e-015	-1.71065e-015	5.0697e-015	5.14233e-015	1.19285e-015	-5.71061e-015	-1.36271e-015	1.2747e-015	-2.544e-015	-9.25289e-016	-9.97258e-016	-3.52221e-015	-5.37885e-015	-7.48342e-016
-1.04283e-015	1.70828e-015	7.42611e-015	7.65406e-015	8.16874e-015	9.72753e-015	1.44146e-014	2.2843e-015	1.50837e-015	5.80291e-016	2.14399e-015	-4.02385e-015	-1.51639e-015	5.43198e-015	5.45218e-015	1.202e-015	-5.55566e-015	-1.01893e-015	1.47344e-015	-2.14305e-015	-7.61836e-016	-5.95014e-016	-3.19834e-015	-4.79876e-015	-3.66247e-016
-5.92671e-016	2.06899e-015	7.67699e-015	7.75783e-015	8.33032e-015	9.49331e-015	1.40923e-014	2.50558e-015	1.38614e-015	8.38693e-016	2.29246e-015	-3.86048e-015	-1.32532e-015	5.78472e-015	5.74735e-015	1.23517e-015	-5.35456e-015	-6.69193e-016	1.67041e-015	-1.74321e-015	-6.05599e-016	-1.90714e-016	-2.86225e-015	-4.20758e-015	1.58562e-017
-1.68061e-016	2.40488e-015	7.91936e-015	7.84273e-015	8.45903e-015	9.24477e-015	1.37099e-014	2.71555e-015	1.27053e-015	1.10015e-015	2.43963e-015	-3.69679e-015	-1.13778e-015	6.12484e-015	6.02578e-015	1.29399e-015	-5.10884e-015	-3.1537e-016	1.8668e-015	-1.34515e-015	-4.5612e-016	2.13921e-016	-2.51303e-015	-3.60765e-015	3.97644e-016
2.30409e-016	2.71599e-015	8.15174e-015	7.90889e-015	8.55591e-015	8.98484e-015	1.32717e-014	2.91374e-015	1.1652e-015	1.36485e-015	2.58458e-015	-3.53154e-015	-9.54332e-016	6.44932e-015	6.28529e-015	1.3795e-015	-4.8205e-015	4.09619e-017	2.06423e-015	-9.49244e-016	-3.12933e-016	6.17928e-016	-2.14994e-015	-3.00151e-015	7.79302e-016
6.02852e-016	3.00184e-015	8.37223e-015	7.95699e-015	8.62226e-015	8.71742e-015	1.27834e-014	3.09959e-015	1.07423e-015	1.63269e-015	2.72716e-015	-3.36351e-015	-7.76059e-016	6.75449e-015	6.52465e-015	1.49195e-015	-4.49206e-015	3.97398e-016	2.26345e-015	-5.56266e-016	-1.74997e-016	1.02035e-015	-1.77201e-015	-2.39231e-015	1.16032e-015
9.49211e-016	3.26223e-015	8.57956e-015	7.98805e-015	8.6602e-015	8.44569e-015	1.22501e-014	3.27285e-015	1.00121e-015	1.90422e-015	2.86716e-015	-3.19137e-015	-6.04119e-016	7.03812e-015	6.74205e-015	1.63171e-015	-4.12613e-015	7.51704e-016	2.46647e-015	-1.66779e-016	-4.18751e-017	1.42022e-015	-1.37882e-015	-1.78252e-015	1.54087e-015
1.26996e-015	3.49823e-015	8.7722e-015	8.00286e-015	8.67152e-015	8.17309e-015	1.16781e-014	3.43452e-015	9.49607e-016	2.17943e-015	3.00383e-015	-3.01406e-015	-4.39115e-016	7.2969e-015	6.93606e-015	1.79941e-015	-3.72578e-015	1.10179e-015	2.67544e-015	2.1832e-016	8.73034e-017	1.81584e-015	-9.70408e-016	-1.17458e-015	1.92116e-015
1.56625e-015	3.71077e-015	8.94972e-015	8.00317e-015	8.65799e-015	7.90275e-015	1.10738e-014	3.58529e-015	9.23626e-016	2.45876e-015	3.13675e-015	-2.82987e-015	-2.82123e-016	7.52824e-015	7.10552e-015	1.99477e-015	-3.29459e-015	1.44659e-015	2.89194e-015	5.98568e-016	2.14198e-016	2.20622e-015	-5.47071e-016	-5.71328e-016	2.30149e-015
1.83912e-015	3.90024e-015	9.1111e-015	7.98975e-015	8.62279e-015	7.6377e-015	1.04442e-014	3.72537e-015	9.26499e-016	2.74276e-015	3.26547e-015	-2.63807e-015	-1.33689e-016	7.73086e-015	7.24956e-015	2.21732e-015	-2.83561e-015	1.78309e-015	3.11727e-015	9.73852e-016	3.39491e-016	2.59048e-015	-1.08981e-016	2.45025e-017	2.6824e-015
2.09069e-015	4.06828e-015	9.25575e-015	7.96378e-015	8.56858e-015	7.38152e-015	9.79699e-015	3.85616e-015	9.60887e-016	3.03108e-015	3.38965e-015	-2.43791e-015	5.63025e-018	7.90259e-015	7.36765e-015	2.46679e-015	-2.35264e-015	2.11011e-015	3.35319e-015	1.34341e-015	4.64665e-016	2.96759e-015	3.43074e-016	6.10531e-016	3.06423e-015
2.32225e-015	4.21583e-015	9.38276e-015	7.92765e-015	8.49749e-015	7.13728e-015	9.14017e-015	3.97865e-015	1.02993e-015	3.32379e-015	3.50887e-015	-2.22888e-015	1.34655e-016	8.04157e-015	7.46007e-015	2.74135e-015	-1.84929e-015	2.42622e-015	3.6008e-015	1.70677e-015	5.91721e-016	3.33524e-015	8.08542e-016	1.18398e-015	3.44722e-015
2.53519e-015	4.34401e-015	9.49199e-015	7.88363e-015	8.4127e-015	6.90798e-015	8.48101e-015	4.09424e-015	1.13595e-015	3.62047e-015	3.62302e-015	-2.0103e-015	2.52336e-016	8.14763e-015	7.52721e-015	3.03912e-015	-1.3298e-015	2.72992e-015	3.86092e-015	2.06272e-015	7.21991e-016	3.69247e-015	1.28605e-015	1.7423e-015	3.8317e-015
2.73175e-015	4.454e-015	9.58381e-015	7.83364e-015	8.31778e-015	6.69664e-015	7.82705e-015	4.20437e-015	1.28137e-015	3.92184e-015	3.73157e-015	-1.78127e-015	3.58368e-016	8.2205e-015	7.56961e-015	3.35798e-015	-7.98295e-016	3.02027e-015	4.13458e-015	2.4109e-015	8.57488e-016	4.03801e-015	1.77461e-015	2.28402e-015	4.2177e-015
2.9141e-015	4.54746e-015	9.65763e-015	7.77916e-015	8.21567e-015	6.50522e-015	7.1862e-015	4.31006e-015	1.46788e-015	4.22746e-015	3.83422e-015	-1.5415e-015	4.51734e-016	8.25994e-015	7.58742e-015	3.6956e-015	-2.58997e-016	3.29558e-015	4.42194e-015	2.75066e-015	9.99723e-016	4.37088e-015	2.27214e-015	2.80727e-015	4.60581e-015
3.08387e-015	4.62644e-015	9.71367e-015	7.72221e-015	8.10963e-015	6.33561e-015	6.56545e-015	4.41333e-015	1.6962e-015	4.5369e-015	3.93058e-015	-1.2907e-015	5.31741e-016	8.2658e-015	7.58212e-015	4.05028e-015	2.84633e-016	3.55513e-015	4.72279e-015	3.08109e-015	1.15065e-015	4.68967e-015	2.77696e-015	3.31032e-015	4.99595e-015
3.24328e-015	4.69269e-015	9.75239e-015	7.6646e-015	8.00248e-015	6.19002e-015	5.97233e-015	4.51591e-015	1.9676e-015	4.85014e-015	4.02007e-015	-1.02898e-015	5.97537e-016	8.23867e-015	7.5545e-015	4.41977e-015	8.28459e-016	3.79762e-015	5.0369e-015	3.40045e-015	1.31256e-015	4.99283e-015	3.28692e-015	3.79147e-015	5.38794e-015
3.39375e-015	4.7478e-015	9.77417e-015	7.60853e-015	7.89729e-015	6.06953e-015	5.41358e-015	4.62004e-015	2.2828e-015	5.16684e-015	4.10279e-015	-7.5607e-016	6.48719e-016	8.17955e-015	7.50619e-015	4.8001e-015	1.36828e-015	4.02298e-015	5.36411e-015	3.70723e-015	1.48691e-015	5.27974e-015	3.79982e-015	4.24964e-015	5.7819e-015
3.53673e-015	4.79391e-015	9.77938e-015	7.55643e-015	7.79674e-015	5.97562e-015	4.89474e-015	4.72732e-015	2.64122e-015	5.48618e-015	4.17864e-015	-4.71728e-016	6.84979e-016	8.08946e-015	7.43836e-015	5.18772e-015	1.89961e-015	4.23088e-015	5.70417e-015	4.00043e-015	1.67517e-015	5.54939e-015	4.31267e-015	4.6838e-015	6.17775e-015
3.67431e-015	4.83323e-015	9.76896e-015	7.50918e-015	7.70319e-015	5.90953e-015	4.4206e-015	4.83935e-015	3.04157e-015	5.80802e-015	4.24685e-015	-1.76274e-016	7.06449e-016	7.97001e-015	7.35287e-015	5.58047e-015	2.41866e-015	4.42131e-015	6.05511e-015	4.27857e-015	1.87838e-015	5.80065e-015	4.82307e-015	5.09261e-015	6.57473e-015
3.80769e-015	4.86724e-015	9.74434e-015	7.46859e-015	7.61899e-015	5.87233e-015	3.99679e-015	4.95725e-015	3.48212e-015	6.13166e-015	4.30765e-015	1.3018e-016	7.13609e-016	7.82356e-015	7.25177e-015	5.97482e-015	2.92241e-015	4.59442e-015	6.41575e-015	4.5406e-015	2.09833e-015	6.0328e-015	5.32844e-015	5.47487e-015	6.97242e-015
3.93845e-015	4.89765e-015	9.70551e-015	7.43558e-015	7.54658e-015	5.86388e-015	3.62737e-015	5.08251e-015	3.96127e-015	6.45615e-015	4.36142e-015	4.47203e-016	7.06323e-016	7.65245e-015	7.1368e-015	6.36704e-015	3.40724e-015	4.75045e-015	6.78444e-015	4.78541e-015	2.33571e-015	6.24495e-015	5.82576e-015	5.83107e-015	7.36994e-015
4.06757e-015	4.92665e-015	9.65317e-015	7.41092e-015	7.48814e-015	5.88417e-015	3.31541e-015	5.2165e-015	4.47634e-015	6.78046e-015	4.40731e-015	7.73705e-016	6.84621e-016	7.45964e-015	7.01024e-015	6.7541e-015	3.87019e-015	4.88972e-015	7.15982e-015	5.01175e-015	2.59144e-015	6.43621e-015	6.3116e-015	6.16072e-015	7.76625e-015
4.1956e-015	4.95496e-015	9.58886e-015	7.39609e-015	7.4452e-015	5.93297e-015	3.06324e-015	5.36051e-015	5.02472e-015	7.10389e-015	4.44549e-015	1.10911e-015	6.48756e-016	7.2477e-015	6.87372e-015	7.13238e-015	4.30782e-015	5.01297e-015	7.53895e-015	5.21881e-015	2.86551e-015	6.60508e-015	6.78315e-015	6.46356e-015	8.15997e-015
4.32347e-015	4.98393e-015	9.51322e-015	7.39156e-015	7.41961e-015	6.00916e-015	2.87245e-015	5.51504e-015	5.60224e-015	7.42537e-015	4.47649e-015	1.45275e-015	5.99351e-016	7.01904e-015	6.72887e-015	7.49879e-015	4.71796e-015	5.12151e-015	7.91958e-015	5.40523e-015	3.15827e-015	6.75155e-015	7.23719e-015	6.7401e-015	8.55e-015
4.45113e-015	5.01421e-015	9.42727e-015	7.39773e-015	7.41183e-015	6.11162e-015	2.74353e-015	5.68065e-015	6.20552e-015	7.7438e-015	4.49946e-015	1.80332e-015	5.37367e-016	6.77658e-015	6.5781e-015	7.84998e-015	5.09879e-015	5.21619e-015	8.29876e-015	5.56948e-015	3.46992e-015	6.87552e-015	7.67138e-015	6.99071e-015	8.93533e-015
4.57879e-015	5.047e-015	9.33205e-015	7.41491e-015	7.42218e-015	6.23896e-015	2.6755e-015	5.85717e-015	6.8298e-015	8.05812e-015	4.51431e-015	2.1592e-015	4.63476e-016	6.52394e-015	6.423e-015	8.1832e-015	5.44775e-015	5.29755e-015	8.67391e-015	5.71036e-015	3.80041e-015	6.97663e-015	8.08285e-015	7.21562e-015	9.31452e-015
4.70592e-015	5.08313e-015	9.22814e-015	7.4428e-015	7.45065e-015	6.38914e-015	2.66779e-015	6.04466e-015	7.4703e-015	8.3666e-015	4.52154e-015	2.51941e-015	3.78485e-016	6.2639e-015	6.26543e-015	8.49453e-015	5.76297e-015	5.36674e-015	9.04272e-015	5.82692e-015	4.14918e-015	7.05458e-015	8.46898e-015	7.4163e-015	9.68554e-015
4.83205e-015	5.12286e-015	9.1157e-015	7.4814e-015	7.49677e-015	6.5606e-015	2.71834e-015	6.24297e-015	8.12139e-015	8.66849e-015	4.52118e-015	2.88207e-015	2.83047e-016	5.99904e-015	6.10752e-015	8.78176e-015	6.04366e-015	5.42566e-015	9.40202e-015	5.91867e-015	4.51499e-015	7.10977e-015	8.82726e-015	7.59347e-015	1.00463e-014
4.95658e-015	5.16706e-015	8.99575e-015	7.52942e-015	7.55877e-015	6.75097e-015	2.82407e-015	6.45146e-015	8.77737e-015	8.96203e-015	4.51297e-015	3.24551e-015	1.78551e-016	5.73298e-015	5.95027e-015	9.04213e-015	6.28858e-015	5.47508e-015	9.74863e-015	5.98475e-015	4.89673e-015	7.14209e-015	9.15543e-015	7.74828e-015	1.03948e-014
5.07849e-015	5.21541e-015	8.8687e-015	7.58584e-015	7.63516e-015	6.95735e-015	2.98001e-015	6.66901e-015	9.43274e-015	9.2458e-015	4.4961e-015	3.60791e-015	6.61745e-017	5.46875e-015	5.79515e-015	9.27256e-015	6.49719e-015	5.51603e-015	1.00797e-014	6.02459e-015	5.29313e-015	7.15133e-015	9.45138e-015	7.88144e-015	1.07286e-014
5.19659e-015	5.26784e-015	8.73491e-015	7.64845e-015	7.72476e-015	7.17575e-015	3.18201e-015	6.89347e-015	1.00803e-014	9.51859e-015	4.47038e-015	3.96756e-015	-5.28919e-017	5.20801e-015	5.643e-015	9.47116e-015	6.66901e-015	5.54969e-015	1.03916e-014	6.03751e-015	5.70232e-015	7.13828e-015	9.71352e-015	7.99373e-015	1.10461e-014
5.30939e-015	5.32421e-015	8.59431e-015	7.7161e-015	7.82512e-015	7.40255e-015	3.42441e-015	7.12289e-015	1.07138e-014	9.77879e-015	4.43596e-015	4.32246e-015	-1.77544e-016	4.95347e-015	5.49484e-015	9.63567e-015	6.80386e-015	5.5772e-015	1.06816e-014	6.02332e-015	6.12227e-015	7.10345e-015	9.94028e-015	8.08687e-015	1.13448e-014
5.41543e-015	5.38467e-015	8.44631e-015	7.78649e-015	7.93443e-015	7.63409e-015	3.70089e-015	7.35591e-015	1.13273e-014	1.00246e-014	4.3931e-015	4.67096e-015	-3.06333e-016	4.70713e-015	5.35063e-015	9.76478e-015	6.90175e-015	5.59948e-015	1.09465e-014	5.98199e-015	6.5507e-015	7.04715e-015	1.01307e-014	8.16217e-015	1.16231e-014
5.5128e-015	5.44868e-015	8.29104e-015	7.85733e-015	8.04997e-015	7.86652e-015	4.00497e-015	7.59027e-015	1.19143e-014	1.02547e-014	4.34143e-015	5.01149e-015	-4.37735e-016	4.47053e-015	5.21041e-015	9.85709e-015	6.96352e-015	5.61768e-015	1.11839e-014	5.91364e-015	6.98562e-015	6.97041e-015	1.02842e-014	8.22063e-015	1.1878e-014
5.59949e-015	5.51549e-015	8.12858e-015	7.92639e-015	8.16847e-015	8.09536e-015	4.32866e-015	7.82418e-015	1.2469e-014	1.04679e-014	4.28075e-015	5.34183e-015	-5.70328e-016	4.24578e-015	5.07445e-015	9.91152e-015	6.99001e-015	5.63264e-015	1.13911e-014	5.81846e-015	7.42368e-015	6.8747e-015	1.03999e-014	8.26411e-015	1.21084e-014
5.67404e-015	5.5845e-015	7.95914e-015	7.99102e-015	8.28641e-015	8.31707e-015	4.6648e-015	8.05444e-015	1.29857e-014	1.0663e-014	4.21063e-015	5.66046e-015	-7.0303e-016	4.03402e-015	4.94324e-015	9.92693e-015	6.98241e-015	5.64581e-015	1.15654e-014	5.69692e-015	7.86235e-015	6.76141e-015	1.04774e-014	8.29436e-015	1.23115e-014
5.73532e-015	5.6551e-015	7.78165e-015	8.0485e-015	8.40064e-015	8.52744e-015	5.00612e-015	8.27835e-015	1.34588e-014	1.08386e-014	4.13125e-015	5.96532e-015	-8.34713e-016	3.83674e-015	4.8161e-015	9.90313e-015	6.94174e-015	5.65795e-015	1.17049e-014	5.55089e-015	8.29904e-015	6.63205e-015	1.05169e-014	8.31274e-015	1.24853e-014
5.78154e-015	5.72558e-015	7.59554e-015	8.09544e-015	8.50813e-015	8.72203e-015	5.34446e-015	8.4936e-015	1.38824e-014	1.09938e-014	4.04303e-015	6.25499e-015	-9.63748e-016	3.65421e-015	4.69264e-015	9.83988e-015	6.86955e-015	5.66961e-015	1.18075e-014	5.38091e-015	8.73004e-015	6.48806e-015	1.05189e-014	8.32109e-015	1.26287e-014
5.81102e-015	5.7956e-015	7.40022e-015	8.12876e-015	8.60458e-015	8.89632e-015	5.67194e-015	8.69741e-015	1.4252e-014	1.11279e-014	3.94603e-015	6.52774e-015	-1.08895e-015	3.48709e-015	4.57221e-015	9.7367e-015	6.76728e-015	5.681e-015	1.18721e-014	5.18817e-015	9.15265e-015	6.33105e-015	1.04842e-014	8.32063e-015	1.27397e-014
5.82295e-015	5.86379e-015	7.19438e-015	8.14562e-015	8.68663e-015	9.04658e-015	5.98124e-015	8.88788e-015	1.45637e-014	1.12399e-014	3.84023e-015	6.782e-015	-1.20935e-015	3.33466e-015	4.45386e-015	9.59413e-015	6.63706e-015	5.69292e-015	1.18974e-014	4.97482e-015	9.56336e-015	6.163e-015	1.04148e-014	8.31332e-015	1.28171e-014
5.81602e-015	5.92907e-015	6.97729e-015	8.14285e-015	8.75036e-015	9.16862e-015	6.26445e-015	9.06178e-015	1.48132e-014	1.13293e-014	3.72535e-015	7.0164e-015	-1.32361e-015	3.19661e-015	4.3362e-015	9.41326e-015	6.48052e-015	5.70588e-015	1.18819e-014	4.74297e-015	9.95845e-015	5.986e-015	1.03122e-014	8.30024e-015	1.28607e-014
5.78948e-015	5.99012e-015	6.74845e-015	8.11789e-015	8.79221e-015	9.25811e-015	6.51462e-015	9.21602e-015	1.4997e-014	1.13951e-014	3.60189e-015	7.22956e-015	-1.43048e-015	3.07191e-015	4.21772e-015	9.19523e-015	6.29925e-015	5.72044e-015	1.18262e-014	4.49396e-015	1.03351e-014	5.80226e-015	1.0178e-014	8.28285e-015	1.28703e-014
5.74311e-015	6.04661e-015	6.50723e-015	8.06796e-015	8.80939e-015	9.31196e-015	6.72586e-015	9.34883e-015	1.51127e-014	1.14373e-014	3.46985e-015	7.42025e-015	-1.52906e-015	2.95946e-015	4.09683e-015	8.94097e-015	6.0957e-015	5.73633e-015	1.17305e-014	4.23018e-015	1.06906e-014	5.61331e-015	1.00148e-014	8.26278e-015	1.28454e-014
5.67684e-015	6.09695e-015	6.25362e-015	7.99059e-015	8.79858e-015	9.32725e-015	6.89222e-015	9.45833e-015	1.51586e-014	1.14559e-014	3.32963e-015	7.58774e-015	-1.61806e-015	2.85799e-015	3.97198e-015	8.65213e-015	5.87254e-015	5.75376e-015	1.15952e-014	3.95403e-015	1.10226e-014	5.42205e-015	9.82456e-015	8.24145e-015	1.27853e-014
5.59142e-015	6.14033e-015	5.98686e-015	7.88368e-015	8.75656e-015	9.30086e-015	7.00778e-015	9.54272e-015	1.51333e-014	1.1451e-014	3.18182e-015	7.7315e-015	-1.69641e-015	2.76632e-015	3.84257e-015	8.33035e-015	5.63205e-015	5.77209e-015	1.14208e-014	3.66728e-015	1.13284e-014	5.23049e-015	9.61025e-015	8.22006e-015	1.26903e-014
5.48676e-015	6.17621e-015	5.70602e-015	7.74552e-015	8.68059e-015	9.23036e-015	7.06832e-015	9.60062e-015	1.50364e-014	1.14229e-014	3.02675e-015	7.85093e-015	-1.76352e-015	2.68261e-015	3.70713e-015	7.97787e-015	5.3768e-015	5.7917e-015	1.12085e-014	3.37269e-015	1.16059e-014	5.04061e-015	9.37468e-015	8.20052e-015	1.25617e-014
5.36349e-015	6.20339e-015	5.41091e-015	7.5743e-015	8.56816e-015	9.11386e-015	7.07063e-015	9.63014e-015	1.48687e-014	1.13722e-014	2.86548e-015	7.94627e-015	-1.81831e-015	2.60522e-015	3.56371e-015	7.59692e-015	5.10877e-015	5.81264e-015	1.09608e-014	3.07233e-015	1.18528e-014	4.85466e-015	9.12093e-015	8.18408e-015	1.24007e-014
5.22307e-015	6.22178e-015	5.10117e-015	7.36931e-015	8.41791e-015	8.94978e-015	7.01135e-015	9.6304e-015	1.46315e-014	1.12996e-014	2.69929e-015	8.01776e-015	-1.86019e-015	2.53215e-015	3.41123e-015	7.19034e-015	4.83026e-015	5.83415e-015	1.06797e-014	2.76987e-015	1.20673e-014	4.67539e-015	8.85178e-015	8.17172e-015	1.22089e-014
5.06761e-015	6.23189e-015	4.77731e-015	7.12924e-015	8.22863e-015	8.73655e-015	6.88866e-015	9.60126e-015	1.43263e-014	1.1206e-014	2.52904e-015	8.06567e-015	-1.88886e-015	2.46114e-015	3.24833e-015	6.7605e-015	4.54403e-015	5.85616e-015	1.03675e-014	2.46761e-015	1.22492e-014	4.50552e-015	8.57063e-015	8.1646e-015	1.19883e-014
4.89885e-015	6.23311e-015	4.43926e-015	6.85377e-015	7.99978e-015	8.47358e-015	6.7019e-015	9.5429e-015	1.39558e-014	1.10925e-014	2.35567e-015	8.09071e-015	-1.9041e-015	2.38938e-015	3.07365e-015	6.30946e-015	4.25235e-015	5.87787e-015	1.00261e-014	2.16805e-015	1.23975e-014	4.34776e-015	8.28067e-015	8.16382e-015	1.17412e-014
4.71902e-015	6.22521e-015	4.08713e-015	6.54303e-015	7.73122e-015	8.16151e-015	6.45014e-015	9.45525e-015	1.35239e-014	1.096e-014	2.1805e-015	8.09426e-015	-1.9057e-015	2.3148e-015	2.88631e-015	5.84036e-015	3.95777e-015	5.89903e-015	9.65893e-015	1.87412e-015	1.25109e-014	4.20363e-015	7.98504e-015	8.17004e-015	1.147e-014
4.53066e-015	6.20874e-015	3.72109e-015	6.19718e-015	7.42317e-015	7.80073e-015	6.13471e-015	9.33902e-015	1.30344e-014	1.08102e-014	2.00529e-015	8.07719e-015	-1.89332e-015	2.23558e-015	2.68515e-015	5.35642e-015	3.66299e-015	5.91928e-015	9.26875e-015	1.58859e-015	1.25893e-014	4.07535e-015	7.68704e-015	8.18451e-015	1.11776e-014
4.33739e-015	6.1843e-015	3.34192e-015	5.81644e-015	7.0753e-015	7.39173e-015	5.75733e-015	9.19551e-015	1.24924e-014	1.06443e-014	1.83114e-015	8.04096e-015	-1.86623e-015	2.14928e-015	2.46977e-015	4.86074e-015	3.36981e-015	5.93822e-015	8.859e-015	1.31412e-015	1.26328e-014	3.96493e-015	7.39001e-015	8.20808e-015	1.08669e-014
4.14259e-015	6.15241e-015	2.95053e-015	5.40207e-015	6.68919e-015	6.93578e-015	5.32025e-015	9.0261e-015	1.1903e-014	1.04644e-014	1.65984e-015	7.98753e-015	-1.8249e-015	2.05382e-015	2.23991e-015	4.35719e-015	3.0801e-015	5.9552e-015	8.43368e-015	1.05229e-015	1.26418e-014	3.87419e-015	7.09677e-015	8.24118e-015	1.05404e-014
3.94922e-015	6.11427e-015	2.54813e-015	4.95565e-015	6.26639e-015	6.43497e-015	4.82584e-015	8.83272e-015	1.12718e-014	1.02723e-014	1.49224e-015	7.91862e-015	-1.76949e-015	1.94715e-015	1.99538e-015	3.84864e-015	2.79593e-015	5.96948e-015	7.99621e-015	8.05752e-016	1.26167e-014	3.80462e-015	6.81031e-015	8.28431e-015	1.02015e-014
3.76084e-015	6.0708e-015	2.13647e-015	4.47909e-015	5.80846e-015	5.89182e-015	4.27857e-015	8.61843e-015	1.06061e-014	1.00696e-014	1.32983e-015	7.83585e-015	-1.69978e-015	1.8271e-015	1.73581e-015	3.33851e-015	2.51897e-015	5.98043e-015	7.55054e-015	5.76327e-016	1.25589e-014	3.75796e-015	6.53315e-015	8.33784e-015	9.85366e-015
3.58156e-015	6.0236e-015	1.71616e-015	3.97559e-015	5.3183e-015	5.30902e-015	3.68384e-015	8.38533e-015	9.91343e-015	9.85804e-015	1.17452e-015	7.74229e-015	-1.61622e-015	1.69223e-015	1.46156e-015	2.82877e-015	2.25134e-015	5.98728e-015	7.10058e-015	3.65373e-016	1.24693e-014	3.73552e-015	6.26809e-015	8.40286e-015	9.50079e-015
3.41537e-015	5.97398e-015	1.28833e-015	3.4476e-015	4.79932e-015	4.69036e-015	3.04703e-015	8.13627e-015	9.20082e-015	9.63983e-015	1.02808e-015	7.63998e-015	-1.51963e-015	1.54139e-015	1.17349e-015	2.32228e-015	1.99497e-015	5.98931e-015	6.64979e-015	1.74286e-016	1.23506e-014	3.73817e-015	6.017e-015	8.47975e-015	9.14565e-015
3.2661e-015	5.92271e-015	8.54913e-016	2.89826e-015	4.25488e-015	4.03893e-015	2.37347e-015	7.87441e-015	8.47463e-015	9.41769e-015	8.91755e-016	7.5312e-015	-1.40988e-015	1.37377e-015	8.72771e-016	1.82243e-015	1.75158e-015	5.98652e-015	6.20269e-015	4.78718e-018	1.22042e-014	3.76595e-015	5.78182e-015	8.56826e-015	8.79239e-015
3.13753e-015	5.87167e-015	4.18039e-016	2.33127e-015	3.6888e-015	3.35959e-015	1.67015e-015	7.60297e-015	7.7424e-015	9.19356e-015	7.67407e-016	7.41838e-015	-1.28739e-015	1.18926e-015	5.60221e-016	1.33179e-015	1.52274e-015	5.97826e-015	5.76333e-015	-1.41943e-016	1.20329e-014	3.81961e-015	5.56437e-015	8.66842e-015	8.44523e-015
3.03352e-015	5.82252e-015	-2.05508e-017	1.7504e-015	3.10512e-015	2.65647e-015	9.43545e-016	7.32549e-015	7.01138e-015	8.96963e-015	6.56795e-016	7.30433e-015	-1.15226e-015	9.87626e-016	2.37265e-016	8.52839e-016	1.30943e-015	5.96495e-015	5.3351e-015	-2.65176e-016	1.18396e-014	3.89922e-015	5.36603e-015	8.78001e-015	8.10744e-015
2.9575e-015	5.77675e-015	-4.58109e-016	1.1592e-015	2.50837e-015	1.93417e-015	2.00501e-016	7.04538e-015	6.28892e-015	8.74779e-015	5.61287e-016	7.19157e-015	-1.00507e-015	7.67979e-016	-9.4585e-017	3.87781e-016	1.11229e-015	5.94602e-015	4.92143e-015	-3.643e-016	1.16263e-014	4.005e-015	5.18816e-015	8.90321e-015	7.78168e-015
2.91314e-015	5.73651e-015	-8.92617e-016	5.62411e-016	1.90329e-015	1.19738e-015	-5.51503e-016	6.76709e-015	5.58208e-015	8.53046e-015	4.81874e-016	7.08327e-015	-8.46169e-016	5.31142e-016	-4.33995e-016	-5.99209e-017	9.32304e-016	5.92074e-015	4.52553e-015	-4.38925e-016	1.13961e-014	4.13699e-015	5.03152e-015	9.03799e-015	7.47144e-015
2.90287e-015	5.7038e-015	-1.32171e-015	-3.54366e-017	1.29422e-015	4.51374e-016	-1.30514e-015	6.49387e-015	4.89821e-015	8.31946e-015	4.19884e-016	6.98192e-015	-6.76243e-016	2.77618e-016	-7.78531e-016	-4.88129e-016	7.70504e-016	5.88922e-015	4.15148e-015	-4.89291e-016	1.11521e-014	4.29429e-015	4.89635e-015	9.18365e-015	7.17948e-015
2.92929e-015	5.68057e-015	-1.74343e-015	-6.29965e-016	6.86272e-016	-2.98277e-016	-2.05292e-015	6.22926e-015	4.24399e-015	8.11618e-015	3.76583e-016	6.89008e-015	-4.96097e-016	8.27976e-018	-1.12594e-015	-8.94902e-016	6.27651e-016	5.85164e-015	3.80204e-015	-5.15654e-016	1.08982e-014	4.47579e-015	4.78319e-015	9.33956e-015	6.90866e-015
2.99449e-015	5.66807e-015	-2.15527e-015	-1.21726e-015	8.46256e-017	-1.04587e-015	-2.78851e-015	5.97696e-015	3.62586e-015	7.92194e-015	3.53479e-016	6.81027e-015	-3.05687e-016	-2.74748e-016	-1.47372e-015	-1.27849e-015	5.04239e-016	5.80784e-015	3.48047e-015	-5.18486e-016	1.06379e-014	4.68046e-015	4.69183e-015	9.50473e-015	6.6611e-015
3.10051e-015	5.66845e-015	-2.55511e-015	-1.79245e-015	-5.05548e-016	-1.78598e-015	-3.5049e-015	5.74045e-015	3.04948e-015	7.73846e-015	3.51126e-016	6.74534e-015	-1.06496e-016	-5.69737e-016	-1.81988e-015	-1.63833e-015	4.00309e-016	5.75781e-015	3.18947e-015	-4.98951e-016	1.03738e-014	4.90676e-015	4.62159e-015	9.67837e-015	6.43832e-015
3.24877e-015	5.68346e-015	-2.94115e-015	-2.35143e-015	-1.07949e-015	-2.51352e-015	-4.19548e-015	5.52312e-015	2.5196e-015	7.56703e-015	3.70441e-016	6.69698e-015	1.01123e-016	-8.75201e-016	-2.16162e-015	-1.97281e-015	3.16004e-016	5.70214e-015	2.93042e-015	-4.58032e-016	1.01091e-014	5.15321e-015	4.57218e-015	9.85938e-015	6.24175e-015
3.44033e-015	5.7143e-015	-3.31075e-015	-2.88966e-015	-1.63234e-015	-3.22334e-015	-4.85446e-015	5.32789e-015	2.04011e-015	7.40863e-015	4.11506e-016	6.66734e-015	3.16301e-016	-1.18933e-015	-2.4961e-015	-2.28065e-015	2.51367e-016	5.64092e-015	2.70496e-015	-3.9689e-016	9.84625e-015	5.41795e-015	4.54242e-015	1.00468e-014	6.07245e-015
3.67527e-015	5.7622e-015	-3.66221e-015	-3.4035e-015	-2.1604e-015	-3.91062e-015	-5.47672e-015	5.15717e-015	1.61488e-015	7.26391e-015	4.74651e-016	6.65788e-015	5.38013e-016	-1.51018e-015	-2.82071e-015	-2.56159e-015	2.05844e-016	5.57416e-015	2.5146e-015	-3.16522e-016	9.58872e-015	5.69802e-015	4.5311e-015	1.02392e-014	5.93145e-015
3.95326e-015	5.82847e-015	-3.99403e-015	-3.88904e-015	-2.65935e-015	-4.57057e-015	-6.05733e-015	5.01315e-015	1.24747e-015	7.13361e-015	5.59445e-016	6.67e-015	7.65291e-016	-1.83445e-015	-3.13303e-015	-2.81491e-015	1.78518e-016	5.50211e-015	2.36055e-015	-2.18994e-016	9.33897e-015	5.99104e-015	4.53727e-015	1.04347e-014	5.81946e-015
4.27261e-015	5.9139e-015	-4.305e-015	-4.34236e-015	-3.12439e-015	-5.19878e-015	-6.59253e-015	4.89735e-015	9.39616e-016	7.01819e-015	6.65522e-016	6.70532e-015	9.97449e-016	-2.15974e-015	-3.4301e-015	-3.0407e-015	1.69158e-016	5.42383e-015	2.24315e-015	-1.05922e-016	9.09985e-015	6.29446e-015	4.55906e-015	1.06314e-014	5.73581e-015
4.63177e-015	6.01918e-015	-4.59376e-015	-4.76052e-015	-3.55283e-015	-5.79126e-015	-7.07879e-015	4.81094e-015	6.92953e-016	6.91808e-015	7.92344e-016	6.76466e-015	1.2334e-015	-2.48372e-015	-3.70996e-015	-3.23874e-015	1.76938e-016	5.33932e-015	2.1628e-015	2.11212e-017	8.87332e-015	6.60567e-015	4.5949e-015	1.0828e-014	5.6801e-015
5.02935e-015	6.14462e-015	-4.85986e-015	-5.14081e-015	-3.94177e-015	-6.34431e-015	-7.51367e-015	4.75484e-015	5.08896e-016	6.83297e-015	9.39032e-016	6.84847e-015	1.47211e-015	-2.80366e-015	-3.9709e-015	-3.40951e-015	2.01033e-016	5.24868e-015	2.11924e-015	1.60553e-016	8.66163e-015	6.92155e-015	4.64339e-015	1.10225e-014	5.65113e-015
5.46298e-015	6.29069e-015	-5.10249e-015	-5.48152e-015	-4.28859e-015	-6.85545e-015	-7.89532e-015	4.72911e-015	3.87157e-016	6.76211e-015	1.10419e-015	6.95697e-015	1.71191e-015	-3.11691e-015	-4.21059e-015	-3.55335e-015	2.39901e-016	5.15244e-015	2.11183e-015	3.09703e-016	8.46656e-015	7.23959e-015	4.70235e-015	1.12131e-014	5.64818e-015
5.9293e-015	6.45699e-015	-5.32103e-015	-5.78113e-015	-4.59199e-015	-7.32175e-015	-8.22273e-015	4.73348e-015	3.26563e-016	6.70474e-015	1.28684e-015	7.09001e-015	1.95189e-015	-3.42112e-015	-4.427e-015	-3.67103e-015	2.92909e-016	5.05098e-015	2.13952e-015	4.66193e-016	8.28963e-015	7.55659e-015	4.76981e-015	1.13981e-014	5.67013e-015
6.42487e-015	6.6434e-015	-5.51555e-015	-6.03806e-015	-4.85034e-015	-7.74111e-015	-8.49513e-015	4.76737e-015	3.25933e-016	6.66008e-015	1.48532e-015	7.24732e-015	2.19132e-015	-3.71403e-015	-4.61819e-015	-3.76338e-015	3.58587e-016	4.94352e-015	2.20093e-015	6.28335e-016	8.13197e-015	7.86964e-015	4.84403e-015	1.15755e-014	5.71411e-015
6.94547e-015	6.84936e-015	-5.68599e-015	-6.25147e-015	-5.06206e-015	-8.11256e-015	-8.71331e-015	4.83026e-015	3.82857e-016	6.62688e-015	1.69773e-015	7.4282e-015	2.42908e-015	-3.9934e-015	-4.783e-015	-3.83147e-015	4.35308e-016	4.83047e-015	2.29534e-015	7.94034e-016	7.99423e-015	8.17514e-015	4.92283e-015	1.17428e-014	5.77799e-015
7.48692e-015	7.07431e-015	-5.83271e-015	-6.42049e-015	-5.22704e-015	-8.43525e-015	-8.87892e-015	4.92068e-015	4.94538e-016	6.60392e-015	1.92192e-015	7.63141e-015	2.66394e-015	-4.25722e-015	-4.91996e-015	-3.87728e-015	5.22305e-016	4.71139e-015	2.42089e-015	9.61021e-016	7.87755e-015	8.46954e-015	5.00409e-015	1.18981e-014	5.85954e-015
8.04455e-015	7.31704e-015	-5.95626e-015	-6.54557e-015	-5.34571e-015	-8.70864e-015	-8.99392e-015	5.03677e-015	6.56615e-016	6.58973e-015	2.15592e-015	7.85547e-015	2.89456e-015	-4.50338e-015	-5.02852e-015	-3.90229e-015	6.17128e-016	4.58636e-015	2.57529e-015	1.12728e-015	7.78166e-015	8.75019e-015	5.08596e-015	1.20386e-014	5.9557e-015
8.61337e-015	7.57662e-015	-6.05793e-015	-6.62684e-015	-5.41887e-015	-8.93249e-015	-9.06107e-015	5.17603e-015	8.64929e-016	6.58254e-015	2.3974e-015	8.09946e-015	3.11966e-015	-4.7304e-015	-5.10812e-015	-3.90816e-015	7.18106e-016	4.45552e-015	2.75563e-015	1.29109e-015	7.70589e-015	9.01411e-015	5.16697e-015	1.21627e-014	6.06332e-015
9.18872e-015	7.85123e-015	-6.13879e-015	-6.66599e-015	-5.4478e-015	-9.10829e-015	-9.08375e-015	5.33591e-015	1.11528e-015	6.58018e-015	2.64398e-015	8.36127e-015	3.33797e-015	-4.93653e-015	-5.15843e-015	-3.89664e-015	8.22629e-016	4.31833e-015	2.9595e-015	1.45042e-015	7.65026e-015	9.25866e-015	5.24486e-015	1.22684e-014	6.1792e-015
9.76529e-015	8.13895e-015	-6.19969e-015	-6.66427e-015	-5.43499e-015	-9.23732e-015	-9.06567e-015	5.51396e-015	1.40285e-015	6.58051e-015	2.89322e-015	8.63874e-015	3.54854e-015	-5.12103e-015	-5.17888e-015	-3.86955e-015	9.28962e-016	4.17487e-015	3.18391e-015	1.60404e-015	7.61398e-015	9.48169e-015	5.31808e-015	1.23534e-014	6.30019e-015
1.03371e-014	8.4374e-015	-6.2426e-015	-6.6238e-015	-5.38195e-015	-9.32173e-015	-9.0108e-015	5.70669e-015	1.72216e-015	6.58148e-015	3.14264e-015	8.92951e-015	3.75069e-015	-5.28295e-015	-5.16985e-015	-3.82881e-015	1.03552e-015	4.02467e-015	3.4259e-015	1.75045e-015	7.59583e-015	9.68059e-015	5.38496e-015	1.24165e-014	6.42316e-015
1.08998e-014	8.74427e-015	-6.26944e-015	-6.54779e-015	-5.29159e-015	-9.36416e-015	-8.92469e-015	5.91106e-015	2.06717e-015	6.5811e-015	3.38952e-015	9.23099e-015	3.94268e-015	-5.42187e-015	-5.13186e-015	-3.77567e-015	1.14024e-015	3.86786e-015	3.68235e-015	1.88839e-015	7.5948e-015	9.85264e-015	5.44428e-015	1.24558e-014	6.5447e-015
1.14479e-014	9.05746e-015	-6.28177e-015	-6.43873e-015	-5.16692e-015	-9.36749e-015	-8.81201e-015	6.1232e-015	2.43199e-015	6.57745e-015	3.63194e-015	9.53998e-015	4.12367e-015	-5.53789e-015	-5.06564e-015	-3.71247e-015	1.24149e-015	3.70437e-015	3.95046e-015	2.01659e-015	7.60875e-015	9.99561e-015	5.49536e-015	1.24697e-014	6.66205e-015
1.19761e-014	9.37417e-015	-6.28165e-015	-6.29983e-015	-5.01162e-015	-9.33483e-015	-8.67825e-015	6.33899e-015	2.81093e-015	6.56832e-015	3.86698e-015	9.85409e-015	4.29262e-015	-5.63154e-015	-4.97266e-015	-3.64147e-015	1.33693e-015	3.5335e-015	4.22624e-015	2.13345e-015	7.63636e-015	1.01074e-014	5.53702e-015	1.24568e-014	6.77175e-015
1.248e-014	9.692e-015	-6.27099e-015	-6.13498e-015	-4.8291e-015	-9.26985e-015	-8.52953e-015	6.55518e-015	3.1981e-015	6.55173e-015	4.09244e-015	1.01703e-014	4.44783e-015	-5.70382e-015	-4.85436e-015	-3.56501e-015	1.42416e-015	3.35518e-015	4.50618e-015	2.23813e-015	7.67567e-015	1.0187e-014	5.56845e-015	1.24158e-014	6.87136e-015
1.29552e-014	1.0008e-014	-6.25238e-015	-5.94774e-015	-4.6241e-015	-9.17683e-015	-8.37139e-015	6.76781e-015	3.5877e-015	6.52583e-015	4.30597e-015	1.04857e-014	4.58759e-015	-5.75566e-015	-4.71273e-015	-3.48551e-015	1.50213e-015	3.1693e-015	4.78719e-015	2.33015e-015	7.72406e-015	1.0233e-014	5.58886e-015	1.23452e-014	6.95799e-015
1.33967e-014	1.03191e-014	-6.22806e-015	-5.74239e-015	-4.40043e-015	-9.06037e-015	-8.20926e-015	6.97355e-015	3.97367e-015	6.48875e-015	4.50534e-015	1.07973e-014	4.71141e-015	-5.78868e-015	-4.54976e-015	-3.40467e-015	1.56998e-015	2.97531e-015	5.0661e-015	2.4081e-015	7.77928e-015	1.0244e-014	5.59793e-015	1.22445e-014	7.02929e-015
1.38005e-014	1.06229e-014	-6.19979e-015	-5.52271e-015	-4.16218e-015	-8.92521e-015	-8.04851e-015	7.16878e-015	4.35109e-015	6.43885e-015	4.68859e-015	1.11022e-014	4.81846e-015	-5.80436e-015	-4.36738e-015	-3.3241e-015	1.62514e-015	2.77348e-015	5.34014e-015	2.47202e-015	7.8391e-015	1.02191e-014	5.5952e-015	1.21138e-014	7.08327e-015
1.41635e-014	1.09164e-014	-6.17033e-015	-5.29288e-015	-3.91463e-015	-8.77626e-015	-7.89489e-015	7.35003e-015	4.71473e-015	6.37467e-015	4.854e-015	1.13973e-014	4.90771e-015	-5.80404e-015	-4.1681e-015	-3.24614e-015	1.66584e-015	2.56376e-015	5.60599e-015	2.52201e-015	7.90145e-015	1.01579e-014	5.58066e-015	1.19525e-014	7.11817e-015
1.44826e-014	1.11965e-014	-6.1415e-015	-5.05767e-015	-3.66217e-015	-8.61773e-015	-7.75307e-015	7.51432e-015	5.05967e-015	6.29494e-015	4.99999e-015	1.16802e-014	4.97833e-015	-5.79055e-015	-3.95459e-015	-3.17224e-015	1.69162e-015	2.34587e-015	5.86062e-015	2.55781e-015	7.96436e-015	1.00602e-014	5.55465e-015	1.17609e-014	7.13227e-015
1.47553e-014	1.14608e-014	-6.11539e-015	-4.82078e-015	-3.40934e-015	-8.45423e-015	-7.62807e-015	7.65821e-015	5.38217e-015	6.19843e-015	5.12532e-015	1.19483e-014	5.03009e-015	-5.76632e-015	-3.72898e-015	-3.10364e-015	1.70098e-015	2.11995e-015	6.10146e-015	2.57944e-015	8.02523e-015	9.92635e-015	5.5168e-015	1.15396e-014	7.12448e-015
1.498e-014	1.1707e-014	-6.0938e-015	-4.58634e-015	-3.16087e-015	-8.29007e-015	-7.52437e-015	7.77842e-015	5.67897e-015	6.08443e-015	5.22911e-015	1.21991e-014	5.06254e-015	-5.73424e-015	-3.49426e-015	-3.04105e-015	1.69308e-015	1.88617e-015	6.32569e-015	2.58768e-015	8.08242e-015	9.75666e-015	5.46766e-015	1.12892e-014	7.09413e-015
1.51554e-014	1.19326e-014	-6.07778e-015	-4.35848e-015	-2.92005e-015	-8.13054e-015	-7.44579e-015	7.87316e-015	5.94681e-015	5.95245e-015	5.3107e-015	1.24298e-014	5.07489e-015	-5.69655e-015	-3.25315e-015	-2.98691e-015	1.66762e-015	1.64521e-015	6.53046e-015	2.58296e-015	8.13387e-015	9.55176e-015	5.40797e-015	1.10101e-014	7.0405e-015
1.52804e-014	1.21354e-014	-6.06878e-015	-4.1408e-015	-2.69085e-015	-7.97981e-015	-7.39575e-015	7.93994e-015	6.18238e-015	5.80262e-015	5.36942e-015	1.26383e-014	5.06727e-015	-5.65588e-015	-3.00848e-015	-2.94138e-015	1.62399e-015	1.39693e-015	6.71421e-015	2.56568e-015	8.17764e-015	9.31314e-015	5.33848e-015	1.07037e-014	6.96324e-015
1.53552e-014	1.23132e-014	-6.06835e-015	-3.93694e-015	-2.47683e-015	-7.84188e-015	-7.3772e-015	7.97749e-015	6.38345e-015	5.63486e-015	5.40463e-015	1.28229e-014	5.03951e-015	-5.61487e-015	-2.76284e-015	-2.90527e-015	1.56168e-015	1.14232e-015	6.87571e-015	2.53701e-015	8.21152e-015	9.04198e-015	5.25978e-015	1.03718e-014	6.86256e-015
1.53797e-014	1.24647e-014	-6.07722e-015	-3.75001e-015	-2.28111e-015	-7.71972e-015	-7.39268e-015	7.98493e-015	6.54932e-015	5.44963e-015	5.41702e-015	1.2982e-014	4.99159e-015	-5.57582e-015	-2.51883e-015	-2.88009e-015	1.48083e-015	8.81424e-016	7.0132e-015	2.49712e-015	8.23387e-015	8.73974e-015	5.17312e-015	1.00164e-014	6.73905e-015
1.53546e-014	1.2588e-014	-6.09604e-015	-3.58299e-015	-2.10601e-015	-7.61669e-015	-7.44284e-015	7.96126e-015	6.67877e-015	5.24764e-015	5.40735e-015	1.31143e-014	4.92404e-015	-5.54097e-015	-2.27902e-015	-2.86583e-015	1.3818e-015	6.14681e-016	7.12611e-015	2.44696e-015	8.24346e-015	8.40834e-015	5.07961e-015	9.64006e-015	6.59365e-015
1.52813e-014	1.26817e-014	-6.12506e-015	-3.43801e-015	-1.95401e-015	-7.53507e-015	-7.52943e-015	7.90646e-015	6.77194e-015	5.0297e-015	5.37643e-015	1.32186e-014	4.83774e-015	-5.51241e-015	-2.04584e-015	-2.86283e-015	1.26466e-015	3.43098e-016	7.21299e-015	2.38734e-015	8.23897e-015	8.04939e-015	4.97975e-015	9.24479e-015	6.42742e-015
1.51615e-014	1.27449e-014	-6.16493e-015	-3.31685e-015	-1.82726e-015	-7.47757e-015	-7.65257e-015	7.82092e-015	6.82903e-015	4.79703e-015	5.32493e-015	1.3294e-014	4.73303e-015	-5.4927e-015	-1.822e-015	-2.87092e-015	1.13076e-015	6.77019e-017	7.27369e-015	2.31932e-015	8.21914e-015	7.66531e-015	4.87449e-015	8.83377e-015	6.24206e-015
1.49978e-014	1.27766e-014	-6.21466e-015	-3.22091e-015	-1.72678e-015	-7.44605e-015	-7.81133e-015	7.70504e-015	6.8513e-015	4.55143e-015	5.2537e-015	1.33402e-014	4.6106e-015	-5.48443e-015	-1.60896e-015	-2.88974e-015	9.80285e-016	-2.10753e-016	7.30797e-015	2.24371e-015	8.18386e-015	7.25858e-015	4.76501e-015	8.40959e-015	6.03941e-015
1.47931e-014	1.27772e-014	-6.27412e-015	-3.15121e-015	-1.65355e-015	-7.44189e-015	-8.00448e-015	7.55901e-015	6.84034e-015	4.29465e-015	5.16426e-015	1.33569e-014	4.4711e-015	-5.48891e-015	-1.40943e-015	-2.91959e-015	8.14647e-016	-4.91209e-016	7.31566e-015	2.16208e-015	8.13253e-015	6.8319e-015	4.65204e-015	7.97488e-015	5.82081e-015
1.45511e-014	1.27462e-014	-6.34265e-015	-3.10865e-015	-1.60808e-015	-7.46498e-015	-8.23077e-015	7.38448e-015	6.79804e-015	4.02885e-015	5.05816e-015	1.33445e-014	4.31525e-015	-5.5075e-015	-1.22547e-015	-2.96061e-015	6.34831e-016	-7.71735e-016	7.29809e-015	2.07537e-015	8.06459e-015	6.38764e-015	4.53686e-015	7.53269e-015	5.58844e-015
1.42748e-014	1.26839e-014	-6.4198e-015	-3.09286e-015	-1.59027e-015	-7.51502e-015	-8.48775e-015	7.18301e-015	6.72753e-015	3.75626e-015	4.93705e-015	1.33025e-014	4.14431e-015	-5.54161e-015	-1.05814e-015	-3.01233e-015	4.41924e-016	-1.05159e-015	7.2557e-015	1.98502e-015	7.97944e-015	5.9282e-015	4.42019e-015	7.08599e-015	5.34413e-015
1.39682e-014	1.25908e-014	-6.50416e-015	-3.10459e-015	-1.60061e-015	-7.59194e-015	-8.7726e-015	6.95636e-015	6.63162e-015	3.47918e-015	4.80273e-015	1.32317e-014	3.96029e-015	-5.59219e-015	-9.0851e-016	-3.07331e-015	2.37777e-016	-1.32995e-015	7.18917e-015	1.89178e-015	7.8778e-015	5.45639e-015	4.30292e-015	6.63813e-015	5.09042e-015
1.36346e-014	1.24678e-014	-6.59441e-015	-3.14292e-015	-1.63802e-015	-7.69501e-015	-9.08182e-015	6.70716e-015	6.51295e-015	3.20022e-015	4.65712e-015	1.31329e-014	3.7644e-015	-5.65944e-015	-7.77994e-016	-3.14224e-015	2.43455e-017	-1.60522e-015	7.10025e-015	1.79661e-015	7.76019e-015	4.97562e-015	4.18538e-015	6.19253e-015	4.82903e-015
1.32783e-014	1.23169e-014	-6.68927e-015	-3.20647e-015	-1.7005e-015	-7.82291e-015	-9.41177e-015	6.43758e-015	6.37447e-015	2.92164e-015	4.50219e-015	1.30073e-014	3.558e-015	-5.74312e-015	-6.67419e-016	-3.21904e-015	-1.97162e-016	-1.87624e-015	6.99099e-015	1.70033e-015	7.62759e-015	4.48792e-015	4.06849e-015	5.75237e-015	4.56278e-015
1.29036e-014	1.21388e-014	-6.78757e-015	-3.29353e-015	-1.78637e-015	-7.97279e-015	-9.75934e-015	6.1506e-015	6.2198e-015	2.64584e-015	4.34024e-015	1.28562e-014	3.34327e-015	-5.84221e-015	-5.77317e-016	-3.30314e-015	-4.24976e-016	-2.14167e-015	6.86332e-015	1.60415e-015	7.48123e-015	3.99544e-015	3.9534e-015	5.32099e-015	4.29453e-015
1.25143e-014	1.19351e-014	-6.88718e-015	-3.40263e-015	-1.89425e-015	-8.14234e-015	-1.0121e-014	5.84904e-015	6.0532e-015	2.37582e-015	4.17346e-015	1.26816e-014	3.12257e-015	-5.95654e-015	-5.08289e-016	-3.39249e-015	-6.56918e-016	-2.40029e-015	6.71897e-015	1.50897e-015	7.3215e-015	3.50105e-015	3.8403e-015	4.90172e-015	4.0262e-015
1.21152e-014	1.17085e-014	-6.98596e-015	-3.53169e-015	-2.0216e-015	-8.32787e-015	-1.0492e-014	5.53641e-015	5.87812e-015	2.1143e-015	4.0039e-015	1.24852e-014	2.89707e-015	-6.08514e-015	-4.60408e-016	-3.48584e-015	-8.91061e-016	-2.65073e-015	6.56061e-015	1.41538e-015	7.15002e-015	3.00754e-015	3.72988e-015	4.4972e-015	3.75968e-015
1.17098e-014	1.14608e-014	-7.08241e-015	-3.6775e-015	-2.1652e-015	-8.52602e-015	-1.08672e-014	5.21614e-015	5.69833e-015	1.8636e-015	3.83364e-015	1.22682e-014	2.66896e-015	-6.22623e-015	-4.33106e-016	-3.5825e-015	-1.12537e-015	-2.89156e-015	6.39058e-015	1.32477e-015	6.96732e-015	2.51733e-015	3.62245e-015	4.11035e-015	3.49678e-015
1.13019e-014	1.11945e-014	-7.17436e-015	-3.83726e-015	-2.32299e-015	-8.7333e-015	-1.12408e-014	4.8905e-015	5.5172e-015	1.62589e-015	3.6646e-015	1.20329e-014	2.44037e-015	-6.37793e-015	-4.25504e-016	-3.68145e-015	-1.35801e-015	-3.12229e-015	6.2116e-015	1.23779e-015	6.77455e-015	2.03298e-015	3.51846e-015	3.74358e-015	3.24008e-015
1.08957e-014	1.09126e-014	-7.25949e-015	-4.00812e-015	-2.49119e-015	-8.94565e-015	-1.16078e-014	4.56247e-015	5.33802e-015	1.40359e-015	3.49902e-015	1.17814e-014	2.21368e-015	-6.53798e-015	-4.37011e-016	-3.78136e-015	-1.58615e-015	-3.34157e-015	6.02649e-015	1.15504e-015	6.57315e-015	1.55645e-015	3.41804e-015	3.39935e-015	2.99111e-015
1.0494e-014	1.06173e-014	-7.33644e-015	-4.18688e-015	-2.66671e-015	-9.15811e-015	-1.19638e-014	4.23549e-015	5.16373e-015	1.19901e-015	3.33876e-015	1.15162e-014	1.99101e-015	-6.70372e-015	-4.67036e-016	-3.88084e-015	-1.8079e-015	-3.54841e-015	5.83763e-015	1.07705e-015	6.3649e-015	1.09038e-015	3.32116e-015	3.08004e-015	2.75127e-015
1.01001e-014	1.03117e-014	-7.40366e-015	-4.37023e-015	-2.84625e-015	-9.36612e-015	-1.23046e-014	3.91283e-015	4.99742e-015	1.01413e-015	3.18538e-015	1.12394e-014	1.77544e-015	-6.873e-015	-5.14032e-016	-3.97903e-015	-2.02146e-015	-3.74171e-015	5.64778e-015	1.00427e-015	6.15136e-015	6.3634e-016	3.22742e-015	2.7872e-015	2.52145e-015
9.71745e-015	9.99902e-015	-7.45909e-015	-4.55475e-015	-3.02677e-015	-9.56571e-015	-1.26258e-014	3.59702e-015	4.84194e-015	8.50572e-016	3.04089e-015	1.09533e-014	1.56854e-015	-7.04228e-015	-5.77111e-016	-4.07494e-015	-2.2251e-015	-3.92064e-015	5.45977e-015	9.37219e-016	5.93366e-015	1.96072e-016	3.13679e-015	2.52223e-015	2.30297e-015
9.34856e-015	9.68228e-015	-7.50101e-015	-4.73703e-015	-3.20505e-015	-9.75249e-015	-1.29232e-014	3.291e-015	4.70017e-015	7.09751e-016	2.90647e-015	1.06603e-014	1.37217e-015	-7.20871e-015	-6.54413e-016	-4.16695e-015	-2.41695e-015	-4.08412e-015	5.27614e-015	8.75982e-016	5.71406e-015	-2.29122e-016	3.04921e-015	2.28668e-015	2.09618e-015
8.99565e-015	9.36461e-015	-7.52792e-015	-4.91358e-015	-3.37839e-015	-9.92242e-015	-1.31925e-014	2.99684e-015	4.57356e-015	5.92891e-016	2.78333e-015	1.03632e-014	1.18848e-015	-7.36962e-015	-7.44881e-016	-4.25465e-015	-2.59564e-015	-4.23141e-015	5.09859e-015	8.21104e-016	5.49394e-015	-6.37625e-016	2.96448e-015	2.08092e-015	1.90162e-015
8.66083e-015	9.04857e-015	-7.53861e-015	-5.08157e-015	-3.54414e-015	-1.00711e-014	-1.34301e-014	2.71732e-015	4.46411e-015	5.00242e-016	2.67171e-015	1.00638e-014	1.01946e-015	-7.5222e-015	-8.46911e-016	-4.33667e-015	-2.75967e-015	-4.36264e-015	4.92941e-015	7.72594e-016	5.27432e-015	-1.02807e-015	2.88187e-015	1.90556e-015	1.71959e-015
8.34566e-015	8.73718e-015	-7.53261e-015	-5.23826e-015	-3.699e-015	-1.01948e-014	-1.36323e-014	2.45438e-015	4.3731e-015	4.32165e-016	2.57264e-015	9.7644e-015	8.66962e-016	-7.66264e-015	-9.58995e-016	-4.41244e-015	-2.90834e-015	-4.47763e-015	4.7714e-015	7.30308e-016	5.05624e-015	-1.39974e-015	2.80164e-015	1.76033e-015	1.55011e-015
8.05201e-015	8.43344e-015	-7.50897e-015	-5.38055e-015	-3.84073e-015	-1.02899e-014	-1.37968e-014	2.20938e-015	4.30055e-015	3.88991e-016	2.48712e-015	9.4676e-015	7.32563e-016	-7.7879e-015	-1.07949e-015	-4.48206e-015	-3.04087e-015	-4.5766e-015	4.62608e-015	6.94367e-016	4.84118e-015	-1.75187e-015	2.72284e-015	1.64508e-015	1.3922e-015
7.78014e-015	8.14011e-015	-7.46714e-015	-5.50626e-015	-3.96794e-015	-1.03532e-014	-1.39219e-014	1.98321e-015	4.24689e-015	3.70578e-016	2.41507e-015	9.17562e-015	6.18182e-016	-7.89549e-015	-1.20666e-015	-4.54505e-015	-3.15669e-015	-4.65978e-015	4.49495e-015	6.65095e-016	4.63e-015	-2.08439e-015	2.64469e-015	1.55942e-015	1.24522e-015
7.53087e-015	7.85921e-015	-7.40716e-015	-5.61302e-015	-4.07849e-015	-1.03813e-014	-1.40058e-014	1.77765e-015	4.21185e-015	3.75513e-016	2.35687e-015	8.89027e-015	5.25839e-016	-7.98251e-015	-1.33872e-015	-4.6009e-015	-3.25532e-015	-4.72741e-015	4.37937e-015	6.42801e-016	4.4233e-015	-2.39699e-015	2.56711e-015	1.5026e-015	1.10853e-015
7.30448e-015	7.59411e-015	-7.32925e-015	-5.69929e-015	-4.17098e-015	-1.03734e-014	-1.40475e-014	1.59326e-015	4.19511e-015	4.03153e-016	2.31271e-015	8.61334e-015	4.56524e-016	-8.04659e-015	-1.47402e-015	-4.64958e-015	-3.33647e-015	-4.77987e-015	4.28068e-015	6.27208e-016	4.22189e-015	-2.68919e-015	2.48937e-015	1.47254e-015	9.81273e-016
7.10058e-015	7.34631e-015	-7.23378e-015	-5.76346e-015	-4.24412e-015	-1.03271e-014	-1.40462e-014	1.43064e-015	4.1956e-015	4.5225e-016	2.28263e-015	8.34696e-015	4.1106e-016	-8.08537e-015	-1.61092e-015	-4.69144e-015	-3.40013e-015	-4.81839e-015	4.19962e-015	6.17938e-016	4.02596e-015	-2.96131e-015	2.4107e-015	1.46852e-015	8.62838e-016
6.91882e-015	7.11746e-015	-7.12179e-015	-5.80505e-015	-4.29762e-015	-1.02415e-014	-1.40023e-014	1.28953e-015	4.21213e-015	5.20734e-016	2.2659e-015	8.09276e-015	3.90587e-016	-8.0967e-015	-1.74789e-015	-4.72643e-015	-3.44679e-015	-4.84381e-015	4.13673e-015	6.15204e-016	3.83644e-015	-3.21364e-015	2.33051e-015	1.48891e-015	7.51894e-016
6.75937e-015	6.90933e-015	-6.99392e-015	-5.82302e-015	-4.33161e-015	-1.01162e-014	-1.3916e-014	1.16997e-015	4.24309e-015	6.06626e-016	2.26198e-015	7.85171e-015	3.96887e-016	-8.07912e-015	-1.88325e-015	-4.75403e-015	-3.47636e-015	-4.857e-015	4.0917e-015	6.19565e-016	3.65325e-015	-3.44693e-015	2.24878e-015	1.53151e-015	6.46883e-016
6.62114e-015	6.72408e-015	-6.85058e-015	-5.81608e-015	-4.34601e-015	-9.9508e-015	-1.37882e-014	1.07224e-015	4.28648e-015	7.07797e-016	2.27102e-015	7.62601e-015	4.30742e-016	-8.03138e-015	-2.01569e-015	-4.77434e-015	-3.4893e-015	-4.85927e-015	4.06488e-015	6.30228e-016	3.47658e-015	-3.6619e-015	2.16502e-015	1.5937e-015	5.4638e-016
6.50335e-015	6.56249e-015	-6.69342e-015	-5.78504e-015	-4.34143e-015	-9.7458e-015	-1.36202e-014	9.9549e-016	4.33978e-015	8.22196e-016	2.29195e-015	7.4163e-015	4.9259e-016	-7.95238e-015	-2.14443e-015	-4.78759e-015	-3.48643e-015	-4.85153e-015	4.05537e-015	6.46678e-016	3.30685e-015	-3.85921e-015	2.07864e-015	1.67332e-015	4.48538e-016
6.40449e-015	6.42523e-015	-6.52367e-015	-5.73042e-015	-4.31893e-015	-9.50291e-015	-1.34139e-014	9.38742e-016	4.40092e-015	9.46831e-016	2.32497e-015	7.22379e-015	5.8288e-016	-7.84151e-015	-2.26869e-015	-4.7943e-015	-3.46851e-015	-4.83472e-015	4.0622e-015	6.69014e-016	3.14363e-015	-4.03925e-015	1.98902e-015	1.7677e-015	3.52168e-016
6.32329e-015	6.31268e-015	-6.34292e-015	-5.65221e-015	-4.27967e-015	-9.22414e-015	-1.31711e-014	9.01386e-016	4.46805e-015	1.07874e-015	2.36924e-015	7.04954e-015	7.01758e-016	-7.6984e-015	-2.3865e-015	-4.79514e-015	-3.4364e-015	-4.81057e-015	4.0848e-015	6.97177e-016	2.98675e-015	-4.20373e-015	1.89611e-015	1.87377e-015	2.56563e-016
6.25824e-015	6.22471e-015	-6.15351e-015	-5.55285e-015	-4.22536e-015	-8.91193e-015	-1.28944e-014	8.81989e-016	4.53824e-015	1.21532e-015	2.42381e-015	6.89426e-015	8.49848e-016	-7.52457e-015	-2.49759e-015	-4.7909e-015	-3.39147e-015	-4.78048e-015	4.12144e-015	7.30576e-016	2.83576e-015	-4.35341e-015	1.79956e-015	1.98885e-015	1.60033e-016
6.20833e-015	6.16118e-015	-5.95778e-015	-5.43409e-015	-4.15842e-015	-8.56875e-015	-1.25873e-014	8.78303e-016	4.60879e-015	1.35379e-015	2.48807e-015	6.75864e-015	1.0275e-015	-7.32121e-015	-2.6018e-015	-4.78202e-015	-3.33436e-015	-4.74597e-015	4.17069e-015	7.68834e-016	2.69023e-015	-4.48943e-015	1.69888e-015	2.11043e-015	6.13548e-017
6.1722e-015	6.12179e-015	-5.75703e-015	-5.29787e-015	-4.08069e-015	-8.19828e-015	-1.22525e-014	8.89239e-016	4.67664e-015	1.49095e-015	2.56182e-015	6.64362e-015	1.2341e-015	-7.0893e-015	-2.69835e-015	-4.76958e-015	-3.26732e-015	-4.70825e-015	4.23036e-015	8.12095e-016	2.55017e-015	-4.61235e-015	1.59427e-015	2.23496e-015	-3.99391e-017
6.14817e-015	6.10543e-015	-5.55375e-015	-5.1458e-015	-3.99421e-015	-7.80525e-015	-1.18934e-014	9.13564e-016	4.73982e-015	1.62399e-015	2.64426e-015	6.5493e-015	1.46938e-015	-6.83052e-015	-2.78655e-015	-4.75396e-015	-3.19181e-015	-4.66939e-015	4.29837e-015	8.60219e-016	2.41468e-015	-4.72375e-015	1.4856e-015	2.35986e-015	-1.4497e-016
6.13509e-015	6.11127e-015	-5.3505e-015	-4.98076e-015	-3.90133e-015	-7.39318e-015	-1.15145e-014	9.49739e-016	4.79617e-015	1.74977e-015	2.73457e-015	6.47564e-015	1.73253e-015	-6.54644e-015	-2.86606e-015	-4.73583e-015	-3.10968e-015	-4.6303e-015	4.3722e-015	9.12385e-016	2.28329e-015	-4.82485e-015	1.37267e-015	2.48275e-015	-2.54457e-016
6.13171e-015	6.13775e-015	-5.14909e-015	-4.8053e-015	-3.80496e-015	-6.96697e-015	-1.11189e-014	9.95329e-016	4.84343e-015	1.86595e-015	2.83224e-015	6.42243e-015	2.02304e-015	-6.23944e-015	-2.9373e-015	-4.71596e-015	-3.02227e-015	-4.59249e-015	4.44918e-015	9.68072e-016	2.1553e-015	-4.91687e-015	1.25588e-015	2.60145e-015	-3.68784e-016
6.13656e-015	6.18321e-015	-4.95185e-015	-4.62187e-015	-3.70774e-015	-6.53134e-015	-1.07099e-014	1.04916e-015	4.8799e-015	1.96977e-015	2.93731e-015	6.39004e-015	2.34065e-015	-5.91265e-015	-3.00042e-015	-4.69555e-015	-2.93117e-015	-4.55744e-015	4.5266e-015	1.02744e-015	2.02981e-015	-5.00109e-015	1.13554e-015	2.714e-015	-4.87676e-016
6.14885e-015	6.24596e-015	-4.76162e-015	-4.43338e-015	-3.61264e-015	-6.09124e-015	-1.02917e-014	1.11061e-015	4.90395e-015	2.05881e-015	3.04985e-015	6.37851e-015	2.68457e-015	-5.56844e-015	-3.0557e-015	-4.67475e-015	-2.83803e-015	-4.52657e-015	4.6021e-015	1.0908e-015	1.90661e-015	-5.07887e-015	1.01167e-015	2.81784e-015	-6.11587e-016
6.16858e-015	6.32417e-015	-4.58036e-015	-4.24323e-015	-3.52202e-015	-5.65181e-015	-9.86777e-015	1.17791e-015	4.91365e-015	2.13078e-015	3.16983e-015	6.38753e-015	3.0543e-015	-5.2105e-015	-3.10348e-015	-4.65418e-015	-2.74374e-015	-4.50087e-015	4.67302e-015	1.15746e-015	1.78499e-015	-5.15038e-015	8.84506e-016	2.91052e-015	-7.40464e-016
6.19454e-015	6.41532e-015	-4.40967e-015	-4.05435e-015	-3.43793e-015	-5.21758e-015	-9.44161e-015	1.24907e-015	4.9083e-015	2.18348e-015	3.29713e-015	6.41671e-015	3.44904e-015	-4.84233e-015	-3.14395e-015	-4.63383e-015	-2.64955e-015	-4.48086e-015	4.73713e-015	1.22655e-015	1.6641e-015	-5.21754e-015	7.54264e-016	2.99014e-015	-8.73697e-016
6.22608e-015	6.51617e-015	-4.25144e-015	-3.8692e-015	-3.36268e-015	-4.79363e-015	-9.01628e-015	1.32252e-015	4.8874e-015	2.21579e-015	3.43165e-015	6.46554e-015	3.86752e-015	-4.46717e-015	-3.17772e-015	-4.61461e-015	-2.55683e-015	-4.46688e-015	4.79165e-015	1.29757e-015	1.54471e-015	-5.28196e-015	6.2138e-016	3.05514e-015	-1.01093e-015
6.26317e-015	6.62401e-015	-4.10781e-015	-3.69108e-015	-3.29894e-015	-4.38563e-015	-8.59488e-015	1.39684e-015	4.85054e-015	2.22609e-015	3.57377e-015	6.53308e-015	4.30936e-015	-4.08905e-015	-3.20531e-015	-4.5968e-015	-2.4671e-015	-4.46018e-015	4.83374e-015	1.37109e-015	1.42548e-015	-5.34443e-015	4.86102e-016	3.104e-015	-1.15081e-015
6.30492e-015	6.73645e-015	-3.97964e-015	-3.52241e-015	-3.24873e-015	-3.99812e-015	-8.18045e-015	1.47067e-015	4.79767e-015	2.21341e-015	3.72362e-015	6.6191e-015	4.7736e-015	-3.71168e-015	-3.2279e-015	-4.58036e-015	-2.38069e-015	-4.46141e-015	4.86104e-015	1.44634e-015	1.30555e-015	-5.40558e-015	3.48879e-016	3.13574e-015	-1.29244e-015
6.35121e-015	6.85092e-015	-3.86816e-015	-3.36595e-015	-3.2131e-015	-3.63563e-015	-7.7755e-015	1.54335e-015	4.72923e-015	2.17696e-015	3.88139e-015	6.72252e-015	5.25982e-015	-3.33825e-015	-3.24599e-015	-4.5662e-015	-2.29867e-015	-4.47011e-015	4.87112e-015	1.52267e-015	1.18456e-015	-5.46628e-015	2.10464e-016	3.14923e-015	-1.43486e-015
6.4022e-015	6.96445e-015	-3.77417e-015	-3.22378e-015	-3.19404e-015	-3.30305e-015	-7.38207e-015	1.61371e-015	4.64616e-015	2.11654e-015	4.04713e-015	6.84237e-015	5.7666e-015	-2.97312e-015	-3.25973e-015	-4.55452e-015	-2.22213e-015	-4.48613e-015	4.86185e-015	1.5996e-015	1.06284e-015	-5.52695e-015	7.15488e-017	3.14402e-015	-1.57709e-015
6.45791e-015	7.07396e-015	-3.6984e-015	-3.09819e-015	-3.19295e-015	-3.00404e-015	-7.00216e-015	1.68107e-015	4.54997e-015	2.03236e-015	4.22161e-015	6.9775e-015	6.29214e-015	-2.61939e-015	-3.27005e-015	-4.54515e-015	-2.15144e-015	-4.50989e-015	4.83201e-015	1.67723e-015	9.40449e-016	-5.58774e-015	-6.74979e-017	3.12013e-015	-1.71753e-015
6.51821e-015	7.17608e-015	-3.64099e-015	-2.99077e-015	-3.21057e-015	-2.74205e-015	-6.63812e-015	1.74508e-015	4.44166e-015	1.92498e-015	4.40503e-015	7.12657e-015	6.83576e-015	-2.28089e-015	-3.27755e-015	-4.53883e-015	-2.08788e-015	-4.54136e-015	4.77983e-015	1.75444e-015	8.1755e-016	-5.64954e-015	-2.06215e-016	3.07783e-015	-1.85456e-015
6.58354e-015	7.26845e-015	-3.6025e-015	-2.90318e-015	-3.24785e-015	-2.51971e-015	-6.29114e-015	1.805e-015	4.32277e-015	1.79522e-015	4.59742e-015	7.28857e-015	7.39615e-015	-1.96032e-015	-3.28282e-015	-4.53481e-015	-2.03157e-015	-4.57997e-015	4.70362e-015	1.83029e-015	6.93941e-016	-5.71258e-015	-3.43655e-016	3.01732e-015	-1.98677e-015
6.65478e-015	7.34772e-015	-3.58268e-015	-2.83602e-015	-3.30468e-015	-2.33928e-015	-5.96272e-015	1.85982e-015	4.19524e-015	1.64411e-015	4.79888e-015	7.46237e-015	7.97153e-015	-1.66034e-015	-3.28646e-015	-4.53318e-015	-1.98203e-015	-4.62565e-015	4.60237e-015	1.90465e-015	5.69046e-016	-5.77703e-015	-4.79492e-016	2.93881e-015	-2.11223e-015
6.73214e-015	7.41104e-015	-3.58119e-015	-2.79069e-015	-3.38121e-015	-2.20227e-015	-5.65363e-015	1.90886e-015	4.06113e-015	1.47353e-015	5.00966e-015	7.64606e-015	8.56069e-015	-1.38352e-015	-3.28893e-015	-4.53361e-015	-1.93959e-015	-4.67775e-015	4.47533e-015	1.97701e-015	4.43325e-016	-5.84272e-015	-6.13188e-016	2.84316e-015	-2.22954e-015
6.81573e-015	7.45671e-015	-3.59723e-015	-2.76738e-015	-3.47694e-015	-2.11017e-015	-5.36373e-015	1.95184e-015	3.92234e-015	1.28493e-015	5.22937e-015	7.83841e-015	9.16249e-015	-1.13246e-015	-3.2909e-015	-4.53594e-015	-1.90402e-015	-4.73531e-015	4.32177e-015	2.04724e-015	3.16348e-016	-5.90982e-015	-7.4401e-016	2.73128e-015	-2.3376e-015
6.90611e-015	7.4822e-015	-3.62982e-015	-2.76644e-015	-3.59068e-015	-2.06366e-015	-5.09419e-015	1.98912e-015	3.78085e-015	1.08072e-015	5.45801e-015	8.0385e-015	9.77537e-015	-9.08507e-016	-3.29247e-015	-4.5397e-015	-1.87547e-015	-4.79791e-015	4.14189e-015	2.11499e-015	1.87971e-016	-5.97828e-015	-8.71782e-016	2.60428e-015	-2.43436e-015
7.00316e-015	7.48552e-015	-3.67829e-015	-2.78808e-015	-3.72176e-015	-2.06305e-015	-4.8452e-015	2.01982e-015	3.63947e-015	8.62942e-016	5.69593e-015	8.24439e-015	1.03976e-014	-7.12792e-016	-3.29441e-015	-4.54504e-015	-1.85316e-015	-4.86488e-015	3.93595e-015	2.17941e-015	5.89912e-017	-6.04702e-015	-9.96108e-016	2.46409e-015	-2.51851e-015
7.1074e-015	7.46424e-015	-3.74109e-015	-2.83206e-015	-3.86844e-015	-2.10752e-015	-4.61606e-015	2.04412e-015	3.50046e-015	6.34391e-016	5.94219e-015	8.45395e-015	1.10279e-014	-5.46461e-016	-3.29712e-015	-4.55184e-015	-1.83672e-015	-4.93512e-015	3.70441e-015	2.23953e-015	-7.05701e-017	-6.11623e-015	-1.11699e-015	2.31236e-015	-2.58898e-015
7.21906e-015	7.41682e-015	-3.81668e-015	-2.89717e-015	-4.02916e-015	-2.19669e-015	-4.40673e-015	2.06179e-015	3.36647e-015	3.97536e-016	6.19624e-015	8.66553e-015	1.16646e-014	-4.10749e-016	-3.30025e-015	-4.55951e-015	-1.82587e-015	-5.00775e-015	3.4482e-015	2.2953e-015	-2.00137e-016	-6.18567e-015	-1.23425e-015	2.15012e-015	-2.64473e-015
7.33867e-015	7.34165e-015	-3.90359e-015	-2.98231e-015	-4.20214e-015	-2.3287e-015	-4.21732e-015	2.07286e-015	3.2402e-015	1.55151e-016	6.45727e-015	8.87779e-015	1.23057e-014	-3.05583e-016	-3.30406e-015	-4.56759e-015	-1.81938e-015	-5.08162e-015	3.16821e-015	2.34583e-015	-3.2937e-016	-6.25445e-015	-1.34722e-015	1.97947e-015	-2.6841e-015
7.46663e-015	7.23775e-015	-3.99957e-015	-3.08585e-015	-4.386e-015	-2.50216e-015	-4.04697e-015	2.07747e-015	3.12381e-015	-9.00987e-017	6.72424e-015	9.089e-015	1.29493e-014	-2.30618e-016	-3.30903e-015	-4.57607e-015	-1.81699e-015	-5.15579e-015	2.86546e-015	2.39065e-015	-4.57966e-016	-6.32199e-015	-1.45551e-015	1.80231e-015	-2.70625e-015
7.60287e-015	7.10437e-015	-4.10269e-015	-3.20561e-015	-4.57869e-015	-2.71405e-015	-3.89494e-015	2.07561e-015	3.01958e-015	-3.35463e-016	6.99621e-015	9.29741e-015	1.35937e-014	-1.85101e-016	-3.31466e-015	-4.58494e-015	-1.81771e-015	-5.22934e-015	2.54171e-015	2.42967e-015	-5.86111e-016	-6.3874e-015	-1.55928e-015	1.62008e-015	-2.71071e-015
7.747e-015	6.94069e-015	-4.21137e-015	-3.33976e-015	-4.77788e-015	-2.96145e-015	-3.76053e-015	2.06828e-015	2.92986e-015	-5.77596e-016	7.27182e-015	9.50151e-015	1.4237e-014	-1.67918e-016	-3.32106e-015	-4.59337e-015	-1.82106e-015	-5.3022e-015	2.19886e-015	2.4625e-015	-7.13299e-016	-6.45006e-015	-1.65841e-015	1.4347e-015	-2.697e-015
7.89918e-015	6.7469e-015	-4.32337e-015	-3.48654e-015	-4.98132e-015	-3.24102e-015	-3.643e-015	2.0552e-015	2.85568e-015	-8.13897e-016	7.54945e-015	9.69979e-015	1.48763e-014	-1.78148e-016	-3.32799e-015	-4.6015e-015	-1.82627e-015	-5.3738e-015	1.83857e-015	2.48855e-015	-8.40418e-016	-6.50928e-015	-1.75303e-015	1.24829e-015	-2.66469e-015
8.05857e-015	6.52282e-015	-4.43615e-015	-3.6439e-015	-5.1869e-015	-3.54936e-015	-3.54146e-015	2.03666e-015	2.79825e-015	-1.04143e-015	7.82707e-015	9.89068e-015	1.55098e-014	-2.13018e-016	-3.33518e-015	-4.60954e-015	-1.83282e-015	-5.44344e-015	1.46267e-015	2.50793e-015	-9.67121e-016	-6.56408e-015	-1.84277e-015	1.06267e-015	-2.61387e-015
8.2242e-015	6.26899e-015	-4.5482e-015	-3.80953e-015	-5.39219e-015	-3.88282e-015	-3.45548e-015	2.0125e-015	2.75879e-015	-1.25747e-015	8.10262e-015	1.00728e-014	1.6135e-014	-2.7063e-016	-3.34244e-015	-4.61726e-015	-1.84037e-015	-5.51109e-015	1.0734e-015	2.52012e-015	-1.09433e-015	-6.61384e-015	-1.9276e-015	8.80097e-016	-2.54437e-015
8.39517e-015	5.98623e-015	-4.65715e-015	-3.98048e-015	-5.59492e-015	-4.23742e-015	-3.3849e-015	1.98242e-015	2.7381e-015	-1.45978e-015	8.37481e-015	1.0244e-014	1.67496e-014	-3.48761e-016	-3.34918e-015	-4.62482e-015	-1.84874e-015	-5.57666e-015	6.72874e-016	2.52491e-015	-1.2213e-015	-6.65744e-015	-2.00707e-015	7.0193e-016	-2.45619e-015
8.57095e-015	5.67622e-015	-4.76122e-015	-4.15458e-015	-5.79316e-015	-4.6087e-015	-3.32944e-015	1.94623e-015	2.73674e-015	-1.64671e-015	8.64106e-015	1.0403e-014	1.73514e-014	-4.44417e-016	-3.35475e-015	-4.63183e-015	-1.85709e-015	-5.63996e-015	2.63695e-016	2.5217e-015	-1.34905e-015	-6.69429e-015	-2.08183e-015	5.29653e-016	-2.35014e-015
8.75094e-015	5.34047e-015	-4.85783e-015	-4.32935e-015	-5.98511e-015	-4.99286e-015	-3.28835e-015	1.90377e-015	2.75417e-015	-1.81565e-015	8.89861e-015	1.05481e-014	1.7938e-014	-5.54682e-016	-3.35899e-015	-4.63849e-015	-1.86479e-015	-5.70095e-015	-1.52545e-016	2.51051e-015	-1.47805e-015	-6.72342e-015	-2.15209e-015	3.6437e-016	-2.22685e-015
8.93348e-015	4.98059e-015	-4.94477e-015	-4.50253e-015	-6.16887e-015	-5.38546e-015	-3.26124e-015	1.85553e-015	2.79038e-015	-1.96532e-015	9.14567e-015	1.06785e-014	1.85064e-014	-6.7665e-016	-3.36136e-015	-4.64531e-015	-1.87244e-015	-5.76001e-015	-5.73983e-016	2.49153e-015	-1.60876e-015	-6.7438e-015	-2.2176e-015	2.07679e-016	-2.08693e-015
9.11726e-015	4.59867e-015	-5.0211e-015	-4.67239e-015	-6.34215e-015	-5.7825e-015	-3.24804e-015	1.80145e-015	2.84443e-015	-2.0941e-015	9.3802e-015	1.07939e-014	1.90543e-014	-8.07257e-016	-3.36109e-015	-4.65198e-015	-1.87911e-015	-5.81757e-015	-9.98122e-016	2.46568e-015	-1.74203e-015	-6.75487e-015	-2.27844e-015	6.08375e-017	-1.93158e-015
9.30126e-015	4.19708e-015	-5.08525e-015	-4.83625e-015	-6.50342e-015	-6.18012e-015	-3.24894e-015	1.74116e-015	2.91572e-015	-2.20027e-015	9.59998e-015	1.0893e-014	1.95794e-014	-9.42668e-016	-3.35804e-015	-4.65945e-015	-1.88443e-015	-5.87423e-015	-1.42218e-015	2.43303e-015	-1.87777e-015	-6.75559e-015	-2.33496e-015	-7.50945e-017	-1.76173e-015
9.48428e-015	3.77857e-015	-5.13575e-015	-4.99193e-015	-6.65196e-015	-6.57431e-015	-3.26368e-015	1.67481e-015	3.00351e-015	-2.28309e-015	9.80279e-015	1.09763e-014	2.00783e-014	-1.07943e-015	-3.35177e-015	-4.66806e-015	-1.88927e-015	-5.92992e-015	-1.84371e-015	2.39309e-015	-2.01701e-015	-6.74573e-015	-2.38719e-015	-1.99242e-016	-1.57882e-015
9.66537e-015	3.34654e-015	-5.1711e-015	-5.13727e-015	-6.78749e-015	-6.96108e-015	-3.29323e-015	1.60299e-015	3.1061e-015	-2.34168e-015	9.98657e-015	1.10428e-014	2.0549e-014	-1.21437e-015	-3.34181e-015	-4.67858e-015	-1.89352e-015	-5.98561e-015	-2.26096e-015	2.34632e-015	-2.16063e-015	-6.72485e-015	-2.43604e-015	-3.10412e-016	-1.384e-015
9.84295e-015	2.90427e-015	-5.19024e-015	-5.2702e-015	-6.909e-015	-7.3374e-015	-3.33768e-015	1.52567e-015	3.22194e-015	-2.37613e-015	1.01499e-014	1.10919e-014	2.09891e-014	-1.34481e-015	-3.32818e-015	-4.69213e-015	-1.8971e-015	-6.04196e-015	-2.67232e-015	2.29352e-015	-2.30856e-015	-6.6927e-015	-2.48125e-015	-4.07844e-016	-1.17815e-015
1.00159e-014	2.45469e-015	-5.19247e-015	-5.38949e-015	-7.01635e-015	-7.70067e-015	-3.39728e-015	1.44236e-015	3.34894e-015	-2.38688e-015	1.02906e-014	1.11236e-014	2.13961e-014	-1.46769e-015	-3.31023e-015	-4.7087e-015	-1.90033e-015	-6.1e-015	-3.07625e-015	2.23586e-015	-2.46147e-015	-6.64888e-015	-2.52311e-015	-4.91416e-016	-9.6231e-016
1.01832e-014	2.00121e-015	-5.17697e-015	-5.49349e-015	-7.10925e-015	-8.04799e-015	-3.47253e-015	1.35404e-015	3.48542e-015	-2.3736e-015	1.04068e-014	1.11378e-014	2.17679e-014	-1.57946e-015	-3.28778e-015	-4.72911e-015	-1.90367e-015	-6.16113e-015	-3.47105e-015	2.17387e-015	-2.62009e-015	-6.59302e-015	-2.56162e-015	-5.6081e-016	-7.38421e-016
1.0344e-014	1.54748e-015	-5.1437e-015	-5.58057e-015	-7.18774e-015	-8.37744e-015	-3.56445e-015	1.26057e-015	3.62904e-015	-2.33739e-015	1.04975e-014	1.1135e-014	2.21026e-014	-1.67776e-015	-3.26046e-015	-4.75334e-015	-1.90798e-015	-6.22701e-015	-3.85497e-015	2.10762e-015	-2.7845e-015	-6.52434e-015	-2.59695e-015	-6.15615e-016	-5.07992e-016
1.04969e-014	1.09687e-015	-5.09246e-015	-5.64998e-015	-7.25287e-015	-8.68771e-015	-3.67387e-015	1.16172e-015	3.77678e-015	-2.27892e-015	1.05617e-014	1.11154e-014	2.23982e-014	-1.75993e-015	-3.22903e-015	-4.78237e-015	-1.91377e-015	-6.29847e-015	-4.22733e-015	2.03749e-015	-2.95509e-015	-6.44338e-015	-2.62904e-015	-6.5558e-016	-2.72435e-016
1.06406e-014	6.53181e-016	-5.02357e-015	-5.70148e-015	-7.30524e-015	-8.97694e-015	-3.80143e-015	1.05755e-015	3.92576e-015	-2.19955e-015	1.05987e-014	1.10802e-014	2.26541e-014	-1.82381e-015	-3.19346e-015	-4.81741e-015	-1.92168e-015	-6.37677e-015	-4.58791e-015	1.9648e-015	-3.13259e-015	-6.35012e-015	-2.65821e-015	-6.79935e-016	-3.27921e-017
1.07744e-014	2.2056e-016	-4.93761e-015	-5.73395e-015	-7.34586e-015	-9.24527e-015	-3.94775e-015	9.48561e-016	4.07307e-015	-2.10008e-015	1.06077e-014	1.103e-014	2.28683e-014	-1.8677e-015	-3.15354e-015	-4.85933e-015	-1.93281e-015	-6.46343e-015	-4.9361e-015	1.89018e-015	-3.31689e-015	-6.24485e-015	-2.68467e-015	-6.88718e-016	2.09624e-016
1.08973e-014	-1.97354e-016	-4.83476e-015	-5.74765e-015	-7.37639e-015	-9.49247e-015	-4.1129e-015	8.34899e-016	4.21588e-015	-1.983e-015	1.05885e-014	1.09664e-014	2.30394e-014	-1.88974e-015	-3.10991e-015	-4.90864e-015	-1.94723e-015	-6.55952e-015	-5.2717e-015	1.81432e-015	-3.50806e-015	-6.12757e-015	-2.70872e-015	-6.82481e-016	4.53717e-016
1.10093e-014	-5.96601e-016	-4.71648e-015	-5.74305e-015	-7.39893e-015	-9.71893e-015	-4.29783e-015	7.17087e-016	4.35148e-015	-1.85039e-015	1.05414e-014	1.08901e-014	2.31668e-014	-1.8885e-015	-3.06313e-015	-4.9661e-015	-1.96614e-015	-6.66614e-015	-5.59418e-015	1.73781e-015	-3.70633e-015	-5.99845e-015	-2.7301e-015	-6.61882e-016	6.9827e-016
1.11101e-014	-9.74025e-016	-4.58347e-015	-5.7208e-015	-7.41559e-015	-9.92459e-015	-4.50357e-015	5.95879e-016	4.47763e-015	-1.70363e-015	1.04671e-014	1.08025e-014	2.32504e-014	-1.86392e-015	-3.01374e-015	-5.03196e-015	-1.99023e-015	-6.78434e-015	-5.90398e-015	1.6613e-015	-3.91121e-015	-5.85847e-015	-2.74865e-015	-6.26215e-016	9.42293e-016
1.11996e-014	-1.32643e-015	-4.43674e-015	-5.68108e-015	-7.42771e-015	-1.01102e-014	-4.72974e-015	4.72561e-016	4.59188e-015	-1.54473e-015	1.0367e-014	1.07051e-014	2.32904e-014	-1.81539e-015	-2.96263e-015	-5.10635e-015	-2.01972e-015	-6.9152e-015	-6.20157e-015	1.58532e-015	-4.12225e-015	-5.70792e-015	-2.76485e-015	-5.75892e-016	1.18484e-015
1.12782e-014	-1.65014e-015	-4.27767e-015	-5.62478e-015	-7.43657e-015	-1.02772e-014	-4.97611e-015	3.4788e-016	4.69173e-015	-1.37586e-015	1.02426e-014	1.05996e-014	2.3287e-014	-1.7428e-015	-2.91026e-015	-5.18981e-015	-2.05553e-015	-7.0597e-015	-6.48759e-015	1.51068e-015	-4.33892e-015	-5.54737e-015	-2.77881e-015	-5.11477e-016	1.42501e-015
1.13459e-014	-1.9422e-015	-4.1082e-015	-5.5527e-015	-7.44419e-015	-1.04273e-014	-5.24236e-015	2.22231e-016	4.77498e-015	-1.19942e-015	1.00954e-014	1.04882e-014	2.32402e-014	-1.6463e-015	-2.85798e-015	-5.28288e-015	-2.09839e-015	-7.21785e-015	-6.76258e-015	1.43791e-015	-4.56001e-015	-5.37757e-015	-2.79076e-015	-4.33592e-016	1.66158e-015
1.14031e-014	-2.1996e-015	-3.92999e-015	-5.46608e-015	-7.45248e-015	-1.0562e-014	-5.52807e-015	9.56053e-017	4.83926e-015	-1.01766e-015	9.92794e-015	1.03723e-014	2.3151e-014	-1.52648e-015	-2.80635e-015	-5.38578e-015	-2.14872e-015	-7.39056e-015	-7.027e-015	1.36759e-015	-4.78386e-015	-5.19904e-015	-2.80027e-015	-3.42377e-016	1.89481e-015
1.14506e-014	-2.4198e-015	-3.74442e-015	-5.36658e-015	-7.46332e-015	-1.06832e-014	-5.83201e-015	-3.04323e-017	4.88153e-015	-8.32459e-016	9.74243e-015	1.02537e-014	2.30211e-014	-1.38452e-015	-2.75616e-015	-5.49824e-015	-2.20729e-015	-7.5779e-015	-7.28129e-015	1.30024e-015	-5.00873e-015	-5.01299e-015	-2.80717e-015	-2.37988e-016	2.12345e-015
1.14896e-014	-2.60026e-015	-3.55342e-015	-5.25505e-015	-7.47844e-015	-1.07935e-014	-6.1537e-015	-1.54798e-016	4.90067e-015	-6.46095e-016	9.54178e-015	1.01344e-014	2.28519e-014	-1.22159e-015	-2.70807e-015	-5.62043e-015	-2.27416e-015	-7.77956e-015	-7.52591e-015	1.23686e-015	-5.23347e-015	-4.82103e-015	-2.81143e-015	-1.20851e-016	2.34713e-015
1.15213e-014	-2.73931e-015	-3.35828e-015	-5.13265e-015	-7.50041e-015	-1.08946e-014	-6.49151e-015	-2.77125e-016	4.89529e-015	-4.60451e-016	9.32905e-015	1.00165e-014	2.26456e-014	-1.03899e-015	-2.66321e-015	-5.75205e-015	-2.34948e-015	-7.99519e-015	-7.76169e-015	1.17736e-015	-5.45571e-015	-4.62438e-015	-2.81315e-015	8.69467e-018	2.5653e-015
1.15465e-014	-2.83498e-015	-3.1603e-015	-5.00065e-015	-7.53082e-015	-1.0989e-014	-6.84383e-015	-3.9665e-016	4.86492e-015	-2.77866e-016	9.10711e-015	9.90189e-015	2.24048e-014	-8.39527e-016	-2.62294e-015	-5.89289e-015	-2.43368e-015	-8.22428e-015	-7.98986e-015	1.12132e-015	-5.67409e-015	-4.4232e-015	-2.81259e-015	1.49671e-016	2.77767e-015
1.15666e-014	-2.88663e-015	-2.96199e-015	-4.8606e-015	-7.57119e-015	-1.10792e-014	-7.20833e-015	-5.11842e-016	4.80897e-015	-1.00147e-016	8.8794e-015	9.79236e-015	2.21323e-014	-6.24658e-016	-2.58773e-015	-6.04223e-015	-2.52714e-015	-8.46586e-015	-8.2109e-015	1.06888e-015	-5.88601e-015	-4.21897e-015	-2.80942e-015	3.01791e-016	2.98371e-015
1.15825e-014	-2.89316e-015	-2.76469e-015	-4.71419e-015	-7.62295e-015	-1.11676e-014	-7.5825e-015	-6.21097e-016	4.72701e-015	7.11542e-017	8.64974e-015	9.68927e-015	2.18312e-014	-3.97143e-016	-2.55855e-015	-6.1997e-015	-2.6297e-015	-8.71859e-015	-8.42527e-015	1.02045e-015	-6.08939e-015	-4.01285e-015	-2.80387e-015	4.65227e-016	3.18275e-015
1.15955e-014	-2.85386e-015	-2.5703e-015	-4.56273e-015	-7.68725e-015	-1.12563e-014	-7.96383e-015	-7.23837e-016	4.6193e-015	2.34367e-016	8.42155e-015	9.59444e-015	2.15044e-014	-1.59605e-016	-2.53655e-015	-6.36441e-015	-2.74029e-015	-8.98206e-015	-8.6335e-015	9.75406e-016	-6.28128e-015	-3.80559e-015	-2.79574e-015	6.39187e-016	3.37477e-015
1.16077e-014	-2.76821e-015	-2.37967e-015	-4.40766e-015	-7.76461e-015	-1.13477e-014	-8.34917e-015	-8.19412e-016	4.48595e-015	3.88483e-016	8.19806e-015	9.50953e-015	2.11557e-014	8.49641e-017	-2.52265e-015	-6.53578e-015	-2.85884e-015	-9.25464e-015	-8.83635e-015	9.33132e-016	-6.4586e-015	-3.59861e-015	-2.78493e-015	8.22949e-016	3.55898e-015
1.16201e-014	-2.63679e-015	-2.19506e-015	-4.24958e-015	-7.85614e-015	-1.14434e-014	-8.73537e-015	-9.0673e-016	4.32774e-015	5.31862e-016	7.98251e-015	9.43568e-015	2.07891e-014	3.34088e-016	-2.51742e-015	-6.71274e-015	-2.98476e-015	-9.53485e-015	-9.03433e-015	8.92961e-016	-6.61839e-015	-3.39334e-015	-2.77155e-015	1.01614e-015	3.7348e-015
1.16342e-014	-2.46014e-015	-2.01787e-015	-4.09053e-015	-7.96231e-015	-1.15455e-014	-9.11936e-015	-9.85238e-016	4.14483e-015	6.63747e-016	7.77843e-015	9.37444e-015	2.04083e-014	5.84759e-016	-2.52192e-015	-6.89421e-015	-3.11795e-015	-9.82099e-015	-9.22813e-015	8.5415e-016	-6.75841e-015	-3.19035e-015	-2.7554e-015	1.21784e-015	3.90181e-015
1.16515e-014	-2.23854e-015	-1.84953e-015	-3.93174e-015	-8.0832e-015	-1.16557e-014	-9.49755e-015	-1.05461e-015	3.93855e-015	7.83517e-016	7.58926e-015	9.32669e-015	2.00172e-014	8.33313e-016	-2.53681e-015	-7.07854e-015	-3.25861e-015	-1.01107e-014	-9.41808e-015	8.16395e-016	-6.87614e-015	-2.99082e-015	-2.73672e-015	1.42708e-015	4.05953e-015
1.16733e-014	-1.97366e-015	-1.69126e-015	-3.77452e-015	-8.21844e-015	-1.17745e-014	-9.86556e-015	-1.11468e-015	3.71071e-015	8.90463e-016	7.41798e-015	9.29278e-015	1.96197e-014	1.07675e-015	-2.56248e-015	-7.2647e-015	-3.40576e-015	-1.0402e-014	-9.60483e-015	7.79153e-016	-6.96787e-015	-2.79605e-015	-2.71589e-015	1.64303e-015	4.20769e-015
1.17009e-014	-1.66731e-015	-1.54377e-015	-3.6199e-015	-8.36732e-015	-1.19032e-014	-1.02194e-014	-1.1646e-015	3.46254e-015	9.8362e-016	7.26749e-015	9.27317e-015	1.92203e-014	1.31243e-015	-2.59944e-015	-7.45138e-015	-3.55855e-015	-1.06925e-014	-9.78786e-015	7.40786e-016	-7.03111e-015	-2.60679e-015	-2.69331e-015	1.86518e-015	4.34606e-015
1.17352e-014	-1.32211e-015	-1.408e-015	-3.46958e-015	-8.52925e-015	-1.20427e-014	-1.05545e-014	-1.20454e-015	3.19542e-015	1.06296e-015	7.14015e-015	9.26819e-015	1.8822e-014	1.53763e-015	-2.64776e-015	-7.63684e-015	-3.71616e-015	-1.09798e-014	-9.96703e-015	7.00651e-016	-7.06349e-015	-2.42404e-015	-2.66947e-015	2.09258e-015	4.47381e-015
1.17773e-014	-9.40326e-016	-1.28476e-015	-3.32424e-015	-8.70412e-015	-1.21936e-014	-1.08669e-014	-1.23436e-015	2.9121e-015	1.12822e-015	7.0382e-015	9.27782e-015	1.8429e-014	1.74955e-015	-2.7077e-015	-7.82022e-015	-3.87754e-015	-1.12624e-014	-1.01422e-014	6.57356e-016	-7.06327e-015	-2.24895e-015	-2.64401e-015	2.32452e-015	4.59028e-015
1.18272e-014	-5.2425e-016	-1.1749e-015	-3.18482e-015	-8.89067e-015	-1.2355e-014	-1.11533e-014	-1.25491e-015	2.61457e-015	1.17974e-015	6.9634e-015	9.30199e-015	1.80451e-014	1.94558e-015	-2.7792e-015	-7.9996e-015	-4.04167e-015	-1.1537e-014	-1.03131e-014	6.09505e-016	-7.02829e-015	-2.08236e-015	-2.61746e-015	2.55972e-015	4.69486e-015
1.18854e-014	-7.72764e-017	-1.07871e-015	-3.05167e-015	-9.08701e-015	-1.25266e-014	-1.14096e-014	-1.26593e-015	2.30554e-015	1.21802e-015	6.9172e-015	9.33994e-015	1.76741e-014	2.12358e-015	-2.86212e-015	-8.17343e-015	-4.2082e-015	-1.18012e-014	-1.04791e-014	5.55876e-016	-6.95608e-015	-1.92478e-015	-2.59058e-015	2.79705e-015	4.7865e-015
1.1953e-014	3.97229e-016	-9.96576e-016	-2.92528e-015	-9.29093e-015	-1.27075e-014	-1.16314e-014	-1.2679e-015	1.98787e-015	1.24345e-015	6.9004e-015	9.39059e-015	1.73188e-014	2.28105e-015	-2.95536e-015	-8.33993e-015	-4.37622e-015	-1.20531e-014	-1.06388e-014	4.94922e-016	-6.84538e-015	-1.77682e-015	-2.5636e-015	3.03509e-015	4.86457e-015
1.20297e-014	8.952e-016	-9.27702e-016	-2.8053e-015	-9.50115e-015	-1.28964e-014	-1.1815e-014	-1.26068e-015	1.66409e-015	1.25645e-015	6.91368e-015	9.45294e-015	1.69821e-014	2.41597e-015	-3.05861e-015	-8.4982e-015	-4.54492e-015	-1.22899e-014	-1.07914e-014	4.25262e-016	-6.6952e-015	-1.63938e-015	-2.53701e-015	3.27193e-015	4.92801e-015
1.21151e-014	1.41302e-015	-8.72226e-016	-2.69288e-015	-9.71571e-015	-1.3092e-014	-1.19567e-014	-1.24585e-015	1.33622e-015	1.25772e-015	6.95756e-015	9.52578e-015	1.66672e-014	2.52642e-015	-3.1717e-015	-8.64707e-015	-4.71362e-015	-1.25097e-014	-1.09364e-014	3.45597e-016	-6.50419e-015	-1.51274e-015	-2.51162e-015	3.50568e-015	4.97568e-015
1.22092e-014	1.94667e-015	-8.30389e-016	-2.58751e-015	-9.93213e-015	-1.32923e-014	-1.2053e-014	-1.22487e-015	1.00721e-015	1.24823e-015	7.03167e-015	9.60772e-015	1.63763e-014	2.6103e-015	-3.29387e-015	-8.78498e-015	-4.88195e-015	-1.27105e-014	-1.10726e-014	2.54417e-016	-6.27241e-015	-1.39677e-015	-2.48811e-015	3.7351e-015	5.0067e-015
1.23107e-014	2.49186e-015	-8.01356e-016	-2.48892e-015	-1.01476e-014	-1.34949e-014	-1.21002e-014	-1.19873e-015	6.79747e-016	1.22908e-015	7.13504e-015	9.69691e-015	1.61119e-014	2.66641e-015	-3.42415e-015	-8.91086e-015	-5.04978e-015	-1.28902e-014	-1.11987e-014	1.49864e-016	-6e-015	-1.29183e-015	-2.46656e-015	3.95861e-015	5.02111e-015
1.24187e-014	3.04404e-015	-7.84625e-016	-2.39704e-015	-1.036e-014	-1.36974e-014	-1.2096e-014	-1.16798e-015	3.56829e-016	1.20082e-015	7.26652e-015	9.7919e-015	1.5876e-014	2.69384e-015	-3.561e-015	-9.02316e-015	-5.21688e-015	-1.3047e-014	-1.13138e-014	3.09749e-017	-5.6869e-015	-1.198e-015	-2.44788e-015	4.17508e-015	5.01808e-015
1.25322e-014	3.599e-015	-7.79107e-016	-2.31162e-015	-1.05666e-014	-1.38969e-014	-1.20382e-014	-1.13395e-015	4.06603e-017	1.16459e-015	7.42444e-015	9.89078e-015	1.56696e-014	2.69202e-015	-3.70235e-015	-9.12105e-015	-5.383e-015	-1.31791e-014	-1.14172e-014	-1.0329e-016	-5.33433e-015	-1.11532e-015	-2.43262e-015	4.38184e-015	4.9967e-015
1.26499e-014	4.15191e-015	-7.84246e-016	-2.23254e-015	-1.07654e-014	-1.40913e-014	-1.19247e-014	-1.09774e-015	-2.65286e-016	1.12098e-015	7.60656e-015	9.9916e-015	1.54934e-014	2.66106e-015	-3.84719e-015	-9.20323e-015	-5.54836e-015	-1.32855e-014	-1.15075e-014	-2.53765e-016	-4.94444e-015	-1.04315e-015	-2.42188e-015	4.57691e-015	4.95701e-015
1.27706e-014	4.69843e-015	-7.99219e-016	-2.16013e-015	-1.09537e-014	-1.42773e-014	-1.17536e-014	-1.06068e-015	-5.58491e-016	1.07069e-015	7.81059e-015	1.00926e-014	1.5348e-014	2.60119e-015	-3.99415e-015	-9.26914e-015	-5.71297e-015	-1.33654e-014	-1.1584e-014	-4.21377e-016	-4.51906e-015	-9.81588e-016	-2.41622e-015	4.75893e-015	4.89822e-015
1.28921e-014	5.23445e-015	-8.23184e-016	-2.09389e-015	-1.11294e-014	-1.44523e-014	-1.15246e-014	-1.02445e-015	-8.37217e-016	1.01508e-015	8.03394e-015	1.01915e-014	1.52339e-014	2.51211e-015	-4.14158e-015	-9.31808e-015	-5.87658e-015	-1.34174e-014	-1.16461e-014	-6.06484e-016	-4.06118e-015	-9.3054e-016	-2.41634e-015	4.92527e-015	4.82036e-015
1.3013e-014	5.75591e-015	-8.55342e-016	-2.03319e-015	-1.12901e-014	-1.46133e-014	-1.12374e-014	-9.90682e-016	-1.09811e-015	9.55251e-016	8.27414e-015	1.02861e-014	1.51509e-014	2.39448e-015	-4.28786e-015	-9.34971e-015	-6.03966e-015	-1.34413e-014	-1.16928e-014	-8.0983e-016	-3.57321e-015	-8.90004e-016	-2.42339e-015	5.07459e-015	4.72287e-015
1.31307e-014	6.25818e-015	-8.94384e-016	-1.97808e-015	-1.1434e-014	-1.47564e-014	-1.08921e-014	-9.60439e-016	-1.33907e-015	8.91536e-016	8.52748e-015	1.03747e-014	1.50978e-014	2.24948e-015	-4.43156e-015	-9.36432e-015	-6.20266e-015	-1.34368e-014	-1.17232e-014	-1.03255e-015	-3.05817e-015	-8.59459e-016	-2.43769e-015	5.20524e-015	4.60642e-015
1.32434e-014	6.7372e-015	-9.38863e-016	-1.92799e-015	-1.15593e-014	-1.48791e-014	-1.04887e-014	-9.34735e-016	-1.55858e-015	8.25176e-016	8.79084e-015	1.04548e-014	1.50732e-014	2.07856e-015	-4.57069e-015	-9.36231e-015	-6.36566e-015	-1.34043e-014	-1.17368e-014	-1.27504e-015	-2.52033e-015	-8.38689e-016	-2.45995e-015	5.31532e-015	4.47094e-015
1.33491e-014	7.18881e-015	-9.87307e-016	-1.88263e-015	-1.16637e-014	-1.49783e-014	-1.00287e-014	-9.14246e-016	-1.75455e-015	7.57225e-016	9.06061e-015	1.05244e-014	1.50752e-014	1.8829e-015	-4.70343e-015	-9.34294e-015	-6.52939e-015	-1.33444e-014	-1.17331e-014	-1.53706e-015	-1.96342e-015	-8.27193e-016	-2.49068e-015	5.40294e-015	4.31719e-015
1.34452e-014	7.60929e-015	-1.03934e-015	-1.84121e-015	-1.17459e-014	-1.5051e-014	-9.51368e-015	-9.00681e-016	-1.92537e-015	6.88489e-016	9.33333e-015	1.05815e-014	1.51019e-014	1.66403e-015	-4.82815e-015	-9.30683e-015	-6.69397e-015	-1.3258e-014	-1.17112e-014	-1.81824e-015	-1.39292e-015	-8.24554e-016	-2.53034e-015	5.4657e-015	4.14564e-015
1.35297e-014	7.99581e-015	-1.09299e-015	-1.80292e-015	-1.1805e-014	-1.50946e-014	-8.94588e-015	-8.95337e-016	-2.06982e-015	6.19323e-016	9.60539e-015	1.06246e-014	1.51513e-014	1.42356e-015	-4.94355e-015	-9.25427e-015	-6.8607e-015	-1.31459e-014	-1.16705e-014	-2.11788e-015	-8.13203e-016	-8.29666e-016	-2.57962e-015	5.50228e-015	3.95733e-015
1.36005e-014	8.34563e-015	-1.1472e-015	-1.76733e-015	-1.18392e-014	-1.51067e-014	-8.32739e-015	-8.98635e-016	-2.18615e-015	5.50367e-016	9.87286e-015	1.0652e-014	1.52207e-014	1.1635e-015	-5.04779e-015	-9.18608e-015	-7.02997e-015	-1.30091e-014	-1.16115e-014	-2.43636e-015	-2.28535e-016	-8.41792e-016	-2.63881e-015	5.51116e-015	3.75376e-015
1.36554e-014	8.65608e-015	-1.201e-015	-1.73434e-015	-1.18469e-014	-1.50849e-014	-7.66019e-015	-9.10356e-016	-2.27299e-015	4.82259e-016	1.01321e-014	1.06626e-014	1.53072e-014	8.86294e-016	-5.13993e-015	-9.10257e-015	-7.20207e-015	-1.28491e-014	-1.15341e-014	-2.77262e-015	3.55482e-016	-8.59706e-016	-2.70784e-015	5.49123e-015	3.53613e-015
1.36927e-014	8.92408e-015	-1.25345e-015	-1.703e-015	-1.18268e-014	-1.50273e-014	-6.9473e-015	-9.30596e-016	-2.3294e-015	4.15237e-016	1.03803e-014	1.06552e-014	1.54077e-014	5.95296e-016	-5.21811e-015	-9.00462e-015	-7.3773e-015	-1.2668e-014	-1.14383e-014	-3.12591e-015	9.33233e-016	-8.82627e-016	-2.78753e-015	5.44175e-015	3.30637e-015
1.37105e-014	9.14699e-015	-1.30295e-015	-1.67318e-015	-1.1779e-014	-1.4932e-014	-6.19237e-015	-9.59399e-016	-2.3546e-015	3.50001e-016	1.06146e-014	1.06289e-014	1.55195e-014	2.92918e-016	-5.28096e-015	-8.89322e-015	-7.5569e-015	-1.2467e-014	-1.13241e-014	-3.49487e-015	1.49983e-015	-9.09959e-016	-2.87783e-015	5.36155e-015	3.06646e-015
1.37072e-014	9.32346e-015	-1.34831e-015	-1.64381e-015	-1.17031e-014	-1.47974e-014	-5.39936e-015	-9.97418e-016	-2.34827e-015	2.87351e-016	1.0832e-014	1.05833e-014	1.56392e-014	-1.88581e-017	-5.32791e-015	-8.76931e-015	-7.74136e-015	-1.22483e-014	-1.11918e-014	-3.87798e-015	2.05016e-015	-9.41214e-016	-2.97852e-015	5.25032e-015	2.8187e-015
1.36816e-014	9.45225e-015	-1.38907e-015	-1.61437e-015	-1.15992e-014	-1.4622e-014	-4.57208e-015	-1.04486e-015	-2.30964e-015	2.27427e-016	1.10297e-014	1.05185e-014	1.57633e-014	-3.36601e-016	-5.35799e-015	-8.63361e-015	-7.93095e-015	-1.2014e-014	-1.10426e-014	-4.27369e-015	2.57863e-015	-9.74847e-016	-3.0897e-015	5.10785e-015	2.56549e-015
1.36328e-014	9.53243e-015	-1.42446e-015	-1.58507e-015	-1.14678e-014	-1.44048e-014	-3.71458e-015	-1.10115e-015	-2.23807e-015	1.70684e-016	1.12054e-014	1.04348e-014	1.58889e-014	-6.58166e-016	-5.37017e-015	-8.48704e-015	-8.126e-015	-1.17656e-014	-1.08767e-014	-4.67961e-015	3.08044e-015	-1.01064e-015	-3.21102e-015	4.93438e-015	2.31018e-015
1.35601e-014	9.56351e-015	-1.45359e-015	-1.55522e-015	-1.13089e-014	-1.41459e-014	-2.83145e-015	-1.16536e-015	-2.13407e-015	1.1721e-016	1.13573e-014	1.03322e-014	1.6013e-014	-9.80946e-016	-5.36392e-015	-8.33129e-015	-8.32705e-015	-1.15062e-014	-1.06946e-014	-5.09384e-015	3.55076e-015	-1.04773e-015	-3.34229e-015	4.73063e-015	2.05483e-015
1.34629e-014	9.5452e-015	-1.47538e-015	-1.52441e-015	-1.11231e-014	-1.38451e-014	-1.92724e-015	-1.23655e-015	-1.99813e-015	6.76407e-017	1.1484e-014	1.0211e-014	1.61319e-014	-1.30191e-015	-5.33898e-015	-8.16763e-015	-8.5344e-015	-1.12377e-014	-1.04967e-014	-5.5142e-015	3.98542e-015	-1.08467e-015	-3.48342e-015	4.4978e-015	1.80248e-015
1.33417e-014	9.47704e-015	-1.48893e-015	-1.49207e-015	-1.09109e-014	-1.35029e-014	-1.0068e-015	-1.31336e-015	-1.83029e-015	2.21509e-017	1.15844e-014	1.00728e-014	1.6243e-014	-1.61868e-015	-5.29506e-015	-7.99649e-015	-8.74729e-015	-1.09622e-014	-1.02841e-014	-5.93883e-015	4.38022e-015	-1.12076e-015	-3.63328e-015	4.23654e-015	1.55561e-015
1.31962e-014	9.36038e-015	-1.49364e-015	-1.45771e-015	-1.06732e-014	-1.31199e-014	-7.43257e-017	-1.39513e-015	-1.63153e-015	-1.85912e-017	1.16578e-014	9.91857e-015	1.63434e-014	-1.92854e-015	-5.23148e-015	-7.81913e-015	-8.96565e-015	-1.06821e-014	-1.00578e-014	-6.36549e-015	4.73166e-015	-1.15457e-015	-3.79125e-015	3.94803e-015	1.31717e-015
1.30262e-014	9.19654e-015	-1.48903e-015	-1.42044e-015	-1.04108e-014	-1.26961e-014	8.65472e-016	-1.48031e-015	-1.40219e-015	-5.43536e-017	1.17037e-014	9.74983e-015	1.643e-014	-2.22863e-015	-5.14874e-015	-7.63717e-015	-9.18887e-015	-1.03995e-014	-9.81896e-015	-6.79083e-015	5.03679e-015	-1.18526e-015	-3.95608e-015	3.63411e-015	1.09005e-015
1.28323e-014	8.98651e-015	-1.47486e-015	-1.38002e-015	-1.01248e-014	-1.22332e-014	1.80835e-015	-1.56752e-015	-1.14347e-015	-8.48968e-017	1.17227e-014	9.56812e-015	1.65008e-014	-2.51653e-015	-5.0471e-015	-7.4514e-015	-9.41652e-015	-1.01166e-014	-9.56896e-015	-7.21335e-015	5.29321e-015	-1.21225e-015	-4.12701e-015	3.29688e-015	8.77198e-016
1.26162e-014	8.73245e-015	-1.45066e-015	-1.33629e-015	-9.81665e-015	-1.1733e-014	2.74976e-015	-1.65528e-015	-8.57037e-016	-1.09564e-016	1.17148e-014	9.37504e-015	1.65528e-014	-2.78983e-015	-4.92733e-015	-7.2627e-015	-9.64779e-015	-9.8353e-015	-9.30829e-015	-7.63034e-015	5.49917e-015	-1.23496e-015	-4.30267e-015	2.93913e-015	6.81949e-016
1.23788e-014	8.43692e-015	-1.41573e-015	-1.28862e-015	-9.48841e-015	-1.11976e-014	3.68553e-015	-1.74175e-015	-5.45049e-016	-1.27935e-016	1.16805e-014	9.1733e-015	1.65849e-014	-3.04632e-015	-4.79033e-015	-7.07255e-015	-9.88132e-015	-9.5571e-015	-9.03804e-015	-8.03839e-015	5.65386e-015	-1.25228e-015	-4.48189e-015	2.56382e-015	5.07394e-016
1.21219e-014	8.10241e-015	-1.36983e-015	-1.23699e-015	-9.14113e-015	-1.06289e-014	4.6112e-015	-1.82565e-015	-2.09436e-016	-1.39933e-016	1.16213e-014	8.96514e-015	1.6596e-014	-3.28498e-015	-4.63699e-015	-6.8811e-015	-1.01165e-014	-9.28442e-015	-8.75922e-015	-8.43508e-015	5.75642e-015	-1.26321e-015	-4.66325e-015	2.17351e-015	3.56325e-016
1.18478e-014	7.73195e-015	-1.31336e-015	-1.18126e-015	-8.77653e-015	-1.00293e-014	5.52309e-015	-1.90592e-015	1.47727e-016	-1.45287e-016	1.15392e-014	8.75275e-015	1.65847e-014	-3.50327e-015	-4.46861e-015	-6.68983e-015	-1.03513e-014	-9.01867e-015	-8.47199e-015	-8.81852e-015	5.80612e-015	-1.26648e-015	-4.84548e-015	1.77193e-015	2.31425e-016
1.15582e-014	7.32901e-015	-1.24614e-015	-1.12092e-015	-8.39665e-015	-9.40194e-015	6.41724e-015	-1.98061e-015	5.2428e-016	-1.43857e-016	1.14353e-014	8.53847e-015	1.65501e-014	-3.69937e-015	-4.28677e-015	-6.49882e-015	-1.05836e-014	-8.76141e-015	-8.17715e-015	-9.18619e-015	5.80427e-015	-1.26157e-015	-5.02743e-015	1.36202e-015	1.34822e-016
1.12555e-014	6.89648e-015	-1.16858e-015	-1.05566e-015	-8.00316e-015	-8.74986e-015	7.29037e-015	-2.04827e-015	9.17885e-016	-1.35058e-016	1.13125e-014	8.32467e-015	1.64915e-014	-3.87208e-015	-4.09281e-015	-6.30885e-015	-1.08122e-014	-8.5129e-015	-7.87577e-015	-9.53555e-015	5.75186e-015	-1.24776e-015	-5.20725e-015	9.47698e-016	6.83808e-017
1.09426e-014	6.4384e-015	-1.08077e-015	-9.86108e-016	-7.59775e-015	-8.0762e-015	8.13904e-015	-2.1072e-015	1.32534e-015	-1.18408e-016	1.11726e-014	8.11403e-015	1.64092e-014	-4.02033e-015	-3.88853e-015	-6.12086e-015	-1.10351e-014	-8.27402e-015	-7.56833e-015	-9.86432e-015	5.65092e-015	-1.22435e-015	-5.38342e-015	5.33307e-016	3.34288e-017
1.06223e-014	5.95863e-015	-9.836e-016	-9.12283e-016	-7.18257e-015	-7.38442e-015	8.95925e-015	-2.15656e-015	1.74388e-015	-9.36589e-017	1.10185e-014	7.90893e-015	1.63034e-014	-4.14333e-015	-3.6757e-015	-5.93514e-015	-1.12498e-014	-8.04535e-015	-7.25602e-015	-1.01702e-014	5.5035e-015	-1.19057e-015	-5.55468e-015	1.22177e-016	3.15005e-017
1.02973e-014	5.46172e-015	-8.77451e-016	-8.34131e-016	-6.75963e-015	-6.67827e-015	9.74735e-015	-2.19571e-015	2.1708e-015	-6.03051e-017	1.08522e-014	7.71182e-015	1.61741e-014	-4.24043e-015	-3.45614e-015	-5.75179e-015	-1.14542e-014	-7.82717e-015	-6.94005e-015	-1.04516e-014	5.31224e-015	-1.14612e-015	-5.71926e-015	-2.8151e-016	6.37159e-017
9.97054e-015	4.95121e-015	-7.63347e-016	-7.51741e-016	-6.33118e-015	-5.96164e-015	1.05009e-014	-2.22353e-015	2.6029e-015	-1.84284e-017	1.0676e-014	7.5248e-015	1.6022e-014	-4.31135e-015	-3.23204e-015	-5.57085e-015	-1.16456e-014	-7.61982e-015	-6.62083e-015	-1.0708e-014	5.08088e-015	-1.09066e-015	-5.87511e-015	-6.73739e-016	1.29879e-016
9.64505e-015	4.43198e-015	-6.42291e-016	-6.65128e-016	-5.8991e-015	-5.23896e-015	1.12167e-014	-2.2387e-015	3.03677e-015	3.23896e-017	1.04926e-014	7.35041e-015	1.58482e-014	-4.35561e-015	-3.00547e-015	-5.3924e-015	-1.1822e-014	-7.42359e-015	-6.29881e-015	-1.0937e-014	4.81473e-015	-1.02401e-015	-6.02097e-015	-1.05056e-015	2.30113e-016
9.32374e-015	3.90837e-015	-5.14929e-016	-5.74933e-016	-5.46479e-015	-4.51348e-015	1.18926e-014	-2.24065e-015	3.4683e-015	9.25557e-017	1.03045e-014	7.19069e-015	1.5653e-014	-4.37381e-015	-2.77808e-015	-5.21725e-015	-1.1981e-014	-7.23923e-015	-5.97506e-015	-1.1138e-014	4.51775e-015	-9.45253e-016	-6.15503e-015	-1.40757e-015	3.6443e-016
9.00927e-015	3.38452e-015	-3.81765e-016	-4.81208e-016	-5.03007e-015	-3.78963e-015	1.25261e-014	-2.22872e-015	3.89435e-015	1.62334e-016	1.0114e-014	7.04649e-015	1.54375e-014	-4.36625e-015	-2.55231e-015	-5.04541e-015	-1.21202e-014	-7.06664e-015	-5.64943e-015	-1.13101e-014	4.19446e-015	-8.54242e-016	-6.27541e-015	-1.74104e-015	5.32081e-016
8.70447e-015	2.86564e-015	-2.44634e-016	-3.84477e-016	-4.59676e-015	-3.07154e-015	1.31161e-014	-2.2036e-015	4.31147e-015	2.41997e-016	9.92351e-015	6.91962e-015	1.52028e-014	-4.33375e-015	-2.33042e-015	-4.87624e-015	-1.22382e-014	-6.90496e-015	-5.323e-015	-1.14527e-014	3.8503e-015	-7.50245e-016	-6.38082e-015	-2.04702e-015	7.31716e-016
8.41215e-015	2.35547e-015	-1.04808e-016	-2.86179e-016	-4.16754e-015	-2.36373e-015	1.36602e-014	-2.16555e-015	4.71599e-015	3.31961e-016	9.73538e-015	6.8114e-015	1.49506e-014	-4.27719e-015	-2.11447e-015	-4.70986e-015	-1.23327e-014	-6.75359e-015	-4.99642e-015	-1.15653e-014	3.49116e-015	-6.33412e-016	-6.4698e-015	-2.32163e-015	9.6217e-016
8.13521e-015	1.85846e-015	3.6546e-017	-1.86213e-016	-3.74418e-015	-1.67049e-015	1.41569e-014	-2.1152e-015	5.10393e-015	4.32451e-016	9.55171e-015	6.72267e-015	1.46823e-014	-4.19718e-015	-1.90658e-015	-4.54623e-015	-1.24014e-014	-6.61224e-015	-4.6706e-015	-1.16475e-014	3.12291e-015	-5.0345e-016	-6.54106e-015	-2.56219e-015	1.22116e-015
7.87625e-015	1.37846e-015	1.77639e-016	-8.48968e-017	-3.32837e-015	-9.95937e-016	1.46051e-014	-2.05325e-015	5.47181e-015	5.43567e-016	9.37427e-015	6.65449e-015	1.43997e-014	-4.09533e-015	-1.7088e-015	-4.38559e-015	-1.24432e-014	-6.48051e-015	-4.34555e-015	-1.1699e-014	2.75142e-015	-3.60203e-016	-6.5936e-015	-2.76565e-015	1.5059e-015
7.63672e-015	9.19849e-016	3.17018e-016	1.6824e-017	-2.92167e-015	-3.44264e-016	1.50035e-014	-1.98018e-015	5.81638e-015	6.65045e-016	9.20431e-015	6.60721e-015	1.41053e-014	-3.97337e-015	-1.52329e-015	-4.22846e-015	-1.24564e-014	-6.35758e-015	-4.02208e-015	-1.17203e-014	2.3824e-015	-2.03191e-016	-6.62637e-015	-2.92905e-015	1.81388e-015
7.41884e-015	4.86662e-016	4.54302e-016	1.17711e-016	-2.52607e-015	2.8088e-016	1.53511e-014	-1.89734e-015	6.13462e-015	7.97113e-016	9.04359e-015	6.58089e-015	1.38003e-014	-3.83354e-015	-1.35163e-015	-4.07408e-015	-1.24398e-014	-6.24365e-015	-3.70131e-015	-1.17117e-014	2.02155e-015	-3.20927e-017	-6.63862e-015	-3.0506e-015	2.14221e-015
7.22467e-015	8.24109e-017	5.88025e-016	2.16679e-016	-2.14371e-015	8.75587e-016	1.56473e-014	-1.80615e-015	6.42299e-015	9.39903e-016	8.89311e-015	6.57578e-015	1.34865e-014	-3.6769e-015	-1.19545e-015	-3.92241e-015	-1.23936e-014	-6.13785e-015	-3.38401e-015	-1.16735e-014	1.6746e-015	1.52445e-016	-6.6295e-015	-3.12798e-015	2.48715e-015
7.05548e-015	-2.89885e-016	7.16101e-016	3.13506e-016	-1.77641e-015	1.43587e-015	1.5892e-014	-1.70816e-015	6.67884e-015	1.09284e-015	8.75328e-015	6.59096e-015	1.31656e-014	-3.50502e-015	-1.05675e-015	-3.77352e-015	-1.23166e-014	-6.03921e-015	-3.07083e-015	-1.16069e-014	1.34658e-015	3.50157e-016	-6.59828e-015	-3.15951e-015	2.84543e-015
6.91285e-015	-6.27097e-016	8.36827e-016	4.07134e-016	-1.42587e-015	1.95863e-015	1.60848e-014	-1.60477e-015	6.89977e-015	1.25523e-015	8.62497e-015	6.62627e-015	1.28388e-014	-3.32044e-015	-9.3645e-016	-3.6277e-015	-1.22089e-014	-5.94719e-015	-2.76309e-015	-1.15133e-014	1.04263e-015	5.60739e-016	-6.54449e-015	-3.14398e-015	3.21352e-015
6.79781e-015	-9.26509e-016	9.48923e-016	4.96644e-016	-1.09345e-015	2.44045e-015	1.62259e-014	-1.49794e-015	7.08364e-015	1.42707e-015	8.50815e-015	6.68073e-015	1.25079e-014	-3.12529e-015	-8.35973e-016	-3.48527e-015	-1.20705e-014	-5.86139e-015	-2.4619e-015	-1.13936e-014	7.675e-016	7.83971e-016	-6.46778e-015	-3.08039e-015	3.58762e-015
6.7105e-015	-1.18517e-015	1.0512e-015	5.81665e-016	-7.8077e-016	2.87867e-015	1.63152e-014	-1.38868e-015	7.22796e-015	1.60744e-015	8.40306e-015	6.75334e-015	1.21745e-014	-2.92191e-015	-7.56445e-016	-3.34638e-015	-1.19028e-014	-5.78137e-015	-2.16781e-015	-1.12496e-014	5.2535e-016	1.01983e-015	-6.36824e-015	-2.96839e-015	3.96428e-015
6.65187e-015	-1.4009e-015	1.14271e-015	6.61601e-016	-4.89821e-016	3.27034e-015	1.63531e-014	-1.27876e-015	7.3315e-015	1.79605e-015	8.30947e-015	6.84314e-015	1.18394e-014	-2.71261e-015	-6.98523e-016	-3.21128e-015	-1.17067e-014	-5.70617e-015	-1.8816e-015	-1.1083e-014	3.19797e-016	1.26718e-015	-6.24559e-015	-2.80822e-015	4.33933e-015
6.62212e-015	-1.57212e-015	1.2216e-015	7.35432e-016	-2.21838e-016	3.61311e-015	1.63397e-014	-1.17018e-015	7.39282e-015	1.99204e-015	8.22678e-015	6.94834e-015	1.15036e-014	-2.49904e-015	-6.63348e-016	-3.0808e-015	-1.14833e-014	-5.63643e-015	-1.60515e-015	-1.08947e-014	1.53614e-016	1.52531e-015	-6.10038e-015	-2.60034e-015	4.70925e-015
6.62092e-015	-1.69709e-015	1.28753e-015	8.02019e-016	2.21608e-017	3.9048e-015	1.62759e-014	-1.06426e-015	7.41074e-015	2.1947e-015	8.15422e-015	7.06734e-015	1.11693e-014	-2.28398e-015	-6.51475e-016	-2.9553e-015	-1.12336e-014	-5.57209e-015	-1.34024e-015	-1.06868e-014	2.92639e-017	1.79385e-015	-5.93325e-015	-2.34563e-015	5.07035e-015
6.64753e-015	-1.77527e-015	1.33915e-015	8.60869e-016	2.40468e-016	4.14347e-015	1.61636e-014	-9.62952e-016	7.3852e-015	2.40281e-015	8.09069e-015	7.1979e-015	1.08372e-014	-2.06972e-015	-6.62258e-016	-2.83522e-015	-1.09592e-014	-5.51323e-015	-1.08846e-015	-1.04612e-014	-5.13171e-017	2.07175e-015	-5.7448e-015	-2.04611e-015	5.41916e-015
6.70108e-015	-1.80632e-015	1.3753e-015	9.11853e-016	4.31654e-016	4.32793e-015	1.60037e-014	-8.67769e-016	7.31634e-015	2.61539e-015	8.03538e-015	7.33804e-015	1.05081e-014	-1.85788e-015	-6.95479e-016	-2.72167e-015	-1.06632e-014	-5.45976e-015	-8.51184e-016	-1.02201e-014	-8.64849e-017	2.35787e-015	-5.53629e-015	-1.70389e-015	5.75219e-015
6.78037e-015	-1.7899e-015	1.39614e-015	9.54494e-016	5.94459e-016	4.45717e-015	1.57979e-014	-7.79888e-016	7.20469e-015	2.83176e-015	7.98659e-015	7.48568e-015	1.01822e-014	-1.65074e-015	-7.51567e-016	-2.61579e-015	-1.03485e-014	-5.41197e-015	-6.3023e-016	-9.96499e-015	-7.59124e-017	2.65098e-015	-5.30828e-015	-1.32065e-015	6.06621e-015
6.88423e-015	-1.72666e-015	1.40021e-015	9.88106e-016	7.27611e-016	4.52997e-015	1.55482e-014	-7.01019e-016	7.05128e-015	3.05107e-015	7.94322e-015	7.63858e-015	9.85929e-015	-1.45049e-015	-8.30391e-016	-2.51839e-015	-1.0018e-014	-5.3708e-015	-4.27385e-016	-9.69755e-015	-1.97475e-017	2.94998e-015	-5.06194e-015	-8.9924e-016	6.35901e-015
7.01085e-015	-1.61682e-015	1.38738e-015	1.01252e-015	8.30558e-016	4.54644e-015	1.52567e-014	-6.32064e-016	6.85689e-015	3.27194e-015	7.90365e-015	7.79472e-015	9.53985e-015	-1.25939e-015	-9.30577e-016	-2.43024e-015	-9.6748e-015	-5.337e-015	-2.44813e-016	-9.41991e-015	8.17929e-017	3.25415e-015	-4.7986e-015	-4.42646e-016	6.62731e-015
7.15861e-015	-1.46137e-015	1.35738e-015	1.02743e-015	9.02369e-016	4.50622e-015	1.49257e-014	-5.73818e-016	6.62354e-015	3.49306e-015	7.86608e-015	7.95164e-015	9.22376e-015	-1.07909e-015	-1.05177e-015	-2.35221e-015	-9.32143e-015	-5.31144e-015	-8.46084e-017	-9.13449e-015	2.27377e-016	3.56181e-015	-4.51974e-015	4.57112e-017	6.86876e-015
7.32528e-015	-1.26155e-015	1.31038e-015	1.03291e-015	9.42051e-016	4.40964e-015	1.45573e-014	-5.26416e-016	6.35406e-015	3.7132e-015	7.82886e-015	8.10735e-015	8.91064e-015	-9.10998e-016	-1.19261e-015	-2.28573e-015	-8.96172e-015	-5.29446e-015	5.09741e-017	-8.84268e-015	4.14505e-016	3.8718e-015	-4.22656e-015	5.62333e-016	7.08231e-015
7.50848e-015	-1.01927e-015	1.24675e-015	1.03002e-015	9.48746e-016	4.25788e-015	1.41541e-014	-4.89928e-016	6.05111e-015	3.93111e-015	7.79017e-015	8.2602e-015	8.60026e-015	-7.57003e-016	-1.35204e-015	-2.23248e-015	-8.6001e-015	-5.28717e-015	1.60382e-016	-8.54625e-015	6.41309e-016	4.18258e-015	-3.92071e-015	1.10302e-015	7.26678e-015
7.7067e-015	-7.36124e-016	1.16721e-015	1.01829e-015	9.21787e-016	4.0524e-015	1.37184e-014	-4.64841e-016	5.71719e-015	4.1458e-015	7.74837e-015	8.4084e-015	8.29235e-015	-6.18867e-016	-1.52904e-015	-2.19279e-015	-8.24078e-015	-5.29009e-015	2.4084e-016	-8.24705e-015	9.04572e-016	4.49272e-015	-3.6044e-015	1.66278e-015	7.42095e-015
7.91736e-015	-4.14453e-016	1.07276e-015	9.97987e-016	8.61092e-016	3.79516e-015	1.3254e-014	-4.51234e-016	5.3554e-015	4.35598e-015	7.70179e-015	8.55013e-015	7.98643e-015	-4.97382e-016	-1.72182e-015	-2.16833e-015	-7.88741e-015	-5.3043e-015	2.91334e-016	-7.94631e-015	1.20105e-015	4.80008e-015	-3.27944e-015	2.23748e-015	7.54465e-015
8.13811e-015	-5.73653e-017	9.63744e-016	9.69652e-016	7.67317e-016	3.48785e-015	1.27643e-014	-4.48712e-016	4.96973e-015	4.5601e-015	7.64928e-015	8.68341e-015	7.68134e-015	-3.94325e-016	-1.92872e-015	-2.15991e-015	-7.54409e-015	-5.33078e-015	3.09579e-016	-7.64522e-015	1.52654e-015	5.10315e-015	-2.94782e-015	2.82303e-015	7.63812e-015
8.36629e-015	3.3234e-016	8.40961e-016	9.3442e-016	6.40627e-016	3.13313e-015	1.22525e-014	-4.56479e-016	4.5641e-015	4.75699e-015	7.5888e-015	8.8065e-015	7.37663e-015	-3.09694e-016	-2.14761e-015	-2.16824e-015	-7.21463e-015	-5.37042e-015	2.94127e-016	-7.34505e-015	1.87611e-015	5.3995e-015	-2.61131e-015	3.41483e-015	7.70147e-015
8.59933e-015	7.51529e-016	7.0616e-016	8.9345e-016	4.81322e-016	2.73415e-015	1.1722e-014	-4.73022e-016	4.14376e-015	4.9455e-015	7.5195e-015	8.91819e-015	7.0715e-015	-2.44231e-016	-2.37725e-015	-2.19454e-015	-6.9034e-015	-5.42442e-015	2.4296e-016	-7.04664e-015	2.24487e-015	5.68744e-015	-2.27238e-015	4.00831e-015	7.73571e-015
8.83456e-015	1.19696e-015	5.61269e-016	8.47691e-016	2.90396e-016	2.29422e-015	1.11778e-014	-4.97445e-016	3.71267e-015	5.12475e-015	7.44066e-015	9.01769e-015	6.76506e-015	-1.98396e-016	-2.616e-015	-2.23902e-015	-6.6138e-015	-5.49338e-015	1.55359e-016	-6.75108e-015	2.6278e-015	5.96522e-015	-1.93322e-015	4.59844e-015	7.74186e-015
9.06896e-015	1.6641e-015	4.08362e-016	7.98758e-016	6.88468e-017	1.8174e-015	1.06241e-014	-5.2852e-016	3.27499e-015	5.29391e-015	7.35022e-015	9.10415e-015	6.45708e-015	-1.7255e-016	-2.86151e-015	-2.30299e-015	-6.34918e-015	-5.57884e-015	3.02407e-017	-6.45907e-015	3.01969e-015	6.2312e-015	-1.59523e-015	5.18126e-015	7.72216e-015
9.30056e-015	2.14869e-015	2.49761e-016	7.47976e-016	-1.81602e-016	1.30761e-015	1.00641e-014	-5.64844e-016	2.83518e-015	5.45174e-015	7.24721e-015	9.17624e-015	6.14677e-015	-1.6644e-016	-3.11122e-015	-2.38643e-015	-6.11323e-015	-5.68092e-015	-1.33329e-016	-6.17144e-015	3.41551e-015	6.48393e-015	-1.26033e-015	5.75223e-015	7.6789e-015
9.52701e-015	2.64736e-015	8.7671e-017	6.97282e-016	-4.5926e-016	7.69198e-016	9.50292e-015	-6.05109e-016	2.39803e-015	5.59722e-015	7.13173e-015	9.23356e-015	5.83405e-015	-1.80342e-016	-3.36275e-015	-2.49013e-015	-5.90827e-015	-5.7999e-015	-3.35958e-016	-5.88881e-015	3.80945e-015	6.72185e-015	-9.30716e-016	6.30725e-015	7.61428e-015
9.74653e-015	3.15593e-015	-7.6542e-017	6.48237e-016	-7.6249e-016	2.0696e-016	8.94481e-015	-6.47741e-016	1.96824e-015	5.72972e-015	7.00266e-015	9.27544e-015	5.51746e-015	-2.13766e-016	-3.61374e-015	-2.61395e-015	-5.73656e-015	-5.93583e-015	-5.78095e-016	-5.61113e-015	4.19555e-015	6.94303e-015	-6.08498e-016	6.84195e-015	7.53065e-015
9.95641e-015	3.6707e-015	-2.40101e-016	6.02204e-016	-1.08966e-015	-3.74655e-016	8.39381e-015	-6.90827e-016	1.5501e-015	5.84905e-015	6.85912e-015	9.30182e-015	5.19693e-015	-2.66196e-016	-3.86282e-015	-2.75877e-015	-5.6007e-015	-6.08904e-015	-8.59934e-016	-5.33949e-015	4.56898e-015	7.14604e-015	-2.95611e-016	7.35264e-015	7.43085e-015
1.01543e-014	4.18716e-015	-4.00605e-016	5.60989e-016	-1.43884e-015	-9.70867e-016	7.85301e-015	-7.33026e-016	1.1474e-015	5.95403e-015	6.70064e-015	9.31242e-015	4.87231e-015	-3.36989e-016	-4.10783e-015	-2.92432e-015	-5.50236e-015	-6.25997e-015	-1.18115e-015	-5.07401e-015	4.92461e-015	7.32923e-015	6.43005e-018	7.83558e-015	7.31808e-015
1.03383e-014	4.70099e-015	-5.55883e-016	5.25787e-016	-1.80721e-015	-1.57678e-015	7.3262e-015	-7.72837e-016	7.63354e-016	6.04361e-015	6.52678e-015	9.30741e-015	4.54292e-015	-4.25652e-016	-4.34626e-015	-3.11038e-015	-5.44331e-015	-6.44856e-015	-1.54199e-015	-4.81557e-015	5.25749e-015	7.49086e-015	2.95796e-016	8.28707e-015	7.19576e-015
1.05067e-014	5.20847e-015	-7.03187e-016	4.976e-016	-2.1922e-015	-2.18766e-015	6.81734e-015	-8.08632e-016	4.01607e-016	6.11725e-015	6.33732e-015	9.28675e-015	4.20781e-015	-5.30967e-016	-4.57647e-015	-3.31701e-015	-5.42442e-015	-6.65451e-015	-1.94144e-015	-4.56395e-015	5.56308e-015	7.62943e-015	5.71033e-016	8.70467e-015	7.06714e-015
1.06576e-014	5.70606e-015	-8.40264e-016	4.78477e-016	-2.59026e-015	-2.7986e-015	6.32996e-015	-8.38607e-016	6.53368e-017	6.17438e-015	6.13283e-015	9.25088e-015	3.86734e-015	-6.51695e-016	-4.79758e-015	-3.54329e-015	-5.4462e-015	-6.87738e-015	-2.37852e-015	-4.31912e-015	5.83666e-015	7.74403e-015	8.30338e-016	9.08541e-015	6.9356e-015
1.07897e-014	6.18986e-015	-9.64889e-016	4.69623e-016	-2.99828e-015	-3.4043e-015	5.86707e-015	-8.62191e-016	-2.42334e-016	6.21481e-015	5.91306e-015	9.20064e-015	3.52187e-015	-7.86762e-016	-5.00789e-015	-3.78845e-015	-5.5084e-015	-7.11648e-015	-2.85176e-015	-4.08162e-015	6.07502e-015	7.83381e-015	1.0725e-015	9.42672e-015	6.80435e-015
1.09017e-014	6.65629e-015	-1.07418e-015	4.72398e-016	-3.41368e-015	-4.00041e-015	5.43131e-015	-8.77489e-016	-5.1918e-016	6.23832e-015	5.67772e-015	9.13569e-015	3.17113e-015	-9.35354e-016	-5.20579e-015	-4.05146e-015	-5.61074e-015	-7.37084e-015	-3.35928e-015	-3.85221e-015	6.27437e-015	7.89822e-015	1.2961e-015	9.72649e-015	6.67672e-015
1.09928e-014	7.10196e-015	-1.16631e-015	4.8772e-016	-3.83354e-015	-4.58205e-015	5.02523e-015	-8.8412e-016	-7.63845e-016	6.24518e-015	5.42675e-015	9.05724e-015	2.81501e-015	-1.09623e-015	-5.38942e-015	-4.33126e-015	-5.75174e-015	-7.63844e-015	-3.89889e-015	-3.63076e-015	6.43167e-015	7.93698e-015	1.50008e-015	9.9834e-015	6.55504e-015
1.10623e-014	7.52361e-015	-1.23969e-015	5.16815e-016	-4.25432e-015	-5.14425e-015	4.65095e-015	-8.81353e-016	-9.74677e-016	6.23505e-015	5.16057e-015	8.96584e-015	2.45357e-015	-1.26684e-015	-5.55821e-015	-4.62617e-015	-5.92998e-015	-7.91827e-015	-4.46849e-015	-3.4164e-015	6.54484e-015	7.9493e-015	1.68366e-015	1.01967e-014	6.44169e-015
1.11089e-014	7.91892e-015	-1.29283e-015	5.5986e-016	-4.67231e-015	-5.68296e-015	4.30959e-015	-8.69179e-016	-1.15102e-015	6.20819e-015	4.87982e-015	8.86193e-015	2.08761e-015	-1.4463e-015	-5.71103e-015	-4.93411e-015	-6.14367e-015	-8.20901e-015	-5.06538e-015	-3.20952e-015	6.61221e-015	7.93463e-015	1.84564e-015	1.0366e-014	6.33979e-015
1.11324e-014	8.28482e-015	-1.32407e-015	6.17198e-016	-5.08455e-015	-6.19411e-015	4.00286e-015	-8.47625e-016	-1.29243e-015	6.16512e-015	4.58498e-015	8.7462e-015	1.71748e-015	-1.63333e-015	-5.84722e-015	-5.25363e-015	-6.39091e-015	-8.5095e-015	-5.68645e-015	-3.01055e-015	6.63226e-015	7.89304e-015	1.98562e-015	1.04906e-014	6.2509e-015
1.11325e-014	8.61872e-015	-1.33258e-015	6.89652e-016	-5.48731e-015	-6.67407e-015	3.73133e-015	-8.16376e-016	-1.39942e-015	6.10541e-015	4.27612e-015	8.61906e-015	1.34371e-015	-1.82617e-015	-5.96587e-015	-5.58229e-015	-6.6684e-015	-8.81783e-015	-6.32918e-015	-2.81938e-015	6.60417e-015	7.82435e-015	2.10357e-015	1.0571e-014	6.17688e-015
1.11093e-014	8.91856e-015	-1.31739e-015	7.77093e-016	-5.87749e-015	-7.1198e-015	3.49431e-015	-7.76263e-016	-1.47357e-015	6.02954e-015	3.95355e-015	8.48151e-015	9.66675e-016	-2.02312e-015	-6.0669e-015	-5.91788e-015	-6.97328e-015	-9.13171e-015	-6.98995e-015	-2.63616e-015	6.52762e-015	7.72903e-015	2.19885e-015	1.06078e-014	6.1201e-015
1.10622e-014	9.18291e-015	-1.27822e-015	8.78631e-016	-6.25191e-015	-7.52823e-015	3.29153e-015	-7.28528e-016	-1.51629e-015	5.93778e-015	3.61792e-015	8.33385e-015	5.8767e-016	-2.22232e-015	-6.14983e-015	-6.25782e-015	-7.30211e-015	-9.44894e-015	-7.6649e-015	-2.46132e-015	6.40289e-015	7.60775e-015	2.27147e-015	1.06021e-014	6.08211e-015
1.09916e-014	9.4111e-015	-1.21448e-015	9.93941e-016	-6.6075e-015	-7.89621e-015	3.12256e-015	-6.74037e-016	-1.52921e-015	5.83075e-015	3.26913e-015	8.17625e-015	2.07785e-016	-2.42232e-015	-6.21497e-015	-6.59975e-015	-7.65084e-015	-9.76775e-015	-8.3501e-015	-2.2947e-015	6.23125e-015	7.461e-015	2.32139e-015	1.05557e-014	6.06353e-015
1.0898e-014	9.60188e-015	-1.12607e-015	1.1219e-015	-6.94171e-015	-8.22171e-015	2.98607e-015	-6.1402e-016	-1.51507e-015	5.70891e-015	2.90717e-015	8.00938e-015	-1.723e-016	-2.62134e-015	-6.26264e-015	-6.94118e-015	-8.01537e-015	-1.00861e-014	-9.04173e-015	-2.13723e-015	6.01419e-015	7.29048e-015	2.34877e-015	1.04705e-014	6.06462e-015
1.07825e-014	9.75467e-015	-1.01371e-015	1.2616e-015	-7.25165e-015	-8.50318e-015	2.87971e-015	-5.50046e-016	-1.47718e-015	5.57295e-015	2.5328e-015	7.83376e-015	-5.51711e-016	-2.8175e-015	-6.29231e-015	-7.2791e-015	-8.39142e-015	-1.04021e-014	-9.73638e-015	-1.98976e-015	5.75409e-015	7.09722e-015	2.35375e-015	1.03489e-014	6.08522e-015
1.06457e-014	9.86902e-015	-8.78114e-016	1.41118e-015	-7.53514e-015	-8.73924e-015	2.80186e-015	-4.84035e-016	-1.41922e-015	5.42399e-015	2.14694e-015	7.64961e-015	-9.29315e-016	-3.00975e-015	-6.30472e-015	-7.61102e-015	-8.77441e-015	-1.07125e-014	-1.04297e-014	-1.85242e-015	5.45391e-015	6.8816e-015	2.33728e-015	1.01936e-014	6.12483e-015
1.04883e-014	9.94543e-015	-7.20338e-016	1.56899e-015	-7.78992e-015	-8.92934e-015	2.74948e-015	-4.19111e-016	-1.3447e-015	5.26244e-015	1.74974e-015	7.45752e-015	-1.30434e-015	-3.1964e-015	-6.30094e-015	-7.93419e-015	-9.16032e-015	-1.10151e-014	-1.1117e-014	-1.72571e-015	5.11618e-015	6.6458e-015	2.29997e-015	1.00071e-014	6.1832e-015
1.03112e-014	9.98418e-015	-5.42104e-016	1.73393e-015	-8.01441e-015	-9.0735e-015	2.71902e-015	-3.57557e-016	-1.25701e-015	5.08908e-015	1.34211e-015	7.2582e-015	-1.67554e-015	-3.37551e-015	-6.28211e-015	-8.2453e-015	-9.54475e-015	-1.13075e-014	-1.1794e-014	-1.61009e-015	4.74429e-015	6.39195e-015	2.24233e-015	9.79324e-015	6.25911e-015
1.01155e-014	9.98725e-015	-3.44813e-016	1.90413e-015	-8.20677e-015	-9.17148e-015	2.70749e-015	-3.01501e-016	-1.16032e-015	4.90522e-015	9.24803e-016	7.05132e-015	-2.0421e-015	-3.54578e-015	-6.24872e-015	-8.54229e-015	-9.92294e-015	-1.15878e-014	-1.24563e-014	-1.5063e-015	4.34273e-015	6.12181e-015	2.1652e-015	9.5557e-015	6.35177e-015
9.9025e-015	9.95555e-015	-1.30782e-016	2.07731e-015	-8.36551e-015	-9.22408e-015	2.71119e-015	-2.53413e-016	-1.05855e-015	4.71188e-015	4.98423e-016	6.83694e-015	-2.40305e-015	-3.70585e-015	-6.20205e-015	-8.82285e-015	-1.02909e-014	-1.18539e-014	-1.31002e-014	-1.41471e-015	3.91553e-015	5.83811e-015	2.06995e-015	9.29766e-015	6.45916e-015
9.67331e-015	9.89065e-015	9.78101e-017	2.25112e-015	-8.48923e-015	-9.23191e-015	2.72638e-015	-2.15804e-016	-9.56156e-016	4.50952e-015	6.40905e-017	6.61538e-015	-2.75706e-015	-3.85436e-015	-6.14309e-015	-9.08395e-015	-1.06437e-014	-1.21038e-014	-1.3721e-014	-1.33503e-015	3.46708e-015	5.54273e-015	1.95765e-015	9.02302e-015	6.57881e-015
9.42905e-015	9.79404e-015	3.38656e-016	2.4232e-015	-8.57736e-015	-9.19618e-015	2.74909e-015	-1.91701e-016	-8.575e-016	4.29942e-015	-3.76942e-016	6.38675e-015	-3.10274e-015	-3.99015e-015	-6.07345e-015	-9.32292e-015	-1.09766e-014	-1.23353e-014	-1.43155e-014	-1.26796e-015	3.00202e-015	5.23818e-015	1.82964e-015	8.73631e-015	6.70836e-015
9.17176e-015	9.66867e-015	5.88857e-016	2.59096e-015	-8.62975e-015	-9.11946e-015	2.77523e-015	-1.83579e-016	-7.66482e-016	4.08259e-015	-8.24135e-016	6.15158e-015	-3.43883e-015	-4.11177e-015	-5.99412e-015	-9.53729e-015	-1.12859e-014	-1.25466e-014	-1.48799e-014	-1.21357e-015	2.52527e-015	4.92717e-015	1.68778e-015	8.4415e-015	6.8454e-015
8.90327e-015	9.51647e-015	8.45053e-016	2.75207e-015	-8.64626e-015	-9.00359e-015	2.80051e-015	-1.9359e-016	-6.86755e-016	3.8601e-015	-1.27602e-015	5.90964e-015	-3.76424e-015	-4.21836e-015	-5.90592e-015	-9.72412e-015	-1.15682e-014	-1.27361e-014	-1.54101e-014	-1.17217e-015	2.04105e-015	4.6122e-015	1.53322e-015	8.14253e-015	6.9873e-015
8.62516e-015	9.34014e-015	1.10421e-015	2.90414e-015	-8.62783e-015	-8.85154e-015	2.82018e-015	-2.24255e-016	-6.22123e-016	3.63366e-015	-1.73146e-015	5.66135e-015	-4.07794e-015	-4.30906e-015	-5.81051e-015	-9.88189e-015	-1.18206e-014	-1.29022e-014	-1.59027e-014	-1.14373e-015	1.55421e-015	4.29552e-015	1.36741e-015	7.84356e-015	7.13123e-015
8.33898e-015	9.14297e-015	1.36352e-015	3.04436e-015	-8.57563e-015	-8.66639e-015	2.83e-015	-2.77902e-016	-5.75851e-016	3.40462e-015	-2.18942e-015	5.40645e-015	-4.37865e-015	-4.38284e-015	-5.70926e-015	-1.0008e-014	-1.20393e-014	-1.30442e-014	-1.63547e-014	-1.1282e-015	1.0696e-015	3.9799e-015	1.19218e-015	7.54854e-015	7.27472e-015
8.04618e-015	8.92806e-015	1.61929e-015	3.17087e-015	-8.49071e-015	-8.45139e-015	2.82647e-015	-3.56337e-016	-5.50645e-016	3.17406e-015	-2.64824e-015	5.14577e-015	-4.66533e-015	-4.43939e-015	-5.60352e-015	-1.01013e-014	-1.22217e-014	-1.31609e-014	-1.67634e-014	-1.12591e-015	5.91545e-016	3.66812e-015	1.00925e-015	7.26188e-015	7.41509e-015
7.74861e-015	8.69845e-015	1.86756e-015	3.28099e-015	-8.37426e-015	-8.20968e-015	2.80582e-015	-4.60723e-016	-5.49817e-016	2.94338e-015	-3.10577e-015	4.8793e-015	-4.93759e-015	-4.47784e-015	-5.4945e-015	-1.01603e-014	-1.23654e-014	-1.32519e-014	-1.71261e-014	-1.13665e-015	1.24918e-016	3.36272e-015	8.20287e-016	6.98734e-015	7.54902e-015
7.44856e-015	8.45698e-015	2.10505e-015	3.37268e-015	-8.22874e-015	-7.9455e-015	2.76434e-015	-5.92594e-016	-5.75779e-016	2.71413e-015	-3.56033e-015	4.60768e-015	-5.19309e-015	-4.49726e-015	-5.38335e-015	-1.0184e-014	-1.24682e-014	-1.33169e-014	-1.744e-014	-1.15965e-015	-3.2645e-016	3.06584e-015	6.26771e-016	6.72819e-015	7.674e-015
7.14784e-015	8.20654e-015	2.32914e-015	3.44341e-015	-8.05597e-015	-7.66247e-015	2.69879e-015	-7.52955e-016	-6.3068e-016	2.48775e-015	-4.00982e-015	4.33152e-015	-5.43094e-015	-4.49703e-015	-5.27192e-015	-1.01711e-014	-1.25287e-014	-1.33557e-014	-1.77025e-014	-1.19432e-015	-7.57801e-016	2.77999e-015	4.30633e-016	6.48828e-015	7.78794e-015
6.84833e-015	7.95032e-015	2.53607e-015	3.49114e-015	-7.85862e-015	-7.36457e-015	2.60631e-015	-9.42347e-016	-7.15503e-016	2.26573e-015	-4.45095e-015	4.05153e-015	-5.64998e-015	-4.4766e-015	-5.16108e-015	-1.01213e-014	-1.25455e-014	-1.33676e-014	-1.79122e-014	-1.2394e-015	-1.16508e-015	2.50783e-015	2.33652e-016	6.27091e-015	7.88901e-015
6.55157e-015	7.69187e-015	2.72325e-015	3.51439e-015	-7.63921e-015	-7.05537e-015	2.48557e-015	-1.16037e-015	-8.30755e-016	2.04978e-015	-4.8812e-015	3.76836e-015	-5.84871e-015	-4.43622e-015	-5.05161e-015	-1.00345e-014	-1.25185e-014	-1.33525e-014	-1.80672e-014	-1.29414e-015	-1.54517e-015	2.25185e-015	3.73712e-017	6.07932e-015	7.97524e-015
6.26048e-015	7.43401e-015	2.88767e-015	3.51266e-015	-7.39958e-015	-6.73893e-015	2.33599e-015	-1.4062e-015	-9.76618e-016	1.84183e-015	-5.29828e-015	3.48311e-015	-6.02586e-015	-4.37586e-015	-4.94499e-015	-9.91024e-015	-1.24475e-014	-1.33105e-014	-1.81661e-014	-1.35715e-015	-1.89447e-015	2.01354e-015	-1.56191e-016	5.91572e-015	8.04496e-015
5.97647e-015	7.17921e-015	3.02699e-015	3.48466e-015	-7.14276e-015	-6.41891e-015	2.15646e-015	-1.67922e-015	-1.15209e-015	1.64348e-015	-5.69929e-015	3.19681e-015	-6.18019e-015	-4.29545e-015	-4.84197e-015	-9.74887e-015	-1.23323e-014	-1.32421e-014	-1.82077e-014	-1.42704e-015	-2.20955e-015	1.79486e-015	-3.45264e-016	5.78255e-015	8.09646e-015
5.70135e-015	6.93065e-015	3.13894e-015	3.42986e-015	-6.87114e-015	-6.09859e-015	1.94663e-015	-1.97779e-015	-1.35578e-015	1.4559e-015	-6.08136e-015	2.91069e-015	-6.31111e-015	-4.19558e-015	-4.74307e-015	-9.55099e-015	-1.21737e-014	-1.31482e-014	-1.81913e-014	-1.50278e-015	-2.48796e-015	1.59777e-015	-5.28358e-016	5.68178e-015	8.12869e-015
5.43655e-015	6.69026e-015	3.22165e-015	3.34766e-015	-6.58743e-015	-5.78111e-015	1.70677e-015	-2.2998e-015	-1.58548e-015	1.28064e-015	-6.44135e-015	2.62569e-015	-6.41751e-015	-4.07522e-015	-4.6487e-015	-9.317e-015	-1.19733e-014	-1.30292e-014	-1.81159e-014	-1.58274e-015	-2.72672e-015	1.42424e-015	-7.03956e-016	5.61429e-015	8.14089e-015
5.18369e-015	6.46058e-015	3.27381e-015	3.2382e-015	-6.29397e-015	-5.46892e-015	1.43836e-015	-2.64212e-015	-1.83915e-015	1.1191e-015	-6.77622e-015	2.34382e-015	-6.49868e-015	-3.93543e-015	-4.55954e-015	-9.04857e-015	-1.17326e-014	-1.28861e-014	-1.79809e-014	-1.66526e-015	-2.92467e-015	1.27534e-015	-8.70659e-016	5.58161e-015	8.1321e-015
4.94488e-015	6.24439e-015	3.29363e-015	3.10197e-015	-5.99346e-015	-5.16484e-015	1.14355e-015	-3.00171e-015	-2.11418e-015	9.73122e-016	-7.08306e-015	2.06652e-015	-6.55322e-015	-3.77699e-015	-4.47577e-015	-8.74733e-015	-1.14537e-014	-1.27197e-014	-1.77865e-014	-1.74842e-015	-3.07969e-015	1.1521e-015	-1.02695e-015	5.58474e-015	8.10259e-015
4.72202e-015	6.04324e-015	3.28038e-015	2.93964e-015	-5.68922e-015	-4.87082e-015	8.24364e-016	-3.37519e-015	-2.40752e-015	8.44086e-016	-7.35909e-015	1.79548e-015	-6.58012e-015	-3.60113e-015	-4.39787e-015	-8.41503e-015	-1.11386e-014	-1.25313e-014	-1.75332e-014	-1.83014e-015	-3.19079e-015	1.05577e-015	-1.17188e-015	5.62412e-015	8.05253e-015
4.51636e-015	5.85831e-015	3.23387e-015	2.75254e-015	-5.38352e-015	-4.5888e-015	4.83435e-016	-3.75865e-015	-2.71528e-015	7.33268e-016	-7.60071e-015	1.53213e-015	-6.57934e-015	-3.40866e-015	-4.32564e-015	-8.05317e-015	-1.07901e-014	-1.23221e-014	-1.72217e-014	-1.90852e-015	-3.25727e-015	9.87007e-016	-1.30398e-015	5.69935e-015	7.98272e-015
4.32906e-015	5.69046e-015	3.15359e-015	2.54211e-015	-5.0784e-015	-4.32052e-015	1.2387e-016	-4.14776e-015	-3.0329e-015	6.41952e-016	-7.80529e-015	1.27817e-015	-6.54973e-015	-3.20006e-015	-4.25923e-015	-7.66354e-015	-1.04116e-014	-1.20929e-014	-1.68528e-014	-1.98131e-015	-3.27857e-015	9.45808e-016	-1.42207e-015	5.80946e-015	7.89412e-015
4.16123e-015	5.54027e-015	3.04003e-015	2.31013e-015	-4.77545e-015	-4.0674e-015	-2.50654e-016	-4.53838e-015	-3.35627e-015	5.71727e-016	-7.97027e-015	1.03548e-015	-6.4896e-015	-2.9767e-015	-4.19802e-015	-7.24847e-015	-1.0006e-014	-1.18455e-014	-1.64276e-014	-2.04637e-015	-3.25423e-015	9.33016e-016	-1.5255e-015	5.95327e-015	7.78801e-015
4.01392e-015	5.40835e-015	2.89383e-015	2.05852e-015	-4.47638e-015	-3.83006e-015	-6.36128e-016	-4.92523e-015	-3.68075e-015	5.2419e-016	-8.09273e-015	8.06239e-016	-6.3988e-015	-2.74e-015	-4.14215e-015	-6.81012e-015	-9.57648e-015	-1.15818e-014	-1.59477e-014	-2.10182e-015	-3.18456e-015	9.48736e-016	-1.61338e-015	6.12949e-015	7.66613e-015
3.88851e-015	5.29459e-015	2.71572e-015	1.78941e-015	-4.18267e-015	-3.60891e-015	-1.02804e-015	-5.30313e-015	-4.00053e-015	5.00219e-016	-8.17023e-015	5.92343e-016	-6.27766e-015	-2.49161e-015	-4.09134e-015	-6.35159e-015	-9.12608e-015	-1.13028e-014	-1.54146e-014	-2.14525e-015	-3.07006e-015	9.92507e-016	-1.68456e-015	6.33625e-015	7.53052e-015
3.78592e-015	5.19896e-015	2.50752e-015	1.50539e-015	-3.89535e-015	-3.40411e-015	-1.42161e-015	-5.66678e-015	-4.31071e-015	5.00189e-016	-8.20114e-015	3.95269e-016	-6.12664e-015	-2.2333e-015	-4.04435e-015	-5.87553e-015	-8.65895e-015	-1.10099e-014	-1.48301e-014	-2.17511e-015	-2.91158e-015	1.06407e-015	-1.73849e-015	6.57114e-015	7.38325e-015
3.70657e-015	5.12083e-015	2.27123e-015	1.20854e-015	-3.61547e-015	-3.2158e-015	-1.81113e-015	-6.01117e-015	-4.60598e-015	5.24925e-016	-8.18355e-015	2.16804e-016	-5.94445e-015	-1.96662e-015	-4.00082e-015	-5.38474e-015	-8.1789e-015	-1.07043e-014	-1.41965e-014	-2.18909e-015	-2.71016e-015	1.16223e-015	-1.77455e-015	6.83201e-015	7.22649e-015
3.65081e-015	5.05903e-015	2.00936e-015	9.02349e-016	-3.34312e-015	-3.04313e-015	-2.19106e-015	-6.33108e-015	-4.88072e-015	5.75305e-016	-8.11557e-015	5.90603e-017	-5.73112e-015	-1.69324e-015	-3.96006e-015	-4.88256e-015	-7.6895e-015	-1.0388e-014	-1.35165e-014	-2.1851e-015	-2.46667e-015	1.28631e-015	-1.79247e-015	7.11561e-015	7.06204e-015
3.61895e-015	5.0125e-015	1.72433e-015	5.8972e-016	-3.07882e-015	-2.88509e-015	-2.55624e-015	-6.62053e-015	-5.13079e-015	6.52122e-016	-7.99589e-015	-7.66271e-017	-5.48703e-015	-1.41484e-015	-3.9212e-015	-4.37161e-015	-7.19482e-015	-1.00618e-014	-1.27917e-014	-2.16153e-015	-2.18372e-015	1.43522e-015	-1.79211e-015	7.41852e-015	6.89279e-015
3.61102e-015	4.97966e-015	1.41892e-015	2.74635e-016	-2.82253e-015	-2.74059e-015	-2.90115e-015	-6.87404e-015	-5.35119e-015	7.55723e-016	-7.8238e-015	-1.88766e-016	-5.21245e-015	-1.13356e-015	-3.88289e-015	-3.85436e-015	-6.69869e-015	-9.72708e-015	-1.20244e-014	-2.11736e-015	-1.86253e-015	1.6076e-015	-1.77386e-015	7.73678e-015	6.72154e-015
3.62693e-015	4.95921e-015	1.09616e-015	-4.03619e-017	-2.57254e-015	-2.60759e-015	-3.22065e-015	-7.08621e-015	-5.53723e-015	8.86259e-016	-7.59868e-015	-2.75912e-016	-4.90803e-015	-8.5097e-016	-3.84489e-015	-3.33397e-015	-6.2045e-015	-9.3852e-015	-1.12168e-014	-2.05093e-015	-1.5048e-015	1.80164e-015	-1.73758e-015	8.06677e-015	6.55105e-015
3.66664e-015	4.94967e-015	7.59636e-016	-3.51413e-016	-2.32764e-015	-2.48388e-015	-3.5098e-015	-7.25206e-015	-5.68533e-015	1.0439e-015	-7.32047e-015	-3.36243e-016	-4.57488e-015	-5.69082e-016	-3.80583e-015	-2.81308e-015	-5.71561e-015	-9.03714e-015	-1.03725e-014	-1.961e-015	-1.11275e-015	2.0156e-015	-1.6834e-015	8.40475e-015	6.3835e-015
3.72973e-015	4.94836e-015	4.13035e-016	-6.55417e-016	-2.08667e-015	-2.36739e-015	-3.76369e-015	-7.36714e-015	-5.79124e-015	1.22809e-015	-6.98953e-015	-3.68766e-016	-4.21414e-015	-2.89941e-016	-3.76427e-015	-2.2944e-015	-5.23582e-015	-8.68346e-015	-9.49463e-015	-1.84698e-015	-6.88719e-016	2.24797e-015	-1.61214e-015	8.74667e-015	6.22199e-015
3.81549e-015	4.95308e-015	5.98339e-017	-9.49066e-016	-1.84813e-015	-2.25521e-015	-3.97807e-015	-7.42657e-015	-5.8511e-015	1.438e-015	-6.60717e-015	-3.7251e-016	-3.82706e-015	-1.54991e-017	-3.71826e-015	-1.78024e-015	-4.76806e-015	-8.32543e-015	-8.58575e-015	-1.70843e-015	-2.34763e-016	2.49691e-015	-1.52437e-015	9.08876e-015	6.06931e-015
3.9227e-015	4.96158e-015	-2.95994e-016	-1.22924e-015	-1.60968e-015	-2.14485e-015	-4.14847e-015	-7.42598e-015	-5.86235e-015	1.6733e-015	-6.17477e-015	-3.46656e-016	-3.4149e-015	2.52072e-016	-3.66681e-015	-1.27262e-015	-4.3153e-015	-7.96369e-015	-7.64894e-015	-1.54573e-015	2.46476e-016	2.7602e-015	-1.42114e-015	9.42744e-015	5.92769e-015
4.05076e-015	4.97103e-015	-6.50787e-016	-1.49302e-015	-1.3689e-015	-2.03331e-015	-4.27099e-015	-7.36272e-015	-5.82259e-015	1.93344e-015	-5.6944e-015	-2.90635e-016	-2.97951e-015	5.11192e-016	-3.609e-015	-7.73474e-016	-3.88011e-015	-7.59856e-015	-6.68804e-015	-1.3582e-015	7.52467e-016	3.03513e-015	-1.30323e-015	9.7587e-015	5.79953e-015
4.19799e-015	4.97983e-015	-1.00008e-015	-1.73683e-015	-1.12309e-015	-1.91767e-015	-4.34207e-015	-7.23359e-015	-5.73045e-015	2.21743e-015	-5.16771e-015	-2.04816e-016	-2.52241e-015	7.60216e-016	-3.54342e-015	-2.8521e-016	-3.46472e-015	-7.23095e-015	-5.70542e-015	-1.14657e-015	1.28014e-015	3.31965e-015	-1.17126e-015	1.00789e-014	5.68685e-015
4.36293e-015	4.98515e-015	-1.34022e-015	-1.95752e-015	-8.69423e-016	-1.79446e-015	-4.3591e-015	-7.03599e-015	-5.5847e-015	2.52364e-015	-4.59769e-015	-8.89803e-017	-2.04541e-015	9.97177e-016	-3.4686e-015	1.90221e-016	-3.07098e-015	-6.86114e-015	-4.70466e-015	-9.11956e-016	1.82722e-015	3.61164e-015	-1.02665e-015	1.0384e-014	5.59139e-015
4.54458e-015	4.98453e-015	-1.66765e-015	-2.15241e-015	-6.04931e-016	-1.66062e-015	-4.32054e-015	-6.7678e-015	-5.38468e-015	2.85084e-015	-3.98739e-015	5.63299e-017	-1.55146e-015	1.22081e-015	-3.38376e-015	6.51045e-016	-2.70035e-015	-6.48903e-015	-3.68979e-015	-6.55479e-016	2.39071e-015	3.90878e-015	-8.70225e-016	1.067e-014	5.51435e-015
4.74108e-015	4.97608e-015	-1.97869e-015	-2.31881e-015	-3.26835e-016	-1.51285e-015	-4.22497e-015	-6.42807e-015	-5.1303e-015	3.19796e-015	-3.34011e-015	2.30945e-016	-1.04364e-015	1.42986e-015	-3.28759e-015	1.09603e-015	-2.35405e-015	-6.11496e-015	-2.66433e-015	-3.78949e-016	2.96803e-015	4.20882e-015	-7.03856e-016	1.09334e-014	5.4568e-015
4.95012e-015	4.95761e-015	-2.2692e-015	-2.45508e-015	-3.20603e-017	-1.34864e-015	-4.07128e-015	-6.01577e-015	-4.82309e-015	3.56318e-015	-2.66061e-015	4.33736e-016	-5.24634e-016	1.62256e-015	-3.1788e-015	1.52366e-015	-2.03282e-015	-5.73941e-015	-1.63147e-015	-8.42863e-017	3.55622e-015	4.50876e-015	-5.29023e-016	1.11714e-014	5.41949e-015
5.16987e-015	4.92744e-015	-2.53576e-015	-2.5594e-015	2.82415e-016	-1.16562e-015	-3.85866e-015	-5.53049e-015	-4.46432e-015	3.94441e-015	-1.95292e-015	6.63639e-016	2.80813e-018	1.79821e-015	-3.05613e-015	1.93347e-015	-1.73764e-015	-5.36261e-015	-5.9404e-016	2.26996e-016	4.15248e-015	4.80665e-015	-3.47338e-016	1.13812e-014	5.40318e-015
5.39857e-015	4.88372e-015	-2.77595e-015	-2.62993e-015	6.19437e-016	-9.60834e-016	-3.58841e-015	-4.97279e-015	-4.05623e-015	4.33973e-015	-1.22152e-015	9.19409e-016	5.35508e-016	1.95703e-015	-2.9184e-015	2.32521e-015	-1.46852e-015	-4.98434e-015	4.44156e-016	5.52742e-016	4.75448e-015	5.09983e-015	-1.60549e-016	1.15603e-014	5.40836e-015
5.63379e-015	4.82452e-015	-2.98658e-015	-2.66549e-015	9.82149e-016	-7.31344e-016	-3.26112e-015	-4.3433e-015	-3.60168e-015	4.74711e-015	-4.71119e-016	1.20007e-015	1.0699e-015	2.09802e-015	-2.76415e-015	2.69883e-015	-1.22536e-015	-4.60472e-015	1.47936e-015	8.90153e-016	5.35923e-015	5.38603e-015	2.96041e-017	1.17057e-014	5.4353e-015
5.87228e-015	4.74889e-015	-3.16463e-015	-2.66442e-015	1.37357e-015	-4.75168e-016	-2.87892e-015	-3.64413e-015	-3.10312e-015	5.16415e-015	2.93641e-016	1.50412e-015	1.60343e-015	2.22101e-015	-2.59224e-015	3.05447e-015	-1.00763e-015	-4.22416e-015	2.50851e-015	1.23692e-015	5.96386e-015	5.66346e-015	2.21124e-016	1.18161e-014	5.48403e-015
6.11217e-015	4.65632e-015	-3.30766e-015	-2.6257e-015	1.79568e-015	-1.90278e-016	-2.44438e-015	-2.87817e-015	-2.56377e-015	5.58872e-015	1.06736e-015	1.82973e-015	2.13302e-015	2.32588e-015	-2.402e-015	3.3924e-015	-8.14183e-016	-3.84269e-015	3.52785e-015	1.59049e-015	6.56581e-015	5.92977e-015	4.12396e-016	1.18904e-014	5.55403e-015
6.35057e-015	4.54647e-015	-3.41332e-015	-2.54914e-015	2.2506e-015	1.24514e-016	-1.96046e-015	-2.04861e-015	-1.98817e-015	6.01802e-015	1.84492e-015	2.17475e-015	2.6546e-015	2.41326e-015	-2.19273e-015	3.71296e-015	-6.43643e-016	-3.46013e-015	4.53352e-015	1.94764e-015	7.16277e-015	6.18292e-015	6.01727e-016	1.19273e-014	5.64459e-015
6.58594e-015	4.41888e-015	-3.4796e-015	-2.43482e-015	2.74021e-015	4.7039e-016	-1.43104e-015	-1.15942e-015	-1.3815e-015	6.44982e-015	2.62097e-015	2.53709e-015	3.16515e-015	2.4838e-015	-1.96336e-015	4.01698e-015	-4.94009e-016	-3.07715e-015	5.52261e-015	2.30504e-015	7.75246e-015	6.42149e-015	7.87347e-016	1.19264e-014	5.75435e-015
6.81626e-015	4.27326e-015	-3.5057e-015	-2.28293e-015	3.26605e-015	8.48343e-016	-8.60374e-016	-2.14575e-016	-7.49224e-016	6.8819e-015	3.39008e-015	2.9144e-015	3.66158e-015	2.5384e-015	-1.71344e-015	4.30527e-015	-3.63367e-016	-2.6937e-015	6.49229e-015	2.65947e-015	8.33192e-015	6.64413e-015	9.67408e-016	1.18875e-014	5.88271e-015
7.03961e-015	4.11098e-015	-3.49063e-015	-2.09406e-015	3.82945e-015	1.25898e-015	-2.52792e-016	7.81345e-016	-9.54124e-017	7.31147e-015	4.14724e-015	3.30402e-015	4.14038e-015	2.57802e-015	-1.4423e-015	4.57872e-015	-2.50408e-016	-2.31014e-015	7.4389e-015	3.00716e-015	8.89914e-015	6.84932e-015	1.14045e-015	1.18111e-014	6.0284e-015
7.25296e-015	3.93249e-015	-3.43381e-015	-1.86883e-015	4.43129e-015	1.70244e-015	3.86714e-016	1.82283e-015	5.74982e-016	7.73567e-015	4.88746e-015	3.70377e-015	4.59873e-015	2.60463e-015	-1.14978e-015	4.83941e-015	-1.52437e-016	-1.92696e-015	8.35976e-015	3.34532e-015	9.45226e-015	7.03595e-015	1.30488e-015	1.16977e-014	6.18973e-015
7.45465e-015	3.73806e-015	-3.33409e-015	-1.60817e-015	5.07155e-015	2.17866e-015	1.05211e-015	2.90513e-015	1.25658e-015	8.15213e-015	5.60607e-015	4.11132e-015	5.03341e-015	2.61921e-015	-8.34781e-016	5.08869e-015	-6.76216e-017	-1.54439e-015	9.25173e-015	3.67072e-015	9.98898e-015	7.20289e-015	1.45892e-015	1.15481e-014	6.36477e-015
7.64256e-015	3.52963e-015	-3.19183e-015	-1.31375e-015	5.74987e-015	2.68591e-015	1.73831e-015	4.02147e-015	1.94319e-015	8.55861e-015	6.29822e-015	4.52349e-015	5.44151e-015	2.62396e-015	-4.9754e-016	5.32822e-015	6.95277e-018	-1.16347e-015	1.01122e-014	3.98012e-015	1.05064e-014	7.34893e-015	1.6012e-015	1.13642e-014	6.55217e-015
7.8153e-015	3.30879e-015	-3.00704e-015	-9.86877e-016	6.4655e-015	3.22322e-015	2.43895e-015	5.16543e-015	2.62942e-015	8.95272e-015	6.95969e-015	4.93741e-015	5.82076e-015	2.62075e-015	-1.37718e-016	5.55904e-015	7.40947e-017	-7.84872e-016	1.09385e-014	4.27005e-015	1.10027e-014	7.47378e-015	1.72997e-015	1.11479e-014	6.75004e-015
7.97163e-015	3.07806e-015	-2.78122e-015	-6.29153e-016	7.21645e-015	3.78807e-015	3.14859e-015	6.33046e-015	3.30951e-015	9.33205e-015	7.58648e-015	5.35114e-015	6.16873e-015	2.61268e-015	2.44066e-016	5.78274e-015	1.36065e-016	-4.09177e-016	1.17277e-014	4.53784e-015	1.14756e-014	7.57683e-015	1.84409e-015	1.09008e-014	6.95541e-015
8.11082e-015	2.83948e-015	-2.51518e-015	-2.42807e-016	8.00045e-015	4.37853e-015	3.86058e-015	7.50926e-015	3.97785e-015	9.69411e-015	8.1747e-015	5.76188e-015	6.48294e-015	2.60168e-015	6.47901e-016	6.00011e-015	1.95542e-016	-3.66753e-017	1.24776e-014	4.78059e-015	1.19231e-014	7.65754e-015	1.94225e-015	1.06254e-014	7.166e-015
8.23144e-015	2.59516e-015	-2.21049e-015	1.69875e-016	8.81488e-015	4.99253e-015	4.56857e-015	8.69484e-015	4.62968e-015	1.00368e-014	8.7214e-015	6.16712e-015	6.76131e-015	2.59003e-015	1.07307e-015	6.21282e-015	2.54629e-016	3.30821e-016	1.31856e-014	4.99695e-015	1.23434e-014	7.71573e-015	2.02355e-015	1.03241e-014	7.37999e-015
8.33201e-015	2.34738e-015	-1.86898e-015	6.05736e-016	9.65626e-015	5.62631e-015	5.2665e-015	9.88006e-015	5.26009e-015	1.03583e-014	9.22356e-015	6.56448e-015	7.00269e-015	2.58022e-015	1.51881e-015	6.42259e-015	3.16319e-016	6.91697e-016	1.38491e-014	5.18487e-015	1.2735e-014	7.75165e-015	2.08757e-015	9.99932e-015	7.59505e-015
8.41177e-015	2.0991e-015	-1.49297e-015	1.06202e-015	1.05201e-014	6.27603e-015	5.94924e-015	1.1058e-014	5.86395e-015	1.06568e-014	9.67921e-015	6.95171e-015	7.20621e-015	2.57488e-015	1.98444e-015	6.6309e-015	3.83008e-016	1.04448e-015	1.44665e-014	5.34262e-015	1.30961e-014	7.76598e-015	2.13337e-015	9.65335e-015	7.80932e-015
8.4709e-015	1.85364e-015	-1.08504e-015	1.53604e-015	1.14025e-014	6.93793e-015	6.61064e-015	1.22215e-014	6.43688e-015	1.09306e-014	1.00865e-014	7.32669e-015	7.37053e-015	2.57709e-015	2.46885e-015	6.83818e-015	4.56394e-016	1.38781e-015	1.50359e-014	5.46808e-015	1.34255e-014	7.75864e-015	2.1605e-015	9.29e-015	8.02107e-015
8.50891e-015	1.61326e-015	-6.48053e-016	2.02479e-015	1.22982e-014	7.60849e-015	7.24508e-015	1.33639e-014	6.97545e-015	1.11782e-014	1.04449e-014	7.68747e-015	7.49591e-015	2.58988e-015	2.97102e-015	7.04548e-015	5.38857e-016	1.72012e-015	1.55559e-014	5.56046e-015	1.3722e-014	7.73031e-015	2.16867e-015	8.91271e-015	8.22939e-015
8.52601e-015	1.38095e-015	-1.84621e-016	2.52531e-015	1.32013e-014	8.2835e-015	7.84795e-015	1.44784e-014	7.47675e-015	1.13981e-014	1.07539e-014	8.03245e-015	7.58221e-015	2.61561e-015	3.4893e-015	7.25408e-015	6.31782e-016	2.03948e-015	1.60248e-014	5.61933e-015	1.39846e-014	7.68197e-015	2.15805e-015	8.52476e-015	8.43254e-015
8.52282e-015	1.16014e-015	3.02257e-016	3.03428e-015	1.4107e-014	8.95959e-015	8.41462e-015	1.55589e-014	7.93779e-015	1.15895e-014	1.10133e-014	8.36024e-015	7.63029e-015	2.65674e-015	4.02213e-015	7.46396e-015	7.36884e-016	2.3446e-015	1.6442e-014	5.64417e-015	1.42133e-014	7.61503e-015	2.12901e-015	8.12943e-015	8.62897e-015
8.50033e-015	9.5373e-016	8.09742e-016	3.54901e-015	1.50094e-014	9.63209e-015	8.94202e-015	1.65992e-014	8.35618e-015	1.17513e-014	1.12243e-014	8.66943e-015	7.64121e-015	2.71572e-015	4.56804e-015	7.67566e-015	8.55821e-016	2.63393e-015	1.68068e-014	5.63566e-015	1.44064e-014	7.53073e-015	2.08174e-015	7.72963e-015	8.81736e-015
8.45908e-015	7.64596e-016	1.33405e-015	4.06621e-015	1.59015e-014	1.02966e-014	9.42737e-015	1.75934e-014	8.73033e-015	1.1883e-014	1.13876e-014	8.95822e-015	7.61649e-015	2.79489e-015	5.1253e-015	7.8893e-015	9.90097e-016	2.90487e-015	1.71189e-014	5.5946e-015	1.45638e-014	7.43095e-015	2.01687e-015	7.32811e-015	8.99763e-015
8.40085e-015	5.94752e-016	1.87224e-015	4.58266e-015	1.67774e-014	1.09486e-014	9.86794e-015	1.85352e-014	9.05941e-015	1.19842e-014	1.15055e-014	9.22601e-015	7.55813e-015	2.89619e-015	5.69175e-015	8.10523e-015	1.14043e-015	3.15548e-015	1.73782e-014	5.52162e-015	1.46857e-014	7.31678e-015	1.93539e-015	6.92801e-015	9.16894e-015
8.3272e-015	4.46466e-016	2.42042e-015	5.09524e-015	1.76311e-014	1.15845e-014	1.02615e-014	1.94193e-014	9.34259e-015	1.20554e-014	1.15805e-014	9.4725e-015	7.46851e-015	3.0207e-015	6.2649e-015	8.32286e-015	1.30655e-015	3.38399e-015	1.75844e-014	5.41835e-015	1.47718e-014	7.19051e-015	1.83818e-015	6.53225e-015	9.33023e-015
8.23992e-015	3.22338e-016	2.97509e-015	5.60052e-015	1.84558e-014	1.21998e-014	1.06058e-014	2.02413e-014	9.58012e-015	1.20963e-014	1.1615e-014	9.69683e-015	7.35082e-015	3.16992e-015	6.84284e-015	8.54154e-015	1.48829e-015	3.58839e-015	1.77379e-014	5.28616e-015	1.48229e-014	7.05387e-015	1.72606e-015	6.14326e-015	9.481e-015
8.14113e-015	2.24477e-016	3.53267e-015	6.09547e-015	1.92446e-014	1.27898e-014	1.08996e-014	2.09967e-014	9.77279e-015	1.2107e-014	1.16121e-014	9.89915e-015	7.20777e-015	3.34556e-015	7.42293e-015	8.7606e-015	1.68553e-015	3.76675e-015	1.78386e-014	5.12749e-015	1.4839e-014	6.90843e-015	1.60105e-015	5.76362e-015	9.62132e-015
8.03279e-015	1.54277e-016	4.08953e-015	6.57706e-015	1.99909e-014	1.33502e-014	1.11422e-014	2.16827e-014	9.92251e-015	1.2088e-014	1.15754e-014	1.00794e-014	7.04216e-015	3.54776e-015	8.00262e-015	8.97882e-015	1.8974e-015	3.91791e-015	1.78877e-014	4.94442e-015	1.48204e-014	6.75597e-015	1.46473e-015	5.39574e-015	9.75167e-015
7.91664e-015	1.13498e-016	4.64207e-015	7.04286e-015	2.06884e-014	1.38769e-014	1.13338e-014	2.22958e-014	1.00303e-014	1.20402e-014	1.15087e-014	1.02374e-014	6.85749e-015	3.77637e-015	8.57887e-015	9.19465e-015	2.12266e-015	4.04002e-015	1.78859e-014	4.73992e-015	1.47687e-014	6.59887e-015	1.3186e-015	5.04134e-015	9.87221e-015
7.79525e-015	1.02736e-016	5.18692e-015	7.49009e-015	2.13314e-014	1.4366e-014	1.14759e-014	2.28336e-014	1.00984e-014	1.19645e-014	1.14163e-014	1.03733e-014	6.65743e-015	4.03166e-015	9.14857e-015	9.40665e-015	2.36015e-015	4.1311e-015	1.78343e-014	4.51703e-015	1.46853e-014	6.43943e-015	1.1642e-015	4.7023e-015	9.98367e-015
7.67137e-015	1.23119e-016	5.72042e-015	7.91616e-015	2.1915e-014	1.48145e-014	1.15699e-014	2.32937e-014	1.01297e-014	1.18623e-014	1.13027e-014	1.04877e-014	6.44643e-015	4.31356e-015	9.70851e-015	9.61241e-015	2.6082e-015	4.19019e-015	1.77346e-014	4.27836e-015	1.45713e-014	6.28011e-015	1.00408e-015	4.3799e-015	1.00865e-014
7.5475e-015	1.74413e-016	6.23957e-015	8.31853e-015	2.24337e-014	1.52195e-014	1.16173e-014	2.3675e-014	1.01269e-014	1.17353e-014	1.11727e-014	1.05813e-014	6.22853e-015	4.62099e-015	1.0256e-014	9.80994e-015	2.86453e-015	4.21594e-015	1.75888e-014	4.02689e-015	1.44287e-014	6.12278e-015	8.39973e-016	4.07528e-015	1.01811e-014
7.42565e-015	2.57325e-016	6.74151e-015	8.69532e-015	2.28823e-014	1.5579e-014	1.16201e-014	2.39768e-014	1.00936e-014	1.15846e-014	1.10307e-014	1.06551e-014	6.00839e-015	4.95257e-015	1.07885e-014	9.99751e-015	3.12667e-015	4.20767e-015	1.73991e-014	3.76635e-015	1.42599e-014	5.96961e-015	6.74178e-016	3.78993e-015	1.02679e-014
7.30846e-015	3.71226e-016	7.22362e-015	9.04463e-015	2.32577e-014	1.5891e-014	1.15807e-014	2.41988e-014	1.00336e-014	1.14118e-014	1.0882e-014	1.07102e-014	5.79056e-015	5.30641e-015	1.13027e-014	1.01732e-014	3.39259e-015	4.16451e-015	1.71683e-014	3.50025e-015	1.40666e-014	5.82261e-015	5.08909e-016	3.52395e-015	1.03481e-014
7.19852e-015	5.15907e-016	7.68284e-015	9.36446e-015	2.35563e-014	1.61533e-014	1.15019e-014	2.43409e-014	9.95148e-015	1.12188e-014	1.07315e-014	1.07477e-014	5.5797e-015	5.68039e-015	1.17954e-014	1.03344e-014	3.6597e-015	4.08619e-015	1.68992e-014	3.23218e-015	1.3851e-014	5.68412e-015	3.46488e-016	3.27776e-015	1.04228e-014
7.09784e-015	6.90382e-016	8.11619e-015	9.65344e-015	2.37749e-014	1.63656e-014	1.13875e-014	2.44047e-014	9.85097e-015	1.10073e-014	1.05842e-014	1.07689e-014	5.37988e-015	6.07266e-015	1.22639e-014	1.04786e-014	3.92488e-015	3.97273e-015	1.65948e-014	2.96583e-015	1.36149e-014	5.55586e-015	1.89224e-016	3.05207e-015	1.04934e-014
7.00837e-015	8.92742e-016	8.52135e-015	9.90962e-015	2.39119e-014	1.65265e-014	1.12408e-014	2.43917e-014	9.7364e-015	1.07797e-014	1.04442e-014	1.07753e-014	5.19532e-015	6.48046e-015	1.27053e-014	1.06032e-014	4.18514e-015	3.82491e-015	1.62581e-014	2.70525e-015	1.33612e-014	5.43961e-015	3.93352e-017	2.84739e-015	1.05605e-014
6.9327e-015	1.12133e-015	8.89654e-015	1.01322e-014	2.39657e-014	1.66363e-014	1.10656e-014	2.43038e-014	9.61171e-015	1.0538e-014	1.03161e-014	1.07681e-014	5.03079e-015	6.90015e-015	1.31172e-014	1.07063e-014	4.43766e-015	3.64253e-015	1.58921e-014	2.45398e-015	1.30929e-014	5.33709e-015	-1.00814e-016	2.66346e-015	1.06242e-014
6.87277e-015	1.37486e-015	9.24041e-015	1.03204e-014	2.39358e-014	1.66947e-014	1.08661e-014	2.41441e-014	9.48091e-015	1.0285e-014	1.02044e-014	1.07491e-014	4.89033e-015	7.32857e-015	1.34967e-014	1.07857e-014	4.67918e-015	3.42632e-015	1.55002e-014	2.21541e-015	1.28122e-014	5.25004e-015	-2.28676e-016	2.49966e-015	1.0686e-014
6.83049e-015	1.65143e-015	9.5509e-015	1.04732e-014	2.38224e-014	1.67026e-014	1.0647e-014	2.39166e-014	9.34873e-015	1.0023e-014	1.01132e-014	1.072e-014	4.77788e-015	7.76198e-015	1.38411e-014	1.08393e-014	4.90624e-015	3.17817e-015	1.50862e-014	1.99281e-015	1.25219e-014	5.17987e-015	-3.4254e-016	2.35535e-015	1.07468e-014
6.80702e-015	1.9486e-015	9.82706e-015	1.05905e-014	2.3627e-014	1.66603e-014	1.04121e-014	2.36247e-014	9.21922e-015	9.75474e-015	1.00471e-014	1.06828e-014	4.69713e-015	8.19637e-015	1.4148e-014	1.0865e-014	5.11594e-015	2.8999e-015	1.46539e-014	1.78937e-015	1.22252e-014	5.12845e-015	-4.40843e-016	2.23012e-015	1.08075e-014
6.80332e-015	2.26363e-015	1.00678e-014	1.06726e-014	2.33515e-014	1.65702e-014	1.01662e-014	2.32723e-014	9.09708e-015	9.48292e-015	1.00095e-014	1.06387e-014	4.6513e-015	8.62762e-015	1.44155e-014	1.08603e-014	5.30491e-015	2.59276e-015	1.42072e-014	1.60753e-015	1.19248e-014	5.09629e-015	-5.21526e-016	2.12293e-015	1.08689e-014
6.82038e-015	2.59361e-015	1.02719e-014	1.07191e-014	2.29982e-014	1.64343e-014	9.91358e-015	2.28639e-014	8.9864e-015	9.20995e-015	1.00031e-014	1.05896e-014	4.64365e-015	9.0512e-015	1.46414e-014	1.08234e-014	5.47028e-015	2.25922e-015	1.37503e-014	1.44988e-015	1.16235e-014	5.08433e-015	-5.82761e-016	2.03298e-015	1.09322e-014
6.85934e-015	2.93567e-015	1.04384e-014	1.07304e-014	2.25711e-014	1.62553e-014	9.65793e-015	2.24045e-014	8.89047e-015	8.93848e-015	1.00306e-014	1.05376e-014	4.67718e-015	9.46253e-015	1.48237e-014	1.07525e-014	5.60969e-015	1.90175e-015	1.32875e-014	1.31838e-015	1.13247e-014	5.09384e-015	-6.23206e-016	1.95949e-015	1.09976e-014
6.92027e-015	3.28726e-015	1.05677e-014	1.07069e-014	2.20745e-014	1.60359e-014	9.40343e-015	2.18994e-014	8.81217e-015	8.67149e-015	1.00942e-014	1.04844e-014	4.75363e-015	9.85704e-015	1.49613e-014	1.06465e-014	5.72068e-015	1.52323e-015	1.28223e-014	1.21513e-015	1.10307e-014	5.12588e-015	-6.41795e-016	1.90113e-015	1.10652e-014
7.00287e-015	3.64545e-015	1.066e-014	1.06495e-014	2.15135e-014	1.57782e-014	9.1538e-015	2.1354e-014	8.75509e-015	8.41108e-015	1.0196e-014	1.04316e-014	4.87496e-015	1.02302e-014	1.50533e-014	1.05039e-014	5.80085e-015	1.12654e-015	1.23587e-014	1.1418e-015	1.07442e-014	5.1804e-015	-6.3749e-016	1.85734e-015	1.11355e-014
7.10699e-015	4.00724e-015	1.07154e-014	1.05591e-014	2.08936e-014	1.54862e-014	8.91242e-015	2.07741e-014	8.72204e-015	8.15936e-015	1.03369e-014	1.03808e-014	5.04213e-015	1.05774e-014	1.50988e-014	1.03243e-014	5.84708e-015	7.14933e-016	1.19007e-014	1.09941e-015	1.04676e-014	5.25761e-015	-6.09641e-016	1.8278e-015	1.12083e-014
7.23204e-015	4.37012e-015	1.07346e-014	1.04374e-014	2.02208e-014	1.51641e-014	8.68276e-015	2.01654e-014	8.71594e-015	7.91941e-015	1.05176e-014	1.03336e-014	5.256e-015	1.08946e-014	1.50969e-014	1.01069e-014	5.85762e-015	2.92192e-016	1.14523e-014	1.08805e-015	1.02035e-014	5.35717e-015	-5.57788e-016	1.81156e-015	1.12839e-014
7.3772e-015	4.73074e-015	1.07187e-014	1.02857e-014	1.95017e-014	1.48155e-014	8.46794e-015	1.95346e-014	8.73882e-015	7.69385e-015	1.07393e-014	1.02912e-014	5.51736e-015	1.11775e-014	1.50476e-014	9.85141e-015	5.83088e-015	-1.38174e-016	1.10171e-014	1.10804e-015	9.95404e-015	5.47904e-015	-4.81653e-016	1.8081e-015	1.13625e-014
7.54122e-015	5.08673e-015	1.06683e-014	1.01054e-014	1.87435e-014	1.44446e-014	8.27066e-015	1.88889e-014	8.79259e-015	7.48479e-015	1.10013e-014	1.02555e-014	5.8264e-015	1.14224e-014	1.49506e-014	9.55755e-015	5.76641e-015	-5.72739e-016	1.0599e-014	1.16035e-015	9.72106e-015	5.62239e-015	-3.81618e-016	1.81644e-015	1.14439e-014
7.72275e-015	5.43613e-015	1.05848e-014	9.89756e-015	1.79543e-014	1.40555e-014	8.0929e-015	1.82342e-014	8.87816e-015	7.29415e-015	1.13034e-014	1.0228e-014	6.183e-015	1.16255e-014	1.48064e-014	9.22598e-015	5.66324e-015	-1.00774e-015	1.02014e-014	1.24424e-015	9.50678e-015	5.78709e-015	-2.58492e-016	1.83535e-015	1.15272e-014
7.92037e-015	5.77613e-015	1.0469e-014	9.66442e-015	1.71425e-014	1.36526e-014	7.93603e-015	1.75759e-014	8.99648e-015	7.12338e-015	1.16444e-014	1.02101e-014	6.5864e-015	1.17834e-014	1.46158e-014	8.85821e-015	5.52048e-015	-1.43893e-015	9.8281e-015	1.35886e-015	9.31225e-015	5.97172e-015	-1.13154e-016	1.86457e-015	1.16126e-014
8.13182e-015	6.10382e-015	1.03231e-014	9.40853e-015	1.63154e-014	1.32399e-014	7.80195e-015	1.69202e-014	9.14771e-015	6.9745e-015	1.20227e-014	1.02027e-014	7.03441e-015	1.18937e-014	1.43796e-014	8.45546e-015	5.33802e-015	-1.86198e-015	9.48241e-015	1.50287e-015	9.13966e-015	6.17431e-015	5.37917e-017	1.90322e-015	1.1699e-014
8.35549e-015	6.41709e-015	1.01488e-014	9.13162e-015	1.54809e-014	1.28215e-014	7.69178e-015	1.62731e-014	9.33259e-015	6.84936e-015	1.24367e-014	1.02067e-014	7.52581e-015	1.19535e-014	1.40993e-014	8.01933e-015	5.11673e-015	-2.27315e-015	9.16675e-015	1.67507e-015	8.9895e-015	6.39405e-015	2.40834e-016	1.95055e-015	1.17858e-014
8.58847e-015	6.71454e-015	9.94762e-015	8.83574e-015	1.46476e-014	1.24016e-014	7.60628e-015	1.5641e-014	9.55057e-015	6.74952e-015	1.28837e-014	1.02236e-014	8.0585e-015	1.19607e-014	1.3776e-014	7.55075e-015	4.8577e-015	-2.66858e-015	8.88402e-015	1.87337e-015	8.86246e-015	6.62895e-015	4.46169e-016	2.00582e-015	1.18722e-014
8.82857e-015	6.99493e-015	9.72194e-015	8.52349e-015	1.38235e-014	1.19837e-014	7.54638e-015	1.50293e-014	9.80136e-015	6.67597e-015	1.33611e-014	1.02539e-014	8.63019e-015	1.19136e-014	1.34115e-014	7.05146e-015	4.56187e-015	-3.04442e-015	8.63611e-015	2.09526e-015	8.75952e-015	6.87643e-015	6.68131e-016	2.06814e-015	1.19573e-014
9.07323e-015	7.25681e-015	9.47422e-015	8.19695e-015	1.30164e-014	1.15712e-014	7.51199e-015	1.44437e-014	1.0084e-014	6.62937e-015	1.38667e-014	1.02986e-014	9.23789e-015	1.18105e-014	1.30085e-014	6.5242e-015	4.23089e-015	-3.39682e-015	8.42529e-015	2.33835e-015	8.68162e-015	7.135e-015	9.04616e-016	2.13718e-015	1.20394e-014
9.31948e-015	7.4993e-015	9.2064e-015	7.85873e-015	1.2234e-014	1.11679e-014	7.5027e-015	1.38888e-014	1.03969e-014	6.61051e-015	1.43972e-014	1.03583e-014	9.87843e-015	1.16508e-014	1.25691e-014	5.97169e-015	3.86664e-015	-3.7224e-015	8.25316e-015	2.60021e-015	8.62938e-015	7.40265e-015	1.15326e-015	2.21277e-015	1.21177e-014
9.56474e-015	7.72137e-015	8.92067e-015	7.51098e-015	1.14832e-014	1.07767e-014	7.51725e-015	1.33698e-014	1.07385e-014	6.62071e-015	1.49493e-014	1.04332e-014	1.05486e-014	1.14342e-014	1.20961e-014	5.39681e-015	3.47099e-015	-4.01826e-015	8.12158e-015	2.87769e-015	8.60298e-015	7.67683e-015	1.41162e-015	2.29418e-015	1.21913e-014
9.80623e-015	7.92288e-015	8.61978e-015	7.15505e-015	1.07707e-014	1.0401e-014	7.5552e-015	1.28909e-014	1.11069e-014	6.65953e-015	1.55194e-014	1.05239e-014	1.12442e-014	1.11604e-014	1.15929e-014	4.80273e-015	3.04679e-015	-4.28125e-015	8.03088e-015	3.1675e-015	8.60175e-015	7.95518e-015	1.67699e-015	2.38077e-015	1.22589e-014
1.00419e-014	8.10338e-015	8.30612e-015	6.79408e-015	1.01028e-014	1.00433e-014	7.61481e-015	1.24562e-014	1.14999e-014	6.72643e-015	1.61036e-014	1.06307e-014	1.19611e-014	1.08308e-014	1.10623e-014	4.19287e-015	2.59742e-015	-4.50873e-015	7.98166e-015	3.46635e-015	8.62542e-015	8.23511e-015	1.94644e-015	2.47187e-015	1.232e-014
1.02694e-014	8.26253e-015	7.98179e-015	6.43008e-015	9.48536e-015	9.70624e-015	7.69447e-015	1.20683e-014	1.19158e-014	6.8217e-015	1.66983e-014	1.07537e-014	1.26956e-014	1.04467e-014	1.05073e-014	3.57076e-015	2.12594e-015	-4.69884e-015	7.97433e-015	3.77115e-015	8.67354e-015	8.51386e-015	2.21674e-015	2.56665e-015	1.2373e-014
1.04863e-014	8.4012e-015	7.64878e-015	6.0648e-015	8.92345e-015	9.39151e-015	7.79281e-015	1.17307e-014	1.2352e-014	6.94468e-015	1.72998e-014	1.08928e-014	1.34444e-014	1.00092e-014	9.93096e-015	2.93958e-015	1.63581e-015	-4.84992e-015	8.00825e-015	4.07862e-015	8.74506e-015	8.78873e-015	2.48463e-015	2.66431e-015	1.24161e-014
1.06901e-014	8.51995e-015	7.30966e-015	5.69976e-015	8.4215e-015	9.09984e-015	7.9074e-015	1.14458e-014	1.28056e-014	7.09473e-015	1.79042e-014	1.10481e-014	1.42026e-014	9.52119e-015	9.33719e-015	2.30311e-015	1.13049e-015	-4.96037e-015	8.08321e-015	4.38495e-015	8.83871e-015	9.05696e-015	2.74701e-015	2.76426e-015	1.24484e-014
1.08785e-014	8.61973e-015	6.96557e-015	5.33687e-015	7.98297e-015	8.83215e-015	8.03685e-015	1.12149e-014	1.32743e-014	7.27063e-015	1.85084e-014	1.12197e-014	1.49671e-014	8.98488e-015	8.72863e-015	1.66538e-015	6.14086e-016	-5.02934e-015	8.19865e-015	4.68654e-015	8.95405e-015	9.31656e-015	3.00114e-015	2.86625e-015	1.24685e-014
1.10496e-014	8.70126e-015	6.61902e-015	4.97775e-015	7.61097e-015	8.58988e-015	8.1793e-015	1.10394e-014	1.3755e-014	7.47102e-015	1.91088e-014	1.14069e-014	1.57338e-014	8.40369e-015	8.10859e-015	1.02964e-015	9.02554e-017	-5.05584e-015	8.35327e-015	4.97981e-015	9.08965e-015	9.56436e-015	3.24313e-015	2.96933e-015	1.24758e-014
1.12016e-014	8.76599e-015	6.27206e-015	4.62361e-015	7.30725e-015	8.37265e-015	8.33247e-015	1.09202e-014	1.4245e-014	7.69409e-015	1.97018e-014	1.16093e-014	1.64989e-014	7.78081e-015	7.48109e-015	3.99462e-016	-4.37331e-016	-5.04024e-015	8.54547e-015	5.26162e-015	9.24398e-015	9.79815e-015	3.46983e-015	3.07251e-015	1.24695e-014
1.13338e-014	8.81521e-015	5.92628e-015	4.27623e-015	7.073e-015	8.18094e-015	8.49394e-015	1.08578e-014	1.47418e-014	7.93884e-015	2.02846e-014	1.18262e-014	1.72584e-014	7.12031e-015	6.8499e-015	-2.22044e-016	-9.64625e-016	-4.982e-015	8.77308e-015	5.52904e-015	9.41575e-015	1.00152e-014	3.67837e-015	3.17481e-015	1.24485e-014
1.1445e-014	8.84958e-015	5.5835e-015	3.9373e-015	6.90843e-015	8.01473e-015	8.66171e-015	1.08519e-014	1.52434e-014	8.20298e-015	2.08538e-014	1.2057e-014	1.8009e-014	6.42628e-015	6.21815e-015	-8.31091e-016	-1.48761e-015	-4.8822e-015	9.03377e-015	5.77895e-015	9.60468e-015	1.02129e-014	3.86546e-015	3.27449e-015	1.24125e-014
1.15346e-014	8.87118e-015	5.24496e-015	3.60765e-015	6.81288e-015	7.87349e-015	8.83421e-015	1.09015e-014	1.57467e-014	8.48436e-015	2.14075e-014	1.23012e-014	1.87475e-014	5.70303e-015	5.58926e-015	-1.42425e-015	-2.00277e-015	-4.74226e-015	9.32526e-015	6.00856e-015	9.80863e-015	1.03892e-014	4.02838e-015	3.36997e-015	1.23611e-014
1.16016e-014	8.88147e-015	4.91213e-015	3.28872e-015	6.78523e-015	7.75653e-015	9.00968e-015	1.10061e-014	1.62495e-014	8.78064e-015	2.1943e-014	1.25583e-014	1.94706e-014	4.95534e-015	4.96623e-015	-1.99809e-015	-2.50572e-015	-4.56429e-015	9.64424e-015	6.21538e-015	1.00259e-014	1.05414e-014	4.16445e-015	3.46039e-015	1.22935e-014
1.16463e-014	8.88171e-015	4.58593e-015	2.98037e-015	6.82314e-015	7.66256e-015	9.18622e-015	1.11633e-014	1.67493e-014	9.08909e-015	2.2458e-014	1.28274e-014	2.01758e-014	4.18777e-015	4.35202e-015	-2.54934e-015	-2.99313e-015	-4.35023e-015	9.98723e-015	6.39695e-015	1.02547e-014	1.06675e-014	4.2711e-015	3.54408e-015	1.22096e-014
1.16688e-014	8.87329e-015	4.26754e-015	2.68337e-015	6.9239e-015	7.59043e-015	9.36297e-015	1.13711e-014	1.72439e-014	9.40707e-015	2.29509e-014	1.31081e-014	2.08607e-014	3.40614e-015	3.7493e-015	-3.07591e-015	-3.46216e-015	-4.10262e-015	1.03515e-014	6.55088e-015	1.0494e-014	1.07658e-014	4.34632e-015	3.61957e-015	1.21086e-014
1.16685e-014	8.85812e-015	3.958e-015	2.39831e-015	7.0845e-015	7.53837e-015	9.53778e-015	1.16274e-014	1.77309e-014	9.73208e-015	2.34207e-014	1.3399e-014	2.15226e-014	2.61492e-015	3.16074e-015	-3.57505e-015	-3.90952e-015	-3.82474e-015	1.0733e-014	6.67541e-015	1.07415e-014	1.08345e-014	4.38828e-015	3.68489e-015	1.19907e-014
1.16457e-014	8.8374e-015	3.65805e-015	2.12559e-015	7.30063e-015	7.50496e-015	9.70979e-015	1.19289e-014	1.82088e-014	1.00612e-014	2.38666e-014	1.36989e-014	2.21597e-014	1.81908e-015	2.58894e-015	-4.04422e-015	-4.33247e-015	-3.51997e-015	1.11283e-014	6.76986e-015	1.09959e-014	1.08729e-014	4.39527e-015	3.73848e-015	1.18558e-014
1.16018e-014	8.81315e-015	3.36796e-015	1.86562e-015	7.56816e-015	7.48858e-015	9.87826e-015	1.2272e-014	1.86764e-014	1.03915e-014	2.42879e-014	1.40068e-014	2.27719e-014	1.02335e-015	2.03638e-015	-4.48111e-015	-4.72758e-015	-3.19178e-015	1.15336e-014	6.83267e-015	1.1255e-014	1.08792e-014	4.36583e-015	3.77847e-015	1.1704e-014
1.15387e-014	8.78676e-015	3.08846e-015	1.61884e-015	7.88159e-015	7.48706e-015	1.00423e-014	1.26531e-014	1.91319e-014	1.07204e-014	2.46839e-014	1.43214e-014	2.33576e-014	2.3229e-016	1.50479e-015	-4.88405e-015	-5.09245e-015	-2.84369e-015	1.19449e-014	6.86268e-015	1.15177e-014	1.08529e-014	4.29902e-015	3.80298e-015	1.1536e-014
1.14571e-014	8.75938e-015	2.82053e-015	1.38491e-015	8.23593e-015	7.49808e-015	1.02016e-014	1.30686e-014	1.95745e-014	1.10446e-014	2.50551e-014	1.46419e-014	2.39162e-014	-5.4896e-016	9.96348e-016	-5.25149e-015	-5.42595e-015	-2.47972e-015	1.23581e-014	6.86022e-015	1.17826e-014	1.07936e-014	4.19425e-015	3.81022e-015	1.13517e-014
1.13581e-014	8.7322e-015	2.56375e-015	1.16329e-015	8.62583e-015	7.52015e-015	1.03566e-014	1.35138e-014	2.00024e-014	1.13613e-014	2.54017e-014	1.49674e-014	2.44471e-014	-1.31578e-015	5.129e-016	-5.58211e-015	-5.72647e-015	-2.10411e-015	1.27689e-014	6.82559e-015	1.20481e-014	1.07006e-014	4.05172e-015	3.79895e-015	1.11518e-014
1.12441e-014	8.7058e-015	2.31755e-015	9.55351e-016	9.04477e-015	7.55141e-015	1.05074e-014	1.39842e-014	2.04152e-014	1.1668e-014	2.57245e-014	1.52968e-014	2.4951e-014	-2.06341e-015	5.55636e-017	-5.87518e-015	-5.99261e-015	-1.72087e-015	1.31742e-014	6.759e-015	1.23133e-014	1.05739e-014	3.87153e-015	3.76755e-015	1.09372e-014
1.11171e-014	8.68122e-015	2.08262e-015	7.60612e-016	9.48614e-015	7.58981e-015	1.06548e-014	1.44754e-014	2.0813e-014	1.19617e-014	2.60245e-014	1.5629e-014	2.54285e-014	-2.78808e-015	-3.74382e-016	-6.13023e-015	-6.22376e-015	-1.33402e-015	1.35705e-014	6.66051e-015	1.25774e-014	1.0414e-014	3.65428e-015	3.71499e-015	1.07081e-014
1.09796e-014	8.65886e-015	1.85938e-015	5.78593e-016	9.9431e-015	7.63341e-015	1.07993e-014	1.4983e-014	2.11952e-014	1.224e-014	2.63025e-014	1.59629e-014	2.58806e-014	-3.48613e-015	-7.7614e-016	-6.34683e-015	-6.41985e-015	-9.47858e-016	1.39542e-014	6.53079e-015	1.28384e-014	1.02213e-014	3.39966e-015	3.64001e-015	1.04649e-014
1.08335e-014	8.63927e-015	1.6472e-015	4.09528e-016	1.04096e-014	7.68003e-015	1.09419e-014	1.55028e-014	2.15617e-014	1.25007e-014	2.65603e-014	1.62973e-014	2.63081e-014	-4.15439e-015	-1.14936e-015	-6.52528e-015	-6.58019e-015	-5.66858e-016	1.43214e-014	6.37196e-015	1.30953e-014	9.99637e-015	3.10929e-015	3.54138e-015	1.02099e-014
1.06807e-014	8.62265e-015	1.44624e-015	2.52324e-016	1.08791e-014	7.72812e-015	1.10845e-014	1.60295e-014	2.19121e-014	1.27408e-014	2.67998e-014	1.66308e-014	2.67119e-014	-4.78952e-015	-1.49347e-015	-6.66568e-015	-6.70467e-015	-1.95422e-016	1.46691e-014	6.18587e-015	1.3347e-014	9.73991e-015	2.7847e-015	3.41739e-015	9.94414e-015
1.05243e-014	8.60935e-015	1.2563e-015	1.07429e-016	1.13454e-014	7.77624e-015	1.12289e-014	1.65586e-014	2.22466e-014	1.29591e-014	2.70226e-014	1.6962e-014	2.70934e-014	-5.38782e-015	-1.80866e-015	-6.76839e-015	-6.79489e-015	1.62371e-016	1.49944e-014	5.97342e-015	1.35928e-014	9.45323e-015	2.42764e-015	3.26783e-015	9.66804e-015
1.03667e-014	8.59934e-015	1.07717e-015	-2.51254e-017	1.18027e-014	7.82337e-015	1.13768e-014	1.70857e-014	2.25656e-014	1.31532e-014	2.72309e-014	1.72902e-014	2.7455e-014	-5.94771e-015	-2.09433e-015	-6.83435e-015	-6.85186e-015	5.02311e-016	1.52943e-014	5.73706e-015	1.38313e-014	9.13786e-015	2.04016e-015	3.09253e-015	9.38253e-015
1.02095e-014	8.5912e-015	9.08743e-016	-1.45321e-016	1.22449e-014	7.86801e-015	1.15296e-014	1.76059e-014	2.2869e-014	1.33217e-014	2.74266e-014	1.76147e-014	2.77985e-014	-6.46653e-015	-2.35109e-015	-6.86514e-015	-6.8768e-015	8.20887e-016	1.55661e-014	5.47819e-015	1.4061e-014	8.79538e-015	1.62459e-015	2.89135e-015	9.08898e-015
1.00554e-014	8.58489e-015	7.50738e-016	-2.54011e-016	1.26668e-014	7.90955e-015	1.1689e-014	1.81143e-014	2.31572e-014	1.34626e-014	2.76112e-014	1.79344e-014	2.81262e-014	-6.94306e-015	-2.57937e-015	-6.86249e-015	-6.87207e-015	1.11421e-015	1.58074e-014	5.19963e-015	1.42807e-014	8.42835e-015	1.18351e-015	2.66479e-015	8.78856e-015
9.90695e-015	8.58018e-015	6.03381e-016	-3.50352e-016	1.30638e-014	7.94691e-015	1.1857e-014	1.86069e-014	2.34301e-014	1.35753e-014	2.77871e-014	1.8248e-014	2.84398e-014	-7.37578e-015	-2.77956e-015	-6.82831e-015	-6.8395e-015	1.37926e-015	1.60163e-014	4.90433e-015	1.449e-014	8.03915e-015	7.19839e-016	2.41313e-015	8.48291e-015
9.76539e-015	8.57602e-015	4.66668e-016	-4.34473e-016	1.34309e-014	7.97946e-015	1.20364e-014	1.90801e-014	2.36884e-014	1.36583e-014	2.79564e-014	1.8555e-014	2.87414e-014	-7.76346e-015	-2.95252e-015	-6.76411e-015	-6.78148e-015	1.61286e-015	1.61914e-014	4.59492e-015	1.46879e-014	7.62987e-015	2.36565e-016	2.1373e-015	8.17335e-015
9.63328e-015	8.57174e-015	3.40416e-016	-5.06432e-016	1.37636e-014	8.0069e-015	1.22291e-014	1.95305e-014	2.39325e-014	1.37109e-014	2.8121e-014	1.8854e-014	2.90335e-014	-8.10577e-015	-3.09913e-015	-6.67248e-015	-6.70097e-015	1.81255e-015	1.63312e-014	4.27376e-015	1.48736e-014	7.20284e-015	-2.62938e-016	1.83793e-015	7.86144e-015
9.51236e-015	8.56606e-015	2.24763e-016	-5.65921e-016	1.40588e-014	8.0293e-015	1.24374e-014	1.99545e-014	2.41633e-014	1.37333e-014	2.82827e-014	1.91444e-014	2.93183e-014	-8.40238e-015	-3.2202e-015	-6.55533e-015	-6.60102e-015	1.97653e-015	1.64349e-014	3.94366e-015	1.50466e-014	6.76084e-015	-7.75189e-016	1.51632e-015	7.5486e-015
9.40405e-015	8.55752e-015	1.2076e-016	-6.12562e-016	1.43138e-014	8.047e-015	1.26636e-014	2.03495e-014	2.43816e-014	1.37252e-014	2.84438e-014	1.94254e-014	2.95985e-014	-8.65387e-015	-3.317e-015	-6.41466e-015	-6.48408e-015	2.10247e-015	1.65018e-014	3.60722e-015	1.52057e-014	6.30645e-015	-1.29706e-015	1.17458e-015	7.23588e-015
9.31009e-015	8.54529e-015	2.84432e-017	-6.46373e-016	1.45267e-014	8.06024e-015	1.291e-014	2.07126e-014	2.45882e-014	1.36873e-014	2.86059e-014	1.96964e-014	2.98756e-014	-8.86092e-015	-3.39028e-015	-6.25309e-015	-6.3539e-015	2.18904e-015	1.65318e-014	3.2674e-015	1.53495e-014	5.84271e-015	-1.82514e-015	8.14577e-016	6.92447e-015
9.23116e-015	8.52779e-015	-5.21308e-017	-6.66809e-016	1.46962e-014	8.06895e-015	1.31781e-014	2.10414e-014	2.47838e-014	1.36202e-014	2.87702e-014	1.99569e-014	3.01515e-014	-9.0237e-015	-3.44154e-015	-6.07298e-015	-6.21396e-015	2.23557e-015	1.65246e-014	2.92703e-015	1.54776e-014	5.37259e-015	-2.35612e-015	4.38468e-016	6.61586e-015
9.1684e-015	8.5031e-015	-1.20481e-016	-6.73143e-016	1.48222e-014	8.07412e-015	1.34698e-014	2.13334e-014	2.49684e-014	1.35243e-014	2.8938e-014	2.02062e-014	3.04281e-014	-9.14333e-015	-3.47167e-015	-5.87722e-015	-6.0669e-015	2.24156e-015	1.64815e-014	2.58833e-015	1.5589e-014	4.89946e-015	-2.8867e-015	4.88695e-017	6.31166e-015
9.12346e-015	8.46965e-015	-1.75627e-016	-6.65187e-016	1.4904e-014	8.07656e-015	1.3787e-014	2.15878e-014	2.51419e-014	1.3401e-014	2.91106e-014	2.04437e-014	3.07068e-014	-9.22123e-015	-3.48175e-015	-5.66912e-015	-5.91633e-015	2.20702e-015	1.64039e-014	2.25366e-015	1.5684e-014	4.42553e-015	-3.41329e-015	-3.5074e-016	6.01234e-015
9.09692e-015	8.42636e-015	-2.17376e-016	-6.42038e-016	1.49419e-014	8.07702e-015	1.41306e-014	2.18034e-014	2.5305e-014	1.32513e-014	2.92888e-014	2.06684e-014	3.09886e-014	-9.25901e-015	-3.47292e-015	-5.45126e-015	-5.76628e-015	2.13231e-015	1.62935e-014	1.92633e-015	1.57617e-014	3.95329e-015	-3.93257e-015	-7.57381e-016	5.71915e-015
9.08896e-015	8.37165e-015	-2.44848e-016	-6.02968e-016	1.49367e-014	8.07666e-015	1.45012e-014	2.19791e-014	2.54576e-014	1.30766e-014	2.9473e-014	2.08803e-014	3.12744e-014	-9.25873e-015	-3.44657e-015	-5.22567e-015	-5.62031e-015	2.01762e-015	1.61518e-014	1.6076e-015	1.58215e-014	3.48597e-015	-4.44131e-015	-1.16828e-015	5.43358e-015
9.09971e-015	8.30426e-015	-2.56638e-016	-5.47187e-016	1.489e-014	8.0766e-015	1.48999e-014	2.21145e-014	2.56012e-014	1.28785e-014	2.96634e-014	2.10785e-014	3.15651e-014	-9.22213e-015	-3.40352e-015	-4.99481e-015	-5.48076e-015	1.8643e-015	1.59803e-014	1.2992e-015	1.58627e-014	3.02664e-015	-4.93682e-015	-1.57983e-015	5.1565e-015
9.12941e-015	8.22257e-015	-2.52465e-016	-4.74202e-016	1.48038e-014	8.07833e-015	1.5327e-014	2.22097e-014	2.57358e-014	1.26591e-014	2.98602e-014	2.12631e-014	3.18613e-014	-9.15106e-015	-3.34446e-015	-4.76132e-015	-5.35125e-015	1.67388e-015	1.5781e-014	1.00315e-015	1.58852e-014	2.57783e-015	-5.41546e-015	-1.98896e-015	4.88848e-015
9.17713e-015	8.12521e-015	-2.30789e-016	-3.83935e-016	1.46807e-014	8.08247e-015	1.57826e-014	2.22652e-014	2.58612e-014	1.24206e-014	3.00635e-014	2.14336e-014	3.21629e-014	-9.0479e-015	-3.27017e-015	-4.52823e-015	-5.23489e-015	1.44852e-015	1.55561e-014	7.21743e-016	1.58889e-014	2.14249e-015	-5.87543e-015	-2.3924e-015	4.63013e-015
9.2421e-015	8.01114e-015	-1.90942e-016	-2.75712e-016	1.45238e-014	8.09017e-015	1.62664e-014	2.22811e-014	2.5978e-014	1.21649e-014	3.02726e-014	2.15896e-014	3.24696e-014	-8.91508e-015	-3.18167e-015	-4.29752e-015	-5.13376e-015	1.18965e-015	1.53086e-014	4.55525e-016	1.58735e-014	1.72268e-015	-6.31432e-015	-2.78664e-015	4.38265e-015
9.32388e-015	7.87964e-015	-1.32253e-016	-1.49217e-016	1.43371e-014	8.10292e-015	1.67774e-014	2.22583e-014	2.60857e-014	1.18947e-014	3.04867e-014	2.17307e-014	3.2781e-014	-8.75567e-015	-3.07958e-015	-4.07087e-015	-5.05063e-015	9.00092e-016	1.50411e-014	2.05371e-016	1.58396e-014	1.3208e-015	-6.72971e-015	-3.16859e-015	4.14631e-015
9.42145e-015	7.73021e-015	-5.39485e-017	-3.67887e-018	1.41246e-014	8.12187e-015	1.73141e-014	2.21981e-014	2.61845e-014	1.16118e-014	3.07044e-014	2.18568e-014	3.30965e-014	-8.57074e-015	-2.9649e-015	-3.8506e-015	-4.9879e-015	5.82587e-016	1.47566e-014	-2.78866e-017	1.57874e-014	9.39212e-016	-7.12039e-015	-3.53465e-015	3.92146e-015
9.53441e-015	7.56201e-015	4.44268e-017	1.60804e-016	1.38903e-014	8.14771e-015	1.78745e-014	2.2102e-014	2.62737e-014	1.13186e-014	3.09246e-014	2.19677e-014	3.34154e-014	-8.36312e-015	-2.83854e-015	-3.63851e-015	-4.94733e-015	2.39763e-016	1.44583e-014	-2.43672e-016	1.57169e-014	5.79749e-016	-7.48465e-015	-3.88173e-015	3.70865e-015
9.66175e-015	7.37515e-015	1.63514e-016	3.44022e-016	1.36377e-014	8.18111e-015	1.84565e-014	2.19715e-014	2.63536e-014	1.10176e-014	3.11467e-014	2.20631e-014	3.37359e-014	-8.13604e-015	-2.70126e-015	-3.43669e-015	-4.93136e-015	-1.25827e-016	1.41494e-014	-4.41799e-016	1.56278e-014	2.44159e-016	-7.82139e-015	-4.20738e-015	3.50797e-015
9.8018e-015	7.1692e-015	3.03961e-016	5.4571e-016	1.33715e-014	8.22343e-015	1.90582e-014	2.18086e-014	2.64239e-014	1.0711e-014	3.13688e-014	2.21425e-014	3.40563e-014	-7.8918e-015	-2.55349e-015	-3.24683e-015	-4.9415e-015	-5.11279e-016	1.38324e-014	-6.2242e-016	1.55216e-014	-6.62653e-017	-8.13052e-015	-4.50911e-015	3.32004e-015
9.95334e-015	6.94431e-015	4.65668e-016	7.65943e-016	1.30964e-014	8.27507e-015	1.96768e-014	2.16154e-014	2.64841e-014	1.0401e-014	3.15892e-014	2.22057e-014	3.43748e-014	-7.63262e-015	-2.39625e-015	-3.07051e-015	-4.97833e-015	-9.13568e-016	1.35101e-014	-7.86323e-016	1.53985e-014	-3.49652e-016	-8.41111e-015	-4.78497e-015	3.14532e-015
1.01153e-014	6.69988e-015	6.48624e-016	1.00376e-015	1.2817e-014	8.33609e-015	2.031e-014	2.13942e-014	2.65336e-014	1.00899e-014	3.18064e-014	2.22527e-014	3.46891e-014	-7.36021e-015	-2.23022e-015	-2.909e-015	-5.04296e-015	-1.32914e-015	1.31853e-014	-9.3389e-016	1.52593e-014	-6.04689e-016	-8.66303e-015	-5.03257e-015	2.98324e-015
1.02864e-014	6.4366e-015	8.52682e-016	1.25866e-015	1.25376e-014	8.40742e-015	2.0954e-014	2.11476e-014	2.65722e-014	9.78001e-015	3.20183e-014	2.22835e-014	3.49975e-014	-7.0772e-015	-2.05592e-015	-2.76333e-015	-5.13652e-015	-1.75513e-015	1.28615e-014	-1.06554e-015	1.51052e-014	-8.30794e-016	-8.88627e-015	-5.25054e-015	2.83355e-015
1.04652e-014	6.15521e-015	1.0774e-015	1.52912e-015	1.22627e-014	8.48959e-015	2.16049e-014	2.08779e-014	2.65996e-014	9.4733e-015	3.2223e-014	2.2298e-014	3.52971e-014	-6.78549e-015	-1.87368e-015	-2.63403e-015	-5.25945e-015	-2.18877e-015	1.25418e-014	-1.18276e-015	1.49367e-014	-1.02754e-015	-9.08159e-015	-5.43799e-015	2.69593e-015
1.06499e-014	5.85606e-015	1.32237e-015	1.81461e-015	1.19968e-014	8.5826e-015	2.22588e-014	2.05873e-014	2.6616e-014	9.17176e-015	3.24186e-014	2.2296e-014	3.55853e-014	-6.48649e-015	-1.68413e-015	-2.52137e-015	-5.41195e-015	-2.6267e-015	1.22285e-014	-1.28681e-015	1.47555e-014	-1.19396e-015	-9.25011e-015	-5.59347e-015	2.57074e-015
1.08396e-014	5.54044e-015	1.58682e-015	2.11379e-015	1.17447e-014	8.68664e-015	2.29117e-014	2.02787e-014	2.66212e-014	8.87683e-015	3.26031e-014	2.22772e-014	3.58597e-014	-6.1828e-015	-1.48723e-015	-2.42591e-015	-5.59368e-015	-3.06604e-015	1.19251e-014	-1.37909e-015	1.45624e-014	-1.33004e-015	-9.39331e-015	-5.71676e-015	2.45698e-015
1.10327e-014	5.20948e-015	1.87025e-015	2.42542e-015	1.15097e-014	8.80176e-015	2.35602e-014	1.99552e-014	2.66151e-014	8.58979e-015	3.27744e-014	2.22416e-014	3.61173e-014	-5.87601e-015	-1.2835e-015	-2.34802e-015	-5.80413e-015	-3.50416e-015	1.16336e-014	-1.46163e-015	1.43585e-014	-1.43601e-015	-9.51258e-015	-5.8089e-015	2.35395e-015
1.12277e-014	4.86464e-015	2.17134e-015	2.74762e-015	1.12949e-014	8.92689e-015	2.42001e-014	1.96185e-014	2.65972e-014	8.31229e-015	3.29309e-014	2.21893e-014	3.63564e-014	-5.56818e-015	-1.07366e-015	-2.28819e-015	-6.04277e-015	-3.93853e-015	1.1356e-014	-1.53585e-015	1.41461e-014	-1.51212e-015	-9.60947e-015	-5.87041e-015	2.26117e-015
1.14235e-014	4.5077e-015	2.48802e-015	3.07925e-015	1.11038e-014	9.06164e-015	2.48268e-014	1.92714e-014	2.65674e-014	8.04575e-015	3.30708e-014	2.21203e-014	3.65744e-014	-5.26108e-015	-8.58581e-016	-2.24576e-015	-6.3088e-015	-4.36716e-015	1.10931e-014	-1.60326e-015	1.39267e-014	-1.55827e-015	-9.68582e-015	-5.90149e-015	2.17796e-015
1.16184e-014	4.14017e-015	2.81906e-015	3.41854e-015	1.09389e-014	9.20547e-015	2.54364e-014	1.89161e-014	2.65264e-014	7.79129e-015	3.31927e-014	2.20342e-014	3.67693e-014	-4.95644e-015	-6.38539e-016	-2.22065e-015	-6.6008e-015	-4.7885e-015	1.08473e-014	-1.66629e-015	1.37017e-014	-1.57499e-015	-9.74341e-015	-5.90345e-015	2.10384e-015
1.18113e-014	3.76381e-015	3.16192e-015	3.76283e-015	1.0803e-014	9.35799e-015	2.60246e-014	1.85558e-014	2.64741e-014	7.54896e-015	3.32952e-014	2.19317e-014	3.69383e-014	-4.65593e-015	-4.14461e-016	-2.21229e-015	-6.91826e-015	-5.20062e-015	1.06197e-014	-1.72696e-015	1.34725e-014	-1.56338e-015	-9.78468e-015	-5.87772e-015	2.03854e-015
1.20012e-014	3.38104e-015	3.51511e-015	4.10996e-015	1.06983e-014	9.51816e-015	2.65869e-014	1.81923e-014	2.64101e-014	7.31948e-015	3.33767e-014	2.1813e-014	3.70796e-014	-4.36069e-015	-1.86377e-016	-2.21999e-015	-7.25994e-015	-5.60129e-015	1.04112e-014	-1.78729e-015	1.32407e-014	-1.5242e-015	-9.81195e-015	-5.82646e-015	1.98114e-015
1.21876e-014	2.99419e-015	3.87561e-015	4.45733e-015	1.06265e-014	9.68404e-015	2.71183e-014	1.78276e-014	2.6335e-014	7.10335e-015	3.34361e-014	2.16788e-014	3.71913e-014	-4.07204e-015	4.46715e-017	-2.24266e-015	-7.62401e-015	-5.98943e-015	1.02221e-014	-1.84875e-015	1.30081e-014	-1.45824e-015	-9.82785e-015	-5.75253e-015	1.93118e-015
1.23703e-014	2.60538e-015	4.24145e-015	4.80199e-015	1.05879e-014	9.85462e-015	2.76149e-014	1.74637e-014	2.6249e-014	6.90056e-015	3.3473e-014	2.1529e-014	3.72719e-014	-3.79105e-015	2.78053e-016	-2.2789e-015	-8.00923e-015	-6.36421e-015	1.0053e-014	-1.91325e-015	1.27767e-014	-1.3674e-015	-9.83476e-015	-5.65843e-015	1.88829e-015
1.25475e-014	2.21727e-015	4.60964e-015	5.14128e-015	1.05835e-014	1.0028e-014	2.80734e-014	1.71022e-014	2.61523e-014	6.71122e-015	3.34866e-014	2.13641e-014	3.73199e-014	-3.51919e-015	5.1255e-016	-2.32815e-015	-8.41299e-015	-6.72388e-015	9.90436e-015	-1.98234e-015	1.25475e-014	-1.25333e-015	-9.83538e-015	-5.54717e-015	1.85191e-015
1.27191e-014	1.83208e-015	4.97766e-015	5.47308e-015	1.06127e-014	1.02027e-014	2.84898e-014	1.67454e-014	2.60459e-014	6.53523e-015	3.34768e-014	2.11844e-014	3.73345e-014	-3.2578e-015	7.47604e-016	-2.38927e-015	-8.83337e-015	-7.06751e-015	9.77572e-015	-2.05723e-015	1.23224e-014	-1.11739e-015	-9.83192e-015	-5.42114e-015	1.82092e-015
1.2884e-014	1.45151e-015	5.34216e-015	5.79443e-015	1.06753e-014	1.03772e-014	2.88603e-014	1.63947e-014	2.593e-014	6.37201e-015	3.3443e-014	2.0991e-014	3.73152e-014	-3.00707e-015	9.81995e-016	-2.46148e-015	-9.26857e-015	-7.395e-015	9.66661e-015	-2.13989e-015	1.21025e-014	-9.60902e-016	-9.82641e-015	-5.2838e-015	1.79461e-015
1.30416e-014	1.07811e-015	5.70047e-015	6.10267e-015	1.07701e-014	1.0549e-014	2.91822e-014	1.60515e-014	2.5805e-014	6.22122e-015	3.33855e-014	2.07845e-014	3.72615e-014	-2.76807e-015	1.21497e-015	-2.54345e-015	-9.71645e-015	-7.70631e-015	9.57652e-015	-2.23191e-015	1.18889e-014	-7.86216e-016	-9.82144e-015	-5.13791e-015	1.77263e-015
1.31921e-014	7.14113e-016	6.05021e-015	6.39508e-015	1.08959e-014	1.07167e-014	2.94529e-014	1.57176e-014	2.56723e-014	6.08214e-015	3.33045e-014	2.05652e-014	3.71735e-014	-2.54203e-015	1.4456e-015	-2.63395e-015	-1.01754e-014	-8.00162e-015	9.50455e-015	-2.33372e-015	1.16826e-014	-5.95525e-016	-9.81886e-015	-4.98662e-015	1.7545e-015
1.33353e-014	3.62078e-016	6.38681e-015	6.66919e-015	1.10507e-014	1.08778e-014	2.96696e-014	1.53934e-014	2.5532e-014	5.95444e-015	3.32005e-014	2.03342e-014	3.70506e-014	-2.33008e-015	1.67289e-015	-2.73198e-015	-1.06433e-014	-8.28128e-015	9.44952e-015	-2.44668e-015	1.14847e-014	-3.90841e-016	-9.82065e-015	-4.83366e-015	1.7391e-015
1.34704e-014	2.43161e-017	6.70837e-015	6.92249e-015	1.12328e-014	1.10301e-014	2.98306e-014	1.50796e-014	2.53843e-014	5.83688e-015	3.30746e-014	2.00923e-014	3.68932e-014	-2.13334e-015	1.89571e-015	-2.83655e-015	-1.11186e-014	-8.54578e-015	9.41028e-015	-2.57083e-015	1.12961e-014	-1.73418e-016	-9.82846e-015	-4.68213e-015	1.72648e-015
1.35979e-014	-2.97289e-016	7.01176e-015	7.15265e-015	1.14399e-014	1.1171e-014	2.99338e-014	1.47767e-014	2.52294e-014	5.72807e-015	3.29268e-014	1.98402e-014	3.67026e-014	-1.95239e-015	2.11351e-015	-2.94689e-015	-1.15991e-014	-8.79574e-015	9.38519e-015	-2.7069e-015	1.11177e-014	5.43211e-017	-9.84374e-015	-4.53509e-015	1.71632e-015
1.37173e-014	-6.00372e-016	7.29364e-015	7.35694e-015	1.16694e-014	1.12987e-014	2.99786e-014	1.44857e-014	2.50683e-014	5.62726e-015	3.27584e-014	1.95787e-014	3.64803e-014	-1.78838e-015	2.32506e-015	-3.06169e-015	-1.20831e-014	-9.03155e-015	9.37271e-015	-2.85478e-015	1.09488e-014	2.91018e-016	-9.86749e-015	-4.39496e-015	1.70845e-015
1.38288e-014	-8.82884e-016	7.55073e-015	7.53351e-015	1.19192e-014	1.14111e-014	2.99642e-014	1.42066e-014	2.49013e-014	5.53357e-015	3.25708e-014	1.93088e-014	3.62278e-014	-1.64141e-015	2.52938e-015	-3.17999e-015	-1.25683e-014	-9.25397e-015	9.37141e-015	-3.01465e-015	1.07893e-014	5.34773e-016	-9.90084e-015	-4.26441e-015	1.70311e-015
1.39317e-014	-1.14383e-015	7.78103e-015	7.68092e-015	1.21859e-014	1.15059e-014	2.98902e-014	1.39399e-014	2.47291e-014	5.44583e-015	3.23653e-014	1.90316e-014	3.59459e-014	-1.51237e-015	2.72555e-015	-3.30088e-015	-1.30526e-014	-9.46339e-015	9.37949e-015	-3.18655e-015	1.06391e-014	7.83368e-016	-9.94457e-015	-4.1458e-015	1.69989e-015
1.40264e-014	-1.38171e-015	7.9824e-015	7.7977e-015	1.2466e-014	1.15812e-014	2.97564e-014	1.36849e-014	2.4552e-014	5.36313e-015	3.21434e-014	1.87488e-014	3.56371e-014	-1.40223e-015	2.91243e-015	-3.4237e-015	-1.35346e-014	-9.66085e-015	9.39506e-015	-3.36943e-015	1.0498e-014	1.03454e-015	-9.99933e-015	-4.04107e-015	1.69828e-015
1.41126e-014	-1.59492e-015	8.15281e-015	7.88204e-015	1.27559e-014	1.1635e-014	2.95639e-014	1.34414e-014	2.43701e-014	5.28452e-015	3.1907e-014	1.84618e-014	3.5304e-014	-1.31087e-015	3.08924e-015	-3.54705e-015	-1.40128e-014	-9.84762e-015	9.41657e-015	-3.56303e-015	1.03658e-014	1.28704e-015	-1.0065e-014	-3.95153e-015	1.69863e-015
1.41906e-014	-1.78257e-015	8.2907e-015	7.93261e-015	1.30517e-014	1.16656e-014	2.93137e-014	1.32093e-014	2.41846e-014	5.20938e-015	3.16578e-014	1.8172e-014	3.49485e-014	-1.23923e-015	3.25554e-015	-3.66972e-015	-1.44859e-014	-1.0024e-014	9.44228e-015	-3.76572e-015	1.02413e-014	1.53842e-015	-1.01413e-014	-3.87835e-015	1.70127e-015
1.42602e-014	-1.9443e-015	8.3951e-015	7.94946e-015	1.33503e-014	1.16712e-014	2.90073e-014	1.29882e-014	2.39958e-014	5.13637e-015	3.13972e-014	1.78808e-014	3.45729e-014	-1.18743e-015	3.41075e-015	-3.79069e-015	-1.49526e-014	-1.01911e-014	9.47045e-015	-3.97609e-015	1.01228e-014	1.78688e-015	-1.02281e-014	-3.82204e-015	1.70638e-015
1.43211e-014	-2.07944e-015	8.46465e-015	7.93166e-015	1.36479e-014	1.16496e-014	2.8647e-014	1.27777e-014	2.38035e-014	5.06522e-015	3.1127e-014	1.75895e-014	3.41801e-014	-1.15564e-015	3.55418e-015	-3.90956e-015	-1.54117e-014	-1.03502e-014	9.49945e-015	-4.19257e-015	1.00094e-014	2.0308e-015	-1.03247e-014	-3.78263e-015	1.71412e-015
1.43732e-014	-2.18779e-015	8.49921e-015	7.87897e-015	1.3941e-014	1.15996e-014	2.82349e-014	1.2577e-014	2.36085e-014	4.99511e-015	3.08491e-014	1.73e-014	3.37733e-014	-1.14414e-015	3.68566e-015	-4.02627e-015	-1.58619e-014	-1.05013e-014	9.52822e-015	-4.41369e-015	9.89966e-015	2.26854e-015	-1.04297e-014	-3.76017e-015	1.72422e-015
1.44161e-014	-2.26901e-015	8.4983e-015	7.79192e-015	1.42255e-014	1.15203e-014	2.77729e-014	1.23849e-014	2.34104e-014	4.92534e-015	3.05653e-014	1.70136e-014	3.3355e-014	-1.15313e-015	3.80533e-015	-4.14087e-015	-1.63021e-014	-1.06456e-014	9.55587e-015	-4.63737e-015	9.79203e-015	2.49851e-015	-1.05422e-014	-3.75414e-015	1.73659e-015
1.44491e-014	-2.32334e-015	8.46197e-015	7.67109e-015	1.44988e-014	1.14112e-014	2.7264e-014	1.2201e-014	2.32094e-014	4.8558e-015	3.02771e-014	1.67317e-014	3.29284e-014	-1.18236e-015	3.9127e-015	-4.25242e-015	-1.67314e-014	-1.07833e-014	9.58088e-015	-4.86095e-015	9.68501e-015	2.71956e-015	-1.06599e-014	-3.76321e-015	1.7518e-015
1.44719e-014	-2.3516e-015	8.39073e-015	7.51775e-015	1.4758e-014	1.12717e-014	2.67117e-014	1.20243e-014	2.30056e-014	4.78616e-015	2.99867e-014	1.64559e-014	3.24969e-014	-1.23183e-015	4.00782e-015	-4.36047e-015	-1.71485e-014	-1.09147e-014	9.6019e-015	-5.08244e-015	9.57681e-015	2.93004e-015	-1.07815e-014	-3.78616e-015	1.77051e-015
1.44848e-014	-2.35439e-015	8.28583e-015	7.33319e-015	1.50002e-014	1.11006e-014	2.61201e-014	1.18536e-014	2.27981e-014	4.71639e-015	2.96955e-014	1.61874e-014	3.20628e-014	-1.30054e-015	4.09091e-015	-4.46489e-015	-1.75522e-014	-1.10408e-014	9.61834e-015	-5.29932e-015	9.46587e-015	3.12829e-015	-1.0905e-014	-3.82186e-015	1.79237e-015
1.4487e-014	-2.33213e-015	8.14926e-015	7.11921e-015	1.52224e-014	1.08976e-014	2.54927e-014	1.16877e-014	2.25864e-014	4.64632e-015	2.94042e-014	1.59281e-014	3.16291e-014	-1.38807e-015	4.1627e-015	-4.56563e-015	-1.79413e-014	-1.11611e-014	9.62932e-015	-5.50912e-015	9.35033e-015	3.31349e-015	-1.10282e-014	-3.86829e-015	1.81816e-015
1.4478e-014	-2.28583e-015	7.98319e-015	6.87737e-015	1.54222e-014	1.06634e-014	2.48337e-014	1.15251e-014	2.23703e-014	4.57536e-015	2.9114e-014	1.56795e-014	3.1199e-014	-1.49405e-015	4.224e-015	-4.6628e-015	-1.83157e-014	-1.12759e-014	9.63529e-015	-5.70962e-015	9.22821e-015	3.48449e-015	-1.11493e-014	-3.92351e-015	1.84823e-015
1.4458e-014	-2.21708e-015	7.78878e-015	6.61036e-015	1.55977e-014	1.03981e-014	2.41474e-014	1.13644e-014	2.21495e-014	4.50366e-015	2.88263e-014	1.54428e-014	3.07749e-014	-1.61648e-015	4.27528e-015	-4.75647e-015	-1.86744e-014	-1.13856e-014	9.63634e-015	-5.89885e-015	9.09747e-015	3.64036e-015	-1.12663e-014	-3.98453e-015	1.88321e-015
1.44261e-014	-2.12702e-015	7.56892e-015	6.32069e-015	1.57471e-014	1.01023e-014	2.34384e-014	1.12049e-014	2.19229e-014	4.43165e-015	2.85427e-014	1.52191e-014	3.03595e-014	-1.75478e-015	4.31735e-015	-4.84577e-015	-1.90168e-014	-1.14903e-014	9.6323e-015	-6.07417e-015	8.95662e-015	3.78016e-015	-1.13769e-014	-4.04799e-015	1.92346e-015
1.43818e-014	-2.01771e-015	7.32662e-015	6.01113e-015	1.58692e-014	9.77713e-015	2.27111e-014	1.10451e-014	2.16909e-014	4.35933e-015	2.82644e-014	1.50095e-014	2.99543e-014	-1.90693e-015	4.35121e-015	-4.93121e-015	-1.93424e-014	-1.15891e-014	9.62344e-015	-6.23343e-015	8.8037e-015	3.9029e-015	-1.14789e-014	-4.11098e-015	1.96869e-015
1.43243e-014	-1.89099e-015	7.06526e-015	5.68401e-015	1.5963e-014	9.42442e-015	2.19698e-014	1.08843e-014	2.1452e-014	4.28699e-015	2.79916e-014	1.48151e-014	2.95625e-014	-2.07157e-015	4.37808e-015	-5.01258e-015	-1.96509e-014	-1.16822e-014	9.60959e-015	-6.37443e-015	8.63721e-015	4.0079e-015	-1.157e-014	-4.17062e-015	2.01797e-015
1.42529e-014	-1.74851e-015	6.78731e-015	5.34262e-015	1.60273e-014	9.04501e-015	2.12184e-014	1.07213e-014	2.12055e-014	4.21506e-015	2.77248e-014	1.46361e-014	2.91857e-014	-2.24695e-015	4.39945e-015	-5.09017e-015	-1.99419e-014	-1.17691e-014	9.59169e-015	-6.49539e-015	8.45557e-015	4.09449e-015	-1.16483e-014	-4.22425e-015	2.07192e-015
1.41669e-014	-1.59227e-015	6.49625e-015	4.98999e-015	1.60614e-014	8.64083e-015	2.04605e-014	1.05548e-014	2.09503e-014	4.14408e-015	2.74641e-014	1.44736e-014	2.88255e-014	-2.43153e-015	4.41683e-015	-5.16355e-015	-2.02151e-014	-1.18496e-014	9.56999e-015	-6.59511e-015	8.25729e-015	4.16148e-015	-1.17118e-014	-4.26887e-015	2.13065e-015
1.40659e-014	-1.42466e-015	6.19509e-015	4.62991e-015	1.60645e-014	8.2145e-015	1.97005e-014	1.03839e-014	2.06853e-014	4.07415e-015	2.72097e-014	1.43286e-014	2.84829e-014	-2.62373e-015	4.43154e-015	-5.23268e-015	-2.04696e-014	-1.19233e-014	9.5457e-015	-6.67247e-015	8.04125e-015	4.20845e-015	-1.17584e-014	-4.30151e-015	2.19345e-015
1.39495e-014	-1.24841e-015	5.8876e-015	4.26579e-015	1.60369e-014	7.76815e-015	1.89428e-014	1.02076e-014	2.041e-014	4.0056e-015	2.69618e-014	1.42016e-014	2.81587e-014	-2.82044e-015	4.44538e-015	-5.29697e-015	-2.07053e-014	-1.19898e-014	9.52008e-015	-6.72628e-015	7.80688e-015	4.23444e-015	-1.17865e-014	-4.31969e-015	2.25924e-015
1.38171e-014	-1.06559e-015	5.57798e-015	3.90113e-015	1.59795e-014	7.30482e-015	1.81916e-014	1.00253e-014	2.01229e-014	3.93908e-015	2.67195e-014	1.40924e-014	2.78537e-014	-3.01969e-015	4.46011e-015	-5.35709e-015	-2.09221e-014	-1.20494e-014	9.49364e-015	-6.75603e-015	7.55344e-015	4.23937e-015	-1.17947e-014	-4.32041e-015	2.32758e-015
1.36681e-014	-8.7865e-016	5.2699e-015	3.53962e-015	1.58935e-014	6.82722e-015	1.74498e-014	9.83622e-015	1.98233e-014	3.87499e-015	2.64827e-014	1.4e-014	2.75686e-014	-3.21911e-015	4.47696e-015	-5.41283e-015	-2.112e-014	-1.21023e-014	9.46799e-015	-6.7623e-015	7.2804e-015	4.22294e-015	-1.17819e-014	-4.30147e-015	2.39787e-015
1.3502e-014	-6.89093e-016	4.96573e-015	3.1848e-015	1.57792e-014	6.33832e-015	1.67209e-014	9.6393e-015	1.95111e-014	3.81378e-015	2.62509e-014	1.39241e-014	2.73032e-014	-3.41674e-015	4.49766e-015	-5.46322e-015	-2.12989e-014	-1.21478e-014	9.4441e-015	-6.74511e-015	6.98821e-015	4.18465e-015	-1.1747e-014	-4.26093e-015	2.46877e-015
1.33187e-014	-4.9983e-016	4.66974e-015	2.83938e-015	1.5638e-014	5.84122e-015	1.60081e-014	9.4339e-015	1.91851e-014	3.75564e-015	2.60238e-014	1.38649e-014	2.70575e-014	-3.60981e-015	4.5239e-015	-5.5076e-015	-2.14586e-014	-1.21853e-014	9.42305e-015	-6.70409e-015	6.67731e-015	4.12453e-015	-1.16895e-014	-4.19702e-015	2.5394e-015
1.31178e-014	-3.13131e-016	4.38537e-015	2.50707e-015	1.54715e-014	5.33951e-015	1.53141e-014	9.21953e-015	1.88445e-014	3.70107e-015	2.58005e-014	1.38218e-014	2.68315e-014	-3.7952e-015	4.55751e-015	-5.54522e-015	-2.15997e-014	-1.22153e-014	9.40574e-015	-6.6405e-015	6.34842e-015	4.04241e-015	-1.16093e-014	-4.10881e-015	2.60875e-015
1.28993e-014	-1.31854e-016	4.11557e-015	2.19109e-015	1.52812e-014	4.83675e-015	1.46421e-014	8.99608e-015	1.84888e-014	3.64972e-015	2.55799e-014	1.3794e-014	2.66246e-014	-3.97033e-015	4.59986e-015	-5.57661e-015	-2.17225e-014	-1.2238e-014	9.39393e-015	-6.5558e-015	6.00216e-015	3.93808e-015	-1.15062e-014	-3.9956e-015	2.67497e-015
1.26625e-014	4.20958e-017	3.86347e-015	1.89415e-015	1.50693e-014	4.33689e-015	1.39937e-014	8.76312e-015	1.81178e-014	3.60168e-015	2.5361e-014	1.37804e-014	2.64365e-014	-4.13236e-015	4.65214e-015	-5.60119e-015	-2.18267e-014	-1.22536e-014	9.38853e-015	-6.45194e-015	5.63937e-015	3.81198e-015	-1.13811e-014	-3.85684e-015	2.73659e-015
1.24071e-014	2.07216e-016	3.63211e-015	1.61883e-015	1.48383e-014	3.84425e-015	1.33709e-014	8.52019e-015	1.77319e-014	3.5567e-015	2.51432e-014	1.378e-014	2.62663e-014	-4.27897e-015	4.71537e-015	-5.61731e-015	-2.19129e-014	-1.22629e-014	9.3904e-015	-6.33051e-015	5.26143e-015	3.66437e-015	-1.12349e-014	-3.69322e-015	2.79135e-015
1.21337e-014	3.61289e-016	3.42373e-015	1.36695e-015	1.45908e-014	3.3624e-015	1.27754e-014	8.26763e-015	1.73307e-014	3.51507e-015	2.49259e-014	1.3792e-014	2.61134e-014	-4.40722e-015	4.79061e-015	-5.62397e-015	-2.1982e-014	-1.22662e-014	9.40007e-015	-6.19327e-015	4.87052e-015	3.49492e-015	-1.10682e-014	-3.50538e-015	2.83788e-015
1.18425e-014	5.02331e-016	3.23968e-015	1.14165e-015	1.43294e-014	2.89462e-015	1.22092e-014	8.00581e-015	1.69146e-014	3.47599e-015	2.47079e-014	1.3814e-014	2.59758e-014	-4.5145e-015	4.8786e-015	-5.62097e-015	-2.20337e-014	-1.22633e-014	9.41834e-015	-6.04327e-015	4.46866e-015	3.30416e-015	-1.08827e-014	-3.29445e-015	2.87409e-015
1.1534e-014	6.29026e-016	3.08193e-015	9.45024e-016	1.40566e-014	2.44501e-015	1.16733e-014	7.73549e-015	1.64833e-014	3.43873e-015	2.44881e-014	1.38447e-014	2.58519e-014	-4.59887e-015	4.98054e-015	-5.60732e-015	-2.20688e-014	-1.22549e-014	9.44641e-015	-5.88335e-015	4.05768e-015	3.09198e-015	-1.06802e-014	-3.06187e-015	2.8983e-015
1.12096e-014	7.40068e-016	2.95222e-015	7.78979e-016	1.37754e-014	2.01668e-015	1.1169e-014	7.45654e-015	1.60376e-014	3.40329e-015	2.42652e-014	1.38824e-014	2.57408e-014	-4.65859e-015	5.09707e-015	-5.58236e-015	-2.20884e-014	-1.22422e-014	9.48433e-015	-5.71696e-015	3.64061e-015	2.85864e-015	-1.04627e-014	-2.80942e-015	2.90859e-015
1.08691e-014	8.34131e-016	2.85128e-015	6.45626e-016	1.34886e-014	1.61349e-015	1.06968e-014	7.16924e-015	1.55779e-014	3.36898e-015	2.40384e-014	1.39247e-014	2.56407e-014	-4.6919e-015	5.22808e-015	-5.54546e-015	-2.20931e-014	-1.22264e-014	9.53264e-015	-5.54815e-015	3.22036e-015	2.60537e-015	-1.02322e-014	-2.5392e-015	2.90333e-015
1.0514e-014	9.10106e-016	2.7798e-015	5.46069e-016	1.31992e-014	1.23874e-015	1.02571e-014	6.87394e-015	1.51054e-014	3.33495e-015	2.38071e-014	1.397e-014	2.55493e-014	-4.69665e-015	5.37386e-015	-5.49558e-015	-2.20834e-014	-1.22088e-014	9.5919e-015	-5.38016e-015	2.79946e-015	2.33262e-015	-9.99082e-015	-2.2541e-015	2.88069e-015
1.01455e-014	9.67437e-016	2.73774e-015	4.80843e-016	1.29097e-014	8.95796e-016	9.84969e-015	6.57123e-015	1.46209e-014	3.30005e-015	2.35711e-014	1.40156e-014	2.54652e-014	-4.67138e-015	5.53385e-015	-5.43173e-015	-2.20604e-014	-1.21906e-014	9.66207e-015	-5.21647e-015	2.38027e-015	2.04087e-015	-9.74119e-015	-1.95687e-015	2.83889e-015
9.76474e-015	1.00565e-015	2.72525e-015	4.50276e-016	1.2623e-014	5.8728e-016	9.47443e-015	6.26184e-015	1.41252e-014	3.26353e-015	2.33298e-014	1.40597e-014	2.53877e-014	-4.61475e-015	5.70795e-015	-5.35362e-015	-2.2025e-014	-1.21736e-014	9.74243e-015	-5.06104e-015	1.96577e-015	1.73129e-015	-9.48639e-015	-1.65096e-015	2.77605e-015
9.37313e-015	1.02442e-015	2.74176e-015	4.54538e-016	1.23422e-014	3.15143e-016	9.13144e-015	5.94696e-015	1.36203e-014	3.22414e-015	2.3082e-014	1.41004e-014	2.53151e-014	-4.52598e-015	5.89556e-015	-5.26049e-015	-2.19781e-014	-1.21589e-014	9.83187e-015	-4.91796e-015	1.559e-015	1.40489e-015	-9.22955e-015	-1.34005e-015	2.69063e-015
8.97218e-015	1.02357e-015	2.78572e-015	4.9337e-016	1.20698e-014	8.2114e-017	8.82007e-015	5.62789e-015	1.31083e-014	3.18079e-015	2.28274e-014	1.41353e-014	2.52459e-014	-4.40467e-015	6.09546e-015	-5.15218e-015	-2.19212e-014	-1.21478e-014	9.9303e-015	-4.79187e-015	1.16332e-015	1.06264e-015	-8.97344e-015	-1.02833e-015	2.58073e-015
8.56309e-015	1.00315e-015	2.85616e-015	5.66241e-016	1.1808e-014	-1.09904e-016	8.53916e-015	5.30545e-015	1.25905e-014	3.13244e-015	2.25655e-014	1.4162e-014	2.51782e-014	-4.25059e-015	6.30608e-015	-5.0288e-015	-2.18556e-014	-1.21418e-014	1.00365e-014	-4.68628e-015	7.80999e-016	7.05921e-016	-8.72069e-015	-7.19616e-016	2.44517e-015
8.14782e-015	9.63827e-016	2.95071e-015	6.72407e-016	1.15592e-014	-2.59966e-016	8.28821e-015	4.98036e-015	1.20689e-014	3.07849e-015	2.22961e-014	1.41783e-014	2.51103e-014	-4.06455e-015	6.52522e-015	-4.89009e-015	-2.17821e-014	-1.21427e-014	1.01497e-014	-4.60432e-015	4.1525e-016	3.36507e-016	-8.47412e-015	-4.17948e-016	2.28289e-015
7.72813e-015	9.06663e-016	3.06759e-015	8.10579e-016	1.13256e-014	-3.66675e-016	8.06611e-015	4.65402e-015	1.15451e-014	3.01796e-015	2.20195e-014	1.41828e-014	2.50414e-014	-3.84737e-015	6.75187e-015	-4.73603e-015	-2.17023e-014	-1.21525e-014	1.02686e-014	-4.5495e-015	6.88999e-017	-4.36541e-017	-8.23675e-015	-1.2672e-016	2.09287e-015
7.30663e-015	8.32105e-016	3.20461e-015	9.79185e-016	1.11088e-014	-4.30141e-016	7.87106e-015	4.3281e-015	1.10213e-014	2.94945e-015	2.17354e-014	1.41732e-014	2.49701e-014	-3.59986e-015	6.98366e-015	-4.56676e-015	-2.16166e-014	-1.21736e-014	1.03919e-014	-4.52504e-015	-2.55557e-016	-4.32998e-016	-8.01108e-015	1.50549e-016	1.87423e-015
6.88526e-015	7.41553e-016	3.35931e-015	1.17604e-015	1.09106e-014	-4.49604e-016	7.70146e-015	4.00417e-015	1.04998e-014	2.87184e-015	2.14438e-014	1.41477e-014	2.4895e-014	-3.32319e-015	7.21866e-015	-4.38276e-015	-2.15266e-014	-1.2207e-014	1.05172e-014	-4.53344e-015	-5.55339e-016	-8.2998e-016	-7.79962e-015	4.10104e-016	1.62682e-015
6.46592e-015	6.35592e-016	3.52914e-015	1.39946e-015	1.0732e-014	-4.25599e-016	7.55601e-015	3.68305e-015	9.98332e-015	2.78401e-015	2.11448e-014	1.41049e-014	2.48151e-014	-3.01953e-015	7.45427e-015	-4.18499e-015	-2.14338e-014	-1.22546e-014	1.0643e-014	-4.57722e-015	-8.28508e-016	-1.23251e-015	-7.60419e-015	6.48361e-016	1.35095e-015
6.05138e-015	5.163e-016	3.71109e-015	1.64651e-015	1.05748e-014	-3.59031e-016	7.43216e-015	3.36574e-015	9.47346e-015	2.68553e-015	2.08388e-014	1.40428e-014	2.47294e-014	-2.69144e-015	7.68783e-015	-3.9744e-015	-2.13403e-014	-1.2318e-014	1.07674e-014	-4.65852e-015	-1.07342e-015	-1.63823e-015	-7.42714e-015	8.61997e-016	1.04651e-015
5.64321e-015	3.85958e-016	3.90248e-015	1.91441e-015	1.04401e-014	-2.51442e-016	7.32877e-015	3.0537e-015	8.97243e-015	2.57581e-015	2.0526e-014	1.39602e-014	2.46367e-014	-2.34164e-015	7.91634e-015	-3.75223e-015	-2.12469e-014	-1.23988e-014	1.08893e-014	-4.77869e-015	-1.28828e-015	-2.04477e-015	-7.27034e-015	1.04863e-015	7.14161e-016
5.24371e-015	2.45992e-016	4.09949e-015	2.20098e-015	1.03283e-014	-1.04901e-016	7.24452e-015	2.74832e-015	8.48243e-015	2.45366e-015	2.02067e-014	1.38564e-014	2.4536e-014	-1.97283e-015	8.13744e-015	-3.51969e-015	-2.11546e-014	-1.24984e-014	1.10059e-014	-4.93852e-015	-1.47139e-015	-2.44981e-015	-7.13535e-015	1.20552e-015	3.55015e-016
4.85513e-015	9.8293e-017	4.29912e-015	2.50329e-015	1.02395e-014	7.84716e-017	7.17714e-015	2.45065e-015	8.00565e-015	2.31876e-015	1.98813e-014	1.37305e-014	2.44268e-014	-1.58832e-015	8.34796e-015	-3.27856e-015	-2.10647e-014	-1.2618e-014	1.11149e-014	-5.13811e-015	-1.62199e-015	-2.85087e-015	-7.02272e-015	1.33077e-015	-3.00455e-017
4.47978e-015	-5.50236e-017	4.49858e-015	2.81783e-015	1.01741e-014	2.96777e-016	7.12417e-015	2.16242e-015	7.54497e-015	2.17084e-015	1.95506e-014	1.35818e-014	2.4309e-014	-1.19136e-015	8.54508e-015	-3.03132e-015	-2.09787e-014	-1.27588e-014	1.12144e-014	-5.37747e-015	-1.73964e-015	-3.24492e-015	-6.93333e-015	1.42288e-015	-4.39135e-016
4.11981e-015	-2.11731e-016	4.6954e-015	3.14161e-015	1.01324e-014	5.46791e-016	7.08474e-015	1.88476e-015	7.10154e-015	2.00996e-015	1.92155e-014	1.341e-014	2.41821e-014	-7.85706e-016	8.72598e-015	-2.77979e-015	-2.0897e-014	-1.29216e-014	1.13026e-014	-5.65588e-015	-1.82381e-015	-3.6295e-015	-6.86728e-015	1.48047e-015	-8.7025e-016
3.77695e-015	-3.70186e-016	4.8869e-015	3.47162e-015	1.01137e-014	8.25689e-016	7.05749e-015	1.61932e-015	6.67716e-015	1.83642e-015	1.88765e-014	1.32153e-014	2.40457e-014	-3.7507e-016	8.88815e-015	-2.52662e-015	-2.08212e-014	-1.31077e-014	1.13775e-014	-5.97169e-015	-1.87423e-015	-4.00159e-015	-6.82424e-015	1.50336e-015	-1.32103e-015
3.45376e-015	-5.28611e-016	5.07084e-015	3.80433e-015	1.01172e-014	1.1299e-015	7.04052e-015	1.36743e-015	6.27402e-015	1.65018e-015	1.85347e-014	1.29972e-014	2.39001e-014	3.60015e-017	9.02934e-015	-2.27414e-015	-2.07523e-014	-1.33169e-014	1.1437e-014	-6.32319e-015	-1.8906e-015	-4.35832e-015	-6.80348e-015	1.49175e-015	-1.78897e-015
3.15218e-015	-6.83946e-016	5.24475e-015	4.1373e-015	1.01427e-014	1.45561e-015	7.03239e-015	1.12978e-015	5.89399e-015	1.45198e-015	1.81915e-014	1.27561e-014	2.37461e-014	4.435e-016	9.14712e-015	-2.0252e-015	-2.06905e-014	-1.35495e-014	1.14791e-014	-6.70801e-015	-1.87384e-015	-4.69678e-015	-6.80418e-015	1.44527e-015	-2.27113e-015
2.87402e-015	-8.33746e-016	5.40595e-015	4.46753e-015	1.01886e-014	1.79904e-015	7.03159e-015	9.07413e-016	5.53861e-015	1.24265e-015	1.78478e-014	1.24928e-014	2.35835e-014	8.43396e-016	9.23945e-015	-1.78252e-015	-2.06367e-014	-1.38052e-014	1.15021e-014	-7.12321e-015	-1.82466e-015	-5.01449e-015	-6.82478e-015	1.3648e-015	-2.76419e-015
2.62017e-015	-9.75471e-016	5.55295e-015	4.79144e-015	1.02531e-014	2.1555e-015	7.03625e-015	7.01747e-016	5.20881e-015	1.02389e-015	1.7504e-014	1.22088e-014	2.34125e-014	1.23118e-015	9.30401e-015	-1.54967e-015	-2.0592e-014	-1.40841e-014	1.15042e-014	-7.56554e-015	-1.74374e-015	-5.30876e-015	-6.86362e-015	1.25178e-015	-3.26429e-015
2.39207e-015	-1.10729e-015	5.68366e-015	5.10613e-015	1.03344e-014	2.52065e-015	7.04497e-015	5.12927e-016	4.90557e-015	7.96452e-016	1.71616e-014	1.19048e-014	2.3234e-014	1.60267e-015	9.33837e-015	-1.32943e-015	-2.05558e-014	-1.43862e-014	1.1484e-014	-8.03069e-015	-1.63254e-015	-5.57661e-015	-6.91816e-015	1.10873e-015	-3.76734e-015
2.19137e-015	-1.22729e-015	5.79674e-015	5.40839e-015	1.04302e-014	2.89056e-015	7.0562e-015	3.41534e-016	4.6296e-015	5.61648e-016	1.68219e-014	1.15824e-014	2.30486e-014	1.95372e-015	9.34142e-015	-1.12568e-015	-2.05291e-014	-1.47107e-014	1.14404e-014	-8.51443e-015	-1.49288e-015	-5.81598e-015	-6.98614e-015	9.37643e-016	-4.27007e-015
2.01973e-015	-1.33338e-015	5.89121e-015	5.69454e-015	1.05388e-014	3.26054e-015	7.0681e-015	1.88674e-016	4.38149e-015	3.21175e-016	1.64858e-014	1.12434e-014	2.28562e-014	2.2806e-015	9.31198e-015	-9.42321e-016	-2.05125e-014	-1.50567e-014	1.13723e-014	-9.0121e-015	-1.32638e-015	-6.02441e-015	-7.06458e-015	7.41378e-016	-4.76835e-015
1.87764e-015	-1.42372e-015	5.96627e-015	5.96272e-015	1.06576e-014	3.62617e-015	7.08035e-015	5.5561e-017	4.16131e-015	7.7011e-017	1.6155e-014	1.08894e-014	2.26577e-014	2.57995e-015	9.24866e-015	-7.82035e-016	-2.05056e-014	-1.54226e-014	1.12787e-014	-9.51824e-015	-1.135e-015	-6.19931e-015	-7.15102e-015	5.2306e-016	-5.25776e-015
1.76609e-015	-1.49648e-015	6.02115e-015	6.2104e-015	1.07847e-014	3.98374e-015	7.09192e-015	-5.78318e-017	3.97029e-015	-1.69194e-016	1.58305e-014	1.05226e-014	2.2454e-014	2.84834e-015	9.15081e-015	-6.48055e-016	-2.05084e-014	-1.58077e-014	1.11593e-014	-1.00279e-014	-9.20511e-016	-6.33842e-015	-7.24142e-015	2.86389e-016	-5.73362e-015
1.68591e-015	-1.55014e-015	6.05564e-015	6.43526e-015	1.09179e-014	4.32936e-015	7.10215e-015	-1.51015e-016	3.80816e-015	-4.15041e-016	1.55135e-014	1.01449e-014	2.22461e-014	3.08193e-015	9.01802e-015	-5.44064e-016	-2.05211e-014	-1.62101e-014	1.10139e-014	-1.05363e-014	-6.85316e-016	-6.43925e-015	-7.33272e-015	3.53166e-017	-6.19128e-015
1.63801e-015	-1.5832e-015	6.06979e-015	6.63518e-015	1.10543e-014	4.6586e-015	7.11089e-015	-2.2365e-016	3.67363e-015	-6.58062e-016	1.52051e-014	9.75924e-015	2.20347e-014	3.27769e-015	8.85071e-015	-4.72465e-016	-2.05427e-014	-1.66275e-014	1.08429e-014	-1.10369e-014	-4.32472e-016	-6.5001e-015	-7.42113e-015	-2.26863e-016	-6.62662e-015
1.62281e-015	-1.59413e-015	6.06443e-015	6.80885e-015	1.11912e-014	4.96836e-015	7.11772e-015	-2.75035e-016	3.56681e-015	-8.96221e-016	1.49066e-014	9.36832e-015	2.18209e-014	3.43397e-015	8.64899e-015	-4.36441e-016	-2.05727e-014	-1.70586e-014	1.06463e-014	-1.15236e-014	-1.64398e-016	-6.51961e-015	-7.5034e-015	-4.95559e-016	-7.03549e-015
1.63977e-015	-1.58154e-015	6.04015e-015	6.95422e-015	1.1326e-014	5.25516e-015	7.12143e-015	-3.05455e-016	3.48717e-015	-1.12683e-015	1.46191e-014	8.97477e-015	2.16061e-014	3.54805e-015	8.41362e-015	-4.37823e-016	-2.06109e-014	-1.75012e-014	1.04248e-014	-1.19908e-014	1.17359e-016	-6.49659e-015	-7.57589e-015	-7.66563e-016	-7.41336e-015
1.68934e-015	-1.545e-015	5.99778e-015	7.07031e-015	1.1456e-014	5.5164e-015	7.12218e-015	-3.14732e-016	3.43393e-015	-1.34728e-015	1.43438e-014	8.58139e-015	2.13907e-014	3.61824e-015	8.14558e-015	-4.79208e-016	-2.06575e-014	-1.79536e-014	1.01795e-014	-1.24333e-014	4.09883e-016	-6.42998e-015	-7.63472e-015	-1.03578e-015	-7.75616e-015
1.77131e-015	-1.48455e-015	5.93874e-015	7.15696e-015	1.15785e-014	5.749e-015	7.1195e-015	-3.02935e-016	3.40591e-015	-1.55539e-015	1.40821e-014	8.19075e-015	2.11755e-014	3.64386e-015	7.84635e-015	-5.62476e-016	-2.07113e-014	-1.84135e-014	9.91099e-015	-1.28454e-014	7.10209e-016	-6.31947e-015	-7.67634e-015	-1.29879e-015	-8.0604e-015
1.88558e-015	-1.39969e-015	5.86435e-015	7.21368e-015	1.16912e-014	5.95068e-015	7.1127e-015	-2.70865e-016	3.40069e-015	-1.74825e-015	1.38353e-014	7.80601e-015	2.09617e-014	3.62409e-015	7.51789e-015	-6.88774e-016	-2.07722e-014	-1.88783e-014	9.62095e-015	-1.32223e-014	1.01591e-015	-6.16466e-015	-7.69799e-015	-1.551e-015	-8.32223e-015
2.03041e-015	-1.29006e-015	5.77599e-015	7.23976e-015	1.17917e-014	6.1206e-015	7.10187e-015	-2.18383e-016	3.41769e-015	-1.92394e-015	1.36043e-014	7.4302e-015	2.07513e-014	3.55904e-015	7.16225e-015	-8.59734e-016	-2.08389e-014	-1.9346e-014	9.31092e-015	-1.3559e-014	1.32397e-015	-5.96566e-015	-7.69652e-015	-1.78796e-015	-8.53803e-015
2.20581e-015	-1.15571e-015	5.67488e-015	7.23528e-015	1.18774e-014	6.25721e-015	7.08662e-015	-1.45484e-016	3.45554e-015	-2.07979e-015	1.33902e-014	7.06637e-015	2.05454e-014	3.44958e-015	6.78186e-015	-1.07588e-015	-2.09111e-014	-1.98144e-014	8.98271e-015	-1.38511e-014	1.63176e-015	-5.72254e-015	-7.66898e-015	-2.00549e-015	-8.70416e-015
2.41101e-015	-9.96773e-016	5.56301e-015	7.20018e-015	1.19453e-014	6.359e-015	7.06629e-015	-5.24421e-017	3.51224e-015	-2.21357e-015	1.31939e-014	6.71723e-015	2.03447e-014	3.29607e-015	6.37857e-015	-1.33729e-015	-2.09881e-014	-2.0281e-014	8.63811e-015	-1.40946e-014	1.93736e-015	-5.43607e-015	-7.61242e-015	-2.19991e-015	-8.81799e-015
2.64478e-015	-8.13946e-016	5.44152e-015	7.13517e-015	1.19941e-014	6.42595e-015	7.04094e-015	6.03008e-017	3.58614e-015	-2.32359e-015	1.30166e-014	6.38527e-015	2.01494e-014	3.1001e-015	5.95606e-015	-1.64314e-015	-2.10693e-014	-2.07441e-014	8.27877e-015	-1.42865e-014	2.23874e-015	-5.10712e-015	-7.52546e-015	-2.36761e-015	-8.87699e-015
2.90596e-015	-6.08234e-016	5.31266e-015	7.04113e-015	1.20216e-014	6.45812e-015	7.01147e-015	1.92467e-016	3.67474e-015	-2.40743e-015	1.28593e-014	6.07307e-015	1.99613e-014	2.86334e-015	5.51715e-015	-1.99292e-015	-2.11537e-014	-2.12008e-014	7.90748e-015	-1.44238e-014	2.53321e-015	-4.73801e-015	-7.40571e-015	-2.50591e-015	-8.87971e-015
3.19392e-015	-3.80404e-016	5.17834e-015	6.91915e-015	1.20263e-014	6.45593e-015	6.97815e-015	3.42923e-016	3.7753e-015	-2.46367e-015	1.2723e-014	5.78325e-015	1.9781e-014	2.5876e-015	5.06487e-015	-2.38558e-015	-2.12405e-014	-2.16487e-014	7.52708e-015	-1.45041e-014	2.81869e-015	-4.33e-015	-7.25195e-015	-2.61242e-015	-8.82469e-015
3.50683e-015	-1.31533e-016	5.0402e-015	6.77035e-015	1.20069e-014	6.42015e-015	6.94105e-015	5.1177e-016	3.8863e-015	-2.49076e-015	1.26086e-014	5.51847e-015	1.96093e-014	2.27588e-015	4.6024e-015	-2.81914e-015	-2.1329e-014	-2.20852e-014	7.13963e-015	-1.45254e-014	3.09388e-015	-3.88499e-015	-7.06332e-015	-2.68419e-015	-8.71082e-015
3.84279e-015	1.37891e-016	4.90009e-015	6.59676e-015	1.19631e-014	6.3523e-015	6.90016e-015	6.98035e-016	4.0061e-015	-2.48717e-015	1.25167e-014	5.28048e-015	1.94471e-014	1.93165e-015	4.13306e-015	-3.29196e-015	-2.14185e-014	-2.25087e-014	6.74797e-015	-1.44872e-014	3.35746e-015	-3.40577e-015	-6.83919e-015	-2.71936e-015	-8.53668e-015
4.20001e-015	4.26088e-016	4.75914e-015	6.4008e-015	1.18937e-014	6.25412e-015	6.85603e-015	9.01612e-016	4.13317e-015	-2.45186e-015	1.24481e-014	5.07099e-015	1.92949e-014	1.55854e-015	3.65998e-015	-3.80144e-015	-2.15088e-014	-2.29173e-014	6.35504e-015	-1.43892e-014	3.60754e-015	-2.89454e-015	-6.57954e-015	-2.71689e-015	-8.30277e-015
4.5771e-015	7.31172e-016	4.61888e-015	6.1848e-015	1.17985e-014	6.12808e-015	6.80947e-015	1.12189e-015	4.26549e-015	-2.38458e-015	1.24034e-014	4.89219e-015	1.91538e-014	1.15999e-015	3.18703e-015	-4.34395e-015	-2.15995e-014	-2.33088e-014	5.96353e-015	-1.42318e-014	3.84334e-015	-2.35398e-015	-6.28481e-015	-2.67551e-015	-8.01022e-015
4.97211e-015	1.0515e-015	4.48053e-015	5.95094e-015	1.16776e-014	5.97683e-015	6.76133e-015	1.35768e-015	4.4012e-015	-2.28499e-015	1.23832e-014	4.74547e-015	1.90244e-014	7.39302e-016	2.71733e-015	-4.91625e-015	-2.16901e-014	-2.36817e-014	5.5763e-015	-1.40165e-014	4.06379e-015	-1.7867e-015	-5.95606e-015	-2.59423e-015	-7.66009e-015
5.3829e-015	1.3859e-015	4.34518e-015	5.70122e-015	1.15312e-014	5.80267e-015	6.71178e-015	1.60842e-015	4.53801e-015	-2.15259e-015	1.23875e-014	4.63212e-015	1.89079e-014	3.011e-016	2.25421e-015	-5.51462e-015	-2.17805e-014	-2.40342e-014	5.19595e-015	-1.37447e-014	4.26845e-015	-1.19628e-015	-5.59432e-015	-2.4738e-015	-7.25375e-015
5.8079e-015	1.73235e-015	4.21295e-015	5.43819e-015	1.13593e-014	5.60864e-015	6.66091e-015	1.87364e-015	4.67419e-015	-1.98782e-015	1.2417e-014	4.5531e-015	1.88045e-014	-1.51226e-016	1.80057e-015	-6.13482e-015	-2.18712e-014	-2.43646e-014	4.8254e-015	-1.34182e-014	4.4566e-015	-5.86288e-016	-5.20133e-015	-2.31461e-015	-6.79325e-015
6.24567e-015	2.08869e-015	4.08465e-015	5.16409e-015	1.11626e-014	5.39758e-015	6.60908e-015	2.15238e-015	4.80855e-015	-1.791e-015	1.24719e-014	4.50925e-015	1.87149e-014	-6.13029e-016	1.35905e-015	-6.77238e-015	-2.19628e-014	-2.46717e-014	4.46724e-015	-1.304e-014	4.62784e-015	3.97561e-017	-4.77947e-015	-2.11725e-015	-6.28083e-015
6.69389e-015	2.453e-015	3.96054e-015	4.88139e-015	1.09418e-014	5.17283e-015	6.55694e-015	2.4438e-015	4.93928e-015	-1.56257e-015	1.25516e-014	4.50091e-015	1.86402e-014	-1.08013e-015	9.32339e-016	-7.4232e-015	-2.20551e-014	-2.49548e-014	4.12359e-015	-1.2614e-014	4.78188e-015	6.78402e-016	-4.3316e-015	-1.88302e-015	-5.71933e-015
7.15022e-015	2.82406e-015	3.84098e-015	4.59291e-015	1.0698e-014	4.93714e-015	6.50517e-015	2.74714e-015	5.06506e-015	-1.30318e-015	1.26561e-014	4.52877e-015	1.85805e-014	-1.54871e-015	5.22558e-016	-8.08241e-015	-2.21488e-014	-2.52123e-014	3.79679e-015	-1.21443e-014	4.91907e-015	1.32623e-015	-3.8607e-015	-1.61375e-015	-5.11238e-015
7.61256e-015	3.2e-015	3.72614e-015	4.30128e-015	1.04328e-014	4.69354e-015	6.45402e-015	3.06202e-015	5.18482e-015	-1.01444e-015	1.27849e-014	4.59267e-015	1.85359e-014	-2.01435e-015	1.3183e-016	-8.74519e-015	-2.22442e-014	-2.54438e-014	3.48912e-015	-1.16353e-014	5.03979e-015	1.97959e-015	-3.37011e-015	-1.31195e-015	-4.46366e-015
8.0797e-015	3.57922e-015	3.61507e-015	4.00905e-015	1.01477e-014	4.44495e-015	6.40373e-015	3.38703e-015	5.29729e-015	-6.98197e-016	1.29378e-014	4.69234e-015	1.85069e-014	-2.47306e-015	-2.38144e-016	-9.40659e-015	-2.23416e-014	-2.5649e-014	3.20222e-015	-1.10918e-014	5.14445e-015	2.63477e-015	-2.86351e-015	-9.7976e-016	-3.77716e-015
8.54983e-015	3.96004e-015	3.50761e-015	3.71825e-015	9.84448e-015	4.19454e-015	6.35435e-015	3.72096e-015	5.40116e-015	-3.56159e-016	1.31136e-014	4.82762e-015	1.84937e-014	-2.92152e-015	-5.86297e-016	-1.00612e-014	-2.24421e-014	-2.58271e-014	2.93785e-015	-1.05185e-014	5.23369e-015	3.28844e-015	-2.34476e-015	-6.19354e-016	-3.05754e-015
9.02074e-015	4.34153e-015	3.40279e-015	3.43101e-015	9.52546e-015	3.94491e-015	6.30634e-015	4.06323e-015	5.49597e-015	9.68054e-018	1.33123e-014	4.9974e-015	1.84966e-014	-3.35672e-015	-9.11839e-016	-1.07049e-014	-2.25462e-014	-2.59771e-014	2.69759e-015	-9.92092e-015	5.30878e-015	3.93702e-015	-1.81762e-015	-2.33116e-016	-2.30872e-015
9.49121e-015	4.72286e-015	3.30005e-015	3.14965e-015	9.19242e-015	3.69944e-015	6.26043e-015	4.41274e-015	5.58114e-015	3.9736e-016	1.35331e-014	5.20086e-015	1.8516e-014	-3.77597e-015	-1.21389e-015	-1.1333e-014	-2.26545e-014	-2.60989e-014	2.48315e-015	-9.30471e-015	5.37055e-015	4.57749e-015	-1.2865e-015	1.76067e-016	-1.53526e-015
9.96027e-015	5.10227e-015	3.1979e-015	2.87676e-015	8.84855e-015	3.45994e-015	6.21786e-015	4.7686e-015	5.65657e-015	8.05053e-016	1.37748e-014	5.43688e-015	1.85524e-014	-4.17681e-015	-1.49232e-015	-1.19412e-014	-2.27686e-014	-2.61918e-014	2.29548e-015	-8.6754e-015	5.42013e-015	5.20656e-015	-7.55103e-016	6.04782e-016	-7.4227e-016
1.04263e-014	5.47878e-015	3.09501e-015	2.61382e-015	8.49653e-015	3.22838e-015	6.17907e-015	5.12962e-015	5.7222e-015	1.23063e-015	1.40365e-014	5.70461e-015	1.86057e-014	-4.55718e-015	-1.74761e-015	-1.25254e-014	-2.28888e-014	-2.62555e-014	2.13508e-015	-8.03813e-015	5.45913e-015	5.82114e-015	-2.27455e-016	1.05012e-015	6.49437e-017
1.08879e-014	5.85207e-015	2.98976e-015	2.36243e-015	8.13878e-015	3.00683e-015	6.14367e-015	5.49429e-015	5.77822e-015	1.67137e-015	1.43166e-014	6.00235e-015	1.86757e-014	-4.91565e-015	-1.98027e-015	-1.30818e-014	-2.30164e-014	-2.62898e-014	2.00239e-015	-7.39841e-015	5.48883e-015	6.41915e-015	2.9195e-016	1.50925e-015	8.81447e-016
1.13434e-014	6.22132e-015	2.88046e-015	2.12418e-015	7.77779e-015	2.7972e-015	6.11237e-015	5.86164e-015	5.82547e-015	2.12512e-015	1.46139e-014	6.32813e-015	1.87621e-014	-5.25047e-015	-2.19069e-015	-1.36061e-014	-2.31523e-014	-2.62948e-014	1.89778e-015	-6.76138e-015	5.5122e-015	6.99873e-015	7.99618e-016	1.9788e-015	1.70196e-015
1.17914e-014	6.58641e-015	2.76609e-015	1.89996e-015	7.41666e-015	2.60074e-015	6.08555e-015	6.23147e-015	5.86427e-015	2.58927e-015	1.49263e-014	6.68041e-015	1.88654e-014	-5.56115e-015	-2.38015e-015	-1.40955e-014	-2.32971e-014	-2.62706e-014	1.82145e-015	-6.13172e-015	5.53029e-015	7.55782e-015	1.29207e-015	2.45588e-015	2.52087e-015
1.22314e-014	6.94761e-015	2.6446e-015	1.69079e-015	7.05795e-015	2.41845e-015	6.06385e-015	6.60292e-015	5.89428e-015	3.06129e-015	1.52524e-014	7.05749e-015	1.89853e-014	-5.84785e-015	-2.5503e-015	-1.45475e-014	-2.34516e-014	-2.62171e-014	1.77359e-015	-5.51407e-015	5.54436e-015	8.09489e-015	1.76594e-015	2.93823e-015	3.33427e-015
1.2663e-014	7.30543e-015	2.51399e-015	1.49738e-015	6.70354e-015	2.25102e-015	6.04784e-015	6.97462e-015	5.9164e-015	3.53922e-015	1.55901e-014	7.45729e-015	1.91218e-014	-6.11145e-015	-2.70342e-015	-1.49602e-014	-2.36162e-014	-2.61345e-014	1.75376e-015	-4.91267e-015	5.55684e-015	8.6087e-015	2.21815e-015	3.42395e-015	4.13783e-015
1.30859e-014	7.6601e-015	2.37274e-015	1.32042e-015	6.35623e-015	2.09865e-015	6.03766e-015	7.34571e-015	5.93174e-015	4.02012e-015	1.59378e-014	7.87756e-015	1.92743e-014	-6.3526e-015	-2.84169e-015	-1.53311e-014	-2.37918e-014	-2.60223e-014	1.7613e-015	-4.3317e-015	5.56916e-015	9.0986e-015	2.64613e-015	3.91012e-015	4.92681e-015
1.34989e-014	8.01196e-015	2.21923e-015	1.15998e-015	6.01851e-015	1.96059e-015	6.03335e-015	7.71586e-015	5.94158e-015	4.50226e-015	1.62937e-014	8.31622e-015	1.94427e-014	-6.57267e-015	-2.96746e-015	-1.56593e-014	-2.39786e-014	-2.58807e-014	1.79548e-015	-3.774e-015	5.58357e-015	9.56385e-015	3.04745e-015	4.39423e-015	5.69643e-015
1.39022e-014	8.36203e-015	2.05198e-015	1.01609e-015	5.69194e-015	1.836e-015	6.03542e-015	8.08446e-015	5.94717e-015	4.98377e-015	1.66562e-014	8.77148e-015	1.96274e-014	-6.77366e-015	-3.08271e-015	-1.59444e-014	-2.41768e-014	-2.57097e-014	1.855e-015	-3.24246e-015	5.60235e-015	1.00048e-014	3.42036e-015	4.87433e-015	6.44313e-015
1.42956e-014	8.71081e-015	1.86984e-015	8.88526e-016	5.37926e-015	1.72482e-015	6.04386e-015	8.45017e-015	5.94959e-015	5.46298e-015	1.70232e-014	9.24134e-015	1.9828e-014	-6.958e-015	-3.1903e-015	-1.61859e-014	-2.43862e-014	-2.55096e-014	1.93864e-015	-2.73918e-015	5.62786e-015	1.04213e-014	3.76338e-015	5.34925e-015	7.16337e-015
1.46792e-014	9.05977e-015	1.67117e-015	7.76628e-016	5.08233e-015	1.62581e-015	6.05854e-015	8.81211e-015	5.95103e-015	5.93813e-015	1.73931e-014	9.72402e-015	2.00435e-014	-7.1285e-015	-3.29335e-015	-1.63842e-014	-2.46062e-014	-2.52804e-014	2.04471e-015	-2.26593e-015	5.66195e-015	1.08145e-014	4.07558e-015	5.81791e-015	7.85419e-015
1.50532e-014	9.41012e-015	1.45492e-015	6.79688e-016	4.80274e-015	1.53707e-015	6.07939e-015	9.1699e-015	5.95277e-015	6.4076e-015	1.77638e-014	1.0217e-014	2.02735e-014	-7.28821e-015	-3.3942e-015	-1.65402e-014	-2.48365e-014	-2.50223e-014	2.1717e-015	-1.8238e-015	5.70698e-015	1.11857e-014	4.35643e-015	6.27903e-015	8.51347e-015
1.54175e-014	9.76349e-015	1.22023e-015	5.95963e-016	4.54204e-015	1.45655e-015	6.10726e-015	9.5225e-015	5.95672e-015	6.8706e-015	1.81336e-014	1.07187e-014	2.05184e-014	-7.44019e-015	-3.49647e-015	-1.66556e-014	-2.50764e-014	-2.47355e-014	2.31852e-015	-1.41237e-015	5.76549e-015	1.15361e-014	4.60631e-015	6.73214e-015	9.13877e-015
1.5773e-014	1.01213e-014	9.66911e-016	5.24477e-016	4.30145e-015	1.38257e-015	6.14226e-015	9.8697e-015	5.96541e-015	7.32623e-015	1.8501e-014	1.12271e-014	2.0778e-014	-7.58786e-015	-3.60278e-015	-1.67329e-014	-2.53248e-014	-2.44204e-014	2.48351e-015	-1.03171e-015	5.8402e-015	1.18675e-014	4.82558e-015	7.1769e-015	9.72814e-015
1.61202e-014	1.04845e-014	6.94336e-016	4.63365e-016	4.08098e-015	1.31313e-015	6.18414e-015	1.02116e-014	5.97935e-015	7.77434e-015	1.88647e-014	1.17404e-014	2.1051e-014	-7.73537e-015	-3.71557e-015	-1.67741e-014	-2.55808e-014	-2.40769e-014	2.66525e-015	-6.80624e-016	5.93239e-015	1.21816e-014	5.0155e-015	7.61369e-015	1.02802e-014
1.64598e-014	1.08544e-014	4.01849e-016	4.11634e-016	3.88115e-015	1.24593e-015	6.23374e-015	1.05476e-014	6.00018e-015	8.21461e-015	1.92229e-014	1.22574e-014	2.13371e-014	-7.88696e-015	-3.83726e-015	-1.67816e-014	-2.58428e-014	-2.37053e-014	2.86204e-015	-3.57884e-016	6.04432e-015	1.24811e-014	5.17711e-015	8.0428e-015	1.07947e-014
1.67929e-014	1.12334e-014	8.90408e-017	3.6643e-016	3.70314e-015	1.17834e-015	6.29049e-015	1.08771e-014	6.02931e-015	8.64709e-015	1.95746e-014	1.27761e-014	2.16368e-014	-8.04621e-015	-3.97135e-015	-1.6759e-014	-2.61087e-014	-2.3306e-014	3.07242e-015	-6.15026e-017	6.17815e-015	1.2768e-014	5.31278e-015	8.46513e-015	1.12714e-014
1.7121e-014	1.16234e-014	-2.43339e-016	3.25962e-016	3.54688e-015	1.10742e-015	6.35362e-015	1.12003e-014	6.06759e-015	9.07193e-015	1.99187e-014	1.32959e-014	2.19495e-014	-8.21714e-015	-4.11958e-015	-1.67098e-014	-2.63762e-014	-2.28799e-014	3.29429e-015	2.1171e-016	6.33569e-015	1.30455e-014	5.42496e-015	8.88109e-015	1.17104e-014
1.74451e-014	1.20253e-014	-5.95132e-016	2.88089e-016	3.41205e-015	1.03083e-015	6.423e-015	1.15167e-014	6.11666e-015	9.48979e-015	2.02542e-014	1.38155e-014	2.22746e-014	-8.40397e-015	-4.28374e-015	-1.66381e-014	-2.66433e-014	-2.24269e-014	3.52636e-015	4.64923e-016	6.51834e-015	1.33166e-014	5.5163e-015	9.2918e-015	1.21133e-014
1.77663e-014	1.24405e-014	-9.65936e-016	2.5079e-016	3.29783e-015	9.46405e-016	6.49805e-015	1.18264e-014	6.17805e-015	9.90114e-015	2.05802e-014	1.43339e-014	2.26113e-014	-8.61057e-015	-4.46539e-015	-1.6548e-014	-2.6907e-014	-2.1948e-014	3.76731e-015	7.01578e-016	6.72786e-015	1.35843e-014	5.58969e-015	9.69915e-015	1.24813e-014
1.80863e-014	1.28709e-014	-1.35437e-015	2.11282e-016	3.20326e-015	8.51309e-016	6.57873e-015	1.21298e-014	6.25279e-015	1.03066e-014	2.08955e-014	1.485e-014	2.29594e-014	-8.84082e-015	-4.66619e-015	-1.64432e-014	-2.71654e-014	-2.14441e-014	4.01596e-015	9.24546e-016	6.96552e-015	1.38513e-014	5.64874e-015	1.01045e-014	1.28162e-014
1.84064e-014	1.33173e-014	-1.75945e-015	1.67199e-016	3.12751e-015	7.42971e-016	6.66448e-015	1.24267e-014	6.34202e-015	1.07078e-014	2.11994e-014	1.53632e-014	2.33186e-014	-9.09768e-015	-4.88776e-015	-1.63285e-014	-2.74154e-014	-2.09156e-014	4.27054e-015	1.1385e-015	7.23224e-015	1.41208e-014	5.69727e-015	1.05099e-014	1.31205e-014
1.87275e-014	1.37812e-014	-2.17914e-015	1.16555e-016	3.06969e-015	6.19107e-016	6.7543e-015	1.27177e-014	6.44661e-015	1.1106e-014	2.14919e-014	1.5873e-014	2.36883e-014	-9.38482e-015	-5.13107e-015	-1.62083e-014	-2.76545e-014	-2.03636e-014	4.53008e-015	1.34699e-015	7.5293e-015	1.43959e-014	5.73913e-015	1.09172e-014	1.33968e-014
1.90518e-014	1.42632e-014	-2.6126e-015	5.72592e-017	3.02815e-015	4.77993e-016	6.84767e-015	1.3003e-014	6.56747e-015	1.15026e-014	2.1773e-014	1.63789e-014	2.40684e-014	-9.70519e-015	-5.39641e-015	-1.60877e-014	-2.78787e-014	-1.97886e-014	4.79382e-015	1.55444e-015	7.85731e-015	1.46797e-014	5.77851e-015	1.13279e-014	1.36478e-014
1.9381e-014	1.4764e-014	-3.05857e-015	-1.25406e-017	3.0013e-015	3.18325e-016	6.94416e-015	1.32831e-014	6.70561e-015	1.1899e-014	2.20428e-014	1.68806e-014	2.4458e-014	-1.00603e-014	-5.68441e-015	-1.59709e-014	-2.80845e-014	-1.91918e-014	5.06056e-015	1.7651e-015	8.21705e-015	1.49744e-014	5.81977e-015	1.17435e-014	1.38767e-014
1.97168e-014	1.52842e-014	-3.51519e-015	-9.49752e-017	2.98705e-015	1.38348e-016	7.04285e-015	1.35585e-014	6.86154e-015	1.22972e-014	2.23022e-014	1.73782e-014	2.48563e-014	-1.04523e-014	-5.99448e-015	-1.5862e-014	-2.82692e-014	-1.85748e-014	5.32924e-015	1.98275e-015	8.60872e-015	1.52835e-014	5.86692e-015	1.21661e-014	1.40873e-014
2.00603e-014	1.58248e-014	-3.98014e-015	-1.92821e-016	2.98342e-015	-6.34726e-017	7.1431e-015	1.38291e-014	7.03484e-015	1.26986e-014	2.25515e-014	1.78709e-014	2.52633e-014	-1.08829e-014	-6.32635e-015	-1.57655e-014	-2.84295e-014	-1.79391e-014	5.59931e-015	2.21195e-015	9.03247e-015	1.56094e-014	5.92412e-015	1.25976e-014	1.42832e-014
2.04136e-014	1.63851e-014	-4.45139e-015	-3.08582e-016	2.9877e-015	-2.87918e-016	7.24376e-015	1.40963e-014	7.22563e-015	1.3105e-014	2.27909e-014	1.83589e-014	2.56786e-014	-1.13527e-014	-6.6792e-015	-1.56857e-014	-2.85626e-014	-1.72863e-014	5.8703e-015	2.45673e-015	9.48812e-015	1.59544e-014	5.99536e-015	1.3039e-014	1.44683e-014
2.0778e-014	1.69647e-014	-4.92702e-015	-4.43264e-016	2.99809e-015	-5.3538e-016	7.34304e-015	1.43612e-014	7.43366e-015	1.3518e-014	2.30211e-014	1.88426e-014	2.61013e-014	-1.18614e-014	-7.05131e-015	-1.56256e-014	-2.86652e-014	-1.66179e-014	6.14133e-015	2.72103e-015	9.97489e-015	1.63201e-014	6.08431e-015	1.34921e-014	1.46476e-014
2.11544e-014	1.75629e-014	-5.40475e-015	-5.98107e-016	3.01275e-015	-8.06064e-016	7.4402e-015	1.46244e-014	7.6584e-015	1.3939e-014	2.32429e-014	1.9322e-014	2.653e-014	-1.24091e-014	-7.44079e-015	-1.55888e-014	-2.87345e-014	-1.59364e-014	6.41172e-015	3.00778e-015	1.0492e-014	1.67085e-014	6.19457e-015	1.39581e-014	1.48251e-014
2.15432e-014	1.81791e-014	-5.88149e-015	-7.744e-016	3.02954e-015	-1.10025e-015	7.53385e-015	1.48865e-014	7.89966e-015	1.43696e-014	2.34576e-014	1.97975e-014	2.69643e-014	-1.29947e-014	-7.84591e-015	-1.55782e-014	-2.87676e-014	-1.52434e-014	6.68165e-015	3.32035e-015	1.10384e-014	1.71213e-014	6.32983e-015	1.44379e-014	1.50048e-014
2.19465e-014	1.88124e-014	-6.35458e-015	-9.73014e-016	3.04591e-015	-1.41805e-015	7.62223e-015	1.5148e-014	8.157e-015	1.48111e-014	2.3666e-014	2.02695e-014	2.7404e-014	-1.36167e-014	-8.26413e-015	-1.55966e-014	-2.87616e-014	-1.45412e-014	6.9515e-015	3.66145e-015	1.16124e-014	1.75594e-014	6.49292e-015	1.4933e-014	1.51914e-014
2.23647e-014	1.94611e-014	-6.82187e-015	-1.19471e-015	3.05949e-015	-1.75858e-015	7.70397e-015	1.54094e-014	8.42907e-015	1.52643e-014	2.38693e-014	2.07383e-014	2.7848e-014	-1.42733e-014	-8.69347e-015	-1.56461e-014	-2.87147e-014	-1.38329e-014	7.22114e-015	4.03289e-015	1.2213e-014	1.80231e-014	6.68657e-015	1.5444e-014	1.53893e-014
2.27988e-014	2.01232e-014	-7.28111e-015	-1.44058e-015	3.06789e-015	-2.12113e-015	7.77692e-015	1.56711e-014	8.71458e-015	1.57301e-014	2.40685e-014	2.1204e-014	2.82954e-014	-1.49616e-014	-9.13149e-015	-1.57285e-014	-2.86246e-014	-1.31212e-014	7.49024e-015	4.43637e-015	1.2839e-014	1.85132e-014	6.91289e-015	1.5972e-014	1.56022e-014
2.32496e-014	2.07963e-014	-7.73029e-015	-1.71095e-015	3.06927e-015	-2.50421e-015	7.83962e-015	1.59336e-014	9.01199e-015	1.62092e-014	2.42649e-014	2.16668e-014	2.87452e-014	-1.56789e-014	-9.57523e-015	-1.58455e-014	-2.84891e-014	-1.2409e-014	7.75897e-015	4.87274e-015	1.34877e-014	1.903e-014	7.17367e-015	1.65165e-014	1.58339e-014
2.3718e-014	2.14792e-014	-8.16712e-015	-2.00582e-015	3.06159e-015	-2.90635e-015	7.89087e-015	1.6197e-014	9.32012e-015	1.67022e-014	2.4459e-014	2.21268e-014	2.91961e-014	-1.64215e-014	-1.00214e-014	-1.59978e-014	-2.83084e-014	-1.16989e-014	8.02712e-015	5.34198e-015	1.41571e-014	1.95725e-014	7.47044e-015	1.70772e-014	1.60887e-014
2.42038e-014	2.21696e-014	-8.58962e-015	-2.32509e-015	3.04321e-015	-3.32587e-015	7.92896e-015	1.64615e-014	9.63737e-015	1.7209e-014	2.46515e-014	2.25846e-014	2.96474e-014	-1.7185e-014	-1.04673e-014	-1.61855e-014	-2.80814e-014	-1.09931e-014	8.29504e-015	5.84436e-015	1.48444e-014	2.01399e-014	7.80411e-015	1.76535e-014	1.63697e-014
2.4707e-014	2.28642e-014	-8.99527e-015	-2.66786e-015	3.01298e-015	-3.76064e-015	7.95243e-015	1.67277e-014	9.96195e-015	1.77294e-014	2.48437e-014	2.30398e-014	3.00977e-014	-1.79659e-014	-1.0909e-014	-1.64084e-014	-2.78079e-014	-1.02946e-014	8.56303e-015	6.37809e-015	1.55474e-014	2.07315e-014	8.17526e-015	1.82447e-014	1.668e-014
2.52271e-014	2.35605e-014	-9.38263e-015	-3.03332e-015	2.9698e-015	-4.20928e-015	7.95966e-015	1.69957e-014	1.02916e-014	1.82634e-014	2.50363e-014	2.34922e-014	3.05463e-014	-1.87594e-014	-1.13431e-014	-1.66654e-014	-2.74881e-014	-9.60649e-015	8.83081e-015	6.94177e-015	1.62626e-014	2.1345e-014	8.58405e-015	1.88496e-014	1.70231e-014
2.5764e-014	2.42557e-014	-9.74992e-015	-3.42045e-015	2.91269e-015	-4.66912e-015	7.94873e-015	1.72652e-014	1.06244e-014	1.88098e-014	2.52303e-014	2.39417e-014	3.09922e-014	-1.956e-014	-1.17667e-014	-1.69559e-014	-2.71221e-014	-8.93135e-015	9.09827e-015	7.53307e-015	1.69871e-014	2.19787e-014	9.02932e-015	1.94674e-014	1.7401e-014
2.63175e-014	2.49467e-014	-1.0096e-014	-3.82732e-015	2.8402e-015	-5.13821e-015	7.91873e-015	1.75364e-014	1.09583e-014	1.93677e-014	2.54256e-014	2.43886e-014	3.14342e-014	-2.03616e-014	-1.21764e-014	-1.72789e-014	-2.67113e-014	-8.27197e-015	9.36587e-015	8.14948e-015	1.77174e-014	2.263e-014	9.50989e-015	2.00964e-014	1.78142e-014
2.68871e-014	2.56306e-014	-1.04195e-014	-4.25289e-015	2.75122e-015	-5.61401e-015	7.86798e-015	1.78087e-014	1.12905e-014	1.99354e-014	2.5623e-014	2.48325e-014	3.18713e-014	-2.11593e-014	-1.25691e-014	-1.76326e-014	-2.62565e-014	-7.63127e-015	9.63366e-015	8.78754e-015	1.84507e-014	2.32967e-014	1.00244e-014	2.0735e-014	1.82644e-014
2.74716e-014	2.63038e-014	-1.07195e-014	-4.69513e-015	2.64515e-015	-6.09383e-015	7.79469e-015	1.80817e-014	1.1619e-014	2.05112e-014	2.58228e-014	2.52733e-014	3.2302e-014	-2.19477e-014	-1.29419e-014	-1.80148e-014	-2.57606e-014	-7.01186e-015	9.90137e-015	9.44421e-015	1.91842e-014	2.39752e-014	1.05711e-014	2.13808e-014	1.87531e-014
2.8069e-014	2.69631e-014	-1.09948e-014	-5.15213e-015	2.52244e-015	-6.57532e-015	7.69715e-015	1.83548e-014	1.19425e-014	2.10932e-014	2.60251e-014	2.57109e-014	3.27243e-014	-2.27205e-014	-1.32922e-014	-1.84218e-014	-2.52265e-014	-6.41662e-015	1.01689e-014	1.01157e-014	1.99146e-014	2.46626e-014	1.11479e-014	2.20315e-014	1.928e-014
2.86777e-014	2.76061e-014	-1.12448e-014	-5.62175e-015	2.38234e-015	-7.05503e-015	7.57498e-015	1.86282e-014	1.22582e-014	2.1679e-014	2.62303e-014	2.61444e-014	3.31372e-014	-2.34722e-014	-1.36174e-014	-1.88504e-014	-2.46567e-014	-5.84797e-015	1.04362e-014	1.07974e-014	2.06384e-014	2.53558e-014	1.17516e-014	2.26844e-014	1.98452e-014
2.92968e-014	2.82294e-014	-1.14688e-014	-6.10106e-015	2.22574e-015	-7.53037e-015	7.42718e-015	1.89007e-014	1.25642e-014	2.22666e-014	2.64375e-014	2.65729e-014	3.35386e-014	-2.41966e-014	-1.39151e-014	-1.92972e-014	-2.40543e-014	-5.30811e-015	1.0703e-014	1.14841e-014	2.13523e-014	2.60503e-014	1.23792e-014	2.33378e-014	2.04479e-014
2.99241e-014	2.88296e-014	-1.16666e-014	-6.5876e-015	2.05304e-015	-7.9985e-015	7.25342e-015	1.91709e-014	1.28586e-014	2.28534e-014	2.66469e-014	2.69963e-014	3.39273e-014	-2.48879e-014	-1.41834e-014	-1.97584e-014	-2.34235e-014	-4.79872e-015	1.09695e-014	1.21703e-014	2.2053e-014	2.67427e-014	1.30266e-014	2.3989e-014	2.10874e-014
3.05576e-014	2.94038e-014	-1.18378e-014	-7.07824e-015	1.86519e-015	-8.45716e-015	7.05374e-015	1.94375e-014	1.31394e-014	2.34366e-014	2.68579e-014	2.74133e-014	3.43014e-014	-2.55411e-014	-1.44205e-014	-2.02304e-014	-2.2769e-014	-4.32161e-015	1.1235e-014	1.28512e-014	2.27375e-014	2.7429e-014	1.36907e-014	2.46351e-014	2.17618e-014
3.11948e-014	2.99494e-014	-1.19822e-014	-7.5701e-015	1.66351e-015	-8.90346e-015	6.82796e-015	1.96996e-014	1.34052e-014	2.40131e-014	2.70697e-014	2.78236e-014	3.46602e-014	-2.61509e-014	-1.46252e-014	-2.07095e-014	-2.20949e-014	-3.8782e-015	1.14998e-014	1.35211e-014	2.34035e-014	2.81055e-014	1.43676e-014	2.52734e-014	2.24691e-014
3.18344e-014	3.04641e-014	-1.20994e-014	-8.06002e-015	1.44944e-015	-9.33474e-015	6.57665e-015	1.99563e-014	1.3654e-014	2.458e-014	2.72812e-014	2.82259e-014	3.50024e-014	-2.67122e-014	-1.4796e-014	-2.11907e-014	-2.14056e-014	-3.46951e-015	1.1763e-014	1.41749e-014	2.4048e-014	2.87681e-014	1.50529e-014	2.59003e-014	2.32068e-014
3.24737e-014	3.09467e-014	-1.21902e-014	-8.54475e-015	1.22436e-015	-9.7487e-015	6.30014e-015	2.02062e-014	1.38847e-014	2.51341e-014	2.74914e-014	2.86191e-014	3.53268e-014	-2.72209e-014	-1.49324e-014	-2.16694e-014	-2.07059e-014	-3.09684e-015	1.20238e-014	1.48078e-014	2.46689e-014	2.94127e-014	1.57422e-014	2.65129e-014	2.39728e-014
3.31106e-014	3.1394e-014	-1.22547e-014	-9.02091e-015	9.90417e-016	-1.01432e-014	5.99969e-015	2.04472e-014	1.40969e-014	2.56727e-014	2.76991e-014	2.90024e-014	3.56318e-014	-2.76728e-014	-1.50335e-014	-2.21409e-014	-2.00012e-014	-2.76068e-015	1.22821e-014	1.54142e-014	2.52641e-014	3.00357e-014	1.64317e-014	2.71087e-014	2.47635e-014
3.37426e-014	3.18038e-014	-1.22937e-014	-9.48498e-015	7.49409e-016	-1.05155e-014	5.67653e-015	2.06776e-014	1.42892e-014	2.6193e-014	2.79034e-014	2.93751e-014	3.59166e-014	-2.80644e-014	-1.50997e-014	-2.26005e-014	-1.92971e-014	-2.46152e-015	1.25378e-014	1.59897e-014	2.58312e-014	3.06334e-014	1.71166e-014	2.76848e-014	2.55754e-014
3.43674e-014	3.21742e-014	-1.23074e-014	-9.93402e-015	5.03719e-016	-1.08633e-014	5.33223e-015	2.08959e-014	1.44613e-014	2.6692e-014	2.81028e-014	2.97364e-014	3.61802e-014	-2.83927e-014	-1.51306e-014	-2.30441e-014	-1.85987e-014	-2.1992e-015	1.27904e-014	1.65292e-014	2.63692e-014	3.12022e-014	1.77927e-014	2.8239e-014	2.64044e-014
3.49822e-014	3.25044e-014	-1.2297e-014	-1.03648e-014	2.55582e-016	-1.11852e-014	4.96836e-015	2.11011e-014	1.46129e-014	2.71666e-014	2.82958e-014	3.00853e-014	3.64214e-014	-2.8655e-014	-1.51269e-014	-2.34671e-014	-1.79113e-014	-1.97324e-015	1.30394e-014	1.70285e-014	2.68767e-014	3.17387e-014	1.8456e-014	2.87689e-014	2.7247e-014
3.55844e-014	3.27941e-014	-1.22627e-014	-1.07743e-014	6.98855e-018	-1.14799e-014	4.58647e-015	2.12925e-014	1.47438e-014	2.76145e-014	2.8481e-014	3.04206e-014	3.66394e-014	-2.88501e-014	-1.50895e-014	-2.38652e-014	-1.72398e-014	-1.78238e-015	1.32845e-014	1.74831e-014	2.73522e-014	3.22391e-014	1.91023e-014	2.92716e-014	2.8099e-014
3.61708e-014	3.30427e-014	-1.22054e-014	-1.11595e-014	-2.39601e-016	-1.17461e-014	4.18934e-015	2.14688e-014	1.48538e-014	2.80333e-014	2.86567e-014	3.07414e-014	3.68337e-014	-2.89762e-014	-1.50197e-014	-2.42352e-014	-1.65893e-014	-1.62592e-015	1.35257e-014	1.78898e-014	2.77954e-014	3.27006e-014	1.97274e-014	2.97451e-014	2.89556e-014
3.67395e-014	3.32494e-014	-1.21262e-014	-1.15167e-014	-4.80549e-016	-1.19827e-014	3.7799e-015	2.16285e-014	1.49434e-014	2.84213e-014	2.88219e-014	3.1047e-014	3.70035e-014	-2.90321e-014	-1.49191e-014	-2.45728e-014	-1.59647e-014	-1.5023e-015	1.37626e-014	1.82456e-014	2.82063e-014	3.31205e-014	2.03278e-014	3.01878e-014	2.98123e-014
3.72887e-014	3.34148e-014	-1.20259e-014	-1.18432e-014	-7.12856e-016	-1.2188e-014	3.36123e-015	2.17705e-014	1.50133e-014	2.87768e-014	2.89748e-014	3.13368e-014	3.71489e-014	-2.90173e-014	-1.47894e-014	-2.48746e-014	-1.53704e-014	-1.40972e-015	1.39953e-014	1.85474e-014	2.85847e-014	3.3497e-014	2.09001e-014	3.05982e-014	3.0665e-014
3.78157e-014	3.35395e-014	-1.19053e-014	-1.21367e-014	-9.34182e-016	-1.23615e-014	2.93595e-015	2.18939e-014	1.50645e-014	2.90982e-014	2.91143e-014	3.16102e-014	3.7269e-014	-2.89321e-014	-1.46324e-014	-2.51364e-014	-1.48111e-014	-1.34647e-015	1.42235e-014	1.87926e-014	2.89318e-014	3.38278e-014	2.14411e-014	3.09749e-014	3.15091e-014
3.83184e-014	3.36247e-014	-1.17651e-014	-1.23944e-014	-1.14255e-015	-1.25017e-014	2.5075e-015	2.19983e-014	1.5098e-014	2.93841e-014	2.92394e-014	3.18669e-014	3.73635e-014	-2.87773e-014	-1.445e-014	-2.53555e-014	-1.42905e-014	-1.31072e-015	1.44477e-014	1.89796e-014	2.92486e-014	3.41116e-014	2.19478e-014	3.13167e-014	3.23392e-014
3.87946e-014	3.36711e-014	-1.16066e-014	-1.2614e-014	-1.33522e-015	-1.26079e-014	2.07913e-015	2.2083e-014	1.5115e-014	2.96335e-014	2.93489e-014	3.21061e-014	3.74325e-014	-2.85544e-014	-1.42453e-014	-2.55288e-014	-1.38118e-014	-1.29995e-015	1.46674e-014	1.91073e-014	2.95356e-014	3.43474e-014	2.24179e-014	3.16227e-014	3.31506e-014
3.92423e-014	3.36799e-014	-1.14306e-014	-1.27938e-014	-1.50966e-015	-1.26804e-014	1.6542e-015	2.21475e-014	1.51177e-014	2.9846e-014	2.94414e-014	3.23279e-014	3.74766e-014	-2.82654e-014	-1.40208e-014	-2.56538e-014	-1.33779e-014	-1.31156e-015	1.48831e-014	1.91744e-014	2.97937e-014	3.45339e-014	2.28492e-014	3.18927e-014	3.39398e-014
3.96602e-014	3.36533e-014	-1.12383e-014	-1.29322e-014	-1.664e-015	-1.27186e-014	1.23668e-015	2.21919e-014	1.5107e-014	3.00211e-014	2.95162e-014	3.25323e-014	3.74961e-014	-2.79123e-014	-1.3779e-014	-2.57285e-014	-1.29918e-014	-1.34186e-015	1.50949e-014	1.91817e-014	3.00239e-014	3.46711e-014	2.32403e-014	3.21257e-014	3.47026e-014
4.00468e-014	3.35927e-014	-1.10312e-014	-1.30281e-014	-1.79521e-015	-1.27232e-014	8.29991e-016	2.22163e-014	1.50845e-014	3.01596e-014	2.95723e-014	3.27196e-014	3.74915e-014	-2.74986e-014	-1.35227e-014	-2.57516e-014	-1.2655e-014	-1.38767e-015	1.53034e-014	1.91301e-014	3.02284e-014	3.47588e-014	2.35901e-014	3.23221e-014	3.5435e-014
4.04008e-014	3.35002e-014	-1.08105e-014	-1.3081e-014	-1.9023e-015	-1.2694e-014	4.38077e-016	2.22214e-014	1.50528e-014	3.0262e-014	2.96096e-014	3.289e-014	3.74634e-014	-2.70277e-014	-1.32547e-014	-2.57216e-014	-1.23689e-014	-1.44668e-015	1.55088e-014	1.90205e-014	3.041e-014	3.47977e-014	2.38978e-014	3.24827e-014	3.61332e-014
4.07212e-014	3.33782e-014	-1.05771e-014	-1.30901e-014	-1.9833e-015	-1.26321e-014	6.47768e-017	2.2208e-014	1.50135e-014	3.03292e-014	2.96275e-014	3.30442e-014	3.74127e-014	-2.65039e-014	-1.29778e-014	-2.56382e-014	-1.21347e-014	-1.51527e-015	1.57115e-014	1.88552e-014	3.05699e-014	3.47889e-014	2.4163e-014	3.26076e-014	3.67937e-014
4.10077e-014	3.32297e-014	-1.03328e-014	-1.30558e-014	-2.03731e-015	-1.25388e-014	-2.86905e-016	2.21777e-014	1.49689e-014	3.03628e-014	2.96261e-014	3.31832e-014	3.73404e-014	-2.59314e-014	-1.26949e-014	-2.55009e-014	-1.19533e-014	-1.59021e-015	1.59126e-014	1.86369e-014	3.07103e-014	3.47337e-014	2.43857e-014	3.26974e-014	3.7414e-014
4.12596e-014	3.30572e-014	-1.00783e-014	-1.29781e-014	-2.06275e-015	-1.24152e-014	-6.1411e-016	2.21312e-014	1.49205e-014	3.03649e-014	2.9606e-014	3.33077e-014	3.72473e-014	-2.53143e-014	-1.24092e-014	-2.53101e-014	-1.18245e-014	-1.66816e-015	1.61123e-014	1.83685e-014	3.08338e-014	3.4634e-014	2.45661e-014	3.27535e-014	3.79914e-014
4.14769e-014	3.28635e-014	-9.81485e-015	-1.28574e-014	-2.05866e-015	-1.22615e-014	-9.13355e-016	2.20692e-014	1.4871e-014	3.03381e-014	2.95674e-014	3.34188e-014	3.71348e-014	-2.46581e-014	-1.21242e-014	-2.50659e-014	-1.17475e-014	-1.74607e-015	1.6312e-014	1.80525e-014	3.09424e-014	3.44916e-014	2.47051e-014	3.27766e-014	3.85234e-014
4.16594e-014	3.26517e-014	-9.54387e-015	-1.26947e-014	-2.02493e-015	-1.20794e-014	-1.1814e-015	2.19939e-014	1.48224e-014	3.02839e-014	2.95108e-014	3.35175e-014	3.70042e-014	-2.39678e-014	-1.18425e-014	-2.47698e-014	-1.17211e-014	-1.82037e-015	1.65129e-014	1.76926e-014	3.10392e-014	3.43086e-014	2.48037e-014	3.27689e-014	3.90086e-014
4.18075e-014	3.24244e-014	-9.26675e-015	-1.24909e-014	-1.96042e-015	-1.18703e-014	-1.41569e-015	2.19078e-014	1.47769e-014	3.02054e-014	2.9437e-014	3.36051e-014	3.68569e-014	-2.32489e-014	-1.15666e-014	-2.44233e-014	-1.17437e-014	-1.88802e-015	1.67164e-014	1.72929e-014	3.11265e-014	3.40885e-014	2.48637e-014	3.27317e-014	3.94462e-014
4.19218e-014	3.21848e-014	-8.98445e-015	-1.22478e-014	-1.86505e-015	-1.16358e-014	-1.61402e-015	2.18124e-014	1.47361e-014	3.01064e-014	2.93467e-014	3.36826e-014	3.66941e-014	-2.25072e-014	-1.12985e-014	-2.40276e-014	-1.18133e-014	-1.94559e-015	1.69226e-014	1.68581e-014	3.12061e-014	3.38344e-014	2.48867e-014	3.26662e-014	3.98345e-014
4.20033e-014	3.19362e-014	-8.69821e-015	-1.19677e-014	-1.73906e-015	-1.1378e-014	-1.77457e-015	2.17097e-014	1.47021e-014	2.99892e-014	2.92415e-014	3.37515e-014	3.6518e-014	-2.17484e-014	-1.10406e-014	-2.35849e-014	-1.1927e-014	-1.99086e-015	1.7133e-014	1.63922e-014	3.12807e-014	3.35495e-014	2.48744e-014	3.2575e-014	4.01731e-014
4.20526e-014	3.16812e-014	-8.40952e-015	-1.16532e-014	-1.5828e-015	-1.10985e-014	-1.89556e-015	2.16024e-014	1.46768e-014	2.98573e-014	2.91226e-014	3.38134e-014	3.63302e-014	-2.09782e-014	-1.07953e-014	-2.30981e-014	-1.20819e-014	-2.02152e-015	1.73484e-014	1.59003e-014	3.13525e-014	3.32375e-014	2.48294e-014	3.24602e-014	4.04613e-014
4.20715e-014	3.14235e-014	-8.11986e-015	-1.13062e-014	-1.39725e-015	-1.07991e-014	-1.97608e-015	2.14933e-014	1.46619e-014	2.97141e-014	2.89923e-014	3.38701e-014	3.61324e-014	-2.0203e-014	-1.05647e-014	-2.25701e-014	-1.22752e-014	-2.03501e-015	1.75702e-014	1.53871e-014	3.14238e-014	3.29025e-014	2.47539e-014	3.23241e-014	4.06997e-014
4.20616e-014	3.11656e-014	-7.83033e-015	-1.09302e-014	-1.18372e-015	-1.04825e-014	-2.01553e-015	2.13853e-014	1.46585e-014	2.95638e-014	2.88523e-014	3.39231e-014	3.59265e-014	-1.94283e-014	-1.03505e-014	-2.20042e-014	-1.25038e-014	-2.02906e-015	1.77997e-014	1.48572e-014	3.14962e-014	3.25488e-014	2.46506e-014	3.21698e-014	4.08898e-014
4.20243e-014	3.09105e-014	-7.54221e-015	-1.05292e-014	-9.42926e-016	-1.01501e-014	-2.01336e-015	2.12814e-014	1.46683e-014	2.94096e-014	2.87042e-014	3.39734e-014	3.57143e-014	-1.8659e-014	-1.01543e-014	-2.14042e-014	-1.27638e-014	-2.00218e-015	1.80379e-014	1.43157e-014	3.15712e-014	3.21799e-014	2.45221e-014	3.19996e-014	4.10325e-014
4.19615e-014	3.06608e-014	-7.25699e-015	-1.01065e-014	-6.7605e-016	-9.8046e-015	-1.9706e-015	2.11845e-014	1.46921e-014	2.92552e-014	2.85499e-014	3.4023e-014	3.54975e-014	-1.79008e-014	-9.97751e-015	-2.07735e-014	-1.30519e-014	-1.9526e-015	1.82848e-014	1.37676e-014	3.165e-014	3.18002e-014	2.43714e-014	3.18159e-014	4.11291e-014
4.18764e-014	3.04187e-014	-6.97653e-015	-9.66545e-015	-3.84349e-016	-9.44868e-015	-1.88814e-015	2.10969e-014	1.47299e-014	2.91038e-014	2.83916e-014	3.40736e-014	3.52786e-014	-1.71585e-014	-9.82154e-015	-2.01154e-014	-1.33637e-014	-1.87871e-015	1.85419e-014	1.3218e-014	3.17334e-014	3.14139e-014	2.42013e-014	3.16216e-014	4.11819e-014
4.17708e-014	3.01859e-014	-6.7018e-015	-9.21001e-015	-7.02654e-017	-9.08451e-015	-1.76697e-015	2.1021e-014	1.47822e-014	2.89586e-014	2.82316e-014	3.41264e-014	3.50588e-014	-1.64368e-014	-9.68731e-015	-1.94337e-014	-1.36949e-014	-1.78007e-015	1.88098e-014	1.26715e-014	3.18232e-014	3.1026e-014	2.40152e-014	3.14193e-014	4.11927e-014
4.1648e-014	2.9965e-014	-6.43435e-015	-8.74426e-015	2.64319e-016	-8.71483e-015	-1.61024e-015	2.09596e-014	1.48497e-014	2.88234e-014	2.80717e-014	3.41829e-014	3.48403e-014	-1.57405e-014	-9.57518e-015	-1.87333e-014	-1.40409e-014	-1.65657e-015	1.90888e-014	1.21322e-014	3.19196e-014	3.06407e-014	2.38159e-014	3.12119e-014	4.11643e-014
4.15104e-014	2.97576e-014	-6.17621e-015	-8.27244e-015	6.17431e-016	-8.34185e-015	-1.41976e-015	2.09156e-014	1.4932e-014	2.8701e-014	2.79143e-014	3.42449e-014	3.46248e-014	-1.5074e-014	-9.48567e-015	-1.80197e-014	-1.43976e-014	-1.5075e-015	1.93796e-014	1.16044e-014	3.20227e-014	3.0262e-014	2.36064e-014	3.10019e-014	4.10996e-014
4.13612e-014	2.95655e-014	-5.92871e-015	-7.79886e-015	9.86308e-016	-7.96831e-015	-1.19815e-015	2.08917e-014	1.50295e-014	2.85942e-014	2.77613e-014	3.43131e-014	3.44139e-014	-1.44414e-014	-9.41922e-015	-1.72976e-014	-1.47608e-014	-1.33288e-015	1.96816e-014	1.10921e-014	3.21325e-014	2.98938e-014	2.33891e-014	3.07915e-014	4.10021e-014
4.12033e-014	2.93904e-014	-5.69303e-015	-7.32776e-015	1.36828e-015	-7.59703e-015	-9.48874e-016	2.08907e-014	1.51408e-014	2.85053e-014	2.76151e-014	3.43885e-014	3.42093e-014	-1.38464e-014	-9.37562e-015	-1.6572e-014	-1.5127e-014	-1.13362e-015	1.99947e-014	1.05986e-014	3.22488e-014	2.95398e-014	2.31673e-014	3.05832e-014	4.08739e-014
4.10392e-014	2.92334e-014	-5.4706e-015	-6.86351e-015	1.76106e-015	-7.23056e-015	-6.75967e-016	2.0914e-014	1.52645e-014	2.84364e-014	2.74773e-014	3.44719e-014	3.40127e-014	-1.32919e-014	-9.35497e-015	-1.58472e-014	-1.54928e-014	-9.09959e-016	2.03185e-014	1.01275e-014	3.23711e-014	2.92036e-014	2.29432e-014	3.03801e-014	4.07193e-014
4.08722e-014	2.90953e-014	-5.26316e-015	-6.41076e-015	2.16158e-015	-6.87183e-015	-3.84383e-016	2.09631e-014	1.53995e-014	2.83897e-014	2.73498e-014	3.45638e-014	3.38254e-014	-1.27807e-014	-9.35668e-015	-1.51278e-014	-1.58546e-014	-6.63527e-016	2.06531e-014	9.68209e-015	3.2499e-014	2.8889e-014	2.27197e-014	3.01844e-014	4.05416e-014
4.07047e-014	2.89768e-014	-5.07154e-015	-5.97445e-015	2.56762e-015	-6.52326e-015	-7.8601e-017	2.10399e-014	1.5544e-014	2.83658e-014	2.72344e-014	3.46652e-014	3.3648e-014	-1.23163e-014	-9.38012e-015	-1.44195e-014	-1.62094e-014	-3.95497e-016	2.09966e-014	9.26476e-015	3.26316e-014	2.85988e-014	2.24982e-014	2.99982e-014	4.03441e-014
4.05406e-014	2.88783e-014	-4.89751e-015	-5.55827e-015	2.97623e-015	-6.18693e-015	2.36544e-016	2.11449e-014	1.56967e-014	2.83654e-014	2.7132e-014	3.47756e-014	3.3481e-014	-1.18995e-014	-9.42446e-015	-1.37261e-014	-1.65548e-014	-1.0792e-016	2.13483e-014	8.87783e-015	3.27674e-014	2.83352e-014	2.22811e-014	2.98236e-014	4.01301e-014
4.03827e-014	2.88002e-014	-4.74245e-015	-5.16594e-015	3.38523e-015	-5.86536e-015	5.55869e-016	2.12787e-014	1.58562e-014	2.83897e-014	2.7044e-014	3.48956e-014	3.33257e-014	-1.15317e-014	-9.48877e-015	-1.30519e-014	-1.68875e-014	1.97635e-016	2.17075e-014	8.52291e-015	3.29048e-014	2.81005e-014	2.20701e-014	2.96621e-014	3.99033e-014
4.02334e-014	2.87419e-014	-4.60713e-015	-4.80097e-015	3.79212e-015	-5.56073e-015	8.7425e-016	2.14417e-014	1.60199e-014	2.84392e-014	2.69708e-014	3.50245e-014	3.31835e-014	-1.12143e-014	-9.57198e-015	-1.24015e-014	-1.72057e-014	5.1851e-016	2.20728e-014	8.2012e-015	3.30418e-014	2.78966e-014	2.18668e-014	2.95157e-014	3.96668e-014
4.00955e-014	2.87039e-014	-4.49236e-015	-4.46695e-015	4.19434e-015	-5.27541e-015	1.18633e-015	2.16342e-014	1.61858e-014	2.85135e-014	2.69137e-014	3.51622e-014	3.30541e-014	-1.09469e-014	-9.67258e-015	-1.17786e-014	-1.75074e-014	8.52157e-016	2.24429e-014	7.91338e-015	3.31765e-014	2.77258e-014	2.16722e-014	2.93862e-014	3.94244e-014
3.9972e-014	2.86854e-014	-4.39901e-015	-4.16646e-015	4.5903e-015	-5.01165e-015	1.48797e-015	2.18555e-014	1.63521e-014	2.8612e-014	2.68733e-014	3.53081e-014	3.2939e-014	-1.07301e-014	-9.78917e-015	-1.1187e-014	-1.77914e-014	1.19638e-015	2.28164e-014	7.65968e-015	3.33078e-014	2.7589e-014	2.14882e-014	2.92748e-014	3.91794e-014
3.98645e-014	2.86856e-014	-4.32748e-015	-3.90128e-015	4.97827e-015	-4.77089e-015	1.77335e-015	2.21046e-014	1.65162e-014	2.87341e-014	2.68499e-014	3.54617e-014	3.28385e-014	-1.05625e-014	-9.92053e-015	-1.06303e-014	-1.80568e-014	1.54849e-015	2.31918e-014	7.44013e-015	3.34338e-014	2.74867e-014	2.13155e-014	2.91827e-014	3.89354e-014
3.97756e-014	2.8704e-014	-4.27831e-015	-3.67391e-015	5.35643e-015	-4.55434e-015	2.03757e-015	2.23813e-014	1.66752e-014	2.88785e-014	2.68431e-014	3.56219e-014	3.27523e-014	-1.04434e-014	-1.00645e-014	-1.01116e-014	-1.83033e-014	1.90536e-015	2.35671e-014	7.25458e-015	3.35525e-014	2.74195e-014	2.11543e-014	2.91106e-014	3.86955e-014
3.97073e-014	2.87398e-014	-4.25158e-015	-3.48571e-015	5.72305e-015	-4.3624e-015	2.27591e-015	2.26832e-014	1.6827e-014	2.90441e-014	2.68528e-014	3.57874e-014	3.26811e-014	-1.03711e-014	-1.02189e-014	-9.6341e-015	-1.85308e-014	2.26413e-015	2.39404e-014	7.10247e-015	3.3662e-014	2.73872e-014	2.10046e-014	2.90597e-014	3.8462e-014
3.96613e-014	2.87916e-014	-4.24745e-015	-3.33786e-015	6.07694e-015	-4.19548e-015	2.48354e-015	2.30085e-014	1.69704e-014	2.92287e-014	2.68782e-014	3.59567e-014	3.26245e-014	-1.03442e-014	-1.0382e-014	-9.19987e-015	-1.87389e-014	2.62186e-015	2.43097e-014	6.98255e-015	3.37614e-014	2.73895e-014	2.08664e-014	2.90299e-014	3.82378e-014
3.96393e-014	2.88581e-014	-4.26567e-015	-3.2313e-015	6.4165e-015	-4.05393e-015	2.65652e-015	2.33551e-014	1.71034e-014	2.94304e-014	2.69194e-014	3.61291e-014	3.25822e-014	-1.03602e-014	-1.05516e-014	-8.81054e-015	-1.89288e-014	2.97525e-015	2.4673e-014	6.89364e-015	3.38486e-014	2.7425e-014	2.07399e-014	2.90213e-014	3.80258e-014
3.96419e-014	2.89379e-014	-4.30565e-015	-3.16624e-015	6.74104e-015	-3.9379e-015	2.79136e-015	2.3721e-014	1.72237e-014	2.96468e-014	2.6975e-014	3.6303e-014	3.25537e-014	-1.04164e-014	-1.07262e-014	-8.46785e-015	-1.91012e-014	3.32083e-015	2.50281e-014	6.83351e-015	3.39216e-014	2.74921e-014	2.06247e-014	2.90344e-014	3.78283e-014
3.9671e-014	2.90291e-014	-4.36701e-015	-3.1428e-015	7.04987e-015	-3.84765e-015	2.8844e-015	2.41028e-014	1.73291e-014	2.9875e-014	2.70431e-014	3.6477e-014	3.25386e-014	-1.05102e-014	-1.09037e-014	-8.17344e-015	-1.92571e-014	3.65567e-015	2.53725e-014	6.80046e-015	3.39787e-014	2.75895e-014	2.05202e-014	2.90683e-014	3.7646e-014
3.97267e-014	2.91301e-014	-4.44848e-015	-3.15964e-015	7.34303e-015	-3.7823e-015	2.93384e-015	2.44974e-014	1.74182e-014	3.01122e-014	2.7123e-014	3.66493e-014	3.25364e-014	-1.06379e-014	-1.10824e-014	-7.92811e-015	-1.93984e-014	3.97643e-015	2.57043e-014	6.79092e-015	3.40188e-014	2.77141e-014	2.04256e-014	2.91235e-014	3.74805e-014
3.98087e-014	2.92392e-014	-4.54882e-015	-3.21599e-015	7.62022e-015	-3.7409e-015	2.93673e-015	2.49016e-014	1.74892e-014	3.03559e-014	2.72128e-014	3.6818e-014	3.25461e-014	-1.07965e-014	-1.12605e-014	-7.73241e-015	-1.95264e-014	4.28005e-015	2.60211e-014	6.80261e-015	3.40405e-014	2.78638e-014	2.03394e-014	2.91985e-014	3.73331e-014
3.99164e-014	2.93552e-014	-4.66682e-015	-3.31051e-015	7.88168e-015	-3.72238e-015	2.89147e-015	2.53115e-014	1.75417e-014	3.06031e-014	2.73114e-014	3.69814e-014	3.25667e-014	-1.09826e-014	-1.14358e-014	-7.58636e-015	-1.96433e-014	4.56382e-015	2.63209e-014	6.83324e-015	3.4043e-014	2.8036e-014	2.02607e-014	2.92924e-014	3.72047e-014
4.00498e-014	2.94767e-014	-4.80089e-015	-3.44123e-015	8.12796e-015	-3.72491e-015	2.79786e-015	2.57234e-014	1.75753e-014	3.08509e-014	2.74166e-014	3.71386e-014	3.25989e-014	-1.11923e-014	-1.1606e-014	-7.48896e-015	-1.97513e-014	4.82472e-015	2.66024e-014	6.87947e-015	3.4026e-014	2.8227e-014	2.01887e-014	2.94034e-014	3.70964e-014
4.02084e-014	2.96023e-014	-4.94903e-015	-3.60471e-015	8.35965e-015	-3.7464e-015	2.65502e-015	2.6134e-014	1.75895e-014	3.10967e-014	2.75266e-014	3.72874e-014	3.26416e-014	-1.14222e-014	-1.17695e-014	-7.43933e-015	-1.98529e-014	5.06008e-015	2.68637e-014	6.93773e-015	3.39886e-014	2.84338e-014	2.01219e-014	2.95306e-014	3.70084e-014
4.0391e-014	2.973e-014	-5.10914e-015	-3.79787e-015	8.57809e-015	-3.78538e-015	2.46318e-015	2.65395e-014	1.7584e-014	3.13375e-014	2.76396e-014	3.74266e-014	3.26937e-014	-1.16679e-014	-1.19238e-014	-7.43645e-015	-1.99504e-014	5.26742e-015	2.71036e-014	7.00573e-015	3.3931e-014	2.86525e-014	2.00588e-014	2.96722e-014	3.69405e-014
4.05961e-014	2.98578e-014	-5.27879e-015	-4.01724e-015	8.78434e-015	-3.83913e-015	2.22405e-015	2.69353e-014	1.75588e-014	3.15702e-014	2.77536e-014	3.75546e-014	3.27542e-014	-1.19251e-014	-1.20676e-014	-7.47829e-015	-2.00469e-014	5.44434e-015	2.73212e-014	7.07924e-015	3.38533e-014	2.88791e-014	1.99977e-014	2.9827e-014	3.68929e-014
4.08226e-014	2.99843e-014	-5.4555e-015	-4.25846e-015	8.97901e-015	-3.90517e-015	1.93969e-015	2.73181e-014	1.75149e-014	3.17926e-014	2.78662e-014	3.76702e-014	3.28224e-014	-1.21895e-014	-1.21993e-014	-7.56283e-015	-2.01444e-014	5.58888e-015	2.75149e-014	7.15425e-015	3.37562e-014	2.9109e-014	1.99374e-014	2.99929e-014	3.6865e-014
4.10689e-014	3.01085e-014	-5.63637e-015	-4.51814e-015	9.16439e-015	-3.98086e-015	1.61248e-015	2.76838e-014	1.74537e-014	3.20019e-014	2.79757e-014	3.7772e-014	3.28982e-014	-1.24575e-014	-1.23167e-014	-7.68766e-015	-2.02448e-014	5.6991e-015	2.7684e-014	7.22708e-015	3.36409e-014	2.93392e-014	1.98764e-014	3.01684e-014	3.68562e-014
4.13326e-014	3.02287e-014	-5.81845e-015	-4.79208e-015	9.34099e-015	-4.06316e-015	1.24511e-015	2.80283e-014	1.73757e-014	3.21959e-014	2.808e-014	3.78594e-014	3.29809e-014	-1.27249e-014	-1.24186e-014	-7.84955e-015	-2.0351e-014	5.77332e-015	2.78278e-014	7.29411e-015	3.35076e-014	2.95657e-014	1.98125e-014	3.03512e-014	3.68657e-014
4.16114e-014	3.03431e-014	-5.99865e-015	-5.07586e-015	9.51071e-015	-4.14904e-015	8.4141e-016	2.83482e-014	1.72821e-014	3.23724e-014	2.81768e-014	3.79315e-014	3.30693e-014	-1.29881e-014	-1.25038e-014	-8.04555e-015	-2.0465e-014	5.81006e-015	2.79455e-014	7.35231e-015	3.33573e-014	2.97837e-014	1.97445e-014	3.05391e-014	3.68928e-014
4.19025e-014	3.0451e-014	-6.17386e-015	-5.36526e-015	9.67513e-015	-4.23535e-015	4.05598e-016	2.86407e-014	1.7175e-014	3.25301e-014	2.82646e-014	3.79875e-014	3.31631e-014	-1.32429e-014	-1.25708e-014	-8.27254e-015	-2.05884e-014	5.80804e-015	2.80374e-014	7.3978e-015	3.31915e-014	2.99888e-014	1.9671e-014	3.07293e-014	3.6936e-014
4.22029e-014	3.05518e-014	-6.34102e-015	-5.65527e-015	9.83585e-015	-4.31914e-015	-5.78267e-017	2.89025e-014	1.70564e-014	3.26675e-014	2.83414e-014	3.80266e-014	3.32615e-014	-1.34856e-014	-1.2618e-014	-8.52681e-015	-2.07243e-014	5.7663e-015	2.81033e-014	7.42659e-015	3.30125e-014	3.01772e-014	1.95903e-014	3.09191e-014	3.69938e-014
4.251e-014	3.06445e-014	-6.49677e-015	-5.94077e-015	9.99459e-015	-4.3968e-015	-5.42985e-016	2.91303e-014	1.69285e-014	3.27832e-014	2.84059e-014	3.80486e-014	3.33639e-014	-1.37133e-014	-1.26442e-014	-8.80513e-015	-2.08748e-014	5.68409e-015	2.81436e-014	7.4356e-015	3.28222e-014	3.03451e-014	1.95015e-014	3.11064e-014	3.70649e-014
4.28209e-014	3.07275e-014	-6.63818e-015	-6.21675e-015	1.01528e-014	-4.46504e-015	-1.04437e-015	2.93218e-014	1.67941e-014	3.2877e-014	2.84569e-014	3.8053e-014	3.34691e-014	-1.39227e-014	-1.26488e-014	-9.1033e-015	-2.10412e-014	5.56165e-015	2.81591e-014	7.4206e-015	3.26221e-014	3.04889e-014	1.94028e-014	3.1289e-014	3.7148e-014
4.31325e-014	3.08004e-014	-6.76204e-015	-6.479e-015	1.03127e-014	-4.51997e-015	-1.55643e-015	2.94747e-014	1.66553e-014	3.29474e-014	2.84925e-014	3.80403e-014	3.35766e-014	-1.4111e-014	-1.26312e-014	-9.4175e-015	-2.12251e-014	5.39869e-015	2.8151e-014	7.37876e-015	3.24145e-014	3.06057e-014	1.9293e-014	3.14645e-014	3.7241e-014
4.34415e-014	3.08625e-014	-6.8647e-015	-6.72201e-015	1.04758e-014	-4.55879e-015	-2.07299e-015	2.95875e-014	1.65149e-014	3.29945e-014	2.85124e-014	3.80109e-014	3.3686e-014	-1.42758e-014	-1.25905e-014	-9.74424e-015	-2.14282e-014	5.19588e-015	2.81202e-014	7.30746e-015	3.2202e-014	3.06926e-014	1.91714e-014	3.16307e-014	3.73422e-014
4.37449e-014	3.09137e-014	-6.94364e-015	-6.94163e-015	1.06439e-014	-4.57815e-015	-2.58749e-015	2.96591e-014	1.63764e-014	3.30184e-014	2.85162e-014	3.79651e-014	3.37971e-014	-1.44147e-014	-1.25263e-014	-1.00792e-014	-2.16518e-014	4.95411e-015	2.80677e-014	7.20364e-015	3.19867e-014	3.07459e-014	1.90374e-014	3.17849e-014	3.74497e-014
4.40396e-014	3.09538e-014	-6.99593e-015	-7.13343e-015	1.08185e-014	-4.575e-015	-3.09294e-015	2.96887e-014	1.62428e-014	3.30194e-014	2.8503e-014	3.79036e-014	3.39097e-014	-1.45256e-014	-1.24384e-014	-1.04182e-014	-2.18969e-014	4.67355e-015	2.79953e-014	7.06444e-015	3.17718e-014	3.07634e-014	1.88904e-014	3.19248e-014	3.75622e-014
4.43221e-014	3.09831e-014	-7.01897e-015	-7.29348e-015	1.10016e-014	-4.5466e-015	-3.58238e-015	2.96756e-014	1.6117e-014	3.29988e-014	2.84721e-014	3.78271e-014	3.40223e-014	-1.46069e-014	-1.23263e-014	-1.07579e-014	-2.21645e-014	4.3558e-015	2.79043e-014	6.88754e-015	3.15601e-014	3.07432e-014	1.87298e-014	3.2048e-014	3.76775e-014
4.45895e-014	3.1001e-014	-7.0098e-015	-7.41804e-015	1.11936e-014	-4.49076e-015	-4.04951e-015	2.96199e-014	1.60021e-014	3.2957e-014	2.8424e-014	3.77369e-014	3.41354e-014	-1.46575e-014	-1.21902e-014	-1.10938e-014	-2.24555e-014	4.00226e-015	2.77969e-014	6.67052e-015	3.13537e-014	3.06829e-014	1.85551e-014	3.21529e-014	3.77942e-014
4.48393e-014	3.10084e-014	-6.96672e-015	-7.50429e-015	1.13954e-014	-4.40523e-015	-4.48816e-015	2.95228e-014	1.59013e-014	3.28956e-014	2.83586e-014	3.7634e-014	3.42479e-014	-1.46772e-014	-1.20296e-014	-1.14226e-014	-2.27705e-014	3.61403e-015	2.76745e-014	6.41151e-015	3.11543e-014	3.05814e-014	1.83659e-014	3.22381e-014	3.79101e-014
4.50688e-014	3.10057e-014	-6.88758e-015	-7.54991e-015	1.16082e-014	-4.28866e-015	-4.89255e-015	2.93852e-014	1.58174e-014	3.28161e-014	2.82765e-014	3.75195e-014	3.43601e-014	-1.46648e-014	-1.18452e-014	-1.1741e-014	-2.31097e-014	3.19341e-015	2.75392e-014	6.10852e-015	3.09644e-014	3.04381e-014	1.81625e-014	3.2302e-014	3.8023e-014
4.52752e-014	3.09931e-014	-6.77114e-015	-7.55214e-015	1.18326e-014	-4.13979e-015	-5.25705e-015	2.92084e-014	1.57527e-014	3.272e-014	2.81781e-014	3.73948e-014	3.44714e-014	-1.46211e-014	-1.16374e-014	-1.20459e-014	-2.34731e-014	2.74279e-015	2.73941e-014	5.75992e-015	3.07857e-014	3.02521e-014	1.79446e-014	3.23428e-014	3.81316e-014
4.54568e-014	3.09714e-014	-6.61596e-015	-7.50923e-015	1.20686e-014	-3.95734e-015	-5.5766e-015	2.89946e-014	1.57092e-014	3.26091e-014	2.80642e-014	3.72611e-014	3.45816e-014	-1.45461e-014	-1.14075e-014	-1.23354e-014	-2.38611e-014	2.26447e-015	2.72414e-014	5.36471e-015	3.06204e-014	3.00232e-014	1.7713e-014	3.23602e-014	3.82341e-014
4.56111e-014	3.09412e-014	-6.42198e-015	-7.41958e-015	1.23166e-014	-3.74096e-015	-5.84594e-015	2.87459e-014	1.56891e-014	3.24854e-014	2.79356e-014	3.71193e-014	3.46902e-014	-1.44411e-014	-1.11567e-014	-1.26068e-014	-2.42741e-014	1.76133e-015	2.7083e-014	4.92212e-015	3.04705e-014	2.97519e-014	1.74681e-014	3.23534e-014	3.8329e-014
4.57362e-014	3.09037e-014	-6.18897e-015	-7.28234e-015	1.25767e-014	-3.49073e-015	-6.06121e-015	2.84649e-014	1.5695e-014	3.23504e-014	2.7793e-014	3.69708e-014	3.47969e-014	-1.43073e-014	-1.08861e-014	-1.28573e-014	-2.47119e-014	1.23548e-015	2.69209e-014	4.43052e-015	3.03376e-014	2.94391e-014	1.72107e-014	3.23212e-014	3.84149e-014
4.58305e-014	3.08595e-014	-5.91709e-015	-7.09782e-015	1.28483e-014	-3.20701e-015	-6.21835e-015	2.81552e-014	1.57284e-014	3.22061e-014	2.76383e-014	3.68175e-014	3.4901e-014	-1.41462e-014	-1.05971e-014	-1.30854e-014	-2.51741e-014	6.89754e-016	2.67571e-014	3.88927e-015	3.02235e-014	2.90856e-014	1.69416e-014	3.22641e-014	3.84901e-014
4.58932e-014	3.08099e-014	-5.60693e-015	-6.86615e-015	1.31307e-014	-2.89014e-015	-6.31506e-015	2.782e-014	1.57905e-014	3.20547e-014	2.74727e-014	3.66604e-014	3.50019e-014	-1.39601e-014	-1.02907e-014	-1.32896e-014	-2.56604e-014	1.27577e-016	2.65934e-014	3.29861e-015	3.01293e-014	2.86933e-014	1.66626e-014	3.21817e-014	3.85534e-014
4.59233e-014	3.07556e-014	-5.25877e-015	-6.58863e-015	1.34233e-014	-2.54153e-015	-6.34895e-015	2.74623e-014	1.58817e-014	3.18987e-014	2.72972e-014	3.65013e-014	3.50993e-014	-1.37509e-014	-9.96873e-015	-1.34698e-014	-2.61705e-014	-4.4826e-016	2.64315e-014	2.65922e-015	3.00556e-014	2.82641e-014	1.63742e-014	3.20735e-014	3.86035e-014
4.59195e-014	3.06979e-014	-4.87419e-015	-6.26678e-015	1.37253e-014	-2.16293e-015	-6.31797e-015	2.70862e-014	1.60024e-014	3.17397e-014	2.71135e-014	3.63411e-014	3.51929e-014	-1.35211e-014	-9.63292e-015	-1.36249e-014	-2.67043e-014	-1.03451e-015	2.62732e-014	1.97166e-015	3.00026e-014	2.78001e-014	1.60777e-014	3.194e-014	3.86393e-014
4.58818e-014	3.06384e-014	-4.45538e-015	-5.90261e-015	1.40353e-014	-1.75613e-015	-6.22204e-015	2.66959e-014	1.61527e-014	3.158e-014	2.6923e-014	3.61807e-014	3.52814e-014	-1.32741e-014	-9.28477e-015	-1.37542e-014	-2.72614e-014	-1.62798e-015	2.61205e-014	1.23686e-015	2.99713e-014	2.73039e-014	1.57746e-014	3.17823e-014	3.86596e-014
4.58102e-014	3.05789e-014	-4.00475e-015	-5.49877e-015	1.43518e-014	-1.32365e-015	-6.06147e-015	2.62962e-014	1.63318e-014	3.14212e-014	2.67272e-014	3.60209e-014	3.53643e-014	-1.30122e-014	-8.92726e-015	-1.38576e-014	-2.78412e-014	-2.22495e-015	2.59747e-014	4.56244e-016	2.99621e-014	2.67786e-014	1.54663e-014	3.16016e-014	3.86631e-014
4.5705e-014	3.05205e-014	-3.52508e-015	-5.05833e-015	1.46732e-014	-8.69009e-016	-5.83768e-015	2.58909e-014	1.6539e-014	3.12647e-014	2.65276e-014	3.58623e-014	3.54414e-014	-1.27395e-014	-8.56192e-015	-1.3936e-014	-2.8443e-014	-2.82222e-015	2.58372e-014	-3.68615e-016	2.99747e-014	2.62268e-014	1.51544e-014	3.13995e-014	3.86484e-014
4.5567e-014	3.0465e-014	-3.01972e-015	-4.58509e-015	1.49968e-014	-3.95854e-016	-5.55252e-015	2.54841e-014	1.67727e-014	3.11122e-014	2.63261e-014	3.57053e-014	3.5511e-014	-1.24597e-014	-8.19142e-015	-1.39909e-014	-2.90663e-014	-3.41682e-015	2.5709e-014	-1.23602e-015	3.00081e-014	2.56516e-014	1.48406e-014	3.11773e-014	3.86153e-014
4.53965e-014	3.04132e-014	-2.49186e-015	-4.08238e-015	1.5321e-014	9.20306e-017	-5.2081e-015	2.50806e-014	1.70304e-014	3.09647e-014	2.61233e-014	3.55504e-014	3.55723e-014	-1.21762e-014	-7.8184e-015	-1.4024e-014	-2.97104e-014	-4.00566e-015	2.55902e-014	-2.144e-015	3.00619e-014	2.50566e-014	1.45265e-014	3.09366e-014	3.85634e-014
4.51939e-014	3.03661e-014	-1.94584e-015	-3.55435e-015	1.56434e-014	5.91112e-016	-4.80789e-015	2.46844e-014	1.73091e-014	3.08231e-014	2.59205e-014	3.53982e-014	3.56243e-014	-1.18926e-014	-7.44587e-015	-1.40368e-014	-3.0374e-014	-4.58633e-015	2.54812e-014	-3.09062e-015	3.01352e-014	2.44456e-014	1.42143e-014	3.06796e-014	3.84919e-014
4.49609e-014	3.03248e-014	-1.38567e-015	-3.00613e-015	1.5962e-014	1.09705e-015	-4.35648e-015	2.43002e-014	1.76064e-014	3.06886e-014	2.57191e-014	3.52481e-014	3.5666e-014	-1.16122e-014	-7.07637e-015	-1.40312e-014	-3.10561e-014	-5.15559e-015	2.53829e-014	-4.07264e-015	3.02267e-014	2.38223e-014	1.39062e-014	3.04083e-014	3.83998e-014
4.4699e-014	3.02905e-014	-8.15934e-016	-2.44229e-015	1.62745e-014	1.60587e-015	-3.85886e-015	2.39314e-014	1.79191e-014	3.05615e-014	2.55198e-014	3.51003e-014	3.56966e-014	-1.13391e-014	-6.71265e-015	-1.40096e-014	-3.17569e-014	-5.71107e-015	2.52952e-014	-5.0866e-015	3.03347e-014	2.31903e-014	1.36036e-014	3.01249e-014	3.82863e-014
4.441e-014	3.02644e-014	-2.41571e-016	-1.86791e-015	1.65784e-014	2.11337e-015	-3.32011e-015	2.35815e-014	1.82438e-014	3.04423e-014	2.53233e-014	3.49539e-014	3.5714e-014	-1.10767e-014	-6.35736e-015	-1.3975e-014	-3.24753e-014	-6.2505e-015	2.52182e-014	-6.12928e-015	3.0457e-014	2.25534e-014	1.33078e-014	2.98323e-014	3.81504e-014
4.40949e-014	3.02471e-014	3.32775e-016	-1.28804e-015	1.68713e-014	2.61435e-015	-2.74631e-015	2.32543e-014	1.85766e-014	3.03307e-014	2.51302e-014	3.48081e-014	3.57167e-014	-1.08288e-014	-6.01309e-015	-1.39296e-014	-3.32104e-014	-6.77079e-015	2.51513e-014	-7.19794e-015	3.05918e-014	2.19158e-014	1.30204e-014	2.95336e-014	3.79925e-014
4.37564e-014	3.02394e-014	9.02165e-016	-7.07794e-016	1.71505e-014	3.10474e-015	-2.14424e-015	2.29524e-014	1.89134e-014	3.02261e-014	2.49406e-014	3.46623e-014	3.57038e-014	-1.05989e-014	-5.68259e-015	-1.38768e-014	-3.39608e-014	-7.26963e-015	2.50949e-014	-8.28924e-015	3.07362e-014	2.12807e-014	1.27428e-014	2.92306e-014	3.7812e-014
4.33965e-014	3.0242e-014	1.46134e-015	-1.32466e-016	1.7414e-014	3.58052e-015	-1.51948e-015	2.26792e-014	1.92499e-014	3.01278e-014	2.47546e-014	3.4515e-014	3.56734e-014	-1.03903e-014	-5.3683e-015	-1.38194e-014	-3.47256e-014	-7.74558e-015	2.50483e-014	-9.3989e-015	3.08877e-014	2.06515e-014	1.24765e-014	2.89252e-014	3.76089e-014
4.30171e-014	3.02556e-014	2.00593e-015	4.33017e-016	1.76595e-014	4.03635e-015	-8.78702e-016	2.24369e-014	1.95817e-014	3.00351e-014	2.45719e-014	3.43658e-014	3.56245e-014	-1.02061e-014	-5.07283e-015	-1.37608e-014	-3.55032e-014	-8.19729e-015	2.501e-014	-1.05226e-014	3.10444e-014	2.00317e-014	1.2223e-014	2.86201e-014	3.73827e-014
4.26203e-014	3.02801e-014	2.53086e-015	9.83899e-016	1.78848e-014	4.46826e-015	-2.29677e-016	2.22277e-014	1.9904e-014	2.99473e-014	2.43924e-014	3.42127e-014	3.55556e-014	-1.00494e-014	-4.79959e-015	-1.37033e-014	-3.62924e-014	-8.62376e-015	2.49792e-014	-1.16558e-014	3.12035e-014	1.94242e-014	1.19835e-014	2.83184e-014	3.71332e-014
4.22078e-014	3.03156e-014	3.0316e-015	1.51556e-015	1.80878e-014	4.87224e-015	4.20527e-016	2.20528e-014	2.02128e-014	2.98632e-014	2.42158e-014	3.40534e-014	3.54655e-014	-9.92329e-015	-4.55033e-015	-1.36499e-014	-3.70917e-014	-9.02526e-015	2.49545e-014	-1.27945e-014	3.13622e-014	1.8832e-014	1.17592e-014	2.80224e-014	3.68601e-014
4.17819e-014	3.03626e-014	3.50294e-015	2.02319e-015	1.82671e-014	5.24438e-015	1.06489e-015	2.1914e-014	2.0503e-014	2.9781e-014	2.40418e-014	3.38865e-014	3.53517e-014	-9.82979e-015	-4.32721e-015	-1.36034e-014	-3.78993e-014	-9.40112e-015	2.49347e-014	-1.39339e-014	3.15173e-014	1.8257e-014	1.15509e-014	2.77341e-014	3.65637e-014
4.13446e-014	3.04204e-014	3.94072e-015	2.50282e-015	1.84207e-014	5.58101e-015	1.69632e-015	2.18117e-014	2.07701e-014	2.96991e-014	2.38694e-014	3.37101e-014	3.52132e-014	-9.77053e-015	-4.13193e-015	-1.35668e-014	-3.87134e-014	-9.75041e-015	2.49175e-014	-1.50698e-014	3.16663e-014	1.77016e-014	1.13595e-014	2.74563e-014	3.62436e-014
4.08981e-014	3.04892e-014	4.34038e-015	2.95011e-015	1.85477e-014	5.87881e-015	2.30716e-015	2.17465e-014	2.101e-014	2.96158e-014	2.36978e-014	3.35225e-014	3.50485e-014	-9.74747e-015	-3.96654e-015	-1.35425e-014	-3.95314e-014	-1.0073e-014	2.49013e-014	-1.61977e-014	3.18069e-014	1.71684e-014	1.11853e-014	2.71906e-014	3.59002e-014
4.04449e-014	3.05686e-014	4.69817e-015	3.36119e-015	1.86461e-014	6.13461e-015	2.89057e-015	2.17172e-014	2.12183e-014	2.95293e-014	2.35255e-014	3.33216e-014	3.48555e-014	-9.76178e-015	-3.83276e-015	-1.3533e-014	-4.03515e-014	-1.03695e-014	2.48844e-014	-1.73128e-014	3.19372e-014	1.6658e-014	1.1029e-014	2.69393e-014	3.55336e-014
3.99863e-014	3.06582e-014	5.01083e-015	3.73297e-015	1.8715e-014	6.34612e-015	3.44053e-015	2.17233e-014	2.13907e-014	2.94377e-014	2.33515e-014	3.31055e-014	3.46325e-014	-9.81479e-015	-3.73214e-015	-1.35409e-014	-4.1171e-014	-1.06401e-014	2.48657e-014	-1.84101e-014	3.20537e-014	1.61724e-014	1.08905e-014	2.67041e-014	3.51443e-014
3.95238e-014	3.0756e-014	5.27533e-015	4.06357e-015	1.87537e-014	6.51202e-015	3.95091e-015	2.17639e-014	2.15238e-014	2.93394e-014	2.3174e-014	3.28722e-014	3.43794e-014	-9.90663e-015	-3.66595e-015	-1.35679e-014	-4.19866e-014	-1.08861e-014	2.4843e-014	-1.94848e-014	3.21546e-014	1.5713e-014	1.07701e-014	2.64868e-014	3.47323e-014
3.90593e-014	3.08605e-014	5.48873e-015	4.35032e-015	1.87621e-014	6.63117e-015	4.41643e-015	2.18367e-014	2.16141e-014	2.92318e-014	2.2992e-014	3.26195e-014	3.40953e-014	-1.00372e-014	-3.63494e-015	-1.36156e-014	-4.27962e-014	-1.11086e-014	2.48146e-014	-2.05321e-014	3.2237e-014	1.52804e-014	1.0668e-014	2.62877e-014	3.42978e-014
3.85942e-014	3.09706e-014	5.64937e-015	4.5919e-015	1.87394e-014	6.70157e-015	4.83264e-015	2.19395e-014	2.16592e-014	2.91139e-014	2.28042e-014	3.23459e-014	3.37795e-014	-1.02063e-014	-3.63924e-015	-1.36848e-014	-4.35966e-014	-1.13089e-014	2.4779e-014	-2.15479e-014	3.22992e-014	1.48746e-014	1.05834e-014	2.61078e-014	3.38417e-014
3.813e-014	3.10853e-014	5.75606e-015	4.78765e-015	1.86857e-014	6.7232e-015	5.19561e-015	2.20703e-014	2.16568e-014	2.8983e-014	2.2609e-014	3.20496e-014	3.34312e-014	-1.04133e-014	-3.67923e-015	-1.3777e-014	-4.43846e-014	-1.14885e-014	2.47347e-014	-2.25273e-014	3.2338e-014	1.44953e-014	1.05158e-014	2.59478e-014	3.3364e-014
3.76678e-014	3.12032e-014	5.8073e-015	4.93674e-015	1.86013e-014	6.69588e-015	5.50131e-015	2.2226e-014	2.16048e-014	2.88373e-014	2.24042e-014	3.17286e-014	3.30489e-014	-1.0657e-014	-3.75478e-015	-1.38932e-014	-4.51565e-014	-1.16496e-014	2.46803e-014	-2.34668e-014	3.23521e-014	1.41421e-014	1.04649e-014	2.58078e-014	3.28655e-014
3.72085e-014	3.13224e-014	5.80289e-015	5.03928e-015	1.84869e-014	6.62044e-015	5.74723e-015	2.24034e-014	2.15016e-014	2.8675e-014	2.21883e-014	3.13814e-014	3.26316e-014	-1.09359e-014	-3.86541e-015	-1.40335e-014	-4.5909e-014	-1.17946e-014	2.46147e-014	-2.43619e-014	3.23399e-014	1.38149e-014	1.04302e-014	2.56879e-014	3.23471e-014
3.67527e-014	3.14404e-014	5.74307e-015	5.09594e-015	1.8343e-014	6.49713e-015	5.93074e-015	2.25987e-014	2.13455e-014	2.84942e-014	2.19597e-014	3.10066e-014	3.21793e-014	-1.12484e-014	-4.01034e-015	-1.41973e-014	-4.66395e-014	-1.19264e-014	2.45363e-014	-2.52087e-014	3.23003e-014	1.35128e-014	1.04104e-014	2.55878e-014	3.18097e-014
3.6301e-014	3.15553e-014	5.62755e-015	5.10702e-015	1.81704e-014	6.32737e-015	6.05049e-015	2.2808e-014	2.11362e-014	2.82923e-014	2.17167e-014	3.06025e-014	3.16919e-014	-1.15924e-014	-4.18866e-015	-1.43844e-014	-4.73446e-014	-1.20472e-014	2.44442e-014	-2.60041e-014	3.22309e-014	1.32348e-014	1.04045e-014	2.55072e-014	3.1254e-014
3.58531e-014	3.16651e-014	5.45744e-015	5.07407e-015	1.79708e-014	6.11305e-015	6.10545e-015	2.30274e-014	2.0873e-014	2.80689e-014	2.14573e-014	3.01677e-014	3.11692e-014	-1.19653e-014	-4.39894e-015	-1.45943e-014	-4.80204e-014	-1.21593e-014	2.43369e-014	-2.67452e-014	3.21311e-014	1.29795e-014	1.04112e-014	2.5445e-014	3.06815e-014
3.54091e-014	3.17673e-014	5.23403e-015	4.99927e-015	1.77453e-014	5.85653e-015	6.09592e-015	2.32525e-014	2.05564e-014	2.78227e-014	2.11796e-014	2.97017e-014	3.06111e-014	-1.2364e-014	-4.63972e-015	-1.4826e-014	-4.86633e-014	-1.22653e-014	2.42136e-014	-2.74296e-014	3.19999e-014	1.27452e-014	1.0429e-014	2.54e-014	3.0093e-014
3.49693e-014	3.18593e-014	4.95951e-015	4.88477e-015	1.74956e-014	5.56002e-015	6.02246e-015	2.34793e-014	2.0187e-014	2.75521e-014	2.08827e-014	2.92041e-014	3.00186e-014	-1.27853e-014	-4.90935e-015	-1.50778e-014	-4.927e-014	-1.23678e-014	2.40739e-014	-2.80548e-014	3.18367e-014	1.25306e-014	1.04562e-014	2.53701e-014	2.94895e-014
3.45334e-014	3.19394e-014	4.63709e-015	4.73247e-015	1.72237e-014	5.22615e-015	5.88644e-015	2.37032e-014	1.97661e-014	2.72562e-014	2.05648e-014	2.86746e-014	2.93924e-014	-1.32261e-014	-5.20595e-015	-1.53479e-014	-4.98376e-014	-1.24702e-014	2.39172e-014	-2.86191e-014	3.1641e-014	1.23337e-014	1.04913e-014	2.53538e-014	2.88725e-014
3.4101e-014	3.20053e-014	4.27042e-015	4.54517e-015	1.69313e-014	4.85842e-015	5.69016e-015	2.392e-014	1.92956e-014	2.69348e-014	2.02254e-014	2.81136e-014	2.87335e-014	-1.3683e-014	-5.52653e-015	-1.56342e-014	-5.03631e-014	-1.25744e-014	2.37428e-014	-2.91208e-014	3.14127e-014	1.21527e-014	1.0533e-014	2.53497e-014	2.82436e-014
3.36713e-014	3.20547e-014	3.8629e-015	4.32683e-015	1.66203e-014	4.46011e-015	5.43615e-015	2.41255e-014	1.87784e-014	2.65868e-014	1.98627e-014	2.75215e-014	2.80428e-014	-1.41518e-014	-5.86832e-015	-1.59335e-014	-5.0844e-014	-1.2683e-014	2.35503e-014	-2.95585e-014	3.11514e-014	1.19858e-014	1.05793e-014	2.5355e-014	2.7604e-014
3.3244e-014	3.20856e-014	3.41843e-015	4.08029e-015	1.62928e-014	4.03415e-015	5.12844e-015	2.43154e-014	1.82164e-014	2.62124e-014	1.94764e-014	2.68987e-014	2.73218e-014	-1.46283e-014	-6.22906e-015	-1.62435e-014	-5.12774e-014	-1.27982e-014	2.33398e-014	-2.99313e-014	3.08575e-014	1.18308e-014	1.06285e-014	2.53673e-014	2.69553e-014
3.28177e-014	3.20959e-014	2.94128e-015	3.80897e-015	1.5951e-014	3.58477e-015	4.77051e-015	2.44856e-014	1.76129e-014	2.58112e-014	1.90655e-014	2.6246e-014	2.65719e-014	-1.51091e-014	-6.60539e-015	-1.65615e-014	-5.16609e-014	-1.2922e-014	2.31116e-014	-3.02391e-014	3.05315e-014	1.16861e-014	1.06792e-014	2.53846e-014	2.62994e-014
3.23913e-014	3.20838e-014	2.43542e-015	3.51672e-015	1.55964e-014	3.11529e-015	4.36595e-015	2.46311e-014	1.69717e-014	2.53832e-014	1.86295e-014	2.55647e-014	2.57942e-014	-1.55902e-014	-6.99449e-015	-1.68848e-014	-5.19931e-014	-1.30565e-014	2.28662e-014	-3.04821e-014	3.01741e-014	1.15496e-014	1.07292e-014	2.54044e-014	2.56371e-014
3.19638e-014	3.20468e-014	1.90526e-015	3.20734e-015	1.52313e-014	2.62932e-015	3.91911e-015	2.47489e-014	1.62967e-014	2.49289e-014	1.81679e-014	2.4856e-014	2.49912e-014	-1.6068e-014	-7.39278e-015	-1.72098e-014	-5.22728e-014	-1.32031e-014	2.26036e-014	-3.06604e-014	2.97862e-014	1.14195e-014	1.07775e-014	2.54236e-014	2.49703e-014
3.15344e-014	3.19834e-014	1.35606e-015	2.8845e-015	1.48582e-014	2.13096e-015	3.43565e-015	2.48358e-014	1.55919e-014	2.4449e-014	1.76806e-014	2.4122e-014	2.41657e-014	-1.65383e-014	-7.7972e-015	-1.75335e-014	-5.24982e-014	-1.33629e-014	2.23248e-014	-3.0775e-014	2.9369e-014	1.12936e-014	1.08222e-014	2.54395e-014	2.43004e-014
3.11018e-014	3.18916e-014	7.92254e-016	2.55177e-015	1.44797e-014	1.62324e-015	2.92033e-015	2.48884e-014	1.48613e-014	2.39445e-014	1.71679e-014	2.33644e-014	2.33192e-014	-1.69973e-014	-8.20442e-015	-1.78529e-014	-5.26682e-014	-1.35376e-014	2.20306e-014	-3.08273e-014	2.89235e-014	1.11697e-014	1.08613e-014	2.54488e-014	2.36291e-014
3.06642e-014	3.17705e-014	2.19279e-016	2.21321e-015	1.40975e-014	1.10932e-015	2.37805e-015	2.49033e-014	1.41092e-014	2.3416e-014	1.663e-014	2.25856e-014	2.24536e-014	-1.74416e-014	-8.61085e-015	-1.81642e-014	-5.27822e-014	-1.37274e-014	2.17219e-014	-3.08191e-014	2.84503e-014	1.10466e-014	1.0894e-014	2.54493e-014	2.29586e-014
3.02211e-014	3.16193e-014	-3.57976e-016	1.87152e-015	1.37133e-014	5.92941e-016	1.81438e-015	2.48777e-014	1.33403e-014	2.28643e-014	1.6067e-014	2.17878e-014	2.15716e-014	-1.78673e-014	-9.01345e-015	-1.84642e-014	-5.28402e-014	-1.39325e-014	2.14003e-014	-3.07532e-014	2.79509e-014	1.09228e-014	1.09185e-014	2.54381e-014	2.22906e-014
2.97718e-014	3.1437e-014	-9.35121e-016	1.53011e-015	1.33293e-014	7.72563e-017	1.23525e-015	2.48103e-014	1.25593e-014	2.22905e-014	1.54793e-014	2.09741e-014	2.06756e-014	-1.8271e-014	-9.40876e-015	-1.87503e-014	-5.28434e-014	-1.41537e-014	2.10666e-014	-3.06322e-014	2.74277e-014	1.07973e-014	1.09333e-014	2.54128e-014	2.16267e-014
2.9315e-014	3.12235e-014	-1.50761e-015	1.19168e-015	1.29472e-014	-4.34569e-016	6.45524e-016	2.46991e-014	1.17703e-014	2.16961e-014	1.48687e-014	2.01473e-014	1.97691e-014	-1.86499e-014	-9.79373e-015	-1.90192e-014	-5.27931e-014	-1.43908e-014	2.07221e-014	-3.04589e-014	2.68814e-014	1.0669e-014	1.09373e-014	2.53713e-014	2.09689e-014
2.88492e-014	3.09781e-014	-2.07056e-015	8.59265e-016	1.25687e-014	-9.40095e-016	5.02544e-017	2.45423e-014	1.09788e-014	2.10826e-014	1.42364e-014	1.93108e-014	1.88541e-014	-1.90002e-014	-1.01656e-014	-1.92678e-014	-5.26904e-014	-1.46427e-014	2.03682e-014	-3.02366e-014	2.63139e-014	1.05371e-014	1.09298e-014	2.53112e-014	2.03183e-014
2.83727e-014	3.07008e-014	-2.61957e-015	5.35243e-016	1.2195e-014	-1.43692e-015	-5.45488e-016	2.43395e-014	1.01893e-014	2.04515e-014	1.35832e-014	1.84676e-014	1.79348e-014	-1.93197e-014	-1.05215e-014	-1.94933e-014	-5.2538e-014	-1.49084e-014	2.00061e-014	-2.99691e-014	2.57273e-014	1.04008e-014	1.09105e-014	2.52305e-014	1.96758e-014
2.78849e-014	3.0392e-014	-3.15143e-015	2.21239e-016	1.1827e-014	-1.92352e-015	-1.1372e-015	2.40904e-014	9.40604e-015	1.98042e-014	1.29106e-014	1.76211e-014	1.70134e-014	-1.96059e-014	-1.08588e-014	-1.96936e-014	-5.23379e-014	-1.51869e-014	1.96373e-014	-2.966e-014	2.51229e-014	1.02603e-014	1.08783e-014	2.51276e-014	1.90438e-014
2.73852e-014	3.00524e-014	-3.66229e-015	-8.13153e-017	1.14661e-014	-2.39843e-015	-1.72087e-015	2.37947e-014	8.63277e-015	1.91427e-014	1.22204e-014	1.67742e-014	1.60934e-014	-1.98571e-014	-1.11754e-014	-1.98664e-014	-5.20937e-014	-1.54762e-014	1.92635e-014	-2.93139e-014	2.45025e-014	1.01149e-014	1.08327e-014	2.50009e-014	1.84239e-014
2.68734e-014	2.9683e-014	-4.14929e-015	-3.71267e-016	1.11129e-014	-2.85973e-015	-2.29262e-015	2.34532e-014	7.87286e-015	1.84689e-014	1.15146e-014	1.59311e-014	1.51776e-014	-2.00721e-014	-1.1469e-014	-2.001e-014	-5.18078e-014	-1.57746e-014	1.88864e-014	-2.89354e-014	2.38678e-014	9.96546e-015	1.07736e-014	2.48488e-014	1.78179e-014
2.6349e-014	2.9284e-014	-4.6102e-015	-6.48129e-016	1.0768e-014	-3.30644e-015	-2.84845e-015	2.30665e-014	7.13035e-015	1.77846e-014	1.07949e-014	1.50954e-014	1.4269e-014	-2.02491e-014	-1.17375e-014	-2.01226e-014	-5.14835e-014	-1.60798e-014	1.85078e-014	-2.85287e-014	2.32207e-014	9.81122e-015	1.0701e-014	2.46702e-014	1.72266e-014
2.58115e-014	2.88571e-014	-5.04299e-015	-9.11321e-016	1.04317e-014	-3.73794e-015	-3.38511e-015	2.26363e-014	6.40851e-015	1.70917e-014	1.00632e-014	1.42699e-014	1.33704e-014	-2.03867e-014	-1.19799e-014	-2.02026e-014	-5.11251e-014	-1.63892e-014	1.81289e-014	-2.80988e-014	2.2563e-014	9.65244e-015	1.06152e-014	2.44647e-014	1.66516e-014
2.52609e-014	2.84039e-014	-5.44561e-015	-1.16074e-015	1.01041e-014	-4.15386e-015	-3.90028e-015	2.21642e-014	5.71036e-015	1.6392e-014	9.32153e-015	1.34579e-014	1.2485e-014	-2.04848e-014	-1.21956e-014	-2.02493e-014	-5.07369e-014	-1.67007e-014	1.77512e-014	-2.76507e-014	2.18961e-014	9.49014e-015	1.0516e-014	2.42327e-014	1.60943e-014
2.46972e-014	2.79265e-014	-5.81761e-015	-1.39672e-015	9.78474e-015	-4.55444e-015	-4.39243e-015	2.16522e-014	5.03911e-015	1.56876e-014	8.57199e-015	1.26627e-014	1.16152e-014	-2.0544e-014	-1.23833e-014	-2.02616e-014	-5.0323e-014	-1.70109e-014	1.73764e-014	-2.71894e-014	2.12217e-014	9.32473e-015	1.04041e-014	2.39735e-014	1.55556e-014
2.41203e-014	2.74265e-014	-6.15777e-015	-1.6198e-015	9.47348e-015	-4.9402e-015	-4.85976e-015	2.11024e-014	4.39692e-015	1.49803e-014	7.81701e-015	1.18877e-014	1.07638e-014	-2.05647e-014	-1.25432e-014	-2.02387e-014	-4.98887e-014	-1.73162e-014	1.70058e-014	-2.67192e-014	2.05421e-014	9.15758e-015	1.02799e-014	2.36873e-014	1.50365e-014
2.35308e-014	2.69064e-014	-6.46574e-015	-1.83111e-015	9.16979e-015	-5.31124e-015	-5.30082e-015	2.05178e-014	3.78602e-015	1.42721e-014	7.05889e-015	1.11368e-014	9.93359e-015	-2.05469e-014	-1.26747e-014	-2.018e-014	-4.94386e-014	-1.76139e-014	1.6641e-014	-2.62452e-014	1.98591e-014	8.98947e-015	1.01438e-014	2.33749e-014	1.45383e-014
2.29291e-014	2.63684e-014	-6.74162e-015	-2.03214e-015	8.87276e-015	-5.66824e-015	-5.71538e-015	1.99013e-014	3.20816e-015	1.35644e-014	6.29986e-015	1.04125e-014	9.12709e-015	-2.04909e-014	-1.27786e-014	-2.00865e-014	-4.89769e-014	-1.79007e-014	1.62839e-014	-2.57724e-014	1.91749e-014	8.82162e-015	9.99716e-015	2.30371e-014	1.40617e-014
2.23159e-014	2.58153e-014	-6.98652e-015	-2.22448e-015	8.582e-015	-6.01211e-015	-6.10352e-015	1.92568e-014	2.66452e-015	1.28592e-014	5.54217e-015	9.71702e-015	8.34635e-015	-2.03984e-014	-1.28556e-014	-1.99593e-014	-4.85078e-014	-1.81729e-014	1.59353e-014	-2.53056e-014	1.84904e-014	8.65542e-015	9.8409e-015	2.26748e-014	1.36075e-014
2.16925e-014	2.525e-014	-7.20124e-015	-2.41003e-015	8.29711e-015	-6.34362e-015	-6.46574e-015	1.85877e-014	2.15606e-015	1.21577e-014	4.78869e-015	9.05331e-015	7.59321e-015	-2.02714e-014	-1.29069e-014	-1.97989e-014	-4.80364e-014	-1.84276e-014	1.55968e-014	-2.48488e-014	1.78069e-014	8.49192e-015	9.67567e-015	2.22894e-014	1.31757e-014
2.10602e-014	2.46752e-014	-7.38742e-015	-2.59076e-015	8.01716e-015	-6.66416e-015	-6.80204e-015	1.7898e-014	1.68363e-015	1.14623e-014	4.04181e-015	8.42345e-015	6.87026e-015	-2.01112e-014	-1.29336e-014	-1.96053e-014	-4.7567e-014	-1.86613e-014	1.52694e-014	-2.44059e-014	1.71267e-014	8.33245e-015	9.50312e-015	2.18833e-014	1.27674e-014
2.04204e-014	2.40933e-014	-7.54744e-015	-2.76832e-015	7.74116e-015	-6.97522e-015	-7.1128e-015	1.71922e-014	1.24738e-015	1.07746e-014	3.30398e-015	7.82956e-015	6.17856e-015	-1.99198e-014	-1.29376e-014	-1.93803e-014	-4.71036e-014	-1.88701e-014	1.49542e-014	-2.39809e-014	1.64513e-014	8.17857e-015	9.32396e-015	2.14578e-014	1.23829e-014
1.97743e-014	2.35074e-014	-7.68295e-015	-2.94393e-015	7.46832e-015	-7.27789e-015	-7.39942e-015	1.64749e-014	8.46828e-016	1.00953e-014	2.57736e-015	7.27333e-015	5.51937e-015	-1.96995e-014	-1.29203e-014	-1.91262e-014	-4.665e-014	-1.90504e-014	1.46532e-014	-2.35778e-014	1.57826e-014	8.03156e-015	9.13962e-015	2.10155e-014	1.20226e-014
1.91236e-014	2.292e-014	-7.79591e-015	-3.11949e-015	7.19748e-015	-7.5735e-015	-7.66322e-015	1.57502e-014	4.82156e-016	9.42681e-015	1.86417e-015	6.75629e-015	4.89436e-015	-1.94529e-014	-1.28834e-014	-1.88449e-014	-4.62104e-014	-1.91995e-014	1.43671e-014	-2.32002e-014	1.51228e-014	7.89248e-015	8.95148e-015	2.05587e-014	1.16863e-014
1.84701e-014	2.2334e-014	-7.88993e-015	-3.29619e-015	6.92804e-015	-7.86246e-015	-7.90544e-015	1.50224e-014	1.53076e-016	8.77049e-015	1.1668e-015	6.27925e-015	4.30485e-015	-1.91829e-014	-1.28294e-014	-1.85389e-014	-4.57878e-014	-1.93145e-014	1.40972e-014	-2.28514e-014	1.44733e-014	7.76247e-015	8.76073e-015	2.009e-014	1.13746e-014
1.78159e-014	2.17522e-014	-7.96719e-015	-3.47537e-015	6.6593e-015	-8.1459e-015	-8.12725e-015	1.42957e-014	-1.41274e-016	8.12763e-015	4.87812e-016	5.84291e-015	3.75141e-015	-1.88918e-014	-1.27606e-014	-1.82106e-014	-4.5385e-014	-1.93933e-014	1.38444e-014	-2.25333e-014	1.38359e-014	7.64332e-015	8.56891e-015	1.96121e-014	1.1088e-014
1.71629e-014	2.11777e-014	-8.03076e-015	-3.65888e-015	6.3904e-015	-8.4244e-015	-8.33053e-015	1.35744e-014	-4.01806e-016	7.49999e-015	-1.70599e-016	5.44719e-015	3.23478e-015	-1.85824e-014	-1.26793e-014	-1.78621e-014	-4.50044e-014	-1.94329e-014	1.36099e-014	-2.22482e-014	1.32119e-014	7.53594e-015	8.37784e-015	1.91281e-014	1.08265e-014
1.65133e-014	2.06131e-014	-8.08333e-015	-3.84837e-015	6.12054e-015	-8.69821e-015	-8.51717e-015	1.28627e-014	-6.30028e-016	6.88876e-015	-8.06216e-016	5.09246e-015	2.75526e-015	-1.82573e-014	-1.25884e-014	-1.7496e-014	-4.46486e-014	-1.94316e-014	1.33949e-014	-2.19977e-014	1.26028e-014	7.44107e-015	8.18864e-015	1.86409e-014	1.05897e-014
1.58695e-014	2.00603e-014	-8.1276e-015	-4.04494e-015	5.84985e-015	-8.96867e-015	-8.68849e-015	1.21647e-014	-8.27021e-016	6.29489e-015	-1.41742e-015	4.77841e-015	2.31299e-015	-1.79191e-014	-1.24905e-014	-1.71148e-014	-4.43192e-014	-1.93868e-014	1.31998e-014	-2.17832e-014	1.201e-014	7.35944e-015	8.00226e-015	1.81532e-014	1.03776e-014
1.52337e-014	1.9522e-014	-8.1667e-015	-4.2493e-015	5.57754e-015	-9.2353e-015	-8.846e-015	1.1485e-014	-9.94081e-016	5.71949e-015	-2.00243e-015	4.50442e-015	1.90819e-015	-1.75712e-014	-1.23881e-014	-1.67217e-014	-4.4017e-014	-1.92974e-014	1.30252e-014	-2.16064e-014	1.14351e-014	7.29138e-015	7.82035e-015	1.76676e-014	1.01897e-014
1.46079e-014	1.89996e-014	-8.20369e-015	-4.46148e-015	5.30259e-015	-9.49847e-015	-8.99177e-015	1.08269e-014	-1.13258e-015	5.16388e-015	-2.55973e-015	4.26956e-015	1.54032e-015	-1.72161e-014	-1.22838e-014	-1.63189e-014	-4.37425e-014	-1.91618e-014	1.28717e-014	-2.14678e-014	1.08791e-014	7.2376e-015	7.64391e-015	1.71867e-014	1.00257e-014
1.39946e-014	1.84957e-014	-8.24159e-015	-4.68209e-015	5.02489e-015	-9.75838e-015	-9.12681e-015	1.01934e-014	-1.24389e-015	4.62932e-015	-3.08826e-015	4.07235e-015	1.20835e-015	-1.68565e-014	-1.21804e-014	-1.59087e-014	-4.34959e-014	-1.89796e-014	1.27399e-014	-2.13669e-014	1.03441e-014	7.19907e-015	7.47406e-015	1.67133e-014	9.88508e-015
1.3396e-014	1.80121e-014	-8.28323e-015	-4.91098e-015	4.74423e-015	-1.00147e-014	-9.25274e-015	9.58832e-015	-1.33003e-015	4.11685e-015	-3.58611e-015	3.91146e-015	9.12013e-016	-1.64954e-014	-1.20798e-014	-1.54939e-014	-4.3277e-014	-1.87502e-014	1.26297e-014	-2.13038e-014	9.83084e-015	7.17608e-015	7.31163e-015	1.625e-014	9.76739e-015
1.28149e-014	1.75498e-014	-8.33054e-015	-5.14766e-015	4.46004e-015	-1.02671e-014	-9.37095e-015	9.01527e-015	-1.39257e-015	3.62697e-015	-4.05256e-015	3.78464e-015	6.49935e-016	-1.61348e-014	-1.19844e-014	-1.50774e-014	-4.30854e-014	-1.84742e-014	1.25419e-014	-2.12781e-014	9.34087e-015	7.16824e-015	7.15723e-015	1.57995e-014	9.67163e-015
1.22534e-014	1.711e-014	-8.38529e-015	-5.39127e-015	4.17278e-015	-1.05138e-014	-9.48253e-015	8.47716e-015	-1.43342e-015	3.16057e-015	-4.48679e-015	3.68999e-015	4.20441e-016	-1.57772e-014	-1.18963e-014	-1.46619e-014	-4.29205e-014	-1.81522e-014	1.24765e-014	-2.12887e-014	8.87571e-015	7.17454e-015	7.01153e-015	1.53632e-014	9.59695e-015
1.17137e-014	1.66931e-014	-8.44959e-015	-5.64063e-015	3.88212e-015	-1.07543e-014	-9.58705e-015	7.97594e-015	-1.45358e-015	2.71837e-015	-4.88823e-015	3.62467e-015	2.22492e-016	-1.54253e-014	-1.18174e-014	-1.42497e-014	-4.27812e-014	-1.77847e-014	1.24332e-014	-2.13344e-014	8.436e-015	7.19471e-015	6.87555e-015	1.49438e-014	9.54329e-015
1.11983e-014	1.63e-014	-8.52512e-015	-5.89481e-015	3.58913e-015	-1.09879e-014	-9.68611e-015	7.5136e-015	-1.45536e-015	2.30107e-015	-5.25654e-015	3.58597e-015	5.45987e-017	-1.50808e-014	-1.1749e-014	-1.38432e-014	-4.26658e-014	-1.73731e-014	1.24123e-014	-2.14134e-014	8.02216e-015	7.22841e-015	6.74959e-015	1.45435e-014	9.50967e-015
1.07082e-014	1.59315e-014	-8.61313e-015	-6.1523e-015	3.29451e-015	-1.1213e-014	-9.77978e-015	7.09105e-015	-1.44066e-015	1.9095e-015	-5.59162e-015	3.57116e-015	-8.52378e-017	-1.47459e-014	-1.16932e-014	-1.34442e-014	-4.25721e-014	-1.69187e-014	1.24132e-014	-2.15238e-014	7.63484e-015	7.27543e-015	6.63385e-015	1.41634e-014	9.49497e-015
1.02453e-014	1.5588e-014	-8.71516e-015	-6.41058e-015	2.99808e-015	-1.14278e-014	-9.86693e-015	6.70919e-015	-1.41102e-015	1.54359e-015	-5.89367e-015	3.57718e-015	-1.99674e-016	-1.44213e-014	-1.16504e-014	-1.30549e-014	-4.24978e-014	-1.64237e-014	1.24352e-014	-2.16636e-014	7.27569e-015	7.33448e-015	6.52844e-015	1.38047e-014	9.49823e-015
9.81087e-015	1.52687e-014	-8.83143e-015	-6.66742e-015	2.70039e-015	-1.16313e-014	-9.94783e-015	6.36849e-015	-1.3683e-015	1.20382e-015	-6.16342e-015	3.60049e-015	-2.90651e-016	-1.41089e-014	-1.16219e-014	-1.2677e-014	-4.24405e-014	-1.58902e-014	1.24775e-014	-2.183e-014	6.94497e-015	7.40472e-015	6.43341e-015	1.34692e-014	9.51849e-015
9.40628e-015	1.49733e-014	-8.96153e-015	-6.92108e-015	2.40252e-015	-1.18214e-014	-1.00226e-014	6.06926e-015	-1.31365e-015	8.90068e-016	-6.40163e-015	3.6375e-015	-3.60369e-016	-1.38095e-014	-1.16084e-014	-1.23121e-014	-4.23978e-014	-1.53209e-014	1.25395e-014	-2.20202e-014	6.64266e-015	7.48519e-015	6.34864e-015	1.31577e-014	9.55451e-015
9.03304e-015	1.47008e-014	-9.10566e-015	-7.16864e-015	2.10601e-015	-1.19972e-014	-1.0091e-014	5.81168e-015	-1.24902e-015	6.02224e-016	-6.60904e-015	3.68479e-015	-4.11057e-016	-1.35242e-014	-1.161e-014	-1.19622e-014	-4.23665e-014	-1.4719e-014	1.26205e-014	-2.22318e-014	6.36907e-015	7.57441e-015	6.27388e-015	1.28709e-014	9.60533e-015
8.69219e-015	1.44505e-014	-9.26325e-015	-7.40744e-015	1.81241e-015	-1.21569e-014	-1.01522e-014	5.5956e-015	-1.17587e-015	3.4014e-016	-6.78628e-015	3.73907e-015	-4.45333e-016	-1.3253e-014	-1.16258e-014	-1.16275e-014	-4.2344e-014	-1.40867e-014	1.27197e-014	-2.24619e-014	6.12439e-015	7.67098e-015	6.20831e-015	1.26094e-014	9.66909e-015
8.38512e-015	1.42208e-014	-9.43295e-015	-7.63467e-015	1.52249e-015	-1.22993e-014	-1.02059e-014	5.42046e-015	-1.09505e-015	1.03501e-016	-6.93471e-015	3.79659e-015	-4.65572e-016	-1.29969e-014	-1.16553e-014	-1.13089e-014	-4.2328e-014	-1.34279e-014	1.28356e-014	-2.27071e-014	5.90936e-015	7.77322e-015	6.15143e-015	1.2373e-014	9.74425e-015
8.11234e-015	1.40107e-014	-9.61344e-015	-7.84668e-015	1.23764e-015	-1.24224e-014	-1.02508e-014	5.28462e-015	-1.00732e-015	-1.08143e-016	-7.05564e-015	3.85391e-015	-4.73967e-016	-1.27565e-014	-1.16977e-014	-1.10069e-014	-4.23161e-014	-1.27461e-014	1.29668e-014	-2.29643e-014	5.72369e-015	7.87908e-015	6.10275e-015	1.21608e-014	9.82939e-015
7.87367e-015	1.38188e-014	-9.80378e-015	-8.04045e-015	9.5897e-016	-1.25247e-014	-1.02863e-014	5.18617e-015	-9.14191e-016	-2.94938e-016	-7.15034e-015	3.90721e-015	-4.72813e-016	-1.25314e-014	-1.17516e-014	-1.0722e-014	-4.23061e-014	-1.20446e-014	1.31124e-014	-2.32312e-014	5.56716e-015	7.98716e-015	6.06212e-015	1.19726e-014	9.92306e-015
7.66886e-015	1.36437e-014	-1.00017e-014	-8.21354e-015	6.87616e-016	-1.26051e-014	-1.03118e-014	5.12309e-015	-8.17527e-016	-4.5739e-016	-7.22134e-015	3.9534e-015	-4.6485e-016	-1.23212e-014	-1.18157e-014	-1.04544e-014	-4.22954e-014	-1.13272e-014	1.32702e-014	-2.35049e-014	5.43962e-015	8.09512e-015	6.02858e-015	1.18078e-014	1.00235e-014
7.49803e-015	1.34838e-014	-1.02053e-014	-8.36412e-015	4.25018e-016	-1.26625e-014	-1.03258e-014	5.09313e-015	-7.18621e-016	-5.9643e-016	-7.27067e-015	3.98901e-015	-4.51584e-016	-1.21252e-014	-1.18889e-014	-1.02041e-014	-4.22821e-014	-1.05972e-014	1.34394e-014	-2.37819e-014	5.3401e-015	8.20178e-015	6.00115e-015	1.16658e-014	1.01294e-014
7.36122e-015	1.33364e-014	-1.04121e-014	-8.48914e-015	1.72012e-016	-1.26961e-014	-1.03277e-014	5.09343e-015	-6.18695e-016	-7.12688e-016	-7.30064e-015	4.01088e-015	-4.35679e-016	-1.19433e-014	-1.1969e-014	-9.9712e-015	-4.22645e-014	-9.85881e-015	1.36184e-014	-2.40595e-014	5.26815e-015	8.30553e-015	5.97887e-015	1.15448e-014	1.02382e-014
7.25763e-015	1.31995e-014	-1.06196e-014	-8.58685e-015	-7.00109e-017	-1.27058e-014	-1.03172e-014	5.12113e-015	-5.19086e-016	-8.07805e-016	-7.31357e-015	4.0165e-015	-4.20081e-016	-1.17747e-014	-1.20543e-014	-9.75539e-015	-4.22415e-014	-9.11615e-015	1.38048e-014	-2.43355e-014	5.22247e-015	8.40464e-015	5.96074e-015	1.14433e-014	1.03476e-014
7.18598e-015	1.30715e-014	-1.08259e-014	-8.65522e-015	-2.99838e-016	-1.26911e-014	-1.02935e-014	5.1741e-015	-4.21664e-016	-8.82719e-016	-7.31225e-015	4.00254e-015	-4.06942e-016	-1.16177e-014	-1.21426e-014	-9.55572e-015	-4.22116e-014	-8.37274e-015	1.39966e-014	-2.46075e-014	5.20199e-015	8.49701e-015	5.94583e-015	1.136e-014	1.04562e-014
7.14498e-015	1.29502e-014	-1.10289e-014	-8.69303e-015	-5.1556e-016	-1.26524e-014	-1.02565e-014	5.24869e-015	-3.27136e-016	-9.38938e-016	-7.29956e-015	3.96679e-015	-3.98309e-016	-1.14716e-014	-1.22318e-014	-9.37104e-015	-4.21742e-014	-7.63312e-015	1.41921e-014	-2.4873e-014	5.20512e-015	8.58108e-015	5.93348e-015	1.12932e-014	1.05618e-014
7.13325e-015	1.28337e-014	-1.12269e-014	-8.69911e-015	-7.16103e-016	-1.25906e-014	-1.02059e-014	5.34043e-015	-2.36698e-016	-9.77931e-016	-7.27795e-015	3.90715e-015	-3.95897e-016	-1.1336e-014	-1.23195e-014	-9.20093e-015	-4.2129e-014	-6.90059e-015	1.43897e-014	-2.51309e-014	5.23028e-015	8.65525e-015	5.92234e-015	1.12414e-014	1.06627e-014
7.14911e-015	1.27203e-014	-1.14168e-014	-8.67308e-015	-9.00618e-016	-1.25066e-014	-1.01415e-014	5.44605e-015	-1.52223e-016	-1.0013e-015	-7.25011e-015	3.82223e-015	-4.02103e-016	-1.12095e-014	-1.24035e-014	-9.04411e-015	-4.20761e-014	-6.17867e-015	1.45869e-014	-2.53791e-014	5.27604e-015	8.71768e-015	5.91137e-015	1.12028e-014	1.07571e-014
7.19082e-015	1.26082e-014	-1.15963e-014	-8.61436e-015	-1.06831e-015	-1.24015e-014	-1.00635e-014	5.56176e-015	-7.47166e-017	-1.01093e-015	-7.21927e-015	3.71042e-015	-4.18514e-016	-1.10909e-014	-1.24814e-014	-8.89979e-015	-4.20156e-014	-5.47084e-015	1.47817e-014	-2.5616e-014	5.34055e-015	8.76669e-015	5.89936e-015	1.1175e-014	1.08428e-014
7.25614e-015	1.24951e-014	-1.17637e-014	-8.52401e-015	-1.2189e-015	-1.22775e-014	-9.97248e-015	5.68387e-015	-6.03593e-018	-1.00865e-015	-7.18875e-015	3.57053e-015	-4.46446e-016	-1.09798e-014	-1.25519e-014	-8.76685e-015	-4.19485e-014	-4.78098e-015	1.49715e-014	-2.58406e-014	5.42209e-015	8.80127e-015	5.88527e-015	1.11561e-014	1.09178e-014
7.34267e-015	1.23794e-014	-1.19176e-014	-8.40302e-015	-1.35244e-015	-1.21366e-014	-9.86954e-015	5.80778e-015	5.25328e-017	-9.96633e-016	-7.16136e-015	3.40166e-015	-4.87519e-016	-1.0875e-014	-1.26127e-014	-8.64456e-015	-4.18764e-014	-4.11204e-015	1.51542e-014	-2.60526e-014	5.51871e-015	8.82027e-015	5.86862e-015	1.11443e-014	1.09801e-014
7.44797e-015	1.22595e-014	-1.20558e-014	-8.25236e-015	-1.46907e-015	-1.19814e-014	-9.75572e-015	5.92936e-015	9.9667e-017	-9.76541e-016	-7.13978e-015	3.20316e-015	-5.42936e-016	-1.07757e-014	-1.26625e-014	-8.53164e-015	-4.17998e-014	-3.46687e-015	1.5328e-014	-2.62514e-014	5.62788e-015	8.82229e-015	5.84834e-015	1.11377e-014	1.10271e-014
7.56953e-015	1.21342e-014	-1.21776e-014	-8.07381e-015	-1.56812e-015	-1.18144e-014	-9.63273e-015	6.04416e-015	1.33087e-016	-9.50165e-016	-7.12718e-015	2.97497e-015	-6.1338e-016	-1.06804e-014	-1.26996e-014	-8.42638e-015	-4.17204e-014	-2.84872e-015	1.54902e-014	-2.64367e-014	5.74701e-015	8.80582e-015	5.82362e-015	1.1134e-014	1.10567e-014
7.70437e-015	1.20016e-014	-1.2281e-014	-7.86997e-015	-1.64928e-015	-1.16386e-014	-9.50199e-015	6.14877e-015	1.51457e-016	-9.19905e-016	-7.12677e-015	2.71789e-015	-6.99278e-016	-1.05881e-014	-1.27228e-014	-8.32828e-015	-4.16402e-014	-2.2609e-015	1.56396e-014	-2.66088e-014	5.8734e-015	8.77005e-015	5.79391e-015	1.11315e-014	1.10673e-014
7.85007e-015	1.18605e-014	-1.23662e-014	-7.64368e-015	-1.71318e-015	-1.14576e-014	-9.36572e-015	6.23931e-015	1.52558e-016	-8.87452e-016	-7.14062e-015	2.43284e-015	-8.01721e-016	-1.04984e-014	-1.2731e-014	-8.23563e-015	-4.15614e-014	-1.70554e-015	1.57743e-014	-2.67676e-014	6.00481e-015	8.71474e-015	5.75849e-015	1.11286e-014	1.10581e-014
8.00367e-015	1.17102e-014	-1.24325e-014	-7.39775e-015	-1.76129e-015	-1.12755e-014	-9.22588e-015	6.31187e-015	1.3539e-016	-8.55124e-016	-7.17065e-015	2.12079e-015	-9.20886e-016	-1.04114e-014	-1.27243e-014	-8.14732e-015	-4.14862e-014	-1.18488e-015	1.58923e-014	-2.69136e-014	6.13933e-015	8.63939e-015	5.71748e-015	1.11239e-014	1.1027e-014
8.16229e-015	1.15497e-014	-1.24801e-014	-7.13595e-015	-1.79411e-015	-1.10947e-014	-9.08458e-015	6.36343e-015	9.84893e-017	-8.24932e-016	-7.2191e-015	1.78302e-015	-1.0574e-015	-1.03267e-014	-1.27015e-014	-8.06196e-015	-4.14173e-014	-7.01009e-016	1.59913e-014	-2.70474e-014	6.27475e-015	8.54338e-015	5.66974e-015	1.1116e-014	1.09724e-014
8.32269e-015	1.13787e-014	-1.25087e-014	-6.86144e-015	-1.81194e-015	-1.09191e-014	-8.94396e-015	6.39091e-015	3.99412e-017	-7.98542e-016	-7.28838e-015	1.42125e-015	-1.21077e-015	-1.0244e-014	-1.26631e-014	-7.97861e-015	-4.13568e-014	-2.55392e-016	1.60698e-014	-2.71703e-014	6.40782e-015	8.42615e-015	5.61532e-015	1.11036e-014	1.08928e-014
8.48283e-015	1.11967e-014	-1.2519e-014	-6.57863e-015	-1.81572e-015	-1.07524e-014	-8.80598e-015	6.39083e-015	-4.26359e-017	-7.77766e-016	-7.37948e-015	1.03781e-015	-1.38116e-015	-1.01636e-014	-1.26091e-014	-7.89657e-015	-4.13073e-014	1.50309e-016	1.61271e-014	-2.72839e-014	6.53645e-015	8.28734e-015	5.5542e-015	1.10851e-014	1.07869e-014
8.63956e-015	1.10034e-014	-1.25118e-014	-6.2919e-015	-1.80601e-015	-1.05984e-014	-8.67228e-015	6.36102e-015	-1.50274e-016	-7.63967e-016	-7.49351e-015	6.35092e-016	-1.5679e-015	-1.00856e-014	-1.25405e-014	-7.81472e-015	-4.12709e-014	5.15349e-016	1.61615e-014	-2.73895e-014	6.65846e-015	8.12713e-015	5.48621e-015	1.10597e-014	1.06541e-014
8.78947e-015	1.07997e-014	-1.24882e-014	-6.00553e-015	-1.7838e-015	-1.046e-014	-8.54589e-015	6.29921e-015	-2.83837e-016	-7.59306e-016	-7.63166e-015	2.15426e-016	-1.77024e-015	-1.00097e-014	-1.24584e-014	-7.73272e-015	-4.12495e-014	8.38521e-016	1.61718e-014	-2.74888e-014	6.77217e-015	7.9455e-015	5.41179e-015	1.1026e-014	1.04943e-014
8.92986e-015	1.05857e-014	-1.24491e-014	-5.72396e-015	-1.75026e-015	-1.03404e-014	-8.42827e-015	6.20395e-015	-4.44356e-016	-7.65272e-016	-7.79459e-015	-2.18601e-016	-1.98749e-015	-9.93632e-015	-1.23638e-014	-7.65046e-015	-4.12451e-014	1.11848e-015	1.61575e-014	-2.75835e-014	6.87508e-015	7.74251e-015	5.33071e-015	1.09829e-014	1.03072e-014
9.05834e-015	1.03612e-014	-1.23965e-014	-5.45147e-015	-1.70616e-015	-1.02426e-014	-8.32108e-015	6.07339e-015	-6.32818e-016	-7.83343e-016	-7.98217e-015	-6.63515e-016	-2.21777e-015	-9.86619e-015	-1.22581e-014	-7.5668e-015	-4.12604e-014	1.35493e-015	1.61181e-014	-2.76755e-014	6.96571e-015	7.51879e-015	5.24313e-015	1.093e-014	1.00921e-014
9.17255e-015	1.01272e-014	-1.23323e-014	-5.19192e-015	-1.65253e-015	-1.01696e-014	-8.22534e-015	5.90637e-015	-8.49784e-016	-8.14508e-016	-8.19441e-015	-1.11599e-015	-2.46025e-015	-9.7999e-015	-1.21424e-014	-7.48098e-015	-4.12968e-014	1.54789e-015	1.60537e-014	-2.77665e-014	7.04285e-015	7.27543e-015	5.14939e-015	1.08669e-014	9.84866e-015
9.27042e-015	9.8847e-015	-1.22582e-014	-4.95032e-015	-1.59162e-015	-1.01232e-014	-8.14297e-015	5.70257e-015	-1.09645e-015	-8.59662e-016	-8.43079e-015	-1.57315e-015	-2.71276e-015	-9.73806e-015	-1.20191e-014	-7.39353e-015	-4.13556e-014	1.69729e-015	1.59646e-014	-2.7858e-014	7.10414e-015	7.01249e-015	5.05013e-015	1.07932e-014	9.57774e-015
9.34997e-015	9.6346e-015	-1.21769e-014	-4.73054e-015	-1.52447e-015	-1.01054e-014	-8.07531e-015	5.46117e-015	-1.37256e-015	-9.19571e-016	-8.68994e-015	-2.03156e-015	-2.97404e-015	-9.68162e-015	-1.18908e-014	-7.30406e-015	-4.14384e-014	1.80302e-015	1.58515e-014	-2.79516e-014	7.14855e-015	6.73102e-015	4.9458e-015	1.07087e-014	9.27976e-015
9.40956e-015	9.37744e-015	-1.20903e-014	-4.5367e-015	-1.45264e-015	-1.0118e-014	-8.02332e-015	5.18235e-015	-1.67765e-015	-9.94904e-016	-8.97122e-015	-2.48786e-015	-3.24263e-015	-9.63126e-015	-1.17605e-014	-7.21231e-015	-4.15464e-014	1.86561e-015	1.57148e-014	-2.80493e-014	7.17577e-015	6.43164e-015	4.83675e-015	1.06138e-014	8.95554e-015
9.44728e-015	9.11431e-015	-1.20004e-014	-4.37245e-015	-1.37676e-015	-1.01613e-014	-7.98689e-015	4.8674e-015	-2.01141e-015	-1.08553e-015	-9.2728e-015	-2.93869e-015	-3.51591e-015	-9.58782e-015	-1.16306e-014	-7.11864e-015	-4.16799e-014	1.8852e-015	1.55553e-014	-2.81535e-014	7.18465e-015	6.11565e-015	4.72338e-015	1.05084e-014	8.60668e-015
9.46145e-015	8.84706e-015	-1.19095e-014	-4.24048e-015	-1.29767e-015	-1.02364e-014	-7.96575e-015	4.51743e-015	-2.37323e-015	-1.19088e-015	-9.59257e-015	-3.38033e-015	-3.7922e-015	-9.55216e-015	-1.1504e-014	-7.02307e-015	-4.18394e-014	1.86314e-015	1.53748e-014	-2.82659e-014	7.17466e-015	5.78384e-015	4.60651e-015	1.03926e-014	8.2347e-015
9.45119e-015	8.57671e-015	-1.18195e-014	-4.14288e-015	-1.21719e-015	-1.03434e-014	-7.95967e-015	4.13362e-015	-2.76162e-015	-1.31127e-015	-9.92815e-015	-3.80965e-015	-4.0696e-015	-9.52536e-015	-1.13829e-014	-6.92607e-015	-4.20249e-014	1.79993e-015	1.51744e-014	-2.83876e-014	7.14592e-015	5.43778e-015	4.48676e-015	1.02665e-014	7.84202e-015
9.41622e-015	8.30524e-015	-1.17326e-014	-4.08188e-015	-1.13559e-015	-1.04815e-014	-7.96768e-015	3.71794e-015	-3.17512e-015	-1.44654e-015	-1.02765e-014	-4.22374e-015	-4.34595e-015	-9.50815e-015	-1.12698e-014	-6.82733e-015	-4.2236e-014	1.69671e-015	1.49557e-014	-2.85197e-014	7.09836e-015	5.0786e-015	4.36473e-015	1.01309e-014	7.4308e-015
[truncated: 1,307 more rows]
