# Supplementary material for: Prominent gamma band activity during visual motion perception in early-stage Alzheimer’s disease
Source: PLoS One. 2022 Apr 18;17(4):e0266693. doi: 10.1371/journal.pone.0266693 (PMC9015152; doi:10.1371/journal.pone.0266693)
Supplement: S1 File — (ZIP) [file pone.0266693.s001.zip › PloseOneé╠âfü[â^âVü[âgùp/Old04 L hemisphere.txt]

-1.1395e-015	-1.56375e-014	7.34878e-016	1.33494e-014	1.51453e-014	3.31618e-014	1.99706e-014	8.89798e-015	-1.01145e-015	7.55698e-015	-1.20816e-016	-7.0619e-015	-4.03613e-015	-1.63453e-014	1.92518e-014	2.724e-014	2.14292e-014	1.17809e-014	1.44554e-014	7.81057e-015	-1.84493e-015	-1.28905e-014	-2.64551e-014	-1.47791e-014	-1.96024e-014
-1.3809e-015	-1.54867e-014	3.07105e-016	1.38387e-014	1.50732e-014	3.19637e-014	2.01436e-014	8.85606e-015	-7.95006e-016	7.15151e-015	-3.79263e-016	-7.19435e-015	-4.59219e-015	-1.59772e-014	1.91639e-014	2.69049e-014	2.15957e-014	1.18055e-014	1.45548e-014	7.51308e-015	-1.7413e-015	-1.35359e-014	-2.65042e-014	-1.5292e-014	-1.96165e-014
-1.62012e-015	-1.53379e-014	-1.22419e-016	1.43302e-014	1.50046e-014	3.07677e-014	2.03103e-014	8.80471e-015	-5.86923e-016	6.74089e-015	-6.49441e-016	-7.33695e-015	-5.14286e-015	-1.56084e-014	1.90576e-014	2.65683e-014	2.17553e-014	1.18379e-014	1.46645e-014	7.2186e-015	-1.63403e-015	-1.41848e-014	-2.65484e-014	-1.58116e-014	-1.96193e-014
-1.85528e-015	-1.51906e-014	-5.50799e-016	1.48211e-014	1.49399e-014	2.95818e-014	2.04693e-014	8.7444e-015	-3.88618e-016	6.32686e-015	-9.29643e-016	-7.48926e-015	-5.68452e-015	-1.5241e-014	1.89331e-014	2.62315e-014	2.19066e-014	1.18782e-014	1.47835e-014	6.92777e-015	-1.52363e-015	-1.48325e-014	-2.65872e-014	-1.63356e-014	-1.96107e-014
-2.08469e-015	-1.50451e-014	-9.75341e-016	1.53086e-014	1.488e-014	2.84131e-014	2.06187e-014	8.67583e-015	-2.01456e-016	5.91134e-015	-1.21789e-015	-7.65128e-015	-6.214e-015	-1.48768e-014	1.87907e-014	2.58956e-014	2.20481e-014	1.19268e-014	1.49107e-014	6.64205e-015	-1.41064e-015	-1.54745e-014	-2.66204e-014	-1.68615e-014	-1.95908e-014
-2.30688e-015	-1.49011e-014	-1.39398e-015	1.57901e-014	1.48248e-014	2.72681e-014	2.07571e-014	8.59982e-015	-2.63846e-017	5.49625e-015	-1.51246e-015	-7.82267e-015	-6.72763e-015	-1.45181e-014	1.8631e-014	2.55617e-014	2.2178e-014	1.19839e-014	1.50449e-014	6.36208e-015	-1.29591e-015	-1.61061e-014	-2.66476e-014	-1.73872e-014	-1.95594e-014
-2.52035e-015	-1.47578e-014	-1.80408e-015	1.62631e-014	1.47744e-014	2.61541e-014	2.08829e-014	8.51769e-015	1.35355e-016	5.08326e-015	-1.81157e-015	-8.00271e-015	-7.22254e-015	-1.41672e-014	1.84542e-014	2.52311e-014	2.22951e-014	1.20494e-014	1.51844e-014	6.08906e-015	-1.18061e-015	-1.67228e-014	-2.66691e-014	-1.791e-014	-1.95161e-014
-2.72423e-015	-1.46154e-014	-2.20313e-015	1.67247e-014	1.47289e-014	2.50774e-014	2.0995e-014	8.43066e-015	2.82683e-016	4.67429e-015	-2.11307e-015	-8.19106e-015	-7.69612e-015	-1.38257e-014	1.82611e-014	2.49046e-014	2.23981e-014	1.21233e-014	1.53275e-014	5.82364e-015	-1.06534e-015	-1.732e-014	-2.66844e-014	-1.84275e-014	-1.94613e-014
-2.91688e-015	-1.44731e-014	-2.58891e-015	1.71722e-014	1.46882e-014	2.40446e-014	2.10926e-014	8.33999e-015	4.15126e-016	4.27132e-015	-2.41489e-015	-8.38708e-015	-8.14507e-015	-1.34959e-014	1.8053e-014	2.45831e-014	2.24865e-014	1.22053e-014	1.54722e-014	5.56685e-015	-9.51699e-016	-1.78933e-014	-2.66934e-014	-1.89375e-014	-1.93958e-014
-3.09684e-015	-1.43304e-014	-2.95913e-015	1.76029e-014	1.46526e-014	2.30621e-014	2.11748e-014	8.24721e-015	5.31925e-016	3.87573e-015	-2.71476e-015	-8.59092e-015	-8.56695e-015	-1.31793e-014	1.78309e-014	2.42673e-014	2.25602e-014	1.22957e-014	1.56167e-014	5.3196e-015	-8.40505e-016	-1.84387e-014	-2.66962e-014	-1.9438e-014	-1.93202e-014
-3.26324e-015	-1.41869e-014	-3.3112e-015	1.80142e-014	1.46219e-014	2.2135e-014	2.12403e-014	8.15424e-015	6.32389e-016	3.48886e-015	-3.0107e-015	-8.80208e-015	-8.95968e-015	-1.28772e-014	1.75961e-014	2.39582e-014	2.26185e-014	1.2394e-014	1.57591e-014	5.08216e-015	-7.33092e-016	-1.89527e-014	-2.66927e-014	-1.99273e-014	-1.9235e-014
-3.4151e-015	-1.40423e-014	-3.6435e-015	1.84038e-014	1.45966e-014	2.12676e-014	2.12885e-014	8.06271e-015	7.15948e-016	3.11278e-015	-3.30064e-015	-9.01961e-015	-9.32087e-015	-1.25913e-014	1.73498e-014	2.36558e-014	2.26608e-014	1.24998e-014	1.58973e-014	4.85519e-015	-6.30787e-016	-1.94312e-014	-2.66833e-014	-2.04034e-014	-1.91412e-014
-3.55174e-015	-1.3896e-014	-3.95428e-015	1.87698e-014	1.45762e-014	2.04643e-014	2.13193e-014	7.97391e-015	7.82212e-016	2.74864e-015	-3.58257e-015	-9.24293e-015	-9.64923e-015	-1.23229e-014	1.70938e-014	2.33606e-014	2.26869e-014	1.2613e-014	1.60293e-014	4.63863e-015	-5.34464e-016	-1.98708e-014	-2.66681e-014	-2.08643e-014	-1.90398e-014
-3.67254e-015	-1.37472e-014	-4.24203e-015	1.91095e-014	1.45603e-014	1.97287e-014	2.13323e-014	7.88993e-015	8.31304e-016	2.39807e-015	-3.85443e-015	-9.47154e-015	-9.94293e-015	-1.20734e-014	1.68305e-014	2.30725e-014	2.26967e-014	1.27332e-014	1.61529e-014	4.4331e-015	-4.4526e-016	-2.02687e-014	-2.66484e-014	-2.13084e-014	-1.89325e-014
-3.77697e-015	-1.35956e-014	-4.50494e-015	1.94213e-014	1.45485e-014	1.9064e-014	2.13278e-014	7.81302e-015	8.63563e-016	2.062e-015	-4.11432e-015	-9.70447e-015	-1.02004e-014	-1.18441e-014	1.65619e-014	2.27915e-014	2.26902e-014	1.28604e-014	1.62664e-014	4.23839e-015	-3.65005e-016	-2.06219e-014	-2.66248e-014	-2.17346e-014	-1.88204e-014
-3.86483e-015	-1.34402e-014	-4.742e-015	1.97032e-014	1.45405e-014	1.84716e-014	2.13058e-014	7.74478e-015	8.78917e-016	1.74139e-015	-4.36077e-015	-9.94101e-015	-1.04211e-014	-1.16358e-014	1.629e-014	2.25178e-014	2.26683e-014	1.29942e-014	1.63679e-014	4.05474e-015	-2.95254e-016	-2.09286e-014	-2.65976e-014	-2.21418e-014	-1.87049e-014
-3.93618e-015	-1.32802e-014	-4.95256e-015	1.99537e-014	1.45363e-014	1.79529e-014	2.12665e-014	7.68693e-015	8.77901e-016	1.43743e-015	-4.59219e-015	-1.01808e-014	-1.06044e-014	-1.14491e-014	1.60171e-014	2.22514e-014	2.26315e-014	1.3134e-014	1.64556e-014	3.88238e-015	-2.37202e-016	-2.11868e-014	-2.65676e-014	-2.25287e-014	-1.85879e-014
-3.9908e-015	-1.31151e-014	-5.1358e-015	2.01716e-014	1.45351e-014	1.75086e-014	2.12107e-014	7.64103e-015	8.61161e-016	1.15116e-015	-4.80691e-015	-1.04233e-014	-1.07507e-014	-1.12844e-014	1.57454e-014	2.19922e-014	2.25805e-014	1.32794e-014	1.6528e-014	3.72128e-015	-1.91943e-016	-2.13953e-014	-2.65358e-014	-2.28949e-014	-1.84708e-014
-4.0289e-015	-1.29448e-014	-5.29114e-015	2.0356e-014	1.45369e-014	1.71384e-014	2.11395e-014	7.60915e-015	8.29387e-016	8.83318e-016	-5.00401e-015	-1.06681e-014	-1.08597e-014	-1.11421e-014	1.54776e-014	2.174e-014	2.25164e-014	1.34296e-014	1.65833e-014	3.57128e-015	-1.61057e-016	-2.15542e-014	-2.6503e-014	-2.32397e-014	-1.83552e-014
-4.05084e-015	-1.27687e-014	-5.41871e-015	2.05063e-014	1.45411e-014	1.68414e-014	2.10536e-014	7.59304e-015	7.83248e-016	6.34072e-016	-5.18226e-015	-1.09137e-014	-1.0932e-014	-1.10227e-014	1.52156e-014	2.14944e-014	2.24404e-014	1.35844e-014	1.66207e-014	3.43225e-015	-1.4574e-016	-2.16632e-014	-2.64705e-014	-2.35626e-014	-1.82428e-014
-4.05686e-015	-1.25864e-014	-5.51819e-015	2.06222e-014	1.45478e-014	1.66161e-014	2.0954e-014	7.59433e-015	7.23354e-016	4.03957e-016	-5.34062e-015	-1.11596e-014	-1.09683e-014	-1.09259e-014	1.49623e-014	2.12551e-014	2.23538e-014	1.37434e-014	1.66388e-014	3.30374e-015	-1.47413e-016	-2.17222e-014	-2.64391e-014	-2.38637e-014	-1.81349e-014
-4.04759e-015	-1.2397e-014	-5.58938e-015	2.07032e-014	1.45564e-014	1.646e-014	2.08425e-014	7.61437e-015	6.50816e-016	1.9354e-016	-5.47806e-015	-1.14054e-014	-1.09694e-014	-1.08513e-014	1.47199e-014	2.10216e-014	2.22573e-014	1.39058e-014	1.66365e-014	3.18617e-015	-1.66706e-016	-2.17328e-014	-2.64099e-014	-2.41431e-014	-1.80336e-014
-4.02362e-015	-1.22008e-014	-5.63277e-015	2.07491e-014	1.45666e-014	1.63702e-014	2.07207e-014	7.65406e-015	5.66746e-016	3.1398e-018	-5.59442e-015	-1.16498e-014	-1.09364e-014	-1.07985e-014	1.44904e-014	2.07934e-014	2.21527e-014	1.40711e-014	1.66127e-014	3.07908e-015	-2.04506e-016	-2.16963e-014	-2.6384e-014	-2.4401e-014	-1.79403e-014
-3.98592e-015	-1.19973e-014	-5.64883e-015	2.07603e-014	1.45782e-014	1.63436e-014	2.05902e-014	7.71435e-015	4.72173e-016	-1.66968e-016	-5.68966e-015	-1.18918e-014	-1.08713e-014	-1.07669e-014	1.42763e-014	2.05697e-014	2.20419e-014	1.42388e-014	1.65671e-014	2.982e-015	-2.61849e-016	-2.16147e-014	-2.63624e-014	-2.46378e-014	-1.7856e-014
-3.93511e-015	-1.17864e-014	-5.6384e-015	2.07375e-014	1.45908e-014	1.63761e-014	2.0453e-014	7.79602e-015	3.6858e-016	-3.16632e-016	-5.76335e-015	-1.2131e-014	-1.07755e-014	-1.07555e-014	1.40799e-014	2.03503e-014	2.19264e-014	1.44084e-014	1.64996e-014	2.89425e-015	-3.39439e-016	-2.14905e-014	-2.63461e-014	-2.48542e-014	-1.77827e-014
-3.87203e-015	-1.15688e-014	-5.60215e-015	2.06814e-014	1.46043e-014	1.64635e-014	2.03114e-014	7.89976e-015	2.56572e-016	-4.45895e-016	-5.81563e-015	-1.23663e-014	-1.06509e-014	-1.07631e-014	1.39031e-014	2.01348e-014	2.18085e-014	1.4579e-014	1.64103e-014	2.81538e-015	-4.3795e-016	-2.13272e-014	-2.63359e-014	-2.5051e-014	-1.77215e-014
-3.79762e-015	-1.13445e-014	-5.54102e-015	2.05935e-014	1.46186e-014	1.66008e-014	2.0168e-014	8.02605e-015	1.37455e-016	-5.54967e-016	-5.84687e-015	-1.25973e-014	-1.04995e-014	-1.07887e-014	1.3748e-014	1.99227e-014	2.16902e-014	1.47506e-014	1.62999e-014	2.74514e-015	-5.57773e-016	-2.11284e-014	-2.63327e-014	-2.5229e-014	-1.76734e-014
-3.71291e-015	-1.11139e-014	-5.45552e-015	2.04748e-014	1.46339e-014	1.67825e-014	2.00249e-014	8.17501e-015	1.24519e-017	-6.4405e-016	-5.85713e-015	-1.2823e-014	-1.03232e-014	-1.08312e-014	1.36166e-014	1.97133e-014	2.15732e-014	1.49221e-014	1.61687e-014	2.68351e-015	-6.99404e-016	-2.08985e-014	-2.63376e-014	-2.53896e-014	-1.76395e-014
-3.61923e-015	-1.08766e-014	-5.34722e-015	2.03269e-014	1.46502e-014	1.70032e-014	1.98844e-014	8.34615e-015	-1.17562e-016	-7.14122e-016	-5.84696e-015	-1.30427e-014	-1.0124e-014	-1.08888e-014	1.35103e-014	1.95065e-014	2.14595e-014	1.50931e-014	1.60171e-014	2.62983e-015	-8.62779e-016	-2.06415e-014	-2.63516e-014	-2.55337e-014	-1.76207e-014
-3.51734e-015	-1.06332e-014	-5.21752e-015	2.01512e-014	1.46674e-014	1.7257e-014	1.97493e-014	8.53982e-015	-2.51201e-016	-7.64984e-016	-5.81715e-015	-1.32552e-014	-9.90434e-015	-1.09601e-014	1.34308e-014	1.93021e-014	2.1351e-014	1.52633e-014	1.58468e-014	2.58359e-015	-1.04779e-015	-2.03618e-014	-2.63751e-014	-2.56625e-014	-1.76174e-014
-3.408e-015	-1.03842e-014	-5.06778e-015	1.995e-014	1.46857e-014	1.75378e-014	1.9622e-014	8.75532e-015	-3.87773e-016	-7.9682e-016	-5.76845e-015	-1.34603e-014	-9.66677e-015	-1.10428e-014	1.33794e-014	1.90994e-014	2.12496e-014	1.54329e-014	1.56594e-014	2.5446e-015	-1.25423e-015	-2.00642e-014	-2.64081e-014	-2.57774e-014	-1.76299e-014
-3.2924e-015	-1.013e-014	-4.89915e-015	1.97259e-014	1.47053e-014	1.78399e-014	1.95047e-014	8.9918e-015	-5.2614e-016	-8.09896e-016	-5.7019e-015	-1.36567e-014	-9.41301e-015	-1.11353e-014	1.33572e-014	1.88984e-014	2.11567e-014	1.56016e-014	1.54557e-014	2.51291e-015	-1.48142e-015	-1.97537e-014	-2.6451e-014	-2.58792e-014	-1.76582e-014
-3.17129e-015	-9.8713e-015	-4.71289e-015	1.94809e-014	1.47266e-014	1.81573e-014	1.93999e-014	9.24837e-015	-6.65887e-016	-8.04461e-016	-5.61875e-015	-1.38443e-014	-9.14538e-015	-1.12358e-014	1.33654e-014	1.86992e-014	2.10744e-014	1.57685e-014	1.52378e-014	2.48807e-015	-1.72828e-015	-1.94356e-014	-2.65036e-014	-2.59692e-014	-1.77022e-014
-3.04564e-015	-9.60876e-015	-4.51042e-015	1.92175e-014	1.47498e-014	1.84839e-014	1.93103e-014	9.52382e-015	-8.0615e-016	-7.8147e-016	-5.51998e-015	-1.40225e-014	-8.8665e-015	-1.13416e-014	1.34043e-014	1.85015e-014	2.10038e-014	1.59335e-014	1.50078e-014	2.46983e-015	-1.99411e-015	-1.91155e-014	-2.65657e-014	-2.60486e-014	-1.77618e-014
-2.91642e-015	-9.34299e-015	-4.29275e-015	1.89381e-014	1.47752e-014	1.88142e-014	1.9238e-014	9.81642e-015	-9.46138e-016	-7.41182e-016	-5.40677e-015	-1.41908e-014	-8.57833e-015	-1.14507e-014	1.34742e-014	1.83061e-014	2.09462e-014	1.60962e-014	1.47681e-014	2.458e-015	-2.27791e-015	-1.87989e-014	-2.66371e-014	-2.61187e-014	-1.78362e-014
-2.78422e-015	-9.07477e-015	-4.06084e-015	1.86455e-014	1.48034e-014	1.91423e-014	1.91852e-014	1.01245e-014	-1.08505e-015	-6.84251e-016	-5.28057e-015	-1.43483e-014	-8.28329e-015	-1.15617e-014	1.3575e-014	1.8113e-014	2.09036e-014	1.62568e-014	1.45209e-014	2.45269e-015	-2.57789e-015	-1.84907e-014	-2.67177e-014	-2.61801e-014	-1.79248e-014
-2.64966e-015	-8.80468e-015	-3.81575e-015	1.83423e-014	1.48348e-014	1.94631e-014	1.91542e-014	1.04463e-014	-1.22221e-015	-6.11057e-016	-5.14256e-015	-1.44938e-014	-7.98317e-015	-1.16724e-014	1.37068e-014	1.79231e-014	2.08771e-014	1.64147e-014	1.42687e-014	2.45357e-015	-2.89265e-015	-1.81961e-014	-2.68071e-014	-2.62339e-014	-1.80268e-014
-2.5134e-015	-8.53331e-015	-3.5589e-015	1.80316e-014	1.48699e-014	1.97724e-014	1.91465e-014	1.07796e-014	-1.35704e-015	-5.22309e-016	-4.99421e-015	-1.46265e-014	-7.67999e-015	-1.17807e-014	1.38691e-014	1.77366e-014	2.08676e-014	1.657e-014	1.40143e-014	2.46047e-015	-3.22031e-015	-1.79198e-014	-2.69043e-014	-2.62808e-014	-1.81408e-014
-2.37568e-015	-8.26148e-015	-3.29098e-015	1.77159e-014	1.49093e-014	2.00656e-014	1.9164e-014	1.11223e-014	-1.48932e-015	-4.18606e-016	-4.83712e-015	-1.47458e-014	-7.37526e-015	-1.18846e-014	1.4061e-014	1.75543e-014	2.08763e-014	1.67229e-014	1.37599e-014	2.47369e-015	-3.55874e-015	-1.7666e-014	-2.70085e-014	-2.63217e-014	-1.82656e-014
-2.23684e-015	-7.98968e-015	-3.01295e-015	1.73977e-014	1.49534e-014	2.03383e-014	1.92082e-014	1.14721e-014	-1.61844e-015	-3.00355e-016	-4.67237e-015	-1.48511e-014	-7.07022e-015	-1.19821e-014	1.42814e-014	1.73765e-014	2.09038e-014	1.6873e-014	1.35081e-014	2.49354e-015	-3.90614e-015	-1.74389e-014	-2.71187e-014	-2.63573e-014	-1.84001e-014
-2.09747e-015	-7.71848e-015	-2.72571e-015	1.70792e-014	1.50026e-014	2.05867e-014	1.928e-014	1.18269e-014	-1.74432e-015	-1.68564e-016	-4.50095e-015	-1.49415e-014	-6.76644e-015	-1.20713e-014	1.45292e-014	1.7204e-014	2.09507e-014	1.70204e-014	1.32614e-014	2.51951e-015	-4.26036e-015	-1.72423e-014	-2.72336e-014	-2.63883e-014	-1.85425e-014
-1.95776e-015	-7.44819e-015	-2.43005e-015	1.67635e-014	1.50573e-014	2.08082e-014	1.93806e-014	1.21842e-014	-1.86651e-015	-2.39842e-017	-4.32411e-015	-1.5016e-014	-6.46522e-015	-1.21504e-014	1.48026e-014	1.70377e-014	2.10171e-014	1.71652e-014	1.30221e-014	2.5517e-015	-4.6189e-015	-1.70801e-014	-2.73517e-014	-2.64147e-014	-1.86916e-014
-1.81793e-015	-7.17886e-015	-2.12609e-015	1.64528e-014	1.51178e-014	2.10003e-014	1.95109e-014	1.25413e-014	-1.98476e-015	1.32921e-016	-4.1429e-015	-1.50746e-014	-6.16794e-015	-1.22177e-014	1.51e-014	1.68787e-014	2.1103e-014	1.73073e-014	1.27922e-014	2.59036e-015	-4.97919e-015	-1.69555e-014	-2.74715e-014	-2.64369e-014	-1.88453e-014
-1.67802e-015	-6.91117e-015	-1.81453e-015	1.61493e-014	1.51846e-014	2.11613e-014	1.96709e-014	1.28961e-014	-2.09898e-015	3.01371e-016	-3.95901e-015	-1.51167e-014	-5.87535e-015	-1.22718e-014	1.54196e-014	1.67281e-014	2.12085e-014	1.74466e-014	1.25741e-014	2.63599e-015	-5.33841e-015	-1.68714e-014	-2.75918e-014	-2.64545e-014	-1.90018e-014
-1.53793e-015	-6.64526e-015	-1.4955e-015	1.58553e-014	1.52581e-014	2.12896e-014	1.9861e-014	1.3246e-014	-2.20835e-015	4.8032e-016	-3.77338e-015	-1.51419e-014	-5.58819e-015	-1.23112e-014	1.57594e-014	1.65867e-014	2.13342e-014	1.75835e-014	1.23701e-014	2.68864e-015	-5.69446e-015	-1.68293e-014	-2.77106e-014	-2.64673e-014	-1.91597e-014
-1.39798e-015	-6.38112e-015	-1.16945e-015	1.55728e-014	1.53384e-014	2.13845e-014	2.00805e-014	1.35884e-014	-2.31208e-015	6.6945e-016	-3.58644e-015	-1.51503e-014	-5.30765e-015	-1.23347e-014	1.61171e-014	1.64553e-014	2.14788e-014	1.77181e-014	1.21814e-014	2.74869e-015	-6.04482e-015	-1.68308e-014	-2.78265e-014	-2.64754e-014	-1.93173e-014
-1.25784e-015	-6.11907e-015	-8.36523e-016	1.53039e-014	1.5426e-014	2.1446e-014	2.03292e-014	1.39218e-014	-2.4102e-015	8.67792e-016	-3.39936e-015	-1.51409e-014	-5.0338e-015	-1.23413e-014	1.64905e-014	1.6335e-014	2.16419e-014	1.78504e-014	1.201e-014	2.81598e-015	-6.38633e-015	-1.68766e-014	-2.79377e-014	-2.64782e-014	-1.9473e-014
-1.11726e-015	-5.85925e-015	-4.96936e-016	1.50506e-014	1.5521e-014	2.14742e-014	2.06059e-014	1.42439e-014	-2.50275e-015	1.07443e-015	-3.21268e-015	-1.51127e-014	-4.76713e-015	-1.23302e-014	1.6877e-014	1.62266e-014	2.18229e-014	1.798e-014	1.18569e-014	2.89119e-015	-6.71689e-015	-1.69671e-014	-2.80425e-014	-2.64753e-014	-1.96253e-014
-9.76541e-016	-5.60179e-015	-1.51008e-016	1.48143e-014	1.56234e-014	2.14703e-014	2.09098e-014	1.45526e-014	-2.58922e-015	1.28846e-015	-3.02689e-015	-1.50658e-014	-4.5076e-015	-1.23007e-014	1.72742e-014	1.61314e-014	2.2021e-014	1.81068e-014	1.17228e-014	2.97419e-015	-7.0338e-015	-1.71023e-014	-2.81393e-014	-2.64662e-014	-1.97728e-014
-8.35247e-016	-5.34662e-015	2.01089e-016	1.45965e-014	1.57327e-014	2.14354e-014	2.12392e-014	1.48463e-014	-2.66933e-015	1.50907e-015	-2.84291e-015	-1.49999e-014	-4.25546e-015	-1.22522e-014	1.7679e-014	1.60498e-014	2.22353e-014	1.82308e-014	1.16086e-014	3.06514e-015	-7.33487e-015	-1.72813e-014	-2.82263e-014	-2.64503e-014	-1.99138e-014
-6.9357e-016	-5.09338e-015	5.59697e-016	1.4398e-014	1.58492e-014	2.13713e-014	2.15922e-014	1.51235e-014	-2.7428e-015	1.73544e-015	-2.66066e-015	-1.4915e-014	-4.01112e-015	-1.21844e-014	1.80888e-014	1.59828e-014	2.24646e-014	1.83522e-014	1.15156e-014	3.16423e-015	-7.61779e-015	-1.75022e-014	-2.83017e-014	-2.64267e-014	-2.00475e-014
-5.51334e-016	-4.84139e-015	9.24641e-016	1.42193e-014	1.59723e-014	2.12803e-014	2.19672e-014	1.53826e-014	-2.80912e-015	1.96645e-015	-2.48063e-015	-1.48113e-014	-3.77451e-015	-1.20969e-014	1.85008e-014	1.59309e-014	2.27075e-014	1.84711e-014	1.14437e-014	3.27132e-015	-7.8801e-015	-1.77635e-014	-2.83641e-014	-2.63945e-014	-2.01726e-014
-4.08382e-016	-4.59026e-015	1.29604e-015	1.4061e-014	1.61014e-014	2.11651e-014	2.23615e-014	1.56222e-014	-2.86766e-015	2.20098e-015	-2.303e-015	-1.46885e-014	-3.5455e-015	-1.19896e-014	1.89127e-014	1.58948e-014	2.29631e-014	1.85873e-014	1.13926e-014	3.38618e-015	-8.1206e-015	-1.80623e-014	-2.84126e-014	-2.63526e-014	-2.02884e-014
-2.65122e-016	-4.33994e-015	1.67348e-015	1.39234e-014	1.62363e-014	2.10287e-014	2.27724e-014	1.58416e-014	-2.91842e-015	2.43794e-015	-2.12816e-015	-1.45467e-014	-3.32405e-015	-1.18626e-014	1.93212e-014	1.5875e-014	2.32298e-014	1.87005e-014	1.13624e-014	3.50886e-015	-8.33783e-015	-1.83958e-014	-2.84461e-014	-2.63003e-014	-2.03941e-014
-1.21575e-016	-4.09038e-015	2.05719e-015	1.38068e-014	1.63765e-014	2.0874e-014	2.31969e-014	1.60403e-014	-2.96081e-015	2.67565e-015	-1.95622e-015	-1.43863e-014	-3.11021e-015	-1.1716e-014	1.97236e-014	1.58716e-014	2.3506e-014	1.88104e-014	1.13525e-014	3.63902e-015	-8.53025e-015	-1.87608e-014	-2.84636e-014	-2.62363e-014	-2.04893e-014
2.24058e-017	-3.84134e-015	2.44672e-015	1.37105e-014	1.65211e-014	2.07043e-014	2.36323e-014	1.62172e-014	-2.99411e-015	2.91319e-015	-1.7871e-015	-1.42077e-014	-2.90343e-015	-1.15506e-014	2.01172e-014	1.58845e-014	2.37908e-014	1.89166e-014	1.13615e-014	3.77635e-015	-8.69677e-015	-1.91538e-014	-2.84644e-014	-2.61603e-014	-2.05735e-014
1.66525e-016	-3.59198e-015	2.84188e-015	1.36344e-014	1.66692e-014	2.05236e-014	2.40753e-014	1.63722e-014	-3.01801e-015	3.14954e-015	-1.62049e-015	-1.40112e-014	-2.70317e-015	-1.13673e-014	2.04994e-014	1.59139e-014	2.40825e-014	1.90187e-014	1.13879e-014	3.92041e-015	-8.83699e-015	-1.95707e-014	-2.84481e-014	-2.60715e-014	-2.06467e-014
3.10506e-016	-3.34181e-015	3.24211e-015	1.35779e-014	1.68196e-014	2.03354e-014	2.45222e-014	1.65051e-014	-3.03245e-015	3.38301e-015	-1.45621e-015	-1.37972e-014	-2.50896e-015	-1.11667e-014	2.08679e-014	1.59591e-014	2.43796e-014	1.91166e-014	1.14307e-014	4.07067e-015	-8.95052e-015	-2.00067e-014	-2.84142e-014	-2.5969e-014	-2.07088e-014
4.53273e-016	-3.09069e-015	3.64673e-015	1.35401e-014	1.69717e-014	2.01433e-014	2.49694e-014	1.66158e-014	-3.03691e-015	3.61236e-015	-1.2942e-015	-1.35663e-014	-2.32081e-015	-1.095e-014	2.12206e-014	1.602e-014	2.46806e-014	1.92101e-014	1.14881e-014	4.22595e-015	-9.03703e-015	-2.04574e-014	-2.83624e-014	-2.58523e-014	-2.076e-014
5.94771e-016	-2.83853e-015	4.05529e-015	1.35196e-014	1.71239e-014	1.99513e-014	2.54137e-014	1.67044e-014	-3.03072e-015	3.83615e-015	-1.13392e-015	-1.33199e-014	-2.13877e-015	-1.07182e-014	2.15548e-014	1.60958e-014	2.49837e-014	1.92984e-014	1.1558e-014	4.38545e-015	-9.09691e-015	-2.09182e-014	-2.82927e-014	-2.57205e-014	-2.08014e-014
7.34764e-016	-2.5852e-015	4.46732e-015	1.35159e-014	1.72752e-014	1.97629e-014	2.58514e-014	1.67717e-014	-3.01352e-015	4.05245e-015	-9.75386e-016	-1.3059e-014	-1.96281e-015	-1.0473e-014	2.18687e-014	1.61864e-014	2.52873e-014	1.93813e-014	1.16386e-014	4.54849e-015	-9.1305e-015	-2.13839e-014	-2.82052e-014	-2.55733e-014	-2.08334e-014
8.72794e-016	-2.33039e-015	4.8821e-015	1.35271e-014	1.74243e-014	1.95812e-014	2.62787e-014	1.68181e-014	-2.98488e-015	4.25993e-015	-8.18243e-016	-1.27845e-014	-1.79282e-015	-1.02155e-014	2.21604e-014	1.62904e-014	2.55897e-014	1.9458e-014	1.1728e-014	4.71377e-015	-9.13894e-015	-2.18501e-014	-2.81005e-014	-2.54106e-014	-2.0857e-014
1.00816e-015	-2.07394e-015	5.2983e-015	1.35516e-014	1.75702e-014	1.94101e-014	2.66922e-014	1.68445e-014	-2.94455e-015	4.45695e-015	-6.62196e-016	-1.24971e-014	-1.62863e-015	-9.94733e-015	2.24282e-014	1.64065e-014	2.58895e-014	1.95278e-014	1.1824e-014	4.87999e-015	-9.12342e-015	-2.23125e-014	-2.79794e-014	-2.52324e-014	-2.08729e-014
1.14e-015	-1.81595e-015	5.71489e-015	1.35879e-014	1.77113e-014	1.92526e-014	2.70882e-014	1.68523e-014	-2.89222e-015	4.64129e-015	-5.06515e-016	-1.21985e-014	-1.46996e-015	-9.66996e-015	2.26708e-014	1.65335e-014	2.6185e-014	1.959e-014	1.19244e-014	5.04623e-015	-9.08532e-015	-2.27661e-014	-2.78436e-014	-2.50387e-014	-2.08825e-014
1.26789e-015	-1.55661e-015	6.13079e-015	1.36343e-014	1.78462e-014	1.91117e-014	2.74633e-014	1.68423e-014	-2.8276e-015	4.81175e-015	-3.5115e-016	-1.18903e-014	-1.31669e-015	-9.38501e-015	2.28874e-014	1.66703e-014	2.64745e-014	1.96441e-014	1.20271e-014	5.21066e-015	-9.02693e-015	-2.32058e-014	-2.76942e-014	-2.48296e-014	-2.08868e-014
1.39122e-015	-1.29638e-015	6.54426e-015	1.36888e-014	1.79735e-014	1.89896e-014	2.78139e-014	1.68156e-014	-2.75071e-015	4.96684e-015	-1.95709e-016	-1.15741e-014	-1.16909e-015	-9.09367e-015	2.30773e-014	1.68155e-014	2.67567e-014	1.96897e-014	1.21296e-014	5.37121e-015	-8.95049e-015	-2.36277e-014	-2.75325e-014	-2.46055e-014	-2.08877e-014
1.50913e-015	-1.0353e-015	6.95432e-015	1.37498e-014	1.80922e-014	1.88885e-014	2.81364e-014	1.67732e-014	-2.6618e-015	5.10491e-015	-3.96056e-017	-1.12516e-014	-1.02708e-015	-8.79817e-015	2.32398e-014	1.69676e-014	2.70304e-014	1.97259e-014	1.22297e-014	5.52603e-015	-8.85856e-015	-2.40276e-014	-2.73604e-014	-2.4367e-014	-2.08868e-014
1.62098e-015	-7.74028e-016	7.35964e-015	1.38153e-014	1.82008e-014	1.88101e-014	2.84282e-014	1.67164e-014	-2.56093e-015	5.22406e-015	1.17529e-016	-1.09242e-014	-8.9048e-016	-8.50037e-015	2.33743e-014	1.71247e-014	2.72943e-014	1.9752e-014	1.23254e-014	5.67374e-015	-8.75355e-015	-2.44018e-014	-2.71798e-014	-2.41152e-014	-2.08848e-014
1.72581e-015	-5.13072e-016	7.75836e-015	1.38836e-014	1.82979e-014	1.87559e-014	2.86868e-014	1.66467e-014	-2.44843e-015	5.32317e-015	2.76092e-016	-1.05942e-014	-7.59305e-016	-8.20198e-015	2.34803e-014	1.72851e-014	2.75475e-014	1.97675e-014	1.24142e-014	5.81305e-015	-8.63855e-015	-2.47469e-014	-2.6993e-014	-2.38512e-014	-2.08837e-014
1.82285e-015	-2.53053e-016	8.14887e-015	1.39526e-014	1.83823e-014	1.87273e-014	2.89094e-014	1.65649e-014	-2.32468e-015	5.40094e-015	4.35892e-016	-1.02636e-014	-6.33767e-016	-7.90449e-015	2.35578e-014	1.74473e-014	2.77883e-014	1.97719e-014	1.24941e-014	5.94187e-015	-8.51659e-015	-2.506e-014	-2.68021e-014	-2.35763e-014	-2.08845e-014
1.9111e-015	5.80769e-018	8.52902e-015	1.40208e-014	1.84529e-014	1.87252e-014	2.90938e-014	1.64723e-014	-2.19043e-015	5.456e-015	5.97041e-016	-9.93504e-015	-5.13661e-016	-7.6096e-015	2.3607e-014	1.76092e-014	2.80157e-014	1.97642e-014	1.25631e-014	6.05873e-015	-8.39103e-015	-2.53382e-014	-2.66092e-014	-2.32916e-014	-2.08885e-014
1.98964e-015	2.62574e-016	8.89731e-015	1.40866e-014	1.85088e-014	1.87494e-014	2.92382e-014	1.63708e-014	-2.04624e-015	5.48721e-015	7.59704e-016	-9.61029e-015	-3.99196e-016	-7.31899e-015	2.36285e-014	1.7769e-014	2.82287e-014	1.97436e-014	1.26202e-014	6.1618e-015	-8.26542e-015	-2.55798e-014	-2.6417e-014	-2.29986e-014	-2.08974e-014
2.05823e-015	5.15957e-016	9.25197e-015	1.41487e-014	1.85487e-014	1.88002e-014	2.93409e-014	1.62613e-014	-1.89326e-015	5.49338e-015	9.24183e-016	-9.29161e-015	-2.90913e-016	-7.03462e-015	2.36226e-014	1.79255e-014	2.84264e-014	1.97098e-014	1.26635e-014	6.24896e-015	-8.14303e-015	-2.57831e-014	-2.62279e-014	-2.2699e-014	-2.09124e-014
2.11651e-015	7.65089e-016	9.59071e-015	1.42053e-014	1.85721e-014	1.88769e-014	2.94003e-014	1.61447e-014	-1.73253e-015	5.47371e-015	1.09061e-015	-8.98103e-015	-1.89007e-016	-6.75795e-015	2.35903e-014	1.80768e-014	2.86075e-014	1.96622e-014	1.26913e-014	6.31833e-015	-8.02695e-015	-2.59471e-014	-2.60444e-014	-2.23948e-014	-2.09342e-014
2.16369e-015	1.00876e-015	9.91196e-015	1.42552e-014	1.85785e-014	1.89789e-014	2.9416e-014	1.60217e-014	-1.56499e-015	5.42689e-015	1.25845e-015	-8.68105e-015	-9.34414e-017	-6.48995e-015	2.35326e-014	1.82216e-014	2.87707e-014	1.96006e-014	1.2703e-014	6.36847e-015	-7.92047e-015	-2.60703e-014	-2.58693e-014	-2.20875e-014	-2.09638e-014
2.19903e-015	1.24574e-015	1.02139e-014	1.42971e-014	1.85672e-014	1.91042e-014	2.93873e-014	1.58935e-014	-1.39188e-015	5.3523e-015	1.42811e-015	-8.39389e-015	-4.14158e-018	-6.2325e-015	2.34511e-014	1.83583e-014	2.89153e-014	1.95244e-014	1.26979e-014	6.39817e-015	-7.8272e-015	-2.61524e-014	-2.5705e-014	-2.17794e-014	-2.1002e-014
2.22243e-015	1.47513e-015	1.0495e-014	1.43301e-014	1.85378e-014	1.92513e-014	2.93142e-014	1.57607e-014	-1.21456e-015	5.24947e-015	1.59983e-015	-8.12202e-015	7.91566e-017	-5.98669e-015	2.33462e-014	1.84857e-014	2.90402e-014	1.94336e-014	1.26754e-014	6.40623e-015	-7.75032e-015	-2.61934e-014	-2.55535e-014	-2.14726e-014	-2.10491e-014
2.23397e-015	1.69597e-015	1.07536e-014	1.43534e-014	1.84901e-014	1.94189e-014	2.91969e-014	1.56238e-014	-1.03476e-015	5.11802e-015	1.77296e-015	-7.86792e-015	1.56399e-016	-5.75352e-015	2.32195e-014	1.86025e-014	2.91452e-014	1.93276e-014	1.26356e-014	6.39183e-015	-7.69258e-015	-2.61941e-014	-2.54167e-014	-2.11696e-014	-2.11056e-014
2.23324e-015	1.90688e-015	1.09877e-014	1.43663e-014	1.84243e-014	1.96043e-014	2.90361e-014	1.54831e-014	-8.53949e-016	4.9577e-015	1.94723e-015	-7.63343e-015	2.27082e-016	-5.53406e-015	2.30726e-014	1.87076e-014	2.92297e-014	1.92065e-014	1.2578e-014	6.35382e-015	-7.65651e-015	-2.61558e-014	-2.52966e-014	-2.08722e-014	-2.11717e-014
2.21986e-015	2.10706e-015	1.11962e-014	1.43686e-014	1.83404e-014	1.98048e-014	2.88329e-014	1.53392e-014	-6.737e-016	4.76847e-015	2.12233e-015	-7.42067e-015	2.91167e-016	-5.32933e-015	2.29074e-014	1.88002e-014	2.92926e-014	1.90702e-014	1.25028e-014	6.29152e-015	-7.64484e-015	-2.60793e-014	-2.51946e-014	-2.05826e-014	-2.1247e-014
2.19435e-015	2.29553e-015	1.13779e-014	1.43601e-014	1.82386e-014	2.00178e-014	2.85891e-014	1.51919e-014	-4.96186e-016	4.55064e-015	2.29797e-015	-7.23227e-015	3.48759e-016	-5.13982e-015	2.27257e-014	1.88795e-014	2.93336e-014	1.89182e-014	1.24108e-014	6.20426e-015	-7.6601e-015	-2.59667e-014	-2.51128e-014	-2.03032e-014	-2.13312e-014
2.15731e-015	2.47147e-015	1.15316e-014	1.43404e-014	1.81193e-014	2.02404e-014	2.83065e-014	1.50416e-014	-3.23536e-016	4.30433e-015	2.47368e-015	-7.07054e-015	4.00102e-016	-4.96621e-015	2.25287e-014	1.8945e-014	2.93518e-014	1.87506e-014	1.23023e-014	6.09223e-015	-7.7043e-015	-2.58198e-014	-2.50524e-014	-2.00361e-014	-2.14238e-014
2.10942e-015	2.63407e-015	1.16568e-014	1.43098e-014	1.79829e-014	2.0469e-014	2.79868e-014	1.48886e-014	-1.57138e-016	4.02999e-015	2.64907e-015	-6.93702e-015	4.44958e-016	-4.8088e-015	2.23182e-014	1.89964e-014	2.93464e-014	1.85679e-014	1.21783e-014	5.95551e-015	-7.77868e-015	-2.56406e-014	-2.5014e-014	-1.97828e-014	-2.15239e-014
2.05107e-015	2.78274e-015	1.17528e-014	1.42688e-014	1.78303e-014	2.07007e-014	2.76326e-014	1.47327e-014	1.08636e-018	3.72854e-015	2.82343e-015	-6.83293e-015	4.83225e-016	-4.6677e-015	2.2096e-014	1.90339e-014	2.93168e-014	1.83706e-014	1.20392e-014	5.79447e-015	-7.8847e-015	-2.54316e-014	-2.49978e-014	-1.95453e-014	-2.16302e-014
1.98288e-015	2.91713e-015	1.18193e-014	1.42178e-014	1.76623e-014	2.0932e-014	2.72464e-014	1.4574e-014	1.49596e-016	3.40114e-015	2.99606e-015	-6.76013e-015	5.14893e-016	-4.54312e-015	2.1864e-014	1.90578e-014	2.92625e-014	1.81589e-014	1.18861e-014	5.60956e-015	-8.0231e-015	-2.51957e-014	-2.5004e-014	-1.93253e-014	-2.17415e-014
1.90555e-015	3.03687e-015	1.1856e-014	1.41574e-014	1.74801e-014	2.11597e-014	2.68313e-014	1.44124e-014	2.86739e-016	3.04864e-015	3.16622e-015	-6.71971e-015	5.40024e-016	-4.43494e-015	2.1624e-014	1.90685e-014	2.9183e-014	1.79338e-014	1.17207e-014	5.40196e-015	-8.1941e-015	-2.49358e-014	-2.50324e-014	-1.9124e-014	-2.18563e-014
1.81991e-015	3.14151e-015	1.18626e-014	1.40884e-014	1.72846e-014	2.13802e-014	2.63905e-014	1.42475e-014	4.10974e-016	2.67255e-015	3.33306e-015	-6.71265e-015	5.5848e-016	-4.34291e-015	2.13769e-014	1.90661e-014	2.90781e-014	1.76958e-014	1.15438e-014	5.17322e-015	-8.39754e-015	-2.46548e-014	-2.50823e-014	-1.89433e-014	-2.19726e-014
1.7273e-015	3.23082e-015	1.18397e-014	1.40118e-014	1.70769e-014	2.15902e-014	2.59271e-014	1.40794e-014	5.20516e-016	2.2741e-015	3.49585e-015	-6.73976e-015	5.70446e-016	-4.26679e-015	2.11245e-014	1.90518e-014	2.89474e-014	1.74457e-014	1.13569e-014	4.92445e-015	-8.63294e-015	-2.43561e-014	-2.5153e-014	-1.8784e-014	-2.20885e-014
1.62885e-015	3.30552e-015	1.1788e-014	1.39292e-014	1.68585e-014	2.17866e-014	2.54451e-014	1.39074e-014	6.14093e-016	1.85496e-015	3.65355e-015	-6.80116e-015	5.75622e-016	-4.20621e-015	2.08686e-014	1.9026e-014	2.87911e-014	1.71844e-014	1.11614e-014	4.65724e-015	-8.8993e-015	-2.40426e-014	-2.52427e-014	-1.86468e-014	-2.22019e-014
1.5252e-015	3.36604e-015	1.17078e-014	1.38416e-014	1.66305e-014	2.1966e-014	2.49483e-014	1.37314e-014	6.8987e-016	1.41729e-015	3.80523e-015	-6.8972e-015	5.74235e-016	-4.16012e-015	2.06104e-014	1.89897e-014	2.8609e-014	1.69129e-014	1.09594e-014	4.37339e-015	-9.1956e-015	-2.37172e-014	-2.53499e-014	-1.85325e-014	-2.23104e-014
1.41784e-015	3.41277e-015	1.16002e-014	1.37509e-014	1.63943e-014	2.21252e-014	2.444e-014	1.35509e-014	7.46516e-016	9.63238e-016	3.95004e-015	-7.02801e-015	5.66306e-016	-4.1281e-015	2.03516e-014	1.89445e-014	2.84014e-014	1.66323e-014	1.07526e-014	4.07553e-015	-9.52007e-015	-2.33823e-014	-2.54726e-014	-1.84412e-014	-2.24117e-014
1.30794e-015	3.44643e-015	1.14664e-014	1.36585e-014	1.61512e-014	2.22619e-014	2.39243e-014	1.3366e-014	7.83656e-016	4.94644e-016	4.08688e-015	-7.19364e-015	5.51765e-016	-4.10923e-015	2.00937e-014	1.88916e-014	2.81683e-014	1.63435e-014	1.05425e-014	3.76649e-015	-9.86985e-015	-2.30409e-014	-2.56083e-014	-1.83728e-014	-2.25037e-014
1.19658e-015	3.46762e-015	1.13082e-014	1.35655e-014	1.59029e-014	2.23734e-014	2.34049e-014	1.31764e-014	8.00606e-016	1.35348e-017	4.21468e-015	-7.39315e-015	5.30038e-016	-4.10243e-015	1.98374e-014	1.88323e-014	2.79102e-014	1.60484e-014	1.033e-014	3.44938e-015	-1.02425e-014	-2.26953e-014	-2.57542e-014	-1.83274e-014	-2.2584e-014
1.08524e-015	3.47759e-015	1.11272e-014	1.34735e-014	1.5651e-014	2.24573e-014	2.28857e-014	1.29826e-014	7.96718e-016	-4.77755e-016	4.33233e-015	-7.62528e-015	5.00639e-016	-4.10675e-015	1.9584e-014	1.87679e-014	2.76275e-014	1.57483e-014	1.01172e-014	3.12713e-015	-1.06357e-014	-2.23479e-014	-2.59073e-014	-1.83044e-014	-2.26498e-014
9.75278e-016	3.47776e-015	1.09252e-014	1.33839e-014	1.53969e-014	2.25117e-014	2.23706e-014	1.27848e-014	7.71755e-016	-9.76709e-016	4.43889e-015	-7.88895e-015	4.63364e-016	-4.12098e-015	1.93346e-014	1.86998e-014	2.73211e-014	1.54444e-014	9.90544e-015	2.80299e-015	-1.10458e-014	-2.20009e-014	-2.60644e-014	-1.83026e-014	-2.26986e-014
8.67548e-016	3.46932e-015	1.07043e-014	1.32982e-014	1.51418e-014	2.25347e-014	2.18632e-014	1.25831e-014	7.26126e-016	-1.48029e-015	4.53316e-015	-8.18244e-015	4.18338e-016	-4.14407e-015	1.90905e-014	1.86289e-014	2.69907e-014	1.51384e-014	9.69623e-015	2.48034e-015	-1.14689e-014	-2.16559e-014	-2.62218e-014	-1.83208e-014	-2.27278e-014
7.63019e-016	3.45396e-015	1.04668e-014	1.32181e-014	1.48874e-014	2.2525e-014	2.13671e-014	1.23776e-014	6.60125e-016	-1.98622e-015	4.6143e-015	-8.50404e-015	3.65215e-016	-4.17456e-015	1.88525e-014	1.8557e-014	2.66374e-014	1.48316e-014	9.49071e-015	2.16255e-015	-1.19016e-014	-2.13145e-014	-2.63758e-014	-1.83574e-014	-2.27353e-014
6.62391e-016	3.43293e-015	1.02151e-014	1.31447e-014	1.46351e-014	2.24821e-014	2.08852e-014	1.21692e-014	5.74228e-016	-2.49176e-015	4.68119e-015	-8.85131e-015	3.03998e-016	-4.21132e-015	1.86212e-014	1.84855e-014	2.62624e-014	1.45248e-014	9.28993e-015	1.85292e-015	-1.23401e-014	-2.09779e-014	-2.65225e-014	-1.84111e-014	-2.27189e-014
5.65944e-016	3.4079e-015	9.9515e-015	1.30794e-014	1.43865e-014	2.24051e-014	2.04206e-014	1.19588e-014	4.69081e-016	-2.99483e-015	4.73321e-015	-9.22178e-015	2.33965e-016	-4.253e-015	1.8397e-014	1.84154e-014	2.58668e-014	1.42196e-014	9.09493e-015	1.55483e-015	-1.27804e-014	-2.06467e-014	-2.6658e-014	-1.84795e-014	-2.26765e-014
4.74678e-016	3.38064e-015	9.6785e-015	1.30233e-014	1.41427e-014	2.22933e-014	1.99761e-014	1.17477e-014	3.45802e-016	-3.49234e-015	4.76913e-015	-9.61273e-015	1.54653e-016	-4.29873e-015	1.81811e-014	1.83481e-014	2.54519e-014	1.39178e-014	8.90722e-015	1.27188e-015	-1.32178e-014	-2.0322e-014	-2.67785e-014	-1.85603e-014	-2.2606e-014
3.89259e-016	3.35302e-015	9.39867e-015	1.29774e-014	1.39049e-014	2.21467e-014	1.9554e-014	1.15371e-014	2.05633e-016	-3.98153e-015	4.78798e-015	-1.00214e-014	6.53064e-017	-4.34678e-015	1.79732e-014	1.82845e-014	2.50193e-014	1.36204e-014	8.72742e-015	1.00712e-015	-1.36482e-014	-2.0004e-014	-2.68796e-014	-1.8651e-014	-2.25054e-014
3.09926e-016	3.32676e-015	9.11445e-015	1.29427e-014	1.36746e-014	2.19657e-014	1.91567e-014	1.13278e-014	5.01145e-017	-4.45986e-015	4.78866e-015	-1.04448e-014	-3.44445e-017	-4.39607e-015	1.77737e-014	1.82256e-014	2.45702e-014	1.33293e-014	8.55587e-015	7.64233e-016	-1.40671e-014	-1.96931e-014	-2.69579e-014	-1.87489e-014	-2.23733e-014
2.36787e-016	3.30351e-015	8.82846e-015	1.29199e-014	1.34521e-014	2.17508e-014	1.87865e-014	1.11209e-014	-1.19331e-016	-4.92461e-015	4.77037e-015	-1.08799e-014	-1.44824e-016	-4.4458e-015	1.75832e-014	1.81722e-014	2.41061e-014	1.30457e-014	8.39334e-015	5.46462e-016	-1.44706e-014	-1.93891e-014	-2.70097e-014	-1.8851e-014	-2.2208e-014
1.69443e-016	3.28515e-015	8.54328e-015	1.29096e-014	1.32382e-014	2.15037e-014	1.84448e-014	1.09184e-014	-3.01151e-016	-5.37317e-015	4.73237e-015	-1.13227e-014	-2.66358e-016	-4.49431e-015	1.7402e-014	1.81248e-014	2.36289e-014	1.27707e-014	8.24082e-015	3.56726e-016	-1.4855e-014	-1.90912e-014	-2.70311e-014	-1.89546e-014	-2.20084e-014
1.07871e-016	3.2736e-015	8.26144e-015	1.29116e-014	1.30338e-014	2.12254e-014	1.81327e-014	1.07212e-014	-4.93513e-016	-5.80319e-015	4.67365e-015	-1.17694e-014	-3.99585e-016	-4.54083e-015	1.72299e-014	1.8084e-014	2.3141e-014	1.25054e-014	8.09849e-015	1.97183e-016	-1.52162e-014	-1.87984e-014	-2.70187e-014	-1.90566e-014	-2.17738e-014
5.15193e-017	3.27052e-015	7.98522e-015	1.29261e-014	1.28395e-014	2.09176e-014	1.78515e-014	1.05312e-014	-6.94497e-016	-6.21227e-015	4.59369e-015	-1.22161e-014	-5.4508e-016	-4.58435e-015	1.70666e-014	1.80499e-014	2.26448e-014	1.22509e-014	7.96583e-015	7.02935e-017	-1.55503e-014	-1.85098e-014	-2.69689e-014	-1.91537e-014	-2.15037e-014
-2.78437e-020	3.27729e-015	7.7171e-015	1.29532e-014	1.26561e-014	2.05825e-014	1.76012e-014	1.03504e-014	-9.01499e-016	-6.59844e-015	4.49265e-015	-1.26592e-014	-7.03087e-016	-4.6241e-015	1.69126e-014	1.8023e-014	2.21422e-014	1.20081e-014	7.84294e-015	-2.14572e-017	-1.58541e-014	-1.82246e-014	-2.68792e-014	-1.92424e-014	-2.11978e-014
-4.74847e-017	3.29524e-015	7.45937e-015	1.29923e-014	1.24835e-014	2.02224e-014	1.73823e-014	1.01805e-014	-1.11266e-015	-6.95932e-015	4.36964e-015	-1.30949e-014	-8.73584e-016	-4.65954e-015	1.67678e-014	1.80026e-014	2.16359e-014	1.17777e-014	7.72987e-015	-7.61334e-017	-1.6124e-014	-1.79411e-014	-2.67469e-014	-1.93199e-014	-2.08556e-014
-9.20077e-017	3.32563e-015	7.21409e-015	1.30427e-014	1.23224e-014	1.98392e-014	1.71948e-014	1.00231e-014	-1.3258e-015	-7.29277e-015	4.22443e-015	-1.35194e-014	-1.05701e-015	-4.69007e-015	1.66318e-014	1.79882e-014	2.11282e-014	1.15604e-014	7.62709e-015	-9.26928e-017	-1.6357e-014	-1.76579e-014	-2.65696e-014	-1.93827e-014	-2.04776e-014
-1.35058e-016	3.36962e-015	6.98309e-015	1.31038e-014	1.21725e-014	1.9436e-014	1.70381e-014	9.87965e-015	-1.5392e-015	-7.59707e-015	4.05641e-015	-1.39285e-014	-1.25378e-015	-4.71521e-015	1.65046e-014	1.79795e-014	2.06219e-014	1.13571e-014	7.53427e-015	-7.00498e-017	-1.65506e-014	-1.73734e-014	-2.63456e-014	-1.94277e-014	-2.00642e-014
-1.77865e-016	3.42851e-015	6.76779e-015	1.31746e-014	1.20339e-014	1.90156e-014	1.69111e-014	9.75196e-015	-1.75037e-015	-7.87082e-015	3.86551e-015	-1.43183e-014	-1.46381e-015	-4.73484e-015	1.63859e-014	1.7976e-014	2.01188e-014	1.11683e-014	7.45137e-015	-7.57529e-018	-1.67028e-014	-1.70864e-014	-2.60731e-014	-1.94519e-014	-1.9616e-014
-2.21692e-016	3.503e-015	6.56965e-015	1.32541e-014	1.19063e-014	1.85811e-014	1.68131e-014	9.64145e-015	-1.95768e-015	-8.11291e-015	3.65176e-015	-1.46849e-014	-1.68734e-015	-4.74896e-015	1.62752e-014	1.79764e-014	1.96221e-014	1.09939e-014	7.37782e-015	9.50965e-017	-1.68117e-014	-1.67954e-014	-2.57517e-014	-1.94523e-014	-1.91339e-014
-2.6815e-016	3.59315e-015	6.38993e-015	1.33408e-014	1.17897e-014	1.81356e-014	1.6743e-014	9.54974e-015	-2.15898e-015	-8.32203e-015	3.41526e-015	-1.50249e-014	-1.92432e-015	-4.75733e-015	1.61722e-014	1.79796e-014	1.91346e-014	1.08342e-014	7.31308e-015	2.37828e-016	-1.68764e-014	-1.64986e-014	-2.5381e-014	-1.94265e-014	-1.86194e-014
-3.18743e-016	3.69903e-015	6.22952e-015	1.3433e-014	1.16838e-014	1.76825e-014	1.66991e-014	9.47832e-015	-2.35242e-015	-8.49681e-015	3.15659e-015	-1.53348e-014	-2.1742e-015	-4.75999e-015	1.60765e-014	1.79846e-014	1.86585e-014	1.06888e-014	7.25724e-015	4.2001e-016	-1.68958e-014	-1.61946e-014	-2.4961e-014	-1.93717e-014	-1.80737e-014
-3.75433e-016	3.82086e-015	6.08955e-015	1.35289e-014	1.15879e-014	1.72252e-014	1.66798e-014	9.42814e-015	-2.53657e-015	-8.63645e-015	2.87615e-015	-1.56113e-014	-2.43685e-015	-4.75697e-015	1.59879e-014	1.79901e-014	1.81967e-014	1.05572e-014	7.20948e-015	6.40839e-016	-1.68696e-014	-1.58816e-014	-2.44919e-014	-1.92852e-014	-1.74983e-014
-4.39912e-016	3.95833e-015	5.97027e-015	1.36269e-014	1.15015e-014	1.6767e-014	1.66827e-014	9.39996e-015	-2.71026e-015	-8.74026e-015	2.57396e-015	-1.58514e-014	-2.71161e-015	-4.74899e-015	1.59063e-014	1.79945e-014	1.77517e-014	1.04394e-014	7.16966e-015	8.9928e-016	-1.67976e-014	-1.55584e-014	-2.3975e-014	-1.91651e-014	-1.68951e-014
-5.1364e-016	4.11069e-015	5.87197e-015	1.37254e-014	1.14242e-014	1.6311e-014	1.67058e-014	9.39459e-015	-2.87232e-015	-8.80779e-015	2.25073e-015	-1.60523e-014	-2.9975e-015	-4.73687e-015	1.58316e-014	1.79961e-014	1.73256e-014	1.0335e-014	7.13767e-015	1.19365e-015	-1.66805e-014	-1.52237e-014	-2.34118e-014	-1.90094e-014	-1.62661e-014
-5.98352e-016	4.27746e-015	5.79478e-015	1.38219e-014	1.13552e-014	1.58608e-014	1.67466e-014	9.41266e-015	-3.02188e-015	-8.83921e-015	1.9074e-015	-1.62117e-014	-3.29345e-015	-4.72077e-015	1.57629e-014	1.79938e-014	1.6921e-014	1.02433e-014	7.11331e-015	1.52228e-015	-1.6519e-014	-1.48763e-014	-2.28046e-014	-1.88165e-014	-1.56131e-014
-6.95679e-016	4.45801e-015	5.73881e-015	1.39142e-014	1.12939e-014	1.54198e-014	1.68025e-014	9.4539e-015	-3.15797e-015	-8.83425e-015	1.54496e-015	-1.63278e-014	-3.5986e-015	-4.7014e-015	1.56992e-014	1.79862e-014	1.654e-014	1.01637e-014	7.09612e-015	1.88275e-015	-1.63152e-014	-1.45154e-014	-2.21558e-014	-1.85849e-014	-1.49385e-014
-8.07095e-016	4.65117e-015	5.70337e-015	1.40003e-014	1.12393e-014	1.49908e-014	1.68715e-014	9.51833e-015	-3.28031e-015	-8.79356e-015	1.16486e-015	-1.63986e-014	-3.91165e-015	-4.67977e-015	1.56406e-014	1.79715e-014	1.61836e-014	1.00951e-014	7.08568e-015	2.27276e-015	-1.60704e-014	-1.41407e-014	-2.14686e-014	-1.83137e-014	-1.42451e-014
-9.33953e-016	4.85582e-015	5.68805e-015	1.4078e-014	1.11907e-014	1.45767e-014	1.69505e-014	9.60576e-015	-3.3886e-015	-8.71759e-015	7.68274e-016	-1.64226e-014	-4.23144e-015	-4.65708e-015	1.55866e-014	1.79484e-014	1.58535e-014	1.00361e-014	7.08187e-015	2.68903e-015	-1.57875e-014	-1.3752e-014	-2.07459e-014	-1.80021e-014	-1.35356e-014
-1.07756e-015	5.0709e-015	5.69207e-015	1.41456e-014	1.11472e-014	1.41803e-014	1.70371e-014	9.71523e-015	-3.48282e-015	-8.60715e-015	3.56527e-016	-1.63992e-014	-4.55595e-015	-4.63403e-015	1.5537e-014	1.79158e-014	1.55513e-014	9.98571e-015	7.08442e-015	3.12865e-015	-1.54687e-014	-1.33491e-014	-1.99918e-014	-1.76498e-014	-1.28124e-014
-1.23875e-015	5.29468e-015	5.71465e-015	1.42011e-014	1.11081e-014	1.38043e-014	1.71289e-014	9.8452e-015	-3.56335e-015	-8.46317e-015	-6.86915e-017	-1.63276e-014	-4.88411e-015	-4.61152e-015	1.54912e-014	1.78723e-014	1.52782e-014	9.94262e-015	7.09335e-015	3.58839e-015	-1.51168e-014	-1.29323e-014	-1.92106e-014	-1.72569e-014	-1.20778e-014
-1.41867e-015	5.5254e-015	5.75475e-015	1.42418e-014	1.10725e-014	1.34515e-014	1.72233e-014	9.99471e-015	-3.63066e-015	-8.28665e-015	-5.06094e-016	-1.62075e-014	-5.21425e-015	-4.59058e-015	1.54489e-014	1.7817e-014	1.5035e-014	9.90531e-015	7.10797e-015	4.06463e-015	-1.47353e-014	-1.25018e-014	-1.84065e-014	-1.68237e-014	-1.13343e-014
-1.61789e-015	5.76167e-015	5.81072e-015	1.42657e-014	1.10395e-014	1.31237e-014	1.73176e-014	1.01621e-014	-3.68501e-015	-8.07936e-015	-9.53963e-016	-1.60394e-014	-5.54423e-015	-4.57237e-015	1.54097e-014	1.77489e-014	1.48223e-014	9.8723e-015	7.12792e-015	4.55387e-015	-1.43273e-014	-1.2058e-014	-1.75844e-014	-1.63509e-014	-1.05843e-014
-1.83684e-015	6.00185e-015	5.88107e-015	1.42714e-014	1.10084e-014	1.2823e-014	1.74095e-014	1.03449e-014	-3.72745e-015	-7.84294e-015	-1.4102e-015	-1.58237e-014	-5.87207e-015	-4.55776e-015	1.53728e-014	1.7667e-014	1.46404e-014	9.84178e-015	7.15332e-015	5.05263e-015	-1.38967e-014	-1.16016e-014	-1.67484e-014	-1.58393e-014	-9.83064e-015
-2.0761e-015	6.24438e-015	5.96458e-015	1.42573e-014	1.09785e-014	1.25502e-014	1.74968e-014	1.05409e-014	-3.75925e-015	-7.57939e-015	-1.87321e-015	-1.5562e-014	-6.19567e-015	-4.5479e-015	1.53381e-014	1.75707e-014	1.44894e-014	9.81239e-015	7.18389e-015	5.55703e-015	-1.34477e-014	-1.1134e-014	-1.5903e-014	-1.52901e-014	-9.07582e-015
-2.33533e-015	6.48759e-015	6.05958e-015	1.42222e-014	1.09494e-014	1.23065e-014	1.75773e-014	1.07471e-014	-3.78179e-015	-7.29048e-015	-2.34103e-015	-1.52554e-014	-6.513e-015	-4.54309e-015	1.53051e-014	1.74594e-014	1.43681e-014	9.78212e-015	7.21954e-015	6.06319e-015	-1.29845e-014	-1.06567e-014	-1.5053e-014	-1.47056e-014	-8.3218e-015
-2.61435e-015	6.72971e-015	6.16469e-015	1.41648e-014	1.09199e-014	1.20927e-014	1.76493e-014	1.09612e-014	-3.79641e-015	-6.97919e-015	-2.81118e-015	-1.49051e-014	-6.82235e-015	-4.5445e-015	1.52732e-014	1.73329e-014	1.42762e-014	9.7496e-015	7.25969e-015	6.56679e-015	-1.25104e-014	-1.0171e-014	-1.42036e-014	-1.40878e-014	-7.57153e-015
-2.91288e-015	6.96923e-015	6.27822e-015	1.40838e-014	1.08892e-014	1.19101e-014	1.77102e-014	1.11799e-014	-3.80476e-015	-6.64723e-015	-3.2811e-015	-1.45137e-014	-7.1217e-015	-4.55293e-015	1.52418e-014	1.71913e-014	1.42127e-014	9.71315e-015	7.30399e-015	7.06384e-015	-1.20299e-014	-9.67854e-015	-1.33594e-014	-1.3438e-014	-6.82751e-015
-3.22978e-015	7.20431e-015	6.39854e-015	1.39783e-014	1.08562e-014	1.17586e-014	1.77587e-014	1.13999e-014	-3.80779e-015	-6.29739e-015	-3.74926e-015	-1.40831e-014	-7.40898e-015	-4.56939e-015	1.52105e-014	1.70354e-014	1.41771e-014	9.67156e-015	7.35233e-015	7.5515e-015	-1.15471e-014	-9.18168e-015	-1.25253e-014	-1.2758e-014	-6.09146e-015
-3.56355e-015	7.43315e-015	6.52396e-015	1.38477e-014	1.08205e-014	1.1638e-014	1.77931e-014	1.16177e-014	-3.8073e-015	-5.93205e-015	-4.21339e-015	-1.36166e-014	-7.68215e-015	-4.59417e-015	1.51794e-014	1.68649e-014	1.41679e-014	9.62368e-015	7.40482e-015	8.02589e-015	-1.10649e-014	-8.68207e-015	-1.17061e-014	-1.20508e-014	-5.36547e-015
-3.91241e-015	7.65529e-015	6.653e-015	1.36916e-014	1.07821e-014	1.15474e-014	1.78128e-014	1.18299e-014	-3.80533e-015	-5.5537e-015	-4.67149e-015	-1.31176e-014	-7.93893e-015	-4.62754e-015	1.51479e-014	1.6681e-014	1.41833e-014	9.56832e-015	7.4608e-015	8.48417e-015	-1.05881e-014	-8.18196e-015	-1.09062e-014	-1.13189e-014	-4.65096e-015
-4.27457e-015	7.86938e-015	6.78434e-015	1.35105e-014	1.07399e-014	1.14868e-014	1.78167e-014	1.20325e-014	-3.80284e-015	-5.16472e-015	-5.12125e-015	-1.25892e-014	-8.17708e-015	-4.67032e-015	1.51152e-014	1.64844e-014	1.42212e-014	9.50378e-015	7.51942e-015	8.92335e-015	-1.01205e-014	-7.68331e-015	-1.01294e-014	-1.0565e-014	-3.94959e-015
-4.64824e-015	8.07415e-015	6.91654e-015	1.3304e-014	1.06931e-014	1.14551e-014	1.78039e-014	1.22217e-014	-3.80218e-015	-4.76813e-015	-5.56057e-015	-1.20349e-014	-8.39524e-015	-4.72241e-015	1.50806e-014	1.62764e-014	1.42787e-014	9.42906e-015	7.57983e-015	9.34048e-015	-9.6647e-015	-7.18843e-015	-9.37999e-015	-9.79184e-015	-3.26366e-015
-5.03144e-015	8.26852e-015	7.04827e-015	1.30723e-014	1.06418e-014	1.14512e-014	1.7774e-014	1.23942e-014	-3.80459e-015	-4.36641e-015	-5.98715e-015	-1.14585e-014	-8.59179e-015	-4.78328e-015	1.50436e-014	1.6059e-014	1.43534e-014	9.34302e-015	7.64169e-015	9.73295e-015	-9.22382e-015	-6.69951e-015	-8.66132e-015	-9.0024e-015	-2.59504e-015
-5.42148e-015	8.45253e-015	7.17812e-015	1.28164e-014	1.05859e-014	1.1474e-014	1.77267e-014	1.25458e-014	-3.81155e-015	-3.96215e-015	-6.39917e-015	-1.08641e-014	-8.76483e-015	-4.85261e-015	1.5004e-014	1.58338e-014	1.44423e-014	9.24479e-015	7.70437e-015	1.00987e-014	-8.8004e-015	-6.219e-015	-7.97602e-015	-8.19987e-015	-1.94556e-015
-5.81557e-015	8.62541e-015	7.3049e-015	1.2537e-014	1.05252e-014	1.15217e-014	1.76617e-014	1.26734e-014	-3.82421e-015	-3.55878e-015	-6.79418e-015	-1.02557e-014	-8.91295e-015	-4.93017e-015	1.49614e-014	1.56022e-014	1.45427e-014	9.13397e-015	7.76744e-015	1.04358e-014	-8.39753e-015	-5.74912e-015	-7.32707e-015	-7.38724e-015	-1.31637e-015
-6.21141e-015	8.78709e-015	7.42774e-015	1.22354e-014	1.04593e-014	1.1592e-014	1.75788e-014	1.27744e-014	-3.84333e-015	-3.15913e-015	-7.17063e-015	-9.63671e-015	-9.03549e-015	-5.01515e-015	1.49147e-014	1.53661e-014	1.46523e-014	9.01017e-015	7.83046e-015	1.07431e-014	-8.01751e-015	-5.29179e-015	-6.71735e-015	-6.56697e-015	-7.07961e-016
-6.60527e-015	8.93686e-015	7.54546e-015	1.19126e-014	1.03888e-014	1.16827e-014	1.74782e-014	1.28458e-014	-3.86967e-015	-2.76593e-015	-7.52709e-015	-9.01112e-015	-9.13132e-015	-5.10663e-015	1.48633e-014	1.51275e-014	1.47681e-014	8.87389e-015	7.8927e-015	1.10193e-014	-7.66166e-015	-4.84924e-015	-6.14889e-015	-5.74246e-015	-1.21836e-016
-6.99402e-015	9.07499e-015	7.65733e-015	1.15698e-014	1.03135e-014	1.17915e-014	1.73598e-014	1.28856e-014	-3.90365e-015	-2.38063e-015	-7.86184e-015	-8.38315e-015	-9.20024e-015	-5.20384e-015	1.48069e-014	1.48887e-014	1.48865e-014	8.72464e-015	7.95316e-015	1.1263e-014	-7.33168e-015	-4.42378e-015	-5.62275e-015	-4.91609e-015	4.40569e-016
-7.37438e-015	9.20121e-015	7.76282e-015	1.1209e-014	1.0233e-014	1.19164e-014	1.72241e-014	1.28909e-014	-3.94588e-015	-2.00495e-015	-8.17298e-015	-7.75662e-015	-9.24145e-015	-5.30536e-015	1.47455e-014	1.46517e-014	1.50045e-014	8.56306e-015	8.01115e-015	1.14728e-014	-7.02896e-015	-4.01581e-015	-5.13958e-015	-4.09057e-015	9.78655e-016
-7.74323e-015	9.31605e-015	7.86171e-015	1.08326e-014	1.01477e-014	1.20552e-014	1.70721e-014	1.28588e-014	-3.9962e-015	-1.64073e-015	-8.45938e-015	-7.13557e-015	-9.25541e-015	-5.40972e-015	1.46783e-014	1.44187e-014	1.51194e-014	8.38873e-015	8.06535e-015	1.16493e-014	-6.75401e-015	-3.62724e-015	-4.70029e-015	-3.2686e-015	1.49211e-015
-8.09749e-015	9.41958e-015	7.95407e-015	1.04434e-014	1.00573e-014	1.2206e-014	1.69039e-014	1.27882e-014	-4.05482e-015	-1.2899e-015	-8.71989e-015	-6.52405e-015	-9.24235e-015	-5.51573e-015	1.46054e-014	1.4192e-014	1.52275e-014	8.20237e-015	8.11448e-015	1.17924e-014	-6.50733e-015	-3.25888e-015	-4.30525e-015	-2.45236e-015	1.97998e-015
-8.43415e-015	9.5129e-015	8.04003e-015	1.00434e-014	9.9622e-015	1.23658e-014	1.67211e-014	1.2678e-014	-4.12136e-015	-9.54455e-016	-8.95347e-015	-5.92512e-015	-9.20279e-015	-5.62165e-015	1.45259e-014	1.39737e-014	1.53257e-014	8.00525e-015	8.15747e-015	1.19025e-014	-6.28862e-015	-2.91239e-015	-3.9537e-015	-1.6438e-015	2.44213e-015
-8.7498e-015	9.5965e-015	8.11888e-015	9.63579e-015	9.86242e-015	1.25321e-014	1.65249e-014	1.25273e-014	-4.19463e-015	-6.3574e-016	-9.15901e-015	-5.3425e-015	-9.13669e-015	-5.72546e-015	1.44395e-014	1.37656e-014	1.54114e-014	7.79843e-015	8.19305e-015	1.19797e-014	-6.09714e-015	-2.58902e-015	-3.64441e-015	-8.44981e-016	2.87856e-015
-9.04157e-015	9.67129e-015	8.19092e-015	9.22323e-015	9.75772e-015	1.27021e-014	1.63167e-014	1.23366e-014	-4.27402e-015	-3.34559e-016	-9.33546e-015	-4.77926e-015	-9.04521e-015	-5.82461e-015	1.43461e-014	1.35702e-014	1.54828e-014	7.58351e-015	8.21995e-015	1.20242e-014	-5.9323e-015	-2.28917e-015	-3.37655e-015	-5.78154e-017	3.28842e-015
-9.30642e-015	9.73787e-015	8.25659e-015	8.80837e-015	9.64854e-015	1.2873e-014	1.60972e-014	1.2106e-014	-4.35869e-015	-5.12027e-017	-9.48218e-015	-4.23874e-015	-8.92977e-015	-5.91715e-015	1.42457e-014	1.33888e-014	1.55375e-014	7.36191e-015	8.23751e-015	1.20373e-014	-5.79229e-015	-2.01279e-015	-3.14852e-015	7.16434e-016	3.67167e-015
-9.54158e-015	9.79722e-015	8.31642e-015	8.39403e-015	9.53526e-015	1.30428e-014	1.58672e-014	1.18359e-014	-4.44729e-015	2.13704e-016	-9.59864e-015	-3.723e-015	-8.79134e-015	-6.00107e-015	1.41377e-014	1.32228e-014	1.55731e-014	7.13488e-015	8.24497e-015	1.20196e-014	-5.67546e-015	-1.76006e-015	-2.95779e-015	1.47665e-015	4.02865e-015
-9.74475e-015	9.851e-015	8.37096e-015	7.98312e-015	9.41829e-015	1.32092e-014	1.56285e-014	1.15275e-014	-4.53767e-015	4.61073e-016	-9.6841e-015	-3.23382e-015	-8.63164e-015	-6.07396e-015	1.40223e-014	1.30739e-014	1.55878e-014	6.90459e-015	8.24127e-015	1.19725e-014	-5.57988e-015	-1.53078e-015	-2.80115e-015	2.22151e-015	4.35917e-015
-9.91311e-015	9.89979e-015	8.41981e-015	7.57848e-015	9.29786e-015	1.33708e-014	1.53826e-014	1.11835e-014	-4.6279e-015	6.90919e-016	-9.73858e-015	-2.77351e-015	-8.4528e-015	-6.13358e-015	1.38994e-014	1.29435e-014	1.55802e-014	6.6736e-015	8.22574e-015	1.18976e-014	-5.50384e-015	-1.32408e-015	-2.67615e-015	2.95054e-015	4.66285e-015
-1.00449e-014	9.94475e-015	8.46432e-015	7.18248e-015	9.17444e-015	1.35258e-014	1.51312e-014	1.08058e-014	-4.71678e-015	9.03402e-016	-9.76248e-015	-2.34327e-015	-8.25617e-015	-6.1775e-015	1.37688e-014	1.2833e-014	1.55486e-014	6.44379e-015	8.1969e-015	1.17964e-014	-5.44435e-015	-1.13928e-015	-2.57958e-015	3.66318e-015	4.9395e-015
-1.01383e-014	9.98707e-015	8.50497e-015	6.79803e-015	9.0485e-015	1.36721e-014	1.4876e-014	1.03974e-014	-4.80196e-015	1.10026e-015	-9.75557e-015	-1.94388e-015	-8.04474e-015	-6.20355e-015	1.3631e-014	1.27425e-014	1.54918e-014	6.21732e-015	8.15423e-015	1.16705e-014	-5.3985e-015	-9.75726e-016	-2.50802e-015	4.35923e-015	5.18956e-015
-1.01925e-014	1.00277e-014	8.54284e-015	6.42801e-015	8.92015e-015	1.38081e-014	1.46177e-014	9.96168e-015	-4.88122e-015	1.28234e-015	-9.71797e-015	-1.57603e-015	-7.82046e-015	-6.20936e-015	1.34862e-014	1.26721e-014	1.54088e-014	5.99656e-015	8.09722e-015	1.15213e-014	-5.3636e-015	-8.32229e-016	-2.4579e-015	5.03812e-015	5.4139e-015
-1.02063e-014	1.00676e-014	8.57858e-015	6.07458e-015	8.78988e-015	1.39328e-014	1.43572e-014	9.50189e-015	-4.95197e-015	1.45161e-015	-9.64962e-015	-1.23942e-015	-7.58588e-015	-6.19286e-015	1.33336e-014	1.26221e-014	1.52995e-014	5.78389e-015	8.02514e-015	1.13503e-014	-5.33628e-015	-7.07205e-016	-2.42572e-015	5.7003e-015	5.61246e-015
-1.01791e-014	1.01082e-014	8.61267e-015	5.74038e-015	8.65829e-015	1.40446e-014	1.40962e-014	9.02206e-015	-5.01244e-015	1.60974e-015	-9.55145e-015	-9.3442e-016	-7.34341e-015	-6.15217e-015	1.3173e-014	1.25924e-014	1.51639e-014	5.58204e-015	7.93706e-015	1.11591e-014	-5.31315e-015	-5.98604e-016	-2.40789e-015	6.34575e-015	5.78585e-015
-1.01101e-014	1.01504e-014	8.64595e-015	5.42772e-015	8.52537e-015	1.4143e-014	1.38368e-014	8.52633e-015	-5.06053e-015	1.75835e-015	-9.42421e-015	-6.60897e-016	-7.09525e-015	-6.08543e-015	1.30044e-014	1.25826e-014	1.5003e-014	5.39342e-015	7.8334e-015	1.09497e-014	-5.29072e-015	-5.04145e-016	-2.40015e-015	6.97485e-015	5.9353e-015
-9.99938e-015	1.01949e-014	8.67971e-015	5.13819e-015	8.39141e-015	1.42272e-014	1.35806e-014	8.01922e-015	-5.09335e-015	1.90011e-015	-9.26819e-015	-4.17937e-016	-6.84314e-015	-5.99058e-015	1.2828e-014	1.25915e-014	1.4817e-014	5.22029e-015	7.71363e-015	1.07246e-014	-5.26545e-015	-4.21791e-016	-2.3986e-015	7.58821e-015	6.06173e-015
-9.84688e-015	1.02424e-014	8.71441e-015	4.87393e-015	8.25668e-015	1.42964e-014	1.33292e-014	7.5048e-015	-5.10891e-015	2.03712e-015	-9.08435e-015	-2.04349e-016	-6.59059e-015	-5.86606e-015	1.26442e-014	1.26175e-014	1.46066e-014	5.06539e-015	7.57682e-015	1.04846e-014	-5.23423e-015	-3.49244e-016	-2.39964e-015	8.18648e-015	6.16524e-015
-9.6535e-015	1.02937e-014	8.75054e-015	4.6366e-015	8.12172e-015	1.43511e-014	1.30832e-014	6.98747e-015	-5.1054e-015	2.1719e-015	-8.87395e-015	-1.85672e-017	-6.33983e-015	-5.71025e-015	1.24536e-014	1.26599e-014	1.43734e-014	4.93076e-015	7.4234e-015	1.02314e-014	-5.19394e-015	-2.8427e-016	-2.39969e-015	8.7704e-015	6.24693e-015
-9.42026e-015	1.03492e-014	8.78831e-015	4.42748e-015	7.98685e-015	1.4391e-014	1.28442e-014	6.47291e-015	-5.08073e-015	2.30718e-015	-8.63835e-015	1.41787e-016	-6.093e-015	-5.52196e-015	1.22567e-014	1.27171e-014	1.41188e-014	4.81912e-015	7.25313e-015	9.96685e-015	-5.14198e-015	-2.24293e-016	-2.3947e-015	9.34084e-015	6.30842e-015
-9.14887e-015	1.04093e-014	8.82849e-015	4.24812e-015	7.85198e-015	1.44165e-014	1.26135e-014	5.96601e-015	-5.03312e-015	2.44637e-015	-8.37925e-015	2.78856e-016	-5.85209e-015	-5.30054e-015	1.20533e-014	1.27869e-014	1.38449e-014	4.73259e-015	7.0663e-015	9.69278e-015	-5.07522e-015	-1.66574e-016	-2.38057e-015	9.89853e-015	6.35081e-015
-8.84143e-015	1.04757e-014	8.87164e-015	4.09882e-015	7.71816e-015	1.44277e-014	1.2392e-014	5.47174e-015	-4.96094e-015	2.59203e-015	-8.09733e-015	3.9508e-016	-5.61943e-015	-5.04546e-015	1.18436e-014	1.28671e-014	1.35537e-014	4.67265e-015	6.86345e-015	9.40981e-015	-4.99048e-015	-1.08374e-016	-2.35426e-015	1.04445e-014	6.37543e-015
-8.50039e-015	1.05484e-014	8.91831e-015	3.98024e-015	7.5854e-015	1.44258e-014	1.21808e-014	4.99555e-015	-4.86244e-015	2.74735e-015	-7.79363e-015	4.92491e-016	-5.39673e-015	-4.756e-015	1.16286e-014	1.29559e-014	1.32469e-014	4.64081e-015	6.64478e-015	9.11991e-015	-4.88456e-015	-4.7278e-017	-2.31267e-015	1.09799e-014	6.38365e-015
-8.12823e-015	1.06272e-014	8.96886e-015	3.89254e-015	7.45375e-015	1.44112e-014	1.19805e-014	4.54193e-015	-4.73696e-015	2.91452e-015	-7.4691e-015	5.73763e-016	-5.18597e-015	-4.43263e-015	1.14086e-014	1.3051e-014	1.29274e-014	4.63892e-015	6.41125e-015	8.82462e-015	-4.75523e-015	1.9577e-017	-2.25298e-015	1.15054e-014	6.3768e-015
-7.7275e-015	1.07125e-014	9.02308e-015	3.83568e-015	7.32356e-015	1.43854e-014	1.1792e-014	4.11497e-015	-4.58389e-015	3.0963e-015	-7.12555e-015	6.41618e-016	-4.98831e-015	-4.07502e-015	1.1184e-014	1.31497e-014	1.25973e-014	4.6678e-015	6.16386e-015	8.52529e-015	-4.60027e-015	9.39641e-017	-2.17309e-015	1.20217e-014	6.3568e-015
-7.30071e-015	1.0804e-014	9.08136e-015	3.80958e-015	7.19503e-015	1.43481e-014	1.16163e-014	3.71878e-015	-4.40298e-015	3.2961e-015	-6.76496e-015	6.98576e-016	-4.80489e-015	-3.68384e-015	1.0955e-014	1.32493e-014	1.22594e-014	4.72845e-015	5.90373e-015	8.22317e-015	-4.41779e-015	1.78346e-016	-2.07067e-015	1.25292e-014	6.32546e-015
-6.85113e-015	1.09016e-014	9.14358e-015	3.81386e-015	7.06825e-015	1.43011e-014	1.14541e-014	3.35748e-015	-4.19373e-015	3.51634e-015	-6.38883e-015	7.4715e-016	-4.63651e-015	-3.25968e-015	1.07222e-014	1.33465e-014	1.19167e-014	4.82156e-015	5.63192e-015	7.9198e-015	-4.20653e-015	2.74914e-016	-1.94325e-015	1.3029e-014	6.28399e-015
-6.38159e-015	1.10056e-014	9.20962e-015	3.84688e-015	6.94322e-015	1.42452e-014	1.13065e-014	3.03484e-015	-3.95596e-015	3.75907e-015	-5.99868e-015	7.90669e-016	-4.48369e-015	-2.80321e-015	1.0486e-014	1.34389e-014	1.15726e-014	4.94737e-015	5.34945e-015	7.61593e-015	-3.96551e-015	3.86164e-016	-1.78929e-015	1.35217e-014	6.23474e-015
-5.89587e-015	1.11157e-014	9.2792e-015	3.9076e-015	6.82046e-015	1.41819e-014	1.11737e-014	2.75382e-015	-3.68978e-015	4.0265e-015	-5.59606e-015	8.32422e-016	-4.34719e-015	-2.31537e-015	1.02464e-014	1.35236e-014	1.12289e-014	5.10615e-015	5.05751e-015	7.31202e-015	-3.69389e-015	5.14302e-016	-1.607e-015	1.40071e-014	6.17975e-015
-5.3974e-015	1.12314e-014	9.35223e-015	3.99492e-015	6.70068e-015	1.41119e-014	1.10561e-014	2.51704e-015	-3.39622e-015	4.32015e-015	-5.18252e-015	8.75303e-016	-4.22734e-015	-1.79814e-015	1.00042e-014	1.35983e-014	1.08883e-014	5.29775e-015	4.75815e-015	7.00944e-015	-3.39045e-015	6.61542e-016	-1.39551e-015	1.44854e-014	6.12085e-015
-4.8896e-015	1.1353e-014	9.42897e-015	4.10723e-015	6.58402e-015	1.40365e-014	1.09541e-014	2.32695e-015	-3.07635e-015	4.64145e-015	-4.75961e-015	9.21491e-016	-4.12423e-015	-1.254e-015	9.75965e-015	1.3661e-014	1.05532e-014	5.52128e-015	4.45304e-015	6.70872e-015	-3.05537e-015	8.28977e-016	-1.15382e-015	1.49574e-014	6.06081e-015
-4.37641e-015	1.14802e-014	9.50862e-015	4.24213e-015	6.47064e-015	1.39568e-014	1.08677e-014	2.1846e-015	-2.73185e-015	4.99183e-015	-4.32879e-015	9.73994e-016	-4.03729e-015	-6.84891e-016	9.51328e-015	1.37087e-014	1.0226e-014	5.77614e-015	4.14412e-015	6.41045e-015	-2.68915e-015	1.01795e-015	-8.81746e-016	1.54227e-014	6.00152e-015
-3.86136e-015	1.1613e-014	9.59069e-015	4.3976e-015	6.36091e-015	1.38743e-014	1.07973e-014	2.09072e-015	-2.36479e-015	5.37186e-015	-3.89197e-015	1.03519e-015	-3.96622e-015	-9.3583e-017	9.26534e-015	1.37396e-014	9.90944e-015	6.06144e-015	3.83297e-015	6.11567e-015	-2.29201e-015	1.23011e-015	-5.78839e-016	1.58808e-014	5.94495e-015
-3.34765e-015	1.1751e-014	9.67514e-015	4.57151e-015	6.25439e-015	1.379e-014	1.0743e-014	2.04642e-015	-1.97652e-015	5.78207e-015	-3.45108e-015	1.10712e-015	-3.90983e-015	5.1752e-016	9.01702e-015	1.37514e-014	9.60606e-015	6.37492e-015	3.52118e-015	5.8252e-015	-1.86497e-015	1.46661e-015	-2.45282e-016	1.63317e-014	5.89392e-015
-2.83864e-015	1.18936e-014	9.76137e-015	4.76094e-015	6.15099e-015	1.37051e-014	1.07046e-014	2.05175e-015	-1.56907e-015	6.2227e-015	-3.00734e-015	1.19137e-015	-3.86683e-015	1.14587e-015	8.76816e-015	1.37418e-014	9.31756e-015	6.71513e-015	3.21009e-015	5.53973e-015	-1.40922e-015	1.7278e-015	1.17777e-016	1.67748e-014	5.85039e-015
-2.33802e-015	1.20409e-014	9.84932e-015	4.96288e-015	6.0511e-015	1.36202e-014	1.06822e-014	2.10647e-015	-1.14519e-015	6.6934e-015	-2.56271e-015	1.28942e-015	-3.83624e-015	1.7885e-015	8.5194e-015	1.37095e-014	9.04601e-015	7.0802e-015	2.90205e-015	5.26089e-015	-9.26426e-016	2.0141e-015	5.09739e-016	1.72099e-014	5.81653e-015
-1.84952e-015	1.2193e-014	9.93837e-015	5.17463e-015	5.95519e-015	1.35362e-014	1.06755e-014	2.20919e-015	-7.07638e-016	7.19299e-015	-2.11871e-015	1.4029e-015	-3.81636e-015	2.44151e-015	8.27126e-015	1.36536e-014	8.79242e-015	7.4677e-015	2.59918e-015	4.98927e-015	-4.18605e-016	2.32482e-015	9.29262e-016	1.76361e-014	5.79475e-015
-1.37557e-015	1.23494e-014	1.00284e-014	5.39316e-015	5.86354e-015	1.34535e-014	1.06838e-014	2.35783e-015	-2.5907e-016	7.7203e-015	-1.67666e-015	1.53296e-015	-3.80574e-015	3.10201e-015	8.02391e-015	1.35726e-014	8.55782e-015	7.87576e-015	2.30241e-015	4.72509e-015	1.11555e-016	2.65944e-015	1.37457e-015	1.80529e-014	5.78722e-015
-9.18743e-016	1.25094e-014	1.01186e-014	5.61577e-015	5.77584e-015	1.33731e-014	1.07067e-014	2.55021e-015	1.97432e-016	8.27375e-015	-1.23786e-015	1.68049e-015	-3.80265e-015	3.767e-015	7.77739e-015	1.34662e-014	8.34328e-015	8.30157e-015	2.01343e-015	4.46928e-015	6.61899e-016	3.01749e-015	1.84375e-015	1.84589e-014	5.79578e-015
-4.82242e-016	1.26729e-014	1.02089e-014	5.84024e-015	5.69264e-015	1.32954e-014	1.0743e-014	2.78326e-015	6.59079e-016	8.85136e-015	-8.03867e-016	1.84625e-015	-3.80474e-015	4.43295e-015	7.53208e-015	1.33338e-014	8.14997e-015	8.74185e-015	1.73446e-015	4.22339e-015	1.22931e-015	3.39881e-015	2.33488e-015	1.88526e-014	5.82175e-015
-6.83469e-017	1.28396e-014	1.02983e-014	6.06288e-015	5.61375e-015	1.32201e-014	1.07917e-014	3.05402e-015	1.12333e-015	9.45101e-015	-3.75299e-016	2.02931e-015	-3.8104e-015	5.09682e-015	7.28859e-015	1.31746e-014	7.97824e-015	9.19405e-015	1.46708e-015	3.98828e-015	1.81068e-015	3.80184e-015	2.8459e-015	1.9233e-014	5.86702e-015
3.20661e-016	1.30097e-014	1.03864e-014	6.28096e-015	5.53929e-015	1.31477e-014	1.08524e-014	3.35935e-015	1.58741e-015	1.00693e-014	4.58368e-017	2.22942e-015	-3.81683e-015	5.75458e-015	7.04791e-015	1.29889e-014	7.82828e-015	9.65506e-015	1.21357e-015	3.76479e-015	2.40305e-015	4.22484e-015	3.37405e-015	1.95991e-014	5.93277e-015
6.83097e-016	1.3183e-014	1.04731e-014	6.49154e-015	5.46999e-015	1.30788e-014	1.09246e-014	3.69503e-015	2.04853e-015	1.07027e-014	4.58165e-016	2.44618e-015	-3.82191e-015	6.40302e-015	6.80984e-015	1.27774e-014	7.69989e-015	1.01217e-014	9.75551e-016	3.55367e-015	3.00271e-015	4.66649e-015	3.9162e-015	1.99492e-014	6.02075e-015
1.01793e-015	1.33596e-014	1.05587e-014	6.69195e-015	5.40561e-015	1.30133e-014	1.10069e-014	4.0568e-015	2.50338e-015	1.13482e-014	8.61053e-016	2.67902e-015	-3.82366e-015	7.03843e-015	6.57461e-015	1.25407e-014	7.59309e-015	1.05907e-014	7.54835e-016	3.3551e-015	3.6066e-015	5.12495e-015	4.4696e-015	2.02823e-014	6.13185e-015
1.32355e-015	1.35388e-014	1.06426e-014	6.87964e-015	5.34688e-015	1.29512e-014	1.10977e-014	4.44097e-015	2.94911e-015	1.20019e-014	1.25332e-015	2.92709e-015	-3.81934e-015	7.65777e-015	6.34302e-015	1.22795e-014	7.50759e-015	1.10592e-014	5.52249e-016	3.17032e-015	4.21137e-015	5.59805e-015	5.03214e-015	2.05967e-014	6.2672e-015
1.59882e-015	1.37204e-014	1.07245e-014	7.05249e-015	5.29394e-015	1.28918e-014	1.11961e-014	4.84241e-015	3.38319e-015	1.266e-014	1.63405e-015	3.18983e-015	-3.80678e-015	8.2582e-015	6.11589e-015	1.19954e-014	7.44231e-015	1.15231e-014	3.69453e-016	3.00059e-015	4.81319e-015	6.08328e-015	5.60042e-015	2.08909e-014	6.42728e-015
1.84353e-015	1.39038e-014	1.08044e-014	7.20876e-015	5.24714e-015	1.28345e-014	1.1301e-014	5.25641e-015	3.80326e-015	1.33185e-014	2.00231e-015	3.46456e-015	-3.7837e-015	8.83621e-015	5.89334e-015	1.16903e-014	7.39683e-015	1.19802e-014	2.08696e-016	2.84676e-015	5.40912e-015	6.57797e-015	6.17107e-015	2.11642e-014	6.61265e-015
2.05743e-015	1.40891e-014	1.08822e-014	7.34616e-015	5.20659e-015	1.2779e-014	1.14107e-014	5.67824e-015	4.20788e-015	1.39738e-014	2.35783e-015	3.74941e-015	-3.74752e-015	9.38934e-015	5.67612e-015	1.13663e-014	7.36986e-015	1.24271e-014	7.13087e-017	2.70954e-015	5.99515e-015	7.0798e-015	6.74078e-015	2.14157e-014	6.82325e-015
2.24047e-015	1.42759e-014	1.09575e-014	7.46323e-015	5.17235e-015	1.27249e-014	1.15242e-014	6.10316e-015	4.59448e-015	1.46217e-014	2.70034e-015	4.0433e-015	-3.69591e-015	9.91527e-015	5.46536e-015	1.10251e-014	7.36052e-015	1.2861e-014	-4.16381e-017	2.59011e-015	6.56817e-015	7.58568e-015	7.30575e-015	2.1644e-014	7.05927e-015
2.39371e-015	1.44637e-014	1.10303e-014	7.55835e-015	5.14435e-015	1.26721e-014	1.16403e-014	6.52649e-015	4.96123e-015	1.5258e-014	3.02866e-015	4.34428e-015	-3.62665e-015	1.04119e-014	5.26118e-015	1.06692e-014	7.36703e-015	1.32787e-014	-1.2991e-016	2.48894e-015	7.12454e-015	8.0925e-015	7.86332e-015	2.18479e-014	7.32044e-015
2.51725e-015	1.46515e-014	1.11008e-014	7.63017e-015	5.1229e-015	1.26204e-014	1.17585e-014	6.94375e-015	5.3073e-015	1.58779e-014	3.34269e-015	4.65001e-015	-3.53871e-015	1.08764e-014	5.06386e-015	1.03013e-014	7.38774e-015	1.36773e-014	-1.92206e-016	2.40698e-015	7.66159e-015	8.59771e-015	8.41086e-015	2.20265e-014	7.60544e-015
2.61137e-015	1.48395e-014	1.11692e-014	7.67832e-015	5.10834e-015	1.25688e-014	1.18772e-014	7.34995e-015	5.63107e-015	1.64776e-014	3.64211e-015	4.95821e-015	-3.43034e-015	1.13075e-014	4.87386e-015	9.92363e-015	7.42157e-015	1.4054e-014	-2.27703e-016	2.34407e-015	8.17644e-015	9.09834e-015	8.94497e-015	2.21789e-014	7.91256e-015
2.6772e-015	1.50274e-014	1.12357e-014	7.70218e-015	5.10074e-015	1.25176e-014	1.19949e-014	7.74112e-015	5.93188e-015	1.70526e-014	3.92661e-015	5.26643e-015	-3.29987e-015	1.17032e-014	4.69236e-015	9.5386e-015	7.46667e-015	1.44068e-014	-2.36043e-016	2.30082e-015	8.66664e-015	9.59091e-015	9.46216e-015	2.23043e-014	8.24022e-015
2.71596e-015	1.52146e-014	1.13001e-014	7.70131e-015	5.09971e-015	1.24665e-014	1.21107e-014	8.11314e-015	6.20929e-015	1.75986e-014	4.19698e-015	5.57285e-015	-3.14573e-015	1.20628e-014	4.51928e-015	9.14894e-015	7.52095e-015	1.47337e-014	-2.16672e-016	2.27792e-015	9.12948e-015	1.00721e-014	9.95972e-015	2.24025e-014	8.58714e-015
2.72927e-015	1.54001e-014	1.13628e-014	7.67586e-015	5.10556e-015	1.24154e-014	1.22231e-014	8.46223e-015	6.46296e-015	1.81124e-014	4.45287e-015	5.87556e-015	-2.96673e-015	1.23845e-014	4.35551e-015	8.75665e-015	7.58326e-015	1.50332e-014	-1.69264e-016	2.27568e-015	9.56283e-015	1.05391e-014	1.04351e-014	2.24731e-014	8.95152e-015
2.71918e-015	1.55835e-014	1.14235e-014	7.62625e-015	5.11835e-015	1.23636e-014	1.2331e-014	8.78542e-015	6.69325e-015	1.85904e-014	4.6938e-015	6.17211e-015	-2.76255e-015	1.26672e-014	4.20176e-015	8.36506e-015	7.65151e-015	1.53038e-014	-9.32931e-017	2.29437e-015	9.96473e-015	1.09885e-014	1.08857e-014	2.25162e-014	9.33108e-015
2.6872e-015	1.57639e-014	1.14827e-014	7.55277e-015	5.13809e-015	1.23113e-014	1.24334e-014	9.0795e-015	6.90015e-015	1.90297e-014	4.92034e-015	6.46038e-015	-2.53242e-015	1.29106e-014	4.05811e-015	7.97626e-015	7.72444e-015	1.55443e-014	1.05715e-017	2.33451e-015	1.03339e-014	1.14174e-014	1.13085e-014	2.25317e-014	9.7234e-015
2.63561e-015	1.59401e-014	1.1541e-014	7.45658e-015	5.16458e-015	1.22586e-014	1.25304e-014	9.34233e-015	7.08405e-015	1.94269e-014	5.13299e-015	6.73871e-015	-2.27585e-015	1.31143e-014	3.92533e-015	7.59268e-015	7.80034e-015	1.57538e-014	1.42803e-016	2.39543e-015	1.06691e-014	1.18231e-014	1.17012e-014	2.25201e-014	1.01254e-014
2.5663e-015	1.61111e-014	1.15981e-014	7.33886e-015	5.19775e-015	1.22058e-014	1.26209e-014	9.5723e-015	7.24571e-015	1.97793e-014	5.33211e-015	7.00539e-015	-1.99225e-015	1.32788e-014	3.8043e-015	7.21732e-015	7.87753e-015	1.59319e-014	3.03189e-016	2.47638e-015	1.09688e-014	1.22025e-014	1.20616e-014	2.24817e-014	1.05338e-014
2.48124e-015	1.62759e-014	1.1654e-014	7.20093e-015	5.23724e-015	1.21526e-014	1.27043e-014	9.76809e-015	7.38627e-015	2.00851e-014	5.51839e-015	7.25909e-015	-1.68183e-015	1.34042e-014	3.69522e-015	6.85248e-015	7.95392e-015	1.6078e-014	4.90882e-016	2.57736e-015	1.12327e-014	1.2553e-014	1.23884e-014	2.24167e-014	1.09451e-014
2.38254e-015	1.64329e-014	1.17087e-014	7.04463e-015	5.28303e-015	1.20998e-014	1.27798e-014	9.92855e-015	7.5074e-015	2.03416e-014	5.69239e-015	7.49965e-015	-1.34549e-015	1.34908e-014	3.59857e-015	6.50045e-015	8.02894e-015	1.61921e-014	7.05172e-016	2.69714e-015	1.14602e-014	1.28717e-014	1.268e-014	2.2326e-014	1.1356e-014
2.27282e-015	1.6581e-014	1.17625e-014	6.87231e-015	5.3346e-015	1.20473e-014	1.2847e-014	1.00533e-014	7.61044e-015	2.05475e-014	5.85452e-015	7.7265e-015	-9.8403e-016	1.35399e-014	3.51507e-015	6.16299e-015	8.10112e-015	1.62745e-014	9.44958e-016	2.83466e-015	1.16514e-014	1.31575e-014	1.29348e-014	2.2211e-014	1.17637e-014
2.15394e-015	1.67185e-014	1.1815e-014	6.68614e-015	5.39141e-015	1.19954e-014	1.2906e-014	1.01419e-014	7.69673e-015	2.07021e-014	6.00579e-015	7.93756e-015	-5.98446e-016	1.35519e-014	3.44535e-015	5.84139e-015	8.16975e-015	1.6326e-014	1.20989e-015	2.98852e-015	1.18063e-014	1.34084e-014	1.31516e-014	2.20726e-014	1.21649e-014
2.02842e-015	1.68438e-014	1.18659e-014	6.48819e-015	5.45271e-015	1.19447e-014	1.29568e-014	1.01948e-014	7.76827e-015	2.08053e-014	6.14678e-015	8.13223e-015	-1.89548e-016	1.35279e-014	3.38945e-015	5.5376e-015	8.23379e-015	1.63463e-014	1.49891e-015	3.15704e-015	1.19257e-014	1.36225e-014	1.33296e-014	2.19117e-014	1.25557e-014
1.89761e-015	1.69558e-014	1.19149e-014	6.2808e-015	5.51803e-015	1.18962e-014	1.29994e-014	1.02131e-014	7.82764e-015	2.08572e-014	6.27807e-015	8.31036e-015	2.4098e-016	1.34692e-014	3.34783e-015	5.25268e-015	8.29217e-015	1.63357e-014	1.81047e-015	3.33887e-015	1.20107e-014	1.37983e-014	1.3468e-014	2.17305e-014	1.29327e-014
1.76371e-015	1.70531e-014	1.19619e-014	6.06578e-015	5.58675e-015	1.18506e-014	1.30337e-014	1.01985e-014	7.87636e-015	2.08583e-014	6.40041e-015	8.47224e-015	6.91777e-016	1.33774e-014	3.32047e-015	4.98717e-015	8.34432e-015	1.6296e-014	2.14296e-015	3.53249e-015	1.20618e-014	1.39348e-014	1.35668e-014	2.15302e-014	1.32919e-014
1.62917e-015	1.71347e-014	1.20064e-014	5.84634e-015	5.65875e-015	1.18085e-014	1.306e-014	1.01526e-014	7.91674e-015	2.08093e-014	6.51449e-015	8.61795e-015	1.16052e-015	1.32541e-014	3.30758e-015	4.74251e-015	8.38944e-015	1.62282e-014	2.49536e-015	3.7354e-015	1.20801e-014	1.40307e-014	1.36257e-014	2.13133e-014	1.36299e-014
1.49594e-015	1.71989e-014	1.20479e-014	5.62531e-015	5.73321e-015	1.17704e-014	1.30795e-014	1.00772e-014	7.95049e-015	2.07101e-014	6.62124e-015	8.7479e-015	1.64522e-015	1.31013e-014	3.30952e-015	4.51975e-015	8.42734e-015	1.61338e-014	2.86611e-015	3.94585e-015	1.20673e-014	1.40858e-014	1.3645e-014	2.10806e-014	1.3943e-014
1.36583e-015	1.72442e-014	1.20861e-014	5.40532e-015	5.80898e-015	1.1738e-014	1.30922e-014	9.97521e-015	7.97946e-015	2.05622e-014	6.72065e-015	8.86269e-015	2.14375e-015	1.29205e-014	3.32657e-015	4.3193e-015	8.45807e-015	1.60149e-014	3.25275e-015	4.16216e-015	1.20244e-014	1.41001e-014	1.36256e-014	2.08341e-014	1.42284e-014
1.23973e-015	1.72693e-014	1.21201e-014	5.18843e-015	5.8846e-015	1.17121e-014	1.30996e-014	9.84942e-015	8.00564e-015	2.0368e-014	6.81372e-015	8.96261e-015	2.65367e-015	1.27131e-014	3.35878e-015	4.14144e-015	8.48061e-015	1.58723e-014	3.65282e-015	4.38243e-015	1.19533e-014	1.40736e-014	1.3568e-014	2.05757e-014	1.4483e-014
1.11913e-015	1.7273e-014	1.2149e-014	4.97753e-015	5.96022e-015	1.16933e-014	1.31021e-014	9.70305e-015	8.03064e-015	2.01293e-014	6.90136e-015	9.04876e-015	3.17221e-015	1.24815e-014	3.40582e-015	3.98583e-015	8.49535e-015	1.57082e-014	4.06497e-015	4.60414e-015	1.18559e-014	1.40062e-014	1.34737e-014	2.03071e-014	1.47039e-014
1.00516e-015	1.72543e-014	1.21722e-014	4.77505e-015	6.03493e-015	1.1682e-014	1.31007e-014	9.53943e-015	8.05623e-015	1.98484e-014	6.98397e-015	9.12204e-015	3.69651e-015	1.22281e-014	3.46709e-015	3.85239e-015	8.50227e-015	1.55231e-014	4.48628e-015	4.82503e-015	1.17345e-014	1.38984e-014	1.3344e-014	2.00306e-014	1.48885e-014
8.99189e-016	1.72117e-014	1.2189e-014	4.58297e-015	6.10758e-015	1.16802e-014	1.30956e-014	9.36188e-015	8.0836e-015	1.95287e-014	7.06184e-015	9.18441e-015	4.22394e-015	1.19549e-014	3.54211e-015	3.74032e-015	8.50165e-015	1.53193e-014	4.91424e-015	5.04247e-015	1.15901e-014	1.37511e-014	1.31806e-014	1.97481e-014	1.50342e-014
8.0169e-016	1.71452e-014	1.21987e-014	4.40435e-015	6.17757e-015	1.16883e-014	1.30878e-014	9.1739e-015	8.11453e-015	1.9173e-014	7.13488e-015	9.23723e-015	4.75126e-015	1.16638e-014	3.62997e-015	3.64853e-015	8.49348e-015	1.50981e-014	5.34657e-015	5.25361e-015	1.14251e-014	1.35652e-014	1.29857e-014	1.94614e-014	1.51386e-014
7.13553e-016	1.70538e-014	1.22003e-014	4.24128e-015	6.24344e-015	1.1707e-014	1.30783e-014	8.97891e-015	8.14949e-015	1.87843e-014	7.20373e-015	9.28175e-015	5.27462e-015	1.1357e-014	3.73075e-015	3.57673e-015	8.478e-015	1.48617e-014	5.78097e-015	5.45607e-015	1.12411e-014	1.33414e-014	1.27613e-014	1.91725e-014	1.51999e-014
6.35455e-016	1.69369e-014	1.21926e-014	4.09548e-015	6.30447e-015	1.17367e-014	1.30683e-014	8.78e-015	8.18908e-015	1.83655e-014	7.26842e-015	9.31866e-015	5.79112e-015	1.10364e-014	3.84375e-015	3.52402e-015	8.45611e-015	1.46115e-014	6.21461e-015	5.64806e-015	1.10403e-014	1.3082e-014	1.25093e-014	1.88829e-014	1.52172e-014
5.68182e-016	1.67936e-014	1.21746e-014	3.96844e-015	6.36018e-015	1.17778e-014	1.3059e-014	8.58076e-015	8.23336e-015	1.792e-014	7.32918e-015	9.35021e-015	6.29773e-015	1.07037e-014	3.96846e-015	3.4887e-015	8.42805e-015	1.43495e-014	6.64517e-015	5.82687e-015	1.08251e-014	1.2788e-014	1.22325e-014	1.85941e-014	1.51894e-014
5.1198e-016	1.66236e-014	1.21453e-014	3.86149e-015	6.40931e-015	1.18303e-014	1.30507e-014	8.38499e-015	8.28305e-015	1.74512e-014	7.38568e-015	9.37753e-015	6.79094e-015	1.03612e-014	4.10365e-015	3.4694e-015	8.39345e-015	1.40778e-014	7.07054e-015	5.99005e-015	1.05976e-014	1.24614e-014	1.1934e-014	1.83073e-014	1.51155e-014
4.66805e-016	1.64271e-014	1.2104e-014	3.77565e-015	6.45129e-015	1.18943e-014	1.30445e-014	8.19533e-015	8.33865e-015	1.69623e-014	7.43797e-015	9.40209e-015	7.26752e-015	1.00101e-014	4.24846e-015	3.46467e-015	8.35289e-015	1.37975e-014	7.48784e-015	6.13534e-015	1.03585e-014	1.2104e-014	1.16163e-014	1.80245e-014	1.49953e-014
4.32499e-016	1.6204e-014	1.205e-014	3.7119e-015	6.48455e-015	1.19704e-014	1.30411e-014	8.01436e-015	8.40018e-015	1.64573e-014	7.48636e-015	9.42506e-015	7.72448e-015	9.65232e-015	4.40217e-015	3.47332e-015	8.30634e-015	1.35094e-014	7.89416e-015	6.26114e-015	1.01096e-014	1.17179e-014	1.12823e-014	1.77461e-014	1.48287e-014
4.09142e-016	1.59547e-014	1.19822e-014	3.67106e-015	6.50853e-015	1.20578e-014	1.30414e-014	7.84491e-015	8.4662e-015	1.59399e-014	7.53024e-015	9.44792e-015	8.15835e-015	9.2898e-015	4.56347e-015	3.49393e-015	8.25431e-015	1.32149e-014	8.28687e-015	6.36589e-015	9.85253e-015	1.13062e-014	1.09347e-014	1.74735e-014	1.46156e-014
3.96365e-016	1.568e-014	1.18996e-014	3.65363e-015	6.52249e-015	1.2156e-014	1.3046e-014	7.68953e-015	8.53615e-015	1.54133e-014	7.56897e-015	9.47124e-015	8.56622e-015	8.92371e-015	4.73108e-015	3.52444e-015	8.19673e-015	1.29156e-014	8.66378e-015	6.44783e-015	9.58829e-015	1.08715e-014	1.05769e-014	1.72076e-014	1.43573e-014
3.93883e-016	1.53801e-014	1.18009e-014	3.65978e-015	6.52617e-015	1.22644e-014	1.30545e-014	7.55059e-015	8.60886e-015	1.488e-014	7.60231e-015	9.49575e-015	8.94527e-015	8.55569e-015	4.90387e-015	3.56329e-015	8.13427e-015	1.26122e-014	9.02236e-015	6.50579e-015	9.31792e-015	1.04163e-014	1.02116e-014	1.69492e-014	1.40554e-014
4.01056e-016	1.50562e-014	1.16861e-014	3.68933e-015	6.51839e-015	1.2382e-014	1.30676e-014	7.42885e-015	8.6834e-015	1.43432e-014	7.63008e-015	9.52207e-015	9.29232e-015	8.18725e-015	5.07996e-015	3.60891e-015	8.06642e-015	1.23052e-014	9.36e-015	6.53849e-015	9.04249e-015	9.94342e-015	9.84187e-015	1.66987e-014	1.37114e-014
4.16785e-016	1.47095e-014	1.15546e-014	3.7423e-015	6.49869e-015	1.25079e-014	1.30853e-014	7.32523e-015	8.75865e-015	1.38051e-014	7.65133e-015	9.55083e-015	9.6049e-015	7.8196e-015	5.25817e-015	3.65899e-015	7.99339e-015	1.19958e-014	9.67462e-015	6.54527e-015	8.76287e-015	9.45532e-015	9.47145e-015	1.64564e-014	1.33268e-014
4.40806e-016	1.43413e-014	1.14049e-014	3.81774e-015	6.46669e-015	1.26403e-014	1.31075e-014	7.24054e-015	8.83304e-015	1.32689e-014	7.66616e-015	9.58292e-015	9.8807e-015	7.45402e-015	5.43706e-015	3.71145e-015	7.91537e-015	1.16848e-014	9.96398e-015	6.52576e-015	8.48e-015	8.95479e-015	9.10289e-015	1.62222e-014	1.29042e-014
4.72108e-016	1.39532e-014	1.12375e-014	3.91455e-015	6.42261e-015	1.27781e-014	1.31339e-014	7.17625e-015	8.90481e-015	1.27373e-014	7.67322e-015	9.61789e-015	1.01182e-014	7.09194e-015	5.61538e-015	3.7658e-015	7.83295e-015	1.13724e-014	1.02262e-014	6.479e-015	8.19493e-015	8.44438e-015	8.73852e-015	1.59964e-014	1.24464e-014
5.10335e-016	1.35469e-014	1.10517e-014	4.0319e-015	6.36624e-015	1.29194e-014	1.31643e-014	7.13215e-015	8.9723e-015	1.22123e-014	7.67225e-015	9.655e-015	1.03155e-014	6.73418e-015	5.7917e-015	3.82047e-015	7.74635e-015	1.10596e-014	1.04595e-014	6.4046e-015	7.90798e-015	7.92719e-015	8.38098e-015	1.57786e-014	1.19563e-014
5.5414e-016	1.31239e-014	1.08473e-014	4.16912e-015	6.29722e-015	1.30627e-014	1.31981e-014	7.10763e-015	9.03364e-015	1.16959e-014	7.66274e-015	9.69414e-015	1.04705e-014	6.38197e-015	5.96449e-015	3.87353e-015	7.65485e-015	1.07466e-014	1.06623e-014	6.30313e-015	7.61972e-015	7.40581e-015	8.03285e-015	1.55677e-014	1.14365e-014
6.02461e-016	1.26861e-014	1.06248e-014	4.32472e-015	6.21554e-015	1.32062e-014	1.32349e-014	7.10144e-015	9.08729e-015	1.11897e-014	7.64375e-015	9.73436e-015	1.05819e-014	6.03641e-015	6.13187e-015	3.92383e-015	7.55871e-015	1.04331e-014	1.08336e-014	6.17437e-015	7.33063e-015	6.88292e-015	7.69663e-015	1.53633e-014	1.08899e-014
6.54052e-016	1.2236e-014	1.03847e-014	4.49798e-015	6.12139e-015	1.33481e-014	1.32741e-014	7.1129e-015	9.1314e-015	1.06954e-014	7.61496e-015	9.77455e-015	1.06492e-014	5.69876e-015	6.29258e-015	3.97046e-015	7.45784e-015	1.01199e-014	1.09721e-014	6.01927e-015	7.04112e-015	6.36058e-015	7.37382e-015	1.51649e-014	1.03208e-014
7.08168e-016	1.17752e-014	1.01265e-014	4.68726e-015	6.01514e-015	1.34858e-014	1.33151e-014	7.14088e-015	9.16387e-015	1.02145e-014	7.57561e-015	9.81331e-015	1.06713e-014	5.36963e-015	6.44541e-015	4.0124e-015	7.35298e-015	9.80718e-015	1.10772e-014	5.83919e-015	6.75069e-015	5.84125e-015	7.06628e-015	1.49714e-014	9.7332e-015
7.63982e-016	1.13069e-014	9.85069e-015	4.89069e-015	5.89718e-015	1.36171e-014	1.33572e-014	7.18389e-015	9.18299e-015	9.74808e-015	7.52499e-015	9.84906e-015	1.06475e-014	5.04944e-015	6.58882e-015	4.04867e-015	7.24424e-015	9.4958e-015	1.11483e-014	5.6342e-015	6.46015e-015	5.32765e-015	6.77568e-015	1.47819e-014	9.13039e-015
8.19847e-016	1.08329e-014	9.55828e-015	5.10625e-015	5.7685e-015	1.374e-014	1.33993e-014	7.23961e-015	9.18671e-015	9.297e-015	7.46275e-015	9.88062e-015	1.05784e-014	4.73893e-015	6.72151e-015	4.07826e-015	7.13129e-015	9.18582e-015	1.11844e-014	5.40619e-015	6.1698e-015	4.82254e-015	6.50318e-015	1.45953e-014	8.51619e-015
8.75323e-016	1.03555e-014	9.24979e-015	5.33209e-015	5.62956e-015	1.38518e-014	1.34398e-014	7.30542e-015	9.17414e-015	8.86243e-015	7.3886e-015	9.90607e-015	1.04651e-014	4.43894e-015	6.8422e-015	4.10005e-015	7.01385e-015	8.87726e-015	1.11862e-014	5.15667e-015	5.87967e-015	4.32781e-015	6.2496e-015	1.44102e-014	7.89488e-015
9.3005e-016	9.87676e-015	8.92672e-015	5.5666e-015	5.48149e-015	1.39507e-014	1.34775e-014	7.37905e-015	9.14389e-015	8.44455e-015	7.30265e-015	9.92434e-015	1.03081e-014	4.15022e-015	6.94965e-015	4.11344e-015	6.8921e-015	8.57028e-015	1.11535e-014	4.8875e-015	5.58974e-015	3.84552e-015	6.01535e-015	1.42251e-014	7.27069e-015
9.8268e-016	9.39981e-015	8.59046e-015	5.80727e-015	5.32459e-015	1.40348e-014	1.35115e-014	7.45759e-015	9.09451e-015	8.04378e-015	7.20472e-015	9.9329e-015	1.01089e-014	3.87341e-015	7.04291e-015	4.11761e-015	6.76567e-015	8.2647e-015	1.10869e-014	4.6003e-015	5.30042e-015	3.37775e-015	5.80033e-015	1.40394e-014	6.64779e-015
1.03224e-015	8.92651e-015	8.24206e-015	6.05243e-015	5.15979e-015	1.41015e-014	1.35402e-014	7.53739e-015	9.0253e-015	7.6602e-015	7.09523e-015	9.92972e-015	9.86878e-015	3.60881e-015	7.12086e-015	4.11235e-015	6.63515e-015	7.9614e-015	1.0987e-014	4.29772e-015	5.01229e-015	2.92597e-015	5.6046e-015	1.38517e-014	6.02966e-015
1.07808e-015	8.45915e-015	7.88275e-015	6.30021e-015	4.98835e-015	1.41488e-014	1.35626e-014	7.61596e-015	8.93603e-015	7.29363e-015	6.97437e-015	9.91284e-015	9.58902e-015	3.35666e-015	7.18251e-015	4.09782e-015	6.50077e-015	7.66066e-015	1.0854e-014	3.98175e-015	4.72539e-015	2.49222e-015	5.4278e-015	1.36605e-014	5.41998e-015
1.11963e-015	7.999e-015	7.51443e-015	6.54924e-015	4.81149e-015	1.41749e-014	1.35774e-014	7.69011e-015	8.82602e-015	6.94426e-015	6.84197e-015	9.87959e-015	9.27204e-015	3.11739e-015	7.22755e-015	4.07419e-015	6.36261e-015	7.36314e-015	1.06894e-014	3.65376e-015	4.44083e-015	2.07799e-015	5.26973e-015	1.34645e-014	4.82216e-015
1.15622e-015	7.54785e-015	7.13854e-015	6.79798e-015	4.63079e-015	1.41785e-014	1.35826e-014	7.7569e-015	8.69545e-015	6.61197e-015	6.69834e-015	9.8283e-015	8.9208e-015	2.89208e-015	7.25511e-015	4.04102e-015	6.22088e-015	7.06908e-015	1.04944e-014	3.3167e-015	4.15863e-015	1.68468e-015	5.12861e-015	1.32622e-014	4.23969e-015
1.18668e-015	7.10739e-015	6.75679e-015	7.04433e-015	4.44754e-015	1.41578e-014	1.35776e-014	7.81342e-015	8.54496e-015	6.29576e-015	6.54409e-015	9.75722e-015	8.53761e-015	2.68133e-015	7.26412e-015	3.99802e-015	6.07577e-015	6.77927e-015	1.02706e-014	2.97258e-015	3.87982e-015	1.31326e-015	5.00356e-015	1.30522e-014	3.67577e-015
1.21164e-015	6.67923e-015	6.37098e-015	7.28706e-015	4.26277e-015	1.41116e-014	1.35609e-014	7.8565e-015	8.37424e-015	5.9961e-015	6.37987e-015	9.664e-015	8.12609e-015	2.48517e-015	7.25421e-015	3.94548e-015	5.92697e-015	6.4938e-015	1.00196e-014	2.62379e-015	3.60524e-015	9.64703e-016	4.89315e-015	1.28333e-014	3.1331e-015
1.23047e-015	6.26434e-015	5.98368e-015	7.52505e-015	4.07818e-015	1.40395e-014	1.35314e-014	7.88349e-015	8.18382e-015	5.7129e-015	6.20697e-015	9.54683e-015	7.68916e-015	2.30407e-015	7.22519e-015	3.88411e-015	5.77475e-015	6.21346e-015	9.74366e-015	2.27306e-015	3.33531e-015	6.40022e-016	4.79516e-015	1.26047e-014	2.61455e-015
1.24286e-015	5.86398e-015	5.5969e-015	7.7566e-015	3.8952e-015	1.394e-014	1.34878e-014	7.89176e-015	7.9748e-015	5.4448e-015	6.02608e-015	9.40438e-015	7.23024e-015	2.13781e-015	7.17734e-015	3.81504e-015	5.6198e-015	5.93924e-015	9.44462e-015	1.92266e-015	3.07091e-015	3.39716e-016	4.70697e-015	1.23654e-014	2.12239e-015
1.24841e-015	5.47907e-015	5.21225e-015	7.9812e-015	3.71485e-015	1.38119e-014	1.34292e-014	7.87964e-015	7.7484e-015	5.19083e-015	5.83801e-015	9.23536e-015	6.75322e-015	1.9865e-015	7.11043e-015	3.73834e-015	5.4622e-015	5.67227e-015	9.12427e-015	1.57442e-015	2.81306e-015	6.41817e-017	4.62644e-015	1.21141e-014	1.65904e-015
1.24683e-015	5.11018e-015	4.83245e-015	8.19754e-015	3.53928e-015	1.36548e-014	1.3355e-014	7.84504e-015	7.50616e-015	4.9513e-015	5.64415e-015	9.03886e-015	6.26243e-015	1.85035e-015	7.02373e-015	3.65426e-015	5.30214e-015	5.4129e-015	8.78513e-015	1.23046e-015	2.5632e-015	-1.86712e-016	4.55144e-015	1.18507e-014	1.22633e-015
1.23845e-015	4.75748e-015	4.4592e-015	8.40533e-015	3.36934e-015	1.34684e-014	1.32646e-014	7.78552e-015	7.24949e-015	4.72591e-015	5.44533e-015	8.81395e-015	5.76167e-015	1.72964e-015	6.91813e-015	3.5638e-015	5.14019e-015	5.16248e-015	8.42898e-015	8.93399e-016	2.32321e-015	-4.12984e-016	4.47995e-015	1.15741e-014	8.2572e-016
1.22319e-015	4.42099e-015	4.09493e-015	8.6044e-015	3.20614e-015	1.3253e-014	1.31575e-014	7.69981e-015	6.98137e-015	4.51405e-015	5.24325e-015	8.56085e-015	5.25465e-015	1.62422e-015	6.79409e-015	3.46811e-015	4.97645e-015	4.92229e-015	8.05825e-015	5.64977e-016	2.09362e-015	-6.14213e-016	4.4094e-015	1.12833e-014	4.58226e-016
1.20112e-015	4.10093e-015	3.74174e-015	8.79406e-015	3.0517e-015	1.30094e-014	1.30331e-014	7.58733e-015	6.70329e-015	4.31495e-015	5.03899e-015	8.27903e-015	4.74549e-015	1.53449e-015	6.65223e-015	3.36881e-015	4.8112e-015	4.69301e-015	7.6756e-015	2.4662e-016	1.87599e-015	-7.90918e-016	4.33741e-015	1.09782e-014	1.24987e-016
1.17237e-015	3.79724e-015	3.40156e-015	8.97338e-015	2.90726e-015	1.27384e-014	1.28911e-014	7.44734e-015	6.4175e-015	4.12854e-015	4.83397e-015	7.96826e-015	4.23856e-015	1.46039e-015	6.49307e-015	3.26652e-015	4.64545e-015	4.47552e-015	7.28398e-015	-5.93151e-017	1.67184e-015	-9.42422e-016	4.26157e-015	1.06587e-014	-1.72918e-016
1.13737e-015	3.50938e-015	3.07615e-015	9.14226e-015	2.7734e-015	1.24412e-014	1.27311e-014	7.27949e-015	6.12639e-015	3.95435e-015	4.62978e-015	7.62937e-015	3.73809e-015	1.40191e-015	6.31776e-015	3.16272e-015	4.47952e-015	4.27115e-015	6.88548e-015	-3.51635e-016	1.48217e-015	-1.06969e-015	4.18014e-015	1.03254e-014	-4.35345e-016
1.09677e-015	3.23767e-015	2.76735e-015	9.30037e-015	2.6517e-015	1.212e-014	1.25528e-014	7.08374e-015	5.83227e-015	3.79161e-015	4.42724e-015	7.26288e-015	3.24827e-015	1.35873e-015	6.12722e-015	3.05826e-015	4.31393e-015	4.08043e-015	6.4826e-015	-6.29141e-016	1.30885e-015	-1.17385e-015	4.09088e-015	9.97875e-015	-6.62048e-016
1.0507e-015	2.98056e-015	2.47707e-015	9.44766e-015	2.54323e-015	1.1776e-014	1.23564e-014	6.86048e-015	5.5375e-015	3.63987e-015	4.22799e-015	6.86958e-015	2.77288e-015	1.33046e-015	5.92264e-015	2.95402e-015	4.14882e-015	3.90451e-015	6.0777e-015	-8.90117e-016	1.1531e-015	-1.25583e-015	3.99171e-015	9.61902e-015	-8.53794e-016
9.99889e-016	2.73758e-015	2.20625e-015	9.58459e-015	2.44849e-015	1.14108e-014	1.2142e-014	6.61091e-015	5.24485e-015	3.49902e-015	4.03347e-015	6.45123e-015	2.31605e-015	1.31703e-015	5.70517e-015	2.85094e-015	3.9841e-015	3.74412e-015	5.67289e-015	-1.13419e-015	1.01645e-015	-1.31614e-015	3.88094e-015	9.24655e-015	-1.01079e-015
9.44714e-016	2.50857e-015	1.95637e-015	9.71126e-015	2.36784e-015	1.10263e-014	1.19098e-014	6.3365e-015	4.95696e-015	3.36913e-015	3.84464e-015	6.00998e-015	1.88085e-015	1.31777e-015	5.47574e-015	2.75069e-015	3.8206e-015	3.59981e-015	5.2707e-015	-1.36056e-015	9.00318e-016	-1.35619e-015	3.75684e-015	8.86225e-015	-1.13311e-015
8.85188e-016	2.29208e-015	1.72868e-015	9.82792e-015	2.302e-015	1.06243e-014	1.16607e-014	6.03816e-015	4.67578e-015	3.25005e-015	3.66195e-015	5.54785e-015	1.47034e-015	1.3325e-015	5.2361e-015	2.65443e-015	3.65796e-015	3.47192e-015	4.87321e-015	-1.56833e-015	8.05914e-016	-1.37708e-015	3.61826e-015	8.46757e-015	-1.22188e-015
8.22281e-016	2.08698e-015	1.52379e-015	9.93495e-015	2.25095e-015	1.02075e-014	1.13951e-014	5.71769e-015	4.40403e-015	3.14138e-015	3.48634e-015	5.06667e-015	1.08801e-015	1.3603e-015	4.9883e-015	2.56297e-015	3.49651e-015	3.36108e-015	4.48219e-015	-1.75692e-015	7.33545e-016	-1.38004e-015	3.46459e-015	8.06312e-015	-1.27858e-015
7.56851e-016	1.89259e-015	1.34289e-015	1.00328e-014	2.21528e-015	9.77891e-015	1.11137e-014	5.37739e-015	4.14377e-015	3.04235e-015	3.31871e-015	4.56798e-015	7.36278e-016	1.40069e-015	4.7337e-015	2.47761e-015	3.33768e-015	3.2679e-015	4.09991e-015	-1.92613e-015	6.84015e-016	-1.36666e-015	3.29548e-015	7.65012e-015	-1.30474e-015
6.89708e-016	1.70746e-015	1.18717e-015	1.01217e-014	2.19508e-015	9.34111e-015	1.08173e-014	5.02081e-015	3.89653e-015	2.95236e-015	3.15974e-015	4.05514e-015	4.17167e-016	1.45302e-015	4.47363e-015	2.39983e-015	3.18148e-015	3.19219e-015	3.72793e-015	-2.07586e-015	6.57972e-016	-1.3392e-015	3.11102e-015	7.2301e-015	-1.30161e-015
6.21885e-016	1.53051e-015	1.0567e-015	1.02024e-014	2.1911e-015	8.89632e-015	1.05061e-014	4.65036e-015	3.66372e-015	2.8722e-015	3.01018e-015	3.53107e-015	1.33026e-016	1.51654e-015	4.20965e-015	2.33048e-015	3.02781e-015	3.13404e-015	3.368e-015	-2.20643e-015	6.56054e-016	-1.29869e-015	2.91158e-015	6.80452e-015	-1.2705e-015
5.53849e-016	1.36085e-015	9.51774e-016	1.02755e-014	2.20222e-015	8.44711e-015	1.01814e-014	4.26901e-015	3.44712e-015	2.80125e-015	2.87057e-015	2.99888e-015	-1.14993e-016	1.59058e-015	3.94382e-015	2.27044e-015	2.87666e-015	3.09343e-015	3.02197e-015	-2.31845e-015	6.79025e-016	-1.24695e-015	2.69776e-015	6.37544e-015	-1.21312e-015
4.86377e-016	1.19751e-015	8.7255e-016	1.0341e-014	2.22802e-015	7.99691e-015	9.84408e-015	3.88048e-015	3.24772e-015	2.73935e-015	2.74132e-015	2.46121e-015	-3.25681e-016	1.67421e-015	3.6784e-015	2.21987e-015	2.72783e-015	3.06964e-015	2.69089e-015	-2.41212e-015	7.26707e-016	-1.1858e-015	2.47008e-015	5.94422e-015	-1.13168e-015
4.20289e-016	1.03924e-015	8.19554e-016	1.04e-014	2.26771e-015	7.54872e-015	9.49542e-015	3.48842e-015	3.06692e-015	2.68574e-015	2.6226e-015	1.92147e-015	-4.97986e-016	1.76602e-015	3.41538e-015	2.17924e-015	2.58158e-015	3.06244e-015	2.37641e-015	-2.48835e-015	7.98776e-016	-1.11665e-015	2.22991e-015	5.51262e-015	-1.02803e-015
3.56085e-016	8.85602e-016	7.92178e-016	1.04525e-014	2.32057e-015	7.10463e-015	9.13637e-015	3.0963e-015	2.90448e-015	2.63978e-015	2.51392e-015	1.38291e-015	-6.31651e-016	1.8647e-015	3.15649e-015	2.14961e-015	2.43834e-015	3.07096e-015	2.08008e-015	-2.54738e-015	8.94849e-016	-1.04092e-015	1.97963e-015	5.08256e-015	-9.04405e-016
2.94277e-016	7.36025e-016	7.89686e-016	1.04988e-014	2.38603e-015	6.66732e-015	8.7676e-015	2.7074e-015	2.7604e-015	2.60117e-015	2.41524e-015	8.48662e-016	-7.26646e-016	1.96922e-015	2.90301e-015	2.13167e-015	2.29727e-015	3.0942e-015	1.80288e-015	-2.59005e-015	1.01397e-015	-9.59737e-016	1.72167e-015	4.65611e-015	-7.63069e-016
2.35987e-016	5.89918e-016	8.11556e-016	1.05395e-014	2.4629e-015	6.23972e-015	8.39022e-015	2.32494e-015	2.63533e-015	2.56941e-015	2.32654e-015	3.21644e-016	-7.84235e-016	2.07888e-015	2.65712e-015	2.12594e-015	2.158e-015	3.13146e-015	1.54561e-015	-2.6173e-015	1.15524e-015	-8.75303e-016	1.4583e-015	4.23477e-015	-6.05739e-016
1.81688e-016	4.47009e-016	8.57108e-016	1.05747e-014	2.55017e-015	5.82405e-015	8.00525e-015	1.95282e-015	2.52907e-015	2.54396e-015	2.24614e-015	-1.95407e-016	-8.04998e-016	2.19232e-015	2.42117e-015	2.13252e-015	2.02069e-015	3.18128e-015	1.30919e-015	-2.62987e-015	1.31739e-015	-7.8976e-016	1.19214e-015	3.82047e-015	-4.34484e-016
1.31543e-016	3.07593e-016	9.25229e-016	1.06049e-014	2.6463e-015	5.42189e-015	7.61352e-015	1.59482e-015	2.44119e-015	2.52347e-015	2.1738e-015	-6.99022e-016	-7.89871e-016	2.30768e-015	2.19683e-015	2.15164e-015	1.88539e-015	3.24272e-015	1.09427e-015	-2.62867e-015	1.49868e-015	-7.04717e-016	9.26254e-016	3.41549e-015	-2.51047e-016
8.63136e-017	1.71836e-016	1.01515e-015	1.06303e-014	2.75025e-015	5.03506e-015	7.21585e-015	1.25438e-015	2.37012e-015	2.50713e-015	2.10903e-015	-1.1863e-015	-7.40746e-016	2.42389e-015	1.98588e-015	2.18274e-015	1.75201e-015	3.31407e-015	9.00884e-016	-2.61499e-015	1.69723e-015	-6.206e-016	6.6427e-016	3.0216e-015	-5.75428e-017
4.62638e-017	4.06823e-017	1.12587e-015	1.06503e-014	2.86037e-015	4.66519e-015	6.81332e-015	9.35185e-016	2.31524e-015	2.49469e-015	2.05105e-015	-1.6552e-015	-6.60075e-016	2.53987e-015	1.78947e-015	2.2255e-015	1.61961e-015	3.39394e-015	7.29074e-016	-2.58883e-015	1.91181e-015	-5.39495e-016	4.09134e-016	2.64039e-015	1.43893e-016
1.21671e-017	-8.55696e-017	1.25622e-015	1.06645e-014	2.9751e-015	4.314e-015	6.40719e-015	6.39605e-016	2.27516e-015	2.48535e-015	1.9981e-015	-2.10316e-015	-5.49776e-016	2.65408e-015	1.60894e-015	2.27888e-015	1.4885e-015	3.48042e-015	5.79102e-016	-2.55115e-015	2.14028e-015	-4.6292e-016	1.64352e-016	2.27364e-015	3.51255e-016
-1.62143e-017	-2.06144e-016	1.40444e-015	1.06731e-014	3.09285e-015	3.98307e-015	5.99814e-015	3.69972e-016	2.24813e-015	2.47834e-015	1.94921e-015	-2.5277e-015	-4.1323e-016	2.76486e-015	1.44561e-015	2.34232e-015	1.35896e-015	3.5715e-015	4.50822e-016	-2.50346e-015	2.37979e-015	-3.91591e-016	-6.66041e-017	1.92341e-015	5.63178e-016
-3.85761e-017	-3.19866e-016	1.56883e-015	1.0676e-014	3.21231e-015	3.67399e-015	5.58693e-015	1.28399e-016	2.23241e-015	2.47293e-015	1.90318e-015	-2.92728e-015	-2.5305e-016	2.87118e-015	1.30021e-015	2.41518e-015	1.23069e-015	3.66544e-015	3.43791e-016	-2.4477e-015	2.62791e-015	-3.26573e-016	-2.7989e-016	1.59124e-015	7.77639e-016
-5.5004e-017	-4.26862e-016	1.74786e-015	1.06728e-014	3.33107e-015	3.38771e-015	5.17475e-015	-8.27717e-017	2.2257e-015	2.46819e-015	1.85827e-015	-3.30004e-015	-7.2276e-017	2.97194e-015	1.17405e-015	2.49626e-015	1.10399e-015	3.7602e-015	2.58575e-016	-2.38446e-015	2.88217e-015	-2.69213e-016	-4.72171e-016	1.27884e-015	9.93019e-016
-6.54705e-017	-5.25732e-016	1.94019e-015	1.06628e-014	3.44838e-015	3.12465e-015	4.76253e-015	-2.61351e-016	2.22628e-015	2.46308e-015	1.81303e-015	-3.64524e-015	1.25931e-016	3.06569e-015	1.06733e-015	2.58402e-015	9.79039e-016	3.85432e-015	1.94751e-016	-2.31461e-015	3.13943e-015	-2.20419e-016	-6.40644e-016	9.87595e-016	1.20771e-015
-7.00479e-017	-6.15015e-016	2.14432e-015	1.06455e-014	3.56268e-015	2.88487e-015	4.35098e-015	-4.06e-016	2.23161e-015	2.45661e-015	1.76634e-015	-3.96168e-015	3.38071e-016	3.1506e-015	9.81001e-016	2.67702e-015	8.55607e-016	3.94538e-015	1.51563e-016	-2.23907e-015	3.39658e-015	-1.81322e-016	-7.82434e-016	7.18172e-016	1.42003e-015
-6.93504e-017	-6.92418e-016	2.3582e-015	1.06206e-014	3.67251e-015	2.66877e-015	3.94081e-015	-5.16264e-016	2.23904e-015	2.44728e-015	1.71702e-015	-4.24815e-015	5.60849e-016	3.22574e-015	9.15769e-016	2.77411e-015	7.34043e-016	4.03146e-015	1.27962e-016	-2.15912e-015	3.65083e-015	-1.52475e-016	-8.95187e-016	4.7187e-016	1.62862e-015
-6.36348e-017	-7.56772e-016	2.58015e-015	1.05869e-014	3.77598e-015	2.47578e-015	3.53342e-015	-5.90937e-016	2.24605e-015	2.43487e-015	1.66319e-015	-4.50406e-015	7.90255e-016	3.28987e-015	8.7241e-016	2.87385e-015	6.14701e-016	4.11108e-015	1.23814e-016	-2.07546e-015	3.89926e-015	-1.33714e-016	-9.7698e-016	2.4978e-016	1.83266e-015
-5.29834e-017	-8.061e-016	2.80808e-015	1.05437e-014	3.87186e-015	2.30518e-015	3.12964e-015	-6.2964e-016	2.25022e-015	2.41833e-015	1.60347e-015	-4.7299e-015	1.02228e-015	3.34216e-015	8.51102e-016	2.97393e-015	4.97488e-016	4.18314e-015	1.38926e-016	-1.98909e-015	4.1388e-015	-1.2531e-016	-1.02471e-015	5.22734e-017	2.03086e-015
-3.87597e-017	-8.38945e-016	3.04082e-015	1.04906e-014	3.95863e-015	2.15595e-015	2.73e-015	-6.32711e-016	2.2494e-015	2.39724e-015	1.53665e-015	-4.92559e-015	1.25404e-015	3.38176e-015	8.51364e-016	3.07252e-015	3.82115e-016	4.24601e-015	1.71841e-016	-1.90068e-015	4.3667e-015	-1.26654e-016	-1.03688e-015	-1.19049e-016	2.2223e-015
-2.06028e-017	-8.53158e-016	3.27681e-015	1.04269e-014	4.03528e-015	2.02728e-015	2.33605e-015	-6.00751e-016	2.2408e-015	2.37066e-015	1.46154e-015	-5.09195e-015	1.48187e-015	3.40778e-015	8.72869e-016	3.16751e-015	2.69129e-016	4.29789e-015	2.21714e-016	-1.81107e-015	4.58019e-015	-1.37936e-016	-1.01239e-015	-2.6384e-016	2.40606e-015
8.38576e-019	-8.47113e-016	3.51453e-015	1.03516e-014	4.10028e-015	1.91693e-015	1.94868e-015	-5.34868e-016	2.22209e-015	2.33745e-015	1.37725e-015	-5.23018e-015	1.70197e-015	3.41967e-015	9.15341e-016	3.25687e-015	1.58711e-016	4.33742e-015	2.87882e-016	-1.72052e-015	4.77679e-015	-1.58619e-016	-9.49806e-016	-3.82109e-016	2.58139e-015
2.42206e-017	-8.19559e-016	3.75286e-015	1.02637e-014	4.15275e-015	1.8244e-015	1.56765e-015	-4.36547e-016	2.19076e-015	2.29765e-015	1.28262e-015	-5.3414e-015	1.91184e-015	3.41677e-015	9.77836e-016	3.33875e-015	5.12582e-017	4.36398e-015	3.68851e-016	-1.62994e-015	4.95361e-015	-1.88536e-016	-8.48784e-016	-4.73654e-016	2.74777e-015
4.89339e-017	-7.68828e-016	3.99065e-015	1.01626e-014	4.19224e-015	1.74749e-015	1.19466e-015	-3.07136e-016	2.14511e-015	2.25082e-015	1.17649e-015	-5.4264e-015	2.10826e-015	3.39805e-015	1.05906e-015	3.41079e-015	-5.26426e-017	4.37695e-015	4.63625e-016	-1.53995e-015	5.10838e-015	-2.26879e-016	-7.09395e-016	-5.37741e-016	2.90448e-015
7.41076e-017	-6.93516e-016	4.22664e-015	1.00474e-014	4.21771e-015	1.68413e-015	8.30758e-016	-1.4871e-016	2.08354e-015	2.19684e-015	1.05841e-015	-5.48623e-015	2.28875e-015	3.36287e-015	1.15864e-015	3.47127e-015	-1.52794e-016	4.37539e-015	5.71043e-016	-1.45128e-015	5.23862e-015	-2.7288e-016	-5.33187e-016	-5.74442e-016	3.05144e-015
9.87806e-017	-5.92398e-016	4.45938e-015	9.9181e-015	4.22873e-015	1.6332e-015	4.77055e-016	3.6103e-017	2.00478e-015	2.13471e-015	9.27796e-016	-5.52175e-015	2.45055e-015	3.31089e-015	1.27546e-015	3.51782e-015	-2.48604e-016	4.35883e-015	6.90701e-016	-1.36421e-015	5.3429e-015	-3.25373e-016	-3.20805e-016	-5.83858e-016	3.18834e-015
1.22423e-016	-4.64621e-016	4.68826e-015	9.77348e-015	4.22498e-015	1.59271e-015	1.34419e-016	2.44995e-016	1.90717e-015	2.06411e-015	7.83964e-016	-5.53458e-015	2.59166e-015	3.242e-015	1.40812e-015	3.54868e-015	-3.39256e-016	4.32715e-015	8.2096e-016	-1.27922e-015	5.42008e-015	-3.82579e-016	-7.39549e-017	-5.66582e-016	3.31509e-015
1.44195e-016	-3.09158e-016	4.91224e-015	9.61323e-015	4.20664e-015	1.56005e-015	-1.96095e-016	4.7508e-016	1.78941e-015	1.98545e-015	6.27287e-016	-5.52634e-015	2.71076e-015	3.15636e-015	1.55472e-015	3.56148e-015	-4.24441e-016	4.28001e-015	9.60676e-016	-1.19632e-015	5.46833e-015	-4.42743e-016	2.04767e-016	-5.22683e-016	3.43172e-015
1.62877e-016	-1.25518e-016	5.1303e-015	9.43614e-015	4.17346e-015	1.5327e-015	-5.13729e-016	7.23461e-016	1.65062e-015	1.89854e-015	4.5805e-016	-5.49852e-015	2.80661e-015	3.054e-015	1.71346e-015	3.55444e-015	-5.03858e-016	4.21756e-015	1.10853e-015	-1.11636e-015	5.48624e-015	-5.0465e-016	5.12708e-016	-4.52473e-016	3.53803e-015
1.7765e-016	8.66291e-017	5.34146e-015	9.24232e-015	4.12511e-015	1.50881e-015	-8.17558e-016	9.86215e-016	1.4903e-015	1.80299e-015	2.76206e-016	-5.45258e-015	2.87796e-015	2.93518e-015	1.88267e-015	3.52602e-015	-5.77086e-016	4.14077e-015	1.26248e-015	-1.03995e-015	5.47311e-015	-5.66793e-016	8.47216e-016	-3.56809e-016	3.63386e-015
1.87832e-016	3.27787e-016	5.5458e-015	9.03138e-015	4.06167e-015	1.4863e-015	-1.106e-015	1.25988e-015	1.30823e-015	1.6993e-015	8.22941e-017	-5.39038e-015	2.92401e-015	2.79993e-015	2.06031e-015	3.4751e-015	-6.44174e-016	4.04999e-015	1.42138e-015	-9.6764e-016	5.42802e-015	-6.2774e-016	1.20409e-015	-2.3651e-016	3.7199e-015
1.92816e-016	5.97481e-016	5.74267e-015	8.80302e-015	3.98363e-015	1.46314e-015	-1.37848e-015	1.54152e-015	1.10428e-015	1.58818e-015	-1.23784e-016	-5.31357e-015	2.94489e-015	2.64876e-015	2.24473e-015	3.40062e-015	-7.04842e-016	3.94601e-015	1.5839e-015	-8.99331e-016	5.35135e-015	-6.863e-016	1.57954e-015	-9.21968e-017	3.79651e-015
1.92462e-016	8.95259e-016	5.93205e-015	8.55715e-015	3.89243e-015	1.43641e-015	-1.63412e-015	1.82724e-015	8.79826e-016	1.47008e-015	-3.4073e-016	-5.22358e-015	2.94055e-015	2.48258e-015	2.43419e-015	3.30163e-015	-7.58152e-016	3.82948e-015	1.74868e-015	-8.35867e-016	5.24266e-015	-7.40705e-016	1.96979e-015	7.55312e-017	3.86409e-015
1.86235e-016	1.22007e-015	6.1139e-015	8.29407e-015	3.78904e-015	1.40464e-015	-1.87237e-015	2.11349e-015	6.35991e-016	1.34507e-015	-5.67163e-016	-5.12248e-015	2.91112e-015	2.30195e-015	2.6268e-015	3.17752e-015	-8.05119e-016	3.70205e-015	1.91354e-015	-7.77623e-016	5.10219e-015	-7.89476e-016	2.36994e-015	2.64897e-016	3.92326e-015
1.73946e-016	1.57054e-015	6.28782e-015	8.01397e-015	3.67413e-015	1.36586e-015	-2.09186e-015	2.39747e-015	3.73268e-016	1.21384e-015	-8.02587e-016	-5.01097e-015	2.85802e-015	2.10734e-015	2.82078e-015	3.0279e-015	-8.45643e-016	3.56479e-015	2.07702e-015	-7.24951e-016	4.93109e-015	-8.30815e-016	2.77559e-015	4.74974e-016	3.97439e-015
1.55167e-016	1.94524e-015	6.45354e-015	7.71737e-015	3.54829e-015	1.31823e-015	-2.29231e-015	2.67526e-015	9.25018e-017	1.0771e-015	-1.04579e-015	-4.88984e-015	2.78219e-015	1.90011e-015	3.01456e-015	2.85239e-015	-8.79573e-016	3.41871e-015	2.23726e-015	-6.77456e-016	4.7303e-015	-8.63133e-016	3.18185e-015	7.04765e-016	4.01785e-015
1.2964e-016	2.34196e-015	6.61104e-015	7.40475e-015	3.41253e-015	1.26025e-015	-2.4728e-015	2.94371e-015	-2.04869e-016	9.35223e-016	-1.29483e-015	-4.76007e-015	2.68509e-015	1.68116e-015	3.20673e-015	2.65157e-015	-9.07342e-016	3.26508e-015	2.39216e-015	-6.35834e-016	4.50112e-015	-8.8509e-016	3.58371e-015	9.52552e-016	4.05409e-015
9.76062e-017	2.75852e-015	6.7605e-015	7.07718e-015	3.26831e-015	1.19053e-015	-2.633e-015	3.19974e-015	-5.17649e-016	7.88907e-016	-1.54868e-015	-4.62302e-015	2.56865e-015	1.45152e-015	3.39494e-015	2.42578e-015	-9.28729e-016	3.10501e-015	2.54008e-015	-6.0033e-016	4.24466e-015	-8.95594e-016	3.97639e-015	1.21749e-015	4.0841e-015
5.89752e-017	3.19257e-015	6.90221e-015	6.73498e-015	3.1175e-015	1.10794e-015	-2.77212e-015	3.44013e-015	-8.43841e-016	6.39349e-016	-1.80567e-015	-4.47969e-015	2.43484e-015	1.2121e-015	3.57763e-015	2.17602e-015	-9.4426e-016	2.94046e-015	2.68036e-015	-5.71217e-016	3.96277e-015	-8.93079e-016	4.3553e-015	1.49845e-015	4.10869e-015
1.45208e-017	3.64237e-015	7.03659e-015	6.37902e-015	2.9609e-015	1.01124e-015	-2.88966e-015	3.66174e-015	-1.18163e-015	4.87043e-016	-2.06416e-015	-4.33127e-015	2.28583e-015	9.64732e-016	3.75329e-015	1.90312e-015	-9.54739e-016	2.77259e-015	2.81068e-015	-5.49178e-016	3.65822e-015	-8.76417e-016	4.71568e-015	1.79368e-015	4.1288e-015
-3.51219e-017	4.10513e-015	7.16415e-015	6.01071e-015	2.80013e-015	9.00068e-016	-2.98592e-015	3.86182e-015	-1.52875e-015	3.32175e-016	-2.32241e-015	-4.17758e-015	2.12436e-015	7.10776e-016	3.92117e-015	1.60874e-015	-9.60175e-016	2.60259e-015	2.92941e-015	-5.34448e-016	3.33226e-015	-8.45024e-016	5.05242e-015	2.10151e-015	4.1453e-015
-8.96918e-017	4.57758e-015	7.28497e-015	5.63087e-015	2.63698e-015	7.73918e-016	-3.06082e-015	4.03845e-015	-1.88397e-015	1.75342e-016	-2.57917e-015	-4.0193e-015	1.95285e-015	4.51529e-016	4.07955e-015	1.29493e-015	-9.61236e-016	2.43162e-015	3.03511e-015	-5.26848e-016	2.9867e-015	-7.97835e-016	5.36135e-015	2.42013e-015	4.15929e-015
-1.48022e-016	5.05627e-015	7.39971e-015	5.24105e-015	2.47319e-015	6.32528e-016	-3.11466e-015	4.19014e-015	-2.24484e-015	1.70984e-017	-2.83304e-015	-3.85666e-015	1.77383e-015	1.89211e-016	4.22729e-015	9.6358e-016	-9.59094e-016	2.26097e-015	3.12623e-015	-5.26794e-016	2.62456e-015	-7.3459e-016	5.63846e-015	2.74838e-015	4.17198e-015
-2.08962e-016	5.53738e-015	7.50861e-015	4.84247e-015	2.30987e-015	4.7587e-016	-3.14748e-015	4.31459e-015	-2.60879e-015	-1.41972e-016	-3.08206e-015	-3.69014e-015	1.59056e-015	-7.54693e-017	4.36338e-015	6.1725e-016	-9.53754e-016	2.09143e-015	3.20015e-015	-5.34642e-016	2.2476e-015	-6.55027e-016	5.88077e-015	3.08426e-015	4.18485e-015
-2.71541e-016	6.01806e-015	7.61207e-015	4.43661e-015	2.14835e-015	3.04356e-016	-3.15983e-015	4.41036e-015	-2.97411e-015	-3.01193e-016	-3.32464e-015	-3.51977e-015	1.40577e-015	-3.41244e-016	4.48706e-015	2.58808e-016	-9.46201e-016	1.92386e-015	3.25545e-015	-5.50514e-016	1.8582e-015	-5.58939e-016	6.08492e-015	3.42593e-015	4.19847e-015
-3.34964e-016	6.49502e-015	7.71015e-015	4.02545e-015	1.99016e-015	1.18375e-016	-3.15278e-015	4.47624e-015	-3.33937e-015	-4.60781e-016	-3.559e-015	-3.34564e-015	1.2224e-015	-6.0641e-016	4.59796e-015	-1.09164e-016	-9.37089e-016	1.7594e-015	3.29106e-015	-5.74896e-016	1.45883e-015	-4.46483e-016	6.24828e-015	3.77159e-015	4.21415e-015
-3.98636e-016	6.96454e-015	7.80322e-015	3.6105e-015	1.83665e-015	-8.1559e-017	-3.12722e-015	4.51146e-015	-3.70269e-015	-6.20043e-016	-3.78402e-015	-3.16765e-015	1.04274e-015	-8.69673e-016	4.69596e-015	-4.83833e-016	-9.2735e-016	1.59867e-015	3.30509e-015	-6.08192e-016	1.05182e-015	-3.18239e-016	6.36895e-015	4.11944e-015	4.23318e-015
-4.61103e-016	7.42274e-015	7.89179e-015	3.19358e-015	1.68902e-015	-2.93781e-016	-3.08396e-015	4.51525e-015	-4.06217e-015	-7.79127e-016	-3.99797e-015	-2.98699e-015	8.6908e-016	-1.12956e-015	4.78004e-015	-8.6197e-016	-9.18537e-016	1.44177e-015	3.2965e-015	-6.50422e-016	6.38951e-016	-1.74715e-016	6.44569e-015	4.46805e-015	4.25608e-015
-5.20626e-016	7.86626e-015	7.97651e-015	2.77703e-015	1.54841e-015	-5.17237e-016	-3.02398e-015	4.48775e-015	-4.41604e-015	-9.3887e-016	-4.20003e-015	-2.80359e-015	7.03688e-016	-1.3847e-015	4.8506e-015	-1.2394e-015	-9.11351e-016	1.28898e-015	3.26397e-015	-7.01237e-016	2.22872e-016	-1.65307e-017	6.47763e-015	4.81552e-015	4.28382e-015
-5.75317e-016	8.29219e-015	8.05776e-015	2.36254e-015	1.41589e-015	-7.50964e-016	-2.94893e-015	4.42884e-015	-4.76289e-015	-1.09881e-015	-4.38938e-015	-2.61757e-015	5.48371e-016	-1.6335e-015	4.90776e-015	-1.61285e-015	-9.07476e-016	1.14052e-015	3.20682e-015	-7.61384e-016	-1.94447e-016	1.54699e-016	6.46487e-015	5.15998e-015	4.31735e-015
-6.24303e-016	8.69725e-015	8.13518e-015	1.95212e-015	1.29257e-015	-9.93077e-016	-2.86008e-015	4.33939e-015	-5.10127e-015	-1.259e-015	-4.56552e-015	-2.4285e-015	4.05461e-016	-1.87496e-015	4.95116e-015	-1.97903e-015	-9.07211e-016	9.95884e-016	3.12417e-015	-8.3113e-016	-6.10839e-016	3.37045e-016	6.40815e-015	5.49925e-015	4.35767e-015
-6.66235e-016	9.07852e-015	8.20913e-015	1.54773e-015	1.17935e-015	-1.24177e-015	-2.75922e-015	4.22017e-015	-5.42998e-015	-1.42068e-015	-4.72743e-015	-2.23653e-015	2.77156e-016	-2.10822e-015	4.98154e-015	-2.3345e-015	-9.11806e-016	8.54701e-016	3.01527e-015	-9.09447e-016	-1.02427e-015	5.29253e-016	6.30764e-015	5.83151e-015	4.40575e-015
-6.99599e-016	9.43298e-015	8.27981e-015	1.15139e-015	1.07683e-015	-1.4953e-015	-2.64778e-015	4.07185e-015	-5.74789e-015	-1.58405e-015	-4.87458e-015	-2.04221e-015	1.64453e-016	-2.33164e-015	4.99969e-015	-2.67548e-015	-9.21998e-016	7.16421e-016	2.87954e-015	-9.96491e-016	-1.43299e-015	7.30231e-016	6.16523e-015	6.15472e-015	4.46226e-015
-7.23004e-016	9.7576e-015	8.34687e-015	7.64671e-016	9.85713e-016	-1.75177e-015	-2.5278e-015	3.89572e-015	-6.05403e-015	-1.7496e-015	-5.00656e-015	-1.84667e-015	6.78143e-017	-2.54378e-015	5.00631e-015	-2.99824e-015	-9.38363e-016	5.80873e-016	2.71654e-015	-1.09321e-015	-1.83557e-015	9.37807e-016	5.98354e-015	6.46697e-015	4.52793e-015
-7.3576e-016	1.00505e-014	8.41101e-015	3.89681e-016	9.06692e-016	-2.00917e-015	-2.4016e-015	3.69334e-015	-6.34821e-015	-1.91788e-015	-5.12334e-015	-1.65007e-015	-1.20372e-017	-2.74473e-015	5.00244e-015	-3.29938e-015	-9.60965e-016	4.47505e-016	2.526e-015	-1.19957e-015	-2.23087e-015	1.14989e-015	5.76481e-015	6.76632e-015	4.60308e-015
-7.36326e-016	1.03093e-014	8.47258e-015	2.82236e-017	8.40002e-016	-2.26537e-015	-2.27118e-015	3.46635e-015	-6.63038e-015	-2.09046e-015	-5.22498e-015	-1.453e-015	-7.44516e-017	-2.93391e-015	4.98862e-015	-3.57589e-015	-9.90235e-016	3.15319e-016	2.3084e-015	-1.31481e-015	-2.61752e-015	1.36423e-015	5.51214e-015	7.05027e-015	4.68858e-015
-7.24034e-016	1.05323e-014	8.53107e-015	-3.17614e-016	7.85629e-016	-2.5185e-015	-2.1383e-015	3.21668e-015	-6.90024e-015	-2.26768e-015	-5.31124e-015	-1.25684e-015	-1.19154e-016	-3.11041e-015	4.96541e-015	-3.82477e-015	-1.02632e-015	1.83782e-016	2.0635e-015	-1.43789e-015	-2.99476e-015	1.57833e-015	5.22888e-015	7.31736e-015	4.78434e-015
-6.98352e-016	1.07183e-014	8.58595e-015	-6.46136e-016	7.4389e-016	-2.76644e-015	-2.0052e-015	2.94609e-015	-7.15764e-015	-2.44995e-015	-5.38304e-015	-1.06277e-015	-1.46821e-016	-3.27364e-015	4.93372e-015	-4.04298e-015	-1.07005e-015	5.16002e-017	1.79167e-015	-1.56886e-015	-3.36146e-015	1.78936e-015	4.91874e-015	7.56552e-015	4.89074e-015
-6.58741e-016	1.08665e-014	8.63624e-015	-9.55449e-016	7.14362e-016	-3.00668e-015	-1.87419e-015	2.65717e-015	-7.40281e-015	-2.63808e-015	-5.44148e-015	-8.72413e-016	-1.57907e-016	-3.4238e-015	4.89449e-015	-4.22859e-015	-1.12168e-015	-8.23448e-017	1.49385e-015	-1.70656e-015	-3.71678e-015	1.99531e-015	4.58635e-015	7.79348e-015	5.00784e-015
-6.04912e-016	1.09761e-014	8.68216e-015	-1.24382e-015	6.96986e-016	-3.23758e-015	-1.74733e-015	2.35261e-015	-7.63584e-015	-2.83272e-015	-5.48681e-015	-6.8656e-016	-1.5325e-016	-3.56067e-015	4.84886e-015	-4.37928e-015	-1.18093e-015	-2.19136e-016	1.17045e-015	-1.85025e-015	-4.06009e-015	2.1933e-015	4.23535e-015	7.99944e-015	5.13543e-015
-5.36622e-016	1.10466e-014	8.72366e-015	-1.50931e-015	6.91324e-016	-3.4574e-015	-1.62659e-015	2.03516e-015	-7.85764e-015	-3.03481e-015	-5.51982e-015	-5.06111e-016	-1.34846e-016	-3.68431e-015	4.79699e-015	-4.49298e-015	-1.24753e-015	-3.5965e-016	8.22227e-016	-2.00011e-015	-4.39097e-015	2.38091e-015	3.87053e-015	8.18185e-015	5.27323e-015
-4.53585e-016	1.10782e-014	8.75952e-015	-1.75117e-015	6.9689e-016	-3.6643e-015	-1.51425e-015	1.70674e-015	-8.06868e-015	-3.24492e-015	-5.5416e-015	-3.32671e-016	-1.04692e-016	-3.79521e-015	4.73932e-015	-4.56851e-015	-1.32143e-015	-5.05188e-016	4.49684e-016	-2.15536e-015	-4.70869e-015	2.55567e-015	3.49656e-015	8.33885e-015	5.42108e-015
-3.5651e-016	1.10714e-014	8.78919e-015	-1.96844e-015	7.13282e-016	-3.85624e-015	-1.41168e-015	1.36934e-015	-8.26945e-015	-3.46373e-015	-5.55382e-015	-1.68388e-016	-6.4711e-017	-3.89306e-015	4.67701e-015	-4.60453e-015	-1.40203e-015	-6.56049e-016	5.45843e-017	-2.31539e-015	-5.01248e-015	2.71535e-015	3.11779e-015	8.46965e-015	5.57805e-015
-2.46651e-016	1.10266e-014	8.81193e-015	-2.15972e-015	7.39485e-016	-4.03237e-015	-1.32029e-015	1.02523e-015	-8.46042e-015	-3.69133e-015	-5.5573e-015	-1.49545e-017	-1.6852e-017	-3.97868e-015	4.61121e-015	-4.60054e-015	-1.48884e-015	-8.13033e-016	-3.61401e-016	-2.47865e-015	-5.30236e-015	2.8586e-015	2.73888e-015	8.57272e-015	5.74418e-015
-1.25039e-016	1.09451e-014	8.82719e-015	-2.32426e-015	7.74746e-016	-4.19136e-015	-1.24173e-015	6.77372e-016	-8.64218e-015	-3.9274e-015	-5.55302e-015	1.25682e-016	3.75572e-017	-4.0529e-015	4.54173e-015	-4.55656e-015	-1.58058e-015	-9.76612e-016	-7.95782e-016	-2.64436e-015	-5.57861e-015	2.98384e-015	2.36488e-015	8.64711e-015	5.91875e-015
7.94594e-018	1.08285e-014	8.83385e-015	-2.46133e-015	8.17619e-016	-4.33109e-015	-1.17774e-015	3.27757e-016	-8.81551e-015	-4.17269e-015	-5.54255e-015	2.51283e-016	9.58234e-017	-4.11646e-015	4.46888e-015	-4.47339e-015	-1.67657e-015	-1.14749e-015	-1.24662e-015	-2.81148e-015	-5.84088e-015	3.08881e-015	2.00033e-015	8.69188e-015	6.10026e-015
1.5031e-016	1.0678e-014	8.83054e-015	-2.57036e-015	8.67974e-016	-4.45104e-015	-1.12921e-015	-2.14558e-017	-8.98111e-015	-4.42702e-015	-5.52728e-015	3.60334e-016	1.54636e-016	-4.16981e-015	4.39269e-015	-4.35161e-015	-1.77562e-015	-1.32579e-015	-1.71222e-015	-2.97907e-015	-6.08854e-015	3.17172e-015	1.64917e-015	8.70632e-015	6.28748e-015
3.00231e-016	1.04958e-014	8.8168e-015	-2.6511e-015	9.24579e-016	-4.55072e-015	-1.09686e-015	-3.67837e-016	-9.13998e-015	-4.68992e-015	-5.50861e-015	4.51394e-016	2.11108e-016	-4.21405e-015	4.31367e-015	-4.19248e-015	-1.87686e-015	-1.51148e-015	-2.19047e-015	-3.14601e-015	-6.322e-015	3.23169e-015	1.31582e-015	8.68926e-015	6.47893e-015
4.56548e-016	1.02841e-014	8.79127e-015	-2.70376e-015	9.86282e-016	-4.62958e-015	-1.08179e-015	-7.09038e-016	-9.29254e-015	-4.96063e-015	-5.48832e-015	5.21878e-016	2.62759e-016	-4.24987e-015	4.23229e-015	-3.99783e-015	-1.97863e-015	-1.70526e-015	-2.67888e-015	-3.31121e-015	-6.54154e-015	3.26765e-015	1.00332e-015	8.63984e-015	6.67347e-015
6.17486e-016	1.00447e-014	8.75322e-015	-2.72863e-015	1.05215e-015	-4.68706e-015	-1.08406e-015	-1.04245e-015	-9.43985e-015	-5.23868e-015	-5.46772e-015	5.69357e-016	3.0669e-016	-4.27859e-015	4.14788e-015	-3.77015e-015	-2.08013e-015	-1.90688e-015	-3.1749e-015	-3.47365e-015	-6.74697e-015	3.27897e-015	7.15082e-016	8.55785e-015	6.86961e-015
7.81302e-016	9.78059e-015	8.7019e-015	-2.72564e-015	1.12092e-015	-4.72375e-015	-1.10424e-015	-1.36643e-015	-9.58187e-015	-5.52319e-015	-5.44781e-015	5.92586e-016	3.39753e-016	-4.30115e-015	4.06017e-015	-3.51186e-015	-2.18089e-015	-2.11545e-015	-3.67592e-015	-3.6323e-015	-6.93758e-015	3.26565e-015	4.54363e-016	8.44367e-015	7.06579e-015
9.4535e-016	9.49455e-015	8.63627e-015	-2.69551e-015	1.19145e-015	-4.73994e-015	-1.14229e-015	-1.67949e-015	-9.71912e-015	-5.81303e-015	-5.42984e-015	5.90849e-016	3.59217e-016	-4.31852e-015	3.96881e-015	-3.22566e-015	-2.27959e-015	-2.33021e-015	-4.17955e-015	-3.78593e-015	-7.11369e-015	3.2276e-015	2.23778e-016	8.2969e-015	7.26023e-015
1.10714e-015	9.18964e-015	8.55542e-015	-2.63914e-015	1.26287e-015	-4.7365e-015	-1.19786e-015	-1.98018e-015	-9.85172e-015	-6.10686e-015	-5.4155e-015	5.63026e-016	3.62202e-016	-4.33197e-015	3.87353e-015	-2.91464e-015	-2.37553e-015	-2.5506e-015	-4.68384e-015	-3.93419e-015	-7.27521e-015	3.16468e-015	2.47816e-017	8.11804e-015	7.45129e-015
1.26402e-015	8.86884e-015	8.45814e-015	-2.55778e-015	1.3342e-015	-4.71471e-015	-1.27085e-015	-2.267e-015	-9.97968e-015	-6.40349e-015	-5.40588e-015	5.0793e-016	3.46316e-016	-4.34301e-015	3.7737e-015	-2.58221e-015	-2.46824e-015	-2.77516e-015	-5.18513e-015	-4.07612e-015	-7.42158e-015	3.07754e-015	-1.41015e-016	7.90743e-015	7.63717e-015
1.41315e-015	8.53453e-015	8.34356e-015	-2.45256e-015	1.40433e-015	-4.67532e-015	-1.36043e-015	-2.53919e-015	-1.0103e-014	-6.70077e-015	-5.4021e-015	4.24222e-016	3.09302e-016	-4.35281e-015	3.66769e-015	-2.23235e-015	-2.55599e-015	-3.00251e-015	-5.68116e-015	-4.21075e-015	-7.55227e-015	2.96671e-015	-2.72734e-016	7.66531e-015	7.81635e-015
1.55226e-015	8.18957e-015	8.21078e-015	-2.32486e-015	1.47255e-015	-4.61966e-015	-1.46596e-015	-2.79556e-015	-1.02217e-014	-6.99725e-015	-5.40472e-015	3.11688e-016	2.49202e-016	-4.36255e-015	3.55518e-015	-1.86905e-015	-2.63767e-015	-3.23126e-015	-6.16936e-015	-4.3375e-015	-7.6664e-015	2.83299e-015	-3.69789e-016	7.39287e-015	7.98732e-015
1.67864e-015	7.83776e-015	8.05946e-015	-2.17586e-015	1.53789e-015	-4.54935e-015	-1.58597e-015	-3.03599e-015	-1.03357e-014	-7.29067e-015	-5.41417e-015	1.70211e-016	1.64076e-016	-4.37361e-015	3.43548e-015	-1.49723e-015	-2.71231e-015	-3.45977e-015	-6.64749e-015	-4.45639e-015	-7.76326e-015	2.67773e-015	-4.31648e-016	7.09158e-015	8.14831e-015
1.7895e-015	7.48185e-015	7.88864e-015	-2.00758e-015	1.59901e-015	-4.46645e-015	-1.71951e-015	-3.25976e-015	-1.04457e-014	-7.57844e-015	-5.43136e-015	-2.54077e-019	5.283e-017	-4.38671e-015	3.30757e-015	-1.12155e-015	-2.77907e-015	-3.68569e-015	-7.11249e-015	-4.56729e-015	-7.84297e-015	2.50247e-015	-4.59247e-016	6.76243e-015	8.29826e-015
1.8831e-015	7.12449e-015	7.69728e-015	-1.8217e-015	1.65516e-015	-4.37296e-015	-1.86484e-015	-3.46661e-015	-1.05512e-014	-7.85777e-015	-5.4565e-015	-1.99671e-016	-8.52398e-017	-4.40303e-015	3.17101e-015	-7.45751e-016	-2.83748e-015	-3.90719e-015	-7.56183e-015	-4.66939e-015	-7.90497e-015	2.30972e-015	-4.53977e-016	6.40739e-015	8.43525e-015
1.95687e-015	6.76785e-015	7.48499e-015	-1.62031e-015	1.70564e-015	-4.27023e-015	-2.02046e-015	-3.6564e-015	-1.06508e-014	-8.12689e-015	-5.4898e-015	-4.27446e-016	-2.51231e-016	-4.42368e-015	3.02491e-015	-3.74132e-016	-2.88704e-015	-4.12221e-015	-7.99323e-015	-4.76188e-015	-7.94719e-015	2.10128e-015	-4.17342e-016	6.02851e-015	8.55728e-015
2.00903e-015	6.41389e-015	7.25161e-015	-1.40607e-015	1.75002e-015	-4.16074e-015	-2.18475e-015	-3.82951e-015	-1.07441e-014	-8.38352e-015	-5.53144e-015	-6.82043e-016	-4.45745e-016	-4.44884e-015	2.86789e-015	-1.10659e-017	-2.92712e-015	-4.32804e-015	-8.40491e-015	-4.84493e-015	-7.96865e-015	1.87998e-015	-3.51167e-016	5.62753e-015	8.66334e-015
2.03813e-015	6.06529e-015	6.99641e-015	-1.18153e-015	1.7879e-015	-4.04682e-015	-2.35593e-015	-3.98567e-015	-1.08305e-014	-8.62471e-015	-5.58138e-015	-9.61558e-016	-6.69071e-016	-4.47945e-015	2.69939e-015	3.39174e-016	-2.95775e-015	-4.5224e-015	-8.79427e-015	-4.91821e-015	-7.96937e-015	1.64808e-015	-2.57149e-016	5.2065e-015	8.75275e-015
2.04285e-015	5.72426e-015	6.71956e-015	-9.49755e-016	1.81854e-015	-3.93092e-015	-2.53217e-015	-4.12479e-015	-1.0909e-014	-8.84784e-015	-5.63963e-015	-1.26487e-015	-9.20832e-016	-4.51623e-015	2.51906e-015	6.71595e-016	-2.97909e-015	-4.70342e-015	-9.1596e-015	-4.98165e-015	-7.94836e-015	1.40799e-015	-1.37949e-016	4.76819e-015	8.82443e-015
2.02142e-015	5.39263e-015	6.42099e-015	-7.12734e-016	1.8419e-015	-3.81557e-015	-2.71119e-015	-4.24828e-015	-1.09781e-014	-9.05003e-015	-5.70545e-015	-1.58948e-015	-1.19987e-015	-4.5598e-015	2.32658e-015	9.81738e-016	-2.99182e-015	-4.86928e-015	-9.49878e-015	-5.03496e-015	-7.90421e-015	1.16272e-015	3.97581e-018	4.31543e-015	8.87753e-015
1.97272e-015	5.07221e-015	6.10059e-015	-4.73457e-016	1.85762e-015	-3.70275e-015	-2.89113e-015	-4.35709e-015	-1.10368e-014	-9.22926e-015	-5.77809e-015	-1.93295e-015	-1.5051e-015	-4.61026e-015	2.12221e-015	1.26612e-015	-2.99629e-015	-5.01781e-015	-9.81038e-015	-5.07831e-015	-7.83596e-015	9.15031e-016	1.65628e-016	3.85064e-015	8.91163e-015
1.89607e-015	4.76433e-015	5.75856e-015	-2.34393e-016	1.86606e-015	-3.59431e-015	-3.07049e-015	-4.45229e-015	-1.10845e-014	-9.38298e-015	-5.85729e-015	-2.29237e-015	-1.83407e-015	-4.66783e-015	1.90557e-015	1.52131e-015	-2.99303e-015	-5.14735e-015	-1.00928e-014	-5.11253e-015	-7.74298e-015	6.67647e-016	3.4413e-016	3.37678e-015	8.92626e-015
1.79104e-015	4.47011e-015	5.3952e-015	1.44726e-018	1.86714e-015	-3.49263e-015	-3.24725e-015	-4.53508e-015	-1.11209e-014	-9.50977e-015	-5.94199e-015	-2.66465e-015	-2.18515e-015	-4.73221e-015	1.67606e-015	1.7437e-015	-2.98306e-015	-5.25625e-015	-1.03452e-014	-5.13771e-015	-7.6246e-015	4.24017e-016	5.36069e-016	2.89666e-015	8.92128e-015
1.65781e-015	4.19072e-015	5.01134e-015	2.3113e-016	1.86059e-015	-3.40036e-015	-3.4198e-015	-4.60613e-015	-1.11445e-014	-9.60731e-015	-6.03177e-015	-3.04665e-015	-2.55622e-015	-4.80384e-015	1.4344e-015	1.93054e-015	-2.967e-015	-5.34251e-015	-1.05652e-014	-5.15397e-015	-7.48021e-015	1.873e-016	7.37805e-016	2.41295e-015	8.89659e-015
1.49679e-015	3.92683e-015	4.60749e-015	4.51713e-016	1.84626e-015	-3.31907e-015	-3.58656e-015	-4.66648e-015	-1.11547e-014	-9.67397e-015	-6.12587e-015	-3.43512e-015	-2.94518e-015	-4.88195e-015	1.18065e-015	2.07971e-015	-2.9458e-015	-5.40516e-015	-1.07527e-014	-5.16215e-015	-7.30866e-015	-4.01201e-017	9.4664e-016	1.92923e-015	8.85321e-015
1.30867e-015	3.67892e-015	4.18425e-015	6.60685e-016	1.8252e-015	-3.25078e-015	-3.74561e-015	-4.71796e-015	-1.11503e-014	-9.70799e-015	-6.22376e-015	-3.82634e-015	-3.34907e-015	-4.96614e-015	9.15169e-016	2.18941e-015	-2.92067e-015	-5.44282e-015	-1.09073e-014	-5.16244e-015	-7.1094e-015	-2.55286e-016	1.15864e-015	1.44807e-015	8.79127e-015
1.09496e-015	3.44735e-015	3.74242e-015	8.55455e-016	1.79727e-015	-3.19755e-015	-3.89525e-015	-4.76229e-015	-1.11314e-014	-9.7077e-015	-6.32423e-015	-4.21668e-015	-3.76398e-015	-5.05632e-015	6.39392e-016	2.25757e-015	-2.89293e-015	-5.45419e-015	-1.10283e-014	-5.15533e-015	-6.88288e-015	-4.5611e-016	1.37089e-015	9.7309e-016	8.71164e-015
8.56537e-016	3.23228e-015	3.28323e-015	1.03345e-015	1.7627e-015	-3.16012e-015	-4.03422e-015	-4.80079e-015	-1.10978e-014	-9.67199e-015	-6.4257e-015	-4.60212e-015	-4.18661e-015	-5.15102e-015	3.5429e-016	2.28367e-015	-2.86383e-015	-5.43883e-015	-1.11148e-014	-5.14152e-015	-6.62961e-015	-6.39528e-016	1.58059e-015	5.07004e-016	8.61519e-015
5.95537e-016	3.03365e-015	2.80795e-015	1.19189e-015	1.72185e-015	-3.13961e-015	-4.16146e-015	-4.83526e-015	-1.10491e-014	-9.60019e-015	-6.52749e-015	-4.97891e-015	-4.61342e-015	-5.24974e-015	6.04221e-017	2.26723e-015	-2.8339e-015	-5.39692e-015	-1.11672e-014	-5.12175e-015	-6.34924e-015	-8.03129e-016	1.78551e-015	5.25434e-017	8.50325e-015
3.13734e-016	2.85161e-015	2.31785e-015	1.32861e-015	1.67505e-015	-3.13765e-015	-4.27584e-015	-4.86724e-015	-1.09854e-014	-9.49214e-015	-6.62823e-015	-5.3432e-015	-5.04102e-015	-5.35158e-015	-2.40603e-016	2.20812e-015	-2.80394e-015	-5.32836e-015	-1.11863e-014	-5.09652e-015	-6.04174e-015	-9.45163e-016	1.98349e-015	-3.87263e-016	8.37725e-015
1.43896e-017	2.68525e-015	1.81469e-015	1.44129e-015	1.62309e-015	-3.15434e-015	-4.37718e-015	-4.89812e-015	-1.09065e-014	-9.34837e-015	-6.72668e-015	-5.69112e-015	-5.46531e-015	-5.45555e-015	-5.46521e-016	2.10729e-015	-2.77607e-015	-5.23324e-015	-1.11721e-014	-5.06609e-015	-5.70807e-015	-1.06378e-015	2.17176e-015	-8.09518e-016	8.23883e-015
-3.00264e-016	2.53355e-015	1.29999e-015	1.52765e-015	1.56634e-015	-3.18987e-015	-4.46456e-015	-4.92936e-015	-1.08128e-014	-9.16898e-015	-6.82188e-015	-6.0195e-015	-5.88213e-015	-5.56101e-015	-8.55363e-016	1.96487e-015	-2.75169e-015	-5.1127e-015	-1.11249e-014	-5.03101e-015	-5.34941e-015	-1.15673e-015	2.34857e-015	-1.21206e-015	8.08995e-015
-6.27577e-016	2.39633e-015	7.75837e-016	1.58647e-015	1.50559e-015	-3.24502e-015	-4.53716e-015	-4.96253e-015	-1.0704e-014	-8.95409e-015	-6.91326e-015	-6.32432e-015	-6.28789e-015	-5.66666e-015	-1.16596e-015	1.7821e-015	-2.73179e-015	-4.96792e-015	-1.10453e-014	-4.99175e-015	-4.96582e-015	-1.22233e-015	2.51251e-015	-1.59222e-015	7.93196e-015
-9.64305e-016	2.27346e-015	2.44546e-016	1.61601e-015	1.44087e-015	-3.31954e-015	-4.59531e-015	-4.99952e-015	-1.05813e-014	-8.70512e-015	-7.00062e-015	-6.60217e-015	-6.679e-015	-5.77131e-015	-1.47598e-015	1.56148e-015	-2.71736e-015	-4.79934e-015	-1.09342e-014	-4.94905e-015	-4.55896e-015	-1.25942e-015	2.66252e-015	-1.94779e-015	7.76805e-015
-1.30723e-015	2.16452e-015	-2.92235e-016	1.61505e-015	1.37272e-015	-3.41287e-015	-4.63904e-015	-5.04159e-015	-1.04452e-014	-8.42376e-015	-7.08278e-015	-6.84999e-015	-7.05145e-015	-5.87412e-015	-1.78321e-015	1.30568e-015	-2.71005e-015	-4.60844e-015	-1.07929e-014	-4.90353e-015	-4.13081e-015	-1.26695e-015	2.79839e-015	-2.27719e-015	7.60023e-015
-1.65293e-015	2.06824e-015	-8.32333e-016	1.58325e-015	1.30201e-015	-3.52448e-015	-4.66795e-015	-5.08993e-015	-1.02964e-014	-8.11207e-015	-7.15929e-015	-7.0648e-015	-7.40213e-015	-5.97359e-015	-2.0856e-015	1.01736e-015	-2.7102e-015	-4.39778e-015	-1.06224e-014	-4.855e-015	-3.68327e-015	-1.24485e-015	2.91959e-015	-2.5788e-015	7.43015e-015
-1.99789e-015	1.98284e-015	-1.37371e-015	1.51968e-015	1.22952e-015	-3.65336e-015	-4.68203e-015	-5.14644e-015	-1.0136e-014	-7.77218e-015	-7.22949e-015	-7.24389e-015	-7.72767e-015	-6.06795e-015	-2.38059e-015	6.99471e-016	-2.71842e-015	-4.1692e-015	-1.04244e-014	-4.80364e-015	-3.21832e-015	-1.19231e-015	3.02572e-015	-2.85144e-015	7.25975e-015
-2.33855e-015	1.9073e-015	-1.91416e-015	1.42374e-015	1.15572e-015	-3.79898e-015	-4.68134e-015	-5.21184e-015	-9.96513e-015	-7.40563e-015	-7.2928e-015	-7.3854e-015	-8.02466e-015	-6.15607e-015	-2.66587e-015	3.5587e-016	-2.73544e-015	-3.9252e-015	-1.01998e-014	-4.74954e-015	-2.73838e-015	-1.10901e-015	3.11702e-015	-3.0932e-015	7.09146e-015
-2.67188e-015	1.84118e-015	-2.4507e-015	1.29513e-015	1.08083e-015	-3.9594e-015	-4.66633e-015	-5.28687e-015	-9.78486e-015	-7.01526e-015	-7.34911e-015	-7.4872e-015	-8.29049e-015	-6.23621e-015	-2.93922e-015	-1.00234e-017	-2.76132e-015	-3.66847e-015	-9.95058e-015	-4.69271e-015	-2.24584e-015	-9.94802e-016	3.19454e-015	-3.30302e-015	6.92791e-015
-2.99452e-015	1.78333e-015	-2.98103e-015	1.13486e-015	1.00541e-015	-4.1332e-015	-4.63778e-015	-5.37254e-015	-9.59683e-015	-6.60385e-015	-7.39884e-015	-7.54755e-015	-8.52223e-015	-6.30767e-015	-3.19765e-015	-3.94569e-016	-2.79637e-015	-3.40147e-015	-9.67795e-015	-4.63261e-015	-1.74342e-015	-8.50097e-016	3.25904e-015	-3.47984e-015	6.77107e-015
-3.30262e-015	1.73241e-015	-3.50259e-015	9.43545e-016	9.30216e-016	-4.31882e-015	-4.59678e-015	-5.46935e-015	-9.40221e-015	-6.17469e-015	-7.44171e-015	-7.56509e-015	-8.71738e-015	-6.36966e-015	-3.43838e-015	-7.93335e-016	-2.84042e-015	-3.12669e-015	-9.38342e-015	-4.56908e-015	-1.23408e-015	-6.75225e-016	3.31157e-015	-3.6235e-015	6.62327e-015
-3.59315e-015	1.68734e-015	-4.01283e-015	7.21606e-016	8.55885e-016	-4.51394e-015	-4.544e-015	-5.57763e-015	-9.20285e-015	-5.73149e-015	-7.47778e-015	-7.53946e-015	-8.87403e-015	-6.42053e-015	-3.66016e-015	-1.20128e-015	-2.89276e-015	-2.84688e-015	-9.06814e-015	-4.50107e-015	-7.20494e-016	-4.70852e-016	3.35287e-015	-3.73378e-015	6.48674e-015
-3.86274e-015	1.64736e-015	-4.50896e-015	4.70269e-016	7.82965e-016	-4.71625e-015	-4.48016e-015	-5.69864e-015	-8.99953e-015	-5.27718e-015	-7.50725e-015	-7.47072e-015	-8.99082e-015	-6.45963e-015	-3.86163e-015	-1.61409e-015	-2.9527e-015	-2.56535e-015	-8.73382e-015	-4.42782e-015	-2.06381e-016	-2.37983e-016	3.3853e-015	-3.81031e-015	6.36299e-015
-4.10882e-015	1.61193e-015	-4.9887e-015	1.91378e-016	7.11436e-016	-4.92411e-015	-4.40551e-015	-5.83224e-015	-8.79424e-015	-4.81558e-015	-7.53036e-015	-7.3592e-015	-9.06669e-015	-6.48607e-015	-4.04015e-015	-2.02682e-015	-3.02084e-015	-2.28452e-015	-8.38264e-015	-4.34897e-015	3.05513e-016	2.22273e-017	3.41024e-015	-3.85366e-015	6.25284e-015
-4.32863e-015	1.58026e-015	-5.44935e-015	-1.13484e-016	6.4169e-016	-5.13513e-015	-4.32156e-015	-5.97753e-015	-8.5881e-015	-4.35015e-015	-7.54743e-015	-7.2052e-015	-9.10112e-015	-6.49917e-015	-4.19411e-015	-2.43538e-015	-3.09607e-015	-2.0077e-015	-8.01628e-015	-4.26417e-015	8.11301e-016	3.08106e-016	3.43002e-015	-3.86399e-015	6.15773e-015
-4.51999e-015	1.55155e-015	-5.88855e-015	-4.41716e-016	5.74326e-016	-5.34673e-015	-4.22896e-015	-6.13473e-015	-8.38241e-015	-3.88485e-015	-7.55919e-015	-7.01066e-015	-9.09347e-015	-6.49839e-015	-4.32208e-015	-2.83541e-015	-3.17745e-015	-1.73791e-015	-7.63638e-015	-4.17208e-015	1.3076e-015	6.18003e-016	3.4461e-015	-3.84258e-015	6.07867e-015
-4.68116e-015	1.52471e-015	-6.30371e-015	-7.90888e-016	5.10012e-016	-5.55566e-015	-4.12854e-015	-6.30378e-015	-8.17846e-015	-3.42344e-015	-7.5657e-015	-6.77637e-015	-9.04434e-015	-6.48319e-015	-4.42313e-015	-3.22214e-015	-3.26365e-015	-1.47754e-015	-7.24418e-015	-4.0719e-015	1.79156e-015	9.49454e-016	3.46029e-015	-3.79066e-015	6.01681e-015
-4.8106e-015	1.49886e-015	-6.69215e-015	-1.15873e-015	4.48632e-016	-5.75911e-015	-4.02181e-015	-6.48331e-015	-7.97751e-015	-2.96903e-015	-7.56789e-015	-6.50458e-015	-8.95427e-015	-6.45273e-015	-4.4965e-015	-3.59147e-015	-3.35321e-015	-1.2292e-015	-6.8421e-015	-3.96324e-015	2.25989e-015	1.30134e-015	3.47453e-015	-3.70949e-015	5.97305e-015
-4.90734e-015	1.4736e-015	-7.05245e-015	-1.54252e-015	3.90552e-016	-5.95465e-015	-3.90972e-015	-6.6728e-015	-7.78011e-015	-2.52527e-015	-7.56683e-015	-6.19753e-015	-8.82425e-015	-6.40725e-015	-4.54107e-015	-3.93928e-015	-3.44509e-015	-9.95313e-016	-6.43197e-015	-3.84497e-015	2.70931e-015	1.6721e-015	3.49061e-015	-3.60096e-015	5.94763e-015
-4.97078e-015	1.44816e-015	-7.38257e-015	-1.93874e-015	3.36343e-016	-6.13971e-015	-3.79346e-015	-6.8713e-015	-7.58694e-015	-2.09516e-015	-7.56276e-015	-5.85781e-015	-8.65552e-015	-6.34643e-015	-4.55723e-015	-4.26238e-015	-3.53761e-015	-7.78207e-016	-6.01501e-015	-3.71585e-015	3.13706e-015	2.05969e-015	3.51102e-015	-3.46665e-015	5.94075e-015
-5.00054e-015	1.42212e-015	-7.68066e-015	-2.34439e-015	2.86036e-016	-6.31248e-015	-3.67381e-015	-7.0778e-015	-7.39901e-015	-1.68243e-015	-7.55635e-015	-5.48911e-015	-8.44976e-015	-6.27053e-015	-4.5443e-015	-4.55713e-015	-3.62914e-015	-5.79552e-016	-5.59256e-015	-3.57513e-015	3.53986e-015	2.46164e-015	3.53767e-015	-3.30806e-015	5.95201e-015
-4.99695e-015	1.39513e-015	-7.94525e-015	-2.75596e-015	2.39909e-016	-6.47028e-015	-3.55143e-015	-7.29071e-015	-7.21687e-015	-1.28964e-015	-7.54815e-015	-5.09413e-015	-8.20894e-015	-6.17948e-015	-4.50263e-015	-4.82114e-015	-3.71864e-015	-4.01033e-016	-5.16655e-015	-3.422e-015	3.91521e-015	2.87648e-015	3.57234e-015	-3.12751e-015	5.98104e-015
-4.96063e-015	1.36635e-015	-8.17458e-015	-3.17034e-015	1.97975e-016	-6.61051e-015	-3.42727e-015	-7.50908e-015	-7.04084e-015	-9.19752e-016	-7.53848e-015	-4.67535e-015	-7.93555e-015	-6.07359e-015	-4.43333e-015	-5.05175e-015	-3.80446e-015	-2.44234e-016	-4.73795e-015	-3.25579e-015	4.26139e-015	3.30165e-015	3.61628e-015	-2.92735e-015	6.02654e-015
-4.89225e-015	1.33524e-015	-8.36763e-015	-3.58462e-015	1.60358e-016	-6.73085e-015	-3.30226e-015	-7.73124e-015	-6.87135e-015	-5.75097e-016	-7.52772e-015	-4.23664e-015	-7.63232e-015	-5.95372e-015	-4.33795e-015	-5.24664e-015	-3.88487e-015	-1.10085e-016	-4.30844e-015	-3.07619e-015	4.5758e-015	3.73539e-015	3.67069e-015	-2.70974e-015	6.08742e-015
-4.79344e-015	1.30141e-015	-8.5233e-015	-3.99559e-015	1.26277e-016	-6.82931e-015	-3.17699e-015	-7.95481e-015	-6.70832e-015	-2.58338e-016	-7.51649e-015	-3.78149e-015	-7.30213e-015	-5.8205e-015	-4.21723e-015	-5.40395e-015	-3.9578e-015	8.10635e-019	-3.8798e-015	-2.8818e-015	4.85701e-015	4.1752e-015	3.73593e-015	-2.47675e-015	6.16276e-015
-4.66549e-015	1.26454e-015	-8.6406e-015	-4.40001e-015	9.59219e-017	-6.90479e-015	-3.0527e-015	-8.17812e-015	-6.55109e-015	2.91985e-017	-7.50527e-015	-3.31404e-015	-6.94875e-015	-5.67412e-015	-4.07267e-015	-5.52312e-015	-4.0222e-015	8.82305e-017	-3.45331e-015	-2.67225e-015	5.10362e-015	4.61917e-015	3.81302e-015	-2.23043e-015	6.25064e-015
-4.51036e-015	1.22466e-015	-8.71911e-015	-4.79447e-015	6.96194e-017	-6.9559e-015	-2.92995e-015	-8.39932e-015	-6.39923e-015	2.85961e-016	-7.49376e-015	-2.83882e-015	-6.57516e-015	-5.51581e-015	-3.90632e-015	-5.60372e-015	-4.07676e-015	1.52298e-016	-3.02972e-015	-2.44723e-015	5.31356e-015	5.06546e-015	3.90238e-015	-1.97323e-015	6.34944e-015
-4.33014e-015	1.18138e-015	-8.75865e-015	-5.17546e-015	4.76347e-017	-6.98091e-015	-2.80917e-015	-8.61653e-015	-6.25186e-015	5.10877e-016	-7.48175e-015	-2.35982e-015	-6.18492e-015	-5.34689e-015	-3.72025e-015	-5.64517e-015	-4.12005e-015	1.92886e-016	-2.61089e-015	-2.20589e-015	5.48639e-015	5.5125e-015	4.00434e-015	-1.70753e-015	6.45712e-015
-4.12765e-015	1.13436e-015	-8.75973e-015	-5.53989e-015	2.93703e-017	-6.97908e-015	-2.69118e-015	-8.82808e-015	-6.10864e-015	7.02917e-016	-7.46997e-015	-1.88013e-015	-5.78172e-015	-5.16798e-015	-3.51736e-015	-5.64737e-015	-4.15123e-015	2.10754e-016	-2.19857e-015	-1.94877e-015	5.62175e-015	5.95869e-015	4.1182e-015	-1.43567e-015	6.57083e-015
-3.90548e-015	1.08282e-015	-8.72262e-015	-5.88477e-015	1.46557e-017	-6.94961e-015	-2.57676e-015	-9.03241e-015	-5.96852e-015	8.61961e-016	-7.45808e-015	-1.40358e-015	-5.36945e-015	-4.97968e-015	-3.29977e-015	-5.611e-015	-4.16988e-015	2.06475e-016	-1.79369e-015	-1.67606e-015	5.72e-015	6.40188e-015	4.24373e-015	-1.15984e-015	6.68801e-015
-3.667e-015	1.02716e-015	-8.64803e-015	-6.20737e-015	3.65701e-018	-6.89186e-015	-2.46636e-015	-9.22735e-015	-5.83066e-015	9.88127e-016	-7.44609e-015	-9.34179e-016	-4.95143e-015	-4.78333e-015	-3.0698e-015	-5.53682e-015	-4.1754e-015	1.81605e-016	-1.39655e-015	-1.38812e-015	5.7816e-015	6.83965e-015	4.38025e-015	-8.82783e-016	6.80557e-015
-3.41537e-015	9.66641e-016	-8.5368e-015	-6.50547e-015	-3.94843e-018	-6.8056e-015	-2.36089e-015	-9.41048e-015	-5.69381e-015	1.08118e-015	-7.43304e-015	-4.74901e-016	-4.53113e-015	-4.58031e-015	-2.83071e-015	-5.42672e-015	-4.16716e-015	1.37602e-016	-1.00799e-015	-1.08457e-015	5.80697e-015	7.2703e-015	4.52674e-015	-6.06576e-016	6.92058e-015
-3.15387e-015	9.00479e-016	-8.38995e-015	-6.7772e-015	-8.43257e-018	-6.69066e-015	-2.26079e-015	-9.58045e-015	-5.55636e-015	1.14123e-015	-7.4188e-015	-2.96769e-017	-4.11242e-015	-4.37137e-015	-2.58578e-015	-5.28274e-015	-4.14475e-015	7.58486e-017	-6.29193e-016	-7.66458e-016	5.79689e-015	7.69225e-015	4.68186e-015	-3.33535e-016	7.03094e-015
-2.88582e-015	8.27823e-016	-8.20939e-015	-7.0206e-015	-9.89715e-018	-6.54776e-015	-2.16604e-015	-9.73569e-015	-5.41655e-015	1.16908e-015	-7.40281e-015	3.97711e-016	-3.69875e-015	-4.15755e-015	-2.33854e-015	-5.10756e-015	-4.10779e-015	-1.5876e-018	-2.61565e-016	-4.34258e-016	5.75328e-015	8.10396e-015	4.84353e-015	-6.51861e-017	7.13337e-015
-2.61473e-015	7.48495e-016	-7.99699e-015	-7.23414e-015	-8.7608e-018	-6.3775e-015	-2.07815e-015	-9.87441e-015	-5.27262e-015	1.16677e-015	-7.38419e-015	8.04738e-016	-3.29342e-015	-3.94025e-015	-2.09203e-015	-4.90352e-015	-4.05673e-015	-9.33e-017	9.43098e-017	-8.87051e-017	5.67795e-015	8.50403e-015	5.01054e-015	1.96911e-016	7.22415e-015
-2.34404e-015	6.6151e-016	-7.75529e-015	-7.41637e-015	-5.77646e-018	-6.18014e-015	-1.99794e-015	-9.9956e-015	-5.12348e-015	1.13544e-015	-7.36213e-015	1.18918e-015	-2.89969e-015	-3.72086e-015	-1.84868e-015	-4.6735e-015	-3.99195e-015	-1.96981e-016	4.37668e-016	2.68828e-016	5.57264e-015	8.89118e-015	5.18098e-015	4.5105e-016	7.30076e-015
-2.07622e-015	5.66649e-016	-7.48708e-015	-7.566e-015	-6.97624e-019	-5.95721e-015	-1.92525e-015	-1.00988e-014	-4.96781e-015	1.07693e-015	-7.33548e-015	1.54786e-015	-2.52097e-015	-3.50051e-015	-1.61181e-015	-4.4207e-015	-3.91483e-015	-3.10484e-016	7.67475e-016	6.37108e-016	5.43977e-015	9.2635e-015	5.35197e-015	6.95657e-016	7.36001e-015
-1.81471e-015	4.63216e-016	-7.19453e-015	-7.68216e-015	5.94587e-018	-5.70943e-015	-1.86099e-015	-1.01825e-014	-4.80408e-015	9.92466e-016	-7.30279e-015	1.8791e-015	-2.15996e-015	-3.28024e-015	-1.38398e-015	-4.14807e-015	-3.82659e-015	-4.3163e-016	1.08287e-015	1.01492e-015	5.28205e-015	9.62035e-015	5.52132e-015	9.29419e-016	7.39888e-015
-1.56286e-015	3.51093e-016	-6.88055e-015	-7.76455e-015	1.32467e-017	-5.43834e-015	-1.8055e-015	-1.02461e-014	-4.63049e-015	8.83638e-016	-7.26261e-015	2.18105e-015	-1.81866e-015	-3.06115e-015	-1.1683e-015	-3.85913e-015	-3.7281e-015	-5.57884e-016	1.38317e-015	1.40083e-015	5.10186e-015	9.96035e-015	5.68691e-015	1.15132e-015	7.41487e-015
-1.32332e-015	2.3009e-016	-6.5483e-015	-7.81273e-015	2.09313e-017	-5.14493e-015	-1.759e-015	-1.02889e-014	-4.44578e-015	7.53322e-016	-7.21454e-015	2.45242e-015	-1.49887e-015	-2.8438e-015	-9.67402e-016	-3.5581e-015	-3.62019e-015	-6.87002e-016	1.66746e-015	1.79248e-015	4.90202e-015	1.02814e-014	5.84678e-015	1.3597e-015	7.40553e-015
-1.09846e-015	9.93137e-017	-6.20156e-015	-7.82727e-015	2.82723e-017	-4.83097e-015	-1.72192e-015	-1.03099e-014	-4.24907e-015	6.03991e-016	-7.15666e-015	2.69261e-015	-1.20302e-015	-2.62844e-015	-7.83615e-016	-3.24781e-015	-3.50435e-015	-8.17362e-016	1.93512e-015	2.18799e-015	4.68626e-015	1.05826e-014	5.99837e-015	1.55374e-015	7.36812e-015
-8.90565e-016	-4.20685e-017	-5.8432e-015	-7.80912e-015	3.52825e-017	-4.49905e-015	-1.69482e-015	-1.03097e-014	-4.03933e-015	4.38313e-016	-7.08736e-015	2.9005e-015	-9.32824e-016	-2.41601e-015	-6.19068e-016	-2.93194e-015	-3.38246e-015	-9.46477e-016	2.18633e-015	2.58572e-015	4.45774e-015	1.08635e-014	6.13872e-015	1.73345e-015	7.30087e-015
-7.02034e-016	-1.94674e-016	-5.47708e-015	-7.75905e-015	4.16299e-017	-4.15059e-015	-1.67842e-015	-1.02886e-014	-3.81593e-015	2.58506e-016	-7.00528e-015	3.07558e-015	-6.89144e-016	-2.20722e-015	-4.75753e-016	-2.61444e-015	-3.25573e-015	-1.07253e-015	2.42076e-015	2.98362e-015	4.21963e-015	1.11229e-014	6.26571e-015	1.89763e-015	7.20197e-015
-5.34278e-016	-3.58307e-016	-5.10696e-015	-7.67809e-015	4.60663e-017	-3.78724e-015	-1.67247e-015	-1.02473e-014	-3.57775e-015	6.77512e-017	-6.90849e-015	3.21832e-015	-4.72336e-016	-2.00268e-015	-3.55063e-016	-2.29891e-015	-3.12641e-015	-1.19383e-015	2.63818e-015	3.37962e-015	3.97531e-015	1.13599e-014	6.3775e-015	2.04604e-015	7.0699e-015
-3.87865e-016	-5.33034e-016	-4.73689e-015	-7.56811e-015	4.82261e-017	-3.41135e-015	-1.6772e-015	-1.01859e-014	-3.32399e-015	-1.31742e-016	-6.79642e-015	3.32869e-015	-2.82938e-016	-1.80253e-015	-2.57756e-016	-1.98885e-015	-2.99626e-015	-1.30879e-015	2.83818e-015	3.77104e-015	3.72729e-015	1.15734e-014	6.47139e-015	2.17847e-015	6.90337e-015
-2.64075e-016	-7.19722e-016	-4.37053e-015	-7.43085e-015	4.7403e-017	-3.02497e-015	-1.69273e-015	-1.01047e-014	-3.05487e-015	-3.38048e-016	-6.66781e-015	3.40812e-015	-1.20526e-016	-1.60654e-015	-1.84994e-016	-1.68721e-015	-2.86711e-015	-1.41645e-015	3.02057e-015	4.15579e-015	3.47897e-015	1.17625e-014	6.54538e-015	2.29503e-015	6.70126e-015
-1.63629e-016	-9.18036e-016	-4.01192e-015	-7.26817e-015	4.33382e-017	-2.63007e-015	-1.71869e-015	-1.00049e-014	-2.77043e-015	-5.48843e-016	-6.52083e-015	3.45748e-015	1.48296e-017	-1.41537e-015	-1.37211e-016	-1.39712e-015	-2.74101e-015	-1.51478e-015	3.18561e-015	4.53182e-015	3.23357e-015	1.19263e-014	6.59796e-015	2.39543e-015	6.46269e-015
-8.66002e-017	-1.12811e-015	-3.66438e-015	-7.08187e-015	3.55397e-017	-2.22874e-015	-1.75511e-015	-9.88744e-015	-2.47086e-015	-7.6222e-016	-6.35437e-015	3.47793e-015	1.23547e-016	-1.2292e-015	-1.14391e-016	-1.12121e-015	-2.62038e-015	-1.60263e-015	3.33305e-015	4.89754e-015	2.99368e-015	1.20645e-014	6.62737e-015	2.47969e-015	6.1875e-015
-3.31275e-017	-1.35041e-015	-3.33164e-015	-6.8745e-015	2.32257e-017	-1.82271e-015	-1.80281e-015	-9.75345e-015	-2.15623e-015	-9.75278e-016	-6.16725e-015	3.47109e-015	2.06433e-016	-1.04789e-015	-1.16869e-016	-8.61657e-016	-2.50685e-015	-1.67999e-015	3.46325e-015	5.25093e-015	2.76211e-015	1.2176e-014	6.63218e-015	2.54734e-015	5.87551e-015
-2.81475e-018	-1.58475e-015	-3.01771e-015	-6.64838e-015	6.02591e-018	-1.41448e-015	-1.86141e-015	-9.60496e-015	-1.82778e-015	-1.18629e-015	-5.95906e-015	3.43817e-015	2.64531e-016	-8.71709e-016	-1.44559e-016	-6.20117e-016	-2.40177e-015	-1.74648e-015	3.57658e-015	5.58984e-015	2.54121e-015	1.22601e-014	6.61053e-015	2.59877e-015	5.52647e-015
5.75686e-018	-1.83118e-015	-2.72579e-015	-6.40542e-015	-1.66033e-017	-1.00559e-015	-1.92988e-015	-9.44291e-015	-1.48602e-015	-1.39426e-015	-5.72869e-015	3.38119e-015	2.99335e-016	-7.00297e-016	-1.96674e-016	-3.98458e-016	-2.3057e-015	-1.80193e-015	3.6737e-015	5.91246e-015	2.33366e-015	1.2316e-014	6.56127e-015	2.6342e-015	5.14168e-015
-5.92947e-018	-2.08967e-015	-2.45892e-015	-6.14838e-015	-4.50224e-017	-5.97806e-016	-2.00786e-015	-9.2689e-015	-1.13176e-015	-1.59654e-015	-5.47564e-015	3.30218e-015	3.12592e-016	-5.33229e-016	-2.72475e-016	-1.98309e-016	-2.22009e-015	-1.84631e-015	3.75475e-015	6.21785e-015	2.14111e-015	1.2343e-014	6.48337e-015	2.65353e-015	4.72178e-015
-3.63453e-017	-2.35959e-015	-2.22031e-015	-5.88007e-015	-7.9699e-017	-1.92943e-016	-2.09437e-015	-9.08512e-015	-7.66355e-016	-1.79176e-015	-5.19958e-015	3.20346e-015	3.05754e-016	-3.70057e-016	-3.69793e-016	-2.10851e-017	-2.14635e-015	-1.87921e-015	3.8195e-015	6.50364e-015	1.96478e-015	1.23407e-014	6.37554e-015	2.65651e-015	4.26759e-015
-8.37026e-017	-2.64043e-015	-2.01194e-015	-5.60243e-015	-1.20914e-016	2.08044e-016	-2.18842e-015	-8.89291e-015	-3.91608e-016	-1.97903e-015	-4.90075e-015	3.08783e-015	2.81182e-016	-2.10517e-016	-4.87233e-016	1.33388e-016	-2.0849e-015	-1.90177e-015	3.869e-015	6.76815e-015	1.80558e-015	1.23081e-014	6.23776e-015	2.64378e-015	3.78101e-015
-1.46059e-016	-2.93195e-015	-1.83624e-015	-5.31793e-015	-1.68884e-016	6.03096e-016	-2.28906e-015	-8.69368e-015	-8.84663e-018	-2.15712e-015	-4.57964e-015	2.95793e-015	2.41279e-016	-5.38259e-017	-6.23105e-016	2.64482e-016	-2.036e-015	-1.91453e-015	3.90393e-015	7.01044e-015	1.66456e-015	1.22452e-014	6.0701e-015	2.61535e-015	3.26404e-015
-2.21208e-016	-3.2329e-015	-1.69513e-015	-5.02884e-015	-2.23873e-016	9.90826e-016	-2.39584e-015	-8.48961e-015	3.80192e-016	-2.32489e-015	-4.23633e-015	2.81637e-015	1.88217e-016	1.00268e-016	-7.75862e-016	3.72055e-016	-1.99994e-015	-1.91796e-015	3.92516e-015	7.22958e-015	1.54168e-015	1.21517e-014	5.87319e-015	2.57129e-015	2.7192e-015
-3.0671e-016	-3.54202e-015	-1.5901e-015	-4.73753e-015	-2.85481e-016	1.36992e-015	-2.50714e-015	-8.28225e-015	7.73799e-016	-2.48198e-015	-3.8716e-015	2.66599e-015	1.23574e-016	2.51721e-016	-9.43246e-016	4.56689e-016	-1.97687e-015	-1.91324e-015	3.93347e-015	7.4244e-015	1.43786e-015	1.20272e-014	5.6474e-015	2.51177e-015	2.1488e-015
-4.00354e-016	-3.85928e-015	-1.52211e-015	-4.44646e-015	-3.53772e-016	1.74e-015	-2.62131e-015	-8.07319e-015	1.17028e-015	-2.62814e-015	-3.48591e-015	2.50862e-015	4.9942e-017	4.01305e-016	-1.12214e-015	5.19716e-016	-1.96638e-015	-1.90179e-015	3.92971e-015	7.59399e-015	1.35331e-015	1.18715e-014	5.39302e-015	2.43667e-015	1.55498e-015
-4.99616e-016	-4.18359e-015	-1.49223e-015	-4.15742e-015	-4.28865e-016	2.09991e-015	-2.73746e-015	-7.86349e-015	1.56707e-015	-2.76306e-015	-3.07985e-015	2.34687e-015	-2.98846e-017	5.48769e-016	-1.31067e-015	5.6206e-016	-1.96776e-015	-1.88486e-015	3.91525e-015	7.73836e-015	1.28707e-015	1.16846e-014	5.1105e-015	2.34624e-015	9.40447e-016
-6.01834e-016	-4.51339e-015	-1.50148e-015	-3.87243e-015	-5.10792e-016	2.44937e-015	-2.85414e-015	-7.65523e-015	1.96216e-015	-2.88662e-015	-2.65479e-015	2.18394e-015	-1.13334e-016	6.94732e-016	-1.50577e-015	5.8552e-016	-1.98023e-015	-1.86372e-015	3.89101e-015	7.85737e-015	1.23865e-015	1.14667e-014	4.80068e-015	2.24041e-015	3.08334e-016
-7.03656e-016	-4.84763e-015	-1.54896e-015	-3.59341e-015	-5.99423e-016	2.78728e-015	-2.96957e-015	-7.45008e-015	2.35372e-015	-2.99846e-015	-2.21216e-015	2.02288e-015	-1.98592e-016	8.39355e-016	-1.70503e-015	5.91367e-016	-2.00277e-015	-1.84004e-015	3.85849e-015	7.95066e-015	1.20672e-015	1.12178e-014	4.46472e-015	2.11917e-015	-3.37662e-016
-8.02477e-016	-5.18532e-015	-1.63451e-015	-3.32197e-015	-6.94521e-016	3.11272e-015	-3.08165e-015	-7.24804e-015	2.73934e-015	-3.09916e-015	-1.75399e-015	1.86624e-015	-2.83485e-016	9.83142e-016	-1.90599e-015	5.81624e-016	-2.03337e-015	-1.8158e-015	3.81857e-015	8.01854e-015	1.18991e-015	1.09385e-014	4.10443e-015	1.98255e-015	-9.94408e-016
-8.95984e-016	-5.52481e-015	-1.75771e-015	-3.05965e-015	-7.95779e-016	3.42559e-015	-3.18838e-015	-7.05054e-015	3.11728e-015	-3.1895e-015	-1.28191e-015	1.71663e-015	-3.65205e-016	1.12644e-015	-2.10604e-015	5.5842e-016	-2.06942e-015	-1.79237e-015	3.77209e-015	8.06158e-015	1.18669e-015	1.0629e-014	3.72084e-015	1.83007e-015	-1.65862e-015
-9.81988e-016	-5.86463e-015	-1.9176e-015	-2.80678e-015	-9.02415e-016	3.72571e-015	-3.288e-015	-6.85852e-015	3.48583e-015	-3.26945e-015	-7.9846e-016	1.57585e-015	-4.42102e-016	1.26965e-015	-2.30255e-015	5.23735e-016	-2.11006e-015	-1.77053e-015	3.7203e-015	8.08046e-015	1.19517e-015	1.02897e-014	3.31583e-015	1.6614e-015	-2.32688e-015
-1.05816e-015	-6.20397e-015	-2.11233e-015	-2.56469e-015	-1.01376e-015	4.01204e-015	-3.37833e-015	-6.67212e-015	3.84315e-015	-3.33931e-015	-3.05163e-016	1.44669e-015	-5.12243e-016	1.41216e-015	-2.49229e-015	4.8003e-016	-2.15378e-015	-1.75219e-015	3.66519e-015	8.07591e-015	1.21406e-015	9.92126e-015	2.89123e-015	1.47696e-015	-2.99613e-015
-1.12205e-015	-6.54082e-015	-2.33967e-015	-2.33388e-015	-1.12915e-015	4.28491e-015	-3.45749e-015	-6.49069e-015	4.18752e-015	-3.39931e-015	1.95627e-016	1.33111e-015	-5.73615e-016	1.55371e-015	-2.67308e-015	4.3026e-016	-2.19764e-015	-1.7384e-015	3.60839e-015	8.04818e-015	1.24046e-015	9.52425e-015	2.4494e-015	1.27635e-015	-3.66264e-015
-1.17177e-015	-6.87398e-015	-2.59758e-015	-2.11502e-015	-1.24753e-015	4.54429e-015	-3.52405e-015	-6.31481e-015	4.51695e-015	-3.45006e-015	7.01475e-016	1.23096e-015	-6.2464e-016	1.6941e-015	-2.84311e-015	3.76702e-016	-2.23954e-015	-1.73041e-015	3.55096e-015	7.99792e-015	1.27207e-015	9.09994e-015	1.99195e-015	1.05887e-015	-4.3228e-015
-1.20614e-015	-7.20153e-015	-2.88357e-015	-1.90843e-015	-1.36843e-015	4.79028e-015	-3.57613e-015	-6.14408e-015	4.83025e-015	-3.49221e-015	1.20965e-015	1.1469e-015	-6.64324e-016	1.83273e-015	-3.00026e-015	3.21929e-016	-2.27695e-015	-1.72853e-015	3.49382e-015	7.92699e-015	1.30717e-015	8.64932e-015	1.52133e-015	8.2394e-016	-4.97346e-015
-1.22367e-015	-7.52229e-015	-3.19445e-015	-1.7143e-015	-1.49168e-015	5.02294e-015	-3.61157e-015	-5.97737e-015	5.12616e-015	-3.52693e-015	1.71782e-015	1.08035e-015	-6.91386e-016	1.96933e-015	-3.14259e-015	2.67904e-016	-2.30708e-015	-1.7341e-015	3.43828e-015	7.83675e-015	1.34322e-015	8.17389e-015	1.03982e-015	5.71895e-016	-5.6115e-015
-1.22321e-015	-7.8352e-015	-3.52665e-015	-1.53303e-015	-1.61656e-015	5.24157e-015	-3.6294e-015	-5.81404e-015	5.4032e-015	-3.55422e-015	2.22329e-015	1.03177e-015	-7.04477e-016	2.10373e-015	-3.26842e-015	2.1652e-016	-2.32836e-015	-1.74758e-015	3.38476e-015	7.72855e-015	1.37856e-015	7.67434e-015	5.4924e-016	3.03053e-016	-6.23356e-015
-1.20412e-015	-8.13887e-015	-3.87672e-015	-1.36452e-015	-1.74223e-015	5.44618e-015	-3.62749e-015	-5.65275e-015	5.66104e-015	-3.57396e-015	2.72349e-015	1.00175e-015	-7.0313e-016	2.23513e-015	-3.37667e-015	1.70665e-016	-2.33775e-015	-1.76923e-015	3.33409e-015	7.60458e-015	1.41095e-015	7.15212e-015	5.19433e-017	1.75472e-017	-6.83683e-015
-1.16611e-015	-8.43187e-015	-4.24147e-015	-1.20814e-015	-1.86774e-015	5.63705e-015	-3.60417e-015	-5.49264e-015	5.89952e-015	-3.58695e-015	3.21578e-015	9.91169e-016	-6.86951e-016	2.36245e-015	-3.4665e-015	1.32431e-016	-2.33292e-015	-1.79971e-015	3.28759e-015	7.46624e-015	1.43858e-015	6.6081e-015	-4.50007e-016	-2.8494e-016	-7.41841e-015
-1.10889e-015	-8.71366e-015	-4.61693e-015	-1.06379e-015	-1.9918e-015	5.81366e-015	-3.55909e-015	-5.33328e-015	6.11774e-015	-3.59329e-015	3.69742e-015	1.00094e-015	-6.5579e-016	2.48491e-015	-3.53701e-015	1.03519e-016	-2.31197e-015	-1.83854e-015	3.24576e-015	7.31466e-015	1.45898e-015	6.0437e-015	-9.54421e-016	-6.04177e-016	-7.97542e-015
-1.03255e-015	-8.98329e-015	-4.99911e-015	-9.30348e-016	-2.11379e-015	5.97583e-015	-3.49147e-015	-5.17295e-015	6.31561e-015	-3.59311e-015	4.16634e-015	1.03031e-015	-6.09709e-016	2.60251e-015	-3.58752e-015	8.60728e-017	-2.27328e-015	-1.88567e-015	3.20879e-015	7.15114e-015	1.47022e-015	5.46161e-015	-1.45897e-015	-9.40373e-016	-8.50572e-015
-9.37856e-016	-9.23951e-015	-5.38388e-015	-8.0737e-016	-2.23304e-015	6.12356e-015	-3.40083e-015	-5.00985e-015	6.49318e-015	-3.58692e-015	4.6197e-015	1.07979e-015	-5.48725e-016	2.71409e-015	-3.61797e-015	8.06269e-017	-2.2146e-015	-1.94145e-015	3.17752e-015	6.97714e-015	1.47089e-015	4.86338e-015	-1.96176e-015	-1.29332e-015	-9.00762e-015
-8.25628e-016	-9.48152e-015	-5.76747e-015	-6.95031e-016	-2.3484e-015	6.25582e-015	-3.28685e-015	-4.84234e-015	6.65157e-015	-3.57445e-015	5.05506e-015	1.14877e-015	-4.73538e-016	2.81881e-015	-3.62806e-015	8.80814e-017	-2.13453e-015	-2.00508e-015	3.15221e-015	6.79441e-015	1.45954e-015	4.25056e-015	-2.46012e-015	-1.66214e-015	-9.4788e-015
-6.96747e-016	-9.7084e-015	-6.14623e-015	-5.92692e-016	-2.45935e-015	6.37194e-015	-3.14943e-015	-4.66764e-015	6.7912e-015	-3.55569e-015	5.47076e-015	1.23678e-015	-3.84671e-016	2.91525e-015	-3.61778e-015	1.09206e-016	-2.03187e-015	-2.07547e-015	3.1335e-015	6.60427e-015	1.43497e-015	3.62504e-015	-2.95198e-015	-2.04608e-015	-9.91759e-015
-5.53495e-016	-9.91946e-015	-6.516e-015	-5.00171e-016	-2.56564e-015	6.4715e-015	-2.98868e-015	-4.48462e-015	6.91268e-015	-3.53038e-015	5.86446e-015	1.34325e-015	-2.82607e-016	3.00238e-015	-3.58813e-015	1.44014e-016	-1.90594e-015	-2.15215e-015	3.12125e-015	6.40824e-015	1.39628e-015	2.9895e-015	-3.43589e-015	-2.44461e-015	-1.03224e-014
-3.96493e-016	-1.01138e-014	-6.87306e-015	-4.16968e-016	-2.66649e-015	6.55396e-015	-2.80486e-015	-4.29178e-015	7.01673e-015	-3.49801e-015	6.23456e-015	1.46699e-015	-1.68077e-016	3.07958e-015	-3.54028e-015	1.93008e-016	-1.75584e-015	-2.23417e-015	3.11524e-015	6.2074e-015	1.34305e-015	2.34626e-015	-3.91022e-015	-2.85675e-015	-1.06925e-014
-2.27637e-016	-1.02909e-014	-7.21382e-015	-3.42724e-016	-2.76154e-015	6.61875e-015	-2.59877e-015	-4.08591e-015	7.10471e-015	-3.45745e-015	6.57926e-015	1.60658e-015	-4.1881e-017	3.1461e-015	-3.47487e-015	2.55564e-016	-1.58137e-015	-2.32043e-015	3.11539e-015	6.00314e-015	1.27507e-015	1.69779e-015	-4.37299e-015	-3.28166e-015	-1.10267e-014
-4.89107e-017	-1.04507e-014	-7.53476e-015	-2.76896e-016	-2.84983e-015	6.66493e-015	-2.37148e-015	-3.86531e-015	7.17761e-015	-3.40799e-015	6.89682e-015	1.7612e-015	9.48494e-017	3.20156e-015	-3.39295e-015	3.31436e-016	-1.38335e-015	-2.40961e-015	3.12181e-015	5.79692e-015	1.19205e-015	1.04667e-015	-4.82265e-015	-3.71768e-015	-1.13249e-014
1.3728e-016	-1.05931e-014	-7.83241e-015	-2.19214e-016	-2.93104e-015	6.69129e-015	-2.1241e-015	-3.62887e-015	7.2364e-015	-3.34968e-015	7.18626e-015	1.92848e-015	2.40758e-016	3.24501e-015	-3.29633e-015	4.19545e-016	-1.16143e-015	-2.49998e-015	3.13436e-015	5.58945e-015	1.09449e-015	3.95009e-016	-5.25735e-015	-4.16349e-015	-1.15866e-014
3.28945e-016	-1.07181e-014	-8.1041e-015	-1.69576e-016	-3.00497e-015	6.69699e-015	-1.85864e-015	-3.37495e-015	7.2829e-015	-3.28137e-015	7.44648e-015	2.10572e-015	3.94941e-016	3.27575e-015	-3.18646e-015	5.18568e-016	-9.16313e-016	-2.58985e-015	3.15191e-015	5.38208e-015	9.82781e-016	-2.54442e-016	-5.67541e-015	-4.61768e-015	-1.18117e-014
5.23467e-016	-1.08256e-014	-8.34719e-015	-1.27831e-016	-3.0719e-015	6.68106e-015	-1.57664e-015	-3.10226e-015	7.3181e-015	-3.20196e-015	7.67724e-015	2.29126e-015	5.55905e-016	3.29335e-015	-3.06467e-015	6.27595e-016	-6.48699e-016	-2.67793e-015	3.17426e-015	5.17598e-015	8.58051e-016	-8.99376e-016	-6.07572e-015	-5.07828e-015	-1.2e-014
7.18673e-016	-1.09152e-014	-8.55941e-015	-9.38428e-017	-3.13221e-015	6.64333e-015	-1.28029e-015	-2.80969e-015	7.34343e-015	-3.1095e-015	7.8777e-015	2.48335e-015	7.22401e-016	3.29779e-015	-2.93345e-015	7.44977e-016	-3.60188e-016	-2.76278e-015	3.20008e-015	4.97114e-015	7.21381e-016	-1.53804e-015	-6.45736e-015	-5.5434e-015	-1.21518e-014
9.12281e-016	-1.09875e-014	-8.73844e-015	-6.81493e-017	-3.18547e-015	6.5832e-015	-9.71469e-016	-2.49585e-015	7.36064e-015	-3.0041e-015	8.04808e-015	2.6793e-015	8.92992e-016	3.28871e-015	-2.79491e-015	8.6912e-016	-5.32227e-017	-2.84284e-015	3.2284e-015	4.76875e-015	5.74607e-016	-2.16808e-015	-6.81869e-015	-6.01078e-015	-1.22678e-014
1.10161e-015	-1.10427e-014	-8.88323e-015	-5.09629e-017	-3.23178e-015	6.49937e-015	-6.53055e-016	-2.15965e-015	7.37133e-015	-2.88473e-015	8.18849e-015	2.87631e-015	1.06567e-015	3.26568e-015	-2.65134e-015	9.98134e-016	2.70105e-016	-2.91652e-015	3.25834e-015	4.56918e-015	4.1921e-016	-2.78648e-015	-7.1589e-015	-6.47821e-015	-1.23496e-014
1.28412e-015	-1.10807e-014	-8.99255e-015	-4.28107e-017	-3.27132e-015	6.39103e-015	-3.27368e-016	-1.80027e-015	7.37716e-015	-2.75079e-015	8.29915e-015	3.07216e-015	1.23937e-015	3.22874e-015	-2.5043e-015	1.12999e-015	6.07099e-016	-2.98215e-015	3.28877e-015	4.37287e-015	2.5705e-016	-3.39168e-015	-7.47752e-015	-6.94372e-015	-1.23985e-014
1.45741e-015	-1.11011e-014	-9.06572e-015	-4.3978e-017	-3.30468e-015	6.25774e-015	2.73803e-018	-1.41806e-015	7.37949e-015	-2.60162e-015	8.38067e-015	3.26438e-015	1.41305e-015	3.17856e-015	-2.35596e-015	1.26263e-015	9.54893e-016	-3.03804e-015	3.3184e-015	4.18029e-015	8.9645e-017	-3.98179e-015	-7.77375e-015	-7.40486e-015	-1.24158e-014
1.61947e-015	-1.11043e-014	-9.10181e-015	-5.43592e-017	-3.33221e-015	6.09902e-015	3.34088e-016	-1.01341e-015	7.37913e-015	-2.43604e-015	8.43376e-015	3.45102e-015	1.5855e-015	3.11544e-015	-2.20827e-015	1.39316e-015	1.31125e-015	-3.08248e-015	3.34639e-015	3.99136e-015	-8.06573e-017	-4.55493e-015	-8.04665e-015	-7.85876e-015	-1.2403e-014
1.76932e-015	-1.10906e-014	-9.10078e-015	-7.47661e-017	-3.3545e-015	5.91376e-015	6.64157e-016	-5.8656e-016	7.37757e-015	-2.25322e-015	8.45953e-015	3.62966e-015	1.75574e-015	3.04003e-015	-2.063e-015	1.51959e-015	1.67292e-015	-3.11493e-015	3.37164e-015	3.80648e-015	-2.51881e-016	-5.10892e-015	-8.29595e-015	-8.30275e-015	-1.23618e-014
1.90503e-015	-1.10606e-014	-9.06301e-015	-1.06617e-016	-3.37219e-015	5.70204e-015	9.90116e-016	-1.37593e-016	7.37551e-015	-2.05242e-015	8.45955e-015	3.79721e-015	1.92243e-015	2.95306e-015	-1.92249e-015	1.63971e-015	2.03635e-015	-3.13483e-015	3.39189e-015	3.62559e-015	-4.22195e-016	-5.64212e-015	-8.52184e-015	-8.7342e-015	-1.22938e-014
2.02533e-015	-1.10143e-014	-8.98861e-015	-1.50568e-016	-3.38586e-015	5.46378e-015	1.30936e-015	3.32526e-016	7.37372e-015	-1.83303e-015	8.4353e-015	3.9516e-015	2.08422e-015	2.85518e-015	-1.78845e-015	1.75117e-015	2.39862e-015	-3.14063e-015	3.40608e-015	3.4483e-015	-5.89425e-016	-6.15246e-015	-8.72448e-015	-9.15059e-015	-1.22012e-014
2.12895e-015	-1.09517e-014	-8.87887e-015	-2.07167e-016	-3.39574e-015	5.19976e-015	1.61881e-015	8.22691e-016	7.37328e-015	-1.59481e-015	8.38829e-015	4.09135e-015	2.24081e-015	2.74798e-015	-1.6621e-015	1.85257e-015	2.75634e-015	-3.13135e-015	3.41285e-015	3.27464e-015	-7.51507e-016	-6.63887e-015	-8.9043e-015	-9.54931e-015	-1.20862e-014
2.2152e-015	-1.08728e-014	-8.73555e-015	-2.77059e-016	-3.40343e-015	4.91046e-015	1.91622e-015	1.33117e-015	7.37492e-015	-1.33755e-015	8.32058e-015	4.21501e-015	2.39161e-015	2.63193e-015	-1.54503e-015	1.94187e-015	3.10611e-015	-3.10623e-015	3.41111e-015	3.10473e-015	-9.06153e-016	-7.10013e-015	-9.06097e-015	-9.92796e-015	-1.19509e-014
2.28364e-015	-1.07782e-014	-8.56034e-015	-3.60883e-016	-3.4095e-015	4.59654e-015	2.19859e-015	1.8566e-015	7.37931e-015	-1.06176e-015	8.23456e-015	4.3214e-015	2.53528e-015	2.50835e-015	-1.43919e-015	2.01703e-015	3.44545e-015	-3.06476e-015	3.39994e-015	2.93826e-015	-1.05182e-015	-7.53552e-015	-9.19487e-015	-1.02838e-014	-1.17981e-014
2.33382e-015	-1.06684e-014	-8.35457e-015	-4.59415e-016	-3.41449e-015	4.25799e-015	2.46385e-015	2.39708e-015	7.38655e-015	-7.67299e-016	8.13252e-015	4.40911e-015	2.6712e-015	2.37935e-015	-1.34538e-015	2.07673e-015	3.77088e-015	-3.00692e-015	3.37896e-015	2.77529e-015	-1.187e-015	-7.94341e-015	-9.30665e-015	-1.06141e-014	-1.163e-014
2.36541e-015	-1.05435e-014	-8.12048e-015	-5.72738e-016	-3.4194e-015	3.89666e-015	2.70993e-015	2.95024e-015	7.39682e-015	-4.54244e-016	8.01651e-015	4.47643e-015	2.7993e-015	2.24667e-015	-1.26436e-015	2.11915e-015	4.08003e-015	-2.93188e-015	3.34714e-015	2.61555e-015	-1.31016e-015	-8.32253e-015	-9.39664e-015	-1.09165e-014	-1.14488e-014
2.37868e-015	-1.04035e-014	-7.8607e-015	-7.01151e-016	-3.42516e-015	3.51399e-015	2.93464e-015	3.51299e-015	7.41025e-015	-1.2365e-016	7.8888e-015	4.52213e-015	2.91912e-015	2.11163e-015	-1.19711e-015	2.14373e-015	4.37017e-015	-2.84033e-015	3.30374e-015	2.45761e-015	-1.41925e-015	-8.67298e-015	-9.46567e-015	-1.11888e-014	-1.12579e-014
2.37398e-015	-1.02488e-014	-7.57765e-015	-8.44629e-016	-3.43266e-015	3.11173e-015	3.13644e-015	4.08372e-015	7.42781e-015	2.24276e-016	7.75167e-015	4.54559e-015	3.03064e-015	1.97603e-015	-1.14422e-015	2.14988e-015	4.63911e-015	-2.73278e-015	3.24758e-015	2.30151e-015	-1.51318e-015	-8.99413e-015	-9.51515e-015	-1.14289e-014	-1.10596e-014
2.35245e-015	-1.00793e-014	-7.27351e-015	-1.00394e-015	-3.44275e-015	2.69207e-015	3.31389e-015	4.65971e-015	7.44908e-015	5.89249e-016	7.60825e-015	4.54702e-015	3.134e-015	1.84184e-015	-1.10616e-015	2.13701e-015	4.88485e-015	-2.60963e-015	3.17865e-015	2.14749e-015	-1.59118e-015	-9.2855e-015	-9.54615e-015	-1.16344e-014	-1.08556e-014
2.31525e-015	-9.89583e-015	-6.95092e-015	-1.17871e-015	-3.45536e-015	2.25679e-015	3.46587e-015	5.23799e-015	7.4741e-015	9.69823e-016	7.46084e-015	4.52634e-015	3.22915e-015	1.71092e-015	-1.08302e-015	2.10514e-015	5.10594e-015	-2.47082e-015	3.0971e-015	1.99523e-015	-1.65248e-015	-9.54675e-015	-9.55986e-015	-1.18037e-014	-1.06486e-014
2.26404e-015	-9.69733e-015	-6.61323e-015	-1.36871e-015	-3.47091e-015	1.80872e-015	3.59191e-015	5.81547e-015	7.50243e-015	1.3644e-015	7.31201e-015	4.48355e-015	3.31674e-015	1.58574e-015	-1.07457e-015	2.05457e-015	5.30131e-015	-2.31657e-015	3.00299e-015	1.8443e-015	-1.69654e-015	-9.77802e-015	-9.55751e-015	-1.19358e-014	-1.04409e-014
2.19999e-015	-9.48415e-015	-6.26303e-015	-1.57387e-015	-3.49036e-015	1.35094e-015	3.69153e-015	6.38931e-015	7.53403e-015	1.77202e-015	7.16417e-015	4.41923e-015	3.39662e-015	1.46775e-015	-1.08019e-015	1.98598e-015	5.46948e-015	-2.14741e-015	2.89686e-015	1.69487e-015	-1.72386e-015	-9.9795e-015	-9.54108e-015	-1.20287e-014	-1.02341e-014
2.12469e-015	-9.25626e-015	-5.90333e-015	-1.79402e-015	-3.51383e-015	8.86632e-016	3.76489e-015	6.95685e-015	7.56864e-015	2.19126e-015	7.0202e-015	4.33418e-015	3.46932e-015	1.35886e-015	-1.09977e-015	1.90063e-015	5.60968e-015	-1.96485e-015	2.77862e-015	1.54699e-015	-1.73406e-015	-1.01518e-014	-9.51195e-015	-1.20815e-014	-1.0031e-014
2.04022e-015	-9.01372e-015	-5.53701e-015	-2.02785e-015	-3.54092e-015	4.19269e-016	3.81226e-015	7.51501e-015	7.60555e-015	2.62067e-015	6.8835e-015	4.22981e-015	3.53544e-015	1.26139e-015	-1.13228e-015	1.79973e-015	5.72235e-015	-1.76945e-015	2.64932e-015	1.40087e-015	-1.72771e-015	-1.02959e-014	-9.47127e-015	-1.20938e-014	-9.83392e-015
1.94881e-015	-8.75622e-015	-5.16684e-015	-2.27441e-015	-3.57202e-015	-4.74155e-017	3.83396e-015	8.0608e-015	7.64527e-015	3.05815e-015	6.75671e-015	4.10699e-015	3.59571e-015	1.17756e-015	-1.17756e-015	1.68502e-015	5.80744e-015	-1.56262e-015	2.50939e-015	1.25715e-015	-1.70556e-015	-1.0413e-014	-9.42045e-015	-1.2065e-014	-9.6447e-015
1.85287e-015	-8.48426e-015	-4.79526e-015	-2.53289e-015	-3.60744e-015	-5.08969e-016	3.83032e-015	8.59083e-015	7.68693e-015	3.50218e-015	6.64197e-015	3.96789e-015	3.65052e-015	1.10933e-015	-1.23475e-015	1.55796e-015	5.86609e-015	-1.34557e-015	2.3598e-015	1.11613e-015	-1.66851e-015	-1.05042e-014	-9.36098e-015	-1.19951e-014	-9.46543e-015
1.75465e-015	-8.19752e-015	-4.42445e-015	-2.80092e-015	-3.64708e-015	-9.61788e-016	3.80242e-015	9.10261e-015	7.73057e-015	3.95037e-015	6.54167e-015	3.8152e-015	3.70037e-015	1.05861e-015	-1.3028e-015	1.42037e-015	5.9001e-015	-1.11919e-015	2.20224e-015	9.77818e-016	-1.61721e-015	-1.05704e-014	-9.29411e-015	-1.18843e-014	-9.29786e-015
1.65661e-015	-7.89654e-015	-4.0567e-015	-3.07696e-015	-3.69033e-015	-1.40233e-015	3.75224e-015	9.59366e-015	7.77596e-015	4.40119e-015	6.45817e-015	3.65072e-015	3.74588e-015	1.02706e-015	-1.37987e-015	1.2745e-015	5.91121e-015	-8.84748e-016	2.03828e-015	8.42736e-016	-1.55315e-015	-1.06133e-014	-9.22172e-015	-1.17326e-014	-9.1433e-015
1.56106e-015	-7.58114e-015	-3.69398e-015	-3.35934e-015	-3.73676e-015	-1.82614e-015	3.68153e-015	1.00618e-014	7.82293e-015	4.85306e-015	6.39349e-015	3.47728e-015	3.78797e-015	1.01616e-015	-1.46414e-015	1.12304e-015	5.90089e-015	-6.43426e-016	1.86912e-015	7.11776e-016	-1.47806e-015	-1.06338e-014	-9.14567e-015	-1.15411e-014	-9.00292e-015
1.47045e-015	-7.25163e-015	-3.33818e-015	-3.64631e-015	-3.78595e-015	-2.22987e-015	3.59231e-015	1.05051e-014	7.87129e-015	5.30391e-015	6.34972e-015	3.29767e-015	3.82789e-015	1.0271e-015	-1.55401e-015	9.68511e-016	5.87116e-015	-3.96071e-016	1.69665e-015	5.85791e-016	-1.3928e-015	-1.06343e-014	-9.0672e-015	-1.13108e-014	-8.87842e-015
1.38695e-015	-6.90861e-015	-2.99084e-015	-3.93593e-015	-3.83741e-015	-2.6097e-015	3.48603e-015	1.09218e-014	7.92142e-015	5.75203e-015	6.32898e-015	3.11483e-015	3.86675e-015	1.06101e-015	-1.64798e-015	8.13387e-016	5.82444e-015	-1.43395e-016	1.52323e-015	4.65457e-016	-1.29941e-015	-1.0616e-014	-8.98762e-015	-1.10434e-014	-8.77066e-015
1.31285e-015	-6.55154e-015	-2.65322e-015	-4.22665e-015	-3.89003e-015	-2.96174e-015	3.36527e-015	1.13101e-014	7.97397e-015	6.19521e-015	6.33293e-015	2.93276e-015	3.90591e-015	1.11889e-015	-1.74464e-015	6.60007e-016	5.76389e-015	1.13495e-016	1.35063e-015	3.516e-016	-1.19956e-015	-1.05811e-014	-8.90889e-015	-1.07399e-014	-8.68045e-015
1.25049e-015	-6.18113e-015	-2.32642e-015	-4.51565e-015	-3.94347e-015	-3.28205e-015	3.23244e-015	1.16686e-014	8.02948e-015	6.63231e-015	6.36353e-015	2.75499e-015	3.94655e-015	1.2015e-015	-1.84203e-015	5.11351e-016	5.69238e-015	3.72844e-016	1.18058e-015	2.45566e-016	-1.09494e-015	-1.05316e-014	-8.83238e-015	-1.04025e-014	-8.60842e-015
1.2017e-015	-5.79803e-015	-2.01121e-015	-4.80027e-015	-3.9968e-015	-3.5673e-015	3.09013e-015	1.19961e-014	8.08767e-015	7.06203e-015	6.42157e-015	2.58505e-015	3.98913e-015	1.30963e-015	-1.93849e-015	3.70588e-016	5.61299e-015	6.3446e-016	1.01556e-015	1.48552e-016	-9.87611e-016	-1.04695e-014	-8.75923e-015	-1.00331e-014	-8.55541e-015
1.16851e-015	-5.40258e-015	-1.70848e-015	-5.07797e-015	-4.04913e-015	-3.81426e-015	2.9405e-015	1.22925e-014	8.14971e-015	7.48328e-015	6.50816e-015	2.42615e-015	4.03477e-015	1.44328e-015	-2.0322e-015	2.40082e-016	5.52882e-015	8.97871e-016	8.57812e-016	6.15285e-017	-8.79729e-016	-1.03973e-014	-8.6905e-015	-9.63404e-015	-8.52138e-015
1.15229e-015	-4.99603e-015	-1.41908e-015	-5.34628e-015	-4.09924e-015	-4.01962e-015	2.78603e-015	1.25575e-014	8.21588e-015	7.89474e-015	6.62446e-015	2.28195e-015	4.08468e-015	1.60263e-015	-2.12153e-015	1.22535e-016	5.44318e-015	1.16228e-015	7.09595e-016	-1.42247e-017	-7.72391e-016	-1.03167e-014	-8.62699e-015	-9.2077e-015	-8.50611e-015
1.15402e-015	-4.57873e-015	-1.14189e-015	-5.60305e-015	-4.14606e-015	-4.1808e-015	2.62958e-015	1.27907e-014	8.28693e-015	8.29574e-015	6.77112e-015	2.15632e-015	4.13903e-015	1.78799e-015	-2.20521e-015	2.0939e-017	5.35924e-015	1.42693e-015	5.72818e-016	-7.75295e-017	-6.67116e-016	-1.02302e-014	-8.56934e-015	-8.75692e-015	-8.50995e-015
1.17484e-015	-4.1515e-015	-8.76916e-016	-5.84603e-015	-4.18823e-015	-4.29489e-015	2.4737e-015	1.29918e-014	8.36373e-015	8.68497e-015	6.94856e-015	2.05307e-015	4.19898e-015	1.99893e-015	-2.28111e-015	-6.33888e-017	5.28039e-015	1.69166e-015	4.50678e-016	-1.27426e-016	-5.65929e-016	-1.01403e-014	-8.51811e-015	-8.28461e-015	-8.53272e-015
1.21601e-015	-3.71572e-015	-6.24425e-016	-6.07316e-015	-4.22488e-015	-4.36027e-015	2.32057e-015	1.31612e-014	8.4467e-015	9.06176e-015	7.15759e-015	1.97604e-015	4.26609e-015	2.23507e-015	-2.34773e-015	-1.29009e-016	5.21017e-015	1.95626e-015	3.45509e-016	-1.62304e-016	-4.69815e-016	-1.00486e-014	-8.47442e-015	-7.79394e-015	-8.57386e-015
1.2781e-015	-3.27283e-015	-3.83456e-016	-6.2828e-015	-4.25484e-015	-4.37544e-015	2.17245e-015	1.33003e-014	8.53724e-015	9.42612e-015	7.39707e-015	1.92833e-015	4.34134e-015	2.49555e-015	-2.40356e-015	-1.73365e-016	5.1518e-015	2.22005e-015	2.59216e-016	-1.81213e-016	-3.79962e-016	-9.9577e-015	-8.43822e-015	-7.28757e-015	-8.63267e-015
1.36149e-015	-2.82314e-015	-1.52996e-016	-6.4728e-015	-4.2773e-015	-4.33979e-015	2.03136e-015	1.34098e-014	8.63651e-015	9.77763e-015	7.66756e-015	1.91293e-015	4.42529e-015	2.77943e-015	-2.44766e-015	-1.95343e-016	5.1084e-015	2.48292e-015	1.9344e-016	-1.83123e-016	-2.96799e-016	-9.86908e-015	-8.40991e-015	-6.76898e-015	-8.70854e-015
1.46608e-015	-2.36801e-015	6.76183e-017	-6.64103e-015	-4.2916e-015	-4.25263e-015	1.8993e-015	1.34912e-014	8.74585e-015	1.0116e-014	7.9689e-015	1.93202e-015	4.51876e-015	3.08612e-015	-2.47977e-015	-1.94069e-016	5.08201e-015	2.74502e-015	1.50222e-016	-1.66769e-016	-2.20217e-016	-9.78544e-015	-8.38957e-015	-6.24161e-015	-8.80112e-015
1.59202e-015	-1.90911e-015	2.79496e-016	-6.78609e-015	-4.29686e-015	-4.11382e-015	1.77851e-015	1.3546e-014	8.86647e-015	1.04414e-014	8.30002e-015	1.98797e-015	4.62175e-015	3.41425e-015	-2.49877e-015	-1.67857e-016	5.07568e-015	3.00583e-015	1.31006e-016	-1.31415e-016	-1.50748e-016	-9.70869e-015	-8.37712e-015	-5.7083e-015	-8.90946e-015
1.73843e-015	-1.44811e-015	4.84322e-016	-6.9064e-015	-4.29236e-015	-3.92349e-015	1.67006e-015	1.35757e-014	8.99949e-015	1.07544e-014	8.6598e-015	2.0829e-015	4.73499e-015	3.76264e-015	-2.50332e-015	-1.16075e-016	5.09128e-015	3.26547e-015	1.37439e-016	-7.56393e-017	-8.87276e-017	-9.64072e-015	-8.37222e-015	-5.17178e-015	-9.03196e-015
1.90456e-015	-9.86453e-016	6.82893e-016	-7.00084e-015	-4.27754e-015	-3.68317e-015	1.57574e-015	1.35825e-014	9.14558e-015	1.10558e-014	9.04726e-015	2.21858e-015	4.85885e-015	4.12944e-015	-2.49284e-015	-3.86047e-017	5.13113e-015	3.52386e-015	1.70681e-016	9.1848e-019	-3.41281e-017	-9.58346e-015	-8.37407e-015	-4.63532e-015	-9.1672e-015
2.0904e-015	-5.2466e-016	8.76548e-016	-7.06898e-015	-4.25184e-015	-3.39438e-015	1.49664e-015	1.35689e-014	9.30565e-015	1.13462e-014	9.46076e-015	2.39627e-015	4.99406e-015	4.51253e-015	-2.46723e-015	6.44404e-017	5.19631e-015	3.78153e-015	2.31342e-016	9.84349e-017	1.36916e-017	-9.53831e-015	-8.38223e-015	-4.10133e-015	-9.31404e-015
2.29424e-015	-6.46406e-017	1.06682e-015	-7.11058e-015	-4.21422e-015	-3.05911e-015	1.43353e-015	1.35372e-014	9.48032e-015	1.16265e-014	9.89862e-015	2.61698e-015	5.14076e-015	4.9101e-015	-2.42623e-015	1.92597e-016	5.28718e-015	4.03845e-015	3.20279e-016	2.18368e-016	5.5594e-017	-9.50634e-015	-8.39588e-015	-3.57294e-015	-9.47102e-015
2.51518e-015	3.92205e-016	1.25501e-015	-7.12532e-015	-4.16483e-015	-2.67928e-015	1.38697e-015	1.34896e-014	9.67016e-015	1.1898e-014	1.0359e-014	2.88093e-015	5.29941e-015	5.32044e-015	-2.36893e-015	3.44865e-016	5.40417e-015	4.29482e-015	4.38697e-016	3.61572e-016	9.2498e-017	-9.48909e-015	-8.41444e-015	-3.05337e-015	-9.63698e-015
2.75158e-015	8.44383e-016	1.44281e-015	-7.11283e-015	-4.10341e-015	-2.25754e-015	1.35748e-015	1.34284e-014	9.87558e-015	1.21614e-014	1.08401e-014	3.18796e-015	5.46958e-015	5.74215e-015	-2.29612e-015	5.20378e-016	5.54764e-015	4.55046e-015	5.85874e-016	5.28693e-016	1.25395e-016	-9.48716e-015	-8.43719e-015	-2.54458e-015	-9.8106e-015
3.00181e-015	1.29106e-015	1.63152e-015	-7.07362e-015	-4.03028e-015	-1.79719e-015	1.34544e-015	1.33561e-014	1.0097e-014	1.24176e-014	1.13397e-014	3.53732e-015	5.6517e-015	6.17335e-015	-2.20811e-015	7.17349e-016	5.71739e-015	4.80539e-015	7.62391e-016	7.19423e-016	1.55836e-016	-9.50163e-015	-8.46309e-015	-2.04848e-015	-9.98984e-015
3.26358e-015	1.73052e-015	1.82228e-015	-7.0084e-015	-3.94579e-015	-1.30295e-015	1.35061e-015	1.32748e-014	1.0334e-014	1.26683e-014	1.18556e-014	3.92851e-015	5.84601e-015	6.61214e-015	-2.10495e-015	9.33768e-016	5.91293e-015	5.06007e-015	9.68266e-016	9.33465e-016	1.85377e-016	-9.53303e-015	-8.49112e-015	-1.56672e-015	-1.01738e-014
3.53496e-015	2.16151e-015	2.01585e-015	-6.91872e-015	-3.85034e-015	-7.78653e-016	1.37318e-015	1.31874e-014	1.05867e-014	1.29151e-014	1.23853e-014	4.35999e-015	6.05184e-015	7.05595e-015	-1.98756e-015	1.16837e-015	6.13358e-015	5.31453e-015	1.2022e-015	1.17069e-015	2.15718e-016	-9.58181e-015	-8.5196e-015	-1.10123e-015	-1.0361e-014
3.81416e-015	2.5823e-015	2.21393e-015	-6.80564e-015	-3.74465e-015	-2.29072e-016	1.41259e-015	1.30958e-014	1.08547e-014	1.31582e-014	1.29255e-014	4.82886e-015	6.26918e-015	7.50293e-015	-1.85638e-015	1.41934e-015	6.37755e-015	5.56868e-015	1.46332e-015	1.42994e-015	2.49192e-016	-9.64777e-015	-8.54743e-015	-6.53875e-016	-1.055e-014
4.09968e-015	2.99129e-015	2.41688e-015	-6.67085e-015	-3.62916e-015	3.41828e-016	1.46759e-015	1.30019e-014	1.11374e-014	1.33993e-014	1.34738e-014	5.33322e-015	6.49806e-015	7.95144e-015	-1.71267e-015	1.68382e-015	6.64292e-015	5.82301e-015	1.75016e-015	1.71135e-015	2.87649e-016	-9.73061e-015	-8.57427e-015	-2.26338e-016	-1.07393e-014
4.3894e-015	3.38743e-015	2.6251e-015	-6.51677e-015	-3.50468e-015	9.28689e-016	1.53738e-015	1.29078e-014	1.14338e-014	1.36398e-014	1.40276e-014	5.87013e-015	6.73773e-015	8.39981e-015	-1.55805e-015	1.95912e-015	6.92796e-015	6.07732e-015	2.06169e-015	2.01358e-015	3.33057e-016	-9.83108e-015	-8.59878e-015	1.80568e-016	-1.09276e-014
4.68126e-015	3.76994e-015	2.83926e-015	-6.34509e-015	-3.37246e-015	1.52649e-015	1.62118e-015	1.28158e-014	1.17423e-014	1.38813e-014	1.45831e-014	6.43566e-015	6.98811e-015	8.84641e-015	-1.39335e-015	2.24282e-015	7.2301e-015	6.33086e-015	2.39635e-015	2.33557e-015	3.8788e-016	-9.9487e-015	-8.61933e-015	5.66231e-016	-1.11136e-014
4.97241e-015	4.1382e-015	3.06018e-015	-6.15778e-015	-3.23314e-015	2.12987e-015	1.71799e-015	1.2728e-014	1.20617e-014	1.41244e-014	1.51373e-014	7.02599e-015	7.24834e-015	9.28926e-015	-1.22e-015	2.5323e-015	7.54662e-015	6.58407e-015	2.75133e-015	2.67644e-015	4.53874e-016	-1.00824e-014	-8.63482e-015	9.30326e-016	-1.12963e-014
5.26087e-015	4.4911e-015	3.28749e-015	-5.95766e-015	-3.08809e-015	2.73293e-015	1.8269e-015	1.26462e-014	1.23905e-014	1.43694e-014	1.56869e-014	7.63719e-015	7.51763e-015	9.72674e-015	-1.03935e-015	2.82497e-015	7.87474e-015	6.83657e-015	3.12445e-015	3.03463e-015	5.33012e-016	-1.02311e-014	-8.64476e-015	1.27247e-015	-1.14751e-014
5.54483e-015	4.82802e-015	3.52166e-015	-5.74689e-015	-2.93879e-015	3.3305e-015	1.94636e-015	1.2572e-014	1.27265e-014	1.46169e-014	1.62292e-014	8.26514e-015	7.79533e-015	1.01577e-014	-8.53156e-016	3.11801e-015	8.21134e-015	7.08804e-015	3.51324e-015	3.40831e-015	6.2788e-016	-1.03937e-014	-8.64844e-015	1.59233e-015	-1.16489e-014
5.8226e-015	5.14902e-015	3.76258e-015	-5.52855e-015	-2.78625e-015	3.917e-015	2.07546e-015	1.25069e-014	1.30673e-014	1.4868e-014	1.67611e-014	8.90434e-015	8.08074e-015	1.05807e-014	-6.63149e-016	3.409e-015	8.55336e-015	7.33791e-015	3.91521e-015	3.79598e-015	7.40117e-016	-1.05693e-014	-8.64509e-015	1.89022e-015	-1.18171e-014
6.093e-015	5.4535e-015	4.00982e-015	-5.30503e-015	-2.63238e-015	4.487e-015	2.21289e-015	1.24518e-014	1.34109e-014	1.5123e-014	1.72796e-014	9.5498e-015	8.37355e-015	1.09948e-014	-4.7075e-016	3.69517e-015	8.89759e-015	7.58646e-015	4.32674e-015	4.19581e-015	8.71102e-016	-1.07564e-014	-8.63396e-015	2.1666e-015	-1.19789e-014
6.35502e-015	5.74122e-015	4.26311e-015	-5.07903e-015	-2.47847e-015	5.03562e-015	2.35708e-015	1.24073e-014	1.37549e-014	1.53819e-014	1.77817e-014	1.01969e-014	8.67269e-015	1.13993e-014	-2.77234e-016	3.97371e-015	9.24021e-015	7.83309e-015	4.74529e-015	4.60552e-015	1.02158e-015	-1.0953e-014	-8.61449e-015	2.42161e-015	-1.2134e-014
6.60694e-015	6.0121e-015	4.52234e-015	-4.85335e-015	-2.32598e-015	5.55848e-015	2.50665e-015	1.23744e-014	1.40962e-014	1.56439e-014	1.82647e-014	1.08401e-014	8.97674e-015	1.17938e-014	-8.46951e-017	4.24309e-015	9.57773e-015	8.07715e-015	5.16825e-015	5.02302e-015	1.1929e-015	-1.11576e-014	-8.5867e-015	2.65673e-015	-1.22817e-014
6.84756e-015	6.26687e-015	4.78684e-015	-4.63091e-015	-2.1765e-015	6.05068e-015	2.66009e-015	1.23538e-014	1.44325e-014	1.59092e-014	1.87259e-014	1.14742e-014	9.28474e-015	1.21778e-014	1.05123e-016	4.50105e-015	9.90769e-015	8.31798e-015	5.59319e-015	5.44594e-015	1.38635e-015	-1.13677e-014	-8.55042e-015	2.87237e-015	-1.24214e-014
7.07644e-015	6.50606e-015	5.05545e-015	-4.41416e-015	-2.03174e-015	6.50809e-015	2.81609e-015	1.23461e-014	1.47615e-014	1.61774e-014	1.91631e-014	1.20948e-014	9.59596e-015	1.25512e-014	2.9085e-016	4.74594e-015	1.02273e-014	8.55517e-015	6.01682e-015	5.87112e-015	1.60239e-015	-1.15814e-014	-8.50503e-015	3.07044e-015	-1.25527e-014
7.29293e-015	6.73058e-015	5.32702e-015	-4.20574e-015	-1.89271e-015	6.92736e-015	2.97349e-015	1.23513e-014	1.50804e-014	1.64471e-014	1.95736e-014	1.26959e-014	9.90951e-015	1.29137e-014	4.70289e-016	4.9756e-015	1.05337e-014	8.78787e-015	6.43588e-015	6.29644e-015	1.84144e-015	-1.17969e-014	-8.45076e-015	3.2525e-015	-1.26753e-014
7.49653e-015	6.94082e-015	5.60129e-015	-4.00809e-015	-1.761e-015	7.30527e-015	3.13113e-015	1.23692e-014	1.5386e-014	1.67169e-014	1.99553e-014	1.32723e-014	1.02249e-014	1.3265e-014	6.42202e-016	5.18851e-015	1.08241e-014	9.01539e-015	6.84718e-015	6.71967e-015	2.10316e-015	-1.20124e-014	-8.38826e-015	3.42011e-015	-1.27895e-014
7.68727e-015	7.13807e-015	5.87679e-015	-3.82336e-015	-1.63838e-015	7.63871e-015	3.28827e-015	1.24e-014	1.56753e-014	1.69857e-014	2.03066e-014	1.38196e-014	1.05407e-014	1.36057e-014	8.05098e-016	5.3833e-015	1.10962e-014	9.23675e-015	7.24685e-015	7.13801e-015	2.38732e-015	-1.22257e-014	-8.31775e-015	3.57445e-015	-1.28945e-014
7.86507e-015	7.32427e-015	6.15245e-015	-3.65419e-015	-1.5261e-015	7.92501e-015	3.44411e-015	1.2443e-014	1.59462e-014	1.72523e-014	2.06261e-014	1.4333e-014	1.08563e-014	1.39363e-014	9.57426e-016	5.55957e-015	1.13492e-014	9.4511e-015	7.63227e-015	7.54853e-015	2.6937e-015	-1.24348e-014	-8.2398e-015	3.71684e-015	-1.29905e-014
8.03029e-015	7.50055e-015	6.42786e-015	-3.5021e-015	-1.42501e-015	8.16205e-015	3.59806e-015	1.24972e-014	1.61961e-014	1.7515e-014	2.09119e-014	1.4809e-014	1.11708e-014	1.42574e-014	1.09813e-015	5.71704e-015	1.15806e-014	9.65746e-015	8.00109e-015	7.94905e-015	3.02069e-015	-1.26375e-014	-8.15502e-015	3.84973e-015	-1.30776e-014
8.1831e-015	7.66793e-015	6.70138e-015	-3.36834e-015	-1.33608e-015	8.34823e-015	3.74891e-015	1.25618e-014	1.64228e-014	1.77718e-014	2.11626e-014	1.52429e-014	1.14834e-014	1.45696e-014	1.22617e-015	5.85489e-015	1.17887e-014	9.85581e-015	8.35107e-015	8.33708e-015	3.36649e-015	-1.28314e-014	-8.06414e-015	3.97425e-015	-1.31564e-014
8.32435e-015	7.82866e-015	6.97237e-015	-3.2545e-015	-1.26045e-015	8.48281e-015	3.89623e-015	1.26361e-014	1.66241e-014	1.80206e-014	2.13775e-014	1.5631e-014	1.17933e-014	1.48737e-014	1.34081e-015	5.97337e-015	1.19732e-014	1.00452e-014	8.67965e-015	8.70998e-015	3.72936e-015	-1.30147e-014	-7.96784e-015	4.09164e-015	-1.32268e-014
8.45522e-015	7.98466e-015	7.24006e-015	-3.16181e-015	-1.19887e-015	8.56503e-015	4.03966e-015	1.27194e-014	1.67981e-014	1.82593e-014	2.15562e-014	1.59714e-014	1.20998e-014	1.51701e-014	1.4411e-015	6.07248e-015	1.21336e-014	1.02249e-014	8.98434e-015	9.06594e-015	4.10756e-015	-1.31853e-014	-7.86683e-015	4.20442e-015	-1.32891e-014
8.57688e-015	8.13776e-015	7.50345e-015	-3.09128e-015	-1.15139e-015	8.59466e-015	4.17881e-015	1.28106e-014	1.69429e-014	1.84859e-014	2.16991e-014	1.62612e-014	1.24027e-014	1.54599e-014	1.52611e-015	6.15298e-015	1.22692e-014	1.03942e-014	9.26365e-015	9.40215e-015	4.49882e-015	-1.33414e-014	-7.76229e-015	4.31419e-015	-1.33433e-014
8.69018e-015	8.29046e-015	7.7619e-015	-3.04337e-015	-1.11891e-015	8.57223e-015	4.31295e-015	1.29086e-014	1.7058e-014	1.86981e-014	2.18062e-014	1.64983e-014	1.27017e-014	1.5744e-014	1.59562e-015	6.21568e-015	1.23802e-014	1.05527e-014	9.51614e-015	9.71691e-015	4.90034e-015	-1.34819e-014	-7.65576e-015	4.42246e-015	-1.33895e-014
8.79658e-015	8.44451e-015	8.01496e-015	-3.01805e-015	-1.10143e-015	8.49886e-015	4.4422e-015	1.30126e-014	1.71424e-014	1.88939e-014	2.18782e-014	1.66813e-014	1.2996e-014	1.60237e-014	1.64966e-015	6.26171e-015	1.24671e-014	1.06992e-014	9.74018e-015	1.00083e-014	5.3087e-015	-1.36049e-014	-7.54807e-015	4.52995e-015	-1.34281e-014
8.89737e-015	8.60149e-015	8.26227e-015	-3.01505e-015	-1.09946e-015	8.37613e-015	4.56662e-015	1.31205e-014	1.71955e-014	1.90708e-014	2.1916e-014	1.68095e-014	1.32851e-014	1.63003e-014	1.68786e-015	6.2924e-015	1.25319e-014	1.0833e-014	9.93496e-015	1.02746e-014	5.72166e-015	-1.37093e-014	-7.44009e-015	4.63837e-015	-1.34593e-014
8.99386e-015	8.76375e-015	8.50333e-015	-3.03477e-015	-1.11249e-015	8.20617e-015	4.68617e-015	1.32312e-014	1.72167e-014	1.92269e-014	2.19207e-014	1.68836e-014	1.35687e-014	1.65741e-014	1.71012e-015	6.30931e-015	1.25755e-014	1.09539e-014	1.01001e-014	1.05144e-014	6.13632e-015	-1.37941e-014	-7.33328e-015	4.74903e-015	-1.34838e-014
9.08785e-015	8.93284e-015	8.73789e-015	-3.07688e-015	-1.14062e-015	7.99151e-015	4.8009e-015	1.33432e-014	1.72061e-014	1.93598e-014	2.18939e-014	1.69043e-014	1.3847e-014	1.68461e-014	1.71596e-015	6.31371e-015	1.25986e-014	1.10613e-014	1.02354e-014	1.07265e-014	6.54912e-015	-1.38579e-014	-7.22802e-015	4.86285e-015	-1.35011e-014
9.18089e-015	9.11102e-015	8.9664e-015	-3.14037e-015	-1.1829e-015	7.73525e-015	4.91057e-015	1.34546e-014	1.71646e-014	1.94675e-014	2.18377e-014	1.68732e-014	1.41202e-014	1.71175e-014	1.70652e-015	6.30731e-015	1.26025e-014	1.11554e-014	1.03407e-014	1.09095e-014	6.9566e-015	-1.39002e-014	-7.12514e-015	4.98054e-015	-1.35111e-014
9.27471e-015	9.30017e-015	9.18888e-015	-3.22414e-015	-1.23867e-015	7.4402e-015	5.01556e-015	1.35636e-014	1.70932e-014	1.95478e-014	2.17534e-014	1.67921e-014	1.4388e-014	1.73897e-014	1.68298e-015	6.29182e-015	1.25896e-014	1.12362e-014	1.04161e-014	1.10629e-014	7.35589e-015	-1.39211e-014	-7.02587e-015	5.10289e-015	-1.35138e-014
9.37052e-015	9.50278e-015	9.40593e-015	-3.32719e-015	-1.30708e-015	7.10851e-015	5.11598e-015	1.36695e-014	1.6994e-014	1.9599e-014	2.16434e-014	1.66633e-014	1.46508e-014	1.76628e-014	1.64622e-015	6.26945e-015	1.25622e-014	1.13038e-014	1.04619e-014	1.11861e-014	7.74303e-015	-1.39203e-014	-6.93072e-015	5.23029e-015	-1.35086e-014
9.46989e-015	9.72063e-015	9.61825e-015	-3.44804e-015	-1.38725e-015	6.74329e-015	5.21228e-015	1.37706e-014	1.68679e-014	1.96194e-014	2.15105e-014	1.64905e-014	1.4909e-014	1.79372e-014	1.59673e-015	6.24129e-015	1.25221e-014	1.13575e-014	1.04788e-014	1.12791e-014	8.11513e-015	-1.38968e-014	-6.84004e-015	5.36368e-015	-1.34957e-014
9.57433e-015	9.95577e-015	9.82654e-015	-3.58604e-015	-1.47796e-015	6.3485e-015	5.30477e-015	1.38663e-014	1.67176e-014	1.96086e-014	2.13571e-014	1.62767e-014	1.51622e-014	1.82139e-014	1.53522e-015	6.2094e-015	1.24718e-014	1.13977e-014	1.04687e-014	1.13419e-014	8.46919e-015	-1.38512e-014	-6.75451e-015	5.50313e-015	-1.34748e-014
9.68564e-015	1.02096e-014	1.00316e-014	-3.73987e-015	-1.57807e-015	5.92771e-015	5.39375e-015	1.39549e-014	1.65457e-014	1.95654e-014	2.11859e-014	1.60256e-014	1.5411e-014	1.8493e-014	1.46294e-015	6.17474e-015	1.24141e-014	1.14243e-014	1.04327e-014	1.13748e-014	8.80256e-015	-1.37844e-014	-6.67418e-015	5.64848e-015	-1.3446e-014
9.80472e-015	1.04838e-014	1.02341e-014	-3.90736e-015	-1.68674e-015	5.48437e-015	5.47946e-015	1.4035e-014	1.63545e-014	1.94892e-014	2.10008e-014	1.57422e-014	1.56558e-014	1.87744e-014	1.38167e-015	6.13947e-015	1.2352e-014	1.14376e-014	1.0372e-014	1.13779e-014	9.11233e-015	-1.36971e-014	-6.59919e-015	5.8002e-015	-1.34089e-014
9.9327e-015	1.07798e-014	1.04354e-014	-4.08666e-015	-1.80165e-015	5.02272e-015	5.56155e-015	1.41051e-014	1.61466e-014	1.93802e-014	2.08044e-014	1.54316e-014	1.58976e-014	1.9059e-014	1.29234e-015	6.10489e-015	1.22879e-014	1.14379e-014	1.02884e-014	1.13521e-014	9.39625e-015	-1.35895e-014	-6.52984e-015	5.95885e-015	-1.33625e-014
1.00702e-014	1.10977e-014	1.06367e-014	-4.2762e-015	-1.9219e-015	4.54717e-015	5.64069e-015	1.41641e-014	1.59255e-014	1.92388e-014	2.05995e-014	1.50991e-014	1.61368e-014	1.93466e-014	1.19638e-015	6.07209e-015	1.22241e-014	1.14256e-014	1.01843e-014	1.12987e-014	9.65253e-015	-1.34633e-014	-6.4659e-015	6.12441e-015	-1.33065e-014
1.02182e-014	1.14387e-014	1.08395e-014	-4.47476e-015	-2.04532e-015	4.0612e-015	5.71681e-015	1.42115e-014	1.56946e-014	1.90654e-014	2.03894e-014	1.475e-014	1.63746e-014	1.9637e-014	1.09452e-015	6.04179e-015	1.21633e-014	1.14009e-014	1.00619e-014	1.12185e-014	9.87905e-015	-1.33193e-014	-6.40708e-015	6.2963e-015	-1.32409e-014
1.03768e-014	1.18043e-014	1.10452e-014	-4.68056e-015	-2.1703e-015	3.5682e-015	5.79011e-015	1.42465e-014	1.54571e-014	1.88599e-014	2.0177e-014	1.43907e-014	1.66108e-014	1.99297e-014	9.88589e-016	6.01559e-015	1.21074e-014	1.1364e-014	9.92352e-015	1.11128e-014	1.00745e-014	-1.3159e-014	-6.35308e-015	6.4738e-015	-1.31652e-014
1.05467e-014	1.21947e-014	1.12552e-014	-4.89109e-015	-2.29497e-015	3.07164e-015	5.8603e-015	1.42679e-014	1.52163e-014	1.86235e-014	1.99658e-014	1.40275e-014	1.68462e-014	2.02242e-014	8.81001e-016	5.99451e-015	1.20588e-014	1.13153e-014	9.77157e-015	1.09834e-014	1.02376e-014	-1.29844e-014	-6.30341e-015	6.65678e-015	-1.30792e-014
1.07282e-014	1.26102e-014	1.14711e-014	-5.10533e-015	-2.41865e-015	2.57497e-015	5.92781e-015	1.42747e-014	1.49753e-014	1.83579e-014	1.97578e-014	1.36659e-014	1.70813e-014	2.05199e-014	7.73303e-016	5.97936e-015	1.20196e-014	1.12551e-014	9.6087e-015	1.08322e-014	1.03673e-014	-1.27969e-014	-6.25805e-015	6.84474e-015	-1.29818e-014
1.09215e-014	1.30516e-014	1.16942e-014	-5.32222e-015	-2.53926e-015	2.08055e-015	5.993e-015	1.42661e-014	1.47378e-014	1.80642e-014	1.95566e-014	1.33118e-014	1.73162e-014	2.08158e-014	6.67277e-016	5.97027e-015	1.19909e-014	1.11842e-014	9.438e-015	1.06607e-014	1.04633e-014	-1.25986e-014	-6.21581e-015	7.03647e-015	-1.28731e-014
1.11259e-014	1.35187e-014	1.19268e-014	-5.54048e-015	-2.65587e-015	1.59139e-015	6.05582e-015	1.42416e-014	1.45068e-014	1.77448e-014	1.93648e-014	1.29713e-014	1.75513e-014	2.11116e-014	5.64166e-016	5.9674e-015	1.19739e-014	1.11029e-014	9.26254e-015	1.04702e-014	1.05261e-014	-1.23903e-014	-6.17553e-015	7.23237e-015	-1.27525e-014
1.13421e-014	1.40115e-014	1.21705e-014	-5.75823e-015	-2.76684e-015	1.10997e-015	6.11656e-015	1.42006e-014	1.42855e-014	1.74016e-014	1.91854e-014	1.26503e-014	1.77869e-014	2.14062e-014	4.65064e-016	5.97114e-015	1.19696e-014	1.10118e-014	9.0849e-015	1.02629e-014	1.05558e-014	-1.21739e-014	-6.13627e-015	7.43164e-015	-1.26197e-014
1.15696e-014	1.45291e-014	1.2427e-014	-5.97452e-015	-2.87086e-015	6.38237e-016	6.17446e-015	1.41422e-014	1.40763e-014	1.7037e-014	1.90202e-014	1.23537e-014	1.80235e-014	2.16982e-014	3.71884e-016	5.9814e-015	1.1979e-014	1.09109e-014	8.90768e-015	1.00415e-014	1.05533e-014	-1.19507e-014	-6.09677e-015	7.633e-015	-1.24745e-014
1.1808e-014	1.50704e-014	1.26979e-014	-6.18831e-015	-2.96655e-015	1.78991e-016	6.22821e-015	1.40666e-014	1.38812e-014	1.66541e-014	1.88709e-014	1.20866e-014	1.82613e-014	2.19866e-014	2.85839e-016	5.99765e-015	1.20028e-014	1.08015e-014	8.73258e-015	9.80807e-015	1.05199e-014	-1.17229e-014	-6.05565e-015	7.83586e-015	-1.23168e-014
1.20562e-014	1.5635e-014	1.29844e-014	-6.39897e-015	-3.05222e-015	-2.66577e-016	6.27857e-015	1.39743e-014	1.37028e-014	1.62557e-014	1.87396e-014	1.18541e-014	1.85008e-014	2.22704e-014	2.07979e-016	6.01931e-015	1.20409e-014	1.06839e-014	8.56251e-015	9.56442e-015	1.04568e-014	-1.14925e-014	-6.0111e-015	8.03982e-015	-1.21471e-014
1.23129e-014	1.62215e-014	1.3288e-014	-6.60578e-015	-3.12748e-015	-6.97614e-016	6.32526e-015	1.38644e-014	1.35433e-014	1.58451e-014	1.86277e-014	1.16602e-014	1.87413e-014	2.25484e-014	1.39838e-016	6.04607e-015	1.20928e-014	1.05585e-014	8.39974e-015	9.31278e-015	1.03657e-014	-1.12613e-014	-5.96242e-015	8.24427e-015	-1.19647e-014
1.25771e-014	1.68284e-014	1.36097e-014	-6.80768e-015	-3.19144e-015	-1.11254e-015	6.36827e-015	1.37368e-014	1.34051e-014	1.54251e-014	1.85363e-014	1.15091e-014	1.89826e-014	2.28193e-014	8.25927e-017	6.07631e-015	1.21583e-014	1.04255e-014	8.24689e-015	9.05542e-015	1.02494e-014	-1.10308e-014	-5.90824e-015	8.44878e-015	-1.17696e-014
1.28476e-014	1.74541e-014	1.39504e-014	-7.00437e-015	-3.24303e-015	-1.51066e-015	6.4069e-015	1.35923e-014	1.32887e-014	1.49985e-014	1.84662e-014	1.14043e-014	1.92243e-014	2.30817e-014	3.76044e-017	6.10951e-015	1.22365e-014	1.02849e-014	8.10607e-015	8.79405e-015	1.01107e-014	-1.08024e-014	-5.84725e-015	8.65288e-015	-1.15622e-014
1.31232e-014	1.80967e-014	1.43108e-014	-7.19548e-015	-3.28114e-015	-1.89136e-015	6.44121e-015	1.3431e-014	1.3195e-014	1.45686e-014	1.84184e-014	1.13486e-014	1.94662e-014	2.33347e-014	5.43182e-018	6.14455e-015	1.23267e-014	1.01371e-014	7.97952e-015	8.53058e-015	9.95173e-015	-1.05775e-014	-5.77835e-015	8.85632e-015	-1.13427e-014
1.34022e-014	1.87539e-014	1.46912e-014	-7.38084e-015	-3.3057e-015	-2.25433e-015	6.47079e-015	1.32533e-014	1.31245e-014	1.4139e-014	1.83934e-014	1.13444e-014	1.97083e-014	2.35773e-014	-1.38188e-017	6.18076e-015	1.24274e-014	9.98197e-015	7.86858e-015	8.2675e-015	9.77554e-015	-1.0358e-014	-5.70058e-015	9.05939e-015	-1.11126e-014
1.3683e-014	1.9424e-014	1.50918e-014	-7.56027e-015	-3.31701e-015	-2.59906e-015	6.49472e-015	1.30595e-014	1.30771e-014	1.37124e-014	1.83909e-014	1.13923e-014	1.99493e-014	2.38084e-014	-1.97331e-017	6.2169e-015	1.25376e-014	9.82031e-015	7.77483e-015	8.00642e-015	9.58494e-015	-1.01449e-014	-5.6129e-015	9.2611e-015	-1.08727e-014
1.3964e-014	2.01041e-014	1.55127e-014	-7.73404e-015	-3.31509e-015	-2.92604e-015	6.51328e-015	1.28501e-014	1.30521e-014	1.32922e-014	1.84103e-014	1.14935e-014	2.01885e-014	2.40265e-014	-1.19303e-017	6.25185e-015	1.26552e-014	9.65254e-015	7.70004e-015	7.74847e-015	9.38208e-015	-9.93897e-015	-5.51484e-015	9.4615e-015	-1.0624e-014
1.42439e-014	2.0792e-014	1.5954e-014	-7.90201e-015	-3.30023e-015	-3.23517e-015	6.52594e-015	1.26263e-014	1.3049e-014	1.28819e-014	1.84509e-014	1.1648e-014	2.04252e-014	2.42308e-014	9.61234e-018	6.28437e-015	1.27783e-014	9.47887e-015	7.64501e-015	7.49506e-015	9.17009e-015	-9.74131e-015	-5.40513e-015	9.66077e-015	-1.03675e-014
1.45213e-014	2.14853e-014	1.64155e-014	-8.06436e-015	-3.27199e-015	-3.52723e-015	6.53226e-015	1.23892e-014	1.30672e-014	1.24843e-014	1.85127e-014	1.18558e-014	2.06582e-014	2.4421e-014	4.53784e-017	6.314e-015	1.29056e-014	9.29838e-015	7.60983e-015	7.24708e-015	8.95202e-015	-9.55318e-015	-5.28281e-015	9.8589e-015	-1.01046e-014
1.47949e-014	2.21807e-014	1.6897e-014	-8.22132e-015	-3.23017e-015	-3.8024e-015	6.53152e-015	1.21396e-014	1.31054e-014	1.21015e-014	1.85943e-014	1.21153e-014	2.08863e-014	2.4596e-014	9.50921e-017	6.34018e-015	1.3034e-014	9.11145e-015	7.5948e-015	7.00518e-015	8.73084e-015	-9.37534e-015	-5.14795e-015	1.00558e-014	-9.83643e-015
1.50633e-014	2.28754e-014	1.73968e-014	-8.37327e-015	-3.17594e-015	-4.0621e-015	6.52362e-015	1.18785e-014	1.31615e-014	1.17364e-014	1.86939e-014	1.24247e-014	2.11085e-014	2.47549e-014	1.58301e-016	6.36209e-015	1.31617e-014	8.91845e-015	7.60006e-015	6.77053e-015	8.50936e-015	-9.20819e-015	-5.00005e-015	1.02515e-014	-9.56506e-015
1.53248e-014	2.35669e-014	1.79136e-014	-8.52111e-015	-3.11026e-015	-4.30714e-015	6.50796e-015	1.16069e-014	1.32333e-014	1.13915e-014	1.88098e-014	1.27817e-014	2.13235e-014	2.48981e-014	2.34945e-016	6.37873e-015	1.32868e-014	8.71966e-015	7.62599e-015	6.54422e-015	8.29084e-015	-9.05187e-015	-4.83895e-015	1.04464e-014	-9.29236e-015
1.55781e-014	2.42522e-014	1.84463e-014	-8.66487e-015	-3.03456e-015	-4.5382e-015	6.48436e-015	1.13257e-014	1.33185e-014	1.10687e-014	1.89412e-014	1.31835e-014	2.15296e-014	2.50252e-014	3.24627e-016	6.38969e-015	1.3407e-014	8.51505e-015	7.67206e-015	6.32612e-015	8.07806e-015	-8.90704e-015	-4.66499e-015	1.06399e-014	-9.02007e-015
1.5822e-014	2.49288e-014	1.89932e-014	-8.80467e-015	-2.94945e-015	-4.75623e-015	6.45174e-015	1.10368e-014	1.34137e-014	1.0769e-014	1.90862e-014	1.36262e-014	2.17252e-014	2.51357e-014	4.26337e-016	6.39484e-015	1.35206e-014	8.30392e-015	7.73718e-015	6.11638e-015	7.87301e-015	-8.77459e-015	-4.47852e-015	1.08329e-014	-8.75064e-015
1.60552e-014	2.55933e-014	1.95524e-014	-8.94116e-015	-2.85599e-015	-4.96146e-015	6.40982e-015	1.07411e-014	1.35164e-014	1.04942e-014	1.92427e-014	1.41046e-014	2.19098e-014	2.52297e-014	5.39177e-016	6.39396e-015	1.36251e-014	8.08688e-015	7.8208e-015	5.91501e-015	7.67788e-015	-8.65472e-015	-4.28009e-015	1.10255e-014	-8.48575e-015
1.62768e-014	2.62432e-014	2.01221e-014	-9.07429e-015	-2.7557e-015	-5.15534e-015	6.35811e-015	1.04395e-014	1.36233e-014	1.0245e-014	1.94089e-014	1.46144e-014	2.20819e-014	2.53081e-014	6.62284e-016	6.38684e-015	1.37187e-014	7.86342e-015	7.92116e-015	5.72178e-015	7.49507e-015	-8.54678e-015	-4.07047e-015	1.12175e-014	-8.22734e-015
1.6486e-014	2.68761e-014	2.06999e-014	-9.20431e-015	-2.64993e-015	-5.33832e-015	6.29624e-015	1.01335e-014	1.37319e-014	1.00215e-014	1.95825e-014	1.51506e-014	2.22406e-014	2.53707e-014	7.94643e-016	6.37339e-015	1.37995e-014	7.6332e-015	8.03624e-015	5.53629e-015	7.32574e-015	-8.4517e-015	-3.8515e-015	1.14085e-014	-7.97779e-015
1.66819e-014	2.74895e-014	2.1283e-014	-9.33198e-015	-2.54011e-015	-5.51106e-015	6.22367e-015	9.82452e-015	1.38385e-014	9.82416e-015	1.97617e-014	1.57073e-014	2.23844e-014	2.54181e-014	9.35529e-016	6.35339e-015	1.38662e-014	7.39604e-015	8.16421e-015	5.35842e-015	7.17092e-015	-8.36855e-015	-3.62438e-015	1.15988e-014	-7.73891e-015
1.68641e-014	2.80806e-014	2.18692e-014	-9.45775e-015	-2.42742e-015	-5.67408e-015	6.13967e-015	9.51407e-015	1.39406e-014	9.65286e-015	1.99439e-014	1.62789e-014	2.25123e-014	2.54511e-014	1.08361e-015	6.32755e-015	1.39173e-014	7.15191e-015	8.30268e-015	5.18736e-015	7.03198e-015	-8.29768e-015	-3.39018e-015	1.17892e-014	-7.51263e-015
1.70319e-014	2.86471e-014	2.2456e-014	-9.58147e-015	-2.31387e-015	-5.82753e-015	6.04385e-015	9.20362e-015	1.40358e-014	9.50709e-015	2.01278e-014	1.68594e-014	2.26236e-014	2.547e-014	1.23763e-015	6.2966e-015	1.39519e-014	6.90043e-015	8.44914e-015	5.02167e-015	6.90897e-015	-8.23894e-015	-3.15004e-015	1.19798e-014	-7.30084e-015
1.7185e-014	2.91872e-014	2.30404e-014	-9.70365e-015	-2.20097e-015	-5.97222e-015	5.93598e-015	8.8944e-015	1.41209e-014	9.38588e-015	2.03112e-014	1.74425e-014	2.2717e-014	2.54756e-014	1.39617e-015	6.26178e-015	1.39693e-014	6.64164e-015	8.60137e-015	4.86028e-015	6.80261e-015	-8.1916e-015	-2.90673e-015	1.21702e-014	-7.10614e-015
1.73226e-014	2.96988e-014	2.36195e-014	-9.8244e-015	-2.08993e-015	-6.10844e-015	5.81551e-015	8.58771e-015	1.41929e-014	9.28787e-015	2.04929e-014	1.80218e-014	2.27915e-014	2.54689e-014	1.55788e-015	6.2239e-015	1.39691e-014	6.37535e-015	8.75654e-015	4.70187e-015	6.71265e-015	-8.15609e-015	-2.66177e-015	1.23606e-014	-6.93048e-015
1.74447e-014	3.01795e-014	2.41907e-014	-9.94313e-015	-1.98302e-015	-6.23628e-015	5.68182e-015	8.28511e-015	1.42495e-014	9.21206e-015	2.06708e-014	1.8591e-014	2.28464e-014	2.54507e-014	1.72162e-015	6.1834e-015	1.39505e-014	6.10123e-015	8.91121e-015	4.54566e-015	6.6379e-015	-8.13226e-015	-2.41741e-015	1.25508e-014	-6.77566e-015
1.75512e-014	3.06278e-014	2.47507e-014	-1.00597e-014	-1.88159e-015	-6.35573e-015	5.53455e-015	7.98779e-015	1.4288e-014	9.15674e-015	2.08441e-014	1.91431e-014	2.28814e-014	2.54227e-014	1.88599e-015	6.14118e-015	1.39127e-014	5.81963e-015	9.06301e-015	4.3906e-015	6.57728e-015	-8.12017e-015	-2.17614e-015	1.27409e-014	-6.64334e-015
1.76422e-014	3.10421e-014	2.52969e-014	-1.0174e-014	-1.78746e-015	-6.46647e-015	5.37348e-015	7.69611e-015	1.43065e-014	9.11881e-015	2.10114e-014	1.96723e-014	2.28967e-014	2.53861e-014	2.04975e-015	6.09859e-015	1.38561e-014	5.52974e-015	9.2087e-015	4.2354e-015	6.52974e-015	-8.11896e-015	-1.9409e-015	1.29304e-014	-6.5357e-015
1.77186e-014	3.14212e-014	2.58268e-014	-1.02857e-014	-1.70269e-015	-6.56923e-015	5.19786e-015	7.4113e-015	1.43036e-014	9.09679e-015	2.11708e-014	2.01729e-014	2.28916e-014	2.53422e-014	2.21162e-015	6.05753e-015	1.37807e-014	5.23185e-015	9.34488e-015	4.07819e-015	6.49397e-015	-8.12934e-015	-1.71343e-015	1.3119e-014	-6.45398e-015
1.77802e-014	3.17643e-014	2.63375e-014	-1.03945e-014	-1.6283e-015	-6.66361e-015	5.00757e-015	7.13404e-015	1.42778e-014	9.08838e-015	2.13214e-014	2.064e-014	2.28667e-014	2.52919e-014	2.36971e-015	6.01899e-015	1.3687e-014	4.92588e-015	9.4685e-015	3.91727e-015	6.46854e-015	-8.15209e-015	-1.496e-015	1.33059e-014	-6.39955e-015
1.78278e-014	3.20711e-014	2.68266e-014	-1.05002e-014	-1.56574e-015	-6.74894e-015	4.80191e-015	6.86478e-015	1.42278e-014	9.09062e-015	2.14628e-014	2.10682e-014	2.28228e-014	2.52359e-014	2.52319e-015	5.98392e-015	1.35763e-014	4.61157e-015	9.57637e-015	3.75207e-015	6.45097e-015	-8.18688e-015	-1.29114e-015	1.34905e-014	-6.37313e-015
1.78618e-014	3.23408e-014	2.72917e-014	-1.06026e-014	-1.51648e-015	-6.82475e-015	4.58113e-015	6.60379e-015	1.4153e-014	9.10085e-015	2.15947e-014	2.1453e-014	2.27603e-014	2.51763e-014	2.67091e-015	5.95402e-015	1.34504e-014	4.28836e-015	9.66457e-015	3.58142e-015	6.43969e-015	-8.23413e-015	-1.10117e-015	1.3672e-014	-6.37567e-015
1.78825e-014	3.25732e-014	2.77306e-014	-1.07015e-014	-1.48149e-015	-6.89135e-015	4.34487e-015	6.35101e-015	1.40535e-014	9.11593e-015	2.17169e-014	2.17889e-014	2.26799e-014	2.51138e-014	2.81113e-015	5.93074e-015	1.33103e-014	3.95634e-015	9.73034e-015	3.40335e-015	6.43176e-015	-8.29409e-015	-9.28472e-016	1.38495e-014	-6.40709e-015
1.78898e-014	3.27684e-014	2.81417e-014	-1.07961e-014	-1.46215e-015	-6.94858e-015	4.09352e-015	6.10725e-015	1.39293e-014	9.13283e-015	2.18289e-014	2.20723e-014	2.25819e-014	2.50496e-014	2.94363e-015	5.91504e-015	1.31573e-014	3.61581e-015	9.77083e-015	3.21683e-015	6.42394e-015	-8.36682e-015	-7.75661e-016	1.4022e-014	-6.46788e-015
1.78854e-014	3.29262e-014	2.85231e-014	-1.08861e-014	-1.45913e-015	-6.99559e-015	3.82696e-015	5.8727e-015	1.378e-014	9.14829e-015	2.19306e-014	2.22999e-014	2.24675e-014	2.49848e-014	3.06695e-015	5.90745e-015	1.29934e-014	3.26708e-015	9.78312e-015	3.02095e-015	6.41367e-015	-8.45274e-015	-6.44177e-016	1.41883e-014	-6.55858e-015
1.787e-014	3.30473e-014	2.88731e-014	-1.09711e-014	-1.47306e-015	-7.03248e-015	3.54487e-015	5.64711e-015	1.36067e-014	9.15967e-015	2.20228e-014	2.24691e-014	2.23381e-014	2.49208e-014	3.18068e-015	5.909e-015	1.28201e-014	2.91044e-015	9.76499e-015	2.81552e-015	6.39774e-015	-8.5523e-015	-5.36542e-016	1.43476e-014	-6.67902e-015
1.7844e-014	3.31321e-014	2.91902e-014	-1.10505e-014	-1.50496e-015	-7.05937e-015	3.24767e-015	5.43028e-015	1.34104e-014	9.16472e-015	2.21055e-014	2.25775e-014	2.21951e-014	2.48582e-014	3.28338e-015	5.92046e-015	1.26391e-014	2.54569e-015	9.71424e-015	2.59968e-015	6.37369e-015	-8.66674e-015	-4.54649e-016	1.44982e-014	-6.82897e-015
1.78083e-014	3.31806e-014	2.94734e-014	-1.11235e-014	-1.55487e-015	-7.0756e-015	2.93497e-015	5.22202e-015	1.31924e-014	9.16031e-015	2.21791e-014	2.26228e-014	2.20399e-014	2.47975e-014	3.37456e-015	5.94187e-015	1.24523e-014	2.17321e-015	9.62871e-015	2.37337e-015	6.33899e-015	-8.79619e-015	-4.00494e-016	1.46391e-014	-7.00769e-015
1.7764e-014	3.31938e-014	2.97225e-014	-1.119e-014	-1.62311e-015	-7.0813e-015	2.60746e-015	5.02154e-015	1.29544e-014	9.14381e-015	2.22446e-014	2.26045e-014	2.18746e-014	2.47396e-014	3.45384e-015	5.9742e-015	1.22617e-014	1.7935e-015	9.50525e-015	2.13636e-015	6.29086e-015	-8.94162e-015	-3.75661e-016	1.47695e-014	-7.21347e-015
1.77115e-014	3.31733e-014	2.99375e-014	-1.12497e-014	-1.70988e-015	-7.07714e-015	2.26565e-015	4.82863e-015	1.2698e-014	9.11251e-015	2.2303e-014	2.25229e-014	2.17007e-014	2.4685e-014	3.52056e-015	6.01786e-015	1.20693e-014	1.40694e-015	9.34221e-015	1.88803e-015	6.22638e-015	-9.10348e-015	-3.81156e-016	1.48878e-014	-7.44531e-015
1.76517e-014	3.31204e-014	3.01177e-014	-1.13024e-014	-1.81542e-015	-7.06313e-015	1.91039e-015	4.64272e-015	1.24253e-014	9.06389e-015	2.23547e-014	2.23781e-014	2.15198e-014	2.46337e-014	3.57304e-015	6.07236e-015	1.18767e-014	1.0136e-015	9.13839e-015	1.6288e-015	6.14334e-015	-9.28239e-015	-4.1778e-016	1.49925e-014	-7.70231e-015
1.75854e-014	3.30368e-014	3.02635e-014	-1.13482e-014	-1.93954e-015	-7.03902e-015	1.54291e-015	4.46268e-015	1.21379e-014	8.99635e-015	2.24006e-014	2.21704e-014	2.1334e-014	2.45864e-014	3.61153e-015	6.13794e-015	1.16863e-014	6.14274e-016	8.89267e-015	1.35879e-015	6.03956e-015	-9.47987e-015	-4.86535e-016	1.50828e-014	-7.98273e-015
1.75128e-014	3.2924e-014	3.0375e-014	-1.13866e-014	-2.08172e-015	-7.00503e-015	1.16487e-015	4.28712e-015	1.18383e-014	8.90844e-015	2.24414e-014	2.19015e-014	2.11453e-014	2.45432e-014	3.63655e-015	6.21404e-015	1.14998e-014	2.09432e-016	8.60487e-015	1.07888e-015	5.91315e-015	-9.69557e-015	-5.88291e-016	1.51571e-014	-8.28448e-015
1.74347e-014	3.27838e-014	3.04533e-014	-1.14176e-014	-2.24169e-015	-6.9615e-015	7.76938e-016	4.1153e-015	1.15293e-014	8.79902e-015	2.2478e-014	2.15736e-014	2.09563e-014	2.45038e-014	3.64745e-015	6.29998e-015	1.13194e-014	-2.00066e-016	8.27521e-015	7.89655e-016	5.76151e-015	-9.92968e-015	-7.22945e-016	1.52148e-014	-8.60548e-015
1.73519e-014	3.26185e-014	3.0499e-014	-1.14414e-014	-2.41886e-015	-6.90879e-015	3.79987e-016	3.94646e-015	1.12132e-014	8.66615e-015	2.25113e-014	2.11892e-014	2.07687e-014	2.44681e-014	3.64387e-015	6.39478e-015	1.11461e-014	-6.13705e-016	7.90326e-015	4.91802e-016	5.583e-015	-1.01829e-014	-8.90935e-016	1.52548e-014	-8.94376e-015
1.72648e-014	3.24296e-014	3.05136e-014	-1.14578e-014	-2.61173e-015	-6.84779e-015	-2.45829e-017	3.77917e-015	1.08921e-014	8.50904e-015	2.25423e-014	2.07513e-014	2.05841e-014	2.4436e-014	3.62539e-015	6.49748e-015	1.09814e-014	-1.03073e-015	7.48925e-015	1.86385e-016	5.37651e-015	-1.04555e-014	-1.09211e-015	1.52759e-014	-9.29692e-015
1.71741e-014	3.22183e-014	3.04986e-014	-1.14677e-014	-2.8195e-015	-6.77898e-015	-4.35451e-016	3.61282e-015	1.05674e-014	8.32719e-015	2.25717e-014	2.02639e-014	2.04043e-014	2.44077e-014	3.59245e-015	6.60714e-015	1.08269e-014	-1.45023e-015	7.03382e-015	-1.24952e-016	5.14113e-015	-1.07476e-014	-1.32592e-015	1.52764e-014	-9.66299e-015
1.70813e-014	3.19867e-014	3.0455e-014	-1.14719e-014	-3.04133e-015	-6.70318e-015	-8.5096e-016	3.44724e-015	1.02421e-014	8.12023e-015	2.25993e-014	1.97305e-014	2.02314e-014	2.43826e-014	3.54581e-015	6.7221e-015	1.06842e-014	-1.87157e-015	6.53814e-015	-4.40748e-016	4.87606e-015	-1.10591e-014	-1.59162e-015	1.52555e-014	-1.00392e-014
1.69866e-014	3.17361e-014	3.03848e-014	-1.14702e-014	-3.27556e-015	-6.62144e-015	-1.26883e-015	3.28149e-015	9.9179e-015	7.88844e-015	2.26255e-014	1.91545e-014	2.00667e-014	2.43595e-014	3.48546e-015	6.8406e-015	1.05541e-014	-2.29417e-015	6.00433e-015	-7.59862e-016	4.58082e-015	-1.139e-014	-1.88794e-015	1.52121e-014	-1.04228e-014
1.68906e-014	3.14688e-014	3.02902e-014	-1.14627e-014	-3.52108e-015	-6.5349e-015	-1.68715e-015	3.11497e-015	9.59705e-015	7.63235e-015	2.2651e-014	1.85406e-014	1.99116e-014	2.43379e-014	3.41181e-015	6.96115e-015	1.04374e-014	-2.71688e-015	5.43427e-015	-1.0809e-015	4.25527e-015	-1.17395e-014	-2.21348e-015	1.51457e-014	-1.08113e-014
1.6794e-014	3.11867e-014	3.01734e-014	-1.14503e-014	-3.77619e-015	-6.44471e-015	-2.10417e-015	2.94681e-015	9.28136e-015	7.35239e-015	2.2676e-014	1.78936e-014	1.97677e-014	2.43173e-014	3.32488e-015	7.08198e-015	1.03351e-014	-3.13847e-015	4.83038e-015	-1.40166e-015	3.89939e-015	-1.21069e-014	-2.56682e-015	1.50556e-014	-1.12021e-014
1.66974e-014	3.08914e-014	3.00365e-014	-1.14342e-014	-4.0393e-015	-6.35251e-015	-2.51748e-015	2.77576e-015	8.97226e-015	7.04918e-015	2.27004e-014	1.72191e-014	1.9636e-014	2.42969e-014	3.22524e-015	7.20074e-015	1.02472e-014	-3.55815e-015	4.19497e-015	-1.72061e-015	3.51371e-015	-1.24914e-014	-2.94664e-015	1.49417e-014	-1.15928e-014
1.66012e-014	3.05846e-014	2.98819e-014	-1.14154e-014	-4.30876e-015	-6.25984e-015	-2.9252e-015	2.60129e-015	8.67088e-015	6.72385e-015	2.27239e-014	1.65221e-014	1.95171e-014	2.42755e-014	3.1134e-015	7.3161e-015	1.01738e-014	-3.9748e-015	3.53192e-015	-2.03611e-015	3.09942e-015	-1.28916e-014	-3.35054e-015	1.48031e-014	-1.1981e-014
1.65052e-014	3.02676e-014	2.97119e-014	-1.13941e-014	-4.5827e-015	-6.16748e-015	-3.32488e-015	2.42316e-015	8.37793e-015	6.37802e-015	2.27457e-014	1.58074e-014	1.94121e-014	2.42518e-014	2.98978e-015	7.42664e-015	1.01153e-014	-4.38762e-015	2.84432e-015	-2.3466e-015	2.65747e-015	-1.33065e-014	-3.77674e-015	1.464e-014	-1.23639e-014
1.64099e-014	2.99414e-014	2.95288e-014	-1.13714e-014	-4.8594e-015	-6.07705e-015	-3.71408e-015	2.24095e-015	8.09433e-015	6.01327e-015	2.27655e-014	1.50806e-014	1.93213e-014	2.42251e-014	2.85546e-015	7.53018e-015	1.00721e-014	-4.79556e-015	2.13593e-015	-2.64966e-015	2.18954e-015	-1.37348e-014	-4.22263e-015	1.44527e-014	-1.27393e-014
1.63154e-014	2.96076e-014	2.93355e-014	-1.13484e-014	-5.13709e-015	-5.98984e-015	-4.09083e-015	2.05461e-015	7.81989e-015	5.63167e-015	2.27832e-014	1.43459e-014	1.92449e-014	2.41945e-014	2.71146e-015	7.62464e-015	1.00435e-014	-5.19736e-015	1.40996e-015	-2.94384e-015	1.6971e-015	-1.41746e-014	-4.68518e-015	1.42419e-014	-1.31048e-014
1.6222e-014	2.92669e-014	2.9134e-014	-1.1326e-014	-5.41404e-015	-5.90681e-015	-4.45302e-015	1.86396e-015	7.55426e-015	5.23544e-015	2.2798e-014	1.36083e-014	1.9183e-014	2.41589e-014	2.55859e-015	7.70822e-015	1.00296e-014	-5.59207e-015	6.70314e-016	-3.22704e-015	1.18152e-015	-1.46243e-014	-5.16173e-015	1.40074e-014	-1.34581e-014
1.61302e-014	2.89201e-014	2.89262e-014	-1.13054e-014	-5.68797e-015	-5.82906e-015	-4.79799e-015	1.66967e-015	7.29814e-015	4.82689e-015	2.2809e-014	1.28724e-014	1.91361e-014	2.41169e-014	2.39744e-015	7.77965e-015	1.00297e-014	-5.97819e-015	-7.80503e-017	-3.49803e-015	6.45022e-016	-1.50814e-014	-5.64964e-015	1.37499e-014	-1.37976e-014
1.60403e-014	2.85676e-014	2.87138e-014	-1.12877e-014	-5.9568e-015	-5.75723e-015	-5.12386e-015	1.47228e-015	7.0513e-015	4.40783e-015	2.28153e-014	1.21432e-014	1.91037e-014	2.40677e-014	2.22872e-015	7.83763e-015	1.00438e-014	-6.35424e-015	-8.30885e-016	-3.75471e-015	9.03017e-017	-1.55437e-014	-6.14642e-015	1.34703e-014	-1.41214e-014
1.59526e-014	2.82098e-014	2.84988e-014	-1.12742e-014	-6.21905e-015	-5.69361e-015	-5.42854e-015	1.27202e-015	6.81336e-015	3.98053e-015	2.28158e-014	1.14254e-014	1.90856e-014	2.40103e-014	2.0534e-015	7.88125e-015	1.00709e-014	-6.719e-015	-1.58401e-015	-3.99573e-015	-4.79969e-016	-1.6008e-014	-6.6492e-015	1.317e-014	-1.44277e-014
1.58675e-014	2.7847e-014	2.82824e-014	-1.12658e-014	-6.47288e-015	-5.63888e-015	-5.71025e-015	1.06961e-015	6.58407e-015	3.54827e-015	2.28096e-014	1.07236e-014	1.90814e-014	2.39439e-014	1.87264e-015	7.90942e-015	1.01102e-014	-7.07161e-015	-2.33273e-015	-4.21957e-015	-1.06329e-015	-1.64716e-014	-7.15468e-015	1.28498e-014	-1.47147e-014
1.57849e-014	2.74791e-014	2.80665e-014	-1.12642e-014	-6.71649e-015	-5.59435e-015	-5.96699e-015	8.67009e-016	6.36305e-015	3.11338e-015	2.2795e-014	1.00409e-014	1.909e-014	2.38673e-014	1.68752e-015	7.92081e-015	1.01606e-014	-7.41078e-015	-3.07248e-015	-4.42524e-015	-1.65711e-015	-1.69326e-014	-7.66007e-015	1.2511e-014	-1.49813e-014
1.57051e-014	2.71063e-014	2.78524e-014	-1.12696e-014	-6.94778e-015	-5.56081e-015	-6.19681e-015	6.64737e-016	6.14988e-015	2.67837e-015	2.27718e-014	9.38103e-015	1.91105e-014	2.378e-014	1.4995e-015	7.91498e-015	1.02215e-014	-7.73589e-015	-3.7985e-015	-4.61053e-015	-2.25844e-015	-1.73881e-014	-8.16252e-015	1.21552e-014	-1.52267e-014
1.56276e-014	2.67282e-014	2.76411e-014	-1.12833e-014	-7.16504e-015	-5.53865e-015	-6.39839e-015	4.64069e-016	5.94355e-015	2.24591e-015	2.27387e-014	8.74695e-015	1.91416e-014	2.3681e-014	1.31002e-015	7.89186e-015	1.02921e-014	-8.04551e-015	-4.50648e-015	-4.77411e-015	-2.86444e-015	-1.78348e-014	-8.65924e-015	1.17835e-014	-1.54495e-014
1.55526e-014	2.63451e-014	2.74331e-014	-1.13061e-014	-7.36627e-015	-5.52874e-015	-6.57036e-015	2.6608e-016	5.74295e-015	1.81852e-015	2.26944e-014	8.1412e-015	1.91827e-014	2.35699e-014	1.12e-015	7.85152e-015	1.03712e-014	-8.33822e-015	-5.19158e-015	-4.91538e-015	-3.47238e-015	-1.82698e-014	-9.14728e-015	1.13983e-014	-1.56487e-014
1.54807e-014	2.59565e-014	2.72291e-014	-1.13386e-014	-7.55017e-015	-5.53074e-015	-6.7118e-015	7.21614e-017	5.54675e-015	1.3986e-015	2.26381e-014	7.5664e-015	1.92324e-014	2.34465e-014	9.30846e-016	7.79353e-015	1.04575e-014	-8.61324e-015	-5.85009e-015	-5.03302e-015	-4.07931e-015	-1.86892e-014	-9.62425e-015	1.10013e-014	-1.58239e-014
1.54114e-014	2.55618e-014	2.70292e-014	-1.13821e-014	-7.71586e-015	-5.54512e-015	-6.82215e-015	-1.15382e-016	5.35498e-015	9.88502e-016	2.25686e-014	7.02455e-015	1.92894e-014	2.33103e-014	7.43726e-016	7.71835e-015	1.05505e-014	-8.86916e-015	-6.47744e-015	-5.12646e-015	-4.68292e-015	-1.90897e-014	-1.00875e-014	1.05939e-014	-1.59752e-014
1.53443e-014	2.51608e-014	2.68333e-014	-1.14368e-014	-7.86221e-015	-5.5715e-015	-6.90073e-015	-2.95065e-016	5.16697e-015	5.90804e-016	2.24851e-014	6.51741e-015	1.93519e-014	2.3161e-014	5.59829e-016	7.62719e-015	1.0649e-014	-9.10546e-015	-7.07019e-015	-5.19507e-015	-5.28014e-015	-1.94691e-014	-1.05343e-014	1.01792e-014	-1.61022e-014
1.52794e-014	2.47528e-014	2.66411e-014	-1.15032e-014	-7.98769e-015	-5.60978e-015	-6.94713e-015	-4.6482e-016	4.98238e-015	2.07646e-016	2.23868e-014	6.04683e-015	1.94187e-014	2.29984e-014	3.80465e-016	7.52125e-015	1.07522e-014	-9.32152e-015	-7.62487e-015	-5.23858e-015	-5.86858e-015	-1.98239e-014	-1.09628e-014	9.75861e-015	-1.62049e-014
1.52166e-014	2.4337e-014	2.64514e-014	-1.15814e-014	-8.09124e-015	-5.65982e-015	-6.96114e-015	-6.22821e-016	4.80008e-015	-1.5874e-016	2.22733e-014	5.61393e-015	1.94885e-014	2.28223e-014	2.07801e-016	7.4015e-015	1.08599e-014	-9.51606e-015	-8.13839e-015	-5.25709e-015	-6.44567e-015	-2.01518e-014	-1.13707e-014	9.33444e-015	-1.62838e-014
1.51546e-014	2.39128e-014	2.62638e-014	-1.16715e-014	-8.17164e-015	-5.72044e-015	-6.94263e-015	-7.6766e-016	4.61986e-015	-5.06139e-016	2.21444e-014	5.219e-015	1.95595e-014	2.26332e-014	4.25803e-017	7.27023e-015	1.0971e-014	-9.68888e-015	-8.60791e-015	-5.25041e-015	-7.00935e-015	-2.04501e-014	-1.17563e-014	8.90862e-015	-1.63398e-014
1.50934e-014	2.34793e-014	2.6077e-014	-1.17735e-014	-8.22838e-015	-5.79119e-015	-6.89197e-015	-8.97308e-016	4.44231e-015	-8.32265e-016	2.20005e-014	4.86147e-015	1.96301e-014	2.24316e-014	-1.14597e-016	7.1292e-015	1.10858e-014	-9.83985e-015	-9.0311e-015	-5.21819e-015	-7.55742e-015	-2.07162e-014	-1.21173e-014	8.48308e-015	-1.63729e-014
1.50317e-014	2.30364e-014	2.58897e-014	-1.18866e-014	-8.26084e-015	-5.87206e-015	-6.80987e-015	-1.0099e-015	4.26725e-015	-1.13561e-015	2.18417e-014	4.54185e-015	1.96988e-014	2.22173e-014	-2.61906e-016	6.98024e-015	1.1204e-014	-9.96807e-015	-9.40532e-015	-5.16096e-015	-8.08767e-015	-2.09484e-014	-1.24524e-014	8.05999e-015	-1.63834e-014
1.49701e-014	2.25831e-014	2.57009e-014	-1.20113e-014	-8.26824e-015	-5.9618e-015	-6.69743e-015	-1.10412e-015	4.09427e-015	-1.41513e-015	2.16682e-014	4.25969e-015	1.97642e-014	2.1991e-014	-3.9794e-016	6.82554e-015	1.13243e-014	-1.0073e-014	-9.72862e-015	-5.07932e-015	-8.59865e-015	-2.11445e-014	-1.27605e-014	7.64185e-015	-1.63724e-014
1.49072e-014	2.21187e-014	2.55088e-014	-1.21468e-014	-8.25013e-015	-6.05912e-015	-6.55541e-015	-1.17811e-015	3.92408e-015	-1.66958e-015	2.14811e-014	4.01371e-015	1.98248e-014	2.17528e-014	-5.21653e-016	6.66708e-015	1.14461e-014	-1.01544e-014	-9.99952e-015	-4.97369e-015	-9.08938e-015	-2.13029e-014	-1.30408e-014	7.2302e-015	-1.63413e-014
1.4842e-014	2.16427e-014	2.53117e-014	-1.22923e-014	-8.20668e-015	-6.16307e-015	-6.38515e-015	-1.23055e-015	3.75804e-015	-1.89718e-015	2.1281e-014	3.80354e-015	1.98785e-014	2.15035e-014	-6.32391e-016	6.50755e-015	1.15698e-014	-1.02126e-014	-1.02169e-014	-4.84443e-015	-9.55775e-015	-2.14214e-014	-1.32922e-014	6.82697e-015	-1.62909e-014
1.47736e-014	2.11557e-014	2.51085e-014	-1.2447e-014	-8.13793e-015	-6.27248e-015	-6.18922e-015	-1.25992e-015	3.59743e-015	-2.09749e-015	2.10684e-014	3.62735e-015	1.99245e-014	2.12436e-014	-7.28575e-016	6.34973e-015	1.1695e-014	-1.02469e-014	-1.03806e-014	-4.69251e-015	-1.00024e-014	-2.14989e-014	-1.35145e-014	6.43375e-015	-1.62216e-014
1.47011e-014	2.06575e-014	2.48971e-014	-1.26096e-014	-8.04386e-015	-6.38585e-015	-5.96903e-015	-1.26542e-015	3.44326e-015	-2.26935e-015	2.08449e-014	3.48352e-015	1.99619e-014	2.0973e-014	-8.09122e-016	6.19646e-015	1.18218e-014	-1.02573e-014	-1.0491e-014	-4.51907e-015	-1.04233e-014	-2.15346e-014	-1.37068e-014	6.05177e-015	-1.61347e-014
1.46234e-014	2.01475e-014	2.46753e-014	-1.27791e-014	-7.92412e-015	-6.50163e-015	-5.72573e-015	-1.24631e-015	3.29746e-015	-2.41218e-015	2.06119e-014	3.37087e-015	1.9989e-014	2.06934e-014	-8.73347e-016	6.05035e-015	1.19501e-014	-1.02444e-014	-1.05483e-014	-4.32508e-015	-1.08193e-014	-2.15291e-014	-1.38687e-014	5.68197e-015	-1.6032e-014
1.45392e-014	1.96251e-014	2.44405e-014	-1.29544e-014	-7.77897e-015	-6.61861e-015	-5.4611e-015	-1.20252e-015	3.1617e-015	-2.52546e-015	2.03713e-014	3.28796e-015	2.00046e-014	2.0406e-014	-9.20322e-016	5.91406e-015	1.208e-014	-1.02084e-014	-1.05528e-014	-4.11146e-015	-1.11896e-014	-2.14824e-014	-1.40007e-014	5.326e-015	-1.59154e-014
1.44475e-014	1.90906e-014	2.41908e-014	-1.31341e-014	-7.60905e-015	-6.7359e-015	-5.17712e-015	-1.13349e-015	3.03784e-015	-2.60876e-015	2.01245e-014	3.23238e-015	2.00078e-014	2.01113e-014	-9.4914e-016	5.79028e-015	1.22113e-014	-1.01497e-014	-1.05055e-014	-3.87933e-015	-1.15343e-014	-2.13947e-014	-1.41035e-014	4.98538e-015	-1.57863e-014
1.4347e-014	1.85447e-014	2.39251e-014	-1.33171e-014	-7.41511e-015	-6.85154e-015	-4.87583e-015	-1.03846e-015	2.92806e-015	-2.66221e-015	1.98734e-014	3.20215e-015	1.9998e-014	1.98109e-014	-9.59676e-016	5.68139e-015	1.23446e-014	-1.00688e-014	-1.04082e-014	-3.63044e-015	-1.18536e-014	-2.12664e-014	-1.41777e-014	4.66081e-015	-1.56454e-014
1.4236e-014	1.79882e-014	2.36413e-014	-1.35012e-014	-7.19803e-015	-6.96423e-015	-4.55921e-015	-9.17731e-016	2.83421e-015	-2.68565e-015	1.96197e-014	3.19594e-015	1.99744e-014	1.95055e-014	-9.50762e-016	5.58966e-015	1.24798e-014	-9.96642e-015	-1.02627e-014	-3.3665e-015	-1.21474e-014	-2.10987e-014	-1.42242e-014	4.3535e-015	-1.54943e-014
1.41133e-014	1.74216e-014	2.33379e-014	-1.36846e-014	-6.95856e-015	-7.07296e-015	-4.22975e-015	-7.71663e-016	2.75854e-015	-2.6804e-015	1.93656e-014	3.21188e-015	1.9936e-014	1.9196e-014	-9.22131e-016	5.51789e-015	1.26169e-014	-9.84307e-015	-1.0071e-014	-3.08881e-015	-1.24161e-014	-2.08932e-014	-1.4244e-014	4.06379e-015	-1.53346e-014
1.39772e-014	1.68455e-014	2.30135e-014	-1.38657e-014	-6.69755e-015	-7.17595e-015	-3.88934e-015	-6.00782e-016	2.70286e-015	-2.64687e-015	1.91132e-014	3.24693e-015	1.98817e-014	1.88833e-014	-8.73427e-016	5.46842e-015	1.27568e-014	-9.69987e-015	-9.83516e-015	-2.79839e-015	-1.26601e-014	-2.06518e-014	-1.42387e-014	3.79211e-015	-1.51673e-014
1.38269e-014	1.62611e-014	2.26669e-014	-1.40423e-014	-6.4157e-015	-7.2722e-015	-3.53987e-015	-4.06709e-016	2.66983e-015	-2.58541e-015	1.88642e-014	3.29868e-015	1.98111e-014	1.85682e-014	-8.04358e-016	5.44335e-015	1.28999e-014	-9.53823e-015	-9.55838e-015	-2.49646e-015	-1.28802e-014	-2.03764e-014	-1.42092e-014	3.53929e-015	-1.49943e-014
1.36612e-014	1.56698e-014	2.22969e-014	-1.42128e-014	-6.11481e-015	-7.36074e-015	-3.18284e-015	-1.90657e-016	2.66072e-015	-2.49659e-015	1.86207e-014	3.36485e-015	1.97233e-014	1.82518e-014	-7.14523e-016	5.44517e-015	1.30457e-014	-9.35907e-015	-9.24384e-015	-2.1854e-015	-1.30768e-014	-2.00694e-014	-1.41574e-014	3.30518e-015	-1.4817e-014
1.34788e-014	1.50729e-014	2.1903e-014	-1.43756e-014	-5.79615e-015	-7.44022e-015	-2.82046e-015	4.60738e-017	2.67775e-015	-2.38124e-015	1.8385e-014	3.4429e-015	1.96175e-014	1.79354e-014	-6.03888e-016	5.47449e-015	1.31951e-014	-9.1635e-015	-8.89505e-015	-1.86662e-015	-1.32509e-014	-1.97338e-014	-1.4085e-014	3.08993e-015	-1.46367e-014
1.32786e-014	1.44715e-014	2.1484e-014	-1.45282e-014	-5.46098e-015	-7.50966e-015	-2.45442e-015	3.01465e-016	2.72273e-015	-2.24035e-015	1.81587e-014	3.53011e-015	1.94929e-014	1.76194e-014	-4.728e-016	5.53265e-015	1.3348e-014	-8.95296e-015	-8.51551e-015	-1.54178e-015	-1.34043e-014	-1.93727e-014	-1.39939e-014	2.89316e-015	-1.44552e-014
1.3059e-014	1.38675e-014	2.10401e-014	-1.46683e-014	-5.11072e-015	-7.56797e-015	-2.08575e-015	5.73678e-016	2.79785e-015	-2.07543e-015	1.79438e-014	3.62439e-015	1.93496e-014	1.73039e-014	-3.21856e-016	5.62126e-015	1.35044e-014	-8.72846e-015	-8.10845e-015	-1.2127e-015	-1.35374e-014	-1.89901e-014	-1.38855e-014	2.71444e-015	-1.42737e-014
1.28197e-014	1.32625e-014	2.05718e-014	-1.47938e-014	-4.74713e-015	-7.61388e-015	-1.71665e-015	8.60605e-016	2.90399e-015	-1.88742e-015	1.77418e-014	3.7235e-015	1.91872e-014	1.69904e-014	-1.51218e-016	5.74092e-015	1.36645e-014	-8.49163e-015	-7.67777e-015	-8.81509e-016	-1.36515e-014	-1.85893e-014	-1.37618e-014	2.55298e-015	-1.40933e-014
1.25594e-014	1.26585e-014	2.00793e-014	-1.49029e-014	-4.37173e-015	-7.64594e-015	-1.34828e-015	1.15962e-015	3.042e-015	-1.67799e-015	1.75537e-014	3.82565e-015	1.90048e-014	1.66788e-014	3.94278e-017	5.89213e-015	1.38279e-014	-8.24376e-015	-7.2278e-015	-5.49926e-016	-1.37483e-014	-1.81737e-014	-1.36246e-014	2.40789e-015	-1.39153e-014
1.22771e-014	1.20568e-014	1.95633e-014	-1.49936e-014	-3.98614e-015	-7.66403e-015	-9.81631e-016	1.46842e-015	3.21314e-015	-1.44846e-015	1.7381e-014	3.92921e-015	1.88025e-014	1.63698e-014	2.49226e-016	6.07558e-015	1.39945e-014	-7.98629e-015	-6.76249e-015	-2.19724e-016	-1.38287e-014	-1.77475e-014	-1.34761e-014	2.27856e-015	-1.37407e-014
1.19732e-014	1.14597e-014	1.90248e-014	-1.50645e-014	-3.59263e-015	-7.66722e-015	-6.1753e-016	1.78476e-015	3.41758e-015	-1.20104e-015	1.72248e-014	4.03233e-015	1.85801e-014	1.60637e-014	4.77893e-016	6.29137e-015	1.41642e-014	-7.72044e-015	-6.28543e-015	1.0737e-016	-1.38945e-014	-1.73144e-014	-1.33186e-014	2.16399e-015	-1.35708e-014
1.16472e-014	1.08693e-014	1.84647e-014	-1.51133e-014	-3.19311e-015	-7.65449e-015	-2.5603e-016	2.10587e-015	3.65541e-015	-9.37564e-016	1.70851e-014	4.13262e-015	1.83375e-014	1.57616e-014	7.24553e-016	6.53844e-015	1.43364e-014	-7.44777e-015	-5.8009e-015	4.29611e-016	-1.3947e-014	-1.68776e-014	-1.31541e-014	2.06287e-015	-1.34068e-014
1.12991e-014	1.02875e-014	1.78853e-014	-1.51386e-014	-2.78947e-015	-7.62479e-015	1.02323e-016	2.42862e-015	3.92619e-015	-6.59948e-016	1.69624e-014	4.2287e-015	1.80751e-014	1.54635e-014	9.88627e-016	6.81631e-015	1.45106e-014	-7.17052e-015	-5.31269e-015	7.44903e-016	-1.39873e-014	-1.64411e-014	-1.29843e-014	1.97389e-015	-1.32497e-014
1.09292e-014	9.71565e-015	1.72877e-014	-1.51389e-014	-2.3832e-015	-7.5776e-015	4.57324e-016	2.75028e-015	4.22867e-015	-3.70837e-016	1.68569e-014	4.31934e-015	1.77925e-014	1.51691e-014	1.26906e-015	7.1247e-015	1.46867e-014	-6.89007e-015	-4.82523e-015	1.05135e-015	-1.40175e-014	-1.60085e-014	-1.28115e-014	1.8953e-015	-1.31004e-014
1.05372e-014	9.15598e-015	1.66744e-014	-1.51131e-014	-1.97647e-015	-7.51249e-015	8.0868e-016	3.06865e-015	4.56152e-015	-7.27044e-017	1.67682e-014	4.40304e-015	1.74898e-014	1.48784e-014	1.56505e-015	7.46225e-015	1.48643e-014	-6.60767e-015	-4.34306e-015	1.34715e-015	-1.40387e-014	-1.55841e-014	-1.2638e-014	1.82579e-015	-1.29596e-014
1.01242e-014	8.61034e-015	1.60478e-014	-1.50602e-014	-1.5716e-015	-7.42893e-015	1.15645e-015	3.38004e-015	4.92356e-015	2.32335e-016	1.66961e-014	4.47834e-015	1.71669e-014	1.45914e-014	1.87565e-015	7.82698e-015	1.50426e-014	-6.32502e-015	-3.86951e-015	1.63058e-015	-1.40525e-014	-1.51714e-014	-1.24646e-014	1.76395e-015	-1.28278e-014
9.69065e-015	8.08047e-015	1.54105e-014	-1.49789e-014	-1.16988e-015	-7.32691e-015	1.50102e-015	3.6815e-015	5.31268e-015	5.41751e-016	1.66394e-014	4.54312e-015	1.68241e-014	1.43086e-014	2.20004e-015	8.21707e-015	1.52205e-014	-6.04306e-015	-3.40767e-015	1.89958e-015	-1.4061e-014	-1.47736e-014	-1.22932e-014	1.70852e-015	-1.27055e-014
9.23775e-015	7.56826e-015	1.4765e-014	-1.48688e-014	-7.73188e-016	-7.20593e-015	1.84278e-015	3.9707e-015	5.72644e-015	8.52954e-016	1.65973e-014	4.59612e-015	1.6462e-014	1.40293e-014	2.53696e-015	8.63093e-015	1.53976e-014	-5.76353e-015	-2.96124e-015	2.15263e-015	-1.40655e-014	-1.43938e-014	-1.2125e-014	1.65741e-015	-1.25932e-014
8.76714e-015	7.07526e-015	1.4114e-014	-1.47285e-014	-3.83605e-016	-7.06546e-015	2.18187e-015	4.24512e-015	6.16183e-015	1.16377e-015	1.65676e-014	4.63712e-015	1.6081e-014	1.37535e-014	2.8854e-015	9.06644e-015	1.55733e-014	-5.4877e-015	-2.53418e-015	2.38752e-015	-1.40673e-014	-1.40346e-014	-1.1962e-014	1.60923e-015	-1.24922e-014
8.2804e-015	6.60288e-015	1.3461e-014	-1.45581e-014	-3.09623e-018	-6.90548e-015	2.51855e-015	4.50256e-015	6.61531e-015	1.4719e-015	1.65484e-014	4.66541e-015	1.56822e-014	1.34817e-014	3.24393e-015	9.5216e-015	1.57467e-014	-5.21705e-015	-2.12986e-015	2.60215e-015	-1.4068e-014	-1.36994e-014	-1.1806e-014	1.56247e-015	-1.24029e-014
7.7791e-015	6.15265e-015	1.28091e-014	-1.43575e-014	3.667e-016	-6.72547e-015	2.85323e-015	4.74049e-015	7.08332e-015	1.77532e-015	1.65381e-014	4.6799e-015	1.5266e-014	1.32132e-014	3.6118e-015	9.9939e-015	1.59169e-014	-4.95237e-015	-1.75045e-015	2.79517e-015	-1.40686e-014	-1.33901e-014	-1.16581e-014	1.51494e-015	-1.23258e-014
7.26482e-015	5.72526e-015	1.21617e-014	-1.41269e-014	7.23518e-016	-6.52529e-015	3.18678e-015	4.9572e-015	7.56198e-015	2.07126e-015	1.65354e-014	4.68052e-015	1.48337e-014	1.29478e-014	3.98764e-015	1.04808e-014	1.60828e-014	-4.6947e-015	-1.39869e-015	2.96487e-015	-1.40709e-014	-1.3109e-014	-1.15192e-014	1.46544e-015	-1.22614e-014
6.73989e-015	5.3211e-015	1.15218e-014	-1.38668e-014	1.0657e-015	-6.3048e-015	3.51988e-015	5.15014e-015	8.04725e-015	2.35659e-015	1.65374e-014	4.66605e-015	1.4386e-014	1.26857e-014	4.37009e-015	1.09793e-014	1.62437e-014	-4.44514e-015	-1.07734e-015	3.109e-015	-1.40759e-014	-1.28578e-014	-1.139e-014	1.41238e-015	-1.22099e-014
6.20664e-015	4.9408e-015	1.08929e-014	-1.35773e-014	1.39206e-015	-6.06444e-015	3.85362e-015	5.31781e-015	8.53519e-015	2.6288e-015	1.65421e-014	4.63558e-015	1.39234e-014	1.24261e-014	4.75788e-015	1.14868e-014	1.63992e-014	-4.20453e-015	-7.89148e-016	3.22638e-015	-1.40843e-014	-1.26378e-014	-1.12717e-014	1.35489e-015	-1.21711e-014
5.6669e-015	4.58561e-015	1.02782e-014	-1.32587e-014	1.70109e-015	-5.80385e-015	4.18809e-015	5.45939e-015	9.02127e-015	2.88651e-015	1.65468e-014	4.58915e-015	1.34478e-014	1.21692e-014	5.14953e-015	1.20008e-014	1.65482e-014	-3.97419e-015	-5.36006e-016	3.31556e-015	-1.4097e-014	-1.24497e-014	-1.11647e-014	1.29114e-015	-1.21456e-014
5.12406e-015	4.25584e-015	9.68094e-015	-1.2912e-014	1.99145e-015	-5.52273e-015	4.52417e-015	5.57385e-015	9.50145e-015	3.12721e-015	1.6549e-014	4.52619e-015	1.29603e-014	1.19142e-014	5.54406e-015	1.25186e-014	1.66902e-014	-3.75538e-015	-3.19722e-016	3.37551e-015	-1.41154e-014	-1.22944e-014	-1.10697e-014	1.21987e-015	-1.21331e-014
4.58121e-015	3.95129e-015	9.10417e-015	-1.25388e-014	2.26218e-015	-5.22092e-015	4.86277e-015	5.66036e-015	9.97103e-015	3.34828e-015	1.65465e-014	4.44631e-015	1.24621e-014	1.16606e-014	5.94037e-015	1.30376e-014	1.68238e-014	-3.54797e-015	-1.41626e-016	3.40495e-015	-1.41408e-014	-1.21716e-014	-1.09869e-014	1.14011e-015	-1.21337e-014
4.0407e-015	3.67214e-015	8.55107e-015	-1.21397e-014	2.51193e-015	-4.89857e-015	5.20432e-015	5.7185e-015	1.04257e-014	3.54742e-015	1.65369e-014	4.34989e-015	1.1955e-014	1.1409e-014	6.33739e-015	1.35554e-014	1.69482e-014	-3.35261e-015	-3.17191e-018	3.40278e-015	-1.4174e-014	-1.20813e-014	-1.09168e-014	1.05112e-015	-1.2147e-014
3.50531e-015	3.41789e-015	8.02409e-015	-1.1716e-014	2.73979e-015	-4.55611e-015	5.54915e-015	5.74827e-015	1.08611e-014	3.72247e-015	1.65181e-014	4.23681e-015	1.1441e-014	1.11591e-014	6.73386e-015	1.40696e-014	1.70629e-014	-3.16935e-015	9.44164e-017	3.36805e-015	-1.4216e-014	-1.20226e-014	-1.08594e-014	9.51931e-016	-1.21729e-014
2.97753e-015	3.18875e-015	7.52641e-015	-1.12694e-014	2.94529e-015	-4.19334e-015	5.89758e-015	5.75087e-015	1.1273e-014	3.87246e-015	1.64869e-014	4.10696e-015	1.09222e-014	1.09106e-014	7.12883e-015	1.45771e-014	1.71678e-014	-2.99892e-015	1.50526e-016	3.29982e-015	-1.42672e-014	-1.19952e-014	-1.08149e-014	8.41444e-016	-1.2211e-014
2.46109e-015	2.98393e-015	7.05964e-015	-1.08019e-014	3.1276e-015	-3.81064e-015	6.24908e-015	5.72616e-015	1.16568e-014	3.99492e-015	1.64415e-014	3.96135e-015	1.03998e-014	1.06637e-014	7.52125e-015	1.50759e-014	1.72621e-014	-2.84201e-015	1.64993e-016	3.19776e-015	-1.43283e-014	-1.19976e-014	-1.07835e-014	7.19387e-016	-1.22605e-014
1.95878e-015	2.80244e-015	6.62674e-015	-1.03154e-014	3.28642e-015	-3.40829e-015	6.60353e-015	5.67456e-015	1.20092e-014	4.08915e-015	1.63805e-014	3.80042e-015	9.87584e-015	1.04187e-014	7.91053e-015	1.55643e-014	1.73454e-014	-2.6988e-015	1.37649e-016	3.06144e-015	-1.44005e-014	-1.20278e-014	-1.07654e-014	5.85748e-016	-1.23208e-014
1.47281e-015	2.64387e-015	6.22953e-015	-9.81124e-015	3.4219e-015	-2.98664e-015	6.96048e-015	5.59748e-015	1.23271e-014	4.15396e-015	1.6302e-014	3.62443e-015	9.35286e-015	1.01755e-014	8.29545e-015	1.60396e-014	1.74174e-014	-2.56909e-015	6.82956e-017	2.89111e-015	-1.44843e-014	-1.20837e-014	-1.07599e-014	4.39981e-016	-1.23918e-014
1.00636e-015	2.50805e-015	5.86984e-015	-9.29171e-015	3.53382e-015	-2.54653e-015	7.32025e-015	5.49617e-015	1.26074e-014	4.18858e-015	1.62049e-014	3.43435e-015	8.83343e-015	9.93405e-015	8.67484e-015	1.65002e-014	1.74778e-014	-2.45308e-015	-4.28615e-017	2.68663e-015	-1.45797e-014	-1.2163e-014	-1.07669e-014	2.82382e-016	-1.24724e-014
5.6243e-016	2.39387e-015	5.54904e-015	-8.75925e-015	3.62242e-015	-2.08908e-015	7.68182e-015	5.37192e-015	1.28475e-014	4.19183e-015	1.60872e-014	3.23056e-015	8.32034e-015	9.69462e-015	9.04834e-015	1.69437e-014	1.75264e-014	-2.3507e-015	-1.95878e-016	2.44795e-015	-1.46875e-014	-1.22637e-014	-1.07863e-014	1.13369e-016	-1.25613e-014
1.43124e-016	2.2997e-015	5.26791e-015	-8.21583e-015	3.68781e-015	-1.61504e-015	8.04399e-015	5.22682e-015	1.30451e-014	4.16314e-015	1.59482e-014	3.01439e-015	7.816e-015	9.45797e-015	9.41566e-015	1.73685e-014	1.75626e-014	-2.2623e-015	-3.89916e-016	2.17546e-015	-1.48071e-014	-1.23833e-014	-1.08177e-014	-6.71921e-017	-1.26581e-014
-2.49419e-016	2.22477e-015	5.02727e-015	-7.66358e-015	3.73071e-015	-1.12469e-015	8.40633e-015	5.06287e-015	1.31985e-014	4.10196e-015	1.5788e-014	2.78692e-015	7.32293e-015	9.22451e-015	9.77571e-015	1.77735e-014	1.75868e-014	-2.18718e-015	-6.23756e-016	1.87036e-015	-1.49388e-014	-1.2519e-014	-1.08604e-014	-2.59072e-016	-1.2762e-014
-6.13662e-016	2.16801e-015	4.82799e-015	-7.10521e-015	3.75221e-015	-6.19091e-016	8.76827e-015	4.88252e-015	1.33063e-014	4.0082e-015	1.56064e-014	2.54864e-015	6.84393e-015	8.99452e-015	1.01277e-014	1.81578e-014	1.75989e-014	-2.12533e-015	-8.96987e-016	1.53362e-015	-1.50823e-014	-1.26671e-014	-1.09136e-014	-4.61533e-016	-1.28718e-014
-9.47812e-016	2.12838e-015	4.66993e-015	-6.54289e-015	3.75398e-015	-9.89597e-017	9.12773e-015	4.68829e-015	1.33679e-014	3.88303e-015	1.5403e-014	2.3004e-015	6.38123e-015	8.76852e-015	1.04711e-014	1.85203e-014	1.75986e-014	-2.07712e-015	-1.2086e-015	1.16659e-015	-1.52376e-014	-1.28251e-014	-1.0977e-014	-6.74392e-016	-1.29864e-014
-1.25027e-015	2.10429e-015	4.55346e-015	-5.97812e-015	3.73724e-015	4.34367e-016	9.48306e-015	4.48234e-015	1.33827e-014	3.72698e-015	1.5178e-014	2.04334e-015	5.93715e-015	8.54737e-015	1.08054e-014	1.88604e-014	1.7587e-014	-2.04248e-015	-1.55635e-015	7.7052e-016	-1.54041e-014	-1.299e-014	-1.10502e-014	-8.9635e-016	-1.31053e-014
-1.51923e-015	2.09465e-015	4.47787e-015	-5.41322e-015	3.70369e-015	9.79363e-016	9.83263e-015	4.2677e-015	1.33517e-014	3.54007e-015	1.49325e-014	1.77849e-015	5.51422e-015	8.33169e-015	1.11297e-014	1.91775e-014	1.75643e-014	-2.0206e-015	-1.93912e-015	3.47459e-016	-1.55813e-014	-1.31592e-014	-1.11327e-014	-1.12669e-015	-1.32265e-014
-1.75367e-015	2.09829e-015	4.44263e-015	-4.85016e-015	3.6547e-015	1.53437e-015	1.01751e-014	4.04694e-015	1.32752e-014	3.32394e-015	1.46672e-014	1.50698e-015	5.11462e-015	8.12207e-015	1.14435e-014	1.94713e-014	1.75317e-014	-2.01183e-015	-2.35466e-015	-1.00516e-016	-1.57693e-014	-1.33297e-014	-1.1224e-014	-1.36439e-015	-1.33486e-014
-1.9532e-015	2.11377e-015	4.44687e-015	-4.29096e-015	3.59223e-015	2.09823e-015	1.05095e-014	3.82259e-015	1.31547e-014	3.08066e-015	1.43835e-014	1.22947e-015	4.74086e-015	7.9193e-015	1.17471e-014	1.97413e-014	1.74894e-014	-2.01556e-015	-2.80121e-015	-5.7166e-016	-1.59672e-014	-1.3499e-014	-1.1324e-014	-1.60842e-015	-1.34705e-014
-2.1177e-015	2.14033e-015	4.49021e-015	-3.73717e-015	3.51855e-015	2.66901e-015	1.0834e-014	3.59781e-015	1.2992e-014	2.8115e-015	1.40831e-014	9.472e-016	4.39519e-015	7.72398e-015	1.20397e-014	1.99873e-014	1.74375e-014	-2.03177e-015	-3.27683e-015	-1.0638e-015	-1.61747e-014	-1.36641e-014	-1.14322e-014	-1.85754e-015	-1.35912e-014
-2.24696e-015	2.17671e-015	4.57126e-015	-3.1906e-015	3.43593e-015	3.24471e-015	1.11468e-014	3.37563e-015	1.27895e-014	2.51857e-015	1.37678e-014	6.60968e-016	4.07938e-015	7.53709e-015	1.23204e-014	2.02095e-014	1.73771e-014	-2.0606e-015	-3.779e-015	-1.57426e-015	-1.6391e-014	-1.38228e-014	-1.15483e-014	-2.1107e-015	-1.37089e-014
-2.34124e-015	2.22236e-015	4.68885e-015	-2.65314e-015	3.34666e-015	3.82302e-015	1.14457e-014	3.15819e-015	1.25493e-014	2.20428e-015	1.34404e-014	3.71594e-016	3.79497e-015	7.3592e-015	1.25888e-014	2.0408e-014	1.73084e-014	-2.10157e-015	-4.3055e-015	-2.1006e-015	-1.66153e-014	-1.39726e-014	-1.16716e-014	-2.36637e-015	-1.38217e-014
-2.4014e-015	2.27655e-015	4.84151e-015	-2.12602e-015	3.25375e-015	4.40194e-015	1.17291e-014	2.94792e-015	1.22747e-014	1.8703e-015	1.31029e-014	8.01728e-017	3.54307e-015	7.19081e-015	1.28445e-014	2.05833e-014	1.72321e-014	-2.15438e-015	-4.85381e-015	-2.63955e-015	-1.68466e-014	-1.41119e-014	-1.18018e-014	-2.62315e-015	-1.39285e-014
-2.42816e-015	2.33851e-015	5.02805e-015	-1.61043e-015	3.15951e-015	4.97991e-015	1.19958e-014	2.74688e-015	1.19692e-014	1.51933e-015	1.27581e-014	-2.12565e-016	3.325e-015	7.03323e-015	1.30876e-014	2.07365e-014	1.71496e-014	-2.21912e-015	-5.42133e-015	-3.188e-015	-1.70837e-014	-1.42389e-014	-1.19391e-014	-2.87989e-015	-1.40285e-014
-2.42262e-015	2.40785e-015	5.24659e-015	-1.10755e-015	3.06632e-015	5.55505e-015	1.22444e-014	2.55729e-015	1.16357e-014	1.15407e-015	1.24086e-014	-5.06072e-016	3.14196e-015	6.88645e-015	1.33169e-014	2.08681e-014	1.70613e-014	-2.29523e-015	-6.00536e-015	-3.74294e-015	-1.73255e-014	-1.43522e-014	-1.20833e-014	-3.13478e-015	-1.41196e-014
-2.38617e-015	2.48397e-015	5.49504e-015	-6.18546e-016	2.97641e-015	6.12532e-015	1.24733e-014	2.38064e-015	1.12779e-014	7.77402e-016	1.20572e-014	-7.99376e-016	2.99439e-015	6.75103e-015	1.3532e-014	2.0979e-014	1.69675e-014	-2.38268e-015	-6.60304e-015	-4.30148e-015	-1.75716e-014	-1.44505e-014	-1.22338e-014	-3.38703e-015	-1.42004e-014
-2.32e-015	2.56685e-015	5.77251e-015	-1.44913e-016	2.89277e-015	6.68854e-015	1.26814e-014	2.21906e-015	1.09003e-014	3.9249e-016	1.17071e-014	-1.09126e-015	2.88247e-015	6.62765e-015	1.3733e-014	2.10703e-014	1.68687e-014	-2.48121e-015	-7.2115e-015	-4.86046e-015	-1.78209e-014	-1.45332e-014	-1.23907e-014	-3.63549e-015	-1.42695e-014
-2.22544e-015	2.65616e-015	6.07672e-015	3.12483e-016	2.81801e-015	7.24197e-015	1.28678e-014	2.07467e-015	1.05069e-014	1.84813e-018	1.13608e-014	-1.38065e-015	2.80583e-015	6.51703e-015	1.39195e-014	2.11433e-014	1.67659e-014	-2.59132e-015	-7.82751e-015	-5.41662e-015	-1.80718e-014	-1.45998e-014	-1.25535e-014	-3.87836e-015	-1.43254e-014
-2.10516e-015	2.75169e-015	6.40527e-015	7.53095e-016	2.75461e-015	7.78398e-015	1.30314e-014	1.94798e-015	1.0102e-014	-3.91897e-016	1.1021e-014	-1.66656e-015	2.76474e-015	6.41937e-015	1.40916e-014	2.11987e-014	1.66606e-014	-2.71221e-015	-8.44843e-015	-5.9663e-015	-1.83232e-014	-1.46504e-014	-1.27221e-014	-4.11489e-015	-1.43671e-014
-1.96186e-015	2.85411e-015	6.75601e-015	1.17678e-015	2.70482e-015	8.31255e-015	1.31711e-014	1.83977e-015	9.68923e-015	-7.85445e-016	1.06899e-014	-1.94925e-015	2.75823e-015	6.33524e-015	1.42492e-014	2.12374e-014	1.65526e-014	-2.84332e-015	-9.07175e-015	-6.50606e-015	-1.85743e-014	-1.46859e-014	-1.28962e-014	-4.34331e-015	-1.43934e-014
-1.79756e-015	2.96326e-015	7.12705e-015	1.58292e-015	2.67091e-015	8.82548e-015	1.32862e-014	1.75108e-015	9.27294e-015	-1.17574e-015	1.03709e-014	-2.2281e-015	2.78515e-015	6.26414e-015	1.43929e-014	2.12603e-014	1.64421e-014	-2.9851e-015	-9.69394e-015	-7.03258e-015	-1.88234e-014	-1.47071e-014	-1.30758e-014	-4.56261e-015	-1.44036e-014
-1.61456e-015	3.07931e-015	7.51669e-015	1.97109e-015	2.65518e-015	9.32137e-015	1.33769e-014	1.68249e-015	8.85685e-015	-1.55976e-015	1.00664e-014	-2.50293e-015	2.84498e-015	6.20608e-015	1.45229e-014	2.12692e-014	1.63298e-014	-3.13671e-015	-1.03116e-014	-7.54337e-015	-1.90699e-014	-1.47154e-014	-1.32608e-014	-4.77223e-015	-1.43963e-014
-1.41521e-015	3.20231e-015	7.92296e-015	2.34074e-015	2.66001e-015	9.79845e-015	1.3443e-014	1.63481e-015	8.44515e-015	-1.9356e-015	9.77887e-015	-2.77357e-015	2.93633e-015	6.16083e-015	1.46381e-014	2.1265e-014	1.62158e-014	-3.29794e-015	-1.09222e-014	-8.03632e-015	-1.9313e-014	-1.47115e-014	-1.34512e-014	-4.97139e-015	-1.4371e-014
-1.20206e-015	3.33299e-015	8.34385e-015	2.69172e-015	2.68708e-015	1.02555e-014	1.34847e-014	1.60813e-015	8.04172e-015	-2.30019e-015	9.51038e-015	-3.04028e-015	3.05726e-015	6.12796e-015	1.47392e-014	2.1249e-014	1.61007e-014	-3.46795e-015	-1.15233e-014	-8.5084e-015	-1.95513e-014	-1.46975e-014	-1.36464e-014	-5.15943e-015	-1.43268e-014
-9.78063e-016	3.4719e-015	8.77763e-015	3.02393e-015	2.73731e-015	1.0691e-014	1.35025e-014	1.60231e-015	7.64935e-015	-2.65202e-015	9.26245e-015	-3.30328e-015	3.20502e-015	6.10759e-015	1.48258e-014	2.12224e-014	1.59847e-014	-3.64682e-015	-1.21121e-014	-8.95677e-015	-1.97839e-014	-1.46757e-014	-1.38463e-014	-5.33528e-015	-1.42629e-014
-7.45673e-016	3.6188e-015	9.22344e-015	3.33755e-015	2.8123e-015	1.11034e-014	1.34964e-014	1.61664e-015	7.27054e-015	-2.98905e-015	9.03622e-015	-3.56336e-015	3.37791e-015	6.09959e-015	1.48988e-014	2.11858e-014	1.58676e-014	-3.83407e-015	-1.26862e-014	-9.37945e-015	-2.00096e-014	-1.46486e-014	-1.40511e-014	-5.49845e-015	-1.41789e-014
-5.07037e-016	3.77441e-015	9.67965e-015	3.6328e-015	2.9132e-015	1.14909e-014	1.34674e-014	1.65044e-015	6.90873e-015	-3.30922e-015	8.83326e-015	-3.82102e-015	3.57305e-015	6.10306e-015	1.4957e-014	2.11406e-014	1.57499e-014	-4.02893e-015	-1.32431e-014	-9.77425e-015	-2.02278e-014	-1.46188e-014	-1.4261e-014	-5.64862e-015	-1.40742e-014
-2.64306e-016	3.93856e-015	1.01444e-014	3.90947e-015	3.04057e-015	1.18533e-014	1.34171e-014	1.70294e-015	6.56646e-015	-3.61105e-015	8.65445e-015	-4.07579e-015	3.78784e-015	6.11703e-015	1.50007e-014	2.10882e-014	1.56318e-014	-4.23128e-015	-1.378e-014	-1.01391e-014	-2.04379e-014	-1.45892e-014	-1.44753e-014	-5.7858e-015	-1.39481e-014
-1.9384e-017	4.11076e-015	1.06165e-014	4.16765e-015	3.19475e-015	1.21897e-014	1.33458e-014	1.77253e-015	6.24556e-015	-3.89283e-015	8.49957e-015	-4.32737e-015	4.01934e-015	6.14093e-015	1.50307e-014	2.10291e-014	1.55133e-014	-4.44037e-015	-1.42948e-014	-1.0473e-014	-2.064e-014	-1.45633e-014	-1.46946e-014	-5.90971e-015	-1.38006e-014
2.26043e-016	4.29195e-015	1.10947e-014	4.40803e-015	3.37636e-015	1.24996e-014	1.32552e-014	1.85767e-015	5.94758e-015	-4.15353e-015	8.36931e-015	-4.57686e-015	4.26399e-015	6.17411e-015	1.50473e-014	2.0965e-014	1.53939e-014	-4.65552e-015	-1.47859e-014	-1.07753e-014	-2.08338e-014	-1.4544e-014	-1.49186e-014	-6.02046e-015	-1.3632e-014
4.69651e-016	4.48237e-015	1.15779e-014	4.63089e-015	3.58467e-015	1.27828e-014	1.31472e-014	1.95707e-015	5.67373e-015	-4.39301e-015	8.26355e-015	-4.82455e-015	4.51889e-015	6.21505e-015	1.50509e-014	2.08962e-014	1.52735e-014	-4.87616e-015	-1.52517e-014	-1.10458e-014	-2.10184e-014	-1.45341e-014	-1.51476e-014	-6.11833e-015	-1.34426e-014
7.09812e-016	4.68156e-015	1.2065e-014	4.83567e-015	3.81917e-015	1.30389e-014	1.30233e-014	2.06901e-015	5.42533e-015	-4.61066e-015	8.18173e-015	-5.0709e-015	4.78099e-015	6.26234e-015	1.50419e-014	2.08236e-014	1.51524e-014	-5.10185e-015	-1.56899e-014	-1.12839e-014	-2.11934e-014	-1.45377e-014	-1.53807e-014	-6.20333e-015	-1.32327e-014
9.45417e-016	4.88917e-015	1.25543e-014	5.02257e-015	4.07883e-015	1.32676e-014	1.28844e-014	2.19273e-015	5.20295e-015	-4.80614e-015	8.1237e-015	-5.31637e-015	5.04651e-015	6.31479e-015	1.50203e-014	2.07475e-014	1.50303e-014	-5.33163e-015	-1.60991e-014	-1.14902e-014	-2.13599e-014	-1.45581e-014	-1.56174e-014	-6.27593e-015	-1.30031e-014
1.17427e-015	5.10492e-015	1.3045e-014	5.19133e-015	4.36168e-015	1.34685e-014	1.27323e-014	2.32575e-015	5.00632e-015	-4.97968e-015	8.08822e-015	-5.56111e-015	5.31277e-015	6.37072e-015	1.49872e-014	2.06679e-014	1.49072e-014	-5.56513e-015	-1.64783e-014	-1.16649e-014	-2.15185e-014	-1.4598e-014	-1.58576e-014	-6.33682e-015	-1.27539e-014
1.39589e-015	5.32824e-015	1.35358e-014	5.34239e-015	4.66649e-015	1.36425e-014	1.25688e-014	2.46605e-015	4.83475e-015	-5.13188e-015	8.07417e-015	-5.80524e-015	5.57656e-015	6.42918e-015	1.49428e-014	2.05855e-014	1.47827e-014	-5.80141e-015	-1.68266e-014	-1.18089e-014	-2.16694e-014	-1.46603e-014	-1.61016e-014	-6.38711e-015	-1.24862e-014
1.60999e-015	5.55938e-015	1.40256e-014	5.47602e-015	4.99143e-015	1.37899e-014	1.23959e-014	2.61253e-015	4.68725e-015	-5.26272e-015	8.07978e-015	-6.0495e-015	5.83395e-015	6.48896e-015	1.48881e-014	2.05004e-014	1.46566e-014	-6.03978e-015	-1.71433e-014	-1.19236e-014	-2.18132e-014	-1.47471e-014	-1.63493e-014	-6.42763e-015	-1.22005e-014
1.81642e-015	5.79766e-015	1.45136e-014	5.59177e-015	5.3347e-015	1.39115e-014	1.22158e-014	2.76375e-015	4.56258e-015	-5.37378e-015	8.10348e-015	-6.29435e-015	6.08225e-015	6.54875e-015	1.48238e-014	2.04134e-014	1.45283e-014	-6.27867e-015	-1.74275e-014	-1.20105e-014	-2.19504e-014	-1.48613e-014	-1.66005e-014	-6.45918e-015	-1.18982e-014
2.014e-015	6.04223e-015	1.49993e-014	5.69e-015	5.69377e-015	1.40077e-014	1.20303e-014	2.91715e-015	4.45909e-015	-5.4664e-015	8.14334e-015	-6.53992e-015	6.31845e-015	6.60684e-015	1.4751e-014	2.03237e-014	1.43983e-014	-6.51709e-015	-1.76793e-014	-1.20719e-014	-2.20821e-014	-1.5006e-014	-1.68547e-014	-6.48292e-015	-1.15806e-014
2.20322e-015	6.29169e-015	1.54817e-014	5.77124e-015	6.06615e-015	1.40795e-014	1.18408e-014	3.07071e-015	4.37559e-015	-5.54147e-015	8.19701e-015	-6.78694e-015	6.54041e-015	6.66147e-015	1.46703e-014	2.02313e-014	1.4267e-014	-6.75358e-015	-1.7899e-014	-1.211e-014	-2.22091e-014	-1.51824e-014	-1.71112e-014	-6.49996e-015	-1.1249e-014
2.38423e-015	6.54547e-015	1.59595e-014	5.83564e-015	6.44881e-015	1.41276e-014	1.16498e-014	3.22259e-015	4.30986e-015	-5.60074e-015	8.26229e-015	-7.03524e-015	6.7454e-015	6.71111e-015	1.45826e-014	2.01364e-014	1.41342e-014	-6.98774e-015	-1.80861e-014	-1.21268e-014	-2.23322e-014	-1.53925e-014	-1.737e-014	-6.51146e-015	-1.09047e-014
2.55717e-015	6.8033e-015	1.64323e-014	5.88307e-015	6.83858e-015	1.41532e-014	1.1459e-014	3.37107e-015	4.25954e-015	-5.64534e-015	8.33697e-015	-7.285e-015	6.93153e-015	6.7544e-015	1.44887e-014	2.00392e-014	1.39997e-014	-7.21865e-015	-1.8242e-014	-1.21256e-014	-2.24525e-014	-1.5638e-014	-1.76306e-014	-6.51889e-015	-1.05498e-014
2.72286e-015	7.06344e-015	1.68993e-014	5.91327e-015	7.23223e-015	1.41583e-014	1.12701e-014	3.51525e-015	4.22177e-015	-5.67786e-015	8.41901e-015	-7.53674e-015	7.09696e-015	6.79007e-015	1.43893e-014	1.99392e-014	1.38629e-014	-7.44518e-015	-1.83673e-014	-1.21095e-014	-2.2571e-014	-1.59196e-014	-1.78928e-014	-6.5231e-015	-1.01861e-014
2.88143e-015	7.32364e-015	1.73589e-014	5.92638e-015	7.62688e-015	1.41433e-014	1.10848e-014	3.65444e-015	4.19402e-015	-5.70057e-015	8.5062e-015	-7.79041e-015	7.23956e-015	6.81631e-015	1.42852e-014	1.98361e-014	1.37239e-014	-7.66624e-015	-1.84629e-014	-1.20812e-014	-2.26884e-014	-1.62369e-014	-1.81569e-014	-6.5255e-015	-9.81603e-015
3.03338e-015	7.58271e-015	1.78103e-014	5.92232e-015	8.01964e-015	1.4109e-014	1.09046e-014	3.78724e-015	4.17375e-015	-5.71623e-015	8.59611e-015	-8.04525e-015	7.35769e-015	6.83164e-015	1.41775e-014	1.97295e-014	1.3583e-014	-7.88105e-015	-1.85305e-014	-1.2044e-014	-2.28066e-014	-1.6591e-014	-1.84228e-014	-6.52767e-015	-9.44151e-015
3.1796e-015	7.83919e-015	1.82525e-014	5.90148e-015	8.40727e-015	1.40566e-014	1.07306e-014	3.91263e-015	4.15839e-015	-5.727e-015	8.68583e-015	-8.30176e-015	7.45054e-015	6.83507e-015	1.40673e-014	1.96195e-014	1.34401e-014	-8.08836e-015	-1.85719e-014	-1.20022e-014	-2.2927e-014	-1.6982e-014	-1.86902e-014	-6.53061e-015	-9.06474e-015
3.3219e-015	8.09149e-015	1.86846e-014	5.8648e-015	8.78619e-015	1.39878e-014	1.05637e-014	4.02907e-015	4.14482e-015	-5.73526e-015	8.77313e-015	-8.55957e-015	7.51728e-015	6.82594e-015	1.39561e-014	1.95051e-014	1.32955e-014	-8.28695e-015	-1.85882e-014	-1.19592e-014	-2.30501e-014	-1.74089e-014	-1.89591e-014	-6.53553e-015	-8.68755e-015
3.46181e-015	8.33791e-015	1.91058e-014	5.81206e-015	9.15326e-015	1.39029e-014	1.04051e-014	4.1356e-015	4.13037e-015	-5.74294e-015	8.85619e-015	-8.81778e-015	7.55793e-015	6.80263e-015	1.38451e-014	1.93857e-014	1.31491e-014	-8.47693e-015	-1.85819e-014	-1.19182e-014	-2.31767e-014	-1.78701e-014	-1.92294e-014	-6.54355e-015	-8.31193e-015
3.60007e-015	8.57657e-015	1.9515e-014	5.74327e-015	9.50496e-015	1.38029e-014	1.02556e-014	4.23211e-015	4.11214e-015	-5.75217e-015	8.93322e-015	-9.07721e-015	7.57226e-015	6.76454e-015	1.37348e-014	1.9261e-014	1.30005e-014	-8.65803e-015	-1.85552e-014	-1.18831e-014	-2.33089e-014	-1.83645e-014	-1.95015e-014	-6.5558e-015	-7.93996e-015
3.73784e-015	8.80599e-015	1.99112e-014	5.6584e-015	9.83871e-015	1.36886e-014	1.01161e-014	4.31828e-015	4.08681e-015	-5.76498e-015	9.00234e-015	-9.33731e-015	7.56033e-015	6.71069e-015	1.36258e-014	1.91305e-014	1.28508e-014	-8.82911e-015	-1.85105e-014	-1.1858e-014	-2.34475e-014	-1.88901e-014	-1.97754e-014	-6.57394e-015	-7.57447e-015
3.87637e-015	9.02418e-015	2.02932e-014	5.55826e-015	1.0152e-014	1.35615e-014	9.98687e-015	4.39379e-015	4.05235e-015	-5.78329e-015	9.06184e-015	-9.59727e-015	7.52248e-015	6.64023e-015	1.35191e-014	1.8994e-014	1.27006e-014	-8.98984e-015	-1.84507e-014	-1.18462e-014	-2.35938e-014	-1.94451e-014	-2.00511e-014	-6.59882e-015	-7.21764e-015
4.01695e-015	9.22994e-015	2.06597e-014	5.44305e-015	1.04417e-014	1.34229e-014	9.8683e-015	4.45877e-015	4.00659e-015	-5.80862e-015	9.11097e-015	-9.85629e-015	7.45944e-015	6.55267e-015	1.34157e-014	1.88506e-014	1.25501e-014	-9.13996e-015	-1.83777e-014	-1.18511e-014	-2.37488e-014	-2.00268e-014	-2.03289e-014	-6.63164e-015	-6.87165e-015
4.16089e-015	9.42124e-015	2.10095e-014	5.31331e-015	1.07052e-014	1.32728e-014	9.76085e-015	4.51334e-015	3.94714e-015	-5.84271e-015	9.1485e-015	-1.01133e-014	7.3728e-015	6.44783e-015	1.33158e-014	1.86995e-014	1.24005e-014	-9.27899e-015	-1.82944e-014	-1.1875e-014	-2.39134e-014	-2.06329e-014	-2.06091e-014	-6.67307e-015	-6.53915e-015
4.30908e-015	9.59599e-015	2.13417e-014	5.1696e-015	1.09407e-014	1.31118e-014	9.66448e-015	4.55757e-015	3.87164e-015	-5.88676e-015	9.17395e-015	-1.03675e-014	7.2633e-015	6.32516e-015	1.322e-014	1.85408e-014	1.22516e-014	-9.40752e-015	-1.82027e-014	-1.19208e-014	-2.4088e-014	-2.12598e-014	-2.08923e-014	-6.72387e-015	-6.22239e-015
4.46234e-015	9.75279e-015	2.16553e-014	5.01265e-015	1.11466e-014	1.29405e-014	9.57904e-015	4.59248e-015	3.77869e-015	-5.94221e-015	9.18641e-015	-1.06186e-014	7.13366e-015	6.1852e-015	1.31289e-014	1.83732e-014	1.21044e-014	-9.52481e-015	-1.81051e-014	-1.19912e-014	-2.42735e-014	-2.19032e-014	-2.11784e-014	-6.78425e-015	-5.92356e-015
4.62141e-015	9.89024e-015	2.19496e-014	4.84343e-015	1.13212e-014	1.27595e-014	9.5041e-015	4.61812e-015	3.66738e-015	-6.01072e-015	9.18549e-015	-1.08659e-014	6.98577e-015	6.02742e-015	1.30431e-014	1.81972e-014	1.19591e-014	-9.63154e-015	-1.80043e-014	-1.20895e-014	-2.44697e-014	-2.25605e-014	-2.14678e-014	-6.85458e-015	-5.64513e-015
4.78713e-015	1.00073e-014	2.2223e-014	4.66301e-015	1.14629e-014	1.25684e-014	9.43951e-015	4.63614e-015	3.53677e-015	-6.09229e-015	9.17081e-015	-1.11088e-014	6.821e-015	5.85222e-015	1.29627e-014	1.8012e-014	1.18168e-014	-9.72802e-015	-1.79034e-014	-1.22175e-014	-2.46766e-014	-2.32278e-014	-2.17611e-014	-6.93526e-015	-5.389e-015
4.96012e-015	1.0103e-014	2.24744e-014	4.47267e-015	1.1571e-014	1.23679e-014	9.38507e-015	4.6472e-015	3.38615e-015	-6.1874e-015	9.14309e-015	-1.13465e-014	6.64121e-015	5.66027e-015	1.28884e-014	1.78177e-014	1.16782e-014	-9.81476e-015	-1.78049e-014	-1.23765e-014	-2.48943e-014	-2.39011e-014	-2.2059e-014	-7.02642e-015	-5.15677e-015
5.14014e-015	1.01752e-014	2.27033e-014	4.27362e-015	1.1645e-014	1.21582e-014	9.3405e-015	4.65185e-015	3.21516e-015	-6.29591e-015	9.10253e-015	-1.15779e-014	6.4492e-015	5.45241e-015	1.28213e-014	1.76139e-014	1.15443e-014	-9.89232e-015	-1.77109e-014	-1.25678e-014	-2.51225e-014	-2.45761e-014	-2.23621e-014	-7.12851e-015	-4.9503e-015
5.3276e-015	1.02238e-014	2.2909e-014	4.06703e-015	1.16847e-014	1.19395e-014	9.30485e-015	4.65135e-015	3.02354e-015	-6.41773e-015	9.04964e-015	-1.18027e-014	6.24717e-015	5.23002e-015	1.27612e-014	1.74007e-014	1.14159e-014	-9.96036e-015	-1.76237e-014	-1.27924e-014	-2.5361e-014	-2.52497e-014	-2.2671e-014	-7.24141e-015	-4.77101e-015
5.52187e-015	1.02485e-014	2.3091e-014	3.8538e-015	1.169e-014	1.17122e-014	9.27797e-015	4.64755e-015	2.81176e-015	-6.5522e-015	8.98539e-015	-1.20206e-014	6.03749e-015	4.99319e-015	1.27078e-014	1.71781e-014	1.12932e-014	-1.00199e-014	-1.75447e-014	-1.30508e-014	-2.5609e-014	-2.59183e-014	-2.29863e-014	-7.36452e-015	-4.62037e-015
5.72304e-015	1.02488e-014	2.32484e-014	3.63532e-015	1.16615e-014	1.14763e-014	9.25887e-015	4.64168e-015	2.58001e-015	-6.6984e-015	8.91034e-015	-1.22313e-014	5.82299e-015	4.74291e-015	1.26605e-014	1.69465e-014	1.1177e-014	-1.00723e-014	-1.74755e-014	-1.33433e-014	-2.58658e-014	-2.6578e-014	-2.33077e-014	-7.49696e-015	-4.49986e-015
5.93054e-015	1.02243e-014	2.33801e-014	3.41335e-015	1.16007e-014	1.12324e-014	9.24659e-015	4.63462e-015	2.32911e-015	-6.85545e-015	8.82623e-015	-1.24342e-014	5.60673e-015	4.48092e-015	1.26202e-014	1.67061e-014	1.10683e-014	-1.01179e-014	-1.74176e-014	-1.36693e-014	-2.61307e-014	-2.72258e-014	-2.36357e-014	-7.6388e-015	-4.41122e-015
6.14354e-015	1.01753e-014	2.34857e-014	3.18948e-015	1.1508e-014	1.09806e-014	9.24031e-015	4.62742e-015	2.06084e-015	-7.02264e-015	8.73473e-015	-1.26293e-014	5.39053e-015	4.20865e-015	1.25861e-014	1.64576e-014	1.09681e-014	-1.01576e-014	-1.73727e-014	-1.40279e-014	-2.64024e-014	-2.78584e-014	-2.39709e-014	-7.78947e-015	-4.35539e-015
6.36132e-015	1.01015e-014	2.35648e-014	2.96492e-015	1.1385e-014	1.07211e-014	9.23959e-015	4.62109e-015	1.7764e-015	-7.19868e-015	8.63682e-015	-1.28166e-014	5.1763e-015	3.92771e-015	1.25579e-014	1.62013e-014	1.08774e-014	-1.01929e-014	-1.73418e-014	-1.44181e-014	-2.66795e-014	-2.84733e-014	-2.43134e-014	-7.94824e-015	-4.33353e-015
6.58255e-015	1.00035e-014	2.36173e-014	2.74181e-015	1.12332e-014	1.04546e-014	9.24395e-015	4.61714e-015	1.47773e-015	-7.38247e-015	8.5341e-015	-1.29953e-014	4.96644e-015	3.64014e-015	1.2535e-014	1.59377e-014	1.07975e-014	-1.02246e-014	-1.73253e-014	-1.48381e-014	-2.69604e-014	-2.90676e-014	-2.46634e-014	-8.11429e-015	-4.34628e-015
6.80615e-015	9.88174e-015	2.36431e-014	2.5217e-015	1.10555e-014	1.01812e-014	9.25304e-015	4.61665e-015	1.16697e-015	-7.57226e-015	8.42813e-015	-1.31654e-014	4.7629e-015	3.34757e-015	1.25171e-014	1.56681e-014	1.07292e-014	-1.02538e-014	-1.7324e-014	-1.52868e-014	-2.72433e-014	-2.96388e-014	-2.50214e-014	-8.28617e-015	-4.39436e-015
7.03081e-015	9.73741e-015	2.36421e-014	2.3063e-015	1.08539e-014	9.90233e-015	9.26627e-015	4.62116e-015	8.46311e-016	-7.7656e-015	8.32033e-015	-1.33267e-014	4.56793e-015	3.0519e-015	1.25041e-014	1.53932e-014	1.06727e-014	-1.02822e-014	-1.73377e-014	-1.57613e-014	-2.75269e-014	-3.01855e-014	-2.53874e-014	-8.46301e-015	-4.47838e-015
7.25477e-015	9.57151e-015	2.36138e-014	2.0974e-015	1.06303e-014	9.61738e-015	9.28314e-015	4.63226e-015	5.17848e-016	-7.96092e-015	8.2121e-015	-1.34796e-014	4.38349e-015	2.75553e-015	1.24952e-014	1.51138e-014	1.06283e-014	-1.03107e-014	-1.7367e-014	-1.62582e-014	-2.7809e-014	-3.0706e-014	-2.57615e-014	-8.64418e-015	-4.59868e-015
7.47643e-015	9.38522e-015	2.3558e-014	1.89696e-015	1.03873e-014	9.32725e-015	9.3028e-015	4.65058e-015	1.83903e-016	-8.15688e-015	8.10569e-015	-1.3624e-014	4.21164e-015	2.46031e-015	1.24899e-014	1.4831e-014	1.05969e-014	-1.03407e-014	-1.74115e-014	-1.67752e-014	-2.80879e-014	-3.11985e-014	-2.61439e-014	-8.82844e-015	-4.75543e-015
7.69404e-015	9.18051e-015	2.34755e-014	1.70603e-015	1.01281e-014	9.03286e-015	9.32505e-015	4.67687e-015	-1.52488e-016	-8.35181e-015	8.00216e-015	-1.37599e-014	4.05423e-015	2.16863e-015	1.24875e-014	1.45457e-014	1.05798e-014	-1.03734e-014	-1.74712e-014	-1.73089e-014	-2.83617e-014	-3.16624e-014	-2.65344e-014	-9.01413e-015	-4.948e-015
7.90609e-015	8.95825e-015	2.33664e-014	1.52633e-015	9.85516e-015	8.73477e-015	9.34954e-015	4.71211e-015	-4.88005e-016	-8.54346e-015	7.90323e-015	-1.38881e-014	3.913e-015	1.8825e-015	1.24879e-014	1.42591e-014	1.05775e-014	-1.04101e-014	-1.75451e-014	-1.78556e-014	-2.86287e-014	-3.2098e-014	-2.69326e-014	-9.2003e-015	-5.17578e-015
8.11093e-015	8.72045e-015	2.32312e-014	1.35973e-015	9.57115e-015	8.43415e-015	9.37602e-015	4.75698e-015	-8.19893e-016	-8.73005e-015	7.80988e-015	-1.40086e-014	3.789e-015	1.6043e-015	1.24906e-014	1.39731e-014	1.05898e-014	-1.0451e-014	-1.76325e-014	-1.84117e-014	-2.88869e-014	-3.25059e-014	-2.73385e-014	-9.38573e-015	-5.43809e-015
8.30677e-015	8.46886e-015	2.30703e-014	1.20789e-015	9.27892e-015	8.13228e-015	9.40421e-015	4.81193e-015	-1.14493e-015	-8.9096e-015	7.72363e-015	-1.41221e-014	3.68275e-015	1.33618e-015	1.24953e-014	1.3689e-014	1.06175e-014	-1.04976e-014	-1.77322e-014	-1.89729e-014	-2.91342e-014	-3.28864e-014	-2.77515e-014	-9.56947e-015	-5.73386e-015
8.49199e-015	8.20491e-015	2.28843e-014	1.07233e-015	8.98155e-015	7.83116e-015	9.43431e-015	4.87752e-015	-1.46035e-015	-9.07934e-015	7.64552e-015	-1.42285e-014	3.59489e-015	1.08069e-015	1.25007e-014	1.34079e-014	1.06608e-014	-1.05504e-014	-1.78425e-014	-1.95356e-014	-2.9368e-014	-3.32397e-014	-2.81704e-014	-9.75011e-015	-6.06213e-015
8.66536e-015	7.93102e-015	2.26747e-014	9.54011e-016	8.68239e-015	7.5327e-015	9.46649e-015	4.95411e-015	-1.76377e-015	-9.23786e-015	7.57674e-015	-1.43275e-014	3.52574e-015	8.40539e-016	1.2506e-014	1.3131e-014	1.07202e-014	-1.06103e-014	-1.79619e-014	-2.00955e-014	-2.95866e-014	-3.35673e-014	-2.85939e-014	-9.92676e-015	-6.42217e-015
8.82496e-015	7.6489e-015	2.24423e-014	8.54109e-016	8.38414e-015	7.23912e-015	9.50063e-015	5.04177e-015	-2.05179e-015	-9.38391e-015	7.51816e-015	-1.44197e-014	3.47604e-015	6.17929e-016	1.25113e-014	1.28599e-014	1.07958e-014	-1.06781e-014	-1.80881e-014	-2.0649e-014	-2.97888e-014	-3.38708e-014	-2.90218e-014	-1.00986e-014	-6.81212e-015
8.96947e-015	7.36058e-015	2.21879e-014	7.73897e-016	8.08937e-015	6.95196e-015	9.53641e-015	5.1409e-015	-2.32175e-015	-9.51602e-015	7.47048e-015	-1.45053e-014	3.44637e-015	4.14923e-016	1.2516e-014	1.25964e-014	1.08882e-014	-1.0754e-014	-1.82193e-014	-2.11922e-014	-2.99726e-014	-3.41516e-014	-2.9453e-014	-1.02642e-014	-7.23087e-015
9.09814e-015	7.06843e-015	2.19125e-014	7.14224e-016	7.80087e-015	6.67325e-015	9.57393e-015	5.25157e-015	-2.5712e-015	-9.6327e-015	7.43375e-015	-1.45847e-014	3.43693e-015	2.32966e-016	1.25202e-014	1.23413e-014	1.09975e-014	-1.08383e-014	-1.83536e-014	-2.17209e-014	-3.01364e-014	-3.4412e-014	-2.98857e-014	-1.04227e-014	-7.6771e-015
9.20965e-015	6.77499e-015	2.16173e-014	6.75915e-016	7.52115e-015	6.40399e-015	9.6135e-015	5.37316e-015	-2.79734e-015	-9.73296e-015	7.40929e-015	-1.46577e-014	3.44727e-015	7.41784e-017	1.25231e-014	1.20956e-014	1.11235e-014	-1.09315e-014	-1.84891e-014	-2.22313e-014	-3.02783e-014	-3.46547e-014	-3.03186e-014	-1.05733e-014	-8.14852e-015
9.30283e-015	6.48254e-015	2.13036e-014	6.59694e-016	7.25253e-015	6.14666e-015	9.65527e-015	5.50621e-015	-2.99759e-015	-9.81633e-015	7.39727e-015	-1.47254e-014	3.47786e-015	-5.9057e-017	1.25245e-014	1.18609e-014	1.12665e-014	-1.10338e-014	-1.86243e-014	-2.27197e-014	-3.03966e-014	-3.48826e-014	-3.07497e-014	-1.07152e-014	-8.64353e-015
9.37743e-015	6.19299e-015	2.09728e-014	6.6618e-016	6.99739e-015	5.90383e-015	9.69987e-015	5.65049e-015	-3.16938e-015	-9.88157e-015	7.3978e-015	-1.47878e-014	3.52786e-015	-1.6508e-016	1.25241e-014	1.1639e-014	1.14268e-014	-1.11452e-014	-1.87571e-014	-2.31818e-014	-3.04905e-014	-3.50987e-014	-3.11776e-014	-1.08474e-014	-9.15995e-015
9.43307e-015	5.90839e-015	2.06263e-014	6.95581e-016	6.75708e-015	5.67803e-015	9.74733e-015	5.80522e-015	-3.31117e-015	-9.92809e-015	7.41091e-015	-1.48447e-014	3.59634e-015	-2.42029e-016	1.25221e-014	1.14313e-014	1.16034e-014	-1.12657e-014	-1.88856e-014	-2.36146e-014	-3.05593e-014	-3.53052e-014	-3.16002e-014	-1.09693e-014	-9.6956e-015
9.46933e-015	5.63087e-015	2.0266e-014	7.48184e-016	6.53321e-015	5.4715e-015	9.79801e-015	5.96966e-015	-3.42088e-015	-9.95589e-015	7.43621e-015	-1.48962e-014	3.68258e-015	-2.88832e-016	1.25186e-014	1.1239e-014	1.17961e-014	-1.13952e-014	-1.90083e-014	-2.40157e-014	-3.06021e-014	-3.55051e-014	-3.20151e-014	-1.10806e-014	-1.02487e-014
9.48634e-015	5.36217e-015	1.98927e-014	8.24164e-016	6.32719e-015	5.28603e-015	9.8523e-015	6.14348e-015	-3.49706e-015	-9.96514e-015	7.47331e-015	-1.49412e-014	3.78634e-015	-3.03962e-016	1.25126e-014	1.10628e-014	1.20046e-014	-1.15329e-014	-1.91235e-014	-2.43824e-014	-3.06181e-014	-3.57017e-014	-3.24205e-014	-1.11799e-014	-1.08163e-014
9.48424e-015	5.10455e-015	1.95085e-014	9.22932e-016	6.14039e-015	5.1235e-015	9.91062e-015	6.32646e-015	-3.53863e-015	-9.95593e-015	7.52201e-015	-1.49796e-014	3.90678e-015	-2.86524e-016	1.25047e-014	1.09036e-014	1.2228e-014	-1.16784e-014	-1.92292e-014	-2.47117e-014	-3.06062e-014	-3.5897e-014	-3.2814e-014	-1.12675e-014	-1.13963e-014
9.46417e-015	4.86015e-015	1.91147e-014	1.04447e-015	5.97329e-015	4.98638e-015	9.97322e-015	6.51777e-015	-3.54487e-015	-9.92816e-015	7.58186e-015	-1.5011e-014	4.04281e-015	-2.35704e-016	1.24958e-014	1.07627e-014	1.24658e-014	-1.18311e-014	-1.93235e-014	-2.5001e-014	-3.05661e-014	-3.6094e-014	-3.31938e-014	-1.13437e-014	-1.19868e-014
9.42631e-015	4.63074e-015	1.87131e-014	1.18902e-015	5.82679e-015	4.87707e-015	1.00403e-014	6.71622e-015	-3.5154e-015	-9.88186e-015	7.65275e-015	-1.50351e-014	4.19376e-015	-1.5019e-016	1.24857e-014	1.06411e-014	1.27171e-014	-1.19903e-014	-1.94057e-014	-2.52492e-014	-3.04977e-014	-3.62948e-014	-3.35581e-014	-1.14078e-014	-1.25854e-014
9.37199e-015	4.41806e-015	1.83055e-014	1.35643e-015	5.70142e-015	4.79732e-015	1.01118e-014	6.92103e-015	-3.44932e-015	-9.81838e-015	7.73462e-015	-1.50514e-014	4.35865e-015	-2.95584e-017	1.24747e-014	1.0539e-014	1.29817e-014	-1.21552e-014	-1.9474e-014	-2.54547e-014	-3.04011e-014	-3.65016e-014	-3.39038e-014	-1.14594e-014	-1.31892e-014
9.30217e-015	4.22344e-015	1.78935e-014	1.54598e-015	5.59735e-015	4.74824e-015	1.01879e-014	7.13196e-015	-3.34666e-015	-9.73826e-015	7.82652e-015	-1.50587e-014	4.53706e-015	1.26661e-016	1.24635e-014	1.04569e-014	1.32586e-014	-1.23246e-014	-1.95273e-014	-2.56165e-014	-3.02761e-014	-3.6716e-014	-3.42284e-014	-1.14977e-014	-1.37964e-014
9.21849e-015	4.04789e-015	1.7478e-014	1.75628e-015	5.51448e-015	4.73141e-015	1.02691e-014	7.34824e-015	-3.20774e-015	-9.64241e-015	7.92839e-015	-1.50565e-014	4.72778e-015	3.18534e-016	1.24529e-014	1.03957e-014	1.35469e-014	-1.24972e-014	-1.95651e-014	-2.5733e-014	-3.01235e-014	-3.69397e-014	-3.45299e-014	-1.15234e-014	-1.44048e-014
9.1225e-015	3.8931e-015	1.70614e-014	1.98675e-015	5.45245e-015	4.74751e-015	1.0355e-014	7.56935e-015	-3.03274e-015	-9.53155e-015	8.0393e-015	-1.50442e-014	4.92964e-015	5.46339e-016	1.24432e-014	1.03558e-014	1.38453e-014	-1.26719e-014	-1.95871e-014	-2.58048e-014	-2.99435e-014	-3.71743e-014	-3.48054e-014	-1.15365e-014	-1.5011e-014
9.01659e-015	3.75978e-015	1.66449e-014	2.23636e-015	5.41136e-015	4.79785e-015	1.04455e-014	7.79405e-015	-2.82258e-015	-9.40603e-015	8.15917e-015	-1.50204e-014	5.1425e-015	8.09342e-016	1.24348e-014	1.03373e-014	1.41525e-014	-1.2847e-014	-1.95931e-014	-2.58315e-014	-2.97363e-014	-3.74209e-014	-3.50527e-014	-1.15368e-014	-1.56123e-014
8.90312e-015	3.64887e-015	1.62301e-014	2.50383e-015	5.39064e-015	4.88295e-015	1.05407e-014	8.02147e-015	-2.57848e-015	-9.26678e-015	8.28743e-015	-1.4984e-014	5.36554e-015	1.10682e-015	1.24282e-014	1.03402e-014	1.44673e-014	-1.30209e-014	-1.95825e-014	-2.58135e-014	-2.95031e-014	-3.76804e-014	-3.52701e-014	-1.15245e-014	-1.62068e-014
8.78398e-015	3.56166e-015	1.58184e-014	2.78843e-015	5.39009e-015	5.00323e-015	1.06407e-014	8.25118e-015	-2.30155e-015	-9.1149e-015	8.42306e-015	-1.49346e-014	5.59755e-015	1.43824e-015	1.24239e-014	1.03643e-014	1.4789e-014	-1.31925e-014	-1.95557e-014	-2.57519e-014	-2.92444e-014	-3.79531e-014	-3.54547e-014	-1.14998e-014	-1.67915e-014
8.66118e-015	3.49865e-015	1.54114e-014	3.08899e-015	5.4088e-015	5.15855e-015	1.07456e-014	8.48226e-015	-1.99361e-015	-8.95117e-015	8.56553e-015	-1.48706e-014	5.83825e-015	1.80277e-015	1.24225e-014	1.04094e-014	1.51161e-014	-1.33599e-014	-1.9513e-014	-2.56471e-014	-2.8961e-014	-3.82383e-014	-3.56048e-014	-1.14626e-014	-1.73643e-014
8.53693e-015	3.46052e-015	1.50102e-014	3.40397e-015	5.44581e-015	5.34846e-015	1.08545e-014	8.71439e-015	-1.65586e-015	-8.77717e-015	8.71445e-015	-1.47911e-014	6.08729e-015	2.19968e-015	1.24243e-014	1.04756e-014	1.54463e-014	-1.3522e-014	-1.9454e-014	-2.55004e-014	-2.86536e-014	-3.85347e-014	-3.57187e-014	-1.14128e-014	-1.79234e-014
8.41381e-015	3.44789e-015	1.46167e-014	3.73218e-015	5.50023e-015	5.57261e-015	1.09676e-014	8.94731e-015	-1.29061e-015	-8.59316e-015	8.86993e-015	-1.46945e-014	6.34414e-015	2.62764e-015	1.24302e-014	1.05627e-014	1.57784e-014	-1.36764e-014	-1.93792e-014	-2.53135e-014	-2.83225e-014	-3.88421e-014	-3.57946e-014	-1.13508e-014	-1.8466e-014
8.29452e-015	3.46116e-015	1.42324e-014	4.07231e-015	5.571e-015	5.82959e-015	1.10849e-014	9.181e-015	-8.99869e-016	-8.39962e-015	9.03194e-015	-1.458e-014	6.60852e-015	3.08432e-015	1.24407e-014	1.06706e-014	1.61108e-014	-1.38215e-014	-1.92891e-014	-2.5088e-014	-2.79694e-014	-3.91583e-014	-3.58309e-014	-1.12766e-014	-1.89902e-014
8.18141e-015	3.5002e-015	1.38588e-014	4.42266e-015	5.65728e-015	6.1182e-015	1.12053e-014	9.41498e-015	-4.85238e-016	-8.19731e-015	9.19979e-015	-1.44466e-014	6.88026e-015	3.56803e-015	1.24566e-014	1.07984e-014	1.6442e-014	-1.39556e-014	-1.91849e-014	-2.48258e-014	-2.75957e-014	-3.94816e-014	-3.58263e-014	-1.119e-014	-1.94937e-014
8.07742e-015	3.56514e-015	1.34973e-014	4.78227e-015	5.75797e-015	6.43709e-015	1.13288e-014	9.64914e-015	-4.94022e-017	-7.98683e-015	9.37332e-015	-1.42936e-014	7.15943e-015	4.07775e-015	1.24785e-014	1.09453e-014	1.67703e-014	-1.40775e-014	-1.90674e-014	-2.45298e-014	-2.72024e-014	-3.98091e-014	-3.57799e-014	-1.10916e-014	-1.99747e-014
7.98482e-015	3.65575e-015	1.31497e-014	5.14958e-015	5.8715e-015	6.78437e-015	1.14548e-014	9.88324e-015	4.04934e-016	-7.76888e-015	9.55316e-015	-1.41201e-014	7.44488e-015	4.61126e-015	1.25062e-014	1.11105e-014	1.70933e-014	-1.41853e-014	-1.8937e-014	-2.42014e-014	-2.67899e-014	-4.01383e-014	-3.56906e-014	-1.09809e-014	-2.0431e-014
7.90593e-015	3.77251e-015	1.28172e-014	5.52308e-015	5.99665e-015	7.15711e-015	1.15827e-014	1.01173e-014	8.76315e-016	-7.54367e-015	9.73929e-015	-1.3925e-014	7.73627e-015	5.16614e-015	1.25399e-014	1.12934e-014	1.74094e-014	-1.42776e-014	-1.87943e-014	-2.38432e-014	-2.63587e-014	-4.04664e-014	-3.55574e-014	-1.08581e-014	-2.08609e-014
7.84348e-015	3.91515e-015	1.25005e-014	5.90155e-015	6.13254e-015	7.55296e-015	1.17118e-014	1.03521e-014	1.36164e-015	-7.31105e-015	9.93153e-015	-1.37075e-014	8.03345e-015	5.74095e-015	1.25799e-014	1.14931e-014	1.77174e-014	-1.43528e-014	-1.86402e-014	-2.34586e-014	-2.59097e-014	-4.07899e-014	-3.53799e-014	-1.07231e-014	-2.12619e-014
7.79919e-015	4.08334e-015	1.22012e-014	6.28349e-015	6.27846e-015	7.96979e-015	1.18416e-014	1.05877e-014	1.85875e-015	-7.07081e-015	1.01303e-014	-1.34672e-014	8.33637e-015	6.33288e-015	1.2626e-014	1.17084e-014	1.80147e-014	-1.44089e-014	-1.84764e-014	-2.30499e-014	-2.54443e-014	-4.11054e-014	-3.51579e-014	-1.05753e-014	-2.16329e-014
7.77522e-015	4.27633e-015	1.19209e-014	6.66766e-015	6.43304e-015	8.40425e-015	1.1971e-014	1.08245e-014	2.36442e-015	-6.82332e-015	1.03353e-014	-1.32043e-014	8.64579e-015	6.93988e-015	1.26782e-014	1.19382e-014	1.82995e-014	-1.44449e-014	-1.83038e-014	-2.26195e-014	-2.49638e-014	-4.14089e-014	-3.48915e-014	-1.04148e-014	-2.19723e-014
7.77336e-015	4.49385e-015	1.16602e-014	7.05273e-015	6.59481e-015	8.85276e-015	1.20999e-014	1.10624e-014	2.87625e-015	-6.56858e-015	1.05467e-014	-1.29181e-014	8.96082e-015	7.5592e-015	1.27372e-014	1.21818e-014	1.85702e-014	-1.44595e-014	-1.81234e-014	-2.21699e-014	-2.44685e-014	-4.1697e-014	-3.45806e-014	-1.02414e-014	-2.22784e-014
7.79526e-015	4.73534e-015	1.14199e-014	7.43718e-015	6.76311e-015	9.31206e-015	1.22277e-014	1.13014e-014	3.39126e-015	-6.30637e-015	1.07647e-014	-1.2609e-014	9.28224e-015	8.18846e-015	1.28025e-014	1.24383e-014	1.88259e-014	-1.44514e-014	-1.79359e-014	-2.1704e-014	-2.3959e-014	-4.19654e-014	-3.42257e-014	-1.0055e-014	-2.25495e-014
7.84253e-015	5.00015e-015	1.12019e-014	7.81949e-015	6.93716e-015	9.77887e-015	1.23537e-014	1.15426e-014	3.90758e-015	-6.03588e-015	1.09896e-014	-1.22767e-014	9.60951e-015	8.82545e-015	1.28737e-014	1.27069e-014	1.90648e-014	-1.44195e-014	-1.77415e-014	-2.12242e-014	-2.3436e-014	-4.22096e-014	-3.38275e-014	-9.85486e-015	-2.27853e-014
7.91621e-015	5.28698e-015	1.10073e-014	8.19886e-015	7.11594e-015	1.02494e-014	1.24776e-014	1.17863e-014	4.42251e-015	-5.75651e-015	1.12217e-014	-1.19218e-014	9.94295e-015	9.468e-015	1.29498e-014	1.2986e-014	1.92846e-014	-1.43623e-014	-1.75401e-014	-2.0733e-014	-2.29006e-014	-4.24253e-014	-3.33872e-014	-9.64063e-015	-2.29841e-014
8.01769e-015	5.59547e-015	1.08366e-014	8.57337e-015	7.29852e-015	1.07202e-014	1.25985e-014	1.20331e-014	4.93328e-015	-5.4678e-015	1.14611e-014	-1.15449e-014	1.02828e-014	1.01133e-014	1.30311e-014	1.32744e-014	1.94846e-014	-1.42788e-014	-1.73323e-014	-2.02327e-014	-2.23534e-014	-4.26085e-014	-3.2906e-014	-9.41276e-015	-2.31447e-014
8.14759e-015	5.9249e-015	1.0691e-014	8.94166e-015	7.48343e-015	1.11877e-014	1.27156e-014	1.22836e-014	5.43768e-015	-5.1694e-015	1.17075e-014	-1.11465e-014	1.06289e-014	1.07589e-014	1.31172e-014	1.35708e-014	1.9663e-014	-1.41684e-014	-1.71182e-014	-1.97254e-014	-2.17947e-014	-4.27551e-014	-3.23848e-014	-9.1704e-015	-2.32668e-014
8.30638e-015	6.27429e-015	1.0571e-014	9.3023e-015	7.67047e-015	1.16473e-014	1.28291e-014	1.25381e-014	5.93348e-015	-4.86139e-015	1.19613e-014	-1.07275e-014	1.09817e-014	1.14026e-014	1.32066e-014	1.38739e-014	1.98182e-014	-1.40304e-014	-1.6898e-014	-1.92131e-014	-2.1225e-014	-4.2861e-014	-3.18255e-014	-8.91316e-015	-2.33496e-014
8.4937e-015	6.64314e-015	1.04773e-014	9.65396e-015	7.85924e-015	1.20958e-014	1.29383e-014	1.27969e-014	6.41881e-015	-4.54323e-015	1.22221e-014	-1.02892e-014	1.13416e-014	1.20417e-014	1.32991e-014	1.41827e-014	1.99492e-014	-1.38646e-014	-1.66718e-014	-1.86974e-014	-2.06457e-014	-4.29227e-014	-3.12302e-014	-8.64084e-015	-2.33927e-014
8.70961e-015	7.03008e-015	1.04101e-014	9.99544e-015	8.04859e-015	1.25292e-014	1.30428e-014	1.30602e-014	6.89214e-015	-4.2142e-015	1.24897e-014	-9.83253e-015	1.17081e-014	1.26744e-014	1.33939e-014	1.44972e-014	2.00551e-014	-1.36712e-014	-1.64396e-014	-1.81801e-014	-2.00575e-014	-4.29359e-014	-3.06009e-014	-8.35303e-015	-2.33956e-014
8.9535e-015	7.43352e-015	1.03702e-014	1.03254e-014	8.23738e-015	1.29443e-014	1.31429e-014	1.33282e-014	7.35083e-015	-3.87393e-015	1.27639e-014	-9.35846e-015	1.20812e-014	1.32984e-014	1.34897e-014	1.4816e-014	2.01362e-014	-1.34499e-014	-1.62015e-014	-1.76627e-014	-1.94611e-014	-4.2898e-014	-2.99398e-014	-8.04933e-015	-2.33578e-014
9.2249e-015	7.85219e-015	1.03572e-014	1.06423e-014	8.42566e-015	1.33377e-014	1.32381e-014	1.36011e-014	7.79321e-015	-3.52221e-015	1.30444e-014	-8.86862e-015	1.24607e-014	1.39119e-014	1.35854e-014	1.51379e-014	2.0192e-014	-1.32009e-014	-1.59571e-014	-1.71467e-014	-1.88576e-014	-4.28067e-014	-2.925e-014	-7.73023e-015	-2.32795e-014
9.52288e-015	8.28395e-015	1.03715e-014	1.09445e-014	8.61231e-015	1.37064e-014	1.33284e-014	1.38789e-014	8.21812e-015	-3.15878e-015	1.33304e-014	-8.36445e-015	1.2847e-014	1.45129e-014	1.36798e-014	1.54614e-014	2.02219e-014	-1.29242e-014	-1.57055e-014	-1.66333e-014	-1.82477e-014	-4.26588e-014	-2.85339e-014	-7.3956e-015	-2.31609e-014
9.84576e-015	8.728e-015	1.04136e-014	1.12312e-014	8.79673e-015	1.40478e-014	1.34134e-014	1.41608e-014	8.62375e-015	-2.78354e-015	1.36217e-014	-7.84737e-015	1.32397e-014	1.50993e-014	1.37725e-014	1.57853e-014	2.02251e-014	-1.2621e-014	-1.54459e-014	-1.61237e-014	-1.76323e-014	-4.24528e-014	-2.77937e-014	-7.04522e-015	-2.30021e-014
1.01921e-014	9.18254e-015	1.04833e-014	1.1501e-014	8.9787e-015	1.43589e-014	1.34928e-014	1.44467e-014	9.00919e-015	-2.39695e-015	1.39173e-014	-7.31908e-015	1.36386e-014	1.56701e-014	1.38624e-014	1.61085e-014	2.02025e-014	-1.22916e-014	-1.5178e-014	-1.56184e-014	-1.70122e-014	-4.21872e-014	-2.70326e-014	-6.6793e-015	-2.28035e-014
1.05606e-014	9.64669e-015	1.05799e-014	1.17529e-014	9.15771e-015	1.46369e-014	1.35665e-014	1.47364e-014	9.37315e-015	-1.99979e-015	1.42157e-014	-6.78177e-015	1.40427e-014	1.62237e-014	1.39482e-014	1.64303e-014	2.01538e-014	-1.19367e-014	-1.49013e-014	-1.51185e-014	-1.63887e-014	-4.18608e-014	-2.62535e-014	-6.29852e-015	-2.25658e-014
1.09494e-014	1.01189e-014	1.07034e-014	1.19862e-014	9.33302e-015	1.48799e-014	1.36347e-014	1.50292e-014	9.71433e-015	-1.59263e-015	1.45161e-014	-6.23674e-015	1.44519e-014	1.67585e-014	1.4029e-014	1.67496e-014	2.00789e-014	-1.1558e-014	-1.46147e-014	-1.46237e-014	-1.57636e-014	-4.14727e-014	-2.54593e-014	-5.90288e-015	-2.22899e-014
1.13563e-014	1.05979e-014	1.08532e-014	1.21989e-014	9.50387e-015	1.50853e-014	1.36979e-014	1.53251e-014	1.00323e-014	-1.17573e-015	1.48169e-014	-5.68666e-015	1.4865e-014	1.72736e-014	1.41033e-014	1.70652e-014	1.99787e-014	-1.11574e-014	-1.4317e-014	-1.41345e-014	-1.51386e-014	-4.10225e-014	-2.46532e-014	-5.49333e-015	-2.19766e-014
1.17786e-014	1.10819e-014	1.10281e-014	1.23895e-014	9.66937e-015	1.52514e-014	1.37558e-014	1.56227e-014	1.03268e-014	-7.50562e-016	1.51171e-014	-5.13277e-015	1.52816e-014	1.77672e-014	1.41701e-014	1.73757e-014	1.98545e-014	-1.07365e-014	-1.40077e-014	-1.36514e-014	-1.45148e-014	-4.05109e-014	-2.38382e-014	-5.07084e-015	-2.16278e-014
1.22144e-014	1.15692e-014	1.12274e-014	1.25568e-014	9.82826e-015	1.53764e-014	1.38084e-014	1.59211e-014	1.0597e-014	-3.17921e-016	1.5416e-014	-4.57707e-015	1.57013e-014	1.82386e-014	1.42292e-014	1.76798e-014	1.97075e-014	-1.02973e-014	-1.36866e-014	-1.31741e-014	-1.3894e-014	-3.99394e-014	-2.30172e-014	-4.63566e-015	-2.12445e-014
1.26607e-014	1.2058e-014	1.14505e-014	1.27002e-014	9.97993e-015	1.54591e-014	1.38558e-014	1.62184e-014	1.08419e-014	1.21251e-016	1.57118e-014	-4.02135e-015	1.61235e-014	1.86874e-014	1.42794e-014	1.79764e-014	1.95393e-014	-9.8418e-015	-1.33532e-014	-1.27022e-014	-1.3278e-014	-3.93087e-014	-2.21943e-014	-4.18834e-015	-2.08283e-014
1.31148e-014	1.25463e-014	1.16961e-014	1.28182e-014	1.01238e-014	1.54997e-014	1.38982e-014	1.65134e-014	1.10613e-014	5.65726e-016	1.60024e-014	-3.46746e-015	1.65473e-014	1.91129e-014	1.43198e-014	1.82642e-014	1.93508e-014	-9.37244e-015	-1.30072e-014	-1.22359e-014	-1.26687e-014	-3.86212e-014	-2.13719e-014	-3.72995e-015	-2.03807e-014
1.35738e-014	1.30323e-014	1.19627e-014	1.29101e-014	1.02591e-014	1.54973e-014	1.39359e-014	1.68048e-014	1.12546e-014	1.01383e-015	1.62869e-014	-2.91672e-015	1.69719e-014	1.95147e-014	1.43494e-014	1.85418e-014	1.91438e-014	-8.89172e-015	-1.26484e-014	-1.17751e-014	-1.20683e-014	-3.7879e-014	-2.05528e-014	-3.26232e-015	-1.99044e-014
1.40348e-014	1.3515e-014	1.2249e-014	1.29747e-014	1.03847e-014	1.54514e-014	1.39687e-014	1.70909e-014	1.14214e-014	1.46211e-015	1.65631e-014	-2.37045e-015	1.73959e-014	1.98928e-014	1.43675e-014	1.88077e-014	1.89205e-014	-8.40229e-015	-1.22765e-014	-1.13191e-014	-1.14789e-014	-3.70846e-014	-1.97401e-014	-2.78652e-015	-1.94012e-014
1.44944e-014	1.39925e-014	1.25532e-014	1.30114e-014	1.04997e-014	1.53617e-014	1.39966e-014	1.73696e-014	1.15617e-014	1.90879e-015	1.68297e-014	-1.83037e-015	1.78181e-014	2.02466e-014	1.4374e-014	1.9061e-014	1.86834e-014	-7.9072e-015	-1.18915e-014	-1.08673e-014	-1.09035e-014	-3.62413e-014	-1.89366e-014	-2.30374e-015	-1.88742e-014
1.49502e-014	1.4463e-014	1.28736e-014	1.30194e-014	1.0602e-014	1.52287e-014	1.40198e-014	1.76382e-014	1.16751e-014	2.35155e-015	1.70843e-014	-1.29802e-015	1.82377e-014	2.05761e-014	1.43679e-014	1.93005e-014	1.84346e-014	-7.40944e-015	-1.14942e-014	-1.04193e-014	-1.03448e-014	-3.53528e-014	-1.8145e-014	-1.81591e-015	-1.83254e-014
1.53987e-014	1.49253e-014	1.32082e-014	1.29977e-014	1.06912e-014	1.50521e-014	1.40383e-014	1.78946e-014	1.17615e-014	2.78799e-015	1.73258e-014	-7.74959e-016	1.86529e-014	2.08812e-014	1.43486e-014	1.95245e-014	1.81761e-014	-6.91205e-015	-1.10849e-014	-9.97525e-015	-9.8056e-015	-3.44239e-014	-1.73677e-014	-1.32474e-015	-1.77569e-014
1.58375e-014	1.53781e-014	1.35552e-014	1.29459e-014	1.07657e-014	1.48332e-014	1.40517e-014	1.81365e-014	1.18204e-014	3.21539e-015	1.75524e-014	-2.61993e-016	1.90619e-014	2.11621e-014	1.43161e-014	1.97318e-014	1.79107e-014	-6.41831e-015	-1.0664e-014	-9.535e-015	-9.28828e-015	-3.3458e-014	-1.66072e-014	-8.31858e-016	-1.71718e-014
1.62636e-014	1.58197e-014	1.39129e-014	1.28638e-014	1.08247e-014	1.45732e-014	1.40602e-014	1.83614e-014	1.18517e-014	3.63056e-015	1.77627e-014	2.40226e-016	1.94631e-014	2.14192e-014	1.42701e-014	1.99214e-014	1.76404e-014	-5.93158e-015	-1.02329e-014	-9.09873e-015	-8.79583e-015	-3.24597e-014	-1.5866e-014	-3.39208e-016	-1.65732e-014
1.66741e-014	1.6248e-014	1.42789e-014	1.27507e-014	1.08673e-014	1.42733e-014	1.40633e-014	1.85669e-014	1.18553e-014	4.03085e-015	1.79546e-014	7.30256e-016	1.98561e-014	2.16526e-014	1.42103e-014	2.00918e-014	1.73671e-014	-5.45554e-015	-9.79299e-015	-8.6657e-015	-8.33159e-015	-3.14345e-014	-1.51462e-014	1.51167e-016	-1.59632e-014
1.70668e-014	1.66615e-014	1.46512e-014	1.2606e-014	1.08927e-014	1.39353e-014	1.40606e-014	1.87503e-014	1.18308e-014	4.41394e-015	1.81264e-014	1.20705e-015	2.02384e-014	2.1863e-014	1.41371e-014	2.02419e-014	1.70933e-014	-4.99315e-015	-9.34651e-015	-8.23629e-015	-7.8983e-015	-3.03879e-014	-1.445e-014	6.37276e-016	-1.53452e-014
1.74391e-014	1.70587e-014	1.50273e-014	1.24301e-014	1.08995e-014	1.35606e-014	1.40519e-014	1.89095e-014	1.17779e-014	4.77687e-015	1.8277e-014	1.66984e-015	2.06084e-014	2.20508e-014	1.40501e-014	2.03699e-014	1.68212e-014	-4.54778e-015	-8.8951e-015	-7.81082e-015	-7.49872e-015	-2.93248e-014	-1.37788e-014	1.11632e-015	-1.47226e-014
1.77882e-014	1.74386e-014	1.54052e-014	1.22228e-014	1.08869e-014	1.31506e-014	1.40366e-014	1.90417e-014	1.16969e-014	5.11682e-015	1.84045e-014	2.11772e-015	2.09639e-014	2.22169e-014	1.39498e-014	2.04745e-014	1.65532e-014	-4.12256e-015	-8.44073e-015	-7.38932e-015	-7.13543e-015	-2.82509e-014	-1.31343e-014	1.58585e-015	-1.40985e-014
1.81123e-014	1.77999e-014	1.57829e-014	1.19848e-014	1.08538e-014	1.27072e-014	1.40139e-014	1.91444e-014	1.15878e-014	5.43141e-015	1.85077e-014	2.5503e-015	2.1303e-014	2.23617e-014	1.38361e-014	2.0554e-014	1.62913e-014	-3.72063e-015	-7.9858e-015	-6.97233e-015	-6.81115e-015	-2.71721e-014	-1.25179e-014	2.04403e-015	-1.34753e-014
1.84094e-014	1.81417e-014	1.6158e-014	1.17163e-014	1.07995e-014	1.22316e-014	1.39832e-014	1.92151e-014	1.14504e-014	5.71774e-015	1.85856e-014	2.96707e-015	2.16241e-014	2.24853e-014	1.37098e-014	2.06075e-014	1.6037e-014	-3.34535e-015	-7.53332e-015	-6.56038e-015	-6.5284e-015	-2.6094e-014	-1.1931e-014	2.4886e-015	-1.28564e-014
1.86779e-014	1.84629e-014	1.65282e-014	1.14177e-014	1.07234e-014	1.17266e-014	1.3944e-014	1.92523e-014	1.12847e-014	5.973e-015	1.86372e-014	3.36791e-015	2.19254e-014	2.25886e-014	1.35714e-014	2.06336e-014	1.57924e-014	-3.00001e-015	-7.0852e-015	-6.15462e-015	-6.28898e-015	-2.50225e-014	-1.13746e-014	2.91734e-015	-1.22444e-014
1.89164e-014	1.87623e-014	1.68911e-014	1.10901e-014	1.06247e-014	1.11945e-014	1.38963e-014	1.92539e-014	1.10906e-014	6.19471e-015	1.86623e-014	3.75265e-015	2.22051e-014	2.26727e-014	1.34209e-014	2.0632e-014	1.55593e-014	-2.68748e-015	-6.64438e-015	-5.75521e-015	-6.09484e-015	-2.39635e-014	-1.08499e-014	3.32821e-015	-1.16428e-014
1.91235e-014	1.90391e-014	1.72447e-014	1.07345e-014	1.05025e-014	1.06376e-014	1.38388e-014	1.92183e-014	1.0868e-014	6.38121e-015	1.86598e-014	4.11978e-015	2.24613e-014	2.27379e-014	1.32584e-014	2.0601e-014	1.53392e-014	-2.40997e-015	-6.2131e-015	-5.36303e-015	-5.94788e-015	-2.29226e-014	-1.03577e-014	3.71865e-015	-1.10542e-014
1.92982e-014	1.92926e-014	1.75871e-014	1.03518e-014	1.03566e-014	1.00576e-014	1.37713e-014	1.91436e-014	1.06166e-014	6.53033e-015	1.86292e-014	4.46906e-015	2.26917e-014	2.27851e-014	1.30846e-014	2.05393e-014	1.51329e-014	-2.16979e-015	-5.79424e-015	-4.9793e-015	-5.85025e-015	-2.19054e-014	-9.8988e-015	4.08691e-015	-1.04816e-014
1.94402e-014	1.95225e-014	1.7917e-014	9.94336e-015	1.01862e-014	9.45716e-015	1.36929e-014	1.90291e-014	1.03365e-014	6.64125e-015	1.85703e-014	4.80065e-015	2.28952e-014	2.28147e-014	1.29002e-014	2.04465e-014	1.49411e-014	-1.96935e-015	-5.39091e-015	-4.60521e-015	-5.80367e-015	-2.09169e-014	-9.47314e-015	4.43158e-015	-9.92771e-015
1.95484e-014	1.97286e-014	1.82328e-014	9.51088e-015	9.99131e-015	8.83901e-015	1.36028e-014	1.88741e-014	1.00279e-014	6.71221e-015	1.84833e-014	5.11465e-015	2.30697e-014	2.28276e-014	1.2706e-014	2.0322e-014	1.47653e-014	-1.8111e-015	-5.00668e-015	-4.24242e-015	-5.80893e-015	-1.99623e-014	-9.08056e-015	4.75089e-015	-9.39491e-015
1.96229e-014	1.99104e-014	1.85326e-014	9.05588e-015	9.77225e-015	8.20548e-015	1.35003e-014	1.86778e-014	9.6912e-015	6.74247e-015	1.8368e-014	5.41073e-015	2.3213e-014	2.28239e-014	1.25021e-014	2.01656e-014	1.46049e-014	-1.69652e-015	-4.64488e-015	-3.89267e-015	-5.86669e-015	-1.90461e-014	-8.72146e-015	5.04339e-015	-8.88573e-015
1.96644e-014	2.00676e-014	1.8815e-014	8.58002e-015	9.52924e-015	7.55829e-015	1.33844e-014	1.84396e-014	9.32706e-015	6.73154e-015	1.8224e-014	5.68872e-015	2.33241e-014	2.28038e-014	1.22885e-014	1.9977e-014	1.44603e-014	-1.62611e-015	-4.30752e-015	-3.55761e-015	-5.97685e-015	-1.81731e-014	-8.39571e-015	5.30751e-015	-8.40246e-015
1.96733e-014	2.02002e-014	1.90784e-014	8.08507e-015	9.26304e-015	6.8994e-015	1.32544e-014	1.81593e-014	8.9359e-015	6.67967e-015	1.80524e-014	5.94877e-015	2.34014e-014	2.27686e-014	1.20665e-014	1.97554e-014	1.43315e-014	-1.60043e-015	-3.9969e-015	-3.23886e-015	-6.13868e-015	-1.73479e-014	-8.10284e-015	5.54144e-015	-7.94672e-015
1.96505e-014	2.03088e-014	1.93222e-014	7.57341e-015	8.97313e-015	6.23145e-015	1.31102e-014	1.78371e-014	8.51848e-015	6.58713e-015	1.78539e-014	6.19089e-015	2.34434e-014	2.27182e-014	1.18365e-014	1.95007e-014	1.42179e-014	-1.6204e-015	-3.71564e-015	-2.93876e-015	-6.35103e-015	-1.65744e-014	-7.8428e-015	5.74399e-015	-7.51965e-015
1.95968e-014	2.03941e-014	1.95453e-014	7.04805e-015	8.66026e-015	5.55665e-015	1.29498e-014	1.74742e-014	8.07523e-015	6.45411e-015	1.76296e-014	6.41505e-015	2.34485e-014	2.26531e-014	1.15989e-014	1.92134e-014	1.4119e-014	-1.68614e-015	-3.46632e-015	-2.65922e-015	-6.6129e-015	-1.58565e-014	-7.61556e-015	5.91411e-015	-7.12375e-015
1.95134e-014	2.04558e-014	1.97476e-014	6.51095e-015	8.32503e-015	4.8779e-015	1.27727e-014	1.70717e-014	7.60671e-015	6.28154e-015	1.73805e-014	6.62058e-015	2.34163e-014	2.25741e-014	1.13542e-014	1.88942e-014	1.40333e-014	-1.79691e-015	-3.25093e-015	-2.40197e-015	-6.92242e-015	-1.51975e-014	-7.42035e-015	6.0511e-015	-6.76001e-015
1.9401e-014	2.04943e-014	1.99285e-014	5.96493e-015	7.96862e-015	4.19666e-015	1.25782e-014	1.66308e-014	7.11401e-015	6.07031e-015	1.71074e-014	6.80794e-015	2.33459e-014	2.2482e-014	1.11032e-014	1.85434e-014	1.39597e-014	-1.95237e-015	-3.07193e-015	-2.16885e-015	-7.27703e-015	-1.46e-014	-7.25639e-015	6.15372e-015	-6.42915e-015
1.92613e-014	2.05106e-014	2.00875e-014	5.41234e-015	7.59201e-015	3.51503e-015	1.23657e-014	1.61535e-014	6.59826e-015	5.822e-015	1.6811e-014	6.97699e-015	2.32371e-014	2.23769e-014	1.08462e-014	1.81614e-014	1.38961e-014	-2.15148e-015	-2.93085e-015	-1.96207e-015	-7.67427e-015	-1.40665e-014	-7.12361e-015	6.22163e-015	-6.13216e-015
1.90965e-014	2.05055e-014	2.02246e-014	4.85529e-015	7.19635e-015	2.83506e-015	1.21346e-014	1.56412e-014	6.06041e-015	5.53881e-015	1.64931e-014	7.1268e-015	2.30888e-014	2.22589e-014	1.05836e-014	1.77484e-014	1.3841e-014	-2.39313e-015	-2.82843e-015	-1.78337e-015	-8.11079e-015	-1.35981e-014	-7.02061e-015	6.25488e-015	-5.86896e-015
1.89085e-014	2.04797e-014	2.03403e-014	4.29605e-015	6.78312e-015	2.15872e-015	1.18844e-014	1.50963e-014	5.50182e-015	5.22206e-015	1.61545e-014	7.25705e-015	2.29011e-014	2.21281e-014	1.0316e-014	1.7306e-014	1.37924e-014	-2.67548e-015	-2.76592e-015	-1.63449e-015	-8.58334e-015	-1.31969e-014	-6.94622e-015	6.25421e-015	-5.63974e-015
1.86986e-014	2.04345e-014	2.04354e-014	3.73736e-015	6.35368e-015	1.4881e-015	1.16151e-014	1.45214e-014	4.92451e-015	4.87414e-015	1.57972e-014	7.36773e-015	2.26739e-014	2.19849e-014	1.0043e-014	1.68352e-014	1.37487e-014	-2.99686e-015	-2.74323e-015	-1.51818e-015	-9.0878e-015	-1.28631e-014	-6.89964e-015	6.21937e-015	-5.44477e-015
1.84696e-014	2.03712e-014	2.05107e-014	3.18214e-015	5.90971e-015	8.25035e-016	1.13265e-014	1.39201e-014	4.33026e-015	4.49758e-015	1.54231e-014	7.45841e-015	2.2407e-014	2.18295e-014	9.7648e-015	1.63384e-014	1.37072e-014	-3.35474e-015	-2.76075e-015	-1.43607e-015	-9.61971e-015	-1.25971e-014	-6.88087e-015	6.15047e-015	-5.2838e-015
1.82239e-014	2.02906e-014	2.05668e-014	2.63242e-015	5.45311e-015	1.71043e-016	1.10191e-014	1.3295e-014	3.72086e-015	4.09486e-015	1.50335e-014	7.52832e-015	2.21008e-014	2.16619e-014	9.48153e-015	1.58169e-014	1.36657e-014	-3.74607e-015	-2.81842e-015	-1.38939e-015	-1.01748e-014	-1.23996e-014	-6.88824e-015	6.04818e-015	-5.15608e-015
1.79636e-014	2.0193e-014	2.06052e-014	2.09103e-015	4.98511e-015	-4.72322e-016	1.06928e-014	1.26495e-014	3.09844e-015	3.66891e-015	1.46301e-014	7.57749e-015	2.17557e-014	2.14821e-014	9.19326e-015	1.52719e-014	1.36219e-014	-4.16828e-015	-2.91588e-015	-1.37984e-015	-1.07488e-014	-1.22705e-014	-6.9207e-015	5.91332e-015	-5.06119e-015
1.7691e-014	2.00795e-014	2.06263e-014	1.5599e-015	4.50739e-015	-1.10342e-015	1.03479e-014	1.19872e-014	2.46478e-015	3.22321e-015	1.42146e-014	7.60533e-015	2.13727e-014	2.12907e-014	8.90039e-015	1.47052e-014	1.35725e-014	-4.61768e-015	-3.05189e-015	-1.40908e-015	-1.13362e-014	-1.22092e-014	-6.9781e-015	5.74671e-015	-4.99829e-015
1.74082e-014	1.9951e-014	2.06315e-014	1.04128e-015	4.02206e-015	-1.72082e-015	9.98465e-015	1.13109e-014	1.82216e-015	2.76065e-015	1.37889e-014	7.61208e-015	2.09529e-014	2.10882e-014	8.60254e-015	1.41185e-014	1.35151e-014	-5.09105e-015	-3.22521e-015	-1.47816e-015	-1.19311e-014	-1.22137e-014	-7.05978e-015	5.54893e-015	-4.96579e-015
1.71175e-014	1.98086e-014	2.06222e-014	5.36913e-016	3.53046e-015	-2.32387e-015	9.60321e-015	1.06242e-014	1.17323e-015	2.28443e-015	1.33534e-014	7.59746e-015	2.04972e-014	2.08741e-014	8.29918e-015	1.3515e-014	1.34476e-014	-5.58507e-015	-3.43465e-015	-1.58812e-015	-1.2528e-014	-1.22832e-014	-7.16461e-015	5.32135e-015	-4.96243e-015
1.68217e-014	1.96534e-014	2.06e-014	4.84841e-017	3.03472e-015	-2.91086e-015	9.20445e-015	9.9302e-015	5.20141e-016	1.797e-015	1.29104e-014	7.56169e-015	2.00071e-014	2.06481e-014	7.99046e-015	1.28967e-014	1.33672e-014	-6.09572e-015	-3.67812e-015	-1.74002e-015	-1.31214e-014	-1.24162e-014	-7.2913e-015	5.06488e-015	-4.98661e-015
1.65228e-014	1.94873e-014	2.05667e-014	-4.22255e-016	2.53654e-015	-3.48074e-015	8.78915e-015	9.23241e-015	-1.34618e-016	1.30177e-015	1.24609e-014	7.50396e-015	1.94845e-014	2.04107e-014	7.67615e-015	1.22661e-014	1.32721e-014	-6.61932e-015	-3.95319e-015	-1.93436e-015	-1.37065e-014	-1.261e-014	-7.4397e-015	4.78083e-015	-5.03626e-015
1.62225e-014	1.93111e-014	2.05242e-014	-8.73698e-016	2.03768e-015	-4.0321e-015	8.35789e-015	8.53416e-015	-7.88248e-016	8.01895e-016	1.20068e-014	7.42425e-015	1.89314e-014	2.01619e-014	7.35636e-015	1.16255e-014	1.31602e-014	-7.1528e-015	-4.25821e-015	-2.17208e-015	-1.42777e-014	-1.28619e-014	-7.60867e-015	4.47092e-015	-5.10967e-015
1.59229e-014	1.91254e-014	2.04739e-014	-1.30464e-015	1.53991e-015	-4.56445e-015	7.91126e-015	7.83854e-015	-1.43836e-015	3.00254e-016	1.15494e-014	7.32207e-015	1.83501e-014	1.99016e-014	7.03047e-015	1.09777e-014	1.3029e-014	-7.69218e-015	-4.59048e-015	-2.45301e-015	-1.48295e-014	-1.31686e-014	-7.79759e-015	4.13655e-015	-5.20481e-015
1.56251e-014	1.89311e-014	2.04174e-014	-1.71385e-015	1.04452e-015	-5.07721e-015	7.45135e-015	7.14938e-015	-2.08192e-015	-2.0079e-016	1.10897e-014	7.19723e-015	1.77418e-014	1.96302e-014	6.69852e-015	1.03247e-014	1.28767e-014	-8.23393e-015	-4.94686e-015	-2.77672e-015	-1.53574e-014	-1.35256e-014	-8.00617e-015	3.77949e-015	-5.31942e-015
1.53315e-014	1.87283e-014	2.03561e-014	-2.10068e-015	5.53443e-016	-5.569e-015	6.97958e-015	6.46968e-015	-2.71672e-015	-6.98463e-016	1.06285e-014	7.04988e-015	1.7109e-014	1.9348e-014	6.36019e-015	9.66816e-015	1.27017e-014	-8.77371e-015	-5.32478e-015	-3.14288e-015	-1.58559e-014	-1.39296e-014	-8.23316e-015	3.40155e-015	-5.45167e-015
1.50431e-014	1.85179e-014	2.02913e-014	-2.46484e-015	6.82866e-017	-6.0387e-015	6.49624e-015	5.80187e-015	-3.34e-015	-1.19047e-015	1.01672e-014	6.88079e-015	1.64541e-014	1.90554e-014	6.01557e-015	9.01114e-015	1.25026e-014	-9.30824e-015	-5.72093e-015	-3.55037e-015	-1.63208e-014	-1.43764e-014	-8.47804e-015	3.00431e-015	-5.5986e-015
1.47613e-014	1.83002e-014	2.02246e-014	-2.80572e-015	-4.1024e-016	-6.48595e-015	6.00313e-015	5.14811e-015	-3.94902e-015	-1.67419e-015	9.70697e-015	6.68995e-015	1.57795e-014	1.87523e-014	5.66373e-015	8.35568e-015	1.22782e-014	-9.83442e-015	-6.13158e-015	-3.9977e-015	-1.67474e-014	-1.48619e-014	-8.74019e-015	2.58892e-015	-5.75843e-015
1.44871e-014	1.80751e-014	2.01578e-014	-3.12278e-015	-8.7981e-016	-6.91008e-015	5.50115e-015	4.51084e-015	-4.54217e-015	-2.14824e-015	9.24835e-015	6.4773e-015	1.50878e-014	1.84393e-014	5.30462e-015	7.70398e-015	1.20279e-014	-1.03486e-014	-6.55367e-015	-4.4836e-015	-1.71319e-014	-1.53815e-014	-9.01898e-015	2.15712e-015	-5.92881e-015
1.42216e-014	1.78425e-014	2.00921e-014	-3.4166e-015	-1.33914e-015	-7.31122e-015	4.99194e-015	3.89157e-015	-5.1166e-015	-2.61116e-015	8.792e-015	6.24319e-015	1.43816e-014	1.81162e-014	4.9385e-015	7.05857e-015	1.17513e-014	-1.08479e-014	-6.98518e-015	-5.00669e-015	-1.74712e-014	-1.59304e-014	-9.31363e-015	1.711e-015	-6.10712e-015
1.39645e-014	1.76031e-014	2.00286e-014	-3.68792e-015	-1.78756e-015	-7.68933e-015	4.47666e-015	3.29222e-015	-5.67037e-015	-3.06154e-015	8.33872e-015	5.98851e-015	1.36635e-014	1.77833e-014	4.56554e-015	6.42208e-015	1.14486e-014	-1.13297e-014	-7.42296e-015	-5.56444e-015	-1.77631e-014	-1.65038e-014	-9.62303e-015	1.25226e-015	-6.29086e-015
1.37157e-014	1.73567e-014	1.99681e-014	-3.9372e-015	-2.22385e-015	-8.0439e-015	3.9576e-015	2.71408e-015	-6.20204e-015	-3.49846e-015	7.88876e-015	5.71393e-015	1.29364e-014	1.74409e-014	4.18485e-015	5.79624e-015	1.11192e-014	-1.17917e-014	-7.86322e-015	-6.15466e-015	-1.80046e-014	-1.70967e-014	-9.94623e-015	7.8235e-016	-6.47814e-015
1.3476e-014	1.71032e-014	1.99111e-014	-4.16517e-015	-2.64683e-015	-8.37493e-015	3.43648e-015	2.15807e-015	-6.70987e-015	-3.92131e-015	7.4426e-015	5.4194e-015	1.22028e-014	1.70893e-014	3.7965e-015	5.18282e-015	1.07632e-014	-1.22315e-014	-8.30292e-015	-6.77478e-015	-1.81946e-014	-1.77045e-014	-1.02829e-014	3.02909e-016	-6.6664e-015
1.32444e-014	1.68424e-014	1.98586e-014	-4.37293e-015	-3.05581e-015	-8.68215e-015	2.9146e-015	1.625e-015	-7.19235e-015	-4.32924e-015	7.00042e-015	5.10529e-015	1.14655e-014	1.67287e-014	3.40168e-015	4.58329e-015	1.03813e-014	-1.26478e-014	-8.73916e-015	-7.42178e-015	-1.83319e-014	-1.8322e-014	-1.06326e-014	-1.84829e-016	-6.85412e-015
1.30206e-014	1.65742e-014	1.98109e-014	-4.56171e-015	-3.44994e-015	-8.9657e-015	2.39345e-015	1.11504e-015	-7.64741e-015	-4.72149e-015	6.56214e-015	4.7728e-015	1.07272e-014	1.63594e-014	3.00024e-015	3.99968e-015	9.97389e-015	-1.30387e-014	-9.16997e-015	-8.09245e-015	-1.84163e-014	-1.8944e-014	-1.09941e-014	-6.79064e-016	-7.03941e-015
1.28032e-014	1.62986e-014	1.97682e-014	-4.73256e-015	-3.82847e-015	-9.22621e-015	1.87441e-015	6.28189e-016	-8.07393e-015	-5.09827e-015	6.12746e-015	4.42327e-015	9.99068e-015	1.59825e-014	2.59273e-015	3.43349e-015	9.54184e-015	-1.34035e-014	-9.5933e-015	-8.78334e-015	-1.84483e-014	-1.95654e-014	-1.13669e-014	-1.17848e-015	-7.22016e-015
1.25916e-014	1.60149e-014	1.97306e-014	-4.88695e-015	-4.19078e-015	-9.46421e-015	1.3584e-015	1.63774e-016	-8.47121e-015	-5.46044e-015	5.69641e-015	4.0567e-015	9.25785e-015	1.55978e-014	2.17922e-015	2.8861e-015	9.08666e-015	-1.37412e-014	-1.00073e-014	-9.49132e-015	-1.8429e-014	-2.01813e-014	-1.17498e-014	-1.68168e-015	-7.39406e-015
1.23846e-014	1.57218e-014	1.96973e-014	-5.02687e-015	-4.53652e-015	-9.67997e-015	8.46448e-016	-2.79005e-016	-8.83889e-015	-5.80844e-015	5.26903e-015	3.67454e-015	8.53102e-015	1.5206e-014	1.76023e-015	2.35847e-015	8.61008e-015	-1.40514e-014	-1.04099e-014	-1.02124e-014	-1.83589e-014	-2.07868e-014	-1.21416e-014	-2.18814e-015	-7.5601e-015
1.21812e-014	1.54193e-014	1.96676e-014	-5.15415e-015	-4.8654e-015	-9.87391e-015	3.40437e-016	-7.0035e-016	-9.17619e-015	-6.14339e-015	4.84469e-015	3.27778e-015	7.81284e-015	1.48073e-014	1.33667e-015	1.8513e-015	8.11408e-015	-1.43342e-014	-1.07993e-014	-1.09423e-014	-1.824e-014	-2.13765e-014	-1.25414e-014	-2.69685e-015	-7.7168e-015
1.19798e-014	1.51067e-014	1.96408e-014	-5.26975e-015	-5.17718e-015	-1.00468e-014	-1.58504e-016	-1.10167e-015	-9.48315e-015	-6.46586e-015	4.4227e-015	2.8672e-015	7.10538e-015	1.44015e-014	9.0929e-016	1.36557e-015	7.60065e-015	-1.459e-014	-1.11739e-014	-1.16773e-014	-1.80757e-014	-2.19466e-014	-1.29481e-014	-3.20654e-015	-7.86284e-015
1.17784e-014	1.47832e-014	1.96159e-014	-5.37548e-015	-5.47191e-015	-1.01997e-014	-6.49571e-016	-1.4839e-015	-9.75971e-015	-6.77682e-015	4.00299e-015	2.44367e-015	6.40991e-015	1.39892e-014	4.79458e-016	9.02241e-016	7.07275e-015	-1.48195e-014	-1.15321e-014	-1.24136e-014	-1.78689e-014	-2.2492e-014	-1.33601e-014	-3.71646e-015	-7.99697e-015
1.15755e-014	1.44488e-014	1.95922e-014	-5.47311e-015	-5.74907e-015	-1.03332e-014	-1.13195e-015	-1.84865e-015	-1.00058e-014	-7.07721e-015	3.58544e-015	2.00817e-015	5.72799e-015	1.3571e-014	4.73051e-017	4.61695e-016	6.5331e-015	-1.50229e-014	-1.18732e-014	-1.31467e-014	-1.76229e-014	-2.30086e-014	-1.37761e-014	-4.22546e-015	-8.1182e-015
1.13689e-014	1.41027e-014	1.95681e-014	-5.5651e-015	-6.0091e-015	-1.04487e-014	-1.60474e-015	-2.19832e-015	-1.02221e-014	-7.36827e-015	3.17004e-015	1.56189e-015	5.06122e-015	1.31475e-014	-3.85713e-016	4.38295e-017	5.9838e-015	-1.52016e-014	-1.21969e-014	-1.38715e-014	-1.73419e-014	-2.34922e-014	-1.41949e-014	-4.73276e-015	-8.22586e-015
1.11566e-014	1.37437e-014	1.95424e-014	-5.65334e-015	-6.25202e-015	-1.05466e-014	-2.06687e-015	-2.53471e-015	-1.04093e-014	-7.65194e-015	2.75605e-015	1.10609e-015	4.41051e-015	1.27189e-014	-8.19171e-016	-3.50649e-016	5.4273e-015	-1.53569e-014	-1.25026e-014	-1.4584e-014	-1.70305e-014	-2.39389e-014	-1.46145e-014	-5.23806e-015	-8.31928e-015
1.09361e-014	1.33715e-014	1.95133e-014	-5.7388e-015	-6.47744e-015	-1.0628e-014	-2.5176e-015	-2.85991e-015	-1.0569e-014	-7.92958e-015	2.34264e-015	6.4202e-016	3.77758e-015	1.22857e-014	-1.25114e-015	-7.21595e-016	4.86658e-015	-1.5491e-014	-1.279e-014	-1.52802e-014	-1.66934e-014	-2.43457e-014	-1.50338e-014	-5.74083e-015	-8.39764e-015
1.07057e-014	1.29852e-014	1.94799e-014	-5.8233e-015	-6.68598e-015	-1.06942e-014	-2.95657e-015	-3.17604e-015	-1.07024e-014	-8.20256e-015	1.92915e-015	1.70882e-016	3.163e-015	1.18481e-014	-1.68074e-015	-1.0692e-015	4.30369e-015	-1.56055e-014	-1.30587e-014	-1.59559e-014	-1.6336e-014	-2.47096e-014	-1.54513e-014	-6.24002e-015	-8.4608e-015
1.04633e-014	1.2585e-014	1.94405e-014	-5.90838e-015	-6.87765e-015	-1.07465e-014	-3.38314e-015	-3.48484e-015	-1.08113e-014	-8.47212e-015	1.51503e-015	-3.06498e-016	2.56735e-015	1.14066e-014	-2.1065e-015	-1.3934e-015	3.7411e-015	-1.5702e-014	-1.3309e-014	-1.66064e-014	-1.59634e-014	-2.50272e-014	-1.5865e-014	-6.73512e-015	-8.50866e-015
1.0207e-014	1.21702e-014	1.93927e-014	-5.99534e-015	-7.05275e-015	-1.07859e-014	-3.79713e-015	-3.78836e-015	-1.08976e-014	-8.73938e-015	1.10024e-015	-7.89059e-016	1.99069e-015	1.09613e-014	-2.52725e-015	-1.69445e-015	3.18175e-015	-1.57823e-014	-1.35414e-014	-1.72274e-014	-1.5581e-014	-2.52967e-014	-1.62729e-014	-7.22638e-015	-8.54098e-015
9.93446e-015	1.17408e-014	1.93344e-014	-6.08539e-015	-7.2113e-015	-1.08132e-014	-4.19779e-015	-4.08856e-015	-1.09628e-014	-9.00596e-015	6.84445e-016	-1.27579e-015	1.43366e-015	1.05119e-014	-2.94182e-015	-1.97235e-015	2.62866e-015	-1.58485e-014	-1.37553e-014	-1.7816e-014	-1.51942e-014	-2.55158e-014	-1.66727e-014	-7.71317e-015	-8.55761e-015
9.64432e-015	1.12968e-014	1.92634e-014	-6.17987e-015	-7.35336e-015	-1.08301e-014	-4.58492e-015	-4.38684e-015	-1.10088e-014	-9.2729e-015	2.67476e-016	-1.76548e-015	8.96357e-016	1.00586e-014	-3.34884e-015	-2.22764e-015	2.08485e-015	-1.59026e-014	-1.39516e-014	-1.83676e-014	-1.48086e-014	-2.56833e-014	-1.70627e-014	-8.19544e-015	-8.55877e-015
9.33462e-015	1.08384e-014	1.91778e-014	-6.27981e-015	-7.47951e-015	-1.08385e-014	-4.95841e-015	-4.68536e-015	-1.10378e-014	-9.54118e-015	-1.5092e-016	-2.25715e-015	3.79109e-016	9.60123e-015	-3.74682e-015	-2.46043e-015	1.55237e-015	-1.59463e-014	-1.4131e-014	-1.88785e-014	-1.44299e-014	-2.57971e-014	-1.7441e-014	-8.67291e-015	-8.54459e-015
9.00394e-015	1.03658e-014	1.90755e-014	-6.38567e-015	-7.59021e-015	-1.08395e-014	-5.31795e-015	-4.98594e-015	-1.10512e-014	-9.81148e-015	-5.70847e-016	-2.75004e-015	-1.18014e-016	9.14068e-015	-4.13416e-015	-2.67169e-015	1.03395e-015	-1.59822e-014	-1.42935e-014	-1.93452e-014	-1.40625e-014	-2.58564e-014	-1.78058e-014	-9.14551e-015	-8.51578e-015
8.65042e-015	9.87923e-015	1.89547e-014	-6.49831e-015	-7.68572e-015	-1.08347e-014	-5.66351e-015	-5.28902e-015	-1.1051e-014	-1.00848e-014	-9.92774e-016	-3.24371e-015	-5.95365e-016	8.67692e-015	-4.50961e-015	-2.8618e-015	5.31699e-016	-1.60118e-014	-1.44392e-014	-1.9765e-014	-1.3711e-014	-2.58617e-014	-1.81551e-014	-9.61317e-015	-8.47284e-015
8.27324e-015	9.37924e-015	1.88135e-014	-6.61791e-015	-7.76606e-015	-1.0825e-014	-5.99547e-015	-5.59602e-015	-1.10392e-014	-1.03613e-014	-1.41657e-015	-3.73695e-015	-1.05355e-015	8.21021e-015	-4.8714e-015	-3.031e-015	4.80239e-017	-1.6037e-014	-1.45683e-014	-2.01345e-014	-1.33804e-014	-2.58129e-014	-1.84874e-014	-1.00755e-014	-8.41639e-015
7.87081e-015	8.86661e-015	1.86509e-014	-6.74501e-015	-7.8315e-015	-1.08119e-014	-6.3133e-015	-5.90777e-015	-1.10178e-014	-1.06413e-014	-1.84207e-015	-4.22921e-015	-1.49364e-015	7.74043e-015	-5.21856e-015	-3.17922e-015	-4.15278e-016	-1.60592e-014	-1.46815e-014	-2.0451e-014	-1.30753e-014	-2.57099e-014	-1.88009e-014	-1.05329e-014	-8.34633e-015
7.44265e-015	8.34218e-015	1.84651e-014	-6.87985e-015	-7.88199e-015	-1.07969e-014	-6.61647e-015	-6.22489e-015	-1.09889e-014	-1.09256e-014	-2.26899e-015	-4.72064e-015	-1.91647e-015	7.26755e-015	-5.55027e-015	-3.30697e-015	-8.55677e-016	-1.60795e-014	-1.47791e-014	-2.0713e-014	-1.27997e-014	-2.55535e-014	-1.90933e-014	-1.0985e-014	-8.26307e-015
6.98841e-015	7.80692e-015	1.82542e-014	-7.02199e-015	-7.91846e-015	-1.07811e-014	-6.90558e-015	-6.54736e-015	-1.09549e-014	-1.12137e-014	-2.69724e-015	-5.21004e-015	-2.32262e-015	6.79167e-015	-5.86472e-015	-3.41551e-015	-1.27195e-015	-1.6099e-014	-1.48618e-014	-2.09179e-014	-1.25567e-014	-2.53445e-014	-1.93629e-014	-1.1431e-014	-8.16721e-015
6.50728e-015	7.26188e-015	1.80166e-014	-7.17174e-015	-7.94172e-015	-1.07657e-014	-7.18094e-015	-6.87503e-015	-1.09176e-014	-1.15052e-014	-3.12654e-015	-5.69663e-015	-2.7132e-015	6.31246e-015	-6.16077e-015	-3.50515e-015	-1.66201e-015	-1.61187e-014	-1.49294e-014	-2.10646e-014	-1.23489e-014	-2.50847e-014	-1.96077e-014	-1.18714e-014	-8.05963e-015
5.99949e-015	6.70916e-015	1.77518e-014	-7.32827e-015	-7.95211e-015	-1.07518e-014	-7.44263e-015	-7.20831e-015	-1.08784e-014	-1.17985e-014	-3.55641e-015	-6.17956e-015	-3.08921e-015	5.83001e-015	-6.43768e-015	-3.57634e-015	-2.02463e-015	-1.61393e-014	-1.49817e-014	-2.11514e-014	-1.21791e-014	-2.47763e-014	-1.98258e-014	-1.23057e-014	-7.94151e-015
5.46549e-015	6.15025e-015	1.74591e-014	-7.49131e-015	-7.95051e-015	-1.07405e-014	-7.69125e-015	-7.5462e-015	-1.08387e-014	-1.20935e-014	-3.98638e-015	-6.6577e-015	-3.45154e-015	5.34382e-015	-6.69443e-015	-3.629e-015	-2.35869e-015	-1.61614e-014	-1.50184e-014	-2.11774e-014	-1.20489e-014	-2.44206e-014	-2.00155e-014	-1.27338e-014	-7.81256e-015
4.90535e-015	5.5863e-015	1.71376e-014	-7.65975e-015	-7.93732e-015	-1.07326e-014	-7.92633e-015	-7.88762e-015	-1.08004e-014	-1.23897e-014	-4.41617e-015	-7.13042e-015	-3.8016e-015	4.8538e-015	-6.92946e-015	-3.66366e-015	-2.66254e-015	-1.61846e-014	-1.50388e-014	-2.11426e-014	-1.19592e-014	-2.402e-014	-2.0176e-014	-1.31557e-014	-7.67375e-015
4.31959e-015	5.01911e-015	1.67872e-014	-7.83247e-015	-7.91255e-015	-1.07288e-014	-8.14789e-015	-8.23164e-015	-1.07648e-014	-1.26858e-014	-4.84533e-015	-7.59733e-015	-4.14103e-015	4.3605e-015	-7.14258e-015	-3.68036e-015	-2.9355e-015	-1.62088e-014	-1.50426e-014	-2.10464e-014	-1.1911e-014	-2.35776e-014	-2.03064e-014	-1.35716e-014	-7.52663e-015
3.70937e-015	4.45096e-015	1.64074e-014	-8.00811e-015	-7.87746e-015	-1.07302e-014	-8.35577e-015	-8.57734e-015	-1.07329e-014	-1.29798e-014	-5.27299e-015	-8.0583e-015	-4.47089e-015	3.86342e-015	-7.334e-015	-3.67966e-015	-3.1759e-015	-1.62339e-014	-1.50295e-014	-2.08887e-014	-1.19044e-014	-2.3096e-014	-2.04053e-014	-1.39811e-014	-7.37143e-015
3.07562e-015	3.8838e-015	1.59985e-014	-8.185e-015	-7.83242e-015	-1.07386e-014	-8.55005e-015	-8.92301e-015	-1.07058e-014	-1.32705e-014	-5.69846e-015	-8.51254e-015	-4.79211e-015	3.36239e-015	-7.50297e-015	-3.66197e-015	-3.38323e-015	-1.6259e-014	-1.49974e-014	-2.06708e-014	-1.19393e-014	-2.25785e-014	-2.04712e-014	-1.43835e-014	-7.20843e-015
2.42021e-015	3.31932e-015	1.55612e-014	-8.3625e-015	-7.77775e-015	-1.07548e-014	-8.73071e-015	-9.26728e-015	-1.06855e-014	-1.35565e-014	-6.12099e-015	-8.95933e-015	-5.10597e-015	2.85717e-015	-7.64936e-015	-3.62762e-015	-3.55708e-015	-1.62836e-014	-1.49458e-014	-2.03937e-014	-1.20143e-014	-2.20278e-014	-2.05035e-014	-1.47784e-014	-7.03795e-015
1.74502e-015	2.75966e-015	1.50965e-014	-8.5389e-015	-7.71433e-015	-1.07792e-014	-8.89782e-015	-9.6078e-015	-1.06725e-014	-1.38366e-014	-6.53978e-015	-9.39817e-015	-5.41402e-015	2.34771e-015	-7.77317e-015	-3.57664e-015	-3.69689e-015	-1.63054e-014	-1.48735e-014	-2.0059e-014	-1.21279e-014	-2.14477e-014	-2.05013e-014	-1.51657e-014	-6.86108e-015
1.05211e-015	2.20618e-015	1.46053e-014	-8.71336e-015	-7.64338e-015	-1.08125e-014	-9.05146e-015	-9.94317e-015	-1.06676e-014	-1.41088e-014	-6.95415e-015	-9.82843e-015	-5.71763e-015	1.83382e-015	-7.87421e-015	-3.50947e-015	-3.80148e-015	-1.6323e-014	-1.47787e-014	-1.96683e-014	-1.22779e-014	-2.08416e-014	-2.04642e-014	-1.55457e-014	-6.6782e-015
3.43063e-016	1.66139e-015	1.40891e-014	-8.88397e-015	-7.5662e-015	-1.08551e-014	-9.19233e-015	-1.02711e-014	-1.06717e-014	-1.4372e-014	-7.36341e-015	-1.02494e-014	-6.01736e-015	1.31532e-015	-7.95219e-015	-3.42667e-015	-3.87083e-015	-1.63352e-014	-1.46601e-014	-1.92228e-014	-1.24612e-014	-2.02131e-014	-2.03921e-014	-1.59175e-014	-6.48994e-015
-3.79025e-016	1.1276e-015	1.35497e-014	-9.04929e-015	-7.48351e-015	-1.09077e-014	-9.32036e-015	-1.05899e-014	-1.06847e-014	-1.46239e-014	-7.76702e-015	-1.06606e-014	-6.31377e-015	7.9138e-016	-8.00758e-015	-3.32828e-015	-3.90466e-015	-1.634e-014	-1.45162e-014	-1.87249e-014	-1.26749e-014	-1.95663e-014	-2.0285e-014	-1.62812e-014	-6.29695e-015
-1.11188e-015	6.05516e-016	1.29882e-014	-9.20833e-015	-7.39561e-015	-1.09706e-014	-9.43515e-015	-1.08976e-014	-1.07076e-014	-1.48628e-014	-8.16424e-015	-1.10607e-014	-6.60844e-015	2.62458e-016	-8.04082e-015	-3.21529e-015	-3.9026e-015	-1.63357e-014	-1.43469e-014	-1.81773e-014	-1.29152e-014	-1.89051e-014	-2.01431e-014	-1.66364e-014	-6.1001e-015
-1.85301e-015	9.68124e-017	1.24058e-014	-9.35979e-015	-7.30364e-015	-1.1044e-014	-9.53674e-015	-1.1192e-014	-1.07396e-014	-1.50872e-014	-8.5547e-015	-1.14491e-014	-6.90278e-015	-2.71683e-016	-8.0525e-015	-3.08776e-015	-3.86446e-015	-1.63202e-014	-1.41503e-014	-1.75822e-014	-1.31785e-014	-1.82335e-014	-1.9967e-014	-1.6983e-014	-5.89984e-015
-2.59992e-015	-3.97726e-016	1.18048e-014	-9.50218e-015	-7.20896e-015	-1.1128e-014	-9.62527e-015	-1.14714e-014	-1.07814e-014	-1.52956e-014	-8.93791e-015	-1.18252e-014	-7.19726e-015	-8.11388e-016	-8.04351e-015	-2.94653e-015	-3.79103e-015	-1.62912e-014	-1.39247e-014	-1.69429e-014	-1.34609e-014	-1.75545e-014	-1.97574e-014	-1.73206e-014	-5.69624e-015
-3.34975e-015	-8.76787e-016	1.11877e-014	-9.63446e-015	-7.11208e-015	-1.12226e-014	-9.70076e-015	-1.17336e-014	-1.08339e-014	-1.54867e-014	-9.31295e-015	-1.21885e-014	-7.49217e-015	-1.35642e-015	-8.01466e-015	-2.79218e-015	-3.68189e-015	-1.62467e-014	-1.36686e-014	-1.62624e-014	-1.37578e-014	-1.68711e-014	-1.9515e-014	-1.76486e-014	-5.48963e-015
-4.10014e-015	-1.33872e-015	1.05564e-014	-9.75631e-015	-7.01413e-015	-1.13278e-014	-9.76306e-015	-1.19771e-014	-1.0897e-014	-1.56588e-014	-9.67973e-015	-1.25379e-014	-7.7887e-015	-1.90694e-015	-7.9668e-015	-2.62513e-015	-3.5378e-015	-1.61843e-014	-1.33812e-014	-1.55442e-014	-1.40644e-014	-1.61868e-014	-1.9241e-014	-1.79668e-014	-5.28049e-015
-4.84841e-015	-1.78285e-015	9.91322e-015	-9.86629e-015	-6.91671e-015	-1.1444e-014	-9.81209e-015	-1.22011e-014	-1.09705e-014	-1.58117e-014	-1.0038e-014	-1.28725e-014	-8.08813e-015	-2.46295e-015	-7.90154e-015	-2.4457e-015	-3.35972e-015	-1.61014e-014	-1.30606e-014	-1.47912e-014	-1.43767e-014	-1.55056e-014	-1.89368e-014	-1.82745e-014	-5.06908e-015
-5.59167e-015	-2.20832e-015	9.26131e-015	-9.96367e-015	-6.82034e-015	-1.15708e-014	-9.84797e-015	-1.24046e-014	-1.10546e-014	-1.59446e-014	-1.03874e-014	-1.31922e-014	-8.39108e-015	-3.02426e-015	-7.81962e-015	-2.25513e-015	-3.14738e-015	-1.59964e-014	-1.27055e-014	-1.40075e-014	-1.46901e-014	-1.48304e-014	-1.86036e-014	-1.85712e-014	-4.85527e-015
-6.32711e-015	-2.61469e-015	8.60353e-015	-1.00476e-014	-6.72573e-015	-1.1708e-014	-9.87103e-015	-1.25866e-014	-1.1149e-014	-1.60562e-014	-1.07283e-014	-1.34964e-014	-8.69792e-015	-3.59092e-015	-7.72208e-015	-2.0538e-015	-2.90127e-015	-1.58671e-014	-1.23156e-014	-1.31963e-014	-1.5e-014	-1.41638e-014	-1.82431e-014	-1.88557e-014	-4.63941e-015
-7.05185e-015	-3.00233e-015	7.94223e-015	-1.01181e-014	-6.63406e-015	-1.18555e-014	-9.88127e-015	-1.2746e-014	-1.12538e-014	-1.61459e-014	-1.10605e-014	-1.37843e-014	-9.00905e-015	-4.16241e-015	-7.61006e-015	-1.84261e-015	-2.62242e-015	-1.57117e-014	-1.18904e-014	-1.23617e-014	-1.53016e-014	-1.35084e-014	-1.78573e-014	-1.91277e-014	-4.42118e-015
-7.7635e-015	-3.37122e-015	7.2803e-015	-1.01746e-014	-6.54601e-015	-1.20122e-014	-9.87894e-015	-1.2883e-014	-1.1369e-014	-1.6213e-014	-1.13837e-014	-1.40554e-014	-9.32546e-015	-4.73805e-015	-7.48468e-015	-1.62347e-015	-2.31122e-015	-1.55286e-014	-1.14292e-014	-1.15071e-014	-1.55904e-014	-1.28668e-014	-1.7448e-014	-1.93865e-014	-4.20073e-015
-8.45974e-015	-3.7217e-015	6.62009e-015	-1.02167e-014	-6.46249e-015	-1.2178e-014	-9.8643e-015	-1.29974e-014	-1.14949e-014	-1.62565e-014	-1.16981e-014	-1.4309e-014	-9.64788e-015	-5.31793e-015	-7.34737e-015	-1.39748e-015	-1.96862e-015	-1.53158e-014	-1.0932e-014	-1.06363e-014	-1.58626e-014	-1.22414e-014	-1.70168e-014	-1.9631e-014	-3.97849e-015
-9.13799e-015	-4.05401e-015	5.96399e-015	-1.02442e-014	-6.38456e-015	-1.23526e-014	-9.83721e-015	-1.30896e-014	-1.16308e-014	-1.62768e-014	-1.20037e-014	-1.45449e-014	-9.97633e-015	-5.9021e-015	-7.20015e-015	-1.16562e-015	-1.59585e-015	-1.50719e-014	-1.03985e-014	-9.7528e-015	-1.61137e-014	-1.16341e-014	-1.65659e-014	-1.98607e-014	-3.75467e-015
-9.79609e-015	-4.36877e-015	5.31461e-015	-1.02571e-014	-6.31302e-015	-1.25348e-014	-9.79827e-015	-1.31603e-014	-1.17771e-014	-1.62742e-014	-1.23009e-014	-1.47619e-014	-1.03113e-014	-6.4902e-015	-7.04421e-015	-9.29578e-016	-1.19434e-015	-1.47961e-014	-9.8292e-015	-8.85983e-015	-1.63402e-014	-1.10466e-014	-1.60977e-014	-2.00748e-014	-3.529e-015
-1.04322e-014	-4.66707e-015	4.67466e-015	-1.0256e-014	-6.24817e-015	-1.27233e-014	-9.74813e-015	-1.32104e-014	-1.19336e-014	-1.62491e-014	-1.25901e-014	-1.49586e-014	-1.06535e-014	-7.0818e-015	-6.88003e-015	-6.91054e-016	-7.65828e-016	-1.4487e-014	-9.22489e-015	-7.9606e-015	-1.6539e-014	-1.04805e-014	-1.56138e-014	-2.02726e-014	-3.30146e-015
-1.10436e-014	-4.95061e-015	4.04669e-015	-1.02416e-014	-6.19086e-015	-1.29179e-014	-9.68735e-015	-1.32409e-014	-1.20996e-014	-1.62022e-014	-1.28712e-014	-1.51338e-014	-1.10026e-014	-7.67613e-015	-6.70878e-015	-4.50879e-016	-3.11254e-016	-1.41441e-014	-8.58662e-015	-7.05909e-015	-1.67069e-014	-9.93712e-015	-1.51175e-014	-2.04527e-014	-3.07236e-015
-1.16284e-014	-5.22075e-015	3.43297e-015	-1.02142e-014	-6.14174e-015	-1.31178e-014	-9.61547e-015	-1.32527e-014	-1.22755e-014	-1.61346e-014	-1.3145e-014	-1.52869e-014	-1.13587e-014	-8.27269e-015	-6.53141e-015	-2.10332e-016	1.67989e-016	-1.37669e-014	-7.91555e-015	-6.15818e-015	-1.68413e-014	-9.41717e-015	-1.46111e-014	-2.0615e-014	-2.842e-015
-1.21854e-014	-5.47888e-015	2.83518e-015	-1.01746e-014	-6.10089e-015	-1.33216e-014	-9.53255e-015	-1.32482e-014	-1.24612e-014	-1.60468e-014	-1.34124e-014	-1.54181e-014	-1.1722e-014	-8.87027e-015	-6.3493e-015	2.82941e-017	6.69972e-016	-1.33555e-014	-7.21295e-015	-5.2605e-015	-1.69397e-014	-8.92084e-015	-1.40968e-014	-2.07589e-014	-2.60982e-015
-1.27129e-014	-5.7257e-015	2.25556e-015	-1.01236e-014	-6.06834e-015	-1.35278e-014	-9.43912e-015	-1.32288e-014	-1.26568e-014	-1.59403e-014	-1.3674e-014	-1.55274e-014	-1.2092e-014	-9.46811e-015	-6.16371e-015	2.63521e-016	1.19286e-015	-1.29106e-014	-6.48092e-015	-4.36906e-015	-1.70003e-014	-8.44859e-015	-1.35768e-014	-2.08831e-014	-2.37593e-015
-1.32095e-014	-5.96369e-015	1.69536e-015	-1.00621e-014	-6.04429e-015	-1.3735e-014	-9.3359e-015	-1.31966e-014	-1.28625e-014	-1.58163e-014	-1.39305e-014	-1.56138e-014	-1.24689e-014	-1.00655e-014	-5.975e-015	4.93769e-016	1.73474e-015	-1.24328e-014	-5.7223e-015	-3.48661e-015	-1.70222e-014	-8.001e-015	-1.30535e-014	-2.09869e-014	-2.14041e-015
-1.36741e-014	-6.19437e-015	1.15586e-015	-9.99063e-015	-6.02845e-015	-1.3942e-014	-9.22325e-015	-1.3154e-014	-1.30778e-014	-1.56761e-014	-1.4183e-014	-1.5677e-014	-1.28528e-014	-1.06617e-014	-5.78409e-015	7.17678e-016	2.2933e-015	-1.19224e-014	-4.94004e-015	-2.61547e-015	-1.70042e-014	-7.57776e-015	-1.2529e-014	-2.10697e-014	-1.90341e-015
-1.41061e-014	-6.41972e-015	6.38215e-016	-9.91065e-015	-6.02058e-015	-1.41473e-014	-9.10176e-015	-1.31043e-014	-1.33018e-014	-1.55214e-014	-1.44317e-014	-1.57167e-014	-1.32432e-014	-1.12561e-014	-5.59168e-015	9.33472e-016	2.86608e-015	-1.13808e-014	-4.1361e-015	-1.75796e-015	-1.69451e-014	-7.17891e-015	-1.20058e-014	-2.11309e-014	-1.66436e-015
-1.45053e-014	-6.64189e-015	1.43569e-016	-9.82312e-015	-6.01958e-015	-1.43501e-014	-8.97149e-015	-1.30496e-014	-1.35345e-014	-1.5355e-014	-1.46774e-014	-1.57335e-014	-1.36401e-014	-1.1847e-014	-5.39835e-015	1.13943e-015	3.45127e-015	-1.0809e-014	-3.31336e-015	-9.16617e-016	-1.68454e-014	-6.80387e-015	-1.14861e-014	-2.11694e-014	-1.42328e-015
-1.48712e-014	-6.86232e-015	-3.27724e-016	-9.72911e-015	-6.02563e-015	-1.4549e-014	-8.83283e-015	-1.29922e-014	-1.37755e-014	-1.51783e-014	-1.49205e-014	-1.57269e-014	-1.40423e-014	-1.24333e-014	-5.20511e-015	1.33411e-015	4.0467e-015	-1.02093e-014	-2.47452e-015	-9.30966e-017	-1.67049e-014	-6.45193e-015	-1.0972e-014	-2.1185e-014	-1.1801e-015
-1.5203e-014	-7.08287e-015	-7.75202e-016	-9.62943e-015	-6.03801e-015	-1.47427e-014	-8.68675e-015	-1.2935e-014	-1.40249e-014	-1.49925e-014	-1.51622e-014	-1.56967e-014	-1.44493e-014	-1.30143e-014	-5.01184e-015	1.51634e-015	4.6495e-015	-9.58393e-015	-1.62361e-015	7.11165e-016	-1.65241e-014	-6.12184e-015	-1.0465e-014	-2.1177e-014	-9.35398e-016
-1.55012e-014	-7.30524e-015	-1.19837e-015	-9.52587e-015	-6.05589e-015	-1.49293e-014	-8.53371e-015	-1.288e-014	-1.42821e-014	-1.47997e-014	-1.54029e-014	-1.56433e-014	-1.48602e-014	-1.35884e-014	-4.81852e-015	1.68477e-015	5.25671e-015	-8.93499e-015	-7.6468e-016	1.49426e-015	-1.63037e-014	-5.81293e-015	-9.96772e-015	-2.11448e-014	-6.89253e-016
-1.5766e-014	-7.53063e-015	-1.59769e-015	-9.41909e-015	-6.0778e-015	-1.51071e-014	-8.3741e-015	-1.28306e-014	-1.45469e-014	-1.46013e-014	-1.56431e-014	-1.55673e-014	-1.52743e-014	-1.41539e-014	-4.62504e-015	1.83809e-015	5.86654e-015	-8.26443e-015	9.8707e-017	2.25511e-015	-1.60451e-014	-5.52347e-015	-9.48165e-015	-2.10881e-014	-4.42145e-016
-1.59981e-014	-7.76075e-015	-1.97332e-015	-9.31035e-015	-6.10299e-015	-1.52748e-014	-8.20839e-015	-1.2789e-014	-1.48178e-014	-1.43991e-014	-1.5883e-014	-1.54685e-014	-1.56905e-014	-1.47097e-014	-4.4316e-015	1.97541e-015	6.47607e-015	-7.57486e-015	9.62927e-016	2.99241e-015	-1.575e-014	-5.25254e-015	-9.00818e-015	-2.10065e-014	-1.94176e-016
-1.61981e-014	-7.997e-015	-2.32604e-015	-9.2006e-015	-6.13068e-015	-1.54312e-014	-8.03712e-015	-1.27578e-014	-1.50942e-014	-1.41951e-014	-1.6123e-014	-1.53478e-014	-1.61079e-014	-1.52543e-014	-4.23826e-015	2.09517e-015	7.08295e-015	-6.86925e-015	1.82423e-015	3.70486e-015	-1.54191e-014	-4.99888e-015	-8.54896e-015	-2.08995e-014	5.41758e-017
-1.63668e-014	-8.24004e-015	-2.65681e-015	-9.09072e-015	-6.15886e-015	-1.55745e-014	-7.8604e-015	-1.27393e-014	-1.53752e-014	-1.39907e-014	-1.63628e-014	-1.52053e-014	-1.65262e-014	-1.57867e-014	-4.0446e-015	2.19665e-015	7.68469e-015	-6.14971e-015	2.67904e-015	4.39134e-015	-1.50541e-014	-4.761e-015	-8.10579e-015	-2.07666e-014	3.03504e-016
-1.65059e-014	-8.49073e-015	-2.96633e-015	-8.98138e-015	-6.18599e-015	-1.57033e-014	-7.6785e-015	-1.27356e-014	-1.566e-014	-1.37869e-014	-1.66028e-014	-1.50421e-014	-1.69436e-014	-1.63043e-014	-3.85049e-015	2.27969e-015	8.27805e-015	-5.41947e-015	3.52304e-015	5.05088e-015	-1.46571e-014	-4.53781e-015	-7.67954e-015	-2.06085e-014	5.53042e-016
-1.6615e-014	-8.74912e-015	-3.25527e-015	-8.87328e-015	-6.21082e-015	-1.58162e-014	-7.49091e-015	-1.27483e-014	-1.59468e-014	-1.35847e-014	-1.68429e-014	-1.48592e-014	-1.73587e-014	-1.68065e-014	-3.65576e-015	2.34428e-015	8.86074e-015	-4.68234e-015	4.35222e-015	5.68327e-015	-1.42305e-014	-4.32796e-015	-7.27125e-015	-2.04249e-014	8.02481e-016
-1.66958e-014	-9.01533e-015	-3.52454e-015	-8.76732e-015	-6.23219e-015	-1.59113e-014	-7.29766e-015	-1.27791e-014	-1.62339e-014	-1.33861e-014	-1.70825e-014	-1.46574e-014	-1.7771e-014	-1.72921e-014	-3.46003e-015	2.39004e-015	9.43068e-015	-3.94114e-015	5.16325e-015	6.28854e-015	-1.37765e-014	-4.12959e-015	-6.8819e-015	-2.02161e-014	1.05152e-015
-1.67501e-014	-9.28938e-015	-3.77575e-015	-8.66344e-015	-6.24905e-015	-1.59872e-014	-7.09898e-015	-1.28289e-014	-1.65195e-014	-1.31922e-014	-1.73214e-014	-1.44378e-014	-1.81786e-014	-1.77595e-014	-3.2631e-015	2.41718e-015	9.98508e-015	-3.19916e-015	5.95258e-015	6.86611e-015	-1.32978e-014	-3.94138e-015	-6.51169e-015	-1.99818e-014	1.29921e-015
-1.6779e-014	-9.5711e-015	-4.01054e-015	-8.56149e-015	-6.25961e-015	-1.60436e-014	-6.89513e-015	-1.28983e-014	-1.68019e-014	-1.30033e-014	-1.75593e-014	-1.42015e-014	-1.85801e-014	-1.82063e-014	-3.06494e-015	2.42558e-015	1.05222e-014	-2.45881e-015	6.71635e-015	7.41581e-015	-1.27967e-014	-3.7619e-015	-6.16159e-015	-1.97226e-014	1.54525e-015
-1.67836e-014	-9.85929e-015	-4.23009e-015	-8.46177e-015	-6.26187e-015	-1.60795e-014	-6.686e-015	-1.29874e-014	-1.7079e-014	-1.28201e-014	-1.77957e-014	-1.39495e-014	-1.89731e-014	-1.86316e-014	-2.86488e-015	2.41556e-015	1.10392e-014	-1.72346e-015	7.45139e-015	7.93793e-015	-1.22756e-014	-3.58967e-015	-5.83247e-015	-1.9439e-014	1.78946e-015
-1.67654e-014	-1.01532e-014	-4.43684e-015	-8.36454e-015	-6.25454e-015	-1.60944e-014	-6.4716e-015	-1.30965e-014	-1.73494e-014	-1.26437e-014	-1.80294e-014	-1.36825e-014	-1.9357e-014	-1.90342e-014	-2.66255e-015	2.38828e-015	1.15341e-014	-9.96503e-016	8.15502e-015	8.4319e-015	-1.1737e-014	-3.42372e-015	-5.52481e-015	-1.91318e-014	2.03127e-015
-1.67261e-014	-1.04511e-014	-4.63191e-015	-8.26932e-015	-6.23652e-015	-1.60868e-014	-6.25218e-015	-1.32259e-014	-1.76108e-014	-1.24743e-014	-1.8259e-014	-1.3402e-014	-1.97303e-014	-1.94125e-014	-2.45764e-015	2.34497e-015	1.20055e-014	-2.81393e-016	8.82427e-015	8.89729e-015	-1.11838e-014	-3.26249e-015	-5.23874e-015	-1.88015e-014	2.26954e-015
-1.66676e-014	-1.07511e-014	-4.81695e-015	-8.17562e-015	-6.20676e-015	-1.60556e-014	-6.02731e-015	-1.33746e-014	-1.78607e-014	-1.23118e-014	-1.84837e-014	-1.31092e-014	-2.00908e-014	-1.97651e-014	-2.24972e-015	2.28634e-015	1.24513e-014	4.1923e-016	9.45664e-015	9.33436e-015	-1.06179e-014	-3.10457e-015	-4.97415e-015	-1.8449e-014	2.50314e-015
-1.65912e-014	-1.10509e-014	-4.99346e-015	-8.0833e-015	-6.16432e-015	-1.60007e-014	-5.79618e-015	-1.35409e-014	-1.80969e-014	-1.21563e-014	-1.87023e-014	-1.28051e-014	-2.04366e-014	-2.00905e-014	-2.03887e-015	2.21396e-015	1.28704e-014	1.10261e-015	1.00503e-014	9.74295e-015	-1.00415e-014	-2.94998e-015	-4.73121e-015	-1.80755e-014	2.73144e-015
-1.64983e-014	-1.13491e-014	-5.1632e-015	-7.99196e-015	-6.10781e-015	-1.59221e-014	-5.55901e-015	-1.37237e-014	-1.83176e-014	-1.20074e-014	-1.89135e-014	-1.24916e-014	-2.07658e-014	-2.03876e-014	-1.8247e-015	2.12905e-015	1.32611e-014	1.76643e-015	1.06031e-014	1.01229e-014	-9.45652e-015	-2.7982e-015	-4.50981e-015	-1.76821e-014	2.9538e-015
-1.63905e-014	-1.16429e-014	-5.32798e-015	-7.90113e-015	-6.03671e-015	-1.58189e-014	-5.31549e-015	-1.39217e-014	-1.85206e-014	-1.1865e-014	-1.91159e-014	-1.21701e-014	-2.10776e-014	-2.06552e-014	-1.60703e-015	2.03334e-015	1.36224e-014	2.40773e-015	1.11134e-014	1.04741e-014	-8.86446e-015	-2.64825e-015	-4.30986e-015	-1.72708e-014	3.1683e-015
-1.62697e-014	-1.19298e-014	-5.48869e-015	-7.80948e-015	-5.94982e-015	-1.56905e-014	-5.06541e-015	-1.41322e-014	-1.87032e-014	-1.17285e-014	-1.93078e-014	-1.18412e-014	-2.13702e-014	-2.08919e-014	-1.38546e-015	1.92858e-015	1.39532e-014	3.02398e-015	1.15801e-014	1.07967e-014	-8.26733e-015	-2.50006e-015	-4.13081e-015	-1.68429e-014	3.37438e-015
-1.6138e-014	-1.2207e-014	-5.64689e-015	-7.71638e-015	-5.84703e-015	-1.55379e-014	-4.8081e-015	-1.4353e-014	-1.88637e-014	-1.15971e-014	-1.94878e-014	-1.15064e-014	-2.16414e-014	-2.10968e-014	-1.16086e-015	1.81703e-015	1.42525e-014	3.61277e-015	1.20018e-014	1.10903e-014	-7.6668e-015	-2.35306e-015	-3.97168e-015	-1.64002e-014	3.57107e-015
-1.59961e-014	-1.24712e-014	-5.80411e-015	-7.62172e-015	-5.72761e-015	-1.53602e-014	-4.54366e-015	-1.45811e-014	-1.89997e-014	-1.1469e-014	-1.96548e-014	-1.11675e-014	-2.18903e-014	-2.12694e-014	-9.33661e-016	1.70071e-015	1.45198e-014	4.17229e-015	1.23772e-014	1.13546e-014	-7.06446e-015	-2.20694e-015	-3.83241e-015	-1.59443e-014	3.75779e-015
-1.58457e-014	-1.27204e-014	-5.96078e-015	-7.52427e-015	-5.5914e-015	-1.51572e-014	-4.27164e-015	-1.48141e-014	-1.91092e-014	-1.13433e-014	-1.98071e-014	-1.08249e-014	-2.21154e-014	-2.14084e-014	-7.03963e-016	1.58149e-015	1.47558e-014	4.70071e-015	1.2707e-014	1.15893e-014	-6.46165e-015	-2.06123e-015	-3.71189e-015	-1.54771e-014	3.93276e-015
-1.56882e-014	-1.29512e-014	-6.11799e-015	-7.42377e-015	-5.43807e-015	-1.49301e-014	-3.99194e-015	-1.50481e-014	-1.91899e-014	-1.12196e-014	-1.99435e-014	-1.04801e-014	-2.23149e-014	-2.1513e-014	-4.72262e-016	1.46178e-015	1.49599e-014	5.1969e-015	1.29909e-014	1.17952e-014	-5.8597e-015	-1.91585e-015	-3.60863e-015	-1.50002e-014	4.09544e-015
-1.55251e-014	-1.31609e-014	-6.27692e-015	-7.31927e-015	-5.26841e-015	-1.46802e-014	-3.70437e-015	-1.52798e-014	-1.924e-014	-1.10964e-014	-2.00628e-014	-1.01345e-014	-2.2488e-014	-2.15836e-014	-2.39337e-016	1.34409e-015	1.51326e-014	5.65835e-015	1.32296e-014	1.19717e-014	-5.26023e-015	-1.77123e-015	-3.5223e-015	-1.45157e-014	4.24532e-015
-1.53581e-014	-1.33467e-014	-6.43806e-015	-7.21003e-015	-5.08272e-015	-1.44079e-014	-3.40888e-015	-1.55063e-014	-1.9258e-014	-1.09721e-014	-2.01636e-014	-9.78941e-015	-2.26336e-014	-2.16198e-014	-5.67794e-018	1.23013e-015	1.52742e-014	6.08412e-015	1.34239e-014	1.21184e-014	-4.664e-015	-1.62761e-015	-3.45201e-015	-1.40253e-014	4.38151e-015
-1.51889e-014	-1.35056e-014	-6.60177e-015	-7.09456e-015	-4.8812e-015	-1.41149e-014	-3.10592e-015	-1.57235e-014	-1.92418e-014	-1.08457e-014	-2.02445e-014	-9.44607e-015	-2.27509e-014	-2.16215e-014	2.27057e-016	1.12174e-015	1.53845e-014	6.47353e-015	1.35745e-014	1.22349e-014	-4.07252e-015	-1.48506e-015	-3.3965e-015	-1.35313e-014	4.50228e-015
-1.50183e-014	-1.36354e-014	-6.76822e-015	-6.9729e-015	-4.66484e-015	-1.38018e-014	-2.79492e-015	-1.59279e-014	-1.91901e-014	-1.07157e-014	-2.03042e-014	-9.10567e-015	-2.28393e-014	-2.15883e-014	4.57751e-016	1.02116e-015	1.54643e-014	6.82508e-015	1.36829e-014	1.23207e-014	-3.48726e-015	-1.34444e-015	-3.35467e-015	-1.30359e-014	4.60714e-015
-1.48474e-014	-1.37337e-014	-6.93664e-015	-6.8449e-015	-4.43454e-015	-1.34698e-014	-2.47622e-015	-1.61151e-014	-1.91021e-014	-1.05801e-014	-2.03412e-014	-8.76964e-015	-2.28986e-014	-2.15204e-014	6.8542e-016	9.30684e-016	1.55139e-014	7.13857e-015	1.37503e-014	1.23757e-014	-2.90904e-015	-1.20618e-015	-3.32497e-015	-1.25403e-014	4.69523e-015
-1.46779e-014	-1.37984e-014	-7.10753e-015	-6.70949e-015	-4.19087e-015	-1.31209e-014	-2.15032e-015	-1.6282e-014	-1.89776e-014	-1.04381e-014	-2.03545e-014	-8.43925e-015	-2.29286e-014	-2.14183e-014	9.08606e-016	8.51904e-016	1.55348e-014	7.41345e-015	1.37788e-014	1.24001e-014	-2.33934e-015	-1.07082e-015	-3.30609e-015	-1.20465e-014	4.76555e-015
-1.45102e-014	-1.3827e-014	-7.28024e-015	-6.56551e-015	-3.93541e-015	-1.27565e-014	-1.81702e-015	-1.64256e-014	-1.88151e-014	-1.02881e-014	-2.03439e-014	-8.1156e-015	-2.29291e-014	-2.12818e-014	1.1264e-015	7.87061e-016	1.55284e-014	7.65014e-015	1.377e-014	1.23936e-014	-1.77941e-015	-9.3875e-016	-3.2968e-015	-1.15565e-014	4.81731e-015
-1.43458e-014	-1.3818e-014	-7.45411e-015	-6.41319e-015	-3.66976e-015	-1.23778e-014	-1.47651e-015	-1.65426e-014	-1.86153e-014	-1.01289e-014	-2.03088e-014	-7.80005e-015	-2.29004e-014	-2.11118e-014	1.3373e-015	7.37795e-016	1.54955e-014	7.84893e-015	1.3726e-014	1.23564e-014	-1.2302e-015	-8.10741e-016	-3.29556e-015	-1.10718e-014	4.85066e-015
-1.41853e-014	-1.37698e-014	-7.62898e-015	-6.2524e-015	-3.39572e-015	-1.19869e-014	-1.12974e-015	-1.66299e-014	-1.83781e-014	-9.95925e-015	-2.02488e-014	-7.49358e-015	-2.28429e-014	-2.09093e-014	1.53931e-015	7.05389e-016	1.54372e-014	8.00934e-015	1.36492e-014	1.22882e-014	-6.93007e-016	-6.88101e-016	-3.30092e-015	-1.05949e-014	4.86546e-015
-1.40295e-014	-1.36814e-014	-7.80352e-015	-6.0838e-015	-3.11407e-015	-1.15858e-014	-7.77469e-016	-1.66844e-014	-1.81038e-014	-9.77798e-015	-2.01638e-014	-7.19726e-015	-2.27565e-014	-2.06751e-014	1.73168e-015	6.9133e-016	1.53546e-014	8.13243e-015	1.35416e-014	1.21894e-014	-1.6875e-016	-5.7181e-016	-3.31114e-015	-1.01273e-014	4.86071e-015
-1.38792e-014	-1.3552e-014	-7.97653e-015	-5.90755e-015	-2.82676e-015	-1.11764e-014	-4.20368e-016	-1.67035e-014	-1.77936e-014	-9.58459e-015	-2.00538e-014	-6.91153e-015	-2.2643e-014	-2.04106e-014	1.91307e-015	6.96575e-016	1.52493e-014	8.21815e-015	1.3406e-014	1.20599e-014	3.41886e-016	-4.62556e-016	-3.3246e-015	-9.66957e-015	4.83655e-015
-1.37353e-014	-1.33819e-014	-8.14752e-015	-5.7238e-015	-2.53591e-015	-1.07609e-014	-5.92408e-017	-1.66851e-014	-1.74481e-014	-9.37827e-015	-1.99196e-014	-6.63723e-015	-2.25027e-014	-2.01171e-014	2.08217e-015	7.21746e-016	1.51224e-014	8.26774e-015	1.32449e-014	1.19e-014	8.37458e-016	-3.61024e-016	-3.3395e-015	-9.22319e-015	4.79307e-015
-1.35982e-014	-1.3171e-014	-8.31529e-015	-5.53327e-015	-2.24368e-015	-1.03414e-014	3.04648e-016	-1.66272e-014	-1.70692e-014	-9.1578e-015	-1.97614e-014	-6.37533e-015	-2.23369e-014	-1.97952e-014	2.23786e-015	7.67061e-016	1.49747e-014	8.28189e-015	1.30607e-014	1.17096e-014	1.31623e-015	-2.6826e-016	-3.35382e-015	-8.78847e-015	4.73043e-015
-1.34682e-014	-1.29192e-014	-8.47888e-015	-5.33639e-015	-1.95211e-015	-9.91971e-015	6.69574e-016	-1.6529e-014	-1.66585e-014	-8.92265e-015	-1.95801e-014	-6.12641e-015	-2.21475e-014	-1.94468e-014	2.3789e-015	8.33047e-016	1.48074e-014	8.26179e-015	1.28564e-014	1.14902e-014	1.77686e-015	-1.85547e-016	-3.36633e-015	-8.36665e-015	4.64851e-015
-1.33459e-014	-1.26278e-014	-8.63679e-015	-5.13427e-015	-1.6628e-015	-9.49798e-015	1.03463e-015	-1.63896e-014	-1.62185e-014	-8.67271e-015	-1.93765e-014	-5.89135e-015	-2.19363e-014	-1.90737e-014	2.50424e-015	9.19846e-016	1.46218e-014	8.20927e-015	1.26349e-014	1.12426e-014	2.21825e-015	-1.13774e-016	-3.37563e-015	-7.95829e-015	4.54819e-015
-1.32314e-014	-1.2298e-014	-8.78784e-015	-4.92823e-015	-1.3777e-015	-9.07823e-015	1.39852e-015	-1.62079e-014	-1.57513e-014	-8.4085e-015	-1.91518e-014	-5.67068e-015	-2.17046e-014	-1.86775e-014	2.61271e-015	1.02732e-015	1.44189e-014	8.12545e-015	1.23984e-014	1.0967e-014	2.63908e-015	-5.31083e-017	-3.37998e-015	-7.56342e-015	4.42979e-015
-1.31249e-014	-1.19313e-014	-8.93134e-015	-4.71953e-015	-1.09826e-015	-8.66206e-015	1.75975e-015	-1.59843e-014	-1.52597e-014	-8.12969e-015	-1.89079e-014	-5.46454e-015	-2.14547e-014	-1.82598e-014	2.70376e-015	1.15549e-015	1.42001e-014	8.01146e-015	1.21491e-014	1.06645e-014	3.03823e-015	-4.53255e-018	-3.3775e-015	-7.18246e-015	4.29411e-015
-1.30268e-014	-1.15293e-014	-9.06583e-015	-4.50946e-015	-8.27201e-016	-8.25189e-015	2.11671e-015	-1.57189e-014	-1.47467e-014	-7.83706e-015	-1.86463e-014	-5.27411e-015	-2.11891e-014	-1.78227e-014	2.7768e-015	1.30341e-015	1.39661e-014	7.86888e-015	1.18895e-014	1.03365e-014	3.41423e-015	3.14522e-017	-3.36674e-015	-6.81503e-015	4.14272e-015
-1.29372e-014	-1.10943e-014	-9.18965e-015	-4.29892e-015	-5.66193e-016	-7.85018e-015	2.46794e-015	-1.54126e-014	-1.42159e-014	-7.5312e-015	-1.83692e-014	-5.10039e-015	-2.09093e-014	-1.73676e-014	2.8312e-015	1.46946e-015	1.37178e-014	7.69962e-015	1.16214e-014	9.9835e-015	3.76531e-015	5.46214e-017	-3.34675e-015	-6.46106e-015	3.9768e-015
-1.2856e-014	-1.06284e-014	-9.30192e-015	-4.08969e-015	-3.16851e-016	-7.45967e-015	2.81169e-015	-1.50667e-014	-1.36699e-014	-7.21309e-015	-1.80788e-014	-4.94385e-015	-2.06178e-014	-1.68965e-014	2.86607e-015	1.65249e-015	1.34557e-014	7.50575e-015	1.13475e-014	9.60711e-015	4.09002e-015	6.47033e-017	-3.31618e-015	-6.1198e-015	3.79808e-015
-1.27831e-014	-1.01349e-014	-9.40186e-015	-3.8839e-015	-8.10195e-017	-7.08152e-015	3.14641e-015	-1.46831e-014	-1.31129e-014	-6.8838e-015	-1.77767e-014	-4.80432e-015	-2.03166e-014	-1.6412e-014	2.88118e-015	1.85131e-015	1.31809e-014	7.28881e-015	1.10695e-014	9.20923e-015	4.38643e-015	6.16795e-017	-3.27344e-015	-5.7906e-015	3.60845e-015
-1.27181e-014	-9.61692e-015	-9.488e-015	-3.68287e-015	1.39237e-016	-6.71745e-015	3.47035e-015	-1.42643e-014	-1.25484e-014	-6.54433e-015	-1.74661e-014	-4.682e-015	-2.00085e-014	-1.59158e-014	2.8763e-015	2.06348e-015	1.28942e-014	7.05144e-015	1.07889e-014	8.79114e-015	4.65336e-015	4.49223e-017	-3.2179e-015	-5.47224e-015	3.40971e-015
-1.26598e-014	-9.07729e-015	-9.55913e-015	-3.48826e-015	3.4295e-016	-6.36961e-015	3.78252e-015	-1.38131e-014	-1.19806e-014	-6.1959e-015	-1.7149e-014	-4.57704e-015	-1.96958e-014	-1.54099e-014	2.85167e-015	2.28804e-015	1.25958e-014	6.79569e-015	1.05071e-014	8.35419e-015	4.88971e-015	1.35528e-017	-3.14898e-015	-5.16372e-015	3.20359e-015
-1.26092e-014	-8.51964e-015	-9.61453e-015	-3.30124e-015	5.28728e-016	-6.03953e-015	4.0815e-015	-1.33327e-014	-1.14131e-014	-5.84025e-015	-1.68273e-014	-4.48955e-015	-1.93803e-014	-1.48966e-014	2.80755e-015	2.52291e-015	1.22862e-014	6.52349e-015	1.02256e-014	7.9009e-015	5.09477e-015	-3.17083e-017	-3.06606e-015	-4.86394e-015	2.99176e-015
-1.25649e-014	-7.94746e-015	-9.65375e-015	-3.124e-015	6.95046e-016	-5.72853e-015	4.36544e-015	-1.28266e-014	-1.08498e-014	-5.47935e-015	-1.65037e-014	-4.41996e-015	-1.90641e-014	-1.43783e-014	2.74448e-015	2.76519e-015	1.19662e-014	6.23691e-015	9.94599e-015	7.4333e-015	5.26794e-015	-9.10402e-017	-2.96802e-015	-4.57121e-015	2.77591e-015
-1.2526e-014	-7.36429e-015	-9.67681e-015	-2.95854e-015	8.40606e-016	-5.43865e-015	4.63209e-015	-1.22986e-014	-1.02941e-014	-5.11554e-015	-1.61802e-014	-4.36907e-015	-1.87499e-014	-1.38569e-014	2.66291e-015	3.01264e-015	1.1636e-014	5.93789e-015	9.66895e-015	6.95384e-015	5.40803e-015	-1.64489e-016	-2.85384e-015	-4.28396e-015	2.55805e-015
-1.24924e-014	-6.77384e-015	-9.68317e-015	-2.80648e-015	9.64342e-016	-5.17123e-015	4.87978e-015	-1.1753e-014	-9.75007e-015	-4.75116e-015	-1.58597e-014	-4.33645e-015	-1.84394e-014	-1.33345e-014	2.56466e-015	3.26238e-015	1.12957e-014	5.62857e-015	9.39496e-015	6.46452e-015	5.51361e-015	-2.51839e-016	-2.72355e-015	-4.00038e-015	2.3411e-015
-1.24625e-014	-6.17946e-015	-9.67226e-015	-2.66927e-015	1.06552e-015	-4.92726e-015	5.10647e-015	-1.11946e-014	-9.22112e-015	-4.38807e-015	-1.55444e-014	-4.32143e-015	-1.81345e-014	-1.28127e-014	2.45028e-015	3.51186e-015	1.09455e-014	5.31128e-015	9.12476e-015	5.96743e-015	5.5848e-015	-3.52459e-016	-2.57721e-015	-3.71926e-015	2.1277e-015
-1.24353e-014	-5.58464e-015	-9.64445e-015	-2.54829e-015	1.14365e-015	-4.70766e-015	5.31113e-015	-1.06279e-014	-8.7111e-015	-4.02857e-015	-1.52371e-014	-4.32369e-015	-1.7838e-014	-1.2293e-014	2.32081e-015	3.75811e-015	1.0586e-014	4.98795e-015	8.85826e-015	5.4654e-015	5.62185e-015	-4.6596e-016	-2.41564e-015	-3.4386e-015	1.92001e-015
-1.241e-014	-4.99308e-015	-9.59981e-015	-2.44561e-015	1.19815e-015	-4.51388e-015	5.49304e-015	-1.00579e-014	-8.22347e-015	-3.67526e-015	-1.49398e-014	-4.34266e-015	-1.75509e-014	-1.17773e-014	2.17792e-015	3.99888e-015	1.02174e-014	4.66105e-015	8.5966e-015	4.96117e-015	5.62523e-015	-5.9209e-016	-2.23992e-015	-3.15651e-015	1.72062e-015
-1.23861e-014	-4.4077e-015	-9.53819e-015	-2.36193e-015	1.22811e-015	-4.34732e-015	5.65136e-015	-9.48928e-015	-7.76167e-015	-3.33008e-015	-1.46544e-014	-4.37794e-015	-1.72751e-014	-1.12675e-014	2.02358e-015	4.23149e-015	9.84014e-015	4.33248e-015	8.33973e-015	4.45686e-015	5.59425e-015	-7.30367e-016	-2.05017e-015	-2.87138e-015	1.53201e-015
-1.23622e-014	-3.83182e-015	-9.46002e-015	-2.2978e-015	1.23383e-015	-4.20848e-015	5.78493e-015	-8.92681e-015	-7.32845e-015	-2.99509e-015	-1.43827e-014	-4.42847e-015	-1.70113e-014	-1.07654e-014	1.85862e-015	4.4531e-015	9.45438e-015	4.00439e-015	8.08715e-015	3.95491e-015	5.52975e-015	-8.80189e-016	-1.84755e-015	-2.58156e-015	1.35655e-015
-1.2337e-014	-3.26795e-015	-9.36608e-015	-2.25421e-015	1.21502e-015	-4.09839e-015	5.89337e-015	-8.37552e-015	-6.92666e-015	-2.67319e-015	-1.41268e-014	-4.49288e-015	-1.67606e-014	-1.02727e-014	1.6845e-015	4.66116e-015	9.06084e-015	3.67818e-015	7.83858e-015	3.4581e-015	5.43311e-015	-1.04072e-015	-1.63364e-015	-2.28584e-015	1.1963e-015
-1.23095e-014	-2.71845e-015	-9.25643e-015	-2.23234e-015	1.17186e-015	-4.01764e-015	5.97609e-015	-7.84059e-015	-6.55888e-015	-2.3665e-015	-1.38881e-014	-4.5708e-015	-1.65234e-014	-9.79095e-015	1.50295e-015	4.85301e-015	8.6595e-015	3.35556e-015	7.59273e-015	2.96863e-015	5.30525e-015	-1.21092e-015	-1.40935e-015	-1.98295e-015	1.05314e-015
-1.22785e-014	-2.18576e-015	-9.13185e-015	-2.23249e-015	1.10421e-015	-3.96608e-015	6.03299e-015	-7.32658e-015	-6.22752e-015	-2.0774e-015	-1.36678e-014	-4.66165e-015	-1.63003e-014	-9.32147e-015	1.31582e-015	5.02587e-015	8.25104e-015	3.03807e-015	7.34968e-015	2.48832e-015	5.14708e-015	-1.38937e-015	-1.17703e-015	-1.67082e-015	9.29102e-016
-1.22432e-014	-1.6721e-015	-8.99306e-015	-2.25545e-015	1.01268e-015	-3.94427e-015	6.064e-015	-6.83813e-015	-5.93468e-015	-1.80772e-015	-1.34665e-014	-4.76423e-015	-1.60915e-014	-8.86592e-015	1.12495e-015	5.17736e-015	7.83633e-015	2.72706e-015	7.10911e-015	2.01997e-015	4.96083e-015	-1.57473e-015	-9.38483e-016	-1.34846e-015	8.25524e-016
-1.22028e-014	-1.17895e-015	-8.84097e-015	-2.3011e-015	8.97865e-016	-3.95235e-015	6.06883e-015	-6.37982e-015	-5.68153e-015	-1.56001e-015	-1.32848e-014	-4.87686e-015	-1.58977e-014	-8.42548e-015	9.31819e-016	5.30517e-015	7.41599e-015	2.42469e-015	6.86929e-015	1.56553e-015	4.74772e-015	-1.76656e-015	-6.96042e-016	-1.01465e-015	7.44197e-016
-1.21567e-014	-7.07689e-016	-8.6764e-015	-2.36934e-015	7.60152e-016	-3.99063e-015	6.04764e-015	-5.9558e-015	-5.46916e-015	-1.33618e-015	-1.3124e-014	-4.99891e-015	-1.57188e-014	-8.00076e-015	7.37852e-016	5.40811e-015	6.99021e-015	2.13271e-015	6.6287e-015	1.12661e-015	4.50982e-015	-1.96414e-015	-4.51881e-016	-6.6828e-016	6.86762e-016
-1.21026e-014	-2.59439e-016	-8.50027e-015	-2.45955e-015	6.00117e-016	-4.05857e-015	6.00058e-015	-5.5707e-015	-5.29857e-015	-1.13778e-015	-1.29846e-014	-5.12909e-015	-1.55548e-014	-7.59267e-015	5.45327e-016	5.48423e-015	6.5598e-015	1.85197e-015	6.38671e-015	7.05319e-016	4.25017e-015	-2.16599e-015	-2.09015e-016	-3.0902e-016	6.54464e-016
-1.20395e-014	1.64908e-016	-8.31351e-015	-2.57164e-015	4.18706e-016	-4.15648e-015	5.92823e-015	-5.2276e-015	-5.17047e-015	-9.66191e-016	-1.28664e-014	-5.26492e-015	-1.54047e-014	-7.20195e-015	3.55776e-016	5.5316e-015	6.12543e-015	1.58348e-015	6.14196e-015	3.02992e-016	3.97138e-015	-2.37152e-015	2.96214e-017	6.34185e-017	6.48583e-016
-1.19671e-014	5.65223e-016	-8.11648e-015	-2.70509e-015	2.16372e-016	-4.28409e-015	5.83145e-015	-4.92956e-015	-5.08473e-015	-8.23019e-016	-1.27692e-014	-5.40611e-015	-1.52682e-014	-6.82955e-015	1.70345e-016	5.54887e-015	5.68764e-015	1.32887e-015	5.8934e-015	-7.83856e-017	3.67585e-015	-2.5793e-015	2.61283e-016	4.4891e-016	6.69895e-016
-1.18844e-014	9.41539e-016	-7.90983e-015	-2.85927e-015	-5.63845e-018	-4.44099e-015	5.71143e-015	-4.67888e-015	-5.04174e-015	-7.09534e-016	-1.26931e-014	-5.55142e-015	-1.51443e-014	-6.47608e-015	-1.00653e-017	5.53506e-015	5.24788e-015	1.08906e-015	5.63942e-015	-4.37917e-016	3.36628e-015	-2.78837e-015	4.83093e-016	8.46944e-016	7.18918e-016
-1.17905e-014	1.29368e-015	-7.69463e-015	-3.03325e-015	-2.46386e-016	-4.62659e-015	5.56904e-015	-4.47792e-015	-5.04059e-015	-6.26374e-016	-1.26376e-014	-5.69929e-015	-1.50323e-014	-6.14257e-015	-1.84389e-016	5.48945e-015	4.80765e-015	8.64797e-016	5.37896e-015	-7.75015e-016	3.0451e-015	-2.99822e-015	6.92775e-016	1.2569e-015	7.95787e-016
-1.16852e-014	1.62243e-015	-7.47132e-015	-3.22608e-015	-5.04765e-016	-4.83993e-015	5.4059e-015	-4.32827e-015	-5.08011e-015	-5.73879e-016	-1.2601e-014	-5.84801e-015	-1.49315e-014	-5.82875e-015	-3.51842e-016	5.41113e-015	4.3684e-015	6.55969e-016	5.11105e-015	-1.08891e-015	2.71489e-015	-3.20808e-015	8.87263e-016	1.67763e-015	9.00101e-016
-1.1568e-014	1.92894e-015	-7.24062e-015	-3.43632e-015	-7.80079e-016	-5.08064e-015	5.22322e-015	-4.23128e-015	-5.15946e-015	-5.52038e-016	-1.25827e-014	-5.99548e-015	-1.48401e-014	-5.53518e-015	-5.11394e-016	5.29968e-015	3.93183e-015	4.63323e-016	4.83457e-015	-1.37848e-015	2.37883e-015	-3.41746e-015	1.06339e-015	2.1083e-015	1.0314e-015
-1.14386e-014	2.21402e-015	-7.00329e-015	-3.66262e-015	-1.07053e-015	-5.34778e-015	5.02236e-015	-4.18795e-015	-5.27733e-015	-5.60485e-016	-1.25811e-014	-6.14024e-015	-1.47572e-014	-5.26262e-015	-6.6264e-016	5.15487e-015	3.49891e-015	2.86824e-016	4.54899e-015	-1.64349e-015	2.04027e-015	-3.62448e-015	1.21839e-015	2.54735e-015	1.18966e-015
-1.12964e-014	2.47831e-015	-6.75972e-015	-3.90384e-015	-1.37471e-015	-5.64015e-015	4.80496e-015	-4.19789e-015	-5.43137e-015	-5.99493e-016	-1.2595e-014	-6.28073e-015	-1.46815e-014	-5.01047e-015	-8.04801e-016	4.97657e-015	3.07077e-015	1.27061e-016	4.25377e-015	-1.88384e-015	1.70128e-015	-3.82871e-015	1.34982e-015	2.99321e-015	1.37383e-015
-1.11415e-014	2.72362e-015	-6.50981e-015	-4.15862e-015	-1.69146e-015	-5.95636e-015	4.57345e-015	-4.26048e-015	-5.61923e-015	-6.68386e-016	-1.26228e-014	-6.41534e-015	-1.46111e-014	-4.77897e-015	-9.37916e-016	4.76559e-015	2.64894e-015	-1.65865e-017	3.94811e-015	-2.09985e-015	1.3644e-015	-4.02965e-015	1.45479e-015	3.4444e-015	1.58329e-015
-1.09741e-014	2.95182e-015	-6.25446e-015	-4.42519e-015	-2.01978e-015	-6.29583e-015	4.32921e-015	-4.37409e-015	-5.83876e-015	-7.6592e-016	-1.26631e-014	-6.5429e-015	-1.45453e-014	-4.56807e-015	-1.06238e-015	4.52226e-015	2.2349e-015	-1.43993e-016	3.63171e-015	-2.29161e-015	1.03315e-015	-4.22639e-015	1.53102e-015	3.89882e-015	1.81639e-015
-1.07939e-014	3.16465e-015	-5.99427e-015	-4.70201e-015	-2.3578e-015	-6.657e-015	4.07396e-015	-4.53718e-015	-6.08744e-015	-8.90823e-016	-1.2714e-014	-6.66243e-015	-1.44828e-014	-4.37762e-015	-1.17817e-015	4.24826e-015	1.82981e-015	-2.55429e-016	3.30371e-015	-2.45942e-015	7.09438e-016	-4.41782e-015	1.57624e-015	4.35429e-015	2.07131e-015
-1.06015e-014	3.36367e-015	-5.72887e-015	-4.98741e-015	-2.70441e-015	-7.03806e-015	3.81023e-015	-4.74782e-015	-6.36209e-015	-1.04107e-015	-1.27737e-014	-6.77164e-015	-1.44223e-014	-4.20656e-015	-1.28491e-015	3.9444e-015	1.43553e-015	-3.51408e-016	2.96381e-015	-2.60427e-015	3.9604e-016	-4.60381e-015	1.58794e-015	4.80822e-015	2.34604e-015
-1.03973e-014	3.55056e-015	-5.45825e-015	-5.27957e-015	-3.05827e-015	-7.43756e-015	3.53989e-015	-5.00293e-015	-6.66017e-015	-1.21473e-015	-1.28401e-014	-6.86971e-015	-1.43631e-014	-4.05477e-015	-1.38325e-015	3.61233e-015	1.05351e-015	-4.31861e-016	2.61235e-015	-2.72746e-015	9.45186e-017	-4.78412e-015	1.56402e-015	5.25775e-015	2.63888e-015
-1.01819e-014	3.72731e-015	-5.18224e-015	-5.57684e-015	-3.41803e-015	-7.85386e-015	3.26488e-015	-5.29893e-015	-6.97813e-015	-1.40989e-015	-1.29113e-014	-6.95601e-015	-1.43036e-014	-3.9224e-015	-1.47449e-015	3.25371e-015	6.85145e-016	-4.97851e-016	2.25016e-015	-2.8296e-015	-1.93095e-016	-4.95852e-015	1.50341e-015	5.70019e-015	2.94741e-015
-9.95611e-015	3.89532e-015	-4.90051e-015	-5.87758e-015	-3.78224e-015	-8.28482e-015	2.98633e-015	-5.63239e-015	-7.31341e-015	-1.6243e-015	-1.29859e-014	-7.02957e-015	-1.42425e-014	-3.80914e-015	-1.55973e-015	2.87033e-015	3.31383e-016	-5.50114e-016	1.87785e-015	-2.91215e-015	-4.65566e-016	-5.1258e-015	1.40603e-015	6.1337e-015	3.26929e-015
-9.72124e-015	4.05671e-015	-4.61309e-015	-6.18031e-015	-4.14929e-015	-8.72883e-015	2.70623e-015	-5.99893e-015	-7.66282e-015	-1.85505e-015	-1.30619e-014	-7.08926e-015	-1.41788e-014	-3.71447e-015	-1.63917e-015	2.46417e-015	-6.38575e-018	-5.89176e-016	1.49635e-015	-2.97677e-015	-7.21086e-016	-5.28565e-015	1.27094e-015	6.55471e-015	3.60161e-015
-9.47867e-015	4.21316e-015	-4.31965e-015	-6.48352e-015	-4.51825e-015	-9.18347e-015	2.42625e-015	-6.3944e-015	-8.02302e-015	-2.09987e-015	-1.31374e-014	-7.13443e-015	-1.41119e-014	-3.63775e-015	-1.71441e-015	2.03749e-015	-3.26536e-016	-6.15796e-016	1.10645e-015	-3.02461e-015	-9.58419e-016	-5.43759e-015	1.09781e-015	6.96056e-015	3.9417e-015
-9.22913e-015	4.36631e-015	-4.02008e-015	-6.78547e-015	-4.88739e-015	-9.64644e-015	2.14847e-015	-6.81434e-015	-8.39058e-015	-2.35599e-015	-1.32108e-014	-7.1649e-015	-1.40413e-014	-3.57829e-015	-1.78623e-015	1.59294e-015	-6.27344e-016	-6.31163e-016	7.0877e-016	-3.0574e-015	-1.17676e-015	-5.58193e-015	8.86829e-016	7.34865e-015	4.28644e-015
-8.97441e-015	4.51795e-015	-3.71375e-015	-7.08488e-015	-5.25543e-015	-1.01153e-014	1.87465e-015	-7.25363e-015	-8.76164e-015	-2.62051e-015	-1.32811e-014	-7.18027e-015	-1.39664e-014	-3.53509e-015	-1.85641e-015	1.13302e-015	-9.07824e-016	-6.36161e-016	3.05359e-016	-3.07663e-015	-1.37588e-015	-5.71884e-015	6.38281e-016	7.71611e-015	4.63282e-015
-8.71642e-015	4.66901e-015	-3.40092e-015	-7.38031e-015	-5.62125e-015	-1.05878e-014	1.6065e-015	-7.707e-015	-9.13282e-015	-2.89071e-015	-1.33466e-014	-7.17992e-015	-1.38872e-014	-3.50726e-015	-1.92604e-015	6.6094e-016	-1.16753e-015	-6.31808e-016	-1.02522e-016	-3.08466e-015	-1.55551e-015	-5.84794e-015	3.5324e-016	8.06023e-015	4.97731e-015
-8.4567e-015	4.82058e-015	-3.08104e-015	-7.67058e-015	-5.98374e-015	-1.1061e-014	1.34529e-015	-8.16883e-015	-9.50035e-015	-3.16242e-015	-1.34064e-014	-7.164e-015	-1.38037e-014	-3.49428e-015	-1.99631e-015	1.78909e-016	-1.40499e-015	-6.19651e-016	-5.13506e-016	-3.08295e-015	-1.71587e-015	-5.9695e-015	3.27263e-017	8.37894e-015	5.31683e-015
-8.19707e-015	4.97308e-015	-2.75477e-015	-7.95467e-015	-6.34154e-015	-1.15334e-014	1.09236e-015	-8.63331e-015	-9.86235e-015	-3.43275e-015	-1.34591e-014	-7.13246e-015	-1.37162e-014	-3.49525e-015	-2.06874e-015	-3.10058e-016	-1.61986e-015	-6.00741e-016	-9.25506e-016	-3.07275e-015	-1.85805e-015	-6.08299e-015	-3.21938e-016	8.6697e-015	5.64788e-015
-7.93925e-015	5.12689e-015	-2.42229e-015	-8.23137e-015	-6.69313e-015	-1.20018e-014	8.48858e-016	-9.09585e-015	-1.02165e-014	-3.69876e-015	-1.35038e-014	-7.0851e-015	-1.36247e-014	-3.50954e-015	-2.14433e-015	-8.03069e-016	-1.81182e-015	-5.76641e-016	-1.33655e-015	-3.05669e-015	-1.98265e-015	-6.18845e-015	-7.08872e-016	8.93056e-015	5.96749e-015
-7.6856e-015	5.28277e-015	-2.08289e-015	-8.49977e-015	-7.03697e-015	-1.24637e-014	6.15542e-016	-9.55092e-015	-1.05594e-014	-3.95789e-015	-1.35403e-014	-7.02274e-015	-1.35295e-014	-3.53622e-015	-2.22408e-015	-1.29717e-015	-1.98014e-015	-5.48405e-016	-1.74457e-015	-3.0365e-015	-2.0904e-015	-6.28617e-015	-1.12549e-015	9.15993e-015	6.27276e-015
-7.43809e-015	5.44038e-015	-1.73733e-015	-8.75926e-015	-7.37192e-015	-1.29172e-014	3.93545e-016	-9.99327e-015	-1.08884e-014	-4.2072e-015	-1.35677e-014	-6.94584e-015	-1.34303e-014	-3.57399e-015	-2.30924e-015	-1.78978e-015	-2.12485e-015	-5.174e-016	-2.14728e-015	-3.01381e-015	-2.18274e-015	-6.37642e-015	-1.56872e-015	9.35584e-015	6.56108e-015
-7.19822e-015	5.59964e-015	-1.38614e-015	-9.00892e-015	-7.69722e-015	-1.33595e-014	1.83135e-016	-1.04182e-014	-1.1201e-014	-4.4435e-015	-1.3586e-014	-6.85497e-015	-1.33279e-014	-3.62223e-015	-2.4002e-015	-2.27751e-015	-2.24639e-015	-4.84508e-016	-2.54288e-015	-2.98997e-015	-2.26111e-015	-6.45959e-015	-2.03583e-015	9.51683e-015	6.83013e-015
-6.96784e-015	5.76022e-015	-1.02982e-015	-9.24806e-015	-8.01198e-015	-1.37885e-014	-1.52014e-017	-1.08216e-014	-1.14949e-014	-4.66484e-015	-1.35949e-014	-6.75153e-015	-1.32235e-014	-3.67993e-015	-2.49814e-015	-2.75785e-015	-2.34439e-015	-4.51428e-016	-2.92879e-015	-2.96629e-015	-2.32707e-015	-6.53534e-015	-2.52341e-015	9.64164e-015	7.07638e-015
-6.74907e-015	5.92087e-015	-6.69211e-016	-9.47608e-015	-8.31528e-015	-1.4201e-014	-2.0099e-016	-1.11992e-014	-1.17676e-014	-4.86792e-015	-1.35945e-014	-6.63634e-015	-1.31176e-014	-3.74537e-015	-2.60381e-015	-3.22864e-015	-2.4188e-015	-4.18826e-016	-3.30231e-015	-2.94426e-015	-2.38245e-015	-6.60321e-015	-3.02752e-015	9.72947e-015	7.29756e-015
-6.54342e-015	6.0808e-015	-3.0493e-016	-9.69273e-015	-8.60603e-015	-1.45944e-014	-3.74003e-016	-1.15469e-014	-1.20178e-014	-5.05074e-015	-1.35848e-014	-6.50986e-015	-1.30115e-014	-3.81728e-015	-2.71783e-015	-3.68754e-015	-2.47018e-015	-3.8744e-016	-3.66139e-015	-2.92535e-015	-2.42867e-015	-6.66409e-015	-3.54442e-015	9.77994e-015	7.49144e-015
-6.35285e-015	6.2386e-015	6.22342e-017	-9.89736e-015	-8.88298e-015	-1.49667e-014	-5.34649e-016	-1.18613e-014	-1.22437e-014	-5.21153e-015	-1.35661e-014	-6.37299e-015	-1.29063e-014	-3.89472e-015	-2.84025e-015	-4.13141e-015	-2.49908e-015	-3.58544e-016	-4.0033e-015	-2.91115e-015	-2.46812e-015	-6.71824e-015	-4.0709e-015	9.79254e-015	7.65639e-015
-6.1787e-015	6.39256e-015	4.30639e-016	-1.00896e-014	-9.14553e-015	-1.53157e-014	-6.83177e-016	-1.21396e-014	-1.24434e-014	-5.34845e-015	-1.35392e-014	-6.22725e-015	-1.28024e-014	-3.9769e-015	-2.97124e-015	-4.55767e-015	-2.50601e-015	-3.33364e-016	-4.32571e-015	-2.9025e-015	-2.50265e-015	-6.76557e-015	-4.60283e-015	9.76789e-015	7.79024e-015
-6.02269e-015	6.54173e-015	7.99095e-016	-1.027e-014	-9.39277e-015	-1.56395e-014	-8.19607e-016	-1.23791e-014	-1.26162e-014	-5.46029e-015	-1.35049e-014	-6.07364e-015	-1.27007e-014	-4.06328e-015	-3.11086e-015	-4.9647e-015	-2.4915e-015	-3.12363e-016	-4.626e-015	-2.89993e-015	-2.53444e-015	-6.80645e-015	-5.13622e-015	9.70642e-015	7.89099e-015
-5.88595e-015	6.68448e-015	1.16556e-015	-1.04383e-014	-9.6239e-015	-1.59367e-014	-9.44543e-016	-1.25778e-014	-1.27613e-014	-5.54642e-015	-1.34636e-014	-5.91375e-015	-1.2602e-014	-4.15215e-015	-3.2592e-015	-5.35076e-015	-2.45687e-015	-2.96647e-016	-4.90246e-015	-2.9045e-015	-2.56491e-015	-6.84135e-015	-5.6668e-015	9.60842e-015	7.9575e-015
-5.77029e-015	6.81852e-015	1.52881e-015	-1.05948e-014	-9.83851e-015	-1.62049e-014	-1.05866e-015	-1.27342e-014	-1.28783e-014	-5.60603e-015	-1.34169e-014	-5.74877e-015	-1.25072e-014	-4.24255e-015	-3.41542e-015	-5.71422e-015	-2.4029e-015	-2.87452e-016	-5.15391e-015	-2.91708e-015	-2.59632e-015	-6.87103e-015	-6.19013e-015	9.47571e-015	7.98834e-015
-5.67708e-015	6.94215e-015	1.88692e-015	-1.07394e-014	-1.00361e-014	-1.64423e-014	-1.16301e-015	-1.2848e-014	-1.29663e-014	-5.63824e-015	-1.33661e-014	-5.58018e-015	-1.24174e-014	-4.33298e-015	-3.57943e-015	-6.05383e-015	-2.33048e-015	-2.8533e-016	-5.3787e-015	-2.93747e-015	-2.63032e-015	-6.8955e-015	-6.70279e-015	9.30944e-015	7.98304e-015
-5.60689e-015	7.05369e-015	2.23743e-015	-1.08724e-014	-1.02164e-014	-1.66476e-014	-1.25791e-015	-1.29182e-014	-1.30256e-014	-5.64314e-015	-1.33118e-014	-5.40956e-015	-1.2334e-014	-4.42224e-015	-3.75069e-015	-6.36777e-015	-2.24167e-015	-2.90572e-016	-5.57541e-015	-2.96601e-015	-2.66893e-015	-6.91458e-015	-7.20099e-015	9.11104e-015	7.94098e-015
-5.56058e-015	7.15074e-015	2.57836e-015	-1.09937e-014	-1.03787e-014	-1.68195e-014	-1.34487e-015	-1.29456e-014	-1.30559e-014	-5.62119e-015	-1.32558e-014	-5.2385e-015	-1.22579e-014	-4.50941e-015	-3.92793e-015	-6.65519e-015	-2.13733e-015	-3.03477e-016	-5.74269e-015	-3.00356e-015	-2.71367e-015	-6.92857e-015	-7.68129e-015	8.88228e-015	7.86098e-015
-5.53884e-015	7.23064e-015	2.90673e-015	-1.11037e-014	-1.05227e-014	-1.69577e-014	-1.42474e-015	-1.29316e-014	-1.30572e-014	-5.57312e-015	-1.31998e-014	-5.06813e-015	-1.21898e-014	-4.59306e-015	-4.11085e-015	-6.91577e-015	-2.01909e-015	-3.24282e-016	-5.87972e-015	-3.05046e-015	-2.76545e-015	-6.93818e-015	-8.14036e-015	8.62527e-015	7.74321e-015
-5.54144e-015	7.29138e-015	3.22051e-015	-1.12025e-014	-1.0649e-014	-1.70621e-014	-1.49843e-015	-1.28771e-014	-1.30299e-014	-5.49986e-015	-1.31448e-014	-4.89974e-015	-1.21296e-014	-4.67255e-015	-4.29776e-015	-7.14866e-015	-1.88845e-015	-3.53535e-016	-5.98619e-015	-3.10619e-015	-2.82526e-015	-6.94305e-015	-8.57532e-015	8.3423e-015	7.58783e-015
-5.56847e-015	7.33123e-015	3.5175e-015	-1.12906e-014	-1.07575e-014	-1.71321e-014	-1.56695e-015	-1.27848e-014	-1.29748e-014	-5.40229e-015	-1.3092e-014	-4.73437e-015	-1.2078e-014	-4.7471e-015	-4.48742e-015	-7.35332e-015	-1.74651e-015	-3.91861e-016	-6.06159e-015	-3.17071e-015	-2.89376e-015	-6.94378e-015	-8.98397e-015	8.03503e-015	7.39526e-015
-5.62024e-015	7.3485e-015	3.79478e-015	-1.13681e-014	-1.08481e-014	-1.71677e-014	-1.63154e-015	-1.26581e-014	-1.28933e-014	-5.28136e-015	-1.30428e-014	-4.57332e-015	-1.20352e-014	-4.81549e-015	-4.67862e-015	-7.53003e-015	-1.59488e-015	-4.39118e-016	-6.10587e-015	-3.24351e-015	-2.97123e-015	-6.94011e-015	-9.36436e-015	7.70602e-015	7.16636e-015
-5.69641e-015	7.34142e-015	4.04999e-015	-1.14348e-014	-1.09206e-014	-1.71692e-014	-1.69391e-015	-1.24997e-014	-1.2786e-014	-5.13991e-015	-1.29986e-014	-4.41824e-015	-1.20019e-014	-4.87676e-015	-4.87009e-015	-7.67876e-015	-1.43478e-015	-4.95602e-016	-6.11965e-015	-3.32424e-015	-3.05808e-015	-6.93248e-015	-9.71408e-015	7.35819e-015	6.90207e-015
-5.79696e-015	7.308e-015	4.28058e-015	-1.14909e-014	-1.09756e-014	-1.71372e-014	-1.75516e-015	-1.23129e-014	-1.2654e-014	-4.98076e-015	-1.29611e-014	-4.27091e-015	-1.19782e-014	-4.93024e-015	-5.06034e-015	-7.7999e-015	-1.26782e-015	-5.61748e-016	-6.10417e-015	-3.41237e-015	-3.15444e-015	-6.92165e-015	-1.00315e-014	6.99424e-015	6.60302e-015
-5.9209e-015	7.24669e-015	4.48411e-015	-1.15376e-014	-1.10134e-014	-1.70727e-014	-1.81654e-015	-1.21015e-014	-1.24987e-014	-4.80595e-015	-1.29311e-014	-4.1325e-015	-1.19639e-014	-4.97521e-015	-5.24793e-015	-7.89392e-015	-1.09565e-015	-6.36939e-016	-6.06017e-015	-3.50689e-015	-3.26063e-015	-6.90791e-015	-1.03163e-014	6.61591e-015	6.27021e-015
-6.06742e-015	7.15594e-015	4.65849e-015	-1.15751e-014	-1.10345e-014	-1.69768e-014	-1.87947e-015	-1.187e-014	-1.23215e-014	-4.61735e-015	-1.29095e-014	-4.00386e-015	-1.19595e-014	-5.01076e-015	-5.43166e-015	-7.96167e-015	-9.20172e-016	-7.20677e-016	-5.98864e-015	-3.60802e-015	-3.37621e-015	-6.89178e-015	-1.0567e-014	6.22603e-015	5.90575e-015
-6.23501e-015	7.03469e-015	4.80131e-015	-1.16037e-014	-1.10395e-014	-1.68503e-014	-1.94495e-015	-1.1623e-014	-1.2124e-014	-4.41735e-015	-1.28973e-014	-3.8858e-015	-1.19649e-014	-5.03672e-015	-5.61005e-015	-8.00438e-015	-7.42868e-016	-8.13058e-016	-5.89135e-015	-3.71461e-015	-3.50039e-015	-6.87355e-015	-1.07834e-014	5.827e-015	5.5114e-015
-6.4221e-015	6.88172e-015	4.91082e-015	-1.16238e-014	-1.10288e-014	-1.66959e-014	-2.01394e-015	-1.13654e-014	-1.19078e-014	-4.20887e-015	-1.28958e-014	-3.77955e-015	-1.19799e-014	-5.05269e-015	-5.78171e-015	-8.02303e-015	-5.65397e-016	-9.13577e-016	-5.77011e-015	-3.82615e-015	-3.63282e-015	-6.85363e-015	-1.09662e-014	5.42106e-015	5.08849e-015
-6.62702e-015	6.69686e-015	4.98519e-015	-1.16359e-014	-1.10029e-014	-1.65155e-014	-2.08729e-015	-1.11022e-014	-1.16746e-014	-3.99536e-015	-1.29055e-014	-3.68635e-015	-1.20045e-014	-5.05869e-015	-5.94561e-015	-8.01917e-015	-3.88719e-016	-1.02163e-015	-5.6275e-015	-3.94159e-015	-3.77192e-015	-6.83255e-015	-1.11162e-014	5.01022e-015	4.63926e-015
-6.84831e-015	6.47921e-015	5.02261e-015	-1.16404e-014	-1.09625e-014	-1.63107e-014	-2.16542e-015	-1.08387e-014	-1.14269e-014	-3.77913e-015	-1.29268e-014	-3.60692e-015	-1.20375e-014	-5.05402e-015	-6.10044e-015	-7.99417e-015	-2.1473e-016	-1.13704e-015	-5.46526e-015	-4.0599e-015	-3.9168e-015	-6.81079e-015	-1.12346e-014	4.59668e-015	4.16545e-015
-7.08436e-015	6.22928e-015	5.02149e-015	-1.16377e-014	-1.09088e-014	-1.6084e-014	-2.24989e-015	-1.05802e-014	-1.1166e-014	-3.56333e-015	-1.29599e-014	-3.54218e-015	-1.20783e-014	-5.03839e-015	-6.24552e-015	-7.94929e-015	-4.49802e-017	-1.25983e-015	-5.28561e-015	-4.18052e-015	-4.0656e-015	-6.78816e-015	-1.1323e-014	4.1821e-015	3.66901e-015
-7.33303e-015	5.94764e-015	4.9806e-015	-1.1628e-014	-1.08424e-014	-1.58386e-014	-2.34091e-015	-1.03316e-014	-1.08947e-014	-3.35068e-015	-1.30051e-014	-3.49202e-015	-1.21267e-014	-5.01226e-015	-6.37983e-015	-7.88668e-015	1.19616e-016	-1.3891e-015	-5.09109e-015	-4.30293e-015	-4.21696e-015	-6.76537e-015	-1.13833e-014	3.76813e-015	3.15266e-015
-7.59247e-015	5.6344e-015	4.89987e-015	-1.16118e-014	-1.07643e-014	-1.55769e-014	-2.43888e-015	-1.00977e-014	-1.06139e-014	-3.14411e-015	-1.30627e-014	-3.4569e-015	-1.21817e-014	-4.97639e-015	-6.50264e-015	-7.80788e-015	2.77143e-016	-1.52397e-015	-4.88497e-015	-4.42593e-015	-4.36988e-015	-6.74212e-015	-1.14177e-014	3.35614e-015	2.61846e-015
-7.86088e-015	5.29017e-015	4.7787e-015	-1.15897e-014	-1.06753e-014	-1.53023e-014	-2.54431e-015	-9.88411e-015	-1.03257e-014	-2.94672e-015	-1.31328e-014	-3.43761e-015	-1.22431e-014	-4.93123e-015	-6.61336e-015	-7.71505e-015	4.26944e-016	-1.66404e-015	-4.67009e-015	-4.54872e-015	-4.52245e-015	-6.71927e-015	-1.14287e-014	2.94734e-015	2.06874e-015
-8.1361e-015	4.91684e-015	4.61652e-015	-1.15619e-014	-1.05762e-014	-1.50173e-014	-2.65679e-015	-9.69525e-015	-1.00319e-014	-2.76095e-015	-1.32153e-014	-3.43459e-015	-1.23105e-014	-4.87654e-015	-6.71169e-015	-7.61026e-015	5.68548e-016	-1.80892e-015	-4.44963e-015	-4.67082e-015	-4.67265e-015	-6.69732e-015	-1.1419e-014	2.54209e-015	1.50583e-015
-8.41572e-015	4.51558e-015	4.41369e-015	-1.15295e-014	-1.04686e-014	-1.4726e-014	-2.77646e-015	-9.53465e-015	-9.73428e-015	-2.58928e-015	-1.33091e-014	-3.44812e-015	-1.23837e-014	-4.81338e-015	-6.79728e-015	-7.49553e-015	7.00961e-016	-1.95791e-015	-4.22589e-015	-4.79094e-015	-4.81842e-015	-6.67634e-015	-1.1392e-014	2.14127e-015	9.32243e-016
-8.698e-015	4.08775e-015	4.17072e-015	-1.14934e-014	-1.03532e-014	-1.44322e-014	-2.90343e-015	-9.40644e-015	-9.4343e-015	-2.43467e-015	-1.34138e-014	-3.47812e-015	-1.2462e-014	-4.74295e-015	-6.87027e-015	-7.37286e-015	8.22847e-016	-2.11033e-015	-4.00172e-015	-4.90866e-015	-4.95785e-015	-6.65687e-015	-1.13506e-014	1.74527e-015	3.49545e-016
-8.98068e-015	3.63506e-015	3.88814e-015	-1.14538e-014	-1.02309e-014	-1.41385e-014	-3.03716e-015	-9.31373e-015	-9.13453e-015	-2.2989e-015	-1.35293e-014	-3.52472e-015	-1.25451e-014	-4.66559e-015	-6.93081e-015	-7.24414e-015	9.33377e-016	-2.26567e-015	-3.78019e-015	-5.02365e-015	-5.08821e-015	-6.63872e-015	-1.12981e-014	1.35362e-015	-2.39793e-016
-9.26191e-015	3.16008e-015	3.56724e-015	-1.14112e-014	-1.01025e-014	-1.38477e-014	-3.17735e-015	-9.25953e-015	-8.83635e-015	-2.18365e-015	-1.36548e-014	-3.58834e-015	-1.26329e-014	-4.58273e-015	-6.9795e-015	-7.11171e-015	1.03109e-015	-2.42306e-015	-3.56445e-015	-5.13459e-015	-5.20845e-015	-6.62269e-015	-1.12378e-014	9.66941e-016	-8.34033e-016
-9.53984e-015	2.66463e-015	3.2096e-015	-1.13662e-014	-9.96973e-015	-1.35639e-014	-3.32404e-015	-9.2459e-015	-8.54174e-015	-2.09055e-015	-1.37891e-014	-3.66942e-015	-1.27246e-014	-4.49535e-015	-7.01686e-015	-6.97708e-015	1.11527e-015	-2.58231e-015	-3.35721e-015	-5.24051e-015	-5.31791e-015	-6.60906e-015	-1.11726e-014	5.84165e-016	-1.43149e-015
-9.8125e-015	2.15187e-015	2.81735e-015	-1.13198e-014	-9.83385e-015	-1.32904e-014	-3.47625e-015	-9.27586e-015	-8.25242e-015	-2.02113e-015	-1.39313e-014	-3.76771e-015	-1.282e-014	-4.40528e-015	-7.04332e-015	-6.84199e-015	1.18567e-015	-2.74242e-015	-3.16087e-015	-5.34059e-015	-5.41401e-015	-6.59766e-015	-1.11056e-014	2.04923e-016	-2.03011e-015
-1.00782e-014	1.62398e-015	2.39199e-015	-1.12726e-014	-9.69522e-015	-1.30307e-014	-3.6329e-015	-9.35095e-015	-7.97069e-015	-1.97691e-015	-1.40805e-014	-3.88268e-015	-1.29191e-014	-4.31387e-015	-7.05969e-015	-6.70824e-015	1.2423e-015	-2.90257e-015	-2.97773e-015	-5.43423e-015	-5.49602e-015	-6.58835e-015	-1.10398e-014	-1.71273e-016	-2.62784e-015
-1.03351e-014	1.0838e-015	1.93617e-015	-1.12261e-014	-9.5549e-015	-1.27878e-014	-3.79286e-015	-9.47081e-015	-7.69774e-015	-1.95802e-015	-1.42349e-014	-4.01472e-015	-1.30228e-014	-4.22286e-015	-7.06716e-015	-6.57711e-015	1.28506e-015	-3.06287e-015	-2.81011e-015	-5.52056e-015	-5.56236e-015	-6.58083e-015	-1.09783e-014	-5.45759e-016	-3.22333e-015
-1.05816e-014	5.34287e-016	1.4528e-015	-1.11806e-014	-9.41431e-015	-1.2564e-014	-3.95448e-015	-9.6362e-015	-7.4354e-015	-1.96486e-015	-1.43934e-014	-4.16326e-015	-1.31306e-014	-4.13363e-015	-7.06711e-015	-6.45025e-015	1.31299e-015	-3.22206e-015	-2.65891e-015	-5.59963e-015	-5.61227e-015	-6.57526e-015	-1.09238e-014	-9.19598e-016	-3.81444e-015
-1.08165e-014	-2.17019e-017	9.44414e-016	-1.11376e-014	-9.27458e-015	-1.23621e-014	-4.11679e-015	-9.84633e-015	-7.18555e-015	-1.99779e-015	-1.45545e-014	-4.32774e-015	-1.32425e-014	-4.04805e-015	-7.0602e-015	-6.32918e-015	1.32666e-015	-3.37953e-015	-2.5253e-015	-5.67038e-015	-5.64557e-015	-6.57178e-015	-1.08789e-014	-1.29459e-015	-4.3996e-015
-1.10383e-014	-5.81374e-016	4.13954e-016	-1.10973e-014	-9.137e-015	-1.21838e-014	-4.27878e-015	-1.01002e-014	-6.94993e-015	-2.05664e-015	-1.47172e-014	-4.50783e-015	-1.3359e-014	-3.9685e-015	-7.04763e-015	-6.21517e-015	1.32592e-015	-3.53485e-015	-2.41035e-015	-5.73222e-015	-5.66108e-015	-6.56996e-015	-1.08457e-014	-1.67178e-015	-4.97801e-015
-1.12461e-014	-1.1415e-015	-1.35191e-016	-1.1061e-014	-9.00198e-015	-1.20315e-014	-4.43853e-015	-1.03969e-014	-6.73004e-015	-2.14168e-015	-1.48801e-014	-4.7029e-015	-1.34809e-014	-3.89653e-015	-7.03163e-015	-6.10868e-015	1.31054e-015	-3.68761e-015	-2.3152e-015	-5.7846e-015	-5.65793e-015	-6.56941e-015	-1.08257e-014	-2.05253e-015	-5.54836e-015
-1.14397e-014	-1.69873e-015	-6.99556e-016	-1.10301e-014	-8.86984e-015	-1.1907e-014	-4.5946e-015	-1.07339e-014	-6.52731e-015	-2.25223e-015	-1.50413e-014	-4.91187e-015	-1.36086e-014	-3.83388e-015	-7.01302e-015	-6.01059e-015	1.28142e-015	-3.83705e-015	-2.24032e-015	-5.82693e-015	-5.63662e-015	-6.56992e-015	-1.08201e-014	-2.43848e-015	-6.10952e-015
-1.1619e-014	-2.2507e-015	-1.27609e-015	-1.10057e-014	-8.74159e-015	-1.1812e-014	-4.74553e-015	-1.11084e-014	-6.34238e-015	-2.38766e-015	-1.52e-014	-5.13421e-015	-1.3743e-014	-3.78214e-015	-6.9929e-015	-5.92145e-015	1.23906e-015	-3.98298e-015	-2.1863e-015	-5.85829e-015	-5.59739e-015	-6.57057e-015	-1.08307e-014	-2.83063e-015	-6.66019e-015
-1.17837e-014	-2.79435e-015	-1.86104e-015	-1.09887e-014	-8.61839e-015	-1.17481e-014	-4.88923e-015	-1.15174e-014	-6.17696e-015	-2.54708e-015	-1.53548e-014	-5.36929e-015	-1.38848e-014	-3.74369e-015	-6.9728e-015	-5.84222e-015	1.18496e-015	-4.12491e-015	-2.15335e-015	-5.8782e-015	-5.5408e-015	-6.5711e-015	-1.08575e-014	-3.23022e-015	-7.19957e-015
-1.19334e-014	-3.32727e-015	-2.45189e-015	-1.09801e-014	-8.50064e-015	-1.17159e-014	-5.02401e-015	-1.19572e-014	-6.03224e-015	-2.72956e-015	-1.55044e-014	-5.61677e-015	-1.40347e-014	-3.72038e-015	-6.95427e-015	-5.77299e-015	1.11999e-015	-4.26252e-015	-2.14028e-015	-5.88595e-015	-5.46762e-015	-6.57054e-015	-1.09016e-014	-3.63908e-015	-7.72693e-015
-1.20689e-014	-3.84723e-015	-3.04482e-015	-1.09805e-014	-8.38923e-015	-1.17155e-014	-5.1482e-015	-1.24244e-014	-5.90954e-015	-2.93297e-015	-1.56477e-014	-5.87546e-015	-1.41931e-014	-3.71354e-015	-6.93867e-015	-5.71409e-015	1.04553e-015	-4.39534e-015	-2.14631e-015	-5.88133e-015	-5.37854e-015	-6.56751e-015	-1.09631e-014	-4.05871e-015	-8.24215e-015
-1.21905e-014	-4.35167e-015	-3.63617e-015	-1.09907e-014	-8.28472e-015	-1.17469e-014	-5.26031e-015	-1.29142e-014	-5.80998e-015	-3.15541e-015	-1.57833e-014	-6.1444e-015	-1.43613e-014	-3.72488e-015	-6.9268e-015	-5.66592e-015	9.62651e-016	-4.52324e-015	-2.16981e-015	-5.86407e-015	-5.27459e-015	-6.56219e-015	-1.10414e-014	-4.48954e-015	-8.74428e-015
-1.22988e-014	-4.83811e-015	-4.22261e-015	-1.10121e-014	-8.18721e-015	-1.18097e-014	-5.35922e-015	-1.34219e-014	-5.73438e-015	-3.39531e-015	-1.59108e-014	-6.42183e-015	-1.45406e-014	-3.75624e-015	-6.91986e-015	-5.62851e-015	8.72833e-016	-4.64575e-015	-2.2097e-015	-5.8329e-015	-5.15698e-015	-6.55366e-015	-1.11358e-014	-4.93269e-015	-9.23278e-015
-1.23946e-014	-5.30406e-015	-4.80135e-015	-1.10456e-014	-8.09706e-015	-1.19031e-014	-5.44362e-015	-1.39428e-014	-5.68396e-015	-3.65085e-015	-1.60293e-014	-6.70717e-015	-1.47321e-014	-3.80854e-015	-6.91849e-015	-5.60066e-015	7.77644e-016	-4.76267e-015	-2.26419e-015	-5.78775e-015	-5.02685e-015	-6.54052e-015	-1.12452e-014	-5.38925e-015	-9.70813e-015
-1.24785e-014	-5.7477e-015	-5.36941e-015	-1.10914e-014	-8.01448e-015	-1.20256e-014	-5.512e-015	-1.44719e-014	-5.65905e-015	-3.9202e-015	-1.61381e-014	-6.99905e-015	-1.49366e-014	-3.88299e-015	-6.9227e-015	-5.58187e-015	6.78724e-016	-4.8735e-015	-2.33159e-015	-5.72771e-015	-4.88638e-015	-6.52185e-015	-1.13673e-014	-5.8594e-015	-1.01701e-014
-1.25518e-014	-6.1673e-015	-5.92415e-015	-1.11505e-014	-7.94031e-015	-1.21765e-014	-5.56306e-015	-1.50039e-014	-5.66037e-015	-4.20144e-015	-1.62371e-014	-7.29702e-015	-1.51549e-014	-3.98005e-015	-6.93335e-015	-5.57204e-015	5.77397e-016	-4.97826e-015	-2.40903e-015	-5.65235e-015	-4.73738e-015	-6.49654e-015	-1.15009e-014	-6.34406e-015	-1.06183e-014
-1.26159e-014	-6.56145e-015	-6.46267e-015	-1.12239e-014	-7.87493e-015	-1.23545e-014	-5.59574e-015	-1.55339e-014	-5.6879e-015	-4.49275e-015	-1.63252e-014	-7.59931e-015	-1.53875e-014	-4.1017e-015	-6.95139e-015	-5.57043e-015	4.76026e-016	-5.07708e-015	-2.49369e-015	-5.56128e-015	-4.58156e-015	-6.46389e-015	-1.16443e-014	-6.84318e-015	-1.10526e-014
-1.26719e-014	-6.92955e-015	-6.98266e-015	-1.13122e-014	-7.81884e-015	-1.25572e-014	-5.60919e-015	-1.6057e-014	-5.7427e-015	-4.79188e-015	-1.64021e-014	-7.90504e-015	-1.56349e-014	-4.24831e-015	-6.9766e-015	-5.57613e-015	3.77143e-016	-5.1701e-015	-2.58325e-015	-5.45389e-015	-4.42091e-015	-6.42321e-015	-1.17955e-014	-7.35654e-015	-1.1473e-014
-1.27217e-014	-7.27061e-015	-7.48208e-015	-1.14157e-014	-7.77232e-015	-1.27821e-014	-5.60271e-015	-1.65683e-014	-5.82468e-015	-5.09711e-015	-1.64679e-014	-8.21349e-015	-1.5898e-014	-4.42028e-015	-7.00949e-015	-5.58845e-015	2.82848e-016	-5.2568e-015	-2.67513e-015	-5.33008e-015	-4.2571e-015	-6.37347e-015	-1.19526e-014	-7.88364e-015	-1.18798e-014
-1.27665e-014	-7.58424e-015	-7.95909e-015	-1.15353e-014	-7.73536e-015	-1.30272e-014	-5.57634e-015	-1.70625e-014	-5.93406e-015	-5.40638e-015	-1.65227e-014	-8.5229e-015	-1.61768e-014	-4.6182e-015	-7.04923e-015	-5.60652e-015	1.94161e-016	-5.33719e-015	-2.7668e-015	-5.18972e-015	-4.09238e-015	-6.31392e-015	-1.21131e-014	-8.42367e-015	-1.22728e-014
-1.28079e-014	-7.86998e-015	-8.41211e-015	-1.16698e-014	-7.7076e-015	-1.32895e-014	-5.52967e-015	-1.7535e-014	-6.07091e-015	-5.7178e-015	-1.65665e-014	-8.83156e-015	-1.64713e-014	-4.84176e-015	-7.09527e-015	-5.62933e-015	1.13523e-016	-5.41093e-015	-2.85547e-015	-5.03217e-015	-3.92861e-015	-6.24361e-015	-1.22745e-014	-8.97625e-015	-1.26524e-014
-1.28472e-014	-8.12778e-015	-8.83981e-015	-1.182e-014	-7.68945e-015	-1.35659e-014	-5.46261e-015	-1.79813e-014	-6.23603e-015	-6.0307e-015	-1.65995e-014	-9.13797e-015	-1.6782e-014	-5.09021e-015	-7.14727e-015	-5.65587e-015	4.33445e-017	-5.47742e-015	-2.9379e-015	-4.85808e-015	-3.76809e-015	-6.16141e-015	-1.24347e-014	-9.54e-015	-1.30183e-014
-1.28866e-014	-8.35812e-015	-9.24121e-015	-1.19859e-014	-7.68095e-015	-1.38535e-014	-5.37525e-015	-1.83978e-014	-6.42854e-015	-6.34275e-015	-1.66219e-014	-9.4405e-015	-1.71085e-014	-5.36327e-015	-7.20462e-015	-5.68455e-015	-1.3783e-017	-5.53675e-015	-3.01203e-015	-4.66708e-015	-3.61249e-015	-6.06644e-015	-1.25912e-014	-1.01131e-014	-1.3371e-014
-1.29273e-014	-8.56125e-015	-9.61586e-015	-1.21671e-014	-7.68246e-015	-1.41496e-014	-5.26825e-015	-1.87807e-014	-6.64805e-015	-6.65294e-015	-1.66345e-014	-9.73781e-015	-1.74497e-014	-5.66029e-015	-7.26622e-015	-5.71407e-015	-5.60698e-017	-5.58885e-015	-3.07558e-015	-4.45865e-015	-3.46401e-015	-5.9581e-015	-1.27408e-014	-1.06941e-014	-1.37106e-014
-1.29714e-014	-8.73789e-015	-9.96373e-015	-1.23631e-014	-7.69363e-015	-1.44511e-014	-5.14263e-015	-1.91266e-014	-6.89415e-015	-6.96017e-015	-1.66378e-014	-1.00289e-014	-1.78054e-014	-5.98038e-015	-7.33119e-015	-5.74357e-015	-8.14059e-017	-5.63367e-015	-3.12533e-015	-4.23318e-015	-3.32434e-015	-5.83594e-015	-1.28807e-014	-1.12808e-014	-1.40363e-014
-1.30203e-014	-8.88865e-015	-1.02847e-014	-1.2573e-014	-7.71437e-015	-1.47547e-014	-4.99963e-015	-1.94331e-014	-7.16615e-015	-7.26388e-015	-1.66323e-014	-1.03122e-014	-1.81749e-014	-6.32275e-015	-7.39807e-015	-5.77145e-015	-8.77813e-017	-5.67118e-015	-3.15853e-015	-3.99086e-015	-3.19529e-015	-5.69895e-015	-1.30091e-014	-1.18706e-014	-1.43488e-014
-1.30752e-014	-9.01443e-015	-1.05788e-014	-1.27965e-014	-7.74434e-015	-1.50569e-014	-4.84059e-015	-1.96982e-014	-7.46313e-015	-7.56331e-015	-1.6619e-014	-1.0586e-014	-1.85571e-014	-6.68542e-015	-7.46574e-015	-5.79635e-015	-7.35799e-017	-5.70089e-015	-3.17322e-015	-3.73286e-015	-3.07837e-015	-5.54663e-015	-1.31246e-014	-1.24612e-014	-1.46481e-014
-1.31379e-014	-9.11682e-015	-1.08463e-014	-1.30333e-014	-7.78344e-015	-1.53546e-014	-4.66645e-015	-1.99195e-014	-7.78356e-015	-7.85761e-015	-1.65991e-014	-1.08492e-014	-1.89501e-014	-7.06678e-015	-7.53242e-015	-5.81644e-015	-3.77068e-017	-5.72306e-015	-3.16725e-015	-3.45919e-015	-2.97504e-015	-5.38018e-015	-1.32255e-014	-1.30496e-014	-1.49332e-014
-1.32096e-014	-9.19767e-015	-1.10877e-014	-1.32828e-014	-7.83141e-015	-1.56439e-014	-4.47858e-015	-2.00968e-014	-8.1265e-015	-8.14543e-015	-1.65734e-014	-1.11006e-014	-1.93524e-014	-7.46495e-015	-7.59673e-015	-5.83076e-015	2.08177e-017	-5.73731e-015	-3.1391e-015	-3.17059e-015	-2.88658e-015	-5.19943e-015	-1.33108e-014	-1.36328e-014	-1.52044e-014
-1.32914e-014	-9.25847e-015	-1.13043e-014	-1.35435e-014	-7.8881e-015	-1.59216e-014	-4.2798e-015	-2.02289e-014	-8.49136e-015	-8.42618e-015	-1.65429e-014	-1.13389e-014	-1.97621e-014	-7.87791e-015	-7.65672e-015	-5.83882e-015	1.03433e-016	-5.7436e-015	-3.08755e-015	-2.86863e-015	-2.81407e-015	-5.00436e-015	-1.33789e-014	-1.42082e-014	-1.54619e-014
-1.33844e-014	-9.30104e-015	-1.14967e-014	-1.38142e-014	-7.95255e-015	-1.61847e-014	-4.07189e-015	-2.03152e-014	-8.87576e-015	-8.6999e-015	-1.65091e-014	-1.15628e-014	-2.01774e-014	-8.30353e-015	-7.71064e-015	-5.83936e-015	2.11312e-016	-5.74139e-015	-3.0104e-015	-2.55409e-015	-2.75811e-015	-4.79549e-015	-1.34292e-014	-1.47733e-014	-1.57063e-014
-1.34889e-014	-9.32688e-015	-1.16659e-014	-1.40936e-014	-8.02443e-015	-1.64308e-014	-3.85715e-015	-2.03558e-014	-9.27831e-015	-8.96674e-015	-1.64728e-014	-1.17713e-014	-2.05961e-014	-8.73974e-015	-7.75722e-015	-5.83126e-015	3.44825e-016	-5.73029e-015	-2.90676e-015	-2.22818e-015	-2.71942e-015	-4.57355e-015	-1.34612e-014	-1.53253e-014	-1.59373e-014
-1.36054e-014	-9.33831e-015	-1.18129e-014	-1.43803e-014	-8.10309e-015	-1.66577e-014	-3.63821e-015	-2.03523e-014	-9.69633e-015	-9.2268e-015	-1.64354e-014	-1.1963e-014	-2.10159e-014	-9.18416e-015	-7.7945e-015	-5.81365e-015	5.03659e-016	-5.7103e-015	-2.77672e-015	-1.89243e-015	-2.69853e-015	-4.33957e-015	-1.34752e-014	-1.58606e-014	-1.61542e-014
-1.37342e-014	-9.33774e-015	-1.19391e-014	-1.4673e-014	-8.18791e-015	-1.68627e-014	-3.41726e-015	-2.03057e-014	-1.0128e-014	-9.48002e-015	-1.63977e-014	-1.2137e-014	-2.1434e-014	-9.63366e-015	-7.82073e-015	-5.78542e-015	6.87706e-016	-5.68164e-015	-2.61997e-015	-1.54897e-015	-2.6952e-015	-4.09387e-015	-1.34714e-014	-1.63754e-014	-1.63569e-014
-1.38756e-014	-9.32724e-015	-1.20463e-014	-1.49705e-014	-8.27824e-015	-1.70436e-014	-3.19651e-015	-2.02179e-014	-1.05713e-014	-9.72693e-015	-1.636e-014	-1.2293e-014	-2.1847e-014	-1.00852e-014	-7.83419e-015	-5.74559e-015	8.97276e-016	-5.64419e-015	-2.43682e-015	-1.19934e-015	-2.70913e-015	-3.8377e-015	-1.34501e-014	-1.68675e-014	-1.6545e-014
-1.40297e-014	-9.30937e-015	-1.21362e-014	-1.5271e-014	-8.37338e-015	-1.7199e-014	-2.97865e-015	-2.00915e-014	-1.10235e-014	-9.96803e-015	-1.63235e-014	-1.243e-014	-2.22521e-014	-1.05365e-014	-7.83388e-015	-5.69371e-015	1.13118e-015	-5.59757e-015	-2.22691e-015	-8.45416e-016	-2.74007e-015	-3.57232e-015	-1.34124e-014	-1.73338e-014	-1.6718e-014
-1.4196e-014	-9.28618e-015	-1.22097e-014	-1.55728e-014	-8.47262e-015	-1.73271e-014	-2.7659e-015	-1.99288e-014	-1.14822e-014	-1.0204e-014	-1.6289e-014	-1.25472e-014	-2.26469e-014	-1.09847e-014	-7.81875e-015	-5.62931e-015	1.38792e-015	-5.54188e-015	-1.99075e-015	-4.88482e-016	-2.78852e-015	-3.30012e-015	-1.33597e-014	-1.77714e-014	-1.68763e-014
-1.4374e-014	-9.25943e-015	-1.22683e-014	-1.58739e-014	-8.57527e-015	-1.74267e-014	-2.56123e-015	-1.97326e-014	-1.19447e-014	-1.04344e-014	-1.62567e-014	-1.26438e-014	-2.30283e-014	-1.14271e-014	-7.78745e-015	-5.55148e-015	1.66608e-015	-5.47767e-015	-1.72956e-015	-1.30752e-016	-2.85424e-015	-3.02279e-015	-1.3294e-014	-1.81777e-014	-1.70197e-014
-1.45636e-014	-9.23146e-015	-1.23137e-014	-1.61731e-014	-8.68038e-015	-1.74969e-014	-2.36734e-015	-1.95061e-014	-1.24085e-014	-1.06598e-014	-1.62278e-014	-1.27196e-014	-2.33932e-014	-1.18607e-014	-7.73906e-015	-5.46029e-015	1.96388e-015	-5.40507e-015	-1.44457e-015	2.25593e-016	-2.93602e-015	-2.74209e-015	-1.32167e-014	-1.85499e-014	-1.71478e-014
-1.47634e-014	-9.20391e-015	-1.23479e-014	-1.6468e-014	-8.78703e-015	-1.75372e-014	-2.18591e-015	-1.92537e-014	-1.28705e-014	-1.08807e-014	-1.62025e-014	-1.27743e-014	-2.37393e-014	-1.22831e-014	-7.67308e-015	-5.35465e-015	2.27964e-015	-5.32411e-015	-1.13759e-015	5.78335e-016	-3.03289e-015	-2.45983e-015	-1.31299e-014	-1.88855e-014	-1.72608e-014
-1.4972e-014	-9.17858e-015	-1.23726e-014	-1.67574e-014	-8.8937e-015	-1.75468e-014	-2.01958e-015	-1.89791e-014	-1.33275e-014	-1.1098e-014	-1.61812e-014	-1.28076e-014	-2.40628e-014	-1.26921e-014	-7.58936e-015	-5.23478e-015	2.61083e-015	-5.2342e-015	-8.10038e-016	9.2456e-016	-3.14379e-015	-2.17819e-015	-1.3036e-014	-1.91826e-014	-1.73585e-014
-1.51881e-014	-9.15793e-015	-1.23894e-014	-1.70396e-014	-8.9992e-015	-1.75259e-014	-1.87038e-015	-1.86865e-014	-1.37759e-014	-1.13114e-014	-1.61643e-014	-1.28188e-014	-2.43614e-014	-1.30852e-014	-7.48717e-015	-5.10105e-015	2.95497e-015	-5.13568e-015	-4.63742e-016	1.26204e-015	-3.26786e-015	-1.89971e-015	-1.29374e-014	-1.94398e-014	-1.74409e-014
-1.541e-014	-9.14341e-015	-1.23997e-014	-1.73125e-014	-9.10326e-015	-1.74748e-014	-1.74045e-015	-1.83802e-014	-1.42121e-014	-1.15216e-014	-1.61519e-014	-1.28077e-014	-2.46324e-014	-1.34603e-014	-7.3665e-015	-4.95393e-015	3.30952e-015	-5.0293e-015	-1.00945e-016	1.58824e-015	-3.40336e-015	-1.62643e-015	-1.28368e-014	-1.96553e-014	-1.75082e-014
-1.56365e-014	-9.13642e-015	-1.2405e-014	-1.75738e-014	-9.20498e-015	-1.73938e-014	-1.63216e-015	-1.80646e-014	-1.46333e-014	-1.17283e-014	-1.61437e-014	-1.27741e-014	-2.48738e-014	-1.38155e-014	-7.22731e-015	-4.79328e-015	3.67133e-015	-4.91466e-015	2.7609e-016	1.90118e-015	-3.54886e-015	-1.36063e-015	-1.27372e-014	-1.98279e-014	-1.75611e-014
-1.58661e-014	-9.13836e-015	-1.2406e-014	-1.78221e-014	-9.30301e-015	-1.72836e-014	-1.54666e-015	-1.77433e-014	-1.50362e-014	-1.19319e-014	-1.61396e-014	-1.2718e-014	-2.50825e-014	-1.41489e-014	-7.06978e-015	-4.6195e-015	4.03729e-015	-4.79196e-015	6.64164e-016	2.1985e-015	-3.70275e-015	-1.10541e-015	-1.26414e-014	-1.99563e-014	-1.75998e-014
-1.60976e-014	-9.15084e-015	-1.24041e-014	-1.80561e-014	-9.39638e-015	-1.71461e-014	-1.48543e-015	-1.74207e-014	-1.5418e-014	-1.21325e-014	-1.61401e-014	-1.26394e-014	-2.5257e-014	-1.44589e-014	-6.89442e-015	-4.43288e-015	4.40419e-015	-4.66157e-015	1.06014e-015	2.47771e-015	-3.8633e-015	-8.63327e-016	-1.25512e-014	-2.00399e-014	-1.76248e-014
-1.63293e-014	-9.17502e-015	-1.24005e-014	-1.82741e-014	-9.4841e-015	-1.6982e-014	-1.44975e-015	-1.71013e-014	-1.57757e-014	-1.23303e-014	-1.61446e-014	-1.25385e-014	-2.5395e-014	-1.4744e-014	-6.70171e-015	-4.23447e-015	4.76797e-015	-4.52454e-015	1.46205e-015	2.73655e-015	-4.02871e-015	-6.36418e-016	-1.24694e-014	-2.00784e-014	-1.76365e-014
-1.65587e-014	-9.21156e-015	-1.23958e-014	-1.84748e-014	-9.5652e-015	-1.67928e-014	-1.44059e-015	-1.67895e-014	-1.61063e-014	-1.25248e-014	-1.61529e-014	-1.24158e-014	-2.54953e-014	-1.5003e-014	-6.49301e-015	-4.02471e-015	5.12493e-015	-4.38142e-015	1.86765e-015	2.97334e-015	-4.19714e-015	-4.26667e-016	-1.2397e-014	-2.00717e-014	-1.76354e-014
-1.67837e-014	-9.26088e-015	-1.2391e-014	-1.86573e-014	-9.63913e-015	-1.65801e-014	-1.45815e-015	-1.64889e-014	-1.64075e-014	-1.27158e-014	-1.61646e-014	-1.22727e-014	-2.55565e-014	-1.5235e-014	-6.26918e-015	-3.80414e-015	5.47176e-015	-4.23219e-015	2.27369e-015	3.1865e-015	-4.36737e-015	-2.36291e-016	-1.23369e-014	-2.00201e-014	-1.76222e-014
-1.70033e-014	-9.32325e-015	-1.23864e-014	-1.88202e-014	-9.7048e-015	-1.63459e-014	-1.50282e-015	-1.62034e-014	-1.66764e-014	-1.29028e-014	-1.61791e-014	-1.21092e-014	-2.55785e-014	-1.54387e-014	-6.03192e-015	-3.57373e-015	5.80526e-015	-4.07803e-015	2.67745e-015	3.37328e-015	-4.53776e-015	-6.6709e-017	-1.22911e-014	-1.99245e-014	-1.75986e-014
-1.7215e-014	-9.3991e-015	-1.2383e-014	-1.89615e-014	-9.76093e-015	-1.60916e-014	-1.57452e-015	-1.59352e-014	-1.69102e-014	-1.30854e-014	-1.61948e-014	-1.19263e-014	-2.55606e-014	-1.5614e-014	-5.78342e-015	-3.33425e-015	6.12174e-015	-3.91939e-015	3.07604e-015	3.53237e-015	-4.70669e-015	8.01911e-017	-1.22607e-014	-1.97855e-014	-1.7566e-014
-1.74167e-014	-9.48822e-015	-1.23812e-014	-1.90806e-014	-9.80704e-015	-1.58196e-014	-1.67241e-015	-1.56883e-014	-1.71067e-014	-1.3263e-014	-1.62109e-014	-1.1725e-014	-2.55029e-014	-1.57609e-014	-5.52472e-015	-3.08735e-015	6.41796e-015	-3.75664e-015	3.46711e-015	3.6634e-015	-4.87256e-015	2.01656e-016	-1.22469e-014	-1.96043e-014	-1.75248e-014
-1.76072e-014	-9.59108e-015	-1.23811e-014	-1.9177e-014	-9.84281e-015	-1.55323e-014	-1.79567e-015	-1.54655e-014	-1.72644e-014	-1.34348e-014	-1.62261e-014	-1.15056e-014	-2.54058e-014	-1.58795e-014	-5.25754e-015	-2.8342e-015	6.69134e-015	-3.59105e-015	3.8483e-015	3.76451e-015	-5.03413e-015	2.95676e-016	-1.22509e-014	-1.93825e-014	-1.7477e-014
-1.77847e-014	-9.70752e-015	-1.23838e-014	-1.92505e-014	-9.86767e-015	-1.52312e-014	-1.94299e-015	-1.52691e-014	-1.73812e-014	-1.35992e-014	-1.62402e-014	-1.12685e-014	-2.52698e-014	-1.59701e-014	-4.98357e-015	-2.57639e-015	6.93881e-015	-3.42337e-015	4.21701e-015	3.83442e-015	-5.18992e-015	3.61129e-016	-1.22735e-014	-1.91221e-014	-1.74244e-014
-1.79482e-014	-9.83682e-015	-1.23892e-014	-1.93006e-014	-9.88054e-015	-1.4919e-014	-2.11299e-015	-1.5101e-014	-1.74554e-014	-1.37545e-014	-1.62518e-014	-1.10146e-014	-2.50959e-014	-1.60326e-014	-4.70517e-015	-2.3155e-015	7.15767e-015	-3.25434e-015	4.57059e-015	3.87287e-015	-5.33802e-015	3.96865e-016	-1.23149e-014	-1.88253e-014	-1.73686e-014
-1.80964e-014	-9.97838e-015	-1.23982e-014	-1.93268e-014	-9.88123e-015	-1.45973e-014	-2.30412e-015	-1.49628e-014	-1.74863e-014	-1.39001e-014	-1.626e-014	-1.07454e-014	-2.48858e-014	-1.60682e-014	-4.42503e-015	-2.05245e-015	7.34561e-015	-3.08502e-015	4.90734e-015	3.87998e-015	-5.47732e-015	4.0171e-016	-1.23745e-014	-1.84938e-014	-1.73108e-014
-1.82276e-014	-1.01314e-014	-1.24106e-014	-1.93291e-014	-9.86951e-015	-1.4268e-014	-2.51454e-015	-1.48556e-014	-1.74732e-014	-1.4035e-014	-1.62638e-014	-1.04621e-014	-2.46409e-014	-1.60784e-014	-4.1447e-015	-1.78868e-015	7.50123e-015	-2.91601e-015	5.22555e-015	3.85545e-015	-5.60706e-015	3.74967e-016	-1.24513e-014	-1.81301e-014	-1.72531e-014
-1.83406e-014	-1.0294e-014	-1.24261e-014	-1.93073e-014	-9.84518e-015	-1.39331e-014	-2.74175e-015	-1.47802e-014	-1.74155e-014	-1.41572e-014	-1.62631e-014	-1.01663e-014	-2.43634e-014	-1.60637e-014	-3.86634e-015	-1.52591e-015	7.6231e-015	-2.74831e-015	5.52351e-015	3.79931e-015	-5.72644e-015	3.15871e-016	-1.25455e-014	-1.77372e-014	-1.71975e-014
-1.84348e-014	-1.04651e-014	-1.24447e-014	-1.92617e-014	-9.80791e-015	-1.35944e-014	-2.98348e-015	-1.47371e-014	-1.73125e-014	-1.42655e-014	-1.62565e-014	-9.85973e-015	-2.40559e-014	-1.60258e-014	-3.59177e-015	-1.26561e-015	7.70943e-015	-2.58334e-015	5.79947e-015	3.7117e-015	-5.83447e-015	2.24488e-016	-1.26547e-014	-1.73178e-014	-1.71467e-014
-1.85098e-014	-1.06439e-014	-1.24666e-014	-1.91928e-014	-9.75818e-015	-1.32537e-014	-3.2369e-015	-1.47256e-014	-1.71652e-014	-1.43583e-014	-1.62428e-014	-9.5435e-015	-2.37212e-014	-1.59664e-014	-3.32336e-015	-1.00945e-015	7.75931e-015	-2.42142e-015	6.05225e-015	3.5937e-015	-5.93011e-015	1.0155e-016	-1.2777e-014	-1.68751e-014	-1.71027e-014
-1.85647e-014	-1.08292e-014	-1.24918e-014	-1.9101e-014	-9.69664e-015	-1.29121e-014	-3.49833e-015	-1.47449e-014	-1.69742e-014	-1.44343e-014	-1.62214e-014	-9.21978e-015	-2.33627e-014	-1.58872e-014	-3.06336e-015	-7.59498e-016	7.77238e-015	-2.26329e-015	6.28111e-015	3.44705e-015	-6.01256e-015	-5.19324e-017	-1.29108e-014	-1.64123e-014	-1.70671e-014
-1.85992e-014	-1.10192e-014	-1.25205e-014	-1.89875e-014	-9.62343e-015	-1.25703e-014	-3.76495e-015	-1.47947e-014	-1.67404e-014	-1.4492e-014	-1.61913e-014	-8.89024e-015	-2.29826e-014	-1.57895e-014	-2.81367e-015	-5.17405e-016	7.74905e-015	-2.11003e-015	6.48499e-015	3.27318e-015	-6.08108e-015	-2.35846e-016	-1.30536e-014	-1.59322e-014	-1.70411e-014
-1.86136e-014	-1.12123e-014	-1.25526e-014	-1.8853e-014	-9.53915e-015	-1.2229e-014	-4.03389e-015	-1.48735e-014	-1.64649e-014	-1.45304e-014	-1.61524e-014	-8.5563e-015	-2.25842e-014	-1.56755e-014	-2.57652e-015	-2.84309e-016	7.68988e-015	-1.96222e-015	6.66319e-015	3.0735e-015	-6.13499e-015	-4.48977e-016	-1.32028e-014	-1.54377e-014	-1.70263e-014
-1.86073e-014	-1.14067e-014	-1.25885e-014	-1.86982e-014	-9.44474e-015	-1.18895e-014	-4.30165e-015	-1.49798e-014	-1.61497e-014	-1.45479e-014	-1.61034e-014	-8.21962e-015	-2.21711e-014	-1.55471e-014	-2.35368e-015	-6.21876e-017	7.59526e-015	-1.8206e-015	6.81604e-015	2.8508e-015	-6.17345e-015	-6.90312e-016	-1.3356e-014	-1.49324e-014	-1.70253e-014
-1.85801e-014	-1.16004e-014	-1.26278e-014	-1.85246e-014	-9.34061e-015	-1.15521e-014	-4.5648e-015	-1.51104e-014	-1.57976e-014	-1.45434e-014	-1.60442e-014	-7.88138e-015	-2.17469e-014	-1.54059e-014	-2.14699e-015	1.47579e-016	7.46651e-015	-1.68511e-015	6.94419e-015	2.60697e-015	-6.19582e-015	-9.58286e-016	-1.35101e-014	-1.44195e-014	-1.70399e-014
-1.85324e-014	-1.17918e-014	-1.26704e-014	-1.83337e-014	-9.22742e-015	-1.1218e-014	-4.82001e-015	-1.52638e-014	-1.54108e-014	-1.45159e-014	-1.59746e-014	-7.54348e-015	-2.13152e-014	-1.52541e-014	-1.9574e-015	3.43463e-016	7.30527e-015	-1.55638e-015	7.04667e-015	2.34421e-015	-6.20244e-015	-1.25048e-015	-1.36618e-014	-1.3902e-014	-1.7072e-014
-1.84655e-014	-1.19786e-014	-1.27159e-014	-1.81273e-014	-9.10686e-015	-1.08869e-014	-5.06439e-015	-1.5437e-014	-1.4992e-014	-1.4464e-014	-1.58945e-014	-7.20745e-015	-2.08801e-014	-1.5093e-014	-1.78675e-015	5.2406e-016	7.11374e-015	-1.43479e-015	7.12383e-015	2.06602e-015	-6.19347e-015	-1.56516e-015	-1.38081e-014	-1.33834e-014	-1.71227e-014
-1.83798e-014	-1.21591e-014	-1.27646e-014	-1.7907e-014	-8.97963e-015	-1.0559e-014	-5.29414e-015	-1.56269e-014	-1.45442e-014	-1.43872e-014	-1.58031e-014	-6.87553e-015	-2.04448e-014	-1.49242e-014	-1.63653e-015	6.87955e-016	6.89449e-015	-1.31997e-015	7.1771e-015	1.77483e-015	-6.168e-015	-1.90005e-015	-1.3946e-014	-1.28663e-014	-1.7193e-014
-1.82756e-014	-1.23318e-014	-1.28166e-014	-1.76748e-014	-8.84659e-015	-1.02341e-014	-5.50607e-015	-1.583e-014	-1.40704e-014	-1.42845e-014	-1.57008e-014	-6.54994e-015	-2.00128e-014	-1.47496e-014	-1.50775e-015	8.33796e-016	6.64983e-015	-1.21266e-015	7.20736e-015	1.47315e-015	-6.12587e-015	-2.25259e-015	-1.4072e-014	-1.23543e-014	-1.72841e-014
-1.81541e-014	-1.24943e-014	-1.28715e-014	-1.74323e-014	-8.70918e-015	-9.91201e-015	-5.69753e-015	-1.60426e-014	-1.35738e-014	-1.41549e-014	-1.55881e-014	-6.23324e-015	-1.95878e-014	-1.45709e-014	-1.40128e-015	9.60039e-016	6.3827e-015	-1.11221e-015	7.21551e-015	1.16492e-015	-6.06721e-015	-2.62032e-015	-1.41835e-014	-1.18503e-014	-1.73965e-014
-1.80166e-014	-1.26448e-014	-1.29295e-014	-1.71815e-014	-8.56869e-015	-9.59285e-015	-5.866e-015	-1.62602e-014	-1.30578e-014	-1.39971e-014	-1.54646e-014	-5.92721e-015	-1.91725e-014	-1.43897e-014	-1.31758e-015	1.06613e-015	6.09611e-015	-1.01866e-015	7.20237e-015	8.53322e-016	-5.99201e-015	-3.00056e-015	-1.42775e-014	-1.13569e-014	-1.75309e-014
-1.78646e-014	-1.27813e-014	-1.29901e-014	-1.69242e-014	-8.42696e-015	-9.27619e-015	-6.00864e-015	-1.64797e-014	-1.25261e-014	-1.38114e-014	-1.53311e-014	-5.63244e-015	-1.87695e-014	-1.42069e-014	-1.25698e-015	1.15086e-015	5.79339e-015	-9.32206e-016	7.16916e-015	5.4109e-016	-5.9007e-015	-3.38989e-015	-1.43513e-014	-1.08766e-014	-1.76878e-014
-1.76988e-014	-1.29019e-014	-1.30532e-014	-1.66628e-014	-8.28511e-015	-8.9616e-015	-6.1229e-015	-1.66977e-014	-1.19827e-014	-1.35981e-014	-1.51881e-014	-5.35134e-015	-1.83819e-014	-1.40237e-014	-1.22042e-015	1.2134e-015	5.4782e-015	-8.52022e-016	7.11723e-015	2.31373e-016	-5.79362e-015	-3.78562e-015	-1.44023e-014	-1.04117e-014	-1.78667e-014
-1.75205e-014	-1.30054e-014	-1.31189e-014	-1.63994e-014	-8.14469e-015	-8.64832e-015	-6.20675e-015	-1.69106e-014	-1.14317e-014	-1.33578e-014	-1.50365e-014	-5.08522e-015	-1.80128e-014	-1.38416e-014	-1.20811e-015	1.25233e-015	5.15375e-015	-7.77518e-016	7.04808e-015	-7.28412e-017	-5.67049e-015	-4.18455e-015	-1.44281e-014	-9.96527e-015	-1.80683e-014
-1.73307e-014	-1.30896e-014	-1.31868e-014	-1.61362e-014	-8.0069e-015	-8.3358e-015	-6.25828e-015	-1.71138e-014	-1.08766e-014	-1.3091e-014	-1.4877e-014	-4.83538e-015	-1.76636e-014	-1.36615e-014	-1.21998e-015	1.26717e-015	4.82317e-015	-7.08217e-016	6.96377e-015	-3.67903e-016	-5.53143e-015	-4.58288e-015	-1.44269e-014	-9.53955e-015	-1.82918e-014
-1.71308e-014	-1.31532e-014	-1.32565e-014	-1.58748e-014	-7.87328e-015	-8.0235e-015	-6.27633e-015	-1.73022e-014	-1.03212e-014	-1.27979e-014	-1.47107e-014	-4.60403e-015	-1.73361e-014	-1.34843e-014	-1.25541e-015	1.25749e-015	4.49057e-015	-6.43138e-016	6.86571e-015	-6.51613e-016	-5.37753e-015	-4.97826e-015	-1.43974e-014	-9.13596e-015	-1.8536e-014
-1.69221e-014	-1.31952e-014	-1.33278e-014	-1.56183e-014	-7.74542e-015	-7.71169e-015	-6.26007e-015	-1.74723e-014	-9.76927e-015	-1.24798e-014	-1.45385e-014	-4.39237e-015	-1.70321e-014	-1.33103e-014	-1.31382e-015	1.22284e-015	4.15945e-015	-5.8169e-016	6.75572e-015	-9.21629e-016	-5.20842e-015	-5.36761e-015	-1.43385e-014	-8.7567e-015	-1.87994e-014
-1.67059e-014	-1.32139e-014	-1.34001e-014	-1.53692e-014	-7.62457e-015	-7.39986e-015	-6.20888e-015	-1.76208e-014	-9.22466e-015	-1.21376e-014	-1.43609e-014	-4.20191e-015	-1.6753e-014	-1.31393e-014	-1.39525e-015	1.16333e-015	3.8333e-015	-5.22733e-016	6.63499e-015	-1.17488e-015	-5.02402e-015	-5.74853e-015	-1.42496e-014	-8.40275e-015	-1.90806e-014
-1.64846e-014	-1.32085e-014	-1.34727e-014	-1.51296e-014	-7.51269e-015	-7.08809e-015	-6.12225e-015	-1.77442e-014	-8.69077e-015	-1.17721e-014	-1.41786e-014	-4.03377e-015	-1.64999e-014	-1.29717e-014	-1.49855e-015	1.07901e-015	3.51473e-015	-4.65226e-016	6.50477e-015	-1.40821e-015	-4.82467e-015	-6.11843e-015	-1.41306e-014	-8.0755e-015	-1.93777e-014
-1.62593e-014	-1.31791e-014	-1.35455e-014	-1.49017e-014	-7.41098e-015	-6.77563e-015	-6.00011e-015	-1.7839e-014	-8.17069e-015	-1.13853e-014	-1.3993e-014	-3.88881e-015	-1.62725e-014	-1.28078e-014	-1.62337e-015	9.70131e-016	3.2066e-015	-4.08196e-016	6.36618e-015	-1.62001e-015	-4.61115e-015	-6.47479e-015	-1.39818e-014	-7.77614e-015	-1.96884e-014
-1.6031e-014	-1.31249e-014	-1.36178e-014	-1.46874e-014	-7.32022e-015	-6.46243e-015	-5.84247e-015	-1.7903e-014	-7.66761e-015	-1.09788e-014	-1.38045e-014	-3.76787e-015	-1.60704e-014	-1.26469e-014	-1.7685e-015	8.36925e-016	2.91137e-015	-3.50661e-016	6.221e-015	-1.80832e-015	-4.38378e-015	-6.81525e-015	-1.38038e-014	-7.50595e-015	-2.00102e-014
-1.58005e-014	-1.30456e-014	-1.36888e-014	-1.44887e-014	-7.24163e-015	-6.14895e-015	-5.65041e-015	-1.79329e-014	-7.18447e-015	-1.05544e-014	-1.36145e-014	-3.67181e-015	-1.58935e-014	-1.24889e-014	-1.93343e-015	6.79775e-016	2.63098e-015	-2.9149e-016	6.07071e-015	-1.9719e-015	-4.14326e-015	-7.13716e-015	-1.35982e-014	-7.26522e-015	-2.03405e-014
-1.55693e-014	-1.29404e-014	-1.37573e-014	-1.43068e-014	-7.17609e-015	-5.83599e-015	-5.42495e-015	-1.79259e-014	-6.72428e-015	-1.01132e-014	-1.34241e-014	-3.60074e-015	-1.57406e-014	-1.2333e-014	-2.11727e-015	4.99312e-016	2.36761e-015	-2.29246e-016	5.91622e-015	-2.10923e-015	-3.88953e-015	-7.43834e-015	-1.33666e-014	-7.05457e-015	-2.06771e-014
-1.53387e-014	-1.28093e-014	-1.38226e-014	-1.41435e-014	-7.12474e-015	-5.52381e-015	-5.16753e-015	-1.78793e-014	-6.28957e-015	-9.6577e-015	-1.32341e-014	-3.55473e-015	-1.56105e-014	-1.21794e-014	-2.31899e-015	2.96366e-016	2.12325e-015	-1.6247e-016	5.75829e-015	-2.21938e-015	-3.62283e-015	-7.71753e-015	-1.31108e-014	-6.8746e-015	-2.10159e-014
-1.51094e-014	-1.26525e-014	-1.38845e-014	-1.39999e-014	-7.08848e-015	-5.21308e-015	-4.87953e-015	-1.77911e-014	-5.88182e-015	-9.19033e-015	-1.30449e-014	-3.53353e-015	-1.55015e-014	-1.20277e-014	-2.53684e-015	7.21943e-017	1.89942e-015	-9.0531e-017	5.59782e-015	-2.30223e-015	-3.34362e-015	-7.97236e-015	-1.28329e-014	-6.72492e-015	-2.13545e-014
-1.48819e-014	-1.24705e-014	-1.3942e-014	-1.38775e-014	-7.06814e-015	-4.90513e-015	-4.56279e-015	-1.76598e-014	-5.50294e-015	-8.71292e-015	-1.28572e-014	-3.53703e-015	-1.54119e-014	-1.1877e-014	-2.76978e-015	-1.72189e-016	1.69687e-015	-1.22536e-017	5.43549e-015	-2.35704e-015	-3.0525e-015	-8.20224e-015	-1.2536e-014	-6.60595e-015	-2.16896e-014
-1.46571e-014	-1.22638e-014	-1.39941e-014	-1.37773e-014	-7.06397e-015	-4.60048e-015	-4.22019e-015	-1.7484e-014	-5.15438e-015	-8.227e-015	-1.26718e-014	-3.5653e-015	-1.53397e-014	-1.17269e-014	-3.01688e-015	-4.35398e-016	1.51592e-015	7.38019e-017	5.27207e-015	-2.38381e-015	-2.75069e-015	-8.40582e-015	-1.22234e-014	-6.51748e-015	-2.2018e-014
-1.44361e-014	-1.20332e-014	-1.40405e-014	-1.37002e-014	-7.07622e-015	-4.3006e-015	-3.85412e-015	-1.72631e-014	-4.83669e-015	-7.735e-015	-1.24893e-014	-3.61694e-015	-1.52816e-014	-1.15756e-014	-3.27681e-015	-7.16436e-016	1.35658e-015	1.68264e-016	5.10848e-015	-2.38246e-015	-2.43812e-015	-8.58205e-015	-1.1898e-014	-6.45893e-015	-2.23362e-014
-1.42198e-014	-1.17799e-014	-1.40801e-014	-1.36469e-014	-7.10507e-015	-4.00711e-015	-3.46811e-015	-1.69962e-014	-4.54978e-015	-7.23905e-015	-1.23099e-014	-3.69148e-015	-1.52348e-014	-1.14226e-014	-3.54803e-015	-1.01398e-015	1.21856e-015	2.71778e-016	4.94494e-015	-2.35324e-015	-2.1152e-015	-8.7308e-015	-1.15635e-014	-6.42959e-015	-2.26408e-014
-1.40087e-014	-1.15048e-014	-1.41118e-014	-1.36178e-014	-7.1505e-015	-3.72135e-015	-3.06512e-015	-1.66831e-014	-4.29338e-015	-6.74128e-015	-1.2134e-014	-3.78726e-015	-1.51962e-014	-1.12667e-014	-3.82943e-015	-1.32629e-015	1.10123e-015	3.85092e-016	4.7817e-015	-2.29716e-015	-1.78317e-015	-8.85194e-015	-1.12241e-014	-6.42833e-015	-2.29279e-014
-1.38037e-014	-1.12095e-014	-1.41345e-014	-1.36128e-014	-7.21226e-015	-3.44544e-015	-2.64791e-015	-1.63243e-014	-4.06711e-015	-6.24371e-015	-1.19613e-014	-3.90228e-015	-1.51628e-014	-1.11072e-014	-4.12003e-015	-1.65133e-015	1.00303e-015	5.08806e-016	4.61857e-015	-2.21599e-015	-1.4428e-015	-8.94524e-015	-1.08834e-014	-6.45456e-015	-2.31947e-014
-1.36049e-014	-1.08956e-014	-1.4147e-014	-1.36322e-014	-7.28983e-015	-3.18155e-015	-2.21922e-015	-1.59204e-014	-3.87059e-015	-5.74952e-015	-1.17918e-014	-4.0357e-015	-1.51312e-014	-1.09436e-014	-4.41887e-015	-1.98741e-015	9.23272e-016	6.43876e-016	4.45516e-015	-2.11181e-015	-1.09454e-015	-9.01142e-015	-1.05449e-014	-6.50699e-015	-2.34378e-014
-1.34122e-014	-1.05654e-014	-1.4149e-014	-1.36758e-014	-7.38364e-015	-2.93175e-015	-1.78277e-015	-1.5472e-014	-3.70288e-015	-5.26022e-015	-1.16262e-014	-4.18508e-015	-1.50977e-014	-1.07749e-014	-4.72433e-015	-2.33297e-015	8.59965e-016	7.90345e-016	4.29094e-015	-1.9867e-015	-7.39125e-016	-9.05092e-015	-1.02125e-014	-6.58407e-015	-2.36541e-014
-1.32259e-014	-1.02206e-014	-1.41398e-014	-1.37433e-014	-7.49286e-015	-2.69799e-015	-1.3422e-015	-1.49817e-014	-3.56281e-015	-4.77812e-015	-1.14644e-014	-4.34782e-015	-1.50595e-014	-1.06012e-014	-5.03546e-015	-2.68615e-015	8.11732e-016	9.47895e-016	4.12562e-015	-1.84239e-015	-3.77494e-016	-9.06489e-015	-9.89005e-015	-6.68463e-015	-2.38409e-014
-1.30459e-014	-9.86362e-015	-1.41185e-014	-1.38339e-014	-7.61738e-015	-2.48253e-015	-9.01115e-016	-1.44516e-014	-3.44857e-015	-4.30429e-015	-1.13056e-014	-4.52154e-015	-1.50135e-014	-1.04213e-014	-5.35112e-015	-3.04518e-015	7.76426e-016	1.11638e-015	3.95904e-015	-1.6806e-015	-1.05796e-017	-9.05453e-015	-9.58136e-015	-6.80712e-015	-2.39956e-014
-1.2872e-014	-9.49637e-015	-1.40839e-014	-1.39472e-014	-7.75613e-015	-2.2871e-015	-4.63364e-016	-1.38834e-014	-3.35787e-015	-3.84086e-015	-1.11496e-014	-4.70313e-015	-1.49564e-014	-1.02351e-014	-5.67039e-015	-3.40793e-015	7.5143e-016	1.29564e-015	3.79073e-015	-1.50399e-015	3.61074e-016	-9.02062e-015	-9.28983e-015	-6.94983e-015	-2.41152e-014
-1.27045e-014	-9.12127e-015	-1.40357e-014	-1.40818e-014	-7.90865e-015	-2.11435e-015	-3.16048e-017	-1.32791e-014	-3.28871e-015	-3.3897e-015	-1.0996e-014	-4.89025e-015	-1.48856e-014	-1.00423e-014	-5.99226e-015	-3.77243e-015	7.34185e-016	1.48541e-015	3.62029e-015	-1.31471e-015	7.35472e-016	-8.96374e-015	-9.01918e-015	-7.11117e-015	-2.41982e-014
-1.25432e-014	-8.74062e-015	-1.39736e-014	-1.4236e-014	-8.07388e-015	-1.96684e-015	3.90677e-016	-1.2642e-014	-3.23839e-015	-2.95212e-015	-1.08437e-014	-5.08049e-015	-1.47982e-014	-9.8424e-015	-6.31579e-015	-4.13631e-015	7.22261e-016	1.68536e-015	3.44757e-015	-1.11505e-015	1.11122e-015	-8.88578e-015	-8.77332e-015	-7.289e-015	-2.42433e-014
-1.23876e-014	-8.35703e-015	-1.38974e-014	-1.44083e-014	-8.25127e-015	-1.84576e-015	8.0066e-016	-1.19752e-014	-3.20489e-015	-2.52913e-015	-1.06921e-014	-5.27104e-015	-1.46918e-014	-9.63593e-015	-6.64079e-015	-4.49846e-015	7.13275e-016	1.89414e-015	3.27123e-015	-9.08173e-016	1.48714e-015	-8.78855e-015	-8.55475e-015	-7.4816e-015	-2.42499e-014
-1.22373e-014	-7.97276e-015	-1.38067e-014	-1.45964e-014	-8.43988e-015	-1.75378e-015	1.19577e-015	-1.12822e-014	-3.18542e-015	-2.12196e-015	-1.054e-014	-5.45942e-015	-1.45631e-014	-9.42314e-015	-6.96626e-015	-4.85724e-015	7.04006e-016	2.11071e-015	3.09144e-015	-6.97245e-016	1.86157e-015	-8.67413e-015	-8.36498e-015	-7.68645e-015	-2.42164e-014
-1.20922e-014	-7.5912e-015	-1.37015e-014	-1.47987e-014	-8.63857e-015	-1.69265e-015	1.57286e-015	-1.05673e-014	-3.17748e-015	-1.7312e-015	-1.03865e-014	-5.64206e-015	-1.4411e-014	-9.20452e-015	-7.29169e-015	-5.21066e-015	6.91705e-016	2.3335e-015	2.90801e-015	-4.85131e-016	2.23347e-015	-8.54378e-015	-8.20675e-015	-7.90191e-015	-2.41423e-014
-1.19518e-014	-7.21477e-015	-1.35813e-014	-1.50134e-014	-8.84598e-015	-1.66352e-015	1.92907e-015	-9.83356e-015	-3.17795e-015	-1.35794e-015	-1.02309e-014	-5.81575e-015	-1.42338e-014	-8.98011e-015	-7.61631e-015	-5.55673e-015	6.73884e-016	2.56172e-015	2.72047e-015	-2.7465e-016	2.60112e-015	-8.39987e-015	-8.08153e-015	-8.12601e-015	-2.40276e-014
-1.18161e-014	-6.84612e-015	-1.34462e-014	-1.52383e-014	-9.06106e-015	-1.66759e-015	2.26226e-015	-9.08523e-015	-3.18445e-015	-1.00329e-015	-1.00723e-014	-5.97777e-015	-1.40297e-014	-8.75043e-015	-7.93919e-015	-5.89439e-015	6.49002e-016	2.79407e-015	2.52827e-015	-6.86016e-017	2.96352e-015	-8.2448e-015	-7.99049e-015	-8.35678e-015	-2.38729e-014
-1.16845e-014	-6.48782e-015	-1.32969e-014	-1.54709e-014	-9.28325e-015	-1.70507e-015	2.57033e-015	-8.32697e-015	-3.19431e-015	-6.67733e-016	-9.91013e-015	-6.12501e-015	-1.37973e-014	-8.51653e-015	-8.25977e-015	-6.22332e-015	6.14329e-016	3.02849e-015	2.33131e-015	1.30807e-016	3.31931e-015	-8.08067e-015	-7.93472e-015	-8.59199e-015	-2.36792e-014
-1.1556e-014	-6.1421e-015	-1.31335e-014	-1.57096e-014	-9.51149e-015	-1.77734e-015	2.85113e-015	-7.56281e-015	-3.20454e-015	-3.51746e-016	-9.74313e-015	-6.25492e-015	-1.35363e-014	-8.27942e-015	-8.57768e-015	-6.54135e-015	5.68189e-016	3.26315e-015	2.12987e-015	3.21053e-016	3.66674e-015	-7.90967e-015	-7.91472e-015	-8.82982e-015	-2.34481e-014
-1.14305e-014	-5.81209e-015	-1.29572e-014	-1.5952e-014	-9.74447e-015	-1.88443e-015	3.10358e-015	-6.79677e-015	-3.21206e-015	-5.59258e-017	-9.57046e-015	-6.3649e-015	-1.32468e-014	-8.03987e-015	-8.89215e-015	-6.84791e-015	5.08804e-016	3.49556e-015	1.92242e-015	4.99999e-016	4.00384e-015	-7.73366e-015	-7.93002e-015	-9.06838e-015	-2.31818e-014
-1.13079e-014	-5.49986e-015	-1.2769e-014	-1.61958e-014	-9.98092e-015	-2.02598e-015	3.32587e-015	-6.03281e-015	-3.21453e-015	2.20001e-016	-9.39146e-015	-6.4533e-015	-1.29287e-014	-7.79949e-015	-9.20289e-015	-7.14199e-015	4.34754e-016	3.72414e-015	1.70926e-015	6.6595e-016	4.32903e-015	-7.55501e-015	-7.98008e-015	-9.30626e-015	-2.28821e-014
-1.11879e-014	-5.20816e-015	-1.25697e-014	-1.64384e-014	-1.02195e-014	-2.2021e-015	3.51754e-015	-5.27526e-015	-3.2105e-015	4.76386e-016	-9.20578e-015	-6.5186e-015	-1.25825e-014	-7.55956e-015	-9.50959e-015	-7.42284e-015	3.44242e-016	3.94755e-015	1.49109e-015	8.1697e-016	4.64109e-015	-7.375e-015	-8.06429e-015	-9.54128e-015	-2.25511e-014
-1.10704e-014	-4.93923e-015	-1.23605e-014	-1.66781e-014	-1.04588e-014	-2.41236e-015	3.67827e-015	-4.52846e-015	-3.19747e-015	7.13771e-016	-9.01239e-015	-6.55923e-015	-1.2209e-014	-7.32111e-015	-9.81165e-015	-7.69012e-015	2.36597e-016	4.16309e-015	1.26897e-015	9.51899e-016	4.9392e-015	-7.19498e-015	-8.18027e-015	-9.77147e-015	-2.21922e-014
-1.0955e-014	-4.69459e-015	-1.21429e-014	-1.69132e-014	-1.06978e-014	-2.65516e-015	3.80773e-015	-3.79699e-015	-3.17372e-015	9.32465e-016	-8.81111e-015	-6.57362e-015	-1.18101e-014	-7.08626e-015	-1.0109e-014	-7.94355e-015	1.10645e-016	4.36889e-015	1.04315e-015	1.069e-015	5.22184e-015	-7.01737e-015	-8.32627e-015	-9.99558e-015	-2.18088e-014
-1.08413e-014	-4.47597e-015	-1.19181e-014	-1.71419e-014	-1.0936e-014	-2.9297e-015	3.9061e-015	-3.08552e-015	-3.1374e-015	1.13225e-015	-8.60158e-015	-6.56081e-015	-1.13883e-014	-6.85656e-015	-1.04015e-014	-8.18229e-015	-3.38119e-017	4.56342e-015	8.14091e-016	1.16713e-015	5.48748e-015	-6.84403e-015	-8.50031e-015	-1.0212e-014	-2.14046e-014
-1.07284e-014	-4.28432e-015	-1.16872e-014	-1.73622e-014	-1.11717e-014	-3.23449e-015	3.97387e-015	-2.39786e-015	-3.0871e-015	1.31327e-015	-8.38349e-015	-6.52099e-015	-1.09453e-014	-6.63333e-015	-1.06883e-014	-8.40668e-015	-1.96555e-016	4.7442e-015	5.82486e-016	1.24503e-015	5.73439e-015	-6.67621e-015	-8.69998e-015	-1.04194e-014	-2.0983e-014
-1.06161e-014	-4.12137e-015	-1.14515e-014	-1.75728e-014	-1.14041e-014	-3.56738e-015	4.01197e-015	-1.73719e-015	-3.02143e-015	1.4766e-015	-8.15679e-015	-6.45421e-015	-1.04834e-014	-6.418e-015	-1.09692e-014	-8.61688e-015	-3.76962e-016	4.90917e-015	3.49319e-016	1.30231e-015	5.96146e-015	-6.51545e-015	-8.92294e-015	-1.06163e-014	-2.05482e-014
-1.05048e-014	-3.98792e-015	-1.12131e-014	-1.77718e-014	-1.16323e-014	-3.92607e-015	4.02115e-015	-1.10656e-015	-2.93954e-015	1.62234e-015	-7.9221e-015	-6.36018e-015	-1.00053e-014	-6.21233e-015	-1.12434e-014	-8.81295e-015	-5.74621e-016	5.05721e-015	1.15882e-016	1.33788e-015	6.16756e-015	-6.36274e-015	-9.16614e-015	-1.0802e-014	-2.01039e-014
-1.03943e-014	-3.88476e-015	-1.09733e-014	-1.79581e-014	-1.18552e-014	-4.30758e-015	4.00242e-015	-5.09195e-016	-2.84118e-015	1.75136e-015	-7.67922e-015	-6.23939e-015	-9.51423e-015	-6.01772e-015	-1.15102e-014	-8.99543e-015	-7.88743e-016	5.1861e-015	-1.16177e-016	1.35178e-015	6.35168e-015	-6.21915e-015	-9.4263e-015	-1.09758e-014	-1.96543e-014
-1.02843e-014	-3.81246e-015	-1.07338e-014	-1.81308e-014	-1.2072e-014	-4.70879e-015	3.95719e-015	5.19363e-017	-2.72697e-015	1.86463e-015	-7.42811e-015	-6.09327e-015	-9.01367e-015	-5.8355e-015	-1.17691e-014	-9.16493e-015	-1.01797e-015	5.2943e-015	-3.45039e-016	1.34401e-015	6.51332e-015	-6.08613e-015	-9.70014e-015	-1.11366e-014	-1.92044e-014
-1.01744e-014	-3.77118e-015	-1.04969e-014	-1.8289e-014	-1.22823e-014	-5.12621e-015	3.88755e-015	5.74518e-016	-2.59644e-015	1.96228e-015	-7.16937e-015	-5.92379e-015	-8.50721e-015	-5.66737e-015	-1.20201e-014	-9.32206e-015	-1.26092e-015	5.38067e-015	-5.6883e-016	1.31504e-015	6.65175e-015	-5.96427e-015	-9.98473e-015	-1.12838e-014	-1.87589e-014
-1.00648e-014	-3.76101e-015	-1.02645e-014	-1.84319e-014	-1.24849e-014	-5.55564e-015	3.79497e-015	1.05674e-015	-2.45027e-015	2.0449e-015	-6.90421e-015	-5.73149e-015	-7.99858e-015	-5.51508e-015	-1.2263e-014	-9.46778e-015	-1.51557e-015	5.44403e-015	-7.86489e-016	1.26553e-015	6.76573e-015	-5.8544e-015	-1.02768e-014	-1.14174e-014	-1.8322e-014
-9.95556e-015	-3.78157e-015	-1.00376e-014	-1.85589e-014	-1.26788e-014	-5.99382e-015	3.6813e-015	1.49622e-015	-2.28934e-015	2.11341e-015	-6.63331e-015	-5.51762e-015	-7.49143e-015	-5.37959e-015	-1.24968e-014	-9.6032e-015	-1.7801e-015	5.48333e-015	-9.96422e-016	1.1963e-015	6.85517e-015	-5.75692e-015	-1.0572e-014	-1.15371e-014	-1.78983e-014
-9.8458e-015	-3.83264e-015	-9.8181e-015	-1.86705e-014	-1.28637e-014	-6.43688e-015	3.5479e-015	1.89189e-015	-2.11429e-015	2.1681e-015	-6.35736e-015	-5.28449e-015	-6.98964e-015	-5.26249e-015	-1.27206e-014	-9.72905e-015	-2.05212e-015	5.49783e-015	-1.19632e-015	1.10759e-015	6.92016e-015	-5.67198e-015	-1.08673e-014	-1.16428e-014	-1.74924e-014
-9.73577e-015	-3.91373e-015	-9.60722e-015	-1.87667e-014	-1.30395e-014	-6.88112e-015	3.39767e-015	2.2428e-015	-1.92605e-015	2.2094e-015	-6.07741e-015	-5.03537e-015	-6.49662e-015	-5.16493e-015	-1.29338e-014	-9.84608e-015	-2.3289e-015	5.48694e-015	-1.38475e-015	1.00058e-015	6.96042e-015	-5.60026e-015	-1.11596e-014	-1.17348e-014	-1.71086e-014
-9.62587e-015	-4.02407e-015	-9.40672e-015	-1.88479e-014	-1.32053e-014	-7.32234e-015	3.23304e-015	2.54848e-015	-1.72681e-015	2.23829e-015	-5.79491e-015	-4.77365e-015	-6.01631e-015	-5.08746e-015	-1.3136e-014	-9.95585e-015	-2.6084e-015	5.4505e-015	-1.56035e-015	8.76997e-016	6.97591e-015	-5.54137e-015	-1.14456e-014	-1.18138e-014	-1.675e-014
-9.51619e-015	-4.16151e-015	-9.21808e-015	-1.8915e-014	-1.33608e-014	-7.75634e-015	3.05607e-015	2.80974e-015	-1.51822e-015	2.25502e-015	-5.5107e-015	-4.50251e-015	-5.55239e-015	-5.03066e-015	-1.33274e-014	-1.00592e-014	-2.88832e-015	5.38848e-015	-1.7209e-015	7.38531e-016	6.96674e-015	-5.49571e-015	-1.17233e-014	-1.18799e-014	-1.64205e-014
-9.40681e-015	-4.32489e-015	-9.04283e-015	-1.89689e-014	-1.35056e-014	-8.17882e-015	2.86898e-015	3.02671e-015	-1.3022e-015	2.26037e-015	-5.22571e-015	-4.22479e-015	-5.10857e-015	-4.99526e-015	-1.35062e-014	-1.01576e-014	-3.16639e-015	5.30005e-015	-1.86531e-015	5.86265e-016	6.93331e-015	-5.46356e-015	-1.19899e-014	-1.19345e-014	-1.61239e-014
-9.29711e-015	-4.5126e-015	-8.88221e-015	-1.90101e-014	-1.36394e-014	-8.58544e-015	2.67435e-015	3.19974e-015	-1.08082e-015	2.25447e-015	-4.94207e-015	-3.94362e-015	-4.68816e-015	-4.98206e-015	-1.36718e-014	-1.02517e-014	-3.44033e-015	5.18631e-015	-1.99227e-015	4.21909e-016	6.87658e-015	-5.44411e-015	-1.22428e-014	-1.19785e-014	-1.58636e-014
-9.18763e-015	-4.7227e-015	-8.73706e-015	-1.904e-014	-1.37618e-014	-8.97232e-015	2.47368e-015	3.3298e-015	-8.56412e-016	2.23788e-015	-4.66145e-015	-3.66258e-015	-4.29406e-015	-4.99146e-015	-1.38238e-014	-1.0343e-014	-3.70739e-015	5.04765e-015	-2.10051e-015	2.47416e-016	6.79693e-015	-5.43734e-015	-1.24804e-014	-1.20125e-014	-1.56424e-014
-9.07877e-015	-4.95384e-015	-8.60797e-015	-1.90599e-014	-1.38723e-014	-9.33613e-015	2.26956e-015	3.41883e-015	-6.31378e-016	2.21017e-015	-4.38465e-015	-3.38565e-015	-3.92914e-015	-5.02341e-015	-1.3962e-014	-1.04324e-014	-3.9652e-015	4.88522e-015	-2.18885e-015	6.40778e-017	6.69467e-015	-5.44269e-015	-1.2701e-014	-1.20371e-014	-1.54624e-014
-8.97042e-015	-5.20379e-015	-8.49613e-015	-1.90711e-014	-1.39711e-014	-9.67331e-015	2.06403e-015	3.46848e-015	-4.07943e-016	2.1721e-015	-4.11302e-015	-3.11551e-015	-3.596e-015	-5.07744e-015	-1.40857e-014	-1.05197e-014	-4.21182e-015	4.69973e-015	-2.25563e-015	-1.26142e-016	6.57122e-015	-5.45976e-015	-1.29035e-014	-1.2054e-014	-1.5326e-014
-8.86311e-015	-5.47008e-015	-8.40195e-015	-1.90755e-014	-1.40582e-014	-9.9807e-015	1.85837e-015	3.48114e-015	-1.89118e-016	2.12427e-015	-3.84786e-015	-2.8556e-015	-3.29742e-015	-5.15333e-015	-1.41944e-014	-1.06055e-014	-4.44531e-015	4.49238e-015	-2.30076e-015	-3.21341e-016	6.42786e-015	-5.48761e-015	-1.30862e-014	-1.20645e-014	-1.52352e-014
-8.75699e-015	-5.75035e-015	-8.32558e-015	-1.90745e-014	-1.41336e-014	-1.0255e-014	1.65428e-015	3.46004e-015	2.23949e-017	2.06702e-015	-3.59081e-015	-2.61008e-015	-3.03538e-015	-5.25076e-015	-1.4287e-014	-1.06909e-014	-4.66507e-015	4.26436e-015	-2.32424e-015	-5.19942e-016	6.26593e-015	-5.52638e-015	-1.32484e-014	-1.20699e-014	-1.51916e-014
-8.65267e-015	-6.04223e-015	-8.26778e-015	-1.90696e-014	-1.41973e-014	-1.04933e-014	1.45372e-015	3.40776e-015	2.24174e-016	2.00056e-015	-3.34346e-015	-2.38234e-015	-2.81175e-015	-5.36856e-015	-1.43636e-014	-1.0776e-014	-4.86846e-015	4.01769e-015	-2.32587e-015	-7.1969e-016	6.08607e-015	-5.57507e-015	-1.33905e-014	-1.20718e-014	-1.51959e-014
-8.55021e-015	-6.344e-015	-8.22871e-015	-1.90628e-014	-1.42489e-014	-1.06934e-014	1.25744e-015	3.3274e-015	4.1403e-016	1.92537e-015	-3.1066e-015	-2.17515e-015	-2.62706e-015	-5.5058e-015	-1.44238e-014	-1.08608e-014	-5.05407e-015	3.75388e-015	-2.30568e-015	-9.18956e-016	5.88933e-015	-5.63287e-015	-1.35121e-014	-1.20717e-014	-1.52484e-014
-8.44989e-015	-6.6538e-015	-8.20772e-015	-1.90559e-014	-1.42886e-014	-1.0854e-014	1.06717e-015	3.22291e-015	5.89246e-016	1.84185e-015	-2.88125e-015	-1.99158e-015	-2.48205e-015	-5.66199e-015	-1.44666e-014	-1.09463e-014	-5.22165e-015	3.47476e-015	-2.26428e-015	-1.11642e-015	5.67849e-015	-5.69903e-015	-1.36136e-014	-1.20709e-014	-1.53492e-014
-8.35288e-015	-6.96895e-015	-8.20529e-015	-1.90502e-014	-1.4316e-014	-1.09724e-014	8.84127e-016	3.09742e-015	7.47594e-016	1.75021e-015	-2.66862e-015	-1.83384e-015	-2.37778e-015	-5.83553e-015	-1.4492e-014	-1.10323e-014	-5.37078e-015	3.18247e-015	-2.20217e-015	-1.31112e-015	5.45475e-015	-5.77296e-015	-1.36961e-014	-1.20707e-014	-1.54976e-014
-8.25929e-015	-7.28762e-015	-8.22051e-015	-1.90472e-014	-1.43309e-014	-1.10476e-014	7.08571e-016	2.95357e-015	8.86421e-016	1.6508e-015	-2.46926e-015	-1.70464e-015	-2.31385e-015	-6.02474e-015	-1.45001e-014	-1.11181e-014	-5.50118e-015	2.87903e-015	-2.12118e-015	-1.50227e-015	5.21983e-015	-5.8541e-015	-1.37604e-014	-1.20731e-014	-1.56929e-014
-8.16867e-015	-7.60735e-015	-8.25246e-015	-1.90486e-014	-1.43342e-014	-1.10787e-014	5.41947e-016	2.79486e-015	1.00433e-015	1.5443e-015	-2.28379e-015	-1.60558e-015	-2.29004e-015	-6.22871e-015	-1.44907e-014	-1.12033e-014	-5.61233e-015	2.566e-015	-2.02319e-015	-1.68834e-015	4.97521e-015	-5.94172e-015	-1.38075e-014	-1.20793e-014	-1.59337e-014
-8.08174e-015	-7.92596e-015	-8.30016e-015	-1.90555e-014	-1.43261e-014	-1.10648e-014	3.84664e-016	2.62458e-015	1.09951e-015	1.43068e-015	-2.11279e-015	-1.53784e-015	-2.30588e-015	-6.44602e-015	-1.4464e-014	-1.12872e-014	-5.70472e-015	2.24548e-015	-1.90955e-015	-1.86732e-015	4.72272e-015	-6.03514e-015	-1.38391e-014	-1.20906e-014	-1.62186e-014
-7.99883e-015	-8.24215e-015	-8.3632e-015	-1.90695e-014	-1.43066e-014	-1.10061e-014	2.36452e-016	2.44674e-015	1.17065e-015	1.31004e-015	-1.95683e-015	-1.50316e-015	-2.36023e-015	-6.67518e-015	-1.44204e-014	-1.13692e-014	-5.77849e-015	1.91967e-015	-1.78177e-015	-2.03887e-015	4.46325e-015	-6.13403e-015	-1.38566e-014	-1.21079e-014	-1.65459e-014
-7.92032e-015	-8.55366e-015	-8.43988e-015	-1.90908e-014	-1.42762e-014	-1.09034e-014	9.72232e-017	2.26496e-015	1.21637e-015	1.18348e-015	-1.81597e-015	-1.5024e-015	-2.45188e-015	-6.91405e-015	-1.4361e-014	-1.14484e-014	-5.83439e-015	1.59156e-015	-1.64233e-015	-2.20201e-015	4.19853e-015	-6.23757e-015	-1.38617e-014	-1.21324e-014	-1.69132e-014
-7.84606e-015	-8.85897e-015	-8.52934e-015	-1.91205e-014	-1.42349e-014	-1.07574e-014	-3.32732e-017	2.08254e-015	1.23552e-015	1.05109e-015	-1.69011e-015	-1.53583e-015	-2.57883e-015	-7.1607e-015	-1.42862e-014	-1.15241e-014	-5.87395e-015	1.26301e-015	-1.49422e-015	-2.3558e-015	3.93024e-015	-6.34449e-015	-1.38561e-014	-1.21647e-014	-1.73174e-014
-7.77679e-015	-9.15686e-015	-8.6304e-015	-1.91591e-014	-1.41829e-014	-1.05695e-014	-1.54838e-016	1.90289e-015	1.22711e-015	9.12814e-016	-1.5793e-015	-1.60279e-015	-2.7397e-015	-7.41345e-015	-1.41963e-014	-1.15952e-014	-5.89849e-015	9.35886e-016	-1.33974e-015	-2.49984e-015	3.6591e-015	-6.45484e-015	-1.38424e-014	-1.22059e-014	-1.77559e-014
-7.71342e-015	-9.44547e-015	-8.74156e-015	-1.92067e-014	-1.41211e-014	-1.03414e-014	-2.6829e-016	1.72917e-015	1.1905e-015	7.69223e-016	-1.48273e-015	-1.70304e-015	-2.93242e-015	-7.67036e-015	-1.40927e-014	-1.16605e-014	-5.90972e-015	6.12073e-016	-1.18211e-015	-2.63416e-015	3.38681e-015	-6.56795e-015	-1.38226e-014	-1.22566e-014	-1.82252e-014
-7.65625e-015	-9.72409e-015	-8.86146e-015	-1.92638e-014	-1.40499e-014	-1.00738e-014	-3.73888e-016	1.56459e-015	1.12528e-015	6.20181e-016	-1.39973e-015	-1.83654e-015	-3.15437e-015	-7.92886e-015	-1.39761e-014	-1.1719e-014	-5.90986e-015	2.93417e-016	-1.02461e-015	-2.75888e-015	3.11495e-015	-6.68285e-015	-1.37988e-014	-1.23168e-014	-1.87222e-014
-7.60533e-015	-9.99218e-015	-8.98884e-015	-1.93306e-014	-1.397e-014	-9.76942e-015	-4.72286e-016	1.41207e-015	1.0313e-015	4.66566e-016	-1.3304e-015	-2.00186e-015	-3.40327e-015	-8.18678e-015	-1.38476e-014	-1.17692e-014	-5.90021e-015	-1.82359e-017	-8.70114e-016	-2.87389e-015	2.84543e-015	-6.79964e-015	-1.37732e-014	-1.23872e-014	-1.92435e-014
-7.56077e-015	-1.02496e-014	-9.12248e-015	-1.94067e-014	-1.38813e-014	-9.43072e-015	-5.64439e-016	1.27406e-015	9.08839e-016	3.09113e-016	-1.27387e-015	-2.19764e-015	-3.67634e-015	-8.44244e-015	-1.37079e-014	-1.181e-014	-5.88282e-015	-3.21163e-016	-7.21912e-016	-2.97903e-015	2.57955e-015	-6.91808e-015	-1.37477e-014	-1.24679e-014	-1.97853e-014
-7.52311e-015	-1.0496e-014	-9.26123e-015	-1.94914e-014	-1.37845e-014	-9.05986e-015	-6.50839e-016	1.1522e-015	7.58607e-016	1.48336e-016	-1.22931e-015	-2.42249e-015	-3.97129e-015	-8.69359e-015	-1.3559e-014	-1.18404e-014	-5.86002e-015	-6.14025e-016	-5.83582e-016	-3.0745e-015	2.31845e-015	-7.03754e-015	-1.37245e-014	-1.2559e-014	-2.03444e-014
-7.49211e-015	-1.07312e-014	-9.40331e-015	-1.95841e-014	-1.36802e-014	-8.6596e-015	-7.33073e-016	1.04852e-015	5.81318e-016	-1.57147e-017	-1.19575e-015	-2.67397e-015	-4.28553e-015	-8.93877e-015	-1.34017e-014	-1.18594e-014	-5.83477e-015	-8.95566e-016	-4.58103e-016	-3.16078e-015	2.06296e-015	-7.15752e-015	-1.37057e-014	-1.26601e-014	-2.09166e-014
-7.46805e-015	-1.09554e-014	-9.54745e-015	-1.96834e-014	-1.35694e-014	-8.23389e-015	-8.12293e-016	9.64025e-016	3.77741e-016	-1.82246e-016	-1.17258e-015	-2.9495e-015	-4.61561e-015	-9.17573e-015	-1.32383e-014	-1.18657e-014	-5.80973e-015	-1.16452e-015	-3.49226e-016	-3.23836e-015	1.81418e-015	-7.27789e-015	-1.36929e-014	-1.27707e-014	-2.14984e-014
-7.45014e-015	-1.11688e-014	-9.69235e-015	-1.97885e-014	-1.34531e-014	-7.78532e-015	-8.89475e-016	8.99928e-016	1.48923e-016	-3.5019e-016	-1.15935e-015	-3.24732e-015	-4.95924e-015	-9.40338e-015	-1.30712e-014	-1.18576e-014	-5.78701e-015	-1.41971e-015	-2.60505e-016	-3.30809e-015	1.57324e-015	-7.39794e-015	-1.36877e-014	-1.289e-014	-2.20852e-014
-7.43867e-015	-1.13722e-014	-9.83665e-015	-1.98983e-014	-1.33319e-014	-7.31741e-015	-9.65122e-016	8.56747e-016	-1.03629e-016	-5.1886e-016	-1.15489e-015	-3.56461e-015	-5.31337e-015	-9.61935e-015	-1.29022e-014	-1.18346e-014	-5.76881e-015	-1.66012e-015	-1.94393e-016	-3.3703e-015	1.34026e-015	-7.51704e-015	-1.36914e-014	-1.30175e-014	-2.26735e-014
-7.43387e-015	-1.15659e-014	-9.97899e-015	-2.00115e-014	-1.32061e-014	-6.8344e-015	-1.04016e-015	8.35278e-016	-3.77422e-016	-6.88166e-016	-1.15829e-015	-3.89855e-015	-5.67509e-015	-9.82217e-015	-1.27331e-014	-1.17958e-014	-5.75796e-015	-1.88489e-015	-1.53584e-016	-3.42547e-015	1.11629e-015	-7.63506e-015	-1.37048e-014	-1.31526e-014	-2.32593e-014
-7.43555e-015	-1.17509e-014	-1.01185e-014	-2.01265e-014	-1.30766e-014	-6.33983e-015	-1.11627e-015	8.35349e-016	-6.70199e-016	-8.57431e-016	-1.16893e-015	-4.24625e-015	-6.04214e-015	-1.00104e-014	-1.25657e-014	-1.17401e-014	-5.7569e-015	-2.09404e-015	-1.40907e-016	-3.47486e-015	9.02363e-016	-7.75198e-015	-1.3729e-014	-1.3294e-014	-2.38384e-014
-7.44372e-015	-1.19281e-014	-1.02544e-014	-2.02419e-014	-1.29442e-014	-5.83729e-015	-1.1943e-015	8.56018e-016	-9.79719e-016	-1.02596e-015	-1.18548e-015	-4.60486e-015	-6.41223e-015	-1.01834e-014	-1.24024e-014	-1.16675e-014	-5.76807e-015	-2.28714e-015	-1.58545e-016	-3.5193e-015	6.98898e-016	-7.8673e-015	-1.37649e-014	-1.34407e-014	-2.4407e-014
-7.45786e-015	-1.20984e-014	-1.03858e-014	-2.03549e-014	-1.28096e-014	-5.33094e-015	-1.27511e-015	8.96402e-016	-1.30336e-015	-1.19356e-015	-1.20746e-015	-4.97165e-015	-6.78278e-015	-1.03394e-014	-1.22461e-014	-1.15778e-014	-5.79396e-015	-2.46362e-015	-2.08179e-016	-3.55955e-015	5.06213e-016	-7.98056e-015	-1.38125e-014	-1.35915e-014	-2.49619e-014
-7.47763e-015	-1.22636e-014	-1.05116e-014	-2.04643e-014	-1.26741e-014	-4.8241e-015	-1.35922e-015	9.5506e-016	-1.63873e-015	-1.35976e-015	-1.23396e-015	-5.34395e-015	-7.15152e-015	-1.04771e-014	-1.20991e-014	-1.1471e-014	-5.83682e-015	-2.62462e-015	-2.91013e-016	-3.59711e-015	3.24663e-016	-8.09167e-015	-1.38719e-014	-1.37451e-014	-2.55001e-014
-7.50229e-015	-1.24248e-014	-1.0631e-014	-2.05684e-014	-1.25384e-014	-4.32018e-015	-1.44754e-015	1.03105e-015	-1.98318e-015	-1.52427e-015	-1.26444e-015	-5.71982e-015	-7.51631e-015	-1.05956e-014	-1.19635e-014	-1.13476e-014	-5.89831e-015	-2.76983e-015	-4.08457e-016	-3.63316e-015	1.5437e-016	-8.20056e-015	-1.39435e-014	-1.39002e-014	-2.60185e-014
-7.53168e-015	-1.25833e-014	-1.07442e-014	-2.06651e-014	-1.24033e-014	-3.82299e-015	-1.54075e-015	1.12194e-015	-2.33482e-015	-1.68669e-015	-1.29855e-015	-6.09658e-015	-7.8753e-015	-1.06939e-014	-1.18418e-014	-1.12078e-014	-5.97933e-015	-2.89983e-015	-5.6125e-016	-3.66848e-015	-4.37968e-018	-8.30662e-015	-1.40267e-014	-1.40554e-014	-2.65143e-014
-7.56516e-015	-1.27402e-014	-1.08506e-014	-2.07519e-014	-1.22697e-014	-3.33608e-015	-1.63905e-015	1.22577e-015	-2.69006e-015	-1.84676e-015	-1.33601e-015	-6.47184e-015	-8.22737e-015	-1.07716e-014	-1.17363e-014	-1.10521e-014	-6.08148e-015	-3.01452e-015	-7.49623e-016	-3.70423e-015	-1.51337e-016	-8.40925e-015	-1.4121e-014	-1.42095e-014	-2.69847e-014
-7.60248e-015	-1.28968e-014	-1.09499e-014	-2.08274e-014	-1.2139e-014	-2.86319e-015	-1.7429e-015	1.34066e-015	-3.04611e-015	-2.00476e-015	-1.3768e-015	-6.8437e-015	-8.57091e-015	-1.08282e-014	-1.16489e-014	-1.08818e-014	-6.207e-015	-3.11476e-015	-9.73094e-016	-3.74121e-015	-2.8641e-016	-8.50819e-015	-1.42258e-014	-1.43609e-014	-2.74277e-014
-7.64274e-015	-1.30537e-014	-1.10427e-014	-2.08901e-014	-1.20122e-014	-2.40769e-015	-1.85239e-015	1.4642e-015	-3.39993e-015	-2.16012e-015	-1.42044e-015	-7.21062e-015	-8.90459e-015	-1.08632e-014	-1.15819e-014	-1.06982e-014	-6.35599e-015	-3.20165e-015	-1.23105e-015	-3.78042e-015	-4.09392e-016	-8.60343e-015	-1.43408e-014	-1.45087e-014	-2.78404e-014
-7.68517e-015	-1.32117e-014	-1.11286e-014	-2.09387e-014	-1.18894e-014	-1.97211e-015	-1.96804e-015	1.59371e-015	-3.74885e-015	-2.3127e-015	-1.46754e-015	-7.57173e-015	-9.22698e-015	-1.08769e-014	-1.15372e-014	-1.05027e-014	-6.52905e-015	-3.27603e-015	-1.52199e-015	-3.82248e-015	-5.20442e-016	-8.69456e-015	-1.44651e-014	-1.46516e-014	-2.82217e-014
-7.72929e-015	-1.33715e-014	-1.12073e-014	-2.09719e-014	-1.17719e-014	-1.5591e-015	-2.08973e-015	1.72636e-015	-4.09022e-015	-2.46326e-015	-1.51784e-015	-7.92505e-015	-9.53761e-015	-1.08697e-014	-1.15164e-014	-1.02969e-014	-6.72658e-015	-3.33907e-015	-1.84437e-015	-3.86871e-015	-6.19264e-016	-8.78115e-015	-1.45977e-014	-1.47887e-014	-2.85691e-014
-7.77451e-015	-1.35347e-014	-1.128e-014	-2.09882e-014	-1.16607e-014	-1.17166e-015	-2.21706e-015	1.85927e-015	-4.42062e-015	-2.61201e-015	-1.57195e-015	-8.27019e-015	-9.83508e-015	-1.08418e-014	-1.15213e-014	-1.00829e-014	-6.94847e-015	-3.39144e-015	-2.1958e-015	-3.91994e-015	-7.06018e-016	-8.86327e-015	-1.47371e-014	-1.4919e-014	-2.88815e-014
-7.82014e-015	-1.37018e-014	-1.13468e-014	-2.09866e-014	-1.15566e-014	-8.12642e-016	-2.34954e-015	1.98919e-015	-4.73703e-015	-2.7586e-015	-1.63016e-015	-8.60663e-015	-1.01191e-014	-1.07932e-014	-1.15533e-014	-9.86267e-015	-7.19501e-015	-3.43406e-015	-2.57429e-015	-3.97716e-015	-7.8036e-016	-8.94018e-015	-1.48819e-014	-1.50413e-014	-2.91578e-014
-7.86497e-015	-1.38728e-014	-1.14084e-014	-2.09662e-014	-1.14602e-014	-4.83754e-016	-2.4872e-015	2.11296e-015	-5.03711e-015	-2.90319e-015	-1.69293e-015	-8.93417e-015	-1.03895e-014	-1.07243e-014	-1.16142e-014	-9.63908e-015	-7.46585e-015	-3.46834e-015	-2.97597e-015	-4.04055e-015	-8.43309e-016	-9.01192e-015	-1.50314e-014	-1.51546e-014	-2.93973e-014
-7.90849e-015	-1.40485e-014	-1.14657e-014	-2.09264e-014	-1.13721e-014	-1.86464e-016	-2.62981e-015	2.2276e-015	-5.31869e-015	-3.04613e-015	-1.76107e-015	-9.25258e-015	-1.06459e-014	-1.06358e-014	-1.17047e-014	-9.41448e-015	-7.76026e-015	-3.49522e-015	-3.39663e-015	-4.11033e-015	-8.95201e-016	-9.07806e-015	-1.51841e-014	-1.52581e-014	-2.95995e-014
-7.94974e-015	-1.42285e-014	-1.15193e-014	-2.08667e-014	-1.12936e-014	7.74041e-017	-2.7768e-015	2.33026e-015	-5.57996e-015	-3.1879e-015	-1.83581e-015	-9.5618e-015	-1.08881e-014	-1.05287e-014	-1.18256e-014	-9.19144e-015	-8.07689e-015	-3.51639e-015	-3.83311e-015	-4.18753e-015	-9.3551e-016	-9.13787e-015	-1.53388e-014	-1.53514e-014	-2.97638e-014
-7.98788e-015	-1.44131e-014	-1.15703e-014	-2.07872e-014	-1.12246e-014	3.06979e-016	-2.92778e-015	2.41812e-015	-5.81925e-015	-3.32916e-015	-1.9186e-015	-9.86203e-015	-1.11166e-014	-1.04039e-014	-1.19773e-014	-8.97247e-015	-8.4144e-015	-3.53321e-015	-4.28176e-015	-4.27188e-015	-9.64745e-016	-9.19121e-015	-1.54944e-014	-1.54341e-014	-2.98901e-014
-8.02231e-015	-1.46017e-014	-1.16198e-014	-2.0688e-014	-1.11667e-014	5.00634e-016	-3.08164e-015	2.48882e-015	-6.03463e-015	-3.47013e-015	-2.00998e-015	-1.0154e-014	-1.13315e-014	-1.02623e-014	-1.21595e-014	-8.76032e-015	-8.77159e-015	-3.54662e-015	-4.73751e-015	-4.36329e-015	-9.83206e-016	-9.23747e-015	-1.56492e-014	-1.55062e-014	-2.99786e-014
-8.05265e-015	-1.47938e-014	-1.1669e-014	-2.05697e-014	-1.11197e-014	6.57217e-016	-3.23737e-015	2.53966e-015	-6.22439e-015	-3.61111e-015	-2.11073e-015	-1.04387e-014	-1.1533e-014	-1.0105e-014	-1.23724e-014	-8.55856e-015	-9.1471e-015	-3.55773e-015	-5.19544e-015	-4.46212e-015	-9.91951e-016	-9.27596e-015	-1.58023e-014	-1.55674e-014	-3.00291e-014
-8.07855e-015	-1.49883e-014	-1.17186e-014	-2.0433e-014	-1.10843e-014	7.75983e-016	-3.39389e-015	2.56878e-015	-6.38736e-015	-3.75296e-015	-2.22235e-015	-1.07175e-014	-1.17209e-014	-9.93318e-015	-1.2615e-014	-8.36986e-015	-9.53966e-015	-3.56757e-015	-5.65087e-015	-4.56818e-015	-9.91497e-016	-9.30624e-015	-1.59527e-014	-1.56179e-014	-3.00428e-014
-8.09918e-015	-1.51844e-014	-1.177e-014	-2.02784e-014	-1.10607e-014	8.56655e-016	-3.55047e-015	2.57328e-015	-6.52233e-015	-3.89597e-015	-2.34538e-015	-1.09913e-014	-1.1896e-014	-9.74829e-015	-1.28872e-014	-8.19638e-015	-9.94706e-015	-3.57713e-015	-6.09917e-015	-4.68163e-015	-9.82898e-016	-9.32808e-015	-1.60986e-014	-1.56581e-014	-3.00205e-014
-8.11441e-015	-1.53809e-014	-1.18236e-014	-2.01068e-014	-1.10491e-014	8.9946e-016	-3.70607e-015	2.55142e-015	-6.62918e-015	-4.04076e-015	-2.48106e-015	-1.1261e-014	-1.20584e-014	-9.55145e-015	-1.3188e-014	-8.04127e-015	-1.03673e-014	-3.58689e-015	-6.53541e-015	-4.80222e-015	-9.66563e-016	-9.34087e-015	-1.62396e-014	-1.56882e-014	-2.99629e-014
-8.12369e-015	-1.55765e-014	-1.18801e-014	-1.99192e-014	-1.10494e-014	9.04324e-016	-3.85979e-015	2.50186e-015	-6.7082e-015	-4.18769e-015	-2.62994e-015	-1.15278e-014	-1.22084e-014	-9.3443e-015	-1.35157e-014	-7.90671e-015	-1.0798e-014	-3.59803e-015	-6.95485e-015	-4.92939e-015	-9.43673e-016	-9.34464e-015	-1.63749e-014	-1.57087e-014	-2.98712e-014
-8.12759e-015	-1.57706e-014	-1.19404e-014	-1.9717e-014	-1.10615e-014	8.71513e-016	-4.01063e-015	2.42338e-015	-6.75898e-015	-4.33706e-015	-2.79262e-015	-1.1792e-014	-1.23459e-014	-9.12856e-015	-1.38685e-014	-7.79513e-015	-1.12372e-014	-3.61144e-015	-7.35258e-015	-5.0621e-015	-9.15021e-016	-9.33911e-015	-1.65038e-014	-1.57207e-014	-2.97472e-014
[truncated: 1,319 more rows]
