# Supplementary material for: Prominent gamma band activity during visual motion perception in early-stage Alzheimer’s disease
Source: PLoS One. 2022 Apr 18;17(4):e0266693. doi: 10.1371/journal.pone.0266693 (PMC9015152; doi:10.1371/journal.pone.0266693)
Supplement: S1 File — (ZIP) [file pone.0266693.s001.zip › PloseOneé╠âfü[â^âVü[âgùp/Old04 R hemisphere.txt]

3.51242e-015	8.8834e-015	-1.35024e-014	-1.43809e-014	-2.55134e-014	-1.03473e-014	-1.55184e-014	-3.12564e-015	-1.04603e-014	-5.10313e-015	-1.70468e-015	-5.5945e-015	-9.11184e-015	-1.58456e-014	-6.07137e-015	-1.86707e-014	-9.12867e-015	-1.83747e-014	-1.78526e-014	-1.82963e-014	-6.48138e-015	-1.25733e-014	-5.7197e-015	2.80037e-016	3.13898e-016
2.93745e-015	8.7307e-015	-1.333e-014	-1.43682e-014	-2.52149e-014	-1.07695e-014	-1.54319e-014	-2.70459e-015	-9.93012e-015	-4.78155e-015	-2.44125e-015	-6.05913e-015	-8.54881e-015	-1.5396e-014	-6.75726e-015	-1.82911e-014	-9.59001e-015	-1.80901e-014	-1.74237e-014	-1.83788e-014	-6.32745e-015	-1.25554e-014	-5.79204e-015	3.93495e-016	1.94432e-016
2.37492e-015	8.58063e-015	-1.31502e-014	-1.43621e-014	-2.49245e-014	-1.12061e-014	-1.53587e-014	-2.29703e-015	-9.42642e-015	-4.46767e-015	-3.19003e-015	-6.54657e-015	-8.00016e-015	-1.49372e-014	-7.43704e-015	-1.79194e-014	-1.00844e-014	-1.78038e-014	-1.70026e-014	-1.84689e-014	-6.18499e-015	-1.25256e-014	-5.87887e-015	5.01774e-016	8.02162e-017
1.82754e-015	8.43392e-015	-1.29643e-014	-1.43631e-014	-2.46446e-014	-1.16557e-014	-1.53001e-014	-1.90555e-015	-8.95356e-015	-4.1632e-015	-3.94695e-015	-7.05545e-015	-7.47011e-015	-1.44717e-014	-8.10734e-015	-1.75594e-014	-1.06109e-014	-1.75188e-014	-1.65923e-014	-1.8567e-014	-6.05507e-015	-1.2484e-014	-5.97973e-015	6.04485e-016	-2.82856e-017
1.29823e-015	8.29184e-015	-1.27739e-014	-1.43715e-014	-2.43779e-014	-1.21172e-014	-1.52574e-014	-1.53278e-015	-8.51573e-015	-3.8702e-015	-4.70773e-015	-7.58396e-015	-6.96284e-015	-1.40016e-014	-8.76391e-015	-1.72153e-014	-1.11673e-014	-1.72379e-014	-1.6195e-014	-1.86726e-014	-5.93817e-015	-1.24302e-014	-6.09379e-015	7.00964e-016	-1.30934e-016
7.89476e-016	8.15438e-015	-1.25806e-014	-1.43878e-014	-2.41263e-014	-1.25892e-014	-1.52327e-014	-1.18088e-015	-8.11684e-015	-3.59036e-015	-5.46798e-015	-8.12988e-015	-6.48224e-015	-1.35295e-014	-9.40311e-015	-1.68902e-014	-1.17514e-014	-1.6964e-014	-1.5813e-014	-1.87857e-014	-5.83544e-015	-1.23644e-014	-6.22074e-015	7.9144e-016	-2.27647e-016
3.04203e-016	8.02232e-015	-1.23857e-014	-1.44127e-014	-2.38927e-014	-1.307e-014	-1.52273e-014	-8.51953e-016	-7.76072e-015	-3.32553e-015	-6.22334e-015	-8.69102e-015	-6.03204e-015	-1.30576e-014	-1.00214e-014	-1.65876e-014	-1.2361e-014	-1.66997e-014	-1.54482e-014	-1.89056e-014	-5.74785e-015	-1.22869e-014	-6.3598e-015	8.75902e-016	-3.18243e-016
-1.56025e-016	7.89662e-015	-1.21911e-014	-1.44466e-014	-2.36786e-014	-1.35581e-014	-1.52421e-014	-5.47965e-016	-7.45056e-015	-3.07698e-015	-6.96946e-015	-9.26472e-015	-5.61607e-015	-1.25888e-014	-1.06156e-014	-1.63111e-014	-1.29938e-014	-1.64475e-014	-1.51027e-014	-1.90316e-014	-5.6764e-015	-1.21986e-014	-6.50992e-015	9.53808e-016	-4.02457e-016
-5.89813e-016	7.778e-015	-1.19979e-014	-1.44895e-014	-2.34853e-014	-1.40518e-014	-1.52781e-014	-2.70558e-016	-7.18911e-015	-2.84625e-015	-7.702e-015	-9.84851e-015	-5.23699e-015	-1.2125e-014	-1.11824e-014	-1.6064e-014	-1.3647e-014	-1.62102e-014	-1.47776e-014	-1.91628e-014	-5.62148e-015	-1.20997e-014	-6.66998e-015	1.02526e-015	-4.80628e-016
-9.95861e-016	7.66703e-015	-1.18077e-014	-1.45412e-014	-2.33145e-014	-1.45495e-014	-1.53361e-014	-2.1345e-017	-6.97896e-015	-2.63427e-015	-8.41686e-015	-1.04397e-014	-4.89746e-015	-1.16688e-014	-1.17194e-014	-1.58491e-014	-1.43173e-014	-1.59899e-014	-1.44736e-014	-1.9299e-014	-5.58395e-015	-1.19914e-014	-6.83905e-015	1.09051e-015	-5.53259e-016
-1.37287e-015	7.56436e-015	-1.1622e-014	-1.4602e-014	-2.31668e-014	-1.50496e-014	-1.54163e-014	1.98063e-016	-6.82155e-015	-2.44223e-015	-9.10997e-015	-1.10351e-014	-4.59926e-015	-1.12229e-014	-1.22243e-014	-1.56689e-014	-1.50017e-014	-1.57897e-014	-1.41924e-014	-1.94392e-014	-5.56415e-015	-1.18748e-014	-7.01596e-015	1.14982e-015	-6.20598e-016
-1.71987e-015	7.46976e-015	-1.14431e-014	-1.46724e-014	-2.30432e-014	-1.55501e-014	-1.55188e-014	3.86698e-016	-6.71782e-015	-2.27096e-015	-9.7771e-015	-1.1631e-014	-4.34358e-015	-1.07895e-014	-1.26951e-014	-1.55258e-014	-1.56971e-014	-1.56119e-014	-1.3935e-014	-1.95823e-014	-5.56236e-015	-1.1751e-014	-7.19939e-015	1.20353e-015	-6.83023e-016
-2.03649e-015	7.38389e-015	-1.12724e-014	-1.47523e-014	-2.29445e-014	-1.60493e-014	-1.56429e-014	5.43462e-016	-6.66864e-015	-2.12096e-015	-1.04151e-014	-1.22246e-014	-4.13138e-015	-1.03713e-014	-1.31299e-014	-1.54223e-014	-1.64002e-014	-1.54584e-014	-1.37015e-014	-1.97275e-014	-5.57889e-015	-1.16212e-014	-7.38814e-015	1.25198e-015	-7.40871e-016
-2.32215e-015	7.30718e-015	-1.11115e-014	-1.48418e-014	-2.28713e-014	-1.65455e-014	-1.57879e-014	6.67566e-016	-6.67361e-015	-1.99267e-015	-1.102e-014	-1.28125e-014	-3.96292e-015	-9.96992e-015	-1.35274e-014	-1.53601e-014	-1.71075e-014	-1.53315e-014	-1.34926e-014	-1.98734e-014	-5.61421e-015	-1.14871e-014	-7.58102e-015	1.29547e-015	-7.94071e-016
-2.57704e-015	7.2397e-015	-1.09622e-014	-1.49406e-014	-2.28235e-014	-1.70367e-014	-1.59527e-014	7.5872e-016	-6.73236e-015	-1.88626e-015	-1.15887e-014	-1.33916e-014	-3.8376e-015	-9.58752e-015	-1.38863e-014	-1.53401e-014	-1.78154e-014	-1.52335e-014	-1.33079e-014	-2.00188e-014	-5.66837e-015	-1.13505e-014	-7.77676e-015	1.33467e-015	-8.43453e-016
-2.8017e-015	7.18176e-015	-1.08262e-014	-1.50485e-014	-2.28016e-014	-1.75212e-014	-1.61366e-014	8.16426e-016	-6.84365e-015	-1.80198e-015	-1.21187e-014	-1.39583e-014	-3.75428e-015	-9.22647e-015	-1.42066e-014	-1.53627e-014	-1.85198e-014	-1.51655e-014	-1.31465e-014	-2.01625e-014	-5.74165e-015	-1.12125e-014	-7.97434e-015	1.37058e-015	-8.89895e-016
-2.99655e-015	7.13318e-015	-1.07052e-014	-1.51652e-014	-2.28048e-014	-1.79976e-014	-1.63383e-014	8.41255e-016	-7.00588e-015	-1.7395e-015	-1.26073e-014	-1.4509e-014	-3.71154e-015	-8.88859e-015	-1.4488e-014	-1.54284e-014	-1.92172e-014	-1.51286e-014	-1.30078e-014	-2.03028e-014	-5.83444e-015	-1.10752e-014	-8.17256e-015	1.40368e-015	-9.34409e-016
-3.16268e-015	7.094e-015	-1.06004e-014	-1.52903e-014	-2.28322e-014	-1.84638e-014	-1.65561e-014	8.33334e-016	-7.21712e-015	-1.69841e-015	-1.30525e-014	-1.50404e-014	-3.70735e-015	-8.57543e-015	-1.47305e-014	-1.55362e-014	-1.99045e-014	-1.51238e-014	-1.28912e-014	-2.04381e-014	-5.94644e-015	-1.09407e-014	-8.37015e-015	1.43418e-015	-9.77696e-016
-3.30139e-015	7.06409e-015	-1.05135e-014	-1.54236e-014	-2.28833e-014	-1.89187e-014	-1.67886e-014	7.93081e-016	-7.47466e-015	-1.67833e-015	-1.34527e-014	-1.55493e-014	-3.73929e-015	-8.28856e-015	-1.49347e-014	-1.56853e-014	-2.0579e-014	-1.51518e-014	-1.2796e-014	-2.05675e-014	-6.0777e-015	-1.08107e-014	-8.5661e-015	1.46279e-015	-1.02053e-015
-3.41395e-015	7.04322e-015	-1.04452e-014	-1.55645e-014	-2.29562e-014	-1.93604e-014	-1.70335e-014	7.21214e-016	-7.77537e-015	-1.67857e-015	-1.38067e-014	-1.60326e-014	-3.80423e-015	-8.02924e-015	-1.51012e-014	-1.58749e-014	-2.1237e-014	-1.52129e-014	-1.27212e-014	-2.06896e-014	-6.22793e-015	-1.06869e-014	-8.75945e-015	1.48997e-015	-1.06379e-015
-3.50181e-015	7.03086e-015	-1.03965e-014	-1.57128e-014	-2.30501e-014	-1.97871e-014	-1.72888e-014	6.18629e-016	-8.11548e-015	-1.69852e-015	-1.41141e-014	-1.64876e-014	-3.89887e-015	-7.79889e-015	-1.52317e-014	-1.61035e-014	-2.18754e-014	-1.53068e-014	-1.2665e-014	-2.08026e-014	-6.39705e-015	-1.05711e-014	-8.9494e-015	1.51591e-015	-1.10819e-015
-3.56646e-015	7.02681e-015	-1.03688e-014	-1.58677e-014	-2.31634e-014	-2.01976e-014	-1.75527e-014	4.86393e-016	-8.49106e-015	-1.73724e-015	-1.43744e-014	-1.69112e-014	-4.0195e-015	-7.59852e-015	-1.53281e-014	-1.6369e-014	-2.24918e-014	-1.54334e-014	-1.26257e-014	-2.09055e-014	-6.58464e-015	-1.0465e-014	-9.13552e-015	1.54138e-015	-1.15475e-015
-3.60963e-015	7.03048e-015	-1.03626e-014	-1.60285e-014	-2.32944e-014	-2.05904e-014	-1.78221e-014	3.25511e-016	-8.89805e-015	-1.79378e-015	-1.4588e-014	-1.73007e-014	-4.16256e-015	-7.42854e-015	-1.53923e-014	-1.66688e-014	-2.30835e-014	-1.5592e-014	-1.26016e-014	-2.09973e-014	-6.79028e-015	-1.03703e-014	-9.31703e-015	1.56691e-015	-1.20441e-015
-3.63305e-015	7.04093e-015	-1.03782e-014	-1.61942e-014	-2.34408e-014	-2.09643e-014	-1.80945e-014	1.37509e-016	-9.33193e-015	-1.86726e-015	-1.47557e-014	-1.7654e-014	-4.32371e-015	-7.28927e-015	-1.54259e-014	-1.69993e-014	-2.36482e-014	-1.57817e-014	-1.25902e-014	-2.10762e-014	-7.01387e-015	-1.02883e-014	-9.49322e-015	1.59291e-015	-1.25786e-015
-3.63849e-015	7.05757e-015	-1.04165e-014	-1.63643e-014	-2.36003e-014	-2.13175e-014	-1.83676e-014	-7.60126e-017	-9.78809e-015	-1.95642e-015	-1.48784e-014	-1.79693e-014	-4.49905e-015	-7.18101e-015	-1.54313e-014	-1.73568e-014	-2.4184e-014	-1.6001e-014	-1.25902e-014	-2.11412e-014	-7.25457e-015	-1.0221e-014	-9.66394e-015	1.61932e-015	-1.31563e-015
-3.62754e-015	7.07953e-015	-1.04773e-014	-1.65374e-014	-2.37704e-014	-2.16489e-014	-1.86385e-014	-3.13884e-016	-1.02617e-014	-2.0595e-015	-1.49583e-014	-1.82446e-014	-4.68359e-015	-7.10383e-015	-1.54105e-014	-1.77373e-014	-2.46894e-014	-1.62484e-014	-1.25997e-014	-2.11917e-014	-7.5117e-015	-1.01698e-014	-9.82894e-015	1.64646e-015	-1.37854e-015
-3.60196e-015	7.10567e-015	-1.05613e-014	-1.67128e-014	-2.39484e-014	-2.19574e-014	-1.89044e-014	-5.73839e-016	-1.07482e-014	-2.17524e-015	-1.49971e-014	-1.84784e-014	-4.8731e-015	-7.0571e-015	-1.53663e-014	-1.81368e-014	-2.51628e-014	-1.65215e-014	-1.26169e-014	-2.12268e-014	-7.78478e-015	-1.01354e-014	-9.9882e-015	1.67414e-015	-1.44731e-015
-3.56344e-015	7.13541e-015	-1.06681e-014	-1.68896e-014	-2.41321e-014	-2.22417e-014	-1.91629e-014	-8.53419e-016	-1.12423e-014	-2.30249e-015	-1.49976e-014	-1.86699e-014	-5.06326e-015	-7.04001e-015	-1.53013e-014	-1.85511e-014	-2.56027e-014	-1.6818e-014	-1.26396e-014	-2.12459e-014	-8.07289e-015	-1.01189e-014	-1.01416e-014	1.70239e-015	-1.52272e-015
-3.51355e-015	7.168e-015	-1.07971e-014	-1.70664e-014	-2.43189e-014	-2.25007e-014	-1.94117e-014	-1.15044e-015	-1.17394e-014	-2.43981e-015	-1.49624e-014	-1.8818e-014	-5.25e-015	-7.05203e-015	-1.52181e-014	-1.89757e-014	-2.60084e-014	-1.71355e-014	-1.26655e-014	-2.12483e-014	-8.37524e-015	-1.01211e-014	-1.02893e-014	1.73099e-015	-1.60532e-015
-3.45329e-015	7.20286e-015	-1.09478e-014	-1.7242e-014	-2.45063e-014	-2.27336e-014	-1.96481e-014	-1.4629e-015	-1.22354e-014	-2.58611e-015	-1.48942e-014	-1.89224e-014	-5.42901e-015	-7.09206e-015	-1.51195e-014	-1.94055e-014	-2.63793e-014	-1.74711e-014	-1.26926e-014	-2.12341e-014	-8.69063e-015	-1.01427e-014	-1.04315e-014	1.75963e-015	-1.69565e-015
-3.38372e-015	7.23904e-015	-1.11192e-014	-1.74147e-014	-2.46912e-014	-2.29398e-014	-1.98691e-014	-1.78861e-015	-1.27255e-014	-2.73982e-015	-1.47965e-014	-1.89831e-014	-5.59583e-015	-7.1585e-015	-1.5008e-014	-1.98354e-014	-2.6715e-014	-1.78218e-014	-1.27198e-014	-2.12031e-014	-9.01806e-015	-1.01841e-014	-1.05685e-014	1.78788e-015	-1.79414e-015
-3.3063e-015	7.27499e-015	-1.13106e-014	-1.75835e-014	-2.48715e-014	-2.31185e-014	-2.0072e-014	-2.12517e-015	-1.32055e-014	-2.89962e-015	-1.46729e-014	-1.90004e-014	-5.74687e-015	-7.24991e-015	-1.48859e-014	-2.02605e-014	-2.70159e-014	-1.81844e-014	-1.27451e-014	-2.11553e-014	-9.35629e-015	-1.02452e-014	-1.07011e-014	1.81516e-015	-1.90081e-015
-3.2221e-015	7.30946e-015	-1.15212e-014	-1.77478e-014	-2.50445e-014	-2.32693e-014	-2.02551e-014	-2.47067e-015	-1.36715e-014	-3.06385e-015	-1.45276e-014	-1.89752e-014	-5.87942e-015	-7.36497e-015	-1.47558e-014	-2.06755e-014	-2.72822e-014	-1.85555e-014	-1.27665e-014	-2.1091e-014	-9.70359e-015	-1.03263e-014	-1.08298e-014	1.84077e-015	-2.01613e-015
-3.13209e-015	7.34132e-015	-1.17493e-014	-1.79058e-014	-2.52075e-014	-2.33914e-014	-2.04164e-014	-2.82282e-015	-1.41195e-014	-3.23143e-015	-1.43644e-014	-1.89089e-014	-5.99052e-015	-7.5016e-015	-1.46204e-014	-2.10755e-014	-2.75148e-014	-1.89313e-014	-1.27824e-014	-2.10108e-014	-1.00579e-014	-1.04272e-014	-1.09553e-014	1.86418e-015	-2.14022e-015
-3.03714e-015	7.36976e-015	-1.19938e-014	-1.80561e-014	-2.53577e-014	-2.34847e-014	-2.05539e-014	-3.17931e-015	-1.45462e-014	-3.40098e-015	-1.41875e-014	-1.88028e-014	-6.07809e-015	-7.65832e-015	-1.44815e-014	-2.1456e-014	-2.77141e-014	-1.93083e-014	-1.27915e-014	-2.0916e-014	-1.04178e-014	-1.05477e-014	-1.10783e-014	1.88453e-015	-2.27351e-015
-2.93797e-015	7.39399e-015	-1.22527e-014	-1.81973e-014	-2.54932e-014	-2.3549e-014	-2.06659e-014	-3.53736e-015	-1.49485e-014	-3.57153e-015	-1.4001e-014	-1.86589e-014	-6.14049e-015	-7.83325e-015	-1.43409e-014	-2.18124e-014	-2.78816e-014	-1.96827e-014	-1.2793e-014	-2.08075e-014	-1.07816e-014	-1.06873e-014	-1.11995e-014	1.90086e-015	-2.41626e-015
-2.83486e-015	7.41273e-015	-1.25246e-014	-1.83286e-014	-2.56118e-014	-2.35845e-014	-2.07512e-014	-3.89421e-015	-1.53232e-014	-3.74182e-015	-1.38092e-014	-1.84791e-014	-6.17671e-015	-8.024e-015	-1.42006e-014	-2.21406e-014	-2.80184e-014	-2.00504e-014	-1.27859e-014	-2.06867e-014	-1.11469e-014	-1.08448e-014	-1.13199e-014	1.91217e-015	-2.56817e-015
-2.72868e-015	7.42511e-015	-1.28071e-014	-1.84487e-014	-2.57116e-014	-2.35912e-014	-2.08086e-014	-4.24755e-015	-1.56683e-014	-3.91076e-015	-1.36162e-014	-1.82663e-014	-6.18586e-015	-8.22855e-015	-1.40618e-014	-2.24363e-014	-2.81258e-014	-2.04076e-014	-1.27692e-014	-2.05551e-014	-1.15116e-014	-1.10194e-014	-1.14401e-014	1.91718e-015	-2.72895e-015
-2.61968e-015	7.43006e-015	-1.30981e-014	-1.85565e-014	-2.5791e-014	-2.35698e-014	-2.08372e-014	-4.59558e-015	-1.59822e-014	-4.07739e-015	-1.34264e-014	-1.80237e-014	-6.16787e-015	-8.44464e-015	-1.39256e-014	-2.26961e-014	-2.82056e-014	-2.07506e-014	-1.27426e-014	-2.0414e-014	-1.18739e-014	-1.12105e-014	-1.15612e-014	1.91489e-015	-2.89897e-015
-2.50813e-015	7.42669e-015	-1.33956e-014	-1.86515e-014	-2.58487e-014	-2.35206e-014	-2.08364e-014	-4.93627e-015	-1.62638e-014	-4.2405e-015	-1.32438e-014	-1.77541e-014	-6.12322e-015	-8.66946e-015	-1.37932e-014	-2.29166e-014	-2.82593e-014	-2.10757e-014	-1.27054e-014	-2.02653e-014	-1.22315e-014	-1.14165e-014	-1.16839e-014	1.90454e-015	-3.07773e-015
-2.39472e-015	7.41425e-015	-1.36977e-014	-1.87323e-014	-2.58835e-014	-2.34443e-014	-2.08058e-014	-5.26732e-015	-1.65121e-014	-4.39956e-015	-1.30718e-014	-1.7461e-014	-6.05313e-015	-8.90066e-015	-1.36647e-014	-2.30951e-014	-2.82883e-014	-2.13799e-014	-1.26573e-014	-2.01111e-014	-1.25816e-014	-1.16358e-014	-1.18087e-014	1.88501e-015	-3.26472e-015
-2.27972e-015	7.39227e-015	-1.40027e-014	-1.87983e-014	-2.58948e-014	-2.33418e-014	-2.07457e-014	-5.58645e-015	-1.6727e-014	-4.55401e-015	-1.29143e-014	-1.71481e-014	-5.95903e-015	-9.13611e-015	-1.35412e-014	-2.32296e-014	-2.82945e-014	-2.16601e-014	-1.25983e-014	-1.99534e-014	-1.2922e-014	-1.18672e-014	-1.19361e-014	1.85488e-015	-3.45994e-015
-2.16327e-015	7.35996e-015	-1.4308e-014	-1.88487e-014	-2.58817e-014	-2.32142e-014	-2.06563e-014	-5.89192e-015	-1.69083e-014	-4.70311e-015	-1.27742e-014	-1.68194e-014	-5.8431e-015	-9.37354e-015	-1.34228e-014	-2.33181e-014	-2.82804e-014	-2.1913e-014	-1.25282e-014	-1.97948e-014	-1.32498e-014	-1.21094e-014	-1.20668e-014	1.81342e-015	-3.66291e-015
-2.04557e-015	7.31659e-015	-1.46112e-014	-1.88835e-014	-2.58438e-014	-2.30621e-014	-2.05377e-014	-6.18191e-015	-1.70561e-014	-4.84612e-015	-1.2655e-014	-1.64787e-014	-5.70777e-015	-9.61108e-015	-1.33095e-014	-2.33595e-014	-2.82478e-014	-2.21354e-014	-1.24471e-014	-1.96377e-014	-1.35625e-014	-1.23608e-014	-1.22012e-014	1.75978e-015	-3.87295e-015
-1.92667e-015	7.26195e-015	-1.49101e-014	-1.89021e-014	-2.57811e-014	-2.28875e-014	-2.03911e-014	-6.45481e-015	-1.71718e-014	-4.98253e-015	-1.25589e-014	-1.61301e-014	-5.55643e-015	-9.84668e-015	-1.32013e-014	-2.33537e-014	-2.81985e-014	-2.23251e-014	-1.23557e-014	-1.94846e-014	-1.38578e-014	-1.262e-014	-1.23396e-014	1.69305e-015	-4.08952e-015
-1.8071e-015	7.19546e-015	-1.52026e-014	-1.89044e-014	-2.5694e-014	-2.26919e-014	-2.02171e-014	-6.70864e-015	-1.72566e-014	-5.11217e-015	-1.24887e-014	-1.57777e-014	-5.39266e-015	-1.00784e-014	-1.30976e-014	-2.33003e-014	-2.81342e-014	-2.24798e-014	-1.22544e-014	-1.93378e-014	-1.41327e-014	-1.28856e-014	-1.2483e-014	1.61194e-015	-4.31168e-015
-1.68759e-015	7.11676e-015	-1.54866e-014	-1.88903e-014	-2.5583e-014	-2.24769e-014	-2.00173e-014	-6.94253e-015	-1.73123e-014	-5.23466e-015	-1.24465e-014	-1.54255e-014	-5.22016e-015	-1.03041e-014	-1.29979e-014	-2.31992e-014	-2.80566e-014	-2.25978e-014	-1.2144e-014	-1.91999e-014	-1.43848e-014	-1.31563e-014	-1.26312e-014	1.51535e-015	-4.53861e-015
-1.56884e-015	7.02544e-015	-1.57596e-014	-1.886e-014	-2.54492e-014	-2.22441e-014	-1.97926e-014	-7.1554e-015	-1.73409e-014	-5.34994e-015	-1.24339e-014	-1.50773e-014	-5.04322e-015	-1.0522e-014	-1.29018e-014	-2.30517e-014	-2.79671e-014	-2.26777e-014	-1.20256e-014	-1.9074e-014	-1.46113e-014	-1.34302e-014	-1.27842e-014	1.40264e-015	-4.7704e-015
-1.45128e-015	6.9213e-015	-1.60201e-014	-1.88136e-014	-2.52929e-014	-2.19955e-014	-1.95444e-014	-7.34579e-015	-1.73446e-014	-5.45783e-015	-1.24514e-014	-1.47377e-014	-4.86593e-015	-1.07306e-014	-1.28081e-014	-2.28596e-014	-2.78678e-014	-2.27173e-014	-1.18999e-014	-1.8962e-014	-1.481e-014	-1.37061e-014	-1.29421e-014	1.2729e-015	-5.00615e-015
-1.33575e-015	6.80429e-015	-1.62668e-014	-1.87523e-014	-2.51161e-014	-2.17334e-014	-1.92745e-014	-7.51324e-015	-1.73257e-014	-5.5585e-015	-1.25002e-014	-1.44108e-014	-4.69271e-015	-1.09282e-014	-1.2716e-014	-2.26253e-014	-2.77598e-014	-2.27159e-014	-1.17679e-014	-1.88664e-014	-1.49783e-014	-1.39829e-014	-1.31045e-014	1.1255e-015	-5.24475e-015
-1.22319e-015	6.67478e-015	-1.64977e-014	-1.86768e-014	-2.492e-014	-2.14605e-014	-1.89849e-014	-7.65709e-015	-1.72868e-014	-5.65186e-015	-1.25804e-014	-1.40998e-014	-4.52825e-015	-1.11136e-014	-1.26246e-014	-2.23504e-014	-2.76449e-014	-2.26732e-014	-1.16305e-014	-1.879e-014	-1.51144e-014	-1.4259e-014	-1.32713e-014	9.59793e-016	-5.4856e-015
-1.11508e-015	6.5326e-015	-1.67115e-014	-1.85877e-014	-2.47063e-014	-2.11795e-014	-1.86772e-014	-7.77634e-015	-1.72304e-014	-5.73814e-015	-1.26917e-014	-1.38081e-014	-4.37727e-015	-1.12856e-014	-1.25323e-014	-2.20382e-014	-2.7524e-014	-2.25891e-014	-1.14887e-014	-1.87346e-014	-1.52166e-014	-1.45332e-014	-1.34419e-014	7.75799e-016	-5.72774e-015
-1.01326e-015	6.3779e-015	-1.69065e-014	-1.8486e-014	-2.44767e-014	-2.08926e-014	-1.83537e-014	-7.87106e-015	-1.71597e-014	-5.81767e-015	-1.28335e-014	-1.3539e-014	-4.24443e-015	-1.14433e-014	-1.24382e-014	-2.1692e-014	-2.73981e-014	-2.2464e-014	-1.13434e-014	-1.87025e-014	-1.52828e-014	-1.48043e-014	-1.36158e-014	5.73145e-016	-5.9702e-015
-9.18669e-016	6.21116e-015	-1.70815e-014	-1.83731e-014	-2.4233e-014	-2.06027e-014	-1.80169e-014	-7.94024e-015	-1.70773e-014	-5.89011e-015	-1.30045e-014	-1.32957e-014	-4.13425e-015	-1.15863e-014	-1.23417e-014	-2.13156e-014	-2.72683e-014	-2.22988e-014	-1.11961e-014	-1.86965e-014	-1.53116e-014	-1.50712e-014	-1.37928e-014	3.51876e-016	-6.21213e-015
-8.33048e-016	6.03288e-015	-1.7236e-014	-1.82501e-014	-2.39775e-014	-2.03122e-014	-1.76682e-014	-7.98393e-015	-1.69863e-014	-5.95575e-015	-1.32033e-014	-1.30812e-014	-4.05077e-015	-1.17136e-014	-1.22415e-014	-2.09126e-014	-2.7135e-014	-2.20949e-014	-1.10473e-014	-1.87178e-014	-1.53019e-014	-1.53333e-014	-1.39719e-014	1.11762e-016	-6.45246e-015
-7.58947e-016	5.8435e-015	-1.73691e-014	-1.8119e-014	-2.37127e-014	-2.00236e-014	-1.73101e-014	-8.00247e-015	-1.68892e-014	-6.01526e-015	-1.34283e-014	-1.28976e-014	-3.99755e-015	-1.18249e-014	-1.21367e-014	-2.04876e-014	-2.69986e-014	-2.18537e-014	-1.08984e-014	-1.87677e-014	-1.52528e-014	-1.55899e-014	-1.41522e-014	-1.46698e-016	-6.69054e-015
-6.98045e-016	5.64376e-015	-1.74804e-014	-1.79811e-014	-2.34407e-014	-1.97396e-014	-1.69447e-014	-7.99652e-015	-1.67888e-014	-6.06864e-015	-1.36773e-014	-1.27469e-014	-3.97801e-015	-1.19206e-014	-1.20262e-014	-2.00451e-014	-2.68597e-014	-2.15771e-014	-1.0751e-014	-1.88476e-014	-1.51636e-014	-1.58404e-014	-1.43328e-014	-4.23272e-016	-6.92534e-015
-6.52554e-016	5.4342e-015	-1.75693e-014	-1.78383e-014	-2.3164e-014	-1.94632e-014	-1.65743e-014	-7.96669e-015	-1.6687e-014	-6.11678e-015	-1.39477e-014	-1.26313e-014	-3.99528e-015	-1.20003e-014	-1.19098e-014	-1.95896e-014	-2.6718e-014	-2.12673e-014	-1.06062e-014	-1.8958e-014	-1.5034e-014	-1.60843e-014	-1.45129e-014	-7.17244e-016	-7.15562e-015
-6.24779e-016	5.21527e-015	-1.76352e-014	-1.76925e-014	-2.28856e-014	-1.9197e-014	-1.62012e-014	-7.91434e-015	-1.65863e-014	-6.1599e-015	-1.42366e-014	-1.25521e-014	-4.05206e-015	-1.20642e-014	-1.17863e-014	-1.91258e-014	-2.6574e-014	-2.09275e-014	-1.04654e-014	-1.90997e-014	-1.48645e-014	-1.6321e-014	-1.46914e-014	-1.02773e-015	-7.38033e-015
-6.17365e-016	4.98787e-015	-1.76788e-014	-1.75458e-014	-2.26081e-014	-1.89434e-014	-1.58277e-014	-7.84059e-015	-1.64891e-014	-6.19851e-015	-1.45414e-014	-1.25101e-014	-4.1512e-015	-1.21133e-014	-1.1656e-014	-1.86583e-014	-2.64274e-014	-2.05602e-014	-1.03298e-014	-1.92732e-014	-1.46556e-014	-1.65501e-014	-1.48671e-014	-1.35367e-015	-7.59874e-015
-6.33165e-016	4.75259e-015	-1.76999e-014	-1.74001e-014	-2.23342e-014	-1.87052e-014	-1.54564e-014	-7.74651e-015	-1.63976e-014	-6.23362e-015	-1.48587e-014	-1.25057e-014	-4.29433e-015	-1.21477e-014	-1.15184e-014	-1.81915e-014	-2.62771e-014	-2.01688e-014	-1.02007e-014	-1.94781e-014	-1.44081e-014	-1.67716e-014	-1.50393e-014	-1.69429e-015	-7.8098e-015
-6.74467e-016	4.51044e-015	-1.76987e-014	-1.72569e-014	-2.20669e-014	-1.84848e-014	-1.5089e-014	-7.63336e-015	-1.63135e-014	-6.26542e-015	-1.51853e-014	-1.25391e-014	-4.48283e-015	-1.21679e-014	-1.13733e-014	-1.77301e-014	-2.61233e-014	-1.97572e-014	-1.00792e-014	-1.97144e-014	-1.41233e-014	-1.69849e-014	-1.52071e-014	-2.04863e-015	-8.01242e-015
-7.43798e-016	4.26262e-015	-1.76761e-014	-1.71181e-014	-2.18082e-014	-1.82841e-014	-1.47275e-014	-7.50258e-015	-1.62383e-014	-6.29439e-015	-1.55177e-014	-1.26102e-014	-4.71726e-015	-1.21747e-014	-1.12212e-014	-1.72785e-014	-2.59662e-014	-1.93291e-014	-9.96618e-015	-1.99817e-014	-1.38022e-014	-1.719e-014	-1.53694e-014	-2.41501e-015	-8.20554e-015
-8.43153e-016	4.01029e-015	-1.76327e-014	-1.69857e-014	-2.15602e-014	-1.81044e-014	-1.4374e-014	-7.35625e-015	-1.61729e-014	-6.32126e-015	-1.58523e-014	-1.27186e-014	-4.99846e-015	-1.21692e-014	-1.1062e-014	-1.68404e-014	-2.58048e-014	-1.88889e-014	-9.86298e-015	-2.02791e-014	-1.34473e-014	-1.73868e-014	-1.55254e-014	-2.79222e-015	-8.38837e-015
-9.75291e-016	3.75439e-015	-1.75689e-014	-1.68618e-014	-2.13259e-014	-1.7948e-014	-1.40305e-014	-7.19624e-015	-1.61182e-014	-6.34691e-015	-1.61854e-014	-1.28633e-014	-5.32599e-015	-1.21522e-014	-1.08965e-014	-1.64201e-014	-2.56391e-014	-1.84402e-014	-9.77063e-015	-2.06051e-014	-1.30609e-014	-1.75757e-014	-1.56737e-014	-3.17856e-015	-8.55974e-015
-1.1426e-015	3.49595e-015	-1.74857e-014	-1.67482e-014	-2.11072e-014	-1.7816e-014	-1.36987e-014	-7.02479e-015	-1.60747e-014	-6.37251e-015	-1.65136e-014	-1.30431e-014	-5.69896e-015	-1.21245e-014	-1.07257e-014	-1.60211e-014	-2.54688e-014	-1.79868e-014	-9.69061e-015	-2.09584e-014	-1.26463e-014	-1.77565e-014	-1.58138e-014	-3.57257e-015	-8.7191e-015
-1.34693e-015	3.23586e-015	-1.73846e-014	-1.6646e-014	-2.09064e-014	-1.77101e-014	-1.33802e-014	-6.84454e-015	-1.60429e-014	-6.39842e-015	-1.68339e-014	-1.32567e-014	-6.11628e-015	-1.20871e-014	-1.05503e-014	-1.56468e-014	-2.52928e-014	-1.75332e-014	-9.62377e-015	-2.13368e-014	-1.22065e-014	-1.79291e-014	-1.59444e-014	-3.97221e-015	-8.86535e-015
-1.59012e-015	2.97513e-015	-1.72666e-014	-1.65562e-014	-2.07253e-014	-1.76312e-014	-1.30764e-014	-6.65824e-015	-1.60231e-014	-6.42513e-015	-1.7143e-014	-1.35025e-014	-6.57596e-015	-1.20408e-014	-1.03707e-014	-1.52997e-014	-2.51104e-014	-1.70836e-014	-9.57144e-015	-2.17375e-014	-1.17441e-014	-1.80939e-014	-1.60649e-014	-4.37527e-015	-8.9979e-015
-1.87368e-015	2.71512e-015	-1.71331e-014	-1.64801e-014	-2.05656e-014	-1.75798e-014	-1.27889e-014	-6.46838e-015	-1.60156e-014	-6.45366e-015	-1.74374e-014	-1.37784e-014	-7.07539e-015	-1.19873e-014	-1.01884e-014	-1.4982e-014	-2.49213e-014	-1.66419e-014	-9.53491e-015	-2.2158e-014	-1.12628e-014	-1.82512e-014	-1.61744e-014	-4.77986e-015	-9.11551e-015
-2.19866e-015	2.4569e-015	-1.69855e-014	-1.64191e-014	-2.04281e-014	-1.75563e-014	-1.25191e-014	-6.27712e-015	-1.60201e-014	-6.48467e-015	-1.77146e-014	-1.40819e-014	-7.61244e-015	-1.19273e-014	-1.00049e-014	-1.46962e-014	-2.4725e-014	-1.62118e-014	-9.51485e-015	-2.25956e-014	-1.07667e-014	-1.84008e-014	-1.62724e-014	-5.18435e-015	-9.21702e-015
-2.56655e-015	2.20131e-015	-1.68256e-014	-1.63737e-014	-2.03139e-014	-1.75609e-014	-1.22684e-014	-6.08784e-015	-1.60358e-014	-6.51915e-015	-1.7972e-014	-1.44105e-014	-8.18386e-015	-1.18619e-014	-9.82146e-015	-1.44436e-014	-2.45209e-014	-1.57976e-014	-9.51227e-015	-2.30472e-014	-1.02597e-014	-1.85422e-014	-1.63583e-014	-5.5867e-015	-9.30171e-015
-2.97774e-015	1.94981e-015	-1.6654e-014	-1.63445e-014	-2.02239e-014	-1.75933e-014	-1.20377e-014	-5.90297e-015	-1.60616e-014	-6.55784e-015	-1.82072e-014	-1.47619e-014	-8.78637e-015	-1.17922e-014	-9.63944e-015	-1.42249e-014	-2.43087e-014	-1.54027e-014	-9.52791e-015	-2.35087e-014	-9.74584e-015	-1.86751e-014	-1.64319e-014	-5.9849e-015	-9.36877e-015
-3.43264e-015	1.70339e-015	-1.64727e-014	-1.6332e-014	-2.01588e-014	-1.76527e-014	-1.18284e-014	-5.72483e-015	-1.60972e-014	-6.60154e-015	-1.8418e-014	-1.51333e-014	-9.41616e-015	-1.1719e-014	-9.46061e-015	-1.40415e-014	-2.40881e-014	-1.50303e-014	-9.56279e-015	-2.39766e-014	-9.22941e-015	-1.87994e-014	-1.64923e-014	-6.37673e-015	-9.41767e-015
-3.9316e-015	1.46274e-015	-1.62829e-014	-1.6336e-014	-2.01187e-014	-1.77383e-014	-1.16409e-014	-5.55609e-015	-1.61419e-014	-6.65074e-015	-1.86027e-014	-1.55219e-014	-1.00692e-014	-1.16436e-014	-9.28642e-015	-1.38928e-014	-2.38592e-014	-1.46839e-014	-9.61772e-015	-2.44473e-014	-8.71487e-015	-1.89148e-014	-1.65394e-014	-6.75982e-015	-9.44759e-015
-4.47403e-015	1.22837e-015	-1.60863e-014	-1.63564e-014	-2.01038e-014	-1.78487e-014	-1.14759e-014	-5.39951e-015	-1.61944e-014	-6.70646e-015	-1.87602e-014	-1.59248e-014	-1.07417e-014	-1.15666e-014	-9.11823e-015	-1.37788e-014	-2.36222e-014	-1.43664e-014	-9.69348e-015	-2.49163e-014	-8.2062e-015	-1.9021e-014	-1.65733e-014	-7.13187e-015	-9.45797e-015
-5.05865e-015	1.00166e-015	-1.58844e-014	-1.63929e-014	-2.01142e-014	-1.79826e-014	-1.13342e-014	-5.25804e-015	-1.62536e-014	-6.76934e-015	-1.88896e-014	-1.63394e-014	-1.143e-014	-1.14888e-014	-8.95713e-015	-1.36983e-014	-2.33771e-014	-1.40803e-014	-9.79073e-015	-2.53794e-014	-7.7076e-015	-1.91172e-014	-1.6594e-014	-7.49151e-015	-9.44828e-015
-5.68414e-015	7.83226e-016	-1.56791e-014	-1.64448e-014	-2.01492e-014	-1.81381e-014	-1.12164e-014	-5.13391e-015	-1.63184e-014	-6.84007e-015	-1.89906e-014	-1.67632e-014	-1.21298e-014	-1.14109e-014	-8.80459e-015	-1.36495e-014	-2.31242e-014	-1.38279e-014	-9.90976e-015	-2.58321e-014	-7.22283e-015	-1.9203e-014	-1.66017e-014	-7.83573e-015	-9.41768e-015
-6.34866e-015	5.73806e-016	-1.5472e-014	-1.65111e-014	-2.02079e-014	-1.8313e-014	-1.11227e-014	-5.0292e-015	-1.63878e-014	-6.9191e-015	-1.90631e-014	-1.71931e-014	-1.28372e-014	-1.1333e-014	-8.66163e-015	-1.36312e-014	-2.28635e-014	-1.3611e-014	-1.00508e-014	-2.627e-014	-6.7561e-015	-1.92776e-014	-1.65967e-014	-8.16271e-015	-9.36525e-015
-7.05032e-015	3.74523e-016	-1.52644e-014	-1.65902e-014	-2.02897e-014	-1.85045e-014	-1.10537e-014	-4.94596e-015	-1.646e-014	-7.00712e-015	-1.91073e-014	-1.76269e-014	-1.35482e-014	-1.12557e-014	-8.52971e-015	-1.36408e-014	-2.25959e-014	-1.34308e-014	-1.0214e-014	-2.66889e-014	-6.31121e-015	-1.93397e-014	-1.65792e-014	-8.47096e-015	-9.2913e-015
-7.78686e-015	1.85791e-016	-1.50575e-014	-1.66806e-014	-2.03937e-014	-1.87096e-014	-1.10097e-014	-4.88642e-015	-1.65343e-014	-7.10462e-015	-1.91241e-014	-1.80617e-014	-1.42588e-014	-1.11795e-014	-8.40958e-015	-1.36761e-014	-2.23219e-014	-1.32881e-014	-1.03996e-014	-2.70843e-014	-5.89184e-015	-1.93887e-014	-1.65492e-014	-8.75882e-015	-9.19535e-015
-8.5554e-015	7.81879e-018	-1.48524e-014	-1.67807e-014	-2.05185e-014	-1.89257e-014	-1.0991e-014	-4.85232e-015	-1.66098e-014	-7.21186e-015	-1.91143e-014	-1.84952e-014	-1.49654e-014	-1.11041e-014	-8.30212e-015	-1.37344e-014	-2.20423e-014	-1.31834e-014	-1.06074e-014	-2.74517e-014	-5.50065e-015	-1.94233e-014	-1.6507e-014	-9.02414e-015	-9.07699e-015
-9.35229e-015	-1.5803e-016	-1.46507e-014	-1.68886e-014	-2.06623e-014	-1.91497e-014	-1.09975e-014	-4.84497e-015	-1.66858e-014	-7.32905e-015	-1.90793e-014	-1.89258e-014	-1.56648e-014	-1.10298e-014	-8.20787e-015	-1.38123e-014	-2.17578e-014	-1.31162e-014	-1.08375e-014	-2.77869e-014	-5.1411e-015	-1.94428e-014	-1.64533e-014	-9.26518e-015	-8.93601e-015
-1.01739e-014	-3.11763e-016	-1.44537e-014	-1.70018e-014	-2.08233e-014	-1.93785e-014	-1.10288e-014	-4.8656e-015	-1.67614e-014	-7.45637e-015	-1.90208e-014	-1.93513e-014	-1.63539e-014	-1.09568e-014	-8.12756e-015	-1.39064e-014	-2.14691e-014	-1.30866e-014	-1.10891e-014	-2.80856e-014	-4.81579e-015	-1.94461e-014	-1.63883e-014	-9.48044e-015	-8.77205e-015
-1.10159e-014	-4.53107e-016	-1.42627e-014	-1.71185e-014	-2.09993e-014	-1.96087e-014	-1.10846e-014	-4.91515e-015	-1.68358e-014	-7.59371e-015	-1.89409e-014	-1.977e-014	-1.70294e-014	-1.0885e-014	-8.0613e-015	-1.4014e-014	-2.11775e-014	-1.30935e-014	-1.13614e-014	-2.8344e-014	-4.5265e-015	-1.94321e-014	-1.63123e-014	-9.66835e-015	-8.58496e-015
-1.1874e-014	-5.81648e-016	-1.40788e-014	-1.72361e-014	-2.11882e-014	-1.98368e-014	-1.11647e-014	-4.99395e-015	-1.69084e-014	-7.74127e-015	-1.88421e-014	-2.01803e-014	-1.76883e-014	-1.08142e-014	-8.00912e-015	-1.41316e-014	-2.08836e-014	-1.3136e-014	-1.16538e-014	-2.85584e-014	-4.27506e-015	-1.93998e-014	-1.62257e-014	-9.8275e-015	-8.37549e-015
-1.27439e-014	-6.97504e-016	-1.39029e-014	-1.73523e-014	-2.13878e-014	-2.00592e-014	-1.12686e-014	-5.10232e-015	-1.69788e-014	-7.89897e-015	-1.8727e-014	-2.05811e-014	-1.83294e-014	-1.07442e-014	-7.97066e-015	-1.42553e-014	-2.05884e-014	-1.32123e-014	-1.19656e-014	-2.87251e-014	-4.06236e-015	-1.93479e-014	-1.61286e-014	-9.95693e-015	-8.14373e-015
-1.36208e-014	-8.00752e-016	-1.37352e-014	-1.74641e-014	-2.15956e-014	-2.02723e-014	-1.13953e-014	-5.2401e-015	-1.70462e-014	-8.06623e-015	-1.85988e-014	-2.09714e-014	-1.89506e-014	-1.06746e-014	-7.94563e-015	-1.43814e-014	-2.02932e-014	-1.33203e-014	-1.22955e-014	-2.88406e-014	-3.88898e-015	-1.92752e-014	-1.60216e-014	-1.00554e-014	-7.89015e-015
-1.45003e-014	-8.91462e-016	-1.35773e-014	-1.75688e-014	-2.18092e-014	-2.04728e-014	-1.15439e-014	-5.40669e-015	-1.7111e-014	-8.24264e-015	-1.84603e-014	-2.135e-014	-1.95504e-014	-1.06047e-014	-7.93346e-015	-1.45062e-014	-1.99986e-014	-1.3457e-014	-1.26414e-014	-2.89021e-014	-3.75527e-015	-1.91801e-014	-1.5905e-014	-1.01223e-014	-7.61493e-015
-1.5377e-014	-9.69585e-016	-1.34298e-014	-1.76643e-014	-2.20258e-014	-2.0658e-014	-1.17139e-014	-5.60121e-015	-1.71727e-014	-8.42758e-015	-1.83144e-014	-2.17165e-014	-2.01274e-014	-1.05341e-014	-7.93297e-015	-1.46263e-014	-1.9706e-014	-1.36196e-014	-1.30014e-014	-2.8907e-014	-3.66086e-015	-1.90619e-014	-1.57795e-014	-1.01567e-014	-7.31899e-015
-1.62459e-014	-1.03507e-015	-1.32934e-014	-1.77478e-014	-2.22427e-014	-2.08242e-014	-1.19041e-014	-5.82268e-015	-1.7231e-014	-8.62033e-015	-1.81643e-014	-2.20706e-014	-2.06808e-014	-1.04623e-014	-7.94309e-015	-1.47387e-014	-1.94168e-014	-1.38049e-014	-1.33737e-014	-2.88529e-014	-3.60504e-015	-1.89197e-014	-1.56455e-014	-1.0158e-014	-7.00327e-015
-1.7102e-014	-1.08839e-015	-1.31685e-014	-1.78166e-014	-2.24578e-014	-2.09687e-014	-1.21134e-014	-6.06951e-015	-1.72863e-014	-8.81976e-015	-1.80135e-014	-2.2412e-014	-2.12102e-014	-1.03887e-014	-7.96267e-015	-1.48398e-014	-1.91323e-014	-1.40092e-014	-1.37558e-014	-2.87379e-014	-3.58656e-015	-1.87525e-014	-1.55031e-014	-1.01258e-014	-6.66831e-015
-1.79403e-014	-1.13018e-015	-1.30555e-014	-1.78689e-014	-2.26681e-014	-2.10891e-014	-1.23405e-014	-6.34022e-015	-1.73387e-014	-9.02504e-015	-1.78651e-014	-2.27407e-014	-2.17153e-014	-1.03131e-014	-7.99024e-015	-1.49267e-014	-1.88537e-014	-1.42287e-014	-1.41455e-014	-2.85609e-014	-3.60352e-015	-1.85594e-014	-1.53527e-014	-1.006e-014	-6.3153e-015
-1.87558e-014	-1.16076e-015	-1.29549e-014	-1.79026e-014	-2.28711e-014	-2.11828e-014	-1.25838e-014	-6.63281e-015	-1.73889e-014	-9.23478e-015	-1.77224e-014	-2.30565e-014	-2.21968e-014	-1.02346e-014	-8.0242e-015	-1.49963e-014	-1.85818e-014	-1.44597e-014	-1.45401e-014	-2.83208e-014	-3.65361e-015	-1.83395e-014	-1.51941e-014	-9.96003e-015	-5.94513e-015
-1.95428e-014	-1.18046e-015	-1.28666e-014	-1.79153e-014	-2.30647e-014	-2.12482e-014	-1.28421e-014	-6.94498e-015	-1.74368e-014	-9.44762e-015	-1.75885e-014	-2.33595e-014	-2.26545e-014	-1.01529e-014	-8.06302e-015	-1.50465e-014	-1.8318e-014	-1.46977e-014	-1.4937e-014	-2.80169e-014	-3.73455e-015	-1.80929e-014	-1.50274e-014	-9.82591e-015	-5.5591e-015
-2.02975e-014	-1.18977e-015	-1.27909e-014	-1.7905e-014	-2.32469e-014	-2.12832e-014	-1.31138e-014	-7.27425e-015	-1.7483e-014	-9.66197e-015	-1.74665e-014	-2.36499e-014	-2.30889e-014	-1.00674e-014	-8.10504e-015	-1.50748e-014	-1.80626e-014	-1.49387e-014	-1.53329e-014	-2.76494e-014	-3.84335e-015	-1.78194e-014	-1.48525e-014	-9.65797e-015	-5.1587e-015
-2.10154e-014	-1.18894e-015	-1.27278e-014	-1.78704e-014	-2.34154e-014	-2.1286e-014	-1.33971e-014	-7.61754e-015	-1.75281e-014	-9.87618e-015	-1.73594e-014	-2.39286e-014	-2.35007e-014	-9.97779e-015	-8.14846e-015	-1.50794e-014	-1.78167e-014	-1.51787e-014	-1.57247e-014	-2.72185e-014	-3.97737e-015	-1.75195e-014	-1.46692e-014	-9.45664e-015	-4.7452e-015
-2.16924e-014	-1.17855e-015	-1.26772e-014	-1.78101e-014	-2.35677e-014	-2.12558e-014	-1.36905e-014	-7.97209e-015	-1.75723e-014	-1.00886e-014	-1.727e-014	-2.41961e-014	-2.38915e-014	-9.88364e-015	-8.19171e-015	-1.50584e-014	-1.75811e-014	-1.54133e-014	-1.61092e-014	-2.67254e-014	-4.13316e-015	-1.71928e-014	-1.44775e-014	-9.22279e-015	-4.32045e-015
-2.23245e-014	-1.15974e-015	-1.26388e-014	-1.7723e-014	-2.37026e-014	-2.11917e-014	-1.39917e-014	-8.33418e-015	-1.76162e-014	-1.02974e-014	-1.72007e-014	-2.44531e-014	-2.42623e-014	-9.78385e-015	-8.23309e-015	-1.50107e-014	-1.73567e-014	-1.56384e-014	-1.64831e-014	-2.61718e-014	-4.30672e-015	-1.68396e-014	-1.42771e-014	-8.95752e-015	-3.88596e-015
-2.29079e-014	-1.1329e-015	-1.26123e-014	-1.76084e-014	-2.38182e-014	-2.10934e-014	-1.42986e-014	-8.70068e-015	-1.76603e-014	-1.05007e-014	-1.71531e-014	-2.47002e-014	-2.46143e-014	-9.67854e-015	-8.27039e-015	-1.49356e-014	-1.71439e-014	-1.58497e-014	-1.68427e-014	-2.55595e-014	-4.49439e-015	-1.64602e-014	-1.40681e-014	-8.66131e-015	-3.44358e-015
-2.34387e-014	-1.09867e-015	-1.2598e-014	-1.74658e-014	-2.39125e-014	-2.09604e-014	-1.46091e-014	-9.06789e-015	-1.77049e-014	-1.06965e-014	-1.71291e-014	-2.49383e-014	-2.49485e-014	-9.56744e-015	-8.30179e-015	-1.48323e-014	-1.69434e-014	-1.60436e-014	-1.71842e-014	-2.48912e-014	-4.69249e-015	-1.60555e-014	-1.38505e-014	-8.33539e-015	-2.99518e-015
-2.39147e-014	-1.05841e-015	-1.25953e-014	-1.72947e-014	-2.39842e-014	-2.07932e-014	-1.49213e-014	-9.43172e-015	-1.77501e-014	-1.08826e-014	-1.713e-014	-2.51676e-014	-2.52662e-014	-9.45033e-015	-8.32592e-015	-1.47004e-014	-1.67553e-014	-1.62162e-014	-1.75043e-014	-2.41694e-014	-4.89674e-015	-1.56262e-014	-1.3624e-014	-7.98075e-015	-2.54274e-015
-2.4333e-014	-1.01281e-015	-1.26035e-014	-1.70957e-014	-2.40322e-014	-2.05924e-014	-1.52326e-014	-9.78864e-015	-1.77958e-014	-1.10572e-014	-1.7157e-014	-2.53888e-014	-2.55687e-014	-9.32735e-015	-8.34139e-015	-1.45399e-014	-1.65804e-014	-1.63636e-014	-1.7799e-014	-2.33976e-014	-5.10336e-015	-1.51737e-014	-1.33886e-014	-7.59879e-015	-2.08754e-015
-2.46919e-014	-9.62411e-016	-1.26221e-014	-1.68694e-014	-2.40551e-014	-2.0359e-014	-1.55404e-014	-1.01354e-014	-1.78424e-014	-1.12177e-014	-1.72106e-014	-2.56029e-014	-2.58568e-014	-9.1983e-015	-8.34679e-015	-1.43512e-014	-1.64192e-014	-1.64829e-014	-1.80646e-014	-2.25798e-014	-5.30819e-015	-1.46991e-014	-1.31442e-014	-7.19114e-015	-1.63219e-015
-2.49896e-014	-9.0804e-016	-1.26502e-014	-1.66164e-014	-2.40521e-014	-2.00947e-014	-1.58421e-014	-1.04685e-014	-1.78898e-014	-1.13621e-014	-1.72914e-014	-2.58102e-014	-2.61319e-014	-9.06352e-015	-8.341e-015	-1.41354e-014	-1.62713e-014	-1.65708e-014	-1.82981e-014	-2.17202e-014	-5.50705e-015	-1.42043e-014	-1.28902e-014	-6.7594e-015	-1.17879e-015
-2.52248e-014	-8.50406e-016	-1.26872e-014	-1.63376e-014	-2.40231e-014	-1.98012e-014	-1.61359e-014	-1.07845e-014	-1.79378e-014	-1.14886e-014	-1.73989e-014	-2.60112e-014	-2.63947e-014	-8.92322e-015	-8.32315e-015	-1.38935e-014	-1.61369e-014	-1.66252e-014	-1.84966e-014	-2.08238e-014	-5.6966e-015	-1.3691e-014	-1.26264e-014	-6.30566e-015	-7.29088e-016
-2.53971e-014	-7.90057e-016	-1.27325e-014	-1.60343e-014	-2.39673e-014	-1.94812e-014	-1.6419e-014	-1.10804e-014	-1.79867e-014	-1.15954e-014	-1.75328e-014	-2.62064e-014	-2.66458e-014	-8.77749e-015	-8.29208e-015	-1.36273e-014	-1.60163e-014	-1.66436e-014	-1.86566e-014	-1.98954e-014	-5.8728e-015	-1.31615e-014	-1.23528e-014	-5.83208e-015	-2.85271e-016
-2.55057e-014	-7.27699e-016	-1.27854e-014	-1.57078e-014	-2.38848e-014	-1.91369e-014	-1.6689e-014	-1.13531e-014	-1.80359e-014	-1.16806e-014	-1.76926e-014	-2.63956e-014	-2.6885e-014	-8.62682e-015	-8.24732e-015	-1.33378e-014	-1.59089e-014	-1.66236e-014	-1.87759e-014	-1.89402e-014	-6.03245e-015	-1.26178e-014	-1.20692e-014	-5.34116e-015	1.50713e-016
-2.55506e-014	-6.6393e-016	-1.28447e-014	-1.53599e-014	-2.37756e-014	-1.87712e-014	-1.69432e-014	-1.15997e-014	-1.80851e-014	-1.1742e-014	-1.78767e-014	-2.65786e-014	-2.71129e-014	-8.47159e-015	-8.18867e-015	-1.30271e-014	-1.58143e-014	-1.65642e-014	-1.88519e-014	-1.79635e-014	-6.17298e-015	-1.20619e-014	-1.17757e-014	-4.83451e-015	5.77052e-016
-2.55326e-014	-5.99668e-016	-1.29089e-014	-1.49927e-014	-2.36399e-014	-1.83869e-014	-1.71793e-014	-1.18172e-014	-1.81336e-014	-1.17781e-014	-1.80838e-014	-2.67558e-014	-2.73302e-014	-8.31269e-015	-8.11605e-015	-1.2697e-014	-1.57319e-014	-1.64643e-014	-1.88825e-014	-1.69713e-014	-6.29119e-015	-1.14962e-014	-1.14722e-014	-4.31429e-015	9.91785e-016
-2.5453e-014	-5.35261e-016	-1.29774e-014	-1.46088e-014	-2.34783e-014	-1.7987e-014	-1.73946e-014	-1.20035e-014	-1.81807e-014	-1.17878e-014	-1.83119e-014	-2.6927e-014	-2.75364e-014	-8.15066e-015	-8.02964e-015	-1.23495e-014	-1.56614e-014	-1.63234e-014	-1.88659e-014	-1.59695e-014	-6.3852e-015	-1.09234e-014	-1.11588e-014	-3.78285e-015	1.39316e-015
-2.53126e-014	-4.71323e-016	-1.30493e-014	-1.42103e-014	-2.32912e-014	-1.75749e-014	-1.75874e-014	-1.21564e-014	-1.82259e-014	-1.17699e-014	-1.85588e-014	-2.70919e-014	-2.77309e-014	-7.9863e-015	-7.92968e-015	-1.19872e-014	-1.56026e-014	-1.61409e-014	-1.88008e-014	-1.49643e-014	-6.45299e-015	-1.03462e-014	-1.08357e-014	-3.24251e-015	1.77951e-015
-2.51132e-014	-4.08213e-016	-1.31226e-014	-1.38001e-014	-2.30795e-014	-1.71541e-014	-1.77552e-014	-1.22752e-014	-1.82687e-014	-1.17234e-014	-1.88217e-014	-2.72503e-014	-2.79129e-014	-7.82069e-015	-7.81695e-015	-1.16127e-014	-1.55552e-014	-1.59173e-014	-1.86861e-014	-1.39617e-014	-6.49303e-015	-9.76732e-015	-1.0503e-014	-2.69563e-015	2.14923e-015
-2.48568e-014	-3.46611e-016	-1.31964e-014	-1.3381e-014	-2.28439e-014	-1.67279e-014	-1.78962e-014	-1.23587e-014	-1.83078e-014	-1.16472e-014	-1.9098e-014	-2.74014e-014	-2.80816e-014	-7.65459e-015	-7.69276e-015	-1.12281e-014	-1.55187e-014	-1.56532e-014	-1.85215e-014	-1.29677e-014	-6.50443e-015	-9.18941e-015	-1.01611e-014	-2.14509e-015	2.50103e-015
-2.45454e-014	-2.86442e-016	-1.32699e-014	-1.29554e-014	-2.25856e-014	-1.62997e-014	-1.8009e-014	-1.24059e-014	-1.83433e-014	-1.15404e-014	-1.93843e-014	-2.75448e-014	-2.82363e-014	-7.48942e-015	-7.5577e-015	-1.08357e-014	-1.5492e-014	-1.53497e-014	-1.83073e-014	-1.19883e-014	-6.48644e-015	-8.61516e-015	-9.81069e-015	-1.59352e-015	2.83354e-015
-2.41816e-014	-2.27878e-016	-1.33413e-014	-1.25262e-014	-2.23058e-014	-1.58731e-014	-1.80917e-014	-1.24161e-014	-1.83741e-014	-1.14028e-014	-1.96779e-014	-2.76799e-014	-2.83759e-014	-7.32601e-015	-7.41267e-015	-1.04379e-014	-1.54742e-014	-1.50086e-014	-1.80439e-014	-1.10295e-014	-6.43851e-015	-8.04744e-015	-9.45219e-015	-1.04293e-015	3.14556e-015
-2.37686e-014	-1.71325e-016	-1.34093e-014	-1.20966e-014	-2.20059e-014	-1.54517e-014	-1.8143e-014	-1.23898e-014	-1.8399e-014	-1.12344e-014	-1.99755e-014	-2.78055e-014	-2.84993e-014	-7.1652e-015	-7.25924e-015	-1.00376e-014	-1.54641e-014	-1.46321e-014	-1.77323e-014	-1.00969e-014	-6.36116e-015	-7.48906e-015	-9.08609e-015	-4.95887e-016	3.43618e-015
-2.33093e-014	-1.17305e-016	-1.34727e-014	-1.16688e-014	-2.16871e-014	-1.50387e-014	-1.81617e-014	-1.23275e-014	-1.84173e-014	-1.10351e-014	-2.02739e-014	-2.79213e-014	-2.86048e-014	-7.00814e-015	-7.09855e-015	-9.63761e-015	-1.54607e-014	-1.42222e-014	-1.7374e-014	-9.1963e-015	-6.25515e-015	-6.94308e-015	-8.71326e-015	4.47694e-017	3.70437e-015
-2.28068e-014	-6.55576e-017	-1.35302e-014	-1.12455e-014	-2.13511e-014	-1.46371e-014	-1.81472e-014	-1.22303e-014	-1.84282e-014	-1.08056e-014	-2.05697e-014	-2.80261e-014	-2.86913e-014	-6.85562e-015	-6.93234e-015	-9.24042e-015	-1.54636e-014	-1.3782e-014	-1.69712e-014	-8.33287e-015	-6.1214e-015	-6.41195e-015	-8.3345e-015	5.76543e-016	3.94934e-015
-2.22644e-014	-1.59807e-017	-1.35804e-014	-1.08295e-014	-2.09989e-014	-1.42496e-014	-1.80986e-014	-1.20992e-014	-1.84315e-014	-1.05464e-014	-2.08594e-014	-2.8119e-014	-2.87573e-014	-6.70851e-015	-6.76229e-015	-8.84762e-015	-1.54717e-014	-1.33143e-014	-1.65264e-014	-7.51192e-015	-5.96153e-015	-5.89819e-015	-7.95088e-015	1.09668e-015	4.17111e-015
-2.16864e-014	3.17216e-017	-1.36216e-014	-1.04233e-014	-2.06319e-014	-1.38785e-014	-1.8015e-014	-1.19356e-014	-1.84269e-014	-1.02589e-014	-2.11396e-014	-2.81991e-014	-2.88015e-014	-6.56786e-015	-6.59017e-015	-8.46158e-015	-1.5484e-014	-1.2822e-014	-1.60419e-014	-6.73806e-015	-5.77699e-015	-5.40395e-015	-7.5634e-015	1.60306e-015	4.36934e-015
-2.10767e-014	7.73547e-017	-1.36524e-014	-1.0029e-014	-2.02521e-014	-1.35263e-014	-1.78961e-014	-1.17421e-014	-1.84142e-014	-9.94466e-015	-2.14072e-014	-2.82652e-014	-2.8823e-014	-6.43485e-015	-6.41743e-015	-8.08436e-015	-1.54995e-014	-1.23087e-014	-1.55213e-014	-6.01539e-015	-5.56963e-015	-4.93169e-015	-7.17336e-015	2.09293e-015	4.54377e-015
-2.0439e-014	1.21353e-016	-1.36718e-014	-9.64917e-015	-1.98607e-014	-1.31952e-014	-1.77424e-014	-1.15207e-014	-1.83929e-014	-9.60508e-015	-2.16593e-014	-2.83164e-014	-2.88205e-014	-6.31093e-015	-6.24608e-015	-7.71838e-015	-1.55172e-014	-1.17783e-014	-1.49687e-014	-5.34741e-015	-5.34189e-015	-4.48292e-015	-6.7819e-015	2.56444e-015	4.6947e-015
-1.97769e-014	1.63825e-016	-1.36784e-014	-9.28512e-015	-1.94595e-014	-1.2887e-014	-1.75543e-014	-1.12743e-014	-1.83631e-014	-9.24233e-015	-2.18931e-014	-2.8352e-014	-2.87927e-014	-6.197e-015	-6.07793e-015	-7.36561e-015	-1.55362e-014	-1.12342e-014	-1.43876e-014	-4.73735e-015	-5.09662e-015	-4.05959e-015	-6.3901e-015	3.01533e-015	4.82227e-015
-1.90946e-014	2.04772e-016	-1.36709e-014	-8.93865e-015	-1.905e-014	-1.26034e-014	-1.73319e-014	-1.10061e-014	-1.83253e-014	-8.85845e-015	-2.21057e-014	-2.83707e-014	-2.87382e-014	-6.09354e-015	-5.91428e-015	-7.02801e-015	-1.55548e-014	-1.06806e-014	-1.37827e-014	-4.18816e-015	-4.83665e-015	-3.66354e-015	-5.99923e-015	3.44362e-015	4.92667e-015
-1.83963e-014	2.44545e-016	-1.36485e-014	-8.61122e-015	-1.86333e-014	-1.23455e-014	-1.70769e-014	-1.07194e-014	-1.82794e-014	-8.45589e-015	-2.22949e-014	-2.83721e-014	-2.86566e-014	-6.0014e-015	-5.75698e-015	-6.7068e-015	-1.55724e-014	-1.01213e-014	-1.31589e-014	-3.70224e-015	-4.56544e-015	-3.29666e-015	-5.61069e-015	3.84802e-015	5.0084e-015
-1.76864e-014	2.83295e-016	-1.36098e-014	-8.30411e-015	-1.82113e-014	-1.21141e-014	-1.67903e-014	-1.04179e-014	-1.82257e-014	-8.03722e-015	-2.24583e-014	-2.83554e-014	-2.85473e-014	-5.92135e-015	-5.60726e-015	-6.40335e-015	-1.55881e-014	-9.55992e-015	-1.25206e-014	-3.28088e-015	-4.28571e-015	-2.96044e-015	-5.22562e-015	4.22641e-015	5.06813e-015
-1.69687e-014	3.21344e-016	-1.3554e-014	-8.01866e-015	-1.77856e-014	-1.19098e-014	-1.64734e-014	-1.01051e-014	-1.81656e-014	-7.60532e-015	-2.2594e-014	-2.83196e-014	-2.84095e-014	-5.85359e-015	-5.46647e-015	-6.11909e-015	-1.56005e-014	-9.00074e-015	-1.18734e-014	-2.92556e-015	-4.00054e-015	-2.65578e-015	-4.84531e-015	4.57715e-015	5.1067e-015
-1.62473e-014	3.58968e-016	-1.34806e-014	-7.75527e-015	-1.7358e-014	-1.1733e-014	-1.6129e-014	-9.7846e-015	-1.81002e-014	-7.16309e-015	-2.2701e-014	-2.82644e-014	-2.82437e-014	-5.79855e-015	-5.33584e-015	-5.85515e-015	-1.56086e-014	-8.44801e-015	-1.1223e-014	-2.63672e-015	-3.7125e-015	-2.38302e-015	-4.47074e-015	4.8993e-015	5.12505e-015
-1.55261e-014	3.9562e-016	-1.3389e-014	-7.51447e-015	-1.69294e-014	-1.15833e-014	-1.57589e-014	-9.45988e-015	-1.80297e-014	-6.71337e-015	-2.27784e-014	-2.81899e-014	-2.80497e-014	-5.75615e-015	-5.21652e-015	-5.612e-015	-1.56113e-014	-7.90566e-015	-1.05748e-014	-2.4133e-015	-3.4249e-015	-2.14303e-015	-4.10312e-015	5.1918e-015	5.12351e-015
-1.48095e-014	4.31656e-016	-1.3278e-014	-7.296e-015	-1.65024e-014	-1.14607e-014	-1.53656e-014	-9.13377e-015	-1.79552e-014	-6.26007e-015	-2.28254e-014	-2.80958e-014	-2.7827e-014	-5.72709e-015	-5.10899e-015	-5.38994e-015	-1.56075e-014	-7.3769e-015	-9.93426e-015	-2.25467e-015	-3.14092e-015	-1.93614e-015	-3.74404e-015	5.4537e-015	5.10325e-015
-1.41006e-014	4.6732e-016	-1.31473e-014	-7.10042e-015	-1.60788e-014	-1.13639e-014	-1.4952e-014	-8.8107e-015	-1.78782e-014	-5.80621e-015	-2.28415e-014	-2.79817e-014	-2.75763e-014	-5.71123e-015	-5.01424e-015	-5.18962e-015	-1.55971e-014	-6.86526e-015	-9.30621e-015	-2.15988e-015	-2.86333e-015	-1.76252e-015	-3.39468e-015	5.6832e-015	5.06571e-015
-1.34034e-014	5.0292e-016	-1.29969e-014	-6.92793e-015	-1.56596e-014	-1.12925e-014	-1.45212e-014	-8.49484e-015	-1.78002e-014	-5.35532e-015	-2.28265e-014	-2.78475e-014	-2.72995e-014	-5.70842e-015	-4.93221e-015	-5.01222e-015	-1.55785e-014	-6.37341e-015	-8.69635e-015	-2.12618e-015	-2.59516e-015	-1.62217e-015	-3.05608e-015	5.8797e-015	5.01196e-015
-1.27212e-014	5.39366e-016	-1.28272e-014	-6.77784e-015	-1.52465e-014	-1.12451e-014	-1.4077e-014	-8.19015e-015	-1.77225e-014	-4.91114e-015	-2.2781e-014	-2.76935e-014	-2.6997e-014	-5.71866e-015	-4.86325e-015	-4.85848e-015	-1.55508e-014	-5.90428e-015	-8.10976e-015	-2.15148e-015	-2.3389e-015	-1.51484e-015	-2.72935e-015	6.04268e-015	4.9433e-015
-1.2058e-014	5.76054e-016	-1.26386e-014	-6.64947e-015	-1.48412e-014	-1.12199e-014	-1.36237e-014	-7.90025e-015	-1.76472e-014	-4.47701e-015	-2.27053e-014	-2.75198e-014	-2.66708e-014	-5.74195e-015	-4.80757e-015	-4.72806e-015	-1.55133e-014	-5.46077e-015	-7.55155e-015	-2.2323e-015	-2.09751e-015	-1.44028e-015	-2.41498e-015	6.1719e-015	4.86043e-015
-1.14166e-014	6.13189e-016	-1.2431e-014	-6.54205e-015	-1.44456e-014	-1.12152e-014	-1.31639e-014	-7.62813e-015	-1.75768e-014	-4.05638e-015	-2.26006e-014	-2.73277e-014	-2.63229e-014	-5.77772e-015	-4.76511e-015	-4.62133e-015	-1.54651e-014	-5.04588e-015	-7.02643e-015	-2.3656e-015	-1.87346e-015	-1.39743e-015	-2.11372e-015	6.26719e-015	4.76412e-015
-1.08004e-014	6.51002e-016	-1.22049e-014	-6.4549e-015	-1.40613e-014	-1.12293e-014	-1.27014e-014	-7.37655e-015	-1.75133e-014	-3.65284e-015	-2.24684e-014	-2.71175e-014	-2.59553e-014	-5.82558e-015	-4.73542e-015	-4.53865e-015	-1.54058e-014	-4.66128e-015	-6.5388e-015	-2.54734e-015	-1.6682e-015	-1.38526e-015	-1.82674e-015	6.32883e-015	4.65634e-015
-1.02124e-014	6.89126e-016	-1.19608e-014	-6.38627e-015	-1.36897e-014	-1.12601e-014	-1.22411e-014	-7.14932e-015	-1.74585e-014	-3.26986e-015	-2.23109e-014	-2.68895e-014	-2.55703e-014	-5.88545e-015	-4.71782e-015	-4.47975e-015	-1.53348e-014	-4.30897e-015	-6.09306e-015	-2.77342e-015	-1.48365e-015	-1.40273e-015	-1.55417e-015	6.35646e-015	4.53823e-015
-9.6553e-015	7.27652e-016	-1.16996e-014	-6.33514e-015	-1.33322e-014	-1.1306e-014	-1.17865e-014	-6.94934e-015	-1.74143e-014	-2.91072e-015	-2.21301e-014	-2.66454e-014	-2.51701e-014	-5.95618e-015	-4.71136e-015	-4.44397e-015	-1.52515e-014	-3.99055e-015	-5.69343e-015	-3.03922e-015	-1.32176e-015	-1.44803e-015	-1.29724e-015	6.35122e-015	4.41069e-015
-9.13143e-015	7.66979e-016	-1.14231e-014	-6.30021e-015	-1.29903e-014	-1.13647e-014	-1.13414e-014	-6.7787e-015	-1.73821e-014	-2.5784e-015	-2.19284e-014	-2.63858e-014	-2.47574e-014	-6.03714e-015	-4.71568e-015	-4.43171e-015	-1.51557e-014	-3.70755e-015	-5.34388e-015	-3.33998e-015	-1.18269e-015	-1.51956e-015	-1.05613e-015	6.31378e-015	4.27456e-015
-8.64248e-015	8.06297e-016	-1.11327e-014	-6.28002e-015	-1.26663e-014	-1.14337e-014	-1.09109e-014	-6.63938e-015	-1.73641e-014	-2.27577e-015	-2.17079e-014	-2.61118e-014	-2.43357e-014	-6.12743e-015	-4.72895e-015	-4.44233e-015	-1.50465e-014	-3.46108e-015	-5.0462e-015	-3.66992e-015	-1.06718e-015	-1.61639e-015	-8.31072e-016	6.24423e-015	4.1304e-015
-8.19049e-015	8.45624e-016	-1.08297e-014	-6.27309e-015	-1.23621e-014	-1.15107e-014	-1.04987e-014	-6.53283e-015	-1.7362e-014	-2.00551e-015	-2.14715e-014	-2.58247e-014	-2.39075e-014	-6.22568e-015	-4.75023e-015	-4.47515e-015	-1.49244e-014	-3.25182e-015	-4.8032e-015	-4.02407e-015	-9.76256e-016	-1.73665e-015	-6.22374e-016	6.14351e-015	3.97919e-015
-7.77759e-015	8.85207e-016	-1.05154e-014	-6.27813e-015	-1.20791e-014	-1.15942e-014	-1.01093e-014	-6.46052e-015	-1.73775e-014	-1.76962e-015	-2.12218e-014	-2.55263e-014	-2.34753e-014	-6.33081e-015	-4.77825e-015	-4.52902e-015	-1.47895e-014	-3.0793e-015	-4.61736e-015	-4.39663e-015	-9.09812e-016	-1.87864e-015	-4.29628e-016	6.01294e-015	3.82146e-015
-7.40537e-015	9.24879e-016	-1.0192e-014	-6.2933e-015	-1.18187e-014	-1.1682e-014	-9.74686e-015	-6.42404e-015	-1.74125e-014	-1.57039e-015	-2.0962e-014	-2.5218e-014	-2.30424e-014	-6.44101e-015	-4.81102e-015	-4.6037e-015	-1.46418e-014	-2.94389e-015	-4.48981e-015	-4.78165e-015	-8.68116e-016	-2.04058e-015	-2.53309e-016	5.8536e-015	3.65738e-015
-7.07513e-015	9.63926e-016	-9.86109e-015	-6.31785e-015	-1.15825e-014	-1.17721e-014	-9.41498e-015	-6.42384e-015	-1.74681e-014	-1.40958e-015	-2.06954e-014	-2.49012e-014	-2.26116e-014	-6.55572e-015	-4.84725e-015	-4.69902e-015	-1.44815e-014	-2.84561e-015	-4.42138e-015	-5.17333e-015	-8.50962e-016	-2.21989e-015	-9.31461e-017	5.66687e-015	3.48736e-015
-6.78799e-015	1.00241e-015	-9.52436e-015	-6.35058e-015	-1.1372e-014	-1.18621e-014	-9.11703e-015	-6.46003e-015	-1.75453e-014	-1.2889e-015	-2.04248e-014	-2.45773e-014	-2.21859e-014	-6.67391e-015	-4.88581e-015	-4.8144e-015	-1.43091e-014	-2.78442e-015	-4.41278e-015	-5.56682e-015	-8.58105e-016	-2.41405e-015	5.12069e-017	5.45463e-015	3.31188e-015
-6.54456e-015	1.03942e-015	-9.1838e-015	-6.38982e-015	-1.11892e-014	-1.19507e-014	-8.85642e-015	-6.53243e-015	-1.76448e-014	-1.20922e-015	-2.01536e-014	-2.42476e-014	-2.17682e-014	-6.79469e-015	-4.92502e-015	-4.94868e-015	-1.41255e-014	-2.75973e-015	-4.46333e-015	-5.95693e-015	-8.88523e-016	-2.62118e-015	1.79818e-016	5.21814e-015	3.13105e-015
-6.34548e-015	1.07526e-015	-8.84183e-015	-6.43447e-015	-1.10357e-014	-1.20356e-014	-8.63658e-015	-6.64115e-015	-1.77672e-014	-1.17159e-015	-1.98843e-014	-2.39139e-014	-2.1361e-014	-6.91684e-015	-4.96408e-015	-5.10118e-015	-1.39308e-014	-2.77066e-015	-4.57273e-015	-6.33785e-015	-9.41494e-016	-2.83924e-015	2.93482e-016	4.95904e-015	2.94424e-015
-6.19069e-015	1.10987e-015	-8.50064e-015	-6.48296e-015	-1.09126e-014	-1.21153e-014	-8.4595e-015	-6.78564e-015	-1.79122e-014	-1.17638e-015	-1.96197e-014	-2.35784e-014	-2.09664e-014	-7.03873e-015	-5.00155e-015	-5.27159e-015	-1.37257e-014	-2.81614e-015	-4.73947e-015	-6.70505e-015	-1.01587e-015	-3.06599e-015	3.9248e-016	4.67936e-015	2.7511e-015
-6.08048e-015	1.14268e-015	-8.16276e-015	-6.53355e-015	-1.08213e-014	-1.21888e-014	-8.32821e-015	-6.96445e-015	-1.80799e-014	-1.22376e-015	-1.9363e-014	-2.32422e-014	-2.05875e-014	-7.15912e-015	-5.03677e-015	-5.45867e-015	-1.35114e-014	-2.89527e-015	-4.96244e-015	-7.05402e-015	-1.11054e-015	-3.29956e-015	4.77137e-016	4.38161e-015	2.5515e-015
-6.01417e-015	1.17422e-015	-7.83079e-015	-6.58517e-015	-1.07626e-014	-1.22551e-014	-8.24528e-015	-7.17677e-015	-1.82704e-014	-1.31336e-015	-1.91165e-014	-2.29065e-014	-2.02268e-014	-7.27704e-015	-5.06891e-015	-5.66203e-015	-1.32887e-014	-3.00639e-015	-5.23867e-015	-7.3803e-015	-1.22454e-015	-3.53697e-015	5.47908e-016	4.06755e-015	2.3449e-015
-5.99118e-015	1.20419e-015	-7.50666e-015	-6.63728e-015	-1.07377e-014	-1.2313e-014	-8.21243e-015	-7.42136e-015	-1.84828e-014	-1.44485e-015	-1.88828e-014	-2.25733e-014	-1.98864e-014	-7.39158e-015	-5.09627e-015	-5.88026e-015	-1.3059e-014	-3.1478e-015	-5.56554e-015	-7.68014e-015	-1.35663e-015	-3.7762e-015	6.05172e-016	3.73897e-015	2.13103e-015
-6.01054e-015	1.2323e-015	-7.19242e-015	-6.6887e-015	-1.07483e-014	-1.23621e-014	-8.23085e-015	-7.69608e-015	-1.87158e-014	-1.61739e-015	-1.86637e-014	-2.22444e-014	-1.95677e-014	-7.50153e-015	-5.11874e-015	-6.11306e-015	-1.28232e-014	-3.31807e-015	-5.93994e-015	-7.94952e-015	-1.50551e-015	-4.01604e-015	6.49679e-016	3.39762e-015	1.90986e-015
-6.07088e-015	1.25835e-015	-6.89054e-015	-6.73917e-015	-1.07947e-014	-1.24025e-014	-8.30161e-015	-7.99919e-015	-1.89684e-014	-1.82934e-015	-1.84605e-014	-2.19208e-014	-1.92717e-014	-7.60566e-015	-5.13594e-015	-6.35948e-015	-1.2583e-014	-3.51495e-015	-6.35906e-015	-8.18551e-015	-1.66967e-015	-4.25391e-015	6.82173e-016	3.0459e-015	1.68078e-015
-6.17101e-015	1.28255e-015	-6.60297e-015	-6.78867e-015	-1.08773e-014	-1.24342e-014	-8.42525e-015	-8.32833e-015	-1.92394e-014	-2.07935e-015	-1.82753e-014	-2.16045e-014	-1.89994e-014	-7.70287e-015	-5.14801e-015	-6.61816e-015	-1.23408e-014	-3.73673e-015	-6.81949e-015	-8.38549e-015	-1.84813e-015	-4.48816e-015	7.03669e-016	2.68617e-015	1.4433e-015
-6.30968e-015	1.30495e-015	-6.3314e-015	-6.83614e-015	-1.09975e-014	-1.2457e-014	-8.60195e-015	-8.68138e-015	-1.95265e-014	-2.36538e-015	-1.81094e-014	-2.12972e-014	-1.87517e-014	-7.79277e-015	-5.15454e-015	-6.88779e-015	-1.20984e-014	-3.98201e-015	-7.31722e-015	-8.54673e-015	-2.03915e-015	-4.71674e-015	7.14672e-016	2.32016e-015	1.19691e-015
-6.48483e-015	1.32546e-015	-6.07805e-015	-6.88085e-015	-1.11551e-014	-1.24708e-014	-8.83155e-015	-9.05662e-015	-1.98268e-014	-2.6855e-015	-1.79641e-014	-2.10001e-014	-1.85283e-014	-7.87445e-015	-5.15607e-015	-7.16742e-015	-1.18575e-014	-4.24889e-015	-7.84763e-015	-8.66799e-015	-2.24131e-015	-4.93804e-015	7.15537e-016	1.94976e-015	9.40907e-016
-6.69359e-015	1.3438e-015	-5.84518e-015	-6.92269e-015	-1.13502e-014	-1.24763e-014	-9.11291e-015	-9.4517e-015	-2.01384e-014	-3.03704e-015	-1.78397e-014	-2.07142e-014	-1.83298e-014	-7.94749e-015	-5.1528e-015	-7.45618e-015	-1.16199e-014	-4.53488e-015	-8.40629e-015	-8.74777e-015	-2.45408e-015	-5.15082e-015	7.06948e-016	1.57743e-015	6.74722e-016
-6.93372e-015	1.36048e-015	-5.63341e-015	-6.96123e-015	-1.15829e-014	-1.24736e-014	-9.44451e-015	-9.86394e-015	-2.04589e-014	-3.41691e-015	-1.77368e-014	-2.04406e-014	-1.81558e-014	-8.01178e-015	-5.14522e-015	-7.75319e-015	-1.13866e-014	-4.83836e-015	-8.98903e-015	-8.78551e-015	-2.67643e-015	-5.35283e-015	6.8966e-016	1.20543e-015	3.98105e-016
-7.20226e-015	1.37584e-015	-5.44427e-015	-6.99625e-015	-1.18521e-014	-1.24638e-014	-9.82428e-015	-1.02905e-014	-2.0785e-014	-3.82263e-015	-1.76551e-014	-2.01805e-014	-1.80057e-014	-8.06664e-015	-5.13363e-015	-8.05731e-015	-1.11596e-014	-5.15799e-015	-9.5917e-015	-8.78105e-015	-2.90684e-015	-5.54258e-015	6.64175e-016	8.35544e-016	1.1111e-016
-7.49608e-015	1.39005e-015	-5.27881e-015	-7.02749e-015	-1.21575e-014	-1.24478e-014	-1.02504e-014	-1.07289e-014	-2.11134e-014	-4.25094e-015	-1.75947e-014	-1.99351e-014	-1.7879e-014	-8.11169e-015	-5.11943e-015	-8.36769e-015	-1.09408e-014	-5.49175e-015	-1.02091e-014	-8.73428e-015	-3.14438e-015	-5.71876e-015	6.30592e-016	4.69237e-016	-1.86613e-016
-7.81313e-015	1.40374e-015	-5.13748e-015	-7.0556e-015	-1.24982e-014	-1.24272e-014	-1.07207e-014	-1.11774e-014	-2.14407e-014	-4.6986e-015	-1.75547e-014	-1.97052e-014	-1.77742e-014	-8.14681e-015	-5.10437e-015	-8.68338e-015	-1.0732e-014	-5.83777e-015	-1.08367e-014	-8.64618e-015	-3.38886e-015	-5.88078e-015	5.89702e-016	1.08549e-016	-4.95513e-016
-8.15029e-015	1.41716e-015	-5.02143e-015	-7.07989e-015	-1.28724e-014	-1.2403e-014	-1.12314e-014	-1.16334e-014	-2.17644e-014	-5.16232e-015	-1.75343e-014	-1.94915e-014	-1.76901e-014	-8.17166e-015	-5.08936e-015	-9.0038e-015	-1.05349e-014	-6.19382e-015	-1.14699e-014	-8.51801e-015	-3.63965e-015	-6.02764e-015	5.41847e-016	-2.44664e-016	-8.15591e-016
-8.50377e-015	1.43051e-015	-4.93093e-015	-7.10054e-015	-1.3278e-014	-1.23762e-014	-1.17783e-014	-1.20945e-014	-2.20817e-014	-5.63819e-015	-1.75327e-014	-1.92944e-014	-1.76253e-014	-8.18672e-015	-5.07571e-015	-9.32718e-015	-1.03512e-014	-6.55884e-015	-1.21049e-014	-8.3504e-015	-3.89595e-015	-6.15841e-015	4.87664e-016	-5.88812e-016	-1.14668e-015
-8.87025e-015	1.44522e-015	-4.86611e-015	-7.11824e-015	-1.37137e-014	-1.2348e-014	-1.23583e-014	-1.25584e-014	-2.23895e-014	-6.12262e-015	-1.75486e-014	-1.91141e-014	-1.75779e-014	-8.19258e-015	-5.06488e-015	-9.65302e-015	-1.01834e-014	-6.93085e-015	-1.27376e-014	-8.1459e-015	-4.15758e-015	-6.27211e-015	4.27103e-016	-9.22223e-016	-1.48829e-015
-9.24625e-015	1.46188e-015	-4.82715e-015	-7.13294e-015	-1.41764e-014	-1.232e-014	-1.29669e-014	-1.30228e-014	-2.26842e-014	-6.6122e-015	-1.75807e-014	-1.8951e-014	-1.75458e-014	-8.1902e-015	-5.05875e-015	-9.98007e-015	-1.00337e-014	-7.30778e-015	-1.33638e-014	-7.90664e-015	-4.42452e-015	-6.36849e-015	3.61461e-016	-1.24362e-015	-1.83996e-015
-9.62811e-015	1.48135e-015	-4.81412e-015	-7.14531e-015	-1.46637e-014	-1.22932e-014	-1.35987e-014	-1.34857e-014	-2.29631e-014	-7.10315e-015	-1.76271e-014	-1.88057e-014	-1.75272e-014	-8.18054e-015	-5.05955e-015	-1.03073e-014	-9.9033e-015	-7.68807e-015	-1.39793e-014	-7.63472e-015	-4.69674e-015	-6.44642e-015	2.9079e-016	-1.55201e-015	-2.20074e-015
-1.00124e-014	1.5038e-015	-4.82582e-015	-7.15543e-015	-1.51734e-014	-1.22688e-014	-1.42492e-014	-1.39453e-014	-2.32235e-014	-7.59214e-015	-1.7686e-014	-1.86783e-014	-1.75195e-014	-8.16382e-015	-5.06917e-015	-1.06337e-014	-9.79308e-015	-8.07072e-015	-1.45806e-014	-7.33291e-015	-4.97349e-015	-6.5059e-015	2.15407e-016	-1.84606e-015	-2.56959e-015
-1.03958e-014	1.52942e-015	-4.86196e-015	-7.1639e-015	-1.57025e-014	-1.22483e-014	-1.4914e-014	-1.44003e-014	-2.34626e-014	-8.07527e-015	-1.77554e-014	-1.85685e-014	-1.75203e-014	-8.14084e-015	-5.08934e-015	-1.09587e-014	-9.70453e-015	-8.45398e-015	-1.51644e-014	-7.00434e-015	-5.25494e-015	-6.54708e-015	1.36316e-016	-2.12475e-015	-2.9458e-015
-1.0775e-014	1.55916e-015	-4.92177e-015	-7.17071e-015	-1.6247e-014	-1.22324e-014	-1.55874e-014	-1.48489e-014	-2.36778e-014	-8.54903e-015	-1.78333e-014	-1.84765e-014	-1.7527e-014	-8.11218e-015	-5.1214e-015	-1.12821e-014	-9.6389e-015	-8.83671e-015	-1.57286e-014	-6.65207e-015	-5.54141e-015	-6.56964e-015	5.37443e-017	-2.3871e-015	-3.32791e-015
-1.11461e-014	1.59359e-015	-5.00422e-015	-7.17675e-015	-1.68038e-014	-1.22223e-014	-1.62633e-014	-1.52895e-014	-2.38674e-014	-9.01011e-015	-1.79175e-014	-1.84022e-014	-1.75374e-014	-8.07926e-015	-5.16688e-015	-1.16031e-014	-9.59726e-015	-9.21793e-015	-1.627e-014	-6.27953e-015	-5.83346e-015	-6.57348e-015	-3.24283e-017	-2.63285e-015	-3.71429e-015
-1.15059e-014	1.63302e-015	-5.10775e-015	-7.18229e-015	-1.73696e-014	-1.22193e-014	-1.69365e-014	-1.57207e-014	-2.40294e-014	-9.45559e-015	-1.80055e-014	-1.8345e-014	-1.75491e-014	-8.04338e-015	-5.22737e-015	-1.19207e-014	-9.58088e-015	-9.59631e-015	-1.67866e-014	-5.88884e-015	-6.13173e-015	-6.55915e-015	-1.21674e-016	-2.86067e-015	-4.10358e-015
-1.18507e-014	1.67806e-015	-5.23092e-015	-7.18733e-015	-1.79407e-014	-1.2224e-014	-1.76018e-014	-1.61417e-014	-2.41627e-014	-9.88217e-015	-1.8095e-014	-1.83042e-014	-1.75594e-014	-8.00576e-015	-5.30457e-015	-1.22342e-014	-9.59015e-015	-9.97056e-015	-1.72767e-014	-5.48366e-015	-6.43634e-015	-6.52723e-015	-2.14021e-016	-3.07063e-015	-4.49466e-015
-1.2178e-014	1.72944e-015	-5.37241e-015	-7.1928e-015	-1.85127e-014	-1.22368e-014	-1.8254e-014	-1.65523e-014	-2.42655e-014	-1.02872e-014	-1.81839e-014	-1.82789e-014	-1.7566e-014	-7.9674e-015	-5.40017e-015	-1.25434e-014	-9.62428e-015	-1.03392e-014	-1.77391e-014	-5.06757e-015	-6.74806e-015	-6.47817e-015	-3.09125e-016	-3.26282e-015	-4.8857e-015
-1.2485e-014	1.78717e-015	-5.53067e-015	-7.19892e-015	-1.90814e-014	-1.22584e-014	-1.88877e-014	-1.69512e-014	-2.4338e-014	-1.06682e-014	-1.82705e-014	-1.82687e-014	-1.75672e-014	-7.92999e-015	-5.51522e-015	-1.28474e-014	-9.68364e-015	-1.0702e-014	-1.81725e-014	-4.64419e-015	-7.06697e-015	-6.41248e-015	-4.06253e-016	-3.4369e-015	-5.27562e-015
-1.27694e-014	1.85122e-015	-5.704e-015	-7.20546e-015	-1.96427e-014	-1.22891e-014	-1.9498e-014	-1.73374e-014	-2.43796e-014	-1.10224e-014	-1.83525e-014	-1.82724e-014	-1.75611e-014	-7.89515e-015	-5.65031e-015	-1.31459e-014	-9.7682e-015	-1.10579e-014	-1.85766e-014	-4.21646e-015	-7.39294e-015	-6.33113e-015	-5.05755e-016	-3.59243e-015	-5.66215e-015
-1.30284e-014	1.92124e-015	-5.89071e-015	-7.21274e-015	-2.01925e-014	-1.23295e-014	-2.00793e-014	-1.7711e-014	-2.43909e-014	-1.1348e-014	-1.84281e-014	-1.82892e-014	-1.75461e-014	-7.86486e-015	-5.80616e-015	-1.34381e-014	-9.87727e-015	-1.14052e-014	-1.89509e-014	-3.78774e-015	-7.72609e-015	-6.23503e-015	-6.0748e-016	-3.73019e-015	-6.0434e-015
-1.32598e-014	1.9975e-015	-6.08865e-015	-7.22127e-015	-2.07271e-014	-1.23798e-014	-2.06276e-014	-1.80722e-014	-2.43725e-014	-1.16438e-014	-1.84958e-014	-1.83179e-014	-1.75207e-014	-7.83964e-015	-5.9831e-015	-1.37237e-014	-1.00096e-014	-1.17423e-014	-1.92947e-014	-3.36115e-015	-8.06636e-015	-6.12465e-015	-7.10953e-016	-3.85053e-015	-6.41721e-015
-1.34619e-014	2.07982e-015	-6.29598e-015	-7.2313e-015	-2.1242e-014	-1.24396e-014	-2.11387e-014	-1.84205e-014	-2.43245e-014	-1.19085e-014	-1.85535e-014	-1.83567e-014	-1.7483e-014	-7.82071e-015	-6.18135e-015	-1.40026e-014	-1.01649e-014	-1.20688e-014	-1.96083e-014	-2.94016e-015	-8.41477e-015	-6.00095e-015	-8.15829e-016	-3.95391e-015	-6.78193e-015
-1.3633e-014	2.16789e-015	-6.51047e-015	-7.24329e-015	-2.17345e-014	-1.2509e-014	-2.1608e-014	-1.87556e-014	-2.42485e-014	-1.21405e-014	-1.86002e-014	-1.84043e-014	-1.74318e-014	-7.8092e-015	-6.40039e-015	-1.42744e-014	-1.03424e-014	-1.2384e-014	-1.98922e-014	-2.52704e-015	-8.7708e-015	-5.86537e-015	-9.21387e-016	-4.04165e-015	-7.13534e-015
-1.37713e-014	2.26152e-015	-6.73098e-015	-7.25736e-015	-2.22014e-014	-1.25871e-014	-2.20325e-014	-1.90774e-014	-2.41466e-014	-1.23396e-014	-1.86349e-014	-1.84591e-014	-1.73658e-014	-7.80644e-015	-6.63939e-015	-1.4539e-014	-1.05411e-014	-1.26866e-014	-2.01473e-014	-2.1249e-015	-9.13481e-015	-5.71896e-015	-1.02735e-015	-4.1148e-015	-7.47546e-015
-1.38767e-014	2.35944e-015	-6.95552e-015	-7.27434e-015	-2.26392e-014	-1.26737e-014	-2.24096e-014	-1.9386e-014	-2.40199e-014	-1.25047e-014	-1.86566e-014	-1.85195e-014	-1.72841e-014	-7.81287e-015	-6.89747e-015	-1.47949e-014	-1.07591e-014	-1.29761e-014	-2.03744e-014	-1.73583e-015	-9.507e-015	-5.56348e-015	-1.13296e-015	-4.17405e-015	-7.80087e-015
-1.39482e-014	2.46088e-015	-7.18224e-015	-7.29365e-015	-2.30443e-014	-1.27678e-014	-2.27364e-014	-1.96816e-014	-2.38705e-014	-1.26362e-014	-1.8665e-014	-1.85837e-014	-1.71858e-014	-7.82951e-015	-7.17374e-015	-1.50424e-014	-1.09937e-014	-1.32518e-014	-2.05746e-014	-1.36235e-015	-9.88668e-015	-5.40023e-015	-1.23816e-015	-4.22007e-015	-8.11011e-015
-1.39851e-014	2.56425e-015	-7.40951e-015	-7.31549e-015	-2.3414e-014	-1.28693e-014	-2.30113e-014	-1.99641e-014	-2.37019e-014	-1.27337e-014	-1.86597e-014	-1.86502e-014	-1.70713e-014	-7.85741e-015	-7.4665e-015	-1.52818e-014	-1.12434e-014	-1.3513e-014	-2.075e-014	-1.00626e-015	-1.02736e-014	-5.23059e-015	-1.34252e-015	-4.25364e-015	-8.40158e-015
-1.39874e-014	2.66811e-015	-7.6357e-015	-7.3403e-015	-2.37457e-014	-1.2977e-014	-2.32329e-014	-2.02334e-014	-2.35168e-014	-1.27979e-014	-1.86402e-014	-1.87167e-014	-1.69403e-014	-7.8973e-015	-7.77443e-015	-1.5513e-014	-1.1506e-014	-1.3759e-014	-2.09023e-014	-6.689e-016	-1.06674e-014	-5.05623e-015	-1.44577e-015	-4.27624e-015	-8.67408e-015
-1.39551e-014	2.77105e-015	-7.85957e-015	-7.36792e-015	-2.40372e-014	-1.30901e-014	-2.34005e-014	-2.04905e-014	-2.3319e-014	-1.28297e-014	-1.86066e-014	-1.87813e-014	-1.67926e-014	-7.94885e-015	-8.09468e-015	-1.57359e-014	-1.1779e-014	-1.39893e-014	-2.10331e-014	-3.51372e-016	-1.10677e-014	-4.87873e-015	-1.5479e-015	-4.28914e-015	-8.92626e-015
-1.38888e-014	2.87164e-015	-8.08011e-015	-7.3986e-015	-2.42875e-014	-1.32082e-014	-2.3514e-014	-2.07353e-014	-2.31118e-014	-1.28305e-014	-1.85591e-014	-1.88422e-014	-1.66284e-014	-8.0127e-015	-8.42538e-015	-1.59498e-014	-1.20602e-014	-1.42031e-014	-2.11439e-014	-5.53789e-017	-1.14735e-014	-4.6993e-015	-1.64848e-015	-4.29402e-015	-9.15764e-015
-1.37888e-014	2.96839e-015	-8.29658e-015	-7.43219e-015	-2.44953e-014	-1.333e-014	-2.35733e-014	-2.0968e-014	-2.28982e-014	-1.28017e-014	-1.84982e-014	-1.88973e-014	-1.64482e-014	-8.08912e-015	-8.764e-015	-1.61548e-014	-1.23469e-014	-1.43998e-014	-2.12368e-014	2.18179e-016	-1.18841e-014	-4.51913e-015	-1.7468e-015	-4.29207e-015	-9.3676e-015
-1.36565e-014	3.05986e-015	-8.50762e-015	-7.46914e-015	-2.46594e-014	-1.34548e-014	-2.35797e-014	-2.11888e-014	-2.26818e-014	-1.27449e-014	-1.84244e-014	-1.8945e-014	-1.62524e-014	-8.1776e-015	-9.1073e-015	-1.63501e-014	-1.26372e-014	-1.45796e-014	-2.13144e-014	4.68031e-016	-1.22987e-014	-4.34056e-015	-1.84213e-015	-4.28496e-015	-9.55555e-015
-1.3493e-014	3.14394e-015	-8.71246e-015	-7.50879e-015	-2.47795e-014	-1.35808e-014	-2.3535e-014	-2.13981e-014	-2.24661e-014	-1.2662e-014	-1.83388e-014	-1.89829e-014	-1.60414e-014	-8.278e-015	-9.45214e-015	-1.65356e-014	-1.29279e-014	-1.47422e-014	-2.13789e-014	6.93758e-016	-1.27165e-014	-4.16484e-015	-1.93465e-015	-4.27409e-015	-9.72078e-015
-1.32995e-014	3.21918e-015	-8.91023e-015	-7.55105e-015	-2.48555e-014	-1.3707e-014	-2.34412e-014	-2.15965e-014	-2.22544e-014	-1.25546e-014	-1.82423e-014	-1.90088e-014	-1.58166e-014	-8.38976e-015	-9.79553e-015	-1.67102e-014	-1.32169e-014	-1.48881e-014	-2.14317e-014	8.94726e-016	-1.31367e-014	-3.99335e-015	-2.02443e-015	-4.26103e-015	-9.86365e-015
-1.30773e-014	3.28363e-015	-9.10041e-015	-7.59541e-015	-2.4887e-014	-1.38323e-014	-2.33009e-014	-2.17843e-014	-2.20501e-014	-1.24255e-014	-1.81357e-014	-1.9021e-014	-1.5579e-014	-8.51223e-015	-1.01345e-014	-1.68739e-014	-1.35011e-014	-1.50173e-014	-2.14749e-014	1.07058e-015	-1.35586e-014	-3.82834e-015	-2.11099e-015	-4.24754e-015	-9.98427e-015
-1.2829e-014	3.3357e-015	-9.28263e-015	-7.64168e-015	-2.48756e-014	-1.39556e-014	-2.31171e-014	-2.19607e-014	-2.18564e-014	-1.22774e-014	-1.80201e-014	-1.90175e-014	-1.533e-014	-8.64465e-015	-1.04653e-014	-1.70266e-014	-1.37776e-014	-1.51296e-014	-2.151e-014	1.22066e-015	-1.39798e-014	-3.67091e-015	-2.19383e-015	-4.23533e-015	-1.00831e-014
-1.25563e-014	3.37388e-015	-9.45733e-015	-7.69019e-015	-2.48231e-014	-1.40755e-014	-2.28938e-014	-2.21259e-014	-2.16763e-014	-1.21125e-014	-1.78972e-014	-1.89965e-014	-1.50701e-014	-8.7855e-015	-1.07851e-014	-1.71675e-014	-1.40436e-014	-1.52248e-014	-2.1539e-014	1.34439e-015	-1.43995e-014	-3.5224e-015	-2.27308e-015	-4.22597e-015	-1.01613e-014
-1.22615e-014	3.39627e-015	-9.62471e-015	-7.74018e-015	-2.47316e-014	-1.41911e-014	-2.2635e-014	-2.228e-014	-2.15129e-014	-1.19339e-014	-1.77683e-014	-1.89568e-014	-1.47998e-014	-8.93358e-015	-1.10903e-014	-1.72961e-014	-1.42969e-014	-1.53025e-014	-2.15635e-014	1.44178e-015	-1.48179e-014	-3.38434e-015	-2.34821e-015	-4.22101e-015	-1.02202e-014
-1.19463e-014	3.40109e-015	-9.78477e-015	-7.79117e-015	-2.46031e-014	-1.4301e-014	-2.23438e-014	-2.24235e-014	-2.13692e-014	-1.17444e-014	-1.76348e-014	-1.88971e-014	-1.45205e-014	-9.08736e-015	-1.13782e-014	-1.74119e-014	-1.45357e-014	-1.53635e-014	-2.15847e-014	1.51302e-015	-1.5234e-014	-3.25826e-015	-2.41968e-015	-4.22186e-015	-1.02601e-014
-1.1613e-014	3.38632e-015	-9.93737e-015	-7.8436e-015	-2.44403e-014	-1.44047e-014	-2.20256e-014	-2.25561e-014	-2.12473e-014	-1.15469e-014	-1.74982e-014	-1.88158e-014	-1.42333e-014	-9.24497e-015	-1.16455e-014	-1.75142e-014	-1.47583e-014	-1.54087e-014	-2.16045e-014	1.55856e-015	-1.56463e-014	-3.1451e-015	-2.48776e-015	-4.22939e-015	-1.02827e-014
-1.12645e-014	3.35049e-015	-1.00828e-014	-7.89656e-015	-2.4246e-014	-1.45017e-014	-2.1685e-014	-2.26782e-014	-2.11498e-014	-1.13445e-014	-1.736e-014	-1.87122e-014	-1.39387e-014	-9.40546e-015	-1.18892e-014	-1.76022e-014	-1.49625e-014	-1.54381e-014	-2.16243e-014	1.57917e-015	-1.6053e-014	-3.04567e-015	-2.55252e-015	-4.24447e-015	-1.02894e-014
-1.09035e-014	3.29213e-015	-1.0222e-014	-7.94924e-015	-2.4023e-014	-1.45911e-014	-2.13268e-014	-2.2789e-014	-2.10779e-014	-1.11398e-014	-1.72215e-014	-1.85851e-014	-1.36379e-014	-9.56668e-015	-1.21071e-014	-1.76752e-014	-1.5146e-014	-1.54529e-014	-2.16448e-014	1.57542e-015	-1.64531e-014	-2.96111e-015	-2.61447e-015	-4.26795e-015	-1.02823e-014
-1.05328e-014	3.20993e-015	-1.03553e-014	-8.00122e-015	-2.37746e-014	-1.46719e-014	-2.09559e-014	-2.28881e-014	-2.10329e-014	-1.09362e-014	-1.70839e-014	-1.84335e-014	-1.33322e-014	-9.72664e-015	-1.22961e-014	-1.77324e-014	-1.53074e-014	-1.54538e-014	-2.16663e-014	1.54699e-015	-1.68457e-014	-2.89198e-015	-2.67396e-015	-4.30094e-015	-1.02628e-014
-1.01541e-014	3.10264e-015	-1.04831e-014	-8.05084e-015	-2.35043e-014	-1.47435e-014	-2.05776e-014	-2.2975e-014	-2.10152e-014	-1.07359e-014	-1.69481e-014	-1.8257e-014	-1.30223e-014	-9.88327e-015	-1.24531e-014	-1.77733e-014	-1.54453e-014	-1.54421e-014	-2.16898e-014	1.49389e-015	-1.72301e-014	-2.83966e-015	-2.73129e-015	-4.34433e-015	-1.02333e-014
-9.77021e-015	2.96953e-015	-1.06059e-014	-8.09777e-015	-2.32159e-014	-1.48052e-014	-2.01962e-014	-2.30502e-014	-2.10252e-014	-1.05421e-014	-1.68155e-014	-1.80552e-014	-1.27099e-014	-1.00342e-014	-1.25763e-014	-1.77971e-014	-1.55587e-014	-1.54189e-014	-2.17159e-014	1.41652e-015	-1.76052e-014	-2.80436e-015	-2.78673e-015	-4.39904e-015	-1.01958e-014
-9.3839e-015	2.81057e-015	-1.07246e-014	-8.14106e-015	-2.29132e-014	-1.48565e-014	-1.98168e-014	-2.3113e-014	-2.1063e-014	-1.0357e-014	-1.66875e-014	-1.78277e-014	-1.23957e-014	-1.01771e-014	-1.26642e-014	-1.78032e-014	-1.56469e-014	-1.53853e-014	-2.17449e-014	1.31566e-015	-1.79704e-014	-2.78613e-015	-2.84058e-015	-4.46564e-015	-1.01522e-014
-8.9966e-015	2.6254e-015	-1.08392e-014	-8.17994e-015	-2.26003e-014	-1.48967e-014	-1.94438e-014	-2.31637e-014	-2.11285e-014	-1.01834e-014	-1.65651e-014	-1.75752e-014	-1.20806e-014	-1.03102e-014	-1.27153e-014	-1.77907e-014	-1.57095e-014	-1.53425e-014	-2.17771e-014	1.19227e-015	-1.83246e-014	-2.78517e-015	-2.89356e-015	-4.54434e-015	-1.01045e-014
-8.61094e-015	2.41433e-015	-1.095e-014	-8.21384e-015	-2.2281e-014	-1.49258e-014	-1.90815e-014	-2.32023e-014	-2.12206e-014	-1.00233e-014	-1.64485e-014	-1.7298e-014	-1.17646e-014	-1.04308e-014	-1.27284e-014	-1.77588e-014	-1.57461e-014	-1.52913e-014	-2.18121e-014	1.04703e-015	-1.86665e-014	-2.80165e-015	-2.94593e-015	-4.63458e-015	-1.00551e-014
-8.22926e-015	2.17719e-015	-1.1057e-014	-8.2414e-015	-2.19592e-014	-1.4943e-014	-1.87333e-014	-2.32282e-014	-2.13375e-014	-9.87858e-015	-1.63386e-014	-1.69968e-014	-1.14476e-014	-1.05373e-014	-1.2703e-014	-1.77062e-014	-1.57561e-014	-1.52328e-014	-2.18496e-014	8.80355e-016	-1.8996e-014	-2.83561e-015	-2.99863e-015	-4.73681e-015	-1.00049e-014
-7.85375e-015	1.91471e-015	-1.11611e-014	-8.26175e-015	-2.16384e-014	-1.49486e-014	-1.84034e-014	-2.32408e-014	-2.14778e-014	-9.75202e-015	-1.62356e-014	-1.66722e-014	-1.11301e-014	-1.06275e-014	-1.26388e-014	-1.76334e-014	-1.57399e-014	-1.51686e-014	-2.18894e-014	6.93711e-016	-1.9313e-014	-2.88685e-015	-3.05232e-015	-4.85065e-015	-9.95551e-015
-7.48645e-015	1.62838e-015	-1.12618e-014	-8.27385e-015	-2.13223e-014	-1.49425e-014	-1.80949e-014	-2.324e-014	-2.16386e-014	-9.64518e-015	-1.614e-014	-1.63251e-014	-1.0813e-014	-1.06998e-014	-1.2536e-014	-1.75396e-014	-1.56978e-014	-1.50999e-014	-2.19314e-014	4.87794e-016	-1.9617e-014	-2.95478e-015	-3.1074e-015	-4.97632e-015	-9.90869e-015
-7.12907e-015	1.31914e-015	-1.13591e-014	-8.27656e-015	-2.10145e-014	-1.49252e-014	-1.78102e-014	-2.32261e-014	-2.18173e-014	-9.55925e-015	-1.60519e-014	-1.59574e-014	-1.04971e-014	-1.07521e-014	-1.23954e-014	-1.74242e-014	-1.56304e-014	-1.50278e-014	-2.19747e-014	2.63358e-016	-1.99068e-014	-3.03921e-015	-3.16427e-015	-5.11314e-015	-9.86647e-015
-6.78288e-015	9.88338e-016	-1.1453e-014	-8.2695e-015	-2.07173e-014	-1.48963e-014	-1.75516e-014	-2.31983e-014	-2.20114e-014	-9.49537e-015	-1.59712e-014	-1.55709e-014	-1.01822e-014	-1.07834e-014	-1.22178e-014	-1.72867e-014	-1.55382e-014	-1.49534e-014	-2.2018e-014	2.16501e-017	-2.01817e-014	-3.13972e-015	-3.22387e-015	-5.25993e-015	-9.83007e-015
-6.449e-015	6.37683e-016	-1.15437e-014	-8.25167e-015	-2.0433e-014	-1.48552e-014	-1.73207e-014	-2.31563e-014	-2.2218e-014	-9.45422e-015	-1.58972e-014	-1.51672e-014	-9.86762e-015	-1.0792e-014	-1.2004e-014	-1.71276e-014	-1.54223e-014	-1.4878e-014	-2.20605e-014	-2.36233e-016	-2.04411e-014	-3.25486e-015	-3.28675e-015	-5.41622e-015	-9.80078e-015
-6.12869e-015	2.69579e-016	-1.16304e-014	-8.22243e-015	-2.01646e-014	-1.48023e-014	-1.71188e-014	-2.31001e-014	-2.24332e-014	-9.43685e-015	-1.58294e-014	-1.47484e-014	-9.55399e-015	-1.07773e-014	-1.17558e-014	-1.69465e-014	-1.52842e-014	-1.48027e-014	-2.21006e-014	-5.0982e-016	-2.06852e-014	-3.38333e-015	-3.35294e-015	-5.58124e-015	-9.77936e-015
-5.82343e-015	-1.13213e-016	-1.1712e-014	-8.18077e-015	-1.99146e-014	-1.4738e-014	-1.69462e-014	-2.30299e-014	-2.2653e-014	-9.44323e-015	-1.57674e-014	-1.43167e-014	-9.24172e-015	-1.07379e-014	-1.14754e-014	-1.67431e-014	-1.51253e-014	-1.47291e-014	-2.21367e-014	-7.97704e-016	-2.09138e-014	-3.52409e-015	-3.42361e-015	-5.75349e-015	-9.76676e-015
-5.53355e-015	-5.08336e-016	-1.17886e-014	-8.12626e-015	-1.96846e-014	-1.46618e-014	-1.68019e-014	-2.29454e-014	-2.2874e-014	-9.47258e-015	-1.57099e-014	-1.38745e-014	-8.9308e-015	-1.06729e-014	-1.11649e-014	-1.65179e-014	-1.49466e-014	-1.46576e-014	-2.21682e-014	-1.09818e-015	-2.11259e-014	-3.67587e-015	-3.4992e-015	-5.93133e-015	-9.7636e-015
-5.2595e-015	-9.13303e-016	-1.18605e-014	-8.05833e-015	-1.94757e-014	-1.45742e-014	-1.66852e-014	-2.28468e-014	-2.30921e-014	-9.5252e-015	-1.56562e-014	-1.34244e-014	-8.62107e-015	-1.05817e-014	-1.08274e-014	-1.62714e-014	-1.47495e-014	-1.45892e-014	-2.21938e-014	-1.40967e-015	-2.13221e-014	-3.83768e-015	-3.58023e-015	-6.11313e-015	-9.76966e-015
-5.00201e-015	-1.32536e-015	-1.19254e-014	-7.97642e-015	-1.9289e-014	-1.44753e-014	-1.65949e-014	-2.27333e-014	-2.33032e-014	-9.60039e-015	-1.56049e-014	-1.29691e-014	-8.31232e-015	-1.0464e-014	-1.04657e-014	-1.60038e-014	-1.45359e-014	-1.45251e-014	-2.22125e-014	-1.73069e-015	-2.15014e-014	-4.00721e-015	-3.66644e-015	-6.29804e-015	-9.78457e-015
-4.76209e-015	-1.74043e-015	-1.19833e-014	-7.88013e-015	-1.91249e-014	-1.43649e-014	-1.65295e-014	-2.26047e-014	-2.35031e-014	-9.69681e-015	-1.55544e-014	-1.25117e-014	-8.00501e-015	-1.032e-014	-1.00823e-014	-1.57163e-014	-1.43072e-014	-1.44659e-014	-2.2223e-014	-2.05939e-015	-2.16632e-014	-4.18295e-015	-3.75823e-015	-6.48376e-015	-9.80833e-015
-4.53977e-015	-2.1545e-015	-1.20328e-014	-7.76985e-015	-1.89825e-014	-1.4243e-014	-1.6486e-014	-2.2461e-014	-2.36876e-014	-9.81377e-015	-1.55035e-014	-1.20547e-014	-7.69905e-015	-1.01497e-014	-9.68054e-015	-1.54093e-014	-1.40656e-014	-1.44116e-014	-2.22231e-014	-2.39373e-015	-2.18071e-014	-4.3629e-015	-3.8565e-015	-6.66852e-015	-9.84067e-015
-4.33586e-015	-2.56444e-015	-1.2072e-014	-7.64515e-015	-1.88613e-014	-1.41099e-014	-1.64613e-014	-2.23018e-014	-2.38539e-014	-9.94967e-015	-1.54503e-014	-1.16009e-014	-7.394e-015	-9.9541e-015	-9.26385e-015	-1.50834e-014	-1.38132e-014	-1.43623e-014	-2.22118e-014	-2.73176e-015	-2.19328e-014	-4.54526e-015	-3.96091e-015	-6.85027e-015	-9.88035e-015
-4.15002e-015	-2.96658e-015	-1.21003e-014	-7.506e-015	-1.87613e-014	-1.39657e-014	-1.64518e-014	-2.21273e-014	-2.39982e-014	-1.01031e-014	-1.53934e-014	-1.11528e-014	-7.08953e-015	-9.73353e-015	-8.83647e-015	-1.47406e-014	-1.35515e-014	-1.43182e-014	-2.21885e-014	-3.07162e-015	-2.20398e-014	-4.72848e-015	-4.07134e-015	-7.02683e-015	-9.92653e-015
-3.98166e-015	-3.35729e-015	-1.21165e-014	-7.35237e-015	-1.8681e-014	-1.38104e-014	-1.64541e-014	-2.19378e-014	-2.41163e-014	-1.02719e-014	-1.53309e-014	-1.07134e-014	-6.78667e-015	-9.48895e-015	-8.40237e-015	-1.43827e-014	-1.32819e-014	-1.42801e-014	-2.2152e-014	-3.41157e-015	-2.21279e-014	-4.9106e-015	-4.18747e-015	-7.19716e-015	-9.97809e-015
-3.83076e-015	-3.73216e-015	-1.21191e-014	-7.18523e-015	-1.86195e-014	-1.36441e-014	-1.64638e-014	-2.17333e-014	-2.42054e-014	-1.04538e-014	-1.52612e-014	-1.02851e-014	-6.48538e-015	-9.22132e-015	-7.96505e-015	-1.40106e-014	-1.30066e-014	-1.42476e-014	-2.21012e-014	-3.74984e-015	-2.21972e-014	-5.0895e-015	-4.30924e-015	-7.35963e-015	-1.00339e-014
-3.69681e-015	-4.08804e-015	-1.2107e-014	-7.00511e-015	-1.85746e-014	-1.34673e-014	-1.64759e-014	-2.15141e-014	-2.42628e-014	-1.06463e-014	-1.51825e-014	-9.8703e-015	-6.18545e-015	-8.93184e-015	-7.52846e-015	-1.36252e-014	-1.2727e-014	-1.42199e-014	-2.20344e-014	-4.08432e-015	-2.22467e-014	-5.26287e-015	-4.43617e-015	-7.51174e-015	-1.00916e-014
-3.57903e-015	-4.42137e-015	-1.20789e-014	-6.81229e-015	-1.85437e-014	-1.32803e-014	-1.64863e-014	-2.12808e-014	-2.42858e-014	-1.08475e-014	-1.50936e-014	-9.47137e-015	-5.88634e-015	-8.622e-015	-7.09639e-015	-1.32286e-014	-1.24447e-014	-1.41968e-014	-2.19507e-014	-4.41314e-015	-2.22756e-014	-5.4293e-015	-4.5677e-015	-7.65179e-015	-1.01491e-014
-3.47648e-015	-4.72914e-015	-1.20334e-014	-6.60756e-015	-1.85238e-014	-1.30828e-014	-1.64902e-014	-2.10338e-014	-2.42725e-014	-1.1054e-014	-1.49924e-014	-9.09066e-015	-5.58833e-015	-8.29421e-015	-6.67234e-015	-1.28227e-014	-1.21606e-014	-1.41774e-014	-2.18492e-014	-4.73411e-015	-2.22835e-014	-5.58667e-015	-4.70307e-015	-7.77796e-015	-1.02046e-014
-3.38808e-015	-5.00771e-015	-1.19688e-014	-6.39245e-015	-1.85123e-014	-1.28745e-014	-1.6482e-014	-2.07731e-014	-2.42209e-014	-1.12632e-014	-1.4877e-014	-8.72975e-015	-5.29242e-015	-7.9503e-015	-6.25944e-015	-1.24092e-014	-1.18756e-014	-1.41606e-014	-2.17289e-014	-5.04477e-015	-2.22697e-014	-5.7327e-015	-4.84156e-015	-7.88891e-015	-1.02562e-014
-3.31319e-015	-5.25388e-015	-1.18843e-014	-6.16828e-015	-1.85066e-014	-1.2656e-014	-1.64575e-014	-2.04986e-014	-2.41297e-014	-1.14722e-014	-1.47463e-014	-8.39037e-015	-4.9992e-015	-7.59167e-015	-5.8608e-015	-1.19899e-014	-1.15912e-014	-1.41451e-014	-2.1589e-014	-5.34323e-015	-2.22337e-014	-5.86558e-015	-4.98241e-015	-7.9823e-015	-1.03023e-014
-3.25057e-015	-5.4643e-015	-1.17794e-014	-5.93597e-015	-1.85038e-014	-1.2427e-014	-1.64116e-014	-2.02113e-014	-2.3998e-014	-1.16781e-014	-1.45993e-014	-8.07395e-015	-4.70941e-015	-7.22064e-015	-5.47914e-015	-1.15676e-014	-1.13092e-014	-1.41303e-014	-2.14291e-014	-5.62747e-015	-2.21745e-014	-5.98352e-015	-5.1248e-015	-8.05658e-015	-1.03411e-014
-3.19935e-015	-5.63654e-015	-1.16533e-014	-5.6979e-015	-1.85002e-014	-1.2188e-014	-1.634e-014	-1.99123e-014	-2.38257e-014	-1.18781e-014	-1.4434e-014	-7.78151e-015	-4.42343e-015	-6.83952e-015	-5.11724e-015	-1.11439e-014	-1.10301e-014	-1.41154e-014	-2.12496e-014	-5.89576e-015	-2.20907e-014	-6.08487e-015	-5.26701e-015	-8.11046e-015	-1.03706e-014
-3.15855e-015	-5.76837e-015	-1.15054e-014	-5.45574e-015	-1.84928e-014	-1.19392e-014	-1.6238e-014	-1.96024e-014	-2.36124e-014	-1.20694e-014	-1.42496e-014	-7.51409e-015	-4.14183e-015	-6.45011e-015	-4.7776e-015	-1.07209e-014	-1.07548e-014	-1.4099e-014	-2.10504e-014	-6.14608e-015	-2.19822e-014	-6.1683e-015	-5.40787e-015	-8.14194e-015	-1.03881e-014
-3.1271e-015	-5.85725e-015	-1.13354e-014	-5.21065e-015	-1.84783e-014	-1.16811e-014	-1.61016e-014	-1.92822e-014	-2.33581e-014	-1.2249e-014	-1.40452e-014	-7.27263e-015	-3.86521e-015	-6.0554e-015	-4.46266e-015	-1.03011e-014	-1.04839e-014	-1.40793e-014	-2.08314e-014	-6.37651e-015	-2.18487e-014	-6.2327e-015	-5.54612e-015	-8.15047e-015	-1.03915e-014
-3.10393e-015	-5.90147e-015	-1.1143e-014	-4.96474e-015	-1.84537e-014	-1.14137e-014	-1.59273e-014	-1.89528e-014	-2.30631e-014	-1.24146e-014	-1.38196e-014	-7.0572e-015	-3.59453e-015	-5.65733e-015	-4.17429e-015	-9.88656e-015	-1.0218e-014	-1.40551e-014	-2.05927e-014	-6.58575e-015	-2.16895e-014	-6.27711e-015	-5.68071e-015	-8.13496e-015	-1.03791e-014
-3.08778e-015	-5.90014e-015	-1.09284e-014	-4.71985e-015	-1.8416e-014	-1.11372e-014	-1.57123e-014	-1.86148e-014	-2.2729e-014	-1.25628e-014	-1.35729e-014	-6.86785e-015	-3.33087e-015	-5.25802e-015	-3.91338e-015	-9.47977e-015	-9.95717e-015	-1.40249e-014	-2.03341e-014	-6.7722e-015	-2.15036e-014	-6.30061e-015	-5.81005e-015	-8.0948e-015	-1.03491e-014
-3.07726e-015	-5.85168e-015	-1.06919e-014	-4.47793e-015	-1.83619e-014	-1.08521e-014	-1.54539e-014	-1.82696e-014	-2.23576e-014	-1.26913e-014	-1.33046e-014	-6.7046e-015	-3.07502e-015	-4.86052e-015	-3.68175e-015	-9.08171e-015	-9.70154e-015	-1.39874e-014	-2.00556e-014	-6.93504e-015	-2.12903e-014	-6.30237e-015	-5.93302e-015	-8.02878e-015	-1.03003e-014
-3.07098e-015	-5.75507e-015	-1.04337e-014	-4.24035e-015	-1.8289e-014	-1.05592e-014	-1.51512e-014	-1.79183e-014	-2.19509e-014	-1.2798e-014	-1.30152e-014	-6.56643e-015	-2.82802e-015	-4.46646e-015	-3.48009e-015	-8.69409e-015	-9.45084e-015	-1.39412e-014	-1.9758e-014	-7.07271e-015	-2.10491e-014	-6.28215e-015	-6.04865e-015	-7.93616e-015	-1.02315e-014
-3.06823e-015	-5.61054e-015	-1.01548e-014	-4.00944e-015	-1.81954e-014	-1.02582e-014	-1.48026e-014	-1.75617e-014	-2.15113e-014	-1.28803e-014	-1.27042e-014	-6.45232e-015	-2.5908e-015	-4.0775e-015	-3.30852e-015	-8.31862e-015	-9.20508e-015	-1.38845e-014	-1.9442e-014	-7.18445e-015	-2.07795e-014	-6.23901e-015	-6.15533e-015	-7.81656e-015	-1.01416e-014
-3.06814e-015	-5.41834e-015	-9.85614e-015	-3.78724e-015	-1.80791e-014	-9.9504e-015	-1.44076e-014	-1.72008e-014	-2.10413e-014	-1.29366e-014	-1.23723e-014	-6.36141e-015	-2.3638e-015	-3.69625e-015	-3.16778e-015	-7.95747e-015	-8.9639e-015	-1.38159e-014	-1.91078e-014	-7.27012e-015	-2.04821e-014	-6.17283e-015	-6.25165e-015	-7.67019e-015	-1.00296e-014
-3.06911e-015	-5.17835e-015	-9.53961e-015	-3.57589e-015	-1.79384e-014	-9.63633e-015	-1.39663e-014	-1.68368e-014	-2.05439e-014	-1.29652e-014	-1.20204e-014	-6.29296e-015	-2.14891e-015	-3.32464e-015	-3.05749e-015	-7.61185e-015	-8.72713e-015	-1.37342e-014	-1.87567e-014	-7.32953e-015	-2.01566e-014	-6.0832e-015	-6.33623e-015	-7.49675e-015	-9.89444e-015
-3.06987e-015	-4.89055e-015	-9.20685e-015	-3.37671e-015	-1.77709e-014	-9.31624e-015	-1.34796e-014	-1.64707e-014	-2.00219e-014	-1.29644e-014	-1.16493e-014	-6.24522e-015	-1.94658e-015	-2.96494e-015	-2.97677e-015	-7.28294e-015	-8.49443e-015	-1.36373e-014	-1.83895e-014	-7.36248e-015	-1.98033e-014	-5.97004e-015	-6.40807e-015	-7.29648e-015	-9.73561e-015
-3.06879e-015	-4.55635e-015	-8.85912e-015	-3.19128e-015	-1.75756e-014	-8.99087e-015	-1.29486e-014	-1.61046e-014	-1.94785e-014	-1.29336e-014	-1.12602e-014	-6.21607e-015	-1.75731e-015	-2.61847e-015	-2.92546e-015	-6.97178e-015	-8.26509e-015	-1.35242e-014	-1.80076e-014	-7.36869e-015	-1.94217e-014	-5.83348e-015	-6.46553e-015	-7.06955e-015	-9.55327e-015
-3.06464e-015	-4.17687e-015	-8.49888e-015	-3.02149e-015	-1.73524e-014	-8.66168e-015	-1.23758e-014	-1.57406e-014	-1.89179e-014	-1.28718e-014	-1.08542e-014	-6.20413e-015	-1.58228e-015	-2.28716e-015	-2.90217e-015	-6.67968e-015	-8.03882e-015	-1.33937e-014	-1.76124e-014	-7.3489e-015	-1.90121e-014	-5.67397e-015	-6.50788e-015	-6.81647e-015	-9.34707e-015
-3.05646e-015	-3.75401e-015	-8.12782e-015	-2.86844e-015	-1.71e-014	-8.32985e-015	-1.1764e-014	-1.53793e-014	-1.83435e-014	-1.27783e-014	-1.04328e-014	-6.2066e-015	-1.42129e-015	-1.97221e-015	-2.90516e-015	-6.40736e-015	-7.81547e-015	-1.32449e-014	-1.72049e-014	-7.30403e-015	-1.85749e-014	-5.49204e-015	-6.53436e-015	-6.53768e-015	-9.11674e-015
-3.04374e-015	-3.29007e-015	-7.74811e-015	-2.73332e-015	-1.68178e-014	-7.99617e-015	-1.11161e-014	-1.50222e-014	-1.77596e-014	-1.2653e-014	-9.99784e-015	-6.22181e-015	-1.27484e-015	-1.67548e-015	-2.93273e-015	-6.15547e-015	-7.59312e-015	-1.30769e-014	-1.67866e-014	-7.23472e-015	-1.81111e-014	-5.28876e-015	-6.54391e-015	-6.23393e-015	-8.8626e-015
-3.02474e-015	-2.78735e-015	-7.36254e-015	-2.61683e-015	-1.65067e-014	-7.66172e-015	-1.0436e-014	-1.46703e-014	-1.71699e-014	-1.24955e-014	-9.55127e-015	-6.24762e-015	-1.14359e-015	-1.39818e-015	-2.98269e-015	-5.92359e-015	-7.37168e-015	-1.28893e-014	-1.63588e-014	-7.14225e-015	-1.76218e-014	-5.06482e-015	-6.53542e-015	-5.90602e-015	-8.58521e-015
-2.99853e-015	-2.24846e-015	-6.97371e-015	-2.51936e-015	-1.61673e-014	-7.32733e-015	-9.72806e-015	-1.43252e-014	-1.65775e-014	-1.23064e-014	-9.09533e-015	-6.28126e-015	-1.02779e-015	-1.14154e-015	-3.05238e-015	-5.71174e-015	-7.15104e-015	-1.26814e-014	-1.59225e-014	-7.02842e-015	-1.71078e-014	-4.82104e-015	-6.50841e-015	-5.55532e-015	-8.28579e-015
-2.96407e-015	-1.67664e-015	-6.58422e-015	-2.44145e-015	-1.58008e-014	-6.99397e-015	-8.99745e-015	-1.39884e-014	-1.59862e-014	-1.20864e-014	-8.63237e-015	-6.32108e-015	-9.28588e-016	-9.05927e-016	-3.1398e-015	-5.51948e-015	-6.93072e-015	-1.24523e-014	-1.54802e-014	-6.89436e-015	-1.65699e-014	-4.55873e-015	-6.46222e-015	-5.18308e-015	-7.96527e-015
-2.92029e-015	-1.07551e-015	-6.19737e-015	-2.38386e-015	-1.5409e-014	-6.66349e-015	-8.24945e-015	-1.36617e-014	-1.54e-014	-1.18361e-014	-8.16477e-015	-6.36438e-015	-8.45995e-016	-6.92596e-016	-3.24274e-015	-5.34683e-015	-6.71006e-015	-1.22023e-014	-1.50333e-014	-6.74149e-015	-1.60095e-014	-4.27859e-015	-6.39656e-015	-4.79069e-015	-7.62538e-015
-2.86614e-015	-4.47931e-016	-5.81566e-015	-2.34632e-015	-1.49934e-014	-6.33759e-015	-7.48931e-015	-1.33458e-014	-1.48217e-014	-1.15568e-014	-7.69447e-015	-6.40892e-015	-7.79414e-016	-5.02279e-016	-3.35848e-015	-5.19407e-015	-6.48877e-015	-1.19312e-014	-1.45829e-014	-6.57194e-015	-1.54288e-014	-3.98217e-015	-6.31084e-015	-4.37927e-015	-7.26701e-015
-2.8006e-015	2.02608e-016	-5.44192e-015	-2.32863e-015	-1.4556e-014	-6.01666e-015	-6.72315e-015	-1.30417e-014	-1.42545e-014	-1.12499e-014	-7.22434e-015	-6.45241e-015	-7.29255e-016	-3.34849e-016	-3.48457e-015	-5.05992e-015	-6.26693e-015	-1.16391e-014	-1.41312e-014	-6.38726e-015	-1.48291e-014	-3.6702e-015	-6.20486e-015	-3.95004e-015	-6.89155e-015
-2.72323e-015	8.72416e-016	-5.07934e-015	-2.33059e-015	-1.4099e-014	-5.70264e-015	-5.95734e-015	-1.27498e-014	-1.3701e-014	-1.09169e-014	-6.75678e-015	-6.4929e-015	-6.9563e-016	-1.91134e-016	-3.61866e-015	-4.94394e-015	-6.04307e-015	-1.1327e-014	-1.36796e-014	-6.19074e-015	-1.42125e-014	-3.34403e-015	-6.0789e-015	-3.50409e-015	-6.501e-015
-2.63378e-015	1.55775e-015	-4.73055e-015	-2.35121e-015	-1.36244e-014	-5.39619e-015	-5.19707e-015	-1.24718e-014	-1.31639e-014	-1.05599e-014	-6.29398e-015	-6.52932e-015	-6.77686e-016	-7.08875e-017	-3.75788e-015	-4.84539e-015	-5.81639e-015	-1.09953e-014	-1.32288e-014	-5.98371e-015	-1.3581e-014	-3.00518e-015	-5.93301e-015	-3.04335e-015	-6.09662e-015
-2.53153e-015	2.25485e-015	-4.39825e-015	-2.38962e-015	-1.3135e-014	-5.0986e-015	-4.4485e-015	-1.22083e-014	-1.26453e-014	-1.01815e-014	-5.83863e-015	-6.55953e-015	-6.75526e-016	2.56699e-017	-3.89981e-015	-4.76298e-015	-5.58787e-015	-1.06451e-014	-1.27803e-014	-5.7681e-015	-1.29364e-014	-2.6546e-015	-5.76717e-015	-2.56926e-015	-5.68005e-015
-2.41602e-015	2.95997e-015	-4.08469e-015	-2.44419e-015	-1.26339e-014	-4.81108e-015	-3.71811e-015	-1.19597e-014	-1.21472e-014	-9.78386e-015	-5.39345e-015	-6.58219e-015	-6.88359e-016	9.8618e-017	-4.0414e-015	-4.69514e-015	-5.35667e-015	-1.0277e-014	-1.23356e-014	-5.54648e-015	-1.22815e-014	-2.2936e-015	-5.58168e-015	-2.08354e-015	-5.25382e-015
-2.2867e-015	3.66819e-015	-3.79191e-015	-2.51276e-015	-1.2124e-014	-4.53515e-015	-3.01192e-015	-1.17264e-014	-1.16718e-014	-9.3695e-015	-4.96112e-015	-6.5962e-015	-7.15745e-016	1.4793e-016	-4.18044e-015	-4.64066e-015	-5.12229e-015	-9.89164e-015	-1.18958e-014	-5.32067e-015	-1.16194e-014	-1.92351e-015	-5.37702e-015	-1.58768e-015	-4.81939e-015
-2.14388e-015	4.37594e-015	-3.52274e-015	-2.59398e-015	-1.16077e-014	-4.27181e-015	-2.33552e-015	-1.15088e-014	-1.12207e-014	-8.94075e-015	-4.54432e-015	-6.60071e-015	-7.56785e-016	1.73935e-016	-4.31526e-015	-4.59891e-015	-4.88593e-015	-9.49107e-015	-1.14626e-014	-5.0935e-015	-1.09524e-014	-1.54574e-015	-5.15358e-015	-1.08271e-015	-4.3788e-015
-1.98718e-015	5.07996e-015	-3.27929e-015	-2.68583e-015	-1.10886e-014	-4.02246e-015	-1.69357e-015	-1.13068e-014	-1.0795e-014	-8.50076e-015	-4.14522e-015	-6.59544e-015	-8.10391e-016	1.77511e-016	-4.4432e-015	-4.56865e-015	-4.64736e-015	-9.07688e-015	-1.10365e-014	-4.86654e-015	-1.02831e-014	-1.16084e-015	-4.91168e-015	-5.7116e-016	-3.9339e-015
-1.81672e-015	5.77593e-015	-3.06337e-015	-2.78609e-015	-1.05694e-014	-3.78805e-015	-1.09175e-015	-1.11203e-014	-1.03955e-014	-8.05234e-015	-3.76575e-015	-6.57958e-015	-8.75419e-016	1.59055e-016	-4.56251e-015	-4.54757e-015	-4.40684e-015	-8.65068e-015	-1.06184e-014	-4.64194e-015	-9.61471e-015	-7.70358e-016	-4.65264e-015	-5.41433e-017	-3.48668e-015
-1.6317e-015	6.45993e-015	-2.87642e-015	-2.8929e-015	-1.00541e-014	-3.56946e-015	-5.34832e-016	-1.09489e-014	-1.0023e-014	-7.59805e-015	-3.40801e-015	-6.55306e-015	-9.51006e-016	1.19823e-016	-4.67159e-015	-4.53388e-015	-4.16518e-015	-8.21446e-015	-1.02094e-014	-4.42096e-015	-8.95053e-015	-3.75155e-016	-4.37658e-015	4.66944e-016	-3.03882e-015
-1.43322e-015	7.12825e-015	-2.71979e-015	-3.00427e-015	-9.54531e-015	-3.36789e-015	-2.68061e-017	-1.07922e-014	-9.67753e-015	-7.14062e-015	-3.07366e-015	-6.51558e-015	-1.0363e-015	5.96464e-017	-4.7689e-015	-4.52609e-015	-3.92345e-015	-7.77004e-015	-9.80992e-015	-4.20568e-015	-8.29368e-015	2.40826e-017	-4.08424e-015	9.9062e-016	-2.59122e-015
-1.22188e-015	7.7776e-015	-2.5939e-015	-3.11812e-015	-9.04547e-015	-3.18447e-015	4.28123e-016	-1.06497e-014	-9.35901e-015	-6.68319e-015	-2.76447e-015	-6.46773e-015	-1.12936e-015	-1.97296e-017	-4.85251e-015	-4.52314e-015	-3.6819e-015	-7.31886e-015	-9.42022e-015	-3.99744e-015	-7.64696e-015	4.26915e-016	-3.7763e-015	1.5158e-015	-2.14561e-015
-9.97861e-016	8.40423e-015	-2.49908e-015	-3.23163e-015	-8.55724e-015	-3.01976e-015	8.27036e-016	-1.05199e-014	-9.06731e-015	-6.22814e-015	-2.48201e-015	-6.41046e-015	-1.22966e-015	-1.17545e-016	-4.92196e-015	-4.52333e-015	-3.4406e-015	-6.86264e-015	-9.04019e-015	-3.79771e-015	-7.01323e-015	8.32227e-016	-3.45378e-015	2.04114e-015	-1.70385e-015
-7.61284e-016	9.00517e-015	-2.4355e-015	-3.34248e-015	-8.0822e-015	-2.87417e-015	1.16775e-015	-1.04025e-014	-8.8015e-015	-5.77847e-015	-2.22742e-015	-6.3445e-015	-1.3359e-015	-2.32693e-016	-4.9766e-015	-4.5249e-015	-3.20085e-015	-6.40396e-015	-8.67007e-015	-3.60737e-015	-6.39541e-015	1.23935e-015	-3.11755e-015	2.56555e-015	-1.26758e-015
-5.12695e-016	9.57669e-015	-2.40291e-015	-3.4485e-015	-7.62228e-015	-2.74835e-015	1.44926e-015	-1.02961e-014	-8.56077e-015	-5.33674e-015	-2.00153e-015	-6.27056e-015	-1.44667e-015	-3.64092e-016	-5.01597e-015	-4.5264e-015	-2.96333e-015	-5.94497e-015	-8.31053e-015	-3.4265e-015	-5.79574e-015	1.64805e-015	-2.76847e-015	3.08796e-015	-8.37453e-016
-2.53211e-016	1.01163e-014	-2.40051e-015	-3.54773e-015	-7.17964e-015	-2.64262e-015	1.67099e-015	-1.01996e-014	-8.34456e-015	-4.90508e-015	-1.80566e-015	-6.1902e-015	-1.56101e-015	-5.10409e-016	-5.03973e-015	-4.52655e-015	-2.72864e-015	-5.48748e-015	-7.96103e-015	-3.25616e-015	-5.21617e-015	2.05803e-015	-2.40729e-015	3.6071e-015	-4.14305e-016
1.67586e-017	1.06219e-014	-2.42697e-015	-3.63818e-015	-6.75558e-015	-2.55766e-015	1.83256e-015	-1.01119e-014	-8.15102e-015	-4.48585e-015	-1.63995e-015	-6.10506e-015	-1.67687e-015	-6.69903e-016	-5.04733e-015	-4.52445e-015	-2.49808e-015	-5.03414e-015	-7.62208e-015	-3.09643e-015	-4.65991e-015	2.46856e-015	-2.03487e-015	4.12241e-015	1.43598e-018
2.96526e-016	1.10907e-014	-2.48112e-015	-3.71778e-015	-6.35161e-015	-2.49292e-015	1.9347e-015	-1.00305e-014	-7.97856e-015	-4.08105e-015	-1.50441e-015	-6.017e-015	-1.79316e-015	-8.4124e-016	-5.03836e-015	-4.51833e-015	-2.27217e-015	-4.58721e-015	-7.29297e-015	-2.94698e-015	-4.12937e-015	2.87927e-015	-1.65203e-015	4.63365e-015	4.08891e-016
5.84827e-016	1.15207e-014	-2.56142e-015	-3.78465e-015	-5.96941e-015	-2.4483e-015	1.97818e-015	-9.95396e-015	-7.82616e-015	-3.69295e-015	-1.39916e-015	-5.92695e-015	-1.90821e-015	-1.02335e-015	-5.01353e-015	-4.50703e-015	-2.05102e-015	-4.14825e-015	-6.9729e-015	-2.80786e-015	-3.62698e-015	3.29068e-015	-1.26001e-015	5.14064e-015	8.06893e-016
8.80803e-016	1.19096e-014	-2.66635e-015	-3.83653e-015	-5.60894e-015	-2.42398e-015	1.96406e-015	-9.88039e-015	-7.69218e-015	-3.32276e-015	-1.32367e-015	-5.83671e-015	-2.02062e-015	-1.215e-015	-4.97351e-015	-4.48949e-015	-1.83525e-015	-3.71897e-015	-6.66084e-015	-2.67827e-015	-3.15504e-015	3.70193e-015	-8.59509e-016	5.64252e-015	1.19453e-015
1.18305e-015	1.2256e-014	-2.79291e-015	-3.87204e-015	-5.27053e-015	-2.4191e-015	1.89462e-015	-9.80815e-015	-7.57487e-015	-2.97214e-015	-1.27733e-015	-5.74826e-015	-2.12918e-015	-1.41418e-015	-4.91887e-015	-4.46455e-015	-1.62616e-015	-3.30114e-015	-6.35622e-015	-2.55708e-015	-2.71517e-015	4.11259e-015	-4.51371e-016	6.13844e-015	1.57169e-015
1.49034e-015	1.2559e-014	-2.939e-015	-3.89035e-015	-4.9546e-015	-2.43369e-015	1.77247e-015	-9.73546e-015	-7.4728e-015	-2.64239e-015	-1.25984e-015	-5.66325e-015	-2.23268e-015	-1.61907e-015	-4.85e-015	-4.43079e-015	-1.42483e-015	-2.89668e-015	-6.05877e-015	-2.44377e-015	-2.30858e-015	4.52242e-015	-3.61715e-017	6.62847e-015	1.93832e-015
1.80122e-015	1.28176e-014	-3.10161e-015	-3.89054e-015	-4.66048e-015	-2.46681e-015	1.60068e-015	-9.66096e-015	-7.38459e-015	-2.33418e-015	-1.27053e-015	-5.58367e-015	-2.33005e-015	-1.82762e-015	-4.76783e-015	-4.38802e-015	-1.23182e-015	-2.50727e-015	-5.76795e-015	-2.33759e-015	-1.93669e-015	4.93114e-015	3.85123e-016	7.11247e-015	2.29377e-015
2.1141e-015	1.30301e-014	-3.27709e-015	-3.8719e-015	-4.38849e-015	-2.51741e-015	1.38307e-015	-9.58272e-015	-7.3087e-015	-2.04829e-015	-1.30819e-015	-5.5116e-015	-2.42071e-015	-2.03862e-015	-4.67388e-015	-4.33572e-015	-1.04734e-015	-2.13393e-015	-5.48286e-015	-2.23625e-015	-1.60069e-015	5.33835e-015	8.11329e-016	7.59037e-015	2.6379e-015
2.42743e-015	1.31963e-014	-3.46293e-015	-3.83441e-015	-4.13809e-015	-2.58499e-015	1.12339e-015	-9.49972e-015	-7.24321e-015	-1.78561e-015	-1.37144e-015	-5.44869e-015	-2.50348e-015	-2.25028e-015	-4.56961e-015	-4.27359e-015	-8.72724e-016	-1.77863e-015	-5.20199e-015	-2.1387e-015	-1.30147e-015	5.74376e-015	1.24155e-015	8.06241e-015	2.9704e-015
2.73986e-015	1.3316e-014	-3.65562e-015	-3.77743e-015	-3.90856e-015	-2.66891e-015	8.26109e-016	-9.41069e-015	-7.18713e-015	-1.54614e-015	-1.45915e-015	-5.3961e-015	-2.57822e-015	-2.46018e-015	-4.45623e-015	-4.20107e-015	-7.08646e-016	-1.44275e-015	-4.92443e-015	-2.04368e-015	-1.0398e-015	6.14711e-015	1.67502e-015	8.52884e-015	3.29056e-015
3.0498e-015	1.33883e-014	-3.85124e-015	-3.7009e-015	-3.69806e-015	-2.76796e-015	4.96064e-016	-9.31401e-015	-7.13897e-015	-1.32993e-015	-1.56983e-015	-5.35592e-015	-2.64404e-015	-2.66695e-015	-4.33503e-015	-4.11725e-015	-5.55148e-016	-1.12698e-015	-4.64891e-015	-1.94871e-015	-8.16229e-016	6.54788e-015	2.11112e-015	8.98932e-015	3.59869e-015
3.35575e-015	1.34135e-014	-4.04696e-015	-3.60582e-015	-3.50558e-015	-2.88051e-015	1.37842e-016	-9.20879e-015	-7.09748e-015	-1.13703e-015	-1.70165e-015	-5.33005e-015	-2.7004e-015	-2.86858e-015	-4.20733e-015	-4.02156e-015	-4.12582e-016	-8.32153e-016	-4.37559e-015	-1.85272e-015	-6.30917e-016	6.94521e-015	2.54863e-015	9.44389e-015	3.89483e-015
3.6567e-015	1.33924e-014	-4.23898e-015	-3.49258e-015	-3.32969e-015	-3.00524e-015	-2.43234e-016	-9.09481e-015	-7.06193e-015	-9.66473e-016	-1.85357e-015	-5.31948e-015	-2.74669e-015	-3.06382e-015	-4.07415e-015	-3.91362e-015	-2.82282e-016	-5.58801e-016	-4.10301e-015	-1.7546e-015	-4.83655e-016	7.33803e-015	2.98719e-015	9.89285e-015	4.17904e-015
3.95084e-015	1.33253e-014	-4.42437e-015	-3.3628e-015	-3.16897e-015	-3.14072e-015	-6.41847e-016	-8.97105e-015	-7.03176e-015	-8.17532e-016	-2.02381e-015	-5.32501e-015	-2.78304e-015	-3.25023e-015	-3.93665e-015	-3.79336e-015	-1.64143e-016	-3.06825e-016	-3.83073e-015	-1.65259e-015	-3.74274e-016	7.7256e-015	3.42577e-015	1.03362e-014	4.45126e-015
4.23656e-015	1.32132e-014	-4.59974e-015	-3.21806e-015	-3.02189e-015	-3.28509e-015	-1.05284e-015	-8.83651e-015	-7.00614e-015	-6.89775e-016	-2.2104e-015	-5.3472e-015	-2.80932e-015	-3.4257e-015	-3.79608e-015	-3.66099e-015	-5.73019e-017	-7.72521e-017	-3.55813e-015	-1.54535e-015	-3.01608e-016	8.10671e-015	3.86359e-015	1.07741e-014	4.71124e-015
4.51279e-015	1.30574e-014	-4.76193e-015	-3.05982e-015	-2.88637e-015	-3.43639e-015	-1.4715e-015	-8.69101e-015	-6.98485e-015	-5.82194e-016	-2.41132e-015	-5.38665e-015	-2.82594e-015	-3.58872e-015	-3.65402e-015	-3.5165e-015	3.79372e-017	1.29979e-016	-3.28385e-015	-1.43168e-015	-2.64952e-016	8.48021e-015	4.29972e-015	1.12059e-014	4.95907e-015
4.77807e-015	1.28596e-014	-4.90805e-015	-2.88954e-015	-2.76113e-015	-3.59306e-015	-1.89298e-015	-8.53521e-015	-6.96822e-015	-4.94289e-016	-2.62466e-015	-5.4439e-015	-2.83265e-015	-3.73727e-015	-3.51193e-015	-3.35934e-015	1.21368e-016	3.1489e-016	-3.00761e-015	-1.31009e-015	-2.63105e-016	8.84466e-015	4.73304e-015	1.16317e-014	5.19477e-015
5.03135e-015	1.26217e-014	-5.03514e-015	-2.70862e-015	-2.64377e-015	-3.75308e-015	-2.31171e-015	-8.36935e-015	-6.9561e-015	-4.24634e-016	-2.84873e-015	-5.51898e-015	-2.82887e-015	-3.8698e-015	-3.37087e-015	-3.18909e-015	1.935e-016	4.77538e-016	-2.72916e-015	-1.17984e-015	-2.95265e-016	9.19868e-015	5.16265e-015	1.20518e-014	5.41797e-015
5.27118e-015	1.23447e-014	-5.14138e-015	-2.51913e-015	-2.53253e-015	-3.91472e-015	-2.72287e-015	-8.19398e-015	-6.94881e-015	-3.71812e-016	-3.08189e-015	-5.61179e-015	-2.8148e-015	-3.98453e-015	-3.23083e-015	-3.0061e-015	2.54017e-016	6.18585e-016	-2.4477e-015	-1.03925e-015	-3.60035e-016	9.54073e-015	5.58724e-015	1.24659e-014	5.62883e-015
5.49626e-015	1.20305e-014	-5.22476e-015	-2.32388e-015	-2.42552e-015	-4.07593e-015	-3.12259e-015	-8.01062e-015	-6.94631e-015	-3.34302e-016	-3.3223e-015	-5.72163e-015	-2.79164e-015	-4.08039e-015	-3.09273e-015	-2.81009e-015	3.03626e-016	7.38358e-016	-2.16267e-015	-8.87502e-016	-4.55735e-016	9.8689e-015	6.00569e-015	1.28732e-014	5.82698e-015
5.70526e-015	1.16809e-014	-5.28344e-015	-2.12431e-015	-2.321e-015	-4.23432e-015	-3.5072e-015	-7.82083e-015	-6.94838e-015	-3.10908e-016	-3.56777e-015	-5.84817e-015	-2.75941e-015	-4.15576e-015	-2.95795e-015	-2.60086e-015	3.42852e-016	8.37413e-016	-1.87401e-015	-7.24282e-016	-5.80366e-016	1.0181e-014	6.41702e-015	1.32735e-014	6.01266e-015
5.89651e-015	1.12982e-014	-5.31574e-015	-1.92234e-015	-2.21709e-015	-4.38811e-015	-3.87293e-015	-7.62612e-015	-6.95528e-015	-3.00236e-016	-3.81671e-015	-5.99069e-015	-2.71866e-015	-4.20971e-015	-2.82649e-015	-2.37863e-015	3.72362e-016	9.16441e-016	-1.58164e-015	-5.50174e-016	-7.31809e-016	1.04747e-014	6.8197e-015	1.36661e-014	6.18543e-015
6.06912e-015	1.08855e-014	-5.32019e-015	-1.7207e-015	-2.11286e-015	-4.53558e-015	-4.21634e-015	-7.42766e-015	-6.968e-015	-3.01076e-016	-4.06744e-015	-6.1476e-015	-2.6705e-015	-4.24125e-015	-2.69878e-015	-2.14373e-015	3.92271e-016	9.76269e-016	-1.28599e-015	-3.65153e-016	-9.08473e-016	1.07473e-014	7.21201e-015	1.40503e-014	6.34443e-015
6.22238e-015	1.04446e-014	-5.29645e-015	-1.52181e-015	-2.00708e-015	-4.67462e-015	-4.53431e-015	-7.2274e-015	-6.98641e-015	-3.11899e-016	-4.31868e-015	-6.3172e-015	-2.61566e-015	-4.24925e-015	-2.57528e-015	-1.89634e-015	4.03853e-016	1.01806e-015	-9.8779e-016	-1.69523e-016	-1.10794e-015	1.09972e-014	7.59315e-015	1.44248e-014	6.4891e-015
6.35505e-015	9.97885e-015	-5.24344e-015	-1.32717e-015	-1.89802e-015	-4.80292e-015	-4.82403e-015	-7.0272e-015	-7.01092e-015	-3.31618e-016	-4.56915e-015	-6.49783e-015	-2.55479e-015	-4.23304e-015	-2.45592e-015	-1.63635e-015	4.08339e-016	1.04343e-015	-6.86857e-016	3.58813e-017	-1.32737e-015	1.12219e-014	7.9616e-015	1.47886e-014	6.61947e-015
6.46638e-015	9.49052e-015	-5.16133e-015	-1.1395e-015	-1.78508e-015	-4.91923e-015	-5.08363e-015	-6.82939e-015	-7.04219e-015	-3.58757e-016	-4.81776e-015	-6.68845e-015	-2.48867e-015	-4.19237e-015	-2.34034e-015	-1.36442e-015	4.05826e-016	1.05306e-015	-3.84627e-016	2.50876e-016	-1.56527e-015	1.14187e-014	8.31579e-015	1.51407e-014	6.73517e-015
6.55594e-015	8.98245e-015	-5.05061e-015	-9.60411e-016	-1.66727e-015	-5.0215e-015	-5.3118e-015	-6.6362e-015	-7.0807e-015	-3.91811e-016	-5.06302e-015	-6.88712e-015	-2.41783e-015	-4.12681e-015	-2.22835e-015	-1.08068e-015	3.97506e-016	1.04847e-015	-8.16667e-017	4.73924e-016	-1.81901e-015	1.15856e-014	8.6545e-015	1.54803e-014	6.83569e-015
6.62272e-015	8.45749e-015	-4.91236e-015	-7.91454e-016	-1.54442e-015	-5.10784e-015	-5.50698e-015	-6.44972e-015	-7.1268e-015	-4.30101e-016	-5.30386e-015	-7.09156e-015	-2.34338e-015	-4.03614e-015	-2.11935e-015	-7.85845e-016	3.85086e-016	1.0309e-015	2.21434e-016	7.03644e-016	-2.08578e-015	1.17201e-014	8.97705e-015	1.58054e-014	6.92088e-015
6.66602e-015	7.91913e-015	-4.74833e-015	-6.33869e-016	-1.41619e-015	-5.17629e-015	-5.66843e-015	-6.27212e-015	-7.18076e-015	-4.72897e-016	-5.53935e-015	-7.29987e-015	-2.26607e-015	-3.92036e-015	-2.01324e-015	-4.80227e-016	3.69819e-016	1.00139e-015	5.23271e-016	9.38487e-016	-2.36369e-015	1.18198e-014	9.28162e-015	1.6114e-014	6.98993e-015
6.68582e-015	7.36951e-015	-4.55951e-015	-4.89278e-016	-1.28213e-015	-5.22531e-015	-5.7952e-015	-6.10597e-015	-7.24295e-015	-5.19577e-016	-5.76839e-015	-7.51012e-015	-2.18698e-015	-3.78032e-015	-1.90941e-015	-1.64514e-016	3.52207e-016	9.61541e-016	8.23085e-016	1.17643e-015	-2.64968e-015	1.18829e-014	9.56703e-015	1.64051e-014	7.04265e-015
6.68164e-015	6.81172e-015	-4.34714e-015	-3.59003e-016	-1.14223e-015	-5.25313e-015	-5.8869e-015	-5.95382e-015	-7.31346e-015	-5.69026e-016	-5.99113e-015	-7.71985e-015	-2.10697e-015	-3.6168e-015	-1.80727e-015	1.60598e-016	3.33406e-016	9.1297e-016	1.11952e-015	1.41545e-015	-2.94129e-015	1.19071e-014	9.83171e-015	1.66768e-014	7.07858e-015
6.65375e-015	6.24918e-015	-4.11365e-015	-2.43619e-016	-9.96931e-016	-5.25865e-015	-5.94398e-015	-5.81808e-015	-7.39248e-015	-6.20731e-016	-6.20635e-015	-7.92724e-015	-2.02743e-015	-3.43083e-015	-1.70643e-015	4.93851e-016	3.14289e-016	8.56981e-016	1.41048e-015	1.65412e-015	-3.23643e-015	1.18902e-014	1.00741e-014	1.6927e-014	7.09746e-015
6.60186e-015	5.68441e-015	-3.86151e-015	-1.43775e-016	-8.4681e-016	-5.24087e-015	-5.96722e-015	-5.70031e-015	-7.47962e-015	-6.74431e-016	-6.41363e-015	-8.13015e-015	-1.94959e-015	-3.2233e-015	-1.60562e-015	8.34267e-016	2.95787e-016	7.9436e-016	1.69439e-015	1.89044e-015	-3.53201e-015	1.18301e-014	1.02926e-014	1.71528e-014	7.09922e-015
6.52569e-015	5.12012e-015	-3.59351e-015	-5.94965e-017	-6.92721e-016	-5.19849e-015	-5.95776e-015	-5.60291e-015	-7.57457e-015	-7.29806e-016	-6.61276e-015	-8.32653e-015	-1.87374e-015	-2.99536e-015	-1.50422e-015	1.18153e-015	2.7904e-016	7.26431e-016	1.96958e-015	2.12194e-015	-3.82632e-015	1.17253e-014	1.04863e-014	1.73518e-014	7.08348e-015
6.42538e-015	4.55879e-015	-3.31238e-015	9.01896e-018	-5.35564e-016	-5.13036e-015	-5.91639e-015	-5.52776e-015	-7.67751e-015	-7.86873e-016	-6.80365e-015	-8.51437e-015	-1.80126e-015	-2.74875e-015	-1.40135e-015	1.53442e-015	2.65077e-016	6.5418e-016	2.23372e-015	2.34567e-015	-4.1172e-015	1.1575e-014	1.06543e-014	1.75217e-014	7.04919e-015
6.30152e-015	4.00291e-015	-3.02107e-015	6.24403e-017	-3.75425e-016	-5.03583e-015	-5.84407e-015	-5.47606e-015	-7.78771e-015	-8.45739e-016	-6.9857e-015	-8.6926e-015	-1.73269e-015	-2.48538e-015	-1.29648e-015	1.89115e-015	2.5451e-016	5.79577e-016	2.48505e-015	2.55969e-015	-4.40275e-015	1.13789e-014	1.07953e-014	1.76603e-014	6.99641e-015
6.15418e-015	3.45482e-015	-2.72304e-015	1.00712e-016	-2.14206e-016	-4.91445e-015	-5.74284e-015	-5.44945e-015	-7.90365e-015	-9.06595e-016	-7.15899e-015	-8.85971e-015	-1.6696e-015	-2.20691e-015	-1.18877e-015	2.25053e-015	2.48421e-016	5.03908e-016	2.72159e-015	2.76182e-015	-4.68053e-015	1.11356e-014	1.09086e-014	1.77652e-014	6.92552e-015
5.98365e-015	2.91752e-015	-2.42137e-015	1.24496e-016	-5.30189e-017	-4.7663e-015	-5.61437e-015	-5.44851e-015	-8.0241e-015	-9.70065e-016	-7.32337e-015	-9.01392e-015	-1.61297e-015	-1.91517e-015	-1.07744e-015	2.61188e-015	2.47108e-016	4.27217e-016	2.9418e-015	2.94916e-015	-4.94939e-015	1.0845e-014	1.09932e-014	1.7834e-014	6.8365e-015
5.79016e-015	2.393e-015	-2.1195e-015	1.35101e-016	1.07103e-016	-4.59155e-015	-5.45969e-015	-5.47303e-015	-8.14814e-015	-1.03702e-015	-7.47893e-015	-9.15394e-015	-1.56365e-015	-1.61247e-015	-9.61155e-016	2.9733e-015	2.50862e-016	3.50812e-016	3.14389e-015	3.12001e-015	-5.20745e-015	1.05077e-014	1.1049e-014	1.78645e-014	6.72937e-015
5.57356e-015	1.883e-015	-1.82017e-015	1.33857e-016	2.65605e-016	-4.39064e-015	-5.28093e-015	-5.52363e-015	-8.27521e-015	-1.10831e-015	-7.62568e-015	-9.2789e-015	-1.52257e-015	-1.30124e-015	-8.39478e-016	3.33265e-015	2.60226e-016	2.75365e-016	3.32627e-015	3.27162e-015	-5.45344e-015	1.01239e-014	1.1075e-014	1.78544e-014	6.60419e-015
5.33506e-015	1.38957e-015	-1.52705e-015	1.21834e-016	4.21705e-016	-4.16405e-015	-5.08008e-015	-5.59918e-015	-8.40382e-015	-1.18362e-015	-7.7635e-015	-9.38851e-015	-1.4906e-015	-9.83883e-016	-7.11934e-016	3.68817e-015	2.75098e-016	2.01305e-016	3.48716e-015	3.40135e-015	-5.68607e-015	9.69495e-015	1.10708e-014	1.78021e-014	6.46126e-015
5.07551e-015	9.14452e-016	-1.24341e-015	1.00602e-016	5.73685e-016	-3.91184e-015	-4.85859e-015	-5.69952e-015	-8.53219e-015	-1.2636e-015	-7.89236e-015	-9.48145e-015	-1.46826e-015	-6.6247e-016	-5.78018e-016	4.03847e-015	2.96353e-016	1.2889e-016	3.62487e-015	3.50837e-015	-5.90368e-015	9.22209e-015	1.10369e-014	1.77058e-014	6.30091e-015
4.7949e-015	4.58916e-016	-9.72164e-016	7.17403e-017	7.20229e-016	-3.63507e-015	-4.61809e-015	-5.82341e-015	-8.65836e-015	-1.34959e-015	-8.01227e-015	-9.55765e-015	-1.45566e-015	-3.39123e-016	-4.37118e-016	4.38139e-015	3.23639e-016	5.86533e-017	3.7374e-015	3.59129e-015	-6.10542e-015	8.70704e-015	1.09734e-014	1.75638e-014	6.12306e-015
4.49419e-015	2.46768e-017	-7.16207e-016	3.77167e-017	8.60183e-016	-3.33547e-015	-4.36053e-015	-5.96987e-015	-8.78097e-015	-1.44204e-015	-8.12327e-015	-9.61708e-015	-1.45375e-015	-1.65711e-017	-2.89244e-016	4.71449e-015	3.56323e-016	-9.08648e-018	3.82269e-015	3.64833e-015	-6.29036e-015	8.15195e-015	1.08807e-014	1.73747e-014	5.92826e-015
4.17391e-015	-3.87085e-016	-4.7777e-016	3.03674e-019	9.92482e-016	-3.01372e-015	-4.08772e-015	-6.13712e-015	-8.89798e-015	-1.54258e-015	-8.22539e-015	-9.66024e-015	-1.46305e-015	3.02241e-016	-1.34196e-016	5.03604e-015	3.94691e-016	-7.4207e-017	3.879e-015	3.67839e-015	-6.45788e-015	7.55928e-015	1.07588e-014	1.71375e-014	5.71692e-015
3.83532e-015	-7.7588e-016	-2.58867e-016	-3.92005e-017	1.11585e-015	-2.67137e-015	-3.80171e-015	-6.32408e-015	-9.00781e-015	-1.65157e-015	-8.31851e-015	-9.6878e-015	-1.48406e-015	6.1567e-016	2.80773e-017	5.34415e-015	4.37747e-016	-1.37353e-016	3.90426e-015	3.68081e-015	-6.60792e-015	6.93182e-015	1.06088e-014	1.6851e-014	5.48948e-015
3.47913e-015	-1.1409e-015	-6.2454e-017	-7.88068e-017	1.22889e-015	-2.31055e-015	-3.50423e-015	-6.52837e-015	-9.1094e-015	-1.77039e-015	-8.40287e-015	-9.7004e-015	-1.5178e-015	9.20913e-016	1.97061e-016	5.63683e-015	4.84862e-016	-1.98398e-016	3.89762e-015	3.65457e-015	-6.74036e-015	6.27329e-015	1.04318e-014	1.65146e-014	5.24621e-015
3.1062e-015	-1.48169e-015	1.10623e-016	-1.16286e-016	1.33011e-015	-1.93359e-015	-3.19716e-015	-6.7477e-015	-9.20144e-015	-1.90049e-015	-8.47848e-015	-9.69886e-015	-1.56451e-015	1.21529e-015	3.72812e-016	5.91173e-015	5.36333e-016	-2.5797e-016	3.85764e-015	3.59955e-015	-6.85504e-015	5.58679e-015	1.02287e-014	1.61279e-014	4.98769e-015
2.71733e-015	-1.79808e-015	2.59046e-016	-1.49377e-016	1.41869e-015	-1.54261e-015	-2.88175e-015	-6.97859e-015	-9.28204e-015	-2.04215e-015	-8.54543e-015	-9.68423e-015	-1.62445e-015	1.49639e-015	5.54572e-016	6.16642e-015	5.90373e-016	-3.16711e-016	3.78294e-015	3.51576e-015	-6.95204e-015	4.8766e-015	1.00003e-014	1.56904e-014	4.71462e-015
2.31346e-015	-2.09029e-015	3.81594e-016	-1.765e-016	1.49437e-015	-1.13959e-015	-2.55931e-015	-7.21801e-015	-9.35009e-015	-2.19593e-015	-8.60348e-015	-9.65804e-015	-1.69805e-015	1.76211e-015	7.41533e-016	6.39915e-015	6.44989e-016	-3.7532e-016	3.67273e-015	3.40253e-015	-7.03118e-015	4.1472e-015	9.7484e-015	1.5203e-014	4.42747e-015
1.89548e-015	-2.35854e-015	4.77519e-016	-1.96284e-016	1.55685e-015	-7.26672e-016	-2.23139e-015	-7.46327e-015	-9.40415e-015	-2.36294e-015	-8.65212e-015	-9.62225e-015	-1.78659e-015	2.01087e-015	9.3316e-016	6.60891e-015	6.99583e-016	-4.34525e-016	3.52693e-015	3.26059e-015	-7.09338e-015	3.40278e-015	9.47414e-015	1.46668e-014	4.12632e-015
1.46407e-015	-2.60266e-015	5.47445e-016	-2.07542e-016	1.60493e-015	-3.06534e-016	-1.89926e-015	-7.7111e-015	-9.44255e-015	-2.544e-015	-8.69118e-015	-9.57841e-015	-1.89043e-015	2.24118e-015	1.12835e-015	6.79255e-015	7.52169e-016	-4.94571e-016	3.34453e-015	3.09052e-015	-7.13918e-015	2.64757e-015	9.17953e-015	1.40831e-014	3.81187e-015
1.02042e-015	-2.82358e-015	5.91169e-016	-2.08938e-016	1.6378e-015	1.18234e-016	-1.56419e-015	-7.95843e-015	-9.46456e-015	-2.74029e-015	-8.72082e-015	-9.52817e-015	-2.00966e-015	2.45087e-015	1.32596e-015	6.94848e-015	8.01049e-016	-5.56342e-016	3.12442e-015	2.89298e-015	-7.1703e-015	1.88641e-015	8.86649e-015	1.34534e-014	3.48411e-015
5.65696e-016	-3.02209e-015	6.09287e-016	-1.9907e-016	1.65519e-015	5.44589e-016	-1.22687e-015	-8.20265e-015	-9.46981e-015	-2.95165e-015	-8.74118e-015	-9.47363e-015	-2.14465e-015	2.63913e-015	1.52451e-015	7.07457e-015	8.45218e-016	-6.20837e-016	2.8669e-015	2.66902e-015	-7.18774e-015	1.12409e-015	8.53719e-015	1.27797e-014	3.14336e-015
1.00944e-016	-3.19902e-015	6.02995e-016	-1.76354e-016	1.65678e-015	9.69521e-016	-8.88232e-016	-8.44046e-015	-9.4581e-015	-3.17795e-015	-8.75192e-015	-9.41681e-015	-2.29503e-015	2.80471e-015	1.72342e-015	7.16953e-015	8.82973e-016	-6.89041e-016	2.57148e-015	2.42015e-015	-7.19205e-015	3.65152e-016	8.19354e-015	1.20648e-014	2.78942e-015
-3.73002e-016	-3.35568e-015	5.73656e-016	-1.39983e-016	1.64276e-015	1.39019e-015	-5.49224e-016	-8.66925e-015	-9.42995e-015	-3.42004e-015	-8.75252e-015	-9.35991e-015	-2.46034e-015	2.94626e-015	1.92096e-015	7.23263e-015	9.121e-016	-7.62149e-016	2.23791e-015	2.14785e-015	-7.18389e-015	-3.85758e-016	7.83822e-015	1.13115e-014	2.42331e-015
-8.55181e-016	-3.49342e-015	5.22395e-016	-9.02166e-017	1.61389e-015	1.80364e-015	-2.10887e-016	-8.88577e-015	-9.38544e-015	-3.67766e-015	-8.74297e-015	-9.30478e-015	-2.64128e-015	3.06367e-015	2.1157e-015	7.26238e-015	9.30078e-016	-8.40746e-016	1.86739e-015	1.85339e-015	-7.16526e-015	-1.1239e-015	7.47338e-015	1.05226e-014	2.04578e-015
-1.34519e-015	-3.61403e-015	4.51099e-016	-2.64173e-017	1.57027e-015	2.20689e-015	1.26016e-016	-9.08851e-015	-9.32419e-015	-3.95112e-015	-8.72324e-015	-9.25348e-015	-2.83765e-015	3.15614e-015	2.30601e-015	7.25732e-015	9.35521e-016	-9.26511e-016	1.46043e-015	1.53866e-015	-7.1375e-015	-1.84432e-015	7.10094e-015	9.70108e-015	1.65727e-015
-1.84209e-015	-3.71875e-015	3.62742e-016	5.0963e-017	1.512e-015	2.59714e-015	4.60594e-016	-9.27507e-015	-9.24651e-015	-4.24002e-015	-8.69298e-015	-9.20813e-015	-3.04933e-015	3.22357e-015	2.49033e-015	7.21666e-015	9.26714e-016	-1.02029e-015	1.01787e-015	1.20599e-015	-7.10192e-015	-2.5427e-015	6.72334e-015	8.85063e-015	1.25772e-015
-2.34451e-015	-3.80944e-015	2.59004e-016	1.41402e-016	1.43939e-015	2.97144e-015	7.91636e-016	-9.44303e-015	-9.15344e-015	-4.54387e-015	-8.65189e-015	-9.17045e-015	-3.27595e-015	3.26601e-015	2.66648e-015	7.13939e-015	9.02006e-016	-1.12329e-015	5.40584e-016	8.56877e-016	-7.06031e-015	-3.21508e-015	6.34329e-015	7.97538e-015	8.47285e-016
-2.85221e-015	-3.88804e-015	1.42419e-016	2.44761e-016	1.35293e-015	3.32703e-015	1.11882e-015	-9.5912e-015	-9.04593e-015	-4.86194e-015	-8.59945e-015	-9.142e-015	-3.51677e-015	3.28292e-015	2.83302e-015	7.02539e-015	8.58715e-016	-1.23679e-015	3.00818e-017	4.93264e-016	-7.0144e-015	-3.85762e-015	5.96269e-015	7.07998e-015	4.25646e-016
-3.36423e-015	-3.95717e-015	1.59437e-017	3.60286e-016	1.25305e-015	3.66133e-015	1.44162e-015	-9.71891e-015	-8.92519e-015	-5.19402e-015	-8.53576e-015	-9.12437e-015	-3.77181e-015	3.27482e-015	2.98815e-015	6.87435e-015	7.94815e-016	-1.3616e-015	-5.12089e-016	1.17504e-016	-6.96585e-015	-4.46711e-015	5.58313e-015	6.16861e-015	-6.96266e-018
-3.87912e-015	-4.01862e-015	-1.18063e-016	4.86507e-016	1.14016e-015	3.97133e-015	1.7588e-015	-9.82548e-015	-8.79268e-015	-5.53944e-015	-8.4606e-015	-9.119e-015	-4.04035e-015	3.2419e-015	3.13035e-015	6.68672e-015	7.08156e-016	-1.49895e-015	-1.08456e-015	-2.68682e-016	-6.91664e-015	-5.04024e-015	5.20665e-015	5.24556e-015	-4.49802e-016
-4.39643e-015	-4.07476e-015	-2.56893e-016	6.22079e-016	1.01522e-015	4.2544e-015	2.06949e-015	-9.91072e-015	-8.65024e-015	-5.89722e-015	-8.37448e-015	-9.12738e-015	-4.3217e-015	3.18514e-015	3.25813e-015	6.46277e-015	5.97075e-016	-1.64991e-015	-1.685e-015	-6.62956e-016	-6.86802e-015	-5.57434e-015	4.83501e-015	4.31634e-015	-9.02419e-016
-4.91575e-015	-4.12737e-015	-3.98203e-016	7.6503e-016	8.79667e-016	4.50852e-015	2.37278e-015	-9.97446e-015	-8.49946e-015	-6.26641e-015	-8.27761e-015	-9.15027e-015	-4.61518e-015	3.10567e-015	3.37007e-015	6.20265e-015	4.60124e-016	-1.81518e-015	-2.31123e-015	-1.06275e-015	-6.82186e-015	-6.06676e-015	4.46943e-015	3.38523e-015	-1.36482e-015
-5.43662e-015	-4.17786e-015	-5.38903e-016	9.14544e-016	7.33858e-016	4.73185e-015	2.66733e-015	-1.00169e-014	-8.3417e-015	-6.64601e-015	-8.17028e-015	-9.18891e-015	-4.91992e-015	3.00429e-015	3.46417e-015	5.90727e-015	2.95332e-016	-1.99526e-015	-2.96101e-015	-1.4666e-015	-6.77994e-015	-6.51542e-015	4.11159e-015	2.4569e-015	-1.83764e-015
-5.95854e-015	-4.22822e-015	-6.75981e-016	1.06922e-015	5.78294e-016	4.92349e-015	2.952e-015	-1.00395e-014	-8.17958e-015	-7.03482e-015	-8.05285e-015	-9.2436e-015	-5.23514e-015	2.88187e-015	3.53972e-015	5.57793e-015	1.01533e-016	-2.19076e-015	-3.63141e-015	-1.87254e-015	-6.74483e-015	-6.91894e-015	3.76312e-015	1.53582e-015	-2.32052e-015
-6.48121e-015	-4.2817e-015	-8.06588e-016	1.2267e-015	4.13692e-016	5.08145e-015	3.22573e-015	-1.00441e-014	-8.0155e-015	-7.43105e-015	-7.92487e-015	-9.3146e-015	-5.55961e-015	2.73988e-015	3.59544e-015	5.21602e-015	-1.22743e-016	-2.40236e-015	-4.31974e-015	-2.27918e-015	-6.71725e-015	-7.2762e-015	3.4256e-015	6.26797e-016	-2.81292e-015
-7.00377e-015	-4.33936e-015	-9.28849e-016	1.38533e-015	2.40849e-016	5.20432e-015	3.4873e-015	-1.00319e-014	-7.85196e-015	-7.83339e-015	-7.787e-015	-9.40246e-015	-5.89252e-015	2.57955e-015	3.63021e-015	4.82334e-015	-3.78046e-016	-2.62978e-015	-5.02306e-015	-2.68518e-015	-6.69915e-015	-7.58701e-015	3.09986e-015	-2.65799e-016	-3.31396e-015
-7.52606e-015	-4.40384e-015	-1.04071e-015	1.54307e-015	6.04663e-017	5.29149e-015	3.73598e-015	-1.00052e-014	-7.69094e-015	-8.24042e-015	-7.63936e-015	-9.50695e-015	-6.23207e-015	2.40217e-015	3.64262e-015	4.40209e-015	-6.64867e-016	-2.87365e-015	-5.73829e-015	-3.08869e-015	-6.69151e-015	-7.85184e-015	2.78651e-015	-1.13795e-015	-3.82312e-015
-8.04708e-015	-4.477e-015	-1.13967e-015	1.69765e-015	-1.25832e-016	5.34234e-015	3.97054e-015	-9.96611e-015	-7.53439e-015	-8.65028e-015	-7.48255e-015	-9.62759e-015	-6.57695e-015	2.20856e-015	3.63221e-015	3.95372e-015	-9.83739e-016	-3.13437e-015	-6.46169e-015	-3.48818e-015	-6.69557e-015	-8.07107e-015	2.48638e-015	-1.9851e-015	-4.33969e-015
-8.56643e-015	-4.56058e-015	-1.22451e-015	1.84727e-015	-3.16712e-016	5.35683e-015	4.18978e-015	-9.917e-015	-7.38462e-015	-9.06142e-015	-7.3171e-015	-9.76365e-015	-6.92534e-015	2.00058e-015	3.59871e-015	3.48009e-015	-1.33396e-015	-3.41228e-015	-7.19015e-015	-3.88252e-015	-6.71253e-015	-8.24602e-015	2.19993e-015	-2.80305e-015	-4.86413e-015
-9.08425e-015	-4.65663e-015	-1.29359e-015	1.98996e-015	-5.12085e-016	5.33434e-015	4.39297e-015	-9.86108e-015	-7.24343e-015	-9.47239e-015	-7.14367e-015	-9.91485e-015	-7.27622e-015	1.77928e-015	3.54191e-015	2.98379e-015	-1.71557e-015	-3.70691e-015	-7.9207e-015	-4.27089e-015	-6.74264e-015	-8.37815e-015	1.92813e-015	-3.58843e-015	-5.39512e-015
-9.60005e-015	-4.7667e-015	-1.34518e-015	2.12393e-015	-7.10514e-016	5.27543e-015	4.57983e-015	-9.801e-015	-7.11198e-015	-9.88122e-015	-6.96306e-015	-1.008e-014	-7.62781e-015	1.54617e-015	3.46156e-015	2.46792e-015	-2.12814e-015	-4.01755e-015	-8.64898e-015	-4.65216e-015	-6.78718e-015	-8.46933e-015	1.6711e-015	-4.33834e-015	-5.93207e-015
-1.01139e-014	-4.89274e-015	-1.37854e-015	2.24773e-015	-9.11576e-016	5.18088e-015	4.74939e-015	-9.73943e-015	-6.9926e-015	-1.0286e-014	-6.77597e-015	-1.02575e-014	-7.97815e-015	1.30308e-015	3.35779e-015	1.93507e-015	-2.56978e-015	-4.34355e-015	-9.37071e-015	-5.02514e-015	-6.84735e-015	-8.52124e-015	1.42856e-015	-5.0501e-015	-6.47366e-015
-1.06251e-014	-5.03619e-015	-1.39329e-015	2.35979e-015	-1.11444e-015	5.05132e-015	4.89995e-015	-9.67925e-015	-6.88634e-015	-1.0685e-014	-6.58329e-015	-1.04463e-014	-8.32535e-015	1.05115e-015	3.23124e-015	1.38779e-015	-3.03887e-015	-4.68436e-015	-1.00824e-014	-5.38891e-015	-6.92316e-015	-8.53674e-015	1.19956e-015	-5.7208e-015	-7.01892e-015
-1.11333e-014	-5.19843e-015	-1.38903e-015	2.45828e-015	-1.31788e-015	4.88781e-015	5.03051e-015	-9.62387e-015	-6.79384e-015	-1.10767e-014	-6.38597e-015	-1.06452e-014	-8.66778e-015	7.91242e-016	3.08249e-015	8.28549e-016	-3.53388e-015	-5.03906e-015	-1.07805e-014	-5.74339e-015	-7.01457e-015	-8.51881e-015	9.84072e-016	-6.34821e-015	-7.56676e-015
-1.16385e-014	-5.38061e-015	-1.36538e-015	2.54268e-015	-1.52157e-015	4.69207e-015	5.14052e-015	-9.57611e-015	-6.71623e-015	-1.14593e-014	-6.18485e-015	-1.08523e-014	-9.00283e-015	5.24684e-016	2.91208e-015	2.60396e-016	-4.05327e-015	-5.40653e-015	-1.14606e-014	-6.08796e-015	-7.12222e-015	-8.47038e-015	7.81609e-016	-6.93097e-015	-8.11542e-015
-1.2141e-014	-5.58369e-015	-1.32321e-015	2.61142e-015	-1.72373e-015	4.46494e-015	5.22944e-015	-9.53913e-015	-6.65409e-015	-1.18312e-014	-5.98083e-015	-1.10653e-014	-9.32855e-015	2.52315e-016	2.72113e-015	-3.136e-016	-4.59477e-015	-5.78549e-015	-1.21193e-014	-6.42247e-015	-7.24577e-015	-8.39487e-015	5.91222e-016	-7.46791e-015	-8.66362e-015
-1.26399e-014	-5.80881e-015	-1.26313e-015	2.66353e-015	-1.9238e-015	4.20841e-015	5.29682e-015	-9.51594e-015	-6.6081e-015	-1.21906e-014	-5.77463e-015	-1.12823e-014	-9.64335e-015	-2.4315e-017	2.5112e-015	-8.90464e-016	-5.15561e-015	-6.17518e-015	-1.27528e-014	-6.74678e-015	-7.3849e-015	-8.29595e-015	4.12403e-016	-7.95796e-015	-9.20987e-015
-1.31343e-014	-6.05649e-015	-1.18584e-015	2.6982e-015	-2.12166e-015	3.92427e-015	5.34195e-015	-9.50932e-015	-6.57799e-015	-1.25362e-014	-5.56763e-015	-1.15011e-014	-9.94442e-015	-3.0434e-016	2.28353e-015	-1.46734e-015	-5.73343e-015	-6.57342e-015	-1.33576e-014	-7.06087e-015	-7.5398e-015	-8.17766e-015	2.44486e-016	-8.40051e-015	-9.75252e-015
-1.36241e-014	-6.32674e-015	-1.09271e-015	2.71561e-015	-2.31704e-015	3.61532e-015	5.36459e-015	-9.52166e-015	-6.56356e-015	-1.28665e-014	-5.36069e-015	-1.17197e-014	-1.02291e-014	-5.86512e-016	2.03981e-015	-2.04057e-015	-6.32467e-015	-6.97896e-015	-1.39302e-014	-7.36475e-015	-7.70947e-015	-8.04446e-015	8.66426e-017	-8.79584e-015	-1.02896e-014
-1.41091e-014	-6.61953e-015	-9.84988e-016	2.71534e-015	-2.50949e-015	3.28418e-015	5.36479e-015	-9.5547e-015	-6.5638e-015	-1.318e-014	-5.15499e-015	-1.19364e-014	-1.04952e-014	-8.70283e-016	1.78136e-015	-2.60738e-015	-6.92612e-015	-7.39049e-015	-1.44676e-014	-7.65757e-015	-7.89337e-015	-7.9004e-015	-6.1868e-017	-9.14434e-015	-1.08194e-014
-1.45887e-014	-6.93504e-015	-8.64103e-016	2.69764e-015	-2.69777e-015	2.9333e-015	5.34256e-015	-9.61021e-015	-6.57846e-015	-1.34757e-014	-4.95166e-015	-1.21493e-014	-1.07411e-014	-1.15478e-015	1.51041e-015	-3.1647e-015	-7.5339e-015	-7.80619e-015	-1.49664e-014	-7.93933e-015	-8.09065e-015	-7.74885e-015	-2.02285e-016	-9.44731e-015	-1.13404e-014
-1.50623e-014	-7.27372e-015	-7.31439e-016	2.66316e-015	-2.8808e-015	2.56555e-015	5.29903e-015	-9.68846e-015	-6.6065e-015	-1.37522e-014	-4.75128e-015	-1.23559e-014	-1.09646e-014	-1.43811e-015	1.22907e-015	-3.70947e-015	-8.14446e-015	-8.22419e-015	-1.54237e-014	-8.21023e-015	-8.30006e-015	-7.59413e-015	-3.3551e-016	-9.70625e-015	-1.18506e-014
-1.55285e-014	-7.63464e-015	-5.88942e-016	2.61217e-015	-3.05822e-015	2.18357e-015	5.23401e-015	-9.79015e-015	-6.64652e-015	-1.40087e-014	-4.55418e-015	-1.25546e-014	-1.11637e-014	-1.71957e-015	9.39887e-016	-4.23924e-015	-8.75333e-015	-8.64263e-015	-1.58373e-014	-8.47001e-015	-8.52091e-015	-7.43959e-015	-4.62676e-016	-9.92209e-015	-1.23477e-014
-1.5986e-014	-8.01743e-015	-4.39451e-016	2.54534e-015	-3.22891e-015	1.79076e-015	5.14757e-015	-9.91533e-015	-6.69706e-015	-1.42443e-014	-4.36167e-015	-1.27436e-014	-1.13363e-014	-1.99868e-015	6.45353e-016	-4.75124e-015	-9.35702e-015	-9.06008e-015	-1.62046e-014	-8.71852e-015	-8.75247e-015	-7.28912e-015	-5.8464e-016	-1.00972e-014	-1.28298e-014
-1.64349e-014	-8.42193e-015	-2.84692e-016	2.46415e-015	-3.39221e-015	1.39014e-015	5.0402e-015	-1.00631e-014	-6.75555e-015	-1.44578e-014	-4.17447e-015	-1.29203e-014	-1.14806e-014	-2.27413e-015	3.47635e-016	-5.2427e-015	-9.95086e-015	-9.47394e-015	-1.65234e-014	-8.95569e-015	-8.99294e-015	-7.14601e-015	-7.02329e-016	-1.02336e-014	-1.32946e-014
-1.68742e-014	-8.84719e-015	-1.26889e-016	2.36946e-015	-3.54729e-015	9.84461e-016	4.9134e-015	-1.02326e-014	-6.82024e-015	-1.46489e-014	-3.99305e-015	-1.30833e-014	-1.1595e-014	-2.5451e-015	4.90059e-017	-5.71119e-015	-1.05311e-014	-9.88194e-015	-1.67919e-014	-9.18148e-015	-9.24076e-015	-7.01359e-015	-8.16634e-016	-1.03341e-014	-1.37398e-014
-1.7303e-014	-9.29185e-015	3.19882e-017	2.26243e-015	-3.69267e-015	5.77394e-016	4.76885e-015	-1.04224e-014	-6.88929e-015	-1.48162e-014	-3.81814e-015	-1.32315e-014	-1.16774e-014	-2.8106e-015	-2.48167e-016	-6.1543e-015	-1.10933e-014	-1.02825e-014	-1.70085e-014	-9.39585e-015	-9.49437e-015	-6.89528e-015	-9.28502e-016	-1.04017e-014	-1.41643e-014
-1.77198e-014	-9.75446e-015	1.89549e-016	2.14498e-015	-3.82713e-015	1.71712e-016	4.60765e-015	-1.06305e-014	-6.9606e-015	-1.49593e-014	-3.65006e-015	-1.33631e-014	-1.17269e-014	-3.06997e-015	-5.40967e-016	-6.57003e-015	-1.16334e-014	-1.06733e-014	-1.71727e-014	-9.59861e-015	-9.75198e-015	-6.79339e-015	-1.03848e-015	-1.04391e-014	-1.45669e-014
-1.81238e-014	-1.02339e-014	3.43404e-016	2.01918e-015	-3.95072e-015	-2.29634e-016	4.43041e-015	-1.08545e-014	-7.03214e-015	-1.50784e-014	-3.48915e-015	-1.34771e-014	-1.17421e-014	-3.32231e-015	-8.27466e-016	-6.95644e-015	-1.21478e-014	-1.10529e-014	-1.72844e-014	-9.78966e-015	-1.00127e-014	-6.71036e-015	-1.14673e-015	-1.04495e-014	-1.4945e-014
-1.85138e-014	-1.07286e-014	4.9147e-016	1.8863e-015	-4.06201e-015	-6.24543e-016	4.23873e-015	-1.10918e-014	-7.1023e-015	-1.51733e-014	-3.33537e-015	-1.35725e-014	-1.17215e-014	-3.56627e-015	-1.10493e-015	-7.31191e-015	-1.26324e-014	-1.14192e-014	-1.73428e-014	-9.96894e-015	-1.02747e-014	-6.64822e-015	-1.25412e-015	-1.04367e-014	-1.52976e-014
-1.88883e-014	-1.12368e-014	6.317e-016	1.74871e-015	-4.16063e-015	-1.00977e-015	4.03512e-015	-1.13399e-014	-7.16871e-015	-1.52439e-014	-3.18912e-015	-1.36482e-014	-1.16637e-014	-3.80088e-015	-1.37079e-015	-7.63473e-015	-1.30833e-014	-1.17696e-014	-1.73488e-014	-1.01357e-014	-1.05366e-014	-6.6084e-015	-1.36124e-015	-1.04046e-014	-1.5623e-014
-1.92458e-014	-1.17561e-014	7.62842e-016	1.60881e-015	-4.24503e-015	-1.38282e-015	3.82107e-015	-1.15952e-014	-7.22989e-015	-1.52897e-014	-3.05025e-015	-1.3703e-014	-1.15683e-014	-4.02482e-015	-1.62315e-015	-7.92319e-015	-1.3497e-014	-1.21029e-014	-1.73023e-014	-1.02891e-014	-1.07972e-014	-6.5919e-015	-1.46751e-015	-1.0356e-014	-1.59198e-014
-1.95851e-014	-1.22848e-014	8.84115e-016	1.46786e-015	-4.31375e-015	-1.7415e-015	3.59847e-015	-1.18529e-014	-7.28307e-015	-1.53116e-014	-2.91875e-015	-1.3737e-014	-1.14349e-014	-4.23698e-015	-1.86001e-015	-8.17642e-015	-1.38703e-014	-1.24173e-014	-1.72044e-014	-1.04289e-014	-1.10544e-014	-6.59915e-015	-1.57295e-015	-1.02943e-014	-1.61867e-014
-1.99053e-014	-1.28205e-014	9.93193e-016	1.32773e-015	-4.36591e-015	-2.08338e-015	3.36965e-015	-1.2109e-014	-7.32625e-015	-1.53098e-014	-2.79434e-015	-1.37498e-014	-1.12633e-014	-4.43605e-015	-2.07915e-015	-8.39294e-015	-1.42005e-014	-1.2711e-014	-1.70566e-014	-1.05553e-014	-1.13073e-014	-6.63065e-015	-1.67742e-015	-1.02228e-014	-1.64229e-014
-2.02051e-014	-1.3361e-014	1.08881e-015	1.19054e-015	-4.4006e-015	-2.40628e-015	3.13635e-015	-1.23589e-014	-7.35802e-015	-1.52853e-014	-2.67709e-015	-1.3741e-014	-1.10525e-014	-4.62073e-015	-2.27906e-015	-8.57222e-015	-1.44857e-014	-1.29823e-014	-1.68605e-014	-1.06677e-014	-1.15544e-014	-6.6867e-015	-1.78094e-015	-1.01445e-014	-1.66279e-014
-2.0483e-014	-1.3904e-014	1.17065e-015	1.05816e-015	-4.4171e-015	-2.70913e-015	2.90045e-015	-1.25985e-014	-7.37753e-015	-1.52386e-014	-2.56623e-015	-1.37103e-014	-1.08023e-014	-4.78974e-015	-2.45817e-015	-8.71351e-015	-1.47235e-014	-1.32297e-014	-1.66185e-014	-1.07654e-014	-1.17944e-014	-6.76701e-015	-1.88288e-015	-1.00627e-014	-1.68016e-014
-2.07381e-014	-1.44469e-014	1.23698e-015	9.32495e-016	-4.41463e-015	-2.99011e-015	2.66405e-015	-1.2824e-014	-7.3833e-015	-1.51705e-014	-2.46128e-015	-1.3658e-014	-1.05131e-014	-4.94195e-015	-2.61552e-015	-8.81612e-015	-1.49123e-014	-1.34518e-014	-1.63335e-014	-1.0848e-014	-1.20265e-014	-6.87093e-015	-1.98315e-015	-9.98098e-015	-1.69442e-014
-2.09682e-014	-1.49865e-014	1.28711e-015	8.15537e-016	-4.39225e-015	-3.24776e-015	2.42913e-015	-1.30309e-014	-7.37524e-015	-1.50812e-014	-2.36127e-015	-1.35847e-014	-1.01854e-014	-5.07646e-015	-2.74996e-015	-8.88016e-015	-1.50508e-014	-1.36475e-014	-1.60088e-014	-1.09146e-014	-1.22498e-014	-6.99758e-015	-2.08153e-015	-9.90197e-015	-1.70554e-014
-2.11722e-014	-1.55202e-014	1.32115e-015	7.07959e-016	-4.34933e-015	-3.48049e-015	2.19754e-015	-1.32141e-014	-7.35263e-015	-1.49718e-014	-2.26555e-015	-1.34911e-014	-9.82048e-015	-5.19154e-015	-2.86001e-015	-8.90525e-015	-1.51379e-014	-1.38162e-014	-1.56477e-014	-1.09644e-014	-1.24629e-014	-7.14558e-015	-2.17749e-015	-9.82802e-015	-1.71356e-014
-2.1349e-014	-1.60455e-014	1.33916e-015	6.11584e-016	-4.28503e-015	-3.68819e-015	1.97098e-015	-1.33703e-014	-7.31508e-015	-1.48433e-014	-2.17365e-015	-1.33771e-014	-9.41943e-015	-5.28508e-015	-2.94522e-015	-8.89191e-015	-1.5173e-014	-1.39573e-014	-1.52536e-014	-1.09968e-014	-1.26654e-014	-7.31343e-015	-2.27008e-015	-9.76196e-015	-1.71856e-014
-2.14975e-014	-1.656e-014	1.3409e-015	5.27512e-016	-4.19877e-015	-3.87005e-015	1.75122e-015	-1.34952e-014	-7.2625e-015	-1.46968e-014	-2.08476e-015	-1.32438e-014	-8.98295e-015	-5.35556e-015	-3.00465e-015	-8.84049e-015	-1.51556e-014	-1.40698e-014	-1.48306e-014	-1.10118e-014	-1.28569e-014	-7.49956e-015	-2.35868e-015	-9.70628e-015	-1.72067e-014
-2.16165e-014	-1.70614e-014	1.32651e-015	4.57344e-016	-4.0902e-015	-4.02559e-015	1.53954e-015	-1.35854e-014	-7.19516e-015	-1.45336e-014	-1.99809e-015	-1.3092e-014	-8.51276e-015	-5.40138e-015	-3.03831e-015	-8.75154e-015	-1.50872e-014	-1.41534e-014	-1.43829e-014	-1.10087e-014	-1.30372e-014	-7.70188e-015	-2.44258e-015	-9.66303e-015	-1.72003e-014
-2.17051e-014	-1.75472e-014	1.29676e-015	4.01708e-016	-3.95824e-015	-4.15449e-015	1.33725e-015	-1.36371e-014	-7.11403e-015	-1.43549e-014	-1.91262e-015	-1.29225e-014	-8.01012e-015	-5.42139e-015	-3.04617e-015	-8.62523e-015	-1.4969e-014	-1.4208e-014	-1.3915e-014	-1.09874e-014	-1.32064e-014	-7.91853e-015	-2.52138e-015	-9.63431e-015	-1.71678e-014
-2.17636e-014	-1.80142e-014	1.25238e-015	3.61157e-016	-3.80228e-015	-4.25645e-015	1.14638e-015	-1.36468e-014	-7.02036e-015	-1.41626e-014	-1.8271e-015	-1.27368e-014	-7.47702e-015	-5.41435e-015	-3.02875e-015	-8.46241e-015	-1.48018e-014	-1.42333e-014	-1.34309e-014	-1.0948e-014	-1.3364e-014	-8.14661e-015	-2.59464e-015	-9.62145e-015	-1.71109e-014
-2.17919e-014	-1.84604e-014	1.19467e-015	3.36083e-016	-3.62208e-015	-4.33092e-015	9.68837e-016	-1.36123e-014	-6.91504e-015	-1.39582e-014	-1.74065e-015	-1.25354e-014	-6.91592e-015	-5.37911e-015	-2.98613e-015	-8.26443e-015	-1.45875e-014	-1.42293e-014	-1.29351e-014	-1.08899e-014	-1.35098e-014	-8.38404e-015	-2.66182e-015	-9.62629e-015	-1.70314e-014
-2.17894e-014	-1.88832e-014	1.12419e-015	3.26517e-016	-3.41789e-015	-4.37865e-015	8.04766e-016	-1.35315e-014	-6.79928e-015	-1.37431e-014	-1.65257e-015	-1.23194e-014	-6.32856e-015	-5.31543e-015	-2.91935e-015	-8.03319e-015	-1.43286e-014	-1.41964e-014	-1.24321e-014	-1.08133e-014	-1.36438e-014	-8.62797e-015	-2.72214e-015	-9.64923e-015	-1.69309e-014
-2.17557e-014	-1.92807e-014	1.04221e-015	3.33008e-016	-3.19011e-015	-4.4003e-015	6.54882e-016	-1.34034e-014	-6.67441e-015	-1.35191e-014	-1.5618e-015	-1.20904e-014	-5.71725e-015	-5.22248e-015	-2.83019e-015	-7.77057e-015	-1.40282e-014	-1.41352e-014	-1.19256e-014	-1.0718e-014	-1.37663e-014	-8.87572e-015	-2.77492e-015	-9.69109e-015	-1.68118e-014
-2.16907e-014	-1.96513e-014	9.50289e-016	3.55138e-016	-2.93898e-015	-4.39614e-015	5.20954e-016	-1.32273e-014	-6.54265e-015	-1.32875e-014	-1.46696e-015	-1.18492e-014	-5.08373e-015	-5.09965e-015	-2.71919e-015	-7.47836e-015	-1.36882e-014	-1.40466e-014	-1.14207e-014	-1.06041e-014	-1.38774e-014	-9.12524e-015	-2.81973e-015	-9.7522e-015	-1.66767e-014
-2.15949e-014	-1.99933e-014	8.49352e-016	3.92384e-016	-2.66447e-015	-4.36753e-015	4.02745e-016	-1.30027e-014	-6.40575e-015	-1.30501e-014	-1.36705e-015	-1.15968e-014	-4.43109e-015	-4.94686e-015	-2.58817e-015	-7.15816e-015	-1.33127e-014	-1.39315e-014	-1.09221e-014	-1.04722e-014	-1.39778e-014	-9.37464e-015	-2.85615e-015	-9.83241e-015	-1.65285e-014
-2.14692e-014	-2.03047e-014	7.41392e-016	4.44158e-016	-2.36729e-015	-4.31507e-015	3.00594e-016	-1.27305e-014	-6.26585e-015	-1.28086e-014	-1.26102e-015	-1.13339e-014	-3.76229e-015	-4.76407e-015	-2.43813e-015	-6.81228e-015	-1.29052e-014	-1.37908e-014	-1.04331e-014	-1.03227e-014	-1.40682e-014	-9.62128e-015	-2.8839e-015	-9.93234e-015	-1.63696e-014
-2.13149e-014	-2.05843e-014	6.27539e-016	5.09843e-016	-2.04809e-015	-4.23972e-015	2.14823e-016	-1.24106e-014	-6.12552e-015	-1.25645e-014	-1.14788e-015	-1.10612e-014	-3.08005e-015	-4.55094e-015	-2.27123e-015	-6.44354e-015	-1.24688e-014	-1.36258e-014	-9.95821e-015	-1.01574e-014	-1.41487e-014	-9.86323e-015	-2.90288e-015	-1.00519e-014	-1.62028e-014
-2.11325e-014	-2.08308e-014	5.09235e-016	5.8854e-016	-1.7082e-015	-4.14277e-015	1.45168e-016	-1.2045e-014	-5.98591e-015	-1.23195e-014	-1.02687e-015	-1.078e-014	-2.38688e-015	-4.30755e-015	-2.08887e-015	-6.05437e-015	-1.20079e-014	-1.34379e-014	-9.50173e-015	-9.97608e-015	-1.42196e-014	-1.00982e-014	-2.9132e-015	-1.01903e-014	-1.60306e-014
-2.09239e-014	-2.10434e-014	3.88232e-016	6.79054e-016	-1.34873e-015	-4.02516e-015	9.15681e-017	-1.16354e-014	-5.84896e-015	-1.20747e-014	-8.97127e-016	-1.04911e-014	-1.6856e-015	-4.03478e-015	-1.89314e-015	-5.64727e-015	-1.1527e-014	-1.3229e-014	-9.06633e-015	-9.77915e-015	-1.42815e-014	-1.03242e-014	-2.91491e-015	-1.03466e-014	-1.58561e-014
-2.06898e-014	-2.12213e-014	2.66665e-016	7.80737e-016	-9.71387e-016	-3.8886e-015	5.34771e-017	-1.1184e-014	-5.71669e-015	-1.18322e-014	-7.58004e-016	-1.01948e-014	-9.79443e-016	-3.73378e-015	-1.68628e-015	-5.22482e-015	-1.10297e-014	-1.30006e-014	-8.65524e-015	-9.56742e-015	-1.43347e-014	-1.05395e-014	-2.90876e-015	-1.052e-014	-1.5682e-014
-2.04319e-014	-2.13641e-014	1.46223e-016	8.92326e-016	-5.77808e-016	-3.73426e-015	3.04166e-017	-1.06945e-014	-5.59039e-015	-1.1593e-014	-6.08685e-016	-9.89223e-015	-2.71056e-016	-3.40505e-015	-1.47037e-015	-4.78987e-015	-1.05204e-014	-1.27545e-014	-8.27088e-015	-9.34269e-015	-1.43794e-014	-1.07425e-014	-2.89485e-015	-1.07105e-014	-1.55104e-014
-2.01525e-014	-2.14714e-014	2.83416e-017	1.01275e-015	-1.69628e-016	-3.56424e-015	2.19798e-017	-1.01705e-014	-5.47149e-015	-1.13586e-014	-4.47939e-016	-9.58381e-015	4.36045e-016	-3.05064e-015	-1.24776e-015	-4.34576e-015	-1.00033e-014	-1.2492e-014	-7.91583e-015	-9.10562e-015	-1.44164e-014	-1.0932e-014	-2.87377e-015	-1.09167e-014	-1.53439e-014
-1.98534e-014	-2.15428e-014	-8.60338e-017	1.14048e-015	2.50836e-016	-3.3798e-015	2.71196e-017	-9.61571e-015	-5.36125e-015	-1.11299e-014	-2.7559e-016	-9.26972e-015	1.13933e-015	-2.67201e-015	-1.02055e-015	-3.89619e-015	-9.48218e-015	-1.22151e-014	-7.59224e-015	-8.85768e-015	-1.44461e-014	-1.1107e-014	-2.84632e-015	-1.11378e-014	-1.51851e-014
-1.95369e-014	-2.15787e-014	-1.95428e-016	1.27449e-015	6.81611e-016	-3.18264e-015	4.49873e-017	-9.03481e-015	-5.26114e-015	-1.09084e-014	-9.10994e-017	-8.95026e-015	1.83579e-015	-2.27147e-015	-7.91302e-016	-3.44354e-015	-8.96022e-015	-1.19259e-014	-7.30135e-015	-8.60039e-015	-1.4469e-014	-1.12662e-014	-2.81289e-015	-1.13721e-014	-1.50359e-014
-1.92054e-014	-2.15796e-014	-2.98646e-016	1.41342e-015	1.12048e-015	-2.97388e-015	7.51877e-017	-8.43223e-015	-5.17197e-015	-1.06954e-014	1.05484e-016	-8.62614e-015	2.52255e-015	-1.8512e-015	-5.62061e-016	-2.99087e-015	-8.44161e-015	-1.16261e-014	-7.04399e-015	-8.33546e-015	-1.44852e-014	-1.14093e-014	-2.77426e-015	-1.16184e-014	-1.48975e-014
-1.88613e-014	-2.15463e-014	-3.94929e-016	1.55557e-015	1.56468e-015	-2.75517e-015	1.16008e-016	-7.81268e-015	-5.09388e-015	-1.04918e-014	3.15263e-016	-8.29741e-015	3.19719e-015	-1.414e-015	-3.34476e-016	-2.5416e-015	-7.93022e-015	-1.13176e-014	-6.82089e-015	-8.06428e-015	-1.4495e-014	-1.15355e-014	-2.73161e-015	-1.1875e-014	-1.47711e-014
-1.85071e-014	-2.14793e-014	-4.82484e-016	1.70031e-015	2.01205e-015	-2.52795e-015	1.66033e-016	-7.18111e-015	-5.02657e-015	-1.02985e-014	5.38471e-016	-7.96407e-015	3.85666e-015	-9.62359e-016	-1.11276e-016	-2.0993e-015	-7.42958e-015	-1.10027e-014	-6.6324e-015	-7.78846e-015	-1.44984e-014	-1.16446e-014	-2.68572e-015	-1.21404e-014	-1.46585e-014
-1.81461e-014	-2.13797e-014	-5.60863e-016	1.84589e-015	2.45969e-015	-2.29382e-015	2.24485e-016	-6.54281e-015	-4.97002e-015	-1.01159e-014	7.74958e-016	-7.62636e-015	4.4987e-015	-4.99148e-016	1.05875e-016	-1.66655e-015	-6.94274e-015	-1.06832e-014	-6.47828e-015	-7.50984e-015	-1.44953e-014	-1.17365e-014	-2.63824e-015	-1.24131e-014	-1.4561e-014
-1.77804e-014	-2.12483e-014	-6.29202e-016	1.99103e-015	2.90504e-015	-2.05418e-015	2.90183e-016	-5.90347e-015	-4.9232e-015	-9.94482e-015	1.02457e-015	-7.28418e-015	5.12095e-015	-2.73908e-017	3.14979e-016	-1.24707e-015	-6.47166e-015	-1.03615e-014	-6.35773e-015	-7.2305e-015	-1.4485e-014	-1.18115e-014	-2.59012e-015	-1.26914e-014	-1.44788e-014
-1.74123e-014	-2.1087e-014	-6.87292e-016	2.13429e-015	3.34529e-015	-1.81041e-015	3.61666e-016	-5.26841e-015	-4.88465e-015	-9.78606e-015	1.28732e-015	-6.93743e-015	5.72074e-015	4.49205e-016	5.14654e-016	-8.4412e-016	-6.01842e-015	-1.00399e-014	-6.26962e-015	-6.95181e-015	-1.44667e-014	-1.18702e-014	-2.54304e-015	-1.29737e-014	-1.44127e-014
-1.7044e-014	-2.08972e-014	-7.34048e-016	2.27444e-015	3.77695e-015	-1.56428e-015	4.37569e-016	-4.64276e-015	-4.85258e-015	-9.63952e-015	1.56323e-015	-6.58567e-015	6.29629e-015	9.27063e-016	7.03079e-016	-4.61154e-016	-5.58529e-015	-9.71961e-015	-6.2119e-015	-6.67574e-015	-1.444e-014	-1.19131e-014	-2.49798e-015	-1.32582e-014	-1.43623e-014
-1.66779e-014	-2.06807e-014	-7.68561e-016	2.41048e-015	4.19754e-015	-1.31761e-015	5.16533e-016	-4.03211e-015	-4.82477e-015	-9.50531e-015	1.85265e-015	-6.22897e-015	6.8461e-015	1.40316e-015	8.78825e-016	-1.00094e-016	-5.17374e-015	-9.4018e-015	-6.18252e-015	-6.40371e-015	-1.4404e-014	-1.19409e-014	-2.45623e-015	-1.35431e-014	-1.43275e-014
-1.63167e-014	-2.04388e-014	-7.90793e-016	2.5416e-015	4.60367e-015	-1.07202e-015	5.97081e-016	-3.44137e-015	-4.79894e-015	-9.38312e-015	2.15486e-015	-5.86679e-015	7.36863e-015	1.87445e-015	1.04091e-015	2.35905e-016	-4.78492e-015	-9.08784e-015	-6.17915e-015	-6.13665e-015	-1.43584e-014	-1.19544e-014	-2.41956e-015	-1.38272e-014	-1.43082e-014
-1.59622e-014	-2.01736e-014	-8.00607e-016	2.66682e-015	4.99283e-015	-8.28532e-016	6.78388e-016	-2.87475e-015	-4.77225e-015	-9.27266e-015	2.46899e-015	-5.49902e-015	7.86237e-015	2.33697e-015	1.18837e-015	5.43941e-016	-4.41917e-015	-8.77941e-015	-6.19843e-015	-5.87533e-015	-1.43018e-014	-1.19547e-014	-2.38916e-015	-1.41087e-014	-1.43034e-014
-1.56165e-014	-1.98858e-014	-7.97381e-016	2.78476e-015	5.36308e-015	-5.88279e-016	7.5919e-016	-2.3359e-015	-4.74144e-015	-9.17376e-015	2.79513e-015	-5.12526e-015	8.32667e-015	2.78712e-015	1.31999e-015	8.22059e-016	-4.07733e-015	-8.47791e-015	-6.23785e-015	-5.62174e-015	-1.42335e-014	-1.19422e-014	-2.36632e-015	-1.43856e-014	-1.43123e-014
-1.52806e-014	-1.95784e-014	-7.81415e-016	2.89529e-015	5.71186e-015	-3.52655e-016	8.38419e-016	-1.82862e-015	-4.7033e-015	-9.08576e-015	3.13243e-015	-4.74519e-015	8.76037e-015	3.22123e-015	1.43538e-015	1.06812e-015	-3.75889e-015	-8.18468e-015	-6.29329e-015	-5.37718e-015	-1.41526e-014	-1.1918e-014	-2.35231e-015	-1.46568e-014	-1.43334e-014
-1.49562e-014	-1.92529e-014	-7.52796e-016	2.99827e-015	6.0358e-015	-1.22767e-016	9.14851e-016	-1.3567e-015	-4.65454e-015	-9.00782e-015	3.48078e-015	-4.35888e-015	9.16264e-015	3.63509e-015	1.53367e-015	1.28053e-015	-3.4632e-015	-7.90114e-015	-6.36111e-015	-5.14224e-015	-1.40573e-014	-1.18836e-014	-2.34825e-015	-1.492e-014	-1.43648e-014
-1.46443e-014	-1.89103e-014	-7.11524e-016	3.09309e-015	6.3327e-015	1.0036e-016	9.88287e-016	-9.23513e-016	-4.59063e-015	-8.93931e-015	3.8392e-015	-3.96632e-015	9.53265e-015	4.02573e-015	1.61491e-015	1.4572e-015	-3.18981e-015	-7.62807e-015	-6.43732e-015	-4.91908e-015	-1.39464e-014	-1.18401e-014	-2.35553e-015	-1.51733e-014	-1.44048e-014
-1.43464e-014	-1.85525e-014	-6.58095e-016	3.17885e-015	6.60023e-015	3.14998e-016	1.05704e-015	-5.30777e-016	-4.50776e-015	-8.8791e-015	4.20661e-015	-3.56696e-015	9.86976e-015	4.39054e-015	1.67849e-015	1.59718e-015	-2.93743e-015	-7.36612e-015	-6.51851e-015	-4.70885e-015	-1.38178e-014	-1.17888e-014	-2.37502e-015	-1.54144e-014	-1.44515e-014
-1.4063e-014	-1.81809e-014	-5.92759e-016	3.25537e-015	6.83678e-015	5.20536e-016	1.12025e-015	-1.80142e-016	-4.40271e-015	-8.82609e-015	4.58231e-015	-3.16047e-015	1.01739e-014	4.72625e-015	1.72406e-015	1.69926e-015	-2.70433e-015	-7.11581e-015	-6.60073e-015	-4.51169e-015	-1.36703e-014	-1.17298e-014	-2.40751e-015	-1.56419e-014	-1.45028e-014
-1.37941e-014	-1.77972e-014	-5.15824e-016	3.32196e-015	7.04074e-015	7.15949e-016	1.17756e-015	1.26882e-016	-4.27182e-015	-8.77937e-015	4.96528e-015	-2.74697e-015	1.04446e-014	5.02989e-015	1.75176e-015	1.76326e-015	-2.48898e-015	-6.87747e-015	-6.68015e-015	-4.32789e-015	-1.35024e-014	-1.16642e-014	-2.45403e-015	-1.58545e-014	-1.45555e-014
-1.35398e-014	-1.74031e-014	-4.27663e-016	3.37818e-015	7.21059e-015	9.00127e-016	1.22835e-015	3.89889e-016	-4.11088e-015	-8.73759e-015	5.35489e-015	-2.32591e-015	1.06824e-014	5.29937e-015	1.76205e-015	1.7888e-015	-2.28898e-015	-6.65106e-015	-6.75319e-015	-4.15714e-015	-1.33127e-014	-1.15935e-014	-2.51512e-015	-1.60504e-014	-1.46065e-014
-1.32999e-014	-1.69994e-014	-3.29135e-016	3.42319e-015	7.34512e-015	1.07176e-015	1.27137e-015	6.08773e-016	-3.91674e-015	-8.69918e-015	5.75034e-015	-1.89745e-015	1.08883e-014	5.53288e-015	1.75501e-015	1.7763e-015	-2.10243e-015	-6.43619e-015	-6.81616e-015	-4.00077e-015	-1.30999e-014	-1.15182e-014	-2.59083e-015	-1.62281e-014	-1.46532e-014
-1.30738e-014	-1.65872e-014	-2.20336e-016	3.45647e-015	7.44265e-015	1.23002e-015	1.30582e-015	7.83695e-016	-3.68575e-015	-8.66266e-015	6.15047e-015	-1.462e-015	1.10629e-014	5.72948e-015	1.73142e-015	1.72572e-015	-1.92775e-015	-6.23268e-015	-6.86534e-015	-3.85826e-015	-1.28624e-014	-1.1439e-014	-2.68141e-015	-1.63861e-014	-1.46929e-014
-1.2861e-014	-1.61675e-014	-1.02077e-016	3.47796e-015	7.50235e-015	1.37433e-015	1.33127e-015	9.1542e-016	-3.41452e-015	-8.62656e-015	6.55395e-015	-1.01973e-015	1.12067e-014	5.88709e-015	1.6919e-015	1.63845e-015	-1.76237e-015	-6.04008e-015	-6.89824e-015	-3.72918e-015	-1.25987e-014	-1.13565e-014	-2.78709e-015	-1.65225e-014	-1.47227e-014
-1.26604e-014	-1.57416e-014	2.45104e-017	3.48777e-015	7.52403e-015	1.50409e-015	1.34711e-015	1.00602e-015	-3.09951e-015	-8.5892e-015	6.95941e-015	-5.71408e-016	1.13208e-014	6.00488e-015	1.6369e-015	1.51514e-015	-1.60409e-015	-5.85797e-015	-6.9112e-015	-3.61409e-015	-1.23072e-014	-1.12709e-014	-2.90757e-015	-1.66367e-014	-1.47402e-014
-1.24698e-014	-1.53104e-014	1.57766e-016	3.48545e-015	7.50734e-015	1.61886e-015	1.35288e-015	1.05755e-015	-2.73888e-015	-8.54837e-015	7.36566e-015	-1.1711e-016	1.14061e-014	6.08175e-015	1.56763e-015	1.35774e-015	-1.45061e-015	-5.68566e-015	-6.90062e-015	-3.51238e-015	-1.19872e-014	-1.11823e-014	-3.04245e-015	-1.67275e-014	-1.47426e-014
-1.22873e-014	-1.48739e-014	2.97794e-016	3.47139e-015	7.4521e-015	1.71815e-015	1.34797e-015	1.07275e-015	-2.33052e-015	-8.50273e-015	7.77174e-015	3.43141e-016	1.14635e-014	6.11705e-015	1.48512e-015	1.16776e-015	-1.29929e-015	-5.52232e-015	-6.86471e-015	-3.4229e-015	-1.16375e-014	-1.10909e-014	-3.19127e-015	-1.67927e-014	-1.47272e-014
-1.21104e-014	-1.44321e-014	4.42905e-016	3.44521e-015	7.35936e-015	1.80169e-015	1.33273e-015	1.05486e-015	-1.87284e-015	-8.4506e-015	8.1765e-015	8.08721e-016	1.14952e-014	6.11077e-015	1.39017e-015	9.47121e-016	-1.14773e-015	-5.36734e-015	-6.80168e-015	-3.34551e-015	-1.12569e-014	-1.09962e-014	-3.35337e-015	-1.6831e-014	-1.46908e-014
-1.19378e-014	-1.39845e-014	5.92397e-016	3.40694e-015	7.2295e-015	1.86898e-015	1.30662e-015	1.00752e-015	-1.36457e-015	-8.3904e-015	8.57832e-015	1.27881e-015	1.15022e-014	6.06351e-015	1.28334e-015	6.98775e-016	-9.93902e-016	-5.21943e-015	-6.70918e-015	-3.27881e-015	-1.08447e-014	-1.08983e-014	-3.528e-015	-1.68419e-014	-1.46313e-014
-1.17674e-014	-1.35311e-014	7.45351e-016	3.35611e-015	7.06335e-015	1.91986e-015	1.26933e-015	9.34226e-016	-8.05532e-016	-8.32043e-015	8.97576e-015	1.75303e-015	1.14857e-014	5.97622e-015	1.16541e-015	4.25015e-016	-8.3558e-016	-5.07672e-015	-6.58629e-015	-3.22194e-015	-1.04006e-014	-1.07968e-014	-3.71437e-015	-1.68242e-014	-1.45461e-014
-1.15962e-014	-1.30723e-014	9.00194e-016	3.29312e-015	6.86254e-015	1.95391e-015	1.22082e-015	8.39011e-016	-1.9626e-016	-8.23918e-015	9.36714e-015	2.23019e-015	1.14477e-014	5.84982e-015	1.03827e-015	1.29498e-016	-6.70485e-016	-4.93776e-015	-6.43212e-015	-3.1742e-015	-9.92448e-015	-1.06915e-014	-3.91116e-015	-1.67767e-014	-1.4433e-014
-1.14215e-014	-1.26079e-014	1.05612e-015	3.21759e-015	6.62847e-015	1.97155e-015	1.1609e-015	7.26347e-016	4.62258e-016	-8.14458e-015	9.75155e-015	2.70977e-015	1.139e-014	5.68562e-015	9.02306e-016	-1.8426e-016	-4.97287e-016	-4.80174e-015	-6.2461e-015	-3.13383e-015	-9.41607e-015	-1.05813e-014	-4.11684e-015	-1.66988e-014	-1.42902e-014
-1.12406e-014	-1.21368e-014	1.21218e-015	3.12938e-015	6.36262e-015	1.97279e-015	1.08905e-015	6.00825e-016	1.16834e-015	-8.03504e-015	1.01277e-014	3.19128e-015	1.13143e-014	5.48553e-015	7.58692e-016	-5.13299e-016	-3.14789e-016	-4.66682e-015	-6.02778e-015	-3.09988e-015	-8.87546e-015	-1.04655e-014	-4.33019e-015	-1.65898e-014	-1.41157e-014
-1.10506e-014	-1.16585e-014	1.36699e-015	3.02844e-015	6.06769e-015	1.95771e-015	1.00604e-015	4.6772e-016	1.92046e-015	-7.90932e-015	1.04934e-014	3.67367e-015	1.12224e-014	5.25091e-015	6.08063e-016	-8.53684e-016	-1.22184e-016	-4.53104e-015	-5.77729e-015	-3.0706e-015	-8.30329e-015	-1.03433e-014	-4.54898e-015	-1.64492e-014	-1.39084e-014
-1.08479e-014	-1.1172e-014	1.51862e-015	2.91385e-015	5.74552e-015	1.92663e-015	9.1185e-016	3.31792e-016	2.71554e-015	-7.76534e-015	1.08481e-014	4.15619e-015	1.11161e-014	4.98404e-015	4.50954e-016	-1.20122e-015	8.1033e-017	-4.39254e-015	-5.49462e-015	-3.04435e-015	-7.70004e-015	-1.0214e-014	-4.77223e-015	-1.62771e-014	-1.36673e-014
-1.063e-014	-1.06771e-014	1.66602e-015	2.78564e-015	5.39838e-015	1.88026e-015	8.06299e-016	1.97594e-016	3.55006e-015	-7.60172e-015	1.11903e-014	4.63817e-015	1.09978e-014	4.68755e-015	2.88691e-016	-1.55173e-015	2.95496e-016	-4.25025e-015	-5.18063e-015	-3.01919e-015	-7.06612e-015	-1.0077e-014	-4.99798e-015	-1.60729e-014	-1.33909e-014
-1.03941e-014	-1.01736e-014	1.80758e-015	2.64347e-015	5.02835e-015	1.81905e-015	6.89391e-016	6.97449e-017	4.42019e-015	-7.41693e-015	1.15186e-014	5.11874e-015	1.0869e-014	4.36471e-015	1.22461e-016	-1.90175e-015	5.20634e-016	-4.10262e-015	-4.83698e-015	-2.99347e-015	-6.40263e-015	-9.93139e-015	-5.2238e-015	-1.58366e-014	-1.30789e-014
-1.01375e-014	-9.66044e-015	1.9419e-015	2.48763e-015	4.63855e-015	1.7444e-015	5.61922e-016	-4.67064e-017	5.32139e-015	-7.21014e-015	1.18317e-014	5.5966e-015	1.07314e-014	4.01795e-015	-4.70035e-017	-2.24725e-015	7.56636e-016	-3.94834e-015	-4.4658e-015	-2.9657e-015	-5.7107e-015	-9.77589e-015	-5.44814e-015	-1.55682e-014	-1.27304e-014
-9.85701e-015	-9.13633e-015	2.06723e-015	2.31852e-015	4.23183e-015	1.65668e-015	4.24851e-016	-1.47216e-016	6.24874e-015	-6.98005e-015	1.21284e-014	6.07113e-015	1.05865e-014	3.65027e-015	-2.18615e-016	-2.58402e-015	1.00339e-015	-3.78554e-015	-4.06803e-015	-2.93405e-015	-4.99192e-015	-9.60945e-015	-5.66902e-015	-1.52684e-014	-1.23459e-014
-9.55046e-015	-8.60036e-015	2.18192e-015	2.13642e-015	3.81082e-015	1.55686e-015	2.778e-016	-2.27695e-016	7.1968e-015	-6.72577e-015	1.24075e-014	6.54134e-015	1.04373e-014	3.26513e-015	-3.91328e-016	-2.90863e-015	1.25944e-015	-3.61294e-015	-3.64586e-015	-2.89597e-015	-4.24824e-015	-9.4307e-015	-5.88418e-015	-1.49372e-014	-1.19255e-014
-9.21505e-015	-8.05217e-015	2.28514e-015	1.94154e-015	3.37809e-015	1.44623e-015	1.21377e-016	-2.83617e-016	8.15903e-015	-6.44591e-015	1.26682e-014	7.0066e-015	1.02854e-014	2.86637e-015	-5.64871e-016	-3.21748e-015	1.52364e-015	-3.42924e-015	-3.20163e-015	-2.84994e-015	-3.48162e-015	-9.23867e-015	-6.09203e-015	-1.45756e-014	-1.14695e-014
-8.84914e-015	-7.49131e-015	2.37539e-015	1.73422e-015	2.93745e-015	1.32587e-015	-4.37415e-017	-3.11735e-016	9.13006e-015	-6.13985e-015	1.29099e-014	7.46635e-015	1.01327e-014	2.45706e-015	-7.3831e-016	-3.50698e-015	1.79497e-015	-3.23268e-015	-2.73753e-015	-2.79485e-015	-2.69463e-015	-9.03231e-015	-6.29064e-015	-1.41849e-014	-1.09789e-014
-8.45121e-015	-6.91734e-015	2.45188e-015	1.51506e-015	2.49208e-015	1.1972e-015	-2.16957e-016	-3.08362e-016	1.01029e-014	-5.80672e-015	1.3131e-014	7.91969e-015	9.9801e-015	2.04016e-015	-9.10747e-016	-3.77356e-015	2.07137e-015	-3.02274e-015	-2.25656e-015	-2.72883e-015	-1.88924e-015	-8.81023e-015	-6.47838e-015	-1.37658e-014	-1.0455e-014
-8.0198e-015	-6.33013e-015	2.51331e-015	1.28463e-015	2.04527e-015	1.06231e-015	-3.97189e-016	-2.69315e-016	1.10709e-014	-5.44558e-015	1.33308e-014	8.36682e-015	9.82934e-015	1.6189e-015	-1.08141e-015	-4.01372e-015	2.35166e-015	-2.79786e-015	-1.76153e-015	-2.64903e-015	-1.06767e-015	-8.57161e-015	-6.6535e-015	-1.33195e-014	-9.89833e-015
-7.55292e-015	-5.72962e-015	2.55807e-015	1.04356e-015	1.5998e-015	9.22676e-016	-5.83731e-016	-1.9209e-016	1.20271e-014	-5.05627e-015	1.35087e-014	8.80727e-015	9.68133e-015	1.19605e-015	-1.24956e-015	-4.22389e-015	2.63377e-015	-2.55671e-015	-1.25483e-015	-2.55399e-015	-2.32485e-016	-8.31604e-015	-6.81385e-015	-1.28484e-014	-9.31027e-015
-7.04949e-015	-5.11565e-015	2.58566e-015	7.92644e-016	1.15894e-015	7.79682e-016	-7.75661e-016	-7.50146e-017	1.29647e-014	-4.63942e-015	1.36638e-014	9.24062e-015	9.53716e-015	7.75693e-016	-1.41488e-015	-4.40132e-015	2.91627e-015	-2.29843e-015	-7.39208e-016	-2.44279e-015	6.13972e-016	-8.04222e-015	-6.95752e-015	-1.23537e-014	-8.69267e-015
-6.50894e-015	-4.48831e-015	2.59515e-015	5.32802e-016	7.25944e-016	6.34909e-016	-9.72813e-016	8.43897e-017	1.38774e-014	-4.19455e-015	1.37961e-014	9.66662e-015	9.39798e-015	3.613e-016	-1.57655e-015	-4.54395e-015	3.19699e-015	-2.02238e-015	-2.17276e-016	-2.31409e-015	1.46895e-015	-7.7494e-015	-7.08348e-015	-1.1837e-014	-8.04704e-015
-5.93038e-015	-3.84816e-015	2.58634e-015	2.65463e-016	3.03531e-016	4.89788e-016	-1.17356e-015	2.87552e-016	1.4759e-014	-3.72128e-015	1.39047e-014	1.00854e-014	9.26466e-015	-4.40068e-017	-1.73344e-015	-4.64923e-015	3.47394e-015	-1.72824e-015	3.08392e-016	-2.16587e-015	2.33014e-015	-7.43747e-015	-7.19048e-015	-1.1301e-014	-7.37506e-015
-5.31363e-015	-3.19608e-015	2.55856e-015	-7.5268e-018	-1.05546e-016	3.46505e-016	-1.37624e-015	5.36511e-016	1.56028e-014	-3.21974e-015	1.39894e-014	1.04966e-014	9.13827e-015	-4.37418e-016	-1.88464e-015	-4.71597e-015	3.74449e-015	-1.4151e-015	8.35297e-016	-1.99645e-015	3.19432e-015	-7.10627e-015	-7.27708e-015	-1.07478e-014	-6.67874e-015
-4.65904e-015	-2.5326e-015	2.51142e-015	-2.85361e-016	-4.98302e-016	2.06623e-016	-1.5801e-015	8.31651e-016	1.6403e-014	-2.69023e-015	1.40499e-014	1.09001e-014	9.01975e-015	-8.15762e-016	-2.02966e-015	-4.74171e-015	4.00711e-015	-1.08227e-015	1.36141e-015	-1.80519e-015	4.05862e-015	-6.75548e-015	-7.34254e-015	-1.01789e-014	-5.9602e-015
-3.96756e-015	-1.85851e-015	2.44488e-015	-5.6545e-016	-8.72509e-016	7.1894e-017	-1.78364e-015	1.17272e-015	1.71537e-014	-2.13321e-015	1.4086e-014	1.12963e-014	8.90995e-015	-1.17624e-015	-2.16758e-015	-4.72607e-015	4.26058e-015	-7.29084e-016	1.88452e-015	-1.59096e-015	4.92056e-015	-6.38458e-015	-7.38574e-015	-9.59643e-015	-5.22163e-015
-3.23971e-015	-1.1755e-015	2.35867e-015	-8.46404e-016	-1.22558e-015	-5.63451e-017	-1.98577e-015	1.56013e-015	1.78494e-014	-1.54893e-015	1.40971e-014	1.16848e-014	8.80921e-015	-1.5167e-015	-2.29764e-015	-4.66893e-015	4.50286e-015	-3.55715e-016	2.40223e-015	-1.35235e-015	5.7778e-015	-5.99354e-015	-7.406e-015	-9.00217e-015	-4.4649e-015
-2.47689e-015	-4.84607e-016	2.25295e-015	-1.12707e-015	-1.55469e-015	-1.76624e-016	-2.18513e-015	1.99331e-015	1.84858e-014	-9.38108e-016	1.40838e-014	1.20661e-014	8.71769e-015	-1.83494e-015	-2.41946e-015	-4.56903e-015	4.73245e-015	3.76618e-017	2.91346e-015	-1.08854e-015	6.62765e-015	-5.58336e-015	-7.4028e-015	-8.39917e-015	-3.69252e-015
-1.67993e-015	2.12826e-016	2.12838e-015	-1.40504e-015	-1.85759e-015	-2.87635e-016	-2.38016e-015	2.47101e-015	1.9059e-014	-3.01659e-016	1.40461e-014	1.24408e-014	8.63566e-015	-2.12831e-015	-2.53155e-015	-4.42682e-015	4.94779e-015	4.50928e-016	3.41699e-015	-7.98657e-016	7.46785e-015	-5.15423e-015	-7.37579e-015	-7.7896e-015	-2.90619e-015
-8.50619e-016	9.14786e-016	1.98536e-015	-1.67847e-015	-2.13318e-015	-3.87845e-016	-2.56964e-015	2.99152e-015	1.95657e-014	3.59668e-016	1.39841e-014	1.28094e-014	8.56327e-015	-2.39515e-015	-2.63344e-015	-4.24265e-015	5.14838e-015	8.84102e-016	3.91188e-015	-4.82014e-016	8.29618e-015	-4.70658e-015	-7.32482e-015	-7.17567e-015	-2.10806e-015
9.31477e-018	1.61956e-015	1.82519e-015	-1.9445e-015	-2.37989e-015	-4.75807e-016	-2.7524e-015	3.5535e-015	2.00028e-014	1.04443e-015	1.38987e-014	1.31721e-014	8.50022e-015	-2.63401e-015	-2.72437e-015	-4.01741e-015	5.33358e-015	1.33697e-015	4.39752e-015	-1.38238e-016	9.11027e-015	-4.24083e-015	-7.25017e-015	-6.55927e-015	-1.30019e-015
8.97439e-016	2.32551e-015	1.64908e-015	-2.20135e-015	-2.5958e-015	-5.50305e-016	-2.92738e-015	4.15505e-015	2.03683e-014	1.75204e-015	1.37904e-014	1.35293e-014	8.44605e-015	-2.84298e-015	-2.80267e-015	-3.75249e-015	5.50223e-015	1.80833e-015	4.87302e-015	2.32993e-016	9.90834e-015	-3.75794e-015	-7.15185e-015	-5.94254e-015	-4.84249e-016
1.81123e-015	3.03034e-015	1.45876e-015	-2.44676e-015	-2.77916e-015	-6.09982e-016	-3.09309e-015	4.79343e-015	2.06605e-014	2.48125e-015	1.36596e-014	1.38819e-014	8.40115e-015	-3.02151e-015	-2.86758e-015	-3.44921e-015	5.65509e-015	2.29766e-015	5.33812e-015	6.31774e-016	1.06883e-014	-3.25821e-015	-7.03035e-015	-5.32717e-015	3.38158e-016
2.74848e-015	3.73261e-015	1.25586e-015	-2.67903e-015	-2.9292e-015	-6.53874e-016	-3.24767e-015	5.46565e-015	2.08789e-014	3.23068e-015	1.3507e-014	1.42304e-014	8.36527e-015	-3.1682e-015	-2.91796e-015	-3.10948e-015	5.79249e-015	2.8039e-015	5.79329e-015	1.05795e-015	1.14484e-014	-2.743e-015	-6.88659e-015	-4.71515e-015	1.16467e-015
3.70692e-015	4.43013e-015	1.04227e-015	-2.89518e-015	-3.04479e-015	-6.81039e-016	-3.39002e-015	6.16874e-015	2.10235e-014	3.99882e-015	1.33332e-014	1.45753e-014	8.33723e-015	-3.28243e-015	-2.95355e-015	-2.73604e-015	5.91494e-015	3.32687e-015	6.23877e-015	1.5112e-015	1.21868e-014	-2.21375e-015	-6.72118e-015	-4.10829e-015	1.99357e-015
4.68256e-015	5.12063e-015	8.20422e-016	-3.093e-015	-3.1256e-015	-6.90686e-016	-3.51885e-015	6.90015e-015	2.10957e-014	4.78383e-015	1.31388e-014	1.49174e-014	8.31574e-015	-3.36344e-015	-2.97288e-015	-2.33174e-015	6.02333e-015	3.86556e-015	6.67528e-015	1.99112e-015	1.2903e-014	-1.67188e-015	-6.53499e-015	-3.50809e-015	2.8231e-015
5.67248e-015	5.80196e-015	5.92442e-016	-3.27123e-015	-3.17148e-015	-6.82753e-016	-3.63367e-015	7.65677e-015	2.10964e-014	5.58415e-015	1.2925e-014	1.5257e-014	8.29984e-015	-3.41092e-015	-2.97509e-015	-1.89853e-015	6.11923e-015	4.41932e-015	7.10338e-015	2.49618e-015	1.35954e-014	-1.11856e-015	-6.32965e-015	-2.9161e-015	3.65192e-015
6.67359e-015	6.47275e-015	3.6039e-016	-3.42758e-015	-3.18231e-015	-6.57048e-016	-3.73327e-015	8.43515e-015	2.10278e-014	6.39778e-015	1.26923e-014	1.55941e-014	8.28919e-015	-3.4255e-015	-2.95991e-015	-1.43939e-015	6.20367e-015	4.98726e-015	7.52391e-015	3.02574e-015	1.42627e-014	-5.5537e-016	-6.10597e-015	-2.33427e-015	4.47865e-015
7.68338e-015	7.13069e-015	1.27065e-016	-3.56007e-015	-3.15799e-015	-6.12999e-016	-3.81605e-015	9.2324e-015	2.08931e-014	7.22306e-015	1.24417e-014	1.59288e-014	8.28228e-015	-3.40727e-015	-2.92662e-015	-9.57842e-016	6.27788e-015	5.56813e-015	7.93807e-015	3.57827e-015	1.49041e-014	1.61061e-017	-5.86571e-015	-1.76329e-015	5.30147e-015
8.69845e-015	7.77323e-015	-1.04826e-016	-3.66793e-015	-3.09923e-015	-5.51079e-016	-3.88163e-015	1.00443e-014	2.06957e-014	8.05782e-015	1.2174e-014	1.62616e-014	8.27809e-015	-3.35649e-015	-2.8743e-015	-4.56846e-016	6.34319e-015	6.16015e-015	8.34725e-015	4.15248e-015	1.55194e-014	5.94166e-016	-5.61081e-015	-1.20379e-015	6.11921e-015
9.71526e-015	8.39859e-015	-3.32412e-016	-3.74993e-015	-3.00669e-015	-4.71303e-016	-3.92925e-015	1.08669e-014	2.04392e-014	8.90016e-015	1.18901e-014	1.65922e-014	8.27586e-015	-3.27459e-015	-2.80264e-015	6.03701e-017	6.40264e-015	6.76189e-015	8.75229e-015	4.74676e-015	1.61087e-014	1.17734e-015	-5.34284e-015	-6.56103e-016	6.9308e-015
1.07309e-014	9.00508e-015	-5.53099e-016	-3.80449e-015	-2.88072e-015	-3.7409e-016	-3.95783e-015	1.16974e-014	2.0129e-014	9.74809e-015	1.15911e-014	1.69211e-014	8.27419e-015	-3.16191e-015	-2.71206e-015	5.90441e-016	6.45859e-015	7.37213e-015	9.15477e-015	5.35947e-015	1.66716e-014	1.76376e-015	-5.06365e-015	-1.20675e-016	7.73521e-015
1.17413e-014	9.59051e-015	-7.63989e-016	-3.83098e-015	-2.7226e-015	-2.60407e-016	-3.96697e-015	1.25321e-014	1.97701e-014	1.05996e-014	1.12781e-014	1.7248e-014	8.27119e-015	-3.01955e-015	-2.60143e-015	1.12899e-015	6.5125e-015	7.98933e-015	9.55678e-015	5.98751e-015	1.72088e-014	2.35156e-015	-4.77509e-015	4.01933e-016	8.53172e-015
1.27438e-014	1.01532e-014	-9.63017e-016	-3.82858e-015	-2.53331e-015	-1.30946e-016	-3.95652e-015	1.33679e-014	1.93685e-014	1.14526e-014	1.09514e-014	1.75725e-014	8.26531e-015	-2.84864e-015	-2.46993e-015	1.67184e-015	6.56687e-015	8.61196e-015	9.9601e-015	6.62821e-015	1.77199e-014	2.93864e-015	-4.47909e-015	9.11389e-016	9.31914e-015
1.37353e-014	1.06925e-014	-1.14727e-015	-3.79715e-015	-2.31457e-015	1.37222e-017	-3.92603e-015	1.42006e-014	1.89299e-014	1.23047e-014	1.06125e-014	1.7894e-014	8.2541e-015	-2.65059e-015	-2.31775e-015	2.21564e-015	6.62527e-015	9.23904e-015	1.03652e-014	7.27806e-015	1.82055e-014	3.52346e-015	-4.17747e-015	1.40758e-015	1.00968e-014
1.47127e-014	1.12076e-014	-1.31385e-015	-3.73671e-015	-2.06783e-015	1.72566e-016	-3.87545e-015	1.50276e-014	1.84596e-014	1.31541e-014	1.02617e-014	1.82122e-014	8.23642e-015	-2.42678e-015	-2.14511e-015	2.75731e-015	6.68996e-015	9.86904e-015	1.07738e-014	7.93397e-015	1.86657e-014	4.10466e-015	-3.8724e-015	1.89056e-015	1.08637e-014
1.56737e-014	1.1698e-014	-1.46017e-015	-3.64749e-015	-1.79456e-015	3.44316e-016	-3.80513e-015	1.58455e-014	1.7964e-014	1.39984e-014	9.90012e-015	1.85264e-014	8.21032e-015	-2.17936e-015	-1.95212e-015	3.29317e-015	6.76297e-015	1.05002e-014	1.11871e-014	8.59269e-015	1.91013e-014	4.68037e-015	-3.56577e-015	2.36033e-015	1.16191e-014
1.66151e-014	1.2163e-014	-1.58428e-015	-3.53032e-015	-1.49677e-015	5.28118e-016	-3.71539e-015	1.66507e-014	1.74497e-014	1.48355e-014	9.52837e-015	1.88358e-014	8.17424e-015	-1.91026e-015	-1.73903e-015	3.82015e-015	6.84658e-015	1.11312e-014	1.16069e-014	9.2513e-015	1.95133e-014	5.24919e-015	-3.25907e-015	2.81767e-015	1.23616e-014
1.75341e-014	1.26016e-014	-1.68403e-015	-3.38578e-015	-1.17706e-015	7.23024e-016	-3.60641e-015	1.74406e-014	1.69235e-014	1.56634e-014	9.14691e-015	1.9139e-014	8.12611e-015	-1.62186e-015	-1.50633e-015	4.3351e-015	6.9433e-015	1.17606e-014	1.20341e-014	9.90614e-015	1.99025e-014	5.80928e-015	-2.95469e-015	3.26241e-015	1.30909e-014
1.84275e-014	1.30138e-014	-1.75717e-015	-3.2155e-015	-8.37415e-016	9.27432e-016	-3.47914e-015	1.82123e-014	1.63908e-014	1.64799e-014	8.7569e-015	1.94354e-014	8.06457e-015	-1.31601e-015	-1.25455e-015	4.83432e-015	7.05466e-015	1.23868e-014	1.24695e-014	1.05529e-014	2.02699e-014	6.35878e-015	-2.65435e-015	3.69461e-015	1.38064e-014
1.9293e-014	1.34001e-014	-1.80189e-015	-3.02155e-015	-4.80132e-016	1.14014e-015	-3.33436e-015	1.89632e-014	1.58581e-014	1.72829e-014	8.35905e-015	1.97241e-014	7.98767e-015	-9.95025e-016	-9.84948e-016	5.31518e-015	7.18261e-015	1.30084e-014	1.29132e-014	1.1188e-014	2.06166e-014	6.89644e-015	-2.35999e-015	4.11503e-015	1.45072e-014
2.01287e-014	1.37609e-014	-1.81668e-015	-2.80542e-015	-1.07823e-016	1.35917e-015	-3.17325e-015	1.96906e-014	1.53312e-014	1.80705e-014	7.95376e-015	2.00032e-014	7.89309e-015	-6.6121e-016	-6.98318e-016	5.77513e-015	7.32845e-015	1.36237e-014	1.33658e-014	1.18077e-014	2.09443e-014	7.42064e-015	-2.07326e-015	4.52458e-015	1.51923e-014
2.09327e-014	1.40965e-014	-1.80058e-015	-2.56901e-015	2.77071e-016	1.58258e-015	-2.99613e-015	2.03925e-014	1.48155e-014	1.88408e-014	7.54172e-015	2.02711e-014	7.77951e-015	-3.17332e-016	-3.95833e-016	6.21083e-015	7.49342e-015	1.42313e-014	1.38276e-014	1.24078e-014	2.1254e-014	7.93021e-015	-1.79611e-015	4.92349e-015	1.5861e-014
2.17029e-014	1.44069e-014	-1.75252e-015	-2.31446e-015	6.72217e-016	1.8089e-015	-2.80471e-015	2.10669e-014	1.43164e-014	1.95918e-014	7.12392e-015	2.05263e-014	7.6453e-015	3.38861e-017	-7.87244e-017	6.62e-015	7.67772e-015	1.48296e-014	1.42987e-014	1.29846e-014	2.15471e-014	8.42419e-015	-1.52981e-015	5.31169e-015	1.65123e-014
2.24372e-014	1.46935e-014	-1.6722e-015	-2.04483e-015	1.07408e-015	2.03678e-015	-2.60069e-015	2.17122e-014	1.38388e-014	2.03215e-014	6.70061e-015	2.07672e-014	7.48795e-015	3.89756e-016	2.51404e-016	7.00114e-015	7.88187e-015	1.5417e-014	1.47789e-014	1.35332e-014	2.18238e-014	8.9015e-015	-1.27553e-015	5.68937e-015	1.71455e-014
2.31339e-014	1.49574e-014	-1.55881e-015	-1.76284e-015	1.47987e-015	2.26467e-015	-2.38533e-015	2.23266e-014	1.3387e-014	2.10282e-014	6.27192e-015	2.09925e-014	7.3056e-015	7.47883e-016	5.932e-016	7.35285e-015	8.10576e-015	1.59922e-014	1.52679e-014	1.40497e-014	2.20853e-014	9.36065e-015	-1.03499e-015	6.05705e-015	1.77598e-014
2.37921e-014	1.52005e-014	-1.41338e-015	-1.47152e-015	1.88637e-015	2.49041e-015	-2.15945e-015	2.29092e-014	1.2965e-014	2.17109e-014	5.83883e-015	2.12004e-014	7.09657e-015	1.10489e-015	9.45056e-016	7.67251e-015	8.34918e-015	1.65531e-014	1.57644e-014	1.45307e-014	2.2333e-014	9.80021e-015	-8.09018e-016	6.41492e-015	1.83536e-014
2.44107e-014	1.54234e-014	-1.23728e-015	-1.17345e-015	2.29047e-015	2.71274e-015	-1.92486e-015	2.34588e-014	1.25765e-014	2.23672e-014	5.40116e-015	2.13889e-014	6.85958e-015	1.4586e-015	1.30509e-015	7.95802e-015	8.61098e-015	1.70983e-014	1.6267e-014	1.49726e-014	2.25676e-014	1.02189e-014	-5.9846e-016	6.76302e-015	1.89263e-014
2.49888e-014	1.56274e-014	-1.03035e-015	-8.71893e-016	2.68936e-015	2.9301e-015	-1.68348e-015	2.39747e-014	1.22236e-014	2.29962e-014	4.95957e-015	2.1556e-014	6.59367e-015	1.80619e-015	1.6708e-015	8.20817e-015	8.88953e-015	1.76259e-014	1.6774e-014	1.53719e-014	2.27905e-014	1.06167e-014	-4.03955e-016	7.10067e-015	1.94774e-014
2.5525e-014	1.58148e-014	-7.94935e-016	-5.70147e-016	3.08011e-015	3.14123e-015	-1.43765e-015	2.44559e-014	1.19088e-014	2.35967e-014	4.51464e-015	2.16999e-014	6.29775e-015	2.14453e-015	2.04037e-015	8.42239e-015	9.18363e-015	1.81345e-014	1.72835e-014	1.57251e-014	2.30032e-014	1.0993e-014	-2.26165e-016	7.42783e-015	2.00048e-014
2.60187e-014	1.59881e-014	-5.32428e-016	-2.70773e-016	3.46025e-015	3.34531e-015	-1.18907e-015	2.49014e-014	1.16338e-014	2.41678e-014	4.06614e-015	2.18188e-014	5.97056e-015	2.47129e-015	2.41177e-015	8.6005e-015	9.49096e-015	1.86226e-014	1.77943e-014	1.6029e-014	2.32067e-014	1.13477e-014	-6.61627e-017	7.74394e-015	2.05076e-014
2.64688e-014	1.6148e-014	-2.44541e-016	2.33066e-017	3.82657e-015	3.54125e-015	-9.39092e-016	2.53116e-014	1.13986e-014	2.47081e-014	3.61451e-015	2.19112e-014	5.61094e-015	2.78336e-015	2.78253e-015	8.74217e-015	9.80921e-015	1.90886e-014	1.83036e-014	1.62814e-014	2.34013e-014	1.168e-014	7.63287e-017	8.04893e-015	2.09853e-014
2.68751e-014	1.62957e-014	6.64551e-017	3.09274e-016	4.17669e-015	3.72759e-015	-6.90259e-016	2.56861e-014	1.12031e-014	2.52169e-014	3.16e-015	2.19755e-014	5.21901e-015	3.07817e-015	3.15025e-015	8.84621e-015	1.01352e-014	1.95306e-014	1.88094e-014	1.64801e-014	2.35879e-014	1.19902e-014	2.00936e-016	8.34189e-015	2.14369e-014
2.72382e-014	1.64329e-014	3.97729e-016	5.84135e-016	4.50763e-015	3.90284e-015	-4.45013e-016	2.60241e-014	1.10478e-014	2.56936e-014	2.70285e-015	2.20101e-014	4.79382e-015	3.35323e-015	3.51265e-015	8.91238e-015	1.04664e-014	1.99465e-014	1.93094e-014	1.66229e-014	2.37666e-014	1.22774e-014	3.07514e-016	8.62135e-015	2.18612e-014
2.75573e-014	1.65623e-014	7.46385e-016	8.45116e-016	4.81638e-015	4.06627e-015	-2.05031e-016	2.63262e-014	1.09319e-014	2.61372e-014	2.24361e-015	2.20134e-014	4.33548e-015	3.60601e-015	3.86737e-015	8.94123e-015	1.07994e-014	2.03348e-014	1.98003e-014	1.67079e-014	2.39378e-014	1.25419e-014	3.96116e-016	8.88627e-015	2.22575e-014
2.78327e-014	1.66858e-014	1.10942e-015	1.09008e-015	5.10062e-015	4.21692e-015	2.84564e-017	2.65921e-014	1.08531e-014	2.65477e-014	1.78262e-015	2.19842e-014	3.84427e-015	3.83467e-015	4.21228e-015	8.93293e-015	1.11303e-014	2.06944e-014	2.02794e-014	1.67335e-014	2.41019e-014	1.27835e-014	4.66758e-016	9.13578e-015	2.2625e-014
2.8065e-014	1.68044e-014	1.48388e-015	1.31621e-015	5.3586e-015	4.35347e-015	2.53408e-016	2.68227e-014	1.08096e-014	2.69248e-014	1.32025e-015	2.19217e-014	3.32071e-015	4.03743e-015	4.5449e-015	8.88785e-015	1.14552e-014	2.1024e-014	2.07439e-014	1.67e-014	2.42592e-014	1.30019e-014	5.20015e-016	9.3686e-015	2.29633e-014
2.82549e-014	1.69194e-014	1.86649e-015	1.52175e-015	5.58843e-015	4.47582e-015	4.67967e-016	2.70183e-014	1.07987e-014	2.72685e-014	8.56833e-016	2.18249e-014	2.76524e-015	4.21223e-015	4.86286e-015	8.8073e-015	1.17706e-014	2.13218e-014	2.11908e-014	1.66071e-014	2.44093e-014	1.31978e-014	5.5634e-016	9.58404e-015	2.32715e-014
2.84033e-014	1.70326e-014	2.25402e-015	1.70501e-015	5.78847e-015	4.58356e-015	6.70636e-016	2.71793e-014	1.08175e-014	2.75792e-014	3.92533e-016	2.16929e-014	2.1784e-015	4.35761e-015	5.1648e-015	8.69253e-015	1.20726e-014	2.15862e-014	2.16171e-014	1.64552e-014	2.45523e-014	1.33721e-014	5.76281e-016	9.78032e-015	2.35494e-014
2.85104e-014	1.71453e-014	2.64261e-015	1.86446e-015	5.9568e-015	4.67641e-015	8.59024e-016	2.73064e-014	1.0862e-014	2.78575e-014	-7.20063e-017	2.15257e-014	1.56064e-015	4.4722e-015	5.44871e-015	8.54398e-015	1.2357e-014	2.18154e-014	2.20197e-014	1.62451e-014	2.46881e-014	1.35249e-014	5.80641e-016	9.95659e-015	2.37965e-014
2.8577e-014	1.72587e-014	3.02887e-015	1.99878e-015	6.0917e-015	4.75441e-015	1.0317e-015	2.74002e-014	1.09287e-014	2.81033e-014	-5.36808e-016	2.13233e-014	9.13389e-016	4.55444e-015	5.71291e-015	8.36271e-015	1.26197e-014	2.20076e-014	2.23956e-014	1.59781e-014	2.48166e-014	1.36571e-014	5.696e-016	1.01117e-014	2.40126e-014
2.86041e-014	1.73742e-014	3.40931e-015	2.10736e-015	6.19219e-015	4.81667e-015	1.18676e-015	2.74609e-014	1.10131e-014	2.83173e-014	-1.00125e-015	2.10857e-014	2.38285e-016	4.60304e-015	5.95542e-015	8.14937e-015	1.28571e-014	2.21611e-014	2.2741e-014	1.56563e-014	2.49378e-014	1.37691e-014	5.44287e-016	1.02444e-014	2.41973e-014
2.85926e-014	1.74922e-014	3.78021e-015	2.1897e-015	6.25733e-015	4.86352e-015	1.32356e-015	2.74893e-014	1.11105e-014	2.85007e-014	-1.46504e-015	2.08128e-014	-4.6317e-016	4.61768e-015	6.17475e-015	7.90558e-015	1.30654e-014	2.22746e-014	2.3053e-014	1.52816e-014	2.50509e-014	1.38614e-014	5.05913e-016	1.03536e-014	2.43513e-014
2.8544e-014	1.76141e-014	4.13855e-015	2.24579e-015	6.2861e-015	4.89526e-015	1.44066e-015	2.74862e-014	1.12168e-014	2.86534e-014	-1.92765e-015	2.05049e-014	-1.18971e-015	4.59727e-015	6.36941e-015	7.63205e-015	1.32412e-014	2.2347e-014	2.33282e-014	1.48573e-014	2.51552e-014	1.39343e-014	4.55592e-016	1.04381e-014	2.44753e-014
2.84595e-014	1.77404e-014	4.48107e-015	2.27568e-015	6.27826e-015	4.91172e-015	1.53701e-015	2.74524e-014	1.13278e-014	2.87761e-014	-2.38814e-015	2.01627e-014	-1.93956e-015	4.54183e-015	6.53823e-015	7.33021e-015	1.3381e-014	2.23769e-014	2.35638e-014	1.43869e-014	2.52493e-014	1.39881e-014	3.93771e-016	1.0497e-014	2.45697e-014
2.83407e-014	1.78711e-014	4.80484e-015	2.28026e-015	6.23381e-015	4.91286e-015	1.61179e-015	2.73893e-014	1.14386e-014	2.88699e-014	-2.84686e-015	1.97868e-014	-2.71037e-015	4.45203e-015	6.68063e-015	7.00147e-015	1.34818e-014	2.2362e-014	2.37572e-014	1.38743e-014	2.53327e-014	1.40237e-014	3.21729e-016	1.05298e-014	2.46353e-014
2.8189e-014	1.80066e-014	5.10738e-015	2.25978e-015	6.15305e-015	4.89925e-015	1.66379e-015	2.72975e-014	1.15442e-014	2.89359e-014	-3.30319e-015	1.93788e-014	-3.49932e-015	4.32757e-015	6.79539e-015	6.64831e-015	1.35408e-014	2.2301e-014	2.39065e-014	1.33232e-014	2.54043e-014	1.40419e-014	2.40423e-016	1.05359e-014	2.46724e-014
2.80061e-014	1.81473e-014	5.3861e-015	2.2153e-015	6.03622e-015	4.87122e-015	1.69181e-015	2.7178e-014	1.16396e-014	2.8975e-014	-3.75718e-015	1.89401e-014	-4.30407e-015	4.16912e-015	6.8816e-015	6.27207e-015	1.35559e-014	2.21935e-014	2.40092e-014	1.27381e-014	2.54635e-014	1.40437e-014	1.5057e-016	1.05163e-014	2.4682e-014
2.77932e-014	1.82931e-014	5.63857e-015	2.1483e-015	5.88378e-015	4.82891e-015	1.69539e-015	2.70318e-014	1.17211e-014	2.89883e-014	-4.2082e-015	1.84725e-014	-5.12226e-015	3.97826e-015	6.93925e-015	5.87412e-015	1.35254e-014	2.2039e-014	2.40631e-014	1.21236e-014	2.55091e-014	1.40307e-014	5.31655e-017	1.04707e-014	2.46656e-014
2.75518e-014	1.84435e-014	5.86293e-015	2.06023e-015	5.69646e-015	4.77289e-015	1.67435e-015	2.68601e-014	1.17844e-014	2.89768e-014	-4.656e-015	1.79776e-014	-5.95128e-015	3.75599e-015	6.96735e-015	5.45581e-015	1.34474e-014	2.18364e-014	2.40671e-014	1.14843e-014	2.55396e-014	1.40033e-014	-5.08406e-017	1.0399e-014	2.46246e-014
2.72837e-014	1.85982e-014	6.05728e-015	1.95263e-015	5.47546e-015	4.70393e-015	1.62826e-015	2.66633e-014	1.18247e-014	2.89418e-014	-5.1003e-015	1.74569e-014	-6.78878e-015	3.50322e-015	6.96636e-015	5.01907e-015	1.33211e-014	2.15852e-014	2.40197e-014	1.08258e-014	2.55542e-014	1.39624e-014	-1.60632e-016	1.03024e-014	2.45612e-014
2.69905e-014	1.87573e-014	6.22008e-015	1.82822e-015	5.22302e-015	4.62279e-015	1.55688e-015	2.64424e-014	1.18383e-014	2.88846e-014	-5.54046e-015	1.69131e-014	-7.63191e-015	3.22205e-015	6.93663e-015	4.56536e-015	1.3146e-014	2.12845e-014	2.39194e-014	1.01536e-014	2.55516e-014	1.39093e-014	-2.75419e-016	1.01813e-014	2.44773e-014
2.66743e-014	1.89199e-014	6.35161e-015	1.68938e-015	4.94085e-015	4.53003e-015	1.46002e-015	2.61981e-014	1.18222e-014	2.88061e-014	-5.97589e-015	1.63492e-014	-8.47793e-015	2.91545e-015	6.87831e-015	4.09665e-015	1.29228e-014	2.0934e-014	2.37651e-014	9.47323e-015	2.55314e-014	1.38448e-014	-3.94272e-016	1.00373e-014	2.43741e-014
2.63369e-014	1.9086e-014	6.45034e-015	1.53784e-015	4.62985e-015	4.42613e-015	1.33806e-015	2.59311e-014	1.17726e-014	2.87073e-014	-6.4063e-015	1.57668e-014	-9.32431e-015	2.58466e-015	6.792e-015	3.61432e-015	1.26515e-014	2.05338e-014	2.35557e-014	8.79025e-015	2.54925e-014	1.37694e-014	-5.16626e-016	9.87185e-015	2.42537e-014
2.59802e-014	1.92546e-014	6.51674e-015	1.37682e-015	4.29253e-015	4.31244e-015	1.19109e-015	2.56424e-014	1.16878e-014	2.85894e-014	-6.83124e-015	1.51692e-014	-1.01673e-014	2.23211e-015	6.67828e-015	3.11992e-015	1.23328e-014	2.00843e-014	2.32915e-014	8.1095e-015	2.54339e-014	1.36841e-014	-6.41854e-016	9.68685e-015	2.41188e-014
2.56051e-014	1.94246e-014	6.55108e-015	1.2082e-015	3.93113e-015	4.18987e-015	1.01966e-015	2.53329e-014	1.15657e-014	2.84535e-014	-7.25076e-015	1.45588e-014	-1.1004e-014	1.86079e-015	6.53808e-015	2.61561e-015	1.19688e-014	1.95854e-014	2.2972e-014	7.43728e-015	2.53546e-014	1.35896e-014	-7.69096e-016	9.48501e-015	2.39716e-014
2.52138e-014	1.95955e-014	6.55362e-015	1.03417e-015	3.54795e-015	4.05932e-015	8.24121e-016	2.50039e-014	1.14039e-014	2.83008e-014	-7.66414e-015	1.39384e-014	-1.18316e-014	1.47327e-015	6.37253e-015	2.10324e-015	1.15608e-014	1.90379e-014	2.25974e-014	6.77813e-015	2.52538e-014	1.34866e-014	-8.98151e-016	9.26843e-015	2.38141e-014
2.48076e-014	1.97659e-014	6.52507e-015	8.57528e-016	3.14549e-015	3.92211e-015	6.04981e-016	2.46564e-014	1.12012e-014	2.8132e-014	-8.07151e-015	1.33112e-014	-1.26478e-014	1.0722e-015	6.1834e-015	1.58428e-015	1.11114e-014	1.84432e-014	2.21688e-014	6.13708e-015	2.51302e-014	1.33761e-014	-1.02877e-015	9.03961e-015	2.36489e-014
2.43879e-014	1.99345e-014	6.46695e-015	6.81293e-016	2.72654e-015	3.77822e-015	3.6322e-016	2.42916e-014	1.09571e-014	2.79479e-014	-8.47283e-015	1.26796e-014	-1.34509e-014	6.61097e-016	5.97218e-015	1.06096e-015	1.06226e-014	1.78021e-014	2.16863e-014	5.51908e-015	2.49834e-014	1.32584e-014	-1.1605e-015	8.80148e-015	2.34783e-014
2.39564e-014	2.01002e-014	6.38004e-015	5.07049e-016	2.29388e-015	3.62864e-015	9.94492e-017	2.39097e-014	1.06713e-014	2.77496e-014	-8.86734e-015	1.20468e-014	-1.42383e-014	2.42967e-016	5.73958e-015	5.34736e-016	1.00972e-014	1.71166e-014	2.11515e-014	4.92818e-015	2.4813e-014	1.31344e-014	-1.29295e-015	8.5576e-015	2.33034e-014
2.35148e-014	2.0262e-014	6.26654e-015	3.37024e-016	1.85014e-015	3.4743e-015	-1.84984e-016	2.35117e-014	1.03444e-014	2.75374e-014	-9.25491e-015	1.14153e-014	-1.50076e-014	-1.78755e-016	5.48804e-015	6.39076e-018	9.53788e-015	1.63886e-014	2.05662e-014	4.36846e-015	2.4618e-014	1.3005e-014	-1.42557e-015	8.311e-015	2.31268e-014
2.30641e-014	2.04186e-014	6.12848e-015	1.73245e-016	1.39841e-015	3.31646e-015	-4.88993e-016	2.30985e-014	9.97691e-015	2.73127e-014	-9.63592e-015	1.07877e-014	-1.57574e-014	-6.00389e-016	5.21904e-015	-5.21964e-016	8.94769e-015	1.56197e-014	1.99317e-014	3.84313e-015	2.43983e-014	1.28705e-014	-1.55853e-015	8.06529e-015	2.29506e-014
2.26049e-014	2.05686e-014	5.9675e-015	1.72353e-017	9.41557e-016	3.15587e-015	-8.11468e-016	2.26709e-014	9.56973e-015	2.70758e-014	-1.00101e-014	1.0167e-014	-1.6486e-014	-1.01906e-015	4.93449e-015	-1.04906e-015	8.33071e-015	1.48116e-014	1.92498e-014	3.35489e-015	2.41534e-014	1.27319e-014	-1.69192e-015	7.82404e-015	2.27762e-014
2.21387e-014	2.07115e-014	5.78604e-015	-1.28874e-016	4.822e-016	2.99312e-015	-1.15119e-015	2.22296e-014	9.12479e-015	2.68272e-014	-1.03773e-014	9.55539e-015	-1.71911e-014	-1.43134e-015	4.63665e-015	-1.57304e-015	7.69115e-015	1.39669e-014	1.85233e-014	2.90699e-015	2.38831e-014	1.25897e-014	-1.82601e-015	7.5901e-015	2.26059e-014
2.16666e-014	2.08459e-014	5.58666e-015	-2.64174e-016	2.2935e-017	2.82908e-015	-1.50621e-015	2.17756e-014	8.64435e-015	2.65675e-014	-1.07374e-014	8.95534e-015	-1.78721e-014	-1.8345e-015	4.32685e-015	-2.09217e-015	7.03233e-015	1.30883e-014	1.77552e-014	2.50186e-015	2.35879e-014	1.24446e-014	-1.96043e-015	7.36711e-015	2.24413e-014
2.119e-014	2.09708e-014	5.37184e-015	-3.8751e-016	-4.33637e-016	2.66436e-015	-1.87572e-015	2.13101e-014	8.13076e-015	2.62969e-014	-1.10901e-014	8.3685e-015	-1.85283e-014	-2.22507e-015	4.00771e-015	-2.60489e-015	6.3582e-015	1.21788e-014	1.69486e-014	2.1401e-015	2.32674e-014	1.22966e-014	-2.0952e-015	7.1582e-015	2.22836e-014
2.071e-014	2.10844e-014	5.14476e-015	-4.97529e-016	-8.85184e-016	2.50022e-015	-2.25903e-015	2.0834e-014	7.58638e-015	2.60158e-014	-1.14354e-014	7.79737e-015	-1.91585e-014	-2.60034e-015	3.68096e-015	-3.11006e-015	5.67328e-015	1.1242e-014	1.61063e-014	1.82266e-015	2.29218e-014	1.21462e-014	-2.23035e-015	6.96646e-015	2.21341e-014
2.02265e-014	2.1186e-014	4.90761e-015	-5.93463e-016	-1.32885e-015	2.33721e-015	-2.65527e-015	2.03483e-014	7.01397e-015	2.57245e-014	-1.17733e-014	7.24382e-015	-1.97622e-014	-2.95733e-015	3.34871e-015	-3.60664e-015	4.98052e-015	1.02807e-014	1.52321e-014	1.54942e-015	2.2552e-014	1.19944e-014	-2.3657e-015	6.79571e-015	2.19933e-014
1.9741e-014	2.12747e-014	4.66351e-015	-6.75161e-016	-1.76277e-015	2.17624e-015	-3.06273e-015	1.98539e-014	6.41656e-015	2.54229e-014	-1.21041e-014	6.70876e-015	-2.03382e-014	-3.29272e-015	3.01289e-015	-4.09258e-015	4.28426e-015	9.29903e-015	1.433e-014	1.32057e-015	2.21579e-014	1.1841e-014	-2.50183e-015	6.64786e-015	2.18618e-014
1.92542e-014	2.13498e-014	4.41498e-015	-7.41769e-016	-2.1852e-015	2.01776e-015	-3.48001e-015	1.93526e-014	5.79758e-015	2.51115e-014	-1.24276e-014	6.19384e-015	-2.08867e-014	-3.60398e-015	2.67535e-015	-4.56683e-015	3.5883e-015	8.30057e-015	1.34032e-014	1.13481e-015	2.17404e-014	1.16859e-014	-2.63873e-015	6.52547e-015	2.17403e-014
1.87673e-014	2.14102e-014	4.16463e-015	-7.93327e-016	-2.59508e-015	1.86236e-015	-3.90535e-015	1.88453e-014	5.16098e-015	2.47909e-014	-1.27438e-014	5.70035e-015	-2.14077e-014	-3.88871e-015	2.3382e-015	-5.02823e-015	2.89568e-015	7.28883e-015	1.24559e-014	9.90393e-016	2.13005e-014	1.15292e-014	-2.77607e-015	6.43082e-015	2.16286e-014
1.82803e-014	2.14544e-014	3.91471e-015	-8.29954e-016	-2.99058e-015	1.71034e-015	-4.33766e-015	1.83332e-014	4.51041e-015	2.44611e-014	-1.30522e-014	5.22874e-015	-2.19009e-014	-4.14537e-015	2.00383e-015	-5.47527e-015	2.2092e-015	6.26774e-015	1.14919e-014	8.84551e-016	2.08393e-014	1.13717e-014	-2.91381e-015	6.36565e-015	2.15269e-014
1.77939e-014	2.14821e-014	3.66736e-015	-8.5261e-016	-3.36998e-015	1.56184e-015	-4.77639e-015	1.78172e-014	3.84954e-015	2.4122e-014	-1.3353e-014	4.77994e-015	-2.23664e-014	-4.37192e-015	1.67442e-015	-5.90715e-015	1.532e-015	5.24182e-015	1.05157e-014	8.14553e-016	2.03575e-014	1.12137e-014	-3.05191e-015	6.33142e-015	2.14351e-014
1.73096e-014	2.14917e-014	3.42465e-015	-8.61608e-016	-3.73196e-015	1.4175e-015	-5.22006e-015	1.7299e-014	3.18268e-015	2.37742e-014	-1.36461e-014	4.3542e-015	-2.28048e-014	-4.56727e-015	1.35167e-015	-6.32317e-015	8.67072e-016	4.21547e-015	9.53174e-015	7.77208e-016	1.98563e-014	1.10547e-014	-3.19002e-015	6.32903e-015	2.13521e-014
1.68278e-014	2.14823e-014	3.18901e-015	-8.57657e-016	-4.07521e-015	1.27777e-015	-5.66753e-015	1.67799e-014	2.51356e-015	2.3418e-014	-1.39314e-014	3.95178e-015	-2.32165e-014	-4.73e-015	1.03681e-015	-6.72196e-015	2.16399e-016	3.19286e-015	8.54509e-015	7.69268e-016	1.9337e-014	1.08951e-014	-3.32815e-015	6.35916e-015	2.12768e-014
1.63488e-014	2.1453e-014	2.96253e-015	-8.41689e-016	-4.39909e-015	1.14299e-015	-6.1167e-015	1.62612e-014	1.84568e-015	2.30538e-014	-1.42087e-014	3.57263e-015	-2.36024e-014	-4.85927e-015	7.31826e-016	-7.10228e-015	-4.1736e-016	2.17786e-015	7.55975e-015	7.87682e-016	1.88018e-014	1.07351e-014	-3.46635e-015	6.42184e-015	2.12085e-014
1.58729e-014	2.14035e-014	2.74682e-015	-8.1491e-016	-4.70264e-015	1.01344e-015	-6.56624e-015	1.57443e-014	1.1828e-015	2.26816e-014	-1.44777e-014	3.21663e-015	-2.3963e-014	-4.95499e-015	4.37937e-016	-7.46275e-015	-1.03208e-015	1.1752e-015	6.57967e-015	8.27921e-016	1.82526e-014	1.0575e-014	-3.60431e-015	6.51669e-015	2.1146e-014
1.54009e-014	2.13334e-014	2.54359e-015	-7.78444e-016	-4.98494e-015	8.88463e-016	-7.01539e-015	1.52304e-014	5.29058e-016	2.23017e-014	-1.47387e-014	2.88306e-015	-2.42982e-014	-5.01692e-015	1.57113e-016	-7.80256e-015	-1.62674e-015	1.88724e-016	5.60907e-015	8.84979e-016	1.76905e-014	1.04147e-014	-3.74165e-015	6.64269e-015	2.10879e-014
1.49338e-014	2.12416e-014	2.35421e-015	-7.33253e-016	-5.24655e-015	7.68672e-016	-7.4631e-015	1.47217e-014	-1.12139e-016	2.19148e-014	-1.49909e-014	2.57125e-015	-2.4609e-014	-5.04478e-015	-1.09076e-016	-8.12116e-015	-2.19966e-015	-7.77821e-016	4.65244e-015	9.54158e-016	1.71167e-014	1.02544e-014	-3.87781e-015	6.79915e-015	2.10325e-014
1.44719e-014	2.11275e-014	2.17955e-015	-6.80463e-016	-5.48794e-015	6.5411e-016	-7.90827e-015	1.42199e-014	-7.37872e-016	2.15212e-014	-1.5234e-014	2.28085e-015	-2.48961e-014	-5.03883e-015	-3.59647e-016	-8.418e-015	-2.75012e-015	-1.72026e-015	3.71354e-015	1.03021e-015	1.65335e-014	1.00943e-014	-4.01254e-015	6.98452e-015	2.0978e-014
1.4016e-014	2.09904e-014	2.01986e-015	-6.21021e-016	-5.70874e-015	5.44741e-016	-8.35024e-015	1.37267e-014	-1.34537e-015	2.11218e-014	-1.54675e-014	2.01062e-015	-2.516e-014	-5.00048e-015	-5.9339e-016	-8.69189e-015	-3.27763e-015	-2.63432e-015	2.79702e-015	1.10845e-015	1.59426e-014	9.93446e-015	-4.1451e-015	7.1961e-015	2.0923e-014
1.35667e-014	2.08302e-014	1.87631e-015	-5.56064e-016	-5.9094e-015	4.40652e-016	-8.78735e-015	1.32432e-014	-1.93112e-015	2.07168e-014	-1.56909e-014	1.75913e-015	-2.54012e-014	-4.93063e-015	-8.08926e-016	-8.94255e-015	-3.78189e-015	-3.51649e-015	1.90678e-015	1.18449e-015	1.53458e-014	9.77472e-015	-4.27511e-015	7.43105e-015	2.08658e-014
1.31249e-014	2.06469e-014	1.74924e-015	-4.86814e-016	-6.0902e-015	3.41394e-016	-9.21925e-015	1.27712e-014	-2.49243e-015	2.0307e-014	-1.59041e-014	1.52559e-015	-2.56204e-014	-4.83013e-015	-1.00534e-015	-9.16919e-015	-4.26246e-015	-4.3635e-015	1.04657e-015	1.25342e-015	1.47454e-014	9.6152e-015	-4.40201e-015	7.68658e-015	2.08047e-014
1.26912e-014	2.04401e-014	1.63831e-015	-4.14619e-016	-6.25155e-015	2.47025e-016	-9.64531e-015	1.23122e-014	-3.02763e-015	1.98935e-014	-1.61062e-014	1.30836e-015	-2.58178e-014	-4.69992e-015	-1.1816e-015	-9.37183e-015	-4.71948e-015	-5.17228e-015	2.19536e-016	1.31002e-015	1.41433e-014	9.45601e-015	-4.52532e-015	7.95974e-015	2.07375e-014
1.2266e-014	2.02093e-014	1.54382e-015	-3.3992e-016	-6.39416e-015	1.5717e-016	-1.00637e-014	1.18678e-014	-3.53552e-015	1.94773e-014	-1.62969e-014	1.10621e-015	-2.59938e-014	-4.54191e-015	-1.33704e-015	-9.5505e-015	-5.15326e-015	-5.94031e-015	-5.71307e-016	1.35064e-015	1.35417e-014	9.29714e-015	-4.64439e-015	8.24718e-015	2.06626e-014
1.185e-014	1.99541e-014	1.4653e-015	-2.63965e-016	-6.51876e-015	7.20467e-017	-1.04735e-014	1.14392e-014	-4.01361e-015	1.9059e-014	-1.64754e-014	9.17611e-016	-2.61486e-014	-4.35846e-015	-1.47119e-015	-9.70495e-015	-5.56482e-015	-6.66499e-015	-1.32204e-015	1.37106e-015	1.29422e-014	9.13856e-015	-4.75841e-015	8.54471e-015	2.05781e-014
1.14446e-014	1.96752e-014	1.4024e-015	-1.87155e-016	-6.62616e-015	-8.94228e-018	-1.08743e-014	1.10278e-014	-4.46064e-015	1.86399e-014	-1.66412e-014	7.41524e-016	-2.6283e-014	-4.15076e-015	-1.58354e-015	-9.83472e-015	-5.95476e-015	-7.34471e-015	-2.02998e-015	1.36768e-015	1.23467e-014	8.98049e-015	-4.86695e-015	8.84871e-015	2.04816e-014
1.10501e-014	1.93721e-014	1.35485e-015	-1.09843e-016	-6.71641e-015	-8.62342e-017	-1.12646e-014	1.06359e-014	-4.87549e-015	1.82217e-014	-1.67936e-014	5.76044e-016	-2.63966e-014	-3.92183e-015	-1.67428e-015	-9.93998e-015	-6.32369e-015	-7.97674e-015	-2.69255e-015	1.33676e-015	1.17573e-014	8.82301e-015	-4.96903e-015	9.15467e-015	2.0372e-014
1.06673e-014	1.90451e-014	1.32137e-015	-3.27849e-017	-6.79062e-015	-1.59786e-016	-1.16435e-014	1.02655e-014	-5.25689e-015	1.78047e-014	-1.69317e-014	4.1977e-016	-2.6489e-014	-3.67403e-015	-1.74284e-015	-1.00212e-014	-6.67227e-015	-8.55945e-015	-3.30831e-015	1.27492e-015	1.11757e-014	8.66668e-015	-5.06407e-015	9.45836e-015	2.02477e-014
1.02975e-014	1.86951e-014	1.30159e-015	4.42195e-017	-6.84949e-015	-2.29797e-016	-1.20096e-014	9.91757e-015	-5.60499e-015	1.73909e-014	-1.70549e-014	2.71241e-016	-2.65604e-014	-3.40999e-015	-1.78941e-015	-1.00788e-014	-7.00217e-015	-9.09166e-015	-3.87478e-015	1.17989e-015	1.06039e-014	8.51098e-015	-5.15128e-015	9.75617e-015	2.0108e-014
9.94072e-015	1.83226e-014	1.29443e-015	1.20585e-016	-6.89394e-015	-2.96491e-016	-1.23618e-014	9.59352e-015	-5.91977e-015	1.69819e-014	-1.71625e-014	1.29572e-016	-2.66106e-014	-3.13175e-015	-1.81404e-015	-1.01128e-014	-7.31435e-015	-9.57215e-015	-4.39073e-015	1.04963e-015	1.00438e-014	8.3558e-015	-5.22982e-015	1.00436e-014	1.99515e-014
9.59762e-015	1.79279e-014	1.29886e-015	1.96057e-016	-6.92451e-015	-3.59955e-016	-1.26984e-014	9.29416e-015	-6.20184e-015	1.65786e-014	-1.72535e-014	-5.77596e-018	-2.66393e-014	-2.84222e-015	-1.81663e-015	-1.01238e-014	-7.60917e-015	-1.00009e-014	-4.85503e-015	8.82672e-016	9.49758e-015	8.20135e-015	-5.29894e-015	1.03165e-014	1.97775e-014
9.26971e-015	1.75117e-014	1.31306e-015	2.70475e-016	-6.94113e-015	-4.1995e-016	-1.30184e-014	9.02069e-015	-6.45144e-015	1.61828e-014	-1.73272e-014	-1.36149e-016	-2.66456e-014	-2.54394e-015	-1.79768e-015	-1.01124e-014	-7.8876e-015	-1.03775e-014	-5.26678e-015	6.78002e-016	8.96663e-015	8.04773e-015	-5.35808e-015	1.05705e-014	1.95856e-014
8.95728e-015	1.70748e-014	1.33547e-015	3.44675e-016	-6.94436e-015	-4.76783e-016	-1.33211e-014	8.77382e-015	-6.66968e-015	1.57953e-014	-1.73837e-014	-2.62668e-016	-2.66296e-014	-2.23901e-015	-1.75771e-015	-1.00788e-014	-8.15075e-015	-1.07025e-014	-5.62564e-015	4.3506e-016	8.45265e-015	7.89487e-015	-5.40678e-015	1.08023e-014	1.93755e-014
8.66019e-015	1.66189e-014	1.36548e-015	4.19165e-016	-6.93404e-015	-5.29634e-016	-1.36053e-014	8.55521e-015	-6.85777e-015	1.54177e-014	-1.74222e-014	-3.8651e-016	-2.659e-014	-1.93024e-015	-1.69735e-015	-1.00235e-014	-8.39955e-015	-1.09766e-014	-5.93096e-015	1.53604e-016	7.95667e-015	7.74341e-015	-5.44463e-015	1.10087e-014	1.91472e-014
8.37914e-015	1.61447e-014	1.40139e-015	4.94583e-016	-6.90981e-015	-5.78622e-016	-1.38697e-014	8.36574e-015	-7.01682e-015	1.50519e-014	-1.74427e-014	-5.08438e-016	-2.65261e-014	-1.61953e-015	-1.61733e-015	-9.94765e-015	-8.63545e-015	-1.12e-014	-6.18275e-015	-1.6557e-016	7.48019e-015	7.59328e-015	-5.47133e-015	1.11863e-014	1.89002e-014
8.11467e-015	1.56535e-014	1.44202e-015	5.71435e-016	-6.87186e-015	-6.23614e-016	-1.41127e-014	8.20551e-015	-7.14773e-015	1.46986e-014	-1.74444e-014	-6.28862e-016	-2.64377e-014	-1.30951e-015	-1.51797e-015	-9.85158e-015	-8.85854e-015	-1.13743e-014	-6.38144e-015	-5.20666e-016	7.02405e-015	7.44465e-015	-5.48653e-015	1.13325e-014	1.8635e-014
7.86658e-015	1.51465e-014	1.48529e-015	6.51397e-016	-6.81979e-015	-6.63903e-016	-1.43335e-014	8.07469e-015	-7.2517e-015	1.43597e-014	-1.74264e-014	-7.48404e-016	-2.63238e-014	-1.00234e-015	-1.40054e-015	-9.73616e-015	-9.06916e-015	-1.15014e-014	-6.52771e-015	-9.09766e-016	6.58932e-015	7.29675e-015	-5.48988e-015	1.14452e-014	1.8353e-014
7.6345e-015	1.46251e-014	1.53077e-015	7.34656e-016	-6.75351e-015	-6.99131e-016	-1.45306e-014	7.97376e-015	-7.33071e-015	1.40361e-014	-1.73883e-014	-8.67799e-016	-2.61829e-014	-6.99178e-016	-1.26551e-015	-9.60213e-015	-9.26781e-015	-1.15828e-014	-6.62273e-015	-1.3308e-015	6.17719e-015	7.15031e-015	-5.48141e-015	1.15226e-014	1.80555e-014
7.41802e-015	1.40911e-014	1.5775e-015	8.21408e-016	-6.673e-015	-7.28552e-016	-1.47028e-014	7.90299e-015	-7.38686e-015	1.37291e-014	-1.733e-014	-9.86911e-016	-2.60151e-014	-4.01677e-016	-1.114e-015	-9.45076e-015	-9.45493e-015	-1.16213e-014	-6.66787e-015	-1.78136e-015	5.7887e-015	7.00448e-015	-5.46152e-015	1.15633e-014	1.77434e-014
7.21666e-015	1.35462e-014	1.62441e-015	9.1274e-016	-6.57793e-015	-7.51178e-016	-1.48481e-014	7.86211e-015	-7.42177e-015	1.34395e-014	-1.72515e-014	-1.10543e-015	-2.582e-014	-1.11434e-016	-9.47424e-016	-9.2827e-015	-9.63013e-015	-1.1619e-014	-6.66494e-015	-2.25787e-015	5.42447e-015	6.85936e-015	-5.42975e-015	1.15662e-014	1.74176e-014
7.02987e-015	1.29925e-014	1.67093e-015	1.01021e-015	-6.46677e-015	-7.65846e-016	-1.4965e-014	7.85136e-015	-7.43692e-015	1.3168e-014	-1.71529e-014	-1.22301e-015	-2.55972e-014	1.70229e-016	-7.66702e-016	-9.09899e-015	-9.79315e-015	-1.15778e-014	-6.61527e-015	-2.75713e-015	5.08559e-015	6.71521e-015	-5.3864e-015	1.15308e-014	1.70798e-014
6.857e-015	1.24317e-014	1.71536e-015	1.1144e-015	-6.33944e-015	-7.71957e-016	-1.50531e-014	7.86998e-015	-7.43405e-015	1.29152e-014	-1.70346e-014	-1.33991e-015	-2.53465e-014	4.42014e-016	-5.7309e-016	-8.90114e-015	-9.94415e-015	-1.15013e-014	-6.5217e-015	-3.27566e-015	4.77256e-015	6.57219e-015	-5.33161e-015	1.14573e-014	1.67321e-014
6.69719e-015	1.18662e-014	1.75745e-015	1.22626e-015	-6.1951e-015	-7.68301e-016	-1.51118e-014	7.91733e-015	-7.41497e-015	1.2682e-014	-1.68961e-014	-1.45608e-015	-2.5067e-014	7.02848e-016	-3.67546e-016	-8.6897e-015	-1.00826e-014	-1.13922e-014	-6.38627e-015	-3.80902e-015	4.48548e-015	6.43011e-015	-5.2656e-015	1.13461e-014	1.63763e-014
6.54931e-015	1.12978e-014	1.79658e-015	1.34634e-015	-6.03293e-015	-7.54049e-016	-1.51394e-014	7.993e-015	-7.38156e-015	1.24685e-014	-1.67379e-014	-1.57096e-015	-2.47589e-014	9.52218e-016	-1.51318e-016	-8.46607e-015	-1.0208e-014	-1.12533e-014	-6.21156e-015	-4.3536e-015	4.22498e-015	6.28798e-015	-5.18841e-015	1.11977e-014	1.60141e-014
6.41153e-015	1.07292e-014	1.83212e-015	1.4756e-015	-5.85231e-015	-7.27542e-016	-1.51349e-014	8.09597e-015	-7.33566e-015	1.22747e-014	-1.65602e-014	-1.68442e-015	-2.44227e-014	1.19015e-015	7.39793e-017	-8.23115e-015	-1.03194e-014	-1.10876e-014	-5.99989e-015	-4.90512e-015	3.99073e-015	6.1453e-015	-5.10118e-015	1.10137e-014	1.56476e-014
6.28251e-015	1.01621e-014	1.86373e-015	1.61424e-015	-5.65255e-015	-6.8727e-016	-1.50972e-014	8.22512e-015	-7.27922e-015	1.21003e-014	-1.63638e-014	-1.79639e-015	-2.40584e-014	1.4154e-015	3.07292e-016	-7.98591e-015	-1.04162e-014	-1.08985e-014	-5.75391e-015	-5.45899e-015	3.78308e-015	6.00266e-015	-5.00442e-015	1.07962e-014	1.52784e-014
6.16013e-015	9.59922e-015	1.89162e-015	1.76295e-015	-5.43315e-015	-6.32678e-016	-1.50252e-014	8.37855e-015	-7.21416e-015	1.19454e-014	-1.61496e-014	-1.90564e-015	-2.36665e-014	1.62815e-015	5.47093e-016	-7.7319e-015	-1.04975e-014	-1.06892e-014	-5.47676e-015	-6.01057e-015	3.6021e-015	5.85943e-015	-4.89898e-015	1.0547e-014	1.49085e-014
6.04322e-015	9.04298e-015	1.91534e-015	1.92148e-015	-5.19393e-015	-5.61969e-016	-1.49183e-014	8.55432e-015	-7.14153e-015	1.18093e-014	-1.59182e-014	-2.01196e-015	-2.32479e-014	1.82885e-015	7.92172e-016	-7.46968e-015	-1.05637e-014	-1.04632e-014	-5.17213e-015	-6.55529e-015	3.44773e-015	5.71491e-015	-4.78564e-015	1.02687e-014	1.45401e-014
5.92941e-015	8.49525e-015	1.93478e-015	2.08977e-015	-4.93484e-015	-4.74478e-016	-1.47762e-014	8.75107e-015	-7.06316e-015	1.16915e-014	-1.567e-014	-2.11501e-015	-2.28038e-014	2.01759e-015	1.04165e-015	-7.20038e-015	-1.06136e-014	-1.02239e-014	-4.84351e-015	-7.08893e-015	3.31945e-015	5.56868e-015	-4.66523e-015	9.96416e-015	1.41748e-014
5.81616e-015	7.95819e-015	1.95025e-015	2.26778e-015	-4.65591e-015	-3.69081e-016	-1.45987e-014	8.967e-015	-6.98025e-015	1.15909e-014	-1.54058e-014	-2.21471e-015	-2.23344e-014	2.1942e-015	1.29464e-015	-6.92504e-015	-1.06467e-014	-9.97422e-015	-4.49384e-015	-7.60734e-015	3.21648e-015	5.42087e-015	-4.53864e-015	9.63631e-015	1.38142e-014
5.70157e-015	7.43411e-015	1.96173e-015	2.45502e-015	-4.35692e-015	-2.44391e-016	-1.43861e-014	9.19976e-015	-6.89436e-015	1.15067e-014	-1.51269e-014	-2.31037e-015	-2.18417e-014	2.3593e-015	1.54975e-015	-6.64485e-015	-1.06629e-014	-9.7175e-015	-4.12674e-015	-8.10715e-015	3.13817e-015	5.27087e-015	-4.40689e-015	9.28815e-015	1.34601e-014
5.58305e-015	6.92476e-015	1.96997e-015	2.65137e-015	-4.03805e-015	-9.98413e-017	-1.41382e-014	9.44655e-015	-6.80632e-015	1.14377e-014	-1.48344e-014	-2.40184e-015	-2.13273e-014	2.51328e-015	1.80527e-015	-6.36125e-015	-1.06612e-014	-9.45706e-015	-3.74577e-015	-8.58489e-015	3.08372e-015	5.1185e-015	-4.27105e-015	8.92378e-015	1.31143e-014
5.458e-015	6.43169e-015	1.97538e-015	2.85603e-015	-3.69999e-015	6.59422e-017	-1.38557e-014	9.70499e-015	-6.71624e-015	1.13823e-014	-1.45293e-014	-2.48914e-015	-2.07935e-014	2.65703e-015	2.06018e-015	-6.07458e-015	-1.06413e-014	-9.19578e-015	-3.3546e-015	-9.03712e-015	3.05204e-015	4.96295e-015	-4.13236e-015	8.54669e-015	1.27781e-014
5.32368e-015	5.95755e-015	1.97808e-015	3.0677e-015	-3.34408e-015	2.53763e-016	-1.35394e-014	9.97273e-015	-6.62436e-015	1.13386e-014	-1.4213e-014	-2.57257e-015	-2.0243e-014	2.79158e-015	2.31425e-015	-5.78598e-015	-1.06025e-014	-8.93697e-015	-2.95561e-015	-9.4611e-015	3.04179e-015	4.80368e-015	-3.99176e-015	8.16065e-015	1.24527e-014
5.17696e-015	5.50357e-015	1.97878e-015	3.28548e-015	-2.97184e-015	4.63993e-016	-1.31898e-014	1.02474e-014	-6.53235e-015	1.13043e-014	-1.38875e-014	-2.652e-015	-1.9678e-014	2.9179e-015	2.56646e-015	-5.49664e-015	-1.05449e-014	-8.68267e-015	-2.55172e-015	-9.85444e-015	3.05222e-015	4.64046e-015	-3.84971e-015	7.76912e-015	1.21393e-014
5.01485e-015	5.07099e-015	1.9782e-015	3.50739e-015	-2.58425e-015	6.9645e-016	-1.28079e-014	1.05264e-014	-6.44105e-015	1.12775e-014	-1.35541e-014	-2.72801e-015	-1.91006e-014	3.03659e-015	2.81577e-015	-5.20816e-015	-1.04688e-014	-8.4361e-015	-2.14644e-015	-1.02155e-014	3.08183e-015	4.47246e-015	-3.70779e-015	7.37521e-015	1.18387e-014
4.83531e-015	4.66146e-015	1.9763e-015	3.73218e-015	-2.18313e-015	9.51073e-016	-1.23951e-014	1.08066e-014	-6.35131e-015	1.12563e-014	-1.32146e-014	-2.80143e-015	-1.85132e-014	3.1484e-015	3.06174e-015	-4.92163e-015	-1.03746e-014	-8.19922e-015	-1.74237e-015	-1.05429e-014	3.12896e-015	4.29961e-015	-3.56717e-015	6.98274e-015	1.15516e-014
4.63603e-015	4.27569e-015	1.97393e-015	3.95806e-015	-1.7704e-015	1.22847e-015	-1.19538e-014	1.10844e-014	-6.26289e-015	1.12388e-014	-1.28703e-014	-2.87157e-015	-1.79184e-014	3.25444e-015	3.30365e-015	-4.6383e-015	-1.02622e-014	-7.97465e-015	-1.34282e-015	-1.08354e-014	3.19238e-015	4.12106e-015	-3.42865e-015	6.59568e-015	1.12777e-014
4.41437e-015	3.91421e-015	1.97209e-015	4.18415e-015	-1.34804e-015	1.52769e-015	-1.14855e-014	1.13573e-014	-6.17575e-015	1.1223e-014	-1.25225e-014	-2.9393e-015	-1.73185e-014	3.35576e-015	3.54106e-015	-4.35862e-015	-1.01331e-014	-7.76401e-015	-9.5103e-016	-1.10925e-014	3.2704e-015	3.93662e-015	-3.29307e-015	6.21696e-015	1.1017e-014
4.16822e-015	3.5777e-015	1.97122e-015	4.40871e-015	-9.18541e-016	1.8476e-015	-1.09928e-014	1.16217e-014	-6.09126e-015	1.12064e-014	-1.21727e-014	-3.00519e-015	-1.67174e-014	3.45348e-015	3.77306e-015	-4.08417e-015	-9.98846e-015	-7.56868e-015	-5.6977e-016	-1.13141e-014	3.36133e-015	3.74555e-015	-3.16132e-015	5.8495e-015	1.07692e-014
3.89519e-015	3.26662e-015	1.9722e-015	4.63002e-015	-4.84772e-016	2.18795e-015	-1.04774e-014	1.18747e-014	-6.00984e-015	1.11865e-014	-1.18225e-014	-3.07074e-015	-1.61184e-014	3.54796e-015	3.99956e-015	-3.81509e-015	-9.82914e-015	-7.39018e-015	-2.01943e-016	-1.1501e-014	3.46318e-015	3.54705e-015	-3.03435e-015	5.49598e-015	1.05341e-014
3.59382e-015	2.98111e-015	1.97549e-015	4.84578e-015	-4.96263e-017	2.54783e-015	-9.94303e-015	1.21131e-014	-5.93128e-015	1.11611e-014	-1.14733e-014	-3.13744e-015	-1.55243e-014	3.64065e-015	4.22015e-015	-3.55185e-015	-9.6564e-015	-7.23008e-015	1.49995e-016	-1.16541e-014	3.5741e-015	3.34079e-015	-2.91301e-015	5.1585e-015	1.03105e-014
3.26229e-015	2.72135e-015	1.98155e-015	5.05452e-015	3.83666e-016	2.92563e-015	-9.39226e-015	1.23342e-014	-5.85614e-015	1.11277e-014	-1.11267e-014	-3.20664e-015	-1.49383e-014	3.73166e-015	4.43498e-015	-3.29491e-015	-9.4722e-015	-7.0889e-015	4.84217e-016	-1.1775e-014	3.69188e-015	3.12725e-015	-2.79796e-015	4.83826e-015	1.00978e-014
2.89969e-015	2.48753e-015	1.99162e-015	5.25441e-015	8.11434e-016	3.31925e-015	-8.82828e-015	1.25346e-014	-5.78456e-015	1.10836e-014	-1.07845e-014	-3.27936e-015	-1.4363e-014	3.82088e-015	4.6439e-015	-3.04579e-015	-9.27821e-015	-6.96766e-015	7.9802e-016	-1.18661e-014	3.81489e-015	2.90537e-015	-2.69011e-015	4.53689e-015	9.89458e-015
2.50519e-015	2.27842e-015	2.00585e-015	5.44382e-015	1.23062e-015	3.72659e-015	-8.25415e-015	1.27119e-014	-5.71606e-015	1.10269e-014	-1.04478e-014	-3.35733e-015	-1.38011e-014	3.90872e-015	4.84656e-015	-2.80557e-015	-9.07649e-015	-6.86664e-015	1.08976e-015	-1.19283e-014	3.94121e-015	2.67461e-015	-2.59053e-015	4.25567e-015	9.69971e-015
2.07851e-015	2.09238e-015	2.02462e-015	5.62116e-015	1.63715e-015	4.1453e-015	-7.67357e-015	1.28636e-014	-5.65121e-015	1.09559e-014	-1.01182e-014	-3.44239e-015	-1.32561e-014	3.99552e-015	5.04291e-015	-2.57399e-015	-8.86905e-015	-6.78592e-015	1.35737e-015	-1.19645e-014	4.06898e-015	2.43478e-015	-2.49959e-015	3.99516e-015	9.51194e-015
1.61854e-015	1.9285e-015	2.04782e-015	5.78502e-015	2.02741e-015	4.57286e-015	-7.09034e-015	1.2987e-014	-5.59023e-015	1.08683e-014	-9.79645e-015	-3.5365e-015	-1.27305e-014	4.08232e-015	5.23285e-015	-2.3515e-015	-8.65797e-015	-6.72552e-015	1.60027e-015	-1.19775e-014	4.19616e-015	2.18598e-015	-2.41844e-015	3.75668e-015	9.32951e-015
1.12548e-015	1.78593e-015	2.07639e-015	5.9334e-015	2.39773e-015	5.00667e-015	-6.50797e-015	1.30796e-014	-5.53237e-015	1.0762e-014	-9.48384e-015	-3.64167e-015	-1.22275e-014	4.16907e-015	5.4163e-015	-2.13977e-015	-8.44579e-015	-6.68499e-015	1.81686e-015	-1.19702e-014	4.32082e-015	1.928e-015	-2.34774e-015	3.54011e-015	9.15093e-015
6.0007e-016	1.66282e-015	2.11034e-015	6.06534e-015	2.74403e-015	5.44349e-015	-5.93019e-015	1.31389e-014	-5.4783e-015	1.06351e-014	-9.18197e-015	-3.75973e-015	-1.17495e-014	4.25523e-015	5.59383e-015	-1.93905e-015	-8.23474e-015	-6.66403e-015	2.00559e-015	-1.1946e-014	4.43997e-015	1.66069e-015	-2.28798e-015	3.34449e-015	8.97476e-015
4.23109e-017	1.5573e-015	2.14966e-015	6.1794e-015	3.06306e-015	5.87995e-015	-5.36082e-015	1.31628e-014	-5.42882e-015	1.04866e-014	-8.89206e-015	-3.89238e-015	-1.12986e-014	4.34131e-015	5.76519e-015	-1.75025e-015	-8.02688e-015	-6.66165e-015	2.16611e-015	-1.19083e-014	4.55158e-015	1.38418e-015	-2.23983e-015	3.16903e-015	8.79829e-015
-5.46136e-016	1.46766e-015	2.19452e-015	6.27517e-015	3.35092e-015	6.31283e-015	-4.8034e-015	1.31501e-014	-5.38406e-015	1.03152e-014	-8.61504e-015	-4.0415e-015	-1.08766e-014	4.42665e-015	5.93064e-015	-1.57406e-015	-7.82527e-015	-6.67671e-015	2.2972e-015	-1.18611e-014	4.65386e-015	1.09864e-015	-2.20397e-015	3.01282e-015	8.61965e-015
-1.16399e-015	1.39138e-015	2.24474e-015	6.35231e-015	3.60441e-015	6.73861e-015	-4.26165e-015	1.30992e-014	-5.3445e-015	1.01192e-014	-8.35187e-015	-4.20976e-015	-1.04849e-014	4.51139e-015	6.09023e-015	-1.41057e-015	-7.63248e-015	-6.70872e-015	2.39799e-015	-1.18076e-014	4.74574e-015	8.04691e-016	-2.18075e-015	2.87429e-015	8.43752e-015
-1.80961e-015	1.32661e-015	2.30001e-015	6.40947e-015	3.82052e-015	7.15328e-015	-3.73991e-015	1.30089e-014	-5.31066e-015	9.89821e-015	-8.10353e-015	-4.39867e-015	-1.01252e-014	4.59557e-015	6.24464e-015	-1.26011e-015	-7.45136e-015	-6.75647e-015	2.46855e-015	-1.17511e-014	4.82464e-015	5.02488e-016	-2.17042e-015	2.75186e-015	8.25041e-015
-2.48089e-015	1.27028e-015	2.35992e-015	6.44659e-015	3.99684e-015	7.55365e-015	-3.2417e-015	1.28776e-014	-5.28239e-015	9.65149e-015	-7.87076e-015	-4.61036e-015	-9.79891e-015	4.67855e-015	6.39339e-015	-1.12296e-015	-7.2839e-015	-6.8187e-015	2.50873e-015	-1.16946e-014	4.88883e-015	1.92197e-016	-2.17392e-015	2.64337e-015	8.05726e-015
-3.17531e-015	1.21963e-015	2.42466e-015	6.46351e-015	4.1306e-015	7.93617e-015	-2.76992e-015	1.27048e-014	-5.26008e-015	9.37911e-015	-7.65428e-015	-4.84645e-015	-9.50701e-015	4.75995e-015	6.53672e-015	-9.99902e-016	-7.13153e-015	-6.89418e-015	2.51839e-015	-1.1642e-014	4.93724e-015	-1.26116e-016	-2.19145e-015	2.54665e-015	7.85656e-015
-3.88977e-015	1.17196e-015	2.49283e-015	6.4606e-015	4.21889e-015	8.29661e-015	-2.32799e-015	1.24904e-014	-5.24432e-015	9.08089e-015	-7.4549e-015	-5.10842e-015	-9.25027e-015	4.83928e-015	6.67462e-015	-8.91055e-016	-6.99593e-015	-6.98134e-015	2.49723e-015	-1.15963e-014	4.96815e-015	-4.51348e-016	-2.22364e-015	2.45935e-015	7.64678e-015
-4.62104e-015	1.12583e-015	2.56379e-015	6.4387e-015	4.25979e-015	8.6319e-015	-1.91884e-015	1.22338e-014	-5.2351e-015	8.75702e-015	-7.27274e-015	-5.39796e-015	-9.02867e-015	4.91581e-015	6.80736e-015	-7.96995e-016	-6.87949e-015	-7.07883e-015	2.44625e-015	-1.156e-014	4.97986e-015	-7.83304e-016	-2.27143e-015	2.37887e-015	7.42629e-015
-5.3655e-015	1.07836e-015	2.63789e-015	6.39849e-015	4.25191e-015	8.93866e-015	-1.54553e-015	1.19349e-014	-5.23285e-015	8.40791e-015	-7.10797e-015	-5.71609e-015	-8.84289e-015	4.98895e-015	6.93464e-015	-7.17624e-016	-6.78401e-015	-7.18406e-015	2.36634e-015	-1.15355e-014	4.97106e-015	-1.12186e-015	-2.33572e-015	2.30234e-015	7.19428e-015
-6.11882e-015	1.02696e-015	2.7132e-015	6.34084e-015	4.19428e-015	9.21277e-015	-1.21064e-015	1.15942e-014	-5.23808e-015	8.03376e-015	-6.96073e-015	-6.06378e-015	-8.69272e-015	5.05813e-015	7.05635e-015	-6.53206e-016	-6.71062e-015	-7.29644e-015	2.25771e-015	-1.15255e-014	4.94056e-015	-1.46585e-015	-2.41692e-015	2.22771e-015	6.95089e-015
-6.87733e-015	9.69311e-016	2.78922e-015	6.26616e-015	4.08615e-015	9.45064e-015	-9.16175e-016	1.12125e-014	-5.25127e-015	7.63589e-015	-6.83168e-015	-6.44195e-015	-8.57763e-015	5.12264e-015	7.17257e-015	-6.03951e-016	-6.66047e-015	-7.41404e-015	2.12145e-015	-1.15313e-014	4.8875e-015	-1.8144e-015	-2.5155e-015	2.15269e-015	6.6954e-015
-7.63759e-015	9.03584e-016	2.86424e-015	6.17583e-015	3.92807e-015	9.64966e-015	-6.645e-016	1.07911e-014	-5.27217e-015	7.21518e-015	-6.72143e-015	-6.85113e-015	-8.49715e-015	5.1818e-015	7.28303e-015	-5.69838e-016	-6.63491e-015	-7.53491e-015	1.95829e-015	-1.1554e-014	4.81142e-015	-2.16616e-015	-2.63277e-015	2.07449e-015	6.42724e-015
-8.39503e-015	8.28063e-016	2.93752e-015	6.072e-015	3.72061e-015	9.8069e-015	-4.57037e-016	1.03315e-014	-5.3017e-015	6.7732e-015	-6.63019e-015	-7.2923e-015	-8.451e-015	5.23554e-015	7.38713e-015	-5.50953e-016	-6.63426e-015	-7.65761e-015	1.76908e-015	-1.15945e-014	4.71162e-015	-2.5202e-015	-2.76896e-015	1.99063e-015	6.1462e-015
-9.14535e-015	7.41486e-016	3.0083e-015	5.9565e-015	3.46454e-015	9.92011e-015	-2.95781e-016	9.83558e-015	-5.34047e-015	6.31115e-015	-6.55802e-015	-7.76556e-015	-8.43849e-015	5.28293e-015	7.48455e-015	-5.46682e-016	-6.65869e-015	-7.78049e-015	1.55556e-015	-1.16534e-014	4.58703e-015	-2.87573e-015	-2.92494e-015	1.89879e-015	5.85259e-015
-9.88417e-015	6.41238e-016	3.0752e-015	5.83073e-015	3.16144e-015	9.98742e-015	-1.81288e-016	9.30509e-015	-5.38888e-015	5.83155e-015	-6.50429e-015	-8.27017e-015	-8.45821e-015	5.32328e-015	7.5754e-015	-5.5643e-016	-6.70833e-015	-7.90207e-015	1.31951e-015	-1.1731e-014	4.43799e-015	-3.23211e-015	-3.10053e-015	1.79704e-015	5.5469e-015
-1.06068e-014	5.26208e-016	3.1364e-015	5.69644e-015	2.81287e-015	1.00069e-014	-1.14525e-016	8.7421e-015	-5.44704e-015	5.33609e-015	-6.46948e-015	-8.80569e-015	-8.50926e-015	5.3562e-015	7.65888e-015	-5.79832e-016	-6.78292e-015	-8.02081e-015	1.06312e-015	-1.18279e-014	4.2645e-015	-3.58807e-015	-3.29617e-015	1.68297e-015	5.23001e-015
-1.1309e-014	3.95137e-016	3.19085e-015	5.55561e-015	2.42104e-015	9.97735e-015	-9.57373e-017	8.14951e-015	-5.51505e-015	4.82665e-015	-6.45339e-015	-9.37131e-015	-8.58967e-015	5.3813e-015	7.73422e-015	-6.16159e-016	-6.88124e-015	-8.13499e-015	7.87543e-016	-1.19434e-014	4.0672e-015	-3.94262e-015	-3.51293e-015	1.55438e-015	4.90259e-015
-1.19864e-014	2.47247e-016	3.23759e-015	5.4102e-015	1.98966e-015	9.89794e-015	-1.24652e-016	7.53054e-015	-5.5932e-015	4.30564e-015	-6.4555e-015	-9.96598e-015	-8.69833e-015	5.39822e-015	7.80114e-015	-6.65165e-016	-7.00192e-015	-8.24347e-015	4.94718e-016	-1.20759e-014	3.84682e-015	-4.29491e-015	-3.75149e-015	1.41051e-015	4.56597e-015
-1.26354e-014	8.24614e-017	3.27495e-015	5.26216e-015	1.52196e-015	9.76781e-015	-2.00737e-016	6.88905e-015	-5.68189e-015	3.7758e-015	-6.47585e-015	-1.05881e-014	-8.8335e-015	5.40633e-015	7.85916e-015	-7.26246e-016	-7.14351e-015	-8.34556e-015	1.86778e-016	-1.22241e-014	3.60431e-015	-4.64327e-015	-4.01196e-015	1.25031e-015	4.22123e-015
-1.32522e-014	-9.94537e-017	3.3019e-015	5.11297e-015	1.02124e-015	9.58657e-015	-3.23453e-016	6.22801e-015	-5.78131e-015	3.23952e-015	-6.51429e-015	-1.12365e-014	-8.99362e-015	5.40506e-015	7.90763e-015	-7.98775e-016	-7.3056e-015	-8.43974e-015	-1.33959e-016	-1.23872e-014	3.3409e-015	-4.98697e-015	-4.29412e-015	1.07311e-015	3.87003e-015
-1.38323e-014	-2.98191e-016	3.31738e-015	4.96456e-015	4.91157e-016	9.35417e-015	-4.91683e-016	5.55154e-015	-5.89092e-015	2.69923e-015	-6.57016e-015	-1.1909e-014	-9.17725e-015	5.39407e-015	7.94584e-015	-8.81752e-016	-7.48621e-015	-8.5247e-015	-4.6499e-016	-1.25631e-014	3.05719e-015	-5.32491e-015	-4.59799e-015	8.77472e-016	3.51358e-015
-1.43722e-014	-5.13254e-016	3.32044e-015	4.81878e-015	-6.40171e-017	9.07127e-015	-7.04452e-016	4.86383e-015	-6.01093e-015	2.15779e-015	-6.64351e-015	-1.26034e-014	-9.38255e-015	5.37384e-015	7.97327e-015	-9.74044e-016	-7.68253e-015	-8.59988e-015	-8.03806e-016	-1.27491e-014	2.75445e-015	-5.6557e-015	-4.92366e-015	6.63502e-016	3.15399e-015
-1.48686e-014	-7.43696e-016	3.31027e-015	4.67797e-015	-6.39904e-016	8.73933e-015	-9.60677e-016	4.16827e-015	-6.14104e-015	1.61818e-015	-6.73412e-015	-1.33176e-014	-9.60806e-015	5.34368e-015	7.98931e-015	-1.07495e-015	-7.89205e-015	-8.66455e-015	-1.14828e-015	-1.29432e-014	2.43465e-015	-5.97831e-015	-5.27122e-015	4.31558e-016	2.79376e-015
-1.53182e-014	-9.89445e-016	3.28594e-015	4.54274e-015	-1.2319e-015	8.35946e-015	-1.25894e-015	3.46889e-015	-6.28075e-015	1.08335e-015	-6.84205e-015	-1.40485e-014	-9.85194e-015	5.30351e-015	7.99308e-015	-1.18315e-015	-8.11171e-015	-8.71863e-015	-1.49607e-015	-1.31431e-014	2.09982e-015	-6.29177e-015	-5.64026e-015	1.82048e-016	2.43484e-015
-1.57192e-014	-1.24926e-015	3.24703e-015	4.41484e-015	-1.83508e-015	7.93363e-015	-1.59731e-015	2.77022e-015	-6.4302e-015	5.55689e-016	-6.96622e-015	-1.47935e-014	-1.0112e-014	5.25294e-015	7.98356e-015	-1.2979e-015	-8.33951e-015	-8.76141e-015	-1.84419e-015	-1.33456e-014	1.75131e-015	-6.59439e-015	-6.03037e-015	-8.47316e-017	2.07929e-015
-1.607e-014	-1.52088e-015	3.19186e-015	4.29593e-015	-2.44354e-015	7.46407e-015	-1.97346e-015	2.0764e-015	-6.58899e-015	3.80988e-017	-7.10668e-015	-1.55492e-014	-1.03869e-014	5.19109e-015	7.96024e-015	-1.41814e-015	-8.57325e-015	-8.7921e-015	-2.19014e-015	-1.35482e-014	1.39132e-015	-6.88494e-015	-6.44091e-015	-3.67367e-016	1.72927e-015
-1.63681e-014	-1.80244e-015	3.11987e-015	4.18672e-015	-3.05252e-015	6.95341e-015	-2.38501e-015	1.39122e-015	-6.75648e-015	-4.66996e-016	-7.26301e-015	-1.63122e-014	-1.06752e-014	5.11891e-015	7.92296e-015	-1.5427e-015	-8.81009e-015	-8.8111e-015	-2.5309e-015	-1.37482e-014	1.02186e-015	-7.163e-015	-6.87092e-015	-6.65281e-016	1.3865e-015
-1.66122e-014	-2.09192e-015	3.03112e-015	4.0875e-015	-3.65778e-015	6.40454e-015	-2.83014e-015	7.18948e-016	-6.9322e-015	-9.57253e-016	-7.43531e-015	-1.70795e-014	-1.09748e-014	5.03609e-015	7.87082e-015	-1.67021e-015	-9.04794e-015	-8.81801e-015	-2.86402e-015	-1.39433e-014	6.44661e-016	-7.42723e-015	-7.31931e-015	-9.77042e-016	1.05307e-015
-1.68015e-014	-2.38679e-015	2.92524e-015	3.99913e-015	-4.25504e-015	5.82078e-015	-3.30601e-015	6.32841e-017	-7.11579e-015	-1.43045e-015	-7.62305e-015	-1.78474e-014	-1.12842e-014	4.94278e-015	7.80367e-015	-1.79876e-015	-9.28467e-015	-8.81359e-015	-3.18678e-015	-1.41304e-014	2.62847e-016	-7.67714e-015	-7.78518e-015	-1.30084e-015	7.31368e-016
-1.69355e-014	-2.68418e-015	2.80241e-015	3.92169e-015	-4.83959e-015	5.20535e-015	-3.80964e-015	-5.71777e-016	-7.30577e-015	-1.88444e-015	-7.82574e-015	-1.86125e-014	-1.16019e-014	4.83864e-015	7.7202e-015	-1.92737e-015	-9.51758e-015	-8.79796e-015	-3.49668e-015	-1.43064e-014	-1.20459e-016	-7.91158e-015	-8.26715e-015	-1.63446e-015	4.22825e-016
-1.70139e-014	-2.98146e-015	2.66204e-015	3.85549e-015	-5.40693e-015	4.56186e-015	-4.33861e-015	-1.18237e-015	-7.50219e-015	-2.31692e-015	-8.04335e-015	-1.93713e-014	-1.19263e-014	4.72326e-015	7.62067e-015	-2.05471e-015	-9.74396e-015	-8.77158e-015	-3.79079e-015	-1.44685e-014	-5.03096e-016	-8.12962e-015	-8.76379e-015	-1.9762e-015	1.28602e-016
-1.70364e-014	-3.27582e-015	2.50472e-015	3.80052e-015	-5.95225e-015	3.894e-015	-4.88985e-015	-1.76378e-015	-7.70465e-015	-2.72597e-015	-8.27507e-015	-2.01197e-014	-1.22557e-014	4.59685e-015	7.50514e-015	-2.17918e-015	-9.96073e-015	-8.73505e-015	-4.06708e-015	-1.46141e-014	-8.82232e-016	-8.33134e-015	-9.27358e-015	-2.3237e-015	-1.49516e-016
-1.70036e-014	-3.56395e-015	2.33116e-015	3.75567e-015	-6.47222e-015	3.20574e-015	-5.46169e-015	-2.31267e-015	-7.91271e-015	-3.10997e-015	-8.52039e-015	-2.0854e-014	-1.25893e-014	4.45959e-015	7.37317e-015	-2.29959e-015	-1.01652e-014	-8.68897e-015	-4.3237e-015	-1.47412e-014	-1.25563e-015	-8.51585e-015	-9.79437e-015	-2.67454e-015	-4.09653e-016
-1.69166e-014	-3.84369e-015	2.14071e-015	3.72018e-015	-6.96318e-015	2.50073e-015	-6.05236e-015	-2.82633e-015	-8.12542e-015	-3.4675e-015	-8.77918e-015	-2.1571e-014	-1.29255e-014	4.31092e-015	7.22454e-015	-2.41479e-015	-1.03562e-014	-8.63392e-015	-4.55823e-015	-1.48479e-014	-1.62116e-015	-8.68264e-015	-1.03241e-014	-3.02622e-015	-6.50283e-016
-1.67774e-014	-4.11225e-015	1.9343e-015	3.6933e-015	-7.42223e-015	1.78305e-015	-6.65895e-015	-3.30156e-015	-8.34144e-015	-3.79693e-015	-9.05084e-015	-2.2267e-014	-1.32635e-014	4.15134e-015	7.05938e-015	-2.52347e-015	-1.05314e-014	-8.57037e-015	-4.76877e-015	-1.49325e-014	-1.97599e-015	-8.83144e-015	-1.08601e-014	-3.3763e-015	-8.70501e-016
-1.65885e-014	-4.36681e-015	1.71272e-015	3.67402e-015	-7.84657e-015	1.05664e-015	-7.27911e-015	-3.73553e-015	-8.56069e-015	-4.09744e-015	-9.33474e-015	-2.29388e-014	-1.3602e-014	3.98116e-015	6.87791e-015	-2.62424e-015	-1.06887e-014	-8.49855e-015	-4.95359e-015	-1.4994e-014	-2.31686e-015	-8.96197e-015	-1.13998e-014	-3.72307e-015	-1.06939e-015
-1.63524e-014	-4.60442e-015	1.47642e-015	3.66064e-015	-8.23335e-015	3.25701e-016	-7.9105e-015	-4.12581e-015	-8.78318e-015	-4.36789e-015	-9.63037e-015	-2.35829e-014	-1.39393e-014	3.80008e-015	6.68024e-015	-2.71581e-015	-1.08267e-014	-8.41976e-015	-5.11094e-015	-1.50315e-014	-2.64124e-015	-9.07492e-015	-1.19408e-014	-4.06403e-015	-1.24684e-015
-1.6071e-014	-4.82241e-015	1.22613e-015	3.6521e-015	-8.58028e-015	-4.06205e-016	-8.55103e-015	-4.47016e-015	-9.0087e-015	-4.60789e-015	-9.93698e-015	-2.41964e-014	-1.42742e-014	3.60799e-015	6.46704e-015	-2.79698e-015	-1.09447e-014	-8.33465e-015	-5.23927e-015	-1.50438e-014	-2.94618e-015	-9.1697e-015	-1.24807e-014	-4.39642e-015	-1.40254e-015
-1.57476e-014	-5.01892e-015	9.62758e-016	3.64713e-015	-8.88595e-015	-1.13453e-015	-9.19974e-015	-4.76651e-015	-9.23699e-015	-4.817e-015	-1.02537e-014	-2.47762e-014	-1.46055e-014	3.40455e-015	6.23849e-015	-2.86683e-015	-1.10418e-014	-8.24382e-015	-5.33743e-015	-1.50303e-014	-3.23023e-015	-9.24634e-015	-1.30163e-014	-4.7183e-015	-1.53566e-015
-1.53851e-014	-5.19194e-015	6.87542e-016	3.64309e-015	-9.14908e-015	-1.85589e-015	-9.85471e-015	-5.01302e-015	-9.46762e-015	-4.9953e-015	-1.05796e-014	-2.53197e-014	-1.49318e-014	3.19001e-015	5.99539e-015	-2.9241e-015	-1.11164e-014	-8.14788e-015	-5.40438e-015	-1.49916e-014	-3.49177e-015	-9.30454e-015	-1.35444e-014	-5.02806e-015	-1.64666e-015
-1.49868e-014	-5.34035e-015	4.01428e-016	3.63812e-015	-9.36917e-015	-2.56664e-015	-1.05136e-014	-5.20965e-015	-9.70043e-015	-5.14251e-015	-1.09139e-014	-2.58243e-014	-1.5252e-014	2.9642e-015	5.73922e-015	-2.96847e-015	-1.11679e-014	-8.04773e-015	-5.43904e-015	-1.49275e-014	-3.72867e-015	-9.34465e-015	-1.40629e-014	-5.32352e-015	-1.73597e-015
-1.45567e-014	-5.46195e-015	1.06204e-016	3.63094e-015	-9.5451e-015	-3.26304e-015	-1.11756e-014	-5.35642e-015	-9.93523e-015	-5.25892e-015	-1.12553e-014	-2.62878e-014	-1.55646e-014	2.7271e-015	5.47054e-015	-2.99862e-015	-1.11962e-014	-7.94438e-015	-5.44022e-015	-1.48379e-014	-3.93861e-015	-9.36709e-015	-1.45677e-014	-5.60262e-015	-1.80351e-015
-1.40979e-014	-5.55561e-015	-1.96566e-016	3.61916e-015	-9.67719e-015	-3.94199e-015	-1.18392e-014	-5.45248e-015	-1.01713e-014	-5.34537e-015	-1.16028e-014	-2.67081e-014	-1.58683e-014	2.47972e-015	5.19058e-015	-3.01511e-015	-1.12016e-014	-7.83813e-015	-5.40739e-015	-1.47239e-014	-4.11988e-015	-9.37172e-015	-1.50559e-014	-5.86373e-015	-1.84973e-015
-1.36145e-014	-5.62049e-015	-5.05738e-016	3.60052e-015	-9.76561e-015	-4.60098e-015	-1.25028e-014	-5.49831e-015	-1.04083e-014	-5.40202e-015	-1.1955e-014	-2.70838e-014	-1.61621e-014	2.22224e-015	4.90064e-015	-3.01663e-015	-1.1184e-014	-7.72973e-015	-5.34043e-015	-1.45869e-014	-4.27119e-015	-9.35934e-015	-1.55246e-014	-6.10512e-015	-1.87605e-015
-1.31111e-014	-5.65615e-015	-8.20387e-016	3.57335e-015	-9.81101e-015	-5.23699e-015	-1.31652e-014	-5.49388e-015	-1.06462e-014	-5.42964e-015	-1.23111e-014	-2.74129e-014	-1.6444e-014	1.95497e-015	4.60192e-015	-3.00273e-015	-1.11434e-014	-7.61955e-015	-5.23931e-015	-1.4428e-014	-4.39125e-015	-9.33045e-015	-1.59711e-014	-6.32528e-015	-1.88376e-015
-1.25916e-014	-5.66296e-015	-1.13903e-015	3.53594e-015	-9.81488e-015	-5.84795e-015	-1.3826e-014	-5.43965e-015	-1.08851e-014	-5.42907e-015	-1.26698e-014	-2.76944e-014	-1.67128e-014	1.6785e-015	4.29641e-015	-2.97303e-015	-1.10799e-014	-7.50804e-015	-5.10402e-015	-1.42486e-014	-4.47881e-015	-9.28592e-015	-1.63922e-014	-6.52313e-015	-1.87388e-015
-1.20603e-014	-5.6404e-015	-1.46095e-015	3.48636e-015	-9.77936e-015	-6.43145e-015	-1.44835e-014	-5.33785e-015	-1.11256e-014	-5.40164e-015	-1.30295e-014	-2.7927e-014	-1.69668e-014	1.39296e-015	3.98606e-015	-2.92725e-015	-1.09938e-014	-7.39526e-015	-4.93503e-015	-1.40511e-014	-4.53283e-015	-9.22656e-015	-1.67856e-014	-6.69762e-015	-1.84828e-015
-1.1521e-014	-5.58877e-015	-1.78453e-015	3.42319e-015	-9.70569e-015	-6.98552e-015	-1.5137e-014	-5.19004e-015	-1.13671e-014	-5.34859e-015	-1.33884e-014	-2.81109e-014	-1.7205e-014	1.0991e-015	3.67159e-015	-2.86647e-015	-1.08859e-014	-7.28178e-015	-4.73282e-015	-1.38371e-014	-4.55286e-015	-9.15284e-015	-1.71492e-014	-6.84792e-015	-1.80742e-015
-1.09772e-014	-5.50929e-015	-2.10826e-015	3.34469e-015	-9.59631e-015	-7.50765e-015	-1.57848e-014	-4.99812e-015	-1.16101e-014	-5.27123e-015	-1.37449e-014	-2.82457e-014	-1.74261e-014	7.98158e-016	3.35565e-015	-2.79038e-015	-1.07566e-014	-7.16761e-015	-4.49769e-015	-1.36083e-014	-4.53837e-015	-9.06565e-015	-1.74807e-014	-6.97355e-015	-1.75292e-015
-1.04326e-014	-5.40331e-015	-2.43071e-015	3.25033e-015	-9.45305e-015	-7.997e-015	-1.6426e-014	-4.76476e-015	-1.18545e-014	-5.17073e-015	-1.40978e-014	-2.83311e-014	-1.76278e-014	4.91861e-016	3.04021e-015	-2.69918e-015	-1.06066e-014	-7.05279e-015	-4.23067e-015	-1.33668e-014	-4.48885e-015	-8.96604e-015	-1.7778e-014	-7.07434e-015	-1.68644e-015
-9.89091e-015	-5.27246e-015	-2.75108e-015	3.13903e-015	-9.27801e-015	-8.45311e-015	-1.70596e-014	-4.49192e-015	-1.20998e-014	-5.04833e-015	-1.44456e-014	-2.83673e-014	-1.78086e-014	1.8118e-016	2.72715e-015	-2.59318e-015	-1.04365e-014	-6.93662e-015	-3.93267e-015	-1.31153e-014	-4.40449e-015	-8.85475e-015	-1.8039e-014	-7.15012e-015	-1.60924e-015
-9.35534e-015	-5.11874e-015	-3.06762e-015	3.01005e-015	-9.07364e-015	-8.87452e-015	-1.76846e-014	-4.1823e-015	-1.23457e-014	-4.90541e-015	-1.47859e-014	-2.83549e-014	-1.79674e-014	-1.32308e-016	2.4185e-015	-2.47311e-015	-1.02471e-014	-6.8184e-015	-3.60485e-015	-1.2856e-014	-4.28603e-015	-8.7327e-015	-1.82626e-014	-7.2008e-015	-1.52304e-015
-8.82931e-015	-4.94506e-015	-3.37898e-015	2.86295e-015	-8.8421e-015	-9.26099e-015	-1.83003e-014	-3.83863e-015	-1.25919e-014	-4.7435e-015	-1.51168e-014	-2.82945e-014	-1.81024e-014	-4.47017e-016	2.11674e-015	-2.33939e-015	-1.00397e-014	-6.69771e-015	-3.24882e-015	-1.2591e-014	-4.1335e-015	-8.60092e-015	-1.84475e-014	-7.22649e-015	-1.42938e-015
-8.31606e-015	-4.75345e-015	-3.68423e-015	2.69766e-015	-8.58574e-015	-9.6118e-015	-1.8905e-014	-3.46326e-015	-1.28382e-014	-4.56446e-015	-1.54364e-014	-2.81875e-014	-1.82121e-014	-7.61139e-016	1.8236e-015	-2.19275e-015	-9.81462e-015	-6.57417e-015	-2.86588e-015	-1.23224e-014	-3.9473e-015	-8.46017e-015	-1.85934e-014	-7.22783e-015	-1.32994e-015
-7.81845e-015	-4.54657e-015	-3.98228e-015	2.51399e-015	-8.30719e-015	-9.92583e-015	-1.94967e-014	-3.05955e-015	-1.30833e-014	-4.36973e-015	-1.57429e-014	-2.8035e-014	-1.82947e-014	-1.07272e-015	1.54129e-015	-2.03476e-015	-9.57224e-015	-6.44696e-015	-2.45746e-015	-1.2052e-014	-3.72769e-015	-8.31162e-015	-1.86993e-014	-7.20512e-015	-1.22603e-015
-7.33889e-015	-4.32725e-015	-4.27174e-015	2.31232e-015	-8.00959e-015	-1.02034e-014	-2.00745e-014	-2.6309e-015	-1.33268e-014	-4.16047e-015	-1.60341e-014	-2.78386e-014	-1.83487e-014	-1.37985e-015	1.27234e-015	-1.86608e-015	-9.31317e-015	-6.31491e-015	-2.0246e-015	-1.17822e-014	-3.47576e-015	-8.15628e-015	-1.87654e-014	-7.15908e-015	-1.11835e-015
-6.87872e-015	-4.0987e-015	-4.5517e-015	2.09327e-015	-7.69522e-015	-1.0445e-014	-2.06371e-014	-2.18074e-015	-1.35671e-014	-3.93821e-015	-1.63083e-014	-2.76004e-014	-1.83725e-014	-1.68039e-015	1.0178e-015	-1.68793e-015	-9.03846e-015	-6.17681e-015	-1.56839e-015	-1.15141e-014	-3.19211e-015	-7.99488e-015	-1.87917e-014	-7.09018e-015	-1.00831e-015
-6.44018e-015	-3.86436e-015	-4.82028e-015	1.85803e-015	-7.36709e-015	-1.06498e-014	-2.11818e-014	-1.71191e-015	-1.38035e-014	-3.7042e-015	-1.65628e-014	-2.73223e-014	-1.83655e-014	-1.97223e-015	7.79919e-016	-1.50109e-015	-8.74828e-015	-6.03111e-015	-1.09101e-015	-1.12495e-014	-2.87698e-015	-7.82864e-015	-1.87788e-014	-6.99949e-015	-8.97227e-016
-6.02398e-015	-3.62741e-015	-5.07717e-015	1.60771e-015	-7.02783e-015	-1.08193e-014	-2.17069e-014	-1.22791e-015	-1.40351e-014	-3.45986e-015	-1.67954e-014	-2.7006e-014	-1.83262e-014	-2.25333e-015	5.60852e-016	-1.30627e-015	-8.44366e-015	-5.87746e-015	-5.94234e-016	-1.09898e-014	-2.53146e-015	-7.65834e-015	-1.87271e-014	-6.88781e-015	-7.86055e-016
-5.63179e-015	-3.39069e-015	-5.32107e-015	1.34391e-015	-6.67905e-015	-1.09533e-014	-2.22111e-014	-7.31723e-016	-1.42604e-014	-3.2067e-015	-1.70045e-014	-2.66537e-014	-1.82537e-014	-2.52052e-015	3.62781e-016	-1.10525e-015	-8.12486e-015	-5.71518e-015	-7.92497e-017	-1.07365e-014	-2.1567e-015	-7.48421e-015	-1.8638e-014	-6.75665e-015	-6.75012e-016
-5.26473e-015	-3.15718e-015	-5.55129e-015	1.06877e-015	-6.32278e-015	-1.10519e-014	-2.26924e-014	-2.25809e-016	-1.44777e-014	-2.94556e-015	-1.7188e-014	-2.62672e-014	-1.81475e-014	-2.77115e-015	1.86886e-016	-8.99264e-016	-7.79109e-015	-5.54238e-015	4.51988e-016	-1.04912e-014	-1.75359e-015	-7.30768e-015	-1.85132e-014	-6.60736e-015	-5.64813e-016
-4.92267e-015	-2.92943e-015	-5.76684e-015	7.83984e-016	-5.96086e-015	-1.11165e-014	-2.31483e-014	2.86266e-016	-1.46844e-014	-2.67712e-015	-1.73441e-014	-2.58495e-014	-1.80065e-014	-3.00237e-015	3.47946e-017	-6.89254e-016	-7.4424e-015	-5.35771e-015	9.97484e-016	-1.02542e-014	-1.32359e-015	-7.12944e-015	-1.83543e-014	-6.44141e-015	-4.55514e-016
-4.60645e-015	-2.70992e-015	-5.96664e-015	4.91692e-016	-5.59525e-015	-1.11475e-014	-2.35768e-014	8.02551e-016	-1.48785e-014	-2.40246e-015	-1.74706e-014	-2.54027e-014	-1.78305e-014	-3.21183e-015	-9.21257e-017	-4.7627e-016	-7.0791e-015	-5.15963e-015	1.55571e-015	-1.00261e-014	-8.68139e-016	-6.94988e-015	-1.81637e-014	-6.2601e-015	-3.47027e-016
-4.31543e-015	-2.50167e-015	-6.14968e-015	1.94711e-016	-5.22708e-015	-1.11459e-014	-2.39762e-014	1.32e-015	-1.50581e-014	-2.12251e-015	-1.75666e-014	-2.49291e-014	-1.76196e-014	-3.39652e-015	-1.92598e-016	-2.61825e-016	-6.70068e-015	-4.94689e-015	2.12566e-015	-9.80656e-015	-3.87585e-016	-6.76972e-015	-1.79441e-014	-6.06431e-015	-2.39874e-016
-4.04954e-015	-2.30696e-015	-6.31499e-015	-1.04484e-016	-4.85821e-015	-1.11129e-014	-2.43442e-014	1.83623e-015	-1.52206e-014	-1.83753e-015	-1.763e-014	-2.44313e-014	-1.73737e-014	-3.55322e-015	-2.64619e-016	-4.73077e-017	-6.30711e-015	-4.71813e-015	2.70616e-015	-9.5955e-015	1.16912e-016	-6.58921e-015	-1.76981e-014	-5.85601e-015	-1.34266e-016
-3.80823e-015	-2.12775e-015	-6.46123e-015	-4.0312e-016	-4.48994e-015	-1.10493e-014	-2.46776e-014	2.34913e-015	-1.53632e-014	-1.54765e-015	-1.76593e-014	-2.39117e-014	-1.70934e-014	-3.68025e-015	-3.07433e-016	1.6655e-016	-5.89801e-015	-4.47236e-015	3.29526e-015	-9.39289e-015	6.44279e-016	-6.40913e-015	-1.74284e-014	-5.63687e-015	-2.90277e-017
-3.58996e-015	-1.96626e-015	-6.58771e-015	-6.98074e-016	-4.1235e-015	-1.09558e-014	-2.4974e-014	2.85807e-015	-1.54831e-014	-1.25294e-015	-1.76533e-014	-2.33728e-014	-1.67793e-014	-3.77459e-015	-3.20127e-016	3.7887e-016	-5.47291e-015	-4.20756e-015	3.8913e-015	-9.19806e-015	1.19375e-015	-6.22953e-015	-1.71383e-014	-5.40827e-015	7.56651e-017
-3.3936e-015	-1.82272e-015	-6.69352e-015	-9.86925e-016	-3.75972e-015	-1.08336e-014	-2.52309e-014	3.36152e-015	-1.55782e-014	-9.53947e-016	-1.76106e-014	-2.28173e-014	-1.64316e-014	-3.83386e-015	-3.02221e-016	5.88708e-016	-5.03109e-015	-3.92268e-015	4.49323e-015	-9.01073e-015	1.76427e-015	-6.05075e-015	-1.68309e-014	-5.17174e-015	1.80961e-016
-3.21759e-015	-1.69854e-015	-6.77817e-015	-1.26626e-015	-3.39932e-015	-1.0684e-014	-2.54463e-014	3.85825e-015	-1.56449e-014	-6.51127e-016	-1.75307e-014	-2.22475e-014	-1.60517e-014	-3.85529e-015	-2.53264e-016	7.95696e-016	-4.57257e-015	-3.6156e-015	5.09997e-015	-8.83007e-015	2.35439e-015	-5.87287e-015	-1.6509e-014	-4.92911e-015	2.8845e-016
-3.0605e-015	-1.59461e-015	-6.8411e-015	-1.53308e-015	-3.04303e-015	-1.05073e-014	-2.56188e-014	4.34743e-015	-1.56804e-014	-3.44403e-016	-1.74121e-014	-2.16655e-014	-1.56406e-014	-3.83685e-015	-1.72865e-016	9.99679e-016	-4.09726e-015	-3.28534e-015	5.71076e-015	-8.6548e-015	2.96286e-015	-5.69647e-015	-1.6176e-014	-4.68211e-015	3.99826e-016
-2.92105e-015	-1.5107e-015	-6.88119e-015	-1.78446e-015	-2.69125e-015	-1.03043e-014	-2.57472e-014	4.82892e-015	-1.56815e-014	-3.34416e-017	-1.72548e-014	-2.10739e-014	-1.51997e-014	-3.77654e-015	-6.17831e-017	1.19943e-015	-3.60496e-015	-2.9308e-015	6.32331e-015	-8.48347e-015	3.58831e-015	-5.52168e-015	-1.58354e-014	-4.43217e-015	5.15831e-016
-2.79768e-015	-1.44655e-015	-6.89795e-015	-2.0182e-015	-2.34455e-015	-1.0077e-014	-2.58294e-014	5.30212e-015	-1.56457e-014	2.81982e-016	-1.70587e-014	-2.04748e-014	-1.47313e-014	-3.67283e-015	8.00946e-017	1.39494e-015	-3.09543e-015	-2.55127e-015	6.93692e-015	-8.31472e-015	4.22944e-015	-5.34813e-015	-1.54901e-014	-4.18112e-015	6.37413e-016
-2.68831e-015	-1.40177e-015	-6.89038e-015	-2.23148e-015	-2.00344e-015	-9.82606e-015	-2.58636e-014	5.76694e-015	-1.55705e-014	6.01927e-016	-1.68239e-014	-1.98705e-014	-1.42372e-014	-3.52423e-015	2.52585e-016	1.58632e-015	-2.56775e-015	-2.14631e-015	7.55095e-015	-8.14789e-015	4.88556e-015	-5.17589e-015	-1.51436e-014	-3.93086e-015	7.66144e-016
-2.59087e-015	-1.37489e-015	-6.85816e-015	-2.4222e-015	-1.66804e-015	-9.5525e-015	-2.58488e-014	6.22402e-015	-1.5453e-014	9.2672e-016	-1.65506e-014	-1.92633e-014	-1.37192e-014	-3.33029e-015	4.53967e-016	1.77314e-015	-2.02239e-015	-1.71577e-015	8.16385e-015	-7.9813e-015	5.55572e-015	-5.0048e-015	-1.47994e-014	-3.68281e-015	9.03251e-016
-2.50291e-015	-1.36481e-015	-6.80045e-015	-2.58767e-015	-1.33921e-015	-9.25804e-015	-2.57847e-014	6.67334e-015	-1.52909e-014	1.25694e-015	-1.6239e-014	-1.86552e-014	-1.31797e-014	-3.0905e-015	6.83112e-016	1.95512e-015	-1.45877e-015	-1.25899e-015	8.77493e-015	-7.81304e-015	6.23878e-015	-4.8347e-015	-1.446e-014	-3.43846e-015	1.05067e-015
-2.42217e-015	-1.36982e-015	-6.71644e-015	-2.72601e-015	-1.01729e-015	-8.94427e-015	-2.5671e-014	7.11562e-015	-1.50815e-014	1.59281e-015	-1.58896e-014	-1.80478e-014	-1.26216e-014	-2.80452e-015	9.38952e-016	2.1333e-015	-8.77325e-016	-7.75751e-016	9.38341e-015	-7.64154e-015	6.93339e-015	-4.66558e-015	-1.41287e-014	-3.19953e-015	1.2098e-015
-2.34711e-015	-1.388e-015	-6.60614e-015	-2.83587e-015	-7.03055e-016	-8.61278e-015	-2.55077e-014	7.55226e-015	-1.48226e-014	1.93498e-015	-1.55044e-014	-1.74428e-014	-1.20474e-014	-2.47231e-015	1.22029e-015	2.30775e-015	-2.7843e-016	-2.65787e-016	9.98823e-015	-7.46535e-015	7.63843e-015	-4.49717e-015	-1.38079e-014	-2.96744e-015	1.38179e-015
-2.27611e-015	-1.41724e-015	-6.46932e-015	-2.91521e-015	-3.96699e-016	-8.26481e-015	-2.52954e-014	7.98407e-015	-1.45126e-014	2.28396e-015	-1.50843e-014	-1.6842e-014	-1.14604e-014	-2.09388e-015	1.52581e-015	2.4786e-015	3.37082e-016	2.71339e-016	1.05893e-014	-7.28242e-015	8.3538e-015	-4.32887e-015	-1.34998e-014	-2.74414e-015	1.56865e-015
-2.20765e-015	-1.45464e-015	-6.30512e-015	-2.9636e-015	-9.78475e-017	-7.90219e-015	-2.50347e-014	8.41266e-015	-1.41497e-014	2.64005e-015	-1.46308e-014	-1.6247e-014	-1.08632e-014	-1.67049e-015	1.85342e-015	2.64659e-015	9.68621e-016	8.35257e-016	1.1186e-014	-7.09216e-015	9.07828e-015	-4.16056e-015	-1.3207e-014	-2.53062e-015	1.77155e-015
-2.13997e-015	-1.49811e-015	-6.11364e-015	-2.98039e-015	1.9337e-016	-7.527e-015	-2.47269e-014	8.83924e-015	-1.37332e-014	3.00344e-015	-1.41459e-014	-1.56597e-014	-1.02588e-014	-1.20372e-015	2.20067e-015	2.81196e-015	1.61565e-015	1.42546e-015	1.1777e-014	-6.89323e-015	9.81024e-015	-3.9914e-015	-1.29308e-014	-2.32858e-015	1.9911e-015
-2.07164e-015	-1.54461e-015	-5.89582e-015	-2.96492e-015	4.75649e-016	-7.14082e-015	-2.43741e-014	9.26476e-015	-1.32626e-014	3.37444e-015	-1.36317e-014	-1.50814e-014	-9.65036e-015	-6.95989e-016	2.56515e-015	2.97593e-015	2.27728e-015	2.04046e-015	1.23616e-014	-6.68425e-015	1.05488e-014	-3.82154e-015	-1.2673e-014	-2.13946e-015	2.22888e-015
-2.00141e-015	-1.59025e-015	-5.65141e-015	-2.91741e-015	7.48707e-016	-6.74553e-015	-2.3978e-014	9.69019e-015	-1.27375e-014	3.75318e-015	-1.30908e-014	-1.45135e-014	-9.04119e-015	-1.49672e-016	2.94474e-015	3.13896e-015	2.95187e-015	2.67894e-015	1.29392e-014	-6.46491e-015	1.12935e-014	-3.65045e-015	-1.24354e-014	-1.96453e-015	2.4859e-015
-1.92846e-015	-1.63259e-015	-5.38086e-015	-2.83865e-015	1.01214e-015	-6.34361e-015	-2.35417e-014	1.01175e-014	-1.21579e-014	4.14003e-015	-1.25261e-014	-1.39572e-014	-8.43431e-015	4.33401e-016	3.33737e-015	3.30218e-015	3.63828e-015	3.33943e-015	1.35088e-014	-6.23425e-015	1.2043e-014	-3.47723e-015	-1.22186e-014	-1.80494e-015	2.76287e-015
-1.85247e-015	-1.66877e-015	-5.08489e-015	-2.72982e-015	1.26566e-015	-5.93661e-015	-2.30691e-014	1.05483e-014	-1.15251e-014	4.53465e-015	-1.19403e-014	-1.34133e-014	-7.83237e-015	1.0498e-015	3.7404e-015	3.46699e-015	4.33522e-015	4.02085e-015	1.40692e-014	-5.99119e-015	1.27957e-014	-3.30152e-015	-1.20231e-014	-1.66161e-015	3.06042e-015
-1.77289e-015	-1.69607e-015	-4.76414e-015	-2.59221e-015	1.50933e-015	-5.52646e-015	-2.25629e-014	1.09836e-014	-1.08403e-014	4.93724e-015	-1.13363e-014	-1.28827e-014	-7.23874e-015	1.6955e-015	4.15049e-015	3.6346e-015	5.0408e-015	4.722e-015	1.46192e-014	-5.73539e-015	1.355e-014	-3.12279e-015	-1.18494e-014	-1.53526e-015	3.37954e-015
-1.68952e-015	-1.71197e-015	-4.41957e-015	-2.42757e-015	1.74238e-015	-5.11574e-015	-2.20275e-014	1.14247e-014	-1.01052e-014	5.34734e-015	-1.07176e-014	-1.23658e-014	-6.65595e-015	2.36691e-015	4.56467e-015	3.80634e-015	5.75357e-015	5.44049e-015	1.51568e-014	-5.46703e-015	1.43048e-014	-2.94075e-015	-1.16975e-014	-1.42668e-015	3.72032e-015
-1.60235e-015	-1.71366e-015	-4.05241e-015	-2.23874e-015	1.96383e-015	-4.70676e-015	-2.14673e-014	1.18728e-014	-9.32241e-015	5.76451e-015	-1.00875e-014	-1.18639e-014	-6.08681e-015	3.0597e-015	4.98001e-015	3.98293e-015	6.47149e-015	6.17461e-015	1.56815e-014	-5.18667e-015	1.50582e-014	-2.75517e-015	-1.15674e-014	-1.33635e-015	4.08316e-015
-1.51142e-015	-1.69858e-015	-3.66361e-015	-2.02836e-015	2.17295e-015	-4.30172e-015	-2.0887e-014	1.23283e-014	-8.4945e-015	6.18828e-015	-9.44942e-015	-1.13776e-014	-5.53454e-015	3.76958e-015	5.39401e-015	4.16484e-015	7.19223e-015	6.92205e-015	1.61923e-014	-4.89355e-015	1.58091e-014	-2.56548e-015	-1.14582e-014	-1.26527e-015	4.46789e-015
-1.41727e-015	-1.66452e-015	-3.25476e-015	-1.79916e-015	2.36935e-015	-3.90298e-015	-2.02915e-014	1.27914e-014	-7.62494e-015	6.61774e-015	-8.80737e-015	-1.09071e-014	-5.00177e-015	4.49224e-015	5.80343e-015	4.35389e-015	7.9134e-015	7.68018e-015	1.66872e-014	-4.5881e-015	1.65559e-014	-2.37133e-015	-1.13692e-014	-1.21327e-015	4.87353e-015
-1.32088e-015	-1.61046e-015	-2.82837e-015	-1.55432e-015	2.55287e-015	-3.51307e-015	-1.96864e-014	1.32631e-014	-6.71779e-015	7.05182e-015	-8.165e-015	-1.04536e-014	-4.49076e-015	5.22308e-015	6.20536e-015	4.55093e-015	8.63268e-015	8.44656e-015	1.71649e-014	-4.27141e-015	1.7297e-014	-2.17211e-015	-1.12992e-014	-1.18123e-015	5.29904e-015
-1.22312e-015	-1.53525e-015	-2.3869e-015	-1.29722e-015	2.72235e-015	-3.13428e-015	-1.90778e-014	1.37436e-014	-5.77782e-015	7.48998e-015	-7.52632e-015	-1.00174e-014	-4.00396e-015	5.95658e-015	6.59716e-015	4.75653e-015	9.34815e-015	9.2186e-015	1.76246e-014	-3.9444e-015	1.80302e-014	-1.96718e-015	-1.12468e-014	-1.16907e-015	5.74365e-015
-1.12522e-015	-1.43749e-015	-1.93185e-015	-1.0313e-015	2.87753e-015	-2.76888e-015	-1.8471e-014	1.42328e-014	-4.80975e-015	7.93048e-015	-6.89503e-015	-9.59831e-015	-3.54368e-015	6.68811e-015	6.97634e-015	4.97134e-015	1.00577e-014	9.99393e-015	1.80646e-014	-3.60788e-015	1.8754e-014	-1.7566e-015	-1.12104e-014	-1.17591e-015	6.20613e-015
-1.02889e-015	-1.31604e-015	-1.46594e-015	-7.60691e-016	3.01795e-015	-2.41894e-015	-1.78718e-014	1.47303e-014	-3.81961e-015	8.37236e-015	-6.27526e-015	-9.19631e-015	-3.11184e-015	7.41189e-015	7.3402e-015	5.1957e-015	1.07588e-014	1.07691e-014	1.84833e-014	-3.26318e-015	1.94667e-014	-1.54003e-015	-1.11881e-014	-1.2013e-015	6.6853e-015
-9.35895e-016	-1.1697e-015	-9.916e-016	-4.89893e-016	3.14293e-015	-2.08732e-015	-1.72861e-014	1.5236e-014	-2.8127e-015	8.81398e-015	-5.67111e-015	-8.81207e-015	-2.70964e-015	8.12264e-015	7.68629e-015	5.43025e-015	1.1449e-014	1.15414e-014	1.88794e-014	-2.91163e-015	2.01659e-014	-1.31687e-015	-1.11782e-014	-1.24479e-015	7.17887e-015
-8.47512e-016	-9.98712e-016	-5.11639e-016	-2.2284e-016	3.25213e-015	-1.77577e-015	-1.67196e-014	1.5749e-014	-1.79522e-015	9.25364e-015	-5.08644e-015	-8.44519e-015	-2.3389e-015	8.81545e-015	8.01207e-015	5.6752e-015	1.21261e-014	1.23082e-014	1.92514e-014	-2.55476e-015	2.085e-014	-1.08691e-015	-1.11792e-014	-1.3053e-015	7.68509e-015
-7.66049e-016	-8.04262e-016	-2.94054e-017	3.64048e-017	3.34541e-015	-1.4867e-015	-1.61774e-014	1.62682e-014	-7.74009e-016	9.68956e-015	-4.52503e-015	-8.09615e-015	-2.00054e-015	9.48539e-015	8.31605e-015	5.93148e-015	1.27876e-014	1.30667e-014	1.9598e-014	-2.19448e-015	2.15174e-014	-8.50266e-016	-1.11885e-014	-1.38175e-015	8.20219e-015
-6.9346e-016	-5.87582e-016	4.52057e-016	2.84064e-016	3.42231e-015	-1.22222e-015	-1.56651e-014	1.6792e-014	2.43841e-016	1.012e-014	-3.98987e-015	-7.76516e-015	-1.69511e-015	1.01278e-014	8.59574e-015	6.19925e-015	1.34311e-014	1.38138e-014	1.99182e-014	-1.83248e-015	2.2166e-014	-6.0634e-016	-1.1204e-014	-1.47247e-015	8.72766e-015
-6.31762e-016	-3.49872e-016	9.29232e-016	5.15712e-016	3.48229e-015	-9.84157e-016	-1.51884e-014	1.7318e-014	1.25176e-015	1.05433e-014	-3.48444e-015	-7.45192e-015	-1.42325e-015	1.07385e-014	8.84919e-015	6.47853e-015	1.4055e-014	1.45472e-014	2.02108e-014	-1.47085e-015	2.27938e-014	-3.55187e-016	-1.12235e-014	-1.57571e-015	9.25951e-015
-5.82622e-016	-9.29687e-017	1.39885e-015	7.26881e-016	3.52569e-015	-7.74711e-016	-1.47522e-014	1.78451e-014	2.24342e-015	1.09569e-014	-3.01242e-015	-7.15658e-015	-1.18547e-015	1.13128e-014	9.07513e-015	6.76895e-015	1.46577e-014	1.52638e-014	2.04749e-014	-1.11118e-015	2.33987e-014	-9.66057e-017	-1.12447e-014	-1.68988e-015	9.79493e-015
-5.47501e-016	1.8144e-016	1.8573e-015	9.1343e-016	3.55243e-015	-5.95468e-016	-1.4361e-014	1.83706e-014	3.21129e-015	1.13592e-014	-2.57666e-015	-6.87883e-015	-9.82446e-016	1.18468e-014	9.27195e-015	7.07086e-015	1.52372e-014	1.59613e-014	2.07096e-014	-7.55266e-016	2.39793e-014	1.69325e-016	-1.12658e-014	-1.81371e-015	1.03309e-014
-5.28065e-016	4.7019e-016	2.30149e-015	1.0722e-015	3.56234e-015	-4.47187e-016	-1.40189e-014	1.88922e-014	4.14797e-015	1.1748e-014	-2.18007e-015	-6.61812e-015	-8.137e-016	1.23372e-014	9.43887e-015	7.38379e-015	1.57916e-014	1.66375e-014	2.0914e-014	-4.0474e-016	2.45338e-014	4.42664e-016	-1.12841e-014	-1.94483e-015	1.0865e-014
-5.258e-016	7.70887e-016	2.72863e-015	1.19938e-015	3.55531e-015	-3.30687e-016	-1.373e-014	1.9408e-014	5.0471e-015	1.21216e-014	-1.8254e-015	-6.37466e-015	-6.79653e-016	1.27815e-014	9.57571e-015	7.70689e-015	1.63193e-014	1.72893e-014	2.10875e-014	-6.18415e-017	2.50604e-014	7.23413e-016	-1.12977e-014	-2.08096e-015	1.1394e-014
-5.42487e-016	1.08076e-015	3.1356e-015	1.29169e-015	3.53162e-015	-2.46598e-016	-1.34979e-014	1.99153e-014	5.90137e-015	1.24774e-014	-1.51473e-015	-6.14837e-015	-5.79932e-016	1.31763e-014	9.6817e-015	8.03942e-015	1.68192e-014	1.79149e-014	2.12294e-014	2.7162e-016	2.55578e-014	1.01137e-015	-1.13049e-014	-2.21926e-015	1.19155e-014
-5.78935e-016	1.39668e-015	3.51907e-015	1.34733e-015	3.4925e-015	-1.9547e-016	-1.33248e-014	2.04105e-014	6.70472e-015	1.28136e-014	-1.2504e-015	-5.93905e-015	-5.14184e-016	1.35196e-014	9.75681e-015	8.38073e-015	1.72908e-014	1.8513e-014	2.13399e-014	5.93853e-016	2.60245e-014	1.30657e-015	-1.13034e-014	-2.35709e-015	1.24264e-014
-6.36764e-016	1.7158e-015	3.87599e-015	1.36389e-015	3.43835e-015	-1.77443e-016	-1.32136e-014	2.08905e-014	7.45115e-015	1.31279e-014	-1.03479e-015	-5.74689e-015	-4.80712e-016	1.38099e-014	9.80174e-015	8.72973e-015	1.7733e-014	1.90818e-014	2.14192e-014	9.03135e-016	2.64587e-014	1.60905e-015	-1.12911e-014	-2.49173e-015	1.29234e-014
-7.166e-016	2.03488e-015	4.20396e-015	1.33959e-015	3.36976e-015	-1.91792e-016	-1.31662e-014	2.13528e-014	8.13425e-015	1.34188e-014	-8.68543e-016	-5.57184e-015	-4.79183e-016	1.40471e-014	9.81661e-015	9.08511e-015	1.81454e-014	1.962e-014	2.1468e-014	1.19791e-015	2.68594e-014	1.9187e-015	-1.12666e-014	-2.62066e-015	1.34042e-014
-8.18729e-016	2.35025e-015	4.50073e-015	1.27299e-015	3.28866e-015	-2.38913e-016	-1.31832e-014	2.17936e-014	8.74897e-015	1.36844e-014	-7.52791e-016	-5.41372e-015	-5.0882e-016	1.423e-014	9.80284e-015	9.44595e-015	1.85271e-014	2.01258e-014	2.1487e-014	1.4766e-015	2.72251e-014	2.23546e-015	-1.12284e-014	-2.74157e-015	1.38661e-014
-9.43506e-016	2.65898e-015	4.76446e-015	1.16292e-015	3.19597e-015	-3.18224e-016	-1.32655e-014	2.22102e-014	9.29024e-015	1.39233e-014	-6.88423e-016	-5.27248e-015	-5.68863e-016	1.43586e-014	9.7618e-015	9.8109e-015	1.88769e-014	2.05982e-014	2.14767e-014	1.73818e-015	2.75548e-014	2.55965e-015	-1.11755e-014	-2.85065e-015	1.43068e-014
-1.09093e-015	2.95816e-015	4.99301e-015	1.00915e-015	3.09262e-015	-4.28332e-016	-1.34119e-014	2.26002e-014	9.75396e-015	1.41339e-014	-6.75935e-016	-5.14799e-015	-6.58652e-016	1.44339e-014	9.69447e-015	1.01785e-014	1.91952e-014	2.10372e-014	2.14386e-014	1.98275e-015	2.78478e-014	2.891e-015	-1.11063e-014	-2.94497e-015	1.47238e-014
-1.26038e-015	3.24431e-015	5.18466e-015	8.11876e-016	2.98017e-015	-5.6789e-016	-1.36216e-014	2.29603e-014	1.01361e-014	1.43152e-014	-7.15182e-016	-5.04003e-015	-7.77185e-016	1.4457e-014	9.60274e-015	1.05477e-014	1.94819e-014	2.14426e-014	2.13749e-014	2.20952e-015	2.81038e-014	3.22873e-015	-1.10197e-014	-3.02316e-015	1.51149e-014
-1.45086e-015	3.51455e-015	5.33799e-015	5.71253e-016	2.86012e-015	-7.35716e-016	-1.38931e-014	2.3288e-014	1.04335e-014	1.44652e-014	-8.05953e-016	-4.94824e-015	-9.2352e-016	1.44298e-014	9.48876e-015	1.09176e-014	1.97368e-014	2.18138e-014	2.12871e-014	2.41737e-015	2.83227e-014	3.57259e-015	-1.09147e-014	-3.08204e-015	1.54779e-014
-1.66086e-015	3.7662e-015	5.45154e-015	2.88007e-016	2.73437e-015	-9.29935e-016	-1.42245e-014	2.35807e-014	1.06436e-014	1.45831e-014	-9.47567e-016	-4.87293e-015	-1.09669e-015	1.43549e-014	9.35494e-015	1.12869e-014	1.9961e-014	2.21506e-014	2.11771e-014	2.60627e-015	2.85043e-014	3.92266e-015	-1.07907e-014	-3.11932e-015	1.5811e-014
-1.88848e-015	3.99669e-015	5.52536e-015	-3.55883e-017	2.60519e-015	-1.14839e-015	-1.46128e-014	2.3836e-014	1.07652e-014	1.46682e-014	-1.13906e-015	-4.81389e-015	-1.29526e-015	1.42351e-014	9.20374e-015	1.16547e-014	2.01549e-014	2.24537e-014	2.10475e-014	2.77674e-015	2.86485e-014	4.27842e-015	-1.06478e-014	-3.13299e-015	1.61131e-014
-2.13227e-015	4.20384e-015	5.55879e-015	-3.96706e-016	2.47401e-015	-1.38879e-015	-1.50543e-014	2.40523e-014	1.07974e-014	1.47202e-014	-1.37943e-015	-4.771e-015	-1.51783e-015	1.40735e-014	9.03811e-015	1.2019e-014	2.03188e-014	2.27238e-014	2.09006e-014	2.92893e-015	2.87557e-014	4.63932e-015	-1.04851e-014	-3.12097e-015	1.63827e-014
-2.38984e-015	4.38655e-015	5.5523e-015	-7.93093e-016	2.34277e-015	-1.64883e-015	-1.55453e-014	2.42279e-014	1.07399e-014	1.47386e-014	-1.6669e-015	-4.74412e-015	-1.763e-015	1.38733e-014	8.86061e-015	1.23797e-014	2.04533e-014	2.29624e-014	2.07391e-014	3.06261e-015	2.88267e-014	5.00513e-015	-1.03028e-014	-3.08111e-015	1.66186e-014
-2.65854e-015	4.54367e-015	5.50672e-015	-1.22081e-015	2.21278e-015	-1.92555e-015	-1.6081e-014	2.43608e-014	1.0593e-014	1.47235e-014	-1.99962e-015	-4.73373e-015	-2.02932e-015	1.36388e-014	8.67454e-015	1.27354e-014	2.05598e-014	2.31708e-014	2.05658e-014	3.17868e-015	2.88623e-014	5.37512e-015	-1.01006e-014	-3.012e-015	1.68203e-014
-2.93577e-015	4.67433e-015	5.42254e-015	-1.67682e-015	2.08649e-015	-2.21604e-015	-1.66576e-014	2.44501e-014	1.03581e-014	1.4675e-014	-2.37574e-015	-4.73995e-015	-2.31531e-015	1.33746e-014	8.48283e-015	1.30851e-014	2.06385e-014	2.33504e-014	2.03836e-014	3.27844e-015	2.88629e-014	5.74921e-015	-9.87869e-015	-2.91137e-015	1.69877e-014
-3.21861e-015	4.77835e-015	5.30083e-015	-2.15732e-015	1.96611e-015	-2.51815e-015	-1.72702e-014	2.44953e-014	1.00372e-014	1.45944e-014	-2.79234e-015	-4.76276e-015	-2.61987e-015	1.30855e-014	8.28866e-015	1.34288e-014	2.06901e-014	2.35027e-014	2.01968e-014	3.36301e-015	2.88298e-014	6.12663e-015	-9.63714e-015	-2.77862e-015	1.71203e-014
-3.503e-015	4.85571e-015	5.14357e-015	-2.6577e-015	1.85338e-015	-2.82874e-015	-1.79124e-014	2.44956e-014	9.63362e-015	1.44822e-014	-3.247e-015	-4.80205e-015	-2.94159e-015	1.27763e-014	8.0955e-015	1.37658e-014	2.07153e-014	2.36303e-014	2.00093e-014	3.43344e-015	2.87647e-014	6.50667e-015	-9.37645e-015	-2.6131e-015	1.72185e-014
-3.78567e-015	4.90733e-015	4.95316e-015	-3.17315e-015	1.74991e-015	-3.14471e-015	-1.85784e-014	2.44504e-014	9.15114e-015	1.43395e-014	-3.73693e-015	-4.85724e-015	-3.27906e-015	1.24523e-014	7.90643e-015	1.40959e-014	2.07156e-014	2.37352e-014	1.98243e-014	3.49101e-015	2.86685e-014	6.8883e-015	-9.0968e-015	-2.41397e-015	1.72828e-014
-4.06253e-015	4.93347e-015	4.73232e-015	-3.69842e-015	1.65732e-015	-3.4627e-015	-1.92619e-014	2.43604e-014	8.59345e-015	1.41673e-014	-4.25861e-015	-4.92885e-015	-3.63058e-015	1.21183e-014	7.72484e-015	1.44189e-014	2.06925e-014	2.38196e-014	1.96457e-014	3.53737e-015	2.85426e-014	7.27036e-015	-8.79916e-015	-2.18124e-015	1.73145e-014
-4.33007e-015	4.93602e-015	4.48317e-015	-4.22845e-015	1.57748e-015	-3.7801e-015	-1.99567e-014	2.42265e-014	7.96519e-015	1.39678e-014	-4.80867e-015	-5.01682e-015	-3.99492e-015	1.17794e-014	7.55403e-015	1.47349e-014	2.06466e-014	2.38849e-014	1.94765e-014	3.57479e-015	2.83889e-014	7.65259e-015	-8.48425e-015	-1.91465e-015	1.73152e-014
-4.58443e-015	4.91675e-015	4.20912e-015	-4.75811e-015	1.51194e-015	-4.09382e-015	-2.06559e-014	2.40492e-014	7.27099e-015	1.37429e-014	-5.38416e-015	-5.1208e-015	-4.37044e-015	1.14405e-014	7.39732e-015	1.50436e-014	2.05789e-014	2.39343e-014	1.9321e-014	3.60485e-015	2.82092e-014	8.03431e-015	-8.15298e-015	-1.61477e-015	1.72864e-014
-4.82146e-015	4.87817e-015	3.91349e-015	-5.28227e-015	1.46262e-015	-4.40085e-015	-2.13529e-014	2.38298e-014	6.51681e-015	1.34943e-014	-5.98139e-015	-5.24084e-015	-4.75555e-015	1.11071e-014	7.25757e-015	1.53446e-014	2.04907e-014	2.39702e-014	1.91826e-014	3.62939e-015	2.80053e-014	8.41426e-015	-7.80608e-015	-1.28202e-015	1.72292e-014
-5.03774e-015	4.82289e-015	3.59931e-015	-5.79564e-015	1.43101e-015	-4.69908e-015	-2.20414e-014	2.35699e-014	5.70927e-015	1.32246e-014	-6.59685e-015	-5.37648e-015	-5.14943e-015	1.07839e-014	7.13747e-015	1.56382e-014	2.03832e-014	2.39954e-014	1.90649e-014	3.65056e-015	2.77794e-014	8.79144e-015	-7.44426e-015	-9.16987e-016	1.71459e-014
-5.23047e-015	4.75386e-015	3.27063e-015	-6.29258e-015	1.41774e-015	-4.98551e-015	-2.27152e-014	2.32718e-014	4.85563e-015	1.2936e-014	-7.2269e-015	-5.52757e-015	-5.55065e-015	1.04757e-014	7.04e-015	1.59251e-014	2.0257e-014	2.40123e-014	1.89709e-014	3.67054e-015	2.75334e-014	9.16478e-015	-7.06886e-015	-5.20858e-016	1.70387e-014
-5.39585e-015	4.67394e-015	2.93087e-015	-6.7678e-015	1.42417e-015	-5.25807e-015	-2.33681e-014	2.29379e-014	3.96253e-015	1.26314e-014	-7.86733e-015	-5.6941e-015	-5.95829e-015	1.01868e-014	6.96754e-015	1.62061e-014	2.01132e-014	2.40233e-014	1.89041e-014	3.69104e-015	2.72699e-014	9.53311e-015	-6.68128e-015	-9.548e-017	1.69108e-014
-5.53098e-015	4.5867e-015	2.58344e-015	-7.21594e-015	1.45125e-015	-5.51412e-015	-2.39937e-014	2.25712e-014	3.03712e-015	1.23134e-014	-8.51452e-015	-5.87564e-015	-6.37064e-015	9.92077e-015	6.9219e-015	1.64823e-014	1.99527e-014	2.40308e-014	1.88675e-014	3.71411e-015	2.69909e-014	9.89534e-015	-6.28266e-015	3.56558e-016	1.67648e-014
-5.6327e-015	4.49569e-015	2.23251e-015	-7.63262e-015	1.49952e-015	-5.75129e-015	-2.45856e-014	2.21751e-014	2.0873e-015	1.19853e-014	-9.16442e-015	-6.07165e-015	-6.78629e-015	9.68161e-015	6.90509e-015	1.67537e-014	1.9776e-014	2.40371e-014	1.8863e-014	3.74136e-015	2.66988e-014	1.02504e-014	-5.8742e-015	8.33706e-016	1.66029e-014
-5.69836e-015	4.40422e-015	1.88215e-015	-8.0135e-015	1.56911e-015	-5.96796e-015	-2.5139e-014	2.17522e-014	1.12051e-015	1.165e-014	-9.81413e-015	-6.28122e-015	-7.20337e-015	9.47205e-015	6.91819e-015	1.7022e-014	1.95837e-014	2.40444e-014	1.88927e-014	3.77502e-015	2.63954e-014	1.05967e-014	-5.45715e-015	1.33416e-015	1.64288e-014
-5.7263e-015	4.31652e-015	1.53581e-015	-8.35502e-015	1.66067e-015	-6.16296e-015	-2.56487e-014	2.13055e-014	1.4377e-016	1.13104e-014	-1.04595e-014	-6.50395e-015	-7.61983e-015	9.29465e-015	6.96232e-015	1.72882e-014	1.93768e-014	2.40546e-014	1.89576e-014	3.81659e-015	2.60832e-014	1.09331e-014	-5.0334e-015	1.85561e-015	1.62458e-014
-5.71475e-015	4.23629e-015	1.19737e-015	-8.65352e-015	1.77416e-015	-6.33512e-015	-2.61097e-014	2.08393e-014	-8.35509e-016	1.09696e-014	-1.10968e-014	-6.73887e-015	-8.03416e-015	9.15236e-015	7.03813e-015	1.75533e-014	1.91565e-014	2.40697e-014	1.9059e-014	3.86748e-015	2.57647e-014	1.12585e-014	-4.60423e-015	2.39511e-015	1.60568e-014
-5.66254e-015	4.16706e-015	8.70099e-016	-8.90595e-015	1.90914e-015	-6.4836e-015	-2.65175e-014	2.03571e-014	-1.80896e-015	1.06309e-014	-1.1722e-014	-6.98522e-015	-8.44494e-015	9.0469e-015	7.14601e-015	1.78176e-014	1.89234e-014	2.4091e-014	1.91986e-014	3.9287e-015	2.54428e-014	1.15719e-014	-4.1709e-015	2.95009e-015	1.58645e-014
-5.56895e-015	4.11219e-015	5.5652e-016	-9.10956e-015	2.0656e-015	-6.6077e-015	-2.68685e-014	1.9863e-014	-2.76939e-015	1.02973e-014	-1.23322e-014	-7.24243e-015	-8.84984e-015	8.97962e-015	7.28625e-015	1.80821e-014	1.86783e-014	2.41198e-014	1.93768e-014	4.00057e-015	2.51193e-014	1.18716e-014	-3.73529e-015	3.5178e-015	1.5672e-014
-5.43326e-015	4.07523e-015	2.5962e-016	-9.2621e-015	2.24284e-015	-6.70684e-015	-2.7159e-014	1.93609e-014	-3.70993e-015	9.97177e-015	-1.29238e-014	-7.50951e-015	-9.24728e-015	8.95163e-015	7.45868e-015	1.83477e-014	1.84231e-014	2.41584e-014	1.95932e-014	4.08388e-015	2.47965e-014	1.21562e-014	-3.29893e-015	4.09547e-015	1.54829e-014
-5.2557e-015	4.05948e-015	-1.7062e-017	-9.36222e-015	2.44027e-015	-6.78128e-015	-2.7386e-014	1.8855e-014	-4.62445e-015	9.65723e-015	-1.3494e-014	-7.78511e-015	-9.63547e-015	8.963e-015	7.66247e-015	1.86157e-014	1.81591e-014	2.42072e-014	1.98476e-014	4.17932e-015	2.44763e-014	1.24244e-014	-2.86358e-015	4.6801e-015	1.53009e-014
-5.03728e-015	4.06788e-015	-2.71783e-016	-9.40929e-015	2.65745e-015	-6.83115e-015	-2.75479e-014	1.83492e-014	-5.50677e-015	9.35646e-015	-1.404e-014	-8.0677e-015	-1.00129e-014	9.01312e-015	7.89666e-015	1.88864e-014	1.78871e-014	2.42667e-014	2.0139e-014	4.28662e-015	2.41603e-014	1.26749e-014	-2.43101e-015	5.26888e-015	1.51282e-014
-4.77928e-015	4.10241e-015	-5.02004e-016	-9.40282e-015	2.89267e-015	-6.85629e-015	-2.76426e-014	1.78474e-014	-6.35058e-015	9.07239e-015	-1.45593e-014	-8.35583e-015	-1.03775e-014	9.10136e-015	8.15987e-015	1.91608e-014	1.76076e-014	2.43373e-014	2.04664e-014	4.40637e-015	2.38509e-014	1.29068e-014	-2.00279e-015	5.85921e-015	1.49675e-014
-4.48331e-015	4.16521e-015	-7.06211e-016	-9.3422e-015	3.14391e-015	-6.85725e-015	-2.76687e-014	1.73531e-014	-7.15033e-015	8.80741e-015	-1.50496e-014	-8.64851e-015	-1.07283e-014	9.22675e-015	8.45071e-015	1.94397e-014	1.73212e-014	2.4419e-014	2.08281e-014	4.53807e-015	2.35496e-014	1.31186e-014	-1.58072e-015	6.44836e-015	1.48215e-014
-4.15196e-015	4.25855e-015	-8.82371e-016	-9.22863e-015	3.41046e-015	-6.83453e-015	-2.76259e-014	1.68702e-014	-7.90176e-015	8.5641e-015	-1.55087e-014	-8.94431e-015	-1.10629e-014	9.38766e-015	8.76736e-015	1.97235e-014	1.70296e-014	2.45122e-014	2.12218e-014	4.67975e-015	2.32588e-014	1.33091e-014	-1.16639e-015	7.03318e-015	1.46926e-014
-3.78773e-015	4.38368e-015	-1.02961e-015	-9.06395e-015	3.691e-015	-6.78891e-015	-2.75147e-014	1.64017e-014	-8.60053e-015	8.3447e-015	-1.59347e-014	-9.24157e-015	-1.13798e-014	9.5823e-015	9.10747e-015	2.00126e-014	1.67345e-014	2.46161e-014	2.16444e-014	4.83103e-015	2.29802e-014	1.34779e-014	-7.62196e-016	7.61142e-015	1.45829e-014
-3.3941e-015	4.541e-015	-1.14695e-015	-8.85009e-015	3.98425e-015	-6.72191e-015	-2.73355e-014	1.59506e-014	-9.24283e-015	8.15093e-015	-1.63258e-014	-9.53877e-015	-1.16773e-014	9.80833e-015	9.46808e-015	2.0307e-014	1.64371e-014	2.47303e-014	2.20929e-014	4.99091e-015	2.27151e-014	1.36241e-014	-3.70483e-016	8.18096e-015	1.44944e-014
-2.97453e-015	4.73096e-015	-1.23389e-015	-8.58979e-015	4.28787e-015	-6.63527e-015	-2.70894e-014	1.55201e-014	-9.82578e-015	7.98434e-015	-1.66807e-014	-9.83448e-015	-1.19539e-014	1.00625e-014	9.84681e-015	2.06067e-014	1.6138e-014	2.48537e-014	2.25631e-014	5.15738e-015	2.24644e-014	1.37461e-014	6.69816e-018	8.73931e-015	1.4428e-014
-2.53378e-015	4.95343e-015	-1.29023e-015	-8.28582e-015	4.60001e-015	-6.53033e-015	-2.6779e-014	1.5113e-014	-1.03467e-014	7.84653e-015	-1.69983e-014	-1.01271e-014	-1.22086e-014	1.03418e-014	1.02403e-014	2.09115e-014	1.58383e-014	2.49854e-014	2.30516e-014	5.32893e-015	2.2229e-014	1.38436e-014	3.67633e-016	9.2845e-015	1.43854e-014
-2.07691e-015	5.20779e-015	-1.31676e-015	-7.94197e-015	4.91835e-015	-6.40883e-015	-2.64064e-014	1.4732e-014	-1.08044e-014	7.73823e-015	-1.72779e-014	-1.04149e-014	-1.24406e-014	1.06432e-014	1.06454e-014	2.12212e-014	1.55396e-014	2.51237e-014	2.35546e-014	5.50282e-015	2.20096e-014	1.39159e-014	7.10364e-016	9.81473e-015	1.43681e-014
-1.60797e-015	5.49274e-015	-1.31399e-015	-7.5622e-015	5.24084e-015	-6.27194e-015	-2.59739e-014	1.43793e-014	-1.11972e-014	7.66014e-015	-1.75189e-014	-1.06956e-014	-1.26482e-014	1.0963e-014	1.10588e-014	2.1535e-014	1.52437e-014	2.5267e-014	2.40676e-014	5.6765e-015	2.18068e-014	1.39622e-014	1.03243e-015	1.03282e-014	1.43772e-014
-1.13188e-015	5.80744e-015	-1.28335e-015	-7.1509e-015	5.5648e-015	-6.12234e-015	-2.54845e-014	1.4057e-014	-1.15241e-014	7.61275e-015	-1.7721e-014	-1.09675e-014	-1.28312e-014	1.12966e-014	1.1477e-014	2.18521e-014	1.49514e-014	2.5413e-014	2.45862e-014	5.84753e-015	2.16218e-014	1.39814e-014	1.33222e-015	1.08235e-014	1.44124e-014
-6.53881e-016	6.14956e-015	-1.22643e-015	-6.71208e-015	5.88814e-015	-5.9615e-015	-2.49417e-014	1.37662e-014	-1.17859e-014	7.59565e-015	-1.78847e-014	-1.12298e-014	-1.2989e-014	1.16406e-014	1.1897e-014	2.21711e-014	1.46641e-014	2.55599e-014	2.51054e-014	6.01306e-015	2.14546e-014	1.39739e-014	1.60782e-015	1.12993e-014	1.44738e-014
-1.79176e-016	6.51629e-015	-1.14371e-015	-6.25065e-015	6.2089e-015	-5.79155e-015	-2.43501e-014	1.35084e-014	-1.19835e-014	7.609e-015	-1.80101e-014	-1.14805e-014	-1.31205e-014	1.19912e-014	1.23146e-014	2.24906e-014	1.43828e-014	2.57056e-014	2.56197e-014	6.17021e-015	2.1306e-014	1.39392e-014	1.85763e-015	1.17545e-014	1.45609e-014
2.87198e-016	6.90494e-015	-1.03777e-015	-5.77151e-015	6.52473e-015	-5.61435e-015	-2.37145e-014	1.32839e-014	-1.21179e-014	7.65211e-015	-1.80974e-014	-1.17184e-014	-1.32259e-014	1.23439e-014	1.27268e-014	2.28095e-014	1.41096e-014	2.58479e-014	2.61242e-014	6.31542e-015	2.11766e-014	1.3877e-014	2.07967e-015	1.21885e-014	1.46726e-014
7.39447e-016	7.31237e-015	-9.10911e-016	-5.27918e-015	6.83327e-015	-5.4314e-015	-2.30394e-014	1.30934e-014	-1.21907e-014	7.72444e-015	-1.81479e-014	-1.19415e-014	-1.33054e-014	1.2695e-014	1.31302e-014	2.31265e-014	1.38459e-014	2.59845e-014	2.66145e-014	6.44518e-015	2.10658e-014	1.37876e-014	2.27212e-015	1.26002e-014	1.48081e-014
1.17246e-015	7.73503e-015	-7.65246e-016	-4.77953e-015	7.13265e-015	-5.24398e-015	-2.23292e-014	1.29368e-014	-1.22042e-014	7.82448e-015	-1.81629e-014	-1.21493e-014	-1.33591e-014	1.30409e-014	1.35211e-014	2.34396e-014	1.35927e-014	2.61129e-014	2.70856e-014	6.55665e-015	2.09738e-014	1.36716e-014	2.43357e-015	1.29894e-014	1.49662e-014
1.58109e-015	8.16919e-015	-6.02446e-016	-4.27739e-015	7.42141e-015	-5.05386e-015	-2.15896e-014	1.2814e-014	-1.21617e-014	7.95092e-015	-1.81434e-014	-1.23403e-014	-1.33876e-014	1.33775e-014	1.38968e-014	2.37468e-014	1.33512e-014	2.62299e-014	2.75334e-014	6.6465e-015	2.09003e-014	1.35299e-014	2.56274e-015	1.33555e-014	1.51454e-014
1.96206e-015	8.61051e-015	-4.24655e-016	-3.77767e-015	7.697e-015	-4.86311e-015	-2.08264e-014	1.27244e-014	-1.20666e-014	8.10187e-015	-1.80911e-014	-1.25137e-014	-1.33921e-014	1.37017e-014	1.42539e-014	2.40458e-014	1.31227e-014	2.63331e-014	2.79531e-014	6.71098e-015	2.08444e-014	1.33626e-014	2.65783e-015	1.36986e-014	1.53432e-014
2.30994e-015	9.05545e-015	-2.34665e-016	-3.28497e-015	7.95747e-015	-4.67308e-015	-2.00449e-014	1.26675e-014	-1.19223e-014	8.27521e-015	-1.80071e-014	-1.26688e-014	-1.33732e-014	1.401e-014	1.45895e-014	2.43349e-014	1.2908e-014	2.64202e-014	2.834e-014	6.74708e-015	2.08054e-014	1.31706e-014	2.71778e-015	1.40184e-014	1.55581e-014
2.61997e-015	9.49993e-015	-3.46004e-017	-2.80352e-015	8.20042e-015	-4.48428e-015	-1.92499e-014	1.26414e-014	-1.17326e-014	8.46876e-015	-1.78933e-014	-1.28053e-014	-1.33319e-014	1.42995e-014	1.49015e-014	2.46116e-014	1.2708e-014	2.64892e-014	2.86901e-014	6.75134e-015	2.0783e-014	1.29542e-014	2.74175e-015	1.4315e-014	1.57873e-014
2.88929e-015	9.93913e-015	1.73117e-016	-2.33858e-015	8.42509e-015	-4.29881e-015	-1.84475e-014	1.2645e-014	-1.15019e-014	8.68006e-015	-1.77516e-014	-1.29224e-014	-1.32703e-014	1.45677e-014	1.51873e-014	2.48741e-014	1.25231e-014	2.65378e-014	2.90002e-014	6.72167e-015	2.07764e-014	1.27143e-014	2.72904e-015	1.45888e-014	1.60279e-014
3.11517e-015	1.03688e-014	3.86431e-016	-1.89397e-015	8.63009e-015	-4.11763e-015	-1.76434e-014	1.26769e-014	-1.12346e-014	8.90687e-015	-1.75847e-014	-1.302e-014	-1.31897e-014	1.48123e-014	1.54442e-014	2.51207e-014	1.23543e-014	2.65639e-014	2.92664e-014	6.65493e-015	2.0784e-014	1.24523e-014	2.67926e-015	1.48404e-014	1.62776e-014
3.29454e-015	1.07842e-014	6.02983e-016	-1.47306e-015	8.81422e-015	-3.94153e-015	-1.68429e-014	1.2735e-014	-1.09348e-014	9.14626e-015	-1.73947e-014	-1.30983e-014	-1.30925e-014	1.50314e-014	1.56705e-014	2.535e-014	1.22014e-014	2.65651e-014	2.94858e-014	6.54828e-015	2.08053e-014	1.21697e-014	2.59217e-015	1.50701e-014	1.6534e-014
3.42537e-015	1.11818e-014	8.20132e-016	-1.07883e-015	8.97647e-015	-3.77082e-015	-1.60516e-014	1.28176e-014	-1.0608e-014	9.39552e-015	-1.71843e-014	-1.31572e-014	-1.29817e-014	1.52233e-014	1.58649e-014	2.55598e-014	1.20646e-014	2.65394e-014	2.96566e-014	6.39977e-015	2.0839e-014	1.18677e-014	2.46837e-015	1.52782e-014	1.67942e-014
3.50554e-015	1.15574e-014	1.03562e-015	-7.14304e-016	9.11609e-015	-3.6063e-015	-1.52752e-014	1.2922e-014	-1.02585e-014	9.65162e-015	-1.69561e-014	-1.31969e-014	-1.28592e-014	1.53869e-014	1.60262e-014	2.5748e-014	1.19442e-014	2.6485e-014	2.97769e-014	6.20784e-015	2.0884e-014	1.15477e-014	2.30767e-015	1.54655e-014	1.7055e-014
3.53391e-015	1.19074e-014	1.24801e-015	-3.81651e-016	9.23185e-015	-3.44859e-015	-1.45186e-014	1.30453e-014	-9.89126e-015	9.91135e-015	-1.67127e-014	-1.32183e-014	-1.27277e-014	1.55211e-014	1.61534e-014	2.59126e-014	1.18392e-014	2.6401e-014	2.98457e-014	5.97105e-015	2.09393e-014	1.12112e-014	2.11005e-015	1.56323e-014	1.73132e-014
3.50985e-015	1.22287e-014	1.45514e-015	-8.28265e-017	9.32287e-015	-3.2975e-015	-1.37868e-014	1.31854e-014	-9.51121e-015	1.01721e-014	-1.64569e-014	-1.32226e-014	-1.25904e-014	1.56252e-014	1.62461e-014	2.60523e-014	1.17495e-014	2.6286e-014	2.98618e-014	5.68806e-015	2.10043e-014	1.08596e-014	1.87664e-015	1.57788e-014	1.75653e-014
3.43385e-015	1.25184e-014	1.65606e-015	1.80748e-016	9.38909e-015	-3.15276e-015	-1.30841e-014	1.33397e-014	-9.12354e-015	1.04304e-014	-1.61915e-014	-1.3211e-014	-1.24507e-014	1.56988e-014	1.63036e-014	2.61657e-014	1.16743e-014	2.61398e-014	2.98244e-014	5.35817e-015	2.10768e-014	1.04944e-014	1.6087e-015	1.5906e-014	1.78089e-014
3.30652e-015	1.2774e-014	1.84977e-015	4.07947e-016	9.43085e-015	-3.01456e-015	-1.24156e-014	1.35056e-014	-8.73246e-015	1.06828e-014	-1.59188e-014	-1.31844e-014	-1.23119e-014	1.57421e-014	1.63263e-014	2.62516e-014	1.16129e-014	2.59618e-014	2.97336e-014	4.98191e-015	2.11552e-014	1.01168e-014	1.30721e-015	1.60138e-014	1.8041e-014
3.12887e-015	1.29924e-014	2.03525e-015	5.98975e-016	9.44821e-015	-2.88308e-015	-1.17848e-014	1.36809e-014	-8.34225e-015	1.09264e-014	-1.56418e-014	-1.31444e-014	-1.21774e-014	1.57563e-014	1.63146e-014	2.63086e-014	1.1564e-014	2.57506e-014	2.95896e-014	4.55903e-015	2.12381e-014	9.72856e-015	9.73727e-016	1.61026e-014	1.82586e-014
2.90299e-015	1.31718e-014	2.21128e-015	7.52908e-016	9.44184e-015	-2.75757e-015	-1.11951e-014	1.38627e-014	-7.9576e-015	1.11585e-014	-1.53628e-014	-1.30926e-014	-1.205e-014	1.57416e-014	1.62695e-014	2.63363e-014	1.15257e-014	2.5506e-014	2.93938e-014	4.0904e-015	2.13239e-014	9.33134e-015	6.10266e-016	1.61727e-014	1.84586e-014
2.63112e-015	1.33105e-014	2.37756e-015	8.69974e-016	9.412e-015	-2.63786e-015	-1.06496e-014	1.40486e-014	-7.58227e-015	1.13767e-014	-1.5085e-014	-1.30316e-014	-1.19329e-014	1.56993e-014	1.61914e-014	2.63338e-014	1.1497e-014	2.52289e-014	2.91476e-014	3.57703e-015	2.1411e-014	8.92693e-015	2.18993e-016	1.62252e-014	1.86383e-014
2.31578e-015	1.34079e-014	2.53358e-015	9.51864e-016	9.35951e-015	-2.52408e-015	-1.01515e-014	1.42367e-014	-7.21941e-015	1.1578e-014	-1.48113e-014	-1.29629e-014	-1.1829e-014	1.56312e-014	1.60816e-014	2.63005e-014	1.14762e-014	2.49199e-014	2.88527e-014	3.02023e-015	2.14978e-014	8.51725e-015	-1.98348e-016	1.62605e-014	1.87962e-014
1.96009e-015	1.34627e-014	2.6797e-015	1.00004e-015	9.28506e-015	-2.41553e-015	-9.70193e-015	1.44247e-014	-6.8725e-015	1.17601e-014	-1.45441e-014	-1.28886e-014	-1.17422e-014	1.55395e-014	1.5942e-014	2.62364e-014	1.14607e-014	2.45798e-014	2.85121e-014	2.42216e-015	2.15834e-014	8.10379e-015	-6.3948e-016	1.62787e-014	1.89297e-014
1.56725e-015	1.34746e-014	2.81606e-015	1.01584e-015	9.19048e-015	-2.31149e-015	-9.30326e-015	1.46101e-014	-6.54523e-015	1.19206e-014	-1.42858e-014	-1.28113e-014	-1.16756e-014	1.54259e-014	1.57739e-014	2.61416e-014	1.14488e-014	2.42101e-014	2.81284e-014	1.78491e-015	2.16663e-014	7.68788e-015	-1.10171e-015	1.62802e-014	1.90368e-014
1.14133e-015	1.3444e-014	2.9426e-015	1.00172e-015	9.07727e-015	-2.21155e-015	-8.95705e-015	1.47909e-014	-6.23998e-015	1.20581e-014	-1.40386e-014	-1.2733e-014	-1.16324e-014	1.52925e-014	1.55793e-014	2.60158e-014	1.14385e-014	2.38119e-014	2.77047e-014	1.11148e-015	2.17455e-014	7.27105e-015	-1.58219e-015	1.62647e-014	1.91159e-014
6.86054e-016	1.3371e-014	3.06006e-015	9.59714e-016	8.94657e-015	-2.11486e-015	-8.66435e-015	1.49654e-014	-5.95891e-015	1.21705e-014	-1.38044e-014	-1.26553e-014	-1.16151e-014	1.51424e-014	1.53601e-014	2.58599e-014	1.14278e-014	2.33868e-014	2.72446e-014	4.05451e-016	2.18198e-014	6.85481e-015	-2.07793e-015	1.62322e-014	1.91654e-014
2.05805e-016	1.32571e-014	3.1687e-015	8.92428e-016	8.79948e-015	-2.02089e-015	-8.42608e-015	1.51324e-014	-5.70504e-015	1.22557e-014	-1.3586e-014	-1.25814e-014	-1.1626e-014	1.49774e-014	1.51185e-014	2.56746e-014	1.14139e-014	2.29366e-014	2.67517e-014	-3.28891e-016	2.18887e-014	6.44021e-015	-2.58613e-015	1.61829e-014	1.91841e-014
-2.94651e-016	1.31035e-014	3.26951e-015	8.03404e-016	8.63745e-015	-1.92843e-015	-8.24227e-015	1.52899e-014	-5.47896e-015	1.23127e-014	-1.33851e-014	-1.25135e-014	-1.16671e-014	1.48e-014	1.48563e-014	2.54607e-014	1.13938e-014	2.24637e-014	2.62302e-014	-1.08864e-015	2.19505e-014	6.02883e-015	-3.10372e-015	1.61168e-014	1.91715e-014
-8.11339e-016	1.29116e-014	3.36337e-015	6.95293e-016	8.462e-015	-1.83707e-015	-8.11288e-015	1.54366e-014	-5.28168e-015	1.23404e-014	-1.32038e-014	-1.24542e-014	-1.17401e-014	1.46131e-014	1.45754e-014	2.52196e-014	1.13658e-014	2.19706e-014	2.5684e-014	-1.86911e-015	2.20046e-014	5.62195e-015	-3.62749e-015	1.60342e-014	1.91271e-014
-1.33888e-015	1.26842e-014	3.45081e-015	5.70303e-016	8.27546e-015	-1.74638e-015	-8.03697e-015	1.55717e-014	-5.11472e-015	1.23383e-014	-1.30435e-014	-1.2406e-014	-1.18466e-014	1.4419e-014	1.42778e-014	2.49527e-014	1.13275e-014	2.14598e-014	2.51174e-014	-2.66595e-015	2.20508e-014	5.22012e-015	-4.15435e-015	1.59347e-014	1.90502e-014
-1.8731e-015	1.24234e-014	3.53254e-015	4.31594e-016	8.08003e-015	-1.65561e-015	-8.01384e-015	1.56944e-014	-4.97851e-015	1.2306e-014	-1.29057e-014	-1.23713e-014	-1.19876e-014	1.42203e-014	1.3966e-014	2.46609e-014	1.12769e-014	2.09346e-014	2.45349e-014	-3.47451e-015	2.20874e-014	4.82416e-015	-4.68142e-015	1.58181e-014	1.89413e-014
-2.40962e-015	1.21312e-014	3.60975e-015	2.82612e-016	7.87775e-015	-1.56514e-015	-8.04163e-015	1.58043e-014	-4.87333e-015	1.2243e-014	-1.27917e-014	-1.23522e-014	-1.21647e-014	1.40193e-014	1.36422e-014	2.43465e-014	1.12118e-014	2.0397e-014	2.39408e-014	-4.28953e-015	2.21138e-014	4.43485e-015	-5.20568e-015	1.56847e-014	1.88011e-014
-2.9435e-015	1.18105e-014	3.6828e-015	1.26469e-016	7.67023e-015	-1.47485e-015	-8.11827e-015	1.59009e-014	-4.79925e-015	1.21496e-014	-1.27017e-014	-1.23506e-014	-1.23775e-014	1.38182e-014	1.33083e-014	2.40108e-014	1.11304e-014	1.98507e-014	2.33395e-014	-5.10672e-015	2.21299e-014	4.05297e-015	-5.72422e-015	1.55349e-014	1.86301e-014
-3.47084e-015	1.14644e-014	3.75244e-015	-3.43909e-017	7.45912e-015	-1.38456e-015	-8.24158e-015	1.59841e-014	-4.75563e-015	1.20261e-014	-1.26374e-014	-1.23684e-014	-1.26262e-014	1.36192e-014	1.29669e-014	2.36556e-014	1.10305e-014	1.92985e-014	2.27349e-014	-5.92026e-015	2.21352e-014	3.67964e-015	-6.23404e-015	1.53682e-014	1.84282e-014
-3.98836e-015	1.1096e-014	3.81913e-015	-1.97575e-016	7.2458e-015	-1.29398e-015	-8.40866e-015	1.60538e-014	-4.74092e-015	1.18737e-014	-1.25995e-014	-1.24078e-014	-1.29111e-014	1.34249e-014	1.26193e-014	2.3282e-014	1.09099e-014	1.87434e-014	2.21315e-014	-6.72549e-015	2.21292e-014	3.31499e-015	-6.73259e-015	1.51843e-014	1.81973e-014
-4.49213e-015	1.07085e-014	3.88347e-015	-3.60862e-016	7.03207e-015	-1.20334e-015	-8.61645e-015	1.61099e-014	-4.75439e-015	1.16928e-014	-1.25885e-014	-1.247e-014	-1.32309e-014	1.32363e-014	1.22677e-014	2.28925e-014	1.07673e-014	1.81884e-014	2.15327e-014	-7.51669e-015	2.21117e-014	2.95981e-015	-7.21712e-015	1.49834e-014	1.79388e-014
-4.97883e-015	1.03054e-014	3.94637e-015	-5.21553e-016	6.81944e-015	-1.11309e-015	-8.86256e-015	1.61531e-014	-4.79489e-015	1.14845e-014	-1.26047e-014	-1.25561e-014	-1.35839e-014	1.30548e-014	1.19138e-014	2.24893e-014	1.06013e-014	1.76359e-014	2.0942e-014	-8.28926e-015	2.20826e-014	2.61468e-015	-7.68616e-015	1.47663e-014	1.7654e-014
-5.44553e-015	9.88989e-015	4.00783e-015	-6.78368e-016	6.60967e-015	-1.02372e-015	-9.14295e-015	1.61842e-014	-4.86023e-015	1.12504e-014	-1.26475e-014	-1.2667e-014	-1.39691e-014	1.28819e-014	1.15587e-014	2.20738e-014	1.04109e-014	1.70893e-014	2.03636e-014	-9.03792e-015	2.20422e-014	2.2799e-015	-8.13694e-015	1.45334e-014	1.73451e-014
-5.88921e-015	9.46551e-015	4.06817e-015	-8.30172e-016	6.40435e-015	-9.36005e-016	-9.45457e-015	1.62037e-014	-4.94861e-015	1.09917e-014	-1.27167e-014	-1.28041e-014	-1.43855e-014	1.27183e-014	1.12039e-014	2.16477e-014	1.01958e-014	1.65511e-014	1.98001e-014	-9.75892e-015	2.19905e-014	1.95576e-015	-8.56761e-015	1.42845e-014	1.70139e-014
-6.30783e-015	9.03513e-015	4.12737e-015	-9.75064e-016	6.20485e-015	-8.49901e-016	-9.79415e-015	1.62129e-014	-5.05826e-015	1.07102e-014	-1.28118e-014	-1.29676e-014	-1.48307e-014	1.2565e-014	1.08507e-014	2.12123e-014	9.9558e-015	1.60237e-014	1.92548e-014	-1.04474e-014	2.19285e-014	1.64317e-015	-8.97632e-015	1.40196e-014	1.66635e-014
-6.70025e-015	8.60189e-015	4.18509e-015	-1.11138e-015	6.01214e-015	-7.66557e-016	-1.01579e-014	1.62122e-014	-5.18721e-015	1.04073e-014	-1.29323e-014	-1.31582e-014	-1.53019e-014	1.24224e-014	1.05e-014	2.07694e-014	9.69037e-015	1.55097e-014	1.87304e-014	-1.10992e-014	2.18565e-014	1.34238e-015	-9.3618e-015	1.37392e-014	1.62953e-014
-7.06473e-015	8.16868e-015	4.24126e-015	-1.23931e-015	5.82747e-015	-6.86808e-016	-1.0542e-014	1.62029e-014	-5.33362e-015	1.00852e-014	-1.30781e-014	-1.33763e-014	-1.57956e-014	1.22914e-014	1.01523e-014	2.03215e-014	9.40097e-015	1.50117e-014	1.82295e-014	-1.17105e-014	2.17741e-014	1.05319e-015	-9.72287e-015	1.34441e-014	1.59121e-014
-7.39976e-015	7.73799e-015	4.29511e-015	-1.3578e-015	5.65087e-015	-6.11881e-016	-1.09428e-014	1.61866e-014	-5.49503e-015	9.74613e-015	-1.32483e-014	-1.36216e-014	-1.63094e-014	1.21721e-014	9.80837e-015	1.98687e-014	9.0883e-015	1.4532e-014	1.77539e-014	-1.22785e-014	2.16821e-014	7.75461e-016	-1.0058e-014	1.3135e-014	1.55173e-014
-7.7048e-015	7.31301e-015	4.3462e-015	-1.46735e-015	5.48284e-015	-5.42763e-016	-1.13559e-014	1.61644e-014	-5.66901e-015	9.39247e-015	-1.34415e-014	-1.38935e-014	-1.68396e-014	1.2064e-014	9.46919e-015	1.9412e-014	8.75331e-015	1.40722e-014	1.73053e-014	-1.27997e-014	2.15816e-014	5.09301e-016	-1.03665e-014	1.28124e-014	1.51122e-014
-7.9795e-015	6.89623e-015	4.39348e-015	-1.56764e-015	5.3241e-015	-4.80713e-016	-1.17771e-014	1.61378e-014	-5.85377e-015	9.02638e-015	-1.36563e-014	-1.41923e-014	-1.73829e-014	1.19665e-014	9.13535e-015	1.89524e-014	8.39691e-015	1.36342e-014	1.68841e-014	-1.32715e-014	2.14732e-014	2.55342e-016	-1.06482e-014	1.24766e-014	1.47e-014
-8.22434e-015	6.48973e-015	4.43558e-015	-1.65962e-015	5.17564e-015	-4.2667e-016	-1.22026e-014	1.61078e-014	-6.04689e-015	8.65035e-015	-1.38911e-014	-1.45168e-014	-1.79359e-014	1.18793e-014	8.80674e-015	1.8491e-014	8.02033e-015	1.32189e-014	1.6491e-014	-1.36915e-014	2.13575e-014	1.36755e-017	-1.09026e-014	1.21283e-014	1.42835e-014
-8.43961e-015	6.09537e-015	4.47156e-015	-1.74332e-015	5.03797e-015	-3.81582e-016	-1.26289e-014	1.60755e-014	-6.24575e-015	8.26692e-015	-1.41447e-014	-1.48655e-014	-1.84943e-014	1.18013e-014	8.48375e-015	1.80284e-014	7.62536e-015	1.28284e-014	1.61277e-014	-1.40583e-014	2.12346e-014	-2.15643e-016	-1.11293e-014	1.17686e-014	1.38656e-014
-8.62651e-015	5.71504e-015	4.50082e-015	-1.81986e-015	4.91095e-015	-3.46765e-016	-1.30529e-014	1.60427e-014	-6.44896e-015	7.87867e-015	-1.44154e-014	-1.52373e-014	-1.90543e-014	1.17318e-014	8.16586e-015	1.75653e-014	7.21406e-015	1.24633e-014	1.57946e-014	-1.43704e-014	2.11051e-014	-4.32163e-016	-1.13287e-014	1.13989e-014	1.34489e-014
-8.78592e-015	5.34958e-015	4.52187e-015	-1.89075e-015	4.7944e-015	-3.2305e-016	-1.34706e-014	1.60107e-014	-6.65428e-015	7.48807e-015	-1.47014e-014	-1.56304e-014	-1.96121e-014	1.16698e-014	7.85356e-015	1.71024e-014	6.78909e-015	1.2124e-014	1.54918e-014	-1.46261e-014	2.09704e-014	-6.36183e-016	-1.15006e-014	1.10205e-014	1.30359e-014
-8.91941e-015	5.00044e-015	4.53335e-015	-1.95728e-015	4.68861e-015	-3.11386e-016	-1.38787e-014	1.59812e-014	-6.85904e-015	7.09727e-015	-1.50009e-014	-1.60428e-014	-2.01636e-014	1.16131e-014	7.54638e-015	1.66399e-014	6.35269e-015	1.1811e-014	1.52187e-014	-1.48254e-014	2.08307e-014	-8.27153e-016	-1.16457e-014	1.06343e-014	1.26296e-014
-9.02863e-015	4.66846e-015	4.53328e-015	-2.0205e-015	4.59317e-015	-3.13032e-016	-1.42744e-014	1.59545e-014	-7.06142e-015	6.70828e-015	-1.5312e-014	-1.64726e-014	-2.07055e-014	1.15606e-014	7.24404e-015	1.61786e-014	5.90734e-015	1.15243e-014	1.49741e-014	-1.49683e-014	2.06865e-014	-1.00474e-015	-1.17645e-014	1.02412e-014	1.22327e-014
-9.11544e-015	4.35413e-015	4.52069e-015	-2.08193e-015	4.50777e-015	-3.28946e-016	-1.46548e-014	1.59313e-014	-7.2599e-015	6.32381e-015	-1.56329e-014	-1.69178e-014	-2.12337e-014	1.15113e-014	6.94671e-015	1.57182e-014	5.45608e-015	1.12635e-014	1.47578e-014	-1.50554e-014	2.05383e-014	-1.16882e-015	-1.18577e-014	9.84263e-015	1.18477e-014
-9.18136e-015	4.05817e-015	4.49417e-015	-2.14318e-015	4.43165e-015	-3.5988e-016	-1.50177e-014	1.59127e-014	-7.45289e-015	5.94588e-015	-1.59619e-014	-1.7376e-014	-2.17446e-014	1.14639e-014	6.65388e-015	1.52589e-014	5.00111e-015	1.10282e-014	1.45683e-014	-1.50879e-014	2.0387e-014	-1.3191e-015	-1.19254e-014	9.43994e-015	1.14769e-014
-9.22862e-015	3.78094e-015	4.4519e-015	-2.20537e-015	4.36395e-015	-4.06796e-016	-1.53609e-014	1.59e-014	-7.63905e-015	5.5767e-015	-1.62969e-014	-1.78452e-014	-2.22349e-014	1.14166e-014	6.3658e-015	1.48007e-014	4.54561e-015	1.08181e-014	1.44047e-014	-1.50669e-014	2.02328e-014	-1.45492e-015	-1.19683e-014	9.03422e-015	1.11228e-014
-9.25992e-015	3.52265e-015	4.3934e-015	-2.27024e-015	4.30414e-015	-4.70168e-016	-1.56811e-014	1.58933e-014	-7.81708e-015	5.21789e-015	-1.66357e-014	-1.83232e-014	-2.27017e-014	1.13678e-014	6.08321e-015	1.43433e-014	4.09216e-015	1.06324e-014	1.42653e-014	-1.49938e-014	2.00762e-014	-1.57616e-015	-1.19871e-014	8.62661e-015	1.07875e-014
-9.27688e-015	3.28308e-015	4.31767e-015	-2.33896e-015	4.25145e-015	-5.5038e-016	-1.59776e-014	1.58932e-014	-7.98524e-015	4.87086e-015	-1.69764e-014	-1.88072e-014	-2.31421e-014	1.13164e-014	5.80535e-015	1.3887e-014	3.64365e-015	1.04697e-014	1.41491e-014	-1.48707e-014	1.99176e-014	-1.68215e-015	-1.19832e-014	8.21827e-015	1.04728e-014
-9.28138e-015	3.06141e-015	4.2238e-015	-2.4131e-015	4.20491e-015	-6.47643e-016	-1.62492e-014	1.59002e-014	-8.14277e-015	4.53769e-015	-1.73171e-014	-1.9295e-014	-2.35535e-014	1.12611e-014	5.5325e-015	1.34312e-014	3.20276e-015	1.03287e-014	1.4054e-014	-1.47001e-014	1.97571e-014	-1.77264e-015	-1.19572e-014	7.81101e-015	1.018e-014
-9.27594e-015	2.8572e-015	4.11036e-015	-2.49316e-015	4.16373e-015	-7.62205e-016	-1.64939e-014	1.59142e-014	-8.28945e-015	4.21981e-015	-1.7656e-014	-1.97839e-014	-2.39334e-014	1.12006e-014	5.26503e-015	1.2976e-014	2.77162e-015	1.02074e-014	1.39785e-014	-1.44844e-014	1.95952e-014	-1.84728e-015	-1.19095e-014	7.40617e-015	9.91092e-015
-9.26216e-015	2.66969e-015	3.97688e-015	-2.58024e-015	4.1273e-015	-8.93633e-016	-1.67101e-014	1.59354e-014	-8.42424e-015	3.91832e-015	-1.79912e-014	-2.02711e-014	-2.42795e-014	1.11337e-014	5.00235e-015	1.2522e-014	2.35226e-015	1.01047e-014	1.39212e-014	-1.42265e-014	1.94317e-014	-1.9055e-015	-1.1841e-014	7.0046e-015	9.66652e-015
-9.24138e-015	2.49804e-015	3.82307e-015	-2.67502e-015	4.09426e-015	-1.04218e-015	-1.68971e-014	1.59633e-014	-8.54642e-015	3.63451e-015	-1.83204e-014	-2.07541e-014	-2.45911e-014	1.10595e-014	4.74509e-015	1.20694e-014	1.94774e-015	1.00185e-014	1.38806e-014	-1.39298e-014	1.9267e-014	-1.94704e-015	-1.17524e-014	6.60804e-015	9.44779e-015
-9.2157e-015	2.34144e-015	3.64865e-015	-2.77792e-015	4.0643e-015	-1.2072e-015	-1.70544e-014	1.59987e-014	-8.65547e-015	3.36945e-015	-1.86421e-014	-2.12307e-014	-2.48664e-014	1.09774e-014	4.49341e-015	1.16177e-014	1.55961e-015	9.94727e-015	1.38548e-014	-1.35984e-014	1.91009e-014	-1.97146e-015	-1.16441e-014	6.21798e-015	9.25607e-015
-9.18639e-015	2.19874e-015	3.45336e-015	-2.8886e-015	4.03653e-015	-1.38794e-015	-1.7182e-014	1.60422e-014	-8.75084e-015	3.12382e-015	-1.8954e-014	-2.16979e-014	-2.51043e-014	1.08864e-014	4.24775e-015	1.11672e-014	1.18928e-015	9.88925e-015	1.38413e-014	-1.32352e-014	1.89335e-014	-1.97811e-015	-1.15168e-014	5.83548e-015	9.09166e-015
-9.15511e-015	2.06919e-015	3.23774e-015	-3.00685e-015	4.01014e-015	-1.58298e-015	-1.72787e-014	1.6093e-014	-8.83287e-015	2.8989e-015	-1.92541e-014	-2.2153e-014	-2.53043e-014	1.07865e-014	4.00845e-015	1.0718e-014	8.38306e-016	9.84221e-015	1.38384e-014	-1.28436e-014	1.87648e-014	-1.96693e-015	-1.13713e-014	5.46229e-015	8.95482e-015
-9.12289e-015	1.95164e-015	3.0022e-015	-3.13252e-015	3.98415e-015	-1.79158e-015	-1.73449e-014	1.61503e-014	-8.90219e-015	2.69538e-015	-1.95409e-014	-2.25933e-014	-2.54659e-014	1.06771e-014	3.77592e-015	1.02708e-014	5.07718e-016	9.80391e-015	1.38451e-014	-1.24278e-014	1.85943e-014	-1.93807e-015	-1.12077e-014	5.09899e-015	8.8454e-015
-9.09037e-015	1.84421e-015	2.74754e-015	-3.26497e-015	3.95784e-015	-2.01243e-015	-1.73805e-014	1.62132e-014	-8.95929e-015	2.51324e-015	-1.98129e-014	-2.30162e-014	-2.55889e-014	1.05579e-014	3.55143e-015	9.82583e-015	1.98045e-016	9.7727e-015	1.38601e-014	-1.19914e-014	1.84216e-014	-1.89083e-015	-1.10267e-014	4.74634e-015	8.76308e-015
-9.05803e-015	1.74507e-015	2.47423e-015	-3.40344e-015	3.93081e-015	-2.24405e-015	-1.73862e-014	1.6281e-014	-9.00391e-015	2.35276e-015	-2.00685e-014	-2.34192e-014	-2.56731e-014	1.04289e-014	3.33644e-015	9.38386e-015	-9.02463e-017	9.74674e-015	1.38818e-014	-1.15375e-014	1.82461e-014	-1.82513e-015	-1.0828e-014	4.40549e-015	8.70802e-015
-9.02564e-015	1.6533e-015	2.18342e-015	-3.54655e-015	3.90284e-015	-2.48504e-015	-1.73622e-014	1.6353e-014	-9.03606e-015	2.21384e-015	-2.0307e-014	-2.38004e-014	-2.57199e-014	1.02905e-014	3.13217e-015	8.94532e-015	-3.56905e-016	9.72308e-015	1.39088e-014	-1.10704e-014	1.80679e-014	-1.74151e-015	-1.06121e-014	4.07751e-015	8.67965e-015
-8.99403e-015	1.56812e-015	1.87677e-015	-3.69337e-015	3.87288e-015	-2.7331e-015	-1.73097e-014	1.64291e-014	-9.0568e-015	2.09664e-015	-2.05266e-014	-2.41579e-014	-2.57293e-014	1.01435e-014	2.93927e-015	8.51078e-015	-6.02275e-016	9.69953e-015	1.39401e-014	-1.05936e-014	1.7886e-014	-1.6392e-015	-1.03792e-014	3.76295e-015	8.677e-015
-8.96304e-015	1.48813e-015	1.55603e-015	-3.84232e-015	3.8411e-015	-2.98622e-015	-1.72288e-014	1.65085e-014	-9.06618e-015	2.00098e-015	-2.07265e-014	-2.44891e-014	-2.57026e-014	9.98901e-015	2.75838e-015	8.08146e-015	-8.27487e-016	9.67541e-015	1.39744e-014	-1.01116e-014	1.77001e-014	-1.51812e-015	-1.01294e-014	3.4624e-015	8.69866e-015
-8.93223e-015	1.41168e-015	1.22299e-015	-3.99137e-015	3.80694e-015	-3.242e-015	-1.71201e-014	1.65893e-014	-9.06398e-015	1.92625e-015	-2.09056e-014	-2.47926e-014	-2.5641e-014	9.82703e-015	2.59081e-015	7.65886e-015	-1.03308e-015	9.64857e-015	1.40115e-014	-9.62711e-015	1.75101e-014	-1.37891e-015	-9.86238e-015	3.17752e-015	8.74278e-015
-8.90112e-015	1.33811e-015	8.79256e-016	-4.13831e-015	3.77121e-015	-3.49815e-015	-1.69848e-014	1.6671e-014	-9.0508e-015	1.87269e-015	-2.10629e-014	-2.50669e-014	-2.55456e-014	9.65908e-015	2.43777e-015	7.24399e-015	-1.2205e-015	9.6167e-015	1.40509e-014	-9.14271e-015	1.73161e-014	-1.22236e-015	-9.57857e-015	2.90918e-015	8.80825e-015
-8.86869e-015	1.2661e-015	5.27289e-016	-4.28168e-015	3.7339e-015	-3.75227e-015	-1.68234e-014	1.67525e-014	-9.02713e-015	1.83966e-015	-2.11971e-014	-2.53101e-014	-2.54171e-014	9.48677e-015	2.30039e-015	6.83827e-015	-1.3905e-015	9.57881e-015	1.40924e-014	-8.66161e-015	1.71175e-014	-1.04826e-015	-9.27755e-015	2.65833e-015	8.89424e-015
-8.83416e-015	1.19393e-015	1.68648e-016	-4.4196e-015	3.69462e-015	-4.00146e-015	-1.66368e-014	1.68331e-014	-8.99307e-015	1.82673e-015	-2.13076e-014	-2.5521e-014	-2.5257e-014	9.31116e-015	2.17976e-015	6.44303e-015	-1.54501e-015	9.53319e-015	1.41349e-014	-8.18677e-015	1.69149e-014	-8.57499e-016	-8.95921e-015	2.4256e-015	8.99834e-015
-8.79658e-015	1.12111e-015	-1.93657e-016	-4.54993e-015	3.65343e-015	-4.24257e-015	-1.64259e-014	1.69118e-014	-8.94911e-015	1.83318e-015	-2.1394e-014	-2.56979e-014	-2.50674e-014	9.13357e-015	2.0767e-015	6.06005e-015	-1.68626e-015	9.47867e-015	1.41783e-014	-7.72066e-015	1.67081e-014	-6.50808e-016	-8.62371e-015	2.21156e-015	9.1184e-015
-8.75513e-015	1.04657e-015	-5.56836e-016	-4.67067e-015	3.61142e-015	-4.4733e-015	-1.61916e-014	1.69879e-014	-8.89497e-015	1.85829e-015	-2.14553e-014	-2.5839e-014	-2.48495e-014	8.95552e-015	1.99249e-015	5.69053e-015	-1.81556e-015	9.41437e-015	1.42228e-014	-7.26568e-015	1.64975e-014	-4.28781e-016	-8.27146e-015	2.01678e-015	9.25242e-015
-8.70834e-015	9.69388e-016	-9.18604e-016	-4.77938e-015	3.56895e-015	-4.69024e-015	-1.59353e-014	1.70601e-014	-8.83062e-015	1.90091e-015	-2.14914e-014	-2.59436e-014	-2.46051e-014	8.77872e-015	1.92786e-015	5.33486e-015	-1.93481e-015	9.33899e-015	1.42678e-014	-6.82457e-015	1.62832e-014	-1.92162e-016	-7.90248e-015	1.84167e-015	9.39788e-015
-8.65512e-015	8.89192e-016	-1.27575e-015	-4.87432e-015	3.52591e-015	-4.89034e-015	-1.56572e-014	1.71271e-014	-8.75597e-015	1.9606e-015	-2.15012e-014	-2.60103e-014	-2.43358e-014	8.60489e-015	1.88358e-015	4.99513e-015	-2.04633e-015	9.25181e-015	1.43135e-014	-6.39853e-015	1.6065e-014	5.84081e-017	-7.51684e-015	1.6863e-015	9.55321e-015
-8.59386e-015	8.04877e-016	-1.62599e-015	-4.9534e-015	3.48318e-015	-5.07146e-015	-1.53581e-014	1.71889e-014	-8.67093e-015	2.03643e-015	-2.14842e-014	-2.60381e-014	-2.40427e-014	8.43548e-015	1.86024e-015	4.67279e-015	-2.15242e-015	9.15225e-015	1.43592e-014	-5.98959e-015	1.58436e-014	3.20963e-016	-7.11552e-015	1.55064e-015	9.71584e-015
-8.52341e-015	7.1668e-016	-1.96711e-015	-5.01474e-015	3.44142e-015	-5.2306e-015	-1.50391e-014	1.72446e-014	-8.57518e-015	2.12773e-015	-2.144e-014	-2.60263e-014	-2.37276e-014	8.27168e-015	1.85792e-015	4.36901e-015	-2.25538e-015	9.04003e-015	1.44055e-014	-5.59928e-015	1.56192e-014	5.94035e-016	-6.69906e-015	1.43495e-015	9.88298e-015
-8.44218e-015	6.24701e-016	-2.2964e-015	-5.05716e-015	3.40123e-015	-5.3644e-015	-1.47004e-014	1.72938e-014	-8.46777e-015	2.23396e-015	-2.13683e-014	-2.59743e-014	-2.33912e-014	8.11455e-015	1.87725e-015	4.08485e-015	-2.35839e-015	8.91437e-015	1.44528e-014	-5.22838e-015	1.53923e-014	8.76807e-016	-6.26789e-015	1.33946e-015	1.0052e-014
-8.34962e-015	5.28709e-016	-2.61122e-015	-5.0788e-015	3.36371e-015	-5.47119e-015	-1.43425e-014	1.73358e-014	-8.3483e-015	2.35448e-015	-2.12686e-014	-2.58809e-014	-2.30344e-014	7.96595e-015	1.91788e-015	3.82086e-015	-2.46325e-015	8.7746e-015	1.45011e-014	-4.87767e-015	1.5164e-014	1.16782e-015	-5.82304e-015	1.2638e-015	1.02207e-014
-8.2435e-015	4.28943e-016	-2.9089e-015	-5.07875e-015	3.32859e-015	-5.54848e-015	-1.39663e-014	1.73699e-014	-8.21545e-015	2.48792e-015	-2.11404e-014	-2.57452e-014	-2.26583e-014	7.82739e-015	1.97963e-015	3.57873e-015	-2.57285e-015	8.62116e-015	1.45506e-014	-4.54803e-015	1.49357e-014	1.46523e-015	-5.36506e-015	1.20849e-015	1.03868e-014
-8.12234e-015	3.25221e-016	-3.18741e-015	-5.05656e-015	3.29657e-015	-5.59414e-015	-1.3572e-014	1.73962e-014	-8.0696e-015	2.63359e-015	-2.09832e-014	-2.55673e-014	-2.22631e-014	7.6997e-015	2.0624e-015	3.35933e-015	-2.68887e-015	8.45368e-015	1.46007e-014	-4.23955e-015	1.47085e-014	1.76779e-015	-4.8952e-015	1.17371e-015	1.05476e-014
-7.98537e-015	2.17921e-016	-3.44463e-015	-5.01155e-015	3.26845e-015	-5.60647e-015	-1.31606e-014	1.74153e-014	-7.9098e-015	2.79088e-015	-2.07967e-014	-2.53464e-014	-2.18487e-014	7.58384e-015	2.16596e-015	3.16262e-015	-2.81309e-015	8.27258e-015	1.46522e-014	-3.95214e-015	1.44835e-014	2.07427e-015	-4.41549e-015	1.15917e-015	1.07011e-014
-7.83132e-015	1.08055e-016	-3.67822e-015	-4.94307e-015	3.24545e-015	-5.58319e-015	-1.2732e-014	1.7427e-014	-7.73455e-015	2.95917e-015	-2.05803e-014	-2.50822e-014	-2.14156e-014	7.48058e-015	2.28871e-015	2.98874e-015	-2.9477e-015	8.07802e-015	1.47049e-014	-3.68607e-015	1.4262e-014	2.3826e-015	-3.92731e-015	1.16412e-015	1.08451e-014
-7.65962e-015	-4.44565e-018	-3.88615e-015	-4.85118e-015	3.2283e-015	-5.52321e-015	-1.22867e-014	1.74317e-014	-7.54263e-015	3.13802e-015	-2.03339e-014	-2.47749e-014	-2.09635e-014	7.39059e-015	2.4298e-015	2.83753e-015	-3.09455e-015	7.87012e-015	1.47583e-014	-3.44087e-015	1.40461e-014	2.69117e-015	-3.4319e-015	1.18856e-015	1.09778e-014
-7.46946e-015	-1.18842e-016	-4.06741e-015	-4.73654e-015	3.21789e-015	-5.42476e-015	-1.18253e-014	1.74297e-014	-7.33266e-015	3.32641e-015	-2.00572e-014	-2.44243e-014	-2.04924e-014	7.31511e-015	2.58803e-015	2.70869e-015	-3.25547e-015	7.64923e-015	1.48128e-014	-3.21601e-015	1.38371e-014	2.99837e-015	-2.93157e-015	1.2322e-015	1.10972e-014
-7.26038e-015	-2.33767e-016	-4.2215e-015	-4.60009e-015	3.21381e-015	-5.28656e-015	-1.13487e-014	1.74214e-014	-7.10313e-015	3.52369e-015	-1.97501e-014	-2.40309e-014	-2.00024e-014	7.25447e-015	2.76227e-015	2.60153e-015	-3.43071e-015	7.41624e-015	1.48689e-014	-3.0111e-015	1.36366e-014	3.30243e-015	-2.42793e-015	1.29454e-015	1.12019e-014
-7.03229e-015	-3.48949e-016	-4.34702e-015	-4.44196e-015	3.21606e-015	-5.10865e-015	-1.08573e-014	1.74074e-014	-6.85341e-015	3.72922e-015	-1.94127e-014	-2.35944e-014	-1.94933e-014	7.2093e-015	2.95066e-015	2.51447e-015	-3.62124e-015	7.17172e-015	1.49266e-014	-2.82534e-015	1.34473e-014	3.60219e-015	-1.92284e-015	1.37473e-015	1.1291e-014
-6.78536e-015	-4.63037e-016	-4.44263e-015	-4.2642e-015	3.22554e-015	-4.89084e-015	-1.03514e-014	1.73891e-014	-6.58163e-015	3.94239e-015	-1.90445e-014	-2.31154e-014	-1.89637e-014	7.17912e-015	3.15105e-015	2.44618e-015	-3.82888e-015	6.91597e-015	1.49856e-014	-2.65795e-015	1.32712e-014	3.89612e-015	-1.41827e-015	1.47242e-015	1.13634e-014
-6.51884e-015	-5.74331e-016	-4.50839e-015	-4.06805e-015	3.2421e-015	-4.63322e-015	-9.83157e-015	1.73672e-014	-6.2868e-015	4.16254e-015	-1.86455e-014	-2.25951e-014	-1.84133e-014	7.16327e-015	3.36167e-015	2.39466e-015	-4.05363e-015	6.65009e-015	1.5046e-014	-2.508e-015	1.31098e-014	4.18264e-015	-9.16956e-016	1.58674e-015	1.14183e-014
-6.23256e-015	-6.82003e-016	-4.54381e-015	-3.85514e-015	3.26604e-015	-4.33601e-015	-9.29888e-015	1.73428e-014	-5.96783e-015	4.38948e-015	-1.82159e-014	-2.20335e-014	-1.78408e-014	7.16189e-015	3.5802e-015	2.35784e-015	-4.29601e-015	6.37473e-015	1.51074e-014	-2.37478e-015	1.29657e-014	4.46016e-015	-4.21166e-016	1.71717e-015	1.14549e-014
-5.92655e-015	-7.84568e-016	-4.54894e-015	-3.62702e-015	3.29818e-015	-3.99988e-015	-8.75405e-015	1.73174e-014	-5.62312e-015	4.62302e-015	-1.77549e-014	-2.14316e-014	-1.72449e-014	7.17457e-015	3.80424e-015	2.33415e-015	-4.55628e-015	6.09067e-015	1.51693e-014	-2.25752e-015	1.28408e-014	4.72759e-015	6.67706e-017	1.86277e-015	1.14725e-014
-5.60115e-015	-8.81323e-016	-4.52401e-015	-3.3861e-015	3.33847e-015	-3.62593e-015	-8.19807e-015	1.72922e-014	-5.25264e-015	4.86257e-015	-1.7262e-014	-2.07901e-014	-1.66255e-014	7.19988e-015	4.03113e-015	2.32013e-015	-4.83445e-015	5.79891e-015	1.52312e-014	-2.15441e-015	1.27375e-014	4.98337e-015	5.4503e-016	2.02241e-015	1.14708e-014
-5.25686e-015	-9.70767e-016	-4.46961e-015	-3.13416e-015	3.38626e-015	-3.21561e-015	-7.63123e-015	1.72683e-014	-4.85557e-015	5.10771e-015	-1.67374e-014	-2.01108e-014	-1.59823e-014	7.23726e-015	4.25852e-015	2.31388e-015	-5.13027e-015	5.50068e-015	1.52929e-014	-2.06412e-015	1.26575e-014	5.22626e-015	1.01133e-015	2.19493e-015	1.14506e-014
-4.89457e-015	-1.05073e-015	-4.38674e-015	-2.87406e-015	3.44188e-015	-2.77048e-015	-7.05481e-015	1.72475e-014	-4.43014e-015	5.3581e-015	-1.61813e-014	-1.93949e-014	-1.53141e-014	7.28533e-015	4.48407e-015	2.31247e-015	-5.44309e-015	5.19649e-015	1.53543e-014	-1.98572e-015	1.2603e-014	5.45521e-015	1.4631e-015	2.37947e-015	1.14122e-014
-4.51546e-015	-1.11919e-015	-4.27594e-015	-2.60822e-015	3.50482e-015	-2.29258e-015	-6.46984e-015	1.72318e-014	-3.97577e-015	5.6136e-015	-1.55933e-014	-1.86438e-014	-1.46202e-014	7.34194e-015	4.70527e-015	2.31334e-015	-5.77287e-015	4.88738e-015	1.54151e-014	-1.91852e-015	1.25755e-014	5.67003e-015	1.89867e-015	2.57413e-015	1.13563e-014
-4.11982e-015	-1.17491e-015	-4.13892e-015	-2.33991e-015	3.57487e-015	-1.78383e-015	-5.87753e-015	1.72222e-014	-3.49188e-015	5.87372e-015	-1.49733e-014	-1.78592e-014	-1.39e-014	7.40563e-015	4.91908e-015	2.31256e-015	-6.11893e-015	4.57361e-015	1.54742e-014	-1.86162e-015	1.25771e-014	5.86953e-015	2.31582e-015	2.77795e-015	1.12839e-014
-3.70783e-015	-1.21658e-015	-3.97676e-015	-2.0712e-015	3.65176e-015	-1.24777e-015	-5.27842e-015	1.72208e-014	-2.97744e-015	6.1388e-015	-1.43213e-014	-1.70428e-014	-1.3153e-014	7.47454e-015	5.12287e-015	2.3065e-015	-6.48039e-015	4.25624e-015	1.55309e-014	-1.8139e-015	1.26092e-014	6.05264e-015	2.71285e-015	2.99043e-015	1.11964e-014
-3.28047e-015	-1.24299e-015	-3.79142e-015	-1.80442e-015	3.73439e-015	-6.87831e-016	-4.6741e-015	1.72298e-014	-2.43241e-015	6.40894e-015	-1.36373e-014	-1.61961e-014	-1.23791e-014	7.54665e-015	5.31437e-015	2.29266e-015	-6.85495e-015	3.9364e-015	1.55852e-014	-1.7742e-015	1.26734e-014	6.21867e-015	3.08801e-015	3.21033e-015	1.10952e-014
-2.83878e-015	-1.25245e-015	-3.58509e-015	-1.5421e-015	3.82177e-015	-1.06542e-016	-4.06625e-015	1.725e-014	-1.85662e-015	6.68363e-015	-1.29213e-014	-1.53213e-014	-1.15779e-014	7.62054e-015	5.49076e-015	2.26678e-015	-7.24153e-015	3.61452e-015	1.56362e-014	-1.74183e-015	1.27712e-014	6.368e-015	3.43965e-015	3.43647e-015	1.09822e-014
-2.38371e-015	-1.24356e-015	-3.35939e-015	-1.2868e-015	3.91325e-015	4.9241e-016	-3.45648e-015	1.7283e-014	-1.24965e-015	6.96271e-015	-1.21734e-014	-1.44204e-014	-1.07498e-014	7.69355e-015	5.64941e-015	2.22506e-015	-7.63931e-015	3.29129e-015	1.56833e-014	-1.7157e-015	1.29035e-014	6.5004e-015	3.76656e-015	3.6674e-015	1.08598e-014
-1.91642e-015	-1.21514e-015	-3.1164e-015	-1.04065e-015	4.0078e-015	1.1049e-015	-2.84629e-015	1.73302e-014	-6.12168e-016	7.24572e-015	-1.13943e-014	-1.34964e-014	-9.89573e-015	7.76392e-015	5.78808e-015	2.16365e-015	-8.04729e-015	2.96725e-015	1.57264e-014	-1.69497e-015	1.30703e-014	6.61545e-015	4.06806e-015	3.9016e-015	1.07304e-014
-1.43906e-015	-1.16599e-015	-2.85865e-015	-8.06568e-016	4.10468e-015	1.72678e-015	-2.23716e-015	1.73932e-014	5.52371e-017	7.53292e-015	-1.05843e-014	-1.25511e-014	-9.01603e-015	7.82924e-015	5.90468e-015	2.07936e-015	-8.46397e-015	2.64339e-015	1.57654e-014	-1.67871e-015	1.32719e-014	6.71357e-015	4.34323e-015	4.13762e-015	1.05956e-014
-9.5217e-016	-1.09504e-015	-2.58878e-015	-5.86274e-016	4.20239e-015	2.35439e-015	-1.63095e-015	1.74737e-014	7.52149e-016	7.82413e-015	-9.74399e-015	-1.15876e-014	-8.11186e-015	7.88711e-015	5.99734e-015	1.96856e-015	-8.88822e-015	2.32095e-015	1.57996e-014	-1.66681e-015	1.35085e-014	6.79511e-015	4.59197e-015	4.37462e-015	1.04578e-014
-4.56465e-016	-1.00065e-015	-2.30916e-015	-3.81697e-016	4.2995e-015	2.98377e-015	-1.02925e-015	1.75732e-014	1.47808e-015	8.11886e-015	-8.8743e-015	-1.06087e-014	-7.18377e-015	7.93564e-015	6.06465e-015	1.82781e-015	-9.31881e-015	1.99993e-015	1.58285e-014	-1.65845e-015	1.37806e-014	6.86076e-015	4.81406e-015	4.61123e-015	1.03199e-014
4.68397e-017	-8.8176e-016	-2.02245e-015	-1.9486e-016	4.39498e-015	3.61005e-015	-4.34107e-016	1.76926e-014	2.23161e-015	8.4173e-015	-7.97598e-015	-9.61673e-015	-6.23354e-015	7.97272e-015	6.10507e-015	1.65438e-015	-9.75415e-015	1.68058e-015	1.58514e-014	-1.65279e-015	1.40869e-014	6.91095e-015	5.00979e-015	4.84649e-015	1.01844e-014
5.564e-016	-7.38293e-016	-1.73124e-015	-2.69194e-017	4.48819e-015	4.22938e-015	1.52241e-016	1.78326e-014	3.01128e-015	8.71902e-015	-7.04979e-015	-8.61486e-015	-5.26304e-015	7.99642e-015	6.11699e-015	1.44647e-015	-1.01935e-014	1.36387e-015	1.58679e-014	-1.64988e-015	1.44268e-014	6.9461e-015	5.18006e-015	5.07988e-015	1.00542e-014
1.07138e-015	-5.69623e-016	-1.43726e-015	1.20849e-016	4.57787e-015	4.83753e-015	7.29006e-016	1.79943e-014	3.81561e-015	9.02407e-015	-6.0969e-015	-7.60572e-015	-4.27443e-015	8.00423e-015	6.09945e-015	1.20147e-015	-1.06346e-014	1.05e-015	1.58774e-014	-1.64908e-015	1.47996e-014	6.96709e-015	5.32582e-015	5.31056e-015	9.93189e-015
1.59038e-015	-3.75752e-016	-1.1434e-015	2.47672e-016	4.66184e-015	5.42991e-015	1.29445e-015	1.81785e-014	4.64265e-015	9.33206e-015	-5.11852e-015	-6.59199e-015	-3.26975e-015	7.99412e-015	6.05187e-015	9.16874e-016	-1.10764e-014	7.39847e-016	1.58791e-014	-1.65014e-015	1.52043e-014	6.97526e-015	5.44816e-015	5.53807e-015	9.81978e-015
2.11288e-015	-1.55575e-016	-8.52146e-016	3.52862e-016	4.73853e-015	6.00266e-015	1.84698e-015	1.83852e-014	5.49064e-015	9.64295e-015	-4.11592e-015	-5.57702e-015	-2.25117e-015	7.96418e-015	5.97403e-015	5.91353e-016	-1.15186e-014	4.33553e-016	1.58731e-014	-1.65283e-015	1.56379e-014	6.97142e-015	5.54828e-015	5.76149e-015	9.72025e-015
2.63822e-015	9.08512e-017	-5.64944e-016	4.35998e-016	4.80716e-015	6.55231e-015	2.38468e-015	1.86146e-014	6.35735e-015	9.95665e-015	-3.09063e-015	-4.56328e-015	-1.22142e-015	7.91259e-015	5.86564e-015	2.23977e-016	-1.19595e-014	1.31992e-016	1.58589e-014	-1.65656e-015	1.60987e-014	6.95671e-015	5.62811e-015	5.98022e-015	9.63586e-015
3.16564e-015	3.63765e-016	-2.84301e-016	4.96992e-016	4.866e-015	7.07437e-015	2.90579e-015	1.88666e-014	7.24029e-015	1.02724e-014	-2.04386e-015	-3.5539e-015	-1.83399e-016	7.83786e-015	5.72686e-015	-1.86602e-016	-1.2398e-014	-1.65365e-016	1.58359e-014	-1.66147e-015	1.65847e-014	6.93323e-015	5.68936e-015	6.1942e-015	9.56886e-015
3.69427e-015	6.62924e-016	-1.24102e-017	5.35445e-016	4.91357e-015	7.56492e-015	3.40896e-015	1.91411e-014	8.13696e-015	1.05899e-014	-9.77568e-016	-2.55126e-015	8.59813e-016	7.73814e-015	5.55799e-015	-6.40228e-016	-1.28334e-014	-4.57918e-016	1.58043e-014	-1.66713e-015	1.70929e-014	6.9021e-015	5.73401e-015	6.40375e-015	9.52095e-015
4.22273e-015	9.88034e-016	2.4866e-016	5.5228e-016	4.94869e-015	8.02099e-015	3.89299e-015	1.94378e-014	9.04525e-015	1.09088e-014	1.05921e-016	-1.55811e-015	1.9049e-015	7.61201e-015	5.3596e-015	-1.13637e-015	-1.32651e-014	-7.45629e-016	1.57635e-014	-1.67313e-015	1.76208e-014	6.86498e-015	5.76393e-015	6.60892e-015	9.49372e-015
4.75111e-015	1.33892e-015	4.97032e-016	5.47854e-016	4.97005e-015	8.43925e-015	4.35677e-015	1.97555e-014	9.96226e-015	1.12286e-014	1.20488e-015	-5.77413e-016	2.94797e-015	7.4584e-015	5.13251e-015	-1.67406e-015	-1.36915e-014	-1.02853e-015	1.57124e-014	-1.67929e-015	1.81652e-014	6.82345e-015	5.78167e-015	6.80952e-015	9.48849e-015
5.27851e-015	1.71488e-015	7.30907e-016	5.22917e-016	4.97639e-015	8.81681e-015	4.79868e-015	2.00938e-014	1.08845e-014	1.15483e-014	2.31674e-015	3.88199e-016	3.98572e-015	7.27624e-015	4.87727e-015	-2.25192e-015	-1.41121e-014	-1.30645e-015	1.56509e-014	-1.68504e-015	1.87221e-014	6.77919e-015	5.78979e-015	7.00581e-015	9.50661e-015
5.80462e-015	2.11461e-015	9.4876e-016	4.78234e-016	4.96715e-015	9.15202e-015	5.21788e-015	2.0452e-014	1.18091e-014	1.18676e-014	3.4396e-015	1.33719e-015	5.01535e-015	7.06438e-015	4.59598e-015	-2.86799e-015	-1.45266e-014	-1.57918e-015	1.55789e-014	-1.68993e-015	1.92881e-014	6.73373e-015	5.7911e-015	7.1983e-015	9.54866e-015
6.32932e-015	2.53742e-015	1.14909e-015	4.14428e-016	4.94116e-015	9.44254e-015	5.61405e-015	2.08281e-014	1.2734e-014	1.21858e-014	4.57101e-015	2.26726e-015	6.03392e-015	6.8216e-015	4.28998e-015	-3.52e-015	-1.49346e-014	-1.84717e-015	1.54964e-014	-1.69402e-015	1.98597e-014	6.68876e-015	5.78806e-015	7.38728e-015	9.61451e-015
6.85189e-015	2.982e-015	1.33009e-015	3.33235e-016	4.8972e-015	9.68634e-015	5.98635e-015	2.12206e-014	1.36552e-014	1.25019e-014	5.70829e-015	3.17664e-015	7.03837e-015	6.54772e-015	3.9608e-015	-4.20557e-015	-1.53351e-014	-2.11011e-015	1.54029e-014	-1.69704e-015	2.04331e-014	6.64641e-015	5.78306e-015	7.57341e-015	9.70472e-015
7.372e-015	3.44676e-015	1.49056e-015	2.36197e-016	4.83497e-015	9.88215e-015	6.33428e-015	2.16279e-014	1.45699e-014	1.28155e-014	6.84888e-015	4.06339e-015	8.02571e-015	6.24276e-015	3.60994e-015	-4.92166e-015	-1.57272e-014	-2.36817e-015	1.52974e-014	-1.69796e-015	2.10052e-014	6.60831e-015	5.77837e-015	7.75792e-015	9.81898e-015
7.8889e-015	3.9307e-015	1.62954e-015	1.2424e-016	4.75353e-015	1.00284e-014	6.65836e-015	2.20487e-014	1.5475e-014	1.31256e-014	7.98997e-015	4.926e-015	8.99328e-015	5.90579e-015	3.23981e-015	-5.66451e-015	-1.61108e-014	-2.62169e-015	1.51803e-014	-1.69644e-015	2.15718e-014	6.57653e-015	5.77692e-015	7.94121e-015	9.95709e-015
8.4022e-015	4.43257e-015	1.74636e-015	-1.84499e-018	4.65258e-015	1.0125e-014	6.95829e-015	2.24808e-014	1.63674e-014	1.34314e-014	9.12812e-015	5.76295e-015	9.93817e-015	5.53659e-015	2.85235e-015	-6.43013e-015	-1.64858e-014	-2.87106e-015	1.50515e-014	-1.69258e-015	2.21287e-014	6.55231e-015	5.78072e-015	8.12456e-015	1.01177e-014
8.91207e-015	4.95039e-015	1.84035e-015	-1.40429e-016	4.53183e-015	1.01714e-014	7.23419e-015	2.29222e-014	1.72442e-014	1.37317e-014	1.02608e-014	6.57337e-015	1.08575e-014	5.13575e-015	2.44962e-015	-7.21455e-015	-1.68515e-014	-3.11651e-015	1.49107e-014	-1.68527e-015	2.2672e-014	6.53736e-015	5.79171e-015	8.30854e-015	1.02994e-014
9.41829e-015	5.483e-015	1.91092e-015	-2.89869e-016	4.39145e-015	1.01675e-014	7.48534e-015	2.3371e-014	1.81017e-014	1.40254e-014	1.13849e-014	7.35654e-015	1.17492e-014	4.70388e-015	2.03422e-015	-8.01332e-015	-1.72067e-014	-3.35825e-015	1.47578e-014	-1.67373e-015	2.3198e-014	6.53357e-015	5.81233e-015	8.49456e-015	1.05008e-014
9.92068e-015	6.0287e-015	1.95837e-015	-4.48009e-016	4.23131e-015	1.01145e-014	7.71271e-015	2.38235e-014	1.89375e-014	1.43124e-014	1.24975e-014	8.11163e-015	1.26107e-014	4.24134e-015	1.6084e-015	-8.8213e-015	-1.75508e-014	-3.59622e-015	1.45929e-014	-1.65738e-015	2.37031e-014	6.54178e-015	5.84444e-015	8.6834e-015	1.07203e-014
1.04194e-014	6.58516e-015	1.98207e-015	-6.13659e-016	4.05087e-015	1.0014e-014	7.91643e-015	2.4277e-014	1.97487e-014	1.45917e-014	1.35953e-014	8.83831e-015	1.34407e-014	3.74929e-015	1.1743e-015	-9.63346e-015	-1.78831e-014	-3.83173e-015	1.44159e-014	-1.63522e-015	2.4184e-014	6.56371e-015	5.88976e-015	8.87566e-015	1.09554e-014
1.09139e-014	7.15022e-015	1.98249e-015	-7.85871e-016	3.85102e-015	9.86685e-015	8.09749e-015	2.47297e-014	2.05327e-014	1.48619e-014	1.46757e-014	9.53608e-015	1.42379e-014	3.22883e-015	7.34257e-016	-1.04447e-014	-1.8203e-014	-4.0648e-015	1.42267e-014	-1.60571e-015	2.4637e-014	6.60131e-015	5.94919e-015	9.07305e-015	1.12037e-014
1.14036e-014	7.72263e-015	1.95956e-015	-9.63119e-016	3.63303e-015	9.67545e-015	8.25699e-015	2.5179e-014	2.12863e-014	1.51224e-014	1.57356e-014	1.02048e-014	1.5001e-014	2.68061e-015	2.90707e-016	-1.12498e-014	-1.85094e-014	-4.29547e-015	1.40248e-014	-1.56798e-015	2.5059e-014	6.65621e-015	6.02416e-015	9.2769e-015	1.14627e-014
1.1889e-014	8.30061e-015	1.91316e-015	-1.14406e-015	3.39821e-015	9.44207e-015	8.39606e-015	2.56219e-014	2.20075e-014	1.53721e-014	1.67716e-014	1.0845e-014	1.57296e-014	2.10637e-015	-1.54099e-016	-1.2043e-014	-1.88008e-014	-4.52476e-015	1.38109e-014	-1.52109e-015	2.54471e-014	6.72906e-015	6.11531e-015	9.48735e-015	1.17292e-014
1.237e-014	8.88212e-015	1.84407e-015	-1.3274e-015	3.14716e-015	9.16931e-015	8.51536e-015	2.60563e-014	2.26937e-014	1.561e-014	1.77809e-014	1.14569e-014	1.64236e-014	1.50767e-015	-5.98504e-016	-1.28188e-014	-1.90766e-014	-4.75283e-015	1.35858e-014	-1.46356e-015	2.57988e-014	6.82093e-015	6.22276e-015	9.70498e-015	1.20004e-014
1.28458e-014	9.46557e-015	1.75327e-015	-1.51232e-015	2.88123e-015	8.85988e-015	8.61635e-015	2.64792e-014	2.33425e-014	1.58352e-014	1.87609e-014	1.20417e-014	1.70828e-014	8.86189e-016	-1.03974e-015	-1.35718e-014	-1.93361e-014	-4.98047e-015	1.33492e-014	-1.39448e-015	2.61119e-014	6.93285e-015	6.34677e-015	9.93047e-015	1.2273e-014
1.33164e-014	1.00497e-014	1.64161e-015	-1.69761e-015	2.60269e-015	8.51734e-015	8.7005e-015	2.68883e-014	2.39519e-014	1.60469e-014	1.97086e-014	1.25996e-014	1.77081e-014	2.43892e-016	-1.4763e-015	-1.42977e-014	-1.95781e-014	-5.20766e-015	1.31022e-014	-1.31208e-015	2.63848e-014	7.06594e-015	6.48697e-015	1.01647e-014	1.25436e-014
1.37821e-014	1.06322e-014	1.50925e-015	-1.88172e-015	2.31257e-015	8.1453e-015	8.76944e-015	2.72811e-014	2.45199e-014	1.62447e-014	2.06214e-014	1.31318e-014	1.83e-014	-4.1731e-016	-1.90627e-015	-1.49908e-014	-1.9801e-014	-5.43509e-015	1.28453e-014	-1.21498e-015	2.6615e-014	7.22084e-015	6.64305e-015	1.04073e-014	1.28085e-014
1.42433e-014	1.12116e-014	1.35782e-015	-2.06379e-015	2.01288e-015	7.74735e-015	8.82474e-015	2.76564e-014	2.5045e-014	1.64275e-014	2.14967e-014	1.364e-014	1.88596e-014	-1.09489e-015	-2.32772e-015	-1.56469e-014	-2.00034e-014	-5.6631e-015	1.25787e-014	-1.10153e-015	2.68018e-014	7.39767e-015	6.81352e-015	1.06584e-014	1.3065e-014
1.46998e-014	1.17862e-014	1.1887e-015	-2.24372e-015	1.70529e-015	7.32745e-015	8.86732e-015	2.80123e-014	2.55255e-014	1.6595e-014	2.23324e-014	1.41254e-014	1.93879e-014	-1.78649e-015	-2.73932e-015	-1.6261e-014	-2.01832e-014	-5.89202e-015	1.23033e-014	-9.70757e-016	2.69443e-014	7.59712e-015	6.99749e-015	1.09185e-014	1.33096e-014
1.51516e-014	1.23541e-014	1.0021e-015	-2.42044e-015	1.39251e-015	6.88944e-015	8.89828e-015	2.83462e-014	2.59605e-014	1.67468e-014	2.31263e-014	1.45889e-014	1.98867e-014	-2.4896e-015	-3.13997e-015	-1.68295e-014	-2.03399e-014	-6.12147e-015	1.20202e-014	-8.21363e-016	2.7042e-014	7.81958e-015	7.19329e-015	1.11875e-014	1.35398e-014
1.55987e-014	1.29138e-014	7.99969e-016	-2.59327e-015	1.07684e-015	6.43744e-015	8.92007e-015	2.86567e-014	2.63498e-014	1.68824e-014	2.38765e-014	1.50318e-014	2.03572e-014	-3.20137e-015	-3.5282e-015	-1.73493e-014	-2.04722e-014	-6.35167e-015	1.173e-014	-6.5151e-016	2.70949e-014	8.06495e-015	7.40017e-015	1.14652e-014	1.37521e-014
1.60405e-014	1.34641e-014	5.84058e-016	-2.76136e-015	7.60346e-016	5.97592e-015	8.93367e-015	2.89423e-014	2.66922e-014	1.70015e-014	2.45813e-014	1.54556e-014	2.08014e-014	-3.9189e-015	-3.90274e-015	-1.7817e-014	-2.05781e-014	-6.58223e-015	1.14337e-014	-4.6042e-016	2.71034e-014	8.33359e-015	7.61604e-015	1.17506e-014	1.39444e-014
1.64767e-014	1.40041e-014	3.55334e-016	-2.925e-015	4.46084e-016	5.5089e-015	8.94051e-015	2.92012e-014	2.69865e-014	1.71038e-014	2.52394e-014	1.58616e-014	2.12219e-014	-4.63937e-015	-4.26299e-015	-1.82295e-014	-2.06571e-014	-6.81342e-015	1.1133e-014	-2.47106e-016	2.7068e-014	8.625e-015	7.8392e-015	1.20431e-014	1.41139e-014
1.69075e-014	1.45324e-014	1.15261e-016	-3.08369e-015	1.36432e-016	5.0403e-015	8.94195e-015	2.94326e-014	2.72323e-014	1.7189e-014	2.58492e-014	1.6251e-014	2.16211e-014	-5.36006e-015	-4.60837e-015	-1.8585e-014	-2.07084e-014	-7.04504e-015	1.08293e-014	-9.74275e-018	2.69905e-014	8.93893e-015	8.06757e-015	1.23418e-014	1.42583e-014
1.73329e-014	1.50477e-014	-1.34644e-016	-3.23669e-015	-1.65516e-016	4.5744e-015	8.93912e-015	2.96365e-014	2.74298e-014	1.72573e-014	2.64102e-014	1.66254e-014	2.20016e-014	-6.07797e-015	-4.9382e-015	-1.88812e-014	-2.07299e-014	-7.27625e-015	1.05243e-014	2.52599e-016	2.68715e-014	9.27497e-015	8.29908e-015	1.26452e-014	1.43762e-014
1.77531e-014	1.5549e-014	-3.9289e-016	-3.38422e-015	-4.57092e-016	4.11529e-015	8.93321e-015	2.98128e-014	2.75795e-014	1.73089e-014	2.69213e-014	1.69861e-014	2.23661e-014	-6.78969e-015	-5.25232e-015	-1.91169e-014	-2.07208e-014	-7.50647e-015	1.02195e-014	5.40727e-016	2.67124e-014	9.63273e-015	8.53185e-015	1.29517e-014	1.4466e-014
1.81685e-014	1.60346e-014	-6.58105e-016	-3.52607e-015	-7.35636e-016	3.66681e-015	8.92591e-015	2.99607e-014	2.76817e-014	1.73439e-014	2.73825e-014	1.73345e-014	2.27174e-014	-7.49284e-015	-5.55011e-015	-1.92919e-014	-2.06799e-014	-7.73543e-015	9.91697e-015	8.55438e-016	2.65149e-014	1.00112e-014	8.76346e-015	1.326e-014	1.45265e-014
1.85783e-014	1.65041e-014	-9.28555e-016	-3.66177e-015	-9.98453e-016	3.23308e-015	8.9176e-015	3.00796e-014	2.77381e-014	1.73627e-014	2.77937e-014	1.76723e-014	2.30581e-014	-8.18464e-015	-5.8314e-015	-1.94064e-014	-2.0607e-014	-7.96262e-015	9.61854e-015	1.19775e-015	2.62817e-014	1.04094e-014	8.99222e-015	1.35688e-014	1.45575e-014
1.89831e-014	1.69568e-014	-1.20299e-015	-3.79086e-015	-1.2439e-015	2.81769e-015	8.90968e-015	3.01704e-014	2.77496e-014	1.73659e-014	2.81553e-014	1.80009e-014	2.33903e-014	-8.86131e-015	-6.09619e-015	-1.9461e-014	-2.05013e-014	-8.18683e-015	9.32606e-015	1.5678e-015	2.60155e-014	1.08266e-014	9.21589e-015	1.38763e-014	1.45584e-014
1.93822e-014	1.73915e-014	-1.48035e-015	-3.91374e-015	-1.46938e-015	2.42352e-015	8.90342e-015	3.02334e-014	2.7717e-014	1.73544e-014	2.84681e-014	1.83213e-014	2.37164e-014	-9.51991e-015	-6.34454e-015	-1.9456e-014	-2.03629e-014	-8.4074e-015	9.04142e-015	1.96617e-015	2.5718e-014	1.12612e-014	9.43286e-015	1.41807e-014	1.45284e-014
1.97765e-014	1.78076e-014	-1.75949e-015	-4.03014e-015	-1.67228e-015	2.05388e-015	8.89982e-015	3.02698e-014	2.76417e-014	1.73293e-014	2.8733e-014	1.86344e-014	2.40392e-014	-1.01579e-014	-6.57706e-015	-1.93932e-014	-2.01908e-014	-8.62378e-015	8.76613e-015	2.39261e-015	2.53921e-014	1.17121e-014	9.64094e-015	1.44802e-014	1.4468e-014
2.01653e-014	1.82041e-014	-2.03878e-015	-4.13973e-015	-1.8509e-015	1.71174e-015	8.89965e-015	3.02809e-014	2.7526e-014	1.72921e-014	2.8951e-014	1.89411e-014	2.43605e-014	-1.07719e-014	-6.79372e-015	-1.92752e-014	-1.99847e-014	-8.83485e-015	8.50267e-015	2.84711e-015	2.50414e-014	1.21779e-014	9.83901e-015	1.47733e-014	1.43787e-014
2.05485e-014	1.85808e-014	-2.31708e-015	-4.24314e-015	-2.00395e-015	1.39993e-015	8.90315e-015	3.02679e-014	2.73718e-014	1.72435e-014	2.91234e-014	1.92425e-014	2.46827e-014	-1.13591e-014	-6.99406e-015	-1.91045e-014	-1.97458e-014	-9.03906e-015	8.25269e-015	3.32925e-015	2.46688e-014	1.26574e-014	1.00252e-014	1.5058e-014	1.42611e-014
2.09262e-014	1.89375e-014	-2.59347e-015	-4.33953e-015	-2.12976e-015	1.12026e-015	8.9113e-015	3.02323e-014	2.71817e-014	1.71841e-014	2.92523e-014	1.95387e-014	2.50074e-014	-1.19168e-014	-7.17928e-015	-1.88846e-014	-1.94743e-014	-9.23522e-015	8.01855e-015	3.83861e-015	2.42774e-014	1.31492e-014	1.01983e-014	1.53323e-014	1.41173e-014
2.12989e-014	1.92739e-014	-2.86683e-015	-4.42805e-015	-2.22782e-015	8.7527e-016	8.92538e-015	3.01754e-014	2.69579e-014	1.71158e-014	2.93397e-014	1.98307e-014	2.53372e-014	-1.24416e-014	-7.34971e-015	-1.86192e-014	-1.91707e-014	-9.42185e-015	7.80231e-015	4.37444e-015	2.38706e-014	1.36515e-014	1.03576e-014	1.55946e-014	1.39497e-014
2.16665e-014	1.95891e-014	-3.13597e-015	-4.50923e-015	-2.2969e-015	6.66609e-016	8.94638e-015	3.00989e-014	2.67032e-014	1.70399e-014	2.93879e-014	2.01192e-014	2.56741e-014	-1.29313e-014	-7.50561e-015	-1.83119e-014	-1.88363e-014	-9.59815e-015	7.60627e-015	4.93552e-015	2.34513e-014	1.41624e-014	1.05025e-014	1.58437e-014	1.37613e-014
2.20292e-014	1.98825e-014	-3.40018e-015	-4.58275e-015	-2.33604e-015	4.94893e-016	8.97418e-015	3.00053e-014	2.64214e-014	1.69583e-014	2.93993e-014	2.04042e-014	2.60192e-014	-1.3384e-014	-7.64797e-015	-1.79675e-014	-1.84725e-014	-9.76197e-015	7.43136e-015	5.52042e-015	2.30224e-014	1.468e-014	1.06326e-014	1.60775e-014	1.35546e-014
2.23868e-014	2.01541e-014	-3.65805e-015	-4.64872e-015	-2.34481e-015	3.61671e-016	9.00936e-015	2.98968e-014	2.61155e-014	1.68726e-014	2.93772e-014	2.0686e-014	2.6373e-014	-1.37977e-014	-7.77706e-015	-1.75908e-014	-1.80807e-014	-9.91171e-015	7.27913e-015	6.12757e-015	2.2587e-014	1.52028e-014	1.07477e-014	1.6295e-014	1.33325e-014
2.27393e-014	2.04031e-014	-3.90902e-015	-4.70698e-015	-2.3227e-015	2.67502e-016	9.05227e-015	2.97761e-014	2.57883e-014	1.67851e-014	2.93249e-014	2.09648e-014	2.67363e-014	-1.41705e-014	-7.89321e-015	-1.71864e-014	-1.76627e-014	-1.00455e-014	7.15122e-015	6.75488e-015	2.21485e-014	1.57293e-014	1.08482e-014	1.64954e-014	1.3099e-014
2.30868e-014	2.06296e-014	-4.15256e-015	-4.75708e-015	-2.26975e-015	2.12807e-016	9.10339e-015	2.96454e-014	2.54438e-014	1.66969e-014	2.9245e-014	2.12402e-014	2.71101e-014	-1.45011e-014	-7.99692e-015	-1.67594e-014	-1.72209e-014	-1.01622e-014	7.04962e-015	7.40051e-015	2.17097e-014	1.62571e-014	1.09344e-014	1.6677e-014	1.28571e-014
2.34298e-014	2.08337e-014	-4.38812e-015	-4.79877e-015	-2.18694e-015	1.97935e-016	9.16263e-015	2.95069e-014	2.50857e-014	1.66093e-014	2.91412e-014	2.15126e-014	2.74953e-014	-1.47884e-014	-8.08869e-015	-1.63159e-014	-1.67574e-014	-1.02608e-014	6.9752e-015	8.06207e-015	2.12739e-014	1.67849e-014	1.10073e-014	1.68392e-014	1.26104e-014
2.37675e-014	2.10148e-014	-4.61505e-015	-4.83183e-015	-2.07507e-015	2.22682e-016	9.23074e-015	2.93628e-014	2.47178e-014	1.65249e-014	2.90172e-014	2.17811e-014	2.78918e-014	-1.50313e-014	-8.16854e-015	-1.58609e-014	-1.62741e-014	-1.034e-014	6.92908e-015	8.73686e-015	2.08432e-014	1.73105e-014	1.10678e-014	1.69815e-014	1.23628e-014
2.41e-014	2.11729e-014	-4.83271e-015	-4.85641e-015	-1.93497e-015	2.86468e-016	9.30808e-015	2.92161e-014	2.43441e-014	1.64449e-014	2.8876e-014	2.20458e-014	2.82997e-014	-1.52294e-014	-8.23712e-015	-1.53997e-014	-1.57743e-014	-1.03976e-014	6.91217e-015	9.42303e-015	2.04201e-014	1.78318e-014	1.11168e-014	1.71042e-014	1.21178e-014
2.44264e-014	2.13081e-014	-5.04032e-015	-4.87242e-015	-1.76882e-015	3.89028e-016	9.39506e-015	2.90693e-014	2.39684e-014	1.63707e-014	2.87216e-014	2.23054e-014	2.87177e-014	-1.5382e-014	-8.29433e-015	-1.49374e-014	-1.52611e-014	-1.0432e-014	6.92453e-015	1.01167e-014	2.00075e-014	1.83473e-014	1.11562e-014	1.72067e-014	1.18792e-014
2.47466e-014	2.14205e-014	-5.23802e-015	-4.87961e-015	-1.57854e-015	5.28946e-016	9.49213e-015	2.89246e-014	2.35942e-014	1.6304e-014	2.85576e-014	2.25597e-014	2.91452e-014	-1.54899e-014	-8.34035e-015	-1.44786e-014	-1.4738e-014	-1.04426e-014	6.96648e-015	1.08148e-014	1.96079e-014	1.88554e-014	1.11878e-014	1.72895e-014	1.16514e-014
2.50597e-014	2.15107e-014	-5.42524e-015	-4.87746e-015	-1.36542e-015	7.05019e-016	9.59835e-015	2.87841e-014	2.32256e-014	1.62458e-014	2.83872e-014	2.2808e-014	2.95811e-014	-1.55527e-014	-8.37498e-015	-1.40294e-014	-1.42085e-014	-1.04298e-014	7.03807e-015	1.15147e-014	1.92232e-014	1.93546e-014	1.12135e-014	1.73531e-014	1.1438e-014
2.53653e-014	2.15786e-014	-5.60196e-015	-4.8659e-015	-1.13186e-015	9.16173e-016	9.71359e-015	2.86503e-014	2.28662e-014	1.61977e-014	2.82142e-014	2.30497e-014	3.00247e-014	-1.55713e-014	-8.39823e-015	-1.35942e-014	-1.36751e-014	-1.03922e-014	7.1388e-015	1.22134e-014	1.88553e-014	1.98431e-014	1.12357e-014	1.73984e-014	1.12426e-014
2.56633e-014	2.16242e-014	-5.76818e-015	-4.84549e-015	-8.79768e-016	1.16035e-015	9.83794e-015	2.85256e-014	2.25202e-014	1.6161e-014	2.80419e-014	2.32839e-014	3.04746e-014	-1.55467e-014	-8.41014e-015	-1.31773e-014	-1.31407e-014	-1.03289e-014	7.26809e-015	1.29074e-014	1.85056e-014	2.03196e-014	1.12567e-014	1.74261e-014	1.10688e-014
2.59526e-014	2.16483e-014	-5.92358e-015	-4.81621e-015	-6.12054e-016	1.43604e-015	9.97128e-015	2.84121e-014	2.21913e-014	1.61363e-014	2.78735e-014	2.35099e-014	3.09296e-014	-1.54807e-014	-8.41085e-015	-1.27824e-014	-1.26089e-014	-1.02393e-014	7.42467e-015	1.35938e-014	1.81751e-014	2.07825e-014	1.12784e-014	1.74373e-014	1.09198e-014
2.62329e-014	2.16513e-014	-6.06797e-015	-4.77849e-015	-3.31342e-016	1.74127e-015	1.01128e-014	2.8311e-014	2.18833e-014	1.61246e-014	2.77121e-014	2.37275e-014	3.13874e-014	-1.53744e-014	-8.39944e-015	-1.2414e-014	-1.20831e-014	-1.01233e-014	7.60842e-015	1.42696e-014	1.78654e-014	2.12302e-014	1.13029e-014	1.74344e-014	1.07979e-014
2.65034e-014	2.16334e-014	-6.20216e-015	-4.73268e-015	-4.07972e-017	2.07362e-015	1.02617e-014	2.82246e-014	2.15992e-014	1.61266e-014	2.75606e-014	2.39357e-014	3.18458e-014	-1.523e-014	-8.37521e-015	-1.20764e-014	-1.15665e-014	-9.98077e-015	7.81806e-015	1.49319e-014	1.75777e-014	2.16619e-014	1.13323e-014	1.74191e-014	1.07054e-014
2.67631e-014	2.15953e-014	-6.32564e-015	-4.6787e-015	2.57018e-016	2.43162e-015	1.04185e-014	2.81544e-014	2.13421e-014	1.61434e-014	2.74222e-014	2.41339e-014	3.2303e-014	-1.50503e-014	-8.33762e-015	-1.17723e-014	-1.10615e-014	-9.81267e-015	8.05103e-015	1.55776e-014	1.73135e-014	2.20763e-014	1.13687e-014	1.73927e-014	1.06452e-014
2.70111e-014	2.15372e-014	-6.43869e-015	-4.61674e-015	5.59315e-016	2.81281e-015	1.05827e-014	2.81018e-014	2.11145e-014	1.61749e-014	2.7299e-014	2.43212e-014	3.27576e-014	-1.48374e-014	-8.28678e-015	-1.15045e-014	-1.05714e-014	-9.6189e-015	8.3055e-015	1.62035e-014	1.70743e-014	2.24724e-014	1.14144e-014	1.73577e-014	1.06184e-014
2.7247e-014	2.14611e-014	-6.54181e-015	-4.54772e-015	8.6322e-016	3.21469e-015	1.07538e-014	2.8068e-014	2.09187e-014	1.62213e-014	2.71935e-014	2.44963e-014	3.32083e-014	-1.45937e-014	-8.22225e-015	-1.12754e-014	-1.00993e-014	-9.4001e-015	8.57968e-015	1.6807e-014	1.68604e-014	2.28491e-014	1.14713e-014	1.73162e-014	1.06266e-014
2.74696e-014	2.13681e-014	-6.63477e-015	-4.47212e-015	1.16579e-015	3.63433e-015	1.09304e-014	2.80534e-014	2.07573e-014	1.62819e-014	2.71071e-014	2.46584e-014	3.36523e-014	-1.43225e-014	-8.14341e-015	-1.10868e-014	-9.64758e-015	-9.15682e-015	8.87061e-015	1.7385e-014	1.66721e-014	2.32059e-014	1.15417e-014	1.72706e-014	1.06703e-014
2.76778e-014	2.12585e-014	-6.71758e-015	-4.39002e-015	1.46476e-015	4.06992e-015	1.11113e-014	2.80588e-014	2.0632e-014	1.63566e-014	2.70415e-014	2.48073e-014	3.40881e-014	-1.40272e-014	-8.05015e-015	-1.09391e-014	-9.21827e-015	-8.89021e-015	9.17639e-015	1.79355e-014	1.65102e-014	2.35415e-014	1.16267e-014	1.72227e-014	1.07515e-014
2.78705e-014	2.11335e-014	-6.79049e-015	-4.30253e-015	1.75679e-015	4.51847e-015	1.12953e-014	2.8084e-014	2.0544e-014	1.64454e-014	2.69978e-014	2.49425e-014	3.45135e-014	-1.37111e-014	-7.94253e-015	-1.08332e-014	-8.8132e-015	-8.60133e-015	9.49363e-015	1.84557e-014	1.63743e-014	2.38557e-014	1.17273e-014	1.71754e-014	1.08706e-014
2.80465e-014	2.09946e-014	-6.85349e-015	-4.21031e-015	2.03949e-015	4.977e-015	1.14817e-014	2.8129e-014	2.04943e-014	1.65465e-014	2.69764e-014	2.50635e-014	3.4926e-014	-1.33774e-014	-7.81947e-015	-1.07697e-014	-8.4342e-015	-8.29194e-015	9.82017e-015	1.89442e-014	1.62639e-014	2.41485e-014	1.18449e-014	1.71307e-014	1.10269e-014
2.82045e-014	2.08429e-014	-6.90636e-015	-4.11352e-015	2.31039e-015	5.4435e-015	1.167e-014	2.81939e-014	2.04829e-014	1.66586e-014	2.69778e-014	2.51695e-014	3.53231e-014	-1.30301e-014	-7.68035e-015	-1.07475e-014	-8.08254e-015	-7.96414e-015	1.01532e-014	1.93992e-014	1.61798e-014	2.44198e-014	1.19802e-014	1.70913e-014	1.12194e-014
2.8344e-014	2.06807e-014	-6.94927e-015	-4.01283e-015	2.56801e-015	5.9153e-015	1.18589e-014	2.82785e-014	2.05102e-014	1.67814e-014	2.70019e-014	2.526e-014	3.57034e-014	-1.26729e-014	-7.52509e-015	-1.07665e-014	-7.75978e-015	-7.61941e-015	1.04894e-014	1.98193e-014	1.61217e-014	2.46695e-014	1.21336e-014	1.70591e-014	1.14472e-014
2.84641e-014	2.051e-014	-6.98214e-015	-3.90817e-015	2.81008e-015	6.38957e-015	1.20463e-014	2.83819e-014	2.05756e-014	1.6913e-014	2.70487e-014	2.53346e-014	3.60646e-014	-1.23094e-014	-7.35379e-015	-1.08251e-014	-7.4665e-015	-7.25991e-015	1.0826e-014	2.02044e-014	1.60897e-014	2.48974e-014	1.23051e-014	1.7036e-014	1.17086e-014
2.85637e-014	2.0332e-014	-7.00468e-015	-3.80041e-015	3.0343e-015	6.86404e-015	1.22304e-014	2.85031e-014	2.06787e-014	1.70517e-014	2.71175e-014	2.53928e-014	3.6405e-014	-1.1943e-014	-7.16643e-015	-1.09215e-014	-7.20299e-015	-6.88762e-015	1.11604e-014	2.05539e-014	1.60838e-014	2.51036e-014	1.24947e-014	1.70241e-014	1.20017e-014
2.86422e-014	2.01484e-014	-7.0173e-015	-3.69052e-015	3.2391e-015	7.33583e-015	1.24096e-014	2.8641e-014	2.08181e-014	1.71959e-014	2.72066e-014	2.54338e-014	3.67222e-014	-1.15777e-014	-6.96224e-015	-1.10534e-014	-6.96904e-015	-6.50493e-015	1.14894e-014	2.08673e-014	1.6104e-014	2.52884e-014	1.27025e-014	1.70257e-014	1.23242e-014
2.86986e-014	1.9961e-014	-7.01989e-015	-3.57834e-015	3.42383e-015	7.80232e-015	1.25818e-014	2.87936e-014	2.09921e-014	1.73435e-014	2.73148e-014	2.54577e-014	3.70148e-014	-1.12167e-014	-6.74161e-015	-1.12183e-014	-6.76452e-015	-6.1135e-015	1.18098e-014	2.1145e-014	1.61504e-014	2.54528e-014	1.29276e-014	1.70416e-014	1.26736e-014
2.87315e-014	1.97717e-014	-7.0113e-015	-3.465e-015	3.58757e-015	8.26092e-015	1.2746e-014	2.89601e-014	2.11985e-014	1.74925e-014	2.74399e-014	2.54635e-014	3.72807e-014	-1.08639e-014	-6.50496e-015	-1.14133e-014	-6.58918e-015	-5.71563e-015	1.21197e-014	2.13873e-014	1.62227e-014	2.55972e-014	1.31683e-014	1.70734e-014	1.30477e-014
2.87399e-014	1.95824e-014	-6.99213e-015	-3.3518e-015	3.72966e-015	8.7087e-015	1.29008e-014	2.91385e-014	2.14347e-014	1.76409e-014	2.75798e-014	2.5451e-014	3.7519e-014	-1.05222e-014	-6.25267e-015	-1.16358e-014	-6.44222e-015	-5.31393e-015	1.24159e-014	2.15949e-014	1.63205e-014	2.57229e-014	1.34237e-014	1.71218e-014	1.34429e-014
2.87223e-014	1.93952e-014	-6.96306e-015	-3.23938e-015	3.84961e-015	9.1432e-015	1.30439e-014	2.9326e-014	2.16974e-014	1.77863e-014	2.77321e-014	2.54199e-014	3.7728e-014	-1.01949e-014	-5.98571e-015	-1.18825e-014	-6.32215e-015	-4.91136e-015	1.26962e-014	2.1769e-014	1.64432e-014	2.58305e-014	1.36919e-014	1.71873e-014	1.38555e-014
2.8678e-014	1.92122e-014	-6.92299e-015	-3.12753e-015	3.947e-015	9.56215e-015	1.31735e-014	2.9521e-014	2.19835e-014	1.79264e-014	2.78939e-014	2.53698e-014	3.79063e-014	-9.88484e-015	-5.70452e-015	-1.21496e-014	-6.22755e-015	-4.5107e-015	1.2959e-014	2.19107e-014	1.6591e-014	2.5921e-014	1.39711e-014	1.72701e-014	1.42826e-014
2.86064e-014	1.90347e-014	-6.8724e-015	-3.01718e-015	4.02145e-015	9.96287e-015	1.3288e-014	2.97217e-014	2.22896e-014	1.80593e-014	2.80617e-014	2.53011e-014	3.80528e-014	-9.59459e-015	-5.40907e-015	-1.24333e-014	-6.15651e-015	-4.11487e-015	1.3202e-014	2.20224e-014	1.67633e-014	2.59961e-014	1.42585e-014	1.73708e-014	1.4721e-014
2.8507e-014	1.88649e-014	-6.81124e-015	-2.90881e-015	4.07327e-015	1.0343e-014	1.33848e-014	2.99259e-014	2.26121e-014	1.81825e-014	2.82329e-014	2.52133e-014	3.81667e-014	-9.32629e-015	-5.10089e-015	-1.27297e-014	-6.10681e-015	-3.72533e-015	1.34236e-014	2.21064e-014	1.69597e-014	2.60569e-014	1.45524e-014	1.74895e-014	1.51667e-014
2.83789e-014	1.87042e-014	-6.7391e-015	-2.80277e-015	4.10334e-015	1.07005e-014	1.34622e-014	3.01312e-014	2.29465e-014	1.82942e-014	2.84043e-014	2.51064e-014	3.82468e-014	-9.08253e-015	-4.78149e-015	-1.30348e-014	-6.07675e-015	-3.34379e-015	1.3622e-014	2.21647e-014	1.71791e-014	2.61048e-014	1.48505e-014	1.76263e-014	1.56164e-014
2.82212e-014	1.85535e-014	-6.65628e-015	-2.69967e-015	4.11184e-015	1.10328e-014	1.35188e-014	3.03353e-014	2.32884e-014	1.83919e-014	2.85723e-014	2.49802e-014	3.82928e-014	-8.86436e-015	-4.45239e-015	-1.33452e-014	-6.06393e-015	-2.97295e-015	1.37955e-014	2.21999e-014	1.74218e-014	2.61415e-014	1.515e-014	1.77801e-014	1.60658e-014
2.80334e-014	1.84147e-014	-6.56206e-015	-2.60014e-015	4.09936e-015	1.13382e-014	1.35526e-014	3.05358e-014	2.36329e-014	1.84733e-014	2.87333e-014	2.48345e-014	3.83035e-014	-8.67347e-015	-4.11474e-015	-1.36572e-014	-6.06553e-015	-2.61528e-015	1.39439e-014	2.22151e-014	1.76871e-014	2.6168e-014	1.54473e-014	1.79503e-014	1.65116e-014
2.78156e-014	1.82893e-014	-6.45605e-015	-2.50429e-015	4.06732e-015	1.16149e-014	1.35627e-014	3.07294e-014	2.39755e-014	1.85369e-014	2.88839e-014	2.46694e-014	3.82778e-014	-8.51137e-015	-3.77029e-015	-1.3967e-014	-6.07899e-015	-2.27242e-015	1.40667e-014	2.22136e-014	1.79746e-014	2.6186e-014	1.57403e-014	1.81359e-014	1.69498e-014
2.75675e-014	1.8179e-014	-6.3376e-015	-2.41256e-015	4.01679e-015	1.18609e-014	1.3548e-014	3.09135e-014	2.43112e-014	1.85811e-014	2.90201e-014	2.44854e-014	3.82148e-014	-8.37788e-015	-3.42188e-015	-1.42708e-014	-6.10193e-015	-1.94618e-015	1.4164e-014	2.21981e-014	1.82835e-014	2.61977e-014	1.60264e-014	1.83358e-014	1.73773e-014
2.72883e-014	1.80839e-014	-6.20758e-015	-2.32521e-015	3.94914e-015	1.20744e-014	1.35073e-014	3.10857e-014	2.46353e-014	1.86042e-014	2.91384e-014	2.4282e-014	3.81145e-014	-8.27344e-015	-3.07121e-015	-1.45651e-014	-6.13165e-015	-1.63744e-015	1.42356e-014	2.21721e-014	1.86133e-014	2.62043e-014	1.63027e-014	1.85479e-014	1.77908e-014
2.69785e-014	1.80048e-014	-6.06575e-015	-2.24289e-015	3.86504e-015	1.22542e-014	1.34391e-014	3.12441e-014	2.49429e-014	1.86051e-014	2.92351e-014	2.40597e-014	3.79766e-014	-8.19821e-015	-2.72013e-015	-1.48475e-014	-6.16493e-015	-1.34768e-015	1.42821e-014	2.21389e-014	1.89624e-014	2.62078e-014	1.65663e-014	1.87708e-014	1.81872e-014
2.66377e-014	1.79426e-014	-5.91219e-015	-2.16546e-015	3.76661e-015	1.23987e-014	1.33432e-014	3.1386e-014	2.52291e-014	1.85823e-014	2.93069e-014	2.38185e-014	3.78012e-014	-8.1515e-015	-2.37135e-015	-1.51152e-014	-6.19833e-015	-1.07807e-015	1.43042e-014	2.21015e-014	1.93306e-014	2.621e-014	1.68148e-014	1.90032e-014	1.85639e-014
2.62653e-014	1.78973e-014	-5.74692e-015	-2.09369e-015	3.65501e-015	1.25073e-014	1.32189e-014	3.15102e-014	2.5489e-014	1.85353e-014	2.93503e-014	2.3559e-014	3.75876e-014	-8.13239e-015	-2.02663e-015	-1.53654e-014	-6.23001e-015	-8.29565e-016	1.43034e-014	2.20637e-014	1.97167e-014	2.6213e-014	1.7046e-014	1.92431e-014	1.89182e-014
2.58625e-014	1.787e-014	-5.57058e-015	-2.02822e-015	3.53092e-015	1.25785e-014	1.30658e-014	3.16148e-014	2.57183e-014	1.84638e-014	2.93623e-014	2.32812e-014	3.73361e-014	-8.14011e-015	-1.68829e-015	-1.55963e-014	-6.25773e-015	-6.02307e-016	1.42812e-014	2.2028e-014	2.01193e-014	2.62183e-014	1.72576e-014	1.94884e-014	1.92469e-014
2.543e-014	1.78605e-014	-5.38319e-015	-1.96843e-015	3.396e-015	1.26118e-014	1.2884e-014	3.16978e-014	2.5913e-014	1.83673e-014	2.93404e-014	2.29853e-014	3.70468e-014	-8.17302e-015	-1.35918e-015	-1.58061e-014	-6.27965e-015	-3.96411e-016	1.42396e-014	2.19976e-014	2.05368e-014	2.62279e-014	1.74476e-014	1.97371e-014	1.95482e-014
2.49677e-014	1.78685e-014	-5.1847e-015	-1.91434e-015	3.25208e-015	1.26061e-014	1.26739e-014	3.17573e-014	2.60691e-014	1.82458e-014	2.92819e-014	2.26724e-014	3.67194e-014	-8.2295e-015	-1.0416e-015	-1.59934e-014	-6.29391e-015	-2.11963e-016	1.41804e-014	2.19754e-014	2.09687e-014	2.62435e-014	1.76141e-014	1.99871e-014	1.98204e-014
2.44768e-014	1.78937e-014	-4.97576e-015	-1.86577e-015	3.10083e-015	1.25617e-014	1.24365e-014	3.17918e-014	2.61829e-014	1.8099e-014	2.91849e-014	2.23422e-014	3.63553e-014	-8.30757e-015	-7.38086e-016	-1.61566e-014	-6.29844e-015	-4.88345e-017	1.41056e-014	2.19638e-014	2.14133e-014	2.62668e-014	1.77557e-014	2.02364e-014	2.00618e-014
2.39582e-014	1.79349e-014	-4.75774e-015	-1.82325e-015	2.9428e-015	1.24785e-014	1.21725e-014	3.18002e-014	2.62518e-014	1.79281e-014	2.90475e-014	2.19947e-014	3.59552e-014	-8.40515e-015	-4.5165e-016	-1.6295e-014	-6.29153e-015	9.35809e-017	1.40177e-014	2.1965e-014	2.18685e-014	2.62996e-014	1.78712e-014	2.0483e-014	2.02714e-014
2.34123e-014	1.79908e-014	-4.5313e-015	-1.78691e-015	2.77881e-015	1.23565e-014	1.18827e-014	3.17821e-014	2.62738e-014	1.77336e-014	2.88681e-014	2.16305e-014	3.55191e-014	-8.52007e-015	-1.84319e-016	-1.64088e-014	-6.27155e-015	2.15838e-016	1.39192e-014	2.19817e-014	2.23318e-014	2.63438e-014	1.79601e-014	2.07249e-014	2.04481e-014
2.28407e-014	1.80609e-014	-4.29731e-015	-1.75694e-015	2.60962e-015	1.21963e-014	1.15689e-014	3.17364e-014	2.62461e-014	1.7516e-014	2.86453e-014	2.125e-014	3.50476e-014	-8.65035e-015	6.12971e-017	-1.64976e-014	-6.2372e-015	3.18865e-016	1.38127e-014	2.20153e-014	2.28018e-014	2.64007e-014	1.80216e-014	2.09599e-014	2.05917e-014
2.22455e-014	1.81432e-014	-4.05645e-015	-1.73302e-015	2.43616e-015	1.19992e-014	1.12331e-014	3.16634e-014	2.6167e-014	1.72767e-014	2.83783e-014	2.08539e-014	3.45412e-014	-8.79296e-015	2.83032e-016	-1.65621e-014	-6.18734e-015	4.03942e-016	1.37007e-014	2.20675e-014	2.32766e-014	2.64726e-014	1.8056e-014	2.11861e-014	2.07022e-014
2.16282e-014	1.82363e-014	-3.80957e-015	-1.71509e-015	2.25962e-015	1.17668e-014	1.08773e-014	3.15633e-014	2.60365e-014	1.70179e-014	2.80668e-014	2.04426e-014	3.40002e-014	-8.94518e-015	4.79286e-016	-1.66028e-014	-6.12197e-015	4.71704e-016	1.35856e-014	2.21396e-014	2.37542e-014	2.65603e-014	1.80633e-014	2.14017e-014	2.07795e-014
2.09904e-014	1.83383e-014	-3.5576e-015	-1.70351e-015	2.07991e-015	1.15001e-014	1.05038e-014	3.14357e-014	2.58536e-014	1.67413e-014	2.77111e-014	2.00163e-014	3.34257e-014	-9.10421e-015	6.47908e-016	-1.66213e-014	-6.04104e-015	5.24377e-016	1.34704e-014	2.22322e-014	2.42321e-014	2.66649e-014	1.80441e-014	2.16054e-014	2.08244e-014
2.03337e-014	1.84475e-014	-3.30141e-015	-1.69757e-015	1.89812e-015	1.12015e-014	1.0115e-014	3.12809e-014	2.56184e-014	1.64487e-014	2.73117e-014	1.95761e-014	3.28187e-014	-9.26749e-015	7.8736e-016	-1.66187e-014	-5.94412e-015	5.64116e-016	1.33582e-014	2.23459e-014	2.47078e-014	2.67879e-014	1.79997e-014	2.17963e-014	2.08379e-014
1.96595e-014	1.85623e-014	-3.04193e-015	-1.69752e-015	1.71542e-015	1.08733e-014	9.71383e-015	3.11002e-014	2.53315e-014	1.61422e-014	2.68687e-014	1.91226e-014	3.21807e-014	-9.43265e-015	8.9678e-016	-1.65966e-014	-5.83173e-015	5.91979e-016	1.32517e-014	2.24808e-014	2.51786e-014	2.69301e-014	1.79312e-014	2.19731e-014	2.08208e-014
1.89703e-014	1.86802e-014	-2.78064e-015	-1.70275e-015	1.53267e-015	1.0518e-014	9.30276e-015	3.0894e-014	2.49938e-014	1.58243e-014	2.63834e-014	1.86561e-014	3.15128e-014	-9.59701e-015	9.74526e-016	-1.6557e-014	-5.70442e-015	6.09829e-016	1.31536e-014	2.26363e-014	2.56416e-014	2.70927e-014	1.78408e-014	2.21346e-014	2.07745e-014
1.82686e-014	1.87991e-014	-2.51894e-015	-1.71322e-015	1.35072e-015	1.01382e-014	8.88565e-015	3.06637e-014	2.46073e-014	1.54968e-014	2.58576e-014	1.81774e-014	3.08156e-014	-9.75854e-015	1.02063e-015	-1.65019e-014	-5.56277e-015	6.19663e-016	1.30666e-014	2.28121e-014	2.60947e-014	2.72757e-014	1.77299e-014	2.22802e-014	2.07007e-014
1.75569e-014	1.89172e-014	-2.25798e-015	-1.72881e-015	1.17038e-015	9.73717e-015	8.46517e-015	3.04111e-014	2.41745e-014	1.51625e-014	2.52938e-014	1.76872e-014	3.009e-014	-9.91503e-015	1.03427e-015	-1.64339e-014	-5.40852e-015	6.23239e-016	1.29928e-014	2.30078e-014	2.65353e-014	2.74795e-014	1.76005e-014	2.24096e-014	2.06004e-014
1.68375e-014	1.90324e-014	-2.00006e-015	-1.74949e-015	9.91634e-016	9.31859e-015	8.04518e-015	3.01382e-014	2.36982e-014	1.48235e-014	2.4694e-014	1.71858e-014	2.93375e-014	-1.00641e-014	1.01515e-015	-1.63555e-014	-5.24279e-015	6.22697e-016	1.29352e-014	2.32226e-014	2.69604e-014	2.77043e-014	1.74556e-014	2.25228e-014	2.04758e-014
1.61128e-014	1.91422e-014	-1.74579e-015	-1.77472e-015	8.16084e-016	8.88593e-015	7.62942e-015	2.98467e-014	2.31816e-014	1.4483e-014	2.4061e-014	1.66747e-014	2.85595e-014	-1.02037e-014	9.63472e-016	-1.62695e-014	-5.06682e-015	6.2045e-016	1.28959e-014	2.34552e-014	2.73681e-014	2.795e-014	1.72978e-014	2.26194e-014	2.03289e-014
1.53857e-014	1.92443e-014	-1.49703e-015	-1.80442e-015	6.44641e-016	8.44312e-015	7.22138e-015	2.95389e-014	2.26285e-014	1.41431e-014	2.33975e-014	1.61548e-014	2.77574e-014	-1.0332e-014	8.79731e-016	-1.61778e-014	-4.88291e-015	6.1851e-016	1.28768e-014	2.37035e-014	2.77565e-014	2.82162e-014	1.71305e-014	2.26992e-014	2.01623e-014
1.46587e-014	1.93363e-014	-1.25569e-015	-1.83867e-015	4.78013e-016	7.9945e-015	6.82476e-015	2.92167e-014	2.20427e-014	1.38063e-014	2.27067e-014	1.56265e-014	2.69321e-014	-1.04476e-014	7.6475e-016	-1.60828e-014	-4.69255e-015	6.1857e-016	1.28793e-014	2.39654e-014	2.81233e-014	2.85033e-014	1.69565e-014	2.2762e-014	1.99779e-014
1.39348e-014	1.94157e-014	-1.02273e-015	-1.87632e-015	3.17637e-016	7.54503e-015	6.44358e-015	2.88828e-014	2.14289e-014	1.3475e-014	2.19918e-014	1.50904e-014	2.60852e-014	-1.05495e-014	6.19432e-016	-1.59873e-014	-4.49726e-015	6.22713e-016	1.29045e-014	2.42393e-014	2.84662e-014	2.88102e-014	1.67787e-014	2.28083e-014	1.97778e-014
1.32162e-014	1.94806e-014	-8.00134e-016	-1.91703e-015	1.64242e-016	7.09927e-015	6.08116e-015	2.85395e-014	2.07923e-014	1.31514e-014	2.12563e-014	1.4548e-014	2.52191e-014	-1.06358e-014	4.45605e-016	-1.58938e-014	-4.29906e-015	6.31941e-016	1.29537e-014	2.45224e-014	2.87837e-014	2.91358e-014	1.66005e-014	2.28383e-014	1.95644e-014
1.25057e-014	1.9529e-014	-5.88726e-016	-1.9603e-015	1.90591e-017	6.66133e-015	5.74033e-015	2.81891e-014	2.01378e-014	1.28378e-014	2.05041e-014	1.40004e-014	2.43361e-014	-1.07067e-014	2.45163e-016	-1.58039e-014	-4.09959e-015	6.4786e-016	1.3027e-014	2.48123e-014	2.90736e-014	2.94791e-014	1.64248e-014	2.28528e-014	1.93397e-014
1.18066e-014	1.95598e-014	-3.89349e-016	-2.00523e-015	-1.17178e-016	6.23674e-015	5.42485e-015	2.78343e-014	1.94705e-014	1.25362e-014	1.97391e-014	1.34477e-014	2.3438e-014	-1.07614e-014	2.05309e-017	-1.57199e-014	-3.90036e-015	6.72111e-016	1.31254e-014	2.51069e-014	2.93342e-014	2.98382e-014	1.6255e-014	2.28522e-014	1.9106e-014
1.11209e-014	1.95714e-014	-2.03912e-016	-2.05132e-015	-2.42571e-016	5.83068e-015	5.13667e-015	2.74779e-014	1.87955e-014	1.22485e-014	1.89648e-014	1.28906e-014	2.25266e-014	-1.07994e-014	-2.25865e-016	-1.56437e-014	-3.70393e-015	7.0603e-016	1.32487e-014	2.54035e-014	2.95639e-014	3.0212e-014	1.60942e-014	2.28371e-014	1.88662e-014
1.04515e-014	1.95623e-014	-3.38578e-017	-2.09756e-015	-3.5569e-016	5.44729e-015	4.87806e-015	2.71226e-014	1.8118e-014	1.19772e-014	1.81855e-014	1.23299e-014	2.16038e-014	-1.08211e-014	-4.91478e-016	-1.55773e-014	-3.51193e-015	7.50822e-016	1.33973e-014	2.56992e-014	2.97615e-014	3.05987e-014	1.59455e-014	2.28087e-014	1.86221e-014
9.80108e-015	1.95312e-014	1.2001e-016	-2.1426e-015	-4.54712e-016	5.09115e-015	4.65252e-015	2.67709e-014	1.74432e-014	1.1723e-014	1.74045e-014	1.17661e-014	2.06719e-014	-1.08263e-014	-7.7317e-016	-1.55214e-014	-3.32646e-015	8.07311e-016	1.35713e-014	2.59915e-014	2.99259e-014	3.09962e-014	1.58116e-014	2.27675e-014	1.83754e-014
9.17185e-015	1.94773e-014	2.57219e-016	-2.18534e-015	-5.3822e-016	4.76691e-015	4.46299e-015	2.64252e-014	1.67763e-014	1.14868e-014	1.66253e-014	1.12005e-014	1.97325e-014	-1.08156e-014	-1.06744e-015	-1.54766e-014	-3.14941e-015	8.76453e-016	1.37697e-014	2.62779e-014	3.0056e-014	3.14021e-014	1.56952e-014	2.27145e-014	1.81283e-014
8.56705e-015	1.93996e-014	3.77176e-016	-2.22521e-015	-6.04652e-016	4.4794e-015	4.31185e-015	2.60881e-014	1.61223e-014	1.12695e-014	1.58516e-014	1.06334e-014	1.87887e-014	-1.07888e-014	-1.37109e-015	-1.54436e-014	-2.98169e-015	9.58476e-016	1.39913e-014	2.65561e-014	3.0151e-014	3.18134e-014	1.55986e-014	2.26498e-014	1.7883e-014
7.98819e-015	1.9298e-014	4.79114e-016	-2.26073e-015	-6.51617e-016	4.2321e-015	4.20097e-015	2.57625e-014	1.54864e-014	1.10721e-014	1.50874e-014	1.00656e-014	1.78425e-014	-1.07475e-014	-1.68059e-015	-1.54224e-014	-2.82448e-015	1.0534e-015	1.42345e-014	2.68236e-014	3.02104e-014	3.22276e-014	1.55241e-014	2.25743e-014	1.76415e-014
7.43739e-015	1.91718e-014	5.63394e-016	-2.29011e-015	-6.77371e-016	4.02923e-015	4.13158e-015	2.54502e-014	1.48729e-014	1.08952e-014	1.4335e-014	9.49822e-015	1.68969e-014	-1.06927e-014	-1.99218e-015	-1.54135e-014	-2.68047e-015	1.16114e-015	1.44981e-014	2.70783e-014	3.02348e-014	3.26413e-014	1.54731e-014	2.24885e-014	1.74055e-014
6.91669e-015	1.90207e-014	6.297e-016	-2.31222e-015	-6.79196e-016	3.87438e-015	4.10476e-015	2.51526e-014	1.42858e-014	1.07386e-014	1.35978e-014	8.93175e-015	1.59538e-014	-1.06257e-014	-2.30216e-015	-1.54175e-014	-2.55044e-015	1.28142e-015	1.47805e-014	2.73176e-014	3.02246e-014	3.30516e-014	1.54471e-014	2.23928e-014	1.71758e-014
6.42734e-015	1.88447e-014	6.7759e-016	-2.3264e-015	-6.55025e-016	3.77015e-015	4.12185e-015	2.48712e-014	1.37292e-014	1.06025e-014	1.28784e-014	8.36648e-015	1.50154e-014	-1.05476e-014	-2.60644e-015	-1.54338e-014	-2.43481e-015	1.41384e-015	1.50799e-014	2.75389e-014	3.01802e-014	3.34555e-014	1.54474e-014	2.22887e-014	1.6954e-014
5.97008e-015	1.86437e-014	7.07138e-016	-2.33152e-015	-6.03395e-016	3.72012e-015	4.18328e-015	2.46082e-014	1.32067e-014	1.04865e-014	1.21794e-014	7.80315e-015	1.40845e-014	-1.04605e-014	-2.90134e-015	-1.54607e-014	-2.33441e-015	1.55787e-015	1.53938e-014	2.7741e-014	3.01025e-014	3.38499e-014	1.54744e-014	2.21763e-014	1.67414e-014
5.54669e-015	1.84182e-014	7.18372e-016	-2.32535e-015	-5.22211e-016	3.72656e-015	4.28899e-015	2.43649e-014	1.27214e-014	1.03899e-014	1.15035e-014	7.24232e-015	1.3163e-014	-1.03654e-014	-3.18288e-015	-1.54974e-014	-2.25038e-015	1.71207e-015	1.57204e-014	2.79223e-014	2.99933e-014	3.42314e-014	1.55288e-014	2.20558e-014	1.65389e-014
5.15734e-015	1.81691e-014	7.11693e-016	-2.30661e-015	-4.08931e-016	3.79112e-015	4.4397e-015	2.41424e-014	1.22757e-014	1.03123e-014	1.08529e-014	6.68519e-015	1.22533e-014	-1.02637e-014	-3.44735e-015	-1.55424e-014	-2.18279e-015	1.87553e-015	1.60583e-014	2.80816e-014	2.98533e-014	3.45965e-014	1.56105e-014	2.19274e-014	1.63468e-014
4.80266e-015	1.78968e-014	6.88098e-016	-2.27402e-015	-2.624e-016	3.91557e-015	4.63499e-015	2.39417e-014	1.18718e-014	1.02525e-014	1.02293e-014	6.13226e-015	1.13578e-014	-1.0157e-014	-3.69098e-015	-1.55943e-014	-2.13244e-015	2.04711e-015	1.64047e-014	2.82178e-014	2.96837e-014	3.49416e-014	1.57189e-014	2.17911e-014	1.61658e-014
4.4828e-015	1.76018e-014	6.48483e-016	-2.22628e-015	-8.06507e-017	4.10079e-015	4.87338e-015	2.37631e-014	1.15112e-014	1.0209e-014	9.63342e-015	5.58399e-015	1.04797e-014	-1.00473e-014	-3.91127e-015	-1.5651e-014	-2.09875e-015	2.2257e-015	1.67569e-014	2.83304e-014	2.94859e-014	3.5263e-014	1.58536e-014	2.16473e-014	1.59964e-014
4.19713e-015	1.72854e-014	5.93242e-016	-2.16204e-015	1.3859e-016	4.34629e-015	5.15354e-015	2.36068e-014	1.11945e-014	1.01804e-014	9.06677e-015	5.04076e-015	9.62136e-015	-9.93598e-015	-4.10469e-015	-1.57097e-014	-2.08177e-015	2.40958e-015	1.71118e-014	2.84189e-014	2.92615e-014	3.55574e-014	1.60129e-014	2.1496e-014	1.58388e-014
3.9444e-015	1.69487e-014	5.23838e-016	-2.0807e-015	3.96166e-016	4.65175e-015	5.47372e-015	2.34729e-014	1.09216e-014	1.01652e-014	8.52993e-015	4.5034e-015	8.7847e-015	-9.82482e-015	-4.26806e-015	-1.57683e-014	-2.08089e-015	2.59728e-015	1.74669e-014	2.84828e-014	2.90129e-014	3.58221e-014	1.6195e-014	2.13366e-014	1.56925e-014
3.72463e-015	1.6593e-014	4.41422e-016	-1.98108e-015	6.92965e-016	5.01684e-015	5.83257e-015	2.33609e-014	1.06932e-014	1.01615e-014	8.02378e-015	3.97286e-015	7.97168e-015	-9.71506e-015	-4.39914e-015	-1.58245e-014	-2.09527e-015	2.78707e-015	1.78208e-014	2.85216e-014	2.87421e-014	3.6054e-014	1.63985e-014	2.11694e-014	1.55571e-014
3.53666e-015	1.62196e-014	3.46764e-016	-1.86243e-015	1.02979e-015	5.44015e-015	6.22762e-015	2.32705e-014	1.0508e-014	1.01672e-014	7.54831e-015	3.4495e-015	7.18525e-015	-9.60825e-015	-4.49542e-015	-1.58761e-014	-2.12478e-015	2.97653e-015	1.81705e-014	2.85344e-014	2.84508e-014	3.62493e-014	1.66208e-014	2.09942e-014	1.54319e-014
3.37886e-015	1.58296e-014	2.41304e-016	-1.72378e-015	1.40711e-015	5.91948e-015	6.65691e-015	2.32008e-014	1.03651e-014	1.01805e-014	7.10391e-015	2.93372e-015	6.42773e-015	-9.50466e-015	-4.55483e-015	-1.59208e-014	-2.16884e-015	3.16432e-015	1.85143e-014	2.85216e-014	2.81418e-014	3.64055e-014	1.68595e-014	2.08115e-014	1.53165e-014
3.24926e-015	1.54241e-014	1.26997e-016	-1.56468e-015	1.82531e-015	6.45195e-015	7.1187e-015	2.31508e-014	1.02632e-014	1.0199e-014	6.69008e-015	2.42632e-015	5.7011e-015	-9.40546e-015	-4.57589e-015	-1.59557e-014	-2.22552e-015	3.34827e-015	1.88503e-014	2.84836e-014	2.78175e-014	3.652e-014	1.71116e-014	2.06209e-014	1.52109e-014
3.1457e-015	1.5004e-014	4.71733e-018	-1.38526e-015	2.28415e-015	7.03414e-015	7.60949e-015	2.3119e-014	1.01998e-014	1.02207e-014	6.30599e-015	1.92834e-015	5.00726e-015	-9.31201e-015	-4.55793e-015	-1.59787e-014	-2.29371e-015	3.52657e-015	1.91762e-014	2.84206e-014	2.74797e-014	3.65904e-014	1.73742e-014	2.0422e-014	1.51139e-014
3.06565e-015	1.45711e-014	-1.23235e-016	-1.18489e-015	2.78303e-015	7.66267e-015	8.12648e-015	2.31035e-014	1.01723e-014	1.02437e-014	5.95061e-015	1.44047e-015	4.34777e-015	-9.22511e-015	-4.49972e-015	-1.59873e-014	-2.37352e-015	3.697e-015	1.94901e-014	2.83331e-014	2.71303e-014	3.66144e-014	1.76439e-014	2.02148e-014	1.50242e-014
3.00647e-015	1.41267e-014	-2.54741e-016	-9.62493e-016	3.32124e-015	8.33347e-015	8.66688e-015	2.31031e-014	1.01783e-014	1.02659e-014	5.62225e-015	9.63165e-016	3.72374e-015	-9.14513e-015	-4.40065e-015	-1.59786e-014	-2.46405e-015	3.8585e-015	1.97908e-014	2.82215e-014	2.67716e-014	3.65899e-014	1.79171e-014	1.99989e-014	1.49414e-014
2.96544e-015	1.36724e-014	-3.88385e-016	-7.18687e-016	3.89756e-015	9.04258e-015	9.22718e-015	2.31162e-014	1.02142e-014	1.0285e-014	5.31988e-015	4.97004e-016	3.13704e-015	-9.07255e-015	-4.26103e-015	-1.59505e-014	-2.56373e-015	4.00964e-015	2.00773e-014	2.80865e-014	2.64058e-014	3.65157e-014	1.81906e-014	1.97741e-014	1.48633e-014
2.9396e-015	1.32089e-014	-5.22081e-016	-4.54158e-016	4.51031e-015	9.78531e-015	9.80413e-015	2.31405e-014	1.02762e-014	1.02988e-014	5.04178e-015	4.27801e-017	2.58876e-015	-9.00696e-015	-4.08059e-015	-1.59012e-014	-2.67061e-015	4.14838e-015	2.0348e-014	2.79292e-014	2.60349e-014	3.63906e-014	1.84603e-014	1.95399e-014	1.47893e-014
2.92573e-015	1.27367e-014	-6.53887e-016	-1.69331e-016	5.15772e-015	1.05564e-014	1.0395e-014	2.31731e-014	1.03613e-014	1.03056e-014	4.78608e-015	-3.98203e-016	2.08017e-015	-8.94766e-015	-3.86056e-015	-1.58293e-014	-2.78368e-015	4.27353e-015	2.06022e-014	2.77505e-014	2.56607e-014	3.62138e-014	1.87224e-014	1.92967e-014	1.47178e-014
2.92027e-015	1.22572e-014	-7.8198e-016	1.34607e-016	5.83739e-015	1.13501e-014	1.09957e-014	2.32122e-014	1.04646e-014	1.03038e-014	4.55146e-015	-8.25451e-016	1.61213e-015	-8.89514e-015	-3.60222e-015	-1.57329e-014	-2.9022e-015	4.384e-015	2.08384e-014	2.75509e-014	2.52844e-014	3.59841e-014	1.89735e-014	1.90446e-014	1.4647e-014
2.91908e-015	1.17722e-014	-9.0458e-016	4.56404e-016	6.54603e-015	1.21609e-014	1.16025e-014	2.3256e-014	1.05822e-014	1.02923e-014	4.3358e-015	-1.23835e-015	1.18519e-015	-8.84875e-015	-3.30674e-015	-1.56111e-014	-3.02561e-015	4.47867e-015	2.10565e-014	2.73315e-014	2.49078e-014	3.57016e-014	1.921e-014	1.87836e-014	1.45759e-014
2.91874e-015	1.12826e-014	-1.01967e-015	7.9507e-016	7.28066e-015	1.29834e-014	1.2212e-014	2.3302e-014	1.07099e-014	1.02696e-014	4.13697e-015	-1.63599e-015	7.99925e-016	-8.80816e-015	-2.9759e-015	-1.5463e-014	-3.15227e-015	4.55716e-015	2.12566e-014	2.70926e-014	2.45319e-014	3.53665e-014	1.94279e-014	1.8514e-014	1.45035e-014
2.9167e-015	1.07891e-014	-1.126e-015	1.14946e-015	8.03766e-015	1.38121e-014	1.28212e-014	2.3348e-014	1.08436e-014	1.02345e-014	3.95328e-015	-2.01751e-015	4.56637e-016	-8.77232e-015	-2.61202e-015	-1.52878e-014	-3.28128e-015	4.61829e-015	2.1438e-014	2.6835e-014	2.41577e-014	3.498e-014	1.96233e-014	1.82363e-014	1.44287e-014
2.90884e-015	1.02929e-014	-1.22198e-015	1.51757e-015	8.81315e-015	1.46408e-014	1.3427e-014	2.33913e-014	1.09798e-014	1.01861e-014	3.78249e-015	-2.38203e-015	1.55318e-016	-8.74044e-015	-2.21762e-015	-1.50846e-014	-3.41272e-015	4.66193e-015	2.16013e-014	2.65599e-014	2.37861e-014	3.45428e-014	1.97935e-014	1.79508e-014	1.43502e-014
2.8917e-015	9.79506e-015	-1.30618e-015	1.89758e-015	9.60328e-015	1.54635e-014	1.40267e-014	2.3429e-014	1.11141e-014	1.01237e-014	3.62269e-015	-2.72918e-015	-1.04569e-016	-8.71166e-015	-1.79569e-015	-1.48539e-014	-3.54593e-015	4.68719e-015	2.17467e-014	2.62678e-014	2.34173e-014	3.4057e-014	1.99349e-014	1.76582e-014	1.42663e-014
2.86163e-015	9.29663e-015	-1.37659e-015	2.28782e-015	1.04036e-014	1.62744e-014	1.46168e-014	2.34595e-014	1.12426e-014	1.00463e-014	3.47208e-015	-3.05791e-015	-3.23281e-016	-8.6848e-015	-1.34889e-015	-1.45962e-014	-3.68028e-015	4.694e-015	2.18747e-014	2.59592e-014	2.30522e-014	3.35239e-014	2.00455e-014	1.73595e-014	1.41755e-014
2.81555e-015	8.79847e-015	-1.43233e-015	2.68638e-015	1.12096e-014	1.70682e-014	1.51936e-014	2.34803e-014	1.1362e-014	9.95415e-015	3.32895e-015	-3.36795e-015	-5.01624e-016	-8.65853e-015	-8.80378e-016	-1.43125e-014	-3.81557e-015	4.68275e-015	2.1986e-014	2.56344e-014	2.26912e-014	3.29449e-014	2.01222e-014	1.70554e-014	1.40769e-014
2.75031e-015	8.30103e-015	-1.47205e-015	3.09083e-015	1.2017e-014	1.78399e-014	1.57546e-014	2.34895e-014	1.14695e-014	9.84705e-015	3.19138e-015	-3.65807e-015	-6.40581e-016	-8.6318e-015	-3.93892e-016	-1.40041e-014	-3.95148e-015	4.65383e-015	2.20815e-014	2.52937e-014	2.23344e-014	3.23228e-014	2.01628e-014	1.67469e-014	1.39692e-014
2.6631e-015	7.8056e-015	-1.49428e-015	3.49842e-015	1.28212e-014	1.85846e-014	1.62975e-014	2.34846e-014	1.15617e-014	9.72464e-015	3.05791e-015	-3.9283e-015	-7.40618e-016	-8.60267e-015	1.07312e-016	-1.36724e-014	-4.0886e-015	4.6075e-015	2.21627e-014	2.49373e-014	2.19818e-014	3.16609e-014	2.01652e-014	1.64346e-014	1.38512e-014
2.5515e-015	7.31372e-015	-1.49813e-015	3.9068e-015	1.36177e-014	1.9298e-014	1.68198e-014	2.34641e-014	1.16367e-014	9.58685e-015	2.9273e-015	-4.17808e-015	-8.03834e-016	-8.56978e-015	6.19542e-016	-1.33189e-014	-4.22654e-015	4.54462e-015	2.22302e-014	2.45653e-014	2.16336e-014	3.09624e-014	2.0128e-014	1.61194e-014	1.37225e-014
2.41368e-015	6.82598e-015	-1.48247e-015	4.31357e-015	1.44014e-014	1.99759e-014	1.73191e-014	2.34261e-014	1.16921e-014	9.43438e-015	2.79836e-015	-4.40697e-015	-8.3201e-016	-8.5318e-015	1.13926e-015	-1.29458e-014	-4.36537e-015	4.46608e-015	2.2285e-014	2.41776e-014	2.12896e-014	3.0231e-014	2.00498e-014	1.5803e-014	1.35818e-014
2.24812e-015	6.34353e-015	-1.4465e-015	4.71631e-015	1.51679e-014	2.06146e-014	1.77933e-014	2.33693e-014	1.17257e-014	9.26765e-015	2.67039e-015	-4.61492e-015	-8.26044e-016	-8.48731e-015	1.66261e-015	-1.25553e-014	-4.50662e-015	4.37315e-015	2.23284e-014	2.37745e-014	2.09489e-014	2.94702e-014	1.99297e-014	1.54859e-014	1.34294e-014
2.05272e-015	5.8668e-015	-1.3901e-015	5.11263e-015	1.59125e-014	2.12115e-014	1.82417e-014	2.32925e-014	1.17368e-014	9.08777e-015	2.54283e-015	-4.8016e-015	-7.87555e-016	-8.435e-015	2.18665e-015	-1.21497e-014	-4.65093e-015	4.26704e-015	2.23617e-014	2.33559e-014	2.06113e-014	2.86839e-014	1.97675e-014	1.51693e-014	1.32645e-014
1.82657e-015	5.39721e-015	-1.31244e-015	5.50001e-015	1.66313e-014	2.17637e-014	1.86617e-014	2.31942e-014	1.17243e-014	8.89556e-015	2.41453e-015	-4.96679e-015	-7.18886e-016	-8.37391e-015	2.70795e-015	-1.17323e-014	-4.79872e-015	4.14836e-015	2.23864e-014	2.29223e-014	2.02773e-014	2.78759e-014	1.95634e-014	1.48545e-014	1.30863e-014
1.56948e-015	4.93585e-015	-1.21287e-015	5.87556e-015	1.732e-014	2.22693e-014	1.90519e-014	2.3074e-014	1.16875e-014	8.69236e-015	2.28495e-015	-5.11093e-015	-6.22405e-016	-8.30303e-015	3.22283e-015	-1.13058e-014	-4.95023e-015	4.01924e-015	2.24034e-014	2.24736e-014	1.99454e-014	2.70507e-014	1.93174e-014	1.45428e-014	1.28952e-014
1.28083e-015	4.48362e-015	-1.09119e-015	6.23722e-015	1.79747e-014	2.2727e-014	1.94115e-014	2.29313e-014	1.16271e-014	8.4791e-015	2.15389e-015	-5.23404e-015	-5.00774e-016	-8.22149e-015	3.72808e-015	-1.08729e-014	-5.10624e-015	3.881e-015	2.24138e-014	2.20094e-014	1.96153e-014	2.62127e-014	1.90303e-014	1.42352e-014	1.26919e-014
9.61084e-016	4.04178e-015	-9.4769e-016	6.58345e-015	1.85922e-014	2.31358e-014	1.97398e-014	2.27655e-014	1.15427e-014	8.257e-015	2.02111e-015	-5.33648e-015	-3.56687e-016	-8.12764e-015	4.22064e-015	-1.04369e-014	-5.26819e-015	3.73538e-015	2.24194e-014	2.15297e-014	1.92864e-014	2.53666e-014	1.87032e-014	1.39328e-014	1.24773e-014
6.10528e-016	3.61156e-015	-7.82747e-016	6.91187e-015	1.91698e-014	2.3495e-014	2.00359e-014	2.25764e-014	1.14353e-014	8.02763e-015	1.88676e-015	-5.41866e-015	-1.91994e-016	-8.02074e-015	4.69805e-015	-1.00016e-014	-5.43714e-015	3.58374e-015	2.24214e-014	2.10346e-014	1.89588e-014	2.45163e-014	1.83375e-014	1.36367e-014	1.22509e-014
2.30037e-016	3.19396e-015	-5.96637e-016	7.22078e-015	1.97037e-014	2.38051e-014	2.02999e-014	2.23639e-014	1.13057e-014	7.7921e-015	1.75117e-015	-5.48168e-015	-9.32176e-018	-7.90019e-015	5.15769e-015	-9.56933e-015	-5.61422e-015	3.42786e-015	2.24211e-014	2.05236e-014	1.8632e-014	2.3666e-014	1.79347e-014	1.33476e-014	1.20135e-014
-1.79299e-016	2.79032e-015	-3.90129e-016	7.50824e-015	2.0191e-014	2.40674e-014	2.05313e-014	2.21282e-014	1.1156e-014	7.55231e-015	1.61484e-015	-5.52637e-015	1.88344e-016	-7.76535e-015	5.5976e-015	-9.14341e-015	-5.8001e-015	3.26891e-015	2.24187e-014	1.99969e-014	1.83069e-014	2.28201e-014	1.74971e-014	1.30666e-014	1.17655e-014
-6.15059e-016	2.40208e-015	-1.6351e-016	7.77283e-015	2.06301e-014	2.42825e-014	2.07304e-014	2.18698e-014	1.09878e-014	7.30937e-015	1.47883e-015	-5.55373e-015	3.98495e-016	-7.61581e-015	6.01575e-015	-8.72663e-015	-5.99623e-015	3.10872e-015	2.24147e-014	1.94544e-014	1.79828e-014	2.19824e-014	1.70275e-014	1.27944e-014	1.15078e-014
-1.07518e-015	2.03064e-015	8.2548e-017	8.01355e-015	2.10196e-014	2.44533e-014	2.08968e-014	2.1589e-014	1.08037e-014	7.06473e-015	1.34422e-015	-5.56409e-015	6.19153e-016	-7.45146e-015	6.41017e-015	-8.32242e-015	-6.20287e-015	2.94865e-015	2.24096e-014	1.88961e-014	1.76596e-014	2.11562e-014	1.65285e-014	1.2531e-014	1.12412e-014
-1.55763e-015	1.67704e-015	3.4708e-016	8.22952e-015	2.1358e-014	2.45818e-014	2.10319e-014	2.1287e-014	1.06063e-014	6.81975e-015	1.21201e-015	-5.5583e-015	8.47798e-016	-7.27231e-015	6.77935e-015	-7.93481e-015	-6.42034e-015	2.78964e-015	2.24038e-014	1.83219e-014	1.73376e-014	2.03456e-014	1.60025e-014	1.2277e-014	1.09669e-014
-2.05929e-015	1.34246e-015	6.2868e-016	8.41981e-015	2.16452e-014	2.46708e-014	2.11369e-014	2.09648e-014	1.03978e-014	6.57623e-015	1.08363e-015	-5.53738e-015	1.08168e-015	-7.07838e-015	7.12253e-015	-7.56633e-015	-6.64999e-015	2.63245e-015	2.23971e-014	1.77325e-014	1.70175e-014	1.95544e-014	1.5453e-014	1.20326e-014	1.06861e-014
-2.57656e-015	1.02851e-015	9.26368e-016	8.58337e-015	2.18807e-014	2.47232e-014	2.12135e-014	2.06238e-014	1.01815e-014	6.33523e-015	9.60277e-016	-5.50347e-015	1.31839e-015	-6.87041e-015	7.43884e-015	-7.21988e-015	-6.89214e-015	2.47831e-015	2.23893e-014	1.71281e-014	1.66997e-014	1.87855e-014	1.4883e-014	1.17984e-014	1.04e-014
-3.10625e-015	7.36641e-016	1.23873e-015	8.72095e-015	2.20648e-014	2.47424e-014	2.12622e-014	2.02653e-014	9.96062e-015	6.09808e-015	8.43033e-016	-5.45784e-015	1.55632e-015	-6.64893e-015	7.72706e-015	-6.89698e-015	-7.14722e-015	2.32803e-015	2.23801e-014	1.65086e-014	1.63841e-014	1.80417e-014	1.42955e-014	1.15742e-014	1.0111e-014
-3.6454e-015	4.67512e-016	1.56453e-015	8.83298e-015	2.21985e-014	2.47317e-014	2.12854e-014	1.98913e-014	9.73835e-015	5.86595e-015	7.33523e-016	-5.40163e-015	1.79276e-015	-6.41471e-015	7.98721e-015	-6.59987e-015	-7.41523e-015	2.18298e-015	2.23696e-014	1.5875e-014	1.6072e-014	1.73257e-014	1.36932e-014	1.13596e-014	9.81989e-015
-4.19003e-015	2.22261e-016	1.9022e-015	8.91962e-015	2.22837e-014	2.46956e-014	2.12843e-014	1.95027e-014	9.51826e-015	5.63947e-015	6.33248e-016	-5.33629e-015	2.02547e-015	-6.16821e-015	8.21883e-015	-6.33045e-015	-7.69666e-015	2.04351e-015	2.23568e-014	1.52274e-014	1.57645e-014	1.66396e-014	1.30801e-014	1.1154e-014	9.52788e-015
-4.73611e-015	2.40057e-018	2.25016e-015	8.98157e-015	2.2322e-014	2.46381e-014	2.12607e-014	1.91011e-014	9.30378e-015	5.41971e-015	5.4383e-016	-5.26371e-015	2.25258e-015	-5.91045e-015	8.42226e-015	-6.0904e-015	-7.99107e-015	1.90958e-015	2.23411e-014	1.45666e-014	1.54632e-014	1.59852e-014	1.24594e-014	1.09565e-014	9.23693e-015
-5.27986e-015	-1.91781e-016	2.60631e-015	9.01934e-015	2.23149e-014	2.45636e-014	2.12163e-014	1.86884e-014	9.09831e-015	5.20759e-015	4.67199e-016	-5.1848e-015	2.47288e-015	-5.64233e-015	8.59763e-015	-5.88077e-015	-8.29811e-015	1.78233e-015	2.23218e-014	1.38934e-014	1.51691e-014	1.53641e-014	1.18348e-014	1.07663e-014	8.94805e-015
-5.81759e-015	-3.59877e-016	2.9691e-015	9.0342e-015	2.22647e-014	2.44762e-014	2.11528e-014	1.82671e-014	8.90398e-015	5.00356e-015	4.0472e-016	-5.10115e-015	2.68517e-015	-5.36534e-015	8.74546e-015	-5.70236e-015	-8.61822e-015	1.66096e-015	2.22981e-014	1.32094e-014	1.4884e-014	1.47773e-014	1.12094e-014	1.05831e-014	8.66294e-015
-6.34546e-015	-5.01186e-016	3.33645e-015	9.0279e-015	2.21744e-014	2.43799e-014	2.10724e-014	1.78392e-014	8.7248e-015	4.80783e-015	3.57338e-016	-5.01435e-015	2.88796e-015	-5.0809e-015	8.86683e-015	-5.55614e-015	-8.95107e-015	1.5458e-015	2.22693e-014	1.25149e-014	1.46089e-014	1.42254e-014	1.0586e-014	1.04058e-014	8.38351e-015
-6.85994e-015	-6.15637e-016	3.70695e-015	9.00168e-015	2.20473e-014	2.42789e-014	2.09775e-014	1.74066e-014	8.56364e-015	4.62107e-015	3.26686e-016	-4.92576e-015	3.07994e-015	-4.79108e-015	8.96256e-015	-5.44261e-015	-9.29545e-015	1.43706e-015	2.22342e-014	1.18102e-014	1.43456e-014	1.37089e-014	9.96752e-015	1.02331e-014	8.11137e-015
-7.35667e-015	-7.02871e-016	4.07819e-015	8.95744e-015	2.18866e-014	2.41768e-014	2.08709e-014	1.69712e-014	8.42353e-015	4.44361e-015	3.13997e-016	-4.83658e-015	3.26069e-015	-4.49708e-015	9.03406e-015	-5.36147e-015	-9.64978e-015	1.33399e-015	2.21919e-014	1.1097e-014	1.40955e-014	1.32273e-014	9.35698e-015	1.00639e-014	7.84791e-015
-7.83211e-015	-7.62846e-016	4.44787e-015	8.89705e-015	2.16966e-014	2.40774e-014	2.07549e-014	1.65357e-014	8.30666e-015	4.27554e-015	3.2047e-016	-4.74844e-015	3.43001e-015	-4.20026e-015	9.08268e-015	-5.31169e-015	-1.0013e-014	1.23608e-015	2.21413e-014	1.03761e-014	1.38595e-014	1.27798e-014	8.75671e-015	9.8964e-015	7.59479e-015
-8.2833e-015	-7.96806e-016	4.81498e-015	8.82249e-015	2.14809e-014	2.39839e-014	2.06319e-014	1.61023e-014	8.21535e-015	4.11665e-015	3.47209e-016	-4.66238e-015	3.58752e-015	-3.9022e-015	9.10873e-015	-5.29256e-015	-1.03838e-014	1.14243e-015	2.20814e-014	9.6491e-015	1.36401e-014	1.23657e-014	8.16925e-015	9.72893e-015	7.35412e-015
-8.70721e-015	-8.05082e-016	5.17727e-015	8.73652e-015	2.12435e-014	2.3899e-014	2.05042e-014	1.56732e-014	8.15113e-015	3.96707e-015	3.95626e-016	-4.57923e-015	3.73377e-015	-3.60506e-015	9.11411e-015	-5.30347e-015	-1.07606e-014	1.05282e-015	2.20109e-014	8.91731e-015	1.34386e-014	1.19838e-014	7.59622e-015	9.56024e-015	7.12638e-015
-9.10094e-015	-7.88021e-016	5.53213e-015	8.64126e-015	2.0988e-014	2.38257e-014	2.03739e-014	1.52508e-014	8.11649e-015	3.82692e-015	4.66556e-016	-4.49973e-015	3.8691e-015	-3.31085e-015	9.10029e-015	-5.34246e-015	-1.11418e-014	9.66099e-016	2.19285e-014	8.18219e-015	1.32564e-014	1.16329e-014	7.0395e-015	9.38899e-015	6.91241e-015
-9.46241e-015	-7.46809e-016	5.87797e-015	8.53883e-015	2.07179e-014	2.37667e-014	2.02438e-014	1.48373e-014	8.11357e-015	3.69571e-015	5.60849e-016	-4.42447e-015	3.99322e-015	-3.02081e-015	9.06866e-015	-5.40747e-015	-1.15254e-014	8.81574e-016	2.18342e-014	7.44498e-015	1.30943e-014	1.13109e-014	6.50041e-015	9.21297e-015	6.71412e-015
-9.78914e-015	-6.82358e-016	6.21295e-015	8.43106e-015	2.04371e-014	2.37238e-014	2.01162e-014	1.44353e-014	8.14308e-015	3.57309e-015	6.78954e-016	-4.35393e-015	4.10737e-015	-2.73734e-015	9.02057e-015	-5.49607e-015	-1.19102e-014	7.98131e-016	2.17262e-014	6.70747e-015	1.2954e-014	1.10157e-014	5.98005e-015	9.03106e-015	6.5318e-015
-1.00791e-014	-5.96412e-016	6.53567e-015	8.32099e-015	2.015e-014	2.36987e-014	1.99929e-014	1.40467e-014	8.20492e-015	3.4585e-015	8.21534e-016	-4.28812e-015	4.21204e-015	-2.462e-015	8.95759e-015	-5.6061e-015	-1.22942e-014	7.14742e-016	2.16041e-014	5.97061e-015	1.28366e-014	1.07458e-014	5.4789e-015	8.84242e-015	6.36619e-015
-1.03306e-014	-4.9063e-016	6.84399e-015	8.21e-015	1.98607e-014	2.36923e-014	1.9876e-014	1.36736e-014	8.30041e-015	3.35199e-015	9.88957e-016	-4.22728e-015	4.30812e-015	-2.19596e-015	8.8812e-015	-5.73521e-015	-1.26755e-014	6.30546e-016	2.14674e-014	5.23576e-015	1.27432e-014	1.04983e-014	4.99749e-015	8.64567e-015	6.21853e-015
-1.05426e-014	-3.66663e-016	7.13601e-015	8.10069e-015	1.95721e-014	2.37054e-014	1.97675e-014	1.3318e-014	8.43005e-015	3.25255e-015	1.18112e-015	-4.17149e-015	4.397e-015	-1.94111e-015	8.79313e-015	-5.88068e-015	-1.30517e-014	5.44485e-016	2.13152e-014	4.50406e-015	1.26751e-014	1.02706e-014	4.53615e-015	8.43917e-015	6.08895e-015
-1.07141e-014	-2.27491e-016	7.41041e-015	7.99544e-015	1.92876e-014	2.37386e-014	1.96689e-014	1.29825e-014	8.59335e-015	3.16018e-015	1.39771e-015	-4.12022e-015	4.47969e-015	-1.69869e-015	8.695e-015	-6.03959e-015	-1.34205e-014	4.5561e-016	2.11476e-014	3.77763e-015	1.26325e-014	1.00606e-014	4.09478e-015	8.22145e-015	5.97841e-015
-1.08446e-014	-7.50657e-017	7.66579e-015	7.89656e-015	1.9011e-014	2.37917e-014	1.95816e-014	1.26687e-014	8.78971e-015	3.07449e-015	1.63843e-015	-4.07364e-015	4.55777e-015	-1.47033e-015	8.58779e-015	-6.20873e-015	-1.37806e-014	3.6326e-016	2.09647e-014	3.05768e-015	1.26151e-014	9.86535e-015	3.67252e-015	7.99128e-015	5.88659e-015
-1.09342e-014	8.80687e-017	7.90086e-015	7.80556e-015	1.87459e-014	2.38641e-014	1.95075e-014	1.23785e-014	9.01789e-015	2.99456e-015	1.90257e-015	-4.03069e-015	4.63288e-015	-1.25674e-015	8.47328e-015	-6.38442e-015	-1.41287e-014	2.67375e-016	2.07674e-014	2.34518e-015	1.26222e-014	9.68207e-015	3.26865e-015	7.74823e-015	5.81393e-015
-1.0983e-014	2.58904e-016	8.11456e-015	7.72504e-015	1.84945e-014	2.39544e-014	1.94474e-014	1.21141e-014	9.27707e-015	2.92018e-015	2.18907e-015	-3.99032e-015	4.70685e-015	-1.05909e-015	8.35306e-015	-6.56382e-015	-1.44627e-014	1.67797e-016	2.05568e-014	1.64092e-015	1.26539e-014	9.5081e-015	2.8824e-015	7.49191e-015	5.76051e-015
-1.09912e-014	4.35226e-016	8.3058e-015	7.65588e-015	1.82597e-014	2.40613e-014	1.94016e-014	1.1877e-014	9.56554e-015	2.8514e-015	2.49741e-015	-3.95153e-015	4.78143e-015	-8.78164e-016	8.22873e-015	-6.74366e-015	-1.47811e-014	6.36868e-017	2.03336e-014	9.46558e-016	1.27097e-014	9.34069e-015	2.51255e-015	7.22146e-015	5.72443e-015
-1.09594e-014	6.14158e-016	8.47387e-015	7.59992e-015	1.80434e-014	2.41832e-014	1.93714e-014	1.16689e-014	9.88167e-015	2.78842e-015	2.82636e-015	-3.91313e-015	4.85784e-015	-7.14492e-016	8.1012e-015	-6.92076e-015	-1.50815e-014	-4.49346e-017	2.00993e-014	2.63089e-016	1.2789e-014	9.17789e-015	2.1571e-015	6.93593e-015	5.70546e-015
-1.08889e-014	7.92656e-016	8.61849e-015	7.55757e-015	1.78483e-014	2.43174e-014	1.93577e-014	1.14906e-014	1.02235e-014	2.7315e-015	3.17512e-015	-3.87458e-015	4.93756e-015	-5.68258e-016	7.97157e-015	-7.09199e-015	-1.53618e-014	-1.58204e-016	1.98547e-014	-4.08756e-016	1.28905e-014	9.017e-015	1.81411e-015	6.63552e-015	5.70348e-015
-1.07817e-014	9.67928e-016	8.73923e-015	7.53042e-015	1.76766e-014	2.44624e-014	1.93607e-014	1.13438e-014	1.05889e-014	2.68096e-015	3.54229e-015	-3.83354e-015	5.02213e-015	-4.39947e-016	7.84109e-015	-7.25355e-015	-1.56205e-014	-2.75541e-016	1.96023e-014	-1.06779e-015	1.30136e-014	8.85604e-015	1.48192e-015	6.32002e-015	5.71822e-015
-1.06394e-014	1.13706e-015	8.83566e-015	7.51912e-015	1.753e-014	2.46159e-014	1.93801e-014	1.12292e-014	1.09751e-014	2.63664e-015	3.9263e-015	-3.78885e-015	5.11321e-015	-3.29665e-016	7.71073e-015	-7.40268e-015	-1.58569e-014	-3.96717e-016	1.93443e-014	-1.71322e-015	1.31562e-014	8.69265e-015	1.15828e-015	5.98956e-015	5.74888e-015
-1.04636e-014	1.29697e-015	8.9078e-015	7.52387e-015	1.74095e-014	2.47752e-014	1.9416e-014	1.11484e-014	1.13793e-014	2.59938e-015	4.32548e-015	-3.73887e-015	5.21231e-015	-2.36945e-016	7.58237e-015	-7.53619e-015	-1.60693e-014	-5.2121e-016	1.90832e-014	-2.34378e-015	1.33161e-014	8.52466e-015	8.41089e-016	5.64473e-015	5.7949e-015
-1.02566e-014	1.44463e-015	8.95646e-015	7.54535e-015	1.7316e-014	2.49377e-014	1.94674e-014	1.11028e-014	1.17996e-014	2.56928e-015	4.73762e-015	-3.68183e-015	5.32084e-015	-1.61664e-016	7.45686e-015	-7.6516e-015	-1.62565e-014	-6.4831e-016	1.88213e-014	-2.95878e-015	1.34919e-014	8.3506e-015	5.27868e-016	5.28601e-015	5.85482e-015
-1.00213e-014	1.57757e-015	8.98132e-015	7.58405e-015	1.72501e-014	2.51003e-014	1.95338e-014	1.10916e-014	1.22324e-014	2.54687e-015	5.16113e-015	-3.61603e-015	5.43944e-015	-1.03279e-016	7.33521e-015	-7.74576e-015	-1.64171e-014	-7.7722e-016	1.85613e-014	-3.55707e-015	1.36817e-014	8.16872e-015	2.1662e-016	4.91365e-015	5.92851e-015
-9.75977e-015	1.69363e-015	8.98385e-015	7.6392e-015	1.72127e-014	2.52605e-014	1.96138e-014	1.11154e-014	1.26752e-014	2.53253e-015	5.59348e-015	-3.54032e-015	5.56915e-015	-6.06448e-017	7.21929e-015	-7.81601e-015	-1.65503e-014	-9.06406e-016	1.83068e-014	-4.13792e-015	1.38833e-014	7.97827e-015	-9.53356e-017	4.52858e-015	6.01526e-015
-9.47378e-015	1.79048e-015	8.96484e-015	7.71057e-015	1.7204e-014	2.54156e-014	1.97067e-014	1.11745e-014	1.31246e-014	2.52704e-015	6.03233e-015	-3.45289e-015	5.71109e-015	-3.31481e-017	7.11032e-015	-7.85974e-015	-1.66558e-014	-1.03432e-015	1.8061e-014	-4.70052e-015	1.40944e-014	7.77886e-015	-4.0985e-016	4.13173e-015	6.11371e-015
-9.16616e-015	1.86631e-015	8.92533e-015	7.79809e-015	1.72238e-014	2.55631e-014	1.98111e-014	1.12689e-014	1.35783e-014	2.53177e-015	6.47569e-015	-3.35224e-015	5.8664e-015	-1.974e-017	7.00978e-015	-7.87526e-015	-1.67327e-014	-1.15952e-015	1.78268e-014	-5.24403e-015	1.43121e-014	7.56959e-015	-7.29126e-016	3.72354e-015	6.22246e-015
-8.84021e-015	1.91913e-015	8.8673e-015	7.90097e-015	1.72718e-014	2.57005e-014	1.99258e-014	1.13983e-014	1.40329e-014	2.54731e-015	6.92144e-015	-3.23726e-015	6.03539e-015	-1.89299e-017	6.91923e-015	-7.86044e-015	-1.67806e-014	-1.27994e-015	1.76075e-014	-5.76751e-015	1.45347e-014	7.35019e-015	-1.05535e-015	3.30521e-015	6.34077e-015
-8.49783e-015	1.94717e-015	8.79257e-015	8.01868e-015	1.73477e-014	2.58255e-014	2.0049e-014	1.15625e-014	1.44853e-014	2.57432e-015	7.36712e-015	-3.10672e-015	6.21782e-015	-2.92018e-017	6.83957e-015	-7.8135e-015	-1.67995e-014	-1.39384e-015	1.74071e-014	-6.27054e-015	1.47595e-014	7.12085e-015	-1.39075e-015	2.87803e-015	6.46791e-015
-8.14147e-015	1.9486e-015	8.70296e-015	8.14975e-015	1.74507e-014	2.5936e-014	2.01785e-014	1.17607e-014	1.49326e-014	2.61429e-015	7.81037e-015	-2.9593e-015	6.41374e-015	-4.87168e-017	6.77206e-015	-7.73315e-015	-1.67898e-014	-1.499e-015	1.72288e-014	-6.75247e-015	1.4984e-014	6.88149e-015	-1.73679e-015	2.44352e-015	6.60222e-015
-7.77378e-015	1.92262e-015	8.59964e-015	8.29339e-015	1.75799e-014	2.60297e-014	2.03129e-014	1.19919e-014	1.53719e-014	2.66834e-015	8.24932e-015	-2.79415e-015	6.62272e-015	-7.55153e-017	6.71794e-015	-7.61797e-015	-1.67517e-014	-1.59331e-015	1.7076e-014	-7.21261e-015	1.52061e-014	6.63242e-015	-2.09504e-015	2.00277e-015	6.74284e-015
-7.3974e-015	1.86898e-015	8.48498e-015	8.44865e-015	1.77349e-014	2.61052e-014	2.0451e-014	1.22545e-014	1.58004e-014	2.73734e-015	8.6815e-015	-2.61022e-015	6.84503e-015	-1.07288e-016	6.67813e-015	-7.46642e-015	-1.66863e-014	-1.67433e-015	1.69521e-014	-7.64962e-015	1.54237e-014	6.37487e-015	-2.46741e-015	1.55683e-015	6.88839e-015
-7.01446e-015	1.78642e-015	8.36146e-015	8.61435e-015	1.79142e-014	2.6161e-014	2.05915e-014	1.25474e-014	1.62153e-014	2.82253e-015	9.10543e-015	-2.40735e-015	7.07966e-015	-1.42621e-016	6.65405e-015	-7.27807e-015	-1.65935e-014	-1.73983e-015	1.68605e-014	-8.06339e-015	1.56353e-014	6.10971e-015	-2.85523e-015	1.10756e-015	7.03793e-015
-6.62704e-015	1.67516e-015	8.23094e-015	8.78935e-015	1.8117e-014	2.61966e-014	2.07321e-014	1.28696e-014	1.66148e-014	2.92481e-015	9.51899e-015	-2.18549e-015	7.32636e-015	-1.78878e-016	6.6472e-015	-7.05293e-015	-1.64744e-014	-1.78724e-015	1.68039e-014	-8.45367e-015	1.58389e-014	5.83832e-015	-3.25928e-015	6.56214e-016	7.19085e-015
-6.23714e-015	1.53504e-015	8.09598e-015	8.97219e-015	1.83427e-014	2.62114e-014	2.08716e-014	1.32201e-014	1.69967e-014	3.04544e-015	9.92017e-015	-1.94466e-015	7.5848e-015	-2.13073e-016	6.65819e-015	-6.79075e-015	-1.63304e-014	-1.81378e-015	1.6784e-014	-8.81948e-015	1.60328e-014	5.56199e-015	-3.68065e-015	2.04452e-016	7.34607e-015
-5.84699e-015	1.36696e-015	7.95881e-015	9.16096e-015	1.85897e-014	2.62062e-014	2.10086e-014	1.35964e-014	1.73587e-014	3.18495e-015	1.03074e-014	-1.6844e-015	7.85376e-015	-2.4253e-016	6.68814e-015	-6.49159e-015	-1.61626e-014	-1.81711e-015	1.68037e-014	-9.16001e-015	1.62159e-014	5.2828e-015	-4.11956e-015	-2.46008e-016	7.50276e-015
-5.45837e-015	1.17165e-015	7.82195e-015	9.35486e-015	1.88566e-014	2.6181e-014	2.11414e-014	1.3996e-014	1.76984e-014	3.34429e-015	1.06789e-014	-1.40492e-015	8.13242e-015	-2.6531e-016	6.73826e-015	-6.15598e-015	-1.59719e-014	-1.79496e-015	1.68656e-014	-9.47533e-015	1.63869e-014	5.00169e-015	-4.57667e-015	-6.93857e-016	7.66009e-015
-5.0729e-015	9.49626e-016	7.68808e-015	9.55258e-015	1.91425e-014	2.61363e-014	2.12688e-014	1.44177e-014	1.80143e-014	3.52394e-015	1.1033e-014	-1.10694e-015	8.42026e-015	-2.78948e-016	6.81011e-015	-5.78483e-015	-1.57598e-014	-1.74529e-015	1.69715e-014	-9.7648e-015	1.65444e-014	4.72063e-015	-5.05219e-015	-1.13852e-015	7.81704e-015
-4.69265e-015	7.01531e-016	7.55996e-015	9.75314e-015	1.94462e-014	2.60733e-014	2.13895e-014	1.4859e-014	1.83053e-014	3.72443e-015	1.13685e-014	-7.91e-016	8.71532e-015	-2.8112e-016	6.90502e-015	-5.379e-015	-1.5528e-014	-1.66578e-015	1.71224e-014	-1.00279e-014	1.6688e-014	4.44156e-015	-5.54545e-015	-1.57843e-015	7.97403e-015
-4.31852e-015	4.28986e-016	7.43998e-015	9.95522e-015	1.97662e-014	2.5993e-014	2.15033e-014	1.53173e-014	1.85704e-014	3.946e-015	1.16844e-014	-4.58836e-016	9.01641e-015	-2.69138e-016	7.02413e-015	-4.9397e-015	-1.52776e-014	-1.55521e-015	1.73192e-014	-1.02644e-014	1.68175e-014	4.16609e-015	-6.05613e-015	-2.0124e-015	8.13045e-015
-3.95165e-015	1.34112e-016	7.33016e-015	1.01571e-014	2.01007e-014	2.58968e-014	2.16084e-014	1.57899e-014	1.88082e-014	4.18894e-015	1.198e-014	-1.11814e-016	9.3222e-015	-2.40559e-016	7.16763e-015	-4.46864e-015	-1.50104e-014	-1.41192e-015	1.75629e-014	-1.04738e-014	1.69325e-014	3.89613e-015	-6.58351e-015	-2.4394e-015	8.28545e-015
-3.59353e-015	-1.81404e-016	7.23243e-015	1.03581e-014	2.04489e-014	2.57874e-014	2.17047e-014	1.62741e-014	1.90181e-014	4.4531e-015	1.22545e-014	2.49206e-016	9.63094e-015	-1.92726e-016	7.33654e-015	-3.967e-015	-1.47281e-014	-1.23375e-015	1.78534e-014	-1.06564e-014	1.70328e-014	3.63401e-015	-7.12621e-015	-2.85844e-015	8.43899e-015
-3.24566e-015	-5.15394e-016	7.14892e-015	1.05574e-014	2.08099e-014	2.56676e-014	2.17921e-014	1.67667e-014	1.91996e-014	4.73814e-015	1.25073e-014	6.22138e-016	9.94148e-015	-1.23908e-016	7.53109e-015	-3.4368e-015	-1.44322e-014	-1.01953e-015	1.81906e-014	-1.08118e-014	1.71194e-014	3.38111e-015	-7.68296e-015	-3.26829e-015	8.59001e-015
-2.909e-015	-8.65509e-016	7.08153e-015	1.07537e-014	2.11832e-014	2.55403e-014	2.18702e-014	1.72652e-014	1.93525e-014	5.04347e-015	1.2738e-014	1.00431e-015	1.02521e-014	-3.13018e-017	7.75186e-015	-2.87983e-015	-1.41247e-014	-7.68157e-016	1.85738e-014	-1.09399e-014	1.71931e-014	3.1392e-015	-8.25226e-015	-3.66773e-015	8.73821e-015
-2.5839e-015	-1.22944e-015	7.03186e-015	1.09464e-014	2.15679e-014	2.54077e-014	2.19389e-014	1.77663e-014	1.94771e-014	5.36813e-015	1.29471e-014	1.3939e-015	1.05613e-014	8.70307e-017	7.9991e-015	-2.29816e-015	-1.38065e-014	-4.79454e-016	1.90023e-014	-1.10409e-014	1.72549e-014	2.90966e-015	-8.83238e-015	-4.05589e-015	8.88402e-015
-2.27102e-015	-1.60501e-015	7.00027e-015	1.11348e-014	2.19626e-014	2.52724e-014	2.19986e-014	1.82678e-014	1.95736e-014	5.71135e-015	1.31343e-014	1.78813e-015	1.0868e-014	2.32873e-016	8.27254e-015	-1.69356e-015	-1.34792e-014	-1.52982e-016	1.94742e-014	-1.11153e-014	1.73063e-014	2.6938e-015	-9.42105e-015	-4.43183e-015	9.0268e-015
-1.97095e-015	-1.98953e-015	6.98894e-015	1.13183e-014	2.23662e-014	2.51382e-014	2.20497e-014	1.87671e-014	1.96419e-014	6.07188e-015	1.33e-014	2.18494e-015	1.11709e-014	4.0753e-016	8.5721e-015	-1.06834e-015	-1.31455e-014	2.11213e-016	1.99872e-014	-1.11641e-014	1.73482e-014	2.49256e-015	-1.00165e-014	-4.79584e-015	9.16567e-015
-1.68521e-015	-2.3808e-015	6.99888e-015	1.1496e-014	2.27783e-014	2.50085e-014	2.20924e-014	1.92616e-014	1.96828e-014	6.44825e-015	1.3445e-014	2.58204e-015	1.14687e-014	6.1239e-016	8.89755e-015	-4.24856e-016	-1.28064e-014	6.12881e-016	2.05386e-014	-1.11877e-014	1.73822e-014	2.30701e-015	-1.06168e-014	-5.14703e-015	9.30116e-015
-1.41442e-015	-2.77656e-015	7.03108e-015	1.16677e-014	2.31981e-014	2.48869e-014	2.21283e-014	1.97484e-014	1.96971e-014	6.83877e-015	1.357e-014	2.97675e-015	1.17602e-014	8.48335e-016	9.24774e-015	2.33356e-016	-1.24632e-014	1.05198e-015	2.11255e-014	-1.11873e-014	1.74101e-014	2.13777e-015	-1.12199e-014	-5.48443e-015	9.43271e-015
-1.15946e-015	-3.17463e-015	7.08629e-015	1.18331e-014	2.36246e-014	2.47766e-014	2.21587e-014	2.02245e-014	1.96861e-014	7.24173e-015	1.36762e-014	3.36685e-015	1.20441e-014	1.11623e-015	9.62203e-015	9.03683e-016	-1.21173e-014	1.52751e-015	2.17444e-014	-1.11635e-014	1.74331e-014	1.98541e-015	-1.18228e-014	-5.80736e-015	9.5611e-015
-9.20705e-016	-3.5727e-015	7.16407e-015	1.19926e-014	2.40568e-014	2.46809e-014	2.21845e-014	2.06877e-014	1.96507e-014	7.65453e-015	1.37647e-014	3.7501e-015	1.23199e-014	1.41676e-015	1.0019e-014	1.58356e-015	-1.17705e-014	2.03765e-015	2.2391e-014	-1.11175e-014	1.74529e-014	1.84993e-015	-1.24233e-014	-6.11567e-015	9.68635e-015
-6.98637e-016	-3.96797e-015	7.26328e-015	1.21456e-014	2.44945e-014	2.46027e-014	2.22069e-014	2.11351e-014	1.95927e-014	8.07498e-015	1.38369e-014	4.12375e-015	1.25864e-014	1.74962e-015	1.04372e-014	2.27005e-015	-1.14244e-014	2.58103e-015	2.30611e-014	-1.10512e-014	1.74711e-014	1.7314e-015	-1.30194e-014	-6.40934e-015	9.80776e-015
-4.93412e-016	-4.35788e-015	7.3841e-015	1.22917e-014	2.49371e-014	2.45455e-014	2.22276e-014	2.15648e-014	1.9514e-014	8.50112e-015	1.38942e-014	4.48541e-015	1.28427e-014	2.11424e-015	1.08751e-014	2.96014e-015	-1.10812e-014	3.15496e-015	2.37506e-014	-1.09665e-014	1.74889e-014	1.62968e-015	-1.36079e-014	-6.68771e-015	9.9252e-015
-3.06992e-016	-4.74039e-015	7.52615e-015	1.24318e-014	2.53847e-014	2.45116e-014	2.22485e-014	2.19744e-014	1.94161e-014	8.9305e-015	1.39383e-014	4.83287e-015	1.30882e-014	2.51055e-015	1.13315e-014	3.65047e-015	-1.0742e-014	3.75659e-015	2.44548e-014	-1.0866e-014	1.75078e-014	1.54454e-015	-1.41869e-014	-6.95046e-015	1.00393e-014
-1.39501e-016	-5.11358e-015	7.68883e-015	1.25659e-014	2.58356e-014	2.45031e-014	2.22706e-014	2.23621e-014	1.9301e-014	9.35983e-015	1.39709e-014	5.16387e-015	1.33223e-014	2.93747e-015	1.18036e-014	4.33862e-015	-1.04082e-014	4.38412e-015	2.5169e-014	-1.07513e-014	1.75293e-014	1.47453e-015	-1.47536e-014	-7.19748e-015	1.01492e-014
9.0564e-018	-5.47581e-015	7.87132e-015	1.26945e-014	2.62892e-014	2.45226e-014	2.22953e-014	2.27267e-014	1.91705e-014	9.78625e-015	1.39941e-014	5.47616e-015	1.3545e-014	3.39402e-015	1.22894e-014	5.02251e-015	-1.0081e-014	5.03415e-015	2.58878e-014	-1.06252e-014	1.75551e-014	1.41856e-015	-1.53058e-014	-7.42857e-015	1.02543e-014
1.37408e-016	-5.82549e-015	8.07166e-015	1.28177e-014	2.67453e-014	2.45724e-014	2.23235e-014	2.30667e-014	1.90262e-014	1.02071e-014	1.40102e-014	5.76788e-015	1.37561e-014	3.87881e-015	1.27865e-014	5.69828e-015	-9.76186e-015	5.70323e-015	2.66066e-014	-1.04903e-014	1.75858e-014	1.37525e-015	-1.58416e-014	-7.64409e-015	1.03545e-014
2.45088e-016	-6.16109e-015	8.28895e-015	1.29367e-014	2.72029e-014	2.46544e-014	2.23569e-014	2.33811e-014	1.88705e-014	1.06191e-014	1.40211e-014	6.03752e-015	1.39557e-014	4.38918e-015	1.32919e-014	6.36352e-015	-9.4519e-015	6.38855e-015	2.73199e-014	-1.03495e-014	1.76214e-014	1.34258e-015	-1.6359e-014	-7.84397e-015	1.04495e-014
3.31398e-016	-6.48157e-015	8.52208e-015	1.30512e-014	2.76624e-014	2.47698e-014	2.23966e-014	2.36688e-014	1.87059e-014	1.10196e-014	1.40283e-014	6.2831e-015	1.41437e-014	4.9229e-015	1.38038e-014	7.01538e-015	-9.15291e-015	7.086e-015	2.80218e-014	-1.02052e-014	1.76633e-014	1.31959e-015	-1.68559e-014	-8.02833e-015	1.05382e-014
3.95764e-016	-6.78571e-015	8.76845e-015	1.31615e-014	2.81233e-014	2.49197e-014	2.24428e-014	2.39288e-014	1.85345e-014	1.14055e-014	1.40341e-014	6.50376e-015	1.43202e-014	5.47824e-015	1.43192e-014	7.65128e-015	-8.86602e-015	7.79112e-015	2.87079e-014	-1.00611e-014	1.77121e-014	1.30456e-015	-1.73304e-014	-8.19702e-015	1.06211e-014
4.37262e-016	-7.07318e-015	9.02612e-015	1.32677e-014	2.85844e-014	2.51048e-014	2.24962e-014	2.41607e-014	1.83577e-014	1.17741e-014	1.40401e-014	6.6987e-015	1.44853e-014	6.05262e-015	1.48352e-014	8.26836e-015	-8.59207e-015	8.50018e-015	2.93742e-014	-9.92072e-015	1.77673e-014	1.29481e-015	-1.77812e-014	-8.35011e-015	1.06975e-014
4.55402e-016	-7.34347e-015	9.2935e-015	1.33716e-014	2.90449e-014	2.53249e-014	2.25579e-014	2.43641e-014	1.81774e-014	1.21223e-014	1.40477e-014	6.86728e-015	1.4639e-014	6.64337e-015	1.5349e-014	8.8639e-015	-8.33233e-015	9.20844e-015	3.00158e-014	-9.78722e-015	1.78293e-014	1.28801e-015	-1.82067e-014	-8.48821e-015	1.07664e-014
4.49156e-016	-7.59571e-015	9.56947e-015	1.34735e-014	2.95053e-014	2.55797e-014	2.26279e-014	2.45389e-014	1.79965e-014	1.24473e-014	1.40589e-014	7.00905e-015	1.47822e-014	7.24674e-015	1.58579e-014	9.43562e-015	-8.08876e-015	9.91196e-015	3.06282e-014	-9.66498e-015	1.78978e-014	1.28198e-015	-1.86053e-014	-8.61097e-015	1.08275e-014
4.18271e-016	-7.82925e-015	9.85155e-015	1.35739e-014	2.99644e-014	2.58688e-014	2.27062e-014	2.46855e-014	1.78164e-014	1.27465e-014	1.40754e-014	7.12312e-015	1.49148e-014	7.85906e-015	1.63591e-014	9.98095e-015	-7.86237e-015	1.06063e-014	3.1207e-014	-9.55758e-015	1.79715e-014	1.27453e-015	-1.89763e-014	-8.71867e-015	1.08802e-014
3.62927e-016	-8.04396e-015	1.01378e-014	1.36735e-014	3.04207e-014	2.61908e-014	2.27925e-014	2.4804e-014	1.76386e-014	1.30177e-014	1.40984e-014	7.21041e-015	1.50374e-014	8.47707e-015	1.68493e-014	1.04982e-014	-7.65445e-015	1.12873e-014	3.17486e-014	-9.46826e-015	1.80498e-014	1.26302e-015	-1.93192e-014	-8.81136e-015	1.09238e-014
2.82813e-016	-8.23965e-015	1.0426e-014	1.37723e-014	3.08737e-014	2.65441e-014	2.2886e-014	2.48954e-014	1.74648e-014	1.32585e-014	1.41297e-014	7.27034e-015	1.51513e-014	9.09723e-015	1.73261e-014	1.09857e-014	-7.46679e-015	1.19504e-014	3.22495e-014	-9.40089e-015	1.81319e-014	1.24502e-015	-1.96334e-014	-8.88985e-015	1.09569e-014
1.77227e-016	-8.41751e-015	1.07145e-014	1.38714e-014	3.13225e-014	2.69266e-014	2.29853e-014	2.49601e-014	1.72966e-014	1.34666e-014	1.417e-014	7.30343e-015	1.52561e-014	9.71528e-015	1.7787e-014	1.14412e-014	-7.30069e-015	1.25911e-014	3.27067e-014	-9.35874e-015	1.82164e-014	1.21816e-015	-1.99185e-014	-8.95457e-015	1.09779e-014
4.62251e-017	-8.57768e-015	1.10012e-014	1.39719e-014	3.17655e-014	2.7336e-014	2.3089e-014	2.49988e-014	1.71348e-014	1.364e-014	1.42198e-014	7.30997e-015	1.53517e-014	1.03275e-014	1.82295e-014	1.18633e-014	-7.15746e-015	1.32055e-014	3.31175e-014	-9.34516e-015	1.8301e-014	1.18006e-015	-2.01744e-014	-9.00609e-015	1.09862e-014
-1.10735e-016	-8.72059e-015	1.12846e-014	1.40738e-014	3.22027e-014	2.77699e-014	2.31959e-014	2.50126e-014	1.69812e-014	1.37767e-014	1.42795e-014	7.29144e-015	1.54392e-014	1.09301e-014	1.86515e-014	1.22504e-014	-7.03871e-015	1.37891e-014	3.34799e-014	-9.36348e-015	1.8384e-014	1.12815e-015	-2.04013e-014	-9.04524e-015	1.09808e-014
-2.93622e-016	-8.84686e-015	1.15637e-014	1.41769e-014	3.26322e-014	2.8225e-014	2.33042e-014	2.50027e-014	1.68365e-014	1.38753e-014	1.43496e-014	7.24864e-015	1.55186e-014	1.15183e-014	1.90508e-014	1.26014e-014	-6.94613e-015	1.43377e-014	3.37921e-014	-9.41735e-015	1.84633e-014	1.06035e-015	-2.05996e-014	-9.073e-015	1.09604e-014
-5.01957e-016	-8.9575e-015	1.18367e-014	1.42816e-014	3.30531e-014	2.86991e-014	2.34112e-014	2.49693e-014	1.67015e-014	1.39348e-014	1.4431e-014	7.18215e-015	1.559e-014	1.20882e-014	1.94254e-014	1.29148e-014	-6.88082e-015	1.48466e-014	3.40531e-014	-9.50901e-015	1.85361e-014	9.73944e-016	-2.07701e-014	-9.08997e-015	1.09242e-014
-7.35272e-016	-9.05334e-015	1.2103e-014	1.43889e-014	3.34644e-014	2.91874e-014	2.35147e-014	2.49139e-014	1.65775e-014	1.39545e-014	1.45229e-014	7.0935e-015	1.5654e-014	1.26351e-014	1.97735e-014	1.31903e-014	-6.84409e-015	1.53126e-014	3.42618e-014	-9.64202e-015	1.85999e-014	8.66715e-016	-2.09131e-014	-9.0966e-015	1.08711e-014
-9.93156e-016	-9.13593e-015	1.23613e-014	1.44991e-014	3.38649e-014	2.96863e-014	2.36123e-014	2.48382e-014	1.64646e-014	1.39336e-014	1.4625e-014	6.98432e-015	1.57107e-014	1.31553e-014	2.00943e-014	1.34277e-014	-6.8366e-015	1.57324e-014	3.44183e-014	-9.81882e-015	1.86519e-014	7.37408e-016	-2.10303e-014	-9.09399e-015	1.07995e-014
-1.275e-015	-9.20628e-015	1.26106e-014	1.46127e-014	3.42529e-014	3.01925e-014	2.3701e-014	2.47428e-014	1.63634e-014	1.38717e-014	1.47365e-014	6.85593e-015	1.57602e-014	1.36456e-014	2.03864e-014	1.36263e-014	-6.85931e-015	1.61028e-014	3.45223e-014	-1.00415e-014	1.86899e-014	5.84601e-016	-2.11226e-014	-9.08376e-015	1.07084e-014
-1.57987e-015	-9.26585e-015	1.28504e-014	1.47301e-014	3.46269e-014	3.07012e-014	2.37771e-014	2.46293e-014	1.62737e-014	1.37685e-014	1.48567e-014	6.70987e-015	1.58022e-014	1.41022e-014	2.0649e-014	1.37859e-014	-6.91408e-015	1.64207e-014	3.4574e-014	-1.03111e-014	1.8711e-014	4.06762e-016	-2.11915e-014	-9.06707e-015	1.05966e-014
-1.90665e-015	-9.31643e-015	1.30808e-014	1.48519e-014	3.49853e-014	3.12077e-014	2.38376e-014	2.4499e-014	1.61955e-014	1.36237e-014	1.49839e-014	6.54721e-015	1.58367e-014	1.45221e-014	2.08811e-014	1.39061e-014	-7.00188e-015	1.66833e-014	3.45752e-014	-1.06287e-014	1.87126e-014	2.02472e-016	-2.1238e-014	-9.0451e-015	1.04628e-014
-2.25413e-015	-9.35939e-015	1.33016e-014	1.49773e-014	3.53265e-014	3.1708e-014	2.38795e-014	2.43531e-014	1.61284e-014	1.34383e-014	1.5117e-014	6.36973e-015	1.58636e-014	1.49024e-014	2.1083e-014	1.39872e-014	-7.12345e-015	1.68888e-014	3.45273e-014	-1.0995e-014	1.86916e-014	-2.89513e-017	-2.12644e-014	-9.01985e-015	1.03057e-014
-2.62165e-015	-9.39593e-015	1.35126e-014	1.51066e-014	3.5649e-014	3.21984e-014	2.38993e-014	2.41929e-014	1.60717e-014	1.32125e-014	1.52541e-014	6.17873e-015	1.58825e-014	1.52403e-014	2.12551e-014	1.403e-014	-7.27932e-015	1.70356e-014	3.44317e-014	-1.1411e-014	1.86453e-014	-2.87886e-016	-2.12722e-014	-8.99282e-015	1.01241e-014
-3.00675e-015	-9.42705e-015	1.37143e-014	1.524e-014	3.59514e-014	3.26748e-014	2.38939e-014	2.40189e-014	1.60255e-014	1.29469e-014	1.5393e-014	5.97547e-015	1.58941e-014	1.55334e-014	2.13985e-014	1.40354e-014	-7.46951e-015	1.71221e-014	3.42915e-014	-1.18762e-014	1.85723e-014	-5.7463e-016	-2.1263e-014	-8.96521e-015	9.91698e-015
-3.40808e-015	-9.45513e-015	1.39069e-014	1.53777e-014	3.62323e-014	3.31331e-014	2.38603e-014	2.38318e-014	1.59886e-014	1.26424e-014	1.55319e-014	5.76162e-015	1.58975e-014	1.57801e-014	2.15128e-014	1.40041e-014	-7.69451e-015	1.7147e-014	3.41089e-014	-1.23901e-014	1.84693e-014	-8.89791e-016	-2.1239e-014	-8.93889e-015	9.68319e-015
-3.82455e-015	-9.48126e-015	1.40908e-014	1.55202e-014	3.64901e-014	3.35696e-014	2.37953e-014	2.36324e-014	1.59598e-014	1.23002e-014	1.56689e-014	5.53795e-015	1.58923e-014	1.5979e-014	2.15996e-014	1.39379e-014	-7.9551e-015	1.71099e-014	3.38864e-014	-1.29521e-014	1.83347e-014	-1.23298e-015	-2.12019e-014	-8.9153e-015	9.4221e-015
-4.25391e-015	-9.50667e-015	1.42671e-014	1.56675e-014	3.67233e-014	3.398e-014	2.36958e-014	2.34219e-014	1.59382e-014	1.19218e-014	1.58019e-014	5.30532e-015	1.58779e-014	1.61288e-014	2.16604e-014	1.38383e-014	-8.251e-015	1.70105e-014	3.3627e-014	-1.35602e-014	1.81669e-014	-1.60361e-015	-2.11537e-014	-8.8962e-015	9.1325e-015
-4.69439e-015	-9.53362e-015	1.44364e-014	1.58194e-014	3.6931e-014	3.43613e-014	2.35599e-014	2.32007e-014	1.59226e-014	1.15085e-014	1.59285e-014	5.06505e-015	1.58539e-014	1.62289e-014	2.16964e-014	1.37064e-014	-8.58209e-015	1.68489e-014	3.33342e-014	-1.42127e-014	1.7965e-014	-2.00095e-015	-2.10962e-014	-8.88286e-015	8.81399e-015
-5.14369e-015	-9.56339e-015	1.45997e-014	1.59752e-014	3.71113e-014	3.47099e-014	2.33853e-014	2.29685e-014	1.5912e-014	1.1062e-014	1.60462e-014	4.81782e-015	1.58194e-014	1.6279e-014	2.17095e-014	1.35445e-014	-8.94772e-015	1.66255e-014	3.30114e-014	-1.49073e-014	1.7727e-014	-2.42396e-015	-2.10319e-014	-8.87666e-015	8.46543e-015
-5.59947e-015	-9.59803e-015	1.47576e-014	1.61352e-014	3.72634e-014	3.50231e-014	2.31704e-014	2.27259e-014	1.59046e-014	1.05842e-014	1.61523e-014	4.5647e-015	1.57742e-014	1.62793e-014	2.17018e-014	1.33546e-014	-9.34632e-015	1.63411e-014	3.26621e-014	-1.56413e-014	1.74516e-014	-2.87113e-015	-2.09623e-014	-8.88004e-015	8.08649e-015
-6.05992e-015	-9.63776e-015	1.49121e-014	1.6299e-014	3.73857e-014	3.52983e-014	2.2913e-014	2.24734e-014	1.58983e-014	1.00774e-014	1.62446e-014	4.30609e-015	1.57179e-014	1.62302e-014	2.16751e-014	1.31387e-014	-9.77761e-015	1.59971e-014	3.22895e-014	-1.64117e-014	1.71381e-014	-3.34071e-015	-2.08895e-014	-8.8947e-015	7.67684e-015
-6.52319e-015	-9.68439e-015	1.50641e-014	1.64666e-014	3.74772e-014	3.55334e-014	2.26116e-014	2.22107e-014	1.5891e-014	9.54318e-015	1.63206e-014	4.04257e-015	1.56494e-014	1.61333e-014	2.16319e-014	1.2899e-014	-1.02407e-014	1.55951e-014	3.18977e-014	-1.72151e-014	1.67861e-014	-3.83106e-015	-2.08157e-014	-8.92172e-015	7.23612e-015
-6.98776e-015	-9.73944e-015	1.52148e-014	1.66381e-014	3.75373e-014	3.57264e-014	2.22654e-014	2.19376e-014	1.58812e-014	8.98387e-015	1.63779e-014	3.7744e-015	1.55679e-014	1.59896e-014	2.15742e-014	1.26382e-014	-1.07343e-014	1.5137e-014	3.14898e-014	-1.80473e-014	1.63963e-014	-4.34051e-015	-2.07431e-014	-8.96264e-015	6.76404e-015
-7.4509e-015	-9.80348e-015	1.53652e-014	1.68128e-014	3.75646e-014	3.58762e-014	2.18742e-014	2.16542e-014	1.58677e-014	8.40151e-015	1.64144e-014	3.50221e-015	1.54726e-014	1.58009e-014	2.15042e-014	1.23593e-014	-1.12558e-014	1.46253e-014	3.1069e-014	-1.89044e-014	1.59687e-014	-4.8676e-015	-2.06739e-014	-9.01938e-015	6.2602e-015
-7.91049e-015	-9.87782e-015	1.55161e-014	1.69904e-014	3.7559e-014	3.59819e-014	2.14381e-014	2.13601e-014	1.58478e-014	7.79805e-015	1.64276e-014	3.22549e-015	1.53632e-014	1.55699e-014	2.14242e-014	1.20646e-014	-1.18037e-014	1.40631e-014	3.06388e-014	-1.97813e-014	1.55034e-014	-5.40974e-015	-2.06098e-014	-9.09313e-015	5.72461e-015
-8.36472e-015	-9.9639e-015	1.56682e-014	1.71705e-014	3.75206e-014	3.60433e-014	2.09576e-014	2.10553e-014	1.58198e-014	7.17567e-015	1.64158e-014	2.94435e-015	1.52394e-014	1.52992e-014	2.13363e-014	1.17574e-014	-1.23768e-014	1.34533e-014	3.02026e-014	-2.06739e-014	1.50018e-014	-5.96396e-015	-2.05527e-014	-9.18533e-015	5.15785e-015
-8.81128e-015	-1.00629e-014	1.58227e-014	1.73527e-014	3.74495e-014	3.60602e-014	2.04343e-014	2.07393e-014	1.57825e-014	6.53623e-015	1.63779e-014	2.65847e-015	1.51013e-014	1.49912e-014	2.12429e-014	1.14399e-014	-1.29727e-014	1.2799e-014	2.97625e-014	-2.15772e-014	1.44652e-014	-6.52868e-015	-2.05041e-014	-9.29723e-015	4.56068e-015
-9.24872e-015	-1.01754e-014	1.59792e-014	1.75367e-014	3.73452e-014	3.60327e-014	1.9869e-014	2.04119e-014	1.57336e-014	5.88208e-015	1.63118e-014	2.36762e-015	1.49483e-014	1.46501e-014	2.11463e-014	1.11146e-014	-1.35892e-014	1.21037e-014	2.9322e-014	-2.2486e-014	1.3895e-014	-7.10141e-015	-2.04654e-014	-9.42934e-015	3.93407e-015
-9.67513e-015	-1.03022e-014	1.61381e-014	1.77212e-014	3.72081e-014	3.59619e-014	1.92639e-014	2.00725e-014	1.56716e-014	5.21537e-015	1.62162e-014	2.07138e-015	1.47802e-014	1.42791e-014	2.10481e-014	1.07843e-014	-1.42235e-014	1.1371e-014	2.88834e-014	-2.33949e-014	1.32941e-014	-7.67979e-015	-2.04387e-014	-9.58205e-015	3.27878e-015
-1.00886e-014	-1.04438e-014	1.62999e-014	1.79057e-014	3.70389e-014	3.58487e-014	1.86224e-014	1.97205e-014	1.55955e-014	4.53782e-015	1.60906e-014	1.76932e-015	1.4597e-014	1.38823e-014	2.09511e-014	1.0452e-014	-1.48736e-014	1.06053e-014	2.84492e-014	-2.42994e-014	1.26635e-014	-8.26153e-015	-2.04247e-014	-9.75648e-015	2.5957e-015
-1.04884e-014	-1.06003e-014	1.64646e-014	1.80892e-014	3.68388e-014	3.5695e-014	1.79476e-014	1.93555e-014	1.55032e-014	3.8515e-015	1.59336e-014	1.46093e-015	1.43991e-014	1.34635e-014	2.08562e-014	1.01205e-014	-1.55365e-014	9.81028e-015	2.80213e-014	-2.5195e-014	1.20052e-014	-8.84466e-015	-2.04252e-014	-9.95314e-015	1.88546e-015
-1.08732e-014	-1.07724e-014	1.66319e-014	1.82709e-014	3.66094e-014	3.55023e-014	1.72432e-014	1.89765e-014	1.53936e-014	3.15847e-015	1.57453e-014	1.14595e-015	1.41868e-014	1.3027e-014	2.07653e-014	9.79222e-015	-1.6209e-014	8.99003e-015	2.76016e-014	-2.60768e-014	1.13213e-014	-9.42731e-015	-2.04416e-014	-1.01724e-014	1.14991e-015
-1.12413e-014	-1.09599e-014	1.68012e-014	1.84505e-014	3.6352e-014	3.52734e-014	1.65125e-014	1.8584e-014	1.52648e-014	2.46027e-015	1.55253e-014	8.2367e-016	1.39603e-014	1.25769e-014	2.06795e-014	9.4692e-015	-1.68882e-014	8.14885e-015	2.71914e-014	-2.694e-014	1.06142e-014	-1.00068e-014	-2.04748e-014	-1.04143e-014	3.9076e-016
-1.15923e-014	-1.11626e-014	1.69716e-014	1.86278e-014	3.60677e-014	3.50112e-014	1.576e-014	1.81769e-014	1.51159e-014	1.75924e-015	1.52737e-014	4.93667e-016	1.372e-014	1.21177e-014	2.06003e-014	9.15427e-015	-1.75713e-014	7.29142e-015	2.67924e-014	-2.77799e-014	9.8869e-015	-1.05817e-014	-2.05259e-014	-1.06793e-014	-3.89708e-016
-1.1925e-014	-1.13802e-014	1.71416e-014	1.88021e-014	3.5758e-014	3.47194e-014	1.49899e-014	1.77547e-014	1.49461e-014	1.05663e-015	1.49908e-014	1.55242e-016	1.34662e-014	1.1654e-014	2.05285e-014	8.84946e-015	-1.82558e-014	6.42215e-015	2.64058e-014	-2.85927e-014	9.14185e-015	-1.11493e-014	-2.0595e-014	-1.0967e-014	-1.18997e-015
-1.22382e-014	-1.16125e-014	1.73107e-014	1.89723e-014	3.54258e-014	3.44004e-014	1.42072e-014	1.73178e-014	1.47551e-014	3.53791e-016	1.46775e-014	-1.91952e-016	1.32002e-014	1.11906e-014	2.04652e-014	8.55688e-015	-1.89382e-014	5.54543e-015	2.60318e-014	-2.93738e-014	8.3818e-015	-1.17083e-014	-2.06834e-014	-1.1276e-014	-2.0078e-015
-1.25321e-014	-1.18591e-014	1.7478e-014	1.91373e-014	3.50734e-014	3.40583e-014	1.3417e-014	1.68656e-014	1.45413e-014	-3.4723e-016	1.43354e-014	-5.48445e-016	1.2923e-014	1.07317e-014	2.04106e-014	8.27849e-015	-1.96152e-014	4.66563e-015	2.56705e-014	-3.01203e-014	7.60915e-015	-1.2257e-014	-2.07917e-014	-1.16059e-014	-2.84074e-015
-1.28065e-014	-1.21196e-014	1.76414e-014	1.92967e-014	3.47034e-014	3.36967e-014	1.26245e-014	1.6398e-014	1.43041e-014	-1.0454e-015	1.39656e-014	-9.14647e-016	1.26358e-014	1.02812e-014	2.03648e-014	8.01675e-015	-2.02839e-014	3.7868e-015	2.53221e-014	-3.08291e-014	6.82679e-015	-1.27943e-014	-2.09205e-014	-1.19559e-014	-3.686e-015
-1.30607e-014	-1.23935e-014	1.77992e-014	1.94494e-014	3.43182e-014	3.33192e-014	1.1834e-014	1.59152e-014	1.40434e-014	-1.73921e-015	1.35699e-014	-1.2908e-015	1.23402e-014	9.84304e-015	2.03278e-014	7.77311e-015	-2.09417e-014	2.91316e-015	2.49871e-014	-3.14979e-014	6.03735e-015	-1.33196e-014	-2.10707e-014	-1.23252e-014	-4.54125e-015
-1.32946e-014	-1.26783e-014	1.79498e-014	1.95949e-014	3.39219e-014	3.29304e-014	1.10513e-014	1.54175e-014	1.37588e-014	-2.42796e-015	1.31506e-014	-1.67628e-015	1.20379e-014	9.42089e-015	2.02997e-014	7.54919e-015	-2.15865e-014	2.04914e-015	2.46652e-014	-3.2125e-014	5.24276e-015	-1.38318e-014	-2.12423e-014	-1.27131e-014	-5.40467e-015
-1.35086e-014	-1.29728e-014	1.80911e-014	1.97326e-014	3.35178e-014	3.25347e-014	1.02815e-014	1.49059e-014	1.34499e-014	-3.11036e-015	1.27094e-014	-2.07142e-015	1.17309e-014	9.01868e-015	2.02799e-014	7.34515e-015	-2.22159e-014	1.19835e-015	2.43563e-014	-3.27084e-014	4.44536e-015	-1.43298e-014	-2.14355e-014	-1.31184e-014	-6.27357e-015
-1.3703e-014	-1.32768e-014	1.82213e-014	1.98621e-014	3.31083e-014	3.2136e-014	9.53002e-015	1.43807e-014	1.31167e-014	-3.78511e-015	1.22488e-014	-2.47572e-015	1.14212e-014	8.63985e-015	2.02678e-014	7.16226e-015	-2.28281e-014	3.64071e-016	2.40602e-014	-3.32471e-014	3.64647e-015	-1.48129e-014	-2.16501e-014	-1.35402e-014	-7.14497e-015
-1.38786e-014	-1.35888e-014	1.83386e-014	1.99826e-014	3.26974e-014	3.17387e-014	8.80147e-015	1.38426e-014	1.27595e-014	-4.45154e-015	1.17716e-014	-2.88832e-015	1.11108e-014	8.28799e-015	2.02628e-014	7.00103e-015	-2.34213e-014	-4.5029e-016	2.37759e-014	-3.37404e-014	2.8479e-015	-1.52809e-014	-2.18868e-014	-1.39766e-014	-8.01563e-015
-1.40353e-014	-1.39073e-014	1.8441e-014	2.0093e-014	3.22888e-014	3.13465e-014	8.1007e-015	1.32927e-014	1.23789e-014	-5.10873e-015	1.12806e-014	-3.30886e-015	1.0802e-014	7.96565e-015	2.02643e-014	6.86238e-015	-2.39933e-014	-1.24142e-015	2.35029e-014	-3.41885e-014	2.0519e-015	-1.5734e-014	-2.21454e-014	-1.44258e-014	-8.88328e-015
-1.41739e-014	-1.42304e-014	1.85272e-014	2.01932e-014	3.18864e-014	3.09637e-014	7.43171e-015	1.27312e-014	1.19753e-014	-5.75586e-015	1.07781e-014	-3.73656e-015	1.04973e-014	7.67538e-015	2.02708e-014	6.74564e-015	-2.45428e-014	-2.00631e-015	2.32408e-014	-3.45919e-014	1.26005e-015	-1.61721e-014	-2.24254e-014	-1.48863e-014	-9.7446e-015
-1.42948e-014	-1.45562e-014	1.85952e-014	2.02827e-014	3.14941e-014	3.05943e-014	6.79897e-015	1.21586e-014	1.15496e-014	-6.39209e-015	1.02672e-014	-4.17059e-015	1.0199e-014	7.419e-015	2.02812e-014	6.65047e-015	-2.50683e-014	-2.74213e-015	2.29884e-014	-3.49514e-014	4.73307e-016	-1.65956e-014	-2.27261e-014	-1.53566e-014	-1.05968e-014
-1.43987e-014	-1.48827e-014	1.86439e-014	2.03609e-014	3.11157e-014	3.02424e-014	6.20685e-015	1.15766e-014	1.11032e-014	-7.01658e-015	9.75115e-015	-4.60961e-015	9.90902e-015	7.19814e-015	2.02945e-014	6.57686e-015	-2.55691e-014	-3.44723e-015	2.27449e-014	-3.52689e-014	-3.07089e-016	-1.70045e-014	-2.30474e-014	-1.58352e-014	-1.14373e-014
-1.44866e-014	-1.52075e-014	1.86717e-014	2.04268e-014	3.07555e-014	2.99115e-014	5.65893e-015	1.0986e-014	1.06367e-014	-7.62891e-015	9.23314e-015	-5.05278e-015	9.63032e-015	7.01395e-015	2.03094e-014	6.52473e-015	-2.60445e-014	-4.11942e-015	2.25102e-014	-3.55464e-014	-1.08035e-015	-1.73995e-014	-2.33882e-014	-1.63203e-014	-1.22633e-014
-1.45592e-014	-1.55293e-014	1.86771e-014	2.04802e-014	3.04165e-014	2.96049e-014	5.15795e-015	1.03882e-014	1.01507e-014	-8.22871e-015	8.71542e-015	-5.49915e-015	9.36537e-015	6.86707e-015	2.03246e-014	6.49286e-015	-2.64937e-014	-4.75681e-015	2.22834e-014	-3.57861e-014	-1.84578e-015	-1.77811e-014	-2.37478e-014	-1.68107e-014	-1.30725e-014
-1.46168e-014	-1.58458e-014	1.8659e-014	2.05208e-014	3.01023e-014	2.93251e-014	4.70675e-015	9.78511e-015	9.64671e-015	-8.81551e-015	8.20042e-015	-5.9476e-015	9.11653e-015	6.75838e-015	2.03394e-014	6.48096e-015	-2.69161e-014	-5.35796e-015	2.20636e-014	-3.59914e-014	-2.60357e-015	-1.81502e-014	-2.41259e-014	-1.73047e-014	-1.38625e-014
-1.46598e-014	-1.61555e-014	1.86165e-014	2.05487e-014	2.98165e-014	2.90752e-014	4.30718e-015	9.17785e-015	9.12627e-015	-9.38858e-015	7.69099e-015	-6.3966e-015	8.88689e-015	6.68811e-015	2.03518e-014	6.48828e-015	-2.73118e-014	-5.92242e-015	2.18505e-014	-3.61654e-014	-3.3538e-015	-1.85078e-014	-2.45216e-014	-1.78008e-014	-1.46308e-014
-1.46883e-014	-1.64559e-014	1.85493e-014	2.05636e-014	2.95619e-014	2.88579e-014	3.96138e-015	8.56736e-015	8.59052e-015	-9.9477e-015	7.18994e-015	-6.84418e-015	8.67853e-015	6.6555e-015	2.03611e-014	6.51322e-015	-2.76808e-014	-6.4491e-015	2.16444e-014	-3.63117e-014	-4.09676e-015	-1.88552e-014	-2.49336e-014	-1.82975e-014	-1.53749e-014
-1.47035e-014	-1.67447e-014	1.8457e-014	2.05657e-014	2.93417e-014	2.86753e-014	3.67007e-015	7.95509e-015	8.04149e-015	-1.04931e-014	6.69953e-015	-7.28834e-015	8.49363e-015	6.65964e-015	2.03663e-014	6.55354e-015	-2.80245e-014	-6.93775e-015	2.14446e-014	-3.64343e-014	-4.8325e-015	-1.91929e-014	-2.53607e-014	-1.87933e-014	-1.60929e-014
-1.4707e-014	-1.702e-014	1.83397e-014	2.05551e-014	2.91586e-014	2.85297e-014	3.43431e-015	7.34283e-015	7.4812e-015	-1.10241e-014	6.22207e-015	-7.72756e-015	8.33388e-015	6.69937e-015	2.03665e-014	6.60863e-015	-2.8343e-014	-7.38811e-015	2.12508e-014	-3.65374e-014	-5.56153e-015	-1.95216e-014	-2.58018e-014	-1.92868e-014	-1.67828e-014
-1.46991e-014	-1.72799e-014	1.81974e-014	2.05325e-014	2.90146e-014	2.84223e-014	3.25475e-015	6.73191e-015	6.91107e-015	-1.15404e-014	5.75923e-015	-8.1601e-015	8.20158e-015	6.77301e-015	2.03609e-014	6.67745e-015	-2.86372e-014	-7.80094e-015	2.1063e-014	-3.66252e-014	-6.28521e-015	-1.98427e-014	-2.62551e-014	-1.97771e-014	-1.74434e-014
-1.468e-014	-1.7523e-014	1.80304e-014	2.04979e-014	2.89116e-014	2.83538e-014	3.13153e-015	6.12451e-015	6.33206e-015	-1.20423e-014	5.31332e-015	-8.58431e-015	8.0987e-015	6.87817e-015	2.03484e-014	6.75816e-015	-2.89077e-014	-8.17736e-015	2.08812e-014	-3.67019e-014	-7.00405e-015	-2.0157e-014	-2.67196e-014	-2.02627e-014	-1.80734e-014
-1.46505e-014	-1.7748e-014	1.78403e-014	2.04522e-014	2.88517e-014	2.83255e-014	3.06373e-015	5.52176e-015	5.74709e-015	-1.25294e-014	4.88619e-015	-8.99827e-015	8.02678e-015	7.01344e-015	2.03286e-014	6.84915e-015	-2.91552e-014	-8.51814e-015	2.07063e-014	-3.67724e-014	-7.7179e-015	-2.04653e-014	-2.71935e-014	-2.0742e-014	-1.86717e-014
-1.46109e-014	-1.79537e-014	1.76285e-014	2.03956e-014	2.88356e-014	2.83374e-014	3.05024e-015	4.92582e-015	5.15757e-015	-1.30018e-014	4.47789e-015	-9.40071e-015	7.98749e-015	7.17712e-015	2.03016e-014	6.94853e-015	-2.93814e-014	-8.82467e-015	2.0538e-014	-3.68405e-014	-8.42786e-015	-2.0768e-014	-2.76753e-014	-2.12147e-014	-1.92376e-014
-1.45612e-014	-1.81385e-014	1.7396e-014	2.03289e-014	2.88643e-014	2.83898e-014	3.09033e-015	4.33814e-015	4.56578e-015	-1.34602e-014	4.08988e-015	-9.79012e-015	7.98223e-015	7.36581e-015	2.02672e-014	7.05448e-015	-2.95875e-014	-9.09831e-015	2.03767e-014	-3.69103e-014	-9.13515e-015	-2.10664e-014	-2.81633e-014	-2.168e-014	-1.9771e-014
-1.45014e-014	-1.83015e-014	1.71445e-014	2.0253e-014	2.89383e-014	2.84821e-014	3.18228e-015	3.75976e-015	3.97428e-015	-1.39033e-014	3.72289e-015	-1.01652e-014	8.01212e-015	7.57726e-015	2.0225e-014	7.16574e-015	-2.9775e-014	-9.34101e-015	2.02228e-014	-3.69854e-014	-9.84085e-015	-2.1361e-014	-2.86556e-014	-2.21364e-014	-2.02715e-014
-1.44317e-014	-1.84426e-014	1.68763e-014	2.01688e-014	2.90576e-014	2.86145e-014	3.32441e-015	3.19227e-015	3.38518e-015	-1.43318e-014	3.37755e-015	-1.05234e-014	8.07773e-015	7.80853e-015	2.01753e-014	7.28037e-015	-2.99455e-014	-9.55486e-015	2.00776e-014	-3.70704e-014	-1.05459e-014	-2.16518e-014	-2.915e-014	-2.25832e-014	-2.07385e-014
-1.43523e-014	-1.85614e-014	1.65939e-014	2.00768e-014	2.92213e-014	2.87856e-014	3.51426e-015	2.63669e-015	2.80015e-015	-1.47463e-014	3.05441e-015	-1.08638e-014	8.17929e-015	8.05648e-015	2.01182e-014	7.39668e-015	-3.01003e-014	-9.74215e-015	1.99406e-014	-3.71688e-014	-1.12509e-014	-2.19399e-014	-2.96444e-014	-2.30203e-014	-2.11728e-014
-1.42635e-014	-1.8658e-014	1.62999e-014	1.99781e-014	2.94288e-014	2.89941e-014	3.74956e-015	2.09448e-015	2.2218e-015	-1.51466e-014	2.75357e-015	-1.11852e-014	8.31663e-015	8.31713e-015	2.00546e-014	7.51328e-015	-3.02405e-014	-9.90565e-015	1.98129e-014	-3.72835e-014	-1.19566e-014	-2.22252e-014	-3.01371e-014	-2.34472e-014	-2.15754e-014
-1.41655e-014	-1.87326e-014	1.59968e-014	1.98743e-014	2.96789e-014	2.92386e-014	4.02773e-015	1.56761e-015	1.65209e-015	-1.55322e-014	2.47495e-015	-1.14872e-014	8.48892e-015	8.58718e-015	1.99847e-014	7.62851e-015	-3.03675e-014	-1.00475e-014	1.96953e-014	-3.74176e-014	-1.26639e-014	-2.25084e-014	-3.0626e-014	-2.38632e-014	-2.19471e-014
-1.40577e-014	-1.87851e-014	1.56873e-014	1.97666e-014	2.99701e-014	2.95174e-014	4.34602e-015	1.05689e-015	1.09328e-015	-1.5904e-014	2.21749e-015	-1.17688e-014	8.69625e-015	8.86311e-015	1.99092e-014	7.74129e-015	-3.04834e-014	-1.01702e-014	1.95887e-014	-3.75739e-014	-1.33731e-014	-2.279e-014	-3.11095e-014	-2.42681e-014	-2.22892e-014
-1.39402e-014	-1.88161e-014	1.53744e-014	1.96565e-014	3.03003e-014	2.98281e-014	4.70075e-015	5.62751e-016	5.47596e-016	-1.62625e-014	1.98135e-015	-1.2029e-014	8.93751e-015	9.14129e-015	1.9829e-014	7.84966e-015	-3.05896e-014	-1.02767e-014	1.94937e-014	-3.77549e-014	-1.40842e-014	-2.30694e-014	-3.15851e-014	-2.46614e-014	-2.26027e-014
-1.38136e-014	-1.88273e-014	1.50612e-014	1.95454e-014	3.06667e-014	3.01691e-014	5.08997e-015	8.60849e-017	1.70602e-017	-1.66077e-014	1.76574e-015	-1.22673e-014	9.21117e-015	9.41849e-015	1.97457e-014	7.95266e-015	-3.06869e-014	-1.03705e-014	1.94106e-014	-3.79621e-014	-1.47979e-014	-2.33469e-014	-3.20509e-014	-2.50431e-014	-2.28896e-014
-1.36783e-014	-1.88195e-014	1.47507e-014	1.94344e-014	3.10666e-014	3.0538e-014	5.51059e-015	-3.71815e-016	-4.96105e-016	-1.69399e-014	1.56886e-015	-1.24835e-014	9.51566e-015	9.69135e-015	1.96599e-014	8.04944e-015	-3.07764e-014	-1.04542e-014	1.93397e-014	-3.81962e-014	-1.55141e-014	-2.36224e-014	-3.2505e-014	-2.54125e-014	-2.31513e-014
-1.35347e-014	-1.87943e-014	1.4446e-014	1.9325e-014	3.14964e-014	3.09329e-014	5.95934e-015	-8.10646e-016	-9.89889e-016	-1.72598e-014	1.38943e-015	-1.26775e-014	9.84878e-015	9.95716e-015	1.95731e-014	8.1392e-015	-3.08594e-014	-1.05303e-014	1.9281e-014	-3.8459e-014	-1.6232e-014	-2.38949e-014	-3.29453e-014	-2.57702e-014	-2.33899e-014
-1.33831e-014	-1.87532e-014	1.41502e-014	1.92186e-014	3.19534e-014	3.13511e-014	6.43328e-015	-1.22887e-015	-1.4616e-015	-1.75678e-014	1.22641e-015	-1.28488e-014	1.02075e-014	1.02125e-014	1.94862e-014	8.22094e-015	-3.09367e-014	-1.0602e-014	1.92347e-014	-3.87509e-014	-1.69508e-014	-2.41644e-014	-3.33701e-014	-2.61156e-014	-2.36072e-014
-1.32234e-014	-1.86978e-014	1.3867e-014	1.91166e-014	3.2434e-014	3.179e-014	6.92896e-015	-1.62615e-015	-1.91002e-015	-1.78643e-014	1.07814e-015	-1.29978e-014	1.05889e-014	1.04546e-014	1.9401e-014	8.29398e-015	-3.10097e-014	-1.06729e-014	1.92012e-014	-3.9071e-014	-1.767e-014	-2.44306e-014	-3.37774e-014	-2.64487e-014	-2.38056e-014
-1.30564e-014	-1.86305e-014	1.3599e-014	1.90215e-014	3.29341e-014	3.22472e-014	7.44324e-015	-2.00184e-015	-2.33315e-015	-1.81499e-014	9.43117e-016	-1.31252e-014	1.09901e-014	1.06814e-014	1.93188e-014	8.35808e-015	-3.10789e-014	-1.07446e-014	1.91801e-014	-3.94187e-014	-1.83886e-014	-2.46929e-014	-3.41652e-014	-2.6769e-014	-2.39875e-014
-1.2883e-014	-1.85537e-014	1.3349e-014	1.89336e-014	3.34501e-014	3.27202e-014	7.9741e-015	-2.35467e-015	-2.72856e-015	-1.84249e-014	8.20028e-016	-1.32312e-014	1.14081e-014	1.08904e-014	1.9241e-014	8.41292e-015	-3.11451e-014	-1.08194e-014	1.91709e-014	-3.97926e-014	-1.91048e-014	-2.49506e-014	-3.45318e-014	-2.70763e-014	-2.41553e-014
-1.27035e-014	-1.84699e-014	1.31194e-014	1.88547e-014	3.39778e-014	3.32066e-014	8.51878e-015	-2.68479e-015	-3.09539e-015	-1.86899e-014	7.07238e-016	-1.3316e-014	1.18395e-014	1.10793e-014	1.91684e-014	8.45847e-015	-3.12086e-014	-1.08996e-014	1.91736e-014	-4.01909e-014	-1.98182e-014	-2.52035e-014	-3.48755e-014	-2.73701e-014	-2.43116e-014
-1.25185e-014	-1.83807e-014	1.29133e-014	1.87861e-014	3.45123e-014	3.37041e-014	9.07448e-015	-2.9921e-015	-3.43075e-015	-1.89453e-014	6.03536e-016	-1.33802e-014	1.22799e-014	1.1247e-014	1.91028e-014	8.49413e-015	-3.12705e-014	-1.09875e-014	1.9188e-014	-4.06114e-014	-2.0527e-014	-2.54511e-014	-3.51949e-014	-2.76498e-014	-2.44591e-014
-1.23284e-014	-1.82891e-014	1.27319e-014	1.87289e-014	3.50499e-014	3.42104e-014	9.63864e-015	-3.2753e-015	-3.73272e-015	-1.91914e-014	5.07368e-016	-1.34248e-014	1.27247e-014	1.13917e-014	1.90457e-014	8.51968e-015	-3.13307e-014	-1.10853e-014	1.92131e-014	-4.10518e-014	-2.12294e-014	-2.56927e-014	-3.54891e-014	-2.79153e-014	-2.45996e-014
-1.21346e-014	-1.8198e-014	1.2578e-014	1.86848e-014	3.55865e-014	3.47233e-014	1.0209e-014	-3.53381e-015	-3.99992e-015	-1.94286e-014	4.18118e-016	-1.34505e-014	1.31705e-014	1.15121e-014	1.89976e-014	8.5354e-015	-3.13892e-014	-1.11947e-014	1.92476e-014	-4.15088e-014	-2.1923e-014	-2.59281e-014	-3.57569e-014	-2.81663e-014	-2.47354e-014
-1.19386e-014	-1.81095e-014	1.24526e-014	1.86548e-014	3.61182e-014	3.5241e-014	1.07845e-014	-3.7677e-015	-4.2308e-015	-1.96571e-014	3.34745e-016	-1.34584e-014	1.36134e-014	1.16081e-014	1.89591e-014	8.54119e-015	-3.14461e-014	-1.13174e-014	1.92906e-014	-4.19793e-014	-2.26053e-014	-2.61568e-014	-3.59971e-014	-2.84024e-014	-2.48689e-014
-1.17406e-014	-1.8026e-014	1.23569e-014	1.86398e-014	3.66413e-014	3.57606e-014	1.13636e-014	-3.97727e-015	-4.42393e-015	-1.98775e-014	2.55753e-016	-1.34498e-014	1.40497e-014	1.16793e-014	1.8931e-014	8.53714e-015	-3.15019e-014	-1.14544e-014	1.93406e-014	-4.24597e-014	-2.32744e-014	-2.63781e-014	-3.62089e-014	-2.86233e-014	-2.5002e-014
-1.15418e-014	-1.79496e-014	1.22921e-014	1.86402e-014	3.71521e-014	3.62808e-014	1.19442e-014	-4.16212e-015	-4.57856e-015	-2.00902e-014	1.80091e-016	-1.34261e-014	1.44748e-014	1.17252e-014	1.8914e-014	8.52365e-015	-3.15569e-014	-1.16066e-014	1.93958e-014	-4.29468e-014	-2.3928e-014	-2.65919e-014	-3.63911e-014	-2.88286e-014	-2.51369e-014
-1.13438e-014	-1.78825e-014	1.22588e-014	1.86569e-014	3.76472e-014	3.68003e-014	1.25248e-014	-4.32201e-015	-4.69321e-015	-2.02954e-014	1.07396e-016	-1.33885e-014	1.48847e-014	1.17456e-014	1.89081e-014	8.50131e-015	-3.16111e-014	-1.1775e-014	1.94545e-014	-4.34363e-014	-2.4563e-014	-2.67977e-014	-3.65437e-014	-2.90181e-014	-2.52746e-014
-1.11475e-014	-1.78264e-014	1.22574e-014	1.86899e-014	3.81226e-014	3.73175e-014	1.31043e-014	-4.45763e-015	-4.76713e-015	-2.04928e-014	3.71705e-017	-1.33375e-014	1.52753e-014	1.17412e-014	1.89136e-014	8.46994e-015	-3.16646e-014	-1.196e-014	1.9515e-014	-4.39243e-014	-2.51782e-014	-2.69952e-014	-3.66668e-014	-2.91917e-014	-2.54165e-014
-1.09543e-014	-1.77829e-014	1.22886e-014	1.874e-014	3.85752e-014	3.78313e-014	1.36816e-014	-4.56873e-015	-4.79958e-015	-2.06834e-014	-3.12995e-017	-1.3274e-014	1.5642e-014	1.17139e-014	1.89311e-014	8.4305e-015	-3.17176e-014	-1.21619e-014	1.95758e-014	-4.44065e-014	-2.57709e-014	-2.71844e-014	-3.67603e-014	-2.93494e-014	-2.55641e-014
-1.0766e-014	-1.77539e-014	1.23523e-014	1.88076e-014	3.90026e-014	3.83411e-014	1.42567e-014	-4.65526e-015	-4.79043e-015	-2.08672e-014	-9.82532e-017	-1.3199e-014	1.59804e-014	1.16641e-014	1.89607e-014	8.38335e-015	-3.17703e-014	-1.2381e-014	1.96349e-014	-4.48788e-014	-2.63384e-014	-2.73651e-014	-3.6824e-014	-2.94901e-014	-2.57186e-014
-1.05835e-014	-1.77395e-014	1.24477e-014	1.88928e-014	3.94031e-014	3.88454e-014	1.48278e-014	-4.71778e-015	-4.73947e-015	-2.10438e-014	-1.63665e-016	-1.31133e-014	1.62868e-014	1.15937e-014	1.90025e-014	8.32849e-015	-3.1823e-014	-1.26167e-014	1.969e-014	-4.5337e-014	-2.68784e-014	-2.75376e-014	-3.68589e-014	-2.96139e-014	-2.58801e-014
-1.04081e-014	-1.77404e-014	1.25741e-014	1.89963e-014	3.97749e-014	3.93434e-014	1.53943e-014	-4.75635e-015	-4.6461e-015	-2.12138e-014	-2.27357e-016	-1.30179e-014	1.65578e-014	1.15043e-014	1.90562e-014	8.26644e-015	-3.18766e-014	-1.28683e-014	1.97395e-014	-4.57771e-014	-2.73887e-014	-2.77022e-014	-3.68653e-014	-2.97208e-014	-2.60494e-014
-1.0241e-014	-1.77567e-014	1.27309e-014	1.9118e-014	4.01163e-014	3.98351e-014	1.59555e-014	-4.77131e-015	-4.51008e-015	-2.1377e-014	-2.88845e-016	-1.29136e-014	1.67902e-014	1.13979e-014	1.91203e-014	8.19758e-015	-3.19307e-014	-1.31348e-014	1.97818e-014	-4.6195e-014	-2.78671e-014	-2.78592e-014	-3.68437e-014	-2.98102e-014	-2.62268e-014
-1.00834e-014	-1.77884e-014	1.29168e-014	1.92569e-014	4.04263e-014	4.03201e-014	1.65105e-014	-4.76384e-015	-4.33234e-015	-2.15333e-014	-3.47794e-016	-1.28019e-014	1.6981e-014	1.12758e-014	1.9195e-014	8.12245e-015	-3.19854e-014	-1.34154e-014	1.98141e-014	-4.65869e-014	-2.83114e-014	-2.80089e-014	-3.67948e-014	-2.98817e-014	-2.64124e-014
-9.93714e-015	-1.78353e-014	1.31305e-014	1.9413e-014	4.07047e-014	4.07979e-014	1.70589e-014	-4.73449e-015	-4.11281e-015	-2.16824e-014	-4.03485e-016	-1.26829e-014	1.71275e-014	1.11405e-014	1.9279e-014	8.04163e-015	-3.2041e-014	-1.37089e-014	1.98341e-014	-4.695e-014	-2.87203e-014	-2.81518e-014	-3.67196e-014	-2.99356e-014	-2.6606e-014
-9.80287e-015	-1.78966e-014	1.33711e-014	1.95854e-014	4.09512e-014	4.12686e-014	1.76011e-014	-4.68343e-015	-3.85216e-015	-2.18241e-014	-4.55278e-016	-1.25578e-014	1.72274e-014	1.09942e-014	1.93715e-014	7.95539e-015	-3.20987e-014	-1.40139e-014	1.98407e-014	-4.72806e-014	-2.90919e-014	-2.82885e-014	-3.66198e-014	-2.99724e-014	-2.68067e-014
-9.68139e-015	-1.79707e-014	1.36356e-014	1.97731e-014	4.11659e-014	4.17325e-014	1.81379e-014	-4.61129e-015	-3.55153e-015	-2.19578e-014	-5.02514e-016	-1.24273e-014	1.72793e-014	1.08396e-014	1.94719e-014	7.86404e-015	-3.21592e-014	-1.43293e-014	1.98319e-014	-4.75764e-014	-2.94254e-014	-2.84193e-014	-3.64969e-014	-2.99925e-014	-2.70135e-014
-9.57391e-015	-1.80558e-014	1.3922e-014	1.99749e-014	4.13496e-014	4.21895e-014	1.86684e-014	-4.51967e-015	-3.21194e-015	-2.20835e-014	-5.44386e-016	-1.22914e-014	1.72816e-014	1.06788e-014	1.95784e-014	7.76766e-015	-3.22231e-014	-1.46537e-014	1.98061e-014	-4.78351e-014	-2.97203e-014	-2.85452e-014	-3.63525e-014	-2.99961e-014	-2.72259e-014
-9.48103e-015	-1.81504e-014	1.42286e-014	2.01901e-014	4.15028e-014	4.26399e-014	1.91928e-014	-4.40931e-015	-2.83461e-015	-2.22006e-014	-5.80004e-016	-1.21507e-014	1.72329e-014	1.05144e-014	1.96896e-014	7.6664e-015	-3.22911e-014	-1.49852e-014	1.97627e-014	-4.80551e-014	-2.99756e-014	-2.86677e-014	-3.6188e-014	-2.99834e-014	-2.7442e-014
-9.40365e-015	-1.82528e-014	1.4553e-014	2.04166e-014	4.16269e-014	4.30839e-014	1.97115e-014	-4.28111e-015	-2.42091e-015	-2.2309e-014	-6.0838e-016	-1.20054e-014	1.71328e-014	1.03489e-014	1.98045e-014	7.56039e-015	-3.23641e-014	-1.5322e-014	1.97001e-014	-4.82348e-014	-3.01902e-014	-2.87873e-014	-3.60059e-014	-2.99549e-014	-2.76596e-014
-9.34168e-015	-1.83608e-014	1.48933e-014	2.06534e-014	4.17236e-014	4.35215e-014	2.02244e-014	-4.13603e-015	-1.97253e-015	-2.24083e-014	-6.28226e-016	-1.18559e-014	1.69808e-014	1.01849e-014	1.99213e-014	7.44955e-015	-3.24426e-014	-1.56617e-014	1.96171e-014	-4.83733e-014	-3.03643e-014	-2.89045e-014	-3.58079e-014	-2.99111e-014	-2.7877e-014
-9.29561e-015	-1.84717e-014	1.52471e-014	2.08991e-014	4.17953e-014	4.39525e-014	2.07313e-014	-3.97555e-015	-1.49192e-015	-2.24977e-014	-6.3831e-016	-1.17024e-014	1.67767e-014	1.00242e-014	2.00388e-014	7.33387e-015	-3.25278e-014	-1.60021e-014	1.95132e-014	-4.84704e-014	-3.04984e-014	-2.90203e-014	-3.55964e-014	-2.98527e-014	-2.80928e-014
-9.26584e-015	-1.85828e-014	1.56122e-014	2.11516e-014	4.18445e-014	4.43776e-014	2.12325e-014	-3.80124e-015	-9.81258e-016	-2.25775e-014	-6.37871e-016	-1.15453e-014	1.65216e-014	9.86973e-015	2.01558e-014	7.21311e-015	-3.2621e-014	-1.63417e-014	1.93882e-014	-4.85258e-014	-3.05919e-014	-2.91362e-014	-3.53733e-014	-2.97807e-014	-2.83049e-014
-9.25252e-015	-1.86911e-014	1.59865e-014	2.14091e-014	4.18736e-014	4.47979e-014	2.17271e-014	-3.61455e-015	-4.42811e-016	-2.26473e-014	-6.26595e-016	-1.13849e-014	1.62164e-014	9.72306e-015	2.02712e-014	7.08793e-015	-3.27227e-014	-1.66788e-014	1.92422e-014	-4.85393e-014	-3.06458e-014	-2.92534e-014	-3.51412e-014	-2.96964e-014	-2.8512e-014
-9.25527e-015	-1.87932e-014	1.6368e-014	2.16702e-014	4.18859e-014	4.52133e-014	2.22155e-014	-3.41767e-015	1.21336e-016	-2.27064e-014	-6.02895e-016	-1.12215e-014	1.58618e-014	9.58611e-015	2.03829e-014	6.95818e-015	-3.28335e-014	-1.70111e-014	1.90755e-014	-4.85123e-014	-3.06606e-014	-2.93729e-014	-3.49023e-014	-2.96008e-014	-2.87125e-014
-9.27315e-015	-1.88862e-014	1.67554e-014	2.19328e-014	4.18844e-014	4.56233e-014	2.26985e-014	-3.21229e-015	7.08897e-016	-2.27546e-014	-5.66148e-016	-1.10552e-014	1.54591e-014	9.4606e-015	2.04893e-014	6.82335e-015	-3.29545e-014	-1.73365e-014	1.88892e-014	-4.84462e-014	-3.06378e-014	-2.94955e-014	-3.46584e-014	-2.94946e-014	-2.89038e-014
-9.30606e-015	-1.89676e-014	1.71464e-014	2.21946e-014	4.18719e-014	4.60284e-014	2.31764e-014	-3.00032e-015	1.31731e-015	-2.27916e-014	-5.15891e-016	-1.08863e-014	1.50109e-014	9.34784e-015	2.05895e-014	6.68326e-015	-3.30865e-014	-1.76529e-014	1.86846e-014	-4.83429e-014	-3.05788e-014	-2.96227e-014	-3.44121e-014	-2.93796e-014	-2.90836e-014
-9.35216e-015	-1.90342e-014	1.75395e-014	2.24536e-014	4.18515e-014	4.64288e-014	2.3649e-014	-2.78313e-015	1.94349e-015	-2.28172e-014	-4.52132e-016	-1.07146e-014	1.45197e-014	9.24898e-015	2.06822e-014	6.53789e-015	-3.32298e-014	-1.79587e-014	1.84632e-014	-4.82048e-014	-3.04854e-014	-2.97555e-014	-3.41659e-014	-2.92568e-014	-2.92507e-014
-9.41069e-015	-1.9083e-014	1.79327e-014	2.27078e-014	4.18268e-014	4.68241e-014	2.41171e-014	-2.56263e-015	2.58398e-015	-2.28311e-014	-3.7447e-016	-1.05409e-014	1.39883e-014	9.16467e-015	2.07661e-014	6.38712e-015	-3.33847e-014	-1.82528e-014	1.82267e-014	-4.80344e-014	-3.03597e-014	-2.98947e-014	-3.3922e-014	-2.91281e-014	-2.94032e-014
-9.48125e-015	-1.91112e-014	1.83247e-014	2.29548e-014	4.18011e-014	4.72155e-014	2.45808e-014	-2.34002e-015	3.23626e-015	-2.28334e-014	-2.82698e-016	-1.03657e-014	1.34192e-014	9.09648e-015	2.08406e-014	6.23096e-015	-3.35518e-014	-1.85334e-014	1.79772e-014	-4.78347e-014	-3.02035e-014	-3.00409e-014	-3.36823e-014	-2.89948e-014	-2.95398e-014
-9.56145e-015	-1.91166e-014	1.87136e-014	2.31922e-014	4.17774e-014	4.76027e-014	2.504e-014	-2.11736e-015	3.89713e-015	-2.28237e-014	-1.77159e-016	-1.0189e-014	1.28158e-014	9.04457e-015	2.09048e-014	6.0693e-015	-3.37315e-014	-1.87986e-014	1.77172e-014	-4.76093e-014	-3.00189e-014	-3.01951e-014	-3.34484e-014	-2.88589e-014	-2.96591e-014
-9.65005e-015	-1.90968e-014	1.90984e-014	2.34193e-014	4.17592e-014	4.79849e-014	2.54945e-014	-1.89671e-015	4.56359e-015	-2.28023e-014	-5.78083e-017	-1.00116e-014	1.21812e-014	9.00882e-015	2.09574e-014	5.90267e-015	-3.39245e-014	-1.90463e-014	1.74495e-014	-4.73614e-014	-2.98093e-014	-3.03575e-014	-3.32221e-014	-2.87219e-014	-2.97595e-014
-9.74593e-015	-1.90495e-014	1.94787e-014	2.36342e-014	4.17492e-014	4.83616e-014	2.59444e-014	-1.67927e-015	5.2325e-015	-2.27689e-014	7.44003e-017	-9.83387e-015	1.15187e-014	8.98888e-015	2.09977e-014	5.73109e-015	-3.41309e-014	-1.92757e-014	1.71772e-014	-4.70947e-014	-2.95767e-014	-3.05288e-014	-3.30055e-014	-2.85853e-014	-2.98406e-014
-9.84683e-015	-1.89727e-014	1.98532e-014	2.38347e-014	4.17504e-014	4.87327e-014	2.63905e-014	-1.46726e-015	5.9006e-015	-2.27243e-014	2.18724e-016	-9.65701e-015	1.08327e-014	8.98395e-015	2.10252e-014	5.55506e-015	-3.43507e-014	-1.94857e-014	1.6903e-014	-4.68132e-014	-2.93235e-014	-3.07098e-014	-3.28004e-014	-2.84512e-014	-2.99016e-014
-9.95092e-015	-1.88659e-014	2.02212e-014	2.4019e-014	4.17658e-014	4.90976e-014	2.68324e-014	-1.26235e-015	6.56506e-015	-2.26681e-014	3.74448e-016	-9.4822e-015	1.01269e-014	8.99304e-015	2.10389e-014	5.3743e-015	-3.45834e-014	-1.96757e-014	1.66307e-014	-4.65211e-014	-2.90532e-014	-3.09005e-014	-3.26085e-014	-2.83214e-014	-2.99419e-014
-1.00571e-014	-1.87284e-014	2.05824e-014	2.41859e-014	4.17979e-014	4.94557e-014	2.72708e-014	-1.06554e-015	7.22302e-015	-2.2601e-014	5.40954e-016	-9.31058e-015	9.40462e-015	9.01533e-015	2.10386e-014	5.18876e-015	-3.48284e-014	-1.98446e-014	1.63637e-014	-4.62215e-014	-2.87691e-014	-3.11005e-014	-3.24304e-014	-2.81974e-014	-2.99617e-014
-1.01634e-014	-1.85597e-014	2.09352e-014	2.43337e-014	4.18486e-014	4.9806e-014	2.77053e-014	-8.78685e-016	7.87107e-015	-2.25234e-014	7.16852e-016	-9.14311e-015	8.66991e-015	9.049e-015	2.10245e-014	4.99897e-015	-3.50852e-014	-1.99918e-014	1.61057e-014	-4.59187e-014	-2.84735e-014	-3.13102e-014	-3.2268e-014	-2.8081e-014	-2.9961e-014
-1.02677e-014	-1.836e-014	2.12793e-014	2.44618e-014	4.192e-014	5.01485e-014	2.8137e-014	-7.0272e-016	8.50654e-015	-2.24359e-014	9.00808e-016	-8.98134e-015	7.9258e-015	9.0926e-015	2.09966e-014	4.80537e-015	-3.53529e-014	-2.01171e-014	1.58607e-014	-4.56164e-014	-2.8169e-014	-3.15291e-014	-3.21219e-014	-2.7974e-014	-2.99404e-014
-1.03685e-014	-1.81302e-014	2.16138e-014	2.45701e-014	4.20143e-014	5.04825e-014	2.85661e-014	-5.38817e-016	9.12708e-015	-2.23386e-014	1.09109e-015	-8.82674e-015	7.17541e-015	9.1442e-015	2.09552e-014	4.60857e-015	-3.56306e-014	-2.02199e-014	1.5632e-014	-4.53177e-014	-2.78582e-014	-3.17574e-014	-3.19929e-014	-2.78778e-014	-2.99007e-014
-1.04636e-014	-1.78721e-014	2.19389e-014	2.4657e-014	4.21321e-014	5.0807e-014	2.89926e-014	-3.88545e-016	9.73007e-015	-2.22321e-014	1.28602e-015	-8.68102e-015	6.42233e-015	9.20228e-015	2.09002e-014	4.40917e-015	-3.5917e-014	-2.02998e-014	1.54237e-014	-4.50266e-014	-2.75435e-014	-3.19945e-014	-3.18818e-014	-2.77934e-014	-2.98428e-014
-1.05522e-014	-1.75875e-014	2.22543e-014	2.47224e-014	4.22741e-014	5.11216e-014	2.9417e-014	-2.52346e-016	1.03127e-014	-2.21169e-014	1.48483e-015	-8.54547e-015	5.67e-015	9.26505e-015	2.08322e-014	4.20725e-015	-3.62111e-014	-2.03557e-014	1.52394e-014	-4.47468e-014	-2.72276e-014	-3.22402e-014	-3.17887e-014	-2.77222e-014	-2.97676e-014
-1.06333e-014	-1.7278e-014	2.25603e-014	2.47659e-014	4.24406e-014	5.14254e-014	2.98391e-014	-1.30298e-016	1.08725e-014	-2.19939e-014	1.68484e-015	-8.4212e-015	4.92121e-015	9.32997e-015	2.07527e-014	4.00325e-015	-3.65118e-014	-2.03888e-014	1.50824e-014	-4.44811e-014	-2.69136e-014	-3.24936e-014	-3.17143e-014	-2.76659e-014	-2.96764e-014
-1.07056e-014	-1.69463e-014	2.28563e-014	2.47877e-014	4.26326e-014	5.17177e-014	3.0259e-014	-2.32148e-017	1.14072e-014	-2.18639e-014	1.88403e-015	-8.31085e-015	4.17914e-015	9.39429e-015	2.06619e-014	3.79824e-015	-3.68175e-014	-2.03997e-014	1.49561e-014	-4.42324e-014	-2.66046e-014	-3.27533e-014	-3.16583e-014	-2.76254e-014	-2.95709e-014
-1.07685e-014	-1.65958e-014	2.3142e-014	2.47879e-014	4.28497e-014	5.19981e-014	3.06773e-014	6.9145e-017	1.1915e-014	-2.1728e-014	2.08105e-015	-8.21613e-015	3.44564e-015	9.45581e-015	2.05616e-014	3.59394e-015	-3.71263e-014	-2.0388e-014	1.48637e-014	-4.40022e-014	-2.63026e-014	-3.30192e-014	-3.16207e-014	-2.76014e-014	-2.94531e-014
-1.08211e-014	-1.62294e-014	2.34176e-014	2.47673e-014	4.30918e-014	5.22653e-014	3.10934e-014	1.46884e-016	1.23946e-014	-2.1587e-014	2.27444e-015	-8.13875e-015	2.72302e-015	9.51169e-015	2.04522e-014	3.3909e-015	-3.74364e-014	-2.03548e-014	1.48078e-014	-4.37925e-014	-2.60096e-014	-3.32907e-014	-3.16016e-014	-2.75946e-014	-2.93255e-014
-1.08627e-014	-1.58517e-014	2.36817e-014	2.47259e-014	4.33584e-014	5.25192e-014	3.15074e-014	2.10177e-016	1.28446e-014	-2.14418e-014	2.46271e-015	-8.0807e-015	2.0139e-015	9.55965e-015	2.03349e-014	3.18955e-015	-3.77461e-014	-2.03005e-014	1.47911e-014	-4.36048e-014	-2.57278e-014	-3.3566e-014	-3.16006e-014	-2.76057e-014	-2.91902e-014
-1.08934e-014	-1.54667e-014	2.3935e-014	2.4665e-014	4.36487e-014	5.27594e-014	3.19195e-014	2.59697e-016	1.32636e-014	-2.12931e-014	2.64439e-015	-8.04293e-015	1.32027e-015	9.59745e-015	2.02114e-014	2.99144e-015	-3.80532e-014	-2.02255e-014	1.48159e-014	-4.344e-014	-2.54592e-014	-3.38438e-014	-3.16167e-014	-2.76346e-014	-2.90497e-014
-1.09128e-014	-1.50789e-014	2.41773e-014	2.45857e-014	4.3962e-014	5.29858e-014	3.23298e-014	2.95238e-016	1.36509e-014	-2.11418e-014	2.81729e-015	-8.02703e-015	6.44048e-016	9.6237e-015	2.00827e-014	2.79788e-015	-3.83556e-014	-2.01302e-014	1.48838e-014	-4.32992e-014	-2.52047e-014	-3.4123e-014	-3.16485e-014	-2.76817e-014	-2.89068e-014
-1.09214e-014	-1.46935e-014	2.44081e-014	2.44895e-014	4.42961e-014	5.31981e-014	3.27382e-014	3.17423e-016	1.40052e-014	-2.09888e-014	2.9802e-015	-8.03493e-015	-1.4226e-017	9.63616e-015	1.99499e-014	2.60972e-015	-3.86517e-014	-2.0015e-014	1.49961e-014	-4.31827e-014	-2.4966e-014	-3.44022e-014	-3.1695e-014	-2.77472e-014	-2.87637e-014
[truncated: 1,322 more rows]
