# Supplementary material for: Prominent gamma band activity during visual motion perception in early-stage Alzheimer’s disease
Source: PLoS One. 2022 Apr 18;17(4):e0266693. doi: 10.1371/journal.pone.0266693 (PMC9015152; doi:10.1371/journal.pone.0266693)
Supplement: S1 File — (ZIP) [file pone.0266693.s001.zip › PloseOneé╠âfü[â^âVü[âgùp/Old05 L hemisphere.txt]

-2.1238e-015	-3.09723e-015	1.76073e-015	6.41734e-015	1.03981e-014	4.09855e-015	3.01527e-015	-1.43115e-015	9.03314e-015	-1.48754e-015	2.2143e-015	5.90667e-015	1.56549e-014	1.97905e-015	3.48273e-015	7.58536e-015	3.18929e-015	2.28818e-015	7.96534e-016	9.60287e-015	-1.03973e-014	1.05377e-014	6.43073e-015	1.0394e-014	1.16278e-014
-1.7263e-015	-2.28688e-015	1.9358e-015	6.25798e-015	1.02041e-014	4.30838e-015	3.48555e-015	-9.35779e-016	8.48878e-015	-1.07965e-015	2.50699e-015	5.63019e-015	1.51243e-014	2.16844e-015	3.83337e-015	7.83599e-015	3.33333e-015	2.50608e-015	1.32259e-015	9.82148e-015	-9.17258e-015	1.09088e-014	6.90912e-015	1.05148e-014	1.16725e-014
-1.32419e-015	-1.48263e-015	2.12085e-015	6.11107e-015	1.00194e-014	4.53323e-015	3.96679e-015	-4.29895e-016	7.96064e-015	-6.6424e-016	2.8008e-015	5.3422e-015	1.4587e-014	2.35579e-015	4.18504e-015	8.08677e-015	3.48946e-015	2.72338e-015	1.86152e-015	1.0045e-014	-7.92632e-015	1.12795e-014	7.39428e-015	1.06395e-014	1.17109e-014
-9.20102e-016	-6.89636e-016	2.31536e-015	5.97729e-015	9.84433e-015	4.77122e-015	4.45651e-015	8.2584e-017	7.45232e-015	-2.43418e-016	3.09373e-015	5.04366e-015	1.40462e-014	2.53938e-015	4.53543e-015	8.33515e-015	3.65664e-015	2.93862e-015	2.40951e-015	1.02712e-014	-6.66417e-015	1.16478e-014	7.88288e-015	1.07677e-014	1.17424e-014
-5.1696e-016	8.76081e-017	2.51827e-015	5.85693e-015	9.67853e-015	5.02032e-015	4.95193e-015	5.97146e-016	6.96656e-015	1.79961e-016	3.38344e-015	4.73541e-015	1.35052e-014	2.7178e-015	4.88211e-015	8.57853e-015	3.83419e-015	3.15071e-015	2.9628e-015	1.04976e-014	-5.39216e-015	1.2012e-014	8.37209e-015	1.08988e-014	1.17661e-014
-1.17724e-016	8.44608e-016	2.72907e-015	5.74974e-015	9.5219e-015	5.27799e-015	5.45026e-015	1.10944e-015	6.5065e-015	6.03214e-016	3.66779e-015	4.41913e-015	1.2968e-014	2.88953e-015	5.22279e-015	8.81469e-015	4.02077e-015	3.35822e-015	3.51726e-015	1.07221e-014	-4.11661e-015	1.23704e-014	8.8586e-015	1.10322e-014	1.17811e-014
2.74897e-016	1.57688e-015	2.94733e-015	5.65518e-015	9.3738e-015	5.54222e-015	5.94844e-015	1.61506e-015	6.07477e-015	1.02405e-015	3.94468e-015	4.09718e-015	1.24383e-014	3.05345e-015	5.55511e-015	9.04098e-015	4.21548e-015	3.56011e-015	4.06852e-015	1.09424e-014	-2.8437e-015	1.27209e-014	9.33867e-015	1.11671e-014	1.17872e-014
6.58119e-016	2.28039e-015	3.17193e-015	5.5728e-015	9.23403e-015	5.81019e-015	6.44369e-015	2.10912e-015	5.67393e-015	1.43944e-015	4.21203e-015	3.77205e-015	1.19192e-014	3.20768e-015	5.87663e-015	9.2548e-015	4.41725e-015	3.7553e-015	4.61258e-015	1.11559e-014	-1.57959e-015	1.3062e-014	9.80893e-015	1.13031e-014	1.17841e-014
1.02923e-015	2.95152e-015	3.40259e-015	5.50184e-015	9.10145e-015	6.07925e-015	6.93316e-015	2.58732e-015	5.30579e-015	1.84695e-015	4.46779e-015	3.44618e-015	1.14137e-014	3.35128e-015	6.18505e-015	9.45377e-015	4.62464e-015	3.94275e-015	5.14549e-015	1.13602e-014	-3.3127e-016	1.33928e-014	1.0266e-014	1.14396e-014	1.17712e-014
1.38568e-015	3.58721e-015	3.63868e-015	5.44139e-015	8.97538e-015	6.34661e-015	7.41347e-015	3.04498e-015	4.97177e-015	2.2438e-015	4.70995e-015	3.12157e-015	1.09254e-014	3.48304e-015	6.4778e-015	9.6356e-015	4.83625e-015	4.12115e-015	5.66357e-015	1.15529e-014	8.95503e-016	1.37119e-014	1.07068e-014	1.15759e-014	1.17478e-014
1.72538e-015	4.18424e-015	3.87928e-015	5.39013e-015	8.85483e-015	6.60919e-015	7.88167e-015	3.47753e-015	4.67368e-015	2.62737e-015	4.93676e-015	2.80095e-015	1.04574e-014	3.60209e-015	6.75299e-015	9.79841e-015	5.0507e-015	4.28993e-015	6.16253e-015	1.17319e-014	2.09507e-015	1.40183e-014	1.11281e-014	1.17113e-014	1.17135e-014
2.04598e-015	4.74018e-015	4.12355e-015	5.34657e-015	8.73834e-015	6.86393e-015	8.33504e-015	3.8807e-015	4.41236e-015	2.99532e-015	5.14677e-015	2.48633e-015	1.00125e-014	3.7075e-015	7.0087e-015	9.94079e-015	5.26593e-015	4.44792e-015	6.63848e-015	1.18952e-014	3.2613e-015	1.43108e-014	1.15267e-014	1.18455e-014	1.16687e-014
2.34532e-015	5.25292e-015	4.37132e-015	5.30907e-015	8.62473e-015	7.1076e-015	8.77075e-015	4.24974e-015	4.18756e-015	3.34484e-015	5.33847e-015	2.18016e-015	9.59348e-015	3.79874e-015	7.24339e-015	1.00608e-014	5.48033e-015	4.59466e-015	7.08792e-015	1.20404e-014	4.38896e-015	1.45887e-014	1.19e-014	1.1978e-014	1.16134e-014
2.62214e-015	5.72072e-015	4.62186e-015	5.27602e-015	8.51229e-015	7.33729e-015	9.18604e-015	4.58035e-015	3.99948e-015	3.67372e-015	5.51073e-015	1.88547e-015	9.20283e-015	3.87547e-015	7.45509e-015	1.01571e-014	5.6922e-015	4.72963e-015	7.50707e-015	1.21656e-014	5.4732e-015	1.48512e-014	1.22456e-014	1.21085e-014	1.15479e-014
2.87476e-015	6.14269e-015	4.87417e-015	5.24588e-015	8.39887e-015	7.54969e-015	9.57791e-015	4.86905e-015	3.84811e-015	3.98044e-015	5.66202e-015	1.60546e-015	8.84284e-015	3.93762e-015	7.64267e-015	1.02286e-014	5.8995e-015	4.85226e-015	7.89228e-015	1.22695e-014	6.50894e-015	1.5098e-014	1.25609e-014	1.22362e-014	1.14724e-014
3.10185e-015	6.51797e-015	5.12741e-015	5.21705e-015	8.28326e-015	7.74223e-015	9.9439e-015	5.11283e-015	3.73291e-015	4.26334e-015	5.79114e-015	1.34238e-015	8.51495e-015	3.98521e-015	7.80525e-015	1.0275e-014	6.10051e-015	4.96247e-015	8.24076e-015	1.23509e-014	7.49182e-015	1.53291e-014	1.28436e-014	1.2361e-014	1.13873e-014
3.3027e-015	6.84659e-015	5.38116e-015	5.18761e-015	8.16381e-015	7.91267e-015	1.02822e-014	5.30912e-015	3.65263e-015	4.52041e-015	5.89768e-015	1.09926e-015	8.22023e-015	4.01835e-015	7.94166e-015	1.02955e-014	6.29353e-015	5.06033e-015	8.55008e-015	1.24082e-014	8.41782e-015	1.55446e-014	1.30919e-014	1.24825e-014	1.12931e-014
3.47649e-015	7.12882e-015	5.63473e-015	5.15586e-015	8.03907e-015	8.05811e-015	1.05909e-014	5.45539e-015	3.60581e-015	4.75039e-015	5.98105e-015	8.78268e-016	7.95975e-015	4.0373e-015	8.05138e-015	1.02904e-014	6.47661e-015	5.14595e-015	8.81778e-015	1.24407e-014	9.28353e-015	1.57444e-014	1.33048e-014	1.26003e-014	1.11903e-014
3.6225e-015	7.36551e-015	5.88778e-015	5.12016e-015	7.90751e-015	8.1762e-015	1.08677e-014	5.55006e-015	3.59086e-015	4.95273e-015	6.04114e-015	6.82048e-016	7.73463e-015	4.04284e-015	8.13418e-015	1.026e-014	6.64843e-015	5.21901e-015	9.04221e-015	1.2448e-014	1.00859e-014	1.59293e-014	1.34811e-014	1.27143e-014	1.10797e-014
3.74091e-015	7.55821e-015	6.13994e-015	5.07842e-015	7.76792e-015	8.26431e-015	1.11112e-014	5.5918e-015	3.60532e-015	5.12618e-015	6.07856e-015	5.12883e-016	7.54507e-015	4.03612e-015	8.18997e-015	1.02045e-014	6.80767e-015	5.27989e-015	9.222e-015	1.24305e-014	1.08227e-014	1.60995e-014	1.36202e-014	1.28243e-014	1.0962e-014
3.8321e-015	7.7085e-015	6.39056e-015	5.02899e-015	7.61879e-015	8.32078e-015	1.13201e-014	5.57986e-015	3.64663e-015	5.27017e-015	6.09344e-015	3.73208e-016	7.39046e-015	4.0179e-015	8.21895e-015	1.01249e-014	6.95277e-015	5.32869e-015	9.35615e-015	1.23886e-014	1.14918e-014	1.62553e-014	1.37217e-014	1.29298e-014	1.08389e-014
3.89687e-015	7.81869e-015	6.63871e-015	4.97022e-015	7.45863e-015	8.34419e-015	1.14933e-014	5.51404e-015	3.71232e-015	5.38448e-015	6.08572e-015	2.64887e-016	7.27023e-015	3.98921e-015	8.22152e-015	1.00226e-014	7.08264e-015	5.36609e-015	9.44408e-015	1.23226e-014	1.20914e-014	1.63973e-014	1.37856e-014	1.30306e-014	1.07112e-014
3.93586e-015	7.89104e-015	6.88385e-015	4.90039e-015	7.28643e-015	8.33338e-015	1.16298e-014	5.39421e-015	3.79937e-015	5.46905e-015	6.05633e-015	1.89709e-016	7.18334e-015	3.95137e-015	8.19888e-015	9.89925e-015	7.19611e-015	5.39268e-015	9.48564e-015	1.22326e-014	1.26212e-014	1.65265e-014	1.38116e-014	1.31264e-014	1.05801e-014
3.95014e-015	7.92872e-015	7.12507e-015	4.81852e-015	7.10138e-015	8.28739e-015	1.17291e-014	5.22145e-015	3.90484e-015	5.52411e-015	6.00583e-015	1.49355e-016	7.12866e-015	3.90571e-015	8.15215e-015	9.75689e-015	7.29198e-015	5.40906e-015	9.48187e-015	1.21202e-014	1.3081e-014	1.66436e-014	1.38006e-014	1.32177e-014	1.0447e-014
3.94092e-015	7.93484e-015	7.36178e-015	4.72367e-015	6.90282e-015	8.2059e-015	1.17914e-014	4.99764e-015	4.02569e-015	5.55045e-015	5.93565e-015	1.44979e-016	7.10458e-015	3.85407e-015	8.08221e-015	9.59737e-015	7.36971e-015	5.41601e-015	9.43354e-015	1.19868e-014	1.34711e-014	1.67496e-014	1.37543e-014	1.33045e-014	1.03136e-014
3.9098e-015	7.91343e-015	7.59347e-015	4.61494e-015	6.69055e-015	8.08882e-015	1.18168e-014	4.72472e-015	4.15876e-015	5.54912e-015	5.84698e-015	1.77651e-016	7.10938e-015	3.79811e-015	7.99074e-015	9.42359e-015	7.42927e-015	5.4142e-015	9.34219e-015	1.18342e-014	1.37917e-014	1.68458e-014	1.36742e-014	1.33864e-014	1.0181e-014
3.85828e-015	7.86833e-015	7.81966e-015	4.49179e-015	6.4646e-015	7.93608e-015	1.1806e-014	4.40537e-015	4.30083e-015	5.52088e-015	5.74099e-015	2.48397e-016	7.14045e-015	3.7396e-015	7.87984e-015	9.23851e-015	7.47066e-015	5.40456e-015	9.20943e-015	1.16649e-014	1.40437e-014	1.69337e-014	1.35621e-014	1.34638e-014	1.00509e-014
3.78856e-015	7.80323e-015	8.03963e-015	4.35373e-015	6.22504e-015	7.74857e-015	1.17594e-014	4.04265e-015	4.44894e-015	5.46715e-015	5.61929e-015	3.57156e-016	7.19573e-015	3.68078e-015	7.7517e-015	9.04517e-015	7.49431e-015	5.38778e-015	9.03773e-015	1.14807e-014	1.42287e-014	1.70143e-014	1.34196e-014	1.35368e-014	9.92509e-015
3.70241e-015	7.72245e-015	8.25273e-015	4.2008e-015	5.97277e-015	7.52749e-015	1.16779e-014	3.63936e-015	4.59987e-015	5.38953e-015	5.48331e-015	5.03864e-016	7.27246e-015	3.62345e-015	7.60872e-015	8.84628e-015	7.50044e-015	5.36483e-015	8.8297e-015	1.12841e-014	1.4349e-014	1.70885e-014	1.32491e-014	1.36052e-014	9.80494e-015
3.60226e-015	7.63038e-015	8.45822e-015	4.03352e-015	5.70849e-015	7.27409e-015	1.15633e-014	3.19974e-015	4.75064e-015	5.28995e-015	5.33483e-015	6.88162e-016	7.36744e-015	3.56957e-015	7.45353e-015	8.64511e-015	7.48962e-015	5.33696e-015	8.58837e-015	1.10781e-014	1.44069e-014	1.71579e-014	1.30533e-014	1.36691e-014	9.69201e-015
3.49058e-015	7.53104e-015	8.6553e-015	3.85203e-015	5.43266e-015	6.98942e-015	1.1417e-014	2.72827e-015	4.89865e-015	5.1701e-015	5.17569e-015	9.09142e-016	7.47767e-015	3.52057e-015	7.28902e-015	8.44496e-015	7.46261e-015	5.30555e-015	8.31763e-015	1.08655e-014	1.44058e-014	1.72232e-014	1.28351e-014	1.37282e-014	9.58806e-015
3.36997e-015	7.4286e-015	8.84357e-015	3.65721e-015	5.14633e-015	6.67587e-015	1.12407e-014	2.2298e-015	5.04115e-015	5.03189e-015	5.00725e-015	1.16599e-015	7.59994e-015	3.47803e-015	7.11738e-015	8.24857e-015	7.42064e-015	5.27138e-015	8.02117e-015	1.0649e-014	1.43489e-014	1.72852e-014	1.25974e-014	1.37829e-014	9.4939e-015
3.2426e-015	7.32711e-015	9.0223e-015	3.44965e-015	4.85137e-015	6.33577e-015	1.10366e-014	1.70956e-015	5.17538e-015	4.87751e-015	4.83154e-015	1.45747e-015	7.73083e-015	3.44365e-015	6.9413e-015	8.05928e-015	7.36474e-015	5.23507e-015	7.70309e-015	1.04319e-014	1.42398e-014	1.73447e-014	1.23427e-014	1.38328e-014	9.4113e-015
3.11097e-015	7.2304e-015	9.19078e-015	3.2302e-015	4.54941e-015	5.97135e-015	1.08072e-014	1.17248e-015	5.29865e-015	4.70916e-015	4.65006e-015	1.78201e-015	7.86747e-015	3.41875e-015	6.76394e-015	7.87996e-015	7.29683e-015	5.19799e-015	7.3676e-015	1.02171e-014	1.40818e-014	1.74022e-014	1.20745e-014	1.38774e-014	9.34145e-015
2.97774e-015	7.14233e-015	9.348e-015	3.00063e-015	4.24243e-015	5.58528e-015	1.05551e-014	6.23844e-016	5.40935e-015	4.52914e-015	4.46414e-015	2.13769e-015	8.00611e-015	3.40471e-015	6.58814e-015	7.71367e-015	7.21881e-015	5.16076e-015	7.01906e-015	1.00077e-014	1.3879e-014	1.74578e-014	1.17963e-014	1.39168e-014	9.28545e-015
2.84521e-015	7.06625e-015	9.4932e-015	2.76232e-015	3.93269e-015	5.18073e-015	1.0283e-014	6.85636e-017	5.50593e-015	4.33964e-015	4.27546e-015	2.52193e-015	8.14342e-015	3.40257e-015	6.41686e-015	7.56308e-015	7.13268e-015	5.12407e-015	6.66165e-015	9.80684e-015	1.36354e-014	1.7512e-014	1.15115e-014	1.39509e-014	9.2442e-015
2.71572e-015	7.00492e-015	9.62557e-015	2.51649e-015	3.62251e-015	4.76066e-015	9.9935e-015	-4.87885e-016	5.58712e-015	4.14272e-015	4.0855e-015	2.93216e-015	8.27664e-015	3.41312e-015	6.25257e-015	7.43107e-015	7.04006e-015	5.08877e-015	6.29956e-015	9.6173e-015	1.33554e-014	1.75657e-014	1.12231e-014	1.39795e-014	9.21843e-015
2.59123e-015	6.9619e-015	9.7438e-015	2.26514e-015	3.31411e-015	4.32847e-015	9.68955e-015	-1.04053e-015	5.65128e-015	3.94057e-015	3.89565e-015	3.36566e-015	8.40246e-015	3.43729e-015	6.09749e-015	7.31942e-015	6.94317e-015	5.05547e-015	5.93698e-015	9.44193e-015	1.30432e-014	1.76186e-014	1.09343e-014	1.40019e-014	9.20861e-015
2.47352e-015	6.93992e-015	9.84667e-015	2.01026e-015	3.00971e-015	3.8876e-015	9.37406e-015	-1.58442e-015	5.69783e-015	3.73536e-015	3.70708e-015	3.81953e-015	8.51801e-015	3.47535e-015	5.9545e-015	7.23061e-015	6.84435e-015	5.0245e-015	5.57831e-015	9.28342e-015	1.27028e-014	1.76707e-014	1.06481e-014	1.40181e-014	9.2155e-015
2.36471e-015	6.9409e-015	9.93361e-015	1.75381e-015	2.71175e-015	3.44143e-015	9.04993e-015	-2.11511e-015	5.72603e-015	3.52889e-015	3.52089e-015	4.29073e-015	8.62083e-015	3.52746e-015	5.82544e-015	7.16619e-015	6.74608e-015	4.99623e-015	5.22765e-015	9.14382e-015	1.23387e-014	1.77217e-014	1.03675e-014	1.40278e-014	9.23895e-015
2.26672e-015	6.96653e-015	1.0004e-014	1.49765e-015	2.42235e-015	2.99368e-015	8.7198e-015	-2.62789e-015	5.73543e-015	3.32314e-015	3.33813e-015	4.77569e-015	8.70858e-015	3.59334e-015	5.71199e-015	7.12755e-015	6.65029e-015	4.97168e-015	4.88911e-015	9.02529e-015	1.19555e-014	1.77704e-014	1.0095e-014	1.40307e-014	9.27948e-015
2.18097e-015	7.01865e-015	1.00569e-014	1.24402e-015	2.14405e-015	2.54707e-015	8.38669e-015	-3.11822e-015	5.72602e-015	3.11987e-015	3.1597e-015	5.27093e-015	8.77933e-015	3.67272e-015	5.61619e-015	7.11548e-015	6.55894e-015	4.9507e-015	4.56659e-015	8.92971e-015	1.15572e-014	1.78163e-014	9.8333e-015	1.40261e-014	9.33693e-015
2.1086e-015	7.09779e-015	1.00915e-014	9.95389e-016	1.87895e-015	2.10465e-015	8.05354e-015	-3.582e-015	5.69822e-015	2.9204e-015	2.98576e-015	5.7729e-015	8.83093e-015	3.76565e-015	5.5396e-015	7.13034e-015	6.47432e-015	4.93353e-015	4.26346e-015	8.85853e-015	1.11478e-014	1.78586e-014	9.58482e-015	1.40141e-014	9.41084e-015
2.05097e-015	7.20439e-015	1.01073e-014	7.53648e-016	1.62919e-015	1.66964e-015	7.72311e-015	-4.0163e-015	5.65238e-015	2.72632e-015	2.81663e-015	6.27842e-015	8.86206e-015	3.87111e-015	5.48343e-015	7.17227e-015	6.39832e-015	4.92049e-015	3.98236e-015	8.81245e-015	1.0731e-014	1.78963e-014	9.35181e-015	1.39945e-014	9.50075e-015
2.00889e-015	7.33889e-015	1.01036e-014	5.20601e-016	1.39679e-015	1.24501e-015	7.39801e-015	-4.41826e-015	5.58936e-015	2.53912e-015	2.65296e-015	6.78391e-015	8.87166e-015	3.98785e-015	5.44801e-015	7.24025e-015	6.3326e-015	4.91123e-015	3.72587e-015	8.79228e-015	1.03107e-014	1.79282e-014	9.13616e-015	1.39667e-014	9.60586e-015
1.98299e-015	7.50085e-015	1.00795e-014	2.98025e-016	1.18326e-015	8.3371e-016	7.08066e-015	-4.78532e-015	5.51002e-015	2.35971e-015	2.49474e-015	7.28565e-015	8.85888e-015	4.11469e-015	5.43381e-015	7.3338e-015	6.27879e-015	4.90549e-015	3.49626e-015	8.7978e-015	9.89055e-015	1.79528e-014	8.9393e-015	1.39301e-014	9.72538e-015
1.97386e-015	7.68978e-015	1.00347e-014	8.76931e-017	9.90163e-016	4.38413e-016	6.77311e-015	-5.11637e-015	5.4149e-015	2.18881e-015	2.34206e-015	7.77988e-015	8.82311e-015	4.24993e-015	5.44112e-015	7.4518e-015	6.23919e-015	4.90312e-015	3.29521e-015	8.82899e-015	9.47388e-015	1.79689e-014	8.76232e-015	1.38842e-014	9.85828e-015
1.98214e-015	7.90476e-015	9.96911e-015	-1.09195e-016	8.18545e-016	6.13371e-017	6.47719e-015	-5.41001e-015	5.30528e-015	2.0268e-015	2.19457e-015	8.26343e-015	8.76388e-015	4.39191e-015	5.46973e-015	7.59287e-015	6.21454e-015	4.90375e-015	3.12367e-015	8.88513e-015	9.06364e-015	1.79754e-014	8.60635e-015	1.38287e-014	1.00034e-014
2.00761e-015	8.14445e-015	9.88238e-015	-2.91395e-016	6.69082e-016	-2.96081e-016	6.19449e-015	-5.66553e-015	5.18244e-015	1.87427e-015	2.05205e-015	8.73328e-015	8.68165e-015	4.53854e-015	5.51903e-015	7.75498e-015	6.20501e-015	4.90695e-015	2.9825e-015	8.96523e-015	8.6628e-015	1.79703e-014	8.47128e-015	1.37629e-014	1.01593e-014
2.04966e-015	8.4071e-015	9.77499e-015	-4.57791e-016	5.4244e-016	-6.32555e-016	5.92626e-015	-5.88268e-015	5.04757e-015	1.73107e-015	1.91386e-015	9.18562e-015	8.5767e-015	4.68752e-015	5.58772e-015	7.93565e-015	6.21172e-015	4.91192e-015	2.872e-015	9.06774e-015	8.27356e-015	1.79523e-014	8.35738e-015	1.36869e-014	1.03241e-014
2.10816e-015	8.69071e-015	9.64677e-015	-6.07055e-016	4.39202e-016	-9.46406e-016	5.67353e-015	-6.06229e-015	4.9022e-015	1.59743e-015	1.77937e-015	9.61775e-015	8.45009e-015	4.83643e-015	5.67494e-015	8.13231e-015	6.2349e-015	4.9174e-015	2.79204e-015	9.19071e-015	7.89803e-015	1.79201e-014	8.26462e-015	1.36003e-014	1.0496e-014
2.18241e-015	8.99309e-015	9.49807e-015	-7.39278e-016	3.58714e-016	-1.23672e-015	5.43709e-015	-6.20522e-015	4.74729e-015	1.47261e-015	1.64767e-015	1.0027e-014	8.30248e-015	4.98323e-015	5.77888e-015	8.34151e-015	6.27391e-015	4.92349e-015	2.74206e-015	9.3323e-015	7.53802e-015	1.78716e-014	8.19216e-015	1.35029e-014	1.06728e-014
2.27131e-015	9.31169e-015	9.32962e-015	-8.54236e-016	3.00265e-016	-1.50308e-015	5.21746e-015	-6.31344e-015	4.58397e-015	1.35653e-015	1.51813e-015	1.0411e-014	8.13475e-015	5.12521e-015	5.89694e-015	8.55985e-015	6.32791e-015	4.92921e-015	2.72104e-015	9.49015e-015	7.1949e-015	1.78058e-014	8.13914e-015	1.33949e-014	1.0853e-014
2.37367e-015	9.64365e-015	9.14182e-015	-9.51062e-016	2.63007e-016	-1.74566e-015	5.01442e-015	-6.3892e-015	4.41345e-015	1.24846e-015	1.38974e-015	1.07673e-014	7.94854e-015	5.25998e-015	6.02727e-015	8.78397e-015	6.3962e-015	4.93339e-015	2.72734e-015	9.66136e-015	6.86989e-015	1.77212e-014	8.10425e-015	1.32761e-014	1.10346e-014
2.488e-015	9.98627e-015	8.93566e-015	-1.03033e-015	2.46166e-016	-1.96489e-015	4.82787e-015	-6.4355e-015	4.23639e-015	1.14771e-015	1.26136e-015	1.10938e-014	7.74539e-015	5.38486e-015	6.16739e-015	9.01051e-015	6.47754e-015	4.93455e-015	2.75925e-015	9.84234e-015	6.56417e-015	1.76171e-014	8.08604e-015	1.31467e-014	1.12155e-014
2.61303e-015	1.03366e-014	8.7122e-015	-1.09227e-015	2.4831e-016	-2.16136e-015	4.65714e-015	-6.45567e-015	4.05372e-015	1.05359e-015	1.13209e-015	1.13889e-014	7.52667e-015	5.4975e-015	6.31412e-015	9.23541e-015	6.57022e-015	4.93179e-015	2.81463e-015	1.00293e-014	6.27829e-015	1.74924e-014	8.08253e-015	1.30066e-014	1.13929e-014
2.74745e-015	1.06913e-014	8.47286e-015	-1.13785e-015	2.67144e-016	-2.33572e-015	4.50086e-015	-6.45347e-015	3.86587e-015	9.64975e-016	1.00086e-015	1.16515e-014	7.29407e-015	5.59552e-015	6.46491e-015	9.45453e-015	6.67264e-015	4.92396e-015	2.89036e-015	1.02189e-014	6.01272e-015	1.73463e-014	8.09186e-015	1.28563e-014	1.15651e-014
2.88974e-015	1.1047e-014	8.21881e-015	-1.16773e-015	3.00512e-016	-2.48974e-015	4.35783e-015	-6.43313e-015	3.67301e-015	8.80708e-016	8.66289e-016	1.18806e-014	7.04928e-015	5.67658e-015	6.61687e-015	9.66396e-015	6.78238e-015	4.90963e-015	2.98378e-015	1.04075e-014	5.76731e-015	1.71783e-014	8.11178e-015	1.26966e-014	1.17301e-014
3.038e-015	1.14015e-014	7.95177e-015	-1.18335e-015	3.46329e-016	-2.62544e-015	4.22702e-015	-6.39935e-015	3.47557e-015	7.99698e-016	7.26975e-016	1.2076e-014	6.79391e-015	5.73846e-015	6.7669e-015	9.85981e-015	6.89647e-015	4.8878e-015	3.09208e-015	1.05915e-014	5.54193e-015	1.69879e-014	8.13987e-015	1.25277e-014	1.18857e-014
3.19051e-015	1.17516e-014	7.67376e-015	-1.18607e-015	4.0181e-016	-2.74466e-015	4.1064e-015	-6.35659e-015	3.27365e-015	7.20404e-016	5.82289e-016	1.22367e-014	6.53004e-015	5.77881e-015	6.91143e-015	1.00383e-014	7.01202e-015	4.85709e-015	3.21199e-015	1.0767e-014	5.33607e-015	1.67747e-014	8.17353e-015	1.23502e-014	1.20295e-014
3.34533e-015	1.20944e-014	7.38672e-015	-1.17774e-015	4.64301e-016	-2.84905e-015	3.99347e-015	-6.30935e-015	3.06722e-015	6.41211e-016	4.31255e-016	1.23628e-014	6.25967e-015	5.79534e-015	7.04728e-015	1.01961e-014	7.1264e-015	4.8169e-015	3.34023e-015	1.09301e-014	5.14899e-015	1.65386e-014	8.21014e-015	1.21647e-014	1.21597e-014
3.5003e-015	1.24267e-014	7.09229e-015	-1.16003e-015	5.3097e-016	-2.94135e-015	3.88612e-015	-6.26253e-015	2.85546e-015	5.61065e-016	2.72751e-016	1.24545e-014	5.98434e-015	5.78697e-015	7.17119e-015	1.03296e-014	7.23629e-015	4.76614e-015	3.47334e-015	1.10772e-014	4.97953e-015	1.62801e-014	8.24698e-015	1.1972e-014	1.22744e-014
3.65362e-015	1.2746e-014	6.79252e-015	-1.13483e-015	5.99004e-016	-3.02422e-015	3.78176e-015	-6.22099e-015	2.63812e-015	4.78877e-016	1.05738e-016	1.25118e-014	5.70562e-015	5.75235e-015	7.28036e-015	1.04358e-014	7.33859e-015	4.70344e-015	3.60776e-015	1.12053e-014	4.82691e-015	1.59999e-014	8.28097e-015	1.17732e-014	1.23718e-014
3.80361e-015	1.30499e-014	6.48981e-015	-1.10378e-015	6.65325e-016	-3.10043e-015	3.67816e-015	-6.18915e-015	2.41468e-015	3.93702e-016	-7.02451e-017	1.2535e-014	5.42496e-015	5.68991e-015	7.37173e-015	1.05118e-014	7.4298e-015	4.62756e-015	3.74088e-015	1.13103e-014	4.69019e-015	1.56989e-014	8.30947e-015	1.15694e-014	1.24502e-014
3.94862e-015	1.33354e-014	6.1866e-015	-1.06893e-015	7.26846e-016	-3.17237e-015	3.5724e-015	-6.17182e-015	2.18453e-015	3.04332e-016	-2.55952e-016	1.25256e-014	5.14365e-015	5.5993e-015	7.4424e-015	1.05557e-014	7.5064e-015	4.53768e-015	3.8694e-015	1.13893e-014	4.568e-015	1.53787e-014	8.33006e-015	1.13618e-014	1.25085e-014
4.08665e-015	1.36e-014	5.8851e-015	-1.03258e-015	7.807e-016	-3.24261e-015	3.46188e-015	-6.1737e-015	1.94672e-015	2.09615e-016	-4.51794e-016	1.24847e-014	4.86266e-015	5.47976e-015	7.48986e-015	1.05648e-014	7.5649e-015	4.43271e-015	3.98994e-015	1.14396e-014	4.45885e-015	1.50407e-014	8.34027e-015	1.11518e-014	1.25454e-014
4.21591e-015	1.38422e-014	5.58765e-015	-9.96595e-016	8.24133e-016	-3.31443e-015	3.34382e-015	-6.19845e-015	1.69982e-015	1.08267e-016	-6.57814e-016	1.24135e-014	4.58314e-015	5.3312e-015	7.51225e-015	1.05377e-014	7.60206e-015	4.31228e-015	4.09954e-015	1.14589e-014	4.36112e-015	1.46864e-014	8.33709e-015	1.09406e-014	1.25603e-014
4.33489e-015	1.40603e-014	5.29659e-015	-9.62626e-016	8.54643e-016	-3.39058e-015	3.21554e-015	-6.25004e-015	1.44256e-015	-1.04928e-018	-8.74399e-016	1.23136e-014	4.3062e-015	5.15403e-015	7.50712e-015	1.04734e-014	7.61516e-015	4.17562e-015	4.19549e-015	1.1445e-014	4.27326e-015	1.43181e-014	8.31837e-015	1.07298e-014	1.25529e-014
4.44207e-015	1.42528e-014	5.01476e-015	-9.32541e-016	8.69852e-016	-3.47408e-015	3.07447e-015	-6.33136e-015	1.17397e-015	-1.19061e-016	-1.10175e-015	1.21861e-014	4.03234e-015	4.94859e-015	7.47277e-015	1.0371e-014	7.60133e-015	4.02214e-015	4.27595e-015	1.13963e-014	4.19402e-015	1.39385e-014	8.28221e-015	1.05211e-014	1.25224e-014
4.53607e-015	1.44185e-014	4.7439e-015	-9.08024e-016	8.67651e-016	-3.56748e-015	2.91863e-015	-6.44559e-015	8.92571e-016	-2.4618e-016	-1.33983e-015	1.20331e-014	3.76237e-015	4.71551e-015	7.40778e-015	1.02305e-014	7.55839e-015	3.85179e-015	4.33933e-015	1.13123e-014	4.1221e-015	1.35499e-014	8.22663e-015	1.03163e-014	1.24688e-014
4.61614e-015	1.45563e-014	4.48647e-015	-8.90663e-016	8.45926e-016	-3.67272e-015	2.7453e-015	-6.59532e-015	5.97025e-016	-3.82761e-016	-1.58862e-015	1.18565e-014	3.4965e-015	4.45598e-015	7.31135e-015	1.00518e-014	7.48448e-015	3.66433e-015	4.38393e-015	1.11923e-014	4.056e-015	1.31548e-014	8.15028e-015	1.01168e-014	1.23916e-014
4.68158e-015	1.46651e-014	4.24493e-015	-8.82423e-016	8.03573e-016	-3.79179e-015	2.55261e-015	-6.78217e-015	2.86496e-016	-5.29025e-016	-1.84769e-015	1.16583e-014	3.23499e-015	4.17137e-015	7.18295e-015	9.836e-015	7.3778e-015	3.45984e-015	4.40823e-015	1.1036e-014	3.99443e-015	1.27564e-014	8.05187e-015	9.92419e-015	1.22912e-014
4.73148e-015	1.47446e-014	4.02123e-015	-8.84371e-016	7.39136e-016	-3.92681e-015	2.3392e-015	-7.00786e-015	-4.06627e-017	-6.8515e-016	-2.11645e-015	1.14404e-014	2.97783e-015	3.86344e-015	7.02223e-015	9.58422e-015	7.23713e-015	3.23882e-015	4.41149e-015	1.08439e-014	3.93554e-015	1.23578e-014	7.93024e-015	9.73977e-015	1.21683e-014
4.76498e-015	1.47951e-014	3.81691e-015	-8.96967e-016	6.51994e-016	-4.07935e-015	2.10361e-015	-7.27303e-015	-3.85705e-016	-8.51186e-016	-2.39446e-015	1.12051e-014	2.72464e-015	3.53424e-015	6.82961e-015	9.29831e-015	7.06154e-015	3.00112e-015	4.39312e-015	1.06169e-014	3.87855e-015	1.1962e-014	7.78492e-015	9.56496e-015	1.2024e-014
4.78153e-015	1.48167e-014	3.63372e-015	-9.21451e-016	5.41583e-016	-4.25103e-015	1.8447e-015	-7.57762e-015	-7.49299e-016	-1.02723e-015	-2.68097e-015	1.0954e-014	2.47548e-015	3.18614e-015	6.60568e-015	8.98032e-015	6.8503e-015	2.74659e-015	4.35332e-015	1.03564e-014	3.82181e-015	1.15715e-014	7.61594e-015	9.40131e-015	1.18591e-014
4.78089e-015	1.48095e-014	3.47317e-015	-9.5844e-016	4.07846e-016	-4.44297e-015	1.56194e-015	-7.92154e-015	-1.13241e-015	-1.21273e-015	-2.9751e-015	1.06895e-014	2.23002e-015	2.82181e-015	6.35131e-015	8.63248e-015	6.60413e-015	2.47614e-015	4.29189e-015	1.00645e-014	3.7644e-015	1.11895e-014	7.42313e-015	9.25024e-015	1.16745e-014
4.76318e-015	1.47741e-014	3.33643e-015	-1.00838e-015	2.50721e-016	-4.65599e-015	1.2553e-015	-8.30328e-015	-1.53611e-015	-1.40712e-015	-3.27618e-015	1.04133e-014	1.98781e-015	2.44411e-015	6.06778e-015	8.25761e-015	6.32353e-015	2.19088e-015	4.20945e-015	9.74376e-015	3.70512e-015	1.08193e-014	7.20653e-015	9.11255e-015	1.14724e-014
4.72856e-015	1.47113e-014	3.22464e-015	-1.07113e-015	7.12734e-017	-4.8903e-015	9.24286e-016	-8.72068e-015	-1.9606e-015	-1.61017e-015	-3.58283e-015	1.01272e-014	1.74875e-015	2.05615e-015	5.75673e-015	7.85911e-015	6.00936e-015	1.89151e-015	4.10693e-015	9.39665e-015	3.64317e-015	1.04644e-014	6.96687e-015	8.98944e-015	1.1254e-014
4.67712e-015	1.46218e-014	3.1387e-015	-1.14693e-015	-1.2927e-016	-5.14573e-015	5.694e-016	-9.17174e-015	-2.40554e-015	-1.82125e-015	-3.8942e-015	9.83299e-015	1.51218e-015	1.66101e-015	5.42064e-015	7.44049e-015	5.66317e-015	1.57924e-015	3.98568e-015	9.02686e-015	3.57796e-015	1.01271e-014	6.70523e-015	8.88227e-015	1.1021e-014
4.60954e-015	1.45068e-014	3.0791e-015	-1.23526e-015	-3.49134e-016	-5.42144e-015	1.91841e-016	-9.65328e-015	-2.87109e-015	-2.03954e-015	-4.20884e-015	9.53231e-015	1.27806e-015	1.26182e-015	5.06166e-015	7.00542e-015	5.28721e-015	1.2553e-015	3.84802e-015	8.63782e-015	3.50848e-015	9.81034e-015	6.42304e-015	8.79185e-015	1.07756e-014
4.52668e-015	1.43674e-014	3.04618e-015	-1.33542e-015	-5.86807e-016	-5.71632e-015	-2.07026e-016	-1.01617e-014	-3.3568e-015	-2.26435e-015	-4.52526e-015	9.22661e-015	1.04605e-015	8.62002e-016	4.68251e-015	6.55769e-015	4.88405e-015	9.21211e-016	3.69579e-015	8.23345e-015	3.43426e-015	9.51663e-015	6.12168e-015	8.71876e-015	1.05197e-014
4.42931e-015	1.42052e-014	3.04001e-015	-1.44641e-015	-8.40248e-016	-6.02938e-015	-6.25448e-016	-1.06935e-014	-3.86192e-015	-2.49478e-015	-4.84231e-015	8.91732e-015	8.15724e-016	4.64871e-016	4.28612e-015	6.10124e-015	4.45644e-015	5.78415e-016	3.53041e-015	7.81791e-015	3.35487e-015	9.24857e-015	5.80311e-015	8.6632e-015	1.02555e-014
4.31824e-015	1.40214e-014	3.06048e-015	-1.56729e-015	-1.10682e-015	-6.35908e-015	-1.0616e-015	-1.12445e-014	-4.38524e-015	-2.72971e-015	-5.15873e-015	8.60557e-015	5.87165e-016	7.37596e-017	3.87561e-015	5.64065e-015	4.00827e-015	2.28813e-016	3.35387e-015	7.39591e-015	3.26993e-015	9.0079e-015	5.46934e-015	8.62558e-015	9.98503e-015
4.19493e-015	1.38182e-014	3.10674e-015	-1.69699e-015	-1.38356e-015	-6.70385e-015	-1.51279e-015	-1.18096e-014	-4.92565e-015	-2.96843e-015	-5.47321e-015	8.29281e-015	3.59795e-016	-3.07716e-016	3.45433e-015	5.18016e-015	3.54382e-015	-1.25874e-016	3.16882e-015	6.97148e-015	3.17913e-015	8.79669e-015	5.12271e-015	8.60593e-015	9.7106e-015
4.06055e-015	1.35972e-014	3.17783e-015	-1.83367e-015	-1.66771e-015	-7.06154e-015	-1.97602e-015	-1.23836e-014	-5.48138e-015	-3.20949e-015	-5.78446e-015	7.98007e-015	1.34283e-016	-6.76536e-016	3.02567e-015	4.72401e-015	3.06699e-015	-4.83866e-016	2.97743e-015	6.54917e-015	3.08264e-015	8.61622e-015	4.76591e-015	8.60399e-015	9.43449e-015
3.9168e-015	1.33602e-014	3.27315e-015	-1.97594e-015	-1.95607e-015	-7.42986e-015	-2.44826e-015	-1.29612e-014	-6.0508e-015	-3.45207e-015	-6.09106e-015	7.6679e-015	-8.92551e-017	-1.02939e-015	2.59326e-015	4.27678e-015	2.58314e-015	-8.42928e-016	2.78164e-015	6.13349e-015	2.98075e-015	8.46734e-015	4.40169e-015	8.61945e-015	9.15911e-015
3.76511e-015	1.31092e-014	3.39158e-015	-2.12202e-015	-2.24506e-015	-7.8058e-015	-2.92603e-015	-1.35373e-014	-6.6321e-015	-3.69548e-015	-6.39173e-015	7.35719e-015	-3.10864e-016	-1.36361e-015	2.16066e-015	3.84253e-015	2.09626e-015	-1.20114e-015	2.5843e-015	5.72902e-015	2.87372e-015	8.35105e-015	4.03284e-015	8.65197e-015	8.88675e-015
3.60718e-015	1.28457e-014	3.53115e-015	-2.27007e-015	-2.53181e-015	-8.18597e-015	-3.40518e-015	-1.41061e-014	-7.22281e-015	-3.93842e-015	-6.6852e-015	7.04852e-015	-5.29989e-016	-1.67641e-015	1.73166e-015	3.425e-015	1.61089e-015	-1.55622e-015	2.38794e-015	5.34049e-015	2.76174e-015	8.2677e-015	3.66208e-015	8.70078e-015	8.61901e-015
3.44498e-015	1.25714e-014	3.69036e-015	-2.41817e-015	-2.81289e-015	-8.56725e-015	-3.88174e-015	-1.46621e-014	-7.82065e-015	-4.18021e-015	-6.97053e-015	6.74214e-015	-7.45933e-016	-1.96546e-015	1.30996e-015	3.02788e-015	1.13226e-015	-1.9059e-015	2.19468e-015	4.97281e-015	2.6453e-015	8.2169e-015	3.29256e-015	8.76435e-015	8.35817e-015
3.28044e-015	1.22884e-014	3.86731e-015	-2.56423e-015	-3.08494e-015	-8.94596e-015	-4.35163e-015	-1.52e-014	-8.42292e-015	-4.42e-015	-7.24635e-015	6.4383e-015	-9.58099e-016	-2.22822e-015	8.98868e-016	2.65429e-015	6.65266e-016	-2.24834e-015	2.00672e-015	4.62955e-015	2.52508e-015	8.19806e-015	2.92709e-015	8.84166e-015	8.106e-015
3.11521e-015	1.19985e-014	4.05965e-015	-2.70638e-015	-3.34456e-015	-9.31847e-015	-4.81064e-015	-1.57146e-014	-9.02634e-015	-4.65705e-015	-7.51155e-015	6.13694e-015	-1.16587e-015	-2.46255e-015	5.01598e-016	2.30708e-015	2.15045e-016	-2.5816e-015	1.82609e-015	4.31445e-015	2.4019e-015	8.21014e-015	2.56854e-015	8.9313e-015	7.86413e-015
2.9512e-015	1.1703e-014	4.26543e-015	-2.84273e-015	-3.58867e-015	-9.68165e-015	-5.25466e-015	-1.62008e-014	-9.6281e-015	-4.89095e-015	-7.76573e-015	5.83802e-015	-1.36805e-015	-2.66674e-015	1.21138e-016	1.98923e-015	-2.13844e-016	-2.90357e-015	1.65453e-015	4.03095e-015	2.27594e-015	8.25226e-015	2.22002e-015	9.03145e-015	7.63419e-015
2.78988e-015	1.14042e-014	4.48264e-015	-2.97144e-015	-3.8143e-015	-1.00319e-014	-5.67948e-015	-1.66538e-014	-1.02253e-014	-5.12108e-015	-8.00781e-015	5.5417e-015	-1.5633e-015	-2.83942e-015	-2.39425e-016	1.70285e-015	-6.1629e-016	-3.21212e-015	1.49392e-015	3.78213e-015	2.14775e-015	8.32252e-015	1.88399e-015	9.14015e-015	7.4169e-015
2.63314e-015	1.11043e-014	4.70898e-015	-3.09069e-015	-4.01868e-015	-1.03656e-014	-6.08101e-015	-1.70684e-014	-1.08146e-014	-5.34671e-015	-8.23694e-015	5.24844e-015	-1.75066e-015	-2.9793e-015	-5.77157e-016	1.44983e-015	-9.88144e-016	-3.50555e-015	1.34533e-015	3.5703e-015	2.01824e-015	8.41877e-015	1.56333e-015	9.25568e-015	7.21341e-015
2.48298e-015	1.08045e-014	4.94175e-015	-3.19885e-015	-4.19923e-015	-1.06789e-014	-6.4553e-015	-1.74408e-014	-1.13928e-014	-5.56769e-015	-8.4527e-015	4.95795e-015	-1.92891e-015	-3.08566e-015	-8.89371e-016	1.23216e-015	-1.32545e-015	-3.78182e-015	1.21013e-015	3.39803e-015	1.88801e-015	8.53894e-015	1.26025e-015	9.37559e-015	7.02511e-015
2.34108e-015	1.05063e-014	5.179e-015	-3.2941e-015	-4.35376e-015	-1.09685e-014	-6.79839e-015	-1.7767e-014	-1.19573e-014	-5.78387e-015	-8.65409e-015	4.67001e-015	-2.09643e-015	-3.15826e-015	-1.17376e-015	1.051e-015	-1.62471e-015	-4.0393e-015	1.08898e-015	3.26741e-015	1.75824e-015	8.68042e-015	9.77115e-016	9.49785e-015	6.85236e-015
2.20901e-015	1.02111e-014	5.4184e-015	-3.37454e-015	-4.48026e-015	-1.12312e-014	-7.10679e-015	-1.80438e-014	-1.25048e-014	-5.99477e-015	-8.84086e-015	4.38464e-015	-2.25183e-015	-3.19682e-015	-1.42849e-015	9.06884e-016	-1.88301e-015	-4.27669e-015	9.82841e-016	3.17925e-015	1.62951e-015	8.83988e-015	7.15706e-016	9.6203e-015	6.6952e-015
2.0884e-015	9.92038e-015	5.65752e-015	-3.43893e-015	-4.57667e-015	-1.14632e-014	-7.37734e-015	-1.82685e-014	-1.30324e-014	-6.20097e-015	-9.01286e-015	4.10148e-015	-2.39341e-015	-3.20149e-015	-1.65239e-015	8.00244e-016	-2.09773e-015	-4.49255e-015	8.9195e-016	3.13397e-015	1.50251e-015	9.01432e-015	4.77834e-016	9.74034e-015	6.5537e-015
1.98061e-015	9.63573e-015	5.89443e-015	-3.48624e-015	-4.64138e-015	-1.16619e-014	-7.60718e-015	-1.84387e-014	-1.35375e-014	-6.40243e-015	-9.16983e-015	3.8201e-015	-2.52006e-015	-3.17307e-015	-1.84392e-015	7.30702e-016	-2.26665e-015	-4.68581e-015	8.16006e-016	3.13127e-015	1.37775e-015	9.20025e-015	2.65366e-016	9.85574e-015	6.42759e-015
1.8869e-015	9.35802e-015	6.12658e-015	-3.51571e-015	-4.67383e-015	-1.18251e-014	-7.79393e-015	-1.8553e-014	-1.40176e-014	-6.59954e-015	-9.3117e-015	3.54021e-015	-2.6307e-015	-3.11285e-015	-2.00259e-015	6.97412e-016	-2.38831e-015	-4.85582e-015	7.55213e-016	3.17021e-015	1.25574e-015	9.39391e-015	7.89489e-017	9.96401e-015	6.31675e-015
1.80835e-015	9.08855e-015	6.35199e-015	-3.52659e-015	-4.67312e-015	-1.19507e-014	-7.93561e-015	-1.86107e-014	-1.44707e-014	-6.79293e-015	-9.43842e-015	3.26176e-015	-2.72401e-015	-3.02211e-015	-2.12812e-015	6.9912e-016	-2.46195e-015	-5.00189e-015	7.08928e-016	3.24996e-015	1.13685e-015	9.59214e-015	-8.06719e-017	1.00626e-014	6.22052e-015
1.74633e-015	8.82848e-015	6.56884e-015	-3.51886e-015	-4.63971e-015	-1.20365e-014	-8.03125e-015	-1.8611e-014	-1.48949e-014	-6.98339e-015	-9.55069e-015	2.98425e-015	-2.79881e-015	-2.90248e-015	-2.22023e-015	7.34266e-016	-2.48717e-015	-5.12355e-015	6.75881e-016	3.36885e-015	1.02145e-015	9.79138e-015	-2.12826e-016	1.01489e-014	6.138e-015
1.70211e-015	8.57849e-015	6.77552e-015	-3.49253e-015	-4.57408e-015	-1.20808e-014	-8.08004e-015	-1.85542e-014	-1.52886e-014	-7.17168e-015	-9.64843e-015	2.7078e-015	-2.85406e-015	-2.75578e-015	-2.27962e-015	8.00946e-016	-2.4648e-015	-5.2209e-015	6.55217e-016	3.52427e-015	9.09507e-016	9.98821e-015	-3.17125e-016	1.02206e-014	6.0684e-015
1.67656e-015	8.33964e-015	6.97027e-015	-3.44817e-015	-4.47684e-015	-1.20822e-014	-8.08193e-015	-1.84415e-014	-1.56502e-014	-7.35875e-015	-9.73224e-015	2.43233e-015	-2.88948e-015	-2.58448e-015	-2.30775e-015	8.97203e-016	-2.39597e-015	-5.29452e-015	6.45703e-016	3.7132e-015	8.01377e-016	1.01792e-014	-3.93914e-016	1.02756e-014	6.01056e-015
1.66964e-015	8.11246e-015	7.15207e-015	-3.38639e-015	-4.34887e-015	-1.20401e-014	-8.03716e-015	-1.82742e-014	-1.59791e-014	-7.54559e-015	-9.80219e-015	2.15763e-015	-2.90451e-015	-2.39128e-015	-2.30581e-015	1.02004e-015	-2.283e-015	-5.34508e-015	6.45899e-016	3.93257e-015	6.97395e-016	1.03603e-014	-4.43687e-016	1.03119e-014	5.96282e-015
1.6811e-015	7.89713e-015	7.31975e-015	-3.30783e-015	-4.19164e-015	-1.19549e-014	-7.9467e-015	-1.8054e-014	-1.62748e-014	-7.73304e-015	-9.8592e-015	1.88348e-015	-2.89833e-015	-2.17906e-015	-2.27521e-015	1.16644e-015	-2.12834e-015	-5.37365e-015	6.53789e-016	4.17808e-015	5.97574e-016	1.05279e-014	-4.67156e-016	1.03274e-014	5.92371e-015
1.71151e-015	7.69444e-015	7.47233e-015	-3.21371e-015	-4.00722e-015	-1.18265e-014	-7.81193e-015	-1.77837e-014	-1.65375e-014	-7.92208e-015	-9.90413e-015	1.60946e-015	-2.87089e-015	-1.95067e-015	-2.21796e-015	1.33322e-015	-1.93549e-015	-5.38095e-015	6.68062e-016	4.44617e-015	5.01578e-016	1.06791e-014	-4.65637e-016	1.03208e-014	5.89191e-015
1.76074e-015	7.50535e-015	7.60872e-015	-3.10501e-015	-3.79734e-015	-1.16562e-014	-7.63501e-015	-1.74667e-014	-1.67673e-014	-8.11388e-015	-9.93743e-015	1.33586e-015	-2.82229e-015	-1.70894e-015	-2.13655e-015	1.51669e-015	-1.7082e-015	-5.36875e-015	6.86718e-016	4.7323e-015	4.09088e-016	1.08113e-014	-4.40334e-016	1.02902e-014	5.86565e-015
1.82831e-015	7.33013e-015	7.72853e-015	-2.98338e-015	-3.56481e-015	-1.14445e-014	-7.41859e-015	-1.71068e-014	-1.69645e-014	-8.30971e-015	-9.96002e-015	1.06258e-015	-2.75323e-015	-1.45699e-015	-2.03343e-015	1.71366e-015	-1.45109e-015	-5.33853e-015	7.0806e-016	5.03137e-015	3.19701e-016	1.09219e-014	-3.92329e-016	1.02343e-014	5.84328e-015
1.9138e-015	7.16894e-015	7.83144e-015	-2.85025e-015	-3.31212e-015	-1.11929e-014	-7.16623e-015	-1.67079e-014	-1.71303e-014	-8.50991e-015	-9.97283e-015	7.8936e-016	-2.66397e-015	-1.19819e-015	-1.91153e-015	1.92045e-015	-1.16906e-015	-5.29225e-015	7.30124e-016	5.33881e-015	2.32949e-016	1.10088e-014	-3.23712e-016	1.01522e-014	5.82302e-015
2.01686e-015	7.02163e-015	7.91767e-015	-2.70755e-015	-3.04157e-015	-1.09034e-014	-6.88158e-015	-1.62744e-014	-1.72658e-014	-8.71615e-015	-9.97715e-015	5.16613e-016	-2.55509e-015	-9.35584e-016	-1.77415e-015	2.13313e-015	-8.6681e-016	-5.23192e-015	7.51019e-016	5.64961e-015	1.4835e-016	1.10703e-014	-2.36774e-016	1.00434e-014	5.80325e-015
2.13643e-015	6.88827e-015	7.98755e-015	-2.55768e-015	-2.75636e-015	-1.05784e-014	-6.56907e-015	-1.58107e-014	-1.73723e-014	-8.92927e-015	-9.97374e-015	2.44522e-016	-2.42777e-015	-6.72459e-016	-1.62411e-015	2.34736e-015	-5.50102e-016	-5.15983e-015	7.69086e-016	5.95804e-015	6.52363e-017	1.11053e-014	-1.33811e-016	9.90703e-015	5.7821e-015
2.27132e-015	6.76892e-015	8.04125e-015	-2.40275e-015	-2.45998e-015	-1.02208e-014	-6.23325e-015	-1.53215e-014	-1.74519e-014	-9.15008e-015	-9.96342e-015	-2.67603e-017	-2.2834e-015	-4.12256e-016	-1.46491e-015	2.55987e-015	-2.25357e-016	-5.07892e-015	7.82644e-016	6.25975e-015	-1.70682e-017	1.11129e-014	-1.71952e-017	9.74287e-015	5.75789e-015
2.42067e-015	6.66341e-015	8.0792e-015	-2.24565e-015	-2.15566e-015	-9.83349e-015	-5.87871e-015	-1.48119e-014	-1.75066e-014	-9.37925e-015	-9.94704e-015	-2.97188e-016	-2.12354e-015	-1.57831e-016	-1.29985e-015	2.76673e-015	1.01291e-016	-4.99195e-015	7.9043e-016	6.54943e-015	-9.92506e-017	1.1092e-014	1.10611e-016	9.55104e-015	5.72945e-015
2.58287e-015	6.57168e-015	8.10209e-015	-2.08833e-015	-1.8465e-015	-9.41995e-015	-5.5115e-015	-1.4287e-014	-1.75386e-014	-9.61772e-015	-9.92553e-015	-5.66466e-016	-1.94978e-015	8.78584e-017	-1.13247e-015	2.96468e-015	4.24006e-016	-4.90156e-015	7.91609e-016	6.82236e-015	-1.81831e-016	1.10428e-014	2.47286e-016	9.3318e-015	5.69568e-015
2.75671e-015	6.49378e-015	8.11096e-015	-1.933e-015	-1.53566e-015	-8.98387e-015	-5.13733e-015	-1.37518e-014	-1.755e-014	-9.86632e-015	-9.89961e-015	-8.34241e-016	-1.76437e-015	3.22533e-016	-9.66366e-016	3.14969e-015	7.36834e-016	-4.81051e-015	7.84978e-016	7.07349e-015	-2.65393e-016	1.09656e-014	3.89974e-016	9.08589e-015	5.65527e-015
2.94069e-015	6.42911e-015	8.10654e-015	-1.78257e-015	-1.22633e-015	-8.52929e-015	-4.76134e-015	-1.32113e-014	-1.75431e-014	-1.01251e-014	-9.8701e-015	-1.09963e-015	-1.56912e-015	5.43477e-016	-8.05089e-016	3.31879e-015	1.0335e-015	-4.72157e-015	7.69338e-016	7.29794e-015	-3.50315e-016	1.08612e-014	5.36029e-016	8.81423e-015	5.60713e-015
3.13309e-015	6.37783e-015	8.0901e-015	-1.63938e-015	-9.21807e-016	-8.06014e-015	-4.38902e-015	-1.26702e-014	-1.75205e-014	-1.03944e-014	-9.83757e-015	-1.3617e-015	-1.36626e-015	7.48338e-016	-6.52071e-016	3.46897e-015	1.30813e-015	-4.63763e-015	7.44164e-016	7.49215e-015	-4.37531e-016	1.07311e-014	6.82655e-016	8.51832e-015	5.55049e-015
3.33216e-015	6.33963e-015	8.06271e-015	-1.50528e-015	-6.2501e-016	-7.58074e-015	-4.02649e-015	-1.21334e-014	-1.7485e-014	-1.06741e-014	-9.80259e-015	-1.62037e-015	-1.15786e-015	9.35356e-016	-5.10722e-016	3.59711e-015	1.55502e-015	-4.56123e-015	7.0864e-016	7.65237e-015	-5.27757e-016	1.05768e-014	8.27186e-016	8.1996e-015	5.48507e-015
3.53621e-015	6.31439e-015	8.02587e-015	-1.38282e-015	-3.39005e-016	-7.09545e-015	-3.6786e-015	-1.16053e-014	-1.74392e-014	-1.09632e-014	-9.76595e-015	-1.87453e-015	-9.46325e-016	1.10247e-015	-3.83797e-016	3.70096e-015	1.76858e-015	-4.49517e-015	6.62762e-016	7.77531e-015	-6.21981e-016	1.04005e-014	9.67479e-016	7.86002e-015	5.41044e-015
3.74369e-015	6.30139e-015	7.98082e-015	-1.27435e-015	-6.63475e-017	-6.60873e-015	-3.35135e-015	-1.10904e-014	-1.73853e-014	-1.12612e-014	-9.72798e-015	-2.12313e-015	-7.33766e-016	1.24838e-015	-2.74324e-016	3.77818e-015	1.94322e-015	-4.44178e-015	6.07186e-016	7.85833e-015	-7.20524e-016	1.02047e-014	1.10122e-015	7.50192e-015	5.32658e-015
3.95294e-015	6.30017e-015	7.92908e-015	-1.18178e-015	1.90708e-016	-6.12534e-015	-3.05021e-015	-1.05921e-014	-1.73259e-014	-1.15677e-014	-9.68903e-015	-2.36505e-015	-5.22482e-016	1.37206e-015	-1.84618e-016	3.82648e-015	2.07457e-015	-4.40408e-015	5.41922e-016	7.89915e-015	-8.23787e-016	9.99216e-015	1.22659e-015	7.12772e-015	5.23405e-015
4.16239e-015	6.31008e-015	7.87222e-015	-1.10718e-015	4.29705e-016	-5.64953e-015	-2.77942e-015	-1.01138e-014	-1.72626e-014	-1.1882e-014	-9.64955e-015	-2.60006e-015	-3.14459e-016	1.47317e-015	-1.17483e-016	3.84411e-015	2.15873e-015	-4.38443e-015	4.67413e-016	7.89558e-015	-9.32609e-016	9.76645e-015	1.34175e-015	6.74e-015	5.13328e-015
4.36998e-015	6.33045e-015	7.81178e-015	-1.05239e-015	6.4871e-016	-5.1855e-015	-2.54342e-015	-9.65877e-015	-1.71978e-014	-1.22031e-014	-9.60988e-015	-2.82713e-015	-1.11808e-016	1.55104e-015	-7.49451e-017	3.82985e-015	2.19229e-015	-4.38469e-015	3.84181e-016	7.84645e-015	-1.04745e-015	9.53104e-015	1.44416e-015	6.34157e-015	5.02497e-015
4.57387e-015	6.36095e-015	7.74951e-015	-1.01854e-015	8.45837e-016	-4.73712e-015	-2.34653e-015	-9.22997e-015	-1.71334e-014	-1.25296e-014	-9.56992e-015	-3.0449e-015	8.36234e-017	1.60569e-015	-5.86501e-017	3.78285e-015	2.17219e-015	-4.40669e-015	2.93088e-016	7.75186e-015	-1.16788e-015	9.28917e-015	1.53241e-015	5.93498e-015	4.91031e-015
4.77256e-015	6.40144e-015	7.68671e-015	-1.00724e-015	1.02011e-015	-4.30865e-015	-2.19227e-015	-8.8291e-015	-1.70701e-014	-1.28602e-014	-9.52921e-015	-3.2521e-015	2.69911e-016	1.63715e-015	-6.99691e-017	3.70258e-015	2.09657e-015	-4.45188e-015	1.9499e-016	7.61207e-015	-1.29367e-015	9.04435e-015	1.60531e-015	5.5238e-015	4.79049e-015
4.96459e-015	6.4517e-015	7.62504e-015	-1.01908e-015	1.17083e-015	-3.90372e-015	-2.08335e-015	-8.45764e-015	-1.70092e-014	-1.31931e-014	-9.48764e-015	-3.44757e-015	4.45478e-016	1.64624e-015	-1.09985e-016	3.58844e-015	1.96413e-015	-4.52118e-015	9.1272e-017	7.42729e-015	-1.42446e-015	8.80021e-015	1.66182e-015	5.11151e-015	4.66665e-015
5.14829e-015	6.51159e-015	7.56575e-015	-1.05522e-015	1.29686e-015	-3.52557e-015	-2.02195e-015	-8.11644e-015	-1.69521e-014	-1.35261e-014	-9.4444e-015	-3.63051e-015	6.0926e-016	1.63385e-015	-1.78973e-016	3.44086e-015	1.77457e-015	-4.61547e-015	-1.63297e-017	7.19869e-015	-1.55983e-015	8.56116e-015	1.70178e-015	4.70117e-015	4.54078e-015
5.32263e-015	6.58096e-015	7.50978e-015	-1.11607e-015	1.39694e-015	-3.17714e-015	-2.0091e-015	-7.80592e-015	-1.68993e-014	-1.38563e-014	-9.39929e-015	-3.79971e-015	7.59533e-016	1.60171e-015	-2.76753e-016	3.26075e-015	1.5277e-015	-4.73514e-015	-1.26199e-016	6.92831e-015	-1.69887e-015	8.33042e-015	1.72448e-015	4.29629e-015	4.41416e-015
5.48642e-015	6.65922e-015	7.45874e-015	-1.20147e-015	1.47177e-015	-2.86111e-015	-2.0455e-015	-7.52635e-015	-1.68504e-014	-1.41818e-014	-9.35166e-015	-3.95313e-015	8.95886e-016	1.55133e-015	-4.03002e-016	3.04881e-015	1.22404e-015	-4.88025e-015	-2.36211e-016	6.6185e-015	-1.84056e-015	8.11186e-015	1.72961e-015	3.90031e-015	4.28838e-015
5.63846e-015	6.74542e-015	7.41382e-015	-1.31127e-015	1.52135e-015	-2.58033e-015	-2.13173e-015	-7.27678e-015	-1.68052e-014	-1.45e-014	-9.3007e-015	-4.0901e-015	1.01837e-015	1.4844e-015	-5.5716e-016	2.80566e-015	8.66104e-016	-5.0502e-015	-3.45008e-016	6.27173e-015	-1.984e-015	7.90995e-015	1.71701e-015	3.51694e-015	4.16555e-015
5.77827e-015	6.83963e-015	7.37629e-015	-1.44473e-015	1.54629e-015	-2.33642e-015	-2.26703e-015	-7.05541e-015	-1.67628e-014	-1.48083e-014	-9.24501e-015	-4.2095e-015	1.12683e-015	1.40334e-015	-7.38231e-016	2.53301e-015	4.56407e-016	-5.24389e-015	-4.50181e-016	5.89122e-015	-2.12794e-015	7.72779e-015	1.6875e-015	3.14937e-015	4.04773e-015
5.90547e-015	6.94204e-015	7.34724e-015	-1.60103e-015	1.5474e-015	-2.13083e-015	-2.44995e-015	-6.8615e-015	-1.67222e-014	-1.51042e-014	-9.18346e-015	-4.31062e-015	1.22138e-015	1.31135e-015	-9.44403e-016	2.23347e-015	-1.92813e-018	-5.4601e-015	-5.49821e-016	5.48121e-015	-2.27106e-015	7.56839e-015	1.64167e-015	2.80056e-015	3.93699e-015
6.01927e-015	7.05211e-015	7.32737e-015	-1.77859e-015	1.52581e-015	-1.96421e-015	-2.67841e-015	-6.69346e-015	-1.66827e-014	-1.53846e-014	-9.11543e-015	-4.39222e-015	1.30205e-015	1.21111e-015	-1.17405e-015	1.90904e-015	-5.05873e-016	-5.69746e-015	-6.42541e-016	5.04623e-015	-2.41229e-015	7.43462e-015	1.581e-015	2.47376e-015	3.83539e-015
6.12006e-015	7.16926e-015	7.31769e-015	-1.97615e-015	1.48312e-015	-1.83724e-015	-2.94989e-015	-6.54893e-015	-1.66429e-014	-1.56471e-014	-9.03938e-015	-4.45286e-015	1.36992e-015	1.10544e-015	-1.42459e-015	1.56214e-015	-1.05016e-015	-5.95365e-015	-7.26417e-016	4.59094e-015	-2.55075e-015	7.32968e-015	1.50665e-015	2.17215e-015	3.74533e-015
6.20794e-015	7.29313e-015	7.31882e-015	-2.19201e-015	1.4204e-015	-1.74994e-015	-3.26103e-015	-6.42476e-015	-1.66007e-014	-1.5889e-014	-8.9539e-015	-4.49186e-015	1.42626e-015	9.96805e-016	-1.69359e-015	1.19596e-015	-1.62969e-015	-6.22588e-015	-7.99769e-016	4.11932e-015	-2.68457e-015	7.25606e-015	1.41988e-015	1.89827e-015	3.66875e-015
6.28222e-015	7.42338e-015	7.33146e-015	-2.42382e-015	1.3392e-015	-1.70189e-015	-3.60728e-015	-6.31846e-015	-1.65534e-014	-1.61071e-014	-8.85829e-015	-4.50838e-015	1.47293e-015	8.88552e-016	-1.97768e-015	8.13416e-016	-2.23939e-015	-6.51166e-015	-8.61198e-016	3.63674e-015	-2.81201e-015	7.21456e-015	1.32189e-015	1.65438e-015	3.60734e-015
6.34286e-015	7.56005e-015	7.35632e-015	-2.66947e-015	1.24124e-015	-1.69186e-015	-3.9844e-015	-6.22615e-015	-1.6498e-014	-1.62986e-014	-8.75107e-015	-4.5022e-015	1.51133e-015	7.8327e-016	-2.27382e-015	4.17939e-016	-2.87295e-015	-6.8083e-015	-9.0896e-016	3.14889e-015	-2.93141e-015	7.20703e-015	1.21462e-015	1.44268e-015	3.56344e-015
6.39097e-015	7.70262e-015	7.39416e-015	-2.92702e-015	1.12862e-015	-1.71931e-015	-4.38692e-015	-6.14432e-015	-1.64319e-014	-1.6461e-014	-8.63108e-015	-4.47235e-015	1.54285e-015	6.84311e-016	-2.57841e-015	1.25167e-017	-3.52427e-015	-7.11234e-015	-9.41862e-016	2.6604e-015	-3.0412e-015	7.23415e-015	1.0999e-015	1.26506e-015	3.53806e-015
6.42677e-015	7.85121e-015	7.44542e-015	-3.19355e-015	1.00413e-015	-1.78231e-015	-4.80918e-015	-6.06834e-015	-1.63527e-014	-1.65916e-014	-8.49741e-015	-4.4184e-015	1.57029e-015	5.95e-016	-2.8873e-015	-3.99032e-016	-4.18686e-015	-7.41994e-015	-9.58928e-016	2.17618e-015	-3.13939e-015	7.29668e-015	9.80265e-016	1.12374e-015	3.53222e-015
6.45013e-015	8.00488e-015	7.51008e-015	-3.46565e-015	8.69748e-016	-1.87817e-015	-5.24546e-015	-5.99525e-015	-1.62572e-014	-1.66887e-014	-8.34881e-015	-4.33941e-015	1.59585e-015	5.18052e-016	-3.19692e-015	-8.12434e-016	-4.85362e-015	-7.72701e-015	-9.58796e-016	1.7019e-015	-3.22358e-015	7.3947e-015	8.57216e-016	1.01966e-015	3.54752e-015
6.4618e-015	8.16311e-015	7.58908e-015	-3.74076e-015	7.27874e-016	-2.00403e-015	-5.68902e-015	-5.92223e-015	-1.61432e-014	-1.675e-014	-8.1842e-015	-4.23555e-015	1.62243e-015	4.56725e-016	-3.50412e-015	-1.22357e-015	-5.51688e-015	-8.02952e-015	-9.40337e-016	1.24253e-015	-3.29275e-015	7.5273e-015	7.33156e-016	9.5419e-016	3.58504e-015
6.46268e-015	8.32569e-015	7.68197e-015	-4.01587e-015	5.80983e-016	-2.15725e-015	-6.13303e-015	-5.8448e-015	-1.60072e-014	-1.67737e-014	-8.00234e-015	-4.10674e-015	1.65232e-015	4.136e-016	-3.80493e-015	-1.629e-015	-6.16975e-015	-8.32304e-015	-9.0284e-016	8.02941e-016	-3.34579e-015	7.69312e-015	6.10416e-016	9.28308e-016	3.64536e-015
6.45411e-015	8.49231e-015	7.78889e-015	-4.28743e-015	4.31328e-016	-2.33427e-015	-6.57115e-015	-5.75851e-015	-1.58469e-014	-1.6758e-014	-7.80244e-015	-3.95339e-015	1.68811e-015	3.91075e-016	-4.0946e-015	-2.02439e-015	-6.80529e-015	-8.60381e-015	-8.45796e-016	3.87466e-016	-3.38074e-015	7.89115e-015	4.91067e-016	9.41681e-016	3.72823e-015
6.43722e-015	8.66277e-015	7.90926e-015	-4.55223e-015	2.81269e-016	-2.53144e-015	-6.99688e-015	-5.66036e-015	-1.56601e-014	-1.67013e-014	-7.58407e-015	-3.77577e-015	1.73232e-015	3.91696e-016	-4.36968e-015	-2.40555e-015	-7.41665e-015	-8.86728e-015	-7.68971e-016	6.10751e-019	-3.39551e-015	8.11931e-015	3.77721e-016	9.94816e-016	3.83397e-015
6.41257e-015	8.83613e-015	8.043e-015	-4.80683e-015	1.33443e-016	-2.74503e-015	-7.40345e-015	-5.54761e-015	-1.54439e-014	-1.66028e-014	-7.34619e-015	-3.57459e-015	1.78708e-015	4.17967e-016	-4.62602e-015	-2.76889e-015	-7.99711e-015	-9.10934e-015	-6.72152e-016	-3.54161e-016	-3.389e-015	8.37531e-015	2.72756e-016	1.08708e-015	3.96256e-015
6.38124e-015	9.01227e-015	8.18946e-015	-5.0481e-015	-1.00821e-017	-2.97066e-015	-7.78476e-015	-5.41702e-015	-1.51959e-014	-1.64621e-014	-7.08835e-015	-3.35119e-015	1.85508e-015	4.71455e-016	-4.85983e-015	-3.11105e-015	-8.53997e-015	-9.32607e-015	-5.55586e-016	-6.7355e-016	-3.36037e-015	8.65643e-015	1.78252e-016	1.21778e-015	4.11376e-015
6.3439e-015	9.19025e-015	8.34859e-015	-5.27339e-015	-1.47497e-016	-3.20442e-015	-8.13434e-015	-5.26597e-015	-1.49144e-014	-1.62789e-014	-6.81043e-015	-3.10683e-015	1.9387e-015	5.53126e-016	-5.06752e-015	-3.42855e-015	-9.03919e-015	-9.51401e-015	-4.19892e-016	-9.53848e-016	-3.30926e-015	8.95939e-015	9.49524e-017	1.38594e-015	4.28629e-015
6.30175e-015	9.36857e-015	8.52023e-015	-5.4796e-015	-2.76949e-016	-3.44205e-015	-8.4463e-015	-5.09212e-015	-1.45981e-014	-1.60532e-014	-6.51304e-015	-2.84308e-015	2.03992e-015	6.64383e-016	-5.24589e-015	-3.71752e-015	-9.48921e-015	-9.66942e-015	-2.65504e-016	-1.19283e-015	-3.23552e-015	9.28078e-015	2.48203e-017	1.59034e-015	4.47864e-015
6.25602e-015	9.54717e-015	8.70374e-015	-5.66375e-015	-3.96181e-016	-3.67995e-015	-8.71549e-015	-4.89362e-015	-1.42454e-014	-1.57847e-014	-6.19643e-015	-2.56157e-015	2.1609e-015	8.05957e-016	-5.39167e-015	-3.97423e-015	-9.88555e-015	-9.78936e-015	-9.35109e-017	-1.38814e-015	-3.13867e-015	9.61661e-015	-2.98162e-017	1.829e-015	4.68959e-015
6.20712e-015	9.72511e-015	8.89839e-015	-5.8231e-015	-5.03906e-016	-3.91429e-015	-8.93713e-015	-4.66921e-015	-1.38555e-014	-1.54749e-014	-5.86114e-015	-2.26353e-015	2.30322e-015	9.77616e-016	-5.50217e-015	-4.19544e-015	-1.02239e-014	-9.86989e-015	9.51825e-017	-1.53826e-015	-3.01854e-015	9.9634e-015	-6.81672e-017	2.09938e-015	4.91712e-015
6.15628e-015	9.90142e-015	9.10305e-015	-5.95546e-015	-5.98934e-016	-4.14085e-015	-9.107e-015	-4.41857e-015	-1.34287e-014	-1.51248e-014	-5.50778e-015	-1.95154e-015	2.46817e-015	1.17951e-015	-5.57517e-015	-4.37842e-015	-1.05008e-014	-9.90905e-015	2.99425e-016	-1.64275e-015	-2.87539e-015	1.03164e-014	-8.85282e-017	2.3989e-015	5.15954e-015
6.10423e-015	1.00752e-014	9.3163e-015	-6.05786e-015	-6.80165e-016	-4.35625e-015	-9.22175e-015	-4.14097e-015	-1.29649e-014	-1.47362e-014	-5.13716e-015	-1.62782e-015	2.65683e-015	1.4109e-015	-5.60878e-015	-4.52122e-015	-1.07132e-014	-9.90497e-015	5.17834e-016	-1.70143e-015	-2.70996e-015	1.06709e-014	-9.02617e-017	2.72491e-015	5.41486e-015
6.05205e-015	1.02454e-014	9.53794e-015	-6.12849e-015	-7.45989e-016	-4.55677e-015	-9.2782e-015	-3.83677e-015	-1.24646e-014	-1.43117e-014	-4.75115e-015	-1.29547e-015	2.86959e-015	1.67089e-015	-5.60122e-015	-4.62111e-015	-1.08585e-014	-9.85603e-015	7.48579e-016	-1.71456e-015	-2.52373e-015	1.10228e-014	-7.27024e-017	3.07439e-015	5.68018e-015
6.00012e-015	1.04115e-014	9.76698e-015	-6.16565e-015	-7.95676e-016	-4.73886e-015	-9.27396e-015	-3.50684e-015	-1.1929e-014	-1.38538e-014	-4.35133e-015	-9.57245e-016	3.10713e-015	1.95804e-015	-5.55152e-015	-4.67621e-015	-1.09358e-014	-9.76108e-015	9.90404e-016	-1.68268e-015	-2.31795e-015	1.13679e-014	-3.51587e-017	3.44376e-015	5.95328e-015
5.94935e-015	1.0572e-014	1.00027e-014	-6.16819e-015	-8.28553e-016	-4.89959e-015	-9.2082e-015	-3.15208e-015	-1.136e-014	-1.33644e-014	-3.93924e-015	-6.16236e-016	3.36869e-015	2.27094e-015	-5.45868e-015	-4.68429e-015	-1.09442e-014	-9.61952e-015	1.24151e-015	-1.60668e-015	-2.09372e-015	1.17018e-014	2.30759e-017	3.8296e-015	6.23174e-015
5.89993e-015	1.07258e-014	1.02437e-014	-6.13483e-015	-8.44267e-016	-5.03593e-015	-9.08029e-015	-2.77379e-015	-1.07599e-014	-1.28463e-014	-3.51678e-015	-2.75737e-016	3.65424e-015	2.60762e-015	-5.32301e-015	-4.64439e-015	-1.08834e-014	-9.43168e-015	1.50086e-015	-1.48849e-015	-1.85273e-015	1.20207e-014	1.01504e-016	4.22869e-015	6.51294e-015
5.85267e-015	1.08714e-014	1.0489e-014	-6.06502e-015	-8.4255e-016	-5.14534e-015	-8.89009e-015	-2.374e-015	-1.01309e-014	-1.2303e-014	-3.08568e-015	6.12382e-017	3.9628e-015	2.96536e-015	-5.14518e-015	-4.55573e-015	-1.07548e-014	-9.19789e-015	1.76652e-015	-1.33062e-015	-1.59723e-015	1.2321e-014	2.00704e-016	4.63692e-015	6.79334e-015
5.80784e-015	1.10085e-014	1.07379e-014	-5.95891e-015	-8.24027e-016	-5.22556e-015	-8.63846e-015	-1.95486e-015	-9.47607e-015	-1.17378e-014	-2.64852e-015	3.91828e-016	4.29347e-015	3.34154e-015	-4.92519e-015	-4.41804e-015	-1.056e-014	-8.91886e-015	2.03626e-015	-1.13536e-015	-1.32954e-015	1.25986e-014	3.19976e-016	5.05036e-015	7.06973e-015
5.76623e-015	1.11359e-014	1.09884e-014	-5.81638e-015	-7.88736e-016	-5.27501e-015	-8.32746e-015	-1.51956e-015	-8.79906e-015	-1.11544e-014	-2.20786e-015	7.12469e-016	4.64425e-015	3.73361e-015	-4.66476e-015	-4.23076e-015	-1.03006e-014	-8.59651e-015	2.30746e-015	-9.05884e-016	-1.05235e-015	1.285e-014	4.58738e-016	5.46561e-015	7.33987e-015
5.72835e-015	1.12528e-014	1.1239e-014	-5.63745e-015	-7.37061e-016	-5.29238e-015	-7.95962e-015	-1.0716e-015	-8.10341e-015	-1.05563e-014	-1.76677e-015	1.02002e-015	5.01312e-015	4.13859e-015	-4.36613e-015	-3.99472e-015	-9.97933e-015	-8.23274e-015	2.57822e-015	-6.45357e-016	-7.68335e-016	1.30713e-014	6.15993e-016	5.87876e-015	7.60112e-015
5.6946e-015	1.13582e-014	1.14883e-014	-5.42283e-015	-6.69758e-016	-5.27677e-015	-7.53815e-015	-6.1393e-016	-7.3926e-015	-9.94775e-015	-1.32753e-015	1.31275e-015	5.39768e-015	4.55381e-015	-4.03141e-015	-3.71039e-015	-9.60022e-015	-7.83031e-015	2.84681e-015	-3.57411e-016	-4.80312e-016	1.32597e-014	7.90176e-016	6.28596e-015	7.85032e-015
5.66522e-015	1.14514e-014	1.17353e-014	-5.17354e-015	-5.87845e-016	-5.22801e-015	-7.06675e-015	-1.50737e-016	-6.67119e-015	-9.33357e-015	-8.93114e-016	1.58755e-015	5.79579e-015	4.97553e-015	-3.66355e-015	-3.37872e-015	-9.16771e-015	-7.39182e-015	3.11133e-015	-4.5873e-017	-1.91115e-016	1.34133e-014	9.80799e-016	6.68347e-015	8.08555e-015
5.64058e-015	1.15323e-014	1.19785e-014	-4.89143e-015	-4.92065e-016	-5.14639e-015	-6.55003e-015	3.13389e-016	-5.94351e-015	-8.7177e-015	-4.65881e-016	1.842e-015	6.20461e-015	5.40008e-015	-3.26553e-015	-3.00075e-015	-8.68591e-015	-6.92111e-015	3.36951e-015	2.85015e-016	9.59169e-017	1.35306e-014	1.18623e-015	7.06757e-015	8.30436e-015
5.62059e-015	1.16002e-014	1.2217e-014	-4.57899e-015	-3.83604e-016	-5.03251e-015	-5.9929e-015	7.74073e-016	-5.21498e-015	-8.10468e-015	-4.88469e-017	2.0735e-015	6.62121e-015	5.82434e-015	-2.8408e-015	-2.57868e-015	-8.15974e-015	-6.42177e-015	3.61896e-015	6.31762e-016	3.78095e-016	1.36107e-014	1.40516e-015	7.43492e-015	8.50478e-015
5.60528e-015	1.16544e-014	1.24494e-014	-4.23801e-015	-2.6369e-016	-4.88672e-015	-5.40119e-015	1.22692e-015	-4.49083e-015	-7.49822e-015	3.55599e-016	2.27994e-015	7.04257e-015	6.24454e-015	-2.39335e-015	-2.11481e-015	-7.59488e-015	-5.89819e-015	3.85914e-015	9.904e-016	6.521e-016	1.36523e-014	1.63599e-015	7.7822e-015	8.68453e-015
5.59495e-015	1.16948e-014	1.26741e-014	-3.87041e-015	-1.34141e-016	-4.71043e-015	-4.78125e-015	1.66749e-015	-3.77567e-015	-6.90264e-015	7.45024e-016	2.45913e-015	7.46465e-015	6.65697e-015	-1.92718e-015	-1.61118e-015	-6.99718e-015	-5.3551e-015	4.08895e-015	1.35667e-015	9.14926e-016	1.36549e-014	1.87705e-015	8.10628e-015	8.84216e-015
5.58978e-015	1.17214e-014	1.289e-014	-3.47891e-015	4.11564e-018	-4.50528e-015	-4.13953e-015	2.0915e-015	-3.07453e-015	-6.32187e-015	1.11652e-015	2.6091e-015	7.88458e-015	7.05887e-015	-1.44664e-015	-1.07062e-015	-6.37203e-015	-4.79711e-015	4.30655e-015	1.72652e-015	1.16328e-015	1.36186e-014	2.12632e-015	8.40459e-015	8.97696e-015
5.58984e-015	1.17339e-014	1.30959e-014	-3.06702e-015	1.49399e-016	-4.2739e-015	-3.48272e-015	2.4935e-015	-2.39244e-015	-5.75977e-015	1.46792e-015	2.72926e-015	8.29935e-015	7.44644e-015	-9.56321e-016	-4.96452e-016	-5.72565e-015	-4.22946e-015	4.5108e-015	2.09598e-015	1.39479e-015	1.35442e-014	2.38196e-015	8.67504e-015	9.08792e-015
5.59512e-015	1.17325e-014	1.32906e-014	-2.63776e-015	3.00097e-016	-4.01873e-015	-2.81787e-015	2.86937e-015	-1.73418e-015	-5.2199e-015	1.79711e-015	2.81835e-015	8.70565e-015	7.81701e-015	-4.60669e-016	1.08534e-016	-5.06426e-015	-3.65664e-015	4.70064e-015	2.46163e-015	1.60695e-015	1.34332e-014	2.6426e-015	8.91468e-015	9.17364e-015
5.60594e-015	1.17173e-014	1.34733e-014	-2.1942e-015	4.5392e-016	-3.74275e-015	-2.15213e-015	3.21589e-015	-1.10458e-015	-4.70557e-015	2.10171e-015	2.87521e-015	9.1003e-015	8.16757e-015	3.58947e-017	7.40458e-016	-4.39344e-015	-3.08378e-015	4.87484e-015	2.82007e-015	1.79806e-015	1.32875e-014	2.9064e-015	9.12145e-015	9.23413e-015
5.62236e-015	1.1689e-014	1.36433e-014	-1.7401e-015	6.09768e-016	-3.44892e-015	-1.49225e-015	3.52884e-015	-5.07676e-016	-4.22007e-015	2.38007e-015	2.90002e-015	9.47972e-015	8.49508e-015	5.28636e-016	1.39537e-015	-3.71959e-015	-2.51605e-015	5.03221e-015	3.16829e-015	1.96648e-015	1.31098e-014	3.1718e-015	9.29447e-015	9.26966e-015
5.64502e-015	1.16484e-014	1.37996e-014	-1.27891e-015	7.65496e-016	-3.14011e-015	-8.45424e-016	3.80464e-015	5.27439e-017	-3.76563e-015	2.63052e-015	2.89335e-015	9.84094e-015	8.7978e-015	1.01276e-015	2.06949e-015	-3.0482e-015	-1.9587e-015	5.17258e-015	3.50388e-015	2.10986e-015	1.29022e-014	3.43689e-015	9.43242e-015	9.28017e-015
5.67456e-015	1.15961e-014	1.39416e-014	-8.14666e-016	9.19385e-016	-2.81968e-015	-2.17866e-016	4.04005e-015	5.72703e-016	-3.34484e-015	2.85204e-015	2.85668e-015	1.01809e-014	9.07352e-015	1.48358e-015	2.75809e-015	-2.38504e-015	-1.41693e-015	5.29536e-015	3.82369e-015	2.22675e-015	1.26676e-014	3.69969e-015	9.53383e-015	9.26665e-015
5.71086e-015	1.15333e-014	1.40692e-014	-3.51167e-016	1.06992e-015	-2.49154e-015	3.83842e-016	4.23243e-015	1.04886e-015	-2.95959e-015	3.04362e-015	2.79137e-015	1.0497e-014	9.32011e-015	1.93669e-015	3.45767e-015	-1.73556e-015	-8.95314e-016	5.40037e-015	4.12559e-015	2.31614e-015	1.24093e-014	3.9593e-015	9.59844e-015	9.23039e-015
5.7542e-015	1.14611e-014	1.41813e-014	1.08551e-016	1.21468e-015	-2.15927e-015	9.53328e-016	4.37955e-015	1.47807e-015	-2.61134e-015	3.20473e-015	2.69919e-015	1.07867e-014	9.53655e-015	2.3682e-015	4.16343e-015	-1.10523e-015	-3.98475e-016	5.4876e-015	4.40744e-015	2.37712e-015	1.21308e-014	4.21373e-015	9.62601e-015	9.17241e-015
5.80479e-015	1.13812e-014	1.42777e-014	5.60413e-016	1.35255e-015	-1.82572e-015	1.48484e-015	4.47954e-015	1.85849e-015	-2.30115e-015	3.33544e-015	2.58193e-015	1.10484e-014	9.72165e-015	2.77403e-015	4.87043e-015	-4.98562e-016	6.96136e-017	5.55741e-015	4.6672e-015	2.4094e-015	1.18371e-014	4.46165e-015	9.61709e-015	9.09363e-015
5.8633e-015	1.12948e-014	1.43582e-014	1.00054e-015	1.48173e-015	-1.49414e-015	1.97311e-015	4.53136e-015	2.1886e-015	-2.02935e-015	3.4364e-015	2.4425e-015	1.12811e-014	9.87508e-015	3.1502e-015	5.57445e-015	8.02989e-017	5.04968e-016	5.6101e-015	4.90374e-015	2.41348e-015	1.15323e-014	4.70173e-015	9.57239e-015	8.99578e-015
5.92993e-015	1.12037e-014	1.4423e-014	1.42535e-015	1.60062e-015	-1.16793e-015	2.41363e-015	4.53416e-015	2.46735e-015	-1.79669e-015	3.50852e-015	2.28372e-015	1.14835e-014	9.99694e-015	3.49359e-015	6.27128e-015	6.28064e-016	9.04322e-016	5.64598e-015	5.11741e-015	2.38996e-015	1.12204e-014	4.93248e-015	9.4928e-015	8.8811e-015
6.0056e-015	1.11092e-014	1.44729e-014	1.83132e-015	1.70779e-015	-8.50724e-016	2.80298e-015	4.48771e-015	2.69431e-015	-1.6029e-015	3.55214e-015	2.10859e-015	1.16551e-014	1.00874e-014	3.80117e-015	6.95629e-015	1.14069e-015	1.26465e-015	5.66539e-015	5.3076e-015	2.34043e-015	1.09056e-014	5.15305e-015	9.37939e-015	8.75207e-015
6.09087e-015	1.10135e-014	1.4508e-014	2.21505e-015	1.80227e-015	-5.45732e-016	3.13763e-015	4.39261e-015	2.8699e-015	-1.44747e-015	3.56895e-015	1.92092e-015	1.1795e-014	1.01475e-014	4.07021e-015	7.62528e-015	1.61491e-015	1.58377e-015	5.66885e-015	5.47446e-015	2.26642e-015	1.05926e-014	5.36246e-015	9.23411e-015	8.61099e-015
6.18655e-015	1.09188e-014	1.45288e-014	2.5736e-015	1.88308e-015	-2.56299e-016	3.41457e-015	4.24967e-015	2.99464e-015	-1.32874e-015	3.56096e-015	1.72551e-015	1.19034e-014	1.01787e-014	4.2988e-015	8.27472e-015	2.0493e-015	1.8603e-015	5.65809e-015	5.6181e-015	2.16971e-015	1.02866e-014	5.56037e-015	9.0593e-015	8.46011e-015
6.29317e-015	1.08274e-014	1.45367e-014	2.90433e-015	1.94926e-015	1.54277e-017	3.63265e-015	4.05964e-015	3.0699e-015	-1.24536e-015	3.53082e-015	1.52676e-015	1.19811e-014	1.01826e-014	4.48603e-015	8.9e-015	2.44185e-015	2.09232e-015	5.63448e-015	5.73971e-015	2.05279e-015	9.99248e-015	5.74604e-015	8.85707e-015	8.30207e-015
6.41244e-015	1.07409e-014	1.45325e-014	3.20465e-015	1.99971e-015	2.66278e-016	3.79086e-015	3.82519e-015	3.09716e-015	-1.19534e-015	3.48127e-015	1.32868e-015	1.20297e-014	1.0161e-014	4.63063e-015	9.49808e-015	2.79114e-015	2.279e-015	5.59993e-015	5.83989e-015	1.91794e-015	9.71389e-015	5.91915e-015	8.63053e-015	8.13976e-015
6.54467e-015	1.06614e-014	1.45175e-014	3.4721e-015	2.03448e-015	4.94417e-016	3.88883e-015	3.54962e-015	3.07882e-015	-1.17634e-015	3.41521e-015	1.1356e-015	1.20505e-014	1.0116e-014	4.73177e-015	1.0066e-014	3.09703e-015	2.42038e-015	5.55514e-015	5.92027e-015	1.76768e-015	9.45477e-015	6.07945e-015	8.38222e-015	7.97601e-015
6.69016e-015	1.05915e-014	1.44926e-014	3.70475e-015	2.05297e-015	6.98476e-016	3.92663e-015	3.23594e-015	3.01806e-015	-1.18651e-015	3.33527e-015	9.52486e-016	1.20456e-014	1.00496e-014	4.78876e-015	1.06007e-014	3.3596e-015	2.51644e-015	5.5011e-015	5.98298e-015	1.60556e-015	9.21914e-015	6.2264e-015	8.11477e-015	7.81293e-015
6.85025e-015	1.0533e-014	1.44596e-014	3.90118e-015	2.05507e-015	8.77079e-016	3.90536e-015	2.88826e-015	2.91838e-015	-1.22307e-015	3.24488e-015	7.84306e-016	1.20173e-014	9.96471e-015	4.80191e-015	1.1099e-014	3.58008e-015	2.56847e-015	5.44002e-015	6.0294e-015	1.43556e-015	9.01094e-015	6.36006e-015	7.83153e-015	7.65299e-015
7.02525e-015	1.04879e-014	1.44201e-014	4.06004e-015	2.04024e-015	1.02882e-015	3.82711e-015	2.5102e-015	2.7834e-015	-1.28273e-015	3.14791e-015	6.35666e-016	1.19687e-014	9.86426e-015	4.77162e-015	1.1558e-014	3.75944e-015	2.57798e-015	5.37387e-015	6.06185e-015	1.26159e-015	8.83331e-015	6.48012e-015	7.53572e-015	7.49883e-015
7.21481e-015	1.04576e-014	1.43759e-014	4.17993e-015	2.00874e-015	1.15223e-015	3.69394e-015	2.10601e-015	2.617e-015	-1.36231e-015	3.04831e-015	5.10814e-016	1.19019e-014	9.75118e-015	4.69959e-015	1.19763e-014	3.89911e-015	2.54695e-015	5.3041e-015	6.08165e-015	1.08664e-015	8.68975e-015	6.58689e-015	7.23046e-015	7.35251e-015
7.42002e-015	1.04437e-014	1.43288e-014	4.26002e-015	1.96101e-015	1.247e-015	3.50887e-015	1.68102e-015	2.42393e-015	-1.45784e-015	2.94924e-015	4.14272e-016	1.18206e-014	9.62834e-015	4.58711e-015	1.23525e-014	4.00121e-015	2.47735e-015	5.23278e-015	6.09108e-015	9.13801e-016	8.58259e-015	6.68069e-015	6.91858e-015	7.21629e-015
7.64147e-015	1.04477e-014	1.42813e-014	4.30001e-015	1.89737e-015	1.31265e-015	3.27496e-015	1.24041e-015	2.20899e-015	-1.56596e-015	2.85409e-015	3.49768e-016	1.17281e-014	9.49894e-015	4.4366e-015	1.26854e-014	4.06847e-015	2.37181e-015	5.16206e-015	6.09267e-015	7.47222e-016	8.51371e-015	6.76201e-015	6.60365e-015	7.09128e-015
7.87933e-015	1.04709e-014	1.4235e-014	4.29968e-015	1.81814e-015	1.34967e-015	2.99672e-015	7.88932e-016	1.97677e-015	-1.68316e-015	2.76731e-015	3.21089e-016	1.16284e-014	9.36653e-015	4.25049e-015	1.29744e-014	4.10355e-015	2.23397e-015	5.09368e-015	6.08865e-015	5.90861e-016	8.48424e-015	6.83102e-015	6.289e-015	6.97895e-015
8.13357e-015	1.05143e-014	1.41924e-014	4.25948e-015	1.72495e-015	1.35812e-015	2.67926e-015	3.32121e-016	1.73322e-015	-1.80579e-015	2.69268e-015	3.31126e-016	1.15259e-014	9.23447e-015	4.03174e-015	1.32194e-014	4.10981e-015	2.06803e-015	5.02942e-015	6.08094e-015	4.48185e-016	8.49603e-015	6.88808e-015	5.9781e-015	6.8809e-015
8.40427e-015	1.05789e-014	1.41553e-014	4.17973e-015	1.61826e-015	1.33841e-015	2.32728e-015	-1.24497e-016	1.48378e-015	-1.92921e-015	2.63392e-015	3.82671e-016	1.14241e-014	9.10586e-015	3.78344e-015	1.34206e-014	4.09074e-015	1.87763e-015	4.97173e-015	6.0717e-015	3.22728e-016	8.54932e-015	6.9343e-015	5.67433e-015	6.79811e-015
8.69166e-015	1.06653e-014	1.41251e-014	4.06157e-015	1.4987e-015	1.29173e-015	1.94601e-015	-5.75112e-016	1.23378e-015	-2.04999e-015	2.59498e-015	4.7878e-016	1.13273e-014	8.98384e-015	3.50959e-015	1.35778e-014	4.04993e-015	1.66704e-015	4.92214e-015	6.06285e-015	2.17581e-016	8.64459e-015	6.97062e-015	5.3806e-015	6.73101e-015
8.99545e-015	1.07736e-014	1.41038e-014	3.90618e-015	1.36734e-015	1.2199e-015	1.54083e-015	-1.01381e-015	9.884e-016	-2.16519e-015	2.57909e-015	6.20368e-016	1.12392e-014	8.87133e-015	3.21372e-015	1.3692e-014	3.99132e-015	1.44062e-015	4.88254e-015	6.05618e-015	1.35792e-016	8.78169e-015	6.99772e-015	5.09963e-015	6.68037e-015
9.31533e-015	1.09041e-014	1.40933e-014	3.71475e-015	1.22572e-015	1.12357e-015	1.11734e-015	-1.43554e-015	7.52973e-016	-2.27091e-015	2.58988e-015	8.0881e-016	1.11636e-014	8.7711e-015	2.89951e-015	1.37645e-014	3.91898e-015	1.20277e-015	4.8552e-015	6.05398e-015	8.0161e-017	8.95981e-015	7.01613e-015	4.83395e-015	6.6461e-015
9.65071e-015	1.10567e-014	1.40949e-014	3.48885e-015	1.0759e-015	1.00429e-015	6.81537e-016	-1.83521e-015	5.32178e-016	-2.36385e-015	2.63006e-015	1.04516e-015	1.11048e-014	8.68543e-015	2.5713e-015	1.3797e-014	3.83678e-015	9.59007e-016	4.8414e-015	6.05796e-015	5.30625e-017	9.17805e-015	7.02636e-015	4.58616e-015	6.62843e-015
1.00002e-014	1.12305e-014	1.41108e-014	3.23077e-015	9.1897e-016	8.64031e-016	2.39105e-016	-2.2077e-015	3.30947e-016	-2.4409e-015	2.70209e-015	1.32963e-015	1.10662e-014	8.61651e-015	2.23308e-015	1.37918e-014	3.74898e-015	7.13669e-016	4.84271e-015	6.06988e-015	5.6975e-017	9.43449e-015	7.02937e-015	4.35833e-015	6.62654e-015
1.03636e-014	1.14251e-014	1.41432e-014	2.94283e-015	7.56677e-016	7.04323e-016	-2.04346e-016	-2.5484e-015	1.54402e-016	-2.49942e-015	2.80809e-015	1.66131e-015	1.10512e-014	8.56642e-015	1.88868e-015	1.37508e-014	3.65982e-015	4.714e-016	4.86047e-015	6.0903e-015	9.40025e-017	9.72746e-015	7.02623e-015	4.15262e-015	6.63974e-015
1.07396e-014	1.16393e-014	1.41934e-014	2.6273e-015	5.90438e-016	5.28003e-016	-6.43039e-016	-2.8537e-015	6.44293e-018	-2.53768e-015	2.94985e-015	2.03929e-015	1.10631e-014	8.53706e-015	1.54274e-015	1.36767e-014	3.57274e-015	2.37122e-016	4.89644e-015	6.11949e-015	1.64501e-016	1.00543e-014	7.01777e-015	3.97016e-015	6.66667e-015
1.11272e-014	1.18716e-014	1.42622e-014	2.28745e-015	4.22041e-016	3.36727e-016	-1.07123e-015	-3.11946e-015	-1.09639e-016	-2.55323e-015	3.12889e-015	2.4622e-015	1.11043e-014	8.52983e-015	1.19915e-015	1.35723e-014	3.4921e-015	1.48879e-017	4.95124e-015	6.15922e-015	2.68926e-016	1.04124e-014	7.00479e-015	3.81223e-015	6.70576e-015
1.15251e-014	1.21212e-014	1.43506e-014	1.92569e-015	2.53079e-016	1.31943e-016	-1.48393e-015	-3.34167e-015	-1.89819e-016	-2.54439e-015	3.34605e-015	2.92796e-015	1.11776e-014	8.54591e-015	8.61144e-016	1.344e-014	3.42131e-015	-1.90765e-016	5.02574e-015	6.20959e-015	4.07781e-016	1.07987e-014	6.98787e-015	3.67995e-015	6.75572e-015
1.19315e-014	1.23861e-014	1.44594e-014	1.54435e-015	8.54106e-017	-8.40592e-017	-1.87642e-015	-3.51752e-015	-2.30806e-016	-2.5088e-015	3.60251e-015	3.43369e-015	1.12853e-014	8.58589e-015	5.32046e-016	1.32828e-014	3.36397e-015	-3.75876e-016	5.12151e-015	6.27101e-015	5.81383e-016	1.12103e-014	6.96745e-015	3.57433e-015	6.81466e-015
1.23452e-014	1.26637e-014	1.45884e-014	1.14692e-015	-7.92868e-017	-3.0854e-016	-2.24378e-015	-3.64444e-015	-2.30887e-016	-2.44599e-015	3.89834e-015	3.97483e-015	1.14285e-014	8.64986e-015	2.15928e-016	1.3104e-014	3.32267e-015	-5.36841e-016	5.23929e-015	6.34297e-015	7.88711e-016	1.16428e-014	6.94456e-015	3.49538e-015	6.88023e-015
1.27645e-014	1.29517e-014	1.47381e-014	7.36729e-016	-2.39404e-016	-5.40007e-016	-2.58166e-015	-3.7201e-015	-1.88072e-016	-2.35545e-015	4.23344e-015	4.5475e-015	1.16087e-014	8.73783e-015	-8.39374e-017	1.29072e-014	3.29979e-015	-6.70189e-016	5.37885e-015	6.42552e-015	1.02851e-015	1.20919e-014	6.92001e-015	3.44376e-015	6.95049e-015
1.31873e-014	1.32476e-014	1.49085e-014	3.17404e-016	-3.93293e-016	-7.76674e-016	-2.8867e-015	-3.74309e-015	-1.01137e-016	-2.23631e-015	4.60666e-015	5.14769e-015	1.18268e-014	8.84981e-015	-3.64656e-016	1.26956e-014	3.29864e-015	-7.73215e-016	5.54055e-015	6.51866e-015	1.2995e-015	1.25535e-014	6.89468e-015	3.41913e-015	7.02332e-015
1.36121e-014	1.35491e-014	1.50993e-014	-1.08217e-016	-5.39345e-016	-1.01612e-015	-3.15593e-015	-3.71269e-015	3.07278e-017	-2.088e-015	5.01686e-015	5.77063e-015	1.2083e-014	8.98457e-015	-6.2297e-016	1.24722e-014	3.32109e-015	-8.43259e-016	5.724e-015	6.62151e-015	1.59965e-015	1.30245e-014	6.86909e-015	3.42074e-015	7.09598e-015
1.40365e-014	1.38533e-014	1.53096e-014	-5.3678e-016	-6.75789e-016	-1.2559e-015	-3.38653e-015	-3.6285e-015	2.08357e-016	-1.91095e-015	5.46271e-015	6.41106e-015	1.23767e-014	9.14128e-015	-8.56648e-016	1.22402e-014	3.36898e-015	-8.77458e-016	5.92949e-015	6.73335e-015	1.92608e-015	1.35009e-014	6.84356e-015	3.44757e-015	7.16616e-015
1.44586e-014	1.41565e-014	1.55389e-014	-9.64669e-016	-8.01114e-016	-1.49444e-015	-3.5762e-015	-3.49076e-015	4.31127e-016	-1.70631e-015	5.94186e-015	7.06323e-015	1.27076e-014	9.319e-015	-1.06324e-015	1.20027e-014	3.4439e-015	-8.74947e-016	6.15675e-015	6.85393e-015	2.2756e-015	1.39783e-014	6.81887e-015	3.49861e-015	7.23115e-015
1.4877e-014	1.44564e-014	1.5786e-014	-1.38815e-015	-9.14166e-016	-1.73031e-015	-3.72324e-015	-3.30001e-015	6.98645e-016	-1.4746e-015	6.45206e-015	7.72099e-015	1.30748e-014	9.51638e-015	-1.24118e-015	1.17621e-014	3.54718e-015	-8.34416e-016	6.40479e-015	6.98214e-015	2.64495e-015	1.44519e-014	6.79579e-015	3.57279e-015	7.28878e-015
1.52902e-014	1.475e-014	1.60501e-014	-1.80416e-015	-1.01373e-015	-1.96176e-015	-3.82626e-015	-3.05804e-015	1.00949e-015	-1.21666e-015	6.9903e-015	8.37901e-015	1.3477e-014	9.73166e-015	-1.38928e-015	1.1521e-014	3.67946e-015	-7.54873e-016	6.67305e-015	7.11681e-015	3.03087e-015	1.49176e-014	6.77478e-015	3.66875e-015	7.33656e-015
1.56956e-014	1.50336e-014	1.63295e-014	-2.20995e-015	-1.09886e-015	-2.18714e-015	-3.88458e-015	-2.76668e-015	1.36178e-015	-9.34047e-016	7.55415e-015	9.03123e-015	1.39115e-014	9.96261e-015	-1.50605e-015	1.12831e-014	3.84173e-015	-6.35835e-016	6.96024e-015	7.25688e-015	3.4293e-015	1.53715e-014	6.75623e-015	3.78486e-015	7.37195e-015
1.60914e-014	1.53046e-014	1.66219e-014	-2.60231e-015	-1.16811e-015	-2.40533e-015	-3.89802e-015	-2.42842e-015	1.75341e-015	-6.28477e-016	8.13938e-015	9.67144e-015	1.4376e-014	1.02074e-014	-1.591e-015	1.10505e-014	4.03346e-015	-4.7788e-016	7.26451e-015	7.4011e-015	3.83631e-015	1.58099e-014	6.74032e-015	3.91955e-015	7.393e-015
1.64757e-014	1.55604e-014	1.69257e-014	-2.97835e-015	-1.22132e-015	-2.61477e-015	-3.86684e-015	-2.04517e-015	2.18213e-015	-3.01622e-016	8.74229e-015	1.0294e-014	1.48672e-014	1.04638e-014	-1.64352e-015	1.08256e-014	4.2544e-015	-2.81902e-016	7.58434e-015	7.54841e-015	4.24796e-015	1.62288e-014	6.72734e-015	4.07028e-015	7.39783e-015
1.68464e-014	1.57987e-014	1.72389e-014	-3.33459e-015	-1.2576e-015	-2.8149e-015	-3.79214e-015	-1.62081e-015	2.6452e-015	4.41448e-017	9.35884e-015	1.08929e-014	1.53822e-014	1.07294e-014	-1.6635e-015	1.061e-014	4.50342e-015	-4.94153e-017	7.918e-015	7.69708e-015	4.6598e-015	1.66255e-014	6.71764e-015	4.23494e-015	7.38431e-015
1.72015e-014	1.60166e-014	1.75589e-014	-3.6693e-015	-1.27602e-015	-3.00461e-015	-3.67604e-015	-1.15926e-015	3.13911e-015	4.06186e-016	9.9848e-015	1.14625e-014	1.59177e-014	1.10014e-014	-1.65162e-015	1.04052e-014	4.77963e-015	2.18129e-016	8.26378e-015	7.84609e-015	5.06679e-015	1.69969e-014	6.71175e-015	4.4116e-015	7.35086e-015
1.75395e-014	1.6211e-014	1.78833e-014	-3.97991e-015	-1.27612e-015	-3.18335e-015	-3.51992e-015	-6.64382e-016	3.66008e-015	7.82302e-016	1.06159e-014	1.19976e-014	1.64691e-014	1.12768e-014	-1.60788e-015	1.02124e-014	5.0816e-015	5.19017e-016	8.61974e-015	7.9939e-015	5.46431e-015	1.73398e-014	6.70991e-015	4.59819e-015	7.29588e-015
1.78589e-014	1.63801e-014	1.82093e-014	-4.26442e-015	-1.25816e-015	-3.35027e-015	-3.3253e-015	-1.40602e-016	4.20411e-015	1.16999e-015	1.12475e-014	1.24933e-014	1.70321e-014	1.15536e-014	-1.53314e-015	1.00328e-014	5.40742e-015	8.50775e-016	8.9838e-015	8.13928e-015	5.84852e-015	1.76511e-014	6.71215e-015	4.79202e-015	7.21831e-015
1.81582e-014	1.65217e-014	1.85344e-014	-4.52069e-015	-1.22239e-015	-3.50459e-015	-3.09489e-015	4.076e-016	4.76699e-015	1.5667e-015	1.18752e-014	1.29456e-014	1.76022e-014	1.18291e-014	-1.42889e-015	9.86666e-015	5.75505e-015	1.21044e-015	9.35364e-015	8.28164e-015	6.21572e-015	1.79283e-014	6.71845e-015	4.99058e-015	7.1178e-015
1.84362e-014	1.66345e-014	1.88555e-014	-4.74704e-015	-1.16934e-015	-3.64606e-015	-2.83128e-015	9.74977e-016	5.34541e-015	1.96943e-015	1.24944e-014	1.33505e-014	1.81752e-014	1.21008e-014	-1.2958e-015	9.71403e-015	6.12259e-015	1.59504e-015	9.72685e-015	8.4195e-015	6.56231e-015	1.81697e-014	6.72919e-015	5.19223e-015	6.99388e-015
1.86917e-014	1.67168e-014	1.917e-014	-4.94188e-015	-1.09949e-015	-3.77455e-015	-2.53763e-015	1.55666e-015	5.93467e-015	2.37557e-015	1.31011e-014	1.37038e-014	1.87455e-014	1.23664e-014	-1.13575e-015	9.57495e-015	6.50776e-015	2.00122e-015	1.01005e-014	8.55171e-015	6.88527e-015	1.83728e-014	6.74459e-015	5.39395e-015	6.84517e-015
1.89228e-014	1.67675e-014	1.94759e-014	-5.10429e-015	-1.01306e-015	-3.89027e-015	-2.21758e-015	2.14731e-015	6.52949e-015	2.78293e-015	1.36909e-014	1.40025e-014	1.93076e-014	1.26236e-014	-9.50938e-016	9.44893e-015	6.90767e-015	2.42514e-015	1.04726e-014	8.67732e-015	7.18052e-015	1.8536e-014	6.76427e-015	5.59385e-015	6.67199e-015
1.91286e-014	1.67855e-014	1.97701e-014	-5.23343e-015	-9.10824e-016	-3.99242e-015	-1.87468e-015	2.74124e-015	7.12572e-015	3.18886e-015	1.42595e-014	1.42446e-014	1.98575e-014	1.287e-014	-7.43061e-016	9.33538e-015	7.31889e-015	2.86291e-015	1.08404e-014	8.79544e-015	7.44516e-015	1.86582e-014	6.7883e-015	5.7896e-015	6.47505e-015
1.9308e-014	1.67705e-014	2.00503e-014	-5.32864e-015	-7.94455e-016	-4.08122e-015	-1.5123e-015	3.33339e-015	7.71957e-015	3.59058e-015	1.48028e-014	1.44286e-014	2.03896e-014	1.31035e-014	-5.14842e-016	9.23336e-015	7.73902e-015	3.31118e-015	1.1201e-014	8.90587e-015	7.67707e-015	1.87381e-014	6.81636e-015	5.97886e-015	6.2549e-015
1.94605e-014	1.67219e-014	2.03135e-014	-5.38938e-015	-6.64631e-016	-4.15571e-015	-1.13494e-015	3.91809e-015	8.30655e-015	3.98658e-015	1.53173e-014	1.45532e-014	2.08994e-014	1.33229e-014	-2.68352e-016	9.14129e-015	8.16533e-015	3.76591e-015	1.15524e-014	9.00741e-015	7.87416e-015	1.87745e-014	6.84825e-015	6.16014e-015	6.01241e-015
1.95852e-014	1.66397e-014	2.05576e-014	-5.41534e-015	-5.22939e-016	-4.2158e-015	-7.46192e-016	4.49039e-015	8.88247e-015	4.37455e-015	1.58e-014	1.46179e-014	2.13822e-014	1.35261e-014	-5.67579e-018	9.05793e-015	8.59466e-015	4.22307e-015	1.18916e-014	9.10041e-015	8.03551e-015	1.87674e-014	6.88324e-015	6.33227e-015	5.74867e-015
1.9682e-014	1.65242e-014	2.07798e-014	-5.40656e-015	-3.70592e-016	-4.26129e-015	-3.49239e-016	5.04593e-015	9.44372e-015	4.75149e-015	1.62473e-014	1.46226e-014	2.18335e-014	1.37119e-014	2.70481e-016	8.98118e-015	9.02298e-015	4.67906e-015	1.22166e-014	9.18443e-015	8.15959e-015	1.87168e-014	6.92115e-015	6.49343e-015	5.46511e-015
1.975e-014	1.63765e-014	2.0978e-014	-5.36301e-015	-2.0902e-016	-4.29184e-015	5.24158e-017	5.57998e-015	9.98692e-015	5.11535e-015	1.66566e-014	1.45683e-014	2.22488e-014	1.38794e-014	5.57653e-016	8.90921e-015	9.44743e-015	5.12995e-015	1.25254e-014	9.25896e-015	8.2458e-015	1.86229e-014	6.96209e-015	6.64265e-015	5.1635e-015
1.97894e-014	1.61978e-014	2.11503e-014	-5.28516e-015	-3.99712e-017	-4.30757e-015	4.55278e-016	6.08796e-015	1.05088e-014	5.46446e-015	1.70251e-014	1.44568e-014	2.26244e-014	1.40275e-014	8.52996e-016	8.84033e-015	9.86511e-015	5.57224e-015	1.28149e-014	9.32359e-015	8.29395e-015	1.84863e-014	7.00535e-015	6.77862e-015	4.84607e-015
1.98002e-014	1.59893e-014	2.12956e-014	-5.17396e-015	1.35014e-016	-4.30774e-015	8.55702e-016	6.5659e-015	1.10063e-014	5.7974e-015	1.73508e-014	1.429e-014	2.29569e-014	1.41558e-014	1.15441e-015	8.77266e-015	1.02733e-014	6.00189e-015	1.3083e-014	9.37795e-015	8.30471e-015	1.83078e-014	7.05055e-015	6.90026e-015	4.51493e-015
1.97828e-014	1.57527e-014	2.14122e-014	-5.03048e-015	3.14636e-016	-4.29131e-015	1.25068e-015	7.00993e-015	1.14774e-014	6.11259e-015	1.76323e-014	1.40708e-014	2.3243e-014	1.42636e-014	1.45921e-015	8.70441e-015	1.06687e-014	6.41527e-015	1.33285e-014	9.42228e-015	8.27836e-015	1.80884e-014	7.09661e-015	7.00697e-015	4.17169e-015
1.97371e-014	1.54905e-014	2.14993e-014	-4.85505e-015	4.97042e-016	-4.25824e-015	1.63754e-015	7.41662e-015	1.19188e-014	6.40851e-015	1.78683e-014	1.38026e-014	2.348e-014	1.43508e-014	1.76516e-015	8.63365e-015	1.10483e-014	6.80959e-015	1.35503e-014	9.45651e-015	8.21636e-015	1.78298e-014	7.14325e-015	7.09816e-015	3.81898e-015
1.96632e-014	1.5205e-014	2.15555e-014	-4.64967e-015	6.80305e-016	-4.20816e-015	2.0137e-015	7.78247e-015	1.23287e-014	6.68513e-015	1.80583e-014	1.34888e-014	2.36657e-014	1.44175e-014	2.07037e-015	8.55813e-015	1.14094e-014	7.18255e-015	1.3747e-014	9.48037e-015	8.12058e-015	1.75337e-014	7.18987e-015	7.17361e-015	3.45983e-015
1.95626e-014	1.48986e-014	2.158e-014	-4.41589e-015	8.61943e-016	-4.14105e-015	2.37643e-015	8.10422e-015	1.2705e-014	6.94135e-015	1.82012e-014	1.31331e-014	2.3799e-014	1.44639e-014	2.37284e-015	8.47564e-015	1.17493e-014	7.53133e-015	1.39172e-014	9.49391e-015	7.9933e-015	1.72018e-014	7.23567e-015	7.23341e-015	3.09677e-015
1.94355e-014	1.45738e-014	2.1572e-014	-4.15526e-015	1.04057e-015	-4.057e-015	2.723e-015	8.37992e-015	1.30467e-014	7.17653e-015	1.82971e-014	1.274e-014	2.38772e-014	1.44898e-014	2.67062e-015	8.38459e-015	1.20658e-014	7.85381e-015	1.4059e-014	9.49716e-015	7.83771e-015	1.68356e-014	7.27948e-015	7.27765e-015	2.7325e-015
1.92828e-014	1.42337e-014	2.15314e-014	-3.86903e-015	1.21452e-015	-3.955e-015	3.05203e-015	8.6081e-015	1.33528e-014	7.38994e-015	1.83462e-014	1.23137e-014	2.39e-014	1.44964e-014	2.96191e-015	8.28373e-015	1.2356e-014	8.14803e-015	1.41721e-014	9.49015e-015	7.65669e-015	1.64376e-014	7.3209e-015	7.30665e-015	2.36944e-015
1.91055e-014	1.3881e-014	2.14581e-014	-3.56019e-015	1.38215e-015	-3.83448e-015	3.36177e-015	8.78752e-015	1.36227e-014	7.58084e-015	1.83486e-014	1.18597e-014	2.3867e-014	1.44842e-014	3.2442e-015	8.17077e-015	1.26177e-014	8.41258e-015	1.42562e-014	9.47265e-015	7.45338e-015	1.60099e-014	7.35874e-015	7.32053e-015	2.00995e-015
1.89042e-014	1.35186e-014	2.13522e-014	-3.23119e-015	1.54129e-015	-3.69532e-015	3.65059e-015	8.91742e-015	1.38561e-014	7.74938e-015	1.83053e-014	1.13822e-014	2.37781e-014	1.44541e-014	3.51586e-015	8.04505e-015	1.28487e-014	8.64673e-015	1.43113e-014	9.44441e-015	7.23171e-015	1.55556e-014	7.3924e-015	7.32007e-015	1.65698e-015
1.86795e-014	1.31498e-014	2.12143e-014	-2.88489e-015	1.69039e-015	-3.53732e-015	3.91678e-015	8.99661e-015	1.40535e-014	7.89533e-015	1.82179e-014	1.08867e-014	2.36342e-014	1.44066e-014	3.77457e-015	7.90507e-015	1.30478e-014	8.84931e-015	1.43378e-014	9.40595e-015	6.99546e-015	1.50768e-014	7.42135e-015	7.30553e-015	1.31287e-015
1.8433e-014	1.27782e-014	2.10451e-014	-2.5229e-015	1.82762e-015	-3.3602e-015	4.15972e-015	9.02449e-015	1.42146e-014	8.01872e-015	1.80872e-014	1.0378e-014	2.34363e-014	1.43427e-014	4.01911e-015	7.7501e-015	1.32138e-014	9.02012e-015	1.43353e-014	9.35739e-015	6.74871e-015	1.45762e-014	7.44456e-015	7.27765e-015	9.7997e-016
1.81656e-014	1.2407e-014	2.08456e-014	-2.14847e-015	1.95169e-015	-3.16423e-015	4.37859e-015	9.00078e-015	1.43401e-014	8.11905e-015	1.79152e-014	9.86081e-015	2.31861e-014	1.42635e-014	4.24797e-015	7.5802e-015	1.33457e-014	9.15897e-015	1.43049e-014	9.29848e-015	6.49511e-015	1.40567e-014	7.46091e-015	7.23692e-015	6.60669e-016
1.78781e-014	1.2039e-014	2.06171e-014	-1.76483e-015	2.0611e-015	-2.94949e-015	4.57322e-015	8.92584e-015	1.4431e-014	8.19609e-015	1.77033e-014	9.34028e-015	2.28858e-014	1.41702e-014	4.45996e-015	7.3948e-015	1.34417e-014	9.26636e-015	1.42474e-014	9.22976e-015	6.23844e-015	1.35216e-014	7.46989e-015	7.18496e-015	3.57564e-016
1.75718e-014	1.16773e-014	2.03605e-014	-1.37441e-015	2.15487e-015	-2.71578e-015	4.74314e-015	8.80155e-015	1.44883e-014	8.25034e-015	1.74544e-014	8.82157e-015	2.25381e-014	1.40638e-014	4.65434e-015	7.1946e-015	1.35012e-014	9.34293e-015	1.41637e-014	9.15162e-015	5.98284e-015	1.29747e-014	7.4705e-015	7.1227e-015	7.22761e-017
1.72481e-014	1.13242e-014	2.00772e-014	-9.8021e-016	2.23175e-015	-2.46285e-015	4.88761e-015	8.6285e-015	1.45138e-014	8.28261e-015	1.71704e-014	8.30908e-015	2.21458e-014	1.39458e-014	4.82963e-015	6.98021e-015	1.35245e-014	9.38989e-015	1.40551e-014	9.06526e-015	5.73193e-015	1.24181e-014	7.46164e-015	7.05108e-015	-1.93142e-016
1.69083e-014	1.09827e-014	1.97683e-014	-5.85129e-016	2.29069e-015	-2.1917e-015	5.0071e-015	8.40857e-015	1.45088e-014	8.29314e-015	1.68541e-014	7.80711e-015	2.17124e-014	1.3817e-014	4.9852e-015	6.75195e-015	1.35113e-014	9.40909e-015	1.39222e-014	8.97025e-015	5.48951e-015	1.18543e-014	7.44256e-015	6.97182e-015	-4.37498e-016
1.65537e-014	1.06556e-014	1.94353e-014	-1.91344e-016	2.33098e-015	-1.90285e-015	5.10203e-015	8.14385e-015	1.44743e-014	8.28256e-015	1.65077e-014	7.31951e-015	2.12415e-014	1.36783e-014	5.11988e-015	6.51095e-015	1.34619e-014	9.4017e-015	1.37667e-014	8.86664e-015	5.25893e-015	1.12865e-014	7.41314e-015	6.88542e-015	-6.5948e-016
1.61856e-014	1.03449e-014	1.90805e-014	1.97827e-016	2.35194e-015	-1.59686e-015	5.17343e-015	7.83673e-015	1.44128e-014	8.25147e-015	1.61337e-014	6.84937e-015	2.07372e-014	1.35312e-014	5.2331e-015	6.25881e-015	1.33762e-014	9.36947e-015	1.35899e-014	8.75517e-015	5.04372e-015	1.0719e-014	7.37229e-015	6.79307e-015	-8.57265e-016
1.58051e-014	1.00532e-014	1.8705e-014	5.80657e-016	2.35329e-015	-1.27477e-015	5.22186e-015	7.49036e-015	1.4326e-014	8.20051e-015	1.57344e-014	6.39946e-015	2.02034e-014	1.3377e-014	5.32435e-015	5.99705e-015	1.3255e-014	9.31461e-015	1.33946e-014	8.63611e-015	4.8471e-015	1.01553e-014	7.31933e-015	6.69599e-015	-1.03048e-015
1.54138e-014	9.7826e-015	1.8311e-014	9.54508e-016	2.33521e-015	-9.37309e-016	5.24827e-015	7.1082e-015	1.42156e-014	8.13054e-015	1.53129e-014	5.97244e-015	1.96446e-014	1.32164e-014	5.39352e-015	5.72721e-015	1.30991e-014	9.23945e-015	1.31827e-014	8.51026e-015	4.67165e-015	9.59758e-015	7.25403e-015	6.59614e-015	-1.17827e-015
1.50132e-014	9.53455e-015	1.79001e-014	1.31677e-015	2.29748e-015	-5.85992e-016	5.25324e-015	6.69265e-015	1.4084e-014	8.04208e-015	1.48722e-014	5.57044e-015	1.90656e-014	1.30497e-014	5.44038e-015	5.45178e-015	1.29095e-014	9.14681e-015	1.29554e-014	8.37818e-015	4.51992e-015	9.04905e-015	7.17614e-015	6.49413e-015	-1.30025e-015
1.46047e-014	9.3106e-015	1.74739e-014	1.66555e-015	2.24015e-015	-2.21548e-016	5.23855e-015	6.24672e-015	1.39328e-014	7.9359e-015	1.44149e-014	5.19622e-015	1.84706e-014	1.28773e-014	5.46481e-015	5.17267e-015	1.26875e-014	9.03918e-015	1.27157e-014	8.24063e-015	4.39378e-015	8.51256e-015	7.08481e-015	6.39067e-015	-1.39646e-015
1.41895e-014	9.1116e-015	1.7035e-014	1.99821e-015	2.16364e-015	1.54134e-016	5.20512e-015	5.77388e-015	1.37643e-014	7.81243e-015	1.3943e-014	4.8514e-015	1.78643e-014	1.27008e-014	5.467e-015	4.89266e-015	1.24347e-014	8.91935e-015	1.2466e-014	8.09865e-015	4.2947e-015	7.99173e-015	6.98035e-015	6.28649e-015	-1.46686e-015
1.37691e-014	8.93781e-015	1.65848e-014	2.31316e-015	2.06907e-015	5.39019e-016	5.15432e-015	5.27814e-015	1.35809e-014	7.67329e-015	1.34596e-014	4.53624e-015	1.72515e-014	1.25205e-014	5.44665e-015	4.6143e-015	1.21522e-014	8.79017e-015	1.22079e-014	7.95285e-015	4.22349e-015	7.48941e-015	6.86216e-015	6.18209e-015	-1.51175e-015
1.33448e-014	8.78974e-015	1.61245e-014	2.60855e-015	1.95624e-015	9.31637e-016	5.08748e-015	4.76387e-015	1.33839e-014	7.51911e-015	1.29666e-014	4.25039e-015	1.66364e-014	1.23368e-014	5.40375e-015	4.34015e-015	1.18415e-014	8.65495e-015	1.19439e-014	7.80344e-015	4.18033e-015	7.00872e-015	6.73055e-015	6.07843e-015	-1.53211e-015
1.29175e-014	8.66736e-015	1.5656e-014	2.88242e-015	1.82595e-015	1.32918e-015	5.00606e-015	4.23516e-015	1.31748e-014	7.35049e-015	1.24662e-014	3.9936e-015	1.60242e-014	1.21503e-014	5.33908e-015	4.07372e-015	1.15044e-014	8.51631e-015	1.16758e-014	7.65228e-015	4.16553e-015	6.55249e-015	6.58576e-015	5.97599e-015	-1.52871e-015
1.24887e-014	8.57016e-015	1.51815e-014	3.13377e-015	1.67928e-015	1.72978e-015	4.9113e-015	3.69634e-015	1.29555e-014	7.16922e-015	1.19603e-014	3.76544e-015	1.54195e-014	1.19614e-014	5.25283e-015	3.81709e-015	1.11434e-014	8.37717e-015	1.14056e-014	7.50039e-015	4.17882e-015	6.12239e-015	6.42742e-015	5.87467e-015	-1.50227e-015
1.20597e-014	8.49781e-015	1.47021e-014	3.36123e-015	1.51793e-015	2.13134e-015	4.80483e-015	3.15204e-015	1.27278e-014	6.97602e-015	1.1451e-014	3.56574e-015	1.48256e-014	1.17701e-014	5.14553e-015	3.57283e-015	1.07612e-014	8.24025e-015	1.1136e-014	7.34847e-015	4.21929e-015	5.72061e-015	6.25588e-015	5.77482e-015	-1.45368e-015
1.16315e-014	8.44953e-015	1.42202e-014	3.56343e-015	1.34288e-015	2.53137e-015	4.68814e-015	2.60651e-015	1.24927e-014	6.77207e-015	1.09401e-014	3.39286e-015	1.42465e-014	1.15764e-014	5.01803e-015	3.34375e-015	1.03596e-014	8.10812e-015	1.08688e-014	7.19814e-015	4.28502e-015	5.35013e-015	6.07174e-015	5.67705e-015	-1.38471e-015
1.12053e-014	8.42433e-015	1.37366e-014	3.73989e-015	1.1558e-015	2.92776e-015	4.56208e-015	2.06338e-015	1.22515e-014	6.5587e-015	1.0429e-014	3.24442e-015	1.36854e-014	1.13805e-014	4.87098e-015	3.13213e-015	9.94185e-015	7.98312e-015	1.06062e-014	7.05062e-015	4.37432e-015	5.01309e-015	5.87555e-015	5.58097e-015	-1.29731e-015
1.07824e-014	8.42029e-015	1.32529e-014	3.88993e-015	9.58447e-016	3.31762e-015	4.42802e-015	1.52632e-015	1.20053e-014	6.33759e-015	9.91914e-015	3.11903e-015	1.3145e-014	1.11826e-014	4.70552e-015	2.94059e-015	9.51046e-015	7.8675e-015	1.03496e-014	6.90809e-015	4.48517e-015	4.71126e-015	5.66743e-015	5.48612e-015	-1.19346e-015
1.03635e-014	8.43556e-015	1.27702e-014	4.01311e-015	7.52739e-016	3.69829e-015	4.28747e-015	9.98733e-016	1.17549e-014	6.10967e-015	9.41166e-015	3.01435e-015	1.26281e-014	1.09822e-014	4.52304e-015	2.77133e-015	9.06751e-015	7.76281e-015	1.01008e-014	6.77196e-015	4.61512e-015	4.44616e-015	5.448e-015	5.39242e-015	-1.07471e-015
9.94959e-015	8.46792e-015	1.22903e-014	4.10954e-015	5.40949e-016	4.06712e-015	4.14173e-015	4.84272e-016	1.15006e-014	5.87578e-015	8.90798e-015	2.92767e-015	1.21371e-014	1.07795e-014	4.32529e-015	2.62627e-015	8.61641e-015	7.67068e-015	9.86187e-015	6.64307e-015	4.76196e-015	4.21866e-015	5.2182e-015	5.29951e-015	-9.4325e-016
9.54225e-015	8.51546e-015	1.18143e-014	4.17909e-015	3.24593e-016	4.42174e-015	3.99231e-015	-1.37291e-017	1.12438e-014	5.63745e-015	8.4098e-015	2.85691e-015	1.16742e-014	1.05738e-014	4.11317e-015	2.50761e-015	8.15952e-015	7.59242e-015	9.63323e-015	6.52294e-015	4.92321e-015	4.02945e-015	4.97899e-015	5.20674e-015	-8.0063e-016
9.14203e-015	8.57559e-015	1.13429e-014	4.2223e-015	1.04834e-016	4.75937e-015	3.84025e-015	-4.91943e-016	1.09853e-014	5.39652e-015	7.91729e-015	2.80011e-015	1.12406e-014	1.03656e-014	3.88872e-015	2.41664e-015	7.6999e-015	7.52885e-015	9.41566e-015	6.41382e-015	5.09527e-015	3.87933e-015	4.731e-015	5.11338e-015	-6.49421e-016
8.74926e-015	8.6455e-015	1.08769e-014	4.24004e-015	-1.15448e-016	5.07846e-015	3.68687e-015	-9.47181e-016	1.07255e-014	5.15463e-015	7.43065e-015	2.75468e-015	1.08366e-014	1.01546e-014	3.65342e-015	2.35476e-015	7.24019e-015	7.48125e-015	9.21048e-015	6.31751e-015	5.27443e-015	3.76875e-015	4.47461e-015	5.01856e-015	-4.91589e-016
8.3651e-015	8.72247e-015	1.04174e-014	4.23289e-015	-3.33905e-016	5.37758e-015	3.53363e-015	-1.37631e-015	1.04644e-014	4.91304e-015	6.95093e-015	2.71856e-015	1.04618e-014	9.94017e-015	3.40878e-015	2.32267e-015	6.78359e-015	7.45009e-015	9.01898e-015	6.23439e-015	5.45761e-015	3.6979e-015	4.21082e-015	4.92174e-015	-3.29692e-016
7.9901e-015	8.80298e-015	9.96539e-015	4.20211e-015	-5.48337e-016	5.65414e-015	3.38201e-015	-1.77674e-015	1.02023e-014	4.67312e-015	6.47836e-015	2.68862e-015	1.01162e-014	9.72204e-015	3.15719e-015	2.32117e-015	6.33236e-015	7.43599e-015	8.84154e-015	6.16582e-015	5.64122e-015	3.66606e-015	3.94089e-015	4.8218e-015	-1.66284e-016
7.6241e-015	8.88402e-015	9.52164e-015	4.14934e-015	-7.56881e-016	5.90656e-015	3.23244e-015	-2.14572e-015	9.93979e-015	4.43713e-015	6.01378e-015	2.66267e-015	9.80006e-015	9.50013e-015	2.90108e-015	2.35006e-015	5.88954e-015	7.43804e-015	8.6786e-015	6.11308e-015	5.82177e-015	3.67271e-015	3.66594e-015	4.71759e-015	-3.84525e-018
7.26797e-015	8.96261e-015	9.08705e-015	4.0754e-015	-9.57015e-016	6.13236e-015	3.08627e-015	-2.48145e-015	9.67641e-015	4.20638e-015	5.55809e-015	2.63911e-015	9.5122e-015	9.27419e-015	2.64253e-015	2.40899e-015	5.45793e-015	7.45571e-015	8.53054e-015	6.0782e-015	5.99637e-015	3.71682e-015	3.38739e-015	4.60815e-015	1.55882e-016
6.92217e-015	9.03569e-015	8.66287e-015	3.98172e-015	-1.14735e-015	6.33057e-015	2.94478e-015	-2.78232e-015	9.41198e-015	3.98239e-015	5.11134e-015	2.61654e-015	9.2504e-015	9.04355e-015	2.38357e-015	2.49701e-015	5.04036e-015	7.48853e-015	8.39724e-015	6.06258e-015	6.16128e-015	3.7964e-015	3.10629e-015	4.49228e-015	3.11334e-016
6.58709e-015	9.10019e-015	8.2491e-015	3.87035e-015	-1.32621e-015	6.49977e-015	2.80935e-015	-3.04717e-015	9.14694e-015	3.76688e-015	4.67345e-015	2.59282e-015	9.01234e-015	8.80788e-015	2.12634e-015	2.61327e-015	4.6395e-015	7.53564e-015	8.27872e-015	6.06647e-015	6.31289e-015	3.91045e-015	2.82348e-015	4.36924e-015	4.59801e-016
6.26278e-015	9.15228e-015	7.84643e-015	3.74267e-015	-1.49188e-015	6.63904e-015	2.68032e-015	-3.27485e-015	8.88089e-015	3.56091e-015	4.24465e-015	2.56655e-015	8.79556e-015	8.56721e-015	1.87326e-015	2.75636e-015	4.25718e-015	7.59588e-015	8.17458e-015	6.0898e-015	6.44851e-015	4.05725e-015	2.53938e-015	4.23801e-015	5.99056e-016
5.94927e-015	9.18902e-015	7.45486e-015	3.60084e-015	-1.64285e-015	6.74772e-015	2.55891e-015	-3.46478e-015	8.61378e-015	3.36595e-015	3.82487e-015	2.53703e-015	8.59765e-015	8.32109e-015	1.62698e-015	2.9251e-015	3.89542e-015	7.66776e-015	8.08538e-015	6.13368e-015	6.5653e-015	4.23422e-015	2.2558e-015	4.09771e-015	7.27416e-016
5.64693e-015	9.20748e-015	7.07506e-015	3.4469e-015	-1.77738e-015	6.82566e-015	2.4463e-015	-3.61622e-015	8.34584e-015	3.18356e-015	3.41454e-015	2.50268e-015	8.41555e-015	8.06951e-015	1.38911e-015	3.11698e-015	3.55615e-015	7.74997e-015	8.01031e-015	6.19788e-015	6.66111e-015	4.43863e-015	1.9739e-015	3.94764e-015	8.43592e-016
5.35535e-015	9.20512e-015	6.70755e-015	3.28313e-015	-1.89381e-015	6.87305e-015	2.34379e-015	-3.7293e-015	8.07649e-015	3.01542e-015	3.01373e-015	2.46323e-015	8.24663e-015	7.81252e-015	1.16207e-015	3.33039e-015	3.24154e-015	7.84057e-015	7.94857e-015	6.28221e-015	6.73362e-015	4.6678e-015	1.69462e-015	3.78667e-015	9.45621e-016
5.07393e-015	9.17957e-015	6.35308e-015	3.11164e-015	-1.99095e-015	6.89002e-015	2.25205e-015	-3.80522e-015	7.80579e-015	2.86215e-015	2.62257e-015	2.41889e-015	8.08675e-015	7.54992e-015	9.48014e-016	3.56347e-015	2.95343e-015	7.9375e-015	7.89896e-015	6.38645e-015	6.78078e-015	4.91911e-015	1.41898e-015	3.61436e-015	1.03203e-015
4.80343e-015	9.12802e-015	6.01238e-015	2.93417e-015	-2.06775e-015	6.87726e-015	2.17201e-015	-3.84469e-015	7.5342e-015	2.72473e-015	2.24136e-015	2.36936e-015	7.93297e-015	7.28209e-015	7.49298e-016	3.81405e-015	2.69369e-015	8.03803e-015	7.86083e-015	6.50917e-015	6.80106e-015	5.18902e-015	1.1478e-015	3.42977e-015	1.10197e-015
4.54256e-015	9.04822e-015	5.68589e-015	2.75296e-015	-2.12314e-015	6.83585e-015	2.1042e-015	-3.84902e-015	7.26181e-015	2.60429e-015	1.87012e-015	2.31477e-015	7.78182e-015	7.00911e-015	5.68081e-016	4.07848e-015	2.46368e-015	8.13999e-015	7.83296e-015	6.64874e-015	6.79325e-015	5.4739e-015	8.82113e-016	3.23268e-015	1.15451e-015
4.29081e-015	8.93863e-015	5.37379e-015	2.57079e-015	-2.15635e-015	6.76703e-015	2.04977e-015	-3.8193e-015	6.98881e-015	2.5011e-015	1.50923e-015	2.25541e-015	7.62954e-015	6.73122e-015	4.06006e-016	4.35353e-015	2.2646e-015	8.24182e-015	7.81378e-015	6.80439e-015	6.75723e-015	5.77134e-015	6.22862e-016	3.02233e-015	1.18857e-015
4.04797e-015	8.79738e-015	5.07646e-015	2.3892e-015	-2.16759e-015	6.67132e-015	2.0089e-015	-3.75741e-015	6.71547e-015	2.41577e-015	1.15884e-015	2.19151e-015	7.4727e-015	6.44804e-015	2.6492e-016	4.63615e-015	2.09704e-015	8.3414e-015	7.80286e-015	6.9744e-015	6.69328e-015	6.07729e-015	3.71199e-016	2.7984e-015	1.20359e-015
3.81352e-015	8.62323e-015	4.79473e-015	2.21026e-015	-2.15691e-015	6.55097e-015	1.98182e-015	-3.6655e-015	6.44179e-015	2.34883e-015	8.18902e-016	2.12449e-015	7.30759e-015	6.15979e-015	1.46094e-016	4.92257e-015	1.96157e-015	8.4362e-015	7.79855e-015	7.15651e-015	6.60166e-015	6.3877e-015	1.27828e-016	2.56081e-015	1.19872e-015
3.58644e-015	8.41497e-015	4.52915e-015	2.03541e-015	-2.12439e-015	6.40769e-015	1.96887e-015	-3.54535e-015	6.1679e-015	2.30043e-015	4.89929e-016	2.05591e-015	7.13063e-015	5.86636e-015	5.06839e-017	5.2094e-015	1.85755e-015	8.52351e-015	7.79927e-015	7.34835e-015	6.48283e-015	6.69892e-015	-1.06499e-016	2.30945e-015	1.17386e-015
3.36638e-015	8.17201e-015	4.28003e-015	1.86613e-015	-2.07051e-015	6.24306e-015	1.97048e-015	-3.40007e-015	5.89375e-015	2.27065e-015	1.72537e-016	1.987e-015	6.93943e-015	5.56781e-015	-2.00869e-017	5.49318e-015	1.78545e-015	8.60173e-015	7.80408e-015	7.54716e-015	6.33713e-015	7.00646e-015	-3.3106e-016	2.04396e-015	1.1283e-015
3.15268e-015	7.89405e-015	4.04744e-015	1.70443e-015	-1.99574e-015	6.05925e-015	1.98728e-015	-3.23286e-015	5.62012e-015	2.25914e-015	-1.33482e-016	1.9199e-015	6.73064e-015	5.26427e-015	-6.52777e-017	5.77073e-015	1.74544e-015	8.66846e-015	7.81104e-015	7.74992e-015	6.16632e-015	7.30592e-015	-5.44791e-016	1.76495e-015	1.06226e-015
2.94479e-015	7.58101e-015	3.8315e-015	1.55186e-015	-1.9007e-015	5.85846e-015	2.01957e-015	-3.04693e-015	5.34753e-015	2.2655e-015	-4.27616e-016	1.85608e-015	6.50145e-015	4.95575e-015	-8.394e-017	6.03818e-015	1.73698e-015	8.72151e-015	7.81844e-015	7.95342e-015	5.97241e-015	7.59406e-015	-7.4702e-016	1.47289e-015	9.75563e-016
2.74204e-015	7.23316e-015	3.63234e-015	1.40928e-015	-1.78585e-015	5.64309e-015	2.06739e-015	-2.84551e-015	5.07689e-015	2.28896e-015	-7.09446e-016	1.79739e-015	6.25027e-015	4.64231e-015	-7.57809e-017	6.29229e-015	1.75928e-015	8.75943e-015	7.82529e-015	8.15385e-015	5.7575e-015	7.86781e-015	-9.37732e-016	1.16864e-015	8.68259e-016
2.54362e-015	6.85191e-015	3.44985e-015	1.27788e-015	-1.65226e-015	5.41602e-015	2.1306e-015	-2.63218e-015	4.80864e-015	2.32847e-015	-9.7854e-016	1.74599e-015	5.9749e-015	4.32484e-015	-4.09905e-017	6.52968e-015	1.81151e-015	8.78086e-015	7.8298e-015	8.34815e-015	5.52359e-015	8.12302e-015	-1.11669e-015	8.52464e-016	7.40709e-016
2.3486e-015	6.43869e-015	3.28351e-015	1.15929e-015	-1.50205e-015	5.18025e-015	2.20915e-015	-2.41022e-015	4.54411e-015	2.38295e-015	-1.23418e-015	1.70361e-015	5.6736e-015	4.00326e-015	2.04483e-017	6.74751e-015	1.89265e-015	8.78457e-015	7.83093e-015	8.53254e-015	5.27329e-015	8.35668e-015	-1.28333e-015	5.25318e-016	5.93604e-016
2.15657e-015	5.99463e-015	3.13336e-015	1.05457e-015	-1.33638e-015	4.93825e-015	2.30277e-015	-2.18307e-015	4.28381e-015	2.45052e-015	-1.47605e-015	1.67277e-015	5.34592e-015	3.67769e-015	1.078e-016	6.94347e-015	2.0015e-015	8.76975e-015	7.82695e-015	8.70329e-015	5.00933e-015	8.56583e-015	-1.43687e-015	1.88715e-016	4.27213e-016
1.96706e-015	5.52186e-015	2.9996e-015	9.63874e-016	-1.1572e-015	4.69293e-015	2.41056e-015	-1.9541e-015	4.02839e-015	2.52995e-015	-1.70369e-015	1.65477e-015	4.99118e-015	3.34837e-015	2.1976e-016	7.11508e-015	2.13642e-015	8.73611e-015	7.8166e-015	8.85675e-015	4.73518e-015	8.74646e-015	-1.57785e-015	-1.55672e-016	2.42586e-016
1.77908e-015	5.02297e-015	2.88172e-015	8.88079e-016	-9.65731e-016	4.44675e-015	2.5324e-015	-1.726e-015	3.77879e-015	2.61972e-015	-1.91634e-015	1.65107e-015	4.60944e-015	3.01595e-015	3.55843e-016	7.26005e-015	2.29481e-015	8.6826e-015	7.7989e-015	8.98898e-015	4.45354e-015	8.89641e-015	-1.70595e-015	-5.06678e-016	4.07296e-017
1.59176e-015	4.50028e-015	2.77923e-015	8.27927e-016	-7.63991e-016	4.2022e-015	2.66756e-015	-1.50216e-015	3.53604e-015	2.71779e-015	-2.11423e-015	1.66395e-015	4.20081e-015	2.68149e-015	5.15012e-016	7.37653e-015	2.47505e-015	8.60941e-015	7.77311e-015	9.09679e-015	4.16831e-015	9.0135e-015	-1.8214e-015	-8.6228e-016	-1.77399e-016
1.40503e-015	3.95654e-015	2.69179e-015	7.83773e-016	-5.53845e-016	3.9623e-015	2.81536e-015	-1.2863e-015	3.30099e-015	2.82266e-015	-2.29703e-015	1.69528e-015	3.76683e-015	2.34544e-015	6.95814e-016	7.46268e-015	2.67486e-015	8.51658e-015	7.7374e-015	9.17626e-015	3.88238e-015	9.09542e-015	-1.92388e-015	-1.22055e-015	-4.1064e-016
1.21858e-015	3.39496e-015	2.6188e-015	7.55323e-016	-3.37101e-016	3.72959e-015	2.97538e-015	-1.08145e-015	3.07457e-015	2.9327e-015	-2.46386e-015	1.7462e-015	3.30906e-015	2.00829e-015	8.96157e-016	7.51623e-015	2.89181e-015	8.40461e-015	7.69132e-015	9.22409e-015	3.59953e-015	9.14042e-015	-2.01329e-015	-1.57956e-015	-6.58009e-016
1.03243e-015	2.81919e-015	2.55919e-015	7.42719e-016	-1.15726e-016	3.50656e-015	3.14648e-015	-8.89946e-016	2.85765e-015	3.0461e-015	-2.61438e-015	1.81793e-015	2.82967e-015	1.6706e-015	1.1139e-015	7.53715e-015	3.12377e-015	8.27419e-015	7.63424e-015	9.23711e-015	3.32298e-015	9.14712e-015	-2.0898e-015	-1.93725e-015	-9.18626e-016
8.46416e-016	2.23331e-015	2.51245e-015	7.45818e-016	1.07997e-016	3.29579e-015	3.32739e-015	-7.14967e-016	2.65127e-015	3.16097e-015	-2.74785e-015	1.91111e-015	2.33089e-015	1.3332e-015	1.34746e-015	7.52487e-015	3.36872e-015	8.12637e-015	7.56503e-015	9.21254e-015	3.05581e-015	9.11461e-015	-2.15351e-015	-2.29192e-015	-1.19121e-015
6.6081e-016	1.64127e-015	2.47734e-015	7.64184e-016	3.32253e-016	3.09912e-015	3.51722e-015	-5.58498e-016	2.45655e-015	3.27491e-015	-2.86391e-015	2.02637e-015	1.81505e-015	9.97063e-016	1.59459e-015	7.47945e-015	3.6241e-015	7.96249e-015	7.48301e-015	9.14772e-015	2.80093e-015	9.04257e-015	-2.20486e-015	-2.64142e-015	-1.47383e-015
4.75322e-016	1.04737e-015	2.45283e-015	7.97394e-016	5.54535e-016	2.91829e-015	3.71504e-015	-4.22314e-016	2.27452e-015	3.38618e-015	-2.96201e-015	2.16395e-015	1.28594e-015	6.62782e-016	1.85226e-015	7.40113e-015	3.88717e-015	7.78484e-015	7.38803e-015	9.04118e-015	2.56169e-015	8.93009e-015	-2.24488e-015	-2.98389e-015	-1.76489e-015
2.89951e-016	4.55803e-016	2.43838e-015	8.44476e-016	7.73461e-016	2.75455e-015	3.91936e-015	-3.07738e-016	2.10575e-015	3.49274e-015	-3.04176e-015	2.32372e-015	7.46657e-016	3.31105e-016	2.11821e-015	7.29013e-015	4.15574e-015	7.59515e-015	7.27946e-015	8.89123e-015	2.34051e-015	8.7776e-015	-2.27413e-015	-3.31704e-015	-2.06383e-015
1.05093e-016	-1.29002e-016	2.43283e-015	9.0584e-016	9.87685e-016	2.60967e-015	4.12895e-015	-2.16234e-016	1.95119e-015	3.59333e-015	-3.10332e-015	2.50579e-015	2.01329e-016	2.91439e-018	2.39082e-015	7.14732e-015	4.42691e-015	7.39473e-015	7.1572e-015	8.69644e-015	2.13953e-015	8.58593e-015	-2.2926e-015	-3.63876e-015	-2.36953e-015
-7.89347e-017	-7.02307e-016	2.43477e-015	9.80171e-016	1.1948e-015	2.48517e-015	4.34292e-015	-1.48655e-016	1.81128e-015	3.68572e-015	-3.14661e-015	2.70952e-015	-3.46128e-016	-3.20171e-016	2.66703e-015	6.97382e-015	4.69793e-015	7.18639e-015	7.02133e-015	8.45609e-015	1.96149e-015	8.35538e-015	-2.30129e-015	-3.94684e-015	-2.68059e-015
-2.6181e-016	-1.26007e-015	2.4431e-015	1.06623e-015	1.39295e-015	2.38188e-015	4.55982e-015	-1.05195e-016	1.6865e-015	3.76833e-015	-3.1713e-015	2.93454e-015	-8.91573e-016	-6.3686e-016	2.9436e-015	6.77063e-015	4.96608e-015	6.97291e-015	6.87229e-015	8.17022e-015	1.80794e-015	8.08779e-015	-2.30101e-015	-4.23879e-015	-2.99505e-015
-4.42453e-016	-1.79808e-015	2.45612e-015	1.16415e-015	1.58077e-015	2.30032e-015	4.77786e-015	-8.57387e-017	1.57718e-015	3.83993e-015	-3.17694e-015	3.17958e-015	-1.43073e-015	-9.45968e-016	3.21847e-015	6.53937e-015	5.2295e-015	6.75661e-015	6.70998e-015	7.83925e-015	1.68077e-015	7.78438e-015	-2.29292e-015	-4.51238e-015	-3.31157e-015
-6.20598e-016	-2.31175e-015	2.47262e-015	1.27226e-015	1.7575e-015	2.24057e-015	4.99589e-015	-9.05199e-017	1.48357e-015	3.89945e-015	-3.16401e-015	3.44304e-015	-1.95903e-015	-1.24634e-015	3.48887e-015	6.28253e-015	5.48565e-015	6.53941e-015	6.53473e-015	7.46315e-015	1.58156e-015	7.44796e-015	-2.2775e-015	-4.76562e-015	-3.62921e-015
-7.95366e-016	-2.79661e-015	2.49158e-015	1.39024e-015	1.92176e-015	2.20295e-015	5.2126e-015	-1.18376e-016	1.40607e-015	3.946e-015	-3.13201e-015	3.72389e-015	-2.47209e-015	-1.53639e-015	3.75194e-015	6.00179e-015	5.7321e-015	6.32364e-015	6.347e-015	7.04342e-015	1.5107e-015	7.08044e-015	-2.25596e-015	-4.99684e-015	-3.9468e-015
-9.65498e-016	-3.24915e-015	2.5119e-015	1.51676e-015	2.07207e-015	2.18823e-015	5.426e-015	-1.67841e-016	1.34451e-015	3.97847e-015	-3.08065e-015	4.02057e-015	-2.9655e-015	-1.81427e-015	4.00541e-015	5.69953e-015	5.96692e-015	6.11195e-015	6.14627e-015	6.58171e-015	1.46912e-015	6.68384e-015	-2.22934e-015	-5.20459e-015	-4.26285e-015
-1.13015e-015	-3.66593e-015	2.53232e-015	1.65157e-015	2.20811e-015	2.19549e-015	5.63495e-015	-2.37481e-016	1.29844e-015	3.99663e-015	-3.01062e-015	4.33078e-015	-3.43532e-015	-2.07785e-015	4.24744e-015	5.37807e-015	6.18753e-015	5.90698e-015	5.93372e-015	6.08021e-015	1.45689e-015	6.26088e-015	-2.1986e-015	-5.38642e-015	-4.57597e-015
-1.28838e-015	-4.04265e-015	2.55098e-015	1.79339e-015	2.32939e-015	2.22383e-015	5.83863e-015	-3.26078e-016	1.26769e-015	3.99998e-015	-2.92288e-015	4.65269e-015	-3.8777e-015	-2.32596e-015	4.47585e-015	5.03988e-015	6.39185e-015	5.71087e-015	5.7102e-015	5.54161e-015	1.47383e-015	5.81463e-015	-2.16497e-015	-5.54146e-015	-4.88515e-015
-1.43937e-015	-4.37599e-015	2.56729e-015	1.94148e-015	2.43534e-015	2.27308e-015	6.03527e-015	-4.31226e-016	1.25192e-015	3.98798e-015	-2.81721e-015	4.98319e-015	-4.2885e-015	-2.55746e-015	4.68857e-015	4.68734e-015	6.5785e-015	5.5254e-015	5.47641e-015	4.96969e-015	1.51942e-015	5.34856e-015	-2.12926e-015	-5.66839e-015	-5.18954e-015
-1.58233e-015	-4.66322e-015	2.58002e-015	2.0942e-015	2.52595e-015	2.34268e-015	6.22301e-015	-5.49956e-016	1.25095e-015	3.96033e-015	-2.69397e-015	5.32013e-015	-4.66389e-015	-2.7709e-015	4.8836e-015	4.32366e-015	6.74583e-015	5.3536e-015	5.23281e-015	4.36782e-015	1.59304e-015	4.86543e-015	-2.09265e-015	-5.76674e-015	-5.48762e-015
-1.71656e-015	-4.90158e-015	2.58766e-015	2.25073e-015	2.60103e-015	2.43111e-015	6.40077e-015	-6.79513e-016	1.26342e-015	3.91774e-015	-2.55371e-015	5.66165e-015	-5.00109e-015	-2.96384e-015	5.05915e-015	3.95154e-015	6.89263e-015	5.19742e-015	4.98049e-015	3.74051e-015	1.69316e-015	4.36836e-015	-2.05671e-015	-5.83559e-015	-5.77881e-015
-1.84054e-015	-5.08873e-015	2.58933e-015	2.41013e-015	2.66079e-015	2.53686e-015	6.56741e-015	-8.17033e-016	1.28895e-015	3.86102e-015	-2.3971e-015	6.00428e-015	-5.29679e-015	-3.13451e-015	5.21437e-015	3.57403e-015	7.01777e-015	5.05808e-015	4.72056e-015	3.09212e-015	1.81845e-015	3.86081e-015	-2.0229e-015	-5.87414e-015	-6.06252e-015
-1.95298e-015	-5.22261e-015	2.58432e-015	2.57218e-015	2.70574e-015	2.6579e-015	6.72197e-015	-9.5933e-016	1.32717e-015	3.79157e-015	-2.22444e-015	6.34496e-015	-5.54838e-015	-3.28173e-015	5.34801e-015	3.19425e-015	7.11979e-015	4.93662e-015	4.45457e-015	2.42661e-015	1.96732e-015	3.34662e-015	-1.99203e-015	-5.88203e-015	-6.33789e-015
-2.05302e-015	-5.30307e-015	2.57211e-015	2.73554e-015	2.73583e-015	2.7933e-015	6.86367e-015	-1.10337e-015	1.37709e-015	3.71036e-015	-2.03653e-015	6.68127e-015	-5.75383e-015	-3.40365e-015	5.4589e-015	2.8152e-015	7.19807e-015	4.83436e-015	4.18294e-015	1.74874e-015	2.1379e-015	2.8292e-015	-1.96521e-015	-5.85897e-015	-6.60415e-015
-2.14032e-015	-5.3291e-015	2.55155e-015	2.89911e-015	2.75209e-015	2.94181e-015	6.9914e-015	-1.2463e-015	1.43744e-015	3.61878e-015	-1.83435e-015	7.00994e-015	-5.91204e-015	-3.49877e-015	5.54603e-015	2.43897e-015	7.25159e-015	4.75172e-015	3.90688e-015	1.06323e-015	2.32794e-015	2.31223e-015	-1.94316e-015	-5.80506e-015	-6.86015e-015
-2.21398e-015	-5.3004e-015	2.5218e-015	3.06242e-015	2.75525e-015	3.10088e-015	7.10441e-015	-1.38412e-015	1.5069e-015	3.51821e-015	-1.61858e-015	7.32801e-015	-6.02185e-015	-3.56581e-015	5.6095e-015	2.06828e-015	7.27954e-015	4.68951e-015	3.62751e-015	3.75933e-016	2.53481e-015	1.79875e-015	-1.92784e-015	-5.72106e-015	-7.10506e-015
-2.27321e-015	-5.21734e-015	2.48212e-015	3.22493e-015	2.74602e-015	3.26882e-015	7.20164e-015	-1.51383e-015	1.58398e-015	3.40943e-015	-1.39024e-015	7.63293e-015	-6.08224e-015	-3.60334e-015	5.64858e-015	1.70594e-015	7.2815e-015	4.64802e-015	3.34556e-015	-3.08323e-016	2.75575e-015	1.29275e-015	-1.92007e-015	-5.6075e-015	-7.33778e-015
-2.3172e-015	-5.08042e-015	2.43289e-015	3.38586e-015	2.72525e-015	3.44277e-015	7.28251e-015	-1.63184e-015	1.66797e-015	3.29434e-015	-1.15036e-015	7.92135e-015	-6.09332e-015	-3.61039e-015	5.66322e-015	1.35414e-015	7.25724e-015	4.6268e-015	3.06241e-015	-9.84627e-016	2.98832e-015	7.9744e-016	-1.92072e-015	-5.46439e-015	-7.55779e-015
-2.34544e-015	-4.89098e-015	2.3729e-015	3.54493e-015	2.69365e-015	3.62045e-015	7.34665e-015	-1.73601e-015	1.75727e-015	3.17478e-015	-9.00225e-016	8.19043e-015	-6.05511e-015	-3.58624e-015	5.65316e-015	1.01494e-015	7.20698e-015	4.62546e-015	2.77932e-015	-1.64732e-015	3.22991e-015	3.15378e-016	-1.93061e-015	-5.29266e-015	-7.76421e-015
-2.3573e-015	-4.65067e-015	2.30245e-015	3.70119e-015	2.65259e-015	3.80005e-015	7.3932e-015	-1.82361e-015	1.85015e-015	3.05279e-015	-6.41082e-016	8.43779e-015	-5.96889e-015	-3.53045e-015	5.61878e-015	6.90233e-016	7.13117e-015	4.64283e-015	2.4971e-015	-2.29143e-015	3.47732e-015	-1.51317e-016	-1.95024e-015	-5.09372e-015	-7.95675e-015
-2.35254e-015	-4.36217e-015	2.22171e-015	3.85319e-015	2.60359e-015	3.97986e-015	7.42174e-015	-1.89186e-015	1.94534e-015	2.93008e-015	-3.73952e-016	8.66131e-015	-5.83606e-015	-3.44285e-015	5.56047e-015	3.82267e-016	7.02988e-015	4.67775e-015	2.21618e-015	-2.91248e-015	3.72736e-015	-5.99587e-016	-1.98044e-015	-4.869e-015	-8.13469e-015
-2.33104e-015	-4.02819e-015	2.13052e-015	4.0003e-015	2.54729e-015	4.15774e-015	7.43233e-015	-1.93939e-015	2.04131e-015	2.80885e-015	-9.96506e-017	8.85856e-015	-5.65866e-015	-3.32312e-015	5.47828e-015	9.23529e-017	6.90357e-015	4.72868e-015	1.93738e-015	-3.5059e-015	3.97651e-015	-1.02685e-015	-2.0218e-015	-4.6209e-015	-8.29752e-015
-2.29305e-015	-3.65106e-015	2.02888e-015	4.14217e-015	2.48474e-015	4.33112e-015	7.42441e-015	-1.96466e-015	2.13599e-015	2.69069e-015	1.80093e-016	9.028e-015	-5.43956e-015	-3.17149e-015	5.37301e-015	-1.78052e-016	6.7529e-015	4.79347e-015	1.66145e-015	-4.06783e-015	4.22258e-015	-1.43112e-015	-2.07455e-015	-4.35164e-015	-8.44408e-015
-2.23902e-015	-3.23459e-015	1.91721e-015	4.27758e-015	2.41716e-015	4.49683e-015	7.39777e-015	-1.96642e-015	2.22846e-015	2.577e-015	4.636e-016	9.16696e-015	-5.18138e-015	-2.98867e-015	5.24516e-015	-4.28774e-016	6.57779e-015	4.86914e-015	1.38879e-015	-4.59472e-015	4.4625e-015	-1.81093e-015	-2.13835e-015	-4.06287e-015	-8.57419e-015
-2.16958e-015	-2.783e-015	1.79579e-015	4.40558e-015	2.34467e-015	4.65236e-015	7.35208e-015	-1.94478e-015	2.31666e-015	2.4693e-015	7.49355e-016	9.27391e-015	-4.8878e-015	-2.77521e-015	5.09516e-015	-6.59203e-016	6.37902e-015	4.95361e-015	1.11935e-015	-5.08339e-015	4.6933e-015	-2.16462e-015	-2.21374e-015	-3.75675e-015	-8.68762e-015
-2.0847e-015	-2.30026e-015	1.66516e-015	4.52483e-015	2.26756e-015	4.79532e-015	7.28712e-015	-1.89915e-015	2.39882e-015	2.36895e-015	1.03564e-015	9.34698e-015	-4.56301e-015	-2.53235e-015	4.92351e-015	-8.69454e-016	6.15681e-015	5.04403e-015	8.53535e-016	-5.53055e-015	4.91187e-015	-2.49048e-015	-2.30129e-015	-3.4361e-015	-8.78274e-015
-1.98501e-015	-1.79132e-015	1.52603e-015	4.63428e-015	2.18622e-015	4.92351e-015	7.20191e-015	-1.82921e-015	2.47323e-015	2.27697e-015	1.32083e-015	9.38479e-015	-4.21113e-015	-2.26144e-015	4.73092e-015	-1.05936e-015	5.91141e-015	5.13674e-015	5.91407e-016	-5.93465e-015	5.11544e-015	-2.78673e-015	-2.40061e-015	-3.10342e-015	-8.85962e-015
-1.87186e-015	-1.26052e-015	1.37882e-015	4.73238e-015	2.10115e-015	5.03408e-015	7.09636e-015	-1.73669e-015	2.53877e-015	2.19442e-015	1.6028e-015	9.3863e-015	-3.83654e-015	-1.96442e-015	4.51796e-015	-1.22908e-015	5.6427e-015	5.22832e-015	3.32786e-016	-6.29312e-015	5.30183e-015	-3.05297e-015	-2.51124e-015	-2.76107e-015	-8.91821e-015
-1.74638e-015	-7.13064e-016	1.22427e-015	4.81824e-015	2.01283e-015	5.12528e-015	6.97042e-015	-1.62305e-015	2.5939e-015	2.12175e-015	1.87965e-015	9.35035e-015	-3.44361e-015	-1.64352e-015	4.28542e-015	-1.37924e-015	5.35146e-015	5.31565e-015	7.86629e-017	-6.60454e-015	5.46829e-015	-3.28827e-015	-2.6325e-015	-2.41146e-015	-8.95785e-015
-1.60979e-015	-1.55032e-016	1.06345e-015	4.89048e-015	1.92072e-015	5.19517e-015	6.82336e-015	-1.49022e-015	2.63701e-015	2.05915e-015	2.14987e-015	9.2761e-015	-3.03666e-015	-1.30127e-015	4.03394e-015	-1.51061e-015	5.03823e-015	5.39565e-015	-1.70844e-016	-6.86832e-015	5.6126e-015	-3.49236e-015	-2.76385e-015	-2.05757e-015	-8.97844e-015
-1.46332e-015	4.08612e-016	8.97195e-016	4.94763e-015	1.82438e-015	5.24156e-015	6.6548e-015	-1.34102e-015	2.66682e-015	2.00718e-015	2.41117e-015	9.16279e-015	-2.62088e-015	-9.41066e-016	3.76411e-015	-1.62428e-015	4.70402e-015	5.46462e-015	-4.16301e-016	-7.08367e-015	5.73335e-015	-3.66495e-015	-2.90464e-015	-1.7022e-015	-8.97937e-015
-1.30878e-015	9.72304e-016	7.26584e-016	4.98834e-015	1.72365e-015	5.26195e-015	6.4642e-015	-1.17823e-015	2.68219e-015	1.96607e-015	2.66152e-015	9.01024e-015	-2.20108e-015	-5.65777e-016	3.476e-015	-1.72091e-015	4.34957e-015	5.51911e-015	-6.58142e-016	-7.2502e-015	5.82846e-015	-3.80593e-015	-3.05391e-015	-1.34786e-015	-8.96037e-015
-1.14744e-015	1.53101e-015	5.51539e-016	5.0111e-015	1.61842e-015	5.25447e-015	6.25116e-015	-1.00421e-015	2.6812e-015	1.93563e-015	2.89888e-015	8.81898e-015	-1.78235e-015	-1.78815e-016	3.17012e-015	-1.80244e-015	3.97533e-015	5.55577e-015	-8.96478e-016	-7.36876e-015	5.8962e-015	-3.91496e-015	-3.21065e-015	-9.97586e-016	-8.92148e-015
-9.81145e-016	2.07973e-015	3.72863e-016	5.01453e-015	1.50772e-015	5.21691e-015	6.01561e-015	-8.22406e-016	2.66369e-015	1.91515e-015	3.12134e-015	8.58934e-015	-1.36918e-015	2.15911e-016	2.84697e-015	-1.8702e-015	3.582e-015	5.57148e-015	-1.13218e-015	-7.44057e-015	5.9355e-015	-3.99227e-015	-3.37352e-015	-6.53792e-016	-8.86219e-015
-8.11929e-016	2.6135e-015	1.91925e-016	4.99713e-015	1.39085e-015	5.14765e-015	5.75703e-015	-6.37086e-016	2.6285e-015	1.90364e-015	3.32702e-015	8.32153e-015	-9.65932e-016	6.14716e-016	2.50749e-015	-1.92519e-015	3.17111e-015	5.56314e-015	-1.3661e-015	-7.46724e-015	5.94552e-015	-4.03881e-015	-3.54048e-015	-3.18798e-016	-8.78246e-015
-6.41115e-016	3.12761e-015	9.63589e-018	4.95745e-015	1.26712e-015	5.04606e-015	5.47553e-015	-4.52175e-016	2.57416e-015	1.90004e-015	3.51386e-015	8.01689e-015	-5.77676e-016	1.01328e-015	2.15175e-015	-1.96927e-015	2.74281e-015	5.52771e-015	-1.59802e-015	-7.45021e-015	5.92556e-015	-4.05451e-015	-3.70985e-015	5.36662e-018	-8.68155e-015
-4.70808e-016	3.61701e-015	-1.73791e-016	4.89395e-015	1.13491e-015	4.91101e-015	5.17139e-015	-2.71918e-016	2.50003e-015	1.90321e-015	3.68013e-015	7.67664e-015	-2.08456e-016	1.40702e-015	1.78022e-015	-2.00463e-015	2.29737e-015	5.46235e-015	-1.82786e-015	-7.39143e-015	5.87512e-015	-4.03982e-015	-3.88019e-015	3.16316e-016	-8.56034e-015
-3.02649e-016	4.07678e-015	-3.57211e-016	4.80568e-015	9.93207e-016	4.74151e-015	4.84422e-015	-1.00832e-016	2.40573e-015	1.91175e-015	3.82341e-015	7.30191e-015	1.37715e-016	1.79152e-015	1.3937e-015	-2.03317e-015	1.83581e-015	5.36528e-015	-2.05592e-015	-7.29279e-015	5.79403e-015	-3.99576e-015	-4.05009e-015	6.1134e-016	-8.41851e-015
-1.38916e-016	4.50286e-015	-5.39931e-016	4.69097e-015	8.40485e-016	4.5364e-015	4.49371e-015	5.6595e-017	2.29042e-015	1.92389e-015	3.94209e-015	6.89447e-015	4.57288e-016	2.16267e-015	9.92208e-016	-2.05684e-015	1.35937e-015	5.23405e-015	-2.28258e-015	-7.15703e-015	5.68246e-015	-3.92342e-015	-4.21742e-015	8.8889e-016	-8.25625e-015
1.8256e-017	4.89174e-015	-7.21561e-016	4.54882e-015	6.75627e-016	4.29546e-015	4.11974e-015	1.9599e-016	2.15429e-015	1.93793e-015	4.03471e-015	6.45539e-015	7.4681e-016	2.51619e-015	5.7639e-016	-2.07811e-015	8.68887e-016	5.06679e-015	-2.50819e-015	-6.98692e-015	5.54091e-015	-3.82303e-015	-4.38023e-015	1.1473e-015	-8.07401e-015
1.67704e-016	5.23949e-015	-9.01484e-016	4.37819e-015	4.97261e-016	4.0182e-015	3.72244e-015	3.13249e-016	1.99665e-015	1.95175e-015	4.0994e-015	5.98614e-015	1.00324e-015	2.84818e-015	1.46529e-016	-2.09852e-015	3.6577e-016	4.86275e-015	-2.73292e-015	-6.7855e-015	5.36963e-015	-3.69503e-015	-4.5364e-015	1.38499e-015	-7.87218e-015
3.07143e-016	5.54386e-015	-1.07894e-015	4.17786e-015	3.04154e-016	3.70493e-015	3.30197e-015	4.04307e-016	1.81747e-015	1.96342e-015	4.13472e-015	5.48933e-015	1.22411e-015	3.15444e-015	-2.96966e-016	-2.12013e-015	-1.48198e-016	4.62142e-015	-2.95658e-015	-6.55656e-015	5.16958e-015	-3.54085e-015	-4.68385e-015	1.60013e-015	-7.65205e-015
4.34855e-016	5.80232e-015	-1.25335e-015	3.9468e-015	9.5089e-017	3.3556e-015	2.85876e-015	4.65976e-016	1.61759e-015	1.97121e-015	4.14006e-015	4.96815e-015	1.40736e-015	3.43143e-015	-7.53169e-016	-2.14472e-015	-6.71958e-016	4.34217e-015	-3.17932e-015	-6.30348e-015	4.9421e-015	-3.36166e-015	-4.82017e-015	1.79236e-015	-7.41392e-015
5.49414e-016	6.0128e-015	-1.42456e-015	3.68459e-015	-1.30981e-016	2.97164e-015	2.39333e-015	4.95054e-016	1.39757e-015	1.97362e-015	4.11365e-015	4.42461e-015	1.55154e-015	3.6753e-015	-1.22066e-015	-2.17319e-015	-1.20422e-015	4.02548e-015	-3.40045e-015	-6.02868e-015	4.68829e-015	-3.15816e-015	-4.94366e-015	1.96083e-015	-7.15807e-015
6.49457e-016	6.17405e-015	-1.5915e-015	3.39055e-015	-3.75077e-016	2.55418e-015	1.90634e-015	4.89083e-016	1.15758e-015	1.96877e-015	4.05536e-015	3.86157e-015	1.65558e-015	3.88301e-015	-1.6982e-015	-2.20702e-015	-1.74312e-015	3.67187e-015	-3.61997e-015	-5.73485e-015	4.41032e-015	-2.93098e-015	-5.05205e-015	2.10478e-015	-6.88626e-015
7.33672e-016	6.28477e-015	-1.7536e-015	3.06527e-015	-6.38156e-016	2.10451e-015	1.39888e-015	4.45937e-016	8.98929e-016	1.95527e-015	3.96448e-015	3.28229e-015	1.71893e-015	4.05168e-015	-2.18443e-015	-2.24745e-015	-2.28731e-015	3.28192e-015	-3.83699e-015	-5.42579e-015	4.10971e-015	-2.68169e-015	-5.14343e-015	2.22386e-015	-6.59976e-015
8.01103e-016	6.34494e-015	-1.91068e-015	2.70869e-015	-9.20061e-016	1.62461e-015	8.71963e-016	3.63735e-016	6.23239e-016	1.93125e-015	3.84072e-015	2.68971e-015	1.74202e-015	4.17906e-015	-2.67878e-015	-2.29549e-015	-2.83479e-015	2.85749e-015	-4.05105e-015	-5.10472e-015	3.78886e-015	-2.41126e-015	-5.21566e-015	2.31796e-015	-6.29982e-015
8.50748e-016	6.35494e-015	-2.062e-015	2.3213e-015	-1.2209e-015	1.11671e-015	3.26868e-016	2.41763e-016	3.31743e-016	1.89571e-015	3.68394e-015	2.08723e-015	1.7248e-015	4.26283e-015	-3.17946e-015	-2.35251e-015	-3.38341e-015	2.40089e-015	-4.26186e-015	-4.77458e-015	3.44952e-015	-2.12128e-015	-5.26656e-015	2.38765e-015	-5.98803e-015
8.82102e-016	6.31446e-015	-2.20769e-015	1.90376e-015	-1.54086e-015	5.82675e-016	-2.34904e-016	7.97985e-017	2.56613e-017	1.84769e-015	3.49474e-015	1.47816e-015	1.66782e-015	4.30107e-015	-3.68473e-015	-2.41925e-015	-3.93125e-015	1.91443e-015	-4.46821e-015	-4.43849e-015	3.09355e-015	-1.81286e-015	-5.29468e-015	2.43293e-015	-5.66552e-015
8.94264e-016	6.22506e-015	-2.34719e-015	1.45727e-015	-1.87975e-015	2.55463e-017	-8.11547e-016	-1.2223e-016	-2.93451e-016	1.78603e-015	3.27352e-015	8.65729e-016	1.57255e-015	4.29289e-015	-4.19303e-015	-2.49673e-015	-4.47619e-015	1.4005e-015	-4.66894e-015	-4.09828e-015	2.72336e-015	-1.48652e-015	-5.29845e-015	2.45484e-015	-5.3339e-015
8.87564e-016	6.08835e-015	-2.47979e-015	9.82475e-016	-2.23767e-015	-5.51227e-016	-1.40183e-015	-3.62336e-016	-6.2374e-016	1.70953e-015	3.02061e-015	2.53695e-016	1.44064e-015	4.23769e-015	-4.70217e-015	-2.58546e-015	-5.01578e-015	8.62444e-016	-4.86348e-015	-3.75633e-015	2.34176e-015	-1.14357e-015	-5.27652e-015	2.45377e-015	-4.99494e-015
8.62679e-016	5.90592e-015	-2.6054e-015	4.81165e-016	-2.61386e-015	-1.14508e-015	-2.00364e-015	-6.39213e-016	-9.63272e-016	1.61746e-015	2.73718e-015	-3.53705e-016	1.27427e-015	4.13585e-015	-5.21032e-015	-2.68542e-015	-5.54789e-015	3.03541e-016	-5.05026e-015	-3.41485e-015	1.95078e-015	-7.85291e-016	-5.22706e-015	2.43079e-015	-4.64989e-015
8.20143e-016	5.68029e-015	-2.72389e-015	-4.5038e-017	-3.00748e-015	-1.752e-015	-2.61471e-015	-9.50432e-016	-1.30997e-015	1.50999e-015	2.42443e-015	-9.52658e-016	1.07516e-015	3.98736e-015	-5.71595e-015	-2.79604e-015	-6.06996e-015	-2.72864e-016	-5.22781e-015	-3.076e-015	1.55308e-015	-4.1329e-016	-5.14951e-015	2.38759e-015	-4.30062e-015
7.59606e-016	5.41446e-015	-2.83479e-015	-5.94025e-016	-3.41715e-015	-2.3679e-015	-3.23251e-015	-1.29308e-015	-1.66179e-015	1.38715e-015	2.08447e-015	-1.53954e-015	8.46561e-016	3.79359e-015	-6.21627e-015	-2.91789e-015	-6.57984e-015	-8.62874e-016	-5.39474e-015	-2.74136e-015	1.15121e-015	-2.92424e-017	-5.04305e-015	2.32541e-015	-3.9497e-015
6.81591e-016	5.11108e-015	-2.93764e-015	-1.16302e-015	-3.84106e-015	-2.98975e-015	-3.85439e-015	-1.66313e-015	-2.01634e-015	1.24957e-015	1.7187e-015	-2.11118e-015	5.91414e-016	3.55602e-015	-6.70825e-015	-3.05013e-015	-7.07501e-015	-1.46231e-015	-5.55076e-015	-2.41313e-015	7.47571e-016	3.65152e-016	-4.9068e-015	2.24569e-015	-3.59912e-015
5.8723e-016	4.77325e-015	-3.03213e-015	-1.74942e-015	-4.27766e-015	-3.61343e-015	-4.47758e-015	-2.05653e-015	-2.37161e-015	1.09865e-015	1.32896e-015	-2.66431e-015	3.12722e-016	3.27676e-015	-7.18929e-015	-3.19249e-015	-7.55328e-015	-2.06664e-015	-5.6938e-015	-2.09157e-015	3.44727e-016	7.68037e-016	-4.74044e-015	2.15086e-015	-3.25067e-015
4.77732e-016	4.4054e-015	-3.11839e-015	-2.34999e-015	-4.7243e-015	-4.23479e-015	-5.09876e-015	-2.46879e-015	-2.72536e-015	9.35308e-016	9.17758e-016	-3.19494e-015	1.40327e-017	2.95889e-015	-7.65681e-015	-3.34464e-015	-8.0122e-015	-2.67184e-015	-5.82255e-015	-1.77747e-015	-5.50271e-017	1.17774e-015	-4.5438e-015	2.04249e-015	-2.9065e-015
3.54209e-016	4.01176e-015	-3.19614e-015	-2.96189e-015	-5.17887e-015	-4.84904e-015	-5.71472e-015	-2.89453e-015	-3.07513e-015	7.60545e-016	4.87507e-016	-3.69991e-015	-3.01157e-016	2.60548e-015	-8.10803e-015	-3.50558e-015	-8.44919e-015	-3.27333e-015	-5.93567e-015	-1.47242e-015	-4.49326e-016	1.5919e-015	-4.3167e-015	1.92228e-015	-2.56869e-015
2.1814e-016	3.5961e-015	-3.26528e-015	-3.58095e-015	-5.63843e-015	-5.45192e-015	-6.32253e-015	-3.32793e-015	-3.41879e-015	5.77195e-016	4.1185e-017	-4.17599e-015	-6.29125e-016	2.22003e-015	-8.53957e-015	-3.67419e-015	-8.86197e-015	-3.86662e-015	-6.032e-015	-1.17637e-015	-8.35958e-016	2.00849e-015	-4.05959e-015	1.79203e-015	-2.23956e-015
7.16073e-017	3.16244e-015	-3.32535e-015	-4.20305e-015	-6.09898e-015	-6.03895e-015	-6.91878e-015	-3.76249e-015	-3.75349e-015	3.87035e-016	-4.18373e-016	-4.62023e-015	-9.65849e-016	1.80711e-015	-8.94871e-015	-3.84928e-015	-9.2478e-015	-4.44771e-015	-6.11034e-015	-8.89888e-016	-1.21262e-015	2.42542e-015	-3.77324e-015	1.65415e-015	-1.92084e-015
-8.39263e-017	2.71504e-015	-3.37588e-015	-4.82506e-015	-6.55752e-015	-6.60581e-015	-7.50038e-015	-4.19144e-015	-4.07663e-015	1.92299e-016	-8.87488e-016	-5.02944e-015	-1.30778e-015	1.37131e-015	-9.33222e-015	-4.03054e-015	-9.60412e-015	-5.01239e-015	-6.16873e-015	-6.13975e-016	-1.57744e-015	2.84029e-015	-3.45902e-015	1.51011e-015	-1.61474e-015
-2.46776e-016	2.25814e-015	-3.41705e-015	-5.44283e-015	-7.01133e-015	-7.14811e-015	-8.06372e-015	-4.60858e-015	-4.38561e-015	-4.47999e-018	-1.3629e-015	-5.40128e-015	-1.65123e-015	9.17071e-016	-9.68715e-015	-4.21615e-015	-9.93012e-015	-5.55727e-015	-6.20643e-015	-3.47732e-016	-1.92805e-015	3.2507e-015	-3.11792e-015	1.36175e-015	-1.32329e-015
-4.14471e-016	1.79606e-015	-3.4488e-015	-6.05301e-015	-7.45672e-015	-7.66139e-015	-8.60491e-015	-5.00736e-015	-4.6784e-015	-2.00333e-016	-1.84129e-015	-5.7334e-015	-1.99245e-015	4.49557e-016	-1.00106e-014	-4.40492e-015	-1.02239e-014	-6.07863e-015	-6.22236e-015	-9.19714e-017	-2.26277e-015	3.65388e-015	-2.75159e-015	1.21076e-015	-1.04759e-015
-5.84845e-016	1.33269e-015	-3.4706e-015	-6.65094e-015	-7.88953e-015	-8.14157e-015	-9.12141e-015	-5.38148e-015	-4.9524e-015	-3.92795e-016	-2.31893e-015	-6.02363e-015	-2.32792e-015	-2.62913e-017	-1.02999e-014	-4.59538e-015	-1.04837e-014	-6.57318e-015	-6.21506e-015	1.53305e-016	-2.57987e-015	4.04744e-015	-2.36166e-015	1.0592e-015	-7.89065e-016
-7.55949e-016	8.7269e-016	-3.48216e-015	-7.23197e-015	-8.30587e-015	-8.58487e-015	-9.61021e-015	-5.72454e-015	-5.20529e-015	-5.79081e-016	-2.79198e-015	-6.27046e-015	-2.65494e-015	-5.04607e-016	-1.05529e-014	-4.78663e-015	-1.07077e-014	-7.03743e-015	-6.18396e-015	3.88085e-016	-2.87775e-015	4.42837e-015	-1.95034e-015	9.08666e-016	-5.49647e-016
-9.25587e-016	4.19801e-016	-3.48379e-015	-7.79201e-015	-8.70177e-015	-8.98781e-015	-1.0068e-014	-6.03023e-015	-5.4352e-015	-7.56167e-016	-3.25708e-015	-6.47207e-015	-2.96983e-015	-9.80305e-016	-1.07672e-014	-4.97674e-015	-1.08949e-014	-7.46828e-015	-6.12865e-015	6.11923e-016	-3.15484e-015	4.79329e-015	-1.52e-015	7.60772e-016	-3.30866e-016
-1.09162e-015	-2.2271e-017	-3.47552e-015	-8.32662e-015	-9.07332e-015	-9.34697e-015	-1.04914e-014	-6.29309e-015	-5.64062e-015	-9.20874e-016	-3.71015e-015	-6.62666e-015	-3.26993e-015	-1.44745e-015	-1.09404e-014	-5.16422e-015	-1.10443e-014	-7.86356e-015	-6.04908e-015	8.253e-016	-3.41011e-015	5.13979e-015	-1.07349e-015	6.1732e-016	-1.3341e-016
-1.25186e-015	-4.49825e-016	-3.45761e-015	-8.83177e-015	-9.41663e-015	-9.6597e-015	-1.08784e-014	-6.50815e-015	-5.82002e-015	-1.06992e-015	-4.14767e-015	-6.73416e-015	-3.55243e-015	-1.90073e-015	-1.10712e-014	-5.34799e-015	-1.11558e-014	-8.2209e-015	-5.94547e-015	1.02803e-015	-3.64257e-015	5.46503e-015	-6.13713e-016	4.79213e-016	4.15846e-017
-1.40419e-015	-8.59024e-016	-3.4297e-015	-9.30392e-015	-9.72851e-015	-9.92356e-015	-1.12251e-014	-6.67091e-015	-5.97208e-015	-1.19968e-015	-4.56642e-015	-6.79343e-015	-3.81527e-015	-2.33508e-015	-1.11577e-014	-5.52652e-015	-1.12293e-014	-8.53899e-015	-5.81785e-015	1.21982e-015	-3.85171e-015	5.76641e-015	-1.43041e-016	3.4743e-016	1.93405e-016
-1.54621e-015	-1.24749e-015	-3.39191e-015	-9.73977e-015	-1.00057e-014	-1.01364e-014	-1.15305e-014	-6.77791e-015	-6.09592e-015	-1.30729e-015	-4.96266e-015	-6.80432e-015	-4.05605e-015	-2.74534e-015	-1.11993e-014	-5.69908e-015	-1.12648e-014	-8.81629e-015	-5.6658e-015	1.40065e-015	-4.03649e-015	6.04102e-015	3.35623e-016	2.2329e-016	3.21435e-016
-1.67608e-015	-1.61296e-015	-3.34506e-015	-1.0136e-014	-1.02443e-014	-1.02973e-014	-1.1793e-014	-6.82531e-015	-6.19113e-015	-1.39128e-015	-5.33306e-015	-6.76712e-015	-4.27292e-015	-3.12722e-015	-1.11948e-014	-5.86487e-015	-1.12631e-014	-9.05283e-015	-5.49034e-015	1.57007e-015	-4.19649e-015	6.2862e-015	8.19014e-016	1.07853e-016	4.25659e-016
-1.792e-015	-1.95343e-015	-3.28925e-015	-1.049e-014	-1.04417e-014	-1.04049e-014	-1.20107e-014	-6.81064e-015	-6.25701e-015	-1.44993e-015	-5.67492e-015	-6.68322e-015	-4.46492e-015	-3.47605e-015	-1.11444e-014	-6.02282e-015	-1.1225e-014	-9.24858e-015	-5.29263e-015	1.7275e-015	-4.33179e-015	6.49943e-015	1.30398e-015	1.85484e-018	5.06225e-016
-1.89255e-015	-2.26726e-015	-3.22472e-015	-1.0799e-014	-1.0595e-014	-1.04584e-014	-1.21826e-014	-6.73274e-015	-6.29337e-015	-1.48171e-015	-5.98573e-015	-6.55406e-015	-4.6311e-015	-3.78859e-015	-1.10475e-014	-6.17255e-015	-1.11515e-014	-9.40314e-015	-5.07373e-015	1.8721e-015	-4.44247e-015	6.67874e-015	1.7866e-015	-9.40372e-017	5.63449e-016
-1.97682e-015	-2.55281e-015	-3.15159e-015	-1.10608e-014	-1.07022e-014	-1.04578e-014	-1.23081e-014	-6.59096e-015	-6.30071e-015	-1.48551e-015	-6.2631e-015	-6.38094e-015	-4.77048e-015	-4.06148e-015	-1.0905e-014	-6.31306e-015	-1.10446e-014	-9.51716e-015	-4.83541e-015	2.00356e-015	-4.52846e-015	6.82176e-015	2.26329e-015	-1.79864e-016	5.98164e-016
-2.04335e-015	-2.80871e-015	-3.07067e-015	-1.12739e-014	-1.07616e-014	-1.04043e-014	-1.23875e-014	-6.38562e-015	-6.27876e-015	-1.46023e-015	-6.50408e-015	-6.16564e-015	-4.883e-015	-4.2923e-015	-1.07183e-014	-6.44368e-015	-1.09052e-014	-9.59192e-015	-4.57968e-015	2.12143e-015	-4.58981e-015	6.92629e-015	2.73079e-015	-2.55082e-016	6.11063e-016
-2.09117e-015	-3.0338e-015	-2.98268e-015	-1.14365e-014	-1.07717e-014	-1.02984e-014	-1.24204e-014	-6.11802e-015	-6.22901e-015	-1.40505e-015	-6.70701e-015	-5.9101e-015	-4.96825e-015	-4.47873e-015	-1.04886e-014	-6.56494e-015	-1.07365e-014	-9.62835e-015	-4.30841e-015	2.22474e-015	-4.62693e-015	6.99044e-015	3.18519e-015	-3.1927e-016	6.02485e-016
-2.11971e-015	-3.2276e-015	-2.88842e-015	-1.15484e-014	-1.07318e-014	-1.01418e-014	-1.24079e-014	-5.79036e-015	-6.15296e-015	-1.31963e-015	-6.8703e-015	-5.61687e-015	-5.02642e-015	-4.61894e-015	-1.02177e-014	-6.6764e-015	-1.05406e-014	-9.62844e-015	-4.02362e-015	2.31274e-015	-4.64058e-015	7.01294e-015	3.62381e-015	-3.72835e-016	5.74066e-016
-2.12827e-015	-3.38994e-015	-2.78896e-015	-1.16089e-014	-1.06424e-014	-9.93602e-015	-1.23506e-014	-5.40566e-015	-6.05181e-015	-1.20434e-015	-6.99298e-015	-5.28911e-015	-5.05881e-015	-4.71219e-015	-9.90776e-015	-6.77785e-015	-1.03202e-014	-9.59439e-015	-3.72803e-015	2.38464e-015	-4.63139e-015	6.99226e-015	4.04304e-015	-4.15819e-016	5.26817e-016
-2.11712e-015	-3.52128e-015	-2.68492e-015	-1.16177e-014	-1.0503e-014	-9.68415e-015	-1.22498e-014	-4.9679e-015	-5.92717e-015	-1.05954e-015	-7.07442e-015	-4.93035e-015	-5.06546e-015	-4.75753e-015	-9.56135e-015	-6.86954e-015	-1.0078e-014	-9.52791e-015	-3.42333e-015	2.43927e-015	-4.60027e-015	6.92784e-015	4.43963e-015	-4.48774e-016	4.62106e-016
-2.087e-015	-3.62255e-015	-2.57739e-015	-1.1576e-014	-1.03138e-014	-9.39006e-015	-1.21074e-014	-4.48149e-015	-5.78093e-015	-8.86367e-016	-7.11353e-015	-4.54424e-015	-5.04768e-015	-4.75564e-015	-9.18112e-015	-6.95183e-015	-9.81692e-015	-9.4315e-015	-3.11266e-015	2.47536e-015	-4.54792e-015	6.81956e-015	4.81041e-015	-4.71805e-016	3.81738e-016
-2.03769e-015	-3.69427e-015	-2.46753e-015	-1.14847e-014	-1.00758e-014	-9.0569e-015	-1.19254e-014	-3.95094e-015	-5.6154e-015	-6.86823e-016	-7.10993e-015	-4.13502e-015	-5.00636e-015	-4.70707e-015	-8.7708e-015	-7.02529e-015	-9.54011e-015	-9.30822e-015	-2.79869e-015	2.49249e-015	-4.47538e-015	6.66756e-015	5.15243e-015	-4.85656e-016	2.87466e-016
-1.96983e-015	-3.73714e-015	-2.35622e-015	-1.13454e-014	-9.79049e-015	-8.68875e-015	-1.17064e-014	-3.38316e-015	-5.43306e-015	-4.6303e-016	-7.06393e-015	-3.7064e-015	-4.94361e-015	-4.61291e-015	-8.33388e-015	-7.0904e-015	-9.25097e-015	-9.16057e-015	-2.48443e-015	2.48956e-015	-4.38374e-015	6.47239e-015	5.46316e-015	-4.91374e-016	1.81142e-016
-1.88394e-015	-3.75319e-015	-2.2442e-015	-1.116e-014	-9.46065e-015	-8.2896e-015	-1.14537e-014	-2.78507e-015	-5.23677e-015	-2.17238e-016	-6.97636e-015	-3.26324e-015	-4.86157e-015	-4.47497e-015	-7.87441e-015	-7.14831e-015	-8.95352e-015	-8.99137e-015	-2.17285e-015	2.46561e-015	-4.27462e-015	6.23512e-015	5.74109e-015	-4.89667e-016	6.43218e-017
-1.78126e-015	-3.74425e-015	-2.13306e-015	-1.09311e-014	-9.08851e-015	-7.86462e-015	-1.11704e-014	-2.16371e-015	-5.02919e-015	4.73069e-017	-6.8484e-015	-2.8104e-015	-4.76169e-015	-4.29626e-015	-7.39633e-015	-7.19952e-015	-8.65065e-015	-8.80293e-015	-1.86639e-015	2.42006e-015	-4.14964e-015	5.95715e-015	5.984e-015	-4.81307e-016	-6.03441e-017
-1.66286e-015	-3.71182e-015	-2.02404e-015	-1.06617e-014	-8.67748e-015	-7.41832e-015	-1.086e-014	-1.52672e-015	-4.81355e-015	3.2721e-016	-6.68135e-015	-2.35314e-015	-4.64554e-015	-4.08004e-015	-6.90444e-015	-7.24446e-015	-8.34547e-015	-8.59841e-015	-1.56816e-015	2.35172e-015	-4.01034e-015	5.64023e-015	6.18987e-015	-4.67268e-016	-1.90606e-016
-1.53086e-015	-3.65808e-015	-1.91778e-015	-1.03549e-014	-8.23096e-015	-6.95524e-015	-1.05253e-014	-8.81821e-016	-4.59295e-015	6.19625e-016	-6.47713e-015	-1.89581e-015	-4.51514e-015	-3.82956e-015	-6.40286e-015	-7.28339e-015	-8.04123e-015	-8.38056e-015	-1.28196e-015	2.26029e-015	-3.85807e-015	5.28592e-015	6.35694e-015	-4.48399e-016	-3.24936e-016
-1.38699e-015	-3.58495e-015	-1.81559e-015	-1.0014e-014	-7.75302e-015	-6.48081e-015	-1.01702e-014	-2.3682e-016	-4.37023e-015	9.20794e-016	-6.23712e-015	-1.44352e-015	-4.37274e-015	-3.54944e-015	-5.89607e-015	-7.31716e-015	-7.74093e-015	-8.15237e-015	-1.00999e-015	2.14611e-015	-3.69441e-015	4.89703e-015	6.48421e-015	-4.25533e-016	-4.61119e-016
-1.23322e-015	-3.4949e-015	-1.71892e-015	-9.64328e-015	-7.24841e-015	-6.00116e-015	-9.79846e-015	4.00562e-016	-4.14834e-015	1.22651e-015	-5.96371e-015	-1.00102e-015	-4.22125e-015	-3.24336e-015	-5.38877e-015	-7.34749e-015	-7.44766e-015	-7.91654e-015	-7.54627e-016	2.00845e-015	-3.52108e-015	4.47686e-015	6.57039e-015	-3.99546e-016	-5.97183e-016
-1.07186e-015	-3.38998e-015	-1.62865e-015	-9.24671e-015	-6.72156e-015	-5.52155e-015	-9.41378e-015	1.02296e-015	-3.93062e-015	1.5328e-015	-5.65988e-015	-5.72803e-016	-4.06225e-015	-2.91621e-015	-4.88525e-015	-7.37489e-015	-7.16445e-015	-7.67541e-015	-5.18499e-016	1.8469e-015	-3.33914e-015	4.02905e-015	6.61511e-015	-3.70663e-016	-7.31322e-016
-9.05115e-016	-3.27288e-015	-1.54573e-015	-8.8283e-015	-6.17712e-015	-5.04686e-015	-9.01986e-015	1.62212e-015	-3.72005e-015	1.83511e-015	-5.3284e-015	-1.62756e-016	-3.89807e-015	-2.57301e-015	-4.39081e-015	-7.39923e-015	-6.89366e-015	-7.43094e-015	-3.03474e-016	1.66169e-015	-3.14995e-015	3.55703e-015	6.61827e-015	-3.40692e-016	-8.61716e-016
-7.35318e-016	-3.14602e-015	-1.47086e-015	-8.39309e-015	-5.61978e-015	-4.58258e-015	-8.62114e-015	2.18995e-015	-3.52043e-015	2.12878e-015	-4.97216e-015	2.24065e-016	-3.73088e-015	-2.2185e-015	-3.9099e-015	-7.42131e-015	-6.63744e-015	-7.18551e-015	-1.12032e-016	1.45286e-015	-2.95503e-015	3.06431e-015	6.58003e-015	-3.10353e-016	-9.86624e-016
-5.64995e-016	-3.01171e-015	-1.40565e-015	-7.9459e-015	-5.05502e-015	-4.13346e-015	-8.22085e-015	2.72003e-015	-3.33379e-015	2.40949e-015	-4.5943e-015	5.83544e-016	-3.56234e-015	-1.85812e-015	-3.44662e-015	-7.44221e-015	-6.39759e-015	-6.94049e-015	5.40278e-017	1.2218e-015	-2.75623e-015	2.55482e-015	6.50077e-015	-2.79904e-016	-1.10431e-015
-3.96218e-016	-2.87222e-015	-1.35019e-015	-7.49099e-015	-4.48807e-015	-3.70366e-015	-7.82213e-015	3.20721e-015	-3.16331e-015	2.67323e-015	-4.19856e-015	9.11332e-016	-3.39358e-015	-1.49708e-015	-3.00465e-015	-7.46239e-015	-6.17519e-015	-6.69759e-015	1.9322e-016	9.69517e-016	-2.55519e-015	2.03337e-015	6.38147e-015	-2.50337e-016	-1.21353e-015
-2.31115e-016	-2.72954e-015	-1.30554e-015	-7.03299e-015	-3.92387e-015	-3.29716e-015	-7.42747e-015	3.64623e-015	-3.01221e-015	2.91635e-015	-3.78856e-015	1.2044e-015	-3.22701e-015	-1.1397e-015	-2.58809e-015	-7.48169e-015	-5.97143e-015	-6.45735e-015	3.04244e-016	6.97234e-016	-2.35267e-015	1.50445e-015	6.22385e-015	-2.21982e-016	-1.3131e-015
-7.29514e-017	-2.58596e-015	-1.2725e-015	-6.57635e-015	-3.3671e-015	-2.91755e-015	-7.03983e-015	4.03209e-015	-2.88228e-015	3.13449e-015	-3.36756e-015	1.45933e-015	-3.06466e-015	-7.90992e-016	-2.20025e-015	-7.50008e-015	-5.78684e-015	-6.22059e-015	3.86059e-016	4.05572e-016	-2.1503e-015	9.72618e-016	6.02942e-015	-1.95553e-016	-1.40169e-015
7.63492e-017	-2.44271e-015	-1.25149e-015	-6.12529e-015	-2.82267e-015	-2.56788e-015	-6.66181e-015	4.36089e-015	-2.7744e-015	3.32439e-015	-2.93907e-015	1.67361e-015	-2.90839e-015	-4.55654e-016	-1.84329e-015	-7.5177e-015	-5.62158e-015	-5.98816e-015	4.37779e-016	9.62637e-017	-1.94984e-015	4.42292e-016	5.79996e-015	-1.71228e-016	-1.47836e-015
2.14726e-016	-2.30214e-015	-1.2429e-015	-5.68429e-015	-2.2956e-015	-2.25121e-015	-6.29548e-015	4.62995e-015	-2.69017e-015	3.4835e-015	-2.50703e-015	1.84449e-015	-2.75941e-015	-1.38109e-016	-1.51937e-015	-7.53445e-015	-5.47574e-015	-5.76091e-015	4.58608e-016	-2.28514e-016	-1.75247e-015	-8.18842e-017	5.53692e-015	-1.49182e-016	-1.54314e-015
3.40624e-016	-2.16637e-015	-1.24716e-015	-5.25692e-015	-1.79045e-015	-1.96933e-015	-5.94267e-015	4.83736e-015	-2.63159e-015	3.6092e-015	-2.07561e-015	1.97047e-015	-2.61831e-015	1.57557e-016	-1.23096e-015	-7.55011e-015	-5.3489e-015	-5.53891e-015	4.48889e-016	-5.67047e-016	-1.55953e-015	-5.95304e-016	5.24275e-015	-1.29384e-016	-1.59565e-015
4.52111e-016	-2.03618e-015	-1.26431e-015	-4.84622e-015	-1.31116e-015	-1.72417e-015	-5.60531e-015	4.98197e-015	-2.59986e-015	3.69923e-015	-1.64745e-015	2.0499e-015	-2.48627e-015	4.27837e-016	-9.79478e-016	-7.56446e-015	-5.23971e-015	-5.32139e-015	4.09007e-016	-9.16803e-016	-1.37234e-015	-1.09379e-015	4.92027e-015	-1.11865e-016	-1.63573e-015
5.46754e-016	-1.91308e-015	-1.29476e-015	-4.45547e-015	-8.61959e-016	-1.51732e-015	-5.28454e-015	5.0635e-015	-2.59543e-015	3.75142e-015	-1.226e-015	2.08225e-015	-2.36429e-015	6.69633e-016	-7.65845e-016	-7.57668e-015	-5.14693e-015	-5.10776e-015	3.39039e-016	-1.27493e-015	-1.19223e-015	-1.57332e-015	4.57216e-015	-9.66234e-017	-1.66299e-015
6.23448e-016	-1.79795e-015	-1.33847e-015	-4.0876e-015	-4.46341e-016	-1.34895e-015	-4.98058e-015	5.08265e-015	-2.619e-015	3.76442e-015	-8.1438e-016	2.06713e-015	-2.25335e-015	8.79932e-016	-5.90486e-016	-7.58586e-015	-5.06985e-015	-4.8978e-015	2.39763e-016	-1.64006e-015	-1.01981e-015	-2.03047e-015	4.20152e-015	-8.35379e-017	-1.67737e-015
6.80929e-016	-1.69198e-015	-1.39546e-015	-3.74413e-015	-6.73855e-017	-1.21959e-015	-4.69388e-015	5.04132e-015	-2.66981e-015	3.73754e-015	-4.1545e-016	2.00494e-015	-2.15449e-015	1.05644e-015	-4.53737e-016	-7.59172e-015	-5.00686e-015	-4.69069e-015	1.13063e-016	-2.01015e-015	-8.56224e-016	-2.46218e-015	3.81147e-015	-7.25116e-017	-1.67932e-015
7.17998e-016	-1.5955e-015	-1.46525e-015	-3.4278e-015	2.7275e-016	-1.12802e-015	-4.42445e-015	4.9423e-015	-2.74715e-015	3.66992e-015	-3.24023e-017	1.89632e-015	-2.06843e-015	1.19782e-015	-3.5524e-016	-7.59315e-015	-4.9555e-015	-4.48534e-015	-3.98058e-017	-2.38166e-015	-7.02817e-016	-2.86477e-015	3.40537e-015	-6.28052e-017	-1.66967e-015
7.33889e-016	-1.50881e-015	-1.54671e-015	-3.14009e-015	5.72114e-016	-1.07343e-015	-4.17078e-015	4.78918e-015	-2.84994e-015	3.56131e-015	3.32285e-016	1.74177e-015	-1.99513e-015	1.30279e-015	-2.94042e-016	-7.58913e-015	-4.91349e-015	-4.28084e-015	-2.16968e-016	-2.75169e-015	-5.60277e-016	-3.23536e-015	2.98674e-015	-5.41941e-017	-1.64861e-015
7.28202e-016	-1.43254e-015	-1.63914e-015	-2.88218e-015	8.29012e-016	-1.05422e-015	-3.9326e-015	4.58708e-015	-2.9771e-015	3.41318e-015	6.75815e-016	1.5432e-015	-1.93508e-015	1.37092e-015	-2.68704e-016	-7.57839e-015	-4.87794e-015	-4.07625e-015	-4.1637e-016	-3.11686e-015	-4.28616e-016	-3.57126e-015	2.55897e-015	-4.67317e-017	-1.61734e-015
7.00974e-016	-1.36676e-015	-1.74221e-015	-2.65436e-015	1.04276e-015	-1.06776e-015	-3.70852e-015	4.34152e-015	-3.12679e-015	3.22702e-015	9.96021e-016	1.30247e-015	-1.88766e-015	1.4021e-015	-2.77887e-016	-7.5594e-015	-4.84629e-015	-3.87039e-015	-6.35534e-016	-3.47456e-015	-3.08942e-016	-3.87087e-015	2.12534e-015	-3.99109e-017	-1.57661e-015
6.52647e-016	-1.31176e-015	-1.85491e-015	-2.45669e-015	1.21323e-015	-1.11084e-015	-3.49634e-015	4.05844e-015	-3.29675e-015	3.00422e-015	1.29185e-015	1.02188e-015	-1.85254e-015	1.39662e-015	-3.19622e-016	-7.53043e-015	-4.81596e-015	-3.66234e-015	-8.72056e-016	-3.82227e-015	-2.02034e-016	-4.13266e-015	1.68969e-015	-3.32361e-017	-1.52734e-015
5.83477e-016	-1.26685e-015	-1.97618e-015	-2.28947e-015	1.34021e-015	-1.17991e-015	-3.29421e-015	3.74497e-015	-3.48499e-015	2.74669e-015	1.56118e-015	7.04403e-016	-1.82978e-015	1.3553e-015	-3.90762e-016	-7.49035e-015	-4.78448e-015	-3.45062e-015	-1.12415e-015	-4.15742e-015	-1.08067e-016	-4.35621e-015	1.25502e-015	-2.57732e-017	-1.4709e-015
4.93698e-016	-1.23139e-015	-2.10522e-015	-2.15116e-015	1.42464e-015	-1.27135e-015	-3.10015e-015	3.40805e-015	-3.68856e-015	2.45748e-015	1.80304e-015	3.53102e-016	-1.81902e-015	1.2796e-015	-4.88575e-016	-7.43787e-015	-4.74834e-015	-3.2342e-015	-1.38883e-015	-4.4781e-015	-2.76065e-017	-4.54061e-015	8.24906e-016	-1.6754e-017	-1.40852e-015
3.84849e-016	-1.20499e-015	-2.24117e-015	-2.04007e-015	1.46841e-015	-1.3811e-015	-2.91209e-015	3.0552e-015	-3.90425e-015	2.14004e-015	2.01612e-015	-2.84066e-017	-1.81966e-015	1.17189e-015	-6.10205e-016	-7.37138e-015	-4.70467e-015	-3.01233e-015	-1.66328e-015	-4.78185e-015	3.86674e-017	-4.686e-015	4.0231e-016	-5.79689e-018	-1.34165e-015
2.5839e-016	-1.18668e-015	-2.383e-015	-1.95449e-015	1.47387e-015	-1.50471e-015	-2.72759e-015	2.69466e-015	-4.12869e-015	1.79793e-015	2.20037e-015	-4.35277e-016	-1.83168e-015	1.03491e-015	-7.51543e-016	-7.28991e-015	-4.65074e-015	-2.78457e-015	-1.94392e-015	-5.06606e-015	9.06342e-017	-4.79317e-015	-9.97811e-018	7.79379e-018	-1.27112e-015
1.15676e-016	-1.17579e-015	-2.52935e-015	-1.89284e-015	1.44354e-015	-1.63732e-015	-2.54391e-015	2.33414e-015	-4.3589e-015	1.43448e-015	2.35516e-015	-8.63483e-016	-1.85395e-015	8.71056e-016	-9.08643e-016	-7.19203e-015	-4.58465e-015	-2.54976e-015	-2.22815e-015	-5.32843e-015	1.28869e-016	-4.86308e-015	-4.08161e-016	2.49011e-017	-1.19792e-015
-4.15716e-017	-1.17086e-015	-2.67837e-015	-1.85237e-015	1.38036e-015	-1.77442e-015	-2.35839e-015	1.98142e-015	-4.59114e-015	1.05417e-015	2.48124e-015	-1.30819e-015	-1.88572e-015	6.83285e-016	-1.07796e-015	-7.07618e-015	-4.50383e-015	-2.30759e-015	-2.51341e-015	-5.56706e-015	1.5325e-016	-4.89668e-015	-7.89982e-016	4.62252e-017	-1.12376e-015
-2.11818e-016	-1.17097e-015	-2.82863e-015	-1.83081e-015	1.2882e-015	-1.91117e-015	-2.16833e-015	1.64399e-015	-4.82195e-015	6.60682e-016	2.57849e-015	-1.76525e-015	-1.92604e-015	4.75151e-016	-1.2554e-015	-6.94164e-015	-4.40594e-015	-2.05751e-015	-2.79731e-015	-5.78041e-015	1.6417e-016	-4.89567e-015	-1.15336e-015	7.23369e-017	-1.04895e-015
-3.92989e-016	-1.17545e-015	-2.97909e-015	-1.82519e-015	1.17038e-015	-2.04244e-015	-1.9719e-015	1.32938e-015	-5.04787e-015	2.59247e-016	2.64742e-015	-2.22952e-015	-1.97417e-015	2.50056e-016	-1.4372e-015	-6.78762e-015	-4.28943e-015	-1.79994e-015	-3.0759e-015	-5.96702e-015	1.61518e-016	-4.8632e-015	-1.49578e-015	1.036e-016	-9.746e-016
-5.82956e-016	-1.1835e-015	-3.12846e-015	-1.83219e-015	1.03096e-015	-2.16431e-015	-1.76697e-015	1.04459e-015	-5.26522e-015	-1.45853e-016	2.68921e-015	-2.69626e-015	-2.0297e-015	1.17772e-017	-1.61903e-015	-6.61324e-015	-4.15289e-015	-1.53485e-015	-3.34537e-015	-6.126e-015	1.4544e-016	-4.80183e-015	-1.8151e-015	1.40586e-016	-9.01759e-016
-7.79419e-016	-1.19381e-015	-3.27618e-015	-1.84847e-015	8.75044e-016	-2.27188e-015	-1.55171e-015	7.9587e-016	-5.47081e-015	-5.50258e-016	2.70499e-015	-3.16098e-015	-2.0916e-015	-2.35769e-016	-1.79733e-015	-6.41798e-015	-3.99542e-015	-1.26288e-015	-3.60387e-015	-6.25624e-015	1.16609e-016	-4.71486e-015	-2.11017e-015	1.84144e-016	-8.30847e-016
-9.80372e-016	-1.20542e-015	-3.42082e-015	-1.87114e-015	7.06878e-016	-2.36126e-015	-1.32464e-015	5.88475e-016	-5.66158e-015	-9.5013e-016	2.69634e-015	-3.61902e-015	-2.15829e-015	-4.88652e-016	-1.96872e-015	-6.20176e-015	-3.81652e-015	-9.84881e-016	-3.84937e-015	-6.35786e-015	7.55689e-017	-4.60575e-015	-2.37896e-015	2.34717e-016	-7.6206e-016
-1.18333e-015	-1.21812e-015	-3.56105e-015	-1.89676e-015	5.31566e-016	-2.42869e-015	-1.08458e-015	4.2791e-016	-5.83448e-015	-1.34136e-015	2.66487e-015	-4.06585e-015	-2.22879e-015	-7.43043e-016	-2.12963e-015	-5.96416e-015	-3.61601e-015	-7.02197e-016	-4.07944e-015	-6.43031e-015	2.28204e-017	-4.47788e-015	-2.61994e-015	2.92122e-016	-6.96736e-016
-1.38614e-015	-1.23095e-015	-3.69568e-015	-1.92184e-015	3.53166e-016	-2.47137e-015	-8.30949e-016	3.18546e-016	-5.98664e-015	-1.71923e-015	2.61212e-015	-4.49739e-015	-2.30214e-015	-9.95716e-016	-2.27642e-015	-5.70576e-015	-3.39367e-015	-4.1574e-016	-4.2921e-015	-6.47349e-015	-4.06896e-017	-4.33505e-015	-2.8323e-015	3.56236e-016	-6.34425e-016
-1.58683e-015	-1.24314e-015	-3.82385e-015	-1.94368e-015	1.76642e-016	-2.48564e-015	-5.63311e-016	2.63683e-016	-6.11525e-015	-2.08019e-015	2.54035e-015	-4.90996e-015	-2.37748e-015	-1.24329e-015	-2.4059e-015	-5.42642e-015	-3.15077e-015	-1.27297e-016	-4.48585e-015	-6.48792e-015	-1.14445e-016	-4.18113e-015	-3.01512e-015	4.27715e-016	-5.74946e-016
-1.78299e-015	-1.25425e-015	-3.9445e-015	-1.95877e-015	6.56533e-018	-2.46861e-015	-2.81281e-016	2.66269e-016	-6.21779e-015	-2.42078e-015	2.45109e-015	-5.29941e-015	-2.45403e-015	-1.48233e-015	-2.51552e-015	-5.12666e-015	-2.8884e-015	1.60936e-016	-4.65916e-015	-6.47407e-015	-1.97848e-016	-4.02067e-015	-3.16778e-015	5.06359e-016	-5.18745e-016
-1.97178e-015	-1.26431e-015	-4.05682e-015	-1.96478e-015	-1.52519e-016	-2.41824e-015	1.50692e-017	3.28148e-016	-6.29249e-015	-2.73766e-015	2.34619e-015	-5.66222e-015	-2.53088e-015	-1.70995e-015	-2.60306e-015	-4.8076e-015	-2.60837e-015	4.47065e-016	-4.81052e-015	-6.43339e-015	-2.89673e-016	-3.85759e-015	-3.28957e-015	5.92018e-016	-4.64982e-016
-2.1513e-015	-1.27252e-015	-4.15963e-015	-1.95881e-015	-2.95759e-016	-2.33299e-015	3.24455e-016	4.49418e-016	-6.3374e-015	-3.02842e-015	2.22814e-015	-5.99469e-015	-2.60735e-015	-1.92367e-015	-2.66657e-015	-4.47034e-015	-2.31265e-015	7.28932e-016	-4.93907e-015	-6.36746e-015	-3.88798e-016	-3.69546e-015	-3.3807e-015	6.84195e-016	-4.13031e-016
-2.32016e-015	-1.27887e-015	-4.25299e-015	-1.93841e-015	-4.19309e-016	-2.21203e-015	6.44943e-016	6.29208e-016	-6.35128e-015	-3.29085e-015	2.09925e-015	-6.29454e-015	-2.68253e-015	-2.12114e-015	-2.70432e-015	-4.11601e-015	-2.0037e-015	1.00385e-015	-5.04423e-015	-6.27793e-015	-4.94419e-016	-3.53783e-015	-3.44175e-015	7.82308e-016	-3.62235e-016
-2.47677e-015	-1.28299e-015	-4.33649e-015	-1.90151e-015	-5.19183e-016	-2.05504e-015	9.74859e-016	8.65808e-016	-6.3325e-015	-3.52288e-015	1.96178e-015	-6.56012e-015	-2.75521e-015	-2.30053e-015	-2.71515e-015	-3.74643e-015	-1.68464e-015	1.26961e-015	-5.12594e-015	-6.16678e-015	-6.05764e-016	-3.38897e-015	-3.47315e-015	8.86178e-016	-3.12547e-016
-2.61973e-015	-1.28511e-015	-4.40981e-015	-1.84677e-015	-5.92183e-016	-1.86262e-015	1.31214e-015	1.15737e-015	-6.28085e-015	-3.72333e-015	1.81784e-015	-6.78927e-015	-2.82415e-015	-2.46033e-015	-2.69889e-015	-3.36371e-015	-1.35824e-015	1.52349e-015	-5.18397e-015	-6.03623e-015	-7.21253e-016	-3.2523e-015	-3.47605e-015	9.95133e-016	-2.62602e-016
-2.74798e-015	-1.28566e-015	-4.47182e-015	-1.77289e-015	-6.35289e-016	-1.63599e-015	1.654e-015	1.50066e-015	-6.1961e-015	-3.89147e-015	1.66972e-015	-6.98123e-015	-2.88897e-015	-2.5991e-015	-2.65531e-015	-2.96919e-015	-1.02746e-015	1.7625e-015	-5.21843e-015	-5.88763e-015	-8.40497e-016	-3.13044e-015	-3.45138e-015	1.10854e-015	-2.11162e-016
-2.86036e-015	-1.28503e-015	-4.52241e-015	-1.67928e-015	-6.45993e-016	-1.3765e-015	1.99736e-015	1.89086e-015	-6.07837e-015	-4.02708e-015	1.51945e-015	-7.13567e-015	-2.94923e-015	-2.71614e-015	-2.58418e-015	-2.56521e-015	-6.96283e-016	1.98385e-015	-5.22953e-015	-5.72321e-015	-9.61767e-016	-3.02624e-015	-3.3995e-015	1.22546e-015	-1.57151e-016
-2.95596e-015	-1.28369e-015	-4.5616e-015	-1.56549e-015	-6.22305e-016	-1.08584e-015	2.33888e-015	2.32297e-015	-5.92853e-015	-4.1309e-015	1.36888e-015	-7.25222e-015	-3.00378e-015	-2.8112e-015	-2.48668e-015	-2.15435e-015	-3.69124e-016	2.18539e-015	-5.21819e-015	-5.54579e-015	-1.08434e-015	-2.94206e-015	-3.3224e-015	1.34528e-015	-9.92684e-017
-3.03436e-015	-1.28199e-015	-4.58963e-015	-1.4312e-015	-5.62851e-016	-7.67281e-016	2.67531e-015	2.79178e-015	-5.74742e-015	-4.20316e-015	1.2206e-015	-7.33028e-015	-3.05228e-015	-2.88463e-015	-2.36427e-015	-1.73885e-015	-4.88394e-017	2.36444e-015	-5.18524e-015	-5.35795e-015	-1.2074e-015	-2.88009e-015	-3.22147e-015	1.46711e-015	-3.59676e-017
-3.09528e-015	-1.28088e-015	-4.60635e-015	-1.27645e-015	-4.66762e-016	-4.24163e-016	3.00267e-015	3.29023e-015	-5.53602e-015	-4.24553e-015	1.07643e-015	-7.36994e-015	-3.09405e-015	-2.9371e-015	-2.21797e-015	-1.32212e-015	2.60186e-016	2.51834e-015	-5.13192e-015	-5.16203e-015	-1.32964e-015	-2.84205e-015	-3.09807e-015	1.58975e-015	3.37811e-017
-3.13812e-015	-1.2815e-015	-4.61153e-015	-1.1022e-015	-3.33393e-016	-6.04025e-017	3.31757e-015	3.81179e-015	-5.29683e-015	-4.2596e-015	9.38103e-016	-7.37226e-015	-3.1274e-015	-2.96928e-015	-2.04938e-015	-9.064e-016	5.53507e-016	2.64448e-015	-5.05938e-015	-4.96035e-015	-1.44996e-015	-2.82935e-015	-2.95353e-015	1.71208e-015	1.10949e-016
-3.16372e-015	-1.28438e-015	-4.6055e-015	-9.0981e-016	-1.62854e-016	3.20168e-016	3.61564e-015	4.34982e-015	-5.03185e-015	-4.2474e-015	8.07263e-016	-7.33947e-015	-3.15175e-015	-2.98221e-015	-1.86075e-015	-4.945e-016	8.27153e-016	2.74131e-015	-4.96951e-015	-4.75576e-015	-1.56786e-015	-2.84277e-015	-2.78936e-015	1.83315e-015	1.97211e-016
-3.17254e-015	-1.29044e-015	-4.58871e-015	-7.00408e-016	4.38842e-017	7.13024e-016	3.89249e-015	4.89699e-015	-4.74329e-015	-4.21186e-015	6.84821e-016	-7.27293e-015	-3.16634e-015	-2.97757e-015	-1.65488e-015	-8.88581e-017	1.07798e-015	2.80674e-015	-4.86466e-015	-4.55037e-015	-1.68216e-015	-2.88281e-015	-2.6077e-015	1.9516e-015	2.94408e-016
-3.16501e-015	-1.301e-015	-4.56165e-015	-4.75442e-016	2.85644e-016	1.11414e-015	4.14427e-015	5.44547e-015	-4.43336e-015	-4.15571e-015	5.71939e-016	-7.17435e-015	-3.17025e-015	-2.95745e-015	-1.43453e-015	3.07565e-016	1.30288e-015	2.83921e-015	-4.74662e-015	-4.34651e-015	-1.7917e-015	-2.94969e-015	-2.41075e-015	2.06634e-015	4.03623e-016
-3.14233e-015	-1.31706e-015	-4.52508e-015	-2.36663e-016	5.60137e-016	1.51816e-015	4.36691e-015	5.98689e-015	-4.10505e-015	-4.08231e-015	4.69881e-016	-7.04631e-015	-3.16312e-015	-2.9239e-015	-1.20217e-015	6.92223e-016	1.49842e-015	2.83751e-015	-4.6174e-015	-4.14593e-015	-1.89574e-015	-3.04269e-015	-2.20049e-015	2.17583e-015	5.25884e-016
-3.10637e-015	-1.3394e-015	-4.47925e-015	1.33238e-017	8.65428e-016	1.92036e-015	4.55697e-015	6.51308e-015	-3.76164e-015	-3.99526e-015	3.79244e-016	-6.89198e-015	-3.14506e-015	-2.87916e-015	-9.6079e-016	1.06319e-015	1.6614e-015	2.80071e-015	-4.47942e-015	-3.95144e-015	-1.99424e-015	-3.16065e-015	-1.97888e-015	2.27864e-015	6.62361e-016
-3.05801e-015	-1.36905e-015	-4.42461e-015	2.71831e-016	1.19873e-015	2.31547e-015	4.71077e-015	7.01599e-015	-3.40635e-015	-3.89784e-015	3.00435e-016	-6.71356e-015	-3.11484e-015	-2.82604e-015	-7.13893e-016	1.41802e-015	1.78943e-015	2.72808e-015	-4.33463e-015	-3.76515e-015	-2.08654e-015	-3.3031e-015	-1.748e-015	2.37323e-015	8.14028e-016
-2.99888e-015	-1.40677e-015	-4.3613e-015	5.36479e-016	1.55656e-015	2.6983e-015	4.82529e-015	7.48867e-015	-3.04286e-015	-3.79416e-015	2.33175e-016	-6.51367e-015	-3.07272e-015	-2.76693e-015	-4.64225e-016	1.75454e-015	1.8804e-015	2.61863e-015	-4.18548e-015	-3.58832e-015	-2.17181e-015	-3.46848e-015	-1.50995e-015	2.45825e-015	9.8145e-016
-2.93042e-015	-1.454e-015	-4.29041e-015	8.0468e-016	1.93509e-015	3.06367e-015	4.89794e-015	7.92422e-015	-2.67435e-015	-3.68816e-015	1.78026e-016	-6.29535e-015	-3.01807e-015	-2.70444e-015	-2.15049e-016	2.07092e-015	1.93291e-015	2.47276e-015	-4.03456e-015	-3.42271e-015	-2.24949e-015	-3.65433e-015	-1.26711e-015	2.53221e-015	1.16528e-015
-2.85453e-015	-1.51118e-015	-4.2128e-015	1.07385e-015	2.33085e-015	3.40639e-015	4.9269e-015	8.31586e-015	-2.30402e-015	-3.58356e-015	1.34997e-016	-6.06259e-015	-2.9509e-015	-2.64057e-015	3.05081e-017	2.36591e-015	1.94656e-015	2.29118e-015	-3.88428e-015	-3.26996e-015	-2.31975e-015	-3.85812e-015	-1.02072e-015	2.59456e-015	1.36646e-015
-2.77257e-015	-1.57868e-015	-4.12939e-015	1.34118e-015	2.73999e-015	3.72236e-015	4.91062e-015	8.65802e-015	-1.93539e-015	-3.48392e-015	1.03795e-016	-5.81835e-015	-2.87101e-015	-2.57827e-015	2.69937e-016	2.63816e-015	1.92056e-015	2.0745e-015	-3.73597e-015	-3.13109e-015	-2.38244e-015	-4.07755e-015	-7.72475e-016	2.64455e-015	1.58501e-015
-2.68651e-015	-1.65711e-015	-4.0413e-015	1.60429e-015	3.15768e-015	4.00714e-015	4.84742e-015	8.94568e-015	-1.57115e-015	-3.39302e-015	8.39376e-017	-5.56576e-015	-2.77801e-015	-2.51965e-015	5.00621e-016	2.8861e-015	1.85461e-015	1.82418e-015	-3.59203e-015	-3.00676e-015	-2.43771e-015	-4.3101e-015	-5.24559e-016	2.68075e-015	1.8208e-015
-2.59791e-015	-1.74677e-015	-3.94924e-015	1.85959e-015	3.57926e-015	4.25755e-015	4.7365e-015	9.17514e-015	-1.21458e-015	-3.31402e-015	7.44604e-017	-5.30781e-015	-2.67267e-015	-2.46671e-015	7.19836e-016	3.10901e-015	1.74922e-015	1.54169e-015	-3.45471e-015	-2.89757e-015	-2.48569e-015	-4.55327e-015	-2.78852e-016	2.70262e-015	2.07384e-015
-2.50865e-015	-1.84806e-015	-3.85392e-015	2.10514e-015	4.0002e-015	4.46953e-015	4.5773e-015	9.34236e-015	-8.69345e-016	-3.24987e-015	7.5228e-017	-5.0479e-015	-2.55516e-015	-2.42229e-015	9.24883e-016	3.30652e-015	1.60613e-015	1.22873e-015	-3.32566e-015	-2.80408e-015	-2.52632e-015	-4.80403e-015	-3.71836e-017	2.70911e-015	2.34389e-015
-2.42083e-015	-1.96093e-015	-3.75613e-015	2.33841e-015	4.41607e-015	4.64018e-015	4.37099e-015	9.44406e-015	-5.38631e-016	-3.20376e-015	8.52088e-017	-4.78841e-015	-2.4254e-015	-2.38833e-015	1.11433e-015	3.4787e-015	1.42704e-015	8.87655e-016	-3.207e-015	-2.72672e-015	-2.5602e-015	-5.05949e-015	1.99086e-016	2.69951e-015	2.63067e-015
-2.33632e-015	-2.08581e-015	-3.65677e-015	2.55694e-015	4.822e-015	4.76751e-015	4.11906e-015	9.47804e-015	-2.24964e-016	-3.17861e-015	1.03057e-016	-4.5316e-015	-2.2841e-015	-2.36669e-015	1.28666e-015	3.62567e-015	1.21388e-015	5.20378e-016	-3.10021e-015	-2.66543e-015	-2.58725e-015	-5.31666e-015	4.28653e-016	2.67352e-015	2.93297e-015
-2.25602e-015	-2.22201e-015	-3.55646e-015	2.75873e-015	5.21372e-015	4.84959e-015	3.82308e-015	9.44344e-015	6.9692e-017	-3.17632e-015	1.27156e-016	-4.27988e-015	-2.13214e-015	-2.35839e-015	1.44018e-015	3.74752e-015	9.69771e-016	1.29396e-016	-3.00689e-015	-2.62004e-015	-2.608e-015	-5.57203e-015	6.498e-016	2.63025e-015	3.25006e-015
-2.18165e-015	-2.36899e-015	-3.45589e-015	2.94196e-015	5.58668e-015	4.88517e-015	3.48538e-015	9.33936e-015	3.43202e-016	-3.19919e-015	1.56033e-016	-4.03545e-015	-1.96997e-015	-2.36444e-015	1.57405e-015	3.84492e-015	6.97421e-016	-2.82201e-016	-2.92815e-015	-2.59024e-015	-2.62389e-015	-5.82316e-015	8.60878e-016	2.56935e-015	3.58039e-015
-2.11464e-015	-2.52641e-015	-3.35611e-015	3.10488e-015	5.93719e-015	4.87317e-015	3.10934e-015	9.16713e-015	5.93311e-016	-3.24875e-015	1.88305e-016	-3.79991e-015	-1.79911e-015	-2.38592e-015	1.68785e-015	3.9191e-015	4.0115e-016	-7.11828e-016	-2.86544e-015	-2.57468e-015	-2.63582e-015	-6.06686e-015	1.06089e-015	2.49018e-015	3.92222e-015
-2.05632e-015	-2.69294e-015	-3.25805e-015	3.24582e-015	6.26104e-015	4.81309e-015	2.6984e-015	8.92829e-015	8.18802e-016	-3.32581e-015	2.22249e-016	-3.57491e-015	-1.62041e-015	-2.42307e-015	1.78067e-015	3.97083e-015	8.48265e-017	-1.15607e-015	-2.81956e-015	-2.57234e-015	-2.64514e-015	-6.30083e-015	1.24854e-015	2.39275e-015	4.27492e-015
-2.00785e-015	-2.86789e-015	-3.16262e-015	3.36403e-015	6.55498e-015	4.70546e-015	2.25665e-015	8.62514e-015	1.01804e-015	-3.4306e-015	2.56829e-016	-3.36138e-015	-1.43491e-015	-2.47616e-015	1.85238e-015	4.00163e-015	-2.472e-016	-1.61155e-015	-2.79058e-015	-2.58229e-015	-2.65266e-015	-6.52162e-015	1.42189e-015	2.27768e-015	4.63643e-015
-1.97016e-015	-3.04997e-015	-3.07061e-015	3.45899e-015	6.81602e-015	4.55192e-015	1.78898e-015	8.26032e-015	1.18961e-015	-3.5633e-015	2.90032e-016	-3.16061e-015	-1.24398e-015	-2.54484e-015	1.90409e-015	4.01289e-015	-5.9069e-016	-2.07466e-015	-2.77829e-015	-2.60375e-015	-2.65949e-015	-6.72729e-015	1.58038e-015	2.14472e-015	5.00472e-015
-1.94395e-015	-3.23849e-015	-2.9827e-015	3.5301e-015	7.04155e-015	4.35393e-015	1.30062e-015	7.83824e-015	1.33206e-015	-3.72314e-015	3.20052e-016	-2.97318e-015	-1.04873e-015	-2.62885e-015	1.93662e-015	4.00685e-015	-9.4027e-016	-2.54137e-015	-2.78345e-015	-2.63518e-015	-2.66664e-015	-6.91599e-015	1.72331e-015	1.9944e-015	5.3776e-015
-1.92912e-015	-3.43201e-015	-2.89973e-015	3.57795e-015	7.2297e-015	4.11367e-015	7.9715e-016	7.36362e-015	1.44462e-015	-3.90922e-015	3.44609e-016	-2.79872e-015	-8.5122e-016	-2.72712e-015	1.95105e-015	3.98589e-015	-1.29043e-015	-3.00854e-015	-2.80574e-015	-2.67512e-015	-2.67539e-015	-7.0862e-015	1.84975e-015	1.82756e-015	5.75291e-015
-1.926e-015	-3.62924e-015	-2.82254e-015	3.60351e-015	7.37906e-015	3.83407e-015	2.84092e-016	6.84107e-015	1.5272e-015	-4.12029e-015	3.61706e-016	-2.63666e-015	-6.53109e-016	-2.83919e-015	1.94904e-015	3.95205e-015	-1.63646e-015	-3.47308e-015	-2.84511e-015	-2.72195e-015	-2.6869e-015	-7.23579e-015	1.95908e-015	1.64481e-015	6.12806e-015
-1.93525e-015	-3.8285e-015	-2.75214e-015	3.60702e-015	7.48859e-015	3.51884e-015	-2.32739e-016	6.27582e-015	1.57965e-015	-4.35501e-015	3.70198e-016	-2.48679e-015	-4.56082e-016	-2.96358e-015	1.93247e-015	3.90747e-015	-1.9735e-015	-3.93088e-015	-2.90045e-015	-2.77378e-015	-2.70296e-015	-7.36426e-015	2.05032e-015	1.44678e-015	6.50121e-015
-1.95628e-015	-4.02831e-015	-2.6896e-015	3.58909e-015	7.55798e-015	3.17191e-015	-7.47705e-016	5.6738e-015	1.60148e-015	-4.61047e-015	3.68172e-016	-2.34889e-015	-2.6207e-016	-3.09913e-015	1.90322e-015	3.85411e-015	-2.29652e-015	-4.37948e-015	-2.97079e-015	-2.82832e-015	-2.72558e-015	-7.47066e-015	2.12306e-015	1.23443e-015	6.8699e-015
-1.98862e-015	-4.22683e-015	-2.63557e-015	3.55083e-015	7.58694e-015	2.79669e-015	-1.25511e-015	5.04089e-015	1.59287e-015	-4.88377e-015	3.54416e-016	-2.22278e-015	-7.27178e-017	-3.24387e-015	1.86325e-015	3.79447e-015	-2.60054e-015	-4.81629e-015	-3.05476e-015	-2.88368e-015	-2.75634e-015	-7.55444e-015	2.17614e-015	1.00899e-015	7.23169e-015
-2.03169e-015	-4.42294e-015	-2.59005e-015	3.49334e-015	7.57579e-015	2.39737e-015	-1.7485e-015	4.3832e-015	1.55468e-015	-5.17197e-015	3.27555e-016	-2.10765e-015	1.10418e-016	-3.39614e-015	1.8148e-015	3.73078e-015	-2.88028e-015	-5.23804e-015	-3.15122e-015	-2.93837e-015	-2.79671e-015	-7.61595e-015	2.20947e-015	7.71668e-016	7.58428e-015
-2.08475e-015	-4.61579e-015	-2.55353e-015	3.41794e-015	7.52521e-015	1.97856e-015	-2.22223e-015	3.70764e-015	1.48741e-015	-5.47166e-015	2.86406e-016	-2.00243e-015	2.85203e-016	-3.55427e-015	1.76114e-015	3.66552e-015	-3.13156e-015	-5.64171e-015	-3.25866e-015	-2.99046e-015	-2.84825e-015	-7.65547e-015	2.22321e-015	5.2387e-016	7.92499e-015
-2.14723e-015	-4.80406e-015	-2.52685e-015	3.32642e-015	7.43699e-015	1.5448e-015	-2.67067e-015	3.02062e-015	1.3918e-015	-5.7794e-015	2.29464e-016	-1.9057e-015	4.49705e-016	-3.71604e-015	1.70439e-015	3.60087e-015	-3.35074e-015	-6.02505e-015	-3.37587e-015	-3.03796e-015	-2.9118e-015	-7.67258e-015	2.21642e-015	2.67733e-016	8.25189e-015
-2.21751e-015	-4.98623e-015	-2.51058e-015	3.22067e-015	7.3126e-015	1.10012e-015	-3.08825e-015	2.32894e-015	1.26961e-015	-6.09144e-015	1.55404e-016	-1.816e-015	6.02365e-016	-3.87956e-015	1.64692e-015	3.53878e-015	-3.53407e-015	-6.38675e-015	-3.50127e-015	-3.07861e-015	-2.98904e-015	-7.66763e-015	2.18926e-015	4.42977e-018	8.56288e-015
-2.29531e-015	-5.16128e-015	-2.50514e-015	3.10296e-015	7.15417e-015	6.4913e-016	-3.47083e-015	1.63827e-015	1.1216e-015	-6.40362e-015	6.34566e-017	-1.7328e-015	7.41465e-016	-4.04306e-015	1.59175e-015	3.48119e-015	-3.6781e-015	-6.72539e-015	-3.63271e-015	-3.11134e-015	-3.08094e-015	-7.64135e-015	2.14223e-015	-2.64638e-016	8.85567e-015
-2.37987e-015	-5.32779e-015	-2.51077e-015	2.97516e-015	6.96503e-015	1.96282e-016	-3.8142e-015	9.54767e-016	9.48617e-016	-6.71246e-015	-4.67001e-017	-1.65464e-015	8.65335e-016	-4.20493e-015	1.54129e-015	3.42961e-015	-3.78064e-015	-7.03879e-015	-3.7681e-015	-3.13466e-015	-3.18925e-015	-7.59529e-015	2.07554e-015	-5.37692e-016	9.12872e-015
-2.46982e-015	-5.48465e-015	-2.52753e-015	2.83888e-015	6.74824e-015	-2.53915e-016	-4.11413e-015	2.83513e-016	7.52455e-016	-7.01394e-015	-1.75452e-016	-1.58015e-015	9.72069e-016	-4.36314e-015	1.49807e-015	3.38572e-015	-3.83985e-015	-7.32653e-015	-3.90532e-015	-3.14689e-015	-3.31464e-015	-7.53078e-015	1.98927e-015	-8.1251e-016	9.37991e-015
-2.5637e-015	-5.63127e-015	-2.55571e-015	2.69625e-015	6.50676e-015	-6.97102e-016	-4.36684e-015	-3.70843e-016	5.33936e-016	-7.30403e-015	-3.23275e-016	-1.50875e-015	1.06035e-015	-4.51593e-015	1.4644e-015	3.35136e-015	-3.85414e-015	-7.58768e-015	-4.04181e-015	-3.14647e-015	-3.45751e-015	-7.44943e-015	1.88372e-015	-1.08721e-015	9.60754e-015
-2.66009e-015	-5.76724e-015	-2.59502e-015	2.54942e-015	6.24421e-015	-1.12886e-015	-4.5696e-015	-1.00357e-015	2.94184e-016	-7.57894e-015	-4.90718e-016	-1.43928e-015	1.12908e-015	-4.66194e-015	1.44235e-015	3.32766e-015	-3.82284e-015	-7.82173e-015	-4.17595e-015	-3.13158e-015	-3.61871e-015	-7.35243e-015	1.75987e-015	-1.36016e-015	9.81034e-015
-2.75696e-015	-5.89237e-015	-2.64568e-015	2.4001e-015	5.96427e-015	-1.54605e-015	-4.71991e-015	-1.61026e-015	3.55884e-017	-7.83519e-015	-6.77315e-016	-1.37096e-015	1.17706e-015	-4.79966e-015	1.43417e-015	3.31506e-015	-3.74558e-015	-8.02875e-015	-4.30575e-015	-3.1012e-015	-3.79872e-015	-7.24182e-015	1.61814e-015	-1.62943e-015	9.9874e-015
-2.85321e-015	-6.0064e-015	-2.70739e-015	2.24995e-015	5.67109e-015	-1.94534e-015	-4.81691e-015	-2.18714e-015	-2.40775e-016	-8.0693e-015	-8.82391e-016	-1.3038e-015	1.20343e-015	-4.92801e-015	1.44135e-015	3.31433e-015	-3.62219e-015	-8.20888e-015	-4.42949e-015	-3.05481e-015	-3.99708e-015	-7.11956e-015	1.45911e-015	-1.89367e-015	1.01373e-014
-2.94776e-015	-6.10941e-015	-2.77968e-015	2.10043e-015	5.36869e-015	-2.32375e-015	-4.86028e-015	-2.73092e-015	-5.34659e-016	-8.27774e-015	-1.10568e-015	-1.23741e-015	1.20687e-015	-5.04589e-015	1.46508e-015	3.32565e-015	-3.4534e-015	-8.36267e-015	-4.54481e-015	-2.99126e-015	-4.21443e-015	-6.98716e-015	1.28457e-015	-2.15055e-015	1.02592e-014
-3.03919e-015	-6.20197e-015	-2.8626e-015	1.95337e-015	5.06086e-015	-2.67899e-015	-4.85005e-015	-3.2392e-015	-8.44745e-016	-8.45736e-015	-1.34625e-015	-1.17123e-015	1.18717e-015	-5.15281e-015	1.5063e-015	3.34886e-015	-3.24104e-015	-8.49094e-015	-4.6495e-015	-2.90985e-015	-4.45057e-015	-6.84622e-015	1.09592e-015	-2.39818e-015	1.03529e-014
-3.12635e-015	-6.2842e-015	-2.95578e-015	1.81043e-015	4.75093e-015	-3.00877e-015	-4.78746e-015	-3.70959e-015	-1.16849e-015	-8.60596e-015	-1.6036e-015	-1.10534e-015	1.1435e-015	-5.24844e-015	1.5654e-015	3.38395e-015	-2.98696e-015	-8.59449e-015	-4.74208e-015	-2.80969e-015	-4.7052e-015	-6.69877e-015	8.9371e-016	-2.63535e-015	1.04185e-014
-3.20806e-015	-6.35764e-015	-3.05841e-015	1.67309e-015	4.44299e-015	-3.31126e-015	-4.67416e-015	-4.14123e-015	-1.50512e-015	-8.72111e-015	-1.87707e-015	-1.04015e-015	1.07577e-015	-5.33272e-015	1.643e-015	3.4305e-015	-2.69371e-015	-8.67472e-015	-4.82109e-015	-2.69115e-015	-4.97737e-015	-6.54632e-015	6.79689e-016	-2.86055e-015	1.04559e-014
-3.28397e-015	-6.42328e-015	-3.17012e-015	1.54213e-015	4.14095e-015	-3.58519e-015	-4.51239e-015	-4.53341e-015	-1.85346e-015	-8.80087e-015	-2.16482e-015	-9.7616e-016	9.83617e-016	-5.40579e-015	1.73945e-015	3.48787e-015	-2.36505e-015	-8.73362e-015	-4.88543e-015	-2.55415e-015	-5.26625e-015	-6.39053e-015	4.55181e-016	-3.07199e-015	1.04652e-014
-3.35316e-015	-6.48224e-015	-3.29028e-015	1.41827e-015	3.8483e-015	-3.83022e-015	-4.30521e-015	-4.88548e-015	-2.21224e-015	-8.84437e-015	-2.46558e-015	-9.14629e-016	8.66849e-016	-5.46792e-015	1.85455e-015	3.55527e-015	-2.00486e-015	-8.77281e-015	-4.93335e-015	-2.39815e-015	-5.57098e-015	-6.23235e-015	2.21632e-016	-3.26855e-015	1.04468e-014
-3.4153e-015	-6.5357e-015	-3.41784e-015	1.30229e-015	3.56778e-015	-4.04639e-015	-4.05603e-015	-5.19693e-015	-2.58099e-015	-8.85072e-015	-2.77808e-015	-8.56802e-016	7.26434e-016	-5.5197e-015	1.98766e-015	3.63134e-015	-1.61755e-015	-8.79406e-015	-4.96384e-015	-2.22315e-015	-5.89038e-015	-6.07355e-015	-1.9e-017	-3.44849e-015	1.04016e-014
-3.46974e-015	-6.58502e-015	-3.55177e-015	1.19463e-015	3.30201e-015	-4.2342e-015	-3.76919e-015	-5.46859e-015	-2.95862e-015	-8.81988e-015	-3.10085e-015	-8.03193e-016	5.63007e-016	-5.56165e-015	2.13732e-015	3.71506e-015	-1.20679e-015	-8.79918e-015	-4.97708e-015	-2.02955e-015	-6.22271e-015	-5.91525e-015	-2.64669e-016	-3.61125e-015	1.03305e-014
-3.51615e-015	-6.63203e-015	-3.69161e-015	1.09551e-015	3.05374e-015	-4.39442e-015	-3.44912e-015	-5.70185e-015	-3.3438e-015	-8.75233e-015	-3.43187e-015	-7.55211e-016	3.77758e-016	-5.59522e-015	2.30251e-015	3.80517e-015	-7.77976e-016	-8.79059e-015	-4.97317e-015	-1.81745e-015	-6.56601e-015	-5.75849e-015	-5.13208e-016	-3.75606e-015	1.02343e-014
-3.55399e-015	-6.67809e-015	-3.83624e-015	1.00539e-015	2.8256e-015	-4.5275e-015	-3.1007e-015	-5.89867e-015	-3.73548e-015	-8.6487e-015	-3.76934e-015	-7.14663e-016	1.71519e-016	-5.6215e-015	2.48184e-015	3.90076e-015	-3.35474e-016	-8.77057e-015	-4.95158e-015	-1.58744e-015	-6.91841e-015	-5.60389e-015	-7.62266e-016	-3.88211e-015	1.01141e-014
-3.5833e-015	-6.72465e-015	-3.98443e-015	9.2464e-016	2.61923e-015	-4.63508e-015	-2.72916e-015	-6.06117e-015	-4.13356e-015	-8.50975e-015	-4.111e-015	-6.8353e-016	-5.41525e-017	-5.64201e-015	2.67374e-015	4.00016e-015	1.15754e-016	-8.74113e-015	-4.91147e-015	-1.34044e-015	-7.27793e-015	-5.45247e-015	-1.00929e-015	-3.98856e-015	9.97224e-015
-3.60481e-015	-6.77386e-015	-4.13508e-015	8.52839e-016	2.43637e-015	-4.7191e-015	-2.33955e-015	-6.19144e-015	-4.53679e-015	-8.33668e-015	-4.45537e-015	-6.64275e-016	-2.98064e-016	-5.65814e-015	2.87609e-015	4.10191e-015	5.70782e-016	-8.70394e-015	-4.85346e-015	-1.077e-015	-7.64201e-015	-5.30397e-015	-1.25271e-015	-4.07542e-015	9.80991e-015
-3.61804e-015	-6.82686e-015	-4.28746e-015	7.89862e-016	2.27791e-015	-4.78191e-015	-1.93775e-015	-6.29225e-015	-4.9446e-015	-8.13184e-015	-4.80023e-015	-6.59322e-016	-5.58656e-016	-5.67181e-015	3.0869e-015	4.20463e-015	1.02415e-015	-8.66131e-015	-4.7779e-015	-7.98612e-016	-8.00831e-015	-5.15839e-015	-1.49003e-015	-4.14261e-015	9.62861e-015
-3.62358e-015	-6.88545e-015	-4.44064e-015	7.35414e-016	2.14457e-015	-4.82617e-015	-1.52994e-015	-6.36577e-015	-5.35595e-015	-7.89807e-015	-5.14346e-015	-6.7061e-016	-8.34721e-016	-5.68531e-015	3.30389e-015	4.30677e-015	1.47115e-015	-8.61528e-015	-4.68573e-015	-5.06631e-016	-8.37372e-015	-5.01551e-015	-1.71939e-015	-4.19007e-015	9.4305e-015
-3.62219e-015	-6.95133e-015	-4.59335e-015	6.89825e-016	2.03667e-015	-4.85374e-015	-1.12158e-015	-6.41429e-015	-5.77015e-015	-7.63862e-015	-5.48323e-015	-7.00621e-016	-1.12417e-015	-5.69944e-015	3.52504e-015	4.40754e-015	1.90684e-015	-8.56795e-015	-4.5778e-015	-2.01949e-016	-8.73548e-015	-4.87526e-015	-1.93837e-015	-4.21744e-015	9.21724e-015
-3.61464e-015	-7.02584e-015	-4.74462e-015	6.52037e-016	1.95424e-015	-4.86745e-015	-7.1848e-016	-6.44057e-015	-6.18614e-015	-7.35651e-015	-5.81778e-015	-7.51381e-016	-1.42454e-015	-5.71643e-015	3.74754e-015	4.50541e-015	2.32646e-015	-8.52122e-015	-4.45555e-015	1.13592e-016	-9.09136e-015	-4.73757e-015	-2.14517e-015	-4.22544e-015	8.99065e-015
-3.60111e-015	-7.11007e-015	-4.89357e-015	6.21545e-016	1.89669e-015	-4.87004e-015	-3.26182e-016	-6.44764e-015	-6.60347e-015	-7.05482e-015	-6.14564e-015	-8.25379e-016	-1.73472e-015	-5.73872e-015	3.96895e-015	4.5995e-015	2.72533e-015	-8.47652e-015	-4.31998e-015	4.38347e-016	-9.43834e-015	-4.60125e-015	-2.33663e-015	-4.21413e-015	8.75268e-015
-3.58266e-015	-7.20514e-015	-5.03894e-015	5.97864e-016	1.86308e-015	-4.86442e-015	4.92552e-017	-6.4391e-015	-7.02151e-015	-6.73728e-015	-6.46515e-015	-9.24618e-016	-2.05227e-015	-5.76774e-015	4.18697e-015	4.68873e-015	3.09953e-015	-8.43596e-015	-4.17293e-015	7.71257e-016	-9.774e-015	-4.46587e-015	-2.5107e-015	-4.18497e-015	8.50517e-015
-3.5606e-015	-7.31195e-015	-5.17994e-015	5.80642e-016	1.85235e-015	-4.85303e-015	4.03196e-016	-6.41833e-015	-7.43933e-015	-6.40821e-015	-6.77508e-015	-1.05079e-015	-2.37505e-015	-5.8052e-015	4.39969e-015	4.77225e-015	3.4466e-015	-8.40048e-015	-4.0166e-015	1.11147e-015	-1.00955e-014	-4.33e-015	-2.666e-015	-4.13894e-015	8.25009e-015
-3.53531e-015	-7.43122e-015	-5.31598e-015	5.68874e-016	1.86297e-015	-4.83901e-015	7.30505e-016	-6.38726e-015	-7.8568e-015	-6.07213e-015	-7.07381e-015	-1.20629e-015	-2.70102e-015	-5.85261e-015	4.60498e-015	4.85016e-015	3.76228e-015	-8.37142e-015	-3.8529e-015	1.45696e-015	-1.04001e-014	-4.19262e-015	-2.8002e-015	-4.07721e-015	7.98902e-015
-3.50838e-015	-7.56375e-015	-5.4462e-015	5.62375e-016	1.89374e-015	-4.82493e-015	1.02711e-015	-6.34902e-015	-8.27389e-015	-5.7336e-015	-7.36048e-015	-1.39235e-015	-3.02888e-015	-5.91142e-015	4.80076e-015	4.92169e-015	4.04345e-015	-8.34971e-015	-3.68395e-015	1.80594e-015	-1.06859e-014	-4.0523e-015	-2.91211e-015	-4.00127e-015	7.72456e-015
-3.48103e-015	-7.70946e-015	-5.56997e-015	5.60984e-016	1.94241e-015	-4.81346e-015	1.28918e-015	-6.306e-015	-8.6893e-015	-5.39696e-015	-7.63473e-015	-1.61024e-015	-3.3572e-015	-5.98344e-015	4.98558e-015	4.98662e-015	4.28748e-015	-8.33688e-015	-3.51211e-015	2.15699e-015	-1.09502e-014	-3.90751e-015	-3.00065e-015	-3.91252e-015	7.4586e-015
-3.45401e-015	-7.86838e-015	-5.68722e-015	5.63608e-016	2.00683e-015	-4.80627e-015	1.5128e-015	-6.26119e-015	-9.10256e-015	-5.06665e-015	-7.89589e-015	-1.86103e-015	-3.6843e-015	-6.06926e-015	5.15733e-015	5.04506e-015	4.49355e-015	-8.33397e-015	-3.33947e-015	2.50906e-015	-1.1191e-014	-3.75714e-015	-3.065e-015	-3.81238e-015	7.19301e-015
-3.42797e-015	-8.04001e-015	-5.7981e-015	5.69689e-016	2.08457e-015	-4.80521e-015	1.69496e-015	-6.21689e-015	-9.51302e-015	-4.74764e-015	-8.14308e-015	-2.1452e-015	-4.00825e-015	-6.17058e-015	5.3144e-015	5.09665e-015	4.66017e-015	-8.34043e-015	-3.16858e-015	2.86008e-015	-1.14063e-014	-3.60013e-015	-3.10437e-015	-3.70256e-015	6.92952e-015
-3.40442e-015	-8.22378e-015	-5.90197e-015	5.79209e-016	2.17332e-015	-4.81185e-015	1.83366e-015	-6.17523e-015	-9.92075e-015	-4.44455e-015	-8.37611e-015	-2.46276e-015	-4.32793e-015	-6.28819e-015	5.45606e-015	5.14159e-015	4.78673e-015	-8.35804e-015	-3.00241e-015	3.20796e-015	-1.15941e-014	-3.43495e-015	-3.11722e-015	-3.58504e-015	6.66958e-015
-3.3846e-015	-8.41876e-015	-5.99888e-015	5.912e-016	2.27028e-015	-4.82781e-015	1.92759e-015	-6.13804e-015	-1.03251e-014	-4.1618e-015	-8.59537e-015	-2.81383e-015	-4.64201e-015	-6.42243e-015	5.58114e-015	5.18057e-015	4.87289e-015	-8.38766e-015	-2.84377e-015	3.5511e-015	-1.17524e-014	-3.25963e-015	-3.10353e-015	-3.46181e-015	6.41464e-015
-3.36963e-015	-8.62396e-015	-6.08902e-015	6.06028e-016	2.37268e-015	-4.85511e-015	1.97548e-015	-6.10676e-015	-1.07254e-014	-3.90381e-015	-8.8015e-015	-3.19801e-015	-4.94956e-015	-6.57374e-015	5.68909e-015	5.21408e-015	4.91888e-015	-8.42896e-015	-2.69465e-015	3.88832e-015	-1.18808e-014	-3.07351e-015	-3.06367e-015	-3.33534e-015	6.1656e-015
-3.36038e-015	-8.83783e-015	-6.17221e-015	6.23206e-016	2.47833e-015	-4.89439e-015	1.97716e-015	-6.08322e-015	-1.11216e-014	-3.67427e-015	-8.99492e-015	-3.61471e-015	-5.2493e-015	-6.74346e-015	5.77954e-015	5.2427e-015	4.92532e-015	-8.48199e-015	-2.55761e-015	4.21798e-015	-1.19782e-014	-2.87569e-015	-2.99809e-015	-3.20721e-015	5.92384e-015
-3.35755e-015	-9.05911e-015	-6.24921e-015	6.42645e-016	2.58478e-015	-4.94639e-015	1.93267e-015	-6.06912e-015	-1.15127e-014	-3.47746e-015	-9.17623e-015	-4.06287e-015	-5.54056e-015	-6.93178e-015	5.85212e-015	5.26721e-015	4.89348e-015	-8.54632e-015	-2.4357e-015	4.53834e-015	-1.20437e-014	-2.66469e-015	-2.90684e-015	-3.07934e-015	5.69093e-015
-3.3619e-015	-9.28547e-015	-6.32094e-015	6.64324e-016	2.68984e-015	-5.0111e-015	1.84228e-015	-6.0656e-015	-1.18983e-014	-3.31658e-015	-9.3469e-015	-4.54074e-015	-5.82341e-015	-7.1383e-015	5.90724e-015	5.28847e-015	4.82461e-015	-8.62209e-015	-2.33014e-015	4.84833e-015	-1.20773e-014	-2.44011e-015	-2.79113e-015	-2.95345e-015	5.46722e-015
-3.37375e-015	-9.51452e-015	-6.38747e-015	6.87872e-016	2.79096e-015	-5.08892e-015	1.70693e-015	-6.07457e-015	-1.22776e-014	-3.19452e-015	-9.50824e-015	-5.04676e-015	-6.09763e-015	-7.36281e-015	5.94593e-015	5.30762e-015	4.72128e-015	-8.70886e-015	-2.24353e-015	5.14681e-015	-1.20789e-014	-2.20062e-015	-2.65178e-015	-2.83139e-015	5.25366e-015
-3.39386e-015	-9.74357e-015	-6.45027e-015	7.13327e-016	2.88646e-015	-5.18015e-015	1.52874e-015	-6.09741e-015	-1.26499e-014	-3.11369e-015	-9.66142e-015	-5.57889e-015	-6.36304e-015	-7.60486e-015	5.96845e-015	5.32554e-015	4.58592e-015	-8.80624e-015	-2.17826e-015	5.43245e-015	-1.20496e-014	-1.94542e-015	-2.49055e-015	-2.71592e-015	5.05054e-015
-3.4226e-015	-9.97074e-015	-6.51044e-015	7.40807e-016	2.97408e-015	-5.28399e-015	1.31013e-015	-6.13439e-015	-1.30148e-014	-3.07653e-015	-9.80881e-015	-6.13435e-015	-6.61996e-015	-7.8638e-015	5.97506e-015	5.34337e-015	4.42116e-015	-8.91368e-015	-2.13509e-015	5.70373e-015	-1.19902e-014	-1.67391e-015	-2.30923e-015	-2.60855e-015	4.85831e-015
-3.46019e-015	-1.01939e-014	-6.56872e-015	7.70227e-016	3.05175e-015	-5.40048e-015	1.05419e-015	-6.18648e-015	-1.33723e-014	-3.08517e-015	-9.95196e-015	-6.7105e-015	-6.86868e-015	-8.13904e-015	5.96751e-015	5.36278e-015	4.23009e-015	-9.03062e-015	-2.11555e-015	5.96023e-015	-1.19012e-014	-1.38596e-015	-2.10982e-015	-2.51132e-015	4.67786e-015
-3.50717e-015	-1.041e-014	-6.62572e-015	8.01797e-016	3.1182e-015	-5.5287e-015	7.64374e-016	-6.25421e-015	-1.37222e-014	-3.14121e-015	-1.00933e-014	-7.30468e-015	-7.1095e-015	-8.42982e-015	5.9467e-015	5.38424e-015	4.01649e-015	-9.15666e-015	-2.12063e-015	6.20079e-015	-1.17844e-014	-1.08183e-015	-1.89495e-015	-2.42614e-015	4.50953e-015
-3.56329e-015	-1.06164e-014	-6.68266e-015	8.35091e-016	3.17212e-015	-5.66764e-015	4.43961e-016	-6.33701e-015	-1.40639e-014	-3.24545e-015	-1.02346e-014	-7.91421e-015	-7.34344e-015	-8.73489e-015	5.91408e-015	5.40797e-015	3.78397e-015	-9.2906e-015	-2.15078e-015	6.42438e-015	-1.16418e-014	-7.61521e-016	-1.6668e-015	-2.35467e-015	4.35263e-015
-3.62835e-015	-1.08105e-014	-6.74028e-015	8.69555e-016	3.21229e-015	-5.81639e-015	9.58914e-017	-6.43599e-015	-1.43969e-014	-3.39859e-015	-1.0378e-014	-8.53575e-015	-7.57108e-015	-9.05384e-015	5.87157e-015	5.43474e-015	3.53539e-015	-9.432e-015	-2.20657e-015	6.63014e-015	-1.14755e-014	-4.25311e-016	-1.42773e-015	-2.29818e-015	4.20762e-015
-3.70178e-015	-1.09896e-014	-6.80052e-015	9.05311e-016	3.23778e-015	-5.97359e-015	-2.75457e-016	-6.55243e-015	-1.47208e-014	-3.60046e-015	-1.05257e-014	-9.16602e-015	-7.79347e-015	-9.38507e-015	5.82097e-015	5.46536e-015	3.27484e-015	-9.57986e-015	-2.28821e-015	6.8177e-015	-1.12881e-014	-7.36393e-017	-1.18062e-015	-2.25817e-015	4.07449e-015
-3.78322e-015	-1.11516e-014	-6.86389e-015	9.42351e-016	3.2483e-015	-6.13781e-015	-6.65576e-016	-6.68643e-015	-1.50357e-014	-3.85003e-015	-1.06798e-014	-9.80095e-015	-8.0122e-015	-9.72707e-015	5.76394e-015	5.50054e-015	3.0058e-015	-9.7336e-015	-2.39525e-015	6.98724e-015	-1.10825e-014	2.92408e-016	-9.28412e-016	-2.2355e-015	3.95327e-015
-3.87252e-015	-1.12942e-014	-6.93138e-015	9.8049e-016	3.24392e-015	-6.30828e-015	-1.0704e-015	-6.83918e-015	-1.53418e-014	-4.14692e-015	-1.08427e-014	-1.04362e-014	-8.22787e-015	-1.00786e-014	5.70197e-015	5.54028e-015	2.73181e-015	-9.89238e-015	-2.52711e-015	7.13789e-015	-1.08614e-014	6.71917e-016	-6.73704e-016	-2.23122e-015	3.84345e-015
-3.96881e-015	-1.14151e-014	-7.00332e-015	1.01973e-015	3.225e-015	-6.48382e-015	-1.48547e-015	-7.01049e-015	-1.56383e-014	-4.49017e-015	-1.10155e-014	-1.10687e-014	-8.44133e-015	-1.04381e-014	5.63681e-015	5.5846e-015	2.45724e-015	-1.0056e-014	-2.68326e-015	7.26953e-015	-1.06274e-014	1.06352e-015	-4.19265e-016	-2.24573e-015	3.74446e-015
-4.07138e-015	-1.15123e-014	-7.08065e-015	1.05905e-015	3.19144e-015	-6.66343e-015	-1.9061e-015	-7.20034e-015	-1.59245e-014	-4.87779e-015	-1.11999e-014	-1.16943e-014	-8.6533e-015	-1.08048e-014	5.56981e-015	5.63404e-015	2.1847e-015	-1.02236e-014	-2.86298e-015	7.38204e-015	-1.03831e-014	1.46592e-015	-1.67832e-016	-2.27987e-015	3.65627e-015
-4.17957e-015	-1.15841e-014	-7.16415e-015	1.09854e-015	3.14326e-015	-6.84563e-015	-2.32814e-015	-7.40957e-015	-1.62002e-014	-5.30736e-015	-1.13975e-014	-1.23093e-014	-8.86469e-015	-1.11769e-014	5.50275e-015	5.68808e-015	1.91743e-015	-1.03948e-014	-3.06452e-015	7.47584e-015	-1.01317e-014	1.8772e-015	7.78418e-017	-2.33338e-015	3.57874e-015
-4.29302e-015	-1.16294e-014	-7.25438e-015	1.13802e-015	3.08156e-015	-7.02885e-015	-2.74779e-015	-7.63818e-015	-1.64655e-014	-5.77608e-015	-1.16099e-014	-1.29097e-014	-9.07655e-015	-1.15528e-014	5.43623e-015	5.74623e-015	1.65809e-015	-1.05684e-014	-3.2862e-015	7.55104e-015	-9.87713e-015	2.29588e-015	3.1436e-016	-2.40642e-015	3.51159e-015
-4.41025e-015	-1.16468e-014	-7.35145e-015	1.17681e-015	3.00696e-015	-7.21175e-015	-3.16181e-015	-7.88599e-015	-1.67201e-014	-6.28068e-015	-1.18387e-014	-1.34918e-014	-9.29064e-015	-1.19314e-014	5.3713e-015	5.80809e-015	1.40954e-015	-1.07441e-014	-3.52606e-015	7.60708e-015	-9.62231e-015	2.72026e-015	5.39457e-016	-2.49903e-015	3.45415e-015
-4.53004e-015	-1.1636e-014	-7.45527e-015	1.21435e-015	2.92065e-015	-7.39423e-015	-3.56626e-015	-8.15293e-015	-1.6964e-014	-6.81782e-015	-1.20842e-014	-1.40527e-014	-9.50724e-015	-1.23111e-014	5.3092e-015	5.87248e-015	1.17366e-015	-1.09214e-014	-3.78142e-015	7.64423e-015	-9.37068e-015	3.14775e-015	7.50676e-016	-2.61075e-015	3.40649e-015
-4.65215e-015	-1.15962e-014	-7.5661e-015	1.25007e-015	2.82326e-015	-7.5749e-015	-3.95796e-015	-8.43932e-015	-1.71965e-014	-7.3836e-015	-1.2347e-014	-1.45889e-014	-9.72644e-015	-1.269e-014	5.25064e-015	5.93774e-015	9.52142e-016	-1.10999e-014	-4.05042e-015	7.6625e-015	-9.12592e-015	3.57565e-015	9.46105e-016	-2.74117e-015	3.36798e-015
-4.77532e-015	-1.15274e-014	-7.68353e-015	1.28277e-015	2.71645e-015	-7.7535e-015	-4.33416e-015	-8.74477e-015	-1.74175e-014	-7.97344e-015	-1.26274e-014	-1.50968e-014	-9.94858e-015	-1.30673e-014	5.19633e-015	6.0023e-015	7.47334e-016	-1.12788e-014	-4.33048e-015	7.66322e-015	-8.89064e-015	4.0016e-015	1.1238e-015	-2.88947e-015	3.33846e-015
-4.89839e-015	-1.14291e-014	-7.80644e-015	1.31193e-015	2.6008e-015	-7.92925e-015	-4.692e-015	-9.06901e-015	-1.76266e-014	-8.58348e-015	-1.29253e-014	-1.55736e-014	-1.01742e-014	-1.34417e-014	5.14626e-015	6.06518e-015	5.60957e-016	-1.14568e-014	-4.61866e-015	7.64721e-015	-8.66814e-015	4.42265e-015	1.28218e-015	-3.05438e-015	3.31814e-015
-5.02068e-015	-1.13025e-014	-7.93446e-015	1.33723e-015	2.47778e-015	-8.10188e-015	-5.02839e-015	-9.41174e-015	-1.78229e-014	-9.20893e-015	-1.32402e-014	-1.60175e-014	-1.04038e-014	-1.38117e-014	5.10046e-015	6.12452e-015	3.93637e-016	-1.16338e-014	-4.91184e-015	7.61433e-015	-8.4612e-015	4.83694e-015	1.41991e-015	-3.23486e-015	3.3066e-015
-5.14111e-015	-1.1149e-014	-8.06697e-015	1.35742e-015	2.3486e-015	-8.27176e-015	-5.34166e-015	-9.77144e-015	-1.80066e-014	-9.84502e-015	-1.35715e-014	-1.64263e-014	-1.06374e-014	-1.41756e-014	5.05877e-015	6.17827e-015	2.45708e-016	-1.18089e-014	-5.20703e-015	7.56576e-015	-8.27261e-015	5.24199e-015	1.5353e-015	-3.42929e-015	3.30378e-015
-5.25878e-015	-1.09696e-014	-8.20315e-015	1.37193e-015	2.21465e-015	-8.43874e-015	-5.63036e-015	-1.01473e-014	-1.81774e-014	-1.04873e-014	-1.39179e-014	-1.67983e-014	-1.08744e-014	-1.45323e-014	5.02085e-015	6.22557e-015	1.17658e-016	-1.19814e-014	-5.50067e-015	7.50277e-015	-8.10533e-015	5.6351e-015	1.62795e-015	-3.63648e-015	3.3096e-015
-5.37268e-015	-1.07657e-014	-8.34169e-015	1.37958e-015	2.07754e-015	-8.60249e-015	-5.89301e-015	-1.05381e-014	-1.83344e-014	-1.11309e-014	-1.4278e-014	-1.7132e-014	-1.11144e-014	-1.48803e-014	4.98564e-015	6.26444e-015	9.04084e-018	-1.21503e-014	-5.78894e-015	7.42589e-015	-7.96113e-015	6.0131e-015	1.69745e-015	-3.8542e-015	3.32397e-015
-5.48235e-015	-1.05393e-014	-8.48107e-015	1.37977e-015	1.93848e-015	-8.76274e-015	-6.12801e-015	-1.09426e-014	-1.84776e-014	-1.17709e-014	-1.46499e-014	-1.74261e-014	-1.13557e-014	-1.52179e-014	4.95236e-015	6.29331e-015	-8.05932e-017	-1.23151e-014	-6.06877e-015	7.33555e-015	-7.84132e-015	6.37344e-015	1.7435e-015	-4.0811e-015	3.34682e-015
-5.58719e-015	-1.02923e-014	-8.61984e-015	1.37185e-015	1.79892e-015	-8.91978e-015	-6.33511e-015	-1.13597e-014	-1.86066e-014	-1.24026e-014	-1.50315e-014	-1.76792e-014	-1.15981e-014	-1.55442e-014	4.91984e-015	6.31062e-015	-1.52258e-016	-1.2475e-014	-6.33729e-015	7.23274e-015	-7.74781e-015	6.71362e-015	1.76679e-015	-4.31497e-015	3.37853e-015
-5.68599e-015	-1.00274e-014	-8.75586e-015	1.355e-015	1.6601e-015	-9.0736e-015	-6.51386e-015	-1.17867e-014	-1.87207e-014	-1.30214e-014	-1.54202e-014	-1.78909e-014	-1.18404e-014	-1.58577e-014	4.88681e-015	6.31496e-015	-2.0645e-016	-1.26301e-014	-6.59136e-015	7.1181e-015	-7.68142e-015	7.03081e-015	1.76826e-015	-4.55414e-015	3.41919e-015
-5.77893e-015	-9.74729e-015	-8.88753e-015	1.32848e-015	1.52258e-015	-9.22441e-015	-6.66448e-015	-1.22212e-014	-1.88193e-014	-1.36221e-014	-1.58129e-014	-1.80611e-014	-1.2081e-014	-1.61571e-014	4.85171e-015	6.30427e-015	-2.44208e-016	-1.27796e-014	-6.82816e-015	6.99173e-015	-7.64402e-015	7.32273e-015	1.74908e-015	-4.79661e-015	3.4688e-015
-5.86552e-015	-9.45493e-015	-9.01323e-015	1.29184e-015	1.38768e-015	-9.37257e-015	-6.78734e-015	-1.26611e-014	-1.89023e-014	-1.42007e-014	-1.62065e-014	-1.81902e-014	-1.23182e-014	-1.64409e-014	4.81271e-015	6.27669e-015	-2.66563e-016	-1.29224e-014	-7.04521e-015	6.85544e-015	-7.63506e-015	7.58737e-015	1.71055e-015	-5.04046e-015	3.52766e-015
-5.94523e-015	-9.15285e-015	-9.13077e-015	1.24448e-015	1.2557e-015	-9.51897e-015	-6.88297e-015	-1.31042e-014	-1.89693e-014	-1.47525e-014	-1.65983e-014	-1.82788e-014	-1.25497e-014	-1.6708e-014	4.76794e-015	6.2309e-015	-2.75353e-016	-1.30581e-014	-7.23926e-015	6.71002e-015	-7.65461e-015	7.82203e-015	1.65459e-015	-5.28365e-015	3.59595e-015
-6.01841e-015	-8.84389e-015	-9.2382e-015	1.18578e-015	1.12765e-015	-9.66305e-015	-6.95319e-015	-1.35478e-014	-1.90201e-014	-1.52731e-014	-1.69849e-014	-1.83272e-014	-1.27742e-014	-1.69569e-014	4.71559e-015	6.16598e-015	-2.72497e-016	-1.31859e-014	-7.40812e-015	6.55661e-015	-7.70322e-015	8.02444e-015	1.58347e-015	-5.52424e-015	3.67434e-015
-6.08479e-015	-8.53098e-015	-9.33328e-015	1.11588e-015	1.00371e-015	-9.80517e-015	-6.99895e-015	-1.39882e-014	-1.90545e-014	-1.57587e-014	-1.73628e-014	-1.83365e-014	-1.29899e-014	-1.71866e-014	4.65413e-015	6.0808e-015	-2.60427e-016	-1.33051e-014	-7.54973e-015	6.39596e-015	-7.78043e-015	8.19319e-015	1.49999e-015	-5.76048e-015	3.76289e-015
-6.14414e-015	-8.21708e-015	-9.41435e-015	1.0345e-015	8.83879e-016	-9.94533e-015	-7.02183e-015	-1.44226e-014	-1.90727e-014	-1.62059e-014	-1.7728e-014	-1.83084e-014	-1.31942e-014	-1.73957e-014	4.58115e-015	5.97478e-015	-2.40866e-016	-1.34149e-014	-7.66198e-015	6.22922e-015	-7.88566e-015	8.32623e-015	1.40692e-015	-5.99051e-015	3.86084e-015
-6.19675e-015	-7.90555e-015	-9.47981e-015	9.41421e-016	7.68331e-016	-1.00832e-014	-7.0227e-015	-1.48474e-014	-1.90744e-014	-1.66113e-014	-1.80771e-014	-1.82444e-014	-1.3385e-014	-1.7583e-014	4.49545e-015	5.84705e-015	-2.15206e-016	-1.35148e-014	-7.74382e-015	6.05662e-015	-8.01758e-015	8.42214e-015	1.30702e-015	-6.21193e-015	3.96878e-015
-6.24296e-015	-7.59956e-015	-9.52818e-015	8.36566e-016	6.57192e-016	-1.02191e-014	-7.00291e-015	-1.52592e-014	-1.90594e-014	-1.69723e-014	-1.84066e-014	-1.81458e-014	-1.35602e-014	-1.77477e-014	4.39554e-015	5.69722e-015	-1.85462e-016	-1.36043e-014	-7.79404e-015	5.87859e-015	-8.17442e-015	8.47986e-015	1.20304e-015	-6.42327e-015	4.08623e-015
-6.2831e-015	-7.30136e-015	-9.55805e-015	7.20112e-016	5.50691e-016	-1.03525e-014	-6.96425e-015	-1.56542e-014	-1.90274e-014	-1.72854e-014	-1.87129e-014	-1.80142e-014	-1.37179e-014	-1.78888e-014	4.27976e-015	5.525e-015	-1.53525e-016	-1.36826e-014	-7.8107e-015	5.69587e-015	-8.35412e-015	8.49793e-015	1.09796e-015	-6.62294e-015	4.21318e-015
-6.3175e-015	-7.01371e-015	-9.56755e-015	5.92572e-016	4.48527e-016	-1.04825e-014	-6.90857e-015	-1.6029e-014	-1.89786e-014	-1.75493e-014	-1.89926e-014	-1.78519e-014	-1.38557e-014	-1.80045e-014	4.14717e-015	5.33082e-015	-1.2061e-016	-1.37492e-014	-7.79353e-015	5.50984e-015	-8.55562e-015	8.47587e-015	9.94124e-016	-6.80991e-015	4.34996e-015
-6.3463e-015	-6.73843e-015	-9.55589e-015	4.55199e-016	3.5013e-016	-1.06082e-014	-6.83763e-015	-1.63791e-014	-1.89124e-014	-1.77622e-014	-1.92422e-014	-1.76616e-014	-1.39713e-014	-1.80938e-014	3.99627e-015	5.11534e-015	-8.84007e-017	-1.38027e-014	-7.74218e-015	5.32087e-015	-8.77633e-015	8.41314e-015	8.94876e-016	-6.98322e-015	4.49643e-015
-6.36995e-015	-6.47755e-015	-9.52236e-015	3.0886e-016	2.55451e-016	-1.0729e-014	-6.75277e-015	-1.67001e-014	-1.88291e-014	-1.79229e-014	-1.94588e-014	-1.7445e-014	-1.40623e-014	-1.81561e-014	3.82622e-015	4.88018e-015	-5.84312e-017	-1.38427e-014	-7.65706e-015	5.13006e-015	-9.01414e-015	8.30967e-015	8.03766e-016	-7.14104e-015	4.65252e-015
-6.38958e-015	-6.2323e-015	-9.46614e-015	1.54308e-016	1.64203e-016	-1.08435e-014	-6.65582e-015	-1.69881e-014	-1.87294e-014	-1.80304e-014	-1.96395e-014	-1.72046e-014	-1.41272e-014	-1.81901e-014	3.63611e-015	4.62602e-015	-3.15687e-017	-1.38687e-014	-7.53887e-015	4.93819e-015	-9.2663e-015	8.16521e-015	7.2347e-016	-7.28223e-015	4.81798e-015
-6.40611e-015	-6.00432e-015	-9.38727e-015	-7.92852e-018	7.6326e-017	-1.09498e-014	-6.54837e-015	-1.7239e-014	-1.86133e-014	-1.80841e-014	-1.97816e-014	-1.69434e-014	-1.41644e-014	-1.81947e-014	3.42571e-015	4.35458e-015	-9.37807e-018	-1.38804e-014	-7.38849e-015	4.74551e-015	-9.52981e-015	7.98108e-015	6.56901e-016	-7.40595e-015	4.99248e-015
-6.42045e-015	-5.79472e-015	-9.28537e-015	-1.76516e-016	-8.89476e-018	-1.10461e-014	-6.43206e-015	-1.74495e-014	-1.84815e-014	-1.80836e-014	-1.98832e-014	-1.6663e-014	-1.41719e-014	-1.81693e-014	3.19513e-015	4.06758e-015	7.77868e-018	-1.38774e-014	-7.20632e-015	4.55321e-015	-9.80137e-015	7.75796e-015	6.05739e-016	-7.51158e-015	5.17542e-015
-6.43335e-015	-5.60401e-015	-9.1611e-015	-3.49853e-016	-9.21506e-017	-1.11313e-014	-6.30814e-015	-1.76165e-014	-1.83343e-014	-1.80292e-014	-1.99428e-014	-1.6366e-014	-1.41477e-014	-1.8113e-014	2.94458e-015	3.76682e-015	1.93968e-017	-1.38599e-014	-6.99443e-015	4.36215e-015	-1.00784e-014	7.4972e-015	5.72585e-016	-7.5985e-015	5.36651e-015
-6.44529e-015	-5.43277e-015	-9.01524e-015	-5.27296e-016	-1.73751e-016	-1.12033e-014	-6.17791e-015	-1.77369e-014	-1.8173e-014	-1.79214e-014	-1.9959e-014	-1.60552e-014	-1.40911e-014	-1.8025e-014	2.67488e-015	3.45428e-015	2.52524e-017	-1.38271e-014	-6.75391e-015	4.17249e-015	-1.03584e-014	7.20068e-015	5.59907e-016	-7.6661e-015	5.56497e-015
-6.45657e-015	-5.28085e-015	-8.84838e-015	-7.07101e-016	-2.53535e-016	-1.12605e-014	-6.04249e-015	-1.78082e-014	-1.79985e-014	-1.7761e-014	-1.99307e-014	-1.57327e-014	-1.40011e-014	-1.79052e-014	2.3866e-015	3.13298e-015	2.53963e-017	-1.37793e-014	-6.48697e-015	3.98547e-015	-1.06391e-014	6.8707e-015	5.69448e-016	-7.71377e-015	5.76954e-015
-6.46838e-015	-5.14746e-015	-8.66219e-015	-8.87748e-016	-3.32291e-016	-1.1301e-014	-5.90346e-015	-1.78279e-014	-1.7811e-014	-1.75493e-014	-1.98575e-014	-1.54008e-014	-1.38771e-014	-1.77531e-014	2.08091e-015	2.80541e-015	1.97983e-017	-1.37163e-014	-6.196e-015	3.80167e-015	-1.09172e-014	6.50927e-015	6.02946e-016	-7.74161e-015	5.97956e-015
-6.48155e-015	-5.03216e-015	-8.45915e-015	-1.06773e-015	-4.10185e-016	-1.13232e-014	-5.76169e-015	-1.77938e-014	-1.76116e-014	-1.72886e-014	-1.97394e-014	-1.50621e-014	-1.37187e-014	-1.75684e-014	1.75927e-015	2.47438e-015	8.78321e-018	-1.36385e-014	-5.88341e-015	3.62138e-015	-1.11899e-014	6.1192e-015	6.61e-016	-7.74973e-015	6.19458e-015
-6.49719e-015	-4.93383e-015	-8.24093e-015	-1.24613e-015	-4.87822e-016	-1.13246e-014	-5.6175e-015	-1.77046e-014	-1.74011e-014	-1.69806e-014	-1.95768e-014	-1.47196e-014	-1.35259e-014	-1.73518e-014	1.4228e-015	2.14252e-015	-6.57818e-018	-1.35453e-014	-5.55152e-015	3.44563e-015	-1.1454e-014	5.70325e-015	7.44549e-016	-7.73843e-015	6.41363e-015
-6.51551e-015	-4.85129e-015	-8.00967e-015	-1.42178e-015	-5.64787e-016	-1.13035e-014	-5.47168e-015	-1.75598e-014	-1.71809e-014	-1.66276e-014	-1.93705e-014	-1.43753e-014	-1.32991e-014	-1.71032e-014	1.07397e-015	1.81281e-015	-2.56624e-017	-1.3437e-014	-5.20334e-015	3.27501e-015	-1.17074e-014	5.26456e-015	8.53437e-016	-7.70848e-015	6.63471e-015
-6.53755e-015	-4.78265e-015	-7.76712e-015	-1.59289e-015	-6.41455e-016	-1.12583e-014	-5.32447e-015	-1.73591e-014	-1.69523e-014	-1.62323e-014	-1.91226e-014	-1.40311e-014	-1.30389e-014	-1.68235e-014	7.15937e-016	1.48777e-015	-4.79145e-017	-1.33143e-014	-4.84209e-015	3.11051e-015	-1.19476e-014	4.80728e-015	9.88598e-016	-7.66014e-015	6.85669e-015
-6.5639e-015	-4.72574e-015	-7.51615e-015	-1.75804e-015	-7.18245e-016	-1.11869e-014	-5.17615e-015	-1.71031e-014	-1.67158e-014	-1.57971e-014	-1.8835e-014	-1.3689e-014	-1.27462e-014	-1.65134e-014	3.50452e-016	1.17071e-015	-7.23917e-017	-1.31775e-014	-4.47101e-015	2.9523e-015	-1.21723e-014	4.33478e-015	1.14993e-015	-7.59406e-015	7.07887e-015
-6.59493e-015	-4.67856e-015	-7.25968e-015	-1.91667e-015	-7.95412e-016	-1.10876e-014	-5.02773e-015	-1.67924e-014	-1.64729e-014	-1.53256e-014	-1.85098e-014	-1.33507e-014	-1.24221e-014	-1.61732e-014	-2.01661e-017	8.6394e-016	-9.76532e-017	-1.30269e-014	-4.09258e-015	2.80117e-015	-1.23796e-014	3.85142e-015	1.33649e-015	-7.51052e-015	7.29974e-015
-6.63051e-015	-4.63888e-015	-7.00082e-015	-2.06756e-015	-8.72722e-016	-1.09593e-014	-4.87963e-015	-1.64286e-014	-1.62255e-014	-1.48213e-014	-1.8149e-014	-1.30185e-014	-1.20684e-014	-1.58046e-014	-3.92718e-016	5.6983e-016	-1.22043e-016	-1.28633e-014	-3.70996e-015	2.65806e-015	-1.25669e-014	3.36145e-015	1.54662e-015	-7.40954e-015	7.5181e-015
-6.67106e-015	-4.60408e-015	-6.74228e-015	-2.20988e-015	-9.49923e-016	-1.08009e-014	-4.73157e-015	-1.6014e-014	-1.59742e-014	-1.42878e-014	-1.7756e-014	-1.26937e-014	-1.16863e-014	-1.54087e-014	-7.64757e-016	2.91217e-016	-1.44988e-016	-1.26872e-014	-3.32607e-015	2.5233e-015	-1.27328e-014	2.86947e-015	1.77982e-015	-7.29172e-015	7.73184e-015
-6.71657e-015	-4.57149e-015	-6.48727e-015	-2.34215e-015	-1.02727e-015	-1.06118e-014	-4.58377e-015	-1.55507e-014	-1.57199e-014	-1.37284e-014	-1.73335e-014	-1.23772e-014	-1.1278e-014	-1.49874e-014	-1.13325e-015	3.03096e-017	-1.65119e-016	-1.25002e-014	-2.94406e-015	2.39778e-015	-1.28764e-014	2.37971e-015	2.03411e-015	-7.15733e-015	7.93992e-015
-6.76667e-015	-4.5385e-015	-6.23849e-015	-2.46327e-015	-1.10451e-015	-1.03913e-014	-4.43629e-015	-1.50408e-014	-1.54638e-014	-1.3147e-014	-1.68847e-014	-1.20704e-014	-1.0846e-014	-1.45421e-014	-1.49541e-015	-2.10776e-016	-1.81566e-016	-1.23027e-014	-2.5675e-015	2.28198e-015	-1.29964e-014	1.89605e-015	2.30753e-015	-7.00743e-015	8.141e-015
-6.8215e-015	-4.50301e-015	-5.99847e-015	-2.57235e-015	-1.18074e-015	-1.01391e-014	-4.28886e-015	-1.44886e-014	-1.52069e-014	-1.25467e-014	-1.64135e-014	-1.17751e-014	-1.03929e-014	-1.4074e-014	-1.84865e-015	-4.30664e-016	-1.93455e-016	-1.20954e-014	-2.19834e-015	2.17624e-015	-1.30915e-014	1.42317e-015	2.59756e-015	-6.8427e-015	8.33323e-015
-6.88086e-015	-4.46224e-015	-5.77093e-015	-2.66909e-015	-1.25581e-015	-9.85565e-015	-4.14143e-015	-1.38984e-014	-1.49501e-014	-1.19314e-014	-1.59244e-014	-1.14926e-014	-9.92116e-015	-1.35854e-014	-2.19088e-015	-6.28189e-016	-1.99739e-016	-1.18797e-014	-1.83916e-015	2.08105e-015	-1.31608e-014	9.65893e-016	2.90207e-015	-6.66352e-015	8.51533e-015
-6.94435e-015	-4.41331e-015	-5.55822e-015	-2.75271e-015	-1.32954e-015	-9.54124e-015	-3.99431e-015	-1.32745e-014	-1.46941e-014	-1.13049e-014	-1.5421e-014	-1.12236e-014	-9.43316e-015	-1.30788e-014	-2.51911e-015	-8.02336e-016	-1.99056e-016	-1.16572e-014	-1.49253e-015	1.99742e-015	-1.32038e-014	5.29253e-016	3.21919e-015	-6.47007e-015	8.68613e-015
-7.01157e-015	-4.35432e-015	-5.36346e-015	-2.82345e-015	-1.40134e-015	-9.19649e-015	-3.84798e-015	-1.26216e-014	-1.4439e-014	-1.06707e-014	-1.49073e-014	-1.09688e-014	-8.93152e-015	-1.25565e-014	-2.83065e-015	-9.52097e-016	-1.91062e-016	-1.14285e-014	-1.16115e-015	1.92595e-015	-1.32198e-014	1.1781e-016	3.54665e-015	-6.26373e-015	8.84443e-015
-7.08192e-015	-4.2829e-015	-5.18877e-015	-2.88092e-015	-1.47069e-015	-8.82324e-015	-3.70266e-015	-1.19452e-014	-1.41858e-014	-1.0032e-014	-1.43874e-014	-1.07276e-014	-8.41955e-015	-1.20207e-014	-3.12395e-015	-1.07654e-015	-1.74829e-016	-1.11952e-014	-8.46635e-016	1.86713e-015	-1.32085e-014	-2.64584e-016	3.88095e-015	-6.04456e-015	8.98899e-015
-7.15433e-015	-4.1969e-015	-5.03599e-015	-2.92495e-015	-1.53731e-015	-8.42341e-015	-3.55796e-015	-1.12513e-014	-1.39346e-014	-9.3926e-015	-1.38653e-014	-1.05008e-014	-7.90003e-015	-1.1474e-014	-3.39689e-015	-1.17565e-015	-1.50067e-016	-1.09585e-014	-5.50271e-016	1.82113e-015	-1.31701e-014	-6.13596e-016	4.21957e-015	-5.81324e-015	9.11825e-015
-7.22772e-015	-4.09442e-015	-4.90716e-015	-2.9553e-015	-1.6e-015	-7.9993e-015	-3.41415e-015	-1.05456e-014	-1.36853e-014	-8.75576e-015	-1.33449e-014	-1.02887e-014	-7.37599e-015	-1.09187e-014	-3.64767e-015	-1.24872e-015	-1.16618e-016	-1.07198e-014	-2.73807e-016	1.78825e-015	-1.31047e-014	-9.25016e-016	4.56008e-015	-5.57021e-015	9.23078e-015
-7.30152e-015	-3.97438e-015	-4.80364e-015	-2.97263e-015	-1.65829e-015	-7.5534e-015	-3.2712e-015	-9.83363e-015	-1.34383e-014	-8.12457e-015	-1.28295e-014	-1.00916e-014	-6.85004e-015	-1.03578e-014	-3.87518e-015	-1.29651e-015	-7.3887e-017	-1.04797e-014	-1.88839e-017	1.76852e-015	-1.30124e-014	-1.19549e-015	4.8995e-015	-5.3158e-015	9.32574e-015
-7.37485e-015	-3.83547e-015	-4.72655e-015	-2.97732e-015	-1.71158e-015	-7.08799e-015	-3.12957e-015	-9.12185e-015	-1.31939e-014	-7.50161e-015	-1.23226e-014	-9.91015e-015	-6.32534e-015	-9.79376e-015	-4.07854e-015	-1.31985e-015	-2.2138e-017	-1.02396e-014	2.1443e-016	1.76199e-015	-1.28931e-014	-1.42148e-015	5.23552e-015	-5.04991e-015	9.40279e-015
-7.44625e-015	-3.67712e-015	-4.67694e-015	-2.96966e-015	-1.75949e-015	-6.60641e-015	-2.98938e-015	-8.41679e-015	-1.29517e-014	-6.8889e-015	-1.18275e-014	-9.74374e-015	-5.80482e-015	-9.22933e-015	-4.25688e-015	-1.31984e-015	3.83487e-017	-1.00003e-014	4.25742e-016	1.76895e-015	-1.27473e-014	-1.60016e-015	5.56542e-015	-4.77334e-015	9.46119e-015
-7.51427e-015	-3.49933e-015	-4.65578e-015	-2.95014e-015	-1.80202e-015	-6.11184e-015	-2.85145e-015	-7.72393e-015	-1.27116e-014	-6.28903e-015	-1.13469e-014	-9.59195e-015	-5.29088e-015	-8.66683e-015	-4.4095e-015	-1.29733e-015	1.06903e-016	-9.76268e-015	6.14743e-016	1.78936e-015	-1.2576e-014	-1.72906e-015	5.8869e-015	-4.48646e-015	9.50025e-015
-7.57685e-015	-3.30124e-015	-4.6622e-015	-2.9196e-015	-1.83881e-015	-5.60796e-015	-2.71589e-015	-7.0487e-015	-1.24726e-014	-5.70399e-015	-1.08828e-014	-9.45434e-015	-4.78575e-015	-8.1083e-015	-4.53625e-015	-1.25383e-015	1.83223e-016	-9.52756e-015	7.81169e-016	1.82332e-015	-1.23798e-014	-1.80612e-015	6.19789e-015	-4.18889e-015	9.51956e-015
-7.63229e-015	-3.08265e-015	-4.69573e-015	-2.87786e-015	-1.86986e-015	-5.09861e-015	-2.58275e-015	-6.39685e-015	-1.22338e-014	-5.13542e-015	-1.04375e-014	-9.33059e-015	-4.29167e-015	-7.5562e-015	-4.6378e-015	-1.19138e-015	2.66186e-016	-9.29583e-015	9.25406e-016	1.8708e-015	-1.21591e-014	-1.83018e-015	6.49696e-015	-3.88071e-015	9.51926e-015
-7.67947e-015	-2.84401e-015	-4.75599e-015	-2.82602e-015	-1.89409e-015	-4.58819e-015	-2.45227e-015	-5.77314e-015	-1.19942e-014	-4.58417e-015	-1.0012e-014	-9.22054e-015	-3.81073e-015	-7.01312e-015	-4.71466e-015	-1.11175e-015	3.55423e-016	-9.06818e-015	1.04851e-015	1.93185e-015	-1.19154e-014	-1.80065e-015	6.78254e-015	-3.56178e-015	9.49898e-015
-7.71728e-015	-2.58627e-015	-4.84188e-015	-2.76476e-015	-1.91111e-015	-4.0803e-015	-2.32508e-015	-5.18218e-015	-1.17533e-014	-4.05166e-015	-9.60712e-015	-9.12313e-015	-3.34483e-015	-6.48077e-015	-4.76757e-015	-1.01678e-015	4.49591e-016	-8.84522e-015	1.15118e-015	2.00581e-015	-1.16495e-014	-1.71688e-015	7.05284e-015	-3.23199e-015	9.45913e-015
-7.74409e-015	-2.31099e-015	-4.95191e-015	-2.695e-015	-1.92089e-015	-3.57873e-015	-2.20156e-015	-4.62835e-015	-1.15097e-014	-3.53852e-015	-9.22327e-015	-9.03749e-015	-2.89575e-015	-5.96076e-015	-4.79805e-015	-9.08352e-016	5.47722e-016	-8.62767e-015	1.23462e-015	2.09232e-015	-1.13616e-014	-1.57924e-015	7.30715e-015	-2.89207e-015	9.39973e-015
-7.7582e-015	-2.01907e-015	-5.08383e-015	-2.61792e-015	-1.92357e-015	-3.0881e-015	-2.08229e-015	-4.11546e-015	-1.12623e-014	-3.04526e-015	-8.86088e-015	-8.96193e-015	-2.46453e-015	-5.45459e-015	-4.80761e-015	-7.88881e-016	6.49227e-016	-8.41531e-015	1.30034e-015	2.19077e-015	-1.10523e-014	-1.38818e-015	7.54454e-015	-2.54204e-015	9.32094e-015
-7.75825e-015	-1.71245e-015	-5.23515e-015	-2.53397e-015	-1.91852e-015	-2.61277e-015	-1.96724e-015	-3.6465e-015	-1.10095e-014	-2.57168e-015	-8.51993e-015	-8.89595e-015	-2.05267e-015	-4.96396e-015	-4.79779e-015	-6.61772e-016	7.52237e-016	-8.20832e-015	1.3499e-015	2.30012e-015	-1.07221e-014	-1.14408e-015	7.76473e-015	-2.18206e-015	9.22335e-015
-7.74296e-015	-1.39278e-015	-5.40361e-015	-2.44379e-015	-1.90644e-015	-2.15637e-015	-1.85707e-015	-3.22427e-015	-1.07503e-014	-2.11812e-015	-8.19937e-015	-8.83839e-015	-1.66099e-015	-4.48962e-015	-4.77056e-015	-5.29026e-016	8.55803e-016	-8.00691e-015	1.38498e-015	2.41964e-015	-1.03721e-014	-8.48911e-016	7.9674e-015	-1.81198e-015	9.10758e-015
-7.7106e-015	-1.0622e-015	-5.58635e-015	-2.34858e-015	-1.88721e-015	-1.72266e-015	-1.75228e-015	-2.85092e-015	-1.0483e-014	-1.68455e-015	-7.89763e-015	-8.78781e-015	-1.29086e-015	-4.03233e-015	-4.72771e-015	-3.92876e-016	9.58252e-016	-7.81128e-015	1.40764e-015	2.54867e-015	-1.00024e-014	-5.05497e-016	8.15225e-015	-1.43206e-015	8.97503e-015
-7.65999e-015	-7.22952e-016	-5.77983e-015	-2.24931e-015	-1.86155e-015	-1.31468e-015	-1.65341e-015	-2.52755e-015	-1.02069e-014	-1.26975e-015	-7.61287e-015	-8.74322e-015	-9.4266e-016	-3.59239e-015	-4.6718e-015	-2.55953e-016	1.05816e-015	-7.6215e-015	1.41944e-015	2.68588e-015	-9.61358e-015	-1.15984e-016	8.31972e-015	-1.04234e-015	8.82643e-015
-7.59001e-015	-3.76474e-016	-5.98138e-015	-2.14685e-015	-1.82986e-015	-9.36734e-016	-1.56074e-015	-2.25508e-015	-9.92048e-015	-8.72178e-016	-7.34351e-015	-8.70289e-015	-6.16206e-016	-3.17e-015	-4.60536e-015	-1.20229e-016	1.15408e-015	-7.43761e-015	1.4226e-015	2.83072e-015	-9.20636e-015	3.16809e-016	8.47076e-015	-6.43086e-016	8.6628e-015
-7.49978e-015	-2.54305e-017	-6.18737e-015	-2.04129e-015	-1.79271e-015	-5.9132e-016	-1.47423e-015	-2.03386e-015	-9.62213e-015	-4.91056e-016	-7.08785e-015	-8.66577e-015	-3.11371e-016	-2.76479e-015	-4.53032e-015	1.20438e-017	1.24466e-015	-7.25889e-015	1.41979e-015	2.98215e-015	-8.78079e-015	7.89093e-016	8.60605e-015	-2.3461e-016	8.4853e-015
-7.3886e-015	3.26969e-016	-6.39392e-015	-1.93308e-015	-1.75011e-015	-2.81264e-016	-1.39445e-015	-1.86325e-015	-9.31166e-015	-1.25217e-016	-6.84284e-015	-8.6303e-015	-2.73349e-017	-2.37635e-015	-4.44859e-015	1.39476e-016	1.32846e-015	-7.08442e-015	1.41368e-015	3.1391e-015	-8.33721e-015	1.29609e-015	8.72623e-015	1.82356e-016	8.29503e-015
-7.25499e-015	6.78551e-016	-6.59756e-015	-1.8231e-015	-1.70253e-015	-8.7562e-018	-1.32142e-015	-1.74183e-015	-8.98766e-015	2.2688e-016	-6.60601e-015	-8.59559e-015	2.36562e-016	-2.00455e-015	-4.36261e-015	2.60226e-016	1.40593e-015	-6.91348e-015	1.407e-015	3.30083e-015	-7.87554e-015	1.83307e-015	8.8326e-015	6.07907e-016	8.09403e-015
-7.09811e-015	1.02733e-015	-6.79431e-015	-1.71175e-015	-1.6505e-015	2.24656e-016	-1.25561e-015	-1.66738e-015	-8.64879e-015	5.67226e-016	-6.37415e-015	-8.55985e-015	4.81293e-016	-1.64795e-015	-4.27491e-015	3.73109e-016	1.47639e-015	-6.74564e-015	1.40249e-015	3.46664e-015	-7.39618e-015	2.39578e-015	8.92657e-015	1.04147e-015	7.8838e-015
-6.91784e-015	1.37093e-015	-6.98146e-015	-1.59918e-015	-1.59387e-015	4.18241e-016	-1.1968e-015	-1.63686e-015	-8.29488e-015	8.98108e-016	-6.14422e-015	-8.52129e-015	7.08223e-016	-1.30565e-015	-4.18745e-015	4.76275e-016	1.53838e-015	-6.57977e-015	1.40274e-015	3.63558e-015	-6.89946e-015	2.97943e-015	9.0095e-015	1.48179e-015	7.66625e-015
-6.71427e-015	1.70739e-015	-7.15543e-015	-1.48551e-015	-1.53303e-015	5.70785e-016	-1.14425e-015	-1.64728e-015	-7.92489e-015	1.22135e-015	-5.91305e-015	-8.47847e-015	9.18128e-016	-9.76344e-016	-4.10189e-015	5.68426e-016	1.59179e-015	-6.41446e-015	1.40954e-015	3.80695e-015	-6.38568e-015	3.57854e-015	9.08306e-015	1.9285e-015	7.44337e-015
-6.48749e-015	2.0356e-015	-7.31275e-015	-1.37089e-015	-1.4685e-015	6.82087e-016	-1.09815e-015	-1.69499e-015	-7.53856e-015	1.53928e-015	-5.67735e-015	-8.42969e-015	1.11276e-015	-6.58274e-016	-4.01931e-015	6.48927e-016	1.63659e-015	-6.24909e-015	1.4253e-015	3.97972e-015	-5.85471e-015	4.18786e-015	9.14931e-015	2.38084e-015	7.217e-015
-6.23697e-015	2.35427e-015	-7.45007e-015	-1.25529e-015	-1.40075e-015	7.53715e-016	-1.05758e-015	-1.77546e-015	-7.13603e-015	1.85351e-015	-5.43357e-015	-8.37258e-015	1.29401e-015	-3.49548e-016	-3.94114e-015	7.17286e-016	1.67295e-015	-6.08272e-015	1.45269e-015	4.15362e-015	-5.30609e-015	4.80265e-015	9.21001e-015	2.83832e-015	6.98965e-015
-5.96361e-015	2.66176e-015	-7.56473e-015	-1.13899e-015	-1.32992e-015	7.86947e-016	-1.02165e-015	-1.88462e-015	-6.7177e-015	2.16663e-015	-5.17839e-015	-8.30544e-015	1.46356e-015	-4.87309e-017	-3.8689e-015	7.73156e-016	1.70104e-015	-5.91412e-015	1.4942e-015	4.3282e-015	-4.74004e-015	5.4173e-015	9.26645e-015	3.29962e-015	6.76294e-015
-5.66795e-015	2.95725e-015	-7.65397e-015	-1.02085e-015	-1.25607e-015	7.83657e-016	-9.89792e-016	-2.0178e-015	-6.28318e-015	2.48052e-015	-4.90897e-015	-8.2266e-015	1.62311e-015	2.46321e-016	-3.80324e-015	8.16328e-016	1.72132e-015	-5.74154e-015	1.5519e-015	4.50251e-015	-4.15681e-015	6.02614e-015	9.31995e-015	3.76363e-015	6.53886e-015
-5.35087e-015	3.2396e-015	-7.7156e-015	-9.0126e-016	-1.17913e-015	7.4509e-016	-9.61867e-016	-2.16971e-015	-5.83317e-015	2.79702e-015	-4.62254e-015	-8.13471e-015	1.77507e-015	5.38085e-016	-3.74498e-015	8.47311e-016	1.73535e-015	-5.56413e-015	1.62771e-015	4.67688e-015	-3.55681e-015	6.62323e-015	9.37296e-015	4.22926e-015	6.31965e-015
-5.01365e-015	3.5086e-015	-7.74773e-015	-7.79551e-016	-1.09965e-015	6.73974e-016	-9.37314e-016	-2.33504e-015	-5.3684e-015	3.1183e-015	-4.3166e-015	-8.02861e-015	1.92185e-015	8.28523e-016	-3.6942e-015	8.66037e-016	1.74317e-015	-5.381e-015	1.72273e-015	4.85116e-015	-2.94023e-015	7.20451e-015	9.42639e-015	4.69567e-015	6.10728e-015
-4.65659e-015	3.76405e-015	-7.74875e-015	-6.5573e-016	-1.01768e-015	5.73218e-016	-9.15083e-016	-2.50825e-015	-4.89035e-015	3.4461e-015	-3.98862e-015	-7.90747e-015	2.06499e-015	1.11969e-015	-3.65047e-015	8.73383e-016	1.74631e-015	-5.19072e-015	1.83851e-015	5.02576e-015	-2.3073e-015	7.76526e-015	9.48143e-015	5.16166e-015	5.90358e-015
-4.28098e-015	4.00653e-015	-7.71773e-015	-5.29772e-016	-9.33048e-016	4.46411e-016	-8.94452e-016	-2.68428e-015	-4.40026e-015	3.7821e-015	-3.6374e-015	-7.76997e-015	2.20633e-015	1.41351e-015	-3.61383e-015	8.70248e-016	1.74641e-015	-4.99188e-015	1.97621e-015	5.19993e-015	-1.65837e-015	8.30076e-015	9.53972e-015	5.62528e-015	5.71056e-015
-3.88815e-015	4.23586e-015	-7.65392e-015	-4.01677e-016	-8.46116e-016	2.9662e-016	-8.74405e-016	-2.85804e-015	-3.89927e-015	4.12774e-015	-3.26092e-015	-7.61482e-015	2.34807e-015	1.71211e-015	-3.58397e-015	8.57643e-016	1.74457e-015	-4.78369e-015	2.13703e-015	5.37358e-015	-9.94139e-016	8.80684e-015	9.60231e-015	6.08579e-015	5.53035e-015
-3.47989e-015	4.45325e-015	-7.55654e-015	-2.71031e-016	-7.56696e-016	1.28089e-016	-8.54404e-016	-3.02384e-015	-3.38914e-015	4.48471e-015	-2.85866e-015	-7.44143e-015	2.49219e-015	2.01706e-015	-3.55903e-015	8.37291e-016	1.74211e-015	-4.56554e-015	2.322e-015	5.54738e-015	-3.1499e-016	9.27951e-015	9.66933e-015	6.54235e-015	5.36495e-015
-3.0576e-015	4.66012e-015	-7.42518e-015	-1.37929e-016	-6.64309e-016	-5.49935e-017	-8.3388e-016	-3.17629e-015	-2.87191e-015	4.8535e-015	-2.42992e-015	-7.24883e-015	2.64053e-015	2.33029e-015	-3.53741e-015	8.10414e-016	1.74072e-015	-4.3366e-015	2.53129e-015	5.72159e-015	3.78153e-016	9.71594e-015	9.74203e-015	6.99302e-015	5.21565e-015
-2.6232e-015	4.85748e-015	-7.26028e-015	-1.97591e-018	-5.69154e-016	-2.48126e-016	-8.11493e-016	-3.31084e-015	-2.34968e-015	5.23495e-015	-1.97461e-015	-7.03702e-015	2.79493e-015	2.65346e-015	-3.51759e-015	7.78304e-016	1.74183e-015	-4.0963e-015	2.76528e-015	5.89619e-015	1.08408e-015	1.01136e-014	9.82132e-015	7.43673e-015	5.08424e-015
-2.17845e-015	5.04782e-015	-7.06282e-015	1.37087e-016	-4.7067e-016	-4.47454e-016	-7.86709e-016	-3.42347e-015	-1.82402e-015	5.62974e-015	-1.49274e-015	-6.80605e-015	2.95735e-015	2.98812e-015	-3.49853e-015	7.42435e-016	1.74724e-015	-3.84348e-015	3.02398e-015	6.07176e-015	1.80204e-015	1.04701e-014	9.90768e-015	7.87257e-015	4.97277e-015
-1.72579e-015	5.23314e-015	-6.83377e-015	2.79049e-016	-3.68329e-016	-6.47753e-016	-7.58167e-016	-3.5102e-015	-1.29697e-015	6.03823e-015	-9.84858e-016	-6.55533e-015	3.12898e-015	3.33502e-015	-3.47842e-015	7.04247e-016	1.75838e-015	-3.5773e-015	3.30693e-015	6.24906e-015	2.53036e-015	1.07834e-014	1.00014e-014	8.29944e-015	4.88266e-015
-1.26749e-015	5.41491e-015	-6.57425e-015	4.24083e-016	-2.61558e-016	-8.43964e-016	-7.24788e-016	-3.5669e-015	-7.7069e-016	6.46057e-015	-4.51773e-016	-6.28436e-015	3.31126e-015	3.69552e-015	-3.45534e-015	6.65647e-016	1.77637e-015	-3.29712e-015	3.61393e-015	6.42863e-015	3.26721e-015	1.10526e-014	1.01026e-014	8.71642e-015	4.81548e-015
-8.06136e-016	5.59552e-015	-6.28584e-015	5.72848e-016	-1.50428e-016	-1.0305e-015	-6.85916e-016	-3.59004e-015	-2.47553e-016	6.89645e-015	1.05019e-016	-5.9936e-015	3.5059e-015	4.07034e-015	-3.42722e-015	6.27827e-016	1.80322e-015	-3.00341e-015	3.94485e-015	6.61177e-015	4.01127e-015	1.12772e-014	1.02116e-014	9.12313e-015	4.77239e-015
-3.43505e-016	5.77726e-015	-5.97005e-015	7.25345e-016	-3.41591e-017	-1.20312e-015	-6.41008e-016	-3.57635e-015	2.69952e-016	7.34518e-015	6.83701e-016	-5.68302e-015	3.71402e-015	4.45957e-015	-3.39226e-015	5.92398e-016	1.84063e-015	-2.69569e-015	4.29854e-015	6.79955e-015	4.76156e-015	1.14582e-014	1.03277e-014	9.51854e-015	4.75428e-015
1.18767e-016	5.96228e-015	-5.62926e-015	8.81818e-016	8.7604e-017	-1.35806e-015	-5.8928e-016	-3.52439e-015	7.79687e-016	7.80593e-015	1.28163e-015	-5.35322e-015	3.93651e-015	4.86397e-015	-3.34778e-015	5.61224e-016	1.88968e-015	-2.3743e-015	4.67427e-015	6.9931e-015	5.51572e-015	1.15956e-014	1.04509e-014	9.90164e-015	4.7626e-015
5.78684e-016	6.15298e-015	-5.26553e-015	1.0422e-015	2.15064e-016	-1.49087e-015	-5.30107e-016	-3.43265e-015	1.2792e-015	8.27778e-015	1.89594e-015	-5.0042e-015	4.17433e-015	5.28329e-015	-3.29209e-015	5.35669e-016	1.95164e-015	-2.03922e-015	5.07095e-015	7.19368e-015	6.27182e-015	1.16904e-014	1.05805e-014	1.02724e-014	4.79816e-015
1.03399e-015	6.35194e-015	-4.882e-015	1.20679e-015	3.48174e-016	-1.5977e-015	-4.63288e-016	-3.30033e-015	1.76632e-015	8.75906e-015	2.52418e-015	-4.63669e-015	4.42856e-015	5.71756e-015	-3.22315e-015	5.16657e-016	2.02763e-015	-1.69053e-015	5.48709e-015	7.40175e-015	7.0276e-015	1.17446e-014	1.07164e-014	1.06301e-014	4.86135e-015
1.48326e-015	6.56134e-015	-4.48081e-015	1.37563e-015	4.87428e-016	-1.67608e-015	-3.8803e-016	-3.12698e-015	2.23934e-015	9.24852e-015	3.16303e-015	-4.25227e-015	4.69906e-015	6.16608e-015	-3.13877e-015	5.05744e-016	2.11805e-015	-1.3283e-015	5.92048e-015	7.61809e-015	7.78e-015	1.17607e-014	1.08579e-014	1.09741e-014	4.95245e-015
1.92434e-015	6.78263e-015	-4.06467e-015	1.54808e-015	6.33164e-016	-1.7226e-015	-3.04112e-016	-2.91263e-015	2.69594e-015	9.74496e-015	3.80913e-015	-3.85259e-015	4.98583e-015	6.62753e-015	-3.03751e-015	5.03619e-016	2.22348e-015	-9.53143e-016	6.3693e-015	7.84402e-015	8.52667e-015	1.17411e-014	1.10047e-014	1.1305e-014	5.07185e-015
2.35573e-015	7.01794e-015	-3.6366e-015	1.72414e-015	7.85395e-016	-1.73426e-015	-2.10588e-016	-2.65791e-015	3.13434e-015	1.02458e-014	4.4585e-015	-3.43915e-015	5.28921e-015	7.10135e-015	-2.91805e-015	5.10338e-016	2.34467e-015	-5.65913e-016	6.83182e-015	8.08087e-015	9.26472e-015	1.16892e-014	1.11562e-014	1.16226e-014	5.21964e-015
2.77541e-015	7.26915e-015	-3.1996e-015	1.90332e-015	9.44412e-016	-1.70893e-015	-1.07308e-016	-2.36425e-015	3.55281e-015	1.07487e-014	5.10714e-015	-3.01348e-015	5.60979e-015	7.58594e-015	-2.77948e-015	5.26486e-016	2.48205e-015	-1.67428e-016	7.30554e-015	8.32883e-015	9.99129e-015	1.1608e-014	1.13115e-014	1.19267e-014	5.39529e-015
3.18194e-015	7.53743e-015	-2.75595e-015	2.08524e-015	1.11018e-015	-1.64535e-015	6.02287e-018	-2.03359e-015	3.94991e-015	1.1252e-014	5.75136e-015	-2.57678e-015	5.94683e-015	8.07975e-015	-2.62039e-015	5.52387e-016	2.63524e-015	2.41394e-016	7.78818e-015	8.58835e-015	1.07036e-014	1.1501e-014	1.147e-014	1.22171e-014	5.59852e-015
3.57441e-015	7.82435e-015	-2.309e-015	2.27041e-015	1.28291e-015	-1.54206e-015	1.2907e-016	-1.66736e-015	4.32481e-015	1.17536e-014	6.38772e-015	-2.13106e-015	6.29957e-015	8.58107e-015	-2.44036e-015	5.88396e-016	2.80369e-015	6.59399e-016	8.27806e-015	8.85976e-015	1.13982e-014	1.13724e-014	1.16313e-014	1.24941e-014	5.82914e-015
3.95126e-015	8.13057e-015	-1.86145e-015	2.45798e-015	1.46213e-015	-1.39824e-015	2.61957e-016	-1.26809e-015	4.67657e-015	1.22505e-014	7.0127e-015	-1.6782e-015	6.66717e-015	9.08817e-015	-2.23897e-015	6.33764e-016	2.98785e-015	1.08531e-015	8.7736e-015	9.14301e-015	1.20725e-014	1.12258e-014	1.17945e-014	1.27583e-014	6.08624e-015
4.31165e-015	8.45627e-015	-1.41548e-015	2.64729e-015	1.64703e-015	-1.2143e-015	4.0495e-016	-8.38678e-016	5.00469e-015	1.27404e-014	7.62272e-015	-1.22025e-015	7.04887e-015	9.5985e-015	-2.01618e-015	6.87972e-016	3.1862e-015	1.51752e-015	9.27243e-015	9.43896e-015	1.27242e-014	1.10656e-014	1.19597e-014	1.30096e-014	6.36902e-015
4.65492e-015	8.80149e-015	-9.73458e-016	2.83783e-015	1.83738e-015	-9.90331e-016	5.5792e-016	-3.82715e-016	5.30853e-015	1.32208e-014	8.21394e-015	-7.58685e-016	7.44393e-015	1.01098e-014	-1.77271e-015	7.50112e-016	3.39805e-015	1.95472e-015	9.77251e-015	9.74711e-015	1.33502e-014	1.08962e-014	1.21259e-014	1.32484e-014	6.67602e-015
4.9808e-015	9.16608e-015	-5.37443e-016	3.02928e-015	2.03302e-015	-7.27014e-016	7.20515e-016	9.5782e-017	5.58802e-015	1.36885e-014	8.78321e-015	-2.95413e-016	7.85115e-015	1.06199e-014	-1.50944e-015	8.1966e-016	3.62232e-015	2.3949e-015	1.02719e-014	1.00677e-014	1.39475e-014	1.07215e-014	1.22923e-014	1.3476e-014	7.00592e-015
5.28835e-015	9.54962e-015	-1.09493e-016	3.22123e-015	2.23288e-015	-4.26416e-016	8.9283e-016	5.93019e-016	5.84311e-015	1.41415e-014	9.32758e-015	1.67299e-016	8.26873e-015	1.11263e-014	-1.22787e-015	8.9601e-016	3.85766e-015	2.83719e-015	1.07682e-014	1.04007e-014	1.45134e-014	1.05454e-014	1.24588e-014	1.36928e-014	7.35685e-015
5.57775e-015	9.95083e-015	3.0856e-016	3.41324e-015	2.43705e-015	-9.0492e-017	1.07413e-015	1.10518e-015	6.07383e-015	1.45768e-014	9.84409e-015	6.27606e-016	8.69518e-015	1.16264e-014	-9.29039e-016	9.77848e-016	4.10309e-015	3.28016e-015	1.12592e-014	1.07458e-014	1.50453e-014	1.03711e-014	1.2625e-014	1.38994e-014	7.72708e-015
5.84878e-015	1.03675e-014	7.14977e-016	3.60545e-015	2.64472e-015	2.7852e-016	1.2645e-015	1.62748e-015	6.28e-015	1.49921e-014	1.03303e-014	1.08303e-015	9.12896e-015	1.21184e-014	-6.14506e-016	1.06443e-015	4.35684e-015	3.72162e-015	1.17427e-014	1.11023e-014	1.55413e-014	1.02029e-014	1.27905e-014	1.40962e-014	8.11411e-015
6.10154e-015	1.07982e-014	1.10832e-015	3.79687e-015	2.85483e-015	6.77305e-016	1.46346e-015	2.15579e-015	6.46221e-015	1.5385e-014	1.07836e-014	1.5314e-015	9.56814e-015	1.25994e-014	-2.8662e-016	1.15421e-015	4.61708e-015	4.16021e-015	1.22167e-014	1.14683e-014	1.59988e-014	1.0044e-014	1.29546e-014	1.42835e-014	8.51528e-015
6.33666e-015	1.12414e-014	1.48762e-015	3.98657e-015	3.06605e-015	1.10255e-015	1.67126e-015	2.68582e-015	6.62088e-015	1.57534e-014	1.12021e-014	1.97135e-015	1.00105e-014	1.30671e-014	5.19258e-017	1.24582e-015	4.88225e-015	4.59396e-015	1.26793e-014	1.18421e-014	1.64158e-014	9.89774e-015	1.31177e-014	1.44616e-014	8.92833e-015
6.55457e-015	1.16941e-014	1.85216e-015	4.17394e-015	3.2773e-015	1.55076e-015	1.88718e-015	3.21285e-015	6.75641e-015	1.60952e-014	1.15846e-014	2.40049e-015	1.04538e-014	1.35188e-014	3.98116e-016	1.33722e-015	5.15162e-015	5.02127e-015	1.3129e-014	1.22228e-014	1.67908e-014	9.76642e-015	1.32799e-014	1.4631e-014	9.35016e-015
6.75607e-015	1.21527e-014	2.20087e-015	4.35812e-015	3.48789e-015	2.01779e-015	2.11033e-015	3.73261e-015	6.86979e-015	1.64079e-014	1.19299e-014	2.81776e-015	1.08962e-014	1.39524e-014	7.49063e-016	1.42698e-015	5.42309e-015	5.44016e-015	1.3564e-014	1.26088e-014	1.71226e-014	9.65206e-015	1.34402e-014	1.47921e-014	9.77817e-015
6.94172e-015	1.26148e-014	2.53339e-015	4.53879e-015	3.69683e-015	2.49994e-015	2.34027e-015	4.24093e-015	6.96215e-015	1.66898e-014	1.22368e-014	3.22128e-015	1.13345e-014	1.4366e-014	1.10174e-015	1.51362e-015	5.69463e-015	5.84874e-015	1.39826e-014	1.2998e-014	1.74094e-014	9.55645e-015	1.35988e-014	1.49454e-014	1.02091e-014
7.11287e-015	1.30764e-014	2.84938e-015	4.71543e-015	3.90311e-015	2.99332e-015	2.57654e-015	4.73406e-015	7.03439e-015	1.69389e-014	1.25045e-014	3.60901e-015	1.17661e-014	1.4757e-014	1.45319e-015	1.59528e-015	5.96513e-015	6.24587e-015	1.43836e-014	1.33883e-014	1.76507e-014	9.48112e-015	1.37556e-014	1.50915e-014	1.06403e-014
7.27048e-015	1.35336e-014	3.14902e-015	4.8873e-015	4.10536e-015	3.49335e-015	2.81914e-015	5.20795e-015	7.08738e-015	1.71537e-014	1.27332e-014	3.97933e-015	1.21888e-014	1.51236e-014	1.79923e-015	1.67116e-015	6.23296e-015	6.62978e-015	1.47655e-014	1.37772e-014	1.78448e-014	9.42671e-015	1.39103e-014	1.52304e-014	1.10687e-014
7.41565e-015	1.39826e-014	3.43206e-015	5.05389e-015	4.3021e-015	3.99542e-015	3.06702e-015	5.65827e-015	7.12238e-015	1.73331e-014	1.29238e-014	4.33108e-015	1.25997e-014	1.54639e-014	2.13673e-015	1.74035e-015	6.49791e-015	6.99846e-015	1.51272e-014	1.41627e-014	1.79915e-014	9.39353e-015	1.40622e-014	1.53617e-014	1.14911e-014
7.54923e-015	1.44197e-014	3.69855e-015	5.21464e-015	4.49219e-015	4.49543e-015	3.32001e-015	6.08206e-015	7.13991e-015	1.74765e-014	1.30766e-014	4.66364e-015	1.29966e-014	1.57764e-014	2.46271e-015	1.8014e-015	6.75763e-015	7.35066e-015	1.54677e-014	1.45424e-014	1.80913e-014	9.38126e-015	1.42112e-014	1.54857e-014	1.19037e-014
7.67271e-015	1.48405e-014	3.94882e-015	5.36893e-015	4.67493e-015	4.98854e-015	3.57718e-015	6.47598e-015	7.14055e-015	1.75836e-014	1.31923e-014	4.97589e-015	1.33764e-014	1.606e-014	2.77357e-015	1.85339e-015	7.01088e-015	7.68513e-015	1.5786e-014	1.4914e-014	1.8144e-014	9.38872e-015	1.43571e-014	1.56023e-014	1.23032e-014
7.78714e-015	1.52415e-014	4.18323e-015	5.51609e-015	4.84866e-015	5.471e-015	3.8378e-015	6.83682e-015	7.12575e-015	1.76533e-014	1.32723e-014	5.26729e-015	1.37362e-014	1.63131e-014	3.06579e-015	1.89475e-015	7.25704e-015	7.99999e-015	1.60811e-014	1.52753e-014	1.81506e-014	9.4144e-015	1.44992e-014	1.57112e-014	1.26863e-014
7.89343e-015	1.56186e-014	4.40196e-015	5.65553e-015	5.0124e-015	5.93791e-015	4.10156e-015	7.16259e-015	7.09616e-015	1.76859e-014	1.33183e-014	5.53648e-015	1.4074e-014	1.65347e-014	3.33654e-015	1.92518e-015	7.49545e-015	8.29492e-015	1.6353e-014	1.56239e-014	1.8112e-014	9.45658e-015	1.4637e-014	1.5811e-014	1.30503e-014
7.99212e-015	1.59681e-014	4.60594e-015	5.78619e-015	5.16553e-015	6.38493e-015	4.36788e-015	7.45115e-015	7.05249e-015	1.76817e-014	1.33315e-014	5.78279e-015	1.43874e-014	1.67235e-014	3.58342e-015	1.94465e-015	7.72556e-015	8.56853e-015	1.66011e-014	1.59573e-014	1.80297e-014	9.51293e-015	1.47693e-014	1.59018e-014	1.33916e-014
8.08503e-015	1.62864e-014	4.7955e-015	5.90734e-015	5.30698e-015	6.80843e-015	4.63637e-015	7.70031e-015	6.99539e-015	1.76409e-014	1.33142e-014	6.00598e-015	1.46742e-014	1.6879e-014	3.80265e-015	1.95258e-015	7.94654e-015	8.81912e-015	1.68251e-014	1.6273e-014	1.7905e-014	9.58084e-015	1.48951e-014	1.59821e-014	1.37064e-014
8.17256e-015	1.65698e-014	4.97139e-015	6.01825e-015	5.43628e-015	7.20563e-015	4.90617e-015	7.90848e-015	6.92578e-015	1.75639e-014	1.32684e-014	6.20606e-015	1.49316e-014	1.70008e-014	3.99156e-015	1.94867e-015	8.15831e-015	9.04623e-015	1.70245e-014	1.65681e-014	1.77391e-014	9.6573e-015	1.50134e-014	1.6051e-014	1.39919e-014
8.256e-015	1.68144e-014	5.13426e-015	6.1178e-015	5.55224e-015	7.57312e-015	5.17585e-015	8.07414e-015	6.84406e-015	1.74516e-014	1.31961e-014	6.38292e-015	1.51573e-014	1.70883e-014	4.14808e-015	1.93217e-015	8.36097e-015	9.24994e-015	1.71992e-014	1.68401e-014	1.7534e-014	9.73887e-015	1.5123e-014	1.61068e-014	1.42454e-014
8.33604e-015	1.70176e-014	5.28479e-015	6.20537e-015	5.65433e-015	7.90744e-015	5.44466e-015	8.19593e-015	6.75052e-015	1.73051e-014	1.30995e-014	6.53563e-015	1.53492e-014	1.71406e-014	4.27024e-015	1.90332e-015	8.55411e-015	9.42937e-015	1.73496e-014	1.70867e-014	1.72922e-014	9.82212e-015	1.52226e-014	1.61489e-014	1.44644e-014
8.41375e-015	1.71764e-014	5.42312e-015	6.28005e-015	5.74216e-015	8.20602e-015	5.71194e-015	8.27311e-015	6.64521e-015	1.71252e-014	1.29809e-014	6.66416e-015	1.55054e-014	1.71576e-014	4.35669e-015	1.86281e-015	8.73774e-015	9.58367e-015	1.74756e-014	1.73059e-014	1.7016e-014	9.90312e-015	1.53104e-014	1.61761e-014	1.46469e-014
8.48949e-015	1.72882e-014	5.54971e-015	6.34118e-015	5.81558e-015	8.46702e-015	5.97728e-015	8.30559e-015	6.52779e-015	1.69139e-014	1.28422e-014	6.76916e-015	1.56238e-014	1.71393e-014	4.4065e-015	1.81144e-015	8.91239e-015	9.71285e-015	1.75767e-014	1.74953e-014	1.67083e-014	9.97761e-015	1.53848e-014	1.61869e-014	1.47901e-014
8.56349e-015	1.73515e-014	5.66466e-015	6.38793e-015	5.87414e-015	8.68803e-015	6.23954e-015	8.29269e-015	6.3988e-015	1.66728e-014	1.2686e-014	6.85079e-015	1.57033e-014	1.70854e-014	4.41924e-015	1.75025e-015	9.07829e-015	9.81681e-015	1.76532e-014	1.76533e-014	1.63715e-014	1.00421e-014	1.54441e-014	1.61803e-014	1.48918e-014
8.63584e-015	1.73647e-014	5.76793e-015	6.41977e-015	5.91699e-015	8.86748e-015	6.49766e-015	8.23498e-015	6.25808e-015	1.64039e-014	1.25149e-014	6.90936e-015	1.5742e-014	1.69965e-014	4.39415e-015	1.67951e-015	9.23608e-015	9.89544e-015	1.77061e-014	1.7778e-014	1.60084e-014	1.00926e-014	1.54866e-014	1.61544e-014	1.49505e-014
8.70711e-015	1.73263e-014	5.85989e-015	6.43623e-015	5.94458e-015	9.00499e-015	6.75026e-015	8.13286e-015	6.10512e-015	1.61094e-014	1.23305e-014	6.94576e-015	1.5739e-014	1.68729e-014	4.33114e-015	1.60008e-015	9.38597e-015	9.94894e-015	1.77363e-014	1.78683e-014	1.56229e-014	1.01258e-014	1.55102e-014	1.61084e-014	1.49654e-014
8.77764e-015	1.72354e-014	5.94067e-015	6.43672e-015	5.95723e-015	9.10002e-015	6.99642e-015	7.98755e-015	5.93977e-015	1.57912e-014	1.21348e-014	6.95996e-015	1.56938e-014	1.67146e-014	4.23026e-015	1.51406e-015	9.52852e-015	9.97823e-015	1.7744e-014	1.79228e-014	1.52181e-014	1.01375e-014	1.55136e-014	1.60403e-014	1.4935e-014
8.84701e-015	1.70917e-014	6.00972e-015	6.42008e-015	5.95531e-015	9.15188e-015	7.23454e-015	7.79991e-015	5.76205e-015	1.54515e-014	1.193e-014	6.95226e-015	1.56057e-014	1.65225e-014	4.09312e-015	1.42249e-015	9.6641e-015	9.98351e-015	1.77297e-014	1.79405e-014	1.47972e-014	1.01239e-014	1.54942e-014	1.59487e-014	1.48587e-014
8.91483e-015	1.68955e-014	6.06685e-015	6.38558e-015	5.93886e-015	9.16067e-015	7.46323e-015	7.57145e-015	5.57152e-015	1.50924e-014	1.17177e-014	6.92368e-015	1.54754e-014	1.6297e-014	3.92099e-015	1.32608e-015	9.79353e-015	9.96589e-015	1.76936e-014	1.79214e-014	1.43632e-014	1.00819e-014	1.54499e-014	1.58319e-014	1.47358e-014
8.98101e-015	1.66472e-014	6.11209e-015	6.333e-015	5.90836e-015	9.12676e-015	7.68195e-015	7.30433e-015	5.36747e-015	1.47163e-014	1.14995e-014	6.87492e-015	1.53035e-014	1.60383e-014	3.71523e-015	1.22608e-015	9.91788e-015	9.92587e-015	1.76365e-014	1.78653e-014	1.39195e-014	1.00091e-014	1.53783e-014	1.56889e-014	1.45666e-014
9.04463e-015	1.63483e-014	6.14503e-015	6.26155e-015	5.86428e-015	9.05128e-015	7.88979e-015	7.00064e-015	5.1497e-015	1.43257e-014	1.12769e-014	6.80712e-015	1.50901e-014	1.57476e-014	3.4775e-015	1.12396e-015	1.00374e-014	9.86444e-015	1.75587e-014	1.77722e-014	1.34691e-014	9.90281e-015	1.52777e-014	1.55188e-014	1.43518e-014
9.10411e-015	1.59996e-014	6.16506e-015	6.17057e-015	5.8073e-015	8.9355e-015	8.08528e-015	6.66256e-015	4.91801e-015	1.39224e-014	1.10507e-014	6.72057e-015	1.48363e-014	1.54252e-014	3.2099e-015	1.02128e-015	1.01518e-014	9.78307e-015	1.7461e-014	1.76426e-014	1.30146e-014	9.76113e-015	1.51469e-014	1.53206e-014	1.40919e-014
9.159e-015	1.56031e-014	6.17161e-015	6.05993e-015	5.73771e-015	8.78083e-015	8.26731e-015	6.29238e-015	4.67305e-015	1.35094e-014	1.08223e-014	6.61657e-015	1.45428e-014	1.50721e-014	2.9159e-015	9.19511e-016	1.02615e-014	9.68271e-015	1.73441e-014	1.74771e-014	1.2559e-014	9.58175e-015	1.49839e-014	1.50935e-014	1.37876e-014
9.20873e-015	1.5161e-014	6.16456e-015	5.92921e-015	5.65626e-015	8.58937e-015	8.4348e-015	5.89297e-015	4.41557e-015	1.30902e-014	1.05919e-014	6.49599e-015	1.42112e-014	1.46891e-014	2.59894e-015	8.19904e-016	1.03666e-014	9.56403e-015	1.72086e-014	1.72769e-014	1.21055e-014	9.36378e-015	1.47865e-014	1.48369e-014	1.34405e-014
9.25254e-015	1.46759e-014	6.1429e-015	5.77922e-015	5.564e-015	8.36379e-015	8.58676e-015	5.46807e-015	4.145e-015	1.26671e-014	1.03604e-014	6.36014e-015	1.38437e-014	1.42774e-014	2.26135e-015	7.23768e-016	1.04674e-014	9.42877e-015	1.70552e-014	1.70428e-014	1.16569e-014	9.10641e-015	1.45537e-014	1.45503e-014	1.30528e-014
9.2897e-015	1.41505e-014	6.10582e-015	5.61065e-015	5.46209e-015	8.10627e-015	8.72222e-015	5.02016e-015	3.86123e-015	1.22423e-014	1.01287e-014	6.20972e-015	1.34431e-014	1.3838e-014	1.90653e-015	6.3191e-016	1.05647e-014	9.27924e-015	1.68845e-014	1.67773e-014	1.12157e-014	8.80928e-015	1.42848e-014	1.42333e-014	1.26263e-014
9.31829e-015	1.35877e-014	6.053e-015	5.42368e-015	5.35154e-015	7.81923e-015	8.83972e-015	4.55239e-015	3.56514e-015	1.18183e-014	9.89718e-015	6.04577e-015	1.30123e-014	1.33719e-014	1.53808e-015	5.45431e-016	1.06582e-014	9.11717e-015	1.66971e-014	1.64822e-014	1.07837e-014	8.47268e-015	1.39794e-014	1.38862e-014	1.21635e-014
9.33737e-015	1.29908e-014	5.98416e-015	5.21862e-015	5.23303e-015	7.50638e-015	8.93904e-015	4.06841e-015	3.25789e-015	1.13976e-014	9.66631e-015	5.86943e-015	1.25536e-014	1.28803e-014	1.15999e-015	4.65572e-016	1.07473e-014	8.94365e-015	1.64936e-014	1.61588e-014	1.03632e-014	8.09746e-015	1.36361e-014	1.35094e-014	1.16674e-014
9.34567e-015	1.23632e-014	5.89838e-015	4.99687e-015	5.10749e-015	7.17032e-015	9.01972e-015	3.57204e-015	2.94003e-015	1.09829e-014	9.43654e-015	5.68228e-015	1.20701e-014	1.23642e-014	7.75556e-016	3.93333e-016	1.08315e-014	8.76085e-015	1.62751e-014	1.5809e-014	9.95658e-015	7.68506e-015	1.32549e-014	1.31033e-014	1.11411e-014
9.34212e-015	1.17086e-014	5.79517e-015	4.75923e-015	4.97648e-015	6.81486e-015	9.08106e-015	3.06728e-015	2.61227e-015	1.05758e-014	9.20805e-015	5.48582e-015	1.15654e-014	1.18252e-014	3.88794e-016	3.29388e-016	1.09105e-014	8.57045e-015	1.60425e-014	1.54357e-014	9.56538e-015	7.23786e-015	1.28364e-014	1.26688e-014	1.05877e-014
9.32606e-015	1.10305e-014	5.6749e-015	4.5067e-015	4.84105e-015	6.44289e-015	9.1229e-015	2.55797e-015	2.27637e-015	1.01777e-014	8.98095e-015	5.28002e-015	1.10432e-014	1.12646e-014	2.95378e-018	2.73534e-016	1.09843e-014	8.37395e-015	1.57968e-014	1.5042e-014	9.19114e-015	6.75818e-015	1.23814e-014	1.22068e-014	1.00111e-014
9.29621e-015	1.03323e-014	5.53701e-015	4.24116e-015	4.7019e-015	6.057e-015	9.14502e-015	2.04841e-015	1.93312e-015	9.79112e-015	8.75471e-015	5.06565e-015	1.0507e-014	1.06837e-014	-3.7839e-016	2.25864e-016	1.10527e-014	8.17281e-015	1.55387e-014	1.46314e-014	8.83548e-015	6.24868e-015	1.18904e-014	1.17179e-014	9.41477e-015
9.25142e-015	9.618e-015	5.38122e-015	3.96427e-015	4.56023e-015	5.66101e-015	9.14714e-015	1.54168e-015	1.58449e-015	9.41774e-015	8.52867e-015	4.84333e-015	9.96087e-015	1.00841e-014	-7.51863e-016	1.87623e-016	1.11145e-014	7.96892e-015	1.52684e-014	1.42068e-014	8.49828e-015	5.71253e-015	1.13649e-014	1.12036e-014	8.80276e-015
9.1909e-015	8.89095e-015	5.20764e-015	3.67826e-015	4.41672e-015	5.25846e-015	9.12961e-015	1.04253e-015	1.23194e-015	9.05863e-015	8.30287e-015	4.61279e-015	9.40951e-015	9.46756e-015	-1.11448e-015	1.59041e-016	1.11693e-014	7.76384e-015	1.49867e-014	1.3771e-014	8.18049e-015	5.15338e-015	1.08068e-014	1.06654e-014	8.17896e-015
9.11387e-015	8.1549e-015	5.01654e-015	3.38495e-015	4.27266e-015	4.85239e-015	9.09299e-015	5.55499e-016	8.76929e-016	8.7153e-015	8.07715e-015	4.37514e-015	8.85634e-015	8.83591e-015	-1.46315e-015	1.4003e-016	1.12165e-014	7.55908e-015	1.46945e-014	1.33269e-014	7.88255e-015	4.57485e-015	1.02177e-014	1.01058e-014	7.54694e-015
9.01908e-015	7.41387e-015	4.80831e-015	3.08682e-015	4.12933e-015	4.44621e-015	9.03802e-015	8.40366e-017	5.21894e-016	8.38926e-015	7.85197e-015	4.13159e-015	8.30515e-015	8.19109e-015	-1.79497e-015	1.30266e-016	1.12553e-014	7.35652e-015	1.43923e-014	1.28783e-014	7.60389e-015	3.98228e-015	9.60048e-015	9.52655e-015	6.91021e-015
8.90618e-015	6.67104e-015	4.58275e-015	2.78685e-015	3.98791e-015	4.04383e-015	8.96545e-015	-3.67418e-016	1.69173e-016	8.08116e-015	7.62678e-015	3.88344e-015	7.76046e-015	7.53505e-015	-2.107e-015	1.29335e-016	1.12852e-014	7.15701e-015	1.4081e-014	1.24281e-014	7.34444e-015	3.38027e-015	8.95821e-015	8.92986e-015	6.27264e-015
8.77506e-015	5.92958e-015	4.34039e-015	2.4872e-015	3.84983e-015	3.64854e-015	8.87664e-015	-7.95097e-016	-1.79046e-016	7.79191e-015	7.40151e-015	3.63098e-015	7.22579e-015	6.86991e-015	-2.39652e-015	1.36704e-016	1.13054e-014	6.96155e-015	1.37616e-014	1.19797e-014	7.10364e-015	2.77336e-015	8.29391e-015	8.31835e-015	5.63839e-015
8.62506e-015	5.19262e-015	4.08227e-015	2.18992e-015	3.71592e-015	3.26323e-015	8.77275e-015	-1.19606e-015	-5.21039e-016	7.5225e-015	7.1761e-015	3.37402e-015	6.70529e-015	6.19763e-015	-2.66137e-015	1.5165e-016	1.13149e-014	6.77186e-015	1.34348e-014	1.15368e-014	6.88123e-015	2.16654e-015	7.61158e-015	7.6946e-015	5.01087e-015
8.45595e-015	4.46298e-015	3.80974e-015	1.8984e-015	3.58705e-015	2.89059e-015	8.6553e-015	-1.56674e-015	-8.54637e-016	7.2732e-015	6.95088e-015	3.11331e-015	6.20292e-015	5.52082e-015	-2.90012e-015	1.73412e-016	1.13132e-014	6.58877e-015	1.31013e-014	1.11024e-014	6.67609e-015	1.56442e-015	6.91513e-015	7.06129e-015	4.39313e-015
8.26785e-015	3.74327e-015	3.52376e-015	1.61563e-015	3.46491e-015	2.53377e-015	8.52641e-015	-1.90383e-015	-1.17711e-015	7.04372e-015	6.7257e-015	2.84884e-015	5.72157e-015	4.84192e-015	-3.11062e-015	2.01381e-016	1.13008e-014	6.41332e-015	1.27621e-014	1.06795e-014	6.48706e-015	9.71799e-016	6.2081e-015	6.4207e-015	3.78875e-015
8.06083e-015	3.0355e-015	3.22521e-015	1.34449e-015	3.35023e-015	2.19556e-015	8.38767e-015	-2.20375e-015	-1.48672e-015	6.83446e-015	6.5003e-015	2.58136e-015	5.26371e-015	4.16318e-015	-3.29189e-015	2.35399e-016	1.12772e-014	6.24612e-015	1.24186e-014	1.02705e-014	6.31333e-015	3.93268e-016	5.49511e-015	5.77563e-015	3.2006e-015
7.83535e-015	2.34159e-015	2.91516e-015	1.08774e-015	3.2442e-015	1.87795e-015	8.2414e-015	-2.46406e-015	-1.78158e-015	6.64543e-015	6.27549e-015	2.31069e-015	4.83222e-015	3.48715e-015	-3.44254e-015	2.74907e-016	1.1242e-014	6.08794e-015	1.20717e-014	9.87818e-015	6.15362e-015	-1.66425e-016	4.78057e-015	5.12864e-015	2.63094e-015
7.59211e-015	1.66324e-015	2.59483e-015	8.48331e-016	3.14783e-015	1.584e-015	8.08985e-015	-2.68208e-015	-2.05943e-015	6.47638e-015	6.05101e-015	2.03708e-015	4.42984e-015	2.81608e-015	-3.56235e-015	3.18846e-016	1.1195e-014	5.93955e-015	1.17219e-014	9.50491e-015	6.00598e-015	-7.0294e-016	4.06863e-015	4.48287e-015	2.08217e-015
7.33149e-015	1.00265e-015	2.26528e-015	6.29304e-016	3.06239e-015	1.31534e-015	7.93541e-015	-2.85573e-015	-2.31844e-015	6.32631e-015	5.82777e-015	1.76011e-015	4.05843e-015	2.15251e-015	-3.65131e-015	3.67125e-016	1.11373e-014	5.80125e-015	1.13702e-014	9.153e-015	5.86897e-015	-1.21275e-015	3.3645e-015	3.8411e-015	1.55686e-015
7.05511e-015	3.60817e-016	1.92852e-015	4.33665e-016	2.98938e-015	1.07434e-015	7.78069e-015	-2.98395e-015	-2.55755e-015	6.19438e-015	5.60576e-015	1.48014e-015	3.71955e-015	1.49884e-015	-3.70834e-015	4.18912e-016	1.10689e-014	5.67305e-015	1.10182e-014	8.82461e-015	5.74079e-015	-1.69212e-015	2.67264e-015	3.20605e-015	1.05648e-015
6.76413e-015	-2.60996e-016	1.58576e-015	2.64135e-016	2.92976e-015	8.62701e-016	7.62854e-015	-3.06571e-015	-2.77506e-015	6.08018e-015	5.38605e-015	1.1971e-015	3.41462e-015	8.57389e-016	-3.73364e-015	4.74305e-016	1.09907e-014	5.55549e-015	1.06673e-014	8.52185e-015	5.61989e-015	-2.13793e-015	1.9978e-015	2.5801e-015	5.82732e-016
6.45924e-015	-8.6226e-016	1.23867e-015	1.23444e-016	2.88454e-015	6.81871e-016	7.48158e-015	-3.09981e-015	-2.97018e-015	5.98252e-015	5.16951e-015	9.10497e-016	3.14415e-015	2.30807e-016	-3.72715e-015	5.33451e-016	1.09032e-014	5.44854e-015	1.03182e-014	8.24652e-015	5.50433e-015	-2.54737e-015	1.3447e-015	1.96534e-015	1.36745e-016
6.14182e-015	-1.44247e-015	8.88753e-016	1.38766e-017	2.855e-015	5.33223e-016	7.34257e-015	-3.08548e-015	-3.14221e-015	5.90002e-015	4.95611e-015	6.20111e-016	2.9085e-015	-3.78757e-016	-3.68918e-015	5.9633e-016	1.08076e-014	5.35145e-015	9.97171e-015	8.00008e-015	5.3923e-015	-2.91767e-015	7.17819e-016	1.36437e-015	-2.80755e-016
5.81399e-015	-2.00126e-015	5.37458e-016	-6.26472e-017	2.84221e-015	4.17779e-016	7.21457e-015	-3.02268e-015	-3.2903e-015	5.8312e-015	4.74605e-015	3.25369e-016	2.70748e-015	-9.69006e-016	-3.62028e-015	6.62967e-016	1.07056e-014	5.26425e-015	9.62968e-015	7.78383e-015	5.28224e-015	-3.24642e-015	1.21725e-016	7.79747e-016	-6.68789e-016
5.47723e-015	-2.53824e-015	1.8654e-016	-1.04087e-016	2.84754e-015	3.36595e-016	7.09975e-015	-2.91229e-015	-3.41416e-015	5.77445e-015	4.54011e-015	2.63411e-017	2.53999e-015	-1.53781e-015	-3.52138e-015	7.33373e-016	1.05989e-014	5.18695e-015	9.2928e-015	7.59849e-015	5.17288e-015	-3.53174e-015	-4.40014e-016	2.13358e-016	-1.02718e-015
5.13337e-015	-3.05344e-015	-1.6293e-016	-1.08625e-016	2.87216e-015	2.89969e-016	7.00079e-015	-2.75587e-015	-3.51379e-015	5.7283e-015	4.33883e-015	-2.77342e-016	2.40549e-015	-2.08314e-015	-3.39399e-015	8.08515e-016	1.04884e-014	5.11868e-015	8.96211e-015	7.44386e-015	5.06269e-015	-3.77239e-015	-9.63822e-016	-3.32899e-016	-1.35627e-015
4.78392e-015	-3.54688e-015	-5.09439e-016	-7.51211e-017	2.91714e-015	2.78454e-016	6.92023e-015	-2.55558e-015	-3.58974e-015	5.69092e-015	4.14235e-015	-5.87136e-016	2.30233e-015	-2.60325e-015	-3.23911e-015	8.89078e-016	1.03761e-014	5.05909e-015	8.63848e-015	7.32079e-015	4.94995e-015	-3.96892e-015	-1.44647e-015	-8.57422e-016	-1.65734e-015
4.43078e-015	-4.01924e-015	-8.52217e-016	-2.50142e-018	2.98353e-015	3.01921e-016	6.86067e-015	-2.31324e-015	-3.6431e-015	5.65992e-015	3.9508e-015	-9.03435e-016	2.2287e-015	-3.09643e-015	-3.05771e-015	9.75178e-016	1.02645e-014	5.00743e-015	8.32324e-015	7.22916e-015	4.83388e-015	-4.12125e-015	-1.88546e-015	-1.35915e-015	-1.93098e-015
4.07589e-015	-4.47108e-015	-1.18983e-015	1.10301e-016	3.0725e-015	3.59881e-016	6.82401e-015	-2.03152e-015	-3.67499e-015	5.63371e-015	3.7647e-015	-1.22701e-015	2.18145e-015	-3.56128e-015	-2.85183e-015	1.0685e-015	1.01556e-014	4.96308e-015	8.01788e-015	7.16882e-015	4.71269e-015	-4.22899e-015	-2.27817e-015	-1.83685e-015	-2.17845e-015
3.72115e-015	-4.90286e-015	-1.52155e-015	2.62967e-016	3.18517e-015	4.52182e-016	6.81202e-015	-1.7138e-015	-3.68679e-015	5.61053e-015	3.5847e-015	-1.55872e-015	2.15682e-015	-3.99659e-015	-2.62275e-015	1.17039e-015	1.00515e-014	4.92522e-015	7.72369e-015	7.139e-015	4.58538e-015	-4.29274e-015	-2.62244e-015	-2.28972e-015	-2.40077e-015
3.36877e-015	-5.31544e-015	-1.84613e-015	4.55143e-016	3.32176e-015	5.78577e-016	6.82656e-015	-1.36384e-015	-3.68099e-015	5.58801e-015	3.41061e-015	-1.8995e-015	2.15216e-015	-4.40135e-015	-2.3725e-015	1.2817e-015	9.95433e-015	4.89293e-015	7.44175e-015	7.13821e-015	4.45104e-015	-4.31439e-015	-2.91749e-015	-2.71685e-015	-2.59967e-015
3.02088e-015	-5.70922e-015	-2.16314e-015	6.86468e-016	3.48306e-015	7.37184e-016	6.86838e-015	-9.85675e-016	-3.65919e-015	5.56441e-015	3.24273e-015	-2.24949e-015	2.16366e-015	-4.77534e-015	-2.10276e-015	1.40332e-015	9.86668e-015	4.8646e-015	7.1732e-015	7.16535e-015	4.309e-015	-4.29582e-015	-3.16239e-015	-3.11817e-015	-2.77719e-015
2.67991e-015	-6.08534e-015	-2.47249e-015	9.55714e-016	3.66947e-015	9.26902e-016	6.93841e-015	-5.84002e-016	-3.62408e-015	5.53767e-015	3.08041e-015	-2.6093e-015	2.18785e-015	-5.11849e-015	-1.81544e-015	1.53652e-015	9.79018e-015	4.83951e-015	6.9191e-015	7.21895e-015	4.15864e-015	-4.23998e-015	-3.35666e-015	-3.49358e-015	-2.93515e-015
2.34821e-015	-6.4441e-015	-2.77316e-015	1.26139e-015	3.88179e-015	1.14614e-015	7.03706e-015	-1.63429e-016	-3.57886e-015	5.50513e-015	2.92357e-015	-2.97945e-015	2.22158e-015	-5.43033e-015	-1.51191e-015	1.68298e-015	9.72655e-015	4.81659e-015	6.68007e-015	7.29811e-015	3.9995e-015	-4.14919e-015	-3.50058e-015	-3.84306e-015	-3.07618e-015
2.02725e-015	-6.78661e-015	-3.06524e-015	1.6015e-015	4.11995e-015	1.39315e-015	7.1641e-015	2.71508e-016	-3.52626e-015	5.46469e-015	2.77218e-015	-3.36112e-015	2.26045e-015	-5.71127e-015	-1.19431e-015	1.84364e-015	9.67753e-015	4.79517e-015	6.45704e-015	7.4009e-015	3.83085e-015	-4.0265e-015	-3.59478e-015	-4.16688e-015	-3.20234e-015
1.71858e-015	-7.11343e-015	-3.34851e-015	1.97401e-015	4.38421e-015	1.66566e-015	7.31926e-015	7.15679e-016	-3.46954e-015	5.41449e-015	2.62574e-015	-3.75436e-015	2.30013e-015	-5.96167e-015	-8.64289e-016	2.02024e-015	9.64567e-015	4.77459e-015	6.25041e-015	7.52535e-015	3.65302e-015	-3.87491e-015	-3.64056e-015	-4.46536e-015	-3.31503e-015
1.42385e-015	-7.4253e-015	-3.6234e-015	2.37586e-015	4.67389e-015	1.96173e-015	7.50178e-015	1.16312e-015	-3.41189e-015	5.35302e-015	2.48358e-015	-4.15915e-015	2.33626e-015	-6.18278e-015	-5.23977e-016	2.21357e-015	9.63224e-015	4.75403e-015	6.06091e-015	7.66994e-015	3.4664e-015	-3.69783e-015	-3.63967e-015	-4.73929e-015	-3.41662e-015
1.14504e-015	-7.72217e-015	-3.88978e-015	2.80443e-015	4.98896e-015	2.27885e-015	7.71078e-015	1.60805e-015	-3.35648e-015	5.27766e-015	2.34531e-015	-4.57611e-015	2.36528e-015	-6.376e-015	-1.74559e-016	2.42489e-015	9.6386e-015	4.73237e-015	5.8892e-015	7.83256e-015	3.27113e-015	-3.49885e-015	-3.59439e-015	-4.98976e-015	-3.50951e-015
8.82999e-016	-8.00473e-015	-4.14827e-015	3.25603e-015	5.32903e-015	2.61452e-015	7.94457e-015	2.04447e-015	-3.30654e-015	5.18646e-015	2.21e-015	-5.00513e-015	2.38318e-015	-6.54293e-015	1.82264e-016	2.65561e-015	9.66624e-015	4.70822e-015	5.73547e-015	8.01117e-015	3.06775e-015	-3.28171e-015	-3.50741e-015	-5.21786e-015	-3.59545e-015
6.3881e-016	-8.27328e-015	-4.39954e-015	3.72664e-015	5.69365e-015	2.96593e-015	8.20088e-015	2.46597e-015	-3.26567e-015	5.07831e-015	2.07717e-015	-5.44637e-015	2.38584e-015	-6.68522e-015	5.44891e-016	2.9065e-015	9.71594e-015	4.68134e-015	5.60007e-015	8.2034e-015	2.85741e-015	-3.05063e-015	-3.38189e-015	-5.42459e-015	-3.67634e-015
4.13791e-016	-8.52813e-015	-4.64331e-015	4.21279e-015	6.08193e-015	3.33e-015	8.47738e-015	2.86791e-015	-3.23696e-015	4.95124e-015	1.94538e-015	-5.89907e-015	2.3695e-015	-6.8046e-015	9.11497e-016	3.17794e-015	9.7884e-015	4.65075e-015	5.48307e-015	8.40717e-015	2.64114e-015	-2.80897e-015	-3.2218e-015	-5.61127e-015	-3.75404e-015
2.0935e-016	-8.76929e-015	-4.88047e-015	4.71073e-015	6.49238e-015	3.70344e-015	8.77165e-015	3.24547e-015	-3.22371e-015	4.80376e-015	1.81419e-015	-6.36287e-015	2.33109e-015	-6.90358e-015	1.27988e-015	3.47066e-015	9.88419e-015	4.61594e-015	5.38474e-015	8.62002e-015	2.4199e-015	-2.56039e-015	-3.03147e-015	-5.77961e-015	-3.83062e-015
2.57333e-017	-8.99694e-015	-5.11228e-015	5.21594e-015	6.92287e-015	4.08271e-015	9.0805e-015	3.59261e-015	-3.22892e-015	4.63476e-015	1.68267e-015	-6.83789e-015	2.26665e-015	-6.98389e-015	1.64827e-015	3.78507e-015	1.0004e-014	4.57656e-015	5.30462e-015	8.8402e-015	2.19477e-015	-2.30831e-015	-2.81403e-015	-5.93072e-015	-3.9072e-015
-1.35893e-016	-9.21088e-015	-5.33922e-015	5.72375e-015	7.37218e-015	4.46512e-015	9.40066e-015	3.90539e-015	-3.25615e-015	4.44262e-015	1.54989e-015	-7.32261e-015	2.17348e-015	-7.04824e-015	2.01564e-015	4.12164e-015	1.01472e-014	4.53179e-015	5.24309e-015	9.06544e-015	1.9664e-015	-2.05586e-015	-2.57427e-015	-6.06593e-015	-3.98534e-015
-2.7492e-016	-9.41069e-015	-5.56217e-015	6.22965e-015	7.83804e-015	4.84627e-015	9.72833e-015	4.17978e-015	-3.30738e-015	4.22657e-015	1.41479e-015	-7.81648e-015	2.04964e-015	-7.09923e-015	2.38013e-015	4.47935e-015	1.03127e-014	4.48114e-015	5.19924e-015	9.29387e-015	1.73623e-015	-1.80646e-015	-2.3172e-015	-6.18666e-015	-4.06581e-015
-3.91019e-016	-9.59653e-015	-5.7821e-015	6.72812e-015	8.31776e-015	5.2228e-015	1.00591e-014	4.41157e-015	-3.38477e-015	3.98655e-015	1.27627e-015	-8.31834e-015	1.89318e-015	-7.13885e-015	2.74046e-015	4.85795e-015	1.0499e-014	4.42429e-015	5.17275e-015	9.52345e-015	1.50542e-015	-1.56375e-015	-2.04772e-015	-6.29422e-015	-4.15005e-015
-4.84612e-016	-9.76851e-015	-5.99939e-015	7.21505e-015	8.80886e-015	5.59141e-015	1.03883e-014	4.59677e-015	-3.49111e-015	3.72161e-015	1.13408e-015	-8.82708e-015	1.70311e-015	-7.17061e-015	3.09469e-015	5.25658e-015	1.07057e-014	4.36115e-015	5.163e-015	9.75162e-015	1.27538e-015	-1.3301e-015	-1.77093e-015	-6.39041e-015	-4.2383e-015
-5.56277e-016	-9.92617e-015	-6.21439e-015	7.68553e-015	9.3084e-015	5.94835e-015	1.07118e-014	4.7323e-015	-3.6283e-015	3.43132e-015	9.87069e-016	-9.34179e-015	1.47845e-015	-7.1975e-015	3.44145e-015	5.67384e-015	1.09312e-014	4.29171e-015	5.16945e-015	9.97609e-015	1.04736e-015	-1.1083e-015	-1.49113e-015	-6.47683e-015	-4.33061e-015
-6.06103e-016	-1.00696e-014	-6.42759e-015	8.1347e-015	9.81304e-015	6.2905e-015	1.10251e-014	4.81501e-015	-3.79806e-015	3.11511e-015	8.34507e-016	-9.86099e-015	1.21854e-015	-7.2223e-015	3.77916e-015	6.1081e-015	1.11728e-014	4.21552e-015	5.19074e-015	1.01957e-014	8.22328e-016	-9.00566e-016	-1.21279e-015	-6.55454e-015	-4.42725e-015
-6.34621e-016	-1.01986e-014	-6.63995e-015	8.55782e-015	1.03198e-014	6.61427e-015	1.13235e-014	4.84344e-015	-4.00096e-015	2.77365e-015	6.75513e-016	-1.03823e-014	9.23313e-016	-7.24821e-015	4.10619e-015	6.55753e-015	1.14282e-014	4.13222e-015	5.22516e-015	1.04093e-014	6.0155e-016	-7.07786e-016	-9.41228e-016	-6.62502e-015	-4.52823e-015
-6.42693e-016	-1.03131e-014	-6.85147e-015	8.95056e-015	1.08254e-014	6.91612e-015	1.16023e-014	4.81631e-015	-4.23749e-015	2.40693e-015	5.09311e-016	-1.09043e-014	5.93295e-016	-7.2779e-015	4.42114e-015	7.01966e-015	1.16945e-014	4.04142e-015	5.27173e-015	1.06154e-014	3.85761e-016	-5.32409e-016	-6.80779e-016	-6.68939e-015	-4.63376e-015
-6.31637e-016	-1.0413e-014	-7.06241e-015	9.30856e-015	1.13264e-014	7.19282e-015	1.1857e-014	4.73392e-015	-4.50841e-015	2.0155e-015	3.35652e-016	-1.14251e-014	2.29384e-016	-7.31396e-015	4.72277e-015	7.49152e-015	1.19689e-014	3.94235e-015	5.32925e-015	1.08132e-014	1.75669e-016	-3.75257e-016	-4.35058e-016	-6.7492e-015	-4.74344e-015
-6.02799e-016	-1.04977e-014	-7.27302e-015	9.62764e-015	1.18194e-014	7.44104e-015	1.20828e-014	4.59616e-015	-4.81321e-015	1.59985e-015	1.539e-016	-1.19426e-014	-1.66816e-016	-7.35849e-015	5.00997e-015	7.96998e-015	1.22481e-014	3.8348e-015	5.39631e-015	1.10022e-014	-2.79956e-017	-2.36817e-016	-2.08188e-016	-6.8052e-015	-4.85584e-015
-5.57581e-016	-1.05672e-014	-7.48332e-015	9.90569e-015	1.23e-014	7.65838e-015	1.22756e-014	4.40382e-015	-5.15183e-015	1.16072e-015	-3.58449e-017	-1.24541e-014	-5.93477e-016	-7.4143e-015	5.2812e-015	8.45206e-015	1.25284e-014	3.71896e-015	5.47093e-015	1.11812e-014	-2.24319e-016	-1.17169e-016	-4.18726e-018	-6.85767e-015	-4.9702e-015
-4.97863e-016	-1.06211e-014	-7.69277e-015	1.01395e-014	1.27647e-014	7.84233e-015	1.24316e-014	4.15799e-015	-5.52279e-015	6.99316e-016	-2.3365e-016	-1.29578e-014	-1.04826e-015	-7.48339e-015	5.53577e-015	8.93471e-015	1.2806e-014	3.59484e-015	5.55201e-015	1.13499e-014	-4.12204e-016	-1.61088e-017	1.73772e-016	-6.90752e-015	-5.08642e-015
-4.25569e-016	-1.06602e-014	-7.90107e-015	1.03264e-014	1.32099e-014	7.99038e-015	1.25473e-014	3.86086e-015	-5.92499e-015	2.17052e-016	-4.39736e-016	-1.34512e-014	-1.52798e-015	-7.56775e-015	5.77223e-015	9.41394e-015	1.30775e-014	3.46247e-015	5.63779e-015	1.15084e-014	-5.91358e-016	6.68486e-017	3.22841e-016	-6.95615e-015	-5.20315e-015
-3.42313e-016	-1.06839e-014	-8.10782e-015	1.04644e-014	1.36319e-014	8.10038e-015	1.26198e-014	3.51571e-015	-6.35704e-015	-2.84945e-016	-6.5437e-016	-1.39317e-014	-2.03008e-015	-7.66874e-015	5.9893e-015	9.88648e-015	1.33396e-014	3.32175e-015	5.72679e-015	1.16559e-014	-7.61971e-016	1.32531e-016	4.40825e-016	-7.00419e-015	-5.31969e-015
-2.50378e-016	-1.06933e-014	-8.31271e-015	1.0552e-014	1.40272e-014	8.1701e-015	1.26456e-014	3.12607e-015	-6.81679e-015	-8.05571e-016	-8.77406e-016	-1.43967e-014	-2.55106e-015	-7.78767e-015	6.18632e-015	1.03485e-014	1.35884e-014	3.17197e-015	5.81711e-015	1.17922e-014	-9.23686e-016	1.82414e-016	5.25952e-016	-7.05154e-015	-5.43493e-015
-1.52381e-016	-1.06882e-014	-8.51503e-015	1.05879e-014	1.43923e-014	8.19831e-015	1.26222e-014	2.69569e-015	-7.30136e-015	-1.34369e-015	-1.10817e-015	-1.48444e-014	-3.08678e-015	-7.92606e-015	6.36273e-015	1.07961e-014	1.38199e-014	3.01308e-015	5.90758e-015	1.1918e-014	-1.07727e-015	2.17038e-016	5.77042e-016	-7.09832e-015	-5.54723e-015
-5.04212e-017	-1.06689e-014	-8.71412e-015	1.05706e-014	1.47241e-014	8.18398e-015	1.25475e-014	2.2291e-015	-7.80837e-015	-1.89633e-015	-1.34636e-015	-1.52722e-014	-3.63322e-015	-8.08496e-015	6.51758e-015	1.12257e-014	1.40303e-014	2.84465e-015	5.99648e-015	1.20345e-014	-1.22296e-015	2.38382e-016	5.93228e-016	-7.14502e-015	-5.65583e-015
5.30931e-017	-1.06362e-014	-8.90908e-015	1.04999e-014	1.50193e-014	8.12657e-015	1.24196e-014	1.73149e-015	-8.33481e-015	-2.46146e-015	-1.59074e-015	-1.5678e-014	-4.18656e-015	-8.2649e-015	6.6503e-015	1.16333e-014	1.42159e-014	2.66618e-015	6.08266e-015	1.21422e-014	-1.36145e-015	2.48469e-016	5.73211e-016	-7.19187e-015	-5.75996e-015
1.55496e-016	-1.05908e-014	-9.09866e-015	1.03761e-014	1.52746e-014	8.02545e-015	1.22383e-014	1.20774e-015	-8.87723e-015	-3.03724e-015	-1.8405e-015	-1.60603e-014	-4.74292e-015	-8.46619e-015	6.76062e-015	1.20154e-014	1.43745e-014	2.47756e-015	6.16452e-015	1.22416e-014	-1.4936e-015	2.49055e-016	5.17448e-016	-7.23937e-015	-5.85804e-015
2.54796e-016	-1.05336e-014	-9.28123e-015	1.01998e-014	1.5487e-014	7.88013e-015	1.20025e-014	6.62946e-016	-9.43259e-015	-3.62139e-015	-2.09531e-015	-1.64179e-014	-5.29842e-015	-8.68867e-015	6.84917e-015	1.23682e-014	1.45019e-014	2.27873e-015	6.24032e-015	1.2334e-014	-1.62067e-015	2.41656e-016	4.26574e-016	-7.28768e-015	-5.94971e-015
3.48696e-016	-1.04658e-014	-9.45554e-015	9.97237e-015	1.56547e-014	7.69076e-015	1.17123e-014	1.02765e-016	-9.99688e-015	-4.21138e-015	-2.35426e-015	-1.67491e-014	-5.84904e-015	-8.93182e-015	6.91562e-015	1.26882e-014	1.45955e-014	2.06921e-015	6.30865e-015	1.24206e-014	-1.74345e-015	2.29365e-016	3.00837e-016	-7.33652e-015	-6.03426e-015
4.35524e-016	-1.03888e-014	-9.62072e-015	9.69563e-015	1.57755e-014	7.45743e-015	1.13688e-014	-4.67041e-016	-1.05663e-014	-4.80526e-015	-2.61653e-015	-1.70525e-014	-6.39018e-015	-9.19508e-015	6.95909e-015	1.29725e-014	1.46529e-014	1.84824e-015	6.36805e-015	1.25027e-014	-1.86371e-015	2.14325e-016	1.41925e-016	-7.38568e-015	-6.11161e-015
5.11839e-016	-1.03045e-014	-9.7756e-015	9.37172e-015	1.58474e-014	7.1812e-015	1.09721e-014	-1.04093e-015	-1.11375e-014	-5.40073e-015	-2.88108e-015	-1.73275e-014	-6.91834e-015	-9.47764e-015	6.97996e-015	1.32182e-014	1.46721e-014	1.61546e-015	6.41734e-015	1.25812e-014	-1.98294e-015	1.99222e-016	-4.832e-017	-7.43526e-015	-6.18157e-015
5.75385e-016	-1.02137e-014	-9.91914e-015	9.00361e-015	1.58697e-014	6.86268e-015	1.05248e-014	-1.61265e-015	-1.17071e-014	-5.99538e-015	-3.14694e-015	-1.75731e-014	-7.42991e-015	-9.77809e-015	6.97898e-015	1.34228e-014	1.46508e-014	1.3707e-015	6.45569e-015	1.26574e-014	-2.10307e-015	1.85831e-016	-2.67726e-016	-7.48578e-015	-6.24363e-015
6.24087e-016	-1.01172e-014	-1.00502e-014	8.59412e-015	1.58414e-014	6.50388e-015	1.00298e-014	-2.1766e-015	-1.22712e-014	-6.58658e-015	-3.41309e-015	-1.77882e-014	-7.9213e-015	-1.00944e-014	6.95672e-015	1.35842e-014	1.45883e-014	1.11282e-015	6.4826e-015	1.27326e-014	-2.22535e-015	1.75881e-016	-5.13763e-016	-7.53676e-015	-6.29823e-015
6.55694e-016	-1.00174e-014	-1.01673e-014	8.14708e-015	1.57619e-014	6.10676e-015	9.49043e-015	-2.72795e-015	-1.28262e-014	-7.17189e-015	-3.67831e-015	-1.79731e-014	-8.38939e-015	-1.04253e-014	6.91412e-015	1.37015e-014	1.44834e-014	8.42074e-016	6.49803e-015	1.28086e-014	-2.3512e-015	1.71203e-016	-7.84156e-016	-7.58828e-015	-6.34543e-015
6.68514e-016	-9.91517e-015	-1.02693e-014	7.66605e-015	1.56316e-014	5.67436e-015	8.90984e-015	-3.26148e-015	-1.33687e-014	-7.7491e-015	-3.94199e-015	-1.81283e-014	-8.83093e-015	-1.07689e-014	6.85262e-015	1.37735e-014	1.43353e-014	5.58017e-016	6.50146e-015	1.2887e-014	-2.48299e-015	1.74213e-016	-1.0759e-015	-7.64076e-015	-6.38621e-015
6.61106e-016	-9.81241e-015	-1.03554e-014	7.15529e-015	1.54517e-014	5.20912e-015	8.29236e-015	-3.77174e-015	-1.38945e-014	-8.31597e-015	-4.20325e-015	-1.82546e-014	-9.24371e-015	-1.11231e-014	6.77397e-015	1.37993e-014	1.41442e-014	2.60366e-016	6.49205e-015	1.2969e-014	-2.62292e-015	1.86157e-016	-1.38581e-015	-7.69417e-015	-6.42106e-015
6.3194e-016	-9.71046e-015	-1.04247e-014	6.61929e-015	1.52226e-014	4.71412e-015	7.64248e-015	-4.25394e-015	-1.44009e-014	-8.87029e-015	-4.46122e-015	-1.83527e-014	-9.62499e-015	-1.14856e-014	6.67892e-015	1.37789e-014	1.39109e-014	-5.10655e-017	6.46935e-015	1.30559e-014	-2.77278e-015	2.08094e-016	-1.71097e-015	-7.7483e-015	-6.45098e-015
5.79771e-016	-9.61074e-015	-1.04762e-014	6.06242e-015	1.49456e-014	4.19291e-015	6.96517e-015	-4.70385e-015	-1.48854e-014	-9.40946e-015	-4.71516e-015	-1.84237e-014	-9.97319e-015	-1.18535e-014	6.56946e-015	1.37124e-014	1.3637e-014	-3.76224e-016	6.43387e-015	1.3149e-014	-2.93452e-015	2.41848e-016	-2.04716e-015	-7.80337e-015	-6.47743e-015
5.03605e-016	-9.51486e-015	-1.05095e-014	5.48912e-015	1.4623e-014	3.64866e-015	6.26557e-015	-5.11811e-015	-1.53459e-014	-9.93078e-015	-4.96455e-015	-1.84687e-014	-1.02872e-014	-1.22247e-014	6.44741e-015	1.36004e-014	1.33235e-014	-7.15066e-016	6.38613e-015	1.32501e-014	-3.10966e-015	2.88203e-016	-2.39166e-015	-7.8594e-015	-6.50179e-015
4.02607e-016	-9.42434e-015	-1.05245e-014	4.90512e-015	1.42569e-014	3.08531e-015	5.54852e-015	-5.49354e-015	-1.57793e-014	-1.04327e-014	-5.20876e-015	-1.84891e-014	-1.05664e-014	-1.25967e-014	6.31421e-015	1.34446e-014	1.29724e-014	-1.06764e-015	6.32615e-015	1.33597e-014	-3.30058e-015	3.47081e-016	-2.74168e-015	-7.91711e-015	-6.52597e-015
2.76672e-016	-9.34084e-015	-1.05212e-014	4.31597e-015	1.38496e-014	2.5065e-015	4.81997e-015	-5.82777e-015	-1.61832e-014	-1.0914e-014	-5.44758e-015	-1.84868e-014	-1.08109e-014	-1.29672e-014	6.17164e-015	1.32472e-014	1.25862e-014	-1.43406e-015	6.25435e-015	1.34786e-014	-3.50823e-015	4.19212e-016	-3.09384e-015	-7.9768e-015	-6.5517e-015
1.2555e-016	-9.26623e-015	-1.04996e-014	3.72581e-015	1.34051e-014	1.91641e-015	4.08566e-015	-6.11962e-015	-1.65557e-014	-1.13725e-014	-5.68044e-015	-1.84639e-014	-1.10209e-014	-1.33334e-014	6.02221e-015	1.30104e-014	1.21669e-014	-1.81422e-015	6.17107e-015	1.36073e-014	-3.73413e-015	5.04354e-016	-3.44553e-015	-8.03874e-015	-6.58115e-015
-5.10639e-017	-9.20162e-015	-1.046e-014	3.13968e-015	1.29264e-014	1.31872e-015	3.35095e-015	-6.36774e-015	-1.68958e-014	-1.18063e-014	-5.90734e-015	-1.84229e-014	-1.11969e-014	-1.3693e-014	5.86835e-015	1.27371e-014	1.17178e-014	-2.20821e-015	6.07772e-015	1.37467e-014	-3.98038e-015	6.01924e-016	-3.79399e-015	-8.10373e-015	-6.61644e-015
-2.53116e-016	-9.14876e-015	-1.04026e-014	2.56188e-015	1.24166e-014	7.16678e-016	2.62161e-015	-6.57101e-015	-1.72032e-014	-1.22144e-014	-6.12868e-015	-1.83663e-014	-1.13396e-014	-1.40443e-014	5.71223e-015	1.24304e-014	1.12428e-014	-2.61556e-015	5.97486e-015	1.3897e-014	-4.24743e-015	7.11005e-016	-4.13642e-015	-8.17193e-015	-6.65936e-015
-4.80405e-016	-9.10869e-015	-1.03286e-014	1.99684e-015	1.18798e-014	1.14314e-016	1.90326e-015	-6.72982e-015	-1.74776e-014	-1.25958e-014	-6.34428e-015	-1.82964e-014	-1.14501e-014	-1.43847e-014	5.55532e-015	1.20934e-014	1.07456e-014	-3.03601e-015	5.8626e-015	1.40578e-014	-4.53596e-015	8.30368e-016	-4.47045e-015	-8.24448e-015	-6.71238e-015
-7.32142e-016	-9.0823e-015	-1.02397e-014	1.44844e-015	1.13198e-014	-4.83825e-016	1.20155e-015	-6.84535e-015	-1.77186e-014	-1.29496e-014	-6.55461e-015	-1.82161e-014	-1.15301e-014	-1.4713e-014	5.40001e-015	1.17299e-014	1.02294e-014	-3.46896e-015	5.74165e-015	1.42292e-014	-4.84669e-015	9.58309e-016	-4.79452e-015	-8.32225e-015	-6.77769e-015
-1.00713e-015	-9.07024e-015	-1.01367e-014	9.20844e-016	1.07406e-014	-1.07383e-015	5.21416e-016	-6.91909e-015	-1.79265e-014	-1.32749e-014	-6.76064e-015	-1.81281e-014	-1.15818e-014	-1.5027e-014	5.24865e-015	1.13436e-014	9.6987e-015	-3.91322e-015	5.61308e-015	1.44108e-014	-5.17958e-015	1.09302e-015	-5.1067e-015	-8.40549e-015	-6.85768e-015
-1.3038e-015	-9.07344e-015	-1.00212e-014	4.18138e-016	1.01461e-014	-1.652e-015	-1.31837e-016	-6.95272e-015	-1.81019e-014	-1.35705e-014	-6.96225e-015	-1.80361e-014	-1.16073e-014	-1.5325e-014	5.10326e-015	1.09387e-014	9.15763e-015	-4.36783e-015	5.47763e-015	1.46019e-014	-5.53441e-015	1.23157e-015	-5.4053e-015	-8.49478e-015	-6.95457e-015
-1.62145e-015	-9.0932e-015	-9.89479e-015	-5.60264e-017	9.54113e-015	-2.21437e-015	-7.53204e-016	-6.9488e-015	-1.82453e-014	-1.38356e-014	-7.16064e-015	-1.79427e-014	-1.16094e-014	-1.56056e-014	4.96553e-015	1.05193e-014	8.6106e-015	-4.83148e-015	5.33633e-015	1.48018e-014	-5.91079e-015	1.37221e-015	-5.68961e-015	-8.59115e-015	-7.07071e-015
-1.95768e-015	-9.12884e-015	-9.75924e-015	-4.98805e-016	8.93016e-015	-2.75771e-015	-1.3384e-015	-6.9107e-015	-1.83583e-014	-1.40704e-014	-7.35609e-015	-1.78518e-014	-1.15909e-014	-1.58671e-014	4.83718e-015	1.00902e-014	8.06183e-015	-5.30276e-015	5.19005e-015	1.50082e-014	-6.30853e-015	1.51226e-015	-5.95914e-015	-8.69591e-015	-7.20797e-015
-2.31106e-015	-9.18076e-015	-9.61669e-015	-9.07429e-016	8.31777e-015	-3.279e-015	-1.88371e-015	-6.84129e-015	-1.84419e-014	-1.42749e-014	-7.54886e-015	-1.77664e-014	-1.15546e-014	-1.61093e-014	4.72e-015	9.65531e-015	7.51583e-015	-5.77954e-015	5.03895e-015	1.52197e-014	-6.72618e-015	1.64918e-015	-6.21367e-015	-8.80964e-015	-7.36719e-015
-2.67945e-015	-9.24908e-015	-9.46928e-015	-1.27913e-015	7.70854e-015	-3.77433e-015	-2.38544e-015	-6.74381e-015	-1.84973e-014	-1.44491e-014	-7.73927e-015	-1.76898e-014	-1.15036e-014	-1.6331e-014	4.61534e-015	9.21971e-015	6.97744e-015	-6.26018e-015	4.88341e-015	1.54351e-014	-7.16268e-015	1.77968e-015	-6.45317e-015	-8.93267e-015	-7.55072e-015
-3.0608e-015	-9.3337e-015	-9.31907e-015	-1.61167e-015	7.10633e-015	-4.24086e-015	-2.84034e-015	-6.62171e-015	-1.85265e-014	-1.45931e-014	-7.92821e-015	-1.76244e-014	-1.14406e-014	-1.65314e-014	4.52433e-015	8.78783e-015	6.45103e-015	-6.74296e-015	4.72423e-015	1.5652e-014	-7.61647e-015	1.90032e-015	-6.67865e-015	-9.06566e-015	-7.75952e-015
-3.45217e-015	-9.43424e-015	-9.16839e-015	-1.90317e-015	6.51558e-015	-4.67562e-015	-3.24576e-015	-6.4797e-015	-1.85314e-014	-1.47069e-014	-8.11591e-015	-1.75725e-014	-1.13685e-014	-1.67107e-014	4.44857e-015	8.36386e-015	5.94103e-015	-7.22571e-015	4.56187e-015	1.58681e-014	-8.08572e-015	2.00766e-015	-6.88968e-015	-9.20824e-015	-7.99467e-015
-3.85055e-015	-9.55025e-015	-9.01893e-015	-2.15296e-015	5.94044e-015	-5.0757e-015	-3.59993e-015	-6.32214e-015	-1.85136e-014	-1.47907e-014	-8.30297e-015	-1.75366e-014	-1.12903e-014	-1.68681e-014	4.38903e-015	7.95179e-015	5.45119e-015	-7.70624e-015	4.39677e-015	1.60812e-014	-8.56844e-015	2.09835e-015	-7.08735e-015	-9.36076e-015	-8.25676e-015
-4.25392e-015	-9.68129e-015	-8.87295e-015	-2.36001e-015	5.38436e-015	-5.43884e-015	-3.90149e-015	-6.15236e-015	-1.8475e-014	-1.48446e-014	-8.48977e-015	-1.75193e-014	-1.12086e-014	-1.70036e-014	4.34607e-015	7.55569e-015	4.98553e-015	-8.18209e-015	4.22952e-015	1.62886e-014	-9.06213e-015	2.16995e-015	-7.27375e-015	-9.5236e-015	-8.54619e-015
-4.65922e-015	-9.82632e-015	-8.73323e-015	-2.52393e-015	4.85057e-015	-5.76388e-015	-4.14964e-015	-5.9736e-015	-1.84184e-014	-1.48695e-014	-8.67619e-015	-1.75229e-014	-1.11263e-014	-1.7117e-014	4.32042e-015	7.17933e-015	4.54679e-015	-8.65042e-015	4.05958e-015	1.64885e-014	-9.56365e-015	2.21855e-015	-7.44974e-015	-9.69728e-015	-8.86312e-015
-5.06328e-015	-9.98437e-015	-8.60137e-015	-2.64452e-015	4.34272e-015	-6.04848e-015	-4.34386e-015	-5.79042e-015	-1.83461e-014	-1.48663e-014	-8.86202e-015	-1.75489e-014	-1.10458e-014	-1.72084e-014	4.31193e-015	6.82547e-015	4.13858e-015	-9.10827e-015	3.88692e-015	1.66778e-014	-1.00708e-014	2.24146e-015	-7.6178e-015	-9.88187e-015	-9.20729e-015
-5.46397e-015	-1.0154e-014	-8.47903e-015	-2.72228e-015	3.86347e-015	-6.29194e-015	-4.48375e-015	-5.60701e-015	-1.82598e-014	-1.48355e-014	-9.04797e-015	-1.75988e-014	-1.09695e-014	-1.72786e-014	4.32065e-015	6.4968e-015	3.76398e-015	-9.55328e-015	3.71176e-015	1.68536e-014	-1.05802e-014	2.23549e-015	-7.77964e-015	-1.00769e-014	-9.57764e-015
-5.85814e-015	-1.03343e-014	-8.36867e-015	-2.7583e-015	3.41548e-015	-6.49295e-015	-4.57017e-015	-5.42701e-015	-1.8162e-014	-1.47778e-014	-9.23367e-015	-1.76738e-014	-1.08994e-014	-1.73278e-014	4.34577e-015	6.19565e-015	3.42538e-015	-9.98343e-015	3.53386e-015	1.70132e-014	-1.10886e-014	2.19824e-015	-7.93784e-015	-1.02816e-014	-9.97315e-015
-6.24275e-015	-1.05232e-014	-8.27208e-015	-2.75359e-015	3.00039e-015	-6.65079e-015	-4.60477e-015	-5.25347e-015	-1.80548e-014	-1.46948e-014	-9.41845e-015	-1.7774e-014	-1.0837e-014	-1.73569e-014	4.38624e-015	5.92397e-015	3.12472e-015	-1.03955e-014	3.35263e-015	1.71538e-014	-1.1593e-014	2.12685e-015	-8.09452e-015	-1.04958e-014	-1.03922e-014
-6.61568e-015	-1.07194e-014	-8.19062e-015	-2.70958e-015	2.61991e-015	-6.76515e-015	-4.58868e-015	-5.08972e-015	-1.79401e-014	-1.45876e-014	-9.60158e-015	-1.79001e-014	-1.07837e-014	-1.73669e-014	4.44164e-015	5.68306e-015	2.8633e-015	-1.07872e-014	3.16693e-015	1.72722e-014	-1.20895e-014	2.01957e-015	-8.25138e-015	-1.07187e-014	-1.08331e-014
-6.97452e-015	-1.09212e-014	-8.1256e-015	-2.62821e-015	2.27548e-015	-6.8359e-015	-4.52442e-015	-4.93809e-015	-1.78206e-014	-1.44576e-014	-9.78198e-015	-1.80522e-014	-1.07401e-014	-1.73581e-014	4.51047e-015	5.47392e-015	2.64245e-015	-1.11562e-014	2.97634e-015	1.73655e-014	-1.25745e-014	1.87492e-015	-8.41101e-015	-1.09496e-014	-1.12939e-014
-7.3175e-015	-1.11279e-014	-8.07783e-015	-2.5111e-015	1.96839e-015	-6.86353e-015	-4.41514e-015	-4.80064e-015	-1.76974e-014	-1.43059e-014	-9.95887e-015	-1.823e-014	-1.07074e-014	-1.73314e-014	4.5914e-015	5.29665e-015	2.46317e-015	-1.14997e-014	2.78032e-015	1.74312e-014	-1.30447e-014	1.69015e-015	-8.57591e-015	-1.11874e-014	-1.17725e-014
-7.64239e-015	-1.13374e-014	-8.04743e-015	-2.36014e-015	1.69942e-015	-6.84816e-015	-4.26343e-015	-4.67965e-015	-1.75719e-014	-1.41332e-014	-1.01315e-014	-1.84329e-014	-1.06858e-014	-1.7288e-014	4.68316e-015	5.15133e-015	2.32537e-015	-1.18157e-014	2.57792e-015	1.74668e-014	-1.3497e-014	1.46448e-015	-8.74846e-015	-1.14307e-014	-1.22665e-014
-7.94672e-015	-1.15478e-014	-8.03492e-015	-2.17776e-015	1.46911e-015	-6.79064e-015	-4.07228e-015	-4.57634e-015	-1.74457e-014	-1.39412e-014	-1.02982e-014	-1.86601e-014	-1.06752e-014	-1.72283e-014	4.78343e-015	5.03766e-015	2.22928e-015	-1.21014e-014	2.36798e-015	1.74697e-014	-1.39277e-014	1.19726e-015	-8.92995e-015	-1.16778e-014	-1.27726e-014
-8.22888e-015	-1.17575e-014	-8.04092e-015	-1.9662e-015	1.27729e-015	-6.69162e-015	-3.84542e-015	-4.49096e-015	-1.73201e-014	-1.37313e-014	-1.04578e-014	-1.89101e-014	-1.06755e-014	-1.71524e-014	4.89073e-015	4.95524e-015	2.17448e-015	-1.23547e-014	2.14992e-015	1.74382e-014	-1.43336e-014	8.87818e-016	-9.12295e-015	-1.19269e-014	-1.32877e-014
-8.48691e-015	-1.19644e-014	-8.06505e-015	-1.72806e-015	1.12405e-015	-6.55292e-015	-3.58664e-015	-4.42413e-015	-1.71956e-014	-1.35044e-014	-1.06086e-014	-1.91816e-014	-1.06861e-014	-1.70617e-014	5.00288e-015	4.90267e-015	2.16042e-015	-1.25734e-014	1.92311e-015	1.73701e-014	-1.47116e-014	5.36294e-016	-9.32935e-015	-1.21762e-014	-1.38087e-014
-8.71991e-015	-1.21664e-014	-8.1073e-015	-1.46599e-015	1.00871e-015	-6.37654e-015	-3.29952e-015	-4.37567e-015	-1.70727e-014	-1.32616e-014	-1.0749e-014	-1.9472e-014	-1.07059e-014	-1.69564e-014	5.11839e-015	4.87813e-015	2.18583e-015	-1.27564e-014	1.68686e-015	1.72639e-014	-1.50589e-014	1.43563e-016	-9.55059e-015	-1.24244e-014	-1.4332e-014
-8.92689e-015	-1.2362e-014	-8.16681e-015	-1.18227e-015	9.30422e-016	-6.16413e-015	-2.98814e-015	-4.34501e-015	-1.69514e-014	-1.30043e-014	-1.08777e-014	-1.97785e-014	-1.07338e-014	-1.68367e-014	5.23448e-015	4.88012e-015	2.24922e-015	-1.29024e-014	1.44046e-015	1.7118e-014	-1.53722e-014	-2.8924e-016	-9.78794e-015	-1.26695e-014	-1.48543e-014
-9.10644e-015	-1.25493e-014	-8.24239e-015	-8.79298e-016	8.88277e-016	-5.91761e-015	-2.65571e-015	-4.33082e-015	-1.68325e-014	-1.2734e-014	-1.09924e-014	-2.00986e-014	-1.07683e-014	-1.67032e-014	5.3493e-015	4.90649e-015	2.34851e-015	-1.30097e-014	1.1828e-015	1.6932e-014	-1.5649e-014	-7.60885e-016	-1.00429e-014	-1.29092e-014	-1.53715e-014
-9.25865e-015	-1.27266e-014	-8.33232e-015	-5.60011e-016	8.80965e-016	-5.63864e-015	-2.30628e-015	-4.33106e-015	-1.67163e-014	-1.24519e-014	-1.10913e-014	-2.04297e-014	-1.08083e-014	-1.65563e-014	5.46097e-015	4.95487e-015	2.482e-015	-1.30778e-014	9.12831e-016	1.6705e-014	-1.58873e-014	-1.2694e-015	-1.0316e-014	-1.31419e-014	-1.58798e-014
-9.38348e-015	-1.28927e-014	-8.43534e-015	-2.26921e-016	9.06728e-016	-5.33001e-015	-1.9439e-015	-4.34306e-015	-1.66024e-014	-1.2159e-014	-1.11724e-014	-2.07695e-014	-1.0852e-014	-1.6396e-014	5.56751e-015	5.02231e-015	2.64753e-015	-1.31054e-014	6.3023e-016	1.64368e-014	-1.60852e-014	-1.8121e-015	-1.06076e-014	-1.33654e-014	-1.63765e-014
-9.48105e-015	-1.30456e-014	-8.54978e-015	1.17974e-016	9.64188e-016	-4.99454e-015	-1.57328e-015	-4.36534e-015	-1.649e-014	-1.18566e-014	-1.12341e-014	-2.11136e-014	-1.08972e-014	-1.62229e-014	5.66723e-015	5.10574e-015	2.84192e-015	-1.30929e-014	3.35184e-016	1.61271e-014	-1.62415e-014	-2.38643e-015	-1.09179e-014	-1.35777e-014	-1.68579e-014
-9.55168e-015	-1.31834e-014	-8.67419e-015	4.72183e-016	1.05204e-015	-4.6347e-015	-1.19696e-015	-4.39592e-015	-1.6379e-014	-1.15455e-014	-1.12747e-014	-2.14588e-014	-1.0942e-014	-1.60366e-014	5.75906e-015	5.20258e-015	3.06203e-015	-1.30397e-014	2.8099e-017	1.57769e-014	-1.63551e-014	-2.98948e-015	-1.12467e-014	-1.37763e-014	-1.73205e-014
-9.59561e-015	-1.33049e-014	-8.80548e-015	8.3377e-016	1.16886e-015	-4.25297e-015	-8.17939e-016	-4.43105e-015	-1.62682e-014	-1.12266e-014	-1.12926e-014	-2.18015e-014	-1.09844e-014	-1.58371e-014	5.84087e-015	5.31021e-015	3.3052e-015	-1.29465e-014	-2.91412e-016	1.53874e-014	-1.64257e-014	-3.61801e-015	-1.15931e-014	-1.39593e-014	-1.77614e-014
-9.61385e-015	-1.3409e-014	-8.94168e-015	1.2002e-015	1.31297e-015	-3.85258e-015	-4.39957e-016	-4.46806e-015	-1.61568e-014	-1.09008e-014	-1.12858e-014	-2.21383e-014	-1.10223e-014	-1.56242e-014	5.91127e-015	5.42578e-015	3.56887e-015	-1.28134e-014	-6.23658e-016	1.49601e-014	-1.64534e-014	-4.2679e-015	-1.19562e-014	-1.41247e-014	-1.8178e-014
-9.60737e-015	-1.34946e-014	-9.07979e-015	1.57003e-015	1.48287e-015	-3.43664e-015	-6.51864e-017	-4.50398e-015	-1.60436e-014	-1.05692e-014	-1.12531e-014	-2.24654e-014	-1.10533e-014	-1.53977e-014	5.96922e-015	5.5459e-015	3.85047e-015	-1.26419e-014	-9.68159e-016	1.44968e-014	-1.64377e-014	-4.9351e-015	-1.23347e-014	-1.42705e-014	-1.85682e-014
-9.5775e-015	-1.35609e-014	-9.21752e-015	1.94184e-015	1.67653e-015	-3.00839e-015	3.03815e-016	-4.53502e-015	-1.59279e-014	-1.0233e-014	-1.11931e-014	-2.27791e-014	-1.10751e-014	-1.51571e-014	6.01405e-015	5.66853e-015	4.14688e-015	-1.24327e-014	-1.32391e-015	1.4e-014	-1.63793e-014	-5.61459e-015	-1.27272e-014	-1.43948e-014	-1.89292e-014
-9.52585e-015	-1.36067e-014	-9.35204e-015	2.31424e-015	1.89213e-015	-2.57046e-015	6.64658e-016	-4.55843e-015	-1.58084e-014	-9.89295e-015	-1.11052e-014	-2.30757e-014	-1.10861e-014	-1.49026e-014	6.04547e-015	5.79118e-015	4.45494e-015	-1.21876e-014	-1.68944e-015	1.34722e-014	-1.62787e-014	-6.30217e-015	-1.31318e-014	-1.44959e-014	-1.92588e-014
-9.45442e-015	-1.36314e-014	-9.48089e-015	2.68625e-015	2.12793e-015	-2.1262e-015	1.01541e-015	-4.57112e-015	-1.56832e-014	-9.54987e-015	-1.09886e-014	-2.33521e-014	-1.10845e-014	-1.46336e-014	6.06312e-015	5.91163e-015	4.77154e-015	-1.19076e-014	-2.06367e-015	1.29165e-014	-1.61375e-014	-6.99284e-015	-1.35466e-014	-1.45721e-014	-1.95558e-014
-9.3647e-015	-1.36341e-014	-9.60145e-015	3.05691e-015	2.38221e-015	-1.67845e-015	1.35444e-015	-4.5695e-015	-1.55511e-014	-9.20458e-015	-1.08434e-014	-2.36047e-014	-1.10687e-014	-1.43495e-014	6.0671e-015	6.02794e-015	5.09398e-015	-1.15957e-014	-2.44519e-015	1.23366e-014	-1.59577e-014	-7.68132e-015	-1.39695e-014	-1.46226e-014	-1.9819e-014
-9.2586e-015	-1.36143e-014	-9.7113e-015	3.42487e-015	2.6536e-015	-1.23055e-015	1.68092e-015	-4.55091e-015	-1.54111e-014	-8.85796e-015	-1.06691e-014	-2.38307e-014	-1.10369e-014	-1.40502e-014	6.05786e-015	6.13808e-015	5.41956e-015	-1.12545e-014	-2.83162e-015	1.17357e-014	-1.57412e-014	-8.36336e-015	-1.43983e-014	-1.46458e-014	-2.00473e-014
-9.13855e-015	-1.35719e-014	-9.80837e-015	3.78969e-015	2.94039e-015	-7.85266e-016	1.99374e-015	-4.51336e-015	-1.52615e-014	-8.51109e-015	-1.0466e-014	-2.40262e-014	-1.09878e-014	-1.37346e-014	6.03574e-015	6.23995e-015	5.74551e-015	-1.08865e-014	-3.22151e-015	1.1118e-014	-1.54913e-014	-9.03435e-015	-1.48302e-014	-1.46415e-014	-2.02406e-014
-9.00679e-015	-1.35067e-014	-9.88996e-015	4.15045e-015	3.24122e-015	-3.45928e-016	2.29171e-015	-4.45439e-015	-1.5101e-014	-8.1646e-015	-1.02352e-014	-2.41889e-014	-1.09205e-014	-1.34034e-014	6.00165e-015	6.33222e-015	6.07016e-015	-1.04939e-014	-3.61302e-015	1.04885e-014	-1.52105e-014	-9.69017e-015	-1.52629e-014	-1.46092e-014	-2.03995e-014
-8.86543e-015	-1.34183e-014	-9.95418e-015	4.50649e-015	3.55448e-015	8.43996e-017	2.57463e-015	-4.37236e-015	-1.4929e-014	-7.8194e-015	-9.97748e-015	-2.43165e-014	-1.0834e-014	-1.30563e-014	5.95672e-015	6.41474e-015	6.39119e-015	-1.00796e-014	-4.0041e-015	9.85144e-015	-1.49018e-014	-1.03262e-014	-1.56936e-014	-1.4548e-014	-2.05236e-014
-8.71698e-015	-1.3307e-014	-9.99896e-015	4.85751e-015	3.87887e-015	5.03116e-016	2.84281e-015	-4.26589e-015	-1.47439e-014	-7.47673e-015	-9.69449e-015	-2.44067e-014	-1.07282e-014	-1.26934e-014	5.90258e-015	6.4869e-015	6.70635e-015	-9.64711e-015	-4.39238e-015	9.21151e-015	-1.45684e-014	-1.09375e-014	-1.61189e-014	-1.44588e-014	-2.0614e-014
-8.56356e-015	-1.31731e-014	-1.00225e-014	5.20252e-015	4.21304e-015	9.06956e-016	3.09644e-015	-4.13389e-015	-1.45454e-014	-7.13692e-015	-9.38817e-015	-2.44576e-014	-1.06031e-014	-1.23155e-014	5.84093e-015	6.54815e-015	7.01367e-015	-9.20036e-015	-4.77531e-015	8.57352e-015	-1.42141e-014	-1.15201e-014	-1.65372e-014	-1.43413e-014	-2.06713e-014
-8.40728e-015	-1.30169e-014	-1.00236e-014	5.54144e-015	4.5562e-015	1.29287e-015	3.33587e-015	-3.97598e-015	-1.43329e-014	-6.80131e-015	-9.06058e-015	-2.44685e-014	-1.04582e-014	-1.19224e-014	5.77325e-015	6.59882e-015	7.31152e-015	-8.74203e-015	-5.15022e-015	7.94227e-015	-1.38425e-014	-1.20704e-014	-1.69457e-014	-1.41962e-014	-2.06972e-014
-8.25054e-015	-1.2839e-014	-1.00016e-014	5.87358e-015	4.90733e-015	1.65839e-015	3.56148e-015	-3.79248e-015	-1.41054e-014	-6.47067e-015	-8.71445e-015	-2.44377e-014	-1.0294e-014	-1.15147e-014	5.70153e-015	6.63987e-015	7.59856e-015	-8.27564e-015	-5.51369e-015	7.32289e-015	-1.34579e-014	-1.25849e-014	-1.73413e-014	-1.40242e-014	-2.06947e-014
-8.09555e-015	-1.26396e-014	-9.95546e-015	6.19876e-015	5.26522e-015	2.00133e-015	3.77417e-015	-3.5837e-015	-1.38627e-014	-6.14593e-015	-8.35206e-015	-2.43649e-014	-1.01106e-014	-1.10932e-014	5.62807e-015	6.67179e-015	7.87356e-015	-7.80493e-015	-5.86266e-015	6.7198e-015	-1.30634e-014	-1.30603e-014	-1.77218e-014	-1.38263e-014	-2.06659e-014
-7.9441e-015	-1.24196e-014	-9.88466e-015	6.51651e-015	5.62907e-015	2.31908e-015	3.97523e-015	-3.35012e-015	-1.36045e-014	-5.82792e-015	-7.97686e-015	-2.42488e-014	-9.90891e-015	-1.06588e-014	5.55508e-015	6.69543e-015	8.13579e-015	-7.33299e-015	-6.1945e-015	6.13784e-015	-1.26633e-014	-1.34934e-014	-1.80845e-014	-1.36033e-014	-2.06125e-014
-7.79789e-015	-1.21793e-014	-9.78892e-015	6.82658e-015	5.99806e-015	2.60983e-015	4.16518e-015	-3.09234e-015	-1.33304e-014	-5.51776e-015	-7.59191e-015	-2.40894e-014	-9.69003e-015	-1.02125e-014	5.48492e-015	6.71161e-015	8.3847e-015	-6.86332e-015	-6.50645e-015	5.58175e-015	-1.22613e-014	-1.38818e-014	-1.84275e-014	-1.33568e-014	-2.05379e-014
-7.65901e-015	-1.19195e-014	-9.6687e-015	7.1289e-015	6.37111e-015	2.8717e-015	4.34522e-015	-2.81234e-015	-1.30412e-014	-5.21585e-015	-7.20006e-015	-2.38881e-014	-9.45517e-015	-9.75514e-015	5.42013e-015	6.72163e-015	8.6195e-015	-6.39928e-015	-6.79594e-015	5.0554e-015	-1.18619e-014	-1.42236e-014	-1.87483e-014	-1.30891e-014	-2.04451e-014
-7.52831e-015	-1.16413e-014	-9.52449e-015	7.42273e-015	6.74702e-015	3.10297e-015	4.51643e-015	-2.51246e-015	-1.27373e-014	-4.92342e-015	-6.80516e-015	-2.36451e-014	-9.20504e-015	-9.28852e-015	5.36294e-015	6.72718e-015	8.8404e-015	-5.94392e-015	-7.06002e-015	4.56333e-015	-1.14679e-014	-1.45177e-014	-1.90451e-014	-1.28017e-014	-2.03372e-014
-7.40729e-015	-1.13455e-014	-9.35664e-015	7.70766e-015	7.12447e-015	3.30168e-015	4.68039e-015	-2.19495e-015	-1.24192e-014	-4.64138e-015	-6.41091e-015	-2.33619e-014	-8.941e-015	-8.8144e-015	5.31555e-015	6.72989e-015	9.04742e-015	-5.49994e-015	-7.29598e-015	4.10934e-015	-1.10829e-014	-1.47633e-014	-1.93162e-014	-1.24972e-014	-2.02176e-014
-7.29754e-015	-1.1033e-014	-9.16644e-015	7.98286e-015	7.50254e-015	3.46706e-015	4.8374e-015	-1.86231e-015	-1.20873e-014	-4.36996e-015	-6.0213e-015	-2.304e-014	-8.66493e-015	-8.33434e-015	5.27958e-015	6.73173e-015	9.2405e-015	-5.0696e-015	-7.50126e-015	3.69683e-015	-1.07112e-014	-1.49606e-014	-1.95602e-014	-1.21776e-014	-2.00896e-014
-7.1991e-015	-1.07049e-014	-8.95526e-015	8.24862e-015	7.88002e-015	3.59842e-015	4.98861e-015	-1.51747e-015	-1.17428e-014	-4.11016e-015	-5.64024e-015	-2.26814e-014	-8.3787e-015	-7.85043e-015	5.25757e-015	6.7347e-015	9.41997e-015	-4.65543e-015	-7.67347e-015	3.32893e-015	-1.03558e-014	-1.51094e-014	-1.9776e-014	-1.18452e-014	-1.99565e-014
-7.11256e-015	-1.03626e-014	-8.72444e-015	8.50422e-015	8.25559e-015	3.69508e-015	5.13511e-015	-1.16354e-015	-1.13872e-014	-3.86356e-015	-5.27127e-015	-2.22885e-014	-8.08392e-015	-7.36465e-015	5.25054e-015	6.74114e-015	9.58652e-015	-4.2596e-015	-7.81064e-015	3.00913e-015	-1.002e-014	-1.52105e-014	-1.99622e-014	-1.15027e-014	-1.98223e-014
-7.03829e-015	-1.00071e-014	-8.47604e-015	8.74881e-015	8.62827e-015	3.7568e-015	5.27836e-015	-8.03365e-016	-1.10215e-014	-3.63032e-015	-4.91767e-015	-2.18645e-014	-7.78247e-015	-6.87933e-015	5.26038e-015	6.75194e-015	9.74084e-015	-3.88418e-015	-7.91118e-015	2.7393e-015	-9.70626e-015	-1.52652e-014	-2.01186e-014	-1.11522e-014	-1.96905e-014
-6.97712e-015	-9.64034e-015	-8.21209e-015	8.98184e-015	8.99674e-015	3.78324e-015	5.41907e-015	-4.41024e-016	-1.06471e-014	-3.41183e-015	-4.58307e-015	-2.14124e-014	-7.47626e-015	-6.39728e-015	5.28897e-015	6.76966e-015	9.88334e-015	-3.53072e-015	-7.97366e-015	2.52083e-015	-9.41676e-015	-1.5275e-014	-2.02448e-014	-1.07965e-014	-1.95647e-014
-6.92926e-015	-9.26335e-015	-7.93494e-015	9.20247e-015	9.35922e-015	3.77462e-015	5.55743e-015	-8.02032e-017	-1.02652e-014	-3.2085e-015	-4.2707e-015	-2.09355e-014	-7.16779e-015	-5.92111e-015	5.33666e-015	6.79572e-015	1.00143e-014	-3.20063e-015	-7.99677e-015	2.35485e-015	-9.15307e-015	-1.52426e-014	-2.03406e-014	-1.04382e-014	-1.94479e-014
-6.8939e-015	-8.87799e-015	-7.64656e-015	9.40999e-015	9.71384e-015	3.73153e-015	5.69382e-015	2.75506e-016	-9.87746e-015	-3.02151e-015	-3.98342e-015	-2.0438e-014	-6.85855e-015	-5.45317e-015	5.40404e-015	6.83148e-015	1.01348e-014	-2.89516e-015	-7.98012e-015	2.24203e-015	-8.91747e-015	-1.51702e-014	-2.04065e-014	-1.00803e-014	-1.9343e-014
-6.87037e-015	-8.48515e-015	-7.34972e-015	9.60389e-015	1.00591e-014	3.65458e-015	5.82827e-015	6.23301e-016	-9.48566e-015	-2.85142e-015	-3.72386e-015	-1.99236e-014	-6.54945e-015	-4.99591e-015	5.49126e-015	6.8786e-015	1.02454e-014	-2.61493e-015	-7.92339e-015	2.18253e-015	-8.7109e-015	-1.50616e-014	-2.04428e-014	-9.72541e-015	-1.92528e-014
-6.85708e-015	-8.08582e-015	-7.04687e-015	9.78278e-015	1.03932e-014	3.54477e-015	5.96109e-015	9.59861e-016	-9.09193e-015	-2.6989e-015	-3.49468e-015	-1.93963e-014	-6.24229e-015	-4.55225e-015	5.59866e-015	6.93786e-015	1.03465e-014	-2.36026e-015	-7.82663e-015	2.17603e-015	-8.53429e-015	-1.49204e-014	-2.04502e-014	-9.37558e-015	-1.91797e-014
-6.85449e-015	-7.6813e-015	-6.74014e-015	9.94626e-015	1.0715e-014	3.40306e-015	6.09191e-015	1.28128e-015	-8.69864e-015	-2.56448e-015	-3.29776e-015	-1.88599e-014	-5.93889e-015	-4.12433e-015	5.72592e-015	7.00958e-015	1.04386e-014	-2.13161e-015	-7.68967e-015	2.22151e-015	-8.38787e-015	-1.47506e-014	-2.04294e-014	-9.03349e-015	-1.91261e-014
-6.86118e-015	-7.27307e-015	-6.4325e-015	1.00928e-014	1.10223e-014	3.23208e-015	6.22026e-015	1.58485e-015	-8.30781e-015	-2.44846e-015	-3.13472e-015	-1.83193e-014	-5.6402e-015	-3.71474e-015	5.87257e-015	7.09467e-015	1.0523e-014	-1.92855e-015	-7.51361e-015	2.31755e-015	-8.27104e-015	-1.45563e-014	-2.03811e-014	-8.70104e-015	-1.90938e-014
-6.8762e-015	-6.86325e-015	-6.12597e-015	1.02221e-014	1.13132e-014	3.03398e-015	6.3462e-015	1.868e-015	-7.92141e-015	-2.35116e-015	-3.00675e-015	-1.77781e-014	-5.34732e-015	-3.32617e-015	6.03741e-015	7.19327e-015	1.06004e-014	-1.75101e-015	-7.29974e-015	2.46266e-015	-8.18341e-015	-1.4342e-014	-2.03068e-014	-8.38043e-015	-1.90846e-014
-6.89847e-015	-6.45276e-015	-5.82298e-015	1.03338e-014	1.15854e-014	2.81023e-015	6.46938e-015	2.12819e-015	-7.54175e-015	-2.27333e-015	-2.91484e-015	-1.72413e-014	-5.06134e-015	-2.96067e-015	6.21929e-015	7.30522e-015	1.06715e-014	-1.59833e-015	-7.04961e-015	2.65489e-015	-8.12427e-015	-1.41118e-014	-2.02085e-014	-8.07366e-015	-1.90996e-014
-6.92664e-015	-6.04305e-015	-5.52591e-015	1.04267e-014	1.18371e-014	2.56342e-015	6.58888e-015	2.36269e-015	-7.17131e-015	-2.21485e-015	-2.85942e-015	-1.67128e-014	-4.78355e-015	-2.61996e-015	6.41685e-015	7.43006e-015	1.07371e-014	-1.46935e-015	-6.76518e-015	2.89088e-015	-8.09287e-015	-1.38702e-014	-2.00873e-014	-7.78224e-015	-1.91393e-014
-6.95902e-015	-5.63576e-015	-5.2364e-015	1.05e-014	1.20668e-014	2.2964e-015	6.70371e-015	2.56932e-015	-6.81194e-015	-2.1754e-015	-2.83988e-015	-1.61969e-014	-4.51496e-015	-2.30611e-015	6.6276e-015	7.56707e-015	1.07976e-014	-1.3634e-015	-6.44985e-015	3.1677e-015	-8.0887e-015	-1.36219e-014	-1.99451e-014	-7.50771e-015	-1.92046e-014
-6.99451e-015	-5.23219e-015	-4.95665e-015	1.05539e-014	1.22718e-014	2.0116e-015	6.81267e-015	2.74588e-015	-6.46611e-015	-2.15474e-015	-2.85561e-015	-1.56974e-014	-4.25638e-015	-2.02082e-015	6.84914e-015	7.7152e-015	1.08533e-014	-1.27878e-015	-6.10599e-015	3.48163e-015	-8.10914e-015	-1.3372e-014	-1.97832e-014	-7.25119e-015	-1.92952e-014
-7.03175e-015	-4.83339e-015	-4.68895e-015	1.05877e-014	1.24503e-014	1.71175e-015	6.91492e-015	2.89098e-015	-6.13612e-015	-2.15342e-015	-2.9058e-015	-1.52185e-014	-4.00807e-015	-1.76525e-015	7.07936e-015	7.87316e-015	1.09039e-014	-1.2143e-015	-5.73631e-015	3.82862e-015	-8.15197e-015	-1.31251e-014	-1.96036e-014	-7.01393e-015	-1.94114e-014
-7.06935e-015	-4.44072e-015	-4.43428e-015	1.06003e-014	1.26009e-014	1.40058e-015	7.00953e-015	3.00348e-015	-5.82404e-015	-2.17088e-015	-2.98893e-015	-1.47642e-014	-3.77071e-015	-1.54115e-015	7.31547e-015	8.03884e-015	1.095e-014	-1.16855e-015	-5.34416e-015	4.20436e-015	-8.21466e-015	-1.28856e-014	-1.94078e-014	-6.79688e-015	-1.95527e-014
-7.10563e-015	-4.05554e-015	-4.19419e-015	1.05921e-014	1.27222e-014	1.08082e-015	7.09529e-015	3.08219e-015	-5.53212e-015	-2.20681e-015	-3.10377e-015	-1.43381e-014	-3.54438e-015	-1.34935e-015	7.55431e-015	8.21073e-015	1.09915e-014	-1.14005e-015	-4.93311e-015	4.6039e-015	-8.29462e-015	-1.26585e-014	-1.91981e-014	-6.60081e-015	-1.97185e-014
-7.13939e-015	-3.67933e-015	-3.96947e-015	1.05624e-014	1.28122e-014	7.55368e-016	7.17099e-015	3.12676e-015	-5.26256e-015	-2.26067e-015	-3.24832e-015	-1.39435e-014	-3.32964e-015	-1.19115e-015	7.79348e-015	8.38667e-015	1.10283e-014	-1.12705e-015	-4.5073e-015	5.02278e-015	-8.38914e-015	-1.24473e-014	-1.8976e-014	-6.42556e-015	-1.99075e-014
-7.16973e-015	-3.31345e-015	-3.76094e-015	1.05116e-014	1.28694e-014	4.28089e-016	7.23549e-015	3.13695e-015	-5.01675e-015	-2.33081e-015	-3.4202e-015	-1.3583e-014	-3.12692e-015	-1.06696e-015	8.02964e-015	8.56461e-015	1.10594e-014	-1.12717e-015	-4.07197e-015	5.45541e-015	-8.49608e-015	-1.22566e-014	-1.87434e-014	-6.27206e-015	-2.01182e-014
-7.19581e-015	-2.95861e-015	-3.56877e-015	1.04394e-014	1.28921e-014	1.02843e-016	7.28754e-015	3.11283e-015	-4.79683e-015	-2.4167e-015	-3.61628e-015	-1.32602e-014	-2.93641e-015	-9.76478e-016	8.25853e-015	8.74159e-015	1.10845e-014	-1.13897e-015	-3.63086e-015	5.89663e-015	-8.61215e-015	-1.20893e-014	-1.85021e-014	-6.14009e-015	-2.03497e-014
-7.21644e-015	-2.61543e-015	-3.39322e-015	1.03463e-014	1.28796e-014	-2.17604e-016	7.32583e-015	3.05476e-015	-4.60507e-015	-2.518e-015	-3.83374e-015	-1.29773e-014	-2.75843e-015	-9.19686e-016	8.47754e-015	8.91507e-015	1.11038e-014	-1.16124e-015	-3.18841e-015	6.34216e-015	-8.73421e-015	-1.19493e-014	-1.82546e-014	-6.02908e-015	-2.06e-014
-7.23071e-015	-2.28539e-015	-3.23412e-015	1.02332e-014	1.28313e-014	-5.29662e-016	7.34969e-015	2.96312e-015	-4.44264e-015	-2.6335e-015	-4.06902e-015	-1.27359e-014	-2.59259e-015	-8.95965e-016	8.68371e-015	9.08227e-015	1.11159e-014	-1.19183e-015	-2.74849e-015	6.78687e-015	-8.85957e-015	-1.18395e-014	-1.80018e-014	-5.93853e-015	-2.08678e-014
-7.23785e-015	-1.96975e-015	-3.09182e-015	1.0101e-014	1.27463e-014	-8.30372e-016	7.35797e-015	2.8388e-015	-4.31112e-015	-2.76178e-015	-4.3192e-015	-1.25372e-014	-2.43876e-015	-9.04324e-016	8.87383e-015	9.24067e-015	1.11202e-014	-1.2291e-015	-2.31539e-015	7.22507e-015	-8.98575e-015	-1.17625e-014	-1.77457e-014	-5.86697e-015	-2.11511e-014
-7.23689e-015	-1.66887e-015	-2.96488e-015	9.95091e-015	1.26248e-014	-1.11681e-015	7.34992e-015	2.68384e-015	-4.21197e-015	-2.9015e-015	-4.58102e-015	-1.23827e-014	-2.29762e-015	-9.43634e-016	9.04523e-015	9.38727e-015	1.11155e-014	-1.27131e-015	-1.89408e-015	7.65176e-015	-9.11046e-015	-1.17206e-014	-1.74882e-014	-5.8136e-015	-2.14478e-014
-7.22768e-015	-1.38438e-015	-2.85245e-015	9.78396e-015	1.2467e-014	-1.38661e-015	7.32466e-015	2.49874e-015	-4.14619e-015	-3.05155e-015	-4.85146e-015	-1.22726e-014	-2.1692e-015	-1.01229e-015	9.19453e-015	9.5192e-015	1.11007e-014	-1.31743e-015	-1.4884e-015	8.06246e-015	-9.23072e-015	-1.17156e-014	-1.72315e-014	-5.77781e-015	-2.17561e-014
-7.21034e-015	-1.11697e-015	-2.75347e-015	9.60074e-015	1.22733e-014	-1.63705e-015	7.28216e-015	2.28466e-015	-4.11493e-015	-3.21026e-015	-5.12704e-015	-1.22073e-014	-2.05355e-015	-1.10886e-015	9.31882e-015	9.63374e-015	1.10746e-014	-1.36663e-015	-1.10192e-015	8.45249e-015	-9.34372e-015	-1.17492e-014	-1.69769e-014	-5.75819e-015	-2.20731e-014
-7.18461e-015	-8.67293e-016	-2.66624e-015	9.40267e-015	1.20443e-014	-1.86625e-015	7.22215e-015	2.04342e-015	-4.11933e-015	-3.37586e-015	-5.40424e-015	-1.21868e-014	-1.95056e-015	-1.23131e-015	9.41578e-015	9.72818e-015	1.10357e-014	-1.41773e-015	-7.3918e-016	8.81652e-015	-9.44777e-015	-1.18225e-014	-1.67256e-014	-5.75312e-015	-2.23968e-014
-7.15056e-015	-6.36473e-016	-2.59054e-015	9.19141e-015	1.17807e-014	-2.07144e-015	7.14357e-015	1.77667e-015	-4.16007e-015	-3.54666e-015	-5.68015e-015	-1.22102e-014	-1.8601e-015	-1.37797e-015	9.48339e-015	9.80036e-015	1.09829e-014	-1.47039e-015	-4.04044e-016	9.15052e-015	-9.54021e-015	-1.19353e-014	-1.64785e-014	-5.76132e-015	-2.2725e-014
-7.10856e-015	-4.25575e-016	-2.52461e-015	8.96859e-015	1.14846e-014	-2.25139e-015	7.04609e-015	1.48569e-015	-4.23751e-015	-3.72089e-015	-5.95194e-015	-1.22762e-014	-1.7829e-015	-1.54625e-015	9.51939e-015	9.84786e-015	1.09151e-014	-1.52435e-015	-9.96573e-017	9.45064e-015	-9.6191e-015	-1.20879e-014	-1.6237e-014	-5.78114e-015	-2.30554e-014
-7.05911e-015	-2.34649e-016	-2.46627e-015	8.73593e-015	1.11573e-014	-2.40513e-015	6.93012e-015	1.17199e-015	-4.3521e-015	-3.89763e-015	-6.2172e-015	-1.23841e-014	-1.71964e-015	-1.73404e-015	9.52195e-015	9.86859e-015	1.08306e-014	-1.57903e-015	1.70862e-016	9.71311e-015	-9.68349e-015	-1.22799e-014	-1.60029e-014	-5.8118e-015	-2.33859e-014
-7.00266e-015	-6.44677e-017	-2.41416e-015	8.49481e-015	1.08013e-014	-2.53125e-015	6.79556e-015	8.37591e-016	-4.50387e-015	-4.07529e-015	-6.47381e-015	-1.25318e-014	-1.67088e-015	-1.93865e-015	9.4898e-015	9.86143e-015	1.07277e-014	-1.63402e-015	4.04751e-016	9.93492e-015	-9.7322e-015	-1.25104e-014	-1.57776e-014	-5.85181e-015	-2.37153e-014
-6.94003e-015	8.50815e-017	-2.3669e-015	8.24705e-015	1.04193e-014	-2.62954e-015	6.64198e-015	4.84116e-016	-4.69332e-015	-4.25215e-015	-6.71938e-015	-1.27177e-014	-1.63636e-015	-2.15764e-015	9.42187e-015	9.82516e-015	1.06052e-014	-1.68899e-015	5.99387e-016	1.01132e-014	-9.76438e-015	-1.27782e-014	-1.55621e-014	-5.89997e-015	-2.40414e-014
-6.87198e-015	2.13016e-016	-2.32244e-015	7.9944e-015	1.00135e-014	-2.69932e-015	6.47016e-015	1.123e-016	-4.91994e-015	-4.42704e-015	-6.95228e-015	-1.29391e-014	-1.61673e-015	-2.38868e-015	9.31792e-015	9.75852e-015	1.04621e-014	-1.74462e-015	7.52677e-016	1.02456e-014	-9.77881e-015	-1.30815e-014	-1.53576e-014	-5.95434e-015	-2.43624e-014
-6.79964e-015	3.19101e-016	-2.27957e-015	7.73865e-015	9.58708e-015	-2.74112e-015	6.28055e-015	-2.77298e-016	-5.18335e-015	-4.59779e-015	-7.1712e-015	-1.31928e-014	-1.61281e-015	-2.62913e-015	9.17782e-015	9.6611e-015	1.02972e-014	-1.80082e-015	8.62969e-016	1.03298e-014	-9.77483e-015	-1.34184e-014	-1.51651e-014	-6.01373e-015	-2.46773e-014
-6.7236e-015	4.02831e-016	-2.23716e-015	7.4821e-015	9.14301e-015	-2.75513e-015	6.07328e-015	-6.82632e-016	-5.48328e-015	-4.76312e-015	-7.37548e-015	-1.34765e-014	-1.6256e-015	-2.87598e-015	9.00211e-015	9.53256e-015	1.01095e-014	-1.8585e-015	9.29325e-016	1.03645e-014	-9.75292e-015	-1.37876e-014	-1.49858e-014	-6.07716e-015	-2.49845e-014
-6.64474e-015	4.65094e-016	-2.19286e-015	7.22628e-015	8.68482e-015	-2.7418e-015	5.84945e-015	-1.10287e-015	-5.81963e-015	-4.92201e-015	-7.5648e-015	-1.37861e-014	-1.65535e-015	-3.12685e-015	8.79171e-015	9.37296e-015	9.89834e-015	-1.91805e-015	9.50314e-016	1.03486e-014	-9.71307e-015	-1.41864e-014	-1.48204e-014	-6.14335e-015	-2.52834e-014
-6.56353e-015	5.06206e-016	-2.14493e-015	6.97336e-015	8.21622e-015	-2.70239e-015	5.61008e-015	-1.53666e-015	-6.1919e-015	-5.07281e-015	-7.73918e-015	-1.41183e-014	-1.7029e-015	-3.37963e-015	8.54764e-015	9.1826e-015	9.66204e-015	-1.98048e-015	9.2548e-016	1.02811e-014	-9.65618e-015	-1.46127e-014	-1.46699e-014	-6.21133e-015	-2.5573e-014
-6.48133e-015	5.26088e-016	-2.09268e-015	6.72458e-015	7.7408e-015	-2.63897e-015	5.35637e-015	-1.98273e-015	-6.59766e-015	-5.21415e-015	-7.89837e-015	-1.44701e-014	-1.76862e-015	-3.63194e-015	8.2716e-015	8.9626e-015	9.4002e-015	-2.04668e-015	8.55194e-016	1.0162e-014	-9.58368e-015	-1.50642e-014	-1.45359e-014	-6.2797e-015	-2.58537e-014
-6.39919e-015	5.25208e-016	-2.0349e-015	6.4817e-015	7.26206e-015	-2.55329e-015	5.089e-015	-2.44045e-015	-7.03578e-015	-5.34523e-015	-8.04276e-015	-1.48378e-014	-1.85285e-015	-3.88074e-015	7.96571e-015	8.71441e-015	9.11252e-015	-2.11762e-015	7.39366e-016	9.9915e-015	-9.49632e-015	-1.55383e-014	-1.44194e-014	-6.34768e-015	-2.61247e-014
-6.31792e-015	5.04177e-016	-1.97049e-015	6.24653e-015	6.78391e-015	-2.44733e-015	4.80848e-015	-2.90858e-015	-7.50484e-015	-5.46507e-015	-8.17323e-015	-1.52176e-014	-1.95671e-015	-4.12412e-015	7.63245e-015	8.43962e-015	8.79892e-015	-2.19474e-015	5.79255e-016	9.77007e-015	-9.39407e-015	-1.60325e-014	-1.43213e-014	-6.41448e-015	-2.63859e-014
-6.23829e-015	4.63561e-016	-1.89873e-015	6.0203e-015	6.31022e-015	-2.32395e-015	4.51591e-015	-3.38618e-015	-8.00299e-015	-5.57301e-015	-8.29175e-015	-1.56049e-014	-2.0803e-015	-4.36029e-015	7.27401e-015	8.14052e-015	8.45976e-015	-2.27868e-015	3.76247e-016	9.49848e-015	-9.27897e-015	-1.65441e-014	-1.42429e-014	-6.47963e-015	-2.66377e-014
-6.16095e-015	4.04244e-016	-1.81904e-015	5.80493e-015	5.84475e-015	-2.18544e-015	4.21306e-015	-3.87211e-015	-8.52803e-015	-5.66786e-015	-8.39988e-015	-1.59959e-014	-2.22446e-015	-4.58766e-015	6.89364e-015	7.81907e-015	8.09418e-015	-2.37063e-015	1.32836e-016	9.1781e-015	-9.15314e-015	-1.70692e-014	-1.41855e-014	-6.54295e-015	-2.68804e-014
-6.0867e-015	3.27353e-016	-1.73112e-015	5.60198e-015	5.39147e-015	-2.03443e-015	3.90106e-015	-4.36577e-015	-9.07761e-015	-5.74973e-015	-8.49946e-015	-1.63862e-014	-2.38912e-015	-4.80457e-015	6.49439e-015	7.47819e-015	7.70333e-015	-2.47172e-015	-1.49414e-016	8.8109e-015	-9.01842e-015	-1.76054e-014	-1.41499e-014	-6.60414e-015	-2.7115e-014
-6.01651e-015	2.33674e-016	-1.63496e-015	5.41219e-015	4.95444e-015	-1.8737e-015	3.58101e-015	-4.86674e-015	-9.64982e-015	-5.81889e-015	-8.59258e-015	-1.67725e-014	-2.57439e-015	-5.00986e-015	6.08047e-015	7.12174e-015	7.28815e-015	-2.58251e-015	-4.68287e-016	8.39856e-015	-8.8763e-015	-1.81506e-014	-1.41371e-014	-6.66312e-015	-2.73418e-014
-5.95133e-015	1.25132e-016	-1.53008e-015	5.23672e-015	4.53718e-015	-1.70584e-015	3.25425e-015	-5.37425e-015	-1.02423e-014	-5.87477e-015	-8.6808e-015	-1.71513e-014	-2.78012e-015	-5.2024e-015	5.65521e-015	6.75244e-015	6.84907e-015	-2.70395e-015	-8.21591e-016	7.94311e-015	-8.72838e-015	-1.8702e-014	-1.41476e-014	-6.71963e-015	-2.75617e-014
-5.8913e-015	3.30488e-018	-1.41709e-015	5.07599e-015	4.14312e-015	-1.53469e-015	2.92216e-015	-5.8873e-015	-1.08517e-014	-5.91676e-015	-8.767e-015	-1.75187e-014	-3.006e-015	-5.38151e-015	5.22259e-015	6.37441e-015	6.38782e-015	-2.83668e-015	-1.20623e-015	7.44706e-015	-8.57633e-015	-1.92569e-014	-1.41818e-014	-6.77375e-015	-2.77757e-014
-5.83665e-015	-1.30691e-016	-1.2968e-015	4.9314e-015	3.7749e-015	-1.3634e-015	2.58587e-015	-6.40531e-015	-1.14746e-014	-5.94497e-015	-8.85347e-015	-1.78714e-014	-3.25108e-015	-5.54639e-015	4.78627e-015	5.99134e-015	5.90549e-015	-2.98124e-015	-1.61822e-015	6.91303e-015	-8.42159e-015	-1.9813e-014	-1.4241e-014	-6.82582e-015	-2.79852e-014
-5.78756e-015	-2.75618e-016	-1.16959e-015	4.80376e-015	3.43613e-015	-1.19551e-015	2.24635e-015	-6.92736e-015	-1.21084e-014	-5.9599e-015	-8.9425e-015	-1.82064e-014	-3.51509e-015	-5.69671e-015	4.35062e-015	5.6075e-015	5.40355e-015	-3.13791e-015	-2.05421e-015	6.34405e-015	-8.26595e-015	-2.03688e-014	-1.43263e-014	-6.87683e-015	-2.81912e-014
-5.74381e-015	-4.29941e-016	-1.03614e-015	4.69317e-015	3.12951e-015	-1.03416e-015	1.905e-015	-7.45233e-015	-1.2749e-014	-5.96265e-015	-9.03643e-015	-1.85211e-014	-3.79713e-015	-5.83207e-015	3.91923e-015	5.22664e-015	4.88414e-015	-3.30689e-015	-2.51089e-015	5.74258e-015	-8.11102e-015	-2.09222e-014	-1.44374e-014	-6.92643e-015	-2.83944e-014
-5.70517e-015	-5.91264e-016	-8.97172e-016	4.5994e-015	2.85693e-015	-8.82087e-016	1.56228e-015	-7.97951e-015	-1.33925e-014	-5.95359e-015	-9.13753e-015	-1.8813e-014	-4.09583e-015	-5.95275e-015	3.49622e-015	4.85325e-015	4.34993e-015	-3.48823e-015	-2.98487e-015	5.11184e-015	-7.95812e-015	-2.14718e-014	-1.4575e-014	-6.97532e-015	-2.85963e-014
-5.67219e-015	-7.57861e-016	-7.54382e-016	4.5228e-015	2.62037e-015	-7.42272e-016	1.21982e-015	-8.50787e-015	-1.40349e-014	-5.93336e-015	-9.24798e-015	-1.90801e-014	-4.40965e-015	-6.05909e-015	3.08548e-015	4.49189e-015	3.80309e-015	-3.68207e-015	-3.47165e-015	4.45509e-015	-7.80883e-015	-2.20159e-014	-1.47392e-014	-7.02468e-015	-2.87979e-014
-5.64445e-015	-9.28285e-016	-6.08956e-016	4.46357e-015	2.42159e-015	-6.17844e-016	8.79396e-016	-9.03654e-015	-1.46733e-014	-5.902e-015	-9.36966e-015	-1.93203e-014	-4.73735e-015	-6.15152e-015	2.69089e-015	4.14621e-015	3.24606e-015	-3.88763e-015	-3.96827e-015	3.77564e-015	-7.66469e-015	-2.2554e-014	-1.49297e-014	-7.07504e-015	-2.90002e-014
-5.62144e-015	-1.10004e-015	-4.6208e-016	4.42164e-015	2.26169e-015	-5.11307e-016	5.4165e-016	-9.56403e-015	-1.53034e-014	-5.86027e-015	-9.50435e-015	-1.95321e-014	-5.07728e-015	-6.2309e-015	2.31591e-015	3.81989e-015	2.68122e-015	-4.10392e-015	-4.47098e-015	3.07701e-015	-7.52601e-015	-2.30845e-014	-1.51469e-014	-7.12721e-015	-2.92045e-014
-5.60308e-015	-1.2711e-015	-3.14645e-016	4.39697e-015	2.1421e-015	-4.24881e-016	2.07962e-016	-1.00893e-014	-1.59218e-014	-5.81044e-015	-9.65276e-015	-1.97141e-014	-5.42675e-015	-6.29816e-015	1.96474e-015	3.51737e-015	2.11103e-015	-4.33013e-015	-4.97592e-015	2.36251e-015	-7.39284e-015	-2.36063e-014	-1.53902e-014	-7.18184e-015	-2.94119e-014
-5.58869e-015	-1.4399e-015	-1.68261e-016	4.38923e-015	2.06294e-015	-3.59578e-016	-1.19875e-016	-1.06107e-014	-1.65247e-014	-5.75274e-015	-9.81581e-015	-1.98654e-014	-5.78349e-015	-6.35421e-015	1.63982e-015	3.24273e-015	1.53907e-015	-4.56466e-015	-5.47946e-015	1.63536e-015	-7.2659e-015	-2.41196e-014	-1.56597e-014	-7.23959e-015	-2.96232e-014
-5.57774e-015	-1.60386e-015	-2.43952e-017	4.39836e-015	2.02438e-015	-3.16957e-016	-4.40429e-016	-1.11272e-014	-1.71073e-014	-5.6887e-015	-9.99364e-015	-1.99853e-014	-6.14614e-015	-6.40007e-015	1.34387e-015	2.99911e-015	9.68465e-016	-4.80606e-015	-5.97868e-015	8.9833e-016	-7.14554e-015	-2.46239e-014	-1.59543e-014	-7.30097e-015	-2.98395e-014
-5.5694e-015	-1.76101e-015	1.15718e-016	4.42399e-015	2.02698e-015	-2.985e-016	-7.53381e-016	-1.16366e-014	-1.76653e-014	-5.61971e-015	-1.01867e-014	-2.00743e-014	-6.51151e-015	-6.43624e-015	1.07927e-015	2.78973e-015	4.02923e-016	-5.05264e-015	-6.47015e-015	1.55352e-016	-7.03181e-015	-2.51194e-014	-1.62723e-014	-7.36722e-015	-3.00614e-014
-5.56334e-015	-1.90958e-015	2.50369e-016	4.46561e-015	2.06963e-015	-3.04948e-016	-1.05771e-015	-1.21371e-014	-1.81951e-014	-5.54683e-015	-1.03952e-014	-2.01324e-014	-6.87638e-015	-6.4642e-015	8.48306e-016	2.6175e-015	-1.55348e-016	-5.30279e-015	-6.95094e-015	-5.91048e-016	-6.92424e-015	-2.56059e-014	-1.66137e-014	-7.43855e-015	-3.02898e-014
-5.55861e-015	-2.04748e-015	3.78408e-016	4.52208e-015	2.15111e-015	-3.37207e-016	-1.3524e-015	-1.26263e-014	-1.86927e-014	-5.47088e-015	-1.06183e-014	-2.01601e-014	-7.23833e-015	-6.48544e-015	6.53063e-016	2.48485e-015	-7.03254e-016	-5.55454e-015	-7.41777e-015	-1.33735e-015	-6.82209e-015	-2.60834e-014	-1.69768e-014	-7.51606e-015	-3.05249e-014
-5.5546e-015	-2.17259e-015	4.98139e-016	4.593e-015	2.27052e-015	-3.9538e-016	-1.63639e-015	-1.31028e-014	-1.91549e-014	-5.39326e-015	-1.08554e-014	-2.01584e-014	-7.59485e-015	-6.50106e-015	4.95293e-016	2.39416e-015	-1.2367e-015	-5.80545e-015	-7.86877e-015	-2.08085e-015	-6.72558e-015	-2.65523e-014	-1.73596e-014	-7.60037e-015	-3.07668e-014
-5.55048e-015	-2.28338e-015	6.08474e-016	4.67772e-015	2.42559e-015	-4.79382e-016	-1.90839e-015	-1.3565e-014	-1.95779e-014	-5.31518e-015	-1.11052e-014	-2.0128e-014	-7.94307e-015	-6.51244e-015	3.75765e-016	2.34694e-015	-1.75257e-015	-6.0535e-015	-8.30176e-015	-2.81921e-015	-6.63459e-015	-2.70133e-014	-1.77609e-014	-7.69187e-015	-3.10164e-014
-5.54579e-015	-2.37789e-015	7.09102e-016	4.77479e-015	2.61459e-015	-5.88934e-016	-2.16778e-015	-1.40109e-014	-1.99591e-014	-5.23745e-015	-1.1366e-014	-2.00703e-014	-8.28037e-015	-6.52106e-015	2.95323e-016	2.34487e-015	-2.24848e-015	-6.29675e-015	-8.71496e-015	-3.54982e-015	-6.54789e-015	-2.74672e-014	-1.81796e-014	-7.79083e-015	-3.12737e-014
-5.53984e-015	-2.45501e-015	7.99562e-016	4.88387e-015	2.83543e-015	-7.23404e-016	-2.41379e-015	-1.44383e-014	-2.02955e-014	-5.16152e-015	-1.16358e-014	-1.99873e-014	-8.604e-015	-6.52807e-015	2.54263e-016	2.3886e-015	-2.72188e-015	-6.53285e-015	-9.1069e-015	-4.27117e-015	-6.46409e-015	-2.79141e-014	-1.86126e-014	-7.89773e-015	-3.1538e-014
-5.53217e-015	-2.51412e-015	8.78874e-016	5.00381e-015	3.08529e-015	-8.81454e-016	-2.64523e-015	-1.48454e-014	-2.05846e-014	-5.08853e-015	-1.19123e-014	-1.98822e-014	-8.91111e-015	-6.53441e-015	2.52329e-016	2.47854e-015	-3.17028e-015	-6.75917e-015	-9.47603e-015	-4.98105e-015	-6.38229e-015	-2.8354e-014	-1.90576e-014	-8.01242e-015	-3.18093e-014
-5.52204e-015	-2.55339e-015	9.46331e-016	5.13385e-015	3.36166e-015	-1.06221e-015	-2.86182e-015	-1.52307e-014	-2.08242e-014	-5.01924e-015	-1.21933e-014	-1.97575e-014	-9.1992e-015	-6.54081e-015	2.88357e-016	2.61441e-015	-3.59128e-015	-6.97274e-015	-9.8214e-015	-5.67758e-015	-6.30145e-015	-2.87868e-014	-1.95124e-014	-8.13494e-015	-3.20871e-014
-5.50953e-015	-2.57168e-015	1.00155e-015	5.27269e-015	3.66199e-015	-1.26377e-015	-3.06199e-015	-1.55924e-014	-2.1012e-014	-4.95472e-015	-1.24752e-014	-1.96153e-014	-9.46599e-015	-6.54905e-015	3.61166e-016	2.79579e-015	-3.98345e-015	-7.17142e-015	-1.01428e-014	-6.35957e-015	-6.22044e-015	-2.92137e-014	-1.9974e-014	-8.26576e-015	-3.23712e-014
-5.49511e-015	-2.56834e-015	1.04535e-015	5.41954e-015	3.98338e-015	-1.48366e-015	-3.24468e-015	-1.59282e-014	-2.11471e-014	-4.89566e-015	-1.27554e-014	-1.94579e-014	-9.7091e-015	-6.55923e-015	4.68591e-016	3.02169e-015	-4.34544e-015	-7.35265e-015	-1.04394e-014	-7.02572e-015	-6.13782e-015	-2.96356e-014	-2.04401e-014	-8.40432e-015	-3.26613e-014
-5.47872e-015	-2.54302e-015	1.07734e-015	5.57386e-015	4.3223e-015	-1.71865e-015	-3.40925e-015	-1.62357e-014	-2.12278e-014	-4.84251e-015	-1.30303e-014	-1.92874e-014	-9.92661e-015	-6.572e-015	6.08788e-016	3.28987e-015	-4.6758e-015	-7.51455e-015	-1.07115e-014	-7.67525e-015	-6.05262e-015	-3.00527e-014	-2.09078e-014	-8.55057e-015	-3.29565e-014
-5.46029e-015	-2.49526e-015	1.09808e-015	5.73503e-015	4.67629e-015	-1.96669e-015	-3.55486e-015	-1.6513e-014	-2.12537e-014	-4.79538e-015	-1.32961e-014	-1.91069e-014	-1.01167e-014	-6.58832e-015	7.79552e-016	3.59835e-015	-4.97311e-015	-7.65511e-015	-1.09597e-014	-8.30742e-015	-5.96364e-015	-3.04642e-014	-2.13744e-014	-8.70436e-015	-3.32569e-014
-5.44028e-015	-2.42485e-015	1.10836e-015	5.90149e-015	5.04174e-015	-2.22496e-015	-3.68104e-015	-1.67594e-014	-2.12245e-014	-4.75426e-015	-1.35498e-014	-1.89199e-014	-1.02785e-014	-6.60832e-015	9.78989e-016	3.94455e-015	-5.23712e-015	-7.77296e-015	-1.11849e-014	-8.92135e-015	-5.87046e-015	-3.08707e-014	-2.18374e-014	-8.86589e-015	-3.35615e-014
-5.41907e-015	-2.33186e-015	1.10908e-015	6.07198e-015	5.41524e-015	-2.49063e-015	-3.78775e-015	-1.69742e-014	-2.11404e-014	-4.71987e-015	-1.37882e-014	-1.87291e-014	-1.04105e-014	-6.6325e-015	1.20357e-015	4.32494e-015	-5.46774e-015	-7.86604e-015	-1.13885e-014	-9.51677e-015	-5.77217e-015	-3.12724e-014	-2.22939e-014	-9.03435e-015	-3.38699e-014
-5.39681e-015	-2.21734e-015	1.10053e-015	6.24578e-015	5.79335e-015	-2.76107e-015	-3.87508e-015	-1.7156e-014	-2.10023e-014	-4.69255e-015	-1.40076e-014	-1.8537e-014	-1.05123e-014	-6.66069e-015	1.44979e-015	4.73543e-015	-5.66529e-015	-7.93314e-015	-1.15725e-014	-1.00946e-014	-5.6676e-015	-3.16693e-014	-2.27413e-014	-9.20947e-015	-3.41811e-014
-5.3735e-015	-2.08193e-015	1.08395e-015	6.42128e-015	6.17269e-015	-3.03425e-015	-3.94246e-015	-1.7304e-014	-2.08112e-014	-4.67216e-015	-1.4205e-014	-1.83467e-014	-1.05833e-014	-6.69298e-015	1.71415e-015	5.17158e-015	-5.8311e-015	-7.97323e-015	-1.17386e-014	-1.06549e-014	-5.55663e-015	-3.20611e-014	-2.31774e-014	-9.39106e-015	-3.44947e-014
-5.35005e-015	-1.92625e-015	1.0609e-015	6.59699e-015	6.55016e-015	-3.30712e-015	-3.98976e-015	-1.74173e-014	-2.05696e-014	-4.65837e-015	-1.43777e-014	-1.81612e-014	-1.06237e-014	-6.72977e-015	1.99221e-015	5.62909e-015	-5.96639e-015	-7.98571e-015	-1.18893e-014	-1.11987e-014	-5.43896e-015	-3.24472e-014	-2.35997e-014	-9.57831e-015	-3.48102e-014
-5.32681e-015	-1.75145e-015	1.03233e-015	6.77189e-015	6.92277e-015	-3.57695e-015	-4.01728e-015	-1.74955e-014	-2.02799e-014	-4.65155e-015	-1.45229e-014	-1.79833e-014	-1.06338e-014	-6.77025e-015	2.27964e-015	6.10245e-015	-6.07293e-015	-7.97051e-015	-1.2027e-014	-1.17271e-014	-5.31486e-015	-3.28273e-014	-2.4006e-014	-9.77095e-015	-3.51264e-014
-5.30554e-015	-1.5592e-015	9.99629e-016	6.94488e-015	7.28773e-015	-3.84089e-015	-4.0259e-015	-1.7539e-014	-1.99447e-014	-4.65138e-015	-1.46382e-014	-1.7816e-014	-1.06143e-014	-6.81431e-015	2.57222e-015	6.58618e-015	-6.1533e-015	-7.92773e-015	-1.21547e-014	-1.22411e-014	-5.18529e-015	-3.32008e-014	-2.43945e-014	-9.96811e-015	-3.54433e-014
-5.2869e-015	-1.35097e-015	9.65039e-016	7.11394e-015	7.64164e-015	-4.09678e-015	-4.01606e-015	-1.75489e-014	-1.95671e-014	-4.65739e-015	-1.47218e-014	-1.76619e-014	-1.05666e-014	-6.86147e-015	2.86587e-015	7.07478e-015	-6.21028e-015	-7.85826e-015	-1.22752e-014	-1.27423e-014	-5.05043e-015	-3.35681e-014	-2.47635e-014	-1.01696e-014	-3.57601e-014
-5.27155e-015	-1.12849e-015	9.29511e-016	7.27775e-015	7.98189e-015	-4.34227e-015	-3.98865e-015	-1.75255e-014	-1.91512e-014	-4.66912e-015	-1.47726e-014	-1.75226e-014	-1.0493e-014	-6.91141e-015	3.15555e-015	7.56242e-015	-6.24708e-015	-7.76287e-015	-1.23913e-014	-1.32325e-014	-4.9115e-015	-3.39288e-014	-2.51113e-014	-1.0375e-014	-3.60768e-014
-5.2608e-015	-8.93909e-016	8.94108e-016	7.4348e-015	8.30597e-015	-4.57556e-015	-3.94436e-015	-1.74698e-014	-1.87012e-014	-4.68598e-015	-1.47897e-014	-1.74005e-014	-1.03952e-014	-6.96433e-015	3.43691e-015	8.04239e-015	-6.26698e-015	-7.64306e-015	-1.25061e-014	-1.3714e-014	-4.76979e-015	-3.42821e-014	-2.54371e-014	-1.05836e-014	-3.63934e-014
-5.25563e-015	-6.49564e-016	8.60558e-016	7.58276e-015	8.61136e-015	-4.79552e-015	-3.88422e-015	-1.73822e-014	-1.82216e-014	-4.70772e-015	-1.47714e-014	-1.72976e-014	-1.02751e-014	-7.01976e-015	3.70506e-015	8.50829e-015	-6.27415e-015	-7.5008e-015	-1.26225e-014	-1.41885e-014	-4.62671e-015	-3.46278e-014	-2.57399e-014	-1.07953e-014	-3.67091e-014
-5.2573e-015	-3.97429e-016	8.30593e-016	7.71951e-015	8.89566e-015	-5.00037e-015	-3.81032e-015	-1.72648e-014	-1.77175e-014	-4.73422e-015	-1.47179e-014	-1.72152e-014	-1.01352e-014	-7.0767e-015	3.95576e-015	8.95352e-015	-6.27262e-015	-7.33818e-015	-1.27433e-014	-1.46584e-014	-4.48398e-015	-3.49653e-014	-2.60192e-014	-1.10095e-014	-3.70245e-014
-5.26703e-015	-1.39857e-016	8.05487e-016	7.84345e-015	9.15682e-015	-5.18871e-015	-3.72454e-015	-1.71201e-014	-1.71943e-014	-4.76532e-015	-1.46299e-014	-1.71545e-014	-9.97845e-015	-7.13454e-015	4.18408e-015	9.37192e-015	-6.26689e-015	-7.15804e-015	-1.28713e-014	-1.51251e-014	-4.3436e-015	-3.52945e-014	-2.6275e-014	-1.12258e-014	-3.73398e-014
-5.28555e-015	1.20655e-016	7.86385e-016	7.95264e-015	9.3924e-015	-5.3608e-015	-3.6285e-015	-1.69503e-014	-1.66574e-014	-4.80027e-015	-1.45087e-014	-1.71168e-014	-9.80843e-015	-7.19312e-015	4.38528e-015	9.75755e-015	-6.26164e-015	-6.96295e-015	-1.30103e-014	-1.55914e-014	-4.20804e-015	-3.56154e-014	-2.65076e-014	-1.14441e-014	-3.76547e-014
-5.31329e-015	3.81281e-016	7.7434e-016	8.04475e-015	9.60155e-015	-5.51685e-015	-3.52495e-015	-1.67568e-014	-1.6112e-014	-4.83876e-015	-1.43556e-014	-1.71027e-014	-9.6289e-015	-7.25187e-015	4.55593e-015	1.01039e-014	-6.26182e-015	-6.75599e-015	-1.31635e-014	-1.60595e-014	-4.0795e-015	-3.59276e-014	-2.67175e-014	-1.1664e-014	-3.79695e-014
-5.35208e-015	6.38522e-016	7.70166e-016	8.1181e-015	9.78269e-015	-5.65632e-015	-3.41597e-015	-1.65427e-014	-1.5564e-014	-4.88078e-015	-1.41726e-014	-1.71129e-014	-9.44282e-015	-7.31036e-015	4.69211e-015	1.04048e-014	-6.27281e-015	-6.54098e-015	-1.33342e-014	-1.65322e-014	-3.96017e-015	-3.62301e-014	-2.69059e-014	-1.18859e-014	-3.82853e-014
-5.4029e-015	8.9065e-016	7.74721e-016	8.17049e-015	9.93396e-015	-5.7801e-015	-3.30464e-015	-1.63104e-014	-1.50194e-014	-4.92589e-015	-1.39623e-014	-1.71471e-014	-9.25416e-015	-7.36859e-015	4.79018e-015	1.06539e-014	-6.29958e-015	-6.32149e-015	-1.35249e-014	-1.70129e-014	-3.8534e-015	-3.6523e-014	-2.70741e-014	-1.21095e-014	-3.86019e-014
-5.46647e-015	1.13532e-015	7.88507e-016	8.19956e-015	1.0054e-014	-5.88945e-015	-3.19384e-015	-1.60628e-014	-1.44847e-014	-4.97401e-015	-1.37279e-014	-1.72054e-014	-9.06695e-015	-7.42649e-015	4.84661e-015	1.08459e-014	-6.34702e-015	-6.10158e-015	-1.37388e-014	-1.75048e-014	-3.76256e-015	-3.68058e-014	-2.72236e-014	-1.23345e-014	-3.89198e-014
-5.54375e-015	1.37e-015	8.12531e-016	8.20288e-015	1.01416e-014	-5.98556e-015	-3.08624e-015	-1.58027e-014	-1.39661e-014	-5.02517e-015	-1.34724e-014	-1.72877e-014	-8.88528e-015	-7.48431e-015	4.85832e-015	1.09752e-014	-6.41982e-015	-5.88533e-015	-1.39782e-014	-1.80097e-014	-3.69033e-015	-3.70784e-014	-2.73559e-014	-1.25612e-014	-3.92402e-014
-5.63479e-015	1.5916e-015	8.47265e-016	8.17817e-015	1.01959e-014	-6.0704e-015	-2.98537e-015	-1.55337e-014	-1.34689e-014	-5.07909e-015	-1.32001e-014	-1.73926e-014	-8.71248e-015	-7.54161e-015	4.82254e-015	1.10364e-014	-6.52321e-015	-5.67693e-015	-1.42457e-014	-1.85303e-014	-3.63931e-015	-3.73412e-014	-2.74735e-014	-1.27898e-014	-3.95635e-014
-5.74012e-015	1.79803e-015	8.9259e-016	8.12355e-015	1.02164e-014	-6.14567e-015	-2.89444e-015	-1.5259e-014	-1.29975e-014	-5.13522e-015	-1.29148e-014	-1.75201e-014	-8.55249e-015	-7.59774e-015	4.73746e-015	1.10252e-014	-6.66176e-015	-5.48108e-015	-1.45439e-014	-1.90686e-014	-3.61268e-015	-3.75939e-014	-2.7579e-014	-1.30203e-014	-3.98908e-014
-5.85976e-015	1.98677e-015	9.48172e-016	8.03752e-015	1.02024e-014	-6.21335e-015	-2.81625e-015	-1.49808e-014	-1.25578e-014	-5.19404e-015	-1.26214e-014	-1.76695e-014	-8.40872e-015	-7.65316e-015	4.60102e-015	1.09376e-014	-6.8395e-015	-5.30182e-015	-1.48749e-014	-1.96266e-014	-3.61314e-015	-3.78371e-014	-2.76748e-014	-1.32523e-014	-4.02226e-014
-5.99363e-015	2.15555e-015	1.01414e-015	7.9184e-015	1.01537e-014	-6.27536e-015	-2.75392e-015	-1.47035e-014	-1.21548e-014	-5.25564e-015	-1.23239e-014	-1.78391e-014	-8.28458e-015	-7.70788e-015	4.41165e-015	1.07706e-014	-7.06031e-015	-5.14364e-015	-1.52403e-014	-2.02067e-014	-3.64379e-015	-3.80713e-014	-2.77636e-014	-1.34859e-014	-4.05591e-014
-6.14201e-015	2.30286e-015	1.08955e-015	7.76469e-015	1.00704e-014	-6.33454e-015	-2.71087e-015	-1.44304e-014	-1.17928e-014	-5.32028e-015	-1.20263e-014	-1.8027e-014	-8.18323e-015	-7.7626e-015	4.16907e-015	1.05223e-014	-7.32724e-015	-5.01054e-015	-1.56413e-014	-2.08106e-014	-3.70727e-015	-3.8297e-014	-2.78483e-014	-1.37213e-014	-4.09008e-014
-6.30498e-015	2.42686e-015	1.17367e-015	7.57501e-015	9.95269e-015	-6.39367e-015	-2.68987e-015	-1.41642e-014	-1.14755e-014	-5.38784e-015	-1.17341e-014	-1.82315e-014	-8.10757e-015	-7.81719e-015	3.8736e-015	1.01911e-014	-7.64314e-015	-4.90633e-015	-1.60789e-014	-2.14404e-014	-3.80448e-015	-3.85149e-014	-2.79314e-014	-1.39584e-014	-4.12486e-014
-6.48193e-015	2.52572e-015	1.26561e-015	7.34873e-015	9.80101e-015	-6.45585e-015	-2.69339e-015	-1.39078e-014	-1.12064e-014	-5.45859e-015	-1.14522e-014	-1.84512e-014	-8.06069e-015	-7.87218e-015	3.52523e-015	9.7759e-015	-8.01052e-015	-4.83484e-015	-1.65535e-014	-2.20969e-014	-3.93782e-015	-3.87263e-014	-2.8016e-014	-1.41973e-014	-4.16031e-014
-6.67251e-015	2.59841e-015	1.36463e-015	7.08461e-015	9.61525e-015	-6.52364e-015	-2.72404e-015	-1.36641e-014	-1.09877e-014	-5.53297e-015	-1.11848e-014	-1.86839e-014	-8.0446e-015	-7.92817e-015	3.1246e-015	9.27538e-015	-8.4314e-015	-4.7999e-015	-1.70661e-014	-2.27809e-014	-4.10879e-015	-3.89322e-014	-2.8105e-014	-1.44382e-014	-4.19649e-014
-6.87615e-015	2.64362e-015	1.46906e-015	6.78245e-015	9.39566e-015	-6.60018e-015	-2.78454e-015	-1.34356e-014	-1.08219e-014	-5.61109e-015	-1.09359e-014	-1.8927e-014	-8.06118e-015	-7.98565e-015	2.67299e-015	8.69078e-015	-8.90689e-015	-4.80446e-015	-1.76165e-014	-2.3493e-014	-4.31775e-015	-3.91338e-014	-2.82013e-014	-1.46813e-014	-4.23339e-014
-7.0921e-015	2.66052e-015	1.57838e-015	6.44194e-015	9.14355e-015	-6.68785e-015	-2.87638e-015	-1.32244e-014	-1.07105e-014	-5.69336e-015	-1.07109e-014	-1.91784e-014	-8.11153e-015	-8.04483e-015	2.17247e-015	8.02377e-015	-9.43709e-015	-4.85112e-015	-1.82044e-014	-2.42333e-014	-4.56578e-015	-3.93325e-014	-2.83078e-014	-1.4926e-014	-4.27103e-014
-7.31908e-015	2.64873e-015	1.69109e-015	6.06378e-015	8.85977e-015	-6.78882e-015	-3.00184e-015	-1.3033e-014	-1.06537e-014	-5.77972e-015	-1.05132e-014	-1.94351e-014	-8.19641e-015	-8.10695e-015	1.62473e-015	7.2761e-015	-1.00225e-014	-4.94275e-015	-1.8829e-014	-2.50027e-014	-4.85294e-015	-3.95292e-014	-2.84268e-014	-1.51727e-014	-4.30947e-014
-7.5566e-015	2.60772e-015	1.80559e-015	5.64835e-015	8.54528e-015	-6.90571e-015	-3.16227e-015	-1.28629e-014	-1.06511e-014	-5.87078e-015	-1.0347e-014	-1.96951e-014	-8.31709e-015	-8.17201e-015	1.03223e-015	6.45051e-015	-1.06623e-014	-5.08102e-015	-1.94901e-014	-2.58012e-014	-5.17951e-015	-3.97254e-014	-2.8561e-014	-1.5421e-014	-4.34868e-014
-7.80347e-015	2.53733e-015	1.91973e-015	5.19587e-015	8.20063e-015	-7.0408e-015	-3.35896e-015	-1.27153e-014	-1.07027e-014	-5.96688e-015	-1.02154e-014	-1.99556e-014	-8.47365e-015	-8.24062e-015	3.98039e-016	5.55024e-015	-1.13544e-014	-5.26673e-015	-2.01865e-014	-2.66276e-014	-5.54479e-015	-3.99228e-014	-2.87129e-014	-1.56714e-014	-4.38862e-014
-8.05824e-015	2.43813e-015	2.03293e-015	4.70794e-015	7.82747e-015	-7.19595e-015	-3.59217e-015	-1.25922e-014	-1.0807e-014	-6.06793e-015	-1.01214e-014	-2.0214e-014	-8.66577e-015	-8.31356e-015	-2.74417e-016	4.57977e-015	-1.20968e-014	-5.50118e-015	-2.09171e-014	-2.74805e-014	-5.94764e-015	-4.01229e-014	-2.88843e-014	-1.59229e-014	-4.42921e-014
-8.31933e-015	2.31043e-015	2.14342e-015	4.18664e-015	7.42739e-015	-7.37267e-015	-3.86218e-015	-1.2495e-014	-1.09618e-014	-6.17396e-015	-1.00672e-014	-2.0468e-014	-8.89288e-015	-8.3905e-015	-9.80546e-016	3.54415e-015	-1.28872e-014	-5.78487e-015	-2.16803e-014	-2.83589e-014	-6.38624e-015	-4.03274e-014	-2.90766e-014	-1.61745e-014	-4.47041e-014
-8.58539e-015	2.15473e-015	2.24934e-015	3.63403e-015	7.00172e-015	-7.57254e-015	-4.16895e-015	-1.24244e-014	-1.11645e-014	-6.28512e-015	-1.00547e-014	-2.07151e-014	-9.15363e-015	-8.472e-015	-1.71573e-015	2.44902e-015	-1.37223e-014	-6.11767e-015	-2.24742e-014	-2.92614e-014	-6.85828e-015	-4.05374e-014	-2.92909e-014	-1.6426e-014	-4.51214e-014
-8.85502e-015	1.9722e-015	2.34909e-015	3.05241e-015	6.55225e-015	-7.79695e-015	-4.51165e-015	-1.23812e-014	-1.14113e-014	-6.40096e-015	-1.0085e-014	-2.09529e-014	-9.44594e-015	-8.55867e-015	-2.47558e-015	1.30121e-015	-1.45984e-014	-6.49855e-015	-2.32965e-014	-3.01861e-014	-7.36156e-015	-4.07543e-014	-2.95283e-014	-1.66764e-014	-4.55429e-014
-9.12623e-015	1.76407e-015	2.44123e-015	2.44492e-015	6.08088e-015	-8.04599e-015	-4.88897e-015	-1.23647e-014	-1.16979e-014	-6.52164e-015	-1.01586e-014	-2.11795e-014	-9.76781e-015	-8.65074e-015	-3.2553e-015	1.07898e-016	-1.55103e-014	-6.9261e-015	-2.41443e-014	-3.11309e-014	-7.89301e-015	-4.09801e-014	-2.9789e-014	-1.69254e-014	-4.59677e-014
-9.39712e-015	1.53192e-015	2.52455e-015	1.8154e-015	5.58946e-015	-8.31907e-015	-5.29956e-015	-1.23752e-014	-1.20201e-014	-6.64681e-015	-1.02757e-014	-2.13923e-014	-1.01169e-014	-8.74784e-015	-4.05003e-015	-1.12354e-015	-1.64527e-014	-7.39817e-015	-2.50156e-014	-3.20926e-014	-8.44917e-015	-4.1216e-014	-3.0073e-014	-1.71714e-014	-4.63937e-014
-9.66609e-015	1.27766e-015	2.5975e-015	1.16779e-015	5.08061e-015	-8.61558e-015	-5.74105e-015	-1.24121e-014	-1.23727e-014	-6.7759e-015	-1.04361e-014	-2.15899e-014	-1.04903e-014	-8.84995e-015	-4.85473e-015	-2.38461e-015	-1.74202e-014	-7.91271e-015	-2.59075e-014	-3.30685e-014	-9.02618e-015	-4.14627e-014	-3.03796e-014	-1.74131e-014	-4.68199e-014
-9.93187e-015	1.00328e-015	2.65844e-015	5.05026e-016	4.55667e-015	-8.93493e-015	-6.21064e-015	-1.24742e-014	-1.27495e-014	-6.90847e-015	-1.06383e-014	-2.17701e-014	-1.08853e-014	-8.95676e-015	-5.6634e-015	-3.66701e-015	-1.84064e-014	-8.46685e-015	-2.68164e-014	-3.40556e-014	-9.62062e-015	-4.17217e-014	-3.07081e-014	-1.76496e-014	-4.72445e-014
-1.01924e-014	7.10687e-016	2.70677e-015	-1.68451e-016	4.01993e-015	-9.27609e-015	-6.70533e-015	-1.25607e-014	-1.3145e-014	-7.04413e-015	-1.08806e-014	-2.19307e-014	-1.12978e-014	-9.06773e-015	-6.47097e-015	-4.96262e-015	-1.94051e-014	-9.05695e-015	-2.77397e-014	-3.50501e-014	-1.02277e-014	-4.19939e-014	-3.1058e-014	-1.78804e-014	-4.76658e-014
-1.04458e-014	4.01943e-016	2.74131e-015	-8.47407e-016	3.47276e-015	-9.6374e-015	-7.22164e-015	-1.26705e-014	-1.35532e-014	-7.18208e-015	-1.11605e-014	-2.20701e-014	-1.17238e-014	-9.18225e-015	-7.27234e-015	-6.2627e-015	-2.04095e-014	-9.6792e-015	-2.86748e-014	-3.60492e-014	-1.08426e-014	-4.22802e-014	-3.14282e-014	-1.81041e-014	-4.80819e-014
-1.06911e-014	7.98053e-017	2.7616e-015	-1.52718e-015	2.91758e-015	-1.00164e-014	-7.75601e-015	-1.28021e-014	-1.39672e-014	-7.32196e-015	-1.14748e-014	-2.21873e-014	-1.21601e-014	-9.29969e-015	-8.06223e-015	-7.55858e-015	-2.14133e-014	-1.03295e-014	-2.96178e-014	-3.70497e-014	-1.1461e-014	-4.25813e-014	-3.18174e-014	-1.83193e-014	-4.84907e-014
-1.09266e-014	-2.53848e-016	2.76729e-015	-2.20329e-015	2.35698e-015	-1.04114e-014	-8.30431e-015	-1.29538e-014	-1.4381e-014	-7.46272e-015	-1.182e-014	-2.22815e-014	-1.26021e-014	-9.41896e-015	-8.8353e-015	-8.84128e-015	-2.24107e-014	-1.10028e-014	-3.05654e-014	-3.80472e-014	-1.20777e-014	-4.28982e-014	-3.22228e-014	-1.85247e-014	-4.889e-014
-1.11504e-014	-5.96432e-016	2.75818e-015	-2.87074e-015	1.79315e-015	-1.0819e-014	-8.86244e-015	-1.31236e-014	-1.47878e-014	-7.60329e-015	-1.21925e-014	-2.23512e-014	-1.30461e-014	-9.53855e-015	-9.58612e-015	-1.01016e-014	-2.33953e-014	-1.16948e-014	-3.15149e-014	-3.90381e-014	-1.26877e-014	-4.32314e-014	-3.26424e-014	-1.87184e-014	-4.92783e-014
-1.13609e-014	-9.45645e-016	2.73415e-015	-3.52456e-015	1.22923e-015	-1.12352e-014	-9.42525e-015	-1.33096e-014	-1.51805e-014	-7.74165e-015	-1.25886e-014	-2.23964e-014	-1.34878e-014	-9.65783e-015	-1.03091e-014	-1.13313e-014	-2.43602e-014	-1.24004e-014	-3.24629e-014	-4.00189e-014	-1.32859e-014	-4.35811e-014	-3.30737e-014	-1.88988e-014	-4.96529e-014
-1.15571e-014	-1.29898e-015	2.69535e-015	-4.15914e-015	6.68059e-016	-1.16566e-014	-9.98798e-015	-1.35094e-014	-1.55532e-014	-7.87688e-015	-1.30034e-014	-2.24167e-014	-1.39232e-014	-9.77534e-015	-1.10005e-014	-1.25212e-014	-2.52991e-014	-1.3114e-014	-3.34063e-014	-4.09867e-014	-1.38676e-014	-4.39476e-014	-3.35135e-014	-1.90648e-014	-5.00112e-014
-1.1737e-014	-1.65346e-015	2.64192e-015	-4.76886e-015	1.12337e-016	-1.20787e-014	-1.05457e-014	-1.37199e-014	-1.58997e-014	-8.00821e-015	-1.34318e-014	-2.24117e-014	-1.43475e-014	-9.8897e-015	-1.16561e-014	-1.36636e-014	-2.62055e-014	-1.38299e-014	-3.43422e-014	-4.19371e-014	-1.44278e-014	-4.43313e-014	-3.39587e-014	-1.92149e-014	-5.03513e-014
-1.18998e-014	-2.0071e-015	2.57465e-015	-5.34892e-015	-4.34689e-016	-1.24972e-014	-1.10933e-014	-1.39386e-014	-1.62137e-014	-8.13379e-015	-1.3869e-014	-2.23811e-014	-1.47562e-014	-9.99958e-015	-1.22717e-014	-1.47507e-014	-2.70738e-014	-1.45423e-014	-3.52669e-014	-4.28676e-014	-1.49622e-014	-4.47321e-014	-3.44062e-014	-1.93477e-014	-5.06715e-014
-1.20438e-014	-2.35767e-015	2.49442e-015	-5.89512e-015	-9.70233e-016	-1.29073e-014	-1.16258e-014	-1.41623e-014	-1.64892e-014	-8.25174e-015	-1.43095e-014	-2.23251e-014	-1.51462e-014	-1.01032e-014	-1.28434e-014	-1.57754e-014	-2.78994e-014	-1.52462e-014	-3.61783e-014	-4.37756e-014	-1.54665e-014	-4.51495e-014	-3.48531e-014	-1.94615e-014	-5.09694e-014
-1.21687e-014	-2.70259e-015	2.40186e-015	-6.40277e-015	-1.49209e-015	-1.33045e-014	-1.21381e-014	-1.43876e-014	-1.67215e-014	-8.3603e-015	-1.47479e-014	-2.22442e-014	-1.55133e-014	-1.01993e-014	-1.33684e-014	-1.6731e-014	-2.86778e-014	-1.59357e-014	-3.70736e-014	-4.46581e-014	-1.59363e-014	-4.55823e-014	-3.52964e-014	-1.95549e-014	-5.12427e-014
-1.22731e-014	-3.03995e-015	2.2981e-015	-6.86737e-015	-1.99714e-015	-1.36835e-014	-1.26252e-014	-1.46122e-014	-1.69067e-014	-8.45816e-015	-1.51787e-014	-2.21383e-014	-1.5854e-014	-1.0286e-014	-1.38436e-014	-1.76113e-014	-2.94045e-014	-1.66057e-014	-3.79503e-014	-4.55122e-014	-1.63682e-014	-4.603e-014	-3.57331e-014	-1.9627e-014	-5.14898e-014
-1.23558e-014	-3.36794e-015	2.18403e-015	-7.28557e-015	-2.48305e-015	-1.40402e-014	-1.30828e-014	-1.48334e-014	-1.7041e-014	-8.54457e-015	-1.55966e-014	-2.20087e-014	-1.61655e-014	-1.03619e-014	-1.42676e-014	-1.84119e-014	-3.00763e-014	-1.72518e-014	-3.88052e-014	-4.63363e-014	-1.67584e-014	-4.6492e-014	-3.61603e-014	-1.96771e-014	-5.17086e-014
-1.24163e-014	-3.68464e-015	2.06079e-015	-7.65326e-015	-2.94734e-015	-1.43707e-014	-1.35067e-014	-1.50484e-014	-1.71214e-014	-8.61769e-015	-1.59966e-014	-2.18575e-014	-1.64453e-014	-1.04256e-014	-1.46385e-014	-1.91285e-014	-3.06902e-014	-1.78691e-014	-3.96367e-014	-4.71283e-014	-1.71043e-014	-4.69681e-014	-3.6575e-014	-1.97043e-014	-5.18978e-014
-1.24549e-014	-3.98825e-015	1.92972e-015	-7.96807e-015	-3.38783e-015	-1.46707e-014	-1.38935e-014	-1.52553e-014	-1.71457e-014	-8.67608e-015	-1.63745e-014	-2.16861e-014	-1.66911e-014	-1.04759e-014	-1.49556e-014	-1.97578e-014	-3.12443e-014	-1.84535e-014	-4.04435e-014	-4.78865e-014	-1.74035e-014	-4.74575e-014	-3.69745e-014	-1.97076e-014	-5.2056e-014
-1.24706e-014	-4.2777e-015	1.79219e-015	-8.22707e-015	-3.80282e-015	-1.4936e-014	-1.42396e-014	-1.54513e-014	-1.71129e-014	-8.71835e-015	-1.67258e-014	-2.14969e-014	-1.69007e-014	-1.05107e-014	-1.52184e-014	-2.02976e-014	-3.17376e-014	-1.90013e-014	-4.12239e-014	-4.86106e-014	-1.76541e-014	-4.79589e-014	-3.73567e-014	-1.96869e-014	-5.21816e-014
-1.24634e-014	-4.55166e-015	1.64994e-015	-8.42841e-015	-4.19025e-015	-1.51627e-014	-1.45419e-014	-1.56335e-014	-1.70219e-014	-8.74307e-015	-1.70459e-014	-2.12905e-014	-1.70727e-014	-1.05291e-014	-1.54276e-014	-2.07464e-014	-3.21697e-014	-1.95095e-014	-4.19762e-014	-4.93003e-014	-1.78552e-014	-4.84717e-014	-3.77191e-014	-1.96414e-014	-5.2274e-014
-1.2433e-014	-4.80864e-015	1.50452e-015	-8.57078e-015	-4.54862e-015	-1.53473e-014	-1.47976e-014	-1.58001e-014	-1.68727e-014	-8.74929e-015	-1.7331e-014	-2.10685e-014	-1.72064e-014	-1.053e-014	-1.55839e-014	-2.11038e-014	-3.25416e-014	-1.9975e-014	-4.26996e-014	-4.99549e-014	-1.8006e-014	-4.89948e-014	-3.80601e-014	-1.95713e-014	-5.23322e-014
-1.238e-014	-5.04856e-015	1.35691e-015	-8.6533e-015	-4.8769e-015	-1.54859e-014	-1.50054e-014	-1.59491e-014	-1.66665e-014	-8.73685e-015	-1.75784e-014	-2.0832e-014	-1.73011e-014	-1.05125e-014	-1.56882e-014	-2.13713e-014	-3.28552e-014	-2.0396e-014	-4.33934e-014	-5.05753e-014	-1.81069e-014	-4.95268e-014	-3.83778e-014	-1.94766e-014	-5.23552e-014
-1.23046e-014	-5.27102e-015	1.20847e-015	-8.67632e-015	-5.1746e-015	-1.55762e-014	-1.51641e-014	-1.60793e-014	-1.64051e-014	-8.70458e-015	-1.77852e-014	-2.05837e-014	-1.73565e-014	-1.04756e-014	-1.57426e-014	-2.15495e-014	-3.31131e-014	-2.0771e-014	-4.40569e-014	-5.11627e-014	-1.81585e-014	-5.00669e-014	-3.86715e-014	-1.93573e-014	-5.23426e-014
-1.22076e-014	-5.47536e-015	1.0609e-015	-8.64099e-015	-5.44141e-015	-1.56163e-014	-1.52741e-014	-1.61897e-014	-1.60915e-014	-8.65135e-015	-1.7949e-014	-2.03262e-014	-1.73728e-014	-1.04193e-014	-1.575e-014	-2.16414e-014	-3.33192e-014	-2.10987e-014	-4.46899e-014	-5.17177e-014	-1.81616e-014	-5.06135e-014	-3.89398e-014	-1.92142e-014	-5.22948e-014
-1.20897e-014	-5.66153e-015	9.15894e-016	-8.54848e-015	-5.67713e-015	-1.56052e-014	-1.53354e-014	-1.62787e-014	-1.57293e-014	-8.57798e-015	-1.80684e-014	-2.00616e-014	-1.73509e-014	-1.03429e-014	-1.57138e-014	-2.16507e-014	-3.34775e-014	-2.13794e-014	-4.52924e-014	-5.22424e-014	-1.81183e-014	-5.11662e-014	-3.91816e-014	-1.90482e-014	-5.22114e-014
-1.19519e-014	-5.82919e-015	7.74426e-016	-8.40064e-015	-5.88162e-015	-1.55418e-014	-1.53483e-014	-1.63455e-014	-1.53224e-014	-8.48427e-015	-1.81423e-014	-1.97925e-014	-1.72922e-014	-1.02465e-014	-1.56374e-014	-2.15816e-014	-3.35918e-014	-2.16131e-014	-4.5864e-014	-5.27384e-014	-1.80308e-014	-5.1724e-014	-3.93969e-014	-1.88608e-014	-5.20929e-014
-1.17951e-014	-5.97882e-015	6.37264e-016	-8.2005e-015	-6.05557e-015	-1.54257e-014	-1.53148e-014	-1.63894e-014	-1.48754e-014	-8.3694e-015	-1.81708e-014	-1.95215e-014	-1.71994e-014	-1.01303e-014	-1.55245e-014	-2.14391e-014	-3.36676e-014	-2.18015e-014	-4.64054e-014	-5.32087e-014	-1.79016e-014	-5.22856e-014	-3.95856e-014	-1.86526e-014	-5.19408e-014
-1.16195e-014	-6.11087e-015	5.05167e-016	-7.95119e-015	-6.20022e-015	-1.52574e-014	-1.52373e-014	-1.64103e-014	-1.43937e-014	-8.23375e-015	-1.81539e-014	-1.92512e-014	-1.70744e-014	-9.99531e-015	-1.53798e-014	-2.12292e-014	-3.37112e-014	-2.19457e-014	-4.69179e-014	-5.3656e-014	-1.77339e-014	-5.28499e-014	-3.97484e-014	-1.84256e-014	-5.17555e-014
-1.14267e-014	-6.22673e-015	3.79438e-016	-7.65665e-015	-6.31695e-015	-1.5038e-014	-1.51186e-014	-1.6408e-014	-1.38831e-014	-8.07802e-015	-1.80928e-014	-1.89842e-014	-1.69194e-014	-9.84236e-015	-1.52085e-014	-2.09591e-014	-3.3729e-014	-2.2048e-014	-4.74016e-014	-5.40835e-014	-1.75315e-014	-5.34155e-014	-3.98865e-014	-1.81818e-014	-5.15381e-014
-1.12183e-014	-6.3269e-015	2.60252e-016	-7.32125e-015	-6.40729e-015	-1.47692e-014	-1.49617e-014	-1.63829e-014	-1.33497e-014	-7.90305e-015	-1.79881e-014	-1.87231e-014	-1.67378e-014	-9.67273e-015	-1.50157e-014	-2.06355e-014	-3.37273e-014	-2.21116e-014	-4.78577e-014	-5.44942e-014	-1.72982e-014	-5.3982e-014	-4.00009e-014	-1.79229e-014	-5.12896e-014
-1.09957e-014	-6.41217e-015	1.48437e-016	-6.94989e-015	-6.47304e-015	-1.4453e-014	-1.47711e-014	-1.63366e-014	-1.28007e-014	-7.70956e-015	-1.78422e-014	-1.84697e-014	-1.65324e-014	-9.48801e-015	-1.48062e-014	-2.02665e-014	-3.37133e-014	-2.21397e-014	-4.82872e-014	-5.48914e-014	-1.7038e-014	-5.45487e-014	-4.00926e-014	-1.76508e-014	-5.10116e-014
-1.07604e-014	-6.48347e-015	4.38024e-017	-6.54755e-015	-6.51652e-015	-1.40924e-014	-1.45512e-014	-1.62693e-014	-1.22425e-014	-7.49835e-015	-1.76574e-014	-1.82262e-014	-1.63068e-014	-9.28983e-015	-1.45858e-014	-1.98601e-014	-3.36939e-014	-2.21356e-014	-4.8691e-014	-5.52787e-014	-1.67554e-014	-5.51142e-014	-4.01634e-014	-1.73678e-014	-5.07056e-014
-1.05142e-014	-6.54194e-015	-5.29905e-017	-6.11974e-015	-6.53993e-015	-1.3691e-014	-1.43062e-014	-1.6182e-014	-1.1682e-014	-7.2711e-015	-1.74366e-014	-1.7995e-014	-1.60644e-014	-9.08004e-015	-1.43596e-014	-1.9425e-014	-3.36765e-014	-2.21034e-014	-4.90709e-014	-5.56598e-014	-1.64552e-014	-5.56778e-014	-4.02148e-014	-1.70768e-014	-5.03734e-014
-1.02592e-014	-6.58879e-015	-1.42116e-016	-5.67265e-015	-6.54607e-015	-1.3253e-014	-1.40416e-014	-1.60759e-014	-1.11264e-014	-7.02871e-015	-1.71836e-014	-1.77771e-014	-1.58088e-014	-8.86094e-015	-1.41331e-014	-1.89699e-014	-3.36676e-014	-2.20478e-014	-4.94282e-014	-5.6038e-014	-1.61418e-014	-5.62384e-014	-4.02491e-014	-1.67798e-014	-5.00173e-014
-9.99733e-015	-6.62512e-015	-2.23904e-016	-5.21189e-015	-6.53754e-015	-1.27825e-014	-1.37624e-014	-1.59528e-014	-1.05821e-014	-6.7735e-015	-1.69019e-014	-1.75742e-014	-1.55441e-014	-8.63477e-015	-1.39116e-014	-1.85034e-014	-3.36738e-014	-2.19739e-014	-4.97639e-014	-5.64164e-014	-1.58196e-014	-5.6795e-014	-4.02679e-014	-1.64793e-014	-4.96393e-014
-9.73114e-015	-6.6524e-015	-2.98384e-016	-4.74335e-015	-6.51755e-015	-1.22845e-014	-1.34745e-014	-1.58144e-014	-1.00559e-014	-6.50667e-015	-1.65954e-014	-1.73876e-014	-1.52745e-014	-8.40387e-015	-1.37002e-014	-1.80348e-014	-3.37014e-014	-2.18863e-014	-5.00797e-014	-5.67986e-014	-1.54938e-014	-5.73465e-014	-4.02734e-014	-1.61778e-014	-4.92412e-014
-9.46268e-015	-6.67184e-015	-3.6621e-016	-4.27291e-015	-6.48927e-015	-1.17642e-014	-1.31837e-014	-1.56623e-014	-9.554e-015	-6.22957e-015	-1.62687e-014	-1.72187e-014	-1.50037e-014	-8.17071e-015	-1.35047e-014	-1.75722e-014	-3.37566e-014	-2.17894e-014	-5.03767e-014	-5.71881e-014	-1.51687e-014	-5.78917e-014	-4.02682e-014	-1.58776e-014	-4.88249e-014
-9.19415e-015	-6.6845e-015	-4.28319e-016	-3.80688e-015	-6.45602e-015	-1.12269e-014	-1.28953e-014	-1.54985e-014	-9.08264e-015	-5.94383e-015	-1.5927e-014	-1.7069e-014	-1.47356e-014	-7.93819e-015	-1.33298e-014	-1.71239e-014	-3.38448e-014	-2.16882e-014	-5.0657e-014	-5.75877e-014	-1.48484e-014	-5.84299e-014	-4.02542e-014	-1.5581e-014	-4.83933e-014
-8.9286e-015	-6.69225e-015	-4.85691e-016	-3.35107e-015	-6.42119e-015	-1.06782e-014	-1.26148e-014	-1.53253e-014	-8.64746e-015	-5.65115e-015	-1.55746e-014	-1.69391e-014	-1.44738e-014	-7.70883e-015	-1.31796e-014	-1.66979e-014	-3.3971e-014	-2.15879e-014	-5.09212e-014	-5.80001e-014	-1.45376e-014	-5.89599e-014	-4.02341e-014	-1.52902e-014	-4.79491e-014
-8.66815e-015	-6.69632e-015	-5.39308e-016	-2.91077e-015	-6.38841e-015	-1.01241e-014	-1.23475e-014	-1.51453e-014	-8.25351e-015	-5.35363e-015	-1.52157e-014	-1.68299e-014	-1.42224e-014	-7.48549e-015	-1.30583e-014	-1.63016e-014	-3.41396e-014	-2.14932e-014	-5.1171e-014	-5.84274e-014	-1.42397e-014	-5.94803e-014	-4.02095e-014	-1.50083e-014	-4.74945e-014
-8.41499e-015	-6.69798e-015	-5.90031e-016	-2.49152e-015	-6.36015e-015	-9.57095e-015	-1.20989e-014	-1.4961e-014	-7.90519e-015	-5.05305e-015	-1.48551e-014	-1.67421e-014	-1.39853e-014	-7.27087e-015	-1.29695e-014	-1.59419e-014	-3.43544e-014	-2.14088e-014	-5.14079e-014	-5.88721e-014	-1.39586e-014	-5.99902e-014	-4.01825e-014	-1.47379e-014	-4.70317e-014
-8.17173e-015	-6.69851e-015	-6.38406e-016	-2.09898e-015	-6.33995e-015	-9.02491e-015	-1.18738e-014	-1.47745e-014	-7.60592e-015	-4.75104e-015	-1.44975e-014	-1.66758e-014	-1.37654e-014	-7.06735e-015	-1.29164e-014	-1.56247e-014	-3.46183e-014	-2.13393e-014	-5.16327e-014	-5.93359e-014	-1.36973e-014	-6.04888e-014	-4.01553e-014	-1.4481e-014	-4.6563e-014
-7.94019e-015	-6.69913e-015	-6.85877e-016	-1.73733e-015	-6.33117e-015	-8.49189e-015	-1.16773e-014	-1.45886e-014	-7.3584e-015	-4.44916e-015	-1.41475e-014	-1.6631e-014	-1.35658e-014	-6.87757e-015	-1.29015e-014	-1.53562e-014	-3.4933e-014	-2.12893e-014	-5.18462e-014	-5.98201e-014	-1.34582e-014	-6.09745e-014	-4.01295e-014	-1.42396e-014	-4.60907e-014
-7.72273e-015	-6.70033e-015	-7.3409e-016	-1.41073e-015	-6.33691e-015	-7.97741e-015	-1.15136e-014	-1.44053e-014	-7.16508e-015	-4.14867e-015	-1.38094e-014	-1.66072e-014	-1.33888e-014	-6.70382e-015	-1.29275e-014	-1.51411e-014	-3.53002e-014	-2.12625e-014	-5.20495e-014	-6.03254e-014	-1.32434e-014	-6.1446e-014	-4.01067e-014	-1.40154e-014	-4.56168e-014
-7.52129e-015	-6.7022e-015	-7.8391e-016	-1.12274e-015	-6.35966e-015	-7.48799e-015	-1.13862e-014	-1.42266e-014	-7.02766e-015	-3.85147e-015	-1.34872e-014	-1.66039e-014	-1.32368e-014	-6.54858e-015	-1.29957e-014	-1.49831e-014	-3.57203e-014	-2.12623e-014	-5.22438e-014	-6.08523e-014	-1.30547e-014	-6.19021e-014	-4.00884e-014	-1.38097e-014	-4.5144e-014
-7.33787e-015	-6.70628e-015	-8.36691e-016	-8.76561e-016	-6.40242e-015	-7.02892e-015	-1.12987e-014	-1.40547e-014	-6.94678e-015	-3.55929e-015	-1.31846e-014	-1.66203e-014	-1.31119e-014	-6.4141e-015	-1.31071e-014	-1.48853e-014	-3.61924e-014	-2.12915e-014	-5.24304e-014	-6.14008e-014	-1.28939e-014	-6.23413e-014	-4.00758e-014	-1.36242e-014	-4.46744e-014
-7.17477e-015	-6.71291e-015	-8.93712e-016	-6.74474e-016	-6.46682e-015	-6.60561e-015	-1.1253e-014	-1.38919e-014	-6.92194e-015	-3.27348e-015	-1.29052e-014	-1.66552e-014	-1.30155e-014	-6.30285e-015	-1.3262e-014	-1.48498e-014	-3.67142e-014	-2.13521e-014	-5.26098e-014	-6.19704e-014	-1.27617e-014	-6.27625e-014	-4.0069e-014	-1.34595e-014	-4.42093e-014
-7.03374e-015	-6.72244e-015	-9.56062e-016	-5.19181e-016	-6.55505e-015	-6.22325e-015	-1.12513e-014	-1.37401e-014	-6.9516e-015	-2.99495e-015	-1.26518e-014	-1.67077e-014	-1.29485e-014	-6.21628e-015	-1.34601e-014	-1.48783e-014	-3.72836e-014	-2.14459e-014	-5.27828e-014	-6.25602e-014	-1.26582e-014	-6.31636e-014	-4.00686e-014	-1.33165e-014	-4.37508e-014
-6.91607e-015	-6.73432e-015	-1.02395e-015	-4.11588e-016	-6.66764e-015	-5.88588e-015	-1.12942e-014	-1.36014e-014	-7.03349e-015	-2.72466e-015	-1.2427e-014	-1.67766e-014	-1.29106e-014	-6.15609e-015	-1.37007e-014	-1.49707e-014	-3.78976e-014	-2.15742e-014	-5.29496e-014	-6.31689e-014	-1.25831e-014	-6.35435e-014	-4.00751e-014	-1.31958e-014	-4.33003e-014
-6.82349e-015	-6.74931e-015	-1.09843e-015	-3.52078e-016	-6.80554e-015	-5.59789e-015	-1.13823e-014	-1.34766e-014	-7.16418e-015	-2.46341e-015	-1.22328e-014	-1.68592e-014	-1.29021e-014	-6.12356e-015	-1.39818e-014	-1.51259e-014	-3.85511e-014	-2.17381e-014	-5.31109e-014	-6.37946e-014	-1.25357e-014	-6.39008e-014	-4.00886e-014	-1.30974e-014	-4.2859e-014
-6.75727e-015	-6.76671e-015	-1.18038e-015	-3.40584e-016	-6.96896e-015	-5.36121e-015	-1.15156e-014	-1.33671e-014	-7.33979e-015	-2.21157e-015	-1.20703e-014	-1.6954e-014	-1.29225e-014	-6.11879e-015	-1.43006e-014	-1.53424e-014	-3.92394e-014	-2.19368e-014	-5.32669e-014	-6.44344e-014	-1.25141e-014	-6.42343e-014	-4.01084e-014	-1.30213e-014	-4.24278e-014
-6.71799e-015	-6.78623e-015	-1.27032e-015	-3.75932e-016	-7.1578e-015	-5.17792e-015	-1.16931e-014	-1.32726e-014	-7.55522e-015	-1.96986e-015	-1.19405e-014	-1.7059e-014	-1.29712e-014	-6.14195e-015	-1.46549e-014	-1.56172e-014	-3.99562e-014	-2.21699e-014	-5.3418e-014	-6.50854e-014	-1.25167e-014	-6.45419e-014	-4.01343e-014	-1.29671e-014	-4.20081e-014
-6.70538e-015	-6.80744e-015	-1.36891e-015	-4.56237e-016	-7.37163e-015	-5.05021e-015	-1.19128e-014	-1.31931e-014	-7.80517e-015	-1.73772e-015	-1.18427e-014	-1.71721e-014	-1.30465e-014	-6.1933e-015	-1.50415e-014	-1.59466e-014	-4.06949e-014	-2.24356e-014	-5.35636e-014	-6.57449e-014	-1.25415e-014	-6.48222e-014	-4.01654e-014	-1.2934e-014	-4.1601e-014
-6.72035e-015	-6.83039e-015	-1.47645e-015	-5.79621e-016	-7.60972e-015	-4.97944e-015	-1.21724e-014	-1.31292e-014	-8.08403e-015	-1.5148e-015	-1.17767e-014	-1.72917e-014	-1.31474e-014	-6.27203e-015	-1.54564e-014	-1.63265e-014	-4.14487e-014	-2.2732e-014	-5.37044e-014	-6.64094e-014	-1.25855e-014	-6.50731e-014	-4.02004e-014	-1.2921e-014	-4.12069e-014
-6.76333e-015	-6.85384e-015	-1.59301e-015	-7.43234e-016	-7.87086e-015	-4.96581e-015	-1.24688e-014	-1.30801e-014	-8.38572e-015	-1.30149e-015	-1.17419e-014	-1.74149e-014	-1.32714e-014	-6.3777e-015	-1.5895e-014	-1.67511e-014	-4.22099e-014	-2.30566e-014	-5.38399e-014	-6.70754e-014	-1.26464e-014	-6.52936e-014	-4.02382e-014	-1.2927e-014	-4.08259e-014
-6.83341e-015	-6.87657e-015	-1.71878e-015	-9.44056e-016	-8.15358e-015	-5.00933e-015	-1.27981e-014	-1.30444e-014	-8.70359e-015	-1.09706e-015	-1.17369e-014	-1.75392e-014	-1.34158e-014	-6.50895e-015	-1.63527e-014	-1.72148e-014	-4.29718e-014	-2.3407e-014	-5.39705e-014	-6.77388e-014	-1.27211e-014	-6.54818e-014	-4.02774e-014	-1.29498e-014	-4.04577e-014
-6.93012e-015	-6.8985e-015	-1.85373e-015	-1.17896e-015	-8.45607e-015	-5.10883e-015	-1.31563e-014	-1.30215e-014	-9.03077e-015	-9.0083e-016	-1.17598e-014	-1.76628e-014	-1.35778e-014	-6.66407e-015	-1.68245e-014	-1.77114e-014	-4.37262e-014	-2.37795e-014	-5.40957e-014	-6.83961e-014	-1.28062e-014	-6.56366e-014	-4.03171e-014	-1.29879e-014	-4.01026e-014
-7.05293e-015	-6.91867e-015	-1.99725e-015	-1.44402e-015	-8.77594e-015	-5.26268e-015	-1.35394e-014	-1.30102e-014	-9.36029e-015	-7.12468e-016	-1.18083e-014	-1.77834e-014	-1.37542e-014	-6.84114e-015	-1.73058e-014	-1.82339e-014	-4.44655e-014	-2.41703e-014	-5.42156e-014	-6.9044e-014	-1.28977e-014	-6.57564e-014	-4.03558e-014	-1.30399e-014	-3.97608e-014
-7.20058e-015	-6.93602e-015	-2.14863e-015	-1.73447e-015	-9.10995e-015	-5.46887e-015	-1.39422e-014	-1.30089e-014	-9.68464e-015	-5.30842e-016	-1.18794e-014	-1.78988e-014	-1.39418e-014	-7.03838e-015	-1.77911e-014	-1.87753e-014	-4.51815e-014	-2.45751e-014	-5.433e-014	-6.96785e-014	-1.29922e-014	-6.58408e-014	-4.03916e-014	-1.31033e-014	-3.94318e-014
-7.37185e-015	-6.95021e-015	-2.30729e-015	-2.04648e-015	-9.45482e-015	-5.72409e-015	-1.43596e-014	-1.30164e-014	-9.99683e-015	-3.55007e-016	-1.19695e-014	-1.80067e-014	-1.41371e-014	-7.25365e-015	-1.82753e-014	-1.93279e-014	-4.58665e-014	-2.49889e-014	-5.44395e-014	-7.02949e-014	-1.3086e-014	-6.58892e-014	-4.04223e-014	-1.31761e-014	-3.91148e-014
-7.56558e-015	-6.96022e-015	-2.4727e-015	-2.37534e-015	-9.80685e-015	-6.02474e-015	-1.47862e-014	-1.30303e-014	-1.02898e-014	-1.83528e-016	-1.20759e-014	-1.81044e-014	-1.43365e-014	-7.48439e-015	-1.87523e-014	-1.98838e-014	-4.65136e-014	-2.5407e-014	-5.45445e-014	-7.08892e-014	-1.31755e-014	-6.59005e-014	-4.04469e-014	-1.32558e-014	-3.88093e-014
-7.77886e-015	-6.96493e-015	-2.64389e-015	-2.71613e-015	-1.01627e-014	-6.36666e-015	-1.52161e-014	-1.30481e-014	-1.05567e-014	-1.51739e-017	-1.2195e-014	-1.81904e-014	-1.45367e-014	-7.7277e-015	-1.92168e-014	-2.04352e-014	-4.71159e-014	-2.58248e-014	-5.4645e-014	-7.14582e-014	-1.32571e-014	-6.58748e-014	-4.04635e-014	-1.33396e-014	-3.85147e-014
-8.00961e-015	-6.96395e-015	-2.81977e-015	-3.06429e-015	-1.05183e-014	-6.74482e-015	-1.56429e-014	-1.30669e-014	-1.07917e-014	1.51179e-016	-1.23229e-014	-1.82631e-014	-1.47336e-014	-7.97999e-015	-1.96634e-014	-2.09747e-014	-4.76669e-014	-2.62383e-014	-5.47404e-014	-7.1998e-014	-1.33274e-014	-6.5812e-014	-4.04702e-014	-1.34248e-014	-3.82299e-014
-8.25585e-015	-6.95626e-015	-2.99957e-015	-3.41506e-015	-1.08698e-014	-7.15429e-015	-1.60615e-014	-1.30838e-014	-1.09881e-014	3.16469e-016	-1.24557e-014	-1.832e-014	-1.49233e-014	-8.23798e-015	-2.0087e-014	-2.1495e-014	-4.8161e-014	-2.66423e-014	-5.48311e-014	-7.25051e-014	-1.33838e-014	-6.5712e-014	-4.04663e-014	-1.35087e-014	-3.79536e-014
-8.51443e-015	-6.9408e-015	-3.18212e-015	-3.76334e-015	-1.12138e-014	-7.58909e-015	-1.64657e-014	-1.3096e-014	-1.11411e-014	4.82276e-016	-1.25892e-014	-1.83599e-014	-1.51019e-014	-8.49899e-015	-2.04826e-014	-2.19888e-014	-4.85937e-014	-2.70317e-014	-5.49176e-014	-7.29767e-014	-1.34232e-014	-6.55753e-014	-4.04505e-014	-1.35881e-014	-3.76843e-014
-8.78316e-015	-6.91679e-015	-3.36599e-015	-4.10461e-015	-1.15462e-014	-8.04376e-015	-1.68501e-014	-1.3101e-014	-1.12456e-014	6.49813e-016	-1.27188e-014	-1.83814e-014	-1.52664e-014	-8.75992e-015	-2.08461e-014	-2.24486e-014	-4.89615e-014	-2.74022e-014	-5.50007e-014	-7.34097e-014	-1.34427e-014	-6.54024e-014	-4.04213e-014	-1.36608e-014	-3.74213e-014
-9.05911e-015	-6.88465e-015	-3.55024e-015	-4.43457e-015	-1.18625e-014	-8.5117e-015	-1.72094e-014	-1.30954e-014	-1.12975e-014	8.20057e-016	-1.284e-014	-1.8383e-014	-1.54131e-014	-9.01705e-015	-2.11735e-014	-2.28688e-014	-4.92614e-014	-2.77494e-014	-5.50803e-014	-7.38013e-014	-1.34401e-014	-6.51945e-014	-4.03779e-014	-1.37246e-014	-3.71627e-014
-9.33921e-015	-6.84329e-015	-3.73372e-015	-4.74931e-015	-1.21597e-014	-8.98662e-015	-1.75374e-014	-1.30757e-014	-1.12934e-014	9.94016e-016	-1.29491e-014	-1.83645e-014	-1.55389e-014	-9.26736e-015	-2.14609e-014	-2.32434e-014	-4.94906e-014	-2.80688e-014	-5.51574e-014	-7.41499e-014	-1.34138e-014	-6.49526e-014	-4.03194e-014	-1.37774e-014	-3.69074e-014
-9.62066e-015	-6.79288e-015	-3.91554e-015	-5.04556e-015	-1.24343e-014	-9.46302e-015	-1.78303e-014	-1.30389e-014	-1.12309e-014	1.17237e-015	-1.30423e-014	-1.83253e-014	-1.56411e-014	-9.50751e-015	-2.17053e-014	-2.35672e-014	-4.96481e-014	-2.83573e-014	-5.52329e-014	-7.44538e-014	-1.33617e-014	-6.4678e-014	-4.02453e-014	-1.38169e-014	-3.66535e-014
-9.90061e-015	-6.73356e-015	-4.09414e-015	-5.31976e-015	-1.26825e-014	-9.93399e-015	-1.80843e-014	-1.2982e-014	-1.11077e-014	1.35587e-015	-1.31159e-014	-1.82651e-014	-1.57168e-014	-9.73459e-015	-2.19036e-014	-2.38362e-014	-4.97337e-014	-2.86113e-014	-5.53077e-014	-7.47116e-014	-1.32831e-014	-6.43725e-014	-4.01548e-014	-1.38401e-014	-3.63998e-014
-1.01759e-014	-6.66529e-015	-4.26819e-015	-5.56971e-015	-1.2901e-014	-1.03934e-014	-1.82956e-014	-1.2902e-014	-1.0923e-014	1.54564e-015	-1.31662e-014	-1.81837e-014	-1.57635e-014	-9.9457e-015	-2.20535e-014	-2.40461e-014	-4.97486e-014	-2.88283e-014	-5.53834e-014	-7.49224e-014	-1.31767e-014	-6.40372e-014	-4.00478e-014	-1.38454e-014	-3.61454e-014
-1.04434e-014	-6.58851e-015	-4.43706e-015	-5.79343e-015	-1.30876e-014	-1.08347e-014	-1.84615e-014	-1.2796e-014	-1.06771e-014	1.74232e-015	-1.319e-014	-1.8081e-014	-1.57792e-014	-1.01385e-014	-2.21536e-014	-2.41945e-014	-4.96945e-014	-2.90059e-014	-5.54601e-014	-7.50862e-014	-1.30425e-014	-6.36746e-014	-3.99244e-014	-1.38317e-014	-3.5889e-014
-1.07007e-014	-6.5031e-015	-4.59982e-015	-5.98884e-015	-1.32399e-014	-1.12523e-014	-1.85795e-014	-1.26614e-014	-1.03711e-014	1.94623e-015	-1.31844e-014	-1.7957e-014	-1.57631e-014	-1.03108e-014	-2.22029e-014	-2.4279e-014	-4.95735e-014	-2.91427e-014	-5.5539e-014	-7.5203e-014	-1.28811e-014	-6.32878e-014	-3.97845e-014	-1.37974e-014	-3.56284e-014
-1.09451e-014	-6.40965e-015	-4.75525e-015	-6.15537e-015	-1.33566e-014	-1.16405e-014	-1.86484e-014	-1.24966e-014	-1.00072e-014	2.15721e-015	-1.31476e-014	-1.78129e-014	-1.57144e-014	-1.04603e-014	-2.22004e-014	-2.42988e-014	-4.93903e-014	-2.92378e-014	-5.56218e-014	-7.5274e-014	-1.26938e-014	-6.28795e-014	-3.96291e-014	-1.37409e-014	-3.53624e-014
-1.11731e-014	-6.30885e-015	-4.90287e-015	-6.29262e-015	-1.34359e-014	-1.19948e-014	-1.86672e-014	-1.22994e-014	-9.58741e-015	2.37488e-015	-1.3078e-014	-1.76503e-014	-1.56328e-014	-1.05849e-014	-2.21468e-014	-2.42541e-014	-4.91498e-014	-2.92906e-014	-5.57097e-014	-7.52998e-014	-1.24816e-014	-6.24528e-014	-3.94591e-014	-1.36616e-014	-3.50898e-014
-1.13818e-014	-6.20194e-015	-5.0423e-015	-6.40068e-015	-1.34767e-014	-1.23099e-014	-1.86353e-014	-1.20684e-014	-9.11559e-015	2.59881e-015	-1.2974e-014	-1.74696e-014	-1.55176e-014	-1.06833e-014	-2.20435e-014	-2.41455e-014	-4.88574e-014	-2.93015e-014	-5.58044e-014	-7.52822e-014	-1.22462e-014	-6.2011e-014	-3.92744e-014	-1.35589e-014	-3.48095e-014
-1.15697e-014	-6.09026e-015	-5.17319e-015	-6.48002e-015	-1.3479e-014	-1.25824e-014	-1.85533e-014	-1.18027e-014	-8.59586e-015	2.82838e-015	-1.28347e-014	-1.72725e-014	-1.53695e-014	-1.07544e-014	-2.1892e-014	-2.3974e-014	-4.85194e-014	-2.92714e-014	-5.59077e-014	-7.52229e-014	-1.19897e-014	-6.15566e-014	-3.90764e-014	-1.34323e-014	-3.4521e-014
-1.17342e-014	-5.97395e-015	-5.29569e-015	-6.53195e-015	-1.34426e-014	-1.28088e-014	-1.84225e-014	-1.15015e-014	-8.03319e-015	3.06334e-015	-1.26598e-014	-1.70604e-014	-1.51896e-014	-1.07974e-014	-2.1694e-014	-2.37429e-014	-4.8143e-014	-2.92015e-014	-5.60209e-014	-7.51242e-014	-1.1715e-014	-6.10929e-014	-3.88662e-014	-1.32818e-014	-3.42234e-014
-1.18741e-014	-5.85456e-015	-5.40975e-015	-6.55779e-015	-1.33685e-014	-1.29855e-014	-1.82445e-014	-1.11647e-014	-7.43368e-015	3.30281e-015	-1.24494e-014	-1.68351e-014	-1.49789e-014	-1.0812e-014	-2.14519e-014	-2.34557e-014	-4.77357e-014	-2.90941e-014	-5.61445e-014	-7.49888e-014	-1.14247e-014	-6.06238e-014	-3.86448e-014	-1.31078e-014	-3.3916e-014
-1.19885e-014	-5.73391e-015	-5.51494e-015	-6.55953e-015	-1.32579e-014	-1.311e-014	-1.8021e-014	-1.07927e-014	-6.80319e-015	3.54588e-015	-1.22037e-014	-1.6598e-014	-1.47398e-014	-1.07984e-014	-2.11684e-014	-2.3116e-014	-4.73053e-014	-2.89509e-014	-5.62797e-014	-7.48194e-014	-1.1121e-014	-6.01531e-014	-3.84136e-014	-1.29109e-014	-3.35988e-014
-1.20761e-014	-5.61298e-015	-5.61146e-015	-6.53951e-015	-1.31112e-014	-1.31801e-014	-1.77556e-014	-1.03857e-014	-6.148e-015	3.79142e-015	-1.19243e-014	-1.63514e-014	-1.4474e-014	-1.07569e-014	-2.08466e-014	-2.27287e-014	-4.68604e-014	-2.8775e-014	-5.64275e-014	-7.46189e-014	-1.08073e-014	-5.96839e-014	-3.8173e-014	-1.26921e-014	-3.32709e-014
-1.21364e-014	-5.4931e-015	-5.69996e-015	-6.50037e-015	-1.29303e-014	-1.31949e-014	-1.74518e-014	-9.94512e-015	-5.47514e-015	4.0378e-015	-1.16129e-014	-1.60977e-014	-1.4184e-014	-1.06888e-014	-2.049e-014	-2.22993e-014	-4.64094e-014	-2.85701e-014	-5.65893e-014	-7.43908e-014	-1.04872e-014	-5.92196e-014	-3.79243e-014	-1.24516e-014	-3.29317e-014
-1.2169e-014	-5.37583e-015	-5.78075e-015	-6.44522e-015	-1.27181e-014	-1.31538e-014	-1.71131e-014	-9.47324e-015	-4.792e-015	4.28303e-015	-1.12716e-014	-1.58385e-014	-1.38727e-014	-1.05945e-014	-2.01038e-014	-2.1834e-014	-4.59608e-014	-2.83402e-014	-5.67666e-014	-7.41384e-014	-1.01649e-014	-5.87641e-014	-3.7669e-014	-1.21902e-014	-3.25809e-014
-1.21739e-014	-5.26259e-015	-5.85406e-015	-6.37715e-015	-1.24772e-014	-1.30569e-014	-1.67441e-014	-8.97277e-015	-4.10643e-015	4.52539e-015	-1.09031e-014	-1.55765e-014	-1.35434e-014	-1.04753e-014	-1.96919e-014	-2.13392e-014	-4.5523e-014	-2.80891e-014	-5.69596e-014	-7.38647e-014	-9.84429e-015	-5.83203e-014	-3.74082e-014	-1.191e-014	-3.22186e-014
-1.21514e-014	-5.15451e-015	-5.92065e-015	-6.30066e-015	-1.22103e-014	-1.29055e-014	-1.63497e-014	-8.44682e-015	-3.42615e-015	4.76401e-015	-1.05102e-014	-1.53147e-014	-1.32002e-014	-1.03332e-014	-1.92588e-014	-2.08215e-014	-4.51046e-014	-2.7821e-014	-5.71691e-014	-7.35733e-014	-9.52877e-015	-5.78916e-014	-3.71435e-014	-1.16129e-014	-3.18447e-014
-1.21026e-014	-5.0529e-015	-5.98109e-015	-6.21794e-015	-1.19209e-014	-1.27011e-014	-1.59351e-014	-7.89854e-015	-2.75786e-015	4.99655e-015	-1.0096e-014	-1.50555e-014	-1.2847e-014	-1.01704e-014	-1.881e-014	-2.02871e-014	-4.47136e-014	-2.75406e-014	-5.73958e-014	-7.32681e-014	-9.22239e-015	-5.74813e-014	-3.68759e-014	-1.13008e-014	-3.14602e-014
-1.20278e-014	-4.95896e-015	-6.03654e-015	-6.13198e-015	-1.16126e-014	-1.24459e-014	-1.55058e-014	-7.33202e-015	-2.10879e-015	5.22067e-015	-9.66398e-015	-1.48011e-014	-1.24878e-014	-9.98894e-015	-1.83507e-014	-1.97433e-014	-4.43578e-014	-2.72527e-014	-5.764e-014	-7.2953e-014	-8.92805e-015	-5.70919e-014	-3.66066e-014	-1.09755e-014	-3.10656e-014
-1.19284e-014	-4.87424e-015	-6.0882e-015	-6.04703e-015	-1.12889e-014	-1.2143e-014	-1.50674e-014	-6.75178e-015	-1.48614e-015	5.434e-015	-9.21848e-015	-1.45539e-014	-1.21269e-014	-9.79092e-015	-1.78853e-014	-1.91966e-014	-4.40445e-014	-2.69623e-014	-5.79019e-014	-7.26313e-014	-8.64912e-015	-5.67259e-014	-3.63361e-014	-1.06392e-014	-3.06614e-014
-1.18063e-014	-4.80017e-015	-6.13676e-015	-5.96606e-015	-1.09532e-014	-1.17957e-014	-1.46257e-014	-6.16193e-015	-8.96857e-016	5.63451e-015	-8.76394e-015	-1.43163e-014	-1.17688e-014	-9.57926e-015	-1.74189e-014	-1.86545e-014	-4.37803e-014	-2.66748e-014	-5.8181e-014	-7.23063e-014	-8.38948e-015	-5.6386e-014	-3.60656e-014	-1.02942e-014	-3.02482e-014
-1.16632e-014	-4.73815e-015	-6.18231e-015	-5.8924e-015	-1.06097e-014	-1.14087e-014	-1.41866e-014	-5.56782e-015	-3.47228e-016	5.81974e-015	-8.30498e-015	-1.40905e-014	-1.14177e-014	-9.35742e-015	-1.69558e-014	-1.81236e-014	-4.35701e-014	-2.6395e-014	-5.84769e-014	-7.19813e-014	-8.15173e-015	-5.60737e-014	-3.57953e-014	-9.94253e-015	-2.98266e-014
-1.15009e-014	-4.68891e-015	-6.22602e-015	-5.82915e-015	-1.02621e-014	-1.09864e-014	-1.37554e-014	-4.97488e-015	1.56117e-016	5.98797e-015	-7.84549e-015	-1.38788e-014	-1.10769e-014	-9.12775e-015	-1.65011e-014	-1.7611e-014	-4.34188e-014	-2.6128e-014	-5.87893e-014	-7.16596e-014	-7.9386e-015	-5.57906e-014	-3.55256e-014	-9.58642e-015	-2.93977e-014
-1.13214e-014	-4.65272e-015	-6.26947e-015	-5.77897e-015	-9.91415e-015	-1.05326e-014	-1.33373e-014	-4.38908e-015	6.08292e-016	6.13772e-015	-7.39051e-015	-1.36833e-014	-1.07506e-014	-8.89335e-015	-1.60588e-014	-1.71227e-014	-4.33313e-014	-2.58781e-014	-5.91174e-014	-7.13439e-014	-7.75269e-015	-5.5538e-014	-3.52573e-014	-9.22772e-015	-2.89623e-014
-1.11271e-014	-4.63007e-015	-6.31313e-015	-5.74408e-015	-9.56988e-015	-1.00525e-014	-1.29377e-014	-3.81582e-015	1.00457e-015	6.26667e-015	-6.94474e-015	-1.35054e-014	-1.04426e-014	-8.65708e-015	-1.56333e-014	-1.6665e-014	-4.33109e-014	-2.56494e-014	-5.94605e-014	-7.1037e-014	-7.59545e-015	-5.53175e-014	-3.49906e-014	-8.86879e-015	-2.85214e-014
-1.09207e-014	-4.62146e-015	-6.35771e-015	-5.72685e-015	-9.23299e-015	-9.55162e-015	-1.25616e-014	-3.26081e-015	1.34105e-015	6.37342e-015	-6.51289e-015	-1.33474e-014	-1.01565e-014	-8.42224e-015	-1.52286e-014	-1.62432e-014	-4.336e-014	-2.54459e-014	-5.98174e-014	-7.07408e-014	-7.46817e-015	-5.513e-014	-3.47255e-014	-8.5117e-015	-2.80762e-014
-1.07052e-014	-4.62739e-015	-6.40356e-015	-5.72847e-015	-8.90648e-015	-9.03545e-015	-1.22135e-014	-2.73014e-015	1.61474e-015	6.45706e-015	-6.09917e-015	-1.32107e-014	-9.89575e-015	-8.19163e-015	-1.48477e-014	-1.58623e-014	-4.34797e-014	-2.52715e-014	-6.01867e-014	-7.04586e-014	-7.37206e-015	-5.49757e-014	-3.4462e-014	-8.15894e-015	-2.76278e-014
-1.04829e-014	-4.64708e-015	-6.45107e-015	-5.74991e-015	-8.59345e-015	-8.51025e-015	-1.18974e-014	-2.23012e-015	1.82308e-015	6.51555e-015	-5.70782e-015	-1.30972e-014	-9.66371e-015	-7.96796e-015	-1.44938e-014	-1.55258e-014	-4.36696e-014	-2.51296e-014	-6.05675e-014	-7.01926e-014	-7.3083e-015	-5.48546e-014	-3.42002e-014	-7.81242e-015	-2.71769e-014
-1.02563e-014	-4.68015e-015	-6.50043e-015	-5.792e-015	-8.29662e-015	-7.98296e-015	-1.16177e-014	-1.76556e-015	1.96444e-015	6.54711e-015	-5.34306e-015	-1.30076e-014	-9.46266e-015	-7.75425e-015	-1.41693e-014	-1.52379e-014	-4.39285e-014	-2.50222e-014	-6.09581e-014	-6.99446e-014	-7.27656e-015	-5.47668e-014	-3.39397e-014	-7.47411e-015	-2.67243e-014
-1.00278e-014	-4.72621e-015	-6.55189e-015	-5.85485e-015	-8.01852e-015	-7.45861e-015	-1.13774e-014	-1.34135e-015	2.0382e-015	6.55082e-015	-5.00873e-015	-1.29432e-014	-9.2951e-015	-7.55341e-015	-1.38767e-014	-1.50009e-014	-4.42538e-014	-2.49517e-014	-6.13569e-014	-6.97148e-014	-7.27711e-015	-5.47112e-014	-3.36799e-014	-7.14592e-015	-2.6272e-014
-9.80024e-015	-4.78533e-015	-6.60482e-015	-5.93805e-015	-7.76115e-015	-6.94251e-015	-1.11792e-014	-9.62751e-016	2.0438e-015	6.52598e-015	-4.70826e-015	-1.29044e-014	-9.1628e-015	-7.36721e-015	-1.36179e-014	-1.48165e-014	-4.46429e-014	-2.49202e-014	-6.17618e-014	-6.95043e-014	-7.30883e-015	-5.46875e-014	-3.34207e-014	-6.82954e-015	-2.58202e-014
-9.57546e-015	-4.85642e-015	-6.65916e-015	-6.04092e-015	-7.52586e-015	-6.44012e-015	-1.10253e-014	-6.35581e-016	1.98221e-015	6.47214e-015	-4.44408e-015	-1.28914e-014	-9.06676e-015	-7.19774e-015	-1.33935e-014	-1.46858e-014	-4.50917e-014	-2.49286e-014	-6.21709e-014	-6.93143e-014	-7.37088e-015	-5.46944e-014	-3.3161e-014	-6.52578e-015	-2.53697e-014
-9.35537e-015	-4.93859e-015	-6.71458e-015	-6.16295e-015	-7.31351e-015	-5.95717e-015	-1.09173e-014	-3.6396e-016	1.85561e-015	6.38929e-015	-4.21896e-015	-1.29052e-014	-9.00844e-015	-7.04672e-015	-1.32047e-014	-1.46095e-014	-4.55952e-014	-2.49774e-014	-6.25824e-014	-6.9145e-014	-7.46202e-015	-5.47311e-014	-3.29003e-014	-6.23572e-015	-2.49211e-014
-9.14216e-015	-5.03038e-015	-6.77063e-015	-6.30243e-015	-7.12511e-015	-5.49896e-015	-1.08565e-014	-1.51339e-016	1.66613e-015	6.27663e-015	-4.03535e-015	-1.29457e-014	-8.98804e-015	-6.91514e-015	-1.30524e-014	-1.45865e-014	-4.6148e-014	-2.50664e-014	-6.29936e-014	-6.89967e-014	-7.58009e-015	-5.47955e-014	-3.26384e-014	-5.96066e-015	-2.44753e-014
-8.93753e-015	-5.13039e-015	-6.82704e-015	-6.4569e-015	-6.96105e-015	-5.07103e-015	-1.08435e-014	-1.30636e-018	1.4166e-015	6.13477e-015	-3.89523e-015	-1.30129e-014	-9.00554e-015	-6.80428e-015	-1.29359e-014	-1.46159e-014	-4.67444e-014	-2.51947e-014	-6.34029e-014	-6.88688e-014	-7.72266e-015	-5.48861e-014	-3.23745e-014	-5.70199e-015	-2.40324e-014
-8.74258e-015	-5.2364e-015	-6.88278e-015	-6.62464e-015	-6.82115e-015	-4.67756e-015	-1.08782e-014	8.283e-017	1.11061e-015	5.96415e-015	-3.79967e-015	-1.31061e-014	-9.06021e-015	-6.71512e-015	-1.28545e-014	-1.46957e-014	-4.73774e-014	-2.53612e-014	-6.38078e-014	-6.87607e-014	-7.88693e-015	-5.50006e-014	-3.21086e-014	-5.45991e-015	-2.35933e-014
-8.55902e-015	-5.34698e-015	-6.93626e-015	-6.80329e-015	-6.70497e-015	-4.32259e-015	-1.09599e-014	9.85608e-017	7.52745e-016	5.76582e-015	-3.74953e-015	-1.32254e-014	-9.15118e-015	-6.64817e-015	-1.28076e-014	-1.48234e-014	-4.80392e-014	-2.55646e-014	-6.42067e-014	-6.86721e-014	-8.06982e-015	-5.51373e-014	-3.18396e-014	-5.2347e-015	-2.31577e-014
-8.38724e-015	-5.46051e-015	-6.98611e-015	-6.98998e-015	-6.61126e-015	-4.0102e-015	-1.10878e-014	4.40634e-017	3.47353e-016	5.54102e-015	-3.74579e-015	-1.337e-014	-9.27646e-015	-6.60331e-015	-1.27938e-014	-1.49956e-014	-4.87221e-014	-2.58034e-014	-6.45968e-014	-6.86021e-014	-8.26893e-015	-5.52932e-014	-3.1567e-014	-5.02649e-015	-2.2726e-014
-8.22744e-015	-5.57463e-015	-7.03101e-015	-7.18116e-015	-6.53946e-015	-3.74436e-015	-1.12603e-014	-8.19823e-017	-1.00239e-016	5.29057e-015	-3.78802e-015	-1.35389e-014	-9.43418e-015	-6.58032e-015	-1.2811e-014	-1.52083e-014	-4.94181e-014	-2.6075e-014	-6.49766e-014	-6.85498e-014	-8.4811e-015	-5.54663e-014	-3.12903e-014	-4.83526e-015	-2.22981e-014
-8.08048e-015	-5.68755e-015	-7.06987e-015	-7.37402e-015	-6.48831e-015	-3.52779e-015	-1.14748e-014	-2.79668e-016	-5.84173e-016	5.01586e-015	-3.87564e-015	-1.3731e-014	-9.62154e-015	-6.57928e-015	-1.28576e-014	-1.54575e-014	-5.01195e-014	-2.63766e-014	-6.53446e-014	-6.85144e-014	-8.70278e-015	-5.56532e-014	-3.10094e-014	-4.66089e-015	-2.1874e-014
-7.94635e-015	-5.79734e-015	-7.10104e-015	-7.56613e-015	-6.45637e-015	-3.36269e-015	-1.17293e-014	-5.48775e-016	-1.0992e-015	4.71796e-015	-4.00757e-015	-1.39452e-014	-9.83534e-015	-6.59897e-015	-1.29317e-014	-1.57385e-014	-5.08181e-014	-2.67052e-014	-6.56994e-014	-6.84942e-014	-8.93073e-015	-5.58516e-014	-3.07246e-014	-4.50327e-015	-2.14536e-014
-7.82491e-015	-5.90213e-015	-7.123e-015	-7.75399e-015	-6.44167e-015	-3.25078e-015	-1.20217e-014	-8.88305e-016	-1.63947e-015	4.39918e-015	-4.18218e-015	-1.41799e-014	-1.00726e-014	-6.63806e-015	-1.30303e-014	-1.60462e-014	-5.15057e-014	-2.70574e-014	-6.60392e-014	-6.8488e-014	-9.16197e-015	-5.60598e-014	-3.04359e-014	-4.36171e-015	-2.10363e-014
-7.71504e-015	-5.99955e-015	-7.13392e-015	-7.93449e-015	-6.44145e-015	-3.19259e-015	-1.23488e-014	-1.29675e-015	-2.19871e-015	4.06206e-015	-4.39787e-015	-1.44336e-014	-1.03299e-014	-6.69572e-015	-1.31508e-014	-1.63746e-014	-5.21747e-014	-2.74298e-014	-6.63624e-014	-6.84946e-014	-9.39313e-015	-5.62745e-014	-3.01433e-014	-4.23582e-015	-2.06217e-014
-7.61553e-015	-6.08726e-015	-7.13217e-015	-8.10467e-015	-6.4535e-015	-3.18879e-015	-1.27074e-014	-1.77112e-015	-2.77072e-015	3.70852e-015	-4.65218e-015	-1.47045e-014	-1.06035e-014	-6.76985e-015	-1.32907e-014	-1.67182e-014	-5.28171e-014	-2.78185e-014	-6.66683e-014	-6.85123e-014	-9.62059e-015	-5.64934e-014	-2.98464e-014	-4.12501e-015	-2.02095e-014
-7.52537e-015	-6.16354e-015	-7.11661e-015	-8.26113e-015	-6.4759e-015	-3.23953e-015	-1.30938e-014	-2.30857e-015	-3.34972e-015	3.34063e-015	-4.94194e-015	-1.49912e-014	-1.08892e-014	-6.85832e-015	-1.34467e-014	-1.70707e-014	-5.34253e-014	-2.82193e-014	-6.69558e-014	-6.85387e-014	-9.84108e-015	-5.67141e-014	-2.95465e-014	-4.02851e-015	-1.97987e-014
-7.4432e-015	-6.22677e-015	-7.08553e-015	-8.40141e-015	-6.50577e-015	-3.34497e-015	-1.35041e-014	-2.9054e-015	-3.92945e-015	2.96097e-015	-5.26433e-015	-1.52917e-014	-1.11835e-014	-6.95915e-015	-1.36166e-014	-1.7427e-014	-5.39929e-014	-2.86279e-014	-6.72241e-014	-6.85729e-014	-1.00519e-014	-5.69342e-014	-2.92445e-014	-3.94598e-015	-1.9389e-014
-7.36726e-015	-6.27533e-015	-7.03777e-015	-8.52286e-015	-6.54088e-015	-3.50485e-015	-1.39349e-014	-3.55757e-015	-4.50399e-015	2.57213e-015	-5.6165e-015	-1.56039e-014	-1.14809e-014	-7.07044e-015	-1.37968e-014	-1.77815e-014	-5.45137e-014	-2.90416e-014	-6.74722e-014	-6.86135e-014	-1.02498e-014	-5.71515e-014	-2.89411e-014	-3.87652e-015	-1.89792e-014
-7.29553e-015	-6.30755e-015	-6.97165e-015	-8.62363e-015	-6.57914e-015	-3.71734e-015	-1.43821e-014	-4.26048e-015	-5.06733e-015	2.17682e-015	-5.99448e-015	-1.59256e-014	-1.17773e-014	-7.18989e-015	-1.39845e-014	-1.81283e-014	-5.49829e-014	-2.94565e-014	-6.77008e-014	-6.86594e-014	-1.04322e-014	-5.73635e-014	-2.86372e-014	-3.81918e-015	-1.85688e-014
-7.22573e-015	-6.32155e-015	-6.88605e-015	-8.70232e-015	-6.61803e-015	-3.98033e-015	-1.48412e-014	-5.00849e-015	-5.61457e-015	1.7768e-015	-6.39445e-015	-1.62555e-014	-1.20685e-014	-7.31496e-015	-1.41773e-014	-1.84623e-014	-5.53964e-014	-2.98683e-014	-6.79098e-014	-6.87087e-014	-1.05972e-014	-5.7568e-014	-2.83339e-014	-3.77244e-015	-1.81572e-014
-7.1561e-015	-6.31662e-015	-6.77975e-015	-8.75826e-015	-6.65593e-015	-4.29208e-015	-1.53091e-014	-5.79605e-015	-6.14071e-015	1.3751e-015	-6.81251e-015	-1.65917e-014	-1.23511e-014	-7.44316e-015	-1.43721e-014	-1.87787e-014	-5.57497e-014	-3.0274e-014	-6.80999e-014	-6.87606e-014	-1.07433e-014	-5.77636e-014	-2.80326e-014	-3.73562e-015	-1.77432e-014
-7.08485e-015	-6.29194e-015	-6.6526e-015	-8.79038e-015	-6.69074e-015	-4.65017e-015	-1.57822e-014	-6.61677e-015	-6.64128e-015	9.74175e-016	-7.24447e-015	-1.69327e-014	-1.26212e-014	-7.572e-015	-1.45671e-014	-1.90725e-014	-5.604e-014	-3.067e-014	-6.82716e-014	-6.88137e-014	-1.08684e-014	-5.79487e-014	-2.77349e-014	-3.70832e-015	-1.7326e-014
-7.01023e-015	-6.24592e-015	-6.50415e-015	-8.7979e-015	-6.72014e-015	-5.05174e-015	-1.62572e-014	-7.46488e-015	-7.1133e-015	5.75999e-016	-7.68656e-015	-1.72753e-014	-1.28744e-014	-7.69882e-015	-1.476e-014	-1.93395e-014	-5.62658e-014	-3.1054e-014	-6.84255e-014	-6.8867e-014	-1.09712e-014	-5.81215e-014	-2.74425e-014	-3.68915e-015	-1.69049e-014
-6.93078e-015	-6.17766e-015	-6.33424e-015	-8.78099e-015	-6.74276e-015	-5.49358e-015	-1.67307e-014	-8.3342e-015	-7.55374e-015	1.83255e-016	-8.13494e-015	-1.76183e-014	-1.31074e-014	-7.8212e-015	-1.49484e-014	-1.95764e-014	-5.64262e-014	-3.1423e-014	-6.85622e-014	-6.89195e-014	-1.10515e-014	-5.82812e-014	-2.71567e-014	-3.677e-015	-1.6479e-014
-6.844e-015	-6.08652e-015	-6.14228e-015	-8.74031e-015	-6.75747e-015	-5.97269e-015	-1.72002e-014	-9.21768e-015	-7.95885e-015	-2.01765e-016	-8.58573e-015	-1.79599e-014	-1.33171e-014	-7.93727e-015	-1.51311e-014	-1.97803e-014	-5.65219e-014	-3.17751e-014	-6.86835e-014	-6.89708e-014	-1.11095e-014	-5.84267e-014	-2.68792e-014	-3.67147e-015	-1.60481e-014
-6.74805e-015	-5.97276e-015	-5.92831e-015	-8.67765e-015	-6.76341e-015	-6.48533e-015	-1.76635e-014	-1.01087e-014	-8.32637e-015	-5.76804e-016	-9.03493e-015	-1.82987e-014	-1.35009e-014	-8.04502e-015	-1.53064e-014	-1.99479e-014	-5.65533e-014	-3.21082e-014	-6.87912e-014	-6.90198e-014	-1.1146e-014	-5.85563e-014	-2.66118e-014	-3.67177e-015	-1.56113e-014
-6.64133e-015	-5.83654e-015	-5.69303e-015	-8.59387e-015	-6.76004e-015	-7.02754e-015	-1.81175e-014	-1.10009e-014	-8.65466e-015	-9.39971e-016	-9.47891e-015	-1.86331e-014	-1.36558e-014	-8.14283e-015	-1.54727e-014	-2.00782e-014	-5.65217e-014	-3.24213e-014	-6.88863e-014	-6.90662e-014	-1.11614e-014	-5.86697e-014	-2.63562e-014	-3.67775e-015	-1.5169e-014
-6.52263e-015	-5.67841e-015	-5.43691e-015	-8.49016e-015	-6.74762e-015	-7.59506e-015	-1.85601e-014	-1.18871e-014	-8.9428e-015	-1.2901e-015	-9.91344e-015	-1.89619e-014	-1.37799e-014	-8.22839e-015	-1.56292e-014	-2.01689e-014	-5.64296e-014	-3.2713e-014	-6.89706e-014	-6.91096e-014	-1.11566e-014	-5.87656e-014	-2.61141e-014	-3.6884e-015	-1.47205e-014
-6.39127e-015	-5.49793e-015	-5.16063e-015	-8.36928e-015	-6.72605e-015	-8.18352e-015	-1.89896e-014	-1.27605e-014	-9.19036e-015	-1.62596e-015	-1.03354e-014	-1.9284e-014	-1.38722e-014	-8.30077e-015	-1.57753e-014	-2.0219e-014	-5.62801e-014	-3.29822e-014	-6.90459e-014	-6.91498e-014	-1.1133e-014	-5.88438e-014	-2.58873e-014	-3.70378e-015	-1.42655e-014
-6.24629e-015	-5.29612e-015	-4.86556e-015	-8.23408e-015	-6.69611e-015	-8.7892e-015	-1.9404e-014	-1.36149e-014	-9.39682e-015	-1.94661e-015	-1.07414e-014	-1.95983e-014	-1.39319e-014	-8.3581e-015	-1.59107e-014	-2.02291e-014	-5.60778e-014	-3.3228e-014	-6.91135e-014	-6.91866e-014	-1.10927e-014	-5.89043e-014	-2.56775e-014	-3.72343e-015	-1.38044e-014
-6.08686e-015	-5.0739e-015	-4.55293e-015	-8.08704e-015	-6.65794e-015	-9.40851e-015	-1.98018e-014	-1.44435e-014	-9.56268e-015	-2.25059e-015	-1.11282e-014	-1.99038e-014	-1.3958e-014	-8.39896e-015	-1.60349e-014	-2.01999e-014	-5.58275e-014	-3.34513e-014	-6.91745e-014	-6.922e-014	-1.10382e-014	-5.89474e-014	-2.54864e-014	-3.74663e-015	-1.33373e-014
-5.91294e-015	-4.83245e-015	-4.22512e-015	-7.93137e-015	-6.61252e-015	-1.00369e-014	-2.0182e-014	-1.5241e-014	-9.68933e-015	-2.53766e-015	-1.14934e-014	-2.02001e-014	-1.39502e-014	-8.42267e-015	-1.61485e-014	-2.0133e-014	-5.5534e-014	-3.36524e-014	-6.92308e-014	-6.92501e-014	-1.09718e-014	-5.89739e-014	-2.53155e-014	-3.7733e-015	-1.28646e-014
-5.72438e-015	-4.57335e-015	-3.88423e-015	-7.77007e-015	-6.56077e-015	-1.06707e-014	-2.05442e-014	-1.60023e-014	-9.77743e-015	-2.80788e-015	-1.18344e-014	-2.0486e-014	-1.39087e-014	-8.42857e-015	-1.62518e-014	-2.00302e-014	-5.52035e-014	-3.3832e-014	-6.92846e-014	-6.9277e-014	-1.08965e-014	-5.89841e-014	-2.5166e-014	-3.80417e-015	-1.23867e-014
-5.52222e-015	-4.29888e-015	-3.53194e-015	-7.60687e-015	-6.50457e-015	-1.13066e-014	-2.08882e-014	-1.67228e-014	-9.82942e-015	-3.06127e-015	-1.21494e-014	-2.07607e-014	-1.3835e-014	-8.41697e-015	-1.6346e-014	-1.9893e-014	-5.48417e-014	-3.39912e-014	-6.93375e-014	-6.93014e-014	-1.08154e-014	-5.89793e-014	-2.50392e-014	-3.83894e-015	-1.19043e-014
-5.30796e-015	-4.01053e-015	-3.17093e-015	-7.44585e-015	-6.44598e-015	-1.1941e-014	-2.12141e-014	-1.73985e-014	-9.84835e-015	-3.29749e-015	-1.24368e-014	-2.10239e-014	-1.373e-014	-8.388e-015	-1.6432e-014	-1.97244e-014	-5.44555e-014	-3.41317e-014	-6.93918e-014	-6.93238e-014	-1.07319e-014	-5.89598e-014	-2.49365e-014	-3.877e-015	-1.14181e-014
-5.08256e-015	-3.70991e-015	-2.8035e-015	-7.29056e-015	-6.38684e-015	-1.25707e-014	-2.15221e-014	-1.80256e-014	-9.83656e-015	-3.5173e-015	-1.26953e-014	-2.12751e-014	-1.35965e-014	-8.34198e-015	-1.65102e-014	-1.95277e-014	-5.40515e-014	-3.42552e-014	-6.9449e-014	-6.93441e-014	-1.06499e-014	-5.89264e-014	-2.48579e-014	-3.91888e-015	-1.09291e-014
-4.84675e-015	-3.39917e-015	-2.43171e-015	-7.14496e-015	-6.32903e-015	-1.31921e-014	-2.18126e-014	-1.86017e-014	-9.797e-015	-3.72189e-015	-1.29241e-014	-2.15142e-014	-1.34363e-014	-8.27992e-015	-1.6582e-014	-1.9307e-014	-5.36371e-014	-3.43643e-014	-6.95106e-014	-6.93637e-014	-1.05729e-014	-5.88802e-014	-2.48047e-014	-3.96459e-015	-1.04387e-014
-4.60267e-015	-3.08053e-015	-2.05839e-015	-7.01267e-015	-6.27434e-015	-1.38026e-014	-2.2086e-014	-1.91238e-014	-9.73323e-015	-3.91222e-015	-1.31229e-014	-2.17415e-014	-1.32521e-014	-8.20255e-015	-1.66493e-014	-1.90664e-014	-5.32194e-014	-3.44609e-014	-6.95783e-014	-6.93833e-014	-1.05046e-014	-5.88229e-014	-2.47776e-014	-4.0145e-015	-9.94822e-015
-4.3524e-015	-2.75652e-015	-1.68681e-015	-6.89726e-015	-6.2249e-015	-1.43997e-014	-2.23437e-014	-1.95908e-014	-9.64794e-015	-4.08924e-015	-1.32913e-014	-2.19576e-014	-1.30472e-014	-8.11077e-015	-1.67134e-014	-1.88096e-014	-5.28052e-014	-3.45474e-014	-6.9653e-014	-6.94032e-014	-1.04488e-014	-5.87558e-014	-2.47764e-014	-4.06937e-015	-9.45951e-015
-4.09832e-015	-2.42914e-015	-1.31963e-015	-6.80169e-015	-6.1827e-015	-1.49812e-014	-2.25868e-014	-2.00013e-014	-9.54504e-015	-4.2542e-015	-1.34291e-014	-2.21632e-014	-1.28252e-014	-8.00604e-015	-1.67758e-014	-1.85412e-014	-5.24015e-014	-3.46263e-014	-6.97358e-014	-6.94241e-014	-1.04085e-014	-5.86801e-014	-2.4802e-014	-4.12876e-015	-8.97417e-015
-3.84307e-015	-2.1009e-015	-9.58706e-016	-6.72958e-015	-6.14978e-015	-1.55448e-014	-2.28163e-014	-2.03549e-014	-9.42823e-015	-4.40826e-015	-1.35371e-014	-2.2358e-014	-1.25895e-014	-7.88979e-015	-1.68377e-014	-1.82655e-014	-5.20139e-014	-3.47002e-014	-6.98273e-014	-6.94471e-014	-1.03876e-014	-5.85967e-014	-2.48539e-014	-4.19309e-015	-8.49387e-015
-3.58914e-015	-1.77327e-015	-6.07004e-016	-6.68374e-015	-6.12737e-015	-1.60888e-014	-2.30339e-014	-2.06518e-014	-9.30058e-015	-4.5536e-015	-1.36158e-014	-2.25427e-014	-1.23437e-014	-7.76342e-015	-1.69009e-014	-1.79876e-014	-5.16485e-014	-3.47712e-014	-6.99282e-014	-6.94726e-014	-1.03896e-014	-5.8507e-014	-2.49315e-014	-4.26259e-015	-8.02011e-015
-3.33943e-015	-1.44904e-015	-2.67395e-016	-6.66606e-015	-6.1175e-015	-1.66114e-014	-2.32404e-014	-2.08922e-014	-9.16589e-015	-4.69191e-015	-1.36662e-014	-2.27183e-014	-1.20916e-014	-7.62823e-015	-1.69663e-014	-1.77119e-014	-5.13111e-014	-3.48419e-014	-7.00389e-014	-6.95016e-014	-1.04173e-014	-5.84128e-014	-2.5034e-014	-4.33811e-015	-7.55488e-015
-3.09662e-015	-1.13008e-015	5.73835e-017	-6.67886e-015	-6.1222e-015	-1.71109e-014	-2.34377e-014	-2.1077e-014	-9.02816e-015	-4.82582e-015	-1.36899e-014	-2.2885e-014	-1.18367e-014	-7.48627e-015	-1.7036e-014	-1.74432e-014	-5.10065e-014	-3.49149e-014	-7.01591e-014	-6.95348e-014	-1.04732e-014	-5.83149e-014	-2.51603e-014	-4.41988e-015	-7.10009e-015
-2.86397e-015	-8.19206e-016	3.65538e-016	-6.72384e-015	-6.14267e-015	-1.75858e-014	-2.36265e-014	-2.12082e-014	-8.89074e-015	-4.95743e-015	-1.36888e-014	-2.30434e-014	-1.15835e-014	-7.33972e-015	-1.71112e-014	-1.71861e-014	-5.0739e-014	-3.49919e-014	-7.02882e-014	-6.95725e-014	-1.05599e-014	-5.82149e-014	-2.53092e-014	-4.50816e-015	-6.65798e-015
-2.64469e-015	-5.18216e-016	6.54976e-016	-6.80273e-015	-6.18052e-015	-1.80359e-014	-2.38085e-014	-2.12881e-014	-8.75688e-015	-5.08791e-015	-1.36647e-014	-2.31947e-014	-1.13358e-014	-7.19049e-015	-1.71937e-014	-1.69447e-014	-5.05121e-014	-3.50749e-014	-7.04263e-014	-6.96156e-014	-1.06801e-014	-5.81143e-014	-2.54798e-014	-4.60366e-015	-6.23081e-015
-2.44122e-015	-2.29666e-016	9.23932e-016	-6.91568e-015	-6.23688e-015	-1.84606e-014	-2.39853e-014	-2.13192e-014	-8.62985e-015	-5.21988e-015	-1.36198e-014	-2.3339e-014	-1.10977e-014	-7.04027e-015	-1.72843e-014	-1.67226e-014	-5.03291e-014	-3.51663e-014	-7.05725e-014	-6.96643e-014	-1.08355e-014	-5.80145e-014	-2.56707e-014	-4.70625e-015	-5.82035e-015
-2.25638e-015	4.54005e-017	1.17127e-015	-7.06307e-015	-6.31217e-015	-1.88595e-014	-2.41569e-014	-2.13046e-014	-8.5123e-015	-5.35534e-015	-1.3556e-014	-2.34772e-014	-1.0873e-014	-6.89124e-015	-1.73843e-014	-1.65228e-014	-5.01922e-014	-3.52672e-014	-7.07259e-014	-6.97183e-014	-1.10279e-014	-5.79175e-014	-2.58798e-014	-4.81635e-015	-5.42882e-015
-2.09275e-015	3.05062e-016	1.3954e-015	-7.24479e-015	-6.40648e-015	-1.92326e-014	-2.43237e-014	-2.12472e-014	-8.40694e-015	-5.49631e-015	-1.34756e-014	-2.36107e-014	-1.06654e-014	-6.74503e-015	-1.74945e-014	-1.63494e-014	-5.01024e-014	-3.5379e-014	-7.08858e-014	-6.97778e-014	-1.1258e-014	-5.78247e-014	-2.61056e-014	-4.9343e-015	-5.05805e-015
-1.95291e-015	5.4708e-016	1.59534e-015	-7.45967e-015	-6.51981e-015	-1.95801e-014	-2.44867e-014	-2.11509e-014	-8.31603e-015	-5.64465e-015	-1.33808e-014	-2.37403e-014	-1.04781e-014	-6.60352e-015	-1.76153e-014	-1.62046e-014	-5.00614e-014	-3.55033e-014	-7.10506e-014	-6.98433e-014	-1.15263e-014	-5.77368e-014	-2.63463e-014	-5.05994e-015	-4.70979e-015
-1.83937e-015	7.70307e-016	1.76969e-015	-7.70641e-015	-6.65192e-015	-1.99029e-014	-2.46468e-014	-2.10198e-014	-8.24112e-015	-5.80234e-015	-1.32738e-014	-2.38667e-014	-1.03142e-014	-6.46837e-015	-1.77469e-014	-1.60908e-014	-5.00682e-014	-3.56402e-014	-7.1219e-014	-6.99153e-014	-1.18333e-014	-5.76548e-014	-2.65998e-014	-5.19317e-015	-4.38553e-015
-1.75353e-015	9.73091e-016	1.91851e-015	-7.98352e-015	-6.80259e-015	-2.02005e-014	-2.48041e-014	-2.08573e-014	-8.18353e-015	-5.97072e-015	-1.31567e-014	-2.39912e-014	-1.01762e-014	-6.34132e-015	-1.78905e-014	-1.60098e-014	-5.01221e-014	-3.57906e-014	-7.13894e-014	-6.99939e-014	-1.21787e-014	-5.75795e-014	-2.6864e-014	-5.33444e-015	-4.08703e-015
-1.69677e-015	1.15425e-015	2.04144e-015	-8.28901e-015	-6.97066e-015	-2.04738e-014	-2.4959e-014	-2.06672e-014	-8.14504e-015	-6.15133e-015	-1.30319e-014	-2.41142e-014	-1.00658e-014	-6.22333e-015	-1.80462e-014	-1.59633e-014	-5.02223e-014	-3.59548e-014	-7.15598e-014	-7.0079e-014	-1.25616e-014	-5.75119e-014	-2.71368e-014	-5.48335e-015	-3.81555e-015
-1.66934e-015	1.31353e-015	2.13884e-015	-8.62057e-015	-7.15512e-015	-2.07236e-014	-2.51112e-014	-2.0454e-014	-8.12696e-015	-6.34562e-015	-1.29019e-014	-2.42362e-014	-9.98524e-015	-6.11549e-015	-1.82137e-014	-1.59528e-014	-5.0367e-014	-3.61324e-014	-7.17283e-014	-7.01708e-014	-1.2981e-014	-5.7453e-014	-2.7416e-014	-5.63963e-015	-3.57285e-015
-1.6729e-015	1.45056e-015	2.21157e-015	-8.97471e-015	-7.35438e-015	-2.09508e-014	-2.52607e-014	-2.02228e-014	-8.13021e-015	-6.55422e-015	-1.2769e-014	-2.43575e-014	-9.93584e-015	-6.01826e-015	-1.83926e-014	-1.59785e-014	-5.05534e-014	-3.63238e-014	-7.18926e-014	-7.02689e-014	-1.34352e-014	-5.74035e-014	-2.76992e-014	-5.80329e-015	-3.35997e-015
-1.70736e-015	1.5649e-015	2.25972e-015	-9.34882e-015	-7.56653e-015	-2.11562e-014	-2.5407e-014	-1.99773e-014	-8.15545e-015	-6.77769e-015	-1.26355e-014	-2.44788e-014	-9.91827e-015	-5.93257e-015	-1.85825e-014	-1.60402e-014	-5.07779e-014	-3.65278e-014	-7.20508e-014	-7.03729e-014	-1.3923e-014	-5.73641e-014	-2.79837e-014	-5.97382e-015	-3.17751e-015
-1.7727e-015	1.65617e-015	2.28436e-015	-9.7388e-015	-7.78996e-015	-2.13406e-014	-2.55495e-014	-1.97206e-014	-8.2024e-015	-7.01685e-015	-1.25035e-014	-2.45998e-014	-9.9329e-015	-5.85926e-015	-1.87826e-014	-1.61375e-014	-5.10366e-014	-3.67435e-014	-7.22013e-014	-7.04822e-014	-1.44414e-014	-5.73347e-014	-2.82674e-014	-6.1509e-015	-3.02574e-015
-1.8685e-015	1.72474e-015	2.28698e-015	-1.01409e-014	-8.02256e-015	-2.15048e-014	-2.56871e-014	-1.94564e-014	-8.27121e-015	-7.27165e-015	-1.23749e-014	-2.47214e-014	-9.9796e-015	-5.79842e-015	-1.89921e-014	-1.62692e-014	-5.13251e-014	-3.69699e-014	-7.2342e-014	-7.05959e-014	-1.49876e-014	-5.73153e-014	-2.85484e-014	-6.3345e-015	-2.90502e-015
-1.99361e-015	1.77088e-015	2.26932e-015	-1.0552e-014	-8.26159e-015	-2.165e-014	-2.58189e-014	-1.91885e-014	-8.36125e-015	-7.54141e-015	-1.22509e-014	-2.4843e-014	-1.00576e-014	-5.74969e-015	-1.92099e-014	-1.6434e-014	-5.16384e-014	-3.72057e-014	-7.24708e-014	-7.07137e-014	-1.55585e-014	-5.73063e-014	-2.88247e-014	-6.52437e-015	-2.81526e-015
-2.14616e-015	1.7947e-015	2.2335e-015	-1.09679e-014	-8.50506e-015	-2.17774e-014	-2.59438e-014	-1.89201e-014	-8.47135e-015	-7.82482e-015	-1.21331e-014	-2.49651e-014	-1.01662e-014	-5.71284e-015	-1.94351e-014	-1.66302e-014	-5.19717e-014	-3.74494e-014	-7.25864e-014	-7.08345e-014	-1.61515e-014	-5.73078e-014	-2.90943e-014	-6.71969e-015	-2.75613e-015
-2.3245e-015	1.79684e-015	2.18145e-015	-1.13841e-014	-8.7511e-015	-2.18875e-014	-2.6061e-014	-1.86546e-014	-8.60088e-015	-8.12083e-015	-1.20226e-014	-2.50867e-014	-1.03037e-014	-5.68716e-015	-1.96659e-014	-1.68555e-014	-5.23202e-014	-3.76987e-014	-7.2687e-014	-7.09575e-014	-1.67629e-014	-5.73194e-014	-2.9355e-014	-6.91977e-015	-2.72684e-015
-2.52678e-015	1.77905e-015	2.11521e-015	-1.17962e-014	-8.99654e-015	-2.19813e-014	-2.61684e-014	-1.83956e-014	-8.74814e-015	-8.42864e-015	-1.19207e-014	-2.52077e-014	-1.04685e-014	-5.67174e-015	-1.99006e-014	-1.7107e-014	-5.26783e-014	-3.79522e-014	-7.27708e-014	-7.10815e-014	-1.73885e-014	-5.73408e-014	-2.96046e-014	-7.12456e-015	-2.7271e-015
-2.75011e-015	1.74202e-015	2.0372e-015	-1.22002e-014	-9.23839e-015	-2.20588e-014	-2.62647e-014	-1.81446e-014	-8.91125e-015	-8.74699e-015	-1.18283e-014	-2.53271e-014	-1.06582e-014	-5.66585e-015	-2.01381e-014	-1.73826e-014	-5.304e-014	-3.82081e-014	-7.28363e-014	-7.12055e-014	-1.80244e-014	-5.73709e-014	-2.98415e-014	-7.3335e-015	-2.75595e-015
-2.99169e-015	1.68714e-015	1.94924e-015	-1.25915e-014	-9.47411e-015	-2.21214e-014	-2.63488e-014	-1.79037e-014	-9.08876e-015	-9.07399e-015	-1.17464e-014	-2.54441e-014	-1.087e-014	-5.66869e-015	-2.03766e-014	-1.76789e-014	-5.33996e-014	-3.84643e-014	-7.28822e-014	-7.13288e-014	-1.86664e-014	-5.74094e-014	-3.0064e-014	-7.54574e-015	-2.81228e-015
-3.24806e-015	1.61573e-015	1.85391e-015	-1.29667e-014	-9.70146e-015	-2.21696e-014	-2.64195e-014	-1.76732e-014	-9.27892e-015	-9.40723e-015	-1.16753e-014	-2.55585e-014	-1.11011e-014	-5.67933e-015	-2.06143e-014	-1.79921e-014	-5.37513e-014	-3.87187e-014	-7.29072e-014	-7.14505e-014	-1.93111e-014	-5.74553e-014	-3.02714e-014	-7.7602e-015	-2.89483e-015
-3.51637e-015	1.52919e-015	1.75335e-015	-1.33217e-014	-9.91785e-015	-2.22039e-014	-2.64751e-014	-1.7455e-014	-9.47954e-015	-9.74373e-015	-1.16156e-014	-2.56692e-014	-1.13481e-014	-5.6961e-015	-2.08492e-014	-1.83188e-014	-5.40905e-014	-3.89689e-014	-7.29121e-014	-7.15704e-014	-1.99541e-014	-5.75075e-014	-3.0462e-014	-7.97659e-015	-3.00178e-015
-3.79343e-015	1.42962e-015	1.65033e-015	-1.36528e-014	-1.01212e-014	-2.22242e-014	-2.65136e-014	-1.72501e-014	-9.68813e-015	-1.00813e-014	-1.15669e-014	-2.57762e-014	-1.16075e-014	-5.71768e-015	-2.10804e-014	-1.86557e-014	-5.44115e-014	-3.92124e-014	-7.28957e-014	-7.16875e-014	-2.05908e-014	-5.75648e-014	-3.06348e-014	-8.19459e-015	-3.1313e-015
-4.07483e-015	1.3199e-015	1.54728e-015	-1.3957e-014	-1.03095e-014	-2.22309e-014	-2.65342e-014	-1.70584e-014	-9.90258e-015	-1.04174e-014	-1.15296e-014	-2.58777e-014	-1.18762e-014	-5.74267e-015	-2.13058e-014	-1.89994e-014	-5.47097e-014	-3.94477e-014	-7.28581e-014	-7.18002e-014	-2.12172e-014	-5.76268e-014	-3.07892e-014	-8.41379e-015	-3.28147e-015
-4.35695e-015	1.20072e-015	1.44628e-015	-1.4231e-014	-1.04806e-014	-2.22243e-014	-2.65351e-014	-1.68803e-014	-1.01206e-014	-1.07484e-014	-1.15031e-014	-2.59722e-014	-1.21503e-014	-5.7692e-015	-2.15231e-014	-1.93465e-014	-5.49809e-014	-3.9673e-014	-7.27991e-014	-7.19077e-014	-2.18296e-014	-5.76917e-014	-3.09237e-014	-8.6331e-015	-3.45064e-015
-4.63572e-015	1.07376e-015	1.3493e-015	-1.44715e-014	-1.06334e-014	-2.22046e-014	-2.65154e-014	-1.67157e-014	-1.03402e-014	-1.10715e-014	-1.14872e-014	-2.60588e-014	-1.24253e-014	-5.79511e-015	-2.17309e-014	-1.96933e-014	-5.5221e-014	-3.98858e-014	-7.27193e-014	-7.20095e-014	-2.24249e-014	-5.77576e-014	-3.10378e-014	-8.85123e-015	-3.63663e-015
-4.90749e-015	9.41369e-016	1.25831e-015	-1.46766e-014	-1.07662e-014	-2.21719e-014	-2.64739e-014	-1.65639e-014	-1.05589e-014	-1.13837e-014	-1.14814e-014	-2.61366e-014	-1.26976e-014	-5.81904e-015	-2.19276e-014	-2.00367e-014	-5.54268e-014	-4.00844e-014	-7.26197e-014	-7.21049e-014	-2.30001e-014	-5.78235e-014	-3.11312e-014	-9.06759e-015	-3.83725e-015
-5.16922e-015	8.04888e-016	1.17497e-015	-1.48442e-014	-1.08779e-014	-2.21266e-014	-2.64101e-014	-1.64243e-014	-1.07741e-014	-1.16821e-014	-1.14852e-014	-2.62035e-014	-1.29639e-014	-5.83951e-015	-2.2111e-014	-2.03733e-014	-5.55955e-014	-4.02674e-014	-7.25012e-014	-7.21929e-014	-2.35518e-014	-5.78881e-014	-3.12041e-014	-9.2814e-015	-4.04978e-015
-5.41721e-015	6.66314e-016	1.10094e-015	-1.49734e-014	-1.09677e-014	-2.20681e-014	-2.63231e-014	-1.62962e-014	-1.09839e-014	-1.19635e-014	-1.14976e-014	-2.62581e-014	-1.32202e-014	-5.85589e-015	-2.22797e-014	-2.07001e-014	-5.57245e-014	-4.04339e-014	-7.23642e-014	-7.22725e-014	-2.40771e-014	-5.79503e-014	-3.12569e-014	-9.49228e-015	-4.2712e-015
-5.64843e-015	5.27128e-016	1.0379e-015	-1.50636e-014	-1.10346e-014	-2.19964e-014	-2.62124e-014	-1.61779e-014	-1.11864e-014	-1.22251e-014	-1.15175e-014	-2.62996e-014	-1.34629e-014	-5.86645e-015	-2.24322e-014	-2.10147e-014	-5.58125e-014	-4.05826e-014	-7.2211e-014	-7.23438e-014	-2.45741e-014	-5.80089e-014	-3.12899e-014	-9.69979e-015	-4.49937e-015
-5.85963e-015	3.88954e-016	9.86577e-016	-1.51133e-014	-1.10788e-014	-2.19106e-014	-2.60779e-014	-1.60687e-014	-1.13792e-014	-1.24636e-014	-1.15439e-014	-2.63276e-014	-1.36887e-014	-5.87046e-015	-2.25676e-014	-2.1314e-014	-5.58579e-014	-4.07128e-014	-7.20437e-014	-7.24072e-014	-2.50401e-014	-5.80622e-014	-3.13033e-014	-9.90323e-015	-4.73176e-015
-6.04802e-015	2.53458e-016	9.47717e-016	-1.51226e-014	-1.11004e-014	-2.18108e-014	-2.59201e-014	-1.59671e-014	-1.15601e-014	-1.26764e-014	-1.15756e-014	-2.63412e-014	-1.38945e-014	-5.86664e-015	-2.26847e-014	-2.15962e-014	-5.58597e-014	-4.08238e-014	-7.1864e-014	-7.2462e-014	-2.54733e-014	-5.8109e-014	-3.12968e-014	-1.01019e-014	-4.96598e-015
-6.21149e-015	1.22495e-016	9.2233e-016	-1.50918e-014	-1.10997e-014	-2.16966e-014	-2.5739e-014	-1.58715e-014	-1.17268e-014	-1.28605e-014	-1.16112e-014	-2.63396e-014	-1.40776e-014	-5.85398e-015	-2.27829e-014	-2.18597e-014	-5.58185e-014	-4.09147e-014	-7.16742e-014	-7.25086e-014	-2.58726e-014	-5.81482e-014	-3.12722e-014	-1.02956e-014	-5.19934e-015
-6.34806e-015	-3.19718e-018	9.10793e-016	-1.50221e-014	-1.10776e-014	-2.15679e-014	-2.55353e-014	-1.57807e-014	-1.18775e-014	-1.30141e-014	-1.16504e-014	-2.63222e-014	-1.42353e-014	-5.83213e-015	-2.28616e-014	-2.21029e-014	-5.57359e-014	-4.09852e-014	-7.14764e-014	-7.25468e-014	-2.62374e-014	-5.81789e-014	-3.12304e-014	-1.04832e-014	-5.42981e-015
-6.45617e-015	-1.22093e-016	9.12685e-016	-1.49148e-014	-1.10345e-014	-2.14243e-014	-2.53102e-014	-1.5693e-014	-1.20107e-014	-1.31347e-014	-1.16916e-014	-2.62881e-014	-1.4365e-014	-5.8011e-015	-2.292e-014	-2.23243e-014	-5.56129e-014	-4.10352e-014	-7.12736e-014	-7.2577e-014	-2.65665e-014	-5.81997e-014	-3.11719e-014	-1.06649e-014	-5.65474e-015
-6.53464e-015	-2.332e-016	9.28197e-016	-1.47719e-014	-1.0972e-014	-2.12651e-014	-2.50645e-014	-1.56076e-014	-1.21239e-014	-1.32207e-014	-1.17338e-014	-2.62362e-014	-1.4465e-014	-5.76083e-015	-2.29578e-014	-2.25233e-014	-5.54513e-014	-4.10648e-014	-7.10685e-014	-7.2599e-014	-2.6859e-014	-5.82099e-014	-3.10984e-014	-1.08398e-014	-5.87157e-015
-6.58308e-015	-3.36319e-016	9.56264e-016	-1.45949e-014	-1.08916e-014	-2.10902e-014	-2.47994e-014	-1.55232e-014	-1.22159e-014	-1.32704e-014	-1.17762e-014	-2.6166e-014	-1.45338e-014	-5.71125e-015	-2.29744e-014	-2.26994e-014	-5.52531e-014	-4.10742e-014	-7.08643e-014	-7.26136e-014	-2.71153e-014	-5.82084e-014	-3.10111e-014	-1.10075e-014	-6.07944e-015
-6.6008e-015	-4.30952e-016	9.95924e-016	-1.43857e-014	-1.07946e-014	-2.08992e-014	-2.45163e-014	-1.54382e-014	-1.22854e-014	-1.32829e-014	-1.18176e-014	-2.60784e-014	-1.4571e-014	-5.65258e-015	-2.29698e-014	-2.28523e-014	-5.50214e-014	-4.1064e-014	-7.06635e-014	-7.26209e-014	-2.73363e-014	-5.81951e-014	-3.09116e-014	-1.1168e-014	-6.27583e-015
-6.58822e-015	-5.15954e-016	1.04646e-015	-1.4147e-014	-1.06827e-014	-2.06917e-014	-2.42171e-014	-1.53527e-014	-1.2332e-014	-1.32579e-014	-1.18575e-014	-2.59728e-014	-1.45757e-014	-5.58573e-015	-2.29438e-014	-2.29824e-014	-5.47596e-014	-4.10348e-014	-7.04697e-014	-7.2622e-014	-2.75227e-014	-5.81698e-014	-3.08007e-014	-1.1321e-014	-6.45904e-015
-6.54554e-015	-5.91666e-016	1.1067e-015	-1.38823e-014	-1.05575e-014	-2.04677e-014	-2.39044e-014	-1.5266e-014	-1.23554e-014	-1.31954e-014	-1.18951e-014	-2.58498e-014	-1.45473e-014	-5.51151e-015	-2.28965e-014	-2.30904e-014	-5.44724e-014	-4.09879e-014	-7.0286e-014	-7.26182e-014	-2.76758e-014	-5.81326e-014	-3.06799e-014	-1.14663e-014	-6.62769e-015
-6.47397e-015	-6.58231e-016	1.17534e-015	-1.35947e-014	-1.04212e-014	-2.02275e-014	-2.35804e-014	-1.5177e-014	-1.23542e-014	-1.3096e-014	-1.19292e-014	-2.57099e-014	-1.44857e-014	-5.43071e-015	-2.28287e-014	-2.31769e-014	-5.4164e-014	-4.09241e-014	-7.01154e-014	-7.26099e-014	-2.77976e-014	-5.80842e-014	-3.0552e-014	-1.16037e-014	-6.78114e-015
-6.37485e-015	-7.15616e-016	1.2511e-015	-1.32878e-014	-1.0277e-014	-1.99712e-014	-2.32472e-014	-1.50851e-014	-1.23276e-014	-1.29601e-014	-1.19595e-014	-2.55537e-014	-1.43911e-014	-5.34386e-015	-2.27405e-014	-2.32429e-014	-5.38384e-014	-4.08445e-014	-6.99612e-014	-7.25978e-014	-2.78904e-014	-5.80257e-014	-3.04181e-014	-1.17328e-014	-6.91834e-015
-6.24993e-015	-7.64106e-016	1.33254e-015	-1.29648e-014	-1.01267e-014	-1.96978e-014	-2.29079e-014	-1.49892e-014	-1.22752e-014	-1.27889e-014	-1.19848e-014	-2.53819e-014	-1.42645e-014	-5.25247e-015	-2.26327e-014	-2.32903e-014	-5.34996e-014	-4.07505e-014	-6.98259e-014	-7.25832e-014	-2.79553e-014	-5.79571e-014	-3.02805e-014	-1.18535e-014	-7.03819e-015
-6.10116e-015	-8.04776e-016	1.4174e-015	-1.26293e-014	-9.97286e-015	-1.94076e-014	-2.25652e-014	-1.48892e-014	-1.21972e-014	-1.25836e-014	-1.20048e-014	-2.51956e-014	-1.41074e-014	-5.15791e-015	-2.25061e-014	-2.33203e-014	-5.31519e-014	-4.0644e-014	-6.97115e-014	-7.25671e-014	-2.79951e-014	-5.78795e-014	-3.01415e-014	-1.1966e-014	-7.14011e-015
-5.93083e-015	-8.38043e-016	1.50394e-015	-1.22851e-014	-9.81791e-015	-1.91011e-014	-2.22212e-014	-1.47848e-014	-1.20934e-014	-1.23463e-014	-1.20189e-014	-2.49958e-014	-1.3921e-014	-5.06179e-015	-2.23616e-014	-2.33352e-014	-5.28014e-014	-4.05268e-014	-6.96201e-014	-7.25505e-014	-2.80123e-014	-5.77936e-014	-3.0003e-014	-1.20706e-014	-7.22422e-015
-5.74142e-015	-8.6486e-016	1.5904e-015	-1.19353e-014	-9.66392e-015	-1.8779e-014	-2.18792e-014	-1.46765e-014	-1.19636e-014	-1.20796e-014	-1.20272e-014	-2.47836e-014	-1.37073e-014	-4.96521e-015	-2.22008e-014	-2.33372e-014	-5.24533e-014	-4.04e-014	-6.95543e-014	-7.25351e-014	-2.80095e-014	-5.77006e-014	-2.98665e-014	-1.21676e-014	-7.29113e-015
-5.53624e-015	-8.86728e-016	1.67476e-015	-1.15845e-014	-9.51282e-015	-1.84415e-014	-2.15417e-014	-1.45642e-014	-1.18086e-014	-1.17865e-014	-1.20301e-014	-2.45611e-014	-1.34679e-014	-4.87024e-015	-2.20246e-014	-2.3328e-014	-5.21121e-014	-4.02649e-014	-6.95156e-014	-7.25217e-014	-2.79902e-014	-5.76019e-014	-2.97339e-014	-1.22569e-014	-7.34091e-015
-5.31865e-015	-9.04688e-016	1.75503e-015	-1.12359e-014	-9.36683e-015	-1.80888e-014	-2.12111e-014	-1.44478e-014	-1.1629e-014	-1.14701e-014	-1.2027e-014	-2.43299e-014	-1.32053e-014	-4.77863e-015	-2.1834e-014	-2.33103e-014	-5.17831e-014	-4.01231e-014	-6.95062e-014	-7.25119e-014	-2.7957e-014	-5.74994e-014	-2.96072e-014	-1.2339e-014	-7.37388e-015
-5.09186e-015	-9.19766e-016	1.82974e-015	-1.08935e-014	-9.22776e-015	-1.77219e-014	-2.08897e-014	-1.43282e-014	-1.14253e-014	-1.11334e-014	-1.20175e-014	-2.40917e-014	-1.29219e-014	-4.69256e-015	-2.16308e-014	-2.32865e-014	-5.14705e-014	-3.99761e-014	-6.95274e-014	-7.25069e-014	-2.79119e-014	-5.73951e-014	-2.94884e-014	-1.24144e-014	-7.39074e-015
-4.85889e-015	-9.33845e-016	1.89701e-015	-1.056e-014	-9.09744e-015	-1.73415e-014	-2.05802e-014	-1.42059e-014	-1.1198e-014	-1.07794e-014	-1.20016e-014	-2.38481e-014	-1.26203e-014	-4.6137e-015	-2.14172e-014	-2.32588e-014	-5.11789e-014	-3.98252e-014	-6.95796e-014	-7.25075e-014	-2.78577e-014	-5.72904e-014	-2.93792e-014	-1.24839e-014	-7.39255e-015
-4.62288e-015	-9.48683e-016	1.95532e-015	-1.02392e-014	-8.97733e-015	-1.69486e-014	-2.02857e-014	-1.40816e-014	-1.09476e-014	-1.04118e-014	-1.19797e-014	-2.36014e-014	-1.2303e-014	-4.54371e-015	-2.11951e-014	-2.32298e-014	-5.09123e-014	-3.96719e-014	-6.9663e-014	-7.25154e-014	-2.77979e-014	-5.71874e-014	-2.92812e-014	-1.25483e-014	-7.38053e-015
-4.38726e-015	-9.66279e-016	2.00332e-015	-9.9339e-015	-8.86868e-015	-1.6544e-014	-2.00084e-014	-1.39562e-014	-1.06752e-014	-1.00349e-014	-1.19522e-014	-2.33536e-014	-1.19732e-014	-4.48366e-015	-2.09659e-014	-2.32018e-014	-5.06744e-014	-3.95176e-014	-6.97783e-014	-7.25318e-014	-2.77346e-014	-5.70886e-014	-2.9196e-014	-1.26082e-014	-7.35563e-015
-4.15557e-015	-9.87747e-016	2.04e-015	-9.64743e-015	-8.77333e-015	-1.61288e-014	-1.97505e-014	-1.38312e-014	-1.03819e-014	-9.65292e-015	-1.19195e-014	-2.31069e-014	-1.16338e-014	-4.4356e-015	-2.07315e-014	-2.31773e-014	-5.04689e-014	-3.93634e-014	-6.99259e-014	-7.25575e-014	-2.76705e-014	-5.69964e-014	-2.91254e-014	-1.26647e-014	-7.3196e-015
-3.93144e-015	-1.01469e-015	2.0639e-015	-9.38275e-015	-8.69298e-015	-1.57042e-014	-1.95135e-014	-1.37068e-014	-1.00689e-014	-9.27025e-015	-1.18818e-014	-2.2864e-014	-1.12874e-014	-4.40032e-015	-2.04934e-014	-2.31581e-014	-5.02986e-014	-3.9211e-014	-7.01045e-014	-7.25933e-014	-2.76082e-014	-5.69127e-014	-2.90705e-014	-1.27187e-014	-7.27419e-015
-3.7169e-015	-1.04933e-015	2.07379e-015	-9.14251e-015	-8.62839e-015	-1.5272e-014	-1.9299e-014	-1.35842e-014	-9.73788e-015	-8.88999e-015	-1.18393e-014	-2.26267e-014	-1.0937e-014	-4.37855e-015	-2.02534e-014	-2.31462e-014	-5.0167e-014	-3.90609e-014	-7.03137e-014	-7.264e-014	-2.75502e-014	-5.68397e-014	-2.90324e-014	-1.27714e-014	-7.22098e-015
-3.51417e-015	-1.09372e-015	2.06902e-015	-8.92868e-015	-8.58024e-015	-1.48335e-014	-1.91079e-014	-1.34638e-014	-9.38978e-015	-8.51615e-015	-1.17926e-014	-2.23971e-014	-1.05851e-014	-4.37202e-015	-2.00137e-014	-2.31436e-014	-5.00763e-014	-3.89137e-014	-7.05518e-014	-7.26983e-014	-2.74979e-014	-5.67792e-014	-2.90126e-014	-1.28239e-014	-7.16248e-015
-3.32603e-015	-1.14904e-015	2.04939e-015	-8.74303e-015	-8.54871e-015	-1.43909e-014	-1.89405e-014	-1.33467e-014	-9.02625e-015	-8.1528e-015	-1.17421e-014	-2.21778e-014	-1.02342e-014	-4.38126e-015	-1.97756e-014	-2.31522e-014	-5.00284e-014	-3.87708e-014	-7.08169e-014	-7.27688e-014	-2.74533e-014	-5.6734e-014	-2.90122e-014	-1.2878e-014	-7.10042e-015
-3.1541e-015	-1.2166e-015	2.01434e-015	-8.58683e-015	-8.53457e-015	-1.39454e-014	-1.87976e-014	-1.3233e-014	-8.64859e-015	-7.80388e-015	-1.16881e-014	-2.19708e-014	-9.88653e-015	-4.4067e-015	-1.95416e-014	-2.31735e-014	-5.00236e-014	-3.86323e-014	-7.11077e-014	-7.2852e-014	-2.7418e-014	-5.67062e-014	-2.90318e-014	-1.29344e-014	-7.03687e-015
-2.99995e-015	-1.29799e-015	1.96399e-015	-8.46146e-015	-8.53776e-015	-1.34986e-014	-1.86793e-014	-1.31236e-014	-8.25802e-015	-7.47261e-015	-1.1631e-014	-2.17783e-014	-9.54555e-015	-4.44874e-015	-1.93136e-014	-2.32087e-014	-5.00629e-014	-3.84992e-014	-7.14219e-014	-7.29484e-014	-2.7393e-014	-5.66972e-014	-2.90726e-014	-1.29945e-014	-6.97385e-015
-2.86474e-015	-1.3944e-015	1.89859e-015	-8.36759e-015	-8.55779e-015	-1.30522e-014	-1.85859e-014	-1.30188e-014	-7.85532e-015	-7.16222e-015	-1.15711e-014	-2.16027e-014	-9.21252e-015	-4.50704e-015	-1.90937e-014	-2.32595e-014	-5.0146e-014	-3.83717e-014	-7.17569e-014	-7.30575e-014	-2.73793e-014	-5.67088e-014	-2.91346e-014	-1.30603e-014	-6.91369e-015
-2.74972e-015	-1.50691e-015	1.81818e-015	-8.30607e-015	-8.59447e-015	-1.26078e-014	-1.8517e-014	-1.29179e-014	-7.44201e-015	-6.87607e-015	-1.15089e-014	-2.14458e-014	-8.88846e-015	-4.58164e-015	-1.88829e-014	-2.33263e-014	-5.0273e-014	-3.82506e-014	-7.21095e-014	-7.31796e-014	-2.73782e-014	-5.67426e-014	-2.92183e-014	-1.31329e-014	-6.85817e-015
-2.65575e-015	-1.63621e-015	1.72336e-015	-8.27665e-015	-8.64794e-015	-1.21668e-014	-1.84718e-014	-1.28205e-014	-7.01926e-015	-6.61611e-015	-1.14445e-014	-2.13087e-014	-8.57571e-015	-4.67173e-015	-1.86835e-014	-2.341e-014	-5.04425e-014	-3.81358e-014	-7.24764e-014	-7.33143e-014	-2.73902e-014	-5.67995e-014	-2.9323e-014	-1.32143e-014	-6.80899e-015
-2.58294e-015	-1.78257e-015	1.61484e-015	-8.27927e-015	-8.71715e-015	-1.17304e-014	-1.84488e-014	-1.27262e-014	-6.58907e-015	-6.38432e-015	-1.1378e-014	-2.11934e-014	-8.27635e-015	-4.77626e-015	-1.84964e-014	-2.35107e-014	-5.06527e-014	-3.80272e-014	-7.28547e-014	-7.34608e-014	-2.74157e-014	-5.68812e-014	-2.94486e-014	-1.33056e-014	-6.76786e-015
-2.53105e-015	-1.94633e-015	1.49383e-015	-8.31354e-015	-8.80174e-015	-1.13004e-014	-1.84467e-014	-1.26351e-014	-6.15288e-015	-6.18215e-015	-1.13096e-014	-2.11012e-014	-7.99106e-015	-4.89459e-015	-1.83226e-014	-2.36285e-014	-5.09011e-014	-3.79253e-014	-7.32408e-014	-7.36179e-014	-2.74549e-014	-5.69884e-014	-2.9595e-014	-1.34084e-014	-6.73727e-015
-2.49991e-015	-2.12761e-015	1.36148e-015	-8.37871e-015	-8.9006e-015	-1.08785e-014	-1.84632e-014	-1.25465e-014	-5.71258e-015	-6.01138e-015	-1.12396e-014	-2.1033e-014	-7.72077e-015	-5.02572e-015	-1.81639e-014	-2.37631e-014	-5.11859e-014	-3.78296e-014	-7.36313e-014	-7.37851e-014	-2.75077e-014	-5.71217e-014	-2.97616e-014	-1.35239e-014	-6.71866e-015
-2.48855e-015	-2.32686e-015	1.21926e-015	-8.47323e-015	-9.01261e-015	-1.04662e-014	-1.84959e-014	-1.24592e-014	-5.26922e-015	-5.87237e-015	-1.11679e-014	-2.09904e-014	-7.46677e-015	-5.16798e-015	-1.80215e-014	-2.39143e-014	-5.15038e-014	-3.77401e-014	-7.40222e-014	-7.39613e-014	-2.7573e-014	-5.72811e-014	-2.99473e-014	-1.36532e-014	-6.71282e-015
-2.49567e-015	-2.54442e-015	1.06832e-015	-8.59595e-015	-9.13695e-015	-1.00646e-014	-1.85423e-014	-1.23722e-014	-4.82345e-015	-5.76604e-015	-1.10944e-014	-2.09743e-014	-7.22891e-015	-5.31968e-015	-1.78961e-014	-2.40807e-014	-5.18515e-014	-3.76564e-014	-7.44095e-014	-7.41447e-014	-2.76503e-014	-5.74657e-014	-3.01508e-014	-1.37977e-014	-6.72126e-015
-2.51993e-015	-2.77957e-015	9.1007e-016	-8.74516e-015	-9.27239e-015	-9.67506e-015	-1.86003e-014	-1.22843e-014	-4.37673e-015	-5.69187e-015	-1.10199e-014	-2.09852e-014	-7.0074e-015	-5.47895e-015	-1.77887e-014	-2.42612e-014	-5.22252e-014	-3.7578e-014	-7.47898e-014	-7.43338e-014	-2.77392e-014	-5.76749e-014	-3.03708e-014	-1.3958e-014	-6.74583e-015
-2.55891e-015	-3.03115e-015	7.45725e-016	-8.91822e-015	-9.41736e-015	-9.29855e-015	-1.8666e-014	-1.21945e-014	-3.93045e-015	-5.64913e-015	-1.09437e-014	-2.10241e-014	-6.80196e-015	-5.64444e-015	-1.76998e-014	-2.44545e-014	-5.26209e-014	-3.75043e-014	-7.51593e-014	-7.45275e-014	-2.78385e-014	-5.79085e-014	-3.06051e-014	-1.41352e-014	-6.78757e-015
-2.61091e-015	-3.29828e-015	5.77569e-016	-9.11256e-015	-9.57036e-015	-8.93644e-015	-1.87361e-014	-1.21014e-014	-3.48609e-015	-5.63661e-015	-1.08656e-014	-2.10912e-014	-6.61208e-015	-5.81402e-015	-1.76302e-014	-2.46584e-014	-5.30344e-014	-3.74347e-014	-7.55135e-014	-7.47237e-014	-2.79472e-014	-5.81657e-014	-3.08525e-014	-1.43302e-014	-6.84736e-015
-2.67393e-015	-3.58004e-015	4.06723e-016	-9.32591e-015	-9.73021e-015	-8.58924e-015	-1.88071e-014	-1.20025e-014	-3.04445e-015	-5.65291e-015	-1.07856e-014	-2.11857e-014	-6.43774e-015	-5.9855e-015	-1.75796e-014	-2.48719e-014	-5.34618e-014	-3.73681e-014	-7.5849e-014	-7.49207e-014	-2.80639e-014	-5.84443e-014	-3.1111e-014	-1.45434e-014	-6.92541e-015
-2.74593e-015	-3.87425e-015	2.34971e-016	-9.55552e-015	-9.89542e-015	-8.25792e-015	-1.88755e-014	-1.18956e-014	-2.60665e-015	-5.69636e-015	-1.07022e-014	-2.13076e-014	-6.27788e-015	-6.15696e-015	-1.7548e-014	-2.50927e-014	-5.38979e-014	-3.73039e-014	-7.61626e-014	-7.51163e-014	-2.81875e-014	-5.87416e-014	-3.13785e-014	-1.47758e-014	-7.0223e-015
-2.82494e-015	-4.17929e-015	6.40326e-017	-9.79894e-015	-1.00644e-014	-7.94287e-015	-1.89374e-014	-1.17798e-014	-2.1733e-015	-5.76467e-015	-1.06149e-014	-2.14568e-014	-6.13201e-015	-6.32581e-015	-1.75345e-014	-2.53189e-014	-5.4338e-014	-3.72418e-014	-7.64509e-014	-7.53078e-014	-2.83176e-014	-5.90553e-014	-3.16525e-014	-1.50273e-014	-7.13839e-015
-2.90831e-015	-4.49359e-015	-1.04323e-016	-1.00526e-014	-1.02361e-014	-7.64476e-015	-1.89895e-014	-1.16533e-014	-1.74552e-015	-5.85536e-015	-1.05231e-014	-2.16331e-014	-5.9995e-015	-6.49046e-015	-1.75392e-014	-2.55487e-014	-5.47773e-014	-3.71804e-014	-7.67106e-014	-7.54935e-014	-2.84527e-014	-5.93835e-014	-3.19306e-014	-1.52976e-014	-7.27376e-015
-2.99359e-015	-4.81527e-015	-2.68661e-016	-1.03132e-014	-1.04094e-014	-7.36376e-015	-1.90286e-014	-1.15146e-014	-1.32419e-015	-5.96527e-015	-1.04262e-014	-2.18355e-014	-5.87884e-015	-6.64868e-015	-1.75612e-014	-2.578e-014	-5.52107e-014	-3.71192e-014	-7.69397e-014	-7.56719e-014	-2.85908e-014	-5.97231e-014	-3.22108e-014	-1.55862e-014	-7.42791e-015
-3.07808e-015	-5.14206e-015	-4.28121e-016	-1.05779e-014	-1.05831e-014	-7.09987e-015	-1.90513e-014	-1.13618e-014	-9.10451e-016	-6.09142e-015	-1.03238e-014	-2.20624e-014	-5.76847e-015	-6.79856e-015	-1.75998e-014	-2.60109e-014	-5.56333e-014	-3.70579e-014	-7.71356e-014	-7.58404e-014	-2.87307e-014	-6.00712e-014	-3.24906e-014	-1.58928e-014	-7.60072e-015
-3.15971e-015	-5.47166e-015	-5.81191e-016	-1.0843e-014	-1.07561e-014	-6.85355e-015	-1.90543e-014	-1.1193e-014	-5.05676e-016	-6.23043e-015	-1.02158e-014	-2.23125e-014	-5.66739e-015	-6.93818e-015	-1.76546e-014	-2.62387e-014	-5.60405e-014	-3.69961e-014	-7.72968e-014	-7.59971e-014	-2.88707e-014	-6.04244e-014	-3.27671e-014	-1.62163e-014	-7.79156e-015
-3.23613e-015	-5.80158e-015	-7.26851e-016	-1.11055e-014	-1.09269e-014	-6.62473e-015	-1.90352e-014	-1.10072e-014	-1.10871e-016	-6.37913e-015	-1.01011e-014	-2.25844e-014	-5.57417e-015	-7.06601e-015	-1.77246e-014	-2.64608e-014	-5.64278e-014	-3.69328e-014	-7.74217e-014	-7.61403e-014	-2.90097e-014	-6.07792e-014	-3.3038e-014	-1.65558e-014	-7.99923e-015
-3.30584e-015	-6.12992e-015	-8.63907e-016	-1.13621e-014	-1.10945e-014	-6.4134e-015	-1.89914e-014	-1.08033e-014	2.72966e-016	-6.53391e-015	-9.97799e-015	-2.28778e-014	-5.48769e-015	-7.18085e-015	-1.78083e-014	-2.66752e-014	-5.67917e-014	-3.68675e-014	-7.75094e-014	-7.62677e-014	-2.91472e-014	-6.11319e-014	-3.3301e-014	-1.69098e-014	-8.22261e-015
-3.36655e-015	-6.454e-015	-9.91303e-016	-1.16096e-014	-1.12582e-014	-6.21971e-015	-1.89206e-014	-1.05806e-014	6.45032e-016	-6.69114e-015	-9.84632e-015	-2.31911e-014	-5.40694e-015	-7.28136e-015	-1.79039e-014	-2.68795e-014	-5.7128e-014	-3.68002e-014	-7.75595e-014	-7.63768e-014	-2.9282e-014	-6.14802e-014	-3.35532e-014	-1.72771e-014	-8.46067e-015
-3.41684e-015	-6.77211e-015	-1.1081e-015	-1.18446e-014	-1.14166e-014	-6.04291e-015	-1.88201e-014	-1.03384e-014	1.00429e-015	-6.84713e-015	-9.70584e-015	-2.3522e-014	-5.33072e-015	-7.36603e-015	-1.80101e-014	-2.70711e-014	-5.74323e-014	-3.67305e-014	-7.75714e-014	-7.64659e-014	-2.94135e-014	-6.18204e-014	-3.37922e-014	-1.76554e-014	-8.71238e-015
-3.4552e-015	-7.08207e-015	-1.21405e-015	-1.20642e-014	-1.15688e-014	-5.8834e-015	-1.86882e-014	-1.00762e-014	1.34968e-015	-6.9984e-015	-9.55612e-015	-2.38687e-014	-5.25796e-015	-7.43478e-015	-1.81253e-014	-2.72483e-014	-5.77017e-014	-3.66584e-014	-7.75453e-014	-7.65335e-014	-2.95414e-014	-6.21489e-014	-3.40158e-014	-1.80424e-014	-8.97624e-015
-3.48092e-015	-7.3815e-015	-1.30899e-015	-1.22657e-014	-1.17144e-014	-5.74031e-015	-1.85232e-014	-9.79311e-015	1.68017e-015	-7.14195e-015	-9.39593e-015	-2.42293e-014	-5.18684e-015	-7.4869e-015	-1.82478e-014	-2.74085e-014	-5.79336e-014	-3.65836e-014	-7.74823e-014	-7.65783e-014	-2.96653e-014	-6.24626e-014	-3.42224e-014	-1.84355e-014	-9.25089e-015
-3.49368e-015	-7.66771e-015	-1.39268e-015	-1.2447e-014	-1.18526e-014	-5.61306e-015	-1.83247e-014	-9.48962e-015	1.99432e-015	-7.27488e-015	-9.22477e-015	-2.46018e-014	-5.11627e-015	-7.52188e-015	-1.83754e-014	-2.75497e-014	-5.81255e-014	-3.6506e-014	-7.73831e-014	-7.65988e-014	-2.97847e-014	-6.27583e-014	-3.44101e-014	-1.88323e-014	-9.53489e-015
-3.49287e-015	-7.93912e-015	-1.46468e-015	-1.26053e-014	-1.19825e-014	-5.50099e-015	-1.80923e-014	-9.16625e-015	2.29051e-015	-7.39395e-015	-9.0425e-015	-2.49842e-014	-5.04535e-015	-7.54023e-015	-1.85064e-014	-2.76704e-014	-5.82748e-014	-3.64261e-014	-7.72487e-014	-7.65937e-014	-2.98996e-014	-6.30325e-014	-3.45765e-014	-1.92308e-014	-9.82656e-015
-3.47831e-015	-8.19372e-015	-1.52511e-015	-1.27379e-014	-1.2104e-014	-5.4036e-015	-1.7826e-014	-8.82437e-015	2.56825e-015	-7.49647e-015	-8.84921e-015	-2.53746e-014	-4.97348e-015	-7.54248e-015	-1.86391e-014	-2.77691e-014	-5.83798e-014	-3.63438e-014	-7.70819e-014	-7.65617e-014	-3.00101e-014	-6.32829e-014	-3.47207e-014	-1.96279e-014	-1.0124e-014
-3.45e-015	-8.43039e-015	-1.57412e-015	-1.28428e-014	-1.22165e-014	-5.32034e-015	-1.75268e-014	-8.46433e-015	2.82658e-015	-7.58042e-015	-8.64479e-015	-2.57708e-014	-4.90003e-015	-7.52864e-015	-1.87707e-014	-2.78439e-014	-5.84395e-014	-3.62592e-014	-7.6885e-014	-7.65021e-014	-3.01166e-014	-6.35073e-014	-3.48411e-014	-2.00205e-014	-1.04252e-014
-3.40874e-015	-8.64828e-015	-1.61245e-015	-1.2918e-014	-1.23195e-014	-5.2499e-015	-1.71954e-014	-8.08748e-015	3.06442e-015	-7.64369e-015	-8.42907e-015	-2.61697e-014	-4.82405e-015	-7.49973e-015	-1.88992e-014	-2.78938e-014	-5.84534e-014	-3.61725e-014	-7.6661e-014	-7.64147e-014	-3.02195e-014	-6.37027e-014	-3.49372e-014	-2.04059e-014	-1.07281e-014
-3.35554e-015	-8.84585e-015	-1.64065e-015	-1.29622e-014	-1.24128e-014	-5.19155e-015	-1.68336e-014	-7.69523e-015	3.28023e-015	-7.68444e-015	-8.20195e-015	-2.65682e-014	-4.74529e-015	-7.45633e-015	-1.90225e-014	-2.79182e-014	-5.84214e-014	-3.60845e-014	-7.64122e-014	-7.62991e-014	-3.03192e-014	-6.38664e-014	-3.50079e-014	-2.07806e-014	-1.10304e-014
-3.29173e-015	-9.0218e-015	-1.65934e-015	-1.29741e-014	-1.24958e-014	-5.14492e-015	-1.64441e-014	-7.28945e-015	3.47309e-015	-7.70134e-015	-7.96424e-015	-2.69646e-014	-4.66368e-015	-7.40002e-015	-1.91385e-014	-2.7916e-014	-5.83435e-014	-3.59958e-014	-7.61426e-014	-7.61553e-014	-3.04168e-014	-6.39969e-014	-3.50532e-014	-2.11415e-014	-1.13304e-014
-3.2188e-015	-9.17503e-015	-1.66874e-015	-1.29532e-014	-1.25689e-014	-5.10896e-015	-1.60287e-014	-6.87232e-015	3.64053e-015	-7.69405e-015	-7.71614e-015	-2.73569e-014	-4.57899e-015	-7.33179e-015	-1.92458e-014	-2.78865e-014	-5.82203e-014	-3.59074e-014	-7.58554e-014	-7.59839e-014	-3.05132e-014	-6.40923e-014	-3.50731e-014	-2.14855e-014	-1.16268e-014
-3.13826e-015	-9.30597e-015	-1.66932e-015	-1.28991e-014	-1.26319e-014	-5.08402e-015	-1.55904e-014	-6.44644e-015	3.78182e-015	-7.66201e-015	-7.45853e-015	-2.77423e-014	-4.49085e-015	-7.25344e-015	-1.93425e-014	-2.783e-014	-5.80534e-014	-3.58195e-014	-7.55548e-014	-7.57849e-014	-3.06091e-014	-6.41523e-014	-3.50675e-014	-2.18096e-014	-1.19184e-014
-3.052e-015	-9.41438e-015	-1.66158e-015	-1.2812e-014	-1.26849e-014	-5.06917e-015	-1.51325e-014	-6.01462e-015	3.8961e-015	-7.60511e-015	-7.19201e-015	-2.81194e-014	-4.3993e-015	-7.16623e-015	-1.94265e-014	-2.77458e-014	-5.7844e-014	-3.57333e-014	-7.52453e-014	-7.55585e-014	-3.07057e-014	-6.41763e-014	-3.50376e-014	-2.21104e-014	-1.22037e-014
-2.96172e-015	-9.50035e-015	-1.64664e-015	-1.26915e-014	-1.2728e-014	-5.06393e-015	-1.46586e-014	-5.57951e-015	3.98227e-015	-7.52402e-015	-6.91764e-015	-2.84867e-014	-4.30433e-015	-7.0719e-015	-1.94964e-014	-2.76345e-014	-5.7594e-014	-3.56497e-014	-7.4931e-014	-7.53059e-014	-3.08041e-014	-6.41644e-014	-3.49844e-014	-2.23848e-014	-1.24808e-014
-2.86939e-015	-9.56442e-015	-1.62494e-015	-1.25379e-014	-1.27611e-014	-5.06736e-015	-1.41732e-014	-5.14478e-015	4.03847e-015	-7.42009e-015	-6.63658e-015	-2.88412e-014	-4.20631e-015	-6.97224e-015	-1.9551e-014	-2.74967e-014	-5.73057e-014	-3.55699e-014	-7.46162e-014	-7.50282e-014	-3.09061e-014	-6.41168e-014	-3.49086e-014	-2.26299e-014	-1.27481e-014
-2.77746e-015	-9.60677e-015	-1.59794e-015	-1.23521e-014	-1.2784e-014	-5.07874e-015	-1.36803e-014	-4.71363e-015	4.06343e-015	-7.29437e-015	-6.35007e-015	-2.91812e-014	-4.10532e-015	-6.86923e-015	-1.95883e-014	-2.7332e-014	-5.69827e-014	-3.54945e-014	-7.43048e-014	-7.47267e-014	-3.10125e-014	-6.40343e-014	-3.48115e-014	-2.28429e-014	-1.30044e-014
-2.68842e-015	-9.62868e-015	-1.56652e-015	-1.21357e-014	-1.27969e-014	-5.09736e-015	-1.31844e-014	-4.28961e-015	4.05631e-015	-7.14849e-015	-6.05929e-015	-2.9505e-014	-4.00193e-015	-6.76426e-015	-1.96068e-014	-2.71415e-014	-5.66272e-014	-3.54242e-014	-7.40016e-014	-7.44035e-014	-3.11237e-014	-6.39175e-014	-3.46956e-014	-2.30215e-014	-1.32487e-014
-2.60426e-015	-9.63084e-015	-1.53114e-015	-1.18898e-014	-1.28e-014	-5.12306e-015	-1.26901e-014	-3.87628e-015	4.01646e-015	-6.98501e-015	-5.76665e-015	-2.98106e-014	-3.89686e-015	-6.65982e-015	-1.96057e-014	-2.6926e-014	-5.62427e-014	-3.53602e-014	-7.37103e-014	-7.40603e-014	-3.12412e-014	-6.37683e-014	-3.45633e-014	-2.31641e-014	-1.34804e-014
-2.52678e-015	-9.61459e-015	-1.4921e-015	-1.16165e-014	-1.27936e-014	-5.15546e-015	-1.22018e-014	-3.47696e-015	3.9433e-015	-6.80635e-015	-5.47363e-015	-3.00962e-014	-3.79077e-015	-6.55785e-015	-1.95843e-014	-2.66869e-014	-5.58324e-014	-3.5304e-014	-7.3436e-014	-7.36997e-014	-3.13668e-014	-6.3589e-014	-3.44164e-014	-2.32688e-014	-1.36995e-014
-2.45793e-015	-9.5818e-015	-1.45015e-015	-1.13177e-014	-1.27778e-014	-5.1938e-015	-1.17246e-014	-3.09512e-015	3.83605e-015	-6.61511e-015	-5.18159e-015	-3.03603e-014	-3.68455e-015	-6.46002e-015	-1.9542e-014	-2.64249e-014	-5.53999e-014	-3.52568e-014	-7.31819e-014	-7.33241e-014	-3.15008e-014	-6.33818e-014	-3.42574e-014	-2.33343e-014	-1.39057e-014
-2.39979e-015	-9.53439e-015	-1.40552e-015	-1.09959e-014	-1.27525e-014	-5.2375e-015	-1.12628e-014	-2.73404e-015	3.69446e-015	-6.41468e-015	-4.89294e-015	-3.06007e-014	-3.57852e-015	-6.36786e-015	-1.94784e-014	-2.6141e-014	-5.49489e-014	-3.52192e-014	-7.29514e-014	-7.29358e-014	-3.1644e-014	-6.31493e-014	-3.40888e-014	-2.33596e-014	-1.40982e-014
-2.35418e-015	-9.47367e-015	-1.35857e-015	-1.06534e-014	-1.27178e-014	-5.28636e-015	-1.0822e-014	-2.39666e-015	3.5187e-015	-6.2077e-015	-4.60961e-015	-3.08163e-014	-3.47314e-015	-6.28354e-015	-1.93931e-014	-2.5837e-014	-5.44842e-014	-3.51925e-014	-7.2748e-014	-7.25382e-014	-3.17971e-014	-6.28941e-014	-3.39136e-014	-2.33442e-014	-1.42765e-014
-2.32291e-015	-9.40166e-015	-1.30987e-015	-1.02931e-014	-1.26744e-014	-5.34053e-015	-1.04067e-014	-2.08625e-015	3.30803e-015	-5.99773e-015	-4.33427e-015	-3.10061e-014	-3.37038e-015	-6.20816e-015	-1.92857e-014	-2.5515e-014	-5.40098e-014	-3.51773e-014	-7.25759e-014	-7.21334e-014	-3.19606e-014	-6.26191e-014	-3.37345e-014	-2.32872e-014	-1.44412e-014
-2.30768e-015	-9.32049e-015	-1.26022e-015	-9.91833e-015	-1.2623e-014	-5.39943e-015	-1.00211e-014	-1.80503e-015	3.06222e-015	-5.7888e-015	-4.06922e-015	-3.11694e-014	-3.27075e-015	-6.14231e-015	-1.91563e-014	-2.5176e-014	-5.35298e-014	-3.51742e-014	-7.2438e-014	-7.17232e-014	-3.21349e-014	-6.23276e-014	-3.35548e-014	-2.31892e-014	-1.45925e-014
-2.30913e-015	-9.23209e-015	-1.20929e-015	-9.53202e-015	-1.25634e-014	-5.46286e-015	-9.66916e-015	-1.55554e-015	2.7816e-015	-5.58403e-015	-3.81672e-015	-3.13042e-014	-3.17463e-015	-6.08702e-015	-1.90054e-014	-2.48225e-014	-5.30479e-014	-3.51842e-014	-7.23364e-014	-7.13097e-014	-3.23209e-014	-6.20239e-014	-3.33773e-014	-2.30503e-014	-1.47309e-014
-2.32765e-015	-9.13809e-015	-1.15691e-015	-9.13684e-015	-1.24961e-014	-5.53035e-015	-9.3549e-015	-1.34098e-015	2.46686e-015	-5.38641e-015	-3.57911e-015	-3.14105e-014	-3.0829e-015	-6.04229e-015	-1.88331e-014	-2.44563e-014	-5.25683e-014	-3.52084e-014	-7.22733e-014	-7.08967e-014	-3.25181e-014	-6.17119e-014	-3.32049e-014	-2.28712e-014	-1.48573e-014
-2.36373e-015	-9.04066e-015	-1.10286e-015	-8.73645e-015	-1.24219e-014	-5.60177e-015	-9.08228e-015	-1.1632e-015	2.11886e-015	-5.20023e-015	-3.35815e-015	-3.14882e-014	-2.99566e-015	-6.00885e-015	-1.86403e-014	-2.40792e-014	-5.20952e-014	-3.52479e-014	-7.22496e-014	-7.04877e-014	-3.27266e-014	-6.13945e-014	-3.30405e-014	-2.26533e-014	-1.49719e-014
-2.41743e-015	-8.94154e-015	-1.04713e-015	-8.33471e-015	-1.2341e-014	-5.67729e-015	-8.85427e-015	-1.02362e-015	1.73886e-015	-5.02871e-015	-3.15564e-015	-3.15367e-014	-2.91345e-015	-5.98717e-015	-1.84283e-014	-2.36935e-014	-5.16327e-014	-3.53034e-014	-7.22665e-014	-7.00857e-014	-3.29454e-014	-6.1075e-014	-3.28871e-014	-2.23977e-014	-1.50756e-014
-2.48872e-015	-8.84263e-015	-9.89227e-016	-7.93501e-015	-1.22533e-014	-5.75641e-015	-8.67396e-015	-9.23605e-016	1.3284e-015	-4.87531e-015	-2.97377e-015	-3.1556e-014	-2.83649e-015	-5.97741e-015	-1.81984e-014	-2.33007e-014	-5.11841e-014	-3.53748e-014	-7.2325e-014	-6.96935e-014	-3.31734e-014	-6.07581e-014	-3.27472e-014	-2.21067e-014	-1.51697e-014
-2.5772e-015	-8.74541e-015	-9.28916e-016	-7.53996e-015	-1.21601e-014	-5.83895e-015	-8.54359e-015	-8.64751e-016	8.89256e-016	-4.7436e-015	-2.81441e-015	-3.15463e-014	-2.76531e-015	-5.9793e-015	-1.79516e-014	-2.29026e-014	-5.07528e-014	-3.54624e-014	-7.24256e-014	-6.93132e-014	-3.34104e-014	-6.04471e-014	-3.26232e-014	-2.17822e-014	-1.52549e-014
-2.68209e-015	-8.65032e-015	-8.6607e-016	-7.15336e-015	-1.20614e-014	-5.92436e-015	-8.46478e-015	-8.48408e-016	4.23282e-016	-4.63618e-015	-2.6794e-015	-3.15084e-014	-2.70042e-015	-5.99216e-015	-1.76895e-014	-2.25012e-014	-5.03426e-014	-3.5567e-014	-7.25678e-014	-6.89477e-014	-3.3655e-014	-6.0145e-014	-3.25169e-014	-2.14267e-014	-1.53326e-014
-2.80253e-015	-8.55838e-015	-8.00027e-016	-6.77889e-015	-1.19578e-014	-6.0124e-015	-8.43911e-015	-8.74704e-016	-6.7466e-017	-4.55592e-015	-2.57042e-015	-3.1442e-014	-2.6418e-015	-6.01564e-015	-1.74138e-014	-2.20982e-014	-4.99561e-014	-3.56891e-014	-7.275e-014	-6.85992e-014	-3.39061e-014	-5.98553e-014	-3.243e-014	-2.10429e-014	-1.54041e-014
-2.93698e-015	-8.47047e-015	-7.3014e-016	-6.41942e-015	-1.18499e-014	-6.10343e-015	-8.46679e-015	-9.43479e-016	-5.81168e-016	-4.50544e-015	-2.48846e-015	-3.1348e-014	-2.5897e-015	-6.04805e-015	-1.71261e-014	-2.16957e-014	-4.95963e-014	-3.58283e-014	-7.29712e-014	-6.82703e-014	-3.41615e-014	-5.95808e-014	-3.23647e-014	-2.06342e-014	-1.54708e-014
-3.0837e-015	-8.38739e-015	-6.55965e-016	-6.07748e-015	-1.17383e-014	-6.19689e-015	-8.54815e-015	-1.05529e-015	-1.11477e-015	-4.48686e-015	-2.43464e-015	-3.12267e-014	-2.54346e-015	-6.0878e-015	-1.68281e-014	-2.12948e-014	-4.92658e-014	-3.59845e-014	-7.32299e-014	-6.79631e-014	-3.44195e-014	-5.93241e-014	-3.23228e-014	-2.02039e-014	-1.55334e-014
-3.24075e-015	-8.30903e-015	-5.76581e-016	-5.75631e-015	-1.16239e-014	-6.2925e-015	-8.68296e-015	-1.20907e-015	-1.66555e-015	-4.50235e-015	-2.40899e-015	-3.10793e-014	-2.50291e-015	-6.13326e-015	-1.65224e-014	-2.08981e-014	-4.89667e-014	-3.61572e-014	-7.35226e-014	-6.76798e-014	-3.46788e-014	-5.90878e-014	-3.23046e-014	-1.97559e-014	-1.55937e-014
-3.40596e-015	-8.23584e-015	-4.91283e-016	-5.45786e-015	-1.15069e-014	-6.39031e-015	-8.87e-015	-1.4042e-015	-2.23111e-015	-4.55353e-015	-2.41189e-015	-3.09071e-014	-2.46753e-015	-6.18275e-015	-1.62105e-014	-2.05068e-014	-4.87011e-014	-3.63456e-014	-7.38465e-014	-6.74214e-014	-3.49369e-014	-5.88743e-014	-3.23108e-014	-1.92937e-014	-1.56527e-014
-3.57672e-015	-8.16753e-015	-3.98717e-016	-5.18446e-015	-1.13876e-014	-6.48967e-015	-9.1079e-015	-1.6391e-015	-2.80805e-015	-4.64155e-015	-2.44366e-015	-3.07105e-014	-2.4367e-015	-6.2339e-015	-1.58944e-014	-2.01219e-014	-4.84704e-014	-3.65494e-014	-7.41992e-014	-6.719e-014	-3.51916e-014	-5.86852e-014	-3.23416e-014	-1.88204e-014	-1.57118e-014
-3.75017e-015	-8.10347e-015	-2.98143e-016	-4.93802e-015	-1.12665e-014	-6.5901e-015	-9.39406e-015	-1.91251e-015	-3.39319e-015	-4.76656e-015	-2.50414e-015	-3.04922e-014	-2.40976e-015	-6.28489e-015	-1.55755e-014	-1.97448e-014	-4.82756e-014	-3.6768e-014	-7.45768e-014	-6.6987e-014	-3.54406e-014	-5.8522e-014	-3.23966e-014	-1.83396e-014	-1.57721e-014
-3.92463e-015	-8.04286e-015	-1.88888e-016	-4.71946e-015	-1.11445e-014	-6.69175e-015	-9.72655e-015	-2.22287e-015	-3.98326e-015	-4.92957e-015	-2.59292e-015	-3.02539e-014	-2.38628e-015	-6.33392e-015	-1.52566e-014	-1.93765e-014	-4.81181e-014	-3.70003e-014	-7.49754e-014	-6.68138e-014	-3.56813e-014	-5.83858e-014	-3.24751e-014	-1.78552e-014	-1.58345e-014
-4.09724e-015	-7.98392e-015	-7.02605e-017	-4.53008e-015	-1.10226e-014	-6.79355e-015	-1.01025e-014	-2.5677e-015	-4.57418e-015	-5.13063e-015	-2.70923e-015	-2.99975e-014	-2.36522e-015	-6.37881e-015	-1.49397e-014	-1.90181e-014	-4.79985e-014	-3.72456e-014	-7.53905e-014	-6.66705e-014	-3.59114e-014	-5.82775e-014	-3.25759e-014	-1.73704e-014	-1.58997e-014
-4.26504e-015	-7.92577e-015	5.8491e-017	-4.37116e-015	-1.09012e-014	-6.89484e-015	-1.05181e-014	-2.94487e-015	-5.16253e-015	-5.36886e-015	-2.85224e-015	-2.97246e-014	-2.3448e-015	-6.41749e-015	-1.46269e-014	-1.86708e-014	-4.79161e-014	-3.75027e-014	-7.58176e-014	-6.65574e-014	-3.61284e-014	-5.81975e-014	-3.26973e-014	-1.68888e-014	-1.59689e-014
-4.42536e-015	-7.86688e-015	1.98131e-016	-4.24359e-015	-1.07805e-014	-6.99574e-015	-1.09695e-014	-3.35161e-015	-5.74467e-015	-5.64387e-015	-3.02027e-015	-2.94372e-014	-2.32431e-015	-6.44785e-015	-1.43199e-014	-1.83351e-014	-4.78712e-014	-3.77708e-014	-7.62528e-014	-6.64747e-014	-3.63298e-014	-5.81457e-014	-3.2838e-014	-1.64136e-014	-1.60426e-014
-4.57549e-015	-7.80524e-015	3.4937e-016	-4.14759e-015	-1.06616e-014	-7.09615e-015	-1.14529e-014	-3.78506e-015	-6.31693e-015	-5.95359e-015	-3.21223e-015	-2.91377e-014	-2.30258e-015	-6.467e-015	-1.40206e-014	-1.8012e-014	-4.78637e-014	-3.80479e-014	-7.66917e-014	-6.64216e-014	-3.65133e-014	-5.81207e-014	-3.29958e-014	-1.59477e-014	-1.6121e-014
-4.71273e-015	-7.73936e-015	5.12747e-016	-4.08291e-015	-1.05449e-014	-7.19576e-015	-1.19636e-014	-4.24258e-015	-6.87595e-015	-6.29634e-015	-3.42586e-015	-2.88281e-014	-2.27838e-015	-6.4727e-015	-1.37313e-014	-1.77023e-014	-4.7892e-014	-3.83329e-014	-7.71299e-014	-6.63976e-014	-3.66761e-014	-5.81214e-014	-3.31687e-014	-1.54945e-014	-1.62045e-014
-4.83509e-015	-7.66651e-015	6.88475e-016	-4.04935e-015	-1.04311e-014	-7.29438e-015	-1.24964e-014	-4.7215e-015	-7.41825e-015	-6.67055e-015	-3.6589e-015	-2.85107e-014	-2.25024e-015	-6.46277e-015	-1.34536e-014	-1.74062e-014	-4.79558e-014	-3.86244e-014	-7.75622e-014	-6.64023e-014	-3.68156e-014	-5.81469e-014	-3.33539e-014	-1.50566e-014	-1.62931e-014
-4.94001e-015	-7.58468e-015	8.76762e-016	-4.04556e-015	-1.03206e-014	-7.39191e-015	-1.30466e-014	-5.21858e-015	-7.94041e-015	-7.07386e-015	-3.90854e-015	-2.81884e-014	-2.21704e-015	-6.43567e-015	-1.31888e-014	-1.71241e-014	-4.80538e-014	-3.89204e-014	-7.79842e-014	-6.64344e-014	-3.69295e-014	-5.81953e-014	-3.35485e-014	-1.46361e-014	-1.63868e-014
-5.02609e-015	-7.4914e-015	1.07835e-015	-4.07087e-015	-1.02133e-014	-7.48805e-015	-1.36089e-014	-5.73096e-015	-8.4396e-015	-7.50392e-015	-4.17228e-015	-2.78634e-014	-2.17712e-015	-6.38948e-015	-1.29381e-014	-1.68571e-014	-4.81841e-014	-3.92193e-014	-7.83918e-014	-6.64921e-014	-3.70152e-014	-5.82647e-014	-3.37495e-014	-1.42353e-014	-1.64855e-014
-5.09104e-015	-7.38445e-015	1.29345e-015	-4.12336e-015	-1.01093e-014	-7.58201e-015	-1.41783e-014	-6.25609e-015	-8.91291e-015	-7.95792e-015	-4.44697e-015	-2.75386e-014	-2.12946e-015	-6.32206e-015	-1.27035e-014	-1.66053e-014	-4.83447e-014	-3.95191e-014	-7.87809e-014	-6.65746e-014	-3.70712e-014	-5.83529e-014	-3.39541e-014	-1.38565e-014	-1.65883e-014
-5.13308e-015	-7.2611e-015	1.52236e-015	-4.20083e-015	-1.0009e-014	-7.67338e-015	-1.47492e-014	-6.79036e-015	-9.35751e-015	-8.43289e-015	-4.72953e-015	-2.7216e-014	-2.07267e-015	-6.23188e-015	-1.24861e-014	-1.6369e-014	-4.8534e-014	-3.98181e-014	-7.91472e-014	-6.66801e-014	-3.70961e-014	-5.84572e-014	-3.41584e-014	-1.3501e-014	-1.66947e-014
-5.15058e-015	-7.11864e-015	1.76517e-015	-4.30067e-015	-9.9123e-015	-7.76184e-015	-1.53163e-014	-7.33056e-015	-9.77097e-015	-8.92582e-015	-5.0168e-015	-2.68975e-014	-2.00571e-015	-6.11782e-015	-1.2287e-014	-1.61479e-014	-4.87499e-014	-4.01144e-014	-7.94874e-014	-6.6807e-014	-3.70882e-014	-5.85745e-014	-3.43594e-014	-1.317e-014	-1.68037e-014
-5.14325e-015	-6.95508e-015	2.02167e-015	-4.42036e-015	-9.8195e-015	-7.84692e-015	-1.58746e-014	-7.87411e-015	-1.01506e-014	-9.43384e-015	-5.30517e-015	-2.65856e-014	-1.92769e-015	-5.97883e-015	-1.21068e-014	-1.59425e-014	-4.89906e-014	-4.04064e-014	-7.97984e-014	-6.69527e-014	-3.70467e-014	-5.87021e-014	-3.45536e-014	-1.28642e-014	-1.6914e-014
-5.11076e-015	-6.76843e-015	2.29167e-015	-4.55733e-015	-9.73102e-015	-7.92828e-015	-1.64199e-014	-8.41829e-015	-1.04949e-014	-9.95264e-015	-5.59053e-015	-2.62826e-014	-1.83729e-015	-5.81384e-015	-1.1946e-014	-1.57522e-014	-4.92532e-014	-4.06923e-014	-8.0077e-014	-6.71149e-014	-3.69703e-014	-5.88366e-014	-3.4738e-014	-1.25835e-014	-1.70243e-014
-5.0522e-015	-6.55636e-015	2.57454e-015	-4.70913e-015	-9.64705e-015	-8.00577e-015	-1.69476e-014	-8.96064e-015	-1.08023e-014	-1.04782e-014	-5.86919e-015	-2.59908e-014	-1.73324e-015	-5.62242e-015	-1.18055e-014	-1.55769e-014	-4.95355e-014	-4.09704e-014	-8.03205e-014	-6.72907e-014	-3.68577e-014	-5.89749e-014	-3.49093e-014	-1.2328e-014	-1.71336e-014
-4.96746e-015	-6.31726e-015	2.87041e-015	-4.87265e-015	-9.56709e-015	-8.07928e-015	-1.7453e-014	-9.49765e-015	-1.10716e-014	-1.10078e-014	-6.13784e-015	-2.57122e-014	-1.61571e-015	-5.40413e-015	-1.16857e-014	-1.54163e-014	-4.98352e-014	-4.12395e-014	-8.05276e-014	-6.74777e-014	-3.67092e-014	-5.91135e-014	-3.50643e-014	-1.20976e-014	-1.72401e-014
-4.85731e-015	-6.04936e-015	3.17867e-015	-5.04467e-015	-9.49095e-015	-8.14911e-015	-1.79318e-014	-1.00273e-014	-1.1302e-014	-1.15376e-014	-6.39326e-015	-2.54489e-014	-1.48281e-015	-5.15859e-015	-1.1587e-014	-1.52705e-014	-5.01496e-014	-4.14978e-014	-8.06964e-014	-6.76728e-014	-3.65248e-014	-5.92493e-014	-3.52002e-014	-1.18916e-014	-1.73421e-014
-4.72225e-015	-5.75174e-015	3.49867e-015	-5.22251e-015	-9.41873e-015	-8.21574e-015	-1.83808e-014	-1.05472e-014	-1.14922e-014	-1.20633e-014	-6.63216e-015	-2.52032e-014	-1.33432e-015	-4.886e-015	-1.15093e-014	-1.51394e-014	-5.04762e-014	-4.17443e-014	-8.08262e-014	-6.78738e-014	-3.63043e-014	-5.93796e-014	-3.53143e-014	-1.17083e-014	-1.74385e-014
-4.56199e-015	-5.42248e-015	3.82976e-015	-5.40263e-015	-9.35028e-015	-8.27894e-015	-1.87973e-014	-1.1055e-014	-1.16421e-014	-1.25813e-014	-6.85148e-015	-2.49766e-014	-1.16997e-015	-4.5869e-015	-1.1453e-014	-1.50233e-014	-5.08127e-014	-4.19777e-014	-8.09167e-014	-6.80781e-014	-3.60481e-014	-5.9501e-014	-3.54042e-014	-1.15467e-014	-1.75268e-014
-4.37817e-015	-5.06149e-015	4.17162e-015	-5.58225e-015	-9.28533e-015	-8.33911e-015	-1.91784e-014	-1.1549e-014	-1.17528e-014	-1.30887e-014	-7.04766e-015	-2.47706e-014	-9.89391e-016	-4.2618e-015	-1.14181e-014	-1.49218e-014	-5.11563e-014	-4.21969e-014	-8.09677e-014	-6.82832e-014	-3.57574e-014	-5.96103e-014	-3.54683e-014	-1.14061e-014	-1.76052e-014
-4.17261e-015	-4.66897e-015	4.52289e-015	-5.75808e-015	-9.22369e-015	-8.39618e-015	-1.95217e-014	-1.20279e-014	-1.18244e-014	-1.35824e-014	-7.21775e-015	-2.45859e-014	-7.92263e-016	-3.91166e-015	-1.14039e-014	-1.48346e-014	-5.15044e-014	-4.24013e-014	-8.098e-014	-6.84868e-014	-3.54335e-014	-5.97059e-014	-3.55045e-014	-1.12844e-014	-1.76721e-014
-3.94713e-015	-4.24475e-015	4.88229e-015	-5.92718e-015	-9.16498e-015	-8.44993e-015	-1.98258e-014	-1.24902e-014	-1.18577e-014	-1.4059e-014	-7.35902e-015	-2.44234e-014	-5.78259e-016	-3.53782e-015	-1.14098e-014	-1.47616e-014	-5.18547e-014	-4.259e-014	-8.09556e-014	-6.86863e-014	-3.50779e-014	-5.97849e-014	-3.55109e-014	-1.11793e-014	-1.77255e-014
-3.70368e-015	-3.7895e-015	5.24844e-015	-6.08631e-015	-9.10871e-015	-8.50118e-015	-2.00895e-014	-1.29344e-014	-1.18533e-014	-1.45154e-014	-7.46937e-015	-2.42848e-014	-3.47993e-016	-3.14126e-015	-1.14354e-014	-1.47027e-014	-5.22049e-014	-4.27621e-014	-8.08964e-014	-6.88792e-014	-3.46924e-014	-5.98448e-014	-3.5487e-014	-1.10885e-014	-1.77633e-014
-3.44383e-015	-3.30405e-015	5.62077e-015	-6.23291e-015	-9.05415e-015	-8.54992e-015	-2.03116e-014	-1.33596e-014	-1.18126e-014	-1.49489e-014	-7.54663e-015	-2.41703e-014	-1.01684e-016	-2.72319e-015	-1.14796e-014	-1.46573e-014	-5.25532e-014	-4.2917e-014	-8.08047e-014	-6.90642e-014	-3.42792e-014	-5.98832e-014	-3.54316e-014	-1.10102e-014	-1.7784e-014
-3.16978e-015	-2.78945e-015	5.99842e-015	-6.36449e-015	-9.00127e-015	-8.59692e-015	-2.04914e-014	-1.37649e-014	-1.17378e-014	-1.53565e-014	-7.58934e-015	-2.40798e-014	1.59939e-016	-2.28576e-015	-1.15423e-014	-1.46255e-014	-5.28969e-014	-4.30546e-014	-8.06828e-014	-6.9239e-014	-3.38404e-014	-5.98989e-014	-3.5345e-014	-1.09416e-014	-1.77864e-014
-2.88373e-015	-2.24705e-015	6.37991e-015	-6.47818e-015	-8.94894e-015	-8.64205e-015	-2.06289e-014	-1.41493e-014	-1.16308e-014	-1.57364e-014	-7.59611e-015	-2.40133e-014	4.36381e-016	-1.83078e-015	-1.1622e-014	-1.46062e-014	-5.32332e-014	-4.31752e-014	-8.0534e-014	-6.94025e-014	-3.33788e-014	-5.98907e-014	-3.52272e-014	-1.08802e-014	-1.77689e-014
-2.58818e-015	-1.67868e-015	6.76398e-015	-6.57149e-015	-8.89604e-015	-8.68572e-015	-2.07245e-014	-1.45125e-014	-1.14935e-014	-1.60863e-014	-7.56515e-015	-2.39707e-014	7.26791e-016	-1.36017e-015	-1.17176e-014	-1.45994e-014	-5.35605e-014	-4.3279e-014	-8.03618e-014	-6.95539e-014	-3.28973e-014	-5.98576e-014	-3.50786e-014	-1.08235e-014	-1.77299e-014
[truncated: 1,325 more rows]
