# Supplementary material for: Prominent gamma band activity during visual motion perception in early-stage Alzheimer’s disease
Source: PLoS One. 2022 Apr 18;17(4):e0266693. doi: 10.1371/journal.pone.0266693 (PMC9015152; doi:10.1371/journal.pone.0266693)
Supplement: S1 File — (ZIP) [file pone.0266693.s001.zip › PloseOneé╠âfü[â^âVü[âgùp/Old05 R hemisphere.txt]

-1.06161e-014	-1.31683e-014	-2.97028e-016	4.58193e-015	-1.18705e-014	-3.62183e-015	-4.85624e-015	1.04486e-014	1.85423e-015	2.73343e-015	-1.11791e-015	-6.28352e-015	2.11518e-015	1.95408e-015	-3.24547e-016	-5.26024e-016	2.02958e-014	6.27614e-015	-3.83026e-016	9.82745e-015	6.17231e-015	1.49094e-014	1.15832e-014	1.01247e-014	9.20866e-015
-1.07014e-014	-1.21262e-014	-7.62506e-016	4.48289e-015	-1.20135e-014	-3.53903e-015	-4.46128e-015	1.03714e-014	1.69556e-015	2.68409e-015	-8.6198e-016	-5.98996e-015	1.71017e-015	1.40694e-015	-9.34133e-016	-9.14097e-016	1.99906e-014	5.92915e-015	-2.41354e-016	1.00788e-014	6.2843e-015	1.4784e-014	1.1784e-014	9.93349e-015	9.27717e-015
-1.07891e-014	-1.10634e-014	-1.23808e-015	4.36585e-015	-1.2153e-014	-3.47574e-015	-4.0634e-015	1.02627e-014	1.53966e-015	2.6386e-015	-6.04208e-016	-5.70902e-015	1.2919e-015	8.34527e-016	-1.56009e-015	-1.3251e-015	1.96438e-014	5.56184e-015	-1.23607e-016	1.03232e-014	6.39601e-015	1.46413e-014	1.19764e-014	9.72242e-015	9.3326e-015
-1.0878e-014	-9.98627e-015	-1.72145e-015	4.23154e-015	-1.22867e-014	-3.43245e-015	-3.66482e-015	1.01214e-014	1.38743e-015	2.59722e-015	-3.46923e-016	-5.44291e-015	8.62014e-016	2.40029e-016	-2.19796e-015	-1.75726e-015	1.9255e-014	5.17635e-015	-3.08156e-017	1.05588e-014	6.508e-015	1.44824e-014	1.21592e-014	9.49353e-015	9.37485e-015
-1.09669e-014	-8.90141e-015	-2.20967e-015	4.08043e-015	-1.24126e-014	-3.4096e-015	-3.26791e-015	9.94796e-015	1.23911e-015	2.56062e-015	-9.18396e-017	-5.19396e-015	4.22218e-016	-3.72509e-016	-2.84356e-015	-2.20813e-015	1.88239e-014	4.77502e-015	3.68617e-017	1.07837e-014	6.62033e-015	1.4308e-014	1.23312e-014	9.24902e-015	9.40369e-015
-1.10551e-014	-7.81551e-015	-2.69972e-015	3.91347e-015	-1.25285e-014	-3.40761e-015	-2.87532e-015	9.74272e-015	1.09527e-015	2.52946e-015	1.584e-016	-4.96391e-015	-2.47289e-017	-9.997e-016	-3.49252e-015	-2.67517e-015	1.83506e-014	4.36077e-015	7.98917e-017	1.09961e-014	6.73259e-015	1.41188e-014	1.24907e-014	8.99071e-015	9.41907e-015
-1.11413e-014	-6.73548e-015	-3.18869e-015	3.73187e-015	-1.26319e-014	-3.42635e-015	-2.48949e-015	9.50546e-015	9.56273e-016	2.50395e-015	4.01166e-016	-4.755e-015	-4.77192e-016	-1.63706e-015	-4.1398e-015	-3.15568e-015	1.78351e-014	3.93691e-015	9.87544e-017	1.11946e-014	6.84445e-015	1.39157e-014	1.26372e-014	8.72099e-015	9.42157e-015
-1.12241e-014	-5.66797e-015	-3.67366e-015	3.53736e-015	-1.27211e-014	-3.46545e-015	-2.11341e-015	9.23653e-015	8.22085e-016	2.4845e-015	6.34067e-016	-4.56881e-015	-9.33395e-016	-2.28e-015	-4.78031e-015	-3.6471e-015	1.72787e-014	3.50688e-015	9.40462e-017	1.13779e-014	6.95643e-015	1.37e-014	1.27695e-014	8.44244e-015	9.41222e-015
-1.13027e-014	-4.62047e-015	-4.15181e-015	3.33158e-015	-1.27942e-014	-3.52384e-015	-1.74963e-015	8.93717e-015	6.92852e-016	2.47135e-015	8.54773e-016	-4.40687e-015	-1.39069e-015	-2.92358e-015	-5.40921e-015	-4.14604e-015	1.66826e-014	3.07406e-015	6.72101e-017	1.15446e-014	7.0687e-015	1.34732e-014	1.28873e-014	8.1579e-015	9.39212e-015
-1.13763e-014	-3.59929e-015	-4.6204e-015	3.11628e-015	-1.28492e-014	-3.60073e-015	-1.40051e-015	8.60874e-015	5.68663e-016	2.46515e-015	1.06066e-015	-4.2709e-015	-1.84667e-015	-3.56314e-015	-6.02126e-015	-4.64898e-015	1.60487e-014	2.64245e-015	1.99518e-017	1.1694e-014	7.18105e-015	1.32369e-014	1.29901e-014	7.8703e-015	9.36196e-015
-1.14437e-014	-2.61107e-015	-5.076e-015	2.8933e-015	-1.28842e-014	-3.69545e-015	-1.06899e-015	8.25292e-015	4.49459e-016	2.46635e-015	1.24917e-015	-4.16221e-015	-2.29894e-015	-4.19354e-015	-6.61163e-015	-5.15299e-015	1.53791e-014	2.21597e-015	-4.54019e-017	1.18255e-014	7.29393e-015	1.29932e-014	1.30772e-014	7.58286e-015	9.32309e-015
-1.15039e-014	-1.66202e-015	-5.51596e-015	2.66464e-015	-1.28977e-014	-3.806e-015	-7.57368e-016	7.87137e-015	3.34517e-016	2.4749e-015	1.41774e-015	-4.08127e-015	-2.74552e-015	-4.80946e-015	-7.17542e-015	-5.65382e-015	1.46765e-014	1.79773e-015	-1.26643e-016	1.19392e-014	7.40738e-015	1.27444e-014	1.31487e-014	7.29892e-015	9.27706e-015
-1.15562e-014	-7.58247e-016	-5.93706e-015	2.43263e-015	-1.28885e-014	-3.93105e-015	-4.67984e-016	7.46656e-015	2.23498e-016	2.49108e-015	1.56425e-015	-4.02885e-015	-3.1838e-015	-5.40604e-015	-7.70832e-015	-6.14781e-015	1.39446e-014	1.39183e-015	-2.21557e-016	1.20346e-014	7.52145e-015	1.24928e-014	1.32044e-014	7.02169e-015	9.22533e-015
-1.15991e-014	9.47756e-017	-6.33679e-015	2.19958e-015	-1.28557e-014	-4.06902e-015	-2.03384e-016	7.04111e-015	1.15785e-016	2.51477e-015	1.68647e-015	-4.00538e-015	-3.61151e-015	-5.97807e-015	-8.20591e-015	-6.63085e-015	1.31868e-014	1.00214e-015	-3.27078e-016	1.21123e-014	7.63659e-015	1.22409e-014	1.32446e-014	6.75407e-015	9.16999e-015
-1.16319e-014	8.92113e-016	-6.71298e-015	1.96797e-015	-1.27978e-014	-4.2182e-015	3.40171e-017	6.59739e-015	1.07876e-017	2.54585e-015	1.78218e-015	-4.0108e-015	-4.0267e-015	-6.52081e-015	-8.66388e-015	-7.0987e-015	1.24067e-014	6.3186e-016	-4.40267e-016	1.2173e-014	7.75312e-015	1.19909e-014	1.32698e-014	6.49932e-015	9.11308e-015
-1.16545e-014	1.62869e-015	-7.06328e-015	1.73994e-015	-1.27141e-014	-4.37638e-015	2.41702e-016	6.13813e-015	-9.23251e-017	2.58426e-015	1.84961e-015	-4.04524e-015	-4.42729e-015	-7.02919e-015	-9.07915e-015	-7.54771e-015	1.1609e-014	2.85037e-016	-5.57992e-016	1.22178e-014	7.87145e-015	1.17457e-014	1.32804e-014	6.26055e-015	9.05682e-015
-1.16659e-014	2.30072e-015	-7.38551e-015	1.51771e-015	-1.26042e-014	-4.54153e-015	4.18023e-016	5.66675e-015	-1.94464e-016	2.63024e-015	1.88701e-015	-4.10834e-015	-4.81113e-015	-7.49867e-015	-9.4484e-015	-7.97346e-015	1.07985e-014	-3.39589e-017	-6.76685e-016	1.2248e-014	7.99143e-015	1.15079e-014	1.32773e-014	6.04096e-015	9.00331e-015
-1.16656e-014	2.90457e-015	-7.67745e-015	1.30371e-015	-1.24677e-014	-4.71136e-015	5.61091e-016	5.18689e-015	-2.96778e-016	2.684e-015	1.89249e-015	-4.19955e-015	-5.17628e-015	-7.92485e-015	-9.76869e-015	-8.37194e-015	9.98069e-015	-3.2236e-016	-7.93341e-016	1.22655e-014	8.11342e-015	1.128e-014	1.32613e-014	5.84354e-015	8.95465e-015
-1.16532e-014	3.4373e-015	-7.93714e-015	1.1002e-015	-1.23046e-014	-4.88368e-015	6.69502e-016	4.70177e-015	-4.00088e-016	2.74504e-015	1.86465e-015	-4.31795e-015	-5.5211e-015	-8.30387e-015	-1.00372e-014	-8.73924e-015	9.16033e-015	-5.77106e-016	-9.04843e-016	1.22724e-014	8.23753e-015	1.10646e-014	1.32338e-014	5.67098e-015	8.91299e-015
-1.16286e-014	3.89753e-015	-8.16288e-015	9.09207e-016	-1.21152e-014	-5.05595e-015	7.41948e-016	4.2146e-015	-5.05105e-016	2.81331e-015	1.80291e-015	-4.4621e-015	-5.84368e-015	-8.63164e-015	-1.02517e-014	-9.07159e-015	8.34342e-015	-7.95554e-016	-1.0076e-015	1.22709e-014	8.36356e-015	1.08646e-014	1.3196e-014	5.52536e-015	8.8808e-015
-1.15912e-014	4.28381e-015	-8.3532e-015	7.33109e-016	-1.18998e-014	-5.2256e-015	7.77625e-016	3.72917e-015	-6.12973e-016	2.88851e-015	1.70656e-015	-4.63083e-015	-6.14277e-015	-8.90463e-015	-1.04107e-014	-9.36529e-015	7.53596e-015	-9.75017e-016	-1.09819e-015	1.22635e-014	8.49176e-015	1.06823e-014	1.31491e-014	5.40884e-015	8.86008e-015
-1.15407e-014	4.59583e-015	-8.50708e-015	5.74061e-016	-1.16591e-014	-5.39083e-015	7.75744e-016	3.24922e-015	-7.25055e-016	2.97016e-015	1.57535e-015	-4.82284e-015	-6.41756e-015	-9.12014e-015	-1.0513e-014	-9.61708e-015	6.74383e-015	-1.11357e-015	-1.17328e-015	1.22529e-014	8.62189e-015	1.05203e-014	1.30947e-014	5.32337e-015	8.85298e-015
-1.14772e-014	4.83382e-015	-8.62378e-015	4.33404e-016	-1.1394e-014	-5.54923e-015	7.35764e-016	2.77822e-015	-8.42767e-016	3.05808e-015	1.40927e-015	-5.03598e-015	-6.66688e-015	-9.2758e-015	-1.05583e-014	-9.82354e-015	5.97282e-015	-1.20935e-015	-1.2298e-015	1.2242e-014	8.75416e-015	1.03806e-014	1.30349e-014	5.27044e-015	8.8612e-015
-1.14009e-014	4.99862e-015	-8.70256e-015	3.13167e-016	-1.1106e-014	-5.69893e-015	6.57e-016	2.3193e-015	-9.6722e-016	3.15208e-015	1.20861e-015	-5.26896e-015	-6.88973e-015	-9.36949e-015	-1.05462e-014	-9.98197e-015	5.2288e-015	-1.26107e-015	-1.26511e-015	1.22336e-014	8.88832e-015	1.02649e-014	1.29715e-014	5.25085e-015	8.88659e-015
-1.13119e-014	5.09214e-015	-8.74319e-015	2.14528e-016	-1.07968e-014	-5.83796e-015	5.39373e-016	1.87573e-015	-1.09946e-015	3.25189e-015	9.73792e-016	-5.51918e-015	-7.08569e-015	-9.40004e-015	-1.04776e-014	-1.00903e-014	4.51744e-015	-1.26814e-015	-1.27598e-015	1.2231e-014	9.02368e-015	1.01754e-014	1.29065e-014	5.26537e-015	8.93091e-015
-1.12108e-014	5.1169e-015	-8.74559e-015	1.38578e-016	-1.04681e-014	-5.96454e-015	3.83592e-016	1.45113e-015	-1.24064e-015	3.35715e-015	7.05353e-016	-5.78461e-015	-7.25433e-015	-9.36635e-015	-1.03534e-014	-1.01464e-014	3.84468e-015	-1.23003e-015	-1.25998e-015	1.22373e-014	9.15993e-015	1.01141e-014	1.28418e-014	5.31444e-015	8.99576e-015
-1.10979e-014	5.07566e-015	-8.70986e-015	8.62182e-017	-1.01219e-014	-6.07655e-015	1.90316e-016	1.04855e-015	-1.3914e-015	3.46742e-015	4.04612e-016	-6.06333e-015	-7.39513e-015	-9.26842e-015	-1.01753e-014	-1.01487e-014	3.21643e-015	-1.14669e-015	-1.21538e-015	1.2256e-014	9.29673e-015	1.00822e-014	1.27794e-014	5.3978e-015	9.08262e-015
-1.09733e-014	4.97221e-015	-8.63635e-015	5.83313e-017	-9.76037e-015	-6.17286e-015	-3.93483e-017	6.70539e-016	-1.55264e-015	3.58217e-015	7.30822e-017	-6.35261e-015	-7.50819e-015	-9.10684e-015	-9.94534e-015	-1.00961e-014	2.63783e-015	-1.01874e-015	-1.14016e-015	1.22903e-014	9.43331e-015	1.00806e-014	1.27216e-014	5.51528e-015	9.19262e-015
-1.08367e-014	4.81085e-015	-8.52615e-015	5.51287e-017	-9.38567e-015	-6.25217e-015	-3.03603e-016	3.19995e-016	-1.72526e-015	3.70137e-015	-2.87483e-016	-6.64958e-015	-7.59398e-015	-8.8821e-015	-9.66599e-015	-9.9881e-015	2.11358e-015	-8.47033e-016	-1.03347e-015	1.23428e-014	9.5695e-015	1.01103e-014	1.26704e-014	5.66581e-015	9.32678e-015
-1.06888e-014	4.59677e-015	-8.37998e-015	7.65458e-017	-9.00028e-015	-6.31329e-015	-6.01564e-016	-2.45442e-019	-1.90993e-015	3.82442e-015	-6.75048e-016	-6.9522e-015	-7.6527e-015	-8.59542e-015	-9.33995e-015	-9.82448e-015	1.64835e-015	-6.32804e-016	-8.94539e-016	1.24157e-014	9.70459e-015	1.01712e-014	1.26279e-014	5.84836e-015	9.48521e-015
-1.05302e-014	4.33527e-015	-8.19878e-015	1.22639e-016	-8.6062e-015	-6.35495e-015	-9.3123e-016	-2.8814e-016	-2.10715e-015	3.95083e-015	-1.08758e-015	-7.25781e-015	-7.68515e-015	-8.24915e-015	-8.97054e-015	-9.6053e-015	1.24618e-015	-3.77517e-016	-7.22591e-016	1.2512e-014	9.83801e-015	1.02637e-014	1.25962e-014	6.06161e-015	9.6691e-015
-1.03617e-014	4.03193e-015	-7.98377e-015	1.9333e-016	-8.20562e-015	-6.37641e-015	-1.28945e-015	-5.41709e-016	-2.3168e-015	4.08029e-015	-1.52214e-015	-7.56358e-015	-7.69236e-015	-7.84537e-015	-8.56123e-015	-9.33139e-015	9.10742e-016	-8.35412e-017	-5.17281e-016	1.26341e-014	9.96912e-015	1.03877e-014	1.2577e-014	6.30351e-015	9.8784e-015
-1.01843e-014	3.69224e-015	-7.73627e-015	2.87906e-016	-7.80156e-015	-6.3769e-015	-1.67395e-015	-7.59129e-016	-2.53885e-015	4.21245e-015	-1.976e-015	-7.86721e-015	-7.67502e-015	-7.38728e-015	-8.11553e-015	-9.00447e-015	6.4509e-016	2.46783e-016	-2.78849e-016	1.27845e-014	1.00971e-014	1.05431e-014	1.25723e-014	6.57154e-015	1.0113e-014
-9.99811e-015	3.32301e-015	-7.45805e-015	4.05903e-016	-7.39639e-015	-6.35641e-015	-2.0814e-015	-9.38696e-016	-2.77318e-015	4.34727e-015	-2.44617e-015	-8.16623e-015	-7.63456e-015	-6.87844e-015	-7.63791e-015	-8.62601e-015	4.5179e-016	6.1067e-016	-8.1443e-018	1.29654e-014	1.02212e-014	1.07288e-014	1.25834e-014	6.8632e-015	1.03725e-014
-9.80395e-015	2.93074e-015	-7.15079e-015	5.46003e-016	-6.99237e-015	-6.31491e-015	-2.50891e-015	-1.07972e-015	-3.01931e-015	4.48426e-015	-2.92939e-015	-8.45834e-015	-7.57268e-015	-6.32294e-015	-7.13256e-015	-8.19837e-015	3.32559e-016	1.00527e-015	2.93756e-016	1.31782e-014	1.03405e-014	1.09436e-014	1.26117e-014	7.17599e-015	1.06563e-014
-9.60276e-015	2.52165e-015	-6.81679e-015	7.06699e-016	-6.59192e-015	-6.25256e-015	-2.95312e-015	-1.18149e-015	-3.27685e-015	4.62289e-015	-3.42269e-015	-8.74105e-015	-7.49087e-015	-5.72511e-015	-6.60432e-015	-7.72425e-015	2.88422e-016	1.42725e-015	6.25482e-016	1.34238e-014	1.04541e-014	1.11861e-014	1.26586e-014	7.50723e-015	1.09636e-014
-9.39538e-015	2.10238e-015	-6.45786e-015	8.86495e-016	-6.19711e-015	-6.16944e-015	-3.41034e-015	-1.24304e-015	-3.54531e-015	4.76257e-015	-3.92264e-015	-9.0122e-015	-7.39163e-015	-5.08987e-015	-6.05709e-015	-7.20725e-015	3.20023e-016	1.87285e-015	9.85067e-016	1.37023e-014	1.05615e-014	1.14544e-014	1.27253e-014	7.85361e-015	1.12933e-014
-9.18256e-015	1.67916e-015	-6.07602e-015	1.08337e-015	-5.80986e-015	-6.06584e-015	-3.87682e-015	-1.26445e-015	-3.82403e-015	4.90304e-015	-4.42598e-015	-9.26969e-015	-7.27648e-015	-4.42206e-015	-5.49532e-015	-6.65062e-015	4.26934e-016	2.33816e-015	1.37065e-015	1.40138e-014	1.06622e-014	1.17462e-014	1.2813e-014	8.21198e-015	1.16437e-014
-8.96517e-015	1.25841e-015	-5.6734e-015	1.2953e-015	-5.4322e-015	-5.94274e-015	-4.34935e-015	-1.24623e-015	-4.1115e-015	5.04389e-015	-4.92928e-015	-9.51186e-015	-7.14706e-015	-3.72693e-015	-4.92347e-015	-6.05816e-015	6.08168e-016	2.81924e-015	1.77949e-015	1.43577e-014	1.07546e-014	1.20593e-014	1.29222e-014	8.57877e-015	1.20131e-014
-8.7444e-015	8.45591e-016	-5.25234e-015	1.52049e-015	-5.06657e-015	-5.80121e-015	-4.82442e-015	-1.18891e-015	-4.40664e-015	5.18489e-015	-5.42898e-015	-9.7368e-015	-7.00581e-015	-3.01013e-015	-4.34627e-015	-5.43431e-015	8.61993e-016	3.31196e-015	2.20902e-015	1.4733e-014	1.08381e-014	1.23912e-014	1.30535e-014	8.95082e-015	1.23996e-014
-8.52103e-015	4.46218e-016	-4.81526e-015	1.75679e-015	-4.71463e-015	-5.64248e-015	-5.29717e-015	-1.09298e-015	-4.70883e-015	5.32526e-015	-5.92187e-015	-9.94292e-015	-6.85493e-015	-2.27712e-015	-3.76789e-015	-4.78375e-015	1.1865e-015	3.8119e-015	2.65597e-015	1.51388e-014	1.0912e-014	1.27389e-014	1.3207e-014	9.32465e-015	1.28013e-014
-8.29603e-015	6.58113e-017	-4.36471e-015	2.00172e-015	-4.37827e-015	-5.46803e-015	-5.76394e-015	-9.60176e-016	-5.01692e-015	5.46435e-015	-6.40482e-015	-1.01291e-014	-6.69659e-015	-1.53418e-015	-3.19243e-015	-4.11122e-015	1.57897e-015	4.31504e-015	3.11714e-015	1.55726e-014	1.09758e-014	1.30998e-014	1.33823e-014	9.69741e-015	1.32156e-014
-8.0705e-015	-2.90564e-016	-3.90335e-015	2.2533e-015	-4.05902e-015	-5.27913e-015	-6.22107e-015	-7.92146e-016	-5.32929e-015	5.60202e-015	-6.87448e-015	-1.0294e-014	-6.53305e-015	-7.86017e-016	-2.62378e-015	-3.42167e-015	2.03558e-015	4.81702e-015	3.58919e-015	1.60322e-014	1.10284e-014	1.3471e-014	1.3579e-014	1.00659e-014	1.36403e-014
-7.8454e-015	-6.18883e-016	-3.43297e-015	2.50904e-015	-3.75743e-015	-5.07746e-015	-6.66447e-015	-5.90261e-016	-5.6443e-015	5.73783e-015	-7.32787e-015	-1.04369e-014	-6.36666e-015	-3.88276e-017	-2.06551e-015	-2.7199e-015	2.55247e-015	5.31388e-015	4.06841e-015	1.65146e-014	1.10693e-014	1.3849e-014	1.37964e-014	1.04268e-014	1.40732e-014
-7.62143e-015	-9.15145e-016	-2.95642e-015	2.76643e-015	-3.47424e-015	-4.8642e-015	-7.08994e-015	-3.56452e-016	-5.96021e-015	5.87135e-015	-7.76249e-015	-1.05573e-014	-6.19986e-015	7.01381e-016	-1.52097e-015	-2.01156e-015	3.1246e-015	5.80208e-015	4.55126e-015	1.70172e-014	1.10982e-014	1.42308e-014	1.40339e-014	1.07774e-014	1.45113e-014
-7.39966e-015	-1.17624e-015	-2.47599e-015	3.02339e-015	-3.20988e-015	-4.64105e-015	-7.49416e-015	-9.3e-017	-6.27544e-015	6.0021e-015	-8.17572e-015	-1.06544e-014	-6.0353e-015	1.42922e-015	-9.93257e-016	-1.30199e-015	3.7465e-015	6.27856e-015	5.03444e-015	1.75362e-014	1.11149e-014	1.46132e-014	1.42907e-014	1.11153e-014	1.49522e-014
-7.18112e-015	-1.39963e-015	-1.99394e-015	3.27781e-015	-2.96493e-015	-4.40989e-015	-7.87425e-015	1.97555e-016	-6.58821e-015	6.12939e-015	-8.5652e-015	-1.07278e-014	-5.87483e-015	2.13994e-015	-4.84947e-016	-5.96233e-016	4.41215e-015	6.74002e-015	5.51452e-015	1.80672e-014	1.11189e-014	1.49932e-014	1.45655e-014	1.14378e-014	1.53929e-014
-6.96702e-015	-1.58371e-015	-1.51249e-015	3.52738e-015	-2.73924e-015	-4.17227e-015	-8.22729e-015	5.12819e-016	-6.89671e-015	6.2527e-015	-8.92902e-015	-1.07775e-014	-5.72083e-015	2.82847e-015	1.55126e-018	1.00112e-016	5.11573e-015	7.18283e-015	5.98809e-015	1.86062e-014	1.111e-014	1.53676e-014	1.48566e-014	1.1743e-014	1.58312e-014
-6.75828e-015	-1.72727e-015	-1.03374e-015	3.77019e-015	-2.53268e-015	-3.93024e-015	-8.5504e-015	8.50048e-016	-7.19934e-015	6.37147e-015	-9.26554e-015	-1.08036e-014	-5.5754e-015	3.48983e-015	4.64455e-016	7.82392e-016	5.85104e-015	7.60429e-015	6.45147e-015	1.91487e-014	1.10882e-014	1.57336e-014	1.51622e-014	1.2029e-014	1.62641e-014
-6.55608e-015	-1.8291e-015	-5.60077e-016	4.00427e-015	-2.34467e-015	-3.68536e-015	-8.84105e-015	1.20607e-015	-7.49463e-015	6.48529e-015	-9.57311e-015	-1.08067e-014	-5.43997e-015	4.11965e-015	9.01784e-016	1.44634e-015	6.61099e-015	8.00215e-015	6.90176e-015	1.96901e-014	1.10538e-014	1.60886e-014	1.54803e-014	1.22935e-014	1.66888e-014
-6.36143e-015	-1.88953e-015	-9.34147e-017	4.22795e-015	-2.17483e-015	-3.43924e-015	-9.09705e-015	1.5784e-015	-7.78088e-015	6.59358e-015	-9.85076e-015	-1.07876e-014	-5.31594e-015	4.71425e-015	1.31222e-015	2.08687e-015	7.3888e-015	8.37402e-015	7.336e-015	2.02254e-014	1.10072e-014	1.64296e-014	1.58088e-014	1.25358e-014	1.71024e-014
-6.17534e-015	-1.9094e-015	3.64427e-016	4.43974e-015	-2.02206e-015	-3.19368e-015	-9.31683e-015	1.96357e-015	-8.05688e-015	6.69549e-015	-1.00981e-014	-1.07473e-014	-5.20467e-015	5.2702e-015	1.69502e-015	2.69977e-015	8.17697e-015	8.71864e-015	7.75171e-015	2.075e-014	1.0949e-014	1.67538e-014	1.61457e-014	1.27554e-014	1.75029e-014
-5.99896e-015	-1.88993e-015	8.11794e-016	4.63819e-015	-1.88575e-015	-2.95005e-015	-9.49915e-015	2.35797e-015	-8.32152e-015	6.79011e-015	-1.03141e-014	-1.06867e-014	-5.10755e-015	5.78402e-015	2.04976e-015	3.28161e-015	8.96804e-015	9.03474e-015	8.14628e-015	2.12587e-014	1.08795e-014	1.70594e-014	1.64889e-014	1.29513e-014	1.7888e-014
-5.83332e-015	-1.83248e-015	1.24697e-015	4.82242e-015	-1.76455e-015	-2.70943e-015	-9.64318e-015	2.75871e-015	-8.57348e-015	6.87727e-015	-1.04989e-014	-1.06072e-014	-5.02616e-015	6.25314e-015	2.37626e-015	3.82899e-015	9.75527e-015	9.32126e-015	8.51744e-015	2.1747e-014	1.07996e-014	1.73445e-014	1.6836e-014	1.31235e-014	1.82553e-014
-5.67973e-015	-1.739e-015	1.66833e-015	4.99134e-015	-1.65626e-015	-2.47332e-015	-9.74861e-015	3.16312e-015	-8.81147e-015	6.95641e-015	-1.06528e-014	-1.05105e-014	-4.96126e-015	6.67584e-015	2.67433e-015	4.33887e-015	1.05322e-014	9.57782e-015	8.86309e-015	2.22099e-014	1.07101e-014	1.76073e-014	1.71842e-014	1.3272e-014	1.86024e-014
-5.53866e-015	-1.61257e-015	2.07459e-015	5.14486e-015	-1.56002e-015	-2.24276e-015	-9.81537e-015	3.56797e-015	-9.03431e-015	7.02706e-015	-1.07763e-014	-1.0398e-014	-4.91334e-015	7.05005e-015	2.94455e-015	4.80853e-015	1.12923e-014	9.80482e-015	9.18201e-015	2.26431e-014	1.06122e-014	1.78461e-014	1.7531e-014	1.33977e-014	1.89276e-014
-5.41078e-015	-1.45667e-015	2.4647e-015	5.28279e-015	-1.47399e-015	-2.01865e-015	-9.84399e-015	3.97039e-015	-9.24104e-015	7.08859e-015	-1.087e-014	-1.02711e-014	-4.88289e-015	7.37435e-015	3.18782e-015	5.23632e-015	1.20296e-014	1.00027e-014	9.47359e-015	2.30428e-014	1.05072e-014	1.80601e-014	1.78742e-014	1.35011e-014	1.9229e-014
-5.29721e-015	-1.27494e-015	2.83757e-015	5.40496e-015	-1.39664e-015	-1.8018e-015	-9.83491e-015	4.36742e-015	-9.43114e-015	7.14044e-015	-1.09351e-014	-1.01316e-014	-4.87058e-015	7.64849e-015	3.40522e-015	5.62023e-015	1.27374e-014	1.01721e-014	9.73713e-015	2.34047e-014	1.03968e-014	1.82484e-014	1.82112e-014	1.35833e-014	1.95052e-014
-5.1987e-015	-1.0713e-015	3.1921e-015	5.51172e-015	-1.32579e-015	-1.59253e-015	-9.7889e-015	4.75683e-015	-9.60367e-015	7.18232e-015	-1.09727e-014	-9.98177e-015	-4.87635e-015	7.87261e-015	3.59789e-015	5.959e-015	1.34108e-014	1.03145e-014	9.97172e-015	2.37256e-014	1.02824e-014	1.84105e-014	1.85394e-014	1.3646e-014	1.97545e-014
-5.11552e-015	-8.49856e-016	3.52752e-015	5.60316e-015	-1.25953e-015	-1.39126e-015	-9.70742e-015	5.13583e-015	-9.75846e-015	7.21379e-015	-1.09845e-014	-9.82354e-015	-4.90027e-015	8.0466e-015	3.76719e-015	6.25234e-015	1.40442e-014	1.04317e-014	1.01777e-014	2.40021e-014	1.01655e-014	1.85471e-014	1.88565e-014	1.3691e-014	1.99756e-014
-5.04823e-015	-6.14795e-016	3.8431e-015	5.67972e-015	-1.19568e-015	-1.19852e-015	-9.5926e-015	5.50183e-015	-9.89503e-015	7.23454e-015	-1.0972e-014	-9.65924e-015	-4.94177e-015	8.1715e-015	3.9148e-015	6.50051e-015	1.46334e-014	1.05252e-014	1.03561e-014	2.42318e-014	1.00479e-014	1.86584e-014	1.91604e-014	1.37199e-014	2.01678e-014
-4.99708e-015	-3.70371e-016	4.13828e-015	5.74254e-015	-1.13211e-015	-1.01424e-015	-9.44628e-015	5.85257e-015	-1.0013e-014	7.24424e-015	-1.09372e-014	-9.49109e-015	-5.00011e-015	8.24862e-015	4.04261e-015	6.7035e-015	1.51743e-014	1.0597e-014	1.05075e-014	2.4413e-014	9.93127e-015	1.87453e-014	1.94493e-014	1.37343e-014	2.03306e-014
-4.96265e-015	-1.21115e-016	4.41291e-015	5.7929e-015	-1.06743e-015	-8.37876e-016	-9.27123e-015	6.18619e-015	-1.01121e-014	7.24257e-015	-1.08824e-014	-9.32119e-015	-5.07469e-015	8.27959e-015	4.1526e-015	6.8624e-015	1.56637e-014	1.06496e-014	1.06331e-014	2.45443e-014	9.81746e-015	1.88084e-014	1.97211e-014	1.37364e-014	2.04638e-014
-4.94483e-015	1.28833e-016	4.66661e-015	5.83182e-015	-9.99694e-016	-6.69553e-016	-9.07028e-015	6.50119e-015	-1.01931e-014	7.22953e-015	-1.08097e-014	-9.15184e-015	-5.16486e-015	8.26654e-015	4.24671e-015	6.97867e-015	1.60988e-014	1.06858e-014	1.07344e-014	2.46249e-014	9.70801e-015	1.88485e-014	1.99746e-014	1.3729e-014	2.0567e-014
-4.94388e-015	3.75402e-016	4.8997e-015	5.86091e-015	-9.27137e-016	-5.08621e-016	-8.84697e-015	6.79624e-015	-1.02567e-014	7.20508e-015	-1.07211e-014	-8.98488e-015	-5.26948e-015	8.21146e-015	4.32689e-015	7.05411e-015	1.64776e-014	1.07083e-014	1.08135e-014	2.46545e-014	9.60478e-015	1.88675e-014	2.02081e-014	1.37143e-014	2.06406e-014
-4.95987e-015	6.14881e-016	5.1125e-015	5.88173e-015	-8.47866e-016	-3.54561e-016	-8.60442e-015	7.07012e-015	-1.03028e-014	7.16926e-015	-1.06188e-014	-8.82249e-015	-5.38763e-015	8.11688e-015	4.39541e-015	7.09099e-015	1.67993e-014	1.07195e-014	1.08722e-014	2.46338e-014	9.50982e-015	1.88671e-014	2.04203e-014	1.36943e-014	2.06844e-014
-4.99246e-015	8.43839e-016	5.30498e-015	5.89613e-015	-7.60164e-016	-2.06096e-016	-8.3458e-015	7.32144e-015	-1.03321e-014	7.12222e-015	-1.05055e-014	-8.66676e-015	-5.51757e-015	7.98626e-015	4.45432e-015	7.09174e-015	1.70632e-014	1.07225e-014	1.09125e-014	2.45639e-014	9.4249e-015	1.88494e-014	2.06101e-014	1.36716e-014	2.06992e-014
-5.04103e-015	1.05842e-015	5.47763e-015	5.90591e-015	-6.62773e-016	-6.23493e-017	-8.07477e-015	7.5494e-015	-1.03449e-014	7.06448e-015	-1.03834e-014	-8.51979e-015	-5.65792e-015	7.82246e-015	4.50557e-015	7.05894e-015	1.72694e-014	1.07207e-014	1.09368e-014	2.44471e-014	9.3519e-015	1.88169e-014	2.07768e-014	1.36485e-014	2.06856e-014
-5.10479e-015	1.25577e-015	5.63124e-015	5.91302e-015	-5.54548e-016	7.73202e-017	-7.79513e-015	7.75302e-015	-1.03421e-014	6.99637e-015	-1.02544e-014	-8.38354e-015	-5.80707e-015	7.62852e-015	4.55136e-015	6.9958e-015	1.7419e-014	1.07171e-014	1.09482e-014	2.42853e-014	9.29272e-015	1.87721e-014	2.09199e-014	1.36269e-014	2.0644e-014
-5.18308e-015	1.43362e-015	5.7665e-015	5.919e-015	-4.34199e-016	2.14143e-016	-7.51069e-015	7.93219e-015	-1.03245e-014	6.91836e-015	-1.01209e-014	-8.2596e-015	-5.96369e-015	7.40804e-015	4.59325e-015	6.90536e-015	1.75129e-014	1.07144e-014	1.09494e-014	2.40812e-014	9.2489e-015	1.87171e-014	2.10392e-014	1.36087e-014	2.05756e-014
-5.27485e-015	1.58976e-015	5.88392e-015	5.92594e-015	-3.00788e-016	3.49426e-016	-7.22518e-015	8.08659e-015	-1.02927e-014	6.83077e-015	-9.98481e-015	-8.14971e-015	-6.12596e-015	7.1644e-015	4.63298e-015	6.79156e-015	1.7554e-014	1.07155e-014	1.0943e-014	2.38382e-014	9.22218e-015	1.86542e-014	2.11347e-014	1.35956e-014	2.04818e-014
-5.37889e-015	1.72302e-015	5.9845e-015	5.93574e-015	-1.53921e-016	4.84641e-016	-6.94258e-015	8.21632e-015	-1.02474e-014	6.73417e-015	-9.84813e-015	-8.05511e-015	-6.2924e-015	6.9014e-015	4.67205e-015	6.65787e-015	1.75447e-014	1.07233e-014	1.09319e-014	2.35608e-014	9.21409e-015	1.85861e-014	2.12069e-014	1.35892e-014	2.03643e-014
-5.4941e-015	1.83248e-015	6.06933e-015	5.95017e-015	6.81326e-018	6.20884e-016	-6.66612e-015	8.32196e-015	-1.01897e-014	6.6295e-015	-9.7128e-015	-7.97705e-015	-6.46179e-015	6.62287e-015	4.71185e-015	6.50827e-015	1.74884e-014	1.07401e-014	1.09189e-014	2.32525e-014	9.226e-015	1.85157e-014	2.12561e-014	1.35915e-014	2.02241e-014
-5.61873e-015	1.91751e-015	6.13956e-015	5.97134e-015	1.81563e-016	7.5938e-016	-6.39937e-015	8.40377e-015	-1.01208e-014	6.51789e-015	-9.58024e-015	-7.91693e-015	-6.63264e-015	6.33261e-015	4.75405e-015	6.34633e-015	1.73892e-014	1.07681e-014	1.09067e-014	2.29186e-014	9.25881e-015	1.84455e-014	2.12832e-014	1.36035e-014	2.0063e-014
-5.75094e-015	1.97838e-015	6.19641e-015	6.00056e-015	3.70257e-016	9.01423e-016	-6.14553e-015	8.46266e-015	-1.00415e-014	6.40009e-015	-9.45218e-015	-7.87565e-015	-6.80329e-015	6.03392e-015	4.79974e-015	6.17559e-015	1.7251e-014	1.08095e-014	1.08975e-014	2.25639e-014	9.31367e-015	1.83782e-014	2.12893e-014	1.36264e-014	1.98829e-014
-5.8891e-015	2.01516e-015	6.24091e-015	6.03916e-015	5.72632e-016	1.0487e-015	-5.90756e-015	8.49925e-015	-9.95344e-015	6.27694e-015	-9.33026e-015	-7.85415e-015	-6.97237e-015	5.73004e-015	4.84961e-015	5.99949e-015	1.70777e-014	1.08659e-014	1.08946e-014	2.21943e-014	9.39112e-015	1.8316e-014	2.12753e-014	1.3661e-014	1.96855e-014
-6.03131e-015	2.02841e-015	6.27462e-015	6.08852e-015	7.88453e-016	1.20208e-015	-5.68828e-015	8.51423e-015	-9.85727e-015	6.1493e-015	-9.21557e-015	-7.85273e-015	-7.13863e-015	5.42389e-015	4.90459e-015	5.82131e-015	1.68744e-014	1.09385e-014	1.08999e-014	2.18147e-014	9.49207e-015	1.82611e-014	2.12428e-014	1.37079e-014	1.94732e-014
-6.17543e-015	2.01968e-015	6.29885e-015	6.15029e-015	1.01673e-015	1.36229e-015	-5.49031e-015	8.50872e-015	-9.75406e-015	6.01826e-015	-9.10913e-015	-7.87188e-015	-7.301e-015	5.11892e-015	4.96563e-015	5.6444e-015	1.66458e-014	1.10282e-014	1.09154e-014	2.14309e-014	9.61711e-015	1.82157e-014	2.11933e-014	1.37673e-014	1.92477e-014
-6.31954e-015	1.9912e-015	6.31498e-015	6.22518e-015	1.25646e-015	1.53054e-015	-5.3156e-015	8.48366e-015	-9.64502e-015	5.8848e-015	-9.01203e-015	-7.91161e-015	-7.45848e-015	4.81821e-015	5.03296e-015	5.47206e-015	1.63976e-014	1.11359e-014	1.09431e-014	2.10485e-014	9.76641e-015	1.81819e-014	2.11285e-014	1.3839e-014	1.90108e-014
-6.4616e-015	1.94546e-015	6.32495e-015	6.31403e-015	1.50661e-015	1.70792e-015	-5.16627e-015	8.43987e-015	-9.53093e-015	5.75015e-015	-8.92468e-015	-7.97164e-015	-7.61009e-015	4.52453e-015	5.10676e-015	5.30701e-015	1.61346e-014	1.12615e-014	1.09844e-014	2.06731e-014	9.94023e-015	1.81614e-014	2.10502e-014	1.39226e-014	1.87647e-014
-6.59938e-015	1.88476e-015	6.3294e-015	6.41771e-015	1.76598e-015	1.89506e-015	-5.04389e-015	8.37901e-015	-9.41252e-015	5.61544e-015	-8.84755e-015	-8.0516e-015	-7.75574e-015	4.24023e-015	5.18723e-015	5.15198e-015	1.58621e-014	1.1405e-014	1.10403e-014	2.03101e-014	1.01384e-014	1.81558e-014	2.09603e-014	1.40178e-014	1.85116e-014
-6.73073e-015	1.81223e-015	6.33003e-015	6.536e-015	2.03311e-015	2.09231e-015	-4.94971e-015	8.30249e-015	-9.29111e-015	5.48161e-015	-8.78124e-015	-8.1511e-015	-7.8949e-015	3.96732e-015	5.27442e-015	5.00925e-015	1.55851e-014	1.15656e-014	1.11119e-014	1.99651e-014	1.03604e-014	1.81665e-014	2.08603e-014	1.41238e-014	1.82534e-014
-6.85389e-015	1.73144e-015	6.32786e-015	6.66881e-015	2.30619e-015	2.30008e-015	-4.88459e-015	8.21154e-015	-9.16762e-015	5.34952e-015	-8.72585e-015	-8.26947e-015	-8.02726e-015	3.70783e-015	5.36797e-015	4.88046e-015	1.53086e-014	1.17426e-014	1.11995e-014	1.96427e-014	1.06052e-014	1.81946e-014	2.07525e-014	1.42401e-014	1.79923e-014
-6.96673e-015	1.64579e-015	6.32419e-015	6.81575e-015	2.58367e-015	2.51834e-015	-4.84877e-015	8.10738e-015	-9.04257e-015	5.22016e-015	-8.68158e-015	-8.40545e-015	-8.15284e-015	3.46349e-015	5.46716e-015	4.76726e-015	1.50367e-014	1.19343e-014	1.1304e-014	1.93479e-014	1.08725e-014	1.82406e-014	2.0639e-014	1.43651e-014	1.773e-014
-7.06708e-015	1.55861e-015	6.32013e-015	6.97687e-015	2.86334e-015	2.74715e-015	-4.84295e-015	7.99098e-015	-8.91712e-015	5.09411e-015	-8.64821e-015	-8.55805e-015	-8.27169e-015	3.23539e-015	5.57138e-015	4.67078e-015	1.47742e-014	1.21389e-014	1.14255e-014	1.90845e-014	1.11613e-014	1.83053e-014	2.05216e-014	1.44976e-014	1.74686e-014
-7.15291e-015	1.47363e-015	6.31641e-015	7.15144e-015	3.14293e-015	2.98608e-015	-4.86758e-015	7.86341e-015	-8.79224e-015	4.97241e-015	-8.62558e-015	-8.72627e-015	-8.38441e-015	3.02458e-015	5.6796e-015	4.59164e-015	1.45244e-014	1.23543e-014	1.15634e-014	1.8856e-014	1.14703e-014	1.83887e-014	2.04024e-014	1.46367e-014	1.721e-014
-7.22248e-015	1.39487e-015	6.31348e-015	7.3378e-015	3.41985e-015	3.23401e-015	-4.92187e-015	7.72611e-015	-8.66898e-015	4.85569e-015	-8.61372e-015	-8.90842e-015	-8.49188e-015	2.83198e-015	5.79086e-015	4.53017e-015	1.42912e-014	1.25782e-014	1.17167e-014	1.86658e-014	1.1797e-014	1.84908e-014	2.0283e-014	1.47808e-014	1.69559e-014
-7.27438e-015	1.32641e-015	6.31222e-015	7.53499e-015	3.6918e-015	3.49018e-015	-5.00562e-015	7.58008e-015	-8.5482e-015	4.74419e-015	-8.61243e-015	-9.10293e-015	-8.59499e-015	2.65782e-015	5.90439e-015	4.4862e-015	1.40776e-014	1.2808e-014	1.18841e-014	1.85167e-014	1.21401e-014	1.86113e-014	2.0165e-014	1.49282e-014	1.67079e-014
-7.30698e-015	1.27195e-015	6.31287e-015	7.74148e-015	3.95627e-015	3.75368e-015	-5.11798e-015	7.42615e-015	-8.43071e-015	4.6384e-015	-8.62185e-015	-9.30811e-015	-8.69432e-015	2.50202e-015	6.01888e-015	4.45929e-015	1.38855e-014	1.30404e-014	1.20641e-014	1.84106e-014	1.24976e-014	1.87492e-014	2.00499e-014	1.5077e-014	1.64679e-014
-7.31936e-015	1.235e-015	6.31585e-015	7.95575e-015	4.21063e-015	4.02284e-015	-5.25757e-015	7.26494e-015	-8.31739e-015	4.53878e-015	-8.64134e-015	-9.52224e-015	-8.79101e-015	2.36536e-015	6.13294e-015	4.4488e-015	1.3717e-014	1.3272e-014	1.22555e-014	1.83494e-014	1.28681e-014	1.89036e-014	1.99389e-014	1.52255e-014	1.62372e-014
-7.31052e-015	1.21859e-015	6.32137e-015	8.17606e-015	4.45258e-015	4.29617e-015	-5.42316e-015	7.09764e-015	-8.20909e-015	4.4454e-015	-8.67043e-015	-9.74305e-015	-8.88638e-015	2.24708e-015	6.24547e-015	4.45375e-015	1.35734e-014	1.34994e-014	1.2456e-014	1.83338e-014	1.32493e-014	1.90736e-014	1.98334e-014	1.53718e-014	1.60171e-014
-7.27969e-015	1.22542e-015	6.32947e-015	8.40038e-015	4.67964e-015	4.57184e-015	-5.61309e-015	6.92501e-015	-8.10666e-015	4.35848e-015	-8.70885e-015	-9.96876e-015	-8.98259e-015	2.14692e-015	6.35484e-015	4.47267e-015	1.34551e-014	1.37198e-014	1.2663e-014	1.83635e-014	1.36386e-014	1.92578e-014	1.97346e-014	1.55148e-014	1.58085e-014
-7.22633e-015	1.25835e-015	6.33983e-015	8.62648e-015	4.88942e-015	4.84801e-015	-5.8256e-015	6.74759e-015	-8.0113e-015	4.27771e-015	-8.75596e-015	-1.01977e-014	-9.08095e-015	2.06423e-015	6.45936e-015	4.50395e-015	1.33622e-014	1.39293e-014	1.28741e-014	1.8438e-014	1.40337e-014	1.94553e-014	1.96432e-014	1.56532e-014	1.56133e-014
-7.15044e-015	1.31969e-015	6.35189e-015	8.85242e-015	5.07948e-015	5.12254e-015	-6.05895e-015	6.56608e-015	-7.92366e-015	4.20307e-015	-8.81141e-015	-1.04276e-014	-9.18296e-015	1.99784e-015	6.55752e-015	4.54584e-015	1.32944e-014	1.41243e-014	1.30869e-014	1.85563e-014	1.44323e-014	1.96644e-014	1.95598e-014	1.57855e-014	1.54317e-014
-7.05205e-015	1.41092e-015	6.36483e-015	9.07563e-015	5.24744e-015	5.39299e-015	-6.31155e-015	6.38048e-015	-7.84454e-015	4.1345e-015	-8.87525e-015	-1.06567e-014	-9.29041e-015	1.94656e-015	6.64777e-015	4.59637e-015	1.32506e-014	1.43015e-014	1.32987e-014	1.87172e-014	1.48318e-014	1.98834e-014	1.94852e-014	1.59098e-014	1.52646e-014
-6.93146e-015	1.5333e-015	6.37785e-015	9.29365e-015	5.3919e-015	5.65703e-015	-6.5814e-015	6.19046e-015	-7.77506e-015	4.07136e-015	-8.94733e-015	-1.08832e-014	-9.40457e-015	1.90958e-015	6.7281e-015	4.65321e-015	1.32292e-014	1.44575e-014	1.35065e-014	1.89183e-014	1.52304e-014	2.011e-014	1.94194e-014	1.60251e-014	1.51129e-014
-6.78923e-015	1.68818e-015	6.39011e-015	9.50381e-015	5.51062e-015	5.91213e-015	-6.86615e-015	5.99646e-015	-7.71598e-015	4.01278e-015	-9.02754e-015	-1.11053e-014	-9.52715e-015	1.88538e-015	6.79715e-015	4.71397e-015	1.32278e-014	1.45892e-014	1.37072e-014	1.91564e-014	1.56254e-014	2.03425e-014	1.93628e-014	1.61303e-014	1.49768e-014
-6.62681e-015	1.8767e-015	6.40043e-015	9.70367e-015	5.60176e-015	6.15546e-015	-7.16382e-015	5.79848e-015	-7.66825e-015	3.95821e-015	-9.11579e-015	-1.13208e-014	-9.65962e-015	1.87242e-015	6.8531e-015	4.77633e-015	1.32436e-014	1.46935e-014	1.38975e-014	1.9428e-014	1.60137e-014	2.05789e-014	1.93153e-014	1.62243e-014	1.48566e-014
-6.44535e-015	2.09862e-015	6.40701e-015	9.89101e-015	5.66322e-015	6.38426e-015	-7.47245e-015	5.59623e-015	-7.6324e-015	3.90692e-015	-9.21211e-015	-1.15282e-014	-9.80385e-015	1.86878e-015	6.89375e-015	4.83762e-015	1.32738e-014	1.47673e-014	1.40743e-014	1.97296e-014	1.63933e-014	2.08172e-014	1.92766e-014	1.63065e-014	1.47522e-014
-6.24654e-015	2.35337e-015	6.40812e-015	1.00633e-014	5.69369e-015	6.59555e-015	-7.78975e-015	5.38944e-015	-7.60918e-015	3.85794e-015	-9.31616e-015	-1.1726e-014	-9.96107e-015	1.87321e-015	6.91774e-015	4.89585e-015	1.33146e-014	1.48079e-014	1.42344e-014	2.00569e-014	1.67614e-014	2.1055e-014	1.92462e-014	1.63761e-014	1.46637e-014
-6.03191e-015	2.63958e-015	6.40239e-015	1.02188e-014	5.69195e-015	6.7863e-015	-8.11378e-015	5.17753e-015	-7.59989e-015	3.81036e-015	-9.42815e-015	-1.19128e-014	-1.01328e-014	1.88392e-015	6.92358e-015	4.94881e-015	1.33628e-014	1.48129e-014	1.43751e-014	2.04055e-014	1.71158e-014	2.12905e-014	1.92235e-014	1.6433e-014	1.45912e-014
-5.80368e-015	2.95579e-015	6.38798e-015	1.03556e-014	5.65704e-015	6.95398e-015	-8.44293e-015	4.96026e-015	-7.60497e-015	3.76301e-015	-9.54776e-015	-1.2087e-014	-1.03202e-014	1.89918e-015	6.9098e-015	4.9942e-015	1.34146e-014	1.47804e-014	1.44934e-014	2.07715e-014	1.74545e-014	2.15218e-014	1.92076e-014	1.64771e-014	1.45339e-014
-5.56432e-015	3.30013e-015	6.36336e-015	1.04713e-014	5.58845e-015	7.09648e-015	-8.77572e-015	4.73753e-015	-7.62519e-015	3.7148e-015	-9.67501e-015	-1.22477e-014	-1.0524e-014	1.91748e-015	6.87502e-015	5.0301e-015	1.34665e-014	1.47093e-014	1.45862e-014	2.11495e-014	1.77755e-014	2.17471e-014	1.91978e-014	1.65087e-014	1.44917e-014
-5.31641e-015	3.67006e-015	6.3267e-015	1.05647e-014	5.48572e-015	7.21129e-015	-9.11063e-015	4.50912e-015	-7.66097e-015	3.66455e-015	-9.81007e-015	-1.23939e-014	-1.07448e-014	1.93704e-015	6.81791e-015	5.05487e-015	1.35141e-014	1.45982e-014	1.46515e-014	2.1534e-014	1.80769e-014	2.19647e-014	1.91931e-014	1.65278e-014	1.44638e-014
-5.0624e-015	4.06302e-015	6.27644e-015	1.0634e-014	5.34889e-015	7.29652e-015	-9.44603e-015	4.27409e-015	-7.71273e-015	3.61108e-015	-9.95307e-015	-1.25251e-014	-1.09832e-014	1.95635e-015	6.73716e-015	5.06672e-015	1.35531e-014	1.44462e-014	1.46873e-014	2.19202e-014	1.83569e-014	2.21731e-014	1.9192e-014	1.6535e-014	1.44494e-014
-4.805e-015	4.47624e-015	6.21062e-015	1.06782e-014	5.17766e-015	7.34993e-015	-9.78087e-015	4.03214e-015	-7.78192e-015	3.55319e-015	-1.01041e-014	-1.26411e-014	-1.12398e-014	1.97408e-015	6.63189e-015	5.06423e-015	1.35793e-014	1.42531e-014	1.46916e-014	2.23032e-014	1.86137e-014	2.23703e-014	1.91937e-014	1.65304e-014	1.44481e-014
-4.54675e-015	4.90599e-015	6.12748e-015	1.06963e-014	4.97238e-015	7.3692e-015	-1.01134e-014	3.78329e-015	-7.86909e-015	3.48978e-015	-1.02629e-014	-1.27415e-014	-1.15143e-014	1.98894e-015	6.50095e-015	5.04629e-015	1.35889e-014	1.40189e-014	1.4663e-014	2.26775e-014	1.88456e-014	2.25553e-014	1.91967e-014	1.65147e-014	1.44591e-014
-4.29051e-015	5.34818e-015	6.02525e-015	1.06875e-014	4.73331e-015	7.35274e-015	-1.04434e-014	3.52738e-015	-7.97432e-015	3.41975e-015	-1.04299e-014	-1.28261e-014	-1.18069e-014	1.99987e-015	6.34379e-015	5.0117e-015	1.35783e-014	1.37441e-014	1.46001e-014	2.30382e-014	1.90511e-014	2.27273e-014	1.91997e-014	1.64892e-014	1.44814e-014
-4.03887e-015	5.79896e-015	5.90233e-015	1.06512e-014	4.46115e-015	7.29943e-015	-1.077e-014	3.26368e-015	-8.09752e-015	3.34181e-015	-1.06052e-014	-1.28953e-014	-1.21176e-014	2.00514e-015	6.16002e-015	4.95946e-015	1.35441e-014	1.34298e-014	1.45018e-014	2.33808e-014	1.92295e-014	2.28854e-014	1.92016e-014	1.64547e-014	1.45137e-014
-3.7947e-015	6.2545e-015	5.75777e-015	1.05872e-014	4.15695e-015	7.20849e-015	-1.1092e-014	2.99242e-015	-8.23873e-015	3.2552e-015	-1.07886e-014	-1.29495e-014	-1.24453e-014	2.00318e-015	5.94937e-015	4.88982e-015	1.34831e-014	1.30774e-014	1.43674e-014	2.37012e-014	1.93795e-014	2.30286e-014	1.92011e-014	1.64125e-014	1.45552e-014
-3.56095e-015	6.71066e-015	5.59009e-015	1.04958e-014	3.82232e-015	7.07943e-015	-1.14092e-014	2.71384e-015	-8.39778e-015	3.15914e-015	-1.09802e-014	-1.29891e-014	-1.27887e-014	1.99404e-015	5.71166e-015	4.80317e-015	1.33924e-014	1.26887e-014	1.41971e-014	2.39955e-014	1.95005e-014	2.31563e-014	1.91969e-014	1.63637e-014	1.46046e-014
-3.3403e-015	7.16287e-015	5.39859e-015	1.03779e-014	3.45887e-015	6.91199e-015	-1.17211e-014	2.42761e-015	-8.5744e-015	3.05311e-015	-1.11799e-014	-1.3015e-014	-1.31465e-014	1.97627e-015	5.44702e-015	4.69959e-015	1.32701e-014	1.22661e-014	1.39911e-014	2.42611e-014	1.95921e-014	2.32675e-014	1.91881e-014	1.63096e-014	1.46612e-014
-3.13503e-015	7.60663e-015	5.18268e-015	1.02341e-014	3.06845e-015	6.70646e-015	-1.20272e-014	2.13353e-015	-8.76847e-015	2.9365e-015	-1.13875e-014	-1.30282e-014	-1.35173e-014	1.94907e-015	5.15569e-015	4.57934e-015	1.31149e-014	1.18125e-014	1.37503e-014	2.4495e-014	1.96539e-014	2.33619e-014	1.91736e-014	1.62519e-014	1.47235e-014
-2.94733e-015	8.03748e-015	4.94188e-015	1.00654e-014	2.65321e-015	6.46299e-015	-1.23274e-014	1.83224e-015	-8.97988e-015	2.80855e-015	-1.16025e-014	-1.30297e-014	-1.38998e-014	1.91191e-015	4.83839e-015	4.4435e-015	1.2925e-014	1.13313e-014	1.34754e-014	2.46944e-014	1.96856e-014	2.34394e-014	1.91523e-014	1.61919e-014	1.47903e-014
-2.77947e-015	8.45157e-015	4.67605e-015	9.87312e-015	2.21533e-015	6.18308e-015	-1.26213e-014	1.52431e-015	-9.20787e-015	2.66915e-015	-1.18247e-014	-1.30209e-014	-1.42923e-014	1.86449e-015	4.49607e-015	4.29314e-015	1.26998e-014	1.08255e-014	1.31682e-014	2.48574e-014	1.96876e-014	2.35001e-014	1.91232e-014	1.61307e-014	1.48603e-014
-2.6335e-015	8.84471e-015	4.38545e-015	9.65856e-015	1.75751e-015	5.86758e-015	-1.29089e-014	1.20959e-015	-9.45206e-015	2.51821e-015	-1.20539e-014	-1.30033e-014	-1.46923e-014	1.80635e-015	4.12974e-015	4.12979e-015	1.24393e-014	1.02993e-014	1.28301e-014	2.49827e-014	1.966e-014	2.35445e-014	1.90855e-014	1.60698e-014	1.49323e-014
-2.51074e-015	9.21306e-015	4.07096e-015	9.42345e-015	1.28239e-015	5.51817e-015	-1.31898e-014	8.88397e-016	-9.71149e-015	2.35559e-015	-1.22896e-014	-1.29783e-014	-1.50976e-014	1.7376e-015	3.74062e-015	3.9555e-015	1.21435e-014	9.7566e-015	1.24631e-014	2.50694e-014	1.9603e-014	2.35729e-014	1.90389e-014	1.60105e-014	1.5005e-014
-2.41265e-015	9.5529e-015	3.73327e-015	9.16963e-015	7.92534e-016	5.13709e-015	-1.34644e-014	5.61523e-016	-9.98559e-015	2.18149e-015	-1.25314e-014	-1.29479e-014	-1.55057e-014	1.65813e-015	3.33068e-015	3.77148e-015	1.18137e-014	9.20155e-015	1.20701e-014	2.51171e-014	1.95174e-014	2.35858e-014	1.89825e-014	1.59538e-014	1.50775e-014
-2.33991e-015	9.86106e-015	3.37363e-015	8.89879e-015	2.90952e-016	4.7269e-015	-1.37324e-014	2.29966e-016	-1.02734e-014	1.9959e-015	-1.27791e-014	-1.29138e-014	-1.5914e-014	1.56852e-015	2.9019e-015	3.57974e-015	1.14516e-014	8.63848e-015	1.16538e-014	2.51262e-014	1.94039e-014	2.35835e-014	1.89157e-014	1.59008e-014	1.5149e-014
-2.2934e-015	1.01346e-014	2.9938e-015	8.61379e-015	-2.19181e-016	4.29014e-015	-1.39939e-014	-1.05808e-016	-1.05736e-014	1.79928e-015	-1.30323e-014	-1.2878e-014	-1.63201e-014	1.46925e-015	2.45645e-015	3.38271e-015	1.10597e-014	8.07185e-015	1.12175e-014	2.50973e-014	1.92633e-014	2.35664e-014	1.88389e-014	1.58527e-014	1.52182e-014
-2.27358e-015	1.0371e-014	2.5956e-015	8.31724e-015	-7.34489e-016	3.83037e-015	-1.42491e-014	-4.44692e-016	-1.0885e-014	1.59244e-015	-1.32903e-014	-1.28421e-014	-1.67209e-014	1.36087e-015	1.9966e-015	3.1824e-015	1.06405e-014	7.50645e-015	1.0764e-014	2.50316e-014	1.90967e-014	2.35353e-014	1.87519e-014	1.58108e-014	1.52838e-014
-2.28023e-015	1.05682e-014	2.18124e-015	8.01131e-015	-1.25146e-015	3.35135e-015	-1.44981e-014	-7.85243e-016	-1.12062e-014	1.37589e-015	-1.35521e-014	-1.28082e-014	-1.71137e-014	1.24451e-015	1.52536e-015	2.98119e-015	1.01972e-014	6.94653e-015	1.02971e-014	2.49307e-014	1.89054e-014	2.34913e-014	1.86548e-014	1.57755e-014	1.53448e-014
-2.31291e-015	1.07241e-014	1.75343e-015	7.69864e-015	-1.76683e-015	2.8564e-015	-1.47402e-014	-1.12633e-015	-1.15366e-014	1.15013e-015	-1.38172e-014	-1.27779e-014	-1.74963e-014	1.12077e-015	1.0457e-015	2.78174e-015	9.73307e-015	6.39685e-015	9.82054e-015	2.47968e-014	1.86909e-014	2.34349e-014	1.85479e-014	1.57473e-014	1.5401e-014
-2.37173e-015	1.08372e-014	1.31503e-015	7.38228e-015	-2.27723e-015	2.34941e-015	-1.49756e-014	-1.46718e-015	-1.18745e-014	9.15973e-016	-1.40852e-014	-1.27534e-014	-1.78664e-014	9.90671e-016	5.60806e-016	2.58594e-015	9.25215e-015	5.86209e-015	9.33818e-015	2.46324e-014	1.84545e-014	2.3367e-014	1.84313e-014	1.5727e-014	1.54514e-014
-2.45515e-015	1.09069e-014	8.69009e-016	7.06491e-015	-2.77887e-015	1.83451e-015	-1.52044e-014	-1.80631e-015	-1.22186e-014	6.74909e-016	-1.43559e-014	-1.27366e-014	-1.82219e-014	8.55006e-016	7.37692e-017	2.39629e-015	8.75823e-015	5.34657e-015	8.85375e-015	2.44408e-014	1.81975e-014	2.32884e-014	1.83052e-014	1.57146e-014	1.54952e-014
-2.56197e-015	1.09332e-014	4.18634e-016	6.7487e-015	-3.26809e-015	1.31577e-015	-1.54268e-014	-2.14271e-015	-1.25673e-014	4.27668e-016	-1.46285e-014	-1.27293e-014	-1.85604e-014	7.15196e-016	-4.12125e-016	2.21455e-015	8.25594e-015	4.85453e-015	8.37186e-015	2.4225e-014	1.79212e-014	2.31998e-014	1.81702e-014	1.57103e-014	1.55318e-014
-2.69031e-015	1.09161e-014	-3.21434e-017	6.43643e-015	-3.74178e-015	7.97777e-016	-1.56428e-014	-2.4754e-015	-1.29194e-014	1.74961e-016	-1.49025e-014	-1.27332e-014	-1.88802e-014	5.72614e-016	-8.9333e-016	2.04291e-015	7.75068e-015	4.38986e-015	7.8966e-015	2.39879e-014	1.7627e-014	2.31021e-014	1.80274e-014	1.57144e-014	1.55604e-014
-2.83881e-015	1.08557e-014	-4.80052e-016	6.1305e-015	-4.19695e-015	2.8462e-016	-1.58517e-014	-2.80326e-015	-1.32733e-014	-8.1441e-017	-1.51782e-014	-1.27494e-014	-1.91801e-014	4.28788e-016	-1.36656e-015	1.88281e-015	7.24739e-015	3.95632e-015	7.43213e-015	2.37324e-014	1.73166e-014	2.29961e-014	1.78774e-014	1.57265e-014	1.55808e-014
-3.00557e-015	1.07531e-014	-9.2191e-016	5.83367e-015	-4.63045e-015	-2.18998e-016	-1.60526e-014	-3.12479e-015	-1.36283e-014	-3.40577e-016	-1.54551e-014	-1.27795e-014	-1.94583e-014	2.84296e-016	-1.82828e-015	1.73642e-015	6.75088e-015	3.55671e-015	6.98245e-015	2.34622e-014	1.69922e-014	2.28823e-014	1.77211e-014	1.57462e-014	1.5593e-014
-3.18878e-015	1.06102e-014	-1.35338e-015	5.54878e-015	-5.03947e-015	-7.08607e-016	-1.6246e-014	-3.43912e-015	-1.39833e-014	-6.01459e-016	-1.57327e-014	-1.2825e-014	-1.97136e-014	1.40546e-016	-2.27497e-015	1.60575e-015	6.26583e-015	3.19429e-015	6.55144e-015	2.31812e-014	1.66555e-014	2.27616e-014	1.75596e-014	1.57732e-014	1.55966e-014
-3.3862e-015	1.04288e-014	-1.77026e-015	5.2778e-015	-5.42108e-015	-1.17974e-015	-1.64316e-014	-3.74482e-015	-1.43371e-014	-8.63212e-016	-1.60109e-014	-1.28871e-014	-1.99447e-014	1.33046e-019	-2.70242e-015	1.49197e-015	5.79764e-015	2.87145e-015	6.14279e-015	2.28931e-014	1.63079e-014	2.26347e-014	1.7394e-014	1.58076e-014	1.55907e-014
-3.59527e-015	1.02111e-014	-2.16906e-015	5.02262e-015	-5.77223e-015	-1.62873e-015	-1.66096e-014	-4.04128e-015	-1.46881e-014	-1.12454e-015	-1.62901e-014	-1.29665e-014	-2.01517e-014	-1.35346e-016	-3.10713e-015	1.39608e-015	5.35126e-015	2.59095e-015	5.76026e-015	2.26013e-014	1.59506e-014	2.25018e-014	1.72256e-014	1.58485e-014	1.55752e-014
-3.81383e-015	9.95932e-015	-2.54583e-015	4.78511e-015	-6.09073e-015	-2.05111e-015	-1.67793e-014	-4.32812e-015	-1.5036e-014	-1.38433e-015	-1.65699e-014	-1.30649e-014	-2.0334e-014	-2.6442e-016	-3.48572e-015	1.31875e-015	4.93115e-015	2.35527e-015	5.40731e-015	2.23087e-014	1.55854e-014	2.23633e-014	1.70549e-014	1.58947e-014	1.55505e-014
-4.03933e-015	9.67602e-015	-2.89696e-015	4.56681e-015	-6.37352e-015	-2.44388e-015	-1.69408e-014	-4.60472e-015	-1.538e-014	-1.64131e-015	-1.68506e-014	-1.31828e-014	-2.04918e-014	-3.85529e-016	-3.83471e-015	1.26054e-015	4.54182e-015	2.16587e-015	5.08678e-015	2.20184e-014	1.52141e-014	2.22199e-014	1.68834e-014	1.59456e-014	1.55169e-014
-4.2697e-015	9.36337e-015	-3.21852e-015	4.36864e-015	-6.61886e-015	-2.804e-015	-1.70938e-014	-4.87073e-015	-1.57195e-014	-1.89464e-015	-1.71327e-014	-1.33201e-014	-2.06259e-014	-4.97004e-016	-4.15088e-015	1.22162e-015	4.18734e-015	2.02336e-015	4.8015e-015	2.17337e-014	1.48381e-014	2.20719e-014	1.67123e-014	1.60003e-014	1.54742e-014
-4.5028e-015	9.02492e-015	-3.50748e-015	4.19138e-015	-6.82513e-015	-3.1285e-015	-1.72379e-014	-5.12484e-015	-1.60541e-014	-2.14368e-015	-1.74167e-014	-1.3477e-014	-2.07366e-014	-5.97746e-016	-4.43191e-015	1.20164e-015	3.87178e-015	1.92876e-015	4.55361e-015	2.14574e-014	1.44585e-014	2.19196e-014	1.65423e-014	1.60575e-014	1.5423e-014
-4.73618e-015	8.66352e-015	-3.76074e-015	4.03613e-015	-6.99108e-015	-3.41469e-015	-1.73738e-014	-5.36704e-015	-1.63827e-014	-2.38745e-015	-1.77027e-014	-1.36536e-014	-2.08244e-014	-6.85705e-016	-4.67506e-015	1.20032e-015	3.59843e-015	1.88202e-015	4.34464e-015	2.11913e-014	1.40771e-014	2.17629e-014	1.63742e-014	1.6116e-014	1.5364e-014
-4.9676e-015	8.28265e-015	-3.9757e-015	3.90289e-015	-7.11596e-015	-3.66057e-015	-1.75008e-014	-5.59779e-015	-1.67053e-014	-2.62548e-015	-1.79919e-014	-1.38499e-014	-2.08907e-014	-7.59747e-016	-4.87807e-015	1.21688e-015	3.36909e-015	1.88224e-015	4.17632e-015	2.09364e-014	1.36954e-014	2.16023e-014	1.62092e-014	1.61745e-014	1.52964e-014
-5.19596e-015	7.88598e-015	-4.15057e-015	3.79207e-015	-7.19851e-015	-3.86481e-015	-1.76193e-014	-5.81692e-015	-1.70219e-014	-2.85704e-015	-1.8285e-014	-1.40659e-014	-2.09371e-014	-8.18987e-016	-5.03931e-015	1.25024e-015	3.18668e-015	1.92842e-015	4.04947e-015	2.06947e-014	1.3315e-014	2.1438e-014	1.60482e-014	1.62321e-014	1.52204e-014
-5.42029e-015	7.47705e-015	-4.28309e-015	3.70398e-015	-7.2385e-015	-4.02582e-015	-1.77299e-014	-6.02498e-015	-1.73326e-014	-3.08156e-015	-1.85826e-014	-1.43012e-014	-2.09657e-014	-8.62457e-016	-5.1574e-015	1.29917e-015	3.05301e-015	2.01912e-015	3.96472e-015	2.04682e-014	1.29374e-014	2.12701e-014	1.58919e-014	1.62876e-014	1.51367e-014
-5.63906e-015	7.0589e-015	-4.3718e-015	3.6382e-015	-7.23555e-015	-4.14277e-015	-1.78329e-014	-6.22274e-015	-1.76376e-014	-3.2989e-015	-1.88854e-014	-1.45559e-014	-2.09783e-014	-8.88585e-016	-5.23126e-015	1.3619e-015	2.9689e-015	2.15235e-015	3.92217e-015	2.0257e-014	1.25636e-014	2.10984e-014	1.57412e-014	1.63404e-014	1.50454e-014
-5.85083e-015	6.6351e-015	-4.41548e-015	3.59425e-015	-7.18949e-015	-4.21492e-015	-1.79284e-014	-6.4107e-015	-1.79368e-014	-3.50937e-015	-1.91943e-014	-1.48287e-014	-2.0977e-014	-8.96481e-016	-5.26001e-015	1.43705e-015	2.93544e-015	2.32619e-015	3.92154e-015	2.0061e-014	1.21948e-014	2.09234e-014	1.55962e-014	1.6389e-014	1.49473e-014
-6.05463e-015	6.20893e-015	-4.41357e-015	3.5711e-015	-7.10099e-015	-4.24254e-015	-1.8017e-014	-6.58898e-015	-1.82305e-014	-3.71235e-015	-1.95098e-014	-1.51188e-014	-2.09642e-014	-8.849e-016	-5.24337e-015	1.52313e-015	2.95226e-015	2.53826e-015	3.96245e-015	1.988e-014	1.18318e-014	2.07451e-014	1.54576e-014	1.64322e-014	1.4843e-014
-6.25067e-015	5.78321e-015	-4.36583e-015	3.56778e-015	-6.97054e-015	-4.2267e-015	-1.80999e-014	-6.7591e-015	-1.85187e-014	-3.90775e-015	-1.98335e-014	-1.54253e-014	-2.09423e-014	-8.53685e-016	-5.18143e-015	1.61766e-015	3.01891e-015	2.78592e-015	4.04359e-015	1.97133e-014	1.14757e-014	2.05635e-014	1.53265e-014	1.64692e-014	1.47326e-014
-6.43922e-015	5.36057e-015	-4.27239e-015	3.58257e-015	-6.79974e-015	-4.16829e-015	-1.81775e-014	-6.92185e-015	-1.88027e-014	-4.09564e-015	-2.01661e-014	-1.57473e-014	-2.0914e-014	-8.02682e-016	-5.07434e-015	1.71844e-015	3.13398e-015	3.06615e-015	4.16291e-015	1.95607e-014	1.11275e-014	2.03782e-014	1.52028e-014	1.64993e-014	1.46163e-014
-6.62033e-015	4.94311e-015	-4.13465e-015	3.61396e-015	-6.59041e-015	-4.06884e-015	-1.82509e-014	-7.07748e-015	-1.90827e-014	-4.27652e-015	-2.05081e-014	-1.60832e-014	-2.08817e-014	-7.31797e-016	-4.92318e-015	1.82327e-015	3.29613e-015	3.37552e-015	4.31845e-015	1.94206e-014	1.07882e-014	2.01893e-014	1.50869e-014	1.65212e-014	1.44944e-014
-6.79421e-015	4.5329e-015	-3.95396e-015	3.66041e-015	-6.34445e-015	-3.93106e-015	-1.83205e-014	-7.22757e-015	-1.93593e-014	-4.45057e-015	-2.08604e-014	-1.64318e-014	-2.08482e-014	-6.4122e-016	-4.72961e-015	1.92985e-015	3.50271e-015	3.71058e-015	4.50826e-015	1.92919e-014	1.04582e-014	1.99972e-014	1.49791e-014	1.65345e-014	1.4367e-014
-6.96191e-015	4.13216e-015	-3.73192e-015	3.72016e-015	-6.06396e-015	-3.7577e-015	-1.83882e-014	-7.37374e-015	-1.96337e-014	-4.61822e-015	-2.12231e-014	-1.67929e-014	-2.08162e-014	-5.31369e-016	-4.49586e-015	2.03581e-015	3.7505e-015	4.06745e-015	4.72877e-015	1.91729e-014	1.01385e-014	1.98016e-014	1.48793e-014	1.65388e-014	1.42343e-014
-7.1243e-015	3.74139e-015	-3.47093e-015	3.79067e-015	-5.75193e-015	-3.55111e-015	-1.84548e-014	-7.51643e-015	-1.99062e-014	-4.77998e-015	-2.15966e-014	-1.71648e-014	-2.07885e-014	-4.02871e-016	-4.22421e-015	2.13807e-015	4.03671e-015	4.44221e-015	4.97693e-015	1.90617e-014	9.82963e-015	1.96027e-014	1.47878e-014	1.65335e-014	1.40969e-014
-7.28226e-015	3.36281e-015	-3.17383e-015	3.87026e-015	-5.41075e-015	-3.3149e-015	-1.85218e-014	-7.65658e-015	-2.01771e-014	-4.93646e-015	-2.19811e-014	-1.75464e-014	-2.07674e-014	-2.568e-016	-3.9173e-015	2.23419e-015	4.35754e-015	4.83028e-015	5.24943e-015	1.89558e-014	9.53228e-015	1.94006e-014	1.47042e-014	1.65184e-014	1.39558e-014
-7.43674e-015	2.99755e-015	-2.84359e-015	3.95645e-015	-5.04361e-015	-3.0522e-015	-1.859e-014	-7.79598e-015	-2.0447e-014	-5.08807e-015	-2.23764e-014	-1.79362e-014	-2.07547e-014	-9.35943e-017	-3.57824e-015	2.32181e-015	4.7084e-015	5.22758e-015	5.54248e-015	1.88526e-014	9.24704e-015	1.91954e-014	1.46282e-014	1.64927e-014	1.38109e-014
-7.58948e-015	2.64641e-015	-2.48355e-015	4.04693e-015	-4.65355e-015	-2.76668e-015	-1.86603e-014	-7.93537e-015	-2.07162e-014	-5.2354e-015	-2.27822e-014	-1.8333e-014	-2.07524e-014	8.4969e-017	-3.2101e-015	2.39902e-015	5.08505e-015	5.62997e-015	5.85208e-015	1.87496e-014	8.97421e-015	1.89875e-014	1.45591e-014	1.64561e-014	1.36631e-014
-7.74226e-015	2.30914e-015	-2.09762e-015	4.13983e-015	-4.24383e-015	-2.46182e-015	-1.87341e-014	-8.07543e-015	-2.09844e-014	-5.37935e-015	-2.31985e-014	-1.8735e-014	-2.07624e-014	2.77719e-016	-2.81664e-015	2.4634e-015	5.48306e-015	6.03295e-015	6.17481e-015	1.86443e-014	8.71467e-015	1.8778e-014	1.4497e-014	1.64088e-014	1.35124e-014
-7.89678e-015	1.98616e-015	-1.68977e-015	4.23274e-015	-3.81843e-015	-2.14143e-015	-1.8812e-014	-8.21644e-015	-2.12525e-014	-5.52022e-015	-2.36236e-014	-1.91411e-014	-2.07858e-014	4.83092e-016	-2.40173e-015	2.51312e-015	5.89774e-015	6.43285e-015	6.50692e-015	1.85341e-014	8.46936e-015	1.85675e-014	1.44419e-014	1.63512e-014	1.33592e-014
-8.05427e-015	1.67699e-015	-1.26415e-015	4.32381e-015	-3.38126e-015	-1.8105e-015	-1.88952e-014	-8.35931e-015	-2.152e-014	-5.6588e-015	-2.40567e-014	-1.95494e-014	-2.08245e-014	6.99179e-016	-1.9694e-015	2.54681e-015	6.32443e-015	6.82587e-015	6.84407e-015	1.84173e-014	8.23865e-015	1.83562e-014	1.43932e-014	1.62832e-014	1.32035e-014
-8.21711e-015	1.38199e-015	-8.2527e-016	4.41135e-015	-2.93606e-015	-1.47271e-015	-1.89851e-014	-8.50479e-015	-2.17866e-014	-5.79481e-015	-2.44968e-014	-1.99589e-014	-2.08794e-014	9.24073e-016	-1.52365e-015	2.56306e-015	6.75809e-015	7.20887e-015	7.18194e-015	1.82925e-014	8.02309e-015	1.81453e-014	1.43505e-014	1.62045e-014	1.30462e-014
-8.38703e-015	1.10057e-015	-3.77864e-016	4.49268e-015	-2.48673e-015	-1.13199e-015	-1.90821e-014	-8.65318e-015	-2.20522e-014	-5.92831e-015	-2.49421e-014	-2.03684e-014	-2.09508e-014	1.1554e-015	-1.06826e-015	2.56018e-015	7.19346e-015	7.57817e-015	7.51701e-015	1.81575e-014	7.82325e-015	1.79352e-014	1.43133e-014	1.61154e-014	1.28873e-014
-8.56563e-015	8.32022e-016	7.39448e-017	4.56607e-015	-2.03715e-015	-7.92942e-016	-1.91873e-014	-8.80441e-015	-2.23161e-014	-6.06009e-015	-2.53905e-014	-2.07767e-014	-2.10384e-014	1.39075e-015	-6.07858e-016	2.53726e-015	7.62614e-015	7.93023e-015	7.84515e-015	1.80106e-014	7.63957e-015	1.77268e-014	1.42814e-014	1.60158e-014	1.27276e-014
-8.75457e-015	5.75575e-016	5.25728e-016	4.62959e-015	-1.59161e-015	-4.59504e-016	-1.9301e-014	-8.95833e-015	-2.25781e-014	-6.19036e-015	-2.584e-014	-2.11826e-014	-2.11431e-014	1.62813e-015	-1.47134e-016	2.49445e-015	8.05186e-015	8.26244e-015	8.16243e-015	1.78505e-014	7.4717e-015	1.75211e-014	1.42544e-014	1.59062e-014	1.25676e-014
-8.95596e-015	3.29637e-016	9.72678e-016	4.6813e-015	-1.15447e-015	-1.35946e-016	-1.94232e-014	-9.11428e-015	-2.28371e-014	-6.31943e-015	-2.62888e-014	-2.15842e-014	-2.12645e-014	1.8651e-015	3.1011e-016	2.4312e-015	8.46566e-015	8.57189e-015	8.46541e-015	1.76755e-014	7.32016e-015	1.73195e-014	1.42323e-014	1.57877e-014	1.24077e-014
-9.17049e-015	9.36668e-017	1.4112e-015	4.72026e-015	-7.29058e-016	1.74503e-016	-1.95546e-014	-9.27196e-015	-2.30923e-014	-6.447e-015	-2.67345e-014	-2.19804e-014	-2.14015e-014	2.09832e-015	7.60548e-016	2.34771e-015	8.86322e-015	8.85568e-015	8.74999e-015	1.7485e-014	7.18544e-015	1.7123e-014	1.42145e-014	1.56601e-014	1.22486e-014
-9.39962e-015	-1.32726e-016	1.83667e-015	4.74449e-015	-3.1954e-016	4.67636e-016	-1.96947e-014	-9.43039e-015	-2.33421e-014	-6.57317e-015	-2.71741e-014	-2.23706e-014	-2.15533e-014	2.32546e-015	1.19983e-015	2.24422e-015	9.2407e-015	9.11196e-015	9.01314e-015	1.72781e-014	7.06781e-015	1.6933e-014	1.42e-014	1.55241e-014	1.20908e-014
-9.6436e-015	-3.51288e-016	2.24522e-015	4.75294e-015	7.04305e-017	7.40435e-016	-1.98433e-014	-9.58906e-015	-2.35853e-014	-6.69797e-015	-2.76048e-014	-2.27535e-014	-2.17186e-014	2.54333e-015	1.62451e-015	2.12113e-015	9.59403e-015	9.33923e-015	9.25161e-015	1.7055e-014	6.96745e-015	1.67504e-014	1.41885e-014	1.53802e-014	1.19345e-014
-9.90317e-015	-5.62897e-016	2.63303e-015	4.74545e-015	4.37045e-016	9.90739e-016	-1.99992e-014	-9.74681e-015	-2.38209e-014	-6.8209e-015	-2.80237e-014	-2.31279e-014	-2.18952e-014	2.74921e-015	2.03162e-015	1.97951e-015	9.91998e-015	9.53559e-015	9.4633e-015	1.6817e-014	6.88366e-015	1.65769e-014	1.41795e-014	1.52287e-014	1.17803e-014
-1.01787e-014	-7.68912e-016	2.99737e-015	4.72189e-015	7.77731e-016	1.21574e-015	-2.01621e-014	-9.90259e-015	-2.40467e-014	-6.94208e-015	-2.84271e-014	-2.3493e-014	-2.20814e-014	2.94067e-015	2.41792e-015	1.82097e-015	1.02155e-014	9.70035e-015	9.64605e-015	1.65648e-014	6.81669e-015	1.64144e-014	1.41728e-014	1.50707e-014	1.16289e-014
-1.04695e-014	-9.70267e-016	3.33546e-015	4.68114e-015	1.0893e-015	1.41294e-015	-2.0331e-014	-1.00546e-014	-2.42606e-014	-7.06108e-015	-2.8812e-014	-2.38477e-014	-2.22747e-014	3.11586e-015	2.78038e-015	1.64685e-015	1.04788e-014	9.83281e-015	9.79795e-015	1.62994e-014	6.76677e-015	1.6264e-014	1.41676e-014	1.4907e-014	1.14809e-014
-1.07756e-014	-1.16781e-015	3.64423e-015	4.62333e-015	1.36885e-015	1.58138e-015	-2.05041e-014	-1.02011e-014	-2.44614e-014	-7.17741e-015	-2.91758e-014	-2.41914e-014	-2.24731e-014	3.27243e-015	3.11719e-015	1.45917e-015	1.0708e-014	9.93253e-015	9.91784e-015	1.60226e-014	6.73432e-015	1.61267e-014	1.41634e-014	1.47376e-014	1.1337e-014
-1.10965e-014	-1.36185e-015	3.92164e-015	4.54825e-015	1.61361e-015	1.72006e-015	-2.06791e-014	-1.03404e-014	-2.46481e-014	-7.2909e-015	-2.95156e-014	-2.45224e-014	-2.26751e-014	3.4086e-015	3.4267e-015	1.25922e-015	1.09013e-014	9.99926e-015	1.00043e-014	1.57364e-014	6.71928e-015	1.60042e-014	1.41602e-014	1.45627e-014	1.11975e-014
-1.14318e-014	-1.55278e-015	4.16619e-015	4.45628e-015	1.82153e-015	1.82762e-015	-2.08548e-014	-1.04705e-014	-2.4819e-014	-7.40007e-015	-2.9828e-014	-2.48397e-014	-2.28778e-014	3.52185e-015	3.70727e-015	1.04993e-015	1.10576e-014	1.00333e-014	1.00569e-014	1.54424e-014	6.72139e-015	1.58974e-014	1.41577e-014	1.43825e-014	1.10634e-014
-1.178e-014	-1.74062e-015	4.37684e-015	4.34809e-015	1.99091e-015	1.90409e-015	-2.10291e-014	-1.05893e-014	-2.49723e-014	-7.50485e-015	-3.01104e-014	-2.51426e-014	-2.30784e-014	3.61079e-015	3.95794e-015	8.34293e-016	1.11763e-014	1.0036e-014	1.00757e-014	1.51432e-014	6.73991e-015	1.58075e-014	1.41555e-014	1.41977e-014	1.09351e-014
-1.21388e-014	-1.92565e-015	4.55263e-015	4.22418e-015	2.12023e-015	1.94969e-015	-2.12001e-014	-1.06947e-014	-2.5106e-014	-7.60477e-015	-3.03606e-014	-2.54301e-014	-2.32748e-014	3.67365e-015	4.17771e-015	6.14736e-016	1.1258e-014	1.00083e-014	1.00614e-014	1.48421e-014	6.77459e-015	1.57357e-014	1.41531e-014	1.40083e-014	1.0813e-014
-1.25061e-014	-2.10783e-015	4.69382e-015	4.08539e-015	2.20832e-015	1.96414e-015	-2.13652e-014	-1.07852e-014	-2.52184e-014	-7.69906e-015	-3.05761e-014	-2.57014e-014	-2.3464e-014	3.71002e-015	4.36636e-015	3.94282e-016	1.13026e-014	9.95149e-015	1.00149e-014	1.45422e-014	6.825e-015	1.56823e-014	1.415e-014	1.38149e-014	1.06975e-014
-1.28793e-014	-2.28671e-015	4.80021e-015	3.93291e-015	2.25477e-015	1.94808e-015	-2.15218e-014	-1.08587e-014	-2.53082e-014	-7.78666e-015	-3.07544e-014	-2.59555e-014	-2.36432e-014	3.7191e-015	4.52432e-015	1.75344e-016	1.13113e-014	9.86756e-015	9.93688e-015	1.42469e-014	6.89089e-015	1.56484e-014	1.41459e-014	1.36175e-014	1.05892e-014
-1.32566e-014	-2.46161e-015	4.87289e-015	3.76789e-015	2.25955e-015	1.90251e-015	-2.16673e-014	-1.0914e-014	-2.53738e-014	-7.86757e-015	-3.08938e-014	-2.61919e-014	-2.38095e-014	3.70032e-015	4.65281e-015	-3.91745e-017	1.12856e-014	9.75801e-015	9.82886e-015	1.39594e-014	6.9713e-015	1.56347e-014	1.41406e-014	1.34165e-014	1.0489e-014
-1.36358e-014	-2.6321e-015	4.91276e-015	3.59113e-015	2.22277e-015	1.82863e-015	-2.17989e-014	-1.095e-014	-2.54139e-014	-7.94123e-015	-3.09931e-014	-2.64098e-014	-2.39611e-014	3.65314e-015	4.753e-015	-2.4572e-016	1.12275e-014	9.62524e-015	9.69285e-015	1.36824e-014	7.06549e-015	1.56418e-014	1.41338e-014	1.32123e-014	1.03974e-014
-1.40133e-014	-2.79754e-015	4.92113e-015	3.40429e-015	2.145e-015	1.72801e-015	-2.19142e-014	-1.09645e-014	-2.5427e-014	-8.00641e-015	-3.10515e-014	-2.66078e-014	-2.40954e-014	3.578e-015	4.82612e-015	-4.41412e-016	1.11389e-014	9.47156e-015	9.53102e-015	1.34197e-014	7.17255e-015	1.567e-014	1.41255e-014	1.30042e-014	1.03149e-014
-1.43866e-014	-2.95629e-015	4.89997e-015	3.20905e-015	2.02754e-015	1.60248e-015	-2.20109e-014	-1.09561e-014	-2.54129e-014	-8.06289e-015	-3.1068e-014	-2.67852e-014	-2.42111e-014	3.47485e-015	4.87383e-015	-6.22896e-016	1.10224e-014	9.29968e-015	9.34641e-015	1.31748e-014	7.29208e-015	1.57193e-014	1.4116e-014	1.27929e-014	1.02414e-014
-1.47524e-014	-3.10686e-015	4.85149e-015	3.00726e-015	1.87206e-015	1.45432e-015	-2.20862e-014	-1.09242e-014	-2.53706e-014	-8.10989e-015	-3.10425e-014	-2.69417e-014	-2.43062e-014	3.34499e-015	4.89834e-015	-7.86857e-016	1.08804e-014	9.11254e-015	9.14138e-015	1.29511e-014	7.42323e-015	1.57899e-014	1.41045e-014	1.25783e-014	1.01774e-014
-1.51074e-014	-3.24851e-015	4.77826e-015	2.80045e-015	1.67999e-015	1.28612e-015	-2.21373e-014	-1.08684e-014	-2.53003e-014	-8.14724e-015	-3.09746e-014	-2.70768e-014	-2.43788e-014	3.18959e-015	4.90155e-015	-9.3131e-016	1.07158e-014	8.91289e-015	8.91919e-015	1.27514e-014	7.56466e-015	1.5881e-014	1.40905e-014	1.23609e-014	1.01232e-014
-1.54492e-014	-3.37963e-015	4.68298e-015	2.59073e-015	1.45344e-015	1.10025e-015	-2.21621e-014	-1.07882e-014	-2.52019e-014	-8.17454e-015	-3.08652e-014	-2.71889e-014	-2.44274e-014	3.0098e-015	4.88614e-015	-1.05304e-015	1.05319e-014	8.70338e-015	8.68281e-015	1.25793e-014	7.71566e-015	1.59923e-014	1.40743e-014	1.2141e-014	1.00786e-014
-1.57751e-014	-3.49813e-015	4.56835e-015	2.37986e-015	1.19494e-015	8.99397e-016	-2.21588e-014	-1.06828e-014	-2.50757e-014	-8.192e-015	-3.07152e-014	-2.7278e-014	-2.44516e-014	2.8079e-015	4.85525e-015	-1.14923e-015	1.03321e-014	8.4872e-015	8.43532e-015	1.24376e-014	7.87506e-015	1.61235e-014	1.40555e-014	1.19193e-014	1.00441e-014
-1.60816e-014	-3.60283e-015	4.43779e-015	2.16971e-015	9.08124e-016	6.86005e-016	-2.2126e-014	-1.05527e-014	-2.49221e-014	-8.19909e-015	-3.05267e-014	-2.73433e-014	-2.44505e-014	2.58608e-015	4.81144e-015	-1.21774e-015	1.01195e-014	8.26728e-015	8.18049e-015	1.23287e-014	8.04123e-015	1.62734e-014	1.40333e-014	1.16952e-014	1.00192e-014
-1.6366e-014	-3.69196e-015	4.29472e-015	1.96186e-015	5.95583e-016	4.62896e-016	-2.2062e-014	-1.03988e-014	-2.47416e-014	-8.1959e-015	-3.03011e-014	-2.73846e-014	-2.44236e-014	2.34654e-015	4.75752e-015	-1.25675e-015	9.8982e-015	8.04725e-015	7.92113e-015	1.22544e-014	8.21306e-015	1.64409e-014	1.4008e-014	1.14689e-014	1.00038e-014
-1.66255e-014	-3.76381e-015	4.14188e-015	1.75803e-015	2.60757e-016	2.32522e-016	-2.19658e-014	-1.02214e-014	-2.45348e-014	-8.18264e-015	-3.00412e-014	-2.74017e-014	-2.43708e-014	2.09195e-015	4.69667e-015	-1.26452e-015	9.67167e-015	7.8297e-015	7.66084e-015	1.22169e-014	8.38945e-015	1.66249e-014	1.39793e-014	1.12414e-014	9.99761e-015
-1.68578e-014	-3.81714e-015	3.98188e-015	1.55987e-015	-9.32261e-017	-2.99769e-018	-2.18363e-014	-1.0022e-014	-2.43035e-014	-8.15952e-015	-2.97497e-014	-2.73946e-014	-2.42931e-014	1.82494e-015	4.63169e-015	-1.23944e-015	9.4436e-015	7.61712e-015	7.40356e-015	1.22173e-014	8.56883e-015	1.68239e-014	1.39465e-014	1.10125e-014	1.00001e-014
-1.70611e-014	-3.85058e-015	3.81861e-015	1.36912e-015	-4.6262e-016	-2.40922e-016	-2.16728e-014	-9.80221e-015	-2.40497e-014	-8.12729e-015	-2.94296e-014	-2.73623e-014	-2.41912e-014	1.54889e-015	4.56564e-015	-1.18017e-015	9.21642e-015	7.41221e-015	7.15215e-015	1.22567e-014	8.74935e-015	1.70355e-014	1.39091e-014	1.07822e-014	1.0011e-014
-1.72338e-014	-3.86312e-015	3.65472e-015	1.18679e-015	-8.44454e-016	-4.7873e-016	-2.1475e-014	-9.56433e-015	-2.37749e-014	-8.08602e-015	-2.90847e-014	-2.7305e-014	-2.40664e-014	1.26718e-015	4.50081e-015	-1.08623e-015	8.99382e-015	7.21781e-015	6.90969e-015	1.23355e-014	8.92995e-015	1.72581e-014	1.38672e-014	1.05503e-014	1.00303e-014
-1.73744e-014	-3.85365e-015	3.49282e-015	1.0142e-015	-1.23395e-015	-7.14329e-016	-2.12432e-014	-9.30985e-015	-2.34809e-014	-8.03665e-015	-2.87188e-014	-2.72225e-014	-2.39195e-014	9.83242e-016	4.43956e-015	-9.5765e-016	8.7787e-015	7.03692e-015	6.67942e-015	1.24536e-014	9.10953e-015	1.74895e-014	1.38205e-014	1.03182e-014	1.00565e-014
-1.74818e-014	-3.8216e-015	3.33547e-015	8.53129e-016	-1.62702e-015	-9.45907e-016	-2.09789e-014	-9.04128e-015	-2.31705e-014	-7.97965e-015	-2.83359e-014	-2.71156e-014	-2.37517e-014	7.00816e-016	4.38399e-015	-7.94125e-016	8.57402e-015	6.87151e-015	6.46423e-015	1.26107e-014	9.2863e-015	1.77278e-014	1.37689e-014	1.00859e-014	1.00883e-014
-1.75548e-014	-3.76693e-015	3.18513e-015	7.04739e-016	-2.01987e-015	-1.17175e-015	-2.06832e-014	-8.76191e-015	-2.28461e-014	-7.91637e-015	-2.79405e-014	-2.69846e-014	-2.35655e-014	4.23194e-016	4.33634e-015	-5.96567e-016	8.38236e-015	6.72374e-015	6.26658e-015	1.28054e-014	9.45918e-015	1.79698e-014	1.37119e-014	9.85475e-015	1.0125e-014
-1.75937e-014	-3.68901e-015	3.0443e-015	5.69755e-016	-2.40851e-015	-1.39003e-015	-2.03573e-014	-8.47424e-015	-2.25098e-014	-7.84773e-015	-2.75369e-014	-2.683e-014	-2.33629e-014	1.53659e-016	4.29832e-015	-3.66375e-016	8.20589e-015	6.59504e-015	6.08819e-015	1.30363e-014	9.62747e-015	1.82126e-014	1.3649e-014	9.62509e-015	1.0166e-014
-1.75987e-014	-3.58781e-015	2.91462e-015	4.48501e-016	-2.78876e-015	-1.59931e-015	-2.0003e-014	-8.18153e-015	-2.21642e-014	-7.77451e-015	-2.71296e-014	-2.66524e-014	-2.31463e-014	-1.04498e-016	4.27085e-015	-1.04117e-016	8.04685e-015	6.48702e-015	5.93128e-015	1.33017e-014	9.78968e-015	1.84537e-014	1.35801e-014	9.39737e-015	1.02102e-014
-1.7571e-014	-3.46431e-015	2.7975e-015	3.42153e-016	-3.15741e-015	-1.79929e-015	-1.96225e-014	-7.88718e-015	-2.18123e-014	-7.69782e-015	-2.67228e-014	-2.64526e-014	-2.29179e-014	-3.48506e-016	4.25508e-015	1.8868e-016	7.90684e-015	6.40079e-015	5.79819e-015	1.35999e-014	9.94452e-015	1.86903e-014	1.35053e-014	9.17287e-015	1.02561e-014
-1.75115e-014	-3.31952e-015	2.69294e-015	2.49947e-016	-3.51122e-015	-1.98891e-015	-1.92194e-014	-7.59539e-015	-2.14566e-014	-7.61888e-015	-2.632e-014	-2.62316e-014	-2.26805e-014	-5.74566e-016	4.25171e-015	5.09518e-016	7.78722e-015	6.33762e-015	5.69053e-015	1.39286e-014	1.00909e-014	1.89196e-014	1.34241e-014	8.95228e-015	1.03024e-014
-1.74213e-014	-3.15504e-015	2.60127e-015	1.72841e-016	-3.84689e-015	-2.16727e-015	-1.87968e-014	-7.30954e-015	-2.10999e-014	-7.53885e-015	-2.59261e-014	-2.59905e-014	-2.24369e-014	-7.80775e-016	4.26103e-015	8.56504e-016	7.68991e-015	6.2978e-015	5.60926e-015	1.42847e-014	1.02278e-014	1.91388e-014	1.33366e-014	8.73653e-015	1.03476e-014
-1.73018e-014	-2.97242e-015	2.52319e-015	1.11012e-016	-4.16111e-015	-2.33439e-015	-1.83573e-014	-7.0331e-015	-2.07447e-014	-7.45923e-015	-2.55455e-014	-2.57302e-014	-2.21898e-014	-9.64444e-016	4.28311e-015	1.2266e-015	7.61589e-015	6.28182e-015	5.55451e-015	1.46646e-014	1.03538e-014	1.93449e-014	1.32423e-014	8.52722e-015	1.03908e-014
-1.71554e-014	-2.77305e-015	2.45863e-015	6.36113e-017	-4.45117e-015	-2.49002e-015	-1.79045e-014	-6.76977e-015	-2.03939e-014	-7.38119e-015	-2.51826e-014	-2.54519e-014	-2.1942e-014	-1.12328e-015	4.31747e-015	1.61702e-015	7.56482e-015	6.28994e-015	5.52693e-015	1.50647e-014	1.04674e-014	1.95348e-014	1.31408e-014	8.32488e-015	1.04307e-014
-1.69847e-014	-2.56002e-015	2.40683e-015	3.03239e-017	-4.71524e-015	-2.63388e-015	-1.74425e-014	-6.52269e-015	-2.00496e-014	-7.30652e-015	-2.48401e-014	-2.51572e-014	-2.16964e-014	-1.25517e-015	4.36264e-015	2.02447e-015	7.53783e-015	6.32181e-015	5.52643e-015	1.54812e-014	1.0568e-014	1.97054e-014	1.30326e-014	8.12965e-015	1.0466e-014
-1.67924e-014	-2.33618e-015	2.36669e-015	1.15749e-017	-4.95099e-015	-2.76611e-015	-1.69754e-014	-6.29494e-015	-1.97154e-014	-7.23601e-015	-2.45217e-014	-2.4848e-014	-2.14557e-014	-1.35907e-015	4.41829e-015	2.44572e-015	7.5345e-015	6.37736e-015	5.5524e-015	1.59105e-014	1.06546e-014	1.98535e-014	1.29179e-014	7.94259e-015	1.04949e-014
-1.65823e-014	-2.10435e-015	2.33737e-015	7.01997e-018	-5.15672e-015	-2.88679e-015	-1.65071e-014	-6.09005e-015	-1.93926e-014	-7.17069e-015	-2.42309e-014	-2.45255e-014	-2.12226e-014	-1.43396e-015	4.4828e-015	2.877e-015	7.55389e-015	6.456e-015	5.60406e-015	1.63478e-014	1.07264e-014	1.99766e-014	1.2796e-014	7.76495e-015	1.05156e-014
-1.6357e-014	-1.86771e-015	2.31795e-015	1.60148e-017	-5.33095e-015	-2.99654e-015	-1.60415e-014	-5.91105e-015	-1.9083e-014	-7.11161e-015	-2.39698e-014	-2.41918e-014	-2.0999e-014	-1.47893e-015	4.55488e-015	3.31469e-015	7.59583e-015	6.55604e-015	5.68082e-015	1.67891e-014	1.07839e-014	2.00723e-014	1.26675e-014	7.59771e-015	1.05267e-014
-1.61198e-014	-1.62989e-015	2.3068e-015	3.75424e-017	-5.47274e-015	-3.09569e-015	-1.55832e-014	-5.7605e-015	-1.87886e-014	-7.06033e-015	-2.37404e-014	-2.38489e-014	-2.07869e-014	-1.49357e-015	4.63283e-015	3.75496e-015	7.6596e-015	6.67632e-015	5.78139e-015	1.723e-014	1.08265e-014	2.01379e-014	1.25327e-014	7.44153e-015	1.05277e-014
-1.58743e-014	-1.3941e-015	2.30145e-015	7.06541e-017	-5.58194e-015	-3.18483e-015	-1.51361e-014	-5.6407e-015	-1.85103e-014	-7.0179e-015	-2.35446e-014	-2.34985e-014	-2.05889e-014	-1.47814e-015	4.71432e-015	4.19433e-015	7.74368e-015	6.81504e-015	5.90511e-015	1.76669e-014	1.08534e-014	2.01713e-014	1.23919e-014	7.29725e-015	1.05167e-014
-1.5624e-014	-1.16431e-015	2.29994e-015	1.14865e-016	-5.65814e-015	-3.26421e-015	-1.47039e-014	-5.55329e-015	-1.82494e-014	-6.98489e-015	-2.33833e-014	-2.31427e-014	-2.04068e-014	-1.43298e-015	4.79756e-015	4.62946e-015	7.847e-015	6.97049e-015	6.05001e-015	1.80951e-014	1.0865e-014	2.01706e-014	1.22458e-014	7.16589e-015	1.0493e-014
-1.53731e-014	-9.44635e-016	2.29978e-015	1.69052e-016	-5.7013e-015	-3.33476e-015	-1.42898e-014	-5.49982e-015	-1.8007e-014	-6.96204e-015	-2.3257e-014	-2.27838e-014	-2.02421e-014	-1.35846e-015	4.88067e-015	5.05638e-015	7.96823e-015	7.14129e-015	6.21439e-015	1.85111e-014	1.0861e-014	2.0134e-014	1.20944e-014	7.04809e-015	1.04559e-014
-1.51257e-014	-7.39111e-016	2.29912e-015	2.31853e-016	-5.71214e-015	-3.3974e-015	-1.38977e-014	-5.48243e-015	-1.77841e-014	-6.95014e-015	-2.31664e-014	-2.24241e-014	-2.00964e-014	-1.25582e-015	4.96129e-015	5.47181e-015	8.10483e-015	7.32538e-015	6.39626e-015	1.89107e-014	1.08417e-014	2.00605e-014	1.19376e-014	6.94409e-015	1.04036e-014
-1.48854e-014	-5.51376e-016	2.29582e-015	3.0224e-016	-5.69146e-015	-3.45301e-015	-1.35317e-014	-5.50156e-015	-1.75808e-014	-6.94956e-015	-2.31114e-014	-2.20653e-014	-1.99715e-014	-1.12669e-015	5.03674e-015	5.872e-015	8.25569e-015	7.52079e-015	6.59329e-015	1.92905e-014	1.08075e-014	1.99491e-014	1.17759e-014	6.85474e-015	1.03358e-014
-1.46559e-014	-3.84869e-016	2.28725e-015	3.79105e-016	-5.6406e-015	-3.50221e-015	-1.31941e-014	-5.55763e-015	-1.73972e-014	-6.96089e-015	-2.30906e-014	-2.17096e-014	-1.98678e-014	-9.72715e-016	5.10496e-015	6.25299e-015	8.41832e-015	7.72485e-015	6.8035e-015	1.96471e-014	1.07582e-014	1.97987e-014	1.16095e-014	6.77991e-015	1.0252e-014
-1.44407e-014	-2.43315e-016	2.27143e-015	4.60459e-016	-5.56135e-015	-3.54602e-015	-1.28877e-014	-5.65074e-015	-1.72333e-014	-6.98346e-015	-2.31029e-014	-2.13589e-014	-1.97863e-014	-7.96149e-016	5.16377e-015	6.61187e-015	8.59103e-015	7.93502e-015	7.02367e-015	1.99767e-014	1.06943e-014	1.96093e-014	1.14392e-014	6.71941e-015	1.01512e-014
-1.42428e-014	-1.3017e-016	2.24599e-015	5.44902e-016	-5.45524e-015	-3.58512e-015	-1.26145e-014	-5.77974e-015	-1.70879e-014	-7.01785e-015	-2.31469e-014	-2.10158e-014	-1.97268e-014	-5.99479e-016	5.21057e-015	6.9453e-015	8.77159e-015	8.14915e-015	7.25109e-015	2.02771e-014	1.06164e-014	1.93803e-014	1.12656e-014	6.6731e-015	1.00325e-014
-1.40649e-014	-4.86934e-017	2.20892e-015	6.31883e-016	-5.32379e-015	-3.62042e-015	-1.23765e-014	-5.94269e-015	-1.69609e-014	-7.06471e-015	-2.32199e-014	-2.06824e-014	-1.9689e-014	-3.85112e-016	5.24425e-015	7.25111e-015	8.95833e-015	8.36456e-015	7.48362e-015	2.05458e-014	1.05249e-014	1.91126e-014	1.10891e-014	6.64128e-015	9.89576e-015
-1.39102e-014	-1.97196e-018	2.15923e-015	7.19748e-016	-5.16948e-015	-3.65196e-015	-1.21745e-014	-6.13809e-015	-1.6851e-014	-7.12292e-015	-2.33196e-014	-2.03603e-014	-1.96721e-014	-1.56155e-016	5.26297e-015	7.52739e-015	9.14969e-015	8.57861e-015	7.71902e-015	2.07807e-014	1.04204e-014	1.88069e-014	1.09103e-014	6.62308e-015	9.74118e-015
-1.3781e-014	7.05919e-018	2.09565e-015	8.07721e-016	-4.99462e-015	-3.67967e-015	-1.20093e-014	-6.36408e-015	-1.67559e-014	-7.19182e-015	-2.3443e-014	-2.00514e-014	-1.96759e-014	8.43489e-017	5.2656e-015	7.77247e-015	9.34413e-015	8.78877e-015	7.95481e-015	2.09805e-014	1.03045e-014	1.84641e-014	1.07294e-014	6.61743e-015	9.56879e-015
-1.36789e-014	-2.37078e-017	2.01697e-015	8.9532e-016	-4.80175e-015	-3.70371e-015	-1.18813e-014	-6.61752e-015	-1.66747e-014	-7.27128e-015	-2.35863e-014	-1.97575e-014	-1.96996e-014	3.33275e-016	5.25102e-015	7.98544e-015	9.53949e-015	8.99274e-015	8.18848e-015	2.11441e-014	1.01774e-014	1.80857e-014	1.05472e-014	6.62392e-015	9.3791e-015
-1.36059e-014	-9.58502e-017	1.92273e-015	9.80928e-016	-4.5943e-015	-3.72359e-015	-1.17896e-014	-6.89546e-015	-1.66048e-014	-7.36068e-015	-2.37464e-014	-1.948e-014	-1.97422e-014	5.88049e-016	5.21818e-015	8.16485e-015	9.73385e-015	9.18828e-015	8.41832e-015	2.12709e-014	1.00399e-014	1.76735e-014	1.03644e-014	6.64209e-015	9.17249e-015
-1.35637e-014	-2.10065e-016	1.81192e-015	1.06397e-015	-4.37497e-015	-3.7397e-015	-1.17334e-014	-7.19414e-015	-1.65449e-014	-7.45873e-015	-2.39192e-014	-1.92202e-014	-1.98014e-014	8.44655e-016	5.16679e-015	8.30994e-015	9.9258e-015	9.37386e-015	8.64212e-015	2.13605e-014	9.89338e-015	1.72296e-014	1.01814e-014	6.67046e-015	8.95e-015
-1.35526e-014	-3.66988e-016	1.68465e-015	1.14317e-015	-4.14571e-015	-3.75181e-015	-1.17106e-014	-7.50985e-015	-1.64931e-014	-7.56456e-015	-2.41008e-014	-1.89795e-014	-1.9876e-014	1.09999e-015	5.09699e-015	8.42053e-015	1.01136e-014	9.54759e-015	8.85803e-015	2.14129e-014	9.73831e-015	1.67572e-014	9.99839e-015	6.7071e-015	8.71193e-015
-1.35729e-014	-5.66744e-016	1.54184e-015	1.21797e-015	-3.90935e-015	-3.75979e-015	-1.17196e-014	-7.83923e-015	-1.64466e-014	-7.67741e-015	-2.4287e-014	-1.87586e-014	-1.99644e-014	1.3513e-015	5.00843e-015	8.49735e-015	1.0296e-014	9.70688e-015	9.06421e-015	2.14286e-014	9.5762e-015	1.62587e-014	9.81591e-015	6.75079e-015	8.4591e-015
-1.36249e-014	-8.09427e-016	1.3832e-015	1.28804e-015	-3.6691e-015	-3.76319e-015	-1.17586e-014	-8.17762e-015	-1.64032e-014	-7.79612e-015	-2.44739e-014	-1.85585e-014	-2.00645e-014	1.59531e-015	4.90175e-015	8.54118e-015	1.04712e-014	9.8504e-015	9.25875e-015	2.14081e-014	9.40862e-015	1.57377e-014	9.63459e-015	6.80002e-015	8.19265e-015
-1.37079e-014	-1.09392e-015	1.2094e-015	1.35233e-015	-3.42756e-015	-3.76178e-015	-1.18251e-014	-8.52092e-015	-1.636e-014	-7.91935e-015	-2.46569e-014	-1.83796e-014	-2.01746e-014	1.82878e-015	4.77733e-015	8.5528e-015	1.06383e-014	9.97686e-015	9.43999e-015	2.13523e-014	9.23647e-015	1.51972e-014	9.45505e-015	6.85299e-015	7.91373e-015
-1.38211e-014	-1.41889e-015	1.02177e-015	1.41062e-015	-3.18743e-015	-3.75513e-015	-1.19157e-014	-8.86425e-015	-1.63148e-014	-8.04568e-015	-2.48316e-014	-1.8222e-014	-2.02921e-014	2.04906e-015	4.63647e-015	8.53379e-015	1.07958e-014	1.00849e-014	9.60643e-015	2.12624e-014	9.06085e-015	1.46408e-014	9.27744e-015	6.90788e-015	7.62339e-015
-1.39629e-014	-1.78212e-015	8.22389e-016	1.46299e-015	-2.95133e-015	-3.74229e-015	-1.20264e-014	-9.20288e-015	-1.62658e-014	-8.17336e-015	-2.49944e-014	-1.8086e-014	-2.0415e-014	2.2541e-015	4.48019e-015	8.48609e-015	1.09433e-014	1.01731e-014	9.757e-015	2.11399e-014	8.88325e-015	1.40727e-014	9.10199e-015	6.96315e-015	7.32325e-015
-1.41317e-014	-2.18051e-015	6.13277e-016	1.50919e-015	-2.72199e-015	-3.72262e-015	-1.2153e-014	-9.53188e-015	-1.62109e-014	-8.301e-015	-2.51416e-014	-1.79722e-014	-2.05413e-014	2.44208e-015	4.31097e-015	8.41191e-015	1.10795e-014	1.02403e-014	9.89095e-015	2.09868e-014	8.70458e-015	1.34969e-014	8.92942e-015	7.01696e-015	7.01483e-015
-1.4326e-014	-2.61089e-015	3.96559e-016	1.54869e-015	-2.50113e-015	-3.69606e-015	-1.22918e-014	-9.84684e-015	-1.61478e-014	-8.42718e-015	-2.52701e-014	-1.78804e-014	-2.06692e-014	2.61058e-015	4.13092e-015	8.31379e-015	1.12037e-014	1.02861e-014	1.00079e-014	2.08046e-014	8.52577e-015	1.29177e-014	8.76012e-015	7.06687e-015	6.69952e-015
-1.45435e-014	-3.06933e-015	1.75435e-016	1.58145e-015	-2.29016e-015	-3.66167e-015	-1.24382e-014	-1.01431e-014	-1.60745e-014	-8.5508e-015	-2.53765e-014	-1.78103e-014	-2.07964e-014	2.75852e-015	3.94226e-015	8.19433e-015	1.13154e-014	1.03108e-014	1.01068e-014	2.05957e-014	8.34824e-015	1.23387e-014	8.5943e-015	7.11088e-015	6.37955e-015
-1.4782e-014	-3.55155e-015	-4.7723e-017	1.60816e-015	-2.09082e-015	-3.61856e-015	-1.25885e-014	-1.04157e-014	-1.5989e-014	-8.67017e-015	-2.54574e-014	-1.77612e-014	-2.09207e-014	2.88432e-015	3.74728e-015	8.05741e-015	1.14144e-014	1.0314e-014	1.0187e-014	2.03621e-014	8.17279e-015	1.17644e-014	8.43207e-015	7.14689e-015	6.05665e-015
-1.50394e-014	-4.05289e-015	-2.69614e-016	1.62974e-015	-1.90431e-015	-3.56635e-015	-1.27381e-014	-1.06608e-014	-1.58891e-014	-8.78357e-015	-2.55106e-014	-1.77327e-014	-2.10404e-014	2.98691e-015	3.54827e-015	7.90607e-015	1.14999e-014	1.02956e-014	1.02486e-014	2.01068e-014	7.99986e-015	1.11989e-014	8.27343e-015	7.17302e-015	5.73259e-015
-1.53121e-014	-4.56893e-015	-4.87231e-016	1.64651e-015	-1.73235e-015	-3.50443e-015	-1.28823e-014	-1.08749e-014	-1.57742e-014	-8.88979e-015	-2.55336e-014	-1.77233e-014	-2.11545e-014	3.06547e-015	3.34789e-015	7.74393e-015	1.15725e-014	1.02564e-014	1.02917e-014	1.98316e-014	7.83003e-015	1.06463e-014	8.11876e-015	7.18704e-015	5.40881e-015
-1.55969e-014	-5.09466e-015	-6.97018e-016	1.65811e-015	-1.57545e-015	-3.43239e-015	-1.30171e-014	-1.10543e-014	-1.5643e-014	-8.98777e-015	-2.55245e-014	-1.77323e-014	-2.12611e-014	3.11952e-015	3.14856e-015	7.57498e-015	1.16321e-014	1.01975e-014	1.03162e-014	1.95393e-014	7.6639e-015	1.01106e-014	7.96821e-015	7.18783e-015	5.08687e-015
-1.58908e-014	-5.62465e-015	-8.96871e-016	1.66496e-015	-1.43432e-015	-3.35055e-015	-1.31381e-014	-1.11958e-014	-1.5494e-014	-9.07667e-015	-2.54813e-014	-1.77587e-014	-2.13589e-014	3.14926e-015	2.95339e-015	7.40247e-015	1.16789e-014	1.0119e-014	1.03216e-014	1.92329e-014	7.50196e-015	9.59585e-015	7.82159e-015	7.17389e-015	4.76848e-015
-1.61903e-014	-6.15338e-015	-1.08341e-015	1.66764e-015	-1.30865e-015	-3.2587e-015	-1.32413e-014	-1.12967e-014	-1.53268e-014	-9.15496e-015	-2.54034e-014	-1.7801e-014	-2.14465e-014	3.15477e-015	2.76495e-015	7.22928e-015	1.17121e-014	1.00229e-014	1.03092e-014	1.89145e-014	7.34468e-015	9.10575e-015	7.67891e-015	7.1442e-015	4.45582e-015
-1.64919e-014	-6.67458e-015	-1.2533e-015	1.66666e-015	-1.19912e-015	-3.1568e-015	-1.33234e-014	-1.13549e-014	-1.51412e-014	-9.22191e-015	-2.52897e-014	-1.78578e-014	-2.15228e-014	3.13655e-015	2.58598e-015	7.05944e-015	1.17321e-014	9.91006e-015	1.02795e-014	1.85863e-014	7.19251e-015	8.64452e-015	7.53976e-015	7.09765e-015	4.15033e-015
-1.67921e-014	-7.18282e-015	-1.4039e-015	1.66277e-015	-1.1059e-015	-3.04495e-015	-1.33805e-014	-1.13685e-014	-1.49368e-014	-9.27651e-015	-2.51401e-014	-1.79275e-014	-2.15865e-014	3.09517e-015	2.41898e-015	6.89623e-015	1.17387e-014	9.7821e-015	1.02325e-014	1.8251e-014	7.04637e-015	8.21434e-015	7.4039e-015	7.03262e-015	3.8533e-015
-1.70885e-014	-7.67237e-015	-1.53241e-015	1.65679e-015	-1.02898e-015	-2.92365e-015	-1.34091e-014	-1.13364e-014	-1.47138e-014	-9.31826e-015	-2.49546e-014	-1.80083e-014	-2.16372e-014	3.03159e-015	2.26651e-015	6.7428e-015	1.17322e-014	9.64014e-015	1.01689e-014	1.79105e-014	6.90647e-015	7.81789e-015	7.27136e-015	6.94861e-015	3.56606e-015
-1.73769e-014	-8.13838e-015	-1.63609e-015	1.64827e-015	-9.67558e-016	-2.79373e-015	-1.34067e-014	-1.12578e-014	-1.44723e-014	-9.34649e-015	-2.47337e-014	-1.80983e-014	-2.16748e-014	2.94799e-015	2.13035e-015	6.60228e-015	1.17127e-014	9.48577e-015	1.00897e-014	1.75667e-014	6.77261e-015	7.45791e-015	7.1427e-015	6.84426e-015	3.29039e-015
-1.76545e-014	-8.57559e-015	-1.71367e-015	1.6375e-015	-9.21049e-016	-2.65512e-015	-1.33706e-014	-1.11323e-014	-1.42132e-014	-9.36039e-015	-2.44782e-014	-1.81961e-014	-2.16997e-014	2.84561e-015	2.01235e-015	6.47734e-015	1.16805e-014	9.32074e-015	9.99573e-015	1.72217e-014	6.64516e-015	7.13583e-015	7.0181e-015	6.71947e-015	3.02691e-015
-1.79187e-014	-8.97904e-015	-1.76325e-015	1.62515e-015	-8.88125e-016	-2.50884e-015	-1.32986e-014	-1.0961e-014	-1.39375e-014	-9.3598e-015	-2.4189e-014	-1.82992e-014	-2.17118e-014	2.72577e-015	1.91416e-015	6.37011e-015	1.16365e-014	9.14693e-015	9.88825e-015	1.68766e-014	6.52349e-015	6.85341e-015	6.89724e-015	6.5742e-015	2.7768e-015
-1.81662e-014	-9.34444e-015	-1.78376e-015	1.61187e-015	-8.67801e-016	-2.35629e-015	-1.31894e-014	-1.07451e-014	-1.36457e-014	-9.34434e-015	-2.38676e-014	-1.84059e-014	-2.1711e-014	2.59039e-015	1.83747e-015	6.28229e-015	1.15813e-014	8.96604e-015	9.76843e-015	1.65334e-014	6.40739e-015	6.61232e-015	6.77979e-015	6.40951e-015	2.54128e-015
-1.83951e-014	-9.66765e-015	-1.77427e-015	1.5979e-015	-8.5927e-016	-2.19853e-015	-1.30427e-014	-1.04856e-014	-1.3339e-014	-9.31393e-015	-2.35163e-014	-1.85138e-014	-2.16977e-014	2.44101e-015	1.78314e-015	6.21512e-015	1.15149e-014	8.77971e-015	9.63708e-015	1.61932e-014	6.29713e-015	6.41346e-015	6.66563e-015	6.22535e-015	2.32191e-015
-1.86036e-014	-9.94478e-015	-1.73458e-015	1.58305e-015	-8.6181e-016	-2.0373e-015	-1.28586e-014	-1.01848e-014	-1.30189e-014	-9.26851e-015	-2.31369e-014	-1.86212e-014	-2.1672e-014	2.27871e-015	1.75129e-015	6.16992e-015	1.14367e-014	8.58917e-015	9.49479e-015	1.58566e-014	6.19194e-015	6.25718e-015	6.55507e-015	6.02218e-015	2.11888e-015
-1.87898e-014	-1.01725e-014	-1.66441e-015	1.56708e-015	-8.74594e-016	-1.87416e-015	-1.26374e-014	-9.84535e-015	-1.26874e-014	-9.20871e-015	-2.27316e-014	-1.87263e-014	-2.16356e-014	2.10539e-015	1.74219e-015	6.14733e-015	1.13465e-014	8.39637e-015	9.34268e-015	1.55246e-014	6.09107e-015	6.14342e-015	6.44773e-015	5.80179e-015	1.9326e-015
-1.89518e-014	-1.03483e-014	-1.56469e-015	1.54987e-015	-8.96762e-016	-1.71088e-015	-1.23793e-014	-9.47038e-015	-1.23467e-014	-9.13509e-015	-2.23027e-014	-1.88274e-014	-2.15889e-014	1.92269e-015	1.75507e-015	6.14752e-015	1.12449e-014	8.20272e-015	9.182e-015	1.51977e-014	5.99408e-015	6.0719e-015	6.34337e-015	5.56515e-015	1.76375e-015
-1.90878e-014	-1.047e-014	-1.4363e-015	1.5308e-015	-9.26779e-016	-1.54984e-015	-1.20862e-014	-9.06325e-015	-1.19985e-014	-9.04824e-015	-2.18532e-014	-1.89225e-014	-2.15325e-014	1.73262e-015	1.78942e-015	6.16984e-015	1.11322e-014	8.00938e-015	9.01311e-015	1.48763e-014	5.90095e-015	6.04133e-015	6.24179e-015	5.31339e-015	1.61254e-015
-1.91973e-014	-1.05371e-014	-1.28136e-015	1.50988e-015	-9.63689e-016	-1.39339e-015	-1.17603e-014	-8.62788e-015	-1.16452e-014	-8.94881e-015	-2.13851e-014	-1.90099e-014	-2.14678e-014	1.53695e-015	1.84425e-015	6.21301e-015	1.10082e-014	7.81771e-015	8.83691e-015	1.45611e-014	5.81132e-015	6.04936e-015	6.14299e-015	5.04804e-015	1.47864e-015
-1.92795e-014	-1.05485e-014	-1.1017e-015	1.48629e-015	-1.00651e-015	-1.24333e-015	-1.14036e-014	-8.16828e-015	-1.12892e-014	-8.83769e-015	-2.09012e-014	-1.90885e-014	-2.13952e-014	1.33639e-015	1.91762e-015	6.27577e-015	1.08731e-014	7.62933e-015	8.65439e-015	1.42524e-014	5.72436e-015	6.094e-015	6.04675e-015	4.77071e-015	1.36196e-015
-1.93341e-014	-1.05041e-014	-8.99446e-016	1.45912e-015	-1.05471e-015	-1.10213e-015	-1.10195e-014	-7.68968e-015	-1.0932e-014	-8.71572e-015	-2.04039e-014	-1.91562e-014	-2.13169e-014	1.1322e-015	2.0084e-015	6.35622e-015	1.07271e-014	7.44474e-015	8.46617e-015	1.39501e-014	5.63903e-015	6.17315e-015	5.95297e-015	4.48311e-015	1.26233e-015
-1.93614e-014	-1.04043e-014	-6.77276e-016	1.42788e-015	-1.10752e-015	-9.72078e-016	-1.06115e-014	-7.1967e-015	-1.05761e-014	-8.58382e-015	-1.98959e-014	-1.92115e-014	-2.12327e-014	9.25917e-016	2.11403e-015	6.45219e-015	1.05702e-014	7.26513e-015	8.27266e-015	1.36548e-014	5.55459e-015	6.28431e-015	5.86132e-015	4.18721e-015	1.17927e-015
-1.93613e-014	-1.02501e-014	-4.38754e-016	1.39146e-015	-1.16378e-015	-8.55148e-016	-1.01832e-014	-6.69467e-015	-1.02236e-014	-8.44283e-015	-1.93797e-014	-1.92534e-014	-2.11438e-014	7.18157e-016	2.23199e-015	6.56088e-015	1.04021e-014	7.09146e-015	8.07456e-015	1.33664e-014	5.4708e-015	6.42432e-015	5.77192e-015	3.88541e-015	1.11267e-015
-1.93347e-014	-1.00433e-014	-1.87668e-016	1.34868e-015	-1.22334e-015	-7.53563e-016	-9.73792e-015	-6.18862e-015	-9.87649e-015	-8.29383e-015	-1.88578e-014	-1.92803e-014	-2.10518e-014	5.09495e-016	2.35949e-015	6.67889e-015	1.02233e-014	6.92339e-015	7.87305e-015	1.30847e-014	5.38713e-015	6.59e-015	5.68503e-015	3.57986e-015	1.06153e-015
-1.9282e-014	-9.78649e-015	7.19381e-017	1.29853e-015	-1.28562e-015	-6.69415e-016	-9.28069e-015	-5.68407e-015	-9.53686e-015	-8.13823e-015	-1.83322e-014	-1.92908e-014	-2.0957e-014	3.0093e-016	2.49319e-015	6.80317e-015	1.00344e-014	6.76144e-015	7.66823e-015	1.28094e-014	5.30324e-015	6.77783e-015	5.60074e-015	3.27284e-015	1.02503e-015
-1.92049e-014	-9.48329e-015	3.35675e-016	1.23981e-015	-1.35025e-015	-6.04657e-016	-8.81655e-015	-5.18634e-015	-9.20677e-015	-7.97692e-015	-1.78048e-014	-1.92841e-014	-2.08599e-014	9.27784e-017	2.62964e-015	6.93008e-015	9.8355e-015	6.60549e-015	7.46015e-015	1.25406e-014	5.21862e-015	6.98338e-015	5.51907e-015	2.96667e-015	1.00297e-015
-1.91045e-014	-9.13722e-015	5.9953e-016	1.17167e-015	-1.41706e-015	-5.61884e-016	-8.34936e-015	-4.70011e-015	-8.8878e-015	-7.81162e-015	-1.72777e-014	-1.92593e-014	-2.07605e-014	-1.14315e-016	2.76539e-015	7.05545e-015	9.62698e-015	6.45593e-015	7.24983e-015	1.22786e-014	5.13244e-015	7.20289e-015	5.44021e-015	2.66346e-015	9.94475e-016
-1.89826e-014	-8.75204e-015	8.59096e-016	1.09269e-015	-1.48555e-015	-5.42535e-016	-7.88393e-015	-4.23035e-015	-8.58106e-015	-7.64322e-015	-1.6752e-014	-1.92156e-014	-2.06597e-014	-3.21139e-016	2.89689e-015	7.17489e-015	9.40848e-015	6.3124e-015	7.03791e-015	1.20233e-014	5.04445e-015	7.43199e-015	5.36377e-015	2.36475e-015	9.9864e-016
-1.88406e-014	-8.33222e-015	1.10948e-015	1.00157e-015	-1.55608e-015	-5.4815e-016	-7.42517e-015	-3.78254e-015	-8.28767e-015	-7.47319e-015	-1.62294e-014	-1.91525e-014	-2.05578e-014	-5.27477e-016	3.02054e-015	7.28419e-015	9.18065e-015	6.17425e-015	6.82442e-015	1.17748e-014	4.95498e-015	7.66699e-015	5.28961e-015	2.07329e-015	1.01459e-015
-1.86799e-014	-7.88272e-015	1.34611e-015	8.96878e-016	-1.62925e-015	-5.80104e-016	-6.97781e-015	-3.36036e-015	-8.00927e-015	-7.30303e-015	-1.57106e-014	-1.90694e-014	-2.04548e-014	-7.32774e-016	3.13251e-015	7.37953e-015	8.94398e-015	6.04009e-015	6.60945e-015	1.15328e-014	4.86379e-015	7.90389e-015	5.21753e-015	1.79129e-015	1.04071e-015
-1.85028e-014	-7.40805e-015	1.5645e-015	7.77075e-016	-1.70513e-015	-6.40589e-016	-6.54653e-015	-2.96808e-015	-7.74671e-015	-7.13338e-015	-1.51971e-014	-1.89656e-014	-2.035e-014	-9.38314e-016	3.22869e-015	7.45686e-015	8.69967e-015	5.90969e-015	6.39339e-015	1.12975e-014	4.77013e-015	8.13846e-015	5.14747e-015	1.52021e-015	1.07551e-015
-1.83114e-014	-6.91359e-015	1.76023e-015	6.41347e-016	-1.7841e-015	-7.30463e-016	-6.13567e-015	-2.61002e-015	-7.50043e-015	-6.966e-015	-1.46897e-014	-1.88413e-014	-2.02438e-014	-1.14427e-015	3.30547e-015	7.51197e-015	8.44774e-015	5.78243e-015	6.17603e-015	1.10689e-014	4.67393e-015	8.36659e-015	5.07967e-015	1.26222e-015	1.11806e-015
-1.8107e-014	-6.40522e-015	1.92901e-015	4.89184e-016	-1.86742e-015	-8.51053e-016	-5.74978e-015	-2.28947e-015	-7.27128e-015	-6.80185e-015	-1.41886e-014	-1.86961e-014	-2.01355e-014	-1.35135e-015	3.3592e-015	7.54086e-015	8.18933e-015	5.65745e-015	5.95703e-015	1.08477e-014	4.57516e-015	8.58422e-015	5.01358e-015	1.01912e-015	1.16793e-015
-1.78914e-014	-5.88862e-015	2.06693e-015	3.19422e-016	-1.9556e-015	-1.00262e-015	-5.39249e-015	-2.00892e-015	-7.05939e-015	-6.6422e-015	-1.36938e-014	-1.85297e-014	-2.00235e-014	-1.55959e-015	3.3865e-015	7.53975e-015	7.92487e-015	5.53333e-015	5.73688e-015	1.06337e-014	4.47409e-015	8.78794e-015	4.94949e-015	7.9211e-016	1.22402e-015
-1.76668e-014	-5.3688e-015	2.16967e-015	1.30932e-016	-2.04927e-015	-1.18515e-015	-5.06748e-015	-1.77095e-015	-6.86482e-015	-6.4875e-015	-1.32056e-014	-1.83425e-014	-1.99067e-014	-1.76993e-015	3.38448e-015	7.50553e-015	7.65547e-015	5.40915e-015	5.51563e-015	1.04272e-014	4.37048e-015	8.97358e-015	4.88716e-015	5.81872e-016	1.28516e-015
-1.74343e-014	-4.85154e-015	2.23459e-015	-7.70769e-017	-2.14911e-015	-1.39906e-015	-4.77817e-015	-1.57734e-015	-6.68717e-015	-6.33861e-015	-1.27241e-014	-1.81352e-014	-1.97837e-014	-1.98256e-015	3.35056e-015	7.43426e-015	7.38218e-015	5.28451e-015	5.29392e-015	1.02288e-014	4.26496e-015	9.13812e-015	4.82626e-015	3.89359e-016	1.35027e-015
-1.71953e-014	-4.34231e-015	2.2587e-015	-3.04477e-016	-2.25569e-015	-1.64339e-015	-4.52652e-015	-1.42963e-015	-6.52633e-015	-6.19625e-015	-1.2249e-014	-1.79076e-014	-1.96538e-014	-2.19778e-015	3.28244e-015	7.32393e-015	7.10582e-015	5.15804e-015	5.07198e-015	1.00397e-014	4.15784e-015	9.2791e-015	4.76674e-015	2.1521e-016	1.41859e-015
-1.69515e-014	-3.84557e-015	2.23974e-015	-5.5148e-016	-2.36945e-015	-1.91761e-015	-4.31433e-015	-1.32794e-015	-6.38145e-015	-6.06111e-015	-1.17795e-014	-1.76603e-014	-1.95152e-014	-2.41596e-015	3.1772e-015	7.17244e-015	6.82795e-015	5.02926e-015	4.84933e-015	9.86013e-015	4.04984e-015	9.39442e-015	4.70839e-015	5.96658e-017	1.48941e-015
-1.67025e-014	-3.36581e-015	2.17577e-015	-8.18641e-016	-2.49154e-015	-2.22101e-015	-4.1428e-015	-1.2718e-015	-6.2517e-015	-5.93377e-015	-1.13152e-014	-1.73937e-014	-1.93661e-014	-2.63707e-015	3.03345e-015	6.97801e-015	6.55012e-015	4.89734e-015	4.62632e-015	9.69063e-015	3.94165e-015	9.48212e-015	4.65119e-015	-7.77291e-017	1.5619e-015
-1.64496e-014	-2.90731e-015	2.0653e-015	-1.10523e-015	-2.62191e-015	-2.55171e-015	-4.01338e-015	-1.2611e-015	-6.13577e-015	-5.81453e-015	-1.08552e-014	-1.7108e-014	-1.92053e-014	-2.86151e-015	2.85034e-015	6.73939e-015	6.27307e-015	4.76123e-015	4.4032e-015	9.53234e-015	3.83466e-015	9.54046e-015	4.59485e-015	-1.96911e-016	1.63519e-015
-1.61938e-014	-2.47517e-015	1.90773e-015	-1.41058e-015	-2.76065e-015	-2.90801e-015	-3.92682e-015	-1.29461e-015	-6.03212e-015	-5.70367e-015	-1.03986e-014	-1.68041e-014	-1.90313e-014	-3.08884e-015	2.62662e-015	6.45585e-015	5.99843e-015	4.62055e-015	4.17985e-015	9.38561e-015	3.73028e-015	9.56831e-015	4.539e-015	-2.97987e-016	1.70855e-015
-1.59356e-014	-2.07254e-015	1.70255e-015	-1.73333e-015	-2.90832e-015	-3.28826e-015	-3.88294e-015	-1.36999e-015	-5.93896e-015	-5.60088e-015	-9.94476e-015	-1.64828e-014	-1.88415e-014	-3.31883e-015	2.36199e-015	6.12788e-015	5.72816e-015	4.47619e-015	3.95647e-015	9.2512e-015	3.62888e-015	9.56473e-015	4.48338e-015	-3.80609e-016	1.78062e-015
-1.56755e-014	-1.70276e-015	1.45047e-015	-2.07244e-015	-3.06518e-015	-3.69005e-015	-3.88066e-015	-1.48459e-015	-5.85483e-015	-5.50597e-015	-9.4928e-015	-1.61448e-014	-1.86341e-014	-3.55093e-015	2.0569e-015	5.75671e-015	5.46459e-015	4.32747e-015	3.73224e-015	9.12974e-015	3.5316e-015	9.52904e-015	4.4275e-015	-4.45605e-016	1.85087e-015
-1.54134e-014	-1.36848e-015	1.15319e-015	-2.42622e-015	-3.23136e-015	-4.11109e-015	-3.91838e-015	-1.63632e-015	-5.77759e-015	-5.41877e-015	-9.04232e-015	-1.57908e-014	-1.84068e-014	-3.78463e-015	1.71255e-015	5.34384e-015	5.20857e-015	4.17423e-015	3.50735e-015	9.02219e-015	3.43954e-015	9.46133e-015	4.37117e-015	-4.93886e-016	1.91877e-015
-1.51487e-014	-1.07088e-015	8.12676e-016	-2.79358e-015	-3.40708e-015	-4.54786e-015	-3.99435e-015	-1.82154e-015	-5.70454e-015	-5.33883e-015	-8.59203e-015	-1.54213e-014	-1.81575e-014	-4.01872e-015	1.33099e-015	4.89117e-015	4.96227e-015	4.01669e-015	3.28263e-015	8.9294e-015	3.35361e-015	9.36234e-015	4.31367e-015	-5.27096e-016	1.98468e-015
-1.48809e-014	-8.11799e-016	4.31156e-016	-3.17137e-015	-3.59142e-015	-4.99723e-015	-4.1059e-015	-2.03621e-015	-5.63336e-015	-5.26576e-015	-8.14113e-015	-1.50372e-014	-1.78844e-014	-4.25155e-015	9.14047e-016	4.40162e-015	4.72782e-015	3.85529e-015	3.05838e-015	8.85197e-015	3.27543e-015	9.23263e-015	4.25461e-015	-5.46386e-016	2.04789e-015
-1.46091e-014	-5.92003e-016	1.1816e-017	-3.55687e-015	-3.78355e-015	-5.45647e-015	-4.25012e-015	-2.2759e-015	-5.56183e-015	-5.19905e-015	-7.68869e-015	-1.46396e-014	-1.75862e-014	-4.48153e-015	4.64172e-016	3.87871e-015	4.50638e-015	3.69073e-015	2.83508e-015	8.79019e-015	3.20584e-015	9.07392e-015	4.19375e-015	-5.53096e-016	2.108e-015
-1.43327e-014	-4.11482e-016	-4.4215e-016	-3.94759e-015	-3.98208e-015	-5.92193e-015	-4.42353e-015	-2.53549e-015	-5.48782e-015	-5.13764e-015	-7.23421e-015	-1.42288e-014	-1.72614e-014	-4.7068e-015	-1.54524e-017	3.32668e-015	4.29956e-015	3.52377e-015	2.61352e-015	8.74406e-015	3.14648e-015	8.88758e-015	4.13094e-015	-5.48591e-016	2.1646e-015
-1.40505e-014	-2.70412e-016	-9.26369e-016	-4.34005e-015	-4.18636e-015	-6.38993e-015	-4.62277e-015	-2.8103e-015	-5.40875e-015	-5.08043e-015	-6.7771e-015	-1.3806e-014	-1.6908e-014	-4.92525e-015	-5.20824e-016	2.75046e-015	4.1091e-015	3.35565e-015	2.39412e-015	8.71348e-015	3.09824e-015	8.67491e-015	4.06565e-015	-5.34584e-016	2.21766e-015
-1.37615e-014	-1.67968e-016	-1.43666e-015	-4.73126e-015	-4.39489e-015	-6.85634e-015	-4.84372e-015	-3.09541e-015	-5.32234e-015	-5.02642e-015	-6.31741e-015	-1.33716e-014	-1.65248e-014	-5.13452e-015	-1.04782e-015	2.15482e-015	3.93637e-015	3.18747e-015	2.17826e-015	8.69878e-015	3.06226e-015	8.43853e-015	3.99752e-015	-5.12951e-016	2.2673e-015
-1.34649e-014	-1.02566e-016	-1.96804e-015	-5.11766e-015	-4.60647e-015	-7.31739e-015	-5.08147e-015	-3.38445e-015	-5.22674e-015	-4.97454e-015	-5.85502e-015	-1.29267e-014	-1.61103e-014	-5.33114e-015	-1.59171e-015	1.54496e-015	3.78335e-015	3.02084e-015	1.96659e-015	8.70045e-015	3.04024e-015	8.18098e-015	3.92647e-015	-4.85522e-016	2.31332e-015
-1.31592e-014	-7.28269e-017	-2.51495e-015	-5.49582e-015	-4.81942e-015	-7.76873e-015	-5.3314e-015	-3.6722e-015	-5.11882e-015	-4.9237e-015	-5.38977e-015	-1.24725e-014	-1.56633e-014	-5.51279e-015	-2.1475e-015	9.27427e-016	3.65146e-015	2.85779e-015	1.75991e-015	8.71836e-015	3.03323e-015	7.90549e-015	3.8519e-015	-4.53615e-016	2.35593e-015
-1.28425e-014	-7.64222e-017	-3.0718e-015	-5.862e-015	-5.03166e-015	-8.2063e-015	-5.58827e-015	-3.95291e-015	-4.99682e-015	-4.87296e-015	-4.92155e-015	-1.20094e-014	-1.5183e-014	-5.67712e-015	-2.71039e-015	3.08927e-016	3.54136e-015	2.70038e-015	1.55948e-015	8.75169e-015	3.04174e-015	7.61497e-015	3.77349e-015	-4.18865e-016	2.39532e-015
-1.25129e-014	-1.10746e-016	-3.63319e-015	-6.21231e-015	-5.24126e-015	-8.62624e-015	-5.84639e-015	-4.22094e-015	-4.85913e-015	-4.82019e-015	-4.45036e-015	-1.1538e-014	-1.46697e-014	-5.82008e-015	-3.27451e-015	-3.04568e-016	3.45398e-015	2.55052e-015	1.36583e-015	8.79939e-015	3.06726e-015	7.31208e-015	3.69131e-015	-3.83446e-016	2.43172e-015
-1.2169e-014	-1.72545e-016	-4.19254e-015	-6.54351e-015	-5.44586e-015	-9.02467e-015	-6.10147e-015	-4.47042e-015	-4.70424e-015	-4.76488e-015	-3.97698e-015	-1.10594e-014	-1.41227e-014	-5.93857e-015	-3.83398e-015	-9.06469e-016	3.39033e-015	2.41009e-015	1.17984e-015	8.86007e-015	3.10985e-015	6.99999e-015	3.60483e-015	-3.48326e-016	2.46486e-015
-1.18094e-014	-2.58348e-016	-4.74382e-015	-6.85147e-015	-5.64275e-015	-9.39742e-015	-6.34856e-015	-4.69613e-015	-4.53083e-015	-4.70566e-015	-3.50227e-015	-1.05744e-014	-1.35423e-014	-6.02943e-015	-4.38312e-015	-1.49005e-015	3.35042e-015	2.28157e-015	1.00323e-015	8.93256e-015	3.17024e-015	6.68161e-015	3.51413e-015	-3.15177e-016	2.49555e-015
-1.14333e-014	-3.6506e-016	-5.28085e-015	-7.13247e-015	-5.82946e-015	-9.74067e-015	-6.58152e-015	-4.89273e-015	-4.33658e-015	-4.64115e-015	-3.02698e-015	-1.00834e-014	-1.29293e-014	-6.08908e-015	-4.91588e-015	-2.04768e-015	3.33505e-015	2.16667e-015	8.37306e-016	9.01583e-015	3.24902e-015	6.36044e-015	3.41895e-015	-2.85831e-016	2.52418e-015
-1.10398e-014	-4.89083e-016	-5.79713e-015	-7.3828e-015	-6.00411e-015	-1.00509e-014	-6.79568e-015	-5.05501e-015	-4.11959e-015	-4.56998e-015	-2.55219e-015	-9.5874e-015	-1.22836e-014	-6.11433e-015	-5.42543e-015	-2.57328e-015	3.34398e-015	2.06755e-015	6.83421e-016	9.10892e-015	3.34662e-015	6.03999e-015	3.31957e-015	-2.61471e-016	2.55103e-015
-1.0627e-014	-6.26163e-016	-6.28685e-015	-7.59809e-015	-6.16361e-015	-1.03244e-014	-6.98577e-015	-5.17784e-015	-3.87931e-015	-4.49044e-015	-2.0787e-015	-9.08704e-015	-1.16066e-014	-6.10249e-015	-5.90629e-015	-3.0601e-015	3.37741e-015	1.98638e-015	5.42897e-016	9.21051e-015	3.463e-015	5.72285e-015	3.2154e-015	-2.43151e-016	2.57602e-015
-1.01944e-014	-7.72534e-016	-6.74471e-015	-7.77534e-015	-6.30491e-015	-1.05584e-014	-7.14745e-015	-5.25769e-015	-3.61506e-015	-4.40136e-015	-1.60728e-015	-8.58312e-015	-1.09002e-014	-6.05028e-015	-6.3526e-015	-3.50204e-015	3.43469e-015	1.92533e-015	4.17469e-016	9.31886e-015	3.59798e-015	5.41184e-015	3.10644e-015	-2.32044e-016	2.59957e-015
-9.7415e-015	-9.24253e-016	-7.16571e-015	-7.91245e-015	-6.42567e-015	-1.07497e-014	-7.27638e-015	-5.29086e-015	-3.32636e-015	-4.30204e-015	-1.13966e-015	-8.07659e-015	-1.01658e-014	-5.95465e-015	-6.75911e-015	-3.89302e-015	3.51503e-015	1.88669e-015	3.08221e-016	9.43187e-015	3.75128e-015	5.10977e-015	2.99284e-015	-2.29232e-016	2.62222e-015
-9.26791e-015	-1.07746e-015	-7.54461e-015	-8.00667e-015	-6.52328e-015	-1.08956e-014	-7.36847e-015	-5.27363e-015	-3.01283e-015	-4.19166e-015	-6.76715e-016	-7.56796e-015	-9.4063e-015	-5.81375e-015	-7.11947e-015	-4.2279e-015	3.61756e-015	1.87218e-015	2.1674e-016	9.54697e-015	3.92351e-015	4.81934e-015	2.87475e-015	-2.35487e-016	2.64395e-015
-8.77351e-015	-1.22917e-015	-7.87662e-015	-8.05574e-015	-6.59462e-015	-1.09936e-014	-7.4206e-015	-5.20315e-015	-2.67455e-015	-4.0688e-015	-2.1993e-016	-7.0579e-015	-8.62279e-015	-5.6248e-015	-7.42858e-015	-4.50158e-015	3.74077e-015	1.88325e-015	1.45093e-016	9.66142e-015	4.11349e-015	4.54222e-015	2.75263e-015	-2.5093e-016	2.66481e-015
-8.25896e-015	-1.37573e-015	-8.15772e-015	-8.0581e-015	-6.63751e-015	-1.10422e-014	-7.42997e-015	-5.07793e-015	-2.31175e-015	-3.9327e-015	2.29249e-016	-6.54733e-015	-7.81822e-015	-5.38617e-015	-7.68163e-015	-4.70951e-015	3.88323e-015	1.92104e-015	9.44782e-017	9.77308e-015	4.31968e-015	4.28049e-015	2.627e-015	-2.76544e-016	2.68551e-015
-7.72464e-015	-1.51413e-015	-8.38446e-015	-8.01233e-015	-6.65055e-015	-1.10402e-014	-7.39418e-015	-4.8965e-015	-1.92479e-015	-3.78258e-015	6.69445e-016	-6.03696e-015	-6.99543e-015	-5.09633e-015	-7.87477e-015	-4.84825e-015	4.04295e-015	1.98673e-015	6.67483e-017	9.87887e-015	4.5411e-015	4.03597e-015	2.49806e-015	-3.12316e-016	2.70588e-015
-7.17111e-015	-1.64134e-015	-8.554e-015	-7.91747e-015	-6.63188e-015	-1.09867e-014	-7.31065e-015	-4.65752e-015	-1.51552e-015	-3.61826e-015	1.09919e-015	-5.52737e-015	-6.15775e-015	-4.75446e-015	-8.00429e-015	-4.91526e-015	4.21847e-015	2.08062e-015	6.28086e-017	9.97688e-015	4.7765e-015	3.80951e-015	2.36602e-015	-3.58145e-016	2.72562e-015
-6.59964e-015	-1.75435e-015	-8.66429e-015	-7.7734e-015	-6.58035e-015	-1.08817e-014	-7.17818e-015	-4.36178e-015	-1.08542e-015	-3.43957e-015	1.51671e-015	-5.01941e-015	-5.30835e-015	-4.36065e-015	-8.06723e-015	-4.90847e-015	4.40745e-015	2.20328e-015	8.35175e-017	1.0064e-014	5.0247e-015	3.60259e-015	2.23066e-015	-4.13317e-016	2.74414e-015
-6.01194e-015	-1.8506e-015	-8.71412e-015	-7.5804e-015	-6.49506e-015	-1.07249e-014	-6.99612e-015	-4.0102e-015	-6.35906e-016	-3.24587e-015	1.9209e-015	-4.5139e-015	-4.45095e-015	-3.91396e-015	-8.06125e-015	-4.82614e-015	4.60732e-015	2.35452e-015	1.3023e-016	1.01374e-014	5.28353e-015	3.41551e-015	2.09234e-015	-4.77746e-016	2.76255e-015
-5.40991e-015	-1.92878e-015	-8.70175e-015	-7.33943e-015	-6.37402e-015	-1.05168e-014	-6.76402e-015	-3.60333e-015	-1.68589e-016	-3.03708e-015	2.3106e-015	-4.01192e-015	-3.58913e-015	-3.41575e-015	-7.98497e-015	-4.66729e-015	4.8159e-015	2.5342e-015	2.03947e-016	1.01946e-014	5.55078e-015	3.24841e-015	1.95153e-015	-5.51185e-016	2.781e-015
-4.7953e-015	-1.98663e-015	-8.6279e-015	-7.05227e-015	-6.21638e-015	-1.02577e-014	-6.48163e-015	-3.14323e-015	3.14738e-016	-2.81348e-015	2.68443e-015	-3.51448e-015	-2.72688e-015	-2.86699e-015	-7.83724e-015	-4.43292e-015	5.03055e-015	2.74159e-015	3.05921e-016	1.02339e-014	5.82415e-015	3.10182e-015	1.80881e-015	-6.33358e-016	2.7994e-015
-4.17038e-015	-2.02279e-015	-8.4929e-015	-6.72095e-015	-6.02186e-015	-9.94913e-015	-6.15015e-015	-2.63327e-015	8.11784e-016	-2.57539e-015	3.04129e-015	-3.02209e-015	-1.86874e-015	-2.26923e-015	-7.6183e-015	-4.12481e-015	5.24765e-015	2.97647e-015	4.37228e-016	1.02527e-014	6.10229e-015	2.9752e-015	1.66483e-015	-7.23413e-016	2.81736e-015
-3.53826e-015	-2.03613e-015	-8.29808e-015	-6.34782e-015	-5.79091e-015	-9.59316e-015	-5.77179e-015	-2.07643e-015	1.31977e-015	-2.32344e-015	3.38059e-015	-2.53556e-015	-1.01836e-015	-1.62472e-015	-7.32876e-015	-3.74499e-015	5.46424e-015	3.23719e-015	5.98491e-016	1.02484e-014	6.382e-015	2.8678e-015	1.52e-015	-8.20932e-016	2.83496e-015
-2.90197e-015	-2.02643e-015	-8.04515e-015	-5.9367e-015	-5.52384e-015	-9.19207e-015	-5.34869e-015	-1.47629e-015	1.83621e-015	-2.05839e-015	3.70121e-015	-2.05575e-015	-1.8059e-016	-9.36945e-016	-6.9696e-015	-3.29672e-015	5.67803e-015	3.52078e-015	7.89631e-016	1.02188e-014	6.66088e-015	2.7786e-015	1.37427e-015	-9.24567e-016	2.85211e-015
-2.26489e-015	-1.99315e-015	-7.73656e-015	-5.49107e-015	-5.22128e-015	-8.74873e-015	-4.88342e-015	-8.37706e-016	2.35757e-015	-1.78088e-015	4.00232e-015	-1.58356e-015	6.40877e-016	-2.09503e-016	-6.54318e-015	-2.7837e-015	5.88616e-015	3.82511e-015	1.00959e-015	1.01616e-014	6.9361e-015	2.70645e-015	1.22839e-015	-1.03329e-015	2.8684e-015
-1.63051e-015	-1.93537e-015	-7.37572e-015	-5.01528e-015	-4.8841e-015	-8.26635e-015	-4.37875e-015	-1.65606e-016	2.88076e-015	-1.49205e-015	4.28374e-015	-1.12022e-015	1.44197e-015	5.53651e-016	-6.05275e-015	-2.20997e-015	6.08485e-015	4.14815e-015	1.25813e-015	1.00753e-014	7.2053e-015	2.65003e-015	1.08298e-015	-1.14724e-015	2.88339e-015
-1.00218e-015	-1.85419e-015	-6.96619e-015	-4.51338e-015	-4.51478e-015	-7.74809e-015	-3.83865e-015	5.34949e-016	3.40232e-015	-1.19269e-015	4.54474e-015	-6.67159e-016	2.21914e-015	1.34823e-015	-5.50197e-015	-1.58187e-015	6.27133e-015	4.48657e-015	1.53498e-015	9.95817e-015	7.46619e-015	2.60753e-015	9.37947e-016	-1.26478e-015	2.89662e-015
-3.832e-016	-1.75109e-015	-6.5121e-015	-3.99014e-015	-4.11484e-015	-7.19826e-015	-3.26733e-015	1.25801e-015	3.9185e-015	-8.84289e-016	4.78473e-015	-2.24938e-016	2.96825e-015	2.16998e-015	-4.89511e-015	-9.05181e-016	6.44198e-015	4.83754e-015	1.83978e-015	9.80874e-015	7.71574e-015	2.57672e-015	7.93816e-016	-1.38458e-015	2.90855e-015
2.2241e-016	-1.62679e-015	-6.01787e-015	-3.45105e-015	-3.68706e-015	-6.6208e-015	-2.66857e-015	1.99659e-015	4.4259e-015	-5.68682e-016	5.00461e-015	2.05984e-016	3.68596e-015	3.01253e-015	-4.23717e-015	-1.86196e-016	6.59357e-015	5.1976e-015	2.17158e-015	9.62561e-015	7.95099e-015	2.55604e-015	6.51072e-016	-1.50605e-015	2.91917e-015
8.1078e-016	-1.48216e-015	-5.48878e-015	-2.90143e-015	-3.23414e-015	-6.01984e-015	-2.04704e-015	2.74444e-015	4.92135e-015	-2.47006e-016	5.20402e-015	6.24287e-016	4.3682e-015	3.87022e-015	-3.5342e-015	5.68537e-016	6.7237e-015	5.56295e-015	2.52808e-015	9.40824e-015	8.16924e-015	2.54363e-015	5.09732e-016	-1.62772e-015	2.92756e-015
1.37801e-015	-1.31822e-015	-4.93027e-015	-2.34738e-015	-2.75815e-015	-5.40032e-015	-1.40791e-015	3.49524e-015	5.40163e-015	7.92727e-017	5.38293e-015	1.0288e-015	5.01176e-015	4.73703e-015	-2.79298e-015	1.35095e-015	6.83075e-015	5.92952e-015	2.90696e-015	9.15584e-015	8.36814e-015	2.53713e-015	3.69772e-016	-1.74845e-015	2.93254e-015
1.92105e-015	-1.13686e-015	-4.34797e-015	-1.79401e-015	-2.26327e-015	-4.76721e-015	-7.56841e-016	4.24209e-015	5.86369e-015	4.08364e-016	5.54184e-015	1.41883e-015	5.61382e-015	5.60611e-015	-2.02031e-015	2.15305e-015	6.91236e-015	6.29338e-015	3.30662e-015	8.86808e-015	8.54515e-015	2.53414e-015	2.315e-016	-1.86692e-015	2.93426e-015
2.43677e-015	-9.4031e-016	-3.74769e-015	-1.24675e-015	-1.75336e-015	-4.12541e-015	-9.91504e-017	4.97825e-015	6.30442e-015	7.38498e-016	5.68101e-015	1.79352e-015	6.17173e-015	6.47046e-015	-1.2233e-015	2.96722e-015	6.96685e-015	6.6504e-015	3.72542e-015	8.54611e-015	8.69816e-015	2.5321e-015	9.52597e-017	-1.98227e-015	2.93265e-015
2.92123e-015	-7.30269e-016	-3.13537e-015	-7.11559e-016	-1.23281e-015	-3.47992e-015	5.60363e-016	5.69669e-015	6.72031e-015	1.06813e-015	5.8011e-015	2.15192e-015	6.68245e-015	7.32379e-015	-4.09403e-016	3.78443e-015	6.99231e-015	6.99589e-015	4.1604e-015	8.18941e-015	8.82515e-015	2.52855e-015	-3.91925e-017	-2.09381e-015	2.92714e-015
3.3708e-015	-5.09151e-016	-2.517e-015	-1.94481e-016	-7.05304e-016	-2.83628e-015	1.21663e-015	6.39175e-015	7.10904e-015	1.39521e-015	5.90294e-015	2.49291e-015	7.14369e-015	8.15957e-015	4.12613e-016	4.5962e-015	6.98778e-015	7.32602e-015	4.60752e-015	7.79875e-015	8.92377e-015	2.52123e-015	-1.72065e-016	-2.20024e-015	2.91734e-015
3.78304e-015	-2.79141e-016	-1.89828e-015	2.98435e-016	-1.755e-016	-2.19948e-015	1.86398e-015	7.0562e-015	7.46725e-015	1.71802e-015	5.9872e-015	2.81569e-015	7.55353e-015	8.97016e-015	1.23426e-015	5.39448e-015	6.95154e-015	7.63635e-015	5.06424e-015	7.3751e-015	8.99227e-015	2.50856e-015	-3.03423e-016	-2.30027e-015	2.90223e-015
4.15566e-015	-4.187e-017	-1.28567e-015	7.61569e-016	3.52754e-016	-1.57494e-015	2.49714e-015	7.68377e-015	7.79263e-015	2.03479e-015	6.05479e-015	3.11892e-015	7.9105e-015	9.74873e-015	2.0473e-015	6.17126e-015	6.88334e-015	7.92254e-015	5.52782e-015	6.91939e-015	9.02952e-015	2.48895e-015	-4.33663e-016	-2.39347e-015	2.88172e-015
4.48668e-015	2.0088e-016	-6.84906e-016	1.18979e-015	8.74986e-016	-9.67373e-016	3.11114e-015	8.26854e-015	8.08264e-015	2.34333e-015	6.10646e-015	3.40201e-015	8.21409e-015	1.04888e-014	2.84374e-015	6.91809e-015	6.78273e-015	8.1807e-015	5.99414e-015	6.43351e-015	9.0339e-015	2.46091e-015	-5.62521e-016	-2.47948e-015	2.85546e-015
4.77365e-015	4.46605e-016	-1.00841e-016	1.57848e-015	1.38631e-015	-3.815e-016	3.70061e-015	8.80536e-015	8.33564e-015	2.64183e-015	6.1429e-015	3.66418e-015	8.46368e-015	1.11841e-014	3.61534e-015	7.62784e-015	6.64958e-015	8.40704e-015	6.4594e-015	5.91904e-015	9.0045e-015	2.42252e-015	-6.90763e-016	-2.55745e-015	2.82326e-015
5.01548e-015	6.93215e-016	4.61344e-016	1.9234e-015	1.88199e-015	1.77715e-016	4.26134e-015	9.28959e-015	8.54946e-015	2.92859e-015	6.16532e-015	3.90465e-015	8.65858e-015	1.18278e-014	4.35402e-015	8.29339e-015	6.48414e-015	8.59796e-015	6.91959e-015	5.3779e-015	8.9402e-015	2.37199e-015	-8.1868e-016	-2.62609e-015	2.7851e-015
5.21055e-015	9.39296e-016	9.97061e-016	2.22081e-015	2.35739e-015	7.06353e-016	4.78842e-015	9.71645e-015	8.72192e-015	3.20187e-015	6.17448e-015	4.1235e-015	8.79894e-015	1.24138e-014	5.05197e-015	8.90784e-015	6.28707e-015	8.75013e-015	7.37087e-015	4.81279e-015	8.84084e-015	2.30868e-015	-9.46758e-016	-2.68522e-015	2.74049e-015
5.358e-015	1.1834e-015	1.50257e-015	2.46752e-015	2.80854e-015	1.20056e-015	5.27794e-015	1.00825e-014	8.85265e-015	3.4601e-015	6.17168e-015	4.32066e-015	8.88493e-015	1.29371e-014	5.70194e-015	9.46541e-015	6.05901e-015	8.86071e-015	7.80931e-015	4.22606e-015	8.70627e-015	2.23143e-015	-1.07553e-015	-2.73415e-015	2.68892e-015
5.45792e-015	1.4241e-015	1.97374e-015	2.66095e-015	3.23165e-015	1.65757e-015	5.72693e-015	1.03843e-014	8.94065e-015	3.70194e-015	6.15745e-015	4.49588e-015	8.91833e-015	1.33929e-014	6.29706e-015	9.96064e-015	5.80136e-015	8.92728e-015	8.23056e-015	3.62112e-015	8.5368e-015	2.13941e-015	-1.20565e-015	-2.77281e-015	2.63092e-015
5.5109e-015	1.65952e-015	2.40732e-015	2.79954e-015	3.62239e-015	2.07438e-015	6.13223e-015	1.06189e-014	8.98594e-015	3.92589e-015	6.13327e-015	4.64874e-015	8.90036e-015	1.37767e-014	6.83087e-015	1.03888e-014	5.51539e-015	8.9479e-015	8.63081e-015	3.0015e-015	8.33302e-015	2.03262e-015	-1.33737e-015	-2.80075e-015	2.56611e-015
5.51793e-015	1.88857e-015	2.80076e-015	2.88217e-015	3.97721e-015	2.448e-015	6.49079e-015	1.07841e-014	8.98819e-015	4.13118e-015	6.10004e-015	4.77922e-015	8.83229e-015	1.40849e-014	7.29822e-015	1.07458e-014	5.20291e-015	8.92079e-015	9.00667e-015	2.37023e-015	8.09648e-015	1.91057e-015	-1.47161e-015	-2.8179e-015	2.49377e-015
5.48011e-015	2.1106e-015	3.15225e-015	2.908e-015	4.29307e-015	2.77605e-015	6.80083e-015	1.08787e-014	8.94737e-015	4.31678e-015	6.05815e-015	4.88779e-015	8.71562e-015	1.43142e-014	7.69361e-015	1.10282e-014	4.86599e-015	8.84459e-015	9.35453e-015	1.73033e-015	7.82789e-015	1.77301e-015	-1.60876e-015	-2.82417e-015	2.41378e-015
5.3994e-015	2.32475e-015	3.46006e-015	2.87711e-015	4.56745e-015	3.05731e-015	7.06075e-015	1.09017e-014	8.8647e-015	4.48144e-015	6.00819e-015	4.97454e-015	8.55309e-015	1.44625e-014	8.01287e-015	1.12346e-014	4.50722e-015	8.71872e-015	9.67049e-015	1.08533e-015	7.52893e-015	1.61988e-015	-1.74955e-015	-2.82008e-015	2.32639e-015
5.27778e-015	2.53065e-015	3.72299e-015	2.79012e-015	4.79753e-015	3.2912e-015	7.26899e-015	1.08531e-014	8.74143e-015	4.62438e-015	5.95105e-015	5.04002e-015	8.34735e-015	1.45282e-014	8.25245e-015	1.13628e-014	4.1288e-015	8.54397e-015	9.95078e-015	4.39498e-016	7.20164e-015	1.45201e-015	-1.89415e-015	-2.80586e-015	2.23188e-015
5.11713e-015	2.72783e-015	3.94071e-015	2.64862e-015	4.98088e-015	3.47701e-015	7.42479e-015	1.0734e-014	8.57893e-015	4.74505e-015	5.88741e-015	5.08441e-015	8.10064e-015	1.45109e-014	8.40973e-015	1.14126e-014	3.73343e-015	8.32027e-015	1.01924e-014	-2.04488e-016	6.84819e-015	1.27015e-015	-2.04279e-015	-2.78111e-015	2.12968e-015
4.92092e-015	2.91573e-015	4.11391e-015	2.45524e-015	5.11628e-015	3.61505e-015	7.52847e-015	1.0546e-014	8.37895e-015	4.84342e-015	5.81758e-015	5.108e-015	7.81628e-015	1.44108e-014	8.48332e-015	1.13842e-014	3.3241e-015	8.04827e-015	1.03924e-014	-8.428e-016	6.4712e-015	1.07556e-015	-2.19627e-015	-2.7462e-015	2.0202e-015
4.69258e-015	3.09455e-015	4.24306e-015	2.21293e-015	5.20238e-015	3.70564e-015	7.58051e-015	1.02918e-014	8.14377e-015	4.91897e-015	5.74172e-015	5.11146e-015	7.49828e-015	1.42284e-014	8.47224e-015	1.12787e-014	2.90346e-015	7.73028e-015	1.0548e-014	-1.47183e-015	6.07347e-015	8.69559e-016	-2.35468e-015	-2.70199e-015	1.90398e-015
4.43569e-015	3.26407e-015	4.32935e-015	1.92505e-015	5.23847e-015	3.75033e-015	7.58186e-015	9.97384e-015	7.8753e-015	4.97178e-015	5.66013e-015	5.09549e-015	7.15037e-015	1.39649e-014	8.37648e-015	1.10986e-014	2.47358e-015	7.36764e-015	1.0658e-014	-2.0879e-015	5.65716e-015	6.52862e-016	-2.51878e-015	-2.64868e-015	1.7809e-015
4.15472e-015	3.42381e-015	4.37518e-015	1.59603e-015	5.22458e-015	3.7508e-015	7.53389e-015	9.59543e-015	7.57645e-015	5.00162e-015	5.57339e-015	5.06122e-015	6.77569e-015	1.36221e-014	8.19711e-015	1.08462e-014	2.03776e-015	6.9628e-015	1.07207e-014	-2.68851e-015	5.2258e-015	4.27205e-016	-2.68844e-015	-2.587e-015	1.65145e-015
3.85341e-015	3.57399e-015	4.3831e-015	1.23104e-015	5.16133e-015	3.70939e-015	7.43827e-015	9.15998e-015	7.25013e-015	5.00898e-015	5.48181e-015	5.0096e-015	6.37795e-015	1.32037e-014	7.9362e-015	1.05253e-014	1.59865e-015	6.51914e-015	1.07349e-014	-3.27034e-015	4.78276e-015	1.94012e-016	-2.86352e-015	-2.51766e-015	1.5153e-015
3.53625e-015	3.71552e-015	4.35568e-015	8.34988e-016	5.04951e-015	3.6287e-015	7.29762e-015	8.67182e-015	6.89953e-015	4.99393e-015	5.38475e-015	4.94169e-015	5.96174e-015	1.27129e-014	7.59673e-015	1.01401e-014	1.15927e-015	6.03959e-015	1.07e-014	-3.83033e-015	4.33113e-015	-4.53233e-017	-3.04391e-015	-2.4419e-015	1.37271e-015
3.2073e-015	3.84846e-015	4.29634e-015	4.13864e-016	4.89095e-015	3.51215e-015	7.11458e-015	8.13588e-015	6.52827e-015	4.95723e-015	5.28236e-015	4.85867e-015	5.53141e-015	1.2154e-014	7.18228e-015	9.69566e-015	7.21926e-016	5.52773e-015	1.06155e-014	-4.36555e-015	3.87425e-015	-2.8934e-016	-3.22957e-015	-2.36044e-015	1.22402e-015
2.87108e-015	3.97227e-015	4.20818e-015	-2.59859e-017	4.68779e-015	3.36314e-015	6.89203e-015	7.55832e-015	6.13984e-015	4.89966e-015	5.17491e-015	4.76214e-015	5.09072e-015	1.15323e-014	6.69769e-015	9.19774e-015	2.89154e-016	4.98746e-015	1.04812e-014	-4.87271e-015	3.41567e-015	-5.35745e-016	-3.42044e-015	-2.27405e-015	1.07008e-015
2.53247e-015	4.08774e-015	4.0954e-015	-4.78535e-016	4.44315e-015	3.18576e-015	6.63314e-015	6.94488e-015	5.73744e-015	4.82157e-015	5.06229e-015	4.65319e-015	4.64365e-015	1.0853e-014	6.1486e-015	8.65231e-015	-1.36278e-016	4.42308e-015	1.02982e-014	-5.34921e-015	2.95882e-015	-7.82614e-016	-3.61654e-015	-2.18339e-015	9.11028e-016
2.19515e-015	4.19545e-015	3.96206e-015	-9.3765e-016	4.16023e-015	2.98471e-015	6.3419e-015	6.30127e-015	5.3251e-015	4.72379e-015	4.94426e-015	4.53284e-015	4.19461e-015	1.01223e-014	5.54113e-015	8.0655e-015	-5.51866e-016	3.83924e-015	1.00677e-014	-5.79302e-015	2.50715e-015	-1.02856e-015	-3.81683e-015	-2.08888e-015	7.47642e-016
1.8632e-015	4.29545e-015	3.81238e-015	-1.39674e-015	3.84279e-015	2.7642e-015	6.02246e-015	5.63348e-015	4.90712e-015	4.60772e-015	4.82106e-015	4.40266e-015	3.748e-015	9.34708e-015	4.88185e-015	7.44453e-015	-9.56022e-016	3.2404e-015	9.79177e-015	-6.20227e-015	2.06446e-015	-1.27182e-015	-4.02086e-015	-1.99205e-015	5.80466e-016
1.54101e-015	4.38758e-015	3.6505e-015	-1.84848e-015	3.4944e-015	2.52928e-015	5.67821e-015	4.94774e-015	4.48711e-015	4.47391e-015	4.69267e-015	4.26401e-015	3.30767e-015	8.53335e-015	4.17757e-015	6.79626e-015	-1.34617e-015	2.63122e-015	9.47267e-015	-6.57532e-015	1.63445e-015	-1.51034e-015	-4.22785e-015	-1.89387e-015	4.09839e-016
1.23305e-015	4.47151e-015	3.48037e-015	-2.28627e-015	3.11915e-015	2.28477e-015	5.31266e-015	4.25095e-015	4.06845e-015	4.32377e-015	4.55926e-015	4.11815e-015	2.8773e-015	7.68862e-015	3.43545e-015	6.12745e-015	-1.72121e-015	2.01651e-015	9.1133e-015	-6.91098e-015	1.21994e-015	-1.74289e-015	-4.43667e-015	-1.79473e-015	2.3647e-016
9.42937e-016	4.54798e-015	3.30563e-015	-2.70431e-015	2.72149e-015	2.03548e-015	4.93098e-015	3.55e-015	3.65514e-015	4.15881e-015	4.42111e-015	3.96679e-015	2.46033e-015	6.82031e-015	2.66401e-015	5.44505e-015	-2.07912e-015	1.40135e-015	8.71682e-015	-7.20821e-015	8.23165e-016	-1.96759e-015	-4.64667e-015	-1.69586e-015	6.08028e-017
6.73665e-016	4.61741e-015	3.12996e-015	-3.09555e-015	2.30667e-015	1.78679e-015	4.53726e-015	2.85059e-015	3.25111e-015	3.97999e-015	4.27773e-015	3.81118e-015	2.06006e-015	5.93581e-015	1.87158e-015	4.75571e-015	-2.41869e-015	7.90663e-016	8.28642e-015	-7.46616e-015	4.4706e-016	-2.18284e-015	-4.85669e-015	-1.59798e-015	-1.16337e-016
4.28595e-016	4.67941e-015	2.95728e-015	-3.45442e-015	1.87996e-015	1.54335e-015	4.13563e-015	2.15854e-015	2.86018e-015	3.78869e-015	4.12891e-015	3.6528e-015	1.68037e-015	5.04231e-015	1.06659e-015	4.06626e-015	-2.73979e-015	1.88779e-016	7.82591e-015	-7.68413e-015	9.39341e-017	-2.3879e-015	-5.06553e-015	-1.5024e-015	-2.94285e-016
2.10185e-016	4.73392e-015	2.79102e-015	-3.77541e-015	1.44643e-015	1.30982e-015	3.73014e-015	1.47978e-015	2.48554e-015	3.5865e-015	3.97519e-015	3.4927e-015	1.32444e-015	4.14762e-015	2.5732e-016	3.38352e-015	-3.04128e-015	-4.00617e-016	7.34031e-015	-7.86145e-015	-2.33544e-016	-2.58156e-015	-5.27242e-015	-1.41038e-015	-4.7238e-016
2.08032e-017	4.7806e-015	2.63474e-015	-4.05302e-015	1.0112e-015	1.09107e-015	3.32536e-015	8.20353e-016	2.13051e-015	3.37475e-015	3.8175e-015	3.33242e-015	9.95248e-016	3.25843e-015	-5.47194e-016	2.71296e-015	-3.32251e-015	-9.72865e-016	6.83351e-015	-7.999e-015	-5.33034e-016	-2.76283e-015	-5.47559e-015	-1.32289e-015	-6.4999e-016
-1.37942e-016	4.81883e-015	2.49131e-015	-4.28289e-015	5.80031e-016	8.91176e-016	2.92499e-015	1.86423e-016	1.79852e-015	3.15507e-015	3.6555e-015	3.17292e-015	6.94242e-016	2.38202e-015	-1.33889e-015	2.06043e-015	-3.5826e-015	-1.52364e-015	6.30964e-015	-8.09748e-015	-8.03267e-016	-2.93066e-015	-5.67372e-015	-1.24007e-015	-8.26509e-016
-2.64959e-016	4.84864e-015	2.36368e-015	-4.46083e-015	1.57878e-016	7.14628e-016	2.53254e-015	-4.16854e-016	1.49169e-015	2.92891e-015	3.49009e-015	3.01524e-015	4.24173e-016	1.52517e-015	-2.11025e-015	1.43113e-015	-3.82172e-015	-2.04954e-015	5.77388e-015	-8.15768e-015	-1.04304e-015	-3.0837e-015	-5.86564e-015	-1.1625e-015	-1.00055e-015
-3.59606e-016	4.86965e-015	2.25346e-015	-4.5837e-015	-2.50632e-016	5.64591e-016	2.15163e-015	-9.85129e-016	1.21281e-015	2.69805e-015	3.32217e-015	2.86071e-015	1.87003e-016	6.94067e-016	-2.85363e-015	8.30092e-016	-4.03999e-015	-2.54706e-015	5.23095e-015	-8.18084e-015	-1.25183e-015	-3.22129e-015	-6.04972e-015	-1.0912e-015	-1.17219e-015
-4.2113e-016	4.88065e-015	2.16247e-015	-4.64896e-015	-6.40581e-016	4.44559e-016	1.78556e-015	-1.5147e-015	9.64102e-016	2.46427e-015	3.15159e-015	2.70936e-015	-1.57802e-017	-1.04891e-016	-3.56191e-015	2.61382e-016	-4.23726e-015	-3.01296e-015	4.68605e-015	-8.16824e-015	-1.42845e-015	-3.34284e-015	-6.22415e-015	-1.02694e-015	-1.34023e-015
-4.49359e-016	4.88084e-015	2.09179e-015	-4.65494e-015	-1.0065e-015	3.57144e-016	1.43699e-015	-2.00228e-015	7.47418e-016	2.22919e-015	2.97879e-015	2.56223e-015	-1.82677e-016	-8.66093e-016	-4.2284e-015	-2.71451e-016	-4.4143e-015	-3.44491e-015	4.14422e-015	-8.12162e-015	-1.57215e-015	-3.44899e-015	-6.38775e-015	-9.70172e-016	-1.50361e-015
-4.44757e-016	4.87013e-015	2.0422e-015	-4.60087e-015	-1.3438e-015	3.04213e-016	1.10831e-015	-2.44429e-015	5.6408e-016	1.99398e-015	2.80411e-015	2.42007e-015	-3.13021e-016	-1.58455e-015	-4.84682e-015	-7.65646e-016	-4.57157e-015	-3.84083e-015	3.60995e-015	-8.04332e-015	-1.68363e-015	-3.5396e-015	-6.539e-015	-9.21304e-016	-1.66159e-015
-4.08662e-016	4.84876e-015	2.0136e-015	-4.48692e-015	-1.64873e-015	2.87413e-016	8.02182e-016	-2.83869e-015	4.14638e-016	1.7601e-015	2.62848e-015	2.28379e-015	-4.0582e-016	-2.25607e-015	-5.41238e-015	-1.21888e-015	-4.70939e-015	-4.19906e-015	3.08826e-015	-7.93548e-015	-1.76402e-015	-3.61386e-015	-6.67648e-015	-8.80724e-016	-1.81371e-015
-3.42225e-016	4.81612e-015	2.00546e-015	-4.31364e-015	-1.91805e-015	3.0832e-016	5.20564e-016	-3.183e-015	3.00067e-016	1.52931e-015	2.4528e-015	2.15372e-015	-4.6107e-016	-2.87749e-015	-5.9207e-015	-1.6297e-015	-4.82819e-015	-4.51868e-015	2.58341e-015	-7.80004e-015	-1.81366e-015	-3.67207e-015	-6.79875e-015	-8.48706e-016	-1.95971e-015
-2.47281e-016	4.77145e-015	2.01712e-015	-4.08252e-015	-2.1483e-015	3.66966e-016	2.65433e-016	-3.47566e-015	2.2117e-016	1.30292e-015	2.27795e-015	2.02975e-015	-4.78688e-016	-3.44548e-015	-6.36791e-015	-1.9965e-015	-4.92892e-015	-4.7993e-015	2.09918e-015	-7.63972e-015	-1.83421e-015	-3.71517e-015	-6.9047e-015	-8.2554e-016	-2.09848e-015
-1.26025e-016	4.71358e-015	2.04699e-015	-3.79503e-015	-2.33687e-015	4.62621e-016	3.8206e-017	-3.71582e-015	1.77182e-016	1.082e-015	2.10469e-015	1.91224e-015	-4.59213e-016	-3.95785e-015	-6.75109e-015	-2.31869e-015	-5.01156e-015	-5.04088e-015	1.64006e-015	-7.457e-015	-1.82671e-015	-3.74338e-015	-6.99312e-015	-8.11251e-016	-2.2287e-015
1.87958e-017	4.64213e-015	2.09334e-015	-3.45422e-015	-2.48125e-015	5.95283e-016	-1.60286e-016	-3.90353e-015	1.67955e-016	8.67962e-016	1.93441e-015	1.80187e-015	-4.03293e-016	-4.41247e-015	-7.068e-015	-2.59727e-015	-5.07701e-015	-5.24343e-015	1.20899e-015	-7.2541e-015	-1.79253e-015	-3.75755e-015	-7.06324e-015	-8.05111e-016	-2.3506e-015
1.84482e-016	4.55739e-015	2.15438e-015	-3.06407e-015	-2.57928e-015	7.64256e-016	-3.29919e-016	-4.03897e-015	1.92469e-016	6.62013e-016	1.76793e-015	1.69826e-015	-3.11727e-016	-4.8081e-015	-7.31721e-015	-2.83289e-015	-5.12539e-015	-5.40702e-015	8.08888e-016	-7.03462e-015	-1.73352e-015	-3.75795e-015	-7.11372e-015	-8.06587e-016	-2.46319e-015
3.67581e-016	4.4589e-015	2.22772e-015	-2.62845e-015	-2.63012e-015	9.67721e-016	-4.70462e-016	-4.123e-015	2.49739e-016	4.65901e-016	1.60589e-015	1.60173e-015	-1.85745e-016	-5.14532e-015	-7.49819e-015	-3.02688e-015	-5.15772e-015	-5.53284e-015	4.42289e-016	-6.80177e-015	-1.65248e-015	-3.7452e-015	-7.14362e-015	-8.15588e-016	-2.56595e-015
5.65094e-016	4.34747e-015	2.31117e-015	-2.15232e-015	-2.63291e-015	1.20363e-015	-5.81796e-016	-4.15741e-015	3.38641e-016	2.80396e-016	1.44936e-015	1.51177e-015	-2.74526e-017	-5.42425e-015	-7.61165e-015	-3.18147e-015	-5.17491e-015	-5.62312e-015	1.11854e-016	-6.5584e-015	-1.5519e-015	-3.72022e-015	-7.15265e-015	-8.3163e-016	-2.65862e-015
7.73741e-016	4.22347e-015	2.40144e-015	-1.64133e-015	-2.58833e-015	1.46923e-015	-6.648e-016	-4.14424e-015	4.56144e-016	1.06346e-016	1.29941e-015	1.42818e-015	1.61588e-016	-5.6456e-015	-7.65893e-015	-3.29873e-015	-5.17742e-015	-5.67959e-015	-1.80896e-016	-6.30758e-015	-1.43469e-015	-3.68401e-015	-7.13998e-015	-8.54727e-016	-2.74033e-015
9.90294e-016	4.08693e-015	2.4956e-015	-1.101e-015	-2.4972e-015	1.76097e-015	-7.19918e-016	-4.08564e-015	6.00079e-016	-5.53486e-017	1.15675e-015	1.35032e-015	3.79348e-016	-5.81088e-015	-7.6422e-015	-3.38177e-015	-5.1658e-015	-5.704e-015	-4.3415e-016	-6.05284e-015	-1.30357e-015	-3.63738e-015	-7.1054e-015	-8.84409e-016	-2.81065e-015
1.21102e-015	3.93783e-015	2.5899e-015	-5.37677e-016	-2.36102e-015	2.07454e-015	-7.48797e-016	-3.98477e-015	7.68676e-016	-2.03725e-016	1.02239e-015	1.27824e-015	6.23558e-016	-5.92217e-015	-7.56415e-015	-3.43432e-015	-5.14059e-015	-5.69927e-015	-6.47532e-016	-5.79749e-015	-1.16183e-015	-3.58142e-015	-7.04884e-015	-9.19816e-016	-2.86955e-015
1.43265e-015	3.7766e-015	2.68057e-015	4.1552e-017	-2.18161e-015	2.40647e-015	-7.52685e-016	-3.84492e-015	9.59447e-016	-3.38335e-016	8.96703e-016	1.2114e-015	8.91726e-016	-5.98281e-015	-7.42792e-015	-3.46034e-015	-5.10214e-015	-5.66852e-015	-8.21441e-016	-5.54376e-015	-1.01223e-015	-3.5167e-015	-6.96989e-015	-9.59957e-016	-2.91739e-015
1.65178e-015	3.60443e-015	2.76456e-015	6.29867e-016	-1.96132e-015	2.75242e-015	-7.32655e-016	-3.66952e-015	1.16956e-015	-4.58336e-016	7.79979e-016	1.14952e-015	1.18163e-015	-5.99622e-015	-7.2376e-015	-3.46264e-015	-5.05128e-015	-5.61494e-015	-9.55734e-016	-5.29441e-015	-8.5876e-016	-3.44454e-015	-6.86919e-015	-1.00431e-015	-2.95349e-015
1.86464e-015	3.42252e-015	2.83771e-015	1.22015e-015	-1.70294e-015	3.10801e-015	-6.91035e-016	-3.46208e-015	1.39606e-015	-5.63072e-016	6.72955e-016	1.09235e-015	1.49075e-015	-5.9651e-015	-6.99778e-015	-3.44493e-015	-4.98864e-015	-5.54176e-015	-1.05088e-015	-5.05219e-015	-7.03323e-016	-3.36608e-015	-6.7472e-015	-1.05206e-015	-2.97756e-015
2.06776e-015	3.23151e-015	2.89669e-015	1.80617e-015	-1.40984e-015	3.46854e-015	-6.29202e-016	-3.22681e-015	1.63602e-015	-6.51778e-016	5.76223e-016	1.03988e-015	1.81596e-015	-5.89459e-015	-6.71405e-015	-3.41151e-015	-4.91448e-015	-5.45174e-015	-1.10823e-015	-4.81871e-015	-5.48608e-016	-3.28254e-015	-6.60407e-015	-1.10193e-015	-2.98924e-015
2.2584e-015	3.03231e-015	2.93818e-015	2.38053e-015	-1.08591e-015	3.82923e-015	-5.49223e-016	-2.96768e-015	1.88599e-015	-7.24425e-016	4.89905e-016	9.91292e-016	2.15346e-015	-5.78888e-015	-6.39263e-015	-3.3665e-015	-4.82903e-015	-5.34862e-015	-1.12975e-015	-4.59616e-015	-3.97653e-016	-3.19525e-015	-6.44039e-015	-1.15285e-015	-2.98896e-015
2.43434e-015	2.8259e-015	2.95866e-015	2.93634e-015	-7.35498e-016	4.18434e-015	-4.5326e-016	-2.68872e-015	2.14207e-015	-7.8108e-016	4.1402e-016	9.4655e-016	2.50021e-015	-5.65247e-015	-6.03911e-015	-3.31365e-015	-4.73322e-015	-5.23508e-015	-1.11815e-015	-4.38698e-015	-2.53637e-016	-3.10504e-015	-6.25738e-015	-1.20367e-015	-2.97766e-015
2.59277e-015	2.61426e-015	2.95509e-015	3.4668e-015	-3.63309e-016	4.52963e-015	-3.43612e-016	-2.39407e-015	2.40091e-015	-8.21661e-016	3.48773e-016	9.05334e-016	2.85379e-015	-5.49017e-015	-5.65952e-015	-3.25707e-015	-4.62737e-015	-5.11455e-015	-1.07521e-015	-4.19269e-015	-1.18788e-016	-3.0131e-015	-6.05584e-015	-1.25376e-015	-2.95582e-015
2.73122e-015	2.39872e-015	2.92453e-015	3.96563e-015	2.60737e-017	4.85994e-015	-2.23093e-016	-2.08892e-015	2.65884e-015	-8.46436e-016	2.93689e-016	8.67264e-016	3.21109e-015	-5.30742e-015	-5.26028e-015	-3.19985e-015	-4.51237e-015	-4.99018e-015	-1.00452e-015	-4.01465e-015	4.14852e-018	-2.92006e-015	-5.83712e-015	-1.30148e-015	-2.92392e-015
2.84837e-015	2.18096e-015	2.86521e-015	4.42648e-015	4.27327e-016	5.17081e-015	-9.32574e-017	-1.77809e-015	2.91245e-015	-8.55736e-016	2.48576e-016	8.32376e-016	3.56873e-015	-5.10881e-015	-4.84802e-015	-3.14532e-015	-4.38928e-015	-4.8648e-015	-9.09904e-016	-3.85469e-015	1.12802e-016	-2.82697e-015	-5.60211e-015	-1.34662e-015	-2.88253e-015
2.94252e-015	1.9622e-015	2.77428e-015	4.84383e-015	8.34846e-016	5.45791e-015	4.3471e-017	-1.46546e-015	3.15834e-015	-8.50068e-016	2.12892e-016	8.00552e-016	3.92382e-015	-4.8998e-015	-4.42879e-015	-3.09715e-015	-4.25849e-015	-4.7416e-015	-7.94189e-016	-3.71313e-015	2.05194e-016	-2.73489e-015	-5.35248e-015	-1.38859e-015	-2.83171e-015
3.01283e-015	1.74372e-015	2.64954e-015	5.21165e-015	1.24315e-015	5.71753e-015	1.85134e-016	-1.1552e-015	3.39303e-015	-8.2985e-016	1.85655e-016	7.71452e-016	4.27355e-015	-4.68499e-015	-4.0093e-015	-3.05833e-015	-4.12055e-015	-4.62331e-015	-6.61114e-016	-3.59018e-015	2.79415e-016	-2.64493e-015	-5.09033e-015	-1.42663e-015	-2.77261e-015
3.0584e-015	1.52718e-015	2.4895e-015	5.5263e-015	1.64679e-015	5.94519e-015	3.29793e-016	-8.51916e-016	3.6132e-015	-7.95534e-016	1.66187e-016	7.45234e-016	4.61462e-015	-4.46917e-015	-3.5954e-015	-3.03068e-015	-3.97606e-015	-4.51242e-015	-5.14593e-016	-3.48619e-015	3.33912e-016	-2.55777e-015	-4.8167e-015	-1.45987e-015	-2.70647e-015
3.0788e-015	1.31476e-015	2.29354e-015	5.78396e-015	2.04073e-015	6.13742e-015	4.74778e-016	-5.59314e-016	3.81599e-015	-7.47748e-016	1.53757e-016	7.22361e-016	4.94505e-015	-4.25703e-015	-3.19315e-015	-3.01643e-015	-3.82564e-015	-4.41137e-015	-3.59037e-016	-3.40114e-015	3.67457e-016	-2.47456e-015	-4.5337e-015	-1.4879e-015	-2.63457e-015
3.07473e-015	1.1075e-015	2.06043e-015	5.98085e-015	2.41973e-015	6.29133e-015	6.18148e-016	-2.80673e-016	3.99881e-015	-6.87944e-016	1.47937e-016	7.02336e-016	5.26213e-015	-4.05255e-015	-2.80829e-015	-3.01747e-015	-3.67088e-015	-4.32246e-015	-1.9871e-016	-3.33479e-015	3.79202e-016	-2.39584e-015	-4.24298e-015	-1.51e-015	-2.55853e-015
3.04686e-015	9.06296e-016	1.79021e-015	6.11406e-015	2.77836e-015	6.40362e-015	7.58772e-016	-1.9272e-017	4.1586e-015	-6.17257e-016	1.47538e-016	6.85617e-016	5.56255e-015	-3.86029e-015	-2.44569e-015	-3.03457e-015	-3.51356e-015	-4.24682e-015	-3.77319e-017	-3.2865e-015	3.68209e-016	-2.32265e-015	-3.94652e-015	-1.52616e-015	-2.47861e-015
2.99517e-015	7.12316e-016	1.48306e-015	6.18185e-015	3.11162e-015	6.47226e-015	8.94638e-016	2.21387e-016	4.29306e-015	-5.37054e-016	1.51032e-016	6.72331e-016	5.84377e-015	-3.68374e-015	-2.10964e-015	-3.06908e-015	-3.35501e-015	-4.18574e-015	1.20137e-016	-3.25596e-015	3.33996e-016	-2.25549e-015	-3.64662e-015	-1.53568e-015	-2.39622e-015
2.92146e-015	5.2672e-016	1.13981e-015	6.18342e-015	3.41538e-015	6.49551e-015	1.0238e-015	4.38978e-016	4.39976e-015	-4.47875e-016	1.56986e-016	6.62585e-016	6.1036e-015	-3.52658e-015	-1.80445e-015	-3.1214e-015	-3.19739e-015	-4.1404e-015	2.70922e-016	-3.24199e-015	2.75997e-016	-2.19527e-015	-3.3453e-015	-1.53907e-015	-2.31365e-015
2.82745e-015	3.50963e-016	7.61075e-016	6.1179e-015	3.68594e-015	6.4723e-015	1.14417e-015	6.3053e-016	4.47714e-015	-3.51542e-016	1.64443e-016	6.56645e-016	6.34025e-015	-3.3915e-015	-1.53372e-015	-3.19217e-015	-3.04224e-015	-4.11162e-015	4.10808e-016	-3.2436e-015	1.94511e-016	-2.14253e-015	-3.0449e-015	-1.53647e-015	-2.23159e-015
2.71562e-015	1.85952e-016	3.48193e-016	5.98606e-015	3.91962e-015	6.40227e-015	1.25427e-015	7.93819e-016	4.52359e-015	-2.49976e-016	1.72178e-016	6.553e-016	6.55112e-015	-3.28051e-015	-1.30067e-015	-3.28069e-015	-2.89072e-015	-4.09956e-015	5.36204e-016	-3.25939e-015	8.95923e-017	-2.09788e-015	-2.74682e-015	-1.52798e-015	-2.15216e-015
2.58757e-015	3.21003e-017	-9.65685e-017	5.78918e-015	4.11212e-015	6.28501e-015	1.35359e-015	9.27175e-016	4.53797e-015	-1.44178e-016	1.785e-016	6.58684e-016	6.73417e-015	-3.19568e-015	-1.1074e-015	-3.38667e-015	-2.74507e-015	-4.10464e-015	6.43679e-016	-3.28815e-015	-3.8239e-017	-2.06171e-015	-2.45363e-015	-1.51427e-015	-2.07666e-015
2.44525e-015	-1.10351e-016	-5.71442e-016	5.52899e-015	4.2612e-015	6.12148e-015	1.44114e-015	1.0297e-015	4.51883e-015	-3.62498e-017	1.82125e-016	6.68076e-016	6.88804e-015	-3.13937e-015	-9.55876e-016	-3.50833e-015	-2.60712e-015	-4.12659e-015	7.30036e-016	-3.32834e-015	-1.87877e-016	-2.03435e-015	-2.16699e-015	-1.49572e-015	-2.00649e-015
2.29134e-015	-2.41131e-016	-1.07352e-015	5.20866e-015	4.36397e-015	5.91282e-015	1.51553e-015	1.10013e-015	4.46573e-015	7.24982e-017	1.82043e-016	6.8326e-016	7.01178e-015	-3.11221e-015	-8.47713e-016	-3.64417e-015	-2.47973e-015	-4.16485e-015	7.92443e-016	-3.37818e-015	-3.58544e-016	-2.0162e-015	-1.88861e-015	-1.47304e-015	-1.9434e-015
2.12879e-015	-3.60352e-016	-1.59932e-015	4.83179e-015	4.41877e-015	5.66049e-015	1.57623e-015	1.1384e-015	4.37786e-015	1.80165e-016	1.77147e-016	7.04723e-016	7.10481e-015	-3.11442e-015	-7.83072e-016	-3.79272e-015	-2.36568e-015	-4.21908e-015	8.2831e-016	-3.43595e-015	-5.49175e-016	-2.00744e-015	-1.62061e-015	-1.44689e-015	-1.8891e-015
1.96008e-015	-4.6796e-016	-2.14595e-015	4.40223e-015	4.4246e-015	5.366e-015	1.62275e-015	1.14413e-015	4.25543e-015	2.84944e-016	1.65743e-016	7.33531e-016	7.16541e-015	-3.14582e-015	-7.61527e-016	-3.95181e-015	-2.26669e-015	-4.28806e-015	8.35504e-016	-3.49969e-015	-7.58913e-016	-2.00873e-015	-1.36443e-015	-1.41832e-015	-1.8451e-015
1.78823e-015	-5.65312e-016	-2.7098e-015	3.92448e-015	4.38037e-015	5.03227e-015	1.6549e-015	1.11694e-015	4.09918e-015	3.84963e-016	1.47092e-016	7.69717e-016	7.19321e-015	-3.20595e-015	-7.8228e-016	-4.11961e-015	-2.18521e-015	-4.37051e-015	8.12672e-016	-3.5675e-015	-9.86102e-016	-2.02024e-015	-1.12156e-015	-1.38839e-015	-1.81286e-015
1.61606e-015	-6.52648e-016	-3.28645e-015	3.40364e-015	4.28715e-015	4.66207e-015	1.67207e-015	1.0578e-015	3.90976e-015	4.79174e-016	1.19877e-016	8.13543e-016	7.18791e-015	-3.29407e-015	-8.43659e-016	-4.29395e-015	-2.12294e-015	-4.46504e-015	7.58455e-016	-3.63796e-015	-1.22907e-015	-2.04167e-015	-8.93576e-016	-1.35802e-015	-1.79286e-015
1.44647e-015	-7.31232e-016	-3.87138e-015	2.84521e-015	4.14504e-015	4.25854e-015	1.67457e-015	9.67647e-016	3.68808e-015	5.65725e-016	8.31715e-017	8.65891e-016	7.1489e-015	-3.40883e-015	-9.43633e-016	-4.47268e-015	-2.08234e-015	-4.56988e-015	6.72182e-016	-3.70866e-015	-1.48553e-015	-2.0732e-015	-6.816e-016	-1.3282e-015	-1.78625e-015
1.28223e-015	-8.0145e-016	-4.46068e-015	2.25527e-015	3.95532e-015	3.82542e-015	1.6625e-015	8.47968e-016	3.43447e-015	6.43004e-016	3.60336e-017	9.27188e-016	7.07735e-015	-3.54867e-015	-1.0801e-015	-4.65309e-015	-2.06513e-015	-4.68369e-015	5.52645e-016	-3.77738e-015	-1.75401e-015	-2.11532e-015	-4.86655e-016	-1.30008e-015	-1.79424e-015
1.12628e-015	-8.64327e-016	-5.05035e-015	1.64035e-015	3.71976e-015	3.36654e-015	1.63539e-015	6.99918e-016	3.15076e-015	7.09392e-016	-2.15733e-017	9.97421e-016	6.97398e-015	-3.71153e-015	-1.25072e-015	-4.83283e-015	-2.0732e-015	-4.80518e-015	3.99667e-016	-3.84281e-015	-2.03343e-015	-2.16778e-015	-3.09811e-016	-1.27544e-015	-1.81763e-015
9.8106e-016	-9.21204e-016	-5.63629e-015	1.00633e-015	3.44024e-015	2.88561e-015	1.59331e-015	5.25047e-016	2.83914e-015	7.63541e-016	-9.01492e-017	1.07694e-015	6.83924e-015	-3.89515e-015	-1.45195e-015	-5.00965e-015	-2.10853e-015	-4.93259e-015	2.1379e-016	-3.90363e-015	-2.32193e-015	-2.23018e-015	-1.52045e-016	-1.25536e-015	-1.85743e-015
8.48659e-016	-9.72836e-016	-6.21385e-015	3.60048e-016	3.12005e-015	2.38667e-015	1.53723e-015	3.25611e-016	2.50098e-015	8.03963e-016	-1.69944e-016	1.16546e-015	6.67381e-015	-4.09691e-015	-1.6805e-015	-5.18107e-015	-2.17251e-015	-5.06439e-015	-4.47741e-018	-3.95856e-015	-2.61731e-015	-2.30216e-015	-1.43133e-017	-1.24066e-015	-1.91403e-015
7.31032e-016	-1.02036e-015	-6.77897e-015	-2.91237e-016	2.76189e-015	1.87443e-015	1.467e-015	1.03427e-016	2.13875e-015	8.29865e-016	-2.60882e-016	1.26266e-015	6.47849e-015	-4.31448e-015	-1.93252e-015	-5.34517e-015	-2.26609e-015	-5.19887e-015	-2.54206e-016	-4.00576e-015	-2.9181e-015	-2.38373e-015	1.02408e-016	-1.2321e-015	-1.98748e-015
6.29517e-016	-1.0658e-015	-7.32687e-015	-9.41345e-016	2.36966e-015	1.3533e-015	1.38342e-015	-1.39267e-016	1.75435e-015	8.40312e-016	-3.62984e-016	1.3683e-015	6.25479e-015	-4.54444e-015	-2.20443e-015	-5.49966e-015	-2.39071e-015	-5.33513e-015	-5.34144e-016	-4.04546e-015	-3.22335e-015	-2.47454e-015	1.98098e-016	-1.23069e-015	-2.07834e-015
5.46478e-016	-1.11063e-015	-7.85371e-015	-1.58389e-015	1.94768e-015	8.27861e-016	1.28754e-015	-4.00285e-016	1.3507e-015	8.34376e-016	-4.75951e-016	1.48221e-015	6.00421e-015	-4.78388e-015	-2.49221e-015	-5.64303e-015	-2.54698e-015	-5.47108e-015	-8.43047e-016	-4.0768e-015	-3.53142e-015	-2.57443e-015	2.72073e-016	-1.23802e-015	-2.18613e-015
4.82825e-016	-1.15587e-015	-8.35549e-015	-2.21241e-015	1.50008e-015	3.0191e-016	1.17932e-015	-6.77018e-016	9.30798e-016	8.11589e-016	-5.99227e-016	1.60406e-015	5.72846e-015	-5.02966e-015	-2.79167e-015	-5.77347e-015	-2.73564e-015	-5.60513e-015	-1.17915e-015	-4.09993e-015	-3.84085e-015	-2.68234e-015	3.23937e-016	-1.25435e-015	-2.31058e-015
4.39088e-016	-1.20259e-015	-8.82842e-015	-2.82097e-015	1.03186e-015	-2.20501e-016	1.05813e-015	-9.67303e-016	4.96889e-016	7.70909e-016	-7.32554e-016	1.73335e-015	5.42961e-015	-5.27938e-015	-3.09888e-015	-5.89018e-015	-2.95689e-015	-5.73629e-015	-1.54057e-015	-4.11478e-015	-4.15082e-015	-2.79828e-015	3.53932e-016	-1.28025e-015	-2.45103e-015
4.15967e-016	-1.25243e-015	-9.26886e-015	-3.40479e-015	5.46938e-016	-7.3558e-016	9.25024e-016	-1.2692e-015	5.09606e-017	7.12205e-016	-8.75275e-016	1.86943e-015	5.10956e-015	-5.5301e-015	-3.40966e-015	-5.99196e-015	-3.21082e-015	-5.86392e-015	-1.92599e-015	-4.12118e-015	-4.46018e-015	-2.92204e-015	3.61923e-016	-1.31695e-015	-2.60705e-015
4.13685e-016	-1.3067e-015	-9.67402e-015	-3.95846e-015	4.95204e-017	-1.23963e-015	7.79711e-016	-1.58047e-015	-4.03815e-016	6.35339e-016	-1.02646e-015	2.01182e-015	4.77061e-015	-5.77903e-015	-3.72038e-015	-6.07832e-015	-3.49708e-015	-5.98724e-015	-2.33261e-015	-4.11975e-015	-4.76748e-015	-3.05286e-015	3.48078e-016	-1.36443e-015	-2.77812e-015
4.32066e-016	-1.36612e-015	-1.00408e-014	-4.47709e-015	-4.56001e-016	-1.72895e-015	6.23197e-016	-1.89943e-015	-8.64919e-016	5.40578e-016	-1.18503e-015	2.15916e-015	4.41481e-015	-6.02398e-015	-4.02759e-015	-6.14881e-015	-3.81433e-015	-6.10527e-015	-2.75791e-015	-4.11106e-015	-5.0723e-015	-3.19051e-015	3.13097e-016	-1.42288e-015	-2.96334e-015
4.70533e-016	-1.43222e-015	-1.03671e-014	-4.95558e-015	-9.64765e-016	-2.20085e-015	4.55773e-016	-2.22418e-015	-1.32988e-015	4.28179e-016	-1.3503e-015	2.30987e-015	4.04409e-015	-6.2632e-015	-4.32794e-015	-6.20349e-015	-4.16116e-015	-6.21759e-015	-3.20005e-015	-4.09634e-015	-5.37383e-015	-3.33466e-015	2.5751e-016	-1.49262e-015	-3.16108e-015
5.28002e-016	-1.5063e-015	-1.06511e-014	-5.39097e-015	-1.47257e-015	-2.6527e-015	2.78022e-016	-2.55235e-015	-1.79548e-015	2.98475e-016	-1.5209e-015	2.46315e-015	3.66061e-015	-6.49403e-015	-4.61825e-015	-6.24259e-015	-4.53533e-015	-6.32422e-015	-3.6568e-015	-4.07579e-015	-5.67164e-015	-3.48523e-015	1.82108e-016	-1.57348e-015	-3.37007e-015
6.04112e-016	-1.58868e-015	-1.08914e-014	-5.77984e-015	-1.9744e-015	-3.08241e-015	8.98952e-017	-2.88153e-015	-2.2594e-015	1.52552e-016	-1.69545e-015	2.61753e-015	3.2669e-015	-6.71488e-015	-4.89606e-015	-6.26724e-015	-4.93453e-015	-6.42531e-015	-4.12502e-015	-4.05042e-015	-5.9649e-015	-3.64154e-015	8.73932e-017	-1.66536e-015	-3.58833e-015
6.97498e-016	-1.67966e-015	-1.10863e-014	-6.12013e-015	-2.46643e-015	-3.48736e-015	-1.07626e-016	-3.21065e-015	-2.71918e-015	-9.14205e-018	-1.87241e-015	2.77144e-015	2.86584e-015	-6.92354e-015	-5.15874e-015	-6.27792e-015	-5.35723e-015	-6.52075e-015	-4.60288e-015	-4.02219e-015	-6.25272e-015	-3.80272e-015	-2.60335e-017	-1.76824e-015	-3.8154e-015
8.06611e-016	-1.77941e-015	-1.12347e-014	-6.40971e-015	-2.94462e-015	-3.86604e-015	-3.14258e-016	-3.53848e-015	-3.17213e-015	-1.85219e-016	-2.05052e-015	2.92318e-015	2.4597e-015	-7.11872e-015	-5.40382e-015	-6.27607e-015	-5.80082e-015	-6.6111e-015	-5.08762e-015	-3.99292e-015	-6.53548e-015	-3.96798e-015	-1.57461e-016	-1.88152e-015	-4.04927e-015
9.29536e-016	-1.88855e-015	-1.13361e-014	-6.64707e-015	-3.40501e-015	-4.21738e-015	-5.29709e-016	-3.86338e-015	-3.61563e-015	-3.75312e-016	-2.2282e-015	3.07126e-015	2.05164e-015	-7.29915e-015	-5.6302e-015	-6.2638e-015	-6.26207e-015	-6.69655e-015	-5.57645e-015	-3.96444e-015	-6.81223e-015	-4.13672e-015	-3.05737e-016	-2.0046e-015	-4.28792e-015
1.06413e-015	-2.00629e-015	-1.1391e-014	-6.83195e-015	-3.84428e-015	-4.54058e-015	-7.53267e-016	-4.18376e-015	-4.04779e-015	-5.78137e-016	-2.40417e-015	3.21394e-015	1.6436e-015	-7.46438e-015	-5.83638e-015	-6.24284e-015	-6.73719e-015	-6.77822e-015	-6.06693e-015	-3.93913e-015	-7.08262e-015	-4.30826e-015	-4.69273e-016	-2.13639e-015	-4.52976e-015
1.20916e-015	-2.13221e-015	-1.13997e-014	-6.96443e-015	-4.25927e-015	-4.83494e-015	-9.84585e-016	-4.49849e-015	-4.46677e-015	-7.92005e-016	-2.57698e-015	3.35011e-015	1.23825e-015	-7.61353e-015	-6.02167e-015	-6.21459e-015	-7.22182e-015	-6.85669e-015	-6.55674e-015	-3.91845e-015	-7.34626e-015	-4.48263e-015	-6.46539e-016	-2.2755e-015	-4.77264e-015
1.36218e-015	-2.26481e-015	-1.13623e-014	-7.04469e-015	-4.64728e-015	-5.10012e-015	-1.22348e-015	-4.80714e-015	-4.87044e-015	-1.01524e-015	-2.74526e-015	3.47787e-015	8.3767e-016	-7.74692e-015	-6.18558e-015	-6.18111e-015	-7.71217e-015	-6.93264e-015	-7.04383e-015	-3.90392e-015	-7.60335e-015	-4.65951e-015	-8.35964e-016	-2.42045e-015	-5.01468e-015
1.52039e-015	-2.40353e-015	-1.12802e-014	-7.07505e-015	-5.00607e-015	-5.3364e-015	-1.46907e-015	-5.10915e-015	-5.25735e-015	-1.24581e-015	-2.90812e-015	3.59577e-015	4.44372e-016	-7.86518e-015	-6.32751e-015	-6.14498e-015	-8.20436e-015	-7.00745e-015	-7.52574e-015	-3.89766e-015	-7.85394e-015	-4.83812e-015	-1.0364e-015	-2.56997e-015	-5.25444e-015
1.68115e-015	-2.54723e-015	-1.11546e-014	-7.05712e-015	-5.33413e-015	-5.54475e-015	-1.72107e-015	-5.40377e-015	-5.62549e-015	-1.48188e-015	-3.06393e-015	3.70202e-015	6.10809e-017	-7.96816e-015	-6.44806e-015	-6.10811e-015	-8.69352e-015	-7.08159e-015	-8.00019e-015	-3.90153e-015	-8.09811e-015	-5.01813e-015	-1.24628e-015	-2.72319e-015	-5.48971e-015
1.84206e-015	-2.69501e-015	-1.09871e-014	-6.99328e-015	-5.62983e-015	-5.72585e-015	-1.97919e-015	-5.69065e-015	-5.97411e-015	-1.72214e-015	-3.21166e-015	3.79522e-015	-3.1037e-016	-8.05631e-015	-6.54856e-015	-6.07217e-015	-9.17515e-015	-7.15579e-015	-8.46559e-015	-3.91724e-015	-8.33532e-015	-5.19883e-015	-1.46368e-015	-2.8784e-015	-5.71853e-015
2.001e-015	-2.84558e-015	-1.07807e-014	-6.88651e-015	-5.89256e-015	-5.8815e-015	-2.24213e-015	-5.96955e-015	-6.30138e-015	-1.96519e-015	-3.35039e-015	3.87424e-015	-6.68668e-016	-8.13035e-015	-6.62954e-015	-6.04042e-015	-9.64522e-015	-7.2311e-015	-8.91989e-015	-3.94755e-015	-8.56644e-015	-5.38e-015	-1.68653e-015	-3.03368e-015	-5.93945e-015
2.15599e-015	-2.99657e-015	-1.05376e-014	-6.74048e-015	-6.12135e-015	-6.0129e-015	-2.5095e-015	-6.24094e-015	-6.60619e-015	-2.20848e-015	-3.47922e-015	3.93734e-015	-1.01137e-015	-8.19225e-015	-6.69173e-015	-6.01468e-015	-1.00994e-014	-7.30861e-015	-9.36167e-015	-3.99381e-015	-8.79106e-015	-5.56117e-015	-1.91377e-015	-3.18711e-015	-6.15152e-015
2.30439e-015	-3.14609e-015	-1.02608e-014	-6.55927e-015	-6.31626e-015	-6.12194e-015	-2.78031e-015	-6.50466e-015	-6.88725e-015	-2.45028e-015	-3.59709e-015	3.98335e-015	-1.33673e-015	-8.24285e-015	-6.73701e-015	-5.99699e-015	-1.0533e-014	-7.38883e-015	-9.78912e-015	-4.05754e-015	-9.00937e-015	-5.74209e-015	-2.14391e-015	-3.33725e-015	-6.35281e-015
2.44486e-015	-3.29249e-015	-9.95344e-015	-6.34698e-015	-6.47829e-015	-6.21064e-015	-3.05346e-015	-6.76161e-015	-7.14336e-015	-2.68895e-015	-3.70326e-015	4.01131e-015	-1.6426e-015	-8.28397e-015	-6.76695e-015	-5.98958e-015	-1.09419e-014	-7.47267e-015	-1.02011e-014	-4.13956e-015	-9.2208e-015	-5.92257e-015	-2.37493e-015	-3.48263e-015	-6.54261e-015
2.57508e-015	-3.43384e-015	-9.61884e-015	-6.10747e-015	-6.60835e-015	-6.27953e-015	-3.32823e-015	-7.01172e-015	-7.37435e-015	-2.92253e-015	-3.79746e-015	4.02028e-015	-1.9272e-015	-8.31678e-015	-6.78303e-015	-5.99427e-015	-1.13219e-014	-7.56089e-015	-1.05963e-014	-4.2403e-015	-9.42496e-015	-6.10189e-015	-2.60487e-015	-3.62163e-015	-6.71975e-015
2.69261e-015	-3.56815e-015	-9.25995e-015	-5.84527e-015	-6.70736e-015	-6.33112e-015	-3.60347e-015	-7.25529e-015	-7.57965e-015	-3.1495e-015	-3.87936e-015	4.0093e-015	-2.18972e-015	-8.34272e-015	-6.78761e-015	-6.01235e-015	-1.16694e-014	-7.65386e-015	-1.09729e-014	-4.36022e-015	-9.6214e-015	-6.27909e-015	-2.83216e-015	-3.75247e-015	-6.88314e-015
2.79639e-015	-3.69346e-015	-8.88068e-015	-5.56528e-015	-6.7767e-015	-6.36784e-015	-3.87791e-015	-7.49268e-015	-7.75834e-015	-3.36794e-015	-3.9486e-015	3.97802e-015	-2.42872e-015	-8.36275e-015	-6.78224e-015	-6.04609e-015	-1.19805e-014	-7.75161e-015	-1.13293e-014	-4.50008e-015	-9.80919e-015	-6.45363e-015	-3.05477e-015	-3.8738e-015	-7.03207e-015
2.88488e-015	-3.80749e-015	-8.48503e-015	-5.27156e-015	-6.81787e-015	-6.39127e-015	-4.14993e-015	-7.72409e-015	-7.91083e-015	-3.57628e-015	-4.00508e-015	3.92586e-015	-2.64355e-015	-8.3785e-015	-6.76905e-015	-6.096e-015	-1.22516e-014	-7.85402e-015	-1.16647e-014	-4.65989e-015	-9.98795e-015	-6.62622e-015	-3.27089e-015	-3.9844e-015	-7.16605e-015
2.95644e-015	-3.90786e-015	-8.07624e-015	-4.96919e-015	-6.83332e-015	-6.40263e-015	-4.41827e-015	-7.94953e-015	-8.03731e-015	-3.77335e-015	-4.04909e-015	3.85299e-015	-2.83383e-015	-8.39087e-015	-6.74949e-015	-6.1635e-015	-1.24797e-014	-7.96145e-015	-1.19782e-014	-4.83947e-015	-1.01571e-014	-6.79577e-015	-3.47854e-015	-4.08325e-015	-7.28445e-015
3.00987e-015	-3.99306e-015	-7.6579e-015	-4.66249e-015	-6.8256e-015	-6.40383e-015	-4.68123e-015	-8.16883e-015	-8.1376e-015	-3.95753e-015	-4.08064e-015	3.75983e-015	-2.99847e-015	-8.40124e-015	-6.72538e-015	-6.24896e-015	-1.26636e-014	-8.0733e-015	-1.22686e-014	-5.03817e-015	-1.03157e-014	-6.96196e-015	-3.67581e-015	-4.16862e-015	-7.38675e-015
3.04449e-015	-4.06132e-015	-7.23362e-015	-4.35583e-015	-6.79699e-015	-6.39638e-015	-4.93691e-015	-8.38195e-015	-8.21189e-015	-4.12834e-015	-4.10024e-015	3.6464e-015	-3.13753e-015	-8.41049e-015	-6.69819e-015	-6.3522e-015	-1.28009e-014	-8.18904e-015	-1.25349e-014	-5.25527e-015	-1.04636e-014	-7.12439e-015	-3.86111e-015	-4.23982e-015	-7.4735e-015
3.06002e-015	-4.1113e-015	-6.80694e-015	-4.0531e-015	-6.75019e-015	-6.38146e-015	-5.18441e-015	-8.58874e-015	-8.26014e-015	-4.28483e-015	-4.10863e-015	3.5133e-015	-3.25102e-015	-8.41943e-015	-6.66984e-015	-6.47366e-015	-1.2889e-014	-8.30826e-015	-1.27761e-014	-5.48983e-015	-1.05999e-014	-7.28267e-015	-4.03276e-015	-4.2961e-015	-7.54446e-015
3.05673e-015	-4.14161e-015	-6.38063e-015	-3.75798e-015	-6.68745e-015	-6.36038e-015	-5.42174e-015	-8.78906e-015	-8.28298e-015	-4.42576e-015	-4.10624e-015	3.36137e-015	-3.33827e-015	-8.42797e-015	-6.64135e-015	-6.61213e-015	-1.29272e-014	-8.42952e-015	-1.29918e-014	-5.74044e-015	-1.0724e-014	-7.43634e-015	-4.18905e-015	-4.33644e-015	-7.60014e-015
3.03493e-015	-4.15107e-015	-5.95837e-015	-3.47421e-015	-6.611e-015	-6.33416e-015	-5.64705e-015	-8.98273e-015	-8.28053e-015	-4.55035e-015	-4.0934e-015	3.19166e-015	-3.39958e-015	-8.43684e-015	-6.61419e-015	-6.76691e-015	-1.29148e-014	-8.55144e-015	-1.31813e-014	-6.00507e-015	-1.0835e-014	-7.58441e-015	-4.32853e-015	-4.36027e-015	-7.64083e-015
2.9948e-015	-4.13895e-015	-5.54261e-015	-3.20464e-015	-6.52334e-015	-6.30374e-015	-5.85801e-015	-9.16974e-015	-8.25277e-015	-4.65848e-015	-4.07089e-015	3.00529e-015	-3.43572e-015	-8.44602e-015	-6.58889e-015	-6.93711e-015	-1.28513e-014	-8.67268e-015	-1.33439e-014	-6.28185e-015	-1.09319e-014	-7.72601e-015	-4.44948e-015	-4.36728e-015	-7.66682e-015
2.93668e-015	-4.10529e-015	-5.13661e-015	-2.95159e-015	-6.42746e-015	-6.26979e-015	-6.05326e-015	-9.34931e-015	-8.20052e-015	-4.7496e-015	-4.03989e-015	2.80392e-015	-3.44692e-015	-8.45528e-015	-6.56582e-015	-7.12105e-015	-1.27368e-014	-8.79107e-015	-1.34792e-014	-6.56883e-015	-1.10139e-014	-7.86056e-015	-4.55042e-015	-4.35764e-015	-7.67822e-015
2.86147e-015	-4.05019e-015	-4.74273e-015	-2.71705e-015	-6.32557e-015	-6.23264e-015	-6.23117e-015	-9.51983e-015	-8.12439e-015	-4.82268e-015	-4.00107e-015	2.58923e-015	-3.43408e-015	-8.46404e-015	-6.54466e-015	-7.31735e-015	-1.25716e-014	-8.90491e-015	-1.35866e-014	-6.86345e-015	-1.10806e-014	-7.98754e-015	-4.62984e-015	-4.33158e-015	-7.67617e-015
2.77048e-015	-3.97313e-015	-4.36343e-015	-2.50286e-015	-6.21998e-015	-6.19154e-015	-6.39046e-015	-9.68047e-015	-8.02474e-015	-4.87764e-015	-3.95573e-015	2.36283e-015	-3.3985e-015	-8.4719e-015	-6.52539e-015	-7.52322e-015	-1.23567e-014	-9.01221e-015	-1.36647e-014	-7.16235e-015	-1.11303e-014	-8.10645e-015	-4.68603e-015	-4.28909e-015	-7.6617e-015
2.66492e-015	-3.8744e-015	-4.001e-015	-2.31002e-015	-6.11215e-015	-6.146e-015	-6.52943e-015	-9.8303e-015	-7.90209e-015	-4.91457e-015	-3.9048e-015	2.12669e-015	-3.34135e-015	-8.47789e-015	-6.50759e-015	-7.73618e-015	-1.20938e-014	-9.11066e-015	-1.37136e-014	-7.46287e-015	-1.11624e-014	-8.21642e-015	-4.71833e-015	-4.23107e-015	-7.63603e-015
2.54669e-015	-3.75461e-015	-3.65704e-015	-2.13918e-015	-6.00458e-015	-6.09584e-015	-6.64577e-015	-9.96781e-015	-7.75778e-015	-4.93385e-015	-3.84878e-015	1.88288e-015	-3.26366e-015	-8.48036e-015	-6.49059e-015	-7.95373e-015	-1.1785e-014	-9.19767e-015	-1.37331e-014	-7.76186e-015	-1.11763e-014	-8.31685e-015	-4.72605e-015	-4.15773e-015	-7.59896e-015
2.41657e-015	-3.61479e-015	-3.33313e-015	-1.9907e-015	-5.89809e-015	-6.03965e-015	-6.73796e-015	-1.00916e-014	-7.59242e-015	-4.93551e-015	-3.78816e-015	1.63462e-015	-3.16615e-015	-8.47796e-015	-6.47326e-015	-8.17209e-015	-1.14329e-014	-9.27115e-015	-1.37228e-014	-8.05635e-015	-1.11706e-014	-8.40654e-015	-4.70822e-015	-4.06942e-015	-7.55061e-015
2.27596e-015	-3.45577e-015	-3.03011e-015	-1.86399e-015	-5.79351e-015	-5.97659e-015	-6.80461e-015	-1.01995e-014	-7.40691e-015	-4.92031e-015	-3.72409e-015	1.38397e-015	-3.05043e-015	-8.46823e-015	-6.45379e-015	-8.38838e-015	-1.10397e-014	-9.32863e-015	-1.36825e-014	-8.34338e-015	-1.11453e-014	-8.48452e-015	-4.66465e-015	-3.96698e-015	-7.49181e-015
2.12707e-015	-3.27915e-015	-2.7479e-015	-1.75791e-015	-5.69165e-015	-5.9056e-015	-6.84472e-015	-1.02898e-014	-7.20155e-015	-4.88812e-015	-3.65766e-015	1.13337e-015	-2.91815e-015	-8.44957e-015	-6.43073e-015	-8.59901e-015	-1.06082e-014	-9.36726e-015	-1.36122e-014	-8.61938e-015	-1.11003e-014	-8.54991e-015	-4.59489e-015	-3.85142e-015	-7.4235e-015
1.97171e-015	-3.08695e-015	-2.48731e-015	-1.67166e-015	-5.593e-015	-5.82475e-015	-6.85714e-015	-1.03605e-014	-6.97729e-015	-4.83911e-015	-3.58934e-015	8.85284e-016	-2.77058e-015	-8.42004e-015	-6.40206e-015	-8.8011e-015	-1.01414e-014	-9.38452e-015	-1.35121e-014	-8.88106e-015	-1.10346e-014	-8.60165e-015	-4.49808e-015	-3.72379e-015	-7.34566e-015
1.81231e-015	-2.881e-015	-2.24854e-015	-1.60347e-015	-5.49755e-015	-5.73298e-015	-6.84117e-015	-1.0409e-014	-6.73458e-015	-4.77378e-015	-3.52019e-015	6.42185e-016	-2.6093e-015	-8.37716e-015	-6.36534e-015	-8.991e-015	-9.64296e-015	-9.37823e-015	-1.33818e-014	-9.12567e-015	-1.09483e-014	-8.63814e-015	-4.37445e-015	-3.58485e-015	-7.25905e-015
1.65049e-015	-2.66352e-015	-2.03166e-015	-1.55102e-015	-5.40553e-015	-5.62873e-015	-6.79619e-015	-1.04333e-014	-6.47511e-015	-4.69254e-015	-3.45048e-015	4.06552e-016	-2.43604e-015	-8.3189e-015	-6.31861e-015	-9.16482e-015	-9.11583e-015	-9.34628e-015	-1.32216e-014	-9.35029e-015	-1.08415e-014	-8.65836e-015	-4.22448e-015	-3.43614e-015	-7.16409e-015
1.48834e-015	-2.43718e-015	-1.83546e-015	-1.51206e-015	-5.31639e-015	-5.50993e-015	-6.72155e-015	-1.04308e-014	-6.20021e-015	-4.59627e-015	-3.38019e-015	1.81911e-016	-2.25236e-015	-8.24303e-015	-6.25945e-015	-9.31971e-015	-8.56412e-015	-9.28677e-015	-1.30325e-014	-9.55156e-015	-1.07138e-014	-8.66171e-015	-4.04831e-015	-3.279e-015	-7.06056e-015
1.32806e-015	-2.20434e-015	-1.65903e-015	-1.4839e-015	-5.23005e-015	-5.37455e-015	-6.61655e-015	-1.03997e-014	-5.9109e-015	-4.48528e-015	-3.30996e-015	-2.93841e-017	-2.05964e-015	-8.1466e-015	-6.1853e-015	-9.45252e-015	-7.99154e-015	-9.19807e-015	-1.28147e-014	-9.72721e-015	-1.05655e-014	-8.64733e-015	-3.84681e-015	-3.11453e-015	-6.94838e-015
1.1717e-015	-1.96739e-015	-1.50132e-015	-1.46375e-015	-5.14545e-015	-5.22121e-015	-6.48101e-015	-1.03373e-014	-5.60801e-015	-4.35999e-015	-3.24009e-015	-2.2509e-016	-1.85912e-015	-8.02741e-015	-6.09414e-015	-9.55951e-015	-7.40175e-015	-9.07829e-015	-1.25685e-014	-9.87493e-015	-1.03973e-014	-8.614e-015	-3.62079e-015	-2.94363e-015	-6.8278e-015
1.02114e-015	-1.729e-015	-1.36116e-015	-1.44809e-015	-5.06119e-015	-5.04758e-015	-6.31538e-015	-1.02416e-014	-5.29291e-015	-4.22066e-015	-3.17081e-015	-4.03096e-016	-1.65269e-015	-7.88274e-015	-5.98317e-015	-9.63708e-015	-6.79807e-015	-8.92597e-015	-1.22957e-014	-9.99211e-015	-1.02098e-014	-8.56025e-015	-3.37116e-015	-2.76698e-015	-6.69921e-015
8.78634e-016	-1.49274e-015	-1.2367e-015	-1.43339e-015	-4.97563e-015	-4.85264e-015	-6.12009e-015	-1.01106e-014	-4.96701e-015	-4.06842e-015	-3.10183e-015	-5.6103e-016	-1.44206e-015	-7.71079e-015	-5.84936e-015	-9.68211e-015	-6.18447e-015	-8.73954e-015	-1.19977e-014	-1.00765e-014	-1.00029e-014	-8.48555e-015	-3.09892e-015	-2.58559e-015	-6.56237e-015
7.45885e-016	-1.2611e-015	-1.12547e-015	-1.4169e-015	-4.88716e-015	-4.63442e-015	-5.89505e-015	-9.94254e-015	-4.6318e-015	-3.90376e-015	-3.03285e-015	-6.96956e-016	-1.22846e-015	-7.5093e-015	-5.69052e-015	-9.69252e-015	-5.56496e-015	-8.51809e-015	-1.16753e-014	-1.01267e-014	-9.77736e-015	-8.3889e-015	-2.80607e-015	-2.40054e-015	-6.41678e-015
6.24644e-016	-1.03655e-015	-1.02532e-015	-1.39507e-015	-4.79431e-015	-4.39166e-015	-5.64153e-015	-9.7357e-015	-4.28848e-015	-3.7269e-015	-2.96377e-015	-8.09332e-016	-1.01344e-015	-7.2768e-015	-5.50462e-015	-9.66521e-015	-4.94298e-015	-8.26085e-015	-1.13295e-014	-1.01412e-014	-9.5341e-015	-8.26926e-015	-2.49401e-015	-2.2124e-015	-6.26161e-015
5.16379e-016	-8.21985e-016	-9.34106e-016	-1.36442e-015	-4.69492e-015	-4.12412e-015	-5.36005e-015	-9.4882e-015	-3.93823e-015	-3.53855e-015	-2.89386e-015	-8.95892e-016	-7.97613e-016	-7.01208e-015	-5.28966e-015	-9.59733e-015	-4.32204e-015	-7.96751e-015	-1.0962e-014	-1.01188e-014	-9.27424e-015	-8.12622e-015	-2.16446e-015	-2.02187e-015	-6.09606e-015
4.22487e-016	-6.20409e-016	-8.50058e-016	-1.3223e-015	-4.58681e-015	-3.83042e-015	-5.05196e-015	-9.19944e-015	-3.58183e-015	-3.33867e-015	-2.82251e-015	-9.55782e-016	-5.81704e-016	-6.71281e-015	-5.0437e-015	-9.48761e-015	-3.70508e-015	-7.63816e-015	-1.05743e-014	-1.00587e-014	-8.99905e-015	-7.95905e-015	-1.81954e-015	-1.82975e-015	-5.91914e-015
3.44921e-016	-4.34294e-016	-7.70567e-016	-1.26543e-015	-4.46748e-015	-3.51025e-015	-4.71855e-015	-8.86824e-015	-3.22155e-015	-3.12755e-015	-2.74909e-015	-9.87962e-016	-3.67038e-016	-6.37884e-015	-4.765e-015	-9.33414e-015	-3.09459e-015	-7.27301e-015	-1.01682e-014	-9.96015e-015	-8.7092e-015	-7.76735e-015	-1.46105e-015	-1.63623e-015	-5.7299e-015
2.8489e-016	-2.6546e-016	-6.92623e-016	-1.19112e-015	-4.33454e-015	-3.16356e-015	-4.36117e-015	-8.49501e-015	-2.85873e-015	-2.9057e-015	-2.67294e-015	-9.91057e-016	-1.54436e-016	-6.0091e-015	-4.45217e-015	-9.13608e-015	-2.49309e-015	-6.8724e-015	-9.74587e-015	-9.82367e-015	-8.4061e-015	-7.55036e-015	-1.09127e-015	-1.44149e-015	-5.52751e-015
2.42725e-016	-1.15719e-016	-6.1403e-016	-1.09712e-015	-4.18617e-015	-2.79028e-015	-3.98145e-015	-8.07976e-015	-2.49494e-015	-2.67356e-015	-2.59335e-015	-9.64133e-016	5.55529e-017	-5.60329e-015	-4.10404e-015	-8.89251e-015	-1.90335e-015	-6.43752e-015	-9.30892e-015	-9.64925e-015	-8.09147e-015	-7.30833e-015	-7.12739e-016	-1.24539e-015	-5.31064e-015
2.19883e-016	1.31319e-017	-5.32068e-016	-9.8073e-016	-4.02079e-015	-2.39017e-015	-3.58133e-015	-7.62224e-015	-2.13179e-015	-2.43137e-015	-2.50932e-015	-9.06884e-016	2.62293e-016	-5.16102e-015	-3.72008e-015	-8.60307e-015	-1.3275e-015	-5.96992e-015	-8.8593e-015	-9.43764e-015	-7.76627e-015	-7.04162e-015	-3.27869e-016	-1.04819e-015	-5.0783e-015
2.17656e-016	1.19626e-016	-4.43753e-016	-8.3958e-016	-3.83626e-015	-1.96384e-015	-3.16281e-015	-7.12313e-015	-1.77152e-015	-2.17908e-015	-2.41967e-015	-8.19245e-016	4.65768e-016	-4.68292e-015	-3.30026e-015	-8.26814e-015	-7.67994e-016	-5.47101e-015	-8.39933e-015	-9.1896e-015	-7.43192e-015	-6.75007e-015	6.05843e-017	-8.49965e-016	-4.82994e-015
2.36343e-016	2.02393e-016	-3.47221e-016	-6.72005e-016	-3.63003e-015	-1.5121e-015	-2.72834e-015	-6.58328e-015	-1.41521e-015	-1.91646e-015	-2.32388e-015	-7.01138e-016	6.65511e-016	-4.16959e-015	-2.84434e-015	-7.88821e-015	-2.25911e-016	-4.94296e-015	-7.9309e-015	-8.90663e-015	-7.08998e-015	-6.4343e-015	4.49814e-016	-6.50565e-016	-4.56452e-015
2.77e-016	2.60942e-016	-2.39233e-016	-4.76843e-016	-3.40039e-015	-1.0366e-015	-2.27998e-015	-6.00389e-015	-1.06397e-015	-1.6441e-015	-2.22051e-015	-5.52775e-016	8.61781e-016	-3.62269e-015	-2.35334e-015	-7.46372e-015	2.9677e-016	-4.3892e-015	-7.4561e-015	-8.59004e-015	-6.74084e-015	-6.09522e-015	8.37593e-016	-4.49521e-016	-4.28154e-015
3.39982e-016	2.95012e-016	-1.17884e-016	-2.5405e-016	-3.14571e-015	-5.38929e-016	-1.82028e-015	-5.38691e-015	-7.19651e-016	-1.36269e-015	-2.10853e-015	-3.75154e-016	1.05483e-015	-3.04359e-015	-1.82823e-015	-6.99615e-015	7.98228e-016	-3.81182e-015	-6.97722e-015	-8.24193e-015	-6.38585e-015	-5.73317e-015	1.22137e-015	-2.45766e-016	-3.97979e-015
4.25035e-016	3.05021e-016	1.87397e-017	-3.51946e-018	-2.86496e-015	-2.13712e-017	-1.35148e-015	-4.73498e-015	-3.83529e-016	-1.07224e-015	-1.98729e-015	-1.68624e-016	1.2444e-015	-2.43441e-015	-1.2705e-015	-6.48738e-015	1.27724e-015	-3.21366e-015	-6.49583e-015	-7.86432e-015	-6.02693e-015	-5.34959e-015	1.59889e-015	-3.90571e-017	-3.65895e-015
5.322e-016	2.91156e-016	1.72764e-016	2.75038e-016	-2.55684e-015	5.14121e-016	-8.75952e-016	-4.05073e-015	-5.72797e-017	-7.73322e-016	-1.85589e-015	6.52597e-017	1.43097e-015	-1.7972e-015	-6.81745e-016	-5.93968e-015	1.73391e-015	-2.59817e-015	-6.014e-015	-7.45883e-015	-5.66474e-015	-4.94562e-015	1.96799e-015	1.71276e-016	-3.31806e-015
6.61156e-016	2.53856e-016	3.45136e-016	5.80889e-016	-2.22129e-015	1.06484e-015	-3.95731e-016	-3.33717e-015	2.57801e-016	-4.65961e-016	-1.7128e-015	3.2453e-016	1.61472e-015	-1.13475e-015	-6.41124e-017	-5.35562e-015	2.16723e-015	-1.96796e-015	-5.53303e-015	-7.02789e-015	-5.30009e-015	-4.52266e-015	2.32632e-015	3.86651e-016	-2.95652e-015
8.12122e-016	1.93976e-016	5.37426e-016	9.13067e-016	-1.85783e-015	1.62824e-015	8.67232e-017	-2.59821e-015	5.59761e-016	-1.50326e-016	-1.5573e-015	6.0799e-016	1.7961e-015	-4.49981e-016	5.79823e-016	-4.73769e-015	2.57591e-015	-1.32704e-015	-5.0547e-015	-6.57453e-015	-4.93394e-015	-4.08215e-015	2.67141e-015	6.07138e-016	-2.57495e-015
9.84655e-016	1.13148e-016	7.51265e-016	1.27029e-015	-1.46618e-015	2.20178e-015	5.69062e-016	-1.83781e-015	8.47552e-016	1.73035e-016	-1.3892e-015	9.14052e-016	1.97617e-015	2.53773e-016	1.24664e-015	-4.09001e-015	2.96068e-015	-6.78799e-016	-4.58052e-015	-6.10129e-015	-4.56685e-015	-3.62529e-015	3.00124e-015	8.33677e-016	-2.17307e-015
1.17852e-015	1.31671e-017	9.87398e-016	1.65117e-015	-1.04682e-015	2.78197e-015	1.04953e-015	-1.06044e-015	1.12009e-015	5.03759e-016	-1.2074e-015	1.24043e-015	2.15567e-015	9.73866e-016	1.93347e-015	-3.41677e-015	3.32097e-015	-2.64869e-017	-4.11203e-015	-5.61065e-015	-4.19983e-015	-3.15479e-015	3.31412e-015	1.06661e-015	-1.75084e-015
1.39306e-015	-1.03432e-016	1.24665e-015	2.05375e-015	-5.99943e-016	3.36574e-015	1.52643e-015	-2.71001e-016	1.37611e-015	8.41497e-016	-1.01148e-015	1.58526e-015	2.33555e-015	1.70639e-015	2.63701e-015	-2.72122e-015	3.65667e-015	6.26126e-016	-3.65099e-015	-5.10552e-015	-3.83311e-015	-2.67251e-015	3.60858e-015	1.30686e-015	-1.30885e-015
1.62795e-015	-2.33893e-016	1.5295e-015	2.47496e-015	-1.26117e-016	3.94971e-015	1.99725e-015	5.26116e-016	1.61553e-015	1.18519e-015	-8.01407e-016	1.94604e-015	2.51675e-015	2.44753e-015	3.35312e-015	-2.00782e-015	3.96792e-015	1.27543e-015	-3.19891e-015	-4.58882e-015	-3.4669e-015	-2.18051e-015	3.88333e-015	1.55479e-015	-8.4814e-016
1.88244e-015	-3.75279e-016	1.836e-015	2.91213e-015	3.733e-016	4.53052e-015	2.46042e-015	1.32622e-015	1.83736e-015	1.53396e-015	-5.76621e-016	2.3201e-015	2.70053e-015	3.19376e-015	4.07783e-015	-1.28072e-015	4.25587e-015	1.91777e-015	-2.75638e-015	-4.06313e-015	-3.10198e-015	-1.68142e-015	4.13754e-015	1.81123e-015	-3.69661e-016
2.15488e-015	-5.24881e-016	2.16665e-015	3.36202e-015	8.97226e-016	5.10476e-015	2.91428e-015	2.12368e-015	2.04083e-015	1.88718e-015	-3.3683e-016	2.70523e-015	2.8876e-015	3.94102e-015	4.80722e-015	-5.44451e-016	4.52022e-015	2.54919e-015	-2.32434e-015	-3.53125e-015	-2.7384e-015	-1.17755e-015	4.37016e-015	2.07658e-015	1.25496e-016
2.44433e-015	-6.79722e-016	2.52092e-015	3.82185e-015	1.44363e-015	5.66941e-015	3.3576e-015	2.91308e-015	2.22649e-015	2.24387e-015	-8.17042e-017	3.0985e-015	3.07822e-015	4.68503e-015	5.53718e-015	1.96444e-016	4.76173e-015	3.16557e-015	-1.90281e-015	-2.99528e-015	-2.3756e-015	-6.71431e-016	4.58071e-015	2.35125e-015	6.35399e-016
2.75065e-015	-8.36348e-016	2.89795e-015	4.28967e-015	2.01072e-015	6.22142e-015	3.78926e-015	3.68976e-015	2.3933e-015	2.60291e-015	1.88468e-016	3.49739e-015	3.27311e-015	5.42219e-015	6.26278e-015	9.37382e-016	4.9799e-015	3.76425e-015	-1.492e-015	-2.45805e-015	-2.01383e-015	-1.65986e-016	4.76921e-015	2.63625e-015	1.15843e-015
3.07281e-015	-9.90922e-016	3.29665e-015	4.76138e-015	2.59594e-015	6.75778e-015	4.20776e-015	4.44855e-015	2.54165e-015	2.9637e-015	4.73258e-016	3.8992e-015	3.47321e-015	6.14893e-015	6.97977e-015	1.67353e-015	5.17537e-015	4.34187e-015	-1.09186e-015	-1.92174e-015	-1.65285e-015	3.36205e-016	4.9358e-015	2.93201e-015	1.69271e-015
3.40929e-015	-1.13984e-015	3.71562e-015	5.2336e-015	3.19692e-015	7.27528e-015	4.61239e-015	5.18518e-015	2.67217e-015	3.32502e-015	7.72296e-016	4.30158e-015	3.67968e-015	6.86063e-015	7.68395e-015	2.40056e-015	5.34846e-015	4.89574e-015	-7.02155e-016	-1.38869e-015	-1.29251e-015	8.32678e-016	5.08081e-015	3.23782e-015	2.23651e-015
3.75907e-015	-1.27931e-015	4.15376e-015	5.70291e-015	3.81136e-015	7.7711e-015	5.00306e-015	5.89516e-015	2.78483e-015	3.68552e-015	1.08535e-015	4.70191e-015	3.89299e-015	7.55351e-015	8.37118e-015	3.11318e-015	5.4997e-015	5.4234e-015	-3.22493e-016	-8.60866e-016	-9.32923e-016	1.321e-015	5.20493e-015	3.55334e-015	2.78703e-015
4.12047e-015	-1.40533e-015	4.60993e-015	6.16649e-015	4.43562e-015	8.24233e-015	5.37859e-015	6.57337e-015	2.88096e-015	4.0436e-015	1.41154e-015	5.09773e-015	4.11339e-015	8.22402e-015	9.03718e-015	3.80729e-015	5.62937e-015	5.92176e-015	4.73171e-017	-3.40256e-016	-5.73127e-016	1.79868e-015	5.30918e-015	3.87851e-015	3.34123e-015
4.49176e-015	-1.51445e-015	5.08201e-015	6.62069e-015	5.06638e-015	8.68698e-015	5.73772e-015	7.21581e-015	2.96123e-015	4.39768e-015	1.75002e-015	5.4868e-015	4.34151e-015	8.86887e-015	9.6782e-015	4.47851e-015	5.73789e-015	6.38847e-015	4.07911e-016	1.71336e-016	-2.12575e-016	2.26327e-015	5.39455e-015	4.21273e-015	3.89683e-015
4.87164e-015	-1.60364e-015	5.56744e-015	7.06251e-015	5.70096e-015	9.1029e-015	6.0804e-015	7.81848e-015	3.02664e-015	4.74681e-015	2.0998e-015	5.86645e-015	4.57781e-015	9.48486e-015	1.02899e-014	5.12243e-015	5.82587e-015	6.82158e-015	7.5963e-016	6.72436e-016	1.48673e-016	2.71236e-015	5.46253e-015	4.55522e-015	4.45084e-015
5.25852e-015	-1.66961e-015	6.06361e-015	7.48905e-015	6.33514e-015	9.48808e-015	6.40591e-015	8.37855e-015	3.07817e-015	5.08929e-015	2.45994e-015	6.23449e-015	4.82284e-015	1.00691e-014	1.08692e-014	5.73483e-015	5.89323e-015	7.21903e-015	1.10292e-015	1.16171e-015	5.11444e-016	3.14373e-015	5.51454e-015	4.90493e-015	5.00026e-015
5.65041e-015	-1.70889e-015	6.56835e-015	7.89796e-015	6.96568e-015	9.84115e-015	6.71438e-015	8.89325e-015	3.11727e-015	5.42371e-015	2.829e-015	6.58897e-015	5.07625e-015	1.06192e-014	1.14126e-014	6.31183e-015	5.94056e-015	7.57941e-015	1.4388e-015	1.63843e-015	8.76572e-016	3.55617e-015	5.55257e-015	5.26078e-015	5.5424e-015
6.04624e-015	-1.71805e-015	7.07917e-015	8.28718e-015	7.58883e-015	1.01611e-014	7.00542e-015	9.35959e-015	3.14556e-015	5.74861e-015	3.2055e-015	6.92771e-015	5.33759e-015	1.11324e-014	1.19174e-014	6.85015e-015	5.96758e-015	7.90205e-015	1.76767e-015	2.1021e-015	1.24425e-015	3.94816e-015	5.57889e-015	5.62224e-015	6.07439e-015
6.44394e-015	-1.69445e-015	7.59374e-015	8.65442e-015	8.20147e-015	1.0447e-014	7.27873e-015	9.77592e-015	3.16471e-015	6.06258e-015	3.58779e-015	7.24883e-015	5.60667e-015	1.16064e-014	1.2381e-014	7.34702e-015	5.97406e-015	8.18629e-015	2.09022e-015	2.55179e-015	1.61523e-015	4.31817e-015	5.59561e-015	5.98779e-015	6.59329e-015
6.84138e-015	-1.636e-015	8.10948e-015	8.99791e-015	8.80022e-015	1.06977e-014	7.53455e-015	1.01417e-014	3.17673e-015	6.36389e-015	3.97463e-015	7.55079e-015	5.88284e-015	1.20404e-014	1.28015e-014	7.7992e-015	5.96097e-015	8.43214e-015	2.40696e-015	2.98716e-015	1.98965e-015	4.66442e-015	5.60496e-015	6.35587e-015	7.09658e-015
7.23649e-015	-1.53999e-015	8.62308e-015	9.31669e-015	9.38187e-015	1.09138e-014	7.77258e-015	1.0456e-014	3.18349e-015	6.65182e-015	4.36484e-015	7.83207e-015	6.16535e-015	1.24329e-014	1.31771e-014	8.20498e-015	5.92891e-015	8.639e-015	2.71873e-015	3.40726e-015	2.36705e-015	4.98617e-015	5.60939e-015	6.72544e-015	7.58099e-015
7.62699e-015	-1.4045e-015	9.13275e-015	9.61022e-015	9.94276e-015	1.10952e-014	7.9925e-015	1.0719e-014	3.18808e-015	6.92515e-015	4.75685e-015	8.0915e-015	6.45373e-015	1.27819e-014	1.35059e-014	8.56184e-015	5.87798e-015	8.80707e-015	3.02655e-015	3.81266e-015	2.74747e-015	5.28284e-015	5.61129e-015	7.09504e-015	8.04377e-015
8.01129e-015	-1.2286e-015	9.63611e-015	9.87762e-015	1.04799e-014	1.12428e-014	8.19461e-015	1.09311e-014	3.19213e-015	7.18268e-015	5.14933e-015	8.3287e-015	6.74643e-015	1.30869e-014	1.37874e-014	8.86832e-015	5.80843e-015	8.93696e-015	3.33109e-015	4.20354e-015	3.13144e-015	5.55435e-015	5.61354e-015	7.46263e-015	8.48257e-015
8.38695e-015	-1.01135e-015	1.01309e-014	1.01181e-014	1.09907e-014	1.13576e-014	8.37931e-015	1.10934e-014	3.19744e-015	7.42376e-015	5.54095e-015	8.54256e-015	7.04299e-015	1.33471e-014	1.40209e-014	9.12429e-015	5.72143e-015	9.02912e-015	3.63284e-015	4.58049e-015	3.51871e-015	5.80062e-015	5.61845e-015	7.82678e-015	8.89529e-015
8.75168e-015	-7.52021e-016	1.06137e-014	1.03314e-014	1.14721e-014	1.14404e-014	8.54661e-015	1.12075e-014	3.20591e-015	7.64717e-015	5.93026e-015	8.733e-015	7.34205e-015	1.35628e-014	1.42068e-014	9.32874e-015	5.61763e-015	9.08505e-015	3.93186e-015	4.94399e-015	3.90919e-015	6.02208e-015	5.62835e-015	8.18548e-015	9.27979e-015
9.10338e-015	-4.50252e-016	1.10823e-014	1.05183e-014	1.1922e-014	1.14926e-014	8.69684e-015	1.12755e-014	3.21948e-015	7.85228e-015	6.31555e-015	8.90002e-015	7.64199e-015	1.37343e-014	1.4345e-014	9.4806e-015	5.49701e-015	9.10608e-015	4.22935e-015	5.29492e-015	4.30238e-015	6.21896e-015	5.64576e-015	8.53764e-015	9.63537e-015
9.44076e-015	-1.05709e-016	1.15344e-014	1.06797e-014	1.2338e-014	1.1516e-014	8.82979e-015	1.13001e-014	3.24038e-015	8.03845e-015	6.69538e-015	9.04332e-015	7.94153e-015	1.38621e-014	1.44363e-014	9.5804e-015	5.36083e-015	9.09389e-015	4.52523e-015	5.6338e-015	4.69722e-015	6.39298e-015	5.67252e-015	8.88192e-015	9.96034e-015
9.76206e-015	2.81014e-016	1.19676e-014	1.0816e-014	1.27181e-014	1.15125e-014	8.94606e-015	1.12845e-014	3.27089e-015	8.20539e-015	7.06849e-015	9.1629e-015	8.23956e-015	1.39469e-014	1.44817e-014	9.62887e-015	5.20983e-015	9.05035e-015	4.81901e-015	5.96147e-015	5.0933e-015	6.54461e-015	5.71105e-015	9.21662e-015	1.02536e-014
1.00646e-014	7.08493e-016	1.23798e-014	1.09289e-014	1.30603e-014	1.1484e-014	9.04562e-015	1.12323e-014	3.31331e-015	8.35332e-015	7.43377e-015	9.25982e-015	8.53479e-015	1.39896e-014	1.4483e-014	9.62731e-015	5.04588e-015	8.97716e-015	5.11025e-015	6.27876e-015	5.48953e-015	6.675e-015	5.76316e-015	9.54034e-015	1.05144e-014
1.03472e-014	1.17521e-015	1.2769e-014	1.10191e-014	1.33636e-014	1.14321e-014	9.1288e-015	1.11475e-014	3.36963e-015	8.48279e-015	7.78977e-015	9.33467e-015	8.82499e-015	1.39919e-014	1.44418e-014	9.57671e-015	4.8701e-015	8.87657e-015	5.39898e-015	6.58705e-015	5.88501e-015	6.78635e-015	5.83108e-015	9.85135e-015	1.07425e-014
1.06072e-014	1.67962e-015	1.31333e-014	1.1088e-014	1.36272e-014	1.13601e-014	9.19594e-015	1.10351e-014	3.44142e-015	8.59425e-015	8.1355e-015	9.38781e-015	9.10868e-015	1.39556e-014	1.43606e-014	9.47906e-015	4.68403e-015	8.7509e-015	5.68448e-015	6.88727e-015	6.2784e-015	6.88021e-015	5.91629e-015	1.01485e-014	1.09376e-014
1.08432e-014	2.21938e-015	1.34712e-014	1.11374e-014	1.38509e-014	1.12704e-014	9.24694e-015	1.08996e-014	3.52988e-015	8.68823e-015	8.47028e-015	9.42027e-015	9.38427e-015	1.38822e-014	1.42416e-014	9.33644e-015	4.48943e-015	8.60321e-015	5.96574e-015	7.18016e-015	6.66857e-015	6.95855e-015	6.02008e-015	1.04309e-014	1.11001e-014
1.10538e-014	2.79178e-015	1.37811e-014	1.11694e-014	1.40343e-014	1.11652e-014	9.28166e-015	1.07454e-014	3.63697e-015	8.76572e-015	8.79319e-015	9.43363e-015	9.64992e-015	1.37734e-014	1.40878e-014	9.15122e-015	4.28845e-015	8.43634e-015	6.24246e-015	7.46725e-015	7.05446e-015	7.02318e-015	6.1431e-015	1.06982e-014	1.12311e-014
1.12376e-014	3.39405e-015	1.40619e-014	1.11855e-014	1.41771e-014	1.10474e-014	9.30023e-015	1.05779e-014	3.76396e-015	8.82762e-015	9.10323e-015	9.42918e-015	9.90387e-015	1.36314e-014	1.39016e-014	8.92567e-015	4.08273e-015	8.25217e-015	6.51317e-015	7.74971e-015	7.43562e-015	7.07688e-015	6.28625e-015	1.09493e-014	1.13322e-014
1.13935e-014	4.02351e-015	1.43122e-014	1.11873e-014	1.42795e-014	1.09193e-014	9.30294e-015	1.04017e-014	3.91112e-015	8.87499e-015	9.39978e-015	9.4082e-015	1.01456e-014	1.34578e-014	1.36856e-014	8.66319e-015	3.87392e-015	8.05362e-015	6.77614e-015	8.02778e-015	7.81018e-015	7.12271e-015	6.45038e-015	1.11838e-014	1.14044e-014
1.15201e-014	4.67668e-015	1.45313e-014	1.11765e-014	1.43416e-014	1.07834e-014	9.29063e-015	1.0222e-014	4.07909e-015	8.90881e-015	9.68216e-015	9.37203e-015	1.03733e-014	1.32549e-014	1.34425e-014	8.36766e-015	3.66334e-015	7.84407e-015	7.0303e-015	8.30218e-015	8.17665e-015	7.16323e-015	6.63515e-015	1.14012e-014	1.145e-014
1.16167e-014	5.35008e-015	1.47181e-014	1.11545e-014	1.43636e-014	1.0642e-014	9.26356e-015	1.00436e-014	4.26852e-015	8.93046e-015	9.94988e-015	9.322e-015	1.05857e-014	1.3024e-014	1.31755e-014	8.04194e-015	3.45362e-015	7.62551e-015	7.27401e-015	8.57356e-015	8.5339e-015	7.20134e-015	6.84024e-015	1.16018e-014	1.14705e-014
1.16826e-014	6.03999e-015	1.48714e-014	1.11228e-014	1.43468e-014	1.04965e-014	9.22152e-015	9.87137e-015	4.47878e-015	8.94108e-015	1.02027e-014	9.26023e-015	1.07816e-014	1.27683e-014	1.28879e-014	7.68942e-015	3.24685e-015	7.40083e-015	7.50522e-015	8.84241e-015	8.88026e-015	7.23926e-015	7.06507e-015	1.17852e-014	1.14686e-014
1.17174e-014	6.74223e-015	1.49912e-014	1.10823e-014	1.42925e-014	1.03487e-014	9.16447e-015	9.70972e-015	4.7094e-015	8.94245e-015	1.04399e-014	9.18819e-015	1.09592e-014	1.24897e-014	1.25827e-014	7.31358e-015	3.04538e-015	7.1722e-015	7.7222e-015	9.1091e-015	9.21402e-015	7.27918e-015	7.30904e-015	1.19515e-014	1.14465e-014
1.17211e-014	7.45299e-015	1.5077e-014	1.10347e-014	1.42021e-014	1.02005e-014	9.09271e-015	9.56316e-015	4.95997e-015	8.93676e-015	1.06615e-014	9.10711e-015	1.11181e-014	1.21902e-014	1.22622e-014	6.91863e-015	2.85102e-015	6.94197e-015	7.92336e-015	9.3742e-015	9.53396e-015	7.32357e-015	7.57117e-015	1.21014e-014	1.1407e-014
1.16941e-014	8.16755e-015	1.51289e-014	1.09803e-014	1.40771e-014	1.00532e-014	9.00619e-015	9.43569e-015	5.23009e-015	8.9262e-015	1.08673e-014	9.01914e-015	1.1257e-014	1.18721e-014	1.19298e-014	6.50802e-015	2.66612e-015	6.71308e-015	8.1072e-015	9.63825e-015	9.83905e-015	7.3748e-015	7.85018e-015	1.22355e-014	1.1353e-014
1.16364e-014	8.88178e-015	1.51477e-014	1.09199e-014	1.3919e-014	9.90893e-015	8.906e-015	9.33098e-015	5.51866e-015	8.91259e-015	1.10572e-014	8.92603e-015	1.13758e-014	1.15377e-014	1.1588e-014	6.08569e-015	2.49288e-015	6.48794e-015	8.27226e-015	9.90163e-015	1.0128e-014	7.43567e-015	8.14435e-015	1.23546e-014	1.12882e-014
1.15489e-014	9.59166e-015	1.51335e-014	1.0854e-014	1.37298e-014	9.76869e-015	8.79291e-015	9.25164e-015	5.82446e-015	8.89802e-015	1.12313e-014	8.82933e-015	1.14738e-014	1.1189e-014	1.12395e-014	5.65523e-015	2.33289e-015	6.2689e-015	8.41651e-015	1.01639e-014	1.03998e-014	7.50879e-015	8.45174e-015	1.24594e-014	1.1216e-014
1.14321e-014	1.02932e-014	1.50864e-014	1.07829e-014	1.35115e-014	9.63359e-015	8.66776e-015	9.20019e-015	6.14602e-015	8.88463e-015	1.13898e-014	8.73077e-015	1.15499e-014	1.08282e-014	1.08864e-014	5.22017e-015	2.18861e-015	6.05727e-015	8.53926e-015	1.04261e-014	1.06536e-014	7.59597e-015	8.77063e-015	1.25511e-014	1.11399e-014
1.12875e-014	1.09824e-014	1.50068e-014	1.0707e-014	1.32666e-014	9.50455e-015	8.53183e-015	9.17829e-015	6.48176e-015	8.87402e-015	1.15327e-014	8.63164e-015	1.16047e-014	1.04572e-014	1.05312e-014	4.78392e-015	2.06175e-015	5.85525e-015	8.63907e-015	1.06875e-014	1.08892e-014	7.69914e-015	9.09855e-015	1.26309e-014	1.1063e-014
1.11162e-014	1.16545e-014	1.48947e-014	1.06256e-014	1.29974e-014	9.38209e-015	8.38612e-015	9.18768e-015	6.82983e-015	8.86813e-015	1.16604e-014	8.53341e-015	1.16385e-014	1.00778e-014	1.01761e-014	4.3495e-015	1.95386e-015	5.66476e-015	8.71435e-015	1.09478e-014	1.11053e-014	7.81936e-015	9.43328e-015	1.27005e-014	1.09889e-014
1.09204e-014	1.23058e-014	1.4752e-014	1.05388e-014	1.27067e-014	9.26649e-015	8.23239e-015	9.229e-015	7.18819e-015	8.86892e-015	1.17731e-014	8.43734e-015	1.16512e-014	9.69216e-015	9.82234e-015	3.92013e-015	1.86667e-015	5.48763e-015	8.76433e-015	1.12072e-014	1.13016e-014	7.95847e-015	9.77265e-015	1.2761e-014	1.09214e-014
1.07014e-014	1.29327e-014	1.45788e-014	1.04452e-014	1.23966e-014	9.15803e-015	8.07128e-015	9.30259e-015	7.55458e-015	8.87839e-015	1.1871e-014	8.34468e-015	1.16438e-014	9.30189e-015	9.47146e-015	3.49912e-015	1.80149e-015	5.32486e-015	8.78887e-015	1.14648e-014	1.1478e-014	8.1175e-015	1.01135e-014	1.28135e-014	1.0863e-014
1.04619e-014	1.35312e-014	1.43758e-014	1.03441e-014	1.20693e-014	9.05686e-015	7.90388e-015	9.40766e-015	7.92675e-015	8.89813e-015	1.19544e-014	8.25627e-015	1.16165e-014	8.90869e-015	9.12469e-015	3.08924e-015	1.75928e-015	5.17735e-015	8.78773e-015	1.17202e-014	1.16347e-014	8.29739e-015	1.04531e-014	1.28598e-014	1.0817e-014
1.02043e-014	1.40984e-014	1.41442e-014	1.02342e-014	1.17272e-014	8.96303e-015	7.73182e-015	9.54394e-015	8.30168e-015	8.9291e-015	1.20239e-014	8.17279e-015	1.15703e-014	8.5143e-015	8.7834e-015	2.69281e-015	1.74076e-015	5.04545e-015	8.76094e-015	1.19723e-014	1.17717e-014	8.49851e-015	1.07884e-014	1.29015e-014	1.07861e-014
9.93026e-015	1.46315e-014	1.38846e-014	1.01145e-014	1.13725e-014	8.87556e-015	7.55672e-015	9.71004e-015	8.67699e-015	8.97329e-015	1.20792e-014	8.09529e-015	1.15063e-014	8.12009e-015	8.44824e-015	2.31245e-015	1.74718e-015	4.93054e-015	8.70831e-015	1.22207e-014	1.18894e-014	8.72125e-015	1.11175e-014	1.29399e-014	1.07726e-014
9.64232e-015	1.5128e-014	1.35985e-014	9.98429e-015	1.10073e-014	8.79428e-015	7.38009e-015	9.90415e-015	9.0501e-015	9.03085e-015	1.21208e-014	8.02381e-015	1.1425e-014	7.72767e-015	8.11936e-015	1.94992e-015	1.77855e-015	4.83288e-015	8.63008e-015	1.24646e-014	1.1989e-014	8.9654e-015	1.14376e-014	1.29771e-014	1.07789e-014
9.344e-015	1.55846e-014	1.32873e-014	9.84264e-015	1.06336e-014	8.71788e-015	7.20327e-015	1.01244e-014	9.41815e-015	9.10294e-015	1.2149e-014	7.95889e-015	1.1328e-014	7.33813e-015	7.79652e-015	1.60724e-015	1.83492e-015	4.75267e-015	8.52703e-015	1.27038e-014	1.20707e-014	9.23e-015	1.17458e-014	1.30157e-014	1.08073e-014
9.03846e-015	1.59991e-014	1.29531e-014	9.68742e-015	1.02536e-014	8.64555e-015	7.02822e-015	1.03681e-014	9.77852e-015	9.18997e-015	1.21639e-014	7.90138e-015	1.12168e-014	6.95278e-015	7.47984e-015	1.28522e-015	1.91586e-015	4.68959e-015	8.40033e-015	1.29372e-014	1.21347e-014	9.51474e-015	1.20398e-014	1.30566e-014	1.08593e-014
8.72836e-015	1.63698e-014	1.25964e-014	9.51716e-015	9.86916e-015	8.57708e-015	6.85601e-015	1.06318e-014	1.0129e-014	9.29235e-015	1.21655e-014	7.85134e-015	1.10928e-014	6.57236e-015	7.16929e-015	9.85232e-016	2.02092e-015	4.64348e-015	8.25144e-015	1.31637e-014	1.21824e-014	9.81791e-015	1.23173e-014	1.31008e-014	1.09364e-014
8.41676e-015	1.66947e-014	1.22188e-014	9.33044e-015	9.48227e-015	8.51172e-015	6.6885e-015	1.09121e-014	1.04668e-014	9.41007e-015	1.21538e-014	7.80832e-015	1.09576e-014	6.19877e-015	6.86476e-015	7.07764e-016	2.14959e-015	4.61477e-015	8.0826e-015	1.33821e-014	1.22151e-014	1.01383e-014	1.25759e-014	1.31494e-014	1.10393e-014
8.10697e-015	1.69725e-014	1.18221e-014	9.12699e-015	9.09468e-015	8.44862e-015	6.52738e-015	1.12051e-014	1.07896e-014	9.54327e-015	1.21289e-014	7.77163e-015	1.08125e-014	5.83293e-015	6.56601e-015	4.53008e-016	2.30064e-015	4.60313e-015	7.89632e-015	1.35923e-014	1.22339e-014	1.04741e-014	1.28141e-014	1.32038e-014	1.11689e-014
7.80205e-015	1.7203e-014	1.14075e-014	8.90544e-015	8.70834e-015	8.38665e-015	6.37441e-015	1.15076e-014	1.10952e-014	9.69144e-015	1.20912e-014	7.74113e-015	1.06587e-014	5.47628e-015	6.27203e-015	2.21147e-016	2.47287e-015	4.60866e-015	7.69402e-015	1.37935e-014	1.22404e-014	1.08242e-014	1.30302e-014	1.32647e-014	1.13262e-014
7.50575e-015	1.73858e-014	1.09766e-014	8.66384e-015	8.32439e-015	8.32483e-015	6.23175e-015	1.18162e-014	1.1381e-014	9.85409e-015	1.20404e-014	7.71645e-015	1.04973e-014	5.12942e-015	5.98195e-015	1.21616e-017	2.66499e-015	4.6303e-015	7.47822e-015	1.39849e-014	1.22357e-014	1.1187e-014	1.32233e-014	1.33331e-014	1.15112e-014
7.22155e-015	1.75205e-014	1.05312e-014	8.40157e-015	7.94439e-015	8.26339e-015	6.10092e-015	1.21266e-014	1.1645e-014	1.00307e-014	1.19768e-014	7.69651e-015	1.03295e-014	4.79273e-015	5.69521e-015	-1.74717e-016	2.87478e-015	4.66751e-015	7.25227e-015	1.41663e-014	1.22221e-014	1.15603e-014	1.33918e-014	1.34098e-014	1.17229e-014
6.95162e-015	1.76066e-014	1.0073e-014	8.11823e-015	7.5702e-015	8.20134e-015	5.98321e-015	1.2435e-014	1.18857e-014	1.02201e-014	1.19005e-014	7.6807e-015	1.01569e-014	4.46712e-015	5.41119e-015	-3.39859e-016	3.1e-015	4.71922e-015	7.01925e-015	1.43372e-014	1.22014e-014	1.19417e-014	1.35346e-014	1.34958e-014	1.19606e-014
6.69835e-015	1.76451e-014	9.60334e-015	7.81389e-015	7.20248e-015	8.13759e-015	5.87942e-015	1.27379e-014	1.21012e-014	1.04213e-014	1.18114e-014	7.66772e-015	9.98095e-015	4.15317e-015	5.12975e-015	-4.84374e-016	3.3388e-015	4.78448e-015	6.78204e-015	1.4497e-014	1.21751e-014	1.23287e-014	1.36515e-014	1.35923e-014	1.22225e-014
6.46409e-015	1.76371e-014	9.12411e-015	7.48871e-015	6.84213e-015	8.07138e-015	5.79063e-015	1.30305e-014	1.22901e-014	1.06326e-014	1.17102e-014	7.65662e-015	9.80289e-015	3.85176e-015	4.85001e-015	-6.08313e-016	3.58921e-015	4.86174e-015	6.54325e-015	1.46449e-014	1.21445e-014	1.27184e-014	1.37422e-014	1.3699e-014	1.25071e-014
6.25117e-015	1.75831e-014	8.63722e-015	7.14359e-015	6.48954e-015	8.00207e-015	5.71775e-015	1.33088e-014	1.24509e-014	1.08528e-014	1.15964e-014	7.64647e-015	9.62422e-015	3.56341e-015	4.57136e-015	-7.13065e-016	3.84869e-015	4.94982e-015	6.30619e-015	1.4781e-014	1.21112e-014	1.31083e-014	1.38066e-014	1.38158e-014	1.28125e-014
6.06196e-015	1.74843e-014	8.14446e-015	6.77799e-015	6.14562e-015	7.92937e-015	5.66099e-015	1.35697e-014	1.25832e-014	1.10801e-014	1.14704e-014	7.63546e-015	9.44572e-015	3.28773e-015	4.29354e-015	-7.99742e-016	4.11439e-015	5.04793e-015	6.07521e-015	1.49053e-014	1.20762e-014	1.34955e-014	1.38449e-014	1.39425e-014	1.31374e-014
5.8983e-015	1.73429e-014	7.64716e-015	6.39368e-015	5.81136e-015	7.85256e-015	5.6207e-015	1.38098e-014	1.26862e-014	1.13127e-014	1.13322e-014	7.62275e-015	9.26875e-015	3.02557e-015	4.0161e-015	-8.6969e-016	4.38466e-015	5.15422e-015	5.85345e-015	1.50177e-014	1.20415e-014	1.38776e-014	1.38577e-014	1.40796e-014	1.34796e-014
5.76137e-015	1.71607e-014	7.14764e-015	5.99175e-015	5.48795e-015	7.77199e-015	5.59721e-015	1.4026e-014	1.276e-014	1.1549e-014	1.11818e-014	7.60665e-015	9.09359e-015	2.7772e-015	3.73908e-015	-9.24458e-016	4.65621e-015	5.26778e-015	5.64396e-015	1.51181e-014	1.20075e-014	1.42525e-014	1.38458e-014	1.42261e-014	1.38366e-014
5.65218e-015	1.69401e-014	6.64781e-015	5.57405e-015	5.17668e-015	7.68757e-015	5.5905e-015	1.42166e-014	1.28046e-014	1.17873e-014	1.10193e-014	7.58662e-015	8.92091e-015	2.54317e-015	3.4626e-015	-9.65293e-016	4.92651e-015	5.38685e-015	5.45049e-015	1.52063e-014	1.19757e-014	1.46174e-014	1.38105e-014	1.4382e-014	1.42052e-014
5.57171e-015	1.66831e-014	6.14971e-015	5.14245e-015	4.87841e-015	7.59989e-015	5.59984e-015	1.43801e-014	1.28203e-014	1.20254e-014	1.08452e-014	7.5613e-015	8.75176e-015	2.32304e-015	3.18704e-015	-9.92977e-016	5.19282e-015	5.51014e-015	5.27673e-015	1.5283e-014	1.1947e-014	1.49697e-014	1.37532e-014	1.45461e-014	1.45834e-014
5.51979e-015	1.6392e-014	5.65522e-015	4.69909e-015	4.5943e-015	7.50935e-015	5.62463e-015	1.45148e-014	1.28079e-014	1.22619e-014	1.06592e-014	7.5295e-015	8.58634e-015	2.11825e-015	2.91298e-015	-1.00857e-015	5.45295e-015	5.63648e-015	5.12583e-015	1.5349e-014	1.19227e-014	1.53069e-014	1.36752e-014	1.47175e-014	1.49681e-014
5.49596e-015	1.607e-014	5.16624e-015	4.247e-015	4.32476e-015	7.41638e-015	5.66376e-015	1.462e-014	1.27679e-014	1.24951e-014	1.04616e-014	7.48952e-015	8.42584e-015	1.92911e-015	2.64145e-015	-1.01331e-015	5.7051e-015	5.76562e-015	5.00054e-015	1.54056e-014	1.19041e-014	1.56271e-014	1.35784e-014	1.48946e-014	1.53562e-014
5.50041e-015	1.57196e-014	4.68467e-015	3.78874e-015	4.07041e-015	7.32156e-015	5.71643e-015	1.46948e-014	1.27018e-014	1.27229e-014	1.02534e-014	7.44025e-015	8.26986e-015	1.75569e-015	2.37293e-015	-1.00826e-015	5.94685e-015	5.89689e-015	4.90373e-015	1.54529e-014	1.18917e-014	1.59293e-014	1.34649e-014	1.50769e-014	1.57446e-014
5.5326e-015	1.53442e-014	4.21227e-015	3.32736e-015	3.8324e-015	7.22598e-015	5.7814e-015	1.47393e-014	1.26114e-014	1.29436e-014	1.00349e-014	7.38082e-015	8.11863e-015	1.59794e-015	2.10843e-015	-9.9397e-016	6.17541e-015	6.02942e-015	4.83807e-015	1.54912e-014	1.18858e-014	1.62114e-014	1.33368e-014	1.5263e-014	1.61307e-014
5.59091e-015	1.49473e-014	3.75066e-015	2.86653e-015	3.61182e-015	7.13065e-015	5.85801e-015	1.47536e-014	1.24975e-014	1.31559e-014	9.80725e-015	7.31017e-015	7.97163e-015	1.45666e-015	1.84923e-015	-9.71531e-016	6.38899e-015	6.16242e-015	4.80569e-015	1.55213e-014	1.18869e-014	1.64717e-014	1.31966e-014	1.54512e-014	1.6512e-014
5.67386e-015	1.45322e-014	3.30255e-015	2.40949e-015	3.41003e-015	7.03653e-015	5.94454e-015	1.47384e-014	1.23612e-014	1.33577e-014	9.57052e-015	7.22715e-015	7.8291e-015	1.33166e-015	1.59631e-015	-9.41883e-016	6.58585e-015	6.29493e-015	4.8084e-015	1.5544e-014	1.18948e-014	1.67091e-014	1.30466e-014	1.56406e-014	1.6885e-014
5.77935e-015	1.41028e-014	2.86969e-015	1.95989e-015	3.2283e-015	6.94461e-015	6.03889e-015	1.46951e-014	1.22042e-014	1.35479e-014	9.3256e-015	7.13133e-015	7.69055e-015	1.22325e-015	1.35155e-015	-9.05984e-016	6.76397e-015	6.42645e-015	4.84873e-015	1.55606e-014	1.19094e-014	1.69224e-014	1.28892e-014	1.58294e-014	1.72471e-014
5.9054e-015	1.36617e-014	2.45411e-015	1.52131e-015	3.06812e-015	6.85568e-015	6.13899e-015	1.46257e-014	1.20293e-014	1.37257e-014	9.07321e-015	7.02189e-015	7.55535e-015	1.13138e-015	1.1162e-015	-8.63156e-016	6.92254e-015	6.55644e-015	4.92719e-015	1.55718e-014	1.19309e-014	1.71108e-014	1.27273e-014	1.60154e-014	1.75967e-014
6.04921e-015	1.32125e-014	2.05774e-015	1.09765e-015	2.93056e-015	6.77073e-015	6.24268e-015	1.45327e-014	1.18388e-014	1.389e-014	8.81411e-015	6.89812e-015	7.42323e-015	1.05632e-015	8.92406e-016	-8.1418e-016	7.06047e-015	6.68474e-015	5.04531e-015	1.55793e-014	1.19592e-014	1.72737e-014	1.25634e-014	1.61976e-014	1.79316e-014
6.20868e-015	1.27581e-014	1.68228e-015	6.9331e-016	2.81684e-015	6.6913e-015	6.34845e-015	1.44194e-014	1.16347e-014	1.40404e-014	8.5494e-015	6.76006e-015	7.29307e-015	9.97522e-016	6.81653e-016	-7.59081e-016	7.17756e-015	6.81118e-015	5.20382e-015	1.5584e-014	1.19931e-014	1.74113e-014	1.24e-014	1.63748e-014	1.82491e-014
6.38043e-015	1.23013e-014	1.32868e-015	3.11947e-016	2.72857e-015	6.61837e-015	6.45398e-015	1.42876e-014	1.14193e-014	1.41761e-014	8.28051e-015	6.60746e-015	7.16384e-015	9.55494e-016	4.85665e-016	-6.98058e-016	7.27297e-015	6.93561e-015	5.40336e-015	1.55869e-014	1.20327e-014	1.75234e-014	1.22398e-014	1.65447e-014	1.85479e-014
6.56136e-015	1.18455e-014	9.98434e-016	-4.34813e-017	2.66681e-015	6.55278e-015	6.55684e-015	1.41408e-014	1.11949e-014	1.42964e-014	8.0083e-015	6.43971e-015	7.03487e-015	9.30136e-016	3.06136e-016	-6.30717e-016	7.34651e-015	7.05834e-015	5.64324e-015	1.5589e-014	1.20777e-014	1.76105e-014	1.20852e-014	1.67052e-014	1.88265e-014
6.74773e-015	1.13936e-014	6.92876e-016	-3.69955e-016	2.63285e-015	6.4956e-015	6.65514e-015	1.39819e-014	1.09643e-014	1.44014e-014	7.73425e-015	6.25756e-015	6.90543e-015	9.20638e-016	1.45244e-016	-5.56759e-016	7.39816e-015	7.17955e-015	5.92298e-015	1.55913e-014	1.21277e-014	1.7673e-014	1.19382e-014	1.6855e-014	1.90829e-014
6.93624e-015	1.09478e-014	4.13064e-016	-6.63848e-016	2.62826e-015	6.44782e-015	6.74606e-015	1.38148e-014	1.07303e-014	1.44915e-014	7.45998e-015	6.06122e-015	6.77541e-015	9.26933e-016	4.41299e-018	-4.76209e-016	7.42812e-015	7.29972e-015	6.24191e-015	1.55943e-014	1.21814e-014	1.77114e-014	1.18011e-014	1.69926e-014	1.93165e-014
7.12287e-015	1.05106e-014	1.60094e-016	-9.22427e-016	2.6539e-015	6.4106e-015	6.82822e-015	1.36429e-014	1.04947e-014	1.45669e-014	7.18672e-015	5.85106e-015	6.64269e-015	9.48464e-016	-1.14594e-016	-3.88561e-016	7.43682e-015	7.41921e-015	6.59908e-015	1.55995e-014	1.22378e-014	1.77273e-014	1.16762e-014	1.71165e-014	1.95271e-014
7.30402e-015	1.00848e-014	-6.48892e-017	-1.14315e-015	2.71087e-015	6.38422e-015	6.8999e-015	1.34704e-014	1.02601e-014	1.46278e-014	6.91575e-015	5.62772e-015	6.5065e-015	9.85263e-016	-2.10312e-016	-2.93307e-016	7.42534e-015	7.53841e-015	6.99323e-015	1.56075e-014	1.22962e-014	1.77212e-014	1.15652e-014	1.72258e-014	1.97145e-014
7.47599e-015	9.67236e-015	-2.60897e-016	-1.32334e-015	2.79995e-015	6.36937e-015	6.95929e-015	1.3301e-014	1.00293e-014	1.46748e-014	6.64848e-015	5.39232e-015	6.36626e-015	1.0369e-015	-2.81715e-016	-1.90251e-016	7.39515e-015	7.65771e-015	7.42245e-015	1.56191e-014	1.23561e-014	1.76944e-014	1.147e-014	1.73195e-014	1.98772e-014
7.63491e-015	9.2752e-015	-4.27415e-016	-1.46139e-015	2.92197e-015	6.36586e-015	7.00498e-015	1.31382e-014	9.80414e-015	1.47084e-014	6.38592e-015	5.1458e-015	6.22121e-015	1.10272e-015	-3.2756e-016	-7.93881e-017	7.34693e-015	7.77798e-015	7.88381e-015	1.56355e-014	1.24168e-014	1.76485e-014	1.13922e-014	1.73966e-014	2.00154e-014
7.77674e-015	8.89468e-015	-5.6464e-016	-1.55647e-015	3.07761e-015	6.37401e-015	7.03539e-015	1.29853e-014	9.58615e-015	1.47301e-014	6.12936e-015	4.88945e-015	6.07009e-015	1.18218e-015	-3.47116e-016	4.04566e-017	7.28201e-015	7.89995e-015	8.37498e-015	1.56571e-014	1.2477e-014	1.7585e-014	1.13327e-014	1.7456e-014	2.01301e-014
7.89816e-015	8.53157e-015	-6.728e-016	-1.60738e-015	3.26785e-015	6.39432e-015	7.04965e-015	1.28459e-014	9.37736e-015	1.4741e-014	5.88036e-015	4.62449e-015	5.91255e-015	1.27485e-015	-3.40923e-016	1.69562e-016	7.20226e-015	8.02472e-015	8.89347e-015	1.56846e-014	1.2536e-014	1.75056e-014	1.12927e-014	1.74972e-014	2.02215e-014
7.99577e-015	8.18734e-015	-7.52319e-016	-1.61412e-015	3.49262e-015	6.42687e-015	7.04642e-015	1.27226e-014	9.17997e-015	1.47418e-014	5.64015e-015	4.35228e-015	5.74849e-015	1.38042e-015	-3.08564e-016	3.08192e-016	7.10968e-015	8.1525e-015	9.43644e-015	1.57181e-014	1.25929e-014	1.74119e-014	1.12726e-014	1.75189e-014	2.02914e-014
8.06657e-015	7.86327e-015	-8.03258e-016	-1.5769e-015	3.75187e-015	6.47105e-015	7.02504e-015	1.26179e-014	8.99612e-015	1.47337e-014	5.40968e-015	4.07412e-015	5.57736e-015	1.49829e-015	-2.50603e-016	4.56364e-016	7.00509e-015	8.28387e-015	1.00011e-014	1.57581e-014	1.26481e-014	1.73057e-014	1.12729e-014	1.75208e-014	2.03406e-014
8.10737e-015	7.55981e-015	-8.26408e-016	-1.49545e-015	4.04545e-015	6.52652e-015	6.98527e-015	1.25343e-014	8.82674e-015	1.47181e-014	5.19025e-015	3.79208e-015	5.39849e-015	1.62727e-015	-1.67703e-016	6.13536e-016	6.8908e-015	8.41945e-015	1.05842e-014	1.58049e-014	1.27007e-014	1.71887e-014	1.12938e-014	1.75013e-014	2.03706e-014
8.11576e-015	7.27669e-015	-8.22748e-016	-1.37105e-015	4.37328e-015	6.59261e-015	6.92732e-015	1.24743e-014	8.67325e-015	1.46962e-014	4.98275e-015	3.50795e-015	5.21151e-015	1.7661e-015	-6.04567e-017	7.79828e-016	6.76931e-015	8.55905e-015	1.11817e-014	1.58587e-014	1.27498e-014	1.70625e-014	1.13351e-014	1.74611e-014	2.03831e-014
8.08912e-015	7.01444e-015	-7.93235e-016	-1.20551e-015	4.73414e-015	6.66842e-015	6.85064e-015	1.24393e-014	8.53551e-015	1.46697e-014	4.78786e-015	3.22342e-015	5.01664e-015	1.91413e-015	6.9638e-017	9.54785e-016	6.64247e-015	8.70337e-015	1.1789e-014	1.59189e-014	1.27952e-014	1.69286e-014	1.13971e-014	1.74003e-014	2.03793e-014
8.02538e-015	6.77314e-015	-7.39335e-016	-1.00029e-015	5.12652e-015	6.75271e-015	6.75671e-015	1.24314e-014	8.41444e-015	1.46393e-014	4.60683e-015	2.94023e-015	4.81388e-015	2.0708e-015	2.20489e-016	1.13813e-015	6.5119e-015	8.85332e-015	1.24017e-014	1.59854e-014	1.28366e-014	1.67886e-014	1.14794e-014	1.73187e-014	2.0361e-014
7.923e-015	6.55182e-015	-6.62329e-016	-7.57444e-016	5.54863e-015	6.84496e-015	6.64522e-015	1.24516e-014	8.31042e-015	1.46069e-014	4.44e-015	2.66008e-015	4.60293e-015	2.23555e-015	3.90988e-016	1.32889e-015	6.37963e-015	9.00911e-015	1.30169e-014	1.60581e-014	1.2874e-014	1.66444e-014	1.15809e-014	1.72168e-014	2.03303e-014
7.78084e-015	6.3495e-015	-5.63523e-016	-4.79498e-016	5.99924e-015	6.94425e-015	6.51729e-015	1.25008e-014	8.22353e-015	1.4574e-014	4.28784e-015	2.38519e-015	4.38373e-015	2.40796e-015	5.79014e-016	1.52618e-015	6.24766e-015	9.17052e-015	1.36311e-014	1.61365e-014	1.29072e-014	1.64974e-014	1.17008e-014	1.70952e-014	2.02897e-014
7.59801e-015	6.16556e-015	-4.44955e-016	-1.69534e-016	6.4761e-015	7.04936e-015	6.37523e-015	1.2579e-014	8.15371e-015	1.45418e-014	4.15156e-015	2.118e-015	4.15704e-015	2.58707e-015	7.8184e-016	1.72868e-015	6.11808e-015	9.33739e-015	1.42403e-014	1.62201e-014	1.29366e-014	1.63486e-014	1.18378e-014	1.69546e-014	2.02409e-014
7.37415e-015	5.9985e-015	-3.08905e-016	1.68787e-016	6.97689e-015	7.15898e-015	6.22043e-015	1.26856e-014	8.10102e-015	1.45114e-014	4.03096e-015	1.86019e-015	3.92359e-015	2.77187e-015	9.96533e-016	1.936e-015	5.99212e-015	9.50982e-015	1.484e-014	1.6308e-014	1.29628e-014	1.61991e-014	1.19906e-014	1.67956e-014	2.0185e-014
7.10962e-015	5.84741e-015	-1.57419e-016	5.32332e-016	7.49883e-015	7.27144e-015	6.05474e-015	1.28201e-014	8.06466e-015	1.44841e-014	3.92557e-015	1.61326e-015	3.68396e-015	2.96104e-015	1.21966e-015	2.14644e-015	5.87256e-015	9.68773e-015	1.5426e-014	1.64e-014	1.29863e-014	1.60497e-014	1.21576e-014	1.66188e-014	2.01237e-014
6.80519e-015	5.71072e-015	7.55078e-018	9.17118e-016	8.0382e-015	7.38504e-015	5.87985e-015	1.29819e-014	8.04373e-015	1.44606e-014	3.83568e-015	1.37881e-015	3.43893e-015	3.15371e-015	1.44815e-015	2.35792e-015	5.76113e-015	9.87021e-015	1.59949e-014	1.64952e-014	1.30063e-014	1.59017e-014	1.23374e-014	1.64257e-014	2.00594e-014
6.46144e-015	5.58669e-015	1.83704e-016	1.31946e-015	8.59096e-015	7.49832e-015	5.69785e-015	1.31694e-014	8.03755e-015	1.44418e-014	3.76065e-015	1.15842e-015	3.18929e-015	3.3488e-015	1.6787e-015	2.5689e-015	5.65861e-015	1.00567e-014	1.65433e-014	1.65934e-014	1.30243e-014	1.57549e-014	1.2528e-014	1.62174e-014	1.99935e-014
6.07965e-015	5.47384e-015	3.68281e-016	1.73483e-015	9.1534e-015	7.6104e-015	5.51143e-015	1.33809e-014	8.04445e-015	1.44285e-014	3.70053e-015	9.53103e-016	2.93543e-015	3.54561e-015	1.90779e-015	2.77741e-015	5.56681e-015	1.02457e-014	1.70675e-014	1.6693e-014	1.30406e-014	1.56099e-014	1.27276e-014	1.59948e-014	1.99278e-014
5.66113e-015	5.37035e-015	5.59364e-016	2.15848e-015	9.72186e-015	7.71892e-015	5.32316e-015	1.36148e-014	8.06368e-015	1.44209e-014	3.65422e-015	7.64265e-016	2.67846e-015	3.74313e-015	2.13126e-015	2.98079e-015	5.48734e-015	1.04369e-014	1.75634e-014	1.67935e-014	1.30556e-014	1.54671e-014	1.29339e-014	1.57593e-014	1.98637e-014
5.20831e-015	5.27462e-015	7.54659e-016	2.58601e-015	1.0292e-014	7.82297e-015	5.13508e-015	1.38681e-014	8.09369e-015	1.44197e-014	3.62103e-015	5.93139e-016	2.41978e-015	3.93994e-015	2.34574e-015	3.17702e-015	5.42106e-015	1.06289e-014	1.80285e-014	1.68944e-014	1.30701e-014	1.53266e-014	1.31451e-014	1.55128e-014	1.98024e-014
4.72396e-015	5.18544e-015	9.51237e-016	3.01322e-015	1.08595e-014	7.92105e-015	4.95007e-015	1.41377e-014	8.13249e-015	1.44248e-014	3.59991e-015	4.40054e-016	2.16017e-015	4.13478e-015	2.54779e-015	3.36411e-015	5.36896e-015	1.082e-014	1.84599e-014	1.69943e-014	1.30853e-014	1.5189e-014	1.33586e-014	1.52562e-014	1.97454e-014
4.21082e-015	5.10117e-015	1.14691e-015	3.43581e-015	1.14188e-014	8.01189e-015	4.77071e-015	1.44205e-014	8.17798e-015	1.44364e-014	3.58971e-015	3.05937e-016	1.90145e-015	4.32682e-015	2.73457e-015	3.53987e-015	5.33229e-015	1.10088e-014	1.88546e-014	1.7092e-014	1.31012e-014	1.50538e-014	1.35727e-014	1.49911e-014	1.96935e-014
3.67217e-015	5.01988e-015	1.33956e-015	3.84937e-015	1.19659e-014	8.09369e-015	4.5992e-015	1.4714e-014	8.22815e-015	1.4454e-014	3.58937e-015	1.9136e-016	1.64445e-015	4.51527e-015	2.90264e-015	3.7021e-015	5.31088e-015	1.11935e-014	1.92099e-014	1.71864e-014	1.31187e-014	1.49209e-014	1.3785e-014	1.47191e-014	1.96475e-014
3.11122e-015	4.93979e-015	1.52669e-015	4.24986e-015	1.24959e-014	8.16517e-015	4.43788e-015	1.50146e-014	8.28163e-015	1.4477e-014	3.59777e-015	9.63076e-017	1.39067e-015	4.69864e-015	3.04894e-015	3.84888e-015	5.3049e-015	1.1372e-014	1.95236e-014	1.72768e-014	1.31385e-014	1.47897e-014	1.39931e-014	1.44421e-014	1.96079e-014
2.53084e-015	4.86007e-015	1.70558e-015	4.63337e-015	1.30034e-014	8.22576e-015	4.28881e-015	1.5318e-014	8.33598e-015	1.45049e-014	3.61323e-015	2.09706e-017	1.14107e-015	4.87542e-015	3.1705e-015	3.97779e-015	5.31513e-015	1.15427e-014	1.97935e-014	1.73627e-014	1.31618e-014	1.46601e-014	1.41951e-014	1.41615e-014	1.95748e-014
1.93498e-015	4.77924e-015	1.87486e-015	4.99643e-015	1.34841e-014	8.27449e-015	4.1533e-015	1.56219e-014	8.38984e-015	1.45367e-014	3.63451e-015	-3.4692e-017	8.96526e-016	5.04488e-015	3.2649e-015	4.08708e-015	5.34078e-015	1.1704e-014	2.00185e-014	1.74429e-014	1.3189e-014	1.45313e-014	1.43889e-014	1.38791e-014	1.95487e-014
1.32817e-015	4.69598e-015	2.03283e-015	5.33512e-015	1.39331e-014	8.31053e-015	4.03355e-015	1.59228e-014	8.44056e-015	1.45716e-014	3.65999e-015	-7.08868e-017	6.58776e-016	5.20535e-015	3.32962e-015	4.17479e-015	5.38166e-015	1.18547e-014	2.01972e-014	1.75169e-014	1.32203e-014	1.44025e-014	1.45723e-014	1.3596e-014	1.95301e-014
7.14502e-016	4.60953e-015	2.17729e-015	5.6469e-015	1.43452e-014	8.3329e-015	3.93111e-015	1.62163e-014	8.48644e-015	1.46083e-014	3.68855e-015	-8.87866e-017	4.29284e-016	5.35584e-015	3.36318e-015	4.23983e-015	5.43717e-015	1.19921e-014	2.0329e-014	1.75841e-014	1.32554e-014	1.42726e-014	1.47436e-014	1.33137e-014	1.95186e-014
9.78181e-017	4.51938e-015	2.30656e-015	5.9288e-015	1.47159e-014	8.34083e-015	3.84691e-015	1.64988e-014	8.52548e-015	1.46462e-014	3.7185e-015	-8.91721e-017	2.08432e-016	5.49597e-015	3.36458e-015	4.27996e-015	5.50658e-015	1.21142e-014	2.04133e-014	1.76441e-014	1.32957e-014	1.41407e-014	1.49004e-014	1.30339e-014	1.95137e-014
-5.17305e-016	4.42529e-015	2.41953e-015	6.17791e-015	1.50413e-014	8.33319e-015	3.78178e-015	1.67667e-014	8.55544e-015	1.46841e-014	3.74787e-015	-7.29147e-017	-3.39734e-018	5.62481e-015	3.33281e-015	4.29419e-015	5.59007e-015	1.2219e-014	2.04495e-014	1.76965e-014	1.33405e-014	1.40061e-014	1.50414e-014	1.27576e-014	1.95151e-014
-1.12639e-015	4.32634e-015	2.51471e-015	6.39204e-015	1.53174e-014	8.30981e-015	3.73621e-015	1.70165e-014	8.57502e-015	1.47207e-014	3.77484e-015	-4.12656e-017	-2.04851e-016	5.74162e-015	3.2675e-015	4.2819e-015	5.68681e-015	1.23046e-014	2.04382e-014	1.77411e-014	1.33903e-014	1.38672e-014	1.51646e-014	1.24862e-014	1.95219e-014
-1.72594e-015	4.22277e-015	2.59075e-015	6.56936e-015	1.55409e-014	8.2707e-015	3.71066e-015	1.72443e-014	8.58265e-015	1.4754e-014	3.79801e-015	3.82765e-018	-3.95175e-016	5.84591e-015	3.16877e-015	4.24243e-015	5.79538e-015	1.23698e-014	2.03794e-014	1.77777e-014	1.34452e-014	1.37237e-014	1.52688e-014	1.22212e-014	1.95329e-014
-2.3123e-015	4.11477e-015	2.64701e-015	6.70835e-015	1.57084e-014	8.21586e-015	3.70427e-015	1.74466e-014	8.57724e-015	1.4783e-014	3.81624e-015	6.02904e-017	-5.74032e-016	5.93659e-015	3.03691e-015	4.17559e-015	5.91429e-015	1.24126e-014	2.0274e-014	1.78053e-014	1.35052e-014	1.35748e-014	1.53531e-014	1.19635e-014	1.95476e-014
-2.88126e-015	4.00243e-015	2.68317e-015	6.80812e-015	1.58179e-014	8.14535e-015	3.71685e-015	1.76211e-014	8.55755e-015	1.48059e-014	3.82749e-015	1.26041e-016	-7.40962e-016	6.01323e-015	2.87281e-015	4.08179e-015	6.04203e-015	1.24317e-014	2.01231e-014	1.78242e-014	1.35709e-014	1.34205e-014	1.5416e-014	1.17139e-014	1.95657e-014
-3.42965e-015	3.88668e-015	2.69867e-015	6.86836e-015	1.58671e-014	8.05891e-015	3.74721e-015	1.77656e-014	8.52216e-015	1.48211e-014	3.83041e-015	1.99033e-016	-8.95349e-016	6.07547e-015	2.67807e-015	3.96148e-015	6.17695e-015	1.24259e-014	1.99278e-014	1.78342e-014	1.36418e-014	1.32604e-014	1.54565e-014	1.1473e-014	1.95859e-014
-3.95392e-015	3.76859e-015	2.69285e-015	6.8885e-015	1.58535e-014	7.95653e-015	3.79418e-015	1.78777e-014	8.4703e-015	1.48274e-014	3.82376e-015	2.77069e-016	-1.03673e-015	6.12225e-015	2.45444e-015	3.81581e-015	6.31766e-015	1.23941e-014	1.96903e-014	1.78353e-014	1.37167e-014	1.30933e-014	1.54734e-014	1.1242e-014	1.96068e-014
-4.44978e-015	3.6489e-015	2.66646e-015	6.86906e-015	1.5776e-014	7.83866e-015	3.85634e-015	1.79549e-014	8.40112e-015	1.48234e-014	3.80668e-015	3.57837e-016	-1.16575e-015	6.15334e-015	2.20414e-015	3.64591e-015	6.46266e-015	1.23355e-014	1.94127e-014	1.78272e-014	1.37952e-014	1.29195e-014	1.54667e-014	1.10212e-014	1.96271e-014
-4.91486e-015	3.52874e-015	2.62046e-015	6.81037e-015	1.56344e-014	7.70613e-015	3.93175e-015	1.79946e-014	8.31411e-015	1.48074e-014	3.77842e-015	4.394e-016	-1.28246e-015	6.16944e-015	1.92959e-015	3.45372e-015	6.60957e-015	1.22502e-014	1.90975e-014	1.78096e-014	1.38764e-014	1.27385e-014	1.54361e-014	1.08108e-014	1.96449e-014
-5.346e-015	3.41003e-015	2.55475e-015	6.71309e-015	1.54283e-014	7.559e-015	4.01814e-015	1.79957e-014	8.20936e-015	1.47778e-014	3.73744e-015	5.19436e-016	-1.38699e-015	6.16966e-015	1.63424e-015	3.24094e-015	6.75663e-015	1.21376e-014	1.87473e-014	1.77827e-014	1.39596e-014	1.25501e-014	1.53809e-014	1.06108e-014	1.96591e-014
-5.74098e-015	3.29402e-015	2.46916e-015	6.57863e-015	1.51584e-014	7.39739e-015	4.11336e-015	1.79571e-014	8.0872e-015	1.47337e-014	3.68318e-015	5.94949e-016	-1.47984e-015	6.15445e-015	1.32083e-015	3.00959e-015	6.90173e-015	1.19974e-014	1.83653e-014	1.77472e-014	1.40434e-014	1.23541e-014	1.53009e-014	1.04217e-014	1.96677e-014
-6.0978e-015	3.18191e-015	2.36525e-015	6.4089e-015	1.48257e-014	7.22133e-015	4.21399e-015	1.78779e-014	7.94769e-015	1.46739e-014	3.61503e-015	6.63923e-016	-1.56081e-015	6.12408e-015	9.93286e-016	2.76221e-015	7.04323e-015	1.18299e-014	1.79545e-014	1.77034e-014	1.41272e-014	1.21507e-014	1.51959e-014	1.02436e-014	1.96697e-014
-6.41457e-015	3.07544e-015	2.24422e-015	6.20612e-015	1.4432e-014	7.0318e-015	4.31669e-015	1.77574e-014	7.79067e-015	1.45969e-014	3.53248e-015	7.2406e-016	-1.63054e-015	6.07891e-015	6.55659e-016	2.50205e-015	7.17905e-015	1.16353e-014	1.7518e-014	1.76514e-014	1.42094e-014	1.19405e-014	1.50657e-014	1.00761e-014	1.96634e-014
-6.69074e-015	2.97664e-015	2.10736e-015	5.97164e-015	1.39803e-014	6.8296e-015	4.41838e-015	1.75955e-014	7.61692e-015	1.45019e-014	3.43491e-015	7.72786e-016	-1.69012e-015	6.0195e-015	3.12363e-016	2.23261e-015	7.30777e-015	1.14143e-014	1.70592e-014	1.75919e-014	1.42888e-014	1.17234e-014	1.49112e-014	9.91944e-015	1.96479e-014
-6.92505e-015	2.88694e-015	1.95557e-015	5.70808e-015	1.34737e-014	6.61503e-015	4.51611e-015	1.73923e-014	7.42766e-015	1.43885e-014	3.32234e-015	8.07765e-016	-1.74007e-015	5.94669e-015	-3.2583e-017	1.95758e-015	7.42739e-015	1.11686e-014	1.65817e-014	1.75246e-014	1.43643e-014	1.15e-014	1.47324e-014	9.77294e-015	1.96217e-014
-7.11711e-015	2.80793e-015	1.79016e-015	5.41767e-015	1.29156e-014	6.38874e-015	4.60682e-015	1.71484e-014	7.22387e-015	1.42557e-014	3.19446e-015	8.27227e-016	-1.78147e-015	5.86071e-015	-3.75245e-016	1.6806e-015	7.53646e-015	1.08995e-014	1.60897e-014	1.745e-014	1.44351e-014	1.12711e-014	1.45304e-014	9.63581e-015	1.95831e-014
-7.26674e-015	2.74063e-015	1.61261e-015	5.10295e-015	1.23095e-014	6.15146e-015	4.68637e-015	1.68652e-014	7.00642e-015	1.41032e-014	3.05165e-015	8.29705e-016	-1.81513e-015	5.76293e-015	-7.12112e-016	1.40486e-015	7.63252e-015	1.06083e-014	1.55876e-014	1.73685e-014	1.44992e-014	1.10369e-014	1.43056e-014	9.50788e-015	1.95308e-014
-7.37402e-015	2.68691e-015	1.4248e-015	4.76734e-015	1.16607e-014	5.90364e-015	4.75182e-015	1.65439e-014	6.7764e-015	1.39305e-014	2.89452e-015	8.13386e-016	-1.84202e-015	5.65456e-015	-1.03851e-015	1.13436e-015	7.71428e-015	1.02972e-014	1.50793e-014	1.72801e-014	1.45552e-014	1.07992e-014	1.40586e-014	9.38818e-015	1.94635e-014
-7.43989e-015	2.64801e-015	1.228e-015	4.41432e-015	1.09743e-014	5.64598e-015	4.79992e-015	1.61851e-014	6.53575e-015	1.37374e-014	2.72275e-015	7.76789e-016	-1.86351e-015	5.53745e-015	-1.35036e-015	8.72714e-016	7.78015e-015	9.96823e-015	1.45688e-014	1.71854e-014	1.46018e-014	1.0559e-014	1.37906e-014	9.27638e-015	1.93803e-014
-7.46543e-015	2.62499e-015	1.02425e-015	4.04604e-015	1.02555e-014	5.37894e-015	4.8274e-015	1.57904e-014	6.28649e-015	1.3524e-014	2.53659e-015	7.19066e-016	-1.88106e-015	5.41273e-015	-1.6441e-015	6.23762e-016	7.8283e-015	9.62401e-015	1.40604e-014	1.70848e-014	1.46378e-014	1.03171e-014	1.35028e-014	9.1715e-015	1.928e-014
-7.45228e-015	2.61872e-015	8.14773e-016	3.66532e-015	9.51033e-015	5.10338e-015	4.83081e-015	1.53621e-014	6.02981e-015	1.32903e-014	2.33641e-015	6.39073e-016	-1.89585e-015	5.28125e-015	-1.91598e-015	3.91863e-016	7.85744e-015	9.26652e-015	1.35585e-014	1.69787e-014	1.46618e-014	1.00746e-014	1.31963e-014	9.07244e-015	1.91616e-014
-7.40177e-015	2.63012e-015	6.01427e-016	3.27569e-015	8.74418e-015	4.82002e-015	4.80785e-015	1.49022e-014	5.76724e-015	1.30369e-014	2.12373e-015	5.36344e-016	-1.90903e-015	5.14466e-015	-2.1625e-015	1.79727e-016	7.86717e-015	8.89915e-015	1.30663e-014	1.68666e-014	1.46733e-014	9.8324e-015	1.28726e-014	8.97828e-015	1.90241e-014
-7.31618e-015	2.66007e-015	3.861e-016	2.8804e-015	7.96384e-015	4.52953e-015	4.75533e-015	1.44146e-014	5.50083e-015	1.27641e-014	1.89856e-015	4.10811e-016	-1.92201e-015	5.00458e-015	-2.38079e-015	-9.7017e-018	7.85728e-015	8.52456e-015	1.25875e-014	1.67491e-014	1.46715e-014	9.59147e-015	1.25329e-014	8.88816e-015	1.88666e-014
-7.19801e-015	2.70913e-015	1.70901e-016	2.48276e-015	7.17519e-015	4.23255e-015	4.67087e-015	1.39021e-014	5.23205e-015	1.24726e-014	1.6618e-015	2.6254e-016	-1.93587e-015	4.86242e-015	-2.56834e-015	-1.73126e-016	7.82633e-015	8.14546e-015	1.21264e-014	1.66268e-014	1.46551e-014	9.35368e-015	1.21787e-014	8.80118e-015	1.86887e-014
-7.04972e-015	2.77709e-015	-4.29238e-017	2.08528e-015	6.38391e-015	3.92886e-015	4.55273e-015	1.3367e-014	4.96285e-015	1.21633e-014	1.41448e-015	9.17046e-017	-1.95208e-015	4.72001e-015	-2.7234e-015	-3.07562e-016	7.77406e-015	7.76531e-015	1.1686e-014	1.64992e-014	1.46224e-014	9.12003e-015	1.18115e-014	8.71541e-015	1.84896e-014
-6.8742e-015	2.86296e-015	-2.53487e-016	1.69147e-015	5.59673e-015	3.62023e-015	4.39889e-015	1.28125e-014	4.69463e-015	1.18369e-014	1.15675e-015	-1.01564e-016	-1.97203e-015	4.57982e-015	-2.84412e-015	-4.10563e-016	7.70043e-015	7.38706e-015	1.12691e-014	1.63657e-014	1.45734e-014	8.89159e-015	1.14333e-014	8.63018e-015	1.82692e-014
-6.67401e-015	2.96621e-015	-4.5907e-016	1.3031e-015	4.81976e-015	3.3067e-015	4.20755e-015	1.22421e-014	4.42905e-015	1.1495e-014	8.89106e-016	-3.16462e-016	-1.99664e-015	4.44336e-015	-2.9291e-015	-4.80108e-016	7.605e-015	7.01413e-015	1.08789e-014	1.62264e-014	1.45073e-014	8.66863e-015	1.10453e-014	8.54425e-015	1.80273e-014
-6.45253e-015	3.08599e-015	-6.58816e-016	9.22662e-016	4.05912e-015	2.98792e-015	3.97732e-015	1.16595e-014	4.1674e-015	1.11385e-014	6.11623e-016	-5.52047e-016	-2.0273e-015	4.3124e-015	-2.97749e-015	-5.14737e-016	7.48818e-015	6.64961e-015	1.0518e-014	1.60808e-014	1.44232e-014	8.45202e-015	1.06491e-014	8.45673e-015	1.77636e-014
-6.21281e-015	3.22159e-015	-8.51397e-016	5.52416e-016	3.3206e-015	2.66478e-015	3.70809e-015	1.10673e-014	3.9105e-015	1.07683e-014	3.2529e-016	-8.06831e-016	-2.06477e-015	4.18799e-015	-2.98965e-015	-5.13518e-016	7.3504e-015	6.29634e-015	1.01891e-014	1.59294e-014	1.43202e-014	8.24353e-015	1.02466e-014	8.36662e-015	1.7478e-014
-5.95791e-015	3.37126e-015	-1.03517e-015	1.94615e-016	2.61019e-015	2.33845e-015	3.39944e-015	1.047e-014	3.65947e-015	1.03859e-014	3.11244e-017	-1.07909e-015	-2.11041e-015	4.07107e-015	-2.96571e-015	-4.75338e-016	7.19226e-015	5.9574e-015	9.89394e-015	1.57724e-014	1.41983e-014	8.0436e-015	9.83923e-015	8.27296e-015	1.71694e-014
-5.69133e-015	3.53261e-015	-1.20897e-015	-1.48772e-016	1.93333e-015	2.00966e-015	3.05135e-015	9.87158e-015	3.41522e-015	9.99249e-015	-2.70864e-016	-1.36759e-015	-2.16554e-015	3.96351e-015	-2.907e-015	-3.99732e-016	7.01552e-015	5.63563e-015	9.63407e-015	1.56095e-014	1.4057e-014	7.85209e-015	9.42901e-015	8.17421e-015	1.6838e-014
-5.4168e-015	3.70317e-015	-1.37263e-015	-4.75757e-016	1.29467e-015	1.67846e-015	2.66476e-015	9.27624e-015	3.17827e-015	9.58883e-015	-5.80092e-016	-1.6701e-015	-2.23088e-015	3.86676e-015	-2.81456e-015	-2.87085e-016	6.82186e-015	5.33339e-015	9.4116e-015	1.54406e-014	1.38964e-014	7.66926e-015	9.01759e-015	8.06937e-015	1.64841e-014
-5.13775e-015	3.88083e-015	-1.52525e-015	-7.85437e-016	6.98957e-016	1.34573e-015	2.24035e-015	8.68691e-015	2.94932e-015	9.17641e-015	-8.95989e-016	-1.98422e-015	-2.30733e-015	3.78231e-015	-2.69027e-015	-1.38583e-016	6.61228e-015	5.05342e-015	9.2268e-015	1.52655e-014	1.37169e-014	7.49487e-015	8.60676e-015	7.95787e-015	1.61074e-014
-4.85722e-015	4.06377e-015	-1.66584e-015	-1.0764e-015	1.50127e-016	1.01238e-015	1.77925e-015	8.10666e-015	2.72793e-015	8.75669e-015	-1.21845e-015	-2.30813e-015	-2.39548e-015	3.71127e-015	-2.53611e-015	4.49719e-017	6.38847e-015	4.7984e-015	9.08015e-015	1.50838e-014	1.35189e-014	7.32944e-015	8.19825e-015	7.83931e-015	1.57082e-014
-4.57921e-015	4.24885e-015	-1.79366e-015	-1.34714e-015	-3.48651e-016	6.79194e-016	1.28337e-015	7.53884e-015	2.51425e-015	8.33145e-015	-1.5473e-015	-2.63965e-015	-2.49608e-015	3.65401e-015	-2.35425e-015	2.6146e-016	6.1522e-015	4.57009e-015	8.97124e-015	1.4896e-014	1.33021e-014	7.17245e-015	7.79388e-015	7.71296e-015	1.52871e-014
-4.307e-015	4.43382e-015	-1.90823e-015	-1.59661e-015	-7.93803e-016	3.46892e-016	7.55345e-016	6.9868e-015	2.30826e-015	7.90217e-015	-1.88213e-015	-2.97644e-015	-2.61022e-015	3.61108e-015	-2.14754e-015	5.08672e-016	5.9064e-015	4.36982e-015	8.8994e-015	1.47016e-014	1.30665e-014	7.02302e-015	7.39533e-015	7.57739e-015	1.48445e-014
-4.04317e-015	4.61548e-015	-2.00847e-015	-1.82458e-015	-1.18326e-015	1.67508e-017	1.97238e-016	6.45333e-015	2.10971e-015	7.46998e-015	-2.22296e-015	-3.31625e-015	-2.73858e-015	3.58348e-015	-1.91957e-015	7.84551e-016	5.65383e-015	4.19912e-015	8.86399e-015	1.45005e-014	1.28129e-014	6.88116e-015	7.0042e-015	7.43196e-015	1.43808e-014
-3.79088e-015	4.79044e-015	-2.09391e-015	-2.03021e-015	-1.51528e-015	-3.09826e-016	-3.88611e-016	5.9409e-015	1.91819e-015	7.03598e-015	-2.56998e-015	-3.65719e-015	-2.88175e-015	3.57141e-015	-1.67338e-015	1.0861e-015	5.39676e-015	4.05967e-015	8.8643e-015	1.42925e-014	1.25423e-014	6.74618e-015	6.62182e-015	7.27624e-015	1.38964e-014
-3.55353e-015	4.95458e-015	-2.1651e-015	-2.21293e-015	-1.78847e-015	-6.32749e-016	-9.99292e-016	5.45171e-015	1.73288e-015	6.60167e-015	-2.92279e-015	-3.99696e-015	-3.03964e-015	3.57469e-015	-1.41247e-015	1.40977e-015	5.13746e-015	3.9522e-015	8.89836e-015	1.40776e-014	1.22551e-014	6.61666e-015	6.24967e-015	7.10909e-015	1.33921e-014
-3.33358e-015	5.10441e-015	-2.22156e-015	-2.37308e-015	-2.00215e-015	-9.51056e-016	-1.63101e-015	4.98872e-015	1.55264e-015	6.16772e-015	-3.28181e-015	-4.33358e-015	-3.21164e-015	3.59337e-015	-1.14062e-015	1.75181e-015	4.87908e-015	3.87694e-015	8.96377e-015	1.38556e-014	1.19521e-014	6.49169e-015	5.88918e-015	6.93024e-015	1.2868e-014
-3.13357e-015	5.23704e-015	-2.26336e-015	-2.51093e-015	-2.1567e-015	-1.26393e-015	-2.28059e-015	4.55343e-015	1.37566e-015	5.73557e-015	-3.64711e-015	-4.66466e-015	-3.3978e-015	3.62759e-015	-8.61433e-016	2.1088e-015	4.62453e-015	3.8339e-015	9.05877e-015	1.3627e-014	1.16336e-014	6.37019e-015	5.54136e-015	6.73868e-015	1.23253e-014
-2.95574e-015	5.34919e-015	-2.29044e-015	-2.62653e-015	-2.25298e-015	-1.56955e-015	-2.94479e-015	4.14738e-015	1.20097e-015	5.30626e-015	-4.01831e-015	-4.98837e-015	-3.59823e-015	3.67671e-015	-5.7836e-016	2.47634e-015	4.37654e-015	3.8233e-015	9.18045e-015	1.33919e-014	1.13016e-014	6.25063e-015	5.20724e-015	6.53416e-015	1.17651e-014
-2.80234e-015	5.43744e-015	-2.30296e-015	-2.71953e-015	-2.29202e-015	-1.86641e-015	-3.61955e-015	3.7722e-015	1.0275e-015	4.88073e-015	-4.39564e-015	-5.30253e-015	-3.81277e-015	3.73963e-015	-2.95482e-016	2.85033e-015	4.13784e-015	3.84492e-015	9.32648e-015	1.31502e-014	1.09575e-014	6.13191e-015	4.88795e-015	6.31664e-015	1.11886e-014
-2.67508e-015	5.49836e-015	-2.30163e-015	-2.79085e-015	-2.27499e-015	-2.15395e-015	-4.3011e-015	3.42986e-015	8.53149e-016	4.45909e-015	-4.77948e-015	-5.60564e-015	-4.04187e-015	3.81597e-015	-1.6608e-017	3.22677e-015	3.91152e-015	3.89726e-015	9.49323e-015	1.29025e-014	1.06026e-014	6.01258e-015	4.58449e-015	6.08587e-015	1.05968e-014
-2.57509e-015	5.52902e-015	-2.28607e-015	-2.8414e-015	-2.20426e-015	-2.431e-015	-4.98544e-015	3.12096e-015	6.75616e-016	4.04206e-015	-5.17028e-015	-5.89615e-015	-4.28451e-015	3.90512e-015	2.54952e-016	3.60139e-015	3.70025e-015	3.9798e-015	9.67713e-015	1.26487e-014	1.02381e-014	5.89158e-015	4.29768e-015	5.84178e-015	9.99045e-015
-2.50346e-015	5.52724e-015	-2.25631e-015	-2.87163e-015	-2.08278e-015	-2.69624e-015	-5.66866e-015	2.84563e-015	4.93366e-016	3.63008e-015	-5.56782e-015	-6.17292e-015	-4.53924e-015	4.00633e-015	5.16156e-016	3.96964e-015	3.50671e-015	4.09159e-015	9.87496e-015	1.23891e-014	9.8654e-015	5.76703e-015	4.02839e-015	5.58441e-015	9.37063e-015
-2.46132e-015	5.49058e-015	-2.213e-015	-2.88151e-015	-1.91348e-015	-2.94834e-015	-6.34729e-015	2.60396e-015	3.05036e-016	3.22344e-015	-5.97263e-015	-6.43573e-015	-4.80595e-015	4.11836e-015	7.6411e-016	4.32799e-015	3.33329e-015	4.23116e-015	1.00827e-014	1.21239e-014	9.48559e-015	5.63748e-015	3.77708e-015	5.31456e-015	8.73909e-015
-2.44963e-015	5.41708e-015	-2.1564e-015	-2.87294e-015	-1.69942e-015	-3.18545e-015	-7.01697e-015	2.39566e-015	1.08605e-016	2.82239e-015	-6.38473e-015	-6.68335e-015	-5.08449e-015	4.23998e-015	9.96301e-016	4.67192e-015	3.18278e-015	4.39672e-015	1.02964e-014	1.18531e-014	9.10027e-015	5.50106e-015	3.54446e-015	5.03144e-015	8.09738e-015
-2.46907e-015	5.30486e-015	-2.0871e-015	-2.84643e-015	-1.44428e-015	-3.40634e-015	-7.67417e-015	2.22085e-015	-9.66962e-017	2.42697e-015	-6.80401e-015	-6.91488e-015	-5.37381e-015	4.37015e-015	1.21024e-015	4.99835e-015	3.05716e-015	4.58591e-015	1.05132e-014	1.15778e-014	8.7104e-015	5.35677e-015	3.3307e-015	4.73494e-015	7.44734e-015
-2.5193e-015	5.15199e-015	-2.00562e-015	-2.80302e-015	-1.1524e-015	-3.60961e-015	-8.31503e-015	2.07832e-015	-3.12772e-016	2.03791e-015	-7.23042e-015	-7.13051e-015	-5.67275e-015	4.50708e-015	1.40383e-015	5.30362e-015	2.95854e-015	4.79642e-015	1.07292e-014	1.1299e-014	8.31757e-015	5.20281e-015	3.13556e-015	4.4248e-015	6.79045e-015
-2.6e-015	4.95754e-015	-1.9121e-015	-2.7432e-015	-8.28219e-016	-3.79404e-015	-8.93604e-015	1.96637e-015	-5.41937e-016	1.65519e-015	-7.66375e-015	-7.33025e-015	-5.98023e-015	4.64983e-015	1.57638e-015	5.58486e-015	2.88867e-015	5.02587e-015	1.09406e-014	1.10173e-014	7.92347e-015	5.03857e-015	2.95909e-015	4.10141e-015	6.12872e-015
-2.71073e-015	4.7213e-015	-1.80626e-015	-2.66781e-015	-4.7566e-016	-3.9588e-015	-9.53402e-015	1.88358e-015	-7.8582e-016	1.27858e-015	-8.10361e-015	-7.51375e-015	-6.29466e-015	4.79717e-015	1.72664e-015	5.83951e-015	2.84965e-015	5.27121e-015	1.11441e-014	1.0733e-014	7.52948e-015	4.86262e-015	2.80101e-015	3.76472e-015	5.46352e-015
-2.85045e-015	4.44256e-015	-1.68909e-015	-2.5776e-015	-9.92011e-017	-4.10254e-015	-1.01059e-014	1.82757e-015	-1.04499e-015	9.07841e-016	-8.54931e-015	-7.68166e-015	-6.61486e-015	4.94738e-015	1.85378e-015	6.0652e-015	2.84231e-015	5.52994e-015	1.13363e-014	1.04466e-014	7.13638e-015	4.67409e-015	2.66109e-015	3.4157e-015	4.79643e-015
-3.01781e-015	4.1213e-015	-1.56097e-015	-2.47381e-015	2.96868e-016	-4.22431e-015	-1.06481e-014	1.79601e-015	-1.32032e-015	5.43113e-016	-9.00025e-015	-7.83446e-015	-6.9402e-015	5.09913e-015	1.95792e-015	6.26067e-015	2.86727e-015	5.79971e-015	1.15139e-014	1.01592e-014	6.74551e-015	4.47263e-015	2.53827e-015	3.05454e-015	4.1302e-015
-3.21174e-015	3.75824e-015	-1.42201e-015	-2.35773e-015	7.08207e-016	-4.32272e-015	-1.11584e-014	1.78668e-015	-1.61282e-015	1.84418e-016	-9.45589e-015	-7.97309e-015	-7.26893e-015	5.25139e-015	2.03976e-015	6.42451e-015	2.92541e-015	6.07779e-015	1.16743e-014	9.871e-015	6.35821e-015	4.25757e-015	2.43208e-015	2.68164e-015	3.4669e-015
-3.4306e-015	3.35446e-015	-1.27249e-015	-2.22965e-015	1.13082e-015	-4.39694e-015	-1.16342e-014	1.79687e-015	-1.9229e-015	-1.67906e-016	-9.91545e-015	-8.09825e-015	-7.59994e-015	5.4031e-015	2.10044e-015	6.55596e-015	3.01701e-015	6.36141e-015	1.18154e-014	9.58214e-015	5.97538e-015	4.02832e-015	2.34199e-015	2.29709e-015	2.80837e-015
-3.67263e-015	2.91145e-015	-1.11378e-015	-2.0902e-015	1.56112e-015	-4.44605e-015	-1.20739e-014	1.823e-015	-2.25063e-015	-5.14155e-016	-1.03777e-014	-8.21093e-015	-7.9314e-015	5.5537e-015	2.1413e-015	6.6544e-015	3.14153e-015	6.64742e-015	1.19343e-014	9.2933e-015	5.59878e-015	3.78524e-015	2.26706e-015	1.90108e-015	2.1572e-015
-3.93584e-015	2.43073e-015	-9.45954e-016	-1.94018e-015	1.99534e-015	-4.46934e-015	-1.24761e-014	1.86184e-015	-2.59566e-015	-8.55086e-016	-1.08418e-014	-8.312e-015	-8.26254e-015	5.70274e-015	2.16343e-015	6.72075e-015	3.2985e-015	6.9334e-015	1.2029e-014	9.00542e-015	5.22952e-015	3.52809e-015	2.2063e-015	1.49397e-015	1.51504e-015
-4.21817e-015	1.91502e-015	-7.68452e-016	-1.77996e-015	2.42976e-015	-4.46631e-015	-1.28393e-014	1.91017e-015	-2.95806e-015	-1.19051e-015	-1.13059e-014	-8.40305e-015	-8.59133e-015	5.84948e-015	2.16902e-015	6.75579e-015	3.48662e-015	7.2167e-015	1.20977e-014	8.71905e-015	4.86848e-015	3.25718e-015	2.15848e-015	1.07643e-015	8.84265e-016
-4.51736e-015	1.36706e-015	-5.81815e-016	-1.61069e-015	2.86145e-015	-4.43574e-015	-1.31625e-014	1.96479e-015	-3.33696e-015	-1.52036e-015	-1.17691e-014	-8.48452e-015	-8.91672e-015	5.99327e-015	2.16036e-015	6.76079e-015	3.70499e-015	7.49575e-015	1.21395e-014	8.43472e-015	4.51647e-015	2.97328e-015	2.1226e-015	6.48879e-016	2.67272e-016
-4.83037e-015	7.89336e-016	-3.86157e-016	-1.43266e-015	3.28753e-015	-4.37782e-015	-1.34444e-014	2.02284e-015	-3.73123e-015	-1.84464e-015	-1.22294e-014	-8.55773e-015	-9.23694e-015	6.13364e-015	2.14e-015	6.73791e-015	3.95121e-015	7.76778e-015	1.2154e-014	8.15298e-015	4.1739e-015	2.67734e-015	2.0976e-015	2.12188e-016	-3.33483e-016
-5.1544e-015	1.84846e-016	-1.81554e-016	-1.24632e-015	3.70573e-015	-4.29221e-015	-1.36845e-014	2.0811e-015	-4.14007e-015	-2.1635e-015	-1.26847e-014	-8.62373e-015	-9.55039e-015	6.2701e-015	2.111e-015	6.68927e-015	4.22261e-015	8.0303e-015	1.21406e-014	7.87382e-015	3.84194e-015	2.37054e-015	2.0814e-015	-2.33264e-016	-9.15491e-016
-5.48754e-015	-4.42392e-016	3.1631e-017	-1.05179e-015	4.11445e-015	-4.17894e-015	-1.3882e-014	2.13656e-015	-4.5617e-015	-2.47627e-015	-1.31338e-014	-8.68359e-015	-9.85578e-015	6.40326e-015	2.07655e-015	6.61841e-015	4.51735e-015	8.28141e-015	1.20985e-014	7.59773e-015	3.52124e-015	2.05396e-015	2.07274e-015	-6.86682e-016	-1.4768e-015
-5.82669e-015	-1.08907e-015	2.54081e-016	-8.49285e-016	4.51248e-015	-4.03762e-015	-1.40364e-014	2.18548e-015	-4.99416e-015	-2.78293e-015	-1.3575e-014	-8.73812e-015	-1.01517e-014	6.53358e-015	2.03959e-015	6.52801e-015	4.83263e-015	8.51883e-015	1.20284e-014	7.3256e-015	3.21237e-015	1.7288e-015	2.0705e-015	-1.14746e-015	-2.01514e-015
-6.16889e-015	-1.75125e-015	4.85441e-016	-6.39138e-016	4.89831e-015	-3.86818e-015	-1.41487e-014	2.22478e-015	-5.43523e-015	-3.08294e-015	-1.40062e-014	-8.78857e-015	-1.04361e-014	6.66135e-015	2.00423e-015	6.42155e-015	5.16613e-015	8.74102e-015	1.19315e-014	7.05664e-015	2.91537e-015	1.39713e-015	2.0731e-015	-1.61529e-015	-2.52774e-015
-6.51119e-015	-2.42472e-015	7.2605e-016	-4.21113e-016	5.27118e-015	-3.6711e-015	-1.42188e-014	2.25141e-015	-5.88271e-015	-3.37612e-015	-1.44255e-014	-8.83549e-015	-1.07078e-014	6.78743e-015	1.97433e-015	6.30299e-015	5.5143e-015	8.947e-015	1.18085e-014	6.79147e-015	2.63141e-015	1.06073e-015	2.07899e-015	-2.0889e-015	-3.01238e-015
-6.85038e-015	-3.10486e-015	9.75992e-016	-1.95025e-016	5.63171e-015	-3.44644e-015	-1.42468e-014	2.26306e-015	-6.33424e-015	-3.6619e-015	-1.48307e-014	-8.87932e-015	-1.09648e-014	6.91258e-015	1.95303e-015	6.17741e-015	5.87372e-015	9.13535e-015	1.16606e-014	6.53091e-015	2.36087e-015	7.21501e-016	2.08694e-015	-2.56704e-015	-3.46753e-015
-7.18355e-015	-3.78625e-015	1.23527e-015	3.92896e-017	5.98023e-015	-3.19485e-015	-1.42333e-014	2.25721e-015	-6.78703e-015	-3.93979e-015	-1.52197e-014	-8.92038e-015	-1.1205e-014	7.03788e-015	1.94341e-015	6.04857e-015	6.24103e-015	9.30456e-015	1.14902e-014	6.27526e-015	2.10309e-015	3.8127e-016	2.09552e-015	-3.04917e-015	-3.89175e-015
-7.50759e-015	-4.46464e-015	1.5037e-015	2.81759e-016	6.31719e-015	-2.91741e-015	-1.41796e-014	2.23175e-015	-7.23726e-015	-4.2097e-015	-1.55903e-014	-8.95913e-015	-1.14268e-014	7.16425e-015	1.94892e-015	5.92051e-015	6.61254e-015	9.45416e-015	1.1299e-014	6.02444e-015	1.85847e-015	4.18885e-017	2.10342e-015	-3.53398e-015	-4.28301e-015
-7.81978e-015	-5.13502e-015	1.78195e-015	5.32711e-016	6.64426e-015	-2.61434e-015	-1.40866e-014	2.18471e-015	-7.68214e-015	-4.47027e-015	-1.59405e-014	-8.99562e-015	-1.16299e-014	7.29358e-015	1.97273e-015	5.79801e-015	6.98426e-015	9.58366e-015	1.10893e-014	5.77778e-015	1.6271e-015	-2.93907e-016	2.10914e-015	-4.02036e-015	-4.63952e-015
-8.11716e-015	-5.79284e-015	2.07e-015	7.92373e-016	6.96237e-015	-2.28632e-015	-1.39555e-014	2.11438e-015	-8.11773e-015	-4.72074e-015	-1.62683e-014	-9.03024e-015	-1.18128e-014	7.42682e-015	2.01731e-015	5.68597e-015	7.35263e-015	9.69283e-015	1.0864e-014	5.53547e-015	1.40893e-015	-6.23964e-016	2.11124e-015	-4.50714e-015	-4.9595e-015
-8.3973e-015	-6.43392e-015	2.3689e-015	1.06053e-015	7.2733e-015	-1.93418e-015	-1.37876e-014	2.01981e-015	-8.54121e-015	-4.96024e-015	-1.65717e-014	-9.06272e-015	-1.19735e-014	7.56519e-015	2.08556e-015	5.58866e-015	7.71369e-015	9.78167e-015	1.06252e-014	5.29692e-015	1.20309e-015	-9.46214e-016	2.10879e-015	-4.99328e-015	-5.24223e-015
-8.65771e-015	-7.05345e-015	2.67823e-015	1.33703e-015	7.57955e-015	-1.55935e-015	-1.35841e-014	1.8997e-015	-8.94882e-015	-5.18804e-015	-1.68489e-014	-9.09263e-015	-1.21111e-014	7.71013e-015	2.17967e-015	5.51019e-015	8.06322e-015	9.85e-015	1.03754e-014	5.06204e-015	1.00958e-015	-1.25852e-015	2.10056e-015	-5.47788e-015	-5.48643e-015
-8.89645e-015	-7.64707e-015	2.99807e-015	1.62211e-015	7.88284e-015	-1.16312e-015	-1.33469e-014	1.75371e-015	-9.33689e-015	-5.40332e-015	-1.70985e-014	-9.11919e-015	-1.22245e-014	7.86333e-015	2.30133e-015	5.45461e-015	8.39711e-015	9.89862e-015	1.01175e-014	4.83057e-015	8.27593e-016	-1.55804e-015	2.08553e-015	-5.95974e-015	-5.69099e-015
-9.11137e-015	-8.21051e-015	3.32876e-015	1.91576e-015	8.18614e-015	-7.46263e-016	-1.30776e-014	1.58169e-015	-9.7022e-015	-5.60565e-015	-1.73187e-014	-9.14163e-015	-1.23127e-014	8.02556e-015	2.45182e-015	5.42573e-015	8.7113e-015	9.92751e-015	9.85461e-015	4.60202e-015	6.55806e-016	-1.84321e-015	2.06272e-015	-6.43716e-015	-5.85518e-015
-9.30002e-015	-8.73978e-015	3.67017e-015	2.21733e-015	8.49147e-015	-3.10792e-016	-1.27779e-014	1.38355e-015	-1.00421e-014	-5.79417e-015	-1.75078e-014	-9.15872e-015	-1.23747e-014	8.19795e-015	2.63252e-015	5.42679e-015	9.0021e-015	9.93725e-015	9.58901e-015	4.37612e-015	4.93838e-016	-2.11223e-015	2.03103e-015	-6.90922e-015	-5.97865e-015
-9.46072e-015	-9.23168e-015	4.02249e-015	2.52683e-015	8.80106e-015	1.41484e-016	-1.24506e-014	1.15943e-015	-1.03537e-014	-5.96789e-015	-1.76647e-014	-9.16973e-015	-1.24097e-014	8.38178e-015	2.8439e-015	5.46025e-015	9.2659e-015	9.92843e-015	9.324e-015	4.15303e-015	3.41651e-016	-2.36284e-015	1.98987e-015	-7.37403e-015	-6.06143e-015
-9.59219e-015	-9.68291e-015	4.3858e-015	2.84409e-015	9.11692e-015	6.08995e-016	-1.20968e-014	9.10312e-016	-1.06342e-014	-6.12585e-015	-1.77883e-014	-9.17353e-015	-1.2417e-014	8.57788e-015	3.08574e-015	5.52863e-015	9.50017e-015	9.90162e-015	9.06217e-015	3.93199e-015	1.9783e-016	-2.59361e-015	1.93838e-015	-7.83035e-015	-6.10357e-015
-9.69295e-015	-1.00909e-014	4.75992e-015	3.16949e-015	9.44121e-015	1.09005e-015	-1.17184e-014	6.37012e-016	-1.08813e-014	-6.26697e-015	-1.78781e-014	-9.16935e-015	-1.23961e-014	8.78661e-015	3.35773e-015	5.63366e-015	9.70192e-015	9.8576e-015	8.80655e-015	3.7124e-015	6.13642e-017	-2.80341e-015	1.87645e-015	-8.27681e-015	-6.10504e-015
-9.76211e-015	-1.04528e-014	5.1446e-015	3.5024e-015	9.7755e-015	1.58289e-015	-1.13177e-014	3.41838e-016	-1.10926e-014	-6.39104e-015	-1.79333e-014	-9.15581e-015	-1.2347e-014	9.00883e-015	3.65952e-015	5.77732e-015	9.86824e-015	9.79739e-015	8.55871e-015	3.49434e-015	-6.93241e-017	-2.99138e-015	1.80393e-015	-8.71164e-015	-6.06623e-015
-9.79872e-015	-1.07672e-014	5.53882e-015	3.84257e-015	1.01219e-014	2.08497e-015	-1.0897e-014	2.74595e-017	-1.12667e-014	-6.49678e-015	-1.7954e-014	-9.13181e-015	-1.22689e-014	9.2451e-015	3.98878e-015	5.95982e-015	9.99732e-015	9.72197e-015	8.32124e-015	3.27783e-015	-1.94448e-016	-3.15634e-015	1.72019e-015	-9.13376e-015	-5.98814e-015
-9.80195e-015	-1.10319e-014	5.94289e-015	4.18884e-015	1.04821e-014	2.59484e-015	-1.04582e-014	-3.04629e-016	-1.14018e-014	-6.58412e-015	-1.79394e-014	-9.09615e-015	-1.21624e-014	9.49608e-015	4.34409e-015	6.1813e-015	1.00863e-014	9.63262e-015	8.09583e-015	3.06302e-015	-3.15171e-016	-3.29755e-015	1.62482e-015	-9.54191e-015	-5.87239e-015
-9.77115e-015	-1.12456e-014	6.35584e-015	4.54047e-015	1.08569e-014	3.10999e-015	-1.00043e-014	-6.52687e-016	-1.14969e-014	-6.65208e-015	-1.789e-014	-9.04781e-015	-1.20279e-014	9.76192e-015	4.72343e-015	6.44134e-015	1.01333e-014	9.53025e-015	7.88376e-015	2.84948e-015	-4.33436e-016	-3.41464e-015	1.51813e-015	-9.93459e-015	-5.72004e-015
-9.70611e-015	-1.14076e-014	6.77724e-015	4.89661e-015	1.12474e-014	3.62803e-015	-9.53711e-015	-1.01397e-015	-1.15513e-014	-6.70098e-015	-1.78056e-014	-8.9859e-015	-1.18647e-014	1.00423e-014	5.12333e-015	6.73818e-015	1.0137e-014	9.4164e-015	7.68649e-015	2.63639e-015	-5.49908e-016	-3.50756e-015	1.39997e-015	-1.03105e-014	-5.53291e-015
-9.60718e-015	-1.15172e-014	7.20579e-015	5.25574e-015	1.16532e-014	4.14686e-015	-9.05924e-015	-1.38612e-015	-1.15652e-014	-6.7309e-015	-1.76877e-014	-8.90974e-015	-1.16738e-014	1.03362e-014	5.54031e-015	7.06941e-015	1.0097e-014	9.29147e-015	7.50481e-015	2.42419e-015	-6.65454e-016	-3.57629e-015	1.27077e-015	-1.06683e-014	-5.31335e-015
-9.47425e-015	-1.15746e-014	7.64084e-015	5.61674e-015	1.20742e-014	4.66447e-015	-8.57337e-015	-1.76563e-015	-1.15392e-014	-6.74131e-015	-1.75369e-014	-8.81829e-015	-1.14554e-014	1.06432e-014	5.97088e-015	7.43373e-015	1.00136e-014	9.15634e-015	7.33936e-015	2.213e-015	-7.80942e-016	-3.62137e-015	1.13124e-015	-1.1006e-014	-5.06279e-015
-9.30796e-015	-1.158e-014	8.08185e-015	5.97836e-015	1.25096e-014	5.1785e-015	-8.08222e-015	-2.14936e-015	-1.14736e-014	-6.73317e-015	-1.73541e-014	-8.71071e-015	-1.12105e-014	1.0962e-014	6.41102e-015	7.82787e-015	9.88688e-015	9.0119e-015	7.19066e-015	2.00251e-015	-8.97654e-016	-3.64376e-015	9.81952e-016	-1.1322e-014	-4.78415e-015
-9.10955e-015	-1.15346e-014	8.52706e-015	6.33849e-015	1.29584e-014	5.68663e-015	-7.58788e-015	-2.5347e-015	-1.13704e-014	-6.70667e-015	-1.7141e-014	-8.58656e-015	-1.09401e-014	1.12912e-014	6.85679e-015	8.24828e-015	9.71681e-015	8.8588e-015	7.05824e-015	1.79287e-015	-1.01711e-015	-3.64427e-015	8.22885e-016	-1.16149e-014	-4.47976e-015
-8.8801e-015	-1.14395e-014	8.9749e-015	6.69552e-015	1.34187e-014	6.18667e-015	-7.09252e-015	-2.91805e-015	-1.12311e-014	-6.66198e-015	-1.6899e-014	-8.44591e-015	-1.06452e-014	1.16293e-014	7.3042e-015	8.69153e-015	9.50385e-015	8.69809e-015	6.94179e-015	1.58396e-015	-1.14025e-015	-3.62424e-015	6.54198e-016	-1.18843e-014	-4.15251e-015
-8.62051e-015	-1.12971e-014	9.42378e-015	7.0478e-015	1.38886e-014	6.6764e-015	-6.59974e-015	-3.2969e-015	-1.10585e-014	-6.60002e-015	-1.66308e-014	-8.28833e-015	-1.0327e-014	1.19745e-014	7.74832e-015	9.15328e-015	9.24955e-015	8.53002e-015	6.84064e-015	1.37641e-015	-1.26759e-015	-3.58428e-015	4.76853e-016	-1.21294e-014	-3.8049e-015
-8.33187e-015	-1.11092e-014	9.87218e-015	7.39311e-015	1.43649e-014	7.15323e-015	-6.11147e-015	-3.66843e-015	-1.08545e-014	-6.52217e-015	-1.63381e-014	-8.11433e-015	-9.98781e-015	1.23251e-014	8.18429e-015	9.62834e-015	8.95538e-015	8.35545e-015	6.75369e-015	1.16953e-015	-1.40093e-015	-3.52611e-015	2.91522e-016	-1.23492e-014	-3.44051e-015
-8.01588e-015	-1.08783e-014	1.03175e-014	7.72963e-015	1.48445e-014	7.61519e-015	-5.63035e-015	-4.02955e-015	-1.0622e-014	-6.42901e-015	-1.60228e-014	-7.92465e-015	-9.6287e-015	1.26788e-014	8.60761e-015	1.01113e-014	8.62318e-015	8.17484e-015	6.67945e-015	9.63451e-016	-1.5405e-015	-3.45149e-015	9.82069e-017	-1.25423e-014	-3.06251e-015
-7.67412e-015	-1.06073e-014	1.0758e-014	8.05474e-015	1.53239e-014	8.06012e-015	-5.15909e-015	-4.37761e-015	-1.03643e-014	-6.32161e-015	-1.56874e-014	-7.71968e-015	-9.25063e-015	1.30331e-014	9.01342e-015	1.05971e-014	8.25554e-015	7.98857e-015	6.61659e-015	7.59251e-016	-1.68709e-015	-3.36276e-015	-1.02406e-016	-1.27084e-014	-2.6735e-015
-7.30763e-015	-1.02991e-014	1.11916e-014	8.36616e-015	1.57992e-014	8.48515e-015	-4.7001e-015	-4.70992e-015	-1.0085e-014	-6.20155e-015	-1.5334e-014	-7.50036e-015	-8.85549e-015	1.3385e-014	9.39699e-015	1.10804e-014	7.85528e-015	7.79688e-015	6.56304e-015	5.57029e-016	-1.84141e-015	-3.26229e-015	-3.09379e-016	-1.28472e-014	-2.27752e-015
-6.91838e-015	-9.95714e-015	1.16158e-014	8.66204e-015	1.62659e-014	8.88896e-015	-4.25577e-015	-5.02493e-015	-9.78815e-015	-6.07061e-015	-1.49655e-014	-7.26774e-015	-8.44541e-015	1.3732e-014	9.75402e-015	1.15555e-014	7.42559e-015	7.60048e-015	6.51669e-015	3.56758e-016	-2.00332e-015	-3.1516e-015	-5.22368e-016	-1.29581e-014	-1.87755e-015
-6.50826e-015	-9.58481e-015	1.20285e-014	8.94055e-015	1.67189e-014	9.26984e-015	-3.82861e-015	-5.32036e-015	-9.47794e-015	-5.93071e-015	-1.45851e-014	-7.0229e-015	-8.02288e-015	1.40711e-014	1.00801e-014	1.20165e-014	6.96915e-015	7.39929e-015	6.47539e-015	1.59294e-016	-2.17325e-015	-3.03263e-015	-7.41228e-016	-1.30412e-014	-1.47687e-015
-6.07918e-015	-9.18604e-015	1.24274e-014	9.19916e-015	1.71533e-014	9.62536e-015	-3.42147e-015	-5.59417e-015	-9.15876e-015	-5.78362e-015	-1.4195e-014	-6.76733e-015	-7.58997e-015	1.43998e-014	1.03719e-014	1.24575e-014	6.48925e-015	7.19329e-015	6.43702e-015	-3.47272e-017	-2.35094e-015	-2.90795e-015	-9.65264e-016	-1.30965e-014	-1.07866e-015
-5.63364e-015	-8.7644e-015	1.28096e-014	9.43586e-015	1.75641e-014	9.95366e-015	-3.03669e-015	-5.84421e-015	-8.8353e-015	-5.63121e-015	-1.37981e-014	-6.50294e-015	-7.14948e-015	1.47147e-014	1.06249e-014	1.28725e-014	5.99002e-015	6.98256e-015	6.39892e-015	-2.25355e-016	-2.53687e-015	-2.78054e-015	-1.19347e-015	-1.31245e-014	-6.86462e-016
-5.17411e-015	-8.32397e-015	1.31727e-014	9.64872e-015	1.79457e-014	1.02533e-014	-2.67752e-015	-6.06964e-015	-8.5121e-015	-5.47511e-015	-1.33975e-014	-6.23162e-015	-6.70294e-015	1.50134e-014	1.08354e-014	1.32563e-014	5.47522e-015	6.767e-015	6.35827e-015	-4.12026e-016	-2.73143e-015	-2.65235e-015	-1.42562e-015	-1.31255e-014	-3.03181e-016
-4.70282e-015	-7.86873e-015	1.35142e-014	9.83523e-015	1.82931e-014	1.05228e-014	-2.34549e-015	-6.26938e-015	-8.19376e-015	-5.31741e-015	-1.29955e-014	-5.95484e-015	-6.25242e-015	1.52922e-014	1.10003e-014	1.36032e-014	4.94817e-015	6.54709e-015	6.31364e-015	-5.93477e-016	-2.93383e-015	-2.52532e-015	-1.66116e-015	-1.31002e-014	6.84266e-017
-4.22172e-015	-7.4026e-015	1.38317e-014	9.99328e-015	1.86007e-014	1.0761e-014	-2.04265e-015	-6.44272e-015	-7.88535e-015	-5.16065e-015	-1.25949e-014	-5.67489e-015	-5.80084e-015	1.55483e-014	1.11173e-014	1.39086e-014	4.41314e-015	6.32218e-015	6.26214e-015	-7.69283e-016	-3.14364e-015	-2.40169e-015	-1.89979e-015	-1.30486e-014	4.25501e-016
-3.73322e-015	-6.92984e-015	1.41233e-014	1.01216e-014	1.88631e-014	1.0967e-014	-1.77122e-015	-6.58934e-015	-7.5917e-015	-5.00653e-015	-1.21983e-014	-5.39417e-015	-5.35062e-015	1.57793e-014	1.11836e-014	1.41671e-014	3.87438e-015	6.09212e-015	6.20092e-015	-9.39253e-016	-3.36056e-015	-2.28351e-015	-2.14108e-015	-1.29718e-014	7.65527e-016
-3.2391e-015	-6.45417e-015	1.43863e-014	1.02187e-014	1.90756e-014	1.11397e-014	-1.53306e-015	-6.70929e-015	-7.31724e-015	-4.85704e-015	-1.18079e-014	-5.11442e-015	-4.90352e-015	1.59825e-014	1.11978e-014	1.43754e-014	3.3359e-015	5.85719e-015	6.12725e-015	-1.1031e-015	-3.58361e-015	-2.17206e-015	-2.38472e-015	-1.28709e-014	1.08588e-015
-2.74123e-015	-5.97945e-015	1.46183e-014	1.02835e-014	1.92338e-014	1.1279e-014	-1.32967e-015	-6.80346e-015	-7.06555e-015	-4.71389e-015	-1.14265e-014	-4.83805e-015	-4.46203e-015	1.61548e-014	1.11578e-014	1.45294e-014	2.80134e-015	5.61743e-015	6.03896e-015	-1.25999e-015	-3.81193e-015	-2.06862e-015	-2.63047e-015	-1.27465e-014	1.38459e-015
-2.24158e-015	-5.50941e-015	1.48176e-014	1.0315e-014	1.93333e-014	1.1384e-014	-1.16174e-015	-6.87246e-015	-6.84042e-015	-4.57901e-015	-1.10564e-014	-4.56664e-015	-4.02911e-015	1.62944e-014	1.10637e-014	1.46259e-014	2.2746e-015	5.37274e-015	5.93403e-015	-1.4095e-015	-4.04424e-015	-1.97452e-015	-2.87819e-015	-1.25997e-014	1.65994e-015
-1.7423e-015	-5.04748e-015	1.49818e-014	1.03129e-014	1.93697e-014	1.14542e-014	-1.03076e-015	-6.91672e-015	-6.6457e-015	-4.45386e-015	-1.06996e-014	-4.30197e-015	-3.60616e-015	1.63993e-014	1.0915e-014	1.46625e-014	1.75907e-015	5.12387e-015	5.81048e-015	-1.55159e-015	-4.27923e-015	-1.89071e-015	-3.12725e-015	-1.24324e-014	1.91055e-015
-1.24541e-015	-4.59733e-015	1.51093e-014	1.02772e-014	1.93398e-014	1.14896e-014	-9.38115e-016	-6.93653e-015	-6.48494e-015	-4.33977e-015	-1.03578e-014	-4.04659e-015	-3.19549e-015	1.64677e-014	1.07126e-014	1.46369e-014	1.25871e-015	4.8707e-015	5.66713e-015	-1.68587e-015	-4.51627e-015	-1.8191e-015	-3.37745e-015	-1.22461e-014	2.13464e-015
-7.52365e-016	-4.1617e-015	1.51978e-014	1.02078e-014	1.92407e-014	1.14904e-014	-8.84721e-016	-6.93376e-015	-6.36026e-015	-4.23829e-015	-1.00328e-014	-3.80245e-015	-2.7991e-015	1.64982e-014	1.04569e-014	1.45482e-014	7.76796e-016	4.61302e-015	5.50257e-015	-1.81152e-015	-4.75363e-015	-1.76082e-015	-3.62821e-015	-1.20425e-014	2.33111e-015
-2.65212e-016	-3.74346e-015	1.52457e-014	1.01045e-014	1.90706e-014	1.14573e-014	-8.71004e-016	-6.91037e-015	-6.27416e-015	-4.1509e-015	-9.7264e-015	-3.57087e-015	-2.41874e-015	1.64895e-014	1.01494e-014	1.43957e-014	3.16689e-016	4.35123e-015	5.31561e-015	-1.92857e-015	-4.99012e-015	-1.71598e-015	-3.87968e-015	-1.18237e-014	2.49947e-015
2.14338e-016	-3.34496e-015	1.52519e-014	9.96799e-015	1.88271e-014	1.13903e-014	-8.96673e-016	-6.86797e-015	-6.22891e-015	-4.07888e-015	-9.43976e-015	-3.35339e-015	-2.05627e-015	1.6441e-014	9.79196e-015	1.41797e-014	-1.19043e-016	4.08594e-015	5.10497e-015	-2.03662e-015	-5.22424e-015	-1.6852e-015	-4.1315e-015	-1.15912e-014	2.63974e-015
6.84264e-016	-2.96866e-015	1.52154e-014	9.79902e-015	1.85099e-014	1.12908e-014	-9.62019e-016	-6.80822e-015	-6.22617e-015	-4.02271e-015	-9.17375e-015	-3.15124e-015	-1.71301e-015	1.63515e-014	9.38669e-015	1.39014e-014	-5.28574e-016	3.81728e-015	4.86977e-015	-2.13586e-015	-5.4541e-015	-1.66815e-015	-4.38367e-015	-1.13461e-014	2.75288e-015
1.14326e-015	-2.61656e-015	1.51358e-014	9.59893e-015	1.81187e-014	1.11598e-014	-1.06663e-015	-6.73329e-015	-6.26635e-015	-3.98314e-015	-8.92963e-015	-2.96555e-015	-1.3897e-015	1.62213e-014	8.93606e-015	1.35615e-014	-9.09265e-016	3.54589e-015	4.61059e-015	-2.22684e-015	-5.67914e-015	-1.66475e-015	-4.63594e-015	-1.10908e-014	2.83901e-015
1.58984e-015	-2.28978e-015	1.50133e-014	9.36997e-015	1.76541e-014	1.09981e-014	-1.20964e-015	-6.64525e-015	-6.34901e-015	-3.9606e-015	-8.7079e-015	-2.79682e-015	-1.08783e-015	1.60504e-014	8.44377e-015	1.3162e-014	-1.25892e-015	3.27232e-015	4.32732e-015	-2.30895e-015	-5.89785e-015	-1.67464e-015	-4.88785e-015	-1.08266e-014	2.89848e-015
2.02245e-015	-1.98949e-015	1.48469e-014	9.11357e-015	1.7118e-014	1.08074e-014	-1.38949e-015	-6.54657e-015	-6.47428e-015	-3.95532e-015	-8.5084e-015	-2.64524e-015	-8.08215e-016	1.58388e-014	7.91368e-015	1.27055e-014	-1.57612e-015	2.99706e-015	4.02025e-015	-2.38178e-015	-6.10803e-015	-1.69746e-015	-5.13863e-015	-1.05557e-014	2.93301e-015
2.44012e-015	-1.71658e-015	1.46369e-014	8.83186e-015	1.6513e-014	1.05894e-014	-1.60473e-015	-6.43889e-015	-6.64109e-015	-3.96688e-015	-8.33104e-015	-2.51112e-015	-5.51734e-016	1.55877e-014	7.34986e-015	1.21953e-014	-1.85982e-015	2.72191e-015	3.69072e-015	-2.44562e-015	-6.30897e-015	-1.73161e-015	-5.38793e-015	-1.02795e-014	2.9437e-015
2.84126e-015	-1.4713e-015	1.43845e-014	8.52792e-015	1.58424e-014	1.03458e-014	-1.8538e-015	-6.325e-015	-6.8481e-015	-3.9945e-015	-8.17562e-015	-2.39442e-015	-3.18484e-016	1.52985e-014	6.75686e-015	1.16353e-014	-2.10886e-015	2.44757e-015	3.33963e-015	-2.50028e-015	-6.49932e-015	-1.77567e-015	-5.63499e-015	-9.99969e-015	2.93197e-015
3.22565e-015	-1.25397e-015	1.40905e-014	8.2045e-015	1.51105e-014	1.00791e-014	-2.13451e-015	-6.20666e-015	-7.09344e-015	-4.03747e-015	-8.04172e-015	-2.29452e-015	-1.08886e-016	1.49725e-014	6.13871e-015	1.10301e-014	-2.32258e-015	2.17479e-015	2.96812e-015	-2.54544e-015	-6.67708e-015	-1.82838e-015	-5.87944e-015	-9.71794e-015	2.9003e-015
3.59289e-015	-1.06449e-015	1.37561e-014	7.86537e-015	1.43221e-014	9.79155e-015	-2.44389e-015	-6.08574e-015	-7.37479e-015	-4.09488e-015	-7.92911e-015	-2.21094e-015	7.72254e-017	1.46116e-014	5.50063e-015	1.03843e-014	-2.5007e-015	1.90413e-015	2.57869e-015	-2.58148e-015	-6.84153e-015	-1.88852e-015	-6.12066e-015	-9.43533e-015	2.85132e-015
3.94226e-015	-9.02197e-016	1.33834e-014	7.51401e-015	1.34826e-014	9.48555e-015	-2.77953e-015	-5.96396e-015	-7.68862e-015	-4.16513e-015	-7.83629e-015	-2.14287e-015	2.40506e-016	1.42178e-014	4.84728e-015	9.70378e-015	-2.64313e-015	1.6367e-015	2.17403e-015	-2.60893e-015	-6.99203e-015	-1.95446e-015	-6.35813e-015	-9.15289e-015	2.78753e-015
4.27309e-015	-7.65881e-016	1.29743e-014	7.15382e-015	1.25983e-014	9.1644e-015	-3.13809e-015	-5.84334e-015	-8.03154e-015	-4.24692e-015	-7.76245e-015	-2.08958e-015	3.8086e-016	1.37937e-014	4.18433e-015	8.99468e-015	-2.74983e-015	1.37393e-015	1.75572e-015	-2.62758e-015	-7.12746e-015	-2.024e-015	-6.59102e-015	-8.8712e-015	2.71143e-015
4.58452e-015	-6.55128e-016	1.25302e-014	6.78901e-015	1.16765e-014	8.82994e-015	-3.51648e-015	-5.72582e-015	-8.39959e-015	-4.339e-015	-7.7063e-015	-2.04851e-015	4.99512e-016	1.33422e-014	3.51721e-015	8.26347e-015	-2.82123e-015	1.11695e-015	1.32644e-015	-2.63728e-015	-7.2473e-015	-2.09515e-015	-6.81768e-015	-8.59201e-015	2.62585e-015
4.87661e-015	-5.68521e-016	1.20542e-014	6.42367e-015	1.07243e-014	8.4854e-015	-3.91072e-015	-5.61344e-015	-8.78918e-015	-4.43922e-015	-7.66594e-015	-2.01857e-015	5.97853e-016	1.28666e-014	2.85067e-015	7.5158e-015	-2.85862e-015	8.67468e-016	8.88473e-016	-2.63803e-015	-7.35125e-015	-2.16554e-015	-7.03769e-015	-8.31583e-015	2.53414e-015
5.14889e-015	-5.03867e-016	1.15491e-014	6.06199e-015	9.74922e-015	8.13305e-015	-4.31714e-015	-5.5072e-015	-9.1952e-015	-4.54539e-015	-7.64012e-015	-1.99851e-015	6.76791e-016	1.23699e-014	2.19001e-015	6.7585e-015	-2.86302e-015	6.26804e-016	4.45316e-016	-2.62955e-015	-7.43915e-015	-2.2331e-015	-7.24995e-015	-8.04221e-015	2.43953e-015
5.40148e-015	-4.59503e-016	1.10177e-014	5.70765e-015	8.76038e-015	7.77551e-015	-4.73185e-015	-5.40784e-015	-9.61277e-015	-4.65572e-015	-7.62686e-015	-1.98634e-015	7.37658e-016	1.18552e-014	1.5405e-015	5.9988e-015	-2.83581e-015	3.9642e-016	2.07709e-019	-2.61212e-015	-7.51098e-015	-2.29568e-015	-7.45319e-015	-7.77164e-015	2.34575e-015
5.6342e-015	-4.33172e-016	1.04634e-014	5.36462e-015	7.76639e-015	7.41557e-015	-5.15048e-015	-5.31706e-015	-1.00365e-014	-4.76771e-015	-7.62413e-015	-1.98043e-015	7.82551e-016	1.13264e-014	9.07094e-016	5.24314e-015	-2.77824e-015	1.77339e-016	-4.4378e-016	-2.58625e-015	-7.56717e-015	-2.3512e-015	-7.64635e-015	-7.50395e-015	2.25609e-015
5.84779e-015	-4.22895e-016	9.88967e-015	5.03729e-015	6.7767e-015	7.05641e-015	-5.56886e-015	-5.23557e-015	-1.04623e-014	-4.87867e-015	-7.63006e-015	-1.97843e-015	8.12911e-016	1.0787e-014	2.95147e-016	4.49839e-015	-2.69166e-015	-2.91143e-017	-8.83314e-016	-2.55118e-015	-7.60752e-015	-2.3976e-015	-7.82798e-015	-7.23855e-015	2.17401e-015
6.04197e-015	-4.26408e-016	9.30019e-015	4.72981e-015	5.79997e-015	6.70071e-015	-5.98233e-015	-5.16481e-015	-1.08847e-014	-4.98609e-015	-7.64239e-015	-1.97793e-015	8.30836e-016	1.02417e-014	-2.90646e-016	3.77043e-015	-2.57746e-015	-2.21442e-016	-1.31556e-015	-2.5068e-015	-7.63243e-015	-2.43249e-015	-7.99655e-015	-6.97567e-015	2.10298e-015
6.21696e-015	-4.41198e-016	8.69842e-015	4.44585e-015	4.84567e-015	6.35075e-015	-6.38651e-015	-5.1053e-015	-1.12987e-014	-5.08777e-015	-7.65879e-015	-1.97681e-015	8.386e-016	9.6937e-015	-8.45613e-016	3.06565e-015	-2.43756e-015	-3.98358e-016	-1.73675e-015	-2.4531e-015	-7.64286e-015	-2.45396e-015	-8.15064e-015	-6.71442e-015	2.04645e-015
6.37373e-015	-4.64363e-016	8.08895e-015	4.18973e-015	3.92294e-015	6.00895e-015	-6.77657e-015	-5.05697e-015	-1.16989e-014	-5.18064e-015	-7.67689e-015	-1.97281e-015	8.38054e-016	9.14732e-015	-1.36522e-015	2.39032e-015	-2.2736e-015	-5.58299e-016	-2.14366e-015	-2.39039e-015	-7.63955e-015	-2.45991e-015	-8.2891e-015	-6.45403e-015	2.00768e-015
6.51318e-015	-4.93521e-016	7.47579e-015	3.96476e-015	3.04076e-015	5.67833e-015	-7.14808e-015	-5.0199e-015	-1.2081e-014	-5.26254e-015	-7.69454e-015	-1.96358e-015	8.31466e-016	8.60669e-015	-1.84626e-015	1.75034e-015	-2.08786e-015	-7.0072e-016	-2.5334e-015	-2.3182e-015	-7.6228e-015	-2.44822e-015	-8.41067e-015	-6.19346e-015	1.98839e-015
6.63664e-015	-5.26348e-016	6.86221e-015	3.77446e-015	2.20771e-015	5.36147e-015	-7.4971e-015	-4.99439e-015	-1.24402e-014	-5.33078e-015	-7.70976e-015	-1.94726e-015	8.21097e-016	8.07556e-015	-2.28466e-015	1.15123e-015	-1.88209e-015	-8.24656e-016	-2.90293e-015	-2.23673e-015	-7.59421e-015	-2.41777e-015	-8.51388e-015	-5.93164e-015	1.99134e-015
6.7447e-015	-5.60446e-016	6.25285e-015	3.62174e-015	1.4322e-015	5.06009e-015	-7.81919e-015	-4.97943e-015	-1.27721e-014	-5.38347e-015	-7.72045e-015	-1.92189e-015	8.09152e-016	7.55748e-015	-2.67798e-015	5.98192e-016	-1.65841e-015	-9.29489e-016	-3.24945e-015	-2.14485e-015	-7.55482e-015	-2.36761e-015	-8.59716e-015	-5.66712e-015	2.01951e-015
6.83798e-015	-5.92695e-016	5.6517e-015	3.50828e-015	7.22104e-016	4.77629e-015	-8.11045e-015	-4.97481e-015	-1.30726e-014	-5.41868e-015	-7.72464e-015	-1.88591e-015	7.97925e-016	7.05686e-015	-3.02357e-015	9.52364e-017	-1.41907e-015	-1.01452e-015	-3.57051e-015	-2.04297e-015	-7.50572e-015	-2.29568e-015	-8.65996e-015	-5.39829e-015	2.07501e-015
6.91726e-015	-6.21017e-016	5.06205e-015	3.43582e-015	8.43116e-017	4.51147e-015	-8.36767e-015	-4.98097e-015	-1.33382e-014	-5.43398e-015	-7.72047e-015	-1.83748e-015	7.89355e-016	6.57711e-015	-3.31936e-015	-3.53359e-016	-1.16483e-015	-1.07872e-015	-3.86358e-015	-1.93145e-015	-7.44861e-015	-2.20079e-015	-8.70072e-015	-5.12393e-015	2.15966e-015
6.98415e-015	-6.43638e-016	4.48755e-015	3.40603e-015	-4.74693e-016	4.26763e-015	-8.58674e-015	-4.99695e-015	-1.35654e-014	-5.42784e-015	-7.70634e-015	-1.77549e-015	7.85472e-016	6.12231e-015	-3.56301e-015	-7.44209e-016	-8.96772e-016	-1.12207e-015	-4.12669e-015	-1.80889e-015	-7.38506e-015	-2.08269e-015	-8.71826e-015	-4.84221e-015	2.2746e-015
7.03979e-015	-6.58944e-016	3.93153e-015	3.42025e-015	-9.48976e-016	4.04563e-015	-8.76454e-015	-5.02155e-015	-1.37515e-014	-5.39918e-015	-7.6802e-015	-1.69911e-015	7.87611e-016	5.69494e-015	-3.7527e-015	-1.07457e-015	-6.16723e-016	-1.14412e-015	-4.35816e-015	-1.67498e-015	-7.31662e-015	-1.94106e-015	-8.71155e-015	-4.55161e-015	2.42106e-015
7.08597e-015	-6.65484e-016	3.39738e-015	3.47944e-015	-1.33378e-015	3.84728e-015	-8.89839e-015	-5.05402e-015	-1.38946e-014	-5.34628e-015	-7.63959e-015	-1.60736e-015	7.97663e-016	5.29832e-015	-3.88751e-015	-1.34217e-015	-3.26311e-016	-1.14476e-015	-4.55583e-015	-1.53007e-015	-7.24498e-015	-1.77547e-015	-8.68011e-015	-4.2512e-015	2.59922e-015
7.12392e-015	-6.61621e-016	2.8884e-015	3.58402e-015	-1.62489e-015	3.67375e-015	-8.98526e-015	-5.09342e-015	-1.39932e-014	-5.26836e-015	-7.58416e-015	-1.49956e-015	8.18214e-016	4.93587e-015	-3.96772e-015	-1.54545e-015	-2.60856e-017	-1.12412e-015	-4.718e-015	-1.37367e-015	-7.17104e-015	-1.5858e-015	-8.6232e-015	-3.9398e-015	2.80909e-015
7.15461e-015	-6.46357e-016	2.40789e-015	3.73364e-015	-1.81994e-015	3.52558e-015	-9.02286e-015	-5.13921e-015	-1.4046e-014	-5.16427e-015	-7.51221e-015	-1.37549e-015	8.50457e-016	4.61087e-015	-3.9926e-015	-1.68327e-015	2.83525e-016	-1.08199e-015	-4.8442e-015	-1.20522e-015	-7.09635e-015	-1.37263e-015	-8.54012e-015	-3.61596e-015	3.0505e-015
7.17988e-015	-6.18773e-016	1.95863e-015	3.92816e-015	-1.91598e-015	3.4031e-015	-9.00936e-015	-5.19026e-015	-1.40526e-014	-5.03355e-015	-7.42326e-015	-1.23432e-015	8.96003e-016	4.32619e-015	-3.96186e-015	-1.75423e-015	6.01829e-016	-1.01829e-015	-4.93373e-015	-1.02464e-015	-7.02241e-015	-1.13708e-015	-8.43089e-015	-3.27829e-015	3.32286e-015
7.20135e-015	-5.77565e-016	1.54328e-015	4.16566e-015	-1.91192e-015	3.30715e-015	-8.94388e-015	-5.24547e-015	-1.40129e-014	-4.87608e-015	-7.31653e-015	-1.07661e-015	9.55519e-016	4.08384e-015	-3.87639e-015	-1.75802e-015	9.28793e-016	-9.33421e-016	-4.98634e-015	-8.32041e-016	-6.95066e-015	-8.79808e-016	-8.29542e-015	-2.92604e-015	3.62513e-015
7.22055e-015	-5.21833e-016	1.16397e-015	4.44436e-015	-1.80789e-015	3.23835e-015	-8.8251e-015	-5.30384e-015	-1.39273e-014	-4.69227e-015	-7.19137e-015	-9.02663e-016	1.02953e-015	3.88609e-015	-3.73742e-015	-1.6955e-015	1.26419e-015	-8.2795e-016	-5.00188e-015	-6.27644e-016	-6.88278e-015	-6.02127e-016	-8.13386e-015	-2.55829e-015	3.95551e-015
7.2382e-015	-4.51716e-016	8.22755e-016	4.76197e-015	-1.60455e-015	3.19598e-015	-8.65325e-015	-5.36408e-015	-1.37971e-014	-4.48306e-015	-7.04745e-015	-7.13271e-016	1.11871e-015	3.73405e-015	-3.54619e-015	-1.56818e-015	1.60718e-015	-7.03178e-016	-4.98062e-015	-4.11218e-016	-6.8196e-015	-3.05288e-016	-7.94671e-015	-2.17494e-015	4.31222e-015
7.25584e-015	-3.67201e-016	5.21398e-016	5.11597e-015	-1.30411e-015	3.18029e-015	-8.42836e-015	-5.42507e-015	-1.36239e-014	-4.24899e-015	-6.88439e-015	-5.09788e-016	1.22322e-015	3.62977e-015	-3.30433e-015	-1.37788e-015	1.95845e-015	-5.60492e-016	-4.92252e-015	-1.82482e-016	-6.76156e-015	8.69811e-018	-7.73449e-015	-1.77523e-015	4.69263e-015
7.27474e-015	-2.69115e-016	2.60534e-016	5.50372e-015	-9.09328e-016	3.19096e-015	-8.15106e-015	-5.48669e-015	-1.34101e-014	-3.99132e-015	-6.70206e-015	-2.93583e-016	1.34295e-015	3.57472e-015	-3.01446e-015	-1.12697e-015	2.31838e-015	-4.00262e-016	-4.82849e-015	5.8011e-017	-6.70953e-015	3.37138e-016	-7.49794e-015	-1.35894e-015	5.09436e-015
7.29616e-015	-1.58135e-016	4.08657e-017	5.92176e-015	-4.23528e-016	3.2271e-015	-7.82333e-015	-5.54762e-015	-1.31583e-014	-3.71108e-015	-6.501e-015	-6.64348e-017	1.4777e-015	3.56935e-015	-2.67921e-015	-8.1809e-016	2.68729e-015	-2.23903e-016	-4.69964e-015	3.09634e-016	-6.66406e-015	6.78015e-016	-7.23833e-015	-9.26568e-016	5.51421e-015
7.32097e-015	-3.51326e-017	-1.36556e-016	6.36616e-015	1.48399e-016	3.28804e-015	-7.44677e-015	-5.607e-015	-1.28716e-014	-3.41025e-015	-6.28183e-015	1.70409e-016	1.62659e-015	3.61411e-015	-2.30078e-015	-4.5425e-016	3.06585e-015	-3.25665e-017	-4.53749e-015	5.71627e-016	-6.62578e-015	1.02885e-015	-6.95651e-015	-4.79274e-016	5.94828e-015
7.35018e-015	9.89437e-017	-2.71833e-016	6.83281e-015	8.00643e-016	3.37313e-015	-7.02326e-015	-5.66416e-015	-1.25536e-014	-3.09113e-015	-6.04542e-015	4.15604e-016	1.78935e-015	3.70884e-015	-1.88217e-015	-3.93451e-017	3.4549e-015	1.72484e-016	-4.34403e-015	8.43445e-016	-6.59467e-015	1.38658e-015	-6.65397e-015	-1.79947e-017	6.39288e-015
7.38448e-015	2.42922e-016	-3.6521e-016	7.31753e-015	1.52626e-015	3.48096e-015	-6.55571e-015	-5.71888e-015	-1.22079e-014	-2.75651e-015	-5.79307e-015	6.66933e-016	1.96479e-015	3.8529e-015	-1.4269e-015	4.23456e-016	3.85581e-015	3.89774e-016	-4.12036e-015	1.12393e-015	-6.57107e-015	1.74777e-015	-6.33252e-015	4.56286e-016	6.84336e-015
7.42432e-015	3.95241e-016	-4.16803e-016	7.81602e-015	2.31799e-015	3.61061e-015	-6.04736e-015	-5.77062e-015	-1.18382e-014	-2.40897e-015	-5.52616e-015	9.22424e-016	2.1515e-015	4.04626e-015	-9.38047e-016	9.2965e-016	4.26933e-015	6.1778e-016	-3.86881e-015	1.41189e-015	-6.55435e-015	2.10987e-015	-5.9946e-015	9.41782e-016	7.29545e-015
7.4704e-015	5.53917e-016	-4.27417e-016	8.32396e-015	3.16844e-015	3.76161e-015	-5.50188e-015	-5.81881e-015	-1.14489e-014	-2.05088e-015	-5.24605e-015	1.17987e-015	2.34825e-015	4.28811e-015	-4.1894e-016	1.47472e-015	4.69649e-015	8.55473e-016	-3.59252e-015	1.70587e-015	-6.54393e-015	2.46968e-015	-5.64278e-015	1.4366e-015	7.74455e-015
7.5227e-015	7.17304e-016	-3.98129e-016	8.83647e-015	4.06818e-015	3.93193e-015	-4.92354e-015	-5.86269e-015	-1.10449e-014	-1.68583e-015	-4.95465e-015	1.43663e-015	2.55407e-015	4.5775e-015	1.26932e-016	2.05451e-015	5.13739e-015	1.10088e-015	-3.29464e-015	2.00508e-015	-6.53928e-015	2.8237e-015	-5.27929e-015	1.9384e-015	8.18595e-015
7.58165e-015	8.83555e-016	-3.30352e-016	9.34884e-015	5.00904e-015	4.12004e-015	-4.31689e-015	-5.90185e-015	-1.06307e-014	-1.31714e-015	-4.65364e-015	1.69043e-015	2.76672e-015	4.91231e-015	6.95643e-016	2.66422e-015	5.59334e-015	1.35255e-015	-2.97779e-015	2.30789e-015	-6.53941e-015	3.16879e-015	-4.90681e-015	2.4441e-015	8.61455e-015
7.64737e-015	1.05069e-015	-2.2556e-016	9.85651e-015	5.98193e-015	4.32486e-015	-3.68636e-015	-5.93696e-015	-1.02113e-014	-9.47949e-016	-4.34542e-015	1.93914e-015	2.98374e-015	5.29052e-015	1.28338e-015	3.29922e-015	6.06465e-015	1.6095e-015	-2.64506e-015	2.61283e-015	-6.54356e-015	3.50199e-015	-4.52841e-015	2.95118e-015	9.02592e-015
7.71903e-015	1.21661e-015	-8.49867e-017	1.03554e-014	6.97699e-015	4.54458e-015	-3.03737e-015	-5.96745e-015	-9.79096e-015	-5.81704e-016	-4.03173e-015	2.1804e-015	3.20274e-015	5.71013e-015	1.8867e-015	3.95493e-015	6.552e-015	1.8702e-015	-2.29929e-015	2.91779e-015	-6.55054e-015	3.8197e-015	-4.14717e-015	3.45641e-015	9.41561e-015
7.79612e-015	1.37878e-015	8.95748e-017	1.0841e-014	7.98417e-015	4.77727e-015	-2.37522e-015	-5.99254e-015	-9.37404e-015	-2.22021e-016	-3.71506e-015	2.41175e-015	3.4213e-015	6.16988e-015	2.50198e-015	4.62651e-015	7.05717e-015	2.13387e-015	-1.94321e-015	3.22076e-015	-6.55896e-015	4.11833e-015	-3.76619e-015	3.95593e-015	9.77895e-015
7.87793e-015	1.53569e-015	2.95674e-016	1.13093e-014	8.994e-015	5.02219e-015	-1.70451e-015	-6.01227e-015	-8.96505e-015	1.27808e-016	-3.39748e-015	2.63093e-015	3.6367e-015	6.66689e-015	3.12588e-015	5.30964e-015	7.58008e-015	2.39894e-015	-1.57914e-015	3.51901e-015	-6.56757e-015	4.39526e-015	-3.38819e-015	4.44676e-015	1.01111e-014
7.96329e-015	1.68469e-015	5.3189e-016	1.17562e-014	9.99616e-015	5.27802e-015	-1.03103e-015	-6.02697e-015	-8.56738e-015	4.64244e-016	-3.08145e-015	2.83574e-015	3.84649e-015	7.1978e-015	3.75448e-015	6.00013e-015	8.12077e-015	2.66428e-015	-1.20974e-015	3.81082e-015	-6.57473e-015	4.64772e-015	-3.01632e-015	4.92543e-015	1.04077e-014
8.05123e-015	1.82383e-015	7.9635e-016	1.2178e-014	1.09815e-014	5.54341e-015	-3.60467e-016	-6.03671e-015	-8.1848e-015	7.83653e-016	-2.76959e-015	3.02449e-015	4.0479e-015	7.75994e-015	4.38465e-015	6.69397e-015	8.67882e-015	2.92887e-015	-8.37994e-016	4.09405e-015	-6.57873e-015	4.87241e-015	-2.65394e-015	5.38738e-015	1.06648e-014
8.14025e-015	1.95128e-015	1.08655e-015	1.25711e-014	1.19417e-014	5.81711e-015	3.02415e-016	-6.04125e-015	-7.8209e-015	1.08315e-015	-2.46415e-015	3.1951e-015	4.23899e-015	8.35033e-015	5.01359e-015	7.38817e-015	9.25441e-015	3.19184e-015	-4.66817e-016	4.36559e-015	-6.57782e-015	5.06692e-015	-2.30394e-015	5.82854e-015	1.08777e-014
8.22884e-015	2.06534e-015	1.40074e-015	1.29331e-014	1.28681e-014	6.0977e-015	9.51975e-016	-6.04077e-015	-7.47938e-015	1.35951e-015	-2.16766e-015	3.34648e-015	4.41695e-015	8.96541e-015	5.63857e-015	8.07961e-015	9.84685e-015	3.45285e-015	-9.94338e-017	4.62283e-015	-6.57009e-015	5.22903e-015	-1.96949e-015	6.24449e-015	1.10428e-014
8.31536e-015	2.16512e-015	1.73629e-015	1.32616e-014	1.37525e-014	6.38439e-015	1.58311e-015	-6.03612e-015	-7.16263e-015	1.60966e-015	-1.88241e-015	3.47702e-015	4.57893e-015	9.60183e-015	6.25634e-015	8.76479e-015	1.04545e-014	3.71098e-015	2.62823e-016	4.86384e-015	-6.55399e-015	5.35642e-015	-1.65361e-015	6.63199e-015	1.11575e-014
8.39789e-015	2.24891e-015	2.0915e-015	1.35549e-014	1.45869e-014	6.67645e-015	2.19105e-015	-6.0269e-015	-6.87222e-015	1.83102e-015	-1.61065e-015	3.58513e-015	4.7231e-015	1.02562e-014	6.86435e-015	9.441e-015	1.10768e-014	3.96599e-015	6.18319e-016	5.08602e-015	-6.52836e-015	5.44703e-015	-1.35981e-015	6.98687e-015	1.12195e-014
8.47494e-015	2.31633e-015	2.46443e-015	1.38111e-014	1.53646e-014	6.97281e-015	2.77042e-015	-6.01351e-015	-6.60998e-015	2.02137e-015	-1.3545e-015	3.66927e-015	4.84744e-015	1.09251e-014	7.46055e-015	1.01058e-014	1.17119e-014	4.21745e-015	9.64583e-016	5.28656e-015	-6.49193e-015	5.49912e-015	-1.09076e-015	7.30557e-015	1.12261e-014
8.54501e-015	2.36612e-015	2.85302e-015	1.40298e-014	1.60802e-014	7.27331e-015	3.31602e-015	-5.99662e-015	-6.37665e-015	2.17883e-015	-1.11614e-015	3.7292e-015	4.95027e-015	1.1605e-014	8.04266e-015	1.07578e-014	1.23586e-014	4.46514e-015	1.30062e-015	5.46256e-015	-6.44368e-015	5.51101e-015	-8.49323e-016	7.58451e-015	1.11755e-014
8.60577e-015	2.39815e-015	3.25491e-015	1.42103e-014	1.67288e-014	7.5759e-015	3.82435e-015	-5.97696e-015	-6.17312e-015	2.30205e-015	-8.97319e-016	3.76447e-015	5.02977e-015	1.22923e-014	8.60944e-015	1.1395e-014	1.3015e-014	4.70933e-015	1.62456e-015	5.6128e-015	-6.38131e-015	5.48209e-015	-6.37834e-016	7.81992e-015	1.10665e-014
8.65476e-015	2.41197e-015	3.66862e-015	1.43517e-014	1.73055e-014	7.88017e-015	4.29153e-015	-5.95421e-015	-5.99911e-015	2.38914e-015	-6.99881e-016	3.77461e-015	5.08439e-015	1.29828e-014	9.15958e-015	1.20166e-014	1.36788e-014	4.9497e-015	1.93487e-015	5.73468e-015	-6.30432e-015	5.41159e-015	-4.5902e-016	8.00855e-015	1.0898e-014
8.69053e-015	2.40726e-015	4.09182e-015	1.44545e-014	1.78075e-014	8.1862e-015	4.7135e-015	-5.92809e-015	-5.85489e-015	2.43913e-015	-5.25481e-016	3.75896e-015	5.11305e-015	1.3673e-014	9.6915e-015	1.26221e-014	1.43474e-014	5.18722e-015	2.2305e-015	5.82574e-015	-6.21182e-015	5.29899e-015	-3.14864e-016	8.14748e-015	1.06703e-014
8.71056e-015	2.38425e-015	4.52304e-015	1.45201e-014	1.82322e-014	8.49285e-015	5.08686e-015	-5.89917e-015	-5.73914e-015	2.45101e-015	-3.75205e-016	3.71815e-015	5.11495e-015	1.43592e-014	1.02044e-014	1.32104e-014	1.5018e-014	5.42257e-015	2.51125e-015	5.88344e-015	-6.10289e-015	5.14369e-015	-2.07681e-016	8.23482e-015	1.03838e-014
8.71285e-015	2.34372e-015	4.96077e-015	1.45497e-014	1.8578e-014	8.79979e-015	5.40902e-015	-5.86797e-015	-5.65009e-015	2.42434e-015	-2.50171e-016	3.652e-015	5.08891e-015	1.50386e-014	1.06969e-014	1.37812e-014	1.5687e-014	5.65612e-015	2.7762e-015	5.90635e-015	-5.97598e-015	4.9463e-015	-1.39285e-016	8.26797e-015	1.00391e-014
8.69613e-015	2.28676e-015	5.40317e-015	1.45445e-014	1.88446e-014	9.10675e-015	5.6783e-015	-5.83471e-015	-5.58665e-015	2.35885e-015	-1.51233e-016	3.56112e-015	5.03526e-015	1.57073e-014	1.11682e-014	1.43353e-014	1.63511e-014	5.88867e-015	3.02457e-015	5.89295e-015	-5.83101e-015	4.70822e-015	-1.10729e-016	8.24592e-015	9.63741e-015
8.65937e-015	2.21407e-015	5.84919e-015	1.45067e-014	1.90324e-014	9.41332e-015	5.89276e-015	-5.79965e-015	-5.54671e-015	2.25468e-015	-7.94073e-017	3.44631e-015	4.9535e-015	1.63618e-014	1.16172e-014	1.48735e-014	1.70067e-014	6.12118e-015	3.257e-015	5.84172e-015	-5.668e-015	4.4305e-015	-1.23585e-016	8.16669e-015	9.18101e-015
8.60036e-015	2.12695e-015	6.2972e-015	1.44384e-014	1.91426e-014	9.71892e-015	6.05105e-015	-5.76358e-015	-5.52752e-015	2.11263e-015	-3.52008e-017	3.308e-015	4.84351e-015	1.69978e-014	1.20447e-014	1.53968e-014	1.76506e-014	6.3547e-015	3.47368e-015	5.75152e-015	-5.4872e-015	4.1145e-015	-1.78593e-016	8.03013e-015	8.67209e-015
8.5178e-015	2.02684e-015	6.74545e-015	1.43424e-014	1.91774e-014	1.00232e-014	6.15275e-015	-5.72633e-015	-5.52706e-015	1.93367e-015	-1.85405e-017	3.14744e-015	4.70665e-015	1.76133e-014	1.24507e-014	1.59066e-014	1.82791e-014	6.59018e-015	3.67516e-015	5.62091e-015	-5.29015e-015	3.76166e-015	-2.76153e-016	7.83596e-015	8.11358e-015
8.41029e-015	1.91543e-015	7.1933e-015	1.42217e-014	1.914e-014	1.03255e-014	6.19722e-015	-5.68842e-015	-5.54246e-015	1.71896e-015	-2.95178e-017	2.96569e-015	4.54309e-015	1.82052e-014	1.28346e-014	1.64041e-014	1.88887e-014	6.82883e-015	3.86168e-015	5.44861e-015	-5.07762e-015	3.3744e-015	-4.16393e-016	7.58416e-015	7.5082e-015
8.27718e-015	1.79461e-015	7.63955e-015	1.40796e-014	1.9034e-014	1.06251e-014	6.18526e-015	-5.65048e-015	-5.57108e-015	1.47074e-015	-6.81533e-017	2.76382e-015	4.35379e-015	1.87705e-014	1.31966e-014	1.68907e-014	1.94753e-014	7.07104e-015	4.03393e-015	5.23462e-015	-4.85052e-015	2.95491e-015	-5.99328e-016	7.27616e-015	6.86011e-015
8.11863e-015	1.6658e-015	8.08343e-015	1.39191e-014	1.88641e-014	1.09211e-014	6.11728e-015	-5.61241e-015	-5.61009e-015	1.19143e-015	-1.3341e-016	2.54368e-015	4.14053e-015	1.93071e-014	1.35376e-014	1.73681e-014	2.00353e-014	7.3185e-015	4.194e-015	4.97891e-015	-4.60978e-015	2.50529e-015	-8.24488e-016	6.91335e-015	6.17346e-015
7.93464e-015	1.53101e-015	8.52452e-015	1.37436e-014	1.86361e-014	1.12139e-014	5.99536e-015	-5.57396e-015	-5.65576e-015	8.82772e-016	-2.24733e-016	2.30684e-015	3.90535e-015	1.98128e-014	1.38579e-014	1.7838e-014	2.0566e-014	7.57182e-015	4.34362e-015	4.68179e-015	-4.35702e-015	2.02834e-015	-1.09135e-015	6.49681e-015	5.45294e-015
7.72526e-015	1.39204e-015	8.96211e-015	1.35564e-014	1.83554e-014	1.15023e-014	5.8215e-015	-5.53539e-015	-5.70486e-015	5.47735e-016	-3.41394e-016	2.05484e-015	3.64987e-015	2.02859e-014	1.41582e-014	1.83023e-014	2.1063e-014	7.83203e-015	4.48374e-015	4.34315e-015	-4.09404e-015	1.52742e-015	-1.39884e-015	6.02891e-015	4.7032e-015
7.49102e-015	1.25076e-015	9.39527e-015	1.33608e-014	1.80291e-014	1.17864e-014	5.59778e-015	-5.49706e-015	-5.75458e-015	1.89411e-016	-4.81987e-016	1.7896e-015	3.37551e-015	2.07241e-014	1.44395e-014	1.87624e-014	2.15233e-014	8.09949e-015	4.61619e-015	3.96445e-015	-3.8223e-015	1.00556e-015	-1.74576e-015	5.51249e-015	3.92995e-015
7.23231e-015	1.10927e-015	9.82297e-015	1.31604e-014	1.76644e-014	1.20655e-014	5.32714e-015	-5.45907e-015	-5.80182e-015	-1.89641e-016	-6.45008e-016	1.5126e-015	3.08554e-015	2.11261e-014	1.47026e-014	1.92196e-014	2.19436e-014	8.37552e-015	4.74259e-015	3.54641e-015	-3.54329e-015	4.65904e-016	-2.13034e-015	4.95141e-015	3.13828e-015
6.95007e-015	9.69054e-016	1.02443e-014	1.29588e-014	1.72683e-014	1.23388e-014	5.01289e-015	-5.42108e-015	-5.84371e-015	-5.85994e-016	-8.28574e-016	1.22595e-015	2.78283e-015	2.14907e-014	1.49484e-014	1.9675e-014	2.23213e-014	8.66135e-015	4.86434e-015	3.09064e-015	-3.25987e-015	-8.84114e-017	-2.55091e-015	4.34912e-015	2.33288e-015
6.64565e-015	8.3195e-016	1.06593e-014	1.27587e-014	1.68484e-014	1.26052e-014	4.65852e-015	-5.38348e-015	-5.87744e-015	-9.96107e-016	-1.03109e-015	9.30716e-016	2.46985e-015	2.18171e-014	1.5177e-014	2.01302e-014	2.26539e-014	8.95763e-015	4.98298e-015	2.59916e-015	-2.97455e-015	-6.53498e-016	-3.00537e-015	3.70937e-015	1.51946e-015
6.3202e-015	6.99046e-016	1.1066e-014	1.2563e-014	1.64113e-014	1.2863e-014	4.26753e-015	-5.34659e-015	-5.9012e-015	-1.41629e-015	-1.25112e-015	6.28918e-016	2.15016e-015	2.21049e-014	1.53891e-014	2.05863e-014	2.294e-014	9.26397e-015	5.10045e-015	2.07319e-015	-2.68968e-015	-1.22627e-015	-3.49206e-015	3.03648e-015	7.03068e-016
5.97637e-015	5.71684e-016	1.1463e-014	1.23744e-014	1.59642e-014	1.3112e-014	3.84357e-015	-5.31065e-015	-5.9128e-015	-1.84327e-015	-1.48618e-015	3.22216e-016	1.82629e-015	2.23527e-014	1.55851e-014	2.10435e-014	2.31777e-014	9.57999e-015	5.21834e-015	1.51597e-015	-2.40781e-015	-1.80325e-015	-4.00832e-015	2.33476e-015	-1.10502e-016
5.61602e-015	4.51404e-016	1.18501e-014	1.2195e-014	1.55147e-014	1.33513e-014	3.39132e-015	-5.27552e-015	-5.91132e-015	-2.27372e-015	-1.73396e-015	1.22293e-017	1.50112e-015	2.25603e-014	1.57651e-014	2.15024e-014	2.33652e-014	9.906e-015	5.33837e-015	9.29465e-016	-2.13136e-015	-2.38146e-015	-4.55152e-015	1.60907e-015	-9.1596e-016
5.24098e-015	3.38913e-016	1.22254e-014	1.20274e-014	1.507e-014	1.35786e-014	2.91501e-015	-5.24102e-015	-5.89513e-015	-2.70358e-015	-1.99266e-015	-2.98832e-016	1.1782e-015	2.27277e-014	1.59296e-014	2.19628e-014	2.3502e-014	1.0242e-014	5.46184e-015	3.1665e-016	-1.86299e-015	-2.95757e-015	-5.11843e-015	8.6415e-016	-1.70802e-015
4.85401e-015	2.35265e-016	1.2588e-014	1.18737e-014	1.46369e-014	1.37932e-014	2.41902e-015	-5.20724e-015	-5.86381e-015	-3.13017e-015	-2.25975e-015	-6.09685e-016	8.605e-016	2.28554e-014	1.60788e-014	2.24243e-014	2.35876e-014	1.05872e-014	5.59005e-015	-3.19581e-016	-1.60505e-015	-3.52871e-015	-5.70615e-015	1.05268e-016	-2.482e-015
4.45867e-015	1.4079e-016	1.2937e-014	1.17357e-014	1.42218e-014	1.39939e-014	1.90763e-015	-5.17394e-015	-5.81723e-015	-3.54978e-015	-2.53284e-015	-9.18502e-016	5.51816e-016	2.29437e-014	1.62127e-014	2.28866e-014	2.36219e-014	1.09406e-014	5.72426e-015	-9.75844e-016	-1.35981e-015	-4.09258e-015	-6.31168e-015	-6.61937e-016	-3.23297e-015
4.05775e-015	5.49638e-017	1.32711e-014	1.16141e-014	1.3831e-014	1.41794e-014	1.38568e-015	-5.14147e-015	-5.75576e-015	-3.95932e-015	-2.81002e-015	-1.22364e-015	2.54602e-016	2.29928e-014	1.63311e-014	2.33484e-014	2.36056e-014	1.13015e-014	5.86506e-015	-1.64901e-015	-1.13032e-015	-4.64643e-015	-6.93201e-015	-1.43268e-015	-3.9569e-015
3.65377e-015	-2.21443e-017	1.35884e-014	1.15094e-014	1.34697e-014	1.43481e-014	8.57328e-016	-5.10977e-015	-5.67911e-015	-4.35547e-015	-3.08916e-015	-1.52367e-015	-2.88398e-017	2.3003e-014	1.6434e-014	2.38082e-014	2.35399e-014	1.16692e-014	6.01386e-015	-2.33637e-015	-9.18363e-016	-5.18793e-015	-7.56398e-015	-2.20225e-015	-4.64975e-015
3.24988e-015	-9.09953e-017	1.38876e-014	1.14216e-014	1.3143e-014	1.44985e-014	3.27397e-016	-5.07891e-015	-5.58861e-015	-4.73526e-015	-3.36799e-015	-1.81725e-015	-2.95816e-016	2.29758e-014	1.65209e-014	2.42647e-014	2.34264e-014	1.20423e-014	6.17166e-015	-3.03505e-015	-7.2561e-016	-5.71495e-015	-8.20427e-015	-2.96575e-015	-5.30756e-015
2.84921e-015	-1.52066e-016	1.41669e-014	1.13509e-014	1.2855e-014	1.46297e-014	-2.00069e-016	-5.04939e-015	-5.48559e-015	-5.09592e-015	-3.64435e-015	-2.10332e-015	-5.43281e-016	2.29121e-014	1.65915e-014	2.47151e-014	2.32669e-014	1.24188e-014	6.33927e-015	-3.74119e-015	-5.54237e-016	-6.22565e-015	-8.8496e-015	-3.71841e-015	-5.92768e-015
2.45499e-015	-2.06061e-016	1.4425e-014	1.12973e-014	1.26089e-014	1.47399e-014	-7.20683e-016	-5.02066e-015	-5.37211e-015	-5.43489e-015	-3.91615e-015	-2.37989e-015	-7.6958e-016	2.28138e-014	1.66454e-014	2.51567e-014	2.30643e-014	1.27981e-014	6.51637e-015	-4.45124e-015	-4.0607e-016	-6.71789e-015	-9.49683e-015	-4.45586e-015	-6.50612e-015
2.07039e-015	-2.54334e-016	1.466e-014	1.12588e-014	1.24071e-014	1.48274e-014	-1.2305e-015	-4.99257e-015	-5.25036e-015	-5.75023e-015	-4.18156e-015	-2.64581e-015	-9.73338e-016	2.26822e-014	1.66814e-014	2.55867e-014	2.28211e-014	1.31777e-014	6.7025e-015	-5.16176e-015	-2.82382e-016	-7.18969e-015	-1.01424e-014	-5.17342e-015	-7.03987e-015
1.69881e-015	-2.98591e-016	1.48702e-014	1.12342e-014	1.22517e-014	1.48909e-014	-1.72534e-015	-4.96509e-015	-5.12257e-015	-6.04014e-015	-4.43919e-015	-2.9005e-015	-1.15222e-015	2.25186e-014	1.66987e-014	2.60023e-014	2.25403e-014	1.35555e-014	6.89824e-015	-5.86944e-015	-1.83558e-016	-7.64025e-015	-1.07832e-014	-5.86717e-015	-7.52688e-015
1.34277e-015	-3.40678e-016	1.50538e-014	1.1222e-014	1.21441e-014	1.49291e-014	-2.20161e-015	-4.93829e-015	-4.99149e-015	-6.30251e-015	-4.68718e-015	-3.14289e-015	-1.30466e-015	2.23245e-014	1.66963e-014	2.64006e-014	2.22251e-014	1.39301e-014	7.10369e-015	-6.57058e-015	-1.10241e-016	-8.06863e-015	-1.14164e-014	-6.53343e-015	-7.96539e-015
1.00432e-015	-3.82291e-016	1.52089e-014	1.12205e-014	1.20842e-014	1.49404e-014	-2.65655e-015	-4.91228e-015	-4.86026e-015	-6.53627e-015	-4.92357e-015	-3.37216e-015	-1.42992e-015	2.21015e-014	1.66743e-014	2.67776e-014	2.18794e-014	1.4299e-014	7.31831e-015	-7.26234e-015	-6.28505e-017	-8.47451e-015	-1.20388e-014	-7.1686e-015	-8.35428e-015
6.86037e-016	-4.25765e-016	1.5334e-014	1.12276e-014	1.20717e-014	1.49232e-014	-3.08731e-015	-4.88762e-015	-4.73189e-015	-6.74023e-015	-5.14719e-015	-3.5876e-015	-1.52707e-015	2.18524e-014	1.66313e-014	2.71298e-014	2.15073e-014	1.46596e-014	7.5417e-015	-7.94157e-015	-4.18699e-017	-8.85778e-015	-1.26474e-014	-7.77012e-015	-8.69319e-015
3.9032e-016	-4.73977e-016	1.54274e-014	1.12416e-014	1.21049e-014	1.48768e-014	-3.49114e-015	-4.86364e-015	-4.60995e-015	-6.91418e-015	-5.35681e-015	-3.78831e-015	-1.59594e-015	2.1579e-014	1.65663e-014	2.74534e-014	2.11133e-014	1.501e-014	7.77295e-015	-8.60526e-015	-4.67331e-017	-9.21905e-015	-1.32396e-014	-8.3356e-015	-8.98178e-015
1.18737e-016	-5.30125e-016	1.54875e-014	1.12594e-014	1.21829e-014	1.47998e-014	-3.86589e-015	-4.8403e-015	-4.4974e-015	-7.05759e-015	-5.55105e-015	-3.97412e-015	-1.63634e-015	2.12824e-014	1.64785e-014	2.77453e-014	2.07014e-014	1.5348e-014	8.0117e-015	-9.25075e-015	-7.74821e-017	-9.55874e-015	-1.3813e-014	-8.86281e-015	-9.21991e-015
-1.26567e-016	-5.95943e-016	1.55121e-014	1.12785e-014	1.23029e-014	1.46911e-014	-4.20955e-015	-4.81737e-015	-4.39775e-015	-7.17023e-015	-5.72927e-015	-4.14417e-015	-1.64838e-015	2.09649e-014	1.63671e-014	2.80016e-014	2.02767e-014	1.56713e-014	8.25677e-015	-9.87543e-015	-1.33092e-016	-9.87719e-015	-1.43656e-014	-9.34972e-015	-9.40796e-015
-3.45077e-016	-6.73502e-016	1.55008e-014	1.1296e-014	1.24624e-014	1.45512e-014	-4.51967e-015	-4.79456e-015	-4.3136e-015	-7.25216e-015	-5.89105e-015	-4.29865e-015	-1.63217e-015	2.0628e-014	1.62319e-014	2.82185e-014	1.98437e-014	1.59784e-014	8.50715e-015	-1.04773e-014	-2.13054e-016	-1.01747e-014	-1.48955e-014	-9.7954e-015	-9.54644e-015
-5.35778e-016	-7.656e-016	1.54524e-014	1.13089e-014	1.26579e-014	1.43797e-014	-4.79499e-015	-4.7717e-015	-4.24749e-015	-7.30385e-015	-6.03548e-015	-4.43659e-015	-1.58839e-015	2.02738e-014	1.60727e-014	2.83928e-014	1.94066e-014	1.62668e-014	8.7618e-015	-1.10546e-014	-3.15816e-016	-1.04524e-014	-1.5401e-014	-1.01988e-014	-9.63685e-015
-6.98005e-016	-8.74831e-016	1.53664e-014	1.13144e-014	1.28857e-014	1.41772e-014	-5.03453e-015	-4.74801e-015	-4.20276e-015	-7.32618e-015	-6.16173e-015	-4.55756e-015	-1.51808e-015	1.99043e-014	1.58886e-014	2.85221e-014	1.89694e-014	1.65342e-014	9.02028e-015	-1.16051e-014	-4.39232e-016	-1.07116e-014	-1.58798e-014	-1.05606e-014	-9.68004e-015
-8.31659e-016	-1.00317e-015	1.52422e-014	1.13094e-014	1.31415e-014	1.39435e-014	-5.23762e-015	-4.72294e-015	-4.18183e-015	-7.31944e-015	-6.27021e-015	-4.66162e-015	-1.4227e-015	1.95225e-014	1.56794e-014	2.86045e-014	1.85369e-014	1.67788e-014	9.28135e-015	-1.21266e-014	-5.81366e-016	-1.09535e-014	-1.63312e-014	-1.0881e-014	-9.67746e-015
-9.3766e-016	-1.15282e-015	1.50793e-014	1.12919e-014	1.34201e-014	1.36796e-014	-5.40378e-015	-4.69633e-015	-4.18659e-015	-7.28471e-015	-6.36082e-015	-4.74898e-015	-1.30298e-015	1.91303e-014	1.54458e-014	2.86376e-014	1.81135e-014	1.70002e-014	9.54422e-015	-1.26181e-014	-7.40059e-016	-1.1179e-014	-1.67543e-014	-1.11608e-014	-9.63122e-015
-1.0159e-015	-1.32649e-015	1.48773e-014	1.12593e-014	1.37168e-014	1.33863e-014	-5.53252e-015	-4.6677e-015	-4.21867e-015	-7.22332e-015	-6.43301e-015	-4.81971e-015	-1.16089e-015	1.87297e-014	1.51873e-014	2.8619e-014	1.77031e-014	1.71968e-014	9.80811e-015	-1.30789e-014	-9.12197e-016	-1.13897e-014	-1.71482e-014	-1.1401e-014	-9.54322e-015
-1.06687e-015	-1.52546e-015	1.46364e-014	1.12091e-014	1.40263e-014	1.30651e-014	-5.62374e-015	-4.63626e-015	-4.27893e-015	-7.13692e-015	-6.4866e-015	-4.87365e-015	-9.98192e-016	1.83229e-014	1.49052e-014	2.85477e-014	1.73091e-014	1.7368e-014	1.00726e-014	-1.35085e-014	-1.0947e-015	-1.15874e-014	-1.7512e-014	-1.16027e-014	-9.41559e-015
-1.09225e-015	-1.75057e-015	1.4357e-014	1.11391e-014	1.43438e-014	1.27183e-014	-5.67676e-015	-4.60144e-015	-4.36814e-015	-7.02736e-015	-6.52183e-015	-4.91101e-015	-8.17423e-016	1.79123e-014	1.45998e-014	2.84229e-014	1.69347e-014	1.75128e-014	1.03368e-014	-1.3907e-014	-1.28442e-015	-1.17738e-014	-1.78456e-014	-1.17676e-014	-9.25066e-015
-1.09314e-015	-2.00292e-015	1.40403e-014	1.10475e-014	1.46642e-014	1.23479e-014	-5.69206e-015	-4.56322e-015	-4.48781e-015	-6.89631e-015	-6.53921e-015	-4.93224e-015	-6.20379e-016	1.75002e-014	1.42724e-014	2.82441e-014	1.65824e-014	1.76307e-014	1.06001e-014	-1.4274e-014	-1.47766e-015	-1.19502e-014	-1.81492e-014	-1.18982e-014	-9.05143e-015
-1.07156e-015	-2.28295e-015	1.36868e-014	1.09328e-014	1.49827e-014	1.1956e-014	-5.67029e-015	-4.52074e-015	-4.63757e-015	-6.74532e-015	-6.53915e-015	-4.93731e-015	-4.08991e-016	1.70884e-014	1.39248e-014	2.80121e-014	1.62553e-014	1.77218e-014	1.08628e-014	-1.46098e-014	-1.67193e-015	-1.21185e-014	-1.84232e-014	-1.19964e-014	-8.82056e-015
-1.02945e-015	-2.59167e-015	1.32983e-014	1.07937e-014	1.52953e-014	1.15448e-014	-5.61259e-015	-4.47269e-015	-4.81675e-015	-6.57606e-015	-6.52189e-015	-4.92693e-015	-1.85793e-016	1.66794e-014	1.35584e-014	2.77279e-014	1.59555e-014	1.77866e-014	1.11242e-014	-1.49149e-014	-1.86402e-015	-1.22806e-014	-1.86678e-014	-1.2065e-014	-8.55992e-015
-9.68973e-016	-2.92898e-015	1.28762e-014	1.06294e-014	1.55979e-014	1.11176e-014	-5.52004e-015	-4.4185e-015	-5.02493e-015	-6.39075e-015	-6.48774e-015	-4.90172e-015	4.68874e-017	1.6275e-014	1.31754e-014	2.73934e-014	1.56848e-014	1.78261e-014	1.13851e-014	-1.51897e-014	-2.04984e-015	-1.24383e-014	-1.88843e-014	-1.21067e-014	-8.27252e-015
-8.92514e-016	-3.29466e-015	1.24222e-014	1.04396e-014	1.58862e-014	1.06773e-014	-5.39259e-015	-4.35697e-015	-5.26088e-015	-6.19089e-015	-6.43728e-015	-4.86181e-015	2.86611e-016	1.58771e-014	1.27777e-014	2.70102e-014	1.54448e-014	1.78413e-014	1.16454e-014	-1.54351e-014	-2.22643e-015	-1.25926e-014	-1.90736e-014	-1.2124e-014	-7.96115e-015
-8.02447e-016	-3.68823e-015	1.19389e-014	1.02242e-014	1.61567e-014	1.02274e-014	-5.23128e-015	-4.28779e-015	-5.5223e-015	-5.97862e-015	-6.37104e-015	-4.8079e-015	5.30565e-016	1.54878e-014	1.2368e-014	2.65812e-014	1.52353e-014	1.78332e-014	1.19052e-014	-1.56527e-014	-2.39014e-015	-1.27449e-014	-1.92368e-014	-1.21208e-014	-7.62801e-015
-7.01764e-016	-4.10832e-015	1.14287e-014	9.98297e-015	1.64063e-014	9.77153e-015	-5.03738e-015	-4.20955e-015	-5.80738e-015	-5.75584e-015	-6.28931e-015	-4.7409e-015	7.77089e-016	1.5109e-014	1.19491e-014	2.61098e-014	1.50567e-014	1.78032e-014	1.21652e-014	-1.58441e-014	-2.53747e-015	-1.28964e-014	-1.93752e-014	-1.21002e-014	-7.27519e-015
-5.93216e-016	-4.55353e-015	1.08952e-014	9.71627e-015	1.66328e-014	9.31349e-015	-4.81172e-015	-4.12162e-015	-6.11306e-015	-5.52393e-015	-6.19297e-015	-4.66082e-015	1.02376e-015	1.47424e-014	1.1524e-014	2.55999e-014	1.49087e-014	1.77526e-014	1.2426e-014	-1.60109e-014	-2.66524e-015	-1.30486e-014	-1.94914e-014	-1.20656e-014	-6.9059e-015
-4.7957e-016	-5.0217e-015	1.03411e-014	9.42502e-015	1.68342e-014	8.85745e-015	-4.55577e-015	-4.02283e-015	-6.43555e-015	-5.28457e-015	-6.08197e-015	-4.56848e-015	1.26894e-015	1.439e-014	1.10959e-014	2.50561e-014	1.47904e-014	1.76837e-014	1.26889e-014	-1.61552e-014	-2.77035e-015	-1.32024e-014	-1.95873e-014	-1.20199e-014	-6.52241e-015
-3.63326e-016	-5.51026e-015	9.76995e-015	9.11065e-015	1.70092e-014	8.40819e-015	-4.27e-015	-3.91181e-015	-6.77172e-015	-5.03956e-015	-5.95681e-015	-4.46485e-015	1.50996e-015	1.40532e-014	1.06684e-014	2.44838e-014	1.46998e-014	1.75989e-014	1.2955e-014	-1.62792e-014	-2.84954e-015	-1.33583e-014	-1.96651e-014	-1.19665e-014	-6.12671e-015
-2.47406e-016	-6.017e-015	9.18573e-015	8.77445e-015	1.7157e-014	7.97005e-015	-3.95579e-015	-3.78739e-015	-7.11797e-015	-4.7906e-015	-5.81805e-015	-4.35062e-015	1.74539e-015	1.37337e-014	1.02455e-014	2.38888e-014	1.46363e-014	1.75008e-014	1.32258e-014	-1.63848e-014	-2.89951e-015	-1.35171e-014	-1.97274e-014	-1.1908e-014	-5.72089e-015
-1.34795e-016	-6.53858e-015	8.59285e-015	8.41934e-015	1.72777e-014	7.54784e-015	-3.6142e-015	-3.64915e-015	-7.4697e-015	-4.53918e-015	-5.66623e-015	-4.22621e-015	1.9739e-015	1.34342e-014	9.83095e-015	2.32769e-014	1.45974e-014	1.73921e-014	1.3503e-014	-1.64744e-014	-2.91763e-015	-1.36796e-014	-1.97763e-014	-1.18477e-014	-5.30774e-015
-2.80776e-017	-7.07168e-015	7.99549e-015	8.04749e-015	1.73716e-014	7.14551e-015	-3.24591e-015	-3.49568e-015	-7.82329e-015	-4.28641e-015	-5.50173e-015	-4.09317e-015	2.19408e-015	1.31555e-014	9.4289e-015	2.26542e-014	1.45801e-014	1.7276e-014	1.37879e-014	-1.655e-014	-2.90169e-015	-1.38459e-014	-1.98144e-014	-1.17889e-014	-4.88874e-015
7.0522e-017	-7.61311e-015	7.39753e-015	7.66108e-015	1.74399e-014	6.7674e-015	-2.85199e-015	-3.32549e-015	-8.17426e-015	-4.03297e-015	-5.32498e-015	-3.95176e-015	2.40503e-015	1.28996e-014	9.04346e-015	2.20277e-014	1.4582e-014	1.71558e-014	1.40821e-014	-1.66137e-014	-2.85049e-015	-1.40153e-014	-1.98443e-014	-1.17336e-014	-4.46592e-015
1.59132e-016	-8.15893e-015	6.80257e-015	7.26287e-015	1.74848e-014	6.41835e-015	-2.43312e-015	-3.13793e-015	-8.51803e-015	-3.7797e-015	-5.13587e-015	-3.8027e-015	2.60599e-015	1.26683e-014	8.67749e-015	2.14041e-014	1.46e-014	1.70347e-014	1.4387e-014	-1.66681e-014	-2.76173e-015	-1.4188e-014	-1.98687e-014	-1.16845e-014	-4.04118e-015
2.35592e-016	-8.70481e-015	6.2153e-015	6.85626e-015	1.75079e-014	6.10302e-015	-1.99114e-015	-2.93262e-015	-8.84957e-015	-3.52773e-015	-4.93478e-015	-3.64699e-015	2.79706e-015	1.24627e-014	8.33527e-015	2.07895e-014	1.46308e-014	1.69155e-014	1.4704e-014	-1.67159e-014	-2.63379e-015	-1.43644e-014	-1.98906e-014	-1.16439e-014	-3.61519e-015
2.98501e-016	-9.24675e-015	5.64108e-015	6.44468e-015	1.75125e-014	5.82554e-015	-1.52731e-015	-2.70841e-015	-9.16368e-015	-3.27735e-015	-4.72236e-015	-3.48549e-015	2.97815e-015	1.22838e-014	8.02092e-015	2.01917e-014	1.46702e-014	1.68009e-014	1.50359e-014	-1.67598e-014	-2.46517e-015	-1.45444e-014	-1.9913e-014	-1.16139e-014	-3.18958e-015
3.46527e-016	-9.7808e-015	5.08442e-015	6.03217e-015	1.75023e-014	5.59011e-015	-1.04148e-015	-2.46474e-015	-9.45659e-015	-3.02885e-015	-4.49916e-015	-3.3188e-015	3.14876e-015	1.21328e-014	7.73732e-015	1.96168e-014	1.47149e-014	1.66942e-014	1.53841e-014	-1.68016e-014	-2.2552e-015	-1.47271e-014	-1.99388e-014	-1.15972e-014	-2.76558e-015
3.78981e-016	-1.03037e-014	4.54926e-015	5.62285e-015	1.74822e-014	5.40068e-015	-5.34538e-016	-2.20034e-015	-9.72371e-015	-2.78245e-015	-4.26538e-015	-3.14725e-015	3.30934e-015	1.2011e-014	7.48757e-015	1.90715e-014	1.47616e-014	1.65982e-014	1.57502e-014	-1.68432e-014	-2.00396e-015	-1.49118e-014	-1.99703e-014	-1.15947e-014	-2.34411e-015
3.94852e-016	-1.08111e-014	4.03968e-015	5.22013e-015	1.74557e-014	5.26095e-015	-8.33401e-018	-1.91478e-015	-9.96152e-015	-2.53838e-015	-4.02122e-015	-2.97148e-015	3.4607e-015	1.19189e-014	7.27538e-015	1.85626e-014	1.48067e-014	1.65162e-014	1.61355e-014	-1.68872e-014	-1.71164e-015	-1.50977e-014	-2.001e-014	-1.16083e-014	-1.92663e-015
3.93438e-016	-1.1299e-014	3.56028e-015	4.82827e-015	1.74265e-014	5.17373e-015	5.37003e-016	-1.60708e-015	-1.01664e-014	-2.29692e-015	-3.76649e-015	-2.7924e-015	3.60407e-015	1.18579e-014	7.103e-015	1.80963e-014	1.48457e-014	1.64507e-014	1.65413e-014	-1.69355e-014	-1.37936e-015	-1.52843e-014	-2.00601e-014	-1.16392e-014	-1.51449e-015
3.74348e-016	-1.17639e-014	3.11511e-015	4.45083e-015	1.73998e-014	5.1422e-015	1.09981e-015	-1.27643e-015	-1.03344e-014	-2.05769e-015	-3.50164e-015	-2.61099e-015	3.73962e-015	1.18289e-014	6.97363e-015	1.76786e-014	1.48746e-014	1.64048e-014	1.69695e-014	-1.69897e-014	-1.00796e-015	-1.54707e-014	-2.01233e-014	-1.1688e-014	-1.10804e-015
3.37109e-016	-1.22017e-014	2.70856e-015	4.09125e-015	1.73803e-014	5.16952e-015	1.67855e-015	-9.22119e-016	-1.04617e-014	-1.82063e-015	-3.22705e-015	-2.42751e-015	3.86912e-015	1.18319e-014	6.88885e-015	1.73138e-014	1.48902e-014	1.63802e-014	1.74217e-014	-1.70519e-014	-5.98468e-016	-1.5656e-014	-2.02016e-014	-1.17553e-014	-7.08105e-016
2.82165e-016	-1.2609e-014	2.34343e-015	3.75347e-015	1.73728e-014	5.25776e-015	2.27185e-015	-5.44216e-016	-1.05459e-014	-1.58523e-015	-2.94231e-015	-2.24212e-015	3.99365e-015	1.18682e-014	6.85024e-015	1.70061e-014	1.48892e-014	1.63787e-014	1.7898e-014	-1.71237e-014	-1.52219e-016	-1.584e-014	-2.0297e-014	-1.18412e-014	-3.15777e-016
2.10198e-016	-1.29832e-014	2.02293e-015	3.44051e-015	1.73825e-014	5.40876e-015	2.87827e-015	-1.4265e-016	-1.05845e-014	-1.35118e-015	-2.64866e-015	-2.0554e-015	4.11505e-015	1.1937e-014	6.85931e-015	1.67603e-014	1.48683e-014	1.64018e-014	1.83989e-014	-1.72062e-014	3.2954e-016	-1.6022e-014	-2.04107e-014	-1.19465e-014	6.78971e-017
1.22293e-016	-1.33213e-014	1.75042e-015	3.15648e-015	1.74141e-014	5.62272e-015	3.4965e-015	2.82677e-016	-1.05758e-014	-1.11778e-015	-2.34675e-015	-1.86836e-015	4.23507e-015	1.20384e-014	6.91641e-015	1.65794e-014	1.48246e-014	1.64515e-014	1.89244e-014	-1.73006e-014	8.43885e-016	-1.6201e-014	-2.05442e-014	-1.20717e-014	4.41825e-016
1.9601e-017	-1.36212e-014	1.52882e-015	2.90387e-015	1.74718e-014	5.90031e-015	4.12531e-015	7.31857e-016	-1.05187e-014	-8.84923e-016	-2.0366e-015	-1.68126e-015	4.35502e-015	1.21721e-014	7.02166e-015	1.64655e-014	1.47556e-014	1.65282e-014	1.94751e-014	-1.74075e-014	1.3877e-015	-1.63762e-014	-2.06997e-014	-1.22158e-014	8.05291e-016
-9.71768e-017	-1.38809e-014	1.36078e-015	2.68572e-015	1.75596e-014	6.24162e-015	4.76272e-015	1.20443e-015	-1.04117e-014	-6.51856e-016	-1.71847e-015	-1.49452e-015	4.4758e-015	1.23375e-014	7.17502e-015	1.64207e-014	1.46581e-014	1.66325e-014	2.00507e-014	-1.75284e-014	1.95853e-015	-1.65469e-014	-2.0878e-014	-1.23786e-014	1.15799e-015
-2.26746e-016	-1.40989e-014	1.24764e-015	2.5044e-015	1.76817e-014	6.64651e-015	5.40665e-015	1.69995e-015	-1.02543e-014	-4.18249e-016	-1.39271e-015	-1.30875e-015	4.59903e-015	1.25349e-014	7.37575e-015	1.64464e-014	1.453e-014	1.67642e-014	2.06507e-014	-1.76636e-014	2.55364e-015	-1.67123e-014	-2.10797e-014	-1.25598e-014	1.4992e-015
-3.67533e-016	-1.42741e-014	1.19165e-015	2.36237e-015	1.78421e-014	7.1138e-015	6.05533e-015	2.21805e-015	-1.00463e-014	-1.83743e-016	-1.06044e-015	-1.1239e-015	4.72722e-015	1.2763e-014	7.62261e-015	1.65419e-014	1.43698e-014	1.69237e-014	2.12738e-014	-1.78131e-014	3.16998e-015	-1.68714e-014	-2.13052e-014	-1.27585e-014	1.82813e-015
-5.17668e-016	-1.4406e-014	1.19411e-015	2.26162e-015	1.80438e-014	7.64248e-015	6.70656e-015	2.75845e-015	-9.78781e-015	5.22722e-017	-7.22599e-016	-9.39814e-016	4.86211e-015	1.30207e-014	7.91388e-015	1.67069e-014	1.41766e-014	1.71102e-014	2.19194e-014	-1.7977e-014	3.80399e-015	-1.70237e-014	-2.15547e-014	-1.29741e-014	2.14431e-015
-6.7546e-016	-1.44944e-014	1.25601e-015	2.20357e-015	1.82894e-014	8.23068e-015	7.35876e-015	3.31983e-015	-9.47975e-015	2.90292e-016	-3.79839e-016	-7.57311e-016	5.00462e-015	1.33073e-014	8.24736e-015	1.69399e-014	1.39488e-014	1.73222e-014	2.25862e-014	-1.81553e-014	4.4521e-015	-1.71687e-014	-2.18285e-014	-1.32057e-014	2.44742e-015
-8.3964e-016	-1.45398e-014	1.37811e-015	2.19037e-015	1.85804e-014	8.87609e-015	8.00984e-015	3.90064e-015	-9.12288e-015	5.31069e-016	-3.30765e-017	-5.76131e-016	5.15649e-015	1.36215e-014	8.62103e-015	1.72385e-014	1.36865e-014	1.75585e-014	2.32723e-014	-1.83478e-014	5.10985e-015	-1.73058e-014	-2.21254e-014	-1.34525e-014	2.73747e-015
-1.00767e-015	-1.45426e-014	1.56e-015	2.22253e-015	1.89184e-014	9.57556e-015	8.65762e-015	4.49991e-015	-8.71924e-015	7.74812e-016	3.17032e-016	-3.95999e-016	5.31806e-015	1.39618e-014	9.03219e-015	1.7599e-014	1.33891e-014	1.78168e-014	2.39753e-014	-1.85535e-014	5.77444e-015	-1.74345e-014	-2.24454e-014	-1.37133e-014	3.01429e-015
-1.1783e-015	-1.45039e-014	1.8013e-015	2.30069e-015	1.93048e-014	1.03257e-014	9.29941e-015	5.11627e-015	-8.27024e-015	1.02182e-015	6.69378e-016	-2.17103e-016	5.49082e-015	1.4327e-014	9.47721e-015	1.80176e-014	1.30563e-014	1.80951e-014	2.46939e-014	-1.87721e-014	6.44197e-015	-1.75548e-014	-2.27872e-014	-1.39867e-014	3.27752e-015
-1.35063e-015	-1.44252e-014	2.10097e-015	2.42488e-015	1.97397e-014	1.1123e-014	9.93323e-015	5.74856e-015	-7.77762e-015	1.27235e-015	1.02291e-015	-3.95572e-017	5.67557e-015	1.47141e-014	9.9522e-015	1.84896e-014	1.26893e-014	1.83919e-014	2.54249e-014	-1.90023e-014	7.10928e-015	-1.76665e-014	-2.31494e-014	-1.42711e-014	3.52678e-015
-1.52276e-015	-1.43088e-014	2.45806e-015	2.59509e-015	2.02233e-014	1.19633e-014	1.05558e-014	6.39602e-015	-7.2438e-015	1.52685e-015	1.37682e-015	1.36246e-016	5.87261e-015	1.51212e-014	1.04534e-014	1.90095e-014	1.22891e-014	1.87048e-014	2.61662e-014	-1.92428e-014	7.77294e-015	-1.77693e-014	-2.35306e-014	-1.45655e-014	3.76225e-015
-1.69266e-015	-1.41575e-014	2.87128e-015	2.81022e-015	2.07546e-014	1.28415e-014	1.11648e-014	7.05707e-015	-6.6717e-015	1.78528e-015	1.72968e-015	3.10779e-016	6.0825e-015	1.55456e-014	1.09766e-014	1.95713e-014	1.18573e-014	1.90311e-014	2.69151e-014	-1.94927e-014	8.42925e-015	-1.78632e-014	-2.39294e-014	-1.48691e-014	3.98393e-015
-1.85876e-015	-1.39739e-014	3.33856e-015	3.06962e-015	2.1332e-014	1.37529e-014	1.1758e-014	7.72949e-015	-6.06414e-015	2.04748e-015	2.08079e-015	4.83999e-016	6.30599e-015	1.59849e-014	1.15179e-014	2.01689e-014	1.13955e-014	1.9368e-014	2.76686e-014	-1.9751e-014	9.07433e-015	-1.79483e-014	-2.43438e-014	-1.51809e-014	4.19197e-015
-2.01975e-015	-1.37607e-014	3.85772e-015	3.37161e-015	2.19528e-014	1.46921e-014	1.23333e-014	8.41195e-015	-5.42426e-015	2.3136e-015	2.42898e-015	6.55655e-016	6.54312e-015	1.64366e-014	1.20728e-014	2.07948e-014	1.09062e-014	1.97117e-014	2.84237e-014	-2.0016e-014	9.70616e-015	-1.80242e-014	-2.47722e-014	-1.54996e-014	4.38728e-015
-2.17393e-015	-1.35211e-014	4.4254e-015	3.71377e-015	2.2614e-014	1.56532e-014	1.28878e-014	9.10285e-015	-4.75555e-015	2.5838e-015	2.77342e-015	8.26274e-016	6.79332e-015	1.68987e-014	1.26368e-014	2.14423e-014	1.03921e-014	2.00591e-014	2.91776e-014	-2.0286e-014	1.03217e-014	-1.80907e-014	-2.52117e-014	-1.58239e-014	4.57048e-015
-2.32002e-015	-1.32597e-014	5.0388e-015	4.09456e-015	2.33118e-014	1.66308e-014	1.34188e-014	9.8004e-015	-4.06074e-015	2.85834e-015	3.1128e-015	9.96066e-016	7.05621e-015	1.73687e-014	1.32051e-014	2.21037e-014	9.85625e-015	2.04072e-014	2.99277e-014	-2.05592e-014	1.09189e-014	-1.81483e-014	-2.566e-014	-1.61522e-014	4.74191e-015
-2.45749e-015	-1.29798e-014	5.69444e-015	4.51193e-015	2.40421e-014	1.76189e-014	1.39248e-014	1.05024e-014	-3.34259e-015	3.13643e-015	3.44619e-015	1.16484e-015	7.33143e-015	1.78439e-014	1.37736e-014	2.27717e-014	9.30122e-015	2.07522e-014	3.06714e-014	-2.08334e-014	1.14959e-014	-1.81971e-014	-2.61152e-014	-1.64826e-014	4.90193e-015
-2.58528e-015	-1.26848e-014	6.38882e-015	4.96296e-015	2.48017e-014	1.86123e-014	1.44034e-014	1.12066e-014	-2.60413e-015	3.4183e-015	3.77312e-015	1.33282e-015	7.618e-015	1.83211e-014	1.43373e-014	2.34386e-014	8.72959e-015	2.10908e-014	3.14057e-014	-2.11072e-014	1.20513e-014	-1.82365e-014	-2.65745e-014	-1.68141e-014	5.05246e-015
-2.70258e-015	-1.23788e-014	7.11819e-015	5.44489e-015	2.5586e-014	1.96053e-014	1.48533e-014	1.19113e-014	-1.84871e-015	3.70334e-015	4.09254e-015	1.49985e-015	7.91434e-015	1.87972e-014	1.48922e-014	2.40967e-014	8.14443e-015	2.14208e-014	3.21284e-014	-2.13789e-014	1.2584e-014	-1.82666e-014	-2.7035e-014	-1.71456e-014	5.19501e-015
-2.80953e-015	-1.20655e-014	7.87872e-015	5.95472e-015	2.63901e-014	2.05923e-014	1.52723e-014	1.26151e-014	-1.07902e-015	3.99145e-015	4.40381e-015	1.66639e-015	8.21888e-015	1.92699e-014	1.54348e-014	2.4739e-014	7.54916e-015	2.17393e-014	3.28369e-014	-2.16471e-014	1.30932e-014	-1.82872e-014	-2.74941e-014	-1.74758e-014	5.33076e-015
-2.90581e-015	-1.1749e-014	8.66552e-015	6.48947e-015	2.72084e-014	2.15677e-014	1.566e-014	1.33165e-014	-2.9762e-016	4.28251e-015	4.70628e-015	1.83236e-015	8.53056e-015	1.97358e-014	1.59609e-014	2.53574e-014	6.94702e-015	2.20439e-014	3.35296e-014	-2.19097e-014	1.3578e-014	-1.82984e-014	-2.79493e-014	-1.78029e-014	5.46127e-015
-2.99062e-015	-1.14335e-014	9.47466e-015	7.04552e-015	2.8036e-014	2.25257e-014	1.60154e-014	1.40137e-014	4.92673e-016	4.57607e-015	4.99948e-015	1.99782e-015	8.84743e-015	2.01924e-014	1.64669e-014	2.59454e-014	6.34105e-015	2.23322e-014	3.42044e-014	-2.21645e-014	1.40382e-014	-1.83e-014	-2.83977e-014	-1.8126e-014	5.58812e-015
-3.06354e-015	-1.11224e-014	1.03023e-014	7.6191e-015	2.88673e-014	2.34614e-014	1.63377e-014	1.47049e-014	1.28961e-015	4.87184e-015	5.28339e-015	2.16341e-015	9.16837e-015	2.06372e-014	1.69495e-014	2.64963e-014	5.73455e-015	2.2602e-014	3.48589e-014	-2.24101e-014	1.44745e-014	-1.8292e-014	-2.88368e-014	-1.84443e-014	5.71261e-015
-3.1246e-015	-1.08194e-014	1.11432e-014	8.20649e-015	2.96969e-014	2.43701e-014	1.66267e-014	1.53892e-014	2.09105e-015	5.16929e-015	5.55789e-015	2.32961e-015	9.49092e-015	2.1067e-014	1.74063e-014	2.70043e-014	5.13144e-015	2.28526e-014	3.54921e-014	-2.26445e-014	1.4888e-014	-1.82739e-014	-2.92646e-014	-1.87565e-014	5.83651e-015
-3.17362e-015	-1.05279e-014	1.19924e-014	8.80423e-015	3.0519e-014	2.52466e-014	1.68826e-014	1.60652e-014	2.89517e-015	5.46862e-015	5.82318e-015	2.49601e-015	9.81317e-015	2.14803e-014	1.7834e-014	2.74631e-014	4.53452e-015	2.30818e-014	3.61034e-014	-2.28654e-014	1.52794e-014	-1.82458e-014	-2.96793e-014	-1.90613e-014	5.96146e-015
-3.21125e-015	-1.0251e-014	1.28452e-014	9.40897e-015	3.13287e-014	2.60864e-014	1.71058e-014	1.6731e-014	3.70061e-015	5.76997e-015	6.07924e-015	2.66247e-015	1.01342e-014	2.18742e-014	1.82307e-014	2.78676e-014	3.94682e-015	2.32884e-014	3.66919e-014	-2.30718e-014	1.56499e-014	-1.8208e-014	-3.00788e-014	-1.93574e-014	6.08962e-015
-3.23752e-015	-9.99123e-015	1.36972e-014	1.00173e-014	3.21207e-014	2.68855e-014	1.7297e-014	1.73853e-014	4.50554e-015	6.07273e-015	6.32599e-015	2.82943e-015	1.04519e-014	2.22465e-014	1.85948e-014	2.82137e-014	3.37106e-015	2.34716e-014	3.72566e-014	-2.32629e-014	1.60009e-014	-1.81599e-014	-3.04617e-014	-1.9644e-014	6.22275e-015
-3.25284e-015	-9.75099e-015	1.45438e-014	1.06252e-014	3.28907e-014	2.76405e-014	1.7457e-014	1.80274e-014	5.3081e-015	6.37697e-015	6.56378e-015	2.99683e-015	1.07639e-014	2.25943e-014	1.89256e-014	2.84983e-014	2.81039e-015	2.36313e-014	3.77974e-014	-2.34371e-014	1.63345e-014	-1.81018e-014	-3.0826e-014	-1.99203e-014	6.36311e-015
-3.25731e-015	-9.5329e-015	1.53794e-014	1.123e-014	3.36346e-014	2.83485e-014	1.75884e-014	1.86568e-014	6.10762e-015	6.68282e-015	6.79289e-015	3.16458e-015	1.10688e-014	2.2916e-014	1.92216e-014	2.87185e-014	2.26714e-015	2.37684e-014	3.83147e-014	-2.35939e-014	1.66534e-014	-1.8034e-014	-3.11708e-014	-2.01851e-014	6.5121e-015
-3.25117e-015	-9.33904e-015	1.62e-014	1.1828e-014	3.43484e-014	2.90067e-014	1.76934e-014	1.92724e-014	6.90348e-015	6.99002e-015	7.01425e-015	3.3327e-015	1.13647e-014	2.32093e-014	1.94829e-014	2.88726e-014	1.74339e-015	2.38835e-014	3.88094e-014	-2.37321e-014	1.69606e-014	-1.79558e-014	-3.14948e-014	-2.04377e-014	6.67158e-015
-3.23495e-015	-9.17077e-015	1.70015e-014	1.24159e-014	3.50283e-014	2.96131e-014	1.77738e-014	1.98736e-014	7.69504e-015	7.29891e-015	7.2291e-015	3.50155e-015	1.16504e-014	2.34723e-014	1.9709e-014	2.89591e-014	1.24065e-015	2.39773e-014	3.92825e-014	-2.38512e-014	1.72584e-014	-1.78678e-014	-3.17978e-014	-2.06764e-014	6.84323e-015
-3.20859e-015	-9.02917e-015	1.77802e-014	1.29915e-014	3.56717e-014	3.01655e-014	1.78323e-014	2.046e-014	8.48108e-015	7.60887e-015	7.43832e-015	3.67089e-015	1.19243e-014	2.37036e-014	1.99004e-014	2.8978e-014	7.60775e-016	2.40512e-014	3.97345e-014	-2.39505e-014	1.75496e-014	-1.77696e-014	-3.20791e-014	-2.09007e-014	7.02835e-015
-3.17209e-015	-8.91496e-015	1.85326e-014	1.35522e-014	3.62764e-014	3.06626e-014	1.78717e-014	2.10307e-014	9.2612e-015	7.92067e-015	7.64315e-015	3.84093e-015	1.21852e-014	2.39025e-014	2.00583e-014	2.89299e-014	3.05166e-016	2.41062e-014	4.01678e-014	-2.40296e-014	1.78378e-014	-1.76611e-014	-3.2339e-014	-2.11097e-014	7.22847e-015
-3.12608e-015	-8.82805e-015	1.92549e-014	1.40953e-014	3.68403e-014	3.1104e-014	1.78957e-014	2.15859e-014	1.00358e-014	8.23445e-015	7.8444e-015	4.01214e-015	1.24319e-014	2.40675e-014	2.01835e-014	2.88166e-014	-1.24913e-016	2.41449e-014	4.05837e-014	-2.4089e-014	1.81265e-014	-1.75426e-014	-3.25773e-014	-2.13023e-014	7.44493e-015
-3.07139e-015	-8.76862e-015	1.99434e-014	1.4619e-014	3.73623e-014	3.14901e-014	1.79077e-014	2.2126e-014	1.08045e-014	8.5502e-015	8.04325e-015	4.18455e-015	1.26638e-014	2.41972e-014	2.02778e-014	2.86402e-014	-5.29019e-016	2.41695e-014	4.09843e-014	-2.41288e-014	1.84185e-014	-1.74143e-014	-3.27943e-014	-2.14777e-014	7.67939e-015
-3.00817e-015	-8.73624e-015	2.0595e-014	1.51214e-014	3.78418e-014	3.18214e-014	1.79114e-014	2.265e-014	1.15669e-014	8.86855e-015	8.24122e-015	4.35884e-015	1.28804e-014	2.42911e-014	2.0343e-014	2.8404e-014	-9.05711e-016	2.41827e-014	4.13718e-014	-2.41492e-014	1.87172e-014	-1.72765e-014	-3.29911e-014	-2.16351e-014	7.93217e-015
-2.93657e-015	-8.7295e-015	2.12073e-014	1.56015e-014	3.82788e-014	3.20992e-014	1.79109e-014	2.31593e-014	1.23228e-014	9.18989e-015	8.44005e-015	4.53571e-015	1.30815e-014	2.43492e-014	2.0381e-014	2.8111e-014	-1.25514e-015	2.41876e-014	4.17486e-014	-2.41505e-014	1.9026e-014	-1.71298e-014	-3.31685e-014	-2.17742e-014	8.20365e-015
-2.85619e-015	-8.74701e-015	2.17776e-014	1.60574e-014	3.86733e-014	3.23247e-014	1.79105e-014	2.36548e-014	1.30721e-014	9.5147e-015	8.64107e-015	4.71477e-015	1.32672e-014	2.43709e-014	2.03945e-014	2.77657e-014	-1.57756e-015	2.4187e-014	4.21176e-014	-2.4133e-014	1.93479e-014	-1.69744e-014	-3.33277e-014	-2.18943e-014	8.49434e-015
-2.76655e-015	-8.78788e-015	2.23036e-014	1.64885e-014	3.90269e-014	3.24991e-014	1.7914e-014	2.41367e-014	1.38153e-014	9.84346e-015	8.84577e-015	4.89619e-015	1.34376e-014	2.43561e-014	2.03855e-014	2.73723e-014	-1.8728e-015	2.41839e-014	4.24814e-014	-2.40979e-014	1.96854e-014	-1.68115e-014	-3.34707e-014	-2.19951e-014	8.80474e-015
-2.66846e-015	-8.85103e-015	2.27838e-014	1.68943e-014	3.93418e-014	3.26261e-014	1.79252e-014	2.46055e-014	1.45526e-014	1.01769e-014	9.05518e-015	5.08053e-015	1.35931e-014	2.43056e-014	2.03571e-014	2.69367e-014	-2.14101e-015	2.41816e-014	4.28421e-014	-2.40471e-014	2.00411e-014	-1.66426e-014	-3.35989e-014	-2.20763e-014	9.13453e-015
-2.56185e-015	-8.93402e-015	2.32168e-014	1.72737e-014	3.96193e-014	3.27082e-014	1.79478e-014	2.50619e-014	1.52833e-014	1.05156e-014	9.27061e-015	5.26769e-015	1.37339e-014	2.42197e-014	2.0312e-014	2.64647e-014	-2.38329e-015	2.41837e-014	4.32019e-014	-2.3982e-014	2.04169e-014	-1.64689e-014	-3.37147e-014	-2.2138e-014	9.48323e-015
-2.44653e-015	-9.03495e-015	2.36009e-014	1.76261e-014	3.98615e-014	3.27479e-014	1.79863e-014	2.55066e-014	1.60075e-014	1.08597e-014	9.49284e-015	5.45824e-015	1.38613e-014	2.40985e-014	2.02533e-014	2.59623e-014	-2.60065e-015	2.4193e-014	4.35631e-014	-2.39042e-014	2.08149e-014	-1.6291e-014	-3.38205e-014	-2.21801e-014	9.84958e-015
-2.32239e-015	-9.15053e-015	2.39355e-014	1.79522e-014	4.00718e-014	3.27482e-014	1.80448e-014	2.59401e-014	1.67244e-014	1.12097e-014	9.72328e-015	5.65291e-015	1.39764e-014	2.39427e-014	2.01829e-014	2.5435e-014	-2.79467e-015	2.4213e-014	4.39283e-014	-2.38152e-014	2.12365e-014	-1.61101e-014	-3.39183e-014	-2.22026e-014	1.02327e-014
-2.18921e-015	-9.27898e-015	2.42199e-014	1.82524e-014	4.02536e-014	3.27129e-014	1.81263e-014	2.63639e-014	1.74337e-014	1.15661e-014	9.96349e-015	5.85225e-015	1.40802e-014	2.37531e-014	2.01035e-014	2.489e-014	-2.96675e-015	2.42471e-014	4.42995e-014	-2.3717e-014	2.16827e-014	-1.59279e-014	-3.40105e-014	-2.22056e-014	1.06308e-014
-2.04691e-015	-9.41812e-015	2.4454e-014	1.85272e-014	4.04108e-014	3.26457e-014	1.82334e-014	2.67791e-014	1.81342e-014	1.1929e-014	1.02139e-014	6.05655e-015	1.41742e-014	2.35317e-014	2.00171e-014	2.43343e-014	-3.11733e-015	2.42982e-014	4.46791e-014	-2.36118e-014	2.21542e-014	-1.5747e-014	-3.40995e-014	-2.21902e-014	1.10419e-014
-1.89542e-015	-9.56533e-015	2.46382e-014	1.87772e-014	4.05476e-014	3.255e-014	1.83693e-014	2.71865e-014	1.88246e-014	1.22983e-014	1.04753e-014	6.26665e-015	1.42598e-014	2.32801e-014	1.99266e-014	2.37735e-014	-3.24818e-015	2.43692e-014	4.50693e-014	-2.35022e-014	2.26511e-014	-1.55693e-014	-3.41881e-014	-2.21563e-014	1.14639e-014
-1.73453e-015	-9.71834e-015	2.4773e-014	1.90034e-014	4.06679e-014	3.24303e-014	1.85361e-014	2.75872e-014	1.95046e-014	1.26741e-014	1.07486e-014	6.48329e-015	1.43386e-014	2.30002e-014	1.98341e-014	2.32147e-014	-3.36102e-015	2.44625e-014	4.54716e-014	-2.33908e-014	2.31734e-014	-1.53972e-014	-3.42783e-014	-2.2105e-014	1.18949e-014
-1.56447e-015	-9.87439e-015	2.48594e-014	1.92068e-014	4.07761e-014	3.22909e-014	1.87364e-014	2.79815e-014	2.01728e-014	1.30567e-014	1.10339e-014	6.70707e-015	1.44129e-014	2.26937e-014	1.97417e-014	2.26645e-014	-3.45721e-015	2.45809e-014	4.58876e-014	-2.32801e-014	2.37207e-014	-1.52325e-014	-3.43729e-014	-2.20366e-014	1.23321e-014
-1.38504e-015	-1.00305e-014	2.48992e-014	1.93893e-014	4.08766e-014	3.21363e-014	1.89721e-014	2.837e-014	2.08282e-014	1.34461e-014	1.13319e-014	6.93828e-015	1.44851e-014	2.23629e-014	1.96522e-014	2.21286e-014	-3.5385e-015	2.47255e-014	4.63186e-014	-2.3173e-014	2.42919e-014	-1.50777e-014	-3.44744e-014	-2.19519e-014	1.27729e-014
-1.19611e-015	-1.01839e-014	2.48937e-014	1.95527e-014	4.09745e-014	3.19711e-014	1.9245e-014	2.87539e-014	2.14698e-014	1.38431e-014	1.16429e-014	7.17782e-015	1.45567e-014	2.20101e-014	1.95676e-014	2.16132e-014	-3.60635e-015	2.48981e-014	4.67644e-014	-2.3072e-014	2.48853e-014	-1.49354e-014	-3.45853e-014	-2.18523e-014	1.32149e-014
-9.9756e-016	-1.03328e-014	2.48456e-014	1.9698e-014	4.10743e-014	3.17996e-014	1.9556e-014	2.91341e-014	2.20964e-014	1.42472e-014	1.19667e-014	7.42635e-015	1.46286e-014	2.1638e-014	1.94892e-014	2.11234e-014	-3.66231e-015	2.51002e-014	4.72264e-014	-2.29796e-014	2.54993e-014	-1.48077e-014	-3.47081e-014	-2.17388e-014	1.3655e-014
-7.89413e-016	-1.04748e-014	2.47564e-014	1.98272e-014	4.11805e-014	3.16263e-014	1.99054e-014	2.95114e-014	2.27069e-014	1.46582e-014	1.23034e-014	7.68402e-015	1.47033e-014	2.12492e-014	1.94185e-014	2.06639e-014	-3.70761e-015	2.53325e-014	4.77051e-014	-2.28988e-014	2.61318e-014	-1.46972e-014	-3.48451e-014	-2.16122e-014	1.40903e-014
-5.72292e-016	-1.06087e-014	2.46284e-014	1.99421e-014	4.1297e-014	3.14549e-014	2.02934e-014	2.98864e-014	2.32994e-014	1.50757e-014	1.26527e-014	7.95142e-015	1.47826e-014	2.08463e-014	1.9357e-014	2.024e-014	-3.74442e-015	2.55955e-014	4.82005e-014	-2.28321e-014	2.678e-014	-1.46062e-014	-3.49981e-014	-2.1475e-014	1.45182e-014
-3.45942e-016	-1.07324e-014	2.44644e-014	2.00444e-014	4.14276e-014	3.12889e-014	2.07194e-014	3.02603e-014	2.38726e-014	1.54988e-014	1.30137e-014	8.22912e-015	1.48692e-014	2.04323e-014	1.9305e-014	1.98556e-014	-3.77436e-015	2.58895e-014	4.87122e-014	-2.27822e-014	2.74407e-014	-1.45372e-014	-3.5169e-014	-2.13288e-014	1.49354e-014
-1.10647e-016	-1.08441e-014	2.42671e-014	2.01353e-014	4.15753e-014	3.11324e-014	2.11823e-014	3.06336e-014	2.44242e-014	1.59275e-014	1.33859e-014	8.51781e-015	1.49639e-014	2.00099e-014	1.92633e-014	1.95144e-014	-3.79873e-015	2.62143e-014	4.92395e-014	-2.27511e-014	2.81102e-014	-1.44916e-014	-3.5359e-014	-2.11749e-014	1.53386e-014
1.33163e-016	-1.09423e-014	2.404e-014	2.0217e-014	4.1743e-014	3.09894e-014	2.16806e-014	3.10064e-014	2.4953e-014	1.6361e-014	1.3769e-014	8.81823e-015	1.50685e-014	1.95825e-014	1.92325e-014	1.92186e-014	-3.81917e-015	2.65696e-014	4.97812e-014	-2.27408e-014	2.87853e-014	-1.44721e-014	-3.55697e-014	-2.10151e-014	1.57255e-014
3.84674e-016	-1.10257e-014	2.37859e-014	2.02916e-014	4.19333e-014	3.08629e-014	2.22124e-014	3.13788e-014	2.54574e-014	1.67985e-014	1.41618e-014	9.13085e-015	1.51855e-014	1.91531e-014	1.92125e-014	1.8971e-014	-3.83612e-015	2.69539e-014	5.03364e-014	-2.27541e-014	2.94623e-014	-1.44811e-014	-3.58022e-014	-2.08508e-014	1.60938e-014
6.43232e-016	-1.10933e-014	2.35078e-014	2.03605e-014	4.21495e-014	3.07557e-014	2.27753e-014	3.17519e-014	2.59356e-014	1.72391e-014	1.45632e-014	9.45626e-015	1.53158e-014	1.87248e-014	1.92034e-014	1.87732e-014	-3.85018e-015	2.73655e-014	5.09038e-014	-2.27929e-014	3.01371e-014	-1.45199e-014	-3.60568e-014	-2.06841e-014	1.64405e-014
9.0883e-016	-1.11441e-014	2.32094e-014	2.0425e-014	4.23934e-014	3.06706e-014	2.33669e-014	3.21253e-014	2.63859e-014	1.76818e-014	1.49725e-014	9.79476e-015	1.54605e-014	1.83007e-014	1.92049e-014	1.86259e-014	-3.86232e-015	2.78027e-014	5.14819e-014	-2.28591e-014	3.0807e-014	-1.45897e-014	-3.63343e-014	-2.05166e-014	1.6763e-014
1.18111e-015	-1.11774e-014	2.28945e-014	2.04862e-014	4.26665e-014	3.06102e-014	2.39846e-014	3.24987e-014	2.68075e-014	1.81255e-014	1.53881e-014	1.0147e-014	1.56213e-014	1.78844e-014	1.9217e-014	1.85289e-014	-3.87376e-015	2.82637e-014	5.20685e-014	-2.29547e-014	3.14676e-014	-1.46918e-014	-3.66348e-014	-2.03498e-014	1.70594e-014
1.45912e-015	-1.11929e-014	2.25664e-014	2.05459e-014	4.29695e-014	3.05764e-014	2.46256e-014	3.28727e-014	2.71993e-014	1.85694e-014	1.58084e-014	1.05127e-014	1.5799e-014	1.74791e-014	1.92388e-014	1.84823e-014	-3.88509e-015	2.87463e-014	5.26611e-014	-2.30808e-014	3.21142e-014	-1.48267e-014	-3.69578e-014	-2.01854e-014	1.73281e-014
1.74198e-015	-1.119e-014	2.22281e-014	2.06042e-014	4.33033e-014	3.05708e-014	2.52864e-014	3.3248e-014	2.75602e-014	1.90126e-014	1.62323e-014	1.08923e-014	1.5994e-014	1.70873e-014	1.92698e-014	1.84849e-014	-3.89621e-015	2.92484e-014	5.32578e-014	-2.32385e-014	3.27433e-014	-1.49953e-014	-3.73023e-014	-2.00255e-014	1.75673e-014
2.02898e-015	-1.11685e-014	2.18829e-014	2.06624e-014	4.36678e-014	3.05953e-014	2.59628e-014	3.36244e-014	2.78901e-014	1.94538e-014	1.66589e-014	1.12862e-014	1.62068e-014	1.67124e-014	1.93089e-014	1.85352e-014	-3.90793e-015	2.97666e-014	5.3857e-014	-2.34283e-014	3.33511e-014	-1.51973e-014	-3.76677e-014	-1.98715e-014	1.77761e-014
2.32013e-015	-1.11285e-014	2.15342e-014	2.07216e-014	4.40626e-014	3.06509e-014	2.6651e-014	3.4002e-014	2.81884e-014	1.98918e-014	1.70867e-014	1.1694e-014	1.64382e-014	1.63569e-014	1.93553e-014	1.86308e-014	-3.92011e-015	3.02977e-014	5.44563e-014	-2.36503e-014	3.39341e-014	-1.5433e-014	-3.80528e-014	-1.97258e-014	1.7954e-014
2.61512e-015	-1.107e-014	2.11855e-014	2.07826e-014	4.44866e-014	3.07384e-014	2.73471e-014	3.4381e-014	2.84548e-014	2.03255e-014	1.75148e-014	1.2116e-014	1.66892e-014	1.60238e-014	1.94086e-014	1.87691e-014	-3.93289e-015	3.08387e-014	5.5053e-014	-2.39046e-014	3.44898e-014	-1.57017e-014	-3.84564e-014	-1.95897e-014	1.81e-014
2.91313e-015	-1.09936e-014	2.08402e-014	2.08459e-014	4.49385e-014	3.08584e-014	2.80475e-014	3.47611e-014	2.86888e-014	2.07536e-014	1.79421e-014	1.25522e-014	1.69592e-014	1.57157e-014	1.94675e-014	1.89471e-014	-3.94597e-015	3.13863e-014	5.56456e-014	-2.41913e-014	3.50152e-014	-1.60023e-014	-3.88766e-014	-1.94645e-014	1.82138e-014
3.21384e-015	-1.08996e-014	2.05015e-014	2.09118e-014	4.54165e-014	3.10115e-014	2.87479e-014	3.51421e-014	2.88913e-014	2.11749e-014	1.83676e-014	1.30023e-014	1.72489e-014	1.54347e-014	1.95314e-014	1.9161e-014	-3.95906e-015	3.19378e-014	5.62318e-014	-2.45099e-014	3.5507e-014	-1.6333e-014	-3.93114e-014	-1.93515e-014	1.82955e-014
3.51725e-015	-1.07882e-014	2.01722e-014	2.09805e-014	4.5918e-014	3.11978e-014	2.9445e-014	3.5523e-014	2.90632e-014	2.15883e-014	1.87908e-014	1.34658e-014	1.75579e-014	1.51829e-014	1.95992e-014	1.94077e-014	-3.97205e-015	3.24904e-014	5.68095e-014	-2.48586e-014	3.59634e-014	-1.66918e-014	-3.97589e-014	-1.92521e-014	1.83465e-014
3.82277e-015	-1.06602e-014	1.98549e-014	2.10521e-014	4.64403e-014	3.14169e-014	3.01351e-014	3.59047e-014	2.92054e-014	2.19932e-014	1.9211e-014	1.39424e-014	1.78862e-014	1.49621e-014	1.96703e-014	1.9683e-014	-3.98461e-015	3.30412e-014	5.73764e-014	-2.52359e-014	3.63826e-014	-1.70762e-014	-4.02168e-014	-1.91673e-014	1.83676e-014
4.13064e-015	-1.05156e-014	1.95523e-014	2.11266e-014	4.69806e-014	3.16683e-014	3.08153e-014	3.62869e-014	2.93193e-014	2.23891e-014	1.96275e-014	1.44318e-014	1.82332e-014	1.47734e-014	1.9744e-014	1.9983e-014	-3.99592e-015	3.35875e-014	5.7931e-014	-2.56396e-014	3.67637e-014	-1.74837e-014	-4.06819e-014	-1.90983e-014	1.83604e-014
4.44072e-015	-1.03546e-014	1.92659e-014	2.1204e-014	4.75358e-014	3.19506e-014	3.14825e-014	3.66694e-014	2.94069e-014	2.27752e-014	2.00396e-014	1.49335e-014	1.85989e-014	1.46188e-014	1.98195e-014	2.03033e-014	-4.00553e-015	3.41264e-014	5.84716e-014	-2.60676e-014	3.71053e-014	-1.79111e-014	-4.11514e-014	-1.90461e-014	1.83265e-014
4.75283e-015	-1.01779e-014	1.8998e-014	2.12836e-014	4.81018e-014	3.22629e-014	3.21331e-014	3.70518e-014	2.94703e-014	2.31504e-014	2.0447e-014	1.54467e-014	1.89824e-014	1.4499e-014	1.98957e-014	2.06397e-014	-4.01301e-015	3.46553e-014	5.89967e-014	-2.6517e-014	3.74072e-014	-1.8355e-014	-4.16227e-014	-1.90111e-014	1.82676e-014
5.06724e-015	-9.98604e-015	1.87509e-014	2.13645e-014	4.86749e-014	3.26034e-014	3.27647e-014	3.74346e-014	2.95111e-014	2.3514e-014	2.08497e-014	1.59705e-014	1.93837e-014	1.4414e-014	1.99716e-014	2.0988e-014	-4.01815e-015	3.51719e-014	5.95048e-014	-2.69846e-014	3.76694e-014	-1.88121e-014	-4.20925e-014	-1.89933e-014	1.81859e-014
5.3847e-015	-9.7783e-015	1.8526e-014	2.14458e-014	4.92512e-014	3.29708e-014	3.33744e-014	3.78175e-014	2.95326e-014	2.38658e-014	2.12474e-014	1.65041e-014	1.98013e-014	1.43648e-014	2.0047e-014	2.13434e-014	-4.02051e-015	3.56743e-014	5.99953e-014	-2.74672e-014	3.78931e-014	-1.92784e-014	-4.25575e-014	-1.89932e-014	1.80844e-014
5.70591e-015	-9.55528e-015	1.83239e-014	2.15269e-014	4.98268e-014	3.33623e-014	3.39613e-014	3.82008e-014	2.95371e-014	2.42057e-014	2.16401e-014	1.70464e-014	2.02347e-014	1.43507e-014	2.01205e-014	2.17018e-014	-4.01922e-015	3.61611e-014	6.04674e-014	-2.79609e-014	3.80793e-014	-1.97499e-014	-4.30146e-014	-1.90104e-014	1.79659e-014
6.03092e-015	-9.31746e-015	1.81454e-014	2.16065e-014	5.03971e-014	3.37763e-014	3.45232e-014	3.85847e-014	2.95273e-014	2.45329e-014	2.20285e-014	1.75964e-014	2.06831e-014	1.43703e-014	2.01917e-014	2.20585e-014	-4.01353e-015	3.66303e-014	6.09203e-014	-2.8462e-014	3.82295e-014	-2.02217e-014	-4.34607e-014	-1.90445e-014	1.78331e-014
6.36044e-015	-9.06464e-015	1.79912e-014	2.16838e-014	5.09586e-014	3.42099e-014	3.50583e-014	3.89697e-014	2.95068e-014	2.48479e-014	2.24124e-014	1.81526e-014	2.1146e-014	1.44232e-014	2.026e-014	2.24092e-014	-4.003e-015	3.70805e-014	6.13528e-014	-2.89663e-014	3.83457e-014	-2.06898e-014	-4.38928e-014	-1.90951e-014	1.76889e-014
6.69513e-015	-8.79689e-015	1.7862e-014	2.17577e-014	5.15072e-014	3.46612e-014	3.55657e-014	3.93552e-014	2.9478e-014	2.51506e-014	2.27924e-014	1.87144e-014	2.16223e-014	1.45078e-014	2.03243e-014	2.27498e-014	-3.98764e-015	3.75104e-014	6.1765e-014	-2.94689e-014	3.84306e-014	-2.11498e-014	-4.43078e-014	-1.91618e-014	1.75362e-014
7.03583e-015	-8.51388e-015	1.77565e-014	2.18266e-014	5.20386e-014	3.51272e-014	3.60443e-014	3.9741e-014	2.94434e-014	2.54411e-014	2.31695e-014	1.92802e-014	2.21113e-014	1.46217e-014	2.03844e-014	2.30765e-014	-3.96714e-015	3.79193e-014	6.21569e-014	-2.99661e-014	3.84866e-014	-2.15967e-014	-4.4703e-014	-1.92443e-014	1.73778e-014
7.38364e-015	-8.21564e-015	1.76747e-014	2.18894e-014	5.25481e-014	3.5605e-014	3.6494e-014	4.01275e-014	2.94072e-014	2.57196e-014	2.35444e-014	1.98485e-014	2.26123e-014	1.47634e-014	2.04399e-014	2.3386e-014	-3.94107e-015	3.83061e-014	6.25282e-014	-3.04535e-014	3.85169e-014	-2.20262e-014	-4.50752e-014	-1.93417e-014	1.72172e-014
7.74e-015	-7.90208e-015	1.76164e-014	2.19452e-014	5.30323e-014	3.6092e-014	3.69152e-014	4.05149e-014	2.93726e-014	2.59864e-014	2.39178e-014	2.04182e-014	2.31242e-014	1.49294e-014	2.049e-014	2.36756e-014	-3.9099e-015	3.8671e-014	6.28795e-014	-3.09258e-014	3.85253e-014	-2.2434e-014	-4.54219e-014	-1.94526e-014	1.7057e-014
8.10577e-015	-7.57252e-015	1.75803e-014	2.19923e-014	5.34875e-014	3.65852e-014	3.73083e-014	4.09028e-014	2.9343e-014	2.62419e-014	2.429e-014	2.0988e-014	2.36464e-014	1.5117e-014	2.05344e-014	2.3942e-014	-3.87301e-015	3.9014e-014	6.32114e-014	-3.1378e-014	3.85153e-014	-2.28161e-014	-4.57408e-014	-1.95758e-014	1.69e-014
8.48247e-015	-7.22692e-015	1.7565e-014	2.20295e-014	5.39102e-014	3.7082e-014	3.76733e-014	4.12918e-014	2.9322e-014	2.64862e-014	2.4662e-014	2.15563e-014	2.41783e-014	1.53227e-014	2.05725e-014	2.41822e-014	-3.83058e-015	3.93354e-014	6.3524e-014	-3.18053e-014	3.8491e-014	-2.31685e-014	-4.60291e-014	-1.97103e-014	1.67489e-014
8.87121e-015	-6.86421e-015	1.7569e-014	2.2056e-014	5.42981e-014	3.75799e-014	3.80114e-014	4.16814e-014	2.93127e-014	2.67205e-014	2.5035e-014	2.21218e-014	2.47181e-014	1.55431e-014	2.06037e-014	2.43942e-014	-3.78309e-015	3.96359e-014	6.38178e-014	-3.22037e-014	3.84566e-014	-2.34876e-014	-4.62848e-014	-1.98548e-014	1.66065e-014
9.27304e-015	-6.48433e-015	1.75906e-014	2.20698e-014	5.46481e-014	3.80761e-014	3.83237e-014	4.20716e-014	2.93183e-014	2.69453e-014	2.541e-014	2.26829e-014	2.52651e-014	1.57744e-014	2.06272e-014	2.45764e-014	-3.7306e-015	3.99164e-014	6.40939e-014	-3.25687e-014	3.84167e-014	-2.37699e-014	-4.65056e-014	-2.00082e-014	1.64753e-014
9.68922e-015	-6.08748e-015	1.76287e-014	2.20701e-014	5.49572e-014	3.85677e-014	3.86115e-014	4.24628e-014	2.93415e-014	2.71611e-014	2.57876e-014	2.32386e-014	2.58193e-014	1.6012e-014	2.06425e-014	2.47264e-014	-3.67349e-015	4.01779e-014	6.43526e-014	-3.2896e-014	3.83752e-014	-2.40126e-014	-4.66901e-014	-2.01687e-014	1.63577e-014
1.01204e-014	-5.67228e-015	1.76808e-014	2.20555e-014	5.52233e-014	3.90519e-014	3.88756e-014	4.2855e-014	2.93853e-014	2.7369e-014	2.6169e-014	2.37876e-014	2.638e-014	1.6252e-014	2.06485e-014	2.48441e-014	-3.61273e-015	4.04204e-014	6.45948e-014	-3.31817e-014	3.83372e-014	-2.42127e-014	-4.68367e-014	-2.0335e-014	1.62553e-014
1.05671e-014	-5.23856e-015	1.77445e-014	2.2025e-014	5.54446e-014	3.95258e-014	3.91173e-014	4.32478e-014	2.94519e-014	2.75698e-014	2.65547e-014	2.43287e-014	2.69459e-014	1.64897e-014	2.06453e-014	2.49281e-014	-3.54851e-015	4.06453e-014	6.48213e-014	-3.34215e-014	3.83057e-014	-2.43679e-014	-4.69443e-014	-2.05056e-014	1.61697e-014
1.103e-014	-4.78615e-015	1.78177e-014	2.19785e-014	5.56197e-014	3.99869e-014	3.93388e-014	4.36406e-014	2.95438e-014	2.77642e-014	2.6945e-014	2.48603e-014	2.75155e-014	1.672e-014	2.06314e-014	2.49787e-014	-3.48217e-015	4.08534e-014	6.5033e-014	-3.36124e-014	3.82845e-014	-2.44764e-014	-4.70126e-014	-2.06793e-014	1.61017e-014
1.15104e-014	-4.31433e-015	1.78975e-014	2.19147e-014	5.57476e-014	4.04326e-014	3.95414e-014	4.40336e-014	2.96627e-014	2.79528e-014	2.73414e-014	2.53815e-014	2.8088e-014	1.69384e-014	2.06062e-014	2.49952e-014	-3.41491e-015	4.10462e-014	6.52312e-014	-3.37517e-014	3.82777e-014	-2.45377e-014	-4.70408e-014	-2.08542e-014	1.60525e-014
1.20082e-014	-3.82377e-015	1.79817e-014	2.18333e-014	5.58279e-014	4.08603e-014	3.97263e-014	4.44259e-014	2.98101e-014	2.81366e-014	2.77436e-014	2.58907e-014	2.86626e-014	1.71397e-014	2.05688e-014	2.49772e-014	-3.34783e-015	4.1225e-014	6.54166e-014	-3.38368e-014	3.82884e-014	-2.45504e-014	-4.70289e-014	-2.10285e-014	1.60227e-014
1.25244e-014	-3.31447e-015	1.80673e-014	2.17338e-014	5.58602e-014	4.12666e-014	3.98956e-014	4.48173e-014	2.99871e-014	2.83159e-014	2.81519e-014	2.63872e-014	2.92381e-014	1.73198e-014	2.0518e-014	2.49249e-014	-3.28196e-015	4.13907e-014	6.55898e-014	-3.38663e-014	3.83193e-014	-2.45139e-014	-4.69775e-014	-2.12009e-014	1.60124e-014
1.30589e-014	-2.78671e-015	1.81523e-014	2.16151e-014	5.58448e-014	4.16499e-014	4.00509e-014	4.52066e-014	3.0195e-014	2.84917e-014	2.85665e-014	2.687e-014	2.98133e-014	1.74741e-014	2.04528e-014	2.48391e-014	-3.21906e-015	4.15441e-014	6.57513e-014	-3.38388e-014	3.83733e-014	-2.44286e-014	-4.68874e-014	-2.13689e-014	1.60223e-014
1.36116e-014	-2.24063e-015	1.82344e-014	2.14774e-014	5.57812e-014	4.20086e-014	4.01934e-014	4.55939e-014	3.04343e-014	2.86647e-014	2.89871e-014	2.7338e-014	3.03871e-014	1.75983e-014	2.03724e-014	2.47208e-014	-3.15983e-015	4.16864e-014	6.59012e-014	-3.37538e-014	3.84527e-014	-2.42957e-014	-4.67591e-014	-2.15312e-014	1.60523e-014
1.41823e-014	-1.67686e-015	1.831e-014	2.1321e-014	5.56704e-014	4.23407e-014	4.03236e-014	4.59787e-014	3.07048e-014	2.88356e-014	2.94134e-014	2.77905e-014	3.09586e-014	1.76885e-014	2.02753e-014	2.45705e-014	-3.10485e-015	4.18181e-014	6.604e-014	-3.36106e-014	3.85594e-014	-2.4116e-014	-4.65944e-014	-2.16864e-014	1.61015e-014
1.47709e-014	-1.09555e-015	1.83767e-014	2.11458e-014	5.55142e-014	4.26454e-014	4.04428e-014	4.63593e-014	3.10069e-014	2.90051e-014	2.98455e-014	2.82266e-014	3.15258e-014	1.77416e-014	2.01603e-014	2.43888e-014	-3.05558e-015	4.19401e-014	6.61683e-014	-3.3409e-014	3.86944e-014	-2.38916e-014	-4.63949e-014	-2.18334e-014	1.61696e-014
1.53764e-014	-4.97342e-016	1.84319e-014	2.09518e-014	5.53139e-014	4.29205e-014	4.05515e-014	4.67344e-014	3.134e-014	2.91737e-014	3.02823e-014	2.86459e-014	3.20876e-014	1.7754e-014	2.00258e-014	2.41768e-014	-3.01357e-015	4.2053e-014	6.62858e-014	-3.31503e-014	3.88585e-014	-2.36248e-014	-4.61616e-014	-2.19709e-014	1.62551e-014
1.59978e-014	1.16603e-016	1.8473e-014	2.07395e-014	5.50715e-014	4.31652e-014	4.06506e-014	4.71028e-014	3.17029e-014	2.93417e-014	3.07239e-014	2.90481e-014	3.26426e-014	1.77215e-014	1.98708e-014	2.39354e-014	-2.97992e-015	4.2157e-014	6.63928e-014	-3.28363e-014	3.90524e-014	-2.33184e-014	-4.5897e-014	-2.20974e-014	1.63567e-014
1.66337e-014	7.45304e-016	1.84976e-014	2.05089e-014	5.47889e-014	4.33789e-014	4.07398e-014	4.74629e-014	3.20937e-014	2.95094e-014	3.11689e-014	2.94331e-014	3.31892e-014	1.76417e-014	1.96934e-014	2.36653e-014	-2.95526e-015	4.22517e-014	6.64894e-014	-3.24682e-014	3.92768e-014	-2.29752e-014	-4.56029e-014	-2.22117e-014	1.64725e-014
1.72822e-014	1.38719e-015	1.85041e-014	2.02607e-014	5.44678e-014	4.35604e-014	4.08198e-014	4.7814e-014	3.25109e-014	2.96773e-014	3.1616e-014	2.98005e-014	3.37259e-014	1.75119e-014	1.94928e-014	2.3368e-014	-2.94065e-015	4.23374e-014	6.65752e-014	-3.20484e-014	3.9531e-014	-2.25983e-014	-4.52814e-014	-2.23124e-014	1.66015e-014
1.79424e-014	2.04079e-015	1.84906e-014	1.99956e-014	5.41109e-014	4.37092e-014	4.08903e-014	4.81554e-014	3.2953e-014	2.98453e-014	3.20643e-014	3.01509e-014	3.42519e-014	1.73305e-014	1.92675e-014	2.30448e-014	-2.93702e-015	4.24144e-014	6.66505e-014	-3.15807e-014	3.98145e-014	-2.21909e-014	-4.49351e-014	-2.23982e-014	1.67416e-014
1.86125e-014	2.70438e-015	1.84553e-014	1.97145e-014	5.37211e-014	4.38254e-014	4.09513e-014	4.84858e-014	3.34171e-014	3.00135e-014	3.25121e-014	3.04843e-014	3.47656e-014	1.70962e-014	1.90174e-014	2.26967e-014	-2.94518e-015	4.24824e-014	6.67149e-014	-3.10684e-014	4.0126e-014	-2.17578e-014	-4.45675e-014	-2.24679e-014	1.68914e-014
1.92901e-014	3.37589e-015	1.83965e-014	1.94186e-014	5.33015e-014	4.39088e-014	4.10033e-014	4.88035e-014	3.39005e-014	3.01822e-014	3.2958e-014	3.08008e-014	3.52654e-014	1.68076e-014	1.87415e-014	2.23256e-014	-2.96601e-015	4.25401e-014	6.6768e-014	-3.05154e-014	4.04634e-014	-2.13032e-014	-4.41815e-014	-2.25202e-014	1.70491e-014
1.99734e-014	4.05294e-015	1.83133e-014	1.91092e-014	5.28546e-014	4.39598e-014	4.10453e-014	4.91063e-014	3.44006e-014	3.03516e-014	3.34e-014	3.1101e-014	3.575e-014	1.64642e-014	1.84389e-014	2.19321e-014	-2.99994e-015	4.25872e-014	6.68096e-014	-2.99258e-014	4.08251e-014	-2.08305e-014	-4.37799e-014	-2.25551e-014	1.72129e-014
2.06604e-014	4.7338e-015	1.82051e-014	1.87876e-014	5.23838e-014	4.39788e-014	4.10763e-014	4.93927e-014	3.49153e-014	3.05219e-014	3.3837e-014	3.13856e-014	3.62178e-014	1.60673e-014	1.81093e-014	2.15175e-014	-3.04742e-015	4.26226e-014	6.68394e-014	-2.93052e-014	4.12084e-014	-2.03435e-014	-4.33659e-014	-2.25712e-014	1.73805e-014
2.13488e-014	5.41573e-015	1.80709e-014	1.84556e-014	5.18922e-014	4.39672e-014	4.10959e-014	4.96618e-014	3.5441e-014	3.06929e-014	3.42674e-014	3.1655e-014	3.66675e-014	1.5618e-014	1.77528e-014	2.10836e-014	-3.10896e-015	4.26458e-014	6.68568e-014	-2.86583e-014	4.16109e-014	-1.98462e-014	-4.29426e-014	-2.25675e-014	1.75507e-014
2.20369e-014	6.09635e-015	1.79111e-014	1.8114e-014	5.13834e-014	4.39258e-014	4.11038e-014	4.99119e-014	3.59749e-014	3.08649e-014	3.46893e-014	3.19099e-014	3.70989e-014	1.51182e-014	1.73687e-014	2.06313e-014	-3.18448e-015	4.26558e-014	6.6862e-014	-2.79895e-014	4.20297e-014	-1.93426e-014	-4.25131e-014	-2.25429e-014	1.7722e-014
2.27225e-014	6.77354e-015	1.77256e-014	1.77646e-014	5.08614e-014	4.38557e-014	4.10992e-014	5.01422e-014	3.65138e-014	3.10382e-014	3.51014e-014	3.21513e-014	3.75105e-014	1.45696e-014	1.69575e-014	2.01625e-014	-3.27398e-015	4.26517e-014	6.68549e-014	-2.73049e-014	4.24619e-014	-1.88368e-014	-4.208e-014	-2.24966e-014	1.78925e-014
2.34035e-014	7.44483e-015	1.75146e-014	1.74097e-014	5.03296e-014	4.37584e-014	4.10819e-014	5.03509e-014	3.70549e-014	3.12124e-014	3.55022e-014	3.23806e-014	3.79016e-014	1.39748e-014	1.65197e-014	1.96785e-014	-3.37684e-015	4.26329e-014	6.68354e-014	-2.66109e-014	4.29047e-014	-1.83321e-014	-4.16471e-014	-2.24278e-014	1.80613e-014
2.40782e-014	8.10785e-015	1.72794e-014	1.70507e-014	4.97916e-014	4.36363e-014	4.10517e-014	5.05369e-014	3.75951e-014	3.13873e-014	3.58899e-014	3.25991e-014	3.82715e-014	1.33368e-014	1.60561e-014	1.918e-014	-3.49248e-015	4.25981e-014	6.68028e-014	-2.59128e-014	4.33548e-014	-1.78325e-014	-4.12173e-014	-2.23362e-014	1.82275e-014
2.47451e-014	8.75986e-015	1.70208e-014	1.6689e-014	4.92502e-014	4.34909e-014	4.1007e-014	5.06994e-014	3.81314e-014	3.15631e-014	3.62632e-014	3.28083e-014	3.86196e-014	1.26596e-014	1.55681e-014	1.86694e-014	-3.62058e-015	4.25459e-014	6.6758e-014	-2.52159e-014	4.38086e-014	-1.73415e-014	-4.07939e-014	-2.22211e-014	1.83903e-014
2.54015e-014	9.39884e-015	1.67399e-014	1.63264e-014	4.87085e-014	4.33245e-014	4.09472e-014	5.08381e-014	3.86611e-014	3.174e-014	3.66206e-014	3.30093e-014	3.89452e-014	1.19473e-014	1.50564e-014	1.81476e-014	-3.76007e-015	4.24752e-014	6.67008e-014	-2.45261e-014	4.4263e-014	-1.6862e-014	-4.03791e-014	-2.20822e-014	1.85486e-014
2.60457e-014	1.00225e-014	1.64382e-014	1.59653e-014	4.81701e-014	4.31386e-014	4.08711e-014	5.09519e-014	3.91812e-014	3.19181e-014	3.69611e-014	3.32035e-014	3.92488e-014	1.12047e-014	1.45224e-014	1.76161e-014	-3.90952e-015	4.23856e-014	6.66315e-014	-2.38486e-014	4.47146e-014	-1.63964e-014	-3.99757e-014	-2.19187e-014	1.87018e-014
2.66763e-014	1.06288e-014	1.6117e-014	1.56068e-014	4.76381e-014	4.29355e-014	4.07795e-014	5.10403e-014	3.96889e-014	3.20976e-014	3.72845e-014	3.33926e-014	3.95304e-014	1.04367e-014	1.39674e-014	1.70762e-014	-4.06749e-015	4.22759e-014	6.65508e-014	-2.3188e-014	4.51606e-014	-1.59474e-014	-3.95859e-014	-2.17306e-014	1.88498e-014
2.72926e-014	1.12158e-014	1.57782e-014	1.52525e-014	4.71149e-014	4.27174e-014	4.06726e-014	5.11033e-014	4.01817e-014	3.22788e-014	3.75899e-014	3.35777e-014	3.97903e-014	9.64823e-015	1.3394e-014	1.65294e-014	-4.23264e-015	4.21454e-014	6.64585e-014	-2.25492e-014	4.55977e-014	-1.55171e-014	-3.92117e-014	-2.15163e-014	1.89929e-014
2.78936e-014	1.17814e-014	1.54241e-014	1.49042e-014	4.66028e-014	4.24865e-014	4.05504e-014	5.11409e-014	4.06569e-014	3.24618e-014	3.78765e-014	3.37605e-014	4.0029e-014	8.84448e-015	1.2804e-014	1.59766e-014	-4.40356e-015	4.19935e-014	6.63553e-014	-2.19369e-014	4.6023e-014	-1.51065e-014	-3.88551e-014	-2.12755e-014	1.91313e-014
2.8479e-014	1.23243e-014	1.50566e-014	1.45635e-014	4.61043e-014	4.22448e-014	4.0413e-014	5.11534e-014	4.11129e-014	3.26467e-014	3.81445e-014	3.39428e-014	4.02477e-014	8.03147e-015	1.21997e-014	1.54192e-014	-4.57819e-015	4.18204e-014	6.62424e-014	-2.13558e-014	4.64341e-014	-1.4716e-014	-3.85175e-014	-2.10083e-014	1.92652e-014
2.9048e-014	1.28431e-014	1.46786e-014	1.42318e-014	4.56213e-014	4.19949e-014	4.02612e-014	5.11405e-014	4.1548e-014	3.28342e-014	3.8393e-014	3.41259e-014	4.0448e-014	7.21446e-015	1.1584e-014	1.4859e-014	-4.75516e-015	4.16262e-014	6.61203e-014	-2.08092e-014	4.68286e-014	-1.43464e-014	-3.82001e-014	-2.07146e-014	1.93947e-014
2.96004e-014	1.33371e-014	1.42922e-014	1.39106e-014	4.51553e-014	4.1739e-014	4.00958e-014	5.11031e-014	4.19605e-014	3.30248e-014	3.86221e-014	3.43113e-014	4.0631e-014	6.39987e-015	1.09607e-014	1.42975e-014	-4.9324e-015	4.14108e-014	6.599e-014	-2.02999e-014	4.7204e-014	-1.39979e-014	-3.79041e-014	-2.03936e-014	1.95208e-014
3.01363e-014	1.38053e-014	1.38996e-014	1.36013e-014	4.47081e-014	4.14794e-014	3.99185e-014	5.10422e-014	4.23493e-014	3.3219e-014	3.88325e-014	3.45009e-014	4.0799e-014	5.59352e-015	1.03323e-014	1.37363e-014	-5.10845e-015	4.11747e-014	6.58522e-014	-1.98303e-014	4.75591e-014	-1.36697e-014	-3.76297e-014	-2.00459e-014	1.9644e-014
3.06561e-014	1.42474e-014	1.35035e-014	1.33055e-014	4.42815e-014	4.12182e-014	3.97297e-014	5.09596e-014	4.27134e-014	3.34172e-014	3.90248e-014	3.46953e-014	4.09537e-014	4.80093e-015	9.70151e-015	1.31769e-014	-5.28091e-015	4.09184e-014	6.5708e-014	-1.94023e-014	4.78914e-014	-1.33617e-014	-3.73773e-014	-1.96717e-014	1.97656e-014
3.11606e-014	1.4663e-014	1.3106e-014	1.30238e-014	4.38762e-014	4.09567e-014	3.95305e-014	5.08557e-014	4.30519e-014	3.36199e-014	3.91995e-014	3.48959e-014	4.1097e-014	4.0281e-015	9.07113e-015	1.26215e-014	-5.4476e-015	4.06426e-014	6.55584e-014	-1.90172e-014	4.82002e-014	-1.30732e-014	-3.71464e-014	-1.92713e-014	1.98873e-014
3.1651e-014	1.50523e-014	1.271e-014	1.27567e-014	4.34936e-014	4.06962e-014	3.93224e-014	5.0732e-014	4.33643e-014	3.38273e-014	3.93572e-014	3.51038e-014	4.12316e-014	3.28088e-015	8.44501e-015	1.20715e-014	-5.6065e-015	4.03478e-014	6.54043e-014	-1.86761e-014	4.84848e-014	-1.28024e-014	-3.69371e-014	-1.88451e-014	2.00104e-014
3.2128e-014	1.54159e-014	1.23179e-014	1.25046e-014	4.31336e-014	4.04379e-014	3.91076e-014	5.05893e-014	4.36503e-014	3.40397e-014	3.94988e-014	3.53201e-014	4.13596e-014	2.56399e-015	7.82636e-015	1.1529e-014	-5.75596e-015	4.00353e-014	6.52465e-014	-1.83787e-014	4.87438e-014	-1.25482e-014	-3.67489e-014	-1.83936e-014	2.01354e-014
3.25926e-014	1.57544e-014	1.19319e-014	1.22677e-014	4.2796e-014	4.01831e-014	3.88874e-014	5.04301e-014	4.39091e-014	3.42579e-014	3.96257e-014	3.55454e-014	4.14837e-014	1.88242e-015	7.21819e-015	1.09956e-014	-5.89476e-015	3.97063e-014	6.50857e-014	-1.81249e-014	4.89772e-014	-1.23088e-014	-3.65808e-014	-1.79167e-014	2.0264e-014
3.30468e-014	1.60684e-014	1.15547e-014	1.20466e-014	4.24805e-014	3.99332e-014	3.86637e-014	5.02558e-014	4.41413e-014	3.44822e-014	3.97397e-014	3.57808e-014	4.16069e-014	1.24026e-015	6.62329e-015	1.04732e-014	-6.02058e-015	3.93626e-014	6.49234e-014	-1.79137e-014	4.91839e-014	-1.20822e-014	-3.64316e-014	-1.74153e-014	2.03972e-014
3.34924e-014	1.63594e-014	1.11881e-014	1.18417e-014	4.21861e-014	3.96888e-014	3.84386e-014	5.0068e-014	4.43476e-014	3.47121e-014	3.98423e-014	3.60274e-014	4.17315e-014	6.41388e-016	6.04533e-015	9.96336e-015	-6.13142e-015	3.9006e-014	6.476e-014	-1.77431e-014	4.93637e-014	-1.18665e-014	-3.62992e-014	-1.68901e-014	2.05353e-014
3.39308e-014	1.66292e-014	1.08335e-014	1.16524e-014	4.19124e-014	3.94498e-014	3.82144e-014	4.98686e-014	4.45286e-014	3.49482e-014	3.99355e-014	3.62856e-014	4.18603e-014	8.89736e-017	5.48679e-015	9.46764e-015	-6.22657e-015	3.8638e-014	6.45962e-014	-1.7611e-014	4.95173e-014	-1.16593e-014	-3.6182e-014	-1.63425e-014	2.06798e-014
3.43645e-014	1.68795e-014	1.0493e-014	1.14779e-014	4.16587e-014	3.92167e-014	3.79934e-014	4.966e-014	4.46848e-014	3.51902e-014	4.00214e-014	3.65552e-014	4.19959e-014	-4.13262e-016	4.95072e-015	8.98764e-015	-6.30483e-015	3.82609e-014	6.44327e-014	-1.7515e-014	4.96447e-014	-1.14576e-014	-3.60778e-014	-1.57732e-014	2.08316e-014
3.47946e-014	1.71123e-014	1.01688e-014	1.13182e-014	4.14233e-014	3.89895e-014	3.77783e-014	4.94434e-014	4.48171e-014	3.54388e-014	4.01017e-014	3.68366e-014	4.21415e-014	-8.62404e-016	4.43989e-015	8.52518e-015	-6.36527e-015	3.78765e-014	6.42702e-014	-1.74516e-014	4.97465e-014	-1.12593e-014	-3.59843e-014	-1.51837e-014	2.09912e-014
3.52237e-014	1.73306e-014	9.86209e-015	1.11729e-014	4.12053e-014	3.87681e-014	3.75705e-014	4.92211e-014	4.49268e-014	3.56938e-014	4.01782e-014	3.71301e-014	4.22997e-014	-1.25635e-015	3.95618e-015	8.08259e-015	-6.40677e-015	3.74874e-014	6.41088e-014	-1.74175e-014	4.98234e-014	-1.10619e-014	-3.58992e-014	-1.45754e-014	2.1159e-014
3.56538e-014	1.75358e-014	9.57403e-015	1.10408e-014	4.10028e-014	3.8552e-014	3.73727e-014	4.89956e-014	4.50153e-014	3.59552e-014	4.02526e-014	3.74355e-014	4.24721e-014	-1.59411e-015	3.50226e-015	7.66106e-015	-6.42856e-015	3.70955e-014	6.39489e-014	-1.74092e-014	4.9876e-014	-1.08627e-014	-3.58196e-014	-1.39497e-014	2.13358e-014
3.60867e-014	1.77301e-014	9.30579e-015	1.09211e-014	4.08145e-014	3.83409e-014	3.7186e-014	4.87687e-014	4.50839e-014	3.62228e-014	4.03276e-014	3.77527e-014	4.26613e-014	-1.87439e-015	3.07967e-015	7.26199e-015	-6.43017e-015	3.67024e-014	6.37912e-014	-1.74216e-014	4.99049e-014	-1.06598e-014	-3.57432e-014	-1.33079e-014	2.15218e-014
3.65239e-014	1.79164e-014	9.05836e-015	1.08129e-014	4.06383e-014	3.81341e-014	3.70129e-014	4.8542e-014	4.51344e-014	3.6496e-014	4.04046e-014	3.80806e-014	4.28688e-014	-2.09734e-015	2.69017e-015	6.88659e-015	-6.4112e-015	3.63109e-014	6.36354e-014	-1.74512e-014	4.99113e-014	-1.04514e-014	-3.56667e-014	-1.26523e-014	2.17169e-014
3.69674e-014	1.80972e-014	8.83113e-015	1.07147e-014	4.0472e-014	3.79306e-014	3.68549e-014	4.8317e-014	4.51679e-014	3.67743e-014	4.04855e-014	3.84193e-014	4.30968e-014	-2.26316e-015	2.33495e-015	6.53622e-015	-6.37141e-015	3.59228e-014	6.34812e-014	-1.74933e-014	4.9895e-014	-1.02357e-014	-3.55865e-014	-1.19857e-014	2.19208e-014
3.74181e-014	1.82757e-014	8.62471e-015	1.06248e-014	4.0313e-014	3.77296e-014	3.67134e-014	4.80953e-014	4.51852e-014	3.70571e-014	4.05722e-014	3.8768e-014	4.33469e-014	-2.37285e-015	2.01457e-015	6.21151e-015	-6.31079e-015	3.55399e-014	6.33276e-014	-1.75432e-014	4.9857e-014	-1.00106e-014	-3.54996e-014	-1.13097e-014	2.21332e-014
3.78768e-014	1.84547e-014	8.43903e-015	1.05419e-014	4.0159e-014	3.75291e-014	3.65892e-014	4.78784e-014	4.5189e-014	3.73436e-014	4.06657e-014	3.9125e-014	4.36197e-014	-2.4282e-015	1.73006e-015	5.91327e-015	-6.23003e-015	3.51638e-014	6.31743e-014	-1.75956e-014	4.97976e-014	-9.77459e-015	-3.54035e-014	-1.06265e-014	2.23534e-014
3.83451e-014	1.86363e-014	8.27368e-015	1.04636e-014	4.00081e-014	3.73287e-014	3.64835e-014	4.76678e-014	4.51805e-014	3.76324e-014	4.07678e-014	3.94893e-014	4.39152e-014	-2.431e-015	1.48186e-015	5.64172e-015	-6.13001e-015	3.47963e-014	6.30201e-014	-1.76456e-014	4.97171e-014	-9.52628e-015	-3.52947e-014	-9.93846e-015	2.25808e-014
3.88238e-014	1.88238e-014	8.12774e-015	1.03891e-014	3.98582e-014	3.71267e-014	3.63972e-014	4.74646e-014	4.51615e-014	3.79223e-014	4.08803e-014	3.98598e-014	4.4234e-014	-2.38368e-015	1.2696e-015	5.39726e-015	-6.01158e-015	3.44391e-014	6.28642e-014	-1.76891e-014	4.96165e-014	-9.26522e-015	-3.51704e-014	-9.24771e-015	2.28138e-014
3.93132e-014	1.90193e-014	8.00047e-015	1.03166e-014	3.97076e-014	3.69222e-014	3.63304e-014	4.72697e-014	4.51329e-014	3.8212e-014	4.1004e-014	4.02355e-014	4.45752e-014	-2.28905e-015	1.09333e-015	5.18008e-015	-5.87531e-015	3.40932e-014	6.27055e-014	-1.77213e-014	4.9496e-014	-8.99106e-015	-3.50278e-014	-8.55624e-015	2.30513e-014
3.98132e-014	1.92245e-014	7.89121e-015	1.02444e-014	3.9554e-014	3.67138e-014	3.62834e-014	4.70839e-014	4.50957e-014	3.85001e-014	4.11396e-014	4.06149e-014	4.49386e-014	-2.15018e-015	9.52196e-016	4.98927e-015	-5.72259e-015	3.37591e-014	6.25424e-014	-1.77376e-014	4.93559e-014	-8.70348e-015	-3.48637e-014	-7.86732e-015	2.32919e-014
4.03242e-014	1.94415e-014	7.7991e-015	1.01714e-014	3.93957e-014	3.64998e-014	3.62556e-014	4.69075e-014	4.50511e-014	3.87851e-014	4.12882e-014	4.09968e-014	4.5323e-014	-1.97101e-015	8.45219e-016	4.82397e-015	-5.55513e-015	3.34379e-014	6.23733e-014	-1.77337e-014	4.91958e-014	-8.4023e-015	-3.46756e-014	-7.18347e-015	2.3534e-014
4.08457e-014	1.96721e-014	7.72338e-015	1.00965e-014	3.92319e-014	3.62788e-014	3.62474e-014	4.67408e-014	4.50005e-014	3.90655e-014	4.14501e-014	4.13799e-014	4.57271e-014	-1.75572e-015	7.71991e-016	4.68387e-015	-5.37388e-015	3.31304e-014	6.21963e-014	-1.77055e-014	4.90164e-014	-8.08786e-015	-3.4461e-014	-6.50731e-015	2.37757e-014
4.13765e-014	1.99182e-014	7.66272e-015	1.00183e-014	3.9061e-014	3.60504e-014	3.62581e-014	4.65836e-014	4.49447e-014	3.93391e-014	4.16257e-014	4.17628e-014	4.6149e-014	-1.50832e-015	7.31241e-016	4.56754e-015	-5.18041e-015	3.28362e-014	6.20098e-014	-1.76499e-014	4.88175e-014	-7.76107e-015	-3.42184e-014	-5.84149e-015	2.40142e-014
4.19157e-014	2.01811e-014	7.61574e-015	9.93606e-015	3.88817e-014	3.58141e-014	3.62866e-014	4.64354e-014	4.48842e-014	3.96043e-014	4.18146e-014	4.21441e-014	4.65859e-014	-1.23336e-015	7.21729e-016	4.47349e-015	-4.97652e-015	3.25556e-014	6.18127e-014	-1.75639e-014	4.85988e-014	-7.42293e-015	-3.39453e-014	-5.18805e-015	2.42477e-014
4.24614e-014	2.04623e-014	7.58094e-015	9.84908e-015	3.86935e-014	3.55691e-014	3.63321e-014	4.62963e-014	4.48201e-014	3.9859e-014	4.20166e-014	4.25221e-014	4.70352e-014	-9.35679e-016	7.41676e-016	4.40038e-015	-4.76425e-015	3.22889e-014	6.16031e-014	-1.74449e-014	4.83601e-014	-7.07474e-015	-3.36402e-014	-4.54934e-015	2.44748e-014
4.30124e-014	2.07631e-014	7.55764e-015	9.75586e-015	3.84957e-014	3.53158e-014	3.63931e-014	4.61656e-014	4.47532e-014	4.01011e-014	4.22308e-014	4.28955e-014	4.74938e-014	-6.20483e-016	7.89161e-016	4.34617e-015	-4.54624e-015	3.20353e-014	6.13792e-014	-1.72906e-014	4.81009e-014	-6.71769e-015	-3.33024e-014	-3.92758e-015	2.46933e-014
4.35664e-014	2.10838e-014	7.54398e-015	9.65615e-015	3.82879e-014	3.50534e-014	3.64681e-014	4.6042e-014	4.46837e-014	4.03285e-014	4.24568e-014	4.32632e-014	4.79579e-014	-2.92182e-016	8.62742e-016	4.30881e-015	-4.32321e-015	3.17944e-014	6.11394e-014	-1.71e-014	4.78207e-014	-6.35339e-015	-3.29308e-014	-3.32434e-015	2.49009e-014
4.4122e-014	2.1424e-014	7.53869e-015	9.54953e-015	3.80703e-014	3.47824e-014	3.6556e-014	4.59253e-014	4.46122e-014	4.05395e-014	4.26935e-014	4.36235e-014	4.84237e-014	4.51315e-017	9.60605e-016	4.28638e-015	-4.09709e-015	3.15644e-014	6.08821e-014	-1.68715e-014	4.75196e-014	-5.98364e-015	-3.25245e-014	-2.7411e-015	2.5096e-014
4.4677e-014	2.17836e-014	7.54055e-015	9.43611e-015	3.78438e-014	3.4503e-014	3.66551e-014	4.5814e-014	4.45389e-014	4.07317e-014	4.29397e-014	4.39753e-014	4.88872e-014	3.86632e-016	1.08154e-015	4.27664e-015	-3.86933e-015	3.13446e-014	6.06058e-014	-1.6605e-014	4.71971e-014	-5.61038e-015	-3.20836e-014	-2.18005e-015	2.5277e-014
4.52282e-014	2.21626e-014	7.54861e-015	9.31677e-015	3.76088e-014	3.42157e-014	3.67632e-014	4.57066e-014	4.44638e-014	4.09035e-014	4.31944e-014	4.43173e-014	4.93445e-014	7.27538e-016	1.22368e-015	4.27684e-015	-3.64233e-015	3.11335e-014	6.03092e-014	-1.63007e-014	4.68528e-014	-5.23567e-015	-3.16078e-014	-1.64288e-015	2.54422e-014
4.57734e-014	2.25602e-014	7.56194e-015	9.19158e-015	3.73662e-014	3.3922e-014	3.68791e-014	4.56021e-014	4.43871e-014	4.10532e-014	4.34556e-014	4.46485e-014	4.97921e-014	1.0646e-015	1.38463e-015	4.28511e-015	-3.41821e-015	3.09294e-014	5.99913e-014	-1.59587e-014	4.64867e-014	-4.86193e-015	-3.10973e-014	-1.13089e-015	2.55897e-014
4.63097e-014	2.29752e-014	7.5798e-015	9.06108e-015	3.71167e-014	3.36232e-014	3.70009e-014	4.54986e-014	4.43085e-014	4.1179e-014	4.3722e-014	4.49681e-014	5.02252e-014	1.39394e-015	1.56316e-015	4.29871e-015	-3.19777e-015	3.07303e-014	5.9651e-014	-1.558e-014	4.60986e-014	-4.49113e-015	-3.05529e-014	-6.4509e-016	2.57184e-014
4.68341e-014	2.34058e-014	7.60112e-015	8.92696e-015	3.68616e-014	3.33202e-014	3.71263e-014	4.53956e-014	4.42279e-014	4.12796e-014	4.39909e-014	4.52756e-014	5.064e-014	1.71176e-015	1.75767e-015	4.3159e-015	-2.98226e-015	3.05349e-014	5.92876e-014	-1.51656e-014	4.56879e-014	-4.12542e-015	-2.99758e-014	-1.8626e-016	2.58272e-014
4.73436e-014	2.38512e-014	7.62549e-015	8.78949e-015	3.66024e-014	3.30154e-014	3.72538e-014	4.52918e-014	4.41449e-014	4.13537e-014	4.42608e-014	4.55698e-014	5.10316e-014	2.01447e-015	1.96638e-015	4.33455e-015	-2.7732e-015	3.03418e-014	5.89008e-014	-1.47178e-014	4.52538e-014	-3.76702e-015	-2.93669e-014	2.45166e-016	2.59153e-014
4.78354e-014	2.43103e-014	7.65273e-015	8.6505e-015	3.63412e-014	3.27107e-014	3.73827e-014	4.51858e-014	4.4059e-014	4.13998e-014	4.45297e-014	4.58503e-014	5.13956e-014	2.29939e-015	2.18813e-015	4.35212e-015	-2.57208e-015	3.01481e-014	5.84904e-014	-1.42396e-014	4.4797e-014	-3.41805e-015	-2.87282e-014	6.4906e-016	2.59818e-014
4.83067e-014	2.47804e-014	7.68219e-015	8.51223e-015	3.608e-014	3.2408e-014	3.75115e-014	4.50768e-014	4.39701e-014	4.14171e-014	4.47948e-014	4.61164e-014	5.17278e-014	2.56343e-015	2.42166e-015	4.36625e-015	-2.37982e-015	2.99517e-014	5.80566e-014	-1.37329e-014	4.43182e-014	-3.08013e-015	-2.8062e-014	1.02459e-015	2.60263e-014
4.87551e-014	2.52594e-014	7.71438e-015	8.37668e-015	3.5821e-014	3.21099e-014	3.7639e-014	4.49635e-014	4.3878e-014	4.14052e-014	4.50542e-014	4.63678e-014	5.20247e-014	2.80509e-015	2.66589e-015	4.37498e-015	-2.19725e-015	2.97505e-014	5.75993e-014	-1.32006e-014	4.38179e-014	-2.755e-015	-2.73696e-014	1.37239e-015	2.60496e-014
4.91776e-014	2.57445e-014	7.74939e-015	8.24608e-015	3.55664e-014	3.18195e-014	3.77639e-014	4.48444e-014	4.37826e-014	4.13634e-014	4.53063e-014	4.66042e-014	5.22834e-014	3.02312e-015	2.92004e-015	4.37614e-015	-2.02419e-015	2.95424e-014	5.71191e-014	-1.26456e-014	4.32968e-014	-2.44437e-015	-2.66532e-014	1.69265e-015	2.60523e-014
4.95717e-014	2.62333e-014	7.78712e-015	8.12319e-015	3.53187e-014	3.15396e-014	3.78851e-014	4.47188e-014	4.36831e-014	4.1292e-014	4.55482e-014	4.68252e-014	5.25011e-014	3.2164e-015	3.18344e-015	4.36821e-015	-1.861e-015	2.9326e-014	5.66175e-014	-1.20716e-014	4.27564e-014	-2.14861e-015	-2.59158e-014	1.98638e-015	2.60345e-014
4.99349e-014	2.67235e-014	7.8286e-015	8.01068e-015	3.50807e-014	3.12725e-014	3.80019e-014	4.45855e-014	4.35791e-014	4.11909e-014	4.57779e-014	4.70311e-014	5.26746e-014	3.38476e-015	3.45569e-015	4.3493e-015	-1.70804e-015	2.90993e-014	5.60955e-014	-1.14817e-014	4.2198e-014	-1.86905e-015	-2.51596e-014	2.25458e-015	2.59967e-014
5.02655e-014	2.72127e-014	7.87452e-015	7.91077e-015	3.48546e-014	3.10215e-014	3.8114e-014	4.44435e-014	4.34705e-014	4.10601e-014	4.59929e-014	4.72224e-014	5.28021e-014	3.52775e-015	3.73664e-015	4.31843e-015	-1.56515e-015	2.88607e-014	5.55545e-014	-1.088e-014	4.16234e-014	-1.60659e-015	-2.43871e-014	2.49859e-015	2.59401e-014
5.05621e-014	2.76982e-014	7.92554e-015	7.82657e-015	3.46428e-014	3.07894e-014	3.82214e-014	4.42918e-014	4.33562e-014	4.09002e-014	4.61914e-014	4.73994e-014	5.28815e-014	3.64572e-015	4.02559e-015	4.27546e-015	-1.43173e-015	2.86091e-014	5.49967e-014	-1.02698e-014	4.10338e-014	-1.36236e-015	-2.36012e-014	2.71999e-015	2.58658e-014
5.08234e-014	2.81774e-014	7.98263e-015	7.7612e-015	3.44475e-014	3.05791e-014	3.83239e-014	4.41299e-014	4.32364e-014	4.0712e-014	4.63709e-014	4.75619e-014	5.29114e-014	3.73976e-015	4.3221e-015	4.21971e-015	-1.30711e-015	2.83435e-014	5.44236e-014	-9.65542e-015	4.0432e-014	-1.13595e-015	-2.28052e-014	2.91998e-015	2.57752e-014
5.10485e-014	2.86474e-014	8.04725e-015	7.71721e-015	3.4271e-014	3.03935e-014	3.84215e-014	4.39575e-014	4.31106e-014	4.04972e-014	4.65297e-014	4.77103e-014	5.28916e-014	3.81095e-015	4.62727e-015	4.15028e-015	-1.19018e-015	2.80635e-014	5.3837e-014	-9.04056e-015	3.98206e-014	-9.27458e-016	-2.2002e-014	3.10077e-015	2.56705e-014
5.12362e-014	2.91059e-014	8.12094e-015	7.6974e-015	3.41149e-014	3.02346e-014	3.85138e-014	4.37748e-014	4.29783e-014	4.02561e-014	4.66657e-014	4.78453e-014	5.28225e-014	3.86137e-015	4.94119e-015	4.0678e-015	-1.08059e-015	2.77681e-014	5.32384e-014	-8.42842e-015	3.92019e-014	-7.36208e-016	-2.11943e-014	3.26479e-015	2.55536e-014
5.1387e-014	2.95506e-014	8.20467e-015	7.70402e-015	3.3981e-014	3.01047e-014	3.86016e-014	4.35815e-014	4.28393e-014	3.99903e-014	4.67775e-014	4.7967e-014	5.27041e-014	3.89229e-015	5.26386e-015	3.97292e-015	-9.7694e-016	2.74563e-014	5.26304e-014	-7.82301e-015	3.85786e-014	-5.61411e-016	-2.03851e-014	3.41359e-015	2.54258e-014
5.15004e-014	2.99794e-014	8.30001e-015	7.7391e-015	3.38713e-014	3.00063e-014	3.86856e-014	4.33775e-014	4.26928e-014	3.97019e-014	4.68636e-014	4.80761e-014	5.2537e-014	3.90591e-015	5.59551e-015	3.8664e-015	-8.77472e-016	2.7128e-014	5.20154e-014	-7.22747e-015	3.79534e-014	-4.01854e-016	-1.95778e-014	3.54911e-015	2.52893e-014
5.15768e-014	3.03899e-014	8.40799e-015	7.80528e-015	3.37863e-014	2.99407e-014	3.87667e-014	4.31632e-014	4.25393e-014	3.93927e-014	4.69225e-014	4.81728e-014	5.23224e-014	3.9049e-015	5.93637e-015	3.74908e-015	-7.8109e-016	2.67829e-014	5.13963e-014	-6.64513e-015	3.73292e-014	-2.56206e-016	-1.87746e-014	3.67382e-015	2.51478e-014
5.1617e-014	3.07797e-014	8.53049e-015	7.90501e-015	3.37275e-014	2.99096e-014	3.88458e-014	4.29394e-014	4.23784e-014	3.90648e-014	4.69533e-014	4.82572e-014	5.20621e-014	3.89294e-015	6.28717e-015	3.62211e-015	-6.85154e-016	2.64217e-014	5.07761e-014	-6.07843e-015	3.67096e-014	-1.2323e-016	-1.79779e-014	3.7903e-015	2.50033e-014
5.16222e-014	3.11472e-014	8.66838e-015	8.0398e-015	3.36952e-014	2.99146e-014	3.89245e-014	4.27065e-014	4.22094e-014	3.87203e-014	4.69553e-014	4.83304e-014	5.17583e-014	3.87307e-015	6.64855e-015	3.48676e-015	-5.88684e-016	2.60448e-014	5.01577e-014	-5.52985e-015	3.60983e-014	-8.64637e-019	-1.71895e-014	3.90123e-015	2.48586e-014
5.15935e-014	3.14912e-014	8.82334e-015	8.21125e-015	3.36895e-014	2.99567e-014	3.9004e-014	4.24652e-014	4.20328e-014	3.83616e-014	4.69276e-014	4.83925e-014	5.14137e-014	3.84845e-015	7.02097e-015	3.34596e-015	-4.89951e-016	2.5653e-014	4.95433e-014	-5.00159e-015	3.54986e-014	1.13217e-016	-1.64114e-014	4.00917e-015	2.47163e-014
5.15329e-014	3.18102e-014	8.99727e-015	8.42082e-015	3.37106e-014	3.00367e-014	3.90857e-014	4.22161e-014	4.18488e-014	3.79911e-014	4.68702e-014	4.8444e-014	5.10311e-014	3.82252e-015	7.40476e-015	3.2017e-015	-3.87396e-016	2.52473e-014	4.89357e-014	-4.49575e-015	3.49143e-014	2.2044e-016	-1.56458e-014	4.11604e-015	2.45794e-014
5.14428e-014	3.21029e-014	9.19111e-015	8.66898e-015	3.37583e-014	3.01543e-014	3.9171e-014	4.19609e-014	4.1658e-014	3.76119e-014	4.67827e-014	4.84852e-014	5.06148e-014	3.79913e-015	7.80037e-015	3.05666e-015	-2.78598e-016	2.48293e-014	4.8337e-014	-4.01406e-015	3.4349e-014	3.2377e-016	-1.4894e-014	4.22365e-015	2.44496e-014
5.1326e-014	3.23685e-014	9.40624e-015	8.95655e-015	3.38322e-014	3.03097e-014	3.92606e-014	4.17009e-014	4.14601e-014	3.72267e-014	4.66652e-014	4.85163e-014	5.01686e-014	3.78185e-015	8.2083e-015	2.91319e-015	-1.61734e-016	2.44007e-014	4.77492e-014	-3.55759e-015	3.38059e-014	4.25812e-016	-1.41572e-014	4.33471e-015	2.43289e-014
5.1185e-014	3.26068e-014	9.64283e-015	9.28367e-015	3.39314e-014	3.05028e-014	3.93553e-014	4.14363e-014	4.12551e-014	3.68377e-014	4.65183e-014	4.85375e-014	4.96965e-014	3.77422e-015	8.6281e-015	2.7746e-015	-3.50744e-017	2.39635e-014	4.71745e-014	-3.12651e-015	3.32884e-014	5.29078e-016	-1.34368e-014	4.45148e-015	2.42201e-014
5.10224e-014	3.28173e-014	9.90192e-015	9.65001e-015	3.40544e-014	3.07329e-014	3.94563e-014	4.11688e-014	4.10439e-014	3.64476e-014	4.63424e-014	4.85492e-014	4.92029e-014	3.77953e-015	9.05973e-015	2.64364e-015	1.0365e-016	2.35198e-014	4.66158e-014	-2.72049e-015	3.27998e-014	6.35261e-016	-1.27335e-014	4.57567e-015	2.41251e-014
5.08413e-014	3.30004e-014	1.0185e-014	1.00548e-014	3.41996e-014	3.09991e-014	3.95643e-014	4.08992e-014	4.08261e-014	3.60592e-014	4.6138e-014	4.85512e-014	4.86921e-014	3.80113e-015	9.50326e-015	2.52257e-015	2.56293e-016	2.3072e-014	4.60748e-014	-2.33981e-015	3.23428e-014	7.4669e-016	-1.20476e-014	4.70895e-015	2.40456e-014
5.06456e-014	3.31568e-014	1.04928e-014	1.04972e-014	3.43656e-014	3.13003e-014	3.96795e-014	4.06284e-014	4.06025e-014	3.56751e-014	4.59058e-014	4.85434e-014	4.81688e-014	3.84223e-015	9.95773e-015	2.41482e-015	4.24626e-016	2.26219e-014	4.55533e-014	-1.98496e-015	3.19201e-014	8.6615e-016	-1.13793e-014	4.85376e-015	2.39841e-014
5.04385e-014	3.32877e-014	1.08249e-014	1.09755e-014	3.4551e-014	3.16337e-014	3.98026e-014	4.03573e-014	4.0374e-014	3.52976e-014	4.56479e-014	4.85259e-014	4.76376e-014	3.9058e-015	1.04237e-014	2.32355e-015	6.09802e-016	2.21719e-014	4.50518e-014	-1.6539e-015	3.1535e-014	9.96194e-016	-1.07282e-014	5.01084e-015	2.39418e-014
5.02233e-014	3.3394e-014	1.11816e-014	1.14871e-014	3.47531e-014	3.19974e-014	3.99337e-014	4.00869e-014	4.01417e-014	3.49283e-014	4.53648e-014	4.84987e-014	4.71036e-014	3.99435e-015	1.09002e-014	2.25147e-015	8.13322e-016	2.17241e-014	4.45713e-014	-1.34531e-015	3.11896e-014	1.13903e-015	-1.00942e-014	5.18136e-015	2.39203e-014
5.0004e-014	3.34772e-014	1.15626e-014	1.20299e-014	3.49696e-014	3.23891e-014	4.00729e-014	3.9819e-014	3.99054e-014	3.45695e-014	4.50585e-014	4.84612e-014	4.65712e-014	4.10952e-015	1.13863e-014	2.2011e-015	1.03651e-015	2.12814e-014	4.41123e-014	-1.05791e-015	3.08857e-014	1.29712e-015	-9.47647e-015	5.36649e-015	2.39213e-014
4.97835e-014	3.35385e-014	1.19669e-014	1.26018e-014	3.51986e-014	3.28062e-014	4.02194e-014	3.95542e-014	3.96669e-014	3.42226e-014	4.47307e-014	4.84137e-014	4.60455e-014	4.25369e-015	1.18805e-014	2.17461e-015	1.28008e-015	2.08468e-014	4.36757e-014	-7.90973e-016	3.06254e-014	1.47204e-015	-8.87427e-015	5.56788e-015	2.39458e-014
4.95657e-014	3.35801e-014	1.23942e-014	1.31997e-014	3.54375e-014	3.32459e-014	4.03734e-014	3.92928e-014	3.94273e-014	3.38899e-014	4.43836e-014	4.83559e-014	4.55303e-014	4.4287e-015	1.23818e-014	2.17434e-015	1.54466e-015	2.04233e-014	4.32615e-014	-5.41643e-016	3.041e-014	1.66531e-015	-8.28669e-015	5.78569e-015	2.39944e-014
4.93536e-014	3.36042e-014	1.28435e-014	1.38203e-014	3.56843e-014	3.37054e-014	4.05345e-014	3.90363e-014	3.9187e-014	3.35725e-014	4.40194e-014	4.82873e-014	4.50296e-014	4.63548e-015	1.28886e-014	2.20295e-015	1.83112e-015	2.00134e-014	4.28693e-014	-3.07991e-016	3.02403e-014	1.87889e-015	-7.71182e-015	6.02042e-015	2.40671e-014
4.91516e-014	3.36138e-014	1.33137e-014	1.44601e-014	3.59362e-014	3.41813e-014	4.07015e-014	3.87854e-014	3.89468e-014	3.32718e-014	4.36399e-014	4.82081e-014	4.45464e-014	4.87475e-015	1.33992e-014	2.26202e-015	2.14004e-015	1.96191e-014	4.24993e-014	-8.73603e-017	3.01165e-014	2.11437e-015	-7.1486e-015	6.27249e-015	2.41641e-014
4.89623e-014	3.36108e-014	1.38033e-014	1.5115e-014	3.61907e-014	3.46699e-014	4.08729e-014	3.85399e-014	3.87081e-014	3.29886e-014	4.32471e-014	4.81178e-014	4.40836e-014	5.14647e-015	1.3912e-014	2.3534e-015	2.47138e-015	1.92438e-014	4.21514e-014	1.2297e-016	3.00387e-014	2.37315e-015	-6.59539e-015	6.54238e-015	2.42855e-014
4.87885e-014	3.35976e-014	1.43102e-014	1.57813e-014	3.64455e-014	3.51681e-014	4.10479e-014	3.83008e-014	3.8472e-014	3.27239e-014	4.28437e-014	4.8016e-014	4.3645e-014	5.45111e-015	1.4425e-014	2.47869e-015	2.82501e-015	1.88895e-014	4.18242e-014	3.24463e-016	3.00056e-014	2.65618e-015	-6.05046e-015	6.83004e-015	2.44309e-014
4.86328e-014	3.35766e-014	1.48326e-014	1.64551e-014	3.66983e-014	3.56727e-014	4.12242e-014	3.80687e-014	3.82397e-014	3.24781e-014	4.24321e-014	4.79025e-014	4.32333e-014	5.7882e-015	1.49355e-014	2.63846e-015	3.20116e-015	1.85589e-014	4.15165e-014	5.19772e-016	3.00169e-014	2.96457e-015	-5.51221e-015	7.1353e-015	2.45986e-014
4.84972e-014	3.35506e-014	1.53683e-014	1.71316e-014	3.69466e-014	3.61797e-014	4.14004e-014	3.78437e-014	3.80119e-014	3.22515e-014	4.20145e-014	4.77768e-014	4.28507e-014	6.15625e-015	1.54417e-014	2.83312e-015	3.59921e-015	1.82538e-014	4.12269e-014	7.11653e-016	3.00716e-014	3.29857e-015	-4.97872e-015	7.45795e-015	2.47887e-014
4.83841e-014	3.35224e-014	1.59154e-014	1.78065e-014	3.71886e-014	3.66859e-014	4.15743e-014	3.76254e-014	3.77893e-014	3.20445e-014	4.15938e-014	4.76391e-014	4.24987e-014	6.5539e-015	1.59412e-014	3.06278e-015	4.0182e-015	1.79767e-014	4.09545e-014	9.02636e-016	3.0168e-014	3.65802e-015	-4.44832e-015	7.79806e-015	2.50005e-014
4.82954e-014	3.34949e-014	1.64719e-014	1.8476e-014	3.74229e-014	3.71881e-014	4.17442e-014	3.74147e-014	3.7573e-014	3.18568e-014	4.11722e-014	4.74885e-014	4.21786e-014	6.97924e-015	1.64315e-014	3.32735e-015	4.45721e-015	1.77288e-014	4.06984e-014	1.09557e-015	3.03049e-014	4.04292e-015	-3.91946e-015	8.15483e-015	2.52327e-014
4.82325e-014	3.34707e-014	1.70351e-014	1.91359e-014	3.76481e-014	3.76827e-014	4.19077e-014	3.72112e-014	3.73637e-014	3.16883e-014	4.07517e-014	4.73248e-014	4.18911e-014	7.43046e-015	1.69105e-014	3.62624e-015	4.91456e-015	1.75126e-014	4.04569e-014	1.29257e-015	3.04801e-014	4.45318e-015	-3.38999e-015	8.52775e-015	2.54839e-014
4.81972e-014	3.34524e-014	1.76025e-014	1.97817e-014	3.7863e-014	3.81668e-014	4.20622e-014	3.70149e-014	3.71623e-014	3.15381e-014	4.0335e-014	4.71481e-014	4.16362e-014	7.90488e-015	1.73762e-014	3.95878e-015	5.38802e-015	1.73287e-014	4.02286e-014	1.4964e-015	3.0691e-014	4.88827e-015	-2.85828e-015	8.91637e-015	2.57532e-014
4.81895e-014	3.34432e-014	1.81714e-014	2.04088e-014	3.8067e-014	3.86378e-014	4.22052e-014	3.6826e-014	3.69694e-014	3.14056e-014	3.99251e-014	4.69582e-014	4.1414e-014	8.39972e-015	1.78264e-014	4.3229e-015	5.87619e-015	1.71784e-014	4.00121e-014	1.70924e-015	3.09352e-014	5.34747e-015	-2.32241e-015	9.32043e-015	2.6039e-014
4.82098e-014	3.34451e-014	1.87392e-014	2.10142e-014	3.8259e-014	3.9093e-014	4.2335e-014	3.66441e-014	3.67857e-014	3.12897e-014	3.95236e-014	4.67549e-014	4.12237e-014	8.91202e-015	1.82597e-014	4.7167e-015	6.37679e-015	1.70632e-014	3.98057e-014	1.93316e-015	3.12094e-014	5.82972e-015	-1.78108e-015	9.73887e-015	2.63397e-014
4.82583e-014	3.34605e-014	1.93035e-014	2.15943e-014	3.84386e-014	3.95297e-014	4.24485e-014	3.64685e-014	3.66118e-014	3.11893e-014	3.91325e-014	4.65384e-014	4.10647e-014	9.4384e-015	1.86732e-014	5.13839e-015	6.88741e-015	1.69838e-014	3.96073e-014	2.17082e-015	3.15108e-014	6.33389e-015	-1.23312e-015	1.01713e-014	2.66545e-014
4.83341e-014	3.3492e-014	1.98609e-014	2.21462e-014	3.86051e-014	3.99444e-014	4.25433e-014	3.62989e-014	3.64477e-014	3.11033e-014	3.87535e-014	4.63086e-014	4.09362e-014	9.97568e-015	1.90654e-014	5.58556e-015	7.40649e-015	1.69403e-014	3.94154e-014	2.42357e-015	3.18366e-014	6.85886e-015	-6.77638e-016	1.06171e-014	2.69814e-014
4.84367e-014	3.35412e-014	2.04087e-014	2.26665e-014	3.87583e-014	4.03359e-014	4.26171e-014	3.6135e-014	3.62941e-014	3.10305e-014	3.83887e-014	4.60656e-014	4.08363e-014	1.05203e-014	1.94343e-014	6.05506e-015	7.93136e-015	1.69328e-014	3.92291e-014	2.69391e-015	3.21826e-014	7.40318e-015	-1.13051e-016	1.10757e-014	2.73186e-014
4.8565e-014	3.36095e-014	2.09442e-014	2.31525e-014	3.88985e-014	4.07022e-014	4.2668e-014	3.59761e-014	3.6151e-014	3.09691e-014	3.80393e-014	4.58095e-014	4.07627e-014	1.1068e-014	1.97773e-014	6.54463e-015	8.45934e-015	1.69618e-014	3.9047e-014	2.98271e-015	3.25454e-014	7.96526e-015	4.61192e-016	1.15467e-014	2.76644e-014
4.87173e-014	3.36987e-014	2.14649e-014	2.3602e-014	3.90264e-014	4.10412e-014	4.2694e-014	3.58218e-014	3.60192e-014	3.09185e-014	3.77068e-014	4.5541e-014	4.07133e-014	1.16145e-014	2.00935e-014	7.05063e-015	8.98778e-015	1.70272e-014	3.88677e-014	3.29039e-015	3.29218e-014	8.54351e-015	1.04586e-015	1.203e-014	2.80176e-014
4.88926e-014	3.38101e-014	2.19684e-014	2.40129e-014	3.91431e-014	4.13518e-014	4.26932e-014	3.5672e-014	3.58992e-014	3.08766e-014	3.73925e-014	4.52606e-014	4.06859e-014	1.21567e-014	2.0382e-014	7.56951e-015	9.51373e-015	1.71284e-014	3.86903e-014	3.61838e-015	3.33082e-014	9.13632e-015	1.64152e-015	1.25252e-014	2.83764e-014
4.90888e-014	3.3945e-014	2.24522e-014	2.43844e-014	3.92492e-014	4.16335e-014	4.26635e-014	3.55266e-014	3.57901e-014	3.08421e-014	3.7098e-014	4.49685e-014	4.06786e-014	1.26905e-014	2.06421e-014	8.09838e-015	1.00345e-014	1.72645e-014	3.85144e-014	3.96756e-015	3.37014e-014	9.7419e-015	2.24778e-015	1.30321e-014	2.87393e-014
4.93034e-014	3.41037e-014	2.29137e-014	2.47159e-014	3.93459e-014	4.18853e-014	4.26036e-014	3.53849e-014	3.56915e-014	3.08132e-014	3.68236e-014	4.46654e-014	4.06885e-014	1.32116e-014	2.08729e-014	8.63344e-015	1.05478e-014	1.74346e-014	3.83397e-014	4.33825e-015	3.40978e-014	1.03582e-014	2.8646e-015	1.35505e-014	2.91049e-014
4.95338e-014	3.42865e-014	2.33509e-014	2.50063e-014	3.94341e-014	4.2106e-014	4.2512e-014	3.52474e-014	3.56025e-014	3.07888e-014	3.65699e-014	4.43521e-014	4.07121e-014	1.37161e-014	2.10735e-014	9.17127e-015	1.10503e-014	1.76378e-014	3.81663e-014	4.73e-015	3.44942e-014	1.09837e-014	3.49155e-015	1.408e-014	2.94722e-014
4.97776e-014	3.44931e-014	2.37621e-014	2.52551e-014	3.95147e-014	4.22954e-014	4.2388e-014	3.51134e-014	3.55224e-014	3.0768e-014	3.63369e-014	4.4029e-014	4.07469e-014	1.42007e-014	2.12437e-014	9.70867e-015	1.15395e-014	1.78727e-014	3.79942e-014	5.14284e-015	3.48874e-014	1.16169e-014	4.12856e-015	1.46207e-014	2.98405e-014
5.00318e-014	3.47232e-014	2.41453e-014	2.54624e-014	3.9589e-014	4.24537e-014	4.22308e-014	3.49826e-014	3.54507e-014	3.07491e-014	3.61253e-014	4.36968e-014	4.07894e-014	1.46615e-014	2.13835e-014	1.02414e-014	1.20128e-014	1.81377e-014	3.7824e-014	5.5769e-015	3.52748e-014	1.2256e-014	4.7746e-015	1.51723e-014	3.02081e-014
5.02933e-014	3.49761e-014	2.44993e-014	2.56292e-014	3.96582e-014	4.25807e-014	4.20406e-014	3.48549e-014	3.53863e-014	3.0731e-014	3.59347e-014	4.3357e-014	4.08364e-014	1.50953e-014	2.1493e-014	1.07662e-014	1.24677e-014	1.84318e-014	3.76555e-014	6.03173e-015	3.56533e-014	1.28999e-014	5.42826e-015	1.57344e-014	3.05743e-014
5.05591e-014	3.52512e-014	2.48221e-014	2.57559e-014	3.97228e-014	4.26761e-014	4.1817e-014	3.47304e-014	3.53277e-014	3.07118e-014	3.57648e-014	4.301e-014	4.08851e-014	1.55003e-014	2.15727e-014	1.12794e-014	1.29015e-014	1.87529e-014	3.74886e-014	6.50634e-015	3.60204e-014	1.35474e-014	6.08877e-015	1.63074e-014	3.09387e-014
5.08257e-014	3.55472e-014	2.51124e-014	2.58436e-014	3.97839e-014	4.27393e-014	4.15601e-014	3.46086e-014	3.52741e-014	3.06903e-014	3.56145e-014	4.26565e-014	4.09332e-014	1.58729e-014	2.16229e-014	1.17783e-014	1.33123e-014	1.90985e-014	3.73243e-014	7.00006e-015	3.63743e-014	1.41971e-014	6.75517e-015	1.6891e-014	3.1301e-014
5.10903e-014	3.58622e-014	2.537e-014	2.5894e-014	3.98417e-014	4.27707e-014	4.12707e-014	3.44892e-014	3.52236e-014	3.06661e-014	3.54828e-014	4.22973e-014	4.09778e-014	1.62112e-014	2.16442e-014	1.22601e-014	1.36979e-014	1.94672e-014	3.71633e-014	7.51176e-015	3.67131e-014	1.48479e-014	7.42577e-015	1.74849e-014	3.16603e-014
5.13494e-014	3.61941e-014	2.55938e-014	2.5909e-014	3.98971e-014	4.27702e-014	4.09488e-014	3.4372e-014	3.51747e-014	3.06381e-014	3.53689e-014	4.1933e-014	4.10164e-014	1.65129e-014	2.16384e-014	1.27218e-014	1.40562e-014	1.98563e-014	3.70069e-014	8.0403e-015	3.7035e-014	1.54982e-014	8.09885e-015	1.80893e-014	3.20162e-014
5.15993e-014	3.65404e-014	2.57833e-014	2.58903e-014	3.995e-014	4.27384e-014	4.05954e-014	3.42568e-014	3.51262e-014	3.06055e-014	3.52709e-014	4.15644e-014	4.10461e-014	1.67774e-014	2.16065e-014	1.31602e-014	1.43856e-014	2.0264e-014	3.68563e-014	8.5839e-015	3.7338e-014	1.61469e-014	8.77312e-015	1.87043e-014	3.23681e-014
5.18369e-014	3.68986e-014	2.59385e-014	2.58402e-014	4.00004e-014	4.26761e-014	4.02121e-014	3.41443e-014	3.50761e-014	3.05669e-014	3.51869e-014	4.11927e-014	4.10652e-014	1.70028e-014	2.15499e-014	1.35731e-014	1.46848e-014	2.06883e-014	3.67131e-014	9.14157e-015	3.76211e-014	1.67926e-014	9.44717e-015	1.93301e-014	3.27155e-014
5.20589e-014	3.72657e-014	2.60592e-014	2.57617e-014	4.00492e-014	4.25837e-014	3.97999e-014	3.40342e-014	3.50224e-014	3.05221e-014	3.51154e-014	4.08186e-014	4.10718e-014	1.7188e-014	2.147e-014	1.39593e-014	1.49527e-014	2.11269e-014	3.65787e-014	9.71188e-015	3.78836e-014	1.74344e-014	1.0119e-014	1.99664e-014	3.30588e-014
5.22622e-014	3.76388e-014	2.61452e-014	2.5657e-014	4.00962e-014	4.24616e-014	3.93605e-014	3.3927e-014	3.49634e-014	3.04706e-014	3.50547e-014	4.04431e-014	4.10637e-014	1.73335e-014	2.13688e-014	1.43168e-014	1.5188e-014	2.15776e-014	3.64546e-014	1.02934e-014	3.81249e-014	1.80721e-014	1.07871e-014	2.06124e-014	3.33972e-014
5.24435e-014	3.80153e-014	2.61977e-014	2.55289e-014	4.0141e-014	4.23109e-014	3.88963e-014	3.38234e-014	3.4898e-014	3.04122e-014	3.50025e-014	4.00661e-014	4.10406e-014	1.74383e-014	2.12485e-014	1.46442e-014	1.53908e-014	2.20385e-014	3.63428e-014	1.08841e-014	3.8345e-014	1.87053e-014	1.14495e-014	2.12679e-014	3.37316e-014
5.26002e-014	3.83915e-014	2.62165e-014	2.53802e-014	4.0183e-014	4.21321e-014	3.84097e-014	3.37232e-014	3.48246e-014	3.03464e-014	3.49567e-014	3.96884e-014	4.10015e-014	1.75033e-014	2.11112e-014	1.49405e-014	1.55613e-014	2.25073e-014	3.62448e-014	1.1482e-014	3.85435e-014	1.9334e-014	1.21043e-014	2.19325e-014	3.40621e-014
5.27297e-014	3.87645e-014	2.62027e-014	2.52134e-014	4.02213e-014	4.19267e-014	3.79023e-014	3.36261e-014	3.47406e-014	3.02729e-014	3.49151e-014	3.93109e-014	4.09449e-014	1.75293e-014	2.09583e-014	1.52054e-014	1.56992e-014	2.29817e-014	3.61624e-014	1.20855e-014	3.87207e-014	1.99574e-014	1.2751e-014	2.26055e-014	3.43892e-014
5.28302e-014	3.91315e-014	2.61569e-014	2.50311e-014	4.02557e-014	4.16952e-014	3.73761e-014	3.35321e-014	3.46437e-014	3.01919e-014	3.48749e-014	3.89341e-014	4.087e-014	1.75171e-014	2.07914e-014	1.54393e-014	1.5805e-014	2.34596e-014	3.60966e-014	1.26924e-014	3.88766e-014	2.05756e-014	1.33877e-014	2.32851e-014	3.47135e-014
5.28993e-014	3.94891e-014	2.60806e-014	2.4836e-014	4.02846e-014	4.14384e-014	3.68341e-014	3.34413e-014	3.45327e-014	3.01035e-014	3.48333e-014	3.85583e-014	4.07771e-014	1.74682e-014	2.06132e-014	1.56425e-014	1.5879e-014	2.39389e-014	3.60491e-014	1.33012e-014	3.9012e-014	2.11881e-014	1.40134e-014	2.39708e-014	3.50345e-014
5.29353e-014	3.98336e-014	2.5975e-014	2.46305e-014	4.03066e-014	4.11579e-014	3.62779e-014	3.33543e-014	3.44061e-014	3.00074e-014	3.47879e-014	3.81837e-014	4.06657e-014	1.73846e-014	2.04255e-014	1.58147e-014	1.59224e-014	2.44168e-014	3.60214e-014	1.39099e-014	3.91283e-014	2.17949e-014	1.46269e-014	2.46613e-014	3.5353e-014
5.29363e-014	4.01619e-014	2.58415e-014	2.44172e-014	4.03203e-014	4.08546e-014	3.57101e-014	3.32716e-014	3.42615e-014	2.99034e-014	3.47366e-014	3.78108e-014	4.05356e-014	1.72679e-014	2.023e-014	1.59565e-014	1.59368e-014	2.48922e-014	3.60151e-014	1.4517e-014	3.9226e-014	2.2396e-014	1.52275e-014	2.53551e-014	3.56685e-014
5.29011e-014	4.04711e-014	2.56815e-014	2.4198e-014	4.03238e-014	4.05298e-014	3.51335e-014	3.31926e-014	3.40983e-014	2.97917e-014	3.46762e-014	3.74396e-014	4.03871e-014	1.71205e-014	2.00283e-014	1.60686e-014	1.5924e-014	2.53629e-014	3.60305e-014	1.51197e-014	3.9306e-014	2.29915e-014	1.58142e-014	2.605e-014	3.59809e-014
5.28296e-014	4.07576e-014	2.54967e-014	2.39751e-014	4.03155e-014	4.01852e-014	3.45502e-014	3.3117e-014	3.3915e-014	2.96725e-014	3.46042e-014	3.70706e-014	4.02208e-014	1.69456e-014	1.98223e-014	1.61521e-014	1.58857e-014	2.58268e-014	3.6068e-014	1.57168e-014	3.93696e-014	2.35818e-014	1.63865e-014	2.67441e-014	3.62906e-014
5.27208e-014	4.10187e-014	2.5288e-014	2.37506e-014	4.02938e-014	3.98219e-014	3.39622e-014	3.30446e-014	3.37106e-014	2.95456e-014	3.45181e-014	3.67039e-014	4.00372e-014	1.67457e-014	1.96137e-014	1.62084e-014	1.58245e-014	2.62826e-014	3.61289e-014	1.63063e-014	3.94172e-014	2.41668e-014	1.69437e-014	2.74356e-014	3.65978e-014
5.25734e-014	4.1251e-014	2.50575e-014	2.3526e-014	4.0257e-014	3.94414e-014	3.33717e-014	3.29754e-014	3.34841e-014	2.94118e-014	3.44149e-014	3.63395e-014	3.98365e-014	1.65234e-014	1.94039e-014	1.62394e-014	1.57429e-014	2.67291e-014	3.62138e-014	1.68866e-014	3.94499e-014	2.47459e-014	1.74859e-014	2.81223e-014	3.69025e-014
5.23874e-014	4.1453e-014	2.48068e-014	2.33027e-014	4.02034e-014	3.9045e-014	3.27805e-014	3.29086e-014	3.32347e-014	2.9271e-014	3.42926e-014	3.59773e-014	3.96197e-014	1.62814e-014	1.91943e-014	1.62468e-014	1.56431e-014	2.7165e-014	3.63229e-014	1.74561e-014	3.94695e-014	2.53188e-014	1.8013e-014	2.8802e-014	3.72042e-014
5.21628e-014	4.16224e-014	2.45371e-014	2.30824e-014	4.01316e-014	3.86338e-014	3.21911e-014	3.2844e-014	3.2961e-014	2.91234e-014	3.41493e-014	3.56174e-014	3.93878e-014	1.6022e-014	1.89863e-014	1.62318e-014	1.55278e-014	2.75889e-014	3.64561e-014	1.80132e-014	3.94772e-014	2.58857e-014	1.85251e-014	2.94723e-014	3.75029e-014
5.18993e-014	4.17569e-014	2.42502e-014	2.28654e-014	4.00404e-014	3.82097e-014	3.16058e-014	3.27813e-014	3.26631e-014	2.89693e-014	3.39828e-014	3.52595e-014	3.91409e-014	1.57485e-014	1.87805e-014	1.61966e-014	1.53991e-014	2.79994e-014	3.66124e-014	1.85563e-014	3.94738e-014	2.64461e-014	1.90225e-014	3.01297e-014	3.77984e-014
5.15977e-014	4.18553e-014	2.39475e-014	2.26522e-014	3.99283e-014	3.77743e-014	3.10262e-014	3.27199e-014	3.234e-014	2.8809e-014	3.37913e-014	3.49031e-014	3.88806e-014	1.54641e-014	1.85777e-014	1.61433e-014	1.52601e-014	2.83955e-014	3.67912e-014	1.90838e-014	3.94599e-014	2.7e-014	1.9506e-014	3.07716e-014	3.80905e-014
5.12586e-014	4.19161e-014	2.36319e-014	2.24434e-014	3.97943e-014	3.73291e-014	3.04538e-014	3.26592e-014	3.19922e-014	2.86425e-014	3.35729e-014	3.4548e-014	3.86073e-014	1.51711e-014	1.83782e-014	1.60735e-014	1.51143e-014	2.8776e-014	3.69923e-014	1.95942e-014	3.94368e-014	2.7547e-014	1.99759e-014	3.13953e-014	3.83789e-014
5.08821e-014	4.19386e-014	2.33041e-014	2.22391e-014	3.96378e-014	3.68758e-014	2.98901e-014	3.2599e-014	3.16205e-014	2.84702e-014	3.33261e-014	3.41938e-014	3.83219e-014	1.48726e-014	1.81824e-014	1.59891e-014	1.49642e-014	2.914e-014	3.72146e-014	2.00868e-014	3.94052e-014	2.80866e-014	2.04326e-014	3.19981e-014	3.86632e-014
5.04702e-014	4.19219e-014	2.29654e-014	2.2039e-014	3.94582e-014	3.64159e-014	2.93366e-014	3.25383e-014	3.1225e-014	2.8292e-014	3.30501e-014	3.38402e-014	3.80253e-014	1.45711e-014	1.79913e-014	1.58926e-014	1.48124e-014	2.9487e-014	3.74565e-014	2.05597e-014	3.93665e-014	2.86182e-014	2.08774e-014	3.25767e-014	3.89428e-014
5.00241e-014	4.18655e-014	2.26173e-014	2.18424e-014	3.9255e-014	3.59519e-014	2.87936e-014	3.24764e-014	3.08061e-014	2.81078e-014	3.27436e-014	3.34866e-014	3.77182e-014	1.42685e-014	1.78046e-014	1.57865e-014	1.46629e-014	2.98169e-014	3.77168e-014	2.10117e-014	3.93213e-014	2.91413e-014	2.13107e-014	3.31284e-014	3.92168e-014
4.95447e-014	4.17702e-014	2.22615e-014	2.16497e-014	3.90286e-014	3.54861e-014	2.8262e-014	3.24119e-014	3.03648e-014	2.79176e-014	3.24057e-014	3.31329e-014	3.74009e-014	1.39671e-014	1.7622e-014	1.56723e-014	1.45183e-014	3.01294e-014	3.79937e-014	2.14415e-014	3.927e-014	2.96548e-014	2.17336e-014	3.36497e-014	3.94839e-014
4.90339e-014	4.16367e-014	2.18991e-014	2.14602e-014	3.87791e-014	3.50199e-014	2.77424e-014	3.23444e-014	2.99017e-014	2.77216e-014	3.20362e-014	3.2778e-014	3.70743e-014	1.36686e-014	1.74435e-014	1.55518e-014	1.43811e-014	3.04245e-014	3.82853e-014	2.18481e-014	3.92133e-014	3.01573e-014	2.2147e-014	3.41377e-014	3.97439e-014
4.84939e-014	4.14657e-014	2.15317e-014	2.12723e-014	3.85067e-014	3.45552e-014	2.72355e-014	3.22734e-014	2.94182e-014	2.75203e-014	3.16349e-014	3.24216e-014	3.6739e-014	1.33755e-014	1.7269e-014	1.54265e-014	1.42541e-014	3.07023e-014	3.859e-014	2.2231e-014	3.91512e-014	3.06486e-014	2.25524e-014	3.45904e-014	3.99954e-014
4.79262e-014	4.12589e-014	2.11599e-014	2.10849e-014	3.82125e-014	3.40944e-014	2.67417e-014	3.21976e-014	2.89159e-014	2.73142e-014	3.12017e-014	3.2063e-014	3.63951e-014	1.30891e-014	1.70975e-014	1.52975e-014	1.41394e-014	3.09627e-014	3.89053e-014	2.25895e-014	3.90837e-014	3.11272e-014	2.29508e-014	3.50056e-014	4.02377e-014
4.73326e-014	4.10182e-014	2.0785e-014	2.08974e-014	3.78979e-014	3.36395e-014	2.62616e-014	3.21164e-014	2.8396e-014	2.71024e-014	3.07366e-014	3.17017e-014	3.60431e-014	1.28107e-014	1.69284e-014	1.51659e-014	1.40401e-014	3.12051e-014	3.92287e-014	2.29228e-014	3.9011e-014	3.15917e-014	2.33438e-014	3.53806e-014	4.047e-014
4.67151e-014	4.07456e-014	2.04086e-014	2.07089e-014	3.75645e-014	3.31924e-014	2.57954e-014	3.2029e-014	2.78603e-014	2.68859e-014	3.02403e-014	3.13372e-014	3.56833e-014	1.2541e-014	1.67613e-014	1.50329e-014	1.39581e-014	3.14297e-014	3.95586e-014	2.32303e-014	3.89335e-014	3.20404e-014	2.37314e-014	3.57136e-014	4.0691e-014
4.60761e-014	4.04432e-014	2.00309e-014	2.0518e-014	3.72148e-014	3.27549e-014	2.53436e-014	3.19352e-014	2.73098e-014	2.6665e-014	2.97137e-014	3.09685e-014	3.53161e-014	1.22804e-014	1.65948e-014	1.48993e-014	1.38956e-014	3.16375e-014	3.98923e-014	2.35124e-014	3.88511e-014	3.24722e-014	2.41149e-014	3.60029e-014	4.08995e-014
4.54178e-014	4.01133e-014	1.96526e-014	2.03239e-014	3.68517e-014	3.23288e-014	2.49058e-014	3.18347e-014	2.67465e-014	2.64399e-014	2.91575e-014	3.05956e-014	3.49409e-014	1.20295e-014	1.64279e-014	1.47665e-014	1.3855e-014	3.18289e-014	4.02274e-014	2.3769e-014	3.87639e-014	3.2886e-014	2.44951e-014	3.62476e-014	4.10947e-014
4.47418e-014	3.97589e-014	1.92739e-014	2.01258e-014	3.64775e-014	3.19166e-014	2.44821e-014	3.17262e-014	2.61722e-014	2.62106e-014	2.85733e-014	3.0218e-014	3.45582e-014	1.17882e-014	1.62604e-014	1.46353e-014	1.38376e-014	3.20044e-014	4.05618e-014	2.39995e-014	3.86711e-014	3.32805e-014	2.48728e-014	3.64456e-014	4.12752e-014
4.40506e-014	3.93829e-014	1.88961e-014	1.99224e-014	3.6095e-014	3.15193e-014	2.40727e-014	3.16094e-014	2.5588e-014	2.59776e-014	2.79623e-014	2.98348e-014	3.41679e-014	1.15566e-014	1.60911e-014	1.45068e-014	1.3844e-014	3.21646e-014	4.08935e-014	2.42042e-014	3.8572e-014	3.36541e-014	2.52487e-014	3.65962e-014	4.144e-014
4.33466e-014	3.89882e-014	1.85199e-014	1.97132e-014	3.57073e-014	3.1139e-014	2.36773e-014	3.14844e-014	2.49957e-014	2.57414e-014	2.73265e-014	2.94453e-014	3.37698e-014	1.13352e-014	1.59196e-014	1.43812e-014	1.38747e-014	3.2311e-014	4.12207e-014	2.43843e-014	3.84665e-014	3.4005e-014	2.56226e-014	3.66993e-014	4.15888e-014
4.26314e-014	3.85785e-014	1.81459e-014	1.94966e-014	3.53173e-014	3.07771e-014	2.32954e-014	3.13511e-014	2.43981e-014	2.55018e-014	2.66676e-014	2.90493e-014	3.33643e-014	1.11231e-014	1.57444e-014	1.42584e-014	1.39303e-014	3.24445e-014	4.15411e-014	2.45401e-014	3.83547e-014	3.43321e-014	2.5995e-014	3.67546e-014	4.17204e-014
4.19068e-014	3.81569e-014	1.7774e-014	1.92721e-014	3.49282e-014	3.04352e-014	2.29265e-014	3.12095e-014	2.37967e-014	2.52599e-014	2.59877e-014	2.86463e-014	3.29513e-014	1.09202e-014	1.55652e-014	1.41389e-014	1.40121e-014	3.25662e-014	4.18521e-014	2.46713e-014	3.82363e-014	3.46333e-014	2.6366e-014	3.67622e-014	4.18348e-014
4.11748e-014	3.7727e-014	1.74048e-014	1.90394e-014	3.45439e-014	3.01146e-014	2.25705e-014	3.10594e-014	2.31929e-014	2.50159e-014	2.52885e-014	2.82358e-014	3.25298e-014	1.07251e-014	1.53814e-014	1.40235e-014	1.41197e-014	3.26771e-014	4.21521e-014	2.47794e-014	3.81113e-014	3.49074e-014	2.67359e-014	3.67231e-014	4.19309e-014
4.04381e-014	3.72923e-014	1.70391e-014	1.8798e-014	3.41679e-014	2.98157e-014	2.22275e-014	3.09005e-014	2.25884e-014	2.47705e-014	2.45725e-014	2.78172e-014	3.20995e-014	1.05376e-014	1.51923e-014	1.39117e-014	1.42524e-014	3.27782e-014	4.24396e-014	2.48648e-014	3.79786e-014	3.51532e-014	2.71044e-014	3.66385e-014	4.20068e-014
3.96985e-014	3.68559e-014	1.66764e-014	1.85475e-014	3.38036e-014	2.95387e-014	2.18966e-014	3.07332e-014	2.19844e-014	2.4524e-014	2.38422e-014	2.73902e-014	3.16597e-014	1.03566e-014	1.49975e-014	1.38036e-014	1.44092e-014	3.28714e-014	4.27135e-014	2.49286e-014	3.78385e-014	3.53695e-014	2.74705e-014	3.651e-014	4.20625e-014
3.89573e-014	3.64214e-014	1.63175e-014	1.82876e-014	3.34543e-014	2.92837e-014	2.15782e-014	3.05576e-014	2.13828e-014	2.42772e-014	2.31006e-014	2.69541e-014	3.12095e-014	1.01803e-014	1.4797e-014	1.37e-014	1.45895e-014	3.29572e-014	4.29728e-014	2.49721e-014	3.76906e-014	3.55552e-014	2.78331e-014	3.63391e-014	4.20978e-014
3.82161e-014	3.59924e-014	1.59624e-014	1.80185e-014	3.31232e-014	2.90506e-014	2.12712e-014	3.03734e-014	2.07853e-014	2.40308e-014	2.23499e-014	2.65084e-014	3.07486e-014	1.00088e-014	1.45905e-014	1.36008e-014	1.47919e-014	3.30367e-014	4.32162e-014	2.4997e-014	3.75349e-014	3.57091e-014	2.81922e-014	3.61279e-014	4.21129e-014
3.74757e-014	3.55712e-014	1.56113e-014	1.77402e-014	3.28137e-014	2.88388e-014	2.09746e-014	3.01809e-014	2.01926e-014	2.3785e-014	2.15925e-014	2.60525e-014	3.02773e-014	9.84069e-015	1.43781e-014	1.3506e-014	1.50147e-014	3.31114e-014	4.34426e-014	2.50046e-014	3.73718e-014	3.58308e-014	2.85469e-014	3.58793e-014	4.21073e-014
3.67382e-014	3.51604e-014	1.5265e-014	1.74531e-014	3.25283e-014	2.86479e-014	2.06876e-014	2.99815e-014	1.96046e-014	2.35407e-014	2.08306e-014	2.55862e-014	2.97948e-014	9.67546e-015	1.41593e-014	1.34156e-014	1.52562e-014	3.31823e-014	4.36518e-014	2.49962e-014	3.72016e-014	3.59188e-014	2.88954e-014	3.55956e-014	4.20812e-014
3.60049e-014	3.47629e-014	1.49234e-014	1.7157e-014	3.22693e-014	2.84767e-014	2.04105e-014	2.97752e-014	1.9023e-014	2.32981e-014	2.00671e-014	2.51089e-014	2.93007e-014	9.51235e-015	1.39343e-014	1.33299e-014	1.55137e-014	3.32504e-014	4.38432e-014	2.49735e-014	3.70239e-014	3.59727e-014	2.92363e-014	3.52797e-014	4.2034e-014
3.52766e-014	3.43806e-014	1.45868e-014	1.68537e-014	3.20397e-014	2.83244e-014	2.01428e-014	2.95622e-014	1.84485e-014	2.30577e-014	1.93041e-014	2.46206e-014	2.87941e-014	9.3509e-015	1.37041e-014	1.3249e-014	1.57855e-014	3.33176e-014	4.40166e-014	2.49385e-014	3.68389e-014	3.59921e-014	2.95687e-014	3.49348e-014	4.19664e-014
3.4555e-014	3.40166e-014	1.42553e-014	1.65429e-014	3.18411e-014	2.81889e-014	1.98843e-014	2.9343e-014	1.78814e-014	2.28205e-014	1.8544e-014	2.41206e-014	2.8275e-014	9.19008e-015	1.34694e-014	1.31726e-014	1.60691e-014	3.33843e-014	4.41718e-014	2.48932e-014	3.66475e-014	3.59768e-014	2.98907e-014	3.45643e-014	4.18787e-014
3.38408e-014	3.36729e-014	1.39299e-014	1.6226e-014	3.16751e-014	2.80686e-014	1.96347e-014	2.91181e-014	1.73221e-014	2.25871e-014	1.77888e-014	2.36087e-014	2.7743e-014	9.02954e-015	1.3231e-014	1.31005e-014	1.63617e-014	3.34512e-014	4.43088e-014	2.48392e-014	3.64502e-014	3.59267e-014	3.02004e-014	3.4172e-014	4.1772e-014
3.3134e-014	3.33505e-014	1.36107e-014	1.59039e-014	3.15425e-014	2.79612e-014	1.93936e-014	2.88883e-014	1.67711e-014	2.23582e-014	1.70409e-014	2.30845e-014	2.71986e-014	8.86882e-015	1.29897e-014	1.30336e-014	1.66607e-014	3.352e-014	4.44281e-014	2.47791e-014	3.62476e-014	3.58419e-014	3.04966e-014	3.37619e-014	4.16468e-014
3.24355e-014	3.30508e-014	1.32986e-014	1.5578e-014	3.14452e-014	2.78649e-014	1.91603e-014	2.8655e-014	1.62283e-014	2.21344e-014	1.63024e-014	2.25473e-014	2.66416e-014	8.7081e-015	1.27465e-014	1.29718e-014	1.69636e-014	3.35919e-014	4.45304e-014	2.47144e-014	3.60396e-014	3.57232e-014	3.07775e-014	3.3338e-014	4.1504e-014
3.17458e-014	3.27743e-014	1.29946e-014	1.52493e-014	3.13837e-014	2.77772e-014	1.89345e-014	2.84182e-014	1.56942e-014	2.1916e-014	1.55749e-014	2.19972e-014	2.60721e-014	8.54774e-015	1.25033e-014	1.29158e-014	1.7268e-014	3.36669e-014	4.46162e-014	2.46466e-014	3.58278e-014	3.55712e-014	3.10416e-014	3.29036e-014	4.13444e-014
3.10659e-014	3.25218e-014	1.26995e-014	1.49194e-014	3.13582e-014	2.76961e-014	1.87162e-014	2.81787e-014	1.51682e-014	2.17027e-014	1.48606e-014	2.14343e-014	2.54904e-014	8.38793e-015	1.22617e-014	1.28661e-014	1.75707e-014	3.3746e-014	4.46868e-014	2.45779e-014	3.56127e-014	3.53864e-014	3.12872e-014	3.24627e-014	4.11691e-014
3.03964e-014	3.22937e-014	1.24138e-014	1.45899e-014	3.13679e-014	2.76194e-014	1.85048e-014	2.79377e-014	1.46501e-014	2.14948e-014	1.41605e-014	2.08584e-014	2.48968e-014	8.22875e-015	1.2023e-014	1.28228e-014	1.78696e-014	3.38294e-014	4.47427e-014	2.45099e-014	3.5396e-014	3.51705e-014	3.15124e-014	3.2019e-014	4.09798e-014
2.97377e-014	3.20902e-014	1.2138e-014	1.42614e-014	3.1412e-014	2.75442e-014	1.83002e-014	2.76957e-014	1.4139e-014	2.12929e-014	1.34765e-014	2.02696e-014	2.42916e-014	8.07161e-015	1.1789e-014	1.27872e-014	1.81615e-014	3.39176e-014	4.47853e-014	2.44443e-014	3.51788e-014	3.49252e-014	3.17164e-014	3.15764e-014	4.07775e-014
2.90901e-014	3.19106e-014	1.18735e-014	1.39358e-014	3.14884e-014	2.74677e-014	1.81013e-014	2.74531e-014	1.36351e-014	2.10975e-014	1.28096e-014	1.96677e-014	2.36753e-014	7.91751e-015	1.1561e-014	1.27599e-014	1.8444e-014	3.40109e-014	4.48158e-014	2.43828e-014	3.49622e-014	3.46517e-014	3.18974e-014	3.11393e-014	4.05636e-014
2.84538e-014	3.1754e-014	1.16217e-014	1.36148e-014	3.15954e-014	2.73875e-014	1.79074e-014	2.72106e-014	1.31381e-014	2.09079e-014	1.21607e-014	1.9053e-014	2.3049e-014	7.76745e-015	1.13411e-014	1.27414e-014	1.87146e-014	3.41092e-014	4.48357e-014	2.43275e-014	3.47473e-014	3.43518e-014	3.20535e-014	3.07112e-014	4.03391e-014
2.78286e-014	3.16195e-014	1.13837e-014	1.32997e-014	3.17318e-014	2.73011e-014	1.77177e-014	2.69681e-014	1.26477e-014	2.07238e-014	1.15315e-014	1.84259e-014	2.24128e-014	7.62327e-015	1.11313e-014	1.27325e-014	1.89706e-014	3.42124e-014	4.48452e-014	2.42799e-014	3.45359e-014	3.40275e-014	3.21835e-014	3.02949e-014	4.01057e-014
2.7215e-014	3.15058e-014	1.11607e-014	1.2992e-014	3.18955e-014	2.72065e-014	1.75313e-014	2.67257e-014	1.21635e-014	2.0545e-014	1.09221e-014	1.77863e-014	2.17676e-014	7.48616e-015	1.09335e-014	1.27338e-014	1.92095e-014	3.43208e-014	4.48457e-014	2.42408e-014	3.43286e-014	3.3681e-014	3.22868e-014	2.98938e-014	3.98648e-014
2.66129e-014	3.14116e-014	1.0954e-014	1.26934e-014	3.20838e-014	2.71013e-014	1.7348e-014	2.64837e-014	1.16853e-014	2.03712e-014	1.03329e-014	1.71347e-014	2.11134e-014	7.35778e-015	1.07494e-014	1.27462e-014	1.94296e-014	3.44339e-014	4.48395e-014	2.42108e-014	3.41271e-014	3.33145e-014	3.23625e-014	2.95105e-014	3.96182e-014
2.60219e-014	3.13352e-014	1.07647e-014	1.24052e-014	3.22933e-014	2.69832e-014	1.71665e-014	2.62424e-014	1.12129e-014	2.0202e-014	9.76408e-015	1.64714e-014	2.04512e-014	7.2397e-015	1.05806e-014	1.27703e-014	1.9629e-014	3.45516e-014	4.4828e-014	2.41911e-014	3.39326e-014	3.29301e-014	3.241e-014	2.91479e-014	3.93668e-014
2.54422e-014	3.12748e-014	1.05944e-014	1.2128e-014	3.25214e-014	2.68505e-014	1.6986e-014	2.60017e-014	1.07456e-014	2.0036e-014	9.21537e-015	1.57969e-014	1.97815e-014	7.13396e-015	1.04285e-014	1.28064e-014	1.98057e-014	3.46733e-014	4.4812e-014	2.41821e-014	3.37459e-014	3.25306e-014	3.2429e-014	2.88081e-014	3.9112e-014
2.48733e-014	3.12288e-014	1.04445e-014	1.1863e-014	3.27648e-014	2.67011e-014	1.68051e-014	2.57611e-014	1.0283e-014	1.98727e-014	8.68681e-015	1.5112e-014	1.91053e-014	7.04164e-015	1.02954e-014	1.28552e-014	1.99587e-014	3.4798e-014	4.47924e-014	2.41842e-014	3.35689e-014	3.2119e-014	3.24196e-014	2.84931e-014	3.88549e-014
2.43147e-014	3.11945e-014	1.03158e-014	1.16113e-014	3.30196e-014	2.6534e-014	1.66226e-014	2.55209e-014	9.82539e-015	1.9711e-014	8.17792e-015	1.44174e-014	1.84236e-014	6.96492e-015	1.01827e-014	1.29172e-014	2.00875e-014	3.49256e-014	4.47709e-014	2.41978e-014	3.3403e-014	3.16984e-014	3.23816e-014	2.82046e-014	3.85963e-014
2.37669e-014	3.11695e-014	1.02096e-014	1.13735e-014	3.32826e-014	2.63479e-014	1.64372e-014	2.5281e-014	9.37188e-015	1.955e-014	7.68783e-015	1.37137e-014	1.77371e-014	6.90606e-015	1.00914e-014	1.29927e-014	2.01906e-014	3.5054e-014	4.47485e-014	2.42233e-014	3.32486e-014	3.12711e-014	3.23148e-014	2.7944e-014	3.83376e-014
2.3229e-014	3.11518e-014	1.01267e-014	1.11505e-014	3.35503e-014	2.61415e-014	1.62475e-014	2.50404e-014	8.92219e-015	1.93891e-014	7.21618e-015	1.30018e-014	1.70472e-014	6.86651e-015	1.00227e-014	1.30816e-014	2.02672e-014	3.51824e-014	4.47258e-014	2.42601e-014	3.31058e-014	3.08395e-014	3.222e-014	2.77124e-014	3.80804e-014
2.27007e-014	3.11391e-014	1.00682e-014	1.09422e-014	3.3819e-014	2.59146e-014	1.60518e-014	2.47984e-014	8.47616e-015	1.92269e-014	6.76187e-015	1.22826e-014	1.6354e-014	6.84844e-015	9.97738e-015	1.31837e-014	2.03171e-014	3.53094e-014	4.47034e-014	2.43073e-014	3.29754e-014	3.04071e-014	3.20977e-014	2.75106e-014	3.7825e-014
2.21822e-014	3.11289e-014	1.00352e-014	1.0749e-014	3.4085e-014	2.56671e-014	1.58486e-014	2.45549e-014	8.03322e-015	1.90618e-014	6.32361e-015	1.15572e-014	1.56582e-014	6.85307e-015	9.95663e-015	1.32988e-014	2.03405e-014	3.54338e-014	4.46823e-014	2.43637e-014	3.28589e-014	2.99768e-014	3.19489e-014	2.73382e-014	3.75726e-014
2.1673e-014	3.1119e-014	1.00285e-014	1.05716e-014	3.43447e-014	2.53991e-014	1.56369e-014	2.43088e-014	7.59348e-015	1.88927e-014	5.90002e-015	1.08266e-014	1.49614e-014	6.88146e-015	9.96032e-015	1.34262e-014	2.03374e-014	3.5555e-014	4.46628e-014	2.44288e-014	3.27563e-014	2.95508e-014	3.17744e-014	2.7195e-014	3.73237e-014
2.11725e-014	3.11074e-014	1.0049e-014	1.04102e-014	3.45946e-014	2.51107e-014	1.5415e-014	2.40596e-014	7.15723e-015	1.87183e-014	5.48989e-015	1.00918e-014	1.42645e-014	6.935e-015	9.98907e-015	1.35661e-014	2.03082e-014	3.56714e-014	4.46456e-014	2.45014e-014	3.26683e-014	2.91323e-014	3.15753e-014	2.70812e-014	3.70787e-014
2.06808e-014	3.10925e-014	1.00971e-014	1.0265e-014	3.48316e-014	2.48028e-014	1.51815e-014	2.38064e-014	6.72488e-015	1.85374e-014	5.09214e-015	9.35393e-015	1.35688e-014	7.01386e-015	1.00433e-014	1.37186e-014	2.02532e-014	3.57814e-014	4.46308e-014	2.45795e-014	3.25951e-014	2.87235e-014	3.13533e-014	2.69967e-014	3.68379e-014
2.01984e-014	3.1072e-014	1.01737e-014	1.01358e-014	3.50527e-014	2.44764e-014	1.4935e-014	2.35485e-014	6.29601e-015	1.83483e-014	4.70507e-015	8.61414e-015	1.28739e-014	7.11893e-015	1.01227e-014	1.38822e-014	2.01739e-014	3.58836e-014	4.46182e-014	2.46617e-014	3.25367e-014	2.83274e-014	3.11104e-014	2.69405e-014	3.66018e-014
1.97254e-014	3.10442e-014	1.02794e-014	1.00224e-014	3.52557e-014	2.41327e-014	1.46741e-014	2.32846e-014	5.87046e-015	1.815e-014	4.32727e-015	7.87393e-015	1.21807e-014	7.25091e-015	1.02273e-014	1.40564e-014	2.00715e-014	3.59762e-014	4.46086e-014	2.4746e-014	3.24935e-014	2.7946e-014	3.08479e-014	2.69112e-014	3.63701e-014
1.92615e-014	3.10078e-014	1.0414e-014	9.92472e-015	3.54381e-014	2.37726e-014	1.43979e-014	2.30138e-014	5.44838e-015	1.79415e-014	3.95731e-015	7.13511e-015	1.14904e-014	7.40978e-015	1.03561e-014	1.42407e-014	1.9947e-014	3.60574e-014	4.46013e-014	2.48302e-014	3.24653e-014	2.75814e-014	3.0568e-014	2.69077e-014	3.61433e-014
1.88066e-014	3.09608e-014	1.05772e-014	9.84231e-015	3.55982e-014	2.33987e-014	1.41046e-014	2.27354e-014	5.02965e-015	1.77211e-014	3.59363e-015	6.39884e-015	1.08038e-014	7.59458e-015	1.05082e-014	1.44335e-014	1.98021e-014	3.61261e-014	4.45962e-014	2.49125e-014	3.24507e-014	2.7236e-014	3.02728e-014	2.69281e-014	3.59216e-014
1.83604e-014	3.09023e-014	1.0769e-014	9.77434e-015	3.57337e-014	2.30128e-014	1.37926e-014	2.24473e-014	4.61479e-015	1.74878e-014	3.23421e-015	5.6668e-015	1.0122e-014	7.80522e-015	1.06825e-014	1.46341e-014	1.96395e-014	3.61813e-014	4.45937e-014	2.4991e-014	3.24498e-014	2.69121e-014	2.99644e-014	2.6971e-014	3.57047e-014
1.79228e-014	3.08319e-014	1.09885e-014	9.72012e-015	3.58429e-014	2.26172e-014	1.34615e-014	2.21494e-014	4.20376e-015	1.72411e-014	2.87786e-015	4.94065e-015	9.4451e-015	8.04104e-015	1.08779e-014	1.48407e-014	1.94605e-014	3.6222e-014	4.45934e-014	2.50636e-014	3.24615e-014	2.6611e-014	2.96452e-014	2.70343e-014	3.54919e-014
1.74942e-014	3.0749e-014	1.12343e-014	9.67858e-015	3.59242e-014	2.2214e-014	1.31102e-014	2.1841e-014	3.79663e-015	1.69802e-014	2.52264e-015	4.22166e-015	8.77377e-015	8.30062e-015	1.10926e-014	1.50516e-014	1.92674e-014	3.6247e-014	4.45947e-014	2.51277e-014	3.24845e-014	2.63339e-014	2.93176e-014	2.71158e-014	3.52829e-014
1.7075e-014	3.06532e-014	1.1505e-014	9.64909e-015	3.59775e-014	2.18054e-014	1.27372e-014	2.15213e-014	3.39392e-015	1.67043e-014	2.1668e-015	3.51144e-015	8.10914e-015	8.58236e-015	1.1325e-014	1.52645e-014	1.90627e-014	3.62555e-014	4.45972e-014	2.51817e-014	3.25183e-014	2.6082e-014	2.89835e-014	2.72138e-014	3.50778e-014
1.66651e-014	3.05438e-014	1.17999e-014	9.63056e-015	3.60028e-014	2.13942e-014	1.23414e-014	2.11896e-014	2.99605e-015	1.64135e-014	1.80919e-015	2.81114e-015	7.45166e-015	8.88472e-015	1.15724e-014	1.54781e-014	1.88484e-014	3.62463e-014	4.4601e-014	2.52228e-014	3.25619e-014	2.58557e-014	2.86454e-014	2.73263e-014	3.48759e-014
1.62641e-014	3.04208e-014	1.21168e-014	9.62176e-015	3.59989e-014	2.09828e-014	1.19223e-014	2.08456e-014	2.60275e-015	1.61073e-014	1.44827e-015	2.12207e-015	6.80136e-015	9.205e-015	1.18332e-014	1.5691e-014	1.86267e-014	3.62189e-014	4.46048e-014	2.52488e-014	3.26134e-014	2.56554e-014	2.83051e-014	2.74506e-014	3.46767e-014
1.58732e-014	3.02843e-014	1.24532e-014	9.62182e-015	3.59659e-014	2.0574e-014	1.14798e-014	2.04884e-014	2.21403e-015	1.57856e-014	1.08259e-015	1.44663e-015	6.15931e-015	9.54095e-015	1.21048e-014	1.59017e-014	1.84e-014	3.61721e-014	4.46078e-014	2.5258e-014	3.26715e-014	2.5482e-014	2.79646e-014	2.75844e-014	3.44796e-014
1.54924e-014	3.01355e-014	1.28062e-014	9.63016e-015	3.59041e-014	2.01692e-014	1.10139e-014	2.01184e-014	1.82955e-015	1.54488e-014	7.10867e-016	7.86118e-016	5.52591e-015	9.88959e-015	1.2384e-014	1.61079e-014	1.81708e-014	3.61066e-014	4.46099e-014	2.52486e-014	3.2735e-014	2.53358e-014	2.7626e-014	2.77252e-014	3.4284e-014
1.51216e-014	2.99746e-014	1.31729e-014	9.64506e-015	3.5814e-014	1.97712e-014	1.05241e-014	1.97359e-014	1.44923e-015	1.50971e-014	3.31952e-016	1.41761e-016	4.90146e-015	1.02483e-014	1.26684e-014	1.63079e-014	1.79415e-014	3.60223e-014	4.46105e-014	2.52188e-014	3.28031e-014	2.52164e-014	2.72919e-014	2.78708e-014	3.40893e-014
1.47615e-014	2.98022e-014	1.35506e-014	9.66531e-015	3.56966e-014	1.93816e-014	1.00108e-014	1.9341e-014	1.07331e-015	1.4731e-014	-5.54404e-017	-4.85497e-016	4.28682e-015	1.06144e-014	1.29547e-014	1.65008e-014	1.77145e-014	3.59191e-014	4.46089e-014	2.51671e-014	3.28741e-014	2.51226e-014	2.6964e-014	2.80187e-014	3.38953e-014
1.44126e-014	2.96192e-014	1.39366e-014	9.69013e-015	3.55537e-014	1.90025e-014	9.47377e-015	1.8933e-014	7.00652e-016	1.43514e-014	-4.5216e-016	-1.09405e-015	3.68256e-015	1.09845e-014	1.32404e-014	1.66844e-014	1.74921e-014	3.57974e-014	4.46044e-014	2.50916e-014	3.29465e-014	2.50544e-014	2.66438e-014	2.8167e-014	3.37015e-014
1.40749e-014	2.94262e-014	1.43275e-014	9.7188e-015	3.53856e-014	1.86359e-014	8.91379e-015	1.8513e-014	3.30834e-016	1.39595e-014	-8.58604e-016	-1.68312e-015	3.08891e-015	1.13564e-014	1.35228e-014	1.68575e-014	1.72769e-014	3.56581e-014	4.45962e-014	2.49916e-014	3.30192e-014	2.50106e-014	2.63329e-014	2.83136e-014	3.35079e-014
1.37484e-014	2.92244e-014	1.47196e-014	9.75046e-015	3.51948e-014	1.82831e-014	8.33243e-015	1.80817e-014	-3.57432e-017	1.35564e-014	-1.27536e-015	-2.25145e-015	2.50704e-015	1.17257e-014	1.37997e-014	1.70188e-014	1.70715e-014	3.55024e-014	4.45844e-014	2.48658e-014	3.30908e-014	2.49907e-014	2.60329e-014	2.84563e-014	3.33145e-014
1.34344e-014	2.9015e-014	1.51101e-014	9.78423e-015	3.49833e-014	1.7946e-014	7.73081e-015	1.76393e-014	-3.9888e-016	1.31441e-014	-1.70245e-015	-2.79813e-015	1.93758e-015	1.20893e-014	1.40681e-014	1.71674e-014	1.68779e-014	3.53312e-014	4.45693e-014	2.47131e-014	3.31604e-014	2.49933e-014	2.57453e-014	2.85935e-014	3.31211e-014
1.31332e-014	2.87994e-014	1.54953e-014	9.81946e-015	3.4753e-014	1.76263e-014	7.11084e-015	1.71878e-014	-7.58896e-016	1.27245e-014	-2.13977e-015	-3.32242e-015	1.38112e-015	1.24448e-014	1.43254e-014	1.73023e-014	1.66975e-014	3.51462e-014	4.455e-014	2.45338e-014	3.32264e-014	2.50177e-014	2.5471e-014	2.87236e-014	3.29283e-014
1.28445e-014	2.85788e-014	1.58715e-014	9.85572e-015	3.45058e-014	1.73242e-014	6.47441e-015	1.67285e-014	-1.11628e-015	1.22995e-014	-2.58734e-015	-3.82334e-015	8.37848e-016	1.27894e-014	1.45688e-014	1.74231e-014	1.65328e-014	3.49487e-014	4.45271e-014	2.4328e-014	3.32886e-014	2.50624e-014	2.52111e-014	2.88451e-014	3.27365e-014
1.25694e-014	2.83549e-014	1.62344e-014	9.89247e-015	3.42438e-014	1.70408e-014	5.8242e-015	1.62631e-014	-1.47114e-015	1.18712e-014	-3.04468e-015	-4.3004e-015	3.08836e-016	1.31202e-014	1.47958e-014	1.75283e-014	1.63865e-014	3.47401e-014	4.45007e-014	2.40951e-014	3.33461e-014	2.51249e-014	2.49658e-014	2.89569e-014	3.25462e-014
1.23081e-014	2.81283e-014	1.65808e-014	9.9288e-015	3.39691e-014	1.67765e-014	5.16296e-015	1.57931e-014	-1.82376e-015	1.14416e-014	-3.51133e-015	-4.753e-015	-2.05502e-016	1.34346e-014	1.50044e-014	1.76188e-014	1.62596e-014	3.45228e-014	4.44716e-014	2.38364e-014	3.33986e-014	2.52036e-014	2.47363e-014	2.90573e-014	3.23579e-014
1.20614e-014	2.79006e-014	1.6907e-014	9.96463e-015	3.3684e-014	1.65315e-014	4.49287e-015	1.53211e-014	-2.17422e-015	1.10132e-014	-3.98677e-015	-5.18091e-015	-7.04234e-016	1.37304e-014	1.51924e-014	1.76946e-014	1.61532e-014	3.4299e-014	4.444e-014	2.35531e-014	3.34452e-014	2.52967e-014	2.45231e-014	2.91449e-014	3.21723e-014
1.18293e-014	2.7673e-014	1.72096e-014	9.99985e-015	3.33906e-014	1.63067e-014	3.81686e-015	1.48497e-014	-2.52239e-015	1.05886e-014	-4.46985e-015	-5.58359e-015	-1.18678e-015	1.40048e-014	1.53582e-014	1.77564e-014	1.60677e-014	3.40706e-014	4.44063e-014	2.32468e-014	3.34857e-014	2.54032e-014	2.43266e-014	2.92194e-014	3.19898e-014
1.16119e-014	2.74465e-014	1.74856e-014	1.00344e-014	3.30906e-014	1.61015e-014	3.139e-015	1.4381e-014	-2.86831e-015	1.01706e-014	-4.95889e-015	-5.96106e-015	-1.65206e-015	1.42568e-014	1.54999e-014	1.78052e-014	1.60045e-014	3.38407e-014	4.43714e-014	2.29194e-014	3.35197e-014	2.5521e-014	2.41465e-014	2.92802e-014	3.18121e-014
1.14095e-014	2.72224e-014	1.77316e-014	1.00689e-014	3.27864e-014	1.59153e-014	2.4625e-015	1.39167e-014	-3.21236e-015	9.76154e-015	-5.45296e-015	-6.31293e-015	-2.09908e-015	1.44849e-014	1.56158e-014	1.78414e-014	1.5965e-014	3.36118e-014	4.43357e-014	2.25718e-014	3.35474e-014	2.56478e-014	2.3983e-014	2.93276e-014	3.16411e-014
1.12221e-014	2.70017e-014	1.79444e-014	1.01033e-014	3.24799e-014	1.57481e-014	1.79073e-015	1.34602e-014	-3.55422e-015	9.36424e-015	-5.95018e-015	-6.63958e-015	-2.52726e-015	1.46882e-014	1.57051e-014	1.78662e-014	1.59506e-014	3.33862e-014	4.43004e-014	2.22059e-014	3.35688e-014	2.57825e-014	2.38359e-014	2.93609e-014	3.14776e-014
1.10508e-014	2.67853e-014	1.81215e-014	1.01381e-014	3.21734e-014	1.55994e-014	1.12776e-015	1.30138e-014	-3.89342e-015	8.98145e-015	-6.44855e-015	-6.9409e-015	-2.93562e-015	1.48656e-014	1.57672e-014	1.78801e-014	1.5961e-014	3.31669e-014	4.42669e-014	2.18248e-014	3.35853e-014	2.59231e-014	2.3705e-014	2.93807e-014	3.1323e-014
1.08953e-014	2.6574e-014	1.8261e-014	1.01735e-014	3.18682e-014	1.54687e-014	4.77944e-016	1.25805e-014	-4.22925e-015	8.61586e-015	-6.94629e-015	-7.21666e-015	-3.32325e-015	1.50168e-014	1.58017e-014	1.78849e-014	1.59971e-014	3.29566e-014	4.42362e-014	2.14306e-014	3.35967e-014	2.60681e-014	2.359e-014	2.93871e-014	3.11796e-014
1.07553e-014	2.63681e-014	1.83609e-014	1.02104e-014	3.15662e-014	1.53554e-014	-1.54173e-016	1.21634e-014	-4.56132e-015	8.27012e-015	-7.44135e-015	-7.46716e-015	-3.68897e-015	1.5142e-014	1.58083e-014	1.78828e-014	1.60584e-014	3.27578e-014	4.42087e-014	2.10261e-014	3.36042e-014	2.62163e-014	2.34902e-014	2.93803e-014	3.10494e-014
1.06316e-014	2.61688e-014	1.84196e-014	1.02492e-014	3.12687e-014	1.52581e-014	-7.64214e-016	1.17657e-014	-4.88883e-015	7.94676e-015	-7.93104e-015	-7.69305e-015	-4.03206e-015	1.52414e-014	1.57872e-014	1.78755e-014	1.61451e-014	3.25743e-014	4.41855e-014	2.06145e-014	3.36092e-014	2.63665e-014	2.34056e-014	2.93605e-014	3.09341e-014
1.05237e-014	2.59764e-014	1.84357e-014	1.02909e-014	3.09774e-014	1.51768e-014	-1.34858e-015	1.139e-014	-5.21013e-015	7.64813e-015	-8.4125e-015	-7.89441e-015	-4.35224e-015	1.53156e-014	1.5739e-014	1.78645e-014	1.62572e-014	3.24082e-014	4.41682e-014	2.0199e-014	3.36128e-014	2.65173e-014	2.33354e-014	2.93289e-014	3.08361e-014
1.04319e-014	2.5791e-014	1.84082e-014	1.03365e-014	3.06939e-014	1.51101e-014	-1.90246e-015	1.10393e-014	-5.52471e-015	7.37588e-015	-8.88401e-015	-8.0717e-015	-4.6483e-015	1.53663e-014	1.56646e-014	1.78521e-014	1.63947e-014	3.22622e-014	4.41581e-014	1.97827e-014	3.36168e-014	2.66674e-014	2.3279e-014	2.92856e-014	3.07572e-014
1.03562e-014	2.56127e-014	1.83366e-014	1.03876e-014	3.04193e-014	1.50571e-014	-2.42185e-015	1.07176e-014	-5.83091e-015	7.13237e-015	-9.34234e-015	-8.22538e-015	-4.91888e-015	1.53947e-014	1.55648e-014	1.78407e-014	1.65569e-014	3.21385e-014	4.41567e-014	1.93684e-014	3.36231e-014	2.68159e-014	2.32354e-014	2.92319e-014	3.06991e-014
1.02957e-014	2.54415e-014	1.82216e-014	1.04447e-014	3.01547e-014	1.50175e-014	-2.90253e-015	1.04272e-014	-6.12699e-015	6.91973e-015	-9.7846e-015	-8.35549e-015	-5.16351e-015	1.5403e-014	1.54408e-014	1.78319e-014	1.67433e-014	3.20394e-014	4.41656e-014	1.89593e-014	3.36334e-014	2.69623e-014	2.32036e-014	2.91687e-014	3.06636e-014
1.025e-014	2.52775e-014	1.80639e-014	1.05087e-014	2.99011e-014	1.4991e-014	-3.34011e-015	1.01709e-014	-6.41119e-015	6.73938e-015	-1.0208e-014	-8.46322e-015	-5.38087e-015	1.53938e-014	1.52947e-014	1.78281e-014	1.69528e-014	3.19677e-014	4.41861e-014	1.85584e-014	3.36496e-014	2.71056e-014	2.31832e-014	2.90974e-014	3.06526e-014
1.02191e-014	2.51209e-014	1.78654e-014	1.0581e-014	2.96588e-014	1.4977e-014	-3.73065e-015	9.95093e-015	-6.6815e-015	6.59227e-015	-1.06094e-014	-8.549e-015	-5.57047e-015	1.53689e-014	1.51285e-014	1.78317e-014	1.71846e-014	3.19257e-014	4.42197e-014	1.81689e-014	3.36736e-014	2.72452e-014	2.31734e-014	2.90188e-014	3.0668e-014
1.02023e-014	2.49713e-014	1.7627e-014	1.06636e-014	2.9428e-014	1.4975e-014	-4.07029e-015	9.77044e-015	-6.93578e-015	6.47982e-015	-1.0986e-014	-8.61274e-015	-5.73176e-015	1.5331e-014	1.49443e-014	1.78453e-014	1.74371e-014	3.19147e-014	4.42679e-014	1.77934e-014	3.37075e-014	2.73815e-014	2.31734e-014	2.89342e-014	3.07113e-014
1.01991e-014	2.48286e-014	1.73516e-014	1.07576e-014	2.92096e-014	1.49853e-014	-4.35483e-015	9.63151e-015	-7.1721e-015	6.40319e-015	-1.13348e-014	-8.65505e-015	-5.86333e-015	1.52829e-014	1.47446e-014	1.78713e-014	1.77097e-014	3.19361e-014	4.43316e-014	1.7435e-014	3.37539e-014	2.75144e-014	2.31822e-014	2.88448e-014	3.07846e-014
1.02095e-014	2.46927e-014	1.70418e-014	1.08644e-014	2.90037e-014	1.50072e-014	-4.58072e-015	9.53651e-015	-7.38842e-015	6.36289e-015	-1.16532e-014	-8.67642e-015	-5.96429e-015	1.52278e-014	1.45318e-014	1.79121e-014	1.80015e-014	3.19917e-014	4.44123e-014	1.70966e-014	3.38137e-014	2.76434e-014	2.3199e-014	2.87522e-014	3.08894e-014
1.02326e-014	2.45631e-014	1.67002e-014	1.09852e-014	2.88106e-014	1.50407e-014	-4.74531e-015	9.48748e-015	-7.58188e-015	6.35948e-015	-1.19385e-014	-8.67719e-015	-6.03419e-015	1.51682e-014	1.4309e-014	1.79702e-014	1.8311e-014	3.20821e-014	4.45108e-014	1.67805e-014	3.38893e-014	2.77688e-014	2.3223e-014	2.86578e-014	3.10263e-014
1.02675e-014	2.44392e-014	1.63301e-014	1.11211e-014	2.86307e-014	1.5086e-014	-4.84543e-015	9.48639e-015	-7.75018e-015	6.39286e-015	-1.21883e-014	-8.65777e-015	-6.07233e-015	1.51071e-014	1.40788e-014	1.80476e-014	1.8636e-014	3.22078e-014	4.46283e-014	1.6489e-014	3.39819e-014	2.78905e-014	2.32534e-014	2.85637e-014	3.11961e-014
1.03137e-014	2.43214e-014	1.5936e-014	1.12732e-014	2.8464e-014	1.51434e-014	-4.87938e-015	9.5339e-015	-7.8906e-015	6.46229e-015	-1.24e-014	-8.61884e-015	-6.07862e-015	1.50485e-014	1.38443e-014	1.81457e-014	1.89752e-014	3.23688e-014	4.47656e-014	1.6224e-014	3.40944e-014	2.80088e-014	2.32897e-014	2.84713e-014	3.14e-014
1.03705e-014	2.42096e-014	1.55218e-014	1.14432e-014	2.83107e-014	1.52126e-014	-4.84447e-015	9.63097e-015	-8.00104e-015	6.56782e-015	-1.25712e-014	-8.561e-015	-6.05274e-015	1.49954e-014	1.36082e-014	1.82662e-014	1.93272e-014	3.25659e-014	4.4923e-014	1.59876e-014	3.42286e-014	2.81235e-014	2.33307e-014	2.83821e-014	3.1638e-014
1.04363e-014	2.41037e-014	1.5092e-014	1.16316e-014	2.81703e-014	1.52942e-014	-4.73945e-015	9.77829e-015	-8.0794e-015	6.7082e-015	-1.27e-014	-8.48453e-015	-5.99383e-015	1.49506e-014	1.3374e-014	1.841e-014	1.96906e-014	3.27987e-014	4.51005e-014	1.57808e-014	3.43858e-014	2.82354e-014	2.33763e-014	2.82979e-014	3.19104e-014
1.05106e-014	2.40034e-014	1.46514e-014	1.18393e-014	2.80429e-014	1.53882e-014	-4.56404e-015	9.9767e-015	-8.12295e-015	6.88253e-015	-1.27846e-014	-8.38984e-015	-5.90158e-015	1.49169e-014	1.3144e-014	1.85779e-014	2.00637e-014	3.30664e-014	4.52985e-014	1.56044e-014	3.45676e-014	2.83451e-014	2.34257e-014	2.82196e-014	3.22167e-014
1.0592e-014	2.39087e-014	1.42046e-014	1.20674e-014	2.79283e-014	1.54949e-014	-4.3176e-015	1.0226e-014	-8.13014e-015	7.08933e-015	-1.28234e-014	-8.27721e-015	-5.77634e-015	1.48969e-014	1.29216e-014	1.87709e-014	2.04441e-014	3.33674e-014	4.55169e-014	1.546e-014	3.47749e-014	2.84533e-014	2.34782e-014	2.81489e-014	3.25557e-014
1.06796e-014	2.38199e-014	1.37566e-014	1.23157e-014	2.78264e-014	1.56152e-014	-4.00016e-015	1.05256e-014	-8.09926e-015	7.32685e-015	-1.28147e-014	-8.14677e-015	-5.61842e-015	1.48926e-014	1.2709e-014	1.89898e-014	2.083e-014	3.37008e-014	4.57557e-014	1.53476e-014	3.50083e-014	2.85602e-014	2.35331e-014	2.80867e-014	3.29265e-014
1.07726e-014	2.37374e-014	1.33126e-014	1.25853e-014	2.77363e-014	1.57494e-014	-3.61111e-015	1.08753e-014	-8.0281e-015	7.59334e-015	-1.27578e-014	-7.99863e-015	-5.42726e-015	1.4906e-014	1.25091e-014	1.92347e-014	2.122e-014	3.40649e-014	4.6014e-014	1.52672e-014	3.52687e-014	2.86661e-014	2.35894e-014	2.80339e-014	3.3328e-014
1.08701e-014	2.36609e-014	1.28786e-014	1.28766e-014	2.76576e-014	1.58978e-014	-3.15113e-015	1.12736e-014	-7.91541e-015	7.88643e-015	-1.26521e-014	-7.83307e-015	-5.20353e-015	1.49388e-014	1.23246e-014	1.9506e-014	2.1612e-014	3.44577e-014	4.62912e-014	1.52192e-014	3.55561e-014	2.87706e-014	2.36465e-014	2.79913e-014	3.37583e-014
1.09706e-014	2.35904e-014	1.24592e-014	1.31893e-014	2.75901e-014	1.6061e-014	-2.62148e-015	1.17189e-014	-7.75972e-015	8.20389e-015	-1.24977e-014	-7.65026e-015	-4.94797e-015	1.49924e-014	1.21579e-014	1.98029e-014	2.20044e-014	3.48776e-014	4.65864e-014	1.52029e-014	3.58703e-014	2.88743e-014	2.37039e-014	2.79596e-014	3.42152e-014
1.10736e-014	2.35262e-014	1.20596e-014	1.35233e-014	2.75339e-014	1.62398e-014	-2.02473e-015	1.2209e-014	-7.56035e-015	8.54326e-015	-1.22943e-014	-7.45067e-015	-4.66099e-015	1.50681e-014	1.20117e-014	2.01242e-014	2.23957e-014	3.53223e-014	4.68986e-014	1.52174e-014	3.62115e-014	2.89774e-014	2.37614e-014	2.79398e-014	3.4696e-014
1.11781e-014	2.34691e-014	1.16848e-014	1.38783e-014	2.74886e-014	1.64346e-014	-1.36228e-015	1.27416e-014	-7.31694e-015	8.9015e-015	-1.20419e-014	-7.23441e-015	-4.34303e-015	1.51668e-014	1.18881e-014	2.04692e-014	2.27838e-014	3.57894e-014	4.7227e-014	1.52615e-014	3.65787e-014	2.90799e-014	2.38183e-014	2.79323e-014	3.51989e-014
1.12824e-014	2.34191e-014	1.13401e-014	1.42532e-014	2.74541e-014	1.66456e-014	-6.37378e-016	1.33141e-014	-7.02946e-015	9.2761e-015	-1.17411e-014	-7.00177e-015	-3.99479e-015	1.52892e-014	1.17887e-014	2.08365e-014	2.31683e-014	3.62763e-014	4.75695e-014	1.53343e-014	3.69714e-014	2.91815e-014	2.38743e-014	2.79373e-014	3.57208e-014
1.13859e-014	2.33763e-014	1.10303e-014	1.46479e-014	2.74304e-014	1.68731e-014	1.46673e-016	1.39235e-014	-6.69823e-015	9.66415e-015	-1.13936e-014	-6.75251e-015	-3.61712e-015	1.54352e-014	1.17145e-014	2.12241e-014	2.35477e-014	3.67799e-014	4.79245e-014	1.54335e-014	3.7388e-014	2.92818e-014	2.39289e-014	2.79547e-014	3.62584e-014
1.14877e-014	2.33415e-014	1.07593e-014	1.5061e-014	2.74172e-014	1.7117e-014	9.85584e-016	1.45672e-014	-6.32349e-015	1.00629e-014	-1.09999e-014	-6.48701e-015	-3.21063e-015	1.56046e-014	1.16668e-014	2.16313e-014	2.39204e-014	3.72967e-014	4.82899e-014	1.55573e-014	3.7827e-014	2.93804e-014	2.39821e-014	2.79846e-014	3.68085e-014
1.15864e-014	2.33152e-014	1.05315e-014	1.54914e-014	2.74139e-014	1.73769e-014	1.87447e-015	1.52408e-014	-5.90667e-015	1.04693e-014	-1.05619e-014	-6.20573e-015	-2.77716e-015	1.57964e-014	1.16474e-014	2.20554e-014	2.42859e-014	3.78236e-014	4.86638e-014	1.57039e-014	3.82862e-014	2.94767e-014	2.40325e-014	2.8027e-014	3.73672e-014
1.16811e-014	2.32975e-014	1.03504e-014	1.59382e-014	2.742e-014	1.76521e-014	2.80889e-015	1.59408e-014	-5.44894e-015	1.08802e-014	-1.00818e-014	-5.90884e-015	-2.31862e-015	1.60092e-014	1.16561e-014	2.24953e-014	2.46424e-014	3.83576e-014	4.90438e-014	1.58709e-014	3.87637e-014	2.95697e-014	2.40796e-014	2.80809e-014	3.79301e-014
1.17717e-014	2.32894e-014	1.02193e-014	1.63995e-014	2.74353e-014	1.79421e-014	3.78289e-015	1.66627e-014	-4.95201e-015	1.12929e-014	-9.56093e-015	-5.59706e-015	-1.83637e-015	1.62422e-014	1.16935e-014	2.29481e-014	2.49884e-014	3.88953e-014	4.94282e-014	1.60561e-014	3.92569e-014	2.96577e-014	2.41232e-014	2.81455e-014	3.84932e-014
1.18569e-014	2.32912e-014	1.01406e-014	1.68737e-014	2.74595e-014	1.82465e-014	4.7917e-015	1.74024e-014	-4.41782e-015	1.17044e-014	-9.00254e-015	-5.27106e-015	-1.3319e-015	1.64929e-014	1.17595e-014	2.34109e-014	2.53232e-014	3.9434e-014	4.98143e-014	1.62565e-014	3.97626e-014	2.97403e-014	2.41627e-014	2.82203e-014	3.90522e-014
1.19371e-014	2.33035e-014	1.01167e-014	1.73585e-014	2.74926e-014	1.85633e-014	5.82947e-015	1.81554e-014	-3.84904e-015	1.21118e-014	-8.40968e-015	-4.93152e-015	-8.07711e-016	1.67597e-014	1.18538e-014	2.38812e-014	2.56461e-014	3.99698e-014	5.01988e-014	1.64693e-014	4.02779e-014	2.9816e-014	2.41975e-014	2.83039e-014	3.9603e-014
1.2012e-014	2.33263e-014	1.01494e-014	1.78508e-014	2.75338e-014	1.88914e-014	6.88982e-015	1.89172e-014	-3.24886e-015	1.25122e-014	-7.7861e-015	-4.57856e-015	-2.65933e-016	1.70403e-014	1.19762e-014	2.4356e-014	2.59565e-014	4.04994e-014	5.05789e-014	1.66921e-014	4.07993e-014	2.98835e-014	2.42268e-014	2.83957e-014	4.01421e-014
1.20808e-014	2.33602e-014	1.02394e-014	1.83489e-014	2.75828e-014	1.92295e-014	7.96669e-015	1.96836e-014	-2.62059e-015	1.29033e-014	-7.13498e-015	-4.21329e-015	2.91215e-016	1.73321e-014	1.21254e-014	2.4833e-014	2.62541e-014	4.10203e-014	5.09523e-014	1.69217e-014	4.13239e-014	2.99408e-014	2.42502e-014	2.84937e-014	4.06649e-014
1.21431e-014	2.34058e-014	1.03874e-014	1.88501e-014	2.76388e-014	1.95757e-014	9.05365e-015	2.04503e-014	-1.96766e-015	1.32823e-014	-6.45933e-015	-3.83653e-015	8.61423e-016	1.76331e-014	1.2301e-014	2.5309e-014	2.6539e-014	4.15289e-014	5.13161e-014	1.71557e-014	4.18473e-014	2.99864e-014	2.42661e-014	2.85966e-014	4.11674e-014
1.21983e-014	2.34636e-014	1.05931e-014	1.93519e-014	2.77023e-014	1.9929e-014	1.01437e-014	2.12115e-014	-1.29388e-015	1.36473e-014	-5.76243e-015	-3.44922e-015	1.44206e-015	1.79403e-014	1.2501e-014	2.57806e-014	2.68114e-014	4.20222e-014	5.16678e-014	1.73914e-014	4.23665e-014	3.00185e-014	2.42746e-014	2.87023e-014	4.16462e-014
1.22462e-014	2.35336e-014	1.08565e-014	1.98515e-014	2.77729e-014	2.02868e-014	1.12304e-014	2.19629e-014	-6.02965e-016	1.39957e-014	-5.04839e-015	-3.0524e-015	2.0306e-015	1.82511e-014	1.27238e-014	2.62446e-014	2.70708e-014	4.24975e-014	5.20047e-014	1.76258e-014	4.28775e-014	3.00351e-014	2.42755e-014	2.88093e-014	4.20967e-014
1.22871e-014	2.36161e-014	1.1176e-014	2.03461e-014	2.78502e-014	2.06472e-014	1.23069e-014	2.26997e-014	1.0093e-016	1.4326e-014	-4.32095e-015	-2.64681e-015	2.62408e-015	1.85614e-014	1.29677e-014	2.66983e-014	2.73173e-014	4.29518e-014	5.23241e-014	1.78563e-014	4.33769e-014	3.00344e-014	2.42677e-014	2.89157e-014	4.25155e-014
1.23209e-014	2.37108e-014	1.15491e-014	2.08332e-014	2.7934e-014	2.10081e-014	1.33664e-014	2.34169e-014	8.12718e-016	1.46362e-014	-3.58466e-015	-2.23343e-015	3.21965e-015	1.88693e-014	1.32305e-014	2.71388e-014	2.75514e-014	4.33828e-014	5.26234e-014	1.80806e-014	4.38609e-014	3.00152e-014	2.42507e-014	2.90196e-014	4.28994e-014
1.23476e-014	2.38176e-014	1.19738e-014	2.13095e-014	2.80236e-014	2.13667e-014	1.44033e-014	2.41106e-014	1.52766e-015	1.49246e-014	-2.8435e-015	-1.8133e-015	3.81426e-015	1.91716e-014	1.35102e-014	2.75631e-014	2.77735e-014	4.37886e-014	5.29003e-014	1.82966e-014	4.43255e-014	2.99758e-014	2.42244e-014	2.91183e-014	4.32455e-014
1.23678e-014	2.39362e-014	1.24473e-014	2.17719e-014	2.81179e-014	2.17208e-014	1.54108e-014	2.4777e-014	2.24178e-015	1.51897e-014	-2.10106e-015	-1.38779e-015	4.40548e-015	1.9465e-014	1.38041e-014	2.79689e-014	2.79839e-014	4.41679e-014	5.31523e-014	1.85012e-014	4.47677e-014	2.99147e-014	2.41881e-014	2.92095e-014	4.35514e-014
1.23816e-014	2.40659e-014	1.29651e-014	2.22174e-014	2.82163e-014	2.20674e-014	1.63825e-014	2.54123e-014	2.95066e-015	1.54305e-014	-1.36143e-015	-9.58135e-016	4.99073e-015	1.97465e-014	1.41104e-014	2.83533e-014	2.81839e-014	4.45191e-014	5.33774e-014	1.8693e-014	4.51844e-014	2.98299e-014	2.41406e-014	2.92913e-014	4.3815e-014
1.23896e-014	2.42056e-014	1.35234e-014	2.26438e-014	2.8318e-014	2.24037e-014	1.73128e-014	2.60126e-014	3.64939e-015	1.56461e-014	-6.29007e-016	-5.25682e-016	5.5669e-015	2.00134e-014	1.44257e-014	2.87137e-014	2.83738e-014	4.48399e-014	5.35739e-014	1.88702e-014	4.55716e-014	2.97199e-014	2.40816e-014	2.93618e-014	4.40342e-014
1.23921e-014	2.43544e-014	1.41185e-014	2.30485e-014	2.84221e-014	2.27269e-014	1.81956e-014	2.65739e-014	4.33386e-015	1.58359e-014	9.2852e-017	-9.19003e-017	6.13054e-015	2.02626e-014	1.47472e-014	2.90477e-014	2.85542e-014	4.51296e-014	5.37399e-014	1.90315e-014	4.59264e-014	2.95839e-014	2.40108e-014	2.94184e-014	4.42072e-014
1.23903e-014	2.4512e-014	1.47448e-014	2.34282e-014	2.85279e-014	2.30345e-014	1.9025e-014	2.70935e-014	5.00027e-015	1.59999e-014	8.00817e-016	3.4179e-016	6.67877e-015	2.04926e-014	1.50726e-014	2.93535e-014	2.87261e-014	4.53874e-014	5.38738e-014	1.91751e-014	4.62458e-014	2.94212e-014	2.39275e-014	2.94596e-014	4.43329e-014
1.23848e-014	2.4677e-014	1.53975e-014	2.37802e-014	2.86342e-014	2.33242e-014	1.97957e-014	2.75688e-014	5.64432e-015	1.61378e-014	1.49149e-015	7.73769e-016	7.20849e-015	2.07015e-014	1.53993e-014	2.963e-014	2.88898e-014	4.56128e-014	5.39741e-014	1.93006e-014	4.65273e-014	2.9231e-014	2.38316e-014	2.94834e-014	4.44106e-014
1.23763e-014	2.4848e-014	1.60717e-014	2.4102e-014	2.87399e-014	2.35937e-014	2.05038e-014	2.79974e-014	6.26204e-015	1.62497e-014	2.16151e-015	1.20226e-015	7.71752e-015	2.08871e-014	1.57241e-014	2.98753e-014	2.9046e-014	4.58055e-014	5.40406e-014	1.94078e-014	4.67693e-014	2.90131e-014	2.37234e-014	2.94887e-014	4.44402e-014
1.23653e-014	2.50246e-014	1.67609e-014	2.43916e-014	2.88437e-014	2.38413e-014	2.11454e-014	2.83776e-014	6.85081e-015	1.63362e-014	2.8083e-015	1.62602e-015	8.20344e-015	2.10478e-014	1.60447e-014	3.00883e-014	2.91956e-014	4.59661e-014	5.40729e-014	1.94963e-014	4.69705e-014	2.87674e-014	2.36031e-014	2.94741e-014	4.44224e-014
1.23528e-014	2.52058e-014	1.74593e-014	2.46465e-014	2.89446e-014	2.40647e-014	2.17175e-014	2.87083e-014	7.40782e-015	1.63974e-014	3.42902e-015	2.0436e-015	8.66407e-015	2.11822e-014	1.63579e-014	3.02675e-014	2.93393e-014	4.60949e-014	5.40704e-014	1.95655e-014	4.71301e-014	2.84944e-014	2.34702e-014	2.94375e-014	4.43578e-014
1.23397e-014	2.53898e-014	1.81612e-014	2.48646e-014	2.90411e-014	2.42621e-014	2.22172e-014	2.89882e-014	7.93098e-015	1.64345e-014	4.02163e-015	2.45325e-015	9.09681e-015	2.12889e-014	1.66618e-014	3.04118e-014	2.94779e-014	4.61922e-014	5.40331e-014	1.96151e-014	4.7247e-014	2.81942e-014	2.33248e-014	2.93777e-014	4.42476e-014
1.23268e-014	2.55753e-014	1.88599e-014	2.5044e-014	2.91319e-014	2.4432e-014	2.26414e-014	2.92166e-014	8.41823e-015	1.64485e-014	4.58374e-015	2.85378e-015	9.50019e-015	2.13672e-014	1.69537e-014	3.05216e-014	2.96127e-014	4.6259e-014	5.39619e-014	1.96452e-014	4.73203e-014	2.78679e-014	2.31672e-014	2.92936e-014	4.40938e-014
1.23152e-014	2.57607e-014	1.95489e-014	2.51831e-014	2.92152e-014	2.45731e-014	2.29876e-014	2.93934e-014	8.86776e-015	1.64408e-014	5.11375e-015	3.24389e-015	9.87244e-015	2.14163e-014	1.72308e-014	3.05974e-014	2.97443e-014	4.62957e-014	5.38571e-014	1.96566e-014	4.73503e-014	2.75167e-014	2.29977e-014	2.91843e-014	4.3898e-014
1.23057e-014	2.59443e-014	2.02226e-014	2.52804e-014	2.92902e-014	2.46837e-014	2.32547e-014	2.95188e-014	9.27845e-015	1.64126e-014	5.61073e-015	3.62193e-015	1.02121e-014	2.14361e-014	1.74912e-014	3.06387e-014	2.9874e-014	4.63036e-014	5.37195e-014	1.96499e-014	4.73375e-014	2.71422e-014	2.28165e-014	2.90494e-014	4.36628e-014
1.22997e-014	2.6125e-014	2.08745e-014	2.53348e-014	2.93549e-014	2.47632e-014	2.34425e-014	2.95934e-014	9.64968e-015	1.63653e-014	6.07389e-015	3.98689e-015	1.05178e-014	2.1427e-014	1.77325e-014	3.06455e-014	3.00017e-014	4.62834e-014	5.35505e-014	1.96258e-014	4.72823e-014	2.6746e-014	2.26241e-014	2.88887e-014	4.33904e-014
1.22977e-014	2.6301e-014	2.14983e-014	2.53456e-014	2.94073e-014	2.48109e-014	2.35511e-014	2.96183e-014	9.9811e-015	1.63008e-014	6.50299e-015	4.33758e-015	1.07887e-014	2.13889e-014	1.79528e-014	3.06184e-014	3.01281e-014	4.62366e-014	5.33513e-014	1.95855e-014	4.71854e-014	2.63308e-014	2.24217e-014	2.87027e-014	4.30837e-014
1.23005e-014	2.64708e-014	2.20887e-014	2.53117e-014	2.94463e-014	2.48264e-014	2.35809e-014	2.95954e-014	1.02722e-014	1.62206e-014	6.89745e-015	4.67254e-015	1.10242e-014	2.13218e-014	1.81499e-014	3.05582e-014	3.02535e-014	4.61646e-014	5.31241e-014	1.95303e-014	4.70496e-014	2.58994e-014	2.22093e-014	2.84917e-014	4.2746e-014
1.23096e-014	2.66331e-014	2.264e-014	2.52329e-014	2.94701e-014	2.48087e-014	2.35328e-014	2.95265e-014	1.05246e-014	1.61265e-014	7.25755e-015	4.99086e-015	1.12238e-014	2.12264e-014	1.83225e-014	3.04658e-014	3.0378e-014	4.60702e-014	5.28706e-014	1.94604e-014	4.68763e-014	2.54544e-014	2.19876e-014	2.82562e-014	4.2381e-014
1.23255e-014	2.67865e-014	2.31472e-014	2.51087e-014	2.94776e-014	2.47578e-014	2.34085e-014	2.94132e-014	1.07392e-014	1.60205e-014	7.58368e-015	5.29174e-015	1.13879e-014	2.11035e-014	1.84689e-014	3.03428e-014	3.05018e-014	4.59551e-014	5.25937e-014	1.93773e-014	4.66675e-014	2.4999e-014	2.17582e-014	2.79971e-014	4.1992e-014
1.23494e-014	2.69301e-014	2.36048e-014	2.49387e-014	2.94665e-014	2.4675e-014	2.32098e-014	2.92586e-014	1.09171e-014	1.59044e-014	7.87652e-015	5.57416e-015	1.15169e-014	2.09546e-014	1.85884e-014	3.019e-014	3.06246e-014	4.58213e-014	5.22957e-014	1.92834e-014	4.64258e-014	2.45365e-014	2.15218e-014	2.77161e-014	4.15832e-014
1.23821e-014	2.70623e-014	2.40085e-014	2.47231e-014	2.94358e-014	2.45609e-014	2.29395e-014	2.90654e-014	1.10601e-014	1.57807e-014	8.13771e-015	5.83718e-015	1.16119e-014	2.07803e-014	1.86795e-014	3.0009e-014	3.07459e-014	4.56702e-014	5.19791e-014	1.91806e-014	4.61552e-014	2.40705e-014	2.12794e-014	2.7414e-014	4.1158e-014
1.24241e-014	2.71826e-014	2.43545e-014	2.44628e-014	2.93842e-014	2.44161e-014	2.26015e-014	2.88368e-014	1.11712e-014	1.56511e-014	8.36808e-015	6.08024e-015	1.16742e-014	2.05822e-014	1.87409e-014	2.98019e-014	3.08657e-014	4.55045e-014	5.1647e-014	1.90708e-014	4.58581e-014	2.36049e-014	2.10327e-014	2.70925e-014	4.07212e-014
1.24761e-014	2.72904e-014	2.46394e-014	2.41585e-014	2.93103e-014	2.42418e-014	2.21991e-014	2.85759e-014	1.12525e-014	1.55176e-014	8.56948e-015	6.30338e-015	1.17049e-014	2.03617e-014	1.87717e-014	2.9571e-014	3.09838e-014	4.53261e-014	5.13028e-014	1.89549e-014	4.55382e-014	2.31435e-014	2.07832e-014	2.67536e-014	4.02774e-014
1.25391e-014	2.73846e-014	2.486e-014	2.38112e-014	2.92136e-014	2.40383e-014	2.17365e-014	2.82862e-014	1.1307e-014	1.53823e-014	8.74369e-015	6.50604e-015	1.17054e-014	2.01205e-014	1.87724e-014	2.93176e-014	3.10996e-014	4.51369e-014	5.09493e-014	1.88347e-014	4.51993e-014	2.26904e-014	2.05315e-014	2.63993e-014	3.98296e-014
1.26133e-014	2.74647e-014	2.50145e-014	2.34218e-014	2.90929e-014	2.38071e-014	2.12186e-014	2.79707e-014	1.13373e-014	1.52469e-014	8.8924e-015	6.68821e-015	1.16778e-014	1.98597e-014	1.87419e-014	2.90436e-014	3.12123e-014	4.49392e-014	5.05894e-014	1.87126e-014	4.48447e-014	2.22489e-014	2.02792e-014	2.6032e-014	3.93819e-014
1.26985e-014	2.75306e-014	2.51002e-014	2.29914e-014	2.89469e-014	2.35496e-014	2.06498e-014	2.7633e-014	1.13464e-014	1.51132e-014	9.01817e-015	6.85014e-015	1.16241e-014	1.95814e-014	1.86798e-014	2.87511e-014	3.13209e-014	4.47351e-014	5.02268e-014	1.85897e-014	4.4479e-014	2.18228e-014	2.00279e-014	2.56543e-014	3.89385e-014
1.2795e-014	2.75821e-014	2.51161e-014	2.25217e-014	2.87752e-014	2.32677e-014	2.00355e-014	2.72766e-014	1.13372e-014	1.49829e-014	9.12373e-015	6.99214e-015	1.15474e-014	1.92869e-014	1.85859e-014	2.84419e-014	3.14245e-014	4.45272e-014	4.98645e-014	1.84676e-014	4.41053e-014	2.14157e-014	1.97784e-014	2.52689e-014	3.85022e-014
1.29035e-014	2.76191e-014	2.50615e-014	2.20144e-014	2.85764e-014	2.29631e-014	1.93806e-014	2.6905e-014	1.13129e-014	1.48576e-014	9.21114e-015	7.11481e-015	1.14508e-014	1.89775e-014	1.84598e-014	2.81189e-014	3.15229e-014	4.43173e-014	4.9506e-014	1.8348e-014	4.37278e-014	2.10308e-014	1.95325e-014	2.48782e-014	3.80763e-014
1.30242e-014	2.76421e-014	2.49358e-014	2.14714e-014	2.83506e-014	2.26377e-014	1.86908e-014	2.65225e-014	1.12773e-014	1.47391e-014	9.28245e-015	7.21854e-015	1.13368e-014	1.86548e-014	1.83013e-014	2.7784e-014	3.16144e-014	4.41076e-014	4.91546e-014	1.82319e-014	4.33507e-014	2.06717e-014	1.92913e-014	2.44846e-014	3.76644e-014
1.31576e-014	2.76516e-014	2.47393e-014	2.0895e-014	2.80982e-014	2.22934e-014	1.79723e-014	2.61325e-014	1.12332e-014	1.46287e-014	9.34065e-015	7.30353e-015	1.12092e-014	1.83209e-014	1.81112e-014	2.74397e-014	3.16977e-014	4.39001e-014	4.88131e-014	1.81205e-014	4.29773e-014	2.03419e-014	1.90562e-014	2.40915e-014	3.72698e-014
1.3303e-014	2.76483e-014	2.44732e-014	2.02872e-014	2.78193e-014	2.1932e-014	1.72316e-014	2.5738e-014	1.11839e-014	1.4528e-014	9.38845e-015	7.37081e-015	1.10715e-014	1.79772e-014	1.78893e-014	2.70883e-014	3.1772e-014	4.3697e-014	4.84855e-014	1.80154e-014	4.26114e-014	2.00442e-014	1.88282e-014	2.37019e-014	3.6895e-014
1.34603e-014	2.7633e-014	2.41398e-014	1.96514e-014	2.7514e-014	2.15557e-014	1.64749e-014	2.5343e-014	1.11329e-014	1.44381e-014	9.42855e-015	7.42157e-015	1.09278e-014	1.76252e-014	1.76368e-014	2.67323e-014	3.18368e-014	4.35009e-014	4.81752e-014	1.7917e-014	4.22564e-014	1.97808e-014	1.86079e-014	2.33185e-014	3.65418e-014
1.36293e-014	2.76067e-014	2.3741e-014	1.89893e-014	2.71837e-014	2.11668e-014	1.57083e-014	2.49505e-014	1.1083e-014	1.43601e-014	9.46318e-015	7.45684e-015	1.07814e-014	1.72658e-014	1.73548e-014	2.63742e-014	3.18907e-014	4.33135e-014	4.78847e-014	1.7827e-014	4.19154e-014	1.95545e-014	1.83968e-014	2.29438e-014	3.62127e-014
1.38095e-014	2.75704e-014	2.328e-014	1.83041e-014	2.68299e-014	2.07677e-014	1.49381e-014	2.45633e-014	1.10367e-014	1.42953e-014	9.49523e-015	7.47815e-015	1.0636e-014	1.69009e-014	1.70441e-014	2.60161e-014	3.19332e-014	4.3136e-014	4.76168e-014	1.77459e-014	4.15911e-014	1.93671e-014	1.81959e-014	2.25807e-014	3.59092e-014
1.40004e-014	2.75251e-014	2.27603e-014	1.75989e-014	2.64537e-014	2.03609e-014	1.41709e-014	2.41843e-014	1.09973e-014	1.42444e-014	9.52683e-015	7.48655e-015	1.04954e-014	1.65318e-014	1.67053e-014	2.566e-014	3.19638e-014	4.29709e-014	4.73739e-014	1.76743e-014	4.1287e-014	1.92194e-014	1.80059e-014	2.22313e-014	3.56324e-014
1.42016e-014	2.74717e-014	2.21852e-014	1.6877e-014	2.60564e-014	1.99483e-014	1.34121e-014	2.38164e-014	1.09668e-014	1.4208e-014	9.56028e-015	7.48339e-015	1.03632e-014	1.61594e-014	1.63395e-014	2.53078e-014	3.19816e-014	4.282e-014	4.71587e-014	1.76126e-014	4.10053e-014	1.91122e-014	1.78278e-014	2.18976e-014	3.53836e-014
1.44127e-014	2.7412e-014	2.15591e-014	1.61411e-014	2.56398e-014	1.95316e-014	1.26677e-014	2.3462e-014	1.09468e-014	1.41867e-014	9.5973e-015	7.47069e-015	1.02432e-014	1.57844e-014	1.59485e-014	2.49614e-014	3.19864e-014	4.26855e-014	4.69734e-014	1.75612e-014	4.07479e-014	1.90464e-014	1.76624e-014	2.1582e-014	3.51631e-014
1.46323e-014	2.73472e-014	2.0887e-014	1.53945e-014	2.5206e-014	1.91131e-014	1.19433e-014	2.31232e-014	1.09393e-014	1.41805e-014	9.63991e-015	7.44951e-015	1.01389e-014	1.54076e-014	1.55337e-014	2.46231e-014	3.19786e-014	4.25691e-014	4.68201e-014	1.75203e-014	4.05174e-014	1.90224e-014	1.75102e-014	2.12858e-014	3.4971e-014
1.48604e-014	2.72785e-014	2.01736e-014	1.46404e-014	2.47574e-014	1.86954e-014	1.12444e-014	2.28018e-014	1.09462e-014	1.41899e-014	9.68975e-015	7.42159e-015	1.00532e-014	1.50305e-014	1.50966e-014	2.42944e-014	3.19578e-014	4.24729e-014	4.67005e-014	1.74905e-014	4.03147e-014	1.90396e-014	1.73718e-014	2.1011e-014	3.48074e-014
1.50961e-014	2.72071e-014	1.94235e-014	1.38833e-014	2.4297e-014	1.82802e-014	1.05768e-014	2.24996e-014	1.09688e-014	1.42152e-014	9.74834e-015	7.38834e-015	9.98981e-015	1.46543e-014	1.46388e-014	2.39772e-014	3.19247e-014	4.23987e-014	4.66161e-014	1.74718e-014	4.01416e-014	1.90972e-014	1.72474e-014	2.07586e-014	3.46718e-014
1.53385e-014	2.71346e-014	1.86425e-014	1.31263e-014	2.38278e-014	1.78694e-014	9.94501e-015	2.22184e-014	1.10079e-014	1.42565e-014	9.8165e-015	7.35151e-015	9.95092e-015	1.42801e-014	1.41618e-014	2.36733e-014	3.18798e-014	4.2348e-014	4.65678e-014	1.74643e-014	3.99989e-014	1.91933e-014	1.71375e-014	2.05301e-014	3.45634e-014
1.5587e-014	2.70617e-014	1.78367e-014	1.23725e-014	2.33528e-014	1.74646e-014	9.3537e-015	2.19593e-014	1.10634e-014	1.43128e-014	9.89517e-015	7.31275e-015	9.93926e-015	1.39085e-014	1.36675e-014	2.33842e-014	3.18234e-014	4.23225e-014	4.65568e-014	1.74683e-014	3.98872e-014	1.93266e-014	1.70419e-014	2.03258e-014	3.4481e-014
1.58406e-014	2.69896e-014	1.70118e-014	1.16251e-014	2.28746e-014	1.70674e-014	8.80703e-015	2.17226e-014	1.11357e-014	1.43841e-014	9.98491e-015	7.27398e-015	9.95698e-015	1.35404e-014	1.31574e-014	2.31113e-014	3.17566e-014	4.23242e-014	4.6583e-014	1.7484e-014	3.98062e-014	1.94954e-014	1.69606e-014	2.01464e-014	3.44231e-014
1.60977e-014	2.69194e-014	1.61739e-014	1.08879e-014	2.23973e-014	1.6679e-014	8.30874e-015	2.15097e-014	1.12249e-014	1.44698e-014	1.00858e-014	7.23712e-015	1.00062e-014	1.31768e-014	1.26342e-014	2.28564e-014	3.16807e-014	4.23542e-014	4.66462e-014	1.75117e-014	3.97559e-014	1.96966e-014	1.68935e-014	1.99922e-014	3.43884e-014
[truncated: 1,302 more rows]
