# Supplementary material for: Prominent gamma band activity during visual motion perception in early-stage Alzheimer’s disease
Source: PLoS One. 2022 Apr 18;17(4):e0266693. doi: 10.1371/journal.pone.0266693 (PMC9015152; doi:10.1371/journal.pone.0266693)
Supplement: S1 File — (ZIP) [file pone.0266693.s001.zip › PloseOneé╠âfü[â^âVü[âgùp/Old06 R hemisphere.txt]

-2.07452e-014	-2.04919e-014	1.59193e-014	2.2714e-014	6.15887e-015	6.57525e-015	5.13258e-015	-1.26712e-014	-1.02131e-014	-1.12791e-014	-2.15471e-014	-1.83436e-014	-2.6844e-014	7.16861e-015	9.63403e-015	1.31451e-014	4.69151e-015	1.46475e-014	3.76445e-015	2.55931e-015	-5.82698e-015	3.75533e-015	1.05882e-014	-1.40694e-015	-6.67358e-015
-2.10365e-014	-2.01155e-014	1.57625e-014	2.17737e-014	6.67319e-015	6.19929e-015	4.11748e-015	-1.26128e-014	-1.0606e-014	-1.14146e-014	-2.14512e-014	-1.88307e-014	-2.68693e-014	7.40599e-015	9.54178e-015	1.29939e-014	5.28471e-015	1.3752e-014	3.68336e-015	3.03253e-015	-5.56404e-015	4.25699e-015	1.04242e-014	-1.273e-015	-6.97434e-015
-2.13445e-014	-1.97549e-014	1.56051e-014	2.08342e-014	7.17388e-015	5.83816e-015	3.11989e-015	-1.25426e-014	-1.09917e-014	-1.15576e-014	-2.13566e-014	-1.93369e-014	-2.68986e-014	7.62564e-015	9.44329e-015	1.28231e-014	5.87714e-015	1.2866e-014	3.60962e-015	3.48823e-015	-5.31215e-015	4.74516e-015	1.02603e-014	-1.15143e-015	-7.29692e-015
-2.16675e-014	-1.94128e-014	1.54477e-014	1.99011e-014	7.65782e-015	5.49514e-015	2.14666e-015	-1.2461e-014	-1.13659e-014	-1.17075e-014	-2.12638e-014	-1.98592e-014	-2.69318e-014	7.82697e-015	9.33971e-015	1.26332e-014	6.46482e-015	1.19948e-014	3.54349e-015	3.92357e-015	-5.07268e-015	5.21672e-015	1.00969e-014	-1.04324e-015	-7.63894e-015
-2.2003e-014	-1.90918e-014	1.52905e-014	1.89803e-014	8.12178e-015	5.17396e-015	1.20372e-015	-1.23685e-014	-1.17245e-014	-1.1863e-014	-2.11732e-014	-2.03945e-014	-2.6969e-014	8.00967e-015	9.23276e-015	1.2425e-014	7.04346e-015	1.11439e-014	3.48601e-015	4.33654e-015	-4.84647e-015	5.66845e-015	9.93438e-015	-9.49943e-016	-7.99807e-015
-2.23487e-014	-1.87942e-014	1.51344e-014	1.80779e-014	8.56221e-015	4.87783e-015	2.97348e-016	-1.22657e-014	-1.20633e-014	-1.20232e-014	-2.10855e-014	-2.09391e-014	-2.70096e-014	8.17352e-015	9.12324e-015	1.21997e-014	7.60879e-015	1.03186e-014	3.43759e-015	4.72495e-015	-4.63378e-015	6.09738e-015	9.77275e-015	-8.72898e-016	-8.3709e-015
-2.27016e-014	-1.85223e-014	1.49794e-014	1.71995e-014	8.97617e-015	4.60962e-015	-5.6709e-016	-1.21532e-014	-1.23782e-014	-1.21875e-014	-2.10009e-014	-2.14894e-014	-2.70529e-014	8.31886e-015	9.01245e-015	1.19583e-014	8.1569e-015	9.52369e-015	3.39839e-015	5.08641e-015	-4.43511e-015	6.50133e-015	9.61179e-015	-8.13269e-016	-8.75463e-015
-2.30595e-014	-1.82779e-014	1.48259e-014	1.63501e-014	9.36118e-015	4.37219e-015	-1.38445e-015	-1.2033e-014	-1.26658e-014	-1.23548e-014	-2.09197e-014	-2.2041e-014	-2.70981e-014	8.44588e-015	8.90137e-015	1.17018e-014	8.68382e-015	8.76374e-015	3.36844e-015	5.41917e-015	-4.25087e-015	6.87819e-015	9.45141e-015	-7.71866e-016	-9.14592e-015
-2.34198e-014	-1.80624e-014	1.46742e-014	1.55349e-014	9.71488e-015	4.16828e-015	-2.14988e-015	-1.19058e-014	-1.29223e-014	-1.25242e-014	-2.08423e-014	-2.25901e-014	-2.71445e-014	8.55495e-015	8.79146e-015	1.14318e-014	9.18576e-015	8.04271e-015	3.34716e-015	5.72243e-015	-4.08138e-015	7.22613e-015	9.29135e-015	-7.49389e-016	-9.54118e-015
-2.37798e-014	-1.78771e-014	1.45246e-014	1.47582e-014	1.00347e-014	3.99992e-015	-2.85872e-015	-1.17724e-014	-1.31439e-014	-1.26948e-014	-2.07689e-014	-2.3133e-014	-2.71914e-014	8.64634e-015	8.68373e-015	1.115e-014	9.65922e-015	7.3642e-015	3.3345e-015	5.99545e-015	-3.92679e-015	7.54322e-015	9.1315e-015	-7.4614e-016	-9.93671e-015
-2.41366e-014	-1.77233e-014	1.43775e-014	1.40245e-014	1.0319e-014	3.86913e-015	-3.50747e-015	-1.1634e-014	-1.33282e-014	-1.28654e-014	-2.06999e-014	-2.36655e-014	-2.72376e-014	8.72122e-015	8.5792e-015	1.08583e-014	1.01014e-014	6.73149e-015	3.33033e-015	6.23794e-015	-3.78667e-015	7.82797e-015	8.97137e-015	-7.62451e-016	-1.0329e-014
-2.44878e-014	-1.7601e-014	1.42331e-014	1.33378e-014	1.05665e-014	3.77713e-015	-4.09303e-015	-1.14917e-014	-1.34724e-014	-1.30348e-014	-2.06352e-014	-2.41839e-014	-2.7282e-014	8.78158e-015	8.47852e-015	1.05589e-014	1.05086e-014	6.14733e-015	3.33421e-015	6.45002e-015	-3.66091e-015	8.0793e-015	8.81064e-015	-7.98297e-016	-1.07142e-014
-2.483e-014	-1.75098e-014	1.40908e-014	1.27019e-014	1.07761e-014	3.72487e-015	-4.61293e-015	-1.1347e-014	-1.3574e-014	-1.32019e-014	-2.05749e-014	-2.46847e-014	-2.73231e-014	8.82884e-015	8.38295e-015	1.02533e-014	1.0878e-014	5.61391e-015	3.34582e-015	6.6316e-015	-3.54926e-015	8.29659e-015	8.64867e-015	-8.53466e-016	-1.10884e-014
-2.51608e-014	-1.74496e-014	1.395e-014	1.21194e-014	1.09466e-014	3.71259e-015	-5.06534e-015	-1.12017e-014	-1.36312e-014	-1.33657e-014	-2.0519e-014	-2.51638e-014	-2.73595e-014	8.86451e-015	8.29345e-015	9.94357e-015	1.12073e-014	5.13273e-015	3.36451e-015	6.78343e-015	-3.45141e-015	8.47936e-015	8.48508e-015	-9.27993e-016	-1.14471e-014
-2.54776e-014	-1.74203e-014	1.3811e-014	1.15933e-014	1.10775e-014	3.74039e-015	-5.44963e-015	-1.10572e-014	-1.36427e-014	-1.35254e-014	-2.04669e-014	-2.56175e-014	-2.73893e-014	8.89014e-015	8.21072e-015	9.63183e-015	1.1495e-014	4.70496e-015	3.3899e-015	6.90663e-015	-3.36697e-015	8.62827e-015	8.31956e-015	-1.02071e-015	-1.17868e-014
-2.5778e-014	-1.74205e-014	1.36734e-014	1.11252e-014	1.11691e-014	3.8078e-015	-5.76489e-015	-1.09146e-014	-1.36071e-014	-1.36797e-014	-2.04186e-014	-2.60425e-014	-2.74112e-014	8.90755e-015	8.13569e-015	9.3202e-015	1.17397e-014	4.33154e-015	3.42078e-015	7.0022e-015	-3.29578e-015	8.74355e-015	8.15118e-015	-1.1309e-015	-1.2104e-014
-2.60594e-014	-1.74489e-014	1.35369e-014	1.07161e-014	1.12211e-014	3.91388e-015	-6.0116e-015	-1.0775e-014	-1.35242e-014	-1.38277e-014	-2.03736e-014	-2.64359e-014	-2.74234e-014	8.91828e-015	8.06885e-015	9.01078e-015	1.194e-014	4.01248e-015	3.4566e-015	7.072e-015	-3.23715e-015	8.82624e-015	7.97937e-015	-1.2579e-015	-1.23954e-014
-2.63196e-014	-1.75035e-014	1.34006e-014	1.03668e-014	1.12346e-014	4.05726e-015	-6.19081e-015	-1.06401e-014	-1.33946e-014	-1.39684e-014	-2.03319e-014	-2.67949e-014	-2.74242e-014	8.92432e-015	8.01084e-015	8.70535e-015	1.20952e-014	3.74704e-015	3.4969e-015	7.11784e-015	-3.19056e-015	8.87736e-015	7.80361e-015	-1.40083e-015	-1.2658e-014
-2.65567e-014	-1.75825e-014	1.32638e-014	1.00774e-014	1.12106e-014	4.23627e-015	-6.3045e-015	-1.05107e-014	-1.32189e-014	-1.41009e-014	-2.0293e-014	-2.7117e-014	-2.74117e-014	8.92739e-015	7.96223e-015	8.40664e-015	1.22054e-014	3.53382e-015	3.54028e-015	7.14169e-015	-3.15598e-015	8.89827e-015	7.62367e-015	-1.55859e-015	-1.28887e-014
-2.67689e-014	-1.76839e-014	1.31262e-014	9.84721e-015	1.11501e-014	4.44866e-015	-6.35446e-015	-1.03883e-014	-1.29979e-014	-1.42247e-014	-2.0256e-014	-2.74003e-014	-2.73844e-014	8.92894e-015	7.92298e-015	8.11637e-015	1.22714e-014	3.37096e-015	3.5856e-015	7.14598e-015	-3.13265e-015	8.89074e-015	7.43872e-015	-1.72981e-015	-1.30845e-014
-2.69544e-014	-1.7805e-014	1.29871e-014	9.67522e-015	1.10556e-014	4.69141e-015	-6.34378e-015	-1.02741e-014	-1.27333e-014	-1.43392e-014	-2.02205e-014	-2.76432e-014	-2.73403e-014	8.93132e-015	7.8932e-015	7.83668e-015	1.22938e-014	3.25643e-015	3.63176e-015	7.13282e-015	-3.12005e-015	8.85641e-015	7.2485e-015	-1.91259e-015	-1.32432e-014
-2.71118e-014	-1.79436e-014	1.28462e-014	9.55984e-015	1.09292e-014	4.96144e-015	-6.27599e-015	-1.01692e-014	-1.24271e-014	-1.44441e-014	-2.01854e-014	-2.78441e-014	-2.72774e-014	8.93594e-015	7.87255e-015	7.56916e-015	1.22737e-014	3.18795e-015	3.6773e-015	7.1048e-015	-3.11775e-015	8.79769e-015	7.05256e-015	-2.10561e-015	-1.33631e-014
-2.72397e-014	-1.80961e-014	1.27023e-014	9.49922e-015	1.0773e-014	5.25496e-015	-6.15472e-015	-1.00738e-014	-1.20822e-014	-1.45391e-014	-2.01504e-014	-2.80023e-014	-2.71936e-014	8.94411e-015	7.86147e-015	7.31586e-015	1.22126e-014	3.16261e-015	3.72118e-015	7.06447e-015	-3.1256e-015	8.71691e-015	6.85052e-015	-2.3068e-015	-1.34425e-014
-2.73374e-014	-1.82597e-014	1.25548e-014	9.49065e-015	1.05893e-014	5.56826e-015	-5.9843e-015	-9.98927e-015	-1.17019e-014	-1.46237e-014	-2.01148e-014	-2.81173e-014	-2.70874e-014	8.95665e-015	7.85935e-015	7.07866e-015	1.21121e-014	3.17684e-015	3.76283e-015	7.01446e-015	-3.14279e-015	8.61659e-015	6.64244e-015	-2.51462e-015	-1.34801e-014
-2.74048e-014	-1.8431e-014	1.24031e-014	9.53058e-015	1.03806e-014	5.89739e-015	-5.76991e-015	-9.91635e-015	-1.12897e-014	-1.46978e-014	-2.00777e-014	-2.81891e-014	-2.69578e-014	8.9746e-015	7.86554e-015	6.85882e-015	1.19747e-014	3.22681e-015	3.80163e-015	6.95726e-015	-3.16876e-015	8.49924e-015	6.42827e-015	-2.72768e-015	-1.34755e-014
-2.7441e-014	-1.86067e-014	1.2246e-014	9.616e-015	1.01505e-014	6.23746e-015	-5.51675e-015	-9.85531e-015	-1.085e-014	-1.47613e-014	-2.00382e-014	-2.82177e-014	-2.68034e-014	8.9984e-015	7.87933e-015	6.65722e-015	1.18037e-014	3.309e-015	3.83652e-015	6.89554e-015	-3.20334e-015	8.36761e-015	6.20837e-015	-2.94433e-015	-1.34284e-014
-2.7446e-014	-1.87839e-014	1.2083e-014	9.74265e-015	9.90181e-015	6.58403e-015	-5.23022e-015	-9.8066e-015	-1.03869e-014	-1.4814e-014	-1.99957e-014	-2.82042e-014	-2.66231e-014	9.02885e-015	7.90028e-015	6.47514e-015	1.16023e-014	3.41979e-015	3.8664e-015	6.83162e-015	-3.24666e-015	8.22455e-015	5.98279e-015	-3.16324e-015	-1.33389e-014
-2.74199e-014	-1.8959e-014	1.19129e-014	9.90618e-015	9.63755e-015	6.93276e-015	-4.9159e-015	-9.76997e-015	-9.90562e-015	-1.48563e-014	-1.99499e-014	-2.81503e-014	-2.6416e-014	9.06594e-015	7.92745e-015	6.31365e-015	1.1374e-014	3.55506e-015	3.89081e-015	6.76735e-015	-3.29849e-015	8.07287e-015	5.7519e-015	-3.38262e-015	-1.32078e-014
-2.73627e-014	-1.91289e-014	1.17355e-014	1.01018e-014	9.36108e-015	7.27885e-015	-4.57927e-015	-9.74608e-015	-9.41141e-015	-1.48883e-014	-1.98996e-014	-2.80575e-014	-2.61809e-014	9.10942e-015	7.95957e-015	6.17387e-015	1.11224e-014	3.71085e-015	3.90913e-015	6.7047e-015	-3.3583e-015	7.91518e-015	5.51625e-015	-3.60082e-015	-1.30362e-014
-2.72749e-014	-1.92903e-014	1.15498e-014	1.03252e-014	9.07554e-015	7.61799e-015	-4.22631e-015	-9.73491e-015	-8.9097e-015	-1.49104e-014	-1.98441e-014	-2.79278e-014	-2.59179e-014	9.15928e-015	7.99594e-015	6.05635e-015	1.08514e-014	3.88269e-015	3.92096e-015	6.6458e-015	-3.42599e-015	7.75368e-015	5.27634e-015	-3.81677e-015	-1.28261e-014
-2.71575e-014	-1.94402e-014	1.13553e-014	1.05709e-014	8.78422e-015	7.94487e-015	-3.86273e-015	-9.73647e-015	-8.40563e-015	-1.49231e-014	-1.97827e-014	-2.77643e-014	-2.56265e-014	9.21475e-015	8.03516e-015	5.96155e-015	1.05651e-014	4.06633e-015	3.92551e-015	6.59234e-015	-3.50191e-015	7.5909e-015	5.03315e-015	-4.02927e-015	-1.25796e-014
-2.70109e-014	-1.95759e-014	1.11518e-014	1.0834e-014	8.49004e-015	8.25511e-015	-3.49437e-015	-9.74988e-015	-7.90492e-015	-1.49269e-014	-1.97147e-014	-2.75689e-014	-2.53065e-014	9.27544e-015	8.07633e-015	5.88939e-015	1.02674e-014	4.25842e-015	3.92228e-015	6.5461e-015	-3.58568e-015	7.42915e-015	4.78754e-015	-4.23738e-015	-1.22995e-014
-2.68364e-014	-1.96953e-014	1.09392e-014	1.11097e-014	8.19631e-015	8.54456e-015	-3.12697e-015	-9.7748e-015	-7.41337e-015	-1.49222e-014	-1.96395e-014	-2.73448e-014	-2.49588e-014	9.34002e-015	8.11836e-015	5.83986e-015	9.96275e-015	4.45565e-015	3.9112e-015	6.5074e-015	-3.67656e-015	7.2707e-015	4.54042e-015	-4.43964e-015	-1.19884e-014
-2.66354e-014	-1.97955e-014	1.07171e-014	1.1393e-014	7.9059e-015	8.80861e-015	-2.76559e-015	-9.81053e-015	-6.93665e-015	-1.491e-014	-1.95563e-014	-2.70951e-014	-2.45844e-014	9.40756e-015	8.15999e-015	5.81264e-015	9.65584e-015	4.65409e-015	3.89195e-015	6.47702e-015	-3.77406e-015	7.11727e-015	4.29317e-015	-4.63589e-015	-1.16493e-014
-2.64098e-014	-1.98747e-014	1.04854e-014	1.16786e-014	7.62117e-015	9.04373e-015	-2.4154e-015	-9.85637e-015	-6.48025e-015	-1.48907e-014	-1.94648e-014	-2.68234e-014	-2.41838e-014	9.47649e-015	8.19998e-015	5.80711e-015	9.35103e-015	4.85015e-015	3.86447e-015	6.45545e-015	-3.87813e-015	6.97028e-015	4.04701e-015	-4.82531e-015	-1.1286e-014
-2.61613e-014	-1.99312e-014	1.02445e-014	1.19619e-014	7.34527e-015	9.24649e-015	-2.08193e-015	-9.91137e-015	-6.04955e-015	-1.48649e-014	-1.93645e-014	-2.65333e-014	-2.37586e-014	9.54526e-015	8.23712e-015	5.82273e-015	9.05257e-015	5.04096e-015	3.82921e-015	6.44287e-015	-3.98833e-015	6.83127e-015	3.80299e-015	-5.00767e-015	-1.09021e-014
-2.58919e-014	-1.9963e-014	9.99391e-015	1.22383e-014	7.08022e-015	9.41311e-015	-1.76927e-015	-9.97498e-015	-5.64973e-015	-1.48332e-014	-1.92556e-014	-2.62286e-014	-2.33114e-014	9.61231e-015	8.26997e-015	5.85921e-015	8.76436e-015	5.22419e-015	3.78604e-015	6.43883e-015	-4.10412e-015	6.70148e-015	3.56273e-015	-5.18303e-015	-1.05019e-014
-2.56033e-014	-1.99692e-014	9.73385e-015	1.25037e-014	6.82881e-015	9.54086e-015	-1.48104e-015	-1.00469e-014	-5.28512e-015	-1.47965e-014	-1.9138e-014	-2.59128e-014	-2.28438e-014	9.67582e-015	8.29762e-015	5.91507e-015	8.4904e-015	5.39729e-015	3.73506e-015	6.44252e-015	-4.225e-015	6.58186e-015	3.32779e-015	-5.35074e-015	-1.00896e-014
-2.52975e-014	-1.99492e-014	9.4648e-015	1.27542e-014	6.5927e-015	9.6276e-015	-1.2205e-015	-1.01262e-014	-4.9604e-015	-1.47555e-014	-1.90112e-014	-2.55892e-014	-2.23576e-014	9.73375e-015	8.31936e-015	5.98911e-015	8.23469e-015	5.5584e-015	3.67653e-015	6.45347e-015	-4.35064e-015	6.47281e-015	3.09985e-015	-5.51127e-015	-9.66943e-015
-2.49767e-014	-1.99023e-014	9.18716e-015	1.29859e-014	6.3734e-015	9.67101e-015	-9.91286e-016	-1.02117e-014	-4.67967e-015	-1.47106e-014	-1.88755e-014	-2.52618e-014	-2.18559e-014	9.78408e-015	8.33401e-015	6.08004e-015	8.00043e-015	5.7057e-015	3.61086e-015	6.4709e-015	-4.48007e-015	6.37443e-015	2.88071e-015	-5.66447e-015	-9.246e-015
-2.46428e-014	-1.98283e-014	8.90097e-015	1.31954e-014	6.17225e-015	9.66991e-015	-7.95872e-016	-1.03021e-014	-4.44639e-015	-1.46625e-014	-1.87311e-014	-2.49344e-014	-2.1342e-014	9.82472e-015	8.34034e-015	6.1863e-015	7.79051e-015	5.83846e-015	3.53848e-015	6.49311e-015	-4.61278e-015	6.2867e-015	2.67169e-015	-5.81069e-015	-8.82348e-015
-2.42984e-014	-1.97274e-014	8.60734e-015	1.33795e-014	5.99044e-015	9.62342e-015	-6.36315e-016	-1.03969e-014	-4.26382e-015	-1.46115e-014	-1.8578e-014	-2.46101e-014	-2.08185e-014	9.8539e-015	8.33771e-015	6.30688e-015	7.60767e-015	5.95601e-015	3.45991e-015	6.51857e-015	-4.74771e-015	6.20954e-015	2.47444e-015	-5.95051e-015	-8.40608e-015
-2.39453e-014	-1.96002e-014	8.30723e-015	1.35361e-014	5.82867e-015	9.53078e-015	-5.13852e-016	-1.04955e-014	-4.13463e-015	-1.4558e-014	-1.84168e-014	-2.42918e-014	-2.02885e-014	9.86932e-015	8.32522e-015	6.43979e-015	7.45465e-015	6.05756e-015	3.3753e-015	6.54594e-015	-4.88374e-015	6.14196e-015	2.29087e-015	-6.08425e-015	-7.99792e-015
-2.35858e-014	-1.94476e-014	8.00078e-015	1.36628e-014	5.68691e-015	9.39204e-015	-4.29329e-016	-1.05968e-014	-4.06132e-015	-1.45021e-014	-1.82484e-014	-2.39826e-014	-1.97559e-014	9.86931e-015	8.30267e-015	6.58333e-015	7.33322e-015	6.14321e-015	3.28583e-015	6.57312e-015	-5.0199e-015	6.08325e-015	2.12256e-015	-6.21251e-015	-7.60289e-015
-2.3222e-014	-1.92711e-014	7.68913e-015	1.3758e-014	5.56559e-015	9.20781e-015	-3.82827e-016	-1.06996e-014	-4.04528e-015	-1.44441e-014	-1.8073e-014	-2.36851e-014	-1.9224e-014	9.85223e-015	8.26936e-015	6.73569e-015	7.24546e-015	6.21339e-015	3.19197e-015	6.59806e-015	-5.15494e-015	6.03221e-015	1.97078e-015	-6.33623e-015	-7.22506e-015
-2.28564e-014	-1.90714e-014	7.3731e-015	1.38202e-014	5.46446e-015	8.97924e-015	-3.7427e-016	-1.08039e-014	-4.08708e-015	-1.4384e-014	-1.7891e-014	-2.34015e-014	-1.86968e-014	9.81688e-015	8.22522e-015	6.89494e-015	7.19266e-015	6.26885e-015	3.09417e-015	6.61945e-015	-5.28775e-015	5.98765e-015	1.83688e-015	-6.45567e-015	-6.86818e-015
-2.24909e-014	-1.88505e-014	7.05351e-015	1.38487e-014	5.38284e-015	8.70759e-015	-4.03323e-016	-1.0909e-014	-4.18724e-015	-1.43223e-014	-1.77034e-014	-2.31336e-014	-1.8178e-014	9.76204e-015	8.16965e-015	7.05942e-015	7.17582e-015	6.31036e-015	2.99326e-015	6.6349e-015	-5.41733e-015	5.94758e-015	1.72232e-015	-6.57167e-015	-6.53597e-015
-2.21277e-014	-1.86102e-014	6.73172e-015	1.3843e-014	5.32013e-015	8.39453e-015	-4.69295e-016	-1.10146e-014	-4.34555e-015	-1.42586e-014	-1.75112e-014	-2.28832e-014	-1.76712e-014	9.68641e-015	8.10249e-015	7.22755e-015	7.19555e-015	6.33868e-015	2.88939e-015	6.64259e-015	-5.54239e-015	5.91061e-015	1.62832e-015	-6.68536e-015	-6.23123e-015
-2.17682e-014	-1.83528e-014	6.40919e-015	1.38033e-014	5.27559e-015	8.04258e-015	-5.70064e-016	-1.11206e-014	-4.56088e-015	-1.4193e-014	-1.73153e-014	-2.2651e-014	-1.71802e-014	9.58953e-015	8.02366e-015	7.39694e-015	7.25219e-015	6.35555e-015	2.78283e-015	6.64042e-015	-5.66124e-015	5.87537e-015	1.55588e-015	-6.79696e-015	-5.95655e-015
-2.14139e-014	-1.80802e-014	6.08657e-015	1.37302e-014	5.24843e-015	7.65441e-015	-7.03593e-016	-1.12266e-014	-4.83179e-015	-1.41253e-014	-1.71164e-014	-2.24376e-014	-1.67085e-014	9.47033e-015	7.93307e-015	7.56566e-015	7.34595e-015	6.3622e-015	2.67419e-015	6.62668e-015	-5.77293e-015	5.83988e-015	1.50591e-015	-6.90691e-015	-5.71455e-015
-2.10667e-014	-1.77949e-014	5.7646e-015	1.36248e-014	5.23626e-015	7.23321e-015	-8.67604e-016	-1.13326e-014	-5.15647e-015	-1.40551e-014	-1.69155e-014	-2.22435e-014	-1.62592e-014	9.32885e-015	7.83073e-015	7.73182e-015	7.47598e-015	6.36003e-015	2.56384e-015	6.5998e-015	-5.87634e-015	5.80203e-015	1.47929e-015	-7.016e-015	-5.50692e-015
-2.0728e-014	-1.74987e-014	5.44482e-015	1.3488e-014	5.23684e-015	6.78266e-015	-1.05891e-015	-1.14387e-014	-5.53183e-015	-1.39822e-014	-1.67135e-014	-2.20688e-014	-1.58354e-014	9.16544e-015	7.71701e-015	7.89335e-015	7.64104e-015	6.35072e-015	2.4522e-015	6.55808e-015	-5.96929e-015	5.75993e-015	1.477e-015	-7.12446e-015	-5.33496e-015
-2.03991e-014	-1.71942e-014	5.12816e-015	1.33213e-014	5.24826e-015	6.30595e-015	-1.27487e-015	-1.15446e-014	-5.95462e-015	-1.39058e-014	-1.65116e-014	-2.19131e-014	-1.54405e-014	8.98055e-015	7.59216e-015	8.04832e-015	7.83931e-015	6.33567e-015	2.33928e-015	6.50036e-015	-6.05022e-015	5.71159e-015	1.49924e-015	-7.23256e-015	-5.19971e-015
-2.00811e-014	-1.68835e-014	4.81568e-015	1.31263e-014	5.26838e-015	5.8069e-015	-1.51241e-015	-1.16504e-014	-6.42111e-015	-1.38255e-014	-1.63105e-014	-2.17756e-014	-1.50776e-014	8.77536e-015	7.45652e-015	8.1949e-015	8.06927e-015	6.31634e-015	2.22518e-015	6.42593e-015	-6.11787e-015	5.65504e-015	1.54609e-015	-7.34025e-015	-5.10105e-015
-1.97752e-014	-1.65692e-014	4.5083e-015	1.29054e-014	5.29499e-015	5.2893e-015	-1.76847e-015	-1.17565e-014	-6.927e-015	-1.37406e-014	-1.61118e-014	-2.16551e-014	-1.47491e-014	8.55075e-015	7.31069e-015	8.33089e-015	8.32879e-015	6.29459e-015	2.10973e-015	6.33346e-015	-6.1712e-015	5.58857e-015	1.61753e-015	-7.44769e-015	-5.0389e-015
-1.94825e-014	-1.62534e-014	4.20659e-015	1.26605e-014	5.32558e-015	4.75691e-015	-2.03954e-015	-1.18631e-014	-7.4683e-015	-1.36507e-014	-1.59161e-014	-2.15499e-014	-1.44567e-014	8.30797e-015	7.15536e-015	8.45468e-015	8.61535e-015	6.27177e-015	1.99315e-015	6.22224e-015	-6.20932e-015	5.51074e-015	1.71346e-015	-7.5547e-015	-5.01292e-015
-1.92033e-014	-1.59381e-014	3.91147e-015	1.23938e-014	5.35791e-015	4.21373e-015	-2.32211e-015	-1.19704e-014	-8.03995e-015	-1.35546e-014	-1.57241e-014	-2.14583e-014	-1.42023e-014	8.04842e-015	6.99087e-015	8.56466e-015	8.92656e-015	6.24889e-015	1.87528e-015	6.09229e-015	-6.23141e-015	5.41994e-015	1.8333e-015	-7.66091e-015	-5.0225e-015
-1.89379e-014	-1.56249e-014	3.62416e-015	1.21075e-014	5.38935e-015	3.66397e-015	-2.61217e-015	-1.20788e-014	-8.63708e-015	-1.34514e-014	-1.5537e-014	-2.13779e-014	-1.39871e-014	7.77374e-015	6.8181e-015	8.65912e-015	9.2601e-015	6.2269e-015	1.75571e-015	5.94354e-015	-6.23683e-015	5.31522e-015	1.9768e-015	-7.76588e-015	-5.06665e-015
-1.86866e-014	-1.53156e-014	3.34516e-015	1.1804e-014	5.41712e-015	3.11119e-015	-2.90639e-015	-1.21888e-014	-9.25424e-015	-1.33405e-014	-1.53552e-014	-2.13063e-014	-1.38123e-014	7.48646e-015	6.6377e-015	8.73663e-015	9.61298e-015	6.20662e-015	1.63399e-015	5.77647e-015	-6.2247e-015	5.19575e-015	2.14342e-015	-7.86886e-015	-5.14393e-015
-1.84489e-014	-1.50119e-014	3.07511e-015	1.14856e-014	5.43871e-015	2.55902e-015	-3.20112e-015	-1.23006e-014	-9.88609e-015	-1.32215e-014	-1.51793e-014	-2.12407e-014	-1.36779e-014	7.18889e-015	6.45047e-015	8.79638e-015	9.98205e-015	6.189e-015	1.50942e-015	5.59171e-015	-6.19457e-015	5.06067e-015	2.33194e-015	-7.96905e-015	-5.25178e-015
-1.82251e-014	-1.47154e-014	2.81466e-015	1.1155e-014	5.45187e-015	2.01121e-015	-3.49321e-015	-1.24145e-014	-1.05267e-014	-1.30934e-014	-1.50099e-014	-2.11781e-014	-1.35841e-014	6.88344e-015	6.25679e-015	8.83753e-015	1.03643e-014	6.17428e-015	1.38154e-015	5.39021e-015	-6.14689e-015	4.90955e-015	2.5414e-015	-8.06593e-015	-5.38813e-015
-1.8015e-014	-1.44274e-014	2.56401e-015	1.08141e-014	5.45409e-015	1.47083e-015	-3.77898e-015	-1.25311e-014	-1.11705e-014	-1.29557e-014	-1.48475e-014	-2.11154e-014	-1.35298e-014	6.57234e-015	6.05725e-015	8.85903e-015	1.07564e-014	6.16208e-015	1.24971e-015	5.17328e-015	-6.08131e-015	4.74186e-015	2.77106e-015	-8.15799e-015	-5.54979e-015
-1.78176e-014	-1.41489e-014	2.32351e-015	1.0465e-014	5.44257e-015	9.40921e-016	-4.05569e-015	-1.26507e-014	-1.18119e-014	-1.2808e-014	-1.46921e-014	-2.10496e-014	-1.35141e-014	6.25812e-015	5.85238e-015	8.8599e-015	1.1155e-014	6.1525e-015	1.11347e-015	4.94247e-015	-5.99849e-015	4.55718e-015	3.01958e-015	-8.24383e-015	-5.73415e-015
-1.7632e-014	-1.38805e-014	2.09352e-015	1.01096e-014	5.41493e-015	4.2408e-016	-4.32088e-015	-1.27732e-014	-1.24457e-014	-1.26497e-014	-1.45443e-014	-2.09777e-014	-1.35357e-014	5.94409e-015	5.64316e-015	8.83915e-015	1.15566e-014	6.14482e-015	9.71954e-016	4.69943e-015	-5.89866e-015	4.35584e-015	3.2851e-015	-8.32188e-015	-5.93775e-015
-1.74573e-014	-1.36222e-014	1.87407e-015	9.75044e-015	5.36938e-015	-7.70542e-017	-4.57161e-015	-1.28988e-014	-1.30665e-014	-1.24804e-014	-1.44039e-014	-2.08969e-014	-1.3592e-014	5.63284e-015	5.4304e-015	8.79596e-015	1.19579e-014	6.13879e-015	8.24256e-016	4.44643e-015	-5.78271e-015	4.13837e-015	3.56613e-015	-8.39078e-015	-6.15764e-015
-1.72927e-014	-1.33739e-014	1.66501e-015	9.38899e-015	5.3035e-015	-5.60466e-016	-4.80579e-015	-1.30278e-014	-1.36695e-014	-1.23e-014	-1.42708e-014	-2.0804e-014	-1.36808e-014	5.32654e-015	5.21433e-015	8.73054e-015	1.23557e-014	6.13324e-015	6.69213e-016	4.18561e-015	-5.65181e-015	3.90536e-015	3.86089e-015	-8.44951e-015	-6.39039e-015
-1.71367e-014	-1.31355e-014	1.46659e-015	9.02646e-015	5.21562e-015	-1.0243e-015	-5.02132e-015	-1.31599e-014	-1.42497e-014	-1.21081e-014	-1.41445e-014	-2.06964e-014	-1.37988e-014	5.02839e-015	4.99555e-015	8.64267e-015	1.27472e-014	6.12656e-015	5.0649e-016	3.9192e-015	-5.5074e-015	3.65738e-015	4.16746e-015	-8.4965e-015	-6.63291e-015
-1.69881e-014	-1.29068e-014	1.27847e-015	8.66418e-015	5.10432e-015	-1.46719e-015	-5.21686e-015	-1.32952e-014	-1.48021e-014	-1.1905e-014	-1.40244e-014	-2.05713e-014	-1.39426e-014	4.74108e-015	4.77462e-015	8.53267e-015	1.31295e-014	6.11723e-015	3.35678e-016	3.64946e-015	-5.35124e-015	3.39537e-015	4.48386e-015	-8.53013e-015	-6.88098e-015
-1.68452e-014	-1.26869e-014	1.10065e-015	8.30371e-015	4.96821e-015	-1.88813e-015	-5.39074e-015	-1.34338e-014	-1.53225e-014	-1.1691e-014	-1.39098e-014	-2.04261e-014	-1.41083e-014	4.46673e-015	4.55225e-015	8.40012e-015	1.35e-014	6.10365e-015	1.55413e-016	3.37887e-015	-5.18523e-015	3.12073e-015	4.80841e-015	-8.54869e-015	-7.1317e-015
-1.67065e-014	-1.24751e-014	9.32954e-016	7.94568e-015	4.80635e-015	-2.28641e-015	-5.54212e-015	-1.35757e-014	-1.58069e-014	-1.14661e-014	-1.37998e-014	-2.02586e-014	-1.4292e-014	4.20733e-015	4.32943e-015	8.24553e-015	1.38555e-014	6.08398e-015	-3.44379e-017	3.10954e-015	-5.01148e-015	2.83521e-015	5.13945e-015	-8.55092e-015	-7.38105e-015
-1.65702e-014	-1.22703e-014	7.74816e-016	7.59099e-015	4.61781e-015	-2.66208e-015	-5.67106e-015	-1.3721e-014	-1.62524e-014	-1.12304e-014	-1.3694e-014	-2.00667e-014	-1.44893e-014	3.96496e-015	4.1061e-015	8.06892e-015	1.41938e-014	6.05633e-015	-2.34446e-016	2.84437e-015	-4.83224e-015	2.54026e-015	5.47492e-015	-8.53496e-015	-7.62578e-015
-1.6434e-014	-1.20715e-014	6.26087e-016	7.24001e-015	4.40187e-015	-3.01536e-015	-5.77666e-015	-1.3869e-014	-1.6656e-014	-1.09848e-014	-1.3591e-014	-1.98486e-014	-1.46956e-014	3.74155e-015	3.88317e-015	7.87081e-015	1.45127e-014	6.01875e-015	-4.45243e-016	2.58597e-015	-4.65005e-015	2.23756e-015	5.81299e-015	-8.49942e-015	-7.86285e-015
-1.62955e-014	-1.18768e-014	4.86329e-016	6.89335e-015	4.15767e-015	-3.34662e-015	-5.85876e-015	-1.40189e-014	-1.70153e-014	-1.07295e-014	-1.34893e-014	-1.96031e-014	-1.49054e-014	3.53849e-015	3.66129e-015	7.65219e-015	1.48097e-014	5.96902e-015	-6.6741e-016	2.33704e-015	-4.46738e-015	1.92907e-015	6.15194e-015	-8.44312e-015	-8.08928e-015
-1.61528e-014	-1.1685e-014	3.55308e-016	6.55122e-015	3.88516e-015	-3.65658e-015	-5.91753e-015	-1.41701e-014	-1.73279e-014	-1.04657e-014	-1.3388e-014	-1.93291e-014	-1.51135e-014	3.35709e-015	3.44038e-015	7.41375e-015	1.50831e-014	5.9052e-015	-9.01268e-016	2.09978e-015	-4.28729e-015	1.61674e-015	6.49001e-015	-8.36507e-015	-8.30234e-015
-1.60035e-014	-1.14939e-014	2.32046e-016	6.21373e-015	3.58459e-015	-3.9464e-015	-5.95394e-015	-1.43221e-014	-1.75926e-014	-1.0194e-014	-1.32859e-014	-1.90262e-014	-1.53149e-014	3.19809e-015	3.22089e-015	7.15628e-015	1.53314e-014	5.82465e-015	-1.14682e-015	1.87642e-015	-4.11218e-015	1.30272e-015	6.82561e-015	-8.2642e-015	-8.49969e-015
-1.58459e-014	-1.13018e-014	1.16178e-016	5.88083e-015	3.25651e-015	-4.21742e-015	-5.96866e-015	-1.44746e-014	-1.78085e-014	-9.91564e-015	-1.31817e-014	-1.86938e-014	-1.55051e-014	3.06179e-015	3.00336e-015	6.88103e-015	1.55535e-014	5.72526e-015	-1.40392e-015	1.6692e-015	-3.94479e-015	9.89069e-016	7.15683e-015	-8.14021e-015	-8.67919e-015
-1.56777e-014	-1.11065e-014	7.06744e-018	5.55212e-015	2.90127e-015	-4.47109e-015	-5.9625e-015	-1.46268e-014	-1.79749e-014	-9.63149e-015	-1.30743e-014	-1.83322e-014	-1.5679e-014	2.9487e-015	2.78881e-015	6.58938e-015	1.57481e-014	5.60498e-015	-1.67231e-015	1.47989e-015	-3.78826e-015	6.77779e-016	7.48184e-015	-7.99271e-015	-8.83902e-015
-1.54961e-014	-1.09058e-014	-9.59183e-017	5.22723e-015	2.51978e-015	-4.70883e-015	-5.93684e-015	-1.47775e-014	-1.80916e-014	-9.3435e-015	-1.29624e-014	-1.79417e-014	-1.5832e-014	2.85882e-015	2.57728e-015	6.28275e-015	1.5914e-014	5.46287e-015	-1.95169e-015	1.30986e-015	-3.64524e-015	3.71163e-016	7.79925e-015	-7.82125e-015	-8.9778e-015
-1.52991e-014	-1.06984e-014	-1.93138e-016	4.90632e-015	2.11322e-015	-4.93295e-015	-5.89309e-015	-1.49257e-014	-1.81591e-014	-9.05286e-015	-1.28442e-014	-1.75234e-014	-1.59593e-014	2.79132e-015	2.36919e-015	5.96277e-015	1.60507e-014	5.2974e-015	-2.24148e-015	1.16059e-015	-3.51849e-015	7.103e-017	8.10804e-015	-7.62615e-015	-9.09436e-015
-1.50846e-014	-1.04823e-014	-2.85182e-016	4.58854e-015	1.68321e-015	-5.1453e-015	-5.83277e-015	-1.50708e-014	-1.81777e-014	-8.76073e-015	-1.27184e-014	-1.70783e-014	-1.60563e-014	2.74594e-015	2.16509e-015	5.63093e-015	1.61577e-014	5.10681e-015	-2.5412e-015	1.03351e-015	-3.41037e-015	-2.21073e-016	8.40665e-015	-7.40798e-015	-9.18751e-015
-1.48502e-014	-1.02556e-014	-3.72441e-016	4.2734e-015	1.23091e-015	-5.3478e-015	-5.75775e-015	-1.52121e-014	-1.81493e-014	-8.46865e-015	-1.25837e-014	-1.66079e-014	-1.61185e-014	2.72141e-015	1.96552e-015	5.28882e-015	1.62348e-014	4.89056e-015	-2.84987e-015	9.29951e-016	-3.32328e-015	-5.02946e-016	8.69435e-015	-7.16671e-015	-9.25745e-015
-1.45943e-014	-1.00167e-014	-4.55647e-016	3.96053e-015	7.58242e-016	-5.54231e-015	-5.66998e-015	-1.53486e-014	-1.80754e-014	-8.17781e-015	-1.24391e-014	-1.61138e-014	-1.61414e-014	2.71611e-015	1.77051e-015	4.93847e-015	1.62821e-014	4.64801e-015	-3.16622e-015	8.50098e-016	-3.25912e-015	-7.72909e-016	8.9698e-015	-6.90338e-015	-9.30399e-015
-1.43151e-014	-9.76397e-015	-5.35541e-016	3.64965e-015	2.66998e-016	-5.73107e-015	-5.5711e-015	-1.54796e-014	-1.79577e-014	-7.88969e-015	-1.22834e-014	-1.55984e-014	-1.61211e-014	2.72843e-015	1.58035e-015	4.58099e-015	1.62995e-014	4.37851e-015	-3.48884e-015	7.93989e-016	-3.21967e-015	-1.02956e-015	9.2317e-015	-6.61885e-015	-9.32707e-015
-1.40108e-014	-9.49594e-015	-6.1219e-016	3.34061e-015	-2.40857e-016	-5.91628e-015	-5.46251e-015	-1.56039e-014	-1.77991e-014	-7.60599e-015	-1.21154e-014	-1.5064e-014	-1.60547e-014	2.75639e-015	1.39549e-015	4.21831e-015	1.6287e-014	4.08202e-015	-3.81633e-015	7.61886e-016	-3.20672e-015	-1.27163e-015	9.47881e-015	-6.31461e-015	-9.3272e-015
-1.36796e-014	-9.21146e-015	-6.8599e-016	3.03352e-015	-7.6305e-016	-6.09924e-015	-5.34653e-015	-1.57203e-014	-1.76022e-014	-7.32821e-015	-1.19343e-014	-1.45135e-014	-1.594e-014	2.79808e-015	1.21593e-015	3.85241e-015	1.62452e-014	3.75847e-015	-4.14724e-015	7.53622e-016	-3.22105e-015	-1.49762e-015	9.71023e-015	-5.99238e-015	-9.30561e-015
-1.33203e-014	-8.90937e-015	-7.57407e-016	2.72812e-015	-1.29763e-015	-6.28151e-015	-5.22479e-015	-1.58284e-014	-1.73697e-014	-7.05761e-015	-1.17389e-014	-1.39493e-014	-1.57743e-014	2.85134e-015	1.04206e-015	3.48512e-015	1.6174e-014	3.40867e-015	-4.48003e-015	7.68418e-016	-3.26372e-015	-1.70697e-015	9.92522e-015	-5.65375e-015	-9.26337e-015
-1.29324e-014	-8.58851e-015	-8.26918e-016	2.4248e-015	-1.84165e-015	-6.46437e-015	-5.09888e-015	-1.59278e-014	-1.71047e-014	-6.79554e-015	-1.15293e-014	-1.33747e-014	-1.55558e-014	2.91333e-015	8.74045e-016	3.11782e-015	1.60742e-014	3.0335e-015	-4.81274e-015	8.05773e-016	-3.33569e-015	-1.89946e-015	1.01229e-014	-5.30081e-015	-9.20191e-015
-1.25147e-014	-8.24825e-015	-8.94707e-016	2.1236e-015	-2.39263e-015	-6.6493e-015	-4.97079e-015	-1.60178e-014	-1.68108e-014	-6.54336e-015	-1.13047e-014	-1.27923e-014	-1.52837e-014	2.98132e-015	7.11821e-016	2.75223e-015	1.59465e-014	2.63394e-015	-5.14339e-015	8.6445e-016	-3.43703e-015	-2.07432e-015	1.03029e-014	-4.93568e-015	-9.12304e-015
-1.20664e-014	-7.88817e-015	-9.61284e-016	1.82475e-015	-2.94811e-015	-6.8372e-015	-4.84177e-015	-1.60979e-014	-1.64907e-014	-6.30211e-015	-1.10653e-014	-1.22051e-014	-1.49579e-014	3.05261e-015	5.55674e-016	2.39037e-015	1.57921e-014	2.21136e-015	-5.47024e-015	9.42801e-016	-3.56744e-015	-2.23162e-015	1.04647e-014	-4.56109e-015	-9.02912e-015
-1.15871e-014	-7.50771e-015	-1.0266e-015	1.52854e-015	-3.50534e-015	-7.02884e-015	-4.71318e-015	-1.6167e-014	-1.6148e-014	-6.07244e-015	-1.08113e-014	-1.16164e-014	-1.4578e-014	3.1244e-015	4.05945e-016	2.03379e-015	1.56117e-014	1.76843e-015	-5.79098e-015	1.03934e-015	-3.72644e-015	-2.37121e-015	1.06075e-014	-4.17952e-015	-8.92224e-015
-1.10766e-014	-7.10696e-015	-1.09106e-015	1.2354e-015	-4.06172e-015	-7.22474e-015	-4.58631e-015	-1.62248e-014	-1.5786e-014	-5.85537e-015	-1.05425e-014	-1.10288e-014	-1.41448e-014	3.19372e-015	2.62566e-016	1.68401e-015	1.54058e-014	1.30628e-015	-6.10332e-015	1.15166e-015	-3.91341e-015	-2.49315e-015	1.07313e-014	-3.79357e-015	-8.80423e-015
-1.05357e-014	-6.68683e-015	-1.15533e-015	9.46659e-016	-4.6148e-015	-7.42498e-015	-4.46239e-015	-1.62713e-014	-1.54081e-014	-5.65148e-015	-1.02598e-014	-1.0445e-014	-1.36597e-014	3.25857e-015	1.25841e-016	1.34258e-015	1.51755e-014	8.2776e-016	-6.40524e-015	1.27821e-015	-4.12687e-015	-2.59822e-015	1.08355e-014	-3.40606e-015	-8.67776e-015
-9.96513e-015	-6.24807e-015	-1.21908e-015	6.63308e-016	-5.16181e-015	-7.62991e-015	-4.34241e-015	-1.63066e-014	-1.50179e-014	-5.46137e-015	-9.96371e-015	-9.86765e-015	-1.31245e-014	3.31634e-015	-4.44979e-018	1.01087e-015	1.49219e-014	3.35392e-016	-6.69489e-015	1.41691e-015	-4.36471e-015	-2.68694e-015	1.09198e-014	-3.01978e-015	-8.54562e-015
-9.36537e-015	-5.79087e-015	-1.28241e-015	3.85836e-016	-5.70057e-015	-7.83919e-015	-4.22634e-015	-1.6331e-014	-1.46188e-014	-5.28498e-015	-9.65492e-015	-9.29928e-015	-1.25416e-014	3.36464e-015	-1.28124e-016	6.90501e-016	1.46456e-014	-1.68032e-016	-6.96987e-015	1.56512e-015	-4.62516e-015	-2.75986e-015	1.09838e-014	-2.63762e-015	-8.4096e-015
-8.73733e-015	-5.31619e-015	-1.34553e-015	1.15804e-016	-6.22846e-015	-8.05167e-015	-4.11491e-015	-1.63451e-014	-1.42134e-014	-5.12251e-015	-9.33483e-015	-8.74249e-015	-1.19142e-014	3.40135e-015	-2.4558e-016	3.82529e-016	1.43479e-014	-6.79833e-016	-7.22853e-015	1.72028e-015	-4.90601e-015	-2.81818e-015	1.10269e-014	-2.26261e-015	-8.27229e-015
-8.08241e-015	-4.82538e-015	-1.40811e-015	-1.45551e-016	-6.74297e-015	-8.26656e-015	-4.00848e-015	-1.63491e-014	-1.38048e-014	-4.9742e-015	-9.00474e-015	-8.19962e-015	-1.12455e-014	3.42403e-015	-3.56778e-016	8.79747e-017	1.403e-014	-1.19676e-015	-7.46945e-015	1.87945e-015	-5.20485e-015	-2.8627e-015	1.10489e-014	-1.89753e-015	-8.13607e-015
-7.40235e-015	-4.31988e-015	-1.46984e-015	-3.96908e-016	-7.24196e-015	-8.48272e-015	-3.90708e-015	-1.63428e-014	-1.33962e-014	-4.83988e-015	-8.66597e-015	-7.67216e-015	-1.05401e-014	3.4309e-015	-4.62039e-016	-1.92543e-016	1.3693e-014	-1.71548e-015	-7.69107e-015	2.04026e-015	-5.51901e-015	-2.89491e-015	1.10498e-014	-1.54512e-015	-8.0031e-015
-6.69918e-015	-3.80125e-015	-1.53084e-015	-6.36727e-016	-7.72325e-015	-8.69895e-015	-3.81052e-015	-1.63269e-014	-1.29899e-014	-4.71918e-015	-8.31988e-015	-7.16179e-015	-9.80251e-015	3.42032e-015	-5.61573e-016	-4.58392e-016	1.33383e-014	-2.23305e-015	-7.89175e-015	2.1997e-015	-5.84531e-015	-2.91637e-015	1.10288e-014	-1.2078e-015	-7.87546e-015
-5.97531e-015	-3.27114e-015	-1.59134e-015	-8.63969e-016	-8.1849e-015	-8.91365e-015	-3.71865e-015	-1.6302e-014	-1.25887e-014	-4.61134e-015	-7.96827e-015	-6.67001e-015	-9.03722e-015	3.39134e-015	-6.55638e-016	-7.0926e-016	1.29665e-014	-2.74656e-015	-8.07028e-015	2.35556e-015	-6.18079e-015	-2.92798e-015	1.09858e-014	-8.88278e-016	-7.7552e-015
-5.23326e-015	-2.73102e-015	-1.65081e-015	-1.07715e-015	-8.62521e-015	-9.12457e-015	-3.63107e-015	-1.62687e-014	-1.21944e-014	-4.51565e-015	-7.61324e-015	-6.1979e-015	-8.24945e-015	3.34257e-015	-7.44686e-016	-9.44477e-016	1.25787e-014	-3.25296e-015	-8.2255e-015	2.50482e-015	-6.52195e-015	-2.93156e-015	1.09203e-014	-5.89078e-016	-7.64412e-015
-4.47623e-015	-2.18313e-015	-1.70931e-015	-1.27484e-015	-9.04167e-015	-9.32976e-015	-3.54719e-015	-1.62273e-014	-1.1809e-014	-4.43129e-015	-7.25683e-015	-5.74635e-015	-7.44449e-015	3.27343e-015	-8.29126e-016	-1.16384e-015	1.21761e-014	-3.74939e-015	-8.35679e-015	2.64509e-015	-6.86545e-015	-2.92883e-015	1.08323e-014	-3.12363e-016	-7.5436e-015
-3.70691e-015	-1.62959e-015	-1.76658e-015	-1.45547e-015	-9.43299e-015	-9.52769e-015	-3.46642e-015	-1.61784e-014	-1.14338e-014	-4.35722e-015	-6.90108e-015	-5.31543e-015	-6.62835e-015	3.18345e-015	-9.09296e-016	-1.36724e-015	1.17599e-014	-4.23316e-015	-8.46361e-015	2.7736e-015	-7.20754e-015	-2.92131e-015	1.07209e-014	-5.98381e-017	-7.45535e-015
-2.92866e-015	-1.07253e-015	-1.82283e-015	-1.61754e-015	-9.79807e-015	-9.716e-015	-3.38823e-015	-1.61235e-014	-1.10704e-014	-4.29248e-015	-6.54788e-015	-4.90536e-015	-5.80687e-015	3.07276e-015	-9.85668e-016	-1.55446e-015	1.13307e-014	-4.70203e-015	-8.54576e-015	2.88761e-015	-7.54447e-015	-2.91053e-015	1.05861e-014	1.67053e-016	-7.38045e-015
-2.1448e-015	-5.14325e-016	-1.87796e-015	-1.75986e-015	-1.0136e-014	-9.89299e-015	-3.3113e-015	-1.60633e-014	-1.072e-014	-4.23589e-015	-6.19947e-015	-4.51614e-015	-4.9858e-015	2.9417e-015	-1.05875e-015	-1.72619e-015	1.08901e-014	-5.15407e-015	-8.60263e-015	2.98556e-015	-7.87318e-015	-2.89786e-015	1.04278e-014	3.67154e-016	-7.31936e-015
-1.35912e-015	4.32035e-017	-1.93141e-015	-1.88125e-015	-1.0446e-014	-1.0056e-014	-3.23519e-015	-1.59982e-014	-1.0384e-014	-4.18585e-015	-5.85811e-015	-4.14725e-015	-4.17111e-015	2.79068e-015	-1.12907e-015	-1.88292e-015	1.04387e-014	-5.58704e-015	-8.63503e-015	3.06503e-015	-8.19056e-015	-2.88466e-015	1.02455e-014	5.39282e-016	-7.27256e-015
-5.74901e-016	5.97733e-016	-1.98277e-015	-1.98092e-015	-1.07271e-014	-1.02033e-014	-3.15866e-015	-1.59287e-014	-1.00629e-014	-4.1411e-015	-5.52573e-015	-3.79804e-015	-3.3685e-015	2.62061e-015	-1.19716e-015	-2.02519e-015	9.97772e-015	-5.99961e-015	-8.64345e-015	3.12332e-015	-8.49358e-015	-2.87236e-015	1.00391e-014	6.82429e-016	-7.24045e-015
2.04338e-016	1.14681e-015	-2.03206e-015	-2.05798e-015	-1.09787e-014	-1.03331e-014	-3.08083e-015	-1.58551e-014	-9.75711e-015	-4.10074e-015	-5.20434e-015	-3.46743e-015	-2.58344e-015	2.43253e-015	-1.26345e-015	-2.15337e-015	9.50865e-015	-6.39043e-015	-8.62884e-015	3.15889e-015	-8.77947e-015	-2.8623e-015	9.80829e-015	7.96335e-016	-7.22325e-015
9.7482e-016	1.68819e-015	-2.07917e-015	-2.11209e-015	-1.12007e-014	-1.04435e-014	-3.00112e-015	-1.57781e-014	-9.46681e-015	-4.06349e-015	-4.89606e-015	-3.15444e-015	-1.82252e-015	2.22842e-015	-1.3287e-015	-2.26826e-015	9.03248e-015	-6.75809e-015	-8.59258e-015	3.17006e-015	-9.04552e-015	-2.85605e-015	9.55323e-015	8.80565e-016	-7.22102e-015
1.73308e-015	2.21952e-015	-2.12352e-015	-2.14255e-015	-1.13933e-014	-1.05331e-014	-2.91845e-015	-1.56986e-014	-9.19216e-015	-4.0276e-015	-4.6025e-015	-2.85738e-015	-1.09064e-015	2.00989e-015	-1.39363e-015	-2.37095e-015	8.55053e-015	-7.10138e-015	-8.53563e-015	3.15499e-015	-9.2895e-015	-2.85444e-015	9.27381e-015	9.35282e-016	-7.23325e-015
2.47581e-015	2.73839e-015	-2.16481e-015	-2.14922e-015	-1.15565e-014	-1.06005e-014	-2.83199e-015	-1.56176e-014	-8.9336e-015	-3.99136e-015	-4.32538e-015	-2.57478e-015	-3.92859e-016	1.77858e-015	-1.45877e-015	-2.46238e-015	8.06354e-015	-7.42022e-015	-8.45947e-015	3.11247e-015	-9.50916e-015	-2.85854e-015	8.97001e-015	9.60851e-016	-7.25914e-015
3.19924e-015	3.2427e-015	-2.20263e-015	-2.13192e-015	-1.1691e-014	-1.06439e-014	-2.74153e-015	-1.55362e-014	-8.69076e-015	-3.95362e-015	-4.06623e-015	-2.30543e-015	2.66036e-016	1.53667e-015	-1.5248e-015	-2.54358e-015	7.5724e-015	-7.71444e-015	-8.36666e-015	3.04147e-015	-9.70261e-015	-2.86897e-015	8.64214e-015	9.58227e-016	-7.29771e-015
3.89993e-015	3.73062e-015	-2.23695e-015	-2.09124e-015	-1.17973e-014	-1.06626e-014	-2.64607e-015	-1.54546e-014	-8.46314e-015	-3.91341e-015	-3.82631e-015	-2.04724e-015	8.81728e-016	1.28696e-015	-1.59212e-015	-2.61573e-015	7.07826e-015	-7.98435e-015	-8.25949e-015	2.94108e-015	-9.86899e-015	-2.88656e-015	8.29051e-015	9.28093e-016	-7.34816e-015
4.57493e-015	4.1999e-015	-2.26764e-015	-2.02794e-015	-1.1876e-014	-1.06563e-014	-2.54501e-015	-1.53727e-014	-8.25008e-015	-3.86939e-015	-3.60667e-015	-1.79859e-015	1.45024e-015	1.03148e-015	-1.66113e-015	-2.67962e-015	6.58228e-015	-8.23018e-015	-8.14018e-015	2.81047e-015	-1.00076e-014	-2.91175e-015	7.91573e-015	8.71741e-016	-7.40931e-015
5.22077e-015	4.64851e-015	-2.29437e-015	-1.94227e-015	-1.19278e-014	-1.06244e-014	-2.43797e-015	-1.52907e-014	-8.05078e-015	-3.82078e-015	-3.40829e-015	-1.55779e-015	1.96792e-015	7.72482e-016	-1.73204e-015	-2.73667e-015	6.08577e-015	-8.45272e-015	-8.01105e-015	2.64852e-015	-1.01174e-014	-2.94493e-015	7.51817e-015	7.90446e-016	-7.47962e-015
5.83504e-015	5.07469e-015	-2.31655e-015	-1.83552e-015	-1.19542e-014	-1.0567e-014	-2.32465e-015	-1.52092e-014	-7.86431e-015	-3.76669e-015	-3.23186e-015	-1.32328e-015	2.43188e-015	5.12595e-016	-1.8052e-015	-2.78893e-015	5.58958e-015	-8.65323e-015	-7.87547e-015	2.45528e-015	-1.01984e-014	-2.98613e-015	7.09846e-015	6.85967e-016	-7.5575e-015
6.41523e-015	5.4768e-015	-2.3341e-015	-1.70845e-015	-1.19562e-014	-1.04835e-014	-2.20495e-015	-1.51283e-014	-7.68992e-015	-3.70621e-015	-3.0776e-015	-1.09314e-015	2.83989e-015	2.54419e-016	-1.88083e-015	-2.83757e-015	5.09475e-015	-8.83263e-015	-7.73601e-015	2.23057e-015	-1.02505e-014	-3.03489e-015	6.65749e-015	5.60445e-016	-7.64095e-015
6.95903e-015	5.85316e-015	-2.34697e-015	-1.5627e-015	-1.19356e-014	-1.03743e-014	-2.07858e-015	-1.50481e-014	-7.52659e-015	-3.63878e-015	-2.94515e-015	-8.65847e-016	3.18995e-015	4.25512e-019	-1.95926e-015	-2.88374e-015	4.60269e-015	-8.99244e-015	-7.59542e-015	1.97409e-015	-1.02737e-014	-3.09109e-015	6.19622e-015	4.15642e-016	-7.72805e-015
7.46425e-015	6.20245e-015	-2.35473e-015	-1.39968e-015	-1.18938e-014	-1.02403e-014	-1.94567e-015	-1.49682e-014	-7.37328e-015	-3.56393e-015	-2.83436e-015	-6.40087e-016	3.48155e-015	-2.4728e-016	-2.04028e-015	-2.92839e-015	4.1147e-015	-9.13505e-015	-7.45687e-015	1.68635e-015	-1.02691e-014	-3.15487e-015	5.7158e-015	2.53541e-016	-7.81694e-015
7.92924e-015	6.52348e-015	-2.35761e-015	-1.22056e-015	-1.18323e-014	-1.00827e-014	-1.80654e-015	-1.48887e-014	-7.22919e-015	-3.48103e-015	-2.74476e-015	-4.14454e-016	3.71437e-015	-4.85637e-016	-2.12387e-015	-2.97261e-015	3.63219e-015	-9.26231e-015	-7.32379e-015	1.36842e-015	-1.02382e-014	-3.22596e-015	5.21789e-015	7.65064e-017	-7.90587e-015
8.35317e-015	6.81481e-015	-2.35551e-015	-1.02693e-015	-1.17527e-014	-9.90276e-015	-1.66125e-015	-1.48095e-014	-7.09309e-015	-3.38975e-015	-2.67595e-015	-1.87963e-016	3.88805e-015	-7.12775e-016	-2.20983e-015	-3.0175e-015	3.15596e-015	-9.37573e-015	-7.19864e-015	1.02034e-015	-1.01823e-014	-3.3036e-015	4.70388e-015	-1.13193e-016	-7.99306e-015
8.73578e-015	7.07525e-015	-2.34853e-015	-8.21085e-016	-1.16569e-014	-9.70189e-015	-1.51015e-015	-1.47307e-014	-6.96407e-015	-3.28995e-015	-2.62657e-015	4.07687e-017	4.00323e-015	-9.26618e-016	-2.29776e-015	-3.06437e-015	2.68685e-015	-9.47754e-015	-7.08478e-015	6.4286e-016	-1.01032e-014	-3.38705e-015	4.17529e-015	-3.13419e-016	-8.07668e-015
9.07689e-015	7.30368e-015	-2.33659e-015	-6.0517e-016	-1.15459e-014	-9.48212e-015	-1.35392e-015	-1.4652e-014	-6.84118e-015	-3.18239e-015	-2.59511e-015	2.72644e-016	4.06092e-015	-1.12507e-015	-2.38697e-015	-3.11382e-015	2.22578e-015	-9.56992e-015	-6.98491e-015	2.37118e-016	-1.00032e-014	-3.47564e-015	3.63383e-015	-5.21712e-016	-8.15485e-015
9.37614e-015	7.4997e-015	-2.31954e-015	-3.80949e-016	-1.14216e-014	-9.24479e-015	-1.19332e-015	-1.45732e-014	-6.72354e-015	-3.06677e-015	-2.57999e-015	5.08213e-016	4.06314e-015	-1.30614e-015	-2.47714e-015	-3.16737e-015	1.77399e-015	-9.65464e-015	-6.902e-015	-1.95381e-016	-9.88435e-015	-3.56836e-015	3.08142e-015	-7.3568e-016	-8.22585e-015
9.63376e-015	7.66275e-015	-2.29747e-015	-1.5055e-016	-1.12855e-014	-8.99226e-015	-1.02909e-015	-1.44938e-014	-6.61006e-015	-2.94357e-015	-2.57955e-015	7.47549e-016	4.01226e-015	-1.46809e-015	-2.56799e-015	-3.2258e-015	1.3325e-015	-9.73384e-015	-6.83865e-015	-6.52531e-016	-9.74925e-015	-3.66458e-015	2.51977e-015	-9.53015e-016	-8.28798e-015
9.8508e-015	7.79236e-015	-2.27083e-015	8.42962e-017	-1.11397e-014	-8.7269e-015	-8.62141e-016	-1.44141e-014	-6.50006e-015	-2.81374e-015	-2.59174e-015	9.90897e-016	3.91093e-015	-1.60965e-015	-2.65864e-015	-3.28941e-015	9.0202e-016	-9.80936e-015	-6.79661e-015	-1.13279e-015	-9.59992e-015	-3.76339e-015	1.95098e-015	-1.17195e-015	-8.33962e-015
1.00282e-014	7.88795e-015	-2.23924e-015	3.21779e-016	-1.09858e-014	-8.45081e-015	-6.9419e-016	-1.43337e-014	-6.39279e-015	-2.67783e-015	-2.6146e-015	1.23823e-015	3.76255e-015	-1.72954e-015	-2.74818e-015	-3.35925e-015	4.83595e-016	-9.88316e-015	-6.77848e-015	-1.63481e-015	-9.43905e-015	-3.86402e-015	1.37731e-015	-1.39052e-015	-8.37933e-015
1.01676e-014	7.94966e-015	-2.20329e-015	5.59626e-016	-1.08256e-014	-8.16652e-015	-5.26108e-016	-1.42524e-014	-6.28773e-015	-2.53653e-015	-2.64581e-015	1.48951e-015	3.57122e-015	-1.82733e-015	-2.83595e-015	-3.43552e-015	7.80667e-017	-9.95674e-015	-6.7863e-015	-2.15647e-015	-9.26939e-015	-3.96542e-015	8.0122e-016	-1.60684e-015	-8.40602e-015
1.02711e-014	7.97716e-015	-2.16413e-015	7.95484e-016	-1.06604e-014	-7.87636e-015	-3.59047e-016	-1.41695e-014	-6.18446e-015	-2.39042e-015	-2.68208e-015	1.74451e-015	3.34105e-015	-1.90203e-015	-2.92076e-015	-3.5185e-015	-3.13887e-016	-1.00314e-014	-6.82139e-015	-2.69483e-015	-9.09308e-015	-4.06614e-015	2.24713e-016	-1.81953e-015	-8.4192e-015
1.03405e-014	7.97102e-015	-2.12176e-015	1.02813e-015	-1.04909e-014	-7.5832e-015	-1.94537e-016	-1.40844e-014	-6.0823e-015	-2.24042e-015	-2.72082e-015	2.00245e-015	3.07646e-015	-1.95273e-015	-3.00094e-015	-3.60815e-015	-6.91166e-016	-1.01091e-014	-6.88469e-015	-3.24807e-015	-8.91316e-015	-4.1654e-015	-3.4951e-016	-2.02682e-015	-8.41768e-015
1.03787e-014	7.93072e-015	-2.07607e-015	1.25534e-015	-1.03184e-014	-7.28926e-015	-3.42573e-017	-1.39975e-014	-5.9801e-015	-2.08792e-015	-2.76022e-015	2.26247e-015	2.78243e-015	-1.97962e-015	-3.07576e-015	-3.70495e-015	-1.05367e-015	-1.01906e-014	-6.97774e-015	-3.81404e-015	-8.73212e-015	-4.26247e-015	-9.19312e-016	-2.22757e-015	-8.40087e-015
1.03888e-014	7.85728e-015	-2.02758e-015	1.47587e-015	-1.01439e-014	-6.99673e-015	1.21316e-016	-1.39085e-014	-5.87742e-015	-1.93357e-015	-2.79726e-015	2.52401e-015	2.46392e-015	-1.98315e-015	-3.14442e-015	-3.80962e-015	-1.40051e-015	-1.02773e-014	-7.10128e-015	-4.38965e-015	-8.5524e-015	-4.35668e-015	-1.48224e-015	-2.42119e-015	-8.36913e-015
1.03733e-014	7.75163e-015	-1.97683e-015	1.68869e-015	-9.96878e-015	-6.70792e-015	2.71559e-016	-1.38176e-014	-5.77432e-015	-1.7784e-015	-2.82936e-015	2.78638e-015	2.12601e-015	-1.96437e-015	-3.20615e-015	-3.92275e-015	-1.73133e-015	-1.03694e-014	-7.25529e-015	-4.9719e-015	-8.37684e-015	-4.44779e-015	-2.0362e-015	-2.6071e-015	-8.32256e-015
1.0336e-014	7.61417e-015	-1.92435e-015	1.89242e-015	-9.79373e-015	-6.42578e-015	4.15367e-016	-1.37247e-014	-5.67087e-015	-1.62406e-015	-2.85396e-015	3.04793e-015	1.77414e-015	-1.92438e-015	-3.25994e-015	-4.04371e-015	-2.04588e-015	-1.04677e-014	-7.43978e-015	-5.5583e-015	-8.20777e-015	-4.53498e-015	-2.57873e-015	-2.7839e-015	-8.26125e-015
1.02796e-014	7.44584e-015	-1.87077e-015	2.08626e-015	-9.6192e-015	-6.15184e-015	5.51432e-016	-1.36304e-014	-5.56617e-015	-1.47197e-015	-2.8684e-015	3.30738e-015	1.41329e-015	-1.86421e-015	-3.30492e-015	-4.17267e-015	-2.3443e-015	-1.0572e-014	-7.65492e-015	-6.14656e-015	-8.04684e-015	-4.6175e-015	-3.10843e-015	-2.95111e-015	-8.18605e-015
1.02082e-014	7.24776e-015	-1.81636e-015	2.26972e-015	-9.44595e-015	-5.88731e-015	6.79126e-016	-1.35344e-014	-5.45974e-015	-1.32281e-015	-2.86991e-015	3.56357e-015	1.04898e-015	-1.785e-015	-3.33994e-015	-4.30953e-015	-2.62641e-015	-1.0682e-014	-7.89992e-015	-6.7335e-015	-7.8956e-015	-4.69507e-015	-3.62293e-015	-3.10843e-015	-8.09713e-015
1.01248e-014	7.02077e-015	-1.76205e-015	2.44235e-015	-9.27446e-015	-5.63375e-015	7.9825e-016	-1.34368e-014	-5.35153e-015	-1.17782e-015	-2.85605e-015	3.81546e-015	6.86606e-016	-1.68773e-015	-3.36405e-015	-4.45411e-015	-2.89262e-015	-1.07975e-014	-8.17395e-015	-7.31653e-015	-7.75625e-015	-4.7672e-015	-4.1198e-015	-3.25578e-015	-7.99558e-015
1.00331e-014	6.76668e-015	-1.7087e-015	2.60419e-015	-9.10444e-015	-5.39291e-015	9.08007e-016	-1.3338e-014	-5.24164e-015	-1.03787e-015	-2.82479e-015	4.06229e-015	3.31476e-016	-1.57424e-015	-3.3768e-015	-4.60667e-015	-3.14272e-015	-1.09184e-014	-8.47536e-015	-7.89259e-015	-7.63018e-015	-4.834e-015	-4.59756e-015	-3.39386e-015	-7.88244e-015
9.93688e-015	6.48761e-015	-1.65705e-015	2.755e-015	-8.93568e-015	-5.16625e-015	1.00808e-015	-1.32378e-014	-5.12988e-015	-9.04267e-016	-2.77337e-015	4.30287e-015	-1.13689e-017	-1.44697e-015	-3.37746e-015	-4.76613e-015	-3.37695e-015	-1.10435e-014	-8.8022e-015	-8.45861e-015	-7.51798e-015	-4.89558e-015	-5.05485e-015	-3.52342e-015	-7.75932e-015
9.83965e-015	6.18506e-015	-1.60797e-015	2.89484e-015	-8.76865e-015	-4.95442e-015	1.09772e-015	-1.31366e-014	-5.01645e-015	-7.781e-016	-2.70015e-015	4.53619e-015	-3.3706e-016	-1.30798e-015	-3.36577e-015	-4.93244e-015	-3.59587e-015	-1.11711e-014	-9.15229e-015	-9.01104e-015	-7.42062e-015	-4.95204e-015	-5.49005e-015	-3.64523e-015	-7.6273e-015
9.74396e-015	5.86071e-015	-1.56225e-015	3.02489e-015	-8.60287e-015	-4.75811e-015	1.17698e-015	-1.30354e-014	-4.90136e-015	-6.60035e-016	-2.60345e-015	4.76143e-015	-6.4111e-016	-1.15922e-015	-3.341e-015	-5.1051e-015	-3.79924e-015	-1.13001e-014	-9.52401e-015	-9.54673e-015	-7.33804e-015	-5.00389e-015	-5.90193e-015	-3.75999e-015	-7.48758e-015
9.65381e-015	5.51703e-015	-1.52057e-015	3.14579e-015	-8.43886e-015	-4.57785e-015	1.24583e-015	-1.29343e-014	-4.7844e-015	-5.50744e-016	-2.48237e-015	4.97765e-015	-9.1899e-016	-1.00333e-015	-3.30334e-015	-5.28372e-015	-3.98727e-015	-1.14292e-014	-9.91478e-015	-1.00628e-014	-7.27091e-015	-5.0517e-015	-6.28999e-015	-3.86931e-015	-7.34155e-015
9.57187e-015	5.15655e-015	-1.48414e-015	3.25806e-015	-8.27577e-015	-4.41319e-015	1.30532e-015	-1.28341e-014	-4.66539e-015	-4.50857e-016	-2.33545e-015	5.18422e-015	-1.16664e-015	-8.42112e-016	-3.25263e-015	-5.46729e-015	-4.16098e-015	-1.15569e-014	-1.0322e-014	-1.05567e-014	-7.22018e-015	-5.09594e-015	-6.65348e-015	-3.97419e-015	-7.19162e-015
9.501e-015	4.78171e-015	-1.45376e-015	3.36298e-015	-8.11219e-015	-4.264e-015	1.35582e-015	-1.27348e-014	-4.54533e-015	-3.6153e-016	-2.16193e-015	5.38036e-015	-1.37994e-015	-6.77915e-016	-3.18944e-015	-5.65542e-015	-4.32109e-015	-1.16819e-014	-1.07428e-014	-1.10258e-014	-7.18545e-015	-5.13673e-015	-6.99252e-015	-4.07587e-015	-7.039e-015
9.44336e-015	4.39471e-015	-1.4299e-015	3.46164e-015	-7.94766e-015	-4.13038e-015	1.39755e-015	-1.26371e-014	-4.4246e-015	-2.8328e-016	-1.96107e-015	5.56608e-015	-1.5558e-015	-5.1242e-016	-3.11422e-015	-5.84745e-015	-4.46717e-015	-1.18023e-014	-1.11741e-014	-1.14681e-014	-7.16561e-015	-5.17495e-015	-7.3065e-015	-4.17592e-015	-6.88541e-015
9.40185e-015	3.99911e-015	-1.41355e-015	3.55474e-015	-7.782e-015	-4.01178e-015	1.4316e-015	-1.25411e-014	-4.30224e-015	-2.15911e-016	-1.73285e-015	5.74145e-015	-1.69134e-015	-3.47836e-016	-3.02748e-015	-6.04278e-015	-4.59896e-015	-1.1917e-014	-1.16128e-014	-1.18812e-014	-7.16025e-015	-5.21114e-015	-7.59525e-015	-4.2755e-015	-6.73308e-015
9.3785e-015	3.59765e-015	-1.4052e-015	3.64436e-015	-7.61423e-015	-3.9073e-015	1.45898e-015	-1.24473e-014	-4.17867e-015	-1.60054e-016	-1.47695e-015	5.90719e-015	-1.78434e-015	-1.8652e-016	-2.92981e-015	-6.24078e-015	-4.71732e-015	-1.20233e-014	-1.20553e-014	-1.22624e-014	-7.16882e-015	-5.24669e-015	-7.85931e-015	-4.37621e-015	-6.58383e-015
9.37449e-015	3.19353e-015	-1.40475e-015	3.73203e-015	-7.44379e-015	-3.81578e-015	1.48082e-015	-1.23562e-014	-4.05379e-015	-1.15092e-016	-1.19338e-015	6.06373e-015	-1.83278e-015	-3.03467e-017	-2.82214e-015	-6.44118e-015	-4.82357e-015	-1.21198e-014	-1.24979e-014	-1.26096e-014	-7.1898e-015	-5.28239e-015	-8.09906e-015	-4.47884e-015	-6.43959e-015
9.39071e-015	2.78988e-015	-1.41292e-015	3.81937e-015	-7.27025e-015	-3.73641e-015	1.49842e-015	-1.22683e-014	-3.92738e-015	-8.14459e-017	-8.83287e-016	6.2115e-015	-1.83533e-015	1.18796e-016	-2.70502e-015	-6.6428e-015	-4.91749e-015	-1.22054e-014	-1.29376e-014	-1.29211e-014	-7.2224e-015	-5.31927e-015	-8.31548e-015	-4.58521e-015	-6.30193e-015
9.42834e-015	2.38978e-015	-1.43016e-015	3.90801e-015	-7.09228e-015	-3.66791e-015	1.51282e-015	-1.2183e-014	-3.79884e-015	-5.91902e-017	-5.47083e-016	6.35073e-015	-1.79084e-015	2.59364e-016	-2.57961e-015	-6.84491e-015	-4.99988e-015	-1.22784e-014	-1.33716e-014	-1.3196e-014	-7.26534e-015	-5.3587e-015	-8.50989e-015	-4.69595e-015	-6.17213e-015
9.48708e-015	1.99689e-015	-1.4562e-015	3.99937e-015	-6.90901e-015	-3.60833e-015	1.52556e-015	-1.21005e-014	-3.66817e-015	-4.79988e-017	-1.85646e-016	6.48287e-015	-1.69854e-015	3.89784e-016	-2.44703e-015	-7.04698e-015	-5.07074e-015	-1.23378e-014	-1.37966e-014	-1.34327e-014	-7.31709e-015	-5.40133e-015	-8.68333e-015	-4.81148e-015	-6.05217e-015
9.56684e-015	1.61393e-015	-1.49109e-015	4.09413e-015	-6.71973e-015	-3.55603e-015	1.53775e-015	-1.20206e-014	-3.53467e-015	-4.71292e-017	1.99599e-016	6.60916e-015	-1.55892e-015	5.08363e-016	-2.30882e-015	-7.24865e-015	-5.13023e-015	-1.23827e-014	-1.42095e-014	-1.36301e-014	-7.37567e-015	-5.44778e-015	-8.8375e-015	-4.93358e-015	-5.94325e-015
9.66767e-015	1.24491e-015	-1.53515e-015	4.19431e-015	-6.52392e-015	-3.50969e-015	1.55127e-015	-1.19436e-014	-3.39854e-015	-5.5968e-017	6.06497e-016	6.73102e-015	-1.3718e-015	6.13765e-016	-2.16689e-015	-7.44875e-015	-5.17863e-015	-1.24116e-014	-1.46072e-014	-1.37873e-014	-7.4394e-015	-5.49942e-015	-8.97366e-015	-5.06341e-015	-5.84688e-015
9.789e-015	8.93145e-016	-1.58764e-015	4.30084e-015	-6.32102e-015	-3.46781e-015	1.56759e-015	-1.18692e-014	-3.25977e-015	-7.35273e-017	1.03355e-015	6.84944e-015	-1.1376e-015	7.05106e-016	-2.02246e-015	-7.64688e-015	-5.21652e-015	-1.24236e-014	-1.49869e-014	-1.39042e-014	-7.5075e-015	-5.55657e-015	-9.09339e-015	-5.20194e-015	-5.76375e-015
9.9303e-015	5.61394e-016	-1.64825e-015	4.41492e-015	-6.1107e-015	-3.42867e-015	1.58801e-015	-1.17969e-014	-3.11803e-015	-9.92895e-017	1.47867e-015	6.9659e-015	-8.57135e-016	7.81695e-016	-1.87679e-015	-7.84209e-015	-5.24364e-015	-1.24183e-014	-1.53463e-014	-1.39811e-014	-7.57831e-015	-5.62003e-015	-9.19826e-015	-5.34991e-015	-5.6945e-015
1.00904e-014	2.53241e-016	-1.71673e-015	4.53731e-015	-5.89316e-015	-3.39092e-015	1.61449e-015	-1.17264e-014	-2.97401e-015	-1.32718e-016	1.93976e-015	7.08261e-015	-5.32783e-016	8.43283e-016	-1.73168e-015	-8.03387e-015	-5.26047e-015	-1.23948e-014	-1.56834e-014	-1.40185e-014	-7.65041e-015	-5.69003e-015	-9.28974e-015	-5.50756e-015	-5.63971e-015
1.02682e-014	-2.78379e-017	-1.79195e-015	4.6694e-015	-5.66785e-015	-3.35329e-015	1.64824e-015	-1.16574e-014	-2.82668e-015	-1.72895e-016	2.41481e-015	7.20133e-015	-1.66496e-016	8.89321e-016	-1.58881e-015	-8.2209e-015	-5.26759e-015	-1.23523e-014	-1.59959e-014	-1.40165e-014	-7.72251e-015	-5.76741e-015	-9.37021e-015	-5.67549e-015	-5.59932e-015
1.04603e-014	-2.78684e-016	-1.87309e-015	4.81219e-015	-5.43423e-015	-3.31433e-015	1.6903e-015	-1.15899e-014	-2.67559e-015	-2.19225e-016	2.90176e-015	7.32378e-015	2.4002e-016	9.19384e-016	-1.44973e-015	-8.40204e-015	-5.26489e-015	-1.22912e-014	-1.62815e-014	-1.39763e-014	-7.79297e-015	-5.85272e-015	-9.44193e-015	-5.85364e-015	-5.57368e-015
1.06648e-014	-4.96793e-016	-1.95943e-015	4.96584e-015	-5.19239e-015	-3.27338e-015	1.74232e-015	-1.15228e-014	-2.52067e-015	-2.70309e-016	3.39739e-015	7.45137e-015	6.84815e-016	9.34084e-016	-1.31595e-015	-8.57664e-015	-5.2532e-015	-1.22124e-014	-1.65385e-014	-1.38985e-014	-7.86061e-015	-5.94651e-015	-9.50653e-015	-6.04186e-015	-5.56306e-015
1.08793e-014	-6.79979e-016	-2.04998e-015	5.13039e-015	-4.94335e-015	-3.22916e-015	1.80518e-015	-1.14551e-014	-2.36162e-015	-3.25311e-016	3.89888e-015	7.58558e-015	1.16538e-015	9.33441e-016	-1.18879e-015	-8.7437e-015	-5.23213e-015	-1.21163e-014	-1.6766e-014	-1.3785e-014	-7.92464e-015	-6.04886e-015	-9.56545e-015	-6.23996e-015	-5.56679e-015
1.11017e-014	-8.26629e-016	-2.1429e-015	5.3062e-015	-4.6872e-015	-3.18027e-015	1.88059e-015	-1.13855e-014	-2.19821e-015	-3.8283e-016	4.4036e-015	7.72844e-015	1.67826e-015	9.18135e-016	-1.06984e-015	-8.90193e-015	-5.2011e-015	-1.2004e-014	-1.69632e-014	-1.36376e-014	-7.9836e-015	-6.16001e-015	-9.62052e-015	-6.44728e-015	-5.58463e-015
1.13287e-014	-9.34823e-016	-2.23705e-015	5.49312e-015	-4.42495e-015	-3.12612e-015	1.96964e-015	-1.13138e-014	-2.02926e-015	-4.41277e-016	4.90939e-015	7.88171e-015	2.22092e-015	8.88932e-016	-9.6016e-016	-9.04995e-015	-5.16011e-015	-1.18758e-014	-1.71292e-014	-1.34581e-014	-8.03674e-015	-6.27949e-015	-9.6731e-015	-6.66288e-015	-5.61577e-015
1.15578e-014	-1.00289e-015	-2.33066e-015	5.69099e-015	-4.15676e-015	-3.0658e-015	2.07292e-015	-1.12388e-014	-1.85478e-015	-4.99462e-016	5.41346e-015	8.04732e-015	2.79012e-015	8.47256e-016	-8.60457e-016	-9.18666e-015	-5.10987e-015	-1.17337e-014	-1.72634e-014	-1.32482e-014	-8.08325e-015	-6.40772e-015	-9.72472e-015	-6.88606e-015	-5.65907e-015
1.17858e-014	-1.02979e-015	-2.42195e-015	5.89942e-015	-3.88353e-015	-2.99873e-015	2.19077e-015	-1.11594e-014	-1.67438e-015	-5.55984e-016	5.91313e-015	8.22698e-015	3.38318e-015	7.94525e-016	-7.71067e-016	-9.31143e-015	-5.05093e-015	-1.15781e-014	-1.7365e-014	-1.30107e-014	-8.12239e-015	-6.54357e-015	-9.77672e-015	-7.1156e-015	-5.71379e-015
1.20102e-014	-1.01465e-015	-2.50911e-015	6.11802e-015	-3.60614e-015	-2.92468e-015	2.32386e-015	-1.10749e-014	-1.48778e-015	-6.09847e-016	6.40591e-015	8.42115e-015	3.99667e-015	7.32104e-016	-6.91876e-016	-9.42271e-015	-4.98323e-015	-1.14104e-014	-1.74348e-014	-1.27483e-014	-8.15283e-015	-6.68599e-015	-9.83082e-015	-7.35041e-015	-5.77855e-015
1.22277e-014	-9.5727e-016	-2.59029e-015	6.34534e-015	-3.32609e-015	-2.84372e-015	2.47243e-015	-1.0984e-014	-1.29461e-015	-6.59904e-016	6.88958e-015	8.63087e-015	4.6281e-015	6.6129e-016	-6.23832e-016	-9.51908e-015	-4.90681e-015	-1.1232e-014	-1.7473e-014	-1.24645e-014	-8.17374e-015	-6.83456e-015	-9.88769e-015	-7.58972e-015	-5.85162e-015
1.24353e-014	-8.57361e-016	-2.66345e-015	6.58048e-015	-3.04483e-015	-2.75566e-015	2.63686e-015	-1.08859e-014	-1.09428e-015	-7.04583e-016	7.36217e-015	8.85696e-015	5.27406e-015	5.84464e-016	-5.67149e-016	-9.59977e-015	-4.82136e-015	-1.10442e-014	-1.74809e-014	-1.21622e-014	-8.18493e-015	-6.98882e-015	-9.94814e-015	-7.83197e-015	-5.93122e-015
1.26305e-014	-7.15367e-016	-2.72666e-015	6.82168e-015	-2.7634e-015	-2.66073e-015	2.8168e-015	-1.07794e-014	-8.86266e-016	-7.43032e-016	7.82142e-015	9.10008e-015	5.93141e-015	5.03548e-016	-5.2161e-016	-9.66379e-015	-4.72689e-015	-1.0849e-014	-1.74588e-014	-1.1845e-014	-8.18643e-015	-7.14747e-015	-1.00131e-014	-8.07577e-015	-6.01634e-015
1.28111e-014	-5.32413e-016	-2.77746e-015	7.06766e-015	-2.48337e-015	-2.55885e-015	3.0116e-015	-1.06634e-014	-6.6981e-016	-7.74301e-016	8.26563e-015	9.36031e-015	6.59809e-015	4.20502e-016	-4.86224e-016	-9.71e-015	-4.62396e-015	-1.06481e-014	-1.74073e-014	-1.15152e-014	-8.17767e-015	-7.30917e-015	-1.00826e-014	-8.31969e-015	-6.10509e-015
1.29752e-014	-3.09966e-016	-2.81396e-015	7.3168e-015	-2.20623e-015	-2.45068e-015	3.22187e-015	-1.05364e-014	-4.44433e-016	-7.97277e-016	8.69278e-015	9.63783e-015	7.2703e-015	3.37211e-016	-4.60614e-016	-9.73755e-015	-4.5134e-015	-1.04435e-014	-1.73276e-014	-1.11765e-014	-8.15836e-015	-7.47273e-015	-1.01563e-014	-8.56215e-015	-6.19572e-015
1.31208e-014	-5.0513e-017	-2.83421e-015	7.56787e-015	-1.9329e-015	-2.33624e-015	3.44636e-015	-1.03978e-014	-2.10847e-016	-8.11118e-016	9.10134e-015	9.93251e-015	7.94485e-015	2.55794e-016	-4.4435e-016	-9.74487e-015	-4.39492e-015	-1.02365e-014	-1.72213e-014	-1.08321e-014	-8.12876e-015	-7.63703e-015	-1.02349e-014	-8.80146e-015	-6.28595e-015
1.3246e-014	2.43952e-016	-2.83672e-015	7.8187e-015	-1.66526e-015	-2.21662e-015	3.68447e-015	-1.02476e-014	3.10538e-017	-8.15291e-016	9.48958e-015	1.02437e-014	8.61947e-015	1.78569e-016	-4.36696e-016	-9.7313e-015	-4.26962e-015	-1.00286e-014	-1.70904e-014	-1.0485e-014	-8.08945e-015	-7.80034e-015	-1.03178e-014	-9.03682e-015	-6.37421e-015
1.33488e-014	5.703e-016	-2.81918e-015	8.06764e-015	-1.40512e-015	-2.09292e-015	3.936e-015	-1.00844e-014	2.8116e-016	-8.08771e-016	9.85658e-015	1.05701e-014	9.29291e-015	1.06983e-016	-4.3547e-016	-9.69699e-015	-4.13785e-015	-9.8217e-015	-1.69364e-014	-1.01384e-014	-8.04001e-015	-7.96049e-015	-1.0404e-014	-9.26631e-015	-6.45873e-015
1.34277e-014	9.25704e-016	-2.77992e-015	8.31288e-015	-1.15448e-015	-1.96552e-015	4.19981e-015	-9.90732e-015	5.39532e-016	-7.90982e-016	1.02015e-014	1.09108e-014	9.96289e-015	4.35983e-017	-4.38769e-016	-9.64052e-015	-4.00051e-015	-9.61749e-015	-1.67612e-014	-9.7953e-015	-7.98043e-015	-8.11607e-015	-1.04931e-014	-9.48859e-015	-6.53801e-015
1.3482e-014	1.3064e-015	-2.71747e-015	8.55334e-015	-9.13958e-016	-1.83459e-015	4.47516e-015	-9.71659e-015	8.05879e-016	-7.60964e-016	1.05237e-014	1.12644e-014	1.06278e-014	-9.53066e-018	-4.45308e-016	-9.56103e-015	-3.85771e-015	-9.41728e-015	-1.65665e-014	-9.45827e-015	-7.91149e-015	-8.26539e-015	-1.05842e-014	-9.70238e-015	-6.61017e-015
1.3511e-014	1.70839e-015	-2.63045e-015	8.78702e-015	-6.85141e-016	-1.7019e-015	4.76026e-015	-9.51163e-015	1.08015e-015	-7.18905e-016	1.08225e-014	1.16297e-014	1.12857e-014	-5.00898e-017	-4.53328e-016	-9.4589e-015	-3.71038e-015	-9.22211e-015	-1.63534e-014	-9.12998e-015	-7.83277e-015	-8.40691e-015	-1.06761e-014	-9.90655e-015	-6.67318e-015
1.35135e-014	2.1271e-015	-2.5175e-015	9.01206e-015	-4.69692e-016	-1.56842e-015	5.05423e-015	-9.29164e-015	1.36229e-015	-6.64253e-016	1.10973e-014	1.20053e-014	1.19351e-014	-7.68495e-017	-4.59917e-016	-9.33327e-015	-3.55972e-015	-9.03347e-015	-1.61239e-014	-8.81333e-015	-7.74474e-015	-8.53892e-015	-1.07678e-014	-1.01e-014	-6.7259e-015
1.34899e-014	2.55785e-015	-2.37753e-015	9.22629e-015	-2.68882e-016	-1.43507e-015	5.35629e-015	-9.05641e-015	1.6514e-015	-5.96382e-016	1.13487e-014	1.23891e-014	1.25743e-014	-8.8199e-017	-4.6273e-016	-9.18358e-015	-3.40612e-015	-8.85154e-015	-1.588e-014	-8.51075e-015	-7.64813e-015	-8.65999e-015	-1.08578e-014	-1.02812e-014	-6.76747e-015
1.34404e-014	2.99553e-015	-2.20929e-015	9.42851e-015	-8.41189e-017	-1.30215e-015	5.66519e-015	-8.80695e-015	1.94707e-015	-5.1554e-016	1.15767e-014	1.27787e-014	1.32025e-014	-8.2541e-017	-4.60425e-016	-9.01011e-015	-3.25085e-015	-8.67692e-015	-1.56231e-014	-8.22423e-015	-7.54331e-015	-8.76872e-015	-1.09447e-014	-1.045e-014	-6.79615e-015
1.33658e-014	3.43495e-015	-2.01178e-015	9.61707e-015	8.39072e-017	-1.17085e-015	5.97969e-015	-8.54377e-015	2.24803e-015	-4.21934e-016	1.17812e-014	1.3172e-014	1.38188e-014	-5.87426e-017	-4.50699e-016	-8.8132e-015	-3.0956e-015	-8.51012e-015	-1.53544e-014	-7.95495e-015	-7.43094e-015	-8.86454e-015	-1.10267e-014	-1.06057e-014	-6.81122e-015
1.32673e-014	3.8704e-015	-1.78551e-015	9.79115e-015	2.34022e-016	-1.0414e-015	6.29843e-015	-8.26742e-015	2.55367e-015	-3.15827e-016	1.19635e-014	1.35661e-014	1.44218e-014	-1.53171e-017	-4.30997e-016	-8.59283e-015	-2.94146e-015	-8.35119e-015	-1.50756e-014	-7.70413e-015	-7.31081e-015	-8.94554e-015	-1.1102e-014	-1.07473e-014	-6.81212e-015
1.31456e-014	4.29651e-015	-1.53027e-015	9.94952e-015	3.66081e-016	-9.14051e-016	6.6204e-015	-7.97794e-015	2.86308e-015	-1.97725e-016	1.21239e-014	1.39592e-014	1.50111e-014	4.8581e-017	-3.98912e-016	-8.34926e-015	-2.79e-015	-8.20065e-015	-1.4788e-014	-7.47282e-015	-7.18277e-015	-9.01086e-015	-1.11692e-014	-1.08746e-014	-6.79843e-015
1.30024e-014	4.70798e-015	-1.24665e-015	1.00915e-014	4.79306e-016	-7.89385e-016	6.94463e-015	-7.67618e-015	3.17475e-015	-6.79867e-017	1.22635e-014	1.43489e-014	1.5586e-014	1.33078e-016	-3.52537e-016	-8.0833e-015	-2.64217e-015	-8.05868e-015	-1.4493e-014	-7.26256e-015	-7.04741e-015	-9.05963e-015	-1.12269e-014	-1.09876e-014	-6.77006e-015
1.284e-014	5.09999e-015	-9.34623e-016	1.02162e-014	5.73792e-016	-6.68185e-016	7.26968e-015	-7.36335e-015	3.48808e-015	7.19063e-017	1.23833e-014	1.47329e-014	1.61461e-014	2.39055e-016	-2.90691e-016	-7.79573e-015	-2.49921e-015	-7.92439e-015	-1.41921e-014	-7.0738e-015	-6.90534e-015	-9.09071e-015	-1.12736e-014	-1.10863e-014	-6.72697e-015
1.266e-014	5.4671e-015	-5.94923e-016	1.03233e-014	6.49466e-016	-5.50094e-016	7.59478e-015	-7.04046e-015	3.80171e-015	2.21428e-016	1.24845e-014	1.51087e-014	1.6692e-014	3.67383e-016	-2.11447e-016	-7.48748e-015	-2.36281e-015	-7.79708e-015	-1.38866e-014	-6.90681e-015	-6.75691e-015	-9.10374e-015	-1.13083e-014	-1.11712e-014	-6.66922e-015
1.24648e-014	5.80365e-015	-2.28718e-016	1.04127e-014	7.06721e-016	-4.35278e-016	7.91967e-015	-6.70918e-015	4.11473e-015	3.79726e-016	1.25684e-014	1.54735e-014	1.72226e-014	5.18241e-016	-1.13108e-016	-7.16006e-015	-2.23402e-015	-7.67646e-015	-1.3577e-014	-6.76122e-015	-6.60243e-015	-9.09883e-015	-1.13298e-014	-1.12423e-014	-6.59728e-015
1.22568e-014	6.10502e-015	1.62892e-016	1.0484e-014	7.46233e-016	-3.24001e-016	8.24423e-015	-6.37058e-015	4.42522e-015	5.45404e-016	1.26363e-014	1.58249e-014	1.77378e-014	6.91397e-016	6.11126e-018	-6.81501e-015	-2.11379e-015	-7.56138e-015	-1.32636e-014	-6.63674e-015	-6.44205e-015	-9.07581e-015	-1.1337e-014	-1.12994e-014	-6.51192e-015
1.20383e-014	6.36631e-015	5.7781e-016	1.05373e-014	7.68256e-016	-2.15584e-016	8.56678e-015	-6.0259e-015	4.73206e-015	7.17754e-016	1.26898e-014	1.61608e-014	1.82379e-014	8.85997e-016	1.47642e-016	-6.4539e-015	-2.00344e-015	-7.45068e-015	-1.29476e-014	-6.53311e-015	-6.27646e-015	-9.03477e-015	-1.13293e-014	-1.13437e-014	-6.41434e-015
1.18117e-014	6.58299e-015	1.01427e-015	1.05726e-014	7.73578e-016	-1.10131e-016	8.88673e-015	-5.67586e-015	5.03287e-015	8.95244e-016	1.27306e-014	1.64785e-014	1.87234e-014	1.10209e-015	3.11856e-016	-6.07802e-015	-1.90415e-015	-7.34355e-015	-1.26301e-014	-6.44947e-015	-6.10631e-015	-8.97617e-015	-1.13057e-014	-1.13763e-014	-6.30606e-015
1.15801e-014	6.7518e-015	1.47051e-015	1.05903e-014	7.63256e-016	-7.40857e-018	9.20347e-015	-5.32249e-015	5.32586e-015	1.07612e-015	1.27603e-014	1.67764e-014	1.91937e-014	1.33991e-015	4.99999e-016	-5.68972e-015	-1.81623e-015	-7.23894e-015	-1.23118e-014	-6.38503e-015	-5.93213e-015	-8.90063e-015	-1.12652e-014	-1.13978e-014	-6.1881e-015
1.13458e-014	6.86911e-015	1.94409e-015	1.05916e-014	7.38471e-016	9.29857e-017	9.51727e-015	-4.96755e-015	5.60911e-015	1.25867e-015	1.27801e-014	1.70525e-014	1.96489e-014	1.59792e-015	7.12257e-016	-5.29086e-015	-1.74101e-015	-7.13578e-015	-1.19933e-014	-6.33832e-015	-5.75408e-015	-8.80862e-015	-1.12071e-014	-1.14092e-014	-6.06168e-015
1.11111e-014	6.93195e-015	2.43277e-015	1.05772e-014	7.01043e-016	1.91682e-016	9.82742e-015	-4.61257e-015	5.88109e-015	1.44163e-015	1.27922e-014	1.73047e-014	2.00885e-014	1.87478e-015	9.48609e-016	-4.88302e-015	-1.67923e-015	-7.0333e-015	-1.16748e-014	-6.30801e-015	-5.57289e-015	-8.7016e-015	-1.11319e-014	-1.14111e-014	-5.9287e-015
1.08785e-014	6.93805e-015	2.93333e-015	1.05479e-014	6.52072e-016	2.89643e-016	1.01334e-014	-4.25972e-015	6.14023e-015	1.62305e-015	1.27979e-014	1.75317e-014	2.05129e-014	2.16913e-015	1.2087e-015	-4.46836e-015	-1.6313e-015	-6.92993e-015	-1.13568e-014	-6.29244e-015	-5.3887e-015	-8.58165e-015	-1.10398e-014	-1.14048e-014	-5.7914e-015
1.06507e-014	6.88536e-015	3.44277e-015	1.05045e-014	5.93284e-016	3.86541e-016	1.04359e-014	-3.91079e-015	6.38504e-015	1.80115e-015	1.27988e-014	1.77321e-014	2.0922e-014	2.47966e-015	1.49172e-015	-4.04988e-015	-1.59881e-015	-6.82458e-015	-1.10391e-014	-6.29001e-015	-5.20239e-015	-8.44971e-015	-1.09311e-014	-1.13914e-014	-5.65165e-015
1.043e-014	6.77272e-015	3.95803e-015	1.04483e-014	5.26433e-016	4.83741e-016	1.07344e-014	-3.56756e-015	6.61385e-015	1.97395e-015	1.27968e-014	1.79047e-014	2.13151e-014	2.8048e-015	1.79661e-015	-3.62933e-015	-1.5814e-015	-6.7165e-015	-1.07218e-014	-6.29944e-015	-5.01434e-015	-8.30767e-015	-1.08061e-014	-1.13718e-014	-5.51103e-015
1.02183e-014	6.59945e-015	4.47664e-015	1.03816e-014	4.53579e-016	5.81758e-016	1.10286e-014	-3.23153e-015	6.82522e-015	2.13983e-015	1.27932e-014	1.80489e-014	2.1692e-014	3.14246e-015	2.12229e-015	-3.20898e-015	-1.57882e-015	-6.60469e-015	-1.04055e-014	-6.31838e-015	-4.82497e-015	-8.15802e-015	-1.06659e-014	-1.13469e-014	-5.37229e-015
1.0018e-014	6.36547e-015	4.99481e-015	1.03053e-014	3.76385e-016	6.81651e-016	1.13181e-014	-2.9041e-015	7.01753e-015	2.29675e-015	1.27898e-014	1.81644e-014	2.20528e-014	3.49072e-015	2.46714e-015	-2.7907e-015	-1.5912e-015	-6.48824e-015	-1.00903e-014	-6.34525e-015	-4.63507e-015	-8.00301e-015	-1.05112e-014	-1.13183e-014	-5.2379e-015
9.83046e-015	6.07147e-015	5.50939e-015	1.0221e-014	2.9735e-016	7.84083e-016	1.1604e-014	-2.58674e-015	7.18978e-015	2.44302e-015	1.27877e-014	1.82509e-014	2.23969e-014	3.84764e-015	2.82953e-015	-2.37695e-015	-1.61893e-015	-6.36646e-015	-9.77618e-015	-6.37864e-015	-4.44598e-015	-7.84521e-015	-1.03435e-014	-1.12871e-014	-5.11048e-015
9.65721e-015	5.71845e-015	6.01769e-015	1.01305e-014	2.18914e-016	8.90073e-016	1.1886e-014	-2.28058e-015	7.3408e-015	2.57683e-015	1.27881e-014	1.83085e-014	2.27236e-014	4.21179e-015	3.20712e-015	-1.9702e-015	-1.66138e-015	-6.2385e-015	-9.46311e-015	-6.41654e-015	-4.25808e-015	-7.68684e-015	-1.01637e-014	-1.12541e-014	-4.99193e-015
9.49927e-015	5.30813e-015	6.51656e-015	1.00351e-014	1.43073e-016	1.00038e-015	1.21643e-014	-1.98769e-015	7.46878e-015	2.69687e-015	1.2792e-014	1.83371e-014	2.30327e-014	4.58047e-015	3.59722e-015	-1.57247e-015	-1.71757e-015	-6.10389e-015	-9.15226e-015	-6.45728e-015	-4.07214e-015	-7.52957e-015	-9.97381e-015	-1.12207e-014	-4.88473e-015
9.35734e-015	4.84243e-015	7.00336e-015	9.93628e-015	7.19124e-017	1.11545e-015	1.24395e-014	-1.7102e-015	7.57332e-015	2.80185e-015	1.28005e-014	1.83376e-014	2.33234e-014	4.95213e-015	3.99686e-015	-1.18506e-015	-1.78659e-015	-5.96266e-015	-8.84357e-015	-6.49954e-015	-3.88866e-015	-7.37616e-015	-9.77594e-015	-1.11878e-014	-4.79018e-015
9.2322e-015	4.32429e-015	7.47463e-015	9.83577e-015	6.95804e-018	1.23571e-015	1.2711e-014	-1.44876e-015	7.6536e-015	2.88975e-015	1.28144e-014	1.83104e-014	2.35952e-014	5.32455e-015	4.40323e-015	-8.10439e-016	-1.86846e-015	-5.81464e-015	-8.53751e-015	-6.54219e-015	-3.70852e-015	-7.2288e-015	-9.57221e-015	-1.11559e-014	-4.71083e-015
9.12391e-015	3.75734e-015	7.92744e-015	9.73586e-015	-4.97946e-017	1.36156e-015	1.29787e-014	-1.20465e-015	7.70942e-015	2.95932e-015	1.28344e-014	1.82563e-014	2.38469e-014	5.69503e-015	4.8137e-015	-4.5063e-016	-1.96207e-015	-5.66014e-015	-8.23383e-015	-6.58361e-015	-3.53286e-015	-7.09003e-015	-9.36449e-015	-1.11262e-014	-4.64827e-015
9.03321e-015	3.14515e-015	8.35952e-015	9.63787e-015	-9.7152e-017	1.49377e-015	1.32419e-014	-9.78629e-016	7.74106e-015	3.00907e-015	1.28608e-014	1.81761e-014	2.40775e-014	6.06175e-015	5.22527e-015	-1.06968e-016	-2.06629e-015	-5.49889e-015	-7.93343e-015	-6.62307e-015	-3.36312e-015	-6.96265e-015	-9.1547e-015	-1.1099e-014	-4.60385e-015
8.95885e-015	2.49155e-015	8.76812e-015	9.5436e-015	-1.33914e-016	1.63234e-015	1.35003e-014	-7.71302e-016	7.74856e-015	3.03818e-015	1.28939e-014	1.80714e-014	2.42861e-014	6.42291e-015	5.63436e-015	2.18864e-016	-2.18054e-015	-5.33187e-015	-7.63712e-015	-6.65916e-015	-3.19955e-015	-6.84919e-015	-8.94528e-015	-1.10744e-014	-4.57913e-015
8.90078e-015	1.80139e-015	9.15076e-015	9.45369e-015	-1.58708e-016	1.77739e-015	1.37535e-014	-5.84204e-016	7.73205e-015	3.04545e-015	1.29337e-014	1.79429e-014	2.44718e-014	6.77624e-015	6.03798e-015	5.25947e-016	-2.3035e-015	-5.15928e-015	-7.3457e-015	-6.69141e-015	-3.04269e-015	-6.75169e-015	-8.73793e-015	-1.10531e-014	-4.57626e-015
8.85819e-015	1.0794e-015	9.50574e-015	9.36952e-015	-1.70121e-016	1.92929e-015	1.40013e-014	-4.17593e-016	7.69209e-015	3.03036e-015	1.29802e-014	1.77921e-014	2.4634e-014	7.12036e-015	6.43278e-015	8.13912e-016	-2.43332e-015	-4.98231e-015	-7.05981e-015	-6.71961e-015	-2.89272e-015	-6.67245e-015	-8.53532e-015	-1.10354e-014	-4.59597e-015
8.82979e-015	3.30409e-016	9.83083e-015	9.29244e-015	-1.67352e-016	2.08757e-015	1.4243e-014	-2.72205e-016	7.62942e-015	2.99229e-015	1.30333e-014	1.76207e-014	2.47714e-014	7.45282e-015	6.81598e-015	1.08156e-015	-2.56872e-015	-4.80162e-015	-6.77936e-015	-6.74278e-015	-2.75119e-015	-6.61392e-015	-8.33999e-015	-1.1022e-014	-4.63934e-015
8.81358e-015	-4.39603e-016	1.01246e-014	9.22331e-015	-1.48969e-016	2.25144e-015	1.44774e-014	-1.48728e-016	7.54527e-015	2.93088e-015	1.30926e-014	1.74301e-014	2.48823e-014	7.77188e-015	7.18446e-015	1.32771e-015	-2.70814e-015	-4.61824e-015	-6.50554e-015	-6.76042e-015	-2.61918e-015	-6.57739e-015	-8.15424e-015	-1.10131e-014	-4.70717e-015
8.80793e-015	-1.22614e-015	1.03856e-014	9.1629e-015	-1.14504e-016	2.42089e-015	1.47034e-014	-4.74183e-017	7.44018e-015	2.84642e-015	1.31579e-014	1.7222e-014	2.49659e-014	8.07645e-015	7.53539e-015	1.55234e-015	-2.84979e-015	-4.43294e-015	-6.23927e-015	-6.77337e-015	-2.4971e-015	-6.5641e-015	-7.97987e-015	-1.10082e-014	-4.80018e-015
8.81098e-015	-2.02409e-015	1.06124e-014	9.11137e-015	-6.36691e-017	2.5952e-015	1.492e-014	3.18382e-017	7.31587e-015	2.73921e-015	1.32284e-014	1.69976e-014	2.50219e-014	8.36464e-015	7.8657e-015	1.75479e-015	-2.99214e-015	-4.24754e-015	-5.98164e-015	-6.78209e-015	-2.38542e-015	-6.57491e-015	-7.81896e-015	-1.10078e-014	-4.9186e-015
8.82076e-015	-2.8275e-015	1.08051e-014	9.06928e-015	3.35275e-018	2.7739e-015	1.51268e-014	8.82663e-017	7.17437e-015	2.6091e-015	1.33032e-014	1.67584e-014	2.5049e-014	8.6349e-015	8.17275e-015	1.93498e-015	-3.13392e-015	-4.0637e-015	-5.7336e-015	-6.78665e-015	-2.28514e-015	-6.61049e-015	-7.67343e-015	-1.10113e-014	-5.06236e-015
8.83431e-015	-3.63131e-015	1.09637e-014	9.03741e-015	8.62335e-017	2.95637e-015	1.53228e-014	1.22455e-016	7.01828e-015	2.45711e-015	1.33817e-014	1.65064e-014	2.5046e-014	8.88657e-015	8.45391e-015	2.09383e-015	-3.27337e-015	-3.88306e-015	-5.49557e-015	-6.78758e-015	-2.19643e-015	-6.67177e-015	-7.54502e-015	-1.10188e-014	-5.23055e-015
8.84996e-015	-4.43064e-015	1.10885e-014	9.01575e-015	1.8455e-016	3.14227e-015	1.55065e-014	1.34869e-016	6.84989e-015	2.28414e-015	1.34628e-014	1.62432e-014	2.50123e-014	9.11878e-015	8.7064e-015	2.23148e-015	-3.40834e-015	-3.70688e-015	-5.26835e-015	-6.78516e-015	-2.11963e-015	-6.75945e-015	-7.43565e-015	-1.10297e-014	-5.42263e-015
8.86518e-015	-5.22102e-015	1.11792e-014	9.00362e-015	2.98103e-016	3.32982e-015	1.56766e-014	1.2616e-016	6.67121e-015	2.09118e-015	1.35458e-014	1.59695e-014	2.49472e-014	9.33079e-015	8.92889e-015	2.34794e-015	-3.5386e-015	-3.53666e-015	-5.05255e-015	-6.77976e-015	-2.05539e-015	-6.87325e-015	-7.34617e-015	-1.10441e-014	-5.638e-015
8.87664e-015	-5.99804e-015	1.12369e-014	9.00082e-015	4.25985e-016	3.5182e-015	1.58313e-014	9.64979e-017	6.48397e-015	1.87924e-015	1.3629e-014	1.56868e-014	2.48505e-014	9.52184e-015	9.12017e-015	2.44399e-015	-3.6627e-015	-3.37406e-015	-4.84856e-015	-6.77275e-015	-2.00296e-015	-7.01277e-015	-7.27779e-015	-1.10619e-014	-5.87534e-015
8.88248e-015	-6.75785e-015	1.1263e-014	9.00749e-015	5.66261e-016	3.7069e-015	1.59699e-014	4.69511e-017	6.29069e-015	1.65019e-015	1.37115e-014	1.53968e-014	2.47219e-014	9.69147e-015	9.27906e-015	2.52057e-015	-3.77965e-015	-3.22044e-015	-4.65693e-015	-6.7655e-015	-1.96314e-015	-7.1777e-015	-7.23173e-015	-1.10837e-014	-6.13423e-015
8.88015e-015	-7.49657e-015	1.12587e-014	9.0224e-015	7.17714e-016	3.89461e-015	1.60903e-014	-2.23074e-017	6.09388e-015	1.40513e-015	1.37916e-014	1.51002e-014	2.45612e-014	9.83888e-015	9.40427e-015	2.5786e-015	-3.88807e-015	-3.0767e-015	-4.47835e-015	-6.75824e-015	-1.93666e-015	-7.36731e-015	-7.20906e-015	-1.11091e-014	-6.41334e-015
8.86698e-015	-8.21096e-015	1.12254e-014	9.04504e-015	8.78874e-016	4.07955e-015	1.61907e-014	-1.10139e-016	5.8973e-015	1.14577e-015	1.38684e-014	1.47979e-014	2.43682e-014	9.96417e-015	9.49543e-015	2.61901e-015	-3.98793e-015	-2.94423e-015	-4.31298e-015	-6.75222e-015	-1.92318e-015	-7.58042e-015	-7.21037e-015	-1.1138e-014	-6.7105e-015
8.84048e-015	-8.89866e-015	1.11644e-014	9.07471e-015	1.04818e-015	4.26128e-015	1.627e-014	-2.15093e-016	5.70267e-015	8.74123e-016	1.39403e-014	1.44915e-014	2.41426e-014	1.00675e-014	9.55217e-015	2.64278e-015	-4.07849e-015	-2.82365e-015	-4.16036e-015	-6.74854e-015	-1.92185e-015	-7.81581e-015	-7.23608e-015	-1.11697e-014	-7.02428e-015
8.79764e-015	-9.5568e-015	1.10781e-014	9.11025e-015	1.22422e-015	4.4386e-015	1.63271e-014	-3.36343e-016	5.51251e-015	5.92172e-016	1.40062e-014	1.41816e-014	2.38856e-014	1.01489e-014	9.57465e-015	2.65178e-015	-4.15883e-015	-2.71587e-015	-4.02084e-015	-6.74844e-015	-1.93228e-015	-8.0712e-015	-7.28561e-015	-1.12045e-014	-7.35303e-015
8.73615e-015	-1.01833e-014	1.09682e-014	9.15089e-015	1.4046e-015	4.61016e-015	1.63606e-014	-4.7259e-016	5.32972e-015	3.0228e-016	1.40645e-014	1.38688e-014	2.35973e-014	1.02087e-014	9.56345e-015	2.64694e-015	-4.22864e-015	-2.62157e-015	-3.89431e-015	-6.75216e-015	-1.95488e-015	-8.34488e-015	-7.35884e-015	-1.12428e-014	-7.69483e-015
8.65412e-015	-1.07771e-014	1.08368e-014	9.1951e-015	1.58749e-015	4.77493e-015	1.63695e-014	-6.22266e-016	5.15678e-015	6.49029e-018	1.41142e-014	1.35542e-014	2.32792e-014	1.02475e-014	9.51916e-015	2.6286e-015	-4.28765e-015	-2.54175e-015	-3.78044e-015	-6.76065e-015	-1.98925e-015	-8.63486e-015	-7.45551e-015	-1.12846e-014	-8.04724e-015
8.55008e-015	-1.13371e-014	1.06871e-014	9.24177e-015	1.77052e-015	4.93234e-015	1.63532e-014	-7.83446e-016	4.99583e-015	-2.9261e-016	1.41536e-014	1.32381e-014	2.29322e-014	1.02657e-014	9.44255e-015	2.59809e-015	-4.33622e-015	-2.47624e-015	-3.67796e-015	-6.77436e-015	-2.03498e-015	-8.93888e-015	-7.57539e-015	-1.13307e-014	-8.40764e-015
8.42269e-015	-1.18626e-014	1.05219e-014	9.28936e-015	1.95229e-015	5.08144e-015	1.63105e-014	-9.54246e-016	4.84935e-015	-5.92745e-016	1.41819e-014	1.2921e-014	2.25575e-014	1.02638e-014	9.33552e-015	2.55705e-015	-4.37375e-015	-2.42573e-015	-3.58651e-015	-6.79395e-015	-2.09097e-015	-9.25434e-015	-7.71733e-015	-1.13816e-014	-8.77328e-015
8.2712e-015	-1.23532e-014	1.0344e-014	9.33568e-015	2.13007e-015	5.22118e-015	1.62403e-014	-1.13348e-015	4.71974e-015	-8.92219e-016	1.41979e-014	1.26025e-014	2.21568e-014	1.02429e-014	9.20001e-015	2.50667e-015	-4.40065e-015	-2.38975e-015	-3.50527e-015	-6.82015e-015	-2.1571e-015	-9.57841e-015	-7.88066e-015	-1.14369e-014	-9.14306e-015
8.09427e-015	-1.28098e-014	1.01554e-014	9.37921e-015	2.30127e-015	5.35066e-015	1.61424e-014	-1.31944e-015	4.60875e-015	-1.18846e-015	1.42008e-014	1.22827e-014	2.17319e-014	1.02039e-014	9.03753e-015	2.44805e-015	-4.41791e-015	-2.3676e-015	-3.43323e-015	-6.85306e-015	-2.2323e-015	-9.90862e-015	-8.06405e-015	-1.14975e-014	-9.51447e-015
7.89141e-015	-1.32336e-014	9.95896e-015	9.41863e-015	2.46382e-015	5.46875e-015	1.60166e-014	-1.50961e-015	4.51779e-015	-1.47914e-015	1.41903e-014	1.19614e-014	2.1285e-014	1.01474e-014	8.85061e-015	2.3821e-015	-4.42569e-015	-2.3585e-015	-3.36927e-015	-6.8924e-015	-2.31575e-015	-1.02426e-014	-8.26623e-015	-1.15644e-014	-9.88471e-015
7.66179e-015	-1.36257e-014	9.75736e-015	9.45246e-015	2.61594e-015	5.57503e-015	1.58621e-014	-1.70228e-015	4.4483e-015	-1.76218e-015	1.41651e-014	1.16394e-014	2.08179e-014	1.00753e-014	8.6414e-015	2.30985e-015	-4.42519e-015	-2.36141e-015	-3.31198e-015	-6.93852e-015	-2.40703e-015	-1.05774e-014	-8.48583e-015	-1.16382e-014	-1.02521e-014
7.40512e-015	-1.39879e-014	9.55336e-015	9.47881e-015	2.75567e-015	5.66921e-015	1.56792e-014	-1.89524e-015	4.40188e-015	-2.03512e-015	1.41253e-014	1.13159e-014	2.03321e-014	9.98833e-015	8.4123e-015	2.2325e-015	-4.41624e-015	-2.37541e-015	-3.25902e-015	-6.99136e-015	-2.50489e-015	-1.09102e-014	-8.72123e-015	-1.17197e-014	-1.06152e-014
7.12125e-015	-1.43225e-014	9.35035e-015	9.49595e-015	2.88107e-015	5.75056e-015	1.5468e-014	-2.0858e-015	4.37893e-015	-2.29617e-015	1.40704e-014	1.09906e-014	1.98299e-014	9.88779e-015	8.16555e-015	2.15079e-015	-4.39984e-015	-2.39962e-015	-3.20791e-015	-7.05071e-015	-2.60822e-015	-1.12384e-014	-8.97055e-015	-1.18101e-014	-1.09717e-014
6.81083e-015	-1.46307e-014	9.15028e-015	9.50187e-015	2.99005e-015	5.81877e-015	1.52289e-014	-2.27254e-015	4.37961e-015	-2.54416e-015	1.40009e-014	1.06636e-014	1.93146e-014	9.77518e-015	7.90428e-015	2.06535e-015	-4.3771e-015	-2.43285e-015	-3.15745e-015	-7.11605e-015	-2.71651e-015	-1.15592e-014	-9.2317e-015	-1.19104e-014	-1.132e-014
6.47473e-015	-1.49147e-014	8.95503e-015	9.49611e-015	3.08141e-015	5.87373e-015	1.49626e-014	-2.45305e-015	4.40428e-015	-2.7773e-015	1.39167e-014	1.03349e-014	1.87892e-014	9.65192e-015	7.63142e-015	1.97686e-015	-4.34885e-015	-2.4736e-015	-3.10576e-015	-7.18639e-015	-2.82946e-015	-1.18705e-014	-9.50249e-015	-1.20216e-014	-1.16583e-014
6.11433e-015	-1.51772e-014	8.76744e-015	9.47744e-015	3.15341e-015	5.91568e-015	1.467e-014	-2.62503e-015	4.45282e-015	-2.99424e-015	1.38183e-014	1.00043e-014	1.82559e-014	9.51922e-015	7.3501e-015	1.8864e-015	-4.31586e-015	-2.52041e-015	-3.05083e-015	-7.26132e-015	-2.94727e-015	-1.21702e-014	-9.78103e-015	-1.21442e-014	-1.19853e-014
5.73029e-015	-1.54208e-014	8.59012e-015	9.44426e-015	3.20579e-015	5.94499e-015	1.43519e-014	-2.78615e-015	4.52573e-015	-3.19321e-015	1.37058e-014	9.67131e-015	1.7717e-014	9.37863e-015	7.06275e-015	1.7942e-015	-4.27874e-015	-2.5717e-015	-2.99041e-015	-7.34047e-015	-3.06925e-015	-1.24559e-014	-1.00654e-014	-1.2279e-014	-1.22994e-014
5.32425e-015	-1.56482e-014	8.42507e-015	9.39589e-015	3.23744e-015	5.96208e-015	1.40103e-014	-2.93396e-015	4.62193e-015	-3.37395e-015	1.35805e-014	9.33658e-015	1.71756e-014	9.23142e-015	6.77212e-015	1.70069e-015	-4.23774e-015	-2.62583e-015	-2.92286e-015	-7.42259e-015	-3.19423e-015	-1.27255e-014	-1.03542e-014	-1.2427e-014	-1.25993e-014
4.89871e-015	-1.58612e-014	8.27359e-015	9.33128e-015	3.24772e-015	5.96757e-015	1.36471e-014	-3.06647e-015	4.74031e-015	-3.53576e-015	1.34429e-014	9.00007e-015	1.66339e-014	9.07842e-015	6.48121e-015	1.60677e-015	-4.19444e-015	-2.68113e-015	-2.84605e-015	-7.50611e-015	-3.32212e-015	-1.29777e-014	-1.06449e-014	-1.25894e-014	-1.28845e-014
4.4552e-015	-1.60627e-014	8.13708e-015	9.24931e-015	3.23585e-015	5.96168e-015	1.32638e-014	-3.18129e-015	4.8797e-015	-3.67767e-015	1.32941e-014	8.66171e-015	1.60951e-014	8.92142e-015	6.1931e-015	1.51299e-015	-4.14981e-015	-2.73527e-015	-2.7577e-015	-7.58961e-015	-3.45188e-015	-1.32109e-014	-1.09355e-014	-1.27666e-014	-1.3154e-014
3.99597e-015	-1.62545e-014	8.01712e-015	9.14966e-015	3.20121e-015	5.94496e-015	1.28627e-014	-3.27649e-015	5.03847e-015	-3.79936e-015	1.31359e-014	8.32132e-015	1.55625e-014	8.76147e-015	5.90969e-015	1.41968e-015	-4.10422e-015	-2.78677e-015	-2.65615e-015	-7.67156e-015	-3.58313e-015	-1.34238e-014	-1.12247e-014	-1.29596e-014	-1.34072e-014
3.52352e-015	-1.64388e-014	7.91425e-015	9.03126e-015	3.14423e-015	5.91841e-015	1.24461e-014	-3.35014e-015	5.21466e-015	-3.90036e-015	1.29701e-014	7.97895e-015	1.50387e-014	8.59937e-015	5.63307e-015	1.32718e-015	-4.05839e-015	-2.83375e-015	-2.54e-015	-7.75128e-015	-3.71608e-015	-1.3616e-014	-1.15103e-014	-1.31689e-014	-1.36437e-014
3.03988e-015	-1.66172e-014	7.82957e-015	8.89336e-015	3.0653e-015	5.88267e-015	1.20154e-014	-3.40043e-015	5.40672e-015	-3.98106e-015	1.27982e-014	7.63484e-015	1.45266e-014	8.43739e-015	5.36519e-015	1.23524e-015	-4.01268e-015	-2.87424e-015	-2.40755e-015	-7.82789e-015	-3.85053e-015	-1.37866e-014	-1.17905e-014	-1.33952e-014	-1.3863e-014
2.54786e-015	-1.67912e-014	7.76305e-015	8.73648e-015	2.96521e-015	5.83842e-015	1.1574e-014	-3.42605e-015	5.61242e-015	-4.04174e-015	1.26219e-014	7.2893e-015	1.40285e-014	8.2764e-015	5.1085e-015	1.14354e-015	-3.96736e-015	-2.90702e-015	-2.25792e-015	-7.90013e-015	-3.98652e-015	-1.39354e-014	-1.20635e-014	-1.36388e-014	-1.40651e-014
2.05035e-015	-1.69623e-014	7.71477e-015	8.56082e-015	2.8451e-015	5.78654e-015	1.1124e-014	-3.42529e-015	5.82912e-015	-4.08252e-015	1.24432e-014	6.94283e-015	1.3548e-014	8.11692e-015	4.86366e-015	1.0522e-015	-3.92349e-015	-2.93046e-015	-2.08883e-015	-7.96682e-015	-4.12335e-015	-1.40619e-014	-1.2328e-014	-1.38995e-014	-1.42502e-014
1.55008e-015	-1.71313e-014	7.68481e-015	8.36631e-015	2.70588e-015	5.72714e-015	1.06679e-014	-3.39701e-015	6.0544e-015	-4.10425e-015	1.22641e-014	6.5958e-015	1.30877e-014	7.95975e-015	4.63198e-015	9.62593e-016	-3.88102e-015	-2.9436e-015	-1.89941e-015	-8.02671e-015	-4.26186e-015	-1.4166e-014	-1.25825e-014	-1.41765e-014	-1.44179e-014
1.05026e-015	-1.72986e-014	7.67274e-015	8.15326e-015	2.54857e-015	5.66126e-015	1.0208e-014	-3.34017e-015	6.28591e-015	-4.10807e-015	1.20861e-014	6.249e-015	1.26492e-014	7.80574e-015	4.41501e-015	8.74286e-016	-3.83988e-015	-2.94524e-015	-1.68988e-015	-8.07898e-015	-4.40282e-015	-1.42486e-014	-1.28249e-014	-1.44694e-014	-1.45684e-014
5.53967e-016	-1.74645e-014	7.67777e-015	7.92283e-015	2.37376e-015	5.59041e-015	9.74803e-015	-3.25457e-015	6.52132e-015	-4.09505e-015	1.19116e-014	5.90284e-015	1.22352e-014	7.65564e-015	4.21364e-015	7.87153e-016	-3.79962e-015	-2.93441e-015	-1.45981e-015	-8.12321e-015	-4.54536e-015	-1.43095e-014	-1.30539e-014	-1.47776e-014	-1.4702e-014
6.38072e-017	-1.76293e-014	7.69917e-015	7.67569e-015	2.18356e-015	5.51516e-015	9.29033e-015	-3.13907e-015	6.75871e-015	-4.06605e-015	1.17428e-014	5.55848e-015	1.18474e-014	7.51024e-015	4.02838e-015	7.01395e-016	-3.75999e-015	-2.91127e-015	-1.2087e-015	-8.15803e-015	-4.68933e-015	-1.43495e-014	-1.32689e-014	-1.51e-014	-1.48193e-014
-4.17395e-016	-1.77922e-014	7.73588e-015	7.41303e-015	1.97962e-015	5.43682e-015	8.83711e-015	-2.9936e-015	6.99501e-015	-4.02274e-015	1.15814e-014	5.21682e-015	1.14879e-014	7.36968e-015	3.85982e-015	6.16902e-016	-3.72114e-015	-2.87527e-015	-9.37225e-016	-8.18316e-015	-4.83513e-015	-1.43695e-014	-1.34689e-014	-1.5435e-014	-1.49212e-014
-8.864e-016	-1.7952e-014	7.78681e-015	7.13597e-015	1.76374e-015	5.3564e-015	8.39177e-015	-2.81831e-015	7.22849e-015	-3.96633e-015	1.14294e-014	4.87823e-015	1.11577e-014	7.23436e-015	3.7084e-015	5.33339e-016	-3.68194e-015	-2.8256e-015	-6.45771e-016	-8.19829e-015	-4.98263e-015	-1.43706e-014	-1.36528e-014	-1.57809e-014	-1.5008e-014
-1.34106e-015	-1.81083e-014	7.85096e-015	6.84599e-015	1.53805e-015	5.27503e-015	7.9572e-015	-2.61344e-015	7.45642e-015	-3.89829e-015	1.12898e-014	4.54376e-015	1.08575e-014	7.10482e-015	3.57409e-015	4.51579e-016	-3.64223e-015	-2.76208e-015	-3.35599e-016	-8.20325e-015	-5.13181e-015	-1.4354e-014	-1.38199e-014	-1.61357e-014	-1.50797e-014
-1.77929e-015	-1.82603e-014	7.92597e-015	6.54415e-015	1.30406e-015	5.19326e-015	7.53613e-015	-2.3792e-015	7.6769e-015	-3.82024e-015	1.11643e-014	4.21518e-015	1.05887e-014	6.98092e-015	3.45611e-015	3.7303e-016	-3.60052e-015	-2.68504e-015	-8.12307e-018	-8.19769e-015	-5.28365e-015	-1.43207e-014	-1.39694e-014	-1.64975e-014	-1.51367e-014
-2.19816e-015	-1.84065e-014	8.01018e-015	6.23198e-015	1.06428e-015	5.11219e-015	7.1307e-015	-2.11661e-015	7.88835e-015	-3.73371e-015	1.10541e-014	3.89328e-015	1.03528e-014	6.86311e-015	3.35362e-015	2.97257e-016	-3.55647e-015	-2.59578e-015	3.3566e-016	-8.1811e-015	-5.438e-015	-1.42723e-014	-1.41008e-014	-1.68635e-014	-1.51801e-014
-2.59531e-015	-1.85455e-014	8.10069e-015	5.91179e-015	8.21123e-016	5.03314e-015	6.743e-015	-1.82729e-015	8.0886e-015	-3.64051e-015	1.09609e-014	3.57963e-015	1.01502e-014	6.75125e-015	3.26614e-015	2.24265e-016	-3.50924e-015	-2.49453e-015	6.94102e-016	-8.15376e-015	-5.59387e-015	-1.42099e-014	-1.42138e-014	-1.72314e-014	-1.52102e-014
-2.96906e-015	-1.8675e-014	8.19562e-015	5.58536e-015	5.76117e-016	4.95653e-015	6.37574e-015	-1.51244e-015	8.27582e-015	-3.54249e-015	1.08862e-014	3.27528e-015	9.98073e-015	6.64533e-015	3.19264e-015	1.5503e-016	-3.45803e-015	-2.38187e-015	1.06457e-015	-8.11596e-015	-5.75173e-015	-1.41353e-014	-1.43076e-014	-1.75981e-014	-1.52274e-014
-3.31818e-015	-1.87932e-014	8.2927e-015	5.255e-015	3.31915e-016	4.88263e-015	6.03097e-015	-1.17442e-015	8.44823e-015	-3.44144e-015	1.08308e-014	2.98104e-015	9.84396e-015	6.54521e-015	3.13202e-015	9.01222e-017	-3.40239e-015	-2.25876e-015	1.44458e-015	-8.06797e-015	-5.91192e-015	-1.40499e-014	-1.43823e-014	-1.79599e-014	-1.52323e-014
-3.64118e-015	-1.8898e-014	8.38945e-015	4.92238e-015	9.11109e-017	4.81269e-015	5.71006e-015	-8.14932e-016	8.60523e-015	-3.33835e-015	1.07955e-014	2.69788e-015	9.73904e-015	6.45105e-015	3.08389e-015	3.01578e-017	-3.34181e-015	-2.12643e-015	1.83187e-015	-8.00996e-015	-6.07426e-015	-1.39548e-014	-1.44369e-014	-1.83138e-014	-1.52253e-014
-3.93619e-015	-1.89873e-014	8.48398e-015	4.59021e-015	-1.44634e-016	4.74768e-015	5.41525e-015	-4.36377e-016	8.74634e-015	-3.23484e-015	1.07806e-014	2.4268e-015	9.66568e-015	6.36257e-015	3.04644e-015	-2.44395e-017	-3.27541e-015	-1.9862e-015	2.22371e-015	-7.94247e-015	-6.23832e-015	-1.38518e-014	-1.44716e-014	-1.86568e-014	-1.52066e-014
-4.2016e-015	-1.9059e-014	8.57334e-015	4.26075e-015	-3.73144e-016	4.68743e-015	5.14747e-015	-4.20733e-017	8.87114e-015	-3.13275e-015	1.07866e-014	2.16843e-015	9.62318e-015	6.27972e-015	3.01865e-015	-7.28691e-017	-3.20237e-015	-1.83876e-015	2.617e-015	-7.86657e-015	-6.4037e-015	-1.37412e-014	-1.44862e-014	-1.89854e-014	-1.51765e-014
-4.43704e-015	-1.91108e-014	8.65565e-015	3.93615e-015	-5.91973e-016	4.63257e-015	4.90757e-015	3.64538e-016	8.97891e-015	-3.03323e-015	1.08135e-014	1.9244e-015	9.61078e-015	6.20196e-015	2.99875e-015	-1.14503e-016	-3.12216e-015	-1.68588e-015	3.00854e-015	-7.78327e-015	-6.56937e-015	-1.36246e-014	-1.4481e-014	-1.92957e-014	-1.51352e-014
-4.64179e-015	-1.91409e-014	8.72871e-015	3.61894e-015	-7.99186e-016	4.58413e-015	4.69694e-015	7.80698e-016	9.0695e-015	-2.93794e-015	1.08608e-014	1.69535e-015	9.62676e-015	6.12876e-015	2.98564e-015	-1.48834e-016	-3.03403e-015	-1.52924e-015	3.3944e-015	-7.69311e-015	-6.73486e-015	-1.35025e-014	-1.44561e-014	-1.95843e-014	-1.50828e-014
-4.81538e-015	-1.91478e-014	8.79038e-015	3.31109e-015	-9.93685e-016	4.5424e-015	4.51678e-015	1.20363e-015	9.14351e-015	-2.84796e-015	1.09278e-014	1.48231e-015	9.66932e-015	6.05843e-015	2.97783e-015	-1.75054e-016	-2.93746e-015	-1.37082e-015	3.7714e-015	-7.59675e-015	-6.89936e-015	-1.33762e-014	-1.44118e-014	-1.98473e-014	-1.50192e-014
-4.95765e-015	-1.91296e-014	8.83854e-015	3.01477e-015	-1.17333e-015	4.50856e-015	4.36788e-015	1.62954e-015	9.20137e-015	-2.76419e-015	1.10134e-014	1.28555e-015	9.73702e-015	5.99129e-015	2.97381e-015	-1.92492e-016	-2.83109e-015	-1.21238e-015	4.13699e-015	-7.49514e-015	-7.06171e-015	-1.32466e-014	-1.43482e-014	-2.00815e-014	-1.49446e-014
-5.06889e-015	-1.90846e-014	8.87185e-015	2.73202e-015	-1.3364e-015	4.48274e-015	4.2506e-015	2.05545e-015	9.244e-015	-2.68807e-015	1.11163e-014	1.10583e-015	9.82766e-015	5.92738e-015	2.97205e-015	-2.00221e-016	-2.71546e-015	-1.05525e-015	4.48823e-015	-7.3888e-015	-7.22002e-015	-1.31144e-014	-1.42659e-014	-2.02833e-014	-1.48588e-014
-5.149e-015	-1.90109e-014	8.88839e-015	2.46514e-015	-1.48111e-015	4.46564e-015	4.16482e-015	2.47767e-015	9.27252e-015	-2.61991e-015	1.12348e-014	9.42767e-016	9.93944e-015	5.86577e-015	2.97139e-015	-1.98269e-016	-2.59039e-015	-9.01158e-016	4.82204e-015	-7.27944e-015	-7.37285e-015	-1.29798e-014	-1.41654e-014	-2.04498e-014	-1.47615e-014
-5.19854e-015	-1.89083e-014	8.88581e-015	2.216e-015	-1.60647e-015	4.45687e-015	4.11091e-015	2.89206e-015	9.28781e-015	-2.56045e-015	1.13671e-014	7.97359e-016	1.00695e-014	5.80573e-015	2.97099e-015	-1.86145e-016	-2.45574e-015	-7.51205e-016	5.13545e-015	-7.16807e-015	-7.51856e-015	-1.28432e-014	-1.40469e-014	-2.05779e-014	-1.46516e-014
-5.2178e-015	-1.87765e-014	8.86325e-015	1.98637e-015	-1.71134e-015	4.45705e-015	4.08893e-015	3.29542e-015	9.29098e-015	-2.51024e-015	1.15114e-014	6.70031e-016	1.02157e-014	5.74684e-015	2.96931e-015	-1.6367e-016	-2.3111e-015	-6.06995e-016	5.42591e-015	-7.05508e-015	-7.65608e-015	-1.27041e-014	-1.39107e-014	-2.06646e-014	-1.45292e-014
-5.20775e-015	-1.86149e-014	8.81959e-015	1.77766e-015	-1.79472e-015	4.46631e-015	4.09893e-015	3.68443e-015	9.2836e-015	-2.46947e-015	1.16649e-014	5.60817e-016	1.03757e-014	5.6889e-015	2.96562e-015	-1.30236e-016	-2.15702e-015	-4.69608e-016	5.69003e-015	-6.9413e-015	-7.78426e-015	-1.25628e-014	-1.37579e-014	-2.07073e-014	-1.43939e-014
-5.16924e-015	-1.84228e-014	8.75429e-015	1.5911e-015	-1.85623e-015	4.48464e-015	4.13978e-015	4.05624e-015	9.26669e-015	-2.43811e-015	1.18255e-014	4.69129e-016	1.05471e-014	5.63101e-015	2.95905e-015	-8.57236e-017	-1.99426e-015	-3.39644e-016	5.92623e-015	-6.82713e-015	-7.90093e-015	-1.24192e-014	-1.35891e-014	-2.07038e-014	-1.42456e-014
-5.10357e-015	-1.82007e-014	8.66635e-015	1.42845e-015	-1.89486e-015	4.51219e-015	4.21079e-015	4.40615e-015	9.24167e-015	-2.41698e-015	1.199e-014	3.9451e-016	1.07269e-014	5.57273e-015	2.94885e-015	-3.05312e-017	-1.82347e-015	-2.18002e-016	6.13338e-015	-6.71315e-015	-8.0044e-015	-1.2273e-014	-1.34052e-014	-2.06526e-014	-1.40839e-014
-5.01168e-015	-1.79496e-014	8.55491e-015	1.29065e-015	-1.91024e-015	4.54932e-015	4.31057e-015	4.73178e-015	9.2105e-015	-2.40582e-015	1.21553e-014	3.36721e-016	1.09121e-014	5.51355e-015	2.93468e-015	3.65029e-017	-1.64532e-015	-1.05633e-016	6.30858e-015	-6.60028e-015	-8.09371e-015	-1.21241e-014	-1.32065e-014	-2.05525e-014	-1.39087e-014
-4.89512e-015	-1.76704e-014	8.42002e-015	1.17832e-015	-1.9029e-015	4.5959e-015	4.43822e-015	5.02977e-015	9.17504e-015	-2.40455e-015	1.23187e-014	2.94757e-016	1.11003e-014	5.45307e-015	2.91611e-015	1.14672e-016	-1.45971e-015	-3.07136e-018	6.45039e-015	-6.48909e-015	-8.16725e-015	-1.19723e-014	-1.29943e-014	-2.04023e-014	-1.37189e-014
-4.75531e-015	-1.73644e-014	8.26236e-015	1.09207e-015	-1.87191e-015	4.65172e-015	4.59205e-015	5.2971e-015	9.13701e-015	-2.41325e-015	1.2477e-014	2.67971e-016	1.12893e-014	5.39196e-015	2.8927e-015	2.0422e-016	-1.26823e-015	8.92651e-017	6.55787e-015	-6.37995e-015	-8.2234e-015	-1.1817e-014	-1.27695e-014	-2.02005e-014	-1.35147e-014
-4.59384e-015	-1.70335e-014	8.08321e-015	1.03276e-015	-1.81673e-015	4.71651e-015	4.77159e-015	5.53115e-015	9.09761e-015	-2.4314e-015	1.26273e-014	2.56069e-016	1.14766e-014	5.32994e-015	2.86416e-015	3.04681e-016	-1.0716e-015	1.71828e-016	6.62991e-015	-6.27311e-015	-8.26015e-015	-1.16578e-014	-1.25331e-014	-1.99474e-014	-1.32955e-014
-4.41194e-015	-1.66789e-014	7.88259e-015	1.00064e-015	-1.73787e-015	4.78958e-015	4.97598e-015	5.73091e-015	9.05829e-015	-2.45891e-015	1.27664e-014	2.58173e-016	1.16599e-014	5.26658e-015	2.83138e-015	4.15767e-016	-8.71345e-016	2.44434e-016	6.66649e-015	-6.1686e-015	-8.27678e-015	-1.14945e-014	-1.22861e-014	-1.96429e-014	-1.30609e-014
-4.21136e-015	-1.63029e-014	7.6616e-015	9.95774e-016	-1.63638e-015	4.87072e-015	5.20268e-015	5.89427e-015	9.01984e-015	-2.49545e-015	1.2891e-014	2.72699e-016	1.1837e-014	5.20089e-015	2.79419e-015	5.37129e-016	-6.69238e-016	3.06954e-016	6.66776e-015	-6.06617e-015	-8.27144e-015	-1.13259e-014	-1.20297e-014	-1.92878e-014	-1.28112e-014
-3.99389e-015	-1.59079e-014	7.42165e-015	1.01742e-015	-1.51294e-015	4.95977e-015	5.44991e-015	6.01942e-015	8.9843e-015	-2.54072e-015	1.29983e-014	2.98631e-016	1.20046e-014	5.13298e-015	2.75296e-015	6.67824e-016	-4.66689e-016	3.59328e-016	6.63452e-015	-5.9655e-015	-8.24323e-015	-1.11518e-014	-1.17648e-014	-1.88836e-014	-1.2546e-014
-3.76097e-015	-1.54962e-014	7.16378e-015	1.06548e-015	-1.36717e-015	5.05544e-015	5.71581e-015	6.10573e-015	8.95204e-015	-2.59406e-015	1.30854e-014	3.34866e-016	1.2161e-014	5.06252e-015	2.70822e-015	8.06772e-016	-2.64858e-016	4.02567e-016	6.56745e-015	-5.86634e-015	-8.19209e-015	-1.09722e-014	-1.14924e-014	-1.8432e-014	-1.22656e-014
-3.51444e-015	-1.50707e-014	6.89028e-015	1.13862e-015	-1.20004e-015	5.15771e-015	5.9984e-015	6.15235e-015	8.92406e-015	-2.65462e-015	1.31496e-014	3.80169e-016	1.23041e-014	4.98965e-015	2.66048e-015	9.53129e-016	-6.47303e-017	4.37475e-016	6.46742e-015	-5.7679e-015	-8.1173e-015	-1.07864e-014	-1.12139e-014	-1.79355e-014	-1.19696e-014
-3.25602e-015	-1.46341e-014	6.60254e-015	1.23608e-015	-1.01281e-015	5.26607e-015	6.29564e-015	6.15983e-015	8.90062e-015	-2.7219e-015	1.31882e-014	4.32487e-016	1.24319e-014	4.91437e-015	2.61068e-015	1.1064e-015	1.31927e-016	4.6476e-016	6.3363e-015	-5.67036e-015	-8.01842e-015	-1.05939e-014	-1.09303e-014	-1.73966e-014	-1.16582e-014
-2.98717e-015	-1.41888e-014	6.30276e-015	1.35666e-015	-8.06387e-016	5.37955e-015	6.60572e-015	6.12767e-015	8.88169e-015	-2.79561e-015	1.31993e-014	4.9093e-016	1.25436e-014	4.83666e-015	2.5594e-015	1.26573e-015	3.23579e-016	4.85359e-016	6.17653e-015	-5.57316e-015	-7.89485e-015	-1.03943e-014	-1.0643e-014	-1.68174e-014	-1.1332e-014
-2.70933e-015	-1.37382e-014	5.99289e-015	1.4989e-015	-5.82508e-016	5.49788e-015	6.92646e-015	6.0566e-015	8.86767e-015	-2.87499e-015	1.31812e-014	5.53714e-016	1.26374e-014	4.75677e-015	2.50774e-015	1.42982e-015	5.08897e-016	4.9927e-016	5.99035e-015	-5.47507e-015	-7.74655e-015	-1.01882e-014	-1.03532e-014	-1.62017e-014	-1.09923e-014
-2.42444e-015	-1.32847e-014	5.67517e-015	1.66123e-015	-3.4235e-016	5.6195e-015	7.25579e-015	5.94696e-015	8.85851e-015	-2.95978e-015	1.31325e-014	6.18823e-016	1.27124e-014	4.67448e-015	2.45616e-015	1.59745e-015	6.86473e-016	5.07711e-016	5.77955e-015	-5.37515e-015	-7.57477e-015	-9.97564e-015	-1.0062e-014	-1.55528e-014	-1.06398e-014
-2.13336e-015	-1.2831e-014	5.35226e-015	1.84193e-015	-8.70974e-017	5.74354e-015	7.59148e-015	5.80061e-015	8.85345e-015	-3.04961e-015	1.30517e-014	6.8516e-016	1.2768e-014	4.59071e-015	2.40562e-015	1.76758e-015	8.54586e-016	5.11988e-016	5.54679e-015	-5.27295e-015	-7.37974e-015	-9.75591e-015	-9.77111e-015	-1.48745e-014	-1.02754e-014
-1.83776e-015	-1.23802e-014	5.02706e-015	2.03937e-015	1.81749e-016	5.86904e-015	7.9314e-015	5.61956e-015	8.85182e-015	-3.14352e-015	1.29383e-014	7.51357e-016	1.2803e-014	4.50524e-015	2.35706e-015	1.9387e-015	1.01245e-015	5.13741e-016	5.29495e-015	-5.16839e-015	-7.16193e-015	-9.52917e-015	-9.482e-015	-1.41709e-014	-9.90026e-015
-1.53975e-015	-1.19349e-014	4.70206e-015	2.25122e-015	4.62713e-016	5.99447e-015	8.27359e-015	5.40572e-015	8.8532e-015	-3.24117e-015	1.27921e-014	8.16073e-016	1.28165e-014	4.41852e-015	2.31119e-015	2.10927e-015	1.15934e-015	5.138e-016	5.0269e-015	-5.06088e-015	-6.92203e-015	-9.29609e-015	-9.19553e-015	-1.3447e-014	-9.51551e-015
-1.24037e-015	-1.14975e-014	4.37966e-015	2.47506e-015	7.53938e-016	6.1194e-015	8.61499e-015	5.1618e-015	8.85648e-015	-3.3419e-015	1.26128e-014	8.78018e-016	1.28089e-014	4.33076e-015	2.26873e-015	2.27755e-015	1.29407e-015	5.12872e-016	4.74585e-015	-4.94964e-015	-6.66154e-015	-9.05734e-015	-8.91301e-015	-1.27068e-014	-9.12274e-015
-9.41087e-016	-1.10696e-014	4.06258e-015	2.70895e-015	1.05433e-015	6.24273e-015	8.95325e-015	4.89093e-015	8.85984e-015	-3.4452e-015	1.24014e-014	9.35509e-016	1.27799e-014	4.24238e-015	2.23096e-015	2.44213e-015	1.41569e-015	5.11166e-016	4.45555e-015	-4.83476e-015	-6.38226e-015	-8.81322e-015	-8.63619e-015	-1.19552e-014	-8.72316e-015
-6.4346e-016	-1.06528e-014	3.75286e-015	2.95045e-015	1.36187e-015	6.36241e-015	9.28625e-015	4.59565e-015	8.86225e-015	-3.55047e-015	1.2158e-014	9.87452e-016	1.27286e-014	4.15377e-015	2.19855e-015	2.60203e-015	1.52391e-015	5.10104e-016	4.15872e-015	-4.7159e-015	-6.08567e-015	-8.56444e-015	-8.36622e-015	-1.11974e-014	-8.31834e-015
-3.48275e-016	-1.02487e-014	3.45347e-015	3.19783e-015	1.67549e-015	6.47711e-015	9.61191e-015	4.2788e-015	8.863e-015	-3.65756e-015	1.1884e-014	1.03267e-015	1.26556e-014	4.06515e-015	2.17209e-015	2.75543e-015	1.61782e-015	5.09853e-016	3.85812e-015	-4.59324e-015	-5.77346e-015	-8.31152e-015	-8.1041e-015	-1.04375e-014	-7.91042e-015
-5.6847e-017	-9.85956e-015	3.16685e-015	3.44902e-015	1.99346e-015	6.58624e-015	9.92862e-015	3.94415e-015	8.86038e-015	-3.76565e-015	1.15811e-014	1.07053e-015	1.25621e-014	3.97668e-015	2.15242e-015	2.90087e-015	1.69697e-015	5.10994e-016	3.55673e-015	-4.46641e-015	-5.44843e-015	-8.05555e-015	-7.85082e-015	-9.68008e-015	-7.50148e-015
2.30056e-016	-9.48651e-015	2.89482e-015	3.70146e-015	2.31399e-015	6.68802e-015	1.02339e-014	3.59585e-015	8.85243e-015	-3.87418e-015	1.12515e-014	1.10006e-015	1.24482e-014	3.88911e-015	2.13992e-015	3.03742e-015	1.7605e-015	5.13217e-016	3.25809e-015	-4.33455e-015	-5.11245e-015	-7.79746e-015	-7.60746e-015	-8.92937e-015	-7.09344e-015
5.11247e-016	-9.13077e-015	2.63914e-015	3.95235e-015	2.63516e-015	6.78129e-015	1.05254e-014	3.23785e-015	8.83792e-015	-3.98301e-015	1.08972e-014	1.12013e-015	1.23141e-014	3.80229e-015	2.13477e-015	3.1641e-015	1.80739e-015	5.1724e-016	2.96491e-015	-4.19851e-015	-4.76905e-015	-7.53772e-015	-7.37509e-015	-8.18995e-015	-6.68791e-015
7.85405e-016	-8.79294e-015	2.40224e-015	4.19964e-015	2.95517e-015	6.86524e-015	1.08012e-014	2.87383e-015	8.81479e-015	-4.09139e-015	1.0521e-014	1.13069e-015	1.21614e-014	3.71672e-015	2.13751e-015	3.28005e-015	1.83744e-015	5.2269e-016	2.67957e-015	-4.0588e-015	-4.42007e-015	-7.27705e-015	-7.15434e-015	-7.4663e-015	-6.28689e-015
1.05236e-015	-8.47336e-015	2.18605e-015	4.44124e-015	3.27237e-015	6.93833e-015	1.10591e-014	2.50769e-015	8.78158e-015	-4.19871e-015	1.01261e-014	1.1317e-015	1.1991e-014	3.63251e-015	2.14828e-015	3.38321e-015	1.85138e-015	5.2909e-016	2.40388e-015	-3.91578e-015	-4.06843e-015	-7.01693e-015	-6.94575e-015	-6.76221e-015	-5.89267e-015
1.31165e-015	-8.1721e-015	1.99098e-015	4.67543e-015	3.58413e-015	6.99938e-015	1.12977e-014	2.14383e-015	8.73659e-015	-4.30411e-015	9.71553e-015	1.12305e-015	1.18046e-014	3.54967e-015	2.16757e-015	3.47316e-015	1.84926e-015	5.36085e-016	2.14065e-015	-3.76988e-015	-3.71685e-015	-6.75827e-015	-6.75006e-015	-6.08149e-015	-5.50738e-015
1.56182e-015	-7.88923e-015	1.81877e-015	4.90021e-015	3.88986e-015	7.04763e-015	1.15158e-014	1.78623e-015	8.67881e-015	-4.40717e-015	9.29301e-015	1.10434e-015	1.16033e-014	3.46882e-015	2.19525e-015	3.54881e-015	1.83205e-015	5.43108e-016	1.89141e-015	-3.62183e-015	-3.36817e-015	-6.50246e-015	-6.56808e-015	-5.42755e-015	-5.1332e-015
1.80235e-015	-7.62434e-015	1.67049e-015	5.1136e-015	4.18788e-015	7.08205e-015	1.17116e-014	1.43791e-015	8.607e-015	-4.50736e-015	8.86221e-015	1.07662e-015	1.13885e-014	3.39055e-015	2.23137e-015	3.60982e-015	1.8001e-015	5.49428e-016	1.65772e-015	-3.47217e-015	-3.02516e-015	-6.25007e-015	-6.4e-015	-4.80295e-015	-4.77218e-015
2.03218e-015	-7.37623e-015	1.54661e-015	5.31411e-015	4.47645e-015	7.10144e-015	1.18837e-014	1.10232e-015	8.51981e-015	-4.60464e-015	8.42688e-015	1.04012e-015	1.11615e-014	3.315e-015	2.27578e-015	3.65556e-015	1.75376e-015	5.53467e-016	1.4411e-015	-3.32195e-015	-2.69059e-015	-6.00254e-015	-6.24614e-015	-4.21044e-015	-4.42659e-015
2.25091e-015	-7.14405e-015	1.44801e-015	5.50015e-015	4.75439e-015	7.10518e-015	1.20301e-014	7.82076e-016	8.41621e-015	-4.69801e-015	7.99044e-015	9.95705e-016	1.0924e-014	3.24228e-015	2.32849e-015	3.6861e-015	1.69374e-015	5.5374e-016	1.24168e-015	-3.17137e-015	-2.36687e-015	-5.76074e-015	-6.10647e-015	-3.65362e-015	-4.09753e-015
2.45893e-015	-6.92747e-015	1.37532e-015	5.6711e-015	5.01996e-015	7.09269e-015	1.21505e-014	4.80049e-016	8.2951e-015	-4.78694e-015	7.55685e-015	9.4429e-016	1.06772e-014	3.17279e-015	2.38912e-015	3.70137e-015	1.6204e-015	5.4949e-016	1.06001e-015	-3.02206e-015	-2.05613e-015	-5.52517e-015	-5.98128e-015	-3.13379e-015	-3.78703e-015
2.65597e-015	-6.72528e-015	1.32797e-015	5.82626e-015	5.27261e-015	7.06353e-015	1.2244e-014	1.99444e-016	8.15595e-015	-4.87112e-015	7.13038e-015	8.86963e-016	1.04227e-014	3.10542e-015	2.4575e-015	3.701e-015	1.53584e-015	5.38814e-016	8.96072e-016	-2.87509e-015	-1.76198e-015	-5.29671e-015	-5.87019e-015	-2.6524e-015	-3.49705e-015
2.84127e-015	-6.53558e-015	1.30564e-015	5.96512e-015	5.51049e-015	7.01763e-015	1.23095e-014	-5.72617e-017	7.99793e-015	-4.95021e-015	6.71423e-015	8.24744e-016	1.01622e-014	3.0412e-015	2.53263e-015	3.68506e-015	1.44133e-015	5.19927e-016	7.50444e-016	-2.73156e-015	-1.48668e-015	-5.07623e-015	-5.77292e-015	-2.21102e-015	-3.22898e-015
3.01476e-015	-6.35667e-015	1.30827e-015	6.08693e-015	5.73165e-015	6.95581e-015	1.2347e-014	-2.88174e-016	7.82147e-015	-5.02361e-015	6.31188e-015	7.58623e-016	9.89723e-015	2.98089e-015	2.6143e-015	3.65396e-015	1.33739e-015	4.91545e-016	6.22617e-016	-2.5932e-015	-1.2312e-015	-4.8642e-015	-5.68815e-015	-1.81004e-015	-2.98442e-015
3.17588e-015	-6.18711e-015	1.33476e-015	6.19192e-015	5.93541e-015	6.87742e-015	1.23559e-014	-4.91913e-016	7.62625e-015	-5.09064e-015	5.92649e-015	6.89801e-016	9.62893e-015	2.92472e-015	2.70193e-015	3.60737e-015	1.22427e-015	4.51855e-016	5.11233e-016	-2.46093e-015	-9.97225e-016	-4.66066e-015	-5.6159e-015	-1.44969e-015	-2.76454e-015
3.32388e-015	-6.02563e-015	1.38499e-015	6.28003e-015	6.12101e-015	6.78287e-015	1.23361e-014	-6.67166e-016	7.41241e-015	-5.15072e-015	5.56181e-015	6.19846e-016	9.35872e-015	2.87371e-015	2.79509e-015	3.5456e-015	1.10339e-015	3.99145e-016	4.15267e-016	-2.33569e-015	-7.86172e-016	-4.46636e-015	-5.55549e-015	-1.12994e-015	-2.56926e-015
3.45857e-015	-5.8709e-015	1.4581e-015	6.35175e-015	6.28787e-015	6.67285e-015	1.22875e-014	-8.13219e-016	7.18052e-015	-5.20384e-015	5.21994e-015	5.50373e-016	9.08775e-015	2.82815e-015	2.8938e-015	3.46918e-015	9.75752e-016	3.31994e-016	3.33493e-016	-2.21907e-015	-5.9972e-016	-4.2813e-015	-5.50588e-015	-8.50494e-016	-2.39956e-015
3.57948e-015	-5.72076e-015	1.55211e-015	6.40758e-015	6.43484e-015	6.5481e-015	1.22106e-014	-9.30101e-016	6.9308e-015	-5.24976e-015	4.90371e-015	4.82902e-016	8.81763e-015	2.78794e-015	2.99727e-015	3.37885e-015	8.417e-016	2.48412e-016	2.6466e-016	-2.11219e-015	-4.38924e-016	-4.10526e-015	-5.46579e-015	-6.10719e-016	-2.25616e-015
3.6865e-015	-5.57351e-015	1.66585e-015	6.44823e-015	6.56168e-015	6.40937e-015	1.21055e-014	-1.0178e-015	6.66412e-015	-5.28742e-015	4.61535e-015	4.18993e-016	8.54954e-015	2.75298e-015	3.10502e-015	3.27561e-015	7.03037e-016	1.47225e-016	2.07013e-016	-2.01587e-015	-3.0481e-016	-3.93845e-015	-5.43442e-015	-4.09205e-016	-2.13964e-015
3.77943e-015	-5.42731e-015	1.79822e-015	6.47385e-015	6.66836e-015	6.25798e-015	1.19729e-014	-1.07631e-015	6.38143e-015	-5.31651e-015	4.35671e-015	3.6041e-016	8.28454e-015	2.72365e-015	3.2166e-015	3.15986e-015	5.60959e-016	2.69917e-017	1.58976e-016	-1.93109e-015	-1.97838e-016	-3.78011e-015	-5.40984e-015	-2.44712e-016	-2.05058e-015
3.85843e-015	-5.28078e-015	1.9475e-015	6.4858e-015	6.75425e-015	6.09526e-015	1.18132e-014	-1.10649e-015	6.08402e-015	-5.33683e-015	4.12871e-015	3.08747e-016	8.02327e-015	2.70122e-015	3.33152e-015	3.03273e-015	4.16274e-016	-1.13508e-016	1.17985e-016	-1.85843e-015	-1.17909e-016	-3.62955e-015	-5.39016e-015	-1.15523e-016	-1.98902e-015
3.92369e-015	-5.13273e-015	2.11182e-015	6.48549e-015	6.81893e-015	5.92268e-015	1.16275e-014	-1.10923e-015	5.77281e-015	-5.34865e-015	3.93243e-015	2.66126e-016	7.76693e-015	2.68584e-015	3.44976e-015	2.89571e-015	2.69981e-016	-2.74379e-016	8.16513e-017	-1.79832e-015	-6.4921e-017	-3.4868e-015	-5.37483e-015	-2.01844e-017	-1.95382e-015
3.97449e-015	-4.98212e-015	2.2896e-015	6.47434e-015	6.86314e-015	5.7423e-015	1.1417e-014	-1.08596e-015	5.44979e-015	-5.35158e-015	3.7683e-015	2.33793e-016	7.51639e-015	2.67774e-015	3.57067e-015	2.75023e-015	1.23201e-016	-4.56778e-016	4.83106e-017	-1.75108e-015	-3.92435e-017	-3.35108e-015	-5.36238e-015	4.28104e-017	-1.94438e-015
4.01014e-015	-4.82889e-015	2.47892e-015	6.45377e-015	6.88699e-015	5.5556e-015	1.11836e-014	-1.03901e-015	5.11642e-015	-5.3459e-015	3.63645e-015	2.13526e-016	7.27247e-015	2.67663e-015	3.69361e-015	2.59784e-015	-2.34328e-017	-6.61503e-016	1.59897e-017	-1.71734e-015	-3.96232e-017	-3.22181e-015	-5.35077e-015	7.61438e-017	-1.9596e-015
4.03102e-015	-4.67254e-015	2.67846e-015	6.42548e-015	6.89046e-015	5.36431e-015	1.09286e-014	-9.70504e-016	4.77423e-015	-5.33213e-015	3.5367e-015	2.06497e-016	7.03546e-015	2.68284e-015	3.8183e-015	2.4402e-015	-1.6911e-016	-8.88748e-016	-1.7181e-017	-1.6968e-015	-6.57108e-017	-3.09863e-015	-5.33864e-015	8.22251e-017	-1.99878e-015
4.03698e-015	-4.51198e-015	2.88687e-015	6.39132e-015	6.87405e-015	5.16996e-015	1.0653e-014	-8.82358e-016	4.42456e-015	-5.31073e-015	3.46768e-015	2.13491e-016	6.80603e-015	2.6973e-015	3.94505e-015	2.27845e-015	-3.13951e-016	-1.13837e-015	-5.29811e-017	-1.68916e-015	-1.15707e-016	-2.98083e-015	-5.32463e-015	6.37102e-017	-2.0604e-015
4.02785e-015	-4.34663e-015	3.10227e-015	6.35371e-015	6.83874e-015	4.97499e-015	1.0359e-014	-7.77642e-016	4.06901e-015	-5.28194e-015	3.42798e-015	2.35461e-016	6.58473e-015	2.72038e-015	4.07371e-015	2.11399e-015	-4.57452e-016	-1.40878e-015	-9.33147e-017	-1.6936e-015	-1.88438e-016	-2.86762e-015	-5.30689e-015	2.34492e-017	-2.14317e-015
4.00369e-015	-4.17651e-015	3.32266e-015	6.31417e-015	6.78471e-015	4.78179e-015	1.00485e-014	-6.60069e-016	3.7092e-015	-5.24621e-015	3.41603e-015	2.73559e-016	6.37221e-015	2.75213e-015	4.20376e-015	1.94903e-015	-5.99315e-016	-1.69949e-015	-1.40545e-016	-1.70999e-015	-2.82211e-016	-2.75836e-015	-5.2841e-015	-3.6701e-017	-2.24526e-015
3.96409e-015	-4.00182e-015	3.54685e-015	6.27432e-015	6.71303e-015	4.59237e-015	9.72341e-015	-5.32337e-016	3.34659e-015	-5.20421e-015	3.42985e-015	3.28194e-016	6.16899e-015	2.79316e-015	4.33503e-015	1.78513e-015	-7.38293e-016	-2.00987e-015	-1.95412e-016	-1.73778e-015	-3.9569e-016	-2.6528e-015	-5.25506e-015	-1.14315e-016	-2.36535e-015
3.90869e-015	-3.82307e-015	3.7731e-015	6.23579e-015	6.62487e-015	4.40926e-015	9.38586e-015	-3.97709e-016	2.98312e-015	-5.15663e-015	3.46768e-015	3.99683e-016	5.97562e-015	2.84376e-015	4.46713e-015	1.62453e-015	-8.74207e-016	-2.33811e-015	-2.58752e-016	-1.77622e-015	-5.27314e-016	-2.55032e-015	-5.21832e-015	-2.06536e-016	-2.50107e-015
3.83766e-015	-3.64134e-015	4e-015	6.20067e-015	6.52119e-015	4.23497e-015	9.03862e-015	-2.59871e-016	2.62007e-015	-5.10464e-015	3.52687e-015	4.88287e-016	5.79186e-015	2.90394e-015	4.60018e-015	1.46847e-015	-1.0067e-015	-2.68304e-015	-3.31986e-016	-1.82437e-015	-6.75729e-016	-2.4502e-015	-5.17249e-015	-3.10695e-016	-2.65103e-015
3.75072e-015	-3.45735e-015	4.22672e-015	6.17041e-015	6.40372e-015	4.07148e-015	8.68395e-015	-1.22822e-016	2.25878e-015	-5.04919e-015	3.60418e-015	5.93722e-016	5.61795e-015	2.97309e-015	4.73475e-015	1.3187e-015	-1.13607e-015	-3.04217e-015	-4.15689e-016	-1.88126e-015	-8.38905e-016	-2.35185e-015	-5.11649e-015	-4.25442e-016	-2.81221e-015
3.64751e-015	-3.27207e-015	4.45187e-015	6.14726e-015	6.27361e-015	3.92056e-015	8.32318e-015	1.00495e-017	1.90078e-015	-4.99102e-015	3.69651e-015	7.16104e-016	5.45356e-015	3.05157e-015	4.87007e-015	1.17634e-015	-1.26176e-015	-3.41289e-015	-5.10371e-016	-1.94546e-015	-1.01428e-015	-2.25504e-015	-5.04925e-015	-5.48128e-016	-2.98237e-015
3.52776e-015	-3.08708e-015	4.67428e-015	6.13225e-015	6.1322e-015	3.78421e-015	7.95919e-015	1.35481e-016	1.54674e-015	-4.93178e-015	3.80084e-015	8.54959e-016	5.29862e-015	3.13943e-015	5.00676e-015	1.04306e-015	-1.38335e-015	-3.79257e-015	-6.16364e-016	-2.01531e-015	-1.20022e-015	-2.15924e-015	-4.96966e-015	-6.76401e-016	-3.15978e-015
3.39178e-015	-2.90345e-015	4.89278e-015	6.12692e-015	5.98098e-015	3.66392e-015	7.59416e-015	2.50403e-016	1.19803e-015	-4.87222e-015	3.91407e-015	1.00951e-015	5.15406e-015	3.23663e-015	5.14495e-015	9.20647e-016	-1.50131e-015	-4.17852e-015	-7.33882e-016	-2.0892e-015	-1.39478e-015	-2.06383e-015	-4.87668e-015	-8.08559e-016	-3.3417e-015
3.23929e-015	-2.72275e-015	5.10693e-015	6.13263e-015	5.82142e-015	3.5614e-015	7.23054e-015	3.51702e-016	8.5574e-016	-4.81385e-015	4.03271e-015	1.17863e-015	5.01994e-015	3.34387e-015	5.28384e-015	8.10372e-016	-1.6155e-015	-4.56788e-015	-8.62221e-016	-2.16589e-015	-1.59633e-015	-1.96872e-015	-4.76965e-015	-9.43184e-016	-3.52581e-015
3.07055e-015	-2.54624e-015	5.3151e-015	6.15045e-015	5.65547e-015	3.47768e-015	6.87005e-015	4.36025e-016	5.20072e-016	-4.75784e-015	4.153e-015	1.36098e-015	4.89601e-015	3.46073e-015	5.4237e-015	7.13511e-016	-1.72535e-015	-4.95786e-015	-1.00094e-015	-2.24334e-015	-1.8028e-015	-1.87412e-015	-4.64804e-015	-1.07831e-015	-3.70952e-015
2.88596e-015	-2.37541e-015	5.51682e-015	6.18171e-015	5.48503e-015	3.41385e-015	6.5152e-015	5.00497e-016	1.91046e-016	-4.70586e-015	4.27161e-015	1.55502e-015	4.78195e-015	3.58617e-015	5.56457e-015	6.31309e-016	-1.83098e-015	-5.34527e-015	-1.14894e-015	-2.31958e-015	-2.01256e-015	-1.78011e-015	-4.51147e-015	-1.21272e-015	-3.89081e-015
2.68551e-015	-2.21166e-015	5.7112e-015	6.22697e-015	5.31159e-015	3.37102e-015	6.16834e-015	5.42663e-016	-1.30339e-016	-4.65898e-015	4.38527e-015	1.75872e-015	4.6775e-015	3.71974e-015	5.70634e-015	5.65512e-016	-1.93262e-015	-5.72663e-015	-1.30491e-015	-2.39319e-015	-2.22409e-015	-1.68691e-015	-4.36053e-015	-1.34502e-015	-4.06719e-015
2.46975e-015	-2.0568e-015	5.89814e-015	6.28666e-015	5.13698e-015	3.34994e-015	5.83128e-015	5.60225e-016	-4.43506e-016	-4.61918e-015	4.49095e-015	1.97062e-015	4.58242e-015	3.86105e-015	5.84848e-015	5.16871e-016	-2.03078e-015	-6.09775e-015	-1.46772e-015	-2.46267e-015	-2.4357e-015	-1.59436e-015	-4.19501e-015	-1.4742e-015	-4.23612e-015
2.23906e-015	-1.91265e-015	6.07748e-015	6.36185e-015	4.96289e-015	3.35072e-015	5.50602e-015	5.51504e-016	-7.47905e-016	-4.58812e-015	4.58591e-015	2.18801e-015	4.49634e-015	4.00956e-015	5.99099e-015	4.86529e-016	-2.12516e-015	-6.45514e-015	-1.63609e-015	-2.52657e-015	-2.64583e-015	-1.50304e-015	-4.01489e-015	-1.59973e-015	-4.39516e-015
1.9941e-015	-1.78121e-015	6.24893e-015	6.4525e-015	4.79142e-015	3.37368e-015	5.19447e-015	5.14446e-016	-1.04269e-015	-4.56666e-015	4.66775e-015	2.40876e-015	4.41962e-015	4.16489e-015	6.13378e-015	4.75514e-016	-2.2156e-015	-6.79577e-015	-1.80839e-015	-2.58292e-015	-2.8534e-015	-1.4142e-015	-3.82091e-015	-1.72163e-015	-4.54187e-015
1.73622e-015	-1.66413e-015	6.41235e-015	6.5583e-015	4.62388e-015	3.41881e-015	4.898e-015	4.47656e-016	-1.3288e-015	-4.5562e-015	4.73396e-015	2.63102e-015	4.35247e-015	4.32593e-015	6.27687e-015	4.84535e-016	-2.30244e-015	-7.11574e-015	-1.98274e-015	-2.62993e-015	-3.05729e-015	-1.3277e-015	-3.61357e-015	-1.83879e-015	-4.67475e-015
1.46555e-015	-1.56307e-015	6.56736e-015	6.67869e-015	4.46233e-015	3.48599e-015	4.61776e-015	3.50198e-016	-1.60574e-015	-4.55728e-015	4.78242e-015	2.85195e-015	4.29507e-015	4.4915e-015	6.4192e-015	5.14271e-016	-2.38518e-015	-7.41218e-015	-2.15719e-015	-2.66647e-015	-3.25604e-015	-1.24429e-015	-3.39394e-015	-1.95107e-015	-4.79165e-015
1.18278e-015	-1.47933e-015	6.71362e-015	6.81341e-015	4.30805e-015	3.57418e-015	4.35531e-015	2.21715e-016	-1.87303e-015	-4.57082e-015	4.81141e-015	3.06868e-015	4.24748e-015	4.66062e-015	6.56002e-015	5.64922e-016	-2.46406e-015	-7.68203e-015	-2.32949e-015	-2.69117e-015	-3.44868e-015	-1.16477e-015	-3.16332e-015	-2.05761e-015	-4.8908e-015
8.88836e-016	-1.41383e-015	6.85132e-015	6.962e-015	4.16304e-015	3.68155e-015	4.11236e-015	6.19504e-017	-2.13128e-015	-4.59815e-015	4.81959e-015	3.27865e-015	4.21002e-015	4.83233e-015	6.69881e-015	6.36751e-016	-2.53958e-015	-7.92242e-015	-2.49776e-015	-2.70303e-015	-3.63442e-015	-1.08953e-015	-2.92322e-015	-2.1584e-015	-4.97045e-015
5.84682e-016	-1.36782e-015	6.98028e-015	7.12368e-015	4.02868e-015	3.80748e-015	3.88931e-015	-1.28456e-016	-2.38051e-015	-4.63989e-015	4.80625e-015	3.47938e-015	4.18243e-015	5.00563e-015	6.83464e-015	7.30176e-016	-2.61062e-015	-8.13111e-015	-2.66011e-015	-2.70075e-015	-3.81207e-015	-1.0184e-015	-2.6748e-015	-2.25372e-015	-5.0297e-015
2.7133e-016	-1.34218e-015	7.09993e-015	7.29723e-015	3.90558e-015	3.95072e-015	3.68702e-015	-3.49181e-016	-2.62042e-015	-4.69637e-015	4.77089e-015	3.66845e-015	4.1646e-015	5.17918e-015	6.96686e-015	8.45192e-016	-2.67766e-015	-8.30576e-015	-2.81492e-015	-2.68395e-015	-3.98101e-015	-9.52645e-016	-2.41946e-015	-2.34283e-015	-5.06723e-015
-4.98756e-017	-1.33727e-015	7.21066e-015	7.48152e-015	3.79588e-015	4.10971e-015	3.50579e-015	-5.9916e-016	-2.85115e-015	-4.76745e-015	4.71315e-015	3.84279e-015	4.1568e-015	5.35124e-015	7.09438e-015	9.8094e-016	-2.74054e-015	-8.44419e-015	-2.9603e-015	-2.65192e-015	-4.141e-015	-8.93507e-016	-2.15898e-015	-2.42607e-015	-5.08222e-015
-3.77421e-016	-1.35377e-015	7.31219e-015	7.67525e-015	3.70062e-015	4.28224e-015	3.34583e-015	-8.77186e-016	-3.07297e-015	-4.85305e-015	4.63363e-015	4.00067e-015	4.15902e-015	5.51984e-015	7.21633e-015	1.13717e-015	-2.79855e-015	-8.54567e-015	-3.09424e-015	-2.60479e-015	-4.29168e-015	-8.4144e-016	-1.89497e-015	-2.50377e-015	-5.07367e-015
-7.09328e-016	-1.39169e-015	7.40397e-015	7.87721e-015	3.62051e-015	4.46637e-015	3.20756e-015	-1.18104e-015	-3.28512e-015	-4.95341e-015	4.53279e-015	4.13964e-015	4.17103e-015	5.68363e-015	7.33176e-015	1.31383e-015	-2.85155e-015	-8.6096e-015	-3.21535e-015	-2.54226e-015	-4.43219e-015	-7.97359e-016	-1.62903e-015	-2.57625e-015	-5.04129e-015
-1.04367e-015	-1.45073e-015	7.48626e-015	8.08565e-015	3.5565e-015	4.65957e-015	3.09102e-015	-1.50843e-015	-3.48801e-015	-5.06755e-015	4.41142e-015	4.25721e-015	4.19307e-015	5.8407e-015	7.43948e-015	1.51011e-015	-2.89906e-015	-8.63412e-015	-3.32244e-015	-2.46412e-015	-4.56258e-015	-7.613e-016	-1.36353e-015	-2.64322e-015	-4.98504e-015
-1.37894e-015	-1.53058e-015	7.55869e-015	8.29847e-015	3.50924e-015	4.85987e-015	2.99593e-015	-1.85699e-015	-3.6806e-015	-5.19476e-015	4.27134e-015	4.35166e-015	4.22497e-015	5.98952e-015	7.53862e-015	1.72531e-015	-2.9411e-015	-8.61975e-015	-3.41369e-015	-2.37118e-015	-4.68304e-015	-7.3379e-016	-1.1003e-015	-2.70469e-015	-4.90436e-015
-1.71432e-015	-1.63149e-015	7.62046e-015	8.51466e-015	3.47952e-015	5.06429e-015	2.9225e-015	-2.22418e-015	-3.86215e-015	-5.33395e-015	4.11412e-015	4.42175e-015	4.26651e-015	6.12909e-015	7.62875e-015	1.9586e-015	-2.97662e-015	-8.56621e-015	-3.48841e-015	-2.26365e-015	-4.79303e-015	-7.15085e-016	-8.41051e-016	-2.76065e-015	-4.79948e-015
-2.04771e-015	-1.75308e-015	7.67178e-015	8.73235e-015	3.46828e-015	5.27005e-015	2.8699e-015	-2.60742e-015	-4.03231e-015	-5.48415e-015	3.94186e-015	4.46625e-015	4.31724e-015	6.258e-015	7.70852e-015	2.20836e-015	-3.00556e-015	-8.47432e-015	-3.54627e-015	-2.14192e-015	-4.89254e-015	-7.05397e-016	-5.87656e-016	-2.81089e-015	-4.67121e-015
-2.37689e-015	-1.89358e-015	7.71243e-015	8.94971e-015	3.47528e-015	5.47525e-015	2.83848e-015	-3.00343e-015	-4.19071e-015	-5.6437e-015	3.7568e-015	4.48373e-015	4.37728e-015	6.375e-015	7.77687e-015	2.47402e-015	-3.02773e-015	-8.34493e-015	-3.58629e-015	-2.00731e-015	-4.98139e-015	-7.04194e-016	-3.42074e-016	-2.85515e-015	-4.51954e-015
-2.69946e-015	-2.05157e-015	7.74262e-015	9.16514e-015	3.50093e-015	5.67812e-015	2.82734e-015	-3.40863e-015	-4.33579e-015	-5.81069e-015	3.56108e-015	4.47302e-015	4.44644e-015	6.47895e-015	7.83243e-015	2.75394e-015	-3.04261e-015	-8.17903e-015	-3.60822e-015	-1.86102e-015	-5.05944e-015	-7.11513e-016	-1.06878e-016	-2.89389e-015	-4.34526e-015
-3.01392e-015	-2.22531e-015	7.76249e-015	9.37675e-015	3.54536e-015	5.87609e-015	2.83616e-015	-3.81907e-015	-4.46712e-015	-5.98351e-015	3.3578e-015	4.43349e-015	4.52488e-015	6.56836e-015	7.87463e-015	3.04698e-015	-3.04941e-015	-7.97826e-015	-3.61236e-015	-1.70404e-015	-5.12691e-015	-7.26704e-016	1.16456e-016	-2.92679e-015	-4.14955e-015
-3.31807e-015	-2.41319e-015	7.77231e-015	9.5832e-015	3.60812e-015	6.06656e-015	2.86383e-015	-4.23104e-015	-4.58434e-015	-6.15996e-015	3.14982e-015	4.36584e-015	4.61119e-015	6.64192e-015	7.90297e-015	3.35097e-015	-3.04727e-015	-7.74429e-015	-3.59922e-015	-1.53736e-015	-5.18367e-015	-7.49517e-016	3.26566e-016	-2.95354e-015	-3.93278e-015
-3.61026e-015	-2.61365e-015	7.77177e-015	9.78296e-015	3.68991e-015	6.2479e-015	2.90974e-015	-4.64058e-015	-4.68594e-015	-6.33792e-015	2.94007e-015	4.26966e-015	4.70508e-015	6.69871e-015	7.91646e-015	3.66367e-015	-3.03583e-015	-7.48003e-015	-3.56919e-015	-1.36305e-015	-5.2296e-015	-7.79661e-016	5.21339e-016	-2.97341e-015	-3.69666e-015
-3.88863e-015	-2.82458e-015	7.76047e-015	9.97409e-015	3.78997e-015	6.41806e-015	2.97335e-015	-5.04384e-015	-4.77091e-015	-6.51499e-015	2.73156e-015	4.14504e-015	4.80661e-015	6.73814e-015	7.91464e-015	3.98289e-015	-3.01516e-015	-7.18819e-015	-3.52277e-015	-1.18225e-015	-5.26445e-015	-8.15561e-016	6.99544e-016	-2.98666e-015	-3.44284e-015
-4.15148e-015	-3.043e-015	7.73854e-015	1.01553e-014	3.90775e-015	6.57567e-015	3.0534e-015	-5.43714e-015	-4.83786e-015	-6.68831e-015	2.52716e-015	3.99256e-015	4.91513e-015	6.75901e-015	7.89677e-015	4.30722e-015	-2.98471e-015	-6.87211e-015	-3.46064e-015	-9.96597e-016	-5.28774e-015	-8.5707e-016	8.59323e-016	-2.99291e-015	-3.17273e-015
-4.39724e-015	-3.2669e-015	7.70546e-015	1.03252e-014	4.04336e-015	6.71967e-015	3.1491e-015	-5.81588e-015	-4.88596e-015	-6.85542e-015	2.32931e-015	3.81312e-015	5.02992e-015	6.76121e-015	7.8628e-015	4.63436e-015	-2.94401e-015	-6.53504e-015	-3.38414e-015	-8.07857e-016	-5.29933e-015	-9.0314e-016	9.99686e-016	-2.9917e-015	-2.88775e-015
-4.62406e-015	-3.49417e-015	7.66134e-015	1.04825e-014	4.19576e-015	6.84816e-015	3.25887e-015	-6.1764e-015	-4.91316e-015	-7.01354e-015	2.14132e-015	3.60868e-015	5.14989e-015	6.74445e-015	7.81275e-015	4.96201e-015	-2.89323e-015	-6.18056e-015	-3.29502e-015	-6.1798e-016	-5.29842e-015	-9.52147e-016	1.11956e-015	-2.98205e-015	-2.59029e-015
-4.83108e-015	-3.72193e-015	7.60625e-015	1.06265e-014	4.36383e-015	6.96105e-015	3.38142e-015	-6.51586e-015	-4.91839e-015	-7.15997e-015	1.9658e-015	3.38089e-015	5.27388e-015	6.70859e-015	7.74665e-015	5.28836e-015	-2.83228e-015	-5.81231e-015	-3.19447e-015	-4.29048e-016	-5.28416e-015	-1.00275e-015	1.21823e-015	-2.96326e-015	-2.28248e-015
-5.01715e-015	-3.94745e-015	7.54009e-015	1.07563e-014	4.54627e-015	7.05712e-015	3.51594e-015	-6.83067e-015	-4.90087e-015	-7.29225e-015	1.80524e-015	3.13134e-015	5.40111e-015	6.65393e-015	7.66486e-015	5.61091e-015	-2.76092e-015	-5.43471e-015	-3.08368e-015	-2.41663e-016	-5.25677e-015	-1.05304e-015	1.29518e-015	-2.93498e-015	-1.96608e-015
-5.1814e-015	-4.16796e-015	7.46355e-015	1.08713e-014	4.74239e-015	7.13659e-015	3.6609e-015	-7.11706e-015	-4.85967e-015	-7.40736e-015	1.66142e-015	2.86205e-015	5.53028e-015	6.58011e-015	7.56794e-015	5.92734e-015	-2.67939e-015	-5.05065e-015	-2.96511e-015	-5.78176e-017	-5.21643e-015	-1.1013e-015	1.3499e-015	-2.8964e-015	-1.64322e-015
-5.32272e-015	-4.38093e-015	7.37744e-015	1.09708e-014	4.95114e-015	7.19968e-015	3.81568e-015	-7.37159e-015	-4.79338e-015	-7.50284e-015	1.53655e-015	2.57562e-015	5.66046e-015	6.48779e-015	7.4564e-015	6.23564e-015	-2.58782e-015	-4.66442e-015	-2.84014e-015	1.20215e-016	-5.16235e-015	-1.14658e-015	1.38191e-015	-2.84714e-015	-1.31601e-015
-5.44004e-015	-4.58374e-015	7.28191e-015	1.10543e-014	5.1713e-015	7.24582e-015	3.97907e-015	-7.59097e-015	-4.70119e-015	-7.57655e-015	1.43226e-015	2.27456e-015	5.79079e-015	6.37787e-015	7.33079e-015	6.53378e-015	-2.486e-015	-4.28008e-015	-2.7103e-015	2.91489e-016	-5.0945e-015	-1.18773e-015	1.39133e-015	-2.78596e-015	-9.87034e-016
-5.53349e-015	-4.77388e-015	7.17715e-015	1.11213e-014	5.40104e-015	7.27513e-015	4.14957e-015	-7.77285e-015	-4.58287e-015	-7.62647e-015	1.34988e-015	1.96158e-015	5.91895e-015	6.2519e-015	7.19209e-015	6.81981e-015	-2.37419e-015	-3.90099e-015	-2.57748e-015	4.54614e-016	-5.01244e-015	-1.22316e-015	1.37883e-015	-2.7123e-015	-6.58546e-016
-5.6028e-015	-4.9489e-015	7.06341e-015	1.11722e-014	5.6384e-015	7.28845e-015	4.32633e-015	-7.91543e-015	-4.43773e-015	-7.65007e-015	1.29066e-015	1.63974e-015	6.04404e-015	6.11051e-015	7.04131e-015	7.09131e-015	-2.25278e-015	-3.52993e-015	-2.44326e-015	6.07923e-016	-4.91612e-015	-1.25061e-015	1.34481e-015	-2.62638e-015	-3.3227e-016
-5.64716e-015	-5.10683e-015	6.94171e-015	1.12071e-014	5.88174e-015	7.2868e-015	4.50806e-015	-8.0172e-015	-4.26591e-015	-7.64499e-015	1.25467e-015	1.31231e-015	6.16498e-015	5.95439e-015	6.87957e-015	7.34622e-015	-2.12276e-015	-3.17099e-015	-2.30959e-015	7.50499e-016	-4.80498e-015	-1.2692e-015	1.29019e-015	-2.52789e-015	-1.06929e-017
-5.6677e-015	-5.24572e-015	6.81298e-015	1.12263e-014	6.129e-015	7.27163e-015	4.6929e-015	-8.07681e-015	-4.06745e-015	-7.61003e-015	1.24235e-015	9.81729e-016	6.2804e-015	5.78505e-015	6.70799e-015	7.583e-015	-1.98507e-015	-2.82705e-015	-2.17837e-015	8.81323e-016	-4.67786e-015	-1.27681e-015	1.21616e-015	-2.41609e-015	3.04342e-016
-5.6656e-015	-5.36272e-015	6.67797e-015	1.12302e-014	6.37835e-015	7.24439e-015	4.88032e-015	-8.09241e-015	-3.84247e-015	-7.54393e-015	1.25357e-015	6.51645e-016	6.38852e-015	5.60486e-015	6.52766e-015	7.79982e-015	-1.84028e-015	-2.50113e-015	-2.05096e-015	1.00009e-015	-4.53481e-015	-1.2723e-015	1.12412e-015	-2.29078e-015	6.11094e-016
-5.64086e-015	-5.45587e-015	6.53733e-015	1.12181e-014	6.62817e-015	7.20688e-015	5.06967e-015	-8.06285e-015	-3.59107e-015	-7.44542e-015	1.28776e-015	3.25037e-016	6.48789e-015	5.41478e-015	6.34023e-015	7.99544e-015	-1.68929e-015	-2.1961e-015	-1.92882e-015	1.10595e-015	-4.37662e-015	-1.25413e-015	1.01566e-015	-2.15151e-015	9.07643e-016
-5.59525e-015	-5.52417e-015	6.39202e-015	1.11912e-014	6.87652e-015	7.16015e-015	5.26e-015	-7.98817e-015	-3.31371e-015	-7.31394e-015	1.34397e-015	4.99609e-018	6.57684e-015	5.21609e-015	6.14793e-015	8.16857e-015	-1.53275e-015	-1.91383e-015	-1.81335e-015	1.1975e-015	-4.20286e-015	-1.22114e-015	8.92202e-016	-1.9976e-015	1.19217e-015
-5.52969e-015	-5.56573e-015	6.24366e-015	1.11498e-014	7.12124e-015	7.10581e-015	5.44987e-015	-7.86861e-015	-3.01098e-015	-7.1493e-015	1.42076e-015	-3.05738e-016	6.65398e-015	5.01101e-015	5.95197e-015	8.31664e-015	-1.37207e-015	-1.65617e-015	-1.70591e-015	1.27467e-015	-4.01332e-015	-1.17203e-015	7.55589e-016	-1.82883e-015	1.4632e-015
-5.44596e-015	-5.57931e-015	6.09363e-015	1.10951e-014	7.36068e-015	7.04662e-015	5.63836e-015	-7.70433e-015	-2.68361e-015	-6.95124e-015	1.51706e-015	-6.03594e-016	6.7184e-015	4.80108e-015	5.75396e-015	8.43855e-015	-1.20843e-015	-1.42449e-015	-1.60749e-015	1.33726e-015	-3.80802e-015	-1.1057e-015	6.08074e-016	-1.64539e-015	1.71945e-015
-5.34608e-015	-5.56437e-015	5.94261e-015	1.10281e-014	7.59225e-015	6.98477e-015	5.82484e-015	-7.49535e-015	-2.33298e-015	-6.72032e-015	1.63154e-015	-8.86177e-016	6.76855e-015	4.58862e-015	5.55573e-015	8.53346e-015	-1.04258e-015	-1.2202e-015	-1.51813e-015	1.38525e-015	-3.58695e-015	-1.02157e-015	4.51909e-016	-1.44752e-015	1.96031e-015
-5.2321e-015	-5.52003e-015	5.79208e-015	1.09493e-014	7.81408e-015	6.92163e-015	6.00831e-015	-7.24256e-015	-1.96082e-015	-6.457e-015	1.76199e-015	-1.15112e-015	6.80362e-015	4.37518e-015	5.35882e-015	8.60079e-015	-8.75638e-016	-1.04467e-015	-1.4387e-015	1.41901e-015	-3.3507e-015	-9.19589e-016	2.89705e-016	-1.23578e-015	2.18471e-015
-5.10585e-015	-5.4458e-015	5.64255e-015	1.08597e-014	8.02402e-015	6.8591e-015	6.18763e-015	-6.94785e-015	-1.56921e-015	-6.16188e-015	1.90587e-015	-1.39591e-015	6.82245e-015	4.16334e-015	5.16498e-015	8.64009e-015	-7.0894e-016	-8.98668e-016	-1.3701e-015	1.43888e-015	-3.10015e-015	-7.99686e-016	1.24493e-016	-1.0103e-015	2.39159e-015
-4.96929e-015	-5.34163e-015	5.49527e-015	1.07608e-014	8.21995e-015	6.79898e-015	6.36242e-015	-6.61261e-015	-1.16024e-015	-5.83609e-015	2.06033e-015	-1.61869e-015	6.82384e-015	3.95414e-015	4.97571e-015	8.65063e-015	-5.4438e-016	-7.81927e-016	-1.31216e-015	1.44452e-015	-2.83532e-015	-6.61306e-016	-4.13614e-017	-7.71608e-016	2.58086e-015
-4.82441e-015	-5.20732e-015	5.35113e-015	1.06529e-014	8.3992e-015	6.74286e-015	6.5322e-015	-6.23907e-015	-7.35921e-016	-5.48138e-015	2.22309e-015	-1.81732e-015	6.80622e-015	3.74959e-015	4.79227e-015	8.63208e-015	-3.83965e-016	-6.94412e-016	-1.26546e-015	1.43669e-015	-2.55691e-015	-5.04912e-016	-2.05238e-016	-5.20247e-016	2.75211e-015
-4.67329e-015	-5.04366e-015	5.21168e-015	1.05366e-014	8.56029e-015	6.69209e-015	6.69579e-015	-5.82942e-015	-2.98423e-016	-5.09998e-015	2.39142e-015	-1.99011e-015	6.76834e-015	3.55158e-015	4.61669e-015	8.58454e-015	-2.29373e-016	-6.36008e-016	-1.22952e-015	1.41641e-015	-2.26608e-015	-3.31099e-016	-3.64305e-016	-2.57028e-016	2.90523e-015
-4.51833e-015	-4.8514e-015	5.07816e-015	1.04128e-014	8.70124e-015	6.64891e-015	6.85235e-015	-5.38668e-015	1.49154e-016	-4.69355e-015	2.56253e-015	-2.13558e-015	6.70985e-015	3.36181e-015	4.44962e-015	8.50773e-015	-8.17321e-017	-6.04752e-016	-1.20429e-015	1.38431e-015	-1.96346e-015	-1.40397e-016	-5.15588e-016	1.77622e-017	3.04059e-015
-4.36133e-015	-4.63094e-015	4.95121e-015	1.02823e-014	8.82026e-015	6.61414e-015	7.00141e-015	-4.91377e-015	6.03849e-016	-4.2645e-015	2.73365e-015	-2.25327e-015	6.63046e-015	3.18232e-015	4.29174e-015	8.40187e-015	5.77399e-017	-5.99808e-016	-1.18911e-015	1.34184e-015	-1.65069e-015	6.61783e-017	-6.56775e-016	3.03009e-016	3.15897e-015
-4.20445e-015	-4.38291e-015	4.83117e-015	1.01462e-014	8.91491e-015	6.58857e-015	7.14209e-015	-4.41396e-015	1.06267e-015	-3.81579e-015	2.9017e-015	-2.34238e-015	6.52931e-015	3.01398e-015	4.14363e-015	8.26761e-015	1.86926e-016	-6.19935e-016	-1.18293e-015	1.29046e-015	-1.3283e-015	2.87366e-016	-7.85209e-016	5.97949e-016	3.26083e-015
-4.05002e-015	-4.10883e-015	4.71965e-015	1.00054e-014	8.98367e-015	6.57304e-015	7.27265e-015	-3.89051e-015	1.52262e-015	-3.34967e-015	3.0636e-015	-2.4027e-015	6.40636e-015	2.85837e-015	4.00566e-015	8.10555e-015	3.0461e-016	-6.63213e-016	-1.18511e-015	1.23113e-015	-9.97225e-016	5.21513e-016	-8.98286e-016	9.01774e-016	3.34675e-015
-3.89951e-015	-3.80998e-015	4.617e-015	9.8599e-015	9.02401e-015	6.56808e-015	7.39214e-015	-3.34687e-015	1.98055e-015	-2.86937e-015	3.21667e-015	-2.43388e-015	6.26181e-015	2.71592e-015	3.87815e-015	7.9169e-015	4.0916e-016	-7.27723e-016	-1.19488e-015	1.16517e-015	-6.59089e-016	7.67189e-016	-9.93438e-016	1.21304e-015	3.41798e-015
-3.75465e-015	-3.48844e-015	4.52337e-015	9.71018e-015	9.03443e-015	6.57397e-015	7.50056e-015	-2.78618e-015	2.43303e-015	-2.37745e-015	3.35876e-015	-2.43641e-015	6.09531e-015	2.58786e-015	3.7615e-015	7.70231e-015	4.9992e-016	-8.11033e-016	-1.21044e-015	1.09375e-015	-3.15255e-016	1.02286e-015	-1.06851e-015	1.53054e-015	3.47561e-015
-3.61791e-015	-3.14536e-015	4.43978e-015	9.55655e-015	9.01351e-015	6.59053e-015	7.59729e-015	-2.21184e-015	2.8773e-015	-1.87706e-015	3.48758e-015	-2.4108e-015	5.90645e-015	2.47454e-015	3.65602e-015	7.46234e-015	5.7522e-016	-9.10432e-016	-1.23103e-015	1.01804e-015	3.24326e-017	1.28631e-015	-1.12142e-015	1.85279e-015	3.52108e-015
-3.48982e-015	-2.78311e-015	4.36665e-015	9.39905e-015	8.96001e-015	6.61728e-015	7.68057e-015	-1.62756e-015	3.31102e-015	-1.37165e-015	3.60027e-015	-2.35776e-015	5.69636e-015	2.37586e-015	3.56096e-015	7.19861e-015	6.3386e-016	-1.02343e-015	-1.25541e-015	9.39606e-016	3.82717e-016	1.55552e-015	-1.15011e-015	2.17882e-015	3.55632e-015
-3.37205e-015	-2.40358e-015	4.30422e-015	9.23819e-015	8.87217e-015	6.65344e-015	7.74991e-015	-1.03752e-015	3.73111e-015	-8.63838e-016	3.69511e-015	-2.27794e-015	5.466e-015	2.29225e-015	3.47546e-015	6.91215e-015	6.74565e-016	-1.14727e-015	-1.28249e-015	8.6071e-016	7.33974e-016	1.82864e-015	-1.1534e-015	2.50721e-015	3.58273e-015
-3.26561e-015	-2.00872e-015	4.25268e-015	9.07385e-015	8.74904e-015	6.69798e-015	7.80533e-015	-4.45297e-016	4.13478e-015	-3.56699e-016	3.77025e-015	-2.17238e-015	5.21646e-015	2.22326e-015	3.39888e-015	6.60423e-015	6.96394e-016	-1.27914e-015	-1.31052e-015	7.8347e-016	1.08449e-015	2.10326e-015	-1.12968e-015	2.83647e-015	3.60207e-015
-3.17042e-015	-1.60032e-015	4.21125e-015	8.90519e-015	8.59008e-015	6.74946e-015	7.84561e-015	1.45431e-016	4.51873e-015	1.46333e-016	3.82404e-015	-2.04295e-015	4.94849e-015	2.16795e-015	3.32986e-015	6.27711e-015	6.98718e-016	-1.41664e-015	-1.33859e-015	7.09265e-016	1.43226e-015	2.37693e-015	-1.07755e-015	3.16578e-015	3.61618e-015
-3.0873e-015	-1.18076e-015	4.17962e-015	8.73227e-015	8.39507e-015	6.80582e-015	7.87023e-015	7.30965e-016	4.88036e-015	6.42184e-016	3.85579e-015	-1.89137e-015	4.66302e-015	2.12611e-015	3.26693e-015	5.93168e-015	6.8093e-016	-1.55688e-015	-1.3658e-015	6.3827e-016	1.77634e-015	2.64846e-015	-9.96309e-016	3.49406e-015	3.62688e-015
-3.01632e-015	-7.51801e-016	4.1579e-015	8.55532e-015	8.16324e-015	6.86566e-015	7.87879e-015	1.30799e-015	5.21813e-015	1.12825e-015	3.86413e-015	-1.71942e-015	4.36083e-015	2.09668e-015	3.20895e-015	5.5698e-015	6.43249e-016	-1.69753e-015	-1.39091e-015	5.72132e-016	2.11526e-015	2.91566e-015	-8.85923e-016	3.81937e-015	3.63659e-015
-2.9566e-015	-3.16047e-016	4.14497e-015	8.37377e-015	7.89471e-015	6.92749e-015	7.87083e-015	1.87298e-015	5.52966e-015	1.60218e-015	3.84856e-015	-1.52935e-015	4.04325e-015	2.07888e-015	3.15408e-015	5.19265e-015	5.85123e-016	-1.83578e-015	-1.41283e-015	5.12506e-016	2.44676e-015	3.17642e-015	-7.45534e-016	4.14079e-015	3.6477e-015
-2.90777e-015	1.24492e-016	4.1397e-015	8.18718e-015	7.59037e-015	6.9886e-015	7.84527e-015	2.42193e-015	5.81262e-015	2.06182e-015	3.80892e-015	-1.32277e-015	3.7121e-015	2.0718e-015	3.10048e-015	4.80219e-015	5.06093e-016	-1.96905e-015	-1.43059e-015	4.61072e-016	2.76956e-015	3.42822e-015	-5.75332e-016	4.45748e-015	3.66171e-015
-2.86895e-015	5.67871e-016	4.14139e-015	7.99499e-015	7.25051e-015	7.04649e-015	7.80225e-015	2.95274e-015	6.06538e-015	2.50444e-015	3.74554e-015	-1.10222e-015	3.3684e-015	2.07391e-015	3.04646e-015	4.40091e-015	4.06533e-016	-2.0948e-015	-1.44289e-015	4.18632e-016	3.08261e-015	3.66923e-015	-3.7619e-016	4.76824e-015	3.68052e-015
-2.83829e-015	1.01234e-015	4.14895e-015	7.79612e-015	6.87559e-015	7.09874e-015	7.74094e-015	3.46266e-015	6.28623e-015	2.92854e-015	3.65853e-015	-8.69809e-016	3.01392e-015	2.08333e-015	2.99043e-015	3.98955e-015	2.86595e-016	-2.21048e-015	-1.44899e-015	3.86514e-016	3.3844e-015	3.8975e-015	-1.48647e-016	5.07173e-015	3.70593e-015
-2.815e-015	1.45594e-015	4.16107e-015	7.58999e-015	6.46742e-015	7.14297e-015	7.66037e-015	3.94895e-015	6.47444e-015	3.33205e-015	3.54815e-015	-6.28069e-016	2.65069e-015	2.09851e-015	2.93024e-015	3.57022e-015	1.47279e-016	-2.31429e-015	-1.44818e-015	3.67184e-016	3.67438e-015	4.11141e-015	1.06301e-016	5.36713e-015	3.7402e-015
-2.79756e-015	1.89626e-015	4.17667e-015	7.37558e-015	6.02646e-015	7.17725e-015	7.56026e-015	4.40943e-015	6.62904e-015	3.71372e-015	3.41556e-015	-3.79071e-016	2.28062e-015	2.1172e-015	2.86383e-015	3.14467e-015	-1.06404e-017	-2.404e-015	-1.4402e-015	3.61585e-016	3.95166e-015	4.30949e-015	3.86807e-016	5.65284e-015	3.78534e-015
-2.78427e-015	2.33181e-015	4.19402e-015	7.15188e-015	5.55481e-015	7.19892e-015	7.44081e-015	4.842e-015	6.7494e-015	4.07246e-015	3.26191e-015	-1.25098e-016	1.90541e-015	2.13798e-015	2.78901e-015	2.71462e-015	-1.86036e-016	-2.47775e-015	-1.42487e-015	3.70335e-016	4.21524e-015	4.49057e-015	6.91206e-016	5.92814e-015	3.84266e-015
-2.77278e-015	2.76113e-015	4.21145e-015	6.91841e-015	5.05514e-015	7.20566e-015	7.30133e-015	5.24514e-015	6.83493e-015	4.40701e-015	3.08853e-015	1.31144e-016	1.52757e-015	2.15883e-015	2.70338e-015	2.28156e-015	-3.78139e-016	-2.53453e-015	-1.40191e-015	3.94008e-016	4.46433e-015	4.65361e-015	1.01713e-015	6.19274e-015	3.91387e-015
-2.76119e-015	3.18272e-015	4.22774e-015	6.67415e-015	4.52914e-015	7.19486e-015	7.14109e-015	5.61638e-015	6.88502e-015	4.71659e-015	2.89659e-015	3.87245e-016	1.14856e-015	2.17835e-015	2.60549e-015	1.84732e-015	-5.84653e-016	-2.57315e-015	-1.37146e-015	4.32441e-016	4.69841e-015	4.79736e-015	1.36253e-015	6.44556e-015	3.99978e-015
-2.74692e-015	3.59612e-015	4.24118e-015	6.41858e-015	3.97924e-015	7.16444e-015	6.96072e-015	5.95484e-015	6.9002e-015	5.00128e-015	2.68767e-015	6.41134e-016	7.69933e-016	2.19417e-015	2.49375e-015	1.4135e-015	-8.03951e-016	-2.5933e-015	-1.33322e-015	4.86561e-016	4.91715e-015	4.92123e-015	1.72501e-015	6.68611e-015	4.10111e-015
-2.72779e-015	4.00012e-015	4.25044e-015	6.15155e-015	3.40842e-015	7.11284e-015	6.76006e-015	6.259e-015	6.8804e-015	5.26083e-015	2.46374e-015	8.90896e-016	3.93634e-016	2.20412e-015	2.36662e-015	9.81908e-016	-1.03454e-015	-2.59327e-015	-1.28723e-015	5.57228e-016	5.11942e-015	5.02495e-015	2.10143e-015	6.91355e-015	4.21884e-015
-2.70195e-015	4.39347e-015	4.25452e-015	5.87157e-015	2.8196e-015	7.03815e-015	6.53919e-015	6.52715e-015	6.82585e-015	5.49588e-015	2.22674e-015	1.13486e-015	2.14806e-017	2.20692e-015	2.22264e-015	5.53775e-016	-1.27436e-015	-2.57267e-015	-1.23345e-015	6.45017e-016	5.30549e-015	5.10811e-015	2.48908e-015	7.1275e-015	4.35335e-015
-2.66714e-015	4.7749e-015	4.25106e-015	5.57891e-015	2.2161e-015	6.93794e-015	6.29864e-015	6.75899e-015	6.73754e-015	5.70663e-015	1.97832e-015	1.37116e-015	-3.45399e-016	2.20057e-015	2.06093e-015	1.31079e-016	-1.52169e-015	-2.53198e-015	-1.17216e-015	7.49446e-016	5.47561e-015	5.1707e-015	2.88451e-015	7.32732e-015	4.50436e-015
-2.62096e-015	5.14402e-015	4.23839e-015	5.27283e-015	1.60176e-015	6.81085e-015	6.03849e-015	6.95454e-015	6.61679e-015	5.89358e-015	1.72059e-015	1.59771e-015	-7.05722e-016	2.18375e-015	1.88078e-015	-2.85342e-016	-1.77452e-015	-2.47118e-015	-1.10367e-015	8.70226e-016	5.63004e-015	5.21294e-015	3.28458e-015	7.51306e-015	4.67231e-015
-2.56177e-015	5.50077e-015	4.21546e-015	4.95291e-015	9.79724e-016	6.65618e-015	5.75955e-015	7.1136e-015	6.46501e-015	6.05748e-015	1.45563e-015	1.8132e-015	-1.05823e-015	2.15491e-015	1.68144e-015	-6.94001e-016	-2.02985e-015	-2.39049e-015	-1.02889e-015	1.00722e-015	5.76933e-015	5.23455e-015	3.68584e-015	7.68467e-015	4.85664e-015
-2.48783e-015	5.84405e-015	4.18119e-015	4.61871e-015	3.54431e-016	6.47359e-015	5.46163e-015	7.23646e-015	6.28374e-015	6.19998e-015	1.18558e-015	2.01631e-015	-1.40226e-015	2.11247e-015	1.46295e-015	-1.09368e-015	-2.285e-015	-2.29112e-015	-9.48792e-016	1.16029e-015	5.89394e-015	5.23696e-015	4.08463e-015	7.84124e-015	5.05654e-015
-2.39641e-015	6.17433e-015	4.13447e-015	4.27032e-015	-2.70528e-016	6.26285e-015	5.14533e-015	7.32329e-015	6.07377e-015	6.32231e-015	9.1233e-016	2.20604e-015	-1.73679e-015	2.05514e-015	1.22478e-015	-1.48308e-015	-2.53791e-015	-2.17354e-015	-8.63661e-016	1.32849e-015	6.00389e-015	5.22093e-015	4.47759e-015	7.9825e-015	5.27085e-015
-2.28626e-015	6.49152e-015	4.07451e-015	3.90798e-015	-8.91642e-016	6.02396e-015	4.81119e-015	7.37453e-015	5.83695e-015	6.42607e-015	6.37809e-016	2.38094e-015	-2.0603e-015	1.98208e-015	9.67554e-016	-1.86113e-015	-2.78652e-015	-2.03806e-015	-7.73732e-016	1.51036e-015	6.09917e-015	5.18779e-015	4.86104e-015	8.10839e-015	5.49851e-015
-2.15636e-015	6.79472e-015	4.00003e-015	3.53178e-015	-1.50449e-015	5.75669e-015	4.46049e-015	7.39067e-015	5.5752e-015	6.51241e-015	3.63393e-016	2.5406e-015	-2.37271e-015	1.89225e-015	6.91662e-016	-2.22645e-015	-3.02762e-015	-1.88662e-015	-6.80165e-016	1.70457e-015	6.18089e-015	5.13846e-015	5.23191e-015	8.21825e-015	5.73796e-015
-2.0052e-015	7.08441e-015	3.90967e-015	3.14139e-015	-2.10578e-015	5.46128e-015	4.0944e-015	7.37226e-015	5.28998e-015	6.583e-015	9.06417e-017	2.68408e-015	-2.67453e-015	1.78482e-015	3.97458e-016	-2.57794e-015	-3.25913e-015	-1.72016e-015	-5.83651e-016	1.90976e-015	6.24938e-015	5.07453e-015	5.58703e-015	8.31152e-015	5.9873e-015
-1.832e-015	7.3613e-015	3.80354e-015	2.73771e-015	-2.69119e-015	5.13867e-015	3.71355e-015	7.32014e-015	4.98319e-015	6.63898e-015	-1.78835e-016	2.81067e-015	-2.96567e-015	1.65983e-015	8.67929e-017	-2.91412e-015	-3.47884e-015	-1.54023e-015	-4.84977e-016	2.12456e-015	6.30522e-015	4.99787e-015	5.92349e-015	8.38798e-015	6.24474e-015
-1.63721e-015	7.62512e-015	3.68063e-015	2.32179e-015	-3.25657e-015	4.79022e-015	3.31881e-015	7.23516e-015	4.65605e-015	6.68173e-015	-4.43703e-016	2.92029e-015	-3.24535e-015	1.51653e-015	-2.39026e-016	-3.23445e-015	-3.68446e-015	-1.34901e-015	-3.85102e-016	2.34768e-015	6.34931e-015	4.90985e-015	6.23774e-015	8.44785e-015	6.50829e-015
-1.42128e-015	7.87647e-015	3.54047e-015	1.89371e-015	-3.79801e-015	4.417e-015	2.91122e-015	7.11833e-015	4.31006e-015	6.71326e-015	-7.03172e-016	3.01291e-015	-3.51315e-015	1.35488e-015	-5.78483e-016	-3.53841e-015	-3.8742e-015	-1.1485e-015	-2.84831e-016	2.57763e-015	6.38185e-015	4.81156e-015	6.52692e-015	8.49097e-015	6.77512e-015
-1.18418e-015	8.11533e-015	3.3834e-015	1.4546e-015	-4.31229e-015	4.02037e-015	2.49193e-015	6.97095e-015	3.94734e-015	6.73524e-015	-9.56636e-016	3.08726e-015	-3.76987e-015	1.17578e-015	-9.29597e-016	-3.82485e-015	-4.04578e-015	-9.40652e-016	-1.8533e-016	2.81234e-015	6.40318e-015	4.70549e-015	6.78886e-015	8.51751e-015	7.04298e-015
-9.26572e-016	8.3419e-015	3.20938e-015	1.00613e-015	-4.7968e-015	3.60265e-015	2.06321e-015	6.79432e-015	3.57021e-015	6.74939e-015	-1.20381e-015	3.14355e-015	-4.01662e-015	9.79251e-016	-1.29099e-015	-4.093e-015	-4.19696e-015	-7.27143e-016	-8.71639e-017	3.04927e-015	6.4143e-015	4.59296e-015	7.02125e-015	8.52718e-015	7.30948e-015
-6.49745e-016	8.55681e-015	3.01855e-015	5.49338e-016	-5.24843e-015	3.16594e-015	1.62677e-015	6.58921e-015	3.18045e-015	6.75735e-015	-1.44395e-015	3.18222e-015	-4.25426e-015	7.66202e-016	-1.6597e-015	-4.34195e-015	-4.32573e-015	-5.09755e-016	8.79612e-018	3.28659e-015	6.41525e-015	4.47589e-015	7.22188e-015	8.5202e-015	7.57211e-015
-3.54748e-016	8.76044e-015	2.81071e-015	8.58249e-017	-5.66413e-015	2.71272e-015	1.18281e-015	6.35691e-015	2.77957e-015	6.76042e-015	-1.67659e-015	3.20382e-015	-4.48347e-015	5.37118e-016	-2.03306e-015	-4.57079e-015	-4.43082e-015	-2.91113e-016	1.02068e-016	3.52243e-015	6.40638e-015	4.35559e-015	7.38941e-015	8.49639e-015	7.82855e-015
-4.34893e-017	8.95273e-015	2.58675e-015	-3.82876e-016	-6.04151e-015	2.24563e-015	7.32752e-016	6.0991e-015	2.36907e-015	6.76009e-015	-1.90181e-015	3.20887e-015	-4.70465e-015	2.93058e-016	-2.40847e-015	-4.77941e-015	-4.51149e-015	-7.24366e-017	1.92679e-016	3.7539e-015	6.3886e-015	4.23383e-015	7.523e-015	8.45559e-015	8.07556e-015
2.82227e-016	9.13423e-015	2.34716e-015	-8.55267e-016	-6.37886e-015	1.76741e-015	2.7796e-016	5.81728e-015	1.95005e-015	6.75723e-015	-2.11982e-015	3.19749e-015	-4.91897e-015	3.52209e-017	-2.78315e-015	-4.96686e-015	-4.56654e-015	1.44451e-016	2.79727e-016	3.97805e-015	6.36275e-015	4.11244e-015	7.62115e-015	8.39834e-015	8.31084e-015
6.19393e-016	9.30494e-015	2.09262e-015	-1.3298e-015	-6.67386e-015	1.28056e-015	-1.79505e-016	5.51265e-015	1.52424e-015	6.75294e-015	-2.33092e-015	3.16991e-015	-5.1273e-015	-2.34434e-016	-3.15463e-015	-5.1322e-015	-4.59486e-015	3.57815e-016	3.62426e-016	4.19268e-015	6.3296e-015	3.99328e-015	7.68379e-015	8.3249e-015	8.53174e-015
9.64707e-016	9.46577e-015	1.8243e-015	-1.80456e-015	-6.92485e-015	7.88142e-016	-6.38146e-016	5.18626e-015	1.0933e-015	6.74846e-015	-2.53536e-015	3.12675e-015	-5.33152e-015	-5.14936e-016	-3.52018e-015	-5.27554e-015	-4.5955e-015	5.65868e-016	4.40245e-016	4.39538e-015	6.2891e-015	3.87718e-015	7.71064e-015	8.23499e-015	8.73584e-015
1.31566e-015	9.61685e-015	1.54262e-015	-2.27776e-015	-7.13088e-015	2.93119e-016	-1.09655e-015	4.83962e-015	6.58458e-016	6.7446e-015	-2.73356e-015	3.06838e-015	-5.53322e-015	-8.04361e-016	-3.8766e-015	-5.39622e-015	-4.56777e-015	7.67495e-016	5.12286e-016	4.58357e-015	6.24176e-015	3.76553e-015	7.70136e-015	8.12938e-015	8.92067e-015
1.66958e-015	9.75821e-015	1.24882e-015	-2.74808e-015	-7.29175e-015	-2.01263e-016	-1.55317e-015	4.47531e-015	2.21449e-016	6.74184e-015	-2.92653e-015	2.9954e-015	-5.73311e-015	-1.10107e-015	-4.22104e-015	-5.49434e-015	-4.51156e-015	9.60727e-016	5.77836e-016	4.75497e-015	6.1879e-015	3.65925e-015	7.65685e-015	8.00816e-015	9.08389e-015
2.02333e-015	9.89009e-015	9.44053e-016	-3.21364e-015	-7.40722e-015	-6.92445e-016	-2.00622e-015	4.09516e-015	-2.161e-016	6.74075e-015	-3.1153e-015	2.90847e-015	-5.93339e-015	-1.40347e-015	-4.55089e-015	-5.56971e-015	-4.42731e-015	1.14434e-015	6.36405e-016	4.90726e-015	6.12774e-015	3.55911e-015	7.57864e-015	7.87181e-015	9.22368e-015
2.37357e-015	1.00125e-014	6.29176e-016	-3.6717e-015	-7.47795e-015	-1.17774e-015	-2.45486e-015	3.70069e-015	-6.53549e-016	6.7415e-015	-3.30063e-015	2.80871e-015	-6.13579e-015	-1.70978e-015	-4.86428e-015	-5.62216e-015	-4.31496e-015	1.31755e-015	6.87483e-016	5.03871e-015	6.06083e-015	3.46593e-015	7.46762e-015	7.72161e-015	9.3385e-015
2.71676e-015	1.01257e-014	3.05157e-016	-4.12138e-015	-7.50494e-015	-1.65451e-015	-2.89819e-015	3.29324e-015	-1.08964e-015	6.74416e-015	-3.48389e-015	2.69653e-015	-6.34109e-015	-2.01821e-015	-5.15935e-015	-5.65146e-015	-4.1763e-015	1.47919e-015	7.30913e-016	5.14729e-015	5.98707e-015	3.38066e-015	7.32511e-015	7.55774e-015	9.42663e-015
3.04983e-015	1.02296e-014	-2.68791e-017	-4.56102e-015	-7.48994e-015	-2.12049e-015	-3.33448e-015	2.87551e-015	-1.52306e-015	6.74864e-015	-3.66612e-015	2.57245e-015	-6.55003e-015	-2.32696e-015	-5.43381e-015	-5.65851e-015	-4.012e-015	1.62824e-015	7.66327e-016	5.23121e-015	5.90691e-015	3.30411e-015	7.15343e-015	7.3812e-015	9.48678e-015
3.36852e-015	1.03249e-014	-3.65628e-016	-4.98891e-015	-7.43479e-015	-2.57398e-015	-3.76248e-015	2.44912e-015	-1.9528e-015	6.75513e-015	-3.84783e-015	2.43672e-015	-6.76376e-015	-2.63424e-015	-5.68511e-015	-5.64405e-015	-3.82363e-015	1.76437e-015	7.9333e-016	5.28886e-015	5.8208e-015	3.23665e-015	6.95479e-015	7.1927e-015	9.51823e-015
3.66951e-015	1.04111e-014	-7.09772e-016	-5.40338e-015	-7.34155e-015	-3.01277e-015	-4.18086e-015	2.01544e-015	-2.3781e-015	6.76353e-015	-4.02979e-015	2.29032e-015	-6.9833e-015	-2.93766e-015	-5.91228e-015	-5.60855e-015	-3.612e-015	1.88709e-015	8.11817e-016	5.31865e-015	5.72852e-015	3.17848e-015	6.73129e-015	6.99339e-015	9.52014e-015
3.94974e-015	1.0488e-014	-1.05725e-015	-5.8031e-015	-7.21272e-015	-3.43478e-015	-4.58873e-015	1.57691e-015	-2.79755e-015	6.77309e-015	-4.21334e-015	2.13405e-015	-7.20917e-015	-3.23628e-015	-6.11456e-015	-5.55321e-015	-3.37831e-015	1.99613e-015	8.21442e-016	5.31944e-015	5.63052e-015	3.12944e-015	6.48617e-015	6.78355e-015	9.49251e-015
4.20584e-015	1.05557e-014	-1.40779e-015	-6.18667e-015	-7.051e-015	-3.83895e-015	-4.98526e-015	1.13569e-015	-3.20999e-015	6.78349e-015	-4.39928e-015	1.96841e-015	-7.44207e-015	-3.5289e-015	-6.2907e-015	-5.47898e-015	-3.12486e-015	2.09125e-015	8.22101e-016	5.29022e-015	5.52668e-015	3.08946e-015	6.22271e-015	6.56481e-015	9.43504e-015
4.43521e-015	1.06142e-014	-1.75998e-015	-6.55353e-015	-6.86015e-015	-4.22415e-015	-5.36927e-015	6.94009e-016	-3.61433e-015	6.7944e-015	-4.58821e-015	1.79418e-015	-7.6821e-015	-3.81411e-015	-6.43996e-015	-5.38669e-015	-2.85319e-015	2.1732e-015	8.13233e-016	5.23056e-015	5.41656e-015	3.05869e-015	5.94409e-015	6.3393e-015	9.34806e-015
4.63536e-015	1.06636e-014	-2.11272e-015	-6.90262e-015	-6.64388e-015	-4.58911e-015	-5.74018e-015	2.53133e-016	-4.00897e-015	6.8048e-015	-4.78112e-015	1.61223e-015	-7.92959e-015	-4.09054e-015	-6.56261e-015	-5.27761e-015	-2.56634e-015	2.24241e-015	7.94603e-016	5.14002e-015	5.30044e-015	3.03618e-015	5.6537e-015	6.10751e-015	9.23308e-015
4.805e-015	1.07042e-014	-2.46465e-015	-7.23357e-015	-6.40515e-015	-4.9332e-015	-6.09791e-015	-1.84718e-016	-4.39361e-015	6.81426e-015	-4.97892e-015	1.42277e-015	-8.18413e-015	-4.35698e-015	-6.65874e-015	-5.15391e-015	-2.26665e-015	2.29952e-015	7.66248e-016	5.01863e-015	5.17841e-015	3.0207e-015	5.35556e-015	5.87098e-015	9.09088e-015
4.94249e-015	1.07358e-014	-2.81556e-015	-7.54547e-015	-6.14847e-015	-5.25545e-015	-6.44203e-015	-6.16855e-016	-4.76755e-015	6.82234e-015	-5.1818e-015	1.22658e-015	-8.44574e-015	-4.61219e-015	-6.72861e-015	-5.01633e-015	-1.95603e-015	2.34503e-015	7.28061e-016	4.86691e-015	5.05077e-015	3.01278e-015	5.05331e-015	5.63178e-015	8.92204e-015
5.04623e-015	1.07583e-014	-3.16431e-015	-7.83762e-015	-5.878e-015	-5.55556e-015	-6.77237e-015	-1.04118e-015	-5.12949e-015	6.82809e-015	-5.39019e-015	1.02469e-015	-8.71428e-015	-4.85535e-015	-6.77291e-015	-4.86655e-015	-1.6375e-015	2.37966e-015	6.79518e-016	4.68582e-015	4.91852e-015	3.01124e-015	4.75015e-015	5.39192e-015	8.72838e-015
5.115e-015	1.07715e-014	-3.5102e-015	-8.11015e-015	-5.59817e-015	-5.83417e-015	-7.08927e-015	-1.4554e-015	-5.47879e-015	6.83131e-015	-5.60422e-015	8.17562e-016	-8.98939e-015	-5.08667e-015	-6.79286e-015	-4.70641e-015	-1.31287e-015	2.40414e-015	6.20727e-016	4.47619e-015	4.78213e-015	3.01515e-015	4.44982e-015	5.153e-015	8.51186e-015
5.14902e-015	1.07764e-014	-3.85259e-015	-8.36258e-015	-5.3134e-015	-6.09234e-015	-7.39236e-015	-1.85823e-015	-5.81393e-015	6.83107e-015	-5.82415e-015	6.06166e-016	-9.27042e-015	-5.30552e-015	-6.79026e-015	-4.53822e-015	-9.84663e-016	2.42e-015	5.51537e-016	4.24e-015	4.64182e-015	3.0243e-015	4.15606e-015	4.91624e-015	8.27481e-015
5.14823e-015	1.07733e-014	-4.19084e-015	-8.5951e-015	-5.02791e-015	-6.32978e-015	-7.68184e-015	-2.24622e-015	-6.13375e-015	6.827e-015	-6.04924e-015	3.91607e-016	-9.55561e-015	-5.51149e-015	-6.76653e-015	-4.36418e-015	-6.55604e-016	2.42911e-015	4.72218e-016	3.97886e-015	4.49813e-015	3.03849e-015	3.87226e-015	4.68329e-015	8.01973e-015
5.11301e-015	1.07621e-014	-4.52427e-015	-8.80879e-015	-4.746e-015	-6.54735e-015	-7.95856e-015	-2.61802e-015	-6.4369e-015	6.81793e-015	-6.27925e-015	1.74304e-016	-9.84387e-015	-5.70416e-015	-6.7236e-015	-4.18668e-015	-3.28141e-016	2.43264e-015	3.83251e-016	3.69477e-015	4.35273e-015	3.05639e-015	3.60177e-015	4.45669e-015	7.74923e-015
5.04431e-015	1.07432e-014	-4.85277e-015	-9.00424e-015	-4.47224e-015	-6.74659e-015	-8.22268e-015	-2.97106e-015	-6.72244e-015	6.80341e-015	-6.51393e-015	-4.47594e-017	-1.0134e-014	-5.88345e-015	-6.66331e-015	-4.00847e-015	-4.54698e-018	2.43263e-015	2.85117e-016	3.39043e-015	4.20649e-015	3.07729e-015	3.34788e-015	4.23865e-015	7.46643e-015
4.94328e-015	1.0717e-014	-5.17697e-015	-9.18287e-015	-4.21087e-015	-6.92859e-015	-8.47523e-015	-3.30338e-015	-6.98976e-015	6.78316e-015	-6.75287e-015	-2.64876e-016	-1.04247e-014	-6.04988e-015	-6.58831e-015	-3.83172e-015	3.12247e-016	2.43113e-015	1.77339e-016	3.06851e-015	4.05968e-015	3.10066e-015	3.11349e-015	4.03021e-015	7.17373e-015
4.81158e-015	1.06839e-014	-5.49607e-015	-9.34607e-015	-3.96565e-015	-7.09508e-015	-8.71681e-015	-3.61181e-015	-7.2384e-015	6.75697e-015	-6.99583e-015	-4.85139e-016	-1.07136e-014	-6.20386e-015	-6.50152e-015	-3.65813e-015	6.19819e-016	2.42934e-015	6.07884e-017	2.73158e-015	3.91351e-015	3.12593e-015	2.90171e-015	3.83305e-015	6.87416e-015
4.65174e-015	1.06448e-014	-5.80983e-015	-9.49433e-015	-3.74061e-015	-7.24743e-015	-8.94892e-015	-3.89487e-015	-7.4681e-015	6.72463e-015	-7.24184e-015	-7.049e-016	-1.09999e-014	-6.34567e-015	-6.40509e-015	-3.49093e-015	9.16308e-016	2.42935e-015	-6.46355e-017	2.38271e-015	3.76924e-015	3.15244e-015	2.71488e-015	3.64965e-015	6.57107e-015
4.46597e-015	1.06001e-014	-6.1188e-015	-9.62935e-015	-3.53906e-015	-7.3876e-015	-9.17249e-015	-4.15067e-015	-7.678e-015	6.68587e-015	-7.48983e-015	-9.23424e-016	-1.12814e-014	-6.47626e-015	-6.30168e-015	-3.33276e-015	1.19982e-015	2.43257e-015	-1.98846e-016	2.02551e-015	3.62816e-015	3.18002e-015	2.5556e-015	3.48236e-015	6.26753e-015
4.25671e-015	1.05509e-014	-6.42227e-015	-9.75285e-015	-3.36315e-015	-7.51713e-015	-9.38879e-015	-4.37714e-015	-7.868e-015	6.64095e-015	-7.73874e-015	-1.1403e-015	-1.15564e-014	-6.59656e-015	-6.19413e-015	-3.18557e-015	1.46864e-015	2.43987e-015	-3.41142e-016	1.66401e-015	3.49085e-015	3.20853e-015	2.42583e-015	3.33282e-015	5.96636e-015
4.02663e-015	1.04985e-014	-6.72071e-015	-9.86654e-015	-3.21588e-015	-7.63842e-015	-9.59874e-015	-4.57314e-015	-8.03796e-015	6.58962e-015	-7.98834e-015	-1.35466e-015	-1.18229e-014	-6.70771e-015	-6.0853e-015	-3.05162e-015	1.72155e-015	2.45314e-015	-4.90869e-016	1.30185e-015	3.35893e-015	3.2373e-015	2.32701e-015	3.20279e-015	5.67046e-015
3.77975e-015	1.04441e-014	-7.01497e-015	-9.97233e-015	-3.10026e-015	-7.75386e-015	-9.80368e-015	-4.73753e-015	-8.18757e-015	6.53201e-015	-8.2374e-015	-1.56591e-015	-1.20794e-014	-6.81054e-015	-5.97806e-015	-2.9329e-015	1.95682e-015	2.47417e-015	-6.47205e-016	9.42777e-016	3.23362e-015	3.26619e-015	2.2604e-015	3.09378e-015	5.38258e-015
3.51974e-015	1.03875e-014	-7.30513e-015	-1.00721e-014	-3.01839e-015	-7.86488e-015	-1.00057e-014	-4.8692e-015	-8.31632e-015	6.468e-015	-8.48436e-015	-1.77325e-015	-1.23243e-014	-6.90607e-015	-5.87476e-015	-2.83126e-015	2.17375e-015	2.5041e-015	-8.09348e-016	5.90363e-016	3.1158e-015	3.29501e-015	2.2272e-015	3.00761e-015	5.10577e-015
3.25021e-015	1.03304e-014	-7.59077e-015	-1.01678e-014	-2.97142e-015	-7.97378e-015	-1.0206e-014	-4.96638e-015	-8.42422e-015	6.39759e-015	-8.72852e-015	-1.97614e-015	-1.25556e-014	-6.99604e-015	-5.77796e-015	-2.74879e-015	2.37151e-015	2.54404e-015	-9.76016e-016	2.48904e-016	3.00679e-015	3.32443e-015	2.22812e-015	2.94545e-015	4.84263e-015
2.97519e-015	1.02738e-014	-7.87249e-015	-1.02615e-014	-2.96081e-015	-8.08242e-015	-1.0406e-014	-5.02837e-015	-8.51172e-015	6.32121e-015	-8.96883e-015	-2.17352e-015	-1.27719e-014	-7.08103e-015	-5.6903e-015	-2.68697e-015	2.54886e-015	2.59529e-015	-1.14632e-015	-7.80457e-017	2.90759e-015	3.35399e-015	2.26343e-015	2.90815e-015	4.59544e-015
2.69803e-015	1.02187e-014	-8.15036e-015	-1.03547e-014	-2.98703e-015	-8.19292e-015	-1.06065e-014	-5.05463e-015	-8.57878e-015	6.23957e-015	-9.20476e-015	-2.36462e-015	-1.2972e-014	-7.16252e-015	-5.61364e-015	-2.64782e-015	2.70515e-015	2.65913e-015	-1.31905e-015	-3.87372e-016	2.81956e-015	3.38348e-015	2.33306e-015	2.89669e-015	4.36588e-015
2.42232e-015	1.01654e-014	-8.42498e-015	-1.04494e-014	-3.04952e-015	-8.3069e-015	-1.08093e-014	-5.04534e-015	-8.62601e-015	6.15285e-015	-9.43528e-015	-2.54901e-015	-1.31544e-014	-7.24177e-015	-5.55022e-015	-2.63241e-015	2.83987e-015	2.73639e-015	-1.49311e-015	-6.75348e-016	2.74404e-015	3.41356e-015	2.43658e-015	2.91194e-015	4.15598e-015
2.15181e-015	1.01151e-014	-8.69634e-015	-1.05473e-014	-3.14783e-015	-8.42551e-015	-1.10152e-014	-5.0009e-015	-8.65519e-015	6.06177e-015	-9.6595e-015	-2.72674e-015	-1.33182e-014	-7.3198e-015	-5.50199e-015	-2.64183e-015	2.95416e-015	2.82752e-015	-1.66708e-015	-9.387e-016	2.68155e-015	3.44498e-015	2.57351e-015	2.95427e-015	3.96788e-015
1.89033e-015	1.00689e-014	-8.96463e-015	-1.06501e-014	-3.28096e-015	-8.55101e-015	-1.12252e-014	-4.92222e-015	-8.66663e-015	5.96686e-015	-9.87677e-015	-2.8969e-015	-1.34629e-014	-7.397e-015	-5.47004e-015	-2.6761e-015	3.04868e-015	2.9323e-015	-1.83991e-015	-1.17437e-015	2.63366e-015	3.4783e-015	2.74236e-015	3.02393e-015	3.80319e-015
1.64158e-015	1.00276e-014	-9.23063e-015	-1.07591e-014	-3.44812e-015	-8.68474e-015	-1.14401e-014	-4.80992e-015	-8.66091e-015	5.86831e-015	-1.0086e-014	-3.05897e-015	-1.35878e-014	-7.47473e-015	-5.4553e-015	-2.73544e-015	3.12375e-015	3.05127e-015	-2.00981e-015	-1.37984e-015	2.60063e-015	3.51419e-015	2.94196e-015	3.12143e-015	3.66264e-015
1.40843e-015	9.99282e-015	-9.4938e-015	-1.08755e-014	-3.64761e-015	-8.828e-015	-1.16611e-014	-4.66475e-015	-8.63927e-015	5.76648e-015	-1.02871e-014	-3.21251e-015	-1.36928e-014	-7.55473e-015	-5.45853e-015	-2.82042e-015	3.18018e-015	3.18441e-015	-2.17458e-015	-1.55275e-015	2.58252e-015	3.5529e-015	3.17067e-015	3.24643e-015	3.54743e-015
1.19453e-015	9.96544e-015	-9.75494e-015	-1.10008e-014	-3.87748e-015	-8.98191e-015	-1.18888e-014	-4.48847e-015	-8.60359e-015	5.66227e-015	-1.048e-014	-3.3572e-015	-1.37784e-014	-7.63716e-015	-5.48107e-015	-2.93055e-015	3.219e-015	3.33155e-015	-2.33349e-015	-1.6913e-015	2.57942e-015	3.59485e-015	3.42677e-015	3.39845e-015	3.45794e-015
1.00206e-015	9.94584e-015	-1.00143e-014	-1.11355e-014	-4.13581e-015	-9.14741e-015	-1.21243e-014	-4.28293e-015	-8.55552e-015	5.556e-015	-1.06642e-014	-3.49267e-015	-1.38457e-014	-7.72339e-015	-5.52321e-015	-3.06552e-015	3.24126e-015	3.49198e-015	-2.48474e-015	-1.79289e-015	2.59201e-015	3.64045e-015	3.7078e-015	3.57683e-015	3.39386e-015
8.33472e-016	9.93443e-015	-1.02719e-014	-1.12806e-014	-4.41968e-015	-9.32504e-015	-1.23679e-014	-4.0506e-015	-8.49656e-015	5.44769e-015	-1.08397e-014	-3.61942e-015	-1.3895e-014	-7.81373e-015	-5.58471e-015	-3.22394e-015	3.24808e-015	3.66428e-015	-2.62698e-015	-1.85645e-015	2.62054e-015	3.69057e-015	4.01196e-015	3.7807e-015	3.35457e-015
6.90606e-016	9.93173e-015	-1.05276e-014	-1.14372e-014	-4.72565e-015	-9.51486e-015	-1.26196e-014	-3.7938e-015	-8.4286e-015	5.33809e-015	-1.10065e-014	-3.73772e-015	-1.39268e-014	-7.90837e-015	-5.66556e-015	-3.40454e-015	3.24082e-015	3.84709e-015	-2.75892e-015	-1.88102e-015	2.66469e-015	3.74563e-015	4.33642e-015	4.00907e-015	3.34038e-015
5.74758e-016	9.9379e-015	-1.07817e-014	-1.16053e-014	-5.05067e-015	-9.71779e-015	-1.28799e-014	-3.51516e-015	-8.35335e-015	5.22769e-015	-1.11645e-014	-3.84718e-015	-1.39428e-014	-8.00818e-015	-5.76499e-015	-3.60628e-015	3.22105e-015	4.03986e-015	-2.87869e-015	-1.86522e-015	2.72417e-015	3.80592e-015	4.67769e-015	4.26037e-015	3.34995e-015
4.87082e-016	9.95345e-015	-1.10345e-014	-1.17854e-014	-5.39109e-015	-9.93437e-015	-1.31491e-014	-3.21833e-015	-8.27267e-015	5.11637e-015	-1.13143e-014	-3.94818e-015	-1.39445e-014	-8.1133e-015	-5.88238e-015	-3.82702e-015	3.19028e-015	4.24077e-015	-2.98467e-015	-1.8086e-015	2.79799e-015	3.87239e-015	5.03295e-015	4.53282e-015	3.38187e-015
4.28542e-016	9.97802e-015	-1.12863e-014	-1.19771e-014	-5.74272e-015	-1.01648e-014	-1.34279e-014	-2.90625e-015	-8.1884e-015	5.0049e-015	-1.1456e-014	-4.04121e-015	-1.39333e-014	-8.2238e-015	-6.0169e-015	-4.06447e-015	3.15077e-015	4.44844e-015	-3.07577e-015	-1.71225e-015	2.88582e-015	3.94609e-015	5.39986e-015	4.82515e-015	3.43469e-015
3.99176e-016	1.00112e-014	-1.15373e-014	-1.21799e-014	-6.10251e-015	-1.04088e-014	-1.37153e-014	-2.58226e-015	-8.10243e-015	4.89402e-015	-1.15904e-014	-4.12667e-015	-1.39115e-014	-8.3399e-015	-6.16712e-015	-4.31637e-015	3.1047e-015	4.6611e-015	-3.15061e-015	-1.57727e-015	2.98647e-015	4.02775e-015	5.77495e-015	5.13549e-015	3.50671e-015
3.98764e-016	1.00531e-014	-1.17867e-014	-1.23928e-014	-6.46719e-015	-1.06659e-014	-1.40103e-014	-2.25055e-015	-8.01689e-015	4.78362e-015	-1.17185e-014	-4.20495e-015	-1.3881e-014	-8.46146e-015	-6.33223e-015	-4.58069e-015	3.05454e-015	4.87651e-015	-3.20825e-015	-1.40421e-015	3.0988e-015	4.11765e-015	6.15527e-015	5.46206e-015	3.5962e-015
4.26752e-016	1.01036e-014	-1.20341e-014	-1.26148e-014	-6.83289e-015	-1.09357e-014	-1.43123e-014	-1.91456e-015	-7.93307e-015	4.67398e-015	-1.18404e-014	-4.27616e-015	-1.38446e-014	-8.58814e-015	-6.51041e-015	-4.85388e-015	3.00274e-015	5.0927e-015	-3.24755e-015	-1.19489e-015	3.22204e-015	4.21641e-015	6.53771e-015	5.80229e-015	3.70161e-015
4.81925e-016	1.01616e-014	-1.22795e-014	-1.28445e-014	-7.19573e-015	-1.12177e-014	-1.462e-014	-1.57817e-015	-7.85294e-015	4.56498e-015	-1.19567e-014	-4.34037e-015	-1.38043e-014	-8.71986e-015	-6.70043e-015	-5.13317e-015	2.95121e-015	5.3074e-015	-3.26779e-015	-9.50898e-016	3.35438e-015	4.32342e-015	6.91913e-015	6.1542e-015	3.82061e-015
5.62909e-016	1.02267e-014	-1.25227e-014	-1.30812e-014	-7.55143e-015	-1.15115e-014	-1.49318e-014	-1.24518e-015	-7.77852e-015	4.45684e-015	-1.20685e-014	-4.39887e-015	-1.37617e-014	-8.85556e-015	-6.9003e-015	-5.41571e-015	2.90154e-015	5.51825e-015	-3.26801e-015	-6.73843e-016	3.49396e-015	4.43952e-015	7.29691e-015	6.51541e-015	3.9509e-015
6.67816e-016	1.02987e-014	-1.27631e-014	-1.3323e-014	-7.89707e-015	-1.18165e-014	-1.5247e-014	-9.19877e-016	-7.71168e-015	4.34921e-015	-1.21769e-014	-4.4526e-015	-1.37192e-014	-8.99527e-015	-7.1081e-015	-5.69777e-015	2.85551e-015	5.72209e-015	-3.24763e-015	-3.66303e-016	3.64e-015	4.56499e-015	7.66798e-015	6.88314e-015	4.09046e-015
7.951e-016	1.03757e-014	-1.30004e-014	-1.35683e-014	-8.22983e-015	-1.21307e-014	-1.55631e-014	-6.05928e-016	-7.65402e-015	4.24227e-015	-1.22823e-014	-4.50164e-015	-1.36796e-014	-9.13902e-015	-7.32191e-015	-5.97617e-015	2.8153e-015	5.91674e-015	-3.2065e-015	-3.13677e-017	3.79023e-015	4.69954e-015	8.02944e-015	7.25444e-015	4.23623e-015
9.42286e-016	1.04569e-014	-1.32339e-014	-1.38152e-014	-8.5467e-015	-1.2454e-014	-1.58795e-014	-3.0767e-016	-7.60691e-015	4.1356e-015	-1.2386e-014	-4.5468e-015	-1.36458e-014	-9.28568e-015	-7.53969e-015	-6.24815e-015	2.78345e-015	6.10036e-015	-3.14499e-015	3.2853e-016	3.94248e-015	4.84304e-015	8.37855e-015	7.62702e-015	4.38618e-015
1.10637e-015	1.0541e-014	-1.34634e-014	-1.40617e-014	-8.84477e-015	-1.27856e-014	-1.61937e-014	-2.8503e-017	-7.57153e-015	4.02921e-015	-1.24883e-014	-4.58906e-015	-1.36199e-014	-9.43417e-015	-7.7596e-015	-6.51005e-015	2.76077e-015	6.27025e-015	-3.06282e-015	7.10548e-016	4.09468e-015	4.99566e-015	8.7126e-015	7.99848e-015	4.53766e-015
1.28507e-015	1.06267e-014	-1.36891e-014	-1.43054e-014	-9.12125e-015	-1.31241e-014	-1.65046e-014	2.28227e-016	-7.54923e-015	3.92274e-015	-1.25904e-014	-4.62876e-015	-1.36044e-014	-9.58383e-015	-7.97959e-015	-6.75943e-015	2.74913e-015	6.42405e-015	-2.96031e-015	1.11219e-015	4.24494e-015	5.15642e-015	9.02933e-015	8.36689e-015	4.68805e-015
1.47519e-015	1.07132e-014	-1.39099e-014	-1.45441e-014	-9.37404e-015	-1.34681e-014	-1.68108e-014	4.59141e-016	-7.54044e-015	3.81594e-015	-1.26929e-014	-4.66626e-015	-1.36006e-014	-9.73416e-015	-8.19827e-015	-6.99272e-015	2.75019e-015	6.55941e-015	-2.8384e-015	1.52964e-015	4.39151e-015	5.32541e-015	9.32761e-015	8.72959e-015	4.83545e-015
1.67402e-015	1.07991e-014	-1.4126e-014	-1.47756e-014	-9.60082e-015	-1.38162e-014	-1.71101e-014	6.61474e-016	-7.54578e-015	3.709e-015	-1.27966e-014	-4.70234e-015	-1.36099e-014	-9.88376e-015	-8.4135e-015	-7.20693e-015	2.76505e-015	6.67441e-015	-2.69803e-015	1.95976e-015	4.53185e-015	5.50179e-015	9.60505e-015	9.0834e-015	4.97772e-015
1.87805e-015	1.08829e-014	-1.43374e-014	-1.49973e-014	-9.80057e-015	-1.41671e-014	-1.74005e-014	8.32255e-016	-7.56556e-015	3.60184e-015	-1.29021e-014	-4.7377e-015	-1.36339e-014	-1.0032e-014	-8.62378e-015	-7.39991e-015	2.79544e-015	6.76711e-015	-2.54027e-015	2.3997e-015	4.66355e-015	5.68495e-015	9.8599e-015	9.42607e-015	5.11312e-015
2.08473e-015	1.09633e-014	-1.45432e-014	-1.52064e-014	-9.97291e-015	-1.45196e-014	-1.76796e-014	9.68952e-016	-7.59964e-015	3.49443e-015	-1.30101e-014	-4.7733e-015	-1.36739e-014	-1.01778e-014	-8.82802e-015	-7.5692e-015	2.84237e-015	6.83633e-015	-2.3661e-015	2.84642e-015	4.78506e-015	5.87396e-015	1.00908e-014	9.75549e-015	5.24047e-015
2.29113e-015	1.10392e-014	-1.47427e-014	-1.54006e-014	-1.01165e-014	-1.48722e-014	-1.79455e-014	1.06972e-015	-7.64805e-015	3.38692e-015	-1.31207e-014	-4.80976e-015	-1.37307e-014	-1.03206e-014	-9.02489e-015	-7.71201e-015	2.90706e-015	6.88026e-015	-2.17714e-015	3.29681e-015	4.89518e-015	6.06832e-015	1.02968e-014	1.00699e-014	5.35864e-015
2.49468e-015	1.11099e-014	-1.4936e-014	-1.55785e-014	-1.0231e-014	-1.52235e-014	-1.81969e-014	1.13305e-015	-7.71039e-015	3.27906e-015	-1.32351e-014	-4.84696e-015	-1.38043e-014	-1.04592e-014	-9.2132e-015	-7.82724e-015	2.98975e-015	6.89813e-015	-1.97527e-015	3.74784e-015	4.99186e-015	6.26736e-015	1.04772e-014	1.03683e-014	5.46568e-015
2.6932e-015	1.11741e-014	-1.51223e-014	-1.57384e-014	-1.03167e-014	-1.5573e-014	-1.84324e-014	1.15785e-015	-7.78605e-015	3.17064e-015	-1.3353e-014	-4.88549e-015	-1.38951e-014	-1.05933e-014	-9.39203e-015	-7.91313e-015	3.09058e-015	6.8896e-015	-1.76226e-015	4.1965e-015	5.07407e-015	6.47037e-015	1.06315e-014	1.06489e-014	5.56112e-015
2.88453e-015	1.12299e-014	-1.53018e-014	-1.58782e-014	-1.0374e-014	-1.59196e-014	-1.865e-014	1.14372e-015	-7.87479e-015	3.06212e-015	-1.34745e-014	-4.9258e-015	-1.40027e-014	-1.07223e-014	-9.56116e-015	-7.96855e-015	3.20976e-015	6.85366e-015	-1.54081e-015	4.64078e-015	5.14036e-015	6.67634e-015	1.07598e-014	1.09103e-014	5.64371e-015
3.0657e-015	1.12766e-014	-1.54746e-014	-1.59965e-014	-1.04036e-014	-1.62619e-014	-1.88484e-014	1.09007e-015	-7.97488e-015	2.95381e-015	-1.35992e-014	-4.96749e-015	-1.41264e-014	-1.08457e-014	-9.72009e-015	-7.99315e-015	3.34735e-015	6.7904e-015	-1.3128e-015	5.07828e-015	5.18925e-015	6.88432e-015	1.0862e-014	1.11514e-014	5.71297e-015
3.23495e-015	1.13134e-014	-1.56396e-014	-1.60923e-014	-1.0407e-014	-1.65989e-014	-1.9026e-014	9.97093e-016	-8.08515e-015	2.84627e-015	-1.37272e-014	-5.01111e-015	-1.42659e-014	-1.0963e-014	-9.86832e-015	-7.98607e-015	3.50333e-015	6.70004e-015	-1.07973e-015	5.50718e-015	5.22022e-015	7.0935e-015	1.09389e-014	1.13714e-014	5.76839e-015
3.39021e-015	1.13394e-014	-1.57964e-014	-1.61652e-014	-1.03857e-014	-1.69296e-014	-1.91823e-014	8.65716e-016	-8.20453e-015	2.7399e-015	-1.38579e-014	-5.05688e-015	-1.442e-014	-1.10732e-014	-1.00061e-014	-7.94678e-015	3.67755e-015	6.58269e-015	-8.43593e-016	5.92518e-015	5.23297e-015	7.30272e-015	1.0991e-014	1.15694e-014	5.81064e-015
3.53057e-015	1.13545e-014	-1.59448e-014	-1.62149e-014	-1.0342e-014	-1.72524e-014	-1.93159e-014	6.96388e-016	-8.33135e-015	2.63451e-015	-1.39903e-014	-5.10385e-015	-1.45865e-014	-1.11759e-014	-1.01334e-014	-7.87594e-015	3.86894e-015	6.43929e-015	-6.07214e-016	6.33097e-015	5.22712e-015	7.5109e-015	1.10194e-014	1.17455e-014	5.83917e-015
3.65579e-015	1.13584e-014	-1.60846e-014	-1.62404e-014	-1.02773e-014	-1.75663e-014	-1.94265e-014	4.91249e-016	-8.46377e-015	2.53101e-015	-1.41241e-014	-5.1516e-015	-1.47636e-014	-1.12703e-014	-1.02505e-014	-7.77466e-015	4.07729e-015	6.27118e-015	-3.7281e-016	6.72307e-015	5.20204e-015	7.71756e-015	1.1025e-014	1.18991e-014	5.85504e-015
3.76514e-015	1.13506e-014	-1.62156e-014	-1.62415e-014	-1.0194e-014	-1.78703e-014	-1.95135e-014	2.52327e-016	-8.60035e-015	2.42991e-015	-1.42586e-014	-5.19968e-015	-1.49493e-014	-1.13573e-014	-1.03578e-014	-7.64369e-015	4.3012e-015	6.07944e-015	-1.42991e-016	7.10095e-015	5.15758e-015	7.92176e-015	1.10092e-014	1.20307e-014	5.85872e-015
3.85699e-015	1.13314e-014	-1.63369e-014	-1.62187e-014	-1.00947e-014	-1.81634e-014	-1.95778e-014	-1.78615e-017	-8.73834e-015	2.33239e-015	-1.43932e-014	-5.2477e-015	-1.51411e-014	-1.14362e-014	-1.04562e-014	-7.48431e-015	4.54021e-015	5.86576e-015	7.99167e-017	7.46359e-015	5.09431e-015	8.12318e-015	1.09735e-014	1.21408e-014	5.85159e-015
3.93232e-015	1.13008e-014	-1.64484e-014	-1.61725e-014	-9.98198e-015	-1.84443e-014	-1.96191e-014	-3.16522e-016	-8.87614e-015	2.23859e-015	-1.45268e-014	-5.2947e-015	-1.53363e-014	-1.15071e-014	-1.05462e-014	-7.29892e-015	4.79305e-015	5.63198e-015	2.93073e-016	7.81035e-015	5.01333e-015	8.32113e-015	1.09194e-014	1.223e-014	5.83498e-015
3.99249e-015	1.12597e-014	-1.65501e-014	-1.61034e-014	-9.85825e-015	-1.87123e-014	-1.96375e-014	-6.40137e-016	-9.01147e-015	2.14934e-015	-1.46585e-014	-5.3402e-015	-1.55322e-014	-1.15708e-014	-1.06287e-014	-7.08947e-015	5.05831e-015	5.38085e-015	4.94233e-016	8.14101e-015	4.9151e-015	8.51471e-015	1.08488e-014	1.22993e-014	5.80968e-015
4.03769e-015	1.12081e-014	-1.66415e-014	-1.60131e-014	-9.72686e-015	-1.89673e-014	-1.96339e-014	-9.84974e-016	-9.14213e-015	2.06525e-015	-1.47867e-014	-5.38305e-015	-1.57259e-014	-1.16269e-014	-1.07044e-014	-6.85837e-015	5.33431e-015	5.11496e-015	6.81768e-016	8.45616e-015	4.80101e-015	8.70367e-015	1.07639e-014	1.235e-014	5.77798e-015
4.0699e-015	1.11467e-014	-1.67227e-014	-1.59035e-014	-9.59141e-015	-1.92084e-014	-1.96092e-014	-1.34821e-015	-9.26622e-015	1.98735e-015	-1.49101e-014	-5.42214e-015	-1.59141e-014	-1.1676e-014	-1.07753e-014	-6.6083e-015	5.61897e-015	4.83713e-015	8.53586e-016	8.75674e-015	4.67233e-015	8.88797e-015	1.06665e-014	1.23837e-014	5.7412e-015
4.09073e-015	1.10767e-014	-1.67941e-014	-1.57765e-014	-9.45455e-015	-1.94349e-014	-1.95648e-014	-1.72539e-015	-9.38213e-015	1.91665e-015	-1.50278e-014	-5.45737e-015	-1.60935e-014	-1.17185e-014	-1.08425e-014	-6.34278e-015	5.91024e-015	4.54995e-015	1.00768e-015	9.04317e-015	4.53039e-015	9.06675e-015	1.05592e-014	1.24019e-014	5.70139e-015
4.10132e-015	1.09992e-014	-1.68545e-014	-1.56347e-014	-9.31945e-015	-1.96462e-014	-1.95017e-014	-2.11222e-015	-9.4881e-015	1.85422e-015	-1.51379e-014	-5.48727e-015	-1.62605e-014	-1.17545e-014	-1.09071e-014	-6.06436e-015	6.20724e-015	4.25669e-015	1.14256e-015	9.31613e-015	4.37685e-015	9.23982e-015	1.04436e-014	1.24063e-014	5.66009e-015
4.10346e-015	1.09157e-014	-1.69043e-014	-1.54799e-014	-9.18922e-015	-1.98421e-014	-1.94216e-014	-2.5054e-015	-9.58198e-015	1.80086e-015	-1.52394e-014	-5.51145e-015	-1.64116e-014	-1.17849e-014	-1.09699e-014	-5.77688e-015	6.5079e-015	3.96031e-015	1.25662e-015	9.57627e-015	4.21294e-015	9.40637e-015	1.03225e-014	1.2398e-014	5.61893e-015
4.0997e-015	1.08279e-014	-1.6944e-014	-1.53149e-014	-9.06647e-015	-2.00216e-014	-1.93259e-014	-2.90067e-015	-9.66273e-015	1.75756e-015	-1.53311e-014	-5.52852e-015	-1.65438e-014	-1.18104e-014	-1.10328e-014	-5.48386e-015	6.80921e-015	3.66383e-015	1.34923e-015	9.8246e-015	4.04074e-015	9.56702e-015	1.01982e-014	1.23795e-014	5.57967e-015
4.09232e-015	1.07371e-014	-1.6973e-014	-1.51426e-014	-8.95401e-015	-2.01844e-014	-1.92174e-014	-3.29344e-015	-9.72904e-015	1.72515e-015	-1.54113e-014	-5.53736e-015	-1.66537e-014	-1.18318e-014	-1.1097e-014	-5.18842e-015	7.1097e-015	3.37098e-015	1.41881e-015	1.00621e-014	3.86208e-015	9.72192e-015	1.00726e-014	1.23534e-014	5.54411e-015
4.08403e-015	1.06452e-014	-1.69919e-014	-1.49661e-014	-8.85405e-015	-2.03299e-014	-1.90979e-014	-3.67972e-015	-9.77966e-015	1.70435e-015	-1.54789e-014	-5.53691e-015	-1.67384e-014	-1.18496e-014	-1.11633e-014	-4.89502e-015	7.40717e-015	3.08491e-015	1.46457e-015	1.02901e-014	3.67887e-015	9.87056e-015	9.94836e-015	1.23211e-014	5.5142e-015
4.07721e-015	1.05535e-014	-1.70009e-014	-1.47885e-014	-8.76972e-015	-2.04579e-014	-1.89689e-014	-4.05621e-015	-9.81375e-015	1.69604e-015	-1.55328e-014	-5.52646e-015	-1.67954e-014	-1.18642e-014	-1.12323e-014	-4.60699e-015	7.69929e-015	2.80896e-015	1.48631e-015	1.05094e-014	3.49331e-015	1.00139e-014	9.82753e-015	1.22845e-014	5.49172e-015
4.07418e-015	1.04641e-014	-1.69998e-014	-1.46126e-014	-8.70312e-015	-2.05676e-014	-1.88332e-014	-4.41927e-015	-9.83041e-015	1.701e-015	-1.55719e-014	-5.50488e-015	-1.68229e-014	-1.18762e-014	-1.13049e-014	-4.32749e-015	7.98444e-015	2.54618e-015	1.48398e-015	1.07209e-014	3.30802e-015	1.01519e-014	9.71176e-015	1.22466e-014	5.47807e-015
4.07791e-015	1.03792e-014	-1.69889e-014	-1.44418e-014	-8.65549e-015	-2.06584e-014	-1.86928e-014	-4.765e-015	-9.8298e-015	1.71946e-015	-1.55954e-014	-5.47162e-015	-1.68184e-014	-1.18872e-014	-1.13821e-014	-4.06064e-015	8.26015e-015	2.29898e-015	1.45747e-015	1.09252e-014	3.12492e-015	1.02849e-014	9.603e-015	1.22093e-014	5.47416e-015
4.09061e-015	1.03006e-014	-1.69685e-014	-1.42788e-014	-8.62912e-015	-2.07304e-014	-1.85502e-014	-5.0902e-015	-9.81118e-015	1.75178e-015	-1.56022e-014	-5.4264e-015	-1.67807e-014	-1.1898e-014	-1.14645e-014	-3.80973e-015	8.52505e-015	2.0708e-015	1.40708e-015	1.11231e-014	2.94597e-015	1.04129e-014	9.50338e-015	1.21747e-014	5.48185e-015
4.11495e-015	1.02294e-014	-1.69383e-014	-1.41265e-014	-8.62519e-015	-2.07829e-014	-1.84079e-014	-5.39192e-015	-9.77469e-015	1.79841e-015	-1.55908e-014	-5.36839e-015	-1.67087e-014	-1.19087e-014	-1.15524e-014	-3.57794e-015	8.77701e-015	1.86343e-015	1.33333e-015	1.13156e-014	2.77281e-015	1.05364e-014	9.41434e-015	1.21452e-014	5.50253e-015
4.15257e-015	1.0168e-014	-1.68985e-014	-1.39884e-014	-8.64481e-015	-2.08161e-014	-1.82679e-014	-5.66798e-015	-9.71996e-015	1.8597e-015	-1.55607e-014	-5.29686e-015	-1.66012e-014	-1.19204e-014	-1.1646e-014	-3.36726e-015	9.01438e-015	1.6793e-015	1.23652e-015	1.15036e-014	2.6069e-015	1.06552e-014	9.33687e-015	1.21227e-014	5.53694e-015
4.20595e-015	1.01179e-014	-1.68493e-014	-1.38675e-014	-8.6884e-015	-2.083e-014	-1.8132e-014	-5.91633e-015	-9.64754e-015	1.93597e-015	-1.55113e-014	-5.21146e-015	-1.64579e-014	-1.19336e-014	-1.17457e-014	-3.18047e-015	9.23557e-015	1.52039e-015	1.11796e-015	1.16878e-014	2.45029e-015	1.07702e-014	9.27252e-015	1.21093e-014	5.58571e-015
4.27704e-015	1.00805e-014	-1.67912e-014	-1.37659e-014	-8.75639e-015	-2.08241e-014	-1.80026e-014	-6.13527e-015	-9.55911e-015	2.0264e-015	-1.54421e-014	-5.11168e-015	-1.62782e-014	-1.19487e-014	-1.18514e-014	-3.02045e-015	9.43867e-015	1.38828e-015	9.78745e-016	1.18684e-014	2.30448e-015	1.08813e-014	9.2224e-015	1.21065e-014	5.64919e-015
4.36792e-015	1.00572e-014	-1.67249e-014	-1.36855e-014	-8.8496e-015	-2.07987e-014	-1.78813e-014	-6.32376e-015	-9.45559e-015	2.1305e-015	-1.53529e-014	-4.99751e-015	-1.60624e-014	-1.19659e-014	-1.1963e-014	-2.88888e-015	9.62186e-015	1.28437e-015	8.20322e-016	1.20453e-014	2.17073e-015	1.09889e-014	9.18739e-015	1.21159e-014	5.72757e-015
4.47954e-015	1.00499e-014	-1.66509e-014	-1.36283e-014	-8.96782e-015	-2.0754e-014	-1.77712e-014	-6.48145e-015	-9.33878e-015	2.24719e-015	-1.52439e-014	-4.8691e-015	-1.58113e-014	-1.19856e-014	-1.20803e-014	-2.78745e-015	9.78343e-015	1.2096e-015	6.44605e-016	1.22191e-014	2.0499e-015	1.10929e-014	9.16797e-015	1.21388e-014	5.82055e-015
4.61239e-015	1.00594e-014	-1.65691e-014	-1.35961e-014	-9.11026e-015	-2.06902e-014	-1.76737e-014	-6.60775e-015	-9.20967e-015	2.37613e-015	-1.51155e-014	-4.72701e-015	-1.55265e-014	-1.2008e-014	-1.22027e-014	-2.71723e-015	9.92248e-015	1.16451e-015	4.53288e-016	1.23895e-014	1.94265e-015	1.1194e-014	9.16508e-015	1.21761e-014	5.92813e-015
4.76749e-015	1.00864e-014	-1.64799e-014	-1.35901e-014	-9.27647e-015	-2.06064e-014	-1.75898e-014	-6.7027e-015	-9.06986e-015	2.51617e-015	-1.49674e-014	-4.5721e-015	-1.52097e-014	-1.20336e-014	-1.23296e-014	-2.67976e-015	1.00378e-014	1.14932e-015	2.47789e-016	1.25564e-014	1.84927e-015	1.12917e-014	9.17888e-015	1.22283e-014	6.04963e-015
4.9452e-015	1.01322e-014	-1.63836e-014	-1.36111e-014	-9.46529e-015	-2.05037e-014	-1.75209e-014	-6.76736e-015	-8.92087e-015	2.66592e-015	-1.48001e-014	-4.40496e-015	-1.4863e-014	-1.20621e-014	-1.24602e-014	-2.67551e-015	1.01282e-014	1.16487e-015	3.01906e-017	1.27192e-014	1.77029e-015	1.13867e-014	9.20937e-015	1.22964e-014	6.18474e-015
5.14525e-015	1.01977e-014	-1.62808e-014	-1.36592e-014	-9.67547e-015	-2.03824e-014	-1.74682e-014	-6.80255e-015	-8.76489e-015	2.82457e-015	-1.46141e-014	-4.2256e-015	-1.44887e-014	-1.20938e-014	-1.25934e-014	-2.70402e-015	1.01931e-014	1.21057e-015	-1.97166e-016	1.28774e-014	1.7069e-015	1.14784e-014	9.25635e-015	1.23809e-014	6.33277e-015
5.36771e-015	1.0283e-014	-1.61715e-014	-1.37341e-014	-9.9055e-015	-2.02426e-014	-1.74323e-014	-6.80997e-015	-8.60487e-015	2.99034e-015	-1.44097e-014	-4.03514e-015	-1.40892e-014	-1.21281e-014	-1.27284e-014	-2.76525e-015	1.02321e-014	1.28525e-015	-4.32401e-016	1.30303e-014	1.65856e-015	1.15671e-014	9.31926e-015	1.24816e-014	6.49222e-015
5.61183e-015	1.03881e-014	-1.60564e-014	-1.38355e-014	-1.01539e-014	-2.00846e-014	-1.74137e-014	-6.79186e-015	-8.44287e-015	3.16195e-015	-1.41878e-014	-3.83444e-015	-1.36674e-014	-1.21656e-014	-1.28638e-014	-2.85827e-015	1.02445e-014	1.38715e-015	-6.7354e-016	1.31773e-014	1.62535e-015	1.16523e-014	9.39732e-015	1.25984e-014	6.66204e-015
5.87664e-015	1.05132e-014	-1.59362e-014	-1.39628e-014	-1.04185e-014	-1.99081e-014	-1.74124e-014	-6.75062e-015	-8.28032e-015	3.33735e-015	-1.39494e-014	-3.6254e-015	-1.32266e-014	-1.22051e-014	-1.29982e-014	-2.9823e-015	1.02302e-014	1.51463e-015	-9.18017e-016	1.33171e-014	1.60642e-015	1.17339e-014	9.4901e-015	1.2731e-014	6.84068e-015
6.16089e-015	1.06581e-014	-1.58108e-014	-1.41151e-014	-1.0697e-014	-1.97137e-014	-1.74287e-014	-6.68861e-015	-8.11898e-015	3.51441e-015	-1.36959e-014	-3.40883e-015	-1.277e-014	-1.22461e-014	-1.31302e-014	-3.1359e-015	1.01891e-014	1.66553e-015	-1.16335e-015	1.34481e-014	1.6018e-015	1.18109e-014	9.5964e-015	1.28792e-014	7.02679e-015
6.46303e-015	1.08224e-014	-1.56804e-014	-1.42907e-014	-1.09866e-014	-1.95019e-014	-1.74624e-014	-6.60895e-015	-7.96103e-015	3.69133e-015	-1.34285e-014	-3.18625e-015	-1.2301e-014	-1.22887e-014	-1.32584e-014	-3.31763e-015	1.01214e-014	1.83751e-015	-1.40749e-015	1.35689e-014	1.611e-015	1.18835e-014	9.71517e-015	1.30413e-014	7.21893e-015
6.78125e-015	1.10045e-014	-1.5546e-014	-1.44874e-014	-1.12851e-014	-1.92738e-014	-1.75127e-014	-6.51534e-015	-7.80859e-015	3.86613e-015	-1.31482e-014	-2.95859e-015	-1.18237e-014	-1.23321e-014	-1.3381e-014	-3.52531e-015	1.00275e-014	2.02892e-015	-1.64828e-015	1.3678e-014	1.63308e-015	1.19517e-014	9.84514e-015	1.32172e-014	7.41532e-015
7.11436e-015	1.12034e-014	-1.5408e-014	-1.47034e-014	-1.15898e-014	-1.90296e-014	-1.75783e-014	-6.41096e-015	-7.66449e-015	4.03683e-015	-1.28566e-014	-2.72738e-015	-1.13416e-014	-1.23751e-014	-1.34971e-014	-3.75708e-015	9.90783e-015	2.23636e-015	-1.88357e-015	1.37745e-014	1.66611e-015	1.20147e-014	9.98505e-015	1.34056e-014	7.61408e-015
7.45981e-015	1.14185e-014	-1.52663e-014	-1.49359e-014	-1.1898e-014	-1.87701e-014	-1.7658e-014	-6.29966e-015	-7.53012e-015	4.20156e-015	-1.2555e-014	-2.49417e-015	-1.0858e-014	-1.24167e-014	-1.36048e-014	-4.00999e-015	9.76285e-015	2.45655e-015	-2.11149e-015	1.3858e-014	1.70874e-015	1.20717e-014	1.01333e-014	1.36045e-014	7.814e-015
7.81516e-015	1.16484e-014	-1.51212e-014	-1.5182e-014	-1.22072e-014	-1.84963e-014	-1.77509e-014	-6.18484e-015	-7.40743e-015	4.3586e-015	-1.22445e-014	-2.26073e-015	-1.0376e-014	-1.24561e-014	-1.37027e-014	-4.28058e-015	9.59348e-015	2.68724e-015	-2.32988e-015	1.39271e-014	1.76017e-015	1.2122e-014	1.02879e-014	1.38133e-014	8.01324e-015
8.17812e-015	1.18914e-014	-1.49731e-014	-1.54383e-014	-1.25143e-014	-1.82092e-014	-1.78552e-014	-6.07075e-015	-7.29816e-015	4.5053e-015	-1.19266e-014	-2.02879e-015	-9.89976e-015	-1.24925e-014	-1.37898e-014	-4.56592e-015	9.40081e-015	2.92537e-015	-2.53667e-015	1.39806e-014	1.81885e-015	1.21649e-014	1.04473e-014	1.40299e-014	8.20949e-015
8.54627e-015	1.21449e-014	-1.48224e-014	-1.57014e-014	-1.28162e-014	-1.79093e-014	-1.79688e-014	-5.96111e-015	-7.20313e-015	4.64011e-015	-1.1603e-014	-1.79989e-015	-9.4327e-015	-1.25249e-014	-1.38651e-014	-4.86189e-015	9.1866e-015	3.16766e-015	-2.73049e-015	1.4017e-014	1.88306e-015	1.21995e-014	1.06102e-014	1.42519e-014	8.40152e-015
8.91647e-015	1.24072e-014	-1.46693e-014	-1.59674e-014	-1.311e-014	-1.75974e-014	-1.80905e-014	-5.85994e-015	-7.1235e-015	4.76135e-015	-1.12754e-014	-1.57565e-015	-8.97733e-015	-1.25521e-014	-1.39269e-014	-5.16571e-015	8.95224e-015	3.41137e-015	-2.90973e-015	1.40356e-014	1.95135e-015	1.2225e-014	1.07744e-014	1.44774e-014	8.58781e-015
9.28607e-015	1.26762e-014	-1.45132e-014	-1.62327e-014	-1.33931e-014	-1.72749e-014	-1.82183e-014	-5.77125e-015	-7.0604e-015	4.8674e-015	-1.09452e-014	-1.35741e-015	-8.53697e-015	-1.25726e-014	-1.39742e-014	-5.47391e-015	8.69938e-015	3.65289e-015	-3.07281e-015	1.40359e-014	2.02223e-015	1.22407e-014	1.09381e-014	1.47045e-014	8.76608e-015
9.6523e-015	1.29496e-014	-1.43539e-014	-1.64928e-014	-1.36627e-014	-1.6943e-014	-1.83486e-014	-5.69816e-015	-7.01517e-015	4.95675e-015	-1.06138e-014	-1.1459e-015	-8.11419e-015	-1.25855e-014	-1.40057e-014	-5.78243e-015	8.4301e-015	3.8897e-015	-3.21876e-015	1.40171e-014	2.09478e-015	1.22457e-014	1.10995e-014	1.4931e-014	8.93582e-015
1.00129e-014	1.32244e-014	-1.41913e-014	-1.67441e-014	-1.39164e-014	-1.66027e-014	-1.84788e-014	-5.6436e-015	-6.98823e-015	5.02795e-015	-1.02829e-014	-9.42423e-016	-7.71146e-015	-1.25898e-014	-1.40208e-014	-6.08768e-015	8.14602e-015	4.1187e-015	-3.34584e-015	1.39789e-014	2.16711e-015	1.22394e-014	1.1257e-014	1.5155e-014	9.09576e-015
1.03655e-014	1.3498e-014	-1.40255e-014	-1.6983e-014	-1.41517e-014	-1.62547e-014	-1.86072e-014	-5.60997e-015	-6.98005e-015	5.07963e-015	-9.95367e-015	-7.48732e-016	-7.33083e-015	-1.25846e-014	-1.40186e-014	-6.38691e-015	7.84986e-015	4.33695e-015	-3.45312e-015	1.39212e-014	2.23793e-015	1.22215e-014	1.14083e-014	1.53741e-014	9.24472e-015
1.07081e-014	1.37675e-014	-1.38563e-014	-1.72052e-014	-1.43661e-014	-1.59005e-014	-1.87305e-014	-5.59995e-015	-6.98976e-015	5.1113e-015	-9.62761e-015	-5.65704e-016	-6.97353e-015	-1.25687e-014	-1.39983e-014	-6.67636e-015	7.54379e-015	4.54224e-015	-3.54014e-015	1.38437e-014	2.30557e-015	1.21918e-014	1.1552e-014	1.55861e-014	9.38162e-015
1.10381e-014	1.40307e-014	-1.36837e-014	-1.74073e-014	-1.4557e-014	-1.55415e-014	-1.88459e-014	-5.61543e-015	-7.01747e-015	5.12236e-015	-9.30585e-015	-3.93936e-016	-6.64098e-015	-1.25413e-014	-1.39595e-014	-6.95203e-015	7.22992e-015	4.73234e-015	-3.6064e-015	1.37467e-014	2.36804e-015	1.21491e-014	1.16866e-014	1.57888e-014	9.50588e-015
1.13536e-014	1.42846e-014	-1.35065e-014	-1.75862e-014	-1.47224e-014	-1.5178e-014	-1.89511e-014	-5.65781e-015	-7.06262e-015	5.11305e-015	-8.98905e-015	-2.33668e-016	-6.33439e-015	-1.25016e-014	-1.39026e-014	-7.21117e-015	6.91093e-015	4.90457e-015	-3.65097e-015	1.36312e-014	2.42467e-015	1.2093e-014	1.18101e-014	1.59798e-014	9.6174e-015
1.16522e-014	1.45263e-014	-1.33245e-014	-1.77379e-014	-1.48604e-014	-1.48115e-014	-1.90432e-014	-5.72785e-015	-7.12412e-015	5.08363e-015	-8.67873e-015	-8.58567e-017	-6.05465e-015	-1.24487e-014	-1.38271e-014	-7.45025e-015	6.58934e-015	5.05746e-015	-3.67342e-015	1.34976e-014	2.47518e-015	1.20235e-014	1.19213e-014	1.61573e-014	9.71622e-015
1.19323e-014	1.47533e-014	-1.31377e-014	-1.78597e-014	-1.49691e-014	-1.44433e-014	-1.91194e-014	-5.82656e-015	-7.20124e-015	5.03354e-015	-8.37575e-015	4.95466e-017	-5.80103e-015	-1.23817e-014	-1.37331e-014	-7.66655e-015	6.26775e-015	5.18895e-015	-3.67339e-015	1.3346e-014	2.5191e-015	1.19406e-014	1.20191e-014	1.63198e-014	9.80198e-015
1.21927e-014	1.49627e-014	-1.29449e-014	-1.79491e-014	-1.50469e-014	-1.40741e-014	-1.91772e-014	-5.95441e-015	-7.29235e-015	4.96364e-015	-8.08068e-015	1.72091e-016	-5.57284e-015	-1.23e-014	-1.36206e-014	-7.85725e-015	5.94882e-015	5.29739e-015	-3.6505e-015	1.3178e-014	2.55591e-015	1.18439e-014	1.21021e-014	1.64653e-014	9.87415e-015
1.24313e-014	1.51522e-014	-1.27467e-014	-1.8003e-014	-1.50923e-014	-1.37055e-014	-1.92138e-014	-6.11158e-015	-7.39587e-015	4.87432e-015	-7.79445e-015	2.81545e-016	-5.36961e-015	-1.22035e-014	-1.34908e-014	-8.02056e-015	5.63517e-015	5.3824e-015	-3.60488e-015	1.29958e-014	2.58501e-015	1.17336e-014	1.21693e-014	1.65924e-014	9.9335e-015
1.26473e-014	1.53195e-014	-1.25421e-014	-1.80193e-014	-1.51038e-014	-1.33389e-014	-1.9227e-014	-6.29723e-015	-7.51037e-015	4.76644e-015	-7.51773e-015	3.78279e-016	-5.1901e-015	-1.20915e-014	-1.33443e-014	-8.15377e-015	5.32984e-015	5.44301e-015	-3.53682e-015	1.28004e-014	2.60654e-015	1.16103e-014	1.22196e-014	1.66998e-014	9.9802e-015
1.28399e-014	1.54621e-014	-1.233e-014	-1.7996e-014	-1.50811e-014	-1.29747e-014	-1.92143e-014	-6.50969e-015	-7.63383e-015	4.64138e-015	-7.25077e-015	4.6247e-016	-5.03262e-015	-1.19638e-014	-1.31816e-014	-8.25556e-015	5.03619e-015	5.4795e-015	-3.44701e-015	1.25936e-014	2.61992e-015	1.14744e-014	1.2252e-014	1.67859e-014	1.00149e-014
1.30077e-014	1.55777e-014	-1.21102e-014	-1.79317e-014	-1.50233e-014	-1.26146e-014	-1.91735e-014	-6.74799e-015	-7.76371e-015	4.50086e-015	-6.99369e-015	5.3477e-016	-4.8957e-015	-1.18199e-014	-1.3004e-014	-8.32447e-015	4.75696e-015	5.49216e-015	-3.33572e-015	1.23771e-014	2.62506e-015	1.1326e-014	1.22659e-014	1.68494e-014	1.00381e-014
1.31508e-014	1.56647e-014	-1.18817e-014	-1.7826e-014	-1.49299e-014	-1.22589e-014	-1.91031e-014	-7.00928e-015	-7.89801e-015	4.3469e-015	-6.74712e-015	5.95917e-016	-4.77722e-015	-1.16604e-014	-1.28127e-014	-8.35939e-015	4.49432e-015	5.48162e-015	-3.20301e-015	1.21531e-014	2.6229e-015	1.1166e-014	1.22609e-014	1.68898e-014	1.00508e-014
1.32694e-014	1.57215e-014	-1.16439e-014	-1.76783e-014	-1.48008e-014	-1.19086e-014	-1.90012e-014	-7.29038e-015	-8.03499e-015	4.18154e-015	-6.51059e-015	6.46491e-016	-4.67484e-015	-1.14854e-014	-1.26082e-014	-8.35981e-015	4.25117e-015	5.44776e-015	-3.04932e-015	1.19228e-014	2.61393e-015	1.09953e-014	1.22368e-014	1.69065e-014	1.00539e-014
1.33633e-014	1.57472e-014	-1.13963e-014	-1.74881e-014	-1.46359e-014	-1.15649e-014	-1.88668e-014	-7.58821e-015	-8.17172e-015	4.00662e-015	-6.28414e-015	6.87515e-016	-4.58572e-015	-1.12951e-014	-1.23916e-014	-8.32539e-015	4.03069e-015	5.39197e-015	-2.87593e-015	1.16883e-014	2.59913e-015	1.08148e-014	1.2193e-014	1.68987e-014	1.00486e-014
1.34328e-014	1.57409e-014	-1.1138e-014	-1.72552e-014	-1.44356e-014	-1.12286e-014	-1.86993e-014	-7.89913e-015	-8.30531e-015	3.82439e-015	-6.06727e-015	7.19884e-016	-4.50815e-015	-1.10899e-014	-1.21645e-014	-8.2557e-015	3.83511e-015	5.31552e-015	-2.68426e-015	1.14516e-014	2.57966e-015	1.06251e-014	1.21295e-014	1.68661e-014	1.00362e-014
1.34782e-014	1.57013e-014	-1.0868e-014	-1.69798e-014	-1.42003e-014	-1.08998e-014	-1.84969e-014	-8.21899e-015	-8.43316e-015	3.63766e-015	-5.86e-015	7.44706e-016	-4.43902e-015	-1.08702e-014	-1.19282e-014	-8.1511e-015	3.66647e-015	5.22062e-015	-2.47538e-015	1.12147e-014	2.5564e-015	1.04276e-014	1.20463e-014	1.6809e-014	1.00177e-014
1.34999e-014	1.56277e-014	-1.05865e-014	-1.66638e-014	-1.39305e-014	-1.05795e-014	-1.82586e-014	-8.54369e-015	-8.55339e-015	3.44898e-015	-5.66189e-015	7.63581e-016	-4.37549e-015	-1.06366e-014	-1.16838e-014	-8.01195e-015	3.52696e-015	5.10855e-015	-2.2496e-015	1.09804e-014	2.53014e-015	1.02237e-014	1.19437e-014	1.67279e-014	9.99413e-015
1.34981e-014	1.55196e-014	-1.02926e-014	-1.63086e-014	-1.36277e-014	-1.02686e-014	-1.79846e-014	-8.86896e-015	-8.66307e-015	3.26044e-015	-5.47278e-015	7.77656e-016	-4.31465e-015	-1.03897e-014	-1.14327e-014	-7.83901e-015	3.41826e-015	4.98148e-015	-2.00789e-015	1.07505e-014	2.50207e-015	1.00154e-014	1.18219e-014	1.66228e-014	9.96734e-015
1.34737e-014	1.53769e-014	-9.98565e-015	-1.59164e-014	-1.32935e-014	-9.96702e-015	-1.76739e-014	-9.19038e-015	-8.75957e-015	3.07484e-015	-5.29169e-015	7.88251e-016	-4.25341e-015	-1.01307e-014	-1.11763e-014	-7.63321e-015	3.34238e-015	4.84169e-015	-1.75217e-015	1.05266e-014	2.47432e-015	9.80455e-015	1.16821e-014	1.6494e-014	9.9385e-015
1.34281e-014	1.51999e-014	-9.66524e-015	-1.54889e-014	-1.29294e-014	-9.67541e-015	-1.7327e-014	-9.50304e-015	-8.84071e-015	2.89505e-015	-5.11771e-015	7.9664e-016	-4.18899e-015	-9.86011e-015	-1.09159e-014	-7.39672e-015	3.30163e-015	4.69184e-015	-1.48397e-015	1.03106e-014	2.44753e-015	9.59241e-015	1.15248e-014	1.63423e-014	9.90882e-015
1.33629e-014	1.49899e-014	-9.33155e-015	-1.50282e-014	-1.25378e-014	-9.39405e-015	-1.69444e-014	-9.80164e-015	-8.90444e-015	2.7233e-015	-4.94969e-015	8.04462e-016	-4.11764e-015	-9.57895e-015	-1.06529e-014	-7.13088e-015	3.29755e-015	4.53417e-015	-1.20415e-015	1.01051e-014	2.42326e-015	9.38019e-015	1.13504e-014	1.61686e-014	9.87925e-015
1.3279e-014	1.47472e-014	-8.9839e-015	-1.45368e-014	-1.21201e-014	-9.12252e-015	-1.65264e-014	-1.00812e-014	-8.94768e-015	2.56219e-015	-4.78685e-015	8.12784e-016	-4.03647e-015	-9.2879e-015	-1.03882e-014	-6.83779e-015	3.33157e-015	4.3711e-015	-9.14184e-016	9.91141e-015	2.40272e-015	9.16958e-015	1.11599e-014	1.59739e-014	9.85112e-015
1.31775e-014	1.44729e-014	-8.62166e-015	-1.40184e-014	-1.16781e-014	-8.86112e-015	-1.60743e-014	-1.0337e-014	-8.96797e-015	2.41388e-015	-4.62834e-015	8.23461e-016	-3.94277e-015	-8.98766e-015	-1.01235e-014	-6.51904e-015	3.40459e-015	4.20491e-015	-6.15201e-016	9.73124e-015	2.38781e-015	8.96247e-015	1.09548e-014	1.57597e-014	9.82623e-015
1.30597e-014	1.41693e-014	-8.24487e-015	-1.34762e-014	-1.12143e-014	-8.61024e-015	-1.55889e-014	-1.05649e-014	-8.96348e-015	2.28028e-015	-4.47296e-015	8.37731e-016	-3.83402e-015	-8.67912e-015	-9.85949e-015	-6.17665e-015	3.51721e-015	4.03816e-015	-3.08429e-016	9.56642e-015	2.37997e-015	8.76058e-015	1.0736e-014	1.55277e-014	9.80522e-015
1.29276e-014	1.38382e-014	-7.85342e-015	-1.29132e-014	-1.07308e-014	-8.36933e-015	-1.50718e-014	-1.07609e-014	-8.93222e-015	2.16365e-015	-4.31992e-015	8.5684e-016	-3.70827e-015	-8.36346e-015	-9.59635e-015	-5.81309e-015	3.66976e-015	3.87345e-015	4.27535e-018	9.41871e-015	2.38071e-015	8.56524e-015	1.05047e-014	1.52783e-014	9.78963e-015
1.27825e-014	1.34813e-014	-7.4476e-015	-1.23326e-014	-1.02307e-014	-8.13913e-015	-1.45242e-014	-1.09211e-014	-8.87332e-015	2.06597e-015	-4.16802e-015	8.81704e-016	-3.56342e-015	-8.04178e-015	-9.3349e-015	-5.43067e-015	3.86204e-015	3.71315e-015	3.21926e-016	9.289e-015	2.39122e-015	8.37814e-015	1.02619e-014	1.50135e-014	9.78012e-015
1.26254e-014	1.31011e-014	-7.02802e-015	-1.17375e-014	-9.71683e-015	-7.91912e-015	-1.39477e-014	-1.10412e-014	-8.78585e-015	1.98834e-015	-4.01592e-015	9.13018e-016	-3.3978e-015	-7.71635e-015	-9.07546e-015	-5.03218e-015	4.09493e-015	3.55936e-015	6.42331e-016	9.17873e-015	2.41143e-015	8.20081e-015	1.00087e-014	1.47355e-014	9.77715e-015
1.24575e-014	1.27006e-014	-6.59488e-015	-1.11317e-014	-9.1917e-015	-7.70918e-015	-1.33449e-014	-1.11172e-014	-8.66822e-015	1.93182e-015	-3.86288e-015	9.51988e-016	-3.2095e-015	-7.38772e-015	-8.81888e-015	-4.62019e-015	4.3683e-015	3.41436e-015	9.64738e-016	9.08876e-015	2.44282e-015	8.03476e-015	9.74702e-015	1.44457e-014	9.78127e-015
1.22802e-014	1.22826e-014	-6.14827e-015	-1.05183e-014	-8.65792e-015	-7.50804e-015	-1.27182e-014	-1.11461e-014	-8.51911e-015	1.89746e-015	-3.7081e-015	9.99355e-016	-2.997e-015	-7.05648e-015	-8.56483e-015	-4.19665e-015	4.68135e-015	3.28053e-015	1.28764e-015	9.0194e-015	2.48647e-015	7.88129e-015	9.47881e-015	1.41458e-014	9.7921e-015
1.20949e-014	1.185e-014	-5.68907e-015	-9.90065e-015	-8.1182e-015	-7.31582e-015	-1.20695e-014	-1.11262e-014	-8.33832e-015	1.88603e-015	-3.55056e-015	1.05547e-015	-2.75929e-015	-6.72322e-015	-8.31336e-015	-3.76469e-015	5.03294e-015	3.15968e-015	1.60858e-015	8.9715e-015	2.54281e-015	7.74209e-015	9.20517e-015	1.38375e-014	9.81012e-015
1.19023e-014	1.14056e-014	-5.2175e-015	-9.28202e-015	-7.57577e-015	-7.13204e-015	-1.1401e-014	-1.10558e-014	-8.12566e-015	1.89782e-015	-3.38908e-015	1.12063e-015	-2.49567e-015	-6.38857e-015	-8.06451e-015	-3.32703e-015	5.42173e-015	3.05353e-015	1.92623e-015	8.94533e-015	2.61232e-015	7.61792e-015	8.92764e-015	1.35228e-014	9.83571e-015
1.17037e-014	1.09528e-014	-4.73378e-015	-8.66551e-015	-7.03335e-015	-6.95582e-015	-1.07155e-014	-1.09328e-014	-7.88103e-015	1.9326e-015	-3.22276e-015	1.19555e-015	-2.20531e-015	-6.05298e-015	-7.81739e-015	-2.88572e-015	5.84632e-015	2.96348e-015	2.23927e-015	8.94085e-015	2.69463e-015	7.5098e-015	8.64775e-015	1.32035e-014	9.86865e-015
1.15008e-014	1.0496e-014	-4.23956e-015	-8.05381e-015	-6.49397e-015	-6.78603e-015	-1.00154e-014	-1.07566e-014	-7.60484e-015	1.99006e-015	-3.05078e-015	1.28003e-015	-1.88786e-015	-5.71759e-015	-7.57216e-015	-2.44353e-015	6.3041e-015	2.89074e-015	2.54612e-015	8.95803e-015	2.79006e-015	7.41862e-015	8.3672e-015	1.28812e-014	9.90837e-015
1.12947e-014	1.00384e-014	-3.73582e-015	-7.44984e-015	-5.9606e-015	-6.62307e-015	-9.30394e-015	-1.05269e-014	-7.29761e-015	2.07002e-015	-2.87243e-015	1.37407e-015	-1.54338e-015	-5.38299e-015	-7.32803e-015	-2.00207e-015	6.79327e-015	2.83646e-015	2.84586e-015	8.99682e-015	2.89794e-015	7.34512e-015	8.0877e-015	1.25583e-014	9.95465e-015
1.10866e-014	9.58387e-015	-3.2242e-015	-6.85676e-015	-5.43549e-015	-6.46638e-015	-8.58452e-015	-1.02443e-014	-6.96001e-015	2.17173e-015	-2.68663e-015	1.47751e-015	-1.17174e-015	-5.04941e-015	-7.08448e-015	-1.56399e-015	7.31124e-015	2.80146e-015	3.13741e-015	9.05735e-015	3.01796e-015	7.28994e-015	7.81099e-015	1.2236e-014	1.00065e-014
1.08776e-014	9.13634e-015	-2.70574e-015	-6.27681e-015	-4.92154e-015	-6.31477e-015	-7.8604e-015	-9.90937e-015	-6.59319e-015	2.29376e-015	-2.49314e-015	1.58984e-015	-7.73526e-016	-4.71681e-015	-6.84052e-015	-1.13167e-015	7.85522e-015	2.7857e-015	3.41852e-015	9.13855e-015	3.14965e-015	7.25361e-015	7.5395e-015	1.19161e-014	1.00631e-014
1.06692e-014	8.69935e-015	-2.18213e-015	-5.71203e-015	-4.42173e-015	-6.16737e-015	-7.13455e-015	-9.52286e-015	-6.1985e-015	2.43504e-015	-2.29134e-015	1.71117e-015	-3.49854e-016	-4.38592e-015	-6.59519e-015	-7.07573e-016	8.42273e-015	2.79038e-015	3.68782e-015	9.24017e-015	3.29237e-015	7.23536e-015	7.27397e-015	1.16006e-014	1.01236e-014
1.04617e-014	8.27693e-015	-1.65489e-015	-5.16466e-015	-3.93798e-015	-6.02314e-015	-6.41002e-015	-9.08713e-015	-5.77729e-015	2.59374e-015	-2.08049e-015	1.84093e-015	9.84353e-017	-4.05714e-015	-6.34711e-015	-2.93655e-016	9.01056e-015	2.81525e-015	3.94475e-015	9.36178e-015	3.44491e-015	7.23545e-015	7.01606e-015	1.12908e-014	1.01871e-014
1.0256e-014	7.87196e-015	-1.12543e-015	-4.63574e-015	-3.47234e-015	-5.8817e-015	-5.68945e-015	-8.60535e-015	-5.33083e-015	2.76807e-015	-1.85993e-015	1.97839e-015	5.70284e-016	-3.73055e-015	-6.09516e-015	1.08914e-016	9.61547e-015	2.86034e-015	4.18807e-015	9.50274e-015	3.60646e-015	7.25347e-015	6.76707e-015	1.09883e-014	1.02525e-014
1.00534e-014	7.48815e-015	-5.94674e-016	-4.12683e-015	-3.02706e-015	-5.7421e-015	-4.97599e-015	-8.0806e-015	-4.86027e-015	2.95569e-015	-1.62921e-015	2.12279e-015	1.0647e-015	-3.40613e-015	-5.83817e-015	4.98973e-016	1.02336e-014	2.92486e-015	4.41678e-015	9.66227e-015	3.77539e-015	7.28892e-015	6.52818e-015	1.06946e-014	1.03186e-014
9.85483e-015	7.12909e-015	-6.42927e-017	-3.63866e-015	-2.60391e-015	-5.6039e-015	-4.2731e-015	-7.51624e-015	-4.36813e-015	3.1543e-015	-1.38848e-015	2.27269e-015	1.57985e-015	-3.08396e-015	-5.57476e-015	8.75051e-016	1.0861e-014	3.0083e-015	4.6307e-015	9.83953e-015	3.95088e-015	7.34144e-015	6.30114e-015	1.04112e-014	1.0384e-014
9.66135e-015	6.79779e-015	4.64e-016	-3.17185e-015	-2.20402e-015	-5.46595e-015	-3.58355e-015	-6.91653e-015	-3.85674e-015	3.36144e-015	-1.1378e-015	2.42751e-015	2.11372e-015	-2.76395e-015	-5.30335e-015	1.23634e-015	1.1493e-014	3.11042e-015	4.82868e-015	1.0034e-014	4.13098e-015	7.41017e-015	6.08808e-015	1.014e-014	1.04477e-014
9.47402e-015	6.49657e-015	9.87958e-016	-2.72731e-015	-1.82939e-015	-5.32726e-015	-2.90961e-015	-6.28683e-015	-3.32826e-015	3.57493e-015	-8.76978e-016	2.58628e-015	2.66479e-015	-2.44602e-015	-5.02279e-015	1.582e-015	1.21256e-014	3.23006e-015	5.00972e-015	1.02441e-014	4.31447e-015	7.49415e-015	5.89001e-015	9.88186e-015	1.05082e-014
9.2939e-015	6.22813e-015	1.50588e-015	-2.30568e-015	-1.48134e-015	-5.18763e-015	-2.25441e-015	-5.63145e-015	-2.78473e-015	3.79216e-015	-6.0638e-016	2.74789e-015	3.23149e-015	-2.13025e-015	-4.73186e-015	1.91068e-015	1.27553e-014	3.36569e-015	5.17353e-015	1.04687e-014	4.49955e-015	7.5924e-015	5.70758e-015	9.63827e-015	1.05642e-014
9.12189e-015	5.99524e-015	2.01596e-015	-1.90749e-015	-1.16102e-015	-5.04619e-015	-1.62088e-015	-4.95601e-015	-2.22847e-015	4.01122e-015	-3.26115e-016	2.91097e-015	3.81206e-015	-1.81668e-015	-4.42976e-015	2.2213e-015	1.33778e-014	3.51635e-015	5.31957e-015	1.07063e-014	4.68393e-015	7.70347e-015	5.54259e-015	9.41026e-015	1.06141e-014
8.95906e-015	5.79967e-015	2.51599e-015	-1.53235e-015	-8.69509e-016	-4.90193e-015	-1.011e-015	-4.26592e-015	-1.66267e-015	4.22975e-015	-3.65613e-017	3.07454e-015	4.40352e-015	-1.50502e-015	-4.11537e-015	2.51328e-015	1.39887e-014	3.67993e-015	5.44703e-015	1.09559e-014	4.86542e-015	7.82633e-015	5.39625e-015	9.19979e-015	1.06559e-014
8.80658e-015	5.64288e-015	3.00499e-015	-1.17996e-015	-6.06701e-016	-4.75438e-015	-4.27518e-016	-3.56659e-015	-1.09012e-015	4.44516e-015	2.61638e-016	3.23752e-015	5.00459e-015	-1.19609e-015	-3.78777e-015	2.78617e-015	1.45834e-014	3.85477e-015	5.55549e-015	1.12161e-014	5.04238e-015	7.95971e-015	5.26878e-015	9.00691e-015	1.06886e-014
8.665e-015	5.52655e-015	3.48107e-015	-8.49261e-016	-3.72943e-016	-4.6032e-015	1.27153e-016	-2.86346e-015	-5.12852e-016	4.65531e-015	5.68258e-016	3.39913e-015	5.61267e-015	-8.89441e-016	-3.44685e-015	3.03939e-015	1.51586e-014	4.03959e-015	5.64421e-015	1.14856e-014	5.21338e-015	8.10273e-015	5.16131e-015	8.83248e-015	1.07115e-014
8.53502e-015	5.45157e-015	3.94205e-015	-5.40309e-016	-1.68661e-016	-4.44802e-015	6.50743e-016	-2.16225e-015	6.57842e-017	4.8578e-015	8.82508e-016	3.55825e-015	6.22519e-015	-5.85641e-016	-3.09159e-015	3.27276e-015	1.57098e-014	4.23206e-015	5.71303e-015	1.17637e-014	5.37591e-015	8.2539e-015	5.07498e-015	8.67753e-015	1.07224e-014
8.41765e-015	5.41864e-015	4.38685e-015	-2.52448e-016	6.97354e-018	-4.28807e-015	1.14165e-015	-1.4688e-015	6.42834e-016	5.05096e-015	1.20394e-015	3.71395e-015	6.84022e-015	-2.84532e-016	-2.72168e-015	3.48613e-015	1.62332e-014	4.43036e-015	5.762e-015	1.20488e-014	5.52849e-015	8.41232e-015	5.01049e-015	8.54268e-015	1.07205e-014
8.31357e-015	5.4281e-015	4.81343e-015	1.52574e-017	1.54264e-016	-4.12321e-015	1.5982e-015	-7.89322e-016	1.21581e-015	5.23297e-015	1.5317e-015	3.86541e-015	7.45565e-015	1.4595e-017	-2.33745e-015	3.67956e-015	1.67251e-014	4.63213e-015	5.79138e-015	1.23395e-014	5.66944e-015	8.57651e-015	4.96844e-015	8.4284e-015	1.07045e-014
8.22429e-015	5.47992e-015	5.2199e-015	2.6364e-016	2.74316e-016	-3.95381e-015	2.01918e-015	-1.29327e-016	1.78153e-015	5.4021e-015	1.86472e-015	4.01145e-015	8.06944e-015	3.11322e-016	-1.93839e-015	3.85293e-015	1.71818e-014	4.83553e-015	5.8004e-015	1.26349e-014	5.79675e-015	8.74424e-015	4.94917e-015	8.33545e-015	1.06736e-014
8.15099e-015	5.57426e-015	5.60485e-015	4.94328e-016	3.68193e-016	-3.77967e-015	2.40371e-015	5.06142e-016	2.33707e-015	5.55692e-015	2.20233e-015	4.15133e-015	8.67984e-015	6.04944e-016	-1.52507e-015	4.00602e-015	1.75993e-014	5.03813e-015	5.78892e-015	1.29348e-014	5.90866e-015	8.91416e-015	4.95325e-015	8.26459e-015	1.06269e-014
8.09444e-015	5.71028e-015	5.96712e-015	7.0811e-016	4.36901e-016	-3.60084e-015	2.75122e-015	1.11228e-015	2.87954e-015	5.69632e-015	2.54348e-015	4.28423e-015	9.28441e-015	8.95016e-016	-1.09873e-015	4.13922e-015	1.79743e-014	5.23831e-015	5.7575e-015	1.32375e-014	6.00369e-015	9.08504e-015	4.98018e-015	8.21648e-015	1.05641e-014
8.05514e-015	5.88667e-015	6.30584e-015	9.06265e-016	4.81194e-016	-3.41763e-015	3.06051e-015	1.68409e-015	3.40663e-015	5.81953e-015	2.88734e-015	4.41016e-015	9.88134e-015	1.18102e-015	-6.59781e-016	4.25264e-015	1.83031e-014	5.43388e-015	5.70617e-015	1.35421e-014	6.08063e-015	9.25552e-015	5.0303e-015	8.19142e-015	1.04854e-014
8.03408e-015	6.10227e-015	6.62024e-015	1.09018e-015	5.02585e-016	-3.23004e-015	3.33126e-015	2.21705e-015	3.91608e-015	5.92517e-015	3.23278e-015	4.52819e-015	1.04682e-014	1.46317e-015	-2.09156e-016	4.34622e-015	1.85832e-014	5.62282e-015	5.63494e-015	1.38469e-014	6.1384e-015	9.42374e-015	5.10332e-015	8.19003e-015	1.03906e-014
8.03178e-015	6.35458e-015	6.9094e-015	1.26137e-015	5.03262e-016	-3.03779e-015	3.56311e-015	2.70688e-015	4.40606e-015	6.01323e-015	3.57875e-015	4.63826e-015	1.10431e-014	1.74078e-015	2.52028e-016	4.42047e-015	1.88127e-014	5.80325e-015	5.54444e-015	1.41508e-014	6.17601e-015	9.58804e-015	5.19875e-015	8.21196e-015	1.02791e-014
8.04958e-015	6.64148e-015	7.17298e-015	1.42072e-015	4.84768e-016	-2.84128e-015	3.75623e-015	3.15029e-015	4.8737e-015	6.08335e-015	3.92435e-015	4.74051e-015	1.1605e-014	2.01295e-015	7.22244e-016	4.47575e-015	1.8989e-014	5.97356e-015	5.43472e-015	1.44527e-014	6.19251e-015	9.74799e-015	5.31604e-015	8.25701e-015	1.01513e-014
8.08768e-015	6.96077e-015	7.41058e-015	1.56954e-015	4.49306e-016	-2.64094e-015	3.91067e-015	3.5437e-015	5.31735e-015	6.13614e-015	4.26855e-015	4.83442e-015	1.21515e-014	2.27851e-015	1.1998e-015	4.51216e-015	1.91104e-014	6.13137e-015	5.30513e-015	1.47525e-014	6.18698e-015	9.90218e-015	5.45452e-015	8.3255e-015	1.00074e-014
8.14639e-015	7.3101e-015	7.62239e-015	1.70884e-015	3.98225e-016	-2.43764e-015	4.02698e-015	3.88504e-015	5.73522e-015	6.17218e-015	4.60995e-015	4.92003e-015	1.26806e-014	2.53665e-015	1.68253e-015	4.53026e-015	1.91751e-014	6.27509e-015	5.15663e-015	1.50489e-014	6.15894e-015	1.00492e-014	5.61374e-015	8.41793e-015	9.84767e-015
8.22578e-015	7.68711e-015	7.80809e-015	1.8396e-015	3.34079e-016	-2.23228e-015	4.106e-015	4.17187e-015	6.12532e-015	6.19147e-015	4.9477e-015	4.9975e-015	1.31918e-014	2.78716e-015	2.16796e-015	4.53062e-015	1.91823e-014	6.40322e-015	4.98923e-015	1.53403e-014	6.10794e-015	1.01887e-014	5.79253e-015	8.53384e-015	9.67266e-015
8.32564e-015	8.08853e-015	7.96765e-015	1.96247e-015	2.58325e-016	-2.02537e-015	4.14854e-015	4.40296e-015	6.48585e-015	6.19527e-015	5.28055e-015	5.06781e-015	1.36837e-014	3.02915e-015	2.65412e-015	4.51352e-015	1.9132e-014	6.51442e-015	4.80289e-015	1.56264e-014	6.03381e-015	1.03203e-014	5.98991e-015	8.67239e-015	9.48298e-015
8.44604e-015	8.51112e-015	8.10094e-015	2.0784e-015	1.72797e-016	-1.81788e-015	4.15576e-015	4.57783e-015	6.81602e-015	6.18474e-015	5.6074e-015	5.13142e-015	1.41544e-014	3.2611e-015	3.13827e-015	4.47894e-015	1.90238e-014	6.60688e-015	4.59772e-015	1.59063e-014	5.93685e-015	1.04431e-014	6.20487e-015	8.83397e-015	9.27977e-015
8.58753e-015	8.95149e-015	8.20926e-015	2.18744e-015	7.97043e-017	-1.61083e-015	4.1286e-015	4.69597e-015	7.1146e-015	6.16122e-015	5.92698e-015	5.18809e-015	1.46029e-014	3.48232e-015	3.61756e-015	4.42728e-015	1.88578e-014	6.67973e-015	4.37367e-015	1.61786e-014	5.81722e-015	1.05566e-014	6.43591e-015	9.0179e-015	9.06379e-015
8.74995e-015	9.40628e-015	8.29284e-015	2.29087e-015	-1.9169e-017	-1.40536e-015	4.06894e-015	4.75787e-015	7.38011e-015	6.12647e-015	6.23828e-015	5.23892e-015	1.50281e-014	3.69135e-015	4.08938e-015	4.3596e-015	1.8635e-014	6.73128e-015	4.13053e-015	1.6442e-014	5.67456e-015	1.06601e-014	6.68159e-015	9.22299e-015	8.83627e-015
8.93239e-015	9.87237e-015	8.35267e-015	2.3894e-015	-1.22243e-016	-1.20178e-015	3.97832e-015	4.76425e-015	7.61123e-015	6.08114e-015	6.54071e-015	5.28477e-015	1.5429e-014	3.88731e-015	4.5512e-015	4.27582e-015	1.83561e-014	6.75973e-015	3.86874e-015	1.66955e-014	5.51022e-015	1.07527e-014	6.94042e-015	9.44888e-015	8.59914e-015
9.13423e-015	1.03464e-014	8.38982e-015	2.48385e-015	-2.28604e-016	-1.00119e-015	3.85814e-015	4.71565e-015	7.80712e-015	6.02685e-015	6.83282e-015	5.3259e-015	1.58047e-014	4.06881e-015	4.99963e-015	4.17595e-015	1.80223e-014	6.76452e-015	3.58832e-015	1.69384e-014	5.3241e-015	1.08343e-014	7.21026e-015	9.69485e-015	8.3539e-015
9.35479e-015	1.08252e-014	8.40529e-015	2.5745e-015	-3.36693e-016	-8.04213e-016	3.71071e-015	4.61401e-015	7.96798e-015	5.96543e-015	7.11411e-015	5.36271e-015	1.61542e-014	4.23485e-015	5.43198e-015	4.06108e-015	1.76353e-014	6.7448e-015	3.28919e-015	1.71702e-014	5.11701e-015	1.09044e-014	7.48912e-015	9.95957e-015	8.10221e-015
9.59271e-015	1.13047e-014	8.40029e-015	2.66123e-015	-4.44683e-016	-6.13141e-016	3.53887e-015	4.46136e-015	8.09368e-015	5.89876e-015	7.38383e-015	5.39647e-015	1.64772e-014	4.3846e-015	5.84601e-015	3.93157e-015	1.71982e-014	6.69994e-015	2.97128e-015	1.73896e-014	4.88975e-015	1.09634e-014	7.77549e-015	1.02419e-014	7.84601e-015
9.84754e-015	1.17819e-014	8.37654e-015	2.74458e-015	-5.50981e-016	-4.28793e-016	3.34416e-015	4.25999e-015	8.18443e-015	5.82804e-015	7.64129e-015	5.4281e-015	1.67719e-014	4.51704e-015	6.23855e-015	3.78699e-015	1.67132e-014	6.62896e-015	2.63402e-015	1.75955e-014	4.6427e-015	1.10106e-014	8.06729e-015	1.0541e-014	7.58707e-015
1.0118e-014	1.22542e-014	8.33593e-015	2.82525e-015	-6.54903e-016	-2.51214e-016	3.12934e-015	4.01379e-015	8.24005e-015	5.75433e-015	7.88536e-015	5.45812e-015	1.70382e-014	4.63191e-015	6.60665e-015	3.62813e-015	1.61833e-014	6.53124e-015	2.27742e-015	1.77871e-014	4.37732e-015	1.10467e-014	8.36251e-015	1.08559e-014	7.32762e-015
1.04031e-014	1.27185e-014	8.28057e-015	2.90311e-015	-7.55513e-016	-8.18102e-017	2.89721e-015	3.7263e-015	8.26106e-015	5.67946e-015	8.11514e-015	5.48725e-015	1.72759e-014	4.72865e-015	6.94803e-015	3.45563e-015	1.56118e-014	6.40689e-015	1.90148e-015	1.79633e-014	4.09412e-015	1.10717e-014	8.65842e-015	1.11843e-014	7.06904e-015
1.07004e-014	1.31721e-014	8.21217e-015	2.97795e-015	-8.52311e-016	7.82328e-017	2.65038e-015	3.40117e-015	8.24794e-015	5.60501e-015	8.33031e-015	5.51633e-015	1.74849e-014	4.80719e-015	7.26039e-015	3.2702e-015	1.5002e-014	6.25533e-015	1.50609e-015	1.81234e-014	3.79397e-015	1.10857e-014	8.95311e-015	1.15247e-014	6.8131e-015
1.1008e-014	1.36122e-014	8.13233e-015	3.05003e-015	-9.45543e-016	2.27944e-016	2.39138e-015	3.04165e-015	8.2011e-015	5.53225e-015	8.53025e-015	5.54643e-015	1.76646e-014	4.86652e-015	7.54177e-015	3.07233e-015	1.43579e-014	6.07669e-015	1.0913e-015	1.82667e-014	3.47818e-015	1.10888e-014	9.24434e-015	1.18753e-014	6.56225e-015
1.13243e-014	1.40361e-014	8.04339e-015	3.11923e-015	-1.03391e-015	3.66814e-016	2.12254e-015	2.65174e-015	8.12143e-015	5.46224e-015	8.71441e-015	5.57762e-015	1.78153e-014	4.90622e-015	7.79001e-015	2.8623e-015	1.36833e-014	5.87083e-015	6.57006e-016	1.83923e-014	3.14738e-015	1.10808e-014	9.5298e-015	1.22343e-014	6.31806e-015
1.16477e-014	1.44418e-014	7.94715e-015	3.18603e-015	-1.11769e-015	4.93972e-016	1.84706e-015	2.23573e-015	8.01057e-015	5.39536e-015	8.88236e-015	5.61058e-015	1.7937e-014	4.92634e-015	8.00372e-015	2.64044e-015	1.29819e-014	5.63788e-015	2.03612e-016	1.84988e-014	2.80262e-015	1.1062e-014	9.80792e-015	1.25987e-014	6.08183e-015
1.19758e-014	1.48273e-014	7.84487e-015	3.25028e-015	-1.19709e-015	6.08067e-016	1.5678e-015	1.79825e-015	7.86912e-015	5.33276e-015	9.03408e-015	5.64552e-015	1.80296e-014	4.92679e-015	8.18151e-015	2.4072e-015	1.22588e-014	5.37732e-015	-2.68811e-016	1.85856e-014	2.44539e-015	1.10322e-014	1.00757e-014	1.29668e-014	5.85528e-015
1.23064e-014	1.51909e-014	7.73814e-015	3.31153e-015	-1.27252e-015	7.08666e-016	1.28756e-015	1.34357e-015	7.69833e-015	5.27476e-015	9.1687e-015	5.68297e-015	1.80934e-014	4.90802e-015	8.32246e-015	2.16324e-015	1.15177e-014	5.08973e-015	-7.59855e-016	1.86513e-014	2.07692e-015	1.09917e-014	1.03313e-014	1.33366e-014	5.64077e-015
1.26371e-014	1.55304e-014	7.6287e-015	3.36995e-015	-1.34495e-015	7.94804e-016	1.00869e-015	8.76031e-016	7.49978e-015	5.22121e-015	9.28674e-015	5.72345e-015	1.81283e-014	4.87012e-015	8.42577e-015	1.90909e-015	1.07631e-014	4.77549e-015	-1.27032e-015	1.86944e-014	1.69814e-015	1.09413e-014	1.05732e-014	1.37059e-014	5.43906e-015
1.29649e-014	1.58447e-014	7.5183e-015	3.42528e-015	-1.41513e-015	8.66593e-016	7.33265e-016	3.99464e-016	7.27524e-015	5.17209e-015	9.38786e-015	5.76732e-015	1.81349e-014	4.81335e-015	8.49093e-015	1.6448e-015	9.99928e-015	4.43538e-015	-1.79937e-015	1.8714e-014	1.30989e-015	1.08805e-014	1.07995e-014	1.40719e-014	5.25133e-015
1.32873e-014	1.61329e-014	7.40823e-015	3.47725e-015	-1.48401e-015	9.23476e-016	4.64033e-016	-8.20953e-017	7.02593e-015	5.1269e-015	9.47206e-015	5.81423e-015	1.81134e-014	4.73833e-015	8.51764e-015	1.37145e-015	9.23039e-015	4.06985e-015	-2.34675e-015	1.87091e-014	9.13014e-016	1.08097e-014	1.1008e-014	1.44318e-014	5.0786e-015
1.36025e-014	1.63935e-014	7.30007e-015	3.52588e-015	-1.55194e-015	9.6486e-016	2.03632e-016	-5.64769e-016	6.75414e-015	5.08528e-015	9.5389e-015	5.86374e-015	1.8064e-014	4.64505e-015	8.50607e-015	1.08985e-015	8.46116e-015	3.68016e-015	-2.91163e-015	1.86788e-014	5.07589e-016	1.07294e-014	1.11968e-014	1.47834e-014	4.92159e-015
1.39076e-014	1.66262e-014	7.19499e-015	3.57098e-015	-1.62056e-015	9.91017e-016	-4.51974e-017	-1.04475e-015	6.46194e-015	5.04625e-015	9.58861e-015	5.91605e-015	1.79875e-014	4.53459e-015	8.45659e-015	8.00264e-016	7.69536e-015	3.26707e-015	-3.49311e-015	1.86223e-014	9.52957e-017	1.06388e-014	1.13645e-014	1.51237e-014	4.78105e-015
1.42005e-014	1.68304e-014	7.094e-015	3.61193e-015	-1.69154e-015	1.00127e-015	-2.80473e-016	-1.51889e-015	6.1511e-015	5.00905e-015	9.62132e-015	5.97075e-015	1.7885e-014	4.40834e-015	8.36964e-015	5.03246e-016	6.93695e-015	2.83109e-015	-4.09023e-015	1.85382e-014	-3.23262e-016	1.05379e-014	1.15096e-014	1.54503e-014	4.65724e-015
1.44787e-014	1.70063e-014	6.99768e-015	3.64887e-015	-1.76654e-015	9.95001e-016	-5.00337e-016	-1.98409e-015	5.82338e-015	4.97209e-015	9.63739e-015	6.0273e-015	1.77566e-014	4.26767e-015	8.24618e-015	2.00094e-016	6.19029e-015	2.37351e-015	-4.70149e-015	1.84254e-014	-7.47333e-016	1.04271e-014	1.16312e-014	1.57612e-014	4.55053e-015
1.47398e-014	1.71541e-014	6.9062e-015	3.68142e-015	-1.8469e-015	9.71594e-016	-7.02578e-016	-2.43752e-015	5.4807e-015	4.93421e-015	9.63715e-015	6.08482e-015	1.76035e-014	4.11326e-015	8.08776e-015	-1.08494e-016	5.45823e-015	1.89553e-015	-5.32537e-015	1.82829e-014	-1.17635e-015	1.03068e-014	1.17283e-014	1.60526e-014	4.46125e-015
1.49821e-014	1.72742e-014	6.81973e-015	3.7092e-015	-1.93379e-015	9.31337e-016	-8.8586e-016	-2.87642e-015	5.12483e-015	4.89412e-015	9.62034e-015	6.14251e-015	1.74262e-014	3.94585e-015	7.89603e-015	-4.22192e-016	4.74381e-015	1.39801e-015	-5.96119e-015	1.81102e-014	-1.60981e-015	1.01766e-014	1.18001e-014	1.63219e-014	4.38847e-015
1.52031e-014	1.73666e-014	6.73868e-015	3.73214e-015	-2.02902e-015	8.74476e-016	-1.04828e-015	-3.29867e-015	4.75816e-015	4.84975e-015	9.58705e-015	6.19976e-015	1.72254e-014	3.76719e-015	7.6725e-015	-7.39987e-016	4.05057e-015	8.82176e-016	-6.60665e-015	1.79059e-014	-2.04641e-015	1.00371e-014	1.18459e-014	1.65667e-014	4.33167e-015
1.54001e-014	1.74322e-014	6.6625e-015	3.75068e-015	-2.13439e-015	8.01703e-016	-1.18788e-015	-3.70239e-015	4.38277e-015	4.79956e-015	9.53761e-015	6.25607e-015	1.7002e-014	3.57892e-015	7.41865e-015	-1.06127e-015	3.38078e-015	3.49426e-016	-7.25959e-015	1.767e-014	-2.48583e-015	9.88855e-015	1.18654e-014	1.67849e-014	4.29078e-015
1.55716e-014	1.7472e-014	6.59089e-015	3.76385e-015	-2.25107e-015	7.13764e-016	-1.30287e-015	-4.08589e-015	4.00052e-015	4.7418e-015	9.47249e-015	6.31019e-015	1.67566e-014	3.3819e-015	7.13735e-015	-1.38535e-015	2.73695e-015	-1.99482e-016	-7.91856e-015	1.74013e-014	-2.92807e-015	9.73033e-015	1.1858e-014	1.69745e-014	4.26478e-015
1.57158e-014	1.74862e-014	6.52326e-015	3.771e-015	-2.38006e-015	6.10293e-016	-1.39246e-015	-4.44862e-015	3.61398e-015	4.6743e-015	9.39179e-015	6.3609e-015	1.64901e-014	3.1777e-015	6.83117e-015	-1.71101e-015	2.12117e-015	-7.63089e-016	-8.5817e-015	1.70986e-014	-3.37232e-015	9.56282e-015	1.18236e-014	1.7134e-014	4.25224e-015
1.58313e-014	1.7476e-014	6.4588e-015	3.77169e-015	-2.52266e-015	4.91445e-016	-1.45638e-015	-4.79035e-015	3.22503e-015	4.59516e-015	9.29579e-015	6.40713e-015	1.6204e-014	2.9675e-015	6.50209e-015	-2.03778e-015	1.53513e-015	-1.33979e-015	-9.2468e-015	1.67611e-014	-3.81824e-015	9.38605e-015	1.17623e-014	1.72612e-014	4.25208e-015
1.59164e-014	1.74432e-014	6.39683e-015	3.76594e-015	-2.67928e-015	3.5823e-016	-1.49339e-015	-5.11044e-015	2.83587e-015	4.50246e-015	9.18538e-015	6.44869e-015	1.58991e-014	2.7522e-015	6.15271e-015	-2.36511e-015	9.80432e-016	-1.92812e-015	-9.9119e-015	1.63883e-014	-4.26504e-015	9.19966e-015	1.16747e-014	1.73541e-014	4.26216e-015
1.59693e-014	1.73879e-014	6.33585e-015	3.75369e-015	-2.85137e-015	2.11659e-016	-1.50273e-015	-5.40785e-015	2.44814e-015	4.39419e-015	9.06103e-015	6.48388e-015	1.55766e-014	2.53369e-015	5.78592e-015	-2.6925e-015	4.58878e-016	-2.52693e-015	-1.05743e-014	1.598e-014	-4.7121e-015	9.00322e-015	1.1561e-014	1.74112e-014	4.28133e-015
1.59887e-014	1.73115e-014	6.27413e-015	3.73421e-015	-3.03981e-015	5.1424e-017	-1.48371e-015	-5.68332e-015	2.06346e-015	4.26858e-015	8.92312e-015	6.51156e-015	1.52371e-014	2.31358e-015	5.40394e-015	-3.01902e-015	-2.92986e-017	-3.13425e-015	-1.12316e-014	1.55357e-014	-5.15939e-015	8.79663e-015	1.14222e-014	1.74311e-014	4.30703e-015
1.59741e-014	1.72144e-014	6.21006e-015	3.70682e-015	-3.24522e-015	-1.21139e-016	-1.4362e-015	-5.9382e-015	1.68352e-015	4.1237e-015	8.77206e-015	6.53091e-015	1.48816e-014	2.09316e-015	5.00974e-015	-3.34423e-015	-4.83749e-016	-3.74938e-015	-1.18812e-014	1.50552e-014	-5.607e-015	8.57985e-015	1.12593e-014	1.74127e-014	4.33656e-015
1.59246e-014	1.70984e-014	6.14157e-015	3.67086e-015	-3.46819e-015	-3.056e-016	-1.36013e-015	-6.1728e-015	1.30954e-015	3.95812e-015	8.60849e-015	6.54028e-015	1.45109e-014	1.87307e-015	4.60572e-015	-3.66755e-015	-9.04953e-016	-4.37079e-015	-1.25208e-014	1.4538e-014	-6.05396e-015	8.3528e-015	1.10729e-014	1.73554e-014	4.36825e-015
1.58392e-014	1.69652e-014	6.06698e-015	3.62606e-015	-3.70942e-015	-5.0178e-016	-1.25586e-015	-6.38806e-015	9.43219e-016	3.77019e-015	8.43281e-015	6.53875e-015	1.4125e-014	1.65473e-015	4.19411e-015	-3.98817e-015	-1.29352e-015	-4.99661e-015	-1.31481e-014	1.39848e-014	-6.49996e-015	8.11521e-015	1.08643e-014	1.7259e-014	4.39926e-015
1.57177e-014	1.68158e-014	5.98426e-015	3.57183e-015	-3.96874e-015	-7.0865e-016	-1.12436e-015	-6.58463e-015	5.86572e-016	3.55923e-015	8.24588e-015	6.52542e-015	1.37246e-014	1.43893e-015	3.77759e-015	-4.3058e-015	-1.65033e-015	-5.62648e-015	-1.37606e-014	1.33954e-014	-6.94426e-015	7.86679e-015	1.06353e-014	1.71229e-014	4.42708e-015
1.55603e-014	1.66502e-014	5.89171e-015	3.50785e-015	-4.24576e-015	-9.25362e-016	-9.66657e-016	-6.76479e-015	2.40287e-016	3.32398e-015	8.04828e-015	6.49914e-015	1.33108e-014	1.22628e-015	3.35817e-015	-4.61971e-015	-1.97637e-015	-6.25765e-015	-1.43558e-014	1.27702e-014	-7.38674e-015	7.60727e-015	1.03873e-014	1.69476e-014	4.44886e-015
1.53677e-014	1.647e-014	5.78703e-015	3.43339e-015	-4.54037e-015	-1.15135e-015	-7.83091e-016	-6.93074e-015	-9.51288e-017	3.0636e-015	7.84092e-015	6.45868e-015	1.28847e-014	1.0177e-015	2.938e-015	-4.92949e-015	-2.27259e-015	-6.8891e-015	-1.4931e-014	1.21095e-014	-7.82756e-015	7.33659e-015	1.01216e-014	1.67331e-014	4.46191e-015
1.51397e-014	1.62767e-014	5.66794e-015	3.34779e-015	-4.85209e-015	-1.38544e-015	-5.7444e-016	-7.08459e-015	-4.18725e-016	2.77755e-015	7.62434e-015	6.40342e-015	1.24467e-014	8.1364e-016	2.51828e-015	-5.23498e-015	-2.54097e-015	-7.52e-015	-1.54841e-014	1.14144e-014	-8.26573e-015	7.05444e-015	9.83971e-015	1.64807e-014	4.46337e-015
1.48762e-014	1.60714e-014	5.53329e-015	3.25067e-015	-5.17975e-015	-1.62671e-015	-3.42274e-016	-7.228e-015	-7.29587e-016	2.46572e-015	7.39935e-015	6.33259e-015	1.19976e-014	6.14495e-016	2.10053e-015	-5.5348e-015	-2.78335e-015	-8.14866e-015	-1.60128e-014	1.06864e-014	-8.70013e-015	6.76085e-015	9.54319e-015	1.61912e-014	4.44937e-015
1.45785e-014	1.58548e-014	5.3812e-015	3.14149e-015	-5.52294e-015	-1.87436e-015	-8.84869e-017	-7.36308e-015	-1.02718e-015	2.12772e-015	7.16634e-015	6.24553e-015	1.1538e-014	4.20492e-016	1.6866e-015	-5.82845e-015	-3.00216e-015	-8.77429e-015	-1.65156e-014	9.92657e-015	-9.13048e-015	6.45547e-015	9.23403e-015	1.5865e-014	4.41742e-015
1.42474e-014	1.56274e-014	5.20965e-015	3.01969e-015	-5.88102e-015	-2.12763e-015	1.85601e-016	-7.49208e-015	-1.31121e-015	1.76438e-015	6.9264e-015	6.14151e-015	1.10683e-014	2.31892e-016	1.27792e-015	-6.11602e-015	-3.19855e-015	-9.39533e-015	-1.69902e-014	9.13638e-015	-9.55623e-015	6.13794e-015	8.91361e-015	1.55035e-014	4.36498e-015
1.38828e-014	1.53905e-014	5.01793e-015	2.88471e-015	-6.25222e-015	-2.38532e-015	4.7844e-016	-7.61689e-015	-1.58087e-015	1.37618e-015	6.68061e-015	6.02013e-015	1.05895e-014	4.90395e-017	8.75516e-016	-6.39749e-015	-3.37504e-015	-1.00103e-014	-1.74361e-014	8.31758e-015	-9.97684e-015	5.8086e-015	8.58359e-015	1.51082e-014	4.28961e-015
1.34863e-014	1.51444e-014	4.80469e-015	2.73652e-015	-6.63519e-015	-2.64666e-015	7.87837e-016	-7.73963e-015	-1.83576e-015	9.63643e-016	6.4294e-015	5.88063e-015	1.01026e-014	-1.28146e-016	4.80447e-016	-6.67217e-015	-3.53386e-015	-1.06178e-014	-1.78516e-014	7.47189e-015	-1.03917e-014	5.46798e-015	8.24542e-015	1.4681e-014	4.18913e-015
1.30584e-014	1.48896e-014	4.56868e-015	2.57388e-015	-7.02912e-015	-2.91034e-015	1.11191e-015	-7.86329e-015	-2.07654e-015	5.2801e-016	6.17354e-015	5.72332e-015	9.60835e-015	-2.99647e-016	9.31349e-017	-6.93999e-015	-3.67792e-015	-1.12167e-014	-1.82351e-014	6.60149e-015	-1.08008e-014	5.1159e-015	7.90022e-015	1.42242e-014	4.061e-015
1.26004e-014	1.46262e-014	4.30942e-015	2.39649e-015	-7.43164e-015	-3.17531e-015	1.44813e-015	-7.98973e-015	-2.30316e-015	7.0828e-017	5.9141e-015	5.54785e-015	9.10866e-015	-4.66223e-016	-2.86063e-016	-7.20001e-015	-3.80994e-015	-1.18062e-014	-1.85859e-014	5.70907e-015	-1.12039e-014	4.7521e-015	7.5497e-015	1.37397e-014	3.9026e-015
1.21146e-014	1.43548e-014	4.02584e-015	2.20412e-015	-7.84075e-015	-3.44048e-015	1.79338e-015	-8.12053e-015	-2.51602e-015	-4.06251e-016	5.65222e-015	5.35432e-015	8.60386e-015	-6.28437e-016	-6.573e-016	-7.45204e-015	-3.93233e-015	-1.2385e-014	-1.8904e-014	4.79712e-015	-1.16004e-014	4.37629e-015	7.19531e-015	1.32297e-014	3.71164e-015
1.16022e-014	1.40756e-014	3.71784e-015	1.9968e-015	-8.25472e-015	-3.70487e-015	2.14634e-015	-8.25765e-015	-2.71587e-015	-9.01054e-016	5.38924e-015	5.14294e-015	8.09442e-015	-7.86335e-016	-1.02091e-015	-7.696e-015	-4.04744e-015	-1.29512e-014	-1.91895e-014	3.86752e-015	-1.19896e-014	3.98931e-015	6.83845e-015	1.26966e-014	3.48668e-015
1.10642e-014	1.37891e-014	3.38575e-015	1.77443e-015	-8.67091e-015	-3.96747e-015	2.50405e-015	-8.40288e-015	-2.90266e-015	-1.41162e-015	5.1255e-015	4.91412e-015	7.58169e-015	-9.40542e-016	-1.37671e-015	-7.93153e-015	-4.15697e-015	-1.35044e-014	-1.94423e-014	2.92364e-015	-1.23715e-014	3.59116e-015	6.47982e-015	1.21422e-014	3.22627e-015
1.05029e-014	1.34955e-014	3.0299e-015	1.53707e-015	-9.08724e-015	-4.22681e-015	2.86451e-015	-8.55776e-015	-3.07696e-015	-1.93605e-015	4.86179e-015	4.66858e-015	7.06704e-015	-1.09163e-015	-1.72489e-015	-8.15851e-015	-4.26342e-015	-1.40432e-014	-1.9663e-014	1.96898e-015	-1.27461e-014	3.18231e-015	6.12051e-015	1.15689e-014	2.92987e-015
9.92005e-015	1.31953e-014	2.65037e-015	1.28493e-015	-9.50196e-015	-4.482e-015	3.22465e-015	-8.72405e-015	-3.23993e-015	-2.47161e-015	4.59921e-015	4.40661e-015	6.55255e-015	-1.23972e-015	-2.06608e-015	-8.37676e-015	-4.36923e-015	-1.45661e-014	-1.98529e-014	1.00691e-015	-1.31128e-014	2.76273e-015	5.76104e-015	1.09803e-014	2.59591e-015
9.31747e-015	1.28885e-014	2.24863e-015	1.01821e-015	-9.91306e-015	-4.73227e-015	3.5827e-015	-8.90254e-015	-3.39277e-015	-3.0161e-015	4.33927e-015	4.12838e-015	6.03904e-015	-1.38535e-015	-2.40032e-015	-8.58585e-015	-4.4759e-015	-1.50721e-014	-2.00135e-014	4.05373e-017	-1.34714e-014	2.33261e-015	5.40184e-015	1.03786e-014	2.22387e-015
8.69786e-015	1.25756e-014	1.82609e-015	7.3701e-016	-1.03187e-014	-4.97654e-015	3.93621e-015	-9.09391e-015	-3.53653e-015	-3.56652e-015	4.08217e-015	3.83491e-015	5.52744e-015	-1.52912e-015	-2.72847e-015	-8.7864e-015	-4.58514e-015	-1.55597e-014	-2.01465e-014	-9.27005e-016	-1.38219e-014	1.89184e-015	5.0436e-015	9.76637e-015	1.81342e-015
8.06329e-015	1.22567e-014	1.38446e-015	4.41795e-016	-1.0716e-014	-5.21335e-015	4.28232e-015	-9.29889e-015	-3.67201e-015	-4.12038e-015	3.82872e-015	3.52673e-015	5.01948e-015	-1.6715e-015	-3.05118e-015	-8.97772e-015	-4.69901e-015	-1.60287e-014	-2.02534e-014	-1.89122e-015	-1.41644e-014	1.44111e-015	4.68678e-015	9.14604e-015	1.365e-015
7.41515e-015	1.19313e-014	9.25613e-016	1.33623e-016	-1.11038e-014	-5.44115e-015	4.61897e-015	-9.51837e-015	-3.80001e-015	-4.6748e-015	3.57994e-015	3.20508e-015	4.51672e-015	-1.81393e-015	-3.36878e-015	-9.15966e-015	-4.81909e-015	-1.64773e-014	-2.03358e-014	-2.84804e-015	-1.44978e-014	9.80652e-016	4.33153e-015	8.52005e-015	8.7933e-016
6.75568e-015	1.15994e-014	4.51698e-016	-1.86929e-016	-1.14799e-014	-5.65923e-015	4.94307e-015	-9.75198e-015	-3.92207e-015	-5.22738e-015	3.33664e-015	2.87118e-015	4.02126e-015	-1.9566e-015	-3.68231e-015	-9.33255e-015	-4.94638e-015	-1.69043e-014	-2.03965e-014	-3.79376e-015	-1.48223e-014	5.11088e-016	3.97758e-015	7.89094e-015	3.57243e-016
6.08731e-015	1.12612e-014	-3.49253e-017	-5.18751e-016	-1.18419e-014	-5.86617e-015	5.25249e-015	-1.00001e-014	-4.03904e-015	-5.77507e-015	3.09955e-015	2.52583e-015	3.53514e-015	-2.09933e-015	-3.99253e-015	-9.49674e-015	-5.08211e-015	-1.73091e-014	-2.04382e-014	-4.72507e-015	-1.51386e-014	3.29816e-017	3.62473e-015	7.26086e-015	-2.00429e-016
5.41246e-015	1.09169e-014	-5.31263e-016	-8.60885e-016	-1.21887e-014	-6.06051e-015	5.54553e-015	-1.02636e-014	-4.15201e-015	-6.31564e-015	2.86911e-015	2.16971e-015	3.06021e-015	-2.24275e-015	-4.29978e-015	-9.6522e-015	-5.22705e-015	-1.76913e-014	-2.04635e-014	-5.63875e-015	-1.54467e-014	-4.53632e-016	3.27277e-015	6.63198e-015	-7.91906e-016
4.73356e-015	1.05669e-014	-1.03433e-015	-1.21205e-015	-1.25184e-014	-6.24143e-015	5.82067e-015	-1.05416e-014	-4.26293e-015	-6.84628e-015	2.64603e-015	1.80412e-015	2.59791e-015	-2.38746e-015	-4.60412e-015	-9.7982e-015	-5.3822e-015	-1.80502e-014	-2.04743e-014	-6.53098e-015	-1.5747e-014	-9.48225e-016	2.92095e-015	6.00689e-015	-1.41517e-015
4.05286e-015	1.02106e-014	-1.54102e-015	-1.57105e-015	-1.28294e-014	-6.40745e-015	6.07612e-015	-1.08342e-014	-4.37273e-015	-7.36441e-015	2.43038e-015	1.43034e-015	2.1502e-015	-2.53351e-015	-4.90593e-015	-9.93459e-015	-5.54864e-015	-1.83847e-014	-2.04734e-014	-7.39789e-015	-1.604e-014	-1.4497e-015	2.56908e-015	5.38781e-015	-2.06807e-015
3.37216e-015	9.84829e-015	-2.04759e-015	-1.93655e-015	-1.31205e-014	-6.55816e-015	6.30999e-015	-1.11408e-014	-4.48276e-015	-7.86752e-015	2.2222e-015	1.04931e-015	1.7193e-015	-2.68105e-015	-5.20548e-015	-1.00617e-014	-5.72616e-015	-1.86942e-014	-2.04639e-014	-8.23597e-015	-1.63259e-014	-1.95744e-015	2.2167e-015	4.77589e-015	-2.74739e-015
2.69329e-015	9.47968e-015	-2.5518e-015	-2.3068e-015	-1.33903e-014	-6.69292e-015	6.52106e-015	-1.14603e-014	-4.59349e-015	-8.35348e-015	2.02248e-015	6.62305e-016	1.30719e-015	-2.83045e-015	-5.50302e-015	-1.01796e-014	-5.91523e-015	-1.89783e-014	-2.04486e-014	-9.04218e-015	-1.66043e-014	-2.47129e-015	1.86301e-015	4.17284e-015	-3.451e-015
2.01936e-015	9.10466e-015	-3.05006e-015	-2.68121e-015	-1.36382e-014	-6.81131e-015	6.70891e-015	-1.17916e-014	-4.70636e-015	-8.82025e-015	1.83117e-015	2.70248e-016	9.15868e-016	-2.98128e-015	-5.79824e-015	-1.0289e-014	-6.11569e-015	-1.92363e-014	-2.04299e-014	-9.81377e-015	-1.68751e-014	-2.99031e-015	1.50779e-015	3.57985e-015	-4.17483e-015
1.3522e-015	8.72393e-015	-3.53874e-015	-3.05744e-015	-1.38639e-014	-6.91223e-015	6.87274e-015	-1.21339e-014	-4.82202e-015	-9.26618e-015	1.64807e-015	-1.25996e-016	5.47108e-016	-3.13351e-015	-6.09064e-015	-1.0389e-014	-6.32681e-015	-1.94668e-014	-2.04108e-014	-1.0548e-014	-1.71387e-014	-3.51442e-015	1.14978e-015	2.99851e-015	-4.91513e-015
6.93077e-016	8.33718e-015	-4.01381e-015	-3.43343e-015	-1.40661e-014	-6.99442e-015	7.0124e-015	-1.24857e-014	-4.94095e-015	-9.68928e-015	1.47397e-015	-5.24325e-016	2.02341e-016	-3.28713e-015	-6.37989e-015	-1.04801e-014	-6.54896e-015	-1.96701e-014	-2.03942e-014	-1.1242e-014	-1.73957e-014	-4.042e-015	7.88633e-016	2.42993e-015	-5.66853e-015
4.47549e-017	7.94557e-015	-4.47183e-015	-3.80811e-015	-1.4244e-014	-7.0578e-015	7.12694e-015	-1.28457e-014	-5.06416e-015	-1.00881e-014	1.3084e-015	-9.23374e-016	-1.1662e-016	-3.44147e-015	-6.66566e-015	-1.05627e-014	-6.78147e-015	-1.98463e-014	-2.03823e-014	-1.18937e-014	-1.76468e-014	-4.57217e-015	4.23436e-016	1.87491e-015	-6.43092e-015
-5.91188e-016	7.54917e-015	-4.91025e-015	-4.1794e-015	-1.43976e-014	-7.10167e-015	7.21611e-015	-1.32125e-014	-5.19223e-015	-1.04616e-014	1.15175e-015	-1.3223e-015	-4.07154e-016	-3.59675e-015	-6.94671e-015	-1.06366e-014	-7.02324e-015	-1.99948e-014	-2.03781e-014	-1.25018e-014	-1.78922e-014	-5.10371e-015	5.30154e-017	1.33452e-015	-7.19845e-015
-1.21324e-015	7.14812e-015	-5.32609e-015	-4.54526e-015	-1.4526e-014	-7.12609e-015	7.28094e-015	-1.3585e-014	-5.3256e-015	-1.08089e-014	1.00355e-015	-1.71959e-015	-6.68848e-016	-3.75234e-015	-7.22177e-015	-1.07031e-014	-7.27299e-015	-2.01155e-014	-2.03837e-014	-1.3065e-014	-1.81313e-014	-5.6358e-015	-3.22823e-016	8.09368e-016	-7.96691e-015
-1.819e-015	6.74253e-015	-5.71645e-015	-4.90403e-015	-1.463e-014	-7.13129e-015	7.32174e-015	-1.3961e-014	-5.4645e-015	-1.1129e-014	8.63105e-016	-2.11447e-015	-9.00452e-016	-3.90832e-015	-7.4899e-015	-1.07622e-014	-7.53026e-015	-2.02084e-014	-2.04008e-014	-1.35822e-014	-1.8365e-014	-6.16756e-015	-7.04352e-016	2.99378e-016	-8.73133e-015
-2.40716e-015	6.33315e-015	-6.07819e-015	-5.25402e-015	-1.471e-014	-7.11699e-015	7.33919e-015	-1.43397e-014	-5.60942e-015	-1.1422e-014	7.3019e-016	-2.50552e-015	-1.10114e-015	-4.0635e-015	-7.74951e-015	-1.08142e-014	-7.79416e-015	-2.02736e-014	-2.04307e-014	-1.40527e-014	-1.8593e-014	-6.69779e-015	-1.09192e-015	-1.94986e-016	-9.48757e-015
-2.97645e-015	5.91997e-015	-6.40922e-015	-5.5935e-015	-1.47658e-014	-7.0837e-015	7.33443e-015	-1.47186e-014	-5.76065e-015	-1.16872e-014	6.03772e-016	-2.89163e-015	-1.27006e-015	-4.21813e-015	-7.99887e-015	-1.08601e-014	-8.06374e-015	-2.0312e-014	-2.04749e-014	-1.44758e-014	-1.88152e-014	-7.22536e-015	-1.48613e-015	-6.72488e-016	-1.0231e-014
-3.52548e-015	5.50374e-015	-6.70829e-015	-5.92117e-015	-1.47979e-014	-7.03164e-015	7.30836e-015	-1.50959e-014	-5.9185e-015	-1.19249e-014	4.83551e-016	-3.2714e-015	-1.40606e-015	-4.37185e-015	-8.23706e-015	-1.09007e-014	-8.338e-015	-2.03244e-014	-2.05343e-014	-1.48515e-014	-1.90323e-014	-7.74931e-015	-1.8874e-015	-1.13351e-015	-1.09576e-014
-4.05295e-015	5.08545e-015	-6.9733e-015	-6.23531e-015	-1.4807e-014	-6.96172e-015	7.26208e-015	-1.54698e-014	-6.08223e-015	-1.21351e-014	3.68823e-016	-3.64475e-015	-1.50909e-015	-4.52355e-015	-8.46288e-015	-1.09371e-014	-8.61596e-015	-2.03113e-014	-2.06097e-014	-1.51802e-014	-1.9244e-014	-8.26795e-015	-2.29552e-015	-1.57758e-015	-1.1663e-014
-4.55793e-015	4.6658e-015	-7.20274e-015	-6.53422e-015	-1.47947e-014	-6.87476e-015	7.19776e-015	-1.58384e-014	-6.25063e-015	-1.23183e-014	2.58789e-016	-4.01076e-015	-1.57922e-015	-4.67262e-015	-8.67536e-015	-1.09696e-014	-8.89687e-015	-2.02735e-014	-2.07015e-014	-1.54623e-014	-1.94498e-014	-8.77994e-015	-2.71023e-015	-2.00504e-015	-1.23431e-014
-5.03923e-015	4.2456e-015	-7.39564e-015	-6.81673e-015	-1.4761e-014	-6.77173e-015	7.11683e-015	-1.62004e-014	-6.42344e-015	-1.24748e-014	1.52817e-016	-4.36834e-015	-1.61674e-015	-4.81798e-015	-8.8722e-015	-1.09994e-014	-9.17959e-015	-2.02119e-014	-2.08092e-014	-1.5699e-014	-1.96495e-014	-9.28397e-015	-3.13152e-015	-2.41532e-015	-1.29939e-014
-5.49617e-015	3.82541e-015	-7.55194e-015	-7.08096e-015	-1.47068e-014	-6.65414e-015	7.02114e-015	-1.65542e-014	-6.60063e-015	-1.26053e-014	5.06324e-017	-4.71648e-015	-1.62202e-015	-4.95985e-015	-9.05171e-015	-1.10266e-014	-9.46268e-015	-2.01271e-014	-2.09324e-014	-1.58922e-014	-1.98427e-014	-9.77885e-015	-3.55831e-015	-2.8088e-015	-1.36112e-014
-5.9286e-015	3.4059e-015	-7.67069e-015	-7.32619e-015	-1.46328e-014	-6.523e-015	6.91271e-015	-1.68982e-014	-6.78137e-015	-1.27107e-014	-4.87095e-017	-5.05414e-015	-1.59583e-015	-5.09794e-015	-9.213e-015	-1.10522e-014	-9.74582e-015	-2.00195e-014	-2.107e-014	-1.60441e-014	-2.0028e-014	-1.02632e-014	-3.98962e-015	-3.18583e-015	-1.41921e-014
-6.33677e-015	2.98808e-015	-7.75294e-015	-7.55185e-015	-1.45405e-014	-6.38013e-015	6.79362e-015	-1.72309e-014	-6.96512e-015	-1.27925e-014	-1.46498e-016	-5.3809e-015	-1.53979e-015	-5.23189e-015	-9.35491e-015	-1.10769e-014	-1.00275e-014	-1.98909e-014	-2.12208e-014	-1.61562e-014	-2.02051e-014	-1.07357e-014	-4.42458e-015	-3.54552e-015	-1.47332e-014
-6.72053e-015	2.57286e-015	-7.79911e-015	-7.75718e-015	-1.44306e-014	-6.22729e-015	6.66621e-015	-1.75513e-014	-7.1508e-015	-1.28514e-014	-2.43466e-016	-5.69628e-015	-1.45536e-015	-5.36073e-015	-9.4761e-015	-1.11012e-014	-1.03072e-014	-1.97424e-014	-2.13831e-014	-1.62309e-014	-2.03736e-014	-1.11948e-014	-4.86192e-015	-3.88799e-015	-1.52317e-014
-7.0802e-015	2.16151e-015	-7.81026e-015	-7.94137e-015	-1.43039e-014	-6.06622e-015	6.53273e-015	-1.78582e-014	-7.33741e-015	-1.28884e-014	-3.40234e-016	-5.99938e-015	-1.34432e-015	-5.48504e-015	-9.57527e-015	-1.11268e-014	-1.05834e-014	-1.95757e-014	-2.15548e-014	-1.6271e-014	-2.05327e-014	-1.16395e-014	-5.3003e-015	-4.21382e-015	-1.56848e-014
-7.41563e-015	1.75583e-015	-7.78784e-015	-8.10431e-015	-1.41612e-014	-5.89842e-015	6.3952e-015	-1.81499e-014	-7.52393e-015	-1.29047e-014	-4.37562e-016	-6.28957e-015	-1.20898e-015	-5.60491e-015	-9.65152e-015	-1.11537e-014	-1.08556e-014	-1.93917e-014	-2.17341e-014	-1.62791e-014	-2.06809e-014	-1.20678e-014	-5.7388e-015	-4.52253e-015	-1.60901e-014
-7.72672e-015	1.35628e-015	-7.73381e-015	-8.24635e-015	-1.40041e-014	-5.72602e-015	6.25626e-015	-1.84244e-014	-7.70917e-015	-1.29017e-014	-5.36054e-016	-6.56605e-015	-1.05116e-015	-5.7203e-015	-9.70459e-015	-1.11827e-014	-1.11235e-014	-1.91926e-014	-2.19191e-014	-1.62585e-014	-2.08173e-014	-1.24787e-014	-6.17538e-015	-4.81437e-015	-1.64461e-014
-8.0142e-015	9.63829e-016	-7.65045e-015	-8.36743e-015	-1.38338e-014	-5.55083e-015	6.11785e-015	-1.86805e-014	-7.89195e-015	-1.28809e-014	-6.36107e-016	-6.82848e-015	-8.73831e-016	-5.83143e-015	-9.73354e-015	-1.12145e-014	-1.13862e-014	-1.89801e-014	-2.21073e-014	-1.62123e-014	-2.09414e-014	-1.28709e-014	-6.608e-015	-5.08946e-015	-1.67517e-014
-8.27897e-015	5.79348e-016	-7.54039e-015	-8.46737e-015	-1.36513e-014	-5.37542e-015	5.98168e-015	-1.89175e-014	-8.07134e-015	-1.28435e-014	-7.38289e-016	-7.07652e-015	-6.79971e-016	-5.93785e-015	-9.73847e-015	-1.12504e-014	-1.16424e-014	-1.87556e-014	-2.22956e-014	-1.6144e-014	-2.10525e-014	-1.32428e-014	-7.03497e-015	-5.34711e-015	-1.7006e-014
-8.52246e-015	2.03644e-016	-7.40649e-015	-8.54688e-015	-1.34575e-014	-5.20188e-015	5.84873e-015	-1.91345e-014	-8.24605e-015	-1.27912e-014	-8.42929e-016	-7.30984e-015	-4.72238e-016	-6.04069e-015	-9.72002e-015	-1.12895e-014	-1.18917e-014	-1.85216e-014	-2.24814e-014	-1.60571e-014	-2.11494e-014	-1.35932e-014	-7.45403e-015	-5.58704e-015	-1.72082e-014
-8.74459e-015	-1.61437e-016	-7.25179e-015	-8.60694e-015	-1.32533e-014	-5.03243e-015	5.72084e-015	-1.93302e-014	-8.41493e-015	-1.27259e-014	-9.50258e-016	-7.52778e-015	-2.54374e-016	-6.13995e-015	-9.67869e-015	-1.1333e-014	-1.21336e-014	-1.82802e-014	-2.26617e-014	-1.59555e-014	-2.12309e-014	-1.39209e-014	-7.86328e-015	-5.80962e-015	-1.73585e-014
-8.94706e-015	-5.14481e-016	-7.07975e-015	-8.64793e-015	-1.304e-014	-4.86945e-015	5.60009e-015	-1.95035e-014	-8.57659e-015	-1.26483e-014	-1.06003e-015	-7.73036e-015	-2.9855e-017	-6.2364e-015	-9.61438e-015	-1.13816e-014	-1.23679e-014	-1.8033e-014	-2.28332e-014	-1.58424e-014	-2.12955e-014	-1.4225e-014	-8.26017e-015	-6.01427e-015	-1.74577e-014
-9.13134e-015	-8.54632e-016	-6.89392e-015	-8.67109e-015	-1.28187e-014	-4.71497e-015	5.48795e-015	-1.96541e-014	-8.72985e-015	-1.25601e-014	-1.17246e-015	-7.91707e-015	1.97611e-016	-6.32956e-015	-9.52845e-015	-1.14366e-014	-1.25942e-014	-1.77812e-014	-2.29931e-014	-1.57216e-014	-2.13425e-014	-1.45045e-014	-8.64284e-015	-6.20053e-015	-1.75067e-014
-9.29827e-015	-1.18062e-015	-6.69678e-015	-8.67764e-015	-1.25899e-014	-4.57149e-015	5.38568e-015	-1.9781e-014	-8.87293e-015	-1.2463e-014	-1.28764e-015	-8.0882e-015	4.24509e-016	-6.42069e-015	-9.42262e-015	-1.1498e-014	-1.28116e-014	-1.75266e-014	-2.31384e-014	-1.5596e-014	-2.13708e-014	-1.4758e-014	-9.00865e-015	-6.36851e-015	-1.7507e-014
-9.44935e-015	-1.49128e-015	-6.4927e-015	-8.66868e-015	-1.23547e-014	-4.44116e-015	5.29412e-015	-1.98835e-014	-9.00496e-015	-1.23579e-014	-1.40494e-015	-8.24351e-015	6.48024e-016	-6.51029e-015	-9.29858e-015	-1.15664e-014	-1.30203e-014	-1.72711e-014	-2.32658e-014	-1.5468e-014	-2.13796e-014	-1.49848e-014	-9.3548e-015	-6.51822e-015	-1.74605e-014
-9.58581e-015	-1.78572e-015	-6.28562e-015	-8.64571e-015	-1.21138e-014	-4.32557e-015	5.21379e-015	-1.99612e-014	-9.12473e-015	-1.22462e-014	-1.52365e-015	-8.38293e-015	8.65375e-016	-6.59946e-015	-9.15831e-015	-1.16415e-014	-1.32194e-014	-1.7017e-014	-2.33719e-014	-1.53407e-014	-2.13685e-014	-1.51837e-014	-9.67916e-015	-6.64923e-015	-1.73693e-014
-9.70919e-015	-2.06329e-015	-6.0789e-015	-8.61061e-015	-1.1868e-014	-4.2259e-015	5.14544e-015	-2.00143e-014	-9.23073e-015	-1.21293e-014	-1.64331e-015	-8.50604e-015	1.07282e-015	-6.68896e-015	-9.00397e-015	-1.17231e-014	-1.3409e-014	-1.67655e-014	-2.34546e-014	-1.52172e-014	-2.13366e-014	-1.53545e-014	-9.97958e-015	-6.76116e-015	-1.72352e-014
-9.82013e-015	-2.32218e-015	-5.87605e-015	-8.56555e-015	-1.16179e-014	-4.14401e-015	5.08971e-015	-2.00424e-014	-9.32237e-015	-1.20077e-014	-1.76316e-015	-8.61314e-015	1.26757e-015	-6.77955e-015	-8.83807e-015	-1.18117e-014	-1.35883e-014	-1.65186e-014	-2.35114e-014	-1.51008e-014	-2.12836e-014	-1.54968e-014	-1.02534e-014	-6.85435e-015	-1.70617e-014
-9.91955e-015	-2.56183e-015	-5.68107e-015	-8.51145e-015	-1.13642e-014	-4.0811e-015	5.04654e-015	-2.00446e-014	-9.399e-015	-1.18823e-014	-1.88288e-015	-8.70394e-015	1.44663e-015	-6.87234e-015	-8.66316e-015	-1.19066e-014	-1.37563e-014	-1.62779e-014	-2.35397e-014	-1.49934e-014	-2.12084e-014	-1.56103e-014	-1.0499e-014	-6.92881e-015	-1.68522e-014
-1.00094e-014	-2.78161e-015	-5.49755e-015	-8.4501e-015	-1.11082e-014	-4.03862e-015	5.01581e-015	-2.00213e-014	-9.45907e-015	-1.17541e-014	-2.00122e-015	-8.77823e-015	1.60694e-015	-6.96829e-015	-8.48195e-015	-1.20072e-014	-1.3913e-014	-1.6045e-014	-2.35377e-014	-1.48968e-014	-2.11107e-014	-1.56954e-014	-1.07149e-014	-6.98435e-015	-1.66099e-014
-1.0091e-014	-2.98133e-015	-5.32863e-015	-8.38406e-015	-1.08502e-014	-4.01761e-015	4.99692e-015	-1.99725e-014	-9.50163e-015	-1.16238e-014	-2.11706e-015	-8.83667e-015	1.7461e-015	-7.06837e-015	-8.29761e-015	-1.21128e-014	-1.40582e-014	-1.5821e-014	-2.35033e-014	-1.48132e-014	-2.09907e-014	-1.57518e-014	-1.08994e-014	-7.02091e-015	-1.63385e-014
-1.01649e-014	-3.16017e-015	-5.17743e-015	-8.31451e-015	-1.05904e-014	-4.01907e-015	4.98969e-015	-1.98991e-014	-9.52605e-015	-1.14917e-014	-2.22892e-015	-8.87899e-015	1.86162e-015	-7.17318e-015	-8.11343e-015	-1.22225e-014	-1.41919e-014	-1.56072e-014	-2.34348e-014	-1.47434e-014	-2.08486e-014	-1.578e-014	-1.10508e-014	-7.03929e-015	-1.60414e-014
-1.02316e-014	-3.31729e-015	-5.04678e-015	-8.24337e-015	-1.03296e-014	-4.04308e-015	4.9935e-015	-1.98e-014	-9.53189e-015	-1.13589e-014	-2.3352e-015	-8.90518e-015	1.95224e-015	-7.28341e-015	-7.93246e-015	-1.23364e-014	-1.43137e-014	-1.54042e-014	-2.3331e-014	-1.4689e-014	-2.0684e-014	-1.57794e-014	-1.1168e-014	-7.0402e-015	-1.57231e-014
-1.02922e-014	-3.45204e-015	-4.93903e-015	-8.17275e-015	-1.00683e-014	-4.08978e-015	5.00705e-015	-1.96761e-014	-9.51837e-015	-1.12262e-014	-2.43401e-015	-8.91551e-015	2.01731e-015	-7.39999e-015	-7.75758e-015	-1.24533e-014	-1.44234e-014	-1.52132e-014	-2.31916e-014	-1.46505e-014	-2.04969e-014	-1.57507e-014	-1.12503e-014	-7.0236e-015	-1.5387e-014
-1.0347e-014	-3.56449e-015	-4.85651e-015	-8.10445e-015	-9.80718e-015	-4.15974e-015	5.02895e-015	-1.95273e-014	-9.48464e-015	-1.10939e-014	-2.52388e-015	-8.90999e-015	2.05538e-015	-7.52376e-015	-7.59231e-015	-1.2572e-014	-1.45209e-014	-1.50346e-014	-2.30159e-014	-1.46287e-014	-2.02885e-014	-1.56948e-014	-1.1297e-014	-6.98985e-015	-1.50371e-014
-1.03963e-014	-3.65456e-015	-4.80127e-015	-8.04092e-015	-9.54722e-015	-4.25254e-015	5.05862e-015	-1.9354e-014	-9.43076e-015	-1.09622e-014	-2.60389e-015	-8.88924e-015	2.06548e-015	-7.65548e-015	-7.44001e-015	-1.26915e-014	-1.46066e-014	-1.48688e-014	-2.28046e-014	-1.4624e-014	-2.00598e-014	-1.56127e-014	-1.13078e-014	-6.94066e-015	-1.46773e-014
-1.04408e-014	-3.72197e-015	-4.77423e-015	-7.98396e-015	-9.28893e-015	-4.36739e-015	5.09479e-015	-1.91566e-014	-9.35611e-015	-1.08314e-014	-2.67241e-015	-8.85334e-015	2.04845e-015	-7.79601e-015	-7.30345e-015	-1.28106e-014	-1.46804e-014	-1.47165e-014	-2.25572e-014	-1.46362e-014	-1.98115e-014	-1.55054e-014	-1.1282e-014	-6.8768e-015	-1.43116e-014
-1.04803e-014	-3.76754e-015	-4.77637e-015	-7.9346e-015	-9.0329e-015	-4.50326e-015	5.13597e-015	-1.89352e-014	-9.26089e-015	-1.07017e-014	-2.72772e-015	-8.80227e-015	2.0041e-015	-7.94586e-015	-7.18511e-015	-1.29278e-014	-1.47423e-014	-1.45775e-014	-2.22744e-014	-1.46644e-014	-1.95441e-014	-1.53738e-014	-1.12202e-014	-6.79855e-015	-1.39433e-014
-1.05146e-014	-3.79148e-015	-4.80884e-015	-7.89501e-015	-8.77952e-015	-4.65895e-015	5.18096e-015	-1.86905e-014	-9.14488e-015	-1.05727e-014	-2.76783e-015	-8.73657e-015	1.9331e-015	-8.10519e-015	-7.08776e-015	-1.30417e-014	-1.47921e-014	-1.44516e-014	-2.19571e-014	-1.47077e-014	-1.92588e-014	-1.52197e-014	-1.11227e-014	-6.70702e-015	-1.35765e-014
-1.05431e-014	-3.79358e-015	-4.87133e-015	-7.8657e-015	-8.52892e-015	-4.83264e-015	5.22809e-015	-1.84228e-014	-9.00856e-015	-1.04444e-014	-2.79086e-015	-8.65652e-015	1.83678e-015	-8.27376e-015	-7.01424e-015	-1.31504e-014	-1.48301e-014	-1.43393e-014	-2.16067e-014	-1.47653e-014	-1.89577e-014	-1.50439e-014	-1.09902e-014	-6.60326e-015	-1.32144e-014
-1.05661e-014	-3.77404e-015	-4.96423e-015	-7.84767e-015	-8.28155e-015	-5.02319e-015	5.27638e-015	-1.81328e-014	-8.85206e-015	-1.03172e-014	-2.79577e-015	-8.56194e-015	1.7173e-015	-8.45163e-015	-6.96655e-015	-1.32525e-014	-1.48559e-014	-1.42402e-014	-2.12253e-014	-1.48355e-014	-1.86416e-014	-1.48482e-014	-1.08242e-014	-6.48871e-015	-1.286e-014
-1.05825e-014	-3.73329e-015	-5.0871e-015	-7.84251e-015	-8.03834e-015	-5.2286e-015	5.32462e-015	-1.78216e-014	-8.6761e-015	-1.01908e-014	-2.78104e-015	-8.45305e-015	1.57615e-015	-8.63886e-015	-6.94618e-015	-1.33463e-014	-1.48698e-014	-1.41532e-014	-2.08145e-014	-1.4917e-014	-1.83122e-014	-1.46344e-014	-1.06266e-014	-6.36512e-015	-1.25164e-014
-1.05912e-014	-3.67354e-015	-5.23899e-015	-7.8504e-015	-7.7997e-015	-5.44661e-015	5.37118e-015	-1.74894e-014	-8.48051e-015	-1.0065e-014	-2.7449e-015	-8.33028e-015	1.41557e-015	-8.83454e-015	-6.95484e-015	-1.343e-014	-1.48712e-014	-1.40778e-014	-2.03766e-014	-1.50081e-014	-1.79717e-014	-1.4404e-014	-1.03988e-014	-6.23404e-015	-1.21865e-014
-1.05915e-014	-3.59567e-015	-5.41828e-015	-7.87221e-015	-7.56596e-015	-5.67468e-015	5.41474e-015	-1.71369e-014	-8.26569e-015	-9.93949e-015	-2.68626e-015	-8.19409e-015	1.23893e-015	-9.03833e-015	-6.99358e-015	-1.35026e-014	-1.48606e-014	-1.40131e-014	-1.99139e-014	-1.51071e-014	-1.76221e-014	-1.41587e-014	-1.01431e-014	-6.09696e-015	-1.1872e-014
-1.05822e-014	-3.50057e-015	-5.62347e-015	-7.90768e-015	-7.33754e-015	-5.91021e-015	5.45465e-015	-1.67651e-014	-8.03196e-015	-9.81407e-015	-2.60415e-015	-8.04443e-015	1.0496e-015	-9.24954e-015	-7.06307e-015	-1.35619e-014	-1.48388e-014	-1.39584e-014	-1.94292e-014	-1.5212e-014	-1.72656e-014	-1.39008e-014	-9.86192e-015	-5.95578e-015	-1.15746e-014
-1.05624e-014	-3.38943e-015	-5.85198e-015	-7.95695e-015	-7.1156e-015	-6.15075e-015	5.49024e-015	-1.63743e-014	-7.77989e-015	-9.68825e-015	-2.4975e-015	-7.88135e-015	8.50706e-016	-9.46761e-015	-7.1632e-015	-1.36077e-014	-1.48067e-014	-1.3912e-014	-1.89256e-014	-1.53206e-014	-1.69031e-014	-1.36329e-014	-9.55856e-015	-5.81233e-015	-1.12956e-014
-1.05309e-014	-3.26386e-015	-6.10198e-015	-8.02019e-015	-6.90046e-015	-6.39378e-015	5.52082e-015	-1.59657e-014	-7.5103e-015	-9.56164e-015	-2.36534e-015	-7.70548e-015	6.46163e-016	-9.69149e-015	-7.2937e-015	-1.36381e-014	-1.4765e-014	-1.38726e-014	-1.84066e-014	-1.54308e-014	-1.65367e-014	-1.33567e-014	-9.23584e-015	-5.6679e-015	-1.10362e-014
-1.04866e-014	-3.1253e-015	-6.37071e-015	-8.09675e-015	-6.69244e-015	-6.63613e-015	5.5458e-015	-1.55398e-014	-7.22409e-015	-9.43389e-015	-2.20701e-015	-7.51694e-015	4.39471e-016	-9.91985e-015	-7.45412e-015	-1.36518e-014	-1.47128e-014	-1.3839e-014	-1.78747e-014	-1.55405e-014	-1.61697e-014	-1.30742e-014	-8.89664e-015	-5.52412e-015	-1.07971e-014
-1.04286e-014	-2.97506e-015	-6.65524e-015	-8.18597e-015	-6.49215e-015	-6.87519e-015	5.56558e-015	-1.50974e-014	-6.92153e-015	-9.3046e-015	-2.02215e-015	-7.31593e-015	2.34275e-016	-1.01507e-014	-7.6428e-015	-1.36484e-014	-1.46501e-014	-1.38102e-014	-1.73334e-014	-1.56477e-014	-1.58034e-014	-1.27879e-014	-8.54426e-015	-5.38339e-015	-1.05784e-014
-1.03552e-014	-2.8141e-015	-6.95275e-015	-8.28736e-015	-6.30041e-015	-7.10819e-015	5.58047e-015	-1.46397e-014	-6.60293e-015	-9.1734e-015	-1.81035e-015	-7.10232e-015	3.50892e-017	-1.03834e-014	-7.85782e-015	-1.36255e-014	-1.45781e-014	-1.37849e-014	-1.67856e-014	-1.57502e-014	-1.54393e-014	-1.24999e-014	-8.18223e-015	-5.24724e-015	-1.03796e-014
-1.02652e-014	-2.64376e-015	-7.2595e-015	-8.3997e-015	-6.11721e-015	-7.33236e-015	5.58969e-015	-1.41667e-014	-6.26948e-015	-9.03959e-015	-1.57159e-015	-6.87618e-015	-1.53889e-016	-1.06164e-014	-8.0976e-015	-1.35827e-014	-1.44977e-014	-1.37617e-014	-1.62344e-014	-1.58466e-014	-1.50799e-014	-1.22128e-014	-7.81412e-015	-5.11717e-015	-1.01997e-014
-1.01574e-014	-2.46563e-015	-7.57251e-015	-8.52135e-015	-5.94297e-015	-7.54523e-015	5.59429e-015	-1.36795e-014	-5.92215e-015	-8.90207e-015	-1.30615e-015	-6.63779e-015	-3.29382e-016	-1.08479e-014	-8.3606e-015	-1.35193e-014	-1.44103e-014	-1.37385e-014	-1.5683e-014	-1.59349e-014	-1.47271e-014	-1.19284e-014	-7.44382e-015	-4.99521e-015	-1.00382e-014
-1.00304e-014	-2.28201e-015	-7.88863e-015	-8.65055e-015	-5.77824e-015	-7.74403e-015	5.59485e-015	-1.3179e-014	-5.56148e-015	-8.76061e-015	-1.01403e-015	-6.38748e-015	-4.88435e-016	-1.1077e-014	-8.64389e-015	-1.34354e-014	-1.4316e-014	-1.37141e-014	-1.51347e-014	-1.6013e-014	-1.43822e-014	-1.16489e-014	-7.07542e-015	-4.88294e-015	-9.8937e-015
-9.88371e-015	-2.09508e-015	-8.20394e-015	-8.7862e-015	-5.62306e-015	-7.92609e-015	5.59174e-015	-1.2666e-014	-5.18831e-015	-8.61484e-015	-6.95726e-016	-6.12559e-015	-6.27088e-016	-1.13011e-014	-8.94444e-015	-1.33309e-014	-1.42161e-014	-1.36868e-014	-1.45926e-014	-1.60796e-014	-1.40461e-014	-1.13763e-014	-6.71226e-015	-4.78225e-015	-9.7647e-015
-9.71672e-015	-1.90639e-015	-8.51486e-015	-8.92703e-015	-5.47788e-015	-8.08846e-015	5.58593e-015	-1.21419e-014	-4.80382e-015	-8.46375e-015	-3.52422e-016	-5.85242e-015	-7.42472e-016	-1.15185e-014	-9.25854e-015	-1.32054e-014	-1.4112e-014	-1.36549e-014	-1.40597e-014	-1.61327e-014	-1.37202e-014	-1.11122e-014	-6.35804e-015	-4.69419e-015	-9.64902e-015
-9.52912e-015	-1.71724e-015	-8.81759e-015	-9.07154e-015	-5.3431e-015	-8.22871e-015	5.57843e-015	-1.1607e-014	-4.40884e-015	-8.30685e-015	1.51098e-017	-5.56804e-015	-8.3111e-016	-1.17273e-014	-9.58258e-015	-1.30595e-014	-1.40044e-014	-1.36167e-014	-1.35385e-014	-1.61711e-014	-1.3405e-014	-1.08583e-014	-6.01713e-015	-4.61984e-015	-9.54471e-015
-9.3205e-015	-1.52941e-015	-9.10889e-015	-9.21758e-015	-5.21951e-015	-8.34509e-015	5.57049e-015	-1.10624e-014	-4.00435e-015	-8.14319e-015	4.05376e-016	-5.27287e-015	-8.9084e-016	-1.19251e-014	-9.91305e-015	-1.28928e-014	-1.38943e-014	-1.35711e-014	-1.30309e-014	-1.61932e-014	-1.31021e-014	-1.06164e-014	-5.69342e-015	-4.56053e-015	-9.44957e-015
-9.09079e-015	-1.34458e-015	-9.38558e-015	-9.36295e-015	-5.10636e-015	-8.43591e-015	5.56295e-015	-1.05087e-014	-3.59021e-015	-7.97231e-015	8.16723e-016	-4.96749e-015	-9.19425e-016	-1.21102e-014	-1.02462e-014	-1.27063e-014	-1.37817e-014	-1.35165e-014	-1.2539e-014	-1.61985e-014	-1.28115e-014	-1.03878e-014	-5.39003e-015	-4.51713e-015	-9.36088e-015
-8.8408e-015	-1.16457e-015	-9.64456e-015	-9.50538e-015	-5.00416e-015	-8.49961e-015	5.5576e-015	-9.94645e-015	-3.16671e-015	-7.79289e-015	1.2475e-015	-4.65265e-015	-9.15141e-016	-1.22808e-014	-1.05775e-014	-1.25004e-014	-1.36682e-014	-1.34511e-014	-1.20646e-014	-1.61871e-014	-1.25343e-014	-1.01734e-014	-5.11082e-015	-4.49001e-015	-9.2763e-015
-8.57143e-015	-9.90524e-016	-9.8824e-015	-9.64252e-015	-4.91336e-015	-8.53464e-015	5.55648e-015	-9.37679e-015	-2.7348e-015	-7.60463e-015	1.6959e-015	-4.32867e-015	-8.76396e-016	-1.24349e-014	-1.09031e-014	-1.22765e-014	-1.35544e-014	-1.33734e-014	-1.16102e-014	-1.61582e-014	-1.22699e-014	-9.97473e-015	-4.8589e-015	-4.47995e-015	-9.19288e-015
-8.2828e-015	-8.23281e-016	-1.00965e-014	-9.77236e-015	-4.83326e-015	-8.53991e-015	5.56049e-015	-8.80092e-015	-2.29477e-015	-7.40679e-015	2.1607e-015	-3.99612e-015	-8.02641e-016	-1.25713e-014	-1.12186e-014	-1.2035e-014	-1.34411e-014	-1.32817e-014	-1.11768e-014	-1.61121e-014	-1.20179e-014	-9.7922e-015	-4.63719e-015	-4.48702e-015	-9.10798e-015
-7.97592e-015	-6.64626e-016	-1.02842e-014	-9.89241e-015	-4.76419e-015	-8.51504e-015	5.57216e-015	-8.2198e-015	-1.84674e-015	-7.19876e-015	2.63994e-015	-3.65548e-015	-6.93085e-016	-1.26887e-014	-1.15199e-014	-1.17773e-014	-1.33294e-014	-1.3175e-014	-1.07657e-014	-1.60488e-014	-1.17782e-014	-9.62695e-015	-4.44824e-015	-4.51137e-015	-9.01858e-015
-7.65207e-015	-5.15352e-016	-1.04439e-014	-1.00007e-014	-4.70586e-015	-8.45962e-015	5.59287e-015	-7.63463e-015	-1.39132e-015	-6.97977e-015	3.13123e-015	-3.30758e-015	-5.46893e-016	-1.27848e-014	-1.18032e-014	-1.15053e-014	-1.32205e-014	-1.30525e-014	-1.03774e-014	-1.59685e-014	-1.15504e-014	-9.47909e-015	-4.29462e-015	-4.55344e-015	-8.92183e-015
-7.31325e-015	-3.76171e-016	-1.05734e-014	-1.00946e-014	-4.65797e-015	-8.37358e-015	5.6243e-015	-7.04662e-015	-9.28988e-016	-6.74952e-015	3.63237e-015	-2.95311e-015	-3.64415e-016	-1.28587e-014	-1.20647e-014	-1.12199e-014	-1.31154e-014	-1.29133e-014	-1.00123e-014	-1.58716e-014	-1.1333e-014	-9.34903e-015	-4.17871e-015	-4.61298e-015	-8.8154e-015
-6.96115e-015	-2.48822e-016	-1.06713e-014	-1.01722e-014	-4.61989e-015	-8.25668e-015	5.66864e-015	-6.45646e-015	-4.607e-016	-6.50747e-015	4.14153e-015	-2.59279e-015	-1.47455e-016	-1.29095e-014	-1.23007e-014	-1.09229e-014	-1.30142e-014	-1.27564e-014	-9.67069e-015	-1.57595e-014	-1.11247e-014	-9.2372e-015	-4.10235e-015	-4.68981e-015	-8.69742e-015
-6.59765e-015	-1.33231e-016	-1.07359e-014	-1.02323e-014	-4.59084e-015	-8.10991e-015	5.7272e-015	-5.86573e-015	1.27275e-017	-6.25295e-015	4.65655e-015	-2.22802e-015	1.02313e-016	-1.29354e-014	-1.2507e-014	-1.06168e-014	-1.29169e-014	-1.25815e-014	-9.35277e-015	-1.56329e-014	-1.09244e-014	-9.14342e-015	-4.06719e-015	-4.78364e-015	-8.56522e-015
-6.22562e-015	-3.04337e-017	-1.07665e-014	-1.02728e-014	-4.56998e-015	-7.93368e-015	5.80221e-015	-5.2755e-015	4.90215e-016	-5.98533e-015	5.1749e-015	-1.85996e-015	3.83299e-016	-1.29356e-014	-1.26811e-014	-1.0303e-014	-1.28246e-014	-1.23876e-014	-9.05806e-015	-1.54923e-014	-1.07306e-014	-9.06757e-015	-4.07442e-015	-4.8939e-015	-8.41696e-015
-5.84765e-015	5.93073e-017	-1.07626e-014	-1.02917e-014	-4.55649e-015	-7.72915e-015	5.89436e-015	-4.68705e-015	9.71941e-016	-5.70467e-015	5.69413e-015	-1.48951e-015	6.92562e-016	-1.29097e-014	-1.28202e-014	-9.98311e-015	-1.27372e-014	-1.21748e-014	-8.78572e-015	-1.53388e-014	-1.05415e-014	-9.0094e-015	-4.12498e-015	-5.0197e-015	-8.251e-015
-5.46661e-015	1.36067e-016	-1.07237e-014	-1.02877e-014	-4.55001e-015	-7.49724e-015	6.00531e-015	-4.10172e-015	1.4576e-015	-5.41076e-015	6.21273e-015	-1.11757e-015	1.02773e-015	-1.28577e-014	-1.29222e-014	-9.65884e-015	-1.26552e-014	-1.19427e-014	-8.53481e-015	-1.51746e-014	-1.03549e-014	-8.96817e-015	-4.21886e-015	-5.1598e-015	-8.06604e-015
-5.08475e-015	1.99547e-016	-1.06505e-014	-1.026e-014	-4.54885e-015	-7.23929e-015	6.13609e-015	-3.52039e-015	1.94654e-015	-5.10319e-015	6.72842e-015	-7.45577e-016	1.38689e-015	-1.27791e-014	-1.29842e-014	-9.33205e-015	-1.25789e-014	-1.16906e-014	-8.30389e-015	-1.50015e-014	-1.0169e-014	-8.94301e-015	-4.35629e-015	-5.31324e-015	-7.86063e-015
-4.70542e-015	2.49601e-016	-1.05434e-014	-1.02074e-014	-4.55219e-015	-6.957e-015	6.28815e-015	-2.94487e-015	2.43819e-015	-4.78155e-015	7.23922e-015	-3.74922e-016	1.76635e-015	-1.2674e-014	-1.30043e-014	-9.00449e-015	-1.25086e-014	-1.14189e-014	-8.09194e-015	-1.48205e-014	-9.98188e-015	-8.93309e-015	-4.53739e-015	-5.47893e-015	-7.63403e-015
-4.33129e-015	2.86044e-016	-1.0403e-014	-1.01289e-014	-4.55949e-015	-6.65244e-015	6.46258e-015	-2.37735e-015	2.9321e-015	-4.44606e-015	7.74347e-015	-7.3712e-018	2.16213e-015	-1.25426e-014	-1.29819e-014	-8.6779e-015	-1.2444e-014	-1.11271e-014	-7.89766e-015	-1.46329e-014	-9.79108e-015	-8.93743e-015	-4.76106e-015	-5.65604e-015	-7.38549e-015
-3.96572e-015	3.09549e-016	-1.02306e-014	-1.00233e-014	-4.56914e-015	-6.32669e-015	6.6606e-015	-1.81909e-015	3.42795e-015	-4.09629e-015	8.23966e-015	3.55913e-016	2.57068e-015	-1.23853e-014	-1.29167e-014	-8.35348e-015	-1.23847e-014	-1.08157e-014	-7.71881e-015	-1.44412e-014	-9.59416e-015	-8.95459e-015	-5.02668e-015	-5.84282e-015	-7.11509e-015
-3.61172e-015	3.20647e-016	-1.00275e-014	-9.89e-015	-4.5802e-015	-5.98121e-015	6.88249e-015	-1.27127e-015	3.92495e-015	-3.7322e-015	8.72582e-015	7.13806e-016	2.98843e-015	-1.22029e-014	-1.28084e-014	-8.03342e-015	-1.23299e-014	-1.04849e-014	-7.55366e-015	-1.42469e-014	-9.38942e-015	-8.9834e-015	-5.33234e-015	-6.03823e-015	-6.82284e-015
-3.27197e-015	3.19539e-016	-9.79527e-015	-9.72949e-015	-4.59144e-015	-5.61863e-015	7.12843e-015	-7.34694e-016	4.42241e-015	-3.35453e-015	9.20083e-015	1.06408e-015	3.41129e-015	-1.19964e-014	-1.26565e-014	-7.71933e-015	-1.22787e-014	-1.01351e-014	-7.40051e-015	-1.40519e-014	-9.17469e-015	-9.02218e-015	-5.67635e-015	-6.24099e-015	-6.50883e-015
-2.94987e-015	3.06181e-016	-9.53586e-015	-9.54141e-015	-4.60151e-015	-5.24139e-015	7.39918e-015	-2.10932e-016	4.92002e-015	-2.9639e-015	9.66342e-015	1.40552e-015	3.83538e-015	-1.17672e-014	-1.24623e-014	-7.41191e-015	-1.2231e-014	-9.76722e-015	-7.25737e-015	-1.38577e-014	-8.94779e-015	-9.06949e-015	-6.05619e-015	-6.44973e-015	-6.17459e-015
-2.64828e-015	2.81053e-016	-9.25158e-015	-9.32596e-015	-4.609e-015	-4.85131e-015	7.69523e-015	2.98655e-016	5.41789e-015	-2.56058e-015	1.01129e-014	1.73699e-015	4.25718e-015	-1.15168e-014	-1.22266e-014	-7.11268e-015	-1.2186e-014	-9.38172e-015	-7.1213e-015	-1.36658e-014	-8.70676e-015	-9.12391e-015	-6.4697e-015	-6.66299e-015	-5.82079e-015
-2.36946e-015	2.45536e-016	-8.94477e-015	-9.08419e-015	-4.61257e-015	-4.45021e-015	8.01654e-015	7.92566e-016	5.91455e-015	-2.14492e-015	1.05482e-014	2.05722e-015	4.67275e-015	-1.12464e-014	-1.19514e-014	-6.82225e-015	-1.21429e-014	-8.97898e-015	-6.98977e-015	-1.34778e-014	-8.44889e-015	-9.18423e-015	-6.91404e-015	-6.8799e-015	-5.44895e-015
-2.11634e-015	1.99213e-016	-8.61811e-015	-8.81663e-015	-4.6109e-015	-4.04023e-015	8.36293e-015	1.26923e-015	6.40903e-015	-1.71779e-015	1.0969e-014	2.36473e-015	5.0779e-015	-1.09572e-014	-1.16386e-014	-6.54156e-015	-1.21006e-014	-8.55997e-015	-6.86077e-015	-1.32954e-014	-8.17205e-015	-9.24952e-015	-7.38607e-015	-7.09903e-015	-5.06048e-015
-1.89089e-015	1.43538e-016	-8.27337e-015	-8.52417e-015	-4.60275e-015	-3.62346e-015	8.73413e-015	1.72756e-015	6.90093e-015	-1.28008e-015	1.13755e-014	2.65872e-015	5.46929e-015	-1.06511e-014	-1.12904e-014	-6.27102e-015	-1.20583e-014	-8.12557e-015	-6.7325e-015	-1.31197e-014	-7.87477e-015	-9.31835e-015	-7.88283e-015	-7.31928e-015	-4.65795e-015
-1.69476e-015	7.90486e-017	-7.91337e-015	-8.2083e-015	-4.5864e-015	-3.2016e-015	9.1307e-015	2.16727e-015	7.38942e-015	-8.32828e-016	1.17673e-014	2.93794e-015	5.84318e-015	-1.03295e-014	-1.09093e-014	-6.01114e-015	-1.20146e-014	-7.67696e-015	-6.60244e-015	-1.29527e-014	-7.5561e-015	-9.38879e-015	-8.40121e-015	-7.5402e-015	-4.24334e-015
-1.53004e-015	6.39264e-018	-7.54136e-015	-7.87034e-015	-4.56039e-015	-2.77591e-015	9.55188e-015	2.5867e-015	7.87272e-015	-3.77171e-016	1.21443e-014	3.20167e-015	6.19694e-015	-9.99545e-015	-1.04989e-014	-5.7625e-015	-1.19683e-014	-7.21515e-015	-6.46831e-015	-1.27947e-014	-7.21464e-015	-9.45933e-015	-8.9373e-015	-7.76034e-015	-3.81888e-015
-1.39853e-015	-7.36282e-017	-7.15966e-015	-7.51187e-015	-4.52363e-015	-2.34846e-015	9.99675e-015	2.9853e-015	8.35056e-015	8.61372e-017	1.25069e-014	3.44896e-015	6.52863e-015	-9.65027e-015	-1.00625e-014	-5.52425e-015	-1.1918e-014	-6.74135e-015	-6.32829e-015	-1.26468e-014	-6.8491e-015	-9.52873e-015	-9.48747e-015	-7.97878e-015	-3.38643e-015
-1.3003e-015	-1.61046e-016	-6.77102e-015	-7.13472e-015	-4.47533e-015	-1.92041e-015	1.04642e-014	3.36262e-015	8.82226e-015	5.56077e-016	1.28553e-014	3.67895e-015	6.83593e-015	-9.29674e-015	-9.60398e-015	-5.29623e-015	-1.18625e-014	-6.25743e-015	-6.18082e-015	-1.25107e-014	-6.45842e-015	-9.59578e-015	-1.00481e-014	-8.19485e-015	-2.9489e-015
-1.23484e-015	-2.55188e-016	-6.37817e-015	-6.74012e-015	-4.41432e-015	-1.49364e-015	1.09531e-014	3.71802e-015	9.28656e-015	1.03101e-015	1.31899e-014	3.8906e-015	7.1168e-015	-8.93719e-015	-9.12696e-015	-5.07887e-015	-1.18009e-014	-5.76435e-015	-6.02413e-015	-1.2387e-014	-6.04275e-015	-9.65925e-015	-1.06151e-014	-8.40803e-015	-2.50894e-015
-1.20314e-015	-3.55748e-016	-5.98387e-015	-6.33039e-015	-4.33927e-015	-1.06928e-015	1.14628e-014	4.0508e-015	9.74191e-015	1.5093e-015	1.35126e-014	4.08361e-015	7.37021e-015	-8.5734e-015	-8.63584e-015	-4.87167e-015	-1.17321e-014	-5.26411e-015	-5.85618e-015	-1.22764e-014	-5.60129e-015	-9.7178e-015	-1.11847e-014	-8.6174e-015	-2.06883e-015
-1.20397e-015	-4.62668e-016	-5.59086e-015	-5.90854e-015	-4.24962e-015	-6.48528e-016	1.19924e-014	4.35924e-015	1.01873e-014	1.98944e-015	1.38241e-014	4.25795e-015	7.59515e-015	-8.20774e-015	-8.13509e-015	-4.6739e-015	-1.16555e-014	-4.75861e-015	-5.67554e-015	-1.21787e-014	-5.13467e-015	-9.77074e-015	-1.1753e-014	-8.82184e-015	-1.63161e-015
-1.23678e-015	-5.75198e-016	-5.20186e-015	-5.4762e-015	-4.14401e-015	-2.32716e-016	1.254e-014	4.64375e-015	1.0622e-014	2.46928e-015	1.41254e-014	4.41314e-015	7.79077e-015	-7.84272e-015	-7.62918e-015	-4.48538e-015	-1.157e-014	-4.24984e-015	-5.48096e-015	-1.20941e-014	-4.6431e-015	-9.81771e-015	-1.23162e-014	-9.02164e-015	-1.19925e-015
-1.30052e-015	-6.92833e-016	-4.81856e-015	-5.03525e-015	-4.02214e-015	1.77756e-016	1.31048e-014	4.9043e-015	1.10447e-014	2.94717e-015	1.44176e-014	4.54988e-015	7.95771e-015	-7.48043e-015	-7.12201e-015	-4.30443e-015	-1.14744e-014	-3.73917e-015	-5.27151e-015	-1.20221e-014	-4.12733e-015	-9.85784e-015	-1.28712e-014	-9.21641e-015	-7.74191e-016
-1.39298e-015	-8.1566e-016	-4.44307e-015	-4.58815e-015	-3.88397e-015	5.82203e-016	1.3685e-014	5.14048e-015	1.14546e-014	3.42115e-015	1.47023e-014	4.66818e-015	8.09631e-015	-7.12323e-015	-6.61784e-015	-4.13098e-015	-1.1368e-014	-3.22859e-015	-5.04657e-015	-1.19622e-014	-3.58929e-015	-9.8911e-015	-1.34141e-014	-9.4058e-015	-3.58972e-016
-1.51216e-015	-9.43143e-016	-4.07798e-015	-4.13714e-015	-3.72873e-015	9.8023e-016	1.42791e-014	5.35292e-015	1.18507e-014	3.88963e-015	1.49807e-014	4.76855e-015	8.2072e-015	-6.77309e-015	-6.12113e-015	-3.96386e-015	-1.12504e-014	-2.72012e-015	-4.80549e-015	-1.19147e-014	-3.03068e-015	-9.91735e-015	-1.39413e-014	-9.58917e-015	4.42297e-017
-1.6559e-015	-1.07532e-015	-3.72503e-015	-3.68452e-015	-3.55634e-015	1.37147e-015	1.48857e-014	5.54212e-015	1.22321e-014	4.35087e-015	1.52542e-014	4.85187e-015	8.29261e-015	-6.43161e-015	-5.63602e-015	-3.80188e-015	-1.11208e-014	-2.21601e-015	-4.54803e-015	-1.1879e-014	-2.45357e-015	-9.93625e-015	-1.44502e-014	-9.76657e-015	4.32781e-016
-1.82135e-015	-1.21247e-015	-3.38587e-015	-3.23255e-015	-3.36589e-015	1.75615e-015	1.55033e-014	5.70846e-015	1.25973e-014	4.80284e-015	1.55246e-014	4.91956e-015	8.35472e-015	-6.10012e-015	-5.16611e-015	-3.64439e-015	-1.09788e-014	-1.71847e-015	-4.27356e-015	-1.18542e-014	-1.8595e-015	-9.94793e-015	-1.49375e-014	-9.93839e-015	8.0482e-016
-2.00553e-015	-1.35477e-015	-3.06194e-015	-2.7833e-015	-3.15769e-015	2.13339e-015	1.61305e-014	5.85282e-015	1.29458e-014	5.24366e-015	1.57931e-014	4.97237e-015	8.39528e-015	-5.7799e-015	-4.71498e-015	-3.49003e-015	-1.0825e-014	-1.22902e-015	-3.982e-015	-1.18404e-014	-1.25089e-015	-9.95223e-015	-1.54007e-014	-1.01047e-014	1.15892e-015
-2.20544e-015	-1.50224e-015	-2.75405e-015	-2.33845e-015	-2.93175e-015	2.50369e-015	1.67654e-014	5.97609e-015	1.32769e-014	5.67112e-015	1.60607e-014	5.012e-015	8.41681e-015	-5.47262e-015	-4.28598e-015	-3.33762e-015	-1.06583e-014	-7.49652e-016	-3.67453e-015	-1.18364e-014	-6.30115e-016	-9.94952e-015	-1.58375e-014	-1.02643e-014	1.49361e-015
-2.41692e-015	-1.65537e-015	-2.46328e-015	-1.9001e-015	-2.68772e-015	2.86706e-015	1.74072e-014	6.07911e-015	1.35898e-014	6.08376e-015	1.63284e-014	5.03967e-015	8.42212e-015	-5.17947e-015	-3.88218e-015	-3.18632e-015	-1.0479e-014	-2.82545e-016	-3.3511e-015	-1.18419e-014	1.226e-019	-9.93984e-015	-1.62457e-014	-1.04175e-014	1.80746e-015
-2.63716e-015	-1.81488e-015	-2.19061e-015	-1.47024e-015	-2.42676e-015	3.22333e-015	1.80533e-014	6.16337e-015	1.38838e-014	6.47928e-015	1.65975e-014	5.05694e-015	8.41444e-015	-4.90132e-015	-3.50626e-015	-3.03518e-015	-1.02876e-014	1.70399e-016	-3.01281e-015	-1.18557e-014	6.35974e-016	-9.92397e-015	-1.66236e-014	-1.05639e-014	2.09974e-015
-2.86178e-015	-1.98136e-015	-1.93581e-015	-1.05005e-015	-2.14947e-015	3.57273e-015	1.87022e-014	6.23075e-015	1.41587e-014	6.8564e-015	1.68692e-014	5.06555e-015	8.39749e-015	-4.63838e-015	-3.16088e-015	-2.88332e-015	-1.00846e-014	6.06707e-016	-2.66039e-015	-1.18763e-014	1.27395e-015	-9.90285e-015	-1.69698e-014	-1.07033e-014	2.36964e-015
-3.08726e-015	-2.15413e-015	-1.69887e-015	-6.40648e-016	-1.85653e-015	3.91548e-015	1.93521e-014	6.28257e-015	1.44143e-014	7.21347e-015	1.71447e-014	5.06735e-015	8.37529e-015	-4.39172e-015	-2.84775e-015	-2.72974e-015	-9.87091e-015	1.02443e-015	-2.29517e-015	-1.19024e-014	1.91058e-015	-9.87717e-015	-1.72838e-014	-1.08356e-014	2.61676e-015
-3.30923e-015	-2.33355e-015	-1.48005e-015	-2.43498e-016	-1.54837e-015	4.25159e-015	2.00014e-014	6.31994e-015	1.46498e-014	7.54898e-015	1.7425e-014	5.06442e-015	8.35128e-015	-4.16198e-015	-2.56823e-015	-2.5734e-015	-9.64661e-015	1.42163e-015	-1.91847e-015	-1.19336e-014	2.54231e-015	-9.84727e-015	-1.75645e-014	-1.09603e-014	2.841e-015
-3.52407e-015	-2.51984e-015	-1.27866e-015	1.40863e-016	-1.2255e-015	4.58055e-015	2.06478e-014	6.3452e-015	1.48654e-014	7.86098e-015	1.77105e-014	5.05885e-015	8.32899e-015	-3.94861e-015	-2.32354e-015	-2.41385e-015	-9.41296e-015	1.79706e-015	-1.53138e-015	-1.19687e-014	3.16559e-015	-9.81394e-015	-1.78113e-014	-1.10771e-014	3.04205e-015
-3.72782e-015	-2.71367e-015	-1.09459e-015	5.11772e-016	-8.89616e-016	4.90246e-015	2.12897e-014	6.35992e-015	1.50608e-014	8.14835e-015	1.80016e-014	5.05287e-015	8.31226e-015	-3.75072e-015	-2.11458e-015	-2.25113e-015	-9.17161e-015	2.14832e-015	-1.1357e-015	-1.20062e-014	3.77678e-015	-9.7777e-015	-1.80244e-014	-1.11856e-014	3.21942e-015
-3.91694e-015	-2.91454e-015	-9.27354e-016	8.68565e-016	-5.42115e-016	5.21746e-015	2.19239e-014	6.36551e-015	1.52362e-014	8.40921e-015	1.82983e-014	5.04848e-015	8.30544e-015	-3.56825e-015	-1.94193e-015	-2.08477e-015	-8.92367e-015	2.47316e-015	-7.33231e-016	-1.20452e-014	4.37168e-015	-9.73928e-015	-1.82039e-014	-1.12854e-014	3.3735e-015
-4.08785e-015	-3.12305e-015	-7.75897e-016	1.21067e-015	-1.84013e-016	5.52514e-015	2.25482e-014	6.36371e-015	1.5392e-014	8.64272e-015	1.86005e-014	5.04737e-015	8.31257e-015	-3.40064e-015	-1.80531e-015	-1.91388e-015	-8.67008e-015	2.77058e-015	-3.25339e-016	-1.20845e-014	4.94645e-015	-9.69977e-015	-1.83504e-014	-1.13756e-014	3.50506e-015
-4.23788e-015	-3.33925e-015	-6.38991e-016	1.53793e-015	1.83416e-016	5.82554e-015	2.3161e-014	6.3566e-015	1.55287e-014	8.84745e-015	1.89087e-014	5.05121e-015	8.33651e-015	-3.2473e-015	-1.70452e-015	-1.73846e-015	-8.41226e-015	3.03938e-015	8.58126e-017	-1.21225e-014	5.49749e-015	-9.66015e-015	-1.84649e-014	-1.14551e-014	3.61466e-015
-4.36398e-015	-3.56313e-015	-5.15299e-016	1.8507e-015	5.58871e-016	6.11797e-015	2.37608e-014	6.34659e-015	1.56467e-014	9.02258e-015	1.92217e-014	5.06241e-015	8.381e-015	-3.10749e-015	-1.63831e-015	-1.55806e-015	-8.15197e-015	3.2786e-015	4.9852e-016	-1.21586e-014	6.02113e-015	-9.62075e-015	-1.85489e-014	-1.15233e-014	3.70282e-015
-4.46363e-015	-3.79468e-015	-4.0351e-016	2.14946e-015	9.40707e-016	6.40214e-015	2.43457e-014	6.33534e-015	1.57468e-014	9.16789e-015	1.95391e-014	5.08344e-015	8.44867e-015	-2.97985e-015	-1.60535e-015	-1.37218e-015	-7.89031e-015	3.48742e-015	9.11358e-016	-1.21916e-014	6.51451e-015	-9.58232e-015	-1.86037e-014	-1.15796e-014	3.77071e-015
-4.53394e-015	-4.03294e-015	-3.02135e-016	2.43499e-015	1.32752e-015	6.67738e-015	2.49131e-014	6.32443e-015	1.58292e-014	9.28262e-015	1.98608e-014	5.11588e-015	8.543e-015	-2.86273e-015	-1.60472e-015	-1.18085e-015	-7.62891e-015	3.66464e-015	1.32223e-015	-1.222e-014	6.97409e-015	-9.5453e-015	-1.8631e-014	-1.16233e-014	3.81893e-015
-4.57339e-015	-4.27758e-015	-2.09645e-016	2.70826e-015	1.71805e-015	6.94296e-015	2.54603e-014	6.31539e-015	1.58956e-014	9.36644e-015	2.01857e-014	5.16101e-015	8.66648e-015	-2.75465e-015	-1.63426e-015	-9.8382e-016	-7.36965e-015	3.8094e-015	1.72876e-015	-1.22432e-014	7.39734e-015	-9.51066e-015	-1.86331e-014	-1.16541e-014	3.84876e-015
-4.58048e-015	-4.52867e-015	-1.24715e-016	2.96926e-015	2.11073e-015	7.19832e-015	2.59853e-014	6.3103e-015	1.59473e-014	9.41867e-015	2.05124e-014	5.21955e-015	8.82066e-015	-2.65389e-015	-1.6919e-015	-7.81221e-016	-7.11457e-015	3.92162e-015	2.129e-015	-1.22605e-014	7.78127e-015	-9.47839e-015	-1.86118e-014	-1.16706e-014	3.86109e-015
-4.5542e-015	-4.78538e-015	-4.52543e-017	3.21899e-015	2.50406e-015	7.4426e-015	2.64854e-014	6.31051e-015	1.59857e-014	9.43958e-015	2.08393e-014	5.29284e-015	9.00815e-015	-2.55891e-015	-1.77511e-015	-5.73717e-016	-6.86538e-015	4.00077e-015	2.52114e-015	-1.22715e-014	8.1235e-015	-9.44956e-015	-1.85694e-014	-1.1672e-014	3.85682e-015
-4.49372e-015	-5.04678e-015	2.9803e-017	3.45847e-015	2.89669e-015	7.67465e-015	2.69588e-014	6.31724e-015	1.60125e-014	9.42912e-015	2.11649e-014	5.38213e-015	9.22972e-015	-2.46829e-015	-1.88082e-015	-3.61742e-016	-6.62358e-015	4.04705e-015	2.90332e-015	-1.22758e-014	8.4216e-015	-9.42392e-015	-1.85085e-014	-1.16578e-014	3.83691e-015
-4.39824e-015	-5.31213e-015	1.02497e-016	3.68922e-015	3.28658e-015	7.89338e-015	2.74034e-014	6.33153e-015	1.6029e-014	9.38757e-015	2.14876e-014	5.48799e-015	9.48659e-015	-2.37998e-015	-2.00627e-015	-1.45296e-016	-6.3909e-015	4.06105e-015	3.27468e-015	-1.22725e-014	8.67393e-015	-9.40086e-015	-1.84317e-014	-1.16264e-014	3.80231e-015
-4.26785e-015	-5.58003e-015	1.74332e-016	3.9124e-015	3.67229e-015	8.09762e-015	2.78162e-014	6.35455e-015	1.60363e-014	9.3152e-015	2.18055e-014	5.6104e-015	9.77934e-015	-2.29232e-015	-2.14827e-015	7.47532e-017	-6.16916e-015	4.04288e-015	3.63362e-015	-1.22617e-014	8.87852e-015	-9.38064e-015	-1.83413e-014	-1.15768e-014	3.75366e-015
-4.10349e-015	-5.84898e-015	2.46806e-016	4.12891e-015	4.053e-015	8.28628e-015	2.81957e-014	6.38699e-015	1.60367e-014	9.21314e-015	2.2117e-014	5.74901e-015	1.01085e-014	-2.20326e-015	-2.30393e-015	2.98101e-016	-5.95932e-015	3.99327e-015	3.97904e-015	-1.22425e-014	9.03395e-015	-9.36325e-015	-1.824e-014	-1.15085e-014	3.69214e-015
-3.90626e-015	-6.11792e-015	3.21426e-016	4.34012e-015	4.42682e-015	8.45849e-015	2.854e-014	6.42984e-015	1.6032e-014	9.08273e-015	2.2421e-014	5.90376e-015	1.04735e-014	-2.11129e-015	-2.46999e-015	5.25109e-016	-5.76264e-015	3.91419e-015	4.30969e-015	-1.22151e-014	9.14006e-015	-9.34808e-015	-1.81307e-014	-1.14203e-014	3.61864e-015
-3.67797e-015	-6.38509e-015	3.99296e-016	4.54743e-015	4.79236e-015	8.61295e-015	2.88471e-014	6.4839e-015	1.60241e-014	8.92529e-015	2.27153e-014	6.07446e-015	1.08736e-014	-2.01472e-015	-2.64315e-015	7.54749e-016	-5.57966e-015	3.8071e-015	4.62388e-015	-1.21796e-014	9.19693e-015	-9.33434e-015	-1.80159e-014	-1.13112e-014	3.53334e-015
-3.42068e-015	-6.6489e-015	4.81542e-016	4.75223e-015	5.14894e-015	8.74898e-015	2.91156e-014	6.5494e-015	1.60147e-014	8.74236e-015	2.29981e-014	6.25999e-015	1.1308e-014	-1.91187e-015	-2.82038e-015	9.87067e-016	-5.41095e-015	3.67314e-015	4.92117e-015	-1.21358e-014	9.20478e-015	-9.32207e-015	-1.78976e-014	-1.11809e-014	3.43739e-015
-3.13614e-015	-6.908e-015	5.7028e-016	4.95581e-015	5.49575e-015	8.86595e-015	2.93433e-014	6.62645e-015	1.60053e-014	8.53541e-015	2.32676e-014	6.45937e-015	1.17752e-014	-1.80129e-015	-2.99797e-015	1.2215e-015	-5.25777e-015	3.51439e-015	5.20091e-015	-1.20832e-014	9.16421e-015	-9.31059e-015	-1.77784e-014	-1.10291e-014	3.33123e-015
-2.82704e-015	-7.16036e-015	6.66776e-016	5.15961e-015	5.83171e-015	8.96268e-015	2.9529e-014	6.71489e-015	1.59971e-014	8.30643e-015	2.3522e-014	6.67121e-015	1.22732e-014	-1.68114e-015	-3.17272e-015	1.45724e-015	-5.12029e-015	3.33282e-015	5.46252e-015	-1.20218e-014	9.07587e-015	-9.29893e-015	-1.76603e-014	-1.08559e-014	3.21468e-015
-2.49652e-015	-7.4041e-015	7.71582e-016	5.36514e-015	6.15635e-015	9.03817e-015	2.96722e-014	6.81497e-015	1.59914e-014	8.05743e-015	2.37598e-014	6.89474e-015	1.27989e-014	-1.55029e-015	-3.34105e-015	1.69413e-015	-4.99898e-015	3.13108e-015	5.70529e-015	-1.19518e-014	8.94154e-015	-9.2862e-015	-1.75452e-014	-1.06611e-014	3.08908e-015
-2.14683e-015	-7.63797e-015	8.8499e-016	5.57303e-015	6.46883e-015	9.09238e-015	2.97717e-014	6.92588e-015	1.59898e-014	7.79017e-015	2.39791e-014	7.12763e-015	1.33493e-014	-1.40789e-015	-3.50054e-015	1.93211e-015	-4.89408e-015	2.91195e-015	5.92928e-015	-1.18741e-014	8.76273e-015	-9.27097e-015	-1.74348e-014	-1.04437e-014	2.95493e-015
-1.78073e-015	-7.86014e-015	1.00819e-015	5.78412e-015	6.76903e-015	9.1252e-015	2.9827e-014	7.04797e-015	1.59941e-014	7.5068e-015	2.41791e-014	7.36782e-015	1.39217e-014	-1.25267e-015	-3.64812e-015	2.17024e-015	-4.80467e-015	2.67785e-015	6.13473e-015	-1.17892e-014	8.54229e-015	-9.25249e-015	-1.7331e-014	-1.02039e-014	2.81263e-015
-1.40215e-015	-8.06871e-015	1.14107e-015	5.99975e-015	7.05655e-015	9.13596e-015	2.98382e-014	7.1803e-015	1.60055e-014	7.21031e-015	2.43581e-014	7.61333e-015	1.4513e-014	-1.08406e-015	-3.78079e-015	2.40848e-015	-4.72999e-015	2.43209e-015	6.32183e-015	-1.16985e-014	8.28299e-015	-9.22892e-015	-1.72346e-014	-9.94191e-015	2.66209e-015
-1.01427e-015	-8.26162e-015	1.28412e-015	6.22029e-015	7.3314e-015	9.12438e-015	2.98055e-014	7.32199e-015	1.60248e-014	6.90334e-015	2.45155e-014	7.86246e-015	1.512e-014	-9.01718e-016	-3.89671e-015	2.64686e-015	-4.67062e-015	2.17747e-015	6.49038e-015	-1.16025e-014	7.98762e-015	-9.19905e-015	-1.71468e-014	-9.65847e-015	2.50366e-015
-6.19924e-016	-8.43756e-015	1.43802e-015	6.44622e-015	7.59349e-015	9.09095e-015	2.97286e-014	7.47329e-015	1.60534e-014	6.5892e-015	2.46509e-014	8.1134e-015	1.57387e-014	-7.05218e-016	-3.99381e-015	2.88467e-015	-4.6256e-015	1.91699e-015	6.6414e-015	-1.15016e-014	7.65934e-015	-9.16214e-015	-1.70684e-014	-9.3543e-015	2.33779e-015
-2.22598e-016	-8.59506e-015	1.60302e-015	6.67795e-015	7.84294e-015	9.03642e-015	2.96087e-014	7.63343e-015	1.60923e-014	6.27122e-015	2.47633e-014	8.36328e-015	1.63651e-014	-4.94958e-016	-4.07026e-015	3.12198e-015	-4.59367e-015	1.65391e-015	6.77591e-015	-1.13966e-014	7.30239e-015	-9.11727e-015	-1.69995e-014	-9.02968e-015	2.16556e-015
1.74437e-016	-8.73276e-015	1.77833e-015	6.91541e-015	8.0802e-015	8.96116e-015	2.94469e-014	7.80147e-015	1.61419e-014	5.95187e-015	2.48522e-014	8.60997e-015	1.69955e-014	-2.71246e-016	-4.12422e-015	3.3584e-015	-4.57408e-015	1.39081e-015	6.89431e-015	-1.12889e-014	6.92027e-015	-9.06281e-015	-1.694e-014	-8.68581e-015	1.98729e-015
5.6809e-016	-8.84864e-015	1.96412e-015	7.15883e-015	8.30631e-015	8.86663e-015	2.9245e-014	7.97601e-015	1.62023e-014	5.63419e-015	2.4917e-014	8.85108e-015	1.76264e-014	-3.40641e-017	-4.15398e-015	3.59374e-015	-4.56564e-015	1.1311e-015	6.99821e-015	-1.11789e-014	6.51774e-015	-8.99796e-015	-1.68899e-014	-8.32422e-015	1.80294e-015
9.5493e-016	-8.94157e-015	2.1594e-015	7.40822e-015	8.52202e-015	8.75396e-015	2.90045e-014	8.15649e-015	1.6274e-014	5.32076e-015	2.4958e-014	9.08458e-015	1.82534e-014	2.15945e-016	-4.15932e-015	3.82672e-015	-4.56759e-015	8.77862e-016	7.08899e-015	-1.10667e-014	6.09919e-015	-8.92153e-015	-1.68487e-014	-7.9465e-015	1.61325e-015
1.33273e-015	-9.01085e-015	2.36403e-015	7.6634e-015	8.72807e-015	8.62444e-015	2.87272e-014	8.34227e-015	1.63574e-014	5.01501e-015	2.49754e-014	9.30871e-015	1.88721e-014	4.78477e-016	-4.13978e-015	4.05701e-015	-4.57829e-015	6.33511e-016	7.16741e-015	-1.09531e-014	5.66888e-015	-8.83249e-015	-1.68159e-014	-7.55404e-015	1.4187e-015
1.69896e-015	-9.05575e-015	2.57736e-015	7.92371e-015	8.92563e-015	8.4805e-015	2.84153e-014	8.53281e-015	1.64523e-014	4.71997e-015	2.49705e-014	9.52096e-015	1.94793e-014	7.52738e-016	-4.09424e-015	4.2842e-015	-4.59564e-015	4.01004e-016	7.23485e-015	-1.08389e-014	5.23088e-015	-8.73004e-015	-1.67901e-014	-7.14818e-015	1.21978e-015
2.05088e-015	-9.07555e-015	2.79891e-015	8.18886e-015	9.11589e-015	8.32391e-015	2.8072e-014	8.72692e-015	1.65582e-014	4.43896e-015	2.49439e-014	9.71981e-015	2.00707e-014	1.03735e-015	-4.023e-015	4.50797e-015	-4.61897e-015	1.83094e-016	7.29264e-015	-1.07247e-014	4.79006e-015	-8.61372e-015	-1.67703e-014	-6.73082e-015	1.01723e-015
2.38634e-015	-9.06966e-015	3.02821e-015	8.4579e-015	9.29962e-015	8.15707e-015	2.77e-014	8.92447e-015	1.66752e-014	4.17515e-015	2.48959e-014	9.90357e-015	2.06423e-014	1.33108e-015	-3.92603e-015	4.7277e-015	-4.64724e-015	-1.83259e-017	7.34271e-015	-1.06116e-014	4.35162e-015	-8.4831e-015	-1.67549e-014	-6.30385e-015	8.12365e-016
2.70396e-015	-9.03801e-015	3.26455e-015	8.72957e-015	9.4781e-015	7.98182e-015	2.73024e-014	9.1254e-015	1.68027e-014	3.93158e-015	2.48284e-014	1.00713e-014	2.11906e-014	1.63236e-015	-3.80432e-015	4.94209e-015	-4.67826e-015	-2.00767e-016	7.38682e-015	-1.05008e-014	3.91996e-015	-8.33732e-015	-1.6742e-014	-5.86931e-015	6.05816e-016
3.00204e-015	-8.98043e-015	3.50678e-015	9.00285e-015	9.65258e-015	7.79997e-015	2.68824e-014	9.33007e-015	1.69402e-014	3.71103e-015	2.47428e-014	1.02213e-014	2.17126e-014	1.94023e-015	-3.65842e-015	5.15058e-015	-4.71043e-015	-3.6232e-016	7.42611e-015	-1.03928e-014	3.49992e-015	-8.17614e-015	-1.67302e-014	-5.42961e-015	3.9825e-016
3.28001e-015	-8.89675e-015	3.7534e-015	9.27635e-015	9.82418e-015	7.61413e-015	2.64437e-014	9.53869e-015	1.70868e-014	3.51671e-015	2.46409e-014	1.0353e-014	2.2204e-014	2.25321e-015	-3.48945e-015	5.35258e-015	-4.74262e-015	-5.01757e-016	7.46204e-015	-1.02883e-014	3.09653e-015	-8.00004e-015	-1.67178e-014	-4.9875e-015	1.92127e-016
3.53656e-015	-8.78725e-015	4.00389e-015	9.54904e-015	9.99449e-015	7.42727e-015	2.59908e-014	9.75073e-015	1.72414e-014	3.3509e-015	2.45243e-014	1.04661e-014	2.2662e-014	2.56936e-015	-3.29851e-015	5.54665e-015	-4.77373e-015	-6.17253e-016	7.49596e-015	-1.01883e-014	2.71394e-015	-7.80906e-015	-1.67027e-014	-4.54471e-015	-1.11633e-017
3.77091e-015	-8.65196e-015	4.257e-015	9.81899e-015	1.01649e-014	7.24163e-015	2.55269e-014	9.96544e-015	1.74024e-014	3.21631e-015	2.43945e-014	1.05604e-014	2.30842e-014	2.88674e-015	-3.0871e-015	5.73129e-015	-4.80205e-015	-7.08026e-016	7.52923e-015	-1.0093e-014	2.35539e-015	-7.60327e-015	-1.66828e-014	-4.10352e-015	-2.1091e-016
3.98326e-015	-8.49192e-015	4.51131e-015	1.00844e-014	1.03365e-014	7.05954e-015	2.50558e-014	1.01829e-014	1.75688e-014	3.11483e-015	2.42538e-014	1.06365e-014	2.34688e-014	3.20376e-015	-2.85738e-015	5.90518e-015	-4.82673e-015	-7.73385e-016	7.56314e-015	-1.00036e-014	2.0257e-015	-7.38326e-015	-1.66561e-014	-3.66599e-015	-4.05308e-016
4.17409e-015	-8.30777e-015	4.76582e-015	1.03431e-014	1.05099e-014	6.88315e-015	2.45826e-014	1.04032e-014	1.77397e-014	3.04877e-015	2.41046e-014	1.06947e-014	2.38138e-014	3.51857e-015	-2.61097e-015	6.06783e-015	-4.84683e-015	-8.12999e-016	7.59858e-015	-9.92089e-015	1.72924e-015	-7.14918e-015	-1.662e-014	-3.23416e-015	-5.92105e-016
4.34369e-015	-8.1007e-015	5.01974e-015	1.05937e-014	1.06857e-014	6.71513e-015	2.41112e-014	1.06265e-014	1.79134e-014	3.02011e-015	2.3949e-014	1.07357e-014	2.41181e-014	3.82937e-015	-2.34949e-015	6.21774e-015	-4.86113e-015	-8.26668e-016	7.63679e-015	-9.84497e-015	1.46912e-015	-6.90209e-015	-1.65725e-014	-2.8105e-015	-7.69644e-016
4.49329e-015	-7.87206e-015	5.2716e-015	1.08347e-014	1.08648e-014	6.5579e-015	2.36449e-014	1.08536e-014	1.8088e-014	3.02963e-015	2.37893e-014	1.0761e-014	2.43807e-014	4.13501e-015	-2.07537e-015	6.35327e-015	-4.86926e-015	-8.15123e-016	7.67917e-015	-9.77541e-015	1.24789e-015	-6.64366e-015	-1.65114e-014	-2.39732e-015	-9.36723e-016
4.62429e-015	-7.62349e-015	5.52004e-015	1.10646e-014	1.10479e-014	6.41427e-015	2.31877e-014	1.10858e-014	1.82626e-014	3.07928e-015	2.36277e-014	1.07722e-014	2.46006e-014	4.43364e-015	-1.79108e-015	6.47363e-015	-4.87075e-015	-7.7879e-016	7.72655e-015	-9.71331e-015	1.06847e-015	-6.37469e-015	-1.64352e-014	-1.99674e-015	-1.0911e-015
4.73804e-015	-7.35644e-015	5.76467e-015	1.12812e-014	1.1236e-014	6.28609e-015	2.27427e-014	1.13241e-014	1.84364e-014	3.16948e-015	2.34663e-014	1.07713e-014	2.47771e-014	4.72409e-015	-1.49921e-015	6.57735e-015	-4.86585e-015	-7.19304e-016	7.77978e-015	-9.65885e-015	9.33766e-016	-6.09648e-015	-1.63417e-014	-1.60997e-015	-1.23012e-015
4.83608e-015	-7.07201e-015	6.00412e-015	1.14823e-014	1.14291e-014	6.17523e-015	2.23136e-014	1.15683e-014	1.86077e-014	3.30049e-015	2.33077e-014	1.07607e-014	2.49102e-014	5.00513e-015	-1.20225e-015	6.66364e-015	-4.85408e-015	-6.37822e-016	7.83979e-015	-9.61177e-015	8.45743e-016	-5.81007e-015	-1.62291e-014	-1.23859e-015	-1.35242e-015
4.9204e-015	-6.77152e-015	6.23714e-015	1.16666e-014	1.16274e-014	6.08289e-015	2.19035e-014	1.18192e-014	1.87752e-014	3.47274e-015	2.3154e-014	1.07427e-014	2.50001e-014	5.27544e-015	-9.02245e-016	6.73047e-015	-4.83569e-015	-5.35709e-016	7.90701e-015	-9.57259e-015	8.05615e-016	-5.51736e-015	-1.6096e-014	-8.84847e-016	-1.45593e-015
4.9922e-015	-6.45728e-015	6.4625e-015	1.18329e-014	1.1831e-014	6.00977e-015	2.15155e-014	1.20766e-014	1.89374e-014	3.68598e-015	2.30063e-014	1.07196e-014	2.50479e-014	5.53334e-015	-6.01481e-016	6.77561e-015	-4.81121e-015	-4.15032e-016	7.98165e-015	-9.54085e-015	8.14447e-016	-5.21984e-015	-1.59415e-014	-5.49654e-016	-1.53883e-015
5.05325e-015	-6.13049e-015	6.67876e-015	1.19796e-014	1.20392e-014	5.95671e-015	2.11525e-014	1.23417e-014	1.90925e-014	3.93945e-015	2.28674e-014	1.06938e-014	2.50542e-014	5.77775e-015	-3.02544e-016	6.79786e-015	-4.78127e-015	-2.78082e-016	8.06339e-015	-9.51678e-015	8.72857e-016	-4.91906e-015	-1.57652e-014	-2.33479e-016	-1.59965e-015
5.10529e-015	-5.7931e-015	6.8849e-015	1.21054e-014	1.22512e-014	5.92406e-015	2.08166e-014	1.2616e-014	1.924e-014	4.2321e-015	2.27386e-014	1.06687e-014	2.50211e-014	6.0075e-015	-7.42061e-018	6.79657e-015	-4.74701e-015	-1.27345e-016	8.15229e-015	-9.5e-015	9.81475e-016	-4.61667e-015	-1.5566e-014	6.19681e-017	-1.63648e-015
5.15012e-015	-5.44612e-015	7.08089e-015	1.2209e-014	1.2467e-014	5.91295e-015	2.05096e-014	1.28998e-014	1.93789e-014	4.56265e-015	2.26212e-014	1.06474e-014	2.49502e-014	6.22141e-015	2.8221e-016	6.77101e-015	-4.70941e-015	3.46416e-017	8.24827e-015	-9.49019e-015	1.13963e-015	-4.31466e-015	-1.53432e-014	3.35596e-016	-1.64877e-015
5.19025e-015	-5.09108e-015	7.26587e-015	1.22896e-014	1.2686e-014	5.92273e-015	2.02334e-014	1.31936e-014	1.95083e-014	4.92984e-015	2.25168e-014	1.06327e-014	2.4843e-014	6.41895e-015	5.6429e-016	6.71993e-015	-4.66908e-015	2.05119e-016	8.35054e-015	-9.48657e-015	1.34659e-015	-4.01465e-015	-1.50968e-014	5.86835e-016	-1.63529e-015
5.22751e-015	-4.73019e-015	7.43884e-015	1.23459e-014	1.29063e-014	5.95312e-015	1.99887e-014	1.34975e-014	1.96277e-014	5.33146e-015	2.24262e-014	1.06277e-014	2.4702e-014	6.59973e-015	8.36405e-016	6.64282e-015	-4.62776e-015	3.81029e-016	8.4587e-015	-9.48892e-015	1.60127e-015	-3.71862e-015	-1.48272e-014	8.15914e-016	-1.59506e-015
5.26348e-015	-4.36439e-015	7.59945e-015	1.23781e-014	1.31267e-014	6.00371e-015	1.97757e-014	1.38126e-014	1.97363e-014	5.76542e-015	2.2351e-014	1.06356e-014	2.45302e-014	6.76303e-015	1.09688e-015	6.53877e-015	-4.58681e-015	5.59712e-016	8.57189e-015	-9.49732e-015	1.90141e-015	-3.42802e-015	-1.45351e-014	1.02287e-015	-1.5268e-015
5.30028e-015	-3.99466e-015	7.74615e-015	1.23859e-014	1.33459e-014	6.07367e-015	1.95956e-014	1.41396e-014	1.9833e-014	6.22908e-015	2.22917e-014	1.06596e-014	2.43305e-014	6.90849e-015	1.34366e-015	6.40675e-015	-4.54781e-015	7.38543e-016	8.68938e-015	-9.51103e-015	2.24531e-015	-3.14412e-015	-1.42214e-014	1.20736e-015	-1.43015e-015
5.33938e-015	-3.62295e-015	7.87791e-015	1.23691e-014	1.35617e-014	6.16087e-015	1.94476e-014	1.44785e-014	1.99173e-014	6.72002e-015	2.22485e-014	1.07027e-014	2.41062e-014	7.03637e-015	1.57513e-015	6.24716e-015	-4.51292e-015	9.13447e-016	8.81077e-015	-9.52941e-015	2.63043e-015	-2.86757e-015	-1.38866e-014	1.36982e-015	-1.30499e-015
5.38185e-015	-3.2505e-015	7.99388e-015	1.2327e-014	1.37723e-014	6.26367e-015	1.93307e-014	1.48291e-014	1.99889e-014	7.23566e-015	2.22215e-014	1.0768e-014	2.38602e-014	7.14653e-015	1.78991e-015	6.05977e-015	-4.48431e-015	1.08267e-015	8.93535e-015	-9.55153e-015	3.05401e-015	-2.59985e-015	-1.3532e-014	1.51003e-015	-1.15185e-015
5.42896e-015	-2.87831e-015	8.09367e-015	1.22597e-014	1.39756e-014	6.38048e-015	1.92441e-014	1.5191e-014	2.00474e-014	7.7717e-015	2.22106e-014	1.08577e-014	2.35963e-014	7.23882e-015	1.98706e-015	5.84422e-015	-4.46343e-015	1.24296e-015	9.06125e-015	-9.57714e-015	3.51336e-015	-2.3423e-015	-1.3159e-014	1.62914e-015	-9.71047e-016
5.48233e-015	-2.50655e-015	8.17635e-015	1.21679e-014	1.41689e-014	6.5093e-015	1.91867e-014	1.55649e-014	2.00929e-014	8.32519e-015	2.22158e-014	1.09743e-014	2.33173e-014	7.31282e-015	2.1649e-015	5.60104e-015	-4.45161e-015	1.39205e-015	9.18712e-015	-9.6057e-015	4.00554e-015	-2.09604e-015	-1.27696e-014	1.72866e-015	-7.63664e-016
5.54245e-015	-2.13586e-015	8.24167e-015	1.20524e-014	1.43506e-014	6.64777e-015	1.9156e-014	1.595e-014	2.01258e-014	8.89244e-015	2.22368e-014	1.11203e-014	2.30272e-014	7.36872e-015	2.32272e-015	5.33115e-015	-4.45067e-015	1.52803e-015	9.31209e-015	-9.63631e-015	4.52691e-015	-1.8614e-015	-1.23653e-014	1.80949e-015	-5.30474e-016
5.60972e-015	-1.76706e-015	8.28896e-015	1.19142e-014	1.45183e-014	6.79244e-015	1.91504e-014	1.63451e-014	2.01468e-014	9.4703e-015	2.22737e-014	1.1297e-014	2.27296e-014	7.40684e-015	2.46027e-015	5.0359e-015	-4.46226e-015	1.64841e-015	9.43461e-015	-9.66717e-015	5.0738e-015	-1.63907e-015	-1.19489e-014	1.87316e-015	-2.72521e-016
5.68478e-015	-1.40048e-015	8.31799e-015	1.17541e-014	1.4669e-014	6.94125e-015	1.91674e-014	1.67492e-014	2.01573e-014	1.0055e-014	2.23254e-014	1.15063e-014	2.24287e-014	7.42789e-015	2.57692e-015	4.71657e-015	-4.48832e-015	1.75155e-015	9.55368e-015	-9.69819e-015	5.64228e-015	-1.42962e-015	-1.15228e-014	1.92124e-015	8.53195e-018
5.76722e-015	-1.03684e-015	8.32831e-015	1.15735e-014	1.48005e-014	7.09129e-015	1.92037e-014	1.71617e-014	2.01572e-014	1.06427e-014	2.23905e-014	1.17488e-014	2.21276e-014	7.43198e-015	2.67248e-015	4.37468e-015	-4.53013e-015	1.8351e-015	9.66875e-015	-9.72852e-015	6.22831e-015	-1.23283e-015	-1.10893e-014	1.95531e-015	3.11002e-016
5.85703e-015	-6.76253e-016	8.31978e-015	1.1374e-014	1.4911e-014	7.23978e-015	1.92568e-014	1.75813e-014	2.01471e-014	1.12297e-014	2.24682e-014	1.20255e-014	2.18306e-014	7.41938e-015	2.74693e-015	4.01227e-015	-4.58969e-015	1.89773e-015	9.77785e-015	-9.75657e-015	6.82775e-015	-1.04864e-015	-1.06501e-014	1.97741e-015	6.33142e-016
5.95401e-015	-3.18701e-016	8.29181e-015	1.11568e-014	1.49975e-014	7.38429e-015	1.93235e-014	1.80067e-014	2.01279e-014	1.18122e-014	2.25572e-014	1.23365e-014	2.15408e-014	7.39018e-015	2.80046e-015	3.63154e-015	-4.66881e-015	1.93787e-015	9.87994e-015	-9.78175e-015	7.43667e-015	-8.76812e-016	-1.0208e-014	1.98969e-015	9.72723e-016
6.05809e-015	3.60213e-017	8.24423e-015	1.09232e-014	1.50578e-014	7.52158e-015	1.94011e-014	1.84368e-014	2.01012e-014	1.2387e-014	2.26561e-014	1.26818e-014	2.12616e-014	7.3447e-015	2.83347e-015	3.23432e-015	-4.76822e-015	1.95505e-015	9.97347e-015	-9.8035e-015	8.05059e-015	-7.16619e-016	-9.76614e-015	1.9941e-015	1.32736e-015
6.16901e-015	3.88373e-016	8.17659e-015	1.06747e-014	1.509e-014	7.64935e-015	1.94861e-014	1.88698e-014	2.00688e-014	1.29509e-014	2.27633e-014	1.30604e-014	2.09964e-014	7.28327e-015	2.84636e-015	2.82232e-015	-4.88837e-015	1.94887e-015	1.00574e-014	-9.82129e-015	8.66528e-015	-5.67774e-016	-9.32635e-015	1.99167e-015	1.69426e-015
6.28617e-015	7.38687e-016	8.08872e-015	1.04137e-014	1.50921e-014	7.7648e-015	1.9575e-014	1.93041e-014	2.00317e-014	1.35005e-014	2.28773e-014	1.34715e-014	2.07483e-014	7.20623e-015	2.83964e-015	2.3984e-015	-5.03046e-015	1.91898e-015	1.01307e-014	-9.83443e-015	9.27701e-015	-4.29306e-016	-8.89072e-015	1.98602e-015	2.07043e-015
6.40895e-015	1.08644e-015	7.98057e-015	1.01419e-014	1.50625e-014	7.86574e-015	1.96637e-014	1.97384e-014	1.99912e-014	1.40334e-014	2.29968e-014	1.39137e-014	2.05206e-014	7.11294e-015	2.81414e-015	1.96568e-015	-5.19471e-015	1.86514e-015	1.01932e-014	-9.842e-015	9.88177e-015	-2.99347e-016	-8.4621e-015	1.97932e-015	2.45373e-015
6.53619e-015	1.43206e-015	7.85222e-015	9.86175e-015	1.50002e-014	7.9496e-015	1.97489e-014	2.01706e-014	1.99485e-014	1.45467e-014	2.31204e-014	1.43851e-014	2.03153e-014	7.0038e-015	2.7699e-015	1.52697e-015	-5.38115e-015	1.78818e-015	1.02436e-014	-9.84323e-015	1.04758e-014	-1.76124e-016	-8.0424e-015	1.97324e-015	2.84176e-015
6.66751e-015	1.77601e-015	7.70348e-015	9.57486e-015	1.49035e-014	8.01407e-015	1.98272e-014	2.0599e-014	1.99046e-014	1.50381e-014	2.32466e-014	1.48835e-014	2.0135e-014	6.87873e-015	2.7081e-015	1.08531e-015	-5.59063e-015	1.6885e-015	1.02817e-014	-9.83673e-015	1.10553e-014	-5.85679e-017	-7.63379e-015	1.97045e-015	3.23083e-015
6.80209e-015	2.11883e-015	7.53531e-015	9.28372e-015	1.47718e-014	8.05843e-015	1.98965e-014	2.10214e-014	1.98606e-014	1.55056e-014	2.33743e-014	1.5406e-014	1.9982e-014	6.73822e-015	2.62983e-015	6.43486e-016	-5.82203e-015	1.56739e-015	1.03067e-014	-9.82179e-015	1.16178e-014	5.51636e-017	-7.23806e-015	1.97358e-015	3.61784e-015
6.93853e-015	2.46095e-015	7.34782e-015	8.99009e-015	1.4605e-014	8.08099e-015	1.99536e-014	2.14352e-014	1.98184e-014	1.59475e-014	2.35018e-014	1.59499e-014	1.98579e-014	6.58216e-015	2.53584e-015	2.04824e-016	-6.07496e-015	1.42596e-015	1.03181e-014	-9.79794e-015	1.21599e-014	1.66834e-016	-6.85698e-015	1.98492e-015	4.00034e-015
7.07617e-015	2.80295e-015	7.14088e-015	8.69627e-015	1.44027e-014	8.08035e-015	1.99966e-014	2.18383e-014	1.9779e-014	1.63621e-014	2.36281e-014	1.65116e-014	1.97644e-014	6.40985e-015	2.42715e-015	-2.28394e-016	-6.34946e-015	1.26552e-015	1.03156e-014	-9.76448e-015	1.26788e-014	2.77898e-016	-6.49179e-015	2.0065e-015	4.3755e-015
7.21424e-015	3.14528e-015	6.91492e-015	8.40489e-015	1.4165e-014	8.05565e-015	2.00236e-014	2.22287e-014	1.97444e-014	1.67487e-014	2.37523e-014	1.70883e-014	1.97029e-014	6.22109e-015	2.30481e-015	-6.53007e-016	-6.64439e-015	1.08757e-015	1.02988e-014	-9.71997e-015	1.31722e-014	3.90468e-016	-6.14353e-015	2.04029e-015	4.74026e-015
7.35225e-015	3.48853e-015	6.67138e-015	8.11744e-015	1.38926e-014	8.00641e-015	2.00319e-014	2.26047e-014	1.97152e-014	1.71065e-014	2.3873e-014	1.76758e-014	1.96737e-014	6.01562e-015	2.16963e-015	-1.06594e-015	-6.95857e-015	8.93837e-016	1.02681e-014	-9.66417e-015	1.36374e-014	5.066e-016	-5.81348e-015	2.08829e-015	5.09305e-015
7.48942e-015	3.83276e-015	6.41048e-015	7.83642e-015	1.3586e-014	7.93226e-015	2.002e-014	2.29644e-014	1.96926e-014	1.74354e-014	2.39894e-014	1.82705e-014	1.96779e-014	5.79328e-015	2.02331e-015	-1.46429e-015	-7.29101e-015	6.86428e-016	1.0224e-014	-9.59643e-015	1.40727e-014	6.27936e-016	-5.50181e-015	2.15298e-015	5.43222e-015
7.62541e-015	4.17859e-015	6.13302e-015	7.5639e-015	1.32468e-014	7.83375e-015	1.99865e-014	2.33054e-014	1.9678e-014	1.77348e-014	2.41011e-014	1.8868e-014	1.97151e-014	5.55402e-015	1.86678e-015	-1.84556e-015	-7.63996e-015	4.67168e-016	1.01674e-014	-9.51689e-015	1.44765e-014	7.55588e-016	-5.20897e-015	2.2366e-015	5.75548e-015
7.75952e-015	4.52536e-015	5.83971e-015	7.30163e-015	1.28765e-014	7.71131e-015	1.99304e-014	2.36255e-014	1.96725e-014	1.80054e-014	2.42072e-014	1.94646e-014	1.97848e-014	5.29727e-015	1.70111e-015	-2.20786e-015	-8.00317e-015	2.37943e-016	1.00991e-014	-9.42493e-015	1.48484e-014	8.9142e-016	-4.93536e-015	2.34094e-015	6.06117e-015
7.89207e-015	4.873e-015	5.53207e-015	7.05098e-015	1.24768e-014	7.5655e-015	1.98509e-014	2.39232e-014	1.96775e-014	1.82479e-014	2.43076e-014	2.00555e-014	1.98872e-014	5.02304e-015	1.52688e-015	-2.54883e-015	-8.37858e-015	1.68033e-018	1.00198e-014	-9.31997e-015	1.51876e-014	1.03816e-015	-4.68067e-015	2.467e-015	6.34794e-015
8.02216e-015	5.22165e-015	5.21162e-015	6.81457e-015	1.20503e-014	7.39762e-015	1.97482e-014	2.41968e-014	1.9694e-014	1.84635e-014	2.44021e-014	2.06363e-014	2.00209e-014	4.73073e-015	1.34583e-015	-2.86667e-015	-8.76447e-015	-2.39593e-016	9.92982e-015	-9.20122e-015	1.54932e-014	1.19691e-015	-4.4445e-015	2.61616e-015	6.61456e-015
8.15026e-015	5.57122e-015	4.88026e-015	6.59334e-015	1.1599e-014	7.2093e-015	1.96223e-014	2.44453e-014	1.9722e-014	1.8654e-014	2.44902e-014	2.12032e-014	2.01845e-014	4.42001e-015	1.15884e-015	-3.15978e-015	-9.15898e-015	-4.83743e-016	9.83123e-015	-9.06899e-015	1.57658e-014	1.36897e-015	-4.22589e-015	2.79017e-015	6.86055e-015
8.27653e-015	5.9214e-015	4.53894e-015	6.38798e-015	1.11261e-014	7.00246e-015	1.94739e-014	2.46674e-014	1.97618e-014	1.88207e-014	2.45727e-014	2.17517e-014	2.03767e-014	4.0911e-015	9.66277e-016	-3.42695e-015	-9.55944e-015	-7.28566e-016	9.72472e-015	-8.92368e-015	1.60054e-014	1.55555e-015	-4.02418e-015	2.99014e-015	7.08485e-015
8.40143e-015	6.27171e-015	4.18924e-015	6.19954e-015	1.06338e-014	6.77886e-015	1.9304e-014	2.48618e-014	1.98135e-014	1.89657e-014	2.46497e-014	2.22782e-014	2.05956e-014	3.74386e-015	7.69091e-016	-3.66702e-015	-9.96425e-015	-9.72067e-016	9.61161e-015	-8.76452e-015	1.62123e-014	1.75752e-015	-3.83831e-015	3.21638e-015	7.28742e-015
8.5252e-015	6.62149e-015	3.83268e-015	6.02842e-015	1.01253e-014	6.54078e-015	1.91138e-014	2.50278e-014	1.9878e-014	1.90913e-014	2.47219e-014	2.27788e-014	2.08385e-014	3.37803e-015	5.67903e-016	-3.88007e-015	-1.03711e-014	-1.21231e-015	9.4931e-015	-8.59101e-015	1.63876e-014	1.97589e-015	-3.66649e-015	3.46941e-015	7.46849e-015
8.64866e-015	6.96963e-015	3.47114e-015	5.87503e-015	9.60429e-015	6.29039e-015	1.89046e-014	2.51644e-014	1.99551e-014	1.91992e-014	2.47896e-014	2.32494e-014	2.11031e-014	2.99383e-015	3.632e-016	-4.06573e-015	-1.07775e-014	-1.44727e-015	9.37072e-015	-8.40346e-015	1.65323e-014	2.21174e-015	-3.50765e-015	3.74974e-015	7.62816e-015
8.77276e-015	7.31594e-015	3.106e-015	5.74003e-015	9.0742e-015	6.02947e-015	1.86782e-014	2.5271e-014	2.00445e-014	1.92925e-014	2.48529e-014	2.3687e-014	2.13861e-014	2.59107e-015	1.55607e-016	-4.22368e-015	-1.1181e-014	-1.67526e-015	9.24546e-015	-8.20235e-015	1.66478e-014	2.46565e-015	-3.36012e-015	4.05717e-015	7.76695e-015
8.89725e-015	7.6597e-015	2.73954e-015	5.62346e-015	8.53861e-015	5.76118e-015	1.84365e-014	2.53469e-014	2.01456e-014	1.9373e-014	2.49131e-014	2.40887e-014	2.16843e-014	2.17037e-015	-5.39262e-017	-4.35511e-015	-1.15793e-014	-1.89499e-015	9.11917e-015	-7.98818e-015	1.67354e-014	2.73738e-015	-3.22225e-015	4.39138e-015	7.8859e-015
9.02329e-015	7.99978e-015	2.37341e-015	5.52573e-015	8.00092e-015	5.48848e-015	1.81816e-014	2.53921e-014	2.02584e-014	1.94434e-014	2.49708e-014	2.44514e-014	2.19945e-014	1.73224e-015	-2.6504e-016	-4.46095e-015	-1.19708e-014	-2.10502e-015	8.99362e-015	-7.76096e-015	1.67969e-014	3.02654e-015	-3.09205e-015	4.75169e-015	7.98643e-015
9.15155e-015	8.33552e-015	2.00934e-015	5.44642e-015	7.46482e-015	5.21371e-015	1.79159e-014	2.54068e-014	2.03823e-014	1.95065e-014	2.50271e-014	2.47723e-014	2.23137e-014	1.27722e-015	-4.78028e-016	-4.5426e-015	-1.23533e-014	-2.30457e-015	8.87e-015	-7.52078e-015	1.68349e-014	3.33303e-015	-2.96782e-015	5.13733e-015	8.06987e-015
9.28265e-015	8.665e-015	1.64888e-015	5.3839e-015	6.93392e-015	4.93842e-015	1.76424e-014	2.53908e-014	2.05164e-014	1.95648e-014	2.50831e-014	2.50496e-014	2.26392e-014	8.06474e-016	-6.9202e-016	-4.60189e-015	-1.27243e-014	-2.49278e-015	8.7504e-015	-7.26827e-015	1.68511e-014	3.65607e-015	-2.84763e-015	5.54757e-015	8.13809e-015
9.41782e-015	8.98757e-015	1.29386e-015	5.33729e-015	6.41144e-015	4.66535e-015	1.73634e-014	2.53443e-014	2.06598e-014	1.96208e-014	2.51399e-014	2.52814e-014	2.29668e-014	3.20331e-016	-9.07018e-016	-4.64092e-015	-1.30819e-014	-2.66919e-015	8.63602e-015	-7.00384e-015	1.68478e-014	3.99455e-015	-2.72957e-015	5.98125e-015	8.19297e-015
9.55813e-015	9.30222e-015	9.46595e-016	5.30575e-015	5.90057e-015	4.3975e-015	1.70816e-014	2.52691e-014	2.08112e-014	1.9676e-014	2.51982e-014	2.54665e-014	2.32925e-014	-1.7933e-016	-1.12292e-015	-4.66178e-015	-1.34239e-014	-2.83344e-015	8.52884e-015	-6.7278e-015	1.68279e-014	4.34751e-015	-2.61202e-015	6.43661e-015	8.23676e-015
9.70391e-015	9.60749e-015	6.08985e-016	5.28827e-015	5.40449e-015	4.13624e-015	1.67997e-014	2.51653e-014	2.09691e-014	1.9733e-014	2.52589e-014	2.56042e-014	2.36125e-014	-6.91156e-016	-1.33921e-015	-4.66712e-015	-1.37488e-014	-2.98493e-015	8.42943e-015	-6.44058e-015	1.6793e-014	4.71408e-015	-2.49346e-015	6.91196e-015	8.27086e-015
9.85588e-015	9.90163e-015	2.82584e-016	5.28301e-015	4.92648e-015	3.88343e-015	1.65198e-014	2.50338e-014	2.11324e-014	1.97936e-014	2.53225e-014	2.56938e-014	2.39227e-014	-1.21281e-015	-1.55596e-015	-4.66005e-015	-1.40553e-014	-3.12409e-015	8.33894e-015	-6.14299e-015	1.67458e-014	5.0929e-015	-2.37221e-015	7.40515e-015	8.29718e-015
1.00139e-014	1.01835e-014	-3.19521e-017	5.28814e-015	4.46877e-015	3.64126e-015	1.62446e-014	2.48756e-014	2.13001e-014	1.98595e-014	2.53896e-014	2.5735e-014	2.42197e-014	-1.74309e-015	-1.77311e-015	-4.64277e-015	-1.43418e-014	-3.25136e-015	8.25891e-015	-5.83541e-015	1.6689e-014	5.48222e-015	-2.24716e-015	7.91426e-015	8.31795e-015
1.01787e-014	1.0452e-014	-3.32329e-016	5.30216e-015	4.0336e-015	3.41123e-015	1.59755e-014	2.46911e-014	2.14707e-014	1.99323e-014	2.54608e-014	2.57277e-014	2.44999e-014	-2.28006e-015	-1.99048e-015	-4.61784e-015	-1.46074e-014	-3.36668e-015	8.18963e-015	-5.51815e-015	1.66243e-014	5.87986e-015	-2.11701e-015	8.43658e-015	8.33556e-015
1.03507e-014	1.07061e-014	-6.17261e-016	5.32348e-015	3.62332e-015	3.19492e-015	1.57147e-014	2.44818e-014	2.16429e-014	2.00127e-014	2.5537e-014	2.56731e-014	2.47596e-014	-2.82139e-015	-2.20798e-015	-4.58855e-015	-1.48509e-014	-3.47072e-015	8.1319e-015	-5.19233e-015	1.65539e-014	6.28332e-015	-1.98037e-015	8.96897e-015	8.35152e-015
1.05297e-014	1.09443e-014	-8.85718e-016	5.34956e-015	3.23915e-015	2.99309e-015	1.54649e-014	2.42499e-014	2.18148e-014	2.01018e-014	2.56186e-014	2.5572e-014	2.49948e-014	-3.36426e-015	-2.4256e-015	-4.559e-015	-1.50713e-014	-3.56454e-015	8.08625e-015	-4.85869e-015	1.6481e-014	6.69119e-015	-1.83608e-015	9.50897e-015	8.36772e-015
1.07147e-014	1.11658e-014	-1.13663e-015	5.37795e-015	2.88279e-015	2.80659e-015	1.52275e-014	2.39966e-014	2.1985e-014	2.01998e-014	2.57058e-014	2.54262e-014	2.5203e-014	-3.90648e-015	-2.64328e-015	-4.53195e-015	-1.52676e-014	-3.64907e-015	8.05334e-015	-4.518e-015	1.64077e-014	7.10149e-015	-1.68375e-015	1.00534e-014	8.38759e-015
1.09054e-014	1.13693e-014	-1.36896e-015	5.4071e-015	2.55528e-015	2.63566e-015	1.50042e-014	2.37242e-014	2.21513e-014	2.03066e-014	2.5799e-014	2.52373e-014	2.53807e-014	-4.44584e-015	-2.86075e-015	-4.51011e-015	-1.5439e-014	-3.72513e-015	8.03255e-015	-4.17212e-015	1.6336e-014	7.51223e-015	-1.52278e-015	1.05993e-014	8.41229e-015
1.11007e-014	1.15538e-014	-1.58247e-015	5.43466e-015	2.25723e-015	2.4807e-015	1.47955e-014	2.34344e-014	2.23124e-014	2.04222e-014	2.58982e-014	2.50076e-014	2.55257e-014	-4.97945e-015	-3.07814e-015	-4.49707e-015	-1.55853e-014	-3.79336e-015	8.02429e-015	-3.82122e-015	1.62677e-014	7.9207e-015	-1.35251e-015	1.11434e-014	8.44332e-015
1.13001e-014	1.17186e-014	-1.77664e-015	5.45816e-015	1.98966e-015	2.34221e-015	1.46032e-014	2.31288e-014	2.24661e-014	2.0546e-014	2.60028e-014	2.47386e-014	2.5635e-014	-5.50421e-015	-3.29547e-015	-4.49543e-015	-1.57062e-014	-3.85457e-015	8.02839e-015	-3.46604e-015	1.6205e-014	8.3246e-015	-1.17289e-015	1.16835e-014	8.48229e-015
1.15022e-014	1.18632e-014	-1.95071e-015	5.47494e-015	1.75311e-015	2.21989e-015	1.44276e-014	2.2809e-014	2.26112e-014	2.06775e-014	2.61126e-014	2.44329e-014	2.57068e-014	-6.01794e-015	-3.51249e-015	-4.50797e-015	-1.58014e-014	-3.90976e-015	8.04531e-015	-3.10753e-015	1.61489e-014	8.72221e-015	-9.84644e-016	1.22164e-014	8.53043e-015
1.17058e-014	1.19868e-014	-2.10526e-015	5.48254e-015	1.54702e-015	2.11301e-015	1.42698e-014	2.24775e-014	2.27454e-014	2.08153e-014	2.62268e-014	2.40932e-014	2.57399e-014	-6.51759e-015	-3.72839e-015	-4.5375e-015	-1.58706e-014	-3.95991e-015	8.07435e-015	-2.74574e-015	1.61014e-014	9.11127e-015	-7.8776e-016	1.27384e-014	8.58907e-015
1.19093e-014	1.20887e-014	-2.24016e-015	5.47866e-015	1.36963e-015	2.02077e-015	1.41294e-014	2.21358e-014	2.28674e-014	2.09578e-014	2.63445e-014	2.37226e-014	2.57332e-014	-7.00012e-015	-3.94309e-015	-4.5862e-015	-1.59141e-014	-4.00572e-015	8.11493e-015	-2.38169e-015	1.6064e-014	9.49027e-015	-5.82463e-016	1.32468e-014	8.65898e-015
1.21112e-014	1.2169e-014	-2.35606e-015	5.46145e-015	1.22008e-015	1.94215e-015	1.4006e-014	2.17868e-014	2.29755e-014	2.1103e-014	2.6465e-014	2.33244e-014	2.56848e-014	-7.46285e-015	-4.15647e-015	-4.65569e-015	-1.59318e-014	-4.04721e-015	8.16643e-015	-2.01664e-015	1.60374e-014	9.85767e-015	-3.69121e-016	1.37387e-014	8.74097e-015
1.23096e-014	1.22274e-014	-2.45309e-015	5.42862e-015	1.09766e-015	1.87514e-015	1.38993e-014	2.14326e-014	2.3068e-014	2.12492e-014	2.65869e-014	2.29014e-014	2.55942e-014	-7.90306e-015	-4.36782e-015	-4.74715e-015	-1.59242e-014	-4.08555e-015	8.2284e-015	-1.65106e-015	1.60226e-014	1.02119e-014	-1.48247e-016	1.42106e-014	8.83532e-015
1.25022e-014	1.22641e-014	-2.53237e-015	5.37798e-015	1.00163e-015	1.81851e-015	1.38077e-014	2.10757e-014	2.31431e-014	2.13947e-014	2.67088e-014	2.24564e-014	2.54612e-014	-8.3186e-015	-4.57675e-015	-4.86238e-015	-1.58915e-014	-4.12095e-015	8.29953e-015	-1.28513e-015	1.60206e-014	1.05522e-014	7.94408e-017	1.46602e-014	8.9419e-015
1.26876e-014	1.22791e-014	-2.59449e-015	5.30781e-015	9.30145e-016	1.77135e-015	1.37307e-014	2.07175e-014	2.32006e-014	2.15373e-014	2.68291e-014	2.19932e-014	2.52853e-014	-8.70653e-015	-4.78272e-015	-5.00218e-015	-1.58334e-014	-4.15413e-015	8.37903e-015	-9.19065e-016	1.60324e-014	1.08779e-014	3.12965e-016	1.50852e-014	9.06061e-015
1.28633e-014	1.22727e-014	-2.6409e-015	5.21727e-015	8.815e-016	1.73225e-015	1.36669e-014	2.03596e-014	2.32393e-014	2.16747e-014	2.69461e-014	2.15157e-014	2.50675e-014	-9.06521e-015	-4.98531e-015	-5.16727e-015	-1.57509e-014	-4.1851e-015	8.46581e-015	-5.5346e-016	1.60577e-014	1.11879e-014	5.51193e-016	1.54834e-014	9.1919e-015
1.30273e-014	1.22453e-014	-2.67227e-015	5.10505e-015	8.54011e-016	1.69959e-015	1.36153e-014	2.00045e-014	2.32575e-014	2.18049e-014	2.70586e-014	2.10266e-014	2.48084e-014	-9.39261e-015	-5.18367e-015	-5.35836e-015	-1.56442e-014	-4.21408e-015	8.55824e-015	-1.8889e-016	1.6097e-014	1.14813e-014	7.93346e-016	1.58537e-014	9.33529e-015
1.31773e-014	1.21974e-014	-2.6897e-015	4.96999e-015	8.45441e-016	1.67155e-015	1.35738e-014	1.96541e-014	2.32547e-014	2.19252e-014	2.71642e-014	2.05287e-014	2.45094e-014	-9.68671e-015	-5.37756e-015	-5.57568e-015	-1.55143e-014	-4.2414e-015	8.65522e-015	1.7422e-016	1.61511e-014	1.17585e-014	1.03801e-015	1.61939e-014	9.49035e-015
1.33117e-014	1.21297e-014	-2.6949e-015	4.81165e-015	8.53398e-016	1.64611e-015	1.35403e-014	1.93097e-014	2.32304e-014	2.2033e-014	2.72612e-014	2.00252e-014	2.4173e-014	-9.9468e-015	-5.5663e-015	-5.81862e-015	-1.53612e-014	-4.26676e-015	8.75497e-015	5.35883e-016	1.62195e-014	1.20194e-014	1.28406e-015	1.65025e-014	9.65668e-015
1.34288e-014	1.20436e-014	-2.68915e-015	4.62933e-015	8.76022e-016	1.62233e-015	1.35134e-014	1.89739e-014	2.31838e-014	2.21262e-014	2.73479e-014	1.95199e-014	2.3801e-014	-1.01719e-014	-5.74906e-015	-6.08581e-015	-1.51852e-014	-4.28992e-015	8.8557e-015	8.96253e-016	1.63024e-014	1.22649e-014	1.53096e-015	1.67792e-014	9.83354e-015
1.35267e-014	1.19398e-014	-2.67368e-015	4.42298e-015	9.10469e-016	1.59874e-015	1.34915e-014	1.86489e-014	2.3114e-014	2.22027e-014	2.74221e-014	1.90157e-014	2.33958e-014	-1.03609e-014	-5.92542e-015	-6.37659e-015	-1.49864e-014	-4.31017e-015	8.95591e-015	1.25522e-015	1.64002e-014	1.24952e-014	1.7773e-015	1.70234e-014	1.00203e-014
1.36033e-014	1.18188e-014	-2.65066e-015	4.1925e-015	9.54599e-016	1.57316e-015	1.34723e-014	1.8336e-014	2.30205e-014	2.22599e-014	2.74819e-014	1.85155e-014	2.2961e-014	-1.05131e-014	-6.09494e-015	-6.68973e-015	-1.47659e-014	-4.3265e-015	9.05379e-015	1.61312e-015	1.65126e-014	1.27113e-014	2.02233e-015	1.72354e-014	1.02156e-014
1.36572e-014	1.16815e-014	-2.6213e-015	3.93865e-015	1.00646e-015	1.54454e-015	1.34539e-014	1.8036e-014	2.29035e-014	2.22962e-014	2.75255e-014	1.80217e-014	2.25e-014	-1.06281e-014	-6.25695e-015	-7.02373e-015	-1.45237e-014	-4.3384e-015	9.14858e-015	1.97064e-015	1.66387e-014	1.2915e-014	2.26529e-015	1.74154e-014	1.04182e-014
1.36875e-014	1.15297e-014	-2.58769e-015	3.66202e-015	1.06421e-015	1.51121e-015	1.34341e-014	1.77509e-014	2.27633e-014	2.231e-014	2.7551e-014	1.75364e-014	2.20163e-014	-1.07064e-014	-6.41134e-015	-7.37631e-015	-1.4261e-014	-4.34492e-015	9.23876e-015	2.32768e-015	1.67785e-014	1.31071e-014	2.50538e-015	1.75642e-014	1.06271e-014
1.36936e-014	1.13651e-014	-2.55085e-015	3.36418e-015	1.12571e-015	1.47159e-015	1.34107e-014	1.74821e-014	2.25999e-014	2.22998e-014	2.75564e-014	1.70623e-014	2.15134e-014	-1.07483e-014	-6.5574e-015	-7.74498e-015	-1.39779e-014	-4.34492e-015	9.323e-015	2.68445e-015	1.6931e-014	1.32894e-014	2.74207e-015	1.76828e-014	1.0841e-014
1.36746e-014	1.11893e-014	-2.51276e-015	3.04573e-015	1.18906e-015	1.42448e-015	1.33817e-014	1.72315e-014	2.24133e-014	2.22649e-014	2.75409e-014	1.66013e-014	2.0995e-014	-1.0755e-014	-6.69491e-015	-8.12743e-015	-1.36754e-014	-4.33801e-015	9.39979e-015	3.04125e-015	1.7096e-014	1.34637e-014	2.97553e-015	1.77725e-014	1.10593e-014
1.36304e-014	1.10031e-014	-2.47448e-015	2.70891e-015	1.25283e-015	1.36924e-015	1.33446e-014	1.70004e-014	2.22042e-014	2.22046e-014	2.75028e-014	1.6155e-014	2.04655e-014	-1.07275e-014	-6.82382e-015	-8.52096e-015	-1.33546e-014	-4.32222e-015	9.46851e-015	3.39915e-015	1.72723e-014	1.3632e-014	3.20501e-015	1.78353e-014	1.12809e-014
1.35612e-014	1.08085e-014	-2.43758e-015	2.35564e-015	1.31523e-015	1.30448e-015	1.32975e-014	1.67894e-014	2.19729e-014	2.21185e-014	2.74411e-014	1.57248e-014	1.99293e-014	-1.06679e-014	-6.944e-015	-8.92333e-015	-1.30156e-014	-4.29685e-015	9.52831e-015	3.75837e-015	1.74592e-014	1.37964e-014	3.43079e-015	1.78736e-014	1.15042e-014
1.34668e-014	1.06075e-014	-2.40298e-015	1.98804e-015	1.37501e-015	1.22999e-015	1.32389e-014	1.65986e-014	2.17197e-014	2.20061e-014	2.73547e-014	1.53117e-014	1.93914e-014	-1.05781e-014	-7.05543e-015	-9.33148e-015	-1.26598e-014	-4.26126e-015	9.57818e-015	4.1193e-015	1.76565e-014	1.39593e-014	3.65302e-015	1.789e-014	1.17284e-014
1.33476e-014	1.04019e-014	-2.37147e-015	1.60857e-015	1.43067e-015	1.14576e-015	1.31672e-014	1.6429e-014	2.14457e-014	2.18676e-014	2.72427e-014	1.49173e-014	1.8856e-014	-1.04608e-014	-7.15758e-015	-9.74207e-015	-1.22879e-014	-4.21409e-015	9.61739e-015	4.48237e-015	1.78632e-014	1.41231e-014	3.87178e-015	1.78869e-014	1.19523e-014
1.32052e-014	1.01934e-014	-2.34475e-015	1.22019e-015	1.48112e-015	1.05095e-015	1.30813e-014	1.62816e-014	2.11519e-014	2.17039e-014	2.71042e-014	1.45421e-014	1.83274e-014	-1.03185e-014	-7.25082e-015	-1.01527e-014	-1.19011e-014	-4.1548e-015	9.64509e-015	4.84851e-015	1.80787e-014	1.42896e-014	4.08779e-015	1.78669e-014	1.2175e-014
1.30412e-014	9.9837e-015	-2.32402e-015	8.25502e-016	1.52523e-015	9.45428e-016	1.29801e-014	1.61562e-014	2.084e-014	2.15161e-014	2.69391e-014	1.41868e-014	1.78096e-014	-1.0154e-014	-7.33574e-015	-1.05604e-014	-1.15002e-014	-4.08279e-015	9.66062e-015	5.21848e-015	1.83025e-014	1.44613e-014	4.30164e-015	1.78336e-014	1.23957e-014
1.2857e-014	9.77381e-015	-2.30912e-015	4.27767e-016	1.56292e-015	8.29574e-016	1.28634e-014	1.60533e-014	2.05112e-014	2.13056e-014	2.67477e-014	1.38522e-014	1.73078e-014	-9.96953e-015	-7.41258e-015	-1.09629e-014	-1.10864e-014	-3.9972e-015	9.66304e-015	5.59296e-015	1.85341e-014	1.46406e-014	4.51404e-015	1.77903e-014	1.26142e-014
1.26547e-014	9.56517e-015	-2.30069e-015	3.02363e-017	1.59352e-015	7.03545e-016	1.27297e-014	1.59731e-014	2.01668e-014	2.10739e-014	2.65299e-014	1.35374e-014	1.6826e-014	-9.76803e-015	-7.4812e-015	-1.13574e-014	-1.06609e-014	-3.89756e-015	9.65197e-015	5.97171e-015	1.87727e-014	1.48305e-014	4.72589e-015	1.77406e-014	1.283e-014
1.24359e-014	9.35966e-015	-2.29961e-015	-3.64686e-016	1.61614e-015	5.67899e-016	1.25781e-014	1.59145e-014	1.98078e-014	2.08223e-014	2.62857e-014	1.32429e-014	1.63676e-014	-9.55332e-015	-7.54249e-015	-1.17427e-014	-1.0225e-014	-3.78429e-015	9.62856e-015	6.35466e-015	1.90171e-014	1.50324e-014	4.93815e-015	1.76882e-014	1.30428e-014
1.22031e-014	9.1584e-015	-2.30583e-015	-7.53614e-016	1.63128e-015	4.23767e-016	1.24075e-014	1.5877e-014	1.94354e-014	2.05534e-014	2.60156e-014	1.29681e-014	1.59371e-014	-9.32947e-015	-7.59714e-015	-1.21163e-014	-9.78097e-015	-3.65767e-015	9.59311e-015	6.74256e-015	1.92658e-014	1.52481e-014	5.15205e-015	1.76371e-014	1.32519e-014
1.19596e-014	8.96306e-015	-2.31946e-015	-1.13236e-015	1.63886e-015	2.71683e-016	1.22174e-014	1.58601e-014	1.90513e-014	2.02698e-014	2.57212e-014	1.27127e-014	1.55376e-014	-9.10059e-015	-7.64602e-015	-1.24764e-014	-9.32994e-015	-3.51716e-015	9.54534e-015	7.13651e-015	1.95181e-014	1.5479e-014	5.36854e-015	1.75909e-014	1.34573e-014
1.1708e-014	8.77503e-015	-2.3408e-015	-1.49829e-015	1.63882e-015	1.12559e-016	1.2009e-014	1.58625e-014	1.86572e-014	1.99745e-014	2.54038e-014	1.24761e-014	1.51718e-014	-8.87017e-015	-7.68987e-015	-1.28213e-014	-8.87324e-015	-3.36307e-015	9.48517e-015	7.53641e-015	1.97739e-014	1.57269e-014	5.58878e-015	1.75525e-014	1.36593e-014
1.14506e-014	8.59548e-015	-2.37007e-015	-1.84805e-015	1.63202e-015	-5.28627e-017	1.17817e-014	1.58836e-014	1.82555e-014	1.96702e-014	2.50645e-014	1.22571e-014	1.48434e-014	-8.64156e-015	-7.72949e-015	-1.31501e-014	-8.41246e-015	-3.19634e-015	9.41329e-015	7.94266e-015	2.00322e-014	1.59929e-014	5.814e-015	1.75256e-014	1.38576e-014
1.11909e-014	8.42612e-015	-2.40691e-015	-2.17834e-015	1.61826e-015	-2.23619e-016	1.15363e-014	1.59226e-014	1.78481e-014	1.93599e-014	2.47053e-014	1.20557e-014	1.45549e-014	-8.41842e-015	-7.76574e-015	-1.34616e-014	-7.94978e-015	-3.01793e-015	9.32967e-015	8.35548e-015	2.02927e-014	1.62774e-014	6.04597e-015	1.75133e-014	1.40525e-014
1.09316e-014	8.2681e-015	-2.45087e-015	-2.48604e-015	1.5983e-015	-3.98802e-016	1.12728e-014	1.59778e-014	1.74358e-014	1.90466e-014	2.43278e-014	1.1871e-014	1.43092e-014	-8.20423e-015	-7.79938e-015	-1.3755e-014	-7.48737e-015	-2.82916e-015	9.2346e-015	8.77466e-015	2.05541e-014	1.65814e-014	6.28511e-015	1.75185e-014	1.42442e-014
1.06758e-014	8.12268e-015	-2.50157e-015	-2.76854e-015	1.57247e-015	-5.7755e-016	1.09923e-014	1.6048e-014	1.70203e-014	1.87336e-014	2.3935e-014	1.17015e-014	1.41082e-014	-8.00257e-015	-7.83162e-015	-1.40301e-014	-7.02711e-015	-2.63177e-015	9.12873e-015	9.19963e-015	2.08154e-014	1.69049e-014	6.53288e-015	1.75441e-014	1.44328e-014
1.04266e-014	7.99086e-015	-2.5582e-015	-3.02356e-015	1.54029e-015	-7.58575e-016	1.06961e-014	1.6131e-014	1.66036e-014	1.84238e-014	2.35288e-014	1.15463e-014	1.39527e-014	-7.81655e-015	-7.86387e-015	-1.42873e-014	-6.57093e-015	-2.42739e-015	9.01317e-015	9.63007e-015	2.10756e-014	1.72476e-014	6.79073e-015	1.75932e-014	1.46192e-014
1.0187e-014	7.8737e-015	-2.62028e-015	-3.24894e-015	1.50244e-015	-9.40132e-016	1.0385e-014	1.62255e-014	1.61874e-014	1.81204e-014	2.31117e-014	1.14039e-014	1.38428e-014	-7.64891e-015	-7.89688e-015	-1.45268e-014	-6.12173e-015	-2.21845e-015	8.8887e-015	1.00655e-014	2.13337e-014	1.76098e-014	7.06004e-015	1.76675e-014	1.48039e-014
9.95852e-015	7.77179e-015	-2.68725e-015	-3.4424e-015	1.45939e-015	-1.12136e-015	1.00603e-014	1.63288e-014	1.57734e-014	1.78266e-014	2.26863e-014	1.12729e-014	1.37784e-014	-7.50294e-015	-7.93156e-015	-1.47497e-014	-5.68161e-015	-2.00722e-015	8.75634e-015	1.05053e-014	2.15896e-014	1.79905e-014	7.34132e-015	1.77692e-014	1.49877e-014
9.74352e-015	7.6862e-015	-2.75855e-015	-3.60231e-015	1.41168e-015	-1.30113e-015	9.7226e-015	1.64389e-014	1.5363e-014	1.75449e-014	2.2255e-014	1.11526e-014	1.37597e-014	-7.38108e-015	-7.96896e-015	-1.49566e-014	-5.25305e-015	-1.79629e-015	8.61679e-015	1.09488e-014	2.18425e-014	1.83887e-014	7.63522e-015	1.79e-014	1.51704e-014
9.54464e-015	7.61815e-015	-2.83356e-015	-3.72761e-015	1.3596e-015	-1.47784e-015	9.37365e-015	1.65536e-014	1.4958e-014	1.72789e-014	2.18206e-014	1.10418e-014	1.37863e-014	-7.28532e-015	-8.01025e-015	-1.51489e-014	-4.83863e-015	-1.58845e-015	8.47058e-015	1.13953e-014	2.20908e-014	1.88027e-014	7.94236e-015	1.80604e-014	1.5352e-014
9.36409e-015	7.56847e-015	-2.91111e-015	-3.81719e-015	1.3032e-015	-1.65052e-015	9.01522e-015	1.66699e-014	1.45604e-014	1.70303e-014	2.13863e-014	1.09391e-014	1.38574e-014	-7.21815e-015	-8.05634e-015	-1.5328e-014	-4.44068e-015	-1.38696e-015	8.31871e-015	1.18431e-014	2.23337e-014	1.92308e-014	8.26303e-015	1.82511e-014	1.55338e-014
9.20358e-015	7.53756e-015	-2.99094e-015	-3.8707e-015	1.24307e-015	-1.81843e-015	8.64942e-015	1.67863e-014	1.41713e-014	1.68021e-014	2.09551e-014	1.08434e-014	1.3971e-014	-7.18106e-015	-8.1076e-015	-1.54946e-014	-4.06177e-015	-1.19424e-015	8.16248e-015	1.22912e-014	2.25702e-014	1.96709e-014	8.59743e-015	1.84723e-014	1.57161e-014
9.06411e-015	7.52553e-015	-3.07271e-015	-3.88781e-015	1.17993e-015	-1.98114e-015	8.27753e-015	1.68999e-014	1.37919e-014	1.65964e-014	2.05298e-014	1.07542e-014	1.41249e-014	-7.1754e-015	-8.16487e-015	-1.56502e-014	-3.70517e-015	-1.01339e-015	8.00295e-015	1.2738e-014	2.27997e-014	2.0121e-014	8.9462e-015	1.87244e-014	1.58991e-014
8.94664e-015	7.53346e-015	-3.15522e-015	-3.86857e-015	1.1137e-015	-2.13813e-015	7.9003e-015	1.70087e-014	1.34236e-014	1.64147e-014	2.0113e-014	1.06704e-014	1.43173e-014	-7.20244e-015	-8.22892e-015	-1.57969e-014	-3.37275e-015	-8.47463e-016	7.84076e-015	1.3182e-014	2.30208e-014	2.05787e-014	9.30909e-015	1.90059e-014	1.60838e-014
8.8516e-015	7.56141e-015	-3.23806e-015	-3.81365e-015	1.04388e-015	-2.28814e-015	7.51957e-015	1.71103e-014	1.30678e-014	1.62592e-014	1.97083e-014	1.05909e-014	1.45455e-014	-7.26261e-015	-8.30008e-015	-1.59363e-014	-3.06657e-015	-6.99147e-016	7.67664e-015	1.36223e-014	2.32327e-014	2.10405e-014	9.68563e-015	1.93159e-014	1.62702e-014
8.77988e-015	7.60885e-015	-3.32058e-015	-3.72506e-015	9.70718e-016	-2.43138e-015	7.13776e-015	1.72026e-014	1.27251e-014	1.61307e-014	1.9318e-014	1.05146e-014	1.48064e-014	-7.3558e-015	-8.37824e-015	-1.6071e-014	-2.78875e-015	-5.71552e-016	7.51093e-015	1.40566e-014	2.34349e-014	2.15034e-014	1.00754e-014	1.96524e-014	1.64587e-014
8.73118e-015	7.67567e-015	-3.40211e-015	-3.60352e-015	8.93826e-016	-2.56689e-015	6.75625e-015	1.72826e-014	1.23966e-014	1.60305e-014	1.89445e-014	1.0441e-014	1.50961e-014	-7.48146e-015	-8.46315e-015	-1.62022e-014	-2.54108e-015	-4.66922e-016	7.3446e-015	1.44833e-014	2.36264e-014	2.19641e-014	1.04775e-014	2.00135e-014	1.66498e-014
8.70434e-015	7.76173e-015	-3.48178e-015	-3.45103e-015	8.13118e-016	-2.69403e-015	6.37703e-015	1.73483e-014	1.20838e-014	1.59589e-014	1.85909e-014	1.03697e-014	1.54111e-014	-7.6383e-015	-8.55514e-015	-1.63327e-014	-2.32574e-015	-3.8806e-016	7.17797e-015	1.49008e-014	2.3806e-014	2.24196e-014	1.08912e-014	2.03974e-014	1.68437e-014
8.6985e-015	7.86765e-015	-3.55973e-015	-3.27018e-015	7.2805e-016	-2.81309e-015	6.0011e-015	1.73979e-014	1.17877e-014	1.59163e-014	1.82593e-014	1.03007e-014	1.57477e-014	-7.82494e-015	-8.65468e-015	-1.64638e-014	-2.14416e-015	-3.37652e-016	7.0116e-015	1.53075e-014	2.39729e-014	2.28664e-014	1.13153e-014	2.08012e-014	1.70407e-014
8.71271e-015	7.99355e-015	-3.63654e-015	-3.0632e-015	6.38471e-016	-2.9244e-015	5.63017e-015	1.74299e-014	1.15084e-014	1.59025e-014	1.79523e-014	1.02335e-014	1.6102e-014	-8.04063e-015	-8.76047e-015	-1.6597e-014	-1.99775e-015	-3.18658e-016	6.84498e-015	1.57018e-014	2.41263e-014	2.33018e-014	1.17486e-014	2.12215e-014	1.72409e-014
8.74617e-015	8.13966e-015	-3.71158e-015	-2.83258e-015	5.44309e-016	-3.02813e-015	5.26593e-015	1.74422e-014	1.12467e-014	1.59175e-014	1.76714e-014	1.0168e-014	1.64698e-014	-8.2832e-015	-8.87196e-015	-1.67349e-014	-1.88778e-015	-3.32664e-016	6.6783e-015	1.60816e-014	2.42659e-014	2.37221e-014	1.21892e-014	2.16551e-014	1.74446e-014
8.79741e-015	8.30504e-015	-3.78497e-015	-2.58163e-015	4.45161e-016	-3.1248e-015	4.90952e-015	1.74339e-014	1.10027e-014	1.59604e-014	1.74183e-014	1.01045e-014	1.6847e-014	-8.55052e-015	-8.98827e-015	-1.68788e-014	-1.81548e-015	-3.80882e-016	6.51172e-015	1.64449e-014	2.43902e-014	2.41245e-014	1.26361e-014	2.20983e-014	1.76523e-014
8.86456e-015	8.48961e-015	-3.8569e-015	-2.31363e-015	3.39858e-016	-3.21471e-015	4.56296e-015	1.74031e-014	1.07771e-014	1.60302e-014	1.71947e-014	1.00429e-014	1.72294e-014	-8.83951e-015	-9.10896e-015	-1.70301e-014	-1.78151e-015	-4.64665e-016	6.34558e-015	1.67901e-014	2.44991e-014	2.45053e-014	1.30873e-014	2.25477e-014	1.78637e-014
8.94571e-015	8.69288e-015	-3.92722e-015	-2.0318e-015	2.28364e-016	-3.29814e-015	4.22685e-015	1.73496e-014	1.05707e-014	1.6126e-014	1.70013e-014	9.98356e-015	1.76121e-014	-9.14769e-015	-9.23253e-015	-1.71898e-014	-1.78611e-015	-5.85507e-016	6.17925e-015	1.71157e-014	2.45923e-014	2.48619e-014	1.35405e-014	2.30002e-014	1.80788e-014
9.03894e-015	8.91407e-015	-3.99719e-015	-1.73976e-015	1.1042e-016	-3.37574e-015	3.90169e-015	1.72723e-014	1.03835e-014	1.62458e-014	1.68391e-014	9.92719e-015	1.79909e-014	-9.47216e-015	-9.35791e-015	-1.73591e-014	-1.82987e-015	-7.44148e-016	6.01279e-015	1.742e-014	2.46683e-014	2.51919e-014	1.39938e-014	2.34513e-014	1.82979e-014
9.1418e-015	9.15296e-015	-4.06706e-015	-1.44106e-015	-1.49118e-017	-3.44834e-015	3.58883e-015	1.71704e-014	1.02156e-014	1.6388e-014	1.67087e-014	9.87401e-015	1.83621e-014	-9.80971e-015	-9.48431e-015	-1.7539e-014	-1.91206e-015	-9.40934e-016	5.84575e-015	1.77009e-014	2.47269e-014	2.54926e-014	1.44453e-014	2.38972e-014	1.85211e-014
9.25195e-015	9.4088e-015	-4.13674e-015	-1.13972e-015	-1.48382e-016	-3.51695e-015	3.28927e-015	1.70441e-014	1.00671e-014	1.6551e-014	1.66104e-014	9.82454e-015	1.8722e-014	-1.01562e-014	-9.61068e-015	-1.77299e-014	-2.03258e-015	-1.17629e-015	5.67761e-015	1.79586e-014	2.47683e-014	2.57617e-014	1.4893e-014	2.4334e-014	1.87479e-014
9.36792e-015	9.68133e-015	-4.20645e-015	-8.3978e-016	-2.89731e-016	-3.58238e-015	3.0033e-015	1.68938e-014	9.93812e-015	1.6733e-014	1.65446e-014	9.77911e-015	1.9067e-014	-1.05076e-014	-9.73554e-015	-1.79323e-014	-2.19099e-015	-1.44917e-015	5.50812e-015	1.8192e-014	2.47921e-014	2.59972e-014	1.53347e-014	2.47585e-014	1.89777e-014
9.48708e-015	9.96978e-015	-4.27663e-015	-5.43835e-016	-4.39475e-016	-3.64606e-015	2.73195e-015	1.67194e-014	9.82848e-015	1.69321e-014	1.65111e-014	9.73882e-015	1.93939e-014	-1.08607e-014	-9.85725e-015	-1.81459e-014	-2.3855e-015	-1.75838e-015	5.33681e-015	1.84e-014	2.47992e-014	2.61976e-014	1.57683e-014	2.51664e-014	1.92098e-014
9.60659e-015	1.02733e-014	-4.34742e-015	-2.55981e-016	-5.97772e-016	-3.70899e-015	2.47552e-015	1.65213e-014	9.73806e-015	1.71461e-014	1.65094e-014	9.70457e-015	1.96997e-014	-1.12111e-014	-9.97501e-015	-1.83703e-014	-2.61558e-015	-2.10313e-015	5.16386e-015	1.85816e-014	2.47897e-014	2.63614e-014	1.61915e-014	2.55539e-014	1.9444e-014
9.72387e-015	1.05913e-014	-4.42034e-015	1.99396e-017	-7.64934e-016	-3.77262e-015	2.23449e-015	1.63e-014	9.66628e-015	1.73727e-014	1.65382e-014	9.67746e-015	1.99817e-014	-1.15552e-014	-1.0087e-014	-1.86047e-014	-2.87997e-015	-2.48192e-015	4.98809e-015	1.8737e-014	2.47633e-014	2.64886e-014	1.66026e-014	2.59184e-014	1.96805e-014
9.83759e-015	1.09227e-014	-4.4953e-015	2.80853e-016	-9.41261e-016	-3.83784e-015	2.00925e-015	1.60571e-014	9.61248e-015	1.76104e-014	1.65968e-014	9.65832e-015	2.02375e-014	-1.18888e-014	-1.01919e-014	-1.88486e-014	-3.17691e-015	-2.89263e-015	4.80879e-015	1.88656e-014	2.47204e-014	2.65782e-014	1.69992e-014	2.62567e-014	1.99188e-014
9.94615e-015	1.1266e-014	-4.57243e-015	5.24216e-016	-1.1267e-015	-3.90569e-015	1.80007e-015	1.57944e-014	9.57612e-015	1.78565e-014	1.66838e-014	9.64829e-015	2.04659e-014	-1.22083e-014	-1.02881e-014	-1.91018e-014	-3.50355e-015	-3.33332e-015	4.62545e-015	1.8967e-014	2.46612e-014	2.66304e-014	1.73797e-014	2.65662e-014	2.01588e-014
1.00486e-014	1.16209e-014	-4.65224e-015	7.46604e-016	-1.32068e-015	-3.97734e-015	1.60725e-015	1.55142e-014	9.55671e-015	1.81087e-014	1.67978e-014	9.64842e-015	2.06653e-014	-1.25106e-014	-1.03744e-014	-1.93629e-014	-3.85779e-015	-3.80083e-015	4.43764e-015	1.90411e-014	2.45865e-014	2.66457e-014	1.77417e-014	2.68447e-014	2.04005e-014
1.0144e-014	1.1986e-014	-4.73513e-015	9.45425e-016	-1.52352e-015	-4.05431e-015	1.43064e-015	1.52187e-014	9.55333e-015	1.83654e-014	1.69371e-014	9.66008e-015	2.08344e-014	-1.27923e-014	-1.04499e-014	-1.9631e-014	-4.23738e-015	-4.29279e-015	4.24481e-015	1.90884e-014	2.44965e-014	2.66245e-014	1.80834e-014	2.70904e-014	2.06429e-014
1.02321e-014	1.236e-014	-4.82112e-015	1.11845e-015	-1.73545e-015	-4.13765e-015	1.26995e-015	1.49105e-014	9.56502e-015	1.86247e-014	1.71002e-014	9.68422e-015	2.0973e-014	-1.30502e-014	-1.05136e-014	-1.9904e-014	-4.63928e-015	-4.8062e-015	4.04606e-015	1.91097e-014	2.43921e-014	2.65682e-014	1.84034e-014	2.73014e-014	2.08855e-014
1.03128e-014	1.27412e-014	-4.91018e-015	1.26415e-015	-1.95524e-015	-4.22827e-015	1.12418e-015	1.45915e-014	9.59112e-015	1.88851e-014	1.72845e-014	9.72164e-015	2.10817e-014	-1.32816e-014	-1.05644e-014	-2.0181e-014	-5.06029e-015	-5.33752e-015	3.84096e-015	1.91057e-014	2.4274e-014	2.64785e-014	1.87005e-014	2.74766e-014	2.11277e-014
1.03855e-014	1.31282e-014	-5.00258e-015	1.38077e-015	-2.18265e-015	-4.32784e-015	9.93026e-016	1.42643e-014	9.63073e-015	1.91448e-014	1.74877e-014	9.77287e-015	2.11611e-014	-1.34839e-014	-1.06021e-014	-2.046e-014	-5.49748e-015	-5.88361e-015	3.62854e-015	1.90776e-014	2.4143e-014	2.63573e-014	1.89733e-014	2.76156e-014	2.13693e-014
1.0451e-014	1.35208e-014	-5.09839e-015	1.467e-015	-2.41726e-015	-4.43782e-015	8.76019e-016	1.39318e-014	9.68263e-015	1.94022e-014	1.77077e-014	9.83959e-015	2.12117e-014	-1.36547e-014	-1.06259e-014	-2.07392e-014	-5.94754e-015	-6.4414e-015	3.40786e-015	1.9026e-014	2.4e-014	2.62065e-014	1.92211e-014	2.77174e-014	2.16098e-014
1.05095e-014	1.39174e-014	-5.19744e-015	1.52252e-015	-2.65861e-015	-4.55829e-015	7.72237e-016	1.35977e-014	9.74603e-015	1.96563e-014	1.79421e-014	9.92269e-015	2.12351e-014	-1.37924e-014	-1.06353e-014	-2.10174e-014	-6.40706e-015	-7.0071e-015	3.17906e-015	1.89518e-014	2.38464e-014	2.60283e-014	1.94429e-014	2.77829e-014	2.18483e-014
1.05622e-014	1.43169e-014	-5.29911e-015	1.54643e-015	-2.906e-015	-4.69072e-015	6.81203e-016	1.32648e-014	9.8206e-015	1.99059e-014	1.81885e-014	1.00229e-014	2.12332e-014	-1.38955e-014	-1.063e-014	-2.12935e-014	-6.87327e-015	-7.5767e-015	2.9413e-015	1.88569e-014	2.36831e-014	2.58259e-014	1.9638e-014	2.78125e-014	2.20845e-014
1.0611e-014	1.47184e-014	-5.40255e-015	1.53856e-015	-3.15859e-015	-4.83701e-015	6.02074e-016	1.29361e-014	9.90554e-015	2.015e-014	1.84445e-014	1.01406e-014	2.12075e-014	-1.39629e-014	-1.06105e-014	-2.15655e-014	-7.34255e-015	-8.14662e-015	2.69496e-015	1.87432e-014	2.35116e-014	2.56023e-014	1.9806e-014	2.78069e-014	2.23176e-014
1.06569e-014	1.51206e-014	-5.50757e-015	1.49913e-015	-3.41586e-015	-4.99792e-015	5.34052e-016	1.26152e-014	9.99962e-015	2.03883e-014	1.87074e-014	1.02769e-014	2.11612e-014	-1.39936e-014	-1.0577e-014	-2.1832e-014	-7.81193e-015	-8.71375e-015	2.43968e-015	1.86123e-014	2.3333e-014	2.53609e-014	1.99467e-014	2.77675e-014	2.2547e-014
1.07011e-014	1.55218e-014	-5.61366e-015	1.42926e-015	-3.67679e-015	-5.17405e-015	4.76534e-016	1.23052e-014	1.01019e-014	2.06204e-014	1.89748e-014	1.04319e-014	2.10973e-014	-1.39875e-014	-1.05306e-014	-2.20912e-014	-8.27747e-015	-9.27492e-015	2.17578e-015	1.84658e-014	2.31479e-014	2.51049e-014	2.00597e-014	2.76956e-014	2.27724e-014
1.07457e-014	1.59205e-014	-5.71987e-015	1.32967e-015	-3.94104e-015	-5.36562e-015	4.2799e-016	1.20089e-014	1.02112e-014	2.08462e-014	1.92444e-014	1.06061e-014	2.10194e-014	-1.39444e-014	-1.04716e-014	-2.23417e-014	-8.73574e-015	-9.82682e-015	1.90274e-015	1.83057e-014	2.2958e-014	2.48384e-014	2.0145e-014	2.75938e-014	2.29933e-014
1.07933e-014	1.63168e-014	-5.82548e-015	1.2015e-015	-4.20865e-015	-5.57388e-015	3.88001e-016	1.17295e-014	1.03265e-014	2.10657e-014	1.95137e-014	1.07996e-014	2.09307e-014	-1.38652e-014	-1.04014e-014	-2.25831e-014	-9.18402e-015	-1.03668e-014	1.62063e-015	1.81335e-014	2.27646e-014	2.45649e-014	2.0203e-014	2.7464e-014	2.32085e-014
1.08464e-014	1.6709e-014	-5.92936e-015	1.04712e-015	-4.4784e-015	-5.79937e-015	3.55244e-016	1.14697e-014	1.04468e-014	2.12792e-014	1.97796e-014	1.10127e-014	2.08348e-014	-1.37513e-014	-1.03213e-014	-2.28146e-014	-9.61916e-015	-1.08919e-014	1.3299e-015	1.79509e-014	2.25693e-014	2.42876e-014	2.02339e-014	2.73085e-014	2.34173e-014
1.0907e-014	1.70958e-014	-6.03078e-015	8.68033e-016	-4.74983e-015	-6.04263e-015	3.28866e-016	1.12321e-014	1.05716e-014	2.14866e-014	2.00405e-014	1.12453e-014	2.07351e-014	-1.36042e-014	-1.02326e-014	-2.30353e-014	-1.00381e-014	-1.13996e-014	1.03008e-015	1.77608e-014	2.23728e-014	2.401e-014	2.0238e-014	2.71304e-014	2.36197e-014
1.09775e-014	1.74762e-014	-6.12845e-015	6.66087e-016	-5.02282e-015	-6.3037e-015	3.07644e-016	1.10194e-014	1.06997e-014	2.16884e-014	2.02937e-014	1.14971e-014	2.06356e-014	-1.34256e-014	-1.01371e-014	-2.32446e-014	-1.04388e-014	-1.18878e-014	7.22059e-016	1.75651e-014	2.21752e-014	2.37354e-014	2.0216e-014	2.69325e-014	2.38147e-014
1.10602e-014	1.7849e-014	-6.22109e-015	4.43916e-016	-5.29623e-015	-6.58253e-015	2.90111e-016	1.08337e-014	1.08296e-014	2.1885e-014	2.05376e-014	1.17675e-014	2.05399e-014	-1.32177e-014	-1.00366e-014	-2.34419e-014	-1.08193e-014	-1.23545e-014	4.06051e-016	1.73657e-014	2.1978e-014	2.34671e-014	2.01686e-014	2.6718e-014	2.40013e-014
1.1158e-014	1.82138e-014	-6.30795e-015	2.04048e-016	-5.57013e-015	-6.87936e-015	2.75635e-016	1.06766e-014	1.09601e-014	2.20767e-014	2.07704e-014	1.20563e-014	2.04514e-014	-1.29833e-014	-9.93309e-015	-2.36272e-014	-1.11766e-014	-1.27978e-014	8.24909e-017	1.71648e-014	2.17821e-014	2.32085e-014	2.00967e-014	2.649e-014	2.41787e-014
1.12729e-014	1.857e-014	-6.38827e-015	-5.10807e-017	-5.84403e-015	-7.19405e-015	2.6267e-016	1.05496e-014	1.10906e-014	2.22639e-014	2.0991e-014	1.23627e-014	2.03737e-014	-1.27254e-014	-9.82881e-015	-2.38008e-014	-1.1509e-014	-1.32167e-014	-2.48373e-016	1.69643e-014	2.15877e-014	2.29633e-014	2.00012e-014	2.62521e-014	2.43464e-014
1.14067e-014	1.89167e-014	-6.46031e-015	-3.18646e-016	-6.1179e-015	-7.5275e-015	2.496e-016	1.0454e-014	1.12198e-014	2.24471e-014	2.11975e-014	1.2686e-014	2.03097e-014	-1.24475e-014	-9.72677e-015	-2.39629e-014	-1.18146e-014	-1.36108e-014	-5.85721e-016	1.67658e-014	2.13949e-014	2.27341e-014	1.98831e-014	2.60073e-014	2.45033e-014
1.15609e-014	1.92531e-014	-6.52262e-015	-5.9632e-016	-6.39266e-015	-7.87959e-015	2.35873e-016	1.03902e-014	1.13468e-014	2.26271e-014	2.13882e-014	1.30248e-014	2.02628e-014	-1.21537e-014	-9.62916e-015	-2.41138e-014	-1.20922e-014	-1.39793e-014	-9.29602e-016	1.65708e-014	2.12043e-014	2.2523e-014	1.97437e-014	2.57575e-014	2.46487e-014
1.17374e-014	1.95788e-014	-6.57432e-015	-8.81608e-016	-6.66845e-015	-8.24901e-015	2.20958e-016	1.03589e-014	1.14707e-014	2.28045e-014	2.15621e-014	1.33778e-014	2.02362e-014	-1.18477e-014	-9.53817e-015	-2.42545e-014	-1.23409e-014	-1.43223e-014	-1.27926e-015	1.63809e-014	2.10161e-014	2.23321e-014	1.95846e-014	2.55061e-014	2.4782e-014
1.19378e-014	1.98931e-014	-6.61445e-015	-1.17183e-015	-6.94528e-015	-8.63551e-015	2.03747e-016	1.03603e-014	1.15905e-014	2.29797e-014	2.17185e-014	1.37445e-014	2.02324e-014	-1.15337e-014	-9.45597e-015	-2.43855e-014	-1.25599e-014	-1.46395e-014	-1.6339e-015	1.61977e-014	2.08304e-014	2.21636e-014	1.94077e-014	2.52558e-014	2.49026e-014
1.21631e-014	2.01958e-014	-6.64275e-015	-1.46487e-015	-7.22326e-015	-9.03815e-015	1.83725e-016	1.03938e-014	1.17047e-014	2.31535e-014	2.18566e-014	1.41233e-014	2.02531e-014	-1.12159e-014	-9.38523e-015	-2.45078e-014	-1.27488e-014	-1.49315e-014	-1.99261e-015	1.60232e-014	2.06471e-014	2.20188e-014	1.92143e-014	2.50098e-014	2.50087e-014
1.2414e-014	2.04866e-014	-6.6584e-015	-1.75742e-015	-7.50304e-015	-9.45572e-015	1.59396e-016	1.04592e-014	1.18124e-014	2.33257e-014	2.19762e-014	1.45125e-014	2.03002e-014	-1.08983e-014	-9.32932e-015	-2.46219e-014	-1.29076e-014	-1.51991e-014	-2.35548e-015	1.58582e-014	2.04654e-014	2.18992e-014	1.90054e-014	2.47705e-014	2.51003e-014
1.26907e-014	2.07661e-014	-6.66117e-015	-2.04739e-015	-7.78464e-015	-9.88743e-015	1.30403e-016	1.05554e-014	1.19128e-014	2.34969e-014	2.20768e-014	1.49107e-014	2.03754e-014	-1.05853e-014	-9.29042e-015	-2.47293e-014	-1.30362e-014	-1.54438e-014	-2.72257e-015	1.57039e-014	2.0285e-014	2.18051e-014	1.87821e-014	2.45401e-014	2.51767e-014
1.29931e-014	2.10341e-014	-6.65113e-015	-2.33389e-015	-8.06858e-015	-1.0332e-014	9.58416e-017	1.06804e-014	1.20045e-014	2.3667e-014	2.21581e-014	1.53164e-014	2.048e-014	-1.02815e-014	-9.27016e-015	-2.48315e-014	-1.31353e-014	-1.56659e-014	-3.09267e-015	1.55608e-014	2.01055e-014	2.17369e-014	1.8546e-014	2.43199e-014	2.52374e-014
1.33214e-014	2.12902e-014	-6.62801e-015	-2.61391e-015	-8.35588e-015	-1.07883e-014	5.54223e-017	1.08326e-014	1.20869e-014	2.38361e-014	2.22206e-014	1.57279e-014	2.0614e-014	-9.99086e-015	-9.27112e-015	-2.49296e-014	-1.32046e-014	-1.5867e-014	-3.46547e-015	1.54295e-014	1.9926e-014	2.16949e-014	1.82989e-014	2.41116e-014	2.52813e-014
1.36747e-014	2.15342e-014	-6.59195e-015	-2.88642e-015	-8.64685e-015	-1.12548e-014	8.40547e-018	1.10094e-014	1.21592e-014	2.40042e-014	2.22644e-014	1.61438e-014	2.07781e-014	-9.71716e-015	-9.29509e-015	-2.50256e-014	-1.32456e-014	-1.60491e-014	-3.8411e-015	1.53109e-014	1.97452e-014	2.16785e-014	1.80421e-014	2.39167e-014	2.53084e-014
1.40513e-014	2.17666e-014	-6.54323e-015	-3.14952e-015	-8.94195e-015	-1.17297e-014	-4.56526e-017	1.12081e-014	1.22208e-014	2.41714e-014	2.22896e-014	1.65615e-014	2.09721e-014	-9.46448e-015	-9.34336e-015	-2.51206e-014	-1.32597e-014	-1.62143e-014	-4.21898e-015	1.52055e-014	1.95618e-014	2.16871e-014	1.77771e-014	2.37363e-014	2.5318e-014
1.44493e-014	2.19878e-014	-6.48203e-015	-3.4025e-015	-9.24283e-015	-1.22123e-014	-1.07021e-016	1.14259e-014	1.22703e-014	2.43371e-014	2.2297e-014	1.69801e-014	2.11951e-014	-9.2369e-015	-9.41784e-015	-2.52164e-014	-1.32485e-014	-1.63644e-014	-4.59902e-015	1.51136e-014	1.93749e-014	2.17194e-014	1.75049e-014	2.35708e-014	2.53105e-014
1.48673e-014	2.21983e-014	-6.40934e-015	-3.64533e-015	-9.55088e-015	-1.27008e-014	-1.75644e-016	1.16593e-014	1.23067e-014	2.4501e-014	2.22875e-014	1.73973e-014	2.1446e-014	-9.03782e-015	-9.51967e-015	-2.53142e-014	-1.32131e-014	-1.6501e-014	-4.9815e-015	1.50353e-014	1.91831e-014	2.17739e-014	1.72271e-014	2.34209e-014	2.5285e-014
1.53036e-014	2.23987e-014	-6.3263e-015	-3.87779e-015	-9.86637e-015	-1.31937e-014	-2.51803e-016	1.19052e-014	1.23294e-014	2.46621e-014	2.2262e-014	1.78119e-014	2.17232e-014	-8.87035e-015	-9.6495e-015	-2.54155e-014	-1.3155e-014	-1.66262e-014	-5.36609e-015	1.49705e-014	1.89843e-014	2.18491e-014	1.6945e-014	2.32864e-014	2.52411e-014
1.57548e-014	2.25897e-014	-6.2344e-015	-4.09969e-015	-1.019e-014	-1.36889e-014	-3.35062e-016	1.21603e-014	1.23381e-014	2.48196e-014	2.22219e-014	1.8222e-014	2.20236e-014	-8.73718e-015	-9.80776e-015	-2.55221e-014	-1.30756e-014	-1.67422e-014	-5.75229e-015	1.49189e-014	1.87778e-014	2.19422e-014	1.66601e-014	2.31663e-014	2.51786e-014
1.62179e-014	2.27721e-014	-6.13538e-015	-4.31104e-015	-1.05228e-014	-1.4185e-014	-4.25006e-016	1.24202e-014	1.23325e-014	2.49727e-014	2.21683e-014	1.86258e-014	2.23454e-014	-8.64116e-015	-9.99482e-015	-2.56347e-014	-1.29772e-014	-1.68512e-014	-6.14009e-015	1.48805e-014	1.85628e-014	2.20513e-014	1.63731e-014	2.30599e-014	2.50982e-014
1.66911e-014	2.29462e-014	-6.03111e-015	-4.51243e-015	-1.08655e-014	-1.46799e-014	-5.2221e-016	1.2682e-014	1.23115e-014	2.51201e-014	2.21019e-014	1.90219e-014	2.26865e-014	-8.58412e-015	-1.02109e-014	-2.57544e-014	-1.28624e-014	-1.69557e-014	-6.53012e-015	1.48543e-014	1.83371e-014	2.21735e-014	1.60853e-014	2.29667e-014	2.50005e-014
1.71712e-014	2.31125e-014	-5.9232e-015	-4.70427e-015	-1.12183e-014	-1.51723e-014	-6.2674e-016	1.29415e-014	1.22747e-014	2.5261e-014	2.20245e-014	1.94084e-014	2.30432e-014	-8.56791e-015	-1.04562e-014	-2.58822e-014	-1.27335e-014	-1.70575e-014	-6.92233e-015	1.48398e-014	1.80991e-014	2.2306e-014	1.57976e-014	2.2885e-014	2.48856e-014
1.76546e-014	2.32712e-014	-5.81443e-015	-4.8879e-015	-1.15822e-014	-1.56606e-014	-7.38206e-016	1.31944e-014	1.22219e-014	2.53942e-014	2.19375e-014	1.97837e-014	2.34113e-014	-8.59445e-015	-1.07303e-014	-2.60192e-014	-1.25927e-014	-1.71588e-014	-7.31711e-015	1.48366e-014	1.78478e-014	2.24459e-014	1.55106e-014	2.28131e-014	2.47539e-014
1.81383e-014	2.34224e-014	-5.70672e-015	-5.06495e-015	-1.19569e-014	-1.61432e-014	-8.56612e-016	1.34363e-014	1.21523e-014	2.55179e-014	2.18426e-014	2.01464e-014	2.37874e-014	-8.66449e-015	-1.10323e-014	-2.61663e-014	-1.24424e-014	-1.72607e-014	-7.71552e-015	1.48436e-014	1.75824e-014	2.25902e-014	1.52256e-014	2.27491e-014	2.46066e-014
1.86189e-014	2.35665e-014	-5.60242e-015	-5.23696e-015	-1.23429e-014	-1.66178e-014	-9.81536e-016	1.36628e-014	1.20652e-014	2.56312e-014	2.17407e-014	2.0495e-014	2.41673e-014	-8.77804e-015	-1.13606e-014	-2.63238e-014	-1.22846e-014	-1.73648e-014	-8.11808e-015	1.486e-014	1.73013e-014	2.27356e-014	1.49436e-014	2.26908e-014	2.44442e-014
1.90933e-014	2.37041e-014	-5.50372e-015	-5.40589e-015	-1.27403e-014	-1.70826e-014	-1.11243e-015	1.38704e-014	1.19602e-014	2.57325e-014	2.16331e-014	2.08289e-014	2.4548e-014	-8.9351e-015	-1.17137e-014	-2.64914e-014	-1.21218e-014	-1.74723e-014	-8.52492e-015	1.48853e-014	1.70039e-014	2.28788e-014	1.46648e-014	2.26359e-014	2.42678e-014
1.95579e-014	2.38356e-014	-5.41314e-015	-5.57341e-015	-1.31495e-014	-1.75365e-014	-1.24832e-015	1.40556e-014	1.18372e-014	2.58207e-014	2.15208e-014	2.11467e-014	2.49245e-014	-9.13511e-015	-1.20902e-014	-2.66694e-014	-1.1956e-014	-1.75849e-014	-8.93617e-015	1.49184e-014	1.66888e-014	2.30168e-014	1.43897e-014	2.25819e-014	2.40781e-014
2.001e-014	2.39611e-014	-5.33349e-015	-5.74097e-015	-1.35708e-014	-1.79782e-014	-1.38872e-015	1.42152e-014	1.16961e-014	2.58942e-014	2.14051e-014	2.1447e-014	2.52921e-014	-9.37716e-015	-1.2488e-014	-2.68581e-014	-1.17889e-014	-1.77043e-014	-9.35193e-015	1.49581e-014	1.63561e-014	2.31464e-014	1.41189e-014	2.25262e-014	2.38765e-014
2.04466e-014	2.40811e-014	-5.26783e-015	-5.9106e-015	-1.40039e-014	-1.84063e-014	-1.53319e-015	1.43461e-014	1.15382e-014	2.59519e-014	2.12874e-014	2.17287e-014	2.56466e-014	-9.6598e-015	-1.29053e-014	-2.70565e-014	-1.16231e-014	-1.78314e-014	-9.77288e-015	1.50036e-014	1.60043e-014	2.32651e-014	1.38526e-014	2.24663e-014	2.36643e-014
2.08649e-014	2.41953e-014	-5.21861e-015	-6.0844e-015	-1.44486e-014	-1.88199e-014	-1.68112e-015	1.44449e-014	1.13632e-014	2.59922e-014	2.11687e-014	2.19916e-014	2.59839e-014	-9.98123e-015	-1.33398e-014	-2.72643e-014	-1.14608e-014	-1.79661e-014	-1.01997e-014	1.5054e-014	1.56335e-014	2.33696e-014	1.35911e-014	2.23997e-014	2.34424e-014
2.12625e-014	2.43041e-014	-5.18825e-015	-6.26462e-015	-1.49035e-014	-1.92181e-014	-1.83244e-015	1.4509e-014	1.11712e-014	2.60137e-014	2.10502e-014	2.22344e-014	2.62998e-014	-1.03395e-014	-1.37886e-014	-2.74805e-014	-1.13038e-014	-1.8109e-014	-1.06325e-014	1.51075e-014	1.52438e-014	2.34572e-014	1.33347e-014	2.23242e-014	2.32127e-014
2.16373e-014	2.44069e-014	-5.17916e-015	-6.45274e-015	-1.53687e-014	-1.96005e-014	-1.98647e-015	1.45362e-014	1.0963e-014	2.60156e-014	2.09328e-014	2.24569e-014	2.65908e-014	-1.07317e-014	-1.42489e-014	-2.77043e-014	-1.11537e-014	-1.82602e-014	-1.10716e-014	1.51639e-014	1.4835e-014	2.35254e-014	1.30839e-014	2.22366e-014	2.29767e-014
2.19878e-014	2.45033e-014	-5.19451e-015	-6.65102e-015	-1.58435e-014	-1.99661e-014	-2.1431e-015	1.4525e-014	1.07391e-014	2.59964e-014	2.08178e-014	2.26588e-014	2.68537e-014	-1.11545e-014	-1.47177e-014	-2.79352e-014	-1.10125e-014	-1.84205e-014	-1.1517e-014	1.52218e-014	1.44076e-014	2.35723e-014	1.2838e-014	2.21344e-014	2.27363e-014
2.2312e-014	2.45929e-014	-5.2365e-015	-6.86054e-015	-1.63265e-014	-2.03148e-014	-2.30202e-015	1.44737e-014	1.05003e-014	2.59557e-014	2.07058e-014	2.284e-014	2.70848e-014	-1.16048e-014	-1.51921e-014	-2.81719e-014	-1.0882e-014	-1.85891e-014	-1.1969e-014	1.52804e-014	1.39626e-014	2.35957e-014	1.25966e-014	2.2015e-014	2.24925e-014
2.26093e-014	2.46752e-014	-5.30667e-015	-7.08311e-015	-1.68167e-014	-2.06464e-014	-2.46278e-015	1.43818e-014	1.0247e-014	2.58925e-014	2.05975e-014	2.30002e-014	2.72811e-014	-1.20788e-014	-1.5669e-014	-2.84134e-014	-1.07632e-014	-1.87668e-014	-1.24272e-014	1.53388e-014	1.35011e-014	2.35936e-014	1.23598e-014	2.18763e-014	2.2246e-014
2.28789e-014	2.47498e-014	-5.40674e-015	-7.32003e-015	-1.7313e-014	-2.09608e-014	-2.62477e-015	1.42482e-014	9.98006e-015	2.58067e-014	2.04934e-014	2.31388e-014	2.74402e-014	-1.25727e-014	-1.61455e-014	-2.86584e-014	-1.06563e-014	-1.89529e-014	-1.28911e-014	1.5396e-014	1.30238e-014	2.35646e-014	1.21271e-014	2.17157e-014	2.19982e-014
2.31205e-014	2.48156e-014	-5.53808e-015	-7.57252e-015	-1.78136e-014	-2.12575e-014	-2.78764e-015	1.40727e-014	9.70016e-015	2.56975e-014	2.03935e-014	2.32558e-014	2.756e-014	-1.30828e-014	-1.66181e-014	-2.89056e-014	-1.05626e-014	-1.91465e-014	-1.3361e-014	1.54522e-014	1.25322e-014	2.35072e-014	1.18979e-014	2.15315e-014	2.1751e-014
2.33339e-014	2.48719e-014	-5.70159e-015	-7.84068e-015	-1.83168e-014	-2.15374e-014	-2.9512e-015	1.38553e-014	9.40834e-015	2.55642e-014	2.0298e-014	2.33518e-014	2.76377e-014	-1.36047e-014	-1.70844e-014	-2.91527e-014	-1.04819e-014	-1.93466e-014	-1.38358e-014	1.55058e-014	1.20277e-014	2.34204e-014	1.16714e-014	2.13227e-014	2.15051e-014
2.35195e-014	2.49183e-014	-5.89883e-015	-8.1255e-015	-1.88217e-014	-2.18004e-014	-3.11484e-015	1.35971e-014	9.10561e-015	2.54067e-014	2.02076e-014	2.34273e-014	2.76718e-014	-1.4134e-014	-1.75414e-014	-2.9398e-014	-1.04145e-014	-1.95527e-014	-1.43149e-014	1.55562e-014	1.15123e-014	2.33035e-014	1.14469e-014	2.10869e-014	2.12609e-014
2.36784e-014	2.49537e-014	-6.13026e-015	-8.42749e-015	-1.93262e-014	-2.20474e-014	-3.27842e-015	1.32991e-014	8.79388e-015	2.52252e-014	2.01227e-014	2.34827e-014	2.76625e-014	-1.46667e-014	-1.79854e-014	-2.96398e-014	-1.03611e-014	-1.97634e-014	-1.47968e-014	1.56024e-014	1.09877e-014	2.31566e-014	1.12239e-014	2.08239e-014	2.10198e-014
2.38113e-014	2.49773e-014	-6.396e-015	-8.74674e-015	-1.98283e-014	-2.22793e-014	-3.44189e-015	1.29623e-014	8.47397e-015	2.50202e-014	2.00429e-014	2.35186e-014	2.76092e-014	-1.51983e-014	-1.84142e-014	-2.98771e-014	-1.03221e-014	-1.99773e-014	-1.52815e-014	1.5644e-014	1.04562e-014	2.29798e-014	1.10011e-014	2.05327e-014	2.07825e-014
2.39205e-014	2.49878e-014	-6.69498e-015	-9.08305e-015	-2.03258e-014	-2.24967e-014	-3.60498e-015	1.25888e-014	8.14696e-015	2.4792e-014	1.99685e-014	2.35356e-014	2.75115e-014	-1.57243e-014	-1.88255e-014	-3.01087e-014	-1.02974e-014	-2.0193e-014	-1.57681e-014	1.56802e-014	9.91953e-015	2.27733e-014	1.07779e-014	2.02125e-014	2.05491e-014
2.40067e-014	2.49844e-014	-7.02664e-015	-9.43533e-015	-2.08169e-014	-2.27006e-014	-3.76723e-015	1.21808e-014	7.8149e-015	2.45417e-014	1.98994e-014	2.35347e-014	2.73698e-014	-1.62409e-014	-1.92168e-014	-3.0333e-014	-1.02861e-014	-2.04097e-014	-1.6255e-014	1.57099e-014	9.37997e-015	2.25379e-014	1.05529e-014	1.98632e-014	2.03196e-014
2.40719e-014	2.49659e-014	-7.38977e-015	-9.80198e-015	-2.13004e-014	-2.28917e-014	-3.92838e-015	1.17408e-014	7.47891e-015	2.42698e-014	1.98353e-014	2.35163e-014	2.71848e-014	-1.67439e-014	-1.95858e-014	-3.05481e-014	-1.02874e-014	-2.06259e-014	-1.67405e-014	1.57331e-014	8.83981e-015	2.2274e-014	1.03251e-014	1.94842e-014	2.00941e-014
2.41184e-014	2.4931e-014	-7.78337e-015	-1.0182e-014	-2.17748e-014	-2.30713e-014	-4.08837e-015	1.12727e-014	7.13997e-015	2.39769e-014	1.97762e-014	2.34806e-014	2.69577e-014	-1.72292e-014	-1.99302e-014	-3.07532e-014	-1.02996e-014	-2.08404e-014	-1.72235e-014	1.57495e-014	8.30097e-015	2.19833e-014	1.00937e-014	1.90758e-014	1.98728e-014
2.4148e-014	2.48783e-014	-8.20505e-015	-1.05736e-014	-2.22383e-014	-2.32406e-014	-4.24717e-015	1.07797e-014	6.80045e-015	2.36638e-014	1.97216e-014	2.34293e-014	2.669e-014	-1.76929e-014	-2.02486e-014	-3.09462e-014	-1.03227e-014	-2.10518e-014	-1.77014e-014	1.57589e-014	7.76619e-015	2.16672e-014	9.85753e-015	1.86386e-014	1.96553e-014
2.41629e-014	2.48069e-014	-8.65222e-015	-1.09749e-014	-2.26885e-014	-2.34003e-014	-4.40361e-015	1.02651e-014	6.46185e-015	2.33318e-014	1.96711e-014	2.33633e-014	2.63839e-014	-1.81315e-014	-2.05398e-014	-3.11261e-014	-1.03559e-014	-2.12581e-014	-1.81719e-014	1.57608e-014	7.23858e-015	2.13271e-014	9.61525e-015	1.81736e-014	1.94411e-014
2.41654e-014	2.47168e-014	-9.1222e-015	-1.13837e-014	-2.31231e-014	-2.35513e-014	-4.55776e-015	9.73292e-015	6.12611e-015	2.29824e-014	1.96243e-014	2.3284e-014	2.60416e-014	-1.85415e-014	-2.08024e-014	-3.12916e-014	-1.03971e-014	-2.14583e-014	-1.86331e-014	1.57546e-014	6.72038e-015	2.09644e-014	9.36598e-015	1.76816e-014	1.92294e-014
2.41578e-014	2.46063e-014	-9.61159e-015	-1.17972e-014	-2.35409e-014	-2.36948e-014	-4.7098e-015	9.18707e-015	5.79469e-015	2.26173e-014	1.95811e-014	2.31926e-014	2.56658e-014	-1.89195e-014	-2.10348e-014	-3.14416e-014	-1.04448e-014	-2.16509e-014	-1.90828e-014	1.57402e-014	6.21404e-015	2.05809e-014	9.10883e-015	1.71639e-014	1.9019e-014
2.41425e-014	2.44756e-014	-1.01169e-014	-1.22126e-014	-2.39398e-014	-2.38321e-014	-4.85934e-015	8.6313e-015	5.46921e-015	2.22381e-014	1.95414e-014	2.30901e-014	2.52593e-014	-1.92631e-014	-2.12364e-014	-3.15752e-014	-1.04979e-014	-2.18347e-014	-1.95189e-014	1.57168e-014	5.72145e-015	2.01785e-014	8.84212e-015	1.66222e-014	1.88086e-014
2.41216e-014	2.43236e-014	-1.06342e-014	-1.26271e-014	-2.43186e-014	-2.39636e-014	-5.00505e-015	8.0704e-015	5.15137e-015	2.18459e-014	1.95045e-014	2.29774e-014	2.48249e-014	-1.95694e-014	-2.14063e-014	-3.16916e-014	-1.05548e-014	-2.20088e-014	-1.99386e-014	1.5684e-014	5.24471e-015	1.97593e-014	8.56502e-015	1.60587e-014	1.8597e-014
2.40965e-014	2.41497e-014	-1.11594e-014	-1.30377e-014	-2.46759e-014	-2.40896e-014	-5.14653e-015	7.50866e-015	4.84203e-015	2.14424e-014	1.94703e-014	2.28564e-014	2.43664e-014	-1.98365e-014	-2.15448e-014	-3.17903e-014	-1.06133e-014	-2.21713e-014	-2.03393e-014	1.56421e-014	4.78588e-015	1.93254e-014	8.27635e-015	1.5475e-014	1.83834e-014
2.40691e-014	2.39539e-014	-1.16878e-014	-1.34413e-014	-2.50098e-014	-2.4211e-014	-5.28325e-015	6.95043e-015	4.5424e-015	2.10297e-014	1.94385e-014	2.27282e-014	2.38881e-014	-2.0062e-014	-2.16518e-014	-3.187e-014	-1.06717e-014	-2.23216e-014	-2.07187e-014	1.5591e-014	4.34699e-015	1.88787e-014	7.97513e-015	1.48736e-014	1.81661e-014
2.40413e-014	2.37355e-014	-1.2215e-014	-1.38338e-014	-2.53193e-014	-2.43278e-014	-5.4149e-015	6.39945e-015	4.25432e-015	2.06101e-014	1.94091e-014	2.25941e-014	2.33935e-014	-2.02452e-014	-2.17275e-014	-3.19298e-014	-1.07283e-014	-2.24589e-014	-2.10747e-014	1.55301e-014	3.93e-015	1.84214e-014	7.66046e-015	1.42568e-014	1.7943e-014
2.40146e-014	2.34943e-014	-1.27363e-014	-1.42118e-014	-2.56036e-014	-2.44406e-014	-5.54146e-015	5.86028e-015	3.97848e-015	2.01855e-014	1.93815e-014	2.24552e-014	2.28866e-014	-2.03847e-014	-2.17725e-014	-3.19701e-014	-1.07814e-014	-2.2582e-014	-2.14048e-014	1.54598e-014	3.53621e-015	1.79553e-014	7.33182e-015	1.36265e-014	1.77124e-014
2.39895e-014	2.32303e-014	-1.32474e-014	-1.45722e-014	-2.58608e-014	-2.45494e-014	-5.66179e-015	5.33671e-015	3.71549e-015	1.97577e-014	1.93559e-014	2.23129e-014	2.23714e-014	-2.04793e-014	-2.17875e-014	-3.19899e-014	-1.08291e-014	-2.26901e-014	-2.17071e-014	1.53797e-014	3.16664e-015	1.74826e-014	6.98845e-015	1.2985e-014	1.74722e-014
2.39675e-014	2.29436e-014	-1.3743e-014	-1.49122e-014	-2.60905e-014	-2.46539e-014	-5.77472e-015	4.83191e-015	3.46637e-015	1.93287e-014	1.93323e-014	2.21682e-014	2.18517e-014	-2.05281e-014	-2.17736e-014	-3.19892e-014	-1.08702e-014	-2.27828e-014	-2.19792e-014	1.52895e-014	2.82162e-015	1.70043e-014	6.6298e-015	1.23347e-014	1.72206e-014
2.39482e-014	2.26346e-014	-1.42185e-014	-1.52291e-014	-2.6291e-014	-2.47545e-014	-5.87984e-015	4.34955e-015	3.23314e-015	1.89e-014	1.93108e-014	2.20225e-014	2.13312e-014	-2.05312e-014	-2.17319e-014	-3.19678e-014	-1.09026e-014	-2.286e-014	-2.22185e-014	1.51885e-014	2.50135e-015	1.65216e-014	6.25517e-015	1.16777e-014	1.69555e-014
2.39318e-014	2.23044e-014	-1.46689e-014	-1.55193e-014	-2.64618e-014	-2.48502e-014	-5.97627e-015	3.89329e-015	3.01729e-015	1.84735e-014	1.92912e-014	2.18776e-014	2.08135e-014	-2.04887e-014	-2.16634e-014	-3.19254e-014	-1.09249e-014	-2.29205e-014	-2.2423e-014	1.50774e-014	2.20642e-015	1.60365e-014	5.86435e-015	1.10164e-014	1.66752e-014
2.39188e-014	2.19536e-014	-1.50899e-014	-1.57802e-014	-2.66032e-014	-2.49404e-014	-6.06282e-015	3.46599e-015	2.81903e-015	1.80506e-014	1.92737e-014	2.17343e-014	2.03017e-014	-2.04015e-014	-2.15698e-014	-3.18629e-014	-1.09357e-014	-2.29643e-014	-2.25917e-014	1.49562e-014	1.93708e-015	1.55501e-014	5.45743e-015	1.03533e-014	1.63778e-014
2.39089e-014	2.15834e-014	-1.54771e-014	-1.6009e-014	-2.67144e-014	-2.50242e-014	-6.13882e-015	3.07035e-015	2.63933e-015	1.7633e-014	1.92587e-014	2.15939e-014	1.97994e-014	-2.02705e-014	-2.14525e-014	-3.17804e-014	-1.09334e-014	-2.2991e-014	-2.27229e-014	1.48245e-014	1.69231e-015	1.50628e-014	5.03448e-015	9.69079e-015	1.60622e-014
2.39016e-014	2.11945e-014	-1.58266e-014	-1.62033e-014	-2.67953e-014	-2.51008e-014	-6.2027e-015	2.70881e-015	2.47905e-015	1.7223e-014	1.92463e-014	2.14577e-014	1.93098e-014	-2.00967e-014	-2.13132e-014	-3.1678e-014	-1.09177e-014	-2.30007e-014	-2.28142e-014	1.46824e-014	1.47111e-015	1.45758e-014	4.59529e-015	9.03052e-015	1.57265e-014
2.38954e-014	2.07882e-014	-1.61348e-014	-1.63618e-014	-2.68454e-014	-2.51688e-014	-6.25338e-015	2.38312e-015	2.33849e-015	1.68214e-014	1.92372e-014	2.1327e-014	1.88365e-014	-1.9881e-014	-2.11537e-014	-3.15556e-014	-1.08874e-014	-2.29935e-014	-2.28644e-014	1.45299e-014	1.2736e-015	1.40897e-014	4.14037e-015	8.37475e-015	1.53692e-014
2.38898e-014	2.03656e-014	-1.63976e-014	-1.64823e-014	-2.68645e-014	-2.52274e-014	-6.28962e-015	2.09558e-015	2.21883e-015	1.64301e-014	1.92317e-014	2.12027e-014	1.83817e-014	-1.96251e-014	-2.0976e-014	-3.14134e-014	-1.08421e-014	-2.29695e-014	-2.28733e-014	1.43663e-014	1.09876e-015	1.36049e-014	3.67004e-015	7.7247e-015	1.49894e-014
2.38833e-014	1.99281e-014	-1.66118e-014	-1.65634e-014	-2.68524e-014	-2.52751e-014	-6.30993e-015	1.84766e-015	2.12083e-015	1.60505e-014	1.92304e-014	2.10855e-014	1.79487e-014	-1.93309e-014	-2.07815e-014	-3.12523e-014	-1.07807e-014	-2.29292e-014	-2.28408e-014	1.41921e-014	9.45456e-016	1.31218e-014	3.18501e-015	7.08307e-015	1.45859e-014
2.38743e-014	1.94765e-014	-1.67747e-014	-1.66036e-014	-2.6809e-014	-2.53103e-014	-6.3131e-015	1.63999e-015	2.04518e-015	1.56842e-014	1.92338e-014	2.09766e-014	1.75392e-014	-1.90004e-014	-2.05716e-014	-3.10726e-014	-1.07031e-014	-2.28724e-014	-2.27666e-014	1.40069e-014	8.12289e-016	1.26407e-014	2.6857e-015	6.45117e-015	1.41578e-014
2.38609e-014	1.90122e-014	-1.68845e-014	-1.66035e-014	-2.67349e-014	-2.53326e-014	-6.29841e-015	1.47353e-015	1.99176e-015	1.53322e-014	1.92421e-014	2.0877e-014	1.71553e-014	-1.86359e-014	-2.03483e-014	-3.08752e-014	-1.06098e-014	-2.27997e-014	-2.26509e-014	1.38114e-014	6.97136e-016	1.21611e-014	2.173e-015	5.83025e-015	1.37043e-014
2.38414e-014	1.85367e-014	-1.69392e-014	-1.65635e-014	-2.66304e-014	-2.53398e-014	-6.26422e-015	1.34874e-015	1.96057e-015	1.49961e-014	1.9256e-014	2.07872e-014	1.67981e-014	-1.82401e-014	-2.01137e-014	-3.06604e-014	-1.05012e-014	-2.27119e-014	-2.24938e-014	1.36059e-014	5.98025e-016	1.16829e-014	1.64816e-015	5.221e-015	1.32252e-014
2.38145e-014	1.80521e-014	-1.69374e-014	-1.6483e-014	-2.64964e-014	-2.53305e-014	-6.2098e-015	1.2658e-015	1.95218e-015	1.46767e-014	1.9276e-014	2.07081e-014	1.64696e-014	-1.78154e-014	-1.98696e-014	-3.04294e-014	-1.03775e-014	-2.26097e-014	-2.22958e-014	1.33904e-014	5.13102e-016	1.12055e-014	1.1117e-015	4.62451e-015	1.27206e-014
2.37786e-014	1.75601e-014	-1.68789e-014	-1.63626e-014	-2.63334e-014	-2.5303e-014	-6.13386e-015	1.2237e-015	1.96667e-015	1.43751e-014	1.93028e-014	2.06403e-014	1.617e-014	-1.73642e-014	-1.96179e-014	-3.01827e-014	-1.02391e-014	-2.24939e-014	-2.20578e-014	1.31643e-014	4.40251e-016	1.07289e-014	5.64801e-016	4.04132e-015	1.21905e-014
2.37315e-014	1.70623e-014	-1.67631e-014	-1.62032e-014	-2.61419e-014	-2.52562e-014	-6.03548e-015	1.22197e-015	2.00434e-015	1.40918e-014	1.93367e-014	2.05842e-014	1.58996e-014	-1.68895e-014	-1.93596e-014	-2.99212e-014	-1.0087e-014	-2.23648e-014	-2.17808e-014	1.29289e-014	3.77994e-016	1.02521e-014	9.07776e-018	3.47146e-015	1.16355e-014
2.36709e-014	1.65599e-014	-1.65903e-014	-1.60066e-014	-2.59228e-014	-2.51888e-014	-5.91348e-015	1.25959e-015	2.06478e-015	1.38277e-014	1.93783e-014	2.05402e-014	1.56583e-014	-1.63935e-014	-1.90962e-014	-2.96463e-014	-9.92268e-015	-2.2224e-014	-2.14669e-014	1.26847e-014	3.24395e-016	9.77465e-015	-5.53792e-016	2.91446e-015	1.10566e-014
2.35951e-014	1.60541e-014	-1.63627e-014	-1.57742e-014	-2.56773e-014	-2.50992e-014	-5.76731e-015	1.33462e-015	2.14816e-015	1.35828e-014	1.9428e-014	2.05083e-014	1.54459e-014	-1.58799e-014	-1.88294e-014	-2.93588e-014	-9.74763e-015	-2.20728e-014	-2.1118e-014	1.24313e-014	2.76503e-016	9.29649e-015	-1.12249e-015	2.37033e-015	1.04546e-014
2.35034e-014	1.55459e-014	-1.60821e-014	-1.55093e-014	-2.54069e-014	-2.49867e-014	-5.5961e-015	1.44531e-015	2.25403e-015	1.33575e-014	1.94866e-014	2.04885e-014	1.52625e-014	-1.53519e-014	-1.85606e-014	-2.90593e-014	-9.56335e-015	-2.1912e-014	-2.07364e-014	1.21692e-014	2.31877e-016	8.81611e-015	-1.6955e-015	1.83894e-015	9.8318e-015
2.33933e-014	1.50371e-014	-1.57507e-014	-1.52146e-014	-2.51124e-014	-2.48505e-014	-5.39932e-015	1.58941e-015	2.38215e-015	1.3152e-014	1.95545e-014	2.04807e-014	1.51073e-014	-1.48123e-014	-1.82917e-014	-2.87496e-014	-9.37154e-015	-2.17431e-014	-2.03241e-014	1.18994e-014	1.888e-016	8.33249e-015	-2.27133e-015	1.32008e-015	9.18946e-015
2.32637e-014	1.4528e-014	-1.5371e-014	-1.48927e-014	-2.47954e-014	-2.46901e-014	-5.17609e-015	1.76549e-015	2.53207e-015	1.29665e-014	1.96312e-014	2.04851e-014	1.49796e-014	-1.42648e-014	-1.80235e-014	-2.843e-014	-9.17398e-015	-2.1567e-014	-1.98839e-014	1.16225e-014	1.45391e-016	7.84547e-015	-2.84829e-015	8.12719e-016	8.52896e-015
2.31135e-014	1.40198e-014	-1.49461e-014	-1.45469e-014	-2.44571e-014	-2.45048e-014	-4.92546e-015	1.97053e-015	2.70353e-015	1.28016e-014	1.97172e-014	2.05017e-014	1.48781e-014	-1.37121e-014	-1.77571e-014	-2.81016e-014	-8.97218e-015	-2.13856e-014	-1.94187e-014	1.13393e-014	9.98041e-017	7.35451e-015	-3.42464e-015	3.15984e-016	7.85254e-015
2.29427e-014	1.35135e-014	-1.448e-014	-1.41809e-014	-2.40991e-014	-2.42947e-014	-4.64748e-015	2.20213e-015	2.89595e-015	1.26565e-014	1.98128e-014	2.05301e-014	1.48011e-014	-1.31573e-014	-1.74941e-014	-2.77654e-014	-8.76866e-015	-2.12001e-014	-1.89322e-014	1.10503e-014	5.01071e-017	6.85877e-015	-3.99898e-015	-1.71598e-016	7.16225e-015
2.27502e-014	1.301e-014	-1.39771e-014	-1.3798e-014	-2.37228e-014	-2.40601e-014	-4.34326e-015	2.45772e-015	3.10898e-015	1.25307e-014	1.99179e-014	2.057e-014	1.47469e-014	-1.26036e-014	-1.72357e-014	-2.74228e-014	-8.56531e-015	-2.10118e-014	-1.84277e-014	1.07564e-014	-4.50494e-018	6.35724e-015	-4.56975e-015	-6.511e-016	6.46094e-015
2.25354e-014	1.25094e-014	-1.34421e-014	-1.34029e-014	-2.33304e-014	-2.38015e-014	-4.01296e-015	2.73454e-015	3.34259e-015	1.24234e-014	2.00323e-014	2.06204e-014	1.47129e-014	-1.20537e-014	-1.69825e-014	-2.70754e-014	-8.36459e-015	-2.08223e-014	-1.79082e-014	1.04584e-014	-6.56125e-017	5.84954e-015	-5.13496e-015	-1.12416e-015	5.75229e-015
2.22983e-014	1.20115e-014	-1.28799e-014	-1.29999e-014	-2.29232e-014	-2.35196e-014	-3.65699e-015	3.0301e-015	3.59551e-015	1.2334e-014	2.01558e-014	2.06803e-014	1.46976e-014	-1.15115e-014	-1.67354e-014	-2.6725e-014	-8.16925e-015	-2.06329e-014	-1.73778e-014	1.01573e-014	-1.34087e-016	5.33522e-015	-5.69367e-015	-1.59308e-015	5.03898e-015
2.20398e-014	1.15174e-014	-1.2296e-014	-1.25932e-014	-2.25034e-014	-2.32153e-014	-3.27558e-015	3.34111e-015	3.86716e-015	1.22621e-014	2.02879e-014	2.07488e-014	1.46984e-014	-1.098e-014	-1.64947e-014	-2.63734e-014	-7.98132e-015	-2.04455e-014	-1.68403e-014	9.85401e-015	-2.11713e-016	4.8142e-015	-6.24444e-015	-2.05972e-015	4.32345e-015
2.1761e-014	1.1027e-014	-1.16953e-014	-1.21866e-014	-2.20731e-014	-2.28895e-014	-2.86949e-015	3.66474e-015	4.15699e-015	1.22063e-014	2.04284e-014	2.08247e-014	1.47131e-014	-1.04622e-014	-1.62611e-014	-2.60218e-014	-7.80334e-015	-2.02613e-014	-1.62983e-014	9.54991e-015	-2.99106e-016	4.28668e-015	-6.78571e-015	-2.52573e-015	3.60816e-015
2.14623e-014	1.05403e-014	-1.10832e-014	-1.17842e-014	-2.16345e-014	-2.25437e-014	-2.44006e-015	3.99787e-015	4.46449e-015	1.21654e-014	2.05759e-014	2.09075e-014	1.47397e-014	-9.96125e-015	-1.60349e-014	-2.56724e-014	-7.63807e-015	-2.00821e-014	-1.5756e-014	9.24513e-015	-3.97008e-016	3.75258e-015	-7.31655e-015	-2.99284e-015	2.89581e-015
2.11447e-014	1.00571e-014	-1.04659e-014	-1.1391e-014	-2.11892e-014	-2.21799e-014	-1.98872e-015	4.3376e-015	4.78861e-015	1.21383e-014	2.07301e-014	2.09951e-014	1.47764e-014	-9.47962e-015	-1.58172e-014	-2.53265e-014	-7.48732e-015	-1.99091e-014	-1.52171e-014	8.94094e-015	-5.05934e-016	3.21214e-015	-7.83577e-015	-3.4627e-015	2.18901e-015
2.08096e-014	9.57687e-015	-9.84907e-015	-1.10113e-014	-2.07393e-014	-2.18002e-014	-1.5171e-015	4.68149e-015	5.12912e-015	1.21242e-014	2.08903e-014	2.10861e-014	1.48208e-014	-9.02032e-015	-1.5609e-014	-2.49856e-014	-7.35281e-015	-1.97435e-014	-1.46856e-014	8.6378e-015	-6.26361e-016	2.66619e-015	-8.34236e-015	-3.93717e-015	1.49091e-015
2.04575e-014	9.09915e-015	-9.2389e-015	-1.06483e-014	-2.02876e-014	-2.14064e-014	-1.02708e-015	5.0272e-015	5.48511e-015	1.21219e-014	2.10555e-014	2.11794e-014	1.48712e-014	-8.58589e-015	-1.54106e-014	-2.46519e-014	-7.23576e-015	-1.95867e-014	-1.41653e-014	8.33704e-015	-7.57104e-016	2.11536e-015	-8.83562e-015	-4.41736e-015	8.03932e-016
2.00899e-014	8.62337e-015	-8.64085e-015	-1.03055e-014	-1.98361e-014	-2.10009e-014	-5.2053e-016	5.37204e-015	5.85541e-015	1.213e-014	2.12252e-014	2.12732e-014	1.49255e-014	-8.17889e-015	-1.52218e-014	-2.43274e-014	-7.13793e-015	-1.94404e-014	-1.36596e-014	8.03962e-015	-8.98117e-016	1.55998e-015	-9.31486e-015	-4.90574e-015	1.30379e-016
1.971e-014	8.1487e-015	-8.05996e-015	-9.987e-015	-1.93872e-014	-2.05858e-014	-8.06571e-020	5.71307e-015	6.23843e-015	1.21469e-014	2.1398e-014	2.1366e-014	1.49817e-014	-7.80168e-015	-1.50428e-014	-2.40139e-014	-7.06119e-015	-1.93062e-014	-1.31717e-014	7.74691e-015	-1.04902e-015	1.00087e-015	-9.77931e-015	-5.40345e-015	-5.27345e-016
1.93198e-014	7.67442e-015	-7.50135e-015	-9.69642e-015	-1.89432e-014	-2.01641e-014	5.31501e-016	6.0484e-015	6.63299e-015	1.21714e-014	2.15725e-014	2.14557e-014	1.50382e-014	-7.4557e-015	-1.4874e-014	-2.37132e-014	-7.00706e-015	-1.91847e-014	-1.27043e-014	7.45984e-015	-1.20953e-015	4.39345e-016	-1.02284e-014	-5.91245e-015	-1.16746e-015
1.89204e-014	7.19971e-015	-6.97026e-015	-9.43613e-015	-1.85054e-014	-1.97387e-014	1.07269e-015	6.37562e-015	7.03778e-015	1.22022e-014	2.17479e-014	2.15415e-014	1.50928e-014	-7.1433e-015	-1.47156e-014	-2.34269e-014	-6.97578e-015	-1.90768e-014	-1.22609e-014	7.17899e-015	-1.37873e-015	-1.23333e-016	-1.06617e-014	-6.43399e-015	-1.78785e-015
1.85147e-014	6.72392e-015	-6.47151e-015	-9.20939e-015	-1.80764e-014	-1.9312e-014	1.62079e-015	6.69243e-015	7.45138e-015	1.22372e-014	2.19229e-014	2.16213e-014	1.51434e-014	-6.86657e-015	-1.45683e-014	-2.31563e-014	-6.96829e-015	-1.89836e-014	-1.18448e-014	6.90442e-015	-1.55625e-015	-6.85712e-016	-1.10791e-014	-6.9687e-015	-2.3864e-015
1.81052e-014	6.24591e-015	-6.00933e-015	-9.01819e-015	-1.7658e-014	-1.8887e-014	2.17254e-015	6.99758e-015	7.87288e-015	1.22745e-014	2.20961e-014	2.16932e-014	1.51894e-014	-6.62656e-015	-1.44322e-014	-2.29033e-014	-6.98421e-015	-1.89058e-014	-1.14583e-014	6.63674e-015	-1.74015e-015	-1.24686e-015	-1.1481e-014	-7.51744e-015	-2.96154e-015
1.76934e-014	5.76514e-015	-5.58788e-015	-8.86455e-015	-1.7252e-014	-1.84665e-014	2.72575e-015	7.28935e-015	8.30062e-015	1.2312e-014	2.22663e-014	2.17556e-014	1.52293e-014	-6.42554e-015	-1.43066e-014	-2.26689e-014	-7.02337e-015	-1.88442e-014	-1.11033e-014	6.37661e-015	-1.92905e-015	-1.80422e-015	-1.18674e-014	-8.08146e-015	-3.51202e-015
1.72816e-014	5.28075e-015	-5.21016e-015	-8.74993e-015	-1.68601e-014	-1.80538e-014	3.27763e-015	7.56579e-015	8.73242e-015	1.23487e-014	2.24327e-014	2.18073e-014	1.52625e-014	-6.26434e-015	-1.41917e-014	-2.24553e-014	-7.08657e-015	-1.87996e-014	-1.07821e-014	6.12457e-015	-2.12187e-015	-2.35585e-015	-1.22388e-014	-8.66132e-015	-4.0371e-015
1.68728e-014	4.79203e-015	-4.87847e-015	-8.67515e-015	-1.64836e-014	-1.76516e-014	3.82488e-015	7.82644e-015	9.16761e-015	1.23827e-014	2.2594e-014	2.18469e-014	1.52886e-014	-6.14385e-015	-1.40877e-014	-2.22636e-014	-7.17262e-015	-1.87718e-014	-1.04963e-014	5.88119e-015	-2.31754e-015	-2.90072e-015	-1.25954e-014	-9.2571e-015	-4.53599e-015
1.64691e-014	4.29814e-015	-4.59467e-015	-8.64104e-015	-1.61245e-014	-1.72618e-014	4.36543e-015	8.07042e-015	9.60444e-015	1.24129e-014	2.27489e-014	2.1873e-014	1.53072e-014	-6.06496e-015	-1.39949e-014	-2.20944e-014	-7.27965e-015	-1.87607e-014	-1.02474e-014	5.64667e-015	-2.51468e-015	-3.43736e-015	-1.29374e-014	-9.86838e-015	-5.00742e-015
1.60721e-014	3.79823e-015	-4.36084e-015	-8.6474e-015	-1.57843e-014	-1.68873e-014	4.8962e-015	8.29691e-015	1.00414e-014	1.24378e-014	2.28959e-014	2.1884e-014	1.53178e-014	-6.02847e-015	-1.39129e-014	-2.19489e-014	-7.40713e-015	-1.87663e-014	-1.00363e-014	5.42142e-015	-2.71269e-015	-3.96309e-015	-1.32657e-014	-1.04951e-014	-5.45154e-015
1.56836e-014	3.29215e-015	-4.17814e-015	-8.69326e-015	-1.54641e-014	-1.65299e-014	5.41539e-015	8.50471e-015	1.04776e-014	1.24558e-014	2.30342e-014	2.18783e-014	1.53203e-014	-6.03428e-015	-1.38413e-014	-2.18278e-014	-7.55309e-015	-1.87881e-014	-9.86342e-015	5.20626e-015	-2.90902e-015	-4.47654e-015	-1.35811e-014	-1.11369e-014	-5.868e-015
1.53048e-014	2.77971e-015	-4.04679e-015	-8.77812e-015	-1.51645e-014	-1.61914e-014	5.92042e-015	8.69351e-015	1.09108e-014	1.2465e-014	2.31633e-014	2.18555e-014	1.53148e-014	-6.0825e-015	-1.37808e-014	-2.17315e-014	-7.71596e-015	-1.88263e-014	-9.7291e-015	5.00095e-015	-3.10278e-015	-4.97642e-015	-1.38844e-014	-1.17933e-014	-6.25751e-015
1.49376e-014	2.26021e-015	-3.96703e-015	-8.90028e-015	-1.48867e-014	-1.58731e-014	6.40888e-015	8.8632e-015	1.13403e-014	1.24643e-014	2.32816e-014	2.18144e-014	1.53015e-014	-6.17209e-015	-1.37312e-014	-2.16603e-014	-7.89286e-015	-1.88801e-014	-9.63317e-015	4.80511e-015	-3.29331e-015	-5.46058e-015	-1.41765e-014	-1.24634e-014	-6.62019e-015
1.45831e-014	1.73393e-015	-3.9378e-015	-9.0582e-015	-1.46303e-014	-1.55762e-014	6.87874e-015	9.01379e-015	1.17647e-014	1.24528e-014	2.33894e-014	2.17543e-014	1.52816e-014	-6.30216e-015	-1.36919e-014	-2.16138e-014	-8.08067e-015	-1.89489e-014	-9.57509e-015	4.61904e-015	-3.47944e-015	-5.92719e-015	-1.44582e-014	-1.31455e-014	-6.95693e-015
1.42414e-014	1.20069e-015	-3.95737e-015	-9.24934e-015	-1.43955e-014	-1.53008e-014	7.32779e-015	9.14492e-015	1.21828e-014	1.24297e-014	2.34856e-014	2.16749e-014	1.52558e-014	-6.47224e-015	-1.36626e-014	-2.15917e-014	-8.27768e-015	-1.90314e-014	-9.55425e-015	4.4429e-015	-3.65913e-015	-6.37508e-015	-1.47299e-014	-1.38382e-014	-7.2685e-015
1.39135e-014	6.60885e-016	-4.02393e-015	-9.47068e-015	-1.4183e-014	-1.50478e-014	7.75405e-015	9.25674e-015	1.25936e-014	1.23941e-014	2.35698e-014	2.15758e-014	1.52247e-014	-6.68069e-015	-1.3643e-014	-2.15941e-014	-8.48128e-015	-1.9127e-014	-9.56938e-015	4.27594e-015	-3.83178e-015	-6.80312e-015	-1.49929e-014	-1.45397e-014	-7.55558e-015
1.35996e-014	1.14947e-016	-4.13513e-015	-9.71983e-015	-1.3992e-014	-1.48177e-014	8.15633e-015	9.34966e-015	1.29965e-014	1.2345e-014	2.36419e-014	2.1457e-014	1.51894e-014	-6.92553e-015	-1.36332e-014	-2.16206e-014	-8.68806e-015	-1.92339e-014	-9.61871e-015	4.11758e-015	-3.99648e-015	-7.20964e-015	-1.52478e-014	-1.52482e-014	-7.81909e-015
1.32997e-014	-4.36767e-016	-4.28808e-015	-9.99339e-015	-1.38219e-014	-1.46113e-014	8.53355e-015	9.42467e-015	1.33906e-014	1.22823e-014	2.37015e-014	2.13178e-014	1.51508e-014	-7.20527e-015	-1.36326e-014	-2.16699e-014	-8.89482e-015	-1.93504e-014	-9.70098e-015	3.96739e-015	-4.15232e-015	-7.59381e-015	-1.5496e-014	-1.59622e-014	-8.06039e-015
1.30142e-014	-9.93255e-016	-4.47944e-015	-1.02884e-014	-1.36719e-014	-1.44283e-014	8.88523e-015	9.48237e-015	1.37743e-014	1.22064e-014	2.37486e-014	2.11587e-014	1.51099e-014	-7.51712e-015	-1.36405e-014	-2.17407e-014	-9.09858e-015	-1.94756e-014	-9.81358e-015	3.82565e-015	-4.29847e-015	-7.95516e-015	-1.57379e-014	-1.66796e-014	-8.27972e-015
1.27424e-014	-1.5536e-015	-4.70568e-015	-1.06003e-014	-1.35412e-014	-1.42675e-014	9.2113e-015	9.52293e-015	1.41466e-014	1.21165e-014	2.37835e-014	2.09799e-014	1.50686e-014	-7.85858e-015	-1.36563e-014	-2.18318e-014	-9.29584e-015	-1.96078e-014	-9.95433e-015	3.69107e-015	-4.43442e-015	-8.29293e-015	-1.59748e-014	-1.73984e-014	-8.47814e-015
1.24838e-014	-2.1164e-015	-4.9622e-015	-1.09248e-014	-1.34282e-014	-1.41281e-014	9.51076e-015	9.54655e-015	1.45069e-014	1.20126e-014	2.38066e-014	2.07818e-014	1.50287e-014	-8.22696e-015	-1.36797e-014	-2.19418e-014	-9.48318e-015	-1.9745e-014	-1.01211e-014	3.56401e-015	-4.56051e-015	-8.60645e-015	-1.62077e-014	-1.81157e-014	-8.65773e-015
1.22382e-014	-2.68058e-015	-5.24446e-015	-1.12588e-014	-1.33311e-014	-1.40093e-014	9.78406e-015	9.55361e-015	1.48546e-014	1.18948e-014	2.38179e-014	2.05658e-014	1.49922e-014	-8.61911e-015	-1.37108e-014	-2.20689e-014	-9.65793e-015	-1.98856e-014	-1.03111e-014	3.44301e-015	-4.67624e-015	-8.89553e-015	-1.64367e-014	-1.88287e-014	-8.82007e-015
1.20049e-014	-3.24461e-015	-5.54757e-015	-1.15977e-014	-1.32487e-014	-1.39096e-014	1.00317e-014	9.54517e-015	1.51897e-014	1.17638e-014	2.38181e-014	2.03322e-014	1.49611e-014	-9.03145e-015	-1.37483e-014	-2.22101e-014	-9.8168e-015	-2.00276e-014	-1.05214e-014	3.32769e-015	-4.78088e-015	-9.15993e-015	-1.66628e-014	-1.95354e-014	-8.96617e-015
1.17825e-014	-3.80681e-015	-5.86709e-015	-1.19371e-014	-1.3179e-014	-1.38265e-014	1.02545e-014	9.52138e-015	1.55117e-014	1.16203e-014	2.38079e-014	2.00826e-014	1.4937e-014	-9.4605e-015	-1.37912e-014	-2.23632e-014	-9.95694e-015	-2.01685e-014	-1.07483e-014	3.21787e-015	-4.87442e-015	-9.39949e-015	-1.68861e-014	-2.02332e-014	-9.09764e-015
1.157e-014	-4.36592e-015	-6.19798e-015	-1.22721e-014	-1.31201e-014	-1.37587e-014	1.04534e-014	9.48318e-015	1.58205e-014	1.14643e-014	2.3788e-014	1.98187e-014	1.49213e-014	-9.90263e-015	-1.38392e-014	-2.25256e-014	-1.00756e-014	-2.03067e-014	-1.09887e-014	3.11341e-015	-4.95809e-015	-9.61484e-015	-1.71072e-014	-2.09194e-014	-9.21623e-015
1.13662e-014	-4.9199e-015	-6.53591e-015	-1.25983e-014	-1.30698e-014	-1.37036e-014	1.06306e-014	9.43229e-015	1.61161e-014	1.12971e-014	2.37589e-014	1.95416e-014	1.49149e-014	-1.03539e-014	-1.38917e-014	-2.26938e-014	-1.017e-014	-2.04396e-014	-1.12398e-014	3.01356e-015	-5.03153e-015	-9.80671e-015	-1.73265e-014	-2.15918e-014	-9.32246e-015
1.11703e-014	-5.46727e-015	-6.87496e-015	-1.29115e-014	-1.30252e-014	-1.36584e-014	1.07873e-014	9.36973e-015	1.63988e-014	1.11194e-014	2.37219e-014	1.92533e-014	1.49189e-014	-1.08105e-014	-1.39475e-014	-2.28654e-014	-1.02382e-014	-2.05656e-014	-1.14979e-014	2.91722e-015	-5.09481e-015	-9.97562e-015	-1.75444e-014	-2.22478e-014	-9.41702e-015
1.09807e-014	-6.00576e-015	-7.20997e-015	-1.32078e-014	-1.29841e-014	-1.36208e-014	1.0925e-014	9.29561e-015	1.66687e-014	1.09323e-014	2.36784e-014	1.89555e-014	1.49353e-014	-1.12679e-014	-1.4006e-014	-2.3037e-014	-1.0278e-014	-2.0683e-014	-1.1759e-014	2.82406e-015	-5.14809e-015	-1.01222e-014	-1.77611e-014	-2.28854e-014	-9.5012e-015
1.07961e-014	-6.53326e-015	-7.53694e-015	-1.34827e-014	-1.29441e-014	-1.3588e-014	1.10462e-014	9.21104e-015	1.69263e-014	1.07373e-014	2.36295e-014	1.86499e-014	1.49651e-014	-1.17215e-014	-1.40663e-014	-2.32065e-014	-1.02871e-014	-2.07899e-014	-1.20199e-014	2.73378e-015	-5.19207e-015	-1.02478e-014	-1.79762e-014	-2.35023e-014	-9.5756e-015
1.06153e-014	-7.04881e-015	-7.85138e-015	-1.37327e-014	-1.29031e-014	-1.35573e-014	1.11536e-014	9.11658e-015	1.71719e-014	1.05353e-014	2.35754e-014	1.83382e-014	1.50095e-014	-1.21681e-014	-1.41274e-014	-2.33713e-014	-1.02645e-014	-2.08844e-014	-1.22775e-014	2.64723e-015	-5.22749e-015	-1.03535e-014	-1.81899e-014	-2.4097e-014	-9.64073e-015
1.0437e-014	-7.55032e-015	-8.14913e-015	-1.39545e-014	-1.2858e-014	-1.35263e-014	1.12499e-014	9.01329e-015	1.74058e-014	1.03279e-014	2.35182e-014	1.80223e-014	1.50692e-014	-1.26026e-014	-1.41885e-014	-2.3528e-014	-1.02094e-014	-2.09646e-014	-1.25286e-014	2.56306e-015	-5.25479e-015	-1.04406e-014	-1.84026e-014	-2.46675e-014	-9.69734e-015
1.02596e-014	-8.03566e-015	-8.42569e-015	-1.41449e-014	-1.28066e-014	-1.34924e-014	1.1338e-014	8.90183e-015	1.76289e-014	1.01167e-014	2.34587e-014	1.77038e-014	1.51446e-014	-1.30212e-014	-1.42486e-014	-2.36731e-014	-1.01217e-014	-2.10292e-014	-1.27701e-014	2.48104e-015	-5.27437e-015	-1.05102e-014	-1.8614e-014	-2.52129e-014	-9.74618e-015
1.00819e-014	-8.50233e-015	-8.67673e-015	-1.43006e-014	-1.27462e-014	-1.34523e-014	1.1421e-014	8.78329e-015	1.78418e-014	9.90277e-015	2.33982e-014	1.73854e-014	1.52365e-014	-1.34202e-014	-1.43065e-014	-2.38039e-014	-1.00011e-014	-2.10766e-014	-1.29988e-014	2.40114e-015	-5.28758e-015	-1.05641e-014	-1.8824e-014	-2.57321e-014	-9.78816e-015
9.90271e-015	-8.94885e-015	-8.89907e-015	-1.44193e-014	-1.26742e-014	-1.34036e-014	1.15023e-014	8.65905e-015	1.80453e-014	9.68791e-015	2.3338e-014	1.70695e-014	1.53448e-014	-1.37963e-014	-1.43618e-014	-2.39177e-014	-9.84734e-015	-2.11049e-014	-1.32121e-014	2.3239e-015	-5.29538e-015	-1.0604e-014	-1.90317e-014	-2.62231e-014	-9.82399e-015
9.72156e-015	-9.37428e-015	-9.08977e-015	-1.44989e-014	-1.25883e-014	-1.3344e-014	1.15845e-014	8.53019e-015	1.82406e-014	9.47354e-015	2.32789e-014	1.67574e-014	1.54703e-014	-1.41453e-014	-1.44137e-014	-2.40116e-014	-9.66107e-015	-2.1113e-014	-1.34063e-014	2.24889e-015	-5.29801e-015	-1.06315e-014	-1.92372e-014	-2.66848e-014	-9.85414e-015
9.53719e-015	-9.77675e-015	-9.24635e-015	-1.45376e-014	-1.24866e-014	-1.32707e-014	1.16711e-014	8.39787e-015	1.84284e-014	9.26113e-015	2.32227e-014	1.64514e-014	1.56131e-014	-1.44638e-014	-1.44612e-014	-2.40833e-014	-9.44273e-015	-2.10996e-014	-1.35793e-014	2.17642e-015	-5.29666e-015	-1.06482e-014	-1.94406e-014	-2.71167e-014	-9.87874e-015
9.34911e-015	-1.0155e-014	-9.36738e-015	-1.45342e-014	-1.23668e-014	-1.31816e-014	1.17656e-014	8.26311e-015	1.86093e-014	9.05201e-015	2.31701e-014	1.61535e-014	1.57722e-014	-1.47484e-014	-1.45037e-014	-2.41307e-014	-9.19339e-015	-2.10636e-014	-1.37287e-014	2.10737e-015	-5.29172e-015	-1.06555e-014	-1.9641e-014	-2.75185e-014	-9.89801e-015
9.15692e-015	-1.05082e-014	-9.45126e-015	-1.44879e-014	-1.2227e-014	-1.30746e-014	1.18713e-014	8.12698e-015	1.87841e-014	8.84773e-015	2.31219e-014	1.58656e-014	1.59475e-014	-1.49961e-014	-1.4541e-014	-2.41514e-014	-8.91488e-015	-2.10055e-014	-1.38523e-014	2.04133e-015	-5.28322e-015	-1.06545e-014	-1.98377e-014	-2.78904e-014	-9.91258e-015
8.95973e-015	-1.08351e-014	-9.49672e-015	-1.43987e-014	-1.20654e-014	-1.29478e-014	1.19905e-014	7.99097e-015	1.89537e-014	8.65001e-015	2.30787e-014	1.559e-014	1.61379e-014	-1.52046e-014	-1.4572e-014	-2.41441e-014	-8.60937e-015	-2.09235e-014	-1.39484e-014	1.97891e-015	-5.27206e-015	-1.06469e-014	-2.00299e-014	-2.82326e-014	-9.92271e-015
8.75736e-015	-1.11351e-014	-9.5036e-015	-1.42671e-014	-1.18807e-014	-1.27993e-014	1.21267e-014	7.85583e-015	1.91186e-014	8.45888e-015	2.30411e-014	1.53278e-014	1.63427e-014	-1.53719e-014	-1.45963e-014	-2.41075e-014	-8.27848e-015	-2.08174e-014	-1.40156e-014	1.92068e-015	-5.25883e-015	-1.06347e-014	-2.02175e-014	-2.85452e-014	-9.92875e-015
8.55028e-015	-1.14073e-014	-9.47169e-015	-1.40933e-014	-1.16723e-014	-1.26278e-014	1.22831e-014	7.72256e-015	1.92796e-014	8.27529e-015	2.30096e-014	1.50806e-014	1.65602e-014	-1.54966e-014	-1.46134e-014	-2.40398e-014	-7.92441e-015	-2.06869e-014	-1.40527e-014	1.86723e-015	-5.244e-015	-1.0619e-014	-2.03995e-014	-2.8829e-014	-9.93073e-015
8.33867e-015	-1.16509e-014	-9.40057e-015	-1.38781e-014	-1.1439e-014	-1.24322e-014	1.24615e-014	7.59222e-015	1.94374e-014	8.10048e-015	2.29846e-014	1.48497e-014	1.67896e-014	-1.55772e-014	-1.4623e-014	-2.39401e-014	-7.54982e-015	-2.05317e-014	-1.4059e-014	1.81941e-015	-5.2274e-015	-1.0601e-014	-2.05754e-014	-2.90853e-014	-9.92911e-015
8.12258e-015	-1.18664e-014	-9.29135e-015	-1.36234e-014	-1.11802e-014	-1.22121e-014	1.26642e-014	7.4662e-015	1.95929e-014	7.93565e-015	2.2967e-014	1.46358e-014	1.70289e-014	-1.56129e-014	-1.46243e-014	-2.38075e-014	-7.15779e-015	-2.03522e-014	-1.40337e-014	1.77824e-015	-5.2099e-015	-1.05821e-014	-2.07449e-014	-2.93145e-014	-9.92388e-015
7.90268e-015	-1.20539e-014	-9.14552e-015	-1.3331e-014	-1.08958e-014	-1.19669e-014	1.28929e-014	7.34584e-015	1.97467e-014	7.78096e-015	2.29571e-014	1.44402e-014	1.72765e-014	-1.5603e-014	-1.46171e-014	-2.36414e-014	-6.75128e-015	-2.01486e-014	-1.39767e-014	1.74369e-015	-5.19114e-015	-1.05636e-014	-2.09073e-014	-2.95175e-014	-9.91542e-015
7.67904e-015	-1.22145e-014	-8.96461e-015	-1.3003e-014	-1.05858e-014	-1.16964e-014	1.3149e-014	7.23232e-015	1.98985e-014	7.63692e-015	2.29545e-014	1.42633e-014	1.75311e-014	-1.55471e-014	-1.46012e-014	-2.34419e-014	-6.33302e-015	-1.99212e-014	-1.38878e-014	1.71694e-015	-5.17133e-015	-1.05472e-014	-2.10624e-014	-2.96958e-014	-9.90454e-015
7.45232e-015	-1.23482e-014	-8.75043e-015	-1.26417e-014	-1.02503e-014	-1.14011e-014	1.34342e-014	7.12646e-015	2.00489e-014	7.50374e-015	2.29596e-014	1.41059e-014	1.77912e-014	-1.54457e-014	-1.4577e-014	-2.32103e-014	-5.90612e-015	-1.96711e-014	-1.37675e-014	1.69935e-015	-5.15047e-015	-1.05332e-014	-2.12094e-014	-2.98509e-014	-9.89138e-015
7.2236e-015	-1.24556e-014	-8.50554e-015	-1.22499e-014	-9.89036e-015	-1.10805e-014	1.37494e-014	7.02962e-015	2.01978e-014	7.38153e-015	2.29717e-014	1.39683e-014	1.80545e-014	-1.52995e-014	-1.45441e-014	-2.29466e-014	-5.47435e-015	-1.93988e-014	-1.36169e-014	1.69154e-015	-5.1287e-015	-1.05227e-014	-2.13478e-014	-2.99838e-014	-9.87679e-015
6.99337e-015	-1.25372e-014	-8.23249e-015	-1.18312e-014	-9.50657e-015	-1.07354e-014	1.40955e-014	6.94331e-015	2.03455e-014	7.27023e-015	2.29909e-014	1.38506e-014	1.83187e-014	-1.51098e-014	-1.45027e-014	-2.26515e-014	-5.04084e-015	-1.91048e-014	-1.34374e-014	1.6941e-015	-5.10634e-015	-1.05161e-014	-2.14772e-014	-3.00961e-014	-9.86152e-015
6.76276e-015	-1.25944e-014	-7.93407e-015	-1.13892e-014	-9.10001e-015	-1.03662e-014	1.44726e-014	6.8693e-015	2.04921e-014	7.16915e-015	2.30168e-014	1.37524e-014	1.85822e-014	-1.48779e-014	-1.44522e-014	-2.23261e-014	-4.60793e-015	-1.87901e-014	-1.32308e-014	1.70763e-015	-5.08295e-015	-1.05139e-014	-2.15972e-014	-3.019e-014	-9.84624e-015
6.533e-015	-1.2629e-014	-7.61315e-015	-1.09277e-014	-8.67197e-015	-9.97414e-015	1.48805e-014	6.80941e-015	2.06376e-014	7.07705e-015	2.30493e-014	1.36734e-014	1.88431e-014	-1.46057e-014	-1.43929e-014	-2.19715e-014	-4.17902e-015	-1.84556e-014	-1.2998e-014	1.73279e-015	-5.05801e-015	-1.05165e-014	-2.17076e-014	-3.02664e-014	-9.83197e-015
6.30509e-015	-1.26428e-014	-7.27356e-015	-1.04509e-014	-8.22442e-015	-9.56036e-015	1.53181e-014	6.7643e-015	2.07815e-014	6.99376e-015	2.30877e-014	1.36133e-014	1.90997e-014	-1.42959e-014	-1.4325e-014	-2.15887e-014	-3.75614e-015	-1.81026e-014	-1.27404e-014	1.77054e-015	-5.03166e-015	-1.05238e-014	-2.18083e-014	-3.03269e-014	-9.81919e-015
6.07989e-015	-1.26372e-014	-6.91816e-015	-9.96185e-015	-7.75882e-015	-9.12673e-015	1.57843e-014	6.73472e-015	2.09233e-014	6.91851e-015	2.31317e-014	1.35711e-014	1.935e-014	-1.3951e-014	-1.42494e-014	-2.11792e-014	-3.34251e-015	-1.77318e-014	-1.24601e-014	1.82145e-015	-5.0036e-015	-1.05355e-014	-2.18991e-014	-3.03731e-014	-9.80918e-015
5.85839e-015	-1.26138e-014	-6.55067e-015	-9.46519e-015	-7.27734e-015	-8.67486e-015	1.62775e-014	6.7223e-015	2.10619e-014	6.85002e-015	2.31805e-014	1.35458e-014	1.95922e-014	-1.35738e-014	-1.4166e-014	-2.07452e-014	-2.94065e-015	-1.73442e-014	-1.21592e-014	1.88663e-015	-4.97371e-015	-1.05519e-014	-2.19803e-014	-3.0406e-014	-9.80314e-015
5.6411e-015	-1.25746e-014	-6.17395e-015	-8.96452e-015	-6.78226e-015	-8.20602e-015	1.67969e-014	6.72747e-015	2.1197e-014	6.78729e-015	2.32339e-014	1.35362e-014	1.98254e-014	-1.3167e-014	-1.40748e-014	-2.02894e-014	-2.55252e-015	-1.69412e-014	-1.18403e-014	1.96679e-015	-4.94171e-015	-1.05725e-014	-2.20519e-014	-3.04267e-014	-9.80209e-015
5.42835e-015	-1.25215e-014	-5.79124e-015	-8.46374e-015	-6.27572e-015	-7.72233e-015	1.73394e-014	6.75072e-015	2.13284e-014	6.72902e-015	2.3291e-014	1.35412e-014	2.00473e-014	-1.27341e-014	-1.39764e-014	-1.98137e-014	-2.17971e-015	-1.65242e-014	-1.15063e-014	2.06176e-015	-4.90709e-015	-1.05971e-014	-2.21144e-014	-3.04362e-014	-9.80652e-015
5.22128e-015	-1.24568e-014	-5.40615e-015	-7.96669e-015	-5.76068e-015	-7.2259e-015	1.79031e-014	6.79269e-015	2.14554e-014	6.67379e-015	2.33517e-014	1.35592e-014	2.02564e-014	-1.22792e-014	-1.38712e-014	-1.93207e-014	-1.82394e-015	-1.60944e-014	-1.11599e-014	2.17189e-015	-4.86994e-015	-1.06256e-014	-2.21677e-014	-3.0436e-014	-9.81773e-015
5.02088e-015	-1.23829e-014	-5.02163e-015	-7.47687e-015	-5.23923e-015	-6.71919e-015	1.84863e-014	6.85417e-015	2.15772e-014	6.62046e-015	2.3415e-014	1.35889e-014	2.0452e-014	-1.18058e-014	-1.37594e-014	-1.88121e-014	-1.48605e-015	-1.5653e-014	-1.08033e-014	2.29784e-015	-4.82997e-015	-1.06567e-014	-2.22121e-014	-3.04272e-014	-9.83753e-015
4.8275e-015	-1.23014e-014	-4.64019e-015	-6.99818e-015	-4.71369e-015	-6.20408e-015	1.90845e-014	6.93565e-015	2.16932e-014	6.56706e-015	2.34801e-014	1.36287e-014	2.06329e-014	-1.13177e-014	-1.36417e-014	-1.82902e-014	-1.16652e-015	-1.52017e-014	-1.04393e-014	2.43931e-015	-4.78778e-015	-1.06895e-014	-2.22481e-014	-3.04108e-014	-9.86577e-015
4.64177e-015	-1.22146e-014	-4.26505e-015	-6.53356e-015	-4.18672e-015	-5.68293e-015	1.96945e-014	7.0372e-015	2.18028e-014	6.51259e-015	2.35462e-014	1.36769e-014	2.0799e-014	-1.08185e-014	-1.3518e-014	-1.77568e-014	-8.66184e-016	-1.47414e-014	-1.00709e-014	2.59613e-015	-4.74299e-015	-1.07235e-014	-2.22756e-014	-3.03864e-014	-9.90326e-015
4.46427e-015	-1.21247e-014	-3.89875e-015	-6.08579e-015	-3.66054e-015	-5.15787e-015	2.0313e-014	7.15854e-015	2.19053e-014	6.4552e-015	2.3613e-014	1.37315e-014	2.09492e-014	-1.03119e-014	-1.3389e-014	-1.72138e-014	-5.84765e-016	-1.42733e-014	-9.70069e-015	2.7683e-015	-4.69506e-015	-1.07582e-014	-2.22954e-014	-3.03545e-014	-9.95127e-015
4.29463e-015	-1.20344e-014	-3.54368e-015	-5.65771e-015	-3.13759e-015	-4.6318e-015	2.09365e-014	7.29952e-015	2.20001e-014	6.39345e-015	2.36797e-014	1.37907e-014	2.10828e-014	-9.80241e-015	-1.32549e-014	-1.66637e-014	-3.22214e-016	-1.37989e-014	-9.33147e-015	2.95616e-015	-4.64343e-015	-1.0793e-014	-2.2308e-014	-3.03155e-014	-1.001e-014
4.13361e-015	-1.1946e-014	-3.20127e-015	-5.25169e-015	-2.6201e-015	-4.10687e-015	2.1561e-014	7.46014e-015	2.20871e-014	6.32568e-015	2.37464e-014	1.38524e-014	2.12003e-014	-9.29295e-015	-1.31161e-014	-1.61081e-014	-7.79725e-017	-1.33189e-014	-8.96531e-015	3.15942e-015	-4.58848e-015	-1.08264e-014	-2.23139e-014	-3.02701e-014	-1.00806e-014
3.981e-015	-1.1861e-014	-2.8732e-015	-4.86895e-015	-2.11075e-015	-3.58544e-015	2.21829e-014	7.63979e-015	2.21662e-014	6.25089e-015	2.38118e-014	1.39146e-014	2.13016e-014	-8.78703e-015	-1.29724e-014	-1.55489e-014	1.4899e-016	-1.28347e-014	-8.60465e-015	3.37774e-015	-4.52997e-015	-1.08576e-014	-2.23139e-014	-3.02183e-014	-1.0164e-014
3.83702e-015	-1.17814e-014	-2.56048e-015	-4.51124e-015	-1.61111e-015	-3.06894e-015	2.27983e-014	7.83816e-015	2.22364e-014	6.16772e-015	2.38756e-014	1.39755e-014	2.13869e-014	-8.28757e-015	-1.28241e-014	-1.49873e-014	3.59504e-016	-1.23466e-014	-8.25127e-015	3.61075e-015	-4.46751e-015	-1.08851e-014	-2.23088e-014	-3.01591e-014	-1.026e-014
3.70104e-015	-1.17096e-014	-2.26439e-015	-4.1804e-015	-1.123e-015	-2.55941e-015	2.34036e-014	8.05429e-015	2.22971e-014	6.07524e-015	2.39382e-014	1.40333e-014	2.14571e-014	-7.79819e-015	-1.26715e-014	-1.44256e-014	5.54745e-016	-1.18559e-014	-7.90794e-015	3.85745e-015	-4.40154e-015	-1.09081e-014	-2.22994e-014	-3.00918e-014	-1.03693e-014
3.57286e-015	-1.16466e-014	-1.98541e-015	-3.87669e-015	-6.48656e-016	-2.05852e-015	2.39949e-014	8.2869e-015	2.23487e-014	5.9721e-015	2.39994e-014	1.40862e-014	2.15129e-014	-7.32146e-015	-1.25146e-014	-1.38645e-014	7.36792e-016	-1.13632e-014	-7.57626e-015	4.11716e-015	-4.33247e-015	-1.09258e-014	-2.22857e-014	-3.00164e-014	-1.04918e-014
3.45169e-015	-1.15943e-014	-1.72402e-015	-3.60013e-015	-1.8924e-016	-1.56754e-015	2.45683e-014	8.53465e-015	2.23917e-014	5.85751e-015	2.4059e-014	1.41324e-014	2.15552e-014	-6.85967e-015	-1.23527e-014	-1.33048e-014	9.07435e-016	-1.08694e-014	-7.25795e-015	4.38927e-015	-4.26047e-015	-1.09372e-014	-2.22682e-014	-2.99323e-014	-1.06273e-014
3.3374e-015	-1.15543e-014	-1.48038e-015	-3.35071e-015	2.53886e-016	-1.08833e-015	2.51206e-014	8.79649e-015	2.24256e-014	5.73094e-015	2.41175e-014	1.41702e-014	2.1585e-014	-6.4152e-015	-1.2186e-014	-1.27476e-014	1.06901e-015	-1.03751e-014	-6.95423e-015	4.673e-015	-4.18609e-015	-1.09413e-014	-2.2248e-014	-2.98389e-014	-1.0776e-014
3.22926e-015	-1.15274e-014	-1.25409e-015	-3.12774e-015	6.79115e-016	-6.22576e-016	2.56485e-014	9.07039e-015	2.24507e-014	5.5923e-015	2.41746e-014	1.41982e-014	2.16026e-014	-5.99002e-015	-1.20139e-014	-1.21934e-014	1.22406e-015	-9.88127e-015	-6.66612e-015	4.9673e-015	-4.10951e-015	-1.09366e-014	-2.22254e-014	-2.97358e-014	-1.09377e-014
3.12636e-015	-1.15148e-014	-1.04449e-015	-2.93019e-015	1.08583e-015	-1.72103e-016	2.61491e-014	9.35451e-015	2.24679e-014	5.44091e-015	2.42304e-014	1.42155e-014	2.16101e-014	-5.58555e-015	-1.18359e-014	-1.16425e-014	1.37502e-015	-9.38794e-015	-6.39412e-015	5.27113e-015	-4.03156e-015	-1.09226e-014	-2.22013e-014	-2.96231e-014	-1.11124e-014
3.02858e-015	-1.15184e-014	-8.50678e-016	-2.75645e-015	1.4738e-015	2.62327e-016	2.66191e-014	9.64778e-015	2.24777e-014	5.27704e-015	2.42852e-014	1.42209e-014	2.16081e-014	-5.20312e-015	-1.16516e-014	-1.10953e-014	1.524e-015	-8.89571e-015	-6.13898e-015	5.58322e-015	-3.95244e-015	-1.08985e-014	-2.21762e-014	-2.95e-014	-1.1299e-014
2.93437e-015	-1.1538e-014	-6.71353e-016	-2.60502e-015	1.84277e-015	6.79347e-016	2.70556e-014	9.94826e-015	2.24813e-014	5.10087e-015	2.43395e-014	1.42128e-014	2.15987e-014	-4.84324e-015	-1.14611e-014	-1.05524e-014	1.67362e-015	-8.40495e-015	-5.90109e-015	5.90226e-015	-3.87236e-015	-1.08632e-014	-2.21506e-014	-2.93658e-014	-1.14967e-014
2.84265e-015	-1.15748e-014	-5.05958e-016	-2.47438e-015	2.19231e-015	1.07762e-015	2.7457e-014	1.02539e-014	2.24795e-014	4.91264e-015	2.43943e-014	1.419e-014	2.15839e-014	-4.50632e-015	-1.12635e-014	-1.00135e-014	1.82701e-015	-7.91642e-015	-5.67999e-015	6.22727e-015	-3.79215e-015	-1.08168e-014	-2.21252e-014	-2.92191e-014	-1.17047e-014
2.75323e-015	-1.1629e-014	-3.53205e-016	-2.36294e-015	2.52212e-015	1.4565e-015	2.78212e-014	1.05622e-014	2.24728e-014	4.71346e-015	2.44496e-014	1.41522e-014	2.15653e-014	-4.19232e-015	-1.10582e-014	-9.47869e-015	1.98722e-015	-7.43031e-015	-5.47564e-015	6.55761e-015	-3.71254e-015	-1.07591e-014	-2.21003e-014	-2.90597e-014	-1.19217e-014
2.66521e-015	-1.1701e-014	-2.10788e-016	-2.26734e-015	2.83257e-015	1.81567e-015	2.81467e-014	1.08717e-014	2.24619e-014	4.50369e-015	2.45058e-014	1.40987e-014	2.15445e-014	-3.9011e-015	-1.08445e-014	-8.94758e-015	2.15668e-015	-6.94659e-015	-5.28681e-015	6.89226e-015	-3.63371e-015	-1.06901e-014	-2.20765e-014	-2.8888e-014	-1.21466e-014
2.57682e-015	-1.17908e-014	-7.65652e-017	-2.18485e-015	3.12415e-015	2.15431e-015	2.84321e-014	1.11799e-014	2.24477e-014	4.28494e-015	2.45636e-014	1.40296e-014	2.15225e-014	-3.63195e-015	-1.06218e-014	-8.41979e-015	2.33777e-015	-6.46558e-015	-5.11307e-015	7.22982e-015	-3.55576e-015	-1.06091e-014	-2.20544e-014	-2.87032e-014	-1.23781e-014
2.48787e-015	-1.18986e-014	5.09455e-017	-2.11252e-015	3.39747e-015	2.47208e-015	2.86775e-014	1.14852e-014	2.24316e-014	4.05799e-015	2.46233e-014	1.39449e-014	2.15007e-014	-3.38328e-015	-1.03897e-014	-7.89501e-015	2.53241e-015	-5.98745e-015	-4.95339e-015	7.56903e-015	-3.47905e-015	-1.05156e-014	-2.20344e-014	-2.85054e-014	-1.26154e-014
2.39704e-015	-1.20241e-014	1.73178e-016	-2.04713e-015	3.65356e-015	2.76937e-015	2.88819e-014	1.17855e-014	2.24159e-014	3.82462e-015	2.46847e-014	1.38448e-014	2.14803e-014	-3.15408e-015	-1.01473e-014	-7.37262e-015	2.74278e-015	-5.51257e-015	-4.80609e-015	7.90891e-015	-3.4038e-015	-1.04098e-014	-2.20168e-014	-2.82948e-014	-1.28567e-014
2.30346e-015	-1.21674e-014	2.92476e-016	-1.98533e-015	3.89263e-015	3.04611e-015	2.90447e-014	1.20777e-014	2.24017e-014	3.5865e-015	2.47482e-014	1.37292e-014	2.14628e-014	-2.94266e-015	-9.89401e-015	-6.85176e-015	2.96982e-015	-5.04073e-015	-4.67018e-015	8.24832e-015	-3.33116e-015	-1.02923e-014	-2.20021e-014	-2.80717e-014	-1.31005e-014
2.20587e-015	-1.23275e-014	4.11292e-016	-1.92412e-015	4.1161e-015	3.3027e-015	2.91663e-014	1.23606e-014	2.23904e-014	3.34503e-015	2.48143e-014	1.3599e-014	2.14486e-014	-2.74738e-015	-9.62945e-015	-6.33157e-015	3.21603e-015	-4.57208e-015	-4.54401e-015	8.58557e-015	-3.26095e-015	-1.01637e-014	-2.1991e-014	-2.78361e-014	-1.33454e-014
2.10376e-015	-1.2504e-014	5.32007e-016	-1.86104e-015	4.32486e-015	3.53952e-015	2.92481e-014	1.26323e-014	2.23838e-014	3.10233e-015	2.48833e-014	1.34548e-014	2.14386e-014	-2.56606e-015	-9.35323e-015	-5.81187e-015	3.48272e-015	-4.10712e-015	-4.42555e-015	8.91977e-015	-3.19326e-015	-1.00235e-014	-2.1983e-014	-2.75886e-014	-1.35895e-014
1.99593e-015	-1.26962e-014	6.56345e-016	-1.79305e-015	4.52023e-015	3.75728e-015	2.92909e-014	1.28908e-014	2.23831e-014	2.85998e-015	2.49556e-014	1.32977e-014	2.14338e-014	-2.39618e-015	-9.0648e-015	-5.29244e-015	3.77113e-015	-3.64642e-015	-4.31237e-015	9.24994e-015	-3.12863e-015	-9.87232e-015	-2.19785e-014	-2.73309e-014	-1.38304e-014
1.88196e-015	-1.29031e-014	7.86511e-016	-1.71707e-015	4.70363e-015	3.95636e-015	2.92968e-014	1.31341e-014	2.23893e-014	2.62005e-015	2.50314e-014	1.31289e-014	2.14343e-014	-2.23503e-015	-8.76359e-015	-4.77276e-015	4.08176e-015	-3.18991e-015	-4.20244e-015	9.57402e-015	-3.06711e-015	-9.71118e-015	-2.19783e-014	-2.70639e-014	-1.40669e-014
1.76151e-015	-1.3124e-014	9.24417e-016	-1.63011e-015	4.87657e-015	4.13768e-015	2.92672e-014	1.33612e-014	2.24042e-014	2.38522e-015	2.5111e-014	1.29493e-014	2.14405e-014	-2.07997e-015	-8.44966e-015	-4.2523e-015	4.4152e-015	-2.73738e-015	-4.09338e-015	9.89105e-015	-3.00886e-015	-9.54137e-015	-2.19823e-014	-2.67884e-014	-1.42978e-014
1.63424e-015	-1.33579e-014	1.07176e-015	-1.52958e-015	5.04112e-015	4.30256e-015	2.92047e-014	1.35707e-014	2.24287e-014	2.15723e-015	2.51943e-014	1.27597e-014	2.14524e-014	-1.92802e-015	-8.1228e-015	-3.73076e-015	4.77146e-015	-2.2888e-015	-3.98271e-015	1.02006e-014	-2.95352e-015	-9.36331e-015	-2.19904e-014	-2.65056e-014	-1.45218e-014
1.49907e-015	-1.36032e-014	1.23042e-015	-1.41355e-015	5.19902e-015	4.45272e-015	2.91118e-014	1.37617e-014	2.24634e-014	1.93846e-015	2.52813e-014	1.25613e-014	2.14701e-014	-1.77634e-015	-7.783e-015	-3.20841e-015	5.14958e-015	-1.84406e-015	-3.86773e-015	1.05014e-014	-2.90135e-015	-9.17805e-015	-2.20034e-014	-2.62165e-014	-1.47378e-014
1.35519e-015	-1.38592e-014	1.40162e-015	-1.28015e-015	5.35191e-015	4.58901e-015	2.89917e-014	1.39337e-014	2.25088e-014	1.73086e-015	2.53719e-014	1.2355e-014	2.14928e-014	-1.62191e-015	-7.42939e-015	-2.68499e-015	5.54918e-015	-1.4036e-015	-3.74571e-015	1.07925e-014	-2.85238e-015	-8.98699e-015	-2.20216e-014	-2.59229e-014	-1.4944e-014
1.20237e-015	-1.41252e-014	1.58639e-015	-1.12759e-015	5.50014e-015	4.71244e-015	2.88475e-014	1.40856e-014	2.25659e-014	1.53588e-015	2.54655e-014	1.21428e-014	2.15202e-014	-1.46165e-015	-7.06243e-015	-2.16007e-015	5.96968e-015	-9.6712e-016	-3.61381e-015	1.1073e-014	-2.80645e-015	-8.79193e-015	-2.2045e-014	-2.56263e-014	-1.51396e-014
1.04034e-015	-1.44007e-014	1.78548e-015	-9.54778e-016	5.64522e-015	4.82432e-015	2.86824e-014	1.42173e-014	2.2635e-014	1.35551e-015	2.55621e-014	1.19264e-014	2.15508e-014	-1.29329e-015	-6.68241e-015	-1.63397e-015	6.4096e-015	-5.34345e-016	-3.4699e-015	1.13417e-014	-2.7641e-015	-8.59427e-015	-2.20739e-014	-2.53292e-014	-1.53234e-014
8.68294e-016	-1.46846e-014	1.99959e-015	-7.60554e-016	5.78894e-015	4.92628e-015	2.84996e-014	1.43288e-014	2.27166e-014	1.19174e-015	2.5661e-014	1.17072e-014	2.15832e-014	-1.1138e-015	-6.28969e-015	-1.10686e-015	6.86739e-015	-1.05833e-016	-3.3114e-015	1.15977e-014	-2.72507e-015	-8.39535e-015	-2.21085e-014	-2.50336e-014	-1.54948e-014
6.85795e-016	-1.49763e-014	2.22943e-015	-5.44525e-016	5.93304e-015	5.02002e-015	2.83023e-014	1.442e-014	2.28106e-014	1.04624e-015	2.5762e-014	1.14863e-014	2.16166e-014	-9.2112e-016	-5.88531e-015	-5.79206e-016	7.34148e-015	3.1895e-016	-3.1364e-015	1.18403e-014	-2.68876e-015	-8.19644e-015	-2.21488e-014	-2.47413e-014	-1.56543e-014
4.9327e-016	-1.52743e-014	2.47565e-015	-3.06567e-016	6.07864e-015	5.10746e-015	2.80941e-014	1.44907e-014	2.29176e-014	9.20466e-016	2.58647e-014	1.12656e-014	2.16493e-014	-7.1265e-016	-5.46956e-015	-5.13409e-017	7.8299e-015	7.40213e-016	-2.94301e-015	1.20697e-014	-2.65486e-015	-7.99958e-015	-2.21948e-014	-2.44546e-014	-1.58013e-014
2.90047e-016	-1.55776e-014	2.73845e-015	-4.71298e-017	6.22723e-015	5.19014e-015	2.78783e-014	1.45404e-014	2.3037e-014	8.15947e-016	2.59686e-014	1.10469e-014	2.16797e-014	-4.86669e-016	-5.04313e-015	4.75935e-016	8.33001e-015	1.15769e-015	-2.72885e-015	1.22843e-014	-2.62301e-015	-7.80675e-015	-2.22471e-014	-2.41755e-014	-1.59346e-014
7.64258e-017	-1.58852e-014	3.01786e-015	2.33605e-016	6.38006e-015	5.27027e-015	2.76594e-014	1.45698e-014	2.31681e-014	7.33991e-016	2.60732e-014	1.08311e-014	2.17063e-014	-2.40686e-016	-4.60746e-015	1.00171e-015	8.83944e-015	1.57098e-015	-2.49249e-015	1.24835e-014	-2.59214e-015	-7.61969e-015	-2.23058e-014	-2.39053e-014	-1.60544e-014
-1.47571e-016	-1.61963e-014	3.31399e-015	5.34551e-016	6.53738e-015	5.3496e-015	2.7441e-014	1.458e-014	2.33107e-014	6.75107e-016	2.61776e-014	1.06192e-014	2.17268e-014	2.69033e-017	-4.16383e-015	1.52482e-015	9.35548e-015	1.98041e-015	-2.232e-015	1.26665e-014	-2.5616e-015	-7.44043e-015	-2.23716e-014	-2.36468e-014	-1.61611e-014
-3.82271e-016	-1.65104e-014	3.6259e-015	8.5521e-016	6.70023e-015	5.42998e-015	2.72265e-014	1.45717e-014	2.3464e-014	6.39309e-016	2.62809e-014	1.04126e-014	2.17393e-014	3.17191e-016	-3.71354e-015	2.04472e-015	9.87535e-015	2.38632e-015	-1.94661e-015	1.28328e-014	-2.53098e-015	-7.27028e-015	-2.2445e-014	-2.34018e-014	-1.62552e-014
-6.27798e-016	-1.68267e-014	3.95355e-015	1.19331e-015	6.86967e-015	5.5133e-015	2.70198e-014	1.45468e-014	2.36275e-014	6.26793e-016	2.63828e-014	1.02127e-014	2.17418e-014	6.31414e-016	-3.25745e-015	2.56065e-015	1.03966e-014	2.78865e-015	-1.63527e-015	1.29816e-014	-2.49952e-015	-7.11044e-015	-2.25259e-014	-2.31718e-014	-1.63366e-014
-8.84045e-016	-1.71447e-014	4.29596e-015	1.54706e-015	7.04561e-015	5.60156e-015	2.68242e-014	1.45063e-014	2.37992e-014	6.37799e-016	2.64819e-014	1.00203e-014	2.17316e-014	9.70259e-016	-2.79766e-015	3.07158e-015	1.09158e-014	3.18715e-015	-1.29654e-015	1.31128e-014	-2.46603e-015	-6.96255e-015	-2.26145e-014	-2.29583e-014	-1.64059e-014
-1.15101e-015	-1.74642e-014	4.65179e-015	1.91378e-015	7.22927e-015	5.69652e-015	2.66428e-014	1.44511e-014	2.39779e-014	6.71905e-016	2.65778e-014	9.83619e-015	2.17076e-014	1.33405e-015	-2.33575e-015	3.57598e-015	1.14299e-014	3.58202e-015	-9.30257e-016	1.32256e-014	-2.42915e-015	-6.82834e-015	-2.27113e-014	-2.27624e-014	-1.64636e-014
-1.42885e-015	-1.77851e-014	5.01973e-015	2.291e-015	7.42097e-015	5.80003e-015	2.64788e-014	1.43824e-014	2.41621e-014	7.28977e-016	2.66695e-014	9.66055e-015	2.16686e-014	1.72344e-015	-1.87355e-015	4.0728e-015	1.19366e-014	3.97343e-015	-5.36132e-016	1.33196e-014	-2.38857e-015	-6.70887e-015	-2.28166e-014	-2.25861e-014	-1.65107e-014
-1.71733e-015	-1.8107e-014	5.39874e-015	2.67669e-015	7.62185e-015	5.91371e-015	2.63346e-014	1.43015e-014	2.43507e-014	8.07765e-016	2.67563e-014	9.49401e-015	2.16127e-014	2.13811e-015	-1.41321e-015	4.5613e-015	1.24327e-014	4.36138e-015	-1.13818e-016	1.33941e-014	-2.34327e-015	-6.60611e-015	-2.29309e-014	-2.24305e-014	-1.65477e-014
-2.01603e-015	-1.84296e-014	5.78742e-015	3.06821e-015	7.83203e-015	6.03912e-015	2.6213e-014	1.42097e-014	2.45419e-014	9.07375e-016	2.68374e-014	9.33657e-015	2.15381e-014	2.57737e-015	-9.56293e-016	5.04065e-015	1.29163e-014	4.74555e-015	3.35823e-016	1.34483e-014	-2.29275e-015	-6.52201e-015	-2.30546e-014	-2.22965e-014	-1.65757e-014
-2.32548e-015	-1.87525e-014	6.18418e-015	3.46183e-015	8.05134e-015	6.17785e-015	2.61167e-014	1.41088e-014	2.47333e-014	1.02662e-015	2.69124e-014	9.18843e-015	2.14428e-014	3.04053e-015	-5.04609e-016	5.50996e-015	1.33842e-014	5.12653e-015	8.12331e-016	1.34816e-014	-2.23635e-015	-6.45741e-015	-2.31877e-014	-2.21851e-014	-1.65953e-014
-2.64573e-015	-1.90758e-014	6.58748e-015	3.85462e-015	8.27991e-015	6.33189e-015	2.6048e-014	1.40009e-014	2.49234e-014	1.16428e-015	2.69809e-014	9.04966e-015	2.13254e-014	3.52656e-015	-6.01948e-017	5.96888e-015	1.38339e-014	5.50499e-015	1.31559e-015	1.34938e-014	-2.17349e-015	-6.41346e-015	-2.33311e-014	-2.20969e-014	-1.66074e-014
-2.97674e-015	-1.93988e-014	6.99589e-015	4.24348e-015	8.51844e-015	6.50191e-015	2.6008e-014	1.3888e-014	2.51107e-014	1.31836e-015	2.70425e-014	8.91958e-015	2.11851e-014	4.03349e-015	3.74759e-016	6.41645e-015	1.42637e-014	5.88059e-015	1.84412e-015	1.34843e-014	-2.10284e-015	-6.39092e-015	-2.34844e-014	-2.20314e-014	-1.66134e-014
-3.31871e-015	-1.97221e-014	7.40744e-015	4.62531e-015	8.76698e-015	6.68937e-015	2.59975e-014	1.37705e-014	2.52933e-014	1.4868e-015	2.70965e-014	8.79699e-015	2.10216e-014	4.55927e-015	7.98432e-016	6.85237e-015	1.46706e-014	6.25351e-015	2.39654e-015	1.34532e-014	-2.02356e-015	-6.39036e-015	-2.36481e-014	-2.19887e-014	-1.66141e-014
-3.67136e-015	-2.0046e-014	7.82033e-015	4.99719e-015	9.02475e-015	6.89565e-015	2.60178e-014	1.36502e-014	2.54699e-014	1.66811e-015	2.71428e-014	8.68163e-015	2.08348e-014	5.10234e-015	1.20931e-015	7.27638e-015	1.50532e-014	6.62385e-015	2.97156e-015	1.33996e-014	-1.93508e-015	-6.41235e-015	-2.38225e-014	-2.19693e-014	-1.66104e-014
-4.03409e-015	-2.037e-014	8.23165e-015	5.35621e-015	9.29137e-015	7.12085e-015	2.60701e-014	1.35287e-014	2.56391e-014	1.85983e-015	2.71811e-014	8.57221e-015	2.0624e-014	5.66003e-015	1.60557e-015	7.68806e-015	1.54105e-014	6.99184e-015	3.56748e-015	1.33237e-014	-1.83686e-015	-6.45746e-015	-2.40078e-014	-2.19731e-014	-1.66037e-014
-4.40633e-015	-2.06942e-014	8.63952e-015	5.69952e-015	9.56637e-015	7.36556e-015	2.61549e-014	1.34068e-014	2.57998e-014	2.05982e-015	2.72116e-014	8.46791e-015	2.03895e-014	6.22988e-015	1.98548e-015	8.08747e-015	1.57409e-014	7.35704e-015	4.18224e-015	1.32254e-014	-1.72824e-015	-6.5261e-015	-2.42038e-014	-2.19995e-014	-1.65946e-014
-4.78793e-015	-2.10195e-014	9.04259e-015	6.02458e-015	9.85019e-015	7.63068e-015	2.62735e-014	1.32866e-014	2.59504e-014	2.26559e-015	2.72341e-014	8.36754e-015	2.01313e-014	6.80992e-015	2.34744e-015	8.47481e-015	1.60435e-014	7.71945e-015	4.81345e-015	1.31045e-014	-1.60807e-015	-6.61814e-015	-2.44111e-014	-2.2048e-014	-1.6584e-014
-5.17853e-015	-2.13459e-014	9.43884e-015	6.32946e-015	1.01429e-014	7.91613e-015	2.64249e-014	1.31698e-014	2.60906e-014	2.47502e-015	2.7249e-014	8.26939e-015	1.98503e-014	7.39745e-015	2.69018e-015	8.85018e-015	1.6318e-014	8.07906e-015	5.45883e-015	1.29609e-014	-1.47547e-015	-6.73311e-015	-2.46293e-014	-2.2117e-014	-1.65728e-014
-5.57813e-015	-2.16738e-014	9.82604e-015	6.61163e-015	1.04435e-014	8.22152e-015	2.66087e-014	1.30575e-014	2.622e-014	2.68514e-015	2.72563e-014	8.17273e-015	1.95477e-014	7.98956e-015	3.0122e-015	9.21298e-015	1.65637e-014	8.43581e-015	6.11658e-015	1.27939e-014	-1.32977e-015	-6.87034e-015	-2.48584e-014	-2.22055e-014	-1.65612e-014
-5.9862e-015	-2.20034e-014	1.02024e-014	6.86914e-015	1.0752e-014	8.54721e-015	2.68234e-014	1.29503e-014	2.63374e-014	2.89365e-015	2.72562e-014	8.07621e-015	1.92249e-014	8.58269e-015	3.31238e-015	9.56339e-015	1.67806e-014	8.78953e-015	6.78515e-015	1.26034e-014	-1.17111e-015	-7.02946e-015	-2.50979e-014	-2.23122e-014	-1.65501e-014
-6.40145e-015	-2.23346e-014	1.05664e-014	7.10092e-015	1.10684e-014	8.89223e-015	2.70684e-014	1.28492e-014	2.64419e-014	3.09838e-015	2.72498e-014	7.97787e-015	1.8883e-014	9.17344e-015	3.58967e-015	9.90249e-015	1.69696e-014	9.14104e-015	7.46141e-015	1.23906e-014	-9.99277e-016	-7.20941e-015	-2.53476e-014	-2.24357e-014	-1.65397e-014
-6.82315e-015	-2.26675e-014	1.09157e-014	7.30568e-015	1.13926e-014	9.25585e-015	2.7343e-014	1.27551e-014	2.65336e-014	3.29738e-015	2.72375e-014	7.87595e-015	1.85242e-014	9.7589e-015	3.84364e-015	1.02312e-014	1.71313e-014	9.49016e-015	8.14212e-015	1.21555e-014	-8.13476e-016	-7.40873e-015	-2.56075e-014	-2.2575e-014	-1.653e-014
-7.25141e-015	-2.30018e-014	1.12481e-014	7.48286e-015	1.17242e-014	9.63721e-015	2.76454e-014	1.2669e-014	2.66139e-014	3.48803e-015	2.72198e-014	7.76876e-015	1.81506e-014	1.03361e-014	4.07452e-015	1.05502e-014	1.72668e-014	9.83646e-015	8.82503e-015	1.18985e-014	-6.13453e-016	-7.62655e-015	-2.5877e-014	-2.27281e-014	-1.65217e-014
-7.68549e-015	-2.33371e-014	1.15617e-014	7.63222e-015	1.20621e-014	1.0035e-014	2.79742e-014	1.25913e-014	2.66831e-014	3.66878e-015	2.71977e-014	7.65487e-015	1.77648e-014	1.09017e-014	4.28163e-015	1.08597e-014	1.73773e-014	1.018e-014	9.50773e-015	1.16203e-014	-3.98608e-016	-7.86185e-015	-2.61552e-014	-2.28935e-014	-1.65149e-014
-8.12367e-015	-2.36742e-014	1.18547e-014	7.75366e-015	1.24063e-014	1.04479e-014	2.83274e-014	1.25226e-014	2.67411e-014	3.83795e-015	2.71719e-014	7.5329e-015	1.73693e-014	1.14529e-014	4.46579e-015	1.11605e-014	1.74643e-014	1.05202e-014	1.01873e-014	1.13214e-014	-1.69129e-016	-8.11324e-015	-2.64422e-014	-2.30702e-014	-1.65097e-014
-8.5652e-015	-2.40134e-014	1.2126e-014	7.84744e-015	1.27565e-014	1.08742e-014	2.87026e-014	1.24645e-014	2.67891e-014	3.99406e-015	2.71433e-014	7.40105e-015	1.69673e-014	1.19864e-014	4.62673e-015	1.14536e-014	1.75292e-014	1.08569e-014	1.08611e-014	1.10024e-014	7.45559e-017	-8.37891e-015	-2.67367e-014	-2.32567e-014	-1.65066e-014
-9.00938e-015	-2.43541e-014	1.23743e-014	7.9136e-015	1.31115e-014	1.13117e-014	2.90975e-014	1.24166e-014	2.68284e-014	4.13526e-015	2.71129e-014	7.25795e-015	1.65616e-014	1.24996e-014	4.76447e-015	1.17402e-014	1.75732e-014	1.11896e-014	1.1527e-014	1.0664e-014	3.32158e-016	-8.65665e-015	-2.70381e-014	-2.34509e-014	-1.65054e-014
-9.45472e-015	-2.46958e-014	1.25979e-014	7.95286e-015	1.34705e-014	1.17589e-014	2.95096e-014	1.23793e-014	2.686e-014	4.26021e-015	2.70817e-014	7.10211e-015	1.61551e-014	1.29902e-014	4.88006e-015	1.20211e-014	1.75983e-014	1.15178e-014	1.2183e-014	1.03073e-014	6.03546e-016	-8.94399e-015	-2.7345e-014	-2.36516e-014	-1.65054e-014
-9.90079e-015	-2.50384e-014	1.27954e-014	7.96619e-015	1.38332e-014	1.22131e-014	2.99367e-014	1.23525e-014	2.68856e-014	4.36785e-015	2.70503e-014	6.93177e-015	1.57504e-014	1.34553e-014	4.97436e-015	1.22967e-014	1.76075e-014	1.18408e-014	1.28262e-014	9.9332e-015	8.88162e-016	-9.23899e-015	-2.76567e-014	-2.38572e-014	-1.65057e-014
-1.03469e-014	-2.53812e-014	1.29654e-014	7.95514e-015	1.41987e-014	1.26719e-014	3.03765e-014	1.23355e-014	2.69075e-014	4.45752e-015	2.70191e-014	6.74612e-015	1.53505e-014	1.38933e-014	5.04895e-015	1.2568e-014	1.7602e-014	1.21577e-014	1.34536e-014	9.54282e-015	1.18565e-015	-9.53935e-015	-2.79721e-014	-2.40669e-014	-1.65068e-014
-1.0791e-014	-2.57233e-014	1.31077e-014	7.9216e-015	1.45656e-014	1.31327e-014	3.08266e-014	1.2329e-014	2.69273e-014	4.52884e-015	2.69892e-014	6.54449e-015	1.49588e-014	1.43014e-014	5.10446e-015	1.28359e-014	1.7584e-014	1.24681e-014	1.40635e-014	9.13784e-015	1.49552e-015	-9.84302e-015	-2.82905e-014	-2.42791e-014	-1.65089e-014
-1.12315e-014	-2.60639e-014	1.32218e-014	7.86733e-015	1.49337e-014	1.35926e-014	3.12845e-014	1.2333e-014	2.69473e-014	4.58091e-015	2.69611e-014	6.32636e-015	1.45783e-014	1.46774e-014	5.14253e-015	1.3101e-014	1.75564e-014	1.27717e-014	1.4654e-014	8.71945e-015	1.81654e-015	-1.01478e-014	-2.86108e-014	-2.44931e-014	-1.65109e-014
-1.16677e-014	-2.64028e-014	1.33069e-014	7.79446e-015	1.53022e-014	1.40492e-014	3.17477e-014	1.23482e-014	2.69694e-014	4.61384e-015	2.69358e-014	6.09109e-015	1.42121e-014	1.50196e-014	5.16515e-015	1.33637e-014	1.75212e-014	1.30681e-014	1.52233e-014	8.28947e-015	2.14821e-015	-1.04516e-014	-2.89316e-014	-2.47075e-014	-1.65125e-014
-1.20987e-014	-2.67396e-014	1.33624e-014	7.70541e-015	1.56703e-014	1.44999e-014	3.22132e-014	1.23743e-014	2.69952e-014	4.62815e-015	2.69142e-014	5.83832e-015	1.38623e-014	1.53263e-014	5.17391e-015	1.36248e-014	1.748e-014	1.33566e-014	1.57701e-014	7.84882e-015	2.48988e-015	-1.07527e-014	-2.92515e-014	-2.49211e-014	-1.65135e-014
-1.2523e-014	-2.70728e-014	1.33881e-014	7.60249e-015	1.60369e-014	1.49414e-014	3.26779e-014	1.24111e-014	2.7027e-014	4.62373e-015	2.68967e-014	5.56841e-015	1.35316e-014	1.55967e-014	5.1698e-015	1.38838e-014	1.74352e-014	1.36368e-014	1.62925e-014	7.39923e-015	2.84024e-015	-1.10492e-014	-2.95696e-014	-2.51333e-014	-1.6514e-014
-1.29388e-014	-2.74021e-014	1.33838e-014	7.48803e-015	1.64004e-014	1.53714e-014	3.31397e-014	1.24589e-014	2.70666e-014	4.60155e-015	2.68839e-014	5.28135e-015	1.32223e-014	1.58303e-014	5.15505e-015	1.41411e-014	1.73889e-014	1.39079e-014	1.67897e-014	6.94278e-015	3.1979e-015	-1.1339e-014	-2.98845e-014	-2.53433e-014	-1.65136e-014
-1.3345e-014	-2.77271e-014	1.33503e-014	7.36395e-015	1.67603e-014	1.57866e-014	3.35966e-014	1.25171e-014	2.7116e-014	4.56204e-015	2.68762e-014	4.97707e-015	1.29366e-014	1.60265e-014	5.13218e-015	1.43962e-014	1.73429e-014	1.41687e-014	1.72601e-014	6.48143e-015	3.56118e-015	-1.16205e-014	-3.01953e-014	-2.55514e-014	-1.65122e-014
-1.37406e-014	-2.80468e-014	1.32876e-014	7.23269e-015	1.71149e-014	1.61849e-014	3.4046e-014	1.25848e-014	2.71774e-014	4.5063e-015	2.68734e-014	4.65687e-015	1.26756e-014	1.61845e-014	5.1036e-015	1.46489e-014	1.72995e-014	1.44184e-014	1.77031e-014	6.01696e-015	3.92837e-015	-1.18922e-014	-3.05004e-014	-2.57575e-014	-1.65102e-014
-1.41243e-014	-2.83601e-014	1.31962e-014	7.09655e-015	1.74633e-014	1.65639e-014	3.44857e-014	1.26628e-014	2.72528e-014	4.43492e-015	2.68757e-014	4.32065e-015	1.24407e-014	1.63048e-014	5.07122e-015	1.48978e-014	1.72603e-014	1.46565e-014	1.81176e-014	5.55143e-015	4.29776e-015	-1.21529e-014	-3.07986e-014	-2.59604e-014	-1.65068e-014
-1.44954e-014	-2.86665e-014	1.30765e-014	6.95799e-015	1.7804e-014	1.69209e-014	3.49138e-014	1.27508e-014	2.73438e-014	4.34961e-015	2.68836e-014	3.96943e-015	1.22326e-014	1.63881e-014	5.03653e-015	1.5143e-014	1.72267e-014	1.48823e-014	1.85034e-014	5.08706e-015	4.66845e-015	-1.24013e-014	-3.10889e-014	-2.61604e-014	-1.65022e-014
-1.48531e-014	-2.89651e-014	1.29293e-014	6.81901e-015	1.81358e-014	1.72535e-014	3.53287e-014	1.28481e-014	2.7451e-014	4.25153e-015	2.68967e-014	3.60493e-015	1.2052e-014	1.64349e-014	5.00219e-015	1.53836e-014	1.71998e-014	1.5095e-014	1.886e-014	4.62617e-015	5.03829e-015	-1.26359e-014	-3.13698e-014	-2.6358e-014	-1.64958e-014
-1.51957e-014	-2.9255e-014	1.27556e-014	6.68154e-015	1.84575e-014	1.75599e-014	3.57287e-014	1.29542e-014	2.75759e-014	4.14211e-015	2.69144e-014	3.22839e-015	1.18996e-014	1.64459e-014	4.96983e-015	1.56185e-014	1.71797e-014	1.52937e-014	1.91868e-014	4.17112e-015	5.40591e-015	-1.28567e-014	-3.16408e-014	-2.65531e-014	-1.64876e-014
-1.55218e-014	-2.95355e-014	1.25566e-014	6.54725e-015	1.87679e-014	1.7838e-014	3.6112e-014	1.30684e-014	2.77189e-014	4.02232e-015	2.69366e-014	2.8416e-015	1.17751e-014	1.64217e-014	4.94147e-015	1.58472e-014	1.71671e-014	1.54785e-014	1.94835e-014	3.72407e-015	5.76915e-015	-1.30625e-014	-3.19006e-014	-2.67456e-014	-1.64779e-014
-1.58308e-014	-2.98056e-014	1.23334e-014	6.41811e-015	1.90652e-014	1.80855e-014	3.6478e-014	1.3191e-014	2.78817e-014	3.89381e-015	2.69631e-014	2.44621e-015	1.1678e-014	1.63644e-014	4.9182e-015	1.60683e-014	1.71627e-014	1.56482e-014	1.97503e-014	3.28717e-015	6.12627e-015	-1.32533e-014	-3.21485e-014	-2.69356e-014	-1.64671e-014
-1.61223e-014	-3.00652e-014	1.2088e-014	6.29624e-015	1.93481e-014	1.83015e-014	3.68247e-014	1.33223e-014	2.80646e-014	3.75829e-015	2.69931e-014	2.0439e-015	1.16067e-014	1.62749e-014	4.90188e-015	1.62805e-014	1.71662e-014	1.58012e-014	1.99873e-014	2.86254e-015	6.4757e-015	-1.34292e-014	-3.23837e-014	-2.71235e-014	-1.64557e-014
-1.63958e-014	-3.03138e-014	1.18219e-014	6.18262e-015	1.96156e-014	1.84854e-014	3.71512e-014	1.34617e-014	2.82674e-014	3.61682e-015	2.70255e-014	1.63674e-015	1.15598e-014	1.61548e-014	4.89371e-015	1.64824e-014	1.71773e-014	1.59374e-014	2.01944e-014	2.45206e-015	6.81499e-015	-1.35899e-014	-3.26057e-014	-2.73098e-014	-1.64434e-014
-1.66506e-014	-3.05511e-014	1.15362e-014	6.07801e-015	1.98657e-014	1.86362e-014	3.74572e-014	1.36074e-014	2.8489e-014	3.47081e-015	2.70594e-014	1.22698e-015	1.15357e-014	1.60056e-014	4.8948e-015	1.66729e-014	1.71959e-014	1.60564e-014	2.03722e-014	2.05713e-015	7.14207e-015	-1.37361e-014	-3.28141e-014	-2.74948e-014	-1.64302e-014
-1.68865e-014	-3.07768e-014	1.12335e-014	5.98329e-015	2.00968e-014	1.87531e-014	3.77419e-014	1.37597e-014	2.87288e-014	3.32188e-015	2.7094e-014	8.16355e-016	1.15325e-014	1.58294e-014	4.90599e-015	1.68504e-014	1.72205e-014	1.61576e-014	2.05211e-014	1.6806e-015	7.45503e-015	-1.38686e-014	-3.30088e-014	-2.76792e-014	-1.64168e-014
-1.7103e-014	-3.09904e-014	1.09158e-014	5.89867e-015	2.03082e-014	1.8836e-014	3.80048e-014	1.39185e-014	2.89856e-014	3.17136e-015	2.71282e-014	4.07061e-016	1.15477e-014	1.56282e-014	4.92793e-015	1.70132e-014	1.72502e-014	1.62411e-014	2.06425e-014	1.32448e-015	7.75207e-015	-1.3988e-014	-3.31894e-014	-2.78627e-014	-1.64039e-014
-1.73007e-014	-3.11913e-014	1.05856e-014	5.82505e-015	2.04993e-014	1.88852e-014	3.82462e-014	1.40829e-014	2.92592e-014	3.02022e-015	2.7161e-014	1.75973e-018	1.15785e-014	1.54044e-014	4.96083e-015	1.71594e-014	1.72844e-014	1.63061e-014	2.07365e-014	9.90883e-016	8.0323e-015	-1.40958e-014	-3.33555e-014	-2.80462e-014	-1.63924e-014
-1.74801e-014	-3.13796e-014	1.02453e-014	5.76223e-015	2.06687e-014	1.89013e-014	3.84666e-014	1.42524e-014	2.95478e-014	2.86937e-015	2.71915e-014	-3.97408e-016	1.16218e-014	1.51605e-014	5.00467e-015	1.72884e-014	1.73217e-014	1.63516e-014	2.08044e-014	6.81188e-016	8.29329e-015	-1.41936e-014	-3.35074e-014	-2.82301e-014	-1.63825e-014
-1.76415e-014	-3.15558e-014	9.89618e-015	5.71022e-015	2.08154e-014	1.88848e-014	3.86657e-014	1.44259e-014	2.9849e-014	2.71982e-015	2.72185e-014	-7.88302e-016	1.1675e-014	1.48989e-014	5.05979e-015	1.73989e-014	1.736e-014	1.63776e-014	2.08462e-014	3.96848e-016	8.53346e-015	-1.42819e-014	-3.36452e-014	-2.84149e-014	-1.63741e-014
-1.77857e-014	-3.17203e-014	9.54095e-015	5.6687e-015	2.09391e-014	1.88373e-014	3.88439e-014	1.46035e-014	3.01608e-014	2.57236e-015	2.72413e-014	-1.16911e-015	1.17347e-014	1.46224e-014	5.12559e-015	1.74894e-014	1.73978e-014	1.63845e-014	2.08625e-014	1.39135e-016	8.75139e-015	-1.43621e-014	-3.37692e-014	-2.86006e-014	-1.6368e-014
-1.79131e-014	-3.1874e-014	9.18248e-015	5.63729e-015	2.10385e-014	1.87606e-014	3.9002e-014	1.4785e-014	3.04805e-014	2.4271e-015	2.7259e-014	-1.53735e-015	1.17979e-014	1.43326e-014	5.20122e-015	1.75592e-014	1.74339e-014	1.63719e-014	2.08548e-014	-9.04887e-017	8.94596e-015	-1.44362e-014	-3.38796e-014	-2.87868e-014	-1.63637e-014
-1.80247e-014	-3.20172e-014	8.82268e-015	5.61551e-015	2.11135e-014	1.86559e-014	3.91417e-014	1.49696e-014	3.08058e-014	2.28387e-015	2.72704e-014	-1.89122e-015	1.18608e-014	1.40324e-014	5.28641e-015	1.76067e-014	1.74661e-014	1.63402e-014	2.08243e-014	-2.90423e-016	9.11577e-015	-1.45061e-014	-3.39773e-014	-2.89728e-014	-1.63613e-014
-1.81211e-014	-3.21506e-014	8.46384e-015	5.60192e-015	2.11638e-014	1.85257e-014	3.92636e-014	1.5157e-014	3.11337e-014	2.14373e-015	2.72748e-014	-2.22895e-015	1.19197e-014	1.3724e-014	5.38023e-015	1.76314e-014	1.74927e-014	1.62895e-014	2.0772e-014	-4.59574e-016	9.25915e-015	-1.45735e-014	-3.40632e-014	-2.91584e-014	-1.63611e-014
-1.82031e-014	-3.22751e-014	8.10852e-015	5.59588e-015	2.11894e-014	1.8372e-014	3.93687e-014	1.53466e-014	3.14611e-014	2.00676e-015	2.72714e-014	-2.54879e-015	1.19715e-014	1.34095e-014	5.48147e-015	1.7633e-014	1.75116e-014	1.62199e-014	2.06987e-014	-5.96888e-016	9.37598e-015	-1.46403e-014	-3.41375e-014	-2.93434e-014	-1.63632e-014
-1.82719e-014	-3.23916e-014	7.75888e-015	5.59651e-015	2.11914e-014	1.81973e-014	3.9458e-014	1.55376e-014	3.17864e-014	1.87277e-015	2.7259e-014	-2.84909e-015	1.20133e-014	1.30911e-014	5.58851e-015	1.76105e-014	1.7521e-014	1.61325e-014	2.06054e-014	-7.01973e-016	9.4658e-015	-1.47079e-014	-3.42008e-014	-2.95279e-014	-1.63678e-014
-1.83281e-014	-3.25007e-014	7.41691e-015	5.60269e-015	2.11701e-014	1.80045e-014	3.95333e-014	1.57293e-014	3.21061e-014	1.74156e-015	2.72365e-014	-3.12901e-015	1.20416e-014	1.27707e-014	5.69937e-015	1.75635e-014	1.75185e-014	1.60277e-014	2.04929e-014	-7.73949e-016	9.52761e-015	-1.47779e-014	-3.42542e-014	-2.97112e-014	-1.63748e-014
-1.83723e-014	-3.2603e-014	7.08412e-015	5.61374e-015	2.11264e-014	1.77964e-014	3.95963e-014	1.5921e-014	3.24173e-014	1.6126e-015	2.72036e-014	-3.38683e-015	1.20534e-014	1.24504e-014	5.81272e-015	1.74921e-014	1.75025e-014	1.5906e-014	2.03625e-014	-8.13163e-016	9.56091e-015	-1.48519e-014	-3.42979e-014	-2.98931e-014	-1.63841e-014
-1.84064e-014	-3.26997e-014	6.76274e-015	5.6285e-015	2.10613e-014	1.75766e-014	3.96485e-014	1.61122e-014	3.27171e-014	1.48577e-015	2.71598e-014	-3.6216e-015	1.20465e-014	1.21313e-014	5.92679e-015	1.73968e-014	1.74718e-014	1.57686e-014	2.02151e-014	-8.19698e-016	9.56616e-015	-1.49316e-014	-3.43334e-014	-3.00724e-014	-1.63954e-014
-1.84315e-014	-3.27912e-014	6.45493e-015	5.64533e-015	2.09758e-014	1.73485e-014	3.96917e-014	1.63022e-014	3.30032e-014	1.36054e-015	2.71054e-014	-3.83258e-015	1.20184e-014	1.18155e-014	6.03992e-015	1.72783e-014	1.7425e-014	1.56165e-014	2.00518e-014	-7.93281e-016	9.54366e-015	-1.50181e-014	-3.43616e-014	-3.02483e-014	-1.64079e-014
-1.84487e-014	-3.28781e-014	6.16276e-015	5.66313e-015	2.08717e-014	1.71149e-014	3.9728e-014	1.649e-014	3.32736e-014	1.23619e-015	2.70407e-014	-4.01936e-015	1.19668e-014	1.15046e-014	6.15002e-015	1.71377e-014	1.73603e-014	1.54506e-014	1.98733e-014	-7.33976e-016	9.49399e-015	-1.51129e-014	-3.43829e-014	-3.04199e-014	-1.64213e-014
-1.84593e-014	-3.29617e-014	5.88706e-015	5.68083e-015	2.07511e-014	1.68789e-014	3.97596e-014	1.66754e-014	3.35259e-014	1.11228e-015	2.69653e-014	-4.18132e-015	1.18902e-014	1.11999e-014	6.25555e-015	1.69757e-014	1.72778e-014	1.52721e-014	1.96807e-014	-6.42438e-016	9.41738e-015	-1.52169e-014	-3.43978e-014	-3.05854e-014	-1.64349e-014
-1.84652e-014	-3.30426e-014	5.62898e-015	5.69795e-015	2.06157e-014	1.66442e-014	3.9789e-014	1.68579e-014	3.37578e-014	9.88368e-016	2.68793e-014	-4.31864e-015	1.17869e-014	1.09031e-014	6.35404e-015	1.67935e-014	1.71767e-014	1.50822e-014	1.94751e-014	-5.19604e-016	9.31472e-015	-1.53311e-014	-3.44075e-014	-3.07443e-014	-1.64475e-014
-1.84672e-014	-3.31211e-014	5.38989e-015	5.71362e-015	2.0467e-014	1.64144e-014	3.98178e-014	1.70372e-014	3.39675e-014	8.63551e-016	2.6783e-014	-4.43136e-015	1.16564e-014	1.06153e-014	6.44365e-015	1.65922e-014	1.70565e-014	1.48827e-014	1.92578e-014	-3.65932e-016	9.18804e-015	-1.54554e-014	-3.44131e-014	-3.0895e-014	-1.64583e-014
-1.84656e-014	-3.31972e-014	5.17065e-015	5.72719e-015	2.03073e-014	1.61923e-014	3.98478e-014	1.72129e-014	3.41537e-014	7.37458e-016	2.66769e-014	-4.51994e-015	1.14983e-014	1.03376e-014	6.5224e-015	1.63727e-014	1.69165e-014	1.4675e-014	1.90303e-014	-1.82764e-016	9.0389e-015	-1.55903e-014	-3.44151e-014	-3.10364e-014	-1.64668e-014
-1.84616e-014	-3.3272e-014	4.97245e-015	5.73804e-015	2.01396e-014	1.59806e-014	3.98815e-014	1.7384e-014	3.43159e-014	6.0982e-016	2.65613e-014	-4.58449e-015	1.1313e-014	1.00707e-014	6.58843e-015	1.61363e-014	1.67566e-014	1.44609e-014	1.87934e-014	2.82908e-017	8.86914e-015	-1.57358e-014	-3.44143e-014	-3.11673e-014	-1.64719e-014
-1.84554e-014	-3.33456e-014	4.79548e-015	5.74621e-015	1.99664e-014	1.5783e-014	3.9921e-014	1.75504e-014	3.44536e-014	4.80103e-016	2.64374e-014	-4.62606e-015	1.11005e-014	9.81498e-015	6.64041e-015	1.58851e-014	1.65774e-014	1.42421e-014	1.85473e-014	2.66368e-016	8.68067e-015	-1.58918e-014	-3.44113e-014	-3.12864e-014	-1.64723e-014
-1.84477e-014	-3.34179e-014	4.6399e-015	5.75139e-015	1.97897e-014	1.56017e-014	3.99683e-014	1.77126e-014	3.4566e-014	3.48093e-016	2.63058e-014	-4.64527e-015	1.08618e-014	9.57067e-015	6.67704e-015	1.56211e-014	1.63789e-014	1.40201e-014	1.82932e-014	5.2921e-016	8.4746e-015	-1.60577e-014	-3.44067e-014	-3.13927e-014	-1.64671e-014
-1.8439e-014	-3.3489e-014	4.5063e-015	5.75331e-015	1.96128e-014	1.54401e-014	4.00248e-014	1.787e-014	3.46526e-014	2.13396e-016	2.61681e-014	-4.64334e-015	1.05985e-014	9.33864e-015	6.69707e-015	1.53465e-014	1.61626e-014	1.37969e-014	1.80317e-014	8.15438e-016	8.25399e-015	-1.62326e-014	-3.4401e-014	-3.14847e-014	-1.64554e-014
-1.84297e-014	-3.35581e-014	4.39421e-015	5.7521e-015	1.94383e-014	1.53002e-014	4.00928e-014	1.80213e-014	3.47138e-014	7.6095e-017	2.60261e-014	-4.62133e-015	1.03121e-014	9.11904e-015	6.69948e-015	1.50635e-014	1.59304e-014	1.35743e-014	1.77634e-014	1.12324e-015	8.02095e-015	-1.64159e-014	-3.43943e-014	-3.15608e-014	-1.64354e-014
[truncated: 1,316 more rows]
