# Supplementary material for: Prominent gamma band activity during visual motion perception in early-stage Alzheimer’s disease
Source: PLoS One. 2022 Apr 18;17(4):e0266693. doi: 10.1371/journal.pone.0266693 (PMC9015152; doi:10.1371/journal.pone.0266693)
Supplement: S1 File — (ZIP) [file pone.0266693.s001.zip › PloseOneé╠âfü[â^âVü[âgùp/Old06 L hemisphere.txt]

-8.13269e-015	-2.82189e-015	-4.75987e-015	1.23849e-014	1.39189e-014	1.2416e-014	2.07408e-014	1.38039e-014	2.04398e-014	1.32718e-014	5.57466e-015	9.74779e-015	4.00654e-015	-5.73932e-016	1.41047e-014	9.02853e-015	6.77196e-015	7.57622e-015	7.47657e-015	6.58332e-015	1.86461e-014	1.52774e-014	1.29485e-014	9.2236e-015	5.5177e-015
-7.71093e-015	-2.30583e-015	-4.92796e-015	1.18764e-014	1.34653e-014	1.27967e-014	2.05433e-014	1.39357e-014	1.99314e-014	1.34385e-014	5.56037e-015	1.03338e-014	4.03371e-015	-2.31152e-016	1.39493e-014	8.89636e-015	6.70533e-015	8.14016e-015	7.56497e-015	6.743e-015	1.77575e-014	1.52723e-014	1.28994e-014	9.21168e-015	5.76019e-015
-7.28845e-015	-1.78293e-015	-5.09694e-015	1.13695e-014	1.29979e-014	1.31569e-014	2.03295e-014	1.40818e-014	1.94153e-014	1.36132e-014	5.56249e-015	1.09298e-014	4.06795e-015	1.14419e-016	1.37977e-014	8.76979e-015	6.64203e-015	8.72639e-015	7.67017e-015	6.94536e-015	1.68691e-014	1.52792e-014	1.28543e-014	9.20879e-015	6.00495e-015
-6.86702e-015	-1.25575e-015	-5.26612e-015	1.0867e-014	1.25196e-014	1.34938e-014	2.01003e-014	1.42408e-014	1.88942e-014	1.37958e-014	5.58165e-015	1.15328e-014	4.11023e-015	4.61303e-016	1.365e-014	8.64958e-015	6.58295e-015	9.33177e-015	7.79314e-015	7.19105e-015	1.59876e-014	1.52994e-014	1.28143e-014	9.21588e-015	6.25023e-015
-6.44837e-015	-7.26993e-016	-5.43481e-015	1.03716e-014	1.20328e-014	1.38047e-014	1.98564e-014	1.44115e-014	1.8371e-014	1.39869e-014	5.61793e-015	1.21394e-014	4.16116e-015	8.08183e-016	1.35063e-014	8.53642e-015	6.52905e-015	9.95295e-015	7.9347e-015	7.48053e-015	1.51199e-014	1.53337e-014	1.27802e-014	9.23377e-015	6.49411e-015
-6.03391e-015	-1.99753e-016	-5.60274e-015	9.88636e-015	1.15397e-014	1.40872e-014	1.9599e-014	1.45915e-014	1.78479e-014	1.41868e-014	5.67132e-015	1.27466e-014	4.22207e-015	1.15358e-015	1.33662e-014	8.43043e-015	6.48161e-015	1.05861e-014	8.09602e-015	7.81434e-015	1.42731e-014	1.53826e-014	1.27521e-014	9.26376e-015	6.73467e-015
-5.62525e-015	3.22622e-016	-5.76907e-015	9.41385e-015	1.10422e-014	1.43401e-014	1.93293e-014	1.47784e-014	1.73282e-014	1.43957e-014	5.74131e-015	1.33512e-014	4.29407e-015	1.49604e-015	1.32296e-014	8.33171e-015	6.44093e-015	1.12277e-014	8.2777e-015	8.19224e-015	1.34545e-014	1.54466e-014	1.27307e-014	9.30633e-015	6.97025e-015
-5.22386e-015	8.37595e-016	-5.93315e-015	8.95636e-015	1.05432e-014	1.45617e-014	1.90486e-014	1.49705e-014	1.6814e-014	1.4614e-014	5.82761e-015	1.39496e-014	4.37788e-015	1.83411e-015	1.30961e-014	8.24073e-015	6.4077e-015	1.18739e-014	8.47912e-015	8.61375e-015	1.26709e-014	1.55266e-014	1.27164e-014	9.36207e-015	7.19954e-015
-4.8308e-015	1.34281e-015	-6.09494e-015	8.51649e-015	1.00452e-014	1.47512e-014	1.87587e-014	1.51654e-014	1.63082e-014	1.48415e-014	5.92975e-015	1.45388e-014	4.47408e-015	2.16654e-015	1.29645e-014	8.1573e-015	6.38289e-015	1.25209e-014	8.70055e-015	9.0776e-015	1.19289e-014	1.56222e-014	1.27101e-014	9.43157e-015	7.42104e-015
-4.44751e-015	1.83567e-015	-6.25368e-015	8.09608e-015	9.55007e-015	1.49078e-014	1.8461e-014	1.53606e-014	1.58126e-014	1.50785e-014	6.0472e-015	1.51163e-014	4.58314e-015	2.49152e-015	1.28345e-014	8.08142e-015	6.36693e-015	1.31648e-014	8.9422e-015	9.5823e-015	1.12352e-014	1.57338e-014	1.27118e-014	9.51524e-015	7.63331e-015
-4.07509e-015	2.31348e-015	-6.40897e-015	7.69662e-015	9.06012e-015	1.50309e-014	1.81574e-014	1.55534e-014	1.53293e-014	1.53251e-014	6.17904e-015	1.56792e-014	4.70566e-015	2.80824e-015	1.27053e-014	8.01283e-015	6.36059e-015	1.38014e-014	9.20371e-015	1.01259e-014	1.0596e-014	1.58617e-014	1.2722e-014	9.6133e-015	7.83495e-015
-3.71491e-015	2.77372e-015	-6.56041e-015	7.31989e-015	8.57739e-015	1.51206e-014	1.78497e-014	1.57411e-014	1.486e-014	1.55811e-014	6.32379e-015	1.62249e-014	4.8417e-015	3.11539e-015	1.25761e-014	7.95081e-015	6.3646e-015	1.44269e-014	9.48424e-015	1.07057e-014	1.00171e-014	1.60055e-014	1.27412e-014	9.7261e-015	8.02432e-015
-3.3677e-015	3.21445e-015	-6.70742e-015	6.96752e-015	8.10413e-015	1.51774e-014	1.75397e-014	1.59207e-014	1.44062e-014	1.58465e-014	6.47987e-015	1.67509e-014	4.99144e-015	3.41151e-015	1.24458e-014	7.89446e-015	6.37944e-015	1.50374e-014	9.78229e-015	1.13188e-014	9.50353e-015	1.61645e-014	1.27696e-014	9.85374e-015	8.20054e-015
-3.0344e-015	3.63375e-015	-6.84974e-015	6.64062e-015	7.64225e-015	1.52024e-014	1.72293e-014	1.60896e-014	1.39696e-014	1.61213e-014	6.64512e-015	1.72547e-014	5.15487e-015	3.69546e-015	1.23133e-014	7.84287e-015	6.40572e-015	1.56294e-014	1.00966e-014	1.19619e-014	9.06032e-015	1.63386e-014	1.2807e-014	9.99653e-015	8.36303e-015
-2.71581e-015	4.03032e-015	-6.98674e-015	6.33981e-015	7.19336e-015	1.51973e-014	1.69202e-014	1.62456e-014	1.35514e-014	1.64045e-014	6.81792e-015	1.77345e-014	5.33187e-015	3.96633e-015	1.21772e-014	7.79501e-015	6.44403e-015	1.61993e-014	1.04264e-014	1.2631e-014	8.69128e-015	1.65265e-014	1.28536e-014	1.01543e-014	8.51072e-015
-2.41235e-015	4.40254e-015	-7.11837e-015	6.06552e-015	6.7589e-015	1.51632e-014	1.66143e-014	1.63863e-014	1.31524e-014	1.66961e-014	6.99611e-015	1.8188e-014	5.52223e-015	4.22285e-015	1.20362e-014	7.74996e-015	6.49471e-015	1.67439e-014	1.07699e-014	1.33221e-014	8.39978e-015	1.67273e-014	1.29092e-014	1.03269e-014	8.64352e-015
-2.12418e-015	4.74946e-015	-7.24427e-015	5.81826e-015	6.33991e-015	1.5102e-014	1.63131e-014	1.65088e-014	1.27728e-014	1.69955e-014	7.17743e-015	1.86139e-014	5.72496e-015	4.46428e-015	1.18896e-014	7.70674e-015	6.55801e-015	1.72606e-014	1.11256e-014	1.4031e-014	8.18799e-015	1.69398e-014	1.29738e-014	1.05142e-014	8.761e-015
-1.85215e-015	5.07e-015	-7.36418e-015	5.59786e-015	5.93753e-015	1.50161e-014	1.60185e-014	1.66112e-014	1.2413e-014	1.7302e-014	7.3595e-015	1.90113e-014	5.9391e-015	4.69008e-015	1.1736e-014	7.66411e-015	6.63392e-015	1.77465e-014	1.14913e-014	1.47532e-014	8.05791e-015	1.71628e-014	1.30468e-014	1.07161e-014	8.8628e-015
-1.59656e-015	5.36298e-015	-7.47769e-015	5.40381e-015	5.55258e-015	1.49081e-014	1.57318e-014	1.66909e-014	1.20731e-014	1.76149e-014	7.53969e-015	1.93789e-014	6.16357e-015	4.8994e-015	1.15744e-014	7.62045e-015	6.72296e-015	1.81991e-014	1.18646e-014	1.54845e-014	8.0108e-015	1.73948e-014	1.31285e-014	1.09317e-014	8.949e-015
-1.35751e-015	5.62823e-015	-7.58521e-015	5.23581e-015	5.18581e-015	1.47807e-014	1.54546e-014	1.67462e-014	1.1753e-014	1.79329e-014	7.71596e-015	1.97165e-014	6.39732e-015	5.09169e-015	1.14036e-014	7.57462e-015	6.82497e-015	1.86161e-014	1.22432e-014	1.62194e-014	8.04725e-015	1.76344e-014	1.32189e-014	1.11609e-014	9.01977e-015
-1.13514e-015	5.86516e-015	-7.68652e-015	5.09279e-015	4.83809e-015	1.46366e-014	1.51882e-014	1.67758e-014	1.14526e-014	1.82547e-014	7.88567e-015	2.00236e-014	6.63855e-015	5.26612e-015	1.12231e-014	7.52568e-015	6.9395e-015	1.8996e-014	1.26249e-014	1.69525e-014	8.16598e-015	1.78802e-014	1.33175e-014	1.14028e-014	9.07524e-015
-9.29269e-016	6.07391e-015	-7.78141e-015	4.97386e-015	4.50924e-015	1.44786e-014	1.49339e-014	1.67784e-014	1.11716e-014	1.8579e-014	8.04621e-015	2.02998e-014	6.88555e-015	5.42233e-015	1.10322e-014	7.47238e-015	7.06646e-015	1.93375e-014	1.30076e-014	1.76785e-014	8.36522e-015	1.81303e-014	1.34237e-014	1.16564e-014	9.11593e-015
-7.39901e-016	6.25441e-015	-7.86998e-015	4.87738e-015	4.19938e-015	1.43096e-014	1.46925e-014	1.6753e-014	1.09092e-014	1.89048e-014	8.19478e-015	2.05451e-014	7.13609e-015	5.56005e-015	1.083e-014	7.41336e-015	7.20537e-015	1.964e-014	1.33883e-014	1.83926e-014	8.64305e-015	1.83825e-014	1.35376e-014	1.1921e-014	9.14268e-015
-5.66923e-016	6.40691e-015	-7.95191e-015	4.80171e-015	3.9084e-015	1.4133e-014	1.44649e-014	1.66986e-014	1.06649e-014	1.92302e-014	8.32939e-015	2.07594e-014	7.38833e-015	5.67942e-015	1.06159e-014	7.34745e-015	7.35534e-015	1.99029e-014	1.3764e-014	1.90895e-014	8.99634e-015	1.86346e-014	1.3658e-014	1.21953e-014	9.15631e-015
-4.10115e-016	6.53217e-015	-8.02693e-015	4.74484e-015	3.6358e-015	1.3952e-014	1.42522e-014	1.66152e-014	1.04371e-014	1.95537e-014	8.44759e-015	2.09434e-014	7.63986e-015	5.78046e-015	1.03897e-014	7.2739e-015	7.5159e-015	2.01263e-014	1.41321e-014	1.97644e-014	9.421e-015	1.88848e-014	1.37848e-014	1.24779e-014	9.15759e-015
-2.69039e-016	6.63108e-015	-8.0952e-015	4.70475e-015	3.38145e-015	1.37695e-014	1.40543e-014	1.65023e-014	1.02247e-014	1.98734e-014	8.54724e-015	2.10981e-014	7.8884e-015	5.8628e-015	1.01512e-014	7.19161e-015	7.6869e-015	2.03104e-014	1.44905e-014	2.0412e-014	9.91284e-015	1.91314e-014	1.39166e-014	1.27673e-014	9.14779e-015
-1.42911e-016	6.70463e-015	-8.15685e-015	4.67967e-015	3.14462e-015	1.35885e-014	1.38715e-014	1.63604e-014	1.00262e-014	2.01874e-014	8.62574e-015	2.1225e-014	8.13164e-015	5.92638e-015	9.90109e-015	7.09987e-015	7.86754e-015	2.04555e-014	1.48368e-014	2.10278e-014	1.04663e-014	1.93723e-014	1.40528e-014	1.30622e-014	9.12838e-015
-3.14339e-017	6.75378e-015	-8.21198e-015	4.66682e-015	2.9249e-015	1.34119e-014	1.3704e-014	1.61904e-014	9.84011e-015	2.0493e-014	8.68126e-015	2.13249e-014	8.36695e-015	5.97136e-015	9.63943e-015	6.99836e-015	8.05678e-015	2.0563e-014	1.51682e-014	2.16071e-014	1.10756e-014	1.96053e-014	1.41923e-014	1.33612e-014	9.10107e-015
6.54265e-017	6.77974e-015	-8.26062e-015	4.66403e-015	2.72147e-015	1.32424e-014	1.35518e-014	1.59934e-014	9.66507e-015	2.07884e-014	8.71214e-015	2.13993e-014	8.59133e-015	5.99801e-015	9.36698e-015	6.88624e-015	8.25343e-015	2.06338e-014	1.54831e-014	2.21458e-014	1.17344e-014	1.98283e-014	1.43346e-014	1.36622e-014	9.06756e-015
1.48409e-016	6.78291e-015	-8.30279e-015	4.66883e-015	2.53323e-015	1.30826e-014	1.34144e-014	1.57705e-014	9.49948e-015	2.10714e-014	8.71696e-015	2.14498e-014	8.8023e-015	6.00655e-015	9.08477e-015	6.76345e-015	8.45683e-015	2.06698e-014	1.5779e-014	2.26404e-014	1.24358e-014	2.00394e-014	1.44788e-014	1.39639e-014	9.02943e-015
2.17836e-016	6.76481e-015	-8.33862e-015	4.67899e-015	2.35902e-015	1.29343e-014	1.32912e-014	1.55232e-014	9.34183e-015	2.13395e-014	8.69464e-015	2.1478e-014	8.99696e-015	5.99751e-015	8.79393e-015	6.63027e-015	8.66565e-015	2.06728e-014	1.6054e-014	2.30877e-014	1.31724e-014	2.02368e-014	1.46237e-014	1.42647e-014	8.98822e-015
2.74036e-016	6.72756e-015	-8.36846e-015	4.69228e-015	2.19811e-015	1.27996e-014	1.31818e-014	1.52533e-014	9.19073e-015	2.15903e-014	8.64407e-015	2.14854e-014	9.17289e-015	5.9716e-015	8.49568e-015	6.4866e-015	8.87878e-015	2.06449e-014	1.63066e-014	2.3485e-014	1.39363e-014	2.0419e-014	1.47684e-014	1.45624e-014	8.9457e-015
3.17257e-016	6.67272e-015	-8.39225e-015	4.70628e-015	2.04942e-015	1.26799e-014	1.30855e-014	1.49635e-014	9.04476e-015	2.18213e-014	8.56511e-015	2.14742e-014	9.32767e-015	5.92963e-015	8.1912e-015	6.33269e-015	9.095e-015	2.05884e-014	1.65356e-014	2.383e-014	1.47202e-014	2.05845e-014	1.49115e-014	1.48557e-014	8.90305e-015
3.47249e-016	6.60121e-015	-8.41015e-015	4.71916e-015	1.91201e-015	1.25765e-014	1.30015e-014	1.46564e-014	8.90274e-015	2.20304e-014	8.45737e-015	2.1446e-014	9.45835e-015	5.8726e-015	7.88202e-015	6.16931e-015	9.31257e-015	2.05062e-014	1.67402e-014	2.41204e-014	1.55161e-014	2.07322e-014	1.50517e-014	1.51425e-014	8.86223e-015
3.64505e-016	6.5142e-015	-8.4223e-015	4.72882e-015	1.78488e-015	1.24905e-014	1.29283e-014	1.4335e-014	8.76346e-015	2.22154e-014	8.32081e-015	2.14026e-014	9.56269e-015	5.80107e-015	7.57021e-015	5.99731e-015	9.53013e-015	2.04004e-014	1.69195e-014	2.43549e-014	1.63158e-014	2.08616e-014	1.51877e-014	1.54213e-014	8.82522e-015
3.69564e-016	6.41293e-015	-8.42902e-015	4.73274e-015	1.66684e-015	1.24224e-014	1.28647e-014	1.40018e-014	8.62561e-015	2.23739e-014	8.15564e-015	2.13455e-014	9.63898e-015	5.71555e-015	7.25752e-015	5.81749e-015	9.74601e-015	2.02739e-014	1.70727e-014	2.45328e-014	1.71113e-014	2.09719e-014	1.53191e-014	1.56899e-014	8.7935e-015
3.62406e-016	6.29895e-015	-8.43021e-015	4.72919e-015	1.55683e-015	1.23729e-014	1.28097e-014	1.36599e-014	8.48811e-015	2.2504e-014	7.96241e-015	2.1276e-014	9.68483e-015	5.61697e-015	6.94565e-015	5.63071e-015	9.95903e-015	2.01294e-014	1.71996e-014	2.4654e-014	1.7895e-014	2.10617e-014	1.54446e-014	1.59468e-014	8.76876e-015
3.43358e-016	6.17358e-015	-8.42615e-015	4.71695e-015	1.45373e-015	1.23418e-014	1.27612e-014	1.33124e-014	8.35006e-015	2.26036e-014	7.74197e-015	2.11961e-014	9.69859e-015	5.50632e-015	6.6367e-015	5.43829e-015	1.01674e-014	1.99696e-014	1.73007e-014	2.47183e-014	1.86598e-014	2.11303e-014	1.55635e-014	1.61898e-014	8.75218e-015
3.1284e-016	6.03785e-015	-8.41738e-015	4.69509e-015	1.35659e-015	1.23285e-014	1.27178e-014	1.29627e-014	8.21075e-015	2.26709e-014	7.49546e-015	2.11075e-014	9.67859e-015	5.3851e-015	6.33247e-015	5.24173e-015	1.03696e-014	1.97975e-014	1.73763e-014	2.47266e-014	1.93986e-014	2.1178e-014	1.56748e-014	1.64174e-014	8.74557e-015
2.70783e-016	5.89251e-015	-8.40356e-015	4.66203e-015	1.26427e-015	1.23322e-014	1.26777e-014	1.26136e-014	8.06965e-015	2.27041e-014	7.22459e-015	2.10115e-014	9.6239e-015	5.25444e-015	6.03488e-015	5.04225e-015	1.0564e-014	1.96159e-014	1.74275e-014	2.46799e-014	2.01041e-014	2.12046e-014	1.57772e-014	1.6628e-014	8.75017e-015
2.17569e-016	5.73895e-015	-8.3852e-015	4.61686e-015	1.17587e-015	1.23523e-014	1.26398e-014	1.22689e-014	7.92584e-015	2.27019e-014	6.93161e-015	2.09089e-014	9.53316e-015	5.11539e-015	5.74611e-015	4.84174e-015	1.07494e-014	1.94277e-014	1.74558e-014	2.45801e-014	2.07703e-014	2.12101e-014	1.58698e-014	1.682e-014	8.76665e-015
1.52946e-016	5.57813e-015	-8.36255e-015	4.55903e-015	1.09056e-015	1.23873e-014	1.26025e-014	1.19315e-014	7.77903e-015	2.26631e-014	6.61824e-015	2.08009e-014	9.40531e-015	4.96919e-015	5.46801e-015	4.64191e-015	1.09245e-014	1.92353e-014	1.74623e-014	2.44299e-014	2.13915e-014	2.11945e-014	1.59521e-014	1.69916e-014	8.796e-015
7.70342e-017	5.41078e-015	-8.33569e-015	4.48815e-015	1.00842e-015	1.24356e-014	1.25643e-014	1.1605e-014	7.62896e-015	2.25867e-014	6.28676e-015	2.06876e-014	9.2402e-015	4.81678e-015	5.20251e-015	4.4442e-015	1.10882e-014	1.9041e-014	1.74486e-014	2.42319e-014	2.19623e-014	2.11589e-014	1.60234e-014	1.71411e-014	8.83948e-015
-9.72884e-018	5.23797e-015	-8.30531e-015	4.40373e-015	9.28693e-016	1.24961e-014	1.2524e-014	1.12927e-014	7.47569e-015	2.24729e-014	5.93938e-015	2.05702e-014	9.03814e-015	4.65973e-015	4.95138e-015	4.25021e-015	1.12389e-014	1.8847e-014	1.74164e-014	2.39887e-014	2.24788e-014	2.11042e-014	1.60825e-014	1.72674e-014	8.89759e-015
-1.07307e-016	5.06001e-015	-8.2715e-015	4.30597e-015	8.5104e-016	1.25664e-014	1.24801e-014	1.09975e-014	7.31917e-015	2.23211e-014	5.5791e-015	2.04492e-014	8.79927e-015	4.49933e-015	4.71651e-015	4.06152e-015	1.13758e-014	1.86553e-014	1.73677e-014	2.37037e-014	2.29373e-014	2.10308e-014	1.61288e-014	1.73692e-014	8.97092e-015
-2.15871e-016	4.87736e-015	-8.23451e-015	4.19512e-015	7.75358e-016	1.26446e-014	1.24309e-014	1.0722e-014	7.15999e-015	2.21313e-014	5.20894e-015	2.03246e-014	8.52429e-015	4.33651e-015	4.49951e-015	3.87991e-015	1.14977e-014	1.84672e-014	1.73049e-014	2.33807e-014	2.33348e-014	2.09409e-014	1.61621e-014	1.74456e-014	9.05986e-015
-3.34973e-016	4.69069e-015	-8.19481e-015	4.0718e-015	7.01576e-016	1.27287e-014	1.23748e-014	1.04684e-014	6.99829e-015	2.19036e-014	4.83204e-015	2.01959e-014	8.21402e-015	4.17291e-015	4.30128e-015	3.70706e-015	1.16038e-014	1.82843e-014	1.72309e-014	2.30235e-014	2.36691e-014	2.08355e-014	1.61821e-014	1.74954e-014	9.16476e-015
-4.64623e-016	4.5003e-015	-8.15249e-015	3.93687e-015	6.2954e-016	1.28166e-014	1.23106e-014	1.0239e-014	6.83477e-015	2.1639e-014	4.45111e-015	2.00631e-014	7.86988e-015	4.01011e-015	4.12272e-015	3.54439e-015	1.16938e-014	1.81081e-014	1.71481e-014	2.26369e-014	2.39386e-014	2.07166e-014	1.61884e-014	1.7518e-014	9.2854e-015
-6.04851e-016	4.30649e-015	-8.10799e-015	3.79125e-015	5.58802e-016	1.29066e-014	1.22378e-014	1.00354e-014	6.66973e-015	2.13378e-014	4.06925e-015	1.99257e-014	7.49358e-015	3.84931e-015	3.96445e-015	3.39325e-015	1.17673e-014	1.79396e-014	1.70591e-014	2.22255e-014	2.4143e-014	2.05859e-014	1.61808e-014	1.75127e-014	9.42157e-015
-7.55159e-016	4.10917e-015	-8.06176e-015	3.63585e-015	4.89673e-016	1.29966e-014	1.21557e-014	9.85954e-015	6.50403e-015	2.10019e-014	3.68963e-015	1.97832e-014	7.08677e-015	3.69112e-015	3.82711e-015	3.25519e-015	1.18236e-014	1.77791e-014	1.69672e-014	2.17941e-014	2.42823e-014	2.04456e-014	1.61587e-014	1.74793e-014	9.57332e-015
-9.15589e-016	3.90851e-015	-8.01433e-015	3.47193e-015	4.22224e-016	1.30847e-014	1.20636e-014	9.71316e-015	6.33822e-015	2.06334e-014	3.31523e-015	1.96354e-014	6.6518e-015	3.5369e-015	3.71065e-015	3.13116e-015	1.18624e-014	1.7627e-014	1.68748e-014	2.13474e-014	2.43572e-014	2.02978e-014	1.61222e-014	1.74177e-014	9.74026e-015
-1.08584e-015	3.70443e-015	-7.96576e-015	3.30118e-015	3.56382e-016	1.31689e-014	1.19605e-014	9.5977e-015	6.17312e-015	2.02341e-014	2.9489e-015	1.94815e-014	6.19132e-015	3.38781e-015	3.61473e-015	3.02219e-015	1.1883e-014	1.74836e-014	1.67843e-014	2.08898e-014	2.43692e-014	2.01443e-014	1.60722e-014	1.73276e-014	9.92154e-015
-1.26518e-015	3.49737e-015	-7.91629e-015	3.12494e-015	2.92618e-016	1.32471e-014	1.18463e-014	9.51342e-015	6.00917e-015	1.98063e-014	2.59322e-015	1.93201e-014	5.7081e-015	3.24457e-015	3.53914e-015	2.92884e-015	1.18858e-014	1.7349e-014	1.66983e-014	2.04263e-014	2.43207e-014	1.99871e-014	1.6009e-014	1.72089e-014	1.01165e-014
-1.45339e-015	3.28763e-015	-7.86642e-015	2.94475e-015	2.3104e-016	1.33178e-014	1.17208e-014	9.46091e-015	5.84723e-015	1.93528e-014	2.25094e-015	1.91506e-014	5.20506e-015	3.10829e-015	3.48287e-015	2.85149e-015	1.18711e-014	1.72231e-014	1.6619e-014	1.99615e-014	2.42141e-014	1.9828e-014	1.59331e-014	1.70622e-014	1.03243e-014
-1.65032e-015	3.07517e-015	-7.81627e-015	2.76187e-015	1.71856e-016	1.33796e-014	1.15843e-014	9.44007e-015	5.68806e-015	1.88763e-014	1.92447e-015	1.8972e-014	4.68511e-015	2.9797e-015	3.44516e-015	2.79052e-015	1.1839e-014	1.7105e-014	1.65488e-014	1.94994e-014	2.40534e-014	1.96693e-014	1.58448e-014	1.68872e-014	1.05436e-014
-1.85533e-015	2.86029e-015	-7.76595e-015	2.57789e-015	1.15614e-016	1.34309e-014	1.14371e-014	9.45084e-015	5.53307e-015	1.83801e-014	1.61577e-015	1.87835e-014	4.15154e-015	2.85954e-015	3.42464e-015	2.74619e-015	1.17901e-014	1.69942e-014	1.64895e-014	1.90449e-014	2.38422e-014	1.95124e-014	1.57445e-014	1.66848e-014	1.07732e-014
-2.06787e-015	2.64289e-015	-7.71586e-015	2.39455e-015	6.22242e-017	1.34711e-014	1.12795e-014	9.49292e-015	5.38284e-015	1.78673e-014	1.32692e-015	1.8584e-014	3.60811e-015	2.74823e-015	3.41942e-015	2.71813e-015	1.1725e-014	1.68896e-014	1.64431e-014	1.8602e-014	2.35845e-014	1.93597e-014	1.56335e-014	1.6456e-014	1.10121e-014
-2.28687e-015	2.42317e-015	-7.66617e-015	2.21327e-015	1.19506e-017	1.34995e-014	1.11124e-014	9.56533e-015	5.23802e-015	1.73415e-014	1.05964e-015	1.83719e-014	3.05835e-015	2.6466e-015	3.42773e-015	2.70624e-015	1.16448e-014	1.67904e-014	1.64109e-014	1.81745e-014	2.32854e-014	1.92125e-014	1.55127e-014	1.62016e-014	1.12592e-014
-2.51146e-015	2.20117e-015	-7.61683e-015	2.03593e-015	-3.48427e-017	1.35158e-014	1.09363e-014	9.66653e-015	5.09929e-015	1.68063e-014	8.1549e-016	1.81467e-014	2.50551e-015	2.55486e-015	3.44752e-015	2.70985e-015	1.15502e-014	1.66953e-014	1.63944e-014	1.77666e-014	2.29501e-014	1.90723e-014	1.53829e-014	1.59231e-014	1.15129e-014
-2.7409e-015	1.9773e-015	-7.56846e-015	1.86345e-015	-7.78041e-017	1.35191e-014	1.07522e-014	9.79494e-015	4.96706e-015	1.62656e-014	5.96422e-016	1.79078e-014	1.9526e-015	2.47331e-015	3.47652e-015	2.72793e-015	1.14425e-014	1.66037e-014	1.63948e-014	1.73811e-014	2.25836e-014	1.89412e-014	1.52454e-014	1.56216e-014	1.17719e-014
-2.97452e-015	1.75205e-015	-7.52091e-015	1.69693e-015	-1.16682e-016	1.35096e-014	1.0561e-014	9.94941e-015	4.84189e-015	1.57235e-014	4.03375e-016	1.76551e-014	1.40359e-015	2.4014e-015	3.51248e-015	2.75972e-015	1.13227e-014	1.65144e-014	1.64124e-014	1.70207e-014	2.21913e-014	1.88202e-014	1.51017e-014	1.52985e-014	1.20345e-014
-3.2112e-015	1.52602e-015	-7.47393e-015	1.53745e-015	-1.51236e-016	1.34874e-014	1.03638e-014	1.01281e-014	4.72452e-015	1.51843e-014	2.3617e-016	1.73878e-014	8.62043e-016	2.33934e-015	3.55329e-015	2.80377e-015	1.11923e-014	1.64262e-014	1.64476e-014	1.66883e-014	2.17787e-014	1.8711e-014	1.49527e-014	1.49555e-014	1.22993e-014
-3.45005e-015	1.29955e-015	-7.42742e-015	1.38582e-015	-1.8169e-016	1.34529e-014	1.01623e-014	1.0329e-014	4.61557e-015	1.4652e-014	9.50614e-017	1.71051e-014	3.31226e-016	2.28685e-015	3.59581e-015	2.85892e-015	1.1053e-014	1.63377e-014	1.65001e-014	1.63861e-014	2.13509e-014	1.86145e-014	1.48001e-014	1.45944e-014	1.25646e-014
-3.69014e-015	1.07324e-015	-7.38141e-015	1.24273e-015	-2.07674e-016	1.34068e-014	9.9581e-015	1.055e-014	4.51542e-015	1.41301e-014	-1.95225e-017	1.68073e-014	-1.8559e-016	2.24388e-015	3.63768e-015	2.92371e-015	1.0906e-014	1.6248e-014	1.65697e-014	1.6116e-014	2.09129e-014	1.85315e-014	1.46452e-014	1.42172e-014	1.28285e-014
-3.93011e-015	8.47594e-016	-7.33577e-015	1.10842e-015	-2.28957e-016	1.33497e-014	9.75272e-015	1.07889e-014	4.42405e-015	1.36223e-014	-1.08118e-016	1.64946e-014	-6.85706e-016	2.20979e-015	3.67658e-015	2.99661e-015	1.0753e-014	1.6156e-014	1.66556e-014	1.58792e-014	2.04701e-014	1.84623e-014	1.44898e-014	1.38256e-014	1.30903e-014
-4.16927e-015	6.23229e-016	-7.29043e-015	9.83268e-016	-2.45467e-016	1.32827e-014	9.54776e-015	1.10434e-014	4.34175e-015	1.31329e-014	-1.71628e-016	1.61674e-014	-1.16617e-015	2.18371e-015	3.71007e-015	3.07575e-015	1.05957e-014	1.60603e-014	1.67564e-014	1.56765e-014	2.00274e-014	1.84079e-014	1.4335e-014	1.3422e-014	1.33484e-014
-4.40637e-015	4.01092e-016	-7.24503e-015	8.67371e-016	-2.56934e-016	1.32066e-014	9.34495e-015	1.13111e-014	4.26863e-015	1.26657e-014	-2.11321e-016	1.58261e-014	-1.62403e-015	2.16496e-015	3.73553e-015	3.15985e-015	1.04358e-014	1.59605e-014	1.68708e-014	1.55085e-014	1.95897e-014	1.83684e-014	1.41824e-014	1.30085e-014	1.36013e-014
-4.64038e-015	1.82125e-016	-7.19932e-015	7.60428e-016	-2.63488e-016	1.31229e-014	9.14603e-015	1.15897e-014	4.20527e-015	1.2224e-014	-2.28303e-016	1.54719e-014	-2.05652e-015	2.15315e-015	3.75118e-015	3.24741e-015	1.02752e-014	1.58561e-014	1.69973e-014	1.53756e-014	1.91611e-014	1.83437e-014	1.40334e-014	1.25872e-014	1.38478e-014
-4.87019e-015	-3.31172e-017	-7.15314e-015	6.62369e-016	-2.65297e-016	1.30327e-014	8.95252e-015	1.18767e-014	4.15187e-015	1.18108e-014	-2.23662e-016	1.51053e-014	-2.46162e-015	2.147e-015	3.75487e-015	3.33675e-015	1.01149e-014	1.57459e-014	1.71341e-014	1.52772e-014	1.87451e-014	1.83337e-014	1.38896e-014	1.21605e-014	1.40865e-014
-5.09471e-015	-2.44031e-016	-7.10582e-015	5.72635e-016	-2.625e-016	1.29376e-014	8.76587e-015	1.2169e-014	4.10864e-015	1.14287e-014	-1.99461e-016	1.47273e-014	-2.83793e-015	2.14537e-015	3.74509e-015	3.42619e-015	9.9565e-015	1.56299e-014	1.72793e-014	1.52128e-014	1.83454e-014	1.83377e-014	1.37524e-014	1.17307e-014	1.43162e-014
-5.31289e-015	-4.49826e-016	-7.05706e-015	4.90313e-016	-2.55055e-016	1.2839e-014	8.58756e-015	1.24648e-014	4.07522e-015	1.10807e-014	-1.57529e-016	1.43397e-014	-3.18397e-015	2.1474e-015	3.72034e-015	3.51451e-015	9.80192e-015	1.55079e-014	1.74304e-014	1.5181e-014	1.7965e-014	1.8355e-014	1.36235e-014	1.12999e-014	1.45355e-014
-5.52312e-015	-6.50054e-016	-7.00676e-015	4.14255e-016	-2.43155e-016	1.27381e-014	8.41905e-015	1.27619e-014	4.05162e-015	1.07684e-014	-9.96468e-017	1.39443e-014	-3.49817e-015	2.1516e-015	3.67939e-015	3.60015e-015	9.65259e-015	1.53805e-014	1.75851e-014	1.51806e-014	1.76056e-014	1.8385e-014	1.3504e-014	1.08701e-014	1.47431e-014
-5.72465e-015	-8.43852e-016	-6.95418e-015	3.43569e-016	-2.2719e-016	1.26359e-014	8.26172e-015	1.30579e-014	4.03762e-015	1.0494e-014	-2.77933e-017	1.35427e-014	-3.77976e-015	2.15659e-015	3.62145e-015	3.68213e-015	9.51014e-015	1.52476e-014	1.77404e-014	1.52098e-014	1.7269e-014	1.84264e-014	1.33951e-014	1.04438e-014	1.4938e-014
-5.91651e-015	-1.03009e-015	-6.89876e-015	2.76983e-016	-2.07895e-016	1.25342e-014	8.11688e-015	1.33504e-014	4.03354e-015	1.02591e-014	5.58614e-017	1.31373e-014	-4.02813e-015	2.16096e-015	3.54591e-015	3.75938e-015	9.37554e-015	1.51092e-014	1.78936e-014	1.52671e-014	1.69566e-014	1.84783e-014	1.32977e-014	1.00233e-014	1.5119e-014
-6.09796e-015	-1.20808e-015	-6.84011e-015	2.13083e-016	-1.8541e-016	1.24344e-014	7.98606e-015	1.3638e-014	4.03924e-015	1.00649e-014	1.48765e-016	1.273e-014	-4.24308e-015	2.16374e-015	3.45247e-015	3.83109e-015	9.24978e-015	1.49664e-014	1.80421e-014	1.53503e-014	1.66694e-014	1.85396e-014	1.32129e-014	9.61038e-015	1.52854e-014
-6.26789e-015	-1.37738e-015	-6.7776e-015	1.50544e-016	-1.60137e-016	1.23376e-014	7.87028e-015	1.39189e-014	4.05492e-015	9.9123e-015	2.4853e-016	1.23233e-014	-4.42432e-015	2.16383e-015	3.34137e-015	3.89628e-015	9.13414e-015	1.48196e-014	1.81831e-014	1.54568e-014	1.64079e-014	1.86089e-014	1.31418e-014	9.20715e-015	1.54362e-014
-6.42562e-015	-1.53721e-015	-6.7107e-015	8.77546e-017	-1.32141e-016	1.22448e-014	7.77037e-015	1.41914e-014	4.08071e-015	9.80139e-015	3.53029e-016	1.19196e-014	-4.57227e-015	2.15956e-015	3.21327e-015	3.95429e-015	9.02922e-015	1.46697e-014	1.83135e-014	1.55843e-014	1.61724e-014	1.86848e-014	1.30853e-014	8.81554e-015	1.55705e-014
-6.57056e-015	-1.68719e-015	-6.63862e-015	2.29103e-017	-1.02152e-016	1.2157e-014	7.68675e-015	1.44541e-014	4.11638e-015	9.73174e-015	4.59891e-016	1.15212e-014	-4.68788e-015	2.14996e-015	3.06854e-015	4.00465e-015	8.93533e-015	1.4518e-014	1.8431e-014	1.57299e-014	1.59622e-014	1.87656e-014	1.30438e-014	8.43737e-015	1.56878e-014
-6.702e-015	-1.82705e-015	-6.56051e-015	-4.55103e-017	-7.1057e-017	1.20747e-014	7.62059e-015	1.47054e-014	4.16189e-015	9.70246e-015	5.67189e-016	1.11314e-014	-4.77172e-015	2.13395e-015	2.90819e-015	4.04707e-015	8.85323e-015	1.43654e-014	1.85329e-014	1.58916e-014	1.57769e-014	1.88495e-014	1.30177e-014	8.07443e-015	1.57877e-014
-6.81945e-015	-1.95647e-015	-6.47608e-015	-1.18827e-016	-3.95549e-017	1.19986e-014	7.57206e-015	1.49443e-014	4.21712e-015	9.71206e-015	6.7295e-016	1.07523e-014	-4.82505e-015	2.1105e-015	2.73361e-015	4.08196e-015	8.78347e-015	1.42132e-014	1.86168e-014	1.60665e-014	1.56147e-014	1.8935e-014	1.30071e-014	7.72822e-015	1.587e-014
-6.92263e-015	-2.07518e-015	-6.38497e-015	-1.98661e-016	-7.68529e-018	1.19294e-014	7.54124e-015	1.51701e-014	4.28221e-015	9.75914e-015	7.75156e-016	1.03866e-014	-4.84917e-015	2.07846e-015	2.54696e-015	4.10928e-015	8.72592e-015	1.40629e-014	1.86806e-014	1.6252e-014	1.54741e-014	1.90211e-014	1.30123e-014	7.40029e-015	1.59336e-014
-7.01164e-015	-2.18295e-015	-6.28683e-015	-2.86215e-016	2.4066e-017	1.18674e-014	7.52806e-015	1.5382e-014	4.35719e-015	9.8422e-015	8.71868e-016	1.00371e-014	-4.84528e-015	2.03704e-015	2.35062e-015	4.12924e-015	8.68033e-015	1.39157e-014	1.87222e-014	1.64449e-014	1.53533e-014	1.91062e-014	1.30333e-014	7.09171e-015	1.59784e-014
-7.08629e-015	-2.28012e-015	-6.18113e-015	-3.8292e-016	5.49403e-017	1.18125e-014	7.53272e-015	1.5579e-014	4.4418e-015	9.95871e-015	9.61845e-016	9.706e-015	-4.81501e-015	1.98543e-015	2.14661e-015	4.14239e-015	8.64647e-015	1.37735e-014	1.87403e-014	1.66426e-014	1.52498e-014	1.91888e-014	1.30696e-014	6.80355e-015	1.60041e-014
-7.14627e-015	-2.3667e-015	-6.0676e-015	-4.89944e-016	8.43201e-017	1.17643e-014	7.55464e-015	1.57612e-014	4.53616e-015	1.01061e-014	1.04361e-015	9.39534e-015	-4.76031e-015	1.92282e-015	1.93708e-015	4.14919e-015	8.62398e-015	1.36377e-014	1.87335e-014	1.68428e-014	1.5161e-014	1.92676e-014	1.31208e-014	6.53676e-015	1.60107e-014
-7.19149e-015	-2.44269e-015	-5.94572e-015	-6.08165e-016	1.12075e-016	1.17233e-014	7.59305e-015	1.59283e-014	4.6399e-015	1.0282e-014	1.11603e-015	9.10695e-015	-4.68287e-015	1.84896e-015	1.72516e-015	4.15062e-015	8.61196e-015	1.35091e-014	1.87009e-014	1.70432e-014	1.50845e-014	1.93415e-014	1.31862e-014	6.29154e-015	1.59979e-014
-7.22215e-015	-2.50876e-015	-5.81539e-015	-7.38077e-016	1.37848e-016	1.16892e-014	7.64697e-015	1.60803e-014	4.75322e-015	1.04828e-014	1.17834e-015	8.84275e-015	-4.58484e-015	1.76376e-015	1.51373e-015	4.14778e-015	8.60951e-015	1.33893e-014	1.86417e-014	1.72413e-014	1.50179e-014	1.94091e-014	1.32649e-014	6.06846e-015	1.59657e-014
-7.23828e-015	-2.56533e-015	-5.67643e-015	-8.80574e-016	1.60806e-016	1.16613e-014	7.71542e-015	1.62171e-014	4.87644e-015	1.07048e-014	1.22999e-015	8.60387e-015	-4.46843e-015	1.66704e-015	1.30558e-015	4.1418e-015	8.61535e-015	1.32793e-014	1.85554e-014	1.74357e-014	1.49586e-014	1.94696e-014	1.33555e-014	5.86768e-015	1.59144e-014
-7.2395e-015	-2.61272e-015	-5.52908e-015	-1.03598e-015	1.80552e-016	1.16386e-014	7.79698e-015	1.63387e-014	5.00911e-015	1.09444e-014	1.2706e-015	8.39226e-015	-4.33579e-015	1.55858e-015	1.10391e-015	4.13358e-015	8.62864e-015	1.31803e-014	1.84423e-014	1.76242e-014	1.49046e-014	1.95219e-014	1.34564e-014	5.68909e-015	1.58436e-014
-7.22645e-015	-2.6519e-015	-5.37321e-015	-1.20384e-015	1.96415e-016	1.16198e-014	7.89064e-015	1.64454e-014	5.15181e-015	1.11981e-014	1.29998e-015	8.20926e-015	-4.18902e-015	1.43859e-015	9.11316e-016	4.12467e-015	8.64831e-015	1.30934e-014	1.83023e-014	1.7805e-014	1.48533e-014	1.95648e-014	1.3566e-014	5.53283e-015	1.57531e-014
-7.19963e-015	-2.68365e-015	-5.20855e-015	-1.38375e-015	2.08177e-016	1.16047e-014	7.99465e-015	1.65374e-014	5.30405e-015	1.14612e-014	1.31863e-015	8.05552e-015	-4.03033e-015	1.30783e-015	7.30777e-016	4.11637e-015	8.6725e-015	1.30194e-014	1.81362e-014	1.79767e-014	1.48019e-014	1.9598e-014	1.36831e-014	5.39853e-015	1.56433e-014
-7.15924e-015	-2.70908e-015	-5.03593e-015	-1.57549e-015	2.15405e-016	1.15924e-014	8.10751e-015	1.66149e-014	5.46561e-015	1.17299e-014	1.32736e-015	7.93091e-015	-3.86216e-015	1.16677e-015	5.64929e-016	4.10963e-015	8.69996e-015	1.29589e-014	1.79452e-014	1.81379e-014	1.47485e-014	1.96205e-014	1.38059e-014	5.28554e-015	1.55143e-014
-7.10587e-015	-2.7285e-015	-4.85572e-015	-1.7786e-015	2.17916e-016	1.15813e-014	8.22744e-015	1.66782e-014	5.6363e-015	1.20006e-014	1.32661e-015	7.83577e-015	-3.68616e-015	1.01643e-015	4.16668e-016	4.10609e-015	8.72869e-015	1.29123e-014	1.77305e-014	1.82877e-014	1.46911e-014	1.96318e-014	1.39326e-014	5.19324e-015	1.53662e-014
-7.04039e-015	-2.74287e-015	-4.6682e-015	-1.9918e-015	2.14891e-016	1.15702e-014	8.35261e-015	1.67275e-014	5.81573e-015	1.2269e-014	1.31725e-015	7.77025e-015	-3.50421e-015	8.57957e-016	2.88491e-016	4.10657e-015	8.75696e-015	1.28799e-014	1.74936e-014	1.84257e-014	1.46277e-014	1.96316e-014	1.4061e-014	5.12063e-015	1.51988e-014
-6.9633e-015	-2.75294e-015	-4.4739e-015	-2.21431e-015	2.06159e-016	1.15585e-014	8.4811e-015	1.67634e-014	6.00306e-015	1.25309e-014	1.30049e-015	7.73419e-015	-3.31863e-015	6.91983e-016	1.82652e-016	4.11181e-015	8.78301e-015	1.28616e-014	1.72365e-014	1.85509e-014	1.45567e-014	1.96193e-014	1.41885e-014	5.06682e-015	1.50124e-014
-6.87502e-015	-2.75982e-015	-4.27361e-015	-2.44489e-015	1.91413e-016	1.15453e-014	8.61093e-015	1.67857e-014	6.19746e-015	1.27831e-014	1.27737e-015	7.7274e-015	-3.13101e-015	5.19833e-016	1.00839e-016	4.12319e-015	8.80521e-015	1.28572e-014	1.69613e-014	1.86627e-014	1.44769e-014	1.9595e-014	1.4313e-014	5.03045e-015	1.48073e-014
-6.77584e-015	-2.76437e-015	-4.06791e-015	-2.68173e-015	1.70082e-016	1.15294e-014	8.74018e-015	1.6795e-014	6.39815e-015	1.30215e-014	1.24927e-015	7.7486e-015	-2.94318e-015	3.43116e-016	4.44416e-017	4.14128e-015	8.82152e-015	1.28668e-014	1.66699e-014	1.87612e-014	1.43873e-014	1.95586e-014	1.44323e-014	5.01012e-015	1.45835e-014
-6.66613e-015	-2.76749e-015	-3.85788e-015	-2.92303e-015	1.41842e-016	1.15097e-014	8.867e-015	1.67915e-014	6.60417e-015	1.32428e-014	1.21802e-015	7.79687e-015	-2.75697e-015	1.63394e-016	1.44674e-017	4.16641e-015	8.82989e-015	1.28892e-014	1.63653e-014	1.88463e-014	1.42868e-014	1.95098e-014	1.45438e-014	5.00467e-015	1.43415e-014
-6.54701e-015	-2.76979e-015	-3.64461e-015	-3.16674e-015	1.068e-016	1.14853e-014	8.98882e-015	1.67752e-014	6.8146e-015	1.34438e-014	1.18491e-015	7.87049e-015	-2.57361e-015	-1.75803e-017	1.15972e-017	4.19889e-015	8.82897e-015	1.29234e-014	1.60503e-014	1.89182e-014	1.41751e-014	1.94484e-014	1.46454e-014	5.01208e-015	1.40817e-014
-6.41923e-015	-2.77187e-015	-3.42858e-015	-3.41056e-015	6.48044e-017	1.14554e-014	9.10416e-015	1.6746e-014	7.02855e-015	1.36209e-014	1.15186e-015	7.96737e-015	-2.39425e-015	-1.98474e-016	3.68552e-017	4.2392e-015	8.81696e-015	1.29684e-014	1.57275e-014	1.89768e-014	1.40524e-014	1.93747e-014	1.47349e-014	5.03121e-015	1.38043e-014
-6.28315e-015	-2.77422e-015	-3.21079e-015	-3.65238e-015	1.52513e-017	1.14197e-014	9.21117e-015	1.67043e-014	7.24456e-015	1.37713e-014	1.12077e-015	8.08475e-015	-2.21971e-015	-3.77368e-016	9.01103e-017	4.28684e-015	8.79167e-015	1.30234e-014	1.54001e-014	1.9023e-014	1.39188e-014	1.92888e-014	1.48099e-014	5.06047e-015	1.35097e-014
-6.13941e-015	-2.77782e-015	-2.99249e-015	-3.89036e-015	-4.20446e-017	1.13776e-014	9.30834e-015	1.66503e-014	7.46096e-015	1.3893e-014	1.09294e-015	8.22065e-015	-2.05109e-015	-5.52583e-016	1.70275e-016	4.34183e-015	8.75178e-015	1.30869e-014	1.5071e-014	1.90572e-014	1.37747e-014	1.91909e-014	1.48676e-014	5.09805e-015	1.31988e-014
-5.98884e-015	-2.78262e-015	-2.77473e-015	-4.12214e-015	-1.07215e-016	1.13287e-014	9.39372e-015	1.65841e-014	7.67668e-015	1.3984e-014	1.07003e-015	8.37261e-015	-1.88841e-015	-7.22426e-016	2.76139e-016	4.40371e-015	8.6958e-015	1.31571e-014	1.47429e-014	1.90794e-014	1.36209e-014	1.90813e-014	1.49063e-014	5.14208e-015	1.28724e-014
-5.83194e-015	-2.78877e-015	-2.55884e-015	-4.34564e-015	-1.80562e-016	1.12728e-014	9.46582e-015	1.65059e-014	7.89013e-015	1.40427e-014	1.05355e-015	8.53792e-015	-1.73253e-015	-8.84535e-016	4.06636e-016	4.47189e-015	8.6226e-015	1.32321e-014	1.44184e-014	1.90905e-014	1.34579e-014	1.89603e-014	1.49241e-014	5.19083e-015	1.25307e-014
-5.66946e-015	-2.79646e-015	-2.34571e-015	-4.55844e-015	-2.62182e-016	1.12095e-014	9.52278e-015	1.64161e-014	8.09988e-015	1.40678e-014	1.04487e-015	8.71435e-015	-1.5839e-015	-1.03726e-015	5.5966e-016	4.54544e-015	8.53143e-015	1.33104e-014	1.41004e-014	1.90911e-014	1.32868e-014	1.88283e-014	1.49192e-014	5.24261e-015	1.21743e-014
-5.50182e-015	-2.80578e-015	-2.1364e-015	-4.75818e-015	-3.52402e-016	1.1139e-014	9.56349e-015	1.63147e-014	8.30425e-015	1.40591e-014	1.04551e-015	8.89894e-015	-1.44223e-015	-1.17923e-015	7.3259e-016	4.62306e-015	8.42169e-015	1.33899e-014	1.37918e-014	1.90818e-014	1.31087e-014	1.8685e-014	1.489e-014	5.29561e-015	1.18045e-014
-5.32974e-015	-2.81667e-015	-1.93219e-015	-4.94302e-015	-4.51747e-016	1.10616e-014	9.58669e-015	1.62018e-014	8.50093e-015	1.40158e-014	1.05648e-015	9.08873e-015	-1.30792e-015	-1.30861e-015	9.23053e-016	4.7034e-015	8.29315e-015	1.34686e-014	1.34952e-014	1.90636e-014	1.29245e-014	1.85303e-014	1.48346e-014	5.34828e-015	1.14217e-014
-5.15405e-015	-2.82875e-015	-1.73424e-015	-5.11052e-015	-5.59762e-016	1.09774e-014	9.5913e-015	1.60778e-014	8.6882e-015	1.39381e-014	1.07877e-015	9.28145e-015	-1.18125e-015	-1.42371e-015	1.12789e-015	4.78474e-015	8.14578e-015	1.3544e-014	1.32126e-014	1.90369e-014	1.27359e-014	1.83646e-014	1.47517e-014	5.39925e-015	1.10268e-014
-4.97497e-015	-2.84183e-015	-1.54367e-015	-5.2594e-015	-6.76339e-016	1.08866e-014	9.5768e-015	1.59426e-014	8.86446e-015	1.38262e-014	1.11332e-015	9.47438e-015	-1.06197e-015	-1.52351e-015	1.3441e-015	4.86553e-015	7.97921e-015	1.36141e-014	1.29464e-014	1.90023e-014	1.2544e-014	1.81878e-014	1.46403e-014	5.44709e-015	1.06205e-014
-4.79294e-015	-2.85493e-015	-1.36118e-015	-5.38786e-015	-8.0152e-016	1.07898e-014	9.54292e-015	1.57964e-014	9.02855e-015	1.36808e-014	1.16045e-015	9.66461e-015	-9.49843e-016	-1.60624e-015	1.56817e-015	4.94382e-015	7.79338e-015	1.36767e-014	1.26981e-014	1.89603e-014	1.23509e-014	1.80001e-014	1.44991e-014	5.49015e-015	1.0204e-014
-4.60854e-015	-2.86731e-015	-1.18753e-015	-5.49475e-015	-9.35291e-016	1.06875e-014	9.48842e-015	1.5639e-014	9.17836e-015	1.35032e-014	1.22016e-015	9.84937e-015	-8.44307e-016	-1.67059e-015	1.7963e-015	5.01787e-015	7.58882e-015	1.37298e-014	1.24698e-014	1.89113e-014	1.21577e-014	1.78009e-014	1.4328e-014	5.52733e-015	9.77813e-015
-4.42195e-015	-2.87798e-015	-1.02348e-015	-5.57878e-015	-1.07755e-015	1.05805e-014	9.41323e-015	1.54712e-014	9.31238e-015	1.32948e-014	1.29219e-015	1.00266e-014	-7.44799e-016	-1.71551e-015	2.02449e-015	5.08566e-015	7.36598e-015	1.37713e-014	1.22627e-014	1.8856e-014	1.19656e-014	1.759e-014	1.41271e-014	5.55793e-015	9.34405e-015
-4.23375e-015	-2.88594e-015	-8.69431e-016	-5.63893e-015	-1.22811e-015	1.04691e-014	9.31739e-015	1.52934e-014	9.42915e-015	1.30573e-014	1.37665e-015	1.01939e-014	-6.50363e-016	-1.74003e-015	2.24893e-015	5.14528e-015	7.1262e-015	1.37994e-014	1.20776e-014	1.87941e-014	1.17761e-014	1.73672e-014	1.38966e-014	5.58063e-015	8.90273e-015
-4.04468e-015	-2.89001e-015	-7.26522e-016	-5.67481e-015	-1.38676e-015	1.03543e-014	9.20123e-015	1.51058e-014	9.52691e-015	1.27935e-014	1.47285e-015	1.03495e-014	-5.60498e-016	-1.74367e-015	2.46563e-015	5.19423e-015	6.87073e-015	1.38121e-014	1.19152e-014	1.8726e-014	1.15897e-014	1.71325e-014	1.36364e-014	5.59458e-015	8.45571e-015
-3.85528e-015	-2.88917e-015	-5.94629e-016	-5.68686e-015	-1.55372e-015	1.02374e-014	9.06535e-015	1.49088e-014	9.60441e-015	1.25057e-014	1.58015e-015	1.0491e-014	-4.74578e-016	-1.72642e-015	2.67038e-015	5.23011e-015	6.60127e-015	1.38074e-014	1.17759e-014	1.86513e-014	1.14077e-014	1.68851e-014	1.33472e-014	5.59941e-015	8.00413e-015
-3.6664e-015	-2.88247e-015	-4.73893e-016	-5.67521e-015	-1.72821e-015	1.01192e-014	8.91053e-015	1.47032e-014	9.66108e-015	1.21962e-014	1.69735e-015	1.06168e-014	-3.91821e-016	-1.68795e-015	2.85898e-015	5.25145e-015	6.31934e-015	1.37839e-014	1.16595e-014	1.85699e-014	1.12308e-014	1.66248e-014	1.303e-014	5.59457e-015	7.54921e-015
-3.47786e-015	-2.86835e-015	-3.64159e-016	-5.64053e-015	-1.91007e-015	1.00005e-014	8.73723e-015	1.449e-014	9.69614e-015	1.18678e-014	1.82313e-015	1.07255e-014	-3.114e-016	-1.6285e-015	3.02775e-015	5.25628e-015	6.02705e-015	1.37405e-014	1.1566e-014	1.84812e-014	1.10598e-014	1.63507e-014	1.26863e-014	5.5795e-015	7.09249e-015
-3.2897e-015	-2.84497e-015	-2.65634e-016	-5.58407e-015	-2.09888e-015	9.88219e-015	8.54634e-015	1.42699e-014	9.70871e-015	1.15236e-014	1.95614e-015	1.08159e-014	-2.32706e-016	-1.54813e-015	3.17291e-015	5.2428e-015	5.7263e-015	1.36755e-014	1.14949e-014	1.83851e-014	1.08951e-014	1.60631e-014	1.23175e-014	5.55404e-015	6.63547e-015
-3.10189e-015	-2.81152e-015	-1.78294e-016	-5.50663e-015	-2.2946e-015	9.7647e-015	8.33933e-015	1.4044e-014	9.69836e-015	1.11666e-014	2.09468e-015	1.08868e-014	-1.54834e-016	-1.44715e-015	3.29102e-015	5.20951e-015	5.4192e-015	1.35885e-014	1.14451e-014	1.82812e-014	1.07369e-014	1.57614e-014	1.19256e-014	5.5185e-015	6.17966e-015
-2.91541e-015	-2.76655e-015	-1.02029e-016	-5.41006e-015	-2.49653e-015	9.64846e-015	8.11732e-015	1.3813e-014	9.66478e-015	1.07995e-014	2.23712e-015	1.09378e-014	-7.70175e-017	-1.32587e-015	3.37931e-015	5.15502e-015	5.10829e-015	1.34785e-014	1.14157e-014	1.81693e-014	1.05853e-014	1.54447e-014	1.15127e-014	5.47314e-015	5.72662e-015
-2.73047e-015	-2.70847e-015	-3.61229e-017	-5.29601e-015	-2.70416e-015	9.53417e-015	7.8817e-015	1.35776e-014	9.60814e-015	1.04252e-014	2.3814e-015	1.09685e-014	1.87388e-018	-1.18472e-015	3.43485e-015	5.07826e-015	4.79591e-015	1.33453e-014	1.14054e-014	1.80485e-014	1.04402e-014	1.51134e-014	1.10813e-014	5.4179e-015	5.27731e-015
-2.5472e-015	-2.63615e-015	2.03249e-017	-5.16669e-015	-2.91679e-015	9.42277e-015	7.63367e-015	1.33391e-014	9.52824e-015	1.00468e-014	2.52545e-015	1.09789e-014	8.22821e-017	-1.0248e-015	3.45521e-015	4.97811e-015	4.48482e-015	1.31881e-014	1.14124e-014	1.79182e-014	1.03009e-014	1.47674e-014	1.06336e-014	5.35331e-015	4.83318e-015
-2.36634e-015	-2.54826e-015	6.7561e-017	-5.02416e-015	-3.13394e-015	9.31433e-015	7.37479e-015	1.30988e-014	9.42572e-015	9.66707e-015	2.6673e-015	1.09691e-014	1.64498e-016	-8.47206e-016	3.43879e-015	4.85374e-015	4.17734e-015	1.30071e-014	1.14349e-014	1.77781e-014	1.01672e-014	1.44069e-014	1.01725e-014	5.28008e-015	4.3958e-015
-2.18831e-015	-2.4437e-015	1.06612e-016	-4.87076e-015	-3.35478e-015	9.20885e-015	7.10653e-015	1.28575e-014	9.30129e-015	9.2885e-015	2.8049e-015	1.09392e-014	2.49057e-016	-6.53107e-016	3.38397e-015	4.70525e-015	3.87616e-015	1.28022e-014	1.14708e-014	1.7627e-014	1.00385e-014	1.40315e-014	9.70132e-015	5.19899e-015	3.96668e-015
-2.01349e-015	-2.32159e-015	1.38771e-016	-4.70943e-015	-3.579e-015	9.1064e-015	6.83078e-015	1.26164e-014	9.15592e-015	8.91404e-015	2.93609e-015	1.08895e-014	3.36837e-016	-4.44276e-016	3.28969e-015	4.53246e-015	3.5837e-015	1.25742e-014	1.15178e-014	1.74642e-014	9.91368e-015	1.36415e-014	9.22317e-015	5.11089e-015	3.54704e-015
-1.84162e-015	-2.18114e-015	1.64749e-016	-4.54277e-015	-3.80575e-015	9.00747e-015	6.54926e-015	1.2377e-014	8.991e-015	8.54642e-015	3.05892e-015	1.08216e-014	4.27846e-016	-2.22081e-016	3.15509e-015	4.33561e-015	3.30244e-015	1.23236e-014	1.15732e-014	1.72892e-014	9.79177e-015	1.32366e-014	8.74106e-015	5.01653e-015	3.13824e-015
-1.67258e-015	-2.02141e-015	1.8637e-016	-4.37389e-015	-4.03431e-015	8.91162e-015	6.26351e-015	1.21407e-014	8.8077e-015	8.18819e-015	3.17143e-015	1.07364e-014	5.2215e-016	1.18557e-017	2.98025e-015	4.11536e-015	3.03501e-015	1.20515e-014	1.16343e-014	1.71009e-014	9.67174e-015	1.28177e-014	8.25817e-015	4.9174e-015	2.7413e-015
-1.50683e-015	-1.84209e-015	2.04777e-016	-4.20627e-015	-4.26393e-015	8.81886e-015	5.97466e-015	1.19088e-014	8.60781e-015	7.84112e-015	3.27156e-015	1.06347e-014	6.203e-016	2.55842e-016	2.76582e-015	3.87273e-015	2.78352e-015	1.17591e-014	1.16993e-014	1.68986e-014	9.5529e-015	1.23853e-014	7.77802e-015	4.81452e-015	2.35735e-015
-1.34425e-015	-1.6424e-015	2.21068e-016	-4.04305e-015	-4.49395e-015	8.72911e-015	5.68453e-015	1.16825e-014	8.39318e-015	7.50576e-015	3.35763e-015	1.05183e-014	7.2309e-016	5.08594e-016	2.51278e-015	3.60861e-015	2.54951e-015	1.14472e-014	1.17649e-014	1.66819e-014	9.43332e-015	1.19401e-014	7.30386e-015	4.7088e-015	1.98718e-015
-1.18465e-015	-1.42211e-015	2.36618e-016	-3.88765e-015	-4.72377e-015	8.64153e-015	5.39523e-015	1.14627e-014	8.16571e-015	7.18419e-015	3.42786e-015	1.03889e-014	8.30515e-016	7.68698e-016	2.22304e-015	3.32444e-015	2.33511e-015	1.11175e-014	1.1828e-014	1.64503e-014	9.31067e-015	1.14829e-014	6.83887e-015	4.60153e-015	1.63196e-015
-1.02811e-015	-1.18188e-015	2.52576e-016	-3.74332e-015	-4.95271e-015	8.55535e-015	5.10843e-015	1.12501e-014	7.92722e-015	6.87803e-015	3.48064e-015	1.02481e-014	9.42614e-016	1.03437e-015	1.89849e-015	3.02257e-015	2.1416e-015	1.07722e-014	1.18867e-014	1.62029e-014	9.18429e-015	1.10157e-014	6.38605e-015	4.49377e-015	1.29227e-015
-8.7454e-016	-9.2153e-016	2.70649e-016	-3.61332e-015	-5.17973e-015	8.47004e-015	4.82454e-015	1.10459e-014	7.6799e-015	6.58802e-015	3.51518e-015	1.00975e-014	1.05938e-015	1.30347e-015	1.54146e-015	2.70498e-015	1.97042e-015	1.04128e-014	1.19389e-014	1.59388e-014	9.0525e-015	1.05394e-014	5.94832e-015	4.38664e-015	9.68834e-016
-7.24523e-016	-6.41966e-016	2.92238e-016	-3.49977e-015	-5.40459e-015	8.38425e-015	4.54508e-015	1.08501e-014	7.42603e-015	6.31439e-015	3.5308e-015	9.93893e-015	1.18119e-015	1.57414e-015	1.15524e-015	2.37315e-015	1.82232e-015	1.00414e-014	1.19813e-014	1.56587e-014	8.91466e-015	1.00558e-014	5.529e-015	4.28137e-015	6.62307e-016
-5.77984e-016	-3.43364e-016	3.18853e-016	-3.40589e-015	-5.62604e-015	8.29732e-015	4.27146e-015	1.06639e-014	7.16823e-015	6.05714e-015	3.52654e-015	9.77472e-015	1.30789e-015	1.84433e-015	7.4326e-016	2.03001e-015	1.69743e-015	9.66005e-015	1.20113e-014	1.53619e-014	8.76919e-015	9.56578e-015	5.13142e-015	4.17889e-015	3.73363e-016
-4.34988e-016	-2.61105e-017	3.51783e-016	-3.33352e-015	-5.84304e-015	8.20781e-015	4.00483e-015	1.04878e-014	6.90913e-015	5.81656e-015	3.50265e-015	9.60606e-015	1.43894e-015	2.11203e-015	3.08754e-016	1.67859e-015	1.59648e-015	9.27073e-015	1.20269e-014	1.50486e-014	8.61543e-015	9.07171e-015	4.75792e-015	4.07989e-015	1.02022e-016
-2.95436e-016	3.08567e-016	3.91975e-016	-3.2846e-015	-6.05499e-015	8.11505e-015	3.7458e-015	1.03214e-014	6.65097e-015	5.59168e-015	3.45929e-015	9.43455e-015	1.5745e-015	2.37551e-015	-1.43615e-016	1.32152e-015	1.5201e-015	8.87524e-015	1.20262e-014	1.47187e-014	8.45196e-015	8.57527e-015	4.41027e-015	3.98542e-015	-1.52081e-016
-1.59434e-016	6.59166e-016	4.40735e-016	-3.26072e-015	-6.26083e-015	8.01779e-015	3.49445e-015	1.01651e-014	6.39547e-015	5.38183e-015	3.39672e-015	9.26213e-015	1.71456e-015	2.6341e-015	-6.10356e-016	9.62006e-016	1.46764e-015	8.47636e-015	1.20072e-014	1.43722e-014	8.27757e-015	8.07863e-015	4.0903e-015	3.89681e-015	-3.89052e-016
-2.72713e-017	1.0238e-015	4.9912e-016	-3.26393e-015	-6.45997e-015	7.91484e-015	3.2516e-015	1.00187e-014	6.14499e-015	5.18607e-015	3.31564e-015	9.09043e-015	1.85902e-015	2.88624e-015	-1.08735e-015	6.03241e-016	1.43823e-015	8.07625e-015	1.19679e-014	1.40098e-014	8.092e-015	7.5844e-015	3.79961e-015	3.81502e-015	-6.09214e-016
1.00907e-016	1.40156e-015	5.68432e-016	-3.29564e-015	-6.65192e-015	7.80463e-015	3.01789e-015	9.88213e-015	5.90121e-015	5.00311e-015	3.21718e-015	8.92017e-015	2.00716e-015	3.13055e-015	-1.56927e-015	2.47754e-016	1.43128e-015	7.67718e-015	1.19072e-014	1.36329e-014	7.89471e-015	7.09466e-015	3.53996e-015	3.74113e-015	-8.13173e-016
2.24968e-016	1.79096e-015	6.49122e-016	-3.35661e-015	-6.83525e-015	7.68632e-015	2.7937e-015	9.75543e-015	5.66662e-015	4.83156e-015	3.10261e-015	8.75205e-015	2.15871e-015	3.36589e-015	-2.0518e-015	-1.02013e-016	1.4459e-015	7.28118e-015	1.18235e-014	1.32419e-014	7.68532e-015	6.61227e-015	3.31178e-015	3.67493e-015	-1.00155e-015
3.45074e-016	2.18919e-015	7.422e-016	-3.44713e-015	-7.00947e-015	7.55958e-015	2.57931e-015	9.63783e-015	5.44329e-015	4.66979e-015	2.97335e-015	8.58784e-015	2.31371e-015	3.59166e-015	-2.53035e-015	-4.42441e-016	1.48067e-015	6.88977e-015	1.17159e-014	1.28376e-014	7.46454e-015	6.14033e-015	3.11575e-015	3.61677e-015	-1.17495e-015
4.61563e-016	2.59467e-015	8.48257e-016	-3.56742e-015	-7.17438e-015	7.42295e-015	2.37412e-015	9.52787e-015	5.23219e-015	4.51563e-015	2.83063e-015	8.42884e-015	2.47205e-015	3.80627e-015	-3.00056e-015	-7.71092e-016	1.5336e-015	6.505e-015	1.15831e-014	1.2421e-014	7.23212e-015	5.68022e-015	2.95241e-015	3.56725e-015	-1.3345e-015
5.7396e-016	3.0052e-015	9.67377e-016	-3.71791e-015	-7.32881e-015	7.27543e-015	2.17802e-015	9.42486e-015	5.0353e-015	4.36701e-015	2.6775e-015	8.27646e-015	2.63334e-015	4.00886e-015	-3.45794e-015	-1.08523e-015	1.60225e-015	6.1284e-015	1.14241e-014	1.19929e-014	6.98874e-015	5.23526e-015	2.82131e-015	3.52634e-015	-1.48171e-015
6.82631e-016	3.41821e-015	1.10038e-015	-3.89741e-015	-7.4724e-015	7.11606e-015	1.99083e-015	9.32769e-015	4.85359e-015	4.22236e-015	2.517e-015	8.13138e-015	2.79648e-015	4.19928e-015	-3.89814e-015	-1.38163e-015	1.68365e-015	5.76215e-015	1.1239e-014	1.15549e-014	6.73451e-015	4.80765e-015	2.72179e-015	3.4946e-015	-1.61742e-015
7.87471e-016	3.83138e-015	1.2471e-015	-4.10454e-015	-7.60441e-015	6.94431e-015	1.81175e-015	9.23481e-015	4.6877e-015	4.08005e-015	2.3513e-015	7.99411e-015	2.96158e-015	4.37669e-015	-4.31744e-015	-1.65826e-015	1.77564e-015	5.40788e-015	1.10282e-014	1.11079e-014	6.46979e-015	4.40034e-015	2.65284e-015	3.47246e-015	-1.74297e-015
8.88645e-016	4.2422e-015	1.40794e-015	-4.33875e-015	-7.72416e-015	6.75993e-015	1.64001e-015	9.14455e-015	4.53802e-015	3.93766e-015	2.18251e-015	7.86513e-015	3.12846e-015	4.54063e-015	-4.7117e-015	-1.91304e-015	1.8754e-015	5.06723e-015	1.07914e-014	1.06533e-014	6.19616e-015	4.01473e-015	2.61388e-015	3.45966e-015	-1.85996e-015
9.86728e-016	4.64842e-015	1.58258e-015	-4.59778e-015	-7.8308e-015	6.56284e-015	1.47512e-015	9.05482e-015	4.40506e-015	3.79286e-015	2.01406e-015	7.74511e-015	3.29698e-015	4.69146e-015	-5.07734e-015	-2.14368e-015	1.98028e-015	4.74171e-015	1.05289e-014	1.01925e-014	5.91532e-015	3.65288e-015	2.60322e-015	3.45601e-015	-1.96969e-015
1.08152e-015	5.04744e-015	1.7706e-015	-4.87939e-015	-7.92362e-015	6.35236e-015	1.31654e-015	8.96303e-015	4.28888e-015	3.64437e-015	1.84855e-015	7.63447e-015	3.46656e-015	4.82883e-015	-5.41189e-015	-2.34889e-015	2.08749e-015	4.43202e-015	1.02423e-014	9.72746e-015	5.62824e-015	3.31727e-015	2.6188e-015	3.46137e-015	-2.07339e-015
1.17285e-015	5.4364e-015	1.97113e-015	-5.18098e-015	-8.00226e-015	6.12819e-015	1.16296e-015	8.86744e-015	4.18902e-015	3.49105e-015	1.68914e-015	7.53312e-015	3.63658e-015	4.95267e-015	-5.71239e-015	-2.52697e-015	2.19398e-015	4.13901e-015	9.93215e-015	9.25982e-015	5.33645e-015	3.01022e-015	2.65803e-015	3.47528e-015	-2.17219e-015
1.26091e-015	5.81346e-015	2.18382e-015	-5.49999e-015	-8.06638e-015	5.89087e-015	1.0137e-015	8.76691e-015	4.10532e-015	3.33147e-015	1.53874e-015	7.44123e-015	3.80769e-015	5.06351e-015	-5.97638e-015	-2.67697e-015	2.29698e-015	3.86337e-015	9.59946e-015	8.79135e-015	5.04192e-015	2.7333e-015	2.71822e-015	3.49715e-015	-2.26816e-015
1.34557e-015	6.17653e-015	2.40784e-015	-5.83362e-015	-8.11571e-015	5.6408e-015	8.67591e-016	8.65906e-015	4.0374e-015	3.16446e-015	1.4002e-015	7.35913e-015	3.97928e-015	5.16219e-015	-6.20245e-015	-2.79872e-015	2.3935e-015	3.60602e-015	9.24562e-015	8.32333e-015	4.74648e-015	2.48799e-015	2.79719e-015	3.5265e-015	-2.36255e-015
1.42659e-015	6.52344e-015	2.64218e-015	-6.17885e-015	-8.14939e-015	5.37817e-015	7.23753e-016	8.54164e-015	3.98388e-015	2.98831e-015	1.27622e-015	7.2864e-015	4.15143e-015	5.24886e-015	-6.39007e-015	-2.89159e-015	2.48063e-015	3.36778e-015	8.87189e-015	7.85731e-015	4.45111e-015	2.27522e-015	2.8925e-015	3.56321e-015	-2.45696e-015
1.5039e-015	6.85186e-015	2.88623e-015	-6.53295e-015	-8.16646e-015	5.10396e-015	5.81531e-016	8.41211e-015	3.94378e-015	2.80184e-015	1.16951e-015	7.22215e-015	4.32381e-015	5.32393e-015	-6.53813e-015	-2.956e-015	2.55596e-015	3.14851e-015	8.48032e-015	7.39503e-015	4.15818e-015	2.0952e-015	3.00105e-015	3.60657e-015	-2.55252e-015
1.57775e-015	7.15994e-015	3.13878e-015	-6.89218e-015	-8.16688e-015	4.81839e-015	4.40201e-016	8.26863e-015	3.91598e-015	2.60486e-015	1.08246e-015	7.16578e-015	4.49588e-015	5.38798e-015	-6.6464e-015	-2.99226e-015	2.61746e-015	2.94833e-015	8.07319e-015	6.93796e-015	3.86965e-015	1.94842e-015	3.1195e-015	3.65553e-015	-2.65066e-015
1.64776e-015	7.44565e-015	3.39863e-015	-7.25324e-015	-8.15015e-015	4.5222e-015	2.98819e-016	8.10997e-015	3.89867e-015	2.39708e-015	1.01715e-015	7.11676e-015	4.6678e-015	5.44212e-015	-6.71534e-015	-3.00123e-015	2.66215e-015	2.76705e-015	7.65263e-015	6.48754e-015	3.58787e-015	1.83534e-015	3.24495e-015	3.70945e-015	-2.75216e-015
1.71416e-015	7.70781e-015	3.66407e-015	-7.61247e-015	-8.11598e-015	4.21667e-015	1.57094e-016	7.9346e-015	3.89024e-015	2.17838e-015	9.75262e-016	7.07394e-015	4.83912e-015	5.48714e-015	-6.74525e-015	-2.98335e-015	2.68798e-015	2.60531e-015	7.22063e-015	6.04546e-015	3.31533e-015	1.7561e-015	3.37362e-015	3.7674e-015	-2.85822e-015
1.77703e-015	7.94442e-015	3.93383e-015	-7.96654e-015	-8.06413e-015	3.90276e-015	1.42349e-017	7.74061e-015	3.88909e-015	1.94886e-015	9.58303e-016	7.0372e-015	5.00985e-015	5.5238e-015	-6.73749e-015	-2.93993e-015	2.69288e-015	2.46237e-015	6.77979e-015	5.61296e-015	3.05397e-015	1.7102e-015	3.50225e-015	3.82878e-015	-2.96951e-015
1.83644e-015	8.15408e-015	4.20684e-015	-8.31199e-015	-7.99408e-015	3.58189e-015	-1.30358e-016	7.52675e-015	3.89403e-015	1.70898e-015	9.67712e-016	7.00576e-015	5.17985e-015	5.55277e-015	-6.69358e-015	-2.87264e-015	2.67593e-015	2.3381e-015	6.33269e-015	5.1918e-015	2.80579e-015	1.69679e-015	3.6274e-015	3.89334e-015	-3.08698e-015
1.89244e-015	8.33594e-015	4.48142e-015	-8.64513e-015	-7.90527e-015	3.25567e-015	-2.76977e-016	7.29216e-015	3.90308e-015	1.4591e-015	1.00421e-015	6.97901e-015	5.34888e-015	5.57534e-015	-6.61513e-015	-2.78285e-015	2.63626e-015	2.2322e-015	5.88244e-015	4.78294e-015	2.57304e-015	1.71479e-015	3.74639e-015	3.96038e-015	-3.21081e-015
1.94468e-015	8.48857e-015	4.75634e-015	-8.96304e-015	-7.79782e-015	2.92579e-015	-4.26e-016	7.03634e-015	3.914e-015	1.20065e-015	1.06906e-015	6.95624e-015	5.51642e-015	5.59233e-015	-6.50468e-015	-2.67309e-015	2.57349e-015	2.14314e-015	5.43184e-015	4.3872e-015	2.35724e-015	1.76269e-015	3.8565e-015	4.02838e-015	-3.3412e-015
1.99346e-015	8.61139e-015	5.03004e-015	-9.26266e-015	-7.67191e-015	2.59345e-015	-5.77787e-016	6.75872e-015	3.92526e-015	9.35186e-016	1.16271e-015	6.93652e-015	5.68241e-015	5.60463e-015	-6.36495e-015	-2.54614e-015	2.4872e-015	2.07116e-015	4.98307e-015	4.00513e-015	2.15994e-015	1.83939e-015	3.9553e-015	4.09697e-015	-3.47832e-015
2.03934e-015	8.70418e-015	5.3014e-015	-9.54168e-015	-7.52833e-015	2.26018e-015	-7.32407e-016	6.4587e-015	3.93524e-015	6.64122e-016	1.28456e-015	6.91946e-015	5.84658e-015	5.6133e-015	-6.19878e-015	-2.40422e-015	2.37704e-015	2.01555e-015	4.53883e-015	3.63789e-015	1.98209e-015	1.94267e-015	4.03997e-015	4.1656e-015	-3.62157e-015
2.08275e-015	8.76665e-015	5.56936e-015	-9.79727e-015	-7.36629e-015	1.92753e-015	-8.90527e-016	6.13637e-015	3.94222e-015	3.89231e-016	1.43404e-015	6.90457e-015	6.00916e-015	5.61917e-015	-6.00913e-015	-2.24986e-015	2.2435e-015	1.97573e-015	4.10201e-015	3.28674e-015	1.8244e-015	2.06983e-015	4.10815e-015	4.23311e-015	-3.77018e-015
2.12376e-015	8.79873e-015	5.83281e-015	-1.00273e-014	-7.18591e-015	1.59711e-015	-1.05115e-015	5.79235e-015	3.9452e-015	1.12057e-016	1.61029e-015	6.89136e-015	6.1697e-015	5.62358e-015	-5.79925e-015	-2.08572e-015	2.08811e-015	1.95042e-015	3.67463e-015	2.95208e-015	1.68774e-015	2.2178e-015	4.15801e-015	4.29895e-015	-3.92382e-015
2.16254e-015	8.80086e-015	6.08999e-015	-1.02297e-014	-6.98757e-015	1.27096e-015	-1.21432e-015	5.42717e-015	3.94243e-015	-1.65207e-016	1.81184e-015	6.87867e-015	6.32846e-015	5.62641e-015	-5.57333e-015	-1.91423e-015	1.91166e-015	1.93848e-015	3.25976e-015	2.635e-015	1.57288e-015	2.38428e-015	4.18843e-015	4.36274e-015	-4.08145e-015
2.19939e-015	8.77324e-015	6.33982e-015	-1.04022e-014	-6.77198e-015	9.50364e-016	-1.37993e-015	5.04189e-015	3.93255e-015	-4.40409e-016	2.03651e-015	6.86669e-015	6.48464e-015	5.62886e-015	-5.33504e-015	-1.73774e-015	1.716e-015	1.93907e-015	2.85982e-015	2.33585e-015	1.48179e-015	2.56643e-015	4.19877e-015	4.42397e-015	-4.24209e-015
2.23494e-015	8.71698e-015	6.5807e-015	-1.05436e-014	-6.53963e-015	6.36276e-016	-1.54715e-015	4.63821e-015	3.91436e-015	-7.11667e-016	2.28286e-015	6.85566e-015	6.63827e-015	5.63211e-015	-5.08789e-015	-1.55905e-015	1.50306e-015	1.95112e-015	2.47723e-015	2.05504e-015	1.41438e-015	2.76185e-015	4.18782e-015	4.48244e-015	-4.40389e-015
2.26965e-015	8.63316e-015	6.81182e-015	-1.06531e-014	-6.29118e-015	3.30693e-016	-1.71501e-015	4.21825e-015	3.88674e-015	-9.76553e-016	2.54864e-015	6.84454e-015	6.78861e-015	5.63631e-015	-4.8354e-015	-1.38082e-015	1.27561e-015	1.97368e-015	2.11446e-015	1.79332e-015	1.37077e-015	2.96678e-015	4.15561e-015	4.5379e-015	-4.56566e-015
2.30401e-015	8.5234e-015	7.03249e-015	-1.07298e-014	-6.02703e-015	3.51049e-017	-1.88334e-015	3.78356e-015	3.84972e-015	-1.23231e-015	2.83093e-015	6.83288e-015	6.93497e-015	5.6424e-015	-4.58106e-015	-1.20484e-015	1.0361e-015	2.00542e-015	1.7739e-015	1.55169e-015	1.35053e-015	3.17843e-015	4.10217e-015	4.58975e-015	-4.7254e-015
2.33845e-015	8.38875e-015	7.24146e-015	-1.07729e-014	-5.74838e-015	-2.49556e-016	-2.05138e-015	3.33587e-015	3.80318e-015	-1.47657e-015	3.12664e-015	6.82057e-015	7.07671e-015	5.65108e-015	-4.3281e-015	-1.03358e-015	7.87779e-016	2.04555e-015	1.45718e-015	1.33009e-015	1.35298e-015	3.39358e-015	4.02794e-015	4.63805e-015	-4.88134e-015
2.37374e-015	8.23045e-015	7.43831e-015	-1.07815e-014	-5.45595e-015	-5.2226e-016	-2.21792e-015	2.87779e-015	3.74655e-015	-1.70757e-015	3.43329e-015	6.80738e-015	7.21408e-015	5.66291e-015	-4.07892e-015	-8.69214e-016	5.33455e-016	2.09215e-015	1.1667e-015	1.12865e-015	1.37851e-015	3.60894e-015	3.9337e-015	4.68282e-015	-5.03196e-015
2.41083e-015	8.05002e-015	7.62301e-015	-1.07564e-014	-5.15113e-015	-7.81507e-016	-2.38164e-015	2.41151e-015	3.67985e-015	-1.92336e-015	3.74748e-015	6.79359e-015	7.34729e-015	5.67811e-015	-3.83697e-015	-7.13588e-016	2.76749e-016	2.14477e-015	9.03882e-016	9.47832e-016	1.42587e-015	3.82073e-015	3.82096e-015	4.72373e-015	-5.17536e-015
2.45095e-015	7.84957e-015	7.79506e-015	-1.06979e-014	-4.8342e-015	-1.02615e-015	-2.54194e-015	1.93949e-015	3.60286e-015	-2.12187e-015	4.06533e-015	6.77882e-015	7.47576e-015	5.69686e-015	-3.60471e-015	-5.6771e-016	2.1062e-017	2.20255e-015	6.70042e-016	7.88088e-016	1.49359e-015	4.02627e-015	3.69117e-015	4.76153e-015	-5.30945e-015
2.49486e-015	7.63103e-015	7.95416e-015	-1.0606e-014	-4.5064e-015	-1.25583e-015	-2.69771e-015	1.46516e-015	3.51564e-015	-2.30203e-015	4.38377e-015	6.7631e-015	7.59853e-015	5.71926e-015	-3.3845e-015	-4.33295e-016	-2.29696e-016	2.26401e-015	4.65789e-016	6.49079e-016	1.58126e-015	4.22246e-015	3.54564e-015	4.79629e-015	-5.43201e-015
2.54345e-015	7.39653e-015	8.10066e-015	-1.04819e-014	-4.17004e-015	-1.47025e-015	-2.84784e-015	9.91847e-016	3.41876e-015	-2.46277e-015	4.69965e-015	6.74688e-015	7.7158e-015	5.74512e-015	-3.17726e-015	-3.10937e-016	-4.72077e-016	2.32837e-015	2.92136e-016	5.30351e-016	1.68705e-015	4.40668e-015	3.38746e-015	4.82747e-015	-5.54147e-015
2.59755e-015	7.14846e-015	8.23462e-015	-1.03273e-014	-3.82649e-015	-1.66824e-015	-2.99161e-015	5.22527e-016	3.31278e-015	-2.60233e-015	5.00948e-015	6.73012e-015	7.82705e-015	5.77471e-015	-2.98507e-015	-2.00982e-016	-7.0317e-016	2.39497e-015	1.49753e-016	4.32415e-016	1.80943e-015	4.57613e-015	3.21965e-015	4.85581e-015	-5.63531e-015
2.65832e-015	6.89018e-015	8.35533e-015	-1.01435e-014	-3.47744e-015	-1.8498e-015	-3.12717e-015	6.03092e-017	3.19896e-015	-2.71964e-015	5.30988e-015	6.71306e-015	7.93217e-015	5.80807e-015	-2.80877e-015	-1.04254e-016	-9.1906e-016	2.46301e-015	3.8503e-017	3.55651e-016	1.9467e-015	4.72867e-015	3.0444e-015	4.88097e-015	-5.71131e-015
2.72651e-015	6.62375e-015	8.46317e-015	-9.93211e-015	-3.12425e-015	-2.01498e-015	-3.25387e-015	-3.91139e-016	3.07799e-015	-2.81372e-015	5.5977e-015	6.69642e-015	8.03118e-015	5.8453e-015	-2.64943e-015	-2.08282e-017	-1.11695e-015	2.5309e-015	-4.14749e-017	3.00897e-016	2.09737e-015	4.86158e-015	2.86509e-015	4.90293e-015	-5.7673e-015
2.80273e-015	6.35137e-015	8.55854e-015	-9.69479e-015	-2.76847e-015	-2.16307e-015	-3.37077e-015	-8.28271e-016	2.95122e-015	-2.88375e-015	5.86978e-015	6.68063e-015	8.12423e-015	5.88606e-015	-2.507e-015	4.96864e-017	-1.29386e-015	2.59788e-015	-9.01002e-017	2.67836e-016	2.25979e-015	4.97325e-015	2.68426e-015	4.92193e-015	-5.80127e-015
2.88825e-015	6.07581e-015	8.64162e-015	-9.43342e-015	-2.41196e-015	-2.29445e-015	-3.4767e-015	-1.24893e-015	2.81973e-015	-2.93009e-015	6.1234e-015	6.66569e-015	8.21044e-015	5.93008e-015	-2.38107e-015	1.07999e-016	-1.44669e-015	2.66306e-015	-1.08047e-016	2.56495e-016	2.4311e-015	5.06192e-015	2.5052e-015	4.9384e-015	-5.81146e-015
2.98319e-015	5.79952e-015	8.71267e-015	-9.14957e-015	-2.05654e-015	-2.40937e-015	-3.57071e-015	-1.65106e-015	2.68475e-015	-2.95322e-015	6.35607e-015	6.65158e-015	8.28974e-015	5.97647e-015	-2.27124e-015	1.54897e-016	-1.57333e-015	2.72542e-015	-9.64319e-017	2.67279e-016	2.6092e-015	5.12678e-015	2.33156e-015	4.95296e-015	-5.79651e-015
3.08824e-015	5.5253e-015	8.77237e-015	-8.84533e-015	-1.70514e-015	-2.50841e-015	-3.65185e-015	-2.03142e-015	2.54747e-015	-2.95309e-015	6.56578e-015	6.63883e-015	8.36207e-015	6.02541e-015	-2.17639e-015	1.9141e-016	-1.6716e-015	2.78427e-015	-5.6634e-017	3.00647e-016	2.79205e-015	5.16705e-015	2.16659e-015	4.96618e-015	-5.75524e-015
3.2044e-015	5.25513e-015	8.82164e-015	-8.52282e-015	-1.35934e-015	-2.59193e-015	-3.71962e-015	-2.38702e-015	2.40888e-015	-2.93073e-015	6.74999e-015	6.62812e-015	8.42752e-015	6.0764e-015	-2.09511e-015	2.18688e-016	-1.74052e-015	2.83898e-015	9.87996e-018	3.56828e-016	2.97749e-015	5.18213e-015	2.01417e-015	4.97837e-015	-5.68656e-015
3.33194e-015	4.99127e-015	8.86062e-015	-8.18453e-015	-1.02044e-015	-2.66007e-015	-3.77353e-015	-2.71618e-015	2.27108e-015	-2.88735e-015	6.90716e-015	6.61996e-015	8.48596e-015	6.1287e-015	-2.02626e-015	2.38113e-016	-1.7791e-015	2.88877e-015	1.01188e-016	4.35376e-016	3.16327e-015	5.17136e-015	1.87727e-015	4.98977e-015	-5.58963e-015
3.47137e-015	4.73605e-015	8.88961e-015	-7.8325e-015	-6.91082e-016	-2.71324e-015	-3.81312e-015	-3.01721e-015	2.13553e-015	-2.82403e-015	7.03652e-015	6.61485e-015	8.53818e-015	6.18164e-015	-1.96754e-015	2.51832e-016	-1.78636e-015	2.93289e-015	2.16037e-016	5.35902e-016	3.34716e-015	5.13503e-015	1.75914e-015	5.00056e-015	-5.46374e-015
3.62336e-015	4.49129e-015	8.90966e-015	-7.46799e-015	-3.72805e-016	-2.75219e-015	-3.83792e-015	-3.28796e-015	2.00361e-015	-2.74246e-015	7.13706e-015	6.61334e-015	8.58405e-015	6.23501e-015	-1.91634e-015	2.61417e-016	-1.76174e-015	2.97071e-015	3.51988e-016	6.57995e-016	3.52776e-015	5.07355e-015	1.66287e-015	5.01137e-015	-5.30886e-015
3.78747e-015	4.25954e-015	8.92155e-015	-7.09315e-015	-6.76282e-017	-2.77761e-015	-3.84707e-015	-3.52761e-015	1.87649e-015	-2.64403e-015	7.20836e-015	6.61589e-015	8.62422e-015	6.28806e-015	-1.87051e-015	2.6921e-016	-1.70465e-015	3.00103e-015	5.06681e-016	8.01446e-016	3.70293e-015	4.98735e-015	1.59108e-015	5.02283e-015	-5.12414e-015
3.96408e-015	4.04265e-015	8.92543e-015	-6.71036e-015	2.22741e-016	-2.79082e-015	-3.84088e-015	-3.73464e-015	1.75515e-015	-2.53123e-015	7.25038e-015	6.62272e-015	8.65864e-015	6.33999e-015	-1.82764e-015	2.77051e-016	-1.61555e-015	3.02348e-015	6.77526e-016	9.66366e-016	3.87017e-015	4.87724e-015	1.54563e-015	5.03553e-015	-4.91015e-015
4.15259e-015	3.84315e-015	8.92194e-015	-6.32123e-015	4.96527e-016	-2.79234e-015	-3.8196e-015	-3.90877e-015	1.64099e-015	-2.40643e-015	7.26335e-015	6.63432e-015	8.68735e-015	6.39011e-015	-1.78473e-015	2.87443e-016	-1.49568e-015	3.03698e-015	8.61919e-016	1.15229e-015	4.02813e-015	4.74506e-015	1.52855e-015	5.04939e-015	-4.66819e-015
4.35319e-015	3.66233e-015	8.91192e-015	-5.92778e-015	7.52334e-016	-2.7829e-015	-3.78325e-015	-4.04969e-015	1.53461e-015	-2.27137e-015	7.24827e-015	6.6512e-015	8.71111e-015	6.43746e-015	-1.73952e-015	3.02307e-016	-1.34656e-015	3.04162e-015	1.05755e-015	1.35856e-015	4.17489e-015	4.59177e-015	1.54183e-015	5.06449e-015	-4.39916e-015
4.56571e-015	3.5014e-015	8.89621e-015	-5.53197e-015	9.88837e-016	-2.76301e-015	-3.7314e-015	-4.15738e-015	1.43673e-015	-2.12789e-015	7.20638e-015	6.67358e-015	8.73013e-015	6.48165e-015	-1.6884e-015	3.24e-016	-1.17028e-015	3.03702e-015	1.261e-015	1.58485e-015	4.30832e-015	4.41935e-015	1.58685e-015	5.08135e-015	-4.10402e-015
4.78937e-015	3.36194e-015	8.87552e-015	-5.1355e-015	1.2049e-015	-2.73349e-015	-3.66502e-015	-4.23229e-015	1.34816e-015	-1.97844e-015	7.13903e-015	6.70226e-015	8.74516e-015	6.52199e-015	-1.6289e-015	3.54197e-016	-9.69536e-016	3.02236e-015	1.46965e-015	1.83027e-015	4.42762e-015	4.23042e-015	1.66494e-015	5.09999e-015	-3.78431e-015
5.02338e-015	3.24494e-015	8.8507e-015	-4.74046e-015	1.40034e-015	-2.69552e-015	-3.58404e-015	-4.27442e-015	1.26933e-015	-1.82602e-015	7.04754e-015	6.73671e-015	8.75693e-015	6.55754e-015	-1.55811e-015	3.95005e-016	-7.46566e-016	2.99727e-015	1.68039e-015	2.09409e-015	4.53131e-015	4.02769e-015	1.77621e-015	5.12105e-015	-3.44197e-015
5.26679e-015	3.1513e-015	8.8214e-015	-4.34768e-015	1.5742e-015	-2.65022e-015	-3.48905e-015	-4.28555e-015	1.20012e-015	-1.67288e-015	6.93352e-015	6.77716e-015	8.76617e-015	6.5877e-015	-1.47342e-015	4.4877e-016	-5.05079e-016	2.96161e-015	1.88954e-015	2.37541e-015	4.61778e-015	3.81311e-015	1.9213e-015	5.1447e-015	-3.07898e-015
5.51841e-015	3.08257e-015	8.78847e-015	-3.95831e-015	1.72562e-015	-2.59755e-015	-3.38069e-015	-4.26696e-015	1.14117e-015	-1.52134e-015	6.80026e-015	6.82318e-015	8.77372e-015	6.61217e-015	-1.37289e-015	5.16911e-016	-2.48181e-016	2.91519e-015	2.09455e-015	2.67357e-015	4.68646e-015	3.5892e-015	2.09982e-015	5.17118e-015	-2.69743e-015
5.77716e-015	3.03874e-015	8.75266e-015	-3.57331e-015	1.8545e-015	-2.53834e-015	-3.26013e-015	-4.21981e-015	1.09285e-015	-1.37358e-015	6.65039e-015	6.87467e-015	8.78061e-015	6.62983e-015	-1.25391e-015	6.00832e-016	2.16609e-017	2.85807e-015	2.2926e-015	2.98726e-015	4.73693e-015	3.35802e-015	2.31121e-015	5.20021e-015	-2.29961e-015
6.04186e-015	3.02008e-015	8.71437e-015	-3.19393e-015	1.96041e-015	-2.47325e-015	-3.12807e-015	-4.14634e-015	1.05506e-015	-1.23194e-015	6.48648e-015	6.93133e-015	8.78697e-015	6.64061e-015	-1.11478e-015	7.01855e-016	3.00719e-016	2.79023e-015	2.48074e-015	3.31506e-015	4.76892e-015	3.12201e-015	2.55511e-015	5.23279e-015	-1.88856e-015
6.31084e-015	3.02622e-015	8.67444e-015	-2.82079e-015	2.04381e-015	-2.4029e-015	-2.98523e-015	-4.04856e-015	1.0277e-015	-1.09812e-015	6.31198e-015	6.99365e-015	8.79354e-015	6.64377e-015	-9.5371e-016	8.20937e-016	5.84547e-016	2.71188e-015	2.65585e-015	3.65528e-015	4.78195e-015	2.88375e-015	2.82967e-015	5.26864e-015	-1.46667e-015
6.58241e-015	3.0573e-015	8.63271e-015	-2.45492e-015	2.10518e-015	-2.3275e-015	-2.8317e-015	-3.92917e-015	1.01075e-015	-9.73735e-016	6.13024e-015	7.06116e-015	8.80069e-015	6.63886e-015	-7.69155e-016	9.58722e-016	8.69069e-016	2.6227e-015	2.81546e-015	4.0058e-015	4.7758e-015	2.64623e-015	3.1339e-015	5.30774e-015	-1.03668e-015
6.85534e-015	3.11305e-015	8.58968e-015	-2.09707e-015	2.14517e-015	-2.2484e-015	-2.66867e-015	-3.79089e-015	1.00377e-015	-8.59283e-016	5.94411e-015	7.13319e-015	8.80878e-015	6.62537e-015	-5.60665e-016	1.11604e-015	1.15114e-015	2.52305e-015	2.95793e-015	4.36473e-015	4.75045e-015	2.41224e-015	3.46545e-015	5.35034e-015	-6.01919e-016
7.12753e-015	3.19284e-015	8.54636e-015	-1.74873e-015	2.16477e-015	-2.16579e-015	-2.49726e-015	-3.63669e-015	1.0064e-015	-7.55744e-016	5.75767e-015	7.20898e-015	8.81844e-015	6.60311e-015	-3.27556e-016	1.29328e-015	1.42725e-015	2.41319e-015	3.08159e-015	4.73023e-015	4.7067e-015	2.1838e-015	3.82142e-015	5.39651e-015	-1.64531e-016
7.39709e-015	3.29621e-015	8.5039e-015	-1.40981e-015	2.16477e-015	-2.07972e-015	-2.31806e-015	-3.468e-015	1.01786e-015	-6.64263e-016	5.57392e-015	7.28841e-015	8.8304e-015	6.57175e-015	-6.96748e-017	1.49004e-015	1.69374e-015	2.29352e-015	3.18432e-015	5.1004e-015	4.64458e-015	1.9636e-015	4.19934e-015	5.44612e-015	2.72497e-016
7.66221e-015	3.42193e-015	8.46195e-015	-1.08137e-015	2.14696e-015	-1.99052e-015	-2.13194e-015	-3.28736e-015	1.03765e-015	-5.85318e-016	5.39576e-015	7.37101e-015	8.84483e-015	6.5316e-015	2.13409e-016	1.70591e-015	1.94671e-015	2.16505e-015	3.26516e-015	5.47343e-015	4.56483e-015	1.75398e-015	4.5965e-015	5.49969e-015	7.05857e-016
7.92068e-015	3.56881e-015	8.42102e-015	-7.64551e-016	2.11235e-015	-1.89888e-015	-1.9402e-015	-3.09778e-015	1.06526e-015	-5.19698e-016	5.22661e-015	7.45512e-015	8.86172e-015	6.48279e-015	5.21008e-016	1.94055e-015	2.18315e-015	2.02856e-015	3.32326e-015	5.84651e-015	4.46862e-015	1.55764e-015	5.00928e-015	5.55756e-015	1.13183e-015
8.17105e-015	3.73539e-015	8.38125e-015	-4.60038e-016	2.06294e-015	-1.80504e-015	-1.74365e-015	-2.90238e-015	1.10002e-015	-4.66941e-016	5.06967e-015	7.5401e-015	8.8814e-015	6.42532e-015	8.51926e-016	2.19252e-015	2.4003e-015	1.88481e-015	3.35746e-015	6.21709e-015	4.35797e-015	1.376e-015	5.43408e-015	5.61907e-015	1.5485e-015
8.41164e-015	3.92036e-015	8.34296e-015	-1.6816e-016	2.0004e-015	-1.70926e-015	-1.54346e-015	-2.70402e-015	1.14177e-015	-4.26688e-016	4.92785e-015	7.62498e-015	8.90416e-015	6.3591e-015	1.20481e-015	2.46071e-015	2.59574e-015	1.73487e-015	3.36709e-015	6.58308e-015	4.23322e-015	1.21005e-015	5.86799e-015	5.68407e-015	1.95333e-015
8.64008e-015	4.12168e-015	8.30673e-015	1.10494e-016	1.92639e-015	-1.61142e-015	-1.34045e-015	-2.50518e-015	1.19022e-015	-3.97486e-016	4.80336e-015	7.70875e-015	8.93006e-015	6.28443e-015	1.57797e-015	2.74352e-015	2.76634e-015	1.57957e-015	3.35222e-015	6.94146e-015	4.09619e-015	1.0621e-015	6.30775e-015	5.75246e-015	2.34354e-015
8.85461e-015	4.33823e-015	8.27355e-015	3.75403e-016	1.84296e-015	-1.51155e-015	-1.135e-015	-2.30754e-015	1.2451e-015	-3.78201e-016	4.69839e-015	7.79125e-015	8.95902e-015	6.20128e-015	1.96925e-015	3.0389e-015	2.9107e-015	1.41961e-015	3.31393e-015	7.29022e-015	3.94872e-015	9.33686e-016	6.75e-015	5.82472e-015	2.71645e-015
9.05412e-015	4.56706e-015	8.24305e-015	6.26039e-016	1.75278e-015	-1.40983e-015	-9.27222e-016	-2.11391e-015	1.30542e-015	-3.68428e-016	4.61554e-015	7.87118e-015	8.9905e-015	6.11023e-015	2.37602e-015	3.3448e-015	3.02791e-015	1.25627e-015	3.25307e-015	7.62706e-015	3.79229e-015	8.25285e-016	7.19127e-015	5.90094e-015	3.06973e-015
9.23687e-015	4.8068e-015	8.21536e-015	8.62417e-016	1.65779e-015	-1.30671e-015	-7.18455e-016	-1.92605e-015	1.37017e-015	-3.66631e-016	4.55663e-015	7.94715e-015	9.02457e-015	6.0118e-015	2.79512e-015	3.65907e-015	3.1165e-015	1.09176e-015	3.1708e-015	7.94944e-015	3.62878e-015	7.37534e-016	7.62812e-015	5.9805e-015	3.4013e-015
9.40161e-015	5.0555e-015	8.19141e-015	1.08353e-015	1.56094e-015	-1.20205e-015	-5.09035e-016	-1.74532e-015	1.43914e-015	-3.71126e-016	4.52312e-015	8.01758e-015	9.06062e-015	5.90672e-015	3.22396e-015	3.9798e-015	3.17556e-015	9.27682e-016	3.06841e-015	8.25474e-015	3.45955e-015	6.70859e-016	8.05796e-015	6.06233e-015	3.70932e-015
9.54751e-015	5.31062e-015	8.17142e-015	1.28886e-015	1.46448e-015	-1.09555e-015	-2.99396e-016	-1.57254e-015	1.51222e-015	-3.80181e-016	4.51527e-015	8.08141e-015	9.09817e-015	5.79623e-015	3.65934e-015	4.30415e-015	3.2054e-015	7.65308e-016	2.9477e-015	8.54051e-015	3.28667e-015	6.25676e-016	8.47744e-015	6.14628e-015	3.99264e-015
9.67396e-015	5.57002e-015	8.15587e-015	1.47798e-015	1.37045e-015	-9.87357e-016	-9.028e-017	-1.40848e-015	1.58825e-015	-3.91953e-016	4.53402e-015	8.13744e-015	9.1371e-015	5.68117e-015	4.09796e-015	4.62936e-015	3.2064e-015	6.062e-016	2.81068e-015	8.80412e-015	3.11189e-015	6.0185e-016	8.88383e-015	6.23234e-015	4.24978e-015
9.77967e-015	5.83125e-015	8.14557e-015	1.65008e-015	1.28111e-015	-8.77157e-016	1.18061e-016	-1.25434e-015	1.66685e-015	-4.04085e-016	4.57968e-015	8.18464e-015	9.17662e-015	5.56225e-015	4.53628e-015	4.95327e-015	3.17889e-015	4.51637e-016	2.66005e-015	9.04434e-015	2.93738e-015	5.99609e-016	9.27458e-015	6.32033e-015	4.47959e-015
9.86388e-015	6.0921e-015	8.14117e-015	1.80467e-015	1.19806e-015	-7.65265e-016	3.25117e-016	-1.11065e-015	1.74874e-015	-4.14272e-016	4.65243e-015	8.22319e-015	9.2154e-015	5.44069e-015	4.97074e-015	5.27248e-015	3.12435e-015	3.03291e-016	2.4982e-015	9.25878e-015	2.7654e-015	6.18461e-016	9.6472e-015	6.4099e-015	4.68163e-015
9.92658e-015	6.3508e-015	8.14258e-015	1.94166e-015	1.12373e-015	-6.51304e-016	5.30564e-016	-9.78027e-016	1.83406e-015	-4.19926e-016	4.75159e-015	8.25179e-015	9.25257e-015	5.31789e-015	5.39755e-015	5.58479e-015	3.04427e-015	1.62845e-016	2.32849e-015	9.44558e-015	2.5979e-015	6.57071e-016	1e-014	6.50093e-015	4.85523e-015
9.96775e-015	6.60485e-015	8.15052e-015	2.05994e-015	1.06001e-015	-5.35453e-016	7.33901e-016	-8.56458e-016	1.92288e-015	-4.19372e-016	4.87656e-015	8.26921e-015	9.28718e-015	5.19497e-015	5.81317e-015	5.88802e-015	2.94044e-015	3.17308e-017	2.154e-015	9.60371e-015	2.4374e-015	7.1522e-016	1.0331e-014	6.59252e-015	4.99963e-015
9.98777e-015	6.85164e-015	8.16536e-015	2.15928e-015	1.00802e-015	-4.17536e-016	9.35051e-016	-7.45824e-016	2.01475e-015	-4.10318e-016	5.02569e-015	8.2745e-015	9.31863e-015	5.07262e-015	6.21365e-015	6.17917e-015	2.8152e-015	-8.84598e-017	1.97799e-015	9.73164e-015	2.285e-015	7.92254e-016	1.06395e-014	6.68479e-015	5.11469e-015
9.98723e-015	7.0891e-015	8.1872e-015	2.23941e-015	9.68615e-016	-2.97552e-016	1.13393e-015	-6.45524e-016	2.10928e-015	-3.90151e-016	5.19785e-015	8.2665e-015	9.34607e-015	4.95225e-015	6.59552e-015	6.45546e-015	2.67125e-015	-1.96097e-016	1.80413e-015	9.82808e-015	2.14253e-015	8.86933e-016	1.09244e-014	6.77743e-015	5.20106e-015
9.96625e-015	7.31565e-015	8.21533e-015	2.30014e-015	9.43558e-016	-1.76009e-016	1.33015e-015	-5.54672e-016	2.20778e-015	-3.56832e-016	5.39128e-015	8.24444e-015	9.36882e-015	4.83448e-015	6.95573e-015	6.71504e-015	2.51172e-015	-2.90007e-016	1.63537e-015	9.89194e-015	2.01146e-015	9.98332e-016	1.11844e-014	6.86944e-015	5.25927e-015
9.92614e-015	7.52904e-015	8.2497e-015	2.34133e-015	9.33385e-016	-5.30485e-017	1.52311e-015	-4.7178e-016	2.31e-015	-3.08619e-016	5.60346e-015	8.2073e-015	9.38536e-015	4.7207e-015	7.2909e-015	6.95533e-015	2.33932e-015	-3.6866e-016	1.47552e-015	9.92244e-015	1.89361e-015	1.12475e-015	1.14196e-014	6.96057e-015	5.28992e-015
9.86822e-015	7.72767e-015	8.29108e-015	2.3626e-015	9.39165e-016	7.12904e-017	1.71305e-015	-3.96326e-016	2.41613e-015	-2.43581e-016	5.83249e-015	8.15496e-015	9.39475e-015	4.61212e-015	7.59793e-015	7.1749e-015	2.15699e-015	-4.30459e-016	1.3274e-015	9.91994e-015	1.79042e-015	1.26525e-015	1.16302e-014	7.04991e-015	5.29329e-015
9.79357e-015	7.90905e-015	8.33958e-015	2.36342e-015	9.61526e-016	1.97255e-016	1.90018e-015	-3.27216e-016	2.52586e-015	-1.60247e-016	6.07581e-015	8.08679e-015	9.39588e-015	4.50983e-015	7.8746e-015	7.37202e-015	1.96836e-015	-4.74691e-016	1.19451e-015	9.88373e-015	1.70332e-015	1.4191e-015	1.18169e-014	7.13685e-015	5.27074e-015
9.70345e-015	8.07223e-015	8.39495e-015	2.34432e-015	1.0002e-015	3.2466e-016	2.08353e-015	-2.63094e-016	2.63963e-015	-5.7077e-017	6.33126e-015	8.0032e-015	9.38779e-015	4.4148e-015	8.11852e-015	7.54539e-015	1.77642e-015	-5.00889e-016	1.08101e-015	9.81443e-015	1.63363e-015	1.58522e-015	1.19801e-014	7.22106e-015	5.22348e-015
9.59927e-015	8.21581e-015	8.45683e-015	2.30525e-015	1.05469e-015	4.5269e-016	2.26337e-015	-2.01738e-016	2.75769e-015	6.63536e-017	6.59565e-015	7.90398e-015	9.37016e-015	4.32822e-015	8.32719e-015	7.69426e-015	1.58404e-015	-5.08021e-016	9.89587e-016	9.71244e-015	1.5822e-015	1.76218e-015	1.21205e-014	7.30203e-015	5.15229e-015
9.48275e-015	8.33829e-015	8.52483e-015	2.24669e-015	1.12505e-015	5.81511e-016	2.43966e-015	-1.41426e-016	2.88038e-015	2.11152e-016	6.86615e-015	7.78934e-015	9.34256e-015	4.25132e-015	8.49945e-015	7.81723e-015	1.39461e-015	-4.95399e-016	9.23646e-016	9.57766e-015	1.54974e-015	1.94833e-015	1.22394e-014	7.37931e-015	5.05891e-015
9.35569e-015	8.43892e-015	8.59785e-015	2.16897e-015	1.21012e-015	7.1173e-016	2.61207e-015	-8.04564e-017	3.00766e-015	3.77959e-016	7.13971e-015	7.66002e-015	9.30479e-015	4.18464e-015	8.63382e-015	7.9137e-015	1.211e-015	-4.62522e-016	8.85322e-016	9.41115e-015	1.53636e-015	2.1425e-015	1.23378e-014	7.45204e-015	4.94481e-015
9.22008e-015	8.51656e-015	8.67527e-015	2.07291e-015	1.30905e-015	8.43025e-016	2.78059e-015	-1.80542e-017	3.13984e-015	5.66478e-016	7.41312e-015	7.51636e-015	9.25605e-015	4.12877e-015	8.72951e-015	7.98316e-015	1.03638e-015	-4.0927e-016	8.76985e-016	9.21421e-015	1.54231e-015	2.34331e-015	1.24177e-014	7.51923e-015	4.81134e-015
9.07809e-015	8.57046e-015	8.7574e-015	1.95952e-015	1.42101e-015	9.7463e-016	2.94511e-015	4.73179e-017	3.27663e-015	7.76594e-016	7.68378e-015	7.35901e-015	9.19557e-015	4.08381e-015	8.78643e-015	8.02582e-015	8.73081e-016	-3.34769e-016	9.00585e-016	8.98818e-015	1.56763e-015	2.54989e-015	1.24808e-014	7.58042e-015	4.65949e-015
8.93144e-015	8.60024e-015	8.84368e-015	1.82966e-015	1.54432e-015	1.1065e-015	3.10516e-015	1.17865e-016	3.41715e-015	1.00775e-015	7.94883e-015	7.18912e-015	9.1233e-015	4.05089e-015	8.80463e-015	8.04153e-015	7.23657e-016	-2.39842e-016	9.57092e-016	8.73521e-015	1.61279e-015	2.76085e-015	1.25289e-014	7.63474e-015	4.4913e-015
8.78191e-015	8.60599e-015	8.93271e-015	1.68367e-015	1.67763e-015	1.23843e-015	3.26072e-015	1.94712e-016	3.56114e-015	1.25903e-015	8.2052e-015	7.00704e-015	9.03936e-015	4.03049e-015	8.78446e-015	8.03107e-015	5.90291e-016	-1.24855e-016	1.048e-015	8.45735e-015	1.67733e-015	2.97511e-015	1.2564e-014	7.68117e-015	4.3079e-015
8.63202e-015	8.58727e-015	9.02386e-015	1.52321e-015	1.81857e-015	1.36955e-015	3.41119e-015	2.79538e-016	3.70833e-015	1.52998e-015	8.4498e-015	6.81446e-015	8.94365e-015	4.02293e-015	8.72682e-015	7.99571e-015	4.74594e-016	9.50088e-018	1.17439e-015	8.15681e-015	1.76114e-015	3.19179e-015	1.25877e-014	7.71911e-015	4.11109e-015
8.48352e-015	8.54448e-015	9.11587e-015	1.34945e-015	1.96513e-015	1.49986e-015	3.55668e-015	3.733e-016	3.85839e-015	1.81898e-015	8.68106e-015	6.61335e-015	8.83684e-015	4.02794e-015	8.6331e-015	7.93623e-015	3.77416e-016	1.62642e-016	1.33631e-015	7.83553e-015	1.86337e-015	3.41013e-015	1.26018e-014	7.74807e-015	3.90196e-015
8.33854e-015	8.4778e-015	9.20731e-015	1.16406e-015	2.1158e-015	1.62873e-015	3.69683e-015	4.76389e-016	4.01061e-015	2.12418e-015	8.89716e-015	6.40514e-015	8.71922e-015	4.04538e-015	8.50443e-015	7.85366e-015	3.00075e-016	3.33811e-016	1.53364e-015	7.49594e-015	1.98373e-015	3.62964e-015	1.26075e-014	7.76774e-015	3.68118e-015
8.19854e-015	8.38786e-015	9.2978e-015	9.68769e-016	2.2682e-015	1.75599e-015	3.83134e-015	5.89391e-016	4.16424e-015	2.44383e-015	9.0959e-015	6.19154e-015	8.59142e-015	4.07524e-015	8.34269e-015	7.74993e-015	2.42783e-016	5.21818e-016	1.7659e-015	7.13994e-015	2.12107e-015	3.84931e-015	1.26073e-014	7.77716e-015	3.45059e-015
8.06482e-015	8.27559e-015	9.38599e-015	7.65485e-016	2.41966e-015	1.88119e-015	3.95965e-015	7.1337e-016	4.3185e-015	2.77575e-015	9.27522e-015	5.97384e-015	8.45434e-015	4.11717e-015	8.15012e-015	7.62614e-015	2.06134e-016	7.25006e-016	2.03196e-015	6.7705e-015	2.27392e-015	4.06947e-015	1.2603e-014	7.77577e-015	3.21229e-015
7.93839e-015	8.14212e-015	9.47007e-015	5.56502e-016	2.56746e-015	2.00486e-015	4.08072e-015	8.484e-016	4.47233e-015	3.11762e-015	9.43328e-015	5.75413e-015	8.30887e-015	4.1705e-015	7.92882e-015	7.48421e-015	1.89943e-016	9.42684e-016	2.32996e-015	6.39066e-015	2.44073e-015	4.28918e-015	1.25958e-014	7.76327e-015	2.9664e-015
7.82137e-015	7.98833e-015	9.54871e-015	3.43783e-016	2.70954e-015	2.12665e-015	4.19433e-015	9.94345e-016	4.62442e-015	3.46668e-015	9.56905e-015	5.53405e-015	8.15609e-015	4.23432e-015	7.68243e-015	7.32542e-015	1.9392e-016	1.17295e-015	2.65817e-015	6.00302e-015	2.62026e-015	4.50817e-015	1.25867e-014	7.73889e-015	2.71445e-015
7.71481e-015	7.81505e-015	9.62085e-015	1.29381e-016	2.84412e-015	2.24577e-015	4.30078e-015	1.15076e-015	4.7734e-015	3.82027e-015	9.68165e-015	5.31651e-015	7.99697e-015	4.30779e-015	7.41379e-015	7.15195e-015	2.16707e-016	1.41388e-015	3.01404e-015	5.61048e-015	2.81057e-015	4.72581e-015	1.25763e-014	7.7025e-015	2.45637e-015
7.61951e-015	7.62369e-015	9.6853e-015	-8.45086e-017	2.96904e-015	2.36163e-015	4.39968e-015	1.3166e-015	4.91843e-015	4.17566e-015	9.7702e-015	5.10313e-015	7.83241e-015	4.38998e-015	7.12565e-015	6.96656e-015	2.56646e-016	1.66389e-015	3.39492e-015	5.21556e-015	3.01068e-015	4.94205e-015	1.25655e-014	7.65347e-015	2.19364e-015
7.53609e-015	7.41606e-015	9.74041e-015	-2.95422e-016	3.08228e-015	2.47457e-015	4.49052e-015	1.49157e-015	5.05789e-015	4.53015e-015	9.83435e-015	4.89583e-015	7.66344e-015	4.4798e-015	6.82156e-015	6.77105e-015	3.12021e-016	1.92109e-015	3.79859e-015	4.82119e-015	3.21876e-015	5.15715e-015	1.25551e-014	7.59149e-015	1.92676e-015
7.46519e-015	7.19361e-015	9.78463e-015	-5.01314e-016	3.18198e-015	2.58378e-015	4.5727e-015	1.67467e-015	5.19048e-015	4.88062e-015	9.87413e-015	4.69601e-015	7.49132e-015	4.57586e-015	6.50471e-015	6.56762e-015	3.81377e-016	2.18344e-015	4.22131e-015	4.43043e-015	3.43295e-015	5.37107e-015	1.2545e-014	7.516e-015	1.65668e-015
7.4077e-015	6.95791e-015	9.81684e-015	-6.99964e-016	3.26675e-015	2.68953e-015	4.64596e-015	1.86524e-015	5.31463e-015	5.22404e-015	9.8893e-015	4.50547e-015	7.31799e-015	4.67675e-015	6.17782e-015	6.35771e-015	4.6334e-016	2.44931e-015	4.65951e-015	4.04557e-015	3.65129e-015	5.58351e-015	1.25356e-014	7.42709e-015	1.38383e-015
7.36346e-015	6.71085e-015	9.83647e-015	-8.89349e-016	3.33529e-015	2.79097e-015	4.70974e-015	2.06186e-015	5.42853e-015	5.55741e-015	9.88024e-015	4.32596e-015	7.1443e-015	4.78158e-015	5.84475e-015	6.14339e-015	5.55273e-016	2.7165e-015	5.10942e-015	3.66976e-015	3.87225e-015	5.79418e-015	1.25269e-014	7.32482e-015	1.10871e-015
7.33178e-015	6.45469e-015	9.84234e-015	-1.06733e-015	3.38586e-015	2.88815e-015	4.76322e-015	2.26281e-015	5.53067e-015	5.87842e-015	9.84752e-015	4.15865e-015	6.97207e-015	4.88867e-015	5.5089e-015	5.92694e-015	6.54201e-016	2.98256e-015	5.56762e-015	3.30545e-015	4.09414e-015	6.00282e-015	1.25178e-014	7.2082e-015	8.31928e-016
7.31269e-015	6.19132e-015	9.83332e-015	-1.23199e-015	3.41754e-015	2.98069e-015	4.80584e-015	2.46567e-015	5.61942e-015	6.18442e-015	9.79123e-015	4.00481e-015	6.80268e-015	4.99635e-015	5.17311e-015	5.71e-015	7.57686e-016	3.24657e-015	6.03005e-015	2.95493e-015	4.31455e-015	6.20899e-015	1.2508e-014	7.07771e-015	5.5403e-016
7.30623e-015	5.92261e-015	9.80832e-015	-1.38124e-015	3.42967e-015	3.06812e-015	4.83795e-015	2.66806e-015	5.69332e-015	6.47325e-015	9.71251e-015	3.86603e-015	6.6368e-015	5.10276e-015	4.84093e-015	5.49468e-015	8.63159e-016	3.50595e-015	6.49265e-015	2.61988e-015	4.53201e-015	6.41209e-015	1.24968e-014	6.9338e-015	2.75498e-016
7.31066e-015	5.65055e-015	9.76667e-015	-1.51376e-015	3.42202e-015	3.15027e-015	4.85915e-015	2.86826e-015	5.75084e-015	6.74242e-015	9.61238e-015	3.74313e-015	6.47588e-015	5.20648e-015	4.51579e-015	5.282e-015	9.67726e-016	3.7581e-015	6.9511e-015	2.30276e-015	4.74487e-015	6.61256e-015	1.24829e-014	6.77629e-015	-3.07683e-018
7.32472e-015	5.37733e-015	9.70792e-015	-1.62727e-015	3.39433e-015	3.22729e-015	4.86892e-015	3.06463e-015	5.79099e-015	6.98967e-015	9.49229e-015	3.63622e-015	6.32113e-015	5.30597e-015	4.19971e-015	5.07315e-015	1.0685e-015	4.00151e-015	7.40092e-015	2.00551e-015	4.95122e-015	6.80994e-015	1.2465e-014	6.6054e-015	-2.81355e-016
7.34786e-015	5.10462e-015	9.63113e-015	-1.72067e-015	3.34586e-015	3.29858e-015	4.867e-015	3.25518e-015	5.81254e-015	7.21253e-015	9.35297e-015	3.54529e-015	6.17296e-015	5.39971e-015	3.89569e-015	4.86932e-015	1.16334e-015	4.23496e-015	7.8375e-015	1.7296e-015	5.14936e-015	7.0035e-015	1.24416e-014	6.42115e-015	-5.58689e-016
7.37843e-015	4.83429e-015	9.53599e-015	-1.79277e-015	3.27698e-015	3.36426e-015	4.85354e-015	3.43815e-015	5.8139e-015	7.40917e-015	9.19645e-015	3.47048e-015	6.03243e-015	5.48633e-015	3.60573e-015	4.67165e-015	1.24959e-015	4.45606e-015	8.25684e-015	1.47643e-015	5.33758e-015	7.19258e-015	1.24114e-014	6.22381e-015	-8.34566e-016
7.41526e-015	4.56786e-015	9.42224e-015	-1.84258e-015	3.18854e-015	3.42381e-015	4.82861e-015	3.61104e-015	5.79424e-015	7.57833e-015	9.02383e-015	3.4114e-015	5.90045e-015	5.56423e-015	3.3324e-015	4.48094e-015	1.32551e-015	4.66345e-015	8.65557e-015	1.24765e-015	5.51468e-015	7.37665e-015	1.23728e-014	6.0144e-015	-1.10834e-015
7.45689e-015	4.30746e-015	9.28982e-015	-1.86926e-015	3.08123e-015	3.47701e-015	4.79232e-015	3.77171e-015	5.75176e-015	7.71889e-015	8.83668e-015	3.36766e-015	5.77694e-015	5.63203e-015	3.07721e-015	4.29733e-015	1.38981e-015	4.8554e-015	9.02963e-015	1.04445e-015	5.67895e-015	7.55451e-015	1.23238e-014	5.79335e-015	-1.37934e-015
7.50195e-015	4.05453e-015	9.13925e-015	-1.87262e-015	2.95595e-015	3.52353e-015	4.74486e-015	3.91798e-015	5.68581e-015	7.82993e-015	8.63611e-015	3.33832e-015	5.66281e-015	5.68862e-015	2.84139e-015	4.12121e-015	1.44e-015	5.03096e-015	9.37576e-015	8.68247e-016	5.82976e-015	7.72568e-015	1.22629e-014	5.56125e-015	-1.64709e-015
7.54915e-015	3.81071e-015	8.97087e-015	-1.85225e-015	2.81399e-015	3.56311e-015	4.68654e-015	4.04757e-015	5.59626e-015	7.91012e-015	8.42383e-015	3.32216e-015	5.55779e-015	5.73244e-015	2.62637e-015	3.95291e-015	1.47487e-015	5.18868e-015	9.69094e-015	7.19317e-016	5.9658e-015	7.88979e-015	1.21887e-014	5.31898e-015	-1.91092e-015
7.59704e-015	3.57705e-015	8.78523e-015	-1.80834e-015	2.65703e-015	3.59503e-015	4.61733e-015	4.15939e-015	5.48326e-015	7.95936e-015	8.20104e-015	3.31751e-015	5.46133e-015	5.7624e-015	2.43258e-015	3.79254e-015	1.49349e-015	5.32789e-015	9.9719e-015	5.98061e-016	6.08595e-015	8.04601e-015	1.20999e-014	5.06697e-015	-2.17006e-015
7.64446e-015	3.35458e-015	8.5823e-015	-1.74065e-015	2.48688e-015	3.6186e-015	4.53777e-015	4.25133e-015	5.34629e-015	7.97805e-015	7.96922e-015	3.3229e-015	5.37361e-015	5.77722e-015	2.26032e-015	3.64028e-015	1.49545e-015	5.4473e-015	1.02169e-014	5.05333e-016	6.18965e-015	8.19274e-015	1.19945e-014	4.8063e-015	-2.42398e-015
7.68995e-015	3.14363e-015	8.36261e-015	-1.64963e-015	2.30464e-015	3.63395e-015	4.44817e-015	4.32206e-015	5.18611e-015	7.96598e-015	7.72929e-015	3.33587e-015	5.29421e-015	5.77563e-015	2.11009e-015	3.49562e-015	1.47953e-015	5.54652e-015	1.04241e-014	4.41725e-016	6.27667e-015	8.32935e-015	1.18716e-014	4.53774e-015	-2.67145e-015
7.73227e-015	2.94524e-015	8.12752e-015	-1.5363e-015	2.11265e-015	3.64078e-015	4.34897e-015	4.37079e-015	5.00278e-015	7.92413e-015	7.48256e-015	3.35391e-015	5.22217e-015	5.75729e-015	1.98167e-015	3.35837e-015	1.44527e-015	5.62466e-015	1.05912e-014	4.07286e-016	6.34623e-015	8.45531e-015	1.173e-014	4.26201e-015	-2.91112e-015
7.77033e-015	2.76045e-015	7.87764e-015	-1.4021e-015	1.91294e-015	3.63936e-015	4.24096e-015	4.39645e-015	4.79754e-015	7.85266e-015	7.22997e-015	3.37451e-015	5.15685e-015	5.72201e-015	1.87398e-015	3.22802e-015	1.39321e-015	5.68175e-015	1.07172e-014	4.02021e-016	6.39793e-015	8.56861e-015	1.15692e-014	3.98026e-015	-3.14189e-015
7.80248e-015	2.5896e-015	7.61426e-015	-1.24851e-015	1.70739e-015	3.62877e-015	4.12477e-015	4.398e-015	4.57016e-015	7.75204e-015	6.97288e-015	3.39572e-015	5.09684e-015	5.6685e-015	1.787e-015	3.10372e-015	1.32353e-015	5.71725e-015	1.08016e-014	4.2572e-016	6.43185e-015	8.6683e-015	1.13878e-014	3.69365e-015	-3.36333e-015
7.82754e-015	2.43276e-015	7.33893e-015	-1.07684e-015	1.49776e-015	3.60836e-015	4.00157e-015	4.37498e-015	4.32179e-015	7.62361e-015	6.71238e-015	3.41486e-015	5.041e-015	5.59712e-015	1.7198e-015	2.98553e-015	1.23714e-015	5.73065e-015	1.08442e-014	4.77851e-016	6.44757e-015	8.75345e-015	1.11861e-014	3.40234e-015	-3.5744e-015
7.84434e-015	2.28967e-015	7.05248e-015	-8.88868e-016	1.28633e-015	3.57801e-015	3.87186e-015	4.32705e-015	4.05249e-015	7.46899e-015	6.44858e-015	3.42834e-015	4.98832e-015	5.50799e-015	1.67079e-015	2.87279e-015	1.13528e-015	5.7219e-015	1.08447e-014	5.57204e-016	6.44528e-015	8.82303e-015	1.0964e-014	3.10722e-015	-3.77404e-015
7.85226e-015	2.16005e-015	6.75623e-015	-6.86274e-016	1.07565e-015	3.53736e-015	3.73681e-015	4.25387e-015	3.76378e-015	7.28957e-015	6.18199e-015	3.43348e-015	4.93705e-015	5.4005e-015	1.63829e-015	2.76442e-015	1.01886e-015	5.69079e-015	1.08027e-014	6.62736e-016	6.42484e-015	8.87586e-015	1.07215e-014	2.80944e-015	-3.96091e-015
7.85014e-015	2.04373e-015	6.45183e-015	-4.71318e-016	8.68096e-016	3.48623e-015	3.59744e-015	4.15605e-015	3.45795e-015	7.08711e-015	5.91247e-015	3.42709e-015	4.88606e-015	5.27447e-015	1.621e-015	2.65989e-015	8.89583e-016	5.63802e-015	1.07187e-014	7.93773e-016	6.38684e-015	8.91149e-015	1.04589e-014	2.51046e-015	-4.13359e-015
7.83725e-015	1.94053e-015	6.14095e-015	-2.46244e-016	6.65669e-016	3.42479e-015	3.4542e-015	4.03435e-015	3.13619e-015	6.8629e-015	5.64067e-015	3.40674e-015	4.83365e-015	5.13054e-015	1.61705e-015	2.5583e-015	7.49725e-016	5.56341e-015	1.05946e-014	9.49472e-016	6.33086e-015	8.92876e-015	1.01767e-014	2.2114e-015	-4.29106e-015
7.81304e-015	1.84959e-015	5.82496e-015	-1.39259e-017	4.69739e-016	3.35206e-015	3.30836e-015	3.88914e-015	2.79949e-015	6.61897e-015	5.3669e-015	3.36899e-015	4.7784e-015	4.96868e-015	1.62428e-015	2.45946e-015	6.01191e-016	5.46759e-015	1.04319e-014	1.12851e-015	6.25737e-015	8.92713e-015	9.87597e-015	1.9126e-015	-4.43175e-015
7.77697e-015	1.77047e-015	5.50545e-015	2.23638e-016	2.82207e-016	3.26769e-015	3.1606e-015	3.72079e-015	2.44918e-015	6.35716e-015	5.09133e-015	3.31232e-015	4.71825e-015	4.78977e-015	1.64064e-015	2.36294e-015	4.45994e-016	5.35117e-015	1.02325e-014	1.32919e-015	6.16666e-015	8.90602e-015	9.55784e-015	1.61537e-015	-4.55496e-015
7.72887e-015	1.70218e-015	5.18366e-015	4.642e-016	1.04248e-016	3.17207e-015	3.01198e-015	3.53068e-015	2.08726e-015	6.07983e-015	4.81353e-015	3.2344e-015	4.65132e-015	4.59481e-015	1.66396e-015	2.26799e-015	2.85866e-016	5.21437e-015	9.99841e-015	1.55013e-015	6.05937e-015	8.86527e-015	9.22371e-015	1.32089e-015	-4.65997e-015
7.66859e-015	1.64291e-015	4.86156e-015	7.04922e-016	-6.27247e-017	3.06508e-015	2.86339e-015	3.31985e-015	1.71548e-015	5.78896e-015	4.53377e-015	3.13267e-015	4.57663e-015	4.38423e-015	1.69169e-015	2.17366e-015	1.23922e-016	5.05744e-015	9.73158e-015	1.79005e-015	5.93642e-015	8.80459e-015	8.87561e-015	1.02981e-015	-4.74582e-015
7.59582e-015	1.59226e-015	4.53994e-015	9.43586e-016	-2.16996e-016	2.94685e-015	2.71586e-015	3.09015e-015	1.33542e-015	5.48614e-015	4.25255e-015	3.00574e-015	4.49283e-015	4.15918e-015	1.72193e-015	2.08035e-015	-3.73365e-017	4.88081e-015	9.43473e-015	2.04686e-015	5.7986e-015	8.72456e-015	8.51606e-015	7.43692e-016	-4.81157e-015
7.51027e-015	1.54825e-015	4.22034e-015	1.17737e-015	-3.57082e-016	2.81723e-015	2.5696e-015	2.84339e-015	9.49212e-016	5.17326e-015	3.96928e-015	2.85239e-015	4.39816e-015	3.91996e-015	1.75274e-015	1.98828e-015	-1.96036e-016	4.68566e-015	9.1109e-015	2.31838e-015	5.64581e-015	8.62535e-015	8.14706e-015	4.63263e-016	-4.85677e-015
7.41223e-015	1.50991e-015	3.90396e-015	1.40402e-015	-4.82659e-016	2.67568e-015	2.42571e-015	2.581e-015	5.58894e-016	4.85268e-015	3.6841e-015	2.67147e-015	4.29132e-015	3.66766e-015	1.78213e-015	1.89721e-015	-3.49432e-016	4.47254e-015	8.76305e-015	2.60218e-015	5.47862e-015	8.5067e-015	7.77092e-015	1.88935e-016	-4.88071e-015
7.30196e-015	1.47591e-015	3.59188e-015	1.62127e-015	-5.93378e-016	2.52169e-015	2.28488e-015	2.305e-015	1.66053e-016	4.52674e-015	3.39633e-015	2.46205e-015	4.17068e-015	3.40367e-015	1.80757e-015	1.80722e-015	-4.95594e-016	4.24241e-015	8.39373e-015	2.89676e-015	5.29776e-015	8.36933e-015	7.39051e-015	-7.80869e-017	-4.88289e-015
7.1802e-015	1.44447e-015	3.28567e-015	1.8265e-015	-6.88606e-016	2.35643e-015	2.14802e-015	2.01773e-015	-2.27595e-016	4.19699e-015	3.10644e-015	2.22323e-015	4.03572e-015	3.12956e-015	1.82643e-015	1.71825e-015	-6.32942e-016	3.99611e-015	8.00579e-015	3.19972e-015	5.10393e-015	8.21343e-015	7.00809e-015	-3.37364e-016	-4.86338e-015
7.04696e-015	1.41467e-015	2.98661e-015	2.01769e-015	-7.68073e-016	2.18013e-015	2.01608e-015	1.72084e-015	-6.20659e-016	3.86557e-015	2.81398e-015	1.95539e-015	3.88542e-015	2.84634e-015	1.83746e-015	1.63063e-015	-7.58727e-016	3.73476e-015	7.60247e-015	3.50897e-015	4.89748e-015	8.03997e-015	6.62693e-015	-5.88696e-016	-4.82242e-015
6.90314e-015	1.38552e-015	2.69564e-015	2.19293e-015	-8.31783e-016	1.993e-015	1.88862e-015	1.41575e-015	-1.0118e-015	3.53416e-015	2.51929e-015	1.65923e-015	3.71965e-015	2.55518e-015	1.83867e-015	1.54481e-015	-8.70709e-016	3.45872e-015	7.18719e-015	3.82191e-015	4.67911e-015	7.85064e-015	6.24966e-015	-8.31417e-016	-4.7602e-015
6.74973e-015	1.35575e-015	2.41368e-015	2.35067e-015	-8.79611e-016	1.79569e-015	1.76624e-015	1.10502e-015	-1.39968e-015	3.20406e-015	2.22204e-015	1.33572e-015	3.53785e-015	2.25726e-015	1.82901e-015	1.4614e-015	-9.67127e-016	3.16865e-015	6.76293e-015	4.13612e-015	4.44918e-015	7.64631e-015	5.87923e-015	-1.06529e-015	-4.67686e-015
6.58713e-015	1.3242e-015	2.14115e-015	2.48901e-015	-9.11877e-016	1.58851e-015	1.64946e-015	7.9146e-016	-1.7833e-015	2.87668e-015	1.92242e-015	9.86316e-016	3.34001e-015	1.95363e-015	1.80674e-015	1.38119e-015	-1.04692e-015	2.86588e-015	6.33218e-015	4.44903e-015	4.20839e-015	7.42779e-015	5.51799e-015	-1.29014e-015	-4.57235e-015
6.41541e-015	1.29012e-015	1.87891e-015	2.60637e-015	-9.28912e-016	1.37221e-015	1.5383e-015	4.77154e-016	-2.16162e-015	2.55386e-015	1.62095e-015	6.13464e-016	3.12618e-015	1.64564e-015	1.77085e-015	1.30446e-015	-1.10938e-015	2.55137e-015	5.8984e-015	4.75784e-015	3.9574e-015	7.19649e-015	5.16889e-015	-1.50627e-015	-4.44741e-015
6.23544e-015	1.25233e-015	1.62766e-015	2.70153e-015	-9.31528e-016	1.14767e-015	1.4328e-015	1.63996e-016	-2.53418e-015	2.23683e-015	1.31751e-015	2.19301e-016	2.89655e-015	1.33456e-015	1.72082e-015	1.23255e-015	-1.1527e-015	2.22557e-015	5.46421e-015	5.06003e-015	3.69644e-015	6.95417e-015	4.83456e-015	-1.71325e-015	-4.30264e-015
6.04779e-015	1.21031e-015	1.38762e-015	2.7741e-015	-9.20466e-016	9.14974e-016	1.33294e-015	-1.45929e-016	-2.90018e-015	1.92651e-015	1.01238e-015	-1.93531e-016	2.65155e-015	1.02133e-015	1.65624e-015	1.16659e-015	-1.17619e-015	1.88976e-015	5.03237e-015	5.35269e-015	3.4262e-015	6.7025e-015	4.51738e-015	-1.91015e-015	-4.13927e-015
5.85324e-015	1.16435e-015	1.15896e-015	2.82339e-015	-8.96369e-016	6.75923e-016	1.23889e-015	-4.51043e-016	-3.25895e-015	1.6237e-015	7.06056e-016	-6.21821e-016	2.39203e-015	7.07579e-016	1.57643e-015	1.10689e-015	-1.17951e-015	1.54551e-015	4.60554e-015	5.63431e-015	3.14666e-015	6.44306e-015	4.21995e-015	-2.09762e-015	-3.95859e-015
5.65204e-015	1.11407e-015	9.42595e-016	2.84892e-015	-8.60188e-016	4.30664e-016	1.15007e-015	-7.49284e-016	-3.61016e-015	1.32873e-015	4.00028e-016	-1.06125e-015	2.11926e-015	3.94893e-016	1.48109e-015	1.05432e-015	-1.16232e-015	1.19413e-015	4.18604e-015	5.90248e-015	2.85959e-015	6.17778e-015	3.94395e-015	-2.27503e-015	-3.76253e-015
5.44397e-015	1.05891e-015	7.38662e-016	2.85085e-015	-8.12464e-016	1.80535e-016	1.06644e-015	-1.03865e-015	-3.95316e-015	1.04226e-015	9.44391e-017	-1.50805e-015	1.83416e-015	8.48098e-017	1.37044e-015	1.01009e-015	-1.12555e-015	8.36969e-016	3.77621e-015	6.15422e-015	2.56528e-015	5.90875e-015	3.69067e-015	-2.44233e-015	-3.55215e-015
5.22981e-015	9.98834e-016	5.47176e-016	2.82963e-015	-7.5417e-016	-7.31923e-017	9.87078e-016	-1.31732e-015	-4.28826e-015	7.64296e-016	-2.10053e-016	-1.95862e-015	1.53821e-015	-2.2182e-016	1.245e-015	9.7504e-016	-1.06907e-015	4.74918e-016	3.3775e-015	6.38691e-015	2.26402e-015	5.63826e-015	3.46134e-015	-2.59973e-015	-3.32829e-015
5.01067e-015	9.34245e-016	3.67837e-016	2.78535e-015	-6.86513e-016	-3.30113e-016	9.11798e-016	-1.58394e-015	-4.61551e-015	4.95031e-016	-5.12712e-016	-2.40871e-015	1.23353e-015	-5.24616e-016	1.1049e-015	9.49711e-016	-9.94038e-016	1.09014e-016	2.99152e-015	6.5986e-015	1.95642e-015	5.36819e-015	3.25773e-015	-2.74753e-015	-3.09344e-015
4.78643e-015	8.65751e-016	2.00872e-016	2.71858e-015	-6.1039e-016	-5.89025e-016	8.39556e-016	-1.83791e-015	-4.93465e-015	2.35203e-016	-8.12804e-016	-2.85359e-015	9.21487e-016	-8.22391e-016	9.51258e-016	9.34834e-016	-9.01005e-016	-2.59234e-016	2.61951e-015	6.78758e-015	1.64348e-015	5.09943e-015	3.08076e-015	-2.88598e-015	-2.84856e-015
4.55797e-015	7.94416e-016	4.60107e-017	2.63069e-015	-5.2693e-016	-8.48477e-016	7.69423e-016	-2.07789e-015	-5.24585e-015	-1.53911e-017	-1.10957e-015	-3.28816e-015	6.03833e-016	-1.1141e-015	7.85057e-016	9.31665e-016	-7.91331e-016	-6.28356e-016	2.2632e-015	6.95154e-015	1.32625e-015	4.83424e-015	2.93125e-015	-3.01528e-015	-2.59542e-015
4.32641e-015	7.20979e-016	-9.75303e-017	2.52317e-015	-4.36863e-016	-1.10778e-015	7.00402e-016	-2.30238e-015	-5.54926e-015	-2.56923e-016	-1.40216e-015	-3.708e-015	2.82182e-016	-1.39858e-015	6.07001e-016	9.40624e-016	-6.66212e-016	-9.96654e-016	1.9233e-015	7.08823e-015	1.00548e-015	4.57469e-015	2.80926e-015	-3.13525e-015	-2.33531e-015
4.09158e-015	6.45716e-016	-2.29136e-016	2.39715e-015	-3.41102e-016	-1.36575e-015	6.31752e-016	-2.51129e-015	-5.84564e-015	-4.89348e-016	-1.68935e-015	-4.10873e-015	-4.07558e-017	-1.6752e-015	4.18225e-016	9.61832e-016	-5.27472e-016	-1.36247e-015	1.6002e-015	7.19524e-015	6.81339e-016	4.32127e-015	2.71437e-015	-3.24611e-015	-2.06983e-015
3.85416e-015	5.70955e-016	-3.49059e-016	2.25412e-015	-2.40623e-016	-1.62083e-015	5.62998e-016	-2.70363e-015	-6.13633e-015	-7.13231e-016	-1.9699e-015	-4.4859e-015	-3.63114e-016	-1.94286e-015	2.20572e-016	9.95826e-016	-3.76678e-016	-1.7239e-015	1.29516e-015	7.27154e-015	3.54252e-016	4.07518e-015	2.64616e-015	-3.34795e-015	-1.80166e-015
3.61447e-015	4.984e-016	-4.57267e-016	2.09609e-015	-1.36407e-016	-1.87206e-015	4.92938e-016	-2.87978e-015	-6.42198e-015	-9.29e-016	-2.2433e-015	-4.83524e-015	-6.82823e-016	-2.20073e-015	1.62187e-017	1.0428e-015	-2.1549e-016	-2.07913e-015	1.0082e-015	7.31627e-015	2.54673e-017	3.838e-015	2.60444e-015	-3.4413e-015	-1.53238e-015
3.37279e-015	4.29384e-016	-5.54162e-016	1.92493e-015	-2.8494e-017	-2.11819e-015	4.20731e-016	-3.03866e-015	-6.70289e-015	-1.13752e-015	-2.50889e-015	-5.15297e-015	-9.97592e-016	-2.44819e-015	-1.92776e-016	1.10309e-015	-4.6205e-017	-2.42695e-015	7.39971e-016	7.32807e-015	-3.04295e-016	3.61114e-015	2.58822e-015	-3.52672e-015	-1.26357e-015
3.1301e-015	3.65822e-016	-6.40811e-016	1.74206e-015	8.25937e-017	-2.35844e-015	3.45582e-016	-3.18052e-015	-6.97968e-015	-1.33861e-015	-2.76567e-015	-5.43518e-015	-1.30553e-015	-2.68457e-015	-4.04416e-016	1.17637e-015	1.29229e-016	-2.76539e-015	4.90123e-016	7.30623e-015	-6.33711e-016	3.39507e-015	2.59521e-015	-3.6042e-015	-9.97241e-016
2.88661e-015	3.09088e-016	-7.17071e-016	1.54972e-015	1.96417e-016	-2.59223e-015	2.66287e-016	-3.30547e-015	-7.25288e-015	-1.53334e-015	-3.01255e-015	-5.67819e-015	-1.60469e-015	-2.90916e-015	-6.16008e-016	1.26242e-015	3.08839e-016	-3.09276e-015	2.5829e-016	7.24974e-015	-9.61638e-016	3.19017e-015	2.62337e-015	-3.6742e-015	-7.35016e-016
2.64304e-015	2.60674e-016	-7.83084e-016	1.35042e-015	3.13376e-016	-2.81919e-015	1.81471e-016	-3.41388e-015	-7.52305e-015	-1.7221e-015	-3.24899e-015	-5.8789e-015	-1.89306e-015	-3.12166e-015	-8.25588e-016	1.36099e-015	4.90603e-016	-3.4076e-015	4.40934e-017	7.15799e-015	-1.28777e-015	2.99742e-015	2.67143e-015	-3.73686e-015	-4.78051e-016
2.4003e-015	2.22764e-016	-8.39356e-016	1.14629e-015	4.3361e-016	-3.03842e-015	8.96702e-017	-3.50603e-015	-7.79116e-015	-1.90601e-015	-3.47387e-015	-6.03543e-015	-2.16904e-015	-3.32087e-015	-1.0308e-015	1.47135e-015	6.72548e-016	-3.7084e-015	-1.52032e-016	7.0307e-015	-1.61084e-015	2.8164e-015	2.73727e-015	-3.79302e-015	-2.27449e-016
2.15873e-015	1.97051e-016	-8.85897e-016	9.39572e-016	5.56977e-016	-3.24922e-015	-9.45118e-018	-3.58285e-015	-8.05732e-015	-2.08552e-015	-3.68684e-015	-6.14576e-015	-2.43136e-015	-3.50581e-015	-1.22957e-015	1.59291e-015	8.53305e-016	-3.99305e-015	-3.30418e-016	6.86895e-015	-1.93018e-015	2.64751e-015	2.8181e-015	-3.84235e-015	1.5244e-017
1.91911e-015	1.8533e-016	-9.23172e-016	7.32097e-016	6.8307e-016	-3.45111e-015	-1.16061e-016	-3.64549e-015	-8.32186e-015	-2.26168e-015	-3.88759e-015	-6.20845e-015	-2.67822e-015	-3.67629e-015	-1.4195e-015	1.72518e-015	1.03106e-015	-4.26021e-015	-4.91504e-016	6.67291e-015	-2.24444e-015	2.49099e-015	2.91176e-015	-3.8851e-015	2.48601e-016
1.68225e-015	1.88921e-016	-9.51775e-016	5.25978e-016	8.12265e-016	-3.64378e-015	-2.30745e-016	-3.69482e-015	-8.58511e-015	-2.43435e-015	-4.07581e-015	-6.22237e-015	-2.90874e-015	-3.83287e-015	-1.59806e-015	1.8672e-015	1.20403e-015	-4.5086e-015	-6.35417e-016	6.44333e-015	-2.55264e-015	2.34686e-015	3.01467e-015	-3.92128e-015	4.72041e-016
1.44845e-015	2.09551e-016	-9.72021e-016	3.23346e-016	9.44687e-016	-3.82667e-015	-3.54662e-016	-3.73149e-015	-8.84781e-015	-2.60386e-015	-4.25155e-015	-6.18723e-015	-3.12171e-015	-3.97499e-015	-1.76362e-015	2.01815e-015	1.37023e-015	-4.73679e-015	-7.62954e-016	6.18151e-015	-2.85351e-015	2.21466e-015	3.12406e-015	-3.95072e-015	6.84598e-016
1.21861e-015	2.47964e-016	-9.84051e-016	1.26797e-016	1.08049e-015	-3.99945e-015	-4.88037e-016	-3.75659e-015	-9.10973e-015	-2.77165e-015	-4.41459e-015	-6.10357e-015	-3.31633e-015	-4.10214e-015	-1.91421e-015	2.17706e-015	1.52756e-015	-4.94348e-015	-8.74822e-016	5.88865e-015	-3.14624e-015	2.09315e-015	3.23753e-015	-3.97388e-015	8.85448e-016
9.93966e-016	3.06101e-016	-9.8807e-016	-6.19227e-017	1.21976e-015	-4.16295e-015	-6.30958e-016	-3.77204e-015	-9.3711e-015	-2.93828e-015	-4.56555e-015	-5.97256e-015	-3.49191e-015	-4.21455e-015	-2.04734e-015	2.34224e-015	1.67492e-015	-5.12685e-015	-9.71849e-016	5.56675e-015	-3.4294e-015	1.98151e-015	3.35201e-015	-3.99097e-015	1.074e-015
7.74883e-016	3.85369e-016	-9.8485e-016	-2.41341e-016	1.36291e-015	-4.31779e-015	-7.84082e-016	-3.77961e-015	-9.63148e-015	-3.1039e-015	-4.70445e-015	-5.79518e-015	-3.6485e-015	-4.31209e-015	-2.1612e-015	2.51223e-015	1.81164e-015	-5.28617e-015	-1.05489e-015	5.21712e-015	-3.70243e-015	1.87885e-015	3.46429e-015	-4.00186e-015	1.24941e-015
5.61868e-016	4.86176e-016	-9.74086e-016	-4.1009e-016	1.50993e-015	-4.46365e-015	-9.46754e-016	-3.78113e-015	-9.89089e-015	-3.26885e-015	-4.83125e-015	-5.57291e-015	-3.78599e-015	-4.39457e-015	-2.25415e-015	2.68559e-015	1.93645e-015	-5.42082e-015	-1.12514e-015	4.84154e-015	-3.96437e-015	1.78377e-015	3.57115e-015	-4.00715e-015	1.41085e-015
3.56189e-016	6.09321e-016	-9.56034e-016	-5.66054e-016	1.66154e-015	-4.6015e-015	-1.11938e-015	-3.77842e-015	-1.01483e-014	-3.43345e-015	-4.9466e-015	-5.30845e-015	-3.9048e-015	-4.46251e-015	-2.32462e-015	2.86132e-015	2.04859e-015	-5.53016e-015	-1.18334e-015	4.44283e-015	-4.21415e-015	1.69486e-015	3.6696e-015	-4.00653e-015	1.55804e-015
1.58538e-016	7.54607e-016	-9.31244e-016	-7.07998e-016	1.81807e-015	-4.73162e-015	-1.30137e-015	-3.77326e-015	-1.04036e-014	-3.59822e-015	-5.05105e-015	-5.00547e-015	-4.00503e-015	-4.51615e-015	-2.37184e-015	3.03813e-015	2.14713e-015	-5.61403e-015	-1.22987e-015	4.02309e-015	-4.45165e-015	1.61092e-015	3.75741e-015	-4.00015e-015	1.69104e-015
-3.00036e-017	9.2174e-016	-8.99713e-016	-8.34717e-016	1.9792e-015	-4.85474e-015	-1.49254e-015	-3.76781e-015	-1.06561e-014	-3.7635e-015	-5.14551e-015	-4.66811e-015	-4.08731e-015	-4.55563e-015	-2.39479e-015	3.21469e-015	2.23197e-015	-5.67198e-015	-1.26548e-015	3.58518e-015	-4.67595e-015	1.53049e-015	3.83201e-015	-3.98832e-015	1.80969e-015
-2.08186e-016	1.11028e-015	-8.61679e-016	-9.44822e-016	2.14519e-015	-4.97143e-015	-1.69245e-015	-3.76433e-015	-1.09052e-014	-3.93007e-015	-5.23013e-015	-4.30055e-015	-4.15296e-015	-4.5816e-015	-2.39231e-015	3.38928e-015	2.30204e-015	-5.70406e-015	-1.29034e-015	3.13255e-015	-4.88594e-015	1.45147e-015	3.89053e-015	-3.97079e-015	1.91381e-015
-3.75261e-016	1.32005e-015	-8.17513e-016	-1.03809e-015	2.31581e-015	-5.08317e-015	-1.90032e-015	-3.76526e-015	-1.11506e-014	-4.0978e-015	-5.30478e-015	-3.90686e-015	-4.20333e-015	-4.59401e-015	-2.36375e-015	3.56038e-015	2.35718e-015	-5.71017e-015	-1.30512e-015	2.66778e-015	-5.08169e-015	1.37281e-015	3.93094e-015	-3.94781e-015	2.00365e-015
-5.30808e-016	1.55009e-015	-7.67404e-016	-1.11409e-015	2.49146e-015	-5.1904e-015	-2.11579e-015	-3.77258e-015	-1.13911e-014	-4.26672e-015	-5.37043e-015	-3.49099e-015	-4.23887e-015	-4.59368e-015	-2.3089e-015	3.72685e-015	2.39724e-015	-5.69122e-015	-1.31064e-015	2.19439e-015	-5.26201e-015	1.29332e-015	3.95117e-015	-3.91971e-015	2.07899e-015
-6.74537e-016	1.79942e-015	-7.12049e-016	-1.1727e-015	2.67131e-015	-5.29426e-015	-2.33767e-015	-3.78821e-015	-1.1626e-014	-4.43663e-015	-5.42865e-015	-3.05815e-015	-4.26125e-015	-4.581e-015	-2.22737e-015	3.88745e-015	2.42245e-015	-5.64759e-015	-1.30759e-015	1.71582e-015	-5.427e-015	1.21223e-015	3.94897e-015	-3.88617e-015	2.14003e-015
-8.05261e-016	2.06591e-015	-6.5134e-016	-1.21343e-015	2.85511e-015	-5.39594e-015	-2.56479e-015	-3.81403e-015	-1.18543e-014	-4.60748e-015	-5.48051e-015	-2.61425e-015	-4.27208e-015	-4.5567e-015	-2.12038e-015	4.04096e-015	2.43363e-015	-5.58119e-015	-1.29689e-015	1.23547e-015	-5.57637e-015	1.12776e-015	3.92329e-015	-3.8475e-015	2.18703e-015
-9.22835e-016	2.34804e-015	-5.85396e-016	-1.23656e-015	3.04288e-015	-5.49589e-015	-2.79562e-015	-3.85177e-015	-1.20751e-014	-4.77994e-015	-5.52579e-015	-2.1642e-015	-4.27301e-015	-4.52137e-015	-1.98791e-015	4.18661e-015	2.43117e-015	-5.49307e-015	-1.27823e-015	7.56685e-016	-5.71005e-015	1.03858e-015	3.8727e-015	-3.80385e-015	2.21999e-015
-1.02665e-015	2.64341e-015	-5.14713e-016	-1.24234e-015	3.23383e-015	-5.59528e-015	-3.02878e-015	-3.90332e-015	-1.22878e-014	-4.95398e-015	-5.56557e-015	-1.71354e-015	-4.26567e-015	-4.47588e-015	-1.83035e-015	4.32351e-015	2.41593e-015	-5.38499e-015	-1.2528e-015	2.82733e-016	-5.82787e-015	9.43782e-016	3.79671e-015	-3.75577e-015	2.23904e-015
-1.1164e-015	2.94976e-015	-4.39736e-016	-1.23108e-015	3.42732e-015	-5.6948e-015	-3.26326e-015	-3.97094e-015	-1.24915e-014	-5.12883e-015	-5.60099e-015	-1.26786e-015	-4.25135e-015	-4.42128e-015	-1.64851e-015	4.4508e-015	2.38841e-015	-5.25931e-015	-1.22127e-015	-1.83811e-016	-5.9301e-015	8.42697e-016	3.69417e-015	-3.70317e-015	2.24472e-015
-1.19196e-015	3.26436e-015	-3.61049e-016	-1.20309e-015	3.62249e-015	-5.79543e-015	-3.4975e-015	-4.05637e-015	-1.26855e-014	-5.30418e-015	-5.63286e-015	-8.32142e-016	-4.23165e-015	-4.35838e-015	-1.44349e-015	4.56822e-015	2.34935e-015	-5.11748e-015	-1.1848e-015	-6.39236e-016	-6.0168e-015	7.34653e-016	3.56452e-015	-3.64606e-015	2.23696e-015
-1.25394e-015	3.58493e-015	-2.7907e-016	-1.15927e-015	3.81863e-015	-5.89776e-015	-3.7298e-015	-4.16141e-015	-1.28685e-014	-5.48013e-015	-5.66199e-015	-4.11371e-016	-4.20774e-015	-4.28782e-015	-1.21635e-015	4.67525e-015	2.3e-015	-4.96181e-015	-1.14369e-015	-1.08058e-015	-6.08833e-015	6.18916e-016	3.40735e-015	-3.58532e-015	2.21609e-015
-1.3025e-015	3.90841e-015	-1.94563e-016	-1.09993e-015	4.01456e-015	-6.00239e-015	-3.95885e-015	-4.28817e-015	-1.304e-014	-5.65642e-015	-5.6883e-015	-1.0398e-017	-4.18161e-015	-4.21087e-015	-9.69062e-016	4.77128e-015	2.24076e-015	-4.79481e-015	-1.09838e-015	-1.50511e-015	-6.14546e-015	4.95177e-016	3.22361e-015	-3.52091e-015	2.18198e-015
-1.33801e-015	4.23145e-015	-1.08091e-016	-1.02619e-015	4.20945e-015	-6.11013e-015	-4.18347e-015	-4.43875e-015	-1.31995e-014	-5.83316e-015	-5.71284e-015	3.66029e-016	-4.15573e-015	-4.12868e-015	-7.02815e-016	4.85621e-015	2.1725e-015	-4.61907e-015	-1.04937e-015	-1.91007e-015	-6.18901e-015	3.63114e-016	3.01351e-015	-3.45332e-015	2.13535e-015
-1.36124e-015	4.55041e-015	-2.06039e-017	-9.39234e-016	4.40183e-015	-6.22159e-015	-4.40231e-015	-4.61418e-015	-1.33461e-014	-6.00964e-015	-5.7358e-015	7.13593e-016	-4.13152e-015	-4.04193e-015	-4.19859e-016	4.9305e-015	2.09639e-015	-4.43706e-015	-9.97714e-016	-2.29335e-015	-6.21945e-015	2.2226e-016	2.77814e-015	-3.3834e-015	2.076e-015
-1.37243e-015	4.86143e-015	6.72938e-017	-8.40781e-016	4.59038e-015	-6.33704e-015	-4.61391e-015	-4.81479e-015	-1.34796e-014	-6.18618e-015	-5.75729e-015	1.0281e-015	-4.11011e-015	-3.95237e-015	-1.22443e-016	4.99413e-015	2.01344e-015	-4.25078e-015	-9.44451e-016	-2.65282e-015	-6.23803e-015	7.27157e-017	2.51847e-015	-3.31187e-015	2.0039e-015
-1.37206e-015	5.16132e-015	1.55652e-016	-7.31576e-016	4.7735e-015	-6.45743e-015	-4.81688e-015	-5.04192e-015	-1.35994e-014	-6.36223e-015	-5.77729e-015	1.30674e-015	-4.09276e-015	-3.86082e-015	1.8719e-016	5.04784e-015	1.92508e-015	-4.06364e-015	-8.90518e-016	-2.9866e-015	-6.24615e-015	-8.52828e-017	2.23537e-015	-3.23974e-015	1.91918e-015
-1.36126e-015	5.44718e-015	2.43539e-016	-6.12771e-016	4.94969e-015	-6.58258e-015	-5.00981e-015	-5.29679e-015	-1.37047e-014	-6.53759e-015	-5.79574e-015	1.54656e-015	-4.08133e-015	-3.76864e-015	5.06924e-016	5.09189e-015	1.83225e-015	-3.8785e-015	-8.3659e-016	-3.29267e-015	-6.24511e-015	-2.50932e-016	1.93047e-015	-3.16746e-015	1.82118e-015
-1.3411e-015	5.71577e-015	3.29845e-016	-4.85714e-016	5.11717e-015	-6.71229e-015	-5.19111e-015	-5.57954e-015	-1.37957e-014	-6.71159e-015	-5.813e-015	1.74509e-015	-4.0766e-015	-3.67652e-015	8.34127e-016	5.12696e-015	1.73542e-015	-3.69762e-015	-7.83857e-016	-3.56948e-015	-6.23568e-015	-4.23614e-016	1.60552e-015	-3.09601e-015	1.70967e-015
-1.31267e-015	5.96393e-015	4.14447e-016	-3.51446e-016	5.27439e-015	-6.84627e-015	-5.36013e-015	-5.89004e-015	-1.38728e-014	-6.88396e-015	-5.82884e-015	1.90041e-015	-4.079e-015	-3.58593e-015	1.16587e-015	5.15365e-015	1.63593e-015	-3.52414e-015	-7.32867e-016	-3.81636e-015	-6.21895e-015	-6.02976e-016	1.26223e-015	-3.02635e-015	1.585e-015
-1.27734e-015	6.18835e-015	4.96615e-016	-2.11474e-016	5.42009e-015	-6.98407e-015	-5.51604e-015	-6.22795e-015	-1.39358e-014	-7.05511e-015	-5.84324e-015	2.0115e-015	-4.0895e-015	-3.4982e-015	1.49983e-015	5.17264e-015	1.53443e-015	-3.3608e-015	-6.84915e-016	-4.03264e-015	-6.19599e-015	-7.88111e-016	9.03238e-016	-2.95952e-015	1.44705e-015
-1.23654e-015	6.38581e-015	5.7585e-016	-6.73566e-017	5.55253e-015	-7.12515e-015	-5.65812e-015	-6.59272e-015	-1.39853e-014	-7.22512e-015	-5.85619e-015	2.07729e-015	-4.10909e-015	-3.41426e-015	1.83268e-015	5.18463e-015	1.43108e-015	-3.20998e-015	-6.40748e-016	-4.21786e-015	-6.16818e-015	-9.78636e-016	5.30239e-016	-2.89657e-015	1.29583e-015
-1.19154e-015	6.55378e-015	6.51712e-016	7.94438e-017	5.67013e-015	-7.26895e-015	-5.78499e-015	-6.98413e-015	-1.40218e-014	-7.39433e-015	-5.86744e-015	2.09801e-015	-4.13805e-015	-3.33466e-015	2.16188e-015	5.19016e-015	1.32659e-015	-3.07439e-015	-6.01691e-016	-4.37197e-015	-6.13648e-015	-1.17381e-015	1.44947e-016	-2.83855e-015	1.13164e-015
-1.14429e-015	6.68985e-015	7.23378e-016	2.27801e-016	5.77133e-015	-7.41519e-015	-5.89671e-015	-7.40135e-015	-1.40455e-014	-7.56316e-015	-5.87683e-015	2.07297e-015	-4.17644e-015	-3.26024e-015	2.48436e-015	5.19025e-015	1.22238e-015	-2.95607e-015	-5.68564e-016	-4.49492e-015	-6.10287e-015	-1.37276e-015	-2.50169e-016	-2.78639e-015	9.54433e-016
-1.09616e-015	6.7922e-015	7.90195e-016	3.76483e-016	5.85569e-015	-7.56226e-015	-5.99308e-015	-7.84253e-015	-1.40572e-014	-7.73099e-015	-5.884e-015	2.00303e-015	-4.22418e-015	-3.19219e-015	2.79765e-015	5.18593e-015	1.11922e-015	-2.85663e-015	-5.42366e-016	-4.58759e-015	-6.06905e-015	-1.57411e-015	-6.52823e-016	-2.74138e-015	7.64006e-016
-1.04883e-015	6.85936e-015	8.51544e-016	5.24533e-016	5.92196e-015	-7.70917e-015	-6.07361e-015	-8.30602e-015	-1.40581e-014	-7.89761e-015	-5.88898e-015	1.89002e-015	-4.28084e-015	-3.13119e-015	3.09956e-015	5.17773e-015	1.01725e-015	-2.77832e-015	-5.24439e-016	-4.65193e-015	-6.03651e-015	-1.77697e-015	-1.06052e-015	-2.70442e-015	5.60605e-016
-1.00429e-015	6.88918e-015	9.06817e-016	6.71163e-016	5.96865e-015	-7.85475e-015	-6.13827e-015	-8.79103e-015	-1.4049e-014	-8.06308e-015	-5.89145e-015	1.73563e-015	-4.34631e-015	-3.07825e-015	3.38742e-015	5.16617e-015	9.17175e-016	-2.72159e-015	-5.15224e-016	-4.68905e-015	-6.00689e-015	-1.98051e-015	-1.47107e-015	-2.67638e-015	3.44811e-016
-9.64271e-016	6.8811e-015	9.54883e-016	8.14939e-016	5.99476e-015	-7.99769e-015	-6.18744e-015	-9.29503e-015	-1.40315e-014	-8.22733e-015	-5.89145e-015	1.54199e-015	-4.42029e-015	-3.03426e-015	3.65836e-015	5.15173e-015	8.19979e-016	-2.68841e-015	-5.15355e-016	-4.70045e-015	-5.98173e-015	-2.18403e-015	-1.88267e-015	-2.65841e-015	1.16479e-016
-9.29874e-016	6.83465e-015	9.95387e-016	9.54821e-016	6.00016e-015	-8.13608e-015	-6.22139e-015	-9.81493e-015	-1.40068e-014	-8.39005e-015	-5.889e-015	1.31142e-015	-4.50177e-015	-2.99905e-015	3.91063e-015	5.13565e-015	7.25857e-016	-2.68008e-015	-5.25985e-016	-4.68774e-015	-5.96213e-015	-2.38685e-015	-2.29314e-015	-2.65197e-015	-1.23849e-016
-9.02128e-016	6.749e-015	1.02773e-015	1.09053e-015	5.98466e-015	-8.26815e-015	-6.24063e-015	-1.03472e-014	-1.39756e-014	-8.55166e-015	-5.88418e-015	1.04684e-015	-4.59018e-015	-2.97268e-015	4.14233e-015	5.11865e-015	6.34119e-016	-2.69698e-015	-5.48079e-016	-4.65334e-015	-5.94964e-015	-2.5882e-015	-2.70062e-015	-2.65785e-015	-3.75689e-016
-8.82695e-016	6.62442e-015	1.05156e-015	1.22137e-015	5.94812e-015	-8.39249e-015	-6.24598e-015	-1.08882e-014	-1.39387e-014	-8.71245e-015	-5.87731e-015	7.5082e-016	-4.68486e-015	-2.95566e-015	4.35171e-015	5.10133e-015	5.4543e-016	-2.73962e-015	-5.82516e-016	-4.59914e-015	-5.945e-015	-2.78708e-015	-3.10372e-015	-2.67681e-015	-6.38413e-016
-8.72274e-016	6.46189e-015	1.06636e-015	1.34648e-015	5.89038e-015	-8.50861e-015	-6.23874e-015	-1.14347e-014	-1.38978e-014	-8.87261e-015	-5.86865e-015	4.27362e-016	-4.78462e-015	-2.94831e-015	4.53725e-015	5.0841e-015	4.60581e-016	-2.80814e-015	-6.29491e-016	-4.52756e-015	-5.94903e-015	-2.98319e-015	-3.50087e-015	-2.70985e-015	-9.11572e-016
-8.71917e-016	6.26244e-015	1.07254e-015	1.46633e-015	5.81142e-015	-8.61547e-015	-6.21953e-015	-1.19835e-014	-1.38536e-014	-9.03158e-015	-5.85869e-015	8.03678e-017	-4.88837e-015	-2.95102e-015	4.69761e-015	5.06757e-015	3.79729e-016	-2.902e-015	-6.90967e-016	-4.44192e-015	-5.96298e-015	-3.17692e-015	-3.89079e-015	-2.75748e-015	-1.19419e-015
-8.8276e-016	6.02709e-015	1.07006e-015	1.58047e-015	5.7116e-015	-8.71046e-015	-6.18938e-015	-1.25307e-014	-1.38072e-014	-9.19025e-015	-5.84797e-015	-2.864e-016	-4.99573e-015	-2.96354e-015	4.83124e-015	5.0523e-015	3.0241e-016	-3.02055e-015	-7.67082e-016	-4.34479e-015	-5.98835e-015	-3.36776e-015	-4.27188e-015	-2.82008e-015	-1.48581e-015
-9.05211e-016	5.75698e-015	1.05771e-015	1.68845e-015	5.59196e-015	-8.79278e-015	-6.14944e-015	-1.30727e-014	-1.37596e-014	-9.34863e-015	-5.83645e-015	-6.6992e-016	-5.10613e-015	-2.98565e-015	4.93763e-015	5.0384e-015	2.29191e-016	-3.16345e-015	-8.5807e-016	-4.23957e-015	-6.02591e-015	-3.55606e-015	-4.64314e-015	-2.89805e-015	-1.78564e-015
-9.40274e-016	5.45459e-015	1.03552e-015	1.79045e-015	5.45341e-015	-8.8617e-015	-6.10115e-015	-1.36054e-014	-1.37118e-014	-9.50659e-015	-5.8252e-015	-1.06622e-015	-5.21838e-015	-3.01667e-015	5.01674e-015	5.02588e-015	1.59493e-016	-3.32932e-015	-9.64532e-016	-4.12907e-015	-6.07635e-015	-3.74268e-015	-5.00378e-015	-2.99169e-015	-2.09284e-015
-9.88577e-016	5.12204e-015	1.00357e-015	1.88644e-015	5.29709e-015	-8.91657e-015	-6.04554e-015	-1.41248e-014	-1.36649e-014	-9.6644e-015	-5.81555e-015	-1.47146e-015	-5.33121e-015	-3.05646e-015	5.06789e-015	5.01478e-015	9.31225e-017	-3.51684e-015	-1.08694e-015	-4.01593e-015	-6.14094e-015	-3.92748e-015	-5.35319e-015	-3.10169e-015	-2.40682e-015
-1.05023e-015	4.762e-015	9.61853e-016	1.97562e-015	5.12405e-015	-8.95586e-015	-5.98408e-015	-1.46262e-014	-1.362e-014	-9.82191e-015	-5.80846e-015	-1.88189e-015	-5.44447e-015	-3.10511e-015	5.09151e-015	5.00425e-015	3.01062e-017	-3.72502e-015	-1.22488e-015	-3.90362e-015	-6.21979e-015	-4.11157e-015	-5.69135e-015	-3.22817e-015	-2.72649e-015
-1.12523e-015	4.37719e-015	9.10239e-016	2.05767e-015	4.93555e-015	-8.97854e-015	-5.91818e-015	-1.51064e-014	-1.35785e-014	-9.97873e-015	-5.80539e-015	-2.29336e-015	-5.55697e-015	-3.16227e-015	5.08766e-015	4.99435e-015	-2.95184e-017	-3.95196e-015	-1.37835e-015	-3.79526e-015	-6.31318e-015	-4.2955e-015	-6.01846e-015	-3.37132e-015	-3.05082e-015
-1.2127e-015	3.97101e-015	8.48791e-016	2.13323e-015	4.73303e-015	-8.98443e-015	-5.84901e-015	-1.5561e-014	-1.35411e-014	-1.01349e-014	-5.80819e-015	-2.70256e-015	-5.66799e-015	-3.22711e-015	5.05688e-015	4.98501e-015	-8.60116e-017	-4.19575e-015	-1.54853e-015	-3.69346e-015	-6.42176e-015	-4.48018e-015	-6.33362e-015	-3.53099e-015	-3.37888e-015
-1.31174e-015	3.54664e-015	7.77695e-016	2.20255e-015	4.51895e-015	-8.97319e-015	-5.77842e-015	-1.5986e-014	-1.35087e-014	-1.02902e-014	-5.81767e-015	-3.10631e-015	-5.77715e-015	-3.2988e-015	4.99943e-015	4.97541e-015	-1.40046e-016	-4.45501e-015	-1.73479e-015	-3.60119e-015	-6.54593e-015	-4.6669e-015	-6.63736e-015	-3.70644e-015	-3.70886e-015
-1.4223e-015	3.10733e-015	6.96503e-016	2.26594e-015	4.29549e-015	-8.94437e-015	-5.70784e-015	-1.63782e-014	-1.34816e-014	-1.04448e-014	-5.83539e-015	-3.50215e-015	-5.88369e-015	-3.37659e-015	4.91632e-015	4.96473e-015	-1.91621e-016	-4.72795e-015	-1.93641e-015	-3.522e-015	-6.68617e-015	-4.85714e-015	-6.93012e-015	-3.89765e-015	-4.03933e-015
-1.54349e-015	2.65645e-015	6.059e-016	2.32353e-015	4.06497e-015	-8.89761e-015	-5.63828e-015	-1.6734e-014	-1.34599e-014	-1.05994e-014	-5.86298e-015	-3.88804e-015	-5.98711e-015	-3.46033e-015	4.80939e-015	4.95232e-015	-2.41511e-016	-5.01241e-015	-2.15363e-015	-3.45833e-015	-6.84203e-015	-5.05161e-015	-7.21196e-015	-4.10345e-015	-4.36895e-015
-1.67381e-015	2.19736e-015	5.06513e-016	2.37604e-015	3.829e-015	-8.83335e-015	-5.57093e-015	-1.70505e-014	-1.34443e-014	-1.07541e-014	-5.90177e-015	-4.2623e-015	-6.08674e-015	-3.54929e-015	4.6797e-015	4.93731e-015	-2.90407e-016	-5.30566e-015	-2.38579e-015	-3.41209e-015	-7.01337e-015	-5.25232e-015	-7.48377e-015	-4.32308e-015	-4.69644e-015
-1.8121e-015	1.7331e-015	3.98121e-016	2.42297e-015	3.59004e-015	-8.7519e-015	-5.50647e-015	-1.73245e-014	-1.34354e-014	-1.09082e-014	-5.95387e-015	-4.62296e-015	-6.18272e-015	-3.64264e-015	4.52889e-015	4.9191e-015	-3.38042e-016	-5.60559e-015	-2.63214e-015	-3.38609e-015	-7.20005e-015	-5.46035e-015	-7.7467e-015	-4.55562e-015	-5.0204e-015
-1.95775e-015	1.26731e-015	2.81035e-016	2.46496e-015	3.35004e-015	-8.65368e-015	-5.44634e-015	-1.75532e-014	-1.3433e-014	-1.10615e-014	-6.02089e-015	-4.96926e-015	-6.27441e-015	-3.74005e-015	4.35835e-015	4.89679e-015	-3.84848e-016	-5.91069e-015	-2.8922e-015	-3.38247e-015	-7.40189e-015	-5.67679e-015	-8.00139e-015	-4.80011e-015	-5.33937e-015
-2.10907e-015	8.0375e-016	1.55701e-016	2.50217e-015	3.11155e-015	-8.53937e-015	-5.39083e-015	-1.77344e-014	-1.3437e-014	-1.12142e-014	-6.10492e-015	-5.30027e-015	-6.36195e-015	-3.84051e-015	4.17022e-015	4.86981e-015	-4.3095e-016	-6.21892e-015	-3.16549e-015	-3.40221e-015	-7.61913e-015	-5.9031e-015	-8.24894e-015	-5.0555e-015	-5.65222e-015
-2.26467e-015	3.45127e-016	2.25246e-017	2.5348e-015	2.87661e-015	-8.41033e-015	-5.34126e-015	-1.78658e-014	-1.34471e-014	-1.13656e-014	-6.20711e-015	-5.61462e-015	-6.44534e-015	-3.94346e-015	3.96633e-015	4.8372e-015	-4.7708e-016	-6.52792e-015	-3.45116e-015	-3.44642e-015	-7.85099e-015	-6.14029e-015	-8.49019e-015	-5.32063e-015	-5.95742e-015
-2.42275e-015	-1.05399e-016	-1.18115e-016	2.5634e-015	2.64723e-015	-8.26731e-015	-5.29796e-015	-1.79462e-014	-1.34631e-014	-1.15152e-014	-6.32854e-015	-5.91147e-015	-6.5244e-015	-4.04866e-015	3.74871e-015	4.79794e-015	-5.23057e-016	-6.83639e-015	-3.74812e-015	-3.51685e-015	-8.09746e-015	-6.38942e-015	-8.72683e-015	-5.59463e-015	-6.25371e-015
-2.58196e-015	-5.45561e-016	-2.65989e-016	2.58847e-015	2.42493e-015	-8.11148e-015	-5.26075e-015	-1.79743e-014	-1.34852e-014	-1.16631e-014	-6.47087e-015	-6.19094e-015	-6.59996e-015	-4.15546e-015	3.51998e-015	4.751e-015	-5.69002e-016	-7.14251e-015	-4.05494e-015	-3.61355e-015	-8.3582e-015	-6.65221e-015	-8.9602e-015	-5.87575e-015	-6.54032e-015
-2.74087e-015	-9.72845e-016	-4.20721e-016	2.61031e-015	2.21234e-015	-7.94457e-015	-5.23012e-015	-1.79497e-014	-1.35127e-014	-1.18093e-014	-6.63495e-015	-6.45289e-015	-6.67248e-015	-4.26287e-015	3.28211e-015	4.69575e-015	-6.15024e-016	-7.44509e-015	-4.37095e-015	-3.7369e-015	-8.63202e-015	-6.92895e-015	-9.19131e-015	-6.16249e-015	-6.81559e-015
-2.89788e-015	-1.38473e-015	-5.81914e-016	2.62899e-015	2.0115e-015	-7.76834e-015	-5.20564e-015	-1.78726e-014	-1.35453e-014	-1.19538e-014	-6.82148e-015	-6.69785e-015	-6.74232e-015	-4.37097e-015	3.03758e-015	4.63171e-015	-6.61101e-016	-7.74264e-015	-4.69519e-015	-3.88767e-015	-8.91822e-015	-7.22011e-015	-9.421e-015	-6.45348e-015	-7.07893e-015
-3.05158e-015	-1.77949e-015	-7.49085e-016	2.64473e-015	1.82365e-015	-7.58459e-015	-5.18639e-015	-1.77433e-014	-1.35821e-014	-1.20959e-014	-7.03154e-015	-6.92663e-015	-6.8099e-015	-4.47912e-015	2.78852e-015	4.55811e-015	-7.08074e-016	-8.03398e-015	-5.02681e-015	-4.06522e-015	-9.2152e-015	-7.52627e-015	-9.65105e-015	-6.74766e-015	-7.32941e-015
-3.20065e-015	-2.15553e-015	-9.22226e-016	2.65747e-015	1.64999e-015	-7.39557e-015	-5.17307e-015	-1.75631e-014	-1.36223e-014	-1.22352e-014	-7.26555e-015	-7.14006e-015	-6.87552e-015	-4.58669e-015	2.53707e-015	4.4746e-015	-7.56022e-016	-8.31835e-015	-5.36488e-015	-4.26872e-015	-9.5224e-015	-7.84798e-015	-9.88187e-015	-7.04339e-015	-7.56635e-015
-3.34383e-015	-2.5114e-015	-1.10094e-015	2.66774e-015	1.49173e-015	-7.20313e-015	-5.16507e-015	-1.73331e-014	-1.36649e-014	-1.23714e-014	-7.52366e-015	-7.33844e-015	-6.93969e-015	-4.69379e-015	2.28579e-015	4.38073e-015	-8.05135e-016	-8.59553e-015	-5.70793e-015	-4.4974e-015	-9.8387e-015	-8.18512e-015	-1.01136e-014	-7.33865e-015	-7.78924e-015
-3.47989e-015	-2.84651e-015	-1.28453e-015	2.67604e-015	1.35073e-015	-7.0095e-015	-5.16163e-015	-1.70552e-014	-1.37092e-014	-1.25047e-014	-7.80536e-015	-7.52339e-015	-7.00222e-015	-4.80019e-015	2.03694e-015	4.27632e-015	-8.55248e-016	-8.86419e-015	-6.05455e-015	-4.75042e-015	-1.01633e-014	-8.53741e-015	-1.03471e-014	-7.63238e-015	-7.99768e-015
-3.60833e-015	-3.16011e-015	-1.47374e-015	2.68255e-015	1.22773e-015	-6.81628e-015	-5.16142e-015	-1.67318e-014	-1.37547e-014	-1.2635e-014	-8.11021e-015	-7.69531e-015	-7.06361e-015	-4.90617e-015	1.79243e-015	4.16097e-015	-9.06242e-016	-9.12425e-015	-6.40368e-015	-5.02569e-015	-1.04955e-014	-8.90448e-015	-1.05831e-014	-7.92371e-015	-8.19084e-015
-3.72849e-015	-3.45215e-015	-1.66772e-015	2.68695e-015	1.12286e-015	-6.62462e-015	-5.16304e-015	-1.63656e-014	-1.38014e-014	-1.27619e-014	-8.43685e-015	-7.85538e-015	-7.1247e-015	-5.01213e-015	1.55354e-015	4.03447e-015	-9.57595e-016	-9.37556e-015	-6.75435e-015	-5.32191e-015	-1.08339e-014	-9.28576e-015	-1.08221e-014	-8.21097e-015	-8.36856e-015
-3.83987e-015	-3.72288e-015	-1.86571e-015	2.6897e-015	1.03705e-015	-6.43654e-015	-5.16501e-015	-1.59596e-014	-1.38475e-014	-1.28857e-014	-8.78413e-015	-8.00498e-015	-7.18579e-015	-5.11794e-015	1.32223e-015	3.89722e-015	-1.00943e-015	-9.6182e-015	-7.10468e-015	-5.63734e-015	-1.11766e-014	-9.6801e-015	-1.10644e-014	-8.49322e-015	-8.5311e-015
-3.94176e-015	-3.97249e-015	-2.06733e-015	2.69059e-015	9.70591e-016	-6.25362e-015	-5.1666e-015	-1.55169e-014	-1.38922e-014	-1.3006e-014	-9.15048e-015	-8.14559e-015	-7.24707e-015	-5.22411e-015	1.10033e-015	3.74939e-015	-1.06152e-015	-9.8519e-015	-7.45347e-015	-5.96979e-015	-1.15227e-014	-1.00865e-014	-1.13099e-014	-8.76954e-015	-8.67814e-015
-4.03399e-015	-4.20108e-015	-2.27258e-015	2.68954e-015	9.23621e-016	-6.07775e-015	-5.16668e-015	-1.50421e-014	-1.39347e-014	-1.31222e-014	-9.53389e-015	-8.27812e-015	-7.30916e-015	-5.33078e-015	8.89145e-016	3.59162e-015	-1.11409e-015	-1.00777e-014	-7.80003e-015	-6.31613e-015	-1.18707e-014	-1.05035e-014	-1.15583e-014	-9.03899e-015	-8.8095e-015
-4.11602e-015	-4.41025e-015	-2.48097e-015	2.68714e-015	8.95174e-016	-5.91071e-015	-5.16292e-015	-1.4539e-014	-1.39744e-014	-1.32345e-014	-9.93191e-015	-8.4037e-015	-7.37206e-015	-5.43832e-015	6.89991e-016	3.42445e-015	-1.16711e-015	-1.0295e-014	-8.14335e-015	-6.67415e-015	-1.22196e-014	-1.09289e-014	-1.18093e-014	-9.30036e-015	-8.92511e-015
-4.18882e-015	-4.60122e-015	-2.69262e-015	2.68316e-015	8.85401e-016	-5.75424e-015	-5.15427e-015	-1.4012e-014	-1.4011e-014	-1.33431e-014	-1.03419e-014	-8.52329e-015	-7.43578e-015	-5.54664e-015	5.04189e-016	3.24873e-015	-1.21977e-015	-1.05042e-014	-8.48229e-015	-7.04005e-015	-1.25678e-014	-1.1361e-014	-1.20625e-014	-9.55333e-015	-9.02543e-015
-4.25285e-015	-4.77492e-015	-2.9069e-015	2.6779e-015	8.93801e-016	-5.60916e-015	-5.13886e-015	-1.34657e-014	-1.40439e-014	-1.3448e-014	-1.07608e-014	-8.63782e-015	-7.50003e-015	-5.65546e-015	3.32746e-016	3.06528e-015	-1.2713e-015	-1.07055e-014	-8.81518e-015	-7.41153e-015	-1.29131e-014	-1.1797e-014	-1.23165e-014	-9.79743e-015	-9.1115e-015
-4.30863e-015	-4.93291e-015	-3.12379e-015	2.67162e-015	9.19661e-016	-5.47556e-015	-5.11558e-015	-1.29051e-014	-1.4073e-014	-1.35491e-014	-1.11855e-014	-8.74827e-015	-7.56495e-015	-5.76516e-015	1.76057e-016	2.87473e-015	-1.32119e-015	-1.08996e-014	-9.14121e-015	-7.78549e-015	-1.32544e-014	-1.22339e-014	-1.2571e-014	-1.00319e-014	-9.18343e-015
-4.35745e-015	-5.07686e-015	-3.34353e-015	2.66481e-015	9.61954e-016	-5.35469e-015	-5.08326e-015	-1.23347e-014	-1.40974e-014	-1.3647e-014	-1.16125e-014	-8.85488e-015	-7.63052e-015	-5.87628e-015	3.53784e-017	2.67831e-015	-1.36918e-015	-1.10871e-014	-9.45913e-015	-8.15819e-015	-1.35901e-014	-1.26692e-014	-1.28249e-014	-1.02567e-014	-9.24163e-015
-4.39998e-015	-5.20834e-015	-3.5652e-015	2.65793e-015	1.01966e-015	-5.24693e-015	-5.04025e-015	-1.176e-014	-1.41161e-014	-1.37416e-014	-1.20375e-014	-8.95794e-015	-7.69703e-015	-5.98904e-015	-8.88946e-017	2.47783e-015	-1.41432e-015	-1.12682e-014	-9.76815e-015	-8.52693e-015	-1.39174e-014	-1.31007e-014	-1.30764e-014	-1.04716e-014	-9.28661e-015
-4.4376e-015	-5.32963e-015	-3.78839e-015	2.65129e-015	1.09079e-015	-5.15246e-015	-4.98518e-015	-1.11857e-014	-1.41286e-014	-1.38327e-014	-1.24568e-014	-9.05811e-015	-7.76402e-015	-6.10398e-015	-1.96653e-016	2.2742e-015	-1.45666e-015	-1.14427e-014	-1.00668e-014	-8.8888e-015	-1.42351e-014	-1.35252e-014	-1.33242e-014	-1.06768e-014	-9.31905e-015
-4.47095e-015	-5.44281e-015	-4.01327e-015	2.6456e-015	1.17422e-015	-5.07061e-015	-4.91687e-015	-1.06161e-014	-1.41345e-014	-1.39204e-014	-1.28664e-014	-9.15487e-015	-7.83143e-015	-6.22105e-015	-2.87986e-016	2.06901e-015	-1.49617e-015	-1.16116e-014	-1.03544e-014	-9.24003e-015	-1.45413e-014	-1.39405e-014	-1.35672e-014	-1.08725e-014	-9.33905e-015
-4.50133e-015	-5.54992e-015	-4.23897e-015	2.64111e-015	1.26858e-015	-5.00122e-015	-4.83448e-015	-1.00552e-014	-1.41334e-014	-1.4004e-014	-1.32617e-014	-9.24807e-015	-7.8986e-015	-6.34053e-015	-3.62861e-016	1.86401e-015	-1.53188e-015	-1.17742e-014	-1.06298e-014	-9.57797e-015	-1.48343e-014	-1.43432e-014	-1.38032e-014	-1.10584e-014	-9.34767e-015
-4.53033e-015	-5.65315e-015	-4.46512e-015	2.63765e-015	1.37209e-015	-4.94338e-015	-4.73763e-015	-9.50708e-015	-1.41252e-014	-1.40835e-014	-1.36392e-014	-9.33789e-015	-7.96483e-015	-6.46231e-015	-4.21608e-016	1.66073e-015	-1.5627e-015	-1.19301e-014	-1.08917e-014	-9.89901e-015	-1.51118e-014	-1.47302e-014	-1.40301e-014	-1.12346e-014	-9.34571e-015
-4.55977e-015	-5.75409e-015	-4.69137e-015	2.63622e-015	1.48269e-015	-4.89664e-015	-4.62527e-015	-8.97588e-015	-1.41092e-014	-1.41597e-014	-1.39946e-014	-9.42413e-015	-8.02933e-015	-6.58594e-015	-4.65033e-016	1.46071e-015	-1.58902e-015	-1.20798e-014	-1.11405e-014	-1.02e-014	-1.53727e-014	-1.50991e-014	-1.42459e-014	-1.14018e-014	-9.33386e-015
-4.59047e-015	-5.85435e-015	-4.91735e-015	2.63746e-015	1.59873e-015	-4.86035e-015	-4.49672e-015	-8.46514e-015	-1.4085e-014	-1.42324e-014	-1.4324e-014	-9.50583e-015	-8.091e-015	-6.71143e-015	-4.9276e-016	1.26541e-015	-1.61026e-015	-1.22223e-014	-1.13755e-014	-1.04781e-014	-1.56154e-014	-1.54481e-014	-1.44484e-014	-1.15602e-014	-9.31231e-015
-4.62417e-015	-5.95549e-015	-5.14292e-015	2.6416e-015	1.71851e-015	-4.83319e-015	-4.35164e-015	-7.97862e-015	-1.40527e-014	-1.43015e-014	-1.46236e-014	-9.58223e-015	-8.14966e-015	-6.83835e-015	-5.05855e-016	1.07672e-015	-1.62536e-015	-1.23572e-014	-1.15952e-014	-1.07307e-014	-1.58378e-014	-1.57739e-014	-1.46358e-014	-1.17106e-014	-9.28167e-015
-4.66174e-015	-6.05906e-015	-5.36744e-015	2.64892e-015	1.83995e-015	-4.8133e-015	-4.19097e-015	-7.5193e-015	-1.40121e-014	-1.43665e-014	-1.489e-014	-9.65243e-015	-8.2045e-015	-6.96674e-015	-5.05238e-016	8.95837e-016	-1.63446e-015	-1.24835e-014	-1.17989e-014	-1.09556e-014	-1.60383e-014	-1.60743e-014	-1.48061e-014	-1.18531e-014	-9.24208e-015
-4.70466e-015	-6.16614e-015	-5.59027e-015	2.66056e-015	1.9615e-015	-4.79956e-015	-4.01494e-015	-7.0897e-015	-1.39627e-014	-1.44276e-014	-1.51195e-014	-9.7161e-015	-8.25468e-015	-7.09552e-015	-4.91364e-016	7.23562e-016	-1.63783e-015	-1.26004e-014	-1.19864e-014	-1.11501e-014	-1.62148e-014	-1.63467e-014	-1.49574e-014	-1.19878e-014	-9.19323e-015
-4.75427e-015	-6.27757e-015	-5.81049e-015	2.67633e-015	2.08184e-015	-4.79015e-015	-3.82379e-015	-6.69172e-015	-1.39037e-014	-1.44845e-014	-1.53094e-014	-9.77229e-015	-8.29982e-015	-7.22435e-015	-4.64344e-016	5.6159e-016	-1.63536e-015	-1.27073e-014	-1.21567e-014	-1.13124e-014	-1.63663e-014	-1.65897e-014	-1.5087e-014	-1.21151e-014	-9.13516e-015
-4.81209e-015	-6.39403e-015	-6.02752e-015	2.69739e-015	2.1995e-015	-4.7832e-015	-3.61808e-015	-6.32687e-015	-1.38347e-014	-1.45365e-014	-1.54564e-014	-9.82083e-015	-8.33886e-015	-7.35214e-015	-4.25455e-016	4.11365e-016	-1.62668e-015	-1.28032e-014	-1.23096e-014	-1.14401e-014	-1.64911e-014	-1.68011e-014	-1.51933e-014	-1.22353e-014	-9.06852e-015
-4.87862e-015	-6.51581e-015	-6.24079e-015	2.72415e-015	2.31323e-015	-4.77662e-015	-3.3993e-015	-5.99669e-015	-1.37548e-014	-1.45839e-014	-1.55583e-014	-9.85999e-015	-8.37089e-015	-7.47816e-015	-3.75734e-016	2.74161e-016	-1.61189e-015	-1.28867e-014	-1.24447e-014	-1.15315e-014	-1.65882e-014	-1.69799e-014	-1.52743e-014	-1.23487e-014	-8.99352e-015
-4.95481e-015	-6.64347e-015	-6.4498e-015	2.75748e-015	2.4213e-015	-4.76892e-015	-3.16906e-015	-5.702e-015	-1.36638e-014	-1.46261e-014	-1.56134e-014	-9.88849e-015	-8.39565e-015	-7.60137e-015	-3.16425e-016	1.50708e-016	-1.59118e-015	-1.29562e-014	-1.25616e-014	-1.15859e-014	-1.66562e-014	-1.71255e-014	-1.53289e-014	-1.24554e-014	-8.91049e-015
-5.04116e-015	-6.77732e-015	-6.6537e-015	2.79767e-015	2.52237e-015	-4.75778e-015	-2.92849e-015	-5.44321e-015	-1.35614e-014	-1.46623e-014	-1.56204e-014	-9.90667e-015	-8.41209e-015	-7.72036e-015	-2.48738e-016	4.24348e-017	-1.56496e-015	-1.30106e-014	-1.26597e-014	-1.16018e-014	-1.66938e-014	-1.72364e-014	-1.53558e-014	-1.25556e-014	-8.81921e-015
-5.13811e-015	-6.91669e-015	-6.85154e-015	2.84431e-015	2.61497e-015	-4.74153e-015	-2.67928e-015	-5.21949e-015	-1.34471e-014	-1.46924e-014	-1.55782e-014	-9.9146e-015	-8.41995e-015	-7.83393e-015	-1.73637e-016	-5.05144e-017	-1.53354e-015	-1.30484e-014	-1.27385e-014	-1.15784e-014	-1.67006e-014	-1.73128e-014	-1.53536e-014	-1.26489e-014	-8.71998e-015
-5.24631e-015	-7.06133e-015	-7.04278e-015	2.89791e-015	2.69854e-015	-4.71802e-015	-2.42307e-015	-5.02965e-015	-1.33198e-014	-1.47156e-014	-1.54862e-014	-9.91227e-015	-8.4189e-015	-7.94133e-015	-9.20853e-017	-1.27914e-016	-1.49756e-015	-1.30682e-014	-1.27978e-014	-1.15157e-014	-1.66755e-014	-1.73545e-014	-1.53212e-014	-1.27349e-014	-8.61221e-015
-5.36511e-015	-7.21062e-015	-7.22674e-015	2.95913e-015	2.7721e-015	-4.68532e-015	-2.16165e-015	-4.87219e-015	-1.3179e-014	-1.47315e-014	-1.53446e-014	-9.89941e-015	-8.40812e-015	-8.04088e-015	-5.10105e-018	-1.8989e-016	-1.45689e-015	-1.30687e-014	-1.28373e-014	-1.14142e-014	-1.66178e-014	-1.73621e-014	-1.52575e-014	-1.28132e-014	-8.49515e-015
-5.49345e-015	-7.36325e-015	-7.40246e-015	3.02766e-015	2.8342e-015	-4.6418e-015	-1.89745e-015	-4.74593e-015	-1.30241e-014	-1.47398e-014	-1.51543e-014	-9.87629e-015	-8.38757e-015	-8.13193e-015	8.6795e-017	-2.36371e-016	-1.41231e-015	-1.30482e-014	-1.28579e-014	-1.12737e-014	-1.65278e-014	-1.73363e-014	-1.51619e-014	-1.28832e-014	-8.36848e-015
-5.63131e-015	-7.51806e-015	-7.56937e-015	3.10312e-015	2.88521e-015	-4.5858e-015	-1.63303e-015	-4.64809e-015	-1.2854e-014	-1.47392e-014	-1.49158e-014	-9.84338e-015	-8.35624e-015	-8.21266e-015	1.82838e-016	-2.67207e-016	-1.36538e-015	-1.30054e-014	-1.28595e-014	-1.1095e-014	-1.64053e-014	-1.72777e-014	-1.50342e-014	-1.29444e-014	-8.2326e-015
-5.77746e-015	-7.6738e-015	-7.72581e-015	3.18503e-015	2.92427e-015	-4.5158e-015	-1.37041e-015	-4.57606e-015	-1.26678e-014	-1.47284e-014	-1.46303e-014	-9.8014e-015	-8.31431e-015	-8.28155e-015	2.81977e-016	-2.82479e-016	-1.31745e-015	-1.29387e-014	-1.28422e-014	-1.08784e-014	-1.62511e-014	-1.71883e-014	-1.48744e-014	-1.29961e-014	-8.08692e-015
-5.93131e-015	-7.82874e-015	-7.87109e-015	3.27336e-015	2.95098e-015	-4.43025e-015	-1.112e-015	-4.52753e-015	-1.24647e-014	-1.47064e-014	-1.42998e-014	-9.7506e-015	-8.26142e-015	-8.33759e-015	3.82907e-016	-2.8333e-016	-1.26953e-015	-1.2847e-014	-1.28064e-014	-1.06257e-014	-1.60655e-014	-1.70687e-014	-1.46829e-014	-1.3037e-014	-7.93091e-015
-6.09122e-015	-7.98143e-015	-8.00449e-015	3.36732e-015	2.96556e-015	-4.32787e-015	-8.60212e-016	-4.49917e-015	-1.22436e-014	-1.46726e-014	-1.39274e-014	-9.69188e-015	-8.19817e-015	-8.37957e-015	4.85189e-016	-2.70483e-016	-1.223e-015	-1.27288e-014	-1.27524e-014	-1.03382e-014	-1.58484e-014	-1.69206e-014	-1.44598e-014	-1.30659e-014	-7.7645e-015
-6.25516e-015	-8.12961e-015	-8.12497e-015	3.4672e-015	2.96823e-015	-4.20763e-015	-6.17458e-016	-4.48752e-015	-1.20039e-014	-1.46267e-014	-1.35153e-014	-9.62647e-015	-8.12394e-015	-8.40599e-015	5.88303e-016	-2.44967e-016	-1.17923e-015	-1.25839e-014	-1.26811e-014	-1.0018e-014	-1.55997e-014	-1.67463e-014	-1.42056e-014	-1.30812e-014	-7.58803e-015
-6.42175e-015	-8.27133e-015	-8.23158e-015	3.57261e-015	2.95919e-015	-4.06911e-015	-3.86206e-016	-4.48975e-015	-1.17445e-014	-1.45672e-014	-1.30672e-014	-9.55556e-015	-8.03912e-015	-8.41587e-015	6.90997e-016	-2.07725e-016	-1.13919e-015	-1.24121e-014	-1.25926e-014	-9.66685e-015	-1.53209e-014	-1.65476e-014	-1.3922e-014	-1.30809e-014	-7.40043e-015
-6.58885e-015	-8.40457e-015	-8.3239e-015	3.68304e-015	2.93897e-015	-3.91257e-015	-1.68987e-016	-4.50211e-015	-1.14645e-014	-1.44932e-014	-1.25866e-014	-9.48011e-015	-7.94399e-015	-8.40817e-015	7.93432e-016	-1.59924e-016	-1.10408e-015	-1.22128e-014	-1.24871e-014	-9.28716e-015	-1.5014e-014	-1.63271e-014	-1.36102e-014	-1.30635e-014	-7.20121e-015
-6.7542e-015	-8.52703e-015	-8.4013e-015	3.79694e-015	2.90779e-015	-3.73741e-015	3.23758e-017	-4.52061e-015	-1.11628e-014	-1.44029e-014	-1.20769e-014	-9.40145e-015	-7.83842e-015	-8.38163e-015	8.94309e-016	-1.03197e-016	-1.07506e-015	-1.19861e-014	-1.23661e-014	-8.88137e-015	-1.46802e-014	-1.60872e-014	-1.32715e-014	-1.30276e-014	-6.99033e-015
-6.91559e-015	-8.63664e-015	-8.46297e-015	3.91362e-015	2.86567e-015	-3.54368e-015	2.15739e-016	-4.54149e-015	-1.08386e-014	-1.42952e-014	-1.15425e-014	-9.32059e-015	-7.7232e-015	-8.33538e-015	9.92629e-016	-3.94573e-017	-1.05399e-015	-1.17315e-014	-1.22306e-014	-8.45267e-015	-1.43208e-014	-1.58301e-014	-1.29073e-014	-1.29723e-014	-6.76798e-015
-7.07079e-015	-8.73169e-015	-8.50775e-015	4.03202e-015	2.81375e-015	-3.33186e-015	3.79129e-016	-4.56107e-015	-1.04913e-014	-1.41695e-014	-1.09879e-014	-9.23965e-015	-7.59802e-015	-8.269e-015	1.08741e-015	2.93062e-017	-1.04201e-015	-1.14491e-014	-1.2082e-014	-8.00351e-015	-1.39386e-014	-1.5558e-014	-1.25194e-014	-1.28955e-014	-6.53404e-015
-7.21749e-015	-8.80964e-015	-8.53445e-015	4.15094e-015	2.75349e-015	-3.10219e-015	5.21261e-016	-4.57615e-015	-1.012e-014	-1.40252e-014	-1.0417e-014	-9.16e-015	-7.46365e-015	-8.18243e-015	1.17867e-015	1.01173e-016	-1.04022e-015	-1.114e-014	-1.19207e-014	-7.53685e-015	-1.35351e-014	-1.52733e-014	-1.21098e-014	-1.27957e-014	-6.28888e-015
-7.35276e-015	-8.86853e-015	-8.54276e-015	4.26911e-015	2.68569e-015	-2.85584e-015	6.40815e-016	-4.58323e-015	-9.72402e-015	-1.38612e-014	-9.83431e-015	-9.08282e-015	-7.32061e-015	-8.0753e-015	1.26609e-015	1.74686e-016	-1.05033e-015	-1.08053e-014	-1.17477e-014	-7.05622e-015	-1.31122e-014	-1.49782e-014	-1.16817e-014	-1.26708e-014	-6.03255e-015
-7.47446e-015	-8.90696e-015	-8.53202e-015	4.38508e-015	2.61157e-015	-2.59483e-015	7.36874e-016	-4.57813e-015	-9.30276e-015	-1.36763e-014	-9.24434e-015	-9.01034e-015	-7.16927e-015	-7.94719e-015	1.34855e-015	2.47653e-016	-1.07336e-015	-1.04463e-014	-1.15639e-014	-6.5648e-015	-1.26723e-014	-1.46752e-014	-1.12375e-014	-1.2519e-014	-5.76443e-015
-7.57974e-015	-8.92323e-015	-8.50243e-015	4.49783e-015	2.53171e-015	-2.32013e-015	8.08561e-016	-4.55802e-015	-8.85629e-015	-1.347e-014	-8.65203e-015	-8.94374e-015	-7.00964e-015	-7.79813e-015	1.42572e-015	3.183e-016	-1.11068e-015	-1.00643e-014	-1.1371e-014	-6.06573e-015	-1.22173e-014	-1.43658e-014	-1.07792e-014	-1.23394e-014	-5.48585e-015
-7.66619e-015	-8.9162e-015	-8.45379e-015	4.60592e-015	2.44698e-015	-2.03322e-015	8.55329e-016	-4.52009e-015	-8.38419e-015	-1.32415e-014	-8.06133e-015	-8.88373e-015	-6.84214e-015	-7.62818e-015	1.49658e-015	3.84639e-016	-1.16392e-015	-9.66099e-015	-1.11693e-014	-5.56298e-015	-1.17494e-014	-1.40522e-014	-1.03095e-014	-1.21304e-014	-5.19675e-015
-7.73214e-015	-8.88422e-015	-8.38527e-015	4.70766e-015	2.35843e-015	-1.73575e-015	8.77195e-016	-4.46168e-015	-7.88568e-015	-1.29905e-014	-7.47597e-015	-8.83171e-015	-6.66721e-015	-7.43771e-015	1.56047e-015	4.45081e-016	-1.23325e-015	-9.23859e-015	-1.09601e-014	-5.05913e-015	-1.12709e-014	-1.37356e-014	-9.83129e-015	-1.18901e-014	-4.89753e-015
-7.77531e-015	-8.82623e-015	-8.29689e-015	4.80157e-015	2.26778e-015	-1.43003e-015	8.74451e-016	-4.38095e-015	-7.36092e-015	-1.27167e-014	-6.89999e-015	-8.78821e-015	-6.48538e-015	-7.22741e-015	1.6177e-015	4.98101e-016	-1.31903e-015	-8.79896e-015	-1.07446e-014	-4.55739e-015	-1.07843e-014	-1.34175e-014	-9.34723e-015	-1.16176e-014	-4.58875e-015
-7.79374e-015	-8.74115e-015	-8.18844e-015	4.88675e-015	2.17621e-015	-1.11818e-015	8.47761e-016	-4.27621e-015	-6.81092e-015	-1.24196e-014	-6.33617e-015	-8.75332e-015	-6.29658e-015	-6.99787e-015	1.6675e-015	5.41066e-016	-1.42168e-015	-8.34537e-015	-1.05244e-014	-4.06143e-015	-1.02921e-014	-1.30993e-014	-8.85997e-015	-1.13125e-014	-4.27192e-015
-7.7857e-015	-8.62831e-015	-8.05991e-015	4.96135e-015	2.08424e-015	-8.02693e-016	7.97617e-016	-4.14562e-015	-6.2359e-015	-1.20985e-014	-5.78765e-015	-8.72752e-015	-6.10107e-015	-6.75004e-015	1.70898e-015	5.71571e-016	-1.5416e-015	-7.87937e-015	-1.03011e-014	-3.57492e-015	-9.79696e-015	-1.27816e-014	-8.37248e-015	-1.09738e-014	-3.94826e-015
-7.74919e-015	-8.48695e-015	-7.91129e-015	5.02398e-015	1.99214e-015	-4.85043e-016	7.25349e-016	-3.9877e-015	-5.63604e-015	-1.17537e-014	-5.25742e-015	-8.71101e-015	-5.8998e-015	-6.48496e-015	1.74175e-015	5.88011e-016	-1.67892e-015	-7.40425e-015	-1.00758e-014	-3.10085e-015	-9.30075e-015	-1.24657e-014	-7.8878e-015	-1.06013e-014	-3.61796e-015
-7.68285e-015	-8.31751e-015	-7.74278e-015	5.07313e-015	1.90127e-015	-1.67643e-016	6.32163e-016	-3.80188e-015	-5.01209e-015	-1.13857e-014	-4.74842e-015	-8.70378e-015	-5.69204e-015	-6.20391e-015	1.76514e-015	5.89287e-016	-1.8336e-015	-6.92268e-015	-9.84922e-015	-2.64135e-015	-8.80635e-015	-1.2152e-014	-7.40817e-015	-1.01949e-014	-3.28187e-015
-7.5857e-015	-8.11955e-015	-7.55484e-015	5.10784e-015	1.81234e-015	1.47198e-016	5.19741e-016	-3.58781e-015	-4.3655e-015	-1.09947e-014	-4.2624e-015	-8.70529e-015	-5.47789e-015	-5.90756e-015	1.77819e-015	5.74048e-016	-2.00482e-015	-6.4377e-015	-9.62172e-015	-2.1994e-015	-8.31591e-015	-1.18403e-014	-6.93533e-015	-9.75526e-015	-2.94154e-015
-7.45644e-015	-7.89309e-015	-7.34858e-015	5.12705e-015	1.7263e-015	4.57663e-016	3.89902e-016	-3.34561e-015	-3.69731e-015	-1.05809e-014	-3.80064e-015	-8.71477e-015	-5.25699e-015	-5.59783e-015	1.77926e-015	5.41159e-016	-2.19187e-015	-5.95174e-015	-9.3942e-015	-1.77762e-015	-7.83135e-015	-1.15301e-014	-6.47156e-015	-9.28236e-015	-2.59782e-015
-7.29476e-015	-7.63941e-015	-7.12465e-015	5.13051e-015	1.64351e-015	7.60835e-016	2.44446e-016	-3.07554e-015	-3.00873e-015	-1.01447e-014	-3.36422e-015	-8.73043e-015	-5.0295e-015	-5.276e-015	1.7679e-015	4.8976e-016	-2.39369e-015	-5.46704e-015	-9.16755e-015	-1.37776e-015	-7.35356e-015	-1.1221e-014	-6.01882e-015	-8.77664e-015	-2.25201e-015
-7.10093e-015	-7.35895e-015	-6.8838e-015	5.11759e-015	1.56441e-015	1.05475e-015	8.65445e-017	-2.77771e-015	-2.30167e-015	-9.68751e-015	-2.95381e-015	-8.75009e-015	-4.79488e-015	-4.94373e-015	1.74365e-015	4.19612e-016	-2.6094e-015	-4.98678e-015	-8.94272e-015	-1.00167e-015	-6.88425e-015	-1.09124e-014	-5.57902e-015	-8.23943e-015	-1.90463e-015
-6.87491e-015	-7.05296e-015	-6.62682e-015	5.08763e-015	1.48941e-015	1.33811e-015	-8.1448e-017	-2.45276e-015	-1.57798e-015	-9.20994e-015	-2.56893e-015	-8.77184e-015	-4.5533e-015	-4.6032e-015	1.70633e-015	3.30105e-016	-2.83731e-015	-4.51393e-015	-8.7205e-015	-6.50593e-016	-6.42467e-015	-1.06034e-014	-5.15302e-015	-7.67209e-015	-1.55733e-015
-6.61738e-015	-6.72277e-015	-6.35452e-015	5.03955e-015	1.41859e-015	1.60806e-015	-2.57032e-016	-2.10222e-015	-8.39403e-016	-8.71233e-015	-2.20915e-015	-8.79371e-015	-4.30468e-015	-4.25557e-015	1.65497e-015	2.21318e-016	-3.07555e-015	-4.05069e-015	-8.50131e-015	-3.25888e-016	-5.9759e-015	-1.02929e-014	-4.74186e-015	-7.07623e-015	-1.21146e-015
-6.32891e-015	-6.36995e-015	-6.06837e-015	4.97306e-015	1.35175e-015	1.86314e-015	-4.37341e-016	-1.72844e-015	-8.74094e-017	-8.19584e-015	-1.87391e-015	-8.81324e-015	-4.04872e-015	-3.90256e-015	1.58924e-015	9.31491e-017	-3.32235e-015	-3.59927e-015	-8.28536e-015	-2.8389e-017	-5.53874e-015	-9.97955e-015	-4.34754e-015	-6.45343e-015	-8.67791e-016
-6.01066e-015	-5.99641e-015	-5.7702e-015	4.88849e-015	1.28968e-015	2.10223e-015	-6.19808e-016	-1.33291e-015	6.74874e-016	-7.66198e-015	-1.56196e-015	-8.82788e-015	-3.78454e-015	-3.54541e-015	1.509e-015	-5.44631e-017	-3.57558e-015	-3.16193e-015	-8.07216e-015	2.40743e-016	-5.11343e-015	-9.66157e-015	-3.97094e-015	-5.80554e-015	-5.28131e-016
-5.66432e-015	-5.60419e-015	-5.46076e-015	4.78529e-015	1.23195e-015	2.32427e-015	-8.00858e-016	-9.17797e-016	1.44582e-015	-7.1116e-015	-1.27178e-015	-8.83403e-015	-3.5112e-015	-3.18557e-015	1.41313e-015	-2.2122e-016	-3.83299e-015	-2.74012e-015	-7.8618e-015	4.81439e-016	-4.69976e-015	-9.33704e-015	-3.61241e-015	-5.13511e-015	-1.93511e-016
-5.29113e-015	-5.19526e-015	-5.14135e-015	4.66417e-015	1.17816e-015	2.5283e-015	-9.77305e-016	-4.85819e-016	2.2228e-015	-6.54574e-015	-1.00101e-015	-8.82885e-015	-3.22838e-015	-2.82448e-015	1.30167e-015	-4.06146e-016	-4.09254e-015	-2.33522e-015	-7.65391e-015	6.94526e-016	-4.2979e-015	-9.00403e-015	-3.27148e-015	-4.44426e-015	1.35751e-016
-4.8934e-015	-4.77165e-015	-4.81366e-015	4.52535e-015	1.12736e-015	2.7138e-015	-1.14655e-015	-3.88065e-017	3.00306e-015	-5.9662e-015	-7.47381e-016	-8.80947e-015	-2.93613e-015	-2.46368e-015	1.17402e-015	-6.08437e-016	-4.35091e-015	-1.94901e-015	-7.44777e-015	8.79968e-016	-3.90741e-015	-8.66126e-015	-2.94831e-015	-3.73554e-015	4.58739e-016
-4.47316e-015	-4.33645e-015	-4.47935e-015	4.36946e-015	1.07917e-015	2.88052e-015	-1.30579e-015	4.20649e-016	3.78432e-015	-5.37422e-015	-5.08271e-016	-8.77276e-015	-2.63345e-015	-2.10454e-015	1.03023e-015	-8.2665e-016	-4.60598e-015	-1.58197e-015	-7.24268e-015	1.03784e-015	-3.52797e-015	-8.30662e-015	-2.64213e-015	-3.01188e-015	7.73999e-016
-4.03286e-015	-3.89205e-015	-4.13958e-015	4.19685e-015	1.03249e-015	3.02852e-015	-1.45245e-015	8.89973e-016	4.56399e-015	-4.77056e-015	-2.80717e-016	-8.71555e-015	-2.32025e-015	-1.74825e-015	8.70107e-016	-1.05899e-015	-4.85539e-015	-1.23398e-015	-7.03857e-015	1.16966e-015	-3.15821e-015	-7.93863e-015	-2.35217e-015	-2.2757e-015	1.08095e-015
-3.57584e-015	-3.43997e-015	-3.79671e-015	4.00879e-015	9.86758e-016	3.15756e-015	-1.58344e-015	1.36646e-015	5.33953e-015	-4.15676e-015	-6.18064e-017	-8.63454e-015	-1.99585e-015	-1.39587e-015	6.9361e-016	-1.3046e-015	-5.09559e-015	-9.05256e-016	-6.8342e-015	1.27755e-015	-2.79696e-015	-7.55551e-015	-2.07781e-015	-1.53047e-015	1.37898e-015
-3.10537e-015	-2.98324e-015	-3.45269e-015	3.80606e-015	9.41219e-016	3.26763e-015	-1.69629e-015	1.84815e-015	6.10816e-015	-3.53419e-015	1.51464e-016	-8.52582e-015	-1.66007e-015	-1.04785e-015	5.01476e-016	-1.56166e-015	-5.32405e-015	-5.96171e-016	-6.62888e-015	1.36348e-015	-2.44308e-015	-7.15603e-015	-1.81763e-015	-7.79288e-016	1.66782e-015
-2.62503e-015	-2.52468e-015	-3.1095e-015	3.59033e-015	8.94664e-016	3.36026e-015	-1.78903e-015	2.33307e-015	6.86724e-015	-2.90373e-015	3.62618e-016	-8.38611e-015	-1.31236e-015	-7.04852e-016	2.93557e-016	-1.8283e-015	-5.53828e-015	-3.06303e-016	-6.42113e-015	1.42915e-015	-2.09432e-015	-6.73865e-015	-1.5706e-015	-2.51978e-017	1.94675e-015
-2.13779e-015	-2.06739e-015	-2.76876e-015	3.36249e-015	8.45889e-016	3.43587e-015	-1.85923e-015	2.81855e-015	7.6144e-015	-2.26721e-015	5.74769e-016	-8.21246e-015	-9.52708e-016	-3.67563e-016	7.09453e-017	-2.10197e-015	-5.73574e-015	-3.46417e-017	-6.20956e-015	1.47704e-015	-1.74943e-015	-6.30217e-015	-1.33586e-015	7.29148e-016	2.21557e-015
-1.64721e-015	-1.61381e-015	-2.43256e-015	3.12426e-015	7.94138e-016	3.49556e-015	-1.90507e-015	3.30183e-015	8.34751e-015	-1.62564e-015	7.9099e-016	-8.0032e-015	-5.81044e-016	-3.67587e-017	-1.65499e-016	-2.38178e-015	-5.91379e-015	2.19802e-016	-5.99308e-015	1.50914e-015	-1.40637e-015	-5.84519e-015	-1.11163e-015	1.48076e-015	2.47423e-015
-1.15674e-015	-1.16694e-015	-2.1026e-015	2.87712e-015	7.37634e-016	3.54074e-015	-1.92544e-015	3.7808e-015	9.0643e-015	-9.79769e-016	1.01432e-015	-7.75559e-015	-1.9712e-016	2.87861e-016	-4.15136e-016	-2.66543e-015	-6.06997e-015	4.58243e-016	-5.77037e-015	1.52811e-015	-1.06331e-015	-5.36734e-015	-8.96146e-016	2.22674e-015	2.72245e-015
-6.69832e-016	-7.28832e-016	-1.78037e-015	2.62203e-015	6.75423e-016	3.57288e-015	-1.91913e-015	4.2538e-015	9.76271e-015	-3.30904e-016	1.24737e-015	-7.46747e-015	1.98685e-016	6.0556e-016	-6.76974e-016	-2.95074e-015	-6.20249e-015	6.82757e-016	-5.54039e-015	1.53695e-015	-7.18543e-016	-4.86782e-015	-6.86979e-016	2.96439e-015	2.96055e-015
-1.90367e-016	-3.01474e-016	-1.46775e-015	2.3602e-015	6.06397e-016	3.59328e-015	-1.88527e-015	4.71929e-015	1.04411e-014	3.20046e-016	1.49286e-015	-7.13709e-015	6.05622e-016	9.16753e-016	-9.49764e-016	-3.23547e-015	-6.30947e-015	8.95321e-016	-5.30171e-015	1.53782e-015	-3.69726e-016	-4.34639e-015	-4.82591e-016	3.69119e-015	3.18839e-015
2.77501e-016	1.12506e-016	-1.16617e-015	2.09339e-015	5.28911e-016	3.60435e-015	-1.82324e-015	5.17596e-015	1.10979e-014	9.72045e-016	1.75342e-015	-6.76283e-015	1.0237e-015	1.22208e-015	-1.23217e-015	-3.51763e-015	-6.38906e-015	1.0975e-015	-5.05261e-015	1.53352e-015	-1.4506e-017	-3.80305e-015	-2.81051e-016	4.40453e-015	3.40643e-015
7.3006e-016	5.10515e-016	-8.76507e-016	1.82354e-015	4.41096e-016	3.60836e-015	-1.73272e-015	5.62257e-015	1.17313e-014	1.62386e-015	2.0308e-015	-6.34454e-015	1.45262e-015	1.52173e-015	-1.52194e-015	-3.79519e-015	-6.43963e-015	1.29176e-015	-4.79217e-015	1.52654e-015	3.50095e-016	-3.23875e-015	-8.09044e-017	5.10254e-015	3.61536e-015
1.16375e-015	8.90367e-016	-6.00705e-016	1.552e-015	3.41859e-016	3.607e-015	-1.61407e-015	6.05812e-015	1.23406e-014	2.27524e-015	2.32688e-015	-5.88164e-015	1.89118e-015	1.81643e-015	-1.81746e-015	-4.06568e-015	-6.45887e-015	1.48021e-015	-4.51899e-015	1.51952e-015	7.26245e-016	-2.65423e-015	1.19501e-016	5.78358e-015	3.8158e-015
1.57609e-015	1.25014e-015	-3.40284e-016	1.27936e-015	2.30219e-016	3.60221e-015	-1.46799e-015	6.48155e-015	1.29248e-014	2.92537e-015	2.64341e-015	-5.37473e-015	2.33868e-015	2.10679e-015	-2.11763e-015	-4.32787e-015	-6.44609e-015	1.66584e-015	-4.23162e-015	1.51592e-015	1.11526e-015	-2.05071e-015	3.21882e-016	6.44606e-015	4.0086e-015
1.96365e-015	1.58857e-015	-9.65302e-017	1.00783e-015	1.05798e-016	3.59675e-015	-1.29509e-015	6.89246e-015	1.3483e-014	3.57337e-015	2.98107e-015	-4.82408e-015	2.79383e-015	2.39334e-015	-2.42011e-015	-4.57979e-015	-6.40065e-015	1.85101e-015	-3.9293e-015	1.51807e-015	1.51953e-015	-1.42926e-015	5.2821e-016	7.08802e-015	4.194e-015
2.32382e-015	1.90337e-015	1.29425e-016	7.38387e-016	-3.26462e-017	3.59282e-015	-1.09659e-015	7.29058e-015	1.40151e-014	4.21896e-015	3.34e-015	-4.23026e-015	3.25539e-015	2.6765e-015	-2.72266e-015	-4.81992e-015	-6.322e-015	2.03889e-015	-3.61037e-015	1.52855e-015	1.94096e-015	-7.91745e-016	7.39629e-016	7.70806e-015	4.3728e-015
2.65404e-015	2.19367e-015	3.36829e-016	4.71938e-016	-1.86128e-016	3.59218e-015	-8.73647e-016	7.67575e-015	1.45208e-014	4.86202e-015	3.72066e-015	-3.59508e-015	3.72239e-015	2.95744e-015	-3.02226e-015	-5.04617e-015	-6.21015e-015	2.23196e-015	-3.27381e-015	1.54965e-015	2.38062e-015	-1.39869e-016	9.57389e-016	8.30498e-015	4.54594e-015
2.95154e-015	2.45876e-015	5.25114e-016	2.09555e-016	-3.55027e-016	3.59688e-015	-6.28214e-016	8.04746e-015	1.50002e-014	5.50272e-015	4.12333e-015	-2.92048e-015	4.19341e-015	3.23654e-015	-3.31717e-015	-5.25762e-015	-6.06639e-015	2.43263e-015	-2.91893e-015	1.58343e-015	2.83973e-015	5.24472e-016	1.18288e-015	8.87823e-015	4.71366e-015
3.21407e-015	2.6974e-015	6.93779e-016	-4.82459e-017	-5.3962e-016	3.60859e-015	-3.6157e-016	8.40675e-015	1.54533e-014	6.13969e-015	4.54689e-015	-2.20919e-015	4.66693e-015	3.51449e-015	-3.60484e-015	-5.45342e-015	-5.89039e-015	2.64288e-015	-2.54505e-015	1.6315e-015	3.31903e-015	1.19909e-015	1.41683e-015	9.42737e-015	4.87676e-015
3.44036e-015	2.90909e-015	8.42272e-016	-3.00485e-016	-7.4061e-016	3.62891e-015	-7.58787e-017	8.75429e-015	1.58797e-014	6.77237e-015	4.99063e-015	-1.46449e-015	5.14118e-015	3.79231e-015	-3.88324e-015	-5.63215e-015	-5.68344e-015	2.86511e-015	-2.152e-015	1.69579e-015	3.81949e-015	1.88126e-015	1.65974e-015	9.95239e-015	5.03596e-015
3.62866e-015	3.09427e-015	9.70291e-016	-5.46472e-016	-9.5823e-016	3.66015e-015	2.26903e-016	9.09065e-015	1.62806e-014	7.40058e-015	5.45396e-015	-6.90394e-016	5.61459e-015	4.07079e-015	-4.15012e-015	-5.79346e-015	-5.44636e-015	3.10152e-015	-1.73923e-015	1.77777e-015	4.34146e-015	2.56824e-015	1.91223e-015	1.04534e-014	5.19249e-015
3.77779e-015	3.25267e-015	1.07817e-015	-7.85634e-016	-1.19289e-015	3.70441e-015	5.44158e-016	9.41654e-015	1.66572e-014	8.02424e-015	5.93495e-015	1.09347e-016	6.08558e-015	4.35009e-015	-4.40337e-015	-5.93678e-015	-5.17985e-015	3.35427e-015	-1.30659e-015	1.87821e-015	4.88505e-015	3.25697e-015	2.17493e-015	1.093e-014	5.34673e-015
3.88744e-015	3.38376e-015	1.16666e-015	-1.01773e-015	-1.44439e-015	3.76275e-015	8.73138e-016	9.73247e-015	1.70097e-014	8.64276e-015	6.43163e-015	9.30374e-016	6.55171e-015	4.6308e-015	-4.6408e-015	-6.06199e-015	-4.88566e-015	3.62524e-015	-8.55351e-016	1.99746e-015	5.44996e-015	3.94472e-015	2.44819e-015	1.13827e-014	5.49899e-015
3.95776e-015	3.48788e-015	1.23643e-015	-1.24251e-015	-1.71182e-015	3.83647e-015	1.2112e-015	1.00394e-014	1.73396e-014	9.25598e-015	6.94241e-015	1.76885e-015	7.0114e-015	4.9135e-015	-4.86021e-015	-6.1691e-015	-4.56655e-015	3.9156e-015	-3.85968e-016	2.1357e-015	6.03535e-015	4.62754e-015	2.73157e-015	1.18119e-014	5.65035e-015
3.98886e-015	3.5661e-015	1.28796e-015	-1.45964e-015	-1.99445e-015	3.92636e-015	1.55655e-015	1.03376e-014	1.76483e-014	9.86402e-015	7.46473e-015	2.61978e-015	7.46232e-015	5.19834e-015	-5.05915e-015	-6.25846e-015	-4.22444e-015	4.22615e-015	1.0098e-016	2.29269e-015	6.64089e-015	5.30308e-015	3.02482e-015	1.22182e-014	5.80154e-015
3.98127e-015	3.61936e-015	1.32257e-015	-1.66935e-015	-2.29164e-015	4.03281e-015	1.90617e-015	1.0628e-014	1.79365e-014	1.04671e-014	7.99593e-015	3.47823e-015	7.90263e-015	5.48548e-015	-5.23666e-015	-6.33039e-015	-3.86096e-015	4.55749e-015	6.04824e-016	2.46794e-015	7.26516e-015	5.96841e-015	3.32744e-015	1.26025e-014	5.95272e-015
3.9354e-015	3.64809e-015	1.34152e-015	-1.87213e-015	-2.60246e-015	4.15689e-015	2.25671e-015	1.09112e-014	1.82053e-014	1.10648e-014	8.53361e-015	4.3397e-015	8.33018e-015	5.77479e-015	-5.39142e-015	-6.38556e-015	-3.47855e-015	4.90999e-015	1.12412e-015	2.66078e-015	7.90668e-015	6.62016e-015	3.63882e-015	1.29656e-014	6.10511e-015
3.85272e-015	3.65364e-015	1.34591e-015	-2.06783e-015	-2.92564e-015	4.2993e-015	2.60595e-015	1.1188e-014	1.84563e-014	1.16562e-014	9.07498e-015	5.1998e-015	8.74295e-015	6.06594e-015	-5.52176e-015	-6.42473e-015	-3.08007e-015	5.28405e-015	1.65712e-015	2.87073e-015	8.5632e-015	7.25544e-015	3.95792e-015	1.33087e-014	6.25899e-015
3.73454e-015	3.63727e-015	1.33709e-015	-2.25687e-015	-3.25991e-015	4.46049e-015	2.95153e-015	1.14596e-014	1.86915e-014	1.22414e-014	9.61697e-015	6.05329e-015	9.13856e-015	6.35894e-015	-5.62601e-015	-6.44895e-015	-2.66821e-015	5.67947e-015	2.20246e-015	3.09597e-015	9.23311e-015	7.87199e-015	4.28339e-015	1.36326e-014	6.41485e-015
3.58269e-015	3.60057e-015	1.31712e-015	-2.44069e-015	-3.60401e-015	4.63962e-015	3.29031e-015	1.17265e-014	1.89124e-014	1.28201e-014	1.01563e-014	6.89468e-015	9.51528e-015	6.65325e-015	-5.70313e-015	-6.45932e-015	-2.24529e-015	6.09559e-015	2.75864e-015	3.33503e-015	9.91425e-015	8.46737e-015	4.6135e-015	1.39382e-014	6.57227e-015
3.39987e-015	3.54544e-015	1.28787e-015	-2.62032e-015	-3.95592e-015	4.83659e-015	3.62046e-015	1.19895e-014	1.91203e-014	1.33912e-014	1.06903e-014	7.71916e-015	9.87139e-015	6.94876e-015	-5.75261e-015	-6.45749e-015	-1.8141e-015	6.53136e-015	3.32282e-015	3.58586e-015	1.06044e-014	9.03908e-015	4.94674e-015	1.42259e-014	6.73198e-015
3.18902e-015	3.47331e-015	1.25126e-015	-2.7959e-015	-4.31408e-015	5.05107e-015	3.9394e-015	1.2249e-014	1.93168e-014	1.39544e-014	1.12158e-014	8.5225e-015	1.02055e-014	7.2444e-015	-5.77436e-015	-6.4447e-015	-1.37729e-015	6.98605e-015	3.89264e-015	3.84662e-015	1.13005e-014	9.58557e-015	5.28166e-015	1.44958e-014	6.89446e-015
2.95256e-015	3.38594e-015	1.20934e-015	-2.96787e-015	-4.67699e-015	5.28304e-015	4.24539e-015	1.25051e-014	1.9503e-014	1.45092e-014	1.17301e-014	9.30065e-015	1.05163e-014	7.53962e-015	-5.76824e-015	-6.42217e-015	-9.37602e-016	7.45792e-015	4.46587e-015	4.115e-015	1.20002e-014	1.01048e-014	5.61693e-015	1.47488e-014	7.05963e-015
2.69359e-015	3.28602e-015	1.1644e-015	-3.13727e-015	-5.04245e-015	5.53096e-015	4.53679e-015	1.27575e-014	1.96801e-014	1.50549e-014	1.22301e-014	1.00504e-014	1.08022e-014	7.83337e-015	-5.7347e-015	-6.39155e-015	-4.97719e-016	7.94513e-015	5.04058e-015	4.3887e-015	1.26998e-014	1.05954e-014	5.95097e-015	1.49858e-014	7.22697e-015
2.41624e-015	3.17516e-015	1.11868e-015	-3.3052e-015	-5.40771e-015	5.79379e-015	4.81254e-015	1.3006e-014	1.98497e-014	1.55905e-014	1.27134e-014	1.07683e-014	1.10624e-014	8.12424e-015	-5.67442e-015	-6.35458e-015	-6.00693e-017	8.44581e-015	5.61435e-015	4.66512e-015	1.3396e-014	1.10566e-014	6.28222e-015	1.52077e-014	7.39662e-015
2.12467e-015	3.05582e-015	1.07443e-015	-3.47244e-015	-5.77067e-015	6.06984e-015	5.07135e-015	1.32509e-014	2.00127e-014	1.61146e-014	1.31776e-014	1.14508e-014	1.12964e-014	8.41111e-015	-5.58849e-015	-6.31313e-015	3.72632e-016	8.95805e-015	6.18416e-015	4.94191e-015	1.40865e-014	1.1487e-014	6.60848e-015	1.54145e-014	7.56808e-015
1.82204e-015	2.93027e-015	1.03479e-015	-3.63946e-015	-6.12836e-015	6.35833e-015	5.31253e-015	1.34913e-014	2.01706e-014	1.66267e-014	1.36208e-014	1.20952e-014	1.15033e-014	8.693e-015	-5.47812e-015	-6.2681e-015	7.97467e-016	9.48002e-015	6.74671e-015	5.21617e-015	1.47672e-014	1.18854e-014	6.92812e-015	1.56058e-014	7.74136e-015
1.51287e-015	2.8002e-015	1.0015e-015	-3.80669e-015	-6.47864e-015	6.65787e-015	5.53451e-015	1.37276e-014	2.03243e-014	1.7126e-014	1.4041e-014	1.2699e-014	1.16829e-014	8.96882e-015	-5.34432e-015	-6.22158e-015	1.21277e-015	1.00093e-014	7.29958e-015	5.48561e-015	1.54353e-014	1.22517e-014	7.23945e-015	1.57816e-014	7.91612e-015
1.20094e-015	2.66757e-015	9.76662e-016	-3.9747e-015	-6.81935e-015	6.96693e-015	5.73717e-015	1.39605e-014	2.04744e-014	1.7611e-014	1.44365e-014	1.32608e-014	1.18347e-014	9.23727e-015	-5.18916e-015	-6.17521e-015	1.61632e-015	1.05437e-014	7.84022e-015	5.74781e-015	1.60874e-014	1.25862e-014	7.54138e-015	1.59424e-014	8.09236e-015
8.89096e-016	2.5342e-015	9.62632e-016	-4.1444e-015	-7.14868e-015	7.28419e-015	5.92045e-015	1.41891e-014	2.06217e-014	1.8081e-014	1.48058e-014	1.37801e-014	1.19591e-014	9.49745e-015	-5.01431e-015	-6.1304e-015	2.00621e-015	1.10806e-014	8.3659e-015	6.00061e-015	1.67203e-014	1.28891e-014	7.83274e-015	1.60883e-014	8.27044e-015
5.81135e-016	2.40215e-015	9.62247e-016	-4.31659e-015	-7.46431e-015	7.60728e-015	6.08436e-015	1.44123e-014	2.0767e-014	1.85351e-014	1.51482e-014	1.42571e-014	1.20559e-014	9.74795e-015	-4.82279e-015	-6.08939e-015	2.38175e-015	1.16169e-014	8.87388e-015	6.2419e-015	1.73313e-014	1.31611e-014	8.1122e-015	1.6219e-014	8.45007e-015
2.81489e-016	2.27378e-015	9.76968e-016	-4.4915e-015	-7.76338e-015	7.9348e-015	6.22915e-015	1.4629e-014	2.09112e-014	1.89719e-014	1.54625e-014	1.46913e-014	1.21257e-014	9.98733e-015	-4.61688e-015	-6.05326e-015	2.74094e-015	1.21504e-014	9.36146e-015	6.46957e-015	1.79181e-014	1.34036e-014	8.37845e-015	1.6334e-014	8.63075e-015
-5.98705e-018	2.15073e-015	1.00904e-015	-4.66972e-015	-8.04413e-015	8.26534e-015	6.35496e-015	1.48382e-014	2.10547e-014	1.93907e-014	1.57481e-014	1.5083e-014	1.2169e-014	1.02142e-014	-4.39964e-015	-6.02306e-015	3.08292e-015	1.26786e-014	9.82595e-015	6.68213e-015	1.84789e-014	1.36177e-014	8.63051e-015	1.64329e-014	8.81219e-015
-2.77601e-016	2.03399e-015	1.05996e-015	-4.85169e-015	-8.30467e-015	8.59747e-015	6.46272e-015	1.50391e-014	2.11978e-014	1.97906e-014	1.60045e-014	1.54326e-014	1.21875e-014	1.04273e-014	-4.17392e-015	-5.99981e-015	3.40671e-015	1.31989e-014	1.02653e-014	6.8784e-015	1.90108e-014	1.38052e-014	8.8682e-015	1.65153e-014	8.99418e-015
-5.29775e-016	1.92547e-015	1.13112e-015	-5.03728e-015	-8.54277e-015	8.929e-015	6.55352e-015	1.52308e-014	2.13404e-014	2.01711e-014	1.62323e-014	1.57417e-014	1.21821e-014	1.06258e-014	-3.94275e-015	-5.98482e-015	3.71117e-015	1.37088e-014	1.06786e-014	7.05667e-015	1.95112e-014	1.39675e-014	9.09086e-015	1.65814e-014	9.1764e-015
-7.59455e-016	1.82674e-015	1.22336e-015	-5.22645e-015	-8.75673e-015	9.25809e-015	6.6291e-015	1.54132e-014	2.14832e-014	2.05315e-014	1.64308e-014	1.60123e-014	1.21545e-014	1.08083e-014	-3.70937e-015	-5.97861e-015	3.99597e-015	1.42055e-014	1.10642e-014	7.21551e-015	1.99783e-014	1.41066e-014	9.29748e-015	1.66301e-014	9.35805e-015
-9.63706e-016	1.73804e-015	1.33794e-015	-5.41879e-015	-8.94576e-015	9.58316e-015	6.69032e-015	1.55859e-014	2.16262e-014	2.08713e-014	1.66004e-014	1.62473e-014	1.21059e-014	1.09742e-014	-3.47667e-015	-5.98198e-015	4.26082e-015	1.46869e-014	1.14205e-014	7.35496e-015	2.04102e-014	1.42236e-014	9.48848e-015	1.66606e-014	9.53906e-015
-1.1396e-015	1.66073e-015	1.47591e-015	-5.61466e-015	-9.10805e-015	9.90187e-015	6.73884e-015	1.57479e-014	2.17698e-014	2.11893e-014	1.6742e-014	1.64496e-014	1.20375e-014	1.11231e-014	-3.24825e-015	-5.99516e-015	4.50632e-015	1.51513e-014	1.17455e-014	7.47446e-015	2.0806e-014	1.4321e-014	9.66407e-015	1.66726e-014	9.71906e-015
-1.28416e-015	1.59522e-015	1.63803e-015	-5.81392e-015	-9.2423e-015	1.02135e-014	6.77659e-015	1.58985e-014	2.19144e-014	2.14857e-014	1.68562e-014	1.6622e-014	1.19514e-014	1.12545e-014	-3.02651e-015	-6.01903e-015	4.73238e-015	1.55966e-014	1.20384e-014	7.57326e-015	2.11652e-014	1.44017e-014	9.82465e-015	1.66658e-014	9.89823e-015
-1.39564e-015	1.54169e-015	1.82373e-015	-6.01532e-015	-9.34842e-015	1.05161e-014	6.80492e-015	1.60369e-014	2.20595e-014	2.17603e-014	1.69443e-014	1.67681e-014	1.18497e-014	1.13678e-014	-2.81488e-015	-6.05321e-015	4.93893e-015	1.60217e-014	1.2299e-014	7.65232e-015	2.1487e-014	1.44679e-014	9.97059e-015	1.66401e-014	1.0076e-014
-1.47285e-015	1.50005e-015	2.033e-015	-6.21873e-015	-9.42608e-015	1.08084e-014	6.82578e-015	1.61632e-014	2.22048e-014	2.20125e-014	1.70074e-014	1.68904e-014	1.17351e-014	1.14625e-014	-2.61692e-015	-6.09819e-015	5.12613e-015	1.64249e-014	1.25266e-014	7.71208e-015	2.17708e-014	1.45219e-014	1.01023e-014	1.65956e-014	1.02523e-014
-1.5143e-015	1.47076e-015	2.26483e-015	-6.4233e-015	-9.47455e-015	1.10896e-014	6.84085e-015	1.62769e-014	2.23495e-014	2.2243e-014	1.70468e-014	1.69924e-014	1.16095e-014	1.15389e-014	-2.43547e-015	-6.15369e-015	5.29419e-015	1.68055e-014	1.27211e-014	7.753e-015	2.20163e-014	1.45651e-014	1.02209e-014	1.65323e-014	1.04275e-014
-1.51899e-015	1.45421e-015	2.51894e-015	-6.62851e-015	-9.49361e-015	1.13584e-014	6.85184e-015	1.63783e-014	2.24941e-014	2.24517e-014	1.70639e-014	1.70773e-014	1.14755e-014	1.15967e-014	-2.27297e-015	-6.21975e-015	5.4441e-015	1.71625e-014	1.2883e-014	7.77676e-015	2.22241e-014	1.45997e-014	1.03269e-014	1.64499e-014	1.06016e-014
-1.48632e-015	1.4494e-015	2.79407e-015	-6.83354e-015	-9.48367e-015	1.16137e-014	6.86105e-015	1.6467e-014	2.26384e-014	2.26393e-014	1.70605e-014	1.71492e-014	1.1335e-014	1.16358e-014	-2.13134e-015	-6.29586e-015	5.57697e-015	1.74952e-014	1.30132e-014	7.78443e-015	2.23946e-014	1.46275e-014	1.04217e-014	1.63487e-014	1.07739e-014
-1.41594e-015	1.45568e-015	3.08893e-015	-7.03777e-015	-9.4451e-015	1.18541e-014	6.87008e-015	1.65431e-014	2.27829e-014	2.28062e-014	1.7038e-014	1.72121e-014	1.11897e-014	1.1657e-014	-2.0127e-015	-6.38118e-015	5.69364e-015	1.78039e-014	1.31121e-014	7.77725e-015	2.25286e-014	1.46505e-014	1.05071e-014	1.62287e-014	1.0944e-014
-1.30833e-015	1.47258e-015	3.40226e-015	-7.24016e-015	-9.37914e-015	1.20785e-014	6.88051e-015	1.66075e-014	2.29267e-014	2.29527e-014	1.69977e-014	1.72695e-014	1.10422e-014	1.16608e-014	-1.91944e-015	-6.47581e-015	5.79476e-015	1.80878e-014	1.31805e-014	7.75676e-015	2.26269e-014	1.467e-014	1.05835e-014	1.60913e-014	1.11119e-014
-1.16451e-015	1.49935e-015	3.73147e-015	-7.44062e-015	-9.28659e-015	1.22866e-014	6.89411e-015	1.66603e-014	2.307e-014	2.30798e-014	1.69411e-014	1.73244e-014	1.08943e-014	1.16477e-014	-1.85316e-015	-6.5787e-015	5.88132e-015	1.8347e-014	1.32199e-014	7.72538e-015	2.26905e-014	1.46867e-014	1.06523e-014	1.59374e-014	1.12772e-014
-9.85439e-016	1.53464e-015	4.0746e-015	-7.63785e-015	-9.16939e-015	1.2477e-014	6.91189e-015	1.67024e-014	2.32123e-014	2.31889e-014	1.68691e-014	1.73797e-014	1.07482e-014	1.16189e-014	-1.81459e-015	-6.68849e-015	5.95377e-015	1.85814e-014	1.32323e-014	7.68544e-015	2.27209e-014	1.47021e-014	1.07149e-014	1.57678e-014	1.14399e-014
-7.72144e-016	1.57728e-015	4.42842e-015	-7.83107e-015	-9.0291e-015	1.26489e-014	6.935e-015	1.67346e-014	2.33535e-014	2.32811e-014	1.67842e-014	1.7439e-014	1.06061e-014	1.1575e-014	-1.80467e-015	-6.80459e-015	6.01355e-015	1.8791e-014	1.32191e-014	7.63833e-015	2.27199e-014	1.47174e-014	1.07725e-014	1.55839e-014	1.15997e-014
-5.26567e-016	1.62664e-015	4.78999e-015	-8.01973e-015	-8.86759e-015	1.28011e-014	6.96489e-015	1.6757e-014	2.34929e-014	2.33573e-014	1.66878e-014	1.7504e-014	1.04695e-014	1.15169e-014	-1.8247e-015	-6.92581e-015	6.06178e-015	1.89765e-014	1.3182e-014	7.58567e-015	2.26892e-014	1.47328e-014	1.08263e-014	1.53869e-014	1.17561e-014
-2.50645e-016	1.68109e-015	5.15732e-015	-8.20306e-015	-8.68685e-015	1.29332e-014	7.00276e-015	1.67714e-014	2.363e-014	2.34187e-014	1.65818e-014	1.75763e-014	1.03409e-014	1.14458e-014	-1.87472e-015	-7.05057e-015	6.09886e-015	1.91377e-014	1.31227e-014	7.52939e-015	2.26298e-014	1.4748e-014	1.08779e-014	1.5178e-014	1.19091e-014
5.24719e-017	1.73937e-015	5.52732e-015	-8.38024e-015	-8.48946e-015	1.30443e-014	7.04884e-015	1.67794e-014	2.37648e-014	2.34668e-014	1.64672e-014	1.76572e-014	1.02217e-014	1.13626e-014	-1.95418e-015	-7.17792e-015	6.12537e-015	1.92759e-014	1.30438e-014	7.47155e-015	2.25434e-014	1.4764e-014	1.09286e-014	1.49591e-014	1.20591e-014
3.80145e-016	1.80044e-015	5.89611e-015	-8.55049e-015	-8.27798e-015	1.3135e-014	7.10362e-015	1.6782e-014	2.38972e-014	2.3503e-014	1.63451e-014	1.77483e-014	1.01131e-014	1.12687e-014	-2.06256e-015	-7.30663e-015	6.14301e-015	1.93926e-014	1.29472e-014	7.41397e-015	2.24316e-014	1.47806e-014	1.09791e-014	1.47321e-014	1.22051e-014
7.29749e-016	1.86282e-015	6.25991e-015	-8.71321e-015	-8.05504e-015	1.32046e-014	7.16729e-015	1.67798e-014	2.40271e-014	2.35282e-014	1.62169e-014	1.78506e-014	1.0016e-014	1.1165e-014	-2.19845e-015	-7.43605e-015	6.15224e-015	1.9488e-014	1.28354e-014	7.35853e-015	2.22961e-014	1.47973e-014	1.10304e-014	1.44988e-014	1.23469e-014
1.09788e-015	1.9246e-015	6.61526e-015	-8.86787e-015	-7.82277e-015	1.32523e-014	7.24032e-015	1.67743e-014	2.41546e-014	2.35436e-014	1.60837e-014	1.79648e-014	9.93121e-015	1.10521e-014	-2.3608e-015	-7.56518e-015	6.15321e-015	1.95635e-014	1.2711e-014	7.30682e-015	2.21387e-014	1.48137e-014	1.1083e-014	1.42617e-014	1.24838e-014
1.48097e-015	1.98472e-015	6.95881e-015	-9.01422e-015	-7.58396e-015	1.32775e-014	7.32272e-015	1.67664e-014	2.42797e-014	2.35504e-014	1.59468e-014	1.80907e-014	9.85935e-015	1.0932e-014	-2.54792e-015	-7.69281e-015	6.14593e-015	1.96199e-014	1.25758e-014	7.26008e-015	2.19615e-014	1.4829e-014	1.11374e-014	1.40229e-014	1.26153e-014
1.87584e-015	2.04242e-015	7.28699e-015	-9.15147e-015	-7.34199e-015	1.32802e-014	7.4144e-015	1.67578e-014	2.44014e-014	2.355e-014	1.58073e-014	1.82279e-014	9.80094e-015	1.08056e-014	-2.75781e-015	-7.8177e-015	6.13091e-015	1.96584e-014	1.24325e-014	7.2196e-015	2.17661e-014	1.48424e-014	1.11942e-014	1.37844e-014	1.27414e-014
2.279e-015	2.09603e-015	7.59635e-015	-9.27931e-015	-7.09943e-015	1.32601e-014	7.51473e-015	1.6749e-014	2.45198e-014	2.35433e-014	1.56661e-014	1.83747e-014	9.75607e-015	1.06737e-014	-2.98822e-015	-7.93876e-015	6.10843e-015	1.96795e-014	1.22835e-014	7.18601e-015	2.15538e-014	1.48525e-014	1.12536e-014	1.3548e-014	1.2862e-014
2.68742e-015	2.14419e-015	7.88353e-015	-9.3974e-015	-6.85907e-015	1.32174e-014	7.62316e-015	1.67415e-014	2.46342e-014	2.35313e-014	1.55239e-014	1.85296e-014	9.72467e-015	1.05372e-014	-3.23699e-015	-8.05574e-015	6.07873e-015	1.96846e-014	1.2131e-014	7.15979e-015	2.13262e-014	1.48582e-014	1.13155e-014	1.33162e-014	1.29761e-014
3.09738e-015	2.18654e-015	8.14562e-015	-9.50581e-015	-6.62337e-015	1.31518e-014	7.73863e-015	1.67367e-014	2.47439e-014	2.35148e-014	1.5382e-014	1.86904e-014	9.70572e-015	1.03979e-014	-3.5013e-015	-8.16755e-015	6.04156e-015	1.96744e-014	1.1977e-014	7.14204e-015	2.10844e-014	1.48583e-014	1.13791e-014	1.30912e-014	1.30835e-014
3.50442e-015	2.22226e-015	8.37966e-015	-9.60427e-015	-6.39535e-015	1.30635e-014	7.85984e-015	1.67352e-014	2.48487e-014	2.34949e-014	1.52408e-014	1.88548e-014	9.69954e-015	1.02566e-014	-3.77805e-015	-8.27337e-015	5.99633e-015	1.96494e-014	1.18239e-014	7.13294e-015	2.08299e-014	1.48503e-014	1.14438e-014	1.28744e-014	1.31835e-014
3.9051e-015	2.25082e-015	8.58298e-015	-9.69304e-015	-6.1782e-015	1.29525e-014	7.98548e-015	1.67372e-014	2.49481e-014	2.34726e-014	1.51003e-014	1.90212e-014	9.70519e-015	1.0114e-014	-4.06395e-015	-8.3722e-015	5.94301e-015	1.9611e-014	1.16726e-014	7.13249e-015	2.05638e-014	1.48332e-014	1.15091e-014	1.2668e-014	1.32754e-014
4.29615e-015	2.27191e-015	8.75283e-015	-9.77293e-015	-5.97432e-015	1.28191e-014	8.11426e-015	1.67425e-014	2.50416e-014	2.34483e-014	1.49615e-014	1.91869e-014	9.72127e-015	9.97101e-015	-4.35565e-015	-8.46335e-015	5.88147e-015	1.95588e-014	1.15253e-014	7.13978e-015	2.02868e-014	1.48054e-014	1.15742e-014	1.24739e-014	1.33586e-014
4.67364e-015	2.28464e-015	8.88696e-015	-9.84348e-015	-5.78558e-015	1.26639e-014	8.2444e-015	1.67516e-014	2.51275e-014	2.34219e-014	1.48243e-014	1.93489e-014	9.74672e-015	9.82843e-015	-4.65011e-015	-8.54713e-015	5.81133e-015	1.94932e-014	1.1383e-014	7.15464e-015	2.00001e-014	1.47661e-014	1.16382e-014	1.22935e-014	1.34328e-014
5.03403e-015	2.28899e-015	8.98335e-015	-9.9048e-015	-5.61452e-015	1.24874e-014	8.37384e-015	1.67644e-014	2.52062e-014	2.33936e-014	1.46896e-014	1.95033e-014	9.78052e-015	9.68673e-015	-4.94437e-015	-8.62288e-015	5.73166e-015	1.94145e-014	1.12462e-014	7.17626e-015	1.97043e-014	1.47132e-014	1.16998e-014	1.2128e-014	1.3497e-014
5.37505e-015	2.28463e-015	9.04015e-015	-9.95769e-015	-5.464e-015	1.22897e-014	8.50139e-015	1.67802e-014	2.52772e-014	2.33632e-014	1.45574e-014	1.96469e-014	9.82105e-015	9.54676e-015	-5.23451e-015	-8.6906e-015	5.64201e-015	1.93237e-014	1.11154e-014	7.20296e-015	1.93998e-014	1.46455e-014	1.17573e-014	1.19784e-014	1.35512e-014
5.6933e-015	2.27217e-015	9.05686e-015	-1.00029e-014	-5.33571e-015	1.20712e-014	8.62539e-015	1.67988e-014	2.53392e-014	2.33302e-014	1.44287e-014	1.97765e-014	9.86639e-015	9.40873e-015	-5.51724e-015	-8.75027e-015	5.54185e-015	1.9221e-014	1.09911e-014	7.23321e-015	1.90866e-014	1.45614e-014	1.1809e-014	1.1846e-014	1.35947e-014
5.98585e-015	2.25212e-015	9.03224e-015	-1.0041e-014	-5.23103e-015	1.18322e-014	8.74395e-015	1.68195e-014	2.53913e-014	2.32944e-014	1.43037e-014	1.98897e-014	9.91472e-015	9.27299e-015	-5.7886e-015	-8.80178e-015	5.43073e-015	1.91061e-014	1.0874e-014	7.26562e-015	1.87656e-014	1.44596e-014	1.18527e-014	1.17312e-014	1.36272e-014
6.25049e-015	2.22511e-015	8.96589e-015	-1.00726e-014	-5.1512e-015	1.15739e-014	8.85522e-015	1.68417e-014	2.54323e-014	2.32554e-014	1.41829e-014	1.99832e-014	9.96466e-015	9.14075e-015	-6.04586e-015	-8.84532e-015	5.30869e-015	1.89787e-014	1.07636e-014	7.29874e-015	1.84373e-014	1.43391e-014	1.18865e-014	1.16341e-014	1.3648e-014
6.48514e-015	2.19119e-015	8.85827e-015	-1.00985e-014	-5.09769e-015	1.1297e-014	8.95765e-015	1.68643e-014	2.54617e-014	2.32129e-014	1.4066e-014	2.00539e-014	1.00142e-014	9.01214e-015	-6.28567e-015	-8.88066e-015	5.17435e-015	1.88395e-014	1.06598e-014	7.33126e-015	1.81017e-014	1.41997e-014	1.19082e-014	1.15548e-014	1.36567e-014
6.68805e-015	2.15126e-015	8.70957e-015	-1.01195e-014	-5.07199e-015	1.10031e-014	9.04943e-015	1.68855e-014	2.54787e-014	2.31659e-014	1.39533e-014	2.00987e-014	1.00609e-014	8.88706e-015	-6.50523e-015	-8.90823e-015	5.02776e-015	1.86884e-014	1.05619e-014	7.36138e-015	1.77584e-014	1.40412e-014	1.19164e-014	1.14932e-014	1.36525e-014
6.8576e-015	2.10584e-015	8.52088e-015	-1.01366e-014	-5.07457e-015	1.06932e-014	9.12867e-015	1.69037e-014	2.54834e-014	2.31132e-014	1.38447e-014	2.0115e-014	1.01028e-014	8.76558e-015	-6.70225e-015	-8.92859e-015	4.86842e-015	1.85251e-014	1.04682e-014	7.38752e-015	1.74073e-014	1.38629e-014	1.19083e-014	1.14483e-014	1.36353e-014
6.99269e-015	2.05594e-015	8.29346e-015	-1.01505e-014	-5.10535e-015	1.03679e-014	9.19355e-015	1.69171e-014	2.54748e-014	2.30541e-014	1.37409e-014	2.01013e-014	1.01381e-014	8.64757e-015	-6.87444e-015	-8.94206e-015	4.69544e-015	1.83496e-014	1.03787e-014	7.40777e-015	1.70491e-014	1.36649e-014	1.18825e-014	1.14189e-014	1.36049e-014
7.09283e-015	2.00258e-015	8.02838e-015	-1.01614e-014	-5.1643e-015	1.0029e-014	9.24266e-015	1.69243e-014	2.54518e-014	2.29874e-014	1.36422e-014	2.00549e-014	1.01652e-014	8.53279e-015	-7.01974e-015	-8.94868e-015	4.50837e-015	1.81614e-014	1.02921e-014	7.4211e-015	1.66846e-014	1.34481e-014	1.18371e-014	1.14037e-014	1.35615e-014
7.1578e-015	1.94698e-015	7.72865e-015	-1.01705e-014	-5.25161e-015	9.67749e-015	9.27471e-015	1.69234e-014	2.54142e-014	2.29121e-014	1.35484e-014	1.99744e-014	1.01819e-014	8.42175e-015	-7.13634e-015	-8.94938e-015	4.30661e-015	1.796e-014	1.02069e-014	7.42567e-015	1.63136e-014	1.32132e-014	1.177e-014	1.14013e-014	1.35051e-014
7.18709e-015	1.89025e-015	7.39675e-015	-1.01792e-014	-5.36652e-015	9.31536e-015	9.28866e-015	1.69119e-014	2.53613e-014	2.2827e-014	1.34592e-014	1.98595e-014	1.01869e-014	8.31451e-015	-7.22301e-015	-8.9446e-015	4.09023e-015	1.77454e-014	1.01215e-014	7.42075e-015	1.5937e-014	1.29605e-014	1.16795e-014	1.14099e-014	1.34362e-014
7.18042e-015	1.83329e-015	7.0353e-015	-1.01878e-014	-5.50842e-015	8.94425e-015	9.28314e-015	1.68877e-014	2.52918e-014	2.27299e-014	1.33747e-014	1.97095e-014	1.01791e-014	8.21079e-015	-7.27813e-015	-8.93515e-015	3.8589e-015	1.75171e-014	1.00335e-014	7.40516e-015	1.55544e-014	1.26906e-014	1.1564e-014	1.1428e-014	1.3354e-014
7.13842e-015	1.77706e-015	6.64799e-015	-1.01968e-014	-5.67707e-015	8.56573e-015	9.25777e-015	1.68489e-014	2.52057e-014	2.26197e-014	1.32951e-014	1.95237e-014	1.01566e-014	8.11101e-015	-7.30103e-015	-8.92098e-015	3.61298e-015	1.72751e-014	9.94184e-015	7.3779e-015	1.51665e-014	1.24045e-014	1.1423e-014	1.14531e-014	1.32585e-014
7.06172e-015	1.723e-015	6.2379e-015	-1.02069e-014	-5.87066e-015	8.18184e-015	9.21169e-015	1.67935e-014	2.51019e-014	2.24956e-014	1.32199e-014	1.93016e-014	1.01188e-014	8.01567e-015	-7.29189e-015	-8.90287e-015	3.35261e-015	1.70192e-014	9.84482e-015	7.33787e-015	1.4773e-014	1.21045e-014	1.12554e-014	1.14827e-014	1.31504e-014
6.95164e-015	1.67157e-015	5.80876e-015	-1.02186e-014	-6.08741e-015	7.79401e-015	9.14471e-015	1.67192e-014	2.49802e-014	2.23567e-014	1.3149e-014	1.90445e-014	1.00641e-014	7.92453e-015	-7.25094e-015	-8.88147e-015	3.07775e-015	1.67488e-014	9.74067e-015	7.28451e-015	1.43743e-014	1.17921e-014	1.10597e-014	1.15147e-014	1.30303e-014
6.80852e-015	1.62367e-015	5.36467e-015	-1.02326e-014	-6.32545e-015	7.40453e-015	9.05696e-015	1.66244e-014	2.48415e-014	2.22021e-014	1.30818e-014	1.87539e-014	9.99195e-015	7.83746e-015	-7.17784e-015	-8.85701e-015	2.78876e-015	1.64651e-014	9.6271e-015	7.21793e-015	1.39719e-014	1.1469e-014	1.08357e-014	1.15474e-014	1.2899e-014
6.63431e-015	1.58004e-015	4.90989e-015	-1.02492e-014	-6.58257e-015	7.01537e-015	8.94812e-015	1.65073e-014	2.46855e-014	2.20311e-014	1.30184e-014	1.84312e-014	9.90172e-015	7.75465e-015	-7.07316e-015	-8.82994e-015	2.48681e-015	1.61679e-014	9.50233e-015	7.13901e-015	1.35658e-014	1.11373e-014	1.05832e-014	1.15788e-014	1.27569e-014
6.4308e-015	1.54133e-015	4.4487e-015	-1.02693e-014	-6.85717e-015	6.62822e-015	8.81863e-015	1.6366e-014	2.45116e-014	2.18425e-014	1.29584e-014	1.8078e-014	9.79299e-015	7.67569e-015	-6.93769e-015	-8.80075e-015	2.17268e-015	1.58574e-014	9.36493e-015	7.04836e-015	1.3157e-014	1.07996e-014	1.03028e-014	1.16055e-014	1.26046e-014
6.19931e-015	1.50845e-015	3.9853e-015	-1.02933e-014	-7.14667e-015	6.2451e-015	8.66878e-015	1.61982e-014	2.43201e-014	2.16364e-014	1.29014e-014	1.76973e-014	9.66532e-015	7.60171e-015	-6.77337e-015	-8.76985e-015	1.84683e-015	1.55344e-014	9.21321e-015	6.94566e-015	1.27471e-014	1.04577e-014	9.99542e-015	1.16258e-014	1.2443e-014
5.94234e-015	1.48123e-015	3.52337e-015	-1.03212e-014	-7.44906e-015	5.86808e-015	8.4989e-015	1.6003e-014	2.41116e-014	2.14126e-014	1.28465e-014	1.72917e-014	9.51922e-015	7.53277e-015	-6.58171e-015	-8.73771e-015	1.50998e-015	1.51996e-014	9.04558e-015	6.83205e-015	1.23376e-014	1.01142e-014	9.66169e-015	1.16371e-014	1.22726e-014
5.6623e-015	1.46e-015	3.06768e-015	-1.0353e-014	-7.76177e-015	5.4989e-015	8.31078e-015	1.5779e-014	2.38868e-014	2.11703e-014	1.2793e-014	1.68645e-014	9.35561e-015	7.46861e-015	-6.36468e-015	-8.70451e-015	1.16385e-015	1.48537e-014	8.86064e-015	6.70882e-015	1.19299e-014	9.77165e-015	9.30261e-015	1.16372e-014	1.2094e-014
5.36092e-015	1.4453e-015	2.62214e-015	-1.03889e-014	-8.08207e-015	5.13982e-015	8.10535e-015	1.55254e-014	2.3646e-014	2.09098e-014	1.27407e-014	1.64191e-014	9.17483e-015	7.40986e-015	-6.12415e-015	-8.66987e-015	8.10043e-016	1.44978e-014	8.65721e-015	6.57757e-015	1.15253e-014	9.4331e-015	8.92008e-015	1.16246e-014	1.19082e-014
5.04044e-015	1.43599e-015	2.19085e-015	-1.04292e-014	-8.40722e-015	4.79223e-015	7.88393e-015	1.52415e-014	2.33897e-014	2.06314e-014	1.26885e-014	1.59589e-014	8.97773e-015	7.35614e-015	-5.86224e-015	-8.63372e-015	4.49756e-016	1.41331e-014	8.43411e-015	6.44015e-015	1.11251e-014	9.1007e-015	8.51563e-015	1.15974e-014	1.17165e-014
4.70353e-015	1.43198e-015	1.77727e-015	-1.04739e-014	-8.73419e-015	4.45736e-015	7.64817e-015	1.49269e-014	2.31192e-014	2.0336e-014	1.26356e-014	1.54886e-014	8.7654e-015	7.30795e-015	-5.58093e-015	-8.59603e-015	8.49367e-017	1.37614e-014	8.19078e-015	6.29866e-015	1.07311e-014	8.77603e-015	8.09144e-015	1.1554e-014	1.15202e-014
4.35279e-015	1.43312e-015	1.38488e-015	-1.0522e-014	-9.06062e-015	4.13586e-015	7.40011e-015	1.45819e-014	2.28348e-014	2.00246e-014	1.25805e-014	1.50114e-014	8.53855e-015	7.26553e-015	-5.28311e-015	-8.55656e-015	-2.82822e-016	1.33836e-014	7.92697e-015	6.15567e-015	1.03448e-014	8.46144e-015	7.64986e-015	1.14937e-014	1.13203e-014
3.9911e-015	1.43848e-015	1.01723e-015	-1.05737e-014	-9.38422e-015	3.82982e-015	7.1412e-015	1.42067e-014	2.25369e-014	1.96983e-014	1.25223e-014	1.45314e-014	8.29858e-015	7.22936e-015	-4.97193e-015	-8.5149e-015	-6.51893e-016	1.30016e-014	7.64258e-015	6.01367e-015	9.96742e-015	8.15891e-015	7.19376e-015	1.14154e-014	1.11176e-014
3.62058e-015	1.44737e-015	6.77178e-016	-1.06285e-014	-9.70156e-015	3.53984e-015	6.87369e-015	1.38015e-014	2.22267e-014	1.93577e-014	1.24597e-014	1.40526e-014	8.04719e-015	7.19906e-015	-4.64905e-015	-8.47068e-015	-1.01981e-015	1.2617e-014	7.33796e-015	5.87543e-015	9.6008e-015	7.87062e-015	6.72622e-015	1.13179e-014	1.09133e-014
3.24401e-015	1.45911e-015	3.67538e-016	-1.06858e-014	-1.00104e-014	3.26709e-015	6.59951e-015	1.33665e-014	2.19051e-014	1.90046e-014	1.23917e-014	1.35789e-014	7.78651e-015	7.17512e-015	-4.3182e-015	-8.42319e-015	-1.38494e-015	1.22315e-014	7.0138e-015	5.74376e-015	9.24633e-015	7.59847e-015	6.25086e-015	1.12014e-014	1.07082e-014
2.86413e-015	1.47244e-015	9.02816e-017	-1.07455e-014	-1.0308e-014	3.01223e-015	6.32071e-015	1.29033e-014	2.15731e-014	1.86402e-014	1.23173e-014	1.31137e-014	7.51811e-015	7.15738e-015	-3.98207e-015	-8.37222e-015	-1.74489e-015	1.18464e-014	6.66962e-015	5.62111e-015	8.90572e-015	7.34363e-015	5.77102e-015	1.10653e-014	1.05028e-014
2.48321e-015	1.48587e-015	-1.53224e-016	-1.08067e-014	-1.05921e-014	2.77543e-015	6.03991e-015	1.24144e-014	2.1232e-014	1.82664e-014	1.22351e-014	1.26612e-014	7.24419e-015	7.14519e-015	-3.64357e-015	-8.31743e-015	-2.09769e-015	1.14644e-014	6.30699e-015	5.51004e-015	8.58026e-015	7.10732e-015	5.28991e-015	1.09098e-014	1.02986e-014
2.10363e-015	1.49848e-015	-3.61396e-016	-1.0869e-014	-1.08603e-014	2.55682e-015	5.75908e-015	1.19008e-014	2.08826e-014	1.78848e-014	1.2144e-014	1.22253e-014	6.96685e-015	7.13864e-015	-3.30543e-015	-8.25764e-015	-2.44154e-015	1.10879e-014	5.92686e-015	5.41317e-015	8.27105e-015	6.89023e-015	4.81124e-015	1.07351e-014	1.00961e-014
1.72724e-015	1.5098e-015	-5.33776e-016	-1.09319e-014	-1.11108e-014	2.35662e-015	5.48075e-015	1.13642e-014	2.05255e-014	1.74977e-014	1.20423e-014	1.18081e-014	6.68754e-015	7.13795e-015	-2.97011e-015	-8.19212e-015	-2.77399e-015	1.07177e-014	5.53128e-015	5.33261e-015	7.97886e-015	6.6936e-015	4.33857e-015	1.05424e-014	9.89605e-015
1.35618e-015	1.51838e-015	-6.7025e-016	-1.09944e-014	-1.1341e-014	2.17433e-015	5.20729e-015	1.08071e-014	2.01616e-014	1.71071e-014	1.19284e-014	1.14124e-014	6.40818e-015	7.14199e-015	-2.63995e-015	-8.1205e-015	-3.09255e-015	1.03562e-014	5.12287e-015	5.27011e-015	7.7054e-015	6.51731e-015	3.87629e-015	1.03334e-014	9.6992e-015
9.92449e-016	1.52286e-015	-7.70736e-016	-1.1056e-014	-1.15493e-014	2.0101e-015	4.94068e-015	1.02318e-014	1.97919e-014	1.6715e-014	1.18012e-014	1.10406e-014	6.13061e-015	7.15032e-015	-2.31821e-015	-8.04192e-015	-3.39556e-015	1.00058e-014	4.70358e-015	5.22868e-015	7.45152e-015	6.36106e-015	3.42804e-015	1.01089e-014	9.50603e-015
6.38047e-016	1.52143e-015	-8.35741e-016	-1.11159e-014	-1.17341e-014	1.86272e-015	4.68287e-015	9.64031e-015	1.94171e-014	1.6323e-014	1.16599e-014	1.06951e-014	5.85648e-015	7.16252e-015	-2.00778e-015	-7.95556e-015	-3.68131e-015	9.66897e-015	4.27542e-015	5.20974e-015	7.21865e-015	6.22495e-015	2.99728e-015	9.87073e-015	9.31663e-015
2.94081e-016	1.51253e-015	-8.66659e-016	-1.11729e-014	-1.18938e-014	1.73109e-015	4.4363e-015	9.03519e-015	1.90383e-014	1.5933e-014	1.15031e-014	1.03775e-014	5.58823e-015	7.17779e-015	-1.71035e-015	-7.86064e-015	-3.94855e-015	9.34733e-015	3.84113e-015	5.21467e-015	7.00707e-015	6.10852e-015	2.58719e-015	9.62079e-015	9.13135e-015
-3.77547e-017	1.49559e-015	-8.65124e-016	-1.12258e-014	-1.2027e-014	1.61471e-015	4.20268e-015	8.41924e-015	1.86557e-014	1.55461e-014	1.13294e-014	1.00882e-014	5.32713e-015	7.19554e-015	-1.42782e-015	-7.75694e-015	-4.19432e-015	9.04297e-015	3.40325e-015	5.2448e-015	6.81691e-015	6.01082e-015	2.201e-015	9.36107e-015	8.95109e-015
-3.55775e-016	1.47022e-015	-8.32895e-016	-1.12735e-014	-1.21326e-014	1.51185e-015	3.98388e-015	7.79515e-015	1.82701e-014	1.51641e-014	1.11387e-014	9.82763e-015	5.07467e-015	7.21389e-015	-1.16217e-015	-7.64359e-015	-4.41702e-015	8.75693e-015	2.96465e-015	5.30044e-015	6.64848e-015	5.93099e-015	1.84168e-015	9.09352e-015	8.77509e-015
-6.59363e-016	1.43529e-015	-7.72531e-016	-1.13152e-014	-1.22091e-014	1.4211e-015	3.78104e-015	7.16467e-015	1.78823e-014	1.47891e-014	1.09298e-014	9.59721e-015	4.83231e-015	7.23191e-015	-9.13972e-016	-7.51976e-015	-4.61465e-015	8.4906e-015	2.52797e-015	5.38267e-015	6.50221e-015	5.86766e-015	1.51164e-015	8.82006e-015	8.60372e-015
-9.47055e-016	1.39011e-015	-6.8664e-016	-1.13499e-014	-1.22563e-014	1.34103e-015	3.59606e-015	6.53102e-015	1.74928e-014	1.44225e-014	1.07022e-014	9.3962e-015	4.60123e-015	7.2481e-015	-6.84723e-016	-7.384e-015	-4.78554e-015	8.24573e-015	2.09661e-015	5.49185e-015	6.37795e-015	5.82024e-015	1.21412e-015	8.54305e-015	8.43714e-015
-1.21792e-015	1.33409e-015	-5.78287e-016	-1.13768e-014	-1.22738e-014	1.27011e-015	3.42978e-015	5.89712e-015	1.71018e-014	1.40657e-014	1.04548e-014	9.22353e-015	4.38215e-015	7.26135e-015	-4.75408e-016	-7.23628e-015	-4.9279e-015	8.02419e-015	1.67391e-015	5.62697e-015	6.27558e-015	5.78681e-015	9.5121e-016	8.26519e-015	8.27554e-015
-1.4719e-015	1.2661e-015	-4.50401e-016	-1.13948e-014	-1.22605e-014	1.20654e-015	3.28382e-015	5.26537e-015	1.67092e-014	1.37202e-014	1.01877e-014	9.07789e-015	4.17615e-015	7.2699e-015	-2.87283e-016	-7.07608e-015	-5.04135e-015	7.82687e-015	1.26191e-015	5.78736e-015	6.19433e-015	5.76485e-015	7.24406e-016	7.98875e-015	8.11836e-015
-1.7085e-015	1.1872e-015	-3.06377e-016	-1.14029e-014	-1.22169e-014	1.14872e-015	3.15879e-015	4.63785e-015	1.63151e-014	1.33868e-014	9.90097e-015	8.95799e-015	3.98409e-015	7.27215e-015	-1.2043e-016	-6.90303e-015	-5.12462e-015	7.65436e-015	8.6382e-016	5.97214e-015	6.13289e-015	5.75276e-015	5.35318e-016	7.71639e-015	7.96487e-015
-1.92696e-015	1.09762e-015	-1.49895e-016	-1.14001e-014	-1.21433e-014	1.09469e-015	3.05503e-015	4.01671e-015	1.59188e-014	1.30662e-014	9.59424e-015	8.86219e-015	3.80662e-015	7.26618e-015	2.56618e-017	-6.71659e-015	-5.17667e-015	7.50711e-015	4.83051e-016	6.1794e-015	6.09073e-015	5.74881e-015	3.85085e-016	7.44987e-015	7.81494e-015
-2.12728e-015	9.97117e-016	1.51223e-017	-1.13854e-014	-1.204e-014	1.04329e-015	2.9729e-015	3.40448e-015	1.55207e-014	1.27585e-014	9.26749e-015	8.78863e-015	3.64345e-015	7.2509e-015	1.51606e-016	-6.51607e-015	-5.19777e-015	7.3852e-015	1.22593e-016	6.40765e-015	6.06671e-015	5.75159e-015	2.74252e-016	7.19177e-015	7.66764e-015
-2.30926e-015	8.86126e-016	1.84659e-016	-1.13586e-014	-1.19073e-014	9.92207e-016	2.91253e-015	2.80272e-015	1.51205e-014	1.24639e-014	8.92146e-015	8.73468e-015	3.49415e-015	7.22432e-015	2.57321e-016	-6.30142e-015	-5.18701e-015	7.28892e-015	-2.15033e-016	6.65501e-015	6.0592e-015	5.75847e-015	2.02871e-016	6.94378e-015	7.52196e-015
-2.47304e-015	7.65207e-016	3.55296e-016	-1.13184e-014	-1.17458e-014	9.40073e-016	2.87354e-015	2.21368e-015	1.4718e-014	1.21821e-014	8.55725e-015	8.69721e-015	3.35863e-015	7.18478e-015	3.43571e-016	-6.07264e-015	-5.14406e-015	7.21785e-015	-5.28188e-016	6.91879e-015	6.06765e-015	5.76729e-015	1.70209e-016	6.70775e-015	7.37744e-015
-2.61858e-015	6.35153e-016	5.23192e-016	-1.1264e-014	-1.15559e-014	8.85279e-016	2.85559e-015	1.63905e-015	1.43129e-014	1.19127e-014	8.17538e-015	8.67376e-015	3.23642e-015	7.13011e-015	4.11315e-016	-5.82978e-015	-5.06892e-015	7.1716e-015	-8.14672e-016	7.19645e-015	6.08995e-015	5.77612e-015	1.75524e-016	6.48465e-015	7.23348e-015
-2.74626e-015	4.96448e-016	6.84679e-016	-1.11952e-014	-1.13386e-014	8.26373e-016	2.8576e-015	1.08018e-015	1.39047e-014	1.16552e-014	7.77664e-015	8.66134e-015	3.12704e-015	7.05911e-015	4.61921e-016	-5.57312e-015	-4.96173e-015	7.14925e-015	-1.07176e-015	7.48514e-015	6.12464e-015	5.78277e-015	2.18085e-016	6.27524e-015	7.08925e-015
-2.85628e-015	3.49943e-016	8.36466e-016	-1.11115e-014	-1.10951e-014	7.62154e-016	2.87961e-015	5.38288e-016	1.34932e-014	1.14084e-014	7.36252e-015	8.65698e-015	3.02885e-015	6.97033e-015	4.9652e-016	-5.30299e-015	-4.8227e-015	7.14972e-015	-1.29765e-015	7.78154e-015	6.16949e-015	5.78493e-015	2.96526e-016	6.08093e-015	6.94421e-015
-2.94866e-015	1.97196e-016	9.75461e-016	-1.10132e-014	-1.08268e-014	6.90452e-016	2.92034e-015	1.39056e-017	1.30791e-014	1.11716e-014	6.93397e-015	8.65716e-015	2.94133e-015	6.86232e-015	5.16788e-016	-5.01919e-015	-4.65229e-015	7.17185e-015	-1.49092e-015	8.0823e-015	6.22284e-015	5.78168e-015	4.08782e-016	5.90224e-015	6.79684e-015
-3.02443e-015	3.94792e-017	1.09879e-015	-1.09e-014	-1.05349e-014	6.10362e-016	2.9784e-015	-4.92162e-016	1.26619e-014	1.0944e-014	6.49246e-015	8.65911e-015	2.86323e-015	6.73339e-015	5.25262e-016	-4.72242e-015	-4.45098e-015	7.21459e-015	-1.65003e-015	8.38386e-015	6.28293e-015	5.77194e-015	5.52522e-016	5.73951e-015	6.64652e-015
-3.08406e-015	-1.21364e-016	1.20393e-015	-1.07714e-014	-1.0221e-014	5.21875e-016	3.0518e-015	-9.79496e-016	1.22407e-014	1.07243e-014	6.03918e-015	8.65911e-015	2.79335e-015	6.5824e-015	5.2339e-016	-4.41283e-015	-4.21989e-015	7.2766e-015	-1.77448e-015	8.68288e-015	6.3484e-015	5.75377e-015	7.2549e-016	5.59296e-015	6.49233e-015
-3.12847e-015	-2.84159e-016	1.28838e-015	-1.06273e-014	-9.88638e-015	4.24439e-016	3.13954e-015	-1.44831e-015	1.18157e-014	1.05104e-014	5.57644e-015	8.65361e-015	2.73036e-015	6.40844e-015	5.13077e-016	-4.09128e-015	-3.96028e-015	7.35579e-015	-1.86412e-015	8.97615e-015	6.41729e-015	5.7258e-015	9.24739e-016	5.46231e-015	6.33399e-015
-3.15841e-015	-4.4729e-016	1.35052e-015	-1.04682e-014	-9.53314e-015	3.17458e-016	3.24001e-015	-1.89847e-015	1.13875e-014	1.03001e-014	5.10569e-015	8.64047e-015	2.67267e-015	6.21092e-015	4.96742e-016	-3.75856e-015	-3.67389e-015	7.45085e-015	-1.91851e-015	9.26058e-015	6.48846e-015	5.68764e-015	1.14756e-015	5.34687e-015	6.17029e-015
-3.17474e-015	-6.09388e-016	1.38837e-015	-1.02944e-014	-9.1631e-015	2.00472e-016	3.35092e-015	-2.33021e-015	1.09565e-014	1.00922e-014	4.62886e-015	8.61721e-015	2.61854e-015	5.98901e-015	4.77058e-016	-3.41573e-015	-3.36187e-015	7.55958e-015	-1.93815e-015	9.53267e-015	6.56005e-015	5.63857e-015	1.38999e-015	5.24562e-015	5.99984e-015
-3.17812e-015	-7.69255e-016	1.40107e-015	-1.01063e-014	-8.77789e-015	7.37849e-017	3.47057e-015	-2.74392e-015	1.05226e-014	9.88467e-015	4.14862e-015	8.58242e-015	2.56691e-015	5.74238e-015	4.55822e-016	-3.06383e-015	-3.02586e-015	7.67983e-015	-1.92386e-015	9.78956e-015	6.63049e-015	5.57783e-015	1.64878e-015	5.15775e-015	5.82237e-015
-3.16889e-015	-9.25713e-016	1.38784e-015	-9.90413e-015	-8.37926e-015	-6.19809e-017	3.59692e-015	-3.14042e-015	1.00861e-014	9.67607e-015	3.66721e-015	8.53414e-015	2.51582e-015	5.47027e-015	4.354e-016	-2.70386e-015	-2.66722e-015	7.80931e-015	-1.8761e-015	1.00283e-014	6.69812e-015	5.50549e-015	1.92059e-015	5.08177e-015	5.63751e-015
-3.1478e-015	-1.07718e-015	1.34805e-015	-9.68902e-015	-7.96866e-015	-2.06044e-016	3.72807e-015	-3.52016e-015	9.64778e-015	9.4649e-015	3.18638e-015	8.47114e-015	2.46344e-015	5.17304e-015	4.17663e-016	-2.33616e-015	-2.28806e-015	7.94592e-015	-1.79565e-015	1.0246e-014	6.76149e-015	5.42162e-015	2.20177e-015	5.01572e-015	5.44451e-015
-3.11577e-015	-1.223e-015	1.28195e-015	-9.46159e-015	-7.54823e-015	-3.57924e-016	3.8615e-015	-3.88392e-015	9.20817e-015	9.24934e-015	2.70862e-015	8.39214e-015	2.4082e-015	4.85083e-015	4.04647e-016	-1.96244e-015	-1.89023e-015	8.08787e-015	-1.68485e-015	1.04404e-014	6.81961e-015	5.3272e-015	2.48876e-015	4.95767e-015	5.24291e-015
-3.07311e-015	-1.36212e-015	1.19044e-015	-9.22265e-015	-7.11983e-015	-5.16392e-016	3.99497e-015	-4.23263e-015	8.76843e-015	9.02764e-015	2.23631e-015	8.29552e-015	2.34876e-015	4.50435e-015	3.99137e-016	-1.58395e-015	-1.47647e-015	8.23288e-015	-1.54518e-015	1.06098e-014	6.87163e-015	5.22276e-015	2.77803e-015	4.90589e-015	5.03224e-015
-3.02052e-015	-1.49325e-015	1.0749e-015	-8.97353e-015	-6.68576e-015	-6.80399e-016	4.12613e-015	-4.56675e-015	8.32936e-015	8.79798e-015	1.77137e-015	8.18046e-015	2.28378e-015	4.13482e-015	4.03164e-016	-1.20152e-015	-1.04894e-015	8.3786e-015	-1.37891e-015	1.0753e-014	6.91661e-015	5.10882e-015	3.06575e-015	4.85822e-015	4.81264e-015
-2.95912e-015	-1.61578e-015	9.36675e-016	-8.71562e-015	-6.24746e-015	-8.48465e-016	4.25291e-015	-4.88748e-015	7.89272e-015	8.55903e-015	1.3161e-015	8.04705e-015	2.21244e-015	3.74404e-015	4.18201e-016	-8.16676e-016	-6.09861e-016	8.52318e-015	-1.18837e-015	1.08686e-014	6.95403e-015	4.98688e-015	3.3483e-015	4.81238e-015	4.58424e-015
-2.89031e-015	-1.7288e-015	7.76569e-016	-8.45036e-015	-5.80743e-015	-1.01901e-015	4.37385e-015	-5.19573e-015	7.45913e-015	8.30941e-015	8.72408e-016	7.89602e-015	2.1331e-015	3.33335e-015	4.45983e-016	-4.30498e-016	-1.61792e-016	8.66481e-015	-9.7603e-016	1.09557e-014	6.98305e-015	4.8584e-015	3.6221e-015	4.76621e-015	4.3469e-015
-2.81369e-015	-1.8328e-015	5.96875e-016	-8.1786e-015	-5.36696e-015	-1.19067e-015	4.48692e-015	-5.49207e-015	7.02971e-015	8.0484e-015	4.41649e-016	7.728e-015	2.04482e-015	2.90476e-015	4.87379e-016	-4.41155e-017	2.93216e-016	8.80091e-015	-7.44827e-016	1.10137e-014	7.00352e-015	4.72491e-015	3.88449e-015	4.71769e-015	4.10099e-015
-2.73022e-015	-1.92708e-015	4.00401e-016	-7.90233e-015	-4.92778e-015	-1.361e-015	4.59059e-015	-5.77658e-015	6.60603e-015	7.77527e-015	2.60639e-017	7.54424e-015	1.94678e-015	2.4597e-015	5.44064e-016	3.41609e-016	7.53101e-016	8.93021e-015	-4.96263e-016	1.10427e-014	7.01539e-015	4.58747e-015	4.13281e-015	4.66414e-015	3.84714e-015
-2.64103e-015	-2.01148e-015	1.90059e-016	-7.6232e-015	-4.49209e-015	-1.5288e-015	4.68348e-015	-6.05032e-015	6.19006e-015	7.48944e-015	-3.72333e-016	7.34606e-015	1.83837e-015	2.00045e-015	6.17816e-016	7.25651e-016	1.21543e-015	9.0506e-015	-2.33412e-016	1.10433e-014	7.01843e-015	4.44836e-015	4.36514e-015	4.60299e-015	3.58529e-015
-2.54597e-015	-2.08592e-015	-3.15557e-017	-7.34311e-015	-4.06166e-015	-1.69217e-015	4.76438e-015	-6.3141e-015	5.78325e-015	7.19051e-015	-7.5241e-016	7.13485e-015	1.71946e-015	1.52987e-015	7.0964e-016	1.10725e-015	1.67752e-015	9.16099e-015	4.03663e-017	1.1016e-014	7.01277e-015	4.30926e-015	4.57926e-015	4.53244e-015	3.31627e-015
-2.44575e-015	-2.15114e-015	-2.61708e-016	-7.06387e-015	-3.63838e-015	-1.84918e-015	4.83209e-015	-6.56826e-015	5.38707e-015	6.87852e-015	-1.11266e-015	6.91265e-015	1.59035e-015	1.04996e-015	8.20447e-016	1.48509e-015	2.13727e-015	9.26019e-015	3.21638e-016	1.09621e-014	6.99843e-015	4.17306e-015	4.77303e-015	4.45095e-015	3.04028e-015
-2.34176e-015	-2.20805e-015	-4.97074e-016	-6.78676e-015	-3.22351e-015	-1.99817e-015	4.88592e-015	-6.81269e-015	5.00348e-015	6.55375e-015	-1.45218e-015	6.68208e-015	1.45127e-015	5.63103e-016	9.50662e-016	1.85811e-015	2.5928e-015	9.34737e-015	6.07693e-016	1.08832e-014	6.97592e-015	4.04189e-015	4.94485e-015	4.35599e-015	2.75874e-015
-2.23462e-015	-2.25728e-015	-7.34738e-016	-6.51311e-015	-2.81879e-015	-2.13724e-015	4.92501e-015	-7.04817e-015	4.63358e-015	6.2174e-015	-1.76973e-015	6.44669e-015	1.30212e-015	7.23937e-017	1.10022e-015	2.22505e-015	3.04255e-015	9.42233e-015	8.95853e-016	1.07816e-014	6.94567e-015	3.91773e-015	5.09467e-015	4.24614e-015	2.47268e-015
-2.12484e-015	-2.29993e-015	-9.71612e-016	-6.24508e-015	-2.4251e-015	-2.26483e-015	4.94873e-015	-7.27525e-015	4.27921e-015	5.87062e-015	-2.06493e-015	6.20902e-015	1.14265e-015	-4.18927e-016	1.26931e-015	2.58527e-015	3.48401e-015	9.48438e-015	1.18309e-015	1.06594e-014	6.90832e-015	3.80298e-015	5.22141e-015	4.11964e-015	2.18315e-015
-2.01284e-015	-2.33748e-015	-1.20496e-015	-5.98455e-015	-2.04438e-015	-2.38011e-015	4.95628e-015	-7.49355e-015	3.94217e-015	5.51461e-015	-2.33687e-015	5.97114e-015	9.7364e-016	-9.07731e-016	1.4577e-015	2.93804e-015	3.91462e-015	9.53314e-015	1.46644e-015	1.05191e-014	6.86473e-015	3.69967e-015	5.32446e-015	3.97567e-015	1.89139e-015
-1.89987e-015	-2.37127e-015	-1.43115e-015	-5.73309e-015	-1.67822e-015	-2.48153e-015	4.94798e-015	-7.70242e-015	3.62419e-015	5.15083e-015	-2.58468e-015	5.73561e-015	7.96334e-016	-1.3916e-015	1.66505e-015	3.28282e-015	4.33271e-015	9.56899e-015	1.74304e-015	1.03632e-014	6.81565e-015	3.60938e-015	5.40424e-015	3.81311e-015	1.59829e-015
-1.78575e-015	-2.4029e-015	-1.64659e-015	-5.49182e-015	-1.32759e-015	-2.5685e-015	4.92376e-015	-7.90137e-015	3.32672e-015	4.78095e-015	-2.80789e-015	5.50552e-015	6.11938e-016	-1.86711e-015	1.89042e-015	3.61938e-015	4.73675e-015	9.59189e-015	2.01079e-015	1.01942e-014	6.76112e-015	3.53432e-015	5.46104e-015	3.63104e-015	1.30538e-015
-1.6712e-015	-2.43362e-015	-1.84922e-015	-5.26247e-015	-9.93003e-016	-2.64054e-015	4.88426e-015	-8.09037e-015	3.05149e-015	4.40674e-015	-3.00673e-015	5.28316e-015	4.2055e-016	-2.33139e-015	2.13299e-015	3.94673e-015	5.12511e-015	9.6024e-015	2.26788e-015	1.00154e-014	6.70252e-015	3.4768e-015	5.49607e-015	3.42877e-015	1.0134e-015
-1.55681e-015	-2.46476e-015	-2.037e-015	-5.04648e-015	-6.76261e-016	-2.69649e-015	4.83085e-015	-8.2689e-015	2.79974e-015	4.03074e-015	-3.18154e-015	5.07129e-015	2.23743e-016	-2.78139e-015	2.39138e-015	4.26431e-015	5.49587e-015	9.6014e-015	2.51204e-015	9.83031e-015	6.64092e-015	3.43833e-015	5.51045e-015	3.20654e-015	7.23148e-016
-1.44307e-015	-2.49759e-015	-2.20699e-015	-4.84484e-015	-3.78238e-016	-2.73656e-015	4.76381e-015	-8.43609e-015	2.57148e-015	3.65549e-015	-3.33193e-015	4.87257e-015	2.3305e-017	-3.21493e-015	2.66339e-015	4.57195e-015	5.8477e-015	9.58905e-015	2.74188e-015	9.64194e-015	6.57719e-015	3.4206e-015	5.50487e-015	2.96425e-015	4.36514e-016
-1.33067e-015	-2.53425e-015	-2.35693e-015	-4.65884e-015	-1.00332e-016	-2.76074e-015	4.68414e-015	-8.59107e-015	2.36758e-015	3.28299e-015	-3.45859e-015	4.6895e-015	-1.79578e-016	-3.62923e-015	2.94728e-015	4.8689e-015	6.17922e-015	9.56614e-015	2.95605e-015	9.45322e-015	6.51238e-015	3.42471e-015	5.48163e-015	2.70213e-015	1.55033e-016
-1.22019e-015	-2.57656e-015	-2.48534e-015	-4.48982e-015	1.56948e-016	-2.76901e-015	4.59302e-015	-8.73323e-015	2.18825e-015	2.91596e-015	-3.56197e-015	4.52434e-015	-3.83425e-016	-4.02232e-015	3.24094e-015	5.15486e-015	6.48882e-015	9.53409e-015	3.15331e-015	9.26739e-015	6.44703e-015	3.45164e-015	5.4426e-015	2.4213e-015	-1.20386e-016
-1.1124e-015	-2.62538e-015	-2.59131e-015	-4.33886e-015	3.93555e-016	-2.76211e-015	4.49175e-015	-8.86213e-015	2.03424e-015	2.55707e-015	-3.64317e-015	4.37913e-015	-5.86293e-016	-4.39129e-015	3.54234e-015	5.42909e-015	6.77512e-015	9.49434e-015	3.33259e-015	9.08709e-015	6.38176e-015	3.50219e-015	5.38909e-015	2.12269e-015	-3.88504e-016
-1.00847e-015	-2.68232e-015	-2.67349e-015	-4.20666e-015	6.08308e-016	-2.74043e-015	4.38126e-015	-8.97716e-015	1.90556e-015	2.20888e-015	-3.70344e-015	4.2549e-015	-7.86389e-016	-4.73409e-015	3.84886e-015	5.69117e-015	7.03753e-015	9.44799e-015	3.49294e-015	8.91584e-015	6.31713e-015	3.5768e-015	5.32401e-015	1.80757e-015	-6.48136e-016
-9.08228e-016	-2.74811e-015	-2.73079e-015	-4.09412e-015	8.00665e-016	-2.7054e-015	4.26315e-015	-9.07736e-015	1.80157e-015	1.87485e-015	-3.74313e-015	4.15213e-015	-9.82118e-016	-5.04924e-015	4.15839e-015	5.94097e-015	7.27601e-015	9.39652e-015	3.63397e-015	8.75588e-015	6.25339e-015	3.67585e-015	5.24902e-015	1.47764e-015	-8.97764e-016
-8.1186e-016	-2.82389e-015	-2.76276e-015	-4.00139e-015	9.70363e-016	-2.65829e-015	4.13919e-015	-9.16208e-015	1.72147e-015	1.5572e-015	-3.76347e-015	4.07157e-015	-1.17164e-015	-5.33533e-015	4.4682e-015	6.17802e-015	7.48922e-015	9.34139e-015	3.75496e-015	8.60889e-015	6.19078e-015	3.79928e-015	5.16672e-015	1.13512e-015	-1.13626e-015
-7.20936e-016	-2.91087e-015	-2.76921e-015	-3.92864e-015	1.11695e-015	-2.6003e-015	4.0104e-015	-9.23169e-015	1.6645e-015	1.25959e-015	-3.76594e-015	4.01414e-015	-1.35331e-015	-5.59154e-015	4.77556e-015	6.40136e-015	7.67654e-015	9.28464e-015	3.85668e-015	8.47712e-015	6.12985e-015	3.94733e-015	5.07946e-015	7.81715e-016	-1.36219e-015
-6.36783e-016	-3.00951e-015	-2.75134e-015	-3.8763e-015	1.24025e-015	-2.5331e-015	3.8782e-015	-9.28588e-015	1.62966e-015	9.85049e-016	-3.7517e-015	3.98024e-015	-1.52621e-015	-5.8169e-015	5.07765e-015	6.61052e-015	7.83793e-015	9.22691e-015	3.93962e-015	8.362e-015	6.07092e-015	4.11865e-015	4.98925e-015	4.19752e-016	-1.57485e-015
-5.59343e-016	-3.12029e-015	-2.71025e-015	-3.84467e-015	1.34031e-015	-2.45854e-015	3.7444e-015	-9.32377e-015	1.61576e-015	7.35114e-016	-3.72205e-015	3.96924e-015	-1.68886e-015	-6.01018e-015	5.37135e-015	6.80583e-015	7.97287e-015	9.16974e-015	4.00427e-015	8.26528e-015	6.01465e-015	4.31239e-015	4.89892e-015	5.13692e-017	-1.77336e-015
-4.88747e-016	-3.24348e-015	-2.64635e-015	-3.83308e-015	1.41732e-015	-2.37796e-015	3.61077e-015	-9.34441e-015	1.62124e-015	5.12011e-016	-3.67807e-015	3.98099e-015	-1.83987e-015	-6.17086e-015	5.6535e-015	6.98709e-015	8.08038e-015	9.11415e-015	4.05163e-015	8.18782e-015	5.96089e-015	4.5277e-015	4.81015e-015	-3.20764e-016	-1.95664e-015
-4.2603e-016	-3.37898e-015	-2.56073e-015	-3.84058e-015	1.47171e-015	-2.29364e-015	3.47867e-015	-9.34721e-015	1.64414e-015	3.17678e-016	-3.62121e-015	4.01463e-015	-1.97775e-015	-6.29912e-015	5.92182e-015	7.15378e-015	8.16076e-015	9.06207e-015	4.0824e-015	8.13083e-015	5.91033e-015	4.76398e-015	4.72508e-015	-6.93912e-016	-2.12431e-015
-3.71988e-016	-3.52632e-015	-2.45504e-015	-3.86675e-015	1.5032e-015	-2.20845e-015	3.34952e-015	-9.33197e-015	1.68219e-015	1.53918e-016	-3.5531e-015	4.06854e-015	-2.10102e-015	-6.39497e-015	6.17364e-015	7.30556e-015	8.21429e-015	9.01424e-015	4.09777e-015	8.09473e-015	5.86239e-015	5.01905e-015	4.6457e-015	-1.0649e-015	-2.27559e-015
-3.26941e-016	-3.68437e-015	-2.33059e-015	-3.91053e-015	1.51185e-015	-2.12421e-015	3.22474e-015	-9.29957e-015	1.73338e-015	2.32872e-017	-3.47513e-015	4.1408e-015	-2.20893e-015	-6.45939e-015	6.40679e-015	7.44186e-015	8.2402e-015	8.97196e-015	4.09803e-015	8.07912e-015	5.81718e-015	5.29044e-015	4.57341e-015	-1.43151e-015	-2.40971e-015
-2.91617e-016	-3.85228e-015	-2.18939e-015	-3.97118e-015	1.49812e-015	-2.04232e-015	3.10577e-015	-9.25042e-015	1.79582e-015	-7.35373e-017	-3.38885e-015	4.23063e-015	-2.30156e-015	-6.49342e-015	6.618e-015	7.56257e-015	8.23879e-015	8.93604e-015	4.08451e-015	8.08433e-015	5.77428e-015	5.57617e-015	4.50968e-015	-1.79105e-015	-2.52689e-015
-2.66277e-016	-4.02912e-015	-2.03402e-015	-4.04783e-015	1.46292e-015	-1.96541e-015	2.99346e-015	-9.18506e-015	1.86697e-015	-1.35506e-016	-3.29516e-015	4.33623e-015	-2.37784e-015	-6.49736e-015	6.80531e-015	7.66771e-015	8.21043e-015	8.90645e-015	4.05847e-015	8.10961e-015	5.73352e-015	5.87417e-015	4.45569e-015	-2.14037e-015	-2.62718e-015
-2.5134e-016	-4.21359e-015	-1.86636e-015	-4.13863e-015	1.40661e-015	-1.89544e-015	2.88835e-015	-9.10401e-015	1.94423e-015	-1.62559e-016	-3.19571e-015	4.45527e-015	-2.43816e-015	-6.47209e-015	6.96671e-015	7.75614e-015	8.1546e-015	8.88446e-015	4.02104e-015	8.15406e-015	5.69489e-015	6.18113e-015	4.41202e-015	-2.47716e-015	-2.71018e-015
-2.47324e-016	-4.40433e-015	-1.68861e-015	-4.24214e-015	1.33033e-015	-1.83471e-015	2.79158e-015	-9.00826e-015	2.02458e-015	-1.54082e-016	-3.09203e-015	4.58509e-015	-2.48233e-015	-6.41989e-015	7.09956e-015	7.82769e-015	8.0712e-015	8.87011e-015	3.97294e-015	8.21668e-015	5.65748e-015	6.49429e-015	4.37888e-015	-2.79908e-015	-2.77564e-015
-2.54938e-016	-4.59926e-015	-1.50282e-015	-4.35758e-015	1.23414e-015	-1.78471e-015	2.70349e-015	-8.89796e-015	2.10599e-015	-1.09816e-016	-2.98505e-015	4.72338e-015	-2.51071e-015	-6.34185e-015	7.20269e-015	7.88171e-015	7.96066e-015	8.86358e-015	3.9162e-015	8.29567e-015	5.62166e-015	6.8106e-015	4.35672e-015	-3.10439e-015	-2.82403e-015
-2.74354e-016	-4.79639e-015	-1.31158e-015	-4.48365e-015	1.11869e-015	-1.74697e-015	2.62469e-015	-8.77476e-015	2.18536e-015	-3.03752e-017	-2.8762e-015	4.86772e-015	-2.5234e-015	-6.23983e-015	7.27457e-015	7.91742e-015	7.82351e-015	8.86473e-015	3.85208e-015	8.3889e-015	5.58699e-015	7.12683e-015	4.34506e-015	-3.39112e-015	-2.85593e-015
-3.05217e-016	-4.99315e-015	-1.11713e-015	-4.61849e-015	9.85084e-016	-1.72278e-015	2.5555e-015	-8.63981e-015	2.26003e-015	8.34119e-017	-2.76676e-015	5.01561e-015	-2.52055e-015	-6.11578e-015	7.31401e-015	7.93513e-015	7.66012e-015	8.87332e-015	3.78065e-015	8.4945e-015	5.55249e-015	7.44057e-015	4.34392e-015	-3.65694e-015	-2.87163e-015
-3.474e-016	-5.18727e-015	-9.21132e-016	-4.76061e-015	8.34875e-016	-1.71313e-015	2.49513e-015	-8.49446e-015	2.32757e-015	2.30824e-016	-2.65751e-015	5.16428e-015	-2.50228e-015	-5.97128e-015	7.31937e-015	7.93437e-015	7.47058e-015	8.88889e-015	3.70284e-015	8.60983e-015	5.51813e-015	7.74866e-015	4.35189e-015	-3.89974e-015	-2.87104e-015
-4.00929e-016	-5.37666e-015	-7.25771e-016	-4.90833e-015	6.68876e-016	-1.71826e-015	2.44397e-015	-8.34073e-015	2.38559e-015	4.09775e-016	-2.54955e-015	5.31088e-015	-2.46933e-015	-5.80849e-015	7.29002e-015	7.91486e-015	7.25526e-015	8.91064e-015	3.61942e-015	8.73181e-015	5.48308e-015	8.04777e-015	4.3677e-015	-4.11815e-015	-2.85458e-015
-4.65945e-016	-5.55876e-015	-5.33062e-016	-5.06037e-015	4.8848e-016	-1.73814e-015	2.40132e-015	-8.17953e-015	2.43249e-015	6.19038e-016	-2.44378e-015	5.45303e-015	-2.42278e-015	-5.62963e-015	7.22586e-015	7.87621e-015	7.0138e-015	8.938e-015	3.53046e-015	8.85872e-015	5.44715e-015	8.33473e-015	4.39055e-015	-4.31113e-015	-2.82281e-015
-5.41459e-016	-5.73149e-015	-3.43954e-016	-5.21421e-015	2.95169e-016	-1.77323e-015	2.36663e-015	-8.01312e-015	2.4662e-015	8.56309e-016	-2.3408e-015	5.58906e-015	-2.3631e-015	-5.43678e-015	7.12627e-015	7.81838e-015	6.74725e-015	8.97016e-015	3.4366e-015	8.98799e-015	5.40983e-015	8.60591e-015	4.41903e-015	-4.47749e-015	-2.77674e-015
-6.26984e-016	-5.89204e-015	-1.60333e-016	-5.36855e-015	9.05164e-017	-1.82378e-015	2.33912e-015	-7.8437e-015	2.48463e-015	1.11904e-015	-2.24117e-015	5.71673e-015	-2.29162e-015	-5.23165e-015	6.99188e-015	7.74125e-015	6.45705e-015	9.00565e-015	3.33814e-015	9.11625e-015	5.37045e-015	8.85897e-015	4.45129e-015	-4.61633e-015	-2.71734e-015
-7.22006e-016	-6.03807e-015	1.67769e-017	-5.52164e-015	-1.2473e-016	-1.88903e-015	2.31765e-015	-7.67275e-015	2.48616e-015	1.40507e-015	-2.14593e-015	5.83247e-015	-2.20991e-015	-5.01616e-015	6.82355e-015	7.64452e-015	6.14364e-015	9.0427e-015	3.23458e-015	9.2408e-015	5.32829e-015	9.09074e-015	4.48584e-015	-4.72739e-015	-2.64543e-015
-8.25442e-016	-6.16739e-015	1.86707e-016	-5.67198e-015	-3.49062e-016	-1.96785e-015	2.30187e-015	-7.50152e-015	2.46938e-015	1.71118e-015	-2.05562e-015	5.93458e-015	-2.11879e-015	-4.79249e-015	6.6217e-015	7.52853e-015	5.80768e-015	9.08003e-015	3.12588e-015	9.3596e-015	5.28242e-015	9.2985e-015	4.52018e-015	-4.81056e-015	-2.56198e-015
-9.36412e-016	-6.27793e-015	3.48857e-016	-5.81839e-015	-5.81519e-016	-2.05951e-015	2.28978e-015	-7.33178e-015	2.43323e-015	2.0348e-015	-1.97078e-015	6.02176e-015	-2.01921e-015	-4.56265e-015	6.38763e-015	7.39337e-015	5.44959e-015	9.1161e-015	3.01158e-015	9.47024e-015	5.23242e-015	9.47927e-015	4.5523e-015	-4.86604e-015	-2.46759e-015
-1.05425e-015	-6.36767e-015	5.03055e-016	-5.95919e-015	-8.20103e-016	-2.16228e-015	2.28017e-015	-7.16535e-015	2.37707e-015	2.37274e-015	-1.89158e-015	6.09342e-015	-1.91269e-015	-4.32834e-015	6.12284e-015	7.23917e-015	5.07076e-015	9.14956e-015	2.89127e-015	9.56983e-015	5.17816e-015	9.63096e-015	4.57974e-015	-4.89495e-015	-2.36351e-015
-1.17759e-015	-6.43436e-015	6.49046e-016	-6.0924e-015	-1.06355e-015	-2.27426e-015	2.27214e-015	-7.00362e-015	2.30049e-015	2.72143e-015	-1.81883e-015	6.1485e-015	-1.80047e-015	-4.09143e-015	5.82906e-015	7.06614e-015	4.67193e-015	9.17826e-015	2.76414e-015	9.65581e-015	5.11928e-015	9.75098e-015	4.59996e-015	-4.89733e-015	-2.25114e-015
-1.3046e-015	-6.47672e-015	7.86671e-016	-6.21754e-015	-1.31085e-015	-2.39323e-015	2.26423e-015	-6.84781e-015	2.20313e-015	3.07742e-015	-1.75244e-015	6.18577e-015	-1.68356e-015	-3.85316e-015	5.50821e-015	6.87464e-015	4.25433e-015	9.2002e-015	2.62945e-015	9.72659e-015	5.05526e-015	9.83781e-015	4.61109e-015	-4.87446e-015	-2.13057e-015
-1.43408e-015	-6.49355e-015	9.16003e-016	-6.33343e-015	-1.56061e-015	-2.51746e-015	2.25517e-015	-6.69914e-015	2.08501e-015	3.4371e-015	-1.69288e-015	6.20454e-015	-1.56273e-015	-3.61533e-015	5.16255e-015	6.66548e-015	3.82015e-015	9.21417e-015	2.48617e-015	9.77949e-015	4.9862e-015	9.89006e-015	4.61094e-015	-4.82758e-015	-2.0028e-015
-1.56481e-015	-6.48397e-015	1.03775e-015	-6.43921e-015	-1.81218e-015	-2.6447e-015	2.24342e-015	-6.55856e-015	1.9461e-015	3.79728e-015	-1.64025e-015	6.20467e-015	-1.43937e-015	-3.37957e-015	4.79469e-015	6.43915e-015	3.36994e-015	9.21894e-015	2.33296e-015	9.81302e-015	4.91188e-015	9.90606e-015	4.59698e-015	-4.75851e-015	-1.86905e-015
-1.69463e-015	-6.44689e-015	1.15223e-015	-6.53454e-015	-2.06443e-015	-2.77278e-015	2.22745e-015	-6.42725e-015	1.78792e-015	4.15507e-015	-1.59435e-015	6.18651e-015	-1.315e-015	-3.14671e-015	4.40728e-015	6.19655e-015	2.90512e-015	9.21215e-015	2.16797e-015	9.8257e-015	4.83183e-015	9.88478e-015	4.56777e-015	-4.66881e-015	-1.73038e-015
-1.82193e-015	-6.38137e-015	1.26063e-015	-6.61901e-015	-2.31634e-015	-2.89935e-015	2.20547e-015	-6.30595e-015	1.61129e-015	4.50704e-015	-1.55542e-015	6.15028e-015	-1.1909e-015	-2.91788e-015	4.00362e-015	5.93852e-015	2.42771e-015	9.1916e-015	1.99034e-015	9.81575e-015	4.74593e-015	9.82539e-015	4.52167e-015	-4.56029e-015	-1.58826e-015
-1.94482e-015	-6.28779e-015	1.36377e-015	-6.69219e-015	-2.56617e-015	-3.02177e-015	2.17649e-015	-6.19475e-015	1.4177e-015	4.84926e-015	-1.52344e-015	6.09582e-015	-1.06738e-015	-2.69428e-015	3.58611e-015	5.66588e-015	1.93894e-015	9.15646e-015	1.79908e-015	9.7824e-015	4.6539e-015	9.72716e-015	4.45756e-015	-4.43488e-015	-1.44336e-015
-2.06159e-015	-6.16652e-015	1.4624e-015	-6.75391e-015	-2.81317e-015	-3.13731e-015	2.13928e-015	-6.09382e-015	1.20831e-015	5.17823e-015	-1.49811e-015	6.02484e-015	-9.44983e-016	-2.47682e-015	3.158e-015	5.37998e-015	1.44022e-015	9.1051e-015	1.59272e-015	9.72466e-015	4.55524e-015	9.58964e-015	4.37382e-015	-4.29481e-015	-1.29615e-015
-2.17019e-015	-6.01776e-015	1.55793e-015	-6.80399e-015	-3.05612e-015	-3.24287e-015	2.09297e-015	-6.00308e-015	9.84157e-016	5.49056e-015	-1.47919e-015	5.93898e-015	-8.24719e-016	-2.26611e-015	2.72122e-015	5.08215e-015	9.34106e-016	9.03678e-015	1.37014e-015	9.64239e-015	4.44993e-015	9.41312e-015	4.26987e-015	-4.14231e-015	-1.14763e-015
-2.26816e-015	-5.84223e-015	1.65177e-015	-6.84214e-015	-3.29485e-015	-3.33616e-015	2.03679e-015	-5.92188e-015	7.47525e-016	5.78319e-015	-1.46686e-015	5.83902e-015	-7.07179e-016	-2.06262e-015	2.27935e-015	4.7737e-015	4.2219e-016	8.95041e-015	1.13093e-015	9.53486e-015	4.33828e-015	9.19786e-015	4.14428e-015	-3.98034e-015	-9.99144e-016
-2.35436e-015	-5.64141e-015	1.74467e-015	-6.8688e-015	-3.52807e-015	-3.41488e-015	1.9693e-015	-5.84921e-015	5.00201e-016	6.05365e-015	-1.46122e-015	5.72573e-015	-5.92945e-016	-1.86677e-015	1.83585e-015	4.45567e-015	-9.39914e-017	8.84463e-015	8.74339e-016	9.40187e-015	4.21944e-015	8.94471e-015	3.99629e-015	-3.81145e-015	-8.51537e-016
-2.4276e-015	-5.41646e-015	1.83776e-015	-6.88477e-015	-3.75494e-015	-3.47672e-015	1.8894e-015	-5.7853e-015	2.44467e-016	6.29985e-015	-1.46162e-015	5.60062e-015	-4.82314e-016	-1.67911e-015	1.39346e-015	4.12989e-015	-6.12201e-016	8.71825e-015	5.98897e-016	9.24355e-015	4.0936e-015	8.65405e-015	3.82631e-015	-3.63798e-015	-7.05474e-016
-2.48583e-015	-5.16893e-015	1.93266e-015	-6.89087e-015	-3.97515e-015	-3.51968e-015	1.7967e-015	-5.72977e-015	-1.76625e-017	6.51877e-015	-1.46771e-015	5.46521e-015	-3.75676e-016	-1.50018e-015	9.55244e-016	3.7974e-015	-1.12945e-015	8.57083e-015	3.03365e-016	9.0601e-015	3.96037e-015	8.3276e-015	3.63434e-015	-3.46243e-015	-5.61797e-016
-2.52756e-015	-4.90056e-015	2.03029e-015	-6.88758e-015	-4.18806e-015	-3.54256e-015	1.69045e-015	-5.68133e-015	-2.84033e-016	6.70835e-015	-1.47953e-015	5.32041e-015	-2.73134e-016	-1.32969e-015	5.24131e-016	3.45977e-015	-1.64311e-015	8.40214e-015	-1.23715e-017	8.85196e-015	3.81954e-015	7.96721e-015	3.42055e-015	-3.28801e-015	-4.21519e-016
-2.55165e-015	-4.61333e-015	2.13131e-015	-6.87605e-015	-4.39366e-015	-3.54371e-015	1.57139e-015	-5.63779e-015	-5.52823e-016	6.8671e-015	-1.49621e-015	5.16762e-015	-1.75045e-016	-1.16749e-015	1.02609e-016	3.11837e-015	-2.15045e-015	8.21205e-015	-3.48335e-016	8.61942e-015	3.67132e-015	7.57475e-015	3.18601e-015	-3.11663e-015	-2.85492e-016
-2.55662e-015	-4.30925e-015	2.23584e-015	-6.85695e-015	-4.59138e-015	-3.52149e-015	1.43893e-015	-5.59857e-015	-8.21623e-016	6.99331e-015	-1.5178e-015	5.00837e-015	-8.14137e-017	-1.01384e-015	-3.07102e-016	2.77436e-015	-2.64959e-015	8.00055e-015	-7.04952e-016	8.36394e-015	3.5153e-015	7.15277e-015	2.93157e-015	-2.95036e-015	-1.54287e-016
-2.54138e-015	-3.99054e-015	2.34466e-015	-6.83167e-015	-4.78082e-015	-3.475e-015	1.29304e-015	-5.56197e-015	-1.08808e-015	7.08566e-015	-1.54412e-015	4.84391e-015	8.13935e-018	-8.68846e-016	-7.02664e-016	2.42967e-015	-3.13818e-015	7.76794e-015	-1.08187e-015	8.08648e-015	3.35163e-015	6.70351e-015	2.65826e-015	-2.79182e-015	-2.90194e-017
-2.50487e-015	-3.65994e-015	2.45849e-015	-6.80157e-015	-4.96183e-015	-3.40342e-015	1.13433e-015	-5.52699e-015	-1.35034e-015	7.14353e-015	-1.57438e-015	4.67557e-015	9.31474e-017	-7.32451e-016	-1.08181e-015	2.08585e-015	-3.61349e-015	7.51469e-015	-1.47888e-015	7.78799e-015	3.18104e-015	6.22887e-015	2.36793e-015	-2.64339e-015	8.93428e-017
-2.44678e-015	-3.32003e-015	2.5772e-015	-6.76747e-015	-5.13511e-015	-3.30648e-015	9.63282e-016	-5.49204e-015	-1.60599e-015	7.166e-015	-1.60867e-015	4.50436e-015	1.73891e-016	-6.04604e-016	-1.44273e-015	1.74398e-015	-4.07405e-015	7.24141e-015	-1.89446e-015	7.46909e-015	3.00265e-015	5.73209e-015	2.06229e-015	-2.50757e-015	2.00091e-016
-2.36671e-015	-2.97345e-015	2.70053e-015	-6.73097e-015	-5.30043e-015	-3.18429e-015	7.79897e-016	-5.45464e-015	-1.85317e-015	7.1525e-015	-1.64691e-015	4.33127e-015	2.50485e-016	-4.85248e-016	-1.78366e-015	1.4054e-015	-4.51816e-015	6.94859e-015	-2.3274e-015	7.13153e-015	2.81687e-015	5.21568e-015	1.74288e-015	-2.38647e-015	3.02651e-016
-2.26507e-015	-2.62337e-015	2.82808e-015	-6.69339e-015	-5.45816e-015	-3.03656e-015	5.85073e-016	-5.41239e-015	-2.08998e-015	7.10285e-015	-1.68821e-015	4.15706e-015	3.23747e-016	-3.74507e-016	-2.10329e-015	1.07131e-015	-4.94394e-015	6.63776e-015	-2.77689e-015	6.77652e-015	2.62376e-015	4.6829e-015	1.41229e-015	-2.28177e-015	3.95848e-016
-2.14172e-015	-2.27301e-015	2.95946e-015	-6.65661e-015	-5.60852e-015	-2.86415e-015	3.79996e-016	-5.36387e-015	-2.31515e-015	7.01732e-015	-1.73272e-015	3.98265e-015	3.93295e-016	-2.72024e-016	-2.40126e-015	7.42601e-016	-5.34894e-015	6.30959e-015	-3.24127e-015	6.40624e-015	2.42316e-015	4.13662e-015	1.07255e-015	-2.19522e-015	4.78747e-016
-1.99752e-015	-1.92433e-015	3.09402e-015	-6.62172e-015	-5.7521e-015	-2.66879e-015	1.65658e-016	-5.30774e-015	-2.52715e-015	6.89633e-015	-1.78042e-015	3.80821e-015	4.59163e-016	-1.77819e-016	-2.67701e-015	4.20074e-016	-5.73194e-015	5.96566e-015	-3.71879e-015	6.02266e-015	2.21542e-015	3.58002e-015	7.26009e-016	-2.1288e-015	5.50542e-016
-1.83307e-015	-1.5797e-015	3.23073e-015	-6.58979e-015	-5.88913e-015	-2.45213e-015	-5.6446e-017	-5.24217e-015	-2.72509e-015	6.74024e-015	-1.83058e-015	3.63376e-015	5.22038e-016	-9.20392e-017	-2.93015e-015	1.04771e-016	-6.09105e-015	5.60793e-015	-4.20712e-015	5.62716e-015	2.00081e-015	3.0156e-015	3.7537e-016	-2.08339e-015	6.10237e-016
-1.64944e-015	-1.24146e-015	3.36842e-015	-6.56259e-015	-6.01966e-015	-2.21594e-015	-2.85329e-016	-5.16553e-015	-2.90853e-015	6.55006e-015	-1.88319e-015	3.45996e-015	5.81712e-016	-1.43855e-017	-3.16084e-015	-2.02249e-016	-6.42518e-015	5.23753e-015	-4.70388e-015	5.22165e-015	1.77949e-015	2.44687e-015	2.31412e-017	-2.06017e-015	6.57044e-016
-1.44846e-015	-9.12742e-016	3.50587e-015	-6.5416e-015	-6.14451e-015	-1.96225e-015	-5.20209e-016	-5.07672e-015	-3.07637e-015	6.3276e-015	-1.93822e-015	3.28727e-015	6.37961e-016	5.51333e-017	-3.36913e-015	-5.00871e-016	-6.73339e-015	4.85615e-015	-5.20678e-015	4.80738e-015	1.55213e-015	1.87688e-015	-3.28037e-016	-2.06041e-015	6.9055e-016
-1.23137e-015	-5.95148e-016	3.64131e-015	-6.52811e-015	-6.26422e-015	-1.69304e-015	-7.59731e-016	-4.97367e-015	-3.22802e-015	6.07411e-015	-1.99512e-015	3.11553e-015	6.91102e-016	1.16737e-016	-3.55551e-015	-7.90887e-016	-7.01519e-015	4.46543e-015	-5.7131e-015	4.38602e-015	1.31867e-015	1.30898e-015	-6.7609e-016	-2.08467e-015	7.10775e-016
-1.00019e-015	-2.90544e-016	3.7734e-015	-6.52344e-015	-6.37897e-015	-1.41161e-015	-1.00221e-015	-4.85484e-015	-3.36377e-015	5.79163e-015	-2.05376e-015	2.94416e-015	7.4072e-016	1.70334e-016	-3.72013e-015	-1.07206e-015	-7.26989e-015	4.06697e-015	-6.21971e-015	3.95952e-015	1.07968e-015	7.47e-016	-1.01886e-015	-2.13305e-015	7.16946e-016
-7.57687e-016	-1.10453e-018	3.90045e-015	-6.52821e-015	-6.48953e-015	-1.12e-015	-1.24655e-015	-4.71897e-015	-3.48295e-015	5.48247e-015	-2.11389e-015	2.77244e-015	7.87086e-016	2.16375e-016	-3.86404e-015	-1.34423e-015	-7.49743e-015	3.66237e-015	-6.72395e-015	3.52953e-015	8.35432e-016	1.93593e-016	-1.35442e-015	-2.2061e-015	7.0729e-016
-5.06049e-016	2.71546e-016	4.02063e-015	-6.54414e-015	-6.59621e-015	-8.21323e-016	-1.4915e-015	-4.5654e-015	-3.58559e-015	5.14831e-015	-2.17584e-015	2.60095e-015	8.29529e-016	2.55117e-016	-3.98965e-015	-1.6068e-015	-7.69828e-015	3.2539e-015	-7.22347e-015	3.09792e-015	5.86396e-016	-3.48915e-016	-1.68106e-015	-2.30371e-015	6.81198e-016
-2.48282e-016	5.26037e-016	4.13191e-015	-6.57181e-015	-6.7e-015	-5.19133e-016	-1.73574e-015	-4.39363e-015	-3.67226e-015	4.79176e-015	-2.23938e-015	2.42935e-015	8.67485e-016	2.86071e-016	-4.09808e-015	-1.86038e-015	-7.87254e-015	2.84391e-015	-7.71485e-015	2.66635e-015	3.3298e-016	-8.78118e-016	-1.99737e-015	-2.42616e-015	6.3759e-016
1.31057e-017	7.6127e-016	4.23212e-015	-6.61168e-015	-6.80135e-015	-2.16083e-016	-1.97835e-015	-4.20339e-015	-3.74363e-015	4.41543e-015	-2.30445e-015	2.25637e-015	9.00708e-016	3.09278e-016	-4.19111e-015	-2.10523e-015	-8.02072e-015	2.43362e-015	-8.19496e-015	2.23612e-015	7.62409e-017	-1.3913e-015	-2.30238e-015	-2.57316e-015	5.75901e-016
2.74741e-016	9.76666e-016	4.31962e-015	-6.66507e-015	-6.90074e-015	8.44002e-017	-2.21799e-015	-3.99459e-015	-3.80071e-015	4.02148e-015	-2.37106e-015	2.08131e-015	9.28971e-016	3.24646e-016	-4.27113e-015	-2.34168e-015	-8.14386e-015	2.02475e-015	-8.66104e-015	1.80857e-015	-1.84105e-016	-1.88664e-015	-2.59472e-015	-2.7439e-015	4.95753e-016
5.33421e-016	1.17147e-015	4.39254e-015	-6.73194e-015	-6.9987e-015	3.78786e-016	-2.45293e-015	-3.76701e-015	-3.84416e-015	3.61299e-015	-2.43919e-015	1.9034e-015	9.52206e-016	3.3175e-016	-4.3401e-015	-2.57066e-015	-8.24359e-015	1.61916e-015	-9.11031e-015	1.38488e-015	-4.47373e-016	-2.36251e-015	-2.87309e-015	-2.93729e-015	3.96733e-016
7.86255e-016	1.34575e-015	4.44897e-015	-6.81239e-015	-7.09563e-015	6.64492e-016	-2.68221e-015	-3.52093e-015	-3.87452e-015	3.1921e-015	-2.50902e-015	1.72206e-015	9.70326e-016	3.30438e-016	-4.40009e-015	-2.79304e-015	-8.32123e-015	1.21826e-015	-9.53978e-015	9.66451e-016	-7.12707e-016	-2.817e-015	-3.13709e-015	-3.15247e-015	2.7828e-016
1.03012e-015	1.49929e-015	4.48763e-015	-6.90673e-015	-7.19228e-015	9.38551e-016	-2.90502e-015	-3.25741e-015	-3.89284e-015	2.76114e-015	-2.58035e-015	1.53655e-015	9.82095e-016	3.20131e-016	-4.45274e-015	-3.00936e-015	-8.37835e-015	8.2376e-016	-9.94706e-015	5.54604e-016	-9.79863e-016	-3.24896e-015	-3.38644e-015	-3.38822e-015	1.3989e-016
1.26172e-015	1.63203e-015	4.5067e-015	-7.01484e-015	-7.28865e-015	1.19813e-015	-3.12091e-015	-2.97674e-015	-3.90042e-015	2.32351e-015	-2.6527e-015	1.34571e-015	9.87843e-016	3.01773e-016	-4.50047e-015	-3.22082e-015	-8.41714e-015	4.37444e-016	-1.03296e-014	1.50972e-016	-1.24799e-015	-3.6577e-015	-3.62094e-015	-3.64335e-015	-1.92325e-017
1.47814e-015	1.74446e-015	4.50544e-015	-7.13697e-015	-7.38533e-015	1.44064e-015	-3.32863e-015	-2.6795e-015	-3.89878e-015	1.88202e-015	-2.72637e-015	1.14896e-015	9.86928e-016	2.7534e-016	-4.54546e-015	-3.42875e-015	-8.44022e-015	6.10697e-017	-1.06858e-014	-2.42773e-016	-1.51729e-015	-4.04234e-015	-3.84096e-015	-3.91689e-015	-1.99463e-016
1.67592e-015	1.83674e-015	4.48295e-015	-7.27267e-015	-7.48273e-015	1.66372e-015	-3.5273e-015	-2.36749e-015	-3.8891e-015	1.43967e-015	-2.80112e-015	9.45851e-016	9.78575e-016	2.40401e-016	-4.58992e-015	-3.63389e-015	-8.45033e-015	-3.04129e-016	-1.10138e-014	-6.26369e-016	-1.78665e-015	-4.40239e-015	-4.0474e-015	-4.20739e-015	-4.01112e-016
1.85218e-015	1.91007e-015	4.4383e-015	-7.42134e-015	-7.58111e-015	1.86528e-015	-3.71627e-015	-2.0422e-015	-3.87278e-015	9.99008e-016	-2.87712e-015	7.3611e-016	9.61763e-016	1.97348e-016	-4.63585e-015	-3.83757e-015	-8.44983e-015	-6.5723e-016	-1.13119e-014	-9.98352e-016	-2.05504e-015	-4.73757e-015	-4.2405e-015	-4.51275e-015	-6.24582e-016
2.00456e-015	1.96572e-015	4.37103e-015	-7.58223e-015	-7.68119e-015	2.04372e-015	-3.89506e-015	-1.705e-015	-3.85182e-015	5.62382e-016	-2.95394e-015	5.18746e-016	9.36764e-016	1.46085e-016	-4.68496e-015	-4.04077e-015	-8.44158e-015	-9.97087e-016	-1.15788e-014	-1.35791e-015	-2.32127e-015	-5.04775e-015	-4.42145e-015	-4.83136e-015	-8.70395e-016
2.13049e-015	2.00499e-015	4.28087e-015	-7.75459e-015	-7.78323e-015	2.1976e-015	-4.06371e-015	-1.3584e-015	-3.8277e-015	1.32397e-016	-3.0315e-015	2.93281e-016	9.03285e-016	8.67721e-017	-4.73944e-015	-4.24414e-015	-8.42837e-015	-1.32314e-015	-1.18131e-014	-1.70444e-015	-2.58534e-015	-5.33374e-015	-4.59226e-015	-5.16152e-015	-1.13778e-015
2.22738e-015	2.02893e-015	4.16769e-015	-7.93702e-015	-7.88723e-015	2.32521e-015	-4.22163e-015	-1.00412e-015	-3.80172e-015	-2.88642e-016	-3.11003e-015	5.97389e-017	8.60782e-016	1.96408e-017	-4.80053e-015	-4.44874e-015	-8.41285e-015	-1.63481e-015	-1.20148e-014	-2.03747e-015	-2.84708e-015	-5.59683e-015	-4.75367e-015	-5.50102e-015	-1.42675e-015
2.29324e-015	2.03901e-015	4.03179e-015	-8.12903e-015	-7.9935e-015	2.42621e-015	-4.36903e-015	-6.44358e-016	-3.77486e-015	-6.97737e-016	-3.18936e-015	-1.82077e-016	8.08502e-016	-5.51371e-017	-4.87027e-015	-4.65578e-015	-8.39733e-015	-1.93135e-015	-1.21838e-014	-2.3561e-015	-3.10589e-015	-5.83783e-015	-4.90665e-015	-5.84847e-015	-1.73694e-015
2.32688e-015	2.03593e-015	3.87389e-015	-8.3293e-015	-8.1026e-015	2.50003e-015	-4.50534e-015	-2.81483e-016	-3.74846e-015	-1.0928e-015	-3.26933e-015	-4.31432e-016	7.46338e-016	-1.37661e-016	-4.94962e-015	-4.86585e-015	-8.38535e-015	-2.21202e-015	-1.23199e-014	-2.65968e-015	-3.36091e-015	-6.05804e-015	-5.0534e-015	-6.20246e-015	-2.06816e-015
2.32675e-015	2.02097e-015	3.69495e-015	-8.5364e-015	-8.21475e-015	2.5469e-015	-4.63058e-015	8.21468e-017	-3.72397e-015	-1.47174e-015	-3.34985e-015	-6.881e-016	6.74357e-016	-2.27962e-016	-5.03961e-015	-5.07971e-015	-8.37881e-015	-2.47657e-015	-1.24243e-014	-2.9472e-015	-3.61242e-015	-6.25858e-015	-5.19531e-015	-6.56033e-015	-2.41967e-015
2.29202e-015	1.99606e-015	3.4959e-015	-8.74885e-015	-8.32997e-015	2.56682e-015	-4.74538e-015	4.44183e-016	-3.70223e-015	-1.83273e-015	-3.43059e-015	-9.51208e-016	5.92665e-016	-3.25953e-016	-5.14075e-015	-5.29818e-015	-8.38021e-015	-2.72481e-015	-1.24973e-014	-3.21883e-015	-3.86003e-015	-6.44124e-015	-5.33421e-015	-6.92071e-015	-2.79106e-015
2.22241e-015	1.96293e-015	3.27807e-015	-8.96555e-015	-8.44855e-015	2.56022e-015	-4.84964e-015	8.0236e-016	-3.68433e-015	-2.1743e-015	-3.51129e-015	-1.2203e-015	5.00868e-016	-4.31355e-016	-5.25365e-015	-5.52199e-015	-8.39258e-015	-2.95622e-015	-1.25404e-014	-3.47487e-015	-4.1031e-015	-6.60795e-015	-5.47236e-015	-7.28116e-015	-3.18151e-015
2.11775e-015	1.92253e-015	3.04341e-015	-9.18499e-015	-8.57009e-015	2.5275e-015	-4.94326e-015	1.15412e-015	-3.67092e-015	-2.49426e-015	-3.5917e-015	-1.49552e-015	3.99787e-016	-5.44254e-016	-5.37862e-015	-5.75115e-015	-8.41706e-015	-3.17086e-015	-1.25552e-014	-3.71444e-015	-4.34193e-015	-6.76055e-015	-5.61106e-015	-7.63981e-015	-3.58923e-015
1.97875e-015	1.87563e-015	2.79352e-015	-9.40553e-015	-8.6953e-015	2.47002e-015	-5.02679e-015	1.4972e-015	-3.66344e-015	-2.79091e-015	-3.67164e-015	-1.77623e-015	2.8955e-016	-6.6437e-016	-5.515e-015	-5.98617e-015	-8.45604e-015	-3.36926e-015	-1.25428e-014	-3.93724e-015	-4.57608e-015	-6.90098e-015	-5.75176e-015	-7.9951e-015	-4.01374e-015
1.80641e-015	1.82356e-015	2.53093e-015	-9.62556e-015	-8.82441e-015	2.3894e-015	-5.10041e-015	1.82917e-015	-3.66271e-015	-3.06356e-015	-3.75095e-015	-2.06199e-015	1.7132e-016	-7.91114e-016	-5.66313e-015	-6.22679e-015	-8.51138e-015	-3.5519e-015	-1.25049e-014	-4.14428e-015	-4.80602e-015	-7.03116e-015	-5.89605e-015	-8.3456e-015	-4.45353e-015
1.60171e-015	1.76786e-015	2.25739e-015	-9.8438e-015	-8.95798e-015	2.28737e-015	-5.16411e-015	2.14762e-015	-3.66926e-015	-3.31154e-015	-3.82942e-015	-2.35173e-015	4.50414e-017	-9.24394e-016	-5.82304e-015	-6.47279e-015	-8.58481e-015	-3.71945e-015	-1.2444e-014	-4.33561e-015	-5.03188e-015	-7.1538e-015	-6.04508e-015	-8.6889e-015	-4.90682e-015
1.36685e-015	1.70899e-015	1.97531e-015	-1.0059e-014	-9.09561e-015	2.1657e-015	-5.21893e-015	2.45026e-015	-3.68301e-015	-3.53444e-015	-3.90667e-015	-2.64379e-015	-8.85716e-017	-1.06429e-015	-5.993e-015	-6.72438e-015	-8.67738e-015	-3.87221e-015	-1.23628e-014	-4.51148e-015	-5.2542e-015	-7.27119e-015	-6.20009e-015	-9.02389e-015	-5.37195e-015
1.10381e-015	1.64815e-015	1.68732e-015	-1.02696e-014	-9.23734e-015	2.0262e-015	-5.2649e-015	2.73429e-015	-3.70491e-015	-3.7318e-015	-3.98226e-015	-2.93706e-015	-2.28107e-016	-1.21069e-015	-6.1717e-015	-6.98151e-015	-8.78942e-015	-4.01111e-015	-1.22641e-014	-4.67258e-015	-5.47304e-015	-7.38555e-015	-6.36229e-015	-9.34954e-015	-5.84764e-015
8.15096e-016	1.58523e-015	1.39616e-015	-1.04749e-014	-9.38331e-015	1.87101e-015	-5.30236e-015	2.99856e-015	-3.73558e-015	-3.90288e-015	-4.05542e-015	-3.23118e-015	-3.72926e-016	-1.36377e-015	-6.3581e-015	-7.24372e-015	-8.92178e-015	-4.13583e-015	-1.21507e-014	-4.81984e-015	-5.68887e-015	-7.49937e-015	-6.53288e-015	-9.66435e-015	-6.33247e-015
5.0401e-016	1.52078e-015	1.10437e-015	-1.06735e-014	-9.53426e-015	1.70325e-015	-5.33166e-015	3.24153e-015	-3.77538e-015	-4.048e-015	-4.12626e-015	-3.52591e-015	-5.23035e-016	-1.52313e-015	-6.55057e-015	-7.51025e-015	-9.07445e-015	-4.24755e-015	-1.20257e-014	-4.95405e-015	-5.90162e-015	-7.61446e-015	-6.71253e-015	-9.96693e-015	-6.82435e-015
1.73711e-016	1.45505e-015	8.15026e-016	-1.0864e-014	-9.69022e-015	1.52472e-015	-5.35324e-015	3.46124e-015	-3.82417e-015	-4.16758e-015	-4.19498e-015	-3.82058e-015	-6.77021e-016	-1.68867e-015	-6.74755e-015	-7.78023e-015	-9.2473e-015	-4.34762e-015	-1.18919e-014	-5.07621e-015	-6.11242e-015	-7.73341e-015	-6.90119e-015	-1.02562e-014	-7.32063e-015
-1.72667e-016	1.38842e-015	5.30699e-016	-1.10448e-014	-9.8514e-015	1.33836e-015	-5.3671e-015	3.65632e-015	-3.88215e-015	-4.2621e-015	-4.26098e-015	-4.11474e-015	-8.33594e-016	-1.85981e-015	-6.94806e-015	-8.05291e-015	-9.43908e-015	-4.43675e-015	-1.17516e-014	-5.18759e-015	-6.32233e-015	-7.85806e-015	-7.09889e-015	-1.05321e-014	-7.81972e-015
-5.31556e-016	1.32079e-015	2.53201e-016	-1.12153e-014	-1.00176e-014	1.14637e-015	-5.37345e-015	3.82573e-015	-3.94949e-015	-4.33194e-015	-4.3236e-015	-4.40753e-015	-9.91204e-016	-2.03692e-015	-7.15077e-015	-8.32726e-015	-9.64861e-015	-4.51522e-015	-1.16077e-014	-5.28894e-015	-6.53245e-015	-7.99033e-015	-7.30589e-015	-1.07936e-014	-8.31895e-015
-8.99174e-016	1.25159e-015	-1.49944e-017	-1.13746e-014	-1.01892e-014	9.50898e-016	-5.37269e-015	3.96872e-015	-4.02573e-015	-4.37829e-015	-4.38256e-015	-4.69754e-015	-1.14864e-015	-2.21958e-015	-7.35382e-015	-8.60255e-015	-9.87473e-015	-4.5833e-015	-1.14632e-014	-5.38167e-015	-6.74336e-015	-8.13187e-015	-7.5213e-015	-1.10399e-014	-8.81607e-015
-1.27211e-015	1.18022e-015	-2.71137e-016	-1.1522e-014	-1.03668e-014	7.55026e-016	-5.36495e-015	4.08481e-015	-4.11096e-015	-4.40239e-015	-4.43834e-015	-4.98381e-015	-1.30452e-015	-2.40833e-015	-7.55493e-015	-8.87661e-015	-1.0116e-014	-4.64235e-015	-1.13211e-014	-5.46721e-015	-6.95624e-015	-8.28415e-015	-7.7446e-015	-1.12704e-014	-9.30844e-015
-1.64604e-015	1.10599e-015	-5.13411e-016	-1.16568e-014	-1.05502e-014	5.61242e-016	-5.35043e-015	4.17415e-015	-4.20462e-015	-4.40579e-015	-4.49047e-015	-5.26544e-015	-1.45835e-015	-2.60356e-015	-7.75151e-015	-9.14838e-015	-1.03705e-014	-4.69363e-015	-1.11846e-014	-5.54702e-015	-7.17206e-015	-8.4481e-015	-7.9748e-015	-1.14841e-014	-9.79412e-015
-2.01681e-015	1.02837e-015	-7.3989e-016	-1.17791e-014	-1.07396e-014	3.70995e-016	-5.32957e-015	4.23679e-015	-4.30648e-015	-4.39007e-015	-4.5387e-015	-5.54242e-015	-1.60952e-015	-2.80513e-015	-7.94191e-015	-9.4166e-015	-1.06357e-014	-4.73823e-015	-1.10566e-014	-5.62271e-015	-7.39146e-015	-8.625e-015	-8.21085e-015	-1.1681e-014	-1.02712e-014
-2.38025e-015	9.46242e-016	-9.48719e-016	-1.1889e-014	-1.09352e-014	1.86023e-016	-5.30241e-015	4.27241e-015	-4.41577e-015	-4.35702e-015	-4.58271e-015	-5.81466e-015	-1.75708e-015	-3.01335e-015	-8.12438e-015	-9.67982e-015	-1.09086e-014	-4.77663e-015	-1.09394e-014	-5.69534e-015	-7.61559e-015	-8.81591e-015	-8.45185e-015	-1.18611e-014	-1.07375e-014
-2.73265e-015	8.5902e-016	-1.1387e-015	-1.19864e-014	-1.11364e-014	8.06677e-018	-5.26903e-015	4.28209e-015	-4.53286e-015	-4.3084e-015	-4.62223e-015	-6.08202e-015	-1.8998e-015	-3.22807e-015	-8.297e-015	-9.93696e-015	-1.11865e-014	-4.8099e-015	-1.08351e-014	-5.76721e-015	-7.84537e-015	-9.02152e-015	-8.69614e-015	-1.20241e-014	-1.11912e-014
-3.07021e-015	7.65013e-016	-1.30879e-015	-1.20715e-014	-1.13428e-014	-1.61407e-016	-5.22945e-015	4.26653e-015	-4.65696e-015	-4.24603e-015	-4.6572e-015	-6.34426e-015	-2.03707e-015	-3.44891e-015	-8.45832e-015	-1.01871e-014	-1.14669e-014	-4.8393e-015	-1.07458e-014	-5.83984e-015	-8.08139e-015	-9.24142e-015	-8.94195e-015	-1.21707e-014	-1.16303e-014
-3.38942e-015	6.63357e-016	-1.45816e-015	-1.21442e-014	-1.15552e-014	-3.20754e-016	-5.18331e-015	4.22622e-015	-4.78736e-015	-4.1718e-015	-4.68755e-015	-6.60159e-015	-2.1679e-015	-3.67587e-015	-8.60675e-015	-1.04282e-014	-1.17469e-014	-4.866e-015	-1.06729e-014	-5.91452e-015	-8.32479e-015	-9.47508e-015	-9.18712e-015	-1.23013e-014	-1.20526e-014
-3.68708e-015	5.5282e-016	-1.58619e-015	-1.22053e-014	-1.17735e-014	-4.68618e-016	-5.13132e-015	4.16235e-015	-4.92384e-015	-4.08872e-015	-4.71334e-015	-6.85466e-015	-2.29193e-015	-3.9094e-015	-8.74083e-015	-1.06595e-014	-1.20231e-014	-4.891e-015	-1.06179e-014	-5.99244e-015	-8.57667e-015	-9.7226e-015	-9.42982e-015	-1.24163e-014	-1.2456e-014
-3.95984e-015	4.31546e-016	-1.69262e-015	-1.22554e-014	-1.19969e-014	-6.03666e-016	-5.07331e-015	4.07655e-015	-5.06582e-015	-3.99909e-015	-4.73523e-015	-7.1043e-015	-2.4088e-015	-4.14977e-015	-8.85928e-015	-1.088e-014	-1.2293e-014	-4.9149e-015	-1.05817e-014	-6.07554e-015	-8.83752e-015	-9.9839e-015	-9.6679e-015	-1.25161e-014	-1.2839e-014
-4.20523e-015	2.97907e-016	-1.77736e-015	-1.22959e-014	-1.22257e-014	-7.2529e-016	-5.00925e-015	3.97039e-015	-5.21331e-015	-3.90499e-015	-4.75304e-015	-7.351e-015	-2.51854e-015	-4.39738e-015	-8.96122e-015	-1.10886e-014	-1.25532e-014	-4.93851e-015	-1.05655e-014	-6.16562e-015	-9.10815e-015	-1.02579e-014	-9.89973e-015	-1.26015e-014	-1.32004e-014
-4.42188e-015	1.5085e-016	-1.8408e-015	-1.2327e-014	-1.24594e-014	-8.33157e-016	-4.93994e-015	3.84576e-015	-5.36573e-015	-3.80893e-015	-4.76687e-015	-7.59479e-015	-2.62089e-015	-4.65258e-015	-9.04602e-015	-1.12843e-014	-1.28e-014	-4.96258e-015	-1.05697e-014	-6.26393e-015	-9.38945e-015	-1.05436e-014	-1.01239e-014	-1.26729e-014	-1.35384e-014
-4.60784e-015	-1.10991e-017	-1.8835e-015	-1.23501e-014	-1.26979e-014	-9.27971e-016	-4.86491e-015	3.70488e-015	-5.52282e-015	-3.71306e-015	-4.77779e-015	-7.83635e-015	-2.71616e-015	-4.91522e-015	-9.11294e-015	-1.14659e-014	-1.30313e-014	-4.98858e-015	-1.05949e-014	-6.37109e-015	-9.68234e-015	-1.08397e-014	-1.03383e-014	-1.27315e-014	-1.38521e-014
-4.76179e-015	-1.89294e-016	-1.90646e-015	-1.2366e-014	-1.2941e-014	-1.00915e-015	-4.78458e-015	3.54966e-015	-5.68486e-015	-3.62005e-015	-4.78564e-015	-8.07608e-015	-2.80502e-015	-5.18486e-015	-9.16212e-015	-1.16332e-014	-1.32444e-014	-5.01732e-015	-1.06405e-014	-6.48824e-015	-9.98708e-015	-1.11453e-014	-1.05413e-014	-1.27782e-014	-1.41405e-014
-4.88274e-015	-3.85202e-016	-1.91099e-015	-1.23761e-014	-1.3188e-014	-1.07711e-015	-4.69885e-015	3.38294e-015	-5.85114e-015	-3.53206e-015	-4.79085e-015	-8.3141e-015	-2.88776e-015	-5.46176e-015	-9.19348e-015	-1.17851e-014	-1.3437e-014	-5.04934e-015	-1.07062e-014	-6.61627e-015	-1.03036e-014	-1.14591e-014	-1.07317e-014	-1.28136e-014	-1.4403e-014
-4.97015e-015	-5.99402e-016	-1.89863e-015	-1.23816e-014	-1.34388e-014	-1.13232e-015	-4.60783e-015	3.20722e-015	-6.02083e-015	-3.45116e-015	-4.79453e-015	-8.55153e-015	-2.96487e-015	-5.74638e-015	-9.20726e-015	-1.19219e-014	-1.36074e-014	-5.08576e-015	-1.07914e-014	-6.75689e-015	-1.06328e-014	-1.17784e-014	-1.09086e-014	-1.2839e-014	-1.46394e-014
-5.02409e-015	-8.33288e-016	-1.87154e-015	-1.23833e-014	-1.36925e-014	-1.17448e-015	-4.51198e-015	3.02502e-015	-6.19358e-015	-3.37924e-015	-4.79779e-015	-8.78866e-015	-3.03696e-015	-6.03779e-015	-9.20461e-015	-1.20436e-014	-1.37529e-014	-5.1275e-015	-1.08954e-014	-6.91078e-015	-1.09742e-014	-1.2102e-014	-1.10706e-014	-1.28561e-014	-1.48494e-014
-5.04503e-015	-1.08737e-015	-1.83148e-015	-1.23835e-014	-1.39488e-014	-1.20487e-015	-4.41129e-015	2.83885e-015	-6.3689e-015	-3.31885e-015	-4.80122e-015	-9.02595e-015	-3.10488e-015	-6.33694e-015	-9.1859e-015	-1.21498e-014	-1.38722e-014	-5.17549e-015	-1.10176e-014	-7.07818e-015	-1.13283e-014	-1.24276e-014	-1.12161e-014	-1.28654e-014	-1.50332e-014
-5.03386e-015	-1.36167e-015	-1.78064e-015	-1.23839e-014	-1.42074e-014	-1.22451e-015	-4.3065e-015	2.65123e-015	-6.54675e-015	-3.27201e-015	-4.80547e-015	-9.26413e-015	-3.16981e-015	-6.64348e-015	-9.15232e-015	-1.22408e-014	-1.39644e-014	-5.23051e-015	-1.11568e-014	-7.25959e-015	-1.16947e-014	-1.27534e-014	-1.13452e-014	-1.28685e-014	-1.51912e-014
-4.99259e-015	-1.65698e-015	-1.72069e-015	-1.23858e-014	-1.44674e-014	-1.2342e-015	-4.1981e-015	2.46496e-015	-6.72697e-015	-3.24082e-015	-4.81122e-015	-9.50346e-015	-3.23336e-015	-6.95644e-015	-9.10497e-015	-1.23172e-014	-1.40285e-014	-5.29374e-015	-1.13112e-014	-7.45551e-015	-1.20728e-014	-1.30773e-014	-1.14574e-014	-1.28667e-014	-1.53235e-014
-4.92327e-015	-1.97379e-015	-1.65376e-015	-1.23907e-014	-1.47286e-014	-1.23543e-015	-4.08671e-015	2.28257e-015	-6.90903e-015	-3.22754e-015	-4.81966e-015	-9.74537e-015	-3.2967e-015	-7.27561e-015	-9.04522e-015	-1.23796e-014	-1.40638e-014	-5.36549e-015	-1.14793e-014	-7.66568e-015	-1.24618e-014	-1.33978e-014	-1.15531e-014	-1.28608e-014	-1.54307e-014
-4.82806e-015	-2.31293e-015	-1.58357e-015	-1.24001e-014	-1.49903e-014	-1.22889e-015	-3.97306e-015	2.10684e-015	-7.09226e-015	-3.23332e-015	-4.83214e-015	-9.99017e-015	-3.36169e-015	-7.60057e-015	-8.97485e-015	-1.24284e-014	-1.40703e-014	-5.44639e-015	-1.16598e-014	-7.89033e-015	-1.28608e-014	-1.37126e-014	-1.16328e-014	-1.28518e-014	-1.55136e-014
-4.70929e-015	-2.67388e-015	-1.5129e-015	-1.24159e-014	-1.52515e-014	-1.2167e-015	-3.85779e-015	1.9393e-015	-7.27647e-015	-3.2597e-015	-4.85013e-015	-1.02383e-014	-3.42896e-015	-7.9311e-015	-8.89561e-015	-1.24647e-014	-1.40486e-014	-5.53686e-015	-1.18509e-014	-8.12834e-015	-1.32691e-014	-1.40204e-014	-1.16966e-014	-1.28406e-014	-1.55732e-014
-4.57003e-015	-3.0566e-015	-1.44434e-015	-1.24386e-014	-1.55111e-014	-1.19965e-015	-3.74125e-015	1.78261e-015	-7.46164e-015	-3.30819e-015	-4.87485e-015	-1.04894e-014	-3.50047e-015	-8.26677e-015	-8.80972e-015	-1.24893e-014	-1.39985e-014	-5.63758e-015	-1.20511e-014	-8.37946e-015	-1.36859e-014	-1.43192e-014	-1.17457e-014	-1.28284e-014	-1.56109e-014
-4.41283e-015	-3.46078e-015	-1.38069e-015	-1.24697e-014	-1.57688e-014	-1.17908e-015	-3.62492e-015	1.63887e-015	-7.64629e-015	-3.38057e-015	-4.90769e-015	-1.07435e-014	-3.57761e-015	-8.60654e-015	-8.71917e-015	-1.25034e-014	-1.39217e-014	-5.74888e-015	-1.22584e-014	-8.64254e-015	-1.41094e-014	-1.46074e-014	-1.17814e-014	-1.28164e-014	-1.56284e-014
-4.24175e-015	-3.88543e-015	-1.32451e-015	-1.25112e-014	-1.60242e-014	-1.15711e-015	-3.51021e-015	1.50966e-015	-7.83019e-015	-3.47739e-015	-4.94993e-015	-1.10006e-014	-3.66123e-015	-8.94971e-015	-8.62618e-015	-1.25081e-014	-1.38201e-014	-5.87134e-015	-1.24704e-014	-8.91615e-015	-1.45388e-014	-1.48831e-014	-1.18055e-014	-1.28059e-014	-1.56269e-014
-4.06063e-015	-4.32989e-015	-1.27875e-015	-1.25643e-014	-1.62763e-014	-1.13501e-015	-3.39796e-015	1.39555e-015	-8.01342e-015	-3.59886e-015	-5.00251e-015	-1.1261e-014	-3.75267e-015	-9.2958e-015	-8.53318e-015	-1.25048e-014	-1.36962e-014	-6.00555e-015	-1.26854e-014	-9.199e-015	-1.49727e-014	-1.51449e-014	-1.18196e-014	-1.27974e-014	-1.56086e-014
-3.87343e-015	-4.79329e-015	-1.24617e-015	-1.26303e-014	-1.65251e-014	-1.11437e-015	-3.28907e-015	1.29785e-015	-8.19538e-015	-3.7462e-015	-5.06699e-015	-1.15246e-014	-3.85375e-015	-9.64436e-015	-8.44237e-015	-1.24954e-014	-1.35518e-014	-6.15175e-015	-1.29016e-014	-9.49021e-015	-1.54103e-014	-1.53921e-014	-1.18253e-014	-1.27923e-014	-1.55754e-014
-3.68362e-015	-5.27413e-015	-1.22962e-015	-1.27101e-014	-1.67695e-014	-1.09674e-015	-3.1847e-015	1.21842e-015	-8.37608e-015	-3.92e-015	-5.14437e-015	-1.17906e-014	-3.96537e-015	-9.99494e-015	-8.35562e-015	-1.24815e-014	-1.33888e-014	-6.31056e-015	-1.31178e-014	-9.78772e-015	-1.58499e-014	-1.56231e-014	-1.18261e-014	-1.27908e-014	-1.55294e-014
-3.49481e-015	-5.77126e-015	-1.23143e-015	-1.28046e-014	-1.70095e-014	-1.08329e-015	-3.08545e-015	1.15775e-015	-8.55507e-015	-4.12023e-015	-5.23588e-015	-1.20589e-014	-4.08834e-015	-1.03462e-014	-8.27547e-015	-1.24649e-014	-1.32103e-014	-6.48175e-015	-1.33323e-014	-1.009e-014	-1.62903e-014	-1.58372e-014	-1.18242e-014	-1.27936e-014	-1.54725e-014
-3.31092e-015	-6.28292e-015	-1.25361e-015	-1.29147e-014	-1.72451e-014	-1.0745e-015	-2.99273e-015	1.11562e-015	-8.73201e-015	-4.34697e-015	-5.34307e-015	-1.23295e-014	-4.22416e-015	-1.06977e-014	-8.20458e-015	-1.24472e-014	-1.30194e-014	-6.66548e-015	-1.35432e-014	-1.03954e-014	-1.673e-014	-1.60339e-014	-1.18216e-014	-1.2802e-014	-1.54068e-014
-3.13551e-015	-6.80835e-015	-1.29776e-015	-1.30412e-014	-1.74754e-014	-1.07186e-015	-2.90832e-015	1.09179e-015	-8.90687e-015	-4.60017e-015	-5.46676e-015	-1.26019e-014	-4.3734e-015	-1.10491e-014	-8.14466e-015	-1.24303e-014	-1.28192e-014	-6.86169e-015	-1.37496e-014	-1.07024e-014	-1.71672e-014	-1.62122e-014	-1.1821e-014	-1.28164e-014	-1.53346e-014
-2.97195e-015	-7.34566e-015	-1.36585e-015	-1.31847e-014	-1.76997e-014	-1.07591e-015	-2.8334e-015	1.08594e-015	-9.0792e-015	-4.87968e-015	-5.60762e-015	-1.28745e-014	-4.5363e-015	-1.13992e-014	-8.09786e-015	-1.24159e-014	-1.26132e-014	-7.07098e-015	-1.395e-014	-1.10091e-014	-1.76005e-014	-1.63729e-014	-1.18254e-014	-1.28372e-014	-1.52575e-014
-2.82358e-015	-7.89367e-015	-1.45922e-015	-1.33449e-014	-1.79179e-014	-1.08823e-015	-2.76901e-015	1.09687e-015	-9.24853e-015	-5.18419e-015	-5.76677e-015	-1.31464e-014	-4.71348e-015	-1.17472e-014	-8.06627e-015	-1.24059e-014	-1.24043e-014	-7.29318e-015	-1.41435e-014	-1.1314e-014	-1.80286e-014	-1.65154e-014	-1.18373e-014	-1.28652e-014	-1.51775e-014
-2.69425e-015	-8.45055e-015	-1.57885e-015	-1.35223e-014	-1.81303e-014	-1.10931e-015	-2.71672e-015	1.12335e-015	-9.41546e-015	-5.51238e-015	-5.94482e-015	-1.34171e-014	-4.90494e-015	-1.20926e-014	-8.05198e-015	-1.24016e-014	-1.21962e-014	-7.528e-015	-1.43296e-014	-1.16148e-014	-1.84503e-014	-1.66406e-014	-1.18594e-014	-1.29002e-014	-1.50972e-014
-2.58663e-015	-9.01435e-015	-1.72616e-015	-1.37177e-014	-1.83369e-014	-1.13962e-015	-2.67814e-015	1.1638e-015	-9.57989e-015	-5.86388e-015	-6.14206e-015	-1.3685e-014	-5.11096e-015	-1.24348e-014	-8.0566e-015	-1.24045e-014	-1.19926e-014	-7.77512e-015	-1.45079e-014	-1.19091e-014	-1.88641e-014	-1.67491e-014	-1.1894e-014	-1.29423e-014	-1.50182e-014
-2.50327e-015	-9.58401e-015	-1.90247e-015	-1.39305e-014	-1.85373e-014	-1.17949e-015	-2.65416e-015	1.21644e-015	-9.74123e-015	-6.23716e-015	-6.35884e-015	-1.39488e-014	-5.33183e-015	-1.27733e-014	-8.08133e-015	-1.24164e-014	-1.17969e-014	-8.03395e-015	-1.46781e-014	-1.21953e-014	-1.92687e-014	-1.68415e-014	-1.19436e-014	-1.29914e-014	-1.49424e-014
-2.44644e-015	-1.01575e-014	-2.1086e-015	-1.41598e-014	-1.87316e-014	-1.22924e-015	-2.64583e-015	1.2793e-015	-9.89942e-015	-6.63069e-015	-6.59583e-015	-1.42076e-014	-5.56779e-015	-1.31077e-014	-8.12656e-015	-1.24392e-014	-1.16118e-014	-8.30382e-015	-1.48401e-014	-1.2472e-014	-1.96623e-014	-1.69189e-014	-1.20109e-014	-1.30474e-014	-1.48715e-014
-2.41801e-015	-1.0733e-014	-2.34496e-015	-1.4406e-014	-1.89207e-014	-1.28953e-015	-2.65483e-015	1.3504e-015	-1.00546e-014	-7.04301e-015	-6.85328e-015	-1.44607e-014	-5.81756e-015	-1.34381e-014	-8.19346e-015	-1.24741e-014	-1.144e-014	-8.58498e-015	-1.49938e-014	-1.27371e-014	-2.00438e-014	-1.69823e-014	-1.20981e-014	-1.31105e-014	-1.48075e-014
-2.41887e-015	-1.13093e-014	-2.61143e-015	-1.4669e-014	-1.91044e-014	-1.36041e-015	-2.68203e-015	1.42729e-015	-1.02068e-014	-7.47287e-015	-7.13108e-015	-1.47076e-014	-6.0802e-015	-1.37641e-014	-8.28251e-015	-1.2523e-014	-1.1285e-014	-8.87672e-015	-1.51393e-014	-1.29892e-014	-2.04121e-014	-1.70337e-014	-1.22068e-014	-1.31807e-014	-1.47516e-014
-2.4501e-015	-1.1885e-014	-2.9077e-015	-1.49481e-014	-1.92829e-014	-1.44178e-015	-2.72859e-015	1.50663e-015	-1.03559e-014	-7.91815e-015	-7.42913e-015	-1.4947e-014	-6.35506e-015	-1.40855e-014	-8.39483e-015	-1.25866e-014	-1.11501e-014	-9.17787e-015	-1.52775e-014	-1.32268e-014	-2.07657e-014	-1.70735e-014	-1.23388e-014	-1.32576e-014	-1.47045e-014
-2.51257e-015	-1.24584e-014	-3.23405e-015	-1.52423e-014	-1.94568e-014	-1.5337e-015	-2.79467e-015	1.58565e-015	-1.05029e-014	-8.37671e-015	-7.74657e-015	-1.51775e-014	-6.64085e-015	-1.44024e-014	-8.53009e-015	-1.26661e-014	-1.1037e-014	-9.48794e-015	-1.54091e-014	-1.34483e-014	-2.11037e-014	-1.7104e-014	-1.24954e-014	-1.33411e-014	-1.46674e-014
-2.60646e-015	-1.30283e-014	-3.58999e-015	-1.55512e-014	-1.96267e-014	-1.63663e-015	-2.88122e-015	1.66023e-015	-1.06481e-014	-8.84673e-015	-8.08307e-015	-1.5398e-014	-6.93609e-015	-1.47147e-014	-8.68865e-015	-1.2762e-014	-1.09478e-014	-9.80579e-015	-1.55343e-014	-1.36531e-014	-2.1426e-014	-1.71269e-014	-1.26773e-014	-1.3431e-014	-1.46418e-014
-2.73146e-015	-1.35931e-014	-3.97428e-015	-1.58743e-014	-1.9793e-014	-1.75073e-015	-2.98929e-015	1.72712e-015	-1.07921e-014	-9.32611e-015	-8.43787e-015	-1.56081e-014	-7.23929e-015	-1.50232e-014	-8.86981e-015	-1.28754e-014	-1.08846e-014	-1.01302e-014	-1.56537e-014	-1.38402e-014	-2.17316e-014	-1.71442e-014	-1.28857e-014	-1.35267e-014	-1.46283e-014
-2.8859e-015	-1.41514e-014	-4.38591e-015	-1.62109e-014	-1.99563e-014	-1.87611e-015	-3.11888e-015	1.78273e-015	-1.0935e-014	-9.81327e-015	-8.81029e-015	-1.58069e-014	-7.54859e-015	-1.53278e-014	-9.07337e-015	-1.30067e-014	-1.0849e-014	-1.04611e-014	-1.57692e-014	-1.40092e-014	-2.20195e-014	-1.71578e-014	-1.31211e-014	-1.36275e-014	-1.46277e-014
-3.06994e-015	-1.47023e-014	-4.82315e-015	-1.65595e-014	-2.01169e-014	-2.01208e-015	-3.27026e-015	1.82401e-015	-1.10767e-014	-1.03053e-014	-9.19852e-015	-1.5994e-014	-7.86263e-015	-1.56289e-014	-9.29884e-015	-1.31557e-014	-1.08425e-014	-1.07966e-014	-1.58817e-014	-1.41595e-014	-2.22893e-014	-1.71696e-014	-1.33832e-014	-1.37329e-014	-1.46402e-014
-3.28202e-015	-1.52447e-014	-5.28476e-015	-1.69189e-014	-2.02753e-014	-2.15862e-015	-3.44411e-015	1.84728e-015	-1.12176e-014	-1.08003e-014	-9.6006e-015	-1.61692e-014	-8.17931e-015	-1.59269e-014	-9.54501e-015	-1.33229e-014	-1.08653e-014	-1.11355e-014	-1.59927e-014	-1.42907e-014	-2.25404e-014	-1.71825e-014	-1.36713e-014	-1.38425e-014	-1.46661e-014
-3.52081e-015	-1.5778e-014	-5.76989e-015	-1.72881e-014	-2.04322e-014	-2.31556e-015	-3.64016e-015	1.84954e-015	-1.13583e-014	-1.12961e-014	-1.0015e-014	-1.63317e-014	-8.49734e-015	-1.62224e-014	-9.81092e-015	-1.35079e-014	-1.09177e-014	-1.14766e-014	-1.61038e-014	-1.44022e-014	-2.27728e-014	-1.7198e-014	-1.39844e-014	-1.39557e-014	-1.47051e-014
-3.78494e-015	-1.63017e-014	-6.27647e-015	-1.76659e-014	-2.05879e-014	-2.48297e-015	-3.85843e-015	1.82709e-015	-1.14995e-014	-1.17901e-014	-1.04398e-014	-1.64807e-014	-8.81491e-015	-1.6516e-014	-1.00952e-014	-1.37104e-014	-1.09995e-014	-1.18181e-014	-1.62155e-014	-1.44945e-014	-2.29871e-014	-1.72181e-014	-1.43216e-014	-1.40719e-014	-1.4757e-014
-4.0724e-015	-1.68151e-014	-6.80194e-015	-1.80506e-014	-2.07428e-014	-2.66092e-015	-4.09815e-015	1.77704e-015	-1.16425e-014	-1.22801e-014	-1.08728e-014	-1.66158e-014	-9.13071e-015	-1.68087e-014	-1.03969e-014	-1.39301e-014	-1.11093e-014	-1.21596e-014	-1.63295e-014	-1.45679e-014	-2.31833e-014	-1.72449e-014	-1.46813e-014	-1.4191e-014	-1.48215e-014
-4.38087e-015	-1.73177e-014	-7.34446e-015	-1.84412e-014	-2.08969e-014	-2.84903e-015	-4.35884e-015	1.69642e-015	-1.17875e-014	-1.27643e-014	-1.13121e-014	-1.67373e-014	-9.44289e-015	-1.71016e-014	-1.07139e-014	-1.41663e-014	-1.12468e-014	-1.24994e-014	-1.64471e-014	-1.46233e-014	-2.33607e-014	-1.72798e-014	-1.50615e-014	-1.43121e-014	-1.48982e-014
-4.70827e-015	-1.78093e-014	-7.90195e-015	-1.8836e-014	-2.10509e-014	-3.04628e-015	-4.64032e-015	1.58226e-015	-1.19354e-014	-1.32396e-014	-1.17558e-014	-1.68455e-014	-9.74975e-015	-1.73958e-014	-1.10445e-014	-1.44176e-014	-1.14107e-014	-1.2836e-014	-1.65705e-014	-1.46617e-014	-2.35184e-014	-1.73249e-014	-1.54594e-014	-1.44345e-014	-1.49863e-014
-5.05167e-015	-1.82896e-014	-8.47225e-015	-1.92341e-014	-2.1205e-014	-3.25274e-015	-4.94163e-015	1.4323e-015	-1.20862e-014	-1.3704e-014	-1.22013e-014	-1.69406e-014	-1.00494e-014	-1.76923e-014	-1.1387e-014	-1.46826e-014	-1.15997e-014	-1.31682e-014	-1.6701e-014	-1.46835e-014	-2.36571e-014	-1.73819e-014	-1.58728e-014	-1.4558e-014	-1.50855e-014
-5.4085e-015	-1.87584e-014	-9.05246e-015	-1.96339e-014	-2.1359e-014	-3.46863e-015	-5.26165e-015	1.24448e-015	-1.22405e-014	-1.41557e-014	-1.2646e-014	-1.70222e-014	-1.03406e-014	-1.79915e-014	-1.17397e-014	-1.49604e-014	-1.18121e-014	-1.34948e-014	-1.6839e-014	-1.46904e-014	-2.37781e-014	-1.74516e-014	-1.62994e-014	-1.46821e-014	-1.5195e-014
-5.77632e-015	-1.92157e-014	-9.64036e-015	-2.00339e-014	-2.15134e-014	-3.69393e-015	-5.59862e-015	1.01776e-015	-1.23993e-014	-1.45927e-014	-1.30883e-014	-1.70906e-014	-1.06222e-014	-1.82949e-014	-1.21e-014	-1.52495e-014	-1.20454e-014	-1.38152e-014	-1.69851e-014	-1.46835e-014	-2.38814e-014	-1.75352e-014	-1.67364e-014	-1.48065e-014	-1.53138e-014
-6.15262e-015	-1.96613e-014	-1.02333e-014	-2.0433e-014	-2.16678e-014	-3.92831e-015	-5.95146e-015	7.50301e-016	-1.25628e-014	-1.50124e-014	-1.35258e-014	-1.71452e-014	-1.0893e-014	-1.8603e-014	-1.24662e-014	-1.55477e-014	-1.22962e-014	-1.41279e-014	-1.71402e-014	-1.4664e-014	-2.39679e-014	-1.76342e-014	-1.71802e-014	-1.49311e-014	-1.54409e-014
-6.53449e-015	-2.00952e-014	-1.08289e-014	-2.08297e-014	-2.18219e-014	-4.17222e-015	-6.31883e-015	4.4142e-016	-1.27309e-014	-1.54139e-014	-1.39562e-014	-1.71863e-014	-1.11527e-014	-1.89167e-014	-1.28364e-014	-1.58533e-014	-1.25612e-014	-1.44316e-014	-1.7306e-014	-1.46335e-014	-2.40377e-014	-1.77493e-014	-1.76276e-014	-1.50549e-014	-1.55751e-014
-6.91917e-015	-2.05173e-014	-1.14245e-014	-2.12224e-014	-2.19754e-014	-4.42521e-015	-6.69917e-015	9.06199e-017	-1.29041e-014	-1.57956e-014	-1.43774e-014	-1.72144e-014	-1.14002e-014	-1.92363e-014	-1.32084e-014	-1.61651e-014	-1.28382e-014	-1.47252e-014	-1.74828e-014	-1.45939e-014	-2.40909e-014	-1.7881e-014	-1.80751e-014	-1.51778e-014	-1.57152e-014
-7.30443e-015	-2.09285e-014	-1.20181e-014	-2.16096e-014	-2.21281e-014	-4.68781e-015	-7.09072e-015	-3.02404e-016	-1.30822e-014	-1.61564e-014	-1.4787e-014	-1.72299e-014	-1.16351e-014	-1.95628e-014	-1.35803e-014	-1.64802e-014	-1.31242e-014	-1.50071e-014	-1.76709e-014	-1.45461e-014	-2.4128e-014	-1.8029e-014	-1.85193e-014	-1.52996e-014	-1.58604e-014
-7.68885e-015	-2.1329e-014	-1.26073e-014	-2.19901e-014	-2.22791e-014	-4.95931e-015	-7.49147e-015	-7.37183e-016	-1.3266e-014	-1.64951e-014	-1.51824e-014	-1.72339e-014	-1.1857e-014	-1.98971e-014	-1.39503e-014	-1.67968e-014	-1.34156e-014	-1.5277e-014	-1.78707e-014	-1.44926e-014	-2.41502e-014	-1.81931e-014	-1.89566e-014	-1.54197e-014	-1.60098e-014
-8.07002e-015	-2.17184e-014	-1.319e-014	-2.23621e-014	-2.24278e-014	-5.23921e-015	-7.89989e-015	-1.21264e-015	-1.34562e-014	-1.68101e-014	-1.5562e-014	-1.72274e-014	-1.2066e-014	-2.02395e-014	-1.43171e-014	-1.71126e-014	-1.37095e-014	-1.55332e-014	-1.80827e-014	-1.44348e-014	-2.41587e-014	-1.83736e-014	-1.93839e-014	-1.55384e-014	-1.61616e-014
-8.44598e-015	-2.20966e-014	-1.37634e-014	-2.27245e-014	-2.25731e-014	-5.52816e-015	-8.31423e-015	-1.72711e-015	-1.36521e-014	-1.71007e-014	-1.59236e-014	-1.72111e-014	-1.22623e-014	-2.05908e-014	-1.46786e-014	-1.74253e-014	-1.4002e-014	-1.57749e-014	-1.83066e-014	-1.43739e-014	-2.4153e-014	-1.85707e-014	-1.97983e-014	-1.56552e-014	-1.63151e-014
-8.81574e-015	-2.24635e-014	-1.43252e-014	-2.3076e-014	-2.27144e-014	-5.82598e-015	-8.73221e-015	-2.27879e-015	-1.38535e-014	-1.73664e-014	-1.62658e-014	-1.71862e-014	-1.24462e-014	-2.09508e-014	-1.50328e-014	-1.77323e-014	-1.42899e-014	-1.60018e-014	-1.85415e-014	-1.4312e-014	-2.41335e-014	-1.87836e-014	-2.01963e-014	-1.57701e-014	-1.64693e-014
-9.17764e-015	-2.28192e-014	-1.48737e-014	-2.34163e-014	-2.28509e-014	-6.13265e-015	-9.15156e-015	-2.86578e-015	-1.40601e-014	-1.76069e-014	-1.65872e-014	-1.71531e-014	-1.26185e-014	-2.1319e-014	-1.53785e-014	-1.80311e-014	-1.45699e-014	-1.62125e-014	-1.8787e-014	-1.4251e-014	-2.41011e-014	-1.90114e-014	-2.05747e-014	-1.58834e-014	-1.66233e-014
-9.53025e-015	-2.31633e-014	-1.54069e-014	-2.37446e-014	-2.29817e-014	-6.44885e-015	-9.57025e-015	-3.48528e-015	-1.42722e-014	-1.78219e-014	-1.68866e-014	-1.71122e-014	-1.27806e-014	-2.16961e-014	-1.57144e-014	-1.832e-014	-1.48399e-014	-1.64065e-014	-1.90426e-014	-1.41922e-014	-2.4057e-014	-1.92533e-014	-2.09314e-014	-1.59951e-014	-1.67766e-014
-9.87283e-015	-2.34963e-014	-1.59238e-014	-2.40597e-014	-2.31054e-014	-6.77422e-015	-9.98629e-015	-4.13414e-015	-1.44894e-014	-1.80113e-014	-1.71629e-014	-1.70642e-014	-1.29334e-014	-2.20821e-014	-1.60389e-014	-1.85965e-014	-1.50966e-014	-1.65833e-014	-1.93072e-014	-1.41363e-014	-2.40019e-014	-1.95087e-014	-2.12643e-014	-1.61051e-014	-1.69283e-014
-1.02049e-014	-2.38171e-014	-1.64225e-014	-2.43607e-014	-2.32215e-014	-7.10897e-015	-1.03984e-014	-4.80874e-015	-1.47105e-014	-1.81753e-014	-1.7416e-014	-1.70109e-014	-1.30782e-014	-2.24762e-014	-1.63506e-014	-1.8858e-014	-1.53376e-014	-1.67429e-014	-1.95791e-014	-1.40843e-014	-2.3936e-014	-1.97757e-014	-2.15712e-014	-1.62137e-014	-1.70777e-014
-1.05256e-014	-2.41256e-014	-1.69021e-014	-2.46474e-014	-2.33287e-014	-7.45379e-015	-1.08048e-014	-5.50561e-015	-1.49353e-014	-1.83144e-014	-1.76455e-014	-1.69533e-014	-1.32162e-014	-2.28775e-014	-1.66489e-014	-1.91032e-014	-1.556e-014	-1.68857e-014	-1.98576e-014	-1.40377e-014	-2.38598e-014	-2.00528e-014	-2.18504e-014	-1.63215e-014	-1.72239e-014
-1.08351e-014	-2.44208e-014	-1.73611e-014	-2.49197e-014	-2.34261e-014	-7.80872e-015	-1.12032e-014	-6.22063e-015	-1.51635e-014	-1.84301e-014	-1.78517e-014	-1.68922e-014	-1.33494e-014	-2.32854e-014	-1.69332e-014	-1.93295e-014	-1.57616e-014	-1.70112e-014	-2.01404e-014	-1.39976e-014	-2.37745e-014	-2.03388e-014	-2.21005e-014	-1.64284e-014	-1.73666e-014
-1.11335e-014	-2.47026e-014	-1.77984e-014	-2.51767e-014	-2.35128e-014	-8.17345e-015	-1.1592e-014	-6.94921e-015	-1.53945e-014	-1.85234e-014	-1.80353e-014	-1.68288e-014	-1.3479e-014	-2.36988e-014	-1.7203e-014	-1.95347e-014	-1.59398e-014	-1.71197e-014	-2.04262e-014	-1.39642e-014	-2.36811e-014	-2.06321e-014	-2.23202e-014	-1.65354e-014	-1.7506e-014
-1.14213e-014	-2.49708e-014	-1.82127e-014	-2.5418e-014	-2.35878e-014	-8.54809e-015	-1.19704e-014	-7.68678e-015	-1.56275e-014	-1.85953e-014	-1.81967e-014	-1.67642e-014	-1.36072e-014	-2.41166e-014	-1.7457e-014	-1.97166e-014	-1.60928e-014	-1.72113e-014	-2.07128e-014	-1.39384e-014	-2.358e-014	-2.09306e-014	-2.25096e-014	-1.66425e-014	-1.76417e-014
-1.16991e-014	-2.52245e-014	-1.86035e-014	-2.56436e-014	-2.36498e-014	-8.93253e-015	-1.23367e-014	-8.42828e-015	-1.58617e-014	-1.86467e-014	-1.83368e-014	-1.66989e-014	-1.37356e-014	-2.45371e-014	-1.76951e-014	-1.98739e-014	-1.62185e-014	-1.72857e-014	-2.09985e-014	-1.39203e-014	-2.34721e-014	-2.1232e-014	-2.26681e-014	-1.67502e-014	-1.77736e-014
-1.19677e-014	-2.54629e-014	-1.89706e-014	-2.58532e-014	-2.36979e-014	-9.32703e-015	-1.26894e-014	-9.16944e-015	-1.60959e-014	-1.86794e-014	-1.8456e-014	-1.66338e-014	-1.38662e-014	-2.49588e-014	-1.79167e-014	-2.00052e-014	-1.63162e-014	-1.73431e-014	-2.12811e-014	-1.39088e-014	-2.3358e-014	-2.15341e-014	-2.2796e-014	-1.6859e-014	-1.79018e-014
-1.22281e-014	-2.56856e-014	-1.93141e-014	-2.6047e-014	-2.37314e-014	-9.73185e-015	-1.30269e-014	-9.90574e-015	-1.6329e-014	-1.86956e-014	-1.85563e-014	-1.65706e-014	-1.40006e-014	-2.53809e-014	-1.81221e-014	-2.01092e-014	-1.63856e-014	-1.73838e-014	-2.15578e-014	-1.39039e-014	-2.32387e-014	-2.18355e-014	-2.2894e-014	-1.69692e-014	-1.80266e-014
-1.24815e-014	-2.58911e-014	-1.96336e-014	-2.62251e-014	-2.37499e-014	-1.01463e-014	-1.33484e-014	-1.0632e-014	-1.65602e-014	-1.86982e-014	-1.86394e-014	-1.65106e-014	-1.41409e-014	-2.58011e-014	-1.83111e-014	-2.01851e-014	-1.64262e-014	-1.74086e-014	-2.18267e-014	-1.39052e-014	-2.31144e-014	-2.21336e-014	-2.2963e-014	-1.70811e-014	-1.81484e-014
-1.27276e-014	-2.60787e-014	-1.99292e-014	-2.63876e-014	-2.37527e-014	-1.05701e-014	-1.36531e-014	-1.13436e-014	-1.67889e-014	-1.8689e-014	-1.87072e-014	-1.64547e-014	-1.42887e-014	-2.62181e-014	-1.84835e-014	-2.02315e-014	-1.64375e-014	-1.74179e-014	-2.20854e-014	-1.39124e-014	-2.29864e-014	-2.24273e-014	-2.3004e-014	-1.71954e-014	-1.82675e-014
-1.29677e-014	-2.62476e-014	-2.0201e-014	-2.65351e-014	-2.37386e-014	-1.10029e-014	-1.39404e-014	-1.20369e-014	-1.70142e-014	-1.86704e-014	-1.87614e-014	-1.64047e-014	-1.44458e-014	-2.66302e-014	-1.86393e-014	-2.02476e-014	-1.64196e-014	-1.74125e-014	-2.23318e-014	-1.39249e-014	-2.28556e-014	-2.27144e-014	-2.3019e-014	-1.73127e-014	-1.8384e-014
-1.32031e-014	-2.63971e-014	-2.04492e-014	-2.66681e-014	-2.37075e-014	-1.14442e-014	-1.42102e-014	-1.27077e-014	-1.72352e-014	-1.86451e-014	-1.88048e-014	-1.6362e-014	-1.46138e-014	-2.70357e-014	-1.87791e-014	-2.02337e-014	-1.63728e-014	-1.7393e-014	-2.25633e-014	-1.39416e-014	-2.27231e-014	-2.29926e-014	-2.30098e-014	-1.74339e-014	-1.8499e-014
-1.34343e-014	-2.65264e-014	-2.06744e-014	-2.67871e-014	-2.3659e-014	-1.18934e-014	-1.44621e-014	-1.33516e-014	-1.7451e-014	-1.86156e-014	-1.88402e-014	-1.63273e-014	-1.47943e-014	-2.74324e-014	-1.89029e-014	-2.01898e-014	-1.6298e-014	-1.73601e-014	-2.2778e-014	-1.39612e-014	-2.25896e-014	-2.32606e-014	-2.29793e-014	-1.7559e-014	-1.86128e-014
-1.36622e-014	-2.66346e-014	-2.08772e-014	-2.68929e-014	-2.35931e-014	-1.23503e-014	-1.46956e-014	-1.39648e-014	-1.76614e-014	-1.85848e-014	-1.88699e-014	-1.63012e-014	-1.49884e-014	-2.78181e-014	-1.90104e-014	-2.01154e-014	-1.6196e-014	-1.73147e-014	-2.29736e-014	-1.39826e-014	-2.24556e-014	-2.35169e-014	-2.29297e-014	-1.76885e-014	-1.87261e-014
-1.38882e-014	-2.67212e-014	-2.10578e-014	-2.69866e-014	-2.35106e-014	-1.28143e-014	-1.49111e-014	-1.45451e-014	-1.78654e-014	-1.85546e-014	-1.88968e-014	-1.62841e-014	-1.51969e-014	-2.81916e-014	-1.91017e-014	-2.00108e-014	-1.60679e-014	-1.72576e-014	-2.31483e-014	-1.40042e-014	-2.2322e-014	-2.37597e-014	-2.28634e-014	-1.7823e-014	-1.88392e-014
-1.41127e-014	-2.67851e-014	-2.12174e-014	-2.70697e-014	-2.34117e-014	-1.32847e-014	-1.51089e-014	-1.50891e-014	-1.80625e-014	-1.85281e-014	-1.89235e-014	-1.62777e-014	-1.54207e-014	-2.85508e-014	-1.91772e-014	-1.98765e-014	-1.5915e-014	-1.719e-014	-2.33003e-014	-1.40242e-014	-2.21901e-014	-2.39875e-014	-2.27834e-014	-1.79623e-014	-1.89529e-014
-1.43366e-014	-2.68263e-014	-2.1357e-014	-2.71425e-014	-2.32964e-014	-1.37603e-014	-1.52894e-014	-1.55942e-014	-1.82536e-014	-1.85081e-014	-1.89524e-014	-1.62827e-014	-1.56602e-014	-2.88941e-014	-1.92376e-014	-1.97135e-014	-1.57391e-014	-1.71122e-014	-2.34274e-014	-1.4041e-014	-2.20605e-014	-2.41981e-014	-2.2693e-014	-1.81069e-014	-1.90679e-014
-1.45606e-014	-2.68443e-014	-2.14773e-014	-2.72064e-014	-2.31661e-014	-1.424e-014	-1.5453e-014	-1.60589e-014	-1.84381e-014	-1.84973e-014	-1.89865e-014	-1.62999e-014	-1.59156e-014	-2.92201e-014	-1.92827e-014	-1.95227e-014	-1.55419e-014	-1.70251e-014	-2.35285e-014	-1.40528e-014	-2.19341e-014	-2.43909e-014	-2.2595e-014	-1.82573e-014	-1.91855e-014
-1.47848e-014	-2.68391e-014	-2.15799e-014	-2.72624e-014	-2.3022e-014	-1.47235e-014	-1.56004e-014	-1.64824e-014	-1.86154e-014	-1.8498e-014	-1.90282e-014	-1.63298e-014	-1.61865e-014	-2.95268e-014	-1.93128e-014	-1.93057e-014	-1.53255e-014	-1.69294e-014	-2.3602e-014	-1.40588e-014	-2.18117e-014	-2.45657e-014	-2.24929e-014	-1.84136e-014	-1.93061e-014
-1.50094e-014	-2.68107e-014	-2.16653e-014	-2.73124e-014	-2.28646e-014	-1.52103e-014	-1.57323e-014	-1.68631e-014	-1.87859e-014	-1.8513e-014	-1.90798e-014	-1.63732e-014	-1.64731e-014	-2.98133e-014	-1.9328e-014	-1.90641e-014	-1.50915e-014	-1.68257e-014	-2.36464e-014	-1.40565e-014	-2.16947e-014	-2.47217e-014	-2.23901e-014	-1.85751e-014	-1.94303e-014
-1.52354e-014	-2.67592e-014	-2.17354e-014	-2.73575e-014	-2.26951e-014	-1.56996e-014	-1.58499e-014	-1.72001e-014	-1.89496e-014	-1.85443e-014	-1.91437e-014	-1.64302e-014	-1.67747e-014	-3.00785e-014	-1.93281e-014	-1.87991e-014	-1.48424e-014	-1.67147e-014	-2.36606e-014	-1.40446e-014	-2.1583e-014	-2.48581e-014	-2.22897e-014	-1.8742e-014	-1.95584e-014
-1.5462e-014	-2.66846e-014	-2.17909e-014	-2.73998e-014	-2.25148e-014	-1.61899e-014	-1.5954e-014	-1.74935e-014	-1.91066e-014	-1.85937e-014	-1.92216e-014	-1.6501e-014	-1.70897e-014	-3.03206e-014	-1.93139e-014	-1.85129e-014	-1.45796e-014	-1.65978e-014	-2.36437e-014	-1.40221e-014	-2.14772e-014	-2.49744e-014	-2.21951e-014	-1.89145e-014	-1.96912e-014
-1.56894e-014	-2.65878e-014	-2.18326e-014	-2.74401e-014	-2.23263e-014	-1.66802e-014	-1.60457e-014	-1.7744e-014	-1.92578e-014	-1.86629e-014	-1.9315e-014	-1.65863e-014	-1.74178e-014	-3.0539e-014	-1.92849e-014	-1.82073e-014	-1.4306e-014	-1.64755e-014	-2.35953e-014	-1.39873e-014	-2.13784e-014	-2.50704e-014	-2.21091e-014	-1.90924e-014	-1.98289e-014
-1.59174e-014	-2.64692e-014	-2.18622e-014	-2.74804e-014	-2.2131e-014	-1.71691e-014	-1.61262e-014	-1.79522e-014	-1.9404e-014	-1.87539e-014	-1.94261e-014	-1.66861e-014	-1.77579e-014	-3.0733e-014	-1.9241e-014	-1.78847e-014	-1.40231e-014	-1.63483e-014	-2.35156e-014	-1.39387e-014	-2.12877e-014	-2.51464e-014	-2.20341e-014	-1.92752e-014	-1.9972e-014
-1.61461e-014	-2.63297e-014	-2.18803e-014	-2.75212e-014	-2.19303e-014	-1.76556e-014	-1.61965e-014	-1.81198e-014	-1.95452e-014	-1.88678e-014	-1.95562e-014	-1.68003e-014	-1.81083e-014	-3.09021e-014	-1.91823e-014	-1.75475e-014	-1.37327e-014	-1.62171e-014	-2.34052e-014	-1.38752e-014	-2.12057e-014	-2.5203e-014	-2.19727e-014	-1.94628e-014	-2.01207e-014
-1.63749e-014	-2.61702e-014	-2.18879e-014	-2.75645e-014	-2.17262e-014	-1.81389e-014	-1.62579e-014	-1.82488e-014	-1.96826e-014	-1.90058e-014	-1.97055e-014	-1.69285e-014	-1.84667e-014	-3.10463e-014	-1.91084e-014	-1.71979e-014	-1.34372e-014	-1.60823e-014	-2.32635e-014	-1.37955e-014	-2.11323e-014	-2.52398e-014	-2.1927e-014	-1.96547e-014	-2.02752e-014
-1.66026e-014	-2.5992e-014	-2.18864e-014	-2.76112e-014	-2.15204e-014	-1.86174e-014	-1.63117e-014	-1.83413e-014	-1.98171e-014	-1.91686e-014	-1.98744e-014	-1.70706e-014	-1.88305e-014	-3.11658e-014	-1.902e-014	-1.68385e-014	-1.31382e-014	-1.59445e-014	-2.30909e-014	-1.36992e-014	-2.10677e-014	-2.52574e-014	-2.18986e-014	-1.9851e-014	-2.04357e-014
-1.68276e-014	-2.57967e-014	-2.18757e-014	-2.76626e-014	-2.13153e-014	-1.90899e-014	-1.63587e-014	-1.83996e-014	-1.995e-014	-1.93561e-014	-2.00633e-014	-1.72255e-014	-1.91983e-014	-3.12608e-014	-1.89162e-014	-1.64717e-014	-1.28374e-014	-1.58045e-014	-2.28889e-014	-1.35854e-014	-2.10124e-014	-2.52563e-014	-2.18897e-014	-2.00503e-014	-2.06025e-014
-1.70495e-014	-2.55856e-014	-2.18568e-014	-2.77197e-014	-2.11126e-014	-1.95555e-014	-1.63997e-014	-1.84266e-014	-2.00829e-014	-1.9568e-014	-2.02723e-014	-1.73918e-014	-1.95678e-014	-3.13321e-014	-1.87968e-014	-1.61003e-014	-1.25362e-014	-1.56622e-014	-2.26579e-014	-1.3454e-014	-2.09663e-014	-2.52376e-014	-2.19019e-014	-2.02519e-014	-2.0775e-014
-1.72671e-014	-2.53607e-014	-2.18305e-014	-2.77835e-014	-2.09141e-014	-2.00125e-014	-1.64361e-014	-1.84253e-014	-2.02173e-014	-1.98049e-014	-2.05009e-014	-1.75685e-014	-1.99362e-014	-3.138e-014	-1.86616e-014	-1.57264e-014	-1.22364e-014	-1.55179e-014	-2.24003e-014	-1.33049e-014	-2.09296e-014	-2.52023e-014	-2.19358e-014	-2.04553e-014	-2.09528e-014
-1.7479e-014	-2.5124e-014	-2.17971e-014	-2.78551e-014	-2.07225e-014	-2.04598e-014	-1.64691e-014	-1.8399e-014	-2.03542e-014	-2.00665e-014	-2.07478e-014	-1.77546e-014	-2.03011e-014	-3.14048e-014	-1.85105e-014	-1.53525e-014	-1.19387e-014	-1.53714e-014	-2.21162e-014	-1.3138e-014	-2.09024e-014	-2.51517e-014	-2.19913e-014	-2.06591e-014	-2.11358e-014
-1.76842e-014	-2.48772e-014	-2.17571e-014	-2.79349e-014	-2.0539e-014	-2.08962e-014	-1.64998e-014	-1.83512e-014	-2.04949e-014	-2.03512e-014	-2.10122e-014	-1.79483e-014	-2.06599e-014	-3.14077e-014	-1.83433e-014	-1.49813e-014	-1.16448e-014	-1.52234e-014	-2.18072e-014	-1.2954e-014	-2.08851e-014	-2.50868e-014	-2.20686e-014	-2.08628e-014	-2.13231e-014
-1.78815e-014	-2.46225e-014	-2.17103e-014	-2.80233e-014	-2.03653e-014	-2.13208e-014	-1.6529e-014	-1.82849e-014	-2.06406e-014	-2.06576e-014	-2.12922e-014	-1.81475e-014	-2.10101e-014	-3.13895e-014	-1.81598e-014	-1.46146e-014	-1.13557e-014	-1.50746e-014	-2.14752e-014	-1.27538e-014	-2.08774e-014	-2.50088e-014	-2.21679e-014	-2.1065e-014	-2.15139e-014
-1.80699e-014	-2.43623e-014	-2.16568e-014	-2.81207e-014	-2.02029e-014	-2.17319e-014	-1.65576e-014	-1.82042e-014	-2.07926e-014	-2.09844e-014	-2.15861e-014	-1.83496e-014	-2.13491e-014	-3.13517e-014	-1.79593e-014	-1.42546e-014	-1.10725e-014	-1.49243e-014	-2.11218e-014	-1.25385e-014	-2.08785e-014	-2.49188e-014	-2.22887e-014	-2.12642e-014	-2.17078e-014
-1.82477e-014	-2.40985e-014	-2.1596e-014	-2.8228e-014	-2.00531e-014	-2.21284e-014	-1.6586e-014	-1.81123e-014	-2.09524e-014	-2.1329e-014	-2.18913e-014	-1.85529e-014	-2.1674e-014	-3.12958e-014	-1.77418e-014	-1.3903e-014	-1.07952e-014	-1.47726e-014	-2.075e-014	-1.23086e-014	-2.08882e-014	-2.48186e-014	-2.24297e-014	-2.14593e-014	-2.19041e-014
-1.84134e-014	-2.38329e-014	-2.15279e-014	-2.83447e-014	-1.99175e-014	-2.2509e-014	-1.66153e-014	-1.80121e-014	-2.11213e-014	-2.16894e-014	-2.22048e-014	-1.87548e-014	-2.19826e-014	-3.12237e-014	-1.75069e-014	-1.35625e-014	-1.0524e-014	-1.46202e-014	-2.03616e-014	-1.20656e-014	-2.09056e-014	-2.47086e-014	-2.25895e-014	-2.16493e-014	-2.21018e-014
-1.85664e-014	-2.35668e-014	-2.1452e-014	-2.8471e-014	-1.97971e-014	-2.28728e-014	-1.66459e-014	-1.7908e-014	-2.13001e-014	-2.20626e-014	-2.25241e-014	-1.89535e-014	-2.22731e-014	-3.11362e-014	-1.72552e-014	-1.32347e-014	-1.02596e-014	-1.44664e-014	-1.99586e-014	-1.1812e-014	-2.09295e-014	-2.45907e-014	-2.27664e-014	-2.18329e-014	-2.22997e-014
-1.87056e-014	-2.3303e-014	-2.13683e-014	-2.86064e-014	-1.96932e-014	-2.32198e-014	-1.66787e-014	-1.78034e-014	-2.14903e-014	-2.24457e-014	-2.2846e-014	-1.91465e-014	-2.25426e-014	-3.10348e-014	-1.69864e-014	-1.29209e-014	-1.00022e-014	-1.43109e-014	-1.95443e-014	-1.1549e-014	-2.09588e-014	-2.44659e-014	-2.29581e-014	-2.20089e-014	-2.24962e-014
-1.88297e-014	-2.30431e-014	-2.12755e-014	-2.87502e-014	-1.96061e-014	-2.35487e-014	-1.67137e-014	-1.77014e-014	-2.16919e-014	-2.28365e-014	-2.31676e-014	-1.93308e-014	-2.27892e-014	-3.09217e-014	-1.67008e-014	-1.26226e-014	-9.75164e-015	-1.41541e-014	-1.91207e-014	-1.12796e-014	-2.09924e-014	-2.43353e-014	-2.31626e-014	-2.21758e-014	-2.26906e-014
-1.89377e-014	-2.27886e-014	-2.11733e-014	-2.89014e-014	-1.95367e-014	-2.38585e-014	-1.67512e-014	-1.76049e-014	-2.19058e-014	-2.32312e-014	-2.34854e-014	-1.95038e-014	-2.30114e-014	-3.07984e-014	-1.63992e-014	-1.23409e-014	-9.5074e-015	-1.3995e-014	-1.86898e-014	-1.10055e-014	-2.1029e-014	-2.42e-014	-2.33775e-014	-2.23324e-014	-2.28818e-014
-1.90292e-014	-2.25414e-014	-2.10604e-014	-2.90595e-014	-1.94855e-014	-2.41488e-014	-1.67906e-014	-1.7516e-014	-2.21331e-014	-2.3626e-014	-2.37958e-014	-1.96633e-014	-2.32073e-014	-3.0667e-014	-1.60812e-014	-1.20766e-014	-9.26942e-015	-1.38337e-014	-1.82543e-014	-1.07288e-014	-2.10675e-014	-2.40606e-014	-2.36005e-014	-2.24774e-014	-2.30681e-014
-1.91032e-014	-2.23037e-014	-2.09362e-014	-2.92235e-014	-1.94519e-014	-2.44195e-014	-1.68316e-014	-1.74371e-014	-2.23731e-014	-2.40177e-014	-2.40952e-014	-1.98057e-014	-2.33756e-014	-3.05284e-014	-1.5747e-014	-1.18302e-014	-9.03714e-015	-1.36694e-014	-1.78162e-014	-1.04512e-014	-2.11069e-014	-2.39186e-014	-2.38279e-014	-2.26096e-014	-2.32478e-014
-1.91588e-014	-2.20762e-014	-2.07996e-014	-2.93918e-014	-1.9436e-014	-2.46703e-014	-1.68747e-014	-1.73697e-014	-2.26264e-014	-2.44018e-014	-2.43805e-014	-1.9929e-014	-2.35152e-014	-3.03844e-014	-1.53974e-014	-1.16022e-014	-8.80977e-015	-1.35016e-014	-1.73776e-014	-1.01751e-014	-2.11458e-014	-2.37749e-014	-2.4057e-014	-2.27276e-014	-2.34198e-014
-1.9196e-014	-2.18596e-014	-2.06491e-014	-2.95629e-014	-1.9438e-014	-2.49006e-014	-1.69203e-014	-1.73152e-014	-2.2893e-014	-2.47744e-014	-2.46481e-014	-2.00303e-014	-2.36257e-014	-3.02357e-014	-1.50335e-014	-1.13926e-014	-8.58655e-015	-1.33306e-014	-1.69409e-014	-9.90277e-015	-2.11827e-014	-2.36306e-014	-2.42842e-014	-2.28303e-014	-2.3583e-014
-1.92146e-014	-2.16554e-014	-2.04837e-014	-2.97357e-014	-1.94568e-014	-2.5111e-014	-1.69679e-014	-1.72747e-014	-2.31728e-014	-2.51321e-014	-2.48946e-014	-2.0107e-014	-2.37064e-014	-3.00837e-014	-1.46555e-014	-1.12013e-014	-8.36687e-015	-1.31563e-014	-1.65082e-014	-9.6363e-015	-2.12162e-014	-2.34852e-014	-2.45063e-014	-2.29169e-014	-2.37359e-014
-1.92148e-014	-2.1464e-014	-2.03022e-014	-2.99087e-014	-1.9491e-014	-2.53012e-014	-1.70171e-014	-1.72495e-014	-2.3465e-014	-2.54714e-014	-2.51162e-014	-2.01569e-014	-2.37564e-014	-2.99298e-014	-1.42646e-014	-1.1028e-014	-8.15023e-015	-1.29782e-014	-1.60809e-014	-9.37739e-015	-2.12448e-014	-2.33393e-014	-2.47198e-014	-2.29866e-014	-2.38773e-014
-1.91965e-014	-2.12853e-014	-2.01038e-014	-3.00804e-014	-1.95401e-014	-2.54712e-014	-1.70679e-014	-1.72397e-014	-2.37691e-014	-2.57884e-014	-2.53105e-014	-2.01777e-014	-2.37756e-014	-2.97753e-014	-1.38622e-014	-1.08723e-014	-7.93585e-015	-1.2796e-014	-1.56618e-014	-9.12796e-015	-2.12671e-014	-2.31931e-014	-2.49215e-014	-2.30385e-014	-2.40057e-014
-1.91592e-014	-2.11196e-014	-1.98874e-014	-3.02487e-014	-1.96027e-014	-2.56209e-014	-1.71198e-014	-1.72447e-014	-2.40835e-014	-2.60793e-014	-2.54749e-014	-2.01673e-014	-2.37637e-014	-2.96218e-014	-1.34493e-014	-1.07341e-014	-7.72248e-015	-1.26091e-014	-1.52518e-014	-8.89023e-015	-2.12817e-014	-2.30461e-014	-2.51087e-014	-2.30717e-014	-2.41197e-014
-1.91032e-014	-2.09669e-014	-1.96517e-014	-3.04118e-014	-1.96777e-014	-2.57509e-014	-1.71723e-014	-1.72645e-014	-2.44067e-014	-2.63414e-014	-2.56068e-014	-2.01241e-014	-2.37214e-014	-2.94698e-014	-1.30274e-014	-1.06118e-014	-7.50903e-015	-1.24173e-014	-1.48525e-014	-8.66563e-015	-2.12875e-014	-2.28988e-014	-2.52781e-014	-2.30856e-014	-2.42182e-014
-1.90292e-014	-2.08259e-014	-1.93961e-014	-3.05684e-014	-1.97636e-014	-2.58616e-014	-1.72249e-014	-1.72982e-014	-2.47371e-014	-2.65715e-014	-2.57044e-014	-2.00478e-014	-2.36497e-014	-2.93195e-014	-1.25982e-014	-1.05052e-014	-7.29542e-015	-1.22209e-014	-1.44645e-014	-8.45576e-015	-2.12834e-014	-2.2751e-014	-2.54267e-014	-2.30794e-014	-2.43005e-014
-1.89378e-014	-2.06963e-014	-1.91198e-014	-3.07164e-014	-1.98583e-014	-2.59532e-014	-1.72771e-014	-1.73452e-014	-2.50732e-014	-2.67662e-014	-2.57654e-014	-1.99375e-014	-2.35495e-014	-2.91715e-014	-1.21635e-014	-1.04131e-014	-7.081e-015	-1.20197e-014	-1.40885e-014	-8.26171e-015	-2.12678e-014	-2.26027e-014	-2.55516e-014	-2.30526e-014	-2.43652e-014
-1.88301e-014	-2.05769e-014	-1.88222e-014	-3.08548e-014	-1.996e-014	-2.60266e-014	-1.7329e-014	-1.74038e-014	-2.54126e-014	-2.69225e-014	-2.57886e-014	-1.97921e-014	-2.34218e-014	-2.90258e-014	-1.17257e-014	-1.03337e-014	-6.86548e-015	-1.18132e-014	-1.37253e-014	-8.08416e-015	-2.12395e-014	-2.24538e-014	-2.565e-014	-2.30055e-014	-2.44115e-014
-1.87063e-014	-2.04667e-014	-1.85029e-014	-3.0982e-014	-2.0067e-014	-2.60823e-014	-1.73794e-014	-1.74723e-014	-2.57527e-014	-2.70379e-014	-2.5773e-014	-1.96118e-014	-2.3268e-014	-2.88825e-014	-1.12873e-014	-1.02663e-014	-6.64877e-015	-1.16018e-014	-1.33755e-014	-7.92385e-015	-2.11974e-014	-2.23035e-014	-2.57197e-014	-2.2938e-014	-2.44387e-014
-1.85678e-014	-2.0365e-014	-1.81617e-014	-3.10959e-014	-2.01777e-014	-2.61216e-014	-1.74278e-014	-1.75491e-014	-2.60913e-014	-2.71104e-014	-2.57176e-014	-1.93967e-014	-2.30892e-014	-2.87416e-014	-1.08504e-014	-1.02093e-014	-6.43075e-015	-1.13854e-014	-1.30393e-014	-7.78095e-015	-2.11408e-014	-2.21517e-014	-2.57589e-014	-2.28501e-014	-2.4446e-014
-1.84155e-014	-2.02695e-014	-1.77984e-014	-3.1195e-014	-2.02897e-014	-2.61447e-014	-1.74744e-014	-1.76323e-014	-2.64259e-014	-2.71387e-014	-2.56222e-014	-1.9148e-014	-2.28869e-014	-2.86023e-014	-1.04168e-014	-1.01619e-014	-6.21091e-015	-1.11634e-014	-1.27171e-014	-7.65527e-015	-2.10681e-014	-2.19974e-014	-2.57658e-014	-2.27416e-014	-2.44326e-014
-1.82498e-014	-2.01778e-014	-1.74122e-014	-3.12785e-014	-2.04008e-014	-2.61523e-014	-1.75184e-014	-1.77199e-014	-2.67533e-014	-2.71215e-014	-2.5486e-014	-1.88668e-014	-2.26632e-014	-2.84651e-014	-9.98911e-015	-1.01222e-014	-5.98876e-015	-1.09363e-014	-1.24088e-014	-7.54716e-015	-2.09788e-014	-2.18397e-014	-2.57394e-014	-2.2613e-014	-2.43981e-014
-1.8072e-014	-2.00882e-014	-1.70038e-014	-3.13452e-014	-2.05089e-014	-2.61451e-014	-1.75593e-014	-1.78098e-014	-2.70709e-014	-2.70576e-014	-2.53101e-014	-1.85537e-014	-2.24195e-014	-2.8329e-014	-9.56908e-015	-1.00888e-014	-5.76377e-015	-1.07047e-014	-1.21138e-014	-7.45518e-015	-2.08721e-014	-2.16777e-014	-2.56792e-014	-2.2465e-014	-2.4343e-014
-1.78829e-014	-1.9999e-014	-1.65736e-014	-3.13942e-014	-2.06125e-014	-2.61245e-014	-1.75965e-014	-1.78993e-014	-2.73755e-014	-2.69462e-014	-2.50954e-014	-1.82113e-014	-2.21576e-014	-2.81932e-014	-9.15935e-015	-1.00597e-014	-5.53562e-015	-1.04679e-014	-1.18315e-014	-7.37824e-015	-2.07474e-014	-2.15107e-014	-2.55838e-014	-2.22987e-014	-2.42674e-014
-1.7684e-014	-1.99079e-014	-1.61218e-014	-3.14247e-014	-2.071e-014	-2.60909e-014	-1.76301e-014	-1.7987e-014	-2.7664e-014	-2.67875e-014	-2.48438e-014	-1.78415e-014	-2.18799e-014	-2.80561e-014	-8.76229e-015	-1.00338e-014	-5.30486e-015	-1.02256e-014	-1.15609e-014	-7.31539e-015	-2.0604e-014	-2.13382e-014	-2.5453e-014	-2.21147e-014	-2.41707e-014
-1.74765e-014	-1.98131e-014	-1.5649e-014	-3.14362e-014	-2.07989e-014	-2.60453e-014	-1.76597e-014	-1.80706e-014	-2.79334e-014	-2.65815e-014	-2.45565e-014	-1.74473e-014	-2.15882e-014	-2.79168e-014	-8.38081e-015	-1.00096e-014	-5.07255e-015	-9.97787e-015	-1.13021e-014	-7.26478e-015	-2.04426e-014	-2.11592e-014	-2.5287e-014	-2.19138e-014	-2.40538e-014
-1.72614e-014	-1.97115e-014	-1.51566e-014	-3.14278e-014	-2.08778e-014	-2.59885e-014	-1.76855e-014	-1.8148e-014	-2.81807e-014	-2.63286e-014	-2.42349e-014	-1.70318e-014	-2.12838e-014	-2.77744e-014	-8.01663e-015	-9.98594e-015	-4.83887e-015	-9.7254e-015	-1.10541e-014	-7.22466e-015	-2.02628e-014	-2.09729e-014	-2.50861e-014	-2.16974e-014	-2.3917e-014
-1.70392e-014	-1.96011e-014	-1.46465e-014	-3.13994e-014	-2.09448e-014	-2.59213e-014	-1.77064e-014	-1.82171e-014	-2.84032e-014	-2.60305e-014	-2.38814e-014	-1.65979e-014	-2.09683e-014	-2.76279e-014	-7.67198e-015	-9.96135e-015	-4.60445e-015	-9.46874e-015	-1.08153e-014	-7.19353e-015	-2.00647e-014	-2.07791e-014	-2.48511e-014	-2.14667e-014	-2.37602e-014
-1.68108e-014	-1.94805e-014	-1.41198e-014	-3.13512e-014	-2.09984e-014	-2.58441e-014	-1.77224e-014	-1.8276e-014	-2.85979e-014	-2.56883e-014	-2.34984e-014	-1.61487e-014	-2.06439e-014	-2.74758e-014	-7.34899e-015	-9.93461e-015	-4.37007e-015	-9.20806e-015	-1.05848e-014	-7.16841e-015	-1.98483e-014	-2.05766e-014	-2.45831e-014	-2.12226e-014	-2.35845e-014
-1.65772e-014	-1.93475e-014	-1.3578e-014	-3.12833e-014	-2.10367e-014	-2.57579e-014	-1.77336e-014	-1.83231e-014	-2.8762e-014	-2.53039e-014	-2.3089e-014	-1.5688e-014	-2.03118e-014	-2.73167e-014	-7.04993e-015	-9.90441e-015	-4.13654e-015	-8.94369e-015	-1.03615e-014	-7.14714e-015	-1.96142e-014	-2.03647e-014	-2.42833e-014	-2.09668e-014	-2.3391e-014
-1.63389e-014	-1.92003e-014	-1.30227e-014	-3.11959e-014	-2.10587e-014	-2.56626e-014	-1.77396e-014	-1.83563e-014	-2.88928e-014	-2.48799e-014	-2.26558e-014	-1.522e-014	-1.9974e-014	-2.71493e-014	-6.77649e-015	-9.86999e-015	-3.90432e-015	-8.67628e-015	-1.01453e-014	-7.12681e-015	-1.93618e-014	-2.01434e-014	-2.39533e-014	-2.07002e-014	-2.31804e-014
-1.60969e-014	-1.90364e-014	-1.24564e-014	-3.10903e-014	-2.10635e-014	-2.55586e-014	-1.77395e-014	-1.83743e-014	-2.89883e-014	-2.44191e-014	-2.22018e-014	-1.47483e-014	-1.9632e-014	-2.6973e-014	-6.53e-015	-9.83042e-015	-3.67435e-015	-8.40651e-015	-9.93463e-015	-7.105e-015	-1.9092e-014	-1.99122e-014	-2.35953e-014	-2.04248e-014	-2.29541e-014
-1.5852e-014	-1.88549e-014	-1.18812e-014	-3.09673e-014	-2.10504e-014	-2.54469e-014	-1.77341e-014	-1.83769e-014	-2.90459e-014	-2.39245e-014	-2.17309e-014	-1.42762e-014	-1.92871e-014	-2.6786e-014	-6.31238e-015	-9.7848e-015	-3.4477e-015	-8.13509e-015	-9.72742e-015	-7.07893e-015	-1.88056e-014	-1.96704e-014	-2.32115e-014	-2.01423e-014	-2.27135e-014
-1.56038e-014	-1.86549e-014	-1.1299e-014	-3.0828e-014	-2.10188e-014	-2.53276e-014	-1.77225e-014	-1.83633e-014	-2.90644e-014	-2.33993e-014	-2.12463e-014	-1.38072e-014	-1.89403e-014	-2.65873e-014	-6.12507e-015	-9.73271e-015	-3.22552e-015	-7.86214e-015	-9.52305e-015	-7.04641e-015	-1.8503e-014	-1.94184e-014	-2.28038e-014	-1.98544e-014	-2.24597e-014
-1.53531e-014	-1.84355e-014	-1.07122e-014	-3.0674e-014	-2.09678e-014	-2.52016e-014	-1.7705e-014	-1.83336e-014	-2.90417e-014	-2.28464e-014	-2.07515e-014	-1.33458e-014	-1.85921e-014	-2.63755e-014	-5.96926e-015	-9.67352e-015	-3.00915e-015	-7.58829e-015	-9.32068e-015	-7.00424e-015	-1.81849e-014	-1.91561e-014	-2.23755e-014	-1.95624e-014	-2.21946e-014
-1.51007e-014	-1.81958e-014	-1.01231e-014	-3.05067e-014	-2.08975e-014	-2.50689e-014	-1.76815e-014	-1.82872e-014	-2.89761e-014	-2.22696e-014	-2.02496e-014	-1.28957e-014	-1.82433e-014	-2.61495e-014	-5.84522e-015	-9.60631e-015	-2.79936e-015	-7.31358e-015	-9.11852e-015	-6.94991e-015	-1.78526e-014	-1.88831e-014	-2.19291e-014	-1.92682e-014	-2.19197e-014
-1.48468e-014	-1.79349e-014	-9.53415e-015	-3.03275e-014	-2.08077e-014	-2.49288e-014	-1.76515e-014	-1.82244e-014	-2.88667e-014	-2.1672e-014	-1.97447e-014	-1.24603e-014	-1.7895e-014	-2.59085e-014	-5.75348e-015	-9.53139e-015	-2.59766e-015	-7.03871e-015	-8.91639e-015	-6.8809e-015	-1.75069e-014	-1.86005e-014	-2.14676e-014	-1.89733e-014	-2.16362e-014
-1.45912e-014	-1.76517e-014	-8.94768e-015	-3.0138e-014	-2.06987e-014	-2.47818e-014	-1.76149e-014	-1.8146e-014	-2.87133e-014	-2.10582e-014	-1.92397e-014	-1.2044e-014	-1.75477e-014	-2.56514e-014	-5.69437e-015	-9.44859e-015	-2.40528e-015	-6.76492e-015	-8.71423e-015	-6.79523e-015	-1.71482e-014	-1.83087e-014	-2.09938e-014	-1.86786e-014	-2.13455e-014
-1.43343e-014	-1.73467e-014	-8.36525e-015	-2.99404e-014	-2.05711e-014	-2.46281e-014	-1.75716e-014	-1.80526e-014	-2.8515e-014	-2.0432e-014	-1.87382e-014	-1.16495e-014	-1.72013e-014	-2.53771e-014	-5.66794e-015	-9.35752e-015	-2.22359e-015	-6.49237e-015	-8.51131e-015	-6.69113e-015	-1.67774e-014	-1.80076e-014	-2.05105e-014	-1.83855e-014	-2.10498e-014
-1.40762e-014	-1.70209e-014	-7.78971e-015	-2.97361e-014	-2.04256e-014	-2.44671e-014	-1.75216e-014	-1.79446e-014	-2.82716e-014	-1.9797e-014	-1.82431e-014	-1.12797e-014	-1.68562e-014	-2.50852e-014	-5.67405e-015	-9.25862e-015	-2.05416e-015	-6.22154e-015	-8.30744e-015	-6.56628e-015	-1.63955e-014	-1.76988e-014	-2.00211e-014	-1.80957e-014	-2.07512e-014
-1.38162e-014	-1.66752e-014	-7.22372e-015	-2.95266e-014	-2.02628e-014	-2.42995e-014	-1.74649e-014	-1.78228e-014	-2.79838e-014	-1.91577e-014	-1.77566e-014	-1.09367e-014	-1.65119e-014	-2.47756e-014	-5.71203e-015	-9.15208e-015	-1.8985e-015	-5.95315e-015	-8.10159e-015	-6.41902e-015	-1.60028e-014	-1.73827e-014	-1.95284e-014	-1.78106e-014	-2.04509e-014
-1.35542e-014	-1.63105e-014	-6.66924e-015	-2.93143e-014	-2.00831e-014	-2.41246e-014	-1.74005e-014	-1.76884e-014	-2.76522e-014	-1.85177e-014	-1.72814e-014	-1.06224e-014	-1.61686e-014	-2.4448e-014	-5.78168e-015	-9.03841e-015	-1.75752e-015	-5.68828e-015	-7.89306e-015	-6.24863e-015	-1.56011e-014	-1.70604e-014	-1.90356e-014	-1.75317e-014	-2.01508e-014
-1.32895e-014	-1.59277e-014	-6.12816e-015	-2.91012e-014	-1.98877e-014	-2.39421e-014	-1.73283e-014	-1.75427e-014	-2.72775e-014	-1.78801e-014	-1.68201e-014	-1.03382e-014	-1.58267e-014	-2.41018e-014	-5.8821e-015	-8.91818e-015	-1.63233e-015	-5.42768e-015	-7.68198e-015	-6.05351e-015	-1.51913e-014	-1.67334e-014	-1.85458e-014	-1.72602e-014	-1.98529e-014
-1.30222e-014	-1.55277e-014	-5.60307e-015	-2.88887e-014	-1.96774e-014	-2.37513e-014	-1.72484e-014	-1.73873e-014	-2.68617e-014	-1.72487e-014	-1.63739e-014	-1.00846e-014	-1.54856e-014	-2.37372e-014	-6.01179e-015	-8.79231e-015	-1.52403e-015	-5.17164e-015	-7.46966e-015	-5.83337e-015	-1.47741e-014	-1.64027e-014	-1.80617e-014	-1.69969e-014	-1.9559e-014
-1.2752e-014	-1.51125e-014	-5.09501e-015	-2.86785e-014	-1.9454e-014	-2.3552e-014	-1.71615e-014	-1.7224e-014	-2.64057e-014	-1.66268e-014	-1.5945e-014	-9.86294e-015	-1.51445e-014	-2.33542e-014	-6.16923e-015	-8.66131e-015	-1.43344e-015	-4.92107e-015	-7.25646e-015	-5.58819e-015	-1.43503e-014	-1.60693e-014	-1.7586e-014	-1.67422e-014	-1.92705e-014
-1.24785e-014	-1.46837e-014	-4.60555e-015	-2.84722e-014	-1.92191e-014	-2.33441e-014	-1.70677e-014	-1.7054e-014	-2.5912e-014	-1.60181e-014	-1.55353e-014	-9.67378e-015	-1.48033e-014	-2.29532e-014	-6.35312e-015	-8.52574e-015	-1.36136e-015	-4.67666e-015	-7.04296e-015	-5.31757e-015	-1.39205e-014	-1.57346e-014	-1.71216e-014	-1.64965e-014	-1.89888e-014
-1.22018e-014	-1.42431e-014	-4.1363e-015	-2.82713e-014	-1.89742e-014	-2.31281e-014	-1.6967e-014	-1.68784e-014	-2.53821e-014	-1.54254e-014	-1.51454e-014	-9.51685e-015	-1.44616e-014	-2.25339e-014	-6.56205e-015	-8.38686e-015	-1.3089e-015	-4.43892e-015	-6.82947e-015	-5.02266e-015	-1.3486e-014	-1.53998e-014	-1.66708e-014	-1.62602e-014	-1.8715e-014
-1.19215e-014	-1.37927e-014	-3.68843e-015	-2.8077e-014	-1.87209e-014	-2.29039e-014	-1.68593e-014	-1.6699e-014	-2.48188e-014	-1.48518e-014	-1.47759e-014	-9.39164e-015	-1.41191e-014	-2.20974e-014	-6.79374e-015	-8.24549e-015	-1.27696e-015	-4.20871e-015	-6.61723e-015	-4.70498e-015	-1.30475e-014	-1.50665e-014	-1.62358e-014	-1.6034e-014	-1.84505e-014
-1.16371e-014	-1.33352e-014	-3.26254e-015	-2.78906e-014	-1.84608e-014	-2.26712e-014	-1.67446e-014	-1.65172e-014	-2.42251e-014	-1.42999e-014	-1.44278e-014	-9.29642e-015	-1.3775e-014	-2.16438e-014	-7.04648e-015	-8.10262e-015	-1.26589e-015	-3.98646e-015	-6.40715e-015	-4.36614e-015	-1.26063e-014	-1.47353e-014	-1.58186e-014	-1.58171e-014	-1.81964e-014
-1.13487e-014	-1.28723e-014	-2.85886e-015	-2.77135e-014	-1.81961e-014	-2.243e-014	-1.66229e-014	-1.6334e-014	-2.36037e-014	-1.37713e-014	-1.4101e-014	-9.2292e-015	-1.34289e-014	-2.11743e-014	-7.31841e-015	-7.95921e-015	-1.27585e-015	-3.7727e-015	-6.19964e-015	-4.00793e-015	-1.21632e-014	-1.44081e-014	-1.54206e-014	-1.56101e-014	-1.79537e-014
-1.10565e-014	-1.24059e-014	-2.47706e-015	-2.75469e-014	-1.79285e-014	-2.21811e-014	-1.64948e-014	-1.61505e-014	-2.2958e-014	-1.32677e-014	-1.37955e-014	-9.18757e-015	-1.30808e-014	-2.069e-014	-7.6061e-015	-7.81599e-015	-1.30725e-015	-3.56872e-015	-5.99616e-015	-3.63251e-015	-1.17196e-014	-1.40865e-014	-1.50427e-014	-1.54127e-014	-1.77227e-014
-1.07598e-014	-1.19377e-014	-2.11748e-015	-2.73917e-014	-1.766e-014	-2.1925e-014	-1.63608e-014	-1.59679e-014	-2.22912e-014	-1.27912e-014	-1.35104e-014	-9.16997e-015	-1.27299e-014	-2.01914e-014	-7.90723e-015	-7.67404e-015	-1.36016e-015	-3.37453e-015	-5.79814e-015	-3.24242e-015	-1.1276e-014	-1.3772e-014	-1.46855e-014	-1.52243e-014	-1.75044e-014
-1.04585e-014	-1.14696e-014	-1.77996e-015	-2.72485e-014	-1.73928e-014	-2.16621e-014	-1.62209e-014	-1.57865e-014	-2.16068e-014	-1.23427e-014	-1.32453e-014	-9.17378e-015	-1.23753e-014	-1.96803e-014	-8.21968e-015	-7.53478e-015	-1.43466e-015	-3.19096e-015	-5.6066e-015	-2.84059e-015	-1.08332e-014	-1.34648e-014	-1.43506e-014	-1.50449e-014	-1.72995e-014
-1.01531e-014	-1.10045e-014	-1.46356e-015	-2.71173e-014	-1.71289e-014	-2.13932e-014	-1.60752e-014	-1.56062e-014	-2.09076e-014	-1.19232e-014	-1.29995e-014	-9.19535e-015	-1.20167e-014	-1.91584e-014	-8.54117e-015	-7.39935e-015	-1.53004e-015	-3.01836e-015	-5.42223e-015	-2.42984e-015	-1.03919e-014	-1.31659e-014	-1.40388e-014	-1.48741e-014	-1.7108e-014
-9.8438e-015	-1.05441e-014	-1.16785e-015	-2.69982e-014	-1.68701e-014	-2.11191e-014	-1.59248e-014	-1.54279e-014	-2.01972e-014	-1.15329e-014	-1.27719e-014	-9.23083e-015	-1.1654e-014	-1.86269e-014	-8.8694e-015	-7.26875e-015	-1.6458e-015	-2.85717e-015	-5.24648e-015	-2.0128e-015	-9.95333e-015	-1.28759e-014	-1.37503e-014	-1.47107e-014	-1.69298e-014
-9.53028e-015	-1.00898e-014	-8.90931e-016	-2.68917e-014	-1.66178e-014	-2.08404e-014	-1.57702e-014	-1.52523e-014	-1.94786e-014	-1.11717e-014	-1.2562e-014	-9.27664e-015	-1.12873e-014	-1.80867e-014	-9.20221e-015	-7.14424e-015	-1.78184e-015	-2.70767e-015	-5.08072e-015	-1.59302e-015	-9.51857e-015	-1.25958e-014	-1.34854e-014	-1.45542e-014	-1.67652e-014
-9.21221e-015	-9.64363e-015	-6.32155e-016	-2.67978e-014	-1.63745e-014	-2.0559e-014	-1.56126e-014	-1.50786e-014	-1.87559e-014	-1.08398e-014	-1.23682e-014	-9.32989e-015	-1.09166e-014	-1.75389e-014	-9.53723e-015	-7.02751e-015	-1.93771e-015	-2.57051e-015	-4.92619e-015	-1.17415e-015	-9.08902e-015	-1.23266e-014	-1.32439e-014	-1.44032e-014	-1.6614e-014
-8.89056e-015	-9.20688e-015	-3.89918e-016	-2.67158e-014	-1.61424e-014	-2.02762e-014	-1.54531e-014	-1.49064e-014	-1.80315e-014	-1.05369e-014	-1.2188e-014	-9.38719e-015	-1.05418e-014	-1.69851e-014	-9.87178e-015	-6.91954e-015	-2.11295e-015	-2.44639e-015	-4.7835e-015	-7.60606e-016	-8.66559e-015	-1.20689e-014	-1.30255e-014	-1.42571e-014	-1.64761e-014
-8.56554e-015	-8.78073e-015	-1.62071e-016	-2.66446e-014	-1.59231e-014	-1.99934e-014	-1.5293e-014	-1.47347e-014	-1.7309e-014	-1.02623e-014	-1.20199e-014	-9.44521e-015	-1.01632e-014	-1.64273e-014	-1.02036e-014	-6.82094e-015	-2.3068e-015	-2.33549e-015	-4.65349e-015	-3.55987e-016	-8.25028e-015	-1.18232e-014	-1.28297e-014	-1.41142e-014	-1.63508e-014
-8.2377e-015	-8.36562e-015	5.29387e-017	-2.65844e-014	-1.57184e-014	-1.97126e-014	-1.51329e-014	-1.45635e-014	-1.65913e-014	-1.00153e-014	-1.18626e-014	-9.50027e-015	-9.781e-015	-1.58669e-014	-1.05309e-014	-6.73297e-015	-2.51785e-015	-2.23803e-015	-4.53686e-015	3.62728e-017	-7.84346e-015	-1.15896e-014	-1.26561e-014	-1.39737e-014	-1.62376e-014
-7.90772e-015	-7.96238e-015	2.569e-016	-2.65346e-014	-1.55302e-014	-1.94348e-014	-1.49733e-014	-1.43914e-014	-1.58811e-014	-9.79472e-015	-1.17149e-014	-9.54955e-015	-9.39551e-015	-1.53056e-014	-1.08518e-014	-6.65667e-015	-2.74521e-015	-2.15406e-015	-4.43452e-015	4.12392e-016	-7.44634e-015	-1.13681e-014	-1.25035e-014	-1.38346e-014	-1.61358e-014
-7.57595e-015	-7.57101e-015	4.52415e-016	-2.64943e-014	-1.53599e-014	-1.91627e-014	-1.48156e-014	-1.42173e-014	-1.51811e-014	-9.59868e-015	-1.15744e-014	-9.59045e-015	-9.00704e-015	-1.47444e-014	-1.11651e-014	-6.59295e-015	-2.98767e-015	-2.08417e-015	-4.34728e-015	7.68502e-016	-7.06027e-015	-1.11584e-014	-1.2371e-014	-1.36957e-014	-1.60442e-014
-7.24337e-015	-7.19203e-015	6.41601e-016	-2.64627e-014	-1.52091e-014	-1.88986e-014	-1.46612e-014	-1.40396e-014	-1.44937e-014	-9.42567e-015	-1.14399e-014	-9.62017e-015	-8.61656e-015	-1.41849e-014	-1.14697e-014	-6.543e-015	-3.24471e-015	-2.02876e-015	-4.27468e-015	1.10149e-015	-6.68632e-015	-1.0961e-014	-1.22571e-014	-1.35564e-014	-1.59615e-014
-6.91112e-015	-6.82578e-015	8.26297e-016	-2.64395e-014	-1.50796e-014	-1.86443e-014	-1.45114e-014	-1.3857e-014	-1.38217e-014	-9.27359e-015	-1.131e-014	-9.63611e-015	-8.2246e-015	-1.36286e-014	-1.17644e-014	-6.5079e-015	-3.51445e-015	-1.98742e-015	-4.21683e-015	1.40809e-015	-6.32685e-015	-1.07755e-014	-1.21603e-014	-1.34152e-014	-1.58868e-014
-6.5802e-015	-6.4716e-015	1.00874e-015	-2.64241e-014	-1.49719e-014	-1.84023e-014	-1.43674e-014	-1.36685e-014	-1.31662e-014	-9.14084e-015	-1.11833e-014	-9.63542e-015	-7.83149e-015	-1.30766e-014	-1.20483e-014	-6.48891e-015	-3.79546e-015	-1.96003e-015	-4.17417e-015	1.6855e-015	-5.98338e-015	-1.0602e-014	-1.20798e-014	-1.32712e-014	-1.58188e-014
-6.25177e-015	-6.12964e-015	1.19161e-015	-2.64156e-014	-1.48879e-014	-1.8174e-014	-1.42313e-014	-1.3473e-014	-1.25293e-014	-9.02584e-015	-1.10584e-014	-9.61633e-015	-7.43847e-015	-1.25301e-014	-1.23205e-014	-6.48672e-015	-4.08638e-015	-1.94691e-015	-4.14702e-015	1.93143e-015	-5.65749e-015	-1.04398e-014	-1.2014e-014	-1.31234e-014	-1.57559e-014
-5.92624e-015	-5.79888e-015	1.37729e-015	-2.6414e-014	-1.48291e-014	-1.79622e-014	-1.4104e-014	-1.32692e-014	-1.19126e-014	-8.92596e-015	-1.09336e-014	-9.57822e-015	-7.04638e-015	-1.1991e-014	-1.25799e-014	-6.50259e-015	-4.38546e-015	-1.94833e-015	-4.13574e-015	2.1432e-015	-5.35114e-015	-1.02878e-014	-1.1962e-014	-1.29705e-014	-1.56967e-014
-5.60421e-015	-5.47872e-015	1.56816e-015	-2.64181e-014	-1.4796e-014	-1.77692e-014	-1.39869e-014	-1.30555e-014	-1.13172e-014	-8.83961e-015	-1.08084e-014	-9.52036e-015	-6.65564e-015	-1.14602e-014	-1.28263e-014	-6.53704e-015	-4.69116e-015	-1.96367e-015	-4.13962e-015	2.31838e-015	-5.06615e-015	-1.01455e-014	-1.19228e-014	-1.28112e-014	-1.564e-014
-5.28738e-015	-5.16879e-015	1.76658e-015	-2.64274e-014	-1.47893e-014	-1.75972e-014	-1.38816e-014	-1.28306e-014	-1.07444e-014	-8.76357e-015	-1.06816e-014	-9.44206e-015	-6.2665e-015	-1.09389e-014	-1.30599e-014	-6.59166e-015	-5.00233e-015	-1.9926e-015	-4.15738e-015	2.4557e-015	-4.80435e-015	-1.00115e-014	-1.18948e-014	-1.26456e-014	-1.55846e-014
-4.97708e-015	-4.8683e-015	1.97364e-015	-2.64417e-014	-1.48095e-014	-1.74489e-014	-1.37896e-014	-1.25932e-014	-1.01946e-014	-8.69564e-015	-1.05522e-014	-9.34302e-015	-5.88032e-015	-1.0428e-014	-1.32808e-014	-6.66698e-015	-5.31769e-015	-2.03502e-015	-4.18852e-015	2.55407e-015	-4.56766e-015	-9.88562e-015	-1.18762e-014	-1.24727e-014	-1.55296e-014
-4.67356e-015	-4.57673e-015	2.19048e-015	-2.64607e-014	-1.48566e-014	-1.73259e-014	-1.3712e-014	-1.23423e-014	-9.66755e-015	-8.63446e-015	-1.04192e-014	-9.22485e-015	-5.49817e-015	-9.92899e-015	-1.34889e-014	-6.7635e-015	-5.63603e-015	-2.09084e-015	-4.23213e-015	2.61323e-015	-4.35759e-015	-9.76706e-015	-1.18646e-014	-1.22922e-014	-1.54734e-014
-4.37799e-015	-4.29273e-015	2.41924e-015	-2.64839e-014	-1.49308e-014	-1.72298e-014	-1.36502e-014	-1.20772e-014	-9.16383e-015	-8.5776e-015	-1.02817e-014	-9.08855e-015	-5.12082e-015	-9.44246e-015	-1.36854e-014	-6.88152e-015	-5.95569e-015	-2.15948e-015	-4.28676e-015	2.63203e-015	-4.17574e-015	-9.65461e-015	-1.18594e-014	-1.21036e-014	-1.54146e-014
-4.09109e-015	-4.0152e-015	2.6613e-015	-2.65108e-014	-1.50326e-014	-1.7162e-014	-1.36047e-014	-1.17973e-014	-8.68369e-015	-8.52322e-015	-1.01393e-014	-8.93524e-015	-4.74927e-015	-8.969e-015	-1.38706e-014	-7.02171e-015	-6.27523e-015	-2.24023e-015	-4.35135e-015	2.61144e-015	-4.02364e-015	-9.54694e-015	-1.18591e-014	-1.19067e-014	-1.53519e-014
-3.81396e-015	-3.74323e-015	2.91694e-015	-2.65414e-014	-1.51623e-014	-1.71247e-014	-1.35761e-014	-1.15024e-014	-8.22697e-015	-8.46914e-015	-9.99244e-015	-8.76719e-015	-4.38378e-015	-8.50968e-015	-1.40449e-014	-7.18454e-015	-6.59354e-015	-2.33253e-015	-4.42463e-015	2.55147e-015	-3.90306e-015	-9.44415e-015	-1.18628e-014	-1.17006e-014	-1.52842e-014
-3.54762e-015	-3.47594e-015	3.18656e-015	-2.6576e-014	-1.53199e-014	-1.7119e-014	-1.35649e-014	-1.11922e-014	-7.79273e-015	-8.41334e-015	-9.84066e-015	-8.58716e-015	-4.02571e-015	-8.0654e-015	-1.42092e-014	-7.37033e-015	-6.90949e-015	-2.43592e-015	-4.50524e-015	2.45336e-015	-3.81543e-015	-9.34577e-015	-1.18694e-014	-1.14861e-014	-1.52109e-014
-3.29263e-015	-3.21208e-015	3.47054e-015	-2.66147e-014	-1.55045e-014	-1.71459e-014	-1.35715e-014	-1.08671e-014	-7.38077e-015	-8.35507e-015	-9.68368e-015	-8.39694e-015	-3.67588e-015	-7.63696e-015	-1.43643e-014	-7.57929e-015	-7.22106e-015	-2.55022e-015	-4.59224e-015	2.31862e-015	-3.76225e-015	-9.25109e-015	-1.18779e-014	-1.12637e-014	-1.5131e-014
-3.04943e-015	-2.95146e-015	3.76888e-015	-2.66578e-014	-1.57157e-014	-1.72058e-014	-1.35964e-014	-1.05279e-014	-6.99098e-015	-8.29251e-015	-9.52179e-015	-8.19862e-015	-3.33422e-015	-7.22478e-015	-1.45118e-014	-7.81126e-015	-7.52703e-015	-2.67495e-015	-4.68415e-015	2.14912e-015	-3.74479e-015	-9.1593e-015	-1.18869e-014	-1.10338e-014	-1.5044e-014
-2.81888e-015	-2.69314e-015	4.08124e-015	-2.67061e-014	-1.59524e-014	-1.72991e-014	-1.36401e-014	-1.01752e-014	-6.62289e-015	-8.22494e-015	-9.35618e-015	-7.99539e-015	-3.00236e-015	-6.82938e-015	-1.46527e-014	-8.0666e-015	-7.82683e-015	-2.80901e-015	-4.77916e-015	1.94732e-015	-3.76382e-015	-9.07026e-015	-1.18953e-014	-1.07965e-014	-1.49493e-014
-2.60119e-015	-2.43708e-015	4.40714e-015	-2.67596e-014	-1.62136e-014	-1.74254e-014	-1.37017e-014	-9.8103e-015	-6.27616e-015	-8.15133e-015	-9.18669e-015	-7.79063e-015	-2.68103e-015	-6.45197e-015	-1.47882e-014	-8.34494e-015	-8.11951e-015	-2.95203e-015	-4.87659e-015	1.71515e-015	-3.82048e-015	-8.98354e-015	-1.19029e-014	-1.05525e-014	-1.48459e-014
-2.39727e-015	-2.18208e-015	4.74581e-015	-2.68189e-014	-1.64985e-014	-1.75848e-014	-1.3781e-014	-9.43399e-015	-5.94912e-015	-8.07056e-015	-9.01334e-015	-7.58752e-015	-2.3706e-015	-6.09241e-015	-1.49191e-014	-8.64551e-015	-8.4038e-015	-3.10261e-015	-4.97444e-015	1.45555e-015	-3.91482e-015	-8.8995e-015	-1.19088e-014	-1.03029e-014	-1.47335e-014
-2.20718e-015	-1.92803e-015	5.09598e-015	-2.68851e-014	-1.68057e-014	-1.77766e-014	-1.38766e-014	-9.04817e-015	-5.64105e-015	-7.98201e-015	-8.83666e-015	-7.38971e-015	-2.0714e-015	-5.751e-015	-1.50469e-014	-8.96821e-015	-8.67845e-015	-3.2601e-015	-5.07105e-015	1.17178e-015	-4.04751e-015	-8.81795e-015	-1.19123e-014	-1.00489e-014	-1.46124e-014
-2.03121e-015	-1.67512e-015	5.45618e-015	-2.69586e-014	-1.71335e-014	-1.79996e-014	-1.39876e-014	-8.65437e-015	-5.35126e-015	-7.88561e-015	-8.65681e-015	-7.20072e-015	-1.7842e-015	-5.42841e-015	-1.5173e-014	-9.31191e-015	-8.94275e-015	-3.42312e-015	-5.16545e-015	8.67459e-016	-4.21872e-015	-8.73804e-015	-1.19134e-014	-9.79107e-015	-1.44827e-014
-1.86901e-015	-1.42382e-015	5.82496e-015	-2.7041e-014	-1.74804e-014	-1.82524e-014	-1.4113e-014	-8.25561e-015	-5.07911e-015	-7.78042e-015	-8.47484e-015	-7.02357e-015	-1.50908e-015	-5.12478e-015	-1.52991e-014	-9.67572e-015	-9.19649e-015	-3.59058e-015	-5.25574e-015	5.45707e-016	-4.42782e-015	-8.65966e-015	-1.19124e-014	-9.52978e-015	-1.43443e-014
-1.72104e-015	-1.17459e-015	6.20053e-015	-2.71328e-014	-1.78443e-014	-1.85329e-014	-1.42515e-014	-7.85467e-015	-4.82364e-015	-7.66631e-015	-8.29116e-015	-6.86196e-015	-1.24656e-015	-4.84042e-015	-1.54261e-014	-1.00584e-014	-9.43942e-015	-3.76189e-015	-5.34111e-015	2.09872e-016	-4.67454e-015	-8.58331e-015	-1.1909e-014	-9.26637e-015	-1.41977e-014
-1.5882e-015	-9.28149e-016	6.58032e-015	-2.72352e-014	-1.82236e-014	-1.88392e-014	-1.44017e-014	-7.45391e-015	-4.58335e-015	-7.54285e-015	-8.10598e-015	-6.71863e-015	-9.96728e-016	-4.57607e-015	-1.55553e-014	-1.0458e-014	-9.67163e-015	-3.93515e-015	-5.42058e-015	-1.35238e-016	-4.95826e-015	-8.50922e-015	-1.19028e-014	-9.00265e-015	-1.40434e-014
-1.47017e-015	-6.85517e-016	6.96189e-015	-2.73482e-014	-1.86162e-014	-1.91688e-014	-1.4562e-014	-7.0563e-015	-4.35729e-015	-7.41066e-015	-7.92005e-015	-6.59602e-015	-7.59576e-016	-4.33203e-015	-1.56879e-014	-1.08737e-014	-9.89217e-015	-4.10966e-015	-5.49282e-015	-4.85648e-016	-5.2781e-015	-8.43762e-015	-1.18933e-014	-8.73966e-015	-1.38823e-014
-1.36639e-015	-4.47239e-016	7.34269e-015	-2.74724e-014	-1.90196e-014	-1.95194e-014	-1.47304e-014	-6.66601e-015	-4.14537e-015	-7.2703e-015	-7.73326e-015	-6.49682e-015	-5.35819e-016	-4.10847e-015	-1.58253e-014	-1.13035e-014	-1.01004e-014	-4.28473e-015	-5.55678e-015	-8.37902e-016	-5.6326e-015	-8.36865e-015	-1.18801e-014	-8.47833e-015	-1.37152e-014
-1.2762e-015	-2.15052e-016	7.72032e-015	-2.76089e-014	-1.94317e-014	-1.98881e-014	-1.49045e-014	-6.28623e-015	-3.94704e-015	-7.12207e-015	-7.54638e-015	-6.42413e-015	-3.25487e-016	-3.90495e-015	-1.59677e-014	-1.17459e-014	-1.02967e-014	-4.45987e-015	-5.61203e-015	-1.18827e-015	-6.02012e-015	-8.30353e-015	-1.18627e-014	-8.22064e-015	-1.35434e-014
-1.19912e-015	9.1907e-018	8.09161e-015	-2.77587e-014	-1.9851e-014	-2.02716e-014	-1.50819e-014	-5.91984e-015	-3.76158e-015	-6.96665e-015	-7.35907e-015	-6.3797e-015	-1.28568e-016	-3.72206e-015	-1.61163e-014	-1.21984e-014	-1.04807e-014	-4.63387e-015	-5.65802e-015	-1.53259e-015	-6.4388e-015	-8.24157e-015	-1.18416e-014	-7.96762e-015	-1.33684e-014
-1.13473e-015	2.24501e-016	8.45401e-015	-2.79221e-014	-2.0275e-014	-2.0667e-014	-1.52608e-014	-5.57003e-015	-3.58945e-015	-6.80491e-015	-7.17275e-015	-6.36423e-015	5.48902e-017	-3.55988e-015	-1.62719e-014	-1.2659e-014	-1.06522e-014	-4.80585e-015	-5.69414e-015	-1.86692e-015	-6.88644e-015	-8.18377e-015	-1.18165e-014	-7.721e-015	-1.31909e-014
-1.08308e-015	4.28953e-016	8.8046e-015	-2.80992e-014	-2.07009e-014	-2.10704e-014	-1.54391e-014	-5.24043e-015	-3.43038e-015	-6.63789e-015	-6.98778e-015	-6.37848e-015	2.24463e-016	-3.41787e-015	-1.64348e-014	-1.31253e-014	-1.08113e-014	-4.97473e-015	-5.71916e-015	-2.18748e-015	-7.36016e-015	-8.13097e-015	-1.17873e-014	-7.48226e-015	-1.30125e-014
-1.04365e-015	6.21417e-016	9.141e-015	-2.829e-014	-2.11264e-014	-2.14782e-014	-1.56146e-014	-4.93471e-015	-3.284e-015	-6.46627e-015	-6.80437e-015	-6.42306e-015	3.80233e-016	-3.29688e-015	-1.66057e-014	-1.35949e-014	-1.09585e-014	-5.13997e-015	-5.73308e-015	-2.49184e-015	-7.85741e-015	-8.08343e-015	-1.17538e-014	-7.25248e-015	-1.28352e-014
-1.01566e-015	7.99878e-016	9.46005e-015	-2.84947e-014	-2.15497e-014	-2.18867e-014	-1.57844e-014	-4.65528e-015	-3.15105e-015	-6.29099e-015	-6.62232e-015	-6.49796e-015	5.22433e-016	-3.19718e-015	-1.67849e-014	-1.40656e-014	-1.10937e-014	-5.30087e-015	-5.7351e-015	-2.77645e-015	-8.37512e-015	-8.04093e-015	-1.17157e-014	-7.03338e-015	-1.26597e-014
-9.98441e-016	9.61442e-016	9.75855e-015	-2.87136e-014	-2.19684e-014	-2.2293e-014	-1.59464e-014	-4.40488e-015	-3.03144e-015	-6.1129e-015	-6.4415e-015	-6.60265e-015	6.5115e-016	-3.11871e-015	-1.69722e-014	-1.45344e-014	-1.12171e-014	-5.45681e-015	-5.72453e-015	-3.03854e-015	-8.90947e-015	-8.00408e-015	-1.16732e-014	-6.82579e-015	-1.24879e-014
-9.91618e-016	1.1051e-015	1.00341e-014	-2.89463e-014	-2.238e-014	-2.26939e-014	-1.60986e-014	-4.18613e-015	-2.92514e-015	-5.93327e-015	-6.26203e-015	-6.73551e-015	7.65742e-016	-3.06137e-015	-1.71677e-014	-1.49989e-014	-1.13293e-014	-5.60639e-015	-5.70121e-015	-3.27503e-015	-9.45699e-015	-7.97331e-015	-1.16263e-014	-6.63131e-015	-1.23212e-014
-9.93867e-016	1.22951e-015	1.02842e-014	-2.91924e-014	-2.27828e-014	-2.30856e-014	-1.62392e-014	-4.00183e-015	-2.83224e-015	-5.75311e-015	-6.08405e-015	-6.89562e-015	8.65344e-016	-3.02502e-015	-1.73706e-014	-1.54565e-014	-1.14308e-014	-5.74931e-015	-5.66531e-015	-3.48342e-015	-1.00141e-014	-7.94876e-015	-1.15744e-014	-6.451e-015	-1.21613e-014
-1.00476e-015	1.3332e-015	1.05066e-014	-2.94513e-014	-2.3175e-014	-2.34649e-014	-1.6366e-014	-3.85454e-015	-2.75326e-015	-5.57326e-015	-5.90782e-015	-7.08153e-015	9.49799e-016	-3.00929e-015	-1.75809e-014	-1.59047e-014	-1.15218e-014	-5.88555e-015	-5.61651e-015	-3.66162e-015	-1.05766e-014	-7.93067e-015	-1.15172e-014	-6.28588e-015	-1.20095e-014
-1.02424e-015	1.41415e-015	1.06994e-014	-2.97222e-014	-2.35549e-014	-2.38286e-014	-1.64768e-014	-3.74581e-015	-2.68816e-015	-5.39487e-015	-5.7333e-015	-7.29108e-015	1.01912e-015	-3.01411e-015	-1.77986e-014	-1.63408e-014	-1.1603e-014	-6.01448e-015	-5.55514e-015	-3.80791e-015	-1.11404e-014	-7.91953e-015	-1.14539e-014	-6.13677e-015	-1.18671e-014
-1.05172e-015	1.47047e-015	1.08606e-014	-3.00046e-014	-2.39207e-014	-2.4174e-014	-1.65701e-014	-3.67711e-015	-2.63744e-015	-5.21871e-015	-5.56011e-015	-7.52148e-015	1.07333e-015	-3.03922e-015	-1.80228e-014	-1.67621e-014	-1.16756e-014	-6.13598e-015	-5.48127e-015	-3.92134e-015	-1.17019e-014	-7.91515e-015	-1.13841e-014	-6.00375e-015	-1.1735e-014
-1.08651e-015	1.50138e-015	1.09889e-014	-3.02974e-014	-2.42709e-014	-2.44988e-014	-1.66447e-014	-3.64963e-015	-2.60146e-015	-5.04623e-015	-5.38832e-015	-7.7693e-015	1.11185e-015	-3.08434e-015	-1.82533e-014	-1.71662e-014	-1.17396e-014	-6.24955e-015	-5.39497e-015	-4.00036e-015	-1.22573e-014	-7.91692e-015	-1.13075e-014	-5.8876e-015	-1.16143e-014
-1.12809e-015	1.50575e-015	1.10833e-014	-3.05991e-014	-2.46049e-014	-2.48006e-014	-1.66999e-014	-3.66371e-015	-2.58092e-015	-4.87874e-015	-5.21818e-015	-8.03137e-015	1.13416e-015	-3.14945e-015	-1.84893e-014	-1.75502e-014	-1.17962e-014	-6.35462e-015	-5.29662e-015	-4.04425e-015	-1.28025e-014	-7.92414e-015	-1.1224e-014	-5.78938e-015	-1.15065e-014
-1.17611e-015	1.48227e-015	1.11423e-014	-3.09081e-014	-2.49213e-014	-2.50775e-014	-1.67356e-014	-3.71902e-015	-2.57631e-015	-4.71672e-015	-5.05052e-015	-8.30462e-015	1.14016e-015	-3.23384e-015	-1.87302e-014	-1.79121e-014	-1.18463e-014	-6.45179e-015	-5.18579e-015	-4.05278e-015	-1.33333e-014	-7.93635e-015	-1.11332e-014	-5.70937e-015	-1.14127e-014
-1.23069e-015	1.42993e-015	1.11653e-014	-3.12238e-014	-2.52192e-014	-2.53279e-014	-1.67516e-014	-3.81627e-015	-2.58753e-015	-4.56128e-015	-4.88472e-015	-8.58585e-015	1.12956e-015	-3.33705e-015	-1.89752e-014	-1.82496e-014	-1.189e-014	-6.54053e-015	-5.06328e-015	-4.02609e-015	-1.3846e-014	-7.95296e-015	-1.10336e-014	-5.64778e-015	-1.13334e-014
-1.29111e-015	1.34855e-015	1.11524e-014	-3.15447e-014	-2.5498e-014	-2.55506e-014	-1.6748e-014	-3.95568e-015	-2.61487e-015	-4.41297e-015	-4.72125e-015	-8.87103e-015	1.10195e-015	-3.45863e-015	-1.92234e-014	-1.85611e-014	-1.19276e-014	-6.62064e-015	-4.92967e-015	-3.96444e-015	-1.4337e-014	-7.97311e-015	-1.09256e-014	-5.6045e-015	-1.12693e-014
-1.3567e-015	1.2383e-015	1.11038e-014	-3.18684e-014	-2.57579e-014	-2.57455e-014	-1.67247e-014	-4.13589e-015	-2.65846e-015	-4.27228e-015	-4.55991e-015	-9.15702e-015	1.05691e-015	-3.59728e-015	-1.9473e-014	-1.8845e-014	-1.19598e-014	-6.69239e-015	-4.78471e-015	-3.86854e-015	-1.48034e-014	-7.99566e-015	-1.08091e-014	-5.57978e-015	-1.12206e-014
-1.42724e-015	1.09915e-015	1.10192e-014	-3.21934e-014	-2.5999e-014	-2.59119e-014	-1.6682e-014	-4.35483e-015	-2.71821e-015	-4.1402e-015	-4.40117e-015	-9.43994e-015	9.94107e-016	-3.75217e-015	-1.97243e-014	-1.90999e-014	-1.19871e-014	-6.75628e-015	-4.62875e-015	-3.73938e-015	-1.52424e-014	-8.01983e-015	-1.06834e-014	-5.57309e-015	-1.11872e-014
-1.50246e-015	9.31411e-016	1.0899e-014	-3.25179e-014	-2.62213e-014	-2.60501e-014	-1.66215e-014	-4.61175e-015	-2.79394e-015	-4.01715e-015	-4.24541e-015	-9.7161e-015	9.12901e-016	-3.92276e-015	-1.99757e-014	-1.93246e-014	-1.20103e-014	-6.81262e-015	-4.46227e-015	-3.57767e-015	-1.56507e-014	-8.04437e-015	-1.05475e-014	-5.58365e-015	-1.1169e-014
-1.58237e-015	7.35648e-016	1.07449e-014	-3.28402e-014	-2.64254e-014	-2.61604e-014	-1.65449e-014	-4.90476e-015	-2.88533e-015	-3.904e-015	-4.09276e-015	-9.98257e-015	8.1325e-016	-4.10769e-015	-2.02258e-014	-1.95179e-014	-1.20303e-014	-6.86156e-015	-4.28527e-015	-3.38484e-015	-1.60257e-014	-8.0675e-015	-1.04011e-014	-5.61122e-015	-1.11662e-014
-1.66708e-015	5.12457e-016	1.05585e-014	-3.31583e-014	-2.66116e-014	-2.6244e-014	-1.64537e-014	-5.23221e-015	-2.99272e-015	-3.80104e-015	-3.94389e-015	-1.02368e-014	6.95169e-016	-4.30595e-015	-2.04738e-014	-1.96795e-014	-1.20475e-014	-6.90289e-015	-4.09873e-015	-3.16256e-015	-1.63647e-014	-8.08777e-015	-1.0243e-014	-5.65523e-015	-1.1178e-014
-1.75666e-015	2.63136e-016	1.0341e-014	-3.34704e-014	-2.67811e-014	-2.6302e-014	-1.63497e-014	-5.59141e-015	-3.1153e-015	-3.70858e-015	-3.7998e-015	-1.04761e-014	5.59232e-016	-4.51644e-015	-2.07183e-014	-1.9809e-014	-1.20633e-014	-6.93731e-015	-3.90263e-015	-2.9133e-015	-1.66661e-014	-8.10394e-015	-1.00729e-014	-5.71499e-015	-1.12032e-014
-1.85074e-015	-1.04361e-017	1.0094e-014	-3.37753e-014	-2.69351e-014	-2.63365e-014	-1.6236e-014	-5.9787e-015	-3.25236e-015	-3.62716e-015	-3.66142e-015	-1.06969e-014	4.0526e-016	-4.73774e-015	-2.09584e-014	-1.99065e-014	-1.20783e-014	-6.96469e-015	-3.69747e-015	-2.63912e-015	-1.69283e-014	-8.11504e-015	-9.89082e-015	-5.78982e-015	-1.1241e-014
-1.94983e-015	-3.06783e-016	9.81961e-015	-3.40712e-014	-2.70757e-014	-2.63482e-014	-1.61151e-014	-6.39169e-015	-3.40298e-015	-3.55683e-015	-3.5289e-015	-1.08973e-014	2.33805e-016	-4.96843e-015	-2.11926e-014	-1.99725e-014	-1.20931e-014	-6.98519e-015	-3.48398e-015	-2.34216e-015	-1.71497e-014	-8.11969e-015	-9.69635e-015	-5.87829e-015	-1.12903e-014
-2.05348e-015	-6.24811e-016	9.52012e-015	-3.4357e-014	-2.7204e-014	-2.63395e-014	-1.59892e-014	-6.82753e-015	-3.56587e-015	-3.49811e-015	-3.40291e-015	-1.10749e-014	4.4666e-017	-5.20725e-015	-2.14202e-014	-2.00084e-014	-1.21084e-014	-6.99987e-015	-3.26238e-015	-2.02427e-015	-1.73297e-014	-8.11613e-015	-9.48997e-015	-5.97989e-015	-1.13496e-014
-2.16186e-015	-9.62399e-016	9.1983e-015	-3.46312e-014	-2.73219e-014	-2.63133e-014	-1.58613e-014	-7.28384e-015	-3.73967e-015	-3.45125e-015	-3.28458e-015	-1.12281e-014	-1.61466e-016	-5.45267e-015	-2.16395e-014	-2.00154e-014	-1.21251e-014	-7.00866e-015	-3.03253e-015	-1.68762e-015	-1.74679e-014	-8.10205e-015	-9.27126e-015	-6.09386e-015	-1.14176e-014
-2.27502e-015	-1.31703e-015	8.85717e-015	-3.48926e-014	-2.7431e-014	-2.62726e-014	-1.57342e-014	-7.7575e-015	-3.92349e-015	-3.41661e-015	-3.17483e-015	-1.13558e-014	-3.84158e-016	-5.70277e-015	-2.18501e-014	-1.99944e-014	-1.21431e-014	-7.01201e-015	-2.79525e-015	-1.33481e-015	-1.75642e-014	-8.07626e-015	-9.03998e-015	-6.21862e-015	-1.14926e-014
-2.39259e-015	-1.68665e-015	8.49929e-015	-3.51402e-014	-2.7533e-014	-2.62207e-014	-1.56112e-014	-8.24534e-015	-4.11606e-015	-3.39406e-015	-3.07422e-015	-1.14574e-014	-6.22661e-016	-5.95588e-015	-2.20507e-014	-1.99469e-014	-1.2163e-014	-7.0103e-015	-2.55077e-015	-9.68009e-016	-1.76194e-014	-8.03744e-015	-8.79643e-015	-6.3529e-015	-1.15724e-014
-2.51517e-015	-2.06931e-015	8.12746e-015	-3.53731e-014	-2.76301e-014	-2.616e-014	-1.54952e-014	-8.74403e-015	-4.31602e-015	-3.38344e-015	-2.98369e-015	-1.15324e-014	-8.76731e-016	-6.21024e-015	-2.22399e-014	-1.98744e-014	-1.21856e-014	-7.00403e-015	-2.2995e-015	-5.90476e-016	-1.7634e-014	-7.98383e-015	-8.54096e-015	-6.49575e-015	-1.16548e-014
-2.64243e-015	-2.46186e-015	7.74428e-015	-3.55904e-014	-2.77245e-014	-2.60938e-014	-1.53893e-014	-9.25019e-015	-4.52133e-015	-3.38462e-015	-2.90434e-015	-1.15806e-014	-1.14487e-015	-6.46446e-015	-2.24165e-014	-1.97796e-014	-1.22111e-014	-6.99398e-015	-2.04252e-015	-2.04478e-016	-1.76093e-014	-7.91441e-015	-8.27371e-015	-6.64575e-015	-1.17373e-014
-2.77426e-015	-2.86118e-015	7.35281e-015	-3.57918e-014	-2.78175e-014	-2.60255e-014	-1.52962e-014	-9.76085e-015	-4.73095e-015	-3.39705e-015	-2.83655e-015	-1.16027e-014	-1.42574e-015	-6.71665e-015	-2.25792e-014	-1.96644e-014	-1.22398e-014	-6.98018e-015	-1.78044e-015	1.88127e-016	-1.7547e-014	-7.82719e-015	-7.99529e-015	-6.80161e-015	-1.18174e-014
-2.91094e-015	-3.26544e-015	6.95584e-015	-3.59768e-014	-2.79117e-014	-2.59578e-014	-1.52191e-014	-1.0273e-014	-4.94298e-015	-3.42033e-015	-2.78118e-015	-1.15998e-014	-1.71789e-015	-6.96475e-015	-2.27272e-014	-1.95313e-014	-1.22724e-014	-6.96253e-015	-1.51408e-015	5.84715e-016	-1.74487e-014	-7.72147e-015	-7.70734e-015	-6.96232e-015	-1.18933e-014
-3.05232e-015	-3.67247e-015	6.55599e-015	-3.61457e-014	-2.80088e-014	-2.58937e-014	-1.51607e-014	-1.07842e-014	-5.15555e-015	-3.455e-015	-2.73922e-015	-1.15725e-014	-2.02052e-015	-7.20705e-015	-2.286e-014	-1.93831e-014	-1.23087e-014	-6.94159e-015	-1.24422e-015	9.83027e-016	-1.73166e-014	-7.59677e-015	-7.41092e-015	-7.12623e-015	-1.19627e-014
-3.19857e-015	-4.08019e-015	6.15632e-015	-3.62983e-014	-2.81105e-014	-2.58364e-014	-1.51233e-014	-1.12918e-014	-5.36706e-015	-3.5009e-015	-2.71086e-015	-1.15223e-014	-2.33147e-015	-7.44222e-015	-2.29763e-014	-1.92223e-014	-1.23487e-014	-6.91729e-015	-9.72033e-016	1.38157e-015	-1.71535e-014	-7.45241e-015	-7.10675e-015	-7.29213e-015	-1.20233e-014
-3.34929e-015	-4.48618e-015	5.75925e-015	-3.64346e-014	-2.82186e-014	-2.57888e-014	-1.51098e-014	-1.17936e-014	-5.57567e-015	-3.55742e-015	-2.69678e-015	-1.1451e-014	-2.64926e-015	-7.66857e-015	-2.30759e-014	-1.90525e-014	-1.23918e-014	-6.89011e-015	-6.98306e-016	1.77784e-015	-1.69622e-014	-7.28739e-015	-6.79644e-015	-7.45823e-015	-1.20731e-014
-3.50448e-015	-4.88772e-015	5.36755e-015	-3.65552e-014	-2.83337e-014	-2.57532e-014	-1.51221e-014	-1.22886e-014	-5.77996e-015	-3.62464e-015	-2.69728e-015	-1.13603e-014	-2.97186e-015	-7.88446e-015	-2.31582e-014	-1.88764e-014	-1.24386e-014	-6.86009e-015	-4.24434e-016	2.1701e-015	-1.67455e-014	-7.10165e-015	-6.48096e-015	-7.62354e-015	-1.21093e-014
-3.66382e-015	-5.28309e-015	4.98375e-015	-3.66604e-014	-2.84573e-014	-2.57323e-014	-1.51617e-014	-1.27747e-014	-5.97821e-015	-3.70168e-015	-2.71295e-015	-1.12522e-014	-3.29686e-015	-8.08861e-015	-2.32225e-014	-1.86975e-014	-1.24886e-014	-6.82748e-015	-1.52319e-016	2.55665e-015	-1.6507e-014	-6.89458e-015	-6.16163e-015	-7.78658e-015	-1.21295e-014
-3.82674e-015	-5.67031e-015	4.60996e-015	-3.67506e-014	-2.85905e-014	-2.57269e-014	-1.52297e-014	-1.32503e-014	-6.16824e-015	-3.78837e-015	-2.74392e-015	-1.11289e-014	-3.62224e-015	-8.28028e-015	-2.32678e-014	-1.85185e-014	-1.25418e-014	-6.79229e-015	1.17373e-016	2.93611e-015	-1.62494e-014	-6.66604e-015	-5.84067e-015	-7.94641e-015	-1.21322e-014
-3.99291e-015	-6.04714e-015	4.24871e-015	-3.68267e-014	-2.87336e-014	-2.57391e-014	-1.53276e-014	-1.37146e-014	-6.3485e-015	-3.8846e-015	-2.7905e-015	-1.09923e-014	-3.94595e-015	-8.45809e-015	-2.32935e-014	-1.83426e-014	-1.25977e-014	-6.75443e-015	3.83497e-016	3.30699e-015	-1.59758e-014	-6.41645e-015	-5.51984e-015	-8.10157e-015	-1.21151e-014
-4.1613e-015	-6.41185e-015	3.90149e-015	-3.68898e-014	-2.88872e-014	-2.57705e-014	-1.5456e-014	-1.41663e-014	-6.51772e-015	-3.98986e-015	-2.85217e-015	-1.08451e-014	-4.26552e-015	-8.62044e-015	-2.32997e-014	-1.81729e-014	-1.26557e-014	-6.71382e-015	6.44753e-016	3.66893e-015	-1.56898e-014	-6.14657e-015	-5.20039e-015	-8.25093e-015	-1.20769e-014
-4.33137e-015	-6.76273e-015	3.56988e-015	-3.69409e-014	-2.9051e-014	-2.58224e-014	-1.56146e-014	-1.46053e-014	-6.67549e-015	-4.10337e-015	-2.92939e-015	-1.06893e-014	-4.57941e-015	-8.76643e-015	-2.3286e-014	-1.80125e-014	-1.27159e-014	-6.66987e-015	8.99211e-016	4.02123e-015	-1.53952e-014	-5.85657e-015	-4.88398e-015	-8.39396e-015	-1.20166e-014
-4.50294e-015	-7.09887e-015	3.25534e-015	-3.69808e-014	-2.9225e-014	-2.58956e-014	-1.58038e-014	-1.50312e-014	-6.82041e-015	-4.22476e-015	-3.02127e-015	-1.05271e-014	-4.88547e-015	-8.89553e-015	-2.32516e-014	-1.78637e-014	-1.27775e-014	-6.62248e-015	1.14576e-015	4.36259e-015	-1.50948e-014	-5.54763e-015	-4.57319e-015	-8.52982e-015	-1.19335e-014
-4.67572e-015	-7.41854e-015	2.95911e-015	-3.70108e-014	-2.9409e-014	-2.59905e-014	-1.60227e-014	-1.5444e-014	-6.95146e-015	-4.35349e-015	-3.12736e-015	-1.036e-014	-5.18194e-015	-9.00696e-015	-2.31969e-014	-1.77286e-014	-1.28398e-014	-6.5721e-015	1.38278e-015	4.69262e-015	-1.4792e-014	-5.22128e-015	-4.26923e-015	-8.65727e-015	-1.18258e-014
-4.8488e-015	-7.72075e-015	2.68208e-015	-3.70319e-014	-2.96023e-014	-2.61069e-014	-1.62696e-014	-1.58442e-014	-7.06769e-015	-4.48908e-015	-3.24659e-015	-1.01907e-014	-5.46659e-015	-9.10063e-015	-2.31217e-014	-1.76092e-014	-1.2902e-014	-6.51874e-015	1.60971e-015	5.01147e-015	-1.449e-014	-4.87877e-015	-3.97435e-015	-8.7759e-015	-1.1693e-014
-5.02125e-015	-8.00488e-015	2.425e-015	-3.70456e-014	-2.98038e-014	-2.6244e-014	-1.65434e-014	-1.62325e-014	-7.16917e-015	-4.63125e-015	-3.37839e-015	-1.00216e-014	-5.73745e-015	-9.17605e-015	-2.30264e-014	-1.75074e-014	-1.29631e-014	-6.46258e-015	1.8252e-015	5.31863e-015	-1.41916e-014	-4.52101e-015	-3.69075e-015	-8.88567e-015	-1.15347e-014
-5.19251e-015	-8.27035e-015	2.18847e-015	-3.7053e-014	-3.00116e-014	-2.64014e-014	-1.68418e-014	-1.66084e-014	-7.25587e-015	-4.77919e-015	-3.52196e-015	-9.85416e-015	-5.99252e-015	-9.23289e-015	-2.2911e-014	-1.74249e-014	-1.30225e-014	-6.40359e-015	2.02728e-015	5.61445e-015	-1.38995e-014	-4.14958e-015	-3.4195e-015	-8.98602e-015	-1.13505e-014
-5.36173e-015	-8.51635e-015	1.97285e-015	-3.70554e-014	-3.02241e-014	-2.65775e-014	-1.71635e-014	-1.69725e-014	-7.32716e-015	-4.93175e-015	-3.67671e-015	-9.6896e-015	-6.23065e-015	-9.27157e-015	-2.27762e-014	-1.73632e-014	-1.3079e-014	-6.34155e-015	2.21445e-015	5.89971e-015	-1.36158e-014	-3.76601e-015	-3.16227e-015	-9.07668e-015	-1.1141e-014
-5.52758e-015	-8.74338e-015	1.77836e-015	-3.70537e-014	-3.04391e-014	-2.67711e-014	-1.75049e-014	-1.73258e-014	-7.38286e-015	-5.08832e-015	-3.84138e-015	-9.52832e-015	-6.44993e-015	-9.29229e-015	-2.26219e-014	-1.73229e-014	-1.31321e-014	-6.2762e-015	2.38565e-015	6.17511e-015	-1.33428e-014	-3.37254e-015	-2.92089e-015	-9.15745e-015	-1.09063e-014
-5.68975e-015	-8.9513e-015	1.60464e-015	-3.70486e-014	-3.06546e-014	-2.69803e-014	-1.78632e-014	-1.76692e-014	-7.42345e-015	-5.24802e-015	-4.01467e-015	-9.3711e-015	-6.64963e-015	-9.29607e-015	-2.24486e-014	-1.73047e-014	-1.31804e-014	-6.208e-015	2.53984e-015	6.44127e-015	-1.30829e-014	-2.97089e-015	-2.69672e-015	-9.22758e-015	-1.06471e-014
-5.8474e-015	-9.14017e-015	1.45095e-015	-3.7041e-014	-3.0868e-014	-2.72031e-014	-1.82359e-014	-1.80034e-014	-7.44894e-015	-5.41035e-015	-4.1952e-015	-9.21883e-015	-6.82822e-015	-9.28358e-015	-2.22572e-014	-1.73086e-014	-1.32229e-014	-6.13699e-015	2.67584e-015	6.69902e-015	-1.28381e-014	-2.56333e-015	-2.49146e-015	-9.28783e-015	-1.03643e-014
-5.99967e-015	-9.30991e-015	1.31747e-015	-3.70323e-014	-3.1077e-014	-2.74371e-014	-1.86188e-014	-1.83297e-014	-7.46024e-015	-5.57427e-015	-4.38129e-015	-9.07158e-015	-6.98493e-015	-9.25517e-015	-2.20485e-014	-1.73347e-014	-1.3258e-014	-6.06252e-015	2.7924e-015	6.94934e-015	-1.26095e-014	-2.15201e-015	-2.3058e-015	-9.33783e-015	-1.00596e-014
-6.1457e-015	-9.46066e-015	1.20323e-015	-3.70229e-014	-3.12785e-014	-2.76802e-014	-1.90084e-014	-1.86494e-014	-7.45781e-015	-5.73816e-015	-4.57159e-015	-8.92967e-015	-7.11877e-015	-9.21229e-015	-2.18231e-014	-1.73827e-014	-1.3284e-014	-5.98463e-015	2.88882e-015	7.19367e-015	-1.23983e-014	-1.73825e-015	-2.14083e-015	-9.37812e-015	-9.7341e-015
-6.28449e-015	-9.59367e-015	1.10753e-015	-3.70135e-014	-3.14696e-014	-2.79301e-014	-1.94014e-014	-1.89624e-014	-7.44247e-015	-5.90003e-015	-4.7648e-015	-8.79314e-015	-7.22977e-015	-9.15622e-015	-2.15815e-014	-1.74516e-014	-1.33002e-014	-5.90332e-015	2.96487e-015	7.43336e-015	-1.22055e-014	-1.32382e-015	-1.99808e-015	-9.40909e-015	-9.39027e-015
-6.41548e-015	-9.70913e-015	1.0297e-015	-3.70053e-014	-3.16469e-014	-2.81837e-014	-1.97943e-014	-1.92694e-014	-7.41537e-015	-6.0596e-015	-4.95985e-015	-8.66213e-015	-7.3171e-015	-9.08818e-015	-2.13254e-014	-1.75399e-014	-1.33053e-014	-5.81926e-015	3.01976e-015	7.6701e-015	-1.2032e-014	-9.10595e-016	-1.87819e-015	-9.4315e-015	-9.03019e-015
-6.53775e-015	-9.80734e-015	9.68171e-016	-3.6998e-014	-3.18078e-014	-2.84386e-014	-2.01829e-014	-1.95713e-014	-7.37752e-015	-6.2157e-015	-5.15501e-015	-8.53512e-015	-7.38081e-015	-9.00988e-015	-2.10561e-014	-1.76463e-014	-1.32984e-014	-5.73279e-015	3.05362e-015	7.90466e-015	-1.18783e-014	-5.01531e-016	-1.78143e-015	-9.44536e-015	-8.65604e-015
-6.65056e-015	-9.8892e-015	9.21827e-016	-3.6992e-014	-3.19492e-014	-2.86923e-014	-2.05641e-014	-1.98679e-014	-7.3301e-015	-6.36716e-015	-5.34874e-015	-8.41046e-015	-7.4214e-015	-8.92271e-015	-2.07748e-014	-1.77692e-014	-1.32792e-014	-5.64358e-015	3.06672e-015	8.13904e-015	-1.17444e-014	-9.81089e-017	-1.70792e-015	-9.45144e-015	-8.27002e-015
-6.7536e-015	-9.95535e-015	8.89752e-016	-3.69872e-014	-3.20679e-014	-2.89418e-014	-2.09339e-014	-2.01601e-014	-7.27448e-015	-6.51272e-015	-5.53988e-015	-8.28669e-015	-7.43879e-015	-8.82834e-015	-2.04827e-014	-1.79066e-014	-1.32462e-014	-5.552e-015	3.05945e-015	8.37516e-015	-1.16296e-014	2.97863e-016	-1.65777e-015	-9.45056e-015	-7.87421e-015
-6.84557e-015	-1.00071e-014	8.71054e-016	-3.6984e-014	-3.21614e-014	-2.91852e-014	-2.12886e-014	-2.04478e-014	-7.21189e-015	-6.65082e-015	-5.72694e-015	-8.16343e-015	-7.43342e-015	-8.72867e-015	-2.0181e-014	-1.80561e-014	-1.31985e-014	-5.45783e-015	3.03241e-015	8.6146e-015	-1.1534e-014	6.84152e-016	-1.63096e-015	-9.44353e-015	-7.47172e-015
-6.92606e-015	-1.00448e-014	8.64045e-016	-3.69824e-014	-3.22276e-014	-2.94195e-014	-2.16252e-014	-2.07309e-014	-7.144e-015	-6.78046e-015	-5.90928e-015	-8.04026e-015	-7.40684e-015	-8.62502e-015	-1.98719e-014	-1.82147e-014	-1.31356e-014	-5.36063e-015	2.98656e-015	8.85929e-015	-1.14564e-014	1.06031e-015	-1.62767e-015	-9.43062e-015	-7.06554e-015
-6.99501e-015	-1.00691e-014	8.68062e-016	-3.69816e-014	-3.2264e-014	-2.96427e-014	-2.19407e-014	-2.10093e-014	-7.07188e-015	-6.90028e-015	-6.08614e-015	-7.91579e-015	-7.36056e-015	-8.51864e-015	-1.95565e-014	-1.838e-014	-1.30573e-014	-5.26137e-015	2.92267e-015	9.11052e-015	-1.13956e-014	1.42412e-015	-1.64706e-015	-9.4129e-015	-6.65808e-015
-7.05203e-015	-1.00812e-014	8.82272e-016	-3.69812e-014	-3.22682e-014	-2.98523e-014	-2.22317e-014	-2.12823e-014	-6.99641e-015	-7.0092e-015	-6.25674e-015	-7.78877e-015	-7.29551e-015	-8.41107e-015	-1.92367e-014	-1.85491e-014	-1.29626e-014	-5.16014e-015	2.84157e-015	9.37023e-015	-1.13509e-014	1.77404e-015	-1.68867e-015	-9.39194e-015	-6.25248e-015
-7.09718e-015	-1.00817e-014	9.05361e-016	-3.6981e-014	-3.22387e-014	-3.00471e-014	-2.24958e-014	-2.15492e-014	-6.91923e-015	-7.10575e-015	-6.41983e-015	-7.65788e-015	-7.21267e-015	-8.30412e-015	-1.89149e-014	-1.87191e-014	-1.28511e-014	-5.05703e-015	2.74512e-015	9.63999e-015	-1.13214e-014	2.10804e-015	-1.75162e-015	-9.36858e-015	-5.85122e-015
-7.13084e-015	-1.00707e-014	9.3625e-016	-3.69806e-014	-3.21742e-014	-3.02251e-014	-2.27305e-014	-2.1809e-014	-6.84178e-015	-7.18875e-015	-6.57501e-015	-7.52198e-015	-7.11388e-015	-8.1991e-015	-1.85926e-014	-1.88872e-014	-1.27225e-014	-4.95184e-015	2.63485e-015	9.92081e-015	-1.13059e-014	2.42485e-015	-1.83423e-015	-9.34408e-015	-5.45729e-015
-7.15283e-015	-1.0049e-014	9.74156e-016	-3.69793e-014	-3.20738e-014	-3.03848e-014	-2.2934e-014	-2.20609e-014	-6.76527e-015	-7.2569e-015	-6.72229e-015	-7.37992e-015	-7.00079e-015	-8.09756e-015	-1.82715e-014	-1.90497e-014	-1.25765e-014	-4.84483e-015	2.51269e-015	1.02139e-014	-1.13028e-014	2.72358e-015	-1.93544e-015	-9.31908e-015	-5.07339e-015
-7.16337e-015	-1.00173e-014	1.01791e-015	-3.69763e-014	-3.19364e-014	-3.05252e-014	-2.31048e-014	-2.23032e-014	-6.69001e-015	-7.30937e-015	-6.86174e-015	-7.23111e-015	-6.8755e-015	-8.00053e-015	-1.7953e-014	-1.92037e-014	-1.24134e-014	-4.73561e-015	2.38114e-015	1.05202e-014	-1.13104e-014	3.00379e-015	-2.05399e-015	-9.29447e-015	-4.70195e-015
-7.16224e-015	-9.97589e-015	1.06633e-015	-3.69709e-014	-3.17617e-014	-3.06454e-014	-2.32422e-014	-2.25343e-014	-6.6164e-015	-7.34528e-015	-6.99314e-015	-7.07493e-015	-6.74025e-015	-7.90933e-015	-1.7639e-014	-1.9346e-014	-1.22338e-014	-4.62493e-015	2.24219e-015	1.08405e-014	-1.13269e-014	3.26465e-015	-2.18941e-015	-9.27078e-015	-4.34516e-015
-7.14927e-015	-9.9255e-015	1.11881e-015	-3.69622e-014	-3.15494e-014	-3.07453e-014	-2.33451e-014	-2.27527e-014	-6.54518e-015	-7.36338e-015	-7.11574e-015	-6.91133e-015	-6.59702e-015	-7.8252e-015	-1.73313e-014	-1.94736e-014	-1.20374e-014	-4.51236e-015	2.0983e-015	1.1176e-014	-1.13511e-014	3.50494e-015	-2.33989e-015	-9.24914e-015	-4.00604e-015
-7.1252e-015	-9.86603e-015	1.17503e-015	-3.69492e-014	-3.12996e-014	-3.08249e-014	-2.34128e-014	-2.29564e-014	-6.47742e-015	-7.36299e-015	-7.22969e-015	-6.73981e-015	-6.44785e-015	-7.74847e-015	-1.7031e-014	-1.95842e-014	-1.18253e-014	-4.39799e-015	1.95204e-015	1.15262e-014	-1.13813e-014	3.7236e-015	-2.50301e-015	-9.23009e-015	-3.68662e-015
-7.09039e-015	-9.79864e-015	1.23409e-015	-3.69308e-014	-3.10128e-014	-3.08844e-014	-2.34452e-014	-2.31437e-014	-6.41352e-015	-7.34352e-015	-7.33507e-015	-6.56069e-015	-6.29493e-015	-7.67918e-015	-1.67396e-014	-1.96751e-014	-1.15982e-014	-4.28205e-015	1.80549e-015	1.18914e-014	-1.14156e-014	3.92036e-015	-2.67706e-015	-9.21503e-015	-3.38828e-015
-7.04555e-015	-9.72299e-015	1.29539e-015	-3.69056e-014	-3.06904e-014	-3.0924e-014	-2.34427e-014	-2.33127e-014	-6.3529e-015	-7.30408e-015	-7.43298e-015	-6.37446e-015	-6.1395e-015	-7.61771e-015	-1.64583e-014	-1.97429e-014	-1.13561e-014	-4.16495e-015	1.66141e-015	1.22709e-014	-1.14524e-014	4.0957e-015	-2.86063e-015	-9.20502e-015	-3.11319e-015
-6.99132e-015	-9.63925e-015	1.35833e-015	-3.68733e-014	-3.03337e-014	-3.09447e-014	-2.34061e-014	-2.34623e-014	-6.29609e-015	-7.2451e-015	-7.52347e-015	-6.18168e-015	-5.98371e-015	-7.56467e-015	-1.61881e-014	-1.97856e-014	-1.10997e-014	-4.04619e-015	1.52212e-015	1.26646e-014	-1.14907e-014	4.24926e-015	-3.0517e-015	-9.20054e-015	-2.86265e-015
-6.9281e-015	-9.54782e-015	1.42221e-015	-3.68333e-014	-2.99447e-014	-3.09467e-014	-2.33368e-014	-2.35911e-014	-6.24343e-015	-7.16672e-015	-7.6071e-015	-5.98421e-015	-5.82898e-015	-7.52028e-015	-1.59295e-014	-1.98013e-014	-1.08307e-014	-3.92588e-015	1.3908e-015	1.30718e-014	-1.1529e-014	4.3807e-015	-3.24894e-015	-9.20243e-015	-2.63749e-015
-6.85661e-015	-9.44901e-015	1.48669e-015	-3.67844e-014	-2.95258e-014	-3.09311e-014	-2.32361e-014	-2.36979e-014	-6.19508e-015	-7.0687e-015	-7.68461e-015	-5.78357e-015	-5.67728e-015	-7.48408e-015	-1.56837e-014	-1.97885e-014	-1.055e-014	-3.80409e-015	1.27036e-015	1.34914e-014	-1.15667e-014	4.49027e-015	-3.4505e-015	-9.21134e-015	-2.43864e-015
-6.77742e-015	-9.34317e-015	1.5519e-015	-3.6726e-014	-2.90799e-014	-3.08991e-014	-2.3106e-014	-2.37811e-014	-6.15042e-015	-6.95122e-015	-7.75645e-015	-5.58104e-015	-5.53041e-015	-7.45584e-015	-1.54517e-014	-1.97456e-014	-1.02589e-014	-3.68059e-015	1.16338e-015	1.39215e-014	-1.16023e-014	4.57802e-015	-3.65518e-015	-9.22754e-015	-2.26688e-015
-6.6913e-015	-9.22986e-015	1.61776e-015	-3.66574e-014	-2.86097e-014	-3.08529e-014	-2.29487e-014	-2.38398e-014	-6.10954e-015	-6.81404e-015	-7.82387e-015	-5.37851e-015	-5.38983e-015	-7.435e-015	-1.52338e-014	-1.96714e-014	-9.95917e-015	-3.55562e-015	1.0715e-015	1.43611e-014	-1.16355e-014	4.64394e-015	-3.86129e-015	-9.2513e-015	-2.12253e-015
-6.5991e-015	-9.10951e-015	1.68361e-015	-3.65782e-014	-2.81189e-014	-3.0794e-014	-2.27662e-014	-2.38734e-014	-6.07198e-015	-6.65862e-015	-7.88753e-015	-5.17776e-015	-5.25694e-015	-7.42082e-015	-1.50305e-014	-1.95654e-014	-9.65211e-015	-3.42814e-015	9.98001e-016	1.48088e-014	-1.16656e-014	4.6882e-015	-4.06699e-015	-9.28307e-015	-2.00549e-015
-6.50104e-015	-8.98196e-015	1.74894e-015	-3.64872e-014	-2.76103e-014	-3.07229e-014	-2.25614e-014	-2.38805e-014	-6.03743e-015	-6.48509e-015	-7.94772e-015	-4.98054e-015	-5.13274e-015	-7.41261e-015	-1.48418e-014	-1.94268e-014	-9.33944e-015	-3.29772e-015	9.44746e-016	1.52625e-014	-1.16915e-014	4.71153e-015	-4.27083e-015	-9.32237e-015	-1.9154e-015
-6.3982e-015	-8.8472e-015	1.81407e-015	-3.63842e-014	-2.70884e-014	-3.06422e-014	-2.23362e-014	-2.38601e-014	-6.00489e-015	-6.29432e-015	-8.0053e-015	-4.78942e-015	-5.01827e-015	-7.4099e-015	-1.46674e-014	-1.9255e-014	-9.02347e-015	-3.16435e-015	9.13591e-016	1.57186e-014	-1.17136e-014	4.71507e-015	-4.47189e-015	-9.37e-015	-1.85264e-015
-6.29159e-015	-8.70532e-015	1.8785e-015	-3.62685e-014	-2.65564e-014	-3.0553e-014	-2.20932e-014	-2.38114e-014	-5.97418e-015	-6.08712e-015	-8.06195e-015	-4.60647e-015	-4.9142e-015	-7.41125e-015	-1.45076e-014	-1.90506e-014	-8.70561e-015	-3.02837e-015	9.05732e-016	1.61744e-014	-1.17309e-014	4.69888e-015	-4.66895e-015	-9.42587e-015	-1.81658e-015
-6.18193e-015	-8.55674e-015	1.94187e-015	-3.61401e-014	-2.60185e-014	-3.04571e-014	-2.18349e-014	-2.37344e-014	-5.94495e-015	-5.86492e-015	-8.11811e-015	-4.4339e-015	-4.82081e-015	-7.41586e-015	-1.43614e-014	-1.88146e-014	-8.38806e-015	-2.88983e-015	9.22928e-016	1.66272e-014	-1.17433e-014	4.66387e-015	-4.86044e-015	-9.48916e-015	-1.80715e-015
-6.06969e-015	-8.40113e-015	2.00412e-015	-3.60002e-014	-2.54785e-014	-3.03559e-014	-2.15648e-014	-2.36304e-014	-5.91622e-015	-5.62944e-015	-8.17424e-015	-4.27454e-015	-4.73846e-015	-7.42252e-015	-1.42287e-014	-1.85477e-014	-8.0724e-015	-2.74923e-015	9.65999e-016	1.70736e-014	-1.1751e-014	4.61026e-015	-5.04639e-015	-9.55959e-015	-1.82318e-015
-5.95571e-015	-8.23892e-015	2.06557e-015	-3.58487e-014	-2.49405e-014	-3.02512e-014	-2.12859e-014	-2.34998e-014	-5.88781e-015	-5.38183e-015	-8.2303e-015	-4.13054e-015	-4.66762e-015	-7.4298e-015	-1.41089e-014	-1.82511e-014	-7.76043e-015	-2.60653e-015	1.03605e-015	1.751e-014	-1.17546e-014	4.53838e-015	-5.22587e-015	-9.63704e-015	-1.86311e-015
-5.84079e-015	-8.07056e-015	2.12571e-015	-3.56853e-014	-2.44081e-014	-3.01449e-014	-2.10013e-014	-2.33433e-014	-5.859e-015	-5.12409e-015	-8.28744e-015	-4.0048e-015	-4.60906e-015	-7.43613e-015	-1.40008e-014	-1.79265e-014	-7.45351e-015	-2.46111e-015	1.13376e-015	1.79331e-014	-1.17539e-014	4.44925e-015	-5.39791e-015	-9.72038e-015	-1.92589e-015
-5.72541e-015	-7.89621e-015	2.18354e-015	-3.55104e-014	-2.38854e-014	-3.00376e-014	-2.07134e-014	-2.31623e-014	-5.82995e-015	-4.8588e-015	-8.34663e-015	-3.90011e-015	-4.56279e-015	-7.44058e-015	-1.39033e-014	-1.75758e-014	-7.15463e-015	-2.31275e-015	1.25908e-015	1.83389e-014	-1.17489e-014	4.3439e-015	-5.56189e-015	-9.80876e-015	-2.00948e-015
-5.61058e-015	-7.71554e-015	2.23898e-015	-3.5324e-014	-2.33762e-014	-2.99313e-014	-2.04249e-014	-2.29579e-014	-5.80039e-015	-4.58746e-015	-8.40841e-015	-3.81855e-015	-4.52795e-015	-7.44204e-015	-1.38147e-014	-1.72013e-014	-6.86544e-015	-2.16151e-015	1.41136e-015	1.87243e-014	-1.17405e-014	4.22327e-015	-5.71766e-015	-9.9011e-015	-2.11241e-015
-5.4968e-015	-7.52909e-015	2.29187e-015	-3.51264e-014	-2.2884e-014	-2.98274e-014	-2.01388e-014	-2.27317e-014	-5.77016e-015	-4.31229e-015	-8.47314e-015	-3.76165e-015	-4.50481e-015	-7.43957e-015	-1.3734e-014	-1.68053e-014	-6.58688e-015	-2.00775e-015	1.58986e-015	1.90848e-014	-1.17295e-014	4.08787e-015	-5.86555e-015	-9.99602e-015	-2.23356e-015
-5.3839e-015	-7.33653e-015	2.34212e-015	-3.49188e-014	-2.24118e-014	-2.97268e-014	-1.98573e-014	-2.24862e-014	-5.73906e-015	-4.03583e-015	-8.54096e-015	-3.73118e-015	-4.49264e-015	-7.43215e-015	-1.36605e-014	-1.63905e-014	-6.32049e-015	-1.85199e-015	1.79337e-015	1.94171e-014	-1.1716e-014	3.93844e-015	-6.00603e-015	-1.00928e-014	-2.37156e-015
-5.27309e-015	-7.13859e-015	2.38948e-015	-3.47021e-014	-2.19631e-014	-2.963e-014	-1.95835e-014	-2.22235e-014	-5.70693e-015	-3.7603e-015	-8.6127e-015	-3.72838e-015	-4.49092e-015	-7.41864e-015	-1.35928e-014	-1.59596e-014	-6.06795e-015	-1.69494e-015	2.02107e-015	1.97183e-014	-1.17009e-014	3.77604e-015	-6.13932e-015	-1.01904e-014	-2.52427e-015
-5.1651e-015	-6.93542e-015	2.4334e-015	-3.44771e-014	-2.15408e-014	-2.95377e-014	-1.9319e-014	-2.19461e-014	-5.67474e-015	-3.48723e-015	-8.68846e-015	-3.75448e-015	-4.49928e-015	-7.3984e-015	-1.35297e-014	-1.55155e-014	-5.83055e-015	-1.53661e-015	2.27149e-015	1.9985e-014	-1.1685e-014	3.60231e-015	-6.26563e-015	-1.02873e-014	-2.69073e-015
-5.06073e-015	-6.72708e-015	2.47335e-015	-3.42452e-014	-2.11472e-014	-2.94503e-014	-1.90658e-014	-2.16568e-014	-5.64243e-015	-3.21824e-015	-8.76835e-015	-3.81025e-015	-4.51754e-015	-7.37094e-015	-1.347e-014	-1.50613e-014	-5.60979e-015	-1.3772e-015	2.54255e-015	2.02135e-014	-1.16695e-014	3.41833e-015	-6.3853e-015	-1.03827e-014	-2.86929e-015
-4.96043e-015	-6.51354e-015	2.50841e-015	-3.40074e-014	-2.07838e-014	-2.93681e-014	-1.88259e-014	-2.13582e-014	-5.61092e-015	-2.95569e-015	-8.852e-015	-3.89539e-015	-4.54461e-015	-7.33652e-015	-1.34111e-014	-1.46007e-014	-5.40612e-015	-1.21782e-015	2.83161e-015	2.04013e-014	-1.16544e-014	3.22541e-015	-6.49963e-015	-1.04751e-014	-3.05863e-015
-4.8646e-015	-6.29554e-015	2.53884e-015	-3.37646e-014	-2.04528e-014	-2.92907e-014	-1.86e-014	-2.10528e-014	-5.58126e-015	-2.70171e-015	-8.93979e-015	-4.00986e-015	-4.57977e-015	-7.29445e-015	-1.33519e-014	-1.41368e-014	-5.22088e-015	-1.05863e-015	3.13607e-015	2.05452e-014	-1.1641e-014	3.02482e-015	-6.60896e-015	-1.05629e-014	-3.25715e-015
-4.77378e-015	-6.07346e-015	2.56463e-015	-3.35176e-014	-2.01551e-014	-2.92179e-014	-1.83894e-014	-2.07439e-014	-5.55373e-015	-2.45864e-015	-9.03177e-015	-4.15314e-015	-4.62293e-015	-7.24424e-015	-1.32915e-014	-1.36732e-014	-5.05459e-015	-9.00649e-016	3.45371e-015	2.0643e-014	-1.16299e-014	2.81724e-015	-6.71367e-015	-1.06449e-014	-3.46281e-015
-4.68808e-015	-5.84764e-015	2.58549e-015	-3.32677e-014	-1.98916e-014	-2.91496e-014	-1.81949e-014	-2.04348e-014	-5.52952e-015	-2.22841e-015	-9.12792e-015	-4.32416e-015	-4.67286e-015	-7.18622e-015	-1.3228e-014	-1.32129e-014	-4.90776e-015	-7.44588e-016	3.78136e-015	2.06924e-014	-1.16216e-014	2.60379e-015	-6.81461e-015	-1.07193e-014	-3.67425e-015
-4.6083e-015	-5.61825e-015	2.60075e-015	-3.30164e-014	-1.96622e-014	-2.90846e-014	-1.80167e-014	-2.01282e-014	-5.50973e-015	-2.01341e-015	-9.22803e-015	-4.52049e-015	-4.72926e-015	-7.12044e-015	-1.31607e-014	-1.27588e-014	-4.78054e-015	-5.91222e-016	4.11558e-015	2.06923e-014	-1.16165e-014	2.38586e-015	-6.91288e-015	-1.07855e-014	-3.88974e-015
-4.53478e-015	-5.38641e-015	2.61037e-015	-3.27648e-014	-1.94675e-014	-2.90224e-014	-1.78556e-014	-1.98264e-014	-5.49516e-015	-1.81493e-015	-9.3325e-015	-4.74041e-015	-4.79149e-015	-7.04694e-015	-1.30895e-014	-1.23141e-014	-4.67292e-015	-4.41746e-016	4.45242e-015	2.06414e-014	-1.16152e-014	2.16492e-015	-7.01007e-015	-1.08424e-014	-4.10843e-015
-4.46898e-015	-5.15244e-015	2.61433e-015	-3.25144e-014	-1.93076e-014	-2.89623e-014	-1.77118e-014	-1.95328e-014	-5.48775e-015	-1.6337e-015	-9.44134e-015	-4.98191e-015	-4.85902e-015	-6.96636e-015	-1.30132e-014	-1.18814e-014	-4.58488e-015	-2.96747e-016	4.7887e-015	2.05396e-014	-1.1619e-014	1.9416e-015	-7.10727e-015	-1.08886e-014	-4.32921e-015
-4.41075e-015	-4.91595e-015	2.61304e-015	-3.22671e-014	-1.91814e-014	-2.89034e-014	-1.75851e-014	-1.92505e-014	-5.48843e-015	-1.47152e-015	-9.55423e-015	-5.24207e-015	-4.93189e-015	-6.87936e-015	-1.2931e-014	-1.14637e-014	-4.51657e-015	-1.56929e-016	5.1203e-015	2.0387e-014	-1.16282e-014	1.71765e-015	-7.20515e-015	-1.09227e-014	-4.55103e-015
-4.36061e-015	-4.6776e-015	2.60648e-015	-3.20235e-014	-1.90879e-014	-2.88451e-014	-1.74745e-014	-1.89818e-014	-5.49828e-015	-1.32914e-015	-9.67103e-015	-5.51738e-015	-5.0103e-015	-6.78684e-015	-1.28422e-014	-1.10633e-014	-4.46766e-015	-2.34735e-017	5.44348e-015	2.01838e-014	-1.1643e-014	1.4946e-015	-7.30499e-015	-1.09442e-014	-4.77281e-015
-4.31907e-015	-4.43827e-015	2.59414e-015	-3.17841e-014	-1.90257e-014	-2.87858e-014	-1.73799e-014	-1.8729e-014	-5.51944e-015	-1.20793e-015	-9.79189e-015	-5.80477e-015	-5.09429e-015	-6.68987e-015	-1.27461e-014	-1.06826e-014	-4.43734e-015	1.02913e-016	5.7548e-015	1.99314e-014	-1.16636e-014	1.27326e-015	-7.40759e-015	-1.09522e-014	-4.99337e-015
-4.28707e-015	-4.19797e-015	2.57611e-015	-3.15505e-014	-1.89936e-014	-2.87244e-014	-1.73004e-014	-1.84936e-014	-5.55297e-015	-1.10931e-015	-9.91661e-015	-6.10065e-015	-5.18335e-015	-6.58932e-015	-1.26431e-014	-1.03237e-014	-4.42478e-015	2.20519e-016	6.05002e-015	1.96317e-014	-1.16903e-014	1.05494e-015	-7.5141e-015	-1.09457e-014	-5.21229e-015
-4.26454e-015	-3.95726e-015	2.55284e-015	-3.1324e-014	-1.89893e-014	-2.86595e-014	-1.72349e-014	-1.82779e-014	-5.60014e-015	-1.03338e-015	-1.00457e-014	-6.40228e-015	-5.27709e-015	-6.48676e-015	-1.2533e-014	-9.98946e-015	-4.42916e-015	3.28231e-016	6.32526e-015	1.92869e-014	-1.17233e-014	8.40685e-016	-7.62472e-015	-1.09248e-014	-5.42883e-015
-4.25225e-015	-3.71641e-015	2.52528e-015	-3.11058e-014	-1.90101e-014	-2.85904e-014	-1.71824e-014	-1.80844e-014	-5.66207e-015	-9.79364e-016	-1.0179e-014	-6.70535e-015	-5.37617e-015	-6.38369e-015	-1.24167e-014	-9.68144e-015	-4.45004e-015	4.25146e-016	6.57693e-015	1.88997e-014	-1.1762e-014	6.31764e-016	-7.74068e-015	-1.08888e-014	-5.64184e-015
-4.25084e-015	-3.47555e-015	2.49323e-015	-3.08966e-014	-1.90537e-014	-2.85161e-014	-1.71412e-014	-1.79137e-014	-5.74012e-015	-9.47121e-016	-1.03163e-014	-7.00536e-015	-5.48075e-015	-6.28114e-015	-1.22942e-014	-9.4011e-015	-4.48645e-015	5.10241e-016	6.8014e-015	1.84734e-014	-1.18063e-014	4.29357e-016	-7.86286e-015	-1.08375e-014	-5.85058e-015
-4.26042e-015	-3.23551e-015	2.45724e-015	-3.06975e-014	-1.91176e-014	-2.84354e-014	-1.71099e-014	-1.77663e-014	-5.83558e-015	-9.37115e-016	-1.04584e-014	-7.29797e-015	-5.59069e-015	-6.18027e-015	-1.21662e-014	-9.14943e-015	-4.53683e-015	5.82779e-016	6.99593e-015	1.80109e-014	-1.1857e-014	2.34678e-016	-7.99182e-015	-1.07716e-014	-6.05482e-015
-4.28187e-015	-2.99639e-015	2.41761e-015	-3.05091e-014	-1.91994e-014	-2.83478e-014	-1.70876e-014	-1.76424e-014	-5.94973e-015	-9.48969e-016	-1.06052e-014	-7.57909e-015	-5.70653e-015	-6.08233e-015	-1.20333e-014	-8.92748e-015	-4.60045e-015	6.41555e-016	7.15856e-015	1.75178e-014	-1.19129e-014	4.89984e-017	-8.12828e-015	-1.06911e-014	-6.25463e-015
-4.31522e-015	-2.75827e-015	2.37582e-015	-3.0333e-014	-1.92963e-014	-2.82524e-014	-1.70726e-014	-1.7543e-014	-6.0828e-015	-9.82203e-016	-1.07571e-014	-7.84526e-015	-5.82857e-015	-5.98837e-015	-1.18968e-014	-8.73573e-015	-4.67647e-015	6.85676e-016	7.28589e-015	1.69979e-014	-1.19737e-014	-1.2623e-016	-8.2727e-015	-1.05967e-014	-6.44939e-015
-4.36107e-015	-2.52172e-015	2.33295e-015	-3.01692e-014	-1.94051e-014	-2.81484e-014	-1.70633e-014	-1.74673e-014	-6.23512e-015	-1.03561e-015	-1.09141e-014	-8.09309e-015	-5.95712e-015	-5.89955e-015	-1.17577e-014	-8.57393e-015	-4.76351e-015	7.14682e-016	7.37576e-015	1.64558e-014	-1.20391e-014	-2.90359e-016	-8.425e-015	-1.0489e-014	-6.63885e-015
-4.41929e-015	-2.28687e-015	2.2899e-015	-3.00185e-014	-1.95227e-014	-2.80349e-014	-1.70581e-014	-1.7415e-014	-6.40702e-015	-1.10815e-015	-1.10762e-014	-8.3192e-015	-6.09275e-015	-5.81663e-015	-1.16172e-014	-8.44225e-015	-4.86041e-015	7.27833e-016	7.42573e-015	1.58967e-014	-1.21084e-014	-4.42917e-016	-8.58598e-015	-1.03688e-014	-6.82253e-015
-4.49021e-015	-2.05367e-015	2.24703e-015	-2.98811e-014	-1.96462e-014	-2.79119e-014	-1.70555e-014	-1.73858e-014	-6.59838e-015	-1.19926e-015	-1.12431e-014	-8.52049e-015	-6.23607e-015	-5.74046e-015	-1.1476e-014	-8.33988e-015	-4.96511e-015	7.24584e-016	7.43385e-015	1.53263e-014	-1.21815e-014	-5.8316e-016	-8.75542e-015	-1.02377e-014	-7.00017e-015
-4.57338e-015	-1.8227e-015	2.20545e-015	-2.97571e-014	-1.97732e-014	-2.77794e-014	-1.70542e-014	-1.73787e-014	-6.8091e-015	-1.30815e-015	-1.14154e-014	-8.69371e-015	-6.38778e-015	-5.67226e-015	-1.1336e-014	-8.26661e-015	-5.07628e-015	7.04286e-016	7.39885e-015	1.47497e-014	-1.22588e-014	-7.10764e-016	-8.93351e-015	-1.00972e-014	-7.17168e-015
-4.66906e-015	-1.59444e-015	2.16627e-015	-2.9646e-014	-1.99005e-014	-2.76369e-014	-1.70522e-014	-1.7392e-014	-7.03911e-015	-1.43335e-015	-1.1593e-014	-8.83651e-015	-6.54843e-015	-5.61289e-015	-1.11984e-014	-8.22125e-015	-5.19251e-015	6.66655e-016	7.31979e-015	1.41725e-014	-1.23399e-014	-8.24971e-016	-9.12027e-015	-9.94925e-015	-7.33726e-015
-4.77738e-015	-1.36905e-015	2.13073e-015	-2.95481e-014	-2.00256e-014	-2.74848e-014	-1.70484e-014	-1.74245e-014	-7.28769e-015	-1.57389e-015	-1.17761e-014	-8.94628e-015	-6.71819e-015	-5.56359e-015	-1.10647e-014	-8.20201e-015	-5.31272e-015	6.11868e-016	7.19612e-015	1.36e-014	-1.24241e-014	-9.25199e-016	-9.31516e-015	-9.7953e-015	-7.49647e-015
-4.89814e-015	-1.14699e-015	2.10013e-015	-2.94634e-014	-2.01461e-014	-2.73231e-014	-1.70424e-014	-1.74746e-014	-7.55335e-015	-1.72793e-015	-1.19648e-014	-9.02204e-015	-6.89706e-015	-5.52452e-015	-1.09365e-014	-8.20762e-015	-5.43603e-015	5.3934e-016	7.02771e-015	1.3038e-014	-1.25104e-014	-1.01147e-015	-9.51732e-015	-9.63686e-015	-7.64925e-015
-5.03102e-015	-9.28777e-016	2.07558e-015	-2.93917e-014	-2.02597e-014	-2.7152e-014	-1.70326e-014	-1.75399e-014	-7.83433e-015	-1.89366e-015	-1.21591e-014	-9.06262e-015	-7.08508e-015	-5.49582e-015	-1.08148e-014	-8.23626e-015	-5.56179e-015	4.49302e-016	6.81469e-015	1.24924e-014	-1.2598e-014	-1.08414e-015	-9.72651e-015	-9.47631e-015	-7.79565e-015
-5.17562e-015	-7.15153e-016	2.05907e-015	-2.93326e-014	-2.03646e-014	-2.69727e-014	-1.70179e-014	-1.76187e-014	-8.12936e-015	-2.07017e-015	-1.23588e-014	-9.06684e-015	-7.28253e-015	-5.47742e-015	-1.07013e-014	-8.2862e-015	-5.6888e-015	3.41519e-016	6.55826e-015	1.19679e-014	-1.26873e-014	-1.14254e-015	-9.9427e-015	-9.31622e-015	-7.93563e-015
-5.33135e-015	-5.06504e-016	2.05182e-015	-2.92851e-014	-2.0459e-014	-2.6786e-014	-1.69972e-014	-1.77083e-014	-8.43665e-015	-2.25639e-015	-1.25639e-014	-9.03419e-015	-7.48939e-015	-5.46954e-015	-1.05973e-014	-8.35542e-015	-5.81629e-015	2.16614e-016	6.25985e-015	1.14695e-014	-1.2778e-014	-1.18723e-015	-1.01653e-014	-9.15931e-015	-8.06895e-015
-5.49723e-015	-3.02097e-016	2.05444e-015	-2.92492e-014	-2.05406e-014	-2.65921e-014	-1.69701e-014	-1.78071e-014	-8.75381e-015	-2.45017e-015	-1.27745e-014	-8.96463e-015	-7.70525e-015	-5.472e-015	-1.05041e-014	-8.44137e-015	-5.9426e-015	7.51824e-017	5.92113e-015	1.10015e-014	-1.28693e-014	-1.218e-015	-1.03933e-014	-9.00789e-015	-8.19514e-015
-5.67192e-015	-1.03382e-016	2.06803e-015	-2.92241e-014	-2.06082e-014	-2.63927e-014	-1.6936e-014	-1.79129e-014	-9.07875e-015	-2.65018e-015	-1.29903e-014	-8.85981e-015	-7.92963e-015	-5.48431e-015	-1.04227e-014	-8.54191e-015	-6.06713e-015	-8.22358e-017	5.54369e-015	1.05683e-014	-1.29611e-014	-1.23577e-015	-1.06258e-014	-8.86427e-015	-8.31393e-015
-5.85475e-015	8.88876e-017	2.09382e-015	-2.92091e-014	-2.06611e-014	-2.61889e-014	-1.68941e-014	-1.80231e-014	-9.40939e-015	-2.85613e-015	-1.32108e-014	-8.72115e-015	-8.16189e-015	-5.5055e-015	-1.03544e-014	-8.65481e-015	-6.1891e-015	-2.54954e-016	5.13041e-015	1.0174e-014	-1.30535e-014	-1.24122e-015	-1.08619e-014	-8.731e-015	-8.426e-015
-6.04435e-015	2.74624e-016	2.13262e-015	-2.92032e-014	-2.06982e-014	-2.59818e-014	-1.68444e-014	-1.81355e-014	-9.74215e-015	-3.06708e-015	-1.3435e-014	-8.55042e-015	-8.40167e-015	-5.53547e-015	-1.02996e-014	-8.77767e-015	-6.30844e-015	-4.42238e-016	4.68407e-015	9.82215e-015	-1.31459e-014	-1.23434e-015	-1.11005e-014	-8.61073e-015	-8.53078e-015
-6.23946e-015	4.52664e-016	2.18509e-015	-2.92052e-014	-2.07184e-014	-2.57721e-014	-1.67861e-014	-1.82475e-014	-1.00747e-014	-3.28227e-015	-1.36619e-014	-8.34991e-015	-8.64759e-015	-5.5734e-015	-1.02594e-014	-8.9079e-015	-6.425e-015	-6.43276e-016	4.20689e-015	9.51454e-015	-1.32377e-014	-1.21662e-015	-1.134e-014	-8.50584e-015	-8.62866e-015
-6.43855e-015	6.22336e-016	2.2519e-015	-2.92141e-014	-2.07217e-014	-2.5561e-014	-1.67196e-014	-1.83574e-014	-1.04044e-014	-3.50025e-015	-1.38911e-014	-8.1231e-015	-8.89835e-015	-5.6183e-015	-1.02341e-014	-9.04328e-015	-6.5383e-015	-8.56774e-016	3.70244e-015	9.25337e-015	-1.33294e-014	-1.1886e-015	-1.15798e-014	-8.41908e-015	-8.71948e-015
-6.63964e-015	7.82947e-016	2.33384e-015	-2.92291e-014	-2.07078e-014	-2.53502e-014	-1.66448e-014	-1.84638e-014	-1.07286e-014	-3.72033e-015	-1.41219e-014	-7.87304e-015	-9.15297e-015	-5.6696e-015	-1.02238e-014	-9.18109e-015	-6.64783e-015	-1.08107e-015	3.1739e-015	9.03989e-015	-1.34204e-014	-1.15154e-015	-1.18193e-014	-8.3525e-015	-8.80362e-015
-6.84147e-015	9.34416e-016	2.43092e-015	-2.92486e-014	-2.06772e-014	-2.51408e-014	-1.6562e-014	-1.85651e-014	-1.10441e-014	-3.9422e-015	-1.43536e-014	-7.60337e-015	-9.40993e-015	-5.72636e-015	-1.02288e-014	-9.31896e-015	-6.75304e-015	-1.31549e-015	2.62485e-015	8.87495e-015	-1.35107e-014	-1.10677e-015	-1.20573e-014	-8.30839e-015	-8.88072e-015
-7.04209e-015	1.0763e-015	2.54315e-015	-2.92719e-014	-2.06304e-014	-2.4934e-014	-1.64717e-014	-1.86598e-014	-1.13487e-014	-4.16548e-015	-1.45848e-014	-7.31834e-015	-9.66747e-015	-5.78783e-015	-1.02496e-014	-9.45475e-015	-6.85431e-015	-1.55876e-015	2.0592e-015	8.75826e-015	-1.36003e-014	-1.05517e-015	-1.22921e-014	-8.28895e-015	-8.9513e-015
-7.2392e-015	1.20791e-015	2.67073e-015	-2.92988e-014	-2.05681e-014	-2.47313e-014	-1.6374e-014	-1.87467e-014	-1.16396e-014	-4.38997e-015	-1.48144e-014	-7.02219e-015	-9.92407e-015	-5.85376e-015	-1.02855e-014	-9.58598e-015	-6.95226e-015	-1.80977e-015	1.48073e-015	8.69018e-015	-1.36896e-014	-9.98703e-016	-1.25228e-014	-8.2963e-015	-9.01614e-015
-7.43125e-015	1.3281e-015	2.81217e-015	-2.93274e-014	-2.04908e-014	-2.4534e-014	-1.62701e-014	-1.8824e-014	-1.19137e-014	-4.61556e-015	-1.50407e-014	-6.7195e-015	-1.01783e-014	-5.92294e-015	-1.03357e-014	-9.71089e-015	-7.04683e-015	-2.06746e-015	8.93933e-016	8.66896e-015	-1.37792e-014	-9.39001e-016	-1.27489e-014	-8.3321e-015	-9.07525e-015
-7.61668e-015	1.43665e-015	2.96704e-015	-2.93569e-014	-2.03995e-014	-2.43431e-014	-1.61607e-014	-1.88908e-014	-1.21681e-014	-4.84222e-015	-1.52629e-014	-6.41565e-015	-1.04282e-014	-5.99451e-015	-1.04002e-014	-9.82798e-015	-7.13831e-015	-2.33088e-015	3.02738e-016	8.69282e-015	-1.38685e-014	-8.77312e-016	-1.29694e-014	-8.39807e-015	-9.12884e-015
-7.79297e-015	1.5331e-015	3.13445e-015	-2.93865e-014	-2.02958e-014	-2.41603e-014	-1.60465e-014	-1.89471e-014	-1.24007e-014	-5.06998e-015	-1.54798e-014	-6.11593e-015	-1.06723e-014	-6.06718e-015	-1.04783e-014	-9.93622e-015	-7.22701e-015	-2.59953e-015	-2.89073e-016	8.75927e-015	-1.39578e-014	-8.15392e-016	-1.31832e-014	-8.49581e-015	-9.17759e-015
-7.95791e-015	1.61689e-015	3.31371e-015	-2.94148e-014	-2.01808e-014	-2.39863e-014	-1.59282e-014	-1.89926e-014	-1.26099e-014	-5.29956e-015	-1.56895e-014	-5.82465e-015	-1.09089e-014	-6.14071e-015	-1.05689e-014	-1.00341e-014	-7.31336e-015	-2.87171e-015	-8.77233e-016	8.86522e-015	-1.40476e-014	-7.55189e-016	-1.33892e-014	-8.62556e-015	-9.22172e-015
-8.10986e-015	1.68708e-015	3.50265e-015	-2.94405e-014	-2.00562e-014	-2.38216e-014	-1.58072e-014	-1.90271e-014	-1.27943e-014	-5.53177e-015	-1.58911e-014	-5.54667e-015	-1.11361e-014	-6.21464e-015	-1.06709e-014	-1.012e-014	-7.39675e-015	-3.14611e-015	-1.45782e-015	9.00698e-015	-1.41381e-014	-6.98123e-016	-1.35871e-014	-8.78799e-015	-9.26244e-015
-8.2472e-015	1.74276e-015	3.70014e-015	-2.94627e-014	-1.99231e-014	-2.36667e-014	-1.56844e-014	-1.90511e-014	-1.29524e-014	-5.76751e-015	-1.60828e-014	-5.28678e-015	-1.13527e-014	-6.28807e-015	-1.07823e-014	-1.01926e-014	-7.47719e-015	-3.4217e-015	-2.02703e-015	9.18014e-015	-1.42296e-014	-6.46084e-016	-1.37765e-014	-8.98297e-015	-9.30037e-015
-8.36883e-015	1.78387e-015	3.90467e-015	-2.94801e-014	-1.97829e-014	-2.35229e-014	-1.55611e-014	-1.90644e-014	-1.30832e-014	-6.00735e-015	-1.62633e-014	-5.04976e-015	-1.15561e-014	-6.36105e-015	-1.09026e-014	-1.02514e-014	-7.5548e-015	-3.69755e-015	-2.5812e-015	9.38074e-015	-1.43224e-014	-6.00777e-016	-1.39564e-014	-9.21029e-015	-9.33637e-015
-8.47315e-015	1.80926e-015	4.11451e-015	-2.94921e-014	-1.96371e-014	-2.3391e-014	-1.5438e-014	-1.90675e-014	-1.31856e-014	-6.25185e-015	-1.64309e-014	-4.84005e-015	-1.17451e-014	-6.43329e-015	-1.10294e-014	-1.0296e-014	-7.63025e-015	-3.97228e-015	-3.11683e-015	9.60469e-015	-1.44171e-014	-5.63741e-016	-1.41267e-014	-9.46968e-015	-9.37164e-015
-8.55899e-015	1.81852e-015	4.32698e-015	-2.94975e-014	-1.94875e-014	-2.32705e-014	-1.53157e-014	-1.90611e-014	-1.32585e-014	-6.50238e-015	-1.65852e-014	-4.66219e-015	-1.19185e-014	-6.50515e-015	-1.11616e-014	-1.03255e-014	-7.70414e-015	-4.24535e-015	-3.63087e-015	9.8468e-015	-1.45148e-014	-5.36769e-016	-1.42875e-014	-9.76031e-015	-9.40701e-015
-8.62507e-015	1.81203e-015	4.53999e-015	-2.94956e-014	-1.93362e-014	-2.31605e-014	-1.51957e-014	-1.90456e-014	-1.33024e-014	-6.76093e-015	-1.67252e-014	-4.51989e-015	-1.20749e-014	-6.57712e-015	-1.12978e-014	-1.03404e-014	-7.77718e-015	-4.51616e-015	-4.11991e-015	1.01018e-014	-1.46154e-014	-5.21413e-016	-1.44382e-014	-1.00811e-014	-9.44338e-015
-8.66943e-015	1.78924e-015	4.75125e-015	-2.94856e-014	-1.91847e-014	-2.30611e-014	-1.50792e-014	-1.90224e-014	-1.33174e-014	-7.02838e-015	-1.6849e-014	-4.41615e-015	-1.22129e-014	-6.6498e-015	-1.14361e-014	-1.03404e-014	-7.8491e-015	-4.78367e-015	-4.58136e-015	1.03637e-014	-1.47195e-014	-5.19121e-016	-1.45785e-014	-1.04311e-014	-9.48245e-015
-8.6911e-015	1.74932e-015	4.95798e-015	-2.94673e-014	-1.90336e-014	-2.29721e-014	-1.49674e-014	-1.8993e-014	-1.33037e-014	-7.30516e-015	-1.6956e-014	-4.3544e-015	-1.23321e-014	-6.72414e-015	-1.15749e-014	-1.03258e-014	-7.9202e-015	-5.04752e-015	-5.01342e-015	1.06268e-014	-1.48281e-014	-5.31586e-016	-1.47081e-014	-1.08087e-014	-9.52514e-015
-8.69029e-015	1.69201e-015	5.15778e-015	-2.94404e-014	-1.88848e-014	-2.28933e-014	-1.48614e-014	-1.89579e-014	-1.3262e-014	-7.59266e-015	-1.70466e-014	-4.33747e-015	-1.24321e-014	-6.80057e-015	-1.17125e-014	-1.02977e-014	-7.99003e-015	-5.30724e-015	-5.41403e-015	1.0886e-014	-1.49421e-014	-5.6004e-016	-1.4827e-014	-1.12116e-014	-9.57244e-015
-8.66578e-015	1.61677e-015	5.34822e-015	-2.94042e-014	-1.87394e-014	-2.28239e-014	-1.47623e-014	-1.89179e-014	-1.31934e-014	-7.89161e-015	-1.71207e-014	-4.36753e-015	-1.2512e-014	-6.88005e-015	-1.18473e-014	-1.02566e-014	-8.05861e-015	-5.56263e-015	-5.78187e-015	1.11358e-014	-1.50615e-014	-6.06139e-016	-1.49362e-014	-1.16374e-014	-9.62566e-015
-8.61734e-015	1.5236e-015	5.5265e-015	-2.93586e-014	-1.85981e-014	-2.27634e-014	-1.46706e-014	-1.88741e-014	-1.31001e-014	-8.20342e-015	-1.71776e-014	-4.44581e-015	-1.25722e-014	-6.96361e-015	-1.19775e-014	-1.02029e-014	-8.12595e-015	-5.813e-015	-6.11595e-015	1.13709e-014	-1.51868e-014	-6.70925e-016	-1.50357e-014	-1.20835e-014	-9.68616e-015
-8.54567e-015	1.41195e-015	5.69029e-015	-2.9303e-014	-1.84626e-014	-2.27107e-014	-1.45873e-014	-1.88281e-014	-1.29839e-014	-8.52851e-015	-1.72173e-014	-4.57309e-015	-1.26122e-014	-7.05299e-015	-1.21019e-014	-1.0138e-014	-8.19168e-015	-6.05885e-015	-6.4156e-015	1.15864e-014	-1.53188e-014	-7.55856e-016	-1.51258e-014	-1.25472e-014	-9.75491e-015
-8.45128e-015	1.2819e-015	5.83698e-015	-2.92379e-014	-1.83338e-014	-2.26651e-014	-1.4513e-014	-1.87808e-014	-1.28467e-014	-8.86782e-015	-1.72401e-014	-4.75013e-015	-1.26326e-014	-7.14958e-015	-1.22192e-014	-1.00624e-014	-8.25573e-015	-6.30023e-015	-6.68111e-015	1.17778e-014	-1.54585e-014	-8.61738e-016	-1.5207e-014	-1.3025e-014	-9.83341e-015
-8.3352e-015	1.13345e-015	5.96419e-015	-2.9163e-014	-1.82126e-014	-2.26252e-014	-1.44481e-014	-1.87323e-014	-1.26914e-014	-9.22235e-015	-1.72462e-014	-4.97714e-015	-1.26345e-014	-7.25539e-015	-1.2328e-014	-9.97756e-015	-8.31778e-015	-6.53676e-015	-6.91233e-015	1.19413e-014	-1.56069e-014	-9.88501e-016	-1.5281e-014	-1.35134e-014	-9.92284e-015
-8.19784e-015	9.66686e-016	6.06968e-015	-2.90784e-014	-1.80999e-014	-2.25896e-014	-1.4393e-014	-1.86841e-014	-1.25211e-014	-9.59251e-015	-1.72369e-014	-5.25377e-015	-1.26185e-014	-7.37151e-015	-1.24267e-014	-9.88503e-015	-8.37789e-015	-6.76861e-015	-7.10986e-015	1.20728e-014	-1.57639e-014	-1.13707e-015	-1.53483e-014	-1.4009e-014	-1.00246e-014
-8.04052e-015	7.81345e-016	6.1513e-015	-2.89844e-014	-1.79964e-014	-2.25571e-014	-1.43479e-014	-1.8637e-014	-1.23389e-014	-9.9786e-015	-1.72134e-014	-5.57851e-015	-1.25852e-014	-7.49977e-015	-1.25144e-014	-9.78597e-015	-8.43585e-015	-6.99621e-015	-7.2746e-015	1.2169e-014	-1.59302e-014	-1.30864e-015	-1.54099e-014	-1.45082e-014	-1.01393e-014
-7.86471e-015	5.77511e-016	6.20678e-015	-2.88809e-014	-1.79021e-014	-2.2527e-014	-1.43133e-014	-1.85912e-014	-1.21474e-014	-1.03813e-014	-1.71768e-014	-5.95056e-015	-1.25363e-014	-7.64164e-015	-1.25904e-014	-9.68092e-015	-8.49051e-015	-7.2198e-015	-7.40797e-015	1.22276e-014	-1.61059e-014	-1.50339e-015	-1.54673e-014	-1.50074e-014	-1.02678e-014
-7.67219e-015	3.55314e-016	6.23462e-015	-2.87683e-014	-1.78169e-014	-2.24982e-014	-1.429e-014	-1.85465e-014	-1.1949e-014	-1.08004e-014	-1.71289e-014	-6.36843e-015	-1.24729e-014	-7.79901e-015	-1.2654e-014	-9.57138e-015	-8.54132e-015	-7.43947e-015	-7.51152e-015	1.22461e-014	-1.62915e-014	-1.72129e-015	-1.55219e-014	-1.55029e-014	-1.04106e-014
-7.46367e-015	1.14913e-016	6.23389e-015	-2.86476e-014	-1.77411e-014	-2.24691e-014	-1.42772e-014	-1.85037e-014	-1.17471e-014	-1.12355e-014	-1.70711e-014	-6.82966e-015	-1.23971e-014	-7.9734e-015	-1.27048e-014	-9.4593e-015	-8.58753e-015	-7.65644e-015	-7.58734e-015	1.22224e-014	-1.64879e-014	-1.96166e-015	-1.55746e-014	-1.59909e-014	-1.05686e-014
-7.24153e-015	-1.4286e-016	6.20329e-015	-2.85191e-014	-1.76751e-014	-2.24385e-014	-1.42749e-014	-1.84625e-014	-1.1545e-014	-1.16862e-014	-1.70046e-014	-7.33164e-015	-1.23116e-014	-8.16604e-015	-1.27422e-014	-9.34595e-015	-8.62893e-015	-7.87102e-015	-7.63738e-015	1.2156e-014	-1.66953e-014	-2.22428e-015	-1.56263e-014	-1.64674e-014	-1.07416e-014
-7.00839e-015	-4.17611e-016	6.14154e-015	-2.83833e-014	-1.76184e-014	-2.24059e-014	-1.42833e-014	-1.84224e-014	-1.13462e-014	-1.21521e-014	-1.69324e-014	-7.87145e-015	-1.22183e-014	-8.37828e-015	-1.27658e-014	-9.23245e-015	-8.66444e-015	-8.08395e-015	-7.6643e-015	1.20471e-014	-1.69142e-014	-2.51e-015	-1.56781e-014	-1.69286e-014	-1.09296e-014
-6.76675e-015	-7.09036e-016	6.04843e-015	-2.82404e-014	-1.75706e-014	-2.23705e-014	-1.43015e-014	-1.83828e-014	-1.11536e-014	-1.2633e-014	-1.68563e-014	-8.4455e-015	-1.21193e-014	-8.61136e-015	-1.27751e-014	-9.11986e-015	-8.69342e-015	-8.29583e-015	-7.67083e-015	1.18957e-014	-1.71452e-014	-2.81795e-015	-1.57311e-014	-1.73716e-014	-1.11324e-014
-6.51918e-015	-1.01719e-015	5.92369e-015	-2.80911e-014	-1.75309e-014	-2.23314e-014	-1.43293e-014	-1.83426e-014	-1.09697e-014	-1.31283e-014	-1.67782e-014	-9.05001e-015	-1.20161e-014	-8.86637e-015	-1.27706e-014	-9.00905e-015	-8.71501e-015	-8.50733e-015	-7.65979e-015	1.17032e-014	-1.73888e-014	-3.14673e-015	-1.5787e-014	-1.7793e-014	-1.13499e-014
-6.26796e-015	-1.3414e-015	5.76745e-015	-2.79365e-014	-1.7499e-014	-2.22873e-014	-1.43659e-014	-1.83006e-014	-1.07972e-014	-1.36368e-014	-1.67009e-014	-9.68117e-015	-1.19114e-014	-9.14442e-015	-1.27529e-014	-8.90197e-015	-8.72841e-015	-8.71938e-015	-7.63461e-015	1.14708e-014	-1.76448e-014	-3.49577e-015	-1.58464e-014	-1.81899e-014	-1.15816e-014
-6.01522e-015	-1.68144e-015	5.58046e-015	-2.77771e-014	-1.74751e-014	-2.22374e-014	-1.44108e-014	-1.82557e-014	-1.06393e-014	-1.4157e-014	-1.66264e-014	-1.03344e-014	-1.18078e-014	-9.44608e-015	-1.2722e-014	-8.79925e-015	-8.73313e-015	-8.93254e-015	-7.59844e-015	1.12012e-014	-1.79142e-014	-3.86401e-015	-1.59111e-014	-1.85584e-014	-1.18272e-014
-5.76377e-015	-2.03698e-015	5.36315e-015	-2.7613e-014	-1.74585e-014	-2.21807e-014	-1.4463e-014	-1.82071e-014	-1.0498e-014	-1.46871e-014	-1.65581e-014	-1.10056e-014	-1.17076e-014	-9.7716e-015	-1.26786e-014	-8.70166e-015	-8.72851e-015	-9.14697e-015	-7.55431e-015	1.08962e-014	-1.8197e-014	-4.24987e-015	-1.5983e-014	-1.88964e-014	-1.20854e-014
-5.51609e-015	-2.40711e-015	5.11629e-015	-2.74451e-014	-1.74479e-014	-2.21173e-014	-1.4522e-014	-1.81534e-014	-1.03757e-014	-1.52266e-014	-1.64986e-014	-1.16907e-014	-1.16131e-014	-1.01208e-014	-1.26235e-014	-8.61026e-015	-8.71421e-015	-9.36294e-015	-7.50566e-015	1.05587e-014	-1.84927e-014	-4.65186e-015	-1.60629e-014	-1.92014e-014	-1.23547e-014
-5.27462e-015	-2.79101e-015	4.84137e-015	-2.7274e-014	-1.74427e-014	-2.20468e-014	-1.45865e-014	-1.8094e-014	-1.02739e-014	-1.5774e-014	-1.645e-014	-1.23851e-014	-1.15266e-014	-1.04932e-014	-1.25574e-014	-8.52581e-015	-8.6895e-015	-9.58112e-015	-7.45506e-015	1.01923e-014	-1.88008e-014	-5.06954e-015	-1.61518e-014	-1.94712e-014	-1.26335e-014
-5.04165e-015	-3.18836e-015	4.54028e-015	-2.70998e-014	-1.74418e-014	-2.19693e-014	-1.46558e-014	-1.80272e-014	-1.01943e-014	-1.63277e-014	-1.64148e-014	-1.30845e-014	-1.14498e-014	-1.08881e-014	-1.24817e-014	-8.44894e-015	-8.65477e-015	-9.80168e-015	-7.40643e-015	9.80021e-015	-1.91216e-014	-5.5018e-015	-1.62504e-014	-1.97045e-014	-1.29202e-014
-4.82006e-015	-3.59855e-015	4.21521e-015	-2.69236e-014	-1.74442e-014	-2.1884e-014	-1.47286e-014	-1.79509e-014	-1.01382e-014	-1.68862e-014	-1.63952e-014	-1.37847e-014	-1.13846e-014	-1.13045e-014	-1.23974e-014	-8.37943e-015	-8.60967e-015	-1.00259e-014	-7.36308e-015	9.38572e-015	-1.94552e-014	-5.94695e-015	-1.63595e-014	-1.99002e-014	-1.32129e-014
-4.61169e-015	-4.021e-015	3.86813e-015	-2.67459e-014	-1.74493e-014	-2.17908e-014	-1.4804e-014	-1.78648e-014	-1.01064e-014	-1.74476e-014	-1.63931e-014	-1.44822e-014	-1.13322e-014	-1.17416e-014	-1.23049e-014	-8.3173e-015	-8.55413e-015	-1.02538e-014	-7.32782e-015	8.95311e-015	-1.98014e-014	-6.40244e-015	-1.64804e-014	-2.00575e-014	-1.35105e-014
-4.41823e-015	-4.45486e-015	3.5019e-015	-2.65676e-014	-1.74555e-014	-2.16902e-014	-1.48808e-014	-1.77675e-014	-1.01001e-014	-1.80099e-014	-1.64102e-014	-1.51728e-014	-1.12942e-014	-1.21978e-014	-1.22056e-014	-8.26289e-015	-8.48774e-015	-1.04856e-014	-7.30437e-015	8.50711e-015	-2.01598e-014	-6.86693e-015	-1.66138e-014	-2.01761e-014	-1.3811e-014
-4.24128e-015	-4.89923e-015	3.11872e-015	-2.63888e-014	-1.74624e-014	-2.15822e-014	-1.49584e-014	-1.76575e-014	-1.01192e-014	-1.85716e-014	-1.64478e-014	-1.58521e-014	-1.1272e-014	-1.26712e-014	-1.21015e-014	-8.21639e-015	-8.41043e-015	-1.07222e-014	-7.29561e-015	8.05226e-015	-2.05299e-014	-7.33824e-015	-1.67607e-014	-2.02564e-014	-1.41118e-014
-4.08298e-015	-5.35319e-015	2.72158e-015	-2.62103e-014	-1.74694e-014	-2.14674e-014	-1.50353e-014	-1.75341e-014	-1.01635e-014	-1.91312e-014	-1.65071e-014	-1.65172e-014	-1.12661e-014	-1.316e-014	-1.19938e-014	-8.17778e-015	-8.32264e-015	-1.09632e-014	-7.30425e-015	7.5922e-015	-2.09111e-014	-7.81416e-015	-1.69215e-014	-2.02989e-014	-1.44108e-014
-3.94504e-015	-5.81564e-015	2.31352e-015	-2.60324e-014	-1.74756e-014	-2.13474e-014	-1.51108e-014	-1.73968e-014	-1.0233e-014	-1.96872e-014	-1.6589e-014	-1.7165e-014	-1.12771e-014	-1.36616e-014	-1.18833e-014	-8.14684e-015	-8.22501e-015	-1.12091e-014	-7.33278e-015	7.13167e-015	-2.13025e-014	-8.29264e-015	-1.70959e-014	-2.03044e-014	-1.47047e-014
-3.828e-015	-6.28603e-015	1.89789e-015	-2.58561e-014	-1.748e-014	-2.12229e-014	-1.51839e-014	-1.72449e-014	-1.03264e-014	-2.02382e-014	-1.66943e-014	-1.77928e-014	-1.13053e-014	-1.4174e-014	-1.17721e-014	-8.1238e-015	-8.11812e-015	-1.14598e-014	-7.3826e-015	6.67404e-015	-2.17032e-014	-8.77175e-015	-1.72844e-014	-2.02735e-014	-1.49914e-014
-3.73252e-015	-6.76295e-015	1.47728e-015	-2.56813e-014	-1.74818e-014	-2.1095e-014	-1.52536e-014	-1.70777e-014	-1.04434e-014	-2.07827e-014	-1.6824e-014	-1.83982e-014	-1.13509e-014	-1.46948e-014	-1.16616e-014	-8.1083e-015	-8.00266e-015	-1.17151e-014	-7.4555e-015	6.22327e-015	-2.21121e-014	-9.24945e-015	-1.74871e-014	-2.02076e-014	-1.52685e-014
-3.65924e-015	-7.24574e-015	1.05518e-015	-2.55084e-014	-1.74804e-014	-2.09649e-014	-1.53192e-014	-1.68946e-014	-1.05826e-014	-2.13189e-014	-1.69781e-014	-1.8979e-014	-1.14136e-014	-1.52211e-014	-1.15529e-014	-8.10021e-015	-7.87956e-015	-1.19746e-014	-7.55295e-015	5.78398e-015	-2.2528e-014	-9.72347e-015	-1.77042e-014	-2.01095e-014	-1.55335e-014
-3.60869e-015	-7.73423e-015	6.34596e-016	-2.53383e-014	-1.74749e-014	-2.08336e-014	-1.53796e-014	-1.66956e-014	-1.07427e-014	-2.18459e-014	-1.71561e-014	-1.95327e-014	-1.14924e-014	-1.57499e-014	-1.14472e-014	-8.09894e-015	-7.74997e-015	-1.22377e-014	-7.67619e-015	5.35938e-015	-2.29504e-014	-1.0192e-014	-1.79348e-014	-1.99816e-014	-1.57843e-014
-3.58101e-015	-8.22652e-015	2.18129e-016	-2.51715e-014	-1.74647e-014	-2.07023e-014	-1.54347e-014	-1.64808e-014	-1.09223e-014	-2.23617e-014	-1.73574e-014	-2.00579e-014	-1.15867e-014	-1.62784e-014	-1.13465e-014	-8.10401e-015	-7.61463e-015	-1.25039e-014	-7.82595e-015	4.95249e-015	-2.33787e-014	-1.06526e-014	-1.81781e-014	-1.98271e-014	-1.60182e-014
-3.57652e-015	-8.72104e-015	-1.91283e-016	-2.50083e-014	-1.74495e-014	-2.05724e-014	-1.5484e-014	-1.62506e-014	-1.11201e-014	-2.28653e-014	-1.75812e-014	-2.05533e-014	-1.16954e-014	-1.68032e-014	-1.12522e-014	-8.11541e-015	-7.47466e-015	-1.27738e-014	-8.00415e-015	4.56573e-015	-2.3811e-014	-1.11032e-014	-1.84337e-014	-1.96492e-014	-1.62337e-014
-3.59436e-015	-9.21771e-015	-5.91185e-016	-2.4849e-014	-1.74293e-014	-2.04459e-014	-1.55265e-014	-1.60057e-014	-1.13346e-014	-2.33559e-014	-1.78262e-014	-2.10179e-014	-1.18169e-014	-1.7321e-014	-1.11658e-014	-8.13262e-015	-7.33171e-015	-1.30473e-014	-8.21124e-015	4.20148e-015	-2.42467e-014	-1.15417e-014	-1.87007e-014	-1.94514e-014	-1.64296e-014
-3.63474e-015	-9.71556e-015	-9.79006e-016	-2.46942e-014	-1.74033e-014	-2.03239e-014	-1.55623e-014	-1.57474e-014	-1.15639e-014	-2.38334e-014	-1.80903e-014	-2.14514e-014	-1.19494e-014	-1.7829e-014	-1.10879e-014	-8.15552e-015	-7.18737e-015	-1.33239e-014	-8.4464e-015	3.86139e-015	-2.46846e-014	-1.19659e-014	-1.89777e-014	-1.92378e-014	-1.6604e-014
-3.69695e-015	-1.0213e-014	-1.35261e-015	-2.45442e-014	-1.73716e-014	-2.0208e-014	-1.55913e-014	-1.54773e-014	-1.18064e-014	-2.42968e-014	-1.8372e-014	-2.18536e-014	-1.20914e-014	-1.83252e-014	-1.10199e-014	-8.18372e-015	-7.04364e-015	-1.36027e-014	-8.70968e-015	3.54706e-015	-2.51234e-014	-1.23739e-014	-1.92637e-014	-1.90125e-014	-1.67552e-014
-3.77946e-015	-1.07084e-014	-1.70968e-015	-2.43992e-014	-1.73342e-014	-2.00991e-014	-1.56133e-014	-1.51965e-014	-1.20603e-014	-2.47455e-014	-1.86693e-014	-2.22246e-014	-1.22409e-014	-1.88068e-014	-1.09627e-014	-8.21709e-015	-6.90163e-015	-1.38833e-014	-9.00021e-015	3.25932e-015	-2.55615e-014	-1.27639e-014	-1.95581e-014	-1.87789e-014	-1.68818e-014
-3.88111e-015	-1.12009e-014	-2.04821e-015	-2.42599e-014	-1.72914e-014	-1.99991e-014	-1.56285e-014	-1.49068e-014	-1.23237e-014	-2.51798e-014	-1.898e-014	-2.25652e-014	-1.2396e-014	-1.92717e-014	-1.09178e-014	-8.25532e-015	-6.76265e-015	-1.41661e-014	-9.31668e-015	2.99852e-015	-2.59976e-014	-1.3134e-014	-1.98591e-014	-1.85415e-014	-1.6983e-014
-4.00067e-015	-1.16894e-014	-2.36679e-015	-2.41271e-014	-1.7243e-014	-1.99098e-014	-1.56371e-014	-1.46099e-014	-1.25947e-014	-2.55998e-014	-1.93015e-014	-2.28767e-014	-1.25545e-014	-1.97174e-014	-1.08862e-014	-8.29891e-015	-6.62896e-015	-1.44505e-014	-9.65776e-015	2.76387e-015	-2.64301e-014	-1.3483e-014	-2.01659e-014	-1.83045e-014	-1.70584e-014
-4.13688e-015	-1.21728e-014	-2.6648e-015	-2.40009e-014	-1.71893e-014	-1.98326e-014	-1.56396e-014	-1.43086e-014	-1.28716e-014	-2.60051e-014	-1.96307e-014	-2.316e-014	-1.2714e-014	-2.01418e-014	-1.08685e-014	-8.34748e-015	-6.50251e-015	-1.47361e-014	-1.00228e-014	2.55561e-015	-2.68576e-014	-1.38096e-014	-2.04765e-014	-1.80724e-014	-1.7108e-014
-4.28905e-015	-1.26496e-014	-2.94161e-015	-2.3882e-014	-1.71311e-014	-1.97689e-014	-1.56368e-014	-1.4005e-014	-1.31528e-014	-2.63954e-014	-1.9965e-014	-2.34159e-014	-1.28722e-014	-2.05431e-014	-1.08656e-014	-8.40079e-015	-6.38523e-015	-1.50219e-014	-1.04094e-014	2.37321e-015	-2.72791e-014	-1.41126e-014	-2.07888e-014	-1.78495e-014	-1.71323e-014
-4.45516e-015	-1.31183e-014	-3.19681e-015	-2.37714e-014	-1.7069e-014	-1.972e-014	-1.56288e-014	-1.37019e-014	-1.34366e-014	-2.67707e-014	-2.0301e-014	-2.36465e-014	-1.30269e-014	-2.092e-014	-1.08781e-014	-8.45936e-015	-6.27908e-015	-1.53079e-014	-1.08156e-014	2.21557e-015	-2.76936e-014	-1.43912e-014	-2.11013e-014	-1.76402e-014	-1.71313e-014
-4.63424e-015	-1.35783e-014	-3.43025e-015	-2.36693e-014	-1.70043e-014	-1.96875e-014	-1.56169e-014	-1.34017e-014	-1.37225e-014	-2.7132e-014	-2.06358e-014	-2.38529e-014	-1.31758e-014	-2.12719e-014	-1.09065e-014	-8.52334e-015	-6.18593e-015	-1.55937e-014	-1.12395e-014	2.08108e-015	-2.80993e-014	-1.46448e-014	-2.14128e-014	-1.74485e-014	-1.71059e-014
-4.82477e-015	-1.40288e-014	-3.64192e-015	-2.35763e-014	-1.69375e-014	-1.96717e-014	-1.56025e-014	-1.31075e-014	-1.40092e-014	-2.74798e-014	-2.09657e-014	-2.40371e-014	-1.33167e-014	-2.15978e-014	-1.09512e-014	-8.59283e-015	-6.10776e-015	-1.58786e-014	-1.16785e-014	1.96723e-015	-2.84945e-014	-1.48718e-014	-2.17214e-014	-1.72787e-014	-1.70576e-014
-5.02506e-015	-1.44684e-014	-3.83286e-015	-2.34933e-014	-1.68694e-014	-1.96737e-014	-1.55861e-014	-1.28219e-014	-1.42953e-014	-2.78143e-014	-2.12876e-014	-2.42011e-014	-1.34479e-014	-2.18983e-014	-1.10124e-014	-8.66816e-015	-6.04635e-015	-1.61626e-014	-1.21304e-014	1.872e-015	-2.88782e-014	-1.50718e-014	-2.20258e-014	-1.71339e-014	-1.69872e-014
-5.23358e-015	-1.48963e-014	-4.0044e-015	-2.34207e-014	-1.68015e-014	-1.96945e-014	-1.55687e-014	-1.25469e-014	-1.45803e-014	-2.8136e-014	-2.15989e-014	-2.43464e-014	-1.35679e-014	-2.21728e-014	-1.10898e-014	-8.74964e-015	-6.00301e-015	-1.64448e-014	-1.25924e-014	1.79383e-015	-2.92494e-014	-1.52443e-014	-2.23246e-014	-1.70176e-014	-1.68965e-014
-5.44871e-015	-1.53125e-014	-4.15789e-015	-2.33596e-014	-1.67347e-014	-1.9735e-014	-1.55515e-014	-1.22852e-014	-1.48634e-014	-2.84454e-014	-2.18969e-014	-2.44752e-014	-1.36749e-014	-2.24217e-014	-1.11837e-014	-8.8376e-015	-5.9793e-015	-1.67247e-014	-1.30623e-014	1.72994e-015	-2.96067e-014	-1.5389e-014	-2.26163e-014	-1.69331e-014	-1.67881e-014
-5.66914e-015	-1.57159e-014	-4.29469e-015	-2.33106e-014	-1.66706e-014	-1.9796e-014	-1.55364e-014	-1.20393e-014	-1.5144e-014	-2.87436e-014	-2.21791e-014	-2.45899e-014	-1.37683e-014	-2.26461e-014	-1.12941e-014	-8.93231e-015	-5.97732e-015	-1.70017e-014	-1.35368e-014	1.67793e-015	-2.99492e-014	-1.55066e-014	-2.28995e-014	-1.68832e-014	-1.66642e-014
-5.8937e-015	-1.61065e-014	-4.41639e-015	-2.3274e-014	-1.66106e-014	-1.98775e-014	-1.55247e-014	-1.18117e-014	-1.54228e-014	-2.90312e-014	-2.24423e-014	-2.4693e-014	-1.38473e-014	-2.28475e-014	-1.14211e-014	-9.03445e-015	-5.99841e-015	-1.72755e-014	-1.40143e-014	1.63527e-015	-3.02769e-014	-1.55973e-014	-2.31732e-014	-1.68701e-014	-1.65273e-014
-6.12084e-015	-1.64837e-014	-4.52569e-015	-2.32502e-014	-1.65559e-014	-1.9979e-014	-1.55177e-014	-1.16044e-014	-1.57e-014	-2.93091e-014	-2.26842e-014	-2.47864e-014	-1.39108e-014	-2.3027e-014	-1.15638e-014	-9.14469e-015	-6.04388e-015	-1.75464e-014	-1.44922e-014	1.59885e-015	-3.05889e-014	-1.56614e-014	-2.34361e-014	-1.68963e-014	-1.63803e-014
-6.34944e-015	-1.68469e-014	-4.62466e-015	-2.32401e-014	-1.65078e-014	-2.01007e-014	-1.55163e-014	-1.14193e-014	-1.59757e-014	-2.9579e-014	-2.29028e-014	-2.48724e-014	-1.39582e-014	-2.31864e-014	-1.1722e-014	-9.26327e-015	-6.11444e-015	-1.78142e-014	-1.49678e-014	1.566e-015	-3.0885e-014	-1.56998e-014	-2.36868e-014	-1.69634e-014	-1.62259e-014
-6.57833e-015	-1.71966e-014	-4.71571e-015	-2.32447e-014	-1.64675e-014	-2.02424e-014	-1.55218e-014	-1.12585e-014	-1.62501e-014	-2.98417e-014	-2.3096e-014	-2.49531e-014	-1.39895e-014	-2.33284e-014	-1.18953e-014	-9.39078e-015	-6.21039e-015	-1.80787e-014	-1.54388e-014	1.53456e-015	-3.11642e-014	-1.57137e-014	-2.39246e-014	-1.70726e-014	-1.6067e-014
-6.80697e-015	-1.75323e-014	-4.80142e-015	-2.32639e-014	-1.64361e-014	-2.04036e-014	-1.55361e-014	-1.11223e-014	-1.65232e-014	-3.00977e-014	-2.32625e-014	-2.50302e-014	-1.40046e-014	-2.34553e-014	-1.20824e-014	-9.52697e-015	-6.33248e-015	-1.83397e-014	-1.59022e-014	1.50253e-015	-3.1426e-014	-1.57037e-014	-2.41485e-014	-1.72245e-014	-1.59065e-014
-7.03468e-015	-1.78545e-014	-4.88455e-015	-2.32982e-014	-1.64148e-014	-2.05831e-014	-1.55602e-014	-1.10112e-014	-1.6796e-014	-3.03476e-014	-2.34019e-014	-2.51052e-014	-1.40047e-014	-2.35698e-014	-1.2282e-014	-9.6722e-015	-6.48027e-015	-1.85976e-014	-1.63566e-014	1.46761e-015	-3.167e-014	-1.56713e-014	-2.4358e-014	-1.74187e-014	-1.57481e-014
-7.26081e-015	-1.81628e-014	-4.96813e-015	-2.33485e-014	-1.64053e-014	-2.07805e-014	-1.55949e-014	-1.09258e-014	-1.70701e-014	-3.05925e-014	-2.35131e-014	-2.51793e-014	-1.3991e-014	-2.3675e-014	-1.24933e-014	-9.82653e-015	-6.65367e-015	-1.88521e-014	-1.67997e-014	1.42769e-015	-3.18966e-014	-1.5618e-014	-2.45526e-014	-1.76547e-014	-1.5595e-014
-7.48482e-015	-1.84577e-014	-5.05481e-015	-2.34146e-014	-1.64095e-014	-2.0996e-014	-1.56414e-014	-1.08666e-014	-1.73459e-014	-3.08336e-014	-2.35961e-014	-2.52538e-014	-1.39645e-014	-2.37735e-014	-1.27154e-014	-9.99011e-015	-6.85221e-015	-1.91036e-014	-1.7229e-014	1.38105e-015	-3.21054e-014	-1.55455e-014	-2.47322e-014	-1.79317e-014	-1.54505e-014
-7.70608e-015	-1.87399e-014	-5.14734e-015	-2.34972e-014	-1.64283e-014	-2.12283e-014	-1.57008e-014	-1.08338e-014	-1.76245e-014	-3.10712e-014	-2.36514e-014	-2.53302e-014	-1.39264e-014	-2.38682e-014	-1.29466e-014	-1.01633e-014	-7.07554e-015	-1.93508e-014	-1.76428e-014	1.32594e-015	-3.22966e-014	-1.54553e-014	-2.48966e-014	-1.82487e-014	-1.53177e-014
-7.92453e-015	-1.90107e-014	-5.24858e-015	-2.35963e-014	-1.64625e-014	-2.14755e-014	-1.57739e-014	-1.08275e-014	-1.79069e-014	-3.13055e-014	-2.36797e-014	-2.54101e-014	-1.38782e-014	-2.39623e-014	-1.31856e-014	-1.03459e-014	-7.32337e-015	-1.95942e-014	-1.80396e-014	1.2615e-015	-3.24701e-014	-1.53499e-014	-2.50461e-014	-1.8604e-014	-1.51992e-014
-8.14038e-015	-1.92705e-014	-5.36157e-015	-2.3712e-014	-1.65136e-014	-2.17364e-014	-1.58613e-014	-1.08465e-014	-1.8194e-014	-3.15372e-014	-2.36817e-014	-2.54949e-014	-1.38224e-014	-2.40592e-014	-1.34313e-014	-1.05369e-014	-7.59405e-015	-1.98334e-014	-1.84176e-014	1.18739e-015	-3.26276e-014	-1.52312e-014	-2.51812e-014	-1.89953e-014	-1.50973e-014
-8.3535e-015	-1.95202e-014	-5.48864e-015	-2.38441e-014	-1.65817e-014	-2.20088e-014	-1.59633e-014	-1.08899e-014	-1.84858e-014	-3.17667e-014	-2.36594e-014	-2.55848e-014	-1.37609e-014	-2.4162e-014	-1.3682e-014	-1.07367e-014	-7.88687e-015	-2.00691e-014	-1.87757e-014	1.10359e-015	-3.27691e-014	-1.51012e-014	-2.53028e-014	-1.94202e-014	-1.50145e-014
-8.56386e-015	-1.97604e-014	-5.63173e-015	-2.39925e-014	-1.66683e-014	-2.22912e-014	-1.60807e-014	-1.0956e-014	-1.87837e-014	-3.19944e-014	-2.36143e-014	-2.56812e-014	-1.3697e-014	-2.42733e-014	-1.39357e-014	-1.09444e-014	-8.20032e-015	-2.03015e-014	-1.91134e-014	1.00968e-015	-3.28946e-014	-1.49623e-014	-2.54115e-014	-1.9875e-014	-1.4953e-014
-8.77142e-015	-1.99926e-014	-5.79211e-015	-2.41564e-014	-1.67739e-014	-2.25823e-014	-1.62137e-014	-1.10436e-014	-1.90885e-014	-3.2221e-014	-2.35491e-014	-2.57847e-014	-1.36326e-014	-2.43957e-014	-1.41907e-014	-1.11591e-014	-8.53212e-015	-2.05305e-014	-1.943e-014	9.05819e-016	-3.30054e-014	-1.48164e-014	-2.5508e-014	-2.03563e-014	-1.49149e-014
-8.97606e-015	-2.02181e-014	-5.97135e-015	-2.43353e-014	-1.68987e-014	-2.28799e-014	-1.63632e-014	-1.11508e-014	-1.9401e-014	-3.24465e-014	-2.34662e-014	-2.5896e-014	-1.35702e-014	-2.4532e-014	-1.44455e-014	-1.13801e-014	-8.88061e-015	-2.07562e-014	-1.97245e-014	7.92593e-016	-3.31022e-014	-1.46663e-014	-2.55934e-014	-2.08611e-014	-1.49017e-014
-9.17775e-015	-2.04383e-014	-6.17098e-015	-2.45284e-014	-1.70432e-014	-2.31826e-014	-1.65288e-014	-1.12753e-014	-1.9722e-014	-3.26712e-014	-2.33681e-014	-2.60151e-014	-1.35125e-014	-2.46844e-014	-1.46982e-014	-1.16064e-014	-9.24409e-015	-2.09785e-014	-1.99956e-014	6.71038e-016	-3.31853e-014	-1.45144e-014	-2.5669e-014	-2.1386e-014	-1.49151e-014
-9.37699e-015	-2.06545e-014	-6.39201e-015	-2.47346e-014	-1.72067e-014	-2.34887e-014	-1.67095e-014	-1.14148e-014	-2.00517e-014	-3.28949e-014	-2.32581e-014	-2.61423e-014	-1.34626e-014	-2.48548e-014	-1.49475e-014	-1.18368e-014	-9.62072e-015	-2.11973e-014	-2.0243e-014	5.414e-016	-3.32567e-014	-1.43627e-014	-2.57367e-014	-2.19265e-014	-1.49564e-014
-9.57398e-015	-2.0868e-014	-6.63461e-015	-2.49529e-014	-1.73894e-014	-2.37963e-014	-1.69046e-014	-1.15674e-014	-2.03906e-014	-3.31182e-014	-2.31396e-014	-2.62785e-014	-1.34238e-014	-2.50447e-014	-1.51916e-014	-1.20707e-014	-1.00079e-014	-2.1413e-014	-2.04664e-014	4.06e-016	-3.33173e-014	-1.42143e-014	-2.57976e-014	-2.24783e-014	-1.50256e-014
-9.7687e-015	-2.10794e-014	-6.89983e-015	-2.51821e-014	-1.75902e-014	-2.41032e-014	-1.71138e-014	-1.17311e-014	-2.07382e-014	-3.33407e-014	-2.30162e-014	-2.64232e-014	-1.33986e-014	-2.52558e-014	-1.54282e-014	-1.23065e-014	-1.04029e-014	-2.16253e-014	-2.06658e-014	2.65987e-016	-3.33685e-014	-1.40713e-014	-2.58531e-014	-2.30369e-014	-1.51234e-014
-9.96147e-015	-2.12901e-014	-7.18741e-015	-2.54213e-014	-1.78091e-014	-2.44075e-014	-1.73363e-014	-1.19029e-014	-2.10947e-014	-3.35627e-014	-2.28917e-014	-2.65761e-014	-1.33894e-014	-2.54892e-014	-1.56556e-014	-1.25425e-014	-1.08031e-014	-2.18346e-014	-2.08414e-014	1.22763e-016	-3.34111e-014	-1.3936e-014	-2.59053e-014	-2.35977e-014	-1.52495e-014
-1.01523e-014	-2.1501e-014	-7.49669e-015	-2.56685e-014	-1.80449e-014	-2.47076e-014	-1.7571e-014	-1.20808e-014	-2.14605e-014	-3.37843e-014	-2.27695e-014	-2.67366e-014	-1.33986e-014	-2.57455e-014	-1.58722e-014	-1.27776e-014	-1.12054e-014	-2.20407e-014	-2.09936e-014	-2.16543e-017	-3.34463e-014	-1.3811e-014	-2.59554e-014	-2.41558e-014	-1.54027e-014
-1.03414e-014	-2.17133e-014	-7.82751e-015	-2.5922e-014	-1.82962e-014	-2.50019e-014	-1.78169e-014	-1.22614e-014	-2.1835e-014	-3.40053e-014	-2.2654e-014	-2.69045e-014	-1.34288e-014	-2.60245e-014	-1.60767e-014	-1.30099e-014	-1.16077e-014	-2.22442e-014	-2.11218e-014	-1.65126e-016	-3.34758e-014	-1.36977e-014	-2.60048e-014	-2.47067e-014	-1.55825e-014
-1.05288e-014	-2.19287e-014	-8.17828e-015	-2.61793e-014	-1.85617e-014	-2.52888e-014	-1.80728e-014	-1.24433e-014	-2.22179e-014	-3.42261e-014	-2.25487e-014	-2.70804e-014	-1.34824e-014	-2.63266e-014	-1.62676e-014	-1.32376e-014	-1.2007e-014	-2.24452e-014	-2.12275e-014	-3.06928e-016	-3.35005e-014	-1.35986e-014	-2.60553e-014	-2.52463e-014	-1.57872e-014
-1.07147e-014	-2.2148e-014	-8.54729e-015	-2.64393e-014	-1.88396e-014	-2.55662e-014	-1.83369e-014	-1.26244e-014	-2.26088e-014	-3.44472e-014	-2.2457e-014	-2.72632e-014	-1.35609e-014	-2.66509e-014	-1.64438e-014	-1.34592e-014	-1.24003e-014	-2.26435e-014	-2.13112e-014	-4.44975e-016	-3.35217e-014	-1.35151e-014	-2.61084e-014	-2.57693e-014	-1.6015e-014
-1.08995e-014	-2.23722e-014	-8.93247e-015	-2.66997e-014	-1.91282e-014	-2.58326e-014	-1.86076e-014	-1.28022e-014	-2.30068e-014	-3.46683e-014	-2.23827e-014	-2.74527e-014	-1.3666e-014	-2.69967e-014	-1.66044e-014	-1.36731e-014	-1.27849e-014	-2.28393e-014	-2.13728e-014	-5.77021e-016	-3.35409e-014	-1.34491e-014	-2.61651e-014	-2.62725e-014	-1.62643e-014
-1.10828e-014	-2.26021e-014	-9.33122e-015	-2.69587e-014	-1.94249e-014	-2.60866e-014	-1.88837e-014	-1.29753e-014	-2.34114e-014	-3.48889e-014	-2.23298e-014	-2.76487e-014	-1.37991e-014	-2.73629e-014	-1.67473e-014	-1.38769e-014	-1.31578e-014	-2.30328e-014	-2.14141e-014	-7.01342e-016	-3.35598e-014	-1.34019e-014	-2.62263e-014	-2.67519e-014	-1.65327e-014
-1.12645e-014	-2.28379e-014	-9.74142e-015	-2.72141e-014	-1.9728e-014	-2.63269e-014	-1.9164e-014	-1.31424e-014	-2.38217e-014	-3.51092e-014	-2.23008e-014	-2.78517e-014	-1.39612e-014	-2.77477e-014	-1.68713e-014	-1.40694e-014	-1.35165e-014	-2.32243e-014	-2.14355e-014	-8.16367e-016	-3.35798e-014	-1.33747e-014	-2.62934e-014	-2.72038e-014	-1.68182e-014
-1.14447e-014	-2.30799e-014	-1.01602e-014	-2.74631e-014	-2.00354e-014	-2.65521e-014	-1.9446e-014	-1.33024e-014	-2.42367e-014	-3.53291e-014	-2.2299e-014	-2.80611e-014	-1.41534e-014	-2.81493e-014	-1.6976e-014	-1.42486e-014	-1.3859e-014	-2.34139e-014	-2.1437e-014	-9.20662e-016	-3.36015e-014	-1.33681e-014	-2.63676e-014	-2.76251e-014	-1.71178e-014
-1.16236e-014	-2.33285e-014	-1.05841e-014	-2.77039e-014	-2.03449e-014	-2.67612e-014	-1.97275e-014	-1.34549e-014	-2.46544e-014	-3.55491e-014	-2.23273e-014	-2.82756e-014	-1.43754e-014	-2.85655e-014	-1.70607e-014	-1.44131e-014	-1.41826e-014	-2.36018e-014	-2.14193e-014	-1.01277e-015	-3.36255e-014	-1.33831e-014	-2.64504e-014	-2.80132e-014	-1.74284e-014
-1.18006e-014	-2.35836e-014	-1.10105e-014	-2.79341e-014	-2.06535e-014	-2.69538e-014	-2.00076e-014	-1.35995e-014	-2.50741e-014	-3.57696e-014	-2.2388e-014	-2.84953e-014	-1.46275e-014	-2.89939e-014	-1.71245e-014	-1.4561e-014	-1.44853e-014	-2.37883e-014	-2.13838e-014	-1.09113e-015	-3.36533e-014	-1.34199e-014	-2.65425e-014	-2.83652e-014	-1.77472e-014
-1.1975e-014	-2.38449e-014	-1.1436e-014	-2.81518e-014	-2.09584e-014	-2.71287e-014	-2.0284e-014	-1.37365e-014	-2.54947e-014	-3.59907e-014	-2.24831e-014	-2.87202e-014	-1.4909e-014	-2.94317e-014	-1.71671e-014	-1.46907e-014	-1.47654e-014	-2.39739e-014	-2.13315e-014	-1.15482e-015	-3.3686e-014	-1.34784e-014	-2.66449e-014	-2.86795e-014	-1.80714e-014
-1.21461e-014	-2.41124e-014	-1.18577e-014	-2.8355e-014	-2.12572e-014	-2.72863e-014	-2.05551e-014	-1.38657e-014	-2.59152e-014	-3.62129e-014	-2.26147e-014	-2.89503e-014	-1.522e-014	-2.9876e-014	-1.71889e-014	-1.48015e-014	-1.50212e-014	-2.41583e-014	-2.12632e-014	-1.20321e-015	-3.3725e-014	-1.35596e-014	-2.67577e-014	-2.89541e-014	-1.83974e-014
-1.23139e-014	-2.43854e-014	-1.22722e-014	-2.85412e-014	-2.15473e-014	-2.74258e-014	-2.08201e-014	-1.39879e-014	-2.63339e-014	-3.64367e-014	-2.27838e-014	-2.91866e-014	-1.55593e-014	-3.03235e-014	-1.71899e-014	-1.48922e-014	-1.52513e-014	-2.43423e-014	-2.11794e-014	-1.2362e-015	-3.37711e-014	-1.36628e-014	-2.68815e-014	-2.91881e-014	-1.87224e-014
-1.24777e-014	-2.4663e-014	-1.26759e-014	-2.87085e-014	-2.18259e-014	-2.75471e-014	-2.10771e-014	-1.41047e-014	-2.67499e-014	-3.6662e-014	-2.29916e-014	-2.94295e-014	-1.59257e-014	-3.07717e-014	-1.71699e-014	-1.49617e-014	-1.54544e-014	-2.45263e-014	-2.10804e-014	-1.25298e-015	-3.38251e-014	-1.37874e-014	-2.70168e-014	-2.93803e-014	-1.90433e-014
-1.26373e-014	-2.49442e-014	-1.30654e-014	-2.88555e-014	-2.20901e-014	-2.76502e-014	-2.13243e-014	-1.42175e-014	-2.71624e-014	-3.68894e-014	-2.32384e-014	-2.9678e-014	-1.63169e-014	-3.12176e-014	-1.71291e-014	-1.50091e-014	-1.56292e-014	-2.47098e-014	-2.09673e-014	-1.25382e-015	-3.38879e-014	-1.3933e-014	-2.71635e-014	-2.95304e-014	-1.93575e-014
-1.27924e-014	-2.5228e-014	-1.34376e-014	-2.89808e-014	-2.23372e-014	-2.77355e-014	-2.15603e-014	-1.43275e-014	-2.75702e-014	-3.71195e-014	-2.3524e-014	-2.99332e-014	-1.67312e-014	-3.16582e-014	-1.70685e-014	-1.50334e-014	-1.57748e-014	-2.4893e-014	-2.08412e-014	-1.23965e-015	-3.39605e-014	-1.40986e-014	-2.7321e-014	-2.96391e-014	-1.9662e-014
-1.29422e-014	-2.55127e-014	-1.37886e-014	-2.90822e-014	-2.25647e-014	-2.78028e-014	-2.17839e-014	-1.44371e-014	-2.79723e-014	-3.73527e-014	-2.38472e-014	-3.01967e-014	-1.71659e-014	-3.20903e-014	-1.69889e-014	-1.50339e-014	-1.58906e-014	-2.50768e-014	-2.0703e-014	-1.21103e-015	-3.40434e-014	-1.42827e-014	-2.74881e-014	-2.97068e-014	-1.99541e-014
-1.30861e-014	-2.57971e-014	-1.41164e-014	-2.91586e-014	-2.27701e-014	-2.78529e-014	-2.1994e-014	-1.45488e-014	-2.83678e-014	-3.75888e-014	-2.42076e-014	-3.0469e-014	-1.76187e-014	-3.25106e-014	-1.68913e-014	-1.50098e-014	-1.5977e-014	-2.52618e-014	-2.05529e-014	-1.16774e-015	-3.41375e-014	-1.4484e-014	-2.76645e-014	-2.97354e-014	-2.02308e-014
-1.32237e-014	-2.60793e-014	-1.44185e-014	-2.92091e-014	-2.29515e-014	-2.78864e-014	-2.21895e-014	-1.46647e-014	-2.87567e-014	-3.78279e-014	-2.46044e-014	-3.07502e-014	-1.8087e-014	-3.29161e-014	-1.67767e-014	-1.49615e-014	-1.60333e-014	-2.54478e-014	-2.03914e-014	-1.11099e-015	-3.42437e-014	-1.47018e-014	-2.78494e-014	-2.97266e-014	-2.04903e-014
-1.33544e-014	-2.63581e-014	-1.46918e-014	-2.9233e-014	-2.31066e-014	-2.7904e-014	-2.23693e-014	-1.47877e-014	-2.91378e-014	-3.80715e-014	-2.50355e-014	-3.10403e-014	-1.85684e-014	-3.33046e-014	-1.66461e-014	-1.48889e-014	-1.60595e-014	-2.56352e-014	-2.02193e-014	-1.0419e-015	-3.43621e-014	-1.49344e-014	-2.80414e-014	-2.96823e-014	-2.07305e-014
-1.34783e-014	-2.66319e-014	-1.4934e-014	-2.923e-014	-2.32337e-014	-2.79064e-014	-2.25337e-014	-1.49216e-014	-2.9511e-014	-3.83207e-014	-2.54986e-014	-3.13401e-014	-1.90602e-014	-3.36735e-014	-1.65004e-014	-1.47923e-014	-1.60558e-014	-2.58244e-014	-2.00377e-014	-9.61759e-016	-3.44934e-014	-1.51799e-014	-2.82398e-014	-2.96044e-014	-2.09494e-014
-1.35945e-014	-2.68986e-014	-1.51431e-014	-2.91996e-014	-2.33313e-014	-2.78946e-014	-2.26818e-014	-1.50691e-014	-2.9876e-014	-3.8575e-014	-2.59908e-014	-3.16498e-014	-1.95588e-014	-3.40215e-014	-1.63408e-014	-1.46724e-014	-1.60227e-014	-2.6016e-014	-1.98479e-014	-8.72066e-016	-3.46384e-014	-1.5436e-014	-2.84435e-014	-2.94961e-014	-2.11466e-014
-1.37021e-014	-2.71564e-014	-1.53172e-014	-2.91415e-014	-2.3398e-014	-2.78696e-014	-2.28134e-014	-1.52323e-014	-3.02324e-014	-3.8835e-014	-2.65098e-014	-3.197e-014	-2.00611e-014	-3.4346e-014	-1.61689e-014	-1.45295e-014	-1.59614e-014	-2.62102e-014	-1.96498e-014	-7.74316e-016	-3.47974e-014	-1.57008e-014	-2.86508e-014	-2.93602e-014	-2.1321e-014
-1.38011e-014	-2.74039e-014	-1.54552e-014	-2.90562e-014	-2.34326e-014	-2.78327e-014	-2.2928e-014	-1.54145e-014	-3.05808e-014	-3.91005e-014	-2.70517e-014	-3.23015e-014	-2.05634e-014	-3.46452e-014	-1.59865e-014	-1.43647e-014	-1.58729e-014	-2.64073e-014	-1.94447e-014	-6.70218e-016	-3.49714e-014	-1.59719e-014	-2.88596e-014	-2.91999e-014	-2.1472e-014
-1.38911e-014	-2.76394e-014	-1.55561e-014	-2.89446e-014	-2.34347e-014	-2.7785e-014	-2.30257e-014	-1.56182e-014	-3.09217e-014	-3.93722e-014	-2.76131e-014	-3.26447e-014	-2.10623e-014	-3.49177e-014	-1.57948e-014	-1.41792e-014	-1.57593e-014	-2.6608e-014	-1.92334e-014	-5.60363e-016	-3.51603e-014	-1.62469e-014	-2.90685e-014	-2.90187e-014	-2.15999e-014
-1.39716e-014	-2.78616e-014	-1.56197e-014	-2.88075e-014	-2.34031e-014	-2.77276e-014	-2.31063e-014	-1.58461e-014	-3.12548e-014	-3.96506e-014	-2.81898e-014	-3.3001e-014	-2.15545e-014	-3.51633e-014	-1.5595e-014	-1.39743e-014	-1.56219e-014	-2.68126e-014	-1.90174e-014	-4.46124e-016	-3.5364e-014	-1.65239e-014	-2.92753e-014	-2.88206e-014	-2.17052e-014
-1.40427e-014	-2.80685e-014	-1.5646e-014	-2.86461e-014	-2.33379e-014	-2.76616e-014	-2.31706e-014	-1.61009e-014	-3.15809e-014	-3.99353e-014	-2.87776e-014	-3.33707e-014	-2.20367e-014	-3.53809e-014	-1.53887e-014	-1.37512e-014	-1.54625e-014	-2.70208e-014	-1.87977e-014	-3.30364e-016	-3.55833e-014	-1.68006e-014	-2.94786e-014	-2.86092e-014	-2.17876e-014
-1.4104e-014	-2.82587e-014	-1.56352e-014	-2.84609e-014	-2.32394e-014	-2.75879e-014	-2.32185e-014	-1.63848e-014	-3.19004e-014	-4.02265e-014	-2.93733e-014	-3.3754e-014	-2.25067e-014	-3.55699e-014	-1.51774e-014	-1.35109e-014	-1.52824e-014	-2.72326e-014	-1.85754e-014	-2.14001e-016	-3.58185e-014	-1.70743e-014	-2.9677e-014	-2.8388e-014	-2.18481e-014
-1.41558e-014	-2.84304e-014	-1.55881e-014	-2.82538e-014	-2.31081e-014	-2.7508e-014	-2.32503e-014	-1.6699e-014	-3.22143e-014	-4.05239e-014	-2.99729e-014	-3.41509e-014	-2.29611e-014	-3.57302e-014	-1.49626e-014	-1.32552e-014	-1.50842e-014	-2.74484e-014	-1.83512e-014	-9.87386e-017	-3.60693e-014	-1.7343e-014	-2.98689e-014	-2.81607e-014	-2.18879e-014
-1.41985e-014	-2.85826e-014	-1.55056e-014	-2.80263e-014	-2.29447e-014	-2.74236e-014	-2.32664e-014	-1.70449e-014	-3.25231e-014	-4.08275e-014	-3.05725e-014	-3.45615e-014	-2.33974e-014	-3.58615e-014	-1.47458e-014	-1.29855e-014	-1.48694e-014	-2.76682e-014	-1.81263e-014	1.45381e-017	-3.63359e-014	-1.76049e-014	-3.00528e-014	-2.79308e-014	-2.19083e-014
-1.42312e-014	-2.87145e-014	-1.53888e-014	-2.77806e-014	-2.27502e-014	-2.73357e-014	-2.32676e-014	-1.7424e-014	-3.28278e-014	-4.1137e-014	-3.11678e-014	-3.49851e-014	-2.38131e-014	-3.59647e-014	-1.45279e-014	-1.2704e-014	-1.464e-014	-2.78923e-014	-1.79022e-014	1.23835e-016	-3.66188e-014	-1.7858e-014	-3.02269e-014	-2.77021e-014	-2.19104e-014
-1.42538e-014	-2.88254e-014	-1.52393e-014	-2.75183e-014	-2.25262e-014	-2.72452e-014	-2.32545e-014	-1.78365e-014	-3.31303e-014	-4.14516e-014	-3.17548e-014	-3.54211e-014	-2.42058e-014	-3.60409e-014	-1.43102e-014	-1.24119e-014	-1.43979e-014	-2.81204e-014	-1.76804e-014	2.27905e-016	-3.69176e-014	-1.81001e-014	-3.03896e-014	-2.7478e-014	-2.18968e-014
-1.42672e-014	-2.89138e-014	-1.50586e-014	-2.72419e-014	-2.22741e-014	-2.71529e-014	-2.32278e-014	-1.82823e-014	-3.34315e-014	-4.17713e-014	-3.23301e-014	-3.58689e-014	-2.45738e-014	-3.60908e-014	-1.40933e-014	-1.21111e-014	-1.41457e-014	-2.83524e-014	-1.74619e-014	3.26195e-016	-3.72324e-014	-1.83296e-014	-3.05393e-014	-2.72613e-014	-2.18696e-014
-1.42712e-014	-2.89796e-014	-1.48488e-014	-2.69533e-014	-2.19958e-014	-2.70596e-014	-2.31877e-014	-1.87611e-014	-3.37322e-014	-4.20957e-014	-3.289e-014	-3.63275e-014	-2.49148e-014	-3.61159e-014	-1.38775e-014	-1.18033e-014	-1.38855e-014	-2.85884e-014	-1.72487e-014	4.17265e-016	-3.75631e-014	-1.85438e-014	-3.06749e-014	-2.70556e-014	-2.18312e-014
-1.42654e-014	-2.90217e-014	-1.46123e-014	-2.66548e-014	-2.16931e-014	-2.6966e-014	-2.31356e-014	-1.92717e-014	-3.40328e-014	-4.24234e-014	-3.34305e-014	-3.6796e-014	-2.52268e-014	-3.61177e-014	-1.36636e-014	-1.14898e-014	-1.36194e-014	-2.88275e-014	-1.70421e-014	5.01099e-016	-3.7909e-014	-1.87416e-014	-3.07954e-014	-2.68633e-014	-2.17834e-014
-1.42503e-014	-2.904e-014	-1.43513e-014	-2.63493e-014	-2.13682e-014	-2.68727e-014	-2.30713e-014	-1.98131e-014	-3.43339e-014	-4.27539e-014	-3.39486e-014	-3.72732e-014	-2.55082e-014	-3.60976e-014	-1.34524e-014	-1.11729e-014	-1.33491e-014	-2.90695e-014	-1.68433e-014	5.77554e-016	-3.82699e-014	-1.89221e-014	-3.09001e-014	-2.66871e-014	-2.17291e-014
-1.4226e-014	-2.90353e-014	-1.40687e-014	-2.60389e-014	-2.10238e-014	-2.67799e-014	-2.29957e-014	-2.03823e-014	-3.46369e-014	-4.30861e-014	-3.44408e-014	-3.77573e-014	-2.57583e-014	-3.60573e-014	-1.32441e-014	-1.08539e-014	-1.30766e-014	-2.93137e-014	-1.66536e-014	6.46851e-016	-3.86446e-014	-1.90838e-014	-3.09887e-014	-2.65292e-014	-2.16708e-014
-1.41925e-014	-2.90079e-014	-1.37671e-014	-2.57265e-014	-2.06624e-014	-2.6688e-014	-2.29096e-014	-2.09778e-014	-3.49419e-014	-4.34188e-014	-3.49045e-014	-3.82464e-014	-2.59764e-014	-3.59983e-014	-1.30394e-014	-1.05342e-014	-1.28048e-014	-2.95596e-014	-1.64742e-014	7.08496e-016	-3.90324e-014	-1.92256e-014	-3.10606e-014	-2.63909e-014	-2.16108e-014
-1.41505e-014	-2.89582e-014	-1.34495e-014	-2.54139e-014	-2.0286e-014	-2.65979e-014	-2.28139e-014	-2.15971e-014	-3.52494e-014	-4.37506e-014	-3.5337e-014	-3.87388e-014	-2.61623e-014	-3.59226e-014	-1.28375e-014	-1.02153e-014	-1.2536e-014	-2.98067e-014	-1.63071e-014	7.62008e-016	-3.94328e-014	-1.93468e-014	-3.11153e-014	-2.62736e-014	-2.15518e-014
-1.41009e-014	-2.88868e-014	-1.31188e-014	-2.51041e-014	-1.98981e-014	-2.65099e-014	-2.27092e-014	-2.22363e-014	-3.55598e-014	-4.40802e-014	-3.57367e-014	-3.92323e-014	-2.63152e-014	-3.58322e-014	-1.2639e-014	-9.89808e-015	-1.22717e-014	-3.00535e-014	-1.61541e-014	8.07781e-016	-3.9846e-014	-1.94473e-014	-3.11529e-014	-2.61787e-014	-2.14963e-014
-1.40441e-014	-2.87946e-014	-1.27781e-014	-2.4799e-014	-1.95016e-014	-2.64242e-014	-2.25968e-014	-2.28919e-014	-3.58731e-014	-4.44064e-014	-3.6102e-014	-3.97242e-014	-2.64346e-014	-3.57293e-014	-1.2443e-014	-9.58442e-015	-1.20138e-014	-3.02996e-014	-1.60161e-014	8.45934e-016	-4.02709e-014	-1.95268e-014	-3.11732e-014	-2.61068e-014	-2.14462e-014
-1.39797e-014	-2.86823e-014	-1.24297e-014	-2.45004e-014	-1.90989e-014	-2.63402e-014	-2.24764e-014	-2.35602e-014	-3.61902e-014	-4.47278e-014	-3.64315e-014	-4.02115e-014	-2.65214e-014	-3.56159e-014	-1.22492e-014	-9.27495e-015	-1.17636e-014	-3.05443e-014	-1.58949e-014	8.76772e-016	-4.07064e-014	-1.95853e-014	-3.11767e-014	-2.60573e-014	-2.14039e-014
-1.39077e-014	-2.85516e-014	-1.2076e-014	-2.42104e-014	-1.86928e-014	-2.62578e-014	-2.23483e-014	-2.42367e-014	-3.65108e-014	-4.50424e-014	-3.67239e-014	-4.0692e-014	-2.65757e-014	-3.54935e-014	-1.2057e-014	-8.97084e-015	-1.15231e-014	-3.07868e-014	-1.57918e-014	9.01281e-016	-4.11509e-014	-1.96236e-014	-3.11638e-014	-2.60305e-014	-2.13718e-014
-1.38283e-014	-2.84038e-014	-1.17201e-014	-2.39311e-014	-1.82858e-014	-2.61767e-014	-2.22134e-014	-2.49172e-014	-3.68334e-014	-4.53488e-014	-3.69794e-014	-4.11634e-014	-2.65982e-014	-3.53641e-014	-1.18658e-014	-8.67242e-015	-1.12938e-014	-3.10266e-014	-1.57078e-014	9.19776e-016	-4.16035e-014	-1.96411e-014	-3.11357e-014	-2.60259e-014	-2.13523e-014
-1.3742e-014	-2.82403e-014	-1.13644e-014	-2.36639e-014	-1.78807e-014	-2.60964e-014	-2.20717e-014	-2.55967e-014	-3.71584e-014	-4.56458e-014	-3.71981e-014	-4.16215e-014	-2.65903e-014	-3.5229e-014	-1.16747e-014	-8.38053e-015	-1.10761e-014	-3.12624e-014	-1.56443e-014	9.33594e-016	-4.20632e-014	-1.9639e-014	-3.10932e-014	-2.60424e-014	-2.13463e-014
-1.3649e-014	-2.80626e-014	-1.10115e-014	-2.341e-014	-1.74798e-014	-2.60165e-014	-2.19237e-014	-2.62702e-014	-3.74855e-014	-4.59317e-014	-3.73804e-014	-4.20629e-014	-2.65534e-014	-3.50892e-014	-1.14822e-014	-8.09565e-015	-1.08716e-014	-3.14933e-014	-1.56017e-014	9.43482e-016	-4.25288e-014	-1.96187e-014	-3.1038e-014	-2.60788e-014	-2.13556e-014
-1.35497e-014	-2.78719e-014	-1.06629e-014	-2.31702e-014	-1.70853e-014	-2.59361e-014	-2.17697e-014	-2.6933e-014	-3.78131e-014	-4.62049e-014	-3.7527e-014	-4.2485e-014	-2.64885e-014	-3.49467e-014	-1.12876e-014	-7.81836e-015	-1.06812e-014	-3.17183e-014	-1.55806e-014	9.49978e-016	-4.29989e-014	-1.95807e-014	-3.09708e-014	-2.61334e-014	-2.1381e-014
-1.34445e-014	-2.76701e-014	-1.03205e-014	-2.29456e-014	-1.66996e-014	-2.58556e-014	-2.16098e-014	-2.758e-014	-3.81405e-014	-4.64641e-014	-3.7638e-014	-4.28842e-014	-2.63966e-014	-3.48027e-014	-1.10898e-014	-7.54861e-015	-1.05057e-014	-3.19361e-014	-1.55817e-014	9.53691e-016	-4.34716e-014	-1.95259e-014	-3.08931e-014	-2.62048e-014	-2.14233e-014
-1.33336e-014	-2.74588e-014	-9.98657e-015	-2.27374e-014	-1.6324e-014	-2.57742e-014	-2.14443e-014	-2.82058e-014	-3.84667e-014	-4.67074e-014	-3.77146e-014	-4.32578e-014	-2.62793e-014	-3.46579e-014	-1.08879e-014	-7.28665e-015	-1.03462e-014	-3.21461e-014	-1.5605e-014	9.54775e-016	-4.39445e-014	-1.94557e-014	-3.08066e-014	-2.62905e-014	-2.14835e-014
-1.32172e-014	-2.7239e-014	-9.66235e-015	-2.25459e-014	-1.596e-014	-2.56919e-014	-2.12726e-014	-2.88057e-014	-3.87898e-014	-4.69333e-014	-3.77584e-014	-4.36024e-014	-2.6138e-014	-3.45127e-014	-1.06812e-014	-7.03255e-015	-1.0203e-014	-3.23471e-014	-1.56507e-014	9.54368e-016	-4.4416e-014	-1.93721e-014	-3.07132e-014	-2.63885e-014	-2.15616e-014
-1.30951e-014	-2.7012e-014	-9.34911e-015	-2.23709e-014	-1.56096e-014	-2.56076e-014	-2.10951e-014	-2.9375e-014	-3.91084e-014	-4.71412e-014	-3.77717e-014	-4.39151e-014	-2.59748e-014	-3.43674e-014	-1.04679e-014	-6.7864e-015	-1.00761e-014	-3.25377e-014	-1.57188e-014	9.53699e-016	-4.48843e-014	-1.92769e-014	-3.06143e-014	-2.64963e-014	-2.16575e-014
-1.2968e-014	-2.67798e-014	-9.04796e-015	-2.2212e-014	-1.52744e-014	-2.55198e-014	-2.09115e-014	-2.99101e-014	-3.94211e-014	-4.73293e-014	-3.77566e-014	-4.41929e-014	-2.57912e-014	-3.42228e-014	-1.02472e-014	-6.54821e-015	-9.96515e-015	-3.27175e-014	-1.58086e-014	9.5326e-016	-4.53475e-014	-1.91719e-014	-3.05117e-014	-2.66117e-014	-2.17705e-014
-1.28363e-014	-2.65438e-014	-8.75956e-015	-2.20692e-014	-1.49551e-014	-2.54281e-014	-2.07214e-014	-3.04071e-014	-3.9726e-014	-4.74971e-014	-3.77153e-014	-4.4433e-014	-2.5589e-014	-3.40794e-014	-1.00181e-014	-6.31736e-015	-9.87077e-015	-3.28857e-014	-1.59198e-014	9.52823e-016	-4.58035e-014	-1.90599e-014	-3.04068e-014	-2.6732e-014	-2.19003e-014
-1.27005e-014	-2.63055e-014	-8.4851e-015	-2.19418e-014	-1.46524e-014	-2.53319e-014	-2.05248e-014	-3.08622e-014	-4.00212e-014	-4.7644e-014	-3.76497e-014	-4.46337e-014	-2.53698e-014	-3.39368e-014	-9.77981e-015	-6.09312e-015	-9.79317e-015	-3.30415e-014	-1.6051e-014	9.52581e-016	-4.62505e-014	-1.89426e-014	-3.03014e-014	-2.68542e-014	-2.20457e-014
-1.2561e-014	-2.60658e-014	-8.22477e-015	-2.18291e-014	-1.43675e-014	-2.52302e-014	-2.03215e-014	-3.12729e-014	-4.03049e-014	-4.77688e-014	-3.75621e-014	-4.47922e-014	-2.51364e-014	-3.37953e-014	-9.53125e-015	-5.87552e-015	-9.73131e-015	-3.31845e-014	-1.62013e-014	9.5292e-016	-4.66868e-014	-1.88214e-014	-3.01979e-014	-2.6976e-014	-2.22058e-014
-1.24183e-014	-2.58259e-014	-7.97827e-015	-2.17301e-014	-1.41001e-014	-2.51223e-014	-2.01117e-014	-3.16359e-014	-4.0576e-014	-4.78716e-014	-3.74546e-014	-4.49066e-014	-2.48902e-014	-3.3655e-014	-9.27147e-015	-5.66389e-015	-9.68489e-015	-3.33135e-014	-1.63696e-014	9.53991e-016	-4.71101e-014	-1.86976e-014	-3.00981e-014	-2.70953e-014	-2.23796e-014
-1.22727e-014	-2.55868e-014	-7.74569e-015	-2.16431e-014	-1.38505e-014	-2.50076e-014	-1.98958e-014	-3.1949e-014	-4.08329e-014	-4.79517e-014	-3.73299e-014	-4.49754e-014	-2.46323e-014	-3.35154e-014	-9.00101e-015	-5.45767e-015	-9.65283e-015	-3.34285e-014	-1.65545e-014	9.56061e-016	-4.75181e-014	-1.85738e-014	-3.00036e-014	-2.72097e-014	-2.25655e-014
-1.21249e-014	-2.53498e-014	-7.52692e-015	-2.15668e-014	-1.36184e-014	-2.48853e-014	-1.96737e-014	-3.22108e-014	-4.1073e-014	-4.80089e-014	-3.71907e-014	-4.49974e-014	-2.43651e-014	-3.33759e-014	-8.71928e-015	-5.25622e-015	-9.63418e-015	-3.35288e-014	-1.67543e-014	9.58718e-016	-4.791e-014	-1.84523e-014	-2.99153e-014	-2.73168e-014	-2.27621e-014
-1.1975e-014	-2.51156e-014	-7.32128e-015	-2.14999e-014	-1.34033e-014	-2.47549e-014	-1.94452e-014	-3.24201e-014	-4.12936e-014	-4.80426e-014	-3.70396e-014	-4.49719e-014	-2.40905e-014	-3.32365e-014	-8.42591e-015	-5.05901e-015	-9.62831e-015	-3.36136e-014	-1.69671e-014	9.61761e-016	-4.8284e-014	-1.83348e-014	-2.98356e-014	-2.74142e-014	-2.29678e-014
-1.18233e-014	-2.48847e-014	-7.12836e-015	-2.14404e-014	-1.3205e-014	-2.4616e-014	-1.92102e-014	-3.25758e-014	-4.14939e-014	-4.80528e-014	-3.68788e-014	-4.48987e-014	-2.38105e-014	-3.30966e-014	-8.12076e-015	-4.86552e-015	-9.63474e-015	-3.36824e-014	-1.71913e-014	9.6524e-016	-4.86387e-014	-1.82232e-014	-2.97663e-014	-2.75007e-014	-2.31803e-014
-1.16702e-014	-2.46576e-014	-6.94762e-015	-2.13866e-014	-1.30222e-014	-2.44678e-014	-1.89695e-014	-3.26776e-014	-4.16726e-014	-4.80407e-014	-3.67107e-014	-4.47777e-014	-2.35266e-014	-3.29562e-014	-7.8048e-015	-4.67545e-015	-9.65233e-015	-3.37355e-014	-1.74245e-014	9.68822e-016	-4.89728e-014	-1.81199e-014	-2.97085e-014	-2.75748e-014	-2.33973e-014
-1.15168e-014	-2.44352e-014	-6.7787e-015	-2.13367e-014	-1.2854e-014	-2.43106e-014	-1.87236e-014	-3.27263e-014	-4.18287e-014	-4.80061e-014	-3.65374e-014	-4.46098e-014	-2.3241e-014	-3.28147e-014	-7.47793e-015	-4.48795e-015	-9.67948e-015	-3.37732e-014	-1.76638e-014	9.72078e-016	-4.92845e-014	-1.80265e-014	-2.96627e-014	-2.7635e-014	-2.3617e-014
-1.13641e-014	-2.42178e-014	-6.62046e-015	-2.12886e-014	-1.26995e-014	-2.41441e-014	-1.84734e-014	-3.27231e-014	-4.19606e-014	-4.79501e-014	-3.63607e-014	-4.43959e-014	-2.29551e-014	-3.26711e-014	-7.14025e-015	-4.30261e-015	-9.71485e-015	-3.37957e-014	-1.79063e-014	9.74122e-016	-4.95733e-014	-1.79443e-014	-2.96295e-014	-2.76803e-014	-2.38376e-014
-1.12129e-014	-2.40058e-014	-6.47167e-015	-2.12399e-014	-1.25573e-014	-2.39678e-014	-1.82189e-014	-3.26691e-014	-4.20675e-014	-4.78738e-014	-3.61826e-014	-4.4138e-014	-2.26697e-014	-3.25258e-014	-6.79276e-015	-4.11926e-015	-9.75703e-015	-3.38027e-014	-1.81503e-014	9.74603e-016	-4.98377e-014	-1.78747e-014	-2.96096e-014	-2.77101e-014	-2.4057e-014
-1.10636e-014	-2.37993e-014	-6.33188e-015	-2.11893e-014	-1.24261e-014	-2.37817e-014	-1.79609e-014	-3.25661e-014	-4.21486e-014	-4.77779e-014	-3.60047e-014	-4.3838e-014	-2.23859e-014	-3.23782e-014	-6.43637e-015	-3.93714e-015	-9.8048e-015	-3.37949e-014	-1.8393e-014	9.73023e-016	-5.00769e-014	-1.78197e-014	-2.96036e-014	-2.77242e-014	-2.42724e-014
-1.09171e-014	-2.3598e-014	-6.20047e-015	-2.11346e-014	-1.23043e-014	-2.3586e-014	-1.77001e-014	-3.24164e-014	-4.22039e-014	-4.76637e-014	-3.58287e-014	-4.34979e-014	-2.2105e-014	-3.2228e-014	-6.07236e-015	-3.75579e-015	-9.85713e-015	-3.37719e-014	-1.86318e-014	9.68419e-016	-5.02905e-014	-1.77808e-014	-2.96122e-014	-2.77226e-014	-2.44823e-014
-1.0774e-014	-2.34015e-014	-6.07627e-015	-2.10744e-014	-1.21911e-014	-2.33802e-014	-1.74377e-014	-3.22235e-014	-4.2233e-014	-4.75321e-014	-3.56554e-014	-4.31201e-014	-2.18281e-014	-3.20748e-014	-5.70165e-015	-3.57493e-015	-9.91173e-015	-3.3734e-014	-1.88638e-014	9.59846e-016	-5.04786e-014	-1.77588e-014	-2.96355e-014	-2.77056e-014	-2.46849e-014
-1.06349e-014	-2.32102e-014	-5.95851e-015	-2.10071e-014	-1.2085e-014	-2.31644e-014	-1.71748e-014	-3.19907e-014	-4.2236e-014	-4.73848e-014	-3.54857e-014	-4.27078e-014	-2.15563e-014	-3.19193e-014	-5.32588e-015	-3.39538e-015	-9.96688e-015	-3.36821e-014	-1.90872e-014	9.47404e-016	-5.06408e-014	-1.77539e-014	-2.96737e-014	-2.76744e-014	-2.48785e-014
-1.05008e-014	-2.30245e-014	-5.84619e-015	-2.09308e-014	-1.19847e-014	-2.29389e-014	-1.69126e-014	-3.17223e-014	-4.22126e-014	-4.72233e-014	-3.53204e-014	-4.22643e-014	-2.12907e-014	-3.17614e-014	-4.94628e-015	-3.21675e-015	-1.00215e-014	-3.36172e-014	-1.9299e-014	9.30645e-016	-5.07777e-014	-1.77663e-014	-2.97258e-014	-2.76297e-014	-2.50617e-014
-1.03724e-014	-2.28445e-014	-5.73855e-015	-2.08439e-014	-1.18884e-014	-2.27042e-014	-1.66525e-014	-3.14221e-014	-4.21633e-014	-4.70492e-014	-3.51597e-014	-4.17933e-014	-2.10326e-014	-3.16008e-014	-4.56501e-015	-3.03885e-015	-1.00742e-014	-3.35402e-014	-1.9497e-014	9.08956e-016	-5.08897e-014	-1.77964e-014	-2.97911e-014	-2.75729e-014	-2.52326e-014
-1.02504e-014	-2.26694e-014	-5.63537e-015	-2.07461e-014	-1.17946e-014	-2.2461e-014	-1.63953e-014	-3.1095e-014	-4.20889e-014	-4.68639e-014	-3.50035e-014	-4.1299e-014	-2.0783e-014	-3.14383e-014	-4.18376e-015	-2.86221e-015	-1.01225e-014	-3.34514e-014	-1.96789e-014	8.81995e-016	-5.09778e-014	-1.78446e-014	-2.98698e-014	-2.75062e-014	-2.53901e-014
-1.01355e-014	-2.24988e-014	-5.5362e-015	-2.06359e-014	-1.17026e-014	-2.22097e-014	-1.61427e-014	-3.07441e-014	-4.199e-014	-4.66693e-014	-3.48517e-014	-4.07855e-014	-2.05431e-014	-3.12742e-014	-3.80415e-015	-2.68615e-015	-1.01655e-014	-3.33519e-014	-1.98424e-014	8.49121e-016	-5.10426e-014	-1.79106e-014	-2.99612e-014	-2.74311e-014	-2.55331e-014
-1.00289e-014	-2.2333e-014	-5.44053e-015	-2.05126e-014	-1.16108e-014	-2.19517e-014	-1.58964e-014	-3.0374e-014	-4.18679e-014	-4.64664e-014	-3.47049e-014	-4.02571e-014	-2.03133e-014	-3.11094e-014	-3.42806e-015	-2.51136e-015	-1.02016e-014	-3.32427e-014	-1.99865e-014	8.10544e-016	-5.10854e-014	-1.79949e-014	-3.00647e-014	-2.73494e-014	-2.56609e-014
-9.93137e-015	-2.21718e-014	-5.34878e-015	-2.0376e-014	-1.15182e-014	-2.16877e-014	-1.56579e-014	-2.99893e-014	-4.17245e-014	-4.62569e-014	-3.45628e-014	-3.97185e-014	-2.00938e-014	-3.09444e-014	-3.05768e-015	-2.33766e-015	-1.02298e-014	-3.31251e-014	-2.01094e-014	7.66928e-016	-5.11077e-014	-1.8097e-014	-3.01791e-014	-2.72638e-014	-2.5773e-014
-9.84369e-015	-2.20156e-014	-5.26051e-015	-2.02253e-014	-1.14243e-014	-2.14182e-014	-1.5429e-014	-2.95942e-014	-4.15615e-014	-4.6042e-014	-3.44249e-014	-3.91746e-014	-1.98854e-014	-3.07804e-014	-2.69487e-015	-2.16524e-015	-1.02484e-014	-3.29995e-014	-2.02099e-014	7.1849e-016	-5.11113e-014	-1.82161e-014	-3.03044e-014	-2.71769e-014	-2.58687e-014
-9.76645e-015	-2.18656e-014	-5.17597e-015	-2.0061e-014	-1.13282e-014	-2.11445e-014	-1.52112e-014	-2.9194e-014	-4.13804e-014	-4.58235e-014	-3.42908e-014	-3.86301e-014	-1.9689e-014	-3.06182e-014	-2.34168e-015	-1.99454e-015	-1.02557e-014	-3.28677e-014	-2.02868e-014	6.65612e-016	-5.1098e-014	-1.83519e-014	-3.04392e-014	-2.70913e-014	-2.59481e-014
-9.69979e-015	-2.1722e-014	-5.09483e-015	-1.98832e-014	-1.12291e-014	-2.08676e-014	-1.50064e-014	-2.87931e-014	-4.11833e-014	-4.56034e-014	-3.41595e-014	-3.80894e-014	-1.95049e-014	-3.04592e-014	-1.99991e-015	-1.82565e-015	-1.02505e-014	-3.27313e-014	-2.03393e-014	6.08876e-016	-5.10695e-014	-1.85042e-014	-3.05824e-014	-2.70095e-014	-2.60117e-014
-9.64415e-015	-2.15849e-014	-5.0176e-015	-1.96924e-014	-1.11274e-014	-2.05888e-014	-1.48159e-014	-2.83953e-014	-4.09722e-014	-4.53829e-014	-3.40306e-014	-3.75569e-014	-1.93336e-014	-3.03046e-014	-1.67188e-015	-1.6592e-015	-1.02312e-014	-3.25912e-014	-2.03673e-014	5.48695e-016	-5.10278e-014	-1.86713e-014	-3.0733e-014	-2.69338e-014	-2.60601e-014
-9.59983e-015	-2.14546e-014	-4.9441e-015	-1.94898e-014	-1.10222e-014	-2.03088e-014	-1.46412e-014	-2.80056e-014	-4.07499e-014	-4.51632e-014	-3.39032e-014	-3.70374e-014	-1.91753e-014	-3.01551e-014	-1.35977e-015	-1.49593e-015	-1.01971e-014	-3.24485e-014	-2.03711e-014	4.86411e-016	-5.0975e-014	-1.8852e-014	-3.08895e-014	-2.68676e-014	-2.60939e-014
-9.56675e-015	-2.13318e-014	-4.87435e-015	-1.92765e-014	-1.09138e-014	-2.00284e-014	-1.44845e-014	-2.76273e-014	-4.05188e-014	-4.49449e-014	-3.37765e-014	-3.65346e-014	-1.90305e-014	-3.00115e-014	-1.06524e-015	-1.33604e-015	-1.01471e-014	-3.23046e-014	-2.03509e-014	4.23201e-016	-5.09139e-014	-1.90448e-014	-3.10509e-014	-2.68133e-014	-2.61136e-014
-9.54507e-015	-2.1217e-014	-4.80885e-015	-1.90535e-014	-1.08023e-014	-1.97488e-014	-1.43465e-014	-2.72636e-014	-4.02813e-014	-4.47286e-014	-3.36495e-014	-3.60529e-014	-1.88996e-014	-2.98758e-014	-7.89511e-016	-1.18012e-015	-1.00807e-014	-3.21605e-014	-2.03065e-014	3.60476e-016	-5.08463e-014	-1.92483e-014	-3.1216e-014	-2.67737e-014	-2.61203e-014
-9.53523e-015	-2.11106e-014	-4.74773e-015	-1.88223e-014	-1.06884e-014	-1.94715e-014	-1.42296e-014	-2.69177e-014	-4.004e-014	-4.45155e-014	-3.3522e-014	-3.55959e-014	-1.87831e-014	-2.97483e-014	-5.34777e-016	-1.02892e-015	-9.99736e-015	-3.20172e-014	-2.02388e-014	2.99352e-016	-5.0775e-014	-1.94608e-014	-3.13838e-014	-2.6751e-014	-2.61146e-014
-9.53651e-015	-2.10131e-014	-4.69133e-015	-1.85852e-014	-1.05726e-014	-1.91979e-014	-1.41351e-014	-2.65931e-014	-3.97974e-014	-4.43065e-014	-3.33932e-014	-3.51669e-014	-1.86811e-014	-2.963e-014	-3.0255e-016	-8.82737e-016	-9.89729e-015	-3.18758e-014	-2.01489e-014	2.41266e-016	-5.07027e-014	-1.96811e-014	-3.1553e-014	-2.67474e-014	-2.60978e-014
-9.54881e-015	-2.09252e-014	-4.64043e-015	-1.83442e-014	-1.04555e-014	-1.89299e-014	-1.40642e-014	-2.62925e-014	-3.95567e-014	-4.41019e-014	-3.32631e-014	-3.47691e-014	-1.85943e-014	-2.95216e-014	-9.4242e-017	-7.42436e-016	-9.78025e-015	-3.17379e-014	-2.00385e-014	1.87711e-016	-5.06314e-014	-1.99073e-014	-3.17227e-014	-2.67651e-014	-2.60722e-014
-9.57222e-015	-2.08475e-014	-4.59492e-015	-1.8101e-014	-1.0338e-014	-1.86693e-014	-1.40183e-014	-2.60176e-014	-3.93209e-014	-4.39023e-014	-3.31308e-014	-3.44052e-014	-1.85226e-014	-2.94238e-014	8.92398e-017	-6.08809e-016	-9.64591e-015	-3.16047e-014	-1.99087e-014	1.39934e-016	-5.05633e-014	-2.01382e-014	-3.18925e-014	-2.68059e-014	-2.60391e-014
-9.60628e-015	-2.07803e-014	-4.55549e-015	-1.78583e-014	-1.02211e-014	-1.84175e-014	-1.39983e-014	-2.57703e-014	-3.90913e-014	-4.37079e-014	-3.29956e-014	-3.40765e-014	-1.84662e-014	-2.93376e-014	2.46227e-016	-4.81888e-016	-9.49458e-015	-3.14771e-014	-1.97615e-014	9.9584e-017	-5.05013e-014	-2.03735e-014	-3.20611e-014	-2.68713e-014	-2.60001e-014
-9.65029e-015	-2.07241e-014	-4.52239e-015	-1.76181e-014	-1.01057e-014	-1.81759e-014	-1.40046e-014	-2.55523e-014	-3.88694e-014	-4.35189e-014	-3.28572e-014	-3.37847e-014	-1.8426e-014	-2.92633e-014	3.75843e-016	-3.62298e-016	-9.32719e-015	-3.13562e-014	-1.95985e-014	6.89937e-017	-5.04474e-014	-2.06117e-014	-3.22282e-014	-2.69625e-014	-2.59574e-014
-9.70343e-015	-2.06795e-014	-4.49587e-015	-1.73829e-014	-9.99326e-015	-1.79462e-014	-1.4038e-014	-2.53642e-014	-3.86575e-014	-4.33351e-014	-3.2716e-014	-3.35324e-014	-1.84017e-014	-2.9201e-014	4.77308e-016	-2.50925e-016	-9.14368e-015	-3.12429e-014	-1.94221e-014	4.93537e-017	-5.0404e-014	-2.08508e-014	-3.23932e-014	-2.70804e-014	-2.59124e-014
-9.76508e-015	-2.06473e-014	-4.47579e-015	-1.71556e-014	-9.8849e-015	-1.77299e-014	-1.40984e-014	-2.52066e-014	-3.84582e-014	-4.31564e-014	-3.25717e-014	-3.33205e-014	-1.83928e-014	-2.9151e-014	5.50069e-016	-1.4817e-016	-8.94494e-015	-3.1138e-014	-1.92344e-014	4.25138e-017	-5.03723e-014	-2.10896e-014	-3.25551e-014	-2.72261e-014	-2.58668e-014
-9.8342e-015	-2.0628e-014	-4.46256e-015	-1.69386e-014	-9.7821e-015	-1.75281e-014	-1.41864e-014	-2.50798e-014	-3.82723e-014	-4.29824e-014	-3.24249e-014	-3.31494e-014	-1.83999e-014	-2.91133e-014	5.93893e-016	-5.4418e-017	-8.73217e-015	-3.10427e-014	-1.90381e-014	4.99458e-017	-5.03536e-014	-2.13276e-014	-3.27138e-014	-2.73998e-014	-2.58227e-014
-9.90985e-015	-2.0622e-014	-4.45575e-015	-1.67343e-014	-9.68623e-015	-1.73426e-014	-1.43017e-014	-2.49842e-014	-3.81016e-014	-4.2813e-014	-3.22767e-014	-3.3019e-014	-1.84225e-014	-2.9087e-014	6.08401e-016	2.99873e-017	-8.50645e-015	-3.09579e-014	-1.88357e-014	7.32851e-017	-5.03491e-014	-2.15637e-014	-3.28687e-014	-2.76017e-014	-2.57816e-014
-9.99134e-015	-2.06292e-014	-4.45521e-015	-1.65448e-014	-9.59863e-015	-1.71743e-014	-1.44441e-014	-2.49195e-014	-3.79467e-014	-4.26477e-014	-3.21274e-014	-3.29283e-014	-1.84608e-014	-2.90723e-014	5.9387e-016	1.0441e-016	-8.26949e-015	-3.08842e-014	-1.86294e-014	1.12927e-016	-5.03601e-014	-2.17968e-014	-3.30198e-014	-2.78312e-014	-2.57456e-014
-1.00771e-014	-2.06497e-014	-4.46119e-015	-1.63725e-014	-9.52049e-015	-1.70248e-014	-1.46133e-014	-2.48848e-014	-3.78089e-014	-4.24859e-014	-3.1977e-014	-3.28765e-014	-1.85144e-014	-2.90687e-014	5.50119e-016	1.68677e-016	-8.02298e-015	-3.08222e-014	-1.84218e-014	1.70385e-016	-5.03874e-014	-2.20263e-014	-3.31675e-014	-2.80881e-014	-2.57161e-014
-1.01665e-014	-2.06838e-014	-4.47275e-015	-1.62198e-014	-9.45368e-015	-1.6895e-014	-1.48082e-014	-2.48793e-014	-3.76891e-014	-4.23271e-014	-3.18266e-014	-3.28624e-014	-1.85831e-014	-2.90753e-014	4.77793e-016	2.22379e-016	-7.76856e-015	-3.07721e-014	-1.82162e-014	2.46407e-016	-5.04318e-014	-2.2252e-014	-3.3311e-014	-2.83708e-014	-2.56947e-014
-1.02584e-014	-2.07313e-014	-4.48977e-015	-1.60883e-014	-9.39982e-015	-1.67859e-014	-1.5028e-014	-2.49023e-014	-3.75877e-014	-4.21708e-014	-3.16778e-014	-3.28846e-014	-1.86663e-014	-2.90908e-014	3.7764e-016	2.64876e-016	-7.50816e-015	-3.07343e-014	-1.80147e-014	3.41214e-016	-5.04932e-014	-2.2473e-014	-3.34508e-014	-2.86788e-014	-2.56828e-014
-1.03515e-014	-2.07921e-014	-4.51182e-015	-1.59798e-014	-9.35997e-015	-1.66985e-014	-1.52715e-014	-2.4952e-014	-3.75045e-014	-4.20162e-014	-3.1532e-014	-3.2941e-014	-1.87646e-014	-2.91138e-014	2.50399e-016	2.96149e-016	-7.24372e-015	-3.07087e-014	-1.78197e-014	4.54893e-016	-5.0572e-014	-2.2689e-014	-3.35873e-014	-2.901e-014	-2.5682e-014
-1.04452e-014	-2.08654e-014	-4.53846e-015	-1.58967e-014	-9.33515e-015	-1.66337e-014	-1.55378e-014	-2.50268e-014	-3.74397e-014	-4.1863e-014	-3.13907e-014	-3.30291e-014	-1.8877e-014	-2.91432e-014	9.65987e-017	3.16265e-016	-6.97768e-015	-3.06959e-014	-1.76341e-014	5.88121e-016	-5.06681e-014	-2.28995e-014	-3.3721e-014	-2.9363e-014	-2.56936e-014
-1.05382e-014	-2.0951e-014	-4.56903e-015	-1.58401e-014	-9.32633e-015	-1.65928e-014	-1.58253e-014	-2.51256e-014	-3.7393e-014	-4.17107e-014	-3.1255e-014	-3.3146e-014	-1.90027e-014	-2.91777e-014	-8.31024e-017	3.2479e-016	-6.71171e-015	-3.06964e-014	-1.74598e-014	7.40272e-016	-5.07812e-014	-2.31046e-014	-3.38517e-014	-2.97354e-014	-2.57189e-014
-1.06296e-014	-2.10481e-014	-4.60312e-015	-1.58111e-014	-9.33513e-015	-1.65762e-014	-1.6132e-014	-2.52462e-014	-3.73639e-014	-4.15593e-014	-3.11262e-014	-3.32889e-014	-1.91413e-014	-2.92153e-014	-2.87835e-016	3.21559e-016	-6.44909e-015	-3.07094e-014	-1.72987e-014	9.11006e-016	-5.09105e-014	-2.33038e-014	-3.39794e-014	-3.01248e-014	-2.57591e-014
-1.07184e-014	-2.11558e-014	-4.63934e-015	-1.58104e-014	-9.36224e-015	-1.6584e-014	-1.64557e-014	-2.53866e-014	-3.73515e-014	-4.14085e-014	-3.10065e-014	-3.34552e-014	-1.92925e-014	-2.92552e-014	-5.1644e-016	3.06475e-016	-6.19186e-015	-3.07353e-014	-1.7152e-014	1.10041e-015	-5.10549e-014	-2.34974e-014	-3.41047e-014	-3.05284e-014	-2.58145e-014
-1.08034e-014	-2.12735e-014	-4.67688e-015	-1.58388e-014	-9.40866e-015	-1.66172e-014	-1.67947e-014	-2.55446e-014	-3.73553e-014	-4.12589e-014	-3.08972e-014	-3.36413e-014	-1.94553e-014	-2.92954e-014	-7.67739e-016	2.79446e-016	-5.9426e-015	-3.07735e-014	-1.70211e-014	1.30751e-015	-5.12135e-014	-2.36861e-014	-3.42274e-014	-3.09432e-014	-2.58862e-014
-1.08842e-014	-2.13998e-014	-4.71505e-015	-1.58965e-014	-9.47566e-015	-1.66756e-014	-1.71468e-014	-2.57181e-014	-3.73739e-014	-4.11108e-014	-3.07997e-014	-3.38445e-014	-1.96287e-014	-2.93339e-014	-1.04044e-015	2.41165e-016	-5.70401e-015	-3.08233e-014	-1.69066e-014	1.53074e-015	-5.13848e-014	-2.38692e-014	-3.43479e-014	-3.13665e-014	-2.59744e-014
-1.09596e-014	-2.15334e-014	-4.75285e-015	-1.59837e-014	-9.56367e-015	-1.67591e-014	-1.75093e-014	-2.59051e-014	-3.74055e-014	-4.09644e-014	-3.07162e-014	-3.40619e-014	-1.98125e-014	-2.9369e-014	-1.33269e-015	1.9111e-016	-5.47871e-015	-3.08849e-014	-1.68101e-014	1.76851e-015	-5.15665e-014	-2.40471e-014	-3.44667e-014	-3.17959e-014	-2.60792e-014
-1.10288e-014	-2.16738e-014	-4.78932e-015	-1.61e-014	-9.67288e-015	-1.68678e-014	-1.78803e-014	-2.61041e-014	-3.74488e-014	-4.08208e-014	-3.06482e-014	-3.42898e-014	-2.00052e-014	-2.9399e-014	-1.64285e-015	1.29528e-016	-5.26889e-015	-3.09573e-014	-1.67328e-014	2.01949e-015	-5.1757e-014	-2.42205e-014	-3.45837e-014	-3.22285e-014	-2.62012e-014
-1.10911e-014	-2.18195e-014	-4.82323e-015	-1.62449e-014	-9.80354e-015	-1.70011e-014	-1.82572e-014	-2.63126e-014	-3.75027e-014	-4.06798e-014	-3.05968e-014	-3.45254e-014	-2.02059e-014	-2.94223e-014	-1.96963e-015	5.66458e-017	-5.07662e-015	-3.10401e-014	-1.66752e-014	2.28174e-015	-5.1955e-014	-2.43906e-014	-3.46993e-014	-3.26613e-014	-2.63402e-014
-1.11465e-014	-2.19686e-014	-4.85374e-015	-1.64176e-014	-9.95634e-015	-1.71581e-014	-1.86371e-014	-2.65292e-014	-3.75656e-014	-4.05424e-014	-3.05636e-014	-3.47659e-014	-2.04134e-014	-2.94374e-014	-2.31116e-015	-2.73925e-017	-4.90392e-015	-3.11321e-014	-1.6637e-014	2.553e-015	-5.21589e-014	-2.45583e-014	-3.48132e-014	-3.30914e-014	-2.64967e-014
-1.11942e-014	-2.21195e-014	-4.87984e-015	-1.66164e-014	-1.01311e-014	-1.73379e-014	-1.90177e-014	-2.67521e-014	-3.76354e-014	-4.04098e-014	-3.05496e-014	-3.50083e-014	-2.0627e-014	-2.9443e-014	-2.66571e-015	-1.21978e-016	-4.75247e-015	-3.12322e-014	-1.66181e-014	2.83067e-015	-5.2366e-014	-2.47241e-014	-3.49256e-014	-3.3516e-014	-2.66697e-014
-1.12344e-014	-2.22709e-014	-4.9009e-015	-1.68402e-014	-1.03274e-014	-1.75401e-014	-1.93966e-014	-2.69793e-014	-3.77107e-014	-4.02834e-014	-3.05563e-014	-3.52497e-014	-2.08456e-014	-2.94374e-014	-3.03208e-015	-2.27271e-016	-4.62457e-015	-3.13387e-014	-1.66172e-014	3.11202e-015	-5.25742e-014	-2.48876e-014	-3.50362e-014	-3.39324e-014	-2.68587e-014
-1.12667e-014	-2.24219e-014	-4.91637e-015	-1.70873e-014	-1.05449e-014	-1.77638e-014	-1.97716e-014	-2.72086e-014	-3.77893e-014	-4.0165e-014	-3.05845e-014	-3.54883e-014	-2.10685e-014	-2.94206e-014	-3.40844e-015	-3.4271e-016	-4.52212e-015	-3.14514e-014	-1.66335e-014	3.39449e-015	-5.27812e-014	-2.50494e-014	-3.51457e-014	-3.43377e-014	-2.70627e-014
-1.12898e-014	-2.2571e-014	-4.92576e-015	-1.73555e-014	-1.07832e-014	-1.80076e-014	-2.01398e-014	-2.74387e-014	-3.78697e-014	-4.00557e-014	-3.06346e-014	-3.57228e-014	-2.12946e-014	-2.93914e-014	-3.79336e-015	-4.6814e-016	-4.44565e-015	-3.15694e-014	-1.66664e-014	3.6759e-015	-5.29859e-014	-2.52101e-014	-3.52536e-014	-3.47297e-014	-2.72819e-014
-1.1304e-014	-2.27167e-014	-4.92816e-015	-1.76424e-014	-1.10408e-014	-1.82701e-014	-2.04989e-014	-2.76685e-014	-3.79502e-014	-3.99579e-014	-3.07076e-014	-3.59512e-014	-2.15226e-014	-2.93486e-014	-4.18493e-015	-6.03407e-016	-4.3967e-015	-3.16911e-014	-1.6715e-014	3.95263e-015	-5.31859e-014	-2.53705e-014	-3.53597e-014	-3.51061e-014	-2.75153e-014
-1.13095e-014	-2.28582e-014	-4.92288e-015	-1.79455e-014	-1.13169e-014	-1.85501e-014	-2.08467e-014	-2.7896e-014	-3.80295e-014	-3.98739e-014	-3.08036e-014	-3.6172e-014	-2.17519e-014	-2.92923e-014	-4.58186e-015	-7.47698e-016	-4.37596e-015	-3.18154e-014	-1.67778e-014	4.22135e-015	-5.33791e-014	-2.55301e-014	-3.54639e-014	-3.54649e-014	-2.77614e-014
-1.13066e-014	-2.29945e-014	-4.90961e-015	-1.8262e-014	-1.1611e-014	-1.88459e-014	-2.11812e-014	-2.81196e-014	-3.81061e-014	-3.98057e-014	-3.09233e-014	-3.63845e-014	-2.19813e-014	-2.92225e-014	-4.98316e-015	-8.99967e-016	-4.38302e-015	-3.19412e-014	-1.68529e-014	4.47943e-015	-5.35641e-014	-2.56891e-014	-3.55661e-014	-3.58046e-014	-2.80193e-014
[truncated: 1,328 more rows]
