# Supplementary material for: Prominent gamma band activity during visual motion perception in early-stage Alzheimer’s disease
Source: PLoS One. 2022 Apr 18;17(4):e0266693. doi: 10.1371/journal.pone.0266693 (PMC9015152; doi:10.1371/journal.pone.0266693)
Supplement: S1 File — (ZIP) [file pone.0266693.s001.zip › PloseOneé╠âfü[â^âVü[âgùp/Old07 L hemisphere.txt]

-6.38177e-015	-9.28824e-015	-8.97425e-015	-7.171e-015	-9.33981e-015	-3.87309e-015	-1.28156e-014	-1.08584e-014	-1.79408e-014	-1.35879e-014	-1.70602e-014	-1.24463e-014	-1.49102e-014	-1.95504e-014	-4.46506e-015	-7.30418e-015	-1.44355e-014	-2.39046e-014	-2.38595e-014	-2.80915e-014	-3.29018e-014	-3.00007e-014	-2.32397e-014	-1.88799e-014	-2.27564e-014
-6.50369e-015	-9.55096e-015	-9.08016e-015	-7.19514e-015	-8.99552e-015	-4.1423e-015	-1.28495e-014	-1.06899e-014	-1.77092e-014	-1.36249e-014	-1.70379e-014	-1.22876e-014	-1.48621e-014	-1.95037e-014	-4.55985e-015	-7.55756e-015	-1.43282e-014	-2.36548e-014	-2.38794e-014	-2.76725e-014	-3.21614e-014	-2.99635e-014	-2.37173e-014	-1.90212e-014	-2.29017e-014
-6.6348e-015	-9.84209e-015	-9.21784e-015	-7.23074e-015	-8.6672e-015	-4.39874e-015	-1.28874e-014	-1.05234e-014	-1.74764e-014	-1.36531e-014	-1.70143e-014	-1.21371e-014	-1.48397e-014	-1.94524e-014	-4.66347e-015	-7.82084e-015	-1.4213e-014	-2.33916e-014	-2.38796e-014	-2.72786e-014	-3.14368e-014	-2.99228e-014	-2.41976e-014	-1.91632e-014	-2.30426e-014
-6.77458e-015	-1.01611e-014	-9.38797e-015	-7.27817e-015	-8.35781e-015	-4.64082e-015	-1.29293e-014	-1.03601e-014	-1.72449e-014	-1.36727e-014	-1.69899e-014	-1.19974e-014	-1.48448e-014	-1.93964e-014	-4.77515e-015	-8.09128e-015	-1.40912e-014	-2.3116e-014	-2.38591e-014	-2.69134e-014	-3.07329e-014	-2.9879e-014	-2.46784e-014	-1.93056e-014	-2.31776e-014
-6.92259e-015	-1.05077e-014	-9.5907e-015	-7.33781e-015	-8.06951e-015	-4.86724e-015	-1.29744e-014	-1.02015e-014	-1.70182e-014	-1.36841e-014	-1.6965e-014	-1.18698e-014	-1.4879e-014	-1.93361e-014	-4.89436e-015	-8.36598e-015	-1.39646e-014	-2.28294e-014	-2.38172e-014	-2.65796e-014	-3.00537e-014	-2.98314e-014	-2.51571e-014	-1.94478e-014	-2.33053e-014
-7.07845e-015	-1.08811e-014	-9.82624e-015	-7.40927e-015	-7.80422e-015	-5.07646e-015	-1.30225e-014	-1.00486e-014	-1.67992e-014	-1.36877e-014	-1.69402e-014	-1.17571e-014	-1.49441e-014	-1.92716e-014	-5.0197e-015	-8.64164e-015	-1.38349e-014	-2.25337e-014	-2.37533e-014	-2.62793e-014	-2.94038e-014	-2.97806e-014	-2.56309e-014	-1.95892e-014	-2.34243e-014
-7.24247e-015	-1.12801e-014	-1.00946e-014	-7.49253e-015	-7.56429e-015	-5.26735e-015	-1.3073e-014	-9.90283e-015	-1.65913e-014	-1.36846e-014	-1.6916e-014	-1.1662e-014	-1.50407e-014	-1.9203e-014	-5.15007e-015	-8.91514e-015	-1.3704e-014	-2.22302e-014	-2.36668e-014	-2.60149e-014	-2.87865e-014	-2.97269e-014	-2.60971e-014	-1.97293e-014	-2.35336e-014
-7.41432e-015	-1.17032e-014	-1.03955e-014	-7.58738e-015	-7.35129e-015	-5.43902e-015	-1.31255e-014	-9.76565e-015	-1.63977e-014	-1.36744e-014	-1.68928e-014	-1.15865e-014	-1.51694e-014	-1.91305e-014	-5.28442e-015	-9.18328e-015	-1.35737e-014	-2.19207e-014	-2.35576e-014	-2.57874e-014	-2.82049e-014	-2.96695e-014	-2.65538e-014	-1.98678e-014	-2.3631e-014
-7.59372e-015	-1.21487e-014	-1.07278e-014	-7.69373e-015	-7.16651e-015	-5.59054e-015	-1.31789e-014	-9.63802e-015	-1.62206e-014	-1.36582e-014	-1.6871e-014	-1.15323e-014	-1.5331e-014	-1.90543e-014	-5.42139e-015	-9.44255e-015	-1.34456e-014	-2.16067e-014	-2.34253e-014	-2.55973e-014	-2.76619e-014	-2.96089e-014	-2.69981e-014	-2.00042e-014	-2.37153e-014
-7.78026e-015	-1.26143e-014	-1.10904e-014	-7.8105e-015	-7.01111e-015	-5.72172e-015	-1.32321e-014	-9.52014e-015	-1.60624e-014	-1.36371e-014	-1.6851e-014	-1.15009e-014	-1.55255e-014	-1.89744e-014	-5.55981e-015	-9.68952e-015	-1.33209e-014	-2.12898e-014	-2.32691e-014	-2.5445e-014	-2.71591e-014	-2.95455e-014	-2.74274e-014	-2.01382e-014	-2.37851e-014
-7.97332e-015	-1.30974e-014	-1.1482e-014	-7.93698e-015	-6.886e-015	-5.83208e-015	-1.32836e-014	-9.41267e-015	-1.59255e-014	-1.36115e-014	-1.6833e-014	-1.14935e-014	-1.57521e-014	-1.88913e-014	-5.69846e-015	-9.92113e-015	-1.32009e-014	-2.09712e-014	-2.30897e-014	-2.53305e-014	-2.66984e-014	-2.94799e-014	-2.78393e-014	-2.02691e-014	-2.3839e-014
-8.1724e-015	-1.35954e-014	-1.19008e-014	-8.07229e-015	-6.79218e-015	-5.92134e-015	-1.33321e-014	-9.31615e-015	-1.5812e-014	-1.35824e-014	-1.68179e-014	-1.15113e-014	-1.60101e-014	-1.88051e-014	-5.83571e-015	-1.01348e-014	-1.3088e-014	-2.06523e-014	-2.28872e-014	-2.52531e-014	-2.62805e-014	-2.94118e-014	-2.82318e-014	-2.03959e-014	-2.38761e-014
-8.37674e-015	-1.41056e-014	-1.23444e-014	-8.21529e-015	-6.72999e-015	-5.98961e-015	-1.33757e-014	-9.23033e-015	-1.57235e-014	-1.35507e-014	-1.68058e-014	-1.15554e-014	-1.62982e-014	-1.87159e-014	-5.9703e-015	-1.0327e-014	-1.29834e-014	-2.03341e-014	-2.26625e-014	-2.52116e-014	-2.59059e-014	-2.9341e-014	-2.86024e-014	-2.05185e-014	-2.38951e-014
-8.58599e-015	-1.46247e-014	-1.28105e-014	-8.36474e-015	-6.69923e-015	-6.03744e-015	-1.34131e-014	-9.15483e-015	-1.56614e-014	-1.35173e-014	-1.67973e-014	-1.16258e-014	-1.66145e-014	-1.86246e-014	-6.10092e-015	-1.04953e-014	-1.28888e-014	-2.00183e-014	-2.24169e-014	-2.52037e-014	-2.55746e-014	-2.9267e-014	-2.89487e-014	-2.06366e-014	-2.38948e-014
-8.79966e-015	-1.51496e-014	-1.32963e-014	-8.51925e-015	-6.69997e-015	-6.06544e-015	-1.3443e-014	-9.08978e-015	-1.56262e-014	-1.34828e-014	-1.67917e-014	-1.1723e-014	-1.69575e-014	-1.85314e-014	-6.2267e-015	-1.06373e-014	-1.28051e-014	-1.9706e-014	-2.21513e-014	-2.52276e-014	-2.52857e-014	-2.91898e-014	-2.92688e-014	-2.07495e-014	-2.3874e-014
-9.01711e-015	-1.56775e-014	-1.37991e-014	-8.67753e-015	-6.73169e-015	-6.07409e-015	-1.34636e-014	-9.03489e-015	-1.56186e-014	-1.34477e-014	-1.67895e-014	-1.18469e-014	-1.73251e-014	-1.84373e-014	-6.34699e-015	-1.0751e-014	-1.27333e-014	-1.93981e-014	-2.18671e-014	-2.52805e-014	-2.50376e-014	-2.91092e-014	-2.95604e-014	-2.08571e-014	-2.38321e-014
-9.23701e-015	-1.62046e-014	-1.4316e-014	-8.83833e-015	-6.7938e-015	-6.06412e-015	-1.34729e-014	-8.98914e-015	-1.56389e-014	-1.34127e-014	-1.67911e-014	-1.19974e-014	-1.77146e-014	-1.8343e-014	-6.4616e-015	-1.0835e-014	-1.26744e-014	-1.90956e-014	-2.15656e-014	-2.53592e-014	-2.4828e-014	-2.90253e-014	-2.98219e-014	-2.09592e-014	-2.37686e-014
-9.45838e-015	-1.67275e-014	-1.48437e-014	-9.00017e-015	-6.88572e-015	-6.03656e-015	-1.34695e-014	-8.95225e-015	-1.56868e-014	-1.33785e-014	-1.67965e-014	-1.21735e-014	-1.81225e-014	-1.82487e-014	-6.56937e-015	-1.08878e-014	-1.2629e-014	-1.87994e-014	-2.12486e-014	-2.54603e-014	-2.46543e-014	-2.89385e-014	-3.00516e-014	-2.10551e-014	-2.36826e-014
-9.68097e-015	-1.7243e-014	-1.53792e-014	-9.16126e-015	-7.00605e-015	-5.99252e-015	-1.34514e-014	-8.92248e-015	-1.57611e-014	-1.33458e-014	-1.68063e-014	-1.23735e-014	-1.85461e-014	-1.81552e-014	-6.66998e-015	-1.09083e-014	-1.25976e-014	-1.85101e-014	-2.09179e-014	-2.55803e-014	-2.45131e-014	-2.88486e-014	-3.02477e-014	-2.11445e-014	-2.35739e-014
-9.90399e-015	-1.77479e-014	-1.59188e-014	-9.32068e-015	-7.15348e-015	-5.93353e-015	-1.34166e-014	-8.89868e-015	-1.58602e-014	-1.33149e-014	-1.68197e-014	-1.25966e-014	-1.89821e-014	-1.80633e-014	-6.76343e-015	-1.08959e-014	-1.25801e-014	-1.82284e-014	-2.05748e-014	-2.5715e-014	-2.44012e-014	-2.87553e-014	-3.04088e-014	-2.12271e-014	-2.3442e-014
-1.01273e-014	-1.82387e-014	-1.64593e-014	-9.47672e-015	-7.32626e-015	-5.86074e-015	-1.33635e-014	-8.87957e-015	-1.59819e-014	-1.32862e-014	-1.68369e-014	-1.28406e-014	-1.94264e-014	-1.79736e-014	-6.84906e-015	-1.08506e-014	-1.25763e-014	-1.79543e-014	-2.02218e-014	-2.58595e-014	-2.43148e-014	-2.86589e-014	-3.05342e-014	-2.1302e-014	-2.32866e-014
-1.035e-014	-1.87125e-014	-1.69972e-014	-9.62751e-015	-7.5227e-015	-5.77508e-015	-1.32906e-014	-8.86347e-015	-1.6124e-014	-1.32596e-014	-1.68575e-014	-1.31028e-014	-1.98749e-014	-1.78869e-014	-6.92705e-015	-1.07725e-014	-1.25856e-014	-1.76879e-014	-1.98613e-014	-2.60097e-014	-2.42492e-014	-2.85593e-014	-3.06227e-014	-2.13689e-014	-2.31079e-014
-1.05715e-014	-1.91664e-014	-1.75294e-014	-9.77145e-015	-7.74074e-015	-5.67808e-015	-1.31958e-014	-8.84895e-015	-1.62839e-014	-1.32355e-014	-1.68813e-014	-1.33804e-014	-2.03238e-014	-1.78046e-014	-6.99781e-015	-1.06621e-014	-1.26066e-014	-1.74293e-014	-1.94952e-014	-2.61608e-014	-2.42001e-014	-2.84561e-014	-3.06737e-014	-2.14276e-014	-2.29058e-014
-1.0791e-014	-1.9598e-014	-1.80526e-014	-9.9069e-015	-7.97783e-015	-5.57118e-015	-1.3078e-014	-8.83417e-015	-1.64582e-014	-1.32135e-014	-1.69081e-014	-1.36707e-014	-2.0769e-014	-1.77274e-014	-7.06135e-015	-1.05204e-014	-1.2639e-014	-1.7178e-014	-1.91252e-014	-2.6308e-014	-2.41618e-014	-2.83492e-014	-3.06867e-014	-2.14778e-014	-2.26808e-014
-1.10084e-014	-2.00039e-014	-1.85636e-014	-1.00326e-014	-8.23202e-015	-5.45514e-015	-1.29358e-014	-8.81722e-015	-1.66433e-014	-1.31934e-014	-1.69377e-014	-1.39703e-014	-2.12066e-014	-1.76558e-014	-7.11769e-015	-1.03488e-014	-1.26811e-014	-1.69329e-014	-1.87537e-014	-2.64468e-014	-2.41296e-014	-2.82385e-014	-3.06613e-014	-2.15191e-014	-2.24334e-014
-1.12232e-014	-2.03816e-014	-1.90595e-014	-1.01466e-014	-8.50041e-015	-5.33121e-015	-1.27682e-014	-8.79566e-015	-1.68354e-014	-1.31749e-014	-1.69692e-014	-1.42753e-014	-2.16326e-014	-1.75908e-014	-7.16677e-015	-1.01487e-014	-1.27315e-014	-1.66936e-014	-1.8383e-014	-2.65726e-014	-2.40984e-014	-2.81235e-014	-3.05974e-014	-2.15508e-014	-2.21641e-014
-1.14358e-014	-2.07293e-014	-1.95378e-014	-1.02478e-014	-8.77991e-015	-5.20047e-015	-1.25736e-014	-8.76739e-015	-1.70301e-014	-1.31578e-014	-1.70023e-014	-1.45826e-014	-2.2043e-014	-1.75326e-014	-7.20914e-015	-9.92163e-015	-1.27881e-014	-1.64594e-014	-1.80154e-014	-2.66809e-014	-2.40629e-014	-2.80047e-014	-3.04953e-014	-2.15721e-014	-2.18732e-014
-1.1646e-014	-2.10449e-014	-1.99961e-014	-1.03349e-014	-9.06768e-015	-5.06372e-015	-1.23515e-014	-8.7301e-015	-1.72229e-014	-1.3141e-014	-1.70363e-014	-1.48876e-014	-2.24341e-014	-1.74819e-014	-7.24538e-015	-9.67013e-015	-1.28486e-014	-1.6229e-014	-1.76529e-014	-2.67672e-014	-2.40185e-014	-2.78822e-014	-3.03551e-014	-2.15827e-014	-2.15613e-014
-1.18537e-014	-2.13273e-014	-2.04319e-014	-1.04059e-014	-9.36088e-015	-4.92166e-015	-1.21016e-014	-8.68218e-015	-1.7409e-014	-1.31239e-014	-1.70708e-014	-1.5186e-014	-2.28022e-014	-1.74398e-014	-7.27571e-015	-9.39716e-015	-1.29112e-014	-1.6001e-014	-1.72971e-014	-2.68271e-014	-2.39602e-014	-2.77554e-014	-3.01778e-014	-2.15822e-014	-2.12291e-014
-1.20587e-014	-2.15751e-014	-2.08435e-014	-1.04599e-014	-9.65648e-015	-4.77486e-015	-1.18234e-014	-8.62146e-015	-1.75844e-014	-1.31058e-014	-1.71054e-014	-1.54737e-014	-2.31433e-014	-1.74068e-014	-7.30101e-015	-9.10523e-015	-1.29735e-014	-1.57745e-014	-1.69501e-014	-2.68571e-014	-2.3883e-014	-2.76241e-014	-2.99639e-014	-2.15697e-014	-2.08778e-014
-1.22611e-014	-2.17881e-014	-2.12292e-014	-1.04958e-014	-9.95228e-015	-4.62387e-015	-1.15169e-014	-8.54663e-015	-1.77442e-014	-1.30853e-014	-1.71397e-014	-1.57469e-014	-2.34545e-014	-1.73839e-014	-7.32179e-015	-8.79717e-015	-1.30328e-014	-1.55478e-014	-1.66142e-014	-2.68538e-014	-2.37826e-014	-2.74885e-014	-2.97147e-014	-2.15444e-014	-2.05081e-014
-1.24607e-014	-2.19659e-014	-2.15876e-014	-1.05128e-014	-1.02454e-014	-4.46937e-015	-1.11822e-014	-8.45665e-015	-1.78836e-014	-1.30612e-014	-1.71725e-014	-1.60017e-014	-2.37332e-014	-1.73712e-014	-7.33889e-015	-8.47612e-015	-1.30862e-014	-1.53197e-014	-1.62909e-014	-2.68141e-014	-2.3654e-014	-2.73484e-014	-2.94313e-014	-2.15061e-014	-2.01211e-014
-1.26582e-014	-2.21089e-014	-2.1918e-014	-1.05102e-014	-1.05328e-014	-4.3114e-015	-1.08199e-014	-8.35009e-015	-1.79985e-014	-1.30327e-014	-1.72033e-014	-1.6234e-014	-2.39764e-014	-1.73694e-014	-7.35297e-015	-8.14525e-015	-1.31309e-014	-1.5089e-014	-1.59814e-014	-2.67354e-014	-2.34948e-014	-2.72032e-014	-2.91153e-014	-2.14544e-014	-1.97178e-014
-1.28539e-014	-2.22178e-014	-2.22195e-014	-1.0488e-014	-1.08118e-014	-4.15033e-015	-1.0431e-014	-8.22617e-015	-1.80853e-014	-1.29986e-014	-1.72316e-014	-1.64397e-014	-2.41819e-014	-1.73792e-014	-7.36445e-015	-7.80779e-015	-1.31643e-014	-1.48539e-014	-1.56873e-014	-2.66156e-014	-2.33022e-014	-2.70524e-014	-2.87679e-014	-2.13889e-014	-1.92998e-014
-1.30487e-014	-2.22934e-014	-2.24922e-014	-1.04456e-014	-1.108e-014	-3.98674e-015	-1.00164e-014	-8.0842e-015	-1.81401e-014	-1.29576e-014	-1.72571e-014	-1.66144e-014	-2.43482e-014	-1.74012e-014	-7.37384e-015	-7.46698e-015	-1.31839e-014	-1.46131e-014	-1.54094e-014	-2.64534e-014	-2.30737e-014	-2.68957e-014	-2.83913e-014	-2.13087e-014	-1.88686e-014
-1.32428e-014	-2.23364e-014	-2.27363e-014	-1.03834e-014	-1.13349e-014	-3.82064e-015	-9.57772e-015	-7.924e-015	-1.81595e-014	-1.29085e-014	-1.72794e-014	-1.67545e-014	-2.4474e-014	-1.74358e-014	-7.38149e-015	-7.12599e-015	-1.31868e-014	-1.43653e-014	-1.51484e-014	-2.62478e-014	-2.28073e-014	-2.67331e-014	-2.79876e-014	-2.12135e-014	-1.84257e-014
-1.34368e-014	-2.23485e-014	-2.29523e-014	-1.03013e-014	-1.15745e-014	-3.65182e-015	-9.11671e-015	-7.74525e-015	-1.81405e-014	-1.28501e-014	-1.7298e-014	-1.6857e-014	-2.4559e-014	-1.74831e-014	-7.38777e-015	-6.78824e-015	-1.31709e-014	-1.41097e-014	-1.49048e-014	-2.59985e-014	-2.25021e-014	-2.6565e-014	-2.75592e-014	-2.11028e-014	-1.79724e-014
-1.36313e-014	-2.23316e-014	-2.31411e-014	-1.01999e-014	-1.17968e-014	-3.48005e-015	-8.63588e-015	-7.54884e-015	-1.80807e-014	-1.27816e-014	-1.73129e-014	-1.69192e-014	-2.46031e-014	-1.75432e-014	-7.39285e-015	-6.45652e-015	-1.31335e-014	-1.38456e-014	-1.46788e-014	-2.57053e-014	-2.21578e-014	-2.63908e-014	-2.71085e-014	-2.09763e-014	-1.75099e-014
-1.38269e-014	-2.22881e-014	-2.33037e-014	-1.00798e-014	-1.19999e-014	-3.30495e-015	-8.13746e-015	-7.33589e-015	-1.79781e-014	-1.27023e-014	-1.73239e-014	-1.6939e-014	-2.46064e-014	-1.76168e-014	-7.39736e-015	-6.13398e-015	-1.30729e-014	-1.35718e-014	-1.44709e-014	-2.53689e-014	-2.17741e-014	-2.62102e-014	-2.66383e-014	-2.0833e-014	-1.70399e-014
-1.40245e-014	-2.22204e-014	-2.34418e-014	-9.94228e-015	-1.21819e-014	-3.12592e-015	-7.62396e-015	-7.10753e-015	-1.7831e-014	-1.2611e-014	-1.7331e-014	-1.69139e-014	-2.45698e-014	-1.77039e-014	-7.40151e-015	-5.82335e-015	-1.29869e-014	-1.32879e-014	-1.42812e-014	-2.49906e-014	-2.13523e-014	-2.60235e-014	-2.61511e-014	-2.06729e-014	-1.65639e-014
-1.42246e-014	-2.21313e-014	-2.35567e-014	-9.78865e-015	-1.23411e-014	-2.94271e-015	-7.09802e-015	-6.86512e-015	-1.76389e-014	-1.25073e-014	-1.73341e-014	-1.68424e-014	-2.44943e-014	-1.78037e-014	-7.405e-015	-5.52699e-015	-1.28737e-014	-1.29932e-014	-1.41091e-014	-2.45718e-014	-2.08941e-014	-2.58304e-014	-2.56497e-014	-2.04956e-014	-1.60836e-014
-1.44281e-014	-2.20231e-014	-2.36503e-014	-9.61975e-015	-1.2477e-014	-2.75543e-015	-6.56256e-015	-6.61027e-015	-1.74015e-014	-1.23902e-014	-1.73331e-014	-1.67228e-014	-2.43817e-014	-1.79168e-014	-7.40747e-015	-5.24706e-015	-1.2732e-014	-1.26875e-014	-1.39536e-014	-2.41142e-014	-2.04011e-014	-2.56306e-014	-2.51367e-014	-2.03005e-014	-1.56009e-014
-1.46354e-014	-2.18988e-014	-2.37247e-014	-9.43713e-015	-1.2589e-014	-2.56378e-015	-6.02053e-015	-6.34474e-015	-1.71193e-014	-1.22594e-014	-1.7328e-014	-1.65547e-014	-2.42339e-014	-1.80425e-014	-7.40873e-015	-4.98536e-015	-1.25607e-014	-1.23707e-014	-1.38141e-014	-2.36206e-014	-1.98764e-014	-2.54245e-014	-2.4615e-014	-2.00871e-014	-1.51166e-014
-1.48474e-014	-2.17626e-014	-2.37826e-014	-9.24253e-015	-1.26758e-014	-2.3678e-015	-5.47546e-015	-6.07071e-015	-1.6793e-014	-1.21145e-014	-1.73187e-014	-1.63375e-014	-2.4054e-014	-1.81801e-014	-7.40832e-015	-4.74348e-015	-1.23589e-014	-1.20427e-014	-1.36891e-014	-2.3094e-014	-1.93231e-014	-2.52118e-014	-2.40872e-014	-1.98553e-014	-1.46323e-014
-1.50648e-014	-2.16167e-014	-2.3826e-014	-9.03781e-015	-1.27368e-014	-2.16676e-015	-4.93055e-015	-5.79079e-015	-1.64246e-014	-1.19555e-014	-1.73056e-014	-1.60718e-014	-2.38443e-014	-1.83291e-014	-7.40548e-015	-4.52275e-015	-1.21258e-014	-1.17041e-014	-1.35776e-014	-2.25376e-014	-1.87447e-014	-2.49925e-014	-2.35567e-014	-1.96052e-014	-1.41494e-014
-1.52878e-014	-2.14642e-014	-2.38575e-014	-8.82538e-015	-1.27719e-014	-1.96075e-015	-4.38927e-015	-5.50756e-015	-1.60166e-014	-1.17829e-014	-1.72886e-014	-1.57583e-014	-2.36077e-014	-1.84888e-014	-7.39987e-015	-4.32382e-015	-1.18613e-014	-1.13551e-014	-1.34781e-014	-2.19555e-014	-1.81454e-014	-2.47663e-014	-2.30259e-014	-1.93361e-014	-1.36694e-014
-1.55169e-014	-2.13082e-014	-2.38794e-014	-8.60709e-015	-1.27808e-014	-1.75008e-015	-3.85512e-015	-5.22429e-015	-1.55715e-014	-1.15969e-014	-1.72685e-014	-1.53982e-014	-2.33475e-014	-1.86584e-014	-7.39077e-015	-4.1469e-015	-1.15657e-014	-1.09963e-014	-1.33891e-014	-2.13514e-014	-1.75298e-014	-2.45334e-014	-2.24981e-014	-1.90481e-014	-1.31938e-014
-1.57522e-014	-2.11517e-014	-2.38941e-014	-8.3855e-015	-1.27635e-014	-1.53468e-015	-3.33157e-015	-4.94427e-015	-1.50924e-014	-1.13979e-014	-1.72457e-014	-1.49937e-014	-2.30675e-014	-1.88369e-014	-7.37704e-015	-3.99274e-015	-1.12399e-014	-1.06293e-014	-1.33084e-014	-2.07292e-014	-1.69027e-014	-2.42945e-014	-2.19756e-014	-1.87411e-014	-1.2724e-014
-1.59936e-014	-2.09974e-014	-2.3904e-014	-8.16281e-015	-1.27207e-014	-1.31473e-015	-2.82205e-015	-4.67092e-015	-1.45833e-014	-1.11867e-014	-1.72204e-014	-1.45468e-014	-2.27718e-014	-1.90234e-014	-7.3583e-015	-3.8609e-015	-1.08843e-014	-1.02547e-014	-1.3234e-014	-2.00934e-014	-1.62695e-014	-2.40495e-014	-2.14613e-014	-1.84154e-014	-1.22614e-014
-1.62413e-014	-2.08483e-014	-2.39117e-014	-7.9411e-015	-1.26533e-014	-1.09067e-015	-2.32968e-015	-4.40785e-015	-1.40481e-014	-1.09644e-014	-1.71933e-014	-1.40603e-014	-2.24644e-014	-1.92165e-014	-7.33346e-015	-3.75126e-015	-1.05002e-014	-9.8739e-015	-1.31636e-014	-1.94486e-014	-1.56352e-014	-2.37992e-014	-2.09576e-014	-1.80714e-014	-1.18069e-014
-1.6495e-014	-2.07068e-014	-2.39198e-014	-7.72295e-015	-1.25621e-014	-8.62932e-016	-1.85763e-015	-4.15796e-015	-1.34921e-014	-1.07319e-014	-1.7165e-014	-1.35376e-014	-2.21491e-014	-1.9415e-014	-7.30199e-015	-3.66306e-015	-1.00887e-014	-9.48904e-015	-1.30954e-014	-1.87992e-014	-1.50052e-014	-2.35434e-014	-2.04669e-014	-1.77091e-014	-1.13618e-014
-1.67539e-014	-2.0575e-014	-2.39301e-014	-7.51073e-015	-1.24481e-014	-6.32854e-016	-1.40902e-015	-3.9243e-015	-1.29201e-014	-1.04904e-014	-1.71363e-014	-1.29816e-014	-2.18296e-014	-1.96176e-014	-7.2634e-015	-3.59571e-015	-9.65184e-015	-9.10163e-015	-1.30267e-014	-1.81493e-014	-1.43855e-014	-2.32821e-014	-1.99915e-014	-1.73291e-014	-1.09277e-014
-1.70174e-014	-2.04553e-014	-2.39443e-014	-7.30689e-015	-1.2313e-014	-4.01155e-016	-9.86683e-016	-3.71068e-015	-1.23371e-014	-1.02417e-014	-1.71077e-014	-1.23958e-014	-2.15102e-014	-1.98226e-014	-7.21651e-015	-3.54787e-015	-9.1913e-015	-8.71389e-015	-1.2955e-014	-1.75031e-014	-1.37813e-014	-2.30164e-014	-1.95334e-014	-1.69322e-014	-1.05054e-014
-1.72844e-014	-2.0349e-014	-2.39641e-014	-7.11393e-015	-1.21581e-014	-1.69109e-016	-5.93187e-016	-3.52036e-015	-1.17483e-014	-9.98761e-015	-1.70797e-014	-1.17845e-014	-2.11948e-014	-2.00281e-014	-7.16061e-015	-3.51797e-015	-8.70932e-015	-8.32744e-015	-1.28782e-014	-1.68654e-014	-1.31979e-014	-2.27464e-014	-1.90946e-014	-1.65187e-014	-1.00964e-014
-1.75537e-014	-2.02578e-014	-2.39905e-014	-6.93405e-015	-1.19847e-014	6.25868e-017	-2.30596e-016	-3.35571e-015	-1.1159e-014	-9.72911e-015	-1.70526e-014	-1.11522e-014	-2.08869e-014	-2.02327e-014	-7.09507e-015	-3.5044e-015	-8.20871e-015	-7.94421e-015	-1.27944e-014	-1.62399e-014	-1.26399e-014	-2.24721e-014	-1.86769e-014	-1.60892e-014	-9.70201e-015
-1.78239e-014	-2.01825e-014	-2.40247e-014	-6.76901e-015	-1.17942e-014	2.92476e-016	9.8893e-017	-3.2192e-015	-1.05749e-014	-9.46836e-015	-1.70264e-014	-1.05033e-014	-2.059e-014	-2.04347e-014	-7.01929e-015	-3.50542e-015	-7.69194e-015	-7.56637e-015	-1.27012e-014	-1.56305e-014	-1.21118e-014	-2.21939e-014	-1.82815e-014	-1.56445e-014	-9.32271e-015
-1.80937e-014	-2.01237e-014	-2.40677e-014	-6.62096e-015	-1.15884e-014	5.19154e-016	3.9444e-016	-3.11298e-015	-1.00012e-014	-9.20687e-015	-1.70012e-014	-9.84293e-015	-2.03076e-014	-2.06319e-014	-6.93275e-015	-3.51955e-015	-7.16167e-015	-7.196e-015	-1.25964e-014	-1.5041e-014	-1.16179e-014	-2.19125e-014	-1.79096e-014	-1.51861e-014	-8.95967e-015
-1.83611e-014	-2.00814e-014	-2.41199e-014	-6.492e-015	-1.13694e-014	7.41142e-016	6.54282e-016	-3.03863e-015	-9.4428e-015	-8.94686e-015	-1.69771e-014	-9.17549e-015	-2.00421e-014	-2.08228e-014	-6.83464e-015	-3.54471e-015	-6.62065e-015	-6.8348e-015	-1.24787e-014	-1.44744e-014	-1.11616e-014	-2.1628e-014	-1.75624e-014	-1.47149e-014	-8.61342e-015
-1.86247e-014	-2.0056e-014	-2.41815e-014	-6.38414e-015	-1.11391e-014	9.56884e-016	8.77167e-016	-2.99775e-015	-8.90519e-015	-8.69013e-015	-1.69545e-014	-8.50631e-015	-1.9796e-014	-2.10055e-014	-6.72489e-015	-3.57885e-015	-6.07197e-015	-6.48501e-015	-1.23458e-014	-1.39339e-014	-1.07459e-014	-2.13409e-014	-1.72406e-014	-1.42318e-014	-8.28452e-015
-1.88823e-014	-2.00466e-014	-2.42528e-014	-6.29818e-015	-1.08995e-014	1.16444e-015	1.06257e-015	-2.99151e-015	-8.39324e-015	-8.43812e-015	-1.69332e-014	-7.83967e-015	-1.95719e-014	-2.11778e-014	-6.60349e-015	-3.61998e-015	-5.51861e-015	-6.14833e-015	-1.21961e-014	-1.34226e-014	-1.0374e-014	-2.10518e-014	-1.69446e-014	-1.37384e-014	-7.97358e-015
-1.91315e-014	-2.00527e-014	-2.43333e-014	-6.23479e-015	-1.06527e-014	1.36168e-015	1.21014e-015	-3.02054e-015	-7.91058e-015	-8.19247e-015	-1.69133e-014	-7.1803e-015	-1.93715e-014	-2.13376e-014	-6.47043e-015	-3.66609e-015	-4.96389e-015	-5.82653e-015	-1.20281e-014	-1.29426e-014	-1.00476e-014	-2.07613e-014	-1.66741e-014	-1.32361e-014	-7.68118e-015
-1.93706e-014	-2.0073e-014	-2.44223e-014	-6.19487e-015	-1.04e-014	1.54714e-015	1.32027e-015	-3.08489e-015	-7.46086e-015	-7.95493e-015	-1.68943e-014	-6.53225e-015	-1.9196e-014	-2.1483e-014	-6.32612e-015	-3.71518e-015	-4.41011e-015	-5.52133e-015	-1.18409e-014	-1.24958e-014	-9.76802e-015	-2.04696e-014	-1.64287e-014	-1.27264e-014	-7.40765e-015
-1.95971e-014	-2.01056e-014	-2.45188e-014	-6.17895e-015	-1.01433e-014	1.71918e-015	1.39311e-015	-3.18412e-015	-7.04716e-015	-7.72662e-015	-1.68759e-014	-5.89957e-015	-1.90462e-014	-2.1612e-014	-6.17121e-015	-3.7657e-015	-3.86013e-015	-5.23399e-015	-1.16339e-014	-1.20839e-014	-9.53564e-015	-2.01772e-014	-1.62085e-014	-1.22109e-014	-7.15362e-015
-1.98084e-014	-2.01489e-014	-2.46215e-014	-6.18712e-015	-9.88441e-015	1.87604e-015	1.42948e-015	-3.31667e-015	-6.67244e-015	-7.50903e-015	-1.68571e-014	-5.28615e-015	-1.89225e-014	-2.17224e-014	-6.00608e-015	-3.81588e-015	-3.31619e-015	-4.96569e-015	-1.14064e-014	-1.17081e-014	-9.35061e-015	-1.9885e-014	-1.60121e-014	-1.16909e-014	-6.91919e-015
-2.0002e-014	-2.02008e-014	-2.47288e-014	-6.21934e-015	-9.62532e-015	2.01599e-015	1.43028e-015	-3.48099e-015	-6.33876e-015	-7.30343e-015	-1.68371e-014	-4.69559e-015	-1.88248e-014	-2.18126e-014	-5.83173e-015	-3.86445e-015	-2.78046e-015	-4.71737e-015	-1.11583e-014	-1.13691e-014	-9.21268e-015	-1.95933e-014	-1.58388e-014	-1.11683e-014	-6.70466e-015
-2.01759e-014	-2.02591e-014	-2.48393e-014	-6.27537e-015	-9.36788e-015	2.13717e-015	1.39712e-015	-3.67507e-015	-6.04728e-015	-7.11016e-015	-1.6815e-014	-4.13111e-015	-1.87528e-014	-2.18808e-014	-5.64935e-015	-3.91012e-015	-2.25582e-015	-4.48986e-015	-1.08894e-014	-1.1067e-014	-9.12019e-015	-1.93023e-014	-1.56875e-014	-1.0645e-014	-6.51034e-015
-2.03273e-014	-2.03213e-014	-2.49511e-014	-6.35452e-015	-9.11312e-015	2.23834e-015	1.33196e-015	-3.89652e-015	-5.79884e-015	-6.93054e-015	-1.67901e-014	-3.5957e-015	-1.87054e-014	-2.19249e-014	-5.46036e-015	-3.95165e-015	-1.74387e-015	-4.28338e-015	-1.06006e-014	-1.08017e-014	-9.07074e-015	-1.90121e-014	-1.55565e-014	-1.01229e-014	-6.33593e-015
-2.04545e-014	-2.03847e-014	-2.50621e-014	-6.45571e-015	-8.86214e-015	2.31859e-015	1.23659e-015	-4.14208e-015	-5.59354e-015	-6.76489e-015	-1.67613e-014	-3.09174e-015	-1.86817e-014	-2.19434e-014	-5.26606e-015	-3.98819e-015	-1.24633e-015	-4.09827e-015	-1.0292e-014	-1.05723e-014	-9.06213e-015	-1.87226e-014	-1.54444e-014	-9.60376e-015	-6.18109e-015
-2.05547e-014	-2.04468e-014	-2.51703e-014	-6.57756e-015	-8.61665e-015	2.37684e-015	1.11302e-015	-4.40879e-015	-5.43096e-015	-6.61313e-015	-1.67271e-014	-2.62171e-015	-1.86802e-014	-2.19349e-014	-5.06766e-015	-4.01937e-015	-7.65139e-016	-3.93475e-015	-9.96478e-015	-1.03783e-014	-9.09047e-015	-1.84345e-014	-1.53493e-014	-9.08913e-015	-6.0459e-015
-2.06262e-014	-2.05048e-014	-2.52734e-014	-6.71881e-015	-8.37764e-015	2.41206e-015	9.63788e-016	-4.69268e-015	-5.31023e-015	-6.47558e-015	-1.66866e-014	-2.18708e-015	-1.86986e-014	-2.18981e-014	-4.86626e-015	-4.04456e-015	-3.01451e-016	-3.79237e-015	-9.62018e-015	-1.02193e-014	-9.15244e-015	-1.81477e-014	-1.52697e-014	-8.58093e-015	-5.92969e-015
-2.06674e-014	-2.05559e-014	-2.5369e-014	-6.87698e-015	-8.14611e-015	2.42432e-015	7.91305e-016	-4.98959e-015	-5.22953e-015	-6.3519e-015	-1.66378e-014	-1.78873e-015	-1.87343e-014	-2.18315e-014	-4.66397e-015	-4.06341e-015	1.43543e-016	-3.67089e-015	-9.25969e-015	-1.00936e-014	-9.24404e-015	-1.78625e-014	-1.52038e-014	-8.08106e-015	-5.83221e-015
-2.0677e-014	-2.05978e-014	-2.54552e-014	-7.05005e-015	-7.92231e-015	2.41303e-015	5.98275e-016	-5.29579e-015	-5.18692e-015	-6.24137e-015	-1.65795e-014	-1.42733e-015	-1.87848e-014	-2.17344e-014	-4.46238e-015	-4.07623e-015	5.68833e-016	-3.56982e-015	-8.88533e-015	-9.99948e-015	-9.36105e-015	-1.75796e-014	-1.51491e-014	-7.59096e-015	-5.75265e-015
-2.06536e-014	-2.06273e-014	-2.55297e-014	-7.23607e-015	-7.7066e-015	2.37814e-015	3.87427e-016	-5.60675e-015	-5.17953e-015	-6.14303e-015	-1.65103e-014	-1.10313e-015	-1.88472e-014	-2.16061e-014	-4.26357e-015	-4.08286e-015	9.7401e-016	-3.48806e-015	-8.49966e-015	-9.9353e-015	-9.4982e-015	-1.72986e-014	-1.51038e-014	-7.11243e-015	-5.6905e-015
-2.05962e-014	-2.06416e-014	-2.55907e-014	-7.43207e-015	-7.49961e-015	2.31995e-015	1.61764e-016	-5.91823e-015	-5.20385e-015	-6.05626e-015	-1.64289e-014	-8.15631e-016	-1.89183e-014	-2.1446e-014	-4.06913e-015	-4.08329e-015	1.35922e-015	-3.42461e-015	-8.10458e-015	-9.899e-015	-9.65031e-015	-1.70193e-014	-1.50657e-014	-6.6476e-015	-5.64506e-015
-2.05041e-014	-2.06382e-014	-2.56358e-014	-7.63565e-015	-7.30112e-015	2.23834e-015	-7.574e-017	-6.22546e-015	-5.25677e-015	-5.97966e-015	-1.63337e-014	-5.64287e-016	-1.89955e-014	-2.12539e-014	-3.88087e-015	-4.07801e-015	1.72398e-015	-3.3784e-015	-7.70257e-015	-9.88826e-015	-9.81219e-015	-1.67419e-014	-1.50326e-014	-6.19788e-015	-5.61555e-015
-2.03773e-014	-2.06147e-014	-2.56632e-014	-7.84459e-015	-7.11167e-015	2.13432e-015	-3.22449e-016	-6.52452e-015	-5.33409e-015	-5.91233e-015	-1.62233e-014	-3.47902e-016	-1.90753e-014	-2.10295e-014	-3.70061e-015	-4.06774e-015	2.06813e-015	-3.34804e-015	-7.29672e-015	-9.90079e-015	-9.97855e-015	-1.64665e-014	-1.50018e-014	-5.76442e-015	-5.60075e-015
-2.02158e-014	-2.05692e-014	-2.5671e-014	-8.05611e-015	-6.93119e-015	2.00878e-015	-5.75765e-016	-6.81089e-015	-5.43175e-015	-5.85293e-015	-1.60963e-014	-1.65201e-016	-1.91545e-014	-2.0773e-014	-3.53022e-015	-4.05355e-015	2.39158e-015	-3.33228e-015	-6.89051e-015	-9.93475e-015	-1.01437e-014	-1.61926e-014	-1.49715e-014	-5.3487e-015	-5.59978e-015
-2.00197e-014	-2.05e-014	-2.56582e-014	-8.26741e-015	-6.75943e-015	1.86325e-015	-8.32487e-016	-7.07991e-015	-5.54528e-015	-5.79904e-015	-1.59512e-014	-1.40092e-017	-1.92297e-014	-2.04846e-014	-3.37131e-015	-4.03616e-015	2.69467e-015	-3.32948e-015	-6.48653e-015	-9.98784e-015	-1.03021e-014	-1.592e-014	-1.49395e-014	-4.95218e-015	-5.61183e-015
-1.97896e-014	-2.04052e-014	-2.5623e-014	-8.4754e-015	-6.59625e-015	1.69893e-015	-1.08959e-015	-7.32714e-015	-5.67034e-015	-5.74911e-015	-1.57868e-014	1.08251e-016	-1.92974e-014	-2.01648e-014	-3.22532e-015	-4.01681e-015	2.97808e-015	-3.33804e-015	-6.08749e-015	-1.00577e-014	-1.04485e-014	-1.56488e-014	-1.49037e-014	-4.57569e-015	-5.63578e-015
-1.95268e-014	-2.02845e-014	-2.55642e-014	-8.67707e-015	-6.441e-015	1.51796e-015	-1.3447e-015	-7.54919e-015	-5.80256e-015	-5.70156e-015	-1.56019e-014	2.03684e-016	-1.93542e-014	-1.98144e-014	-3.09373e-015	-3.99656e-015	3.24262e-015	-3.35597e-015	-5.69656e-015	-1.01418e-014	-1.05788e-014	-1.5379e-014	-1.48622e-014	-4.21987e-015	-5.67003e-015
-1.92332e-014	-2.0137e-014	-2.5481e-014	-8.86975e-015	-6.29335e-015	1.32239e-015	-1.59557e-015	-7.74277e-015	-5.93755e-015	-5.65469e-015	-1.53952e-014	2.74951e-016	-1.93972e-014	-1.94343e-014	-2.9772e-015	-3.97621e-015	3.48879e-015	-3.3815e-015	-5.31734e-015	-1.02376e-014	-1.06882e-014	-1.51096e-014	-1.48132e-014	-3.88566e-015	-5.71345e-015
-1.89106e-014	-1.99621e-014	-2.53728e-014	-9.05093e-015	-6.15234e-015	1.11434e-015	-1.83996e-015	-7.90461e-015	-6.07082e-015	-5.60675e-015	-1.51661e-014	3.2526e-016	-1.94235e-014	-1.90255e-014	-2.87677e-015	-3.95687e-015	3.71705e-015	-3.41334e-015	-4.95242e-015	-1.0343e-014	-1.0772e-014	-1.48408e-014	-1.47548e-014	-3.5737e-015	-5.7652e-015
-1.8561e-014	-1.97593e-014	-2.52393e-014	-9.21797e-015	-6.01728e-015	8.96144e-016	-2.07584e-015	-8.03221e-015	-6.19799e-015	-5.55569e-015	-1.49138e-014	3.57579e-016	-1.94303e-014	-1.85897e-014	-2.79322e-015	-3.93954e-015	3.92829e-015	-3.44972e-015	-4.60519e-015	-1.04561e-014	-1.08261e-014	-1.45719e-014	-1.46853e-014	-3.28466e-015	-5.82361e-015
-1.81861e-014	-1.95289e-014	-2.50802e-014	-9.36934e-015	-5.88813e-015	6.69716e-016	-2.30168e-015	-8.12333e-015	-6.31535e-015	-5.4998e-015	-1.46379e-014	3.74854e-016	-1.94152e-014	-1.81283e-014	-2.7268e-015	-3.92503e-015	4.12317e-015	-3.48889e-015	-4.27822e-015	-1.05749e-014	-1.08473e-014	-1.43029e-014	-1.46035e-014	-3.01902e-015	-5.88705e-015
-1.77886e-014	-1.92713e-014	-2.48956e-014	-9.50365e-015	-5.7638e-015	4.37145e-016	-2.51592e-015	-8.1764e-015	-6.41918e-015	-5.43777e-015	-1.43378e-014	3.80096e-016	-1.93761e-014	-1.76434e-014	-2.67829e-015	-3.91444e-015	4.30262e-015	-3.52948e-015	-3.97426e-015	-1.06979e-014	-1.08331e-014	-1.40344e-014	-1.45087e-014	-2.77672e-015	-5.95417e-015
-1.73718e-014	-1.8988e-014	-2.46857e-014	-9.61912e-015	-5.64352e-015	2.00675e-016	-2.71701e-015	-8.19079e-015	-6.50613e-015	-5.36843e-015	-1.40136e-014	3.76312e-016	-1.93107e-014	-1.71366e-014	-2.64761e-015	-3.9089e-015	4.46673e-015	-3.57028e-015	-3.69621e-015	-1.08237e-014	-1.07814e-014	-1.37659e-014	-1.44002e-014	-2.55744e-015	-6.02362e-015
-1.69395e-014	-1.86798e-014	-2.44511e-014	-9.71433e-015	-5.52699e-015	-3.72684e-017	-2.90417e-015	-8.16631e-015	-6.57331e-015	-5.29145e-015	-1.36658e-014	3.6678e-016	-1.92175e-014	-1.66101e-014	-2.63473e-015	-3.90896e-015	4.61613e-015	-3.61043e-015	-3.44682e-015	-1.0951e-014	-1.06908e-014	-1.34973e-014	-1.42767e-014	-2.36134e-015	-6.09413e-015
-1.64949e-014	-1.83481e-014	-2.41926e-014	-9.78856e-015	-5.41325e-015	-2.74743e-016	-3.07706e-015	-8.1032e-015	-6.61816e-015	-5.20582e-015	-1.32946e-014	3.54261e-016	-1.90952e-014	-1.60661e-014	-2.63906e-015	-3.91506e-015	4.75064e-015	-3.64936e-015	-3.22815e-015	-1.10787e-014	-1.05603e-014	-1.32289e-014	-1.41382e-014	-2.18781e-015	-6.1641e-015
-1.60409e-014	-1.7995e-014	-2.39115e-014	-9.84117e-015	-5.30147e-015	-5.09384e-016	-3.23533e-015	-8.00251e-015	-6.63908e-015	-5.11068e-015	-1.2901e-014	3.41387e-016	-1.89429e-014	-1.55068e-014	-2.66018e-015	-3.92758e-015	4.87026e-015	-3.68609e-015	-3.0426e-015	-1.12061e-014	-1.03899e-014	-1.29603e-014	-1.39845e-014	-2.03636e-015	-6.23249e-015
-1.55814e-014	-1.76225e-014	-2.36091e-014	-9.87211e-015	-5.19161e-015	-7.39132e-016	-3.37851e-015	-7.86567e-015	-6.63496e-015	-5.00601e-015	-1.24854e-014	3.30623e-016	-1.87599e-014	-1.49349e-014	-2.6971e-015	-3.94673e-015	4.97498e-015	-3.71997e-015	-2.89132e-015	-1.13326e-014	-1.01804e-014	-1.26917e-014	-1.38162e-014	-1.90616e-015	-6.29819e-015
-1.51201e-014	-1.72327e-014	-2.32869e-014	-9.88105e-015	-5.08289e-015	-9.62133e-016	-3.50661e-015	-7.69444e-015	-6.60531e-015	-4.8914e-015	-1.20489e-014	3.24663e-016	-1.85458e-014	-1.4353e-014	-2.74878e-015	-3.97234e-015	5.06509e-015	-3.75124e-015	-2.77536e-015	-1.14573e-014	-9.93266e-015	-1.24236e-014	-1.36334e-014	-1.79646e-015	-6.35987e-015
-1.46602e-014	-1.68273e-014	-2.29458e-014	-9.86835e-015	-4.97524e-015	-1.17682e-015	-3.61967e-015	-7.4912e-015	-6.54967e-015	-4.76661e-015	-1.1593e-014	3.25572e-016	-1.83006e-014	-1.37633e-014	-2.81387e-015	-4.00464e-015	5.14033e-015	-3.77957e-015	-2.69531e-015	-1.15799e-014	-9.64865e-015	-1.21559e-014	-1.34364e-014	-1.70574e-015	-6.41616e-015
-1.42049e-014	-1.64089e-014	-2.25871e-014	-9.83478e-015	-4.86863e-015	-1.38145e-015	-3.71783e-015	-7.259e-015	-6.46818e-015	-4.63206e-015	-1.11187e-014	3.35442e-016	-1.80238e-014	-1.31683e-014	-2.89089e-015	-4.04346e-015	5.20017e-015	-3.80528e-015	-2.65134e-015	-1.17005e-014	-9.33086e-015	-1.18892e-014	-1.32259e-014	-1.63292e-015	-6.46611e-015
-1.37574e-014	-1.59804e-014	-2.22126e-014	-9.78128e-015	-4.76306e-015	-1.57499e-015	-3.80161e-015	-7.00121e-015	-6.36182e-015	-4.4891e-015	-1.06278e-014	3.56332e-016	-1.77161e-014	-1.25701e-014	-2.97833e-015	-4.08847e-015	5.24421e-015	-3.82878e-015	-2.64383e-015	-1.18188e-014	-8.98175e-015	-1.16236e-014	-1.30029e-014	-1.5768e-015	-6.5087e-015
-1.33209e-014	-1.55447e-014	-2.18242e-014	-9.70892e-015	-4.65888e-015	-1.75666e-015	-3.87176e-015	-6.72148e-015	-6.23167e-015	-4.33845e-015	-1.0122e-014	3.89451e-016	-1.73787e-014	-1.19717e-014	-3.07481e-015	-4.13932e-015	5.27213e-015	-3.85077e-015	-2.67294e-015	-1.19348e-014	-8.6047e-015	-1.13596e-014	-1.27682e-014	-1.53581e-015	-6.54323e-015
-1.28982e-014	-1.51044e-014	-2.14233e-014	-9.6197e-015	-4.55596e-015	-1.92578e-015	-3.92943e-015	-6.42434e-015	-6.07969e-015	-4.18123e-015	-9.60281e-015	4.36018e-016	-1.70126e-014	-1.13754e-014	-3.17882e-015	-4.19535e-015	5.28282e-015	-3.87212e-015	-2.73792e-015	-1.20492e-014	-8.20336e-015	-1.10977e-014	-1.25237e-014	-1.50846e-015	-6.56874e-015
-1.24919e-014	-1.46621e-014	-2.10113e-014	-9.51564e-015	-4.45506e-015	-2.08217e-015	-3.97563e-015	-6.11457e-015	-5.90816e-015	-4.01863e-015	-9.0729e-015	4.9719e-016	-1.66189e-014	-1.07832e-014	-3.28842e-015	-4.25604e-015	5.27579e-015	-3.89426e-015	-2.83748e-015	-1.21617e-014	-7.78181e-015	-1.08389e-014	-1.22712e-014	-1.49349e-015	-6.58495e-015
-1.2104e-014	-1.42206e-014	-2.05898e-014	-9.39885e-015	-4.35659e-015	-2.22583e-015	-4.01113e-015	-5.7964e-015	-5.71987e-015	-3.85264e-015	-8.53423e-015	5.73443e-016	-1.61989e-014	-1.0197e-014	-3.40184e-015	-4.32046e-015	5.24983e-015	-3.9185e-015	-2.97004e-015	-1.22727e-014	-7.34508e-015	-1.0584e-014	-1.20124e-014	-1.48917e-015	-6.59141e-015
-1.17366e-014	-1.37824e-014	-2.01602e-014	-9.27193e-015	-4.26109e-015	-2.35703e-015	-4.03672e-015	-5.47434e-015	-5.51795e-015	-3.68494e-015	-7.98909e-015	6.64418e-016	-1.57544e-014	-9.61945e-015	-3.51669e-015	-4.3876e-015	5.20411e-015	-3.94609e-015	-3.13404e-015	-1.23828e-014	-6.89745e-015	-1.03344e-014	-1.17489e-014	-1.49422e-015	-6.58747e-015
-1.13916e-014	-1.33491e-014	-1.97239e-014	-9.13774e-015	-4.16933e-015	-2.47702e-015	-4.05374e-015	-5.1533e-015	-5.30546e-015	-3.51794e-015	-7.43987e-015	7.69541e-016	-1.52863e-014	-9.05218e-015	-3.6312e-015	-4.45609e-015	5.13762e-015	-3.97826e-015	-3.32795e-015	-1.24928e-014	-6.44437e-015	-1.0091e-014	-1.14825e-014	-1.50709e-015	-6.57319e-015
-1.10699e-014	-1.29232e-014	-1.92819e-014	-8.99841e-015	-4.08214e-015	-2.58674e-015	-4.06309e-015	-4.83785e-015	-5.08579e-015	-3.3535e-015	-6.8888e-015	8.88362e-016	-1.47961e-014	-8.49685e-015	-3.74385e-015	-4.52502e-015	5.04943e-015	-4.0164e-015	-3.54922e-015	-1.26031e-014	-5.99112e-015	-9.85441e-015	-1.12151e-014	-1.52579e-015	-6.54855e-015
-1.07719e-014	-1.25067e-014	-1.88352e-014	-8.85713e-015	-4.00107e-015	-2.6874e-015	-4.06598e-015	-4.53309e-015	-4.86288e-015	-3.19408e-015	-6.33809e-015	1.02076e-015	-1.42859e-014	-7.95498e-015	-3.85321e-015	-4.5936e-015	4.9389e-015	-4.06185e-015	-3.79539e-015	-1.27143e-014	-5.5426e-015	-9.62504e-015	-1.0949e-014	-1.54877e-015	-6.51345e-015
-1.04977e-014	-1.21009e-014	-1.83847e-014	-8.71714e-015	-3.92662e-015	-2.7805e-015	-4.06337e-015	-4.24327e-015	-4.64007e-015	-3.04208e-015	-5.78987e-015	1.16634e-015	-1.3757e-014	-7.42751e-015	-3.95766e-015	-4.66043e-015	4.80546e-015	-4.11623e-015	-4.06347e-015	-1.28269e-014	-5.10408e-015	-9.40456e-015	-1.06862e-014	-1.57486e-015	-6.46814e-015
-1.02468e-014	-1.1707e-014	-1.79308e-014	-8.58105e-015	-3.86003e-015	-2.86778e-015	-4.05616e-015	-3.97242e-015	-4.42128e-015	-2.89982e-015	-5.24633e-015	1.32389e-015	-1.32111e-014	-6.91564e-015	-4.05547e-015	-4.72412e-015	4.64877e-015	-4.18089e-015	-4.35057e-015	-1.29413e-014	-4.68063e-015	-9.19384e-015	-1.04289e-014	-1.60232e-015	-6.41268e-015
-1.00184e-014	-1.13258e-014	-1.74737e-014	-8.45129e-015	-3.80258e-015	-2.95125e-015	-4.04495e-015	-3.72417e-015	-4.21028e-015	-2.76896e-015	-4.70972e-015	1.49211e-015	-1.26494e-014	-6.41993e-015	-4.14528e-015	-4.78382e-015	4.46834e-015	-4.25751e-015	-4.6534e-015	-1.30581e-014	-4.27702e-015	-8.99399e-015	-1.0179e-014	-1.62947e-015	-6.34711e-015
-9.8113e-015	-1.09585e-014	-1.70137e-014	-8.33059e-015	-3.75544e-015	-3.03257e-015	-4.03055e-015	-3.50177e-015	-4.01025e-015	-2.65158e-015	-4.18171e-015	1.66942e-015	-1.20734e-014	-5.94054e-015	-4.22632e-015	-4.83862e-015	4.26353e-015	-4.34738e-015	-4.96832e-015	-1.31775e-014	-3.89763e-015	-8.80632e-015	-9.93852e-015	-1.65525e-015	-6.2718e-015
-9.62362e-015	-1.06055e-014	-1.65503e-014	-8.22131e-015	-3.71923e-015	-3.11378e-015	-4.0135e-015	-3.3084e-015	-3.82376e-015	-2.54947e-015	-3.66375e-015	1.85402e-015	-1.14841e-014	-5.47803e-015	-4.29719e-015	-4.88749e-015	4.0344e-015	-4.45141e-015	-5.2917e-015	-1.33e-014	-3.54629e-015	-8.63155e-015	-9.70958e-015	-1.67811e-015	-6.18737e-015
-9.45319e-015	-1.02668e-014	-1.60831e-014	-8.12569e-015	-3.69517e-015	-3.19673e-015	-3.99413e-015	-3.14625e-015	-3.6538e-015	-2.46443e-015	-3.15728e-015	2.04428e-015	-1.08829e-014	-5.03188e-015	-4.35706e-015	-4.92895e-015	3.78152e-015	-4.57039e-015	-5.61987e-015	-1.34255e-014	-3.22732e-015	-8.47067e-015	-9.49394e-015	-1.69717e-015	-6.09428e-015
-9.29768e-015	-9.94191e-015	-1.56116e-014	-8.04581e-015	-3.68413e-015	-3.28398e-015	-3.97235e-015	-3.01651e-015	-3.50289e-015	-2.39785e-015	-2.66395e-015	2.23903e-015	-1.02708e-014	-4.60165e-015	-4.40565e-015	-4.96236e-015	3.50573e-015	-4.70456e-015	-5.9488e-015	-1.3554e-014	-2.94376e-015	-8.32507e-015	-9.29345e-015	-1.71122e-015	-5.99318e-015
-9.15401e-015	-9.63068e-015	-1.51353e-014	-7.98353e-015	-3.68709e-015	-3.37775e-015	-3.94827e-015	-2.9204e-015	-3.37306e-015	-2.35117e-015	-2.18429e-015	2.43696e-015	-9.64839e-015	-4.18721e-015	-4.44205e-015	-4.98728e-015	3.2073e-015	-4.85415e-015	-6.27485e-015	-1.36855e-014	-2.69857e-015	-8.19549e-015	-9.10959e-015	-1.71933e-015	-5.88503e-015
-9.01873e-015	-9.33235e-015	-1.46535e-014	-7.93999e-015	-3.70517e-015	-3.4796e-015	-3.92236e-015	-2.85889e-015	-3.26618e-015	-2.32496e-015	-1.71941e-015	2.63618e-015	-9.01663e-015	-3.78767e-015	-4.46616e-015	-5.00301e-015	2.88782e-015	-5.01957e-015	-6.59439e-015	-1.382e-014	-2.49408e-015	-8.08291e-015	-8.94319e-015	-1.72063e-015	-5.77055e-015
-8.88805e-015	-9.04537e-015	-1.41648e-014	-7.91628e-015	-3.7386e-015	-3.59142e-015	-3.89437e-015	-2.83174e-015	-3.18341e-015	-2.32009e-015	-1.2701e-015	2.83499e-015	-8.37617e-015	-3.40195e-015	-4.47824e-015	-5.00858e-015	2.54853e-015	-5.20082e-015	-6.90412e-015	-1.3957e-014	-2.33203e-015	-7.98824e-015	-8.79538e-015	-1.71435e-015	-5.65025e-015
-8.75818e-015	-8.76839e-015	-1.36678e-014	-7.91334e-015	-3.78799e-015	-3.71511e-015	-3.86439e-015	-2.83831e-015	-3.12516e-015	-2.337e-015	-8.36478e-016	3.03219e-015	-7.72729e-015	-3.02893e-015	-4.4788e-015	-5.00359e-015	2.1907e-015	-5.39705e-015	-7.20062e-015	-1.40961e-014	-2.21309e-015	-7.91179e-015	-8.6672e-015	-1.6997e-015	-5.5248e-015
-8.62525e-015	-8.49958e-015	-1.31611e-014	-7.93141e-015	-3.85355e-015	-3.85156e-015	-3.83233e-015	-2.87732e-015	-3.0916e-015	-2.37579e-015	-4.18827e-016	3.22623e-015	-7.06985e-015	-2.66711e-015	-4.46787e-015	-4.98757e-015	1.81605e-015	-5.60743e-015	-7.4808e-015	-1.42365e-014	-2.13819e-015	-7.85372e-015	-8.5594e-015	-1.6764e-015	-5.39487e-015
-8.48498e-015	-8.23698e-015	-1.26431e-014	-7.97045e-015	-3.93497e-015	-4.00225e-015	-3.79775e-015	-2.94646e-015	-3.08266e-015	-2.4356e-015	-1.66768e-017	3.41637e-015	-6.40412e-015	-2.31462e-015	-4.446e-015	-4.96038e-015	1.42779e-015	-5.83086e-015	-7.74178e-015	-1.43779e-014	-2.1073e-015	-7.81443e-015	-8.4727e-015	-1.64382e-015	-5.26146e-015
-8.33352e-015	-7.97837e-015	-1.21122e-014	-8.02976e-015	-4.03226e-015	-4.16824e-015	-3.75989e-015	-3.04311e-015	-3.09749e-015	-2.51526e-015	3.7017e-016	3.60173e-015	-5.72988e-015	-1.96992e-015	-4.41329e-015	-4.92173e-015	1.02844e-015	-6.06597e-015	-7.98028e-015	-1.45197e-014	-2.11993e-015	-7.79416e-015	-8.40735e-015	-1.6017e-015	-5.12493e-015
-8.16666e-015	-7.7208e-015	-1.15667e-014	-8.10859e-015	-4.14511e-015	-4.3499e-015	-3.71851e-015	-3.16471e-015	-3.13462e-015	-2.61384e-015	7.4274e-016	3.78129e-015	-5.04684e-015	-1.63123e-015	-4.37047e-015	-4.8714e-015	6.20611e-016	-6.31124e-015	-8.19441e-015	-1.46606e-014	-2.17474e-015	-7.79285e-015	-8.36381e-015	-1.55005e-015	-4.98628e-015
-7.98004e-015	-7.4618e-015	-1.10051e-014	-8.20547e-015	-4.27294e-015	-4.54679e-015	-3.67309e-015	-3.30757e-015	-3.19251e-015	-2.72989e-015	1.10255e-015	3.95406e-015	-4.35474e-015	-1.29616e-015	-4.31835e-015	-4.80978e-015	2.07592e-016	-6.56449e-015	-8.38241e-015	-1.48e-014	-2.26966e-015	-7.81024e-015	-8.34177e-015	-1.48846e-015	-4.8462e-015
-7.77007e-015	-7.19897e-015	-1.04252e-014	-8.319e-015	-4.41474e-015	-4.75865e-015	-3.62291e-015	-3.46826e-015	-3.26841e-015	-2.86142e-015	1.45062e-015	4.11927e-015	-3.65307e-015	-9.62646e-016	-4.2578e-015	-4.737e-015	-2.0727e-016	-6.82375e-015	-8.54172e-015	-1.49373e-014	-2.40264e-015	-7.84546e-015	-8.34038e-015	-1.41721e-015	-4.70522e-015
-7.53284e-015	-6.92992e-015	-9.82547e-015	-8.44706e-015	-4.56932e-015	-4.98552e-015	-3.56711e-015	-3.64256e-015	-3.35979e-015	-3.00591e-015	1.78807e-015	4.27634e-015	-2.94165e-015	-6.28401e-016	-4.18971e-015	-4.6532e-015	-6.1993e-016	-7.08628e-015	-8.67121e-015	-1.50715e-014	-2.57094e-015	-7.89815e-015	-8.35916e-015	-1.33684e-015	-4.56381e-015
-7.26476e-015	-6.65177e-015	-9.20415e-015	-8.58743e-015	-4.73547e-015	-5.22626e-015	-3.50537e-015	-3.8259e-015	-3.46408e-015	-3.16064e-015	2.11667e-015	4.42555e-015	-2.21999e-015	-2.91448e-016	-4.11464e-015	-4.5582e-015	-1.02736e-015	-7.34922e-015	-8.77016e-015	-1.52013e-014	-2.77115e-015	-7.96716e-015	-8.39726e-015	-1.24743e-015	-4.42213e-015
-6.96273e-015	-6.36181e-015	-8.55967e-015	-8.73745e-015	-4.91159e-015	-5.47947e-015	-3.43712e-015	-4.01311e-015	-3.5777e-015	-3.32262e-015	2.4386e-015	4.56726e-015	-1.4876e-015	5.07065e-017	-4.03399e-015	-4.45235e-015	-1.42548e-015	-7.61014e-015	-8.83807e-015	-1.53261e-014	-2.99997e-015	-8.05165e-015	-8.45389e-015	-1.14921e-015	-4.28062e-015
-6.62371e-015	-6.0572e-015	-7.89082e-015	-8.89441e-015	-5.09571e-015	-5.74374e-015	-3.36144e-015	-4.19914e-015	-3.69674e-015	-3.48915e-015	2.75568e-015	4.70137e-015	-7.43854e-016	3.99838e-016	-3.94838e-015	-4.33585e-015	-1.81039e-015	-7.86598e-015	-8.87457e-015	-1.54449e-014	-3.2533e-015	-8.15055e-015	-8.52753e-015	-1.04242e-015	-4.13971e-015
-6.2453e-015	-5.73576e-015	-7.19646e-015	-9.05515e-015	-5.28597e-015	-6.01676e-015	-3.27784e-015	-4.37888e-015	-3.81713e-015	-3.65706e-015	3.06994e-015	4.82879e-015	1.16135e-017	7.58296e-016	-3.85906e-015	-4.20874e-015	-2.17841e-015	-8.1136e-015	-8.87954e-015	-1.55565e-014	-3.52722e-015	-8.26261e-015	-8.61624e-015	-9.27348e-016	-3.99941e-015
-5.82601e-015	-5.39535e-015	-6.47527e-015	-9.21676e-015	-5.48074e-015	-6.2961e-015	-3.18626e-015	-4.5472e-015	-3.93481e-015	-3.82272e-015	3.38332e-015	4.94952e-015	7.78404e-016	1.12826e-015	-3.76686e-015	-4.07134e-015	-2.52632e-015	-8.34992e-015	-8.85314e-015	-1.56601e-014	-3.81667e-015	-8.3862e-015	-8.71847e-015	-8.04571e-016	-3.86019e-015
-5.36439e-015	-5.0339e-015	-5.72641e-015	-9.37604e-015	-5.6775e-015	-6.57949e-015	-3.08653e-015	-4.69966e-015	-4.04602e-015	-3.98217e-015	3.69812e-015	5.06444e-015	1.55663e-015	1.51123e-015	-3.67264e-015	-3.92463e-015	-2.85081e-015	-8.57194e-015	-8.79633e-015	-1.57545e-014	-4.11737e-015	-8.5194e-015	-8.83261e-015	-6.74527e-016	-3.72193e-015
-4.85901e-015	-4.64929e-015	-4.94915e-015	-9.52978e-015	-5.87427e-015	-6.86426e-015	-2.97847e-015	-4.83194e-015	-4.14654e-015	-4.13217e-015	4.01693e-015	5.17415e-015	2.34633e-015	1.90886e-015	-3.57699e-015	-3.76917e-015	-3.14798e-015	-8.77621e-015	-8.71063e-015	-1.58391e-014	-4.42422e-015	-8.66035e-015	-8.95647e-015	-5.3783e-016	-3.58466e-015
-4.30942e-015	-4.23972e-015	-4.14284e-015	-9.67473e-015	-6.06825e-015	-7.14778e-015	-2.86236e-015	-4.93977e-015	-4.23271e-015	-4.26948e-015	4.34186e-015	5.27956e-015	3.1473e-015	2.32263e-015	-3.48061e-015	-3.60537e-015	-3.41512e-015	-8.95965e-015	-8.5979e-015	-1.59129e-014	-4.73204e-015	-8.8073e-015	-9.08765e-015	-3.94557e-016	-3.44857e-015
-3.71581e-015	-3.8039e-015	-3.30739e-015	-9.80673e-015	-6.25642e-015	-7.42606e-015	-2.73829e-015	-5.01899e-015	-4.30044e-015	-4.39016e-015	4.67462e-015	5.38219e-015	3.95958e-015	2.75421e-015	-3.38414e-015	-3.43316e-015	-3.64934e-015	-9.12e-015	-8.46008e-015	-1.59759e-014	-5.03527e-015	-8.95836e-015	-9.22397e-015	-2.44959e-016	-3.31331e-015
-3.07882e-015	-3.34002e-015	-2.44283e-015	-9.92316e-015	-6.43657e-015	-7.69577e-015	-2.60637e-015	-5.06654e-015	-4.34636e-015	-4.49154e-015	5.01719e-015	5.4832e-015	4.78272e-015	3.20424e-015	-3.2881e-015	-3.25327e-015	-3.84775e-015	-9.2544e-015	-8.29929e-015	-1.60271e-014	-5.32959e-015	-9.11087e-015	-9.36313e-015	-8.95182e-017	-3.17873e-015
-2.39989e-015	-2.84768e-015	-1.54898e-015	-1.00208e-014	-6.60642e-015	-7.95392e-015	-2.46747e-015	-5.07932e-015	-4.36697e-015	-4.57069e-015	5.37175e-015	5.58239e-015	5.61545e-015	3.67347e-015	-3.19228e-015	-3.06664e-015	-4.00864e-015	-9.36041e-015	-8.11842e-015	-1.60661e-014	-5.61025e-015	-9.26222e-015	-9.50311e-015	7.11927e-017	-3.04495e-015
-1.68081e-015	-2.32677e-015	-6.26623e-016	-1.00967e-014	-6.76403e-015	-8.19657e-015	-2.32219e-015	-5.05487e-015	-4.35863e-015	-4.62494e-015	5.74018e-015	5.68056e-015	6.45681e-015	4.16294e-015	-3.09707e-015	-2.87357e-015	-4.12957e-015	-9.4359e-015	-7.92013e-015	-1.60924e-014	-5.87337e-015	-9.4108e-015	-9.64216e-015	2.36937e-016	-2.9117e-015
-9.24071e-016	-1.77648e-015	3.23424e-016	-1.01482e-014	-6.90664e-015	-8.42056e-015	-2.17125e-015	-4.99113e-015	-4.3181e-015	-4.65155e-015	6.12383e-015	5.77923e-015	7.3061e-015	4.67298e-015	-3.00168e-015	-2.67432e-015	-4.20881e-015	-9.47831e-015	-7.70692e-015	-1.6106e-014	-6.11498e-015	-9.55426e-015	-9.77771e-015	4.0713e-016	-2.77844e-015
-1.33102e-016	-1.19687e-015	1.30038e-015	-1.01733e-014	-7.0323e-015	-8.6225e-015	-2.01542e-015	-4.88647e-015	-4.2437e-015	-4.64752e-015	6.52399e-015	5.88016e-015	8.16186e-015	5.20359e-015	-2.90678e-015	-2.4686e-015	-4.24547e-015	-9.48612e-015	-7.48132e-015	-1.61072e-014	-6.33123e-015	-9.69007e-015	-9.90682e-015	5.81821e-016	-2.64497e-015
6.88851e-016	-5.88472e-016	2.30313e-015	-1.017e-014	-7.13908e-015	-8.79895e-015	-1.85579e-015	-4.7405e-015	-4.1333e-015	-4.61127e-015	6.94201e-015	5.98376e-015	9.02233e-015	5.7543e-015	-2.81213e-015	-2.25682e-015	-4.23873e-015	-9.4584e-015	-7.24656e-015	-1.60958e-014	-6.51882e-015	-9.81542e-015	-1.00269e-014	7.60878e-016	-2.51129e-015
1.53844e-015	4.75484e-017	3.32987e-015	-1.01369e-014	-7.22486e-015	-8.94664e-015	-1.69337e-015	-4.55282e-015	-3.98502e-015	-4.54072e-015	7.37889e-015	6.09075e-015	9.88563e-015	6.32481e-015	-2.71757e-015	-2.0396e-015	-4.18814e-015	-9.39418e-015	-7.00678e-015	-1.60723e-014	-6.67422e-015	-9.92863e-015	-1.01363e-014	9.44067e-016	-2.37709e-015
2.41161e-015	7.10483e-016	4.37876e-015	-1.00723e-014	-7.28839e-015	-9.06344e-015	-1.52889e-015	-4.32284e-015	-3.79814e-015	-4.43439e-015	7.83519e-015	6.20239e-015	1.07498e-014	6.9141e-015	-2.62193e-015	-1.81783e-015	-4.09414e-015	-9.29356e-015	-6.76422e-015	-1.60378e-014	-6.79489e-015	-1.00277e-014	-1.02325e-014	1.131e-015	-2.24237e-015
3.30348e-015	1.39901e-015	5.44764e-015	-9.97541e-015	-7.32835e-015	-9.14694e-015	-1.36378e-015	-4.05149e-015	-3.57175e-015	-4.29162e-015	8.31133e-015	6.31967e-015	1.16134e-014	7.52164e-015	-2.52539e-015	-1.59216e-015	-3.9575e-015	-9.15634e-015	-6.52175e-015	-1.59928e-014	-6.87878e-015	-1.01111e-014	-1.03133e-014	1.32213e-015	-2.10712e-015
4.20963e-015	2.11094e-015	6.53449e-015	-9.84593e-015	-7.34331e-015	-9.19462e-015	-1.19924e-015	-3.74055e-015	-3.30547e-015	-4.11268e-015	8.80778e-015	6.44403e-015	1.24743e-014	8.14598e-015	-2.42763e-015	-1.3633e-015	-3.77952e-015	-8.9832e-015	-6.28314e-015	-1.59384e-014	-6.92461e-015	-1.01771e-014	-1.0377e-014	1.51757e-015	-1.97127e-015
5.12515e-015	2.8439e-015	7.63664e-015	-9.68382e-015	-7.33312e-015	-9.20524e-015	-1.03654e-015	-3.39315e-015	-2.99971e-015	-3.89777e-015	9.32444e-015	6.57501e-015	1.33302e-014	8.78496e-015	-2.32813e-015	-1.13198e-015	-3.56259e-015	-8.77486e-015	-6.05147e-015	-1.58751e-014	-6.93169e-015	-1.02239e-014	-1.04222e-014	1.71688e-015	-1.83487e-015
6.04491e-015	3.5959e-015	8.7516e-015	-9.48977e-015	-7.29773e-015	-9.17731e-015	-8.77199e-016	-3.01183e-015	-2.65564e-015	-3.64747e-015	9.86034e-015	6.71293e-015	1.41785e-014	9.43647e-015	-2.22679e-015	-8.99022e-016	-3.3091e-015	-8.53293e-015	-5.8296e-015	-1.5804e-014	-6.8996e-015	-1.02503e-014	-1.04472e-014	1.92012e-015	-1.69804e-015
6.96419e-015	4.36466e-015	9.8769e-015	-9.26504e-015	-7.23706e-015	-9.11023e-015	-7.22361e-016	-2.59987e-015	-2.27483e-015	-3.36283e-015	1.04152e-014	6.85773e-015	1.50171e-014	1.00989e-014	-2.12371e-015	-6.65284e-016	-3.02276e-015	-8.25951e-015	-5.62041e-015	-1.57261e-014	-6.82863e-015	-1.02562e-014	-1.04511e-014	2.12689e-015	-1.56052e-015
7.87723e-015	5.14701e-015	1.10099e-014	-9.0117e-015	-7.15236e-015	-9.00441e-015	-5.73129e-016	-2.16147e-015	-1.85914e-015	-3.04505e-015	1.09884e-014	7.00951e-015	1.58436e-014	1.07703e-014	-2.01889e-015	-4.31945e-016	-2.70639e-015	-7.95662e-015	-5.42634e-015	-1.56427e-014	-6.71948e-015	-1.0241e-014	-1.0433e-014	2.33765e-015	-1.4228e-015
8.77955e-015	5.94034e-015	1.21471e-014	-8.7315e-015	-7.04449e-015	-8.86006e-015	-4.30875e-016	-1.70033e-015	-1.41022e-015	-2.69653e-015	1.1579e-014	7.16901e-015	1.66557e-014	1.14479e-014	-1.91236e-015	-2.00646e-016	-2.36337e-015	-7.62687e-015	-5.24987e-015	-1.55553e-014	-6.57266e-015	-1.02025e-014	-1.03922e-014	2.55237e-015	-1.28558e-015
9.66568e-015	6.74156e-015	1.32859e-014	-8.4271e-015	-6.91466e-015	-8.67739e-015	-2.96672e-016	-1.22091e-015	-9.31176e-016	-2.31911e-015	1.21856e-014	7.33551e-015	1.74509e-014	1.21291e-014	-1.8044e-015	2.74134e-017	-1.99735e-015	-7.27335e-015	-5.09298e-015	-1.54652e-014	-6.38935e-015	-1.0141e-014	-1.03284e-014	2.77127e-015	-1.14974e-015
1.05304e-014	7.54715e-015	1.44227e-014	-8.10074e-015	-6.76421e-015	-8.45727e-015	-1.71493e-016	-7.27509e-016	-4.24636e-016	-1.91589e-015	1.28066e-014	7.50868e-015	1.8227e-014	1.28121e-014	-1.69502e-015	2.50906e-016	-1.61212e-015	-6.89911e-015	-4.95755e-015	-1.5374e-014	-6.17147e-015	-1.00561e-014	-1.02408e-014	2.99427e-015	-1.01561e-015
1.13702e-014	8.35315e-015	1.55547e-014	-7.75546e-015	-6.59513e-015	-8.20092e-015	-5.59258e-017	-2.25315e-016	1.06531e-016	-1.48994e-015	1.34397e-014	7.68868e-015	1.89817e-014	1.34939e-014	-1.58427e-015	4.67834e-016	-1.21219e-015	-6.50799e-015	-4.84523e-015	-1.52831e-014	-5.92129e-015	-9.94827e-015	-1.01302e-014	3.22051e-015	-8.83327e-016
1.21804e-014	9.15645e-015	1.66787e-014	-7.39479e-015	-6.40923e-015	-7.91059e-015	4.90654e-017	2.81135e-016	6.5901e-016	-1.04406e-015	1.40825e-014	7.8746e-015	1.97126e-014	1.41711e-014	-1.47205e-015	6.77109e-016	-8.01991e-016	-6.1034e-015	-4.75732e-015	-1.51939e-014	-5.64161e-015	-9.81846e-015	-9.9966e-015	3.45014e-015	-7.54099e-016
1.29567e-014	9.95305e-015	1.77911e-014	-7.02197e-015	-6.20967e-015	-7.58873e-015	1.43272e-016	7.86647e-016	1.22889e-015	-5.80795e-016	1.47333e-014	8.06628e-015	2.04181e-014	1.48408e-014	-1.35931e-015	8.76722e-016	-3.8576e-016	-5.68925e-015	-4.69494e-015	-1.51081e-014	-5.33552e-015	-9.66748e-015	-9.84113e-015	3.68215e-015	-6.2847e-016
1.36957e-014	1.07391e-014	1.88889e-014	-6.64027e-015	-5.99912e-015	-7.23818e-015	2.25652e-016	1.28561e-015	1.8126e-015	-1.03481e-016	1.53896e-014	8.26371e-015	2.10962e-014	1.55e-014	-1.24663e-015	1.06478e-015	3.15151e-017	-5.27033e-015	-4.65808e-015	-1.50278e-014	-5.00647e-015	-9.497e-015	-9.66449e-015	3.91618e-015	-5.07489e-016
1.4395e-014	1.15105e-014	1.99688e-014	-6.2538e-015	-5.78019e-015	-6.86201e-015	2.96802e-016	1.77362e-015	2.40547e-015	3.83599e-016	1.60484e-014	8.46682e-015	2.17447e-014	1.61461e-014	-1.13471e-015	1.2395e-015	4.44835e-016	-4.85083e-015	-4.64718e-015	-1.49536e-014	-4.65827e-015	-9.30803e-015	-9.46806e-015	4.15158e-015	-3.92201e-016
1.50517e-014	1.22639e-014	2.10276e-014	-5.86686e-015	-5.55595e-015	-6.46397e-015	3.56598e-016	2.24638e-015	3.00336e-015	8.77029e-016	1.67064e-014	8.67462e-015	2.23619e-014	1.67753e-014	-1.02429e-015	1.39932e-015	8.49342e-016	-4.43529e-015	-4.66215e-015	-1.48875e-014	-4.2951e-015	-9.10243e-015	-9.25408e-015	4.38778e-015	-2.8327e-016
1.56634e-014	1.29956e-014	2.20622e-014	-5.48299e-015	-5.32992e-015	-6.04757e-015	4.04737e-016	2.69957e-015	3.60278e-015	1.37281e-015	1.73603e-014	8.8858e-015	2.2946e-014	1.73842e-014	-9.16741e-016	1.54197e-015	1.2406e-015	-4.02765e-015	-4.70306e-015	-1.48308e-014	-3.92075e-015	-8.88215e-015	-9.02408e-015	4.62415e-015	-1.82574e-016
1.62284e-014	1.37019e-014	2.30695e-014	-5.10625e-015	-5.10529e-015	-5.61704e-015	4.42089e-016	3.12871e-015	4.19942e-015	1.86684e-015	1.80073e-014	9.09859e-015	2.34965e-014	1.79699e-014	-8.13249e-016	1.6653e-015	1.61473e-015	-3.63231e-015	-4.76989e-015	-1.47846e-014	-3.53994e-015	-8.64938e-015	-8.77997e-015	4.8596e-015	-9.12486e-017
1.67453e-014	1.43789e-014	2.40462e-014	-4.74063e-015	-4.88557e-015	-5.17698e-015	4.69966e-016	3.53068e-015	4.78956e-015	2.35519e-015	1.8644e-014	9.3122e-015	2.40119e-014	1.85291e-014	-7.15032e-016	1.76755e-015	1.96686e-015	-3.25307e-015	-4.86133e-015	-1.47504e-014	-3.15679e-015	-8.40702e-015	-8.52469e-015	5.09296e-015	-1.06288e-017
1.72134e-014	1.50233e-014	2.49892e-014	-4.39013e-015	-4.6741e-015	-4.73124e-015	4.88438e-016	3.90301e-015	5.36921e-015	2.83441e-015	1.92666e-014	9.52617e-015	2.4492e-014	1.90589e-014	-6.23493e-016	1.84674e-015	2.29294e-015	-2.89364e-015	-4.97608e-015	-1.47294e-014	-2.77517e-015	-8.15749e-015	-8.26133e-015	5.32266e-015	5.77154e-017
1.76327e-014	1.56315e-014	2.58963e-014	-4.05786e-015	-4.47374e-015	-4.28426e-015	4.98869e-016	4.24366e-015	5.93536e-015	3.30154e-015	1.98722e-014	9.7402e-015	2.49364e-014	1.95568e-014	-5.40538e-016	1.9014e-015	2.5897e-015	-2.55778e-015	-5.11299e-015	-1.47221e-014	-2.39956e-015	-7.90291e-015	-7.99247e-015	5.54741e-015	1.12654e-016
1.80038e-014	1.62002e-014	2.67646e-014	-3.74719e-015	-4.28812e-015	-3.83957e-015	5.02708e-016	4.55106e-015	6.48476e-015	3.75333e-015	2.04577e-014	9.95347e-015	2.5345e-014	2.00209e-014	-4.66679e-016	1.92984e-015	2.85449e-015	-2.24925e-015	-5.27058e-015	-1.47295e-014	-2.03359e-015	-7.64651e-015	-7.72104e-015	5.76622e-015	1.53003e-016
1.83277e-014	1.67267e-014	2.75913e-014	-3.46191e-015	-4.1203e-015	-3.40117e-015	5.01386e-016	4.82323e-015	7.01548e-015	4.18702e-015	2.102e-014	1.01642e-014	2.57178e-014	2.04495e-014	-4.03934e-016	1.93051e-015	3.08452e-015	-1.97105e-015	-5.44673e-015	-1.47515e-014	-1.68118e-015	-7.39121e-015	-7.45049e-015	5.97725e-015	1.77606e-016
1.86058e-014	1.72089e-014	2.83739e-014	-3.20485e-015	-3.97319e-015	-2.97339e-015	4.96433e-016	5.05895e-015	7.52452e-015	4.59993e-015	2.15564e-014	1.0371e-014	2.60551e-014	2.08398e-014	-3.53636e-016	1.90265e-015	3.27779e-015	-1.72595e-015	-5.63941e-015	-1.47884e-014	-1.34581e-015	-7.13989e-015	-7.18372e-015	6.1785e-015	1.85349e-016
1.88401e-014	1.7644e-014	2.91106e-014	-2.97805e-015	-3.84872e-015	-2.55978e-015	4.88976e-016	5.25808e-015	8.01026e-015	4.9903e-015	2.20639e-014	1.05731e-014	2.63573e-014	2.11906e-014	-3.16831e-016	1.84442e-015	3.4319e-015	-1.51564e-015	-5.84652e-015	-1.48413e-014	-1.03049e-015	-6.89596e-015	-6.92376e-015	6.36841e-015	1.75364e-016
1.90327e-014	1.80296e-014	2.97995e-014	-2.78404e-015	-3.74939e-015	-2.16422e-015	4.80843e-016	5.42186e-015	8.471e-015	5.35641e-015	2.25393e-014	1.07698e-014	2.66252e-014	2.15001e-014	-2.94902e-016	1.75524e-015	3.54515e-015	-1.34233e-015	-6.06631e-015	-1.49097e-014	-7.38531e-016	-6.66175e-015	-6.67402e-015	6.54459e-015	1.46492e-016
1.91867e-014	1.83638e-014	3.04385e-014	-2.62442e-015	-3.67743e-015	-1.78946e-015	4.73483e-016	5.55144e-015	8.90463e-015	5.69662e-015	2.29805e-014	1.096e-014	2.68598e-014	2.17677e-014	-2.89091e-016	1.63441e-015	3.61755e-015	-1.20766e-015	-6.29674e-015	-1.4994e-014	-4.72954e-016	-6.44086e-015	-6.43717e-015	6.70554e-015	9.74267e-017
1.93048e-014	1.86456e-014	3.1026e-014	-2.50022e-015	-3.63469e-015	-1.43798e-015	4.69171e-016	5.64773e-015	9.31036e-015	6.01021e-015	2.33848e-014	1.11428e-014	2.70621e-014	2.19922e-014	-3.00678e-016	1.48155e-015	3.64869e-015	-1.11278e-015	-6.53548e-015	-1.50939e-014	-2.36022e-016	-6.2356e-015	-6.21628e-015	6.84942e-015	2.73323e-017
1.93904e-014	1.88734e-014	3.15605e-014	-2.41269e-015	-3.62231e-015	-1.11267e-015	4.6921e-016	5.71253e-015	9.68734e-015	6.29553e-015	2.37501e-014	1.13176e-014	2.72329e-014	2.21734e-014	-3.3062e-016	1.29671e-015	3.639e-015	-1.05791e-015	-6.7806e-015	-1.52083e-014	-2.96183e-017	-6.0492e-015	-6.01444e-015	6.97451e-015	-6.46987e-017
1.9447e-014	1.90468e-014	3.20409e-014	-2.36217e-015	-3.64106e-015	-8.15773e-016	4.75301e-016	5.7486e-015	1.0035e-014	6.55263e-015	2.40745e-014	1.14836e-014	2.73726e-014	2.23109e-014	-3.79872e-016	1.0803e-015	3.5894e-015	-1.04327e-015	-7.02962e-015	-1.53368e-014	1.44586e-016	-5.88455e-015	-5.83472e-015	7.07841e-015	-1.791e-016
1.94779e-014	1.91648e-014	3.24665e-014	-2.34838e-015	-3.69175e-015	-5.48617e-016	4.89399e-016	5.75837e-015	1.03533e-014	6.78152e-015	2.43565e-014	1.16403e-014	2.74832e-014	2.24045e-014	-4.4873e-016	8.33174e-016	3.50113e-015	-1.06791e-015	-7.28068e-015	-1.54778e-014	2.85328e-016	-5.74423e-015	-5.68004e-015	7.15923e-015	-3.1607e-016
1.94868e-014	1.92273e-014	3.28363e-014	-2.37109e-015	-3.77447e-015	-3.12755e-016	5.12865e-016	5.74513e-015	1.06427e-014	6.98265e-015	2.45947e-014	1.17869e-014	2.75663e-014	2.24547e-014	-5.37567e-016	5.56995e-016	3.37588e-015	-1.13088e-015	-7.53198e-015	-1.56304e-014	3.92355e-016	-5.63063e-015	-5.55301e-015	7.21522e-015	-4.76044e-016
1.94776e-014	1.92344e-014	3.31494e-014	-2.42941e-015	-3.88876e-015	-1.08674e-016	5.46783e-016	5.71194e-015	1.09033e-014	7.15711e-015	2.4788e-014	1.19225e-014	2.7623e-014	2.24619e-014	-6.46848e-016	2.53095e-016	3.21702e-015	-1.23055e-015	-7.78135e-015	-1.57932e-014	4.65346e-016	-5.54568e-015	-5.45605e-015	7.24485e-015	-6.58561e-016
1.94542e-014	1.91861e-014	3.34059e-014	-2.52164e-015	-4.03351e-015	6.34768e-017	5.92698e-016	5.66241e-015	1.11358e-014	7.30583e-015	2.4935e-014	1.20456e-014	2.76547e-014	2.24273e-014	-7.7654e-016	-7.63331e-017	3.02706e-015	-1.36508e-015	-8.02688e-015	-1.5965e-014	5.04433e-016	-5.49066e-015	-5.39132e-015	7.24628e-015	-8.63218e-016
1.94199e-014	1.90834e-014	3.36061e-014	-2.64642e-015	-4.20662e-015	2.0486e-016	6.51424e-016	5.60002e-015	1.13422e-014	7.43064e-015	2.50356e-014	1.21558e-014	2.76618e-014	2.23524e-014	-9.25731e-016	-4.28968e-016	2.80858e-015	-1.53285e-015	-8.26721e-015	-1.61439e-014	5.09683e-016	-5.46741e-015	-5.36054e-015	7.21808e-015	-1.08962e-015
1.93782e-014	1.89277e-014	3.37493e-014	-2.80111e-015	-4.40629e-015	3.1589e-016	7.24006e-016	5.52813e-015	1.15239e-014	7.53302e-015	2.50891e-014	1.2252e-014	2.76456e-014	2.22386e-014	-1.09423e-015	-8.01614e-016	2.56451e-015	-1.73115e-015	-8.50127e-015	-1.63283e-014	4.82993e-016	-5.47752e-015	-5.36535e-015	7.15855e-015	-1.33744e-015
1.93325e-014	1.87204e-014	3.38362e-014	-2.98345e-015	-4.6305e-015	3.96608e-016	8.10886e-016	5.45027e-015	1.16823e-014	7.61471e-015	2.50963e-014	1.23341e-014	2.76073e-014	2.20881e-014	-1.28104e-015	-1.19166e-015	2.29897e-015	-1.95689e-015	-8.72696e-015	-1.6516e-014	4.25533e-016	-5.5218e-015	-5.40637e-015	7.06684e-015	-1.6058e-015
1.92861e-014	1.84632e-014	3.38681e-014	-3.19076e-015	-4.87654e-015	4.48989e-016	9.12857e-016	5.37078e-015	1.18193e-014	7.67751e-015	2.50577e-014	1.24017e-014	2.75483e-014	2.19029e-014	-1.48444e-015	-1.59614e-015	2.01656e-015	-2.2069e-015	-8.94298e-015	-1.6705e-014	3.38831e-016	-5.60175e-015	-5.48449e-015	6.94172e-015	-1.89391e-015
1.92418e-014	1.8158e-014	3.38456e-014	-3.41981e-015	-5.14148e-015	4.75816e-016	1.0299e-015	5.29334e-015	1.19364e-014	7.72328e-015	2.49742e-014	1.24537e-014	2.74702e-014	2.16854e-014	-1.70295e-015	-2.01161e-015	1.72146e-015	-2.4772e-015	-9.14847e-015	-1.68939e-014	2.25928e-016	-5.7174e-015	-5.60003e-015	6.78217e-015	-2.20064e-015
1.92018e-014	1.78075e-014	3.37693e-014	-3.66778e-015	-5.42222e-015	4.7892e-016	1.16158e-015	5.2214e-015	1.20356e-014	7.75436e-015	2.48462e-014	1.24895e-014	2.73732e-014	2.14386e-014	-1.93497e-015	-2.43357e-015	1.41718e-015	-2.764e-015	-9.34228e-015	-1.70809e-014	8.88583e-017	-5.86869e-015	-5.7533e-015	6.58771e-015	-2.52505e-015
1.9168e-014	1.74145e-014	3.36408e-014	-3.93164e-015	-5.71474e-015	4.61032e-016	1.30769e-015	5.15808e-015	1.21192e-014	7.77268e-015	2.46752e-014	1.25088e-014	2.72579e-014	2.1165e-014	-2.17909e-015	-2.85789e-015	1.10862e-015	-3.06365e-015	-9.52379e-015	-1.72641e-014	-7.01069e-017	-6.05553e-015	-5.94406e-015	6.3586e-015	-2.86607e-015
1.91426e-014	1.69815e-014	3.34617e-014	-4.20781e-015	-6.01529e-015	4.25376e-016	1.46749e-015	5.10583e-015	1.21886e-014	7.78045e-015	2.44632e-014	1.25105e-014	2.71253e-014	2.08678e-014	-2.43345e-015	-3.28009e-015	8.00278e-016	-3.37229e-015	-9.69293e-015	-1.74409e-014	-2.48041e-016	-6.27742e-015	-6.17097e-015	6.09435e-015	-3.22231e-015
1.91274e-014	1.65118e-014	3.3233e-014	-4.49281e-015	-6.32028e-015	3.75364e-016	1.63999e-015	5.06691e-015	1.22455e-014	7.77992e-015	2.42119e-014	1.24943e-014	2.6976e-014	2.05504e-014	-2.69575e-015	-3.69588e-015	4.96213e-016	-3.68571e-015	-9.84961e-015	-1.76093e-014	-4.42628e-016	-6.53352e-015	-6.43324e-015	5.79531e-015	-3.59196e-015
1.91236e-014	1.6009e-014	3.29569e-014	-4.78285e-015	-6.62607e-015	3.13736e-016	1.82321e-015	5.04306e-015	1.22911e-014	7.77349e-015	2.3923e-014	1.24599e-014	2.68107e-014	2.02161e-014	-2.96334e-015	-4.10088e-015	2.00619e-016	-4.00071e-015	-9.99427e-015	-1.77674e-014	-6.50637e-016	-6.82304e-015	-6.72932e-015	5.46246e-015	-3.97295e-015
1.91319e-014	1.54769e-014	3.26363e-014	-5.07424e-015	-6.9288e-015	2.42749e-016	2.01499e-015	5.03549e-015	1.23271e-014	7.76323e-015	2.3599e-014	1.24069e-014	2.66294e-014	1.98683e-014	-3.23418e-015	-4.49044e-015	-8.21485e-017	-4.31291e-015	-1.01272e-014	-1.79133e-014	-8.68105e-016	-7.14541e-015	-7.05784e-015	5.09677e-015	-4.36371e-015
1.91527e-014	1.4919e-014	3.22729e-014	-5.36366e-015	-7.22468e-015	1.65294e-016	2.2137e-015	5.04526e-015	1.23552e-014	7.75059e-015	2.32433e-014	1.23348e-014	2.64323e-014	1.95098e-014	-3.5066e-015	-4.86047e-015	-3.47783e-016	-4.61844e-015	-1.02488e-014	-1.80449e-014	-1.09155e-015	-7.49892e-015	-7.41688e-015	4.6993e-015	-4.76293e-015
1.91854e-014	1.43396e-014	3.18694e-014	-5.6477e-015	-7.5091e-015	8.4814e-017	2.4172e-015	5.07294e-015	1.23774e-014	7.73771e-015	2.28589e-014	1.22433e-014	2.62197e-014	1.91443e-014	-3.77774e-015	-5.20684e-015	-5.92452e-016	-4.91349e-015	-1.03586e-014	-1.81602e-014	-1.31735e-015	-7.88181e-015	-7.80385e-015	4.27128e-015	-5.16861e-015
1.92295e-014	1.37427e-014	3.14284e-014	-5.92346e-015	-7.77809e-015	4.44136e-018	2.62343e-015	5.11883e-015	1.23951e-014	7.72668e-015	2.24489e-014	1.21321e-014	2.59916e-014	1.8775e-014	-4.04524e-015	-5.52501e-015	-8.12622e-016	-5.19469e-015	-1.04573e-014	-1.82575e-014	-1.54226e-015	-8.2926e-015	-8.21654e-015	3.81428e-015	-5.57875e-015
1.92846e-014	1.31327e-014	3.09522e-014	-6.1875e-015	-8.02815e-015	-7.25867e-017	2.83e-015	5.18341e-015	1.24099e-014	7.71827e-015	2.20166e-014	1.20013e-014	2.57489e-014	1.8405e-014	-4.30669e-015	-5.81116e-015	-1.00515e-015	-5.45906e-015	-1.0545e-014	-1.83355e-014	-1.76325e-015	-8.72934e-015	-8.65182e-015	3.33066e-015	-5.99131e-015
1.93488e-014	1.25137e-014	3.04438e-014	-6.43675e-015	-8.25582e-015	-1.43726e-016	3.03505e-015	5.26591e-015	1.24224e-014	7.71394e-015	2.15648e-014	1.18501e-014	2.54917e-014	1.8038e-014	-4.55979e-015	-6.06152e-015	-1.16691e-015	-5.70312e-015	-1.06223e-014	-1.8393e-014	-1.97657e-015	-9.18886e-015	-9.1067e-015	2.82276e-015	-6.40534e-015
1.94209e-014	1.18898e-014	2.99064e-014	-6.66814e-015	-8.45755e-015	-2.06449e-016	3.23613e-015	5.3651e-015	1.24337e-014	7.71456e-015	2.10974e-014	1.16788e-014	2.52195e-014	1.76764e-014	-4.80223e-015	-6.27284e-015	-1.29531e-015	-5.92354e-015	-1.06894e-014	-1.8428e-014	-2.17941e-015	-9.66901e-015	-9.57856e-015	2.29314e-015	-6.8186e-015
1.94994e-014	1.12658e-014	2.93434e-014	-6.87933e-015	-8.63033e-015	-2.57618e-016	3.43028e-015	5.47968e-015	1.24448e-014	7.72085e-015	2.06182e-014	1.14874e-014	2.49321e-014	1.73237e-014	-5.03226e-015	-6.44243e-015	-1.3885e-015	-6.11867e-015	-1.07472e-014	-1.844e-014	-2.36953e-015	-1.01673e-014	-1.00639e-014	1.74421e-015	-7.22922e-015
1.95815e-014	1.06454e-014	2.87578e-014	-7.06831e-015	-8.77163e-015	-2.953e-016	3.61453e-015	5.60808e-015	1.24562e-014	7.73314e-015	2.01309e-014	1.12766e-014	2.46296e-014	1.69828e-014	-5.24898e-015	-6.5678e-015	-1.44441e-015	-6.28695e-015	-1.07961e-014	-1.84284e-014	-2.54413e-015	-1.06807e-014	-1.05593e-014	1.17867e-015	-7.63556e-015
1.96646e-014	1.00324e-014	2.81525e-014	-7.23285e-015	-8.87906e-015	-3.1795e-016	3.78666e-015	5.74788e-015	1.24675e-014	7.75133e-015	1.9639e-014	1.10463e-014	2.43118e-014	1.66558e-014	-5.45076e-015	-6.64722e-015	-1.4626e-015	-6.42661e-015	-1.08363e-014	-1.83925e-014	-2.70068e-015	-1.12066e-014	-1.10614e-014	5.99742e-016	-8.03562e-015
1.9746e-014	9.43039e-015	2.75306e-014	-7.37141e-015	-8.95116e-015	-3.23549e-016	3.9447e-015	5.89696e-015	1.24788e-014	7.77513e-015	1.91462e-014	1.07973e-014	2.39789e-014	1.63441e-014	-5.636e-015	-6.679e-015	-1.44267e-015	-6.5365e-015	-1.0868e-014	-1.83325e-014	-2.83741e-015	-1.17422e-014	-1.15673e-014	9.83983e-018	-8.42816e-015
1.98233e-014	8.84184e-015	2.68957e-014	-7.48278e-015	-8.98677e-015	-3.1174e-016	4.08511e-015	6.05298e-015	1.24903e-014	7.80441e-015	1.86553e-014	1.05296e-014	2.36306e-014	1.60499e-014	-5.8033e-015	-6.66253e-015	-1.38436e-015	-6.61576e-015	-1.08915e-014	-1.82482e-014	-2.95252e-015	-1.22852e-014	-1.20739e-014	-5.87766e-016	-8.81256e-015
1.98939e-014	8.27014e-015	2.62509e-014	-7.56624e-015	-8.98459e-015	-2.81482e-016	4.20517e-015	6.21366e-015	1.25014e-014	7.83798e-015	1.81699e-014	1.02438e-014	2.32667e-014	1.57749e-014	-5.95165e-015	-6.59746e-015	-1.28787e-015	-6.66449e-015	-1.09072e-014	-1.81395e-014	-3.04525e-015	-1.28336e-014	-1.25774e-014	-1.18997e-015	-9.18725e-015
1.99543e-014	7.71796e-015	2.55987e-014	-7.62069e-015	-8.94333e-015	-2.32879e-016	4.30348e-015	6.37553e-015	1.2511e-014	7.87488e-015	1.76927e-014	9.94083e-015	2.28873e-014	1.55199e-014	-6.08071e-015	-6.48411e-015	-1.15429e-015	-6.68307e-015	-1.09154e-014	-1.80068e-014	-3.11481e-015	-1.33844e-014	-1.30745e-014	-1.79404e-015	-9.55174e-015
2.00013e-014	7.18771e-015	2.49418e-014	-7.64603e-015	-8.86335e-015	-1.65939e-016	4.37725e-015	6.53537e-015	1.25184e-014	7.91386e-015	1.72265e-014	9.62145e-015	2.2492e-014	1.52852e-014	-6.19028e-015	-6.32329e-015	-9.85036e-016	-6.67197e-015	-1.09162e-014	-1.78502e-014	-3.16098e-015	-1.39352e-014	-1.3563e-014	-2.39694e-015	-9.90497e-015
2.00324e-014	6.68118e-015	2.42827e-014	-7.64217e-015	-8.74522e-015	-8.14328e-017	4.42468e-015	6.69021e-015	1.25228e-014	7.95349e-015	1.67737e-014	9.28632e-015	2.20818e-014	1.50713e-014	-6.28055e-015	-6.11642e-015	-7.82129e-016	-6.6324e-015	-1.091e-014	-1.76706e-014	-3.1833e-015	-1.44833e-014	-1.40397e-014	-2.99547e-015	-1.02467e-014
2.00448e-014	6.19986e-015	2.36239e-014	-7.6098e-015	-8.59019e-015	1.98708e-017	4.44349e-015	6.83672e-015	1.25232e-014	7.99162e-015	1.63363e-014	8.93644e-015	2.16558e-014	1.48774e-014	-6.35196e-015	-5.86612e-015	-5.47864e-016	-6.5659e-015	-1.08971e-014	-1.74687e-014	-3.18218e-015	-1.50268e-014	-1.45024e-014	-3.58649e-015	-1.05759e-014
2.00353e-014	5.74456e-015	2.29679e-014	-7.54951e-015	-8.4001e-015	1.3636e-016	4.43229e-015	6.97209e-015	1.25182e-014	8.02625e-015	1.59162e-014	8.57297e-015	2.12136e-014	1.47028e-014	-6.40484e-015	-5.5747e-015	-2.84813e-016	-6.47434e-015	-1.08773e-014	-1.72465e-014	-3.15946e-015	-1.55631e-014	-1.4949e-014	-4.16747e-015	-1.08925e-014
2.00004e-014	5.31671e-015	2.23162e-014	-7.46227e-015	-8.17661e-015	2.65948e-016	4.39034e-015	7.09355e-015	1.2506e-014	8.05645e-015	1.55148e-014	8.19724e-015	2.07558e-014	1.45467e-014	-6.43961e-015	-5.24507e-015	4.43587e-018	-6.35992e-015	-1.08501e-014	-1.70051e-014	-3.11705e-015	-1.60902e-014	-1.53775e-014	-4.73562e-015	-1.11964e-014
1.99372e-014	4.91597e-015	2.16702e-014	-7.34911e-015	-7.92237e-015	4.07367e-016	4.31628e-015	7.19764e-015	1.24851e-014	8.07936e-015	1.51336e-014	7.81017e-015	2.02825e-014	1.44077e-014	-6.45798e-015	-4.88096e-015	3.16598e-016	-6.22554e-015	-1.08156e-014	-1.6746e-014	-3.05662e-015	-1.66058e-014	-1.57862e-014	-5.28855e-015	-1.14872e-014
1.98432e-014	4.54277e-015	2.10316e-014	-7.21135e-015	-7.6399e-015	5.58189e-016	4.20951e-015	7.28215e-015	1.24547e-014	8.09343e-015	1.47733e-014	7.41255e-015	1.97937e-014	1.42834e-014	-6.4607e-015	-4.48669e-015	6.47736e-016	-6.07395e-015	-1.07738e-014	-1.64711e-014	-2.98048e-015	-1.71087e-014	-1.61742e-014	-5.82464e-015	-1.17658e-014
1.97163e-014	4.1967e-015	2.04016e-014	-7.05125e-015	-7.3317e-015	7.15861e-016	4.07002e-015	7.34533e-015	1.24123e-014	8.09615e-015	1.44345e-014	7.00627e-015	1.92896e-014	1.41717e-014	-6.44918e-015	-4.06664e-015	9.93674e-016	-5.90795e-015	-1.07245e-014	-1.61818e-014	-2.89111e-015	-1.75966e-014	-1.65404e-014	-6.34168e-015	-1.20321e-014
1.95546e-014	3.8767e-015	1.97811e-014	-6.87031e-015	-7.00151e-015	8.77743e-016	3.89839e-015	7.38503e-015	1.23565e-014	8.08541e-015	1.41174e-014	6.59254e-015	1.87702e-014	1.40697e-014	-6.42517e-015	-3.62552e-015	1.35077e-015	-5.73044e-015	-1.06672e-014	-1.58802e-014	-2.79104e-015	-1.80675e-014	-1.6884e-014	-6.83752e-015	-1.22868e-014
1.93565e-014	3.58125e-015	1.91707e-014	-6.67025e-015	-6.65317e-015	1.04127e-015	3.69427e-015	7.39979e-015	1.22857e-014	8.05864e-015	1.38218e-014	6.17313e-015	1.82361e-014	1.39754e-014	-6.39049e-015	-3.169e-015	1.71508e-015	-5.54423e-015	-1.06013e-014	-1.55684e-014	-2.68361e-015	-1.85198e-014	-1.72044e-014	-7.31102e-015	-1.25301e-014
1.91207e-014	3.3084e-015	1.85713e-014	-6.45294e-015	-6.29021e-015	1.20383e-015	3.45856e-015	7.38781e-015	1.21986e-014	8.01431e-015	1.35464e-014	5.74967e-015	1.76885e-014	1.38852e-014	-6.34641e-015	-2.70272e-015	2.08222e-015	-5.3522e-015	-1.05272e-014	-1.52486e-014	-2.57228e-015	-1.89519e-014	-1.75014e-014	-7.76125e-015	-1.27628e-014
1.88456e-014	3.05626e-015	1.79827e-014	-6.221e-015	-5.9163e-015	1.36252e-015	3.19245e-015	7.34844e-015	1.20939e-014	7.95024e-015	1.32901e-014	5.32393e-015	1.71275e-014	1.37953e-014	-6.29471e-015	-2.23205e-015	2.44816e-015	-5.159e-015	-1.04438e-014	-1.49225e-014	-2.46043e-015	-1.93624e-014	-1.77752e-014	-8.18743e-015	-1.29859e-014
1.85307e-014	2.82172e-015	1.74049e-014	-5.97651e-015	-5.5359e-015	1.51445e-015	2.8974e-015	7.28132e-015	1.19705e-014	7.865e-015	1.3051e-014	4.89739e-015	1.65532e-014	1.37028e-014	-6.23782e-015	-1.7624e-015	2.80884e-015	-4.96812e-015	-1.03509e-014	-1.45922e-014	-2.35183e-015	-1.97505e-014	-1.80262e-014	-8.58897e-015	-1.32002e-014
1.81757e-014	2.60197e-015	1.68372e-014	-5.72201e-015	-5.15331e-015	1.65768e-015	2.57545e-015	7.18563e-015	1.18268e-014	7.7569e-015	1.28274e-014	4.47156e-015	1.59664e-014	1.36042e-014	-6.17809e-015	-1.29976e-015	3.15957e-015	-4.78309e-015	-1.02479e-014	-1.42592e-014	-2.25037e-015	-2.01151e-014	-1.82543e-014	-8.96538e-015	-1.34062e-014
1.77804e-014	2.3938e-015	1.62791e-014	-5.45983e-015	-4.77249e-015	1.78936e-015	2.22911e-015	7.06154e-015	1.16619e-014	7.6239e-015	1.26181e-014	4.04758e-015	1.53678e-014	1.34951e-014	-6.11629e-015	-8.49453e-016	3.49625e-015	-4.60641e-015	-1.01347e-014	-1.39259e-014	-2.16048e-015	-2.04557e-014	-1.84603e-014	-9.31679e-015	-1.36045e-014
1.73451e-014	2.19388e-015	1.57294e-014	-5.19214e-015	-4.39748e-015	1.90683e-015	1.86114e-015	6.90969e-015	1.14743e-014	7.46489e-015	1.24202e-014	3.62688e-015	1.47584e-014	1.33722e-014	-6.05421e-015	-4.17028e-016	3.81499e-015	-4.44186e-015	-1.00116e-014	-1.35943e-014	-2.08591e-015	-2.07715e-014	-1.86451e-014	-9.64387e-015	-1.3796e-014
1.68703e-014	1.99889e-015	1.51875e-014	-4.92135e-015	-4.03249e-015	2.00709e-015	1.47459e-015	6.73086e-015	1.12633e-014	7.2794e-015	1.22305e-014	3.21007e-015	1.41396e-014	1.32315e-014	-5.99365e-015	-7.74724e-018	4.11217e-015	-4.29225e-015	-9.87773e-015	-1.32659e-014	-2.02997e-015	-2.10619e-014	-1.88098e-014	-9.94684e-015	-1.39821e-014
1.63569e-014	1.80484e-015	1.46516e-014	-4.65043e-015	-3.68152e-015	2.08835e-015	1.07246e-015	6.52631e-015	1.1028e-014	7.06675e-015	1.20468e-014	2.798e-015	1.35116e-014	1.30694e-014	-5.9352e-015	3.73054e-016	4.3843e-015	-4.16023e-015	-9.73313e-015	-1.29427e-014	-1.99638e-015	-2.13266e-014	-1.89561e-014	-1.02265e-014	-1.41635e-014
1.58066e-014	1.60803e-015	1.41206e-014	-4.38104e-015	-3.348e-015	2.14874e-015	6.5749e-016	6.29726e-015	1.07675e-014	6.82546e-015	1.1866e-014	2.39192e-015	1.2875e-014	1.28818e-014	-5.88048e-015	7.20916e-016	4.62754e-015	-4.04858e-015	-9.57823e-015	-1.26263e-014	-1.98917e-015	-2.15654e-014	-1.90853e-014	-1.04837e-014	-1.43409e-014
1.52209e-014	1.40447e-015	1.35931e-014	-4.11552e-015	-3.0355e-015	2.18637e-015	2.33215e-016	6.04492e-015	1.04807e-014	6.55488e-015	1.16847e-014	1.99332e-015	1.22305e-014	1.26653e-014	-5.83093e-015	1.03177e-015	4.8389e-015	-3.95979e-015	-9.41265e-015	-1.23183e-014	-2.01167e-015	-2.17777e-014	-1.91992e-014	-1.07201e-014	-1.45158e-014
1.46016e-014	1.19036e-015	1.30675e-014	-3.85612e-015	-2.74716e-015	2.20048e-015	-1.96986e-016	5.77017e-015	1.01674e-014	6.25542e-015	1.14995e-014	1.60266e-015	1.15785e-014	1.24169e-014	-5.78741e-015	1.30193e-015	5.016e-015	-3.89531e-015	-9.23723e-015	-1.20202e-014	-2.06701e-015	-2.19628e-014	-1.92989e-014	-1.09376e-014	-1.4688e-014
1.39513e-014	9.62021e-016	1.25422e-014	-3.60502e-015	-2.48615e-015	2.18951e-015	-6.29881e-016	5.47509e-015	9.828e-015	5.92672e-015	1.13071e-014	1.22089e-015	1.09203e-014	1.21339e-014	-5.75042e-015	1.52781e-015	5.15684e-015	-3.85723e-015	-9.05199e-015	-1.17333e-014	-2.15744e-015	-2.21212e-014	-1.93857e-014	-1.11374e-014	-1.48594e-014
1.32724e-014	7.16514e-016	1.20155e-014	-3.36496e-015	-2.25514e-015	2.1526e-015	-1.06272e-015	5.16141e-015	9.46267e-015	5.56833e-015	1.11036e-014	8.48166e-016	1.02569e-014	1.18139e-014	-5.72018e-015	1.707e-015	5.25893e-015	-3.84662e-015	-8.85742e-015	-1.14594e-014	-2.286e-015	-2.22526e-014	-1.94615e-014	-1.13214e-014	-1.50303e-014
1.25677e-014	4.51392e-016	1.14859e-014	-3.13808e-015	-2.05671e-015	2.08947e-015	-1.49143e-015	4.83058e-015	9.07136e-015	5.1801e-015	1.08855e-014	4.85135e-016	9.58881e-015	1.14544e-014	-5.69649e-015	1.83805e-015	5.32111e-015	-3.86479e-015	-8.65405e-015	-1.11994e-014	-2.45407e-015	-2.23568e-014	-1.95276e-014	-1.14912e-014	-1.52011e-014
1.18405e-014	1.63419e-016	1.09519e-014	-2.92543e-015	-1.8925e-015	1.99889e-015	-1.91173e-015	4.48412e-015	8.65426e-015	4.76403e-015	1.06499e-014	1.32558e-016	8.91691e-015	1.10534e-014	-5.67962e-015	1.91927e-015	5.3417e-015	-3.9119e-015	-8.44287e-015	-1.09538e-014	-2.66292e-015	-2.24343e-014	-1.95843e-014	-1.16491e-014	-1.53722e-014
1.1094e-014	-1.50206e-016	1.04123e-014	-2.72798e-015	-1.76402e-015	1.88133e-015	-2.32038e-015	4.12425e-015	8.21234e-015	4.32083e-015	1.03939e-014	-2.08909e-016	8.24234e-015	1.06095e-014	-5.66873e-015	1.94935e-015	5.32003e-015	-3.98712e-015	-8.22434e-015	-1.07233e-014	-2.91434e-015	-2.24859e-014	-1.96328e-014	-1.17973e-014	-1.55443e-014
1.03315e-014	-4.91704e-016	9.86573e-015	-2.54765e-015	-1.672e-015	1.7372e-015	-2.71408e-015	3.75194e-015	7.74707e-015	3.85195e-015	1.01152e-014	-5.39196e-016	7.56556e-015	1.01219e-014	-5.66361e-015	1.92812e-015	5.25606e-015	-4.09023e-015	-7.99979e-015	-1.05083e-014	-3.20899e-015	-2.25117e-014	-1.96745e-014	-1.19375e-014	-1.57178e-014
9.5564e-015	-8.62871e-016	9.31082e-015	-2.38576e-015	-1.61673e-015	1.56779e-015	-3.08931e-015	3.36915e-015	7.25884e-015	3.35909e-015	9.81146e-015	-8.5782e-016	6.88746e-015	9.59056e-015	-5.66353e-015	1.85634e-015	5.14965e-015	-4.22016e-015	-7.7693e-015	-1.031e-014	-3.54581e-015	-2.25119e-014	-1.97098e-014	-1.20722e-014	-1.58926e-014
8.77217e-015	-1.26501e-015	8.74667e-015	-2.24262e-015	-1.59839e-015	1.37471e-015	-3.44236e-015	2.97762e-015	6.74902e-015	2.84428e-015	9.4809e-015	-1.1646e-015	6.20915e-015	9.01553e-015	-5.66762e-015	1.73502e-015	5.00195e-015	-4.37559e-015	-7.53363e-015	-1.01284e-014	-3.92415e-015	-2.24867e-014	-1.97389e-014	-1.22026e-014	-1.60684e-014
7.98273e-015	-1.6989e-015	8.17317e-015	-2.11862e-015	-1.61661e-015	1.15912e-015	-3.77041e-015	2.57897e-015	6.21931e-015	2.30937e-015	9.12158e-015	-1.45872e-015	5.53232e-015	8.39741e-015	-5.67437e-015	1.56604e-015	4.81454e-015	-4.55502e-015	-7.29488e-015	-9.96353e-015	-4.3428e-015	-2.24373e-014	-1.97626e-014	-1.23308e-014	-1.62453e-014
7.19248e-015	-2.16476e-015	7.59029e-015	-2.01436e-015	-1.66986e-015	9.23035e-016	-4.07015e-015	2.1748e-015	5.67241e-015	1.75717e-015	8.73201e-015	-1.74078e-015	4.85803e-015	7.73783e-015	-5.68303e-015	1.35131e-015	4.58888e-015	-4.75663e-015	-7.05408e-015	-9.81489e-015	-4.79964e-015	-2.23642e-014	-1.9781e-014	-1.24587e-014	-1.64231e-014
6.40536e-015	-2.66143e-015	6.99659e-015	-1.92975e-015	-1.75641e-015	6.69363e-016	-4.33898e-015	1.76698e-015	5.11039e-015	1.19009e-015	8.31148e-015	-2.01144e-015	4.18799e-015	7.03918e-015	-5.69204e-015	1.09375e-015	4.3264e-015	-4.97734e-015	-6.81234e-015	-9.68158e-015	-5.29248e-015	-2.22683e-014	-1.97937e-014	-1.25873e-014	-1.66018e-014
5.62467e-015	-3.18883e-015	6.39244e-015	-1.86495e-015	-1.87468e-015	3.99906e-016	-4.57457e-015	1.35643e-015	4.53533e-015	6.09815e-016	7.85963e-015	-2.27061e-015	3.52342e-015	6.3041e-015	-5.69922e-015	7.97334e-016	4.02898e-015	-5.21372e-015	-6.57052e-015	-9.56314e-015	-5.81931e-015	-2.21502e-014	-1.98003e-014	-1.27183e-014	-1.67799e-014
4.85441e-015	-3.74489e-015	5.77833e-015	-1.81942e-015	-2.02196e-015	1.17594e-016	-4.77491e-015	9.44165e-016	3.95034e-015	1.92789e-017	7.3768e-015	-2.5175e-015	2.86653e-015	5.53563e-015	-5.70305e-015	4.65438e-016	3.69961e-015	-5.46284e-015	-6.32937e-015	-9.4591e-015	-6.37664e-015	-2.20108e-014	-1.98009e-014	-1.28523e-014	-1.69568e-014
4.09803e-015	-4.32716e-015	5.15455e-015	-1.7921e-015	-2.19548e-015	-1.74252e-016	-4.93768e-015	5.31566e-016	3.35768e-015	-5.78025e-016	6.86414e-015	-2.75235e-015	2.21829e-015	4.73734e-015	-5.70166e-015	1.02864e-016	3.34124e-015	-5.72125e-015	-6.09039e-015	-9.36855e-015	-6.96007e-015	-2.18516e-014	-1.97942e-014	-1.299e-014	-1.71321e-014
3.35892e-015	-4.93266e-015	4.52238e-015	-1.7831e-015	-2.39157e-015	-4.72589e-016	-5.06095e-015	1.19363e-016	2.76067e-015	-1.17915e-015	6.32292e-015	-2.97588e-015	1.58071e-015	3.91339e-015	-5.69311e-015	-2.85294e-016	2.95798e-015	-5.98479e-015	-5.85475e-015	-9.29098e-015	-7.56506e-015	-2.16736e-014	-1.97793e-014	-1.3132e-014	-1.73051e-014
2.64117e-015	-5.55817e-015	3.88363e-015	-1.79095e-015	-2.60739e-015	-7.74237e-016	-5.14325e-015	-2.92082e-016	2.16282e-015	-1.78121e-015	5.75479e-015	-3.18772e-015	9.55652e-016	3.06831e-015	-5.67594e-015	-6.94669e-016	2.55324e-015	-6.2489e-015	-5.62385e-015	-9.22589e-015	-8.18665e-015	-2.14783e-014	-1.97556e-014	-1.32786e-014	-1.74752e-014
1.94827e-015	-6.20011e-015	3.24003e-015	-1.81447e-015	-2.83928e-015	-1.07567e-015	-5.18369e-015	-7.01664e-016	1.5672e-015	-2.38092e-015	5.16207e-015	-3.3877e-015	3.44662e-016	2.20687e-015	-5.64913e-015	-1.11971e-015	2.13084e-015	-6.50994e-015	-5.39829e-015	-9.17206e-015	-8.81911e-015	-2.12672e-014	-1.9722e-014	-1.34302e-014	-1.76408e-014
1.28308e-015	-6.85497e-015	2.59362e-015	-1.85245e-015	-3.08355e-015	-1.3738e-015	-5.182e-015	-1.10849e-015	9.77274e-016	-2.97518e-015	4.5475e-015	-3.57605e-015	-2.49794e-016	1.33345e-015	-5.61036e-015	-1.5544e-015	1.69483e-015	-6.76371e-015	-5.17902e-015	-9.12892e-015	-9.45779e-015	-2.10417e-014	-1.96776e-014	-1.35874e-014	-1.7801e-014
6.48162e-016	-7.51817e-015	1.94638e-015	-1.90373e-015	-3.33585e-015	-1.66568e-015	-5.13761e-015	-1.51265e-015	3.96498e-016	-3.56033e-015	3.91457e-015	-3.75261e-015	-8.25239e-016	4.5306e-016	-5.55847e-015	-1.99317e-015	1.24915e-015	-7.0059e-015	-4.96684e-015	-9.09528e-015	-1.00972e-014	-2.08034e-014	-1.96215e-014	-1.37501e-014	-1.7955e-014
4.57127e-017	-8.18457e-015	1.30057e-015	-1.96704e-015	-3.59222e-015	-1.94871e-015	-5.05065e-015	-1.91342e-015	-1.72183e-016	-4.1335e-015	3.26703e-015	-3.91752e-015	-1.38001e-015	-4.28468e-016	-5.49285e-015	-2.43111e-015	7.97647e-016	-7.23229e-015	-4.76259e-015	-9.07037e-015	-1.07313e-014	-2.0553e-014	-1.95525e-014	-1.3918e-014	-1.81016e-014
-5.22323e-016	-8.84935e-015	6.58685e-016	-2.04054e-015	-3.8489e-015	-2.21971e-015	-4.92158e-015	-2.31052e-015	-7.24708e-016	-4.69114e-015	2.60884e-015	-4.06996e-015	-1.91258e-015	-1.30567e-015	-5.41266e-015	-2.86273e-015	3.44153e-016	-7.43821e-015	-4.56669e-015	-9.0527e-015	-1.13545e-014	-2.02926e-014	-1.94695e-014	-1.40903e-014	-1.82396e-014
-1.05418e-015	-9.50711e-015	2.35665e-017	-2.12212e-015	-4.10188e-015	-2.47555e-015	-4.75136e-015	-2.70406e-015	-1.25706e-015	-5.23049e-015	1.94477e-015	-4.21005e-015	-2.42051e-015	-2.17269e-015	-5.31698e-015	-3.28309e-015	-1.07479e-016	-7.6199e-015	-4.38013e-015	-9.04142e-015	-1.19606e-014	-2.00237e-014	-1.93721e-014	-1.42665e-014	-1.83684e-014
-1.54811e-015	-1.01526e-014	-6.01575e-016	-2.2095e-015	-4.34665e-015	-2.7141e-015	-4.54102e-015	-3.09334e-015	-1.76593e-015	-5.74882e-015	1.27936e-015	-4.33827e-015	-2.90165e-015	-3.02339e-015	-5.20511e-015	-3.68714e-015	-5.52654e-016	-7.77368e-015	-4.20332e-015	-9.03552e-015	-1.25437e-014	-1.97475e-014	-1.92587e-014	-1.44461e-014	-1.84867e-014
-2.00277e-015	-1.07801e-014	-1.21425e-015	-2.30035e-015	-4.57906e-015	-2.93295e-015	-4.29198e-015	-3.47798e-015	-2.2482e-015	-6.24274e-015	6.17557e-016	-4.45501e-015	-3.35383e-015	-3.85259e-015	-5.07667e-015	-4.0695e-015	-9.8792e-016	-7.89594e-015	-4.03585e-015	-9.03411e-015	-1.30983e-014	-1.94662e-014	-1.91287e-014	-1.46274e-014	-1.85936e-014
-2.41714e-015	-1.13842e-014	-1.81155e-015	-2.39332e-015	-4.79494e-015	-3.12959e-015	-4.00597e-015	-3.85799e-015	-2.70022e-015	-6.70881e-015	-3.57083e-017	-4.55957e-015	-3.77495e-015	-4.6543e-015	-4.93197e-015	-4.42601e-015	-1.40958e-015	-7.98305e-015	-3.87752e-015	-9.03649e-015	-1.36184e-014	-1.91815e-014	-1.89817e-014	-1.48093e-014	-1.86878e-014
-2.79099e-015	-1.19596e-014	-2.39065e-015	-2.48608e-015	-4.99039e-015	-3.30269e-015	-3.68486e-015	-4.23281e-015	-3.11917e-015	-7.14472e-015	-6.74845e-016	-4.65214e-015	-4.16312e-015	-5.42294e-015	-4.77059e-015	-4.75242e-015	-1.81337e-015	-8.0319e-015	-3.7282e-015	-9.04182e-015	-1.40988e-014	-1.88949e-014	-1.88169e-014	-1.49903e-014	-1.87688e-014
-3.12358e-015	-1.25012e-014	-2.94886e-015	-2.57584e-015	-5.16185e-015	-3.44976e-015	-3.33062e-015	-4.60154e-015	-3.50178e-015	-7.54724e-015	-1.29457e-015	-4.73195e-015	-4.51666e-015	-6.15398e-015	-4.59311e-015	-5.04446e-015	-2.19553e-015	-8.03946e-015	-3.58789e-015	-9.04927e-015	-1.45345e-014	-1.8608e-014	-1.86341e-014	-1.51692e-014	-1.88353e-014
-3.41482e-015	-1.30041e-014	-3.483e-015	-2.66085e-015	-5.30614e-015	-3.56918e-015	-2.94593e-015	-4.96362e-015	-3.84536e-015	-7.91454e-015	-1.89003e-015	-4.79899e-015	-4.8342e-015	-6.84276e-015	-4.40094e-015	-5.29902e-015	-2.55226e-015	-8.0031e-015	-3.4563e-015	-9.05813e-015	-1.49205e-014	-1.8322e-014	-1.84334e-014	-1.53444e-014	-1.88866e-014
-3.66588e-015	-1.34631e-014	-3.99014e-015	-2.73886e-015	-5.41949e-015	-3.65936e-015	-2.53414e-015	-5.319e-015	-4.14696e-015	-8.24456e-015	-2.45613e-015	-4.85312e-015	-5.11445e-015	-7.48452e-015	-4.19492e-015	-5.51296e-015	-2.88053e-015	-7.92041e-015	-3.33191e-015	-9.06753e-015	-1.52526e-014	-1.80391e-014	-1.82144e-014	-1.55144e-014	-1.89223e-014
-3.87749e-015	-1.38743e-014	-4.46774e-015	-2.80795e-015	-5.50001e-015	-3.71992e-015	-2.0981e-015	-5.66628e-015	-4.40502e-015	-8.53502e-015	-2.98743e-015	-4.89415e-015	-5.35601e-015	-8.0756e-015	-3.97598e-015	-5.68418e-015	-3.17773e-015	-7.78954e-015	-3.21393e-015	-9.07677e-015	-1.55271e-014	-1.77607e-014	-1.79775e-014	-1.56781e-014	-1.89415e-014
-4.05139e-015	-1.42338e-014	-4.91356e-015	-2.8661e-015	-5.54481e-015	-3.75005e-015	-1.6404e-015	-6.00484e-015	-4.6171e-015	-8.78391e-015	-3.47914e-015	-4.92169e-015	-5.55774e-015	-8.61244e-015	-3.74486e-015	-5.81084e-015	-3.44117e-015	-7.60905e-015	-3.10197e-015	-9.08546e-015	-1.57406e-014	-1.74875e-014	-1.77235e-014	-1.58338e-014	-1.89435e-014
-4.18889e-015	-1.45389e-014	-5.3257e-015	-2.91122e-015	-5.55218e-015	-3.74982e-015	-1.16471e-015	-6.33375e-015	-4.78174e-015	-8.98991e-015	-3.92739e-015	-4.9357e-015	-5.71876e-015	-9.09253e-015	-3.50411e-015	-5.8916e-015	-3.6685e-015	-7.37881e-015	-2.99518e-015	-9.09318e-015	-1.58902e-014	-1.72208e-014	-1.74527e-014	-1.598e-014	-1.89276e-014
-4.2918e-015	-1.47864e-014	-5.7024e-015	-2.94189e-015	-5.52098e-015	-3.71915e-015	-6.7477e-016	-6.65175e-015	-4.89758e-015	-9.15202e-015	-4.32793e-015	-4.93597e-015	-5.83833e-015	-9.51323e-015	-3.25472e-015	-5.92618e-015	-3.85785e-015	-7.09877e-015	-2.89232e-015	-9.09971e-015	-1.5974e-014	-1.69622e-014	-1.71661e-014	-1.61153e-014	-1.88938e-014
-4.36267e-015	-1.49738e-014	-6.04258e-015	-2.95666e-015	-5.44996e-015	-3.65824e-015	-1.73848e-016	-6.95778e-015	-4.9637e-015	-9.26892e-015	-4.67765e-015	-4.92268e-015	-5.91656e-015	-9.87366e-015	-2.99879e-015	-5.91445e-015	-4.00863e-015	-6.76868e-015	-2.79224e-015	-9.10499e-015	-1.59906e-014	-1.67129e-014	-1.6865e-014	-1.62386e-014	-1.88416e-014
-4.40416e-015	-1.50997e-014	-6.34494e-015	-2.95419e-015	-5.33899e-015	-3.56962e-015	3.34429e-016	-7.25092e-015	-4.98031e-015	-9.33974e-015	-4.97343e-015	-4.89678e-015	-5.95363e-015	-1.01727e-014	-2.73825e-015	-5.85671e-015	-4.1196e-015	-6.38963e-015	-2.69361e-015	-9.10861e-015	-1.59391e-014	-1.64733e-014	-1.65507e-014	-1.63483e-014	-1.87707e-014
-4.41905e-015	-1.51634e-014	-6.60952e-015	-2.93408e-015	-5.18787e-015	-3.45404e-015	8.46749e-016	-7.5299e-015	-4.94784e-015	-9.36371e-015	-5.21296e-015	-4.85806e-015	-5.95032e-015	-1.04101e-014	-2.47468e-015	-5.75411e-015	-4.19033e-015	-5.96317e-015	-2.59585e-015	-9.11021e-015	-1.58193e-014	-1.62439e-014	-1.6225e-014	-1.64432e-014	-1.86815e-014
-4.41085e-015	-1.51645e-014	-6.83593e-015	-2.89547e-015	-4.99769e-015	-3.31248e-015	1.35902e-015	-7.79359e-015	-4.86671e-015	-9.34108e-015	-5.39393e-015	-4.80707e-015	-5.9082e-015	-1.05857e-014	-2.21021e-015	-5.6088e-015	-4.21985e-015	-5.49151e-015	-2.49828e-015	-9.10957e-015	-1.56316e-014	-1.60247e-014	-1.58894e-014	-1.65221e-014	-1.85738e-014
-4.38287e-015	-1.51036e-014	-7.02493e-015	-2.83723e-015	-4.76922e-015	-3.14645e-015	1.86763e-015	-8.04103e-015	-4.73832e-015	-9.27248e-015	-5.51534e-015	-4.74444e-015	-5.82856e-015	-1.07007e-014	-1.94654e-015	-5.42247e-015	-4.2081e-015	-4.97665e-015	-2.39911e-015	-9.10591e-015	-1.53775e-014	-1.58161e-014	-1.55461e-014	-1.65842e-014	-1.84478e-014
-4.33847e-015	-1.49816e-014	-7.17728e-015	-2.7593e-015	-4.50448e-015	-2.95853e-015	2.36879e-015	-8.27077e-015	-4.56438e-015	-9.15843e-015	-5.5769e-015	-4.6713e-015	-5.71302e-015	-1.07565e-014	-1.68565e-015	-5.19748e-015	-4.15588e-015	-4.42147e-015	-2.29718e-015	-9.09941e-015	-1.50587e-014	-1.56183e-014	-1.51973e-014	-1.66291e-014	-1.83036e-014
-4.28113e-015	-1.48009e-014	-7.29407e-015	-2.66191e-015	-4.20512e-015	-2.75138e-015	2.85924e-015	-8.48176e-015	-4.34674e-015	-8.99991e-015	-5.57886e-015	-4.58738e-015	-5.56345e-015	-1.07555e-014	-1.42993e-015	-4.93688e-015	-4.0644e-015	-3.82923e-015	-2.19156e-015	-9.08998e-015	-1.46779e-014	-1.54309e-014	-1.48447e-014	-1.66557e-014	-1.81414e-014
-4.21422e-015	-1.4564e-014	-7.37696e-015	-2.54519e-015	-3.873e-015	-2.527e-015	3.33534e-015	-8.67232e-015	-4.08727e-015	-8.79864e-015	-5.52242e-015	-4.49367e-015	-5.38227e-015	-1.07006e-014	-1.18097e-015	-4.64366e-015	-3.93449e-015	-3.20416e-015	-2.08108e-015	-9.07722e-015	-1.42382e-014	-1.52539e-014	-1.44901e-014	-1.66639e-014	-1.79619e-014
-4.1419e-015	-1.42744e-014	-7.42771e-015	-2.40994e-015	-3.51164e-015	-2.28847e-015	3.79383e-015	-8.84171e-015	-3.78956e-015	-8.55656e-015	-5.40901e-015	-4.39196e-015	-5.17212e-015	-1.05953e-014	-9.40482e-016	-4.32178e-015	-3.76806e-015	-2.55048e-015	-1.96487e-015	-9.06152e-015	-1.37425e-014	-1.50869e-014	-1.41357e-014	-1.66533e-014	-1.77662e-014
-4.0685e-015	-1.39356e-014	-7.44904e-015	-2.25706e-015	-3.12372e-015	-2.03818e-015	4.2311e-015	-8.98979e-015	-3.45714e-015	-8.27429e-015	-5.24068e-015	-4.28259e-015	-4.93611e-015	-1.04434e-014	-7.10222e-016	-3.97516e-015	-3.56756e-015	-1.87298e-015	-1.84244e-015	-9.04251e-015	-1.31946e-014	-1.49292e-014	-1.37836e-014	-1.66242e-014	-1.75543e-014
-3.99767e-015	-1.35526e-014	-7.44345e-015	-2.08803e-015	-2.71252e-015	-1.77845e-015	4.64471e-015	-9.11558e-015	-3.09291e-015	-7.95482e-015	-5.02005e-015	-4.16679e-015	-4.67847e-015	-1.0249e-014	-4.90876e-016	-3.60697e-015	-3.33486e-015	-1.17621e-015	-1.7124e-015	-9.01909e-015	-1.25991e-014	-1.478e-014	-1.34352e-014	-1.65766e-014	-1.73265e-014
-3.93312e-015	-1.31297e-014	-7.41396e-015	-1.90382e-015	-2.28168e-015	-1.51278e-015	5.03199e-015	-9.21741e-015	-2.70062e-015	-7.60074e-015	-4.75076e-015	-4.04523e-015	-4.40295e-015	-1.00168e-014	-2.83691e-016	-3.22103e-015	-3.07212e-015	-4.64831e-016	-1.57315e-015	-8.99127e-015	-1.19605e-014	-1.46386e-014	-1.30918e-014	-1.65109e-014	-1.70835e-014
-3.87833e-015	-1.26719e-014	-7.36412e-015	-1.70591e-015	-1.8347e-015	-1.24413e-015	5.39067e-015	-9.29523e-015	-2.2849e-015	-7.21473e-015	-4.43663e-015	-3.91913e-015	-4.11271e-015	-9.75197e-015	-8.95407e-017	-2.82201e-015	-2.78187e-015	2.56069e-016	-1.42454e-015	-8.95933e-015	-1.12838e-014	-1.45045e-014	-1.27551e-014	-1.64274e-014	-1.68262e-014
-3.83689e-015	-1.21856e-014	-7.29761e-015	-1.496e-015	-1.37576e-015	-9.75163e-016	5.71851e-015	-9.34901e-015	-1.85082e-015	-6.79929e-015	-4.08284e-015	-3.78969e-015	-3.81221e-015	-9.4599e-015	9.11609e-017	-2.41426e-015	-2.46771e-015	9.81121e-016	-1.26601e-015	-8.92325e-015	-1.05743e-014	-1.43758e-014	-1.24269e-014	-1.63262e-014	-1.65556e-014
-3.81183e-015	-1.1677e-014	-7.21763e-015	-1.27645e-015	-9.09224e-016	-7.09014e-016	6.014e-015	-9.37755e-015	-1.40353e-015	-6.35796e-015	-3.69429e-015	-3.65865e-015	-3.50565e-015	-9.14601e-015	2.58193e-016	-2.00098e-015	-2.13278e-015	1.70528e-015	-1.0971e-015	-8.88284e-015	-9.837e-015	-1.42514e-014	-1.21082e-014	-1.62084e-014	-1.62721e-014
-3.80623e-015	-1.11521e-014	-7.12823e-015	-1.04916e-015	-4.39057e-016	-4.4898e-016	6.27505e-015	-9.38086e-015	-9.47963e-016	-5.89477e-015	-3.27684e-015	-3.527e-015	-3.19718e-015	-8.81643e-015	4.11313e-016	-1.58679e-015	-1.78046e-015	2.42304e-015	-9.18746e-016	-8.83696e-015	-9.07854e-015	-1.41288e-014	-1.17999e-014	-1.60755e-014	-1.59767e-014
-3.82312e-015	-1.06177e-014	-7.03335e-015	-8.16507e-016	3.00801e-017	-1.97645e-016	6.50021e-015	-9.3602e-015	-4.89218e-016	-5.41305e-015	-2.83628e-015	-3.39615e-015	-2.89203e-015	-8.47674e-015	5.50399e-016	-1.17551e-015	-1.41456e-015	3.12901e-015	-7.30829e-016	-8.78544e-015	-8.3043e-015	-1.40061e-014	-1.1503e-014	-1.59283e-014	-1.567e-014
-3.86554e-015	-1.00816e-014	-6.93692e-015	-5.81435e-016	4.93736e-016	4.2193e-017	6.68824e-015	-9.31672e-015	-3.25436e-017	-4.91612e-015	-2.37918e-015	-3.26807e-015	-2.59524e-015	-8.13318e-015	6.75317e-016	-7.71235e-016	-1.03864e-015	3.81786e-015	-5.3353e-016	-8.72788e-015	-7.52003e-015	-1.38815e-014	-1.12173e-014	-1.5768e-014	-1.53535e-014
-3.9347e-015	-9.54978e-015	-6.84345e-015	-3.47131e-016	9.4742e-016	2.67517e-016	6.83825e-015	-9.25096e-015	4.15932e-016	-4.40789e-015	-1.91208e-015	-3.14433e-015	-2.31158e-015	-7.79183e-015	7.85922e-016	-3.77807e-016	-6.56914e-016	4.48428e-015	-3.27007e-016	-8.6637e-015	-6.73163e-015	-1.37533e-014	-1.0943e-014	-1.55962e-014	-1.50283e-014
-4.03191e-015	-9.02879e-015	-6.75683e-015	-1.16324e-016	1.38667e-015	4.75996e-016	6.94929e-015	-9.16495e-015	8.50663e-016	-3.89313e-015	-1.44207e-015	-3.02649e-015	-2.0449e-015	-7.45802e-015	8.83304e-016	1.39005e-018	-2.73354e-016	5.1231e-015	-1.12137e-016	-8.59269e-015	-5.94494e-015	-1.36198e-014	-1.06799e-014	-1.54134e-014	-1.46947e-014
-4.15942e-015	-8.5258e-015	-6.68084e-015	1.08205e-016	1.80754e-015	6.64999e-016	7.02081e-015	-9.05992e-015	1.26679e-015	-3.37607e-015	-9.76492e-016	-2.91591e-015	-1.80007e-015	-7.13713e-015	9.67847e-016	3.63038e-016	1.0778e-016	5.7292e-015	1.1046e-016	-8.51449e-015	-5.16555e-015	-1.34792e-014	-1.04275e-014	-1.52214e-014	-1.43542e-014
-4.31812e-015	-8.04703e-015	-6.61869e-015	3.22683e-016	2.20566e-015	8.3157e-016	7.05317e-015	-8.93846e-015	1.6583e-015	-2.86081e-015	-5.21462e-016	-2.81459e-015	-1.58165e-015	-6.83451e-015	1.04007e-015	7.0414e-016	4.82461e-016	6.29757e-015	3.40432e-016	-8.42896e-015	-4.39908e-015	-1.33298e-014	-1.01843e-014	-1.50219e-014	-1.40082e-014
-4.50895e-015	-7.59797e-015	-6.57418e-015	5.24171e-016	2.57737e-015	9.73204e-016	7.04668e-015	-8.80272e-015	2.02031e-015	-2.35156e-015	-8.34696e-017	-2.7233e-015	-1.39299e-015	-6.55528e-015	1.10121e-015	1.02175e-015	8.46912e-016	6.82431e-015	5.75902e-016	-8.33552e-015	-3.65109e-015	-1.31704e-014	-9.9504e-015	-1.48161e-014	-1.36569e-014
-4.73168e-015	-7.1841e-015	-6.55049e-015	7.09794e-016	2.91859e-015	1.08845e-015	7.00156e-015	-8.65531e-015	2.34746e-015	-1.85269e-015	3.31058e-016	-2.64277e-015	-1.23723e-015	-6.3043e-015	1.15177e-015	1.3137e-015	1.19736e-015	7.30565e-015	8.14865e-016	-8.23434e-015	-2.9262e-015	-1.29997e-014	-9.72391e-015	-1.46055e-014	-1.33015e-014
-4.98603e-015	-6.81117e-015	-6.55018e-015	8.76789e-016	3.22612e-015	1.17585e-015	6.91897e-015	-8.49905e-015	2.63484e-015	-1.36853e-015	7.15481e-016	-2.57432e-015	-1.11787e-015	-6.08657e-015	1.19218e-015	1.57768e-015	1.53061e-015	7.7378e-015	1.0566e-015	-8.12505e-015	-2.22914e-015	-1.28163e-014	-9.50336e-015	-1.43922e-014	-1.2943e-014
-5.27114e-015	-6.48449e-015	-6.5754e-015	1.02237e-015	3.49731e-015	1.23426e-015	6.79977e-015	-8.3368e-015	2.87913e-015	-9.03079e-016	1.06371e-015	-2.51932e-015	-1.0378e-015	-5.90563e-015	1.22365e-015	1.81241e-015	1.84209e-015	8.11745e-015	1.30035e-015	-8.00747e-015	-1.56365e-015	-1.26187e-014	-9.28722e-015	-1.41776e-014	-1.25829e-014
-5.58583e-015	-6.20749e-015	-6.62802e-015	1.1435e-015	3.72916e-015	1.26287e-015	6.645e-015	-8.17184e-015	3.07629e-015	-4.60652e-016	1.37032e-015	-2.47794e-015	-9.99904e-016	-5.76473e-015	1.24769e-015	2.01628e-015	2.12866e-015	8.44283e-015	1.54475e-015	-7.88116e-015	-9.3394e-016	-1.24059e-014	-9.07353e-015	-1.39634e-014	-1.22221e-014
-5.92868e-015	-5.98347e-015	-6.70988e-015	1.23817e-015	3.9199e-015	1.26053e-015	6.45617e-015	-8.00659e-015	3.22279e-015	-4.50231e-017	1.63088e-015	-2.45059e-015	-1.00641e-015	-5.66664e-015	1.26547e-015	2.18848e-015	2.38713e-015	8.71149e-015	1.78823e-015	-7.74588e-015	-3.42952e-016	-1.21768e-014	-8.86061e-015	-1.37504e-014	-1.18613e-014
-6.2982e-015	-5.81521e-015	-6.82239e-015	1.30396e-015	4.06815e-015	1.2267e-015	6.23577e-015	-7.84393e-015	3.316e-015	3.40212e-016	1.84086e-015	-2.43833e-015	-1.05861e-015	-5.61305e-015	1.27734e-015	2.32892e-015	2.61456e-015	8.92205e-015	2.02922e-015	-7.60163e-015	2.06951e-016	-1.19308e-014	-8.64619e-015	-1.35397e-014	-1.15009e-014
-6.69201e-015	-5.70471e-015	-6.96568e-015	1.33891e-015	4.17292e-015	1.16153e-015	5.98519e-015	-7.68713e-015	3.35369e-015	6.92243e-016	1.99685e-015	-2.44131e-015	-1.15747e-015	-5.60538e-015	1.28444e-015	2.43673e-015	2.80804e-015	9.07334e-015	2.26596e-015	-7.44778e-015	7.13051e-016	-1.16676e-014	-8.42794e-015	-1.33323e-014	-1.11419e-014
-7.10739e-015	-5.6535e-015	-7.13962e-015	1.34165e-015	4.23354e-015	1.06571e-015	5.7064e-015	-7.53934e-015	3.33456e-015	1.00736e-015	2.09576e-015	-2.459e-015	-1.30296e-015	-5.64494e-015	1.28806e-015	2.51125e-015	2.9647e-015	9.16503e-015	2.49739e-015	-7.28416e-015	1.17345e-015	-1.13864e-014	-8.20409e-015	-1.31296e-014	-1.07848e-014
-7.54139e-015	-5.66192e-015	-7.34413e-015	1.31124e-015	4.25e-015	9.39487e-016	5.40145e-015	-7.40323e-015	3.25693e-015	1.28266e-015	2.13492e-015	-2.4915e-015	-1.49456e-015	-5.73202e-015	1.28815e-015	2.55328e-015	3.08246e-015	9.19705e-015	2.72234e-015	-7.11108e-015	1.58716e-015	-1.10867e-014	-7.97234e-015	-1.29323e-014	-1.04305e-014
-7.99052e-015	-5.73037e-015	-7.57783e-015	1.24673e-015	4.22168e-015	7.83285e-016	5.07304e-015	-7.28268e-015	3.12045e-015	1.51616e-015	2.11268e-015	-2.53935e-015	-1.73175e-015	-5.86639e-015	1.28563e-015	2.56315e-015	3.15933e-015	9.17025e-015	2.93873e-015	-6.92874e-015	1.95366e-015	-1.07694e-014	-7.73094e-015	-1.27404e-014	-1.00792e-014
-8.45067e-015	-5.85815e-015	-7.8395e-015	1.1476e-015	4.14885e-015	5.97978e-016	4.72328e-015	-7.18095e-015	2.92545e-015	1.70637e-015	2.02872e-015	-2.60248e-015	-2.0137e-015	-6.04712e-015	1.28001e-015	2.54173e-015	3.1938e-015	9.08582e-015	3.14517e-015	-6.737e-015	2.27375e-015	-1.04343e-014	-7.4782e-015	-1.25553e-014	-9.73136e-015
-8.91826e-015	-6.04387e-015	-8.12731e-015	1.01354e-015	4.03273e-015	3.85366e-016	4.35468e-015	-7.10013e-015	2.67278e-015	1.85139e-015	1.88283e-015	-2.6806e-015	-2.33778e-015	-6.27249e-015	1.27153e-015	2.48989e-015	3.1853e-015	8.94533e-015	3.34084e-015	-6.53576e-015	2.54587e-015	-1.00818e-014	-7.21171e-015	-1.23774e-014	-9.38767e-015
-9.38908e-015	-6.2854e-015	-8.43854e-015	8.44656e-016	3.87425e-015	1.46365e-016	3.96945e-015	-7.04274e-015	2.3636e-015	1.95007e-015	1.67605e-015	-2.77303e-015	-2.70099e-015	-6.54105e-015	1.26058e-015	2.40872e-015	3.13252e-015	8.75077e-015	3.52363e-015	-6.32626e-015	2.7701e-015	-9.7119e-015	-6.92981e-015	-1.22067e-014	-9.04851e-015
-9.85918e-015	-6.57999e-015	-8.77123e-015	6.4125e-016	3.67518e-015	-1.18047e-016	3.56995e-015	-7.01085e-015	2.00006e-015	2.00216e-015	1.41009e-015	-2.87862e-015	-3.10069e-015	-6.85055e-015	1.24679e-015	2.29917e-015	3.03489e-015	8.50491e-015	3.69283e-015	-6.10893e-015	2.94723e-015	-9.32521e-015	-6.63169e-015	-1.20433e-014	-8.71466e-015
-1.03245e-014	-6.92382e-015	-9.12204e-015	4.04276e-016	3.43763e-015	-4.06004e-016	3.15856e-015	-7.00688e-015	1.58432e-015	2.00711e-015	1.08682e-015	-2.99561e-015	-3.53332e-015	-7.19809e-015	1.2298e-015	2.16299e-015	2.89303e-015	8.21073e-015	3.84769e-015	-5.88391e-015	3.07894e-015	-8.9235e-015	-6.31645e-015	-1.18872e-014	-8.38638e-015
-1.0781e-014	-7.313e-015	-9.48785e-015	1.35386e-016	3.16383e-015	-7.15256e-016	2.73799e-015	-7.032e-015	1.1193e-015	1.96536e-015	7.09859e-016	-3.12353e-015	-3.99533e-015	-7.57992e-015	1.20921e-015	2.0014e-015	2.70695e-015	7.87146e-015	3.98782e-015	-5.65198e-015	3.16665e-015	-8.50855e-015	-5.98311e-015	-1.17387e-014	-8.06365e-015
-1.12243e-014	-7.74297e-015	-9.86464e-015	-1.63797e-016	2.85645e-015	-1.04361e-015	2.31001e-015	-7.08794e-015	6.08557e-016	1.87685e-015	2.82579e-016	-3.26175e-015	-4.48228e-015	-7.99187e-015	1.18463e-015	1.81637e-015	2.47776e-015	7.49079e-015	4.11275e-015	-5.41356e-015	3.21198e-015	-8.08043e-015	-5.63109e-015	-1.15974e-014	-7.74665e-015
-1.16497e-014	-8.20903e-015	-1.02486e-014	-4.90802e-016	2.51887e-015	-1.38905e-015	1.87724e-015	-7.17586e-015	5.67103e-017	1.743e-015	-1.90541e-016	-3.4097e-015	-4.98981e-015	-8.43069e-015	1.1549e-015	1.6091e-015	2.20647e-015	7.07299e-015	4.22146e-015	-5.16928e-015	3.21785e-015	-7.64049e-015	-5.26071e-015	-1.14625e-014	-7.43566e-015
-1.20533e-014	-8.70532e-015	-1.06359e-014	-8.43715e-016	2.15481e-015	-1.7486e-015	1.4422e-015	-7.2958e-015	-5.30736e-016	1.566e-015	-7.04384e-016	-3.56567e-015	-5.51262e-015	-8.89161e-015	1.11886e-015	1.38145e-015	1.89469e-015	6.62142e-015	4.31317e-015	-4.91981e-015	3.18639e-015	-7.1908e-015	-4.87224e-015	-1.13336e-014	-7.13031e-015
-1.24309e-014	-9.22617e-015	-1.10219e-014	-1.2196e-015	1.76786e-015	-2.11981e-015	1.0074e-015	-7.44738e-015	-1.14958e-015	1.34716e-015	-1.25351e-015	-3.72896e-015	-6.04568e-015	-9.3692e-015	1.07587e-015	1.1353e-015	1.54428e-015	6.14131e-015	4.38789e-015	-4.66604e-015	3.12023e-015	-6.7326e-015	-4.4657e-015	-1.12099e-014	-6.83098e-015
-1.27795e-014	-9.76499e-015	-1.14023e-014	-1.6153e-015	1.36069e-015	-2.50111e-015	5.74854e-016	-7.63081e-015	-1.79476e-015	1.08917e-015	-1.83175e-015	-3.8975e-015	-6.5837e-015	-9.85942e-015	1.02481e-015	8.7241e-016	1.15755e-015	5.63739e-015	4.44629e-015	-4.40763e-015	3.02278e-015	-6.26695e-015	-4.04169e-015	-1.10906e-014	-6.53747e-015
-1.30954e-014	-1.03155e-014	-1.17736e-014	-2.02729e-015	9.36811e-016	-2.89023e-015	1.46626e-016	-7.84477e-015	-2.46042e-015	7.95217e-016	-2.43302e-015	-4.07001e-015	-7.12177e-015	-1.03571e-014	9.64497e-016	5.94553e-016	7.37492e-016	5.11408e-015	4.48833e-015	-4.14623e-015	2.8966e-015	-5.79597e-015	-3.60165e-015	-1.09746e-014	-6.24866e-015
-1.33753e-014	-1.08723e-014	-1.21316e-014	-2.45171e-015	5.00441e-016	-3.28483e-015	-2.75865e-016	-8.0877e-015	-3.14036e-015	4.68637e-016	-3.05081e-015	-4.24547e-015	-7.6552e-015	-1.08565e-014	8.94017e-016	3.03585e-016	2.87237e-016	4.57622e-015	4.51483e-015	-3.88258e-015	2.74501e-015	-5.32092e-015	-3.14697e-015	-1.08606e-014	-5.96462e-015
-1.36166e-014	-1.14279e-014	-1.24718e-014	-2.88506e-015	5.58879e-017	-3.68215e-015	-6.90355e-016	-8.35799e-015	-3.8292e-015	1.13207e-016	-3.6786e-015	-4.423e-015	-8.1779e-015	-1.13528e-014	8.12689e-016	1.43252e-018	-1.89584e-016	4.02874e-015	4.52556e-015	-3.61693e-015	2.57144e-015	-4.84323e-015	-2.67959e-015	-1.07478e-014	-5.68459e-015
-1.38171e-014	-1.19755e-014	-1.27909e-014	-3.32388e-015	-3.93145e-016	-4.0798e-015	-1.09496e-015	-8.65327e-015	-4.5204e-015	-2.67324e-016	-4.30926e-015	-4.60149e-015	-8.68446e-015	-1.18411e-014	7.19212e-016	-3.09658e-016	-6.89348e-016	3.47691e-015	4.52129e-015	-3.35075e-015	2.3795e-015	-4.36384e-015	-2.20151e-015	-1.06347e-014	-5.40818e-015
-1.39747e-014	-1.25081e-014	-1.30844e-014	-3.76383e-015	-8.42305e-016	-4.47563e-015	-1.4882e-015	-8.97088e-015	-5.20723e-015	-6.68317e-016	-4.93625e-015	-4.77952e-015	-9.16942e-015	-1.23166e-014	6.13255e-016	-6.27162e-016	-1.20768e-015	2.92563e-015	4.50318e-015	-3.08454e-015	2.17232e-015	-3.88453e-015	-1.7152e-015	-1.05194e-014	-5.13474e-015
-1.40877e-014	-1.30188e-014	-1.33488e-014	-4.20098e-015	-1.28772e-015	-4.86688e-015	-1.86852e-015	-9.30775e-015	-5.88365e-015	-1.08498e-015	-5.55237e-015	-4.95613e-015	-9.6282e-015	-1.27742e-014	4.94732e-016	-9.49836e-016	-1.74128e-015	2.37882e-015	4.47277e-015	-2.81827e-015	1.9535e-015	-3.40694e-015	-1.22262e-015	-1.04006e-014	-4.8636e-015
-1.41545e-014	-1.3502e-014	-1.35808e-014	-4.63066e-015	-1.72518e-015	-5.25162e-015	-2.23483e-015	-9.66107e-015	-6.54365e-015	-1.51241e-015	-6.15085e-015	-5.13002e-015	-1.00564e-014	-1.32093e-014	3.62523e-016	-1.27564e-015	-2.28466e-015	1.84138e-015	4.43114e-015	-2.55289e-015	1.72704e-015	-2.9324e-015	-7.26355e-016	-1.02767e-014	-4.59381e-015
-1.4175e-014	-1.39519e-014	-1.37781e-014	-5.04858e-015	-2.15114e-015	-5.6276e-015	-2.58532e-015	-1.00273e-014	-7.18134e-015	-1.94572e-015	-6.72526e-015	-5.30027e-015	-1.045e-014	-1.36175e-014	2.17037e-016	-1.60288e-015	-2.83317e-015	1.31862e-015	4.37946e-015	-2.28863e-015	1.49636e-015	-2.46233e-015	-2.28915e-016	-1.01466e-014	-4.32417e-015
-1.41486e-014	-1.43626e-014	-1.39382e-014	-5.45088e-015	-2.56224e-015	-5.99269e-015	-2.91895e-015	-1.04022e-014	-7.79173e-015	-2.37968e-015	-7.26945e-015	-5.46629e-015	-1.08051e-014	-1.39944e-014	5.77279e-017	-1.92911e-015	-3.3812e-015	8.13498e-016	4.31871e-015	-2.02614e-015	1.26424e-015	-1.99691e-015	2.66972e-016	-1.00084e-014	-4.05393e-015
-1.40751e-014	-1.4729e-014	-1.4059e-014	-5.83334e-015	-2.95499e-015	-6.34594e-015	-3.23528e-015	-1.07817e-014	-8.36933e-015	-2.80902e-015	-7.77819e-015	-5.62698e-015	-1.11182e-014	-1.43365e-014	-1.15818e-016	-2.25314e-015	-3.92371e-015	3.29981e-016	4.25014e-015	-1.76553e-015	1.03365e-015	-1.53679e-015	7.58509e-016	-9.86105e-015	-3.78269e-015
-1.39549e-014	-1.50461e-014	-1.41382e-014	-6.19246e-015	-3.32672e-015	-6.6856e-015	-3.53331e-015	-1.11629e-014	-8.90933e-015	-3.22918e-015	-8.24615e-015	-5.78148e-015	-1.13866e-014	-1.464e-014	-3.02922e-016	-2.57275e-015	-4.45595e-015	-1.29173e-016	4.17598e-015	-1.50671e-015	8.07823e-016	-1.08337e-015	1.24329e-015	-9.7029e-015	-3.50902e-015
-1.37889e-014	-1.53096e-014	-1.41755e-014	-6.52532e-015	-3.67449e-015	-7.01034e-015	-3.81227e-015	-1.15424e-014	-9.40681e-015	-3.63512e-015	-8.66871e-015	-5.92972e-015	-1.16087e-014	-1.49019e-014	-5.02665e-016	-2.88579e-015	-4.97274e-015	-5.60488e-016	4.09746e-015	-1.25053e-015	5.89138e-016	-6.36485e-016	1.71816e-015	-9.53239e-015	-3.23208e-015
-1.35786e-014	-1.55157e-014	-1.41699e-014	-6.8282e-015	-3.99537e-015	-7.31838e-015	-4.07141e-015	-1.19151e-014	-9.85799e-015	-4.02142e-015	-9.04212e-015	-6.07168e-015	-1.17822e-014	-1.51195e-014	-7.14247e-016	-3.1906e-015	-5.46948e-015	-9.61179e-016	4.01605e-015	-9.96956e-016	3.80973e-016	-1.96471e-016	2.18055e-015	-9.34844e-015	-2.95171e-015
-1.33261e-014	-1.56605e-014	-1.41211e-014	-7.0976e-015	-4.28663e-015	-7.60926e-015	-4.31052e-015	-1.22768e-014	-1.02601e-014	-4.38363e-015	-9.36247e-015	-6.20719e-015	-1.19061e-014	-1.52911e-014	-9.36847e-016	-3.48546e-015	-5.94114e-015	-1.32892e-015	3.93352e-015	-7.45927e-016	1.85719e-016	2.36139e-016	2.6285e-015	-9.14984e-015	-2.66575e-015
-1.30333e-014	-1.57415e-014	-1.40295e-014	-7.33096e-015	-4.54604e-015	-7.88186e-015	-4.52866e-015	-1.26246e-014	-1.06098e-014	-4.71682e-015	-9.62683e-015	-6.33664e-015	-1.19799e-014	-1.54147e-014	-1.16894e-015	-3.76894e-015	-6.38307e-015	-1.66197e-015	3.85133e-015	-4.97904e-016	5.50171e-018	6.61326e-016	3.05957e-015	-8.93571e-015	-2.3733e-015
-1.27028e-014	-1.57562e-014	-1.38959e-014	-7.52635e-015	-4.77204e-015	-8.13531e-015	-4.72577e-015	-1.29546e-014	-1.09046e-014	-5.01782e-015	-9.83306e-015	-6.45992e-015	-1.20032e-014	-1.54891e-014	-1.40805e-015	-4.03921e-015	-6.79068e-015	-1.9582e-015	3.77053e-015	-2.52623e-016	-1.57323e-016	1.07923e-015	3.47167e-015	-8.70489e-015	-2.07325e-015
-1.23376e-014	-1.57032e-014	-1.37214e-014	-7.68215e-015	-4.96324e-015	-8.36856e-015	-4.90195e-015	-1.32633e-014	-1.11433e-014	-5.28251e-015	-9.98001e-015	-6.57737e-015	-1.19758e-014	-1.55139e-014	-1.65263e-015	-4.29456e-015	-7.15988e-015	-2.21682e-015	3.69305e-015	-1.00576e-017	-3.00746e-016	1.48935e-015	3.86308e-015	-8.45654e-015	-1.7647e-015
-1.19411e-014	-1.55815e-014	-1.35075e-014	-7.79578e-015	-5.11862e-015	-8.58157e-015	-5.05674e-015	-1.35478e-014	-1.13251e-014	-5.50715e-015	-1.00671e-014	-6.68838e-015	-1.18992e-014	-1.54884e-014	-1.90045e-015	-4.53326e-015	-7.48688e-015	-2.43701e-015	3.62037e-015	2.29417e-016	-4.23342e-016	1.89189e-015	4.23255e-015	-8.19036e-015	-1.44707e-015
-1.15161e-014	-1.53911e-014	-1.32561e-014	-7.86589e-015	-5.23714e-015	-8.7746e-015	-5.19013e-015	-1.38051e-014	-1.14494e-014	-5.6889e-015	-1.00943e-014	-6.79349e-015	-1.17749e-014	-1.54124e-014	-2.14872e-015	-4.75361e-015	-7.76862e-015	-2.61845e-015	3.55412e-015	4.66194e-016	-5.24223e-016	2.28709e-015	4.57912e-015	-7.90566e-015	-1.11936e-015
-1.10669e-014	-1.51322e-014	-1.29695e-014	-7.89181e-015	-5.31822e-015	-8.94727e-015	-5.302e-015	-1.40328e-014	-1.15167e-014	-5.82556e-015	-1.00624e-014	-6.89282e-015	-1.1605e-014	-1.5287e-014	-2.39517e-015	-4.95403e-015	-8.00112e-015	-2.7612e-015	3.49582e-015	7.00496e-016	-6.02376e-016	2.67558e-015	4.90262e-015	-7.60227e-015	-7.80664e-016
-1.05973e-014	-1.4805e-014	-1.26506e-014	-7.87329e-015	-5.36161e-015	-9.09967e-015	-5.39245e-015	-1.42292e-014	-1.15279e-014	-5.91494e-015	-9.97321e-015	-6.98626e-015	-1.13922e-014	-1.51133e-014	-2.63743e-015	-5.13335e-015	-8.18194e-015	-2.86546e-015	3.44592e-015	9.32106e-016	-6.56141e-016	3.05755e-015	5.20226e-015	-7.27965e-015	-4.30963e-016
-1.0111e-014	-1.4412e-014	-1.2302e-014	-7.81047e-015	-5.36756e-015	-9.2325e-015	-5.46176e-015	-1.4392e-014	-1.14848e-014	-5.95612e-015	-9.82916e-015	-7.07453e-015	-1.11393e-014	-1.48923e-014	-2.87215e-015	-5.29011e-015	-8.30824e-015	-2.93218e-015	3.40566e-015	1.16154e-015	-6.85565e-016	3.4335e-015	5.47876e-015	-6.93767e-015	-6.96165e-017
-9.61199e-015	-1.39551e-014	-1.19268e-014	-7.70402e-015	-5.3363e-015	-9.34686e-015	-5.51075e-015	-1.45203e-014	-1.13899e-014	-5.94897e-015	-9.63349e-015	-7.15831e-015	-1.08495e-014	-1.46263e-014	-3.09685e-015	-5.42289e-015	-8.37803e-015	-2.96269e-015	3.37578e-015	1.38898e-015	-6.90856e-016	3.80367e-015	5.73224e-015	-6.57712e-015	3.03713e-016
-9.10444e-015	-1.34371e-014	-1.15288e-014	-7.55546e-015	-5.26934e-015	-9.44363e-015	-5.54021e-015	-1.46136e-014	-1.1246e-014	-5.89282e-015	-9.38959e-015	-7.23814e-015	-1.05268e-014	-1.43179e-014	-3.30887e-015	-5.53071e-015	-8.3906e-015	-2.95887e-015	3.35729e-015	1.61454e-015	-6.71969e-016	4.1684e-015	5.96346e-015	-6.19891e-015	6.89161e-016
-8.59194e-015	-1.28613e-014	-1.11114e-014	-7.36602e-015	-5.16719e-015	-9.52325e-015	-5.55034e-015	-1.46718e-014	-1.10566e-014	-5.78869e-015	-9.10179e-015	-7.31483e-015	-1.01754e-014	-1.39692e-014	-3.50581e-015	-5.61252e-015	-8.34548e-015	-2.92231e-015	3.35091e-015	1.83806e-015	-6.29068e-016	4.52823e-015	6.17336e-015	-5.80405e-015	1.08706e-015
-8.07926e-015	-1.22318e-014	-1.06785e-014	-7.13769e-015	-5.03088e-015	-9.58641e-015	-5.54205e-015	-1.46954e-014	-1.08251e-014	-5.63766e-015	-8.77512e-015	-7.38881e-015	-9.79968e-015	-1.35832e-014	-3.6849e-015	-5.66745e-015	-8.24196e-015	-2.85487e-015	3.35698e-015	2.06038e-015	-5.63058e-016	4.88389e-015	6.36378e-015	-5.39365e-015	1.4975e-015
-7.57006e-015	-1.15529e-014	-1.02337e-014	-6.873e-015	-4.86267e-015	-9.63462e-015	-5.51656e-015	-1.46861e-014	-1.05562e-014	-5.44134e-015	-8.4144e-015	-7.46065e-015	-9.40419e-015	-1.31635e-014	-3.84354e-015	-5.69509e-015	-8.08105e-015	-2.75918e-015	3.37559e-015	2.28115e-015	-4.74428e-016	5.23549e-015	6.53596e-015	-4.96878e-015	1.91946e-015
-7.06764e-015	-1.08292e-014	-9.78062e-015	-6.57478e-015	-4.66435e-015	-9.66935e-015	-5.47506e-015	-1.46448e-014	-1.0255e-014	-5.20312e-015	-8.02552e-015	-7.53113e-015	-8.99386e-015	-1.27135e-014	-3.97886e-015	-5.69462e-015	-7.86335e-015	-2.63798e-015	3.407e-015	2.49964e-015	-3.64705e-016	5.58367e-015	6.69098e-015	-4.53093e-015	2.35263e-015
-6.57571e-015	-1.00655e-014	-9.32278e-015	-6.24556e-015	-4.4381e-015	-9.69149e-015	-5.41876e-015	-1.45734e-014	-9.92699e-015	-4.92611e-015	-7.61389e-015	-7.60118e-015	-8.57257e-015	-1.22369e-014	-4.089e-015	-5.6659e-015	-7.59053e-015	-2.49419e-015	3.45121e-015	2.7159e-015	-2.35684e-016	5.92771e-015	6.83048e-015	-4.08186e-015	2.79614e-015
-6.09788e-015	-9.26848e-015	-8.8642e-015	-5.88876e-015	-4.18594e-015	-9.70315e-015	-5.34925e-015	-1.4475e-014	-9.57769e-015	-4.61384e-015	-7.1854e-015	-7.6713e-015	-8.14475e-015	-1.17376e-014	-4.17222e-015	-5.60921e-015	-7.26508e-015	-2.33129e-015	3.50739e-015	2.92943e-015	-8.93157e-017	6.26702e-015	6.95687e-015	-3.62322e-015	3.2489e-015
-5.63755e-015	-8.44327e-015	-8.40849e-015	-5.50852e-015	-3.91001e-015	-9.70563e-015	-5.26823e-015	-1.43521e-014	-9.21289e-015	-4.27043e-015	-6.74679e-015	-7.74179e-015	-7.71506e-015	-1.12197e-014	-4.22728e-015	-5.52415e-015	-6.88997e-015	-2.15205e-015	3.57473e-015	3.13963e-015	7.2714e-017	6.60183e-015	7.07179e-015	-3.15725e-015	3.70967e-015
-5.19738e-015	-7.5957e-015	-7.95906e-015	-5.10835e-015	-3.61346e-015	-9.69994e-015	-5.17692e-015	-1.42085e-014	-8.83823e-015	-3.90066e-015	-6.30447e-015	-7.81308e-015	-7.2884e-015	-1.06876e-014	-4.2527e-015	-5.41102e-015	-6.46821e-015	-1.95998e-015	3.65306e-015	3.34578e-015	2.48072e-016	6.93252e-015	7.17744e-015	-2.68679e-015	4.17678e-015
-4.77999e-015	-6.73176e-015	-7.51942e-015	-4.69284e-015	-3.29837e-015	-9.68831e-015	-5.07709e-015	-1.40476e-014	-8.46014e-015	-3.50928e-015	-5.86408e-015	-7.88561e-015	-6.86962e-015	-1.01455e-014	-4.24719e-015	-5.27025e-015	-6.00376e-015	-1.75902e-015	3.74116e-015	3.54729e-015	4.34129e-016	7.25868e-015	7.27632e-015	-2.21448e-015	4.64856e-015
-4.38765e-015	-5.85729e-015	-7.09251e-015	-4.26626e-015	-2.96787e-015	-9.67225e-015	-4.9708e-015	-1.38739e-014	-8.08427e-015	-3.10235e-015	-5.43198e-015	-7.9592e-015	-6.46216e-015	-9.59732e-015	-4.21007e-015	-5.10268e-015	-5.50135e-015	-1.55242e-015	3.83793e-015	3.74367e-015	6.28269e-016	7.57939e-015	7.37107e-015	-1.74241e-015	5.12278e-015
-4.02295e-015	-4.97886e-015	-6.681e-015	-3.83304e-015	-2.62518e-015	-9.65328e-015	-4.86016e-015	-1.36916e-014	-7.71678e-015	-2.6856e-015	-5.01483e-015	-8.03397e-015	-6.07023e-015	-9.04745e-015	-4.14143e-015	-4.91003e-015	-4.96592e-015	-1.34379e-015	3.94156e-015	3.9334e-015	8.27583e-016	7.894e-015	7.46292e-015	-1.27335e-015	5.59713e-015
-3.68665e-015	-4.10361e-015	-6.28782e-015	-3.39824e-015	-2.27342e-015	-9.63283e-015	-4.74666e-015	-1.35047e-014	-7.36397e-015	-2.26459e-015	-4.61809e-015	-8.11014e-015	-5.69773e-015	-8.50039e-015	-4.04151e-015	-4.69329e-015	-4.40267e-015	-1.13659e-015	4.05103e-015	4.11538e-015	1.02949e-015	8.20186e-015	7.55396e-015	-8.10345e-016	6.06941e-015
-3.38006e-015	-3.23714e-015	-5.91431e-015	-2.96574e-015	-1.91613e-015	-9.61245e-015	-4.63172e-015	-1.33176e-014	-7.03143e-015	-1.84569e-015	-4.24715e-015	-8.18711e-015	-5.34765e-015	-7.9602e-015	-3.91115e-015	-4.45447e-015	-3.81667e-015	-9.34133e-016	4.16556e-015	4.28858e-015	1.23098e-015	8.50182e-015	7.64552e-015	-3.55969e-016	6.53741e-015
-3.10425e-015	-2.38627e-015	-5.56283e-015	-2.54014e-015	-1.55675e-015	-9.59335e-015	-4.51812e-015	-1.31358e-014	-6.7252e-015	-1.43567e-015	-3.90725e-015	-8.26507e-015	-5.0229e-015	-7.43063e-015	-3.75163e-015	-4.19535e-015	-3.21368e-015	-7.39555e-016	4.28405e-015	4.45182e-015	1.42819e-015	8.79254e-015	7.7393e-015	8.75792e-017	6.99878e-015
-2.8603e-015	-1.55752e-015	-5.23506e-015	-2.12567e-015	-1.19874e-015	-9.57716e-015	-4.40809e-015	-1.2964e-014	-6.45069e-015	-1.04087e-015	-3.60239e-015	-8.34398e-015	-4.72616e-015	-6.91548e-015	-3.56371e-015	-3.91806e-015	-2.59987e-015	-5.55415e-016	4.40427e-015	4.60432e-015	1.61839e-015	9.07316e-015	7.83665e-015	5.1688e-016	7.45053e-015
-2.64861e-015	-7.56593e-016	-4.93218e-015	-1.72677e-015	-8.45358e-016	-9.56496e-015	-4.30382e-015	-1.28062e-014	-6.21231e-015	-6.67179e-016	-3.33705e-015	-8.42327e-015	-4.45998e-015	-6.41811e-015	-3.34945e-015	-3.62495e-015	-1.98139e-015	-3.85028e-016	4.5249e-015	4.74539e-015	1.79894e-015	9.3424e-015	7.93877e-015	9.29067e-016	7.88919e-015
-2.46855e-015	1.08754e-017	-4.6555e-015	-1.34756e-015	-4.99934e-016	-9.55811e-015	-4.20756e-015	-1.26669e-014	-6.01437e-015	-3.20596e-016	-3.11469e-015	-8.50261e-015	-4.22663e-015	-5.94255e-015	-3.11116e-015	-3.31882e-015	-1.36456e-015	-2.31142e-016	4.64399e-015	4.87318e-015	1.96721e-015	9.59915e-015	8.04626e-015	1.32145e-015	8.31273e-015
-2.31932e-015	7.39438e-016	-4.40565e-015	-9.92886e-016	-1.66133e-016	-9.55755e-015	-4.12208e-015	-1.25502e-014	-5.86081e-015	-7.14197e-018	-2.93846e-015	-8.58195e-015	-4.02732e-015	-5.49161e-015	-2.85131e-015	-3.00171e-015	-7.5568e-016	-9.57878e-017	4.75979e-015	4.98644e-015	2.12018e-015	9.84225e-015	8.1592e-015	1.69128e-015	8.71817e-015
-2.20019e-015	1.42401e-015	-4.18277e-015	-6.66709e-016	1.53883e-016	-9.56447e-015	-4.04948e-015	-1.24595e-014	-5.75503e-015	2.67484e-016	-2.8103e-015	-8.66093e-015	-3.86297e-015	-5.06848e-015	-2.5733e-015	-2.67702e-015	-1.59985e-016	1.85642e-017	4.87001e-015	5.08379e-015	2.25535e-015	1.00697e-014	8.27719e-015	2.03641e-015	9.10277e-015
-2.11031e-015	2.05985e-015	-3.98669e-015	-3.726e-016	4.56767e-016	-9.58023e-015	-3.99211e-015	-1.2399e-014	-5.69973e-015	4.98478e-016	-2.73203e-015	-8.7393e-015	-3.73378e-015	-4.67522e-015	-2.28028e-015	-2.34823e-015	4.15973e-016	1.10162e-016	4.97296e-015	5.16376e-015	2.36965e-015	1.02804e-014	8.39952e-015	2.35464e-015	9.46316e-015
-2.04896e-015	2.64295e-015	-3.81688e-015	-1.13688e-016	7.39295e-016	-9.60558e-015	-3.95202e-015	-1.2372e-014	-5.69666e-015	6.80951e-016	-2.70523e-015	-8.81617e-015	-3.63963e-015	-4.31365e-015	-1.97615e-015	-2.01843e-015	9.66103e-016	1.77522e-016	5.06627e-015	5.22515e-015	2.46014e-015	1.04726e-014	8.5264e-015	2.6437e-015	9.79679e-015
-2.01452e-015	3.16975e-015	-3.6729e-015	1.07415e-016	9.98961e-016	-9.64134e-015	-3.93163e-015	-1.23807e-014	-5.74694e-015	8.11076e-016	-2.72947e-015	-8.89168e-015	-3.58117e-015	-3.98585e-015	-1.66449e-015	-1.69064e-015	1.48451e-015	2.19032e-016	5.14815e-015	5.26668e-015	2.52509e-015	1.06444e-014	8.65653e-015	2.90199e-015	1.0101e-014
-2.0051e-015	3.63681e-015	-3.55418e-015	2.88136e-016	1.23361e-015	-9.68781e-015	-3.93303e-015	-1.24277e-014	-5.85131e-015	8.85378e-016	-2.80471e-015	-8.9659e-015	-3.55774e-015	-3.69339e-015	-1.34913e-015	-1.36806e-015	1.96623e-015	2.33516e-016	5.21676e-015	5.28738e-015	2.5623e-015	1.07954e-014	8.7884e-015	3.12786e-015	1.0373e-014
-2.0191e-015	4.04141e-015	-3.45977e-015	4.25948e-016	1.44061e-015	-9.74517e-015	-3.95765e-015	-1.25145e-014	-6.01028e-015	9.00663e-016	-2.92991e-015	-9.03784e-015	-3.56839e-015	-3.43776e-015	-1.03389e-015	-1.05371e-015	2.40645e-015	2.20914e-016	5.27079e-015	5.28659e-015	2.56975e-015	1.09238e-014	8.91965e-015	3.31984e-015	1.06102e-014
-2.05438e-015	4.38148e-015	-3.3888e-015	5.20284e-016	1.61866e-015	-9.81364e-015	-4.00677e-015	-1.26416e-014	-6.22332e-015	8.55593e-016	-3.10327e-015	-9.10659e-015	-3.6119e-015	-3.21981e-015	-7.23018e-016	-7.50415e-016	2.80111e-015	1.80259e-016	5.30909e-015	5.26403e-015	2.546e-015	1.10284e-014	9.04879e-015	3.47664e-015	1.0811e-014
-2.10882e-015	4.65634e-015	-3.33918e-015	5.70013e-016	1.76561e-015	-9.89323e-015	-4.08146e-015	-1.28085e-014	-6.48882e-015	7.49547e-016	-3.32316e-015	-9.17169e-015	-3.68628e-015	-3.03965e-015	-4.20692e-016	-4.61796e-016	3.1461e-015	1.11711e-016	5.33035e-015	5.21924e-015	2.48998e-015	1.11084e-014	9.17407e-015	3.59825e-015	1.0974e-014
-2.17966e-015	4.86415e-015	-3.30914e-015	5.73903e-016	1.87956e-015	-9.98383e-015	-4.18243e-015	-1.30158e-014	-6.80503e-015	5.81169e-016	-3.58645e-015	-9.2326e-015	-3.78911e-015	-2.89691e-015	-1.30506e-016	-1.90949e-016	3.4382e-015	1.58304e-017	5.33345e-015	5.15221e-015	2.4006e-015	1.11624e-014	9.29341e-015	3.68418e-015	1.10975e-014
-2.2648e-015	5.0049e-015	-3.29706e-015	5.32071e-016	1.9597e-015	-1.00849e-014	-4.31023e-015	-1.32621e-014	-7.16912e-015	3.50021e-016	-3.8898e-015	-9.28795e-015	-3.91834e-015	-2.79113e-015	1.43541e-016	5.93953e-017	3.67488e-015	-1.0695e-016	5.31731e-015	5.0628e-015	2.27809e-015	1.11898e-014	9.40409e-015	3.73442e-015	1.11803e-014
-2.36193e-015	5.07857e-015	-3.30152e-015	4.44745e-016	2.00516e-015	-1.0196e-014	-4.46552e-015	-1.3546e-014	-7.57781e-015	5.73869e-017	-4.22963e-015	-9.33698e-015	-4.07217e-015	-2.72195e-015	3.97814e-016	2.87097e-016	3.85408e-015	-2.55263e-016	5.28062e-015	4.95166e-015	2.1229e-015	1.11901e-014	9.50329e-015	3.74959e-015	1.12212e-014
-2.46888e-015	5.08558e-015	-3.32065e-015	3.12368e-016	2.01536e-015	-1.0317e-014	-4.64866e-015	-1.38649e-014	-8.02752e-015	-2.94838e-016	-4.60131e-015	-9.37927e-015	-4.24836e-015	-2.68847e-015	6.28818e-016	4.8917e-016	3.97402e-015	-4.27772e-016	5.2223e-015	4.81909e-015	1.93557e-015	1.11628e-014	9.5882e-015	3.73014e-015	1.122e-014
-2.5833e-015	5.02754e-015	-3.35204e-015	1.36418e-016	1.99004e-015	-1.0447e-014	-4.8588e-015	-1.42165e-014	-8.51376e-015	-7.03826e-016	-5.00082e-015	-9.41372e-015	-4.44406e-015	-2.68873e-015	8.33075e-016	6.62769e-016	4.03466e-015	-6.23399e-016	5.1425e-015	4.66654e-015	1.71752e-015	1.11074e-014	9.65588e-015	3.67674e-015	1.11762e-014
-2.70293e-015	4.90591e-015	-3.39414e-015	-8.15288e-017	1.9292e-015	-1.05851e-014	-5.0955e-015	-1.45965e-014	-9.03205e-015	-1.16619e-015	-5.42342e-015	-9.44031e-015	-4.65625e-015	-2.7205e-015	1.00754e-015	8.06447e-016	4.03607e-015	-8.40339e-016	5.04104e-015	4.49518e-015	1.46961e-015	1.10241e-014	9.70345e-015	3.59133e-015	1.10899e-014
-2.82588e-015	4.72365e-015	-3.44515e-015	-3.39531e-016	1.83311e-015	-1.07297e-014	-5.35723e-015	-1.50001e-014	-9.57689e-015	-1.67767e-015	-5.8636e-015	-9.45865e-015	-4.8826e-015	-2.78238e-015	1.15044e-015	9.18955e-016	3.97884e-015	-1.07654e-015	4.91783e-015	4.30615e-015	1.19366e-015	1.09125e-014	9.72871e-015	3.4751e-015	1.09618e-014
-2.95007e-015	4.48455e-015	-3.5032e-015	-6.35079e-016	1.70282e-015	-1.08801e-014	-5.64294e-015	-1.54226e-014	-1.01425e-014	-2.23404e-015	-6.31647e-015	-9.46824e-015	-5.11966e-015	-2.87175e-015	1.25951e-015	9.994e-016	3.86381e-015	-1.32977e-015	4.77231e-015	4.10115e-015	8.91528e-016	1.0773e-014	9.72966e-015	3.32993e-015	1.07931e-014
-3.07358e-015	4.19143e-015	-3.56643e-015	-9.64937e-016	1.53958e-015	-1.1035e-014	-5.95053e-015	-1.58585e-014	-1.07227e-014	-2.82986e-015	-6.77662e-015	-9.46906e-015	-5.36408e-015	-2.9858e-015	1.33304e-015	1.0465e-015	3.69316e-015	-1.59732e-015	4.60528e-015	3.88206e-015	5.66115e-016	1.06066e-014	9.70369e-015	3.15891e-015	1.05854e-014
-3.19462e-015	3.84802e-015	-3.63314e-015	-1.3262e-015	1.34448e-015	-1.1193e-014	-6.27814e-015	-1.63026e-014	-1.13118e-014	-3.45955e-015	-7.23828e-015	-9.46018e-015	-5.61328e-015	-3.12162e-015	1.36939e-015	1.05981e-015	3.46989e-015	-1.87618e-015	4.41686e-015	3.65144e-015	2.20043e-016	1.04145e-014	9.6487e-015	2.9644e-015	1.03403e-014
-3.31153e-015	3.45927e-015	-3.70234e-015	-1.71552e-015	1.1195e-015	-1.13528e-014	-6.62312e-015	-1.67482e-014	-1.19027e-014	-4.11647e-015	-7.69551e-015	-9.44041e-015	-5.86428e-015	-3.27602e-015	1.36802e-015	1.03945e-015	3.19728e-015	-2.16353e-015	4.20805e-015	3.41196e-015	-1.43832e-016	1.01969e-014	9.56315e-015	2.74916e-015	1.00599e-014
-3.42243e-015	3.03039e-015	-3.77244e-015	-2.12857e-015	8.66724e-016	-1.15126e-014	-6.98263e-015	-1.71891e-014	-1.24889e-014	-4.79401e-015	-8.14294e-015	-9.40952e-015	-6.11432e-015	-3.44595e-015	1.32904e-015	9.85634e-016	2.87929e-015	-2.45647e-015	3.97978e-015	3.16639e-015	-5.21729e-016	9.95626e-015	9.44588e-015	2.51616e-015	9.74688e-015
-3.52589e-015	2.56679e-015	-3.84158e-015	-2.56062e-015	5.88247e-016	-1.16707e-014	-7.35313e-015	-1.76181e-014	-1.30634e-014	-5.48483e-015	-8.57554e-015	-9.36724e-015	-6.35963e-015	-3.62771e-015	1.2529e-015	8.99077e-016	2.51985e-015	-2.75219e-015	3.73345e-015	2.91764e-015	-9.10248e-016	9.69391e-015	9.29601e-015	2.26849e-015	9.40466e-015
-3.6203e-015	2.07362e-015	-3.90861e-015	-3.00712e-015	2.8682e-016	-1.18252e-014	-7.73121e-015	-1.80282e-014	-1.362e-014	-6.18195e-015	-8.98855e-015	-9.31317e-015	-6.59773e-015	-3.8175e-015	1.14015e-015	7.80907e-016	2.12332e-015	-3.04771e-015	3.47088e-015	2.66876e-015	-1.30546e-015	9.4113e-015	9.11303e-015	2.00979e-015	9.0363e-015
-3.70421e-015	1.55645e-015	-3.97228e-015	-3.46372e-015	-3.46298e-017	-1.19748e-014	-8.11324e-015	-1.84125e-014	-1.41519e-014	-6.87807e-015	-9.37653e-015	-9.24741e-015	-6.82598e-015	-4.01136e-015	9.92519e-016	6.3216e-016	1.69461e-015	-3.34017e-015	3.19422e-015	2.42297e-015	-1.70302e-015	9.11081e-015	8.89628e-015	1.74379e-015	8.64553e-015
-3.77711e-015	1.02143e-015	-4.03136e-015	-3.92582e-015	-3.72959e-016	-1.21173e-014	-8.49479e-015	-1.87636e-014	-1.46525e-014	-7.5655e-015	-9.73475e-015	-9.16976e-015	-7.04178e-015	-4.20511e-015	8.11956e-016	4.55077e-016	1.23982e-015	-3.62625e-015	2.90519e-015	2.1837e-015	-2.09916e-015	8.79445e-015	8.64628e-015	1.47367e-015	8.23653e-015
-3.83852e-015	4.74929e-016	-4.08517e-015	-4.3884e-015	-7.24767e-016	-1.22513e-014	-8.871e-015	-1.90738e-014	-1.51156e-014	-8.23736e-015	-1.00595e-014	-9.07973e-015	-7.24245e-015	-4.39476e-015	6.00452e-016	2.51451e-016	7.65355e-016	-3.90254e-015	2.60609e-015	1.95422e-015	-2.48895e-015	8.46424e-015	8.36383e-015	1.20338e-015	7.81325e-015
-3.88756e-015	-7.7532e-017	-4.13329e-015	-4.84676e-015	-1.08706e-015	-1.2375e-014	-9.23783e-015	-1.93364e-014	-1.55353e-014	-8.88601e-015	-1.03465e-014	-8.97717e-015	-7.42546e-015	-4.57703e-015	3.61606e-016	2.36864e-017	2.7661e-016	-4.16589e-015	2.29911e-015	1.73782e-015	-2.86892e-015	8.12326e-015	8.05023e-015	9.36919e-016	7.38005e-015
-3.92365e-015	-6.29532e-016	-4.17527e-015	-5.29598e-015	-1.45663e-015	-1.24863e-014	-9.59131e-015	-1.95455e-014	-1.59066e-014	-9.50421e-015	-1.05925e-014	-8.86207e-015	-7.58882e-015	-4.748e-015	9.8405e-017	-2.26005e-016	-2.19991e-016	-4.41418e-015	1.98649e-015	1.53771e-015	-3.23559e-015	7.77388e-015	7.7077e-015	6.77557e-016	6.94098e-015
-3.946e-015	-1.17467e-015	-4.21e-015	-5.73066e-015	-1.82913e-015	-1.25837e-014	-9.9266e-015	-1.96944e-014	-1.62246e-014	-1.00857e-014	-1.07948e-014	-8.73449e-015	-7.73057e-015	-4.90406e-015	-1.85821e-016	-4.94397e-016	-7.18084e-016	-4.64465e-015	1.67038e-015	1.358e-015	-3.58435e-015	7.41866e-015	7.33866e-015	4.29166e-016	6.50121e-015
-3.9544e-015	-1.70739e-015	-4.23742e-015	-6.14652e-015	-2.20109e-015	-1.26657e-014	-1.02398e-014	-1.97771e-014	-1.64844e-014	-1.06248e-014	-1.09509e-014	-8.59356e-015	-7.8486e-015	-5.04154e-015	-4.87702e-016	-7.78367e-016	-1.21222e-015	-4.85464e-015	1.35345e-015	1.20142e-015	-3.91047e-015	7.06085e-015	6.94529e-015	1.95019e-016	6.06545e-015
-3.94862e-015	-2.22176e-015	-4.25718e-015	-6.53877e-015	-2.5688e-015	-1.27293e-014	-1.05266e-014	-1.97882e-014	-1.66824e-014	-1.11156e-014	-1.1059e-014	-8.43929e-015	-7.94046e-015	-5.15734e-015	-8.02599e-016	-1.07439e-015	-1.69673e-015	-5.04231e-015	1.03878e-015	1.07106e-015	-4.21113e-015	6.70371e-015	6.53067e-015	-2.15216e-017	5.63794e-015
-3.92815e-015	-2.71214e-015	-4.26913e-015	-6.90302e-015	-2.92799e-015	-1.27734e-014	-1.07823e-014	-1.97225e-014	-1.68155e-014	-1.1553e-014	-1.11171e-014	-8.27156e-015	-8.00491e-015	-5.24804e-015	-1.12602e-015	-1.37886e-015	-2.16493e-015	-5.20566e-015	7.28864e-016	9.69673e-016	-4.48335e-015	6.35018e-015	6.09787e-015	-2.17551e-016	5.22328e-015
-3.89311e-015	-3.17291e-015	-4.27332e-015	-7.2347e-015	-3.2751e-015	-1.27976e-014	-1.1003e-014	-1.95753e-014	-1.68813e-014	-1.19318e-014	-1.11245e-014	-8.08985e-015	-8.0401e-015	-5.31099e-015	-1.45282e-015	-1.68834e-015	-2.61099e-015	-5.34239e-015	4.26466e-016	8.99569e-016	-4.72432e-015	6.003e-015	5.65042e-015	-3.90293e-016	4.82614e-015
-3.8435e-015	-3.59895e-015	-4.26977e-015	-7.52993e-015	-3.60643e-015	-1.27996e-014	-1.1185e-014	-1.93432e-014	-1.6877e-014	-1.22482e-014	-1.10806e-014	-7.89415e-015	-8.04454e-015	-5.34408e-015	-1.77855e-015	-1.99949e-015	-3.02961e-015	-5.4512e-015	1.33828e-016	8.63375e-016	-4.93062e-015	5.66487e-015	5.19203e-015	-5.37265e-016	4.45013e-015
-3.77901e-015	-3.98564e-015	-4.25874e-015	-7.78524e-015	-3.91852e-015	-1.27773e-014	-1.13247e-014	-1.90232e-014	-1.68011e-014	-1.24991e-014	-1.09846e-014	-7.68451e-015	-8.01673e-015	-5.34404e-015	-2.09841e-015	-2.3088e-015	-3.41519e-015	-5.53088e-015	-1.46786e-016	8.62918e-016	-5.1003e-015	5.33891e-015	4.72677e-015	-6.56024e-016	4.09956e-015
-3.7002e-015	-4.32873e-015	-4.23981e-015	-7.99741e-015	-4.20833e-015	-1.2729e-014	-1.14193e-014	-1.86134e-014	-1.66522e-014	-1.26825e-014	-1.08376e-014	-7.46113e-015	-7.95533e-015	-5.30873e-015	-2.40765e-015	-2.61267e-015	-3.76321e-015	-5.58091e-015	-4.11805e-016	8.99537e-016	-5.23204e-015	5.02844e-015	4.25953e-015	-7.44606e-016	3.77823e-015
-3.60715e-015	-4.62457e-015	-4.21338e-015	-8.16311e-015	-4.47275e-015	-1.26547e-014	-1.14652e-014	-1.81124e-014	-1.64304e-014	-1.27963e-014	-1.06404e-014	-7.2244e-015	-7.85996e-015	-5.23616e-015	-2.70153e-015	-2.90786e-015	-4.06856e-015	-5.60043e-015	-6.5889e-016	9.74857e-016	-5.32401e-015	4.73574e-015	3.79489e-015	-8.01615e-016	3.49004e-015
-3.49949e-015	-4.86992e-015	-4.17928e-015	-8.28039e-015	-4.70895e-015	-1.25534e-014	-1.14601e-014	-1.75196e-014	-1.61362e-014	-1.28396e-014	-1.03943e-014	-6.97343e-015	-7.73012e-015	-5.12529e-015	-2.97526e-015	-3.19056e-015	-4.32843e-015	-5.58894e-015	-8.86216e-016	1.08948e-015	-5.37516e-015	4.46376e-015	3.33709e-015	-8.25755e-016	3.23829e-015
-3.37802e-015	-5.06235e-015	-4.13716e-015	-8.34747e-015	-4.91391e-015	-1.24246e-014	-1.1402e-014	-1.68342e-014	-1.5771e-014	-1.28118e-014	-1.01007e-014	-6.70811e-015	-7.56487e-015	-4.97503e-015	-3.22467e-015	-3.45749e-015	-4.53914e-015	-5.54679e-015	-1.09137e-015	1.24328e-015	-5.38478e-015	4.21455e-015	2.89033e-015	-8.15841e-016	3.02527e-015
-3.24248e-015	-5.19952e-015	-4.08768e-015	-8.36287e-015	-5.08506e-015	-1.22676e-014	-1.12891e-014	-1.60572e-014	-1.53358e-014	-1.27141e-014	-9.7615e-015	-6.4282e-015	-7.36327e-015	-4.78498e-015	-3.44525e-015	-3.70595e-015	-4.69779e-015	-5.47442e-015	-1.27244e-015	1.43647e-015	-5.35229e-015	3.99102e-015	2.45964e-015	-7.70761e-016	2.85279e-015
-3.0924e-015	-5.27982e-015	-4.03145e-015	-8.32541e-015	-5.22018e-015	-1.20821e-014	-1.11201e-014	-1.51906e-014	-1.48327e-014	-1.25474e-014	-9.37912e-015	-6.13341e-015	-7.12529e-015	-4.55454e-015	-3.63378e-015	-3.93286e-015	-4.80215e-015	-5.37221e-015	-1.42736e-015	1.66859e-015	-5.27886e-015	3.79506e-015	2.04995e-015	-6.9036e-016	2.72328e-015
-2.92851e-015	-5.30215e-015	-3.96798e-015	-8.23453e-015	-5.31795e-015	-1.18676e-014	-1.0895e-014	-1.42369e-014	-1.42649e-014	-1.23139e-014	-8.95591e-015	-5.82439e-015	-6.85129e-015	-4.28338e-015	-3.78676e-015	-4.13577e-015	-4.85131e-015	-5.24078e-015	-1.55432e-015	1.93805e-015	-5.16474e-015	3.62804e-015	1.66506e-015	-5.75147e-016	2.63788e-015
-2.75097e-015	-5.26624e-015	-3.89728e-015	-8.09048e-015	-5.37684e-015	-1.16242e-014	-1.06139e-014	-1.31998e-014	-1.3636e-014	-1.20159e-014	-8.49485e-015	-5.50075e-015	-6.54117e-015	-3.97231e-015	-3.90118e-015	-4.31307e-015	-4.84479e-015	-5.08135e-015	-1.6519e-015	2.24387e-015	-5.01153e-015	3.49188e-015	1.30826e-015	-4.25504e-016	2.59772e-015
-2.55914e-015	-5.17223e-015	-3.81959e-015	-7.89355e-015	-5.39615e-015	-1.1352e-014	-1.02774e-014	-1.20835e-014	-1.295e-014	-1.16567e-014	-7.99845e-015	-5.1631e-015	-6.1956e-015	-3.62219e-015	-3.97447e-015	-4.46347e-015	-4.78145e-015	-4.89523e-015	-1.71946e-015	2.58453e-015	-4.82069e-015	3.38805e-015	9.83613e-016	-2.42639e-016	2.60315e-015
-2.3533e-015	-5.02046e-015	-3.73489e-015	-7.64494e-015	-5.37476e-015	-1.10514e-014	-9.88654e-015	-1.08933e-014	-1.22113e-014	-1.12406e-014	-7.47022e-015	-4.81147e-015	-5.81516e-015	-3.23407e-015	-4.00388e-015	-4.58483e-015	-4.66229e-015	-4.68431e-015	-1.7561e-015	2.95789e-015	-4.59386e-015	3.31748e-015	6.94992e-016	-2.70873e-017	2.65373e-015
-2.13342e-015	-4.81286e-015	-3.64258e-015	-7.3459e-015	-5.31212e-015	-1.07226e-014	-9.44296e-015	-9.63445e-015	-1.14244e-014	-1.07715e-014	-6.91356e-015	-4.44526e-015	-5.39992e-015	-2.80952e-015	-3.98853e-015	-4.6754e-015	-4.48798e-015	-4.45048e-015	-1.76154e-015	3.3604e-015	-4.33303e-015	3.28082e-015	4.45115e-016	2.19716e-016	2.74916e-015
-1.89946e-015	-4.55101e-015	-3.54291e-015	-6.99795e-015	-5.208e-015	-1.03662e-014	-8.94823e-015	-8.31425e-015	-1.05946e-014	-1.02545e-014	-6.33171e-015	-4.06447e-015	-4.95083e-015	-2.35035e-015	-3.92771e-015	-4.7344e-015	-4.25958e-015	-4.19556e-015	-1.73552e-015	3.7887e-015	-4.04065e-015	3.27886e-015	2.35992e-016	4.96025e-016	2.88817e-015
-1.65112e-015	-4.23741e-015	-3.4354e-015	-6.60318e-015	-5.0628e-015	-9.98281e-015	-8.40506e-015	-6.93923e-015	-9.72703e-015	-9.69418e-015	-5.72756e-015	-3.66982e-015	-4.4687e-015	-1.85923e-015	-3.82035e-015	-4.76183e-015	-3.97853e-015	-3.92184e-015	-1.67828e-015	4.23967e-015	-3.71927e-015	3.31177e-015	6.99487e-017	7.99234e-016	3.06944e-015
-1.38931e-015	-3.87517e-015	-3.32002e-015	-6.16467e-015	-4.877e-015	-9.573e-015	-7.81653e-015	-5.51627e-015	-8.82686e-015	-9.09645e-015	-5.10491e-015	-3.26199e-015	-3.95542e-015	-1.33837e-015	-3.66628e-015	-4.75709e-015	-3.64728e-015	-3.63141e-015	-1.58928e-015	4.70956e-015	-3.37236e-015	3.37952e-015	-5.17808e-017	1.12684e-015	3.29101e-015
-1.11377e-015	-3.46741e-015	-3.19623e-015	-5.68522e-015	-4.65204e-015	-9.13823e-015	-7.18641e-015	-4.05339e-015	-7.89945e-015	-8.46668e-015	-4.46651e-015	-2.84121e-015	-3.4121e-015	-7.90854e-016	-3.46525e-015	-4.72026e-015	-3.26903e-015	-3.32592e-015	-1.46941e-015	5.19429e-015	-3.00281e-015	3.48158e-015	-1.2808e-016	1.47661e-015	3.55058e-015
-8.24945e-016	-3.01771e-015	-3.06352e-015	-5.16845e-015	-4.38978e-015	-8.67931e-015	-6.51885e-015	-2.5587e-015	-6.95062e-015	-7.81068e-015	-3.81562e-015	-2.40765e-015	-2.84082e-015	-2.19506e-016	-3.219e-015	-4.6512e-015	-2.84671e-015	-3.00746e-015	-1.31905e-015	5.68949e-015	-2.61327e-015	3.61761e-015	-1.58244e-016	1.84614e-015	3.84511e-015
-5.22818e-016	-2.52992e-015	-2.9215e-015	-4.61806e-015	-4.09147e-015	-8.19734e-015	-5.8176e-015	-1.04129e-015	-5.98653e-015	-7.13397e-015	-3.15499e-015	-1.96239e-015	-2.24344e-015	3.72418e-016	-2.92911e-015	-4.55039e-015	-2.38347e-015	-2.67912e-015	-1.13963e-015	6.19058e-015	-2.20718e-015	3.78692e-015	-1.42311e-016	2.23279e-015	4.17084e-015
-2.07383e-016	-2.00862e-015	-2.7697e-015	-4.03808e-015	-3.75879e-015	-7.69345e-015	-5.08711e-015	4.90384e-016	-5.01281e-015	-6.44235e-015	-2.48794e-015	-1.50575e-015	-1.62138e-015	9.81763e-016	-2.59731e-015	-4.41919e-015	-1.883e-015	-2.34272e-015	-9.33271e-016	6.69324e-015	-1.78842e-015	3.98788e-015	-8.09647e-017	2.63389e-015	4.52404e-015
1.21398e-016	-1.45859e-015	-2.60785e-015	-3.43302e-015	-3.39438e-015	-7.16954e-015	-4.3325e-015	2.02911e-015	-4.0346e-015	-5.74127e-015	-1.81706e-015	-1.03784e-015	-9.77028e-016	1.60524e-015	-2.22535e-015	-4.25865e-015	-1.34972e-015	-2.00089e-015	-7.00734e-016	7.19277e-015	-1.36e-015	4.21937e-015	2.50052e-017	3.0463e-015	4.90109e-015
4.63217e-016	-8.84794e-016	-2.43532e-015	-2.80702e-015	-3.00116e-015	-6.62737e-015	-3.55894e-015	3.56629e-015	-3.05726e-015	-5.0363e-015	-1.14476e-015	-5.59218e-016	-3.12556e-016	2.23893e-015	-1.81671e-015	-4.07035e-015	-7.87755e-016	-1.65618e-015	-4.44e-016	7.68441e-015	-9.24896e-016	4.47921e-015	1.74148e-016	3.46731e-015	5.29798e-015
8.18036e-016	-2.9277e-016	-2.2522e-015	-2.16431e-015	-2.58172e-015	-6.06867e-015	-2.77192e-015	5.09288e-015	-2.08547e-015	-4.33231e-015	-4.73505e-016	-7.01736e-017	3.68137e-016	2.87851e-015	-1.37496e-015	-3.856e-015	-2.01831e-016	-1.31074e-015	-1.6562e-016	8.16377e-015	-4.85959e-016	4.76563e-015	3.64461e-016	3.89419e-015	5.70992e-015
1.18538e-015	3.11924e-016	-2.05774e-015	-1.50953e-015	-2.1392e-015	-5.49516e-015	-1.97623e-015	6.59947e-015	-1.12459e-015	-3.63403e-015	1.94832e-016	4.27289e-016	1.06287e-015	3.52027e-015	-9.03388e-016	-3.61706e-015	4.02876e-016	-9.66301e-016	1.31969e-016	8.62666e-015	-4.64484e-017	5.07663e-015	5.93264e-016	4.32346e-015	6.13217e-015
1.5654e-015	9.24423e-016	-1.85153e-015	-8.47531e-016	-1.67676e-015	-4.90795e-015	-1.17738e-015	8.07805e-015	-1.79411e-016	-2.9466e-015	8.58313e-016	9.31863e-016	1.76856e-015	4.16057e-015	-4.05627e-016	-3.35545e-015	1.0216e-015	-6.24969e-016	4.46816e-016	9.06877e-015	3.91304e-016	5.40872e-015	8.57894e-016	4.75251e-015	6.56046e-015
1.95769e-015	1.5392e-015	-1.63309e-015	-1.83262e-016	-1.19763e-015	-4.30881e-015	-3.80252e-016	9.52074e-015	7.45746e-016	-2.27423e-015	1.51562e-015	1.44277e-015	2.48227e-015	4.79592e-015	1.13809e-016	-3.07322e-015	1.64933e-015	-2.88717e-016	7.7592e-016	9.48563e-015	8.24307e-016	5.75864e-015	1.15504e-015	5.17828e-015	6.99023e-015
2.36084e-015	2.15068e-015	-1.40123e-015	4.7884e-016	-7.05735e-016	-3.69979e-015	4.10218e-016	1.09199e-014	1.64695e-015	-1.62014e-015	2.16548e-015	1.95832e-015	3.20043e-015	5.42251e-015	6.50714e-016	-2.77234e-015	2.28142e-015	4.06329e-017	1.1168e-015	9.87386e-015	1.25094e-015	6.12372e-015	1.48075e-015	5.59861e-015	7.41713e-015
2.77428e-015	2.75412e-015	-1.15608e-015	1.13398e-015	-2.04194e-016	-3.08312e-015	1.18878e-015	1.22689e-014	2.52079e-015	-9.87794e-016	2.80651e-015	2.47804e-015	3.91988e-015	6.03692e-015	1.20006e-015	-2.45536e-015	2.9139e-015	3.61735e-016	1.46629e-015	1.02295e-014	1.66964e-015	6.50177e-015	1.8309e-015	6.01116e-015	7.83675e-015
3.19734e-015	3.34485e-015	-8.97707e-016	1.77755e-015	3.03451e-016	-2.46043e-015	1.95027e-015	1.35609e-014	3.36401e-015	-3.79919e-016	3.43807e-015	3.00031e-015	4.63748e-015	6.63574e-015	1.75706e-015	-2.12445e-015	3.54246e-015	6.73301e-016	1.82127e-015	1.05495e-014	2.0789e-015	6.88911e-015	2.20136e-015	6.41376e-015	8.2444e-015
3.62915e-015	3.91806e-015	-6.25848e-016	2.40601e-015	8.13615e-016	-1.83355e-015	2.69109e-015	1.47901e-014	4.17431e-015	2.01417e-016	4.05924e-015	3.52383e-015	5.34908e-015	7.21622e-015	2.31751e-015	-1.78137e-015	4.16337e-015	9.74695e-016	2.17835e-015	1.08311e-014	2.47778e-015	7.28284e-015	2.58814e-015	6.8042e-015	8.63633e-015
4.06876e-015	4.46906e-015	-3.40337e-016	3.0157e-015	1.32243e-015	-1.20408e-015	3.40707e-015	1.595e-014	4.94976e-015	7.54504e-016	4.66893e-015	4.04734e-015	6.05124e-015	7.77575e-015	2.87685e-015	-1.42841e-015	4.77234e-015	1.26487e-015	2.53451e-015	1.10721e-014	2.86566e-015	7.67929e-015	2.98651e-015	7.17998e-015	9.00875e-015
4.51471e-015	4.99374e-015	-4.09491e-017	3.60291e-015	1.82683e-015	-5.73709e-016	4.09391e-015	1.70362e-014	5.6886e-015	1.27846e-015	5.26655e-015	4.56837e-015	6.74097e-015	8.31116e-015	3.43091e-015	-1.06718e-015	5.36575e-015	1.54333e-015	2.8865e-015	1.12709e-014	3.24204e-015	8.07485e-015	3.39171e-015	7.53932e-015	9.35828e-015
4.96593e-015	5.48837e-015	2.72278e-016	4.16428e-015	2.32345e-015	5.62264e-017	4.74873e-015	1.80451e-014	6.38941e-015	1.77331e-015	5.85188e-015	5.08517e-015	7.41539e-015	8.82022e-015	3.9744e-015	-6.99673e-016	5.94074e-015	1.80985e-015	3.23117e-015	1.1426e-014	3.60647e-015	8.46564e-015	3.79897e-015	7.88045e-015	9.68122e-015
5.42083e-015	5.94933e-015	5.98877e-016	4.69745e-015	2.80901e-015	6.84004e-016	5.36812e-015	1.89725e-014	7.05122e-015	2.2389e-015	6.42484e-015	5.59718e-015	8.07135e-015	9.30147e-015	4.50346e-015	-3.27684e-016	6.49404e-015	2.0643e-015	3.56548e-015	1.15363e-014	3.95905e-015	8.84781e-015	4.20373e-015	8.20267e-015	9.97486e-015
5.87849e-015	6.373e-015	9.38774e-016	5.19974e-015	3.28058e-015	1.30822e-015	5.94961e-015	1.98156e-014	7.67353e-015	2.67516e-015	6.98541e-015	6.10353e-015	8.70541e-015	9.75345e-015	5.01442e-015	4.7233e-017	7.02256e-015	2.30603e-015	3.88633e-015	1.16018e-014	4.30004e-015	9.2187e-015	4.60164e-015	8.5047e-015	1.02361e-014
6.33717e-015	6.75714e-015	1.29185e-015	5.66877e-015	3.73531e-015	1.92785e-015	6.49061e-015	2.05726e-014	8.25602e-015	3.08274e-015	7.53352e-015	6.60272e-015	9.31423e-015	1.01746e-014	5.50338e-015	4.23847e-016	7.52356e-015	2.5354e-015	4.19147e-015	1.16218e-014	4.62911e-015	9.57486e-015	4.98761e-015	8.78575e-015	1.04629e-014
6.79545e-015	7.09983e-015	1.65776e-015	6.10278e-015	4.17021e-015	2.54156e-015	6.98928e-015	2.12423e-014	8.79883e-015	3.46214e-015	8.0685e-015	7.09262e-015	9.89485e-015	1.05633e-014	5.96707e-015	8.00795e-016	7.99497e-015	2.75253e-015	4.47754e-015	1.15967e-014	4.94724e-015	9.9128e-015	5.35722e-015	9.04559e-015	1.06534e-014
7.25142e-015	7.3994e-015	2.03545e-015	6.50015e-015	4.5836e-015	3.14812e-015	7.44407e-015	2.18236e-014	9.30255e-015	3.81387e-015	8.58986e-015	7.57062e-015	1.04446e-014	1.09183e-014	6.40199e-015	1.1769e-015	8.43497e-015	2.95775e-015	4.74143e-015	1.15274e-014	5.25503e-015	1.02293e-014	5.70694e-015	9.28366e-015	1.08061e-014
7.70381e-015	7.65426e-015	2.42405e-015	6.8604e-015	4.97306e-015	3.74608e-015	7.8538e-015	2.23166e-014	9.76745e-015	4.13982e-015	9.09759e-015	8.03503e-015	1.09611e-014	1.12395e-014	6.80576e-015	1.55071e-015	8.8416e-015	3.15125e-015	4.98124e-015	1.14146e-014	5.55338e-015	1.05211e-014	6.03274e-015	9.49932e-015	1.09203e-014
8.15106e-015	7.86352e-015	2.82237e-015	7.18331e-015	5.33623e-015	4.33508e-015	8.21802e-015	2.2722e-014	1.01946e-014	4.44196e-015	9.59099e-015	8.48387e-015	1.1442e-014	1.15269e-014	7.17578e-015	1.92165e-015	9.21336e-015	3.33308e-015	5.19444e-015	1.126e-014	5.84295e-015	1.07858e-014	6.33056e-015	9.6928e-015	1.09954e-014
8.59161e-015	8.02675e-015	3.23023e-015	7.46883e-015	5.67141e-015	4.9135e-015	8.53648e-015	2.30416e-014	1.05852e-014	4.72247e-015	1.00699e-014	8.91591e-015	1.18852e-014	1.17803e-014	7.51039e-015	2.28915e-015	9.54937e-015	3.50385e-015	5.37826e-015	1.10657e-014	6.12467e-015	1.10207e-014	6.59717e-015	9.86393e-015	1.10314e-014
9.02344e-015	8.14395e-015	3.64673e-015	7.71693e-015	5.97711e-015	5.48127e-015	8.80963e-015	2.32778e-014	1.09403e-014	4.98314e-015	1.05339e-014	9.33034e-015	1.22893e-014	1.20005e-014	7.80844e-015	2.65285e-015	9.84925e-015	3.66396e-015	5.53119e-015	1.08343e-014	6.39957e-015	1.1223e-014	6.8301e-015	1.00131e-014	1.10284e-014
9.44487e-015	8.21626e-015	4.07035e-015	7.92801e-015	6.25265e-015	6.0382e-015	9.03809e-015	2.34326e-014	1.12622e-014	5.22586e-015	1.09824e-014	9.72493e-015	1.26532e-014	1.21886e-014	8.06814e-015	3.01288e-015	1.01129e-014	3.81381e-015	5.65203e-015	1.05688e-014	6.66806e-015	1.13902e-014	7.0268e-015	1.01407e-014	1.09871e-014
9.85495e-015	8.24538e-015	4.49973e-015	8.10336e-015	6.49682e-015	6.58358e-015	9.22316e-015	2.35092e-014	1.15522e-014	5.45291e-015	1.14151e-014	1.00976e-014	1.29758e-014	1.23458e-014	8.28921e-015	3.36882e-015	1.03407e-014	3.95373e-015	5.73998e-015	1.02715e-014	6.93083e-015	1.15209e-014	7.18569e-015	1.02474e-014	1.09089e-014
1.02525e-014	8.23285e-015	4.93419e-015	8.24481e-015	6.70925e-015	7.11663e-015	9.36573e-015	2.35114e-014	1.18121e-014	5.66653e-015	1.1831e-014	1.04473e-014	1.32562e-014	1.24731e-014	8.47136e-015	3.72029e-015	1.05319e-014	4.0849e-015	5.79382e-015	9.94547e-015	7.18874e-015	1.1613e-014	7.30519e-015	1.03336e-014	1.07953e-014
1.06354e-014	8.18027e-015	5.37251e-015	8.35408e-015	6.8896e-015	7.63656e-015	9.46703e-015	2.34439e-014	1.20438e-014	5.86887e-015	1.22292e-014	1.07733e-014	1.34944e-014	1.25722e-014	8.61472e-015	4.06768e-015	1.06875e-014	4.20755e-015	5.81267e-015	9.59427e-015	7.44198e-015	1.16652e-014	7.38372e-015	1.03998e-014	1.06477e-014
1.10025e-014	8.08988e-015	5.81285e-015	8.43306e-015	7.03753e-015	8.1432e-015	9.52875e-015	2.33106e-014	1.22492e-014	6.06144e-015	1.26094e-014	1.10742e-014	1.36907e-014	1.26454e-014	8.72018e-015	4.41124e-015	1.08088e-014	4.32178e-015	5.79642e-015	9.22087e-015	7.69134e-015	1.16761e-014	7.42122e-015	1.04474e-014	1.04682e-014
1.13527e-014	7.96497e-015	6.25385e-015	8.48437e-015	7.15346e-015	8.63663e-015	9.55273e-015	2.31158e-014	1.243e-014	6.24624e-015	1.29701e-014	1.13494e-014	1.38455e-014	1.26944e-014	8.78878e-015	4.75117e-015	1.08961e-014	4.42762e-015	5.74513e-015	8.82835e-015	7.93637e-015	1.16455e-014	7.41747e-015	1.04774e-014	1.02591e-014
1.16847e-014	7.80799e-015	6.6939e-015	8.51015e-015	7.23766e-015	9.1167e-015	9.54113e-015	2.28643e-014	1.25878e-014	6.42402e-015	1.33102e-014	1.15979e-014	1.39595e-014	1.27212e-014	8.82166e-015	5.08724e-015	1.09505e-014	4.52539e-015	5.65883e-015	8.42104e-015	8.17634e-015	1.15724e-014	7.37268e-015	1.04906e-014	1.00226e-014
1.19979e-014	7.62266e-015	7.13178e-015	8.51319e-015	7.29101e-015	9.58333e-015	9.49678e-015	2.25615e-014	1.27239e-014	6.59613e-015	1.36284e-014	1.18195e-014	1.40335e-014	1.27285e-014	8.81989e-015	5.42e-015	1.09731e-014	4.61489e-015	5.53771e-015	8.00184e-015	8.41129e-015	1.14564e-014	7.28737e-015	1.04879e-014	9.7613e-015
1.22917e-014	7.41268e-015	7.56597e-015	8.49594e-015	7.31417e-015	1.00361e-014	9.42204e-015	2.22124e-014	1.28396e-014	6.76387e-015	1.39239e-014	1.20137e-014	1.40687e-014	1.27182e-014	8.78576e-015	5.7496e-015	1.09653e-014	4.69618e-015	5.3832e-015	7.57443e-015	8.64081e-015	1.12973e-014	7.16202e-015	1.04705e-014	9.47789e-015
1.25646e-014	7.18163e-015	7.99457e-015	8.46144e-015	7.3086e-015	1.04753e-014	9.31963e-015	2.18223e-014	1.29365e-014	6.92802e-015	1.41957e-014	1.21803e-014	1.40669e-014	1.2693e-014	8.72128e-015	6.07644e-015	1.09284e-014	4.76982e-015	5.19626e-015	7.14208e-015	8.86412e-015	1.10963e-014	6.99829e-015	1.04386e-014	9.17508e-015
1.28163e-014	6.93384e-015	8.41602e-015	8.413e-015	7.27586e-015	1.09015e-014	9.19193e-015	2.13969e-014	1.30156e-014	7.08926e-015	1.44423e-014	1.23186e-014	1.40304e-014	1.26551e-014	8.62896e-015	6.40045e-015	1.08646e-014	4.83534e-015	4.97846e-015	6.70799e-015	9.07969e-015	1.08537e-014	6.79783e-015	1.03938e-014	8.85643e-015
1.30463e-014	6.67352e-015	8.82869e-015	8.35409e-015	7.21762e-015	1.13151e-014	9.04182e-015	2.09417e-014	1.30782e-014	7.24763e-015	1.46625e-014	1.24285e-014	1.39615e-014	1.26067e-014	8.51132e-015	6.72175e-015	1.07752e-014	4.89222e-015	4.73213e-015	6.27466e-015	9.28633e-015	1.05712e-014	6.56258e-015	1.03369e-014	8.52465e-015
1.32544e-014	6.40448e-015	9.23122e-015	8.28731e-015	7.13554e-015	1.17158e-014	8.8713e-015	2.04621e-014	1.31262e-014	7.40343e-015	1.48551e-014	1.2511e-014	1.38621e-014	1.25503e-014	8.37092e-015	7.04021e-015	1.06612e-014	4.93927e-015	4.45929e-015	5.84504e-015	9.48247e-015	1.02497e-014	6.29507e-015	1.02685e-014	8.18294e-015
1.344e-014	6.13152e-015	9.62187e-015	8.21593e-015	7.03211e-015	1.21034e-014	8.68325e-015	1.99625e-014	1.31611e-014	7.5563e-015	1.50184e-014	1.25657e-014	1.37347e-014	1.24883e-014	8.20984e-015	7.35592e-015	1.0524e-014	4.97575e-015	4.16134e-015	5.42232e-015	9.66699e-015	9.89073e-015	5.99764e-015	1.01894e-014	7.83475e-015
1.3603e-014	5.85846e-015	9.99915e-015	8.14286e-015	6.90894e-015	1.24781e-014	8.47918e-015	1.94483e-014	1.31833e-014	7.70629e-015	1.51516e-014	1.2594e-014	1.3582e-014	1.24231e-014	8.03116e-015	7.66818e-015	1.03646e-014	5.00154e-015	3.84132e-015	5.00834e-015	9.83762e-015	9.49689e-015	5.67364e-015	1.01008e-014	7.48268e-015
1.37433e-014	5.58898e-015	1.03617e-014	8.07072e-015	6.76852e-015	1.28403e-014	8.26195e-015	1.89249e-014	1.31941e-014	7.85322e-015	1.52541e-014	1.25964e-014	1.34071e-014	1.23566e-014	7.83765e-015	7.97612e-015	1.01848e-014	5.01639e-015	3.50298e-015	4.60549e-015	9.99257e-015	9.06962e-015	5.32648e-015	1.00036e-014	7.12959e-015
1.38605e-014	5.32672e-015	1.07076e-014	8.00181e-015	6.61272e-015	1.31905e-014	8.03375e-015	1.83971e-014	1.31948e-014	7.99648e-015	1.53251e-014	1.25739e-014	1.32129e-014	1.22904e-014	7.63222e-015	8.27933e-015	9.98602e-015	5.02011e-015	3.14897e-015	4.21558e-015	1.01305e-014	8.61179e-015	4.95884e-015	9.89822e-015	6.778e-015
1.39548e-014	5.07616e-015	1.10352e-014	7.93787e-015	6.44361e-015	1.35282e-014	7.79659e-015	1.78701e-014	1.31855e-014	8.13526e-015	1.53632e-014	1.25279e-014	1.30022e-014	1.22261e-014	7.4171e-015	8.57681e-015	9.7691e-015	5.01253e-015	2.78314e-015	3.83999e-015	1.02494e-014	8.1261e-015	4.57467e-015	9.7861e-015	6.4297e-015
1.40259e-014	4.84059e-015	1.13436e-014	7.88165e-015	6.26404e-015	1.38536e-014	7.55254e-015	1.7348e-014	1.31672e-014	8.26853e-015	1.53678e-014	1.246e-014	1.27775e-014	1.21654e-014	7.19449e-015	8.86737e-015	9.53554e-015	4.99225e-015	2.4092e-015	3.47971e-015	1.03467e-014	7.61481e-015	4.17731e-015	9.66798e-015	6.08708e-015
1.40745e-014	4.62281e-015	1.16318e-014	7.83522e-015	6.07694e-015	1.41669e-014	7.30299e-015	1.68348e-014	1.31404e-014	8.3952e-015	1.53389e-014	1.23721e-014	1.25417e-014	1.21093e-014	6.96699e-015	9.15028e-015	9.28682e-015	4.95858e-015	2.02993e-015	3.13601e-015	1.04201e-014	7.0812e-015	3.77019e-015	9.54329e-015	5.75192e-015
1.4101e-014	4.42617e-015	1.18983e-014	7.80035e-015	5.88408e-015	1.44683e-014	7.04998e-015	1.63343e-014	1.31054e-014	8.51398e-015	1.52756e-014	1.22654e-014	1.2297e-014	1.20588e-014	6.73651e-015	9.42428e-015	9.02385e-015	4.91116e-015	1.64912e-015	2.81004e-015	1.04677e-014	6.5284e-015	3.35721e-015	9.41286e-015	5.42603e-015
1.41055e-014	4.25358e-015	1.21423e-014	7.77867e-015	5.68757e-015	1.47574e-014	6.79479e-015	1.58496e-014	1.30622e-014	8.62453e-015	1.51777e-014	1.21412e-014	1.20467e-014	1.20148e-014	6.50562e-015	9.68758e-015	8.74781e-015	4.84908e-015	1.2699e-015	2.50203e-015	1.04879e-014	5.95894e-015	2.9421e-015	9.27759e-015	5.11129e-015
1.40888e-014	4.10777e-015	1.23638e-014	7.77104e-015	5.48976e-015	1.50331e-014	6.538e-015	1.53833e-014	1.30116e-014	8.72581e-015	1.50455e-014	1.20014e-014	1.1793e-014	1.19773e-014	6.27565e-015	9.93908e-015	8.4597e-015	4.77234e-015	8.95659e-016	2.21174e-015	1.04794e-014	5.37594e-015	2.5278e-015	9.13841e-015	4.80884e-015
1.40516e-014	3.99063e-015	1.25617e-014	7.77771e-015	5.29309e-015	1.52946e-014	6.28103e-015	1.49383e-014	1.29541e-014	8.81589e-015	1.48796e-014	1.18479e-014	1.15382e-014	1.19464e-014	6.04759e-015	1.01772e-014	8.16053e-015	4.68051e-015	5.29128e-016	1.93978e-015	1.04405e-014	4.78297e-015	2.1178e-015	8.99546e-015	4.5193e-015
1.39942e-014	3.90408e-015	1.27358e-014	7.79907e-015	5.09922e-015	1.55417e-014	6.02543e-015	1.45175e-014	1.28907e-014	8.89416e-015	1.46807e-014	1.16829e-014	1.12846e-014	1.19223e-014	5.82303e-015	1.03997e-014	7.85107e-015	4.5738e-015	1.73651e-016	1.68589e-015	1.03701e-014	4.18252e-015	1.71523e-015	8.84916e-015	4.2433e-015
1.39162e-014	3.84908e-015	1.28852e-014	7.83516e-015	4.91049e-015	1.57737e-014	5.77139e-015	1.41229e-014	1.2822e-014	8.96055e-015	1.44497e-014	1.15079e-014	1.10343e-014	1.19046e-014	5.60282e-015	1.06049e-014	7.53227e-015	4.45182e-015	-1.68277e-016	1.44959e-015	1.0267e-014	3.57765e-015	1.32317e-015	8.69974e-015	3.9809e-015
1.38191e-014	3.82701e-015	1.30094e-014	7.88571e-015	4.72824e-015	1.59907e-014	5.52047e-015	1.37564e-014	1.2749e-014	9.01399e-015	1.41876e-014	1.13254e-014	1.07896e-014	1.18927e-014	5.3874e-015	1.07906e-014	7.20483e-015	4.31437e-015	-4.93399e-016	1.23033e-015	1.01315e-014	2.97156e-015	9.44596e-016	8.54782e-015	3.73233e-015
1.37035e-014	3.83878e-015	1.31092e-014	7.94961e-015	4.55439e-015	1.61919e-014	5.27378e-015	1.34196e-014	1.26723e-014	9.05472e-015	1.38958e-014	1.11369e-014	1.05521e-014	1.18862e-014	5.17712e-015	1.09547e-014	6.86992e-015	4.16185e-015	-7.99117e-016	1.0274e-015	9.96362e-015	2.36753e-015	5.81792e-016	8.39374e-015	3.49749e-015
1.35695e-014	3.88512e-015	1.31849e-014	8.02622e-015	4.39047e-015	1.63762e-014	5.03196e-015	1.31144e-014	1.25932e-014	9.08272e-015	1.3576e-014	1.09441e-014	1.03232e-014	1.18836e-014	4.97228e-015	1.10957e-014	6.5286e-015	3.99494e-015	-1.08316e-015	8.40378e-016	9.76339e-015	1.76866e-015	2.3653e-016	8.23848e-015	3.27595e-015
1.34184e-014	3.96563e-015	1.32369e-014	8.1139e-015	4.23794e-015	1.65429e-014	4.79508e-015	1.28418e-014	1.25126e-014	9.09789e-015	1.32302e-014	1.07486e-014	1.01038e-014	1.18842e-014	4.7722e-015	1.1211e-014	6.18156e-015	3.81371e-015	-1.34375e-015	6.68259e-016	9.53116e-015	1.17765e-015	-8.93269e-017	8.08228e-015	3.06683e-015
1.32503e-014	4.07934e-015	1.32653e-014	8.21145e-015	4.09762e-015	1.66914e-014	4.56359e-015	1.2602e-014	1.24318e-014	9.10053e-015	1.28606e-014	1.05521e-014	9.89466e-015	1.18873e-014	4.57585e-015	1.12991e-014	5.82973e-015	3.61892e-015	-1.57912e-015	5.09605e-016	9.26819e-015	5.9689e-016	-3.93725e-016	7.92538e-015	2.86952e-015
1.30661e-014	4.22548e-015	1.32711e-014	8.31791e-015	3.97049e-015	1.68206e-014	4.3386e-015	1.23955e-014	1.23514e-014	9.09068e-015	1.2469e-014	1.03566e-014	9.69625e-015	1.18913e-014	4.38283e-015	1.13582e-014	5.47314e-015	3.41168e-015	-1.78798e-015	3.63355e-016	8.97585e-015	2.91654e-017	-6.75234e-016	7.76838e-015	2.68363e-015
1.28659e-014	4.4031e-015	1.32552e-014	8.43123e-015	3.8567e-015	1.69293e-014	4.12119e-015	1.22232e-014	1.2272e-014	9.06823e-015	1.20577e-014	1.01635e-014	9.50915e-015	1.18948e-014	4.19258e-015	1.13866e-014	5.11308e-015	3.19323e-015	-1.96898e-015	2.28205e-016	8.65527e-015	-5.23914e-016	-9.32708e-016	7.61151e-015	2.50744e-015
1.26511e-014	4.61019e-015	1.3219e-014	8.54904e-015	3.75711e-015	1.70162e-014	3.911e-015	1.20857e-014	1.21944e-014	9.03444e-015	1.1629e-014	9.97353e-015	9.33366e-015	1.18964e-014	4.00406e-015	1.13825e-014	4.7503e-015	2.96453e-015	-2.12212e-015	1.03684e-016	8.30842e-015	-1.06043e-015	-1.16579e-015	7.4554e-015	2.3398e-015
1.24223e-014	4.84531e-015	1.31641e-014	8.66839e-015	3.67141e-015	1.70818e-014	3.70894e-015	1.19831e-014	1.21198e-014	8.98996e-015	1.11861e-014	9.78769e-015	9.16911e-015	1.18946e-014	3.81631e-015	1.13441e-014	4.38514e-015	2.72705e-015	-2.2472e-015	-1.12546e-017	7.9371e-015	-1.57912e-015	-1.3742e-015	7.30069e-015	2.17957e-015
1.21798e-014	5.10616e-015	1.30921e-014	8.78744e-015	3.60018e-015	1.71248e-014	3.51526e-015	1.19143e-014	1.20487e-014	8.93559e-015	1.07315e-014	9.60676e-015	9.01511e-015	1.18876e-014	3.62815e-015	1.12702e-014	4.01845e-015	2.48218e-015	-2.34439e-015	-1.17993e-016	7.5438e-015	-2.07865e-015	-1.55775e-015	7.14747e-015	2.02478e-015
1.19243e-014	5.39055e-015	1.30043e-014	8.90337e-015	3.54323e-015	1.71444e-014	3.33006e-015	1.18778e-014	1.1982e-014	8.87261e-015	1.02684e-014	9.43153e-015	8.8714e-015	1.18743e-014	3.43795e-015	1.11597e-014	3.65114e-015	2.23167e-015	-2.41451e-015	-2.17204e-016	7.13015e-015	-2.55765e-015	-1.71727e-015	6.99575e-015	1.87354e-015
1.16569e-014	5.69544e-015	1.29022e-014	9.01392e-015	3.50019e-015	1.71394e-014	3.15376e-015	1.18727e-014	1.1921e-014	8.8023e-015	9.79968e-015	9.26242e-015	8.73778e-015	1.18534e-014	3.24368e-015	1.10118e-014	3.28301e-015	1.97685e-015	-2.45912e-015	-3.09922e-016	6.69925e-015	-3.01458e-015	-1.85332e-015	6.84654e-015	1.72411e-015
1.13781e-014	6.01866e-015	1.27876e-014	9.11657e-015	3.46956e-015	1.71098e-014	2.98664e-015	1.18982e-014	1.18661e-014	8.72532e-015	9.32735e-015	9.10038e-015	8.61309e-015	1.18228e-014	3.04406e-015	1.08258e-014	2.91472e-015	1.71915e-015	-2.48001e-015	-3.96999e-016	6.25463e-015	-3.44946e-015	-1.9668e-015	6.70039e-015	1.57567e-015
1.10885e-014	6.35692e-015	1.26626e-014	9.20885e-015	3.45064e-015	1.7054e-014	2.82895e-015	1.19529e-014	1.18183e-014	8.64256e-015	8.85458e-015	8.94626e-015	8.49601e-015	1.17812e-014	2.83838e-015	1.06023e-014	2.54676e-015	1.45986e-015	-2.47871e-015	-4.7979e-016	5.798e-015	-3.86118e-015	-2.05909e-015	6.55774e-015	1.42704e-015
1.07887e-014	6.70698e-015	1.25285e-014	9.28816e-015	3.44216e-015	1.6971e-014	2.68089e-015	1.20357e-014	1.17771e-014	8.55528e-015	8.3835e-015	8.79935e-015	8.38595e-015	1.17279e-014	2.6255e-015	1.03415e-014	2.1802e-015	1.20047e-015	-2.45741e-015	-5.5907e-016	5.33222e-015	-4.25003e-015	-2.13199e-015	6.41914e-015	1.27657e-015
1.04795e-014	7.06586e-015	1.23872e-014	9.35185e-015	3.44279e-015	1.68602e-014	2.54231e-015	1.21441e-014	1.17422e-014	8.46438e-015	7.91623e-015	8.65893e-015	8.28103e-015	1.16619e-014	2.40322e-015	1.00434e-014	1.81619e-015	9.42428e-016	-2.41881e-015	-6.35529e-016	4.8607e-015	-4.6158e-015	-2.18734e-015	6.28514e-015	1.123e-015
1.01616e-014	7.43112e-015	1.22412e-014	9.39714e-015	3.45113e-015	1.6721e-014	2.41305e-015	1.22759e-014	1.17138e-014	8.3711e-015	7.4552e-015	8.52507e-015	8.18016e-015	1.15824e-014	2.17085e-015	9.70882e-015	1.45499e-015	6.86592e-016	-2.36589e-015	-7.10288e-016	4.38649e-015	-4.95984e-015	-2.22754e-015	6.15561e-015	9.64002e-016
9.83576e-015	7.79929e-015	1.20929e-014	9.42156e-015	3.46555e-015	1.65533e-014	2.2931e-015	1.24296e-014	1.16915e-014	8.27562e-015	7.00316e-015	8.3976e-015	8.08218e-015	1.14887e-014	1.92797e-015	9.33856e-015	1.09622e-015	4.3491e-016	-2.30222e-015	-7.84569e-016	3.91203e-015	-5.28259e-015	-2.25473e-015	6.03093e-015	7.98775e-016
9.50323e-015	8.16676e-015	1.19444e-014	9.42328e-015	3.48375e-015	1.63566e-014	2.18257e-015	1.26029e-014	1.16746e-014	8.1792e-015	6.56213e-015	8.27497e-015	7.98573e-015	1.13808e-014	1.67386e-015	8.93441e-015	7.40652e-016	1.88509e-016	-2.23118e-015	-8.58966e-016	3.43989e-015	-5.58432e-015	-2.2716e-015	5.91234e-015	6.26216e-016
9.16526e-015	8.53071e-015	1.17974e-014	9.40019e-015	3.50343e-015	1.61311e-014	2.08162e-015	1.27937e-014	1.16622e-014	8.08242e-015	6.1335e-015	8.15701e-015	7.88996e-015	1.12583e-014	1.40809e-015	8.49781e-015	3.89176e-016	-5.14101e-017	-2.15619e-015	-9.34543e-016	2.97221e-015	-5.86616e-015	-2.28035e-015	5.79968e-015	4.44935e-016
8.82257e-015	8.88899e-015	1.16538e-014	9.35125e-015	3.52271e-015	1.58772e-014	1.9906e-015	1.29986e-014	1.16537e-014	7.98617e-015	5.71898e-015	8.04325e-015	7.79426e-015	1.1121e-014	1.13095e-015	8.0307e-015	4.24241e-017	-2.83368e-016	-2.08104e-015	-1.01245e-015	2.5117e-015	-6.12913e-015	-2.28392e-015	5.69343e-015	2.54202e-016
8.47605e-015	9.23946e-015	1.15151e-014	9.27443e-015	3.53979e-015	1.55951e-014	1.90973e-015	1.32143e-014	1.16482e-014	7.89085e-015	5.32053e-015	7.93241e-015	7.69693e-015	1.09694e-014	8.42501e-016	7.53563e-015	-2.99005e-016	-5.07274e-016	-2.00937e-015	-1.09292e-015	2.06037e-015	-6.37375e-015	-2.28539e-015	5.59412e-015	5.27911e-017
8.12645e-015	9.57876e-015	1.13836e-014	9.16837e-015	3.55206e-015	1.52861e-014	1.83825e-015	1.34388e-014	1.16446e-014	7.79692e-015	4.93923e-015	7.82336e-015	7.59664e-015	1.08041e-014	5.42482e-016	7.01514e-015	-6.34453e-016	-7.2247e-016	-1.94541e-015	-1.1766e-015	1.62028e-015	-6.60117e-015	-2.28727e-015	5.50183e-015	-1.59248e-016
7.7757e-015	9.90379e-015	1.12603e-014	9.03224e-015	3.55696e-015	1.49508e-014	1.77619e-015	1.36691e-014	1.16412e-014	7.70408e-015	4.57602e-015	7.71478e-015	7.49289e-015	1.06258e-014	2.31243e-016	6.47187e-015	-9.63754e-016	-9.28502e-016	-1.89219e-015	-1.26366e-015	1.19263e-015	-6.81276e-015	-2.29248e-015	5.41697e-015	-3.81919e-016
7.425e-015	1.02126e-014	1.11464e-014	8.86527e-015	3.55267e-015	1.45905e-014	1.72329e-015	1.39013e-014	1.1636e-014	7.61184e-015	4.23178e-015	7.60549e-015	7.38512e-015	1.04347e-014	-8.99621e-017	5.9092e-015	-1.28666e-015	-1.12498e-015	-1.85442e-015	-1.35489e-015	7.78343e-016	-7.01002e-015	-2.30317e-015	5.33936e-015	-6.15792e-016
7.07516e-015	1.05034e-014	1.10435e-014	8.66684e-015	3.53713e-015	1.4207e-014	1.67932e-015	1.41327e-014	1.16268e-014	7.52056e-015	3.90715e-015	7.49453e-015	7.2724e-015	1.02328e-014	-4.20042e-016	5.33e-015	-1.60256e-015	-1.31225e-015	-1.83617e-015	-1.4507e-015	3.78033e-016	-7.1944e-015	-2.3215e-015	5.2691e-015	-8.61074e-016
6.72756e-015	1.07742e-014	1.09524e-014	8.43713e-015	3.50779e-015	1.38015e-014	1.6436e-015	1.43599e-014	1.16116e-014	7.43026e-015	3.60253e-015	7.38015e-015	7.15376e-015	1.00212e-014	-7.58038e-016	4.73754e-015	-1.91093e-015	-1.49056e-015	-1.84026e-015	-1.55217e-015	-6.93051e-018	-7.36703e-015	-2.34974e-015	5.20621e-015	-1.11767e-015
6.38342e-015	1.1024e-014	1.08738e-014	8.17621e-015	3.46267e-015	1.33762e-014	1.61589e-015	1.45794e-014	1.15882e-014	7.34054e-015	3.31865e-015	7.26172e-015	7.02903e-015	9.80147e-015	-1.10162e-015	4.13466e-015	-2.21073e-015	-1.66031e-015	-1.8694e-015	-1.6599e-015	-3.76086e-016	-7.52952e-015	-2.39093e-015	5.15091e-015	-1.38512e-015
6.04394e-015	1.12509e-014	1.08089e-014	7.88475e-015	3.40009e-015	1.29329e-014	1.59526e-015	1.47881e-014	1.15542e-014	7.2503e-015	3.05465e-015	7.13887e-015	6.89828e-015	9.57447e-015	-1.44884e-015	3.52494e-015	-2.5022e-015	-1.82215e-015	-1.9272e-015	-1.77441e-015	-7.29791e-016	-7.68304e-015	-2.44725e-015	5.10324e-015	-1.66257e-015
5.71033e-015	1.14541e-014	1.07579e-014	7.56308e-015	3.31833e-015	1.24736e-014	1.58082e-015	1.49832e-014	1.15062e-014	7.15868e-015	2.81028e-015	7.0118e-015	6.76089e-015	9.34211e-015	-1.79768e-015	2.91258e-015	-2.78566e-015	-1.97664e-015	-2.01601e-015	-1.89568e-015	-1.06862e-015	-7.8282e-015	-2.52047e-015	5.06221e-015	-1.95e-015
5.38365e-015	1.1633e-014	1.07205e-014	7.21192e-015	3.21583e-015	1.20009e-014	1.57227e-015	1.51609e-014	1.14415e-014	7.06526e-015	2.5852e-015	6.87943e-015	6.61653e-015	9.10662e-015	-2.14637e-015	2.30156e-015	-3.06071e-015	-2.12474e-015	-2.13848e-015	-2.02485e-015	-1.39323e-015	-7.9664e-015	-2.61205e-015	5.02738e-015	-2.24627e-015
5.06499e-015	1.17866e-014	1.06964e-014	6.83283e-015	3.09091e-015	1.15172e-014	1.56839e-015	1.53184e-014	1.13582e-014	6.96924e-015	2.37869e-015	6.74119e-015	6.46605e-015	8.87006e-015	-2.49232e-015	1.69497e-015	-3.32676e-015	-2.26738e-015	-2.29631e-015	-2.16299e-015	-1.70372e-015	-8.09856e-015	-2.72327e-015	4.99902e-015	-2.55089e-015
4.75552e-015	1.19153e-014	1.06848e-014	6.42678e-015	2.94246e-015	1.10256e-014	1.56815e-015	1.54527e-014	1.12533e-014	6.86949e-015	2.19003e-015	6.59695e-015	6.30985e-015	8.63393e-015	-2.83337e-015	1.09657e-015	-3.58375e-015	-2.40596e-015	-2.49054e-015	-2.31122e-015	-2.00084e-015	-8.22502e-015	-2.85481e-015	4.97635e-015	-2.8628e-015
4.45615e-015	1.20189e-014	1.06857e-014	5.99516e-015	2.76898e-015	1.05291e-014	1.57087e-015	1.55609e-014	1.11249e-014	6.76479e-015	2.01817e-015	6.44671e-015	6.14796e-015	8.40028e-015	-3.16658e-015	5.09759e-016	-3.83142e-015	-2.54224e-015	-2.72197e-015	-2.47019e-015	-2.28516e-015	-8.34632e-015	-3.00698e-015	4.95901e-015	-3.18101e-015
4.16787e-015	1.20976e-014	1.06979e-014	5.54034e-015	2.56995e-015	1.00301e-014	1.57548e-015	1.56401e-014	1.09708e-014	6.65512e-015	1.86236e-015	6.29094e-015	5.98108e-015	8.17122e-015	-3.48953e-015	-6.23748e-017	-4.06943e-015	-2.67669e-015	-2.99105e-015	-2.64025e-015	-2.55815e-015	-8.46312e-015	-3.18042e-015	4.94655e-015	-3.50425e-015
3.89146e-015	1.21521e-014	1.07201e-014	5.06489e-015	2.34504e-015	9.53201e-015	1.58127e-015	1.56888e-014	1.07892e-014	6.53905e-015	1.72144e-015	6.13024e-015	5.8097e-015	7.94821e-015	-3.79876e-015	-6.17211e-016	-4.297e-015	-2.81032e-015	-3.29758e-015	-2.82174e-015	-2.82157e-015	-8.5756e-015	-3.37506e-015	4.93818e-015	-3.83155e-015
3.6273e-015	1.21831e-014	1.07506e-014	4.57071e-015	2.09383e-015	9.03828e-015	1.58685e-015	1.57044e-014	1.05788e-014	6.41615e-015	1.59433e-015	5.96526e-015	5.63359e-015	7.73277e-015	-4.09208e-015	-1.1517e-015	-4.51431e-015	-2.94466e-015	-3.64122e-015	-3.01546e-015	-3.07611e-015	-8.68391e-015	-3.5902e-015	4.93362e-015	-4.16119e-015
3.3761e-015	1.21916e-014	1.07882e-014	4.06054e-015	1.81688e-015	8.55255e-015	1.59154e-015	1.5685e-014	1.03383e-014	6.2863e-015	1.48017e-015	5.79775e-015	5.4536e-015	7.52671e-015	-4.36706e-015	-1.66344e-015	-4.72073e-015	-3.08052e-015	-4.01963e-015	-3.22215e-015	-3.32286e-015	-8.78696e-015	-3.82463e-015	4.93231e-015	-4.49103e-015
3.13851e-015	1.21789e-014	1.0831e-014	3.53709e-015	1.51498e-015	8.07815e-015	1.59501e-015	1.56287e-014	1.00667e-014	6.14935e-015	1.37828e-015	5.62883e-015	5.27077e-015	7.3314e-015	-4.62191e-015	-2.14998e-015	-4.91602e-015	-3.21894e-015	-4.43111e-015	-3.44233e-015	-3.56289e-015	-8.884e-015	-4.07727e-015	4.93378e-015	-4.81926e-015
2.91457e-015	1.21462e-014	1.0877e-014	3.00423e-015	1.18812e-015	7.61814e-015	1.59598e-015	1.55348e-014	9.76351e-015	6.00553e-015	1.28695e-015	5.45968e-015	5.08568e-015	7.14845e-015	-4.85426e-015	-2.6094e-015	-5.09996e-015	-3.36111e-015	-4.87457e-015	-3.67598e-015	-3.79713e-015	-8.9751e-015	-4.34696e-015	4.93734e-015	-5.14464e-015
2.70477e-015	1.20948e-014	1.09246e-014	2.46503e-015	8.38059e-016	7.17679e-015	1.59411e-015	1.54025e-014	9.42889e-015	5.85526e-015	1.20572e-015	5.29161e-015	4.89884e-015	6.97894e-015	-5.06244e-015	-3.04005e-015	-5.27255e-015	-3.50802e-015	-5.34701e-015	-3.92348e-015	-4.0263e-015	-9.05945e-015	-4.63147e-015	4.94221e-015	-5.46527e-015
2.50921e-015	1.20266e-014	1.0971e-014	1.92239e-015	4.6655e-016	6.75747e-015	1.58854e-015	1.52315e-014	9.06338e-015	5.69891e-015	1.13332e-015	5.12651e-015	4.71127e-015	6.8242e-015	-5.24468e-015	-3.44036e-015	-5.43348e-015	-3.66043e-015	-5.84548e-015	-4.18407e-015	-4.25066e-015	-9.13571e-015	-4.92822e-015	4.9481e-015	-5.77938e-015
2.32776e-015	1.19427e-014	1.10139e-014	1.37961e-015	7.56725e-017	6.36299e-015	1.57873e-015	1.50216e-014	8.66798e-015	5.53708e-015	1.06891e-015	4.96599e-015	4.52424e-015	6.68516e-015	-5.39908e-015	-3.80918e-015	-5.58232e-015	-3.8189e-015	-6.36593e-015	-4.4578e-015	-4.47099e-015	-9.20275e-015	-5.23478e-015	4.95465e-015	-6.0843e-015
2.15978e-015	1.18453e-014	1.10511e-014	8.40198e-016	-3.32763e-016	5.99655e-015	1.56427e-015	1.47734e-014	8.24401e-015	5.37008e-015	1.01151e-015	4.81265e-015	4.3388e-015	6.56273e-015	-5.52481e-015	-4.14569e-015	-5.71858e-015	-3.98342e-015	-6.9043e-015	-4.74473e-015	-4.68737e-015	-9.2598e-015	-5.54851e-015	4.9613e-015	-6.37822e-015
2.00551e-015	1.17365e-014	1.10804e-014	3.07628e-016	-7.5646e-016	5.66144e-015	1.54414e-015	1.44882e-014	7.79269e-015	5.1992e-015	9.60739e-016	4.66806e-015	4.15559e-015	6.45749e-015	-5.62092e-015	-4.44927e-015	-5.84267e-015	-4.15443e-015	-7.45621e-015	-5.04391e-015	-4.89955e-015	-9.30598e-015	-5.86662e-015	4.9673e-015	-6.66e-015
1.86437e-015	1.16183e-014	1.10991e-014	-2.15839e-016	-1.19266e-015	5.36029e-015	1.51853e-015	1.41668e-014	7.31674e-015	5.02554e-015	9.16406e-016	4.53345e-015	3.97487e-015	6.36972e-015	-5.68627e-015	-4.72005e-015	-5.95318e-015	-4.33127e-015	-8.0177e-015	-5.35485e-015	-5.10764e-015	-9.33988e-015	-6.18598e-015	4.97197e-015	-6.92793e-015
1.73591e-015	1.14923e-014	1.11049e-014	-7.26169e-016	-1.6388e-015	5.09564e-015	1.48718e-015	1.38099e-014	6.81929e-015	4.85043e-015	8.78184e-016	4.41065e-015	3.79703e-015	6.29946e-015	-5.72133e-015	-4.95888e-015	-6.04974e-015	-4.51326e-015	-8.58418e-015	-5.6772e-015	-5.31049e-015	-9.36026e-015	-6.50324e-015	4.97478e-015	-7.1804e-015
1.61901e-015	1.136e-014	1.10959e-014	-1.21999e-015	-2.09217e-015	4.87031e-015	1.45041e-015	1.34201e-014	6.30328e-015	4.67581e-015	8.45252e-016	4.30225e-015	3.62267e-015	6.24605e-015	-5.72656e-015	-5.16657e-015	-6.13234e-015	-4.70014e-015	-9.15077e-015	-6.0102e-015	-5.50661e-015	-9.36629e-015	-6.81517e-015	4.97513e-015	-7.41515e-015
1.51288e-015	1.12224e-014	1.10702e-014	-1.69446e-015	-2.54949e-015	4.68579e-015	1.40804e-015	1.3e-014	5.77266e-015	4.50252e-015	8.17355e-016	4.20925e-015	3.45242e-015	6.20897e-015	-5.7025e-015	-5.34347e-015	-6.20078e-015	-4.89068e-015	-9.7127e-015	-6.35304e-015	-5.69563e-015	-9.35722e-015	-7.11877e-015	4.97256e-015	-7.63057e-015
1.41636e-015	1.10809e-014	1.10256e-014	-2.14702e-015	-3.00773e-015	4.54315e-015	1.36086e-015	1.2552e-014	5.23161e-015	4.33263e-015	7.94316e-016	4.13317e-015	3.28653e-015	6.18735e-015	-5.65011e-015	-5.4906e-015	-6.25431e-015	-5.08436e-015	-1.02654e-014	-6.70376e-015	-5.87643e-015	-9.33184e-015	-7.41063e-015	4.96666e-015	-7.8252e-015
1.32814e-015	1.09367e-014	1.09604e-014	-2.57423e-015	-3.46335e-015	4.44394e-015	1.30943e-015	1.20798e-014	4.68411e-015	4.16752e-015	7.76302e-016	4.07595e-015	3.12544e-015	6.1802e-015	-5.57109e-015	-5.61024e-015	-6.29309e-015	-5.27959e-015	-1.08046e-014	-7.06107e-015	-6.04737e-015	-9.28837e-015	-7.68742e-015	4.95648e-015	-7.99795e-015
1.24643e-015	1.07911e-014	1.08727e-014	-2.97349e-015	-3.91326e-015	4.3889e-015	1.25428e-015	1.15865e-014	4.13495e-015	4.00941e-015	7.6359e-016	4.03929e-015	2.9692e-015	6.18625e-015	-5.46753e-015	-5.70456e-015	-6.3173e-015	-5.4746e-015	-1.13251e-014	-7.42335e-015	-6.2068e-015	-9.22616e-015	-7.94608e-015	4.94167e-015	-8.14752e-015
1.16972e-015	1.06452e-014	1.07611e-014	-3.34218e-015	-4.3544e-015	4.37793e-015	1.19513e-015	1.10756e-014	3.5892e-015	3.85977e-015	7.56149e-016	4.02379e-015	2.81803e-015	6.20437e-015	-5.34188e-015	-5.77556e-015	-6.32709e-015	-5.66768e-015	-1.18232e-014	-7.78895e-015	-6.35343e-015	-9.14429e-015	-8.18399e-015	4.92191e-015	-8.27297e-015
1.09708e-015	1.04996e-014	1.06247e-014	-3.67806e-015	-4.78356e-015	4.41083e-015	1.1334e-015	1.05511e-014	3.05171e-015	3.72055e-015	7.54434e-016	4.03011e-015	2.67189e-015	6.2339e-015	-5.19626e-015	-5.82581e-015	-6.32198e-015	-5.85785e-015	-1.22944e-014	-8.15563e-015	-6.4849e-015	-9.0414e-015	-8.39845e-015	4.89649e-015	-8.37355e-015
1.02736e-015	1.03551e-014	1.04625e-014	-3.97925e-015	-5.19774e-015	4.48703e-015	1.06913e-015	1.00165e-014	2.52733e-015	3.59438e-015	7.58298e-016	4.05799e-015	2.53086e-015	6.27312e-015	-5.03336e-015	-5.85747e-015	-6.30286e-015	-6.0436e-015	-1.2735e-014	-8.5218e-015	-6.59953e-015	-8.91744e-015	-8.58699e-015	4.86542e-015	-8.4489e-015
9.59321e-016	1.02127e-014	1.02741e-014	-4.24465e-015	-5.59391e-015	4.60529e-015	1.00298e-015	9.47582e-015	2.02124e-015	3.4829e-015	7.67267e-016	4.10737e-015	2.39489e-015	6.3204e-015	-4.85599e-015	-5.87301e-015	-6.26932e-015	-6.22273e-015	-1.31415e-014	-8.88605e-015	-6.69568e-015	-8.77202e-015	-8.74708e-015	4.82896e-015	-8.49865e-015
8.9111e-016	1.00726e-014	1.00592e-014	-4.47225e-015	-5.969e-015	4.76435e-015	9.36382e-016	8.93309e-015	1.53835e-015	3.38703e-015	7.82213e-016	4.17843e-015	2.2632e-015	6.37386e-015	-4.66734e-015	-5.87516e-015	-6.22153e-015	-6.3935e-015	-1.35107e-014	-9.24634e-015	-6.7715e-015	-8.6049e-015	-8.87676e-015	4.78664e-015	-8.5226e-015
8.21848e-016	9.9348e-015	9.81791e-015	-4.66068e-015	-6.32038e-015	4.96245e-015	8.69699e-016	8.39287e-015	1.08355e-015	3.30842e-015	8.03536e-016	4.27057e-015	2.13488e-015	6.43133e-015	-4.47067e-015	-5.86617e-015	-6.1601e-015	-6.55388e-015	-1.38401e-014	-9.60032e-015	-6.82477e-015	-8.41651e-015	-8.97526e-015	4.73817e-015	-8.52005e-015
7.50497e-016	9.79964e-015	9.5507e-015	-4.80942e-015	-6.64552e-015	5.19759e-015	8.04089e-016	7.85931e-015	6.62064e-016	3.24809e-015	8.31313e-016	4.38287e-015	2.0096e-015	6.49132e-015	-4.26918e-015	-5.84888e-015	-6.08474e-015	-6.70195e-015	-1.41282e-014	-9.9461e-015	-6.85395e-015	-8.20657e-015	-9.04169e-015	4.68357e-015	-8.49178e-015
6.75273e-016	9.66671e-015	9.25842e-015	-4.91745e-015	-6.94181e-015	5.46755e-015	7.40347e-016	7.33569e-015	2.78548e-016	3.20602e-015	8.65392e-016	4.51392e-015	1.88683e-015	6.55213e-015	-4.06666e-015	-5.8253e-015	-5.99567e-015	-6.83599e-015	-1.43722e-014	-1.02814e-014	-6.85731e-015	-7.97517e-015	-9.07539e-015	4.62267e-015	-8.43876e-015
5.95059e-016	9.53598e-015	8.9418e-015	-4.98455e-015	-7.20735e-015	5.76868e-015	6.79291e-016	6.82596e-015	-6.33908e-017	3.18307e-015	9.05814e-016	4.66302e-015	1.76575e-015	6.61167e-015	-3.86656e-015	-5.79877e-015	-5.8935e-015	-6.95367e-015	-1.45712e-014	-1.06041e-014	-6.83352e-015	-7.72296e-015	-9.07655e-015	4.55471e-015	-8.36145e-015
5.08431e-016	9.40667e-015	8.60201e-015	-5.01094e-015	-7.43998e-015	6.09805e-015	6.21552e-016	6.3337e-015	-3.60004e-016	3.17923e-015	9.52849e-016	4.82869e-015	1.64558e-015	6.66818e-015	-3.6718e-015	-5.77146e-015	-5.77892e-015	-7.05349e-015	-1.4725e-014	-1.09124e-014	-6.78193e-015	-7.45035e-015	-9.04573e-015	4.4797e-015	-8.26048e-015
4.15721e-016	9.27806e-015	8.24081e-015	-4.99633e-015	-7.63904e-015	6.45134e-015	5.68271e-016	5.86254e-015	-6.0777e-016	3.1941e-015	1.00569e-015	5.0084e-015	1.52524e-015	6.71956e-015	-3.48599e-015	-5.7454e-015	-5.65227e-015	-7.13511e-015	-1.48337e-014	-1.12049e-014	-6.70154e-015	-7.15878e-015	-8.98324e-015	4.3975e-015	-8.1371e-015
3.16186e-016	9.14996e-015	7.86016e-015	-4.94183e-015	-7.80358e-015	6.82451e-015	5.19425e-016	5.41522e-015	-8.04127e-016	3.22708e-015	1.06406e-015	5.19944e-015	1.40403e-015	6.76413e-015	-3.31238e-015	-5.72279e-015	-5.51423e-015	-7.19693e-015	-1.48976e-014	-1.14796e-014	-6.59248e-015	-6.85022e-015	-8.89008e-015	4.30806e-015	-7.99344e-015
2.08886e-016	9.02165e-015	7.46249e-015	-4.84862e-015	-7.93243e-015	7.21356e-015	4.75457e-016	4.99433e-015	-9.47428e-016	3.27721e-015	1.12727e-015	5.39921e-015	1.2805e-015	6.79981e-015	-3.15383e-015	-5.70574e-015	-5.36625e-015	-7.23827e-015	-1.49179e-014	-1.17348e-014	-6.45505e-015	-6.52585e-015	-8.76789e-015	4.21101e-015	-7.83103e-015
9.39309e-017	8.89155e-015	7.05001e-015	-4.71811e-015	-8.02497e-015	7.61367e-015	4.36914e-016	4.60197e-015	-1.03594e-015	3.34333e-015	1.1952e-015	5.60457e-015	1.15398e-015	6.82525e-015	-3.01271e-015	-5.69544e-015	-5.20956e-015	-7.25874e-015	-1.48962e-014	-1.19699e-014	-6.28967e-015	-6.18683e-015	-8.61861e-015	4.10607e-015	-7.6517e-015
-2.89568e-017	8.75819e-015	6.62494e-015	-4.55204e-015	-8.08135e-015	8.02036e-015	4.04427e-016	4.23987e-015	-1.06923e-015	3.42383e-015	1.26689e-015	5.81235e-015	1.02374e-015	6.83873e-015	-2.8911e-015	-5.69307e-015	-5.04506e-015	-7.2579e-015	-1.48352e-014	-1.21837e-014	-6.09703e-015	-5.83493e-015	-8.44509e-015	3.99313e-015	-7.45752e-015
-1.5933e-016	8.62056e-015	6.18963e-015	-4.35183e-015	-8.10266e-015	8.42922e-015	3.77528e-016	3.90933e-015	-1.04722e-015	3.51656e-015	1.34168e-015	6.01898e-015	8.88926e-016	6.8393e-015	-2.79147e-015	-5.7004e-015	-4.87362e-015	-7.23643e-015	-1.47373e-014	-1.23756e-014	-5.87866e-015	-5.47252e-015	-8.25032e-015	3.87234e-015	-7.25052e-015
-2.96923e-016	8.47811e-015	5.7466e-015	-4.11928e-015	-8.08936e-015	8.83535e-015	3.56327e-016	3.61094e-015	-9.71009e-016	3.61895e-015	1.41862e-015	6.22138e-015	7.47876e-016	6.82562e-015	-2.71498e-015	-5.71802e-015	-4.69675e-015	-7.19425e-015	-1.46055e-014	-1.25445e-014	-5.63735e-015	-5.10152e-015	-8.03822e-015	3.74318e-015	-7.03376e-015
-4.41554e-016	8.32961e-015	5.29806e-015	-3.85717e-015	-8.04256e-015	9.23352e-015	3.40659e-016	3.3452e-015	-8.4259e-016	3.72842e-015	1.49605e-015	6.41623e-015	5.99731e-016	6.79668e-015	-2.66283e-015	-5.7463e-015	-4.51597e-015	-7.13208e-015	-1.44433e-014	-1.26898e-014	-5.37514e-015	-4.72385e-015	-7.81196e-015	3.60576e-015	-6.80955e-015
-5.92544e-016	8.17356e-015	4.84658e-015	-3.56845e-015	-7.9636e-015	9.61866e-015	3.29953e-016	3.11193e-015	-6.63887e-016	3.84171e-015	1.57191e-015	6.60035e-015	4.44192e-016	6.75212e-015	-2.63618e-015	-5.78584e-015	-4.33248e-015	-7.05075e-015	-1.42547e-014	-1.28115e-014	-5.09547e-015	-4.34217e-015	-7.57521e-015	3.46022e-015	-6.58043e-015
-7.48877e-016	8.00847e-015	4.39472e-015	-3.25594e-015	-7.85362e-015	9.98602e-015	3.23301e-016	2.91051e-015	-4.37188e-016	3.95535e-015	1.64475e-015	6.77044e-015	2.80489e-016	6.69083e-015	-2.63568e-015	-5.83657e-015	-4.14683e-015	-6.95179e-015	-1.40439e-014	-1.29092e-014	-4.80062e-015	-3.95832e-015	-7.33186e-015	3.30647e-015	-6.34936e-015
-9.09381e-016	7.83279e-015	3.94587e-015	-2.92265e-015	-7.71497e-015	1.03306e-014	3.20315e-016	2.73986e-015	-1.65853e-016	4.06634e-015	1.71298e-015	6.92272e-015	1.0736e-016	6.61171e-015	-2.66147e-015	-5.89886e-015	-3.96031e-015	-6.83705e-015	-1.3815e-014	-1.29833e-014	-4.49408e-015	-3.57511e-015	-7.08613e-015	3.14462e-015	-6.11903e-015
-1.07385e-015	7.64539e-015	3.50214e-015	-2.57126e-015	-7.54926e-015	1.06488e-014	3.20153e-016	2.59809e-015	1.4546e-016	4.17149e-015	1.77512e-015	7.05499e-015	-7.62919e-017	6.51437e-015	-2.7132e-015	-5.97188e-015	-3.77513e-015	-6.7084e-015	-1.35727e-014	-1.30341e-014	-4.17966e-015	-3.19525e-015	-6.84224e-015	2.9742e-015	-5.89242e-015
-1.24141e-015	7.44479e-015	3.06551e-015	-2.2052e-015	-7.35925e-015	1.09371e-014	3.2205e-016	2.48337e-015	4.92173e-016	4.26679e-015	1.82938e-015	7.16428e-015	-2.71167e-016	6.3989e-015	-2.78983e-015	-6.05445e-015	-3.5925e-015	-6.56787e-015	-1.33209e-014	-1.30622e-014	-3.86091e-015	-2.8208e-015	-6.60399e-015	2.79473e-015	-5.67235e-015
-1.41056e-015	7.23026e-015	2.63837e-015	-1.828e-015	-7.14728e-015	1.1192e-014	3.25344e-016	2.39364e-015	8.69753e-016	4.3492e-015	1.87387e-015	7.24819e-015	-4.78039e-016	6.26529e-015	-2.88996e-015	-6.14545e-015	-3.41397e-015	-6.41748e-015	-1.3064e-014	-1.30688e-014	-3.5417e-015	-2.45403e-015	-6.37506e-015	2.60593e-015	-5.46176e-015
-1.57965e-015	7.00045e-015	2.22306e-015	-1.44237e-015	-6.9152e-015	1.14101e-014	3.29141e-016	2.32642e-015	1.27187e-015	4.41498e-015	1.90696e-015	7.30404e-015	-6.96747e-016	6.11301e-015	-3.01211e-015	-6.24431e-015	-3.24093e-015	-6.25938e-015	-1.28064e-014	-1.30555e-014	-3.22658e-015	-2.09699e-015	-6.15949e-015	2.40824e-015	-5.26372e-015
-1.74793e-015	6.75435e-015	1.82135e-015	-1.05185e-015	-6.6657e-015	1.1589e-014	3.32692e-016	2.27917e-015	1.69253e-015	4.46184e-015	1.92689e-015	7.32992e-015	-9.27622e-016	5.94207e-015	-3.15436e-015	-6.34935e-015	-3.07433e-015	-6.09594e-015	-1.25525e-014	-1.30238e-014	-2.91914e-015	-1.75156e-015	-5.96137e-015	2.20139e-015	-5.08058e-015
-1.91405e-015	6.49096e-015	1.43531e-015	-6.59916e-016	-6.40146e-015	1.17261e-014	3.35288e-016	2.24959e-015	2.12559e-015	4.48615e-015	1.93204e-015	7.32443e-015	-1.1708e-015	5.7529e-015	-3.3142e-015	-6.45891e-015	-2.91534e-015	-5.9299e-015	-1.23065e-014	-1.29757e-014	-2.62364e-015	-1.42041e-015	-5.78488e-015	1.98482e-015	-4.91445e-015
-2.07584e-015	6.20941e-015	1.06636e-015	-2.694e-016	-6.12536e-015	1.18199e-014	3.35808e-016	2.23411e-015	2.5646e-015	4.48467e-015	1.92036e-015	7.28576e-015	-1.42592e-015	5.54599e-015	-3.48946e-015	-6.57143e-015	-2.76503e-015	-5.76381e-015	-1.20728e-014	-1.29126e-014	-2.34503e-015	-1.10565e-015	-5.63336e-015	1.75815e-015	-4.76769e-015
-2.23193e-015	5.9086e-015	7.15582e-016	1.16518e-016	-5.84005e-015	1.18693e-014	3.33169e-016	2.2287e-015	3.003e-015	4.45485e-015	1.88995e-015	7.21243e-015	-1.69384e-015	5.32211e-015	-3.67769e-015	-6.68544e-015	-2.62464e-015	-5.60043e-015	-1.18553e-014	-1.28363e-014	-2.08647e-015	-8.08771e-016	-5.50994e-015	1.52126e-015	-4.64274e-015
-2.3819e-015	5.58764e-015	3.83882e-016	4.94112e-016	-5.54818e-015	1.18731e-014	3.26328e-016	2.22966e-015	3.43483e-015	4.39472e-015	1.83879e-015	7.10375e-015	-1.97433e-015	5.08185e-015	-3.87599e-015	-6.7992e-015	-2.49455e-015	-5.44203e-015	-1.1657e-014	-1.27486e-014	-1.85243e-015	-5.31285e-016	-5.41727e-015	1.27417e-015	-4.54188e-015
-2.52433e-015	5.24663e-015	7.14367e-017	8.60225e-016	-5.25261e-015	1.18301e-014	3.14222e-016	2.23389e-015	3.85299e-015	4.30232e-015	1.76578e-015	6.95966e-015	-2.26709e-015	4.82552e-015	-4.08092e-015	-6.91068e-015	-2.37614e-015	-5.29128e-015	-1.14811e-014	-1.26519e-014	-1.6466e-015	-2.74883e-016	-5.35749e-015	1.0165e-015	-4.46705e-015
-2.65808e-015	4.88487e-015	-2.22002e-016	1.21226e-015	-4.95553e-015	1.1741e-014	2.958e-016	2.23802e-015	4.25131e-015	4.17564e-015	1.66995e-015	6.78045e-015	-2.57156e-015	4.55436e-015	-4.28916e-015	-7.01815e-015	-2.26979e-015	-5.15026e-015	-1.13306e-014	-1.25487e-014	-1.47286e-015	-4.08776e-017	-5.33304e-015	7.48558e-016	-4.41943e-015
-2.78257e-015	4.50173e-015	-4.96379e-016	1.54737e-015	-4.65963e-015	1.16061e-014	2.70155e-016	2.23823e-015	4.62365e-015	4.01318e-015	1.54997e-015	6.56588e-015	-2.88747e-015	4.26937e-015	-4.49795e-015	-7.12024e-015	-2.17645e-015	-5.02182e-015	-1.12075e-014	-1.24405e-014	-1.33456e-015	1.69617e-016	-5.34533e-015	4.70023e-016	-4.40042e-015
-2.89646e-015	4.09734e-015	-7.51616e-016	1.86266e-015	-4.36718e-015	1.14256e-014	2.36606e-016	2.23111e-015	4.96335e-015	3.8143e-015	1.40476e-015	6.31661e-015	-3.21428e-015	3.97099e-015	-4.70405e-015	-7.21555e-015	-2.09672e-015	-4.90834e-015	-1.11136e-014	-1.23303e-014	-1.23417e-015	3.5571e-016	-5.39542e-015	1.80921e-016	-4.41122e-015
-2.9992e-015	3.6721e-015	-9.88877e-016	2.1558e-015	-4.08039e-015	1.12007e-014	1.94689e-016	2.21409e-015	5.26455e-015	3.57878e-015	1.23411e-015	6.03476e-015	-3.55085e-015	3.6604e-015	-4.90465e-015	-7.30279e-015	-2.03123e-015	-4.81144e-015	-1.10506e-014	-1.22207e-014	-1.17419e-015	5.16323e-016	-5.48395e-015	-1.19045e-016	-4.45205e-015
-3.09035e-015	3.22628e-015	-1.20918e-015	2.42488e-015	-3.80141e-015	1.09326e-014	1.43754e-016	2.1837e-015	5.52188e-015	3.30635e-015	1.03804e-015	5.72179e-015	-3.89598e-015	3.33837e-015	-5.09733e-015	-7.38055e-015	-1.98014e-015	-4.73238e-015	-1.10202e-014	-1.21141e-014	-1.15653e-015	6.50452e-016	-5.61086e-015	-4.29889e-016	-4.52328e-015
-3.16972e-015	2.76035e-015	-1.41334e-015	2.66789e-015	-3.5325e-015	1.06242e-014	8.40125e-017	2.13745e-015	5.73074e-015	2.99751e-015	8.15688e-016	5.37953e-015	-4.24881e-015	3.00542e-015	-5.27944e-015	-7.44836e-015	-1.94338e-015	-4.67296e-015	-1.10232e-014	-1.20126e-014	-1.1827e-015	7.57888e-016	-5.77592e-015	-7.51611e-016	-4.62486e-015
-3.23754e-015	2.2743e-015	-1.60288e-015	2.88308e-015	-3.27539e-015	1.02783e-014	1.54075e-017	2.07311e-015	5.88786e-015	2.65325e-015	5.67428e-016	5.01019e-015	-4.60823e-015	2.66243e-015	-5.4487e-015	-7.50472e-015	-1.92201e-015	-4.63454e-015	-1.10595e-014	-1.19187e-014	-1.25342e-015	8.37791e-016	-5.97864e-015	-1.08436e-015	-4.75638e-015
-3.29341e-015	1.76808e-015	-1.77959e-015	3.06932e-015	-3.03134e-015	9.89746e-015	-6.19637e-017	1.98794e-015	5.9897e-015	2.27478e-015	2.94095e-016	4.61683e-015	-4.97368e-015	2.31041e-015	-5.60271e-015	-7.54948e-015	-1.91575e-015	-4.61743e-015	-1.11285e-014	-1.18339e-014	-1.36904e-015	8.90182e-016	-6.21772e-015	-1.42821e-015	-4.91715e-015
-3.33768e-015	1.2422e-015	-1.94544e-015	3.2256e-015	-2.80155e-015	9.48498e-015	-1.47715e-016	1.8806e-015	6.03342e-015	1.86422e-015	-3.37299e-018	4.20201e-015	-5.34391e-015	1.95009e-015	-5.73993e-015	-7.58305e-015	-1.92389e-015	-4.6217e-015	-1.12296e-014	-1.17598e-014	-1.52909e-015	9.14946e-016	-6.49163e-015	-1.78296e-015	-5.10623e-015
-3.37103e-015	6.98036e-016	-2.1025e-015	3.35091e-015	-2.58692e-015	9.04481e-015	-2.41226e-016	1.7503e-015	6.01734e-015	1.42373e-015	-3.23728e-016	3.7681e-015	-5.71729e-015	1.58274e-015	-5.85952e-015	-7.60495e-015	-1.94628e-015	-4.6474e-015	-1.13614e-014	-1.16984e-014	-1.73195e-015	9.12125e-016	-6.79853e-015	-2.14831e-015	-5.32237e-015
-3.39429e-015	1.36856e-016	-2.25249e-015	3.44494e-015	-2.38842e-015	8.58055e-015	-3.41527e-016	1.5955e-015	5.94033e-015	9.56382e-016	-6.65641e-016	3.31795e-015	-6.09234e-015	1.20859e-015	-5.95987e-015	-7.61561e-015	-1.98316e-015	-4.69479e-015	-1.1523e-014	-1.16516e-014	-1.97625e-015	8.82411e-016	-7.13558e-015	-2.52355e-015	-5.56455e-015
-3.40848e-015	-4.40457e-016	-2.39792e-015	3.50723e-015	-2.20627e-015	8.09638e-015	-4.48052e-016	1.41606e-015	5.80147e-015	4.64395e-016	-1.02682e-015	2.85522e-015	-6.4676e-015	8.28488e-016	-6.04019e-015	-7.6159e-015	-2.03415e-015	-4.76314e-015	-1.17126e-014	-1.16208e-014	-2.26016e-015	8.26179e-016	-7.50012e-015	-2.9086e-015	-5.83076e-015
-3.41509e-015	-1.03246e-015	-2.54093e-015	3.53826e-015	-2.04068e-015	7.59659e-015	-5.60052e-016	1.21226e-015	5.60096e-015	-4.87634e-017	-1.4056e-015	2.38324e-015	-6.84177e-015	4.4352e-016	-6.10101e-015	-7.60653e-015	-2.09854e-015	-4.85133e-015	-1.19272e-014	-1.1607e-014	-2.58102e-015	7.44066e-016	-7.88908e-015	-3.3031e-015	-6.11894e-015
-3.41541e-015	-1.63868e-015	-2.68382e-015	3.53788e-015	-1.89205e-015	7.08511e-015	-6.76329e-016	9.83934e-016	5.33919e-015	-5.78849e-016	-1.79989e-015	1.90478e-015	-7.21374e-015	5.43696e-017	-6.14233e-015	-7.58843e-015	-2.17638e-015	-4.9581e-015	-1.21644e-014	-1.16114e-014	-2.93504e-015	6.36075e-016	-8.29963e-015	-3.70621e-015	-6.42684e-015
-3.41068e-015	-2.25755e-015	-2.82919e-015	3.50662e-015	-1.76095e-015	6.56611e-015	-7.95677e-016	7.31782e-016	5.01791e-015	-1.12174e-015	-2.20736e-015	1.4232e-015	-7.58256e-015	-3.38577e-016	-6.16511e-015	-7.56265e-015	-2.267e-015	-5.08128e-015	-1.24223e-014	-1.16347e-014	-3.31829e-015	5.02835e-016	-8.72852e-015	-4.1176e-015	-6.75213e-015
-3.40283e-015	-2.88726e-015	-2.97951e-015	3.44544e-015	-1.64742e-015	6.0437e-015	-9.16383e-016	4.57493e-016	4.63976e-015	-1.67355e-015	-2.62529e-015	9.41351e-016	-7.94658e-015	-7.34182e-016	-6.17028e-015	-7.53146e-015	-2.36916e-015	-5.21867e-015	-1.26974e-014	-1.16769e-014	-3.72754e-015	3.44829e-016	-9.17158e-015	-4.5363e-015	-7.09282e-015
-3.3935e-015	-3.52626e-015	-3.13641e-015	3.35531e-015	-1.55193e-015	5.52189e-015	-1.03739e-015	1.63104e-016	4.20791e-015	-2.23073e-015	-3.05066e-015	4.61502e-016	-8.30459e-015	-1.13233e-015	-6.15908e-015	-7.49646e-015	-2.48272e-015	-5.36886e-015	-1.29874e-014	-1.17395e-014	-4.15896e-015	1.63359e-016	-9.62503e-015	-4.96107e-015	-7.44611e-015
-3.38462e-015	-4.17361e-015	-3.30231e-015	3.23708e-015	-1.47392e-015	5.00466e-015	-1.15733e-015	-1.4917e-016	3.72595e-015	-2.78864e-015	-3.48015e-015	-1.34359e-017	-8.65551e-015	-1.53232e-015	-6.13353e-015	-7.46031e-015	-2.60623e-015	-5.52952e-015	-1.32898e-014	-1.18229e-014	-4.60826e-015	-4.07096e-017	-1.00858e-014	-5.39134e-015	-7.80925e-015
-3.3788e-015	-4.82756e-015	-3.47902e-015	3.09174e-015	-1.41306e-015	4.4961e-015	-1.27465e-015	-4.77598e-016	3.19739e-015	-3.34351e-015	-3.91113e-015	-4.8017e-016	-8.99821e-015	-1.93385e-015	-6.09552e-015	-7.42472e-015	-2.73892e-015	-5.69823e-015	-1.36012e-014	-1.19266e-014	-5.07062e-015	-2.67169e-016	-1.05499e-014	-5.82619e-015	-8.17959e-015
-3.37808e-015	-5.48655e-015	-3.66848e-015	2.92125e-015	-1.36942e-015	3.99942e-015	-1.38736e-015	-8.19721e-016	2.62659e-015	-3.89106e-015	-4.34033e-015	-9.36507e-016	-9.33184e-015	-2.33621e-015	-6.04805e-015	-7.39214e-015	-2.88049e-015	-5.8722e-015	-1.39182e-014	-1.20506e-014	-5.54104e-015	-5.14813e-016	-1.10138e-014	-6.26453e-015	-8.55436e-015
-3.38435e-015	-6.14887e-015	-3.87182e-015	2.72717e-015	-1.34214e-015	3.51745e-015	-1.49405e-015	-1.17299e-015	2.01832e-015	-4.42737e-015	-4.76508e-015	-1.38061e-015	-9.65507e-015	-2.73849e-015	-5.99358e-015	-7.36491e-015	-3.02973e-015	-6.04844e-015	-1.42374e-014	-1.21945e-014	-6.01493e-015	-7.82439e-016	-1.14739e-014	-6.70526e-015	-8.931e-015
-3.39924e-015	-6.81265e-015	-4.09053e-015	2.51112e-015	-1.3306e-015	3.05247e-015	-1.59303e-015	-1.53433e-015	1.37772e-015	-4.94842e-015	-5.1825e-015	-1.81105e-015	-9.96738e-015	-3.14053e-015	-5.93465e-015	-7.34562e-015	-3.18551e-015	-6.2243e-015	-1.45565e-014	-1.23577e-014	-6.48692e-015	-1.06918e-015	-1.19267e-014	-7.14697e-015	-9.30704e-015
-3.42496e-015	-7.4762e-015	-4.32639e-015	2.27502e-015	-1.33412e-015	2.60738e-015	-1.68279e-015	-1.90043e-015	7.10991e-016	-5.4503e-015	-5.58944e-015	-2.22559e-015	-1.0268e-014	-3.54205e-015	-5.87429e-015	-7.33662e-015	-3.34782e-015	-6.39761e-015	-1.48735e-014	-1.25387e-014	-6.95234e-015	-1.37488e-015	-1.23693e-014	-7.5889e-015	-9.68016e-015
-3.46368e-015	-8.13732e-015	-4.57991e-015	2.02105e-015	-1.35218e-015	2.18435e-015	-1.762e-015	-2.26829e-015	2.32142e-017	-5.93029e-015	-5.98278e-015	-2.62337e-015	-1.05568e-014	-3.94196e-015	-5.81543e-015	-7.34077e-015	-3.51595e-015	-6.56511e-015	-1.51851e-014	-1.27368e-014	-7.40654e-015	-1.69825e-015	-1.27988e-014	-8.02921e-015	-1.00478e-014
-3.51774e-015	-8.7946e-015	-4.85157e-015	1.75132e-015	-1.38477e-015	1.78514e-015	-1.8297e-015	-2.63561e-015	-6.80142e-016	-6.38589e-015	-6.35993e-015	-3.00282e-015	-1.08333e-014	-4.34021e-015	-5.76135e-015	-7.36035e-015	-3.68919e-015	-6.72391e-015	-1.54883e-014	-1.29507e-014	-7.84497e-015	-2.03826e-015	-1.32125e-014	-8.46706e-015	-1.04071e-014
-3.58896e-015	-9.44632e-015	-5.14203e-015	1.46755e-015	-1.43107e-015	1.41115e-015	-1.88449e-015	-2.99947e-015	-1.39286e-015	-6.81408e-015	-6.7184e-015	-3.36249e-015	-1.1098e-014	-4.73624e-015	-5.71495e-015	-7.39823e-015	-3.86644e-015	-6.87224e-015	-1.57809e-014	-1.31794e-014	-8.26351e-015	-2.39387e-015	-1.36085e-014	-8.90083e-015	-1.07565e-014
-3.67883e-015	-1.00906e-014	-5.45103e-015	1.17162e-015	-1.49093e-015	1.06385e-015	-1.92568e-015	-3.3568e-015	-2.10873e-015	-7.21297e-015	-7.05642e-015	-3.70236e-015	-1.13506e-014	-5.12954e-015	-5.67943e-015	-7.45638e-015	-4.04686e-015	-7.00816e-015	-1.60611e-014	-1.34222e-014	-8.65825e-015	-2.76418e-015	-1.39841e-014	-9.32917e-015	-1.10942e-014
-3.78894e-015	-1.07257e-014	-5.77803e-015	8.652e-016	-1.56354e-015	7.43323e-016	-1.95202e-015	-3.70479e-015	-2.82234e-015	-7.58071e-015	-7.37192e-015	-4.02226e-015	-1.15911e-014	-5.51993e-015	-5.6574e-015	-7.53685e-015	-4.23004e-015	-7.12931e-015	-1.63275e-014	-1.36774e-014	-9.02628e-015	-3.1483e-015	-1.43379e-014	-9.75078e-015	-1.14186e-014
-3.92089e-015	-1.13501e-014	-6.12258e-015	5.50589e-016	-1.64835e-015	4.50471e-016	-1.96275e-015	-4.04091e-015	-3.52766e-015	-7.91587e-015	-7.66294e-015	-4.32213e-015	-1.182e-014	-5.90688e-015	-5.65179e-015	-7.64135e-015	-4.41574e-015	-7.23336e-015	-1.65784e-014	-1.39435e-014	-9.36444e-015	-3.54498e-015	-1.46687e-014	-1.01643e-014	-1.17282e-014
-4.07549e-015	-1.19612e-014	-6.48366e-015	2.29731e-016	-1.74462e-015	1.85917e-016	-1.95675e-015	-4.36156e-015	-4.21919e-015	-8.21668e-015	-7.92801e-015	-4.60206e-015	-1.2037e-014	-6.2903e-015	-5.66432e-015	-7.77062e-015	-4.60285e-015	-7.31896e-015	-1.68115e-014	-1.42188e-014	-9.66986e-015	-3.95341e-015	-1.49756e-014	-1.05682e-014	-1.20219e-014
-4.25391e-015	-1.25568e-014	-6.85991e-015	-9.52798e-017	-1.85257e-015	-5.07392e-017	-1.93332e-015	-4.66439e-015	-4.89215e-015	-8.48261e-015	-8.16597e-015	-4.8626e-015	-1.22427e-014	-6.66941e-015	-5.69647e-015	-7.92629e-015	-4.79072e-015	-7.3852e-015	-1.70252e-014	-1.4501e-014	-9.94025e-015	-4.37226e-015	-1.52577e-014	-1.09611e-014	-1.22986e-014
-4.45682e-015	-1.31361e-014	-7.25012e-015	-4.22519e-016	-1.97135e-015	-2.59599e-016	-1.89295e-015	-4.94755e-015	-5.5419e-015	-8.71335e-015	-8.376e-015	-5.10376e-015	-1.24374e-014	-7.04325e-015	-5.75007e-015	-8.1096e-015	-4.97822e-015	-7.43061e-015	-1.72191e-014	-1.47884e-014	-1.01735e-014	-4.80085e-015	-1.55145e-014	-1.13415e-014	-1.25579e-014
-4.68426e-015	-1.36977e-014	-7.6527e-015	-7.50345e-016	-2.10022e-015	-4.41026e-016	-1.83527e-015	-5.2086e-015	-6.16402e-015	-8.90893e-015	-8.55733e-015	-5.32587e-015	-1.26221e-014	-7.4114e-015	-5.82597e-015	-8.32076e-015	-5.16495e-015	-7.45355e-015	-1.73923e-014	-1.50788e-014	-1.0369e-014	-5.23783e-015	-1.57459e-014	-1.17084e-014	-1.27994e-014
-4.93642e-015	-1.42399e-014	-8.06569e-015	-1.07753e-015	-2.23894e-015	-5.96302e-016	-1.76051e-015	-5.44585e-015	-6.75474e-015	-9.07015e-015	-8.70934e-015	-5.52936e-015	-1.27978e-014	-7.77311e-015	-5.92551e-015	-8.55941e-015	-5.35043e-015	-7.45437e-015	-1.75444e-014	-1.53703e-014	-1.05271e-014	-5.68204e-015	-1.59522e-014	-1.20604e-014	-1.30228e-014
-5.21299e-015	-1.47615e-014	-8.48617e-015	-1.40214e-015	-2.38699e-015	-7.26913e-016	-1.66951e-015	-5.65814e-015	-7.31033e-015	-9.19729e-015	-8.8321e-015	-5.71544e-015	-1.29649e-014	-8.12747e-015	-6.04942e-015	-8.82593e-015	-5.53323e-015	-7.43276e-015	-1.76754e-014	-1.56613e-014	-1.06472e-014	-6.13217e-015	-1.61342e-014	-1.23961e-014	-1.32281e-014
-5.51293e-015	-1.52605e-014	-8.91177e-015	-1.72283e-015	-2.54433e-015	-8.34022e-016	-1.56232e-015	-5.84504e-015	-7.82789e-015	-9.29148e-015	-8.92593e-015	-5.88567e-015	-1.31245e-014	-8.47331e-015	-6.19762e-015	-9.11957e-015	-5.71345e-015	-7.38888e-015	-1.77844e-014	-1.595e-014	-1.07291e-014	-6.58695e-015	-1.62927e-014	-1.27145e-014	-1.34151e-014
-5.83596e-015	-1.57356e-014	-9.34088e-015	-2.03949e-015	-2.71041e-015	-9.18974e-016	-1.4398e-015	-6.0056e-015	-8.30467e-015	-9.35408e-015	-8.99182e-015	-6.04111e-015	-1.32778e-014	-8.81041e-015	-6.36884e-015	-9.43863e-015	-5.89001e-015	-7.32329e-015	-1.78716e-014	-1.62346e-014	-1.07744e-014	-7.04429e-015	-1.64287e-014	-1.30148e-014	-1.35842e-014
-6.18151e-015	-1.61856e-014	-9.77083e-015	-2.35027e-015	-2.8848e-015	-9.83206e-016	-1.30328e-015	-6.13906e-015	-8.73906e-015	-9.38687e-015	-9.03092e-015	-6.18278e-015	-1.34252e-014	-9.13796e-015	-6.56241e-015	-9.78251e-015	-6.06232e-015	-7.23702e-015	-1.79367e-014	-1.65132e-014	-1.07845e-014	-7.50284e-015	-1.65437e-014	-1.32968e-014	-1.37365e-014
-6.54866e-015	-1.66094e-014	-1.01989e-014	-2.65376e-015	-3.06681e-015	-1.02861e-015	-1.15407e-015	-6.24488e-015	-9.12936e-015	-9.39206e-015	-9.04452e-015	-6.31178e-015	-1.35679e-014	-9.45482e-015	-6.77726e-015	-1.01498e-014	-6.22967e-015	-7.13125e-015	-1.79799e-014	-1.67841e-014	-1.07613e-014	-7.96136e-015	-1.66387e-014	-1.35593e-014	-1.38718e-014
-6.9354e-015	-1.70061e-014	-1.06224e-014	-2.9488e-015	-3.25562e-015	-1.05672e-015	-9.9342e-016	-6.32357e-015	-9.47492e-015	-9.37136e-015	-9.03415e-015	-6.42919e-015	-1.37075e-014	-9.76064e-015	-7.0115e-015	-1.05379e-014	-6.39173e-015	-7.0074e-015	-1.80011e-014	-1.70456e-014	-1.07074e-014	-8.41797e-015	-1.67159e-014	-1.38014e-014	-1.39908e-014
-7.34049e-015	-1.73746e-014	-1.10389e-014	-3.23491e-015	-3.45021e-015	-1.06897e-015	-8.22337e-016	-6.37566e-015	-9.77535e-015	-9.32744e-015	-9.00147e-015	-6.53552e-015	-1.38445e-014	-1.00539e-014	-7.26188e-015	-1.09446e-014	-6.54802e-015	-6.86678e-015	-1.8001e-014	-1.72957e-014	-1.06252e-014	-8.87092e-015	-1.67772e-014	-1.40225e-014	-1.40945e-014
-7.76159e-015	-1.77137e-014	-1.14456e-014	-3.51094e-015	-3.64985e-015	-1.06663e-015	-6.42464e-016	-6.40188e-015	-1.00303e-014	-9.26217e-015	-8.94891e-015	-6.63124e-015	-1.39791e-014	-1.03341e-014	-7.52597e-015	-1.13667e-014	-6.6982e-015	-6.71087e-015	-1.79803e-014	-1.75324e-014	-1.05174e-014	-9.31918e-015	-1.68236e-014	-1.42228e-014	-1.41839e-014
-8.19644e-015	-1.80231e-014	-1.184e-014	-3.7758e-015	-3.85403e-015	-1.05106e-015	-4.54816e-016	-6.40315e-015	-1.02399e-014	-9.17827e-015	-8.87866e-015	-6.7171e-015	-1.41123e-014	-1.06e-014	-7.80096e-015	-1.18019e-014	-6.84155e-015	-6.54196e-015	-1.79392e-014	-1.77543e-014	-1.03865e-014	-9.76082e-015	-1.68568e-014	-1.44018e-014	-1.42601e-014
-8.64325e-015	-1.83026e-014	-1.22191e-014	-4.02927e-015	-4.06206e-015	-1.02351e-015	-2.60913e-016	-6.3804e-015	-1.04062e-014	-9.07802e-015	-8.79257e-015	-6.7939e-015	-1.42444e-014	-1.08506e-014	-8.08298e-015	-1.22468e-014	-6.97783e-015	-6.36183e-015	-1.7878e-014	-1.79594e-014	-1.02364e-014	-1.01942e-014	-1.68789e-014	-1.45594e-014	-1.43239e-014
-9.09982e-015	-1.85513e-014	-1.25807e-014	-4.27054e-015	-4.27276e-015	-9.85678e-016	-6.23646e-017	-6.33476e-015	-1.05304e-014	-8.96369e-015	-8.69305e-015	-6.86233e-015	-1.43767e-014	-1.10852e-014	-8.36846e-015	-1.26976e-014	-7.10607e-015	-6.17265e-015	-1.77968e-014	-1.81467e-014	-1.0071e-014	-1.06171e-014	-1.68912e-014	-1.46959e-014	-1.4376e-014
-9.5638e-015	-1.8769e-014	-1.2923e-014	-4.49908e-015	-4.48555e-015	-9.38446e-016	1.39555e-016	-6.26758e-015	-1.06139e-014	-8.8381e-015	-8.58239e-015	-6.92266e-015	-1.45102e-014	-1.13033e-014	-8.6535e-015	-1.31509e-014	-7.22534e-015	-5.97627e-015	-1.76964e-014	-1.83148e-014	-9.89301e-015	-1.10273e-014	-1.68956e-014	-1.4811e-014	-1.44177e-014
-1.00328e-014	-1.89562e-014	-1.32431e-014	-4.71456e-015	-4.69887e-015	-8.82809e-016	3.43538e-016	-6.18012e-015	-1.06584e-014	-8.70381e-015	-8.46381e-015	-6.97541e-015	-1.46452e-014	-1.15041e-014	-8.93347e-015	-1.36026e-014	-7.3349e-015	-5.77537e-015	-1.75771e-014	-1.84626e-014	-9.70634e-015	-1.14221e-014	-1.68933e-014	-1.49046e-014	-1.44497e-014
-1.0504e-014	-1.91129e-014	-1.35394e-014	-4.91629e-015	-4.9111e-015	-8.20688e-016	5.47916e-016	-6.07408e-015	-1.06669e-014	-8.5636e-015	-8.34054e-015	-7.02069e-015	-1.47817e-014	-1.16871e-014	-9.20471e-015	-1.40487e-014	-7.43445e-015	-5.5728e-015	-1.74395e-014	-1.85888e-014	-9.5144e-015	-1.18e-014	-1.68858e-014	-1.4978e-014	-1.44722e-014
-1.09748e-014	-1.9239e-014	-1.38102e-014	-5.10406e-015	-5.12173e-015	-7.52821e-016	7.5079e-016	-5.95144e-015	-1.0642e-014	-8.4194e-015	-8.2148e-015	-7.05889e-015	-1.49202e-014	-1.18525e-014	-9.46339e-015	-1.44856e-014	-7.52353e-015	-5.37076e-015	-1.72838e-014	-1.86931e-014	-9.32094e-015	-1.21593e-014	-1.68743e-014	-1.50319e-014	-1.44853e-014
-1.14423e-014	-1.93351e-014	-1.40543e-014	-5.27767e-015	-5.32964e-015	-6.79569e-016	9.50953e-016	-5.81407e-015	-1.0586e-014	-8.27316e-015	-8.08933e-015	-7.09053e-015	-1.50611e-014	-1.1999e-014	-9.70592e-015	-1.49091e-014	-7.60252e-015	-5.17187e-015	-1.71102e-014	-1.87745e-014	-9.12957e-015	-1.24983e-014	-1.68599e-014	-1.50672e-014	-1.449e-014
-1.1904e-014	-1.94026e-014	-1.42707e-014	-5.43701e-015	-5.53281e-015	-6.01515e-016	1.14694e-015	-5.66439e-015	-1.05016e-014	-8.12713e-015	-7.96733e-015	-7.11532e-015	-1.52038e-014	-1.21264e-014	-9.92857e-015	-1.53155e-014	-7.67013e-015	-4.97766e-015	-1.69198e-014	-1.88321e-014	-8.94343e-015	-1.28153e-014	-1.68429e-014	-1.50851e-014	-1.4487e-014
-1.23576e-014	-1.94421e-014	-1.44582e-014	-5.58176e-015	-5.73005e-015	-5.19033e-016	1.3373e-015	-5.50463e-015	-1.03917e-014	-7.98281e-015	-7.85082e-015	-7.13283e-015	-1.53487e-014	-1.22344e-014	-1.01272e-014	-1.57009e-014	-7.72622e-015	-4.79022e-015	-1.67131e-014	-1.88657e-014	-8.76606e-015	-1.31079e-014	-1.68249e-014	-1.50864e-014	-1.44768e-014
-1.27999e-014	-1.94537e-014	-1.46157e-014	-5.71101e-015	-5.91992e-015	-4.32139e-016	1.52121e-015	-5.33606e-015	-1.02593e-014	-7.84229e-015	-7.74182e-015	-7.14303e-015	-1.54957e-014	-1.23228e-014	-1.02985e-014	-1.60614e-014	-7.77043e-015	-4.61151e-015	-1.64903e-014	-1.88752e-014	-8.60034e-015	-1.33747e-014	-1.68063e-014	-1.50723e-014	-1.44592e-014
-1.32282e-014	-1.9438e-014	-1.47432e-014	-5.82511e-015	-6.10095e-015	-3.41042e-016	1.69767e-015	-5.16063e-015	-1.01077e-014	-7.70702e-015	-7.64251e-015	-7.14612e-015	-1.56434e-014	-1.23914e-014	-1.04396e-014	-1.63935e-014	-7.80214e-015	-4.44337e-015	-1.62524e-014	-1.88599e-014	-8.44843e-015	-1.36145e-014	-1.67881e-014	-1.5044e-014	-1.44347e-014
-1.364e-014	-1.93968e-014	-1.48403e-014	-5.92329e-015	-6.27198e-015	-2.46458e-016	1.86535e-015	-4.97955e-015	-9.94026e-015	-7.57853e-015	-7.55465e-015	-7.14234e-015	-1.57908e-014	-1.24401e-014	-1.0548e-014	-1.66941e-014	-7.82152e-015	-4.28794e-015	-1.60001e-014	-1.882e-014	-8.31208e-015	-1.38262e-014	-1.677e-014	-1.50031e-014	-1.44031e-014
-1.40333e-014	-1.93313e-014	-1.49072e-014	-6.00555e-015	-6.43166e-015	-1.47338e-016	2.02308e-015	-4.79486e-015	-9.75969e-015	-7.45818e-015	-7.47984e-015	-7.13144e-015	-1.59374e-014	-1.24689e-014	-1.06214e-014	-1.69599e-014	-7.82887e-015	-4.14632e-015	-1.57338e-014	-1.87557e-014	-8.19345e-015	-1.40087e-014	-1.6752e-014	-1.49513e-014	-1.43645e-014
-1.44062e-014	-1.92427e-014	-1.49446e-014	-6.07247e-015	-6.57899e-015	-4.33198e-017	2.17052e-015	-4.60796e-015	-9.56891e-015	-7.3462e-015	-7.41948e-015	-7.11332e-015	-1.60825e-014	-1.24783e-014	-1.06581e-014	-1.71887e-014	-7.82449e-015	-4.01973e-015	-1.54547e-014	-1.86677e-014	-8.09425e-015	-1.41605e-014	-1.67344e-014	-1.48904e-014	-1.43187e-014
-1.47565e-014	-1.91321e-014	-1.49538e-014	-6.12372e-015	-6.71251e-015	6.58209e-017	2.30699e-015	-4.42012e-015	-9.37045e-015	-7.24308e-015	-7.37437e-015	-7.08735e-015	-1.62253e-014	-1.24689e-014	-1.06567e-014	-1.73782e-014	-7.80843e-015	-3.90994e-015	-1.51641e-014	-1.85573e-014	-8.01524e-015	-1.42807e-014	-1.67162e-014	-1.4822e-014	-1.4265e-014
-1.50823e-014	-1.90014e-014	-1.4936e-014	-6.15905e-015	-6.83122e-015	1.79877e-016	2.43189e-015	-4.23261e-015	-9.16658e-015	-7.1498e-015	-7.34565e-015	-7.05344e-015	-1.63644e-014	-1.24411e-014	-1.06163e-014	-1.75255e-014	-7.78146e-015	-3.81772e-015	-1.48627e-014	-1.84252e-014	-7.95729e-015	-1.43691e-014	-1.66972e-014	-1.47475e-014	-1.42039e-014
-1.53823e-014	-1.88518e-014	-1.48923e-014	-6.17862e-015	-6.93456e-015	2.99806e-016	2.54474e-015	-4.0464e-015	-8.95968e-015	-7.06705e-015	-7.335e-015	-7.01156e-015	-1.64986e-014	-1.23955e-014	-1.05369e-014	-1.76301e-014	-7.74375e-015	-3.74348e-015	-1.45513e-014	-1.82724e-014	-7.92144e-015	-1.44261e-014	-1.66772e-014	-1.46688e-014	-1.41353e-014
-1.5655e-014	-1.86859e-014	-1.48237e-014	-6.18295e-015	-7.02169e-015	4.2562e-016	2.64527e-015	-3.8631e-015	-8.75284e-015	-6.9959e-015	-7.34295e-015	-6.96199e-015	-1.6627e-014	-1.23334e-014	-1.04189e-014	-1.76909e-014	-7.69601e-015	-3.68783e-015	-1.42315e-014	-1.81005e-014	-7.90752e-015	-1.44519e-014	-1.6656e-014	-1.45875e-014	-1.40586e-014
-1.58996e-014	-1.85052e-014	-1.47316e-014	-6.17215e-015	-7.09234e-015	5.57457e-016	2.73358e-015	-3.68433e-015	-8.54816e-015	-6.93638e-015	-7.36951e-015	-6.90452e-015	-1.67483e-014	-1.22556e-014	-1.02632e-014	-1.77075e-014	-7.6385e-015	-3.65141e-015	-1.39047e-014	-1.79107e-014	-7.91558e-015	-1.44465e-014	-1.66336e-014	-1.45056e-014	-1.39735e-014
-1.61151e-014	-1.83115e-014	-1.46185e-014	-6.14715e-015	-7.14658e-015	6.95497e-016	2.8095e-015	-3.51174e-015	-8.34788e-015	-6.88892e-015	-7.41528e-015	-6.84006e-015	-1.68615e-014	-1.21635e-014	-1.00714e-014	-1.76795e-014	-7.57267e-015	-3.63477e-015	-1.35713e-014	-1.77049e-014	-7.94527e-015	-1.44114e-014	-1.66091e-014	-1.44242e-014	-1.38794e-014
-1.63002e-014	-1.81071e-014	-1.44867e-014	-6.10829e-015	-7.18464e-015	8.3943e-016	2.87265e-015	-3.34643e-015	-8.15395e-015	-6.85382e-015	-7.48017e-015	-6.7693e-015	-1.69656e-014	-1.20586e-014	-9.845e-015	-1.76079e-014	-7.49959e-015	-3.63736e-015	-1.32331e-014	-1.74853e-014	-7.99529e-015	-1.43486e-014	-1.65819e-014	-1.43457e-014	-1.37761e-014
-1.6455e-014	-1.78939e-014	-1.43384e-014	-6.0561e-015	-7.20735e-015	9.88922e-016	2.92286e-015	-3.18945e-015	-7.96811e-015	-6.83114e-015	-7.56412e-015	-6.69246e-015	-1.70599e-014	-1.19419e-014	-9.58677e-015	-1.74937e-014	-7.41993e-015	-3.65889e-015	-1.28923e-014	-1.72531e-014	-8.06517e-015	-1.42595e-014	-1.65517e-014	-1.4272e-014	-1.3664e-014
-1.6579e-014	-1.76739e-014	-1.41762e-014	-5.99131e-015	-7.21499e-015	1.14361e-015	2.95987e-015	-3.04197e-015	-7.79162e-015	-6.82154e-015	-7.66703e-015	-6.60975e-015	-1.71443e-014	-1.18154e-014	-9.30019e-015	-1.73384e-014	-7.33548e-015	-3.69897e-015	-1.25503e-014	-1.70113e-014	-8.15317e-015	-1.41458e-014	-1.65184e-014	-1.42046e-014	-1.35425e-014
-1.66722e-014	-1.74497e-014	-1.40029e-014	-5.91505e-015	-7.2087e-015	1.30386e-015	2.98349e-015	-2.90507e-015	-7.62575e-015	-6.82543e-015	-7.78829e-015	-6.52241e-015	-1.72178e-014	-1.1681e-014	-8.9887e-015	-1.71435e-014	-7.24775e-015	-3.75708e-015	-1.22095e-014	-1.67624e-014	-8.25772e-015	-1.40091e-014	-1.64821e-014	-1.41452e-014	-1.34124e-014
-1.67349e-014	-1.72229e-014	-1.38214e-014	-5.82832e-015	-7.18909e-015	1.46885e-015	2.99364e-015	-2.7791e-015	-7.47192e-015	-6.84321e-015	-7.92719e-015	-6.43177e-015	-1.72794e-014	-1.15404e-014	-8.65628e-015	-1.69115e-014	-7.15752e-015	-3.83286e-015	-1.18725e-014	-1.65084e-014	-8.37699e-015	-1.38519e-014	-1.64424e-014	-1.4095e-014	-1.32737e-014
-1.67677e-014	-1.69951e-014	-1.3634e-014	-5.73251e-015	-7.15808e-015	1.63758e-015	2.98992e-015	-2.66576e-015	-7.33139e-015	-6.87488e-015	-8.08287e-015	-6.33936e-015	-1.73282e-014	-1.13957e-014	-8.30708e-015	-1.66456e-014	-7.06656e-015	-3.92536e-015	-1.15416e-014	-1.62523e-014	-8.50947e-015	-1.36771e-014	-1.63993e-014	-1.40553e-014	-1.3127e-014
-1.67716e-014	-1.67691e-014	-1.34434e-014	-5.62906e-015	-7.11768e-015	1.80895e-015	2.97261e-015	-2.56606e-015	-7.20474e-015	-6.92e-015	-8.25499e-015	-6.24592e-015	-1.73642e-014	-1.12483e-014	-7.94577e-015	-1.63489e-014	-6.97687e-015	-4.03378e-015	-1.1219e-014	-1.59965e-014	-8.65431e-015	-1.34879e-014	-1.63525e-014	-1.40273e-014	-1.29727e-014
-1.67471e-014	-1.65464e-014	-1.32522e-014	-5.51926e-015	-7.0698e-015	1.98188e-015	2.94135e-015	-2.48102e-015	-7.09239e-015	-6.9788e-015	-8.44158e-015	-6.15368e-015	-1.73879e-014	-1.11007e-014	-7.57775e-015	-1.60248e-014	-6.89028e-015	-4.15763e-015	-1.09073e-014	-1.57446e-014	-8.80971e-015	-1.32871e-014	-1.63023e-014	-1.40121e-014	-1.28113e-014
-1.66955e-014	-1.63292e-014	-1.30629e-014	-5.40517e-015	-7.0167e-015	2.15519e-015	2.89552e-015	-2.41179e-015	-6.99506e-015	-7.05241e-015	-8.64233e-015	-6.0649e-015	-1.73992e-014	-1.09551e-014	-7.20814e-015	-1.56775e-014	-6.80833e-015	-4.29713e-015	-1.06086e-014	-1.54993e-014	-8.9745e-015	-1.30779e-014	-1.62493e-014	-1.40107e-014	-1.2644e-014
-1.66186e-014	-1.61195e-014	-1.28777e-014	-5.289e-015	-6.9607e-015	2.32746e-015	2.83459e-015	-2.36003e-015	-6.91426e-015	-7.14156e-015	-8.85653e-015	-5.98083e-015	-1.73985e-014	-1.08142e-014	-6.84238e-015	-1.53114e-014	-6.73334e-015	-4.45052e-015	-1.03256e-014	-1.5263e-014	-9.1475e-015	-1.28642e-014	-1.61946e-014	-1.40243e-014	-1.24728e-014
-1.65174e-014	-1.59187e-014	-1.26994e-014	-5.17213e-015	-6.90407e-015	2.49723e-015	2.7583e-015	-2.32604e-015	-6.85039e-015	-7.24663e-015	-9.08318e-015	-5.90358e-015	-1.73862e-014	-1.06802e-014	-6.486e-015	-1.49306e-014	-6.66717e-015	-4.61726e-015	-1.00605e-014	-1.50385e-014	-9.32737e-015	-1.2649e-014	-1.6138e-014	-1.4054e-014	-1.22985e-014
-1.63938e-014	-1.57288e-014	-1.25298e-014	-5.05689e-015	-6.84984e-015	2.66239e-015	2.66602e-015	-2.31139e-015	-6.80418e-015	-7.36806e-015	-9.3217e-015	-5.83532e-015	-1.73625e-014	-1.05551e-014	-6.1444e-015	-1.45399e-014	-6.61158e-015	-4.7968e-015	-9.81581e-015	-1.48281e-014	-9.51263e-015	-1.24367e-014	-1.60803e-014	-1.41004e-014	-1.21225e-014
-1.62491e-014	-1.55525e-014	-1.23713e-014	-4.94632e-015	-6.80096e-015	2.82032e-015	2.55742e-015	-2.31811e-015	-6.77616e-015	-7.50751e-015	-9.57117e-015	-5.77861e-015	-1.73285e-014	-1.04408e-014	-5.8225e-015	-1.41441e-014	-6.56793e-015	-4.98818e-015	-9.59454e-015	-1.46341e-014	-9.70209e-015	-1.2231e-014	-1.60227e-014	-1.41642e-014	-1.19465e-014
-1.60857e-014	-1.53907e-014	-1.22254e-014	-4.84263e-015	-6.76027e-015	2.96942e-015	2.4323e-015	-2.34691e-015	-6.76675e-015	-7.66563e-015	-9.83092e-015	-5.73498e-015	-1.7285e-014	-1.03398e-014	-5.52535e-015	-1.37482e-014	-6.53797e-015	-5.19087e-015	-9.39908e-015	-1.44599e-014	-9.89475e-015	-1.20358e-014	-1.59657e-014	-1.42458e-014	-1.17722e-014
-1.59062e-014	-1.52448e-014	-1.20939e-014	-4.74904e-015	-6.73047e-015	3.10743e-015	2.29013e-015	-2.39982e-015	-6.77631e-015	-7.84325e-015	-1.01006e-014	-5.70647e-015	-1.72335e-014	-1.02547e-014	-5.25778e-015	-1.33564e-014	-6.52412e-015	-5.40395e-015	-9.23202e-015	-1.43072e-014	-1.00902e-014	-1.18544e-014	-1.59113e-014	-1.43453e-014	-1.16015e-014
-1.57125e-014	-1.51163e-014	-1.19786e-014	-4.66863e-015	-6.71497e-015	3.23138e-015	2.13032e-015	-2.47764e-015	-6.80578e-015	-8.0413e-015	-1.03801e-014	-5.6954e-015	-1.71758e-014	-1.0188e-014	-5.02387e-015	-1.29748e-014	-6.52785e-015	-5.62685e-015	-9.09579e-015	-1.41775e-014	-1.02881e-014	-1.16901e-014	-1.58605e-014	-1.44634e-014	-1.14364e-014
-1.55071e-014	-1.50066e-014	-1.18805e-014	-4.60353e-015	-6.7166e-015	3.33894e-015	1.95305e-015	-2.58161e-015	-6.8553e-015	-8.26099e-015	-1.06688e-014	-5.704e-015	-1.71133e-014	-1.01418e-014	-4.82846e-015	-1.26085e-014	-6.54997e-015	-5.85911e-015	-8.99207e-015	-1.40728e-014	-1.04878e-014	-1.15468e-014	-1.58147e-014	-1.46003e-014	-1.12792e-014
-1.52928e-014	-1.4917e-014	-1.18008e-014	-4.55676e-015	-6.73841e-015	3.42775e-015	1.75703e-015	-2.71328e-015	-6.92625e-015	-8.50301e-015	-1.09668e-014	-5.73473e-015	-1.7048e-014	-1.0118e-014	-4.67525e-015	-1.22618e-014	-6.59139e-015	-6.10023e-015	-8.92271e-015	-1.39946e-014	-1.06899e-014	-1.14278e-014	-1.57753e-014	-1.4756e-014	-1.1132e-014
-1.50719e-014	-1.48482e-014	-1.174e-014	-4.531e-015	-6.78382e-015	3.49524e-015	1.54204e-015	-2.87314e-015	-7.01844e-015	-8.76827e-015	-1.12735e-014	-5.78925e-015	-1.69821e-014	-1.01184e-014	-4.56725e-015	-1.19395e-014	-6.65355e-015	-6.35024e-015	-8.88924e-015	-1.39448e-014	-1.08948e-014	-1.13357e-014	-1.57434e-014	-1.49303e-014	-1.09972e-014
-1.48466e-014	-1.48009e-014	-1.16985e-014	-4.52848e-015	-6.85468e-015	3.53941e-015	1.30742e-015	-3.0621e-015	-7.1326e-015	-9.0578e-015	-1.15893e-014	-5.86926e-015	-1.69176e-014	-1.01454e-014	-4.50721e-015	-1.16458e-014	-6.73699e-015	-6.60919e-015	-8.89325e-015	-1.39237e-014	-1.11026e-014	-1.12731e-014	-1.57201e-014	-1.51234e-014	-1.08768e-014
-1.46193e-014	-1.47764e-014	-1.16767e-014	-4.5519e-015	-6.95355e-015	3.55802e-015	1.05317e-015	-3.28125e-015	-7.2698e-015	-9.37258e-015	-1.19143e-014	-5.9768e-015	-1.68565e-014	-1.02004e-014	-4.49685e-015	-1.1385e-014	-6.84193e-015	-6.87691e-015	-8.93561e-015	-1.39323e-014	-1.13135e-014	-1.12427e-014	-1.57075e-014	-1.5334e-014	-1.07729e-014
-1.43928e-014	-1.47752e-014	-1.16743e-014	-4.60379e-015	-7.08257e-015	3.54855e-015	7.7909e-016	-3.53148e-015	-7.43051e-015	-9.71304e-015	-1.22484e-014	-6.11364e-015	-1.68008e-014	-1.02849e-014	-4.53835e-015	-1.11601e-014	-6.96863e-015	-7.15298e-015	-9.01771e-015	-1.39705e-014	-1.15286e-014	-1.12476e-014	-1.57068e-014	-1.55625e-014	-1.06876e-014
-1.41697e-014	-1.47974e-014	-1.16915e-014	-4.68624e-015	-7.2435e-015	3.5086e-015	4.8506e-016	-3.81319e-015	-7.615e-015	-1.00787e-014	-1.25914e-014	-6.28104e-015	-1.67538e-014	-1.04002e-014	-4.63249e-015	-1.09743e-014	-7.11767e-015	-7.43714e-015	-9.14042e-015	-1.40382e-014	-1.17486e-014	-1.12891e-014	-1.57193e-014	-1.58079e-014	-1.0623e-014
-1.39522e-014	-1.48436e-014	-1.1728e-014	-4.80141e-015	-7.43733e-015	3.43691e-015	1.71071e-016	-4.12723e-015	-7.82371e-015	-1.04706e-014	-1.29439e-014	-6.48025e-015	-1.67177e-014	-1.05478e-014	-4.77988e-015	-1.08311e-014	-7.28803e-015	-7.72917e-015	-9.30375e-015	-1.4135e-014	-1.19745e-014	-1.13677e-014	-1.5746e-014	-1.607e-014	-1.05807e-014
-1.37426e-014	-1.49136e-014	-1.17826e-014	-4.95081e-015	-7.66546e-015	3.33142e-015	-1.62779e-016	-4.47365e-015	-8.05642e-015	-1.08895e-014	-1.33065e-014	-6.71228e-015	-1.6694e-014	-1.0729e-014	-4.9804e-015	-1.07323e-014	-7.47952e-015	-8.02884e-015	-9.50749e-015	-1.42597e-014	-1.22083e-014	-1.14843e-014	-1.57883e-014	-1.63488e-014	-1.05619e-014
-1.35423e-014	-1.50073e-014	-1.18544e-014	-5.1355e-015	-7.92807e-015	3.19036e-015	-5.16475e-016	-4.85258e-015	-8.31464e-015	-1.13355e-014	-1.36802e-014	-6.97729e-015	-1.66853e-014	-1.09449e-014	-5.23324e-015	-1.068e-014	-7.69124e-015	-8.33597e-015	-9.75129e-015	-1.44114e-014	-1.24513e-014	-1.16395e-014	-1.58468e-014	-1.66427e-014	-1.05679e-014
-1.33534e-014	-1.51243e-014	-1.19424e-014	-5.35731e-015	-8.22574e-015	3.01214e-015	-8.90166e-016	-5.26379e-015	-8.599e-015	-1.18087e-014	-1.40648e-014	-7.27633e-015	-1.66942e-014	-1.1195e-014	-5.53674e-015	-1.06761e-014	-7.92219e-015	-8.65128e-015	-1.00338e-014	-1.45883e-014	-1.2705e-014	-1.18333e-014	-1.59222e-014	-1.69511e-014	-1.05998e-014
-1.31785e-014	-1.52641e-014	-1.20452e-014	-5.61715e-015	-8.55779e-015	2.79543e-015	-1.28253e-015	-5.7063e-015	-8.90921e-015	-1.2308e-014	-1.44608e-014	-7.60984e-015	-1.67222e-014	-1.14797e-014	-5.88921e-015	-1.07211e-014	-8.17081e-015	-8.97474e-015	-1.03544e-014	-1.47889e-014	-1.29707e-014	-1.20651e-014	-1.60156e-014	-1.72732e-014	-1.06585e-014
-1.30192e-014	-1.5426e-014	-1.21617e-014	-5.91513e-015	-8.92367e-015	2.53943e-015	-1.69295e-015	-6.17889e-015	-9.24532e-015	-1.28336e-014	-1.48687e-014	-7.97799e-015	-1.67708e-014	-1.17992e-014	-6.28823e-015	-1.08158e-014	-8.43508e-015	-9.30618e-015	-1.07124e-014	-1.50115e-014	-1.32494e-014	-1.23341e-014	-1.61273e-014	-1.76078e-014	-1.07449e-014
-1.28768e-014	-1.56093e-014	-1.229e-014	-6.2513e-015	-9.32234e-015	2.24449e-015	-2.12091e-015	-6.68067e-015	-9.60777e-015	-1.33839e-014	-1.52889e-014	-8.38102e-015	-1.68414e-014	-1.21528e-014	-6.73045e-015	-1.09593e-014	-8.71234e-015	-9.64544e-015	-1.11056e-014	-1.52533e-014	-1.35429e-014	-1.26388e-014	-1.62573e-014	-1.79533e-014	-1.08588e-014
-1.27528e-014	-1.58129e-014	-1.2428e-014	-6.62583e-015	-9.75178e-015	1.91054e-015	-2.56507e-015	-7.21045e-015	-9.99659e-015	-1.39581e-014	-1.5721e-014	-8.81773e-015	-1.69358e-014	-1.25403e-014	-7.21235e-015	-1.11508e-014	-9.0002e-015	-9.99288e-015	-1.15316e-014	-1.55115e-014	-1.38532e-014	-1.2977e-014	-1.64057e-014	-1.83091e-014	-1.10002e-014
-1.26482e-014	-1.60354e-014	-1.25736e-014	-7.03742e-015	-1.02095e-014	1.53775e-015	-3.02348e-015	-7.76694e-015	-1.04114e-014	-1.45551e-014	-1.61656e-014	-9.28721e-015	-1.70552e-014	-1.29604e-014	-7.73039e-015	-1.13895e-014	-9.29611e-015	-1.03478e-014	-1.19886e-014	-1.57829e-014	-1.41809e-014	-1.3346e-014	-1.65724e-014	-1.86738e-014	-1.11688e-014
-1.2564e-014	-1.6276e-014	-1.2725e-014	-7.48488e-015	-1.06929e-014	1.12653e-015	-3.49476e-015	-8.3475e-015	-1.08525e-014	-1.51734e-014	-1.66231e-014	-9.7878e-015	-1.72e-014	-1.3412e-014	-8.28018e-015	-1.16732e-014	-9.59764e-015	-1.07105e-014	-1.24744e-014	-1.60647e-014	-1.45267e-014	-1.37431e-014	-1.67572e-014	-1.90465e-014	-1.13635e-014
-1.25011e-014	-1.65331e-014	-1.28802e-014	-7.96661e-015	-1.11991e-014	6.78766e-016	-3.97705e-015	-8.94995e-015	-1.132e-014	-1.58114e-014	-1.70932e-014	-1.03179e-014	-1.73706e-014	-1.38944e-014	-8.85703e-015	-1.1999e-014	-9.90207e-015	-1.1081e-014	-1.29855e-014	-1.63535e-014	-1.4892e-014	-1.41657e-014	-1.696e-014	-1.94259e-014	-1.1584e-014
-1.24595e-014	-1.6805e-014	-1.3037e-014	-8.4805e-015	-1.17239e-014	1.9593e-016	-4.46769e-015	-9.57196e-015	-1.18133e-014	-1.64672e-014	-1.75759e-014	-1.08762e-014	-1.75678e-014	-1.44057e-014	-9.45605e-015	-1.23636e-014	-1.02066e-014	-1.14588e-014	-1.35195e-014	-1.66456e-014	-1.52776e-014	-1.46105e-014	-1.71801e-014	-1.98112e-014	-1.18281e-014
-1.24386e-014	-1.70899e-014	-1.31939e-014	-9.02328e-015	-1.22641e-014	-3.20879e-016	-4.96536e-015	-1.02101e-014	-1.23317e-014	-1.71384e-014	-1.80705e-014	-1.1461e-014	-1.77914e-014	-1.49443e-014	-1.00719e-014	-1.2764e-014	-1.0508e-014	-1.18426e-014	-1.40735e-014	-1.69377e-014	-1.5684e-014	-1.50739e-014	-1.74174e-014	-2.02014e-014	-1.20942e-014
-1.24386e-014	-1.73864e-014	-1.33487e-014	-9.59216e-015	-1.28153e-014	-8.68616e-016	-5.4676e-015	-1.08613e-014	-1.28743e-014	-1.78223e-014	-1.85767e-014	-1.2069e-014	-1.80411e-014	-1.55087e-014	-1.06996e-014	-1.31963e-014	-1.08031e-014	-1.22316e-014	-1.46442e-014	-1.72262e-014	-1.61114e-014	-1.55522e-014	-1.76707e-014	-2.05954e-014	-1.23809e-014
-1.24588e-014	-1.76927e-014	-1.34999e-014	-1.0184e-014	-1.33729e-014	-1.44447e-015	-5.97189e-015	-1.15226e-014	-1.34397e-014	-1.85162e-014	-1.90939e-014	-1.26982e-014	-1.83159e-014	-1.60959e-014	-1.13345e-014	-1.36553e-014	-1.10878e-014	-1.26254e-014	-1.52281e-014	-1.75075e-014	-1.65603e-014	-1.60411e-014	-1.7939e-014	-2.09921e-014	-1.26859e-014
-1.24985e-014	-1.80067e-014	-1.36451e-014	-1.07942e-014	-1.39325e-014	-2.04459e-015	-6.47634e-015	-1.21904e-014	-1.40269e-014	-1.92177e-014	-1.96217e-014	-1.33458e-014	-1.86146e-014	-1.67032e-014	-1.19712e-014	-1.41362e-014	-1.13589e-014	-1.30235e-014	-1.58218e-014	-1.77779e-014	-1.70307e-014	-1.6537e-014	-1.82214e-014	-2.13901e-014	-1.30071e-014
-1.25573e-014	-1.83263e-014	-1.37831e-014	-1.14183e-014	-1.44894e-014	-2.66677e-015	-6.97808e-015	-1.28612e-014	-1.46344e-014	-1.99233e-014	-2.01587e-014	-1.40091e-014	-1.89362e-014	-1.73283e-014	-1.26046e-014	-1.46341e-014	-1.1613e-014	-1.34252e-014	-1.64214e-014	-1.80334e-014	-1.75216e-014	-1.70358e-014	-1.85163e-014	-2.1788e-014	-1.33414e-014
-1.26341e-014	-1.86493e-014	-1.39126e-014	-1.20522e-014	-1.50382e-014	-3.30782e-015	-7.47377e-015	-1.35315e-014	-1.52603e-014	-2.06299e-014	-2.07042e-014	-1.4685e-014	-1.92798e-014	-1.79683e-014	-1.32292e-014	-1.51435e-014	-1.18474e-014	-1.38293e-014	-1.70238e-014	-1.82707e-014	-1.80319e-014	-1.75333e-014	-1.88227e-014	-2.21851e-014	-1.36861e-014
-1.27276e-014	-1.89741e-014	-1.40311e-014	-1.26914e-014	-1.55736e-014	-3.96382e-015	-7.96066e-015	-1.41971e-014	-1.59041e-014	-2.13345e-014	-2.1257e-014	-1.53704e-014	-1.96433e-014	-1.86206e-014	-1.38399e-014	-1.56584e-014	-1.20589e-014	-1.42349e-014	-1.76248e-014	-1.84866e-014	-1.85605e-014	-1.80257e-014	-1.91392e-014	-2.25796e-014	-1.40387e-014
-1.28366e-014	-1.92989e-014	-1.4138e-014	-1.33307e-014	-1.6091e-014	-4.6309e-015	-8.43585e-015	-1.48539e-014	-1.65631e-014	-2.20336e-014	-2.18154e-014	-1.60613e-014	-2.00245e-014	-1.92818e-014	-1.44318e-014	-1.61735e-014	-1.22446e-014	-1.46407e-014	-1.8221e-014	-1.86781e-014	-1.91053e-014	-1.85087e-014	-1.94641e-014	-2.29703e-014	-1.43964e-014
-1.29587e-014	-1.96215e-014	-1.42324e-014	-1.39655e-014	-1.65849e-014	-5.30566e-015	-8.89674e-015	-1.54985e-014	-1.7235e-014	-2.27237e-014	-2.23775e-014	-1.67544e-014	-2.0421e-014	-1.99489e-014	-1.50006e-014	-1.66829e-014	-1.24022e-014	-1.5045e-014	-1.88096e-014	-1.8842e-014	-1.96656e-014	-1.89783e-014	-1.97963e-014	-2.33559e-014	-1.47555e-014
-1.30921e-014	-1.99395e-014	-1.43125e-014	-1.45897e-014	-1.70506e-014	-5.98347e-015	-9.3402e-015	-1.61274e-014	-1.79173e-014	-2.34014e-014	-2.29406e-014	-1.74464e-014	-2.08298e-014	-2.06185e-014	-1.55418e-014	-1.71806e-014	-1.25292e-014	-1.54457e-014	-1.9387e-014	-1.89767e-014	-2.02388e-014	-1.94312e-014	-2.01343e-014	-2.37357e-014	-1.51133e-014
-1.32347e-014	-2.02504e-014	-1.43778e-014	-1.51981e-014	-1.74834e-014	-6.65934e-015	-9.76382e-015	-1.67359e-014	-1.86078e-014	-2.40636e-014	-2.35028e-014	-1.81331e-014	-2.1248e-014	-2.12868e-014	-1.60513e-014	-1.76608e-014	-1.26237e-014	-1.58415e-014	-1.99498e-014	-1.90798e-014	-2.08226e-014	-1.9864e-014	-2.04771e-014	-2.41087e-014	-1.54669e-014
-1.33842e-014	-2.05529e-014	-1.44274e-014	-1.57856e-014	-1.7879e-014	-7.32903e-015	-1.01652e-014	-1.73203e-014	-1.9304e-014	-2.47073e-014	-2.4062e-014	-1.88117e-014	-2.16734e-014	-2.19502e-014	-1.6526e-014	-1.81184e-014	-1.26841e-014	-1.6231e-014	-2.04951e-014	-1.91488e-014	-2.14152e-014	-2.02737e-014	-2.08233e-014	-2.44743e-014	-1.58137e-014
-1.35382e-014	-2.08445e-014	-1.4461e-014	-1.63471e-014	-1.82333e-014	-7.9879e-015	-1.05411e-014	-1.7877e-014	-2.0003e-014	-2.53293e-014	-2.46159e-014	-1.94787e-014	-2.21027e-014	-2.26052e-014	-1.69625e-014	-1.85473e-014	-1.2709e-014	-1.6613e-014	-2.10202e-014	-1.91825e-014	-2.20138e-014	-2.06581e-014	-2.11716e-014	-2.48314e-014	-1.61509e-014
-1.36943e-014	-2.11239e-014	-1.44779e-014	-1.68776e-014	-1.85425e-014	-8.63163e-015	-1.08896e-014	-1.84029e-014	-2.07024e-014	-2.59263e-014	-2.51621e-014	-2.01302e-014	-2.25321e-014	-2.32483e-014	-1.73578e-014	-1.89418e-014	-1.26972e-014	-1.69858e-014	-2.15225e-014	-1.918e-014	-2.26155e-014	-2.1015e-014	-2.15212e-014	-2.51788e-014	-1.64757e-014
-1.38501e-014	-2.13901e-014	-1.44784e-014	-1.73715e-014	-1.88031e-014	-9.25574e-015	-1.12078e-014	-1.88949e-014	-2.13998e-014	-2.64951e-014	-2.56977e-014	-2.07628e-014	-2.29587e-014	-2.38755e-014	-1.77101e-014	-1.92966e-014	-1.2648e-014	-1.73475e-014	-2.20003e-014	-1.91413e-014	-2.32175e-014	-2.1342e-014	-2.18712e-014	-2.55158e-014	-1.6786e-014
-1.40029e-014	-2.16411e-014	-1.44627e-014	-1.78241e-014	-1.90125e-014	-9.8558e-015	-1.14935e-014	-1.93505e-014	-2.20922e-014	-2.70326e-014	-2.62202e-014	-2.13729e-014	-2.33792e-014	-2.44843e-014	-1.80168e-014	-1.9608e-014	-1.25606e-014	-1.76967e-014	-2.24518e-014	-1.90662e-014	-2.38166e-014	-2.16379e-014	-2.22202e-014	-2.58417e-014	-1.70803e-014
-1.41509e-014	-2.18752e-014	-1.44308e-014	-1.82315e-014	-1.91673e-014	-1.04277e-014	-1.1745e-014	-1.97667e-014	-2.27763e-014	-2.75363e-014	-2.6727e-014	-2.19578e-014	-2.3791e-014	-2.50709e-014	-1.82767e-014	-1.98709e-014	-1.24359e-014	-1.80312e-014	-2.28752e-014	-1.89551e-014	-2.44097e-014	-2.19013e-014	-2.2567e-014	-2.61563e-014	-1.73564e-014
-1.42911e-014	-2.20914e-014	-1.43831e-014	-1.85898e-014	-1.92668e-014	-1.09675e-014	-1.19617e-014	-2.01414e-014	-2.34496e-014	-2.80044e-014	-2.72153e-014	-2.25145e-014	-2.41908e-014	-2.56328e-014	-1.84885e-014	-2.00816e-014	-1.22749e-014	-1.83495e-014	-2.32684e-014	-1.88086e-014	-2.49935e-014	-2.21321e-014	-2.29109e-014	-2.64586e-014	-1.76129e-014
-1.44213e-014	-2.22883e-014	-1.43205e-014	-1.88956e-014	-1.93096e-014	-1.14711e-014	-1.21426e-014	-2.04734e-014	-2.41091e-014	-2.84355e-014	-2.7683e-014	-2.30407e-014	-2.45759e-014	-2.61668e-014	-1.86517e-014	-2.02371e-014	-1.20776e-014	-1.86505e-014	-2.36302e-014	-1.86282e-014	-2.55652e-014	-2.233e-014	-2.32516e-014	-2.67479e-014	-1.78488e-014
-1.45396e-014	-2.24648e-014	-1.42431e-014	-1.9146e-014	-1.92952e-014	-1.19352e-014	-1.22865e-014	-2.07613e-014	-2.47526e-014	-2.88272e-014	-2.81273e-014	-2.35347e-014	-2.49434e-014	-2.66703e-014	-1.87665e-014	-2.03346e-014	-1.18455e-014	-1.89327e-014	-2.39601e-014	-1.84155e-014	-2.61216e-014	-2.24956e-014	-2.35883e-014	-2.70236e-014	-1.80642e-014
-1.46441e-014	-2.26203e-014	-1.41515e-014	-1.93384e-014	-1.92235e-014	-1.23569e-014	-1.23926e-014	-2.10041e-014	-2.53775e-014	-2.91783e-014	-2.85467e-014	-2.39936e-014	-2.52909e-014	-2.71408e-014	-1.8833e-014	-2.0372e-014	-1.15809e-014	-1.91947e-014	-2.42577e-014	-1.81724e-014	-2.66608e-014	-2.26294e-014	-2.39208e-014	-2.72857e-014	-1.82582e-014
-1.47326e-014	-2.27542e-014	-1.40466e-014	-1.94713e-014	-1.90953e-014	-1.27333e-014	-1.24615e-014	-2.12012e-014	-2.59811e-014	-2.94881e-014	-2.89389e-014	-2.44159e-014	-2.56157e-014	-2.75751e-014	-1.88519e-014	-2.03477e-014	-1.12866e-014	-1.94354e-014	-2.45225e-014	-1.79012e-014	-2.71802e-014	-2.27325e-014	-2.42486e-014	-2.75334e-014	-1.84308e-014
-1.48034e-014	-2.2866e-014	-1.39294e-014	-1.95435e-014	-1.89124e-014	-1.30627e-014	-1.24935e-014	-2.13521e-014	-2.65614e-014	-2.9756e-014	-2.93018e-014	-2.47999e-014	-2.59157e-014	-2.79717e-014	-1.88243e-014	-2.02615e-014	-1.09649e-014	-1.96545e-014	-2.47551e-014	-1.76053e-014	-2.76771e-014	-2.28067e-014	-2.45714e-014	-2.77662e-014	-1.85819e-014
-1.48543e-014	-2.29558e-014	-1.38014e-014	-1.95546e-014	-1.86766e-014	-1.33438e-014	-1.24895e-014	-2.1457e-014	-2.71164e-014	-2.99808e-014	-2.96343e-014	-2.51441e-014	-2.61893e-014	-2.83288e-014	-1.87524e-014	-2.0113e-014	-1.06188e-014	-1.98513e-014	-2.49558e-014	-1.72875e-014	-2.81492e-014	-2.28536e-014	-2.48888e-014	-2.79842e-014	-1.87128e-014
-1.48835e-014	-2.3024e-014	-1.36625e-014	-1.95045e-014	-1.83901e-014	-1.35753e-014	-1.245e-014	-2.1517e-014	-2.76444e-014	-3.01627e-014	-2.99346e-014	-2.5449e-014	-2.64351e-014	-2.86453e-014	-1.86373e-014	-1.99022e-014	-1.02522e-014	-2.00254e-014	-2.51249e-014	-1.69518e-014	-2.85944e-014	-2.28761e-014	-2.52004e-014	-2.81876e-014	-1.88252e-014
-1.48895e-014	-2.30707e-014	-1.35145e-014	-1.93938e-014	-1.80559e-014	-1.3756e-014	-1.23766e-014	-2.15334e-014	-2.81437e-014	-3.03028e-014	-3.02015e-014	-2.57141e-014	-2.6651e-014	-2.89195e-014	-1.84804e-014	-1.96306e-014	-9.86933e-015	-2.01765e-014	-2.52635e-014	-1.6602e-014	-2.90104e-014	-2.28774e-014	-2.55063e-014	-2.83763e-014	-1.89197e-014
-1.48718e-014	-2.3096e-014	-1.33584e-014	-1.92237e-014	-1.76773e-014	-1.38849e-014	-1.22708e-014	-2.15072e-014	-2.86124e-014	-3.04018e-014	-3.0434e-014	-2.59385e-014	-2.68364e-014	-2.91505e-014	-1.82842e-014	-1.93e-014	-9.47398e-015	-2.03042e-014	-2.53725e-014	-1.62417e-014	-2.93959e-014	-2.28604e-014	-2.58063e-014	-2.85507e-014	-1.8998e-014
-1.483e-014	-2.31007e-014	-1.31946e-014	-1.89958e-014	-1.72586e-014	-1.39618e-014	-1.21344e-014	-2.14406e-014	-2.90495e-014	-3.04608e-014	-3.06313e-014	-2.61234e-014	-2.69909e-014	-2.93377e-014	-1.80509e-014	-1.89123e-014	-9.06975e-015	-2.04087e-014	-2.54531e-014	-1.58749e-014	-2.97493e-014	-2.28282e-014	-2.61005e-014	-2.87106e-014	-1.90619e-014
-1.47637e-014	-2.30852e-014	-1.30239e-014	-1.87126e-014	-1.68037e-014	-1.39874e-014	-1.19701e-014	-2.13357e-014	-2.94544e-014	-3.04809e-014	-3.07932e-014	-2.62694e-014	-2.71144e-014	-2.9481e-014	-1.77834e-014	-1.84703e-014	-8.66018e-015	-2.04905e-014	-2.5507e-014	-1.55059e-014	-3.00695e-014	-2.27836e-014	-2.6389e-014	-2.88558e-014	-1.91131e-014
-1.46724e-014	-2.30501e-014	-1.28478e-014	-1.8377e-014	-1.63172e-014	-1.39629e-014	-1.17802e-014	-2.11953e-014	-2.98261e-014	-3.04638e-014	-3.09197e-014	-2.63783e-014	-2.72068e-014	-2.958e-014	-1.74842e-014	-1.79772e-014	-8.24988e-015	-2.05503e-014	-2.55362e-014	-1.51398e-014	-3.03558e-014	-2.27306e-014	-2.66714e-014	-2.89865e-014	-1.91541e-014
-1.45559e-014	-2.29965e-014	-1.26675e-014	-1.7992e-014	-1.58035e-014	-1.38896e-014	-1.15669e-014	-2.10215e-014	-3.01634e-014	-3.04115e-014	-3.10109e-014	-2.64511e-014	-2.72686e-014	-2.96356e-014	-1.71566e-014	-1.74368e-014	-7.84318e-015	-2.05886e-014	-2.55431e-014	-1.47807e-014	-3.06075e-014	-2.26726e-014	-2.69479e-014	-2.91028e-014	-1.91868e-014
-1.44145e-014	-2.29252e-014	-1.24833e-014	-1.75613e-014	-1.52679e-014	-1.37688e-014	-1.13331e-014	-2.08176e-014	-3.04658e-014	-3.03258e-014	-3.10677e-014	-2.64893e-014	-2.73008e-014	-2.96489e-014	-1.68034e-014	-1.6854e-014	-7.44419e-015	-2.06064e-014	-2.55295e-014	-1.44329e-014	-3.08244e-014	-2.26129e-014	-2.72181e-014	-2.92051e-014	-1.92131e-014
-1.42488e-014	-2.28373e-014	-1.22956e-014	-1.70896e-014	-1.47151e-014	-1.3603e-014	-1.1082e-014	-2.05861e-014	-3.07332e-014	-3.02095e-014	-3.10905e-014	-2.64957e-014	-2.73033e-014	-2.96207e-014	-1.64275e-014	-1.62334e-014	-7.05749e-015	-2.06047e-014	-2.54983e-014	-1.41007e-014	-3.10066e-014	-2.25549e-014	-2.74822e-014	-2.92938e-014	-1.92347e-014
-1.40598e-014	-2.2734e-014	-1.21051e-014	-1.65811e-014	-1.41504e-014	-1.33944e-014	-1.08162e-014	-2.03296e-014	-3.09654e-014	-3.00651e-014	-3.10805e-014	-2.64724e-014	-2.72766e-014	-2.95518e-014	-1.6032e-014	-1.55804e-014	-6.68658e-015	-2.05853e-014	-2.54518e-014	-1.37885e-014	-3.11548e-014	-2.2502e-014	-2.77398e-014	-2.93694e-014	-1.92544e-014
-1.38482e-014	-2.26167e-014	-1.19121e-014	-1.60402e-014	-1.35792e-014	-1.31459e-014	-1.05387e-014	-2.00516e-014	-3.11628e-014	-2.98956e-014	-3.10386e-014	-2.64218e-014	-2.72219e-014	-2.9443e-014	-1.56198e-014	-1.49002e-014	-6.33581e-015	-2.05493e-014	-2.53922e-014	-1.35004e-014	-3.12698e-014	-2.24578e-014	-2.79908e-014	-2.94317e-014	-1.92743e-014
-1.36156e-014	-2.24868e-014	-1.1717e-014	-1.54726e-014	-1.30063e-014	-1.28606e-014	-1.02528e-014	-1.97556e-014	-3.13259e-014	-2.97041e-014	-3.09663e-014	-2.63464e-014	-2.71406e-014	-2.92959e-014	-1.5194e-014	-1.41987e-014	-6.00877e-015	-2.04989e-014	-2.53215e-014	-1.324e-014	-3.13529e-014	-2.24254e-014	-2.82348e-014	-2.94811e-014	-1.92975e-014
-1.33635e-014	-2.2346e-014	-1.15197e-014	-1.48832e-014	-1.24369e-014	-1.25416e-014	-9.96146e-015	-1.9445e-014	-3.14554e-014	-2.94937e-014	-3.08651e-014	-2.62496e-014	-2.70342e-014	-2.91128e-014	-1.47574e-014	-1.34814e-014	-5.70913e-015	-2.04354e-014	-2.52421e-014	-1.30108e-014	-3.14059e-014	-2.24076e-014	-2.84719e-014	-2.95178e-014	-1.93258e-014
-1.30931e-014	-2.2195e-014	-1.13208e-014	-1.42775e-014	-1.18762e-014	-1.21925e-014	-9.66813e-015	-1.91231e-014	-3.15521e-014	-2.92676e-014	-3.0737e-014	-2.61349e-014	-2.6905e-014	-2.88965e-014	-1.43127e-014	-1.27543e-014	-5.44002e-015	-2.03613e-014	-2.51565e-014	-1.28163e-014	-3.14306e-014	-2.24069e-014	-2.87018e-014	-2.95422e-014	-1.93606e-014
-1.2806e-014	-2.20354e-014	-1.11202e-014	-1.36609e-014	-1.13285e-014	-1.18175e-014	-9.37607e-015	-1.87924e-014	-3.1616e-014	-2.90291e-014	-3.05849e-014	-2.60067e-014	-2.67547e-014	-2.86489e-014	-1.38625e-014	-1.20234e-014	-5.20407e-015	-2.02785e-014	-2.50673e-014	-1.2659e-014	-3.14285e-014	-2.24259e-014	-2.89236e-014	-2.95545e-014	-1.94036e-014
-1.25041e-014	-2.18683e-014	-1.09186e-014	-1.30388e-014	-1.07977e-014	-1.142e-014	-9.08875e-015	-1.84559e-014	-3.1649e-014	-2.87817e-014	-3.04106e-014	-2.58685e-014	-2.65851e-014	-2.83728e-014	-1.34099e-014	-1.12951e-014	-5.00354e-015	-2.01893e-014	-2.49763e-014	-1.2542e-014	-3.14014e-014	-2.24661e-014	-2.91365e-014	-2.95555e-014	-1.94564e-014
-1.21896e-014	-2.16948e-014	-1.07158e-014	-1.2416e-014	-1.02878e-014	-1.10037e-014	-8.80852e-015	-1.81171e-014	-3.16527e-014	-2.85281e-014	-3.02165e-014	-2.57244e-014	-2.63985e-014	-2.80707e-014	-1.29579e-014	-1.05749e-014	-4.84069e-015	-2.00968e-014	-2.48855e-014	-1.24676e-014	-3.1352e-014	-2.25287e-014	-2.93404e-014	-2.95453e-014	-1.95198e-014
-1.18639e-014	-2.15162e-014	-1.05111e-014	-1.17979e-014	-9.80245e-015	-1.05732e-014	-8.5384e-015	-1.77784e-014	-3.16287e-014	-2.82717e-014	-3.00045e-014	-2.5578e-014	-2.61967e-014	-2.77458e-014	-1.25086e-014	-9.8687e-015	-4.71717e-015	-2.00032e-014	-2.47972e-014	-1.24376e-014	-3.12824e-014	-2.26151e-014	-2.95346e-014	-2.95245e-014	-1.95949e-014
-1.15288e-014	-2.13339e-014	-1.03035e-014	-1.11899e-014	-9.34457e-015	-1.01321e-014	-8.28068e-015	-1.74423e-014	-3.15786e-014	-2.80156e-014	-2.97779e-014	-2.54326e-014	-2.59821e-014	-2.74007e-014	-1.20646e-014	-9.18174e-015	-4.63408e-015	-1.99108e-014	-2.47132e-014	-1.24526e-014	-3.11949e-014	-2.27267e-014	-2.9718e-014	-2.94939e-014	-1.96824e-014
-1.11867e-014	-2.11483e-014	-1.00929e-014	-1.05961e-014	-8.91638e-015	-9.68435e-015	-8.03719e-015	-1.71114e-014	-3.1504e-014	-2.77625e-014	-2.95392e-014	-2.52917e-014	-2.57568e-014	-2.70385e-014	-1.1628e-014	-8.51844e-015	-4.59202e-015	-1.98217e-014	-2.46347e-014	-1.25134e-014	-3.10922e-014	-2.28637e-014	-2.98905e-014	-2.94537e-014	-1.97831e-014
-1.08391e-014	-2.09608e-014	-9.87907e-015	-1.00213e-014	-8.52039e-015	-9.2337e-015	-7.80937e-015	-1.67871e-014	-3.14065e-014	-2.7515e-014	-2.92908e-014	-2.51591e-014	-2.55225e-014	-2.66627e-014	-1.12008e-014	-7.8839e-015	-4.59109e-015	-1.97383e-014	-2.45634e-014	-1.2621e-014	-3.09769e-014	-2.30255e-014	-3.00512e-014	-2.94038e-014	-1.98968e-014
-1.04878e-014	-2.07718e-014	-9.66126e-015	-9.46963e-015	-8.15835e-015	-8.78521e-015	-7.5994e-015	-1.64711e-014	-3.12885e-014	-2.72758e-014	-2.90352e-014	-2.50374e-014	-2.52809e-014	-2.6276e-014	-1.07852e-014	-7.28233e-015	-4.63072e-015	-1.96628e-014	-2.45008e-014	-1.27748e-014	-3.0852e-014	-2.32118e-014	-3.01999e-014	-2.93449e-014	-2.00232e-014
-1.01351e-014	-2.05824e-014	-9.43892e-015	-8.9442e-015	-7.83129e-015	-8.34262e-015	-7.40896e-015	-1.61651e-014	-3.11519e-014	-2.70469e-014	-2.87746e-014	-2.49297e-014	-2.50341e-014	-2.58815e-014	-1.03829e-014	-6.71717e-015	-4.70968e-015	-1.95974e-014	-2.44478e-014	-1.29738e-014	-3.07196e-014	-2.34217e-014	-3.03364e-014	-2.92774e-014	-2.01623e-014
-9.78307e-015	-2.03934e-014	-9.21126e-015	-8.44824e-015	-7.53981e-015	-7.90891e-015	-7.23888e-015	-1.58712e-014	-3.0998e-014	-2.68305e-014	-2.85105e-014	-2.4839e-014	-2.47828e-014	-2.54817e-014	-9.99547e-015	-6.19169e-015	-4.82627e-015	-1.95441e-014	-2.44056e-014	-1.32168e-014	-3.05821e-014	-2.36538e-014	-3.0459e-014	-2.92017e-014	-2.03127e-014
-9.43319e-015	-2.02041e-014	-8.97768e-015	-7.98456e-015	-7.28332e-015	-7.48703e-015	-7.0901e-015	-1.55904e-014	-3.08286e-014	-2.66286e-014	-2.82454e-014	-2.4768e-014	-2.45285e-014	-2.50799e-014	-9.62412e-015	-5.70863e-015	-4.97908e-015	-1.95045e-014	-2.43744e-014	-1.35026e-014	-3.0443e-014	-2.39067e-014	-3.05681e-014	-2.91178e-014	-2.04733e-014
-9.08717e-015	-2.00153e-014	-8.73775e-015	-7.55523e-015	-7.06197e-015	-7.0802e-015	-6.96341e-015	-1.53229e-014	-3.06461e-014	-2.6443e-014	-2.7981e-014	-2.47193e-014	-2.42725e-014	-2.46794e-014	-9.2701e-015	-5.27078e-015	-5.16538e-015	-1.94805e-014	-2.43553e-014	-1.38282e-014	-3.03048e-014	-2.41778e-014	-3.06634e-014	-2.90264e-014	-2.06427e-014
-8.74623e-015	-1.98269e-014	-8.49083e-015	-7.16182e-015	-6.87432e-015	-6.69045e-015	-6.85824e-015	-1.5069e-014	-3.0452e-014	-2.6275e-014	-2.77194e-014	-2.46941e-014	-2.40161e-014	-2.42821e-014	-8.93508e-015	-4.87922e-015	-5.38277e-015	-1.94737e-014	-2.43485e-014	-1.41913e-014	-3.01691e-014	-2.44647e-014	-3.07445e-014	-2.89276e-014	-2.082e-014
-8.41146e-015	-1.96386e-014	-8.23609e-015	-6.80658e-015	-6.71936e-015	-6.3209e-015	-6.77472e-015	-1.48295e-014	-3.02483e-014	-2.61251e-014	-2.74617e-014	-2.46943e-014	-2.37602e-014	-2.38905e-014	-8.61995e-015	-4.53515e-015	-5.62753e-015	-1.94849e-014	-2.43532e-014	-1.45891e-014	-3.00371e-014	-2.47654e-014	-3.08115e-014	-2.88219e-014	-2.10038e-014
-8.08452e-015	-1.94506e-014	-7.97363e-015	-6.48958e-015	-6.59499e-015	-5.97348e-015	-6.71215e-015	-1.46043e-014	-3.00366e-014	-2.59949e-014	-2.72091e-014	-2.47208e-014	-2.35053e-014	-2.35068e-014	-8.32567e-015	-4.23929e-015	-5.89602e-015	-1.95145e-014	-2.43692e-014	-1.50182e-014	-2.99105e-014	-2.50761e-014	-3.08644e-014	-2.871e-014	-2.11923e-014
-7.7661e-015	-1.92625e-014	-7.70325e-015	-6.21086e-015	-6.49879e-015	-5.64929e-015	-6.66985e-015	-1.43923e-014	-2.98178e-014	-2.58847e-014	-2.69621e-014	-2.47748e-014	-2.32517e-014	-2.31332e-014	-8.05315e-015	-3.99131e-015	-6.18376e-015	-1.9563e-014	-2.43961e-014	-1.54742e-014	-2.97911e-014	-2.53943e-014	-3.09029e-014	-2.8592e-014	-2.13829e-014
-7.45698e-015	-1.90733e-014	-7.4245e-015	-5.97004e-015	-6.42822e-015	-5.34924e-015	-6.64613e-015	-1.4193e-014	-2.95933e-014	-2.57946e-014	-2.67216e-014	-2.48559e-014	-2.29993e-014	-2.27716e-014	-7.80279e-015	-3.79031e-015	-6.48683e-015	-1.96304e-014	-2.44324e-014	-1.59531e-014	-2.96804e-014	-2.57164e-014	-3.09278e-014	-2.84683e-014	-2.15739e-014
-7.1578e-015	-1.88827e-014	-7.13745e-015	-5.76641e-015	-6.38072e-015	-5.07446e-015	-6.63976e-015	-1.40053e-014	-2.93635e-014	-2.57241e-014	-2.6488e-014	-2.49639e-014	-2.27487e-014	-2.24237e-014	-7.57551e-015	-3.63448e-015	-6.80144e-015	-1.97173e-014	-2.44763e-014	-1.64506e-014	-2.95789e-014	-2.60397e-014	-3.09395e-014	-2.83398e-014	-2.17633e-014
-6.86898e-015	-1.86898e-014	-6.84213e-015	-5.59942e-015	-6.35295e-015	-4.82601e-015	-6.64871e-015	-1.38282e-014	-2.91289e-014	-2.56731e-014	-2.62618e-014	-2.50979e-014	-2.24997e-014	-2.20907e-014	-7.37162e-015	-3.5224e-015	-7.12245e-015	-1.98231e-014	-2.45267e-014	-1.69614e-014	-2.94872e-014	-2.63606e-014	-3.09385e-014	-2.82068e-014	-2.19491e-014
-6.59071e-015	-1.84942e-014	-6.53843e-015	-5.46693e-015	-6.34202e-015	-4.60321e-015	-6.67186e-015	-1.36606e-014	-2.88909e-014	-2.56409e-014	-2.60424e-014	-2.52566e-014	-2.22522e-014	-2.17735e-014	-7.19093e-015	-3.45232e-015	-7.44565e-015	-1.99466e-014	-2.4582e-014	-1.74809e-014	-2.94061e-014	-2.6675e-014	-3.09251e-014	-2.80695e-014	-2.21294e-014
-6.3227e-015	-1.82956e-014	-6.22676e-015	-5.36716e-015	-6.34451e-015	-4.40554e-015	-6.70686e-015	-1.35009e-014	-2.86499e-014	-2.56256e-014	-2.58287e-014	-2.54388e-014	-2.20048e-014	-2.14726e-014	-7.03322e-015	-3.42118e-015	-7.76623e-015	-2.00866e-014	-2.46397e-014	-1.80037e-014	-2.9335e-014	-2.69792e-014	-3.08999e-014	-2.79286e-014	-2.23018e-014
-6.0652e-015	-1.80928e-014	-5.90815e-015	-5.29795e-015	-6.3575e-015	-4.23218e-015	-6.75169e-015	-1.33476e-014	-2.84061e-014	-2.5626e-014	-2.56198e-014	-2.56421e-014	-2.1758e-014	-2.11887e-014	-6.89828e-015	-3.42558e-015	-8.07921e-015	-2.02416e-014	-2.46979e-014	-1.85247e-014	-2.9274e-014	-2.72699e-014	-3.08646e-014	-2.77848e-014	-2.24649e-014
-5.81789e-015	-1.78847e-014	-5.58315e-015	-5.25718e-015	-6.37769e-015	-4.08191e-015	-6.8045e-015	-1.31984e-014	-2.81599e-014	-2.56411e-014	-2.54153e-014	-2.58644e-014	-2.15104e-014	-2.09225e-014	-6.78644e-015	-3.46292e-015	-8.38012e-015	-2.04096e-014	-2.47543e-014	-1.90383e-014	-2.92223e-014	-2.75435e-014	-3.08197e-014	-2.76381e-014	-2.26176e-014
-5.58022e-015	-1.76703e-014	-5.25218e-015	-5.24245e-015	-6.40181e-015	-3.95399e-015	-6.86284e-015	-1.30524e-014	-2.79113e-014	-2.56692e-014	-2.52143e-014	-2.61032e-014	-2.12611e-014	-2.06733e-014	-6.69736e-015	-3.52933e-015	-8.66454e-015	-2.0589e-014	-2.48059e-014	-1.95391e-014	-2.91798e-014	-2.77971e-014	-3.07668e-014	-2.74892e-014	-2.27585e-014
-5.35167e-015	-1.74497e-014	-4.91556e-015	-5.25058e-015	-6.42593e-015	-3.84729e-015	-6.92415e-015	-1.29077e-014	-2.76599e-014	-2.57089e-014	-2.50153e-014	-2.63549e-014	-2.10092e-014	-2.04413e-014	-6.63014e-015	-3.62046e-015	-8.9282e-015	-2.07772e-014	-2.4851e-014	-2.00217e-014	-2.91458e-014	-2.80271e-014	-3.07079e-014	-2.73394e-014	-2.28863e-014
-5.13138e-015	-1.72213e-014	-4.57501e-015	-5.27841e-015	-6.4473e-015	-3.75969e-015	-6.98577e-015	-1.2762e-014	-2.74058e-014	-2.57585e-014	-2.4817e-014	-2.66165e-014	-2.07542e-014	-2.02262e-014	-6.58431e-015	-3.73171e-015	-9.16664e-015	-2.09716e-014	-2.48863e-014	-2.0481e-014	-2.91187e-014	-2.82309e-014	-3.06442e-014	-2.71898e-014	-2.30002e-014
-4.91855e-015	-1.69843e-014	-4.23133e-015	-5.32268e-015	-6.46281e-015	-3.68898e-015	-7.04515e-015	-1.2614e-014	-2.71491e-014	-2.58155e-014	-2.46182e-014	-2.68845e-014	-2.04953e-014	-2.00271e-014	-6.5588e-015	-3.85888e-015	-9.37509e-015	-2.11692e-014	-2.49094e-014	-2.09119e-014	-2.90976e-014	-2.84067e-014	-3.05774e-014	-2.7041e-014	-2.30994e-014
-4.71254e-015	-1.67384e-014	-3.88537e-015	-5.38003e-015	-6.46991e-015	-3.63344e-015	-7.10038e-015	-1.2462e-014	-2.68885e-014	-2.58776e-014	-2.44169e-014	-2.71548e-014	-2.02312e-014	-1.98435e-014	-6.5526e-015	-3.99739e-015	-9.55038e-015	-2.13669e-014	-2.49171e-014	-2.13099e-014	-2.90806e-014	-2.85519e-014	-3.05092e-014	-2.68938e-014	-2.31839e-014
-4.51179e-015	-1.64832e-014	-3.53856e-015	-5.44804e-015	-6.46579e-015	-3.59099e-015	-7.1484e-015	-1.23043e-014	-2.66237e-014	-2.59432e-014	-2.42115e-014	-2.74236e-014	-1.99608e-014	-1.96739e-014	-6.56414e-015	-4.14269e-015	-9.68961e-015	-2.1561e-014	-2.49077e-014	-2.16702e-014	-2.90662e-014	-2.86649e-014	-3.04402e-014	-2.67499e-014	-2.32533e-014
-4.3148e-015	-1.62186e-014	-3.19235e-015	-5.52321e-015	-6.44898e-015	-3.55929e-015	-7.18694e-015	-1.21387e-014	-2.63543e-014	-2.60102e-014	-2.40004e-014	-2.76866e-014	-1.96834e-014	-1.95169e-014	-6.59195e-015	-4.29081e-015	-9.78975e-015	-2.1748e-014	-2.48786e-014	-2.19891e-014	-2.9053e-014	-2.87441e-014	-3.03725e-014	-2.661e-014	-2.33082e-014
-4.12129e-015	-1.59446e-014	-2.84832e-015	-5.60252e-015	-6.4177e-015	-3.53506e-015	-7.21424e-015	-1.19638e-014	-2.60791e-014	-2.60758e-014	-2.37821e-014	-2.79399e-014	-1.93981e-014	-1.93712e-014	-6.63468e-015	-4.43733e-015	-9.84804e-015	-2.19248e-014	-2.48269e-014	-2.22626e-014	-2.90398e-014	-2.87877e-014	-3.03083e-014	-2.64751e-014	-2.3349e-014
-3.9299e-015	-1.56607e-014	-2.50802e-015	-5.68302e-015	-6.3707e-015	-3.5151e-015	-7.22798e-015	-1.1779e-014	-2.57978e-014	-2.61388e-014	-2.35557e-014	-2.81796e-014	-1.91042e-014	-1.92351e-014	-6.6905e-015	-4.57806e-015	-9.86239e-015	-2.20877e-014	-2.475e-014	-2.24872e-014	-2.90234e-014	-2.87948e-014	-3.0249e-014	-2.63462e-014	-2.33768e-014
-3.73908e-015	-1.53664e-014	-2.17251e-015	-5.76244e-015	-6.30666e-015	-3.49716e-015	-7.22664e-015	-1.15823e-014	-2.55091e-014	-2.61967e-014	-2.33194e-014	-2.84023e-014	-1.88009e-014	-1.91074e-014	-6.7572e-015	-4.70944e-015	-9.83067e-015	-2.22333e-014	-2.46456e-014	-2.26593e-014	-2.9002e-014	-2.87658e-014	-3.01959e-014	-2.62241e-014	-2.33919e-014
-3.54852e-015	-1.50618e-014	-1.84345e-015	-5.83816e-015	-6.22479e-015	-3.47895e-015	-7.20834e-015	-1.1373e-014	-2.5212e-014	-2.62471e-014	-2.30715e-014	-2.86042e-014	-1.84876e-014	-1.89867e-014	-6.83284e-015	-4.82718e-015	-9.75114e-015	-2.23581e-014	-2.45121e-014	-2.27759e-014	-2.89737e-014	-2.87003e-014	-3.01504e-014	-2.61098e-014	-2.33959e-014
-3.35727e-015	-1.47476e-014	-1.52256e-015	-5.90758e-015	-6.12435e-015	-3.45824e-015	-7.17194e-015	-1.11502e-014	-2.49061e-014	-2.6288e-014	-2.2811e-014	-2.87824e-014	-1.81639e-014	-1.88711e-014	-6.91537e-015	-4.92801e-015	-9.62262e-015	-2.24585e-014	-2.43474e-014	-2.28349e-014	-2.89361e-014	-2.85976e-014	-3.01139e-014	-2.6004e-014	-2.33901e-014
-3.16365e-015	-1.44251e-014	-1.21157e-015	-5.9684e-015	-6.00507e-015	-3.43217e-015	-7.11638e-015	-1.09138e-014	-2.459e-014	-2.63178e-014	-2.25372e-014	-2.89343e-014	-1.78293e-014	-1.8759e-014	-7.00259e-015	-5.00917e-015	-9.44495e-015	-2.25309e-014	-2.41493e-014	-2.28344e-014	-2.88878e-014	-2.84586e-014	-3.00871e-014	-2.59076e-014	-2.33764e-014
-2.96694e-015	-1.40947e-014	-9.11976e-016	-6.01816e-015	-5.86731e-015	-3.39916e-015	-7.04046e-015	-1.06628e-014	-2.42631e-014	-2.63356e-014	-2.2249e-014	-2.90563e-014	-1.74845e-014	-1.86485e-014	-7.09197e-015	-5.06809e-015	-9.21881e-015	-2.25721e-014	-2.39163e-014	-2.27737e-014	-2.88267e-014	-2.82846e-014	-3.00712e-014	-2.58218e-014	-2.33561e-014
-2.76648e-015	-1.37571e-014	-6.25352e-016	-6.05526e-015	-5.71174e-015	-3.35801e-015	-6.94311e-015	-1.03964e-014	-2.39251e-014	-2.63393e-014	-2.19466e-014	-2.9146e-014	-1.71287e-014	-1.85375e-014	-7.1804e-015	-5.10178e-015	-8.9436e-015	-2.25791e-014	-2.36471e-014	-2.26521e-014	-2.87511e-014	-2.80773e-014	-3.00672e-014	-2.57472e-014	-2.33313e-014
-2.56127e-015	-1.34134e-014	-3.53194e-016	-6.07819e-015	-5.53864e-015	-3.3063e-015	-6.82356e-015	-1.01143e-014	-2.3575e-014	-2.63275e-014	-2.16297e-014	-2.92011e-014	-1.67617e-014	-1.84248e-014	-7.26553e-015	-5.10867e-015	-8.62062e-015	-2.25493e-014	-2.33415e-014	-2.24694e-014	-2.86593e-014	-2.78381e-014	-3.00756e-014	-2.56844e-014	-2.33035e-014
-2.35115e-015	-1.30646e-014	-9.70353e-017	-6.08572e-015	-5.34903e-015	-3.2418e-015	-6.68115e-015	-9.81639e-015	-2.32127e-014	-2.6299e-014	-2.12982e-014	-2.92191e-014	-1.63845e-014	-1.83091e-014	-7.34467e-015	-5.08749e-015	-8.25145e-015	-2.24796e-014	-2.29989e-014	-2.22257e-014	-2.855e-014	-2.75688e-014	-3.00977e-014	-2.5634e-014	-2.3275e-014
-2.13614e-015	-1.27124e-014	1.42393e-016	-6.07679e-015	-5.14333e-015	-3.16308e-015	-6.51653e-015	-9.50328e-015	-2.28376e-014	-2.62523e-014	-2.0952e-014	-2.9199e-014	-1.59971e-014	-1.8189e-014	-7.41498e-015	-5.03676e-015	-7.83724e-015	-2.23673e-014	-2.26194e-014	-2.19219e-014	-2.84228e-014	-2.72723e-014	-3.01335e-014	-2.55968e-014	-2.32477e-014
-1.91613e-015	-1.2358e-014	3.64101e-016	-6.05088e-015	-4.92275e-015	-3.06874e-015	-6.33001e-015	-9.17573e-015	-2.24489e-014	-2.61862e-014	-2.05917e-014	-2.91402e-014	-1.55999e-014	-1.8063e-014	-7.47386e-015	-4.95576e-015	-7.37982e-015	-2.22104e-014	-2.22028e-014	-2.15598e-014	-2.82777e-014	-2.69508e-014	-3.01825e-014	-2.55733e-014	-2.32244e-014
-1.69104e-015	-1.20037e-014	5.66791e-016	-6.00731e-015	-4.68835e-015	-2.95779e-015	-6.12113e-015	-8.83398e-015	-2.20467e-014	-2.60999e-014	-2.0218e-014	-2.9042e-014	-1.51933e-014	-1.79303e-014	-7.51913e-015	-4.84446e-015	-6.88195e-015	-2.20073e-014	-2.17502e-014	-2.11416e-014	-2.8113e-014	-2.66066e-014	-3.02446e-014	-2.55633e-014	-2.32065e-014
-1.46143e-015	-1.16506e-014	7.48887e-016	-5.94486e-015	-4.44188e-015	-2.82897e-015	-5.89006e-015	-8.47861e-015	-2.16316e-014	-2.59932e-014	-1.98321e-014	-2.89045e-014	-1.47785e-014	-1.77898e-014	-7.54804e-015	-4.70295e-015	-6.34634e-015	-2.17568e-014	-2.1263e-014	-2.06694e-014	-2.7928e-014	-2.62426e-014	-3.03193e-014	-2.55669e-014	-2.31957e-014
-1.2276e-015	-1.13009e-014	9.09965e-016	-5.86295e-015	-4.18438e-015	-2.6822e-015	-5.63721e-015	-8.1101e-015	-2.12028e-014	-2.58653e-014	-1.94351e-014	-2.87275e-014	-1.43568e-014	-1.76406e-014	-7.55731e-015	-4.53172e-015	-5.77642e-015	-2.14582e-014	-2.07417e-014	-2.01462e-014	-2.77226e-014	-2.58615e-014	-3.0406e-014	-2.55841e-014	-2.31936e-014
-9.90257e-016	-1.0957e-014	1.04869e-015	-5.76198e-015	-3.91722e-015	-2.51764e-015	-5.3634e-015	-7.72901e-015	-2.07611e-014	-2.57161e-014	-1.90293e-014	-2.85121e-014	-1.39289e-014	-1.74822e-014	-7.54447e-015	-4.33087e-015	-5.1752e-015	-2.11114e-014	-2.01881e-014	-1.95753e-014	-2.74968e-014	-2.54658e-014	-3.05041e-014	-2.56147e-014	-2.32012e-014
-7.49757e-016	-1.06204e-014	1.16425e-015	-5.64217e-015	-3.64178e-015	-2.33502e-015	-5.06958e-015	-7.3372e-015	-2.03071e-014	-2.55452e-014	-1.86165e-014	-2.82601e-014	-1.34965e-014	-1.73146e-014	-7.50762e-015	-4.10217e-015	-4.54564e-015	-2.07161e-014	-1.96042e-014	-1.89606e-014	-2.72505e-014	-2.50586e-014	-3.06128e-014	-2.56578e-014	-2.32198e-014
-5.06803e-016	-1.02927e-014	1.25645e-015	-5.50391e-015	-3.35914e-015	-2.13433e-015	-4.75679e-015	-6.93573e-015	-1.98418e-014	-2.53525e-014	-1.81984e-014	-2.79726e-014	-1.30608e-014	-1.7137e-014	-7.44473e-015	-3.84651e-015	-3.8917e-015	-2.0273e-014	-1.89928e-014	-1.83066e-014	-2.6984e-014	-2.46435e-014	-3.07307e-014	-2.57132e-014	-2.32508e-014
-2.62842e-016	-9.9763e-015	1.32511e-015	-5.34768e-015	-3.07058e-015	-1.91605e-015	-4.42638e-015	-6.52625e-015	-1.93661e-014	-2.51381e-014	-1.77766e-014	-2.76513e-014	-1.26231e-014	-1.695e-014	-7.35311e-015	-3.56551e-015	-3.21764e-015	-1.97824e-014	-1.83564e-014	-1.76186e-014	-2.66981e-014	-2.42233e-014	-3.08561e-014	-2.578e-014	-2.32948e-014
-1.86548e-017	-9.67359e-015	1.37032e-015	-5.17382e-015	-2.77756e-015	-1.68082e-015	-4.07984e-015	-6.10987e-015	-1.88814e-014	-2.49018e-014	-1.73534e-014	-2.72993e-014	-1.21849e-014	-1.67531e-014	-7.23132e-015	-3.26088e-015	-2.527e-015	-1.92463e-014	-1.76978e-014	-1.69014e-014	-2.63945e-014	-2.37999e-014	-3.09877e-014	-2.5857e-014	-2.33519e-014
2.24264e-016	-9.38626e-015	1.39206e-015	-4.98301e-015	-2.48114e-015	-1.42894e-015	-3.71793e-015	-5.68822e-015	-1.83886e-014	-2.4643e-014	-1.69314e-014	-2.69192e-014	-1.17478e-014	-1.65473e-014	-7.07773e-015	-2.93473e-015	-1.82315e-015	-1.86665e-014	-1.70205e-014	-1.616e-014	-2.60742e-014	-2.33764e-014	-3.11234e-014	-2.59436e-014	-2.34231e-014
4.64106e-016	-9.11557e-015	1.38998e-015	-4.77546e-015	-2.18208e-015	-1.16155e-015	-3.34198e-015	-5.26281e-015	-1.78889e-014	-2.43623e-014	-1.65132e-014	-2.65136e-014	-1.1313e-014	-1.63327e-014	-6.8903e-015	-2.589e-015	-1.10945e-015	-1.80449e-014	-1.63274e-014	-1.54001e-014	-2.57376e-014	-2.2956e-014	-3.12616e-014	-2.60377e-014	-2.35081e-014
6.98875e-016	-8.86301e-015	1.36424e-015	-4.55188e-015	-1.88098e-015	-8.80113e-016	-2.95294e-015	-4.83501e-015	-1.73836e-014	-2.40599e-014	-1.61002e-014	-2.60859e-014	-1.08816e-014	-1.61099e-014	-6.66779e-015	-2.22598e-015	-3.90157e-016	-1.73843e-014	-1.56226e-014	-1.46262e-014	-2.5386e-014	-2.25412e-014	-3.14004e-014	-2.61374e-014	-2.36068e-014
9.26915e-016	-8.63048e-015	1.31542e-015	-4.31295e-015	-1.57846e-015	-5.85414e-016	-2.55229e-015	-4.40594e-015	-1.68743e-014	-2.37358e-014	-1.5695e-014	-2.56402e-014	-1.04549e-014	-1.58799e-014	-6.40968e-015	-1.8483e-015	3.31489e-016	-1.66869e-014	-1.49098e-014	-1.38437e-014	-2.5021e-014	-2.21338e-014	-3.15373e-014	-2.62413e-014	-2.37185e-014
1.14715e-015	-8.41946e-015	1.24387e-015	-4.05948e-015	-1.27518e-015	-2.79455e-016	-2.14123e-015	-3.97768e-015	-1.63623e-014	-2.33904e-014	-1.52998e-014	-2.51804e-014	-1.0034e-014	-1.56438e-014	-6.11566e-015	-1.45793e-015	1.05227e-015	-1.59564e-014	-1.41923e-014	-1.30579e-014	-2.46444e-014	-2.17359e-014	-3.167e-014	-2.63479e-014	-2.3842e-014
1.35751e-015	-8.23122e-015	1.1508e-015	-3.79176e-015	-9.70974e-016	3.70161e-017	-1.72101e-015	-3.55242e-015	-1.58496e-014	-2.30244e-014	-1.49169e-014	-2.47101e-014	-9.61999e-015	-1.54029e-014	-5.78606e-015	-1.05723e-015	1.76832e-015	-1.51964e-014	-1.34751e-014	-1.22741e-014	-2.42581e-014	-2.13494e-014	-3.1796e-014	-2.64551e-014	-2.39764e-014
1.55591e-015	-8.06613e-015	1.03728e-015	-3.51077e-015	-6.65804e-016	3.63282e-016	-1.29263e-015	-3.13112e-015	-1.53379e-014	-2.26384e-014	-1.45481e-014	-2.42328e-014	-9.21462e-015	-1.5158e-014	-5.42071e-015	-6.48805e-016	2.4765e-015	-1.44102e-014	-1.27627e-014	-1.14975e-014	-2.38639e-014	-2.09753e-014	-3.19134e-014	-2.65611e-014	-2.41203e-014
1.74068e-015	-7.92529e-015	9.0408e-016	-3.21741e-015	-3.59803e-016	6.97322e-016	-8.5796e-016	-2.71524e-015	-1.48287e-014	-2.22322e-014	-1.4195e-014	-2.37519e-014	-8.81954e-015	-1.49106e-014	-5.02055e-015	-2.35071e-016	3.17391e-015	-1.36025e-014	-1.20582e-014	-1.07338e-014	-2.34631e-014	-2.0615e-014	-3.20196e-014	-2.66636e-014	-2.42718e-014
1.91049e-015	-7.80836e-015	7.52905e-016	-2.91213e-015	-5.30255e-017	1.03739e-015	-4.18338e-016	-2.30709e-015	-1.43233e-014	-2.18063e-014	-1.38596e-014	-2.32709e-014	-8.43527e-015	-1.46616e-014	-4.58594e-015	1.81626e-016	3.85828e-015	-1.27773e-014	-1.13647e-014	-9.98798e-015	-2.30582e-014	-2.02697e-014	-3.21123e-014	-2.67605e-014	-2.44296e-014
2.06359e-015	-7.71551e-015	5.85308e-016	-2.59569e-015	2.55357e-016	1.3816e-015	2.57156e-017	-1.90737e-015	-1.38227e-014	-2.1361e-014	-1.3543e-014	-2.27928e-014	-8.06248e-015	-1.44124e-014	-4.11827e-015	5.99187e-016	4.52747e-015	-1.19391e-014	-1.06863e-014	-9.26465e-015	-2.26506e-014	-1.99399e-014	-3.21894e-014	-2.68493e-014	-2.45917e-014
2.19846e-015	-7.64649e-015	4.02213e-016	-2.26933e-015	5.65827e-016	1.72855e-015	4.72845e-016	-1.51703e-015	-1.33291e-014	-2.08968e-014	-1.32465e-014	-2.23204e-014	-7.70191e-015	-1.41642e-014	-3.61826e-015	1.01603e-015	5.17863e-015	-1.10919e-014	-1.00268e-014	-8.56745e-015	-2.22413e-014	-1.96258e-014	-3.22488e-014	-2.69283e-014	-2.47563e-014
2.31359e-015	-7.60103e-015	2.05076e-016	-1.9342e-015	8.78647e-016	2.07614e-015	9.22385e-016	-1.13774e-015	-1.28436e-014	-2.0414e-014	-1.29706e-014	-2.18565e-014	-7.35424e-015	-1.39179e-014	-3.0882e-015	1.43073e-015	5.81007e-015	-1.02404e-014	-9.38955e-015	-7.90005e-015	-2.18323e-014	-1.93278e-014	-3.22885e-014	-2.69955e-014	-2.49207e-014
2.40738e-015	-7.5786e-015	-4.50451e-018	-1.59086e-015	1.19378e-015	2.42351e-015	1.37282e-015	-7.70192e-016	-1.23667e-014	-1.99122e-014	-1.27159e-014	-2.1403e-014	-7.01942e-015	-1.36753e-014	-2.53076e-015	1.84139e-015	6.42074e-015	-9.38823e-015	-8.77785e-015	-7.26658e-015	-2.14248e-014	-1.90456e-014	-3.23065e-014	-2.70482e-014	-2.50826e-014
2.47886e-015	-7.57762e-015	-2.24895e-016	-1.24012e-015	1.51221e-015	2.76954e-015	1.82372e-015	-4.15223e-016	-1.19006e-014	-1.93925e-014	-1.24822e-014	-2.09621e-014	-6.69751e-015	-1.34374e-014	-1.94891e-015	2.24659e-015	7.0093e-015	-8.54006e-015	-8.19353e-015	-6.67027e-015	-2.10194e-014	-1.8779e-014	-3.23007e-014	-2.70844e-014	-2.52399e-014
2.52718e-015	-7.59711e-015	-4.53804e-016	-8.83073e-016	1.8341e-015	3.1132e-015	2.2738e-015	-7.38665e-017	-1.14459e-014	-1.88552e-014	-1.22692e-014	-2.05357e-014	-6.38895e-015	-1.32047e-014	-1.34491e-015	2.64517e-015	7.57429e-015	-7.70054e-015	-7.63892e-015	-6.11302e-015	-2.06176e-014	-1.85278e-014	-3.22696e-014	-2.71023e-014	-2.53902e-014
2.55148e-015	-7.63598e-015	-6.89247e-016	-5.20372e-016	2.15965e-015	3.45308e-015	2.72191e-015	2.53418e-016	-1.10031e-014	-1.83005e-014	-1.20763e-014	-2.01251e-014	-6.09378e-015	-1.29771e-014	-7.21466e-016	3.03568e-015	8.11526e-015	-6.87313e-015	-7.1163e-015	-5.5968e-015	-2.0221e-014	-1.82911e-014	-3.22118e-014	-2.71e-014	-2.55306e-014
2.55117e-015	-7.69209e-015	-9.29561e-016	-1.5306e-016	2.48922e-015	3.78846e-015	3.16784e-015	5.66647e-016	-1.0573e-014	-1.77289e-014	-1.19027e-014	-1.97312e-014	-5.81191e-015	-1.27558e-014	-8.17316e-017	3.41737e-015	8.63163e-015	-6.06187e-015	-6.62713e-015	-5.12312e-015	-1.98301e-014	-1.80676e-014	-3.21259e-014	-2.70757e-014	-2.56593e-014
2.52549e-015	-7.76315e-015	-1.17279e-015	2.17304e-016	2.82324e-015	4.1188e-015	3.61079e-015	8.6503e-016	-1.01556e-014	-1.7141e-014	-1.17469e-014	-1.93542e-014	-5.54322e-015	-1.25414e-014	5.70561e-016	3.7901e-015	9.12284e-015	-5.27038e-015	-6.17258e-015	-4.69306e-015	-1.94448e-014	-1.78563e-014	-3.20111e-014	-2.70272e-014	-2.57738e-014
2.47474e-015	-7.84685e-015	-1.4163e-015	5.90209e-016	3.16147e-015	4.44293e-015	4.05013e-015	1.14826e-015	-9.75102e-015	-1.65372e-014	-1.16075e-014	-1.89937e-014	-5.28757e-015	-1.23342e-014	1.23174e-015	4.15297e-015	9.58933e-015	-4.50162e-015	-5.75322e-015	-4.30699e-015	-1.90657e-014	-1.76546e-014	-3.18666e-014	-2.6953e-014	-2.58717e-014
2.39957e-015	-7.94047e-015	-1.65814e-015	9.64714e-016	3.50455e-015	4.75993e-015	4.48566e-015	1.41617e-015	-9.35961e-015	-1.59178e-014	-1.14829e-014	-1.86486e-014	-5.04441e-015	-1.21338e-014	1.89842e-015	4.50578e-015	1.00314e-014	-3.75825e-015	-5.36963e-015	-3.96484e-015	-1.86926e-014	-1.74607e-014	-3.16918e-014	-2.68518e-014	-2.59513e-014
2.29987e-015	-8.0417e-015	-1.89611e-015	1.34007e-015	3.85184e-015	5.06935e-015	4.91668e-015	1.66861e-015	-8.98115e-015	-1.52835e-014	-1.13713e-014	-1.83185e-014	-4.81336e-015	-1.19401e-014	2.56713e-015	4.84821e-015	1.04492e-014	-3.04321e-015	-5.02147e-015	-3.66557e-015	-1.83253e-014	-1.72734e-014	-3.14861e-014	-2.67227e-014	-2.6011e-014
2.17641e-015	-8.14772e-015	-2.12806e-015	1.71571e-015	4.20353e-015	5.37148e-015	5.34267e-015	1.90519e-015	-8.61543e-015	-1.46342e-014	-1.12692e-014	-1.80024e-014	-4.59373e-015	-1.17527e-014	3.23371e-015	5.18033e-015	1.08435e-014	-2.3583e-015	-4.70751e-015	-3.40873e-015	-1.79634e-014	-1.70908e-014	-3.12491e-014	-2.65645e-014	-2.60491e-014
2.03082e-015	-8.25514e-015	-2.35144e-015	2.08987e-015	4.55912e-015	5.6661e-015	5.76378e-015	2.12608e-015	-8.26215e-015	-1.39714e-014	-1.11749e-014	-1.76982e-014	-4.3846e-015	-1.15712e-014	3.89432e-015	5.50272e-015	1.1215e-014	-1.70581e-015	-4.42643e-015	-3.1917e-015	-1.76063e-014	-1.69106e-014	-3.09806e-014	-2.63765e-014	-2.60639e-014
1.86439e-015	-8.36166e-015	-2.56406e-015	2.46119e-015	4.9183e-015	5.95353e-015	6.17936e-015	2.33209e-015	-7.9201e-015	-1.32959e-014	-1.10857e-014	-1.74036e-014	-4.18516e-015	-1.13949e-014	4.54562e-015	5.81571e-015	1.15649e-014	-1.08703e-015	-4.17658e-015	-3.0122e-015	-1.7253e-014	-1.67314e-014	-3.06811e-014	-2.61581e-014	-2.60543e-014
1.67864e-015	-8.46417e-015	-2.76361e-015	2.82849e-015	5.27981e-015	6.23394e-015	6.58916e-015	2.52368e-015	-7.58839e-015	-1.26089e-014	-1.09984e-014	-1.7116e-014	-3.99413e-015	-1.12224e-014	5.18364e-015	6.11989e-015	1.18947e-014	-5.02339e-016	-3.95563e-015	-2.86812e-015	-1.69026e-014	-1.65514e-014	-3.03509e-014	-2.59096e-014	-2.60191e-014
1.47557e-015	-8.55918e-015	-2.94755e-015	3.19058e-015	5.64316e-015	6.50726e-015	6.99253e-015	2.70141e-015	-7.26682e-015	-1.19116e-014	-1.09099e-014	-1.68331e-014	-3.81012e-015	-1.10523e-014	5.80548e-015	6.4161e-015	1.22055e-014	4.73893e-017	-3.76113e-015	-2.75589e-015	-1.65533e-014	-1.63689e-014	-2.99912e-014	-2.56307e-014	-2.59581e-014
1.25756e-015	-8.64383e-015	-3.11426e-015	3.54621e-015	6.00736e-015	6.77397e-015	7.38985e-015	2.86573e-015	-6.95388e-015	-1.12047e-014	-1.08168e-014	-1.65521e-014	-3.63216e-015	-1.0883e-014	6.40752e-015	6.70475e-015	1.24989e-014	5.62907e-016	-3.59064e-015	-2.67212e-015	-1.6204e-014	-1.61818e-014	-2.96025e-014	-2.53218e-014	-2.58707e-014
1.02745e-015	-8.71487e-015	-3.26178e-015	3.89434e-015	6.37098e-015	7.03493e-015	7.78029e-015	3.01721e-015	-6.64825e-015	-1.04893e-014	-1.07166e-014	-1.62705e-014	-3.45911e-015	-1.07123e-014	6.98639e-015	6.98597e-015	1.27764e-014	1.04423e-015	-3.44054e-015	-2.61325e-015	-1.58531e-014	-1.59889e-014	-2.91852e-014	-2.49832e-014	-2.57573e-014
7.88102e-016	-8.76958e-015	-3.38839e-015	4.23384e-015	6.73293e-015	7.29055e-015	8.16368e-015	3.15667e-015	-6.34877e-015	-9.76698e-015	-1.06061e-014	-1.59846e-014	-3.28971e-015	-1.05393e-014	7.53994e-015	7.26012e-015	1.30391e-014	1.49191e-015	-3.30738e-015	-2.57574e-015	-1.54992e-014	-1.57891e-014	-2.87408e-014	-2.46161e-014	-2.56178e-014
5.42328e-016	-8.80495e-015	-3.49215e-015	4.56294e-015	7.09199e-015	7.54137e-015	8.5397e-015	3.2855e-015	-6.05386e-015	-9.03972e-015	-1.04825e-014	-1.56922e-014	-3.1227e-015	-1.03617e-014	8.06524e-015	7.52818e-015	1.32887e-014	1.90779e-015	-3.18742e-015	-2.55541e-015	-1.51411e-014	-1.55811e-014	-2.82708e-014	-2.4221e-014	-2.54521e-014
2.93397e-016	-8.81846e-015	-3.57132e-015	4.88016e-015	7.44684e-015	7.78757e-015	8.90842e-015	3.40462e-015	-5.76219e-015	-8.30927e-015	-1.03433e-014	-1.53906e-014	-2.95683e-015	-1.01773e-014	8.55985e-015	7.79085e-015	1.35273e-014	2.29346e-015	-3.07762e-015	-2.5472e-015	-1.47768e-014	-1.53643e-014	-2.77767e-014	-2.3799e-014	-2.5261e-014
4.47494e-017	-8.80893e-015	-3.62416e-015	5.18487e-015	7.79653e-015	8.02975e-015	9.26988e-015	3.51479e-015	-5.47275e-015	-7.57797e-015	-1.01856e-014	-1.50769e-014	-2.79056e-015	-9.9847e-015	9.02227e-015	8.04845e-015	1.37562e-014	2.65015e-015	-2.97432e-015	-2.54688e-015	-1.44052e-014	-1.51369e-014	-2.726e-014	-2.3352e-014	-2.50462e-014
-2.01133e-016	-8.77403e-015	-3.64951e-015	5.4753e-015	8.13928e-015	8.26837e-015	9.62339e-015	3.61682e-015	-5.18441e-015	-6.84774e-015	-1.00066e-014	-1.47483e-014	-2.62266e-015	-9.78191e-015	9.45034e-015	8.30131e-015	1.3977e-014	2.98033e-015	-2.87336e-015	-2.55016e-015	-1.40243e-014	-1.48993e-014	-2.6722e-014	-2.28816e-014	-2.48088e-014
-4.40936e-016	-8.7118e-015	-3.64619e-015	5.75067e-015	8.47339e-015	8.50369e-015	9.96799e-015	3.7114e-015	-4.89686e-015	-6.12062e-015	-9.80461e-015	-1.44024e-014	-2.45191e-015	-9.56703e-015	9.84241e-015	8.55041e-015	1.41907e-014	3.28647e-015	-2.77036e-015	-2.55251e-015	-1.36332e-014	-1.46506e-014	-2.6165e-014	-2.23894e-014	-2.45504e-014
-6.70392e-016	-8.62153e-015	-3.6138e-015	6.00998e-015	8.79733e-015	8.73655e-015	1.0304e-014	3.79921e-015	-4.60909e-015	-5.39932e-015	-9.57832e-015	-1.40369e-014	-2.27739e-015	-9.33759e-015	1.01983e-014	8.79558e-015	1.43989e-014	3.57107e-015	-2.66124e-015	-2.5494e-015	-1.323e-014	-1.43896e-014	-2.55912e-014	-2.18778e-014	-2.42728e-014
-8.86219e-016	-8.50198e-015	-3.55146e-015	6.25192e-015	9.11006e-015	8.96761e-015	1.06309e-014	3.88084e-015	-4.32023e-015	-4.68521e-015	-9.32652e-015	-1.36505e-014	-2.09811e-015	-9.09119e-015	1.05175e-014	9.03727e-015	1.46024e-014	3.83634e-015	-2.54256e-015	-2.53627e-015	-1.28142e-014	-1.41162e-014	-2.50027e-014	-2.13487e-014	-2.39782e-014
-1.08484e-015	-8.35174e-015	-3.45855e-015	6.47566e-015	9.40987e-015	9.19785e-015	1.09489e-014	3.95785e-015	-4.0302e-015	-3.98021e-015	-9.04851e-015	-1.32425e-014	-1.91256e-015	-8.82642e-015	1.08001e-014	9.27622e-015	1.48032e-014	4.08557e-015	-2.41023e-015	-2.50949e-015	-1.23848e-014	-1.38315e-014	-2.44011e-014	-2.08042e-014	-2.36685e-014
-1.26338e-015	-8.17077e-015	-3.33483e-015	6.68103e-015	9.69606e-015	9.4281e-015	1.12574e-014	4.0305e-015	-3.7374e-015	-3.28707e-015	-8.74304e-015	-1.28122e-014	-1.72048e-015	-8.54206e-015	1.10459e-014	9.51261e-015	1.50021e-014	4.32208e-015	-2.26121e-015	-2.46509e-015	-1.19409e-014	-1.35362e-014	-2.37883e-014	-2.0247e-014	-2.33454e-014
-1.41907e-015	-7.95867e-015	-3.18061e-015	6.86824e-015	9.96811e-015	9.65883e-015	1.15562e-014	4.09973e-015	-3.4412e-015	-2.60794e-015	-8.40995e-015	-1.23585e-014	-1.52154e-015	-8.2365e-015	1.12563e-014	9.74711e-015	1.51993e-014	4.54899e-015	-2.09238e-015	-2.39896e-015	-1.14815e-014	-1.32307e-014	-2.31672e-014	-1.96792e-014	-2.30119e-014
-1.54929e-015	-7.71557e-015	-2.99619e-015	7.03714e-015	1.02252e-014	9.8908e-015	1.18456e-014	4.16602e-015	-3.14175e-015	-1.94436e-015	-8.04908e-015	-1.18809e-014	-1.31481e-015	-7.90796e-015	1.14328e-014	9.9792e-015	1.53968e-014	4.7695e-015	-1.90117e-015	-2.3076e-015	-1.10055e-014	-1.2916e-014	-2.25401e-014	-1.91029e-014	-2.26703e-014
-1.65139e-015	-7.44233e-015	-2.78219e-015	7.1882e-015	1.04669e-014	1.01245e-014	1.21262e-014	4.22997e-015	-2.83867e-015	-1.29914e-015	-7.66168e-015	-1.13802e-014	-1.09972e-015	-7.55554e-015	1.15764e-014	1.02087e-014	1.55954e-014	4.98632e-015	-1.68499e-015	-2.1885e-015	-1.05126e-014	-1.25925e-014	-2.19092e-014	-1.85204e-014	-2.23227e-014
-1.72291e-015	-7.13908e-015	-2.53973e-015	7.32145e-015	1.06931e-014	1.03606e-014	1.23982e-014	4.29203e-015	-2.53233e-015	-6.74295e-016	-7.24878e-015	-1.0857e-014	-8.76167e-016	-7.17852e-015	1.16889e-014	1.04352e-014	1.57964e-014	5.20279e-015	-1.44125e-015	-2.03975e-015	-1.00023e-014	-1.2261e-014	-2.12771e-014	-1.79349e-014	-2.19713e-014
-1.76199e-015	-6.80793e-015	-2.27007e-015	7.43728e-015	1.09041e-014	1.06003e-014	1.26618e-014	4.35275e-015	-2.22328e-015	-7.17165e-017	-6.81132e-015	-1.03123e-014	-6.43809e-016	-6.77595e-015	1.17725e-014	1.06585e-014	1.6e-014	5.42154e-015	-1.16875e-015	-1.85918e-015	-9.47519e-015	-1.19232e-014	-2.06464e-014	-1.73483e-014	-2.16187e-014
-1.76605e-015	-6.45005e-015	-1.97427e-015	7.53657e-015	1.10989e-014	1.08434e-014	1.29176e-014	4.41297e-015	-1.91125e-015	5.06823e-016	-6.35116e-015	-9.74771e-015	-4.03125e-016	-6.34746e-015	1.18294e-014	1.08791e-014	1.62069e-014	5.64473e-015	-8.66749e-016	-1.64555e-015	-8.93189e-015	-1.15811e-014	-2.00192e-014	-1.67632e-014	-2.12673e-014
-1.7336e-015	-6.0669e-015	-1.65381e-015	7.62069e-015	1.12783e-014	1.10899e-014	1.31651e-014	4.47271e-015	-1.5974e-015	1.05959e-015	-5.87049e-015	-9.16549e-015	-1.54302e-016	-5.89349e-015	1.18621e-014	1.10963e-014	1.64177e-014	5.87467e-015	-5.34565e-016	-1.39711e-015	-8.37309e-015	-1.12368e-014	-1.93978e-014	-1.61821e-014	-2.09197e-014
-1.66392e-015	-5.66076e-015	-1.31082e-015	7.69048e-015	1.14431e-014	1.13399e-014	1.34052e-014	4.53214e-015	-1.28271e-015	1.58543e-015	-5.37227e-015	-8.56815e-015	1.0256e-016	-5.41415e-015	1.18734e-014	1.13091e-014	1.66331e-014	6.11371e-015	-1.71764e-016	-1.11311e-015	-7.80022e-015	-1.08922e-014	-1.87844e-014	-1.56073e-014	-2.05779e-014
-1.55658e-015	-5.23449e-015	-9.47818e-016	7.74733e-015	1.15948e-014	1.15946e-014	1.36387e-014	4.59217e-015	-9.68066e-016	2.08282e-015	-4.85893e-015	-7.95847e-015	3.67534e-016	-4.91013e-015	1.18667e-014	1.15173e-014	1.6853e-014	6.36354e-015	2.21023e-016	-7.945e-016	-7.21453e-015	-1.05493e-014	-1.81816e-014	-1.50405e-014	-2.02443e-014
-1.41159e-015	-4.79083e-015	-5.6683e-016	7.79271e-015	1.17344e-014	1.1854e-014	1.38662e-014	4.65286e-015	-6.5466e-016	2.55104e-015	-4.33333e-015	-7.33982e-015	6.40331e-016	-4.382e-015	1.18446e-014	1.17208e-014	1.70773e-014	6.62553e-015	6.43135e-016	-4.4102e-016	-6.6172e-015	-1.02099e-014	-1.75917e-014	-1.44838e-014	-1.992e-014
-1.22905e-015	-4.33251e-015	-1.71063e-016	7.8285e-015	1.18624e-014	1.21185e-014	1.4088e-014	4.71416e-015	-3.43381e-016	2.98918e-015	-3.79865e-015	-6.71623e-015	9.20548e-016	-3.83074e-015	1.18104e-014	1.19192e-014	1.73063e-014	6.9009e-015	1.09267e-015	-5.4138e-017	-6.00967e-015	-9.8767e-015	-1.70166e-014	-1.39393e-014	-1.96062e-014
-1.01007e-015	-3.86184e-015	2.3686e-016	7.8569e-015	1.19805e-014	1.2388e-014	1.43044e-014	4.77618e-015	-3.52656e-017	3.39704e-015	-3.25757e-015	-6.09055e-015	1.20704e-015	-3.25781e-015	1.17676e-014	1.21122e-014	1.75395e-014	7.19046e-015	1.56732e-015	3.64593e-016	-5.39426e-015	-9.55199e-015	-1.64584e-014	-1.34089e-014	-1.93049e-014
-7.56243e-016	-3.38227e-015	6.53485e-016	7.87971e-015	1.20902e-014	1.26629e-014	1.45161e-014	4.83888e-015	2.68272e-016	3.77408e-015	-2.71376e-015	-5.46638e-015	1.49968e-015	-2.66476e-015	1.17196e-014	1.22992e-014	1.77767e-014	7.49509e-015	2.06493e-015	8.13171e-016	-4.7735e-015	-9.23767e-015	-1.59189e-014	-1.28937e-014	-1.90175e-014
-4.69059e-016	-2.89765e-015	1.0759e-015	7.89854e-015	1.21929e-014	1.29425e-014	1.47242e-014	4.90224e-015	5.65704e-016	4.11984e-015	-2.17128e-015	-4.84757e-015	1.79792e-015	-2.05359e-015	1.16688e-014	1.24798e-014	1.8018e-014	7.81479e-015	2.58253e-015	1.28905e-015	-4.15015e-015	-8.93623e-015	-1.54001e-014	-1.23944e-014	-1.87451e-014
-1.50608e-016	-2.41105e-015	1.50056e-015	7.91593e-015	1.22906e-014	1.32263e-014	1.49294e-014	4.96572e-015	8.55921e-016	4.43495e-015	-1.63321e-015	-4.23788e-015	2.10047e-015	-1.42704e-015	1.16182e-014	1.26535e-014	1.82635e-014	8.14892e-015	3.11631e-015	1.78958e-015	-3.5259e-015	-8.64965e-015	-1.49037e-014	-1.19123e-014	-1.84884e-014
1.96535e-016	-1.92523e-015	1.92395e-015	7.93379e-015	1.23853e-014	1.35138e-014	1.51321e-014	5.02953e-015	1.13818e-015	4.72e-015	-1.10309e-015	-3.64161e-015	2.40627e-015	-7.87333e-016	1.15707e-014	1.28194e-014	1.8513e-014	8.49712e-015	3.66322e-015	2.31204e-015	-2.90386e-015	-8.38005e-015	-1.44309e-014	-1.14483e-014	-1.82479e-014
5.68749e-016	-1.44378e-015	2.3422e-015	7.95454e-015	1.24787e-014	1.38049e-014	1.53336e-014	5.09356e-015	1.41039e-015	4.97577e-015	-5.84151e-016	-3.06228e-015	2.71424e-015	-1.37083e-016	1.1529e-014	1.29774e-014	1.87655e-014	8.85817e-015	4.21937e-015	2.85329e-015	-2.2865e-015	-8.12949e-015	-1.3984e-014	-1.10034e-014	-1.80236e-014
9.62546e-016	-9.69464e-016	2.75152e-015	7.97974e-015	1.25721e-014	1.41002e-014	1.55344e-014	5.15818e-015	1.6709e-015	5.20361e-015	-7.98215e-017	-2.50268e-015	3.0233e-015	5.21545e-016	1.14954e-014	1.31274e-014	1.90206e-014	9.23069e-015	4.78039e-015	3.40913e-015	-1.67631e-015	-7.89957e-015	-1.35637e-014	-1.05788e-014	-1.78164e-014
1.37392e-015	-5.04877e-016	3.14814e-015	8.01137e-015	1.26673e-014	1.43994e-014	1.57353e-014	5.22296e-015	1.9196e-015	5.40538e-015	4.06872e-016	-1.96609e-015	3.33225e-015	1.18549e-015	1.14729e-014	1.3269e-014	1.92768e-014	9.61328e-015	5.34291e-015	3.9754e-015	-1.07627e-015	-7.69194e-015	-1.31718e-014	-1.01751e-014	-1.76266e-014
1.79928e-015	-5.36548e-017	3.52849e-015	8.05216e-015	1.27658e-014	1.47019e-014	1.59371e-014	5.28803e-015	2.15477e-015	5.58249e-015	8.73965e-016	-1.45566e-015	3.64e-015	1.85143e-015	1.14631e-014	1.34013e-014	1.95337e-014	1.00047e-014	5.902e-015	4.54843e-015	-4.8878e-016	-7.50749e-015	-1.2809e-014	-9.79164e-015	-1.74538e-014
2.23339e-015	3.82443e-016	3.8894e-015	8.10413e-015	1.28686e-014	1.50071e-014	1.61413e-014	5.35408e-015	2.37647e-015	5.73746e-015	1.31923e-015	-9.7395e-016	3.94543e-015	2.51652e-015	1.14671e-014	1.3524e-014	1.97907e-014	1.04037e-014	6.45288e-015	5.12403e-015	8.41729e-017	-7.34741e-015	-1.24757e-014	-9.42849e-015	-1.72973e-014
2.67159e-015	8.01079e-016	4.22735e-015	8.16943e-015	1.29775e-014	1.53148e-014	1.63489e-014	5.42148e-015	2.58418e-015	5.87219e-015	1.74062e-015	-5.22784e-016	4.24768e-015	3.17815e-015	1.14866e-014	1.36367e-014	2.00468e-014	1.08083e-014	6.99119e-015	5.69731e-015	6.40209e-016	-7.2129e-015	-1.2173e-014	-9.0863e-015	-1.7156e-014
3.10961e-015	1.19992e-015	4.53913e-015	8.24955e-015	1.30934e-014	1.56243e-014	1.65598e-014	5.49011e-015	2.77783e-015	5.98918e-015	2.13676e-015	-1.04662e-016	4.54605e-015	3.83355e-015	1.15224e-014	1.37398e-014	2.03008e-014	1.1216e-014	7.51212e-015	6.26389e-015	1.17651e-015	-7.10468e-015	-1.19014e-014	-8.76447e-015	-1.70284e-014
3.5429e-015	1.5767e-015	4.82202e-015	8.34571e-015	1.32169e-014	1.59348e-014	1.67742e-014	5.56014e-015	2.95698e-015	6.09082e-015	2.50662e-015	2.7893e-016	4.83899e-015	4.47966e-015	1.15749e-014	1.38327e-014	2.05518e-014	1.16243e-014	8.01166e-015	6.81907e-015	1.69139e-015	-7.02351e-015	-1.16613e-014	-8.46258e-015	-1.69138e-014
3.96665e-015	1.9299e-015	5.07274e-015	8.45836e-015	1.33488e-014	1.62457e-014	1.69929e-014	5.63219e-015	3.12194e-015	6.17974e-015	2.8492e-015	6.2714e-016	5.12601e-015	5.11401e-015	1.16443e-014	1.3915e-014	2.07996e-014	1.20317e-014	8.48585e-015	7.35897e-015	2.18192e-015	-6.96948e-015	-1.14525e-014	-8.18073e-015	-1.68114e-014
4.3756e-015	2.2587e-015	5.28919e-015	8.58842e-015	1.3489e-014	1.65559e-014	1.72163e-014	5.70683e-015	3.27289e-015	6.25847e-015	3.16424e-015	9.40181e-016	5.40674e-015	5.73365e-015	1.1731e-014	1.39866e-014	2.10423e-014	1.24357e-014	8.93056e-015	7.87892e-015	2.64675e-015	-6.94339e-015	-1.12746e-014	-7.91822e-015	-1.67196e-014
4.76502e-015	2.56165e-015	5.46815e-015	8.73656e-015	1.36378e-014	1.68649e-014	1.74444e-014	5.78431e-015	3.4102e-015	6.33032e-015	3.45219e-015	1.21876e-015	5.68038e-015	6.33644e-015	1.18345e-014	1.40477e-014	2.12799e-014	1.28337e-014	9.34137e-015	8.37438e-015	3.08412e-015	-6.94485e-015	-1.11276e-014	-7.67441e-015	-1.66375e-014
5.13014e-015	2.83833e-015	5.60775e-015	8.90229e-015	1.37939e-014	1.71716e-014	1.76773e-014	5.8657e-015	3.53498e-015	6.39791e-015	3.71397e-015	1.4631e-015	5.94576e-015	6.92063e-015	1.19537e-014	1.40979e-014	2.1511e-014	1.32228e-014	9.7158e-015	8.84212e-015	3.49275e-015	-6.97283e-015	-1.1011e-014	-7.44846e-015	-1.65639e-014
5.46742e-015	3.08857e-015	5.70615e-015	9.08518e-015	1.39569e-014	1.74742e-014	1.79146e-014	5.9523e-015	3.64842e-015	6.4639e-015	3.95053e-015	1.67474e-015	6.20277e-015	7.484e-015	1.20874e-014	1.41373e-014	2.17347e-014	1.36009e-014	1.00508e-014	9.2783e-015	3.87166e-015	-7.02665e-015	-1.09245e-014	-7.23958e-015	-1.64965e-014
5.77244e-015	3.31261e-015	5.76215e-015	9.28498e-015	1.41259e-014	1.77719e-014	1.8156e-014	6.04532e-015	3.75113e-015	6.53084e-015	4.16359e-015	1.85568e-015	6.45106e-015	8.02537e-015	1.22342e-014	1.41661e-014	2.19499e-014	1.39662e-014	1.03442e-014	9.67989e-015	4.22008e-015	-7.10479e-015	-1.08665e-014	-7.04691e-015	-1.64342e-014
6.04145e-015	3.51029e-015	5.77491e-015	9.50114e-015	1.42993e-014	1.80631e-014	1.84008e-014	6.14477e-015	3.84487e-015	6.60125e-015	4.35524e-015	2.00775e-015	6.69029e-015	8.54317e-015	1.23922e-014	1.41841e-014	2.21554e-014	1.43167e-014	1.05938e-014	1.00438e-014	4.5373e-015	-7.20613e-015	-1.08357e-014	-6.86942e-015	-1.63754e-014
6.27123e-015	3.68237e-015	5.74398e-015	9.73218e-015	1.4475e-014	1.83458e-014	1.86486e-014	6.25169e-015	3.93087e-015	6.67722e-015	4.52754e-015	2.13389e-015	6.92039e-015	9.03585e-015	1.25594e-014	1.41909e-014	2.23505e-014	1.46496e-014	1.0798e-014	1.0367e-014	4.82278e-015	-7.32888e-015	-1.08307e-014	-6.70643e-015	-1.63189e-014
6.45832e-015	3.82998e-015	5.66895e-015	9.97588e-015	1.46511e-014	1.86187e-014	1.88983e-014	6.3672e-015	4.01089e-015	6.76068e-015	4.68339e-015	2.23719e-015	7.14125e-015	9.50272e-015	1.27337e-014	1.41866e-014	2.25332e-014	1.49636e-014	1.0956e-014	1.06475e-014	5.07664e-015	-7.47155e-015	-1.08496e-014	-6.55699e-015	-1.62625e-014
6.60061e-015	3.95376e-015	5.55022e-015	1.02311e-014	1.48256e-014	1.88807e-014	1.91486e-014	6.49159e-015	4.08657e-015	6.85321e-015	4.82617e-015	2.32047e-015	7.35252e-015	9.94308e-015	1.2912e-014	1.4171e-014	2.27023e-014	1.52572e-014	1.10674e-014	1.08839e-014	5.29897e-015	-7.63241e-015	-1.08913e-014	-6.41985e-015	-1.62047e-014
6.6967e-015	4.05488e-015	5.38887e-015	1.04954e-014	1.49958e-014	1.9131e-014	1.93984e-014	6.62571e-015	4.16012e-015	6.9569e-015	4.95886e-015	2.38717e-015	7.55495e-015	1.03566e-014	1.30915e-014	1.41433e-014	2.28573e-014	1.55291e-014	1.11319e-014	1.10743e-014	5.49006e-015	-7.80926e-015	-1.09535e-014	-6.29467e-015	-1.61442e-014
6.74543e-015	4.13539e-015	5.18571e-015	1.07657e-014	1.51592e-014	1.93686e-014	1.96466e-014	6.7711e-015	4.23397e-015	7.0728e-015	5.08536e-015	2.44062e-015	7.74908e-015	1.07436e-014	1.32697e-014	1.41036e-014	2.29974e-014	1.57782e-014	1.11511e-014	1.1218e-014	5.65084e-015	-8.00023e-015	-1.10349e-014	-6.18061e-015	-1.60801e-014
6.74564e-015	4.19769e-015	4.94216e-015	1.10399e-014	1.53125e-014	1.95918e-014	1.98919e-014	6.92847e-015	4.31029e-015	7.20216e-015	5.20937e-015	2.48489e-015	7.93516e-015	1.11039e-014	1.34436e-014	1.40518e-014	2.31214e-014	1.60036e-014	1.1126e-014	1.13135e-014	5.78231e-015	-8.20329e-015	-1.11328e-014	-6.07687e-015	-1.60112e-014
6.69732e-015	4.24345e-015	4.65981e-015	1.13152e-014	1.54533e-014	1.97987e-014	2.01328e-014	7.09836e-015	4.39048e-015	7.34556e-015	5.33465e-015	2.52477e-015	8.11372e-015	1.14376e-014	1.36098e-014	1.39878e-014	2.32284e-014	1.62048e-014	1.10581e-014	1.13603e-014	5.8857e-015	-8.4158e-015	-1.12449e-014	-5.98243e-015	-1.59363e-014
6.6008e-015	4.2749e-015	4.34156e-015	1.15891e-014	1.55789e-014	1.99888e-014	2.03675e-014	7.28175e-015	4.47623e-015	7.50347e-015	5.46448e-015	2.56414e-015	8.28533e-015	1.17459e-014	1.37653e-014	1.39111e-014	2.33176e-014	1.63811e-014	1.09498e-014	1.13599e-014	5.96239e-015	-8.63528e-015	-1.13684e-014	-5.89667e-015	-1.58548e-014
6.45736e-015	4.29408e-015	3.98954e-015	1.18581e-014	1.5686e-014	2.01614e-014	2.05943e-014	7.47968e-015	4.56919e-015	7.6765e-015	5.60241e-015	2.60694e-015	8.4504e-015	1.20293e-014	1.39069e-014	1.38222e-014	2.33884e-014	1.65326e-014	1.08048e-014	1.13125e-014	6.01432e-015	-8.85923e-015	-1.15012e-014	-5.81913e-015	-1.57659e-014
6.26877e-015	4.30302e-015	3.60646e-015	1.21188e-014	1.57719e-014	2.03151e-014	2.08114e-014	7.69259e-015	4.67138e-015	7.86388e-015	5.7518e-015	2.65719e-015	8.60977e-015	1.2289e-014	1.40317e-014	1.37211e-014	2.34403e-014	1.66597e-014	1.0626e-014	1.12192e-014	6.0432e-015	-9.08537e-015	-1.16405e-014	-5.74899e-015	-1.5669e-014
6.03732e-015	4.30375e-015	3.19526e-015	1.23685e-014	1.5834e-014	2.04488e-014	2.10167e-014	7.92095e-015	4.78489e-015	8.0645e-015	5.91631e-015	2.71837e-015	8.764e-015	1.25266e-014	1.41373e-014	1.36068e-014	2.3473e-014	1.67632e-014	1.04167e-014	1.10814e-014	6.0507e-015	-9.31093e-015	-1.17836e-014	-5.68551e-015	-1.55638e-014
5.76575e-015	4.2991e-015	2.76003e-015	1.26037e-014	1.58697e-014	2.05622e-014	2.12083e-014	8.16606e-015	4.91057e-015	8.27713e-015	6.09915e-015	2.79316e-015	8.91326e-015	1.27431e-014	1.42211e-014	1.34799e-014	2.34861e-014	1.68432e-014	1.0181e-014	1.09003e-014	6.03862e-015	-9.5332e-015	-1.19274e-014	-5.62794e-015	-1.54498e-014
5.45772e-015	4.2911e-015	2.30455e-015	1.28213e-014	1.5877e-014	2.06552e-014	2.13849e-014	8.42847e-015	5.05035e-015	8.50111e-015	6.30277e-015	2.88505e-015	9.05829e-015	1.29401e-014	1.42804e-014	1.334e-014	2.34797e-014	1.69004e-014	9.92295e-015	1.06783e-014	6.00935e-015	-9.74986e-015	-1.20694e-014	-5.57581e-015	-1.53266e-014
5.11715e-015	4.28232e-015	1.8327e-015	1.30182e-014	1.58538e-014	2.07274e-014	2.15445e-014	8.7085e-015	5.20556e-015	8.7352e-015	6.52992e-015	2.99686e-015	9.19969e-015	1.31187e-014	1.43133e-014	1.31875e-014	2.34534e-014	1.69356e-014	9.64686e-015	1.0418e-014	5.96516e-015	-9.95854e-015	-1.22068e-014	-5.52885e-015	-1.51945e-014
4.74843e-015	4.27495e-015	1.34838e-015	1.31919e-014	1.57978e-014	2.07781e-014	2.16851e-014	9.00601e-015	5.37719e-015	8.9777e-015	6.7824e-015	3.13065e-015	9.33808e-015	1.32809e-014	1.43173e-014	1.30221e-014	2.34067e-014	1.69499e-014	9.35732e-015	1.01227e-014	5.9078e-015	-1.0156e-014	-1.23376e-014	-5.48641e-015	-1.50535e-014
4.35643e-015	4.2708e-015	8.55938e-016	1.33396e-014	1.57079e-014	2.08068e-014	2.18051e-014	9.32091e-015	5.56557e-015	9.2263e-015	7.06107e-015	3.28781e-015	9.47399e-015	1.34281e-014	1.42911e-014	1.28437e-014	2.33402e-014	1.6945e-014	9.05952e-015	9.7948e-015	5.83915e-015	-1.03404e-014	-1.24596e-014	-5.44802e-015	-1.49037e-014
3.94656e-015	4.27223e-015	3.59556e-016	1.34583e-014	1.55827e-014	2.08125e-014	2.19028e-014	9.65282e-015	5.77075e-015	9.47844e-015	7.36641e-015	3.46939e-015	9.6083e-015	1.35619e-014	1.42329e-014	1.26526e-014	2.32547e-014	1.69218e-014	8.75772e-015	9.43717e-015	5.76142e-015	-1.05104e-014	-1.25701e-014	-5.41339e-015	-1.47456e-014
3.52426e-015	4.28041e-015	-1.36932e-016	1.35462e-014	1.54214e-014	2.07953e-014	2.19767e-014	1.00007e-014	5.99288e-015	9.73134e-015	7.6989e-015	3.67666e-015	9.74069e-015	1.36831e-014	1.41424e-014	1.24488e-014	2.31497e-014	1.68814e-014	8.45652e-015	9.05359e-015	5.67619e-015	-1.06648e-014	-1.26675e-014	-5.38252e-015	-1.45802e-014
3.09481e-015	4.29709e-015	-6.29041e-016	1.36018e-014	1.52237e-014	2.07553e-014	2.2025e-014	1.03632e-014	6.23173e-015	9.98237e-015	8.05874e-015	3.90969e-015	9.87096e-015	1.37933e-014	1.40188e-014	1.22317e-014	2.30259e-014	1.68257e-014	8.1609e-015	8.64789e-015	5.58546e-015	-1.08019e-014	-1.27496e-014	-5.35447e-015	-1.44077e-014
2.66406e-015	4.32336e-015	-1.11224e-015	1.36244e-014	1.49899e-014	2.06934e-014	2.20464e-014	1.074e-014	6.48654e-015	1.02283e-014	8.44463e-015	4.16779e-015	9.99966e-015	1.3894e-014	1.38618e-014	1.20015e-014	2.28839e-014	1.67558e-014	7.87617e-015	8.22322e-015	5.4914e-015	-1.09208e-014	-1.28153e-014	-5.32911e-015	-1.42282e-014
2.23769e-015	4.36064e-015	-1.58191e-015	1.36121e-014	1.47203e-014	2.06106e-014	2.20404e-014	1.11296e-014	6.75676e-015	1.04661e-014	8.85567e-015	4.4509e-015	1.01272e-014	1.39862e-014	1.36713e-014	1.17583e-014	2.2725e-014	1.66731e-014	7.6064e-015	7.78334e-015	5.39615e-015	-1.10196e-014	-1.28628e-014	-5.30584e-015	-1.40428e-014
1.82142e-015	4.40976e-015	-2.03436e-015	1.35642e-014	1.44159e-014	2.05075e-014	2.20061e-014	1.15309e-014	7.04213e-015	1.06927e-014	9.29024e-015	4.75827e-015	1.02541e-014	1.40708e-014	1.34472e-014	1.15022e-014	2.25501e-014	1.65788e-014	7.35476e-015	7.33153e-015	5.30097e-015	-1.10975e-014	-1.289e-014	-5.28451e-015	-1.38521e-014
1.42056e-015	4.47129e-015	-2.46555e-015	1.34802e-014	1.4078e-014	2.03849e-014	2.19434e-014	1.19421e-014	7.34095e-015	1.09045e-014	9.74624e-015	5.08783e-015	1.03801e-014	1.41481e-014	1.31906e-014	1.12333e-014	2.236e-014	1.64741e-014	7.12445e-015	6.87128e-015	5.20693e-015	-1.11541e-014	-1.28957e-014	-5.26469e-015	-1.3657e-014
1.04062e-015	4.54538e-015	-2.87142e-015	1.33609e-014	1.37086e-014	2.02444e-014	2.18515e-014	1.23609e-014	7.65142e-015	1.10984e-014	1.02213e-014	5.4374e-015	1.05049e-014	1.42196e-014	1.29024e-014	1.09524e-014	2.2156e-014	1.63601e-014	6.91915e-015	6.40604e-015	5.11499e-015	-1.11892e-014	-1.28792e-014	-5.24625e-015	-1.34585e-014
6.87387e-016	4.63286e-015	-3.24843e-015	1.3207e-014	1.331e-014	2.00872e-014	2.17317e-014	1.27863e-014	7.97196e-015	1.12725e-014	1.07116e-014	5.804e-015	1.06282e-014	1.42848e-014	1.25839e-014	1.06602e-014	2.19393e-014	1.62384e-014	6.74176e-015	5.93963e-015	5.02684e-015	-1.1202e-014	-1.28399e-014	-5.22931e-015	-1.32573e-014
3.65823e-016	4.73396e-015	-3.59322e-015	1.30192e-014	1.28848e-014	1.99147e-014	2.15842e-014	1.32158e-014	8.30104e-015	1.14232e-014	1.12133e-014	6.18412e-015	1.075e-014	1.43447e-014	1.2237e-014	1.03574e-014	2.17123e-014	1.611e-014	6.59466e-015	5.47576e-015	4.94341e-015	-1.11927e-014	-1.27777e-014	-5.21298e-015	-1.30542e-014
7.98504e-017	4.84834e-015	-3.903e-015	1.27989e-014	1.2436e-014	1.9729e-014	2.1409e-014	1.36471e-014	8.63652e-015	1.15481e-014	1.17229e-014	6.57483e-015	1.08699e-014	1.43997e-014	1.18636e-014	1.0044e-014	2.14768e-014	1.5976e-014	6.47942e-015	5.0174e-015	4.86532e-015	-1.11623e-014	-1.26927e-014	-5.19665e-015	-1.28503e-014
-1.65735e-016	4.97586e-015	-4.1752e-015	1.25484e-014	1.19666e-014	1.9532e-014	2.12073e-014	1.40782e-014	8.97656e-015	1.16449e-014	1.2236e-014	6.97267e-015	1.09877e-014	1.44496e-014	1.14661e-014	9.72126e-015	2.12338e-014	1.58374e-014	6.39765e-015	4.56738e-015	4.79253e-015	-1.11109e-014	-1.2585e-014	-5.18054e-015	-1.26473e-014
-3.67388e-016	5.11577e-015	-4.40698e-015	1.22694e-014	1.14805e-014	1.93253e-014	2.09795e-014	1.45066e-014	9.31955e-015	1.17112e-014	1.27484e-014	7.3741e-015	1.11027e-014	1.44942e-014	1.10465e-014	9.38955e-015	2.09842e-014	1.56943e-014	6.35007e-015	4.12883e-015	4.72498e-015	-1.10398e-014	-1.24549e-014	-5.16403e-015	-1.24455e-014
-5.21844e-016	5.2673e-015	-4.59593e-015	1.19645e-014	1.09815e-014	1.91107e-014	2.07274e-014	1.49298e-014	9.66343e-015	1.17458e-014	1.32555e-014	7.77494e-015	1.1215e-014	1.45338e-014	1.06072e-014	9.04946e-015	2.07301e-014	1.55478e-014	6.33683e-015	3.7047e-015	4.66363e-015	-1.09499e-014	-1.23035e-014	-5.14644e-015	-1.22456e-014
-6.26116e-016	5.43069e-015	-4.74035e-015	1.1637e-014	1.04733e-014	1.88905e-014	2.04529e-014	1.53449e-014	1.00065e-014	1.17474e-014	1.37532e-014	8.17068e-015	1.13241e-014	1.45688e-014	1.01511e-014	8.70207e-015	2.04734e-014	1.53987e-014	6.35787e-015	3.29624e-015	4.60847e-015	-1.08424e-014	-1.21317e-014	-5.12757e-015	-1.20479e-014
-6.78334e-016	5.60463e-015	-4.83896e-015	1.12893e-014	9.96004e-015	1.86666e-014	2.01579e-014	1.57509e-014	1.03462e-014	1.17152e-014	1.42371e-014	8.55755e-015	1.14295e-014	1.45981e-014	9.68202e-015	8.34895e-015	2.0216e-014	1.52474e-014	6.41177e-015	2.90538e-015	4.55906e-015	-1.0718e-014	-1.19405e-014	-5.107e-015	-1.18534e-014
-6.7718e-016	5.78785e-015	-4.89106e-015	1.09249e-014	9.44576e-015	1.84411e-014	1.98435e-014	1.61447e-014	1.06807e-014	1.16485e-014	1.47028e-014	8.93174e-015	1.15311e-014	1.46215e-014	9.20278e-015	7.98987e-015	1.99594e-014	1.5094e-014	6.49697e-015	2.53456e-015	4.51475e-015	-1.05781e-014	-1.17313e-014	-5.0845e-015	-1.16627e-014
-6.21986e-016	5.97947e-015	-4.8959e-015	1.05473e-014	8.93505e-015	1.82159e-014	1.95115e-014	1.6524e-014	1.10084e-014	1.15462e-014	1.51458e-014	9.28972e-015	1.16285e-014	1.46392e-014	8.71642e-015	7.62568e-015	1.97052e-014	1.49377e-014	6.61179e-015	2.18482e-015	4.47559e-015	-1.04238e-014	-1.15057e-014	-5.05924e-015	-1.14765e-014
-5.12178e-016	6.17847e-015	-4.85319e-015	1.01607e-014	8.43191e-015	1.7993e-014	1.91641e-014	1.68868e-014	1.13279e-014	1.14085e-014	1.55615e-014	9.62777e-015	1.17206e-014	1.465e-014	8.22604e-015	7.2579e-015	1.94549e-014	1.47791e-014	6.75426e-015	1.85722e-015	4.44057e-015	-1.02567e-014	-1.12657e-014	-5.03071e-015	-1.12952e-014
-3.48591e-016	6.38386e-015	-4.76313e-015	9.76848e-015	7.94068e-015	1.77737e-014	1.8804e-014	1.72307e-014	1.16374e-014	1.12364e-014	1.5946e-014	9.94256e-015	1.18076e-014	1.46545e-014	7.73514e-015	6.88793e-015	1.92097e-014	1.4618e-014	6.92143e-015	1.55298e-015	4.40905e-015	-1.00782e-014	-1.10138e-014	-4.99846e-015	-1.11193e-014
-1.31835e-016	6.59428e-015	-4.62579e-015	9.37416e-015	7.46486e-015	1.75598e-014	1.84333e-014	1.75527e-014	1.19353e-014	1.10308e-014	1.62957e-014	1.02308e-014	1.18888e-014	1.46525e-014	7.24638e-015	6.51694e-015	1.89708e-014	1.44544e-014	7.10955e-015	1.27327e-015	4.38055e-015	-9.89089e-015	-1.07514e-014	-4.96219e-015	-1.0949e-014
1.36772e-016	6.8085e-015	-4.44267e-015	8.98184e-015	7.00794e-015	1.73533e-014	1.80545e-014	1.78509e-014	1.2221e-014	1.07927e-014	1.6607e-014	1.04899e-014	1.19641e-014	1.46435e-014	6.76235e-015	6.14535e-015	1.8739e-014	1.42879e-014	7.31529e-015	1.01812e-015	4.35462e-015	-9.69651e-015	-1.04807e-014	-4.92119e-015	-1.07847e-014
4.54042e-016	7.02473e-015	-4.215e-015	8.59551e-015	6.57268e-015	1.71557e-014	1.76698e-014	1.81237e-014	1.24931e-014	1.05248e-014	1.68772e-014	1.07174e-014	1.20336e-014	1.46268e-014	6.28617e-015	5.77416e-015	1.85152e-014	1.41188e-014	7.53438e-015	7.886e-016	4.33055e-015	-9.49712e-015	-1.02038e-014	-4.87528e-015	-1.06263e-014
8.17115e-016	7.24251e-015	-3.94414e-015	8.21878e-015	6.16258e-015	1.69675e-014	1.72807e-014	1.83697e-014	1.27507e-014	1.0229e-014	1.71043e-014	1.09111e-014	1.20964e-014	1.46031e-014	5.82083e-015	5.40484e-015	1.83001e-014	1.39469e-014	7.76272e-015	5.83882e-016	4.30738e-015	-9.29382e-015	-9.92316e-015	-4.82397e-015	-1.0474e-014
1.22276e-015	7.46077e-015	-3.63182e-015	7.85523e-015	5.78038e-015	1.67896e-014	1.68896e-014	1.85879e-014	1.29936e-014	9.90711e-015	1.72872e-014	1.10698e-014	1.21527e-014	1.45726e-014	5.36895e-015	5.03869e-015	1.80946e-014	1.3772e-014	7.99579e-015	4.03093e-016	4.28439e-015	-9.08828e-015	-9.64145e-015	-4.76697e-015	-1.03278e-014
1.66699e-015	7.67805e-015	-3.27967e-015	7.50832e-015	5.42874e-015	1.6623e-014	1.64989e-014	1.87772e-014	1.32216e-014	9.56208e-015	1.74246e-014	1.11928e-014	1.22025e-014	1.45352e-014	4.93343e-015	4.6769e-015	1.78989e-014	1.35937e-014	8.22888e-015	2.45936e-016	4.26061e-015	-8.88176e-015	-9.36086e-015	-4.70393e-015	-1.01877e-014
2.14614e-015	7.89375e-015	-2.89048e-015	7.18175e-015	5.1096e-015	1.64674e-014	1.61106e-014	1.89364e-014	1.34343e-014	9.1966e-015	1.75162e-014	1.128e-014	1.22454e-014	1.44908e-014	4.51585e-015	4.32059e-015	1.77132e-014	1.34115e-014	8.45728e-015	1.11268e-016	4.23565e-015	-8.67594e-015	-9.08316e-015	-4.63472e-015	-1.00536e-014
2.65572e-015	8.10747e-015	-2.46652e-015	6.87816e-015	4.82428e-015	1.6323e-014	1.57263e-014	1.9064e-014	1.36321e-014	8.81407e-015	1.75617e-014	1.1331e-014	1.22819e-014	1.44398e-014	4.11755e-015	3.97052e-015	1.75369e-014	1.32253e-014	8.67662e-015	-2.42883e-018	4.20808e-015	-8.47237e-015	-8.81094e-015	-4.55911e-015	-9.92517e-015
3.19085e-015	8.31779e-015	-2.0109e-015	6.59961e-015	4.57345e-015	1.61899e-014	1.53472e-014	1.91596e-014	1.38163e-014	8.4179e-015	1.75616e-014	1.13457e-014	1.23124e-014	1.43837e-014	3.74029e-015	3.62791e-015	1.73694e-014	1.30344e-014	8.88166e-015	-9.56301e-017	4.17696e-015	-8.27315e-015	-8.54637e-015	-4.47696e-015	-9.80324e-015
3.74661e-015	8.52333e-015	-1.52689e-015	6.34868e-015	4.35866e-015	1.60678e-014	1.49742e-014	1.92231e-014	1.39867e-014	8.01114e-015	1.7517e-014	1.13257e-014	1.23376e-014	1.43231e-014	3.38518e-015	3.29385e-015	1.72107e-014	1.28392e-014	9.06756e-015	-1.70645e-016	4.14169e-015	-8.07924e-015	-8.29165e-015	-4.38822e-015	-9.68765e-015
4.3183e-015	8.72339e-015	-1.01713e-015	6.12727e-015	4.17931e-015	1.5956e-014	1.46087e-014	1.92544e-014	1.41452e-014	7.59831e-015	1.74305e-014	1.12721e-014	1.23573e-014	1.42589e-014	3.05418e-015	2.96876e-015	1.706e-014	1.26397e-014	9.22995e-015	-2.2857e-016	4.10116e-015	-7.89146e-015	-8.0492e-015	-4.29293e-015	-9.57871e-015
4.90121e-015	8.91774e-015	-4.83944e-016	5.93723e-015	4.03515e-015	1.58547e-014	1.42519e-014	1.92538e-014	1.42926e-014	7.18338e-015	1.73042e-014	1.11873e-014	1.23723e-014	1.41921e-014	2.74781e-015	2.65417e-015	1.69159e-014	1.2436e-014	9.36476e-015	-2.71302e-016	4.05453e-015	-7.71159e-015	-7.81989e-015	-4.19095e-015	-9.47588e-015
5.49001e-015	9.10699e-015	6.86454e-017	5.77932e-015	3.92536e-015	1.57627e-014	1.39046e-014	1.92219e-014	1.44303e-014	6.77057e-015	1.71412e-014	1.10735e-014	1.23837e-014	1.41248e-014	2.46584e-015	2.35104e-015	1.67775e-014	1.22277e-014	9.46767e-015	-3.00311e-016	4.00147e-015	-7.54023e-015	-7.60579e-015	-4.08233e-015	-9.37945e-015
6.0803e-015	9.29005e-015	6.37453e-016	5.65473e-015	3.84849e-015	1.56785e-014	1.35671e-014	1.91598e-014	1.45595e-014	6.36349e-015	1.69449e-014	1.09328e-014	1.23923e-014	1.40583e-014	2.20865e-015	2.05993e-015	1.66434e-014	1.20151e-014	9.53527e-015	-3.17284e-016	3.94188e-015	-7.37821e-015	-7.4085e-015	-3.96712e-015	-9.28923e-015
6.66751e-015	9.46706e-015	1.21951e-015	5.56349e-015	3.80304e-015	1.5601e-014	1.32396e-014	1.90684e-014	1.46817e-014	5.96598e-015	1.67201e-014	1.0768e-014	1.23988e-014	1.39937e-014	1.97655e-015	1.78136e-015	1.6512e-014	1.17984e-014	9.56445e-015	-3.23965e-016	3.87499e-015	-7.22618e-015	-7.22897e-015	-3.84604e-015	-9.20527e-015
7.24676e-015	9.6377e-015	1.8114e-015	5.50504e-015	3.78643e-015	1.55285e-014	1.29223e-014	1.89486e-014	1.47982e-014	5.58234e-015	1.64709e-014	1.05822e-014	1.24046e-014	1.39328e-014	1.76922e-015	1.51645e-015	1.63816e-014	1.15785e-014	9.55163e-015	-3.22169e-016	3.80024e-015	-7.08465e-015	-7.0682e-015	-3.7194e-015	-9.12735e-015
7.81362e-015	9.80181e-015	2.40914e-015	5.47912e-015	3.79629e-015	1.54591e-014	1.26149e-014	1.88016e-014	1.49109e-014	5.21649e-015	1.62016e-014	1.03788e-014	1.24101e-014	1.38771e-014	1.58556e-015	1.26523e-015	1.62504e-014	1.13551e-014	9.49439e-015	-3.14663e-016	3.71753e-015	-6.95454e-015	-6.92648e-015	-3.58719e-015	-9.05555e-015
8.36458e-015	9.95889e-015	3.0098e-015	5.48432e-015	3.82967e-015	1.53912e-014	1.23168e-014	1.86291e-014	1.50216e-014	4.87183e-015	1.59169e-014	1.01615e-014	1.24162e-014	1.38278e-014	1.42484e-015	1.02907e-015	1.61161e-014	1.11286e-014	9.3912e-015	-3.02996e-016	3.62673e-015	-6.83627e-015	-6.80459e-015	-3.44964e-015	-8.98974e-015
8.89608e-015	1.01092e-014	3.6107e-015	5.51935e-015	3.88282e-015	1.53235e-014	1.20275e-014	1.84333e-014	1.51317e-014	4.5511e-015	1.5622e-014	9.93317e-015	1.24241e-014	1.37872e-014	1.28588e-015	8.07869e-016	1.59769e-014	1.08997e-014	9.24078e-015	-2.88772e-016	3.52719e-015	-6.73022e-015	-6.70258e-015	-3.30767e-015	-8.93039e-015
9.40416e-015	1.02528e-014	4.20915e-015	5.58285e-015	3.95255e-015	1.5254e-014	1.17459e-014	1.82155e-014	1.52423e-014	4.25705e-015	1.53216e-014	9.69749e-015	1.24345e-014	1.37567e-014	1.16758e-015	6.01645e-016	1.58312e-014	1.06692e-014	9.04188e-015	-2.73548e-016	3.41921e-015	-6.63648e-015	-6.6206e-015	-3.16161e-015	-8.87778e-015
9.88616e-015	1.03895e-014	4.80198e-015	5.67239e-015	4.03533e-015	1.51804e-014	1.14713e-014	1.79773e-014	1.53548e-014	3.99259e-015	1.50207e-014	9.45774e-015	1.24481e-014	1.37375e-014	1.0687e-015	4.10628e-016	1.56773e-014	1.04368e-014	8.79393e-015	-2.58708e-016	3.30262e-015	-6.55456e-015	-6.55878e-015	-3.01203e-015	-8.83196e-015
1.034e-014	1.05191e-014	5.38651e-015	5.78516e-015	4.1272e-015	1.51007e-014	1.12035e-014	1.77199e-014	1.54703e-014	3.76015e-015	1.47243e-014	9.21637e-015	1.24655e-014	1.37313e-014	9.88043e-016	2.35538e-016	1.55124e-014	1.02034e-014	8.49722e-015	-2.4616e-016	3.17699e-015	-6.48477e-015	-6.51658e-015	-2.85967e-015	-8.79266e-015
1.0764e-014	1.06412e-014	5.96011e-015	5.91882e-015	4.2246e-015	1.50137e-014	1.09407e-014	1.74459e-014	1.55897e-014	3.56173e-015	1.44367e-014	8.97697e-015	1.24873e-014	1.37385e-014	9.2421e-016	7.59903e-017	1.5335e-014	9.96992e-015	8.15235e-015	-2.37094e-016	3.04275e-015	-6.42756e-015	-6.49335e-015	-2.70548e-015	-8.75939e-015
1.11565e-014	1.07554e-014	6.52052e-015	6.07096e-015	4.32329e-015	1.4917e-014	1.0682e-014	1.7157e-014	1.57141e-014	3.39889e-015	1.41618e-014	8.74255e-015	1.25135e-014	1.3761e-014	8.75103e-016	-6.79195e-017	1.51443e-014	9.73688e-015	7.76057e-015	-2.32949e-016	2.8998e-015	-6.38311e-015	-6.48862e-015	-2.55013e-015	-8.73268e-015
1.1517e-014	1.08616e-014	7.06526e-015	6.23898e-015	4.42002e-015	1.48096e-014	1.04262e-014	1.68548e-014	1.58441e-014	3.27278e-015	1.39042e-014	8.51615e-015	1.25444e-014	1.37996e-014	8.38941e-016	-1.96017e-016	1.49384e-014	9.5057e-015	7.32421e-015	-2.34993e-016	2.7486e-015	-6.35056e-015	-6.50153e-015	-2.395e-015	-8.71252e-015
1.18456e-014	1.09598e-014	7.59234e-015	6.41931e-015	4.51025e-015	1.46897e-014	1.01725e-014	1.6542e-014	1.59802e-014	3.18464e-015	1.36677e-014	8.29995e-015	1.25806e-014	1.38542e-014	8.14148e-016	-3.08583e-016	1.4716e-014	9.27696e-015	6.84533e-015	-2.43887e-016	2.58958e-015	-6.3301e-015	-6.53152e-015	-2.24114e-015	-8.69906e-015
1.21425e-014	1.10495e-014	8.09988e-015	6.60822e-015	4.59071e-015	1.45563e-014	9.91985e-015	1.62211e-014	1.61223e-014	3.1345e-015	1.34551e-014	8.09537e-015	1.26225e-014	1.39256e-014	7.98429e-016	-4.05957e-016	1.44758e-014	9.05112e-015	6.32696e-015	-2.60186e-016	2.4231e-015	-6.32184e-015	-6.57699e-015	-2.08967e-015	-8.69247e-015
1.24079e-014	1.113e-014	8.58594e-015	6.80262e-015	4.65741e-015	1.44083e-014	9.66747e-015	1.58935e-014	1.62702e-014	3.1222e-015	1.32694e-014	7.90375e-015	1.267e-014	1.40132e-014	7.90147e-016	-4.88943e-016	1.42169e-014	8.82904e-015	5.77198e-015	-2.85077e-016	2.24931e-015	-6.32573e-015	-6.63656e-015	-1.94132e-015	-8.69293e-015
1.26424e-014	1.12004e-014	9.04931e-015	6.99835e-015	4.70654e-015	1.42447e-014	9.4144e-015	1.55612e-014	1.64232e-014	3.14768e-015	1.31126e-014	7.72659e-015	1.27227e-014	1.41167e-014	7.87958e-016	-5.57677e-016	1.39387e-014	8.61089e-015	5.18375e-015	-3.18679e-016	2.06844e-015	-6.3412e-015	-6.709e-015	-1.79729e-015	-8.70027e-015
1.28478e-014	1.12608e-014	9.48873e-015	7.1923e-015	4.73537e-015	1.4065e-014	9.15972e-015	1.52255e-014	1.65811e-014	3.21027e-015	1.29865e-014	7.56442e-015	1.27799e-014	1.42356e-014	7.89469e-016	-6.12332e-016	1.36405e-014	8.39658e-015	4.56602e-015	-3.61342e-016	1.88036e-015	-6.36737e-015	-6.79333e-015	-1.65852e-015	-8.71405e-015
1.30262e-014	1.131e-014	9.90332e-015	7.381e-015	4.74086e-015	1.3869e-014	8.90286e-015	1.48876e-014	1.67427e-014	3.30831e-015	1.28919e-014	7.41775e-015	1.28409e-014	1.43691e-014	7.92632e-016	-6.54266e-016	1.33215e-014	8.18562e-015	3.92274e-015	-4.13588e-016	1.6847e-015	-6.40392e-015	-6.88822e-015	-1.52577e-015	-8.73408e-015
1.31788e-014	1.13476e-014	1.02921e-014	7.56106e-015	4.72034e-015	1.36564e-014	8.64299e-015	1.45486e-014	1.69059e-014	3.43984e-015	1.28291e-014	7.28623e-015	1.29045e-014	1.45155e-014	7.95378e-016	-6.84795e-016	1.29815e-014	7.97892e-015	3.25849e-015	-4.75106e-016	1.48127e-015	-6.4507e-015	-6.99216e-015	-1.4005e-015	-8.76135e-015
1.33087e-014	1.13734e-014	1.06543e-014	7.72889e-015	4.67156e-015	1.34279e-014	8.37997e-015	1.42105e-014	1.7069e-014	3.60198e-015	1.27976e-014	7.16888e-015	1.29698e-014	1.4673e-014	7.95684e-016	-7.04644e-016	1.26212e-014	7.7762e-015	2.57815e-015	-5.4642e-016	1.2703e-015	-6.50744e-015	-7.1034e-015	-1.2837e-015	-8.79562e-015
1.34179e-014	1.13863e-014	1.09898e-014	7.88103e-015	4.59229e-015	1.3183e-014	8.11328e-015	1.38732e-014	1.72303e-014	3.79242e-015	1.27967e-014	7.06444e-015	1.3036e-014	1.48396e-014	7.92411e-016	-7.15045e-016	1.22414e-014	7.57715e-015	1.88643e-015	-6.26506e-016	1.05211e-015	-6.57409e-015	-7.22085e-015	-1.17652e-015	-8.8362e-015
1.35093e-014	1.13848e-014	1.12978e-014	8.01391e-015	4.48093e-015	1.2922e-014	7.84316e-015	1.35376e-014	1.73881e-014	4.00809e-015	1.28252e-014	6.97077e-015	1.31016e-014	1.50129e-014	7.83997e-016	-7.16973e-016	1.1843e-014	7.38138e-015	1.1874e-015	-7.15438e-016	8.26627e-016	-6.64971e-015	-7.34363e-015	-1.08035e-015	-8.88232e-015
1.35855e-014	1.1368e-014	1.15781e-014	8.12489e-015	4.33602e-015	1.26454e-014	7.57028e-015	1.32047e-014	1.75401e-014	4.24641e-015	1.28806e-014	6.8861e-015	1.3165e-014	1.51902e-014	7.68776e-016	-7.11869e-016	1.14267e-014	7.18839e-015	4.85645e-016	-8.13689e-016	5.94092e-016	-6.73365e-015	-7.46948e-015	-9.96012e-016	-8.93381e-015
1.36484e-014	1.1335e-014	1.18307e-014	8.21102e-015	4.15662e-015	1.23537e-014	7.29533e-015	1.28745e-014	1.76837e-014	4.504e-015	1.296e-014	6.80823e-015	1.32246e-014	1.53686e-014	7.452e-016	-7.01506e-016	1.0993e-014	6.99713e-015	-2.14982e-016	-9.20096e-016	3.54379e-016	-6.82584e-015	-7.598e-015	-9.24518e-016	-8.9907e-015
1.37013e-014	1.12854e-014	1.20554e-014	8.26951e-015	3.94195e-015	1.20482e-014	7.01803e-015	1.25473e-014	1.78161e-014	4.77652e-015	1.30601e-014	6.73478e-015	1.32786e-014	1.55449e-014	7.12413e-016	-6.88118e-016	1.05437e-014	6.80684e-015	-9.0931e-016	-1.03373e-015	1.07456e-016	-6.92575e-015	-7.7277e-015	-8.6735e-016	-9.05203e-015
1.3746e-014	1.12179e-014	1.22522e-014	8.29835e-015	3.69215e-015	1.17293e-014	6.73918e-015	1.22231e-014	1.7935e-014	5.05954e-015	1.31774e-014	6.66288e-015	1.33254e-014	1.57158e-014	6.68913e-016	-6.72949e-016	1.00803e-014	6.61678e-015	-1.59272e-015	-1.15431e-015	-1.46623e-016	-7.03319e-015	-7.85779e-015	-8.25495e-016	-9.11761e-015
1.37847e-014	1.11321e-014	1.24212e-014	8.29576e-015	3.4071e-015	1.13987e-014	6.46014e-015	1.19019e-014	1.80368e-014	5.349e-015	1.33077e-014	6.58957e-015	1.33621e-014	1.58776e-014	6.13825e-016	-6.57391e-016	9.60469e-015	6.42596e-015	-2.26145e-015	-1.28105e-015	-4.08102e-016	-7.14776e-015	-7.98731e-015	-8.00002e-016	-9.18686e-015
1.38199e-014	1.10269e-014	1.25631e-014	8.26064e-015	3.0871e-015	1.10581e-014	6.18221e-015	1.15837e-014	1.81198e-014	5.64097e-015	1.34462e-014	6.51119e-015	1.3387e-014	1.60267e-014	5.46628e-016	-6.43627e-016	9.11908e-015	6.2333e-015	-2.91168e-015	-1.41337e-015	-6.77125e-016	-7.26842e-015	-8.11569e-015	-7.91676e-016	-9.25934e-015
1.38537e-014	1.09015e-014	1.26779e-014	8.19189e-015	2.73375e-015	1.07089e-014	5.90661e-015	1.12681e-014	1.81811e-014	5.93144e-015	1.35885e-014	6.42416e-015	1.33982e-014	1.61588e-014	4.66457e-016	-6.3323e-016	8.62659e-015	6.0374e-015	-3.53946e-015	-1.55033e-015	-9.52914e-016	-7.39434e-015	-8.24242e-015	-8.01852e-016	-9.33404e-015
1.38881e-014	1.07552e-014	1.27654e-014	8.08883e-015	2.34819e-015	1.03531e-014	5.63488e-015	1.09545e-014	1.82174e-014	6.21646e-015	1.37296e-014	6.32554e-015	1.3394e-014	1.62704e-014	3.73077e-016	-6.2846e-016	8.12992e-015	5.83722e-015	-4.14176e-015	-1.69178e-015	-1.23594e-015	-7.52509e-015	-8.36747e-015	-8.30855e-016	-9.41046e-015
1.39243e-014	1.05875e-014	1.28265e-014	7.95105e-015	1.93149e-015	9.99179e-015	5.36873e-015	1.06423e-014	1.82262e-014	6.49238e-015	1.38641e-014	6.21202e-015	1.33723e-014	1.63576e-014	2.65305e-016	-6.31153e-016	7.63079e-015	5.63139e-015	-4.71576e-015	-1.83645e-015	-1.52579e-015	-7.6605e-015	-8.49064e-015	-8.79796e-016	-9.48824e-015
1.39625e-014	1.03981e-014	1.28616e-014	7.77783e-015	1.48595e-015	9.62588e-015	5.1099e-015	1.03303e-014	1.82049e-014	6.75613e-015	1.3987e-014	6.08009e-015	1.33303e-014	1.64171e-014	1.43333e-016	-6.4283e-016	7.13112e-015	5.41848e-015	-5.25898e-015	-1.98444e-015	-1.82194e-015	-7.79978e-015	-8.61179e-015	-9.49378e-016	-9.56607e-015
1.40033e-014	1.01863e-014	1.28709e-014	7.56931e-015	1.01371e-015	9.2575e-015	4.86047e-015	1.00176e-014	1.8151e-014	7.00315e-015	1.40926e-014	5.92656e-015	1.3266e-014	1.64447e-014	6.74589e-018	-6.6575e-016	6.63422e-015	5.19767e-015	-5.76914e-015	-2.13539e-015	-2.12506e-015	-7.94168e-015	-8.7309e-015	-1.04018e-015	-9.64305e-015
1.40468e-014	9.95223e-015	1.28546e-014	7.32625e-015	5.16574e-016	8.88783e-015	4.62174e-015	9.70396e-015	1.80628e-014	7.22954e-015	1.41757e-014	5.74885e-015	1.31776e-014	1.64366e-014	-1.44817e-016	-7.01679e-016	6.14224e-015	4.96779e-015	-6.24457e-015	-2.28815e-015	-2.43489e-015	-8.08524e-015	-8.84901e-015	-1.15296e-015	-9.71827e-015
1.40933e-014	9.69608e-015	1.28128e-014	7.04978e-015	-2.22108e-018	8.51763e-015	4.3947e-015	9.38824e-015	1.79375e-014	7.43173e-015	1.42315e-014	5.54454e-015	1.30633e-014	1.63896e-014	-3.11903e-016	-7.52736e-016	5.65778e-015	4.72769e-015	-6.68401e-015	-2.44252e-015	-2.75208e-015	-8.22933e-015	-8.96606e-015	-1.28783e-015	-9.79083e-015
1.41423e-014	9.41773e-015	1.27459e-014	6.74017e-015	-5.40251e-016	8.1482e-015	4.18025e-015	9.06942e-015	1.77742e-014	7.60675e-015	1.42554e-014	5.31096e-015	1.29212e-014	1.63014e-014	-4.94326e-016	-8.20835e-016	5.18358e-015	4.47581e-015	-7.0864e-015	-2.59825e-015	-3.07625e-015	-8.37357e-015	-9.08216e-015	-1.44553e-015	-9.86045e-015
1.41918e-014	9.11747e-015	1.26539e-014	6.39927e-015	-1.09479e-015	7.78029e-015	3.9799e-015	8.74634e-015	1.75719e-014	7.75215e-015	1.42434e-014	5.0455e-015	1.27499e-014	1.61688e-014	-6.92137e-016	-9.07386e-016	4.72175e-015	4.21072e-015	-7.45168e-015	-2.755e-015	-3.4078e-015	-8.51732e-015	-9.19845e-015	-1.62594e-015	-9.92635e-015
1.42415e-014	8.79592e-015	1.25369e-014	6.02894e-015	-1.66276e-015	7.41442e-015	3.7942e-015	8.41876e-015	1.73295e-014	7.86544e-015	1.41915e-014	4.74686e-015	1.25489e-014	1.59894e-014	-9.05267e-016	-1.01442e-015	4.2742e-015	3.93177e-015	-7.78071e-015	-2.91263e-015	-3.74664e-015	-8.66035e-015	-9.31572e-015	-1.82898e-015	-9.98762e-015
1.42896e-014	8.45346e-015	1.23953e-014	5.63144e-015	-2.24107e-015	7.05093e-015	3.62413e-015	8.08571e-015	1.70466e-014	7.94414e-015	1.40964e-014	4.41369e-015	1.23174e-014	1.57614e-014	-1.13324e-015	-1.14331e-015	3.84344e-015	3.63838e-015	-8.07316e-015	-3.07075e-015	-4.09214e-015	-8.80178e-015	-9.43464e-015	-2.05423e-015	-1.0044e-014
1.4334e-014	8.0908e-015	1.22295e-014	5.20853e-015	-2.82621e-015	6.69111e-015	3.47053e-015	7.74695e-015	1.67231e-014	7.98668e-015	1.39554e-014	4.04557e-015	1.20539e-014	1.54834e-014	-1.37612e-015	-1.29491e-015	3.43157e-015	3.32912e-015	-8.32906e-015	-3.22893e-015	-4.44385e-015	-8.94012e-015	-9.55581e-015	-2.30167e-015	-1.00949e-014
1.4373e-014	7.70895e-015	1.20402e-014	4.76271e-015	-3.41492e-015	6.3355e-015	3.33396e-015	7.40136e-015	1.63591e-014	7.99165e-015	1.37661e-014	3.64249e-015	1.17577e-014	1.51549e-014	-1.63369e-015	-1.47049e-015	3.03992e-015	3.00388e-015	-8.54976e-015	-3.38731e-015	-4.80166e-015	-9.07388e-015	-9.68045e-015	-2.57082e-015	-1.01406e-014
1.44034e-014	7.30914e-015	1.18273e-014	4.29668e-015	-4.00422e-015	5.98439e-015	3.21468e-015	7.0491e-015	1.59549e-014	7.95801e-015	1.35267e-014	3.20435e-015	1.14291e-014	1.47753e-014	-1.90469e-015	-1.67108e-015	2.66983e-015	2.66192e-015	-8.7368e-015	-3.54667e-015	-5.16539e-015	-9.20249e-015	-9.80895e-015	-2.86105e-015	-1.01801e-014
1.44225e-014	6.89268e-015	1.15912e-014	3.81348e-015	-4.59112e-015	5.63761e-015	3.11285e-015	6.69009e-015	1.55111e-014	7.88532e-015	1.32369e-014	2.7313e-015	1.10684e-014	1.43448e-014	-2.18852e-015	-1.89661e-015	2.32235e-015	2.30313e-015	-8.89183e-015	-3.70712e-015	-5.53482e-015	-9.32573e-015	-9.94265e-015	-3.17192e-015	-1.02135e-014
1.4428e-014	6.46062e-015	1.13319e-014	3.31597e-015	-5.172e-015	5.29516e-015	3.02785e-015	6.32435e-015	1.50295e-014	7.77309e-015	1.28958e-014	2.22454e-015	1.06759e-014	1.38637e-014	-2.48479e-015	-2.14792e-015	1.99833e-015	1.92817e-015	-9.01714e-015	-3.86854e-015	-5.90885e-015	-9.44321e-015	-1.00826e-014	-3.50263e-015	-1.02406e-014
1.44176e-014	6.01433e-015	1.10492e-014	2.80726e-015	-5.74433e-015	4.9567e-015	2.95917e-015	5.95202e-015	1.45116e-014	7.62167e-015	1.25037e-014	1.68562e-015	1.02518e-014	1.33327e-014	-2.7927e-015	-2.42521e-015	1.6983e-015	1.53738e-015	-9.11521e-015	-4.03127e-015	-6.28649e-015	-9.55378e-015	-1.023e-014	-3.85202e-015	-1.02609e-014
1.43885e-014	5.55586e-015	1.07441e-014	2.29025e-015	-6.30473e-015	4.62223e-015	2.90576e-015	5.57377e-015	1.39588e-014	7.43183e-015	1.20613e-014	1.11708e-015	9.7972e-015	1.27534e-014	-3.11102e-015	-2.72769e-015	1.42266e-015	1.13172e-015	-9.1883e-015	-4.19537e-015	-6.66791e-015	-9.65676e-015	-1.03856e-014	-4.21926e-015	-1.0275e-014
1.43386e-014	5.08619e-015	1.04165e-014	1.76821e-015	-6.85051e-015	4.29137e-015	2.86686e-015	5.18928e-015	1.33729e-014	7.20477e-015	1.15698e-014	5.21106e-016	9.31323e-015	1.21275e-014	-3.43923e-015	-3.05477e-015	1.17219e-015	7.11753e-016	-9.2386e-015	-4.36128e-015	-7.05249e-015	-9.75144e-015	-1.05501e-014	-4.60364e-015	-1.02836e-014
1.42652e-014	4.6074e-015	1.00669e-014	1.24472e-015	-7.37872e-015	3.96411e-015	2.84067e-015	4.79907e-015	1.27565e-014	6.94148e-015	1.10311e-014	-9.93272e-017	8.8016e-015	1.14576e-014	-3.77611e-015	-3.40575e-015	9.46437e-016	2.7818e-016	-9.26899e-015	-4.52923e-015	-7.43964e-015	-9.83795e-015	-1.07242e-014	-5.00382e-015	-1.02871e-014
1.4165e-014	4.12052e-015	9.69567e-015	7.23146e-016	-7.88658e-015	3.63908e-015	2.82546e-015	4.4034e-015	1.21122e-014	6.64444e-015	1.04481e-014	-7.41323e-016	8.2642e-015	1.07468e-014	-4.12053e-015	-3.77943e-015	7.44798e-016	-1.68246e-016	-9.28234e-015	-4.69943e-015	-7.82851e-015	-9.91612e-015	-1.09085e-014	-5.41869e-015	-1.0286e-014
1.40353e-014	3.62802e-015	9.30282e-015	2.06395e-016	-8.37158e-015	3.31533e-015	2.81972e-015	4.00297e-015	1.14429e-014	6.31611e-015	9.82387e-015	-1.40193e-015	7.70301e-015	9.99807e-015	-4.47109e-015	-4.1745e-015	5.66844e-016	-6.26094e-016	-9.28114e-015	-4.87182e-015	-8.218e-015	-9.98628e-015	-1.11041e-014	-5.84697e-015	-1.02811e-014
1.38748e-014	3.13162e-015	8.88998e-015	-3.0271e-016	-8.83103e-015	2.99281e-015	2.82115e-015	3.59876e-015	1.07511e-014	5.9586e-015	9.16151e-015	-2.07713e-015	7.11984e-015	9.21494e-015	-4.82642e-015	-4.58872e-015	4.11572e-016	-1.09388e-015	-9.26801e-015	-5.0464e-015	-8.60738e-015	-1.00484e-014	-1.13115e-014	-6.28687e-015	-1.02738e-014
1.36813e-014	2.63217e-015	8.45751e-015	-8.0095e-016	-9.26323e-015	2.67073e-015	2.82801e-015	3.19211e-015	1.00406e-014	5.57389e-015	8.46535e-015	-2.76343e-015	6.51694e-015	8.40176e-015	-5.18474e-015	-5.02051e-015	2.78035e-016	-1.57002e-015	-9.24587e-015	-5.22345e-015	-8.99554e-015	-1.01031e-014	-1.15307e-014	-6.73714e-015	-1.02646e-014
1.34535e-014	2.13125e-015	8.00609e-015	-1.28578e-015	-9.66589e-015	2.34823e-015	2.83735e-015	2.78387e-015	9.31501e-015	5.16394e-015	7.73954e-015	-3.45699e-015	5.8971e-015	7.56249e-015	-5.54471e-015	-5.46751e-015	1.63869e-016	-2.05259e-015	-9.21758e-015	-5.40208e-015	-9.38222e-015	-1.01509e-014	-1.17626e-014	-7.19601e-015	-1.02538e-014
1.31906e-014	1.63061e-015	7.53671e-015	-1.75421e-015	-1.00373e-014	2.0249e-015	2.847e-015	2.37551e-015	8.57795e-015	4.73255e-015	6.98943e-015	-4.15412e-015	5.26342e-015	6.70156e-015	-5.90409e-015	-5.92691e-015	6.81649e-017	-2.53905e-015	-9.18546e-015	-5.58258e-015	-9.76558e-015	-1.01917e-014	-1.2007e-014	-7.66196e-015	-1.02431e-014
1.28921e-014	1.13251e-015	7.05047e-015	-2.20335e-015	-1.03757e-014	1.70101e-015	2.85479e-015	1.96906e-015	7.83258e-015	4.28278e-015	6.22022e-015	-4.85004e-015	4.61844e-015	5.82403e-015	-6.26084e-015	-6.39561e-015	-1.04253e-017	-3.02723e-015	-9.15145e-015	-5.76519e-015	-1.01445e-014	-1.02265e-014	-1.22639e-014	-8.13354e-015	-1.02334e-014
1.25577e-014	6.37285e-016	6.54857e-015	-2.63111e-015	-1.06795e-014	1.37611e-015	2.85808e-015	1.56609e-015	7.08257e-015	3.81767e-015	5.43648e-015	-5.54076e-015	3.96474e-015	4.9352e-015	-6.61319e-015	-6.87079e-015	-7.41864e-017	-3.5147e-015	-9.11762e-015	-5.9495e-015	-1.05187e-014	-1.02561e-014	-1.25328e-014	-8.60904e-015	-1.02265e-014
1.21876e-014	1.46714e-016	6.03236e-015	-3.03521e-015	-1.09475e-014	1.05047e-015	2.85479e-015	1.16789e-015	6.3314e-015	3.33977e-015	4.64395e-015	-6.22237e-015	3.30541e-015	4.03959e-015	-6.95949e-015	-7.34899e-015	-1.24965e-016	-3.99907e-015	-9.08607e-015	-6.13519e-015	-1.08868e-014	-1.02815e-014	-1.28135e-014	-9.08629e-015	-1.02236e-014
1.17828e-014	-3.38019e-016	5.50314e-015	-3.41349e-015	-1.11783e-014	7.24141e-016	2.84279e-015	7.76044e-016	5.5826e-015	2.85272e-015	3.84738e-015	-6.89139e-015	2.64298e-015	3.1425e-015	-7.29703e-015	-7.82615e-015	-1.64326e-016	-4.47826e-015	-9.05848e-015	-6.32162e-015	-1.12478e-014	-1.03043e-014	-1.31057e-014	-9.56344e-015	-1.02261e-014
1.13444e-014	-8.16293e-016	4.96244e-015	-3.76437e-015	-1.1371e-014	3.974e-016	2.82039e-015	3.92371e-016	4.83918e-015	2.3597e-015	3.05217e-015	-7.54357e-015	1.98027e-015	2.24888e-015	-7.62351e-015	-8.29862e-015	-1.94125e-016	-4.94933e-015	-9.03648e-015	-6.50833e-015	-1.16011e-014	-1.03254e-014	-1.34083e-014	-1.00389e-014	-1.02356e-014
1.08738e-014	-1.28736e-015	4.41167e-015	-4.08632e-015	-1.15246e-014	7.07505e-017	2.78567e-015	1.77717e-017	4.1044e-015	1.86408e-015	2.26408e-015	-8.17525e-015	1.32012e-015	1.36355e-015	-7.93639e-015	-8.7627e-015	-2.16232e-016	-5.4095e-015	-9.0211e-015	-6.69404e-015	-1.19454e-014	-1.03464e-014	-1.37207e-014	-1.05112e-014	-1.02531e-014
1.03728e-014	-1.75066e-015	3.85294e-015	-4.37805e-015	-1.16383e-014	-2.55002e-016	2.73694e-015	-3.45987e-016	3.38177e-015	1.36925e-015	1.48843e-015	-8.78384e-015	6.65905e-016	4.9163e-016	-8.23362e-015	-9.21365e-015	-2.3263e-016	-5.85558e-015	-9.01379e-015	-6.87777e-015	-1.22795e-014	-1.03681e-014	-1.40415e-014	-1.09779e-014	-1.02796e-014
9.84419e-015	-2.20555e-015	3.28775e-015	-4.63851e-015	-1.17118e-014	-5.78224e-016	2.67227e-015	-6.97721e-016	2.67366e-015	8.77869e-016	7.29991e-016	-9.36633e-015	2.03462e-017	-3.62883e-016	-8.51232e-015	-9.64751e-015	-2.45443e-016	-6.28544e-015	-9.01446e-015	-7.05837e-015	-1.26026e-014	-1.03921e-014	-1.43704e-014	-1.14377e-014	-1.03166e-014
9.29045e-015	-2.65167e-015	2.71748e-015	-4.86684e-015	-1.17444e-014	-8.97664e-016	2.59099e-015	-1.0365e-015	1.98319e-015	3.92555e-016	-7.0098e-018	-9.92047e-015	-6.14729e-016	-1.19549e-015	-8.76991e-015	-1.00599e-014	-2.55971e-016	-6.697e-015	-9.02396e-015	-7.23478e-015	-1.2914e-014	-1.042e-014	-1.47058e-014	-1.1889e-014	-1.0365e-014
8.71421e-015	-3.08856e-015	2.14459e-015	-5.06272e-015	-1.17361e-014	-1.21239e-015	2.49238e-015	-1.36021e-015	1.31313e-015	-8.37202e-017	-7.18548e-016	-1.04445e-014	-1.23719e-015	-2.00214e-015	-9.00444e-015	-1.04475e-014	-2.65525e-016	-7.08744e-015	-9.043e-015	-7.40543e-015	-1.32122e-014	-1.04527e-014	-1.50457e-014	-1.23306e-014	-1.04263e-014
8.11887e-015	-3.51618e-015	1.57204e-015	-5.2259e-015	-1.16874e-014	-1.52022e-015	2.37619e-015	-1.66738e-015	6.66078e-016	-5.48725e-016	-1.40055e-015	-1.09359e-014	-1.8451e-015	-2.77901e-015	-9.21332e-015	-1.08055e-014	-2.76005e-016	-7.45368e-015	-9.07058e-015	-7.56883e-015	-1.34971e-014	-1.04911e-014	-1.53886e-014	-1.27613e-014	-1.05007e-014
7.50794e-015	-3.93466e-015	1.00178e-015	-5.3561e-015	-1.15981e-014	-1.81905e-015	2.24216e-015	-1.95758e-015	4.37349e-017	-1.00056e-015	-2.04988e-015	-1.13933e-014	-2.43629e-015	-3.52236e-015	-9.39443e-015	-1.11304e-014	-2.89015e-016	-7.7939e-015	-9.10654e-015	-7.72344e-015	-1.37683e-014	-1.05361e-014	-1.57327e-014	-1.3179e-014	-1.05891e-014
6.88544e-015	-4.34369e-015	4.35988e-016	-5.45389e-015	-1.1469e-014	-2.10725e-015	2.0907e-015	-2.22978e-015	-5.52365e-016	-1.4363e-015	-2.66356e-015	-1.18157e-014	-3.00895e-015	-4.22924e-015	-9.5455e-015	-1.14193e-014	-3.05451e-016	-8.10639e-015	-9.1501e-015	-7.86778e-015	-1.40253e-014	-1.05889e-014	-1.60765e-014	-1.35824e-014	-1.0692e-014
6.25613e-015	-4.74386e-015	-1.23869e-016	-5.52021e-015	-1.13007e-014	-2.38252e-015	1.92311e-015	-2.48323e-015	-1.12105e-015	-1.85425e-015	-3.23949e-015	-1.22022e-014	-3.56088e-015	-4.89723e-015	-9.66446e-015	-1.16682e-014	-3.26554e-016	-8.38903e-015	-9.20054e-015	-8.00024e-015	-1.42674e-014	-1.06499e-014	-1.64173e-014	-1.39706e-014	-1.08095e-014
5.62463e-015	-5.13592e-015	-6.74559e-016	-5.5558e-015	-1.10942e-014	-2.64297e-015	1.74057e-015	-2.71793e-015	-1.66108e-015	-2.25305e-015	-3.77556e-015	-1.25541e-014	-4.09168e-015	-5.52479e-015	-9.7493e-015	-1.18742e-014	-3.53517e-016	-8.64065e-015	-9.25698e-015	-8.11957e-015	-1.44939e-014	-1.07206e-014	-1.67533e-014	-1.43425e-014	-1.09422e-014
4.99509e-015	-5.52038e-015	-1.21454e-015	-5.56158e-015	-1.08503e-014	-2.88657e-015	1.54475e-015	-2.93436e-015	-2.17117e-015	-2.63197e-015	-4.27044e-015	-1.28707e-014	-4.60009e-015	-6.10996e-015	-9.79794e-015	-1.20349e-014	-3.86822e-016	-8.8595e-015	-9.31876e-015	-8.22395e-015	-1.47043e-014	-1.08014e-014	-1.70827e-014	-1.46971e-014	-1.10897e-014
4.37111e-015	-5.89803e-015	-1.7417e-015	-5.53879e-015	-1.05705e-014	-3.11028e-015	1.33666e-015	-3.13213e-015	-2.65106e-015	-2.99056e-015	-4.72353e-015	-1.31527e-014	-5.08568e-015	-6.65168e-015	-9.80934e-015	-1.21476e-014	-4.26992e-016	-9.04424e-015	-9.38431e-015	-8.3114e-015	-1.48985e-014	-1.08921e-014	-1.74039e-014	-1.5034e-014	-1.12515e-014
3.75701e-015	-6.26952e-015	-2.25388e-015	-5.48891e-015	-1.02562e-014	-3.31199e-015	1.11905e-015	-3.31176e-015	-3.10053e-015	-3.3281e-015	-5.13408e-015	-1.34015e-014	-5.54842e-015	-7.14964e-015	-9.78217e-015	-1.22096e-014	-4.74485e-016	-9.19362e-015	-9.45262e-015	-8.38011e-015	-1.50761e-014	-1.09928e-014	-1.77148e-014	-1.53523e-014	-1.14275e-014
3.15731e-015	-6.63545e-015	-2.74927e-015	-5.41368e-015	-9.90922e-015	-3.48919e-015	8.94489e-016	-3.47402e-015	-3.51928e-015	-3.64342e-015	-5.50224e-015	-1.3619e-014	-5.98845e-015	-7.60371e-015	-9.71488e-015	-1.22193e-014	-5.28862e-016	-9.30695e-015	-9.52173e-015	-8.4287e-015	-1.52366e-014	-1.11034e-014	-1.80134e-014	-1.56513e-014	-1.16165e-014
2.57562e-015	-6.99613e-015	-3.22627e-015	-5.3148e-015	-9.53088e-015	-3.63971e-015	6.65594e-016	-3.62012e-015	-3.90774e-015	-3.9363e-015	-5.82899e-015	-1.38074e-014	-6.40636e-015	-8.0146e-015	-9.60663e-015	-1.21749e-014	-5.90039e-016	-9.3835e-015	-9.59065e-015	-8.45639e-015	-1.53803e-014	-1.12236e-014	-1.82976e-014	-1.59306e-014	-1.18179e-014
2.01563e-015	-7.3523e-015	-3.68345e-015	-5.19407e-015	-9.12294e-015	-3.76172e-015	4.34834e-016	-3.75064e-015	-4.26643e-015	-4.20695e-015	-6.11571e-015	-1.39685e-014	-6.80235e-015	-8.38301e-015	-9.45721e-015	-1.20756e-014	-6.57539e-016	-9.42328e-015	-9.65836e-015	-8.46175e-015	-1.55072e-014	-1.13526e-014	-1.85655e-014	-1.61898e-014	-1.20305e-014
1.48075e-015	-7.70418e-015	-4.11916e-015	-5.0529e-015	-8.687e-015	-3.85258e-015	2.05705e-016	-3.86701e-015	-4.59635e-015	-4.45532e-015	-6.36362e-015	-1.41044e-014	-7.17765e-015	-8.71034e-015	-9.26672e-015	-1.19209e-014	-7.30298e-016	-9.42584e-015	-9.72323e-015	-8.44373e-015	-1.56165e-014	-1.14887e-014	-1.88152e-014	-1.64286e-014	-1.22526e-014
9.74489e-016	-8.05211e-015	-4.5321e-015	-4.89331e-015	-8.225e-015	-3.91017e-015	-1.86306e-017	-3.97051e-015	-4.89823e-015	-4.68248e-015	-6.57473e-015	-1.42181e-014	-7.53295e-015	-8.99818e-015	-9.03489e-015	-1.17112e-014	-8.07605e-016	-9.39111e-015	-9.78461e-015	-8.40135e-015	-1.57089e-014	-1.16311e-014	-1.90452e-014	-1.66471e-014	-1.24821e-014
4.99002e-016	-8.39723e-015	-4.92135e-015	-4.71697e-015	-7.73976e-015	-3.93272e-015	-2.34693e-016	-4.06211e-015	-5.17294e-015	-4.88914e-015	-6.75159e-015	-1.4312e-014	-7.86928e-015	-9.24824e-015	-8.76209e-015	-1.14471e-014	-8.88193e-016	-9.31973e-015	-9.84072e-015	-8.33438e-015	-1.57851e-014	-1.17778e-014	-1.92532e-014	-1.68455e-014	-1.27167e-014
5.68301e-017	-8.74012e-015	-5.28622e-015	-4.52654e-015	-7.23387e-015	-3.91921e-015	-4.39488e-016	-4.1434e-015	-5.42146e-015	-5.07649e-015	-6.89647e-015	-1.43891e-014	-8.18781e-015	-9.46327e-015	-8.44917e-015	-1.11292e-014	-9.71207e-016	-9.2123e-015	-9.89062e-015	-8.24191e-015	-1.58452e-014	-1.19272e-014	-1.94383e-014	-1.70235e-014	-1.29547e-014
-3.50741e-016	-9.08097e-015	-5.62587e-015	-4.32366e-015	-6.70947e-015	-3.86839e-015	-6.29771e-016	-4.21627e-015	-5.6459e-015	-5.24523e-015	-7.01224e-015	-1.44523e-014	-8.48989e-015	-9.64584e-015	-8.09708e-015	-1.07593e-014	-1.0544e-015	-9.06919e-015	-9.93316e-015	-8.12363e-015	-1.589e-014	-1.20772e-014	-1.95996e-014	-1.71813e-014	-1.31947e-014
-7.22546e-016	-9.42016e-015	-5.9404e-015	-4.10959e-015	-6.1696e-015	-3.77998e-015	-8.01739e-016	-4.2827e-015	-5.84762e-015	-5.39724e-015	-7.1019e-015	-1.45052e-014	-8.77744e-015	-9.79918e-015	-7.70724e-015	-1.03392e-014	-1.13637e-015	-8.8918e-015	-9.96786e-015	-7.97948e-015	-1.59196e-014	-1.22252e-014	-1.97354e-014	-1.73194e-014	-1.34337e-014
-1.05772e-015	-9.75812e-015	-6.22978e-015	-3.88681e-015	-5.61735e-015	-3.65322e-015	-9.52558e-016	-4.3447e-015	-6.02763e-015	-5.53374e-015	-7.16865e-015	-1.45507e-014	-9.0522e-015	-9.92688e-015	-7.28153e-015	-9.87119e-015	-1.21588e-015	-8.68168e-015	-9.99363e-015	-7.80982e-015	-1.59346e-014	-1.23688e-014	-1.98446e-014	-1.74382e-014	-1.36695e-014
-1.35546e-015	-1.00952e-014	-6.49358e-015	-3.65686e-015	-5.05542e-015	-3.48847e-015	-1.07984e-015	-4.40359e-015	-6.18675e-015	-5.65567e-015	-7.21644e-015	-1.45917e-014	-9.31555e-015	-1.00323e-014	-6.82172e-015	-9.35808e-015	-1.29119e-015	-8.44051e-015	-1.00099e-014	-7.61483e-015	-1.59357e-014	-1.25051e-014	-1.99267e-014	-1.75385e-014	-1.39002e-014
-1.61597e-015	-1.04308e-014	-6.7327e-015	-3.42179e-015	-4.4865e-015	-3.2858e-015	-1.18117e-015	-4.46154e-015	-6.32749e-015	-5.7646e-015	-7.24917e-015	-1.46315e-014	-9.56952e-015	-1.0119e-014	-6.33097e-015	-8.80376e-015	-1.36041e-015	-8.17055e-015	-1.00161e-014	-7.39525e-015	-1.59238e-014	-1.26313e-014	-1.99813e-014	-1.76207e-014	-1.41233e-014
-1.83975e-015	-1.07649e-014	-6.94745e-015	-3.1836e-015	-3.91381e-015	-3.04643e-015	-1.25443e-015	-4.52051e-015	-6.45221e-015	-5.86204e-015	-7.27009e-015	-1.46734e-014	-9.81658e-015	-1.01905e-014	-5.81226e-015	-8.21099e-015	-1.42211e-015	-7.87452e-015	-1.00121e-014	-7.15286e-015	-1.59002e-014	-1.27446e-014	-2.0008e-014	-1.7686e-014	-1.43363e-014
-2.02751e-015	-1.10973e-014	-7.1383e-015	-2.94459e-015	-3.34026e-015	-2.77169e-015	-1.29821e-015	-4.58268e-015	-6.56244e-015	-5.94991e-015	-7.28257e-015	-1.47204e-014	-1.00588e-014	-1.02508e-014	-5.26822e-015	-7.58409e-015	-1.47446e-015	-7.55436e-015	-9.99777e-015	-6.88877e-015	-1.58657e-014	-1.28426e-014	-2.0007e-014	-1.77352e-014	-1.45371e-014
-2.18047e-015	-1.14284e-014	-7.30559e-015	-2.7068e-015	-2.76898e-015	-2.46296e-015	-1.31121e-015	-4.65032e-015	-6.66037e-015	-6.02985e-015	-7.29102e-015	-1.47748e-014	-1.0298e-014	-1.03038e-014	-4.70209e-015	-6.92708e-015	-1.5158e-015	-7.2129e-015	-9.97367e-015	-6.60391e-015	-1.58215e-014	-1.29229e-014	-1.99778e-014	-1.77695e-014	-1.47236e-014
-2.30104e-015	-1.17584e-014	-7.45078e-015	-2.47139e-015	-2.20292e-015	-2.12296e-015	-1.29202e-015	-4.72598e-015	-6.7477e-015	-6.10326e-015	-7.29873e-015	-1.48395e-014	-1.05368e-014	-1.03536e-014	-4.11758e-015	-6.2441e-015	-1.54511e-015	-6.8528e-015	-9.9398e-015	-6.30022e-015	-1.57682e-014	-1.29827e-014	-1.99212e-014	-1.77902e-014	-1.48944e-014
-2.39175e-015	-1.20874e-014	-7.57566e-015	-2.23988e-015	-1.64498e-015	-1.75453e-015	-1.2401e-015	-4.8114e-015	-6.82651e-015	-6.17169e-015	-7.30954e-015	-1.4917e-014	-1.07763e-014	-1.04053e-014	-3.51858e-015	-5.54002e-015	-1.56098e-015	-6.47739e-015	-9.8972e-015	-5.98014e-015	-1.5707e-014	-1.3019e-014	-1.98381e-014	-1.77979e-014	-1.50471e-014
-2.45511e-015	-1.24149e-014	-7.68186e-015	-2.01434e-015	-1.09828e-015	-1.36147e-015	-1.15609e-015	-4.90802e-015	-6.89934e-015	-6.23723e-015	-7.32657e-015	-1.50087e-014	-1.10185e-014	-1.0462e-014	-2.90941e-015	-4.81963e-015	-1.56186e-015	-6.08982e-015	-9.84698e-015	-5.64611e-015	-1.56395e-014	-1.30299e-014	-1.973e-014	-1.7794e-014	-1.51804e-014
-2.49393e-015	-1.27412e-014	-7.77059e-015	-1.79553e-015	-5.65908e-016	-9.47246e-016	-1.04073e-015	-5.0176e-015	-6.96871e-015	-6.30103e-015	-7.35302e-015	-1.51159e-014	-1.1266e-014	-1.05271e-014	-2.29392e-015	-4.08794e-015	-1.54688e-015	-5.69328e-015	-9.79035e-015	-5.30083e-015	-1.55669e-014	-1.30133e-014	-1.95975e-014	-1.77795e-014	-1.52928e-014
-2.51143e-015	-1.30657e-014	-7.84332e-015	-1.58499e-015	-5.10194e-017	-5.15156e-016	-8.94907e-016	-5.14221e-015	-7.03576e-015	-6.36419e-015	-7.39167e-015	-1.52395e-014	-1.15197e-014	-1.06042e-014	-1.67619e-015	-3.35018e-015	-1.51515e-015	-5.29109e-015	-9.72813e-015	-4.94677e-015	-1.54911e-014	-1.29671e-014	-1.94411e-014	-1.77557e-014	-1.53827e-014
-2.51149e-015	-1.33877e-014	-7.90177e-015	-1.38326e-015	4.44065e-016	-6.90006e-017	-7.20133e-016	-5.28331e-015	-7.10203e-015	-6.42835e-015	-7.44499e-015	-1.53809e-014	-1.17816e-014	-1.06965e-014	-1.06042e-015	-2.61084e-015	-1.46569e-015	-4.88656e-015	-9.66118e-015	-4.58663e-015	-1.54139e-014	-1.28904e-014	-1.92632e-014	-1.77236e-014	-1.54493e-014
-2.49787e-015	-1.37072e-014	-7.94788e-015	-1.19087e-015	9.16859e-016	3.86762e-016	-5.18742e-016	-5.44199e-015	-7.16984e-015	-6.49525e-015	-7.51608e-015	-1.55411e-014	-1.20534e-014	-1.08077e-014	-4.50335e-016	-1.87504e-015	-1.39717e-015	-4.48313e-015	-9.59121e-015	-4.223e-015	-1.53365e-014	-1.27819e-014	-1.90659e-014	-1.76849e-014	-1.54915e-014
-2.47452e-015	-1.40242e-014	-7.98327e-015	-1.00861e-015	1.36531e-015	8.48146e-016	-2.92764e-016	-5.61875e-015	-7.24011e-015	-6.56611e-015	-7.60714e-015	-1.57199e-014	-1.23368e-014	-1.09403e-014	1.49871e-016	-1.14722e-015	-1.30946e-015	-4.08403e-015	-9.51983e-015	-3.85931e-015	-1.52597e-014	-1.26407e-014	-1.88514e-014	-1.76407e-014	-1.55091e-014
-2.44512e-015	-1.43385e-014	-8.00954e-015	-8.37547e-016	1.78712e-015	1.31079e-015	-4.48304e-017	-5.81419e-015	-7.31464e-015	-6.6413e-015	-7.72012e-015	-1.59182e-014	-1.26325e-014	-1.10965e-014	7.36317e-016	-4.31776e-016	-1.20201e-015	-3.69245e-015	-9.44789e-015	-3.49908e-015	-1.51847e-014	-1.2467e-014	-1.86219e-014	-1.75922e-014	-1.55014e-014
-2.41352e-015	-1.46501e-014	-8.02893e-015	-6.77637e-016	2.18036e-015	1.76936e-015	2.21662e-016	-6.02858e-015	-7.39539e-015	-6.7221e-015	-7.85692e-015	-1.61355e-014	-1.29414e-014	-1.1278e-014	1.30586e-015	2.66369e-016	-1.07451e-015	-3.31143e-015	-9.37657e-015	-3.14537e-015	-1.51128e-014	-1.22604e-014	-1.83794e-014	-1.75404e-014	-1.54686e-014
-2.38347e-015	-1.49591e-014	-8.04305e-015	-5.29065e-016	2.54381e-015	2.21957e-015	5.03472e-016	-6.26202e-015	-7.48307e-015	-6.80905e-015	-8.01865e-015	-1.6371e-014	-1.32646e-014	-1.14868e-014	1.85495e-015	9.43298e-016	-9.26927e-016	-2.94371e-015	-9.30767e-015	-2.80072e-015	-1.50453e-014	-1.20219e-014	-1.8126e-014	-1.74865e-014	-1.54109e-014
-2.35914e-015	-1.52651e-014	-8.05346e-015	-3.91584e-016	2.8763e-015	2.65715e-015	7.97334e-016	-6.51398e-015	-7.57879e-015	-6.90269e-015	-8.20706e-015	-1.66236e-014	-1.3603e-014	-1.17244e-014	2.38019e-015	1.59555e-015	-7.59085e-016	-2.59233e-015	-9.24255e-015	-2.46783e-015	-1.49837e-014	-1.17527e-014	-1.78651e-014	-1.74317e-014	-1.53282e-014
-2.34388e-015	-1.55683e-014	-8.06211e-015	-2.64897e-016	3.17755e-015	3.07772e-015	1.09919e-015	-6.78378e-015	-7.68285e-015	-7.00323e-015	-8.42309e-015	-1.68924e-014	-1.39574e-014	-1.19914e-014	2.87856e-015	2.22048e-015	-5.71951e-016	-2.26063e-015	-9.18204e-015	-2.14963e-015	-1.49283e-014	-1.14546e-014	-1.75991e-014	-1.73773e-014	-1.52218e-014
-2.3409e-015	-1.58688e-014	-8.0703e-015	-1.49372e-016	3.4464e-015	3.47711e-015	1.40523e-015	-7.07051e-015	-7.79593e-015	-7.11141e-015	-8.66725e-015	-1.71755e-014	-1.4328e-014	-1.22892e-014	3.3476e-015	2.81421e-015	-3.662e-016	-1.95098e-015	-9.12759e-015	-1.84869e-015	-1.48801e-014	-1.11296e-014	-1.73304e-014	-1.7324e-014	-1.50929e-014
-2.35366e-015	-1.6167e-014	-8.07931e-015	-4.44983e-017	3.68269e-015	3.85107e-015	1.71165e-015	-7.37287e-015	-7.91902e-015	-7.22766e-015	-8.94039e-015	-1.74719e-014	-1.47147e-014	-1.2618e-014	3.7853e-015	3.37374e-015	-1.42696e-016	-1.66583e-015	-9.08074e-015	-1.56802e-015	-1.48407e-014	-1.07802e-014	-1.70615e-014	-1.72728e-014	-1.4943e-014
-2.38479e-015	-1.64635e-014	-8.09068e-015	5.00204e-017	3.88632e-015	4.19601e-015	2.01428e-015	-7.68928e-015	-8.05232e-015	-7.35132e-015	-9.24193e-015	-1.77793e-014	-1.51174e-014	-1.29768e-014	4.19048e-015	3.89732e-015	9.74417e-017	-1.40721e-015	-9.0424e-015	-1.30994e-015	-1.4811e-014	-1.04098e-014	-1.67951e-014	-1.72246e-014	-1.47735e-014
-2.43699e-015	-1.67583e-014	-8.10545e-015	1.34712e-016	4.05713e-015	4.50882e-015	2.30895e-015	-8.01816e-015	-8.1965e-015	-7.48249e-015	-9.57168e-015	-1.80953e-014	-1.55359e-014	-1.33657e-014	4.56129e-015	4.38321e-015	3.53102e-016	-1.17699e-015	-9.01394e-015	-1.07762e-015	-1.47915e-014	-1.00218e-014	-1.65343e-014	-1.71799e-014	-1.45866e-014
-2.51241e-015	-1.70518e-014	-8.12462e-015	2.09884e-016	4.19625e-015	4.78718e-015	2.5915e-015	-8.35724e-015	-8.35121e-015	-7.62076e-015	-9.92916e-015	-1.84178e-014	-1.59694e-014	-1.37838e-014	4.89665e-015	4.82977e-015	6.2293e-016	-9.77871e-016	-8.99662e-015	-8.72519e-016	-1.47825e-014	-9.61999e-015	-1.62815e-014	-1.71394e-014	-1.43838e-014
-2.613e-015	-1.73436e-014	-8.14901e-015	2.75829e-016	4.30435e-015	5.02749e-015	2.85832e-015	-8.7052e-015	-8.51581e-015	-7.76606e-015	-1.03142e-014	-1.87452e-014	-1.64172e-014	-1.42293e-014	5.19623e-015	5.23645e-015	9.05375e-016	-8.1081e-016	-8.99063e-015	-6.96342e-016	-1.47845e-014	-9.20844e-015	-1.60394e-014	-1.71034e-014	-1.41675e-014
-2.74064e-015	-1.76343e-014	-8.17896e-015	3.33585e-016	4.38329e-015	5.22745e-015	3.10653e-015	-9.05879e-015	-8.69015e-015	-7.91792e-015	-1.07256e-014	-1.90742e-014	-1.68789e-014	-1.47015e-014	5.46007e-015	5.60324e-015	1.19869e-015	-6.76752e-016	-8.99702e-015	-5.49827e-016	-1.47976e-014	-8.79114e-015	-1.58103e-014	-1.70726e-014	-1.39399e-014
-2.89594e-015	-1.79235e-014	-8.21571e-015	3.83495e-016	4.43482e-015	5.38569e-015	3.33349e-015	-9.41568e-015	-8.87369e-015	-8.07619e-015	-1.11617e-014	-1.94028e-014	-1.7353e-014	-1.51981e-014	5.68811e-015	5.93058e-015	1.50182e-015	-5.76035e-016	-9.01624e-015	-4.3397e-016	-1.48226e-014	-8.37332e-015	-1.55966e-014	-1.70476e-014	-1.37035e-014
-3.07922e-015	-1.82118e-014	-8.25869e-015	4.26187e-016	4.46106e-015	5.50168e-015	3.53669e-015	-9.77316e-015	-9.06628e-015	-8.24013e-015	-1.16216e-014	-1.97286e-014	-1.78387e-014	-1.57167e-014	5.8813e-015	6.21883e-015	1.81349e-015	-5.09417e-016	-9.04814e-015	-3.49396e-016	-1.48598e-014	-7.95988e-015	-1.54006e-014	-1.70288e-014	-1.34611e-014
-3.29115e-015	-1.85001e-014	-8.30813e-015	4.62594e-016	4.46448e-015	5.57514e-015	3.71397e-015	-1.01279e-014	-9.26637e-015	-8.40871e-015	-1.21036e-014	-2.00487e-014	-1.83343e-014	-1.62547e-014	6.0407e-015	6.46938e-015	2.13144e-015	-4.76595e-016	-9.09184e-015	-2.9685e-016	-1.49088e-014	-7.55517e-015	-1.52239e-014	-1.70167e-014	-1.32154e-014
-3.53157e-015	-1.87888e-014	-8.36408e-015	4.9352e-016	4.44771e-015	5.60587e-015	3.86425e-015	-1.04767e-014	-9.47301e-015	-8.58103e-015	-1.26064e-014	-2.03598e-014	-1.88384e-014	-1.68087e-014	6.16862e-015	6.68407e-015	2.45361e-015	-4.76459e-016	-9.1475e-015	-2.7608e-016	-1.4969e-014	-7.16463e-015	-1.50678e-014	-1.7012e-014	-1.29685e-014
-3.79878e-015	-1.90784e-014	-8.42728e-015	5.20498e-016	4.41307e-015	5.59494e-015	3.98613e-015	-1.08167e-014	-9.68493e-015	-8.75674e-015	-1.31283e-014	-2.06595e-014	-1.93492e-014	-1.7376e-014	6.26687e-015	6.86461e-015	2.778e-015	-5.08682e-016	-9.21499e-015	-2.87425e-016	-1.50399e-014	-6.79331e-015	-1.49336e-014	-1.70145e-014	-1.27233e-014
-4.09197e-015	-1.93688e-014	-8.49702e-015	5.44084e-016	4.36374e-015	5.54424e-015	4.07894e-015	-1.11445e-014	-9.90075e-015	-8.93446e-015	-1.36676e-014	-2.09455e-014	-1.98648e-014	-1.79536e-014	6.33781e-015	7.0134e-015	3.10294e-015	-5.72798e-016	-9.29302e-015	-3.29961e-016	-1.51213e-014	-6.44656e-015	-1.48233e-014	-1.70241e-014	-1.24825e-014
-4.40968e-015	-1.96596e-014	-8.5725e-015	5.65037e-016	4.30295e-015	5.45619e-015	4.14311e-015	-1.14567e-014	-1.0119e-014	-9.11334e-015	-1.42214e-014	-2.1215e-014	-2.03827e-014	-1.85376e-014	6.38442e-015	7.13329e-015	3.42671e-015	-6.66968e-016	-9.38089e-015	-4.03665e-016	-1.52126e-014	-6.1294e-015	-1.4738e-014	-1.7041e-014	-1.22487e-014
-4.74912e-015	-1.99506e-014	-8.65305e-015	5.84648e-016	4.23418e-015	5.33279e-015	4.17905e-015	-1.17499e-014	-1.03375e-014	-9.29217e-015	-1.47873e-014	-2.14665e-014	-2.09008e-014	-1.91245e-014	6.41029e-015	7.22731e-015	3.74789e-015	-7.8972e-016	-9.4777e-015	-5.07085e-016	-1.53121e-014	-5.84657e-015	-1.46778e-014	-1.70648e-014	-1.20239e-014
-5.10814e-015	-2.02421e-014	-8.7383e-015	6.03632e-016	4.16084e-015	5.17707e-015	4.18812e-015	-1.20214e-014	-1.05551e-014	-9.46873e-015	-1.53621e-014	-2.16973e-014	-2.14171e-014	-1.97101e-014	6.41807e-015	7.29875e-015	4.06476e-015	-9.39031e-016	-9.58291e-015	-6.38296e-016	-1.54192e-014	-5.6019e-015	-1.46433e-014	-1.70954e-014	-1.18106e-014
-5.48438e-015	-2.05333e-014	-8.82715e-015	6.22986e-016	4.08612e-015	4.99268e-015	4.17159e-015	-1.22683e-014	-1.07697e-014	-9.6423e-015	-1.59431e-014	-2.19061e-014	-2.19284e-014	-2.02906e-014	6.41111e-015	7.35117e-015	4.37681e-015	-1.112e-015	-9.69492e-015	-7.95612e-016	-1.55321e-014	-5.39772e-015	-1.46349e-014	-1.71323e-014	-1.1611e-014
-5.87453e-015	-2.08242e-014	-8.91833e-015	6.43765e-016	4.01419e-015	4.78406e-015	4.13172e-015	-1.24873e-014	-1.09794e-014	-9.81213e-015	-1.65276e-014	-2.20921e-014	-2.24324e-014	-2.08622e-014	6.39305e-015	7.38711e-015	4.68238e-015	-1.30589e-015	-9.81207e-015	-9.77252e-016	-1.56503e-014	-5.23806e-015	-1.46519e-014	-1.71755e-014	-1.14269e-014
-6.27561e-015	-2.1114e-014	-9.01111e-015	6.67084e-016	3.94814e-015	4.55541e-015	4.0711e-015	-1.26752e-014	-1.11816e-014	-9.97702e-015	-1.71122e-014	-2.22523e-014	-2.29267e-014	-2.14205e-014	6.36745e-015	7.41037e-015	4.98003e-015	-1.5178e-015	-9.93229e-015	-1.18142e-015	-1.57719e-014	-5.12589e-015	-1.46943e-014	-1.72247e-014	-1.12596e-014
-6.68391e-015	-2.14012e-014	-9.10466e-015	6.93786e-016	3.89132e-015	4.31139e-015	3.99359e-015	-1.28292e-014	-1.13733e-014	-1.0135e-014	-1.76939e-014	-2.2385e-014	-2.3408e-014	-2.19615e-014	6.33814e-015	7.42511e-015	5.26953e-015	-1.74509e-015	-1.00542e-014	-1.40585e-015	-1.58951e-014	-5.06342e-015	-1.47619e-014	-1.72793e-014	-1.11106e-014
-7.09591e-015	-2.16846e-014	-9.19772e-015	7.24983e-016	3.847e-015	4.05756e-015	3.90301e-015	-1.29474e-014	-1.15517e-014	-1.02853e-014	-1.82701e-014	-2.24894e-014	-2.38733e-014	-2.2481e-014	6.30902e-015	7.43451e-015	5.54946e-015	-1.98438e-015	-1.01759e-014	-1.64806e-015	-1.6018e-014	-5.0523e-015	-1.48536e-014	-1.7339e-014	-1.09812e-014
-7.50776e-015	-2.19629e-014	-9.28906e-015	7.62152e-016	3.81877e-015	3.79898e-015	3.80304e-015	-1.30267e-014	-1.17152e-014	-1.04262e-014	-1.88373e-014	-2.25636e-014	-2.432e-014	-2.29746e-014	6.28382e-015	7.44189e-015	5.81893e-015	-2.23185e-015	-1.02956e-014	-1.90554e-015	-1.61385e-014	-5.0935e-015	-1.49685e-014	-1.74031e-014	-1.08726e-014
-7.91549e-015	-2.2235e-014	-9.37763e-015	8.06747e-016	3.81015e-015	3.54073e-015	3.69742e-015	-1.30653e-014	-1.18615e-014	-1.05561e-014	-1.93919e-014	-2.2607e-014	-2.47446e-014	-2.34384e-014	6.26506e-015	7.45095e-015	6.07763e-015	-2.48386e-015	-1.04113e-014	-2.17546e-015	-1.62558e-014	-5.18756e-015	-1.51051e-014	-1.74712e-014	-1.07849e-014
-8.31577e-015	-2.24988e-014	-9.46177e-015	8.59181e-016	3.82362e-015	3.28869e-015	3.59031e-015	-1.3062e-014	-1.19878e-014	-1.06739e-014	-1.99307e-014	-2.26194e-014	-2.51439e-014	-2.38689e-014	6.25587e-015	7.46445e-015	6.3255e-015	-2.73673e-015	-1.0521e-014	-2.45554e-015	-1.63679e-014	-5.33467e-015	-1.52618e-014	-1.75425e-014	-1.07191e-014
-8.70476e-015	-2.2753e-014	-9.54015e-015	9.20703e-016	3.86165e-015	3.04836e-015	3.4866e-015	-1.30157e-014	-1.20924e-014	-1.07785e-014	-2.04505e-014	-2.26001e-014	-2.55152e-014	-2.42622e-014	6.25912e-015	7.48563e-015	6.56204e-015	-2.98659e-015	-1.06233e-014	-2.74242e-015	-1.64725e-014	-5.53414e-015	-1.54364e-014	-1.76166e-014	-1.0675e-014
-9.07859e-015	-2.29959e-014	-9.61202e-015	9.92939e-016	3.92717e-015	2.82527e-015	3.39148e-015	-1.29254e-014	-1.21725e-014	-1.0869e-014	-2.09472e-014	-2.25493e-014	-2.58559e-014	-2.46144e-014	6.27755e-015	7.51749e-015	6.78747e-015	-3.22946e-015	-1.07167e-014	-3.03322e-015	-1.65674e-014	-5.78414e-015	-1.56273e-014	-1.76922e-014	-1.06524e-014
-9.43371e-015	-2.32252e-014	-9.6767e-015	1.07659e-015	4.02168e-015	2.62543e-015	3.31003e-015	-1.27902e-014	-1.22255e-014	-1.09441e-014	-2.14173e-014	-2.24663e-014	-2.61632e-014	-2.4922e-014	6.31412e-015	7.56181e-015	7.00259e-015	-3.46139e-015	-1.0799e-014	-3.32516e-015	-1.66501e-014	-6.08341e-015	-1.58326e-014	-1.77687e-014	-1.06512e-014
-9.76675e-015	-2.34389e-014	-9.73296e-015	1.17219e-015	4.14675e-015	2.45381e-015	3.24677e-015	-1.26099e-014	-1.22495e-014	-1.10027e-014	-2.18573e-014	-2.2351e-014	-2.64339e-014	-2.51827e-014	6.37077e-015	7.62151e-015	7.20758e-015	-3.67895e-015	-1.08682e-014	-3.61576e-015	-1.67182e-014	-6.42869e-015	-1.60507e-014	-1.78454e-014	-1.0671e-014
-1.00741e-014	-2.36344e-014	-9.7805e-015	1.28097e-015	4.30395e-015	2.31569e-015	3.20551e-015	-1.23843e-014	-1.22424e-014	-1.10434e-014	-2.22637e-014	-2.22043e-014	-2.66649e-014	-2.53941e-014	6.4488e-015	7.69813e-015	7.40281e-015	-3.87834e-015	-1.09231e-014	-3.90277e-015	-1.67703e-014	-6.81601e-015	-1.62799e-014	-1.79214e-014	-1.0711e-014
-1.03521e-014	-2.38095e-014	-9.81829e-015	1.40382e-015	4.49443e-015	2.21601e-015	3.1905e-015	-1.21131e-014	-1.22022e-014	-1.1065e-014	-2.26329e-014	-2.20263e-014	-2.68545e-014	-2.55536e-014	6.5495e-015	7.79373e-015	7.58864e-015	-4.05565e-015	-1.0962e-014	-4.18372e-015	-1.68044e-014	-7.24196e-015	-1.65175e-014	-1.79964e-014	-1.07703e-014
-1.0598e-014	-2.39617e-014	-9.84526e-015	1.54138e-015	4.71856e-015	2.15858e-015	3.2056e-015	-1.17973e-014	-1.21266e-014	-1.10661e-014	-2.29615e-014	-2.18166e-014	-2.70005e-014	-2.56593e-014	6.67433e-015	7.90996e-015	7.76624e-015	-4.20782e-015	-1.09828e-014	-4.45674e-015	-1.68188e-014	-7.70192e-015	-1.67613e-014	-1.80692e-014	-1.08476e-014
-1.08093e-014	-2.40889e-014	-9.86043e-015	1.69472e-015	4.97628e-015	2.14759e-015	3.25412e-015	-1.14379e-014	-1.20146e-014	-1.10457e-014	-2.32465e-014	-2.15766e-014	-2.71007e-014	-2.57089e-014	6.82288e-015	8.04722e-015	7.93728e-015	-4.33167e-015	-1.09841e-014	-4.71979e-015	-1.68119e-014	-8.19042e-015	-1.70088e-014	-1.81394e-014	-1.0941e-014
-1.09834e-014	-2.41896e-014	-9.86277e-015	1.86449e-015	5.26751e-015	2.18707e-015	3.33925e-015	-1.10365e-014	-1.18647e-014	-1.10026e-014	-2.34854e-014	-2.13068e-014	-2.71533e-014	-2.57007e-014	6.99504e-015	8.20577e-015	8.10272e-015	-4.42472e-015	-1.09653e-014	-4.9713e-015	-1.67812e-014	-8.70184e-015	-1.72582e-014	-1.82063e-014	-1.10492e-014
-1.1118e-014	-2.42613e-014	-9.85202e-015	2.0513e-015	5.59158e-015	2.27984e-015	3.46361e-015	-1.05941e-014	-1.16762e-014	-1.09359e-014	-2.36751e-014	-2.10082e-014	-2.71565e-014	-2.56341e-014	7.19092e-015	8.38542e-015	8.26349e-015	-4.48408e-015	-1.0925e-014	-5.20961e-015	-1.67247e-014	-9.23121e-015	-1.75072e-014	-1.82685e-014	-1.11707e-014
-1.12122e-014	-2.43021e-014	-9.82736e-015	2.25596e-015	5.94691e-015	2.42778e-015	3.62957e-015	-1.01129e-014	-1.1448e-014	-1.08451e-014	-2.38124e-014	-2.06817e-014	-2.71091e-014	-2.55084e-014	7.4103e-015	8.58604e-015	8.4203e-015	-4.50783e-015	-1.08622e-014	-5.4325e-015	-1.66408e-014	-9.77286e-015	-1.77536e-014	-1.83254e-014	-1.13038e-014
-1.12645e-014	-2.43104e-014	-9.78801e-015	2.47957e-015	6.33205e-015	2.63188e-015	3.83904e-015	-9.5948e-015	-1.11796e-014	-1.07288e-014	-2.38949e-014	-2.03284e-014	-2.70096e-014	-2.53234e-014	7.65176e-015	8.8068e-015	8.5751e-015	-4.49408e-015	-1.07763e-014	-5.63844e-015	-1.65281e-014	-1.03212e-014	-1.79951e-014	-1.83764e-014	-1.14466e-014
-1.12731e-014	-2.42841e-014	-9.73314e-015	2.72264e-015	6.74521e-015	2.89334e-015	4.09273e-015	-9.04285e-015	-1.08703e-014	-1.05869e-014	-2.39207e-014	-1.995e-014	-2.68574e-014	-2.50796e-014	7.91305e-015	9.04627e-015	8.72944e-015	-4.4415e-015	-1.06664e-014	-5.82675e-015	-1.63862e-014	-1.08705e-014	-1.82296e-014	-1.84207e-014	-1.15971e-014
-1.12372e-014	-2.42224e-014	-9.66209e-015	2.98549e-015	7.1845e-015	3.21273e-015	4.3908e-015	-8.4599e-015	-1.05202e-014	-1.04194e-014	-2.38883e-014	-1.95479e-014	-2.66515e-014	-2.47776e-014	8.19248e-015	9.30288e-015	8.88421e-015	-4.34903e-015	-1.05322e-014	-5.99704e-015	-1.62143e-014	-1.14144e-014	-1.84548e-014	-1.84572e-014	-1.17533e-014
-1.11566e-014	-2.41242e-014	-9.57476e-015	3.26812e-015	7.64704e-015	3.58962e-015	4.73286e-015	-7.84878e-015	-1.01302e-014	-1.02257e-014	-2.37955e-014	-1.9123e-014	-2.63918e-014	-2.44186e-014	8.48846e-015	9.5747e-015	9.04129e-015	-4.21581e-015	-1.03738e-014	-6.14887e-015	-1.60111e-014	-1.19463e-014	-1.86693e-014	-1.84858e-014	-1.19135e-014
-1.10309e-014	-2.3988e-014	-9.47052e-015	3.57023e-015	8.12986e-015	4.02254e-015	5.11797e-015	-7.21288e-015	-9.70081e-015	-1.00059e-014	-2.3641e-014	-1.8677e-014	-2.60785e-014	-2.40046e-014	8.7975e-015	9.85998e-015	9.20169e-015	-4.04156e-015	-1.01915e-014	-6.28184e-015	-1.57765e-014	-1.24608e-014	-1.88718e-014	-1.85059e-014	-1.20754e-014
-1.08603e-014	-2.38131e-014	-9.34858e-015	3.89193e-015	8.62953e-015	4.50906e-015	5.54476e-015	-6.55582e-015	-9.23273e-015	-9.75968e-015	-2.34251e-014	-1.82119e-014	-2.57121e-014	-2.3537e-014	9.11685e-015	1.01562e-014	9.36618e-015	-3.82631e-015	-9.98478e-015	-6.39617e-015	-1.5511e-014	-1.29524e-014	-1.90602e-014	-1.85163e-014	-1.22379e-014
-1.06456e-014	-2.35992e-014	-9.20883e-015	4.23277e-015	9.1434e-015	5.04723e-015	6.01136e-015	-5.88082e-015	-8.72699e-015	-9.48692e-015	-2.3147e-014	-1.77285e-014	-2.52939e-014	-2.3018e-014	9.44403e-015	1.04608e-014	9.53711e-015	-3.57086e-015	-9.75406e-015	-6.49231e-015	-1.52142e-014	-1.34161e-014	-1.92335e-014	-1.85164e-014	-1.23993e-014
-1.0387e-014	-2.33465e-014	-9.05081e-015	4.59209e-015	9.66788e-015	5.63406e-015	6.515e-015	-5.1916e-015	-8.18511e-015	-9.18821e-015	-2.28067e-014	-1.72286e-014	-2.48239e-014	-2.24504e-014	9.77665e-015	1.07705e-014	9.71526e-015	-3.27521e-015	-9.50026e-015	-6.57063e-015	-1.48857e-014	-1.38461e-014	-1.93903e-014	-1.85063e-014	-1.25578e-014
-1.00856e-014	-2.30552e-014	-8.87405e-015	4.96941e-015	1.01986e-014	6.26602e-015	7.05271e-015	-4.49243e-015	-7.60861e-015	-8.86373e-015	-2.24048e-014	-1.67127e-014	-2.43046e-014	-2.18372e-014	1.01112e-014	1.10828e-014	9.90143e-015	-2.94112e-015	-9.22374e-015	-6.63112e-015	-1.45256e-014	-1.42383e-014	-1.95294e-014	-1.84849e-014	-1.27113e-014
-9.74315e-015	-2.27258e-014	-8.67774e-015	5.36405e-015	1.07316e-014	6.93911e-015	7.62107e-015	-3.78649e-015	-6.99995e-015	-8.51326e-015	-2.19414e-014	-1.61809e-014	-2.37372e-014	-2.1182e-014	1.0444e-014	1.13947e-014	1.00972e-014	-2.56947e-015	-8.92534e-015	-6.67439e-015	-1.41345e-014	-1.45887e-014	-1.965e-014	-1.84519e-014	-1.28578e-014
-9.36107e-015	-2.23591e-014	-8.46141e-015	5.77472e-015	1.12628e-014	7.64903e-015	8.21648e-015	-3.07714e-015	-6.36176e-015	-8.13793e-015	-2.14181e-014	-1.56352e-014	-2.31235e-014	-2.04882e-014	1.0772e-014	1.17033e-014	1.0303e-014	-2.16216e-015	-8.6056e-015	-6.70126e-015	-1.3713e-014	-1.48936e-014	-1.97507e-014	-1.84067e-014	-1.29964e-014
-8.9406e-015	-2.19569e-014	-8.22491e-015	6.20035e-015	1.17889e-014	8.39105e-015	8.83439e-015	-2.36795e-015	-5.69645e-015	-7.73821e-015	-2.08364e-014	-1.5077e-014	-2.24661e-014	-1.97594e-014	1.10923e-014	1.20055e-014	1.05188e-014	-1.722e-015	-8.26537e-015	-6.71217e-015	-1.32625e-014	-1.51506e-014	-1.98307e-014	-1.83486e-014	-1.31255e-014
-8.48346e-015	-2.15209e-014	-7.96784e-015	6.63949e-015	1.23053e-014	9.15921e-015	9.46997e-015	-1.66255e-015	-5.00608e-015	-7.31436e-015	-2.0198e-014	-1.45076e-014	-2.17676e-014	-1.89989e-014	1.14023e-014	1.22978e-014	1.07458e-014	-1.25092e-015	-7.90619e-015	-6.70769e-015	-1.27841e-014	-1.53565e-014	-1.98893e-014	-1.82771e-014	-1.32438e-014
-7.99205e-015	-2.10526e-014	-7.68999e-015	7.09095e-015	1.28082e-014	9.94857e-015	1.01184e-014	-9.64023e-016	-4.29382e-015	-6.86694e-015	-1.95056e-014	-1.39284e-014	-2.10306e-014	-1.82112e-014	1.16982e-014	1.25772e-014	1.0984e-014	-7.51826e-016	-7.52914e-015	-6.68904e-015	-1.22785e-014	-1.55097e-014	-1.99256e-014	-1.81919e-014	-1.33509e-014
-7.46907e-015	-2.05543e-014	-7.3911e-015	7.55258e-015	1.3294e-014	1.07533e-014	1.07747e-014	-2.75925e-016	-3.5625e-015	-6.39713e-015	-1.87613e-014	-1.33409e-014	-2.02579e-014	-1.74004e-014	1.19778e-014	1.28411e-014	1.12331e-014	-2.2743e-016	-7.13551e-015	-6.65762e-015	-1.17471e-014	-1.56097e-014	-1.99397e-014	-1.80921e-014	-1.34453e-014
-6.91708e-015	-2.0029e-014	-7.07085e-015	8.02205e-015	1.37589e-014	1.1567e-014	1.14337e-014	3.98789e-016	-2.81535e-015	-5.90553e-015	-1.79685e-014	-1.27461e-014	-1.94531e-014	-1.65711e-014	1.22386e-014	1.30869e-014	1.14931e-014	3.19403e-016	-6.72672e-015	-6.61381e-015	-1.11921e-014	-1.56553e-014	-1.9932e-014	-1.79775e-014	-1.35264e-014
-6.33873e-015	-1.94795e-014	-6.72929e-015	8.49781e-015	1.41996e-014	1.23833e-014	1.20907e-014	1.05758e-015	-2.05617e-015	-5.39261e-015	-1.71305e-014	-1.21448e-014	-1.86197e-014	-1.57273e-014	1.24787e-014	1.33122e-014	1.17641e-014	8.85112e-016	-6.30475e-015	-6.55874e-015	-1.0615e-014	-1.56461e-014	-1.99022e-014	-1.78481e-014	-1.35935e-014
-5.73666e-015	-1.8909e-014	-6.36639e-015	8.97759e-015	1.46132e-014	1.31966e-014	1.27409e-014	1.69788e-015	-1.28809e-015	-4.85943e-015	-1.62507e-014	-1.15376e-014	-1.77613e-014	-1.48734e-014	1.26967e-014	1.35143e-014	1.20457e-014	1.4661e-015	-5.87138e-015	-6.49366e-015	-1.00182e-014	-1.55835e-014	-1.98494e-014	-1.7704e-014	-1.36466e-014
-5.11359e-015	-1.832e-014	-5.98248e-015	9.45961e-015	1.49969e-014	1.40009e-014	1.33799e-014	2.31683e-015	-5.14804e-016	-4.30748e-015	-1.53327e-014	-1.0926e-014	-1.68816e-014	-1.40138e-014	1.2891e-014	1.36913e-014	1.23372e-014	2.05906e-015	-5.42787e-015	-6.42025e-015	-9.40389e-015	-1.54686e-014	-1.9774e-014	-1.75449e-014	-1.36848e-014
-4.47135e-015	-1.77155e-014	-5.57727e-015	9.94118e-015	1.53476e-014	1.479e-014	1.40036e-014	2.91212e-015	2.59971e-016	-3.73804e-015	-1.43811e-014	-1.0312e-014	-1.59841e-014	-1.31529e-014	1.30607e-014	1.38415e-014	1.26374e-014	2.66063e-015	-4.97564e-015	-6.33871e-015	-8.77453e-015	-1.53028e-014	-1.96763e-014	-1.73709e-014	-1.37078e-014
-3.81292e-015	-1.70992e-014	-5.15129e-015	1.0419e-014	1.56627e-014	1.55588e-014	1.46079e-014	3.48235e-015	1.03294e-015	-3.1527e-015	-1.34006e-014	-9.69558e-015	-1.50733e-014	-1.22945e-014	1.32052e-014	1.39636e-014	1.29452e-014	3.26784e-015	-4.51692e-015	-6.25002e-015	-8.13282e-015	-1.50893e-014	-1.95565e-014	-1.71819e-014	-1.37157e-014
-3.1408e-015	-1.64747e-014	-4.70488e-015	1.08911e-014	1.59403e-014	1.63023e-014	1.51884e-014	4.02546e-015	1.80058e-015	-2.55238e-015	-1.23959e-014	-9.07725e-015	-1.41527e-014	-1.14424e-014	1.3324e-014	1.40568e-014	1.32597e-014	3.87755e-015	-4.05321e-015	-6.15502e-015	-7.48104e-015	-1.48312e-014	-1.94147e-014	-1.69783e-014	-1.37086e-014
-2.45726e-015	-1.5845e-014	-4.23816e-015	1.13552e-014	1.61797e-014	1.70157e-014	1.57423e-014	4.54035e-015	2.5594e-015	-1.93837e-015	-1.13707e-014	-8.45837e-015	-1.32261e-014	-1.06003e-014	1.34178e-014	1.41202e-014	1.35802e-014	4.48647e-015	-3.58641e-015	-6.05406e-015	-6.821e-015	-1.45313e-014	-1.92511e-014	-1.67599e-014	-1.36862e-014
-1.76504e-015	-1.52134e-014	-3.75229e-015	1.1809e-014	1.63797e-014	1.76948e-014	1.6267e-014	5.02625e-015	3.30657e-015	-1.31139e-015	-1.03304e-014	-7.84002e-015	-1.22973e-014	-9.77126e-015	1.34862e-014	1.41533e-014	1.39053e-014	5.09212e-015	-3.11836e-015	-5.94832e-015	-6.15542e-015	-1.4193e-014	-1.90656e-014	-1.65274e-014	-1.36485e-014
-1.06629e-015	-1.45833e-014	-3.24767e-015	1.22496e-014	1.65393e-014	1.83358e-014	1.676e-014	5.4825e-015	4.03913e-015	-6.72489e-016	-9.27993e-015	-7.22355e-015	-1.13696e-014	-8.95823e-015	1.35298e-014	1.41555e-014	1.42334e-014	5.69155e-015	-2.65096e-015	-5.83796e-015	-5.48687e-015	-1.38204e-014	-1.88588e-014	-1.62808e-014	-1.35961e-014
-3.63621e-016	-1.39575e-014	-2.72575e-015	1.26742e-014	1.66581e-014	1.89346e-014	1.72192e-014	5.90843e-015	4.75409e-015	-2.34842e-017	-8.2239e-015	-6.60918e-015	-1.04466e-014	-8.16439e-015	1.35499e-014	1.41272e-014	1.45631e-014	6.28158e-015	-2.18597e-015	-5.72319e-015	-4.81815e-015	-1.34178e-014	-1.86316e-014	-1.60209e-014	-1.35297e-014
3.40804e-016	-1.33387e-014	-2.18813e-015	1.30805e-014	1.6736e-014	1.94887e-014	1.76435e-014	6.30449e-015	5.44961e-015	6.34282e-016	-7.16702e-015	-5.99884e-015	-9.53131e-015	-7.392e-015	1.3548e-014	1.40686e-014	1.48927e-014	6.85968e-015	-1.72411e-015	-5.604e-015	-4.15177e-015	-1.29892e-014	-1.83844e-014	-1.57477e-014	-1.34492e-014
1.04534e-015	-1.27296e-014	-1.63551e-015	1.34659e-014	1.6774e-014	1.99954e-014	1.80318e-014	6.67055e-015	6.1233e-015	1.29985e-015	-6.11393e-015	-5.39392e-015	-8.62676e-015	-6.64324e-015	1.35256e-014	1.39807e-014	1.52209e-014	7.42401e-015	-1.26805e-015	-5.48079e-015	-3.48963e-015	-1.25397e-014	-1.81175e-014	-1.54618e-014	-1.33556e-014
1.74753e-015	-1.21332e-014	-1.06907e-015	1.38282e-014	1.67729e-014	2.04525e-014	1.83839e-014	7.00747e-015	6.77296e-015	1.97159e-015	-5.06879e-015	-4.79453e-015	-7.73593e-015	-5.9197e-015	1.34853e-014	1.38648e-014	1.55458e-014	7.97165e-015	-8.19703e-016	-5.35408e-015	-2.83485e-015	-1.20739e-014	-1.78311e-014	-1.51638e-014	-1.32499e-014
2.4456e-015	-1.1551e-014	-4.90405e-016	1.41647e-014	1.67344e-014	2.08588e-014	1.86999e-014	7.31638e-015	7.39703e-015	2.64852e-015	-4.03504e-015	-4.20175e-015	-6.86122e-015	-5.22273e-015	1.34294e-014	1.37225e-014	1.5866e-014	8.50134e-015	-3.80509e-016	-5.22408e-015	-2.18944e-015	-1.15972e-014	-1.75259e-014	-1.48545e-014	-1.31325e-014
3.13781e-015	-1.09847e-014	9.89591e-017	1.4474e-014	1.66598e-014	2.12135e-014	1.89808e-014	7.59814e-015	7.99374e-015	3.32929e-015	-3.01661e-015	-3.61605e-015	-6.00453e-015	-4.55327e-015	1.33604e-014	1.35561e-014	1.61794e-014	9.01168e-015	4.7733e-017	-5.09047e-015	-1.55511e-015	-1.11138e-014	-1.7203e-014	-1.45345e-014	-1.30041e-014
3.82295e-015	-1.04358e-014	6.96685e-016	1.47541e-014	1.65511e-014	2.15166e-014	1.92283e-014	7.85381e-015	8.56209e-015	4.01248e-015	-2.01788e-015	-3.03808e-015	-5.16731e-015	-3.91145e-015	1.32814e-014	1.33672e-014	1.64848e-014	9.5013e-015	4.63746e-016	-4.95343e-015	-9.33301e-016	-1.06277e-014	-1.68628e-014	-1.42042e-014	-1.28657e-014
4.49885e-015	-9.90486e-015	1.30082e-015	1.50041e-014	1.64109e-014	2.17684e-014	1.94445e-014	8.08452e-015	9.1015e-015	4.69738e-015	-1.04229e-015	-2.46907e-015	-4.35089e-015	-3.29667e-015	1.31951e-014	1.31586e-014	1.67801e-014	9.96872e-015	8.66039e-016	-4.81232e-015	-3.26433e-016	-1.0143e-014	-1.6506e-014	-1.38647e-014	-1.27177e-014
5.16428e-015	-9.39223e-015	1.90942e-015	1.52223e-014	1.6242e-014	2.19711e-014	1.96318e-014	8.29301e-015	9.61144e-015	5.38346e-015	-9.25667e-017	-1.91045e-015	-3.5566e-015	-2.70891e-015	1.31044e-014	1.29327e-014	1.70639e-014	1.04136e-014	1.2536e-015	-4.6673e-015	2.63319e-016	-9.66528e-015	-1.61334e-014	-1.35172e-014	-1.25605e-014
5.81776e-015	-8.89814e-015	2.52037e-015	1.54079e-014	1.60476e-014	2.21261e-014	1.97919e-014	8.48099e-015	1.00929e-014	6.06966e-015	8.2892e-016	-1.36313e-015	-2.78633e-015	-2.14725e-015	1.30126e-014	1.26928e-014	1.73349e-014	1.08355e-014	1.62468e-015	-4.51853e-015	8.34576e-016	-9.19786e-015	-1.57459e-014	-1.31624e-014	-1.23949e-014
6.45737e-015	-8.42246e-015	3.13091e-015	1.55609e-014	1.58306e-014	2.22358e-014	1.99281e-014	8.64982e-015	1.05466e-014	6.75502e-015	1.71895e-015	-8.28048e-016	-2.0406e-015	-1.6104e-015	1.29231e-014	1.24416e-014	1.75912e-014	1.12349e-014	1.97804e-015	-4.36598e-015	1.38588e-015	-8.74438e-015	-1.53448e-014	-1.28009e-014	-1.22218e-014
7.08148e-015	-7.96478e-015	3.73842e-015	1.56812e-014	1.55943e-014	2.23026e-014	2.00437e-014	8.8018e-015	1.09721e-014	7.43885e-015	2.57563e-015	-3.05584e-016	-1.31946e-015	-1.09673e-015	1.28393e-014	1.21821e-014	1.78325e-014	1.16117e-014	2.3125e-015	-4.20978e-015	1.91625e-015	-8.30828e-015	-1.49313e-014	-1.24335e-014	-1.20419e-014
7.6897e-015	-7.52361e-015	4.34091e-015	1.57684e-014	1.53418e-014	2.23297e-014	2.01425e-014	8.93975e-015	1.13708e-014	8.1204e-015	3.39706e-015	2.03765e-016	-6.23328e-016	-6.04569e-016	1.27635e-014	1.19171e-014	1.80572e-014	1.1966e-014	2.62628e-015	-4.04991e-015	2.42485e-015	-7.89231e-015	-1.45066e-014	-1.20609e-014	-1.18554e-014
8.28123e-015	-7.0973e-015	4.93563e-015	1.58223e-014	1.50764e-014	2.23209e-014	2.02276e-014	9.06549e-015	1.17433e-014	8.79845e-015	4.18168e-015	6.98599e-016	4.7996e-017	-1.32016e-016	1.26984e-014	1.16498e-014	1.82642e-014	1.22982e-014	2.91942e-015	-3.88677e-015	2.91074e-015	-7.49842e-015	-1.40724e-014	-1.16839e-014	-1.16628e-014
8.85543e-015	-6.68485e-015	5.52062e-015	1.58436e-014	1.48018e-014	2.22803e-014	2.03029e-014	9.18083e-015	1.20908e-014	9.47192e-015	4.92875e-015	1.17769e-015	6.95472e-016	3.23689e-016	1.26462e-014	1.13831e-014	1.84528e-014	1.26094e-014	3.19096e-015	-3.72059e-015	3.37319e-015	-7.12958e-015	-1.36299e-014	-1.1303e-014	-1.14651e-014
9.41171e-015	-6.28365e-015	6.09391e-015	1.5833e-014	1.4521e-014	2.22117e-014	2.03716e-014	9.28796e-015	1.2416e-014	1.01404e-014	5.6382e-015	1.64105e-015	1.32001e-015	7.65558e-016	1.26094e-014	1.11205e-014	1.86219e-014	1.29006e-014	3.4401e-015	-3.55144e-015	3.81152e-015	-6.78757e-015	-1.31809e-014	-1.09191e-014	-1.12629e-014
9.94932e-015	-5.89129e-015	6.6532e-015	1.57924e-014	1.42376e-014	2.21185e-014	2.04371e-014	9.38885e-015	1.27205e-014	1.0803e-014	6.30984e-015	2.08819e-015	1.92249e-015	1.19629e-015	1.25898e-014	1.08648e-014	1.87715e-014	1.31722e-014	3.666e-015	-3.38006e-015	4.2253e-015	-6.47393e-015	-1.27269e-014	-1.05334e-014	-1.10567e-014
1.04677e-014	-5.50519e-015	7.19604e-015	1.57227e-014	1.39549e-014	2.20043e-014	2.0503e-014	9.4855e-015	1.30069e-014	1.14589e-014	6.94304e-015	2.51858e-015	2.50434e-015	1.61874e-015	1.2589e-014	1.06187e-014	1.89014e-014	1.34258e-014	3.86816e-015	-3.20661e-015	4.61434e-015	-6.1897e-015	-1.22695e-014	-1.01466e-014	-1.08472e-014
1.0966e-014	-5.12253e-015	7.72028e-015	1.56255e-014	1.36763e-014	2.18741e-014	2.05724e-014	9.57982e-015	1.32774e-014	1.21074e-014	7.53861e-015	2.93128e-015	3.06668e-015	2.03614e-015	1.26086e-014	1.03842e-014	1.90112e-014	1.36627e-014	4.04624e-015	-3.03185e-015	4.97831e-015	-5.93579e-015	-1.18112e-014	-9.75846e-015	-1.06349e-014
1.1444e-014	-4.74061e-015	8.22428e-015	1.55027e-014	1.34046e-014	2.17323e-014	2.06479e-014	9.67372e-015	1.35344e-014	1.2748e-014	8.09789e-015	3.3267e-015	3.61118e-015	2.45203e-015	1.2649e-014	1.01643e-014	1.91008e-014	1.38844e-014	4.20042e-015	-2.85671e-015	5.31755e-015	-5.71265e-015	-1.13537e-014	-9.36978e-015	-1.04203e-014
1.19013e-014	-4.35637e-015	8.70634e-015	1.5356e-014	1.31423e-014	2.15827e-014	2.07315e-014	9.76842e-015	1.37806e-014	1.33795e-014	8.6219e-015	3.70495e-015	4.13948e-015	2.86977e-015	1.27111e-014	9.96146e-015	1.91707e-014	1.40922e-014	4.32997e-015	-2.68257e-015	5.63317e-015	-5.52061e-015	-1.08989e-014	-8.98074e-015	-1.02033e-014
1.23373e-014	-3.96642e-015	9.16533e-015	1.51883e-014	1.28919e-014	2.14294e-014	2.0825e-014	9.86527e-015	1.40194e-014	1.4001e-014	9.11245e-015	4.0662e-015	4.6532e-015	3.29246e-015	1.27952e-014	9.77723e-015	1.9221e-014	1.42878e-014	4.43487e-015	-2.51066e-015	5.92553e-015	-5.35906e-015	-1.04488e-014	-8.59195e-015	-9.98441e-015
1.2752e-014	-3.56839e-015	9.60013e-015	1.50015e-014	1.26554e-014	2.12768e-014	2.09298e-014	9.96505e-015	1.42534e-014	1.46117e-014	9.5717e-015	4.41094e-015	5.15531e-015	3.72336e-015	1.29018e-014	9.61368e-015	1.92516e-014	1.4472e-014	4.51565e-015	-2.34245e-015	6.19445e-015	-5.22731e-015	-1.00056e-014	-8.20308e-015	-9.76447e-015
1.31454e-014	-3.15953e-015	1.00103e-014	1.47977e-014	1.2435e-014	2.11278e-014	2.10476e-014	1.0069e-014	1.44858e-014	1.52106e-014	1.0002e-014	4.73939e-015	5.64799e-015	4.16564e-015	1.30296e-014	9.47226e-015	1.92634e-014	1.46457e-014	4.57258e-015	-2.17957e-015	6.44057e-015	-5.12454e-015	-9.57177e-015	-7.8141e-015	-9.54394e-015
1.3518e-014	-2.73689e-015	1.0395e-014	1.45796e-014	1.22318e-014	2.09856e-014	2.11793e-014	1.01779e-014	1.47196e-014	1.57976e-014	1.04056e-014	5.052e-015	6.13293e-015	4.62179e-015	1.31773e-014	9.35375e-015	1.9257e-014	1.481e-014	4.60613e-015	-2.02301e-015	6.66503e-015	-5.04979e-015	-9.14934e-015	-7.42528e-015	-9.32274e-015
1.38702e-014	-2.29714e-015	1.07541e-014	1.43493e-014	1.2047e-014	2.08532e-014	2.13243e-014	1.02926e-014	1.49574e-014	1.63717e-014	1.07844e-014	5.34955e-015	6.61233e-015	5.09525e-015	1.33435e-014	9.25896e-015	1.92329e-014	1.49664e-014	4.61731e-015	-1.87397e-015	6.8688e-015	-5.00144e-015	-8.74038e-015	-7.0366e-015	-9.10138e-015
1.42019e-014	-1.83795e-015	1.10873e-014	1.41093e-014	1.18808e-014	2.07329e-014	2.14822e-014	1.04128e-014	1.52017e-014	1.6932e-014	1.11415e-014	5.63294e-015	7.08894e-015	5.58816e-015	1.3526e-014	9.18806e-015	1.91917e-014	1.51153e-014	4.60704e-015	-1.73385e-015	7.05332e-015	-4.97833e-015	-8.34714e-015	-6.64801e-015	-8.87983e-015
1.45139e-014	-1.35657e-015	1.13956e-014	1.38617e-014	1.17335e-014	2.06276e-014	2.16524e-014	1.05393e-014	1.54548e-014	1.74783e-014	1.14797e-014	5.90386e-015	7.56462e-015	6.10289e-015	1.37231e-014	9.14151e-015	1.91348e-014	1.52573e-014	4.57608e-015	-1.60508e-015	7.21906e-015	-4.97906e-015	-7.97138e-015	-6.25942e-015	-8.65865e-015
1.48063e-014	-8.5065e-016	1.16796e-014	1.3609e-014	1.16051e-014	2.05386e-014	2.18336e-014	1.06716e-014	1.57188e-014	1.80101e-014	1.18017e-014	6.16366e-015	8.04162e-015	6.64141e-015	1.39325e-014	9.11912e-015	1.90621e-014	1.53939e-014	4.5263e-015	-1.48906e-015	7.36709e-015	-5.00138e-015	-7.61637e-015	-5.87083e-015	-8.43844e-015
1.508e-014	-3.19059e-016	1.19399e-014	1.33535e-014	1.14948e-014	2.04672e-014	2.20236e-014	1.08086e-014	1.59958e-014	1.8526e-014	1.21104e-014	6.41352e-015	8.52161e-015	7.20491e-015	1.41513e-014	9.11991e-015	1.89749e-014	1.55256e-014	4.4582e-015	-1.38717e-015	7.49896e-015	-5.04352e-015	-7.28342e-015	-5.48101e-015	-8.2195e-015
1.5335e-014	2.40247e-016	1.2178e-014	1.30978e-014	1.14014e-014	2.04139e-014	2.22202e-014	1.09497e-014	1.62884e-014	1.90253e-014	1.24086e-014	6.65492e-015	9.0059e-015	7.79476e-015	1.43758e-014	9.14273e-015	1.88742e-014	1.56526e-014	4.37292e-015	-1.30114e-015	7.61628e-015	-5.10431e-015	-6.97422e-015	-5.08935e-015	-8.00197e-015
1.55723e-014	8.28796e-016	1.23954e-014	1.28436e-014	1.13246e-014	2.03791e-014	2.24207e-014	1.10943e-014	1.65977e-014	1.95074e-014	1.26994e-014	6.88924e-015	9.49661e-015	8.41151e-015	1.46027e-014	9.18645e-015	1.87602e-014	1.57759e-014	4.27238e-015	-1.23242e-015	7.72036e-015	-5.18209e-015	-6.69058e-015	-4.69599e-015	-7.78515e-015
1.57925e-014	1.44735e-015	1.25937e-014	1.2593e-014	1.12627e-014	2.03621e-014	2.26214e-014	1.12414e-014	1.69257e-014	1.99714e-014	1.29858e-014	7.11696e-015	9.99542e-015	9.05596e-015	1.48287e-014	9.24995e-015	1.8634e-014	1.58955e-014	4.15774e-015	-1.1826e-015	7.81198e-015	-5.27433e-015	-6.43395e-015	-4.2999e-015	-7.56926e-015
1.59967e-014	2.09577e-015	1.27757e-014	1.23472e-014	1.12142e-014	2.03626e-014	2.28191e-014	1.13896e-014	1.7273e-014	2.0417e-014	1.32705e-014	7.33988e-015	1.05038e-014	9.72833e-015	1.50502e-014	9.33142e-015	1.84969e-014	1.6012e-014	4.03062e-015	-1.15341e-015	7.89259e-015	-5.37987e-015	-6.20558e-015	-3.90053e-015	-7.3545e-015
1.61867e-014	2.77426e-015	1.29429e-014	1.21072e-014	1.11767e-014	2.03795e-014	2.30105e-014	1.15374e-014	1.76405e-014	2.0843e-014	1.35567e-014	7.55972e-015	1.10231e-014	1.04286e-014	1.52637e-014	9.42887e-015	1.83497e-014	1.6125e-014	3.89326e-015	-1.14572e-015	7.96317e-015	-5.49749e-015	-6.00635e-015	-3.49816e-015	-7.14154e-015
1.63636e-014	3.48242e-015	1.30986e-014	1.18742e-014	1.11482e-014	2.04112e-014	2.3192e-014	1.16833e-014	1.80287e-014	2.12487e-014	1.38462e-014	7.77897e-015	1.15548e-014	1.1156e-014	1.54657e-014	9.53972e-015	1.81925e-014	1.62345e-014	3.74743e-015	-1.16071e-015	8.02459e-015	-5.62605e-015	-5.83672e-015	-3.09181e-015	-6.93007e-015
1.65288e-014	4.21912e-015	1.32448e-014	1.16498e-014	1.11267e-014	2.04558e-014	2.33595e-014	1.18251e-014	1.84379e-014	2.16343e-014	1.41416e-014	7.99957e-015	1.21003e-014	1.19093e-014	1.56523e-014	9.6619e-015	1.80273e-014	1.63401e-014	3.59451e-015	-1.20012e-015	8.07819e-015	-5.7635e-015	-5.69738e-015	-2.68061e-015	-6.71982e-015
1.66835e-014	4.98346e-015	1.33846e-014	1.14342e-014	1.11094e-014	2.05105e-014	2.35093e-014	1.19618e-014	1.88679e-014	2.19989e-014	1.44456e-014	8.22386e-015	1.26598e-014	1.26879e-014	1.58202e-014	9.79278e-015	1.78547e-014	1.64413e-014	3.43624e-015	-1.26446e-015	8.12561e-015	-5.90872e-015	-5.589e-015	-2.2642e-015	-6.51157e-015
1.68299e-014	5.77442e-015	1.35208e-014	1.12277e-014	1.10934e-014	2.05721e-014	2.36374e-014	1.20913e-014	1.93184e-014	2.23421e-014	1.47605e-014	8.45403e-015	1.32345e-014	1.34905e-014	1.59659e-014	9.92976e-015	1.76754e-014	1.65382e-014	3.27404e-015	-1.35458e-015	8.16778e-015	-6.06077e-015	-5.51218e-015	-1.84246e-015	-6.30532e-015
1.69693e-014	6.59021e-015	1.36563e-014	1.10307e-014	1.10761e-014	2.06381e-014	2.374e-014	1.22124e-014	1.97878e-014	2.2664e-014	1.50883e-014	8.69134e-015	1.3825e-014	1.4315e-014	1.60863e-014	1.00705e-014	1.74906e-014	1.66305e-014	3.11005e-015	-1.47012e-015	8.20618e-015	-6.21767e-015	-5.46617e-015	-1.41503e-015	-6.10126e-015
1.71041e-014	7.42794e-015	1.37941e-014	1.08432e-014	1.10545e-014	2.07056e-014	2.38133e-014	1.23227e-014	2.02751e-014	2.29645e-014	1.54308e-014	8.93769e-015	1.44315e-014	1.51589e-014	1.61785e-014	1.02116e-014	1.73007e-014	1.67172e-014	2.94589e-015	-1.61184e-015	8.24209e-015	-6.37861e-015	-5.45006e-015	-9.81593e-016	-5.89954e-015
1.72358e-014	8.28471e-015	1.39369e-014	1.06649e-014	1.10256e-014	2.07708e-014	2.38536e-014	1.24208e-014	2.07783e-014	2.32435e-014	1.57897e-014	9.19437e-015	1.50539e-014	1.60198e-014	1.62395e-014	1.03507e-014	1.71063e-014	1.67976e-014	2.78395e-015	-1.7801e-015	8.27629e-015	-6.54316e-015	-5.46302e-015	-5.4223e-016	-5.7008e-015
1.73662e-014	9.1586e-015	1.40877e-014	1.04948e-014	1.09877e-014	2.08299e-014	2.38573e-014	1.25047e-014	2.12961e-014	2.35011e-014	1.61664e-014	9.46297e-015	1.56923e-014	1.68954e-014	1.62671e-014	1.04847e-014	1.69074e-014	1.68711e-014	2.62572e-015	-1.97422e-015	8.3095e-015	-6.71043e-015	-5.50311e-015	-9.66329e-017	-5.50461e-015
1.74968e-014	1.00468e-014	1.42491e-014	1.03326e-014	1.09377e-014	2.08801e-014	2.38216e-014	1.25728e-014	2.18262e-014	2.3737e-014	1.6562e-014	9.74394e-015	1.63462e-014	1.77828e-014	1.62588e-014	1.06108e-014	1.67044e-014	1.69373e-014	2.47276e-015	-2.19339e-015	8.3426e-015	-6.88052e-015	-5.5693e-015	3.56049e-016	-5.31107e-015
1.76297e-014	1.09459e-014	1.44235e-014	1.01769e-014	1.08735e-014	2.09183e-014	2.37444e-014	1.26236e-014	2.23663e-014	2.39518e-014	1.69769e-014	1.00387e-014	1.70156e-014	1.86787e-014	1.62126e-014	1.07261e-014	1.64976e-014	1.69952e-014	2.32613e-015	-2.43722e-015	8.37631e-015	-7.05252e-015	-5.65992e-015	8.14977e-016	-5.12049e-015
1.7767e-014	1.18529e-014	1.46131e-014	1.00266e-014	1.07927e-014	2.09414e-014	2.36239e-014	1.26566e-014	2.29142e-014	2.41463e-014	1.74127e-014	1.03481e-014	1.77007e-014	1.95804e-014	1.61279e-014	1.08279e-014	1.62874e-014	1.70446e-014	2.18783e-015	-2.70399e-015	8.41175e-015	-7.22637e-015	-5.77321e-015	1.27991e-015	-4.9334e-015
1.79105e-014	1.2764e-014	1.48196e-014	9.88058e-015	1.0693e-014	2.09467e-014	2.34581e-014	1.26706e-014	2.34671e-014	2.43214e-014	1.78698e-014	1.06725e-014	1.84003e-014	2.04846e-014	1.60034e-014	1.09144e-014	1.60744e-014	1.70852e-014	2.0593e-015	-2.99319e-015	8.44984e-015	-7.40227e-015	-5.90661e-015	1.75004e-015	-4.74985e-015
1.80616e-014	1.36757e-014	1.50443e-014	9.73809e-015	1.05727e-014	2.09307e-014	2.32473e-014	1.26649e-014	2.4022e-014	2.44783e-014	1.83481e-014	1.10135e-014	1.91137e-014	2.13879e-014	1.5838e-014	1.09827e-014	1.58594e-014	1.71165e-014	1.94167e-015	-3.30378e-015	8.49156e-015	-7.58005e-015	-6.0577e-015	2.2251e-015	-4.5697e-015
1.82221e-014	1.45849e-014	1.52887e-014	9.59839e-015	1.0431e-014	2.0891e-014	2.29913e-014	1.26387e-014	2.45751e-014	2.46179e-014	1.88476e-014	1.13712e-014	1.98396e-014	2.22869e-014	1.56323e-014	1.10309e-014	1.56429e-014	1.71379e-014	1.83557e-015	-3.63332e-015	8.53775e-015	-7.75938e-015	-6.22313e-015	2.70454e-015	-4.39347e-015
1.83936e-014	1.54884e-014	1.55536e-014	9.46009e-015	1.02664e-014	2.08259e-014	2.26904e-014	1.25919e-014	2.51239e-014	2.47414e-014	1.93677e-014	1.17457e-014	2.05772e-014	2.31782e-014	1.53869e-014	1.10578e-014	1.54255e-014	1.71494e-014	1.74267e-015	-3.97952e-015	8.58886e-015	-7.94e-015	-6.39975e-015	3.18749e-015	-4.22136e-015
1.85774e-014	1.63824e-014	1.58394e-014	9.32203e-015	1.00788e-014	2.07329e-014	2.2345e-014	1.25247e-014	2.56656e-014	2.48497e-014	1.9908e-014	1.2137e-014	2.13255e-014	2.40585e-014	1.51023e-014	1.10613e-014	1.52071e-014	1.71511e-014	1.66381e-015	-4.34097e-015	8.64499e-015	-8.12167e-015	-6.5843e-015	3.67296e-015	-4.05319e-015
1.87751e-014	1.72629e-014	1.61466e-014	9.18338e-015	9.86842e-015	2.0611e-014	2.1957e-014	1.24372e-014	2.61971e-014	2.49437e-014	2.04675e-014	1.25445e-014	2.2083e-014	2.49251e-014	1.478e-014	1.10403e-014	1.49885e-014	1.71425e-014	1.59879e-015	-4.71612e-015	8.70681e-015	-8.30402e-015	-6.77396e-015	4.1597e-015	-3.8894e-015
1.89878e-014	1.81274e-014	1.64754e-014	9.04341e-015	9.63521e-015	2.04589e-014	2.15285e-014	1.23304e-014	2.67141e-014	2.50251e-014	2.10456e-014	1.2967e-014	2.28475e-014	2.57747e-014	1.44223e-014	1.09939e-014	1.47701e-014	1.71238e-014	1.54812e-015	-5.10243e-015	8.77486e-015	-8.48729e-015	-6.96515e-015	4.64659e-015	-3.72994e-015
1.92164e-014	1.89726e-014	1.68247e-014	8.90122e-015	9.37972e-015	2.02767e-014	2.10626e-014	1.22044e-014	2.72137e-014	2.50955e-014	2.16401e-014	1.34038e-014	2.36175e-014	2.66038e-014	1.4031e-014	1.09218e-014	1.45522e-014	1.70951e-014	1.5125e-015	-5.49632e-015	8.85011e-015	-8.67138e-015	-7.15436e-015	5.13196e-015	-3.57531e-015
1.94617e-014	1.97952e-014	1.71937e-014	8.75653e-015	9.10262e-015	2.00636e-014	2.05625e-014	1.20605e-014	2.76932e-014	2.51567e-014	2.22498e-014	1.38535e-014	2.43906e-014	2.74092e-014	1.36086e-014	1.0824e-014	1.4335e-014	1.7056e-014	1.49095e-015	-5.89548e-015	8.93347e-015	-8.85593e-015	-7.33806e-015	5.6146e-015	-3.42613e-015
1.9724e-014	2.05927e-014	1.75806e-014	8.60862e-015	8.80545e-015	1.982e-014	2.00319e-014	1.18999e-014	2.81488e-014	2.52102e-014	2.28734e-014	1.43144e-014	2.5165e-014	2.81885e-014	1.31579e-014	1.06998e-014	1.41185e-014	1.70071e-014	1.48297e-015	-6.29707e-015	9.02443e-015	-9.04011e-015	-7.51327e-015	6.09262e-015	-3.28284e-015
2.00035e-014	2.13626e-014	1.79836e-014	8.45701e-015	8.48975e-015	1.9546e-014	1.94747e-014	1.17242e-014	2.85778e-014	2.52573e-014	2.35084e-014	1.47851e-014	2.59384e-014	2.89391e-014	1.26827e-014	1.05492e-014	1.39035e-014	1.69488e-014	1.48859e-015	-6.69885e-015	9.12315e-015	-9.22388e-015	-7.67714e-015	6.56439e-015	-3.1454e-015
2.03006e-014	2.21029e-014	1.84004e-014	8.30078e-015	8.15691e-015	1.92424e-014	1.88953e-014	1.15346e-014	2.8977e-014	2.5299e-014	2.4152e-014	1.52635e-014	2.67085e-014	2.96584e-014	1.21857e-014	1.03726e-014	1.36903e-014	1.68813e-014	1.50722e-015	-7.09837e-015	9.22936e-015	-9.40754e-015	-7.82656e-015	7.02789e-015	-3.0142e-015
2.06155e-014	2.28112e-014	1.88287e-014	8.14035e-015	7.80947e-015	1.89102e-014	1.8299e-014	1.13328e-014	2.93438e-014	2.53369e-014	2.48012e-014	1.57477e-014	2.74725e-014	3.03439e-014	1.16714e-014	1.01701e-014	1.34792e-014	1.68046e-014	1.53869e-015	-7.49332e-015	9.34287e-015	-9.59119e-015	-7.95887e-015	7.48146e-015	-2.89021e-015
2.09471e-014	2.34851e-014	1.92658e-014	7.97638e-015	7.44976e-015	1.85518e-014	1.76905e-014	1.11208e-014	2.96759e-014	2.53727e-014	2.54536e-014	1.62349e-014	2.82272e-014	3.09936e-014	1.11434e-014	9.94266e-015	1.32708e-014	1.67194e-014	1.58146e-015	-7.88073e-015	9.46396e-015	-9.77475e-015	-8.07117e-015	7.9236e-015	-2.77385e-015
2.12944e-014	2.4123e-014	1.97088e-014	7.80909e-015	7.08051e-015	1.81695e-014	1.70754e-014	1.09014e-014	2.99706e-014	2.54076e-014	2.61054e-014	1.67221e-014	2.89704e-014	3.16063e-014	1.06059e-014	9.691e-015	1.30657e-014	1.66259e-014	1.63462e-015	-8.2589e-015	9.59296e-015	-9.95741e-015	-8.16137e-015	8.35241e-015	-2.6656e-015
2.16567e-014	2.47239e-014	2.01546e-014	7.6388e-015	6.70441e-015	1.77661e-014	1.64588e-014	1.06768e-014	3.02262e-014	2.54435e-014	2.67539e-014	1.72073e-014	2.96993e-014	3.21801e-014	1.00628e-014	9.41658e-015	1.28647e-014	1.65249e-014	1.69653e-015	-8.62546e-015	9.72985e-015	-1.01387e-014	-8.22723e-015	8.76597e-015	-2.56555e-015
2.20326e-014	2.52863e-014	2.0599e-014	7.46605e-015	6.32495e-015	1.73434e-014	1.58465e-014	1.04496e-014	3.04414e-014	2.54815e-014	2.73963e-014	1.76886e-014	3.04113e-014	3.27134e-014	9.51788e-015	9.12032e-015	1.2668e-014	1.64171e-014	1.76557e-015	-8.97768e-015	9.87435e-015	-1.03179e-014	-8.26703e-015	9.16251e-015	-2.47402e-015
2.242e-014	2.58091e-014	2.10385e-014	7.29141e-015	5.94503e-015	1.6905e-014	1.52441e-014	1.02211e-014	3.06136e-014	2.55223e-014	2.80296e-014	1.81626e-014	3.11032e-014	3.32049e-014	8.97535e-015	8.80379e-015	1.24758e-014	1.63025e-014	1.83941e-015	-9.3135e-015	1.00254e-014	-1.04948e-014	-8.27862e-015	9.54016e-015	-2.39134e-015
2.28167e-014	2.6292e-014	2.14699e-014	7.11643e-015	5.56755e-015	1.64543e-014	1.46566e-014	9.99329e-015	3.07417e-014	2.55666e-014	2.86504e-014	1.86265e-014	3.1772e-014	3.36545e-014	8.43944e-015	8.46897e-015	1.2289e-014	1.61811e-014	1.91693e-015	-9.63178e-015	1.01818e-014	-1.06695e-014	-8.26098e-015	9.89728e-015	-2.31868e-015
2.32212e-014	2.67345e-014	2.18894e-014	6.94179e-015	5.19593e-015	1.59944e-014	1.40895e-014	9.76887e-015	3.08251e-014	2.56154e-014	2.92547e-014	1.90773e-014	3.24144e-014	3.40611e-014	7.91392e-015	8.11782e-015	1.21081e-014	1.60541e-014	1.99581e-015	-9.93075e-015	1.03436e-014	-1.08407e-014	-8.21384e-015	1.02318e-014	-2.25609e-015
2.36307e-014	2.71364e-014	2.22935e-014	6.76794e-015	4.83313e-015	1.5529e-014	1.35476e-014	9.55007e-015	3.08634e-014	2.56688e-014	2.98391e-014	1.95118e-014	3.30274e-014	3.44245e-014	7.40225e-015	7.75241e-015	1.1934e-014	1.59219e-014	2.0739e-015	-1.02093e-014	1.05102e-014	-1.1008e-014	-8.13664e-015	1.05427e-014	-2.20396e-015
2.40423e-014	2.74977e-014	2.2679e-014	6.59648e-015	4.48288e-015	1.50616e-014	1.30354e-014	9.33854e-015	3.08565e-014	2.57274e-014	3.04004e-014	1.99279e-014	3.36078e-014	3.47443e-014	6.90803e-015	7.3742e-015	1.17666e-014	1.57849e-014	2.14949e-015	-1.04665e-014	1.06808e-014	-1.11711e-014	-8.02945e-015	1.08294e-014	-2.16264e-015
2.44534e-014	2.78188e-014	2.30423e-014	6.42882e-015	4.14801e-015	1.4596e-014	1.25579e-014	9.13676e-015	3.0805e-014	2.57918e-014	3.09351e-014	2.03227e-014	3.4153e-014	3.5021e-014	6.43429e-015	6.98547e-015	1.16057e-014	1.56437e-014	2.2206e-015	-1.07019e-014	1.08545e-014	-1.13293e-014	-7.89261e-015	1.10906e-014	-2.13278e-015
2.48604e-014	2.81e-014	2.33807e-014	6.26583e-015	3.83163e-015	1.41361e-014	1.21183e-014	8.94621e-015	3.07099e-014	2.58621e-014	3.14395e-014	2.06941e-014	3.46605e-014	3.52539e-014	5.98402e-015	6.58773e-015	1.14517e-014	1.54986e-014	2.28512e-015	-1.09145e-014	1.103e-014	-1.14823e-014	-7.72701e-015	1.13252e-014	-2.11441e-015
2.52606e-014	2.83417e-014	2.36904e-014	6.10883e-015	3.5366e-015	1.36856e-014	1.1721e-014	8.76934e-015	3.05717e-014	2.59385e-014	3.19102e-014	2.10398e-014	3.51279e-014	3.54438e-014	5.55962e-015	6.18285e-015	1.13049e-014	1.53501e-014	2.34105e-015	-1.11032e-014	1.12068e-014	-1.16295e-014	-7.53362e-015	1.15328e-014	-2.10773e-015
2.56504e-014	2.85453e-014	2.39683e-014	5.95921e-015	3.26506e-015	1.32477e-014	1.1369e-014	8.60683e-015	3.03922e-014	2.60206e-014	3.23441e-014	2.13577e-014	3.55526e-014	3.55917e-014	5.16355e-015	5.77317e-015	1.11656e-014	1.51991e-014	2.38637e-015	-1.12687e-014	1.13834e-014	-1.17703e-014	-7.31421e-015	1.17128e-014	-2.11251e-015
2.60265e-014	2.87113e-014	2.42123e-014	5.81788e-015	3.01919e-015	1.28259e-014	1.10651e-014	8.46119e-015	3.01726e-014	2.61085e-014	3.27387e-014	2.16461e-014	3.59319e-014	3.56979e-014	4.79873e-015	5.36054e-015	1.10339e-014	1.50462e-014	2.41898e-015	-1.14111e-014	1.15586e-014	-1.19047e-014	-7.07018e-015	1.1865e-014	-2.12901e-015
2.63853e-014	2.88402e-014	2.44196e-014	5.68587e-015	2.80116e-015	1.24229e-014	1.08103e-014	8.33282e-015	2.9915e-014	2.62018e-014	3.30909e-014	2.19032e-014	3.62641e-014	3.57638e-014	4.46675e-015	4.94607e-015	1.09098e-014	1.48919e-014	2.43676e-015	-1.15303e-014	1.17312e-014	-1.2032e-014	-6.80419e-015	1.19895e-014	-2.15694e-015
2.67238e-014	2.89334e-014	2.45885e-014	5.56379e-015	2.61288e-015	1.20415e-014	1.06061e-014	8.22307e-015	2.96216e-014	2.62996e-014	3.33976e-014	2.21281e-014	3.65475e-014	3.57904e-014	4.16845e-015	4.53145e-015	1.07932e-014	1.47359e-014	2.43822e-015	-1.16276e-014	1.19002e-014	-1.21517e-014	-6.51814e-015	1.20866e-014	-2.19617e-015
2.70389e-014	2.89921e-014	2.47177e-014	5.45229e-015	2.45561e-015	1.16846e-014	1.04531e-014	8.13218e-015	2.92961e-014	2.64012e-014	3.3656e-014	2.23202e-014	3.67809e-014	3.57788e-014	3.90466e-015	4.1183e-015	1.06841e-014	1.45786e-014	2.42202e-015	-1.17041e-014	1.20646e-014	-1.22633e-014	-6.21403e-015	1.21564e-014	-2.24662e-015
2.73273e-014	2.9018e-014	2.48061e-014	5.3517e-015	2.33028e-015	1.13536e-014	1.03516e-014	8.06042e-015	2.89416e-014	2.65059e-014	3.38642e-014	2.24779e-014	3.69633e-014	3.57304e-014	3.67507e-015	3.70872e-015	1.0582e-014	1.44212e-014	2.3874e-015	-1.17601e-014	1.22229e-014	-1.23665e-014	-5.89476e-015	1.22e-014	-2.30789e-015
2.75862e-014	2.90126e-014	2.48534e-014	5.26208e-015	2.23726e-015	1.1051e-014	1.03017e-014	8.00749e-015	2.8561e-014	2.66121e-014	3.40204e-014	2.26006e-014	3.70935e-014	3.56472e-014	3.47897e-015	3.30375e-015	1.04868e-014	1.42636e-014	2.33268e-015	-1.17965e-014	1.2374e-014	-1.24621e-014	-5.5635e-015	1.22185e-014	-2.37913e-015
2.78123e-014	2.89769e-014	2.48585e-014	5.18383e-015	2.17675e-015	1.07781e-014	1.03023e-014	7.97351e-015	2.8158e-014	2.67188e-014	3.41226e-014	2.26891e-014	3.71708e-014	3.55304e-014	3.31643e-015	2.90463e-015	1.03982e-014	1.41063e-014	2.25698e-015	-1.18145e-014	1.25169e-014	-1.25495e-014	-5.22321e-015	1.22128e-014	-2.45995e-015
2.80029e-014	2.89121e-014	2.48212e-014	5.11742e-015	2.14846e-015	1.05367e-014	1.03517e-014	7.95831e-015	2.77365e-014	2.68256e-014	3.41694e-014	2.27438e-014	3.71947e-014	3.53813e-014	3.18676e-015	2.51272e-015	1.03159e-014	1.39507e-014	2.15917e-015	-1.1815e-014	1.26506e-014	-1.26289e-014	-4.87656e-015	1.21843e-014	-2.54912e-015
2.81558e-014	2.882e-014	2.47426e-014	5.06241e-015	2.15186e-015	1.03275e-014	1.04476e-014	7.96182e-015	2.73e-014	2.69306e-014	3.41602e-014	2.27648e-014	3.71657e-014	3.52021e-014	3.08931e-015	2.12904e-015	1.02393e-014	1.37974e-014	2.03917e-015	-1.17999e-014	1.27748e-014	-1.27003e-014	-4.52679e-015	1.21351e-014	-2.6454e-015
2.82688e-014	2.87022e-014	2.46239e-014	5.01813e-015	2.18628e-015	1.01507e-014	1.05875e-014	7.98363e-015	2.68526e-014	2.70324e-014	3.40951e-014	2.27533e-014	3.70851e-014	3.49948e-014	3.0223e-015	1.7549e-015	1.01674e-014	1.36475e-014	1.89672e-015	-1.17712e-014	1.28885e-014	-1.27643e-014	-4.17722e-015	1.20672e-014	-2.74763e-015
2.83406e-014	2.85608e-014	2.44664e-014	4.98395e-015	2.25098e-015	1.00067e-014	1.07685e-014	8.02236e-015	2.63984e-014	2.71298e-014	3.39737e-014	2.27108e-014	3.69538e-014	3.47613e-014	2.98397e-015	1.39154e-015	1.00995e-014	1.35018e-014	1.73179e-015	-1.17296e-014	1.29908e-014	-1.28207e-014	-3.83043e-015	1.19825e-014	-2.85422e-015
2.83701e-014	2.83976e-014	2.4271e-014	4.95944e-015	2.34478e-015	9.8952e-015	1.09879e-014	8.07697e-015	2.59419e-014	2.72215e-014	3.37966e-014	2.26392e-014	3.6774e-014	3.45031e-014	2.97212e-015	1.04004e-015	1.00354e-014	1.3361e-014	1.5453e-015	-1.1677e-014	1.30815e-014	-1.28695e-014	-3.48911e-015	1.18833e-014	-2.96373e-015
2.83564e-014	2.82143e-014	2.404e-014	4.94327e-015	2.46575e-015	9.81607e-015	1.12417e-014	8.14563e-015	2.54877e-014	2.73064e-014	3.35647e-014	2.25406e-014	3.6547e-014	3.42226e-014	2.98411e-015	7.0104e-016	9.97354e-015	1.32255e-014	1.33808e-015	-1.16147e-014	1.316e-014	-1.29113e-014	-3.15595e-015	1.17717e-014	-3.07466e-015
2.8298e-014	2.80127e-014	2.37758e-014	4.93474e-015	2.61174e-015	9.76943e-015	1.15261e-014	8.22784e-015	2.50404e-014	2.73833e-014	3.32797e-014	2.24173e-014	3.62756e-014	3.39225e-014	3.01848e-015	3.75862e-016	9.91319e-015	1.30967e-014	1.11103e-015	-1.1544e-014	1.3226e-014	-1.29475e-014	-2.83364e-015	1.165e-014	-3.18545e-015
2.81947e-014	2.77941e-014	2.34805e-014	4.93293e-015	2.78108e-015	9.75413e-015	1.18367e-014	8.32311e-015	2.46035e-014	2.74506e-014	3.29429e-014	2.22716e-014	3.59634e-014	3.36047e-014	3.07231e-015	6.5163e-017	9.85389e-015	1.29757e-014	8.65383e-016	-1.1467e-014	1.32792e-014	-1.29774e-014	-2.52513e-015	1.15206e-014	-3.29414e-015
2.8047e-014	2.75604e-014	2.31572e-014	4.93608e-015	2.97073e-015	9.76842e-015	1.21697e-014	8.42995e-015	2.41821e-014	2.7508e-014	3.25574e-014	2.21061e-014	3.56133e-014	3.32707e-014	3.14344e-015	-2.30429e-016	9.79471e-015	1.28638e-014	6.02676e-016	-1.13845e-014	1.332e-014	-1.30013e-014	-2.23234e-015	1.13861e-014	-3.39914e-015
2.78562e-014	2.73136e-014	2.28095e-014	4.94311e-015	3.17825e-015	9.81179e-015	1.25206e-014	8.54719e-015	2.37799e-014	2.75546e-014	3.21252e-014	2.19244e-014	3.52285e-014	3.29229e-014	3.22895e-015	-5.09435e-016	9.7348e-015	1.27619e-014	3.24769e-016	-1.12979e-014	1.33489e-014	-1.30201e-014	-1.95672e-015	1.12496e-014	-3.49825e-015
2.76229e-014	2.70559e-014	2.244e-014	4.95261e-015	3.40108e-015	9.88264e-015	1.2885e-014	8.67381e-015	2.34011e-014	2.75899e-014	3.16496e-014	2.17295e-014	3.48129e-014	3.25637e-014	3.32542e-015	-7.70902e-016	9.67345e-015	1.2671e-014	3.3819e-017	-1.12087e-014	1.33662e-014	-1.3034e-014	-1.69989e-015	1.11138e-014	-3.58958e-015
2.73483e-014	2.67893e-014	2.20519e-014	4.96279e-015	3.63623e-015	9.9793e-015	1.3259e-014	8.80854e-015	2.30497e-014	2.76133e-014	3.1134e-014	2.1524e-014	3.43709e-014	3.21952e-014	3.43031e-015	-1.01415e-015	9.61018e-015	1.25928e-014	-2.67641e-016	-1.11178e-014	1.33735e-014	-1.30431e-014	-1.46369e-015	1.09811e-014	-3.67133e-015
2.70343e-014	2.65155e-014	2.16483e-014	4.97171e-015	3.88089e-015	1.00996e-014	1.36385e-014	8.94996e-015	2.2729e-014	2.76245e-014	3.05825e-014	2.13107e-014	3.39069e-014	3.18193e-014	3.54089e-015	-1.23855e-015	9.54412e-015	1.25287e-014	-5.77426e-016	-1.10259e-014	1.33717e-014	-1.30477e-014	-1.24888e-015	1.08536e-014	-3.74124e-015
2.66825e-014	2.62363e-014	2.1233e-014	4.9781e-015	4.13212e-015	1.0241e-014	1.40195e-014	9.09597e-015	2.24417e-014	2.7623e-014	2.99992e-014	2.10928e-014	3.34263e-014	3.14378e-014	3.65517e-015	-1.44253e-015	9.47398e-015	1.24803e-014	-8.92681e-016	-1.09333e-014	1.33621e-014	-1.30487e-014	-1.05602e-015	1.0734e-014	-3.79724e-015
2.62956e-014	2.59539e-014	2.08091e-014	4.98125e-015	4.38747e-015	1.04016e-014	1.43977e-014	9.24494e-015	2.21907e-014	2.76085e-014	2.93883e-014	2.08738e-014	3.29336e-014	3.10531e-014	3.77047e-015	-1.62545e-015	9.39955e-015	1.24492e-014	-1.21035e-015	-1.08408e-014	1.33464e-014	-1.3047e-014	-8.84658e-016	1.06249e-014	-3.83753e-015
2.58768e-014	2.56698e-014	2.03798e-014	4.97926e-015	4.6446e-015	1.05802e-014	1.47698e-014	9.39613e-015	2.19791e-014	2.75812e-014	2.87544e-014	2.06571e-014	3.24337e-014	3.06668e-014	3.88487e-015	-1.78612e-015	9.32036e-015	1.24367e-014	-1.52749e-015	-1.07488e-014	1.33267e-014	-1.30425e-014	-7.3516e-016	1.05281e-014	-3.86009e-015
2.54292e-014	2.53863e-014	1.99486e-014	4.97121e-015	4.90012e-015	1.07755e-014	1.51324e-014	9.54896e-015	2.18086e-014	2.75409e-014	2.81027e-014	2.04459e-014	3.19314e-014	3.02814e-014	3.99629e-015	-1.92369e-015	9.23607e-015	1.24447e-014	-1.84128e-015	-1.06577e-014	1.33044e-014	-1.30352e-014	-6.07648e-016	1.04456e-014	-3.86319e-015
2.49556e-014	2.51057e-014	1.95187e-014	4.95626e-015	5.15187e-015	1.09858e-014	1.54821e-014	9.70245e-015	2.16808e-014	2.74878e-014	2.74382e-014	2.02435e-014	3.14312e-014	2.9898e-014	4.10273e-015	-2.03751e-015	9.14722e-015	1.2475e-014	-2.14833e-015	-1.05673e-014	1.3282e-014	-1.30247e-014	-5.01111e-016	1.0379e-014	-3.84539e-015
2.44595e-014	2.48294e-014	1.90923e-014	4.93417e-015	5.39759e-015	1.12088e-014	1.5816e-014	9.85546e-015	2.15975e-014	2.74221e-014	2.67657e-014	2.00521e-014	3.09376e-014	2.95181e-014	4.20287e-015	-2.12569e-015	9.05303e-015	1.25289e-014	-2.44587e-015	-1.04774e-014	1.32622e-014	-1.30108e-014	-4.14631e-016	1.033e-014	-3.80499e-015
2.39445e-014	2.45596e-014	1.86724e-014	4.90425e-015	5.6348e-015	1.14424e-014	1.61323e-014	1.00071e-014	2.15595e-014	2.7344e-014	2.60903e-014	1.9874e-014	3.04551e-014	2.91442e-014	4.29583e-015	-2.18697e-015	8.95285e-015	1.26077e-014	-2.73075e-015	-1.03882e-014	1.32462e-014	-1.29938e-014	-3.47138e-016	1.02999e-014	-3.74023e-015
2.34151e-014	2.42976e-014	1.82612e-014	4.86639e-015	5.86264e-015	1.16862e-014	1.64292e-014	1.01578e-014	2.15663e-014	2.72543e-014	2.5417e-014	1.97119e-014	2.99879e-014	2.87771e-014	4.38054e-015	-2.22011e-015	8.84701e-015	1.27128e-014	-2.99964e-015	-1.02985e-014	1.32369e-014	-1.29734e-014	-2.97068e-016	1.02897e-014	-3.64936e-015
2.28746e-014	2.40445e-014	1.78611e-014	4.82118e-015	6.07889e-015	1.19389e-014	1.67052e-014	1.0307e-014	2.16188e-014	2.71536e-014	2.47501e-014	1.95681e-014	2.95397e-014	2.84179e-014	4.45575e-015	-2.22378e-015	8.73665e-015	1.2845e-014	-3.24939e-015	-1.0208e-014	1.3237e-014	-1.29487e-014	-2.62928e-016	1.03005e-014	-3.53208e-015
2.23277e-014	2.38018e-014	1.7474e-014	4.76913e-015	6.28294e-015	1.21997e-014	1.69592e-014	1.04545e-014	2.17161e-014	2.70426e-014	2.40953e-014	1.9445e-014	2.91149e-014	2.80687e-014	4.52144e-015	-2.19652e-015	8.62197e-015	1.30062e-014	-3.47643e-015	-1.01161e-014	1.32492e-014	-1.29191e-014	-2.43042e-016	1.03319e-014	-3.38758e-015
2.17787e-014	2.35717e-014	1.71018e-014	4.71045e-015	6.47338e-015	1.24674e-014	1.71907e-014	1.06011e-014	2.18573e-014	2.69224e-014	2.34574e-014	1.9344e-014	2.87168e-014	2.77304e-014	4.57762e-015	-2.13739e-015	8.5036e-015	1.31976e-014	-3.67807e-015	-1.00217e-014	1.32763e-014	-1.28845e-014	-2.35565e-016	1.03846e-014	-3.21483e-015
2.12314e-014	2.33552e-014	1.67461e-014	4.64581e-015	6.64982e-015	1.27418e-014	1.73991e-014	1.07475e-014	2.20403e-014	2.67938e-014	2.28407e-014	1.92664e-014	2.83484e-014	2.74042e-014	4.62393e-015	-2.04561e-015	8.38172e-015	1.34194e-014	-3.85098e-015	-9.92441e-015	1.3321e-014	-1.28442e-014	-2.3841e-016	1.04585e-014	-3.01406e-015
2.069e-014	2.31527e-014	1.64076e-014	4.57651e-015	6.81134e-015	1.30223e-014	1.75844e-014	1.08938e-014	2.22636e-014	2.66573e-014	2.22496e-014	1.92135e-014	2.80122e-014	2.70904e-014	4.66067e-015	-1.92018e-015	8.25711e-015	1.36724e-014	-3.99222e-015	-9.82336e-015	1.33854e-014	-1.27974e-014	-2.49795e-016	1.05532e-014	-2.78569e-015
2.01581e-014	2.29654e-014	1.60876e-014	4.50322e-015	6.95819e-015	1.3308e-014	1.77467e-014	1.10408e-014	2.2525e-014	2.65138e-014	2.16882e-014	1.91862e-014	2.77104e-014	2.67897e-014	4.68865e-015	-1.76007e-015	8.13131e-015	1.3957e-014	-4.09997e-015	-9.71744e-015	1.34723e-014	-1.27431e-014	-2.67582e-016	1.06681e-014	-2.52992e-015
1.96398e-014	2.27946e-014	1.57867e-014	4.42806e-015	7.09083e-015	1.35988e-014	1.78867e-014	1.11882e-014	2.2822e-014	2.63642e-014	2.11599e-014	1.91848e-014	2.74442e-014	2.65031e-014	4.7083e-015	-1.56419e-015	8.00533e-015	1.42729e-014	-4.1726e-015	-9.6056e-015	1.35837e-014	-1.26799e-014	-2.89417e-016	1.08027e-014	-2.24738e-015
1.91383e-014	2.26408e-014	1.5505e-014	4.353e-015	7.20944e-015	1.38946e-014	1.80058e-014	1.13363e-014	2.31513e-014	2.62096e-014	2.06681e-014	1.92101e-014	2.72145e-014	2.62315e-014	4.72072e-015	-1.33266e-015	7.87997e-015	1.46194e-014	-4.20853e-015	-9.48664e-015	1.37211e-014	-1.26073e-014	-3.13455e-016	1.09562e-014	-1.93862e-015
1.86571e-014	2.2505e-014	1.52421e-014	4.2797e-015	7.31483e-015	1.41951e-014	1.81049e-014	1.14854e-014	2.35083e-014	2.60506e-014	2.02155e-014	1.92621e-014	2.70212e-014	2.59746e-014	4.72676e-015	-1.06502e-015	7.75589e-015	1.49969e-014	-4.20628e-015	-9.35999e-015	1.38862e-014	-1.25244e-014	-3.37311e-016	1.11268e-014	-1.60499e-015
1.81995e-014	2.23874e-014	1.49982e-014	4.21005e-015	7.40796e-015	1.44999e-014	1.81856e-014	1.16362e-014	2.38893e-014	2.58873e-014	1.98036e-014	1.93398e-014	2.68634e-014	2.57321e-014	4.72773e-015	-7.61187e-016	7.63489e-015	1.5404e-014	-4.1643e-015	-9.22497e-015	1.40804e-014	-1.24306e-014	-3.5933e-016	1.13133e-014	-1.24812e-015
1.77676e-014	2.22881e-014	1.47734e-014	4.14609e-015	7.4898e-015	1.48084e-014	1.82487e-014	1.17887e-014	2.42906e-014	2.57206e-014	1.94344e-014	1.94426e-014	2.67403e-014	2.55038e-014	4.72465e-015	-4.21702e-016	7.51835e-015	1.58389e-014	-4.08241e-015	-9.08079e-015	1.43052e-014	-1.23251e-014	-3.77856e-016	1.15141e-014	-8.69308e-016
1.73632e-014	2.22064e-014	1.45672e-014	4.08924e-015	7.56117e-015	1.51205e-014	1.82959e-014	1.19432e-014	2.47074e-014	2.55503e-014	1.91096e-014	1.95685e-014	2.6651e-014	2.52889e-014	4.71944e-015	-4.65228e-017	7.4077e-015	1.63001e-014	-3.96017e-015	-8.92672e-015	1.45607e-014	-1.22065e-014	-3.91532e-016	1.17269e-014	-4.70266e-016
1.69883e-014	2.21418e-014	1.43781e-014	4.04183e-015	7.62359e-015	1.54358e-014	1.83288e-014	1.21002e-014	2.51355e-014	2.5377e-014	1.88296e-014	1.97159e-014	2.65934e-014	2.50873e-014	4.71276e-015	3.63721e-016	7.30339e-015	1.67854e-014	-3.79738e-015	-8.76242e-015	1.48473e-014	-1.20739e-014	-3.97655e-016	1.19501e-014	-5.32222e-017
1.66447e-014	2.20937e-014	1.42051e-014	4.0059e-015	7.67859e-015	1.57537e-014	1.8349e-014	1.22598e-014	2.55691e-014	2.52006e-014	1.85943e-014	1.98829e-014	2.65648e-014	2.48984e-014	4.70595e-015	8.07819e-016	7.2063e-015	1.72922e-014	-3.59553e-015	-8.58718e-015	1.51655e-014	-1.19274e-014	-3.95337e-016	1.21816e-014	3.78549e-016
1.63338e-014	2.20619e-014	1.40472e-014	3.98356e-015	7.72779e-015	1.6074e-014	1.8357e-014	1.2422e-014	2.60032e-014	2.50206e-014	1.84036e-014	2.00672e-014	2.65626e-014	2.47216e-014	4.70067e-015	1.28386e-015	7.11737e-015	1.78183e-014	-3.35511e-015	-8.40083e-015	1.55149e-014	-1.17665e-014	-3.83344e-016	1.24188e-014	8.22933e-016
1.60568e-014	2.20451e-014	1.39033e-014	3.97622e-015	7.77326e-015	1.63956e-014	1.83545e-014	1.25861e-014	2.64328e-014	2.48367e-014	1.82568e-014	2.02672e-014	2.65838e-014	2.45563e-014	4.69803e-015	1.79048e-015	7.03773e-015	1.83607e-014	-3.07697e-015	-8.20312e-015	1.58947e-014	-1.159e-014	-3.60613e-016	1.26599e-014	1.27694e-015
1.58143e-014	2.20424e-014	1.3772e-014	3.98591e-015	7.81605e-015	1.67178e-014	1.83436e-014	1.27523e-014	2.68529e-014	2.46489e-014	1.81528e-014	2.04801e-014	2.66242e-014	2.44012e-014	4.69859e-015	2.3261e-015	6.96859e-015	1.89158e-014	-2.76353e-015	-7.99402e-015	1.63039e-014	-1.13976e-014	-3.26001e-016	1.29026e-014	1.73742e-015
1.5607e-014	2.20527e-014	1.36524e-014	4.01459e-015	7.85796e-015	1.70407e-014	1.83255e-014	1.29207e-014	2.72592e-014	2.44571e-014	1.80897e-014	2.07033e-014	2.66803e-014	2.4255e-014	4.70351e-015	2.88862e-015	6.91115e-015	1.94804e-014	-2.41731e-015	-7.77393e-015	1.67408e-014	-1.11895e-014	-2.79087e-016	1.31444e-014	2.20116e-015
1.5435e-014	2.20743e-014	1.35429e-014	4.06319e-015	7.90088e-015	1.73628e-014	1.83013e-014	1.30908e-014	2.76466e-014	2.42615e-014	1.80654e-014	2.09336e-014	2.67478e-014	2.41166e-014	4.71316e-015	3.4753e-015	6.86628e-015	2.00507e-014	-2.04079e-015	-7.54294e-015	1.72036e-014	-1.09654e-014	-2.19443e-016	1.33831e-014	2.66585e-015
1.52986e-014	2.21057e-014	1.34419e-014	4.13252e-015	7.94669e-015	1.76835e-014	1.82715e-014	1.3262e-014	2.80102e-014	2.4062e-014	1.80779e-014	2.11681e-014	2.68232e-014	2.39847e-014	4.72792e-015	4.08266e-015	6.83491e-015	2.06231e-014	-1.63683e-015	-7.30218e-015	1.769e-014	-1.07253e-014	-1.47012e-016	1.36167e-014	3.12797e-015
1.51965e-014	2.21452e-014	1.33485e-014	4.22344e-015	7.99622e-015	1.80007e-014	1.82368e-014	1.34335e-014	2.83455e-014	2.38579e-014	1.81238e-014	2.14037e-014	2.69025e-014	2.38582e-014	4.74818e-015	4.70702e-015	6.81679e-015	2.11931e-014	-1.20835e-015	-7.052e-015	1.81974e-014	-1.04693e-014	-6.17685e-017	1.38432e-014	3.58419e-015
1.51274e-014	2.21912e-014	1.32614e-014	4.33546e-015	8.05083e-015	1.83121e-014	1.8198e-014	1.36035e-014	2.8648e-014	2.36492e-014	1.82002e-014	2.1637e-014	2.69808e-014	2.37357e-014	4.7744e-015	5.34424e-015	6.81213e-015	2.17559e-014	-7.58167e-016	-6.79444e-015	1.8723e-014	-1.01984e-014	3.59974e-017	1.40602e-014	4.03168e-015
1.50896e-014	2.22418e-014	1.31795e-014	4.46841e-015	8.11139e-015	1.86155e-014	1.81557e-014	1.37711e-014	2.89135e-014	2.3435e-014	1.83034e-014	2.18647e-014	2.70537e-014	2.36153e-014	4.80594e-015	5.99059e-015	6.82091e-015	2.23076e-014	-2.90615e-016	-6.53126e-015	1.92628e-014	-9.91315e-015	1.45711e-016	1.42661e-014	4.46755e-015
1.50816e-014	2.22958e-014	1.31013e-014	4.62199e-015	8.17854e-015	1.89091e-014	1.81099e-014	1.39353e-014	2.9139e-014	2.32146e-014	1.84294e-014	2.2084e-014	2.71168e-014	2.34958e-014	4.84257e-015	6.64201e-015	6.84254e-015	2.28436e-014	1.90214e-016	-6.2632e-015	1.98131e-014	-9.61464e-015	2.66376e-016	1.44587e-014	4.88832e-015
1.51022e-014	2.23511e-014	1.30257e-014	4.7955e-015	8.25324e-015	1.91905e-014	1.80599e-014	1.40948e-014	2.93209e-014	2.29874e-014	1.85743e-014	2.2292e-014	2.71661e-014	2.33759e-014	4.88342e-015	7.29378e-015	6.87686e-015	2.33591e-014	6.8038e-016	-5.99239e-015	2.03697e-014	-9.3035e-015	3.97429e-016	1.46368e-014	5.29093e-015
1.51495e-014	2.24052e-014	1.29518e-014	4.98716e-015	8.33555e-015	1.94573e-014	1.80057e-014	1.42484e-014	2.94571e-014	2.2753e-014	1.87342e-014	2.24859e-014	2.71975e-014	2.32544e-014	4.92731e-015	7.94124e-015	6.92399e-015	2.38498e-014	1.17496e-015	-5.72059e-015	2.09288e-014	-8.98178e-015	5.38566e-016	1.47993e-014	5.67253e-015
1.52204e-014	2.24563e-014	1.28793e-014	5.19606e-015	8.42548e-015	1.97071e-014	1.79466e-014	1.4394e-014	2.95454e-014	2.25113e-014	1.89059e-014	2.2663e-014	2.7208e-014	2.31297e-014	4.97352e-015	8.57993e-015	6.98295e-015	2.43111e-014	1.66945e-015	-5.44975e-015	2.14857e-014	-8.65126e-015	6.88439e-016	1.49453e-014	6.03066e-015
1.53135e-014	2.25026e-014	1.28077e-014	5.42005e-015	8.52294e-015	1.99372e-014	1.78815e-014	1.45302e-014	2.95835e-014	2.22616e-014	1.90855e-014	2.28212e-014	2.71947e-014	2.30006e-014	5.02044e-015	9.20468e-015	7.05267e-015	2.47386e-014	2.15889e-015	-5.18181e-015	2.20358e-014	-8.31398e-015	8.46301e-016	1.50738e-014	6.3637e-015
1.54263e-014	2.25418e-014	1.27363e-014	5.65676e-015	8.627e-015	2.01437e-014	1.78096e-014	1.46549e-014	2.95711e-014	2.20037e-014	1.92691e-014	2.29581e-014	2.7155e-014	2.28663e-014	5.06683e-015	9.81041e-015	7.13166e-015	2.51288e-014	2.63916e-015	-4.91897e-015	2.25749e-014	-7.97168e-015	1.01087e-015	1.51847e-014	6.66978e-015
1.55566e-014	2.2572e-014	1.26647e-014	5.90319e-015	8.73737e-015	2.03249e-014	1.77296e-014	1.47666e-014	2.95074e-014	2.17378e-014	1.94529e-014	2.30709e-014	2.70865e-014	2.27254e-014	5.11018e-015	1.03923e-014	7.21857e-015	2.5477e-014	3.10621e-015	-4.66321e-015	2.30984e-014	-7.62607e-015	1.18096e-015	1.52774e-014	6.94678e-015
1.57019e-014	2.25914e-014	1.2593e-014	6.15659e-015	8.85289e-015	2.0478e-014	1.76402e-014	1.48639e-014	2.93919e-014	2.14638e-014	1.96334e-014	2.31577e-014	2.69867e-014	2.25772e-014	5.14876e-015	1.09453e-014	7.31223e-015	2.57799e-014	3.55561e-015	-4.41741e-015	2.36015e-014	-7.27965e-015	1.35584e-015	1.53517e-014	7.19308e-015
1.58588e-014	2.25986e-014	1.25208e-014	6.41349e-015	8.97203e-015	2.06005e-014	1.75397e-014	1.49451e-014	2.92254e-014	2.11821e-014	1.9807e-014	2.32165e-014	2.68548e-014	2.24208e-014	5.1802e-015	1.14646e-014	7.41084e-015	2.60338e-014	3.9827e-015	-4.18457e-015	2.40795e-014	-6.93522e-015	1.53445e-015	1.54076e-014	7.40781e-015
1.6025e-014	2.25919e-014	1.24483e-014	6.6709e-015	9.09283e-015	2.06894e-014	1.7427e-014	1.50089e-014	2.9009e-014	2.08939e-014	1.99706e-014	2.32455e-014	2.66907e-014	2.22557e-014	5.20246e-015	1.19459e-014	7.51269e-015	2.62354e-014	4.38306e-015	-3.96742e-015	2.45283e-014	-6.59508e-015	1.7156e-015	1.54456e-014	7.58984e-015
1.61983e-014	2.25695e-014	1.23755e-014	6.92502e-015	9.21377e-015	2.07424e-014	1.73004e-014	1.50545e-014	2.87451e-014	2.05993e-014	2.01214e-014	2.32431e-014	2.64937e-014	2.20813e-014	5.21372e-015	1.23844e-014	7.61583e-015	2.63829e-014	4.75306e-015	-3.76818e-015	2.4944e-014	-6.26171e-015	1.89829e-015	1.54663e-014	7.73871e-015
1.63757e-014	2.25301e-014	1.23022e-014	7.17198e-015	9.33331e-015	2.07576e-014	1.7159e-014	1.50806e-014	2.84351e-014	2.02994e-014	2.02567e-014	2.32095e-014	2.62639e-014	2.18971e-014	5.2115e-015	1.27759e-014	7.71803e-015	2.64739e-014	5.08844e-015	-3.58929e-015	2.53235e-014	-5.93745e-015	2.08125e-015	1.54708e-014	7.85483e-015
1.65551e-014	2.2473e-014	1.22292e-014	7.40795e-015	9.44909e-015	2.07334e-014	1.70015e-014	1.50871e-014	2.80814e-014	1.99955e-014	2.03746e-014	2.31442e-014	2.60025e-014	2.17028e-014	5.19386e-015	1.31168e-014	7.8174e-015	2.65071e-014	5.38618e-015	-3.43302e-015	2.56627e-014	-5.62519e-015	2.264e-015	1.54603e-014	7.93851e-015
1.67347e-014	2.23967e-014	1.21569e-014	7.62929e-015	9.55848e-015	2.06681e-014	1.68268e-014	1.50722e-014	2.76866e-014	1.9689e-014	2.04733e-014	2.30471e-014	2.57106e-014	2.1498e-014	5.15884e-015	1.34032e-014	7.91247e-015	2.64811e-014	5.64371e-015	-3.30122e-015	2.59582e-014	-5.32782e-015	2.44573e-015	1.54354e-014	7.99015e-015
1.69123e-014	2.23002e-014	1.20856e-014	7.83214e-015	9.65898e-015	2.05607e-014	1.66331e-014	1.50353e-014	2.7254e-014	1.93812e-014	2.05518e-014	2.29183e-014	2.53903e-014	2.12825e-014	5.10484e-015	1.36318e-014	8.00044e-015	2.63951e-014	5.85828e-015	-3.1958e-015	2.62071e-014	-5.0475e-015	2.62608e-015	1.53971e-014	8.01082e-015
1.70849e-014	2.21829e-014	1.20161e-014	8.01264e-015	9.7483e-015	2.04096e-014	1.64195e-014	1.49761e-014	2.67874e-014	1.90742e-014	2.06083e-014	2.27584e-014	2.50437e-014	2.1057e-014	5.02974e-015	1.38002e-014	8.07872e-015	2.62488e-014	6.02758e-015	-3.11904e-015	2.64066e-014	-4.78702e-015	2.80448e-015	1.53468e-014	8.00208e-015
1.72502e-014	2.20447e-014	1.19485e-014	8.16734e-015	9.82364e-015	2.02142e-014	1.61857e-014	1.48941e-014	2.62909e-014	1.87705e-014	2.06423e-014	2.25683e-014	2.46734e-014	2.08214e-014	4.93141e-015	1.39057e-014	8.1456e-015	2.60421e-014	6.15035e-015	-3.07287e-015	2.65551e-014	-4.54883e-015	2.97947e-015	1.52859e-014	7.96448e-015
1.74066e-014	2.18852e-014	1.18838e-014	8.29256e-015	9.88239e-015	1.99746e-014	1.59304e-014	1.47895e-014	2.57689e-014	1.84722e-014	2.06531e-014	2.23489e-014	2.42828e-014	2.05759e-014	4.80869e-015	1.39471e-014	8.19897e-015	2.5776e-014	6.22464e-015	-3.05896e-015	2.66507e-014	-4.33488e-015	3.15095e-015	1.5216e-014	7.89959e-015
1.75528e-014	2.17032e-014	1.18225e-014	8.38551e-015	9.92191e-015	1.96908e-014	1.56539e-014	1.46624e-014	2.52262e-014	1.81806e-014	2.06411e-014	2.21015e-014	2.38746e-014	2.03212e-014	4.66097e-015	1.39228e-014	8.23631e-015	2.54515e-014	6.24932e-015	-3.07798e-015	2.66926e-014	-4.14757e-015	3.31827e-015	1.51383e-014	7.80939e-015
1.7687e-014	2.14988e-014	1.17645e-014	8.44344e-015	9.9401e-015	1.93636e-014	1.53555e-014	1.45133e-014	2.46674e-014	1.78967e-014	2.06058e-014	2.1827e-014	2.3452e-014	2.00578e-014	4.487e-015	1.38318e-014	8.25595e-015	2.50702e-014	6.22389e-015	-3.13025e-015	2.66801e-014	-3.98882e-015	3.48101e-015	1.50545e-014	7.69641e-015
1.78075e-014	2.12724e-014	1.17097e-014	8.46341e-015	9.93388e-015	1.89945e-014	1.50351e-014	1.43433e-014	2.40964e-014	1.76236e-014	2.05478e-014	2.15269e-014	2.30184e-014	1.97865e-014	4.28626e-015	1.36736e-014	8.25605e-015	2.46344e-014	6.14838e-015	-3.21657e-015	2.66134e-014	-3.85912e-015	3.63894e-015	1.49657e-014	7.56303e-015
1.79136e-014	2.10245e-014	1.16588e-014	8.44338e-015	9.9011e-015	1.85852e-014	1.46937e-014	1.41536e-014	2.35179e-014	1.73638e-014	2.04674e-014	2.12033e-014	2.25766e-014	1.95076e-014	4.05877e-015	1.3449e-014	8.23563e-015	2.41468e-014	6.02359e-015	-3.33781e-015	2.64922e-014	-3.76048e-015	3.79215e-015	1.48734e-014	7.41165e-015
1.80034e-014	2.07548e-014	1.16118e-014	8.38162e-015	9.83947e-015	1.81373e-014	1.43318e-014	1.39444e-014	2.29364e-014	1.71202e-014	2.03656e-014	2.08585e-014	2.213e-014	1.9222e-014	3.80478e-015	1.31587e-014	8.19289e-015	2.36108e-014	5.85027e-015	-3.49383e-015	2.63175e-014	-3.69377e-015	3.94061e-015	1.47793e-014	7.24466e-015
1.80755e-014	2.04634e-014	1.15694e-014	8.27716e-015	9.74715e-015	1.76539e-014	1.39506e-014	1.37167e-014	2.23567e-014	1.68941e-014	2.02438e-014	2.04951e-014	2.16822e-014	1.89305e-014	3.52413e-015	1.28042e-014	8.12675e-015	2.30302e-014	5.62964e-015	-3.68409e-015	2.60912e-014	-3.65955e-015	4.08403e-015	1.46846e-014	7.06419e-015
1.81288e-014	2.01512e-014	1.15312e-014	8.12955e-015	9.62275e-015	1.71379e-014	1.35512e-014	1.34719e-014	2.17837e-014	1.66875e-014	2.01027e-014	2.01152e-014	2.12356e-014	1.86335e-014	3.21755e-015	1.23878e-014	8.03647e-015	2.24085e-014	5.36397e-015	-3.90822e-015	2.58148e-014	-3.65792e-015	4.22272e-015	1.45909e-014	6.87239e-015
1.81623e-014	1.98186e-014	1.14975e-014	7.93838e-015	9.46549e-015	1.65922e-014	1.31355e-014	1.32113e-014	2.12218e-014	1.65026e-014	1.99434e-014	1.97219e-014	2.07935e-014	1.83316e-014	2.88668e-015	1.19122e-014	7.92132e-015	2.17504e-014	5.05562e-015	-4.16524e-015	2.54905e-014	-3.68899e-015	4.35627e-015	1.44992e-014	6.67237e-015
1.81745e-014	1.9466e-014	1.14675e-014	7.7037e-015	9.27399e-015	1.60206e-014	1.27049e-014	1.29372e-014	2.06751e-014	1.63413e-014	1.97675e-014	1.93184e-014	2.03582e-014	1.80258e-014	2.5329e-015	1.13806e-014	7.78082e-015	2.10608e-014	4.70751e-015	-4.45303e-015	2.51216e-014	-3.75264e-015	4.4848e-015	1.44102e-014	6.46718e-015
1.8165e-014	1.90937e-014	1.14416e-014	7.42675e-015	9.04715e-015	1.54274e-014	1.22614e-014	1.26509e-014	2.01474e-014	1.62057e-014	1.95767e-014	1.89068e-014	1.99333e-014	1.7717e-014	2.15788e-015	1.0797e-014	7.61536e-015	2.03447e-014	4.32263e-015	-4.77e-015	2.47108e-014	-3.848e-015	4.6083e-015	1.43251e-014	6.25956e-015
1.81334e-014	1.87028e-014	1.14192e-014	7.10888e-015	8.78545e-015	1.48176e-014	1.18076e-014	1.23537e-014	1.96418e-014	1.60973e-014	1.93723e-014	1.84899e-014	1.95207e-014	1.74057e-014	1.76449e-015	1.0166e-014	7.42519e-015	1.96071e-014	3.90504e-015	-5.11415e-015	2.42608e-014	-3.97362e-015	4.72611e-015	1.42444e-014	6.05154e-015
1.80791e-014	1.82939e-014	1.13993e-014	6.75198e-015	8.4883e-015	1.41956e-014	1.13464e-014	1.20479e-014	1.91623e-014	1.60171e-014	1.91561e-014	1.80701e-014	1.91216e-014	1.70922e-014	1.355e-015	9.49213e-015	7.21023e-015	1.88528e-014	3.45772e-015	-5.48294e-015	2.37755e-014	-4.12756e-015	4.83853e-015	1.41685e-014	5.84534e-015
1.80018e-014	1.78683e-014	1.13819e-014	6.35856e-015	8.15617e-015	1.35659e-014	1.08804e-014	1.17361e-014	1.87118e-014	1.59671e-014	1.89291e-014	1.76498e-014	1.87371e-014	1.67771e-014	9.32413e-016	8.78013e-015	6.97164e-015	1.80873e-014	2.98431e-015	-5.87363e-015	2.32592e-014	-4.30755e-015	4.94583e-015	1.40966e-014	5.64289e-015
1.7901e-014	1.74275e-014	1.13669e-014	5.93156e-015	7.79028e-015	1.29341e-014	1.04123e-014	1.142e-014	1.82929e-014	1.59478e-014	1.86932e-014	1.72325e-014	1.8368e-014	1.64616e-014	4.99495e-016	8.03553e-015	6.71097e-015	1.73165e-014	2.48995e-015	-6.28346e-015	2.27156e-014	-4.51122e-015	5.04828e-015	1.40292e-014	5.44666e-015
1.77762e-014	1.69715e-014	1.13533e-014	5.47511e-015	7.39238e-015	1.23054e-014	9.94544e-015	1.11015e-014	1.79078e-014	1.59596e-014	1.84491e-014	1.68212e-014	1.80146e-014	1.6146e-014	5.95404e-017	7.26387e-015	6.4294e-015	1.65454e-014	1.97945e-015	-6.70884e-015	2.21485e-014	-4.73544e-015	5.14589e-015	1.39668e-014	5.25864e-015
1.76271e-014	1.65017e-014	1.13402e-014	4.99234e-015	6.96401e-015	1.16851e-014	9.48331e-015	1.07829e-014	1.75569e-014	1.60031e-014	1.81974e-014	1.64183e-014	1.76769e-014	1.58308e-014	-3.83614e-016	6.47027e-015	6.12854e-015	1.57789e-014	1.4579e-015	-7.14621e-015	2.15626e-014	-4.9776e-015	5.2384e-015	1.39094e-014	5.08002e-015
1.74543e-014	1.60192e-014	1.13267e-014	4.48789e-015	6.50733e-015	1.10787e-014	9.02941e-015	1.04655e-014	1.72416e-014	1.60782e-014	1.79395e-014	1.60259e-014	1.73547e-014	1.55162e-014	-8.26055e-016	5.66118e-015	5.81049e-015	1.50226e-014	9.2982e-016	-7.59156e-015	2.09625e-014	-5.23441e-015	5.32608e-015	1.3856e-014	4.91222e-015
1.72577e-014	1.55249e-014	1.13123e-014	3.96611e-015	6.02469e-015	1.04907e-014	8.58704e-015	1.01504e-014	1.69629e-014	1.61841e-014	1.76761e-014	1.56457e-014	1.70464e-014	1.52026e-014	-1.2643e-015	4.84225e-015	5.47737e-015	1.42814e-014	3.99629e-016	-8.04206e-015	2.03526e-014	-5.50282e-015	5.40846e-015	1.38062e-014	4.75607e-015
1.70375e-014	1.502e-014	1.12959e-014	3.43223e-015	5.51897e-015	9.92607e-015	8.16006e-015	9.83896e-015	1.67215e-014	1.63201e-014	1.74078e-014	1.52806e-014	1.67498e-014	1.489e-014	-1.69441e-015	4.01945e-015	5.1318e-015	1.35601e-014	-1.27564e-016	-8.49375e-015	1.97379e-014	-5.77894e-015	5.48552e-015	1.37589e-014	4.61281e-015
1.67938e-014	1.45054e-014	1.12764e-014	2.89085e-015	4.99326e-015	9.38959e-015	7.75104e-015	9.53242e-015	1.65167e-014	1.64846e-014	1.71348e-014	1.49322e-014	1.64632e-014	1.45789e-014	-2.11273e-015	3.199e-015	4.77651e-015	1.28635e-014	-6.46533e-016	-8.94275e-015	1.91225e-014	-6.05825e-015	5.55624e-015	1.37134e-014	4.48327e-015
1.6527e-014	1.39826e-014	1.12532e-014	2.34695e-015	4.45088e-015	8.88589e-015	7.36403e-015	9.23233e-015	1.63477e-014	1.66758e-014	1.6858e-014	1.46022e-014	1.61842e-014	1.42689e-014	-2.5155e-015	2.38686e-015	4.4141e-015	1.21961e-014	-1.15301e-015	-9.38482e-015	1.85107e-014	-6.33742e-015	5.62046e-015	1.36688e-014	4.36764e-015
1.6238e-014	1.34522e-014	1.12249e-014	1.80541e-015	3.89532e-015	8.41903e-015	7.00253e-015	8.93957e-015	1.62138e-014	1.6892e-014	1.65778e-014	1.42919e-014	1.59102e-014	1.39605e-014	-2.89848e-015	1.5891e-015	4.04723e-015	1.15616e-014	-1.6417e-015	-9.81628e-015	1.79071e-014	-6.6128e-015	5.6779e-015	1.36237e-014	4.26623e-015
1.59273e-014	1.29161e-014	1.11907e-014	1.27127e-015	3.33089e-015	7.99262e-015	6.66926e-015	8.65491e-015	1.61138e-014	1.71314e-014	1.62946e-014	1.40031e-014	1.56381e-014	1.36533e-014	-3.25863e-015	8.11467e-016	3.67907e-015	1.0964e-014	-2.10873e-015	-1.02337e-014	1.73162e-014	-6.88026e-015	5.72834e-015	1.35773e-014	4.17913e-015
1.55957e-014	1.23756e-014	1.11497e-014	7.5003e-016	2.76159e-015	7.6098e-015	6.36688e-015	8.37974e-015	1.60453e-014	1.73916e-014	1.60081e-014	1.37375e-014	1.53648e-014	1.33475e-014	-3.5923e-015	5.93167e-017	3.31279e-015	1.0406e-014	-2.55041e-015	-1.06333e-014	1.67416e-014	-7.13544e-015	5.77174e-015	1.35279e-014	4.10558e-015
1.52439e-014	1.18323e-014	1.11012e-014	2.47121e-016	2.1924e-015	7.27406e-015	6.09818e-015	8.11453e-015	1.60064e-014	1.76695e-014	1.57185e-014	1.34958e-014	1.50869e-014	1.30438e-014	-3.89708e-015	-6.62052e-016	2.95183e-015	9.89129e-015	-2.96348e-015	-1.10117e-014	1.61881e-014	-7.37424e-015	5.80779e-015	1.34745e-014	4.04551e-015
1.48734e-014	1.12877e-014	1.10442e-014	-2.32187e-016	1.62803e-015	6.9883e-015	5.8654e-015	7.86001e-015	1.59951e-014	1.79625e-014	1.54258e-014	1.32782e-014	1.48011e-014	1.27422e-014	-4.16994e-015	-1.34802e-015	2.60009e-015	9.42248e-015	-3.34423e-015	-1.13656e-014	1.56592e-014	-7.59372e-015	5.83564e-015	1.3416e-014	3.99828e-015
1.44852e-014	1.07435e-014	1.09783e-014	-6.83531e-016	1.07198e-015	6.7543e-015	5.67031e-015	7.61622e-015	1.6009e-014	1.82672e-014	1.513e-014	1.30857e-014	1.45045e-014	1.24429e-014	-4.40825e-015	-1.99389e-015	2.26068e-015	9.00116e-015	-3.68931e-015	-1.16917e-014	1.51576e-014	-7.79009e-015	5.85576e-015	1.33516e-014	3.96281e-015
1.4081e-014	1.02012e-014	1.09024e-014	-1.103e-015	5.2868e-016	6.57327e-015	5.51446e-015	7.38362e-015	1.60457e-014	1.85807e-014	1.48313e-014	1.2919e-014	1.4194e-014	1.2146e-014	-4.60981e-015	-2.59565e-015	1.93645e-015	8.629e-015	-3.99669e-015	-1.19867e-014	1.46864e-014	-7.95996e-015	5.86745e-015	1.32801e-014	3.93826e-015
1.36624e-014	9.66259e-015	1.0816e-014	-1.48601e-015	2.7339e-018	6.44662e-015	5.39994e-015	7.16247e-015	1.61025e-014	1.89001e-014	1.45298e-014	1.27776e-014	1.38667e-014	1.18521e-014	-4.77203e-015	-3.15004e-015	1.63059e-015	8.30799e-015	-4.26404e-015	-1.22483e-014	1.42486e-014	-8.10025e-015	5.87034e-015	1.32007e-014	3.92324e-015
1.32307e-014	9.12918e-015	1.07179e-014	-1.8281e-015	-5.01865e-016	6.37503e-015	5.328e-015	6.95299e-015	1.61767e-014	1.92222e-014	1.42257e-014	1.26618e-014	1.35201e-014	1.15618e-014	-4.89363e-015	-3.65399e-015	1.34578e-015	8.03889e-015	-4.48973e-015	-1.2475e-014	1.38475e-014	-8.20832e-015	5.86484e-015	1.31125e-014	3.91687e-015
1.27875e-014	8.60266e-015	1.06079e-014	-2.12633e-015	-9.81117e-016	6.35872e-015	5.29941e-015	6.75596e-015	1.62667e-014	1.95433e-014	1.39196e-014	1.25709e-014	1.31517e-014	1.12758e-014	-4.97323e-015	-4.10418e-015	1.08461e-015	7.82215e-015	-4.67227e-015	-1.2664e-014	1.34853e-014	-8.28169e-015	5.85064e-015	1.30149e-014	3.91759e-015
1.23351e-014	8.08428e-015	1.04861e-014	-2.37737e-015	-1.43043e-015	6.39798e-015	5.31467e-015	6.57196e-015	1.63697e-014	1.986e-014	1.36113e-014	1.25045e-014	1.27601e-014	1.09945e-014	-5.01045e-015	-4.49876e-015	8.49695e-016	7.65769e-015	-4.81083e-015	-1.28139e-014	1.31638e-014	-8.31811e-015	5.82773e-015	1.29073e-014	3.92371e-015
1.18754e-014	7.57644e-015	1.03524e-014	-2.57862e-015	-1.84619e-015	6.49213e-015	5.37376e-015	6.40094e-015	1.64823e-014	2.01698e-014	1.33009e-014	1.24615e-014	1.23439e-014	1.07185e-014	-5.00537e-015	-4.83676e-015	6.43066e-016	7.54488e-015	-4.90474e-015	-1.29236e-014	1.28842e-014	-8.31578e-015	5.79607e-015	1.27889e-014	3.93357e-015
1.14105e-014	7.08111e-015	1.02065e-014	-2.72842e-015	-2.22507e-015	6.63941e-015	5.47668e-015	6.24352e-015	1.6602e-014	2.04698e-014	1.2989e-014	1.24409e-014	1.1901e-014	1.0449e-014	-4.95776e-015	-5.11682e-015	4.66853e-016	7.48275e-015	-4.95385e-015	-1.29922e-014	1.26478e-014	-8.27377e-015	5.75609e-015	1.26599e-014	3.94614e-015
1.09431e-014	6.60071e-015	1.00488e-014	-2.82536e-015	-2.56451e-015	6.8386e-015	5.62278e-015	6.09958e-015	1.67265e-014	2.07572e-014	1.26765e-014	1.24413e-014	1.14311e-014	1.01873e-014	-4.86773e-015	-5.33863e-015	3.22563e-016	7.4707e-015	-4.95881e-015	-1.30192e-014	1.24556e-014	-8.19131e-015	5.70787e-015	1.25201e-014	3.95996e-015
1.04756e-014	6.13684e-015	9.87978e-015	-2.86925e-015	-2.86168e-015	7.0878e-015	5.81075e-015	5.96936e-015	1.68535e-014	2.10293e-014	1.23646e-014	1.24618e-014	1.09343e-014	9.93376e-015	-4.73686e-015	-5.50194e-015	2.11882e-016	7.50707e-015	-4.92132e-015	-1.30044e-014	1.23086e-014	-8.06861e-015	5.65172e-015	1.23698e-014	3.97268e-015
1.00098e-014	5.69149e-015	9.69885e-015	-2.86004e-015	-3.11439e-015	7.38412e-015	6.03925e-015	5.8533e-015	1.69812e-014	2.12843e-014	1.20544e-014	1.25008e-014	1.0411e-014	9.68917e-015	-4.56668e-015	-5.60712e-015	1.35247e-016	7.59037e-015	-4.84217e-015	-1.29489e-014	1.22076e-014	-7.90602e-015	5.58877e-015	1.22092e-014	3.98199e-015
9.5482e-015	5.2667e-015	9.50645e-015	-2.79776e-015	-3.32066e-015	7.72416e-015	6.30712e-015	5.75172e-015	1.71087e-014	2.15201e-014	1.17472e-014	1.25567e-014	9.86292e-015	9.45447e-015	-4.35873e-015	-5.65534e-015	9.31299e-017	7.71788e-015	-4.7234e-015	-1.28535e-014	1.21526e-014	-7.7039e-015	5.5186e-015	1.20393e-014	3.98672e-015
9.0931e-015	4.86483e-015	9.30292e-015	-2.68379e-015	-3.4793e-015	8.10451e-015	6.61221e-015	5.66537e-015	1.72338e-014	2.17351e-014	1.14445e-014	1.26278e-014	9.29129e-015	9.23065e-015	-4.11563e-015	-5.64799e-015	8.5912e-017	7.88779e-015	-4.56724e-015	-1.27193e-014	1.21432e-014	-7.46397e-015	5.4417e-015	1.18608e-014	3.98582e-015
8.64763e-015	4.48764e-015	9.08909e-015	-2.51947e-015	-3.58936e-015	8.52198e-015	6.95169e-015	5.5954e-015	1.73549e-014	2.19289e-014	1.1148e-014	1.27136e-014	8.69837e-015	9.0195e-015	-3.84003e-015	-5.58667e-015	1.13686e-016	8.09829e-015	-4.3765e-015	-1.25484e-014	1.21789e-014	-7.18779e-015	5.35954e-015	1.16749e-014	3.97782e-015
8.21495e-015	4.13725e-015	8.86554e-015	-2.30723e-015	-3.65093e-015	8.97299e-015	7.32317e-015	5.54189e-015	1.74717e-014	2.21003e-014	1.08598e-014	1.28133e-014	8.08737e-015	8.82286e-015	-3.53472e-015	-5.47375e-015	1.75144e-016	8.34622e-015	-4.15355e-015	-1.23422e-014	1.22586e-014	-6.87742e-015	5.27348e-015	1.14831e-014	3.96108e-015
7.79683e-015	3.81515e-015	8.6331e-015	-2.04891e-015	-3.6642e-015	9.4537e-015	7.72363e-015	5.50613e-015	1.75839e-014	2.22496e-014	1.05825e-014	1.29246e-014	7.46183e-015	8.64219e-015	-3.20259e-015	-5.31131e-015	2.69091e-016	8.62872e-015	-3.90117e-015	-1.21027e-014	1.23813e-014	-6.53531e-015	5.18401e-015	1.12871e-014	3.93411e-015
7.39529e-015	3.52342e-015	8.39211e-015	-1.74727e-015	-3.62883e-015	9.96014e-015	8.15013e-015	5.48928e-015	1.7691e-014	2.23766e-014	1.03184e-014	1.30452e-014	6.82572e-015	8.4786e-015	-2.84683e-015	-5.1027e-015	3.94605e-016	8.94316e-015	-3.62267e-015	-1.18323e-014	1.25466e-014	-6.16494e-015	5.0919e-015	1.10879e-014	3.8956e-015
7.01282e-015	3.26358e-015	8.14377e-015	-1.40646e-015	-3.54626e-015	1.04883e-014	8.59935e-015	5.49257e-015	1.77931e-014	2.24818e-014	1.00699e-014	1.31742e-014	6.18377e-015	8.33355e-015	-2.47147e-015	-4.85095e-015	5.4965e-016	9.28661e-015	-3.32195e-015	-1.15343e-014	1.27535e-014	-5.76884e-015	4.99808e-015	1.08874e-014	3.84449e-015
6.65197e-015	3.03734e-015	7.88959e-015	-1.0302e-015	-3.41817e-015	1.10347e-014	9.06767e-015	5.51748e-015	1.78907e-014	2.25662e-014	9.83985e-015	1.33103e-014	5.54113e-015	8.2089e-015	-2.08004e-015	-4.55907e-015	7.32781e-016	9.65598e-015	-3.00215e-015	-1.12125e-014	1.29993e-014	-5.3513e-015	4.90378e-015	1.0688e-014	3.77998e-015
6.31496e-015	2.84604e-015	7.62995e-015	-6.22829e-016	-3.24686e-015	1.15947e-014	9.55193e-015	5.56523e-015	1.7984e-014	2.26314e-014	9.63055e-015	1.34518e-014	4.90354e-015	8.10665e-015	-1.67625e-015	-4.2313e-015	9.42065e-016	1.00483e-014	-2.6659e-015	-1.08697e-014	1.32819e-014	-4.91534e-015	4.81004e-015	1.04917e-014	3.70078e-015
6.00369e-015	2.69117e-015	7.36644e-015	-1.88468e-016	-3.03441e-015	1.21648e-014	1.00485e-014	5.63689e-015	1.80743e-014	2.26792e-014	9.44493e-015	1.35977e-014	4.27593e-015	8.02872e-015	-1.26371e-015	-3.87149e-015	1.17425e-015	1.04607e-014	-2.31694e-015	-1.05094e-014	1.36001e-014	-4.46512e-015	4.71747e-015	1.03006e-014	3.60682e-015
5.71951e-015	2.5733e-015	7.1004e-015	2.68596e-016	-2.78368e-015	1.27415e-014	1.05535e-014	5.73455e-015	1.81622e-014	2.27117e-014	9.28562e-015	1.37465e-014	3.66347e-015	7.97599e-015	-8.46246e-016	-3.48363e-015	1.42701e-015	1.08904e-014	-1.9587e-015	-1.01352e-014	1.39516e-014	-4.00524e-015	4.6267e-015	1.01171e-014	3.49753e-015
5.46468e-015	2.493e-015	6.83303e-015	7.43797e-016	-2.49758e-015	1.33207e-014	1.10635e-014	5.85995e-015	1.825e-014	2.27314e-014	9.15548e-015	1.38968e-014	3.07207e-015	7.95009e-015	-4.2765e-016	-3.07073e-015	1.69733e-015	1.13343e-014	-1.59476e-015	-9.75065e-015	1.43344e-014	-3.53979e-015	4.53945e-015	9.94314e-015	3.37246e-015
5.24038e-015	2.4511e-015	6.56584e-015	1.23185e-015	-2.18047e-015	1.38989e-014	1.1574e-014	6.0146e-015	1.83392e-014	2.27404e-014	9.05708e-015	1.40475e-014	2.5083e-015	7.95182e-015	-1.23792e-017	-2.63756e-015	1.98191e-015	1.17893e-014	-1.22879e-015	-9.35961e-015	1.47464e-014	-3.07239e-015	4.4567e-015	9.78103e-015	3.2318e-015
5.04739e-015	2.44803e-015	6.29969e-015	1.7274e-015	-1.83593e-015	1.44725e-014	1.20813e-014	6.2002e-015	1.84313e-014	2.27415e-014	8.99223e-015	1.41973e-014	1.97769e-015	7.98207e-015	3.9555e-016	-2.18806e-015	2.27713e-015	1.22523e-014	-8.63596e-016	-8.96605e-015	1.5184e-014	-2.60756e-015	4.37883e-015	9.63291e-015	3.07491e-015
4.88644e-015	2.48409e-015	6.03613e-015	2.22562e-015	-1.4684e-015	1.50377e-014	1.25821e-014	6.41831e-015	1.85281e-014	2.27384e-014	8.96373e-015	1.43455e-014	1.48599e-015	8.04211e-015	7.93512e-016	-1.72617e-015	2.57864e-015	1.27214e-014	-5.02095e-016	-8.574e-015	1.56444e-014	-2.15032e-015	4.30645e-015	9.50103e-015	2.90211e-015
4.75823e-015	2.55854e-015	5.77675e-015	2.7215e-015	-1.08239e-015	1.5592e-014	1.30725e-014	6.67057e-015	1.86314e-014	2.27343e-014	8.97351e-015	1.44915e-014	1.0392e-015	8.13267e-015	1.17762e-015	-1.25556e-015	2.88308e-015	1.31934e-014	-1.47358e-016	-8.18769e-015	1.61246e-014	-1.70453e-015	4.2401e-015	9.3878e-015	2.71331e-015
[truncated: 1,325 more rows]
