# Supplementary material for: Prominent gamma band activity during visual motion perception in early-stage Alzheimer’s disease
Source: PLoS One. 2022 Apr 18;17(4):e0266693. doi: 10.1371/journal.pone.0266693 (PMC9015152; doi:10.1371/journal.pone.0266693)
Supplement: S1 File — (ZIP) [file pone.0266693.s001.zip › PloseOneé╠âfü[â^âVü[âgùp/Old07 R hemisphere.txt]

1.38151e-016	-1.22564e-014	-2.15258e-015	7.7229e-016	-9.65093e-015	-7.66646e-015	2.48811e-014	3.0299e-016	1.12286e-014	-5.39193e-015	1.76057e-014	1.24334e-014	2.49867e-014	-1.33294e-014	1.11188e-016	-1.77148e-014	-2.99909e-014	-2.60385e-014	-1.57731e-014	-1.99337e-014	-1.46932e-014	-1.36277e-014	-1.62904e-014	-2.03281e-014	-1.9454e-014
-5.78817e-017	-1.17676e-014	-1.88069e-015	1.20925e-015	-9.92351e-015	-7.19713e-015	2.43572e-014	-4.56799e-016	1.0618e-014	-5.73039e-015	1.77334e-014	1.23811e-014	2.494e-014	-1.32037e-014	-2.79382e-016	-1.71402e-014	-2.94272e-014	-2.58205e-014	-1.62838e-014	-1.99676e-014	-1.51187e-014	-1.42382e-014	-1.67311e-014	-2.04118e-014	-1.96551e-014
-2.48848e-016	-1.12802e-014	-1.62009e-015	1.63756e-015	-1.01943e-014	-6.73035e-015	2.38297e-014	-1.21442e-015	1.00194e-014	-6.07458e-015	1.78703e-014	1.23263e-014	2.48924e-014	-1.30641e-014	-6.76129e-016	-1.65767e-014	-2.88618e-014	-2.55917e-014	-1.67879e-014	-2.00348e-014	-1.55421e-014	-1.4853e-014	-1.71715e-014	-2.04794e-014	-1.98353e-014
-4.3438e-016	-1.07963e-014	-1.37323e-015	2.05273e-015	-1.04607e-014	-6.26988e-015	2.3301e-014	-1.96486e-015	9.43667e-015	-6.42189e-015	1.80154e-014	1.22681e-014	2.48436e-014	-1.29101e-014	-1.07681e-015	-1.60264e-014	-2.8297e-014	-2.5352e-014	-1.7282e-014	-2.01353e-014	-1.59597e-014	-1.54673e-014	-1.76079e-014	-2.0529e-014	-1.99918e-014
-6.13728e-016	-1.03186e-014	-1.14281e-015	2.45005e-015	-1.07204e-014	-5.81924e-015	2.27732e-014	-2.7033e-015	8.87375e-015	-6.77006e-015	1.81677e-014	1.22056e-014	2.47931e-014	-1.27415e-014	-1.47937e-015	-1.54914e-014	-2.77342e-014	-2.51012e-014	-1.77624e-014	-2.02688e-014	-1.63687e-014	-1.6077e-014	-1.80365e-014	-2.05591e-014	-2.01223e-014
-7.86146e-016	-9.84899e-015	-9.31179e-016	2.82533e-015	-1.0971e-014	-5.38246e-015	2.2249e-014	-3.42515e-015	8.33541e-015	-7.11606e-015	1.83262e-014	1.21382e-014	2.47405e-014	-1.25582e-014	-1.88118e-015	-1.49735e-014	-2.71745e-014	-2.48397e-014	-1.82255e-014	-2.04349e-014	-1.67656e-014	-1.66777e-014	-1.84538e-014	-2.05681e-014	-2.02245e-014
-9.51305e-016	-9.38984e-015	-7.40601e-016	3.17483e-015	-1.12097e-014	-4.96263e-015	2.173e-014	-4.12541e-015	7.82572e-015	-7.45725e-015	1.84898e-014	1.2065e-014	2.46858e-014	-1.23607e-014	-2.2801e-015	-1.44745e-014	-2.66194e-014	-2.45667e-014	-1.86685e-014	-2.06323e-014	-1.71469e-014	-1.72645e-014	-1.88562e-014	-2.05544e-014	-2.02959e-014
-1.10931e-015	-8.94324e-015	-5.73726e-016	3.49443e-015	-1.14333e-014	-4.56335e-015	2.12184e-014	-4.79921e-015	7.3476e-015	-7.79113e-015	1.86572e-014	1.19849e-014	2.46282e-014	-1.21489e-014	-2.67411e-015	-1.39958e-014	-2.60701e-014	-2.42824e-014	-1.90876e-014	-2.0859e-014	-1.75087e-014	-1.78332e-014	-1.92399e-014	-2.05167e-014	-2.03347e-014
-1.26012e-015	-8.51145e-015	-4.32463e-016	3.78037e-015	-1.16391e-014	-4.18743e-015	2.07166e-014	-5.44286e-015	6.90434e-015	-8.11505e-015	1.8827e-014	1.18969e-014	2.45673e-014	-1.19229e-014	-3.06113e-015	-1.35379e-014	-2.55273e-014	-2.39867e-014	-1.94794e-014	-2.11125e-014	-1.78478e-014	-1.83795e-014	-1.96019e-014	-2.04549e-014	-2.03396e-014
-1.40402e-015	-8.09625e-015	-3.18504e-016	4.02956e-015	-1.18246e-014	-3.83789e-015	2.02256e-014	-6.05221e-015	6.49866e-015	-8.4261e-015	1.89976e-014	1.18002e-014	2.45026e-014	-1.16833e-014	-3.43879e-015	-1.31016e-014	-2.49917e-014	-2.36799e-014	-1.98412e-014	-2.13902e-014	-1.81616e-014	-1.88991e-014	-1.99391e-014	-2.03676e-014	-2.03094e-014
-1.54068e-015	-7.6995e-015	-2.33501e-016	4.23859e-015	-1.19876e-014	-3.51766e-015	1.97474e-014	-6.6234e-015	6.13288e-015	-8.72178e-015	1.91675e-014	1.16942e-014	2.44328e-014	-1.143e-014	-3.80528e-015	-1.26869e-014	-2.44639e-014	-2.33617e-014	-2.01702e-014	-2.16886e-014	-1.8447e-014	-1.9388e-014	-2.02482e-014	-2.02539e-014	-2.02429e-014
-1.67066e-015	-7.32276e-015	-1.78865e-016	4.40459e-015	-1.21254e-014	-3.2289e-015	1.92837e-014	-7.15253e-015	5.80897e-015	-8.99974e-015	1.93351e-014	1.1578e-014	2.43576e-014	-1.11641e-014	-4.15848e-015	-1.2294e-014	-2.39444e-014	-2.30322e-014	-2.0464e-014	-2.20043e-014	-1.8701e-014	-1.98423e-014	-2.05266e-014	-2.01135e-014	-2.01395e-014
-1.79423e-015	-6.96752e-015	-1.55519e-016	4.52548e-015	-1.22359e-014	-2.9735e-015	1.8836e-014	-7.6366e-015	5.52837e-015	-9.25796e-015	1.9498e-014	1.14505e-014	2.42766e-014	-1.08857e-014	-4.4965e-015	-1.1923e-014	-2.34336e-014	-2.26913e-014	-2.07203e-014	-2.23337e-014	-1.89212e-014	-2.02583e-014	-2.07719e-014	-1.99458e-014	-1.99988e-014
-1.91185e-015	-6.63495e-015	-1.64455e-016	4.59951e-015	-1.23175e-014	-2.75301e-015	1.84049e-014	-8.07327e-015	5.29229e-015	-9.49449e-015	1.96544e-014	1.13109e-014	2.41884e-014	-1.05962e-014	-4.8179e-015	-1.15732e-014	-2.29311e-014	-2.23393e-014	-2.09377e-014	-2.26718e-014	-1.91054e-014	-2.06323e-014	-2.09813e-014	-1.97506e-014	-1.98214e-014
-2.0243e-015	-6.32636e-015	-2.06247e-016	4.62511e-015	-1.23688e-014	-2.56866e-015	1.79914e-014	-8.46011e-015	5.10085e-015	-9.7074e-015	1.98026e-014	1.11582e-014	2.40923e-014	-1.02964e-014	-5.12104e-015	-1.12439e-014	-2.24362e-014	-2.19768e-014	-2.11148e-014	-2.30138e-014	-1.9252e-014	-2.09618e-014	-2.1153e-014	-1.95285e-014	-1.96075e-014
-2.13209e-015	-6.04267e-015	-2.81173e-016	4.60145e-015	-1.23882e-014	-2.42134e-015	1.75962e-014	-8.79572e-015	4.95393e-015	-9.89514e-015	1.99406e-014	1.09913e-014	2.39869e-014	-9.98775e-015	-5.40421e-015	-1.09338e-014	-2.19489e-014	-2.16042e-014	-2.12503e-014	-2.33544e-014	-1.93592e-014	-2.12443e-014	-2.12855e-014	-1.92802e-014	-1.9358e-014
-2.23556e-015	-5.78485e-015	-3.89283e-016	4.52861e-015	-1.23748e-014	-2.31119e-015	1.722e-014	-9.07862e-015	4.85026e-015	-1.00564e-014	2.00666e-014	1.08094e-014	2.38716e-014	-9.67147e-015	-5.66654e-015	-1.06418e-014	-2.14685e-014	-2.12219e-014	-2.13427e-014	-2.36885e-014	-1.94262e-014	-2.14777e-014	-2.13776e-014	-1.90062e-014	-1.90737e-014
-2.33613e-015	-5.55349e-015	-5.30134e-016	4.40684e-015	-1.23275e-014	-2.23845e-015	1.68634e-014	-9.30805e-015	4.78879e-015	-1.01902e-014	2.01784e-014	1.06123e-014	2.37449e-014	-9.34867e-015	-5.90706e-015	-1.03661e-014	-2.09945e-014	-2.08299e-014	-2.13927e-014	-2.40105e-014	-1.94525e-014	-2.16603e-014	-2.14285e-014	-1.87072e-014	-1.87561e-014
-2.4346e-015	-5.34957e-015	-7.0294e-016	4.23664e-015	-1.22462e-014	-2.20234e-015	1.65261e-014	-9.48444e-015	4.76813e-015	-1.02959e-014	2.02744e-014	1.03993e-014	2.3606e-014	-9.02052e-015	-6.1252e-015	-1.01055e-014	-2.05261e-014	-2.04289e-014	-2.14e-014	-2.43148e-014	-1.9438e-014	-2.17909e-014	-2.14382e-014	-1.83851e-014	-1.84072e-014
-2.53168e-015	-5.17363e-015	-9.06482e-016	4.01943e-015	-1.21309e-014	-2.20185e-015	1.62081e-014	-9.60802e-015	4.78594e-015	-1.03734e-014	2.03532e-014	1.01699e-014	2.34538e-014	-8.68872e-015	-6.32037e-015	-9.85854e-015	-2.00624e-014	-2.00195e-014	-2.13649e-014	-2.45954e-014	-1.9383e-014	-2.18684e-014	-2.14062e-014	-1.80411e-014	-1.80287e-014
-2.62855e-015	-5.02587e-015	-1.13957e-015	3.75687e-015	-1.19817e-014	-2.23563e-015	1.59095e-014	-9.67958e-015	4.83975e-015	-1.04223e-014	2.04126e-014	9.92334e-015	2.32872e-014	-8.35454e-015	-6.49259e-015	-9.6238e-015	-1.96027e-014	-1.96023e-014	-2.12876e-014	-2.48472e-014	-1.92881e-014	-2.18925e-014	-2.13333e-014	-1.76769e-014	-1.76226e-014
-2.72628e-015	-4.90628e-015	-1.40024e-015	3.45129e-015	-1.1799e-014	-2.30245e-015	1.56295e-014	-9.69989e-015	4.92674e-015	-1.04431e-014	2.0451e-014	9.65924e-015	2.31052e-014	-8.01919e-015	-6.64181e-015	-9.39912e-015	-1.91457e-014	-1.91777e-014	-2.1169e-014	-2.50644e-014	-1.91545e-014	-2.18636e-014	-2.12202e-014	-1.72948e-014	-1.71921e-014
-2.82634e-015	-4.81513e-015	-1.68645e-015	3.10564e-015	-1.15838e-014	-2.39952e-015	1.5368e-014	-9.67038e-015	5.04383e-015	-1.04361e-014	2.04667e-014	9.37742e-015	2.29064e-014	-7.68488e-015	-6.76809e-015	-9.18281e-015	-1.86904e-014	-1.8746e-014	-2.10106e-014	-2.52413e-014	-1.89836e-014	-2.17827e-014	-2.10679e-014	-1.68965e-014	-1.67401e-014
-2.93025e-015	-4.75265e-015	-1.99628e-015	2.72297e-015	-1.13372e-014	-2.52418e-015	1.51242e-014	-9.59317e-015	5.18727e-015	-1.04022e-014	2.04586e-014	9.07778e-015	2.26898e-014	-7.3535e-015	-6.8719e-015	-8.97313e-015	-1.82364e-014	-1.83079e-014	-2.08141e-014	-2.53732e-014	-1.8778e-014	-2.16508e-014	-2.08784e-014	-1.64841e-014	-1.62693e-014
-3.03937e-015	-4.7184e-015	-2.32722e-015	2.30724e-015	-1.10607e-014	-2.67391e-015	1.48974e-014	-9.47108e-015	5.35258e-015	-1.03426e-014	2.04252e-014	8.76025e-015	2.24546e-014	-7.02653e-015	-6.95341e-015	-8.76845e-015	-1.77827e-014	-1.78645e-014	-2.05809e-014	-2.54551e-014	-1.85393e-014	-2.14692e-014	-2.06536e-014	-1.60603e-014	-1.57832e-014
-3.15501e-015	-4.71254e-015	-2.67617e-015	1.86259e-015	-1.07559e-014	-2.84491e-015	1.46866e-014	-9.30652e-015	5.53567e-015	-1.02588e-014	2.03659e-014	8.42475e-015	2.22e-014	-6.70539e-015	-7.01372e-015	-8.5671e-015	-1.73278e-014	-1.74165e-014	-2.0313e-014	-2.54829e-014	-1.82701e-014	-2.12395e-014	-2.03958e-014	-1.56278e-014	-1.52851e-014
-3.2784e-015	-4.73533e-015	-3.0401e-015	1.39335e-015	-1.04247e-014	-3.03389e-015	1.44916e-014	-9.10283e-015	5.73261e-015	-1.01524e-014	2.02798e-014	8.07163e-015	2.19251e-014	-6.39211e-015	-7.05395e-015	-8.36722e-015	-1.6871e-014	-1.69645e-014	-2.00128e-014	-2.54526e-014	-1.79733e-014	-2.09641e-014	-2.01077e-014	-1.51889e-014	-1.47788e-014
-3.41084e-015	-4.7862e-015	-3.41576e-015	9.04115e-016	-1.00694e-014	-3.23724e-015	1.43115e-014	-8.86388e-015	5.93878e-015	-1.00253e-014	2.01663e-014	7.70135e-015	2.16296e-014	-6.08808e-015	-7.07507e-015	-8.16743e-015	-1.64112e-014	-1.65098e-014	-1.96825e-014	-2.53601e-014	-1.76518e-014	-2.06453e-014	-1.97921e-014	-1.47468e-014	-1.42678e-014
-3.55306e-015	-4.86445e-015	-3.80016e-015	3.99642e-016	-9.69239e-015	-3.45108e-015	1.41458e-014	-8.59273e-015	6.15008e-015	-9.87954e-015	2.00254e-014	7.314e-015	2.13124e-014	-5.7948e-015	-7.07812e-015	-7.96606e-015	-1.59484e-014	-1.60531e-014	-1.93249e-014	-2.52021e-014	-1.73091e-014	-2.02861e-014	-1.94521e-014	-1.43044e-014	-1.37551e-014
-3.70576e-015	-4.96974e-015	-4.18927e-015	-1.1508e-016	-9.29655e-015	-3.67131e-015	1.39936e-014	-8.29347e-015	6.36251e-015	-9.71748e-015	1.98569e-014	6.91039e-015	2.09732e-014	-5.51343e-015	-7.06519e-015	-7.76201e-015	-1.5482e-014	-1.55955e-014	-1.89426e-014	-2.49765e-014	-1.69489e-014	-1.98896e-014	-1.90914e-014	-1.38643e-014	-1.32442e-014
-3.86967e-015	-5.10137e-015	-4.57966e-015	-6.35317e-016	-8.88435e-015	-3.89399e-015	1.38546e-014	-7.96988e-015	6.57197e-015	-9.54153e-015	1.96614e-014	6.49129e-015	2.06119e-014	-5.24553e-015	-7.03778e-015	-7.55462e-015	-1.50116e-014	-1.51379e-014	-1.85385e-014	-2.46812e-014	-1.65749e-014	-1.94593e-014	-1.87134e-014	-1.34288e-014	-1.27377e-014
-4.04586e-015	-5.25871e-015	-4.96759e-015	-1.15576e-015	-8.45868e-015	-4.11531e-015	1.37276e-014	-7.62611e-015	6.77484e-015	-9.35426e-015	1.9439e-014	6.05749e-015	2.02282e-014	-4.99211e-015	-6.99725e-015	-7.34295e-015	-1.45369e-014	-1.4681e-014	-1.81156e-014	-2.4315e-014	-1.61911e-014	-1.89983e-014	-1.83214e-014	-1.30008e-014	-1.22389e-014
-4.23485e-015	-5.44157e-015	-5.34867e-015	-1.67171e-015	-8.02297e-015	-4.33119e-015	1.36122e-014	-7.26612e-015	6.96734e-015	-9.15797e-015	1.91904e-014	5.61013e-015	1.98222e-014	-4.75421e-015	-6.94512e-015	-7.12668e-015	-1.40579e-014	-1.42258e-014	-1.76762e-014	-2.38774e-014	-1.5801e-014	-1.85104e-014	-1.79193e-014	-1.25831e-014	-1.17505e-014
-4.43728e-015	-5.64927e-015	-5.71906e-015	-2.17739e-015	-7.58019e-015	-4.53738e-015	1.35075e-014	-6.89394e-015	7.14609e-015	-8.95533e-015	1.89168e-014	5.14984e-015	1.93939e-014	-4.53276e-015	-6.88279e-015	-6.90539e-015	-1.35743e-014	-1.37732e-014	-1.7223e-014	-2.33688e-014	-1.54081e-014	-1.79991e-014	-1.75108e-014	-1.21784e-014	-1.12753e-014
-4.65369e-015	-5.88077e-015	-6.07505e-015	-2.66774e-015	-7.13351e-015	-4.73013e-015	1.34131e-014	-6.51307e-015	7.30801e-015	-8.7491e-015	1.86193e-014	4.67799e-015	1.89441e-014	-4.32836e-015	-6.81198e-015	-6.67864e-015	-1.30865e-014	-1.33241e-014	-1.67591e-014	-2.27899e-014	-1.50161e-014	-1.7468e-014	-1.70994e-014	-1.17887e-014	-1.08163e-014
-4.88391e-015	-6.13554e-015	-6.41284e-015	-3.13792e-015	-6.68593e-015	-4.90553e-015	1.33287e-014	-6.12735e-015	7.45057e-015	-8.54188e-015	1.82996e-014	4.19607e-015	1.84738e-014	-4.1409e-015	-6.73439e-015	-6.44636e-015	-1.25951e-014	-1.28796e-014	-1.62863e-014	-2.21425e-014	-1.46286e-014	-1.69209e-014	-1.66886e-014	-1.14161e-014	-1.03755e-014
-5.12804e-015	-6.41272e-015	-6.72845e-015	-3.58363e-015	-6.24023e-015	-5.06026e-015	1.32544e-014	-5.741e-015	7.57147e-015	-8.33594e-015	1.79595e-014	3.70487e-015	1.79842e-014	-3.97107e-015	-6.65168e-015	-6.20835e-015	-1.21007e-014	-1.244e-014	-1.58071e-014	-2.14288e-014	-1.42493e-014	-1.63618e-014	-1.62821e-014	-1.10631e-014	-9.95518e-015
-5.38558e-015	-6.71134e-015	-7.01887e-015	-4.00105e-015	-5.79963e-015	-5.19101e-015	1.31905e-014	-5.35746e-015	7.66895e-015	-8.13381e-015	1.76007e-014	3.20648e-015	1.74763e-014	-3.81932e-015	-6.56536e-015	-5.96516e-015	-1.16042e-014	-1.20054e-014	-1.53241e-014	-2.06514e-014	-1.38815e-014	-1.5794e-014	-1.58833e-014	-1.07314e-014	-9.55658e-015
-5.65624e-015	-7.0302e-015	-7.28072e-015	-4.38594e-015	-5.36663e-015	-5.29479e-015	1.3137e-014	-4.98026e-015	7.74187e-015	-7.93783e-015	1.72261e-014	2.70259e-015	1.69516e-014	-3.68549e-015	-6.47729e-015	-5.71718e-015	-1.11061e-014	-1.15765e-014	-1.48393e-014	-1.98139e-014	-1.35286e-014	-1.5221e-014	-1.54953e-014	-1.04222e-014	-9.18119e-015
-5.939e-015	-7.36849e-015	-7.51079e-015	-4.73457e-015	-4.94395e-015	-5.36901e-015	1.30947e-014	-4.61204e-015	7.78939e-015	-7.74975e-015	1.68382e-014	2.19483e-015	1.64114e-014	-3.56872e-015	-6.38858e-015	-5.46457e-015	-1.06079e-014	-1.11536e-014	-1.43544e-014	-1.89213e-014	-1.31932e-014	-1.46457e-014	-1.51208e-014	-1.01366e-014	-8.82992e-015
-6.23324e-015	-7.7249e-015	-7.70647e-015	-5.044e-015	-4.53412e-015	-5.41137e-015	1.3064e-014	-4.25544e-015	7.81108e-015	-7.57136e-015	1.64398e-014	1.6846e-015	1.5858e-014	-3.46861e-015	-6.30029e-015	-5.2081e-015	-1.01106e-014	-1.07367e-014	-1.38711e-014	-1.79787e-014	-1.28776e-014	-1.40714e-014	-1.47618e-014	-9.87549e-015	-8.50375e-015
-6.53841e-015	-8.09829e-015	-7.86505e-015	-5.31128e-015	-4.1392e-015	-5.42003e-015	1.3045e-014	-3.91276e-015	7.80672e-015	-7.40426e-015	1.60335e-014	1.17418e-015	1.52934e-014	-3.38464e-015	-6.2135e-015	-4.94813e-015	-9.61544e-015	-1.03264e-014	-1.339e-014	-1.69913e-014	-1.25837e-014	-1.35008e-014	-1.44209e-014	-9.63948e-015	-8.20272e-015
-6.85368e-015	-8.48675e-015	-7.98369e-015	-5.53443e-015	-3.76123e-015	-5.39352e-015	1.30392e-014	-3.5861e-015	7.77695e-015	-7.24985e-015	1.56223e-014	6.6541e-016	1.47197e-014	-3.31541e-015	-6.12913e-015	-4.68544e-015	-9.12335e-015	-9.92287e-015	-1.29126e-014	-1.59647e-014	-1.23129e-014	-1.29369e-014	-1.40997e-014	-9.42873e-015	-7.9271e-015
-7.1771e-015	-8.88901e-015	-8.06044e-015	-5.71136e-015	-3.4021e-015	-5.33022e-015	1.30471e-014	-3.27761e-015	7.72291e-015	-7.10969e-015	1.52089e-014	1.60375e-016	1.41395e-014	-3.25997e-015	-6.0478e-015	-4.42112e-015	-8.63586e-015	-9.52531e-015	-1.24401e-014	-1.49057e-014	-1.20664e-014	-1.23822e-014	-1.37999e-014	-9.24348e-015	-7.67688e-015
-7.50705e-015	-9.30301e-015	-8.09362e-015	-5.84082e-015	-3.06318e-015	-5.22955e-015	1.30695e-014	-2.98843e-015	7.64623e-015	-6.98438e-015	1.47968e-014	-3.39144e-016	1.35555e-014	-3.21708e-015	-5.96986e-015	-4.15583e-015	-8.15445e-015	-9.13342e-015	-1.19731e-014	-1.38208e-014	-1.18445e-014	-1.18382e-014	-1.35222e-014	-9.08335e-015	-7.45083e-015
-7.84204e-015	-9.72712e-015	-8.08157e-015	-5.92183e-015	-2.74539e-015	-5.09062e-015	1.31069e-014	-2.71971e-015	7.54866e-015	-6.87426e-015	1.43893e-014	-8.30813e-016	1.29705e-014	-3.1854e-015	-5.8961e-015	-3.89017e-015	-7.68061e-015	-8.74692e-015	-1.15124e-014	-1.27175e-014	-1.16475e-014	-1.13073e-014	-1.32674e-014	-8.94719e-015	-7.24785e-015
-8.18031e-015	-1.01591e-014	-8.02346e-015	-5.95376e-015	-2.4495e-015	-4.91394e-015	1.31604e-014	-2.47233e-015	7.43218e-015	-6.77937e-015	1.39899e-014	-1.31271e-015	1.23874e-014	-3.16342e-015	-5.82682e-015	-3.62549e-015	-7.2158e-015	-8.36572e-015	-1.10581e-014	-1.16032e-014	-1.14754e-014	-1.07902e-014	-1.30365e-014	-8.83417e-015	-7.06637e-015
-8.5206e-015	-1.05967e-014	-7.91876e-015	-5.93654e-015	-2.17565e-015	-4.69999e-015	1.32307e-014	-2.24654e-015	7.29953e-015	-6.69978e-015	1.36016e-014	-1.78283e-015	1.18094e-014	-3.1496e-015	-5.76197e-015	-3.36248e-015	-6.76185e-015	-7.98912e-015	-1.06101e-014	-1.04855e-014	-1.13275e-014	-1.02883e-014	-1.2829e-014	-8.74305e-015	-6.90474e-015
-8.86066e-015	-1.10376e-014	-7.76797e-015	-5.87101e-015	-1.92427e-015	-4.44942e-015	1.33189e-014	-2.04247e-015	7.15396e-015	-6.63528e-015	1.32273e-014	-2.23908e-015	1.12392e-014	-3.14176e-015	-5.70189e-015	-3.1021e-015	-6.32041e-015	-7.61674e-015	-1.01681e-014	-9.37196e-015	-1.12026e-014	-9.80264e-015	-1.26444e-014	-8.67258e-015	-6.76122e-015
-9.19868e-015	-1.14792e-014	-7.57135e-015	-5.75782e-015	-1.69513e-015	-4.16339e-015	1.34258e-014	-1.86002e-015	6.99804e-015	-6.58513e-015	1.28701e-014	-2.67943e-015	1.06801e-014	-3.13882e-015	-5.64638e-015	-2.84525e-015	-5.89278e-015	-7.248e-015	-9.73228e-015	-8.27031e-015	-1.10998e-014	-9.33379e-015	-1.24822e-014	-8.62096e-015	-6.63399e-015
-9.53306e-015	-1.19189e-014	-7.32995e-015	-5.59848e-015	-1.48817e-015	-3.84383e-015	1.35514e-014	-1.6984e-015	6.83463e-015	-6.54873e-015	1.25329e-014	-3.10244e-015	1.01352e-014	-3.13912e-015	-5.59503e-015	-2.59279e-015	-5.48032e-015	-6.88185e-015	-9.30207e-015	-7.18798e-015	-1.10169e-014	-8.88223e-015	-1.23412e-014	-8.58576e-015	-6.5207e-015
-9.86176e-015	-1.23546e-014	-7.04531e-015	-5.39515e-015	-1.30279e-015	-3.49247e-015	1.36963e-014	-1.55689e-015	6.66685e-015	-6.52526e-015	1.22183e-014	-3.50601e-015	9.60742e-015	-3.14115e-015	-5.54809e-015	-2.34514e-015	-5.08425e-015	-6.5176e-015	-8.87681e-015	-6.13236e-015	-1.09518e-014	-8.44813e-015	-1.22201e-014	-8.56473e-015	-6.41878e-015
-1.01827e-014	-1.27836e-014	-6.71928e-015	-5.14977e-015	-1.13789e-015	-3.11191e-015	1.38608e-014	-1.43411e-015	6.49824e-015	-6.51353e-015	1.19283e-014	-3.88811e-015	9.0996e-015	-3.14375e-015	-5.50505e-015	-2.10338e-015	-4.70568e-015	-6.15512e-015	-8.4559e-015	-5.11082e-015	-1.09022e-014	-8.03128e-015	-1.21171e-014	-8.55595e-015	-6.32531e-015
-1.04943e-014	-1.32034e-014	-6.35398e-015	-4.86461e-015	-9.9276e-016	-2.70503e-015	1.40445e-014	-1.32891e-015	6.33255e-015	-6.51207e-015	1.16652e-014	-4.24724e-015	8.61433e-015	-3.14535e-015	-5.46577e-015	-1.86825e-015	-4.34613e-015	-5.79382e-015	-8.03857e-015	-4.13029e-015	-1.08652e-014	-7.63178e-015	-1.20301e-014	-8.55678e-015	-6.23795e-015
-1.07946e-014	-1.36107e-014	-5.95189e-015	-4.54276e-015	-8.66352e-016	-2.27454e-015	1.42476e-014	-1.24023e-015	6.1734e-015	-6.51938e-015	1.1431e-014	-4.58211e-015	8.15368e-015	-3.14528e-015	-5.42949e-015	-1.64008e-015	-4.00646e-015	-5.43281e-015	-7.62442e-015	-3.1972e-015	-1.08388e-014	-7.24909e-015	-1.19567e-014	-8.5646e-015	-6.15419e-015
-1.10817e-014	-1.40024e-014	-5.51618e-015	-4.1879e-015	-7.57636e-016	-1.82345e-015	1.44698e-014	-1.16598e-015	6.02359e-015	-6.53401e-015	1.12268e-014	-4.89148e-015	7.72014e-015	-3.14232e-015	-5.39584e-015	-1.41954e-015	-3.6877e-015	-5.07155e-015	-7.21255e-015	-2.3179e-015	-1.08199e-014	-6.88207e-015	-1.18951e-014	-8.57682e-015	-6.07209e-015
-1.13536e-014	-1.43763e-014	-5.04968e-015	-3.80314e-015	-6.64825e-016	-1.35532e-015	1.47102e-014	-1.10434e-015	5.88628e-015	-6.55417e-015	1.10536e-014	-5.17426e-015	7.31562e-015	-3.13586e-015	-5.36375e-015	-1.20756e-015	-3.39059e-015	-4.70979e-015	-6.80239e-015	-1.49824e-015	-1.08048e-014	-6.52996e-015	-1.18433e-014	-8.59116e-015	-5.98915e-015
-1.16088e-014	-1.47297e-014	-4.55658e-015	-3.392e-015	-5.8646e-016	-8.73489e-016	1.49682e-014	-1.05374e-015	5.76418e-015	-6.5777e-015	1.09124e-014	-5.42988e-015	6.94176e-015	-3.1253e-015	-5.33282e-015	-1.00453e-015	-3.11549e-015	-4.34747e-015	-6.3941e-015	-7.43427e-016	-1.07902e-014	-6.19232e-015	-1.17988e-014	-8.60552e-015	-5.90257e-015
-1.18465e-014	-1.50595e-014	-4.04083e-015	-2.95828e-015	-5.2104e-016	-3.81812e-016	1.52427e-014	-1.01265e-015	5.66001e-015	-6.60307e-015	1.08035e-014	-5.65718e-015	6.60045e-015	-3.10948e-015	-5.30252e-015	-8.1091e-016	-2.86302e-015	-3.98467e-015	-5.98693e-015	-5.79027e-017	-1.07732e-014	-5.86828e-015	-1.17591e-014	-8.61689e-015	-5.81018e-015
-1.20653e-014	-1.53635e-014	-3.50637e-015	-2.50601e-015	-4.66957e-016	1.16101e-016	1.55322e-014	-9.79531e-016	5.57603e-015	-6.62862e-015	1.07265e-014	-5.85531e-015	6.29256e-015	-3.08835e-015	-5.27243e-015	-6.27205e-016	-2.63439e-015	-3.62131e-015	-5.57998e-015	5.54095e-016	-1.07511e-014	-5.55695e-015	-1.17219e-014	-8.62315e-015	-5.71032e-015
-1.22641e-014	-1.56388e-014	-2.95841e-015	-2.03921e-015	-4.23009e-016	6.16512e-016	1.58346e-014	-9.52778e-016	5.51423e-015	-6.65281e-015	1.06809e-014	-6.02439e-015	6.01862e-015	-3.06203e-015	-5.24211e-015	-4.54321e-016	-2.4297e-015	-3.25755e-015	-5.17377e-015	1.08984e-015	-1.07212e-014	-5.25739e-015	-1.16846e-014	-8.62217e-015	-5.60106e-015
-1.2442e-014	-1.5883e-014	-2.40134e-015	-1.5618e-015	-3.87873e-016	1.1157e-015	1.61478e-014	-9.30388e-016	5.47596e-015	-6.67403e-015	1.0666e-014	-6.16417e-015	5.77936e-015	-3.03088e-015	-5.21172e-015	-2.92644e-016	-2.24901e-015	-2.89424e-015	-4.76849e-015	1.5462e-015	-1.06807e-014	-4.96837e-015	-1.16451e-014	-8.61183e-015	-5.48076e-015
-1.25981e-014	-1.60937e-014	-1.84035e-015	-1.07754e-015	-3.60218e-016	1.60965e-015	1.64696e-014	-9.10925e-016	5.46213e-015	-6.69064e-015	1.06801e-014	-6.27459e-015	5.57467e-015	-2.99565e-015	-5.18134e-015	-1.43183e-016	-2.09232e-015	-2.53212e-015	-4.36444e-015	1.92124e-015	-1.06272e-014	-4.68938e-015	-1.16015e-014	-8.59065e-015	-5.34825e-015
-1.27322e-014	-1.62695e-014	-1.28047e-015	-5.90415e-016	-3.38252e-016	2.09446e-015	1.6797e-014	-8.92543e-016	5.47403e-015	-6.70124e-015	1.07213e-014	-6.35623e-015	5.40361e-015	-2.95713e-015	-5.15117e-015	-6.21394e-018	-1.95973e-015	-2.17173e-015	-3.96243e-015	2.21331e-015	-1.05588e-014	-4.41989e-015	-1.15518e-014	-8.5572e-015	-5.20274e-015
-1.28442e-014	-1.64086e-014	-7.26877e-016	-1.04175e-016	-3.21129e-016	2.56637e-015	1.71273e-014	-8.74026e-016	5.51158e-015	-6.70477e-015	1.07877e-014	-6.40937e-015	5.26554e-015	-2.91619e-015	-5.12115e-015	1.16992e-016	-1.85177e-015	-1.81418e-015	-3.56329e-015	2.42165e-015	-1.04737e-014	-4.15894e-015	-1.14942e-014	-8.5098e-015	-5.0437e-015
-1.29341e-014	-1.65096e-014	-1.8465e-016	3.77432e-016	-3.08095e-016	3.02201e-015	1.74573e-014	-8.54623e-016	5.57447e-015	-6.70015e-015	1.08768e-014	-6.43493e-015	5.1592e-015	-2.87441e-015	-5.09145e-015	2.25366e-016	-1.76831e-015	-1.4611e-015	-3.16759e-015	2.54672e-015	-1.03705e-014	-3.90616e-015	-1.14272e-014	-8.44732e-015	-4.87083e-015
-1.30026e-014	-1.65716e-014	3.40652e-016	8.50415e-016	-2.97977e-016	3.45806e-015	1.77832e-014	-8.33757e-016	5.66174e-015	-6.68647e-015	1.09858e-014	-6.43379e-015	5.08297e-015	-2.83349e-015	-5.06277e-015	3.18208e-016	-1.70905e-015	-1.11468e-015	-2.77669e-015	2.58938e-015	-1.02479e-014	-3.66069e-015	-1.13499e-014	-8.36923e-015	-4.68417e-015
-1.30495e-014	-1.65938e-014	8.4421e-016	1.31107e-015	-2.90669e-016	3.87095e-015	1.8102e-014	-8.10618e-016	5.77257e-015	-6.66304e-015	1.11116e-014	-6.40744e-015	5.03498e-015	-2.79519e-015	-5.03563e-015	3.94717e-016	-1.67354e-015	-7.76209e-016	-2.3921e-015	2.551e-015	-1.01054e-014	-3.42221e-015	-1.12612e-014	-8.27542e-015	-4.4844e-015
-1.30759e-014	-1.65755e-014	1.32104e-015	1.75589e-015	-2.86205e-016	4.25799e-015	1.84099e-014	-7.8458e-016	5.90501e-015	-6.62958e-015	1.12506e-014	-6.35727e-015	5.01301e-015	-2.76163e-015	-5.01074e-015	4.53741e-016	-1.66106e-015	-4.4778e-016	-2.01569e-015	2.43382e-015	-9.94302e-015	-3.19071e-015	-1.11608e-014	-8.16572e-015	-4.27254e-015
-1.30828e-014	-1.65164e-014	1.76656e-015	2.18179e-015	-2.84149e-016	4.61616e-015	1.87029e-014	-7.55366e-016	6.057e-015	-6.58651e-015	1.1399e-014	-6.28516e-015	5.01431e-015	-2.7352e-015	-4.98905e-015	4.93669e-016	-1.67171e-015	-1.31868e-016	-1.64916e-015	2.24055e-015	-9.76128e-015	-2.96615e-015	-1.1048e-014	-8.04038e-015	-4.04943e-015
-1.30715e-014	-1.64168e-014	2.17585e-015	2.58597e-015	-2.83869e-016	4.94292e-015	1.89775e-014	-7.22439e-016	6.2261e-015	-6.5334e-015	1.15532e-014	-6.19287e-015	5.0359e-015	-2.71833e-015	-4.97099e-015	5.13637e-016	-1.70515e-015	1.69224e-016	-1.29461e-015	1.97467e-015	-9.56072e-015	-2.74889e-015	-1.09229e-014	-7.89992e-015	-3.81663e-015
-1.30433e-014	-1.62774e-014	2.54531e-015	2.96616e-015	-2.85905e-016	5.23596e-015	1.923e-014	-6.857e-016	6.4096e-015	-6.47052e-015	1.17091e-014	-6.08225e-015	5.07437e-015	-2.71288e-015	-4.95769e-015	5.12727e-016	-1.76122e-015	4.53178e-016	-9.53893e-016	1.64006e-015	-9.34235e-015	-2.53903e-015	-1.07857e-014	-7.74537e-015	-3.57592e-015
-1.29996e-014	-1.60991e-014	2.87095e-015	3.31963e-015	-2.9074e-016	5.49359e-015	1.94566e-014	-6.45392e-016	6.60529e-015	-6.39845e-015	1.18627e-014	-5.95502e-015	5.12627e-015	-2.72142e-015	-4.94983e-015	4.90111e-016	-1.83884e-015	7.17045e-016	-6.28991e-016	1.2414e-015	-9.10784e-015	-2.33668e-015	-1.06373e-014	-7.57775e-015	-3.32929e-015
-1.29414e-014	-1.58832e-014	3.1497e-015	3.6442e-015	-2.98726e-016	5.71399e-015	1.96543e-014	-6.02307e-016	6.81034e-015	-6.31817e-015	1.20097e-014	-5.81353e-015	5.18854e-015	-2.74594e-015	-4.94848e-015	4.443e-016	-1.93752e-015	9.58561e-016	-3.22953e-016	7.8342e-016	-8.85847e-015	-2.142e-015	-1.04783e-014	-7.39857e-015	-3.07907e-015
-1.2871e-014	-1.56312e-014	3.37857e-015	3.93781e-015	-3.10532e-016	5.89555e-015	1.98198e-014	-5.56649e-016	7.02082e-015	-6.23032e-015	1.21458e-014	-5.65994e-015	5.25768e-015	-2.78872e-015	-4.95495e-015	3.7374e-016	-2.05713e-015	1.1754e-015	-3.79299e-017	2.70968e-016	-8.5961e-015	-1.95529e-015	-1.03099e-014	-7.20904e-015	-2.82735e-015
-1.27902e-014	-1.53452e-014	3.55553e-015	4.19871e-015	-3.26607e-016	6.03738e-015	1.99506e-014	-5.09433e-016	7.23325e-015	-6.13546e-015	1.22676e-014	-5.49668e-015	5.33014e-015	-2.85187e-015	-4.97033e-015	2.77398e-016	-2.19673e-015	1.36442e-015	2.24181e-016	-2.90083e-016	-8.3235e-015	-1.77738e-015	-1.01332e-014	-7.011e-015	-2.57671e-015
-1.27008e-014	-1.50279e-014	3.67849e-015	4.42582e-015	-3.48102e-016	6.13886e-015	2.0044e-014	-4.61815e-016	7.44494e-015	-6.03513e-015	1.23714e-014	-5.32614e-015	5.40229e-015	-2.9375e-015	-4.99583e-015	1.54381e-016	-2.35594e-015	1.52322e-015	4.61074e-016	-8.93671e-016	-8.04333e-015	-1.60892e-015	-9.95003e-015	-6.80661e-015	-2.32992e-015
-1.26046e-014	-1.46818e-014	3.74612e-015	4.61795e-015	-3.76385e-016	6.19947e-015	2.00975e-014	-4.14599e-016	7.65201e-015	-5.93046e-015	1.24535e-014	-5.15058e-015	5.47089e-015	-3.04745e-015	-5.03265e-015	3.82117e-018	-2.53375e-015	1.64879e-015	6.70098e-016	-1.53353e-015	-7.75872e-015	-1.45053e-015	-9.76197e-015	-6.59828e-015	-2.09002e-015
-1.25032e-014	-1.431e-014	3.75775e-015	4.77466e-015	-4.12654e-016	6.2195e-015	2.01094e-014	-3.68793e-016	7.85118e-015	-5.82282e-015	1.25109e-014	-4.97235e-015	5.53257e-015	-3.18348e-015	-5.08183e-015	-1.74903e-016	-2.72983e-015	1.73932e-015	8.49181e-016	-2.20317e-015	-7.47247e-015	-1.30292e-015	-9.57043e-015	-6.38827e-015	-1.85941e-015
-1.23985e-014	-1.39155e-014	3.71304e-015	4.89498e-015	-4.57731e-016	6.1993e-015	2.00783e-014	-3.25202e-016	8.0393e-015	-5.71341e-015	1.25408e-014	-4.79439e-015	5.5846e-015	-3.34683e-015	-5.14435e-015	-3.82445e-016	-2.94311e-015	1.79293e-015	9.96617e-016	-2.89602e-015	-7.18752e-015	-1.16681e-015	-9.37782e-015	-6.17865e-015	-1.64079e-015
-1.22926e-014	-1.35017e-014	3.61212e-015	4.97853e-015	-5.12568e-016	6.13876e-015	2.0003e-014	-2.8477e-016	8.21285e-015	-5.60346e-015	1.25406e-014	-4.61864e-015	5.62407e-015	-3.53853e-015	-5.22084e-015	-6.20002e-016	-3.17265e-015	1.80741e-015	1.11034e-015	-3.60596e-015	-6.90663e-015	-1.04307e-015	-9.18563e-015	-5.97128e-015	-1.43712e-015
-1.21872e-014	-1.30719e-014	3.45539e-015	5.02581e-015	-5.78213e-016	6.03897e-015	1.98829e-014	-2.48204e-016	8.36911e-015	-5.49451e-015	1.25083e-014	-4.44699e-015	5.64818e-015	-3.759e-015	-5.31207e-015	-8.876e-016	-3.41757e-015	1.78106e-015	1.18856e-015	-4.32646e-015	-6.63264e-015	-9.31763e-016	-8.99548e-015	-5.76874e-015	-1.25093e-015
-1.2084e-014	-1.26294e-014	3.24453e-015	5.03724e-015	-6.55677e-016	5.90152e-015	1.97188e-014	-2.1655e-016	8.50497e-015	-5.38774e-015	1.24424e-014	-4.28127e-015	5.65521e-015	-4.00864e-015	-5.41845e-015	-1.18482e-015	-3.67653e-015	1.71282e-015	1.2301e-015	-5.0508e-015	-6.36886e-015	-8.33409e-016	-8.80965e-015	-5.57282e-015	-1.08427e-015
-1.19846e-014	-1.2178e-014	2.98167e-015	5.01271e-015	-7.4579e-016	5.72774e-015	1.95113e-014	-1.90904e-016	8.61825e-015	-5.28421e-015	1.23419e-014	-4.12344e-015	5.64337e-015	-4.28792e-015	-5.54048e-015	-1.51141e-015	-3.94851e-015	1.60185e-015	1.23399e-015	-5.77242e-015	-6.11828e-015	-7.48836e-016	-8.63011e-015	-5.3851e-015	-9.39169e-016
-1.18902e-014	-1.17214e-014	2.66929e-015	4.95351e-015	-8.48917e-016	5.51944e-015	1.9261e-014	-1.72408e-016	8.70757e-015	-5.18511e-015	1.22067e-014	-3.97545e-015	5.61112e-015	-4.59583e-015	-5.67836e-015	-1.86734e-015	-4.23279e-015	1.44744e-015	1.19942e-015	-6.48509e-015	-5.88288e-015	-6.78306e-016	-8.45848e-015	-5.20694e-015	-8.17626e-016
-1.18017e-014	-1.12633e-014	2.31064e-015	4.86071e-015	-9.65796e-016	5.27884e-015	1.89697e-014	-1.61693e-016	8.77153e-015	-5.09117e-015	1.20372e-014	-3.83837e-015	5.55783e-015	-4.93162e-015	-5.83198e-015	-2.2515e-015	-4.5282e-015	1.24945e-015	1.12622e-015	-7.18287e-015	-5.66507e-015	-6.21543e-016	-8.29616e-015	-5.03976e-015	-7.21148e-016
-1.17202e-014	-1.08077e-014	1.90933e-015	4.73552e-015	-1.09664e-015	5.00835e-015	1.86396e-014	-1.58933e-016	8.80878e-015	-5.00333e-015	1.18339e-014	-3.71366e-015	5.48316e-015	-5.29428e-015	-6.00071e-015	-2.66245e-015	-4.83331e-015	1.0084e-015	1.0146e-015	-7.85975e-015	-5.46711e-015	-5.78936e-016	-8.1446e-015	-4.88533e-015	-6.50938e-016
-1.16465e-014	-1.03579e-014	1.469e-015	4.5793e-015	-1.24165e-015	4.71005e-015	1.82736e-014	-1.64173e-016	8.81895e-015	-4.92229e-015	1.15983e-014	-3.60225e-015	5.38703e-015	-5.682e-015	-6.18406e-015	-3.09888e-015	-5.14691e-015	7.25144e-016	8.6467e-016	-8.5106e-015	-5.29015e-015	-5.50155e-016	-8.00467e-015	-4.74422e-015	-6.08006e-016
-1.15808e-014	-9.91677e-015	9.94046e-016	4.39344e-015	-1.40048e-015	4.38675e-015	1.78749e-014	-1.77674e-016	8.80219e-015	-4.84837e-015	1.13323e-014	-3.50479e-015	5.27e-015	-6.09242e-015	-6.38125e-015	-3.55859e-015	-5.46687e-015	4.01314e-016	6.77358e-016	-9.13025e-015	-5.13561e-015	-5.35309e-016	-7.87744e-015	-4.61772e-015	-5.92734e-016
-1.15235e-014	-9.4874e-015	4.89154e-016	4.17975e-015	-1.57297e-015	4.0413e-015	1.74473e-014	-1.99778e-016	8.75872e-015	-4.78149e-015	1.10385e-014	-3.42199e-015	5.13356e-015	-6.5234e-015	-6.5914e-015	-4.03943e-015	-5.79212e-015	3.8351e-017	4.53471e-016	-9.71423e-015	-5.00415e-015	-5.33553e-016	-7.76328e-015	-4.50632e-015	-6.05193e-016
-1.14746e-014	-9.07297e-015	-4.09035e-017	3.94061e-015	-1.75871e-015	3.67702e-015	1.69945e-014	-2.3008e-016	8.68924e-015	-4.72154e-015	1.07203e-014	-3.35388e-015	4.97925e-015	-6.97215e-015	-6.81385e-015	-4.53919e-015	-6.12133e-015	-3.61627e-016	1.94579e-016	-1.02586e-014	-4.89623e-015	-5.44178e-016	-7.66254e-015	-4.40981e-015	-6.45096e-016
-1.14339e-014	-8.676e-015	-5.90492e-016	3.67799e-015	-1.95679e-015	3.29694e-015	1.6521e-014	-2.68112e-016	8.59507e-015	-4.66828e-015	1.03813e-014	-3.30032e-015	4.8094e-015	-7.43546e-015	-7.04731e-015	-5.05542e-015	-6.45283e-015	-7.96025e-016	-9.73978e-017	-1.07591e-014	-4.8114e-015	-5.66368e-016	-7.57494e-015	-4.32783e-015	-7.11989e-016
-1.14006e-014	-8.29876e-015	-1.15447e-015	3.39434e-015	-2.16585e-015	2.90462e-015	1.60314e-014	-3.13025e-016	8.47814e-015	-4.621e-015	1.0026e-014	-3.26106e-015	4.62696e-015	-7.91035e-015	-7.29014e-015	-5.58521e-015	-6.78437e-015	-1.26162e-015	-4.20369e-016	-1.12125e-014	-4.74883e-015	-5.99562e-016	-7.50018e-015	-4.26008e-015	-8.04528e-016
-1.13734e-014	-7.94287e-015	-1.72757e-015	3.09204e-015	-2.38454e-015	2.50371e-015	1.55317e-014	-3.64104e-016	8.34061e-015	-4.57886e-015	9.6587e-015	-3.23545e-015	4.4348e-015	-8.39316e-015	-7.54043e-015	-6.12493e-015	-7.11413e-015	-1.75408e-015	-7.71778e-016	-1.16162e-014	-4.70791e-015	-6.42455e-016	-7.43778e-015	-4.20539e-015	-9.2116e-016
-1.13515e-014	-7.60978e-015	-2.30393e-015	2.7733e-015	-2.61161e-015	2.09763e-015	1.50267e-014	-4.19903e-016	8.18503e-015	-4.54061e-015	9.28446e-015	-3.22242e-015	4.23617e-015	-8.87968e-015	-7.79627e-015	-6.67012e-015	-7.44086e-015	-2.26967e-015	-1.14878e-015	-1.19682e-014	-4.68737e-015	-6.93592e-016	-7.38642e-015	-4.16225e-015	-1.0602e-015
-1.13337e-014	-7.30043e-015	-2.87791e-015	2.44061e-015	-2.84513e-015	1.68983e-015	1.45221e-014	-4.7954e-016	8.01484e-015	-4.5048e-015	8.90881e-015	-3.22077e-015	4.03493e-015	-9.36624e-015	-8.05537e-015	-7.21703e-015	-7.76231e-015	-2.80379e-015	-1.54799e-015	-1.22665e-014	-4.68486e-015	-7.51825e-016	-7.34495e-015	-4.12939e-015	-1.21946e-015
-1.13185e-014	-7.0157e-015	-3.44399e-015	2.09681e-015	-3.08258e-015	1.2838e-015	1.40235e-014	-5.41072e-016	7.83291e-015	-4.47044e-015	8.5375e-015	-3.22934e-015	3.83552e-015	-9.84814e-015	-8.31526e-015	-7.76193e-015	-8.07683e-015	-3.35237e-015	-1.96595e-015	-1.25097e-014	-4.69779e-015	-8.15422e-016	-7.31143e-015	-4.10512e-015	-1.3961e-015
-1.13038e-014	-6.75602e-015	-3.99613e-015	1.74443e-015	-3.32208e-015	8.83061e-016	1.35359e-014	-6.02495e-016	7.64331e-015	-4.43528e-015	8.17625e-015	-3.24663e-015	3.64206e-015	-1.03211e-014	-8.57375e-015	-8.30068e-015	-8.38289e-015	-3.91043e-015	-2.39907e-015	-1.26973e-014	-4.72328e-015	-8.8221e-016	-7.28413e-015	-4.08727e-015	-1.58701e-015
-1.12884e-014	-6.52152e-015	-4.52892e-015	1.38604e-015	-3.56159e-015	4.91008e-016	1.30648e-014	-6.62163e-016	7.44986e-015	-4.39735e-015	7.83094e-015	-3.2706e-015	3.45909e-015	-1.07807e-014	-8.82838e-015	-8.82818e-015	-8.6787e-015	-4.47238e-015	-2.84301e-015	-1.28298e-014	-4.75826e-015	-9.51162e-016	-7.26118e-015	-4.07351e-015	-1.78902e-015
-1.12703e-014	-6.31162e-015	-5.03763e-015	1.02479e-015	-3.79813e-015	1.11649e-016	1.26159e-014	-7.18636e-016	7.2564e-015	-4.35472e-015	7.50766e-015	-3.29983e-015	3.291e-015	-1.12225e-014	-9.07641e-015	-9.34025e-015	-8.96253e-015	-5.0328e-015	-3.29342e-015	-1.29068e-014	-4.79907e-015	-1.01979e-015	-7.23998e-015	-4.06108e-015	-1.99841e-015
-1.1247e-014	-6.12551e-015	-5.51764e-015	6.63614e-016	-4.02876e-015	-2.51761e-016	1.2194e-014	-7.69422e-016	7.06699e-015	-4.30503e-015	7.21214e-015	-3.33232e-015	3.14198e-015	-1.16422e-014	-9.31522e-015	-9.83187e-015	-9.23275e-015	-5.58609e-015	-3.7466e-015	-1.29291e-014	-4.84192e-015	-1.08629e-015	-7.21811e-015	-4.04701e-015	-2.21161e-015
-1.12166e-014	-5.9618e-015	-5.96442e-015	3.04978e-016	-4.25068e-015	-5.96235e-016	1.18039e-014	-8.1307e-016	6.88561e-015	-4.24624e-015	6.95e-015	-3.36624e-015	3.01617e-015	-1.20361e-014	-9.54215e-015	-1.02984e-014	-9.4876e-015	-6.12692e-015	-4.19839e-015	-1.2898e-014	-4.8829e-015	-1.14864e-015	-7.19305e-015	-4.02904e-015	-2.42467e-015
-1.11769e-014	-5.81884e-015	-6.37397e-015	-4.80053e-017	-4.46141e-015	-9.18905e-016	1.14502e-014	-8.47376e-016	6.71688e-015	-4.17626e-015	6.72672e-015	-3.39897e-015	2.91799e-015	-1.23998e-014	-9.75493e-015	-1.07353e-014	-9.7254e-015	-6.64969e-015	-4.64421e-015	-1.28148e-014	-4.91778e-015	-1.20465e-015	-7.16179e-015	-4.00441e-015	-2.63373e-015
-1.11263e-014	-5.69476e-015	-6.74281e-015	-3.92852e-016	-4.65802e-015	-1.21681e-015	1.1137e-014	-8.70169e-016	6.56516e-015	-4.09271e-015	6.54771e-015	-3.42836e-015	2.85104e-015	-1.27296e-014	-9.95124e-015	-1.11381e-014	-9.94438e-015	-7.14869e-015	-5.07989e-015	-1.26814e-014	-4.94217e-015	-1.2523e-015	-7.12166e-015	-3.96996e-015	-2.83467e-015
-1.10629e-014	-5.58723e-015	-7.0674e-015	-7.26887e-016	-4.83737e-015	-1.48726e-015	1.08675e-014	-8.79256e-016	6.43442e-015	-3.99299e-015	6.41774e-015	-3.45268e-015	2.81935e-015	-1.30221e-014	-1.01283e-014	-1.15027e-014	-1.01431e-014	-7.61868e-015	-5.50111e-015	-1.25008e-014	-4.95181e-015	-1.28978e-015	-7.06995e-015	-3.92274e-015	-3.02363e-015
-1.09846e-014	-5.49383e-015	-7.34542e-015	-1.04758e-015	-4.99638e-015	-1.72792e-015	1.06446e-014	-8.72052e-016	6.32858e-015	-3.87496e-015	6.34065e-015	-3.46934e-015	2.82604e-015	-1.32744e-014	-1.02835e-014	-1.18255e-014	-1.03208e-014	-8.05485e-015	-5.90348e-015	-1.22757e-014	-4.94266e-015	-1.31485e-015	-7.0037e-015	-3.8602e-015	-3.19638e-015
-1.08895e-014	-5.41198e-015	-7.57426e-015	-1.35266e-015	-5.13242e-015	-1.93671e-015	1.04707e-014	-8.46789e-016	6.25124e-015	-3.73664e-015	6.32069e-015	-3.47618e-015	2.8743e-015	-1.34835e-014	-1.04151e-014	-1.2103e-014	-1.04761e-014	-8.45232e-015	-6.28276e-015	-1.20086e-014	-4.91003e-015	-1.32576e-015	-6.92016e-015	-3.77974e-015	-3.34892e-015
-1.07757e-014	-5.33897e-015	-7.75244e-015	-1.63961e-015	-5.2429e-015	-2.11157e-015	1.03475e-014	-8.01765e-016	6.20592e-015	-3.5761e-015	6.36107e-015	-3.47165e-015	2.96644e-015	-1.36473e-014	-1.05209e-014	-1.23312e-014	-1.06081e-014	-8.80665e-015	-6.63509e-015	-1.17029e-014	-4.85013e-015	-1.32023e-015	-6.81699e-015	-3.67915e-015	-3.47739e-015
-1.06416e-014	-5.27187e-015	-7.87852e-015	-1.9063e-015	-5.32526e-015	-2.25042e-015	1.0276e-014	-7.35338e-016	6.19501e-015	-3.39151e-015	6.4642e-015	-3.45438e-015	3.10411e-015	-1.37634e-014	-1.0599e-014	-1.25068e-014	-1.07165e-014	-9.11372e-015	-6.95673e-015	-1.13622e-014	-4.75968e-015	-1.29669e-015	-6.69179e-015	-3.55571e-015	-3.57813e-015
-1.0486e-014	-5.2077e-015	-7.95195e-015	-2.15098e-015	-5.37725e-015	-2.35178e-015	1.02576e-014	-6.46062e-016	6.22123e-015	-3.18132e-015	6.63184e-015	-3.42247e-015	3.2887e-015	-1.38302e-014	-1.06476e-014	-1.26278e-014	-1.07999e-014	-9.37011e-015	-7.24454e-015	-1.09905e-014	-4.63535e-015	-1.25341e-015	-6.5423e-015	-3.40714e-015	-3.64776e-015
-1.03084e-014	-5.14387e-015	-7.97253e-015	-2.37192e-015	-5.3966e-015	-2.41512e-015	1.02922e-014	-5.32565e-016	6.28611e-015	-2.94413e-015	6.86464e-015	-3.37388e-015	3.5202e-015	-1.38471e-014	-1.06659e-014	-1.26921e-014	-1.08578e-014	-9.57248e-015	-7.49558e-015	-1.05912e-014	-4.47371e-015	-1.18891e-015	-6.36648e-015	-3.23147e-015	-3.68309e-015
-1.01078e-014	-5.07722e-015	-7.94072e-015	-2.56721e-015	-5.3818e-015	-2.43923e-015	1.03788e-014	-3.94037e-016	6.39118e-015	-2.67881e-015	7.16274e-015	-3.30811e-015	3.79924e-015	-1.38134e-014	-1.06523e-014	-1.2698e-014	-1.08898e-014	-9.71804e-015	-7.70715e-015	-1.01677e-014	-4.27265e-015	-1.10192e-015	-6.16263e-015	-3.02711e-015	-3.68154e-015
-9.88382e-015	-5.0044e-015	-7.85699e-015	-2.73544e-015	-5.33149e-015	-2.42364e-015	1.05159e-014	-2.29359e-016	6.53716e-015	-2.38448e-015	7.52547e-015	-3.22453e-015	4.12503e-015	-1.37287e-014	-1.06061e-014	-1.26443e-014	-1.08957e-014	-9.80494e-015	-7.87617e-015	-9.72406e-015	-4.03002e-015	-9.91427e-016	-5.92933e-015	-2.79325e-015	-3.64082e-015
-9.63626e-015	-4.92298e-015	-7.72293e-015	-2.87505e-015	-5.24404e-015	-2.3684e-015	1.0701e-014	-3.82162e-017	6.72455e-015	-2.06069e-015	7.95098e-015	-3.12234e-015	4.49555e-015	-1.35936e-014	-1.05267e-014	-1.2531e-014	-1.0876e-014	-9.83193e-015	-8.00107e-015	-9.26418e-015	-3.74393e-015	-8.56531e-016	-5.66572e-015	-2.52925e-015	-3.55891e-015
-9.36512e-015	-4.83022e-015	-7.54061e-015	-2.98508e-015	-5.11868e-015	-2.27327e-015	1.09317e-014	1.79232e-016	6.9532e-015	-1.70748e-015	8.43689e-015	-3.00129e-015	4.90888e-015	-1.34093e-014	-1.04139e-014	-1.23582e-014	-1.08307e-014	-9.79793e-015	-8.08051e-015	-8.79156e-015	-3.4135e-015	-6.96609e-016	-5.37125e-015	-2.23371e-015	-3.43485e-015
-9.0715e-015	-4.72348e-015	-7.31228e-015	-3.06508e-015	-4.95532e-015	-2.13876e-015	1.12052e-014	4.23154e-016	7.22222e-015	-1.32505e-015	8.97976e-015	-2.86099e-015	5.36209e-015	-1.31772e-014	-1.02678e-014	-1.21265e-014	-1.07604e-014	-9.70257e-015	-8.11333e-015	-8.31022e-015	-3.03847e-015	-5.11104e-016	-5.04595e-015	-1.90703e-015	-3.26732e-015
-8.7564e-015	-4.60036e-015	-7.04033e-015	-3.11419e-015	-4.75324e-015	-1.96578e-015	1.15172e-014	6.93104e-016	7.53035e-015	-9.13744e-016	9.57555e-015	-2.70194e-015	5.85209e-015	-1.28989e-014	-1.00886e-014	-1.18369e-014	-1.06659e-014	-9.54708e-015	-8.09853e-015	-7.82314e-015	-2.61847e-015	-2.99609e-016	-4.68975e-015	-1.54956e-015	-3.05565e-015
-8.42065e-015	-4.45889e-015	-6.72766e-015	-3.13195e-015	-4.51284e-015	-1.75481e-015	1.18636e-014	9.8819e-016	7.87589e-015	-4.74843e-016	1.02196e-014	-2.52444e-015	6.37449e-015	-1.25766e-014	-9.87711e-015	-1.14916e-014	-1.05474e-014	-9.33241e-015	-8.03626e-015	-7.334e-015	-2.15439e-015	-6.23813e-017	-4.30331e-015	-1.16173e-015	-2.79992e-015
-8.06588e-015	-4.29762e-015	-6.37772e-015	-3.11846e-015	-4.23436e-015	-1.50744e-015	1.22398e-014	1.30748e-015	8.25631e-015	-9.82196e-018	1.09066e-014	-2.32925e-015	6.92495e-015	-1.22132e-014	-9.63401e-015	-1.10928e-014	-1.04059e-014	-9.06047e-015	-7.92708e-015	-6.8457e-015	-1.64712e-015	2.00532e-016	-3.88758e-015	-7.44544e-016	-2.50034e-015
-7.69409e-015	-4.11556e-015	-5.99415e-015	-3.07375e-015	-3.91901e-015	-1.22575e-015	1.26407e-014	1.64929e-015	8.66873e-015	4.80109e-016	1.16302e-014	-2.11725e-015	7.4985e-015	-1.1812e-014	-9.36029e-015	-1.06442e-014	-1.02425e-014	-8.73399e-015	-7.77157e-015	-6.36122e-015	-1.0984e-015	4.88448e-016	-3.44364e-015	-2.99172e-016	-2.15761e-015
-7.30744e-015	-3.91106e-015	-5.58087e-015	-2.99807e-015	-3.56776e-015	-9.11188e-016	1.30606e-014	2.01236e-015	9.1093e-015	9.9285e-016	1.23835e-014	-1.88991e-015	8.0899e-015	-1.13758e-014	-9.05746e-015	-1.01493e-014	-1.00578e-014	-8.35546e-015	-7.57093e-015	-5.88326e-015	-5.10808e-016	8.00142e-016	-2.97338e-015	1.72195e-016	-1.77266e-015
-6.90805e-015	-3.68351e-015	-5.14202e-015	-2.8919e-015	-3.18264e-015	-5.66212e-016	1.34933e-014	2.39426e-015	9.57421e-015	1.52576e-015	1.31592e-014	-1.64856e-015	8.69299e-015	-1.09085e-014	-8.72697e-015	-9.6125e-015	-9.8533e-015	-7.92871e-015	-7.32617e-015	-5.41374e-015	1.13015e-016	1.13487e-015	-2.47873e-015	6.67552e-016	-1.34716e-015
-6.49857e-015	-3.43279e-015	-4.68157e-015	-2.75625e-015	-2.76578e-015	-1.92881e-016	1.39333e-014	2.79321e-015	1.00592e-014	2.07667e-015	1.39488e-014	-1.39503e-015	9.30157e-015	-1.04141e-014	-8.3709e-015	-9.03776e-015	-9.62971e-015	-7.45734e-015	-7.03932e-015	-4.95471e-015	7.69578e-016	1.49186e-015	-1.96214e-015	1.18459e-015	-8.8356e-016
-6.08177e-015	-3.15838e-015	-4.20381e-015	-2.59225e-015	-2.31942e-015	2.06341e-016	1.43744e-014	3.20656e-015	1.056e-014	2.64259e-015	1.47445e-014	-1.13129e-015	9.90915e-015	-9.89654e-015	-7.99145e-015	-8.42967e-015	-9.3885e-015	-6.9457e-015	-6.71251e-015	-4.50817e-015	1.45521e-015	1.86944e-015	-1.42642e-015	1.72078e-015	-3.84306e-016
-5.66068e-015	-2.86063e-015	-3.71321e-015	-2.40109e-015	-1.84578e-015	6.28865e-016	1.48105e-014	3.6318e-015	1.10712e-014	3.22048e-015	1.55377e-014	-8.59447e-016	1.05094e-014	-9.36072e-015	-7.59112e-015	-7.7938e-015	-9.13063e-015	-6.39886e-015	-6.3487e-015	-4.07519e-015	2.1655e-015	2.26661e-015	-8.74329e-016	2.2735e-015	1.47786e-016
-5.23847e-015	-2.53995e-015	-3.21467e-015	-2.18432e-015	-1.34822e-015	1.07203e-015	1.52362e-014	4.06616e-015	1.15878e-014	3.80662e-015	1.63193e-014	-5.81886e-016	1.10955e-014	-8.81107e-015	-7.17273e-015	-7.13555e-015	-8.85756e-015	-5.82225e-015	-5.95047e-015	-3.657e-015	2.89652e-015	2.68115e-015	-3.09121e-016	2.83973e-015	7.09417e-016
-4.81832e-015	-2.19725e-015	-2.71277e-015	-1.9438e-015	-8.30122e-016	1.53272e-015	1.56461e-014	4.50649e-015	1.21044e-014	4.39746e-015	1.7081e-014	-3.00985e-016	1.16608e-014	-8.25263e-015	-6.73888e-015	-6.46071e-015	-8.57044e-015	-5.22134e-015	-5.52144e-015	-3.25443e-015	3.64358e-015	3.11138e-015	2.66119e-016	3.41617e-015	1.29712e-015
-4.40376e-015	-1.83324e-015	-2.21184e-015	-1.68162e-015	-2.95474e-016	2.00734e-015	1.60342e-014	4.94942e-015	1.26148e-014	4.98965e-015	1.78141e-014	-1.92943e-017	1.21986e-014	-7.68996e-015	-6.29279e-015	-5.77555e-015	-8.27028e-015	-4.60118e-015	-5.065e-015	-2.86755e-015	4.40102e-015	3.5552e-015	8.47186e-016	3.99886e-015	1.9072e-015
-3.99814e-015	-1.44935e-015	-1.71622e-015	-1.39946e-015	2.51679e-016	2.49283e-015	1.63952e-014	5.39137e-015	1.31129e-014	5.57908e-015	1.851e-014	2.60689e-016	1.27023e-014	-7.12739e-015	-5.83749e-015	-5.08591e-015	-7.958e-015	-3.96715e-015	-4.58542e-015	-2.49584e-015	5.16338e-015	4.01036e-015	1.43076e-015	4.58471e-015	2.53551e-015
-3.60433e-015	-1.04751e-015	-1.23021e-015	-1.09944e-015	8.07997e-016	2.98594e-015	1.67237e-014	5.8291e-015	1.35937e-014	6.16195e-015	1.91601e-014	5.36587e-016	1.31672e-014	-6.56918e-015	-5.3757e-015	-4.39764e-015	-7.63448e-015	-3.32553e-015	-4.0863e-015	-2.13977e-015	5.92511e-015	4.4745e-015	2.01319e-015	5.17077e-015	3.17851e-015
-3.22502e-015	-6.2897e-016	-7.57299e-016	-7.83036e-016	1.36945e-015	3.48371e-015	1.70148e-014	6.25902e-015	1.40515e-014	6.73483e-015	1.97562e-014	8.05856e-016	1.35867e-014	-6.01976e-015	-4.91106e-015	-3.71706e-015	-7.30167e-015	-2.68213e-015	-3.57164e-015	-1.79961e-015	6.68117e-015	4.94572e-015	2.59118e-015	5.75384e-015	3.83171e-015
-2.86372e-015	-1.95466e-016	-3.00507e-016	-4.52956e-016	1.93201e-015	3.98241e-015	1.72634e-014	6.67714e-015	1.44811e-014	7.29382e-015	2.02909e-014	1.06577e-015	1.39561e-014	-5.48426e-015	-4.44677e-015	-3.04967e-015	-6.96014e-015	-2.04255e-015	-3.04604e-015	-1.47489e-015	7.42603e-015	5.4214e-015	3.16118e-015	6.33018e-015	4.4906e-015
-2.52374e-015	2.49919e-016	1.36235e-016	-1.11916e-016	2.49197e-015	4.47909e-015	1.74668e-014	7.08002e-015	1.4877e-014	7.83494e-015	2.07573e-014	1.31403e-015	1.4271e-014	-4.96643e-015	-3.98579e-015	-2.40176e-015	-6.61092e-015	-1.41228e-015	-2.51373e-015	-1.16414e-015	8.15399e-015	5.8992e-015	3.71976e-015	6.89614e-015	5.15202e-015
-2.20759e-015	7.04555e-016	5.49569e-016	2.37488e-016	3.04482e-015	4.97024e-015	1.76213e-014	7.46507e-015	1.52349e-014	8.35475e-015	2.11487e-014	1.54825e-015	1.45269e-014	-4.47003e-015	-3.53123e-015	-1.77876e-015	-6.25523e-015	-7.96459e-016	-1.97881e-015	-8.66395e-016	8.85922e-015	6.3768e-015	4.26394e-015	7.44856e-015	5.81174e-015
-1.91746e-015	1.16635e-015	9.36357e-016	5.93496e-016	3.58645e-015	5.4531e-015	1.77248e-014	7.82927e-015	1.55497e-014	8.85009e-015	2.14599e-014	1.76663e-015	1.47206e-014	-3.99823e-015	-3.08632e-015	-1.18662e-015	-5.89397e-015	-2.00208e-016	-1.4459e-015	-5.80436e-016	9.5366e-015	6.85156e-015	4.79019e-015	7.98453e-015	6.4651e-015
-1.65479e-015	1.63245e-015	1.29411e-015	9.53156e-016	4.11201e-015	5.92413e-015	1.77754e-014	8.16976e-015	1.58172e-014	9.31742e-015	2.16859e-014	1.96649e-015	1.48486e-014	-3.55454e-015	-2.65479e-015	-6.3067e-016	-5.52781e-015	3.7123e-016	-9.18907e-016	-3.04145e-016	1.01816e-014	7.321e-015	5.29532e-015	8.50136e-015	7.10917e-015
-1.42127e-015	2.10084e-015	1.62005e-015	1.31418e-015	4.61721e-015	6.37997e-015	1.77718e-014	8.48361e-015	1.60338e-014	9.7536e-015	2.18228e-014	2.14629e-015	1.49092e-014	-3.14205e-015	-2.23951e-015	-1.15948e-016	-5.15778e-015	9.13912e-016	-4.02132e-016	-3.65974e-017	1.07899e-014	7.78303e-015	5.77646e-015	8.99623e-015	7.73963e-015
-1.2186e-015	2.5687e-015	1.91235e-015	1.67402e-015	5.09781e-015	6.81755e-015	1.7713e-014	8.7682e-015	1.61963e-014	1.01558e-014	2.1867e-014	2.30439e-015	1.49014e-014	-2.76354e-015	-1.84329e-015	3.53755e-016	-4.7839e-015	1.42408e-015	1.00158e-016	2.22967e-016	1.1357e-014	8.23475e-015	6.23156e-015	9.46595e-015	8.3533e-015
-1.04809e-015	3.03358e-015	2.16855e-015	2.03026e-015	5.55025e-015	7.23475e-015	1.7599e-014	9.02135e-015	1.63022e-014	1.05215e-014	2.18168e-014	2.43914e-015	1.48246e-014	-2.42095e-015	-1.46907e-015	7.73933e-016	-4.40635e-015	1.89809e-015	5.84136e-016	4.76474e-016	1.1879e-014	8.67456e-015	6.65888e-015	9.90797e-015	8.94713e-015
-9.10588e-016	3.49317e-015	2.38744e-015	2.38037e-015	5.97081e-015	7.62884e-015	1.74301e-014	9.24122e-015	1.63495e-014	1.08486e-014	2.16709e-014	2.54926e-015	1.46792e-014	-2.11674e-015	-1.11953e-015	1.14118e-015	-4.02693e-015	2.33209e-015	1.04591e-015	7.25274e-016	1.23519e-014	9.10036e-015	7.05648e-015	1.03209e-014	9.51796e-015
-8.06362e-016	3.9448e-015	2.56764e-015	2.72217e-015	6.35525e-015	7.997e-015	1.72074e-014	9.42644e-015	1.6336e-014	1.1135e-014	2.14294e-014	2.63451e-015	1.44659e-014	-1.85275e-015	-7.97482e-016	1.45269e-015	-3.64641e-015	2.72353e-015	1.48208e-015	9.70556e-016	1.27736e-014	9.50941e-015	7.42224e-015	1.07028e-014	1.00629e-014
-7.34986e-016	4.38624e-015	2.70785e-015	3.05341e-015	6.70025e-015	8.33676e-015	1.69326e-014	9.5756e-015	1.62609e-014	1.13791e-014	2.10929e-014	2.69417e-015	1.41865e-014	-1.63037e-015	-5.05111e-016	1.70576e-015	-3.26518e-015	3.07063e-015	1.88878e-015	1.21314e-015	1.31418e-014	9.89986e-015	7.7554e-015	1.10524e-014	1.05798e-014
-6.95583e-016	4.81543e-015	2.80751e-015	3.37181e-015	7.00237e-015	8.64609e-015	1.66077e-014	9.68766e-015	1.61238e-014	1.15793e-014	2.06634e-014	2.72817e-015	1.38442e-014	-1.45104e-015	-2.44819e-016	1.89834e-015	-2.88421e-015	3.37191e-015	2.26246e-015	1.45437e-015	1.34543e-014	1.02695e-014	8.05558e-015	1.13684e-014	1.10661e-014
-6.88048e-016	5.23054e-015	2.86604e-015	3.67565e-015	7.25823e-015	8.92351e-015	1.62354e-014	9.7622e-015	1.59247e-014	1.17353e-014	2.01442e-014	2.73623e-015	1.34424e-014	-1.31511e-015	-1.87629e-017	2.02909e-015	-2.50433e-015	3.62627e-015	2.60038e-015	1.69537e-015	1.37099e-014	1.06172e-014	8.32218e-015	1.165e-014	1.15201e-014
-7.10226e-016	5.6297e-015	2.88318e-015	3.96267e-015	7.46524e-015	9.16693e-015	1.58193e-014	9.79922e-015	1.56649e-014	1.18462e-014	1.95389e-014	2.71886e-015	1.29855e-014	-1.22331e-015	1.71551e-016	2.09751e-015	-2.12599e-015	3.83245e-015	2.89919e-015	1.93683e-015	1.39079e-014	1.09412e-014	8.55546e-015	1.1896e-014	1.19408e-014
-7.5997e-016	6.01204e-015	2.85903e-015	4.23111e-015	7.62135e-015	9.37488e-015	1.53632e-014	9.79866e-015	1.53457e-014	1.19118e-014	1.88517e-014	2.67703e-015	1.24778e-014	-1.17635e-015	3.24532e-016	2.10368e-015	-1.74978e-015	3.98985e-015	3.15735e-015	2.17981e-015	1.40476e-014	1.12399e-014	8.75538e-015	1.21058e-014	1.23273e-014
-8.35348e-016	6.37564e-015	2.79401e-015	4.47981e-015	7.72455e-015	9.54654e-015	1.48707e-014	9.7606e-015	1.49694e-014	1.19333e-014	1.80886e-014	2.61192e-015	1.1924e-014	-1.17363e-015	4.39154e-016	2.04726e-015	-1.37702e-015	4.09864e-015	3.37312e-015	2.4242e-015	1.41291e-014	1.15126e-014	8.92262e-015	1.22798e-014	1.26788e-014
-9.33967e-016	6.71945e-015	2.68926e-015	4.70772e-015	7.77344e-015	9.68105e-015	1.43464e-014	9.68641e-015	1.45383e-014	1.1911e-014	1.7256e-014	2.52535e-015	1.13298e-014	-1.21499e-015	5.14141e-016	1.92991e-015	-1.00877e-015	4.16016e-015	3.54475e-015	2.67029e-015	1.41536e-014	1.17582e-014	9.05871e-015	1.24177e-014	1.2995e-014
-1.05284e-015	7.04276e-015	2.54583e-015	4.91399e-015	7.76602e-015	9.77778e-015	1.37946e-014	9.57782e-015	1.40555e-014	1.1846e-014	1.63606e-014	2.41831e-015	1.07015e-014	-1.29973e-015	5.49031e-016	1.7532e-015	-6.45853e-016	4.17564e-015	3.67114e-015	2.91777e-015	1.4122e-014	1.19759e-014	9.16453e-015	1.25201e-014	1.32764e-014
-1.18889e-015	7.3449e-015	2.36494e-015	5.09812e-015	7.70143e-015	9.8366e-015	1.32204e-014	9.43662e-015	1.35254e-014	1.174e-014	1.541e-014	2.29314e-015	1.0046e-014	-1.42632e-015	5.43601e-016	1.5191e-015	-2.89387e-016	4.14687e-015	3.75143e-015	3.16685e-015	1.40363e-014	1.21657e-014	9.2414e-015	1.25872e-014	1.3524e-014
-1.33843e-015	7.62508e-015	2.14806e-015	5.25911e-015	7.57978e-015	9.85718e-015	1.26294e-014	9.26432e-015	1.29521e-014	1.15943e-014	1.44128e-014	2.1518e-015	9.37004e-015	-1.59363e-015	4.9805e-016	1.23044e-015	5.86406e-017	4.07574e-015	3.78484e-015	3.41689e-015	1.38983e-014	1.2327e-014	9.2907e-015	1.26194e-014	1.37379e-014
-1.49759e-015	7.88284e-015	1.8968e-015	5.39603e-015	7.40104e-015	9.83935e-015	1.2026e-014	9.06352e-015	1.23402e-014	1.14111e-014	1.33779e-014	1.99639e-015	8.68092e-015	-1.79965e-015	4.12116e-016	8.90169e-016	3.96869e-016	3.96472e-015	3.77152e-015	3.6671e-015	1.37109e-014	1.24594e-014	9.31443e-015	1.26178e-014	1.39191e-014
-1.66265e-015	8.11834e-015	1.6126e-015	5.50939e-015	7.16582e-015	9.78342e-015	1.14159e-014	8.83666e-015	1.16953e-014	1.11926e-014	1.23143e-014	1.82926e-015	7.98599e-015	-2.04316e-015	2.86764e-016	5.02417e-016	7.24056e-016	3.8163e-015	3.71134e-015	3.91618e-015	1.3477e-014	1.25636e-014	9.3143e-015	1.25834e-014	1.40685e-014
-1.8297e-015	8.33139e-015	1.29717e-015	5.59819e-015	6.87482e-015	9.69016e-015	1.08043e-014	8.58648e-015	1.10219e-014	1.09414e-014	1.12314e-014	1.65304e-015	7.29201e-015	-2.32189e-015	1.237e-016	7.05357e-017	1.03861e-015	3.63354e-015	3.60601e-015	4.16297e-015	1.32002e-014	1.26395e-014	9.29289e-015	1.25179e-014	1.41884e-014
-1.99493e-015	8.52185e-015	9.52958e-016	5.66277e-015	6.52906e-015	9.56055e-015	1.01965e-014	8.31628e-015	1.03247e-014	1.06608e-014	1.01388e-014	1.4708e-015	6.60599e-015	-2.63402e-015	-7.60136e-017	-4.00769e-016	1.33778e-015	3.41949e-015	3.45606e-015	4.40726e-015	1.28834e-014	1.26875e-014	9.25208e-015	1.24226e-014	1.42796e-014
-2.15397e-015	8.68987e-015	5.82384e-016	5.70333e-015	6.13069e-015	9.39466e-015	9.5981e-015	8.02892e-015	9.60975e-015	1.03535e-014	9.04574e-015	1.28525e-015	5.93529e-015	-2.97694e-015	-3.11076e-016	-9.05899e-016	1.62009e-015	3.17643e-015	3.26272e-015	4.64727e-015	1.2531e-014	1.27079e-014	9.19425e-015	1.22991e-014	1.43441e-014
-2.30307e-015	8.83582e-015	1.88455e-016	5.72074e-015	5.68251e-015	9.19406e-015	9.01377e-015	7.72772e-015	8.88292e-015	1.00232e-014	7.96218e-015	1.09931e-015	5.28592e-015	-3.34815e-015	-5.80074e-016	-1.43995e-015	1.88447e-015	2.90797e-015	3.02831e-015	4.88148e-015	1.21473e-014	1.27015e-014	9.12139e-015	1.21493e-014	1.43832e-014
-2.4391e-015	8.9602e-015	-2.26591e-016	5.71598e-015	5.18698e-015	8.96025e-015	8.44762e-015	7.41603e-015	8.14999e-015	9.6725e-015	6.89793e-015	9.16078e-016	4.66479e-015	-3.74443e-015	-8.8037e-016	-1.99757e-015	2.12889e-015	2.61819e-015	2.75527e-015	5.10817e-015	1.17366e-014	1.26697e-014	9.03576e-015	1.19747e-014	1.43992e-014
-2.55801e-015	9.06382e-015	-6.60012e-016	5.68991e-015	4.64834e-015	8.69486e-015	7.90384e-015	7.09739e-015	7.41675e-015	9.30542e-015	5.86141e-015	7.38781e-016	4.07803e-015	-4.16328e-015	-1.20857e-015	-2.5724e-015	2.35126e-015	2.31048e-015	2.44666e-015	5.32584e-015	1.13031e-014	1.26134e-014	8.93954e-015	1.17766e-014	1.4394e-014
-2.65538e-015	9.14754e-015	-1.10825e-015	5.64355e-015	4.06995e-015	8.39974e-015	7.38692e-015	6.77577e-015	6.68897e-015	8.92583e-015	4.86181e-015	5.70031e-016	3.53109e-015	-4.60146e-015	-1.56227e-015	-3.15891e-015	2.55015e-015	1.98839e-015	2.10458e-015	5.53296e-015	1.0851e-014	1.25344e-014	8.83498e-015	1.15569e-014	1.43695e-014
-2.72755e-015	9.21214e-015	-1.56826e-015	5.57843e-015	3.45605e-015	8.0773e-015	6.90124e-015	6.45511e-015	5.9726e-015	8.53667e-015	3.90766e-015	4.13283e-016	3.02904e-015	-5.05557e-015	-1.938e-015	-3.75151e-015	2.72386e-015	1.65543e-015	1.73278e-015	5.72788e-015	1.03853e-014	1.24336e-014	8.72387e-015	1.13177e-014	1.4328e-014
-2.77205e-015	9.25825e-015	-2.03625e-015	5.49675e-015	2.81093e-015	7.72991e-015	6.45069e-015	6.13865e-015	5.27346e-015	8.1422e-015	3.00673e-015	2.71464e-016	2.57583e-015	-5.52198e-015	-2.33224e-015	-4.34425e-015	2.87018e-015	1.31508e-015	1.33529e-015	5.90855e-015	9.91056e-015	1.23124e-014	8.60792e-015	1.10607e-014	1.42715e-014
-2.78642e-015	9.28644e-015	-2.50888e-015	5.40018e-015	2.13967e-015	7.36005e-015	6.03745e-015	5.82921e-015	4.5972e-015	7.74591e-015	2.16652e-015	1.47098e-016	2.17635e-015	-5.99738e-015	-2.74109e-015	-4.93072e-015	2.98771e-015	9.70498e-016	9.15441e-016	6.07405e-015	9.43208e-015	1.21732e-014	8.48889e-015	1.0788e-014	1.42011e-014
-2.76764e-015	9.29763e-015	-2.98249e-015	5.28986e-015	1.44725e-015	6.97067e-015	5.66392e-015	5.53059e-015	3.94879e-015	7.35087e-015	1.39352e-015	4.28368e-017	1.83483e-015	-6.47798e-015	-3.16053e-015	-5.50469e-015	3.07525e-015	6.24379e-016	4.77045e-016	6.22319e-015	8.95393e-015	1.20174e-014	8.36826e-015	1.05014e-014	1.4119e-014
-2.7135e-015	9.29289e-015	-3.45406e-015	5.16707e-015	7.3899e-016	6.56476e-015	5.33325e-015	5.24626e-015	3.3322e-015	6.96093e-015	6.94013e-016	-3.85513e-017	1.55385e-015	-6.95973e-015	-3.58631e-015	-6.06064e-015	3.13132e-015	2.79912e-016	2.40957e-017	6.35377e-015	8.48052e-015	1.18468e-014	8.24719e-015	1.02027e-014	1.40268e-014
-2.62237e-015	9.27274e-015	-3.91995e-015	5.03415e-015	2.15618e-017	6.14521e-015	5.04763e-015	4.97837e-015	2.75167e-015	6.58014e-015	7.33403e-017	-9.45657e-017	1.3357e-015	-7.43897e-015	-4.01455e-015	-6.59308e-015	3.15552e-015	-5.99145e-017	-4.38985e-016	6.46449e-015	8.01611e-015	1.16639e-014	8.12661e-015	9.89471e-015	1.39268e-014
-2.49318e-015	9.238e-015	-4.37635e-015	4.89395e-015	-6.99214e-016	5.71499e-015	4.80813e-015	4.72941e-015	2.21149e-015	6.21125e-015	-4.6423e-016	-1.22969e-016	1.18221e-015	-7.91209e-015	-4.44085e-015	-7.09672e-015	3.14651e-015	-3.92229e-016	-9.07836e-016	6.55474e-015	7.56482e-015	1.14697e-014	8.00719e-015	9.57893e-015	1.38195e-014
-2.32467e-015	9.18993e-015	-4.81967e-015	4.74829e-015	-1.41782e-015	5.27716e-015	4.61596e-015	4.50271e-015	1.71558e-015	5.85743e-015	-9.14837e-016	-1.2181e-016	1.09432e-015	-8.37501e-015	-4.86123e-015	-7.56586e-015	3.10379e-015	-7.15271e-016	-1.37766e-015	6.6231e-015	7.13057e-015	1.12659e-014	7.88951e-015	9.25783e-015	1.37066e-014
-2.11615e-015	9.129e-015	-5.24618e-015	4.59934e-015	-2.12779e-015	4.83508e-015	4.47136e-015	4.30035e-015	1.26748e-015	5.52161e-015	-1.27574e-015	-8.89775e-017	1.07211e-015	-8.82449e-015	-5.27054e-015	-7.99565e-015	3.02721e-015	-1.02676e-015	-1.84381e-015	6.66884e-015	6.71712e-015	1.10546e-014	7.77343e-015	8.93372e-015	1.35896e-014
-1.86719e-015	9.05631e-015	-5.65289e-015	4.4496e-015	-2.82345e-015	4.39238e-015	4.3747e-015	4.12468e-015	8.69733e-016	5.20667e-015	-1.54473e-015	-2.33057e-017	1.11572e-015	-9.25599e-015	-5.66447e-015	-8.38213e-015	2.91725e-015	-1.32512e-015	-2.302e-015	6.69189e-015	6.32843e-015	1.08377e-014	7.6598e-015	8.60896e-015	1.347e-014
-1.57789e-015	8.97254e-015	-6.0361e-015	4.30096e-015	-3.49862e-015	3.95226e-015	4.32559e-015	3.97696e-015	5.24742e-016	4.91445e-015	-1.72066e-015	7.7076e-017	1.22401e-015	-9.66677e-015	-6.03913e-015	-8.72165e-015	2.77376e-015	-1.6088e-015	-2.74825e-015	6.69214e-015	5.96798e-015	1.06171e-014	7.54851e-015	8.28553e-015	1.33483e-014
-1.24925e-015	8.87865e-015	-6.39288e-015	4.15508e-015	-4.14753e-015	3.5178e-015	4.32337e-015	3.85847e-015	2.34163e-016	4.64742e-015	-1.80324e-015	2.13372e-016	1.39606e-015	-1.00524e-014	-6.39067e-015	-9.01019e-015	2.59736e-015	-1.87642e-015	-3.17738e-015	6.66982e-015	5.6389e-015	1.03942e-014	7.43933e-015	7.96549e-015	1.32258e-014
-8.82197e-016	8.77518e-015	-6.71977e-015	4.01459e-015	-4.76406e-015	3.09235e-015	4.3672e-015	3.77016e-015	-6.53355e-019	4.40775e-015	-1.793e-015	3.86535e-016	1.62995e-015	-1.04096e-014	-6.71518e-015	-9.24436e-015	2.38889e-015	-2.12677e-015	-3.58592e-015	6.62513e-015	5.34376e-015	1.01703e-014	7.33193e-015	7.65076e-015	1.31027e-014
-4.78349e-016	8.66248e-015	-7.01403e-015	3.88144e-015	-5.34262e-015	2.67881e-015	4.45567e-015	3.71275e-015	-1.79029e-016	4.1971e-015	-1.69156e-015	5.96388e-016	1.92297e-015	-1.07352e-014	-7.00838e-015	-9.42196e-015	2.15006e-015	-2.35816e-015	-3.96944e-015	6.55891e-015	5.08532e-015	9.94753e-015	7.22583e-015	7.34354e-015	1.29793e-014
-3.99029e-017	8.54149e-015	-7.27242e-015	3.75804e-015	-5.87818e-015	2.28046e-015	4.5875e-015	3.68673e-015	-2.99985e-016	4.01706e-015	-1.50168e-015	8.42871e-016	2.27194e-015	-1.10259e-014	-7.26672e-015	-9.54122e-015	1.88252e-015	-2.57047e-015	-4.32393e-015	6.47192e-015	4.86596e-015	9.72722e-015	7.1205e-015	7.04593e-015	1.28564e-014
4.30941e-016	8.41322e-015	-7.49311e-015	3.64657e-015	-6.36579e-015	1.90059e-015	4.76062e-015	3.69191e-015	-3.635e-016	3.86867e-015	-1.22607e-015	1.12555e-015	2.67296e-015	-1.12789e-014	-7.4866e-015	-9.60024e-015	1.58832e-015	-2.76334e-015	-4.64632e-015	6.36464e-015	4.68725e-015	9.51055e-015	7.01568e-015	6.75979e-015	1.27346e-014
9.31882e-016	8.27804e-015	-7.6732e-015	3.54856e-015	-6.80047e-015	1.54238e-015	4.97226e-015	3.72779e-015	-3.70272e-016	3.75236e-015	-8.68452e-016	1.44405e-015	3.12241e-015	-1.1491e-014	-7.66501e-015	-9.59861e-015	1.26981e-015	-2.9364e-015	-4.93304e-015	6.23868e-015	4.55096e-015	9.29933e-015	6.91045e-015	6.48727e-015	1.26142e-014
1.45982e-015	8.13699e-015	-7.81106e-015	3.46524e-015	-7.17799e-015	1.2082e-015	5.22026e-015	3.79338e-015	-3.21022e-016	3.66895e-015	-4.33114e-016	1.79746e-015	3.61625e-015	-1.16598e-014	-7.79906e-015	-9.53664e-015	9.29282e-016	-3.08899e-015	-5.18178e-015	6.09535e-015	4.45824e-015	9.09462e-015	6.8036e-015	6.23059e-015	1.24959e-014
2.0116e-015	7.99059e-015	-7.90553e-015	3.39787e-015	-7.49428e-015	9.00637e-016	5.50137e-015	3.88785e-015	-2.17364e-016	3.61872e-015	7.53084e-017	2.18461e-015	4.14976e-015	-1.17833e-014	-7.88662e-015	-9.41404e-015	5.69906e-016	-3.22071e-015	-5.39005e-015	5.93596e-015	4.40932e-015	8.89733e-015	6.69427e-015	5.99221e-015	1.23794e-014
2.58342e-015	7.84082e-015	-7.95472e-015	3.34771e-015	-7.74663e-015	6.2258e-016	5.81276e-015	4.00928e-015	-6.15584e-017	3.60215e-015	6.51052e-016	2.60373e-015	4.71763e-015	-1.18592e-014	-7.92598e-015	-9.23233e-015	1.9494e-016	-3.33225e-015	-5.55566e-015	5.76292e-015	4.40457e-015	8.70809e-015	6.5816e-015	5.7737e-015	1.22653e-014
3.17128e-015	7.6881e-015	-7.95827e-015	3.31639e-015	-7.93227e-015	3.76027e-016	6.15188e-015	4.1568e-015	1.45019e-016	3.61829e-015	1.28848e-015	3.05312e-015	5.31425e-015	-1.18858e-014	-7.91546e-015	-8.99223e-015	-1.92215e-016	-3.42349e-015	-5.67695e-015	5.57835e-015	4.44429e-015	8.52774e-015	6.464e-015	5.57612e-015	1.21531e-014
3.77138e-015	7.53321e-015	-7.91549e-015	3.30523e-015	-8.04815e-015	1.62399e-016	6.51559e-015	4.3286e-015	4.00774e-016	3.66685e-015	1.98141e-015	3.53044e-015	5.93442e-015	-1.18617e-014	-7.85435e-015	-8.69552e-015	-5.87972e-016	-3.4951e-015	-5.7525e-015	5.38369e-015	4.52775e-015	8.3567e-015	6.34113e-015	5.40144e-015	1.20425e-014
4.37995e-015	7.37708e-015	-7.8264e-015	3.31491e-015	-8.09303e-015	-1.61312e-017	6.90043e-015	4.52227e-015	7.02358e-016	3.74741e-015	2.72325e-015	4.03283e-015	6.5725e-015	-1.17856e-014	-7.74199e-015	-8.34459e-015	-9.88558e-016	-3.54669e-015	-5.78051e-015	5.18036e-015	4.65403e-015	8.19574e-015	6.21188e-015	5.25111e-015	1.19343e-014
4.99315e-015	7.22092e-015	-7.69153e-015	3.34578e-015	-8.06595e-015	-1.58236e-016	7.3032e-015	4.73628e-015	1.04759e-015	3.85837e-015	3.5071e-015	4.55827e-015	7.22357e-015	-1.16573e-014	-7.57787e-015	-7.94252e-015	-1.39033e-015	-3.5791e-015	-5.76098e-015	4.97028e-015	4.8227e-015	8.04434e-015	6.07563e-015	5.12648e-015	1.18284e-014
5.60688e-015	7.06588e-015	-7.5117e-015	3.39847e-015	-7.96693e-015	-2.62482e-016	7.72034e-015	4.96771e-015	1.43306e-015	3.99855e-015	4.32563e-015	5.1038e-015	7.88209e-015	-1.14766e-014	-7.36298e-015	-7.49285e-015	-1.78999e-015	-3.59272e-015	-5.69376e-015	4.75612e-015	5.03262e-015	7.90277e-015	5.93179e-015	5.02838e-015	1.17253e-014
6.21699e-015	6.913e-015	-7.28777e-015	3.47328e-015	-7.79633e-015	-3.28165e-016	8.14817e-015	5.21342e-015	1.85557e-015	4.16661e-015	5.17217e-015	5.66532e-015	8.54234e-015	-1.1244e-014	-7.09892e-015	-6.99983e-015	-2.18387e-015	-3.58853e-015	-5.57958e-015	4.54001e-015	5.28208e-015	7.77092e-015	5.77961e-015	4.95801e-015	1.16252e-014
6.81885e-015	6.76281e-015	-7.02119e-015	3.56982e-015	-7.55676e-015	-3.55428e-016	8.58274e-015	5.47103e-015	2.31119e-015	4.36079e-015	6.03949e-015	6.23967e-015	9.19818e-015	-1.09609e-014	-6.78709e-015	-6.46761e-015	-2.56822e-015	-3.56706e-015	-5.42001e-015	4.32362e-015	5.56928e-015	7.64846e-015	5.61875e-015	4.91639e-015	1.15286e-014
7.40866e-015	6.61586e-015	-6.71404e-015	3.68727e-015	-7.2501e-015	-3.44352e-016	9.02115e-015	5.73814e-015	2.79656e-015	4.57958e-015	6.92035e-015	6.82342e-015	9.8445e-015	-1.06282e-014	-6.42994e-015	-5.90072e-015	-2.93973e-015	-3.52947e-015	-5.21641e-015	4.10901e-015	5.8919e-015	7.53544e-015	5.44914e-015	4.90398e-015	1.14354e-014
7.98207e-015	6.47319e-015	-6.37002e-015	3.82511e-015	-6.87852e-015	-2.95022e-016	9.45954e-015	6.01149e-015	3.3084e-015	4.82092e-015	7.8077e-015	7.4124e-015	1.04758e-014	-1.02487e-014	-6.03025e-015	-5.3045e-015	-3.2951e-015	-3.47669e-015	-4.97023e-015	3.89727e-015	6.24724e-015	7.43136e-015	5.2707e-015	4.9206e-015	1.13456e-014
8.53569e-015	6.33622e-015	-5.99147e-015	3.98172e-015	-6.44554e-015	-2.07765e-016	9.89538e-015	6.28812e-015	3.84364e-015	5.08291e-015	8.69509e-015	8.00314e-015	1.10876e-014	-9.82477e-015	-5.59161e-015	-4.68422e-015	-3.63137e-015	-3.40926e-015	-4.68388e-015	3.69001e-015	6.63263e-015	7.33546e-015	5.08335e-015	4.96624e-015	1.12601e-014
9.0664e-015	6.20578e-015	-5.58139e-015	4.15666e-015	-5.95525e-015	-8.38758e-017	1.03261e-014	6.5657e-015	4.39857e-015	5.36322e-015	9.57579e-015	8.59175e-015	1.16751e-014	-9.35939e-015	-5.11749e-015	-4.04587e-015	-3.94555e-015	-3.32815e-015	-4.35987e-015	3.48878e-015	7.04484e-015	7.24717e-015	4.88685e-015	5.04064e-015	1.11789e-014
9.5713e-015	6.08277e-015	-5.14272e-015	4.34876e-015	-5.41295e-015	7.53048e-017	1.07483e-014	6.84107e-015	4.9689e-015	5.65984e-015	1.0444e-014	9.17444e-015	1.22343e-014	-8.85563e-015	-4.61197e-015	-3.39448e-015	-4.23552e-015	-3.2342e-015	-4.00118e-015	3.29442e-015	7.48011e-015	7.16575e-015	4.68144e-015	5.14316e-015	1.11027e-014
1.00469e-014	5.96883e-015	-4.68002e-015	4.55607e-015	-4.82372e-015	2.67833e-016	1.11593e-014	7.1113e-015	5.55161e-015	5.9698e-015	1.12938e-014	9.74742e-015	1.2761e-014	-8.31755e-015	-4.08004e-015	-2.73669e-015	-4.49905e-015	-3.12861e-015	-3.61115e-015	3.10796e-015	7.93431e-015	7.09051e-015	4.46763e-015	5.27277e-015	1.10324e-014
1.04899e-014	5.86467e-015	-4.19745e-015	4.7771e-015	-4.19352e-015	4.91154e-016	1.15559e-014	7.3738e-015	6.14259e-015	6.29075e-015	1.21195e-014	1.03069e-014	1.32516e-014	-7.74969e-015	-3.52628e-015	-2.07794e-015	-4.73423e-015	-3.01246e-015	-3.1938e-015	2.92959e-015	8.40346e-015	7.0205e-015	4.2458e-015	5.42739e-015	1.09691e-014
1.08982e-014	5.77065e-015	-3.69954e-015	5.01048e-015	-3.52883e-015	7.43528e-016	1.19353e-014	7.6261e-015	6.73837e-015	6.62041e-015	1.29161e-014	1.08486e-014	1.37021e-014	-7.15616e-015	-2.95621e-015	-1.42412e-015	-4.93952e-015	-2.88659e-015	-2.75315e-015	2.76046e-015	8.88352e-015	6.95478e-015	4.01659e-015	5.60521e-015	1.09135e-014
1.12699e-014	5.68796e-015	-3.19053e-015	5.25315e-015	-2.83582e-015	1.02215e-015	1.22957e-014	7.86523e-015	7.33546e-015	6.95657e-015	1.36791e-014	1.1369e-014	1.41094e-014	-6.54148e-015	-2.37538e-015	-7.81301e-016	-5.11432e-015	-2.75186e-015	-2.29295e-015	2.60081e-015	9.37009e-015	6.89189e-015	3.78064e-015	5.80465e-015	1.08659e-014
1.16033e-014	5.61663e-015	-2.67447e-015	5.50325e-015	-2.12129e-015	1.32401e-015	1.26351e-014	8.08891e-015	7.93085e-015	7.2963e-015	1.44043e-014	1.18646e-014	1.44718e-014	-5.91137e-015	-1.78883e-015	-1.54537e-016	-5.25821e-015	-2.60969e-015	-1.81816e-015	2.45041e-015	9.85857e-015	6.83108e-015	3.53822e-015	6.02323e-015	1.08273e-014
1.18973e-014	5.55816e-015	-2.15643e-015	5.75853e-015	-1.39288e-015	1.64575e-015	1.29508e-014	8.29474e-015	8.52074e-015	7.63716e-015	1.50879e-014	1.23318e-014	1.47865e-014	-5.27045e-015	-1.20248e-015	4.50749e-016	-5.37153e-015	-2.46069e-015	-1.33346e-015	2.30937e-015	1.03442e-014	6.77126e-015	3.29028e-015	6.25846e-015	1.07979e-014
1.21506e-014	5.51312e-015	-1.64098e-015	6.01624e-015	-6.57801e-016	1.98406e-015	1.32412e-014	8.48083e-015	9.10186e-015	7.97725e-015	1.5727e-014	1.27675e-014	1.50511e-014	-4.62471e-015	-6.22236e-016	1.0294e-015	-5.45429e-015	-2.30566e-015	-8.43182e-016	2.17734e-015	1.08215e-014	6.71186e-015	3.03777e-015	6.50733e-015	1.07781e-014
1.23626e-014	5.4816e-015	-1.13329e-015	6.27421e-015	7.62192e-017	2.33516e-015	1.35052e-014	8.64605e-015	9.67213e-015	8.31362e-015	1.63187e-014	1.31689e-014	1.52645e-014	-3.97977e-015	-5.34729e-017	1.57682e-015	-5.50787e-015	-2.14509e-015	-3.52409e-016	2.05398e-015	1.12867e-014	6.65188e-015	2.7815e-015	6.76705e-015	1.07685e-014
1.25328e-014	5.46344e-015	-6.37342e-016	6.5305e-015	8.01927e-016	2.69577e-015	1.37416e-014	8.78851e-015	1.02283e-014	8.64433e-015	1.68611e-014	1.35332e-014	1.54256e-014	-3.34102e-015	4.98361e-016	2.08863e-015	-5.53332e-015	-1.98014e-015	1.3473e-016	1.93897e-015	1.17348e-014	6.59061e-015	2.52235e-015	7.03395e-015	1.07695e-014
1.26616e-014	5.45884e-015	-1.5729e-016	6.78189e-015	1.51139e-015	3.06207e-015	1.39496e-014	8.90773e-015	1.0768e-014	8.96703e-015	1.73527e-014	1.3858e-014	1.55343e-014	-2.71414e-015	1.02807e-015	2.56035e-015	-5.53248e-015	-1.81242e-015	6.14014e-016	1.83115e-015	1.21619e-014	6.52788e-015	2.26073e-015	7.3044e-015	1.07819e-014
1.27492e-014	5.46726e-015	3.02824e-016	7.02585e-015	2.19809e-015	3.4308e-015	1.41288e-014	9.00215e-015	1.1289e-014	9.27997e-015	1.77926e-014	1.41416e-014	1.55911e-014	-2.10559e-015	1.53059e-015	2.98836e-015	-5.5085e-015	-1.64279e-015	1.08088e-015	1.72931e-015	1.25629e-014	6.4624e-015	1.99705e-015	7.57464e-015	1.08059e-014
1.2796e-014	5.48896e-015	7.39109e-016	7.25995e-015	2.85445e-015	3.79797e-015	1.42789e-014	9.07068e-015	1.17888e-014	9.58125e-015	1.81803e-014	1.43822e-014	1.55956e-014	-1.52043e-015	2.00143e-015	3.36966e-015	-5.46318e-015	-1.47232e-015	1.5316e-015	1.63203e-015	1.29334e-014	6.39413e-015	1.73247e-015	7.84101e-015	1.08421e-014
1.28033e-014	5.52351e-015	1.14737e-015	7.48215e-015	3.47379e-015	4.15931e-015	1.44004e-014	9.11247e-015	1.22644e-014	9.86938e-015	1.85153e-014	1.45791e-014	1.55485e-014	-9.64633e-016	2.43563e-015	3.702e-015	-5.39922e-015	-1.3025e-015	1.96242e-015	1.53848e-015	1.32688e-014	6.3217e-015	1.46791e-015	8.09941e-015	1.089e-014
1.27721e-014	5.56988e-015	1.52498e-015	7.69005e-015	4.0504e-015	4.5113e-015	1.44936e-014	9.1274e-015	1.27149e-014	1.0143e-014	1.87988e-014	1.47318e-014	1.54511e-014	-4.43222e-016	2.82857e-015	3.98301e-015	-5.31967e-015	-1.13341e-015	2.36928e-015	1.44786e-015	1.35654e-014	6.2447e-015	1.20448e-015	8.34633e-015	1.09496e-014
1.27048e-014	5.62755e-015	1.86851e-015	7.88195e-015	4.57839e-015	4.85028e-015	1.45588e-014	9.11532e-015	1.31382e-014	1.04007e-014	1.90315e-014	1.484e-014	1.53055e-014	3.92377e-017	3.1762e-015	4.21182e-015	-5.22843e-015	-9.66248e-016	2.74897e-015	1.3585e-015	1.38197e-014	6.16279e-015	9.42123e-016	8.57747e-015	1.10208e-014
1.26027e-014	5.69508e-015	2.17483e-015	8.05562e-015	5.05257e-015	5.1724e-015	1.45969e-014	9.07622e-015	1.35327e-014	1.06412e-014	1.92144e-014	1.4904e-014	1.51135e-014	4.77808e-016	3.47552e-015	4.38714e-015	-5.12881e-015	-8.02192e-016	3.09839e-015	1.26947e-015	1.40275e-014	6.07525e-015	6.81585e-016	8.78895e-015	1.11034e-014
1.2467e-014	5.77155e-015	2.44176e-015	8.20879e-015	5.46877e-015	5.47437e-015	1.46086e-014	9.01149e-015	1.38969e-014	1.08632e-014	1.93498e-014	1.49243e-014	1.48777e-014	8.68778e-016	3.72342e-015	4.50929e-015	-5.02473e-015	-6.43312e-016	3.41507e-015	1.17948e-015	1.41863e-014	5.98202e-015	4.23327e-016	8.97651e-015	1.11965e-014
1.23001e-014	5.85636e-015	2.66767e-015	8.34045e-015	5.82334e-015	5.75328e-015	1.45947e-014	8.92218e-015	1.42299e-014	1.1066e-014	1.94396e-014	1.49018e-014	1.46006e-014	1.20851e-015	3.91804e-015	4.57844e-015	-4.91979e-015	-4.89692e-016	3.69676e-015	1.08698e-015	1.42935e-014	5.88279e-015	1.67593e-016	9.13675e-015	1.12999e-014
1.21053e-014	5.94842e-015	2.85121e-015	8.4491e-015	6.11294e-015	6.00658e-015	1.45573e-014	8.80889e-015	1.45311e-014	1.12494e-014	1.94858e-014	1.48381e-014	1.42851e-014	1.49291e-015	4.05802e-015	4.59564e-015	-4.81755e-015	-3.423e-016	3.94195e-015	9.90988e-016	1.43468e-014	5.7776e-015	-8.55548e-017	9.26609e-015	1.1412e-014
1.18855e-014	6.04548e-015	2.99175e-015	8.5336e-015	6.33539e-015	6.23141e-015	1.44985e-014	8.67331e-015	1.47997e-014	1.14132e-014	1.9492e-014	1.47354e-014	1.39356e-014	1.71905e-015	4.14218e-015	4.56161e-015	-4.72147e-015	-2.02547e-016	4.14899e-015	8.90768e-016	1.43448e-014	5.66685e-015	-3.35675e-016	9.3609e-015	1.15317e-014
1.16437e-014	6.14578e-015	3.08875e-015	8.59325e-015	6.4897e-015	6.42656e-015	1.44207e-014	8.51751e-015	1.50353e-014	1.15564e-014	1.9461e-014	1.45959e-014	1.35568e-014	1.88567e-015	4.17017e-015	4.47811e-015	-4.63492e-015	-7.0912e-017	4.31736e-015	7.85874e-016	1.42863e-014	5.5502e-015	-5.83124e-016	9.4184e-015	1.16583e-014
1.13822e-014	6.24811e-015	3.14208e-015	8.62787e-015	6.57541e-015	6.59043e-015	1.43262e-014	8.34343e-015	1.52371e-014	1.1679e-014	1.93964e-014	1.44224e-014	1.31519e-014	1.99164e-015	4.14213e-015	4.34757e-015	-4.56144e-015	5.20984e-017	4.44688e-015	6.74832e-016	1.41699e-014	5.42803e-015	-8.27713e-016	9.43606e-015	1.17902e-014
1.11038e-014	6.35089e-015	3.15268e-015	8.63781e-015	6.59222e-015	6.72149e-015	1.42169e-014	8.15279e-015	1.54049e-014	1.1781e-014	1.93011e-014	1.4218e-014	1.2725e-014	2.03622e-015	4.0594e-015	4.17272e-015	-4.50404e-015	1.66276e-016	4.53722e-015	5.572e-016	1.39957e-014	5.30085e-015	-1.07012e-015	9.41194e-015	1.19256e-014
1.08116e-014	6.45199e-015	3.12133e-015	8.62315e-015	6.54151e-015	6.8193e-015	1.40959e-014	7.94738e-015	1.55392e-014	1.18629e-014	1.91788e-014	1.39857e-014	1.22807e-014	2.01884e-015	3.92277e-015	3.9569e-015	-4.46546e-015	2.70249e-016	4.58907e-015	4.33287e-016	1.37644e-014	5.16812e-015	-1.30975e-015	9.34447e-015	1.20631e-014
1.05085e-014	6.54966e-015	3.04943e-015	8.58341e-015	6.42517e-015	6.88302e-015	1.39659e-014	7.72948e-015	1.56402e-014	1.19254e-014	1.90333e-014	1.37294e-014	1.18239e-014	1.94019e-015	3.73453e-015	3.70411e-015	-4.44825e-015	3.62877e-016	4.60357e-015	3.02736e-016	1.34765e-014	5.03096e-015	-1.54653e-015	9.23173e-015	1.22011e-014
1.0198e-014	6.64204e-015	2.93883e-015	8.51927e-015	6.24582e-015	6.91326e-015	1.38297e-014	7.50241e-015	1.57082e-014	1.19694e-014	1.8868e-014	1.34531e-014	1.13596e-014	1.80187e-015	3.49746e-015	3.41837e-015	-4.45405e-015	4.43543e-016	4.58195e-015	1.64954e-016	1.31332e-014	4.88964e-015	-1.78115e-015	9.07305e-015	1.23372e-014
9.88255e-015	6.72675e-015	2.79081e-015	8.43161e-015	6.00751e-015	6.90942e-015	1.36896e-014	7.268e-015	1.57436e-014	1.19953e-014	1.86867e-014	1.31607e-014	1.08931e-014	1.60567e-015	3.2146e-015	3.10336e-015	-4.4842e-015	5.11776e-016	4.52605e-015	1.98929e-017	1.2736e-014	4.74432e-015	-2.01369e-015	8.86849e-015	1.24694e-014
9.56482e-015	6.80246e-015	2.608e-015	8.32214e-015	5.71436e-015	6.87229e-015	1.35476e-014	7.02876e-015	1.57472e-014	1.2004e-014	1.84923e-014	1.28566e-014	1.04291e-014	1.35353e-015	2.88964e-015	2.76401e-015	-4.54093e-015	5.67592e-016	4.43858e-015	-1.31608e-016	1.22876e-014	4.59585e-015	-2.24463e-015	8.61784e-015	1.25964e-014
9.24733e-015	6.86694e-015	2.3931e-015	8.19182e-015	5.37085e-015	6.80325e-015	1.34064e-014	6.78722e-015	1.57191e-014	1.19962e-014	1.82882e-014	1.25449e-014	9.97269e-015	1.04903e-015	2.52657e-015	2.40511e-015	-4.62572e-015	6.10427e-016	4.32257e-015	-2.88981e-016	1.17912e-014	4.44452e-015	-2.47393e-015	8.32176e-015	1.27157e-014
8.93213e-015	6.91867e-015	2.14906e-015	8.04228e-015	4.98239e-015	6.70375e-015	1.32695e-014	6.54607e-015	1.56602e-014	1.1973e-014	1.80779e-014	1.22294e-014	9.52904e-015	6.95286e-016	2.13063e-015	2.03038e-015	-4.73861e-015	6.39988e-016	4.18046e-015	-4.51815e-016	1.1251e-014	4.29128e-015	-2.70153e-015	7.98143e-015	1.28252e-014
8.62143e-015	6.95672e-015	1.87885e-015	7.87523e-015	4.55578e-015	6.57524e-015	1.31392e-014	6.30758e-015	1.55726e-014	1.19355e-014	1.78642e-014	1.19143e-014	9.10259e-015	2.96672e-016	1.70589e-015	1.64465e-015	-4.87985e-015	6.5543e-016	4.01512e-015	-6.19391e-016	1.067e-014	4.13655e-015	-2.92736e-015	7.59859e-015	1.29229e-014
8.3171e-015	6.97924e-015	1.58597e-015	7.69268e-015	4.09715e-015	6.42025e-015	1.30172e-014	6.07418e-015	1.54569e-014	1.18843e-014	1.76498e-014	1.16042e-014	8.6982e-015	-1.42073e-016	1.25741e-015	1.25269e-015	-5.04858e-015	6.56578e-016	3.8299e-015	-7.90412e-016	1.00526e-014	3.98089e-015	-3.15177e-015	7.17553e-015	1.30065e-014
8.02098e-015	6.98443e-015	1.27432e-015	7.49693e-015	3.61313e-015	6.24183e-015	1.29058e-014	5.8492e-015	1.53147e-014	1.18209e-014	1.74376e-014	1.13023e-014	8.32046e-015	-6.15602e-016	7.90458e-016	8.59322e-016	-5.24381e-015	6.44141e-016	3.62833e-015	-9.64107e-016	9.40413e-015	3.82492e-015	-3.37454e-015	6.7149e-015	1.30742e-014
7.73455e-015	6.97062e-015	9.47779e-016	7.28987e-015	3.11041e-015	6.04272e-015	1.28078e-014	5.63533e-015	1.51477e-014	1.17464e-014	1.72296e-014	1.1012e-014	7.97353e-015	-1.11899e-015	3.10818e-016	4.68882e-016	-5.46408e-015	6.17963e-016	3.41381e-015	-1.13971e-015	8.72997e-015	3.66877e-015	-3.59644e-015	6.22025e-015	1.31243e-014
7.45896e-015	6.93709e-015	6.0965e-016	7.074e-015	2.59644e-015	5.82573e-015	1.27249e-014	5.43467e-015	1.49574e-014	1.16617e-014	1.7028e-014	1.07366e-014	7.66098e-015	-1.64604e-015	-1.75944e-016	8.54613e-017	-5.70704e-015	5.77804e-016	3.19058e-015	-1.31583e-015	8.0347e-015	3.51283e-015	-3.81744e-015	5.69486e-015	1.31556e-014
7.19594e-015	6.88323e-015	2.63274e-016	6.85209e-015	2.07868e-015	5.59408e-015	1.26589e-014	5.24898e-015	1.47458e-014	1.15682e-014	1.68348e-014	1.04788e-014	7.38609e-015	-2.19082e-015	-6.64473e-016	-2.86444e-016	-5.97062e-015	5.23522e-016	2.96162e-015	-1.49152e-015	7.32394e-015	3.35719e-015	-4.03778e-015	5.14237e-015	1.31662e-014
6.94584e-015	6.80883e-015	-8.81354e-017	6.62668e-015	1.56536e-015	5.35146e-015	1.26098e-014	5.08073e-015	1.45141e-014	1.14672e-014	1.66513e-014	1.02415e-014	7.15235e-015	-2.74773e-015	-1.14937e-015	-6.43342e-016	-6.25264e-015	4.55375e-016	2.73024e-015	-1.6653e-015	6.60416e-015	3.20243e-015	-4.25691e-015	4.56722e-015	1.3155e-014
6.70946e-015	6.7134e-015	-4.40918e-016	6.39977e-015	1.06394e-015	5.10068e-015	1.25797e-014	4.93142e-015	1.4264e-014	1.13594e-014	1.6479e-014	1.00272e-014	6.96248e-015	-3.31069e-015	-1.62453e-015	-9.82144e-016	-6.55028e-015	3.7339e-016	2.49958e-015	-1.83611e-015	5.88173e-015	3.0493e-015	-4.47451e-015	3.97381e-015	1.31206e-014
6.48703e-015	6.59674e-015	-7.91099e-016	6.17352e-015	5.81514e-016	4.84455e-015	1.2569e-014	4.80255e-015	1.39978e-014	1.12458e-014	1.63182e-014	9.83774e-015	6.81865e-015	-3.87313e-015	-2.08517e-015	-1.29908e-015	-6.86078e-015	2.77971e-016	2.27317e-015	-2.00353e-015	5.16182e-015	2.89813e-015	-4.69074e-015	3.36664e-015	1.3062e-014
6.27833e-015	6.45958e-015	-1.1362e-015	5.95043e-015	1.23889e-016	4.58657e-015	1.2578e-014	4.69482e-015	1.3717e-014	1.11274e-014	1.61695e-014	9.67404e-015	6.72188e-015	-4.42861e-015	-2.52638e-015	-1.59197e-015	-7.18107e-015	1.69697e-016	2.05405e-015	-2.16692e-015	4.45004e-015	2.74882e-015	-4.90527e-015	2.75094e-015	1.29783e-014
6.08282e-015	6.3019e-015	-1.47302e-015	5.73376e-015	-3.01982e-016	4.33033e-015	1.26071e-014	4.60869e-015	1.34232e-014	1.10046e-014	1.60333e-014	9.53715e-015	6.67326e-015	-4.97089e-015	-2.94327e-015	-1.85849e-015	-7.50749e-015	4.86082e-017	1.84555e-015	-2.32466e-015	3.75286e-015	2.60107e-015	-5.11749e-015	2.13114e-015	1.28686e-014
5.89995e-015	6.12378e-015	-1.79949e-015	5.52487e-015	-6.90272e-016	4.07882e-015	1.26558e-014	4.5459e-015	1.31187e-014	1.08785e-014	1.59092e-014	9.42724e-015	6.67329e-015	-5.49434e-015	-3.33165e-015	-2.09617e-015	-7.83677e-015	-8.45459e-017	1.64961e-015	-2.47671e-015	3.07528e-015	2.45559e-015	-5.32673e-015	1.51233e-015	1.27329e-014
5.72917e-015	5.92606e-015	-2.11271e-015	5.32552e-015	-1.03533e-015	3.83552e-015	1.27228e-014	4.50681e-015	1.28059e-014	1.07499e-014	1.57963e-014	9.34441e-015	6.72209e-015	-5.99341e-015	-3.68739e-015	-2.30315e-015	-8.1654e-015	-2.29677e-016	1.46896e-015	-2.62244e-015	2.42304e-015	2.31186e-015	-5.53239e-015	9.00076e-016	1.25716e-014
5.56984e-015	5.71e-015	-2.41037e-015	5.13824e-015	-1.33244e-015	3.60342e-015	1.28073e-014	4.49099e-015	1.24869e-014	1.0619e-014	1.56943e-014	9.28787e-015	6.81912e-015	-6.46269e-015	-4.00699e-015	-2.47903e-015	-8.49013e-015	-3.86397e-016	1.30502e-015	-2.76099e-015	1.80164e-015	2.16982e-015	-5.73417e-015	2.99524e-016	1.23846e-014
5.42099e-015	5.477e-015	-2.69069e-015	4.96468e-015	-1.57745e-015	3.38503e-015	1.29082e-014	4.4982e-015	1.21637e-014	1.04857e-014	1.5602e-014	9.25618e-015	6.96364e-015	-6.89734e-015	-4.28786e-015	-2.62291e-015	-8.80726e-015	-5.54209e-016	1.15966e-015	-2.89179e-015	1.21523e-015	2.02899e-015	-5.93093e-015	-2.84642e-016	1.2172e-014
5.28107e-015	5.22865e-015	-2.95216e-015	4.80558e-015	-1.76722e-015	3.18262e-015	1.30242e-014	4.52811e-015	1.18387e-014	1.03502e-014	1.55184e-014	9.24774e-015	7.15453e-015	-7.29323e-015	-4.52741e-015	-2.73511e-015	-9.11392e-015	-7.3235e-016	1.03464e-015	-3.01526e-015	6.67692e-016	1.88945e-015	-6.122e-015	-8.48223e-016	1.19349e-014
5.14911e-015	4.96657e-015	-3.19371e-015	4.66242e-015	-1.89929e-015	2.99861e-015	1.31536e-014	4.58049e-015	1.15127e-014	1.02127e-014	1.54416e-014	9.26027e-015	7.38951e-015	-7.64688e-015	-4.72356e-015	-2.8156e-015	-9.40725e-015	-9.20304e-016	9.30768e-016	-3.13137e-015	1.63003e-016	1.75124e-015	-6.30692e-015	-1.38686e-015	1.16738e-014
5.02345e-015	4.69249e-015	-3.41431e-015	4.53637e-015	-1.97122e-015	2.8347e-015	1.32949e-014	4.65432e-015	1.11879e-014	1.00734e-014	1.53706e-014	9.29158e-015	7.66488e-015	-7.95459e-015	-4.87494e-015	-2.86475e-015	-9.68423e-015	-1.11803e-015	8.48302e-016	-3.23982e-015	-2.95487e-016	1.61404e-015	-6.48485e-015	-1.89653e-015	1.13892e-014
4.90284e-015	4.40849e-015	-3.61315e-015	4.42745e-015	-1.98189e-015	2.69273e-015	1.34448e-014	4.74773e-015	1.0866e-014	9.93173e-015	1.53038e-014	9.33897e-015	7.97747e-015	-8.21327e-015	-4.98057e-015	-2.88358e-015	-9.94146e-015	-1.32409e-015	7.87947e-016	-3.34122e-015	-7.04985e-016	1.47753e-015	-6.65556e-015	-2.37344e-015	1.10823e-014
4.78522e-015	4.11701e-015	-3.78927e-015	4.33583e-015	-1.93219e-015	2.57372e-015	1.36007e-014	4.85984e-015	1.05479e-014	9.78821e-015	1.52391e-014	9.39889e-015	8.32344e-015	-8.42001e-015	-5.04032e-015	-2.87383e-015	-1.01773e-014	-1.53774e-015	7.49177e-016	-3.43648e-015	-1.06368e-015	1.34096e-015	-6.8182e-015	-2.81461e-015	1.07552e-014
4.66937e-015	3.8201e-015	-3.94259e-015	4.26148e-015	-1.82333e-015	2.47852e-015	1.376e-014	4.98874e-015	1.02351e-014	9.64254e-015	1.51748e-014	9.46816e-015	8.69833e-015	-8.57312e-015	-5.05442e-015	-2.83689e-015	-1.03901e-014	-1.75883e-015	7.31417e-016	-3.52609e-015	-1.36977e-015	1.20409e-015	-6.97145e-015	-3.21746e-015	1.04091e-014
4.55369e-015	3.51954e-015	-4.07304e-015	4.20441e-015	-1.65615e-015	2.40729e-015	1.39198e-014	5.13261e-015	9.92936e-015	9.49411e-015	1.5108e-014	9.54325e-015	9.0969e-015	-8.67189e-015	-5.0234e-015	-2.77449e-015	-1.0578e-014	-1.98653e-015	7.33706e-016	-3.61094e-015	-1.62213e-015	1.06621e-015	-7.11492e-015	-3.57997e-015	1.00462e-014
4.43657e-015	3.2169e-015	-4.18028e-015	4.16473e-015	-1.4331e-015	2.35948e-015	1.40764e-014	5.28868e-015	9.63196e-015	9.34286e-015	1.50372e-014	9.62054e-015	9.51397e-015	-8.71491e-015	-4.9478e-015	-2.68762e-015	-1.07401e-014	-2.22006e-015	7.54543e-016	-3.69136e-015	-1.82173e-015	9.26954e-016	-7.24839e-015	-3.90054e-015	9.66833e-015
4.31659e-015	2.91517e-015	-4.26466e-015	4.14173e-015	-1.15706e-015	2.33559e-015	1.42274e-014	5.45487e-015	9.3441e-015	9.18828e-015	1.49604e-014	9.69635e-015	9.9449e-015	-8.70178e-015	-4.82917e-015	-2.57881e-015	-1.08752e-014	-2.45774e-015	7.92619e-016	-3.76797e-015	-1.9679e-015	7.86027e-016	-7.37102e-015	-4.17804e-015	9.27802e-015
4.1922e-015	2.61645e-015	-4.32654e-015	4.13458e-015	-8.32201e-016	2.33534e-015	1.43702e-014	5.62857e-015	9.06715e-015	9.02968e-015	1.48762e-014	9.76664e-015	1.03836e-014	-8.63305e-015	-4.66926e-015	-2.45021e-015	-1.09831e-014	-2.69933e-015	8.46514e-016	-3.84252e-015	-2.06104e-015	6.43306e-016	-7.48255e-015	-4.41154e-015	8.87798e-015
4.06176e-015	2.32297e-015	-4.36606e-015	4.14203e-015	-4.63509e-016	2.35725e-015	1.45022e-014	5.80623e-015	8.80171e-015	8.86711e-015	1.47825e-014	9.82753e-015	1.08239e-014	-8.50953e-015	-4.47113e-015	-2.30385e-015	-1.1064e-014	-2.94387e-015	9.13999e-016	-3.91584e-015	-2.10377e-015	4.98776e-016	-7.58288e-015	-4.6015e-015	8.47038e-015
3.92492e-015	2.03711e-015	-4.38384e-015	4.16328e-015	-5.66769e-017	2.39995e-015	1.46209e-014	5.98521e-015	8.54787e-015	8.69974e-015	1.46779e-014	9.87581e-015	1.12597e-014	-8.3335e-015	-4.23763e-015	-2.14253e-015	-1.11176e-014	-3.19053e-015	9.93486e-016	-3.98917e-015	-2.09799e-015	3.51343e-016	-7.67188e-015	-4.74833e-015	8.05737e-015
3.78131e-015	1.76147e-015	-4.38064e-015	4.19697e-015	3.83134e-016	2.46215e-015	1.47228e-014	6.16304e-015	8.30719e-015	8.52756e-015	1.45605e-014	9.90845e-015	1.16863e-014	-8.10714e-015	-3.97183e-015	-1.96866e-015	-1.11454e-014	-3.43833e-015	1.08235e-015	-4.06343e-015	-2.04639e-015	2.01e-016	-7.749e-015	-4.8535e-015	7.64182e-015
3.62998e-015	1.49774e-015	-4.35706e-015	4.24138e-015	8.49286e-016	2.54247e-015	1.48052e-014	6.33694e-015	8.08062e-015	8.34996e-015	1.44294e-014	9.92225e-015	1.20981e-014	-7.83352e-015	-3.67696e-015	-1.78471e-015	-1.11485e-014	-3.68624e-015	1.17832e-015	-4.13956e-015	-1.9523e-015	4.77459e-017	-7.81428e-015	-4.91856e-015	7.22575e-015
3.46964e-015	1.24817e-015	-4.31433e-015	4.29556e-015	1.33511e-015	2.63855e-015	1.48668e-014	6.50374e-015	7.8684e-015	8.16653e-015	1.42836e-014	9.91436e-015	1.24893e-014	-7.51566e-015	-3.357e-015	-1.59326e-015	-1.11279e-014	-3.93362e-015	1.27867e-015	-4.218e-015	-1.81892e-015	-1.08306e-016	-7.86791e-015	-4.94563e-015	6.81191e-015
3.30045e-015	1.01456e-015	-4.25345e-015	4.35785e-015	1.83302e-015	2.7484e-015	1.49057e-014	6.66165e-015	7.67137e-015	7.97704e-015	1.41225e-014	9.88263e-015	1.28548e-014	-7.15692e-015	-3.01645e-015	-1.39678e-015	-1.10857e-014	-4.17921e-015	1.38126e-015	-4.30008e-015	-1.6495e-015	-2.67336e-016	-7.90995e-015	-4.93778e-015	6.40214e-015
3.12208e-015	7.98582e-016	-4.1747e-015	4.42565e-015	2.33573e-015	2.86985e-015	1.49207e-014	6.80796e-015	7.48946e-015	7.78101e-015	1.39449e-014	9.82488e-015	1.31889e-014	-6.76096e-015	-2.65909e-015	-1.1974e-015	-1.10245e-014	-4.42177e-015	1.48355e-015	-4.3858e-015	-1.44845e-015	-4.29746e-016	-7.94067e-015	-4.89773e-015	5.99875e-015
2.93496e-015	6.01319e-016	-4.07911e-015	4.49702e-015	2.83586e-015	3.00043e-015	1.491e-014	6.93935e-015	7.32255e-015	7.57811e-015	1.37508e-014	9.73949e-015	1.34863e-014	-6.3319e-015	-2.28904e-015	-9.97313e-016	-1.09471e-014	-4.66033e-015	1.5831e-015	-4.47598e-015	-1.22099e-015	-5.95835e-016	-7.96017e-015	-4.82901e-015	5.60382e-015
2.73953e-015	4.24352e-016	-3.96792e-015	4.57023e-015	3.32557e-015	3.13719e-015	1.48725e-014	7.05312e-015	7.17113e-015	7.36862e-015	1.35402e-014	9.62546e-015	1.37432e-014	-5.87396e-015	-1.91034e-015	-7.98762e-016	-1.08553e-014	-4.89414e-015	1.67743e-015	-4.57155e-015	-9.72133e-016	-7.66049e-016	-7.96914e-015	-4.73514e-015	5.21932e-015
2.53609e-015	2.68403e-016	-3.84215e-015	4.64406e-015	3.79725e-015	3.27832e-015	1.48073e-014	7.14743e-015	7.03562e-015	7.15262e-015	1.33138e-014	9.48214e-015	1.39557e-014	-5.39262e-015	-1.52742e-015	-6.03661e-016	-1.07519e-014	-5.12136e-015	1.76403e-015	-4.67211e-015	-7.07091e-016	-9.39647e-016	-7.96811e-015	-4.61976e-015	4.84801e-015
2.32529e-015	1.34264e-016	-3.70314e-015	4.71631e-015	4.24455e-015	3.42042e-015	1.4714e-014	7.22064e-015	6.91544e-015	6.93006e-015	1.30723e-014	9.30984e-015	1.41206e-014	-4.89288e-015	-1.14452e-015	-4.14189e-016	-1.06394e-014	-5.34053e-015	1.84154e-015	-4.77734e-015	-4.30625e-016	-1.11661e-015	-7.95792e-015	-4.48731e-015	4.49104e-015
2.10771e-015	2.22023e-017	-3.552e-015	4.78537e-015	4.66053e-015	3.56106e-015	1.45927e-014	7.26994e-015	6.81088e-015	6.70116e-015	1.28167e-014	9.109e-015	1.42356e-014	-4.37939e-015	-7.65984e-016	-2.31065e-016	-1.05207e-014	-5.55094e-015	1.90766e-015	-4.88743e-015	-1.48115e-016	-1.29679e-015	-7.93956e-015	-4.343e-015	4.1495e-015
1.88429e-015	-6.70892e-017	-3.38982e-015	4.84974e-015	5.03822e-015	3.69772e-015	1.44427e-014	7.29348e-015	6.72173e-015	6.4665e-015	1.25481e-014	8.88114e-015	1.42985e-014	-3.85678e-015	-3.95924e-016	-5.54535e-017	-1.03983e-014	-5.75154e-015	1.96101e-015	-5.00264e-015	1.35065e-016	-1.48033e-015	-7.91385e-015	-4.19087e-015	3.82463e-015
1.65703e-015	-1.33661e-016	-3.21774e-015	4.90739e-015	5.37121e-015	3.82794e-015	1.4265e-014	7.29022e-015	6.64789e-015	6.22656e-015	1.22686e-014	8.62793e-015	1.43077e-014	-3.33005e-015	-3.83964e-017	1.11609e-016	-1.02753e-014	-5.94176e-015	1.99981e-015	-5.12185e-015	4.13971e-016	-1.66686e-015	-7.88134e-015	-4.03536e-015	3.51748e-015
1.4271e-015	-1.77539e-016	-3.03659e-015	4.95649e-015	5.65452e-015	3.94918e-015	1.40616e-014	7.2592e-015	6.58902e-015	5.98211e-015	1.198e-014	8.35193e-015	1.42632e-014	-2.80458e-015	3.03453e-016	2.69017e-016	-1.01544e-014	-6.12036e-015	2.02268e-015	-5.24518e-015	6.84121e-016	-1.85573e-015	-7.84293e-015	-3.88122e-015	3.22897e-015
1.19655e-015	-1.99314e-016	-2.84752e-015	4.99619e-015	5.88331e-015	4.05921e-015	1.38341e-014	7.2001e-015	6.54487e-015	5.73379e-015	1.1684e-014	8.05604e-015	1.41654e-014	-2.28469e-015	6.25979e-016	4.15639e-016	-1.00383e-014	-6.28628e-015	2.02918e-015	-5.37225e-015	9.40428e-016	-2.04668e-015	-7.79963e-015	-3.73278e-015	2.96002e-015
9.66769e-016	-1.99177e-016	-2.65164e-015	5.0257e-015	6.05258e-015	4.15587e-015	1.35837e-014	7.11256e-015	6.51582e-015	5.48245e-015	1.13829e-014	7.74326e-015	1.40145e-014	-1.77578e-015	9.26296e-016	5.51362e-016	-9.92893e-015	-6.43864e-015	2.01841e-015	-5.50172e-015	1.17889e-015	-2.23884e-015	-7.75216e-015	-3.59386e-015	2.71077e-015
7.40336e-016	-1.77676e-016	-2.44938e-015	5.0437e-015	6.15856e-015	4.23724e-015	1.33124e-014	6.99693e-015	6.50159e-015	5.22922e-015	1.10795e-014	7.41752e-015	1.38118e-014	-1.28196e-015	1.20161e-015	6.75781e-016	-9.82785e-015	-6.57712e-015	1.98944e-015	-5.63253e-015	1.39521e-015	-2.43176e-015	-7.70123e-015	-3.46911e-015	2.48154e-015
5.19484e-016	-1.3581e-016	-2.24199e-015	5.05007e-015	6.19849e-015	4.30154e-015	1.30227e-014	6.85322e-015	6.50203e-015	4.97544e-015	1.07762e-014	7.08254e-015	1.356e-014	-8.07662e-016	1.4497e-015	7.89024e-016	-9.73769e-015	-6.70099e-015	1.94244e-015	-5.76359e-015	1.58628e-015	-2.62471e-015	-7.64808e-015	-3.36292e-015	2.27188e-015
3.06734e-016	-7.51601e-017	-2.03098e-015	5.04442e-015	6.17005e-015	4.34809e-015	1.27171e-014	6.68232e-015	6.51631e-015	4.72221e-015	1.04767e-014	6.74281e-015	1.3262e-014	-3.56622e-016	1.66866e-015	8.90652e-016	-9.66027e-015	-6.80992e-015	1.8779e-015	-5.89392e-015	1.74864e-015	-2.81682e-015	-7.59313e-015	-3.27852e-015	2.08218e-015
1.03577e-016	3.33571e-018	-1.81676e-015	5.0264e-015	6.07241e-015	4.37563e-015	1.23986e-014	6.48544e-015	6.54471e-015	4.47118e-015	1.01833e-014	6.40337e-015	1.29217e-014	6.74158e-017	1.85717e-015	9.81028e-016	-9.5969e-015	-6.90285e-015	1.79546e-015	-6.02268e-015	1.87897e-015	-3.00737e-015	-7.53708e-015	-3.21895e-015	1.91193e-015
-8.75521e-017	9.77053e-017	-1.59984e-015	4.99542e-015	5.9049e-015	4.38344e-015	1.20701e-014	6.26308e-015	6.58709e-015	4.22356e-015	9.89911e-015	6.06943e-015	1.25433e-014	4.61544e-016	2.01367e-015	1.05989e-015	-9.54944e-015	-6.97957e-015	1.69576e-015	-6.14853e-015	1.97505e-015	-3.19566e-015	-7.48067e-015	-3.18806e-015	1.75988e-015
-2.6335e-016	2.06502e-016	-1.38109e-015	4.95199e-015	5.66822e-015	4.37106e-015	1.17352e-014	6.01692e-015	6.64295e-015	3.98105e-015	9.62766e-015	5.7459e-015	1.21318e-014	8.22865e-016	2.13755e-015	1.12726e-015	-9.5185e-015	-7.04016e-015	1.57995e-015	-6.26996e-015	2.03508e-015	-3.38013e-015	-7.42421e-015	-3.18764e-015	1.6253e-015
-4.21846e-016	3.28072e-016	-1.16207e-015	4.89585e-015	5.36395e-015	4.3382e-015	1.13972e-014	5.74937e-015	6.71197e-015	3.74515e-015	9.37146e-015	5.4378e-015	1.16928e-014	1.149e-015	2.22822e-015	1.18322e-015	-9.5054e-015	-7.08451e-015	1.44944e-015	-6.38587e-015	2.05785e-015	-3.56027e-015	-7.36835e-015	-3.21965e-015	1.50769e-015
-5.60835e-016	4.60831e-016	-9.43512e-016	4.82768e-015	4.99433e-015	4.28418e-015	1.10587e-014	5.46332e-015	6.79416e-015	3.51732e-015	9.13347e-015	5.14999e-015	1.12321e-014	1.43845e-015	2.28562e-015	1.22869e-015	-9.50949e-015	-7.11216e-015	1.30492e-015	-6.49508e-015	2.04287e-015	-3.73523e-015	-7.31352e-015	-3.28616e-015	1.40541e-015
-6.78664e-016	6.028e-016	-7.26374e-016	4.74801e-015	4.56277e-015	4.21008e-015	1.07233e-014	5.16158e-015	6.88928e-015	3.29958e-015	8.91636e-015	4.88764e-015	1.07557e-014	1.68965e-015	2.31031e-015	1.26392e-015	-9.53113e-015	-7.12292e-015	1.14801e-015	-6.59672e-015	1.98997e-015	-3.9046e-015	-7.25981e-015	-3.38782e-015	1.31721e-015
-7.73786e-016	7.51716e-016	-5.12378e-016	4.65719e-015	4.07282e-015	4.11623e-015	1.03941e-014	4.84634e-015	6.99743e-015	3.09303e-015	8.72292e-015	4.6557e-015	1.02696e-014	1.90099e-015	2.30279e-015	1.28929e-015	-9.57045e-015	-7.11752e-015	9.80839e-016	-6.69028e-015	1.89848e-015	-4.06765e-015	-7.20751e-015	-3.52492e-015	1.24158e-015
-8.44956e-016	9.06247e-016	-3.02409e-016	4.55672e-015	3.52905e-015	4.00291e-015	1.00741e-014	4.52036e-015	7.11766e-015	2.89894e-015	8.55536e-015	4.45855e-015	9.78128e-015	2.07158e-015	2.26459e-015	1.30497e-015	-9.62679e-015	-7.09666e-015	8.04972e-016	-6.77491e-015	1.7703e-015	-4.22309e-015	-7.15667e-015	-3.69757e-015	1.17662e-015
-8.90633e-016	1.06421e-015	-9.72362e-017	4.44772e-015	2.93722e-015	3.87167e-015	9.76582e-015	4.1872e-015	7.24942e-015	2.71899e-015	8.41605e-015	4.30024e-015	9.29755e-015	2.20148e-015	2.19667e-015	1.31107e-015	-9.69839e-015	-7.06079e-015	6.2221e-016	-6.85043e-015	1.60659e-015	-4.37016e-015	-7.10691e-015	-3.90549e-015	1.12032e-015
-9.09086e-016	1.22294e-015	1.02298e-016	4.33119e-015	2.30284e-015	3.72394e-015	9.47214e-015	3.84957e-015	7.39265e-015	2.55432e-015	8.30688e-015	4.18481e-015	8.8254e-015	2.29065e-015	2.10076e-015	1.30839e-015	-9.78454e-015	-7.01053e-015	4.33833e-016	-6.91603e-015	1.40882e-015	-4.50753e-015	-7.05804e-015	-4.14779e-015	1.07076e-015
-8.99812e-016	1.38067e-015	2.94737e-016	4.20855e-015	1.63264e-015	3.56126e-015	9.19624e-015	3.51029e-015	7.54643e-015	2.40596e-015	8.22964e-015	4.11538e-015	8.37142e-015	2.34023e-015	1.97905e-015	1.29731e-015	-9.8837e-015	-6.94715e-015	2.41957e-016	-6.97063e-015	1.17975e-015	-4.63423e-015	-7.00985e-015	-4.4239e-015	1.02653e-015
-8.61446e-016	1.53595e-015	4.79087e-016	4.08102e-015	9.33998e-016	3.38476e-015	8.94084e-015	3.17378e-015	7.71057e-015	2.27548e-015	8.18583e-015	4.09425e-015	7.94169e-015	2.35076e-015	1.83389e-015	1.27908e-015	-9.995e-015	-6.87148e-015	4.88733e-017	-7.01437e-015	9.2271e-016	-4.74998e-015	-6.96198e-015	-4.73157e-015	9.86082e-016
-7.93173e-016	1.68727e-015	6.55123e-016	3.94974e-015	2.14009e-016	3.19652e-015	8.70792e-015	2.84305e-015	7.88468e-015	2.16382e-015	8.17603e-015	4.12404e-015	7.54228e-015	2.32381e-015	1.66731e-015	1.25391e-015	-1.01168e-014	-6.78456e-015	-1.4399e-016	-7.04749e-015	6.4036e-016	-4.85415e-015	-6.91416e-015	-5.06846e-015	9.47576e-016
-6.94534e-016	1.83273e-015	8.21305e-016	3.8158e-015	-5.20035e-016	2.99865e-015	8.49973e-015	2.52163e-015	8.06833e-015	2.07169e-015	8.2012e-015	4.20626e-015	7.17954e-015	2.26056e-015	1.48204e-015	1.22124e-015	-1.02474e-014	-6.68819e-015	-3.34923e-016	-7.06994e-015	3.36022e-016	-4.94644e-015	-6.86557e-015	-5.43199e-015	9.09931e-016
-5.65949e-016	1.97087e-015	9.7685e-016	3.68069e-015	-1.26009e-015	2.79266e-015	8.31661e-015	2.21223e-015	8.26095e-015	1.99954e-015	8.26133e-015	4.34179e-015	6.85875e-015	2.16256e-015	1.28084e-015	1.18169e-015	-1.03849e-014	-6.58324e-015	-5.22636e-016	-7.08208e-015	1.33341e-017	-5.02608e-015	-6.81586e-015	-5.819e-015	8.71369e-016
-4.06951e-016	2.10037e-015	1.12144e-015	3.54556e-015	-1.99841e-015	2.58107e-015	8.16033e-015	1.9184e-015	8.46142e-015	1.94847e-015	8.35594e-015	4.53108e-015	6.58517e-015	2.03234e-015	1.06696e-015	1.13554e-015	-1.05271e-014	-6.47143e-015	-7.05191e-016	-7.08451e-015	-3.23444e-016	-5.09255e-015	-6.76435e-015	-6.22645e-015	8.30729e-016
-2.17996e-016	2.21976e-015	1.25404e-015	3.41196e-015	-2.72699e-015	2.36625e-015	8.03138e-015	1.6439e-015	8.66921e-015	1.91866e-015	8.48446e-015	4.77336e-015	6.36297e-015	1.87223e-015	8.43376e-016	1.0826e-015	-1.06717e-014	-6.35443e-015	-8.81218e-016	-7.07811e-015	-6.7042e-016	-5.145e-015	-6.71043e-015	-6.65062e-015	7.8647e-016
3.86109e-020	2.3284e-015	1.37397e-015	3.28154e-015	-3.43784e-015	2.15046e-015	7.93105e-015	1.39256e-015	8.88333e-015	1.91002e-015	8.6458e-015	5.06762e-015	6.19622e-015	1.68439e-015	6.13034e-016	1.02243e-015	-1.08162e-014	-6.23441e-015	-1.05016e-015	-7.06366e-015	-1.02311e-015	-5.18337e-015	-6.65302e-015	-7.08758e-015	7.37355e-016
2.46225e-016	2.42548e-015	1.48042e-015	3.15565e-015	-4.12335e-015	1.93655e-015	7.85906e-015	1.16652e-015	9.10312e-015	1.92263e-015	8.83901e-015	5.41198e-015	6.08806e-015	1.47246e-015	3.79131e-016	9.55168e-016	-1.09591e-014	-6.11317e-015	-1.20971e-015	-7.0422e-015	-1.37726e-015	-5.20775e-015	-6.59143e-015	-7.53308e-015	6.82648e-016
5.19304e-016	2.5099e-015	1.57349e-015	3.03553e-015	-4.77627e-015	1.72664e-015	7.81513e-015	9.67444e-016	9.32777e-015	1.95612e-015	9.06229e-015	5.80368e-015	6.0415e-015	1.23924e-015	1.44655e-016	8.81105e-016	-1.10981e-014	-5.99217e-015	-1.35929e-015	-7.01496e-015	-1.72969e-015	-5.21834e-015	-6.52555e-015	-7.98331e-015	6.20877e-016
8.18579e-016	2.58138e-015	1.65197e-015	2.92187e-015	-5.38986e-015	1.52287e-015	7.79973e-015	7.97845e-016	9.5563e-015	2.00979e-015	9.31332e-015	6.24038e-015	6.05772e-015	9.87137e-016	-8.75852e-017	7.99646e-016	-1.12314e-014	-5.87253e-015	-1.49868e-015	-6.98253e-015	-2.07698e-015	-5.21531e-015	-6.45459e-015	-8.4343e-015	5.51595e-016
1.14253e-015	2.64009e-015	1.71565e-015	2.81564e-015	-5.95672e-015	1.32714e-015	7.81126e-015	6.59249e-016	9.78745e-015	2.08265e-015	9.5904e-015	6.71828e-015	6.13719e-015	7.19153e-016	-3.15363e-016	7.10748e-016	-1.13569e-014	-5.75635e-015	-1.62724e-015	-6.94636e-015	-2.41548e-015	-5.19878e-015	-6.3778e-015	-8.88136e-015	4.738e-016
1.49037e-015	2.6853e-015	1.76468e-015	2.71783e-015	-6.47142e-015	1.14174e-015	7.84874e-015	5.53816e-016	1.00201e-014	2.17434e-015	9.89078e-015	7.23326e-015	6.28001e-015	4.39088e-016	-5.35284e-016	6.14791e-016	-1.14726e-014	-5.64582e-015	-1.7444e-015	-6.90816e-015	-2.74146e-015	-5.16904e-015	-6.29466e-015	-9.32012e-015	3.87267e-016
1.86019e-015	2.7172e-015	1.7987e-015	2.62882e-015	-6.9283e-015	9.68666e-016	7.91077e-015	4.82866e-016	1.02524e-014	2.2838e-015	1.02115e-014	7.78051e-015	6.48613e-015	1.50404e-016	-7.45019e-016	5.11612e-016	-1.15768e-014	-5.54156e-015	-1.84998e-015	-6.86951e-015	-3.05132e-015	-5.12647e-015	-6.20411e-015	-9.74635e-015	2.90691e-016
2.24966e-015	2.73647e-015	1.81762e-015	2.54962e-015	-7.32305e-015	8.09311e-016	7.99595e-015	4.47389e-016	1.0483e-014	2.40966e-015	1.0549e-014	8.35562e-015	6.7539e-015	-1.4379e-016	-9.42055e-016	4.01411e-016	-1.16679e-014	-5.44553e-015	-1.94285e-015	-6.83143e-015	-3.34201e-015	-5.07177e-015	-6.10594e-015	-1.0156e-014	1.8483e-016
2.65651e-015	2.74448e-015	1.82231e-015	2.48052e-015	-7.6514e-015	6.6568e-016	8.10296e-015	4.47921e-016	1.07103e-014	2.55059e-015	1.09001e-014	8.95285e-015	7.08086e-015	-4.39954e-016	-1.12418e-015	2.84598e-016	-1.1744e-014	-5.35871e-015	-2.02344e-015	-6.79462e-015	-3.61092e-015	-5.00624e-015	-5.99949e-015	-1.05445e-014	6.90342e-017
3.07953e-015	2.74183e-015	1.8133e-015	2.4222e-015	-7.91002e-015	5.39922e-016	8.22951e-015	4.8485e-016	1.09337e-014	2.70449e-015	1.12606e-014	9.56658e-015	7.464e-015	-7.35105e-016	-1.28909e-015	1.61273e-016	-1.18038e-014	-5.28171e-015	-2.0927e-015	-6.76042e-015	-3.85519e-015	-4.93007e-015	-5.88416e-015	-1.09087e-014	-5.65848e-017
3.51698e-015	2.7295e-015	1.79085e-015	2.37486e-015	-8.09672e-015	4.33301e-016	8.37296e-015	5.57883e-016	1.1152e-014	2.86997e-015	1.16273e-014	1.0191e-014	7.9002e-015	-1.02652e-015	-1.43485e-015	3.20139e-017	-1.1846e-014	-5.21534e-015	-2.15059e-015	-6.72984e-015	-4.07287e-015	-4.8439e-015	-5.75936e-015	-1.12454e-014	-1.90958e-016
3.96614e-015	2.70882e-015	1.75633e-015	2.33916e-015	-8.20957e-015	3.47813e-016	8.53092e-015	6.66888e-016	1.13629e-014	3.04598e-015	1.1997e-014	1.08209e-014	8.38499e-015	-1.31139e-015	-1.56051e-015	-1.02277e-016	-1.18693e-014	-5.16062e-015	-2.19734e-015	-6.70376e-015	-4.26244e-015	-4.74927e-015	-5.62508e-015	-1.15502e-014	-3.33506e-016
4.42508e-015	2.6811e-015	1.71062e-015	2.31532e-015	-8.24742e-015	2.84029e-016	8.70143e-015	8.10953e-016	1.15648e-014	3.231e-015	1.23663e-014	1.14502e-014	8.91425e-015	-1.5863e-015	-1.66452e-015	-2.41968e-016	-1.18726e-014	-5.11825e-015	-2.23337e-015	-6.68274e-015	-4.42254e-015	-4.64653e-015	-5.48174e-015	-1.18202e-014	-4.83517e-016
4.89123e-015	2.64807e-015	1.65442e-015	2.3037e-015	-8.20996e-015	2.42916e-016	8.88188e-015	9.88792e-016	1.1757e-014	3.42333e-015	1.27319e-014	1.20731e-014	9.48311e-015	-1.84841e-015	-1.74526e-015	-3.8666e-016	-1.18551e-014	-5.0881e-015	-2.25907e-015	-6.66661e-015	-4.55196e-015	-4.53692e-015	-5.32865e-015	-1.20527e-014	-6.39913e-016
5.36322e-015	2.61132e-015	1.58802e-015	2.30368e-015	-8.0982e-015	2.25949e-016	9.06989e-015	1.19864e-015	1.19388e-014	3.62108e-015	1.30905e-014	1.26846e-014	1.00857e-014	-2.09443e-015	-1.8022e-015	-5.35162e-016	-1.18162e-014	-5.07057e-015	-2.27475e-015	-6.65538e-015	-4.65078e-015	-4.42154e-015	-5.16581e-015	-1.22459e-014	-8.01762e-016
5.83919e-015	2.57317e-015	1.51267e-015	2.31564e-015	-7.91304e-015	2.33469e-016	9.26323e-015	1.43872e-015	1.21087e-014	3.82242e-015	1.34386e-014	1.32789e-014	1.0716e-014	-2.32198e-015	-1.83474e-015	-6.86888e-016	-1.17551e-014	-5.06517e-015	-2.28122e-015	-6.64949e-015	-4.71945e-015	-4.30141e-015	-4.99352e-015	-1.23973e-014	-9.68409e-016
6.3166e-015	2.53551e-015	1.42977e-015	2.33923e-015	-7.65692e-015	2.65455e-016	9.4591e-015	1.7075e-015	1.2265e-014	4.02545e-015	1.37735e-014	1.38505e-014	1.13683e-014	-2.52862e-015	-1.84241e-015	-8.40837e-016	-1.16711e-014	-5.0711e-015	-2.27913e-015	-6.64819e-015	-4.75737e-015	-4.17793e-015	-4.81179e-015	-1.25049e-014	-1.13863e-015
6.79393e-015	2.50004e-015	1.34049e-015	2.37371e-015	-7.33278e-015	3.22744e-016	9.6552e-015	2.00217e-015	1.24071e-014	4.22843e-015	1.40926e-014	1.43947e-014	1.20366e-014	-2.71255e-015	-1.82565e-015	-9.95139e-016	-1.15632e-014	-5.08786e-015	-2.26904e-015	-6.65099e-015	-4.76489e-015	-4.05213e-015	-4.62096e-015	-1.25671e-014	-1.3106e-015
7.26961e-015	2.46886e-015	1.24607e-015	2.41901e-015	-6.94404e-015	4.04829e-016	9.8487e-015	2.3207e-015	1.25341e-014	4.42975e-015	1.43933e-014	1.4908e-014	1.27151e-014	-2.87279e-015	-1.78492e-015	-1.1495e-015	-1.14309e-014	-5.11531e-015	-2.25152e-015	-6.65678e-015	-4.74335e-015	-3.92504e-015	-4.42101e-015	-1.25835e-014	-1.48288e-015
7.74152e-015	2.44404e-015	1.14745e-015	2.4747e-015	-6.49578e-015	5.11186e-016	1.00375e-014	2.6606e-015	1.26457e-014	4.62774e-015	1.46733e-014	1.53863e-014	1.33973e-014	-3.00723e-015	-1.72116e-015	-1.3026e-015	-1.12742e-014	-5.1521e-015	-2.22723e-015	-6.66439e-015	-4.69359e-015	-3.79848e-015	-4.2121e-015	-1.25529e-014	-1.65414e-015
8.20851e-015	2.42744e-015	1.04587e-015	2.53972e-015	-5.99305e-015	6.41648e-016	1.02203e-014	3.01858e-015	1.27416e-014	4.82119e-015	1.4931e-014	1.58258e-014	1.40762e-014	-3.11507e-015	-1.63472e-015	-1.45267e-015	-1.10929e-014	-5.19661e-015	-2.19679e-015	-6.67254e-015	-4.61764e-015	-3.67337e-015	-3.99429e-015	-1.24745e-014	-1.82299e-015
8.66949e-015	2.42142e-015	9.42383e-016	2.61305e-015	-5.4418e-015	7.95669e-016	1.03956e-014	3.3917e-015	1.28215e-014	5.00822e-015	1.5165e-014	1.62238e-014	1.47464e-014	-3.19469e-015	-1.52678e-015	-1.59855e-015	-1.08869e-014	-5.24745e-015	-2.16042e-015	-6.67975e-015	-4.51782e-015	-3.55038e-015	-3.76871e-015	-1.23488e-014	-1.98877e-015
9.12318e-015	2.4275e-015	8.38979e-016	2.69428e-015	-4.8473e-015	9.71254e-016	1.05613e-014	3.77747e-015	1.28858e-014	5.18768e-015	1.53742e-014	1.65784e-014	1.54019e-014	-3.24521e-015	-1.39758e-015	-1.73974e-015	-1.06558e-014	-5.30302e-015	-2.11814e-015	-6.68416e-015	-4.39514e-015	-3.43057e-015	-3.53612e-015	-1.21768e-014	-2.14997e-015
9.5682e-015	2.44701e-015	7.36263e-016	2.78228e-015	-4.21593e-015	1.16809e-015	1.07157e-014	4.17241e-015	1.29343e-014	5.35883e-015	1.55579e-014	1.6887e-014	1.6037e-014	-3.26583e-015	-1.24854e-015	-1.87446e-015	-1.04002e-014	-5.36189e-015	-2.0712e-015	-6.68423e-015	-4.25176e-015	-3.31527e-015	-3.29689e-015	-1.19598e-014	-2.30436e-015
1.00033e-014	2.48215e-015	6.35133e-016	2.87633e-015	-3.55434e-015	1.38442e-015	1.08579e-014	4.57255e-015	1.29674e-014	5.52061e-015	1.57157e-014	1.7149e-014	1.66477e-014	-3.25571e-015	-1.08141e-015	-2.00077e-015	-1.012e-014	-5.42269e-015	-2.01944e-015	-6.6781e-015	-4.08951e-015	-3.20566e-015	-3.05199e-015	-1.16982e-014	-2.45057e-015
1.04278e-014	2.53444e-015	5.3732e-016	2.97533e-015	-2.86953e-015	1.61886e-015	1.09876e-014	4.9746e-015	1.29858e-014	5.67208e-015	1.58474e-014	1.73644e-014	1.72293e-014	-3.21403e-015	-8.97497e-016	-2.11771e-015	-9.81633e-015	-5.48351e-015	-1.96199e-015	-6.664e-015	-3.91109e-015	-3.10239e-015	-2.80166e-015	-1.13938e-014	-2.58726e-015
1.08411e-014	2.60548e-015	4.43278e-016	3.07841e-015	-2.16859e-015	1.87008e-015	1.11038e-014	5.37522e-015	1.29903e-014	5.81251e-015	1.59538e-014	1.75334e-014	1.77775e-014	-3.14084e-015	-6.98203e-016	-2.22408e-015	-9.48814e-015	-5.54215e-015	-1.89961e-015	-6.63905e-015	-3.71918e-015	-3.00637e-015	-2.54656e-015	-1.10484e-014	-2.71274e-015
1.12426e-014	2.69701e-015	3.54209e-016	3.18484e-015	-1.45835e-015	2.13644e-015	1.12055e-014	5.7718e-015	1.29821e-014	5.94158e-015	1.60362e-014	1.76568e-014	1.82894e-014	-3.03624e-015	-4.86042e-016	-2.31808e-015	-9.1357e-015	-5.5968e-015	-1.8319e-015	-6.601e-015	-3.51597e-015	-2.91745e-015	-2.2873e-015	-1.06636e-014	-2.82616e-015
1.16323e-014	2.81005e-015	2.71615e-016	3.29389e-015	-7.45958e-016	2.41632e-015	1.12931e-014	6.16144e-015	1.2962e-014	6.05913e-015	1.60958e-014	1.77362e-014	1.8762e-014	-2.90051e-015	-2.62726e-016	-2.39861e-015	-8.75964e-015	-5.64563e-015	-1.75887e-015	-6.54811e-015	-3.30334e-015	-2.8363e-015	-2.02469e-015	-1.02421e-014	-2.92602e-015
1.20095e-014	2.9455e-015	1.95742e-016	3.40484e-015	-3.7034e-017	2.7079e-015	1.13668e-014	6.54217e-015	1.29325e-014	6.16489e-015	1.6134e-014	1.77738e-014	1.91932e-014	-2.73409e-015	-3.00949e-017	-2.46423e-015	-8.36051e-015	-5.68621e-015	-1.68034e-015	-6.47872e-015	-3.08351e-015	-2.76376e-015	-1.7593e-015	-9.78638e-015	-3.01158e-015
1.23731e-014	3.10391e-015	1.26701e-016	3.51676e-015	6.61135e-016	3.00921e-015	1.14271e-014	6.91143e-015	1.28946e-014	6.2588e-015	1.61535e-014	1.77723e-014	1.95817e-014	-2.53707e-015	2.10028e-016	-2.51421e-015	-7.93958e-015	-5.71624e-015	-1.59605e-015	-6.39079e-015	-2.85849e-015	-2.70003e-015	-1.49184e-015	-9.29832e-015	-3.08194e-015
1.27231e-014	3.28576e-015	6.52161e-017	3.62881e-015	1.3423e-015	3.31804e-015	1.14746e-014	7.26632e-015	1.28501e-014	6.34151e-015	1.61566e-014	1.77343e-014	1.99264e-014	-2.31049e-015	4.56231e-016	-2.54738e-015	-7.49741e-015	-5.73449e-015	-1.50527e-015	-6.28191e-015	-2.63013e-015	-2.64547e-015	-1.22322e-015	-8.78056e-015	-3.13618e-015
1.30589e-014	3.49065e-015	1.14119e-017	3.73986e-015	2.00101e-015	3.63229e-015	1.15093e-014	7.60397e-015	1.28004e-014	6.41339e-015	1.61457e-014	1.76635e-014	2.02264e-014	-2.05499e-015	7.06275e-016	-2.56306e-015	-7.03437e-015	-5.73966e-015	-1.40738e-015	-6.15051e-015	-2.40006e-015	-2.5999e-015	-9.54032e-016	-8.23654e-015	-3.17335e-015
1.33814e-014	3.71844e-015	-3.38288e-017	3.84889e-015	2.63133e-015	3.94916e-015	1.15327e-014	7.9228e-015	1.27477e-014	6.47523e-015	1.61234e-014	1.75636e-014	2.0482e-014	-1.7721e-015	9.58475e-016	-2.56057e-015	-6.55076e-015	-5.72961e-015	-1.30224e-015	-5.9954e-015	-2.16942e-015	-2.56282e-015	-6.84899e-016	-7.66939e-015	-3.19357e-015
1.369e-014	3.96917e-015	-7.09246e-017	3.95501e-015	3.22729e-015	4.26675e-015	1.15455e-014	8.22106e-015	1.26936e-014	6.52748e-015	1.60925e-014	1.74381e-014	2.06944e-014	-1.46315e-015	1.2114e-015	-2.53876e-015	-6.04765e-015	-5.70302e-015	-1.18945e-015	-5.81566e-015	-1.93996e-015	-2.53438e-015	-4.16571e-016	-7.08184e-015	-3.19664e-015
1.39843e-014	4.24249e-015	-9.92605e-017	4.05662e-015	3.78491e-015	4.58298e-015	1.1548e-014	8.49761e-015	1.26401e-014	6.57046e-015	1.60559e-014	1.7291e-014	2.08643e-014	-1.12946e-015	1.46339e-015	-2.49781e-015	-5.52728e-015	-5.65926e-015	-1.06829e-015	-5.6098e-015	-1.71332e-015	-2.51436e-015	-1.49278e-016	-6.47748e-015	-3.18166e-015
1.4264e-014	4.53749e-015	-1.19297e-016	4.15377e-015	4.30098e-015	4.89535e-015	1.15417e-014	8.75212e-015	1.25892e-014	6.60551e-015	1.60161e-014	1.71264e-014	2.0993e-014	-7.72904e-016	1.71376e-015	-2.43731e-015	-4.99087e-015	-5.59691e-015	-9.37859e-016	-5.37696e-015	-1.49051e-015	-2.50251e-015	1.15864e-016	-5.85978e-015	-3.14905e-015
1.45288e-014	4.85264e-015	-1.30898e-016	4.24585e-015	4.77187e-015	5.20193e-015	1.15276e-014	8.98386e-015	1.25422e-014	6.63348e-015	1.59761e-014	1.69484e-014	2.1083e-014	-3.943e-016	1.96052e-015	-2.3572e-015	-4.43973e-015	-5.51555e-015	-7.97688e-016	-5.11738e-015	-1.27246e-015	-2.49813e-015	3.78167e-016	-5.23189e-015	-3.09853e-015
1.47786e-014	5.18654e-015	-1.34452e-016	4.33128e-015	5.19513e-015	5.50104e-015	1.15069e-014	9.19149e-015	1.25015e-014	6.65539e-015	1.59381e-014	1.67617e-014	2.1136e-014	4.11722e-018	2.20263e-015	-2.25681e-015	-3.87576e-015	-5.41461e-015	-6.47347e-016	-4.83071e-015	-1.05988e-015	-2.50082e-015	6.36985e-016	-4.59704e-015	-3.03049e-015
1.50138e-014	5.53715e-015	-1.2959e-016	4.40951e-015	5.569e-015	5.79052e-015	1.14812e-014	9.37456e-015	1.24688e-014	6.67198e-015	1.59047e-014	1.65703e-014	2.11549e-014	4.20431e-016	2.43893e-015	-2.13703e-015	-3.30068e-015	-5.29302e-015	-4.87002e-016	-4.51745e-015	-8.52364e-016	-2.50958e-015	8.914e-016	-3.95839e-015	-2.94572e-015
1.52337e-014	5.9035e-015	-1.1652e-016	4.47953e-015	5.89217e-015	6.0682e-015	1.14511e-014	9.53334e-015	1.24453e-014	6.68462e-015	1.58777e-014	1.63783e-014	2.11424e-014	8.52795e-016	2.6684e-015	-1.99853e-015	-2.71669e-015	-5.15041e-015	-3.16028e-016	-4.17904e-015	-6.50003e-016	-2.52375e-015	1.14076e-015	-3.31887e-015	-2.84431e-015
1.54375e-014	6.28335e-015	-9.55022e-017	4.54018e-015	6.1647e-015	6.33228e-015	1.14184e-014	9.66758e-015	1.2432e-014	6.69434e-015	1.58594e-014	1.61895e-014	2.11017e-014	1.29894e-015	2.88983e-015	-1.84141e-015	-2.12559e-015	-4.98722e-015	-1.33693e-016	-3.81638e-015	-4.53423e-016	-2.54284e-015	1.38436e-015	-2.68143e-015	-2.72738e-015
1.56249e-014	6.67402e-015	-6.73062e-017	4.5912e-015	6.38662e-015	6.58133e-015	1.13841e-014	9.77741e-015	1.24307e-014	6.70201e-015	1.58517e-014	1.60069e-014	2.10354e-014	1.75665e-015	3.1024e-015	-1.66645e-015	-1.52996e-015	-4.8036e-015	5.97007e-017	-3.4306e-015	-2.62612e-016	-2.56618e-015	1.62149e-015	-2.04944e-015	-2.59574e-015
1.57961e-014	7.07315e-015	-3.24981e-017	4.63204e-015	6.55768e-015	6.81365e-015	1.1349e-014	9.86399e-015	1.2442e-014	6.70902e-015	1.58561e-014	1.58343e-014	2.09467e-014	2.22298e-015	3.30558e-015	-1.47426e-015	-9.3207e-016	-4.60054e-015	2.63868e-016	-3.02339e-015	-7.7671e-017	-2.59296e-015	1.85141e-015	-1.42598e-015	-2.45062e-015
1.59504e-014	7.47817e-015	8.90901e-018	4.66276e-015	6.67898e-015	7.02838e-015	1.13145e-014	9.928e-015	1.24664e-014	6.71663e-015	1.58735e-014	1.56742e-014	2.0839e-014	2.69559e-015	3.49835e-015	-1.26582e-015	-3.34618e-016	-4.37885e-015	4.78638e-016	-2.59691e-015	1.02127e-016	-2.62191e-015	2.07381e-015	-8.13677e-016	-2.29308e-015
1.60873e-014	7.88618e-015	5.66218e-017	4.68225e-015	6.75255e-015	7.22426e-015	1.1281e-014	9.97125e-015	1.25045e-014	6.72537e-015	1.59047e-014	1.55287e-014	2.07149e-014	3.17204e-015	3.68026e-015	-1.04231e-015	2.59756e-016	-4.13893e-015	7.04803e-016	-2.15376e-015	2.77662e-016	-2.65267e-015	2.28724e-015	-2.15413e-016	-2.12417e-015
1.62064e-014	8.29523e-015	1.09959e-016	4.68969e-015	6.78084e-015	7.39989e-015	1.12486e-014	9.99465e-015	1.25553e-014	6.73639e-015	1.59494e-014	1.53999e-014	2.05768e-014	3.65024e-015	3.85074e-015	-8.06021e-016	8.48279e-016	-3.88226e-015	9.41407e-016	-1.69695e-015	4.49684e-016	-2.68455e-015	2.49132e-015	3.66437e-016	-1.94501e-015
1.63071e-014	8.70242e-015	1.68461e-016	4.68525e-015	6.76684e-015	7.55478e-015	1.12181e-014	9.9998e-015	1.2618e-014	6.75018e-015	1.60076e-014	1.52893e-014	2.04269e-014	4.12786e-015	4.00954e-015	-5.58487e-016	1.42759e-015	-3.61083e-015	1.18758e-015	-1.22974e-015	6.19036e-016	-2.71612e-015	2.6855e-015	9.29148e-016	-1.7574e-015
1.63886e-014	9.10501e-015	2.32138e-016	4.66882e-015	6.71415e-015	7.68828e-015	1.11899e-014	9.98786e-015	1.26917e-014	6.76745e-015	1.60786e-014	1.51978e-014	2.02681e-014	4.60207e-015	4.15662e-015	-3.00388e-016	1.99557e-015	-3.32582e-015	1.443e-015	-7.55224e-016	7.85726e-016	-2.74696e-015	2.86888e-015	1.47094e-015	-1.56258e-015
1.645e-014	9.49975e-015	3.00274e-016	4.63948e-015	6.62579e-015	7.7999e-015	1.11643e-014	9.96011e-015	1.27757e-014	6.78861e-015	1.61616e-014	1.51257e-014	2.01016e-014	5.0698e-015	4.29196e-015	-3.33662e-017	2.5492e-015	-3.02834e-015	1.70648e-015	-2.76246e-016	9.50348e-016	-2.77691e-015	3.04007e-015	1.98998e-015	-1.36159e-015
1.64909e-014	9.88357e-015	3.73041e-016	4.59776e-015	6.50626e-015	7.88937e-015	1.11405e-014	9.91758e-015	1.28687e-014	6.81364e-015	1.62552e-014	1.50726e-014	1.99283e-014	5.52901e-015	4.41508e-015	2.40457e-016	3.0852e-015	-2.72052e-015	1.97716e-015	2.03147e-016	1.1137e-015	-2.80561e-015	3.1985e-015	2.48491e-015	-1.1561e-015
1.65105e-014	1.0254e-014	4.50561e-016	4.54366e-015	6.35947e-015	7.95676e-015	1.11179e-014	9.86176e-015	1.29689e-014	6.84289e-015	1.63577e-014	1.50381e-014	1.97499e-014	5.97693e-015	4.52619e-015	5.19387e-016	3.60041e-015	-2.40425e-015	2.25411e-015	6.7932e-016	1.27625e-015	-2.83188e-015	3.34331e-015	2.95395e-015	-9.47705e-016
1.65085e-014	1.06074e-014	5.32703e-016	4.47752e-015	6.1905e-015	8.00245e-015	1.10963e-014	9.79464e-015	1.30739e-014	6.87641e-015	1.64661e-014	1.5021e-014	1.95671e-014	6.41109e-015	4.62538e-015	8.01657e-016	4.09202e-015	-2.08172e-015	2.53633e-015	1.14903e-015	1.43866e-015	-2.85545e-015	3.47371e-015	3.39496e-015	-7.38353e-016
1.64846e-014	1.0941e-014	6.19295e-016	4.39946e-015	6.00379e-015	8.02699e-015	1.10755e-014	9.71785e-015	1.31813e-014	6.91397e-015	1.6578e-014	1.50198e-014	1.93801e-014	6.82929e-015	4.71311e-015	1.0855e-015	4.55706e-015	-1.75449e-015	2.82212e-015	1.6086e-015	1.60081e-015	-2.87604e-015	3.58886e-015	3.80653e-015	-5.29259e-016
1.64385e-014	1.12529e-014	7.10485e-016	4.30958e-015	5.80395e-015	8.03012e-015	1.1054e-014	9.63291e-015	1.32887e-014	6.95523e-015	1.66903e-014	1.50331e-014	1.91884e-014	7.22948e-015	4.78927e-015	1.36999e-015	4.99335e-015	-1.42394e-015	3.11019e-015	2.05428e-015	1.76277e-015	-2.89384e-015	3.6881e-015	4.18703e-015	-3.22061e-016
1.63698e-014	1.15408e-014	8.06164e-016	4.20819e-015	5.59517e-015	8.01267e-015	1.10314e-014	9.54072e-015	1.33928e-014	7.00026e-015	1.67999e-014	1.50579e-014	1.89916e-014	7.60935e-015	4.85408e-015	1.65307e-015	5.39869e-015	-1.09274e-015	3.39931e-015	2.48289e-015	1.92495e-015	-2.90834e-015	3.7709e-015	4.5355e-015	-1.18236e-016
1.62781e-014	1.18021e-014	9.06335e-016	4.0965e-015	5.38256e-015	7.97577e-015	1.1006e-014	9.44284e-015	1.34904e-014	7.04855e-015	1.69032e-014	1.50922e-014	1.87888e-014	7.96619e-015	4.90769e-015	1.93288e-015	5.77094e-015	-7.62768e-016	3.68757e-015	2.89062e-015	2.08725e-015	-2.91934e-015	3.83666e-015	4.85128e-015	8.08613e-017
1.61628e-014	1.20345e-014	1.01117e-015	3.9751e-015	5.17092e-015	7.92049e-015	1.09764e-014	9.34025e-015	1.35786e-014	7.09947e-015	1.69967e-014	1.5133e-014	1.85788e-014	8.29873e-015	4.95016e-015	2.20757e-015	6.1078e-015	-4.35854e-016	3.97327e-015	3.27554e-015	2.24942e-015	-2.92664e-015	3.88499e-015	5.13385e-015	2.72909e-016
1.60246e-014	1.2236e-014	1.1206e-015	3.84475e-015	4.96414e-015	7.84813e-015	1.09416e-014	9.23433e-015	1.36543e-014	7.15232e-015	1.70771e-014	1.51768e-014	1.83606e-014	8.60487e-015	4.982e-015	2.47503e-015	6.40768e-015	-1.14347e-016	4.25487e-015	3.63463e-015	2.41113e-015	-2.93048e-015	3.91528e-015	5.38224e-015	4.56661e-016
1.58638e-014	1.24053e-014	1.23458e-015	3.70655e-015	4.76642e-015	7.75985e-015	1.09007e-014	9.1258e-015	1.37138e-014	7.2065e-015	1.71405e-014	1.52207e-014	1.81322e-014	8.88308e-015	5.00369e-015	2.7338e-015	6.6694e-015	2.01098e-016	4.53075e-015	3.96526e-015	2.57164e-015	-2.93132e-015	3.92696e-015	5.5966e-015	6.31152e-016
1.56803e-014	1.25412e-014	1.35373e-015	3.56109e-015	4.58125e-015	7.65714e-015	1.08522e-014	9.016e-015	1.37535e-014	7.2611e-015	1.71831e-014	1.52614e-014	1.78911e-014	9.13173e-015	5.01566e-015	2.98367e-015	6.89116e-015	5.08913e-016	4.7991e-015	4.26424e-015	2.73014e-015	-2.9288e-015	3.92026e-015	5.77634e-015	7.94862e-016
1.54745e-014	1.26427e-014	1.4782e-015	3.40973e-015	4.41236e-015	7.54127e-015	1.07943e-014	8.90573e-015	1.37708e-014	7.31522e-015	1.72013e-014	1.52957e-014	1.76356e-014	9.34951e-015	5.01858e-015	3.22322e-015	7.07254e-015	8.07745e-016	5.05916e-015	4.52996e-015	2.88625e-015	-2.92352e-015	3.89488e-015	5.92105e-015	9.46686e-016
1.52472e-014	1.27079e-014	1.60776e-015	3.25369e-015	4.26302e-015	7.41358e-015	1.07261e-014	8.79594e-015	1.3762e-014	7.36719e-015	1.71915e-014	1.53198e-014	1.73636e-014	9.53603e-015	5.01305e-015	3.45084e-015	7.21338e-015	1.09574e-015	5.30943e-015	4.76093e-015	3.03936e-015	-2.91627e-015	3.85108e-015	6.03095e-015	1.08554e-015
1.49999e-014	1.27365e-014	1.7428e-015	3.09384e-015	4.13525e-015	7.27513e-015	1.06452e-014	8.68761e-015	1.37245e-014	7.41681e-015	1.71504e-014	1.53308e-014	1.70727e-014	9.69012e-015	4.99949e-015	3.66506e-015	7.31286e-015	1.37157e-015	5.54846e-015	4.95592e-015	3.18854e-015	-2.90677e-015	3.78874e-015	6.10668e-015	1.21045e-015
1.47332e-014	1.27276e-014	1.88328e-015	2.93116e-015	4.0304e-015	7.12771e-015	1.05502e-014	8.58059e-015	1.36556e-014	7.46262e-015	1.70747e-014	1.5326e-014	1.6761e-014	9.81123e-015	4.97796e-015	3.86568e-015	7.37131e-015	1.63473e-015	5.77538e-015	5.11322e-015	3.33202e-015	-2.89612e-015	3.70811e-015	6.14871e-015	1.32065e-015
1.44478e-014	1.26813e-014	2.02877e-015	2.76731e-015	3.95042e-015	6.9733e-015	1.04403e-014	8.47481e-015	1.35527e-014	7.50348e-015	1.69615e-014	1.53018e-014	1.64263e-014	9.8992e-015	4.94931e-015	4.05164e-015	7.38978e-015	1.88423e-015	5.98899e-015	5.23337e-015	3.46923e-015	-2.88442e-015	3.60966e-015	6.15782e-015	1.41568e-015
1.41453e-014	1.25979e-014	2.17871e-015	2.60422e-015	3.89672e-015	6.81365e-015	1.03145e-014	8.37071e-015	1.34135e-014	7.53832e-015	1.6808e-014	1.5255e-014	1.60661e-014	9.95365e-015	4.91381e-015	4.22285e-015	7.36884e-015	2.11939e-015	6.18743e-015	5.31654e-015	3.59916e-015	-2.87227e-015	3.49388e-015	6.13513e-015	1.4949e-015
1.38271e-014	1.24776e-014	2.33261e-015	2.44297e-015	3.87e-015	6.64977e-015	1.01715e-014	8.26766e-015	1.32361e-014	7.56552e-015	1.6612e-014	1.5183e-014	1.56782e-014	9.9747e-015	4.87175e-015	4.37866e-015	7.31011e-015	2.34004e-015	6.3695e-015	5.36281e-015	3.72028e-015	-2.86002e-015	3.36138e-015	6.08034e-015	1.55819e-015
1.34948e-014	1.23214e-014	2.49018e-015	2.28555e-015	3.86975e-015	6.48294e-015	1.00105e-014	8.16526e-015	1.30199e-014	7.58341e-015	1.63717e-014	1.5084e-014	1.52606e-014	9.96277e-015	4.82348e-015	4.5189e-015	7.2154e-015	2.54587e-015	6.53522e-015	5.37339e-015	3.83171e-015	-2.84797e-015	3.21334e-015	5.99393e-015	1.60516e-015
1.31494e-014	1.213e-014	2.65089e-015	2.13297e-015	3.8956e-015	6.31518e-015	9.83124e-015	8.06369e-015	1.27639e-014	7.59121e-015	1.6086e-014	1.4956e-014	1.48117e-014	9.91827e-015	4.76926e-015	4.6437e-015	7.08733e-015	2.73675e-015	6.68394e-015	5.34922e-015	3.93263e-015	-2.83598e-015	3.05083e-015	5.8772e-015	1.63579e-015
1.27927e-014	1.19048e-014	2.81442e-015	1.98662e-015	3.94666e-015	6.14761e-015	9.63334e-015	7.96325e-015	1.24676e-014	7.5884e-015	1.57541e-014	1.47972e-014	1.43308e-014	9.84161e-015	4.71055e-015	4.75301e-015	6.92866e-015	2.91274e-015	6.81566e-015	5.29094e-015	4.02203e-015	-2.82455e-015	2.87494e-015	5.73163e-015	1.64988e-015
1.24263e-014	1.16469e-014	2.97936e-015	1.84788e-015	4.02306e-015	5.9823e-015	9.4162e-015	7.8641e-015	1.21318e-014	7.57399e-015	1.53754e-014	1.46073e-014	1.3817e-014	9.73434e-015	4.64799e-015	4.84691e-015	6.74163e-015	3.07369e-015	6.93053e-015	5.20081e-015	4.09843e-015	-2.81364e-015	2.68737e-015	5.55888e-015	1.64784e-015
1.20523e-014	1.1357e-014	3.14533e-015	1.71808e-015	4.1228e-015	5.81984e-015	9.17952e-015	7.76542e-015	1.17573e-014	7.54691e-015	1.49511e-014	1.43851e-014	1.32702e-014	9.59786e-015	4.58148e-015	4.92568e-015	6.52965e-015	3.22006e-015	7.02919e-015	5.08167e-015	4.162e-015	-2.80337e-015	2.48993e-015	5.36035e-015	1.63061e-015
1.1673e-014	1.1037e-014	3.31159e-015	1.5984e-015	4.2437e-015	5.66145e-015	8.92334e-015	7.66759e-015	1.13456e-014	7.50636e-015	1.44821e-014	1.41303e-014	1.26902e-014	9.43353e-015	4.51236e-015	4.99027e-015	6.2961e-015	3.35268e-015	7.11229e-015	4.93548e-015	4.21215e-015	-2.7934e-015	2.28416e-015	5.13731e-015	1.59928e-015
1.12904e-014	1.0689e-014	3.47707e-015	1.48959e-015	4.38356e-015	5.50867e-015	8.64803e-015	7.57023e-015	1.08973e-014	7.45161e-015	1.39694e-014	1.3843e-014	1.20773e-014	9.2431e-015	4.44146e-015	5.04195e-015	6.04445e-015	3.47222e-015	7.18034e-015	4.76522e-015	4.2483e-015	-2.78355e-015	2.0718e-015	4.892e-015	1.55473e-015
1.09063e-014	1.03152e-014	3.64069e-015	1.39223e-015	4.54009e-015	5.36304e-015	8.35494e-015	7.47264e-015	1.04147e-014	7.38221e-015	1.34149e-014	1.35234e-014	1.14324e-014	9.02867e-015	4.36941e-015	5.08093e-015	5.77902e-015	3.57947e-015	7.2339e-015	4.5728e-015	4.26976e-015	-2.77368e-015	1.85519e-015	4.62645e-015	1.49793e-015
1.05223e-014	9.91695e-015	3.80145e-015	1.30691e-015	4.71047e-015	5.22441e-015	8.0452e-015	7.37473e-015	9.90038e-015	7.29771e-015	1.28208e-014	1.3173e-014	1.07567e-014	8.79164e-015	4.29631e-015	5.10834e-015	5.50396e-015	3.67591e-015	7.27378e-015	4.36157e-015	4.27699e-015	-2.76348e-015	1.63663e-015	4.34296e-015	1.43034e-015
1.01402e-014	9.49641e-015	3.95842e-015	1.23476e-015	4.89162e-015	5.09371e-015	7.72006e-015	7.2766e-015	9.35795e-015	7.19759e-015	1.21899e-014	1.27925e-014	1.00525e-014	8.53436e-015	4.22295e-015	5.1253e-015	5.22343e-015	3.76228e-015	7.30088e-015	4.13443e-015	4.26917e-015	-2.75245e-015	1.41848e-015	4.0434e-015	1.35306e-015
9.76152e-015	9.05654e-015	4.11073e-015	1.17655e-015	5.08004e-015	4.97202e-015	7.38133e-015	7.17827e-015	8.79065e-015	7.08117e-015	1.15257e-014	1.23832e-014	9.32177e-015	8.25951e-015	4.15036e-015	5.13302e-015	4.94139e-015	3.83907e-015	7.31746e-015	3.89479e-015	4.24675e-015	-2.74006e-015	1.20293e-015	3.72954e-015	1.26739e-015
9.38784e-015	8.59942e-015	4.25737e-015	1.13283e-015	5.27289e-015	4.85957e-015	7.02985e-015	7.07969e-015	8.2022e-015	6.9484e-015	1.08314e-014	1.19465e-014	8.56643e-015	7.96926e-015	4.07938e-015	5.13243e-015	4.66111e-015	3.90771e-015	7.32453e-015	3.64548e-015	4.21074e-015	-2.72528e-015	9.91983e-016	3.40375e-015	1.17532e-015
9.02112e-015	8.12756e-015	4.39702e-015	1.10378e-015	5.46672e-015	4.75681e-015	6.66783e-015	6.98033e-015	7.59704e-015	6.79923e-015	1.01111e-014	1.14852e-014	7.78984e-015	7.66605e-015	4.01044e-015	5.12443e-015	4.38685e-015	3.96969e-015	7.32299e-015	3.39027e-015	4.16153e-015	-2.70749e-015	7.88254e-016	3.06948e-015	1.07755e-015
8.66254e-015	7.64344e-015	4.52846e-015	1.08864e-015	5.65788e-015	4.66447e-015	6.29787e-015	6.87997e-015	6.97914e-015	6.6334e-015	9.36891e-015	1.10017e-014	6.99496e-015	7.35289e-015	3.94473e-015	5.11012e-015	4.12225e-015	4.02607e-015	7.31425e-015	3.13193e-015	4.1001e-015	-2.68603e-015	5.93659e-016	2.72835e-015	9.76049e-016
8.31289e-015	7.14996e-015	4.65031e-015	1.08693e-015	5.84353e-015	4.58228e-015	5.92193e-015	6.77871e-015	6.35335e-015	6.45144e-015	8.60946e-015	1.04981e-014	6.18603e-015	7.03229e-015	3.88277e-015	5.09114e-015	3.87084e-015	4.07759e-015	7.30078e-015	2.87403e-015	4.02748e-015	-2.65964e-015	4.10916e-016	2.3835e-015	8.72473e-016
7.9735e-015	6.64955e-015	4.76164e-015	1.09852e-015	6.02022e-015	4.51076e-015	5.54257e-015	6.67679e-015	5.72502e-015	6.25301e-015	7.83752e-015	9.97736e-015	5.3666e-015	6.70674e-015	3.82495e-015	5.06832e-015	3.63639e-015	4.12528e-015	7.28327e-015	2.61915e-015	3.94448e-015	-2.62794e-015	2.42326e-016	2.03771e-015	7.6887e-016
7.64492e-015	6.14443e-015	4.86177e-015	1.1227e-015	6.18531e-015	4.4504e-015	5.16204e-015	6.5743e-015	5.09905e-015	6.03847e-015	7.05817e-015	9.44254e-015	4.54106e-015	6.37871e-015	3.77199e-015	5.04273e-015	3.42196e-015	4.17001e-015	7.26256e-015	2.37014e-015	3.85268e-015	-2.58937e-015	9.03229e-017	1.69364e-015	6.67612e-016
7.32704e-015	5.6363e-015	4.94918e-015	1.15869e-015	6.33604e-015	4.40007e-015	4.78255e-015	6.47109e-015	4.48018e-015	5.80831e-015	6.27595e-015	8.89641e-015	3.71352e-015	6.0506e-015	3.72502e-015	5.01497e-015	3.2303e-015	4.2118e-015	7.24051e-015	2.12941e-015	3.75356e-015	-2.54258e-015	-4.31994e-017	1.35441e-015	5.70499e-016
7.02023e-015	5.12854e-015	5.02312e-015	1.20513e-015	6.4701e-015	4.36017e-015	4.4069e-015	6.36802e-015	3.87282e-015	5.56324e-015	5.49541e-015	8.34184e-015	2.88843e-015	5.72527e-015	3.6838e-015	4.98618e-015	3.06471e-015	4.25268e-015	7.21803e-015	1.89984e-015	3.64754e-015	-2.48722e-015	-1.5619e-016	1.02236e-015	4.79669e-016
6.72519e-015	4.62313e-015	5.08327e-015	1.26119e-015	6.58431e-015	4.33033e-015	4.03751e-015	6.26478e-015	3.28174e-015	5.30348e-015	4.72149e-015	7.78177e-015	2.06996e-015	5.40491e-015	3.6488e-015	4.95742e-015	2.92714e-015	4.29293e-015	7.19665e-015	1.68442e-015	3.53622e-015	-2.42215e-015	-2.46312e-016	7.00267e-016	3.96967e-016
6.44177e-015	4.12227e-015	5.12908e-015	1.32526e-015	6.67685e-015	4.31049e-015	3.67694e-015	6.16205e-015	2.71122e-015	5.03049e-015	3.9585e-015	7.21893e-015	1.2628e-015	5.0919e-015	3.62052e-015	4.9301e-015	2.81947e-015	4.33325e-015	7.17744e-015	1.48528e-015	3.42116e-015	-2.34578e-015	-3.12312e-016	3.91136e-016	3.23523e-016
6.16966e-015	3.62825e-015	5.16013e-015	1.39566e-015	6.74618e-015	4.30009e-015	3.32722e-015	6.0601e-015	2.16592e-015	4.74464e-015	3.21106e-015	6.65619e-015	4.7127e-016	4.78862e-015	3.5992e-015	4.90498e-015	2.74345e-015	4.37451e-015	7.16116e-015	1.30414e-015	3.30395e-015	-2.25713e-015	-3.52525e-016	9.77568e-017	2.60966e-016
5.90833e-015	3.14332e-015	5.17619e-015	1.47087e-015	6.79118e-015	4.29907e-015	2.99061e-015	5.95883e-015	1.64975e-015	4.44677e-015	2.48336e-015	6.09632e-015	-3.00304e-016	4.49604e-015	3.58472e-015	4.88252e-015	2.70018e-015	4.41686e-015	7.14817e-015	1.14287e-015	3.18586e-015	-2.15475e-015	-3.65559e-016	-1.77088e-016	2.1111e-016
5.6571e-015	2.66979e-015	5.17607e-015	1.54947e-015	6.81029e-015	4.30682e-015	2.67044e-015	5.85836e-015	1.16556e-015	4.13735e-015	1.77874e-015	5.54179e-015	-1.04794e-015	4.21592e-015	3.57666e-015	4.86305e-015	2.69012e-015	4.46046e-015	7.13901e-015	1.00243e-015	3.06887e-015	-2.03805e-015	-3.50248e-016	-4.31001e-016	1.75168e-016
5.41471e-015	2.20929e-015	5.15953e-015	1.62945e-015	6.80248e-015	4.32267e-015	2.36853e-015	5.75866e-015	7.16439e-016	3.81744e-015	1.10088e-015	4.99454e-015	-1.7678e-015	3.94954e-015	3.57532e-015	4.84714e-015	2.71319e-015	4.5059e-015	7.13351e-015	8.83261e-016	2.95402e-015	-1.90571e-015	-3.05362e-016	-6.619e-016	1.54323e-016
5.17925e-015	1.76355e-015	5.12714e-015	1.70867e-015	6.76729e-015	4.3453e-015	2.0866e-015	5.65967e-015	3.04655e-016	3.48828e-015	4.52617e-016	4.45669e-015	-2.45643e-015	3.69851e-015	3.58025e-015	4.8351e-015	2.76887e-015	4.55363e-015	7.1318e-015	7.86968e-016	2.84207e-015	-1.75687e-015	-2.30545e-016	-8.6715e-016	1.49929e-016
4.94973e-015	1.33409e-015	5.07898e-015	1.78569e-015	6.70473e-015	4.37404e-015	1.82583e-015	5.561e-015	-6.80282e-017	3.15082e-015	-1.64075e-016	3.93017e-015	-3.11152e-015	3.46446e-015	3.59189e-015	4.82719e-015	2.85648e-015	4.60457e-015	7.1334e-015	7.14847e-016	2.73414e-015	-1.59082e-015	-1.25825e-016	-1.04439e-015	1.62714e-016
4.72482e-015	9.21924e-016	5.01519e-015	1.85839e-015	6.61563e-015	4.40806e-015	1.58805e-015	5.46226e-015	-4.00296e-016	2.80581e-015	-7.47205e-016	3.41655e-015	-3.72943e-015	3.24854e-015	3.60996e-015	4.82374e-015	2.97485e-015	4.65818e-015	7.13834e-015	6.66875e-016	2.63001e-015	-1.4064e-015	9.23573e-018	-1.1912e-015	1.93502e-016
4.5031e-015	5.28648e-016	4.93741e-015	1.92547e-015	6.50105e-015	4.44667e-015	1.37408e-015	5.36303e-015	-6.91601e-016	2.45442e-015	-1.29525e-015	2.91646e-015	-4.30784e-015	3.05186e-015	3.63363e-015	4.82456e-015	3.12297e-015	4.7145e-015	7.14634e-015	6.42841e-016	2.53007e-015	-1.20266e-015	1.74828e-016	-1.30636e-015	2.42614e-016
4.28255e-015	1.55411e-016	4.84645e-015	1.98462e-015	6.36187e-015	4.48903e-015	1.18389e-015	5.26259e-015	-9.41502e-016	2.09779e-015	-1.80666e-015	2.43052e-015	-4.84506e-015	2.87462e-015	3.66234e-015	4.82953e-015	3.29861e-015	4.77333e-015	7.15562e-015	6.42853e-016	2.43501e-015	-9.79462e-016	3.70807e-016	-1.38813e-015	3.10035e-016
4.06134e-015	-1.96536e-016	4.74256e-015	2.03381e-015	6.19901e-015	4.53435e-015	1.01738e-015	5.16018e-015	-1.15123e-015	1.73669e-015	-2.28107e-015	1.95943e-015	-5.33975e-015	2.71673e-015	3.69507e-015	4.83776e-015	3.49954e-015	4.83406e-015	7.16543e-015	6.66453e-016	2.34462e-015	-7.36701e-016	5.9578e-016	-1.43488e-015	3.9605e-016
3.83799e-015	-5.26994e-016	4.62626e-015	2.07099e-015	6.01339e-015	4.58144e-015	8.74287e-016	5.05584e-015	-1.32133e-015	1.37239e-015	-2.71921e-015	1.50315e-015	-5.79124e-015	2.57814e-015	3.73126e-015	4.84903e-015	3.72303e-015	4.89667e-015	7.1749e-015	7.13306e-016	2.25875e-015	-4.73661e-016	8.4921e-016	-1.44607e-015	5.0041e-016
3.61047e-015	-8.35653e-016	4.49844e-015	2.09505e-015	5.80697e-015	4.62895e-015	7.55119e-016	4.94889e-015	-1.45319e-015	1.00604e-015	-3.12115e-015	1.06135e-015	-6.19914e-015	2.45874e-015	3.7698e-015	4.86252e-015	3.96692e-015	4.96099e-015	7.18209e-015	7.82533e-016	2.17749e-015	-1.90467e-016	1.12965e-015	-1.42113e-015	6.22012e-016
3.37673e-015	-1.12191e-015	4.36037e-015	2.10414e-015	5.58181e-015	4.6753e-015	6.58836e-016	4.83832e-015	-1.54883e-015	6.38557e-016	-3.48838e-015	6.33351e-016	-6.56386e-015	2.35787e-015	3.80945e-015	4.87736e-015	4.22796e-015	5.02649e-015	7.18521e-015	8.74019e-016	2.10041e-015	1.12078e-016	1.4355e-015	-1.35925e-015	7.61031e-016
3.13533e-015	-1.38549e-015	4.21314e-015	2.09712e-015	5.33987e-015	4.71941e-015	5.84376e-016	4.72299e-015	-1.6114e-015	2.70952e-016	-3.82267e-015	2.18439e-016	-6.8858e-015	2.27506e-015	3.84881e-015	4.89225e-015	4.50347e-015	5.09247e-015	7.18268e-015	9.8718e-016	2.02733e-015	4.33556e-016	1.76516e-015	-1.26006e-015	9.15799e-016
2.88465e-015	-1.62671e-015	4.05838e-015	2.07291e-015	5.08346e-015	4.76002e-015	5.30109e-016	4.60181e-015	-1.64461e-015	-9.55328e-017	-4.12589e-015	-1.843e-016	-7.16554e-015	2.20903e-015	3.88663e-015	4.90671e-015	4.79042e-015	5.1589e-015	7.1729e-015	1.12114e-015	1.95729e-015	7.73381e-016	2.11704e-015	-1.12404e-015	1.08523e-015
2.62299e-015	-1.84588e-015	3.8964e-015	2.0302e-015	4.81513e-015	4.79581e-015	4.94415e-016	4.47439e-015	-1.65188e-015	-4.60071e-016	-4.40041e-015	-5.76199e-016	-7.40439e-015	2.1585e-015	3.92206e-015	4.91938e-015	5.0857e-015	5.22552e-015	7.15319e-015	1.27511e-015	1.88911e-015	1.13107e-015	2.48897e-015	-9.52457e-016	1.26805e-015
2.3487e-015	-2.04288e-015	3.72885e-015	1.96781e-015	4.53705e-015	4.8256e-015	4.7509e-016	4.34021e-015	-1.63746e-015	-8.21432e-016	-4.64916e-015	-9.59252e-016	-7.60472e-015	2.12174e-015	3.95327e-015	4.92923e-015	5.38524e-015	5.29095e-015	7.12141e-015	1.44791e-015	1.8216e-015	1.50565e-015	2.87829e-015	-7.45959e-016	1.46258e-015
2.06006e-015	-2.21857e-015	3.55691e-015	1.88587e-015	4.2514e-015	4.84808e-015	4.69626e-016	4.19729e-015	-1.60569e-015	-1.17852e-015	-4.87495e-015	-1.33504e-015	-7.7694e-015	2.09734e-015	3.97891e-015	4.93505e-015	5.68568e-015	5.35458e-015	7.07582e-015	1.63766e-015	1.75415e-015	1.89578e-015	3.28258e-015	-5.05468e-016	1.6662e-015
1.75632e-015	-2.37328e-015	3.38131e-015	1.78402e-015	3.96102e-015	4.8617e-015	4.74732e-016	4.0442e-015	-1.56167e-015	-1.53093e-015	-5.08188e-015	-1.70504e-015	-7.90121e-015	2.08406e-015	3.99744e-015	4.93517e-015	5.9845e-015	5.41601e-015	7.01466e-015	1.84338e-015	1.68545e-015	2.30039e-015	3.69941e-015	-2.32659e-016	1.87677e-015
1.43667e-015	-2.50776e-015	3.20324e-015	1.66181e-015	3.6679e-015	4.86553e-015	4.87848e-016	3.87963e-015	-1.51045e-015	-1.87783e-015	-5.27392e-015	-2.07151e-015	-8.00307e-015	2.08015e-015	4.00752e-015	4.92778e-015	6.27841e-015	5.47463e-015	6.93607e-015	2.06407e-015	1.61425e-015	2.71745e-015	4.12573e-015	7.06732e-017	2.0918e-015
1.10025e-015	-2.6235e-015	3.02323e-015	1.51916e-015	3.37369e-015	4.85795e-015	5.0564e-016	3.70253e-015	-1.45771e-015	-2.21847e-015	-5.45436e-015	-2.43662e-015	-8.07887e-015	2.08405e-015	4.00745e-015	4.91142e-015	6.56486e-015	5.52966e-015	6.83848e-015	2.29806e-015	1.53891e-015	3.14484e-015	4.55851e-015	4.02665e-016	2.30833e-015
7.46912e-016	-2.72179e-015	2.84232e-015	1.35666e-015	3.08033e-015	4.83675e-015	5.23833e-016	3.51173e-015	-1.40767e-015	-2.55173e-015	-5.62742e-015	-2.80248e-015	-8.13167e-015	2.09341e-015	3.99573e-015	4.8843e-015	6.84145e-015	5.58035e-015	6.71992e-015	2.5442e-015	1.45826e-015	3.58054e-015	4.99521e-015	7.60837e-016	2.52413e-015
3.75918e-016	-2.80337e-015	2.66151e-015	1.17515e-015	2.79009e-015	4.80081e-015	5.38884e-016	3.30578e-015	-1.3658e-015	-2.87669e-015	-5.79742e-015	-3.17133e-015	-8.16513e-015	2.10543e-015	3.97096e-015	4.84558e-015	7.1052e-015	5.62621e-015	6.57887e-015	2.80128e-015	1.37047e-015	4.02208e-015	5.43257e-015	1.1418e-015	2.73574e-015
-1.29433e-017	-2.86995e-015	2.48162e-015	9.75833e-016	2.50442e-015	4.74879e-015	5.47009e-016	3.08376e-015	-1.33638e-015	-3.19303e-015	-5.96786e-015	-3.54529e-015	-8.18375e-015	2.11774e-015	3.93211e-015	4.79356e-015	7.35356e-015	5.66625e-015	6.41356e-015	3.06759e-015	1.27456e-015	4.46772e-015	5.86751e-015	1.54291e-015	2.94024e-015
-4.19356e-016	-2.92319e-015	2.3032e-015	7.59535e-016	2.22475e-015	4.67951e-015	5.43848e-016	2.845e-015	-1.32448e-015	-3.50008e-015	-6.1426e-015	-3.92599e-015	-8.19234e-015	2.1288e-015	3.87763e-015	4.72711e-015	7.58439e-015	5.69992e-015	6.2234e-015	3.34221e-015	1.16975e-015	4.91513e-015	6.2974e-015	1.961e-015	3.13496e-015
-8.42865e-016	-2.96436e-015	2.1271e-015	5.27483e-016	1.95217e-015	4.59167e-015	5.2553e-016	2.58869e-015	-1.3345e-015	-3.79711e-015	-6.32536e-015	-4.31592e-015	-8.19426e-015	2.13672e-015	3.80616e-015	4.64578e-015	7.79627e-015	5.72684e-015	6.00823e-015	3.62398e-015	1.05507e-015	5.36227e-015	6.71891e-015	2.39272e-015	3.31749e-015
-1.28255e-015	-2.99543e-015	1.95405e-015	2.81003e-016	1.68783e-015	4.48442e-015	4.88048e-016	2.31449e-015	-1.37025e-015	-4.08365e-015	-6.52036e-015	-4.71648e-015	-8.19324e-015	2.13939e-015	3.71718e-015	4.54797e-015	7.9876e-015	5.74724e-015	5.76668e-015	3.91163e-015	9.30203e-016	5.8067e-015	7.12917e-015	2.83502e-015	3.48499e-015
-1.73787e-015	-3.01804e-015	1.78447e-015	2.21993e-017	1.43243e-015	4.3565e-015	4.28251e-016	2.02215e-015	-1.43552e-015	-4.359e-015	-6.73017e-015	-5.12868e-015	-8.1938e-015	2.13502e-015	3.61016e-015	4.43262e-015	8.15716e-015	5.76055e-015	5.49863e-015	4.20317e-015	7.94462e-016	6.24579e-015	7.52535e-015	3.28421e-015	3.63446e-015
-2.20745e-015	-3.03393e-015	1.61872e-015	-2.48072e-016	1.1865e-015	4.20668e-015	3.42325e-016	1.71226e-015	-1.5337e-015	-4.62291e-015	-6.95779e-015	-5.55442e-015	-8.19972e-015	2.12173e-015	3.48362e-015	4.29881e-015	8.30483e-015	5.76661e-015	5.20416e-015	4.49669e-015	6.47898e-016	6.67705e-015	7.90473e-015	3.7361e-015	3.76303e-015
-2.68928e-015	-3.0451e-015	1.45666e-015	-5.27344e-016	9.50739e-016	4.03346e-015	2.26912e-016	1.38463e-015	-1.66718e-015	-4.87512e-015	-7.20601e-015	-5.99465e-015	-8.21495e-015	2.0969e-015	3.33721e-015	4.14664e-015	8.42997e-015	5.76474e-015	4.88362e-015	4.79076e-015	4.90931e-016	7.098e-015	8.26421e-015	4.18702e-015	3.86852e-015
-3.18231e-015	-3.05343e-015	1.29785e-015	-8.13887e-016	7.25113e-016	3.83627e-015	7.88307e-017	1.03961e-015	-1.83844e-015	-5.11528e-015	-7.47688e-015	-6.45047e-015	-8.24282e-015	2.05961e-015	3.17075e-015	3.97524e-015	8.53216e-015	5.75484e-015	4.53799e-015	5.08443e-015	3.23589e-016	7.5061e-015	8.60175e-015	4.6331e-015	3.94936e-015
-3.68536e-015	-3.06064e-015	1.14246e-015	-1.10511e-015	5.08684e-016	3.61532e-015	-1.04833e-016	6.77611e-016	-2.04917e-015	-5.34328e-015	-7.77193e-015	-6.9223e-015	-8.28701e-015	2.00784e-015	2.98384e-015	3.78468e-015	8.61073e-015	5.73709e-015	4.16854e-015	5.37704e-015	1.45716e-016	7.89805e-015	8.91472e-015	5.07072e-015	4.00279e-015
-4.19591e-015	-3.06881e-015	9.90417e-016	-1.3994e-015	3.01156e-016	3.36965e-015	-3.2651e-016	2.9976e-016	-2.30013e-015	-5.55884e-015	-8.09284e-015	-7.41124e-015	-8.35021e-015	1.94018e-015	2.77615e-015	3.57525e-015	8.66648e-015	5.71063e-015	3.77687e-015	5.66709e-015	-4.11437e-017	8.27152e-015	9.2008e-015	5.49662e-015	4.02646e-015
-4.71242e-015	-3.07985e-015	8.41328e-016	-1.69469e-015	1.02911e-016	3.09883e-015	-5.88406e-016	-9.27619e-017	-2.59176e-015	-5.76195e-015	-8.44064e-015	-7.91725e-015	-8.43533e-015	1.85523e-015	2.54781e-015	3.34692e-015	8.70076e-015	5.67581e-015	3.36463e-015	5.9527e-015	-2.35566e-016	8.62444e-015	9.45781e-015	5.90746e-015	4.01861e-015
-5.23325e-015	-3.09508e-015	6.95056e-016	-1.98903e-015	-8.66197e-017	2.80275e-015	-8.92244e-016	-4.98874e-016	-2.92394e-015	-5.95269e-015	-8.81549e-015	-8.43998e-015	-8.54475e-015	1.75232e-015	2.29904e-015	3.09965e-015	8.71439e-015	5.63307e-015	2.93386e-015	6.23271e-015	-4.36129e-016	8.95473e-015	9.68396e-015	6.29953e-015	3.97806e-015
-5.75626e-015	-3.11563e-015	5.50766e-016	-2.28011e-015	-2.67526e-016	2.48165e-015	-1.23921e-015	-9.17448e-016	-3.29592e-015	-6.13123e-015	-9.21776e-015	-8.979e-015	-8.68032e-015	1.63044e-015	2.03089e-015	2.83442e-015	8.70791e-015	5.58267e-015	2.48754e-015	6.50567e-015	-6.4133e-016	9.26002e-015	9.87825e-015	6.66926e-015	3.90317e-015
-6.27926e-015	-3.14316e-015	4.08421e-016	-2.56603e-015	-4.40773e-016	2.13498e-015	-1.63051e-015	-1.34567e-015	-3.70614e-015	-6.29741e-015	-9.64691e-015	-9.53419e-015	-8.84377e-015	1.48928e-015	1.74376e-015	2.55248e-015	8.68297e-015	5.52474e-015	2.02822e-015	6.76971e-015	-8.497e-016	9.53848e-015	1.00392e-014	7.01436e-015	3.79294e-015
-6.79953e-015	-3.17848e-015	2.67757e-016	-2.8449e-015	-6.06627e-016	1.76384e-015	-2.06609e-015	-1.78107e-015	-4.15258e-015	-6.45168e-015	-1.0102e-014	-1.01042e-014	-9.03645e-015	1.32822e-015	1.43927e-015	2.25466e-015	8.64091e-015	5.45975e-015	1.55885e-015	7.02266e-015	-1.0593e-015	9.78803e-015	1.01652e-014	7.33207e-015	3.64749e-015
-7.31464e-015	-3.22316e-015	1.28655e-016	-3.11529e-015	-7.66142e-016	1.36882e-015	-2.54538e-015	-2.22181e-015	-4.63258e-015	-6.59421e-015	-1.0582e-014	-1.06881e-014	-9.25938e-015	1.14775e-015	1.11805e-015	1.94172e-015	8.58303e-015	5.3884e-015	1.0826e-015	7.26324e-015	-1.26826e-015	1.00069e-014	1.02557e-014	7.61923e-015	3.4673e-015
-7.82307e-015	-3.27866e-015	-8.69163e-018	-3.37488e-015	-9.20422e-016	9.50958e-016	-3.06805e-015	-2.66554e-015	-5.14284e-015	-6.72539e-015	-1.10847e-014	-1.12839e-014	-9.51275e-015	9.47861e-016	7.81054e-016	1.61571e-015	8.5116e-015	5.31143e-015	6.02434e-016	7.49017e-015	-1.47348e-015	1.01943e-014	1.03099e-014	7.87432e-015	3.25201e-015
-8.32218e-015	-3.34622e-015	-1.44334e-016	-3.62316e-015	-1.0702e-015	5.11042e-016	-3.63324e-015	-3.10941e-015	-5.68004e-015	-6.84586e-015	-1.16078e-014	-1.18903e-014	-9.79642e-015	7.28955e-016	4.3016e-016	1.27799e-015	8.42802e-015	5.22899e-015	1.21654e-016	7.70188e-015	-1.67257e-015	1.03486e-014	1.03274e-014	8.0951e-015	3.00247e-015
-8.81003e-015	-3.42598e-015	-2.79274e-016	-3.85879e-015	-1.21611e-015	5.04102e-017	-4.23875e-015	-3.55031e-015	-6.24033e-015	-6.95595e-015	-1.21486e-014	-1.25052e-014	-1.01098e-014	4.92238e-016	6.73592e-017	9.30408e-016	8.33404e-015	5.14198e-015	-3.56558e-016	7.89648e-015	-1.86342e-015	1.04689e-014	1.03081e-014	8.27971e-015	2.71979e-015
-9.28475e-015	-3.51891e-015	-4.13596e-016	-4.0805e-015	-1.35878e-015	-4.29437e-016	-4.88263e-015	-3.9862e-015	-6.81991e-015	-7.05605e-015	-1.27046e-014	-1.31262e-014	-1.04527e-014	2.38845e-016	-3.06327e-016	5.75107e-016	8.2313e-015	5.05107e-015	-8.28809e-016	8.07248e-015	-2.04343e-015	1.05546e-014	1.02519e-014	8.42812e-015	2.40521e-015
-9.74485e-015	-3.62513e-015	-5.47262e-016	-4.28692e-015	-1.49931e-015	-9.26551e-016	-5.562e-015	-4.41488e-015	-7.41468e-015	-7.14679e-015	-1.32729e-014	-1.37515e-014	-1.08241e-014	-3.01207e-017	-6.88303e-016	2.14417e-016	8.12129e-015	4.95765e-015	-1.29142e-015	8.22886e-015	-2.21056e-015	1.06045e-014	1.0159e-014	8.53935e-015	2.05997e-015
-1.01883e-014	-3.74466e-015	-6.80363e-016	-4.47811e-015	-1.63818e-015	-1.43839e-015	-6.27337e-015	-4.83241e-015	-8.01967e-015	-7.2287e-015	-1.38503e-014	-1.43783e-014	-1.12225e-014	-3.13728e-016	-1.07646e-015	-1.49518e-016	8.00527e-015	4.86257e-015	-1.74127e-015	8.36375e-015	-2.36243e-015	1.06184e-014	1.00303e-014	8.61291e-015	1.68663e-015
-1.0613e-014	-3.87826e-015	-8.12318e-016	-4.65381e-015	-1.77578e-015	-1.9627e-015	-7.014e-015	-5.23631e-015	-8.62993e-015	-7.30292e-015	-1.44333e-014	-1.50036e-014	-1.16459e-014	-6.10154e-016	-1.46882e-015	-5.1447e-016	7.88536e-015	4.76641e-015	-2.17509e-015	8.47534e-015	-2.49704e-015	1.05963e-014	9.86586e-015	8.64884e-015	1.28763e-015
-1.10176e-014	-4.02526e-015	-9.43612e-016	-4.81318e-015	-1.91258e-015	-2.49709e-015	-7.7795e-015	-5.62412e-015	-9.24061e-015	-7.36981e-015	-1.5018e-014	-1.56247e-014	-1.20918e-014	-9.17098e-016	-1.86342e-015	-8.77792e-016	7.76339e-015	4.66974e-015	-2.58969e-015	8.56236e-015	-2.61181e-015	1.05378e-014	9.66686e-015	8.64788e-015	8.65983e-016
-1.14011e-014	-4.1849e-015	-1.07385e-015	-4.95633e-015	-2.04903e-015	-3.03943e-015	-8.56516e-015	-5.99334e-015	-9.84708e-015	-7.43064e-015	-1.56009e-014	-1.62383e-014	-1.25577e-014	-1.23323e-015	-2.25833e-015	-1.23718e-015	7.64046e-015	4.57358e-015	-2.98272e-015	8.62388e-015	-2.70472e-015	1.04438e-014	9.43443e-015	8.61132e-015	4.25087e-016
-1.17616e-014	-4.35691e-015	-1.20281e-015	-5.08355e-015	-2.18535e-015	-3.58738e-015	-9.36698e-015	-6.34168e-015	-1.04446e-014	-7.48586e-015	-1.61778e-014	-1.68413e-014	-1.30411e-014	-1.55627e-015	-2.6512e-015	-1.5902e-015	7.51737e-015	4.47917e-015	-3.35088e-015	8.65902e-015	-2.77407e-015	1.03149e-014	9.17053e-015	8.53997e-015	-3.19681e-017
-1.20982e-014	-4.54065e-015	-1.33014e-015	-5.19517e-015	-2.32137e-015	-4.13785e-015	-1.018e-014	-6.66733e-015	-1.10289e-014	-7.53648e-015	-1.67444e-014	-1.74314e-014	-1.35389e-014	-1.88358e-015	-3.03917e-015	-1.93466e-015	7.39495e-015	4.38758e-015	-3.69224e-015	8.66684e-015	-2.81872e-015	1.01513e-014	8.87661e-015	8.43528e-015	-5.02327e-016
-1.24104e-014	-4.73508e-015	-1.45544e-015	-5.29188e-015	-2.4573e-015	-4.68809e-015	-1.09993e-014	-6.96893e-015	-1.15958e-014	-7.58289e-015	-1.72979e-014	-1.80057e-014	-1.4048e-014	-2.21274e-015	-3.42021e-015	-2.26762e-015	7.27399e-015	4.30026e-015	-4.00467e-015	8.64693e-015	-2.83745e-015	9.95492e-015	8.55457e-015	8.2991e-015	-9.82534e-016
-1.26979e-014	-4.93853e-015	-1.57767e-015	-5.37479e-015	-2.59372e-015	-5.23552e-015	-1.18196e-014	-7.24445e-015	-1.21408e-014	-7.62576e-015	-1.78347e-014	-1.85616e-014	-1.45648e-014	-2.54141e-015	-3.79213e-015	-2.58667e-015	7.15472e-015	4.21798e-015	-4.28667e-015	8.59897e-015	-2.82953e-015	9.72672e-015	8.20624e-015	8.13373e-015	-1.46793e-015
-1.29605e-014	-5.15009e-015	-1.69695e-015	-5.44474e-015	-2.73008e-015	-5.77724e-015	-1.26351e-014	-7.49293e-015	-1.26603e-014	-7.66581e-015	-1.83513e-014	-1.90965e-014	-1.50863e-014	-2.86689e-015	-4.15281e-015	-2.88926e-015	7.03729e-015	4.14119e-015	-4.53713e-015	8.52236e-015	-2.79441e-015	9.46819e-015	7.83385e-015	7.94101e-015	-1.95473e-015
-1.31981e-014	-5.3687e-015	-1.81274e-015	-5.50271e-015	-2.86602e-015	-6.31042e-015	-1.3441e-014	-7.71462e-015	-1.31519e-014	-7.70419e-015	-1.88449e-014	-1.9607e-014	-1.56093e-014	-3.18675e-015	-4.49992e-015	-3.17425e-015	6.92169e-015	4.07134e-015	-4.75464e-015	8.41722e-015	-2.73208e-015	9.18166e-015	7.43992e-015	7.72383e-015	-2.43917e-015
-1.34098e-014	-5.59254e-015	-1.92427e-015	-5.55071e-015	-3.00131e-015	-6.83241e-015	-1.42324e-014	-7.90945e-015	-1.36129e-014	-7.74186e-015	-1.93121e-014	-2.00908e-014	-1.61304e-014	-3.49865e-015	-4.83115e-015	-3.43963e-015	6.80866e-015	4.00969e-015	-4.93874e-015	8.28325e-015	-2.64332e-015	8.86884e-015	7.02657e-015	7.48524e-015	-2.91709e-015
-1.35962e-014	-5.82006e-015	-2.03111e-015	-5.58946e-015	-3.13511e-015	-7.34128e-015	-1.50041e-014	-8.07704e-015	-1.40413e-014	-7.77922e-015	-1.97508e-014	-2.05448e-014	-1.66465e-014	-3.80036e-015	-5.14474e-015	-3.68311e-015	6.69816e-015	3.9575e-015	-5.08948e-015	8.12125e-015	-2.52884e-015	8.5316e-015	6.59605e-015	7.22884e-015	-3.38439e-015
-1.37574e-014	-6.04854e-015	-2.13235e-015	-5.62059e-015	-3.26692e-015	-7.83355e-015	-1.57516e-014	-8.21772e-015	-1.4435e-014	-7.81657e-015	-2.01589e-014	-2.09673e-014	-1.71537e-014	-4.08902e-015	-5.43931e-015	-3.90362e-015	6.59013e-015	3.9156e-015	-5.20727e-015	7.93214e-015	-2.39037e-015	8.17217e-015	6.15105e-015	6.95679e-015	-3.83729e-015
-1.38935e-014	-6.27682e-015	-2.22732e-015	-5.64541e-015	-3.39635e-015	-8.30679e-015	-1.64695e-014	-8.33261e-015	-1.47927e-014	-7.85443e-015	-2.05339e-014	-2.13562e-014	-1.76491e-014	-4.36174e-015	-5.71297e-015	-4.09907e-015	6.48417e-015	3.88476e-015	-5.29288e-015	7.71652e-015	-2.22959e-015	7.79291e-015	5.69376e-015	6.67181e-015	-4.27186e-015
-1.40049e-014	-6.50273e-015	-2.31582e-015	-5.66493e-015	-3.52249e-015	-8.7592e-015	-1.71531e-014	-8.42318e-015	-1.51134e-014	-7.89323e-015	-2.08735e-014	-2.17093e-014	-1.81294e-014	-4.61574e-015	-5.96385e-015	-4.26811e-015	6.37984e-015	3.86492e-015	-5.34718e-015	7.47519e-015	-2.04891e-015	7.39624e-015	5.2272e-015	6.37762e-015	-4.68435e-015
-1.40921e-014	-6.72419e-015	-2.39736e-015	-5.6805e-015	-3.64495e-015	-9.18881e-015	-1.77988e-014	-8.49091e-015	-1.53969e-014	-7.9331e-015	-2.11767e-014	-2.20255e-014	-1.85911e-014	-4.84918e-015	-6.19078e-015	-4.40976e-015	6.27625e-015	3.85693e-015	-5.37127e-015	7.20945e-015	-1.85049e-015	6.98493e-015	4.75381e-015	6.07669e-015	-5.07151e-015
-1.41556e-014	-6.94005e-015	-2.47182e-015	-5.6937e-015	-3.76339e-015	-9.59392e-015	-1.84027e-014	-8.53749e-015	-1.56433e-014	-7.97465e-015	-2.14426e-014	-2.2303e-014	-1.9031e-014	-5.06073e-015	-6.39232e-015	-4.52403e-015	6.17304e-015	3.8608e-015	-5.3668e-015	6.92091e-015	-1.63664e-015	6.56133e-015	4.27638e-015	5.7727e-015	-5.42994e-015
-1.41967e-014	-7.14809e-015	-2.53872e-015	-5.70594e-015	-3.87741e-015	-9.9726e-015	-1.89615e-014	-8.56547e-015	-1.58535e-014	-8.0173e-015	-2.16707e-014	-2.25404e-014	-1.94466e-014	-5.248e-015	-6.56801e-015	-4.61096e-015	6.06964e-015	3.87726e-015	-5.33503e-015	6.61214e-015	-1.41072e-015	6.12827e-015	3.79747e-015	5.46869e-015	-5.75595e-015
-1.42159e-014	-7.34661e-015	-2.59752e-015	-5.71885e-015	-3.98604e-015	-1.03229e-014	-1.94725e-014	-8.5775e-015	-1.60289e-014	-8.06156e-015	-2.18606e-014	-2.27369e-014	-1.98344e-014	-5.41025e-015	-6.71711e-015	-4.66972e-015	5.96563e-015	3.90612e-015	-5.27935e-015	6.28515e-015	-1.176e-015	5.68837e-015	3.3195e-015	5.1677e-015	-6.04709e-015
-1.42148e-014	-7.53373e-015	-2.64821e-015	-5.73328e-015	-4.08987e-015	-1.06444e-014	-1.99342e-014	-8.57605e-015	-1.61711e-014	-8.10743e-015	-2.20126e-014	-2.28915e-014	-2.01925e-014	-5.54649e-015	-6.83886e-015	-4.70046e-015	5.86022e-015	3.94709e-015	-5.20317e-015	5.94249e-015	-9.35679e-016	5.24421e-015	2.84518e-015	4.87247e-015	-6.30139e-015
-1.41935e-014	-7.70799e-015	-2.6909e-015	-5.75099e-015	-4.18914e-015	-1.0936e-014	-2.03443e-014	-8.5641e-015	-1.62825e-014	-8.15469e-015	-2.21274e-014	-2.30037e-014	-2.05189e-014	-5.65527e-015	-6.93321e-015	-4.70423e-015	5.75236e-015	3.99964e-015	-5.10857e-015	5.58693e-015	-6.93799e-016	4.79915e-015	2.37783e-015	4.58533e-015	-6.5167e-015
-1.41535e-014	-7.86805e-015	-2.72638e-015	-5.77261e-015	-4.28345e-015	-1.11971e-014	-2.0702e-014	-8.54505e-015	-1.63656e-014	-8.20277e-015	-2.22058e-014	-2.30736e-014	-2.08113e-014	-5.73651e-015	-7.0006e-015	-4.68126e-015	5.64125e-015	4.0633e-015	-4.99892e-015	5.22117e-015	-4.53456e-016	4.35588e-015	1.91999e-015	4.30902e-015	-6.69163e-015
-1.40957e-014	-8.01224e-015	-2.75424e-015	-5.79899e-015	-4.37239e-015	-1.14272e-014	-2.10062e-014	-8.52259e-015	-1.64224e-014	-8.25121e-015	-2.22481e-014	-2.31012e-014	-2.10683e-014	-5.78977e-015	-7.04095e-015	-4.63233e-015	5.52626e-015	4.138e-015	-4.87718e-015	4.84805e-015	-2.18157e-016	3.91644e-015	1.47398e-015	4.04507e-015	-6.82472e-015
-1.40208e-014	-8.13937e-015	-2.77484e-015	-5.8302e-015	-4.45591e-015	-1.16267e-014	-2.12566e-014	-8.49988e-015	-1.64561e-014	-8.29975e-015	-2.22562e-014	-2.30871e-014	-2.12884e-014	-5.81519e-015	-7.05394e-015	-4.5593e-015	5.40744e-015	4.22283e-015	-4.74658e-015	4.4701e-015	8.37556e-018	3.48359e-015	1.04207e-015	3.79524e-015	-6.91532e-015
-1.39299e-014	-8.24859e-015	-2.7886e-015	-5.86643e-015	-4.5337e-015	-1.17953e-014	-2.14539e-014	-8.47993e-015	-1.64703e-014	-8.34782e-015	-2.22318e-014	-2.30316e-014	-2.147e-014	-5.81263e-015	-7.04034e-015	-4.46349e-015	5.28415e-015	4.31633e-015	-4.61042e-015	4.09004e-015	2.22673e-016	3.05947e-015	6.26417e-016	3.56124e-015	-6.96297e-015
-1.38247e-014	-8.33906e-015	-2.79625e-015	-5.90862e-015	-4.60662e-015	-1.1934e-014	-2.15983e-014	-8.46636e-015	-1.64675e-014	-8.39471e-015	-2.21765e-014	-2.29357e-014	-2.1613e-014	-5.78276e-015	-7.00103e-015	-4.34692e-015	5.15607e-015	4.41684e-015	-4.47236e-015	3.71143e-015	4.21093e-016	2.64664e-015	2.28945e-016	3.3447e-015	-6.96649e-015
-1.37064e-014	-8.41057e-015	-2.79846e-015	-5.95611e-015	-4.675e-015	-1.20438e-014	-2.16918e-014	-8.46202e-015	-1.64511e-014	-8.43994e-015	-2.20921e-014	-2.28003e-014	-2.17165e-014	-5.72702e-015	-6.93675e-015	-4.21171e-015	5.02365e-015	4.52334e-015	-4.33583e-015	3.33702e-015	6.00474e-016	2.24718e-015	-1.48255e-016	3.1465e-015	-6.92609e-015
-1.35758e-014	-8.46243e-015	-2.79661e-015	-6.00887e-015	-4.73932e-015	-1.21246e-014	-2.17361e-014	-8.46998e-015	-1.64242e-014	-8.48283e-015	-2.19809e-014	-2.2627e-014	-2.17802e-014	-5.64668e-015	-6.84898e-015	-4.06021e-015	4.88613e-015	4.63379e-015	-4.20408e-015	2.97015e-015	7.575e-016	1.86266e-015	-5.03533e-016	2.96694e-015	-6.84305e-015
-1.34337e-014	-8.4945e-015	-2.79134e-015	-6.06681e-015	-4.80011e-015	-1.21777e-014	-2.1733e-014	-8.49375e-015	-1.63902e-014	-8.52267e-015	-2.1845e-014	-2.24176e-014	-2.18044e-014	-5.54244e-015	-6.73888e-015	-3.89458e-015	4.74355e-015	4.7466e-015	-4.07975e-015	2.61285e-015	8.89937e-016	1.49475e-015	-8.3543e-016	2.8069e-015	-6.71827e-015
-1.3281e-014	-8.50699e-015	-2.78287e-015	-6.12916e-015	-4.85827e-015	-1.22042e-014	-2.1685e-014	-8.53576e-015	-1.63523e-014	-8.55824e-015	-2.16864e-014	-2.21736e-014	-2.1789e-014	-5.41603e-015	-6.60843e-015	-3.71717e-015	4.59578e-015	4.86002e-015	-3.96632e-015	2.26731e-015	9.94941e-016	1.14509e-015	-1.14281e-015	2.66676e-015	-6.5534e-015
-1.31189e-014	-8.4997e-015	-2.77214e-015	-6.1948e-015	-4.91439e-015	-1.22055e-014	-2.15947e-014	-8.59833e-015	-1.63124e-014	-8.58819e-015	-2.15072e-014	-2.18967e-014	-2.17344e-014	-5.2695e-015	-6.45961e-015	-3.5304e-015	4.44345e-015	4.97225e-015	-3.86645e-015	1.93683e-015	1.07011e-015	8.14668e-016	-1.42438e-015	2.5463e-015	-6.35075e-015
-1.29481e-014	-8.47338e-015	-2.76088e-015	-6.26309e-015	-4.96907e-015	-1.21834e-014	-2.14653e-014	-8.68325e-015	-1.62735e-014	-8.6119e-015	-2.13095e-014	-2.15891e-014	-2.16416e-014	-5.10492e-015	-6.29383e-015	-3.33666e-015	4.28691e-015	5.0813e-015	-3.78232e-015	1.62422e-015	1.11384e-015	5.05313e-016	-1.67908e-015	2.44519e-015	-6.11195e-015
-1.27696e-014	-8.42812e-015	-2.74992e-015	-6.33324e-015	-5.02287e-015	-1.21398e-014	-2.13002e-014	-8.79219e-015	-1.62377e-014	-8.62845e-015	-2.10951e-014	-2.12528e-014	-2.15114e-014	-4.92495e-015	-6.11248e-015	-3.13858e-015	4.12607e-015	5.18496e-015	-3.71668e-015	1.33117e-015	1.12574e-015	2.18018e-016	-1.90576e-015	2.3628e-015	-5.84003e-015
-1.25853e-014	-8.36525e-015	-2.7397e-015	-6.40338e-015	-5.07658e-015	-1.20762e-014	-2.11035e-014	-8.92644e-015	-1.62068e-014	-8.63733e-015	-2.08662e-014	-2.08899e-014	-2.13447e-014	-4.73183e-015	-5.91758e-015	-2.9386e-015	3.96087e-015	5.28113e-015	-3.67119e-015	1.06015e-015	1.10486e-015	-4.60098e-017	-2.10343e-015	2.29828e-015	-5.53762e-015
-1.23953e-014	-8.28526e-015	-2.73149e-015	-6.47205e-015	-5.13089e-015	-1.19945e-014	-2.08787e-014	-9.08611e-015	-1.61823e-014	-8.63743e-015	-2.06245e-014	-2.05031e-014	-2.11432e-014	-4.52835e-015	-5.71135e-015	-2.73952e-015	3.79267e-015	5.3673e-015	-3.64772e-015	8.12445e-016	1.05142e-015	-2.85981e-016	-2.2726e-015	2.25122e-015	-5.20709e-015
-1.22007e-014	-8.18964e-015	-2.72602e-015	-6.53798e-015	-5.18619e-015	-1.18964e-014	-2.06306e-014	-9.27157e-015	-1.61656e-014	-8.62826e-015	-2.0372e-014	-2.00953e-014	-2.09089e-014	-4.31766e-015	-5.49569e-015	-2.54416e-015	3.62152e-015	5.44146e-015	-3.64756e-015	5.89005e-016	9.65365e-016	-5.02334e-016	-2.41333e-015	2.22023e-015	-4.852e-015
-1.20027e-014	-8.07954e-015	-2.72417e-015	-6.60037e-015	-5.24377e-015	-1.17842e-014	-2.03622e-014	-9.4825e-015	-1.61578e-014	-8.6098e-015	-2.01104e-014	-1.9669e-014	-2.0644e-014	-4.10256e-015	-5.27254e-015	-2.35502e-015	3.44879e-015	5.50136e-015	-3.67149e-015	3.90989e-016	8.47406e-016	-6.94464e-016	-2.5256e-015	2.20402e-015	-4.47596e-015
-1.1802e-014	-7.95593e-015	-2.72688e-015	-6.65751e-015	-5.30464e-015	-1.16596e-014	-2.00774e-014	-9.71847e-015	-1.61591e-014	-8.5807e-015	-1.98414e-014	-1.92268e-014	-2.03506e-014	-3.88644e-015	-5.04432e-015	-2.17406e-015	3.27525e-015	5.54482e-015	-3.72009e-015	2.19074e-016	6.98686e-016	-8.62423e-016	-2.60944e-015	2.20073e-015	-4.08263e-015
-1.15998e-014	-7.82063e-015	-2.73423e-015	-6.70822e-015	-5.36903e-015	-1.15245e-014	-1.97797e-014	-9.97844e-015	-1.61685e-014	-8.54044e-015	-1.95661e-014	-1.87713e-014	-2.00313e-014	-3.67195e-015	-4.81307e-015	-2.00425e-015	3.10166e-015	5.57035e-015	-3.79322e-015	7.33073e-017	5.21014e-016	-1.00604e-015	-2.66508e-015	2.20923e-015	-3.6753e-015
-1.13967e-014	-7.67477e-015	-2.74645e-015	-6.75073e-015	-5.43675e-015	-1.13804e-014	-1.94727e-014	-1.02604e-014	-1.61859e-014	-8.48851e-015	-1.9286e-014	-1.83056e-014	-1.96892e-014	-3.46137e-015	-4.58104e-015	-1.84784e-015	2.92817e-015	5.5765e-015	-3.89063e-015	-4.69854e-017	3.16653e-016	-1.12583e-015	-2.69398e-015	2.22806e-015	-3.25727e-015
-1.11941e-014	-7.52038e-015	-2.76518e-015	-6.78371e-015	-5.5078e-015	-1.12292e-014	-1.91597e-014	-1.05623e-014	-1.62112e-014	-8.4248e-015	-1.90026e-014	-1.78321e-014	-1.93269e-014	-3.25783e-015	-4.34992e-015	-1.70624e-015	2.75597e-015	5.56107e-015	-4.01211e-015	-1.41996e-016	8.75843e-017	-1.22267e-015	-2.69692e-015	2.25583e-015	-2.83241e-015
-1.0993e-014	-7.35885e-015	-2.78969e-015	-6.80598e-015	-5.58184e-015	-1.10725e-014	-1.8844e-014	-1.08816e-014	-1.62432e-014	-8.34901e-015	-1.87165e-014	-1.73534e-014	-1.89463e-014	-3.06387e-015	-4.12148e-015	-1.58075e-015	2.58475e-015	5.52212e-015	-4.15679e-015	-2.12667e-016	-1.63007e-016	-1.29729e-015	-2.6748e-015	2.29034e-015	-2.40458e-015
-1.07954e-014	-7.1919e-015	-2.81988e-015	-6.81567e-015	-5.65827e-015	-1.09113e-014	-1.85289e-014	-1.12153e-014	-1.62803e-014	-8.26171e-015	-1.84292e-014	-1.68725e-014	-1.85514e-014	-2.88235e-015	-3.89796e-015	-1.47284e-015	2.41522e-015	5.45878e-015	-4.32395e-015	-2.60615e-016	-4.31975e-016	-1.35108e-015	-2.62913e-015	2.33004e-015	-1.97685e-015
-1.06017e-014	-7.02094e-015	-2.85575e-015	-6.81226e-015	-5.73662e-015	-1.07466e-014	-1.8217e-014	-1.15607e-014	-1.63203e-014	-8.16222e-015	-1.81411e-014	-1.63919e-014	-1.81451e-014	-2.71564e-015	-3.68102e-015	-1.38325e-015	2.24888e-015	5.37056e-015	-4.51126e-015	-2.87265e-016	-7.16011e-016	-1.38512e-015	-2.56177e-015	2.37355e-015	-1.55253e-015
-1.04128e-014	-6.84784e-015	-2.89672e-015	-6.79446e-015	-5.81589e-015	-1.05798e-014	-1.79106e-014	-1.19146e-014	-1.63616e-014	-8.05064e-015	-1.78525e-014	-1.59138e-014	-1.77305e-014	-2.56564e-015	-3.47196e-015	-1.31295e-015	2.08568e-015	5.25646e-015	-4.71685e-015	-2.94377e-016	-1.01112e-015	-1.39988e-015	-2.47424e-015	2.41905e-015	-1.13546e-015
-1.02301e-014	-6.67431e-015	-2.94188e-015	-6.76097e-015	-5.89464e-015	-1.04115e-014	-1.76109e-014	-1.22731e-014	-1.64021e-014	-7.92783e-015	-1.75637e-014	-1.54407e-014	-1.73102e-014	-2.43416e-015	-3.27267e-015	-1.26305e-015	1.92656e-015	5.11624e-015	-4.93904e-015	-2.83428e-016	-1.31371e-015	-1.39679e-015	-2.36843e-015	2.46476e-015	-7.28331e-016
-1.00549e-014	-6.5022e-015	-2.99092e-015	-6.71082e-015	-5.97152e-015	-1.02425e-014	-1.73192e-014	-1.2632e-014	-1.64397e-014	-7.79439e-015	-1.72747e-014	-1.49753e-014	-1.68881e-014	-2.32261e-015	-3.08472e-015	-1.23437e-015	1.77114e-015	4.95005e-015	-5.17498e-015	-2.56934e-016	-1.62063e-015	-1.37739e-015	-2.24617e-015	2.50935e-015	-3.33223e-016
-9.88861e-015	-6.33324e-015	-3.04218e-015	-6.64366e-015	-6.0455e-015	-1.00738e-014	-1.70377e-014	-1.29873e-014	-1.64724e-014	-7.65133e-015	-1.69858e-014	-1.45195e-014	-1.64671e-014	-2.23244e-015	-2.90912e-015	-1.22684e-015	1.61951e-015	4.75859e-015	-5.42216e-015	-2.18048e-016	-1.92708e-015	-1.343e-015	-2.10991e-015	2.55166e-015	4.71518e-017
-9.73199e-015	-6.16953e-015	-3.09457e-015	-6.55896e-015	-6.11485e-015	-9.90535e-015	-1.67665e-014	-1.33343e-014	-1.64973e-014	-7.49901e-015	-1.66974e-014	-1.40755e-014	-1.60502e-014	-2.16502e-015	-2.74696e-015	-1.23979e-015	1.47166e-015	4.54229e-015	-5.67756e-015	-1.69578e-016	-2.2287e-015	-1.29553e-015	-1.96153e-015	2.59045e-015	4.10114e-016
-9.58624e-015	-6.01209e-015	-3.14722e-015	-6.45702e-015	-6.17763e-015	-9.73709e-015	-1.65051e-014	-1.36689e-014	-1.65117e-014	-7.33844e-015	-1.64093e-014	-1.36454e-014	-1.56402e-014	-2.12088e-015	-2.59927e-015	-1.27256e-015	1.32787e-015	4.30137e-015	-5.9377e-015	-1.1472e-016	-2.52196e-015	-1.23592e-015	-1.80323e-015	2.62436e-015	7.53567e-016
-9.45274e-015	-5.86171e-015	-3.19863e-015	-6.33699e-015	-6.2318e-015	-9.56937e-015	-1.62536e-014	-1.39867e-014	-1.65131e-014	-7.1706e-015	-1.61214e-014	-1.32308e-014	-1.52402e-014	-2.0998e-015	-2.46651e-015	-1.32464e-015	1.18859e-015	4.03666e-015	-6.19972e-015	-5.62043e-017	-2.80358e-015	-1.16567e-015	-1.63783e-015	2.65248e-015	1.07537e-015
-9.33286e-015	-5.72049e-015	-3.24727e-015	-6.19944e-015	-6.27496e-015	-9.40288e-015	-1.60124e-014	-1.42844e-014	-1.64988e-014	-6.99702e-015	-1.58339e-014	-1.28334e-014	-1.48528e-014	-2.10169e-015	-2.34926e-015	-1.39568e-015	1.05371e-015	3.74965e-015	-6.46098e-015	3.31983e-018	-3.06985e-015	-1.08647e-015	-1.46738e-015	2.67377e-015	1.37405e-015
-9.22805e-015	-5.58967e-015	-3.29138e-015	-6.04426e-015	-6.30554e-015	-9.23774e-015	-1.57806e-014	-1.45585e-014	-1.64669e-014	-6.81867e-015	-1.55469e-014	-1.24546e-014	-1.44806e-014	-2.12686e-015	-2.24813e-015	-1.48416e-015	9.2214e-016	3.44267e-015	-6.71846e-015	6.0621e-017	-3.31751e-015	-9.99991e-016	-1.29421e-015	2.68733e-015	1.64874e-015
-9.13897e-015	-5.47002e-015	-3.32879e-015	-5.87226e-015	-6.3217e-015	-9.07352e-015	-1.55574e-014	-1.48054e-014	-1.64162e-014	-6.63722e-015	-1.52607e-014	-1.20955e-014	-1.4126e-014	-2.1746e-015	-2.16292e-015	-1.58842e-015	7.93322e-016	3.11751e-015	-6.96898e-015	1.13204e-016	-3.54376e-015	-9.07806e-016	-1.12011e-015	2.69242e-015	1.89819e-015
-9.06667e-015	-5.36255e-015	-3.35781e-015	-5.68438e-015	-6.32088e-015	-8.9102e-015	-1.53418e-014	-1.50222e-014	-1.63451e-014	-6.45387e-015	-1.49755e-014	-1.17576e-014	-1.37912e-014	-2.24412e-015	-2.09338e-015	-1.70794e-015	6.6705e-016	2.77661e-015	-7.20927e-015	1.58667e-016	-3.74569e-015	-8.10588e-016	-9.47667e-016	2.68845e-015	2.12168e-015
-9.01245e-015	-5.26849e-015	-3.37666e-015	-5.4816e-015	-6.30116e-015	-8.74744e-015	-1.51322e-014	-1.52065e-014	-1.62519e-014	-6.27006e-015	-1.46913e-014	-1.14424e-014	-1.34782e-014	-2.33368e-015	-2.04005e-015	-1.84072e-015	5.42705e-016	2.42175e-015	-7.43675e-015	1.94041e-016	-3.92081e-015	-7.10183e-016	-7.79044e-016	2.67487e-015	2.31855e-015
-8.97783e-015	-5.18884e-015	-3.38296e-015	-5.26435e-015	-6.26133e-015	-8.58456e-015	-1.49276e-014	-1.53559e-014	-1.61353e-014	-6.08793e-015	-1.44083e-014	-1.11506e-014	-1.31887e-014	-2.44228e-015	-2.00236e-015	-1.98544e-015	4.19729e-016	2.05588e-015	-7.64858e-015	2.16938e-016	-4.06726e-015	-6.07655e-016	-6.16298e-016	2.65154e-015	2.48869e-015
-8.96401e-015	-5.1246e-015	-3.37526e-015	-5.03372e-015	-6.19999e-015	-8.42126e-015	-1.47264e-014	-1.5468e-014	-1.59948e-014	-5.90933e-015	-1.41267e-014	-1.08826e-014	-1.29241e-014	-2.5675e-015	-1.98003e-015	-2.13983e-015	2.97527e-016	1.6824e-015	-7.84231e-015	2.25286e-016	-4.18314e-015	-5.04163e-016	-4.61131e-016	2.61846e-015	2.63218e-015
-8.97159e-015	-5.07647e-015	-3.35141e-015	-4.79226e-015	-6.1158e-015	-8.2572e-015	-1.45271e-014	-1.55415e-014	-1.583e-014	-5.7357e-015	-1.38475e-014	-1.06394e-014	-1.26854e-014	-2.70761e-015	-1.97213e-015	-2.30216e-015	1.75211e-016	1.30375e-015	-8.01563e-015	2.17096e-016	-4.26704e-015	-4.00812e-016	-3.15953e-016	2.57604e-015	2.74951e-015
-9.00077e-015	-5.04532e-015	-3.31008e-015	-4.54126e-015	-6.00705e-015	-8.09266e-015	-1.4328e-014	-1.5576e-014	-1.56409e-014	-5.56872e-015	-1.35714e-014	-1.04216e-014	-1.24738e-014	-2.86009e-015	-1.97768e-015	-2.47089e-015	5.26394e-017	9.23558e-016	-8.1665e-015	1.91077e-016	-4.31892e-015	-2.98595e-016	-1.82484e-016	2.52374e-015	2.84143e-015
-9.05175e-015	-5.03196e-015	-3.25018e-015	-4.28203e-015	-5.87293e-015	-7.92808e-015	-1.41274e-014	-1.55707e-014	-1.54279e-014	-5.4101e-015	-1.32987e-014	-1.02295e-014	-1.22904e-014	-3.02288e-015	-1.99635e-015	-2.64424e-015	-7.04232e-017	5.44572e-016	-8.29326e-015	1.45916e-016	-4.33881e-015	-1.98596e-016	-6.23331e-017	2.4616e-015	2.90901e-015
-9.12605e-015	-5.03667e-015	-3.17108e-015	-4.0166e-015	-5.71293e-015	-7.763e-015	-1.39245e-014	-1.55258e-014	-1.5192e-014	-5.26112e-015	-1.30309e-014	-1.00633e-014	-1.21354e-014	-3.19409e-015	-2.0273e-015	-2.82046e-015	-1.94765e-016	1.69643e-016	-8.39478e-015	8.11905e-017	-4.32728e-015	-1.01777e-016	4.2875e-017	2.38974e-015	2.95324e-015
-9.2239e-015	-5.05985e-015	-3.07172e-015	-3.74725e-015	-5.52644e-015	-7.59765e-015	-1.37172e-014	-1.54424e-014	-1.49349e-014	-5.12365e-015	-1.27682e-014	-9.92269e-015	-1.20086e-014	-3.37126e-015	-2.06962e-015	-2.99878e-015	-3.21107e-016	-1.98816e-016	-8.47086e-015	-3.78898e-018	-4.28471e-015	-8.59011e-018	1.31693e-016	2.30816e-015	2.97539e-015
-9.34526e-015	-5.10279e-015	-2.95119e-015	-3.47639e-015	-5.31413e-015	-7.4326e-015	-1.35049e-014	-1.53215e-014	-1.46583e-014	-4.99939e-015	-1.25128e-014	-9.80764e-015	-1.19095e-014	-3.55228e-015	-2.12259e-015	-3.1775e-015	-4.49927e-016	-5.57936e-016	-8.52069e-015	-1.0908e-016	-4.21321e-015	8.05933e-017	2.02809e-016	2.21674e-015	2.97593e-015
-9.49085e-015	-5.16562e-015	-2.81002e-015	-3.20588e-015	-5.07824e-015	-7.26879e-015	-1.32855e-014	-1.51653e-014	-1.43647e-014	-4.88982e-015	-1.22657e-014	-9.71859e-015	-1.18383e-014	-3.73475e-015	-2.18613e-015	-3.35512e-015	-5.81629e-016	-9.05146e-016	-8.54407e-015	-2.34626e-016	-4.11472e-015	1.65291e-016	2.55068e-016	2.11547e-015	2.9567e-015
-9.66132e-015	-5.24857e-015	-2.64797e-015	-2.93711e-015	-4.81907e-015	-7.10727e-015	-1.30587e-014	-1.49761e-014	-1.40564e-014	-4.79598e-015	-1.20283e-014	-9.65517e-015	-1.17946e-014	-3.91661e-015	-2.25873e-015	-3.53091e-015	-7.1679e-016	-1.23822e-015	-8.54099e-015	-3.7936e-016	-3.9907e-015	2.44882e-016	2.87946e-016	2.00413e-015	2.91935e-015
-9.85649e-015	-5.35194e-015	-2.46619e-015	-2.67257e-015	-4.5377e-015	-6.94833e-015	-1.28245e-014	-1.47555e-014	-1.37363e-014	-4.71937e-015	-1.1802e-014	-9.61712e-015	-1.17774e-014	-4.0956e-015	-2.33977e-015	-3.70362e-015	-8.55775e-016	-1.55504e-015	-8.51225e-015	-5.42726e-016	-3.844e-015	3.19121e-016	3.00596e-016	1.88289e-015	2.86516e-015
-1.00761e-014	-5.47618e-015	-2.26515e-015	-2.41496e-015	-4.23665e-015	-6.7929e-015	-1.25825e-014	-1.45076e-014	-1.34067e-014	-4.66104e-015	-1.15886e-014	-9.60419e-015	-1.17854e-014	-4.26938e-015	-2.42836e-015	-3.87295e-015	-9.98865e-016	-1.85362e-015	-8.45852e-015	-7.23464e-016	-3.67768e-015	3.87735e-016	2.92565e-016	1.75247e-015	2.79566e-015
-1.03195e-014	-5.62169e-015	-2.04604e-015	-2.16642e-015	-3.91853e-015	-6.64192e-015	-1.23329e-014	-1.4236e-014	-1.30705e-014	-4.62186e-015	-1.1389e-014	-9.61573e-015	-1.18171e-014	-4.43635e-015	-2.5239e-015	-4.03835e-015	-1.14615e-015	-2.13189e-015	-8.38086e-015	-9.19708e-016	-3.49489e-015	4.51241e-016	2.63429e-016	1.61273e-015	2.71222e-015
-1.05862e-014	-5.78865e-015	-1.81031e-015	-1.92916e-015	-3.5861e-015	-6.49669e-015	-1.20759e-014	-1.39447e-014	-1.27313e-014	-4.60272e-015	-1.12051e-014	-9.65172e-015	-1.18711e-014	-4.59484e-015	-2.62559e-015	-4.19934e-015	-1.29756e-015	-2.38823e-015	-8.28064e-015	-1.12903e-015	-3.29929e-015	5.09208e-016	2.13429e-016	1.46313e-015	2.61614e-015
-1.08758e-014	-5.97725e-015	-1.55981e-015	-1.70533e-015	-3.24323e-015	-6.35881e-015	-1.18126e-014	-1.36379e-014	-1.23918e-014	-4.60439e-015	-1.10379e-014	-9.7115e-015	-1.1945e-014	-4.74395e-015	-2.73306e-015	-4.35597e-015	-1.45331e-015	-2.62129e-015	-8.16037e-015	-1.34901e-015	-3.09538e-015	5.61677e-016	1.42499e-016	1.30367e-015	2.50869e-015
-1.11877e-014	-6.18753e-015	-1.29741e-015	-1.49658e-015	-2.89328e-015	-6.22984e-015	-1.15438e-014	-1.33193e-014	-1.20554e-014	-4.62729e-015	-1.08895e-014	-9.79494e-015	-1.20378e-014	-4.88239e-015	-2.84576e-015	-4.50832e-015	-1.61217e-015	-2.83019e-015	-8.02223e-015	-1.57651e-015	-2.88766e-015	6.09223e-016	5.06337e-017	1.13456e-015	2.3912e-015
-1.15207e-014	-6.41955e-015	-1.0255e-015	-1.30522e-015	-2.53941e-015	-6.1115e-015	-1.12704e-014	-1.29937e-014	-1.17255e-014	-4.67176e-015	-1.07614e-014	-9.90176e-015	-1.21474e-014	-5.0093e-015	-2.96373e-015	-4.65686e-015	-1.77374e-015	-3.01488e-015	-7.86873e-015	-1.80901e-015	-2.67972e-015	6.51672e-016	-6.17488e-017	9.55492e-016	2.26499e-015
-1.18732e-014	-6.67312e-015	-7.47831e-016	-1.13335e-015	-2.18568e-015	-6.00486e-015	-1.0994e-014	-1.26652e-014	-1.14057e-014	-4.73796e-015	-1.06544e-014	-1.00316e-014	-1.22713e-014	-5.1238e-015	-3.08617e-015	-4.80195e-015	-1.93671e-015	-3.17545e-015	-7.70242e-015	-2.04348e-015	-2.47488e-015	6.8933e-016	-1.93958e-016	7.66616e-016	2.13087e-015
-1.22443e-014	-6.94773e-015	-4.67292e-016	-9.83355e-016	-1.83792e-015	-5.91207e-015	-1.07163e-014	-1.23386e-014	-1.10995e-014	-4.82513e-015	-1.05699e-014	-1.0184e-014	-1.24076e-014	-5.22584e-015	-3.21353e-015	-4.94413e-015	-2.10049e-015	-3.31259e-015	-7.52666e-015	-2.27675e-015	-2.27826e-015	7.2284e-016	-3.45217e-016	5.68024e-016	1.9896e-015
-1.26323e-014	-7.24329e-015	-1.87228e-016	-8.56907e-016	-1.50152e-015	-5.83491e-015	-1.04396e-014	-1.20191e-014	-1.08093e-014	-4.93295e-015	-1.05094e-014	-1.03583e-014	-1.25542e-014	-5.31583e-015	-3.34598e-015	-5.08463e-015	-2.26504e-015	-3.42681e-015	-7.34405e-015	-2.50597e-015	-2.09392e-015	7.52278e-016	-5.14407e-016	3.59303e-016	1.84209e-015
-1.30361e-014	-7.56022e-015	8.81066e-017	-7.55474e-016	-1.18092e-015	-5.7753e-015	-1.01663e-014	-1.17105e-014	-1.05381e-014	-5.0612e-015	-1.04746e-014	-1.05539e-014	-1.27092e-014	-5.39501e-015	-3.48459e-015	-5.22459e-015	-2.42979e-015	-3.51905e-015	-7.1585e-015	-2.72836e-015	-1.92599e-015	7.77642e-016	-7.00907e-016	1.40413e-016	1.68896e-015
-1.34544e-014	-7.89803e-015	3.55239e-016	-6.80299e-016	-8.80854e-016	-5.73535e-015	-9.89986e-015	-1.14172e-014	-1.02885e-014	-5.20941e-015	-1.04662e-014	-1.07701e-014	-1.28702e-014	-5.46384e-015	-3.62939e-015	-5.36516e-015	-2.59411e-015	-3.59068e-015	-6.97364e-015	-2.94027e-015	-1.77891e-015	7.99443e-016	-9.03656e-016	-8.86222e-017	1.53045e-015
-1.3886e-014	-8.25545e-015	6.09533e-016	-6.32736e-016	-6.06159e-016	-5.71625e-015	-9.64208e-015	-1.11427e-014	-1.00626e-014	-5.37631e-015	-1.04844e-014	-1.10068e-014	-1.30357e-014	-5.52344e-015	-3.78053e-015	-5.5079e-015	-2.75608e-015	-3.64343e-015	-6.79296e-015	-3.13839e-015	-1.65588e-015	8.17895e-016	-1.1218e-015	-3.2812e-016	1.36742e-015
-1.43286e-014	-8.63187e-015	8.46751e-016	-6.14109e-016	-3.62215e-016	-5.71917e-015	-9.39527e-015	-1.0891e-014	-9.86167e-015	-5.56034e-015	-1.05291e-014	-1.12633e-014	-1.32032e-014	-5.57527e-015	-3.93863e-015	-5.65406e-015	-2.91493e-015	-3.68041e-015	-6.62003e-015	-3.32079e-015	-1.55967e-015	8.33891e-016	-1.35362e-015	-5.78311e-016	1.20053e-015
-1.4781e-014	-9.02654e-015	1.06239e-015	-6.25498e-016	-1.53976e-016	-5.74574e-015	-9.16182e-015	-1.06654e-014	-9.68754e-015	-5.76088e-015	-1.0601e-014	-1.15388e-014	-1.33704e-014	-5.62116e-015	-4.10489e-015	-5.80468e-015	-3.06986e-015	-3.70398e-015	-6.45824e-015	-3.48466e-015	-1.494e-015	8.47842e-016	-1.59819e-015	-8.39055e-016	1.02954e-015
-1.52407e-014	-9.43835e-015	1.25251e-015	-6.67793e-016	1.33935e-017	-5.79752e-015	-8.94481e-015	-1.04681e-014	-9.54152e-015	-5.97651e-015	-1.06998e-014	-1.1832e-014	-1.35357e-014	-5.66366e-015	-4.28051e-015	-5.96194e-015	-3.21958e-015	-3.71621e-015	-6.31079e-015	-3.62775e-015	-1.46153e-015	8.59585e-016	-1.854e-015	-1.1099e-015	8.54472e-016
-1.57057e-014	-9.86535e-015	1.41262e-015	-7.41682e-016	1.36401e-016	-5.87593e-015	-8.74774e-015	-1.03016e-014	-9.42399e-015	-6.2058e-015	-1.0825e-014	-1.21421e-014	-1.36965e-014	-5.70507e-015	-4.4665e-015	-6.12756e-015	-3.36403e-015	-3.71971e-015	-6.18161e-015	-3.74762e-015	-1.46388e-015	8.70111e-016	-2.11966e-015	-1.39176e-015	6.75528e-016
-1.61743e-014	-1.03066e-014	1.53911e-015	-8.47745e-016	2.10075e-016	-5.98116e-015	-8.57253e-015	-1.01678e-014	-9.33508e-015	-6.44737e-015	-1.09756e-014	-1.24682e-014	-1.38512e-014	-5.74777e-015	-4.66409e-015	-6.30304e-015	-3.50233e-015	-3.71779e-015	-6.07372e-015	-3.84281e-015	-1.50347e-015	8.79191e-016	-2.39392e-015	-1.68504e-015	4.91754e-016
-1.66444e-014	-1.07607e-014	1.62759e-015	-9.86254e-016	2.31166e-016	-6.11383e-015	-8.42041e-015	-1.00682e-014	-9.2749e-015	-6.69922e-015	-1.11506e-014	-1.28095e-014	-1.39979e-014	-5.79431e-015	-4.87478e-015	-6.49023e-015	-3.63304e-015	-3.71369e-015	-5.99011e-015	-3.9119e-015	-1.58115e-015	8.87478e-016	-2.6751e-015	-1.99004e-015	3.02818e-016
-1.71136e-014	-1.12259e-014	1.67495e-015	-1.15749e-015	1.96562e-016	-6.27449e-015	-8.29381e-015	-1.0004e-014	-9.24273e-015	-6.95957e-015	-1.13486e-014	-1.31648e-014	-1.41347e-014	-5.84755e-015	-5.10026e-015	-6.69032e-015	-3.75537e-015	-3.71041e-015	-5.93365e-015	-3.95429e-015	-1.69776e-015	8.94988e-016	-2.96177e-015	-2.30619e-015	1.08418e-016
-1.75799e-014	-1.16998e-014	1.67797e-015	-1.36192e-015	1.03721e-016	-6.46305e-015	-8.19399e-015	-9.97544e-015	-9.23779e-015	-7.22751e-015	-1.15686e-014	-1.35328e-014	-1.42607e-014	-5.91028e-015	-5.34151e-015	-6.90465e-015	-3.86884e-015	-3.71081e-015	-5.90632e-015	-3.96877e-015	-1.85364e-015	9.01416e-016	-3.25299e-015	-2.63322e-015	-9.16341e-017
-1.80411e-014	-1.21804e-014	1.63375e-015	-1.59909e-015	-4.88508e-017	-6.67922e-015	-8.12261e-015	-9.98221e-015	-9.2585e-015	-7.50048e-015	-1.18083e-014	-1.39124e-014	-1.4375e-014	-5.98476e-015	-5.59985e-015	-7.13435e-015	-3.9731e-015	-3.71784e-015	-5.91023e-015	-3.95488e-015	-2.04877e-015	9.06571e-016	-3.54703e-015	-2.97084e-015	-2.97956e-016
-1.84948e-014	-1.26655e-014	1.53894e-015	-1.86924e-015	-2.62555e-016	-6.92254e-015	-8.0811e-015	-1.00243e-014	-9.30319e-015	-7.77649e-015	-1.20658e-014	-1.43026e-014	-1.44761e-014	-6.07366e-015	-5.87615e-015	-7.38031e-015	-4.06795e-015	-3.73476e-015	-5.94754e-015	-3.91279e-015	-2.28251e-015	9.1069e-016	-3.84272e-015	-3.31801e-015	-5.10696e-016
-1.89394e-014	-1.31528e-014	1.39155e-015	-2.17092e-015	-5.38318e-016	-7.19152e-015	-8.06985e-015	-1.00998e-014	-9.36963e-015	-8.05355e-015	-1.23382e-014	-1.47018e-014	-1.45629e-014	-6.17995e-015	-6.17153e-015	-7.64318e-015	-4.15329e-015	-3.76403e-015	-6.0197e-015	-3.84253e-015	-2.55363e-015	9.13937e-016	-4.13844e-015	-3.67397e-015	-7.30064e-016
-1.93727e-014	-1.36394e-014	1.19049e-015	-2.50387e-015	-8.75901e-016	-7.48548e-015	-8.08968e-015	-1.02072e-014	-9.45529e-015	-8.32966e-015	-1.26228e-014	-1.5108e-014	-1.46352e-014	-6.3063e-015	-6.48662e-015	-7.92339e-015	-4.22878e-015	-3.80776e-015	-6.1274e-015	-3.74513e-015	-2.86021e-015	9.16427e-016	-4.43346e-015	-4.03814e-015	-9.56815e-016
-1.97931e-014	-1.41223e-014	9.34311e-016	-2.86713e-015	-1.27465e-015	-7.8032e-015	-8.14046e-015	-1.0345e-014	-9.55739e-015	-8.603e-015	-1.29171e-014	-1.55197e-014	-1.46921e-014	-6.45519e-015	-6.82269e-015	-8.22091e-015	-4.29516e-015	-3.86868e-015	-6.27246e-015	-3.62264e-015	-3.20089e-015	9.18049e-016	-4.72653e-015	-4.40978e-015	-1.19124e-015
-2.01984e-014	-1.45987e-014	6.21781e-016	-3.26013e-015	-1.73335e-015	-8.14255e-015	-8.22221e-015	-1.05107e-014	-9.67286e-015	-8.87153e-015	-1.32179e-014	-1.59349e-014	-1.47334e-014	-6.62792e-015	-7.18082e-015	-8.5353e-015	-4.35263e-015	-3.94886e-015	-6.45449e-015	-3.47743e-015	-3.57345e-015	9.17943e-016	-5.01635e-015	-4.78823e-015	-1.43391e-015
-2.05863e-014	-1.50657e-014	2.52999e-016	-3.6819e-015	-2.24977e-015	-8.5012e-015	-8.33387e-015	-1.07015e-014	-9.79826e-015	-9.13326e-015	-1.35219e-014	-1.63519e-014	-1.4758e-014	-6.82661e-015	-7.56189e-015	-8.8663e-015	-4.40163e-015	-4.05106e-015	-6.67384e-015	-3.31048e-015	-3.97489e-015	9.16129e-016	-5.30173e-015	-5.17277e-015	-1.68563e-015
-2.09555e-014	-1.552e-014	-1.71461e-016	-4.13135e-015	-2.82025e-015	-8.87714e-015	-8.47386e-015	-1.0915e-014	-9.9313e-015	-9.38616e-015	-1.38259e-014	-1.67684e-014	-1.47658e-014	-7.05279e-015	-7.96551e-015	-9.21325e-015	-4.44351e-015	-4.1766e-015	-6.93e-015	-3.1253e-015	-4.40168e-015	9.12483e-016	-5.58161e-015	-5.56212e-015	-1.94639e-015
-2.13039e-014	-1.59586e-014	-6.50647e-016	-4.60627e-015	-3.44169e-015	-9.2673e-015	-8.64028e-015	-1.11474e-014	-1.00687e-014	-9.62865e-015	-1.41265e-014	-1.7182e-014	-1.47567e-014	-7.30745e-015	-8.39221e-015	-9.57533e-015	-4.47846e-015	-4.32629e-015	-7.22169e-015	-2.92473e-015	-4.85075e-015	9.06755e-016	-5.85519e-015	-5.9554e-015	-2.21609e-015
-2.16307e-014	-1.63781e-014	-1.18277e-015	-5.10489e-015	-4.10974e-015	-9.66882e-015	-8.83096e-015	-1.13945e-014	-1.02068e-014	-9.85854e-015	-1.44201e-014	-1.75909e-014	-1.47313e-014	-7.5918e-015	-8.841e-015	-9.95043e-015	-4.50781e-015	-4.50075e-015	-7.54751e-015	-2.71154e-015	-5.31774e-015	8.98596e-016	-6.12216e-015	-6.35072e-015	-2.49442e-015
-2.19335e-014	-1.67753e-014	-1.76467e-015	-5.62548e-015	-4.81905e-015	-1.0079e-014	-9.04326e-015	-1.16524e-014	-1.03419e-014	-1.00749e-014	-1.47031e-014	-1.79923e-014	-1.46897e-014	-7.90604e-015	-9.31159e-015	-1.03373e-014	-4.53255e-015	-4.70031e-015	-7.90599e-015	-2.48865e-015	-5.79892e-015	8.88035e-016	-6.38112e-015	-6.74716e-015	-2.78148e-015
-2.22103e-014	-1.71471e-014	-2.39386e-015	-6.16496e-015	-5.56426e-015	-1.04944e-014	-9.27348e-015	-1.19169e-014	-1.04709e-014	-1.02757e-014	-1.49727e-014	-1.83837e-014	-1.46325e-014	-8.25008e-015	-9.80365e-015	-1.07336e-014	-4.55473e-015	-4.92434e-015	-8.29479e-015	-2.25934e-015	-6.28991e-015	8.74883e-016	-6.63199e-015	-7.14346e-015	-3.07733e-015
-2.24601e-014	-1.74907e-014	-3.06726e-015	-6.7214e-015	-6.33934e-015	-1.09112e-014	-9.51863e-015	-1.21839e-014	-1.05908e-014	-1.04597e-014	-1.52244e-014	-1.87626e-014	-1.45595e-014	-8.62307e-015	-1.03159e-014	-1.11378e-014	-4.57616e-015	-5.17266e-015	-8.71132e-015	-2.02703e-015	-6.78622e-015	8.58669e-016	-6.87394e-015	-7.53865e-015	-3.38166e-015
-2.26813e-014	-1.78027e-014	-3.78026e-015	-7.29302e-015	-7.13809e-015	-1.13258e-014	-9.77482e-015	-1.24491e-014	-1.06979e-014	-1.06257e-014	-1.54553e-014	-1.91265e-014	-1.44705e-014	-9.02425e-015	-1.08461e-014	-1.15472e-014	-4.59791e-015	-5.44395e-015	-9.15271e-015	-1.79576e-015	-7.28376e-015	8.39011e-016	-7.10662e-015	-7.93122e-015	-3.69376e-015
-2.28727e-014	-1.808e-014	-4.52824e-015	-7.87705e-015	-7.95379e-015	-1.17343e-014	-1.00383e-014	-1.27088e-014	-1.07898e-014	-1.07725e-014	-1.56628e-014	-1.9472e-014	-1.43664e-014	-9.45198e-015	-1.13931e-014	-1.19597e-014	-4.62201e-015	-5.73638e-015	-9.61583e-015	-1.56892e-015	-7.77783e-015	8.15643e-016	-7.32904e-015	-8.31962e-015	-4.01327e-015
-2.3033e-014	-1.83201e-014	-5.30612e-015	-8.4703e-015	-8.77854e-015	-1.21329e-014	-1.0304e-014	-1.29589e-014	-1.08637e-014	-1.08985e-014	-1.58434e-014	-1.97968e-014	-1.42476e-014	-9.90428e-015	-1.19543e-014	-1.23726e-014	-4.64962e-015	-6.04809e-015	-1.00966e-014	-1.34952e-015	-8.26408e-015	7.88909e-016	-7.5409e-015	-8.70221e-015	-4.33961e-015
-2.31612e-014	-1.85207e-014	-6.10895e-015	-9.06992e-015	-9.60495e-015	-1.25177e-014	-1.05673e-014	-1.31948e-014	-1.09174e-014	-1.10032e-014	-1.59942e-014	-2.00983e-014	-1.41144e-014	-1.03795e-014	-1.25272e-014	-1.27829e-014	-4.68283e-015	-6.37701e-015	-1.05917e-014	-1.14105e-015	-8.73802e-015	7.58272e-016	-7.74177e-015	-9.07788e-015	-4.67181e-015
-2.32561e-014	-1.86795e-014	-6.93167e-015	-9.6728e-015	-1.04259e-014	-1.28844e-014	-1.08236e-014	-1.34125e-014	-1.09489e-014	-1.10857e-014	-1.61121e-014	-2.03739e-014	-1.39669e-014	-1.08747e-014	-1.31096e-014	-1.31867e-014	-4.72274e-015	-6.71996e-015	-1.10977e-014	-9.46946e-016	-9.19486e-015	7.23581e-016	-7.93216e-015	-9.4449e-015	-5.00901e-015
-2.33168e-014	-1.87953e-014	-7.76859e-015	-1.0276e-014	-1.12332e-014	-1.32295e-014	-1.10685e-014	-1.36083e-014	-1.09563e-014	-1.11451e-014	-1.61949e-014	-2.0621e-014	-1.38062e-014	-1.13863e-014	-1.36982e-014	-1.35813e-014	-4.77166e-015	-7.07418e-015	-1.16095e-014	-7.70822e-016	-9.6303e-015	6.84684e-016	-8.11169e-015	-9.80199e-015	-5.34968e-015
-2.33429e-014	-1.88662e-014	-8.61401e-015	-1.08768e-014	-1.20196e-014	-1.355e-014	-1.12968e-014	-1.37795e-014	-1.09381e-014	-1.11814e-014	-1.62408e-014	-2.08369e-014	-1.36328e-014	-1.19112e-014	-1.42897e-014	-1.39637e-014	-4.83055e-015	-7.43652e-015	-1.21224e-014	-6.15591e-016	-1.00405e-014	6.41109e-016	-8.2802e-015	-1.0148e-014	-5.69304e-015
-2.33345e-014	-1.88908e-014	-9.46152e-015	-1.14716e-014	-1.27785e-014	-1.38428e-014	-1.15043e-014	-1.39234e-014	-1.08934e-014	-1.11944e-014	-1.62478e-014	-2.10195e-014	-1.34471e-014	-1.24465e-014	-1.48811e-014	-1.43308e-014	-4.90126e-015	-7.80302e-015	-1.26324e-014	-4.83581e-016	-1.04214e-014	5.93034e-016	-8.43794e-015	-1.04817e-014	-6.03792e-015
-2.32911e-014	-1.88683e-014	-1.03052e-014	-1.20575e-014	-1.35028e-014	-1.41049e-014	-1.16871e-014	-1.40377e-014	-1.08217e-014	-1.11838e-014	-1.62146e-014	-2.11666e-014	-1.32499e-014	-1.29889e-014	-1.54688e-014	-1.46803e-014	-4.98471e-015	-8.17042e-015	-1.3135e-014	-3.77188e-016	-1.07702e-014	5.40463e-016	-8.58482e-015	-1.08021e-014	-6.38359e-015
-2.32117e-014	-1.87985e-014	-1.11391e-014	-1.26314e-014	-1.41857e-014	-1.43329e-014	-1.18416e-014	-1.41202e-014	-1.07226e-014	-1.115e-014	-1.614e-014	-2.12762e-014	-1.3041e-014	-1.35339e-014	-1.60488e-014	-1.5009e-014	-5.08249e-015	-8.53485e-015	-1.36266e-014	-2.98148e-016	-1.10845e-014	4.83337e-016	-8.72081e-015	-1.11085e-014	-6.72862e-015
-2.30968e-014	-1.86814e-014	-1.19575e-014	-1.31899e-014	-1.48218e-014	-1.45243e-014	-1.19635e-014	-1.41694e-014	-1.05965e-014	-1.10935e-014	-1.60233e-014	-2.13471e-014	-1.28213e-014	-1.40769e-014	-1.66176e-014	-1.53138e-014	-5.19586e-015	-8.8921e-015	-1.41023e-014	-2.47564e-016	-1.13611e-014	4.21962e-016	-8.84663e-015	-1.14004e-014	-7.07086e-015
-2.29462e-014	-1.85173e-014	-1.27541e-014	-1.37295e-014	-1.5405e-014	-1.4678e-014	-1.20488e-014	-1.41837e-014	-1.04438e-014	-1.10142e-014	-1.58639e-014	-2.13781e-014	-1.25918e-014	-1.46143e-014	-1.71709e-014	-1.55918e-014	-5.32534e-015	-9.23819e-015	-1.45571e-014	-2.27079e-016	-1.15968e-014	3.56027e-016	-8.96264e-015	-1.16771e-014	-7.40863e-015
-2.276e-014	-1.83071e-014	-1.35233e-014	-1.42476e-014	-1.59305e-014	-1.47919e-014	-1.20948e-014	-1.41624e-014	-1.02647e-014	-1.09126e-014	-1.56622e-014	-2.13676e-014	-1.23527e-014	-1.51419e-014	-1.77051e-014	-1.58408e-014	-5.47182e-015	-9.56826e-015	-1.49872e-014	-2.37435e-016	-1.17895e-014	2.85508e-016	-9.06882e-015	-1.19383e-014	-7.74067e-015
-2.25387e-014	-1.80521e-014	-1.42601e-014	-1.47416e-014	-1.63943e-014	-1.48643e-014	-1.20983e-014	-1.41046e-014	-1.00605e-014	-1.07897e-014	-1.54186e-014	-2.13148e-014	-1.21042e-014	-1.56557e-014	-1.82164e-014	-1.60592e-014	-5.6364e-015	-9.87912e-015	-1.53883e-014	-2.78512e-016	-1.19372e-014	2.10287e-016	-9.16598e-015	-1.21841e-014	-8.0655e-015
-2.22827e-014	-1.77533e-014	-1.49594e-014	-1.52082e-014	-1.67927e-014	-1.48946e-014	-1.20579e-014	-1.40105e-014	-9.8322e-015	-1.06464e-014	-1.51337e-014	-2.12192e-014	-1.18466e-014	-1.61521e-014	-1.87015e-014	-1.62451e-014	-5.81925e-015	-1.01666e-014	-1.5757e-014	-3.50267e-016	-1.2039e-014	1.30225e-016	-9.25457e-015	-1.24138e-014	-8.3822e-015
-2.19924e-014	-1.74127e-014	-1.56164e-014	-1.56448e-014	-1.71224e-014	-1.48817e-014	-1.19707e-014	-1.38807e-014	-9.58264e-015	-1.04835e-014	-1.4809e-014	-2.10805e-014	-1.15801e-014	-1.6627e-014	-1.91566e-014	-1.63971e-014	-6.02015e-015	-1.04274e-014	-1.60903e-014	-4.51857e-016	-1.20942e-014	4.50492e-017	-9.33506e-015	-1.26269e-014	-8.68896e-015
-2.16685e-014	-1.70327e-014	-1.62275e-014	-1.60497e-014	-1.73815e-014	-1.48251e-014	-1.18351e-014	-1.37154e-014	-9.3131e-015	-1.03024e-014	-1.44458e-014	-2.0898e-014	-1.1305e-014	-1.7077e-014	-1.95783e-014	-1.65153e-014	-6.23877e-015	-1.06578e-014	-1.63849e-014	-5.82529e-016	-1.2103e-014	-4.43245e-017	-9.40817e-015	-1.28237e-014	-8.98423e-015
-2.13118e-014	-1.66156e-014	-1.67889e-014	-1.64203e-014	-1.75686e-014	-1.47249e-014	-1.16497e-014	-1.35148e-014	-9.02512e-015	-1.01042e-014	-1.40457e-014	-2.06727e-014	-1.10213e-014	-1.74996e-014	-1.99634e-014	-1.65994e-014	-6.47441e-015	-1.08551e-014	-1.66381e-014	-7.4112e-016	-1.20652e-014	-1.3846e-016	-9.47437e-015	-1.30051e-014	-9.26564e-015
-2.09243e-014	-1.61645e-014	-1.72979e-014	-1.67542e-014	-1.76838e-014	-1.45817e-014	-1.14144e-014	-1.3281e-014	-8.72087e-015	-9.88981e-015	-1.36103e-014	-2.04057e-014	-1.07295e-014	-1.78913e-014	-2.03089e-014	-1.66493e-014	-6.72614e-015	-1.10168e-014	-1.68469e-014	-9.26361e-016	-1.19816e-014	-2.37571e-016	-9.53421e-015	-1.31709e-014	-9.53213e-015
-2.0507e-014	-1.56827e-014	-1.77518e-014	-1.70491e-014	-1.77277e-014	-1.43963e-014	-1.11299e-014	-1.30161e-014	-8.40274e-015	-9.66111e-015	-1.31417e-014	-2.00972e-014	-1.04293e-014	-1.82492e-014	-2.06126e-014	-1.66651e-014	-6.99265e-015	-1.11403e-014	-1.70099e-014	-1.13661e-015	-1.18536e-014	-3.41694e-016	-9.58832e-015	-1.33216e-014	-9.78234e-015
-2.00608e-014	-1.51737e-014	-1.81495e-014	-1.73037e-014	-1.77019e-014	-1.41699e-014	-1.07969e-014	-1.27223e-014	-8.07274e-015	-9.42026e-015	-1.26428e-014	-1.97488e-014	-1.01207e-014	-1.85718e-014	-2.08724e-014	-1.66479e-014	-7.27304e-015	-1.1223e-014	-1.71258e-014	-1.37001e-015	-1.16829e-014	-4.51001e-016	-9.63737e-015	-1.34578e-014	-1.00152e-014
-1.95869e-014	-1.46407e-014	-1.84894e-014	-1.75173e-014	-1.76078e-014	-1.39049e-014	-1.04168e-014	-1.24016e-014	-7.73334e-015	-9.16911e-015	-1.21163e-014	-1.9362e-014	-9.80378e-015	-1.88576e-014	-2.10864e-014	-1.65991e-014	-7.56582e-015	-1.12644e-014	-1.71932e-014	-1.62447e-015	-1.14711e-014	-5.65495e-016	-9.68227e-015	-1.35801e-014	-1.02297e-014
-1.90871e-014	-1.40879e-014	-1.87709e-014	-1.76885e-014	-1.74484e-014	-1.36033e-014	-9.99198e-015	-1.20566e-014	-7.38708e-015	-8.90893e-015	-1.15647e-014	-1.89385e-014	-9.47869e-015	-1.91055e-014	-2.12526e-014	-1.65201e-014	-7.86894e-015	-1.12634e-014	-1.72114e-014	-1.89733e-015	-1.12202e-014	-6.85164e-016	-9.72375e-015	-1.36894e-014	-1.04246e-014
-1.85628e-014	-1.35193e-014	-1.89944e-014	-1.78172e-014	-1.72276e-014	-1.3267e-014	-9.52476e-015	-1.16899e-014	-7.03662e-015	-8.64193e-015	-1.0991e-014	-1.84798e-014	-9.14442e-015	-1.93138e-014	-2.13701e-014	-1.64133e-014	-8.18053e-015	-1.12195e-014	-1.71803e-014	-2.18541e-015	-1.0933e-014	-8.10215e-016	-9.76242e-015	-1.37864e-014	-1.05994e-014
-1.80158e-014	-1.29384e-014	-1.91606e-014	-1.7903e-014	-1.69503e-014	-1.2899e-014	-9.01751e-015	-1.13046e-014	-6.68373e-015	-8.37002e-015	-1.03983e-014	-1.79878e-014	-8.80043e-015	-1.94823e-014	-2.14381e-014	-1.62809e-014	-8.49881e-015	-1.11323e-014	-1.70999e-014	-2.48582e-015	-1.06122e-014	-9.40579e-016	-9.79863e-015	-1.38717e-014	-1.07527e-014
-1.74477e-014	-1.23494e-014	-1.92704e-014	-1.7946e-014	-1.6621e-014	-1.25022e-014	-8.47352e-015	-1.09037e-014	-6.33042e-015	-8.09445e-015	-9.78973e-015	-1.74654e-014	-8.44621e-015	-1.96108e-014	-2.14566e-014	-1.61254e-014	-8.82131e-015	-1.10026e-014	-1.69711e-014	-2.79532e-015	-1.02609e-014	-1.07626e-015	-9.83292e-015	-1.39462e-014	-1.08844e-014
-1.68602e-014	-1.1756e-014	-1.93253e-014	-1.79463e-014	-1.62446e-014	-1.20797e-014	-7.89643e-015	-1.04896e-014	-5.97862e-015	-7.81743e-015	-9.16857e-015	-1.69151e-014	-8.08161e-015	-1.97001e-014	-2.14262e-014	-1.59497e-014	-9.14604e-015	-1.08316e-014	-1.67956e-014	-3.11093e-015	-9.88225e-015	-1.21648e-015	-9.86565e-015	-1.40111e-014	-1.09937e-014
-1.62553e-014	-1.11625e-014	-1.93284e-014	-1.7905e-014	-1.58278e-014	-1.16353e-014	-7.29109e-015	-1.00662e-014	-5.63022e-015	-7.54078e-015	-8.53765e-015	-1.63393e-014	-7.70574e-015	-1.97517e-014	-2.13473e-014	-1.57571e-014	-9.4703e-015	-1.06205e-014	-1.65748e-014	-3.43022e-015	-9.48059e-015	-1.36126e-015	-9.89704e-015	-1.40678e-014	-1.10795e-014
-1.56353e-014	-1.05719e-014	-1.92819e-014	-1.78223e-014	-1.53763e-014	-1.11722e-014	-6.66126e-015	-9.63583e-015	-5.28711e-015	-7.26577e-015	-7.8999e-015	-1.57405e-014	-7.31778e-015	-1.97669e-014	-2.12208e-014	-1.55505e-014	-9.79147e-015	-1.03718e-014	-1.63102e-014	-3.74989e-015	-9.0594e-015	-1.51091e-015	-9.92777e-015	-1.41167e-014	-1.11414e-014
-1.50018e-014	-9.98863e-015	-1.91887e-014	-1.77001e-014	-1.48962e-014	-1.06939e-014	-6.01121e-015	-9.20136e-015	-4.95073e-015	-6.9941e-015	-7.25771e-015	-1.51215e-014	-6.91668e-015	-1.97479e-014	-2.1048e-014	-1.53345e-014	-1.01064e-014	-1.00877e-014	-1.60051e-014	-4.06685e-015	-8.6224e-015	-1.66495e-015	-9.95848e-015	-1.41585e-014	-1.11798e-014
-1.4357e-014	-9.41596e-015	-1.90527e-014	-1.75397e-014	-1.43942e-014	-1.02043e-014	-5.34531e-015	-8.76605e-015	-4.62172e-015	-6.72745e-015	-6.6136e-015	-1.44851e-014	-6.50137e-015	-1.96958e-014	-2.08306e-014	-1.51133e-014	-1.04124e-014	-9.77091e-015	-1.56621e-014	-4.37806e-015	-8.17321e-015	-1.82315e-015	-9.98957e-015	-1.41937e-014	-1.11945e-014
-1.37022e-014	-8.85773e-015	-1.88782e-014	-1.73433e-014	-1.38772e-014	-9.70724e-015	-4.66874e-015	-8.33308e-015	-4.30063e-015	-6.46707e-015	-5.96974e-015	-1.38331e-014	-6.07091e-015	-1.96134e-014	-2.05711e-014	-1.48896e-014	-1.07073e-014	-9.42466e-015	-1.52843e-014	-4.68058e-015	-7.71608e-015	-1.98547e-015	-1.00211e-014	-1.42236e-014	-1.11852e-014
-1.30391e-014	-8.31627e-015	-1.86691e-014	-1.71133e-014	-1.33515e-014	-9.20689e-015	-3.98619e-015	-7.90428e-015	-3.98729e-015	-6.21429e-015	-5.32846e-015	-1.31681e-014	-5.62462e-015	-1.95032e-014	-2.02721e-014	-1.46673e-014	-1.09879e-014	-9.05242e-015	-1.48749e-014	-4.97292e-015	-7.25559e-015	-2.15154e-015	-1.00531e-014	-1.42487e-014	-1.11524e-014
-1.237e-014	-7.79393e-015	-1.84294e-014	-1.68518e-014	-1.28234e-014	-8.70714e-015	-3.30192e-015	-7.48155e-015	-3.68258e-015	-5.97028e-015	-4.69152e-015	-1.24929e-014	-5.16097e-015	-1.93681e-014	-1.99365e-014	-1.445e-014	-1.12523e-014	-8.65797e-015	-1.4438e-014	-5.25204e-015	-6.79525e-015	-2.32087e-015	-1.00857e-014	-1.42692e-014	-1.10965e-014
-1.16959e-014	-7.29305e-015	-1.81638e-014	-1.65617e-014	-1.22992e-014	-8.21132e-015	-2.62092e-015	-7.0678e-015	-3.38592e-015	-5.73608e-015	-4.05994e-015	-1.18098e-014	-4.67858e-015	-1.92119e-014	-1.95676e-014	-1.42408e-014	-1.14976e-014	-8.24543e-015	-1.39774e-014	-5.51592e-015	-6.33825e-015	-2.49301e-015	-1.01191e-014	-1.42854e-014	-1.10172e-014
-1.10186e-014	-6.81555e-015	-1.78768e-014	-1.62461e-014	-1.17851e-014	-7.72305e-015	-1.94813e-015	-6.66438e-015	-3.09693e-015	-5.51216e-015	-3.43521e-015	-1.11206e-014	-4.17567e-015	-1.90386e-014	-1.91692e-014	-1.40433e-014	-1.17215e-014	-7.81932e-015	-1.34977e-014	-5.76243e-015	-5.88805e-015	-2.66725e-015	-1.01529e-014	-1.4298e-014	-1.09157e-014
-1.03399e-014	-6.36248e-015	-1.75735e-014	-1.59081e-014	-1.12873e-014	-7.24576e-015	-1.28729e-015	-6.27248e-015	-2.81516e-015	-5.29941e-015	-2.81849e-015	-1.04268e-014	-3.65141e-015	-1.88518e-014	-1.87454e-014	-1.38603e-014	-1.19224e-014	-7.38361e-015	-1.30034e-014	-5.98956e-015	-5.44819e-015	-2.84347e-015	-1.01871e-014	-1.43062e-014	-1.07922e-014
-9.66052e-015	-5.93525e-015	-1.72587e-014	-1.55516e-014	-1.08114e-014	-6.7823e-015	-6.41525e-016	-5.8932e-015	-2.53977e-015	-5.09799e-015	-2.21028e-015	-9.73025e-015	-3.10488e-015	-1.86552e-014	-1.83e-014	-1.36952e-014	-1.20981e-014	-6.94291e-015	-1.24989e-014	-6.19616e-015	-5.02176e-015	-3.02028e-015	-1.02209e-014	-1.431e-014	-1.06477e-014
-8.98176e-015	-5.53459e-015	-1.69374e-014	-1.51804e-014	-1.03624e-014	-6.33555e-015	-1.38948e-017	-5.52822e-015	-2.26929e-015	-4.90844e-015	-1.61092e-015	-9.03221e-015	-2.53457e-015	-1.84519e-014	-1.78372e-014	-1.35507e-014	-1.22468e-014	-6.50184e-015	-1.19888e-014	-6.38129e-015	-4.61251e-015	-3.19713e-015	-1.02545e-014	-1.43098e-014	-1.04834e-014
-8.30483e-015	-5.16063e-015	-1.6614e-014	-1.47983e-014	-9.94431e-015	-5.90976e-015	5.92053e-016	-5.17804e-015	-2.00257e-015	-4.7308e-015	-1.02038e-015	-8.33332e-015	-1.93977e-015	-1.82454e-014	-1.7361e-014	-1.34297e-014	-1.23672e-014	-6.06455e-015	-1.14773e-014	-6.54364e-015	-4.22281e-015	-3.37337e-015	-1.02873e-014	-1.43048e-014	-1.03e-014
-7.63103e-015	-4.81367e-015	-1.62931e-014	-1.44088e-014	-9.56095e-015	-5.50674e-015	1.17287e-015	-4.84312e-015	-1.73808e-015	-4.56513e-015	-4.38855e-016	-7.63442e-015	-1.3191e-015	-1.80388e-014	-1.68758e-014	-1.33342e-014	-1.24583e-014	-5.6363e-015	-1.09691e-014	-6.6828e-015	-3.85518e-015	-3.54837e-015	-1.03185e-014	-1.42947e-014	-1.00982e-014
-6.96101e-015	-4.49273e-015	-1.59783e-014	-1.40153e-014	-9.21531e-015	-5.1296e-015	1.72618e-015	-4.52484e-015	-1.47402e-015	-4.41099e-015	1.33699e-016	-6.93669e-015	-6.71419e-016	-1.78358e-014	-1.63862e-014	-1.32655e-014	-1.25194e-014	-5.22158e-015	-1.04688e-014	-6.7994e-015	-3.5113e-015	-3.7213e-015	-1.03483e-014	-1.42791e-014	-9.87909e-015
-6.2949e-015	-4.19716e-015	-1.56735e-014	-1.36219e-014	-8.91056e-015	-4.78025e-015	2.25077e-015	-4.22299e-015	-1.20856e-015	-4.2676e-015	6.97983e-016	-6.24019e-015	3.84195e-018	-1.76395e-014	-1.58963e-014	-1.32258e-014	-1.25497e-014	-4.82508e-015	-9.98032e-015	-6.89344e-015	-3.19344e-015	-3.89144e-015	-1.03756e-014	-1.42571e-014	-9.64321e-015
-5.6331e-015	-3.92608e-015	-1.53819e-014	-1.32322e-014	-8.64856e-015	-4.46047e-015	2.74465e-015	-3.9373e-015	-9.40018e-016	-4.1343e-015	1.25459e-015	-5.54488e-015	7.0727e-016	-1.74531e-014	-1.54105e-014	-1.32152e-014	-1.25479e-014	-4.45042e-015	-9.50828e-015	-6.96484e-015	-2.90316e-015	-4.0579e-015	-1.03995e-014	-1.42277e-014	-9.39127e-015
-4.97617e-015	-3.6779e-015	-1.5107e-014	-1.28496e-014	-8.42992e-015	-4.17163e-015	3.20657e-015	-3.66752e-015	-6.66062e-016	-4.00986e-015	1.80453e-015	-4.85067e-015	1.4385e-015	-1.72791e-014	-1.4933e-014	-1.32337e-014	-1.25143e-014	-4.101e-015	-9.05556e-015	-7.01318e-015	-2.64159e-015	-4.21901e-015	-1.04195e-014	-1.41899e-014	-9.12521e-015
-4.32389e-015	-3.45049e-015	-1.48503e-014	-1.24778e-014	-8.25536e-015	-3.91418e-015	3.63731e-015	-3.41238e-015	-3.84506e-016	-3.8927e-015	2.34901e-015	-4.15732e-015	2.19802e-015	-1.71193e-014	-1.44672e-014	-1.32812e-014	-1.24498e-014	-3.7804e-015	-8.62552e-015	-7.03979e-015	-2.40904e-015	-4.37388e-015	-1.04348e-014	-1.41427e-014	-8.84547e-015
-3.67684e-015	-3.24156e-015	-1.46149e-014	-1.212e-014	-8.12423e-015	-3.68874e-015	4.03714e-015	-3.17023e-015	-9.35443e-017	-3.78185e-015	2.88892e-015	-3.46341e-015	2.98625e-015	-1.69763e-014	-1.40171e-014	-1.33575e-014	-1.23551e-014	-3.49125e-015	-8.22157e-015	-7.04555e-015	-2.20581e-015	-4.52196e-015	-1.04447e-014	-1.40852e-014	-8.55332e-015
-3.03576e-015	-3.04908e-015	-1.44036e-014	-1.17797e-014	-8.0362e-015	-3.49621e-015	4.4066e-015	-2.94009e-015	2.08212e-016	-3.67636e-015	3.4255e-015	-2.76867e-015	3.80269e-015	-1.6851e-014	-1.3586e-014	-1.34613e-014	-1.22312e-014	-3.23582e-015	-7.84611e-015	-7.03089e-015	-2.0321e-015	-4.66238e-015	-1.0448e-014	-1.40165e-014	-8.25042e-015
-2.40026e-015	-2.87083e-015	-1.42171e-014	-1.14599e-014	-7.98958e-015	-3.33657e-015	4.74674e-015	-2.7211e-015	5.22643e-016	-3.57375e-015	3.96065e-015	-2.07257e-015	4.64616e-015	-1.67448e-014	-1.31765e-014	-1.3591e-014	-1.20791e-014	-3.01679e-015	-7.5022e-015	-6.99677e-015	-1.8874e-015	-4.79389e-015	-1.04445e-014	-1.39351e-014	-7.93751e-015
-1.7699e-015	-2.70418e-015	-1.40561e-014	-1.11634e-014	-7.98221e-015	-3.20956e-015	5.05947e-015	-2.51269e-015	8.51088e-016	-3.47234e-015	4.49548e-015	-1.37413e-015	5.51546e-015	-1.66578e-014	-1.27919e-014	-1.37456e-014	-1.18999e-014	-2.83583e-015	-7.19152e-015	-6.94435e-015	-1.77158e-015	-4.91552e-015	-1.04334e-014	-1.38407e-014	-7.61562e-015
-1.14364e-015	-2.54625e-015	-1.39209e-014	-1.08919e-014	-8.01116e-015	-3.11523e-015	5.34681e-015	-2.31245e-015	1.19484e-015	-3.37006e-015	5.03147e-015	-6.71797e-016	6.4095e-015	-1.65908e-014	-1.24349e-014	-1.39228e-014	-1.1695e-014	-2.69387e-015	-6.91551e-015	-6.87469e-015	-1.68241e-015	-5.0259e-015	-1.04138e-014	-1.37318e-014	-7.28628e-015
-5.21129e-016	-2.39423e-015	-1.38119e-014	-1.06475e-014	-8.07391e-015	-3.05284e-015	5.61135e-015	-2.11919e-015	1.55551e-015	-3.26499e-015	5.57039e-015	3.49232e-017	7.32667e-015	-1.65435e-014	-1.21073e-014	-1.41197e-014	-1.14668e-014	-2.592e-015	-6.67517e-015	-6.78919e-015	-1.61897e-015	-5.12466e-015	-1.03846e-014	-1.36072e-014	-6.95065e-015
9.76071e-017	-2.24506e-015	-1.37288e-014	-1.04328e-014	-8.16654e-015	-3.02083e-015	5.85532e-015	-1.93112e-015	1.93422e-015	-3.15474e-015	6.11337e-015	7.47122e-016	8.26512e-015	-1.65149e-014	-1.181e-014	-1.43334e-014	-1.12181e-014	-2.53042e-015	-6.47072e-015	-6.68865e-015	-1.58038e-015	-5.21079e-015	-1.03448e-014	-1.34666e-014	-6.60964e-015
7.12976e-016	-2.09612e-015	-1.3671e-014	-1.02483e-014	-8.28462e-015	-3.01833e-015	6.08161e-015	-1.74589e-015	2.33161e-015	-3.03736e-015	6.66077e-015	1.46574e-015	9.22198e-015	-1.6504e-014	-1.1544e-014	-1.45613e-014	-1.09511e-014	-2.50879e-015	-6.30219e-015	-6.57431e-015	-1.56491e-015	-5.28323e-015	-1.02947e-014	-1.33089e-014	-6.26415e-015
1.32561e-015	-1.94517e-015	-1.36375e-014	-1.00955e-014	-8.42448e-015	-3.0434e-015	6.29367e-015	-1.56198e-015	2.74797e-015	-2.91073e-015	7.21382e-015	2.19104e-015	1.01949e-014	-1.65092e-014	-1.13111e-014	-1.48005e-014	-1.06674e-014	-2.52699e-015	-6.17039e-015	-6.44816e-015	-1.57086e-015	-5.34153e-015	-1.02336e-014	-1.31339e-014	-5.915e-015
1.93592e-015	-1.78958e-015	-1.36274e-014	-9.97548e-015	-8.58214e-015	-3.0946e-015	6.49554e-015	-1.37823e-015	3.18308e-015	-2.77293e-015	7.77279e-015	2.92418e-015	1.1181e-014	-1.6529e-014	-1.11123e-014	-1.50474e-014	-1.03705e-014	-2.5838e-015	-6.07475e-015	-6.31117e-015	-1.59589e-015	-5.38519e-015	-1.01613e-014	-1.29414e-014	-5.56293e-015
2.54459e-015	-1.62762e-015	-1.36389e-014	-9.88812e-015	-8.75303e-015	-3.17015e-015	6.69009e-015	-1.19294e-015	3.63619e-015	-2.62173e-015	8.3386e-015	3.6656e-015	1.21768e-014	-1.65619e-014	-1.09473e-014	-1.52992e-014	-1.00631e-014	-2.67767e-015	-6.01384e-015	-6.16442e-015	-1.63794e-015	-5.41363e-015	-1.00776e-014	-1.27307e-014	-5.20934e-015
3.15179e-015	-1.4562e-015	-1.36698e-014	-9.83335e-015	-8.93225e-015	-3.26829e-015	6.88012e-015	-1.00537e-015	4.10678e-015	-2.45539e-015	8.91095e-015	4.41558e-015	1.31789e-014	-1.66056e-014	-1.08162e-014	-1.55526e-014	-9.74751e-015	-2.80723e-015	-5.98647e-015	-6.00889e-015	-1.69478e-015	-5.42661e-015	-9.9825e-015	-1.25018e-014	-4.85455e-015
3.75733e-015	-1.2739e-015	-1.37186e-014	-9.81104e-015	-9.11486e-015	-3.38695e-015	7.06912e-015	-8.13921e-016	4.59367e-015	-2.27278e-015	9.48951e-015	5.17418e-015	1.41831e-014	-1.66586e-014	-1.07188e-014	-1.58039e-014	-9.42664e-015	-2.97023e-015	-5.99118e-015	-5.84573e-015	-1.76437e-015	-5.42381e-015	-9.87624e-015	-1.22545e-014	-4.49992e-015
4.36191e-015	-1.07911e-015	-1.37829e-014	-9.82041e-015	-9.29656e-015	-3.52389e-015	7.26078e-015	-6.17278e-016	5.09602e-015	-2.07194e-015	1.00744e-014	5.94062e-015	1.51852e-014	-1.67179e-014	-1.06544e-014	-1.60499e-014	-9.10392e-015	-3.16434e-015	-6.02591e-015	-5.67491e-015	-1.84424e-015	-5.40527e-015	-9.75861e-015	-1.1989e-014	-4.14638e-015
4.96629e-015	-8.70387e-016	-1.38606e-014	-9.86028e-015	-9.47393e-015	-3.67692e-015	7.45845e-015	-4.13733e-016	5.61241e-015	-1.85103e-015	1.06652e-014	6.71475e-015	1.61809e-014	-1.67818e-014	-1.06222e-014	-1.62872e-014	-8.78238e-015	-3.38694e-015	-6.08806e-015	-5.49801e-015	-1.93234e-015	-5.37085e-015	-9.62953e-015	-1.17058e-014	-3.7945e-015
5.57007e-015	-6.4677e-016	-1.39488e-014	-9.92855e-015	-9.64278e-015	-3.84322e-015	7.66525e-015	-2.0266e-016	6.14088e-015	-1.60885e-015	1.12611e-014	7.49594e-015	1.71662e-014	-1.68472e-014	-1.06208e-014	-1.65131e-014	-8.46441e-015	-3.63547e-015	-6.1751e-015	-5.31605e-015	-2.02568e-015	-5.32045e-015	-9.48917e-015	-1.1405e-014	-3.44479e-015
6.17291e-015	-4.07341e-016	-1.40453e-014	-1.0023e-014	-9.79978e-015	-4.02046e-015	7.88329e-015	1.71548e-017	6.6795e-015	-1.34455e-015	1.18613e-014	8.28285e-015	1.81364e-014	-1.69113e-014	-1.06484e-014	-1.67253e-014	-8.15309e-015	-3.9065e-015	-6.28338e-015	-5.12987e-015	-2.12109e-015	-5.2549e-015	-9.33831e-015	-1.10882e-014	-3.0975e-015
6.77477e-015	-1.51116e-016	-1.41473e-014	-1.01425e-014	-9.94182e-015	-4.2062e-015	8.11478e-015	2.46194e-016	7.22594e-015	-1.05783e-015	1.24643e-014	9.07394e-015	1.90867e-014	-1.69718e-014	-1.07042e-014	-1.69216e-014	-7.85082e-015	-4.19699e-015	-6.41016e-015	-4.93994e-015	-2.21614e-015	-5.1748e-015	-9.17762e-015	-1.07567e-014	-2.75255e-015
7.37494e-015	1.21942e-016	-1.4252e-014	-1.0284e-014	-1.00662e-014	-4.39794e-015	8.36219e-015	4.84573e-016	7.77714e-015	-7.48208e-016	1.30687e-014	9.86682e-015	2.00126e-014	-1.70258e-014	-1.07859e-014	-1.71006e-014	-7.5609e-015	-4.50378e-015	-6.55241e-015	-4.74732e-015	-2.30831e-015	-5.08045e-015	-9.00822e-015	-1.04117e-014	-2.41099e-015
7.9732e-015	4.11317e-016	-1.43581e-014	-1.04445e-014	-1.01703e-014	-4.59311e-015	8.62704e-015	7.32212e-016	8.33095e-015	-4.15708e-016	1.36727e-014	1.06591e-014	2.09096e-014	-1.70717e-014	-1.0892e-014	-1.72594e-014	-7.28568e-015	-4.82328e-015	-6.70696e-015	-4.55283e-015	-2.39546e-015	-4.97282e-015	-8.83035e-015	-1.00541e-014	-2.07312e-015
8.56872e-015	7.16363e-016	-1.44635e-014	-1.06217e-014	-1.02532e-014	-4.78953e-015	8.91043e-015	9.89135e-016	8.88478e-015	-6.10219e-017	1.42748e-014	1.14486e-014	2.17724e-014	-1.71072e-014	-1.10202e-014	-1.73967e-014	-7.0277e-015	-5.15142e-015	-6.87094e-015	-4.35717e-015	-2.47513e-015	-4.85318e-015	-8.64509e-015	-9.68567e-015	-1.73867e-015
9.16062e-015	1.03663e-015	-1.45657e-014	-1.08125e-014	-1.03131e-014	-4.98571e-015	9.21299e-015	1.25508e-015	9.43582e-015	3.15314e-016	1.48731e-014	1.22323e-014	2.25968e-014	-1.71309e-014	-1.1169e-014	-1.75121e-014	-6.7888e-015	-5.48517e-015	-7.04075e-015	-4.16107e-015	-2.5453e-015	-4.72204e-015	-8.45328e-015	-9.30824e-015	-1.40808e-015
9.74755e-015	1.37118e-015	-1.46631e-014	-1.10137e-014	-1.03496e-014	-5.17956e-015	9.53455e-015	1.52982e-015	9.98053e-015	7.12399e-016	1.54653e-014	1.3007e-014	2.33791e-014	-1.71414e-014	-1.13358e-014	-1.76049e-014	-6.5711e-015	-5.8211e-015	-7.21306e-015	-3.96484e-015	-2.60396e-015	-4.58043e-015	-8.25653e-015	-8.92329e-015	-1.08099e-015
1.03289e-014	1.71802e-015	-1.4754e-014	-1.12211e-014	-1.03619e-014	-5.36898e-015	9.87552e-015	1.81302e-015	1.0516e-014	1.12898e-015	1.60488e-014	1.37696e-014	2.41157e-014	-1.71373e-014	-1.15187e-014	-1.76751e-014	-6.37665e-015	-6.15647e-015	-7.38505e-015	-3.76905e-015	-2.64878e-015	-4.42986e-015	-8.05582e-015	-8.53276e-015	-7.57736e-016
1.0904e-014	2.07562e-015	-1.48366e-014	-1.14315e-014	-1.03503e-014	-5.55135e-015	1.02348e-014	2.10339e-015	1.10391e-014	1.56347e-015	1.66216e-014	1.45171e-014	2.4803e-014	-1.71172e-014	-1.17151e-014	-1.77225e-014	-6.20668e-015	-6.48772e-015	-7.55391e-015	-3.57438e-015	-2.67918e-015	-4.27174e-015	-7.85295e-015	-8.13909e-015	-4.37708e-016
1.14715e-014	2.44215e-015	-1.49097e-014	-1.16411e-014	-1.03158e-014	-5.72572e-015	1.06106e-014	2.39981e-015	1.15467e-014	2.01408e-015	1.71819e-014	1.5246e-014	2.54378e-014	-1.7081e-014	-1.19225e-014	-1.77475e-014	-6.06242e-015	-6.81133e-015	-7.71659e-015	-3.38218e-015	-2.69317e-015	-4.10723e-015	-7.64904e-015	-7.74415e-015	-1.20945e-016
1.20301e-014	2.81571e-015	-1.49719e-014	-1.18467e-014	-1.02596e-014	-5.89036e-015	1.10018e-014	2.70075e-015	1.20356e-014	2.47901e-015	1.77273e-014	1.59526e-014	2.60171e-014	-1.70279e-014	-1.21387e-014	-1.77511e-014	-5.94362e-015	-7.12522e-015	-7.86959e-015	-3.19262e-015	-2.68921e-015	-3.93786e-015	-7.44536e-015	-7.35038e-015	1.9274e-016
1.25779e-014	3.19383e-015	-1.50225e-014	-1.20448e-014	-1.01825e-014	-6.04342e-015	1.14064e-014	3.00519e-015	1.25029e-014	2.95563e-015	1.82555e-014	1.66335e-014	2.65391e-014	-1.69579e-014	-1.23611e-014	-1.77344e-014	-5.85074e-015	-7.42687e-015	-8.01048e-015	-3.00624e-015	-2.6657e-015	-3.7651e-015	-7.24297e-015	-6.95967e-015	5.03616e-016
1.3113e-014	3.57404e-015	-1.50614e-014	-1.22322e-014	-1.00866e-014	-6.18381e-015	1.18211e-014	3.31125e-015	1.29462e-014	3.44158e-015	1.87639e-014	1.7285e-014	2.70017e-014	-1.68714e-014	-1.25878e-014	-1.76989e-014	-5.78442e-015	-7.71342e-015	-8.13713e-015	-2.8238e-015	-2.62205e-015	-3.59001e-015	-7.04345e-015	-6.57413e-015	8.11248e-016
1.36338e-014	3.95415e-015	-1.50885e-014	-1.24058e-014	-9.97497e-015	-6.31031e-015	1.2244e-014	3.61753e-015	1.33633e-014	3.93381e-015	1.92516e-014	1.79032e-014	2.74033e-014	-1.67689e-014	-1.28169e-014	-1.76462e-014	-5.7449e-015	-7.98362e-015	-8.24756e-015	-2.64559e-015	-2.55754e-015	-3.41327e-015	-6.84824e-015	-6.19585e-015	1.11595e-015
1.41381e-014	4.33151e-015	-1.51028e-014	-1.25619e-014	-9.85027e-015	-6.42217e-015	1.26715e-014	3.92203e-015	1.37515e-014	4.42958e-015	1.97169e-014	1.8485e-014	2.77438e-014	-1.66511e-014	-1.30466e-014	-1.7579e-014	-5.73145e-015	-8.23527e-015	-8.33981e-015	-2.47235e-015	-2.47132e-015	-3.23679e-015	-6.6585e-015	-5.82655e-015	1.41811e-015
1.46247e-014	4.70412e-015	-1.51051e-014	-1.2698e-014	-9.71517e-015	-6.51911e-015	1.31001e-014	4.22335e-015	1.41087e-014	4.92548e-015	2.01584e-014	1.9027e-014	2.80233e-014	-1.65205e-014	-1.3275e-014	-1.74993e-014	-5.74379e-015	-8.46646e-015	-8.41257e-015	-2.30553e-015	-2.36201e-015	-3.0612e-015	-6.47531e-015	-5.46875e-015	1.71829e-015
1.50914e-014	5.06943e-015	-1.50953e-014	-1.28112e-014	-9.57272e-015	-6.6004e-015	1.35261e-014	4.5198e-015	1.44332e-014	5.41835e-015	2.05748e-014	1.95265e-014	2.82424e-014	-1.63782e-014	-1.35004e-014	-1.74096e-014	-5.78123e-015	-8.67586e-015	-8.46423e-015	-2.14612e-015	-2.22927e-015	-2.88755e-015	-6.2998e-015	-5.12485e-015	2.01694e-015
1.55373e-014	5.42437e-015	-1.50741e-014	-1.28996e-014	-9.42597e-015	-6.66612e-015	1.39454e-014	4.809e-015	1.47235e-014	5.90487e-015	2.09649e-014	1.99806e-014	2.84018e-014	-1.62262e-014	-1.37214e-014	-1.73122e-014	-5.84237e-015	-8.86236e-015	-8.49342e-015	-1.99485e-015	-2.07304e-015	-2.71738e-015	-6.13291e-015	-4.79612e-015	2.31406e-015
1.59605e-014	5.76741e-015	-1.5043e-014	-1.29612e-014	-9.27838e-015	-6.71685e-015	1.43535e-014	5.08921e-015	1.49781e-014	6.38213e-015	2.1328e-014	2.03873e-014	2.85033e-014	-1.60668e-014	-1.39365e-014	-1.72099e-014	-5.92648e-015	-9.02524e-015	-8.49959e-015	-1.85226e-015	-1.89309e-015	-2.5515e-015	-5.97588e-015	-4.48371e-015	2.60936e-015
1.63598e-014	6.09636e-015	-1.50031e-014	-1.29945e-014	-9.13304e-015	-6.75194e-015	1.47455e-014	5.35816e-015	1.51971e-014	6.84656e-015	2.16636e-014	2.07453e-014	2.85494e-014	-1.59024e-014	-1.41448e-014	-1.71059e-014	-6.03169e-015	-9.16383e-015	-8.48266e-015	-1.72009e-015	-1.69048e-015	-2.39052e-015	-5.82942e-015	-4.18933e-015	2.90279e-015
1.67336e-014	6.40941e-015	-1.4955e-014	-1.29981e-014	-8.99388e-015	-6.77198e-015	1.51187e-014	5.61432e-015	1.53798e-014	7.29505e-015	2.19714e-014	2.10531e-014	2.85438e-014	-1.57356e-014	-1.4345e-014	-1.70025e-014	-6.15514e-015	-9.27785e-015	-8.44266e-015	-1.59887e-015	-1.46548e-015	-2.23548e-015	-5.69444e-015	-3.91446e-015	3.1948e-015
1.7081e-014	6.70475e-015	-1.49007e-014	-1.29708e-014	-8.86395e-015	-6.77683e-015	1.5469e-014	5.85577e-015	1.55259e-014	7.72471e-015	2.22514e-014	2.13091e-014	2.84898e-014	-1.55692e-014	-1.45364e-014	-1.69023e-014	-6.29536e-015	-9.36725e-015	-8.38007e-015	-1.48919e-015	-1.21874e-015	-2.08681e-015	-5.57159e-015	-3.65976e-015	3.48542e-015
1.74009e-014	6.98051e-015	-1.48418e-014	-1.29122e-014	-8.74591e-015	-6.76727e-015	1.57924e-014	6.08078e-015	1.56365e-014	8.13235e-015	2.2504e-014	2.15129e-014	2.83912e-014	-1.54059e-014	-1.47189e-014	-1.68078e-014	-6.45088e-015	-9.43203e-015	-8.29592e-015	-1.39205e-015	-9.51369e-016	-1.94455e-015	-5.46166e-015	-3.42694e-015	3.77461e-015
1.76925e-014	7.2361e-015	-1.47795e-014	-1.28217e-014	-8.64288e-015	-6.74343e-015	1.60855e-014	6.28693e-015	1.57117e-014	8.5146e-015	2.27302e-014	2.16645e-014	2.82522e-014	-1.52491e-014	-1.48919e-014	-1.67213e-014	-6.61973e-015	-9.47265e-015	-8.19058e-015	-1.30842e-015	-6.64046e-016	-1.80906e-015	-5.36505e-015	-3.21743e-015	4.06205e-015
1.79552e-014	7.47055e-015	-1.47154e-014	-1.26996e-014	-8.55731e-015	-6.70557e-015	1.63453e-014	6.47279e-015	1.57524e-014	8.86934e-015	2.29306e-014	2.17643e-014	2.8078e-014	-1.51022e-014	-1.50555e-014	-1.66445e-014	-6.79916e-015	-9.48989e-015	-8.06502e-015	-1.2394e-015	-3.57544e-016	-1.68e-015	-5.2821e-015	-3.03216e-015	4.34738e-015
1.81884e-014	7.68318e-015	-1.46508e-014	-1.25465e-014	-8.4913e-015	-6.65475e-015	1.65687e-014	6.63742e-015	1.57598e-014	9.19475e-015	2.31061e-014	2.18133e-014	2.78737e-014	-1.49684e-014	-1.52084e-014	-1.65792e-014	-6.98682e-015	-9.48434e-015	-7.92028e-015	-1.18586e-015	-3.30313e-017	-1.5574e-015	-5.21334e-015	-2.87086e-015	4.62995e-015
1.83911e-014	7.87308e-015	-1.45876e-014	-1.2363e-014	-8.44535e-015	-6.59065e-015	1.67531e-014	6.77951e-015	1.57365e-014	9.48869e-015	2.32583e-014	2.18131e-014	2.76446e-014	-1.48498e-014	-1.53503e-014	-1.65267e-014	-7.18004e-015	-9.45702e-015	-7.75759e-015	-1.14763e-015	3.07414e-016	-1.44071e-015	-5.1589e-015	-2.73316e-015	4.90946e-015
1.85634e-014	8.03919e-015	-1.45278e-014	-1.21502e-014	-8.42097e-015	-6.51501e-015	1.6896e-014	6.8977e-015	1.56846e-014	9.74959e-015	2.33893e-014	2.17653e-014	2.73964e-014	-1.47486e-014	-1.54816e-014	-1.64882e-014	-7.3768e-015	-9.40887e-015	-7.57799e-015	-1.12468e-015	6.63023e-016	-1.32964e-015	-5.11888e-015	-2.61904e-015	5.18586e-015
1.87057e-014	8.18232e-015	-1.44719e-014	-1.19101e-014	-8.41919e-015	-6.42869e-015	1.69953e-014	6.99136e-015	1.56064e-014	9.97606e-015	2.35007e-014	2.16728e-014	2.71348e-014	-1.46674e-014	-1.56017e-014	-1.64649e-014	-7.57443e-015	-9.34051e-015	-7.38297e-015	-1.11824e-015	1.03244e-015	-1.22393e-015	-5.09302e-015	-2.52854e-015	5.45873e-015
1.88177e-014	8.30293e-015	-1.44216e-014	-1.16449e-014	-8.43986e-015	-6.33242e-015	1.705e-014	7.06025e-015	1.55035e-014	1.01677e-014	2.35942e-014	2.15382e-014	2.6865e-014	-1.46091e-014	-1.57101e-014	-1.64567e-014	-7.77018e-015	-9.25329e-015	-7.17454e-015	-1.12786e-015	1.4146e-015	-1.12223e-015	-5.08073e-015	-2.46133e-015	5.72687e-015
1.89005e-014	8.40185e-015	-1.43781e-014	-1.13563e-014	-8.48295e-015	-6.22628e-015	1.70591e-014	7.10342e-015	1.53782e-014	1.03239e-014	2.3672e-014	2.13642e-014	2.65929e-014	-1.45748e-014	-1.5807e-014	-1.64638e-014	-7.96243e-015	-9.14789e-015	-6.95412e-015	-1.15399e-015	1.80774e-015	-1.02392e-015	-5.08196e-015	-2.41682e-015	5.98947e-015
1.89546e-014	8.47928e-015	-1.43422e-014	-1.10469e-014	-8.54748e-015	-6.11187e-015	1.70229e-014	7.12082e-015	1.52339e-014	1.04443e-014	2.3736e-014	2.11543e-014	2.63248e-014	-1.45666e-014	-1.58926e-014	-1.64858e-014	-8.14843e-015	-9.0252e-015	-6.72337e-015	-1.19705e-015	2.21032e-015	-9.28073e-016	-5.09617e-015	-2.39407e-015	6.24641e-015
1.89808e-014	8.536e-015	-1.43145e-014	-1.07194e-014	-8.63245e-015	-5.99005e-015	1.6942e-014	7.11365e-015	1.50738e-014	1.05294e-014	2.37885e-014	2.09128e-014	2.60665e-014	-1.45861e-014	-1.59675e-014	-1.65219e-014	-8.32622e-015	-8.88697e-015	-6.48377e-015	-1.25776e-015	2.62018e-015	-8.33619e-016	-5.12287e-015	-2.39254e-015	6.49679e-015
1.89798e-014	8.57365e-015	-1.42959e-014	-1.03761e-014	-8.73623e-015	-5.86118e-015	1.68177e-014	7.08193e-015	1.49012e-014	1.0579e-014	2.38316e-014	2.0644e-014	2.58231e-014	-1.4634e-014	-1.60312e-014	-1.65712e-014	-8.49361e-015	-8.73475e-015	-6.23728e-015	-1.33496e-015	3.0356e-015	-7.39883e-016	-5.16192e-015	-2.4115e-015	6.73954e-015
1.89529e-014	8.5942e-015	-1.42867e-014	-1.002e-014	-8.85705e-015	-5.72585e-015	1.66513e-014	7.02665e-015	1.47188e-014	1.05946e-014	2.38675e-014	2.03518e-014	2.55999e-014	-1.47108e-014	-1.60838e-014	-1.6632e-014	-8.64926e-015	-8.56923e-015	-5.98585e-015	-1.42828e-015	3.45493e-015	-6.45457e-016	-5.21294e-015	-2.4494e-015	6.9743e-015
1.89017e-014	8.59901e-015	-1.42869e-014	-9.65402e-015	-8.99218e-015	-5.58525e-015	1.64449e-014	6.94829e-015	1.453e-014	1.05775e-014	2.38982e-014	2.00415e-014	2.54018e-014	-1.48168e-014	-1.61253e-014	-1.67029e-014	-8.7918e-015	-8.39156e-015	-5.73132e-015	-1.53624e-015	3.87639e-015	-5.49626e-016	-5.27485e-015	-2.50457e-015	7.19956e-015
1.88284e-014	8.58954e-015	-1.42972e-014	-9.28187e-015	-9.13922e-015	-5.43969e-015	1.62013e-014	6.84787e-015	1.43374e-014	1.05293e-014	2.39261e-014	1.97175e-014	2.52326e-014	-1.49518e-014	-1.61555e-014	-1.67818e-014	-8.91975e-015	-8.20321e-015	-5.47558e-015	-1.65795e-015	4.29849e-015	-4.52313e-016	-5.34783e-015	-2.57614e-015	7.41437e-015
1.87348e-014	8.56761e-015	-1.43178e-014	-8.9072e-015	-9.29519e-015	-5.28993e-015	1.59242e-014	6.72732e-015	1.41441e-014	1.04519e-014	2.39531e-014	1.93844e-014	2.50968e-014	-1.51151e-014	-1.61742e-014	-1.68668e-014	-9.0317e-015	-8.00512e-015	-5.2192e-015	-1.79245e-015	4.71909e-015	-3.52434e-016	-5.43102e-015	-2.66223e-015	7.61764e-015
1.86224e-014	8.53553e-015	-1.43486e-014	-8.53284e-015	-9.45674e-015	-5.13701e-015	1.5617e-014	6.58795e-015	1.39534e-014	1.03473e-014	2.39809e-014	1.90465e-014	2.49977e-014	-1.5306e-014	-1.61813e-014	-1.69552e-014	-9.12713e-015	-7.79837e-015	-4.96428e-015	-1.93845e-015	5.13629e-015	-2.49498e-016	-5.52389e-015	-2.76137e-015	7.80897e-015
1.84932e-014	8.4956e-015	-1.43885e-014	-8.16185e-015	-9.62057e-015	-4.97988e-015	1.52833e-014	6.43236e-015	1.37683e-014	1.02186e-014	2.40109e-014	1.87087e-014	2.49376e-014	-1.55232e-014	-1.61773e-014	-1.70448e-014	-9.20516e-015	-7.58401e-015	-4.71277e-015	-2.09475e-015	5.54778e-015	-1.42783e-016	-5.62595e-015	-2.87176e-015	7.98799e-015
1.83487e-014	8.44925e-015	-1.44375e-014	-7.7969e-015	-9.78318e-015	-4.82002e-015	1.49272e-014	6.26283e-015	1.35916e-014	1.00682e-014	2.40445e-014	1.83755e-014	2.49182e-014	-1.57649e-014	-1.61616e-014	-1.71322e-014	-9.26557e-015	-7.36375e-015	-4.46529e-015	-2.26001e-015	5.95226e-015	-3.12345e-017	-5.7375e-015	-2.99185e-015	8.15392e-015
1.81916e-014	8.39867e-015	-1.44943e-014	-7.44098e-015	-9.94078e-015	-4.65743e-015	1.45539e-014	6.0821e-015	1.34256e-014	9.89938e-015	2.40823e-014	1.80509e-014	2.49406e-014	-1.60293e-014	-1.61351e-014	-1.72144e-014	-9.30773e-015	-7.13777e-015	-4.22292e-015	-2.43212e-015	6.34684e-015	8.53709e-017	-5.85767e-015	-3.12021e-015	8.30568e-015
1.80246e-014	8.34548e-015	-1.45575e-014	-7.09685e-015	-1.00898e-014	-4.49206e-015	1.41687e-014	5.89256e-015	1.32724e-014	9.71529e-015	2.41255e-014	1.77388e-014	2.50061e-014	-1.63143e-014	-1.60974e-014	-1.72881e-014	-9.33153e-015	-6.90702e-015	-3.98717e-015	-2.60903e-015	6.72959e-015	2.06667e-016	-5.98607e-015	-3.25544e-015	8.44309e-015
1.78499e-014	8.29173e-015	-1.46255e-014	-6.76707e-015	-1.02264e-014	-4.32409e-015	1.37767e-014	5.69734e-015	1.31341e-014	9.51942e-015	2.41749e-014	1.74428e-014	2.51147e-014	-1.66165e-014	-1.6048e-014	-1.735e-014	-9.33753e-015	-6.67257e-015	-3.75875e-015	-2.78863e-015	7.09876e-015	3.32318e-016	-6.1228e-015	-3.39547e-015	8.56513e-015
1.76694e-014	8.23885e-015	-1.46969e-014	-6.45408e-015	-1.03471e-014	-4.1538e-015	1.33823e-014	5.49938e-015	1.30125e-014	9.31508e-015	2.42307e-014	1.71663e-014	2.52655e-014	-1.69332e-014	-1.59869e-014	-1.73977e-014	-9.32558e-015	-6.43538e-015	-3.53873e-015	-2.96918e-015	7.45257e-015	4.62516e-016	-6.26727e-015	-3.5384e-015	8.67097e-015
1.74855e-014	8.18892e-015	-1.47701e-014	-6.1596e-015	-1.04488e-014	-3.98137e-015	1.2991e-014	5.30132e-015	1.29099e-014	9.10551e-015	2.42932e-014	1.69123e-014	2.54576e-014	-1.72622e-014	-1.5914e-014	-1.74281e-014	-9.29621e-015	-6.19616e-015	-3.32804e-015	-3.14892e-015	7.78916e-015	5.96403e-016	-6.41957e-015	-3.68285e-015	8.76045e-015
1.73001e-014	8.14376e-015	-1.4844e-014	-5.88509e-015	-1.05289e-014	-3.80717e-015	1.2609e-014	5.10632e-015	1.28271e-014	8.89413e-015	2.4362e-014	1.66831e-014	2.56888e-014	-1.76004e-014	-1.58295e-014	-1.74388e-014	-9.25005e-015	-5.95595e-015	-3.12771e-015	-3.32616e-015	8.10697e-015	7.33372e-016	-6.57917e-015	-3.82776e-015	8.83318e-015
1.71146e-014	8.10457e-015	-1.49168e-014	-5.63204e-015	-1.0585e-014	-3.63153e-015	1.22409e-014	4.91704e-015	1.27644e-014	8.68374e-015	2.44366e-014	1.64805e-014	2.59569e-014	-1.79443e-014	-1.57333e-014	-1.74276e-014	-9.18837e-015	-5.71511e-015	-2.93812e-015	-3.49991e-015	8.4043e-015	8.72087e-016	-6.74625e-015	-3.97209e-015	8.88903e-015
1.69303e-014	8.07221e-015	-1.49866e-014	-5.40147e-015	-1.06149e-014	-3.45508e-015	1.18917e-014	4.73677e-015	1.27229e-014	8.47765e-015	2.45161e-014	1.63059e-014	2.6259e-014	-1.829e-014	-1.56254e-014	-1.73913e-014	-9.11244e-015	-5.47463e-015	-2.75973e-015	-3.66819e-015	8.67916e-015	1.01143e-015	-6.92069e-015	-4.11402e-015	8.92766e-015
1.67486e-014	8.04799e-015	-1.50517e-014	-5.19442e-015	-1.0616e-014	-3.27844e-015	1.15657e-014	4.56761e-015	1.27025e-014	8.27841e-015	2.45989e-014	1.61607e-014	2.65914e-014	-1.86344e-014	-1.55053e-014	-1.7328e-014	-9.02376e-015	-5.23533e-015	-2.5934e-015	-3.82859e-015	8.93006e-015	1.15e-015	-7.10304e-015	-4.25309e-015	8.94955e-015
1.65713e-014	8.03237e-015	-1.51101e-014	-5.01181e-015	-1.05867e-014	-3.10173e-015	1.12679e-014	4.41295e-015	1.2703e-014	8.08857e-015	2.46841e-014	1.60453e-014	2.695e-014	-1.89739e-014	-1.53731e-014	-1.72356e-014	-8.92342e-015	-4.99803e-015	-2.43934e-015	-3.97949e-015	9.15424e-015	1.28647e-015	-7.29329e-015	-4.38773e-015	8.95522e-015
1.64002e-014	8.02545e-015	-1.51592e-014	-4.85325e-015	-1.05258e-014	-2.92484e-015	1.10023e-014	4.27553e-015	1.27239e-014	7.91038e-015	2.47703e-014	1.5959e-014	2.73307e-014	-1.93043e-014	-1.5229e-014	-1.71129e-014	-8.81242e-015	-4.76332e-015	-2.29741e-015	-4.1195e-015	9.3506e-015	1.41893e-015	-7.49148e-015	-4.51698e-015	8.94459e-015
1.6236e-014	8.0276e-015	-1.51975e-014	-4.71863e-015	-1.04331e-014	-2.74779e-015	1.07722e-014	4.15778e-015	1.27647e-014	7.74594e-015	2.48559e-014	1.5901e-014	2.77287e-014	-1.96222e-014	-1.5073e-014	-1.69593e-014	-8.69302e-015	-4.53185e-015	-2.16863e-015	-4.2474e-015	9.51784e-015	1.54569e-015	-7.69742e-015	-4.63968e-015	8.91813e-015
1.608e-014	8.03942e-015	-1.52243e-014	-4.60784e-015	-1.03091e-014	-2.57104e-015	1.05799e-014	4.06217e-015	1.28236e-014	7.59649e-015	2.49393e-014	1.58706e-014	2.81391e-014	-1.99248e-014	-1.49055e-014	-1.67735e-014	-8.56704e-015	-4.30497e-015	-2.05323e-015	-4.36289e-015	9.65444e-015	1.66424e-015	-7.91156e-015	-4.75527e-015	8.87645e-015
1.59331e-014	8.05998e-015	-1.52376e-014	-4.51978e-015	-1.01546e-014	-2.39542e-015	1.04287e-014	3.99076e-015	1.29003e-014	7.46359e-015	2.50178e-014	1.58665e-014	2.85566e-014	-2.02087e-014	-1.47269e-014	-1.65556e-014	-8.43568e-015	-4.08352e-015	-1.95085e-015	-4.4653e-015	9.75979e-015	1.77272e-015	-8.13376e-015	-4.86358e-015	8.82009e-015
1.57954e-014	8.08792e-015	-1.52355e-014	-4.45347e-015	-9.9699e-015	-2.2212e-015	1.03208e-014	3.94503e-015	1.29936e-014	7.34841e-015	2.509e-014	1.58865e-014	2.89756e-014	-2.04707e-014	-1.45373e-014	-1.63058e-014	-8.30079e-015	-3.86812e-015	-1.86199e-015	-4.55391e-015	9.83316e-015	1.86892e-015	-8.36417e-015	-4.9644e-015	8.74971e-015
1.56667e-014	8.12299e-015	-1.52162e-014	-4.40725e-015	-9.75621e-015	-2.04885e-015	1.02578e-014	3.92641e-015	1.3102e-014	7.25168e-015	2.51535e-014	1.59278e-014	2.93908e-014	-2.07082e-014	-1.43373e-014	-1.60244e-014	-8.1642e-015	-3.65961e-015	-1.78701e-015	-4.62841e-015	9.87379e-015	1.95055e-015	-8.603e-015	-5.05767e-015	8.66644e-015
1.55468e-014	8.16453e-015	-1.51785e-014	-4.37909e-015	-9.51536e-015	-1.87891e-015	1.02407e-014	3.9364e-015	1.3223e-014	7.17347e-015	2.52063e-014	1.5988e-014	2.97973e-014	-2.09185e-014	-1.4127e-014	-1.57123e-014	-8.02721e-015	-3.45914e-015	-1.72572e-015	-4.68839e-015	9.88149e-015	2.01538e-015	-8.84999e-015	-5.14329e-015	8.57053e-015
1.54357e-014	8.21095e-015	-1.51205e-014	-4.36735e-015	-9.24973e-015	-1.71206e-015	1.02698e-014	3.97611e-015	1.33543e-014	7.11383e-015	2.52466e-014	1.60639e-014	3.01901e-014	-2.10991e-014	-1.3907e-014	-1.53706e-014	-7.89161e-015	-3.26774e-015	-1.67805e-015	-4.73337e-015	9.85619e-015	2.06142e-015	-9.10528e-015	-5.22143e-015	8.46322e-015
1.53335e-014	8.26068e-015	-1.50417e-014	-4.37043e-015	-8.9619e-015	-1.54878e-015	1.03452e-014	4.04636e-015	1.34939e-014	7.07184e-015	2.52718e-014	1.61519e-014	3.05645e-014	-2.12482e-014	-1.3678e-014	-1.50011e-014	-7.7594e-015	-3.08583e-015	-1.64456e-015	-4.76413e-015	9.79732e-015	2.08652e-015	-9.36888e-015	-5.29219e-015	8.34591e-015
1.52393e-014	8.31253e-015	-1.49414e-014	-4.38589e-015	-8.65455e-015	-1.39001e-015	1.04658e-014	4.1478e-015	1.36397e-014	7.04704e-015	2.52801e-014	1.62486e-014	3.09148e-014	-2.13642e-014	-1.34412e-014	-1.4606e-014	-7.63192e-015	-2.91438e-015	-1.62566e-015	-4.78163e-015	9.70386e-015	2.08881e-015	-9.64056e-015	-5.35556e-015	8.21959e-015
1.51515e-014	8.36419e-015	-1.48189e-014	-4.41115e-015	-8.33104e-015	-1.23625e-015	1.06305e-014	4.28009e-015	1.37901e-014	7.03822e-015	2.52695e-014	1.63502e-014	3.12363e-014	-2.14465e-014	-1.31973e-014	-1.41878e-014	-7.51007e-015	-2.75453e-015	-1.6216e-015	-4.78711e-015	9.5765e-015	2.06614e-015	-9.91965e-015	-5.41193e-015	8.08542e-015
1.50697e-014	8.41391e-015	-1.46736e-014	-4.4441e-015	-7.99523e-015	-1.08817e-015	1.08367e-014	4.44191e-015	1.39419e-014	7.04322e-015	2.52376e-014	1.64527e-014	3.15248e-014	-2.14934e-014	-1.29476e-014	-1.3749e-014	-7.39487e-015	-2.60726e-015	-1.63203e-015	-4.78156e-015	9.41558e-015	2.01705e-015	-1.02059e-014	-5.46268e-015	7.94487e-015
1.49921e-014	8.45965e-015	-1.45057e-014	-4.48205e-015	-7.65145e-015	-9.46456e-016	1.10824e-014	4.6325e-015	1.40929e-014	7.06019e-015	2.51826e-014	1.65522e-014	3.17759e-014	-2.15042e-014	-1.26926e-014	-1.32936e-014	-7.28836e-015	-2.47338e-015	-1.6567e-015	-4.76572e-015	9.22191e-015	1.94009e-015	-1.04991e-014	-5.50804e-015	7.79819e-015
1.49172e-014	8.49891e-015	-1.43154e-014	-4.52295e-015	-7.30367e-015	-8.12401e-016	1.13645e-014	4.85117e-015	1.42404e-014	7.08663e-015	2.51033e-014	1.66452e-014	3.19858e-014	-2.14786e-014	-1.24341e-014	-1.28254e-014	-7.19119e-015	-2.35457e-015	-1.69605e-015	-4.74144e-015	8.99623e-015	1.83389e-015	-1.07988e-014	-5.54915e-015	7.64656e-015
1.4843e-014	8.5293e-015	-1.41031e-014	-4.56438e-015	-6.95587e-015	-6.87257e-016	1.16787e-014	5.09585e-015	1.43822e-014	7.12035e-015	2.49979e-014	1.67273e-014	3.21516e-014	-2.1417e-014	-1.21734e-014	-1.23479e-014	-7.10401e-015	-2.25171e-015	-1.75018e-015	-4.70987e-015	8.73947e-015	1.69725e-015	-1.11042e-014	-5.58738e-015	7.49069e-015
1.47679e-014	8.54911e-015	-1.38692e-014	-4.60405e-015	-6.61173e-015	-5.71782e-016	1.20209e-014	5.36369e-015	1.45157e-014	7.159e-015	2.48655e-014	1.67945e-014	3.22706e-014	-2.13203e-014	-1.1912e-014	-1.18648e-014	-7.02808e-015	-2.16555e-015	-1.81949e-015	-4.67236e-015	8.4528e-015	1.52936e-015	-1.14146e-014	-5.62398e-015	7.33114e-015
1.46895e-014	8.55599e-015	-1.36149e-014	-4.63995e-015	-6.27534e-015	-4.67113e-016	1.23864e-014	5.65251e-015	1.46389e-014	7.19896e-015	2.47052e-014	1.68424e-014	3.23406e-014	-2.11895e-014	-1.16509e-014	-1.13798e-014	-6.96479e-015	-2.0974e-015	-1.90474e-015	-4.63139e-015	8.13776e-015	1.32985e-015	-1.17292e-014	-5.65961e-015	7.16827e-015
1.46059e-014	8.5468e-015	-1.33416e-014	-4.67006e-015	-5.95138e-015	-3.74542e-016	1.27698e-014	5.95977e-015	1.47488e-014	7.23713e-015	2.45154e-014	1.68675e-014	3.23592e-014	-2.10256e-014	-1.13917e-014	-1.08978e-014	-6.91522e-015	-2.04793e-015	-2.00575e-015	-4.58844e-015	7.79576e-015	1.09883e-015	-1.2047e-014	-5.69536e-015	7.00286e-015
1.4515e-014	8.51914e-015	-1.30503e-014	-4.69285e-015	-5.64374e-015	-2.94614e-016	1.31655e-014	6.28135e-015	1.48431e-014	7.27082e-015	2.4296e-014	1.68661e-014	3.23259e-014	-2.08301e-014	-1.11362e-014	-1.04223e-014	-6.87954e-015	-2.01822e-015	-2.12221e-015	-4.54499e-015	7.4276e-015	8.37146e-016	-1.23671e-014	-5.7327e-015	6.83527e-015
1.44146e-014	8.47052e-015	-1.27427e-014	-4.70688e-015	-5.35576e-015	-2.28348e-016	1.35679e-014	6.61369e-015	1.49194e-014	7.29676e-015	2.4046e-014	1.68358e-014	3.22395e-014	-2.06049e-014	-1.08855e-014	-9.95797e-015	-6.85826e-015	-2.00851e-015	-2.25463e-015	-4.50327e-015	7.0354e-015	5.44959e-016	-1.26875e-014	-5.77258e-015	6.66567e-015
1.43018e-014	8.39904e-015	-1.24212e-014	-4.7104e-015	-5.09163e-015	-1.76778e-016	1.39716e-014	6.95368e-015	1.49765e-014	7.31204e-015	2.37657e-014	1.67747e-014	3.21002e-014	-2.03514e-014	-1.0641e-014	-9.50943e-015	-6.85206e-015	-2.01949e-015	-2.40283e-015	-4.4657e-015	6.62127e-015	2.23961e-016	-1.30072e-014	-5.81598e-015	6.49443e-015
1.41749e-014	8.30276e-015	-1.2087e-014	-4.70275e-015	-4.85428e-015	-1.40846e-016	1.4371e-014	7.29769e-015	1.50123e-014	7.31352e-015	2.3455e-014	1.66803e-014	3.19083e-014	-2.00718e-014	-1.04049e-014	-9.08107e-015	-6.86102e-015	-2.05145e-015	-2.56652e-015	-4.43449e-015	6.18748e-015	-1.24747e-016	-1.33249e-014	-5.86485e-015	6.32143e-015
1.40327e-014	8.1803e-015	-1.17426e-014	-4.68292e-015	-4.64628e-015	-1.21868e-016	1.47605e-014	7.64035e-015	1.50251e-014	7.29818e-015	2.31142e-014	1.65507e-014	3.16643e-014	-1.97688e-014	-1.01785e-014	-8.67557e-015	-6.88465e-015	-2.10555e-015	-2.74504e-015	-4.41136e-015	5.73623e-015	-4.99303e-016	-1.36392e-014	-5.92071e-015	6.14722e-015
1.38725e-014	8.02981e-015	-1.13912e-014	-4.6501e-015	-4.46995e-015	-1.20307e-016	1.51349e-014	7.97695e-015	1.50135e-014	7.26349e-015	2.27438e-014	1.63841e-014	3.13698e-014	-1.94448e-014	-9.96374e-015	-8.29749e-015	-6.9233e-015	-2.18193e-015	-2.93854e-015	-4.39774e-015	5.27004e-015	-8.97064e-016	-1.39485e-014	-5.98486e-015	5.97153e-015
1.36918e-014	7.8503e-015	-1.10355e-014	-4.60412e-015	-4.32698e-015	-1.36755e-016	1.54884e-014	8.30309e-015	1.49762e-014	7.20671e-015	2.23445e-014	1.61796e-014	3.10259e-014	-1.91027e-014	-9.76129e-015	-7.95008e-015	-6.97761e-015	-2.28011e-015	-3.14572e-015	-4.39448e-015	4.79047e-015	-1.31606e-015	-1.42512e-014	-6.05888e-015	5.79428e-015
1.34892e-014	7.64008e-015	-1.06778e-014	-4.54539e-015	-4.21923e-015	-1.71479e-016	1.58158e-014	8.61463e-015	1.49119e-014	7.12588e-015	2.19174e-014	1.59361e-014	3.06343e-014	-1.87454e-014	-9.57281e-015	-7.63629e-015	-7.04719e-015	-2.40047e-015	-3.36606e-015	-4.40279e-015	4.30011e-015	-1.75287e-015	-1.45458e-014	-6.1433e-015	5.6143e-015
1.32624e-014	7.39831e-015	-1.03208e-014	-4.4739e-015	-4.14737e-015	-2.25059e-016	1.61121e-014	8.90701e-015	1.48201e-014	7.01903e-015	2.14633e-014	1.56534e-014	3.01974e-014	-1.83753e-014	-9.399e-015	-7.35901e-015	-7.13145e-015	-2.54272e-015	-3.59868e-015	-4.4242e-015	3.80165e-015	-2.204e-015	-1.48303e-014	-6.23931e-015	5.43091e-015
1.30098e-014	7.12449e-015	-9.96678e-015	-4.39062e-015	-4.11121e-015	-2.97726e-016	1.63731e-014	9.17551e-015	1.47002e-014	6.88466e-015	2.09837e-014	1.53318e-014	2.97178e-014	-1.79955e-014	-9.24124e-015	-7.12136e-015	-7.23048e-015	-2.70585e-015	-3.84289e-015	-4.45921e-015	3.29732e-015	-2.66652e-015	-1.51034e-014	-6.34858e-015	5.24412e-015
1.27299e-014	6.81858e-015	-9.61863e-015	-4.29567e-015	-4.11039e-015	-3.89625e-016	1.65946e-014	9.41567e-015	1.45517e-014	6.72091e-015	2.048e-014	1.49718e-014	2.91986e-014	-1.76088e-014	-9.09993e-015	-6.92521e-015	-7.34409e-015	-2.88915e-015	-4.09792e-015	-4.50857e-015	2.78992e-015	-3.13615e-015	-1.53632e-014	-6.47212e-015	5.05312e-015
1.24207e-014	6.48073e-015	-9.27884e-015	-4.18991e-015	-4.14432e-015	-5.01968e-016	1.67723e-014	9.62377e-015	1.43748e-014	6.5274e-015	1.99541e-014	1.45743e-014	2.86429e-014	-1.72174e-014	-8.97567e-015	-6.77169e-015	-7.4718e-015	-3.09224e-015	-4.36263e-015	-4.57299e-015	2.28211e-015	-3.60932e-015	-1.56082e-014	-6.61013e-015	4.85705e-015
1.20816e-014	6.11159e-015	-8.94984e-015	-4.0753e-015	-4.21152e-015	-6.3419e-016	1.6903e-014	9.79579e-015	1.41686e-014	6.30348e-015	1.94075e-014	1.41407e-014	2.80536e-014	-1.68242e-014	-8.86879e-015	-6.66253e-015	-7.61342e-015	-3.31415e-015	-4.63549e-015	-4.65307e-015	1.77636e-015	-4.08205e-015	-1.58376e-014	-6.76341e-015	4.65541e-015
1.17124e-014	5.7111e-015	-8.63482e-015	-3.95385e-015	-4.31021e-015	-7.86447e-016	1.69838e-014	9.92731e-015	1.39339e-014	6.04856e-015	1.88414e-014	1.36723e-014	2.74341e-014	-1.64324e-014	-8.78021e-015	-6.59896e-015	-7.76902e-015	-3.55347e-015	-4.91527e-015	-4.74848e-015	1.27427e-015	-4.55005e-015	-1.60498e-014	-6.93304e-015	4.44792e-015
1.13115e-014	5.27978e-015	-8.33531e-015	-3.82652e-015	-4.43811e-015	-9.58217e-016	1.70127e-014	1.00154e-014	1.36717e-014	5.76329e-015	1.82586e-014	1.31717e-014	2.67876e-014	-1.60442e-014	-8.71054e-015	-6.58119e-015	-7.9375e-015	-3.80861e-015	-5.20085e-015	-4.85879e-015	7.78581e-016	-5.00912e-015	-1.6243e-014	-7.11941e-015	4.23338e-015
1.08785e-014	4.819e-015	-8.05395e-015	-3.69575e-015	-4.59265e-015	-1.14909e-015	1.69878e-014	1.0057e-014	1.33824e-014	5.4482e-015	1.7661e-014	1.26411e-014	2.61175e-014	-1.56623e-014	-8.65957e-015	-6.60971e-015	-8.11856e-015	-4.07823e-015	-5.491e-015	-4.98315e-015	2.918e-016	-5.45489e-015	-1.64165e-014	-7.32303e-015	4.01047e-015
1.04132e-014	4.3303e-015	-7.7933e-015	-3.56342e-015	-4.77117e-015	-1.35894e-015	1.69082e-014	1.00491e-014	1.30661e-014	5.10445e-015	1.70504e-014	1.20825e-014	2.54276e-014	-1.52894e-014	-8.62735e-015	-6.68442e-015	-8.31163e-015	-4.36121e-015	-5.78429e-015	-5.12039e-015	-1.83886e-016	-5.88368e-015	-1.65694e-014	-7.54445e-015	3.77886e-015
9.91593e-015	3.81476e-015	-7.55539e-015	-3.43173e-015	-4.97036e-015	-1.58728e-015	1.67723e-014	9.98947e-015	1.27234e-014	4.73342e-015	1.64281e-014	1.14988e-014	2.47204e-014	-1.49271e-014	-8.61385e-015	-6.80446e-015	-8.51641e-015	-4.65572e-015	-6.07883e-015	-5.26958e-015	-6.46661e-016	-6.29184e-015	-1.67013e-014	-7.78364e-015	3.53808e-015
9.38673e-015	3.27444e-015	-7.34152e-015	-3.30284e-015	-5.18703e-015	-1.83282e-015	1.658e-014	9.87548e-015	1.23554e-014	4.33718e-015	1.57959e-014	1.08922e-014	2.39987e-014	-1.45779e-014	-8.6183e-015	-6.96921e-015	-8.73181e-015	-4.95941e-015	-6.37329e-015	-5.42885e-015	-1.09465e-015	-6.6757e-015	-1.68112e-014	-8.04049e-015	3.28684e-015
8.8266e-015	2.71188e-015	-7.15314e-015	-3.17939e-015	-5.41661e-015	-2.09463e-015	1.63322e-014	9.70592e-015	1.19636e-014	3.91768e-015	1.51556e-014	1.02658e-014	2.32653e-014	-1.4244e-014	-8.64002e-015	-7.1769e-015	-8.9578e-015	-5.27036e-015	-6.66631e-015	-5.59737e-015	-1.52612e-015	-7.03151e-015	-1.68982e-014	-8.31464e-015	3.02462e-015
8.23616e-015	2.12888e-015	-6.99136e-015	-3.06379e-015	-5.65578e-015	-2.37165e-015	1.60292e-014	9.47913e-015	1.15498e-014	3.4772e-015	1.45093e-014	9.62276e-015	2.25229e-014	-1.39263e-014	-8.67838e-015	-7.42498e-015	-9.19307e-015	-5.58688e-015	-6.95643e-015	-5.77383e-015	-1.93938e-015	-7.35621e-015	-1.69625e-014	-8.60582e-015	2.75187e-015
7.61588e-015	1.52792e-015	-6.8571e-015	-2.95785e-015	-5.90135e-015	-2.66297e-015	1.56721e-014	9.19442e-015	1.11152e-014	3.01819e-015	1.38588e-014	8.96614e-015	2.17744e-014	-1.36264e-014	-8.73265e-015	-7.71034e-015	-9.4364e-015	-5.90779e-015	-7.24154e-015	-5.95587e-015	-2.33318e-015	-7.64672e-015	-1.70038e-014	-8.91301e-015	2.46809e-015
6.96718e-015	9.1189e-016	-6.7509e-015	-2.86377e-015	-6.14848e-015	-2.96746e-015	1.52629e-014	8.85217e-015	1.0661e-014	2.54346e-015	1.32053e-014	8.29883e-015	2.10225e-014	-1.33457e-014	-8.80173e-015	-8.03051e-015	-9.68731e-015	-6.231e-015	-7.52046e-015	-6.14155e-015	-2.70555e-015	-7.90072e-015	-1.70224e-014	-9.23477e-015	2.17343e-015
6.29201e-015	2.83929e-016	-6.67332e-015	-2.78332e-015	-6.39297e-015	-3.28407e-015	1.4804e-014	8.45265e-015	1.01886e-014	2.05601e-015	1.2551e-014	7.62338e-015	2.0268e-014	-1.30853e-014	-8.88426e-015	-8.38228e-015	-9.9454e-015	-6.55381e-015	-7.7919e-015	-6.32888e-015	-3.05515e-015	-8.1162e-015	-1.70177e-014	-9.5704e-015	1.86806e-015
5.5916e-015	-3.53527e-016	-6.62405e-015	-2.71885e-015	-6.63077e-015	-3.6112e-015	1.42984e-014	7.99603e-015	9.69972e-015	1.55883e-015	1.18973e-014	6.94173e-015	1.95137e-014	-1.28457e-014	-8.97808e-015	-8.76301e-015	-1.02094e-014	-6.87386e-015	-8.05421e-015	-6.51609e-015	-3.38119e-015	-8.2914e-015	-1.69906e-014	-9.91853e-015	1.55122e-015
4.86784e-015	-9.97619e-016	-6.60305e-015	-2.67205e-015	-6.85874e-015	-3.94743e-015	1.3749e-014	7.48383e-015	9.19587e-015	1.05536e-015	1.12452e-014	6.25658e-015	1.87613e-014	-1.26276e-014	-9.0828e-015	-9.16881e-015	-1.04782e-014	-7.18899e-015	-8.3063e-015	-6.70087e-015	-3.68284e-015	-8.42519e-015	-1.69414e-014	-1.02779e-014	1.22309e-015
4.12229e-015	-1.64536e-015	-6.60919e-015	-2.64491e-015	-7.07426e-015	-4.29152e-015	1.31584e-014	6.91791e-015	8.67898e-015	5.49002e-016	1.05957e-014	5.57035e-015	1.80121e-014	-1.24312e-014	-9.19658e-015	-9.59544e-015	-1.07513e-014	-7.49694e-015	-8.54745e-015	-6.8807e-015	-3.96028e-015	-8.51692e-015	-1.68711e-014	-1.06468e-014	8.84832e-016
3.35724e-015	-2.2934e-015	-6.64212e-015	-2.63894e-015	-7.27401e-015	-4.64185e-015	1.25307e-014	6.30046e-015	8.15057e-015	4.30092e-017	9.95041e-015	4.8851e-015	1.72669e-014	-1.22567e-014	-9.3178e-015	-1.00391e-014	-1.10286e-014	-7.79658e-015	-8.77698e-015	-7.05394e-015	-4.21267e-015	-8.56686e-015	-1.67806e-014	-1.10234e-014	5.36566e-016
2.5747e-015	-2.93898e-015	-6.70093e-015	-2.65552e-015	-7.45542e-015	-4.99735e-015	1.18695e-014	5.63372e-015	7.61205e-015	-4.59894e-016	9.30995e-015	4.20298e-015	1.65258e-014	-1.21041e-014	-9.44482e-015	-1.04962e-014	-1.13089e-014	-8.08586e-015	-8.99359e-015	-7.21857e-015	-4.44046e-015	-8.57516e-015	-1.66708e-014	-1.14062e-014	1.7877e-016
1.77793e-015	-3.57926e-015	-6.78351e-015	-2.69568e-015	-7.61584e-015	-5.35654e-015	1.11783e-014	4.92098e-015	7.06461e-015	-9.56993e-016	8.67547e-015	3.52511e-015	1.57893e-014	-1.19738e-014	-9.57619e-015	-1.09623e-014	-1.15901e-014	-8.36306e-015	-9.19638e-015	-7.37322e-015	-4.64377e-015	-8.54259e-015	-1.65433e-014	-1.17926e-014	-1.8746e-016
9.68893e-016	-4.21181e-015	-6.88819e-015	-2.75992e-015	-7.75278e-015	-5.71826e-015	1.04607e-014	4.16576e-015	6.50996e-015	-1.44469e-015	8.04738e-015	2.85321e-015	1.50583e-014	-1.18651e-014	-9.70975e-015	-1.14332e-014	-1.18715e-014	-8.62629e-015	-9.3858e-015	-7.51588e-015	-4.82264e-015	-8.47082e-015	-1.63995e-014	-1.21807e-014	-5.60878e-016
1.49953e-016	-4.8335e-015	-7.01285e-015	-2.84879e-015	-7.86469e-015	-6.08121e-015	9.72033e-015	3.37218e-015	5.94985e-015	-1.92028e-015	7.42621e-015	2.18774e-015	1.43331e-014	-1.17774e-014	-9.84406e-015	-1.19047e-014	-1.21511e-014	-8.87413e-015	-9.56169e-015	-7.64506e-015	-4.97773e-015	-8.36102e-015	-1.62409e-014	-1.25691e-014	-9.40583e-016
-6.75111e-016	-5.44204e-015	-7.15513e-015	-2.96229e-015	-7.95089e-015	-6.4442e-015	8.96151e-015	2.54411e-015	5.38505e-015	-2.38118e-015	6.81274e-015	1.52955e-015	1.36134e-014	-1.17098e-014	-9.97741e-015	-1.23725e-014	-1.24277e-014	-9.10536e-015	-9.72361e-015	-7.76006e-015	-5.1101e-015	-8.21549e-015	-1.60694e-014	-1.2956e-014	-1.32515e-015
-1.50339e-015	-6.03509e-015	-7.31336e-015	-3.10063e-015	-8.01119e-015	-6.80615e-015	8.18802e-015	1.6862e-015	4.81677e-015	-2.82539e-015	6.20742e-015	8.78853e-016	1.28995e-014	-1.16612e-014	-1.01077e-014	-1.28328e-014	-1.27004e-014	-9.31945e-015	-9.87155e-015	-7.85979e-015	-5.22112e-015	-8.03728e-015	-1.5887e-014	-1.33388e-014	-1.71268e-015
-2.3322e-015	-6.60981e-015	-7.48461e-015	-3.26313e-015	-8.04599e-015	-7.16607e-015	7.40347e-015	8.03295e-016	4.24583e-015	-3.25076e-015	5.61034e-015	2.35193e-016	1.21914e-014	-1.16312e-014	-1.02337e-014	-1.32814e-014	-1.29677e-014	-9.51583e-015	-1.00061e-014	-7.94295e-015	-5.31204e-015	-7.82978e-015	-1.5695e-014	-1.37158e-014	-2.10238e-015
-3.1591e-015	-7.16457e-015	-7.66669e-015	-3.44957e-015	-8.05564e-015	-7.52358e-015	6.61144e-015	-9.97224e-017	3.67339e-015	-3.65617e-015	5.0212e-015	-4.01337e-016	1.14887e-014	-1.16194e-014	-1.03541e-014	-1.37146e-014	-1.32283e-014	-9.69407e-015	-1.01278e-014	-8.00879e-015	-5.38408e-015	-7.59673e-015	-1.54955e-014	-1.40845e-014	-2.49327e-015
-3.98158e-015	-7.69745e-015	-7.85742e-015	-3.65931e-015	-8.04108e-015	-7.87739e-015	5.81487e-015	-1.01819e-015	3.10068e-015	-4.03972e-015	4.44022e-015	-1.03101e-015	1.07914e-014	-1.16242e-014	-1.04678e-014	-1.41289e-014	-1.34809e-014	-9.85321e-015	-1.02371e-014	-8.05715e-015	-5.4387e-015	-7.34171e-015	-1.52905e-014	-1.44422e-014	-2.88337e-015
-4.79655e-015	-8.20708e-015	-8.05409e-015	-3.89218e-015	-8.00352e-015	-8.22603e-015	5.01704e-015	-1.94633e-015	2.52901e-015	-4.40119e-015	3.86781e-015	-1.65409e-015	1.00997e-014	-1.16444e-014	-1.05735e-014	-1.45208e-014	-1.37233e-014	-9.99347e-015	-1.0336e-014	-8.08818e-015	-5.4779e-015	-7.06889e-015	-1.50824e-014	-1.47869e-014	-3.27111e-015
-5.60139e-015	-8.69276e-015	-8.25445e-015	-4.14576e-015	-7.94551e-015	-8.56934e-015	4.22027e-015	-2.87929e-015	1.95921e-015	-4.74013e-015	3.3034e-015	-2.27177e-015	9.41335e-015	-1.16796e-014	-1.067e-014	-1.48873e-014	-1.39546e-014	-1.01149e-014	-1.04258e-014	-8.10135e-015	-5.50345e-015	-6.78331e-015	-1.48728e-014	-1.51169e-014	-3.65511e-015
-6.39338e-015	-9.15366e-015	-8.45594e-015	-4.41963e-015	-7.86941e-015	-8.90653e-015	3.42694e-015	-3.81161e-015	1.39132e-015	-5.05607e-015	2.74717e-015	-2.88495e-015	8.73209e-015	-1.17279e-014	-1.07566e-014	-1.52259e-014	-1.4174e-014	-1.02174e-014	-1.05077e-014	-8.09671e-015	-5.51763e-015	-6.48906e-015	-1.46629e-014	-1.54303e-014	-4.03336e-015
-7.16993e-015	-9.5888e-015	-8.65539e-015	-4.712e-015	-7.77806e-015	-9.23702e-015	2.63927e-015	-4.73826e-015	8.25867e-016	-5.34862e-015	2.1989e-015	-3.49467e-015	8.05657e-015	-1.17879e-014	-1.08327e-014	-1.55333e-014	-1.43791e-014	-1.03011e-014	-1.05834e-014	-8.07491e-015	-5.52226e-015	-6.19031e-015	-1.4455e-014	-1.57249e-014	-4.40458e-015
-7.92882e-015	-9.99794e-015	-8.85053e-015	-5.02073e-015	-7.6737e-015	-9.5604e-015	1.85951e-015	-5.65441e-015	2.63669e-016	-5.61863e-015	1.65856e-015	-4.10249e-015	7.38633e-015	-1.1858e-014	-1.0897e-014	-1.58075e-014	-1.45684e-014	-1.03667e-014	-1.06538e-014	-8.03722e-015	-5.51966e-015	-5.89195e-015	-1.4251e-014	-1.59996e-014	-4.76711e-015
-8.66778e-015	-1.03811e-014	-9.03891e-015	-5.3442e-015	-7.55887e-015	-9.87636e-015	1.08924e-015	-6.55469e-015	-2.94796e-016	-5.86697e-015	1.12543e-015	-4.70974e-015	6.72104e-015	-1.19364e-014	-1.09489e-014	-1.60469e-014	-1.47404e-014	-1.04155e-014	-1.07209e-014	-7.98512e-015	-5.51243e-015	-5.59879e-015	-1.40528e-014	-1.62525e-014	-5.11993e-015
-9.38487e-015	-1.07379e-014	-9.21893e-015	-5.68013e-015	-7.43674e-015	-1.01843e-014	3.29489e-016	-7.43343e-015	-8.49072e-016	-6.09476e-015	5.99795e-016	-5.31803e-015	6.06111e-015	-1.20217e-014	-1.09881e-014	-1.62497e-014	-1.48943e-014	-1.04492e-014	-1.0787e-014	-7.91978e-015	-5.50279e-015	-5.31603e-015	-1.38618e-014	-1.64828e-014	-5.46188e-015
-1.00785e-014	-1.10694e-014	-9.38843e-015	-6.02679e-015	-7.31137e-015	-1.04841e-014	-4.18544e-016	-8.2865e-015	-1.39907e-015	-6.30314e-015	8.11684e-017	-5.9292e-015	5.40646e-015	-1.21121e-014	-1.10143e-014	-1.64148e-014	-1.50285e-014	-1.04687e-014	-1.08539e-014	-7.84276e-015	-5.49352e-015	-5.04782e-015	-1.36797e-014	-1.66895e-014	-5.79128e-015
-1.0747e-014	-1.13773e-014	-9.54499e-015	-6.38137e-015	-7.18597e-015	-1.07762e-014	-1.15446e-015	-9.10935e-015	-1.94424e-015	-6.49405e-015	-4.30116e-016	-6.54443e-015	4.75801e-015	-1.22061e-014	-1.10272e-014	-1.65417e-014	-1.51413e-014	-1.04748e-014	-1.09227e-014	-7.7557e-015	-5.48681e-015	-4.79841e-015	-1.35079e-014	-1.68717e-014	-6.10739e-015
-1.13885e-014	-1.16613e-014	-9.68828e-015	-6.74239e-015	-7.06429e-015	-1.10603e-014	-1.87814e-015	-9.8978e-015	-2.48421e-015	-6.66925e-015	-9.34274e-016	-7.16497e-015	4.11698e-015	-1.23026e-014	-1.10274e-014	-1.66305e-014	-1.52321e-014	-1.04695e-014	-1.09952e-014	-7.66006e-015	-5.48523e-015	-4.57247e-015	-1.3348e-014	-1.70288e-014	-6.40973e-015
-1.20012e-014	-1.19236e-014	-9.817e-015	-7.10738e-015	-6.94985e-015	-1.13356e-014	-2.58853e-015	-1.06487e-014	-3.01872e-015	-6.83137e-015	-1.43101e-015	-7.79223e-015	3.48476e-015	-1.23994e-014	-1.1015e-014	-1.66809e-014	-1.52995e-014	-1.04545e-014	-1.10733e-014	-7.55842e-015	-5.49067e-015	-4.3736e-015	-1.32008e-014	-1.71604e-014	-6.69723e-015
-1.25841e-014	-1.21652e-014	-9.93001e-015	-7.47392e-015	-6.84706e-015	-1.16013e-014	-3.28463e-015	-1.13584e-014	-3.54761e-015	-6.98203e-015	-1.91983e-015	-8.42723e-015	2.86232e-015	-1.24944e-014	-1.09908e-014	-1.66933e-014	-1.5343e-014	-1.04312e-014	-1.11588e-014	-7.45297e-015	-5.5052e-015	-4.20535e-015	-1.30674e-014	-1.72663e-014	-6.96951e-015
-1.31357e-014	-1.23876e-014	-1.00258e-014	-7.83963e-015	-6.75852e-015	-1.1858e-014	-3.96602e-015	-1.20236e-014	-4.07034e-015	-7.12306e-015	-2.40044e-015	-9.07055e-015	2.25105e-015	-1.25868e-014	-1.09553e-014	-1.66682e-014	-1.53612e-014	-1.04008e-014	-1.12532e-014	-7.34503e-015	-5.53151e-015	-4.07126e-015	-1.29491e-014	-1.73471e-014	-7.22648e-015
-1.36551e-014	-1.25927e-014	-1.01047e-014	-8.20236e-015	-6.68646e-015	-1.21057e-014	-4.63328e-015	-1.26408e-014	-4.58711e-015	-7.25742e-015	-2.87266e-015	-9.72268e-015	1.65246e-015	-1.26748e-014	-1.0909e-014	-1.66063e-014	-1.53542e-014	-1.03659e-014	-1.13569e-014	-7.23667e-015	-5.57158e-015	-3.97365e-015	-1.28463e-014	-1.74025e-014	-7.46748e-015
-1.41413e-014	-1.27822e-014	-1.01663e-014	-8.55978e-015	-6.63364e-015	-1.23442e-014	-5.28658e-015	-1.3208e-014	-5.09757e-015	-7.38706e-015	-3.33552e-015	-1.0384e-014	1.06839e-015	-1.27569e-014	-1.08521e-014	-1.65092e-014	-1.53212e-014	-1.03275e-014	-1.14714e-014	-7.12995e-015	-5.62678e-015	-3.91436e-015	-1.27592e-014	-1.74333e-014	-7.69282e-015
-1.45941e-014	-1.29578e-014	-1.02103e-014	-8.90945e-015	-6.60271e-015	-1.2573e-014	-5.92617e-015	-1.37238e-014	-5.6007e-015	-7.51451e-015	-3.78827e-015	-1.10544e-014	5.00842e-016	-1.28317e-014	-1.07851e-014	-1.63784e-014	-1.52628e-014	-1.02872e-014	-1.15978e-014	-7.02681e-015	-5.6988e-015	-3.89463e-015	-1.26881e-014	-1.74401e-014	-7.90236e-015
-1.50124e-014	-1.31213e-014	-1.0237e-014	-9.24901e-015	-6.5953e-015	-1.27918e-014	-6.55133e-015	-1.4186e-014	-6.09589e-015	-7.64169e-015	-4.22993e-015	-1.17337e-014	-4.83543e-017	-1.28972e-014	-1.07092e-014	-1.62154e-014	-1.51787e-014	-1.0247e-014	-1.17366e-014	-6.92927e-015	-5.78905e-015	-3.9158e-015	-1.26335e-014	-1.74243e-014	-8.0961e-015
-1.53961e-014	-1.32752e-014	-1.02464e-014	-9.57625e-015	-6.61266e-015	-1.30001e-014	-7.16261e-015	-1.45931e-014	-6.58279e-015	-7.77068e-015	-4.65984e-015	-1.24216e-014	-5.77645e-016	-1.29519e-014	-1.06244e-014	-1.60222e-014	-1.50688e-014	-1.02076e-014	-1.18878e-014	-6.83933e-015	-5.89835e-015	-3.97881e-015	-1.25956e-014	-1.7388e-014	-8.27501e-015
-1.57452e-014	-1.34213e-014	-1.02392e-014	-9.89013e-015	-6.65556e-015	-1.31981e-014	-7.75958e-015	-1.49443e-014	-7.06059e-015	-7.90394e-015	-5.07782e-015	-1.31164e-014	-1.08451e-015	-1.2994e-014	-1.05316e-014	-1.5801e-014	-1.49337e-014	-1.01702e-014	-1.20511e-014	-6.75834e-015	-6.02773e-015	-4.08378e-015	-1.25745e-014	-1.73329e-014	-8.43959e-015
-1.60596e-014	-1.35615e-014	-1.02166e-014	-1.01887e-014	-6.72462e-015	-1.33847e-014	-8.34242e-015	-1.52395e-014	-7.52778e-015	-8.04258e-015	-5.48334e-015	-1.38169e-014	-1.56684e-015	-1.30223e-014	-1.04313e-014	-1.55541e-014	-1.47734e-014	-1.01357e-014	-1.22265e-014	-6.68754e-015	-6.17812e-015	-4.22993e-015	-1.25694e-014	-1.7261e-014	-8.59088e-015
-1.63394e-014	-1.36977e-014	-1.01792e-014	-1.04708e-014	-6.81955e-015	-1.35595e-014	-8.91094e-015	-1.54785e-014	-7.98403e-015	-8.18826e-015	-5.87482e-015	-1.4522e-014	-2.023e-015	-1.30356e-014	-1.0324e-014	-1.52843e-014	-1.45887e-014	-1.01052e-014	-1.24134e-014	-6.62861e-015	-6.34992e-015	-4.41558e-015	-1.25804e-014	-1.71737e-014	-8.72944e-015
-1.65857e-014	-1.38312e-014	-1.01276e-014	-1.07352e-014	-6.93949e-015	-1.37218e-014	-9.4653e-015	-1.56617e-014	-8.42831e-015	-8.34216e-015	-6.2511e-015	-1.52295e-014	-2.45194e-015	-1.30319e-014	-1.02103e-014	-1.49944e-014	-1.4381e-014	-1.00793e-014	-1.26107e-014	-6.5829e-015	-6.54329e-015	-4.63928e-015	-1.26076e-014	-1.70729e-014	-8.85622e-015
-1.6799e-014	-1.39635e-014	-1.00635e-014	-1.09804e-014	-7.08366e-015	-1.38714e-014	-1.00057e-014	-1.57893e-014	-8.85952e-015	-8.50551e-015	-6.61113e-015	-1.5937e-014	-2.85145e-015	-1.301e-014	-1.00902e-014	-1.46864e-014	-1.41509e-014	-1.00594e-014	-1.2817e-014	-6.55132e-015	-6.75863e-015	-4.89906e-015	-1.26499e-014	-1.69614e-014	-8.9726e-015
-1.69798e-014	-1.40963e-014	-9.98734e-015	-1.12048e-014	-7.2498e-015	-1.40072e-014	-1.05311e-014	-1.58623e-014	-9.2767e-015	-8.67862e-015	-6.95404e-015	-1.66418e-014	-3.21971e-015	-1.29688e-014	-9.96364e-015	-1.43628e-014	-1.3901e-014	-1.00456e-014	-1.30307e-014	-6.53491e-015	-6.99497e-015	-5.19217e-015	-1.27065e-014	-1.6842e-014	-9.0797e-015
-1.71295e-014	-1.42312e-014	-9.90065e-015	-1.1407e-014	-7.43492e-015	-1.41287e-014	-1.10408e-014	-1.58825e-014	-9.67822e-015	-8.86229e-015	-7.27834e-015	-1.73407e-014	-3.55575e-015	-1.29078e-014	-9.83127e-015	-1.40262e-014	-1.36334e-014	-1.00386e-014	-1.32507e-014	-6.53456e-015	-7.25168e-015	-5.51591e-015	-1.27771e-014	-1.67172e-014	-9.17951e-015
-1.72485e-014	-1.4369e-014	-9.80461e-015	-1.1587e-014	-7.63616e-015	-1.42352e-014	-1.15346e-014	-1.58521e-014	-1.00628e-014	-9.056e-015	-7.58295e-015	-1.80308e-014	-3.85786e-015	-1.2825e-014	-9.69321e-015	-1.36791e-014	-1.33489e-014	-1.00373e-014	-1.34743e-014	-6.55077e-015	-7.52837e-015	-5.8667e-015	-1.28605e-014	-1.65889e-014	-9.27269e-015
-1.73383e-014	-1.45106e-014	-9.7003e-015	-1.17434e-014	-7.85032e-015	-1.43256e-014	-1.20114e-014	-1.57738e-014	-1.04292e-014	-9.25929e-015	-7.8668e-015	-1.87084e-014	-4.1252e-015	-1.27197e-014	-9.54947e-015	-1.33236e-014	-1.30496e-014	-1.00413e-014	-1.36993e-014	-6.58303e-015	-7.82373e-015	-6.24045e-015	-1.29561e-014	-1.64599e-014	-9.36063e-015
-1.73998e-014	-1.46563e-014	-9.58891e-015	-1.18748e-014	-8.07333e-015	-1.43997e-014	-1.24688e-014	-1.56495e-014	-1.07757e-014	-9.47192e-015	-8.12851e-015	-1.93698e-014	-4.3562e-015	-1.25917e-014	-9.39984e-015	-1.29619e-014	-1.27378e-014	-1.00509e-014	-1.39237e-014	-6.63158e-015	-8.13668e-015	-6.63269e-015	-1.30623e-014	-1.63329e-014	-9.44471e-015
-1.74345e-014	-1.48069e-014	-9.47139e-015	-1.1981e-014	-8.30156e-015	-1.44565e-014	-1.29059e-014	-1.54821e-014	-1.1101e-014	-9.69278e-015	-8.36673e-015	-2.00118e-014	-4.55016e-015	-1.244e-014	-9.24415e-015	-1.2597e-014	-1.24158e-014	-1.00652e-014	-1.41438e-014	-6.69525e-015	-8.46561e-015	-7.03965e-015	-1.31785e-014	-1.62105e-014	-9.5256e-015
-1.74438e-014	-1.49627e-014	-9.34802e-015	-1.20615e-014	-8.53115e-015	-1.44951e-014	-1.33209e-014	-1.52743e-014	-1.14038e-014	-9.92037e-015	-8.58057e-015	-2.06303e-014	-4.70692e-015	-1.2264e-014	-9.08248e-015	-1.2231e-014	-1.20861e-014	-1.00832e-014	-1.43569e-014	-6.77432e-015	-8.80775e-015	-7.45705e-015	-1.33029e-014	-1.60952e-014	-9.60458e-015
-1.74291e-014	-1.51239e-014	-9.21955e-015	-1.21158e-014	-8.75739e-015	-1.45146e-014	-1.37121e-014	-1.50284e-014	-1.16821e-014	-1.01527e-014	-8.76927e-015	-2.12211e-014	-4.82619e-015	-1.20638e-014	-8.91404e-015	-1.18653e-014	-1.17508e-014	-1.01042e-014	-1.45594e-014	-6.86818e-015	-9.16073e-015	-7.87977e-015	-1.34345e-014	-1.59895e-014	-9.68282e-015
-1.73914e-014	-1.529e-014	-9.0872e-015	-1.21442e-014	-8.97574e-015	-1.45138e-014	-1.40768e-014	-1.47478e-014	-1.19342e-014	-1.03887e-014	-8.93175e-015	-2.17799e-014	-4.90816e-015	-1.1839e-014	-8.73866e-015	-1.15013e-014	-1.14129e-014	-1.01271e-014	-1.47482e-014	-6.9758e-015	-9.52249e-015	-8.30292e-015	-1.3572e-014	-1.58954e-014	-9.76166e-015
-1.7333e-014	-1.546e-014	-8.95135e-015	-1.2146e-014	-9.18129e-015	-1.44923e-014	-1.44139e-014	-1.44355e-014	-1.21591e-014	-1.06264e-014	-9.06709e-015	-2.23028e-014	-4.95353e-015	-1.1589e-014	-8.55555e-015	-1.1141e-014	-1.10743e-014	-1.01506e-014	-1.49194e-014	-7.09605e-015	-9.89101e-015	-8.72164e-015	-1.37144e-014	-1.5815e-014	-9.84293e-015
-1.72551e-014	-1.56331e-014	-8.81193e-015	-1.21215e-014	-9.36945e-015	-1.445e-014	-1.47218e-014	-1.4095e-014	-1.23548e-014	-1.08634e-014	-9.17497e-015	-2.27859e-014	-4.96414e-015	-1.13142e-014	-8.36427e-015	-1.07863e-014	-1.07376e-014	-1.01736e-014	-1.50702e-014	-7.22743e-015	-1.02634e-014	-9.13146e-015	-1.38607e-014	-1.57503e-014	-9.92747e-015
-1.71602e-014	-1.58091e-014	-8.66891e-015	-1.20706e-014	-9.53585e-015	-1.43867e-014	-1.49973e-014	-1.37303e-014	-1.252e-014	-1.10972e-014	-9.25435e-015	-2.32252e-014	-4.9405e-015	-1.10148e-014	-8.16469e-015	-1.04378e-014	-1.04058e-014	-1.01942e-014	-1.51982e-014	-7.36852e-015	-1.06363e-014	-9.52759e-015	-1.40093e-014	-1.57023e-014	-1.00157e-014
-1.70492e-014	-1.59865e-014	-8.5223e-015	-1.19939e-014	-9.67631e-015	-1.43018e-014	-1.52384e-014	-1.33448e-014	-1.26532e-014	-1.13259e-014	-9.30527e-015	-2.36175e-014	-4.88488e-015	-1.06916e-014	-7.95545e-015	-1.0097e-014	-1.00808e-014	-1.02111e-014	-1.53005e-014	-7.5174e-015	-1.10076e-014	-9.90557e-015	-1.41588e-014	-1.56725e-014	-1.01087e-014
-1.6924e-014	-1.61636e-014	-8.37192e-015	-1.18916e-014	-9.78674e-015	-1.41952e-014	-1.5444e-014	-1.29429e-014	-1.27537e-014	-1.15465e-014	-9.32795e-015	-2.39596e-014	-4.7992e-015	-1.03457e-014	-7.73638e-015	-9.76516e-015	-9.76506e-015	-1.02234e-014	-1.5374e-014	-7.67156e-015	-1.1374e-014	-1.02604e-014	-1.43084e-014	-1.56621e-014	-1.02072e-014
-1.67864e-014	-1.63397e-014	-8.21694e-015	-1.1764e-014	-9.86391e-015	-1.40667e-014	-1.56115e-014	-1.25282e-014	-1.28209e-014	-1.17561e-014	-9.32181e-015	-2.42488e-014	-4.6851e-015	-9.97752e-015	-7.50695e-015	-9.44234e-015	-9.46082e-015	-1.02298e-014	-1.54156e-014	-7.82923e-015	-1.17323e-014	-1.05889e-014	-1.44569e-014	-1.56716e-014	-1.03112e-014
-1.6639e-014	-1.65131e-014	-8.05658e-015	-1.1611e-014	-9.90463e-015	-1.39166e-014	-1.57397e-014	-1.21043e-014	-1.28528e-014	-1.19526e-014	-9.28705e-015	-2.44826e-014	-4.54511e-015	-9.58811e-015	-7.26648e-015	-9.129e-015	-9.17021e-015	-1.02288e-014	-1.54233e-014	-7.98871e-015	-1.20793e-014	-1.0887e-014	-1.46029e-014	-1.57013e-014	-1.04215e-014
-1.64833e-014	-1.6682e-014	-7.89075e-015	-1.14327e-014	-9.90645e-015	-1.37459e-014	-1.5827e-014	-1.16744e-014	-1.28495e-014	-1.21333e-014	-9.2245e-015	-2.46582e-014	-4.38264e-015	-9.17898e-015	-7.01492e-015	-8.82546e-015	-8.89511e-015	-1.02185e-014	-1.5395e-014	-8.14788e-015	-1.24119e-014	-1.11514e-014	-1.4745e-014	-1.5751e-014	-1.05374e-014
-1.63209e-014	-1.68442e-014	-7.71826e-015	-1.12302e-014	-9.86712e-015	-1.35547e-014	-1.58723e-014	-1.12423e-014	-1.28109e-014	-1.22959e-014	-9.135e-015	-2.4774e-014	-4.20018e-015	-8.75143e-015	-6.75073e-015	-8.53148e-015	-8.63774e-015	-1.01977e-014	-1.53289e-014	-8.3042e-015	-1.27268e-014	-1.13792e-014	-1.48823e-014	-1.58197e-014	-1.06591e-014
-1.61529e-014	-1.69986e-014	-7.53808e-015	-1.10044e-014	-9.78541e-015	-1.33444e-014	-1.58747e-014	-1.08122e-014	-1.27368e-014	-1.24377e-014	-9.02e-015	-2.48287e-014	-4.00104e-015	-8.30658e-015	-6.47393e-015	-8.24688e-015	-8.39868e-015	-1.01651e-014	-1.52247e-014	-8.45576e-015	-1.30213e-014	-1.15681e-014	-1.50139e-014	-1.5907e-014	-1.07862e-014
-1.5981e-014	-1.71435e-014	-7.34968e-015	-1.0756e-014	-9.66034e-015	-1.31169e-014	-1.58341e-014	-1.03875e-014	-1.26274e-014	-1.25572e-014	-8.8807e-015	-2.48212e-014	-3.78886e-015	-7.84664e-015	-6.18474e-015	-7.97121e-015	-8.17911e-015	-1.01199e-014	-1.5081e-014	-8.60052e-015	-1.32931e-014	-1.1716e-014	-1.51388e-014	-1.60125e-014	-1.09186e-014
-1.58078e-014	-1.7277e-014	-7.15251e-015	-1.04861e-014	-9.49199e-015	-1.28734e-014	-1.57508e-014	-9.9718e-015	-1.24834e-014	-1.26523e-014	-8.71861e-015	-2.47512e-014	-3.56765e-015	-7.37393e-015	-5.88289e-015	-7.70451e-015	-7.9803e-015	-1.00616e-014	-1.48975e-014	-8.73676e-015	-1.35395e-014	-1.18213e-014	-1.5256e-014	-1.61348e-014	-1.10559e-014
-1.56346e-014	-1.7397e-014	-6.94526e-015	-1.01959e-014	-9.28077e-015	-1.26159e-014	-1.56247e-014	-9.56876e-015	-1.23063e-014	-1.27216e-014	-8.53534e-015	-2.46193e-014	-3.34098e-015	-6.89003e-015	-5.56861e-015	-7.44722e-015	-7.80375e-015	-9.98978e-015	-1.46751e-014	-8.8622e-015	-1.3758e-014	-1.1883e-014	-1.53648e-014	-1.62724e-014	-1.11973e-014
-1.54625e-014	-1.75021e-014	-6.72654e-015	-9.88659e-015	-9.02822e-015	-1.23463e-014	-1.54568e-014	-9.18166e-015	-1.20977e-014	-1.27638e-014	-8.33332e-015	-2.44264e-014	-3.11274e-015	-6.39733e-015	-5.24211e-015	-7.19854e-015	-7.6494e-015	-9.90415e-015	-1.44146e-014	-8.97458e-015	-1.39469e-014	-1.19008e-014	-1.54645e-014	-1.64233e-014	-1.13427e-014
-1.52934e-014	-1.75908e-014	-6.49618e-015	-9.55986e-015	-8.73685e-015	-1.20673e-014	-1.52476e-014	-8.81318e-015	-1.18596e-014	-1.27779e-014	-8.11471e-015	-2.41742e-014	-2.88677e-015	-5.89801e-015	-4.90354e-015	-6.95834e-015	-7.51733e-015	-9.80515e-015	-1.41168e-014	-9.07249e-015	-1.41046e-014	-1.18741e-014	-1.55549e-014	-1.65858e-014	-1.14911e-014
-1.51293e-014	-1.76611e-014	-6.25327e-015	-9.2161e-015	-8.40882e-015	-1.17821e-014	-1.49989e-014	-8.46652e-015	-1.15937e-014	-1.2763e-014	-7.88155e-015	-2.38646e-014	-2.66653e-015	-5.3946e-015	-4.55378e-015	-6.72637e-015	-7.40791e-015	-9.69273e-015	-1.37838e-014	-9.15477e-015	-1.42291e-014	-1.18033e-014	-1.56351e-014	-1.67576e-014	-1.16415e-014
-1.49713e-014	-1.77115e-014	-5.99745e-015	-8.85656e-015	-8.0467e-015	-1.14933e-014	-1.47133e-014	-8.14396e-015	-1.13032e-014	-1.27194e-014	-7.63693e-015	-2.34999e-014	-2.45564e-015	-4.89015e-015	-4.19401e-015	-6.50225e-015	-7.32062e-015	-9.56746e-015	-1.34171e-014	-9.22036e-015	-1.43192e-014	-1.16901e-014	-1.57045e-014	-1.69365e-014	-1.1793e-014
-1.48211e-014	-1.77408e-014	-5.72832e-015	-8.48307e-015	-7.65507e-015	-1.1204e-014	-1.43929e-014	-7.84905e-015	-1.09908e-014	-1.26467e-014	-7.38382e-015	-2.30834e-014	-2.25806e-015	-4.38699e-015	-3.82491e-015	-6.2863e-015	-7.25507e-015	-9.43009e-015	-1.302e-014	-9.26817e-015	-1.43736e-014	-1.15359e-014	-1.57629e-014	-1.71201e-014	-1.19442e-014
-1.46797e-014	-1.77483e-014	-5.44534e-015	-8.09742e-015	-7.23841e-015	-1.09172e-014	-1.40401e-014	-7.58408e-015	-1.06596e-014	-1.25456e-014	-7.12477e-015	-2.26185e-014	-2.07734e-015	-3.88786e-015	-3.44764e-015	-6.07742e-015	-7.2103e-015	-9.28186e-015	-1.25953e-014	-9.29713e-015	-1.43919e-014	-1.13419e-014	-1.58098e-014	-1.73055e-014	-1.20941e-014
-1.4548e-014	-1.7733e-014	-5.14861e-015	-7.70134e-015	-6.80174e-015	-1.06357e-014	-1.36582e-014	-7.35162e-015	-1.03134e-014	-1.24169e-014	-6.86301e-015	-2.21093e-014	-1.91683e-015	-3.39528e-015	-3.06339e-015	-5.87618e-015	-7.18473e-015	-9.12355e-015	-1.21467e-014	-9.30616e-015	-1.43744e-014	-1.11109e-014	-1.5845e-014	-1.74904e-014	-1.22417e-014
-1.4427e-014	-1.76943e-014	-4.83861e-015	-7.29632e-015	-6.3511e-015	-1.0363e-014	-1.32517e-014	-7.15353e-015	-9.95603e-015	-1.22621e-014	-6.60122e-015	-2.15604e-014	-1.779e-015	-2.91198e-015	-2.67396e-015	-5.68194e-015	-7.17812e-015	-8.95611e-015	-1.16789e-014	-9.29494e-015	-1.43223e-014	-1.08458e-014	-1.58686e-014	-1.76719e-014	-1.23855e-014
-1.4318e-014	-1.76317e-014	-4.51586e-015	-6.88456e-015	-5.89194e-015	-1.01026e-014	-1.28242e-014	-6.99141e-015	-9.59191e-015	-1.20827e-014	-6.3428e-015	-2.09765e-014	-1.66715e-015	-2.43985e-015	-2.28061e-015	-5.49518e-015	-7.18775e-015	-8.78087e-015	-1.11961e-014	-9.26237e-015	-1.42366e-014	-1.055e-014	-1.58807e-014	-1.78469e-014	-1.25238e-014
-1.42212e-014	-1.75448e-014	-4.18073e-015	-6.46837e-015	-5.43016e-015	-9.85749e-015	-1.23799e-014	-6.86768e-015	-9.22499e-015	-1.188e-014	-6.09091e-015	-2.0363e-014	-1.58364e-015	-1.9808e-015	-1.88546e-015	-5.31504e-015	-7.21204e-015	-8.59979e-015	-1.07031e-014	-9.20852e-015	-1.41174e-014	-1.02268e-014	-1.58807e-014	-1.80127e-014	-1.26553e-014
-1.4137e-014	-1.74336e-014	-3.83475e-015	-6.04922e-015	-4.9724e-015	-9.63102e-015	-1.19229e-014	-6.78345e-015	-8.85967e-015	-1.16564e-014	-5.84833e-015	-1.97258e-014	-1.5298e-015	-1.53701e-015	-1.49023e-015	-5.14123e-015	-7.24894e-015	-8.41511e-015	-1.02047e-014	-9.13344e-015	-1.39655e-014	-9.8794e-015	-1.58682e-014	-1.81666e-014	-1.27788e-014
-1.40655e-014	-1.72982e-014	-3.47926e-015	-5.6301e-015	-4.52567e-015	-9.42678e-015	-1.14584e-014	-6.74044e-015	-8.50107e-015	-1.14145e-014	-5.61843e-015	-1.90708e-014	-1.50666e-015	-1.11051e-015	-1.09705e-015	-4.97393e-015	-7.29603e-015	-8.22916e-015	-9.70623e-015	-9.03759e-015	-1.3783e-014	-9.51152e-015	-1.58438e-014	-1.83061e-014	-1.28937e-014
-1.40074e-014	-1.7139e-014	-3.1156e-015	-5.21375e-015	-4.09669e-015	-9.24812e-015	-1.09909e-014	-6.74008e-015	-8.15338e-015	-1.11568e-014	-5.40456e-015	-1.84044e-014	-1.51551e-015	-7.03187e-016	-7.07871e-016	-4.81382e-015	-7.3514e-015	-8.04386e-015	-9.21282e-015	-8.92133e-015	-1.3572e-014	-9.12754e-015	-1.58072e-014	-1.84284e-014	-1.29981e-014
-1.39629e-014	-1.6957e-014	-2.74622e-015	-4.80232e-015	-3.69187e-015	-9.09714e-015	-1.05257e-014	-6.78274e-015	-7.82169e-015	-1.08861e-014	-5.20977e-015	-1.77322e-014	-1.55729e-015	-3.17699e-016	-3.25438e-016	-4.661e-015	-7.41331e-015	-7.86127e-015	-8.73048e-015	-8.7855e-015	-1.33355e-014	-8.73146e-015	-1.5759e-014	-1.85306e-014	-1.30916e-014
-1.39319e-014	-1.67529e-014	-2.37293e-015	-4.39771e-015	-3.31768e-015	-8.97674e-015	-1.00689e-014	-6.8689e-015	-7.51106e-015	-1.06061e-014	-5.03668e-015	-1.70608e-014	-1.6323e-015	4.43547e-017	4.80736e-017	-4.51585e-015	-7.47976e-015	-7.68363e-015	-8.265e-015	-8.6312e-015	-1.30761e-014	-8.32719e-015	-1.56993e-014	-1.86106e-014	-1.31734e-014
-1.39148e-014	-1.65279e-014	-1.99813e-015	-4.00256e-015	-2.9805e-015	-8.88963e-015	-9.62503e-015	-6.99833e-015	-7.22535e-015	-1.03195e-014	-4.88759e-015	-1.63968e-014	-1.7411e-015	3.81973e-016	4.10516e-016	-4.37887e-015	-7.5478e-015	-7.51311e-015	-7.82107e-015	-8.45946e-015	-1.27966e-014	-7.91918e-015	-1.56286e-014	-1.86666e-014	-1.32417e-014
-1.3911e-014	-1.62836e-014	-1.62479e-015	-3.61958e-015	-2.6864e-015	-8.83775e-015	-9.19966e-015	-7.17065e-015	-6.96889e-015	-1.00296e-014	-4.76523e-015	-1.57463e-014	-1.88261e-015	6.93837e-016	7.59677e-016	-4.25097e-015	-7.61537e-015	-7.35295e-015	-7.4044e-015	-8.27164e-015	-1.24994e-014	-7.51173e-015	-1.55467e-014	-1.86973e-014	-1.32962e-014
-1.39203e-014	-1.60208e-014	-1.25621e-015	-3.25097e-015	-2.44107e-015	-8.82275e-015	-8.79765e-015	-7.38577e-015	-6.74586e-015	-9.73986e-015	-4.67172e-015	-1.51152e-014	-2.05532e-015	9.78733e-016	1.09304e-015	-4.13263e-015	-7.68031e-015	-7.20502e-015	-7.02018e-015	-8.06882e-015	-1.21882e-014	-7.10886e-015	-1.54543e-014	-1.87012e-014	-1.33364e-014
-1.39415e-014	-1.57417e-014	-8.96119e-016	-2.89897e-015	-2.24976e-015	-8.84619e-015	-8.42353e-015	-7.64313e-015	-6.56069e-015	-9.45373e-015	-4.60877e-015	-1.4509e-014	-2.25775e-015	1.23484e-015	1.40804e-015	-4.02485e-015	-7.74062e-015	-7.07155e-015	-6.67362e-015	-7.853e-015	-1.18666e-014	-6.71453e-015	-1.53522e-014	-1.86773e-014	-1.33612e-014
-1.39743e-014	-1.5448e-014	-5.47501e-016	-2.56572e-015	-2.11624e-015	-8.9086e-015	-8.08238e-015	-7.94183e-015	-6.41698e-015	-9.17463e-015	-4.57742e-015	-1.39328e-014	-2.48823e-015	1.46149e-015	1.70275e-015	-3.92827e-015	-7.79477e-015	-6.95401e-015	-6.36916e-015	-7.62619e-015	-1.15377e-014	-6.3324e-015	-1.52409e-014	-1.86248e-014	-1.33703e-014
-1.40175e-014	-1.51415e-014	-2.12632e-016	-2.25326e-015	-2.0446e-015	-9.01036e-015	-7.77764e-015	-8.27992e-015	-6.31725e-015	-8.90573e-015	-4.57857e-015	-1.33916e-014	-2.7441e-015	1.65912e-015	1.97554e-015	-3.84326e-015	-7.84088e-015	-6.85437e-015	-6.11077e-015	-7.38991e-015	-1.12053e-014	-5.96602e-015	-1.51209e-014	-1.85433e-014	-1.33638e-014
-1.40702e-014	-1.48245e-014	1.05385e-016	-1.96409e-015	-2.03772e-015	-9.15081e-015	-7.51324e-015	-8.65582e-015	-6.26468e-015	-8.64954e-015	-4.61248e-015	-1.28903e-014	-3.02257e-015	1.82797e-015	2.22462e-015	-3.7709e-015	-7.8774e-015	-6.77459e-015	-5.90199e-015	-7.14653e-015	-1.0873e-014	-5.61848e-015	-1.49927e-014	-1.8433e-014	-1.33417e-014
-1.41304e-014	-1.44995e-014	4.03331e-016	-1.69983e-015	-2.0974e-015	-9.32945e-015	-7.29262e-015	-9.06842e-015	-6.26148e-015	-8.40945e-015	-4.67979e-015	-1.2433e-014	-3.31993e-015	1.96786e-015	2.44846e-015	-3.71182e-015	-7.90307e-015	-6.71611e-015	-5.74674e-015	-6.89857e-015	-1.05449e-014	-5.29307e-015	-1.48573e-014	-1.82937e-014	-1.33035e-014
-1.41971e-014	-1.41687e-014	6.78342e-016	-1.4618e-015	-2.22504e-015	-9.54526e-015	-7.11846e-015	-9.51548e-015	-6.30961e-015	-8.18893e-015	-4.78095e-015	-1.20231e-014	-3.63268e-015	2.07955e-015	2.6457e-015	-3.66608e-015	-7.91641e-015	-6.67992e-015	-5.64722e-015	-6.64786e-015	-1.0224e-014	-4.99286e-015	-1.47151e-014	-1.81259e-014	-1.32492e-014
-1.42688e-014	-1.38341e-014	9.27609e-016	-1.2516e-015	-2.4217e-015	-9.79675e-015	-6.99289e-015	-9.99401e-015	-6.40967e-015	-7.98996e-015	-4.91528e-015	-1.16639e-014	-3.95728e-015	2.16386e-015	2.8148e-015	-3.63462e-015	-7.91661e-015	-6.66668e-015	-5.60563e-015	-6.39673e-015	-9.91353e-015	-4.71992e-015	-1.4567e-014	-1.793e-014	-1.31795e-014
-1.43435e-014	-1.34983e-014	1.14784e-015	-1.07076e-015	-2.68701e-015	-1.00818e-014	-6.91796e-015	-1.05016e-014	-6.56202e-015	-7.81498e-015	-5.08233e-015	-1.13582e-014	-4.29001e-015	2.22212e-015	2.9553e-015	-3.61772e-015	-7.90296e-015	-6.67727e-015	-5.6235e-015	-6.14718e-015	-9.6169e-015	-4.47559e-015	-1.44136e-014	-1.77075e-014	-1.30945e-014
-1.44201e-014	-1.31636e-014	1.33673e-015	-9.19598e-016	-3.01957e-015	-1.0398e-014	-6.89465e-015	-1.10348e-014	-6.76643e-015	-7.66622e-015	-5.28048e-015	-1.11074e-014	-4.62632e-015	2.2553e-015	3.06704e-015	-3.61549e-015	-7.87577e-015	-6.7118e-015	-5.70178e-015	-5.90174e-015	-9.33714e-015	-4.26159e-015	-1.42555e-014	-1.74592e-014	-1.29955e-014
-1.44971e-014	-1.28324e-014	1.49235e-015	-7.99181e-016	-3.41777e-015	-1.07426e-014	-6.92384e-015	-1.15911e-014	-7.02251e-015	-7.54508e-015	-5.50823e-015	-1.09133e-014	-4.96249e-015	2.26475e-015	3.14983e-015	-3.62783e-015	-7.83487e-015	-6.77015e-015	-5.84084e-015	-5.66293e-015	-9.07617e-015	-4.07908e-015	-1.40936e-014	-1.71864e-014	-1.28832e-014
-1.45726e-014	-1.2507e-014	1.61262e-015	-7.10402e-016	-3.87866e-015	-1.11122e-014	-7.0049e-015	-1.21672e-014	-7.3293e-015	-7.45319e-015	-5.76362e-015	-1.07764e-014	-5.29464e-015	2.25182e-015	3.20298e-015	-3.6547e-015	-7.78043e-015	-6.85229e-015	-6.04069e-015	-5.43286e-015	-8.83748e-015	-3.92892e-015	-1.39285e-014	-1.6891e-014	-1.27581e-014
-1.4645e-014	-1.21897e-014	1.69532e-015	-6.542e-016	-4.3991e-015	-1.15027e-014	-7.13755e-015	-1.27589e-014	-7.68467e-015	-7.39141e-015	-6.0445e-015	-1.06969e-014	-5.61837e-015	2.21833e-015	3.22675e-015	-3.69652e-015	-7.7131e-015	-6.95782e-015	-6.29986e-015	-5.21374e-015	-8.62395e-015	-3.81173e-015	-1.37608e-014	-1.65754e-014	-1.26209e-014
-1.47115e-014	-1.18826e-014	1.73944e-015	-6.31064e-016	-4.9747e-015	-1.19107e-014	-7.32094e-015	-1.33621e-014	-8.08479e-015	-7.36042e-015	-6.34845e-015	-1.06735e-014	-5.92939e-015	2.16623e-015	3.22076e-015	-3.75285e-015	-7.63307e-015	-7.08596e-015	-6.61697e-015	-5.00724e-015	-8.43795e-015	-3.7273e-015	-1.3591e-014	-1.62422e-014	-1.24726e-014
-1.47706e-014	-1.15877e-014	1.7433e-015	-6.41066e-016	-5.59957e-015	-1.23321e-014	-7.5541e-015	-1.39732e-014	-8.52692e-015	-7.36026e-015	-6.67268e-015	-1.07055e-014	-6.22389e-015	2.0971e-015	3.18583e-015	-3.82366e-015	-7.54199e-015	-7.23624e-015	-6.98954e-015	-4.81551e-015	-8.28102e-015	-3.67488e-015	-1.34198e-014	-1.58934e-014	-1.23146e-014
-1.48204e-014	-1.13072e-014	1.70644e-015	-6.83424e-016	-6.26931e-015	-1.27623e-014	-7.83404e-015	-1.45887e-014	-9.00786e-015	-7.39097e-015	-7.0146e-015	-1.07908e-014	-6.49788e-015	2.01305e-015	3.12207e-015	-3.90806e-015	-7.44164e-015	-7.40694e-015	-7.41439e-015	-4.6403e-015	-8.15441e-015	-3.65315e-015	-1.3248e-014	-1.55315e-014	-1.21479e-014
-1.48598e-014	-1.1043e-014	1.62883e-015	-7.57693e-016	-6.97751e-015	-1.31963e-014	-8.15789e-015	-1.52044e-014	-9.52309e-015	-7.45158e-015	-7.3706e-015	-1.09273e-014	-6.74798e-015	1.91558e-015	3.03097e-015	-4.00479e-015	-7.33363e-015	-7.59703e-015	-7.88875e-015	-4.48313e-015	-8.0586e-015	-3.66095e-015	-1.30767e-014	-1.5159e-014	-1.19736e-014
-1.48869e-014	-1.07968e-014	1.51028e-015	-8.6331e-016	-7.7175e-015	-1.36301e-014	-8.52268e-015	-1.58164e-014	-1.0068e-014	-7.54213e-015	-7.73777e-015	-1.11119e-014	-6.97094e-015	1.80673e-015	2.91371e-015	-4.11356e-015	-7.21965e-015	-7.8048e-015	-8.40884e-015	-4.34569e-015	-7.99503e-015	-3.6969e-015	-1.2906e-014	-1.47784e-014	-1.17934e-014
-1.48993e-014	-1.05697e-014	1.35101e-015	-9.98875e-016	-8.48278e-015	-1.40587e-014	-8.92455e-015	-1.642e-014	-1.06379e-014	-7.66154e-015	-8.11336e-015	-1.13412e-014	-7.16433e-015	1.68815e-015	2.77121e-015	-4.23321e-015	-7.10273e-015	-8.02781e-015	-8.96973e-015	-4.22888e-015	-7.96485e-015	-3.7591e-015	-1.2737e-014	-1.43924e-014	-1.16086e-014
-1.48957e-014	-1.03628e-014	1.15231e-015	-1.16365e-015	-9.26601e-015	-1.44784e-014	-9.35912e-015	-1.70113e-014	-1.12272e-014	-7.80797e-015	-8.49344e-015	-1.16117e-014	-7.32528e-015	1.56154e-015	2.60451e-015	-4.36253e-015	-6.98493e-015	-8.26436e-015	-9.56674e-015	-4.13355e-015	-7.96779e-015	-3.84596e-015	-1.25697e-014	-1.40045e-014	-1.14212e-014
-1.48748e-014	-1.01778e-014	9.15549e-016	-1.35704e-015	-1.00606e-014	-1.48844e-014	-9.82148e-015	-1.7586e-014	-1.18299e-014	-7.98035e-015	-8.87474e-015	-1.19192e-014	-7.4515e-015	1.42873e-015	2.41534e-015	-4.49992e-015	-6.86845e-015	-8.51211e-015	-1.0195e-014	-4.06062e-015	-8.00462e-015	-3.95571e-015	-1.24048e-014	-1.3617e-014	-1.12322e-014
-1.48353e-014	-1.0015e-014	6.42108e-016	-1.57692e-015	-1.08591e-014	-1.52717e-014	-1.03072e-014	-1.81399e-014	-1.24398e-014	-8.17689e-015	-9.25447e-015	-1.22587e-014	-7.5413e-015	1.2914e-015	2.20532e-015	-4.64431e-015	-6.75532e-015	-8.76819e-015	-1.08493e-014	-4.0105e-015	-8.07463e-015	-4.08557e-015	-1.22424e-014	-1.32319e-014	-1.1043e-014
-1.47766e-014	-9.87542e-015	3.34362e-016	-1.82117e-015	-1.16539e-014	-1.56364e-014	-1.0811e-014	-1.86692e-014	-1.30507e-014	-8.3951e-015	-9.62936e-015	-1.26258e-014	-7.59365e-015	1.15076e-015	1.97614e-015	-4.79383e-015	-6.64721e-015	-9.03049e-015	-1.1524e-014	-3.98307e-015	-8.17725e-015	-4.23253e-015	-1.20832e-014	-1.28518e-014	-1.0855e-014
-1.46983e-014	-9.75922e-015	-4.75611e-018	-2.08738e-015	-1.24376e-014	-1.59746e-014	-1.13273e-014	-1.91701e-014	-1.36566e-014	-8.6327e-015	-9.99635e-015	-1.30159e-014	-7.6088e-015	1.00834e-015	1.72972e-015	-4.94712e-015	-6.54665e-015	-9.29683e-015	-1.22135e-014	-3.97892e-015	-8.31113e-015	-4.39406e-015	-1.19273e-014	-1.24799e-014	-1.06698e-014
-1.45992e-014	-9.6669e-015	-3.72935e-016	-2.37321e-015	-1.32035e-014	-1.62822e-014	-1.18505e-014	-1.96389e-014	-1.42515e-014	-8.88729e-015	-1.03523e-014	-1.34239e-014	-7.5861e-015	8.65164e-016	1.46768e-015	-5.10157e-015	-6.45628e-015	-9.56477e-015	-1.2912e-014	-3.99749e-015	-8.47525e-015	-4.567e-015	-1.17752e-014	-1.21179e-014	-1.04888e-014
-1.4479e-014	-9.59925e-015	-7.67421e-016	-2.67692e-015	-1.39442e-014	-1.65567e-014	-1.23755e-014	-2.00724e-014	-1.48289e-014	-9.15655e-015	-1.0695e-014	-1.38447e-014	-7.52665e-015	7.22575e-016	1.19226e-015	-5.25529e-015	-6.37869e-015	-9.83198e-015	-1.36134e-014	-4.0388e-015	-8.6674e-015	-4.74843e-015	-1.16269e-014	-1.17684e-014	-1.03125e-014
-1.4338e-014	-9.55599e-015	-1.18482e-015	-2.99572e-015	-1.46534e-014	-1.67956e-014	-1.28965e-014	-2.04679e-014	-1.53835e-014	-9.43757e-015	-1.10224e-014	-1.42735e-014	-7.43142e-015	5.81621e-016	9.05438e-016	-5.40686e-015	-6.31546e-015	-1.00959e-014	-1.43119e-014	-4.10208e-015	-8.88521e-015	-4.93581e-015	-1.14825e-014	-1.14331e-014	-1.01417e-014
-1.41768e-014	-9.53646e-015	-1.62153e-015	-3.32736e-015	-1.53257e-014	-1.69962e-014	-1.34089e-014	-2.08227e-014	-1.59099e-014	-9.72755e-015	-1.1332e-014	-1.47054e-014	-7.30181e-015	4.42877e-016	6.09003e-016	-5.55421e-015	-6.26896e-015	-1.03544e-014	-1.50022e-014	-4.18599e-015	-9.12725e-015	-5.12604e-015	-1.13421e-014	-1.1114e-014	-9.97725e-015
-1.39956e-014	-9.54012e-015	-2.07358e-015	-3.66948e-015	-1.59556e-014	-1.71566e-014	-1.39076e-014	-2.11353e-014	-1.64028e-014	-1.00239e-014	-1.16221e-014	-1.51359e-014	-7.14016e-015	3.066e-016	3.05025e-016	-5.69583e-015	-6.24077e-015	-1.06056e-014	-1.56786e-014	-4.289e-015	-9.39187e-015	-5.31594e-015	-1.12056e-014	-1.08128e-014	-9.82053e-015
-1.3795e-014	-9.56706e-015	-2.53746e-015	-4.01918e-015	-1.65379e-014	-1.72753e-014	-1.43882e-014	-2.14028e-014	-1.68568e-014	-1.03239e-014	-1.18916e-014	-1.55606e-014	-6.94862e-015	1.7289e-016	-4.49085e-018	-5.82961e-015	-6.2326e-015	-1.08478e-014	-1.63367e-014	-4.40992e-015	-9.67752e-015	-5.50318e-015	-1.10729e-014	-1.05311e-014	-9.67176e-015
-1.35763e-014	-9.61601e-015	-3.00888e-015	-4.37416e-015	-1.70693e-014	-1.73522e-014	-1.48464e-014	-2.16238e-014	-1.7268e-014	-1.06252e-014	-1.21395e-014	-1.59753e-014	-6.73e-015	4.25092e-017	-3.18068e-016	-5.95415e-015	-6.24609e-015	-1.10793e-014	-1.6971e-014	-4.54653e-015	-9.98105e-015	-5.68523e-015	-1.09442e-014	-1.02701e-014	-9.53142e-015
-1.33401e-014	-9.68649e-015	-3.48411e-015	-4.73171e-015	-1.75459e-014	-1.73875e-014	-1.52783e-014	-2.17979e-014	-1.76331e-014	-1.09254e-014	-1.23648e-014	-1.63767e-014	-6.48821e-015	-8.48286e-017	-6.33719e-016	-6.068e-015	-6.28198e-015	-1.12986e-014	-1.75773e-014	-4.69741e-015	-1.02995e-014	-5.85925e-015	-1.08196e-014	-1.00308e-014	-9.39958e-015
-1.30877e-014	-9.77787e-015	-3.9592e-015	-5.08907e-015	-1.79642e-014	-1.73819e-014	-1.56799e-014	-2.19239e-014	-1.79485e-014	-1.12222e-014	-1.2567e-014	-1.67607e-014	-6.22734e-015	-2.0937e-016	-9.5007e-016	-6.16948e-015	-6.34089e-015	-1.15037e-014	-1.81515e-014	-4.86107e-015	-1.06303e-014	-6.0236e-015	-1.06986e-014	-9.81447e-015	-9.27624e-015
-1.2821e-014	-9.88828e-015	-4.42989e-015	-5.44466e-015	-1.83228e-014	-1.73369e-014	-1.60479e-014	-2.20014e-014	-1.82119e-014	-1.15136e-014	-1.27464e-014	-1.71243e-014	-5.95133e-015	-3.3091e-016	-1.26613e-015	-6.25732e-015	-6.42345e-015	-1.16941e-014	-1.86901e-014	-5.03473e-015	-1.09705e-014	-6.17646e-015	-1.05812e-014	-9.6214e-015	-9.16129e-015
-1.25417e-014	-1.00158e-014	-4.89284e-015	-5.79503e-015	-1.86209e-014	-1.72539e-014	-1.638e-014	-2.20303e-014	-1.84214e-014	-1.17975e-014	-1.29039e-014	-1.74653e-014	-5.66402e-015	-4.50487e-016	-1.58075e-015	-6.33049e-015	-6.53065e-015	-1.1869e-014	-1.91899e-014	-5.21603e-015	-1.13176e-014	-6.3158e-015	-1.04667e-014	-9.45231e-015	-9.05513e-015
-1.22519e-014	-1.01594e-014	-5.34438e-015	-6.1387e-015	-1.88577e-014	-1.7135e-014	-1.66735e-014	-2.20125e-014	-1.85771e-014	-1.20722e-014	-1.304e-014	-1.77813e-014	-5.37081e-015	-5.68534e-016	-1.89294e-015	-6.3888e-015	-6.66205e-015	-1.2028e-014	-1.96491e-014	-5.40199e-015	-1.16695e-014	-6.44071e-015	-1.03546e-014	-9.30672e-015	-8.95761e-015
-1.19545e-014	-1.03176e-014	-5.78073e-015	-6.47346e-015	-1.90334e-014	-1.6983e-014	-1.69264e-014	-2.19491e-014	-1.86783e-014	-1.23362e-014	-1.31557e-014	-1.80704e-014	-5.07664e-015	-6.86058e-016	-2.20117e-015	-6.43226e-015	-6.81689e-015	-1.21712e-014	-2.00654e-014	-5.58982e-015	-1.2024e-014	-6.54935e-015	-1.02454e-014	-9.18509e-015	-8.86792e-015
-1.1652e-014	-1.04886e-014	-6.19925e-015	-6.79734e-015	-1.91493e-014	-1.6801e-014	-1.71383e-014	-2.18407e-014	-1.87246e-014	-1.25881e-014	-1.32524e-014	-1.83327e-014	-4.78619e-015	-8.04566e-016	-2.50412e-015	-6.45969e-015	-6.99476e-015	-1.22988e-014	-2.04373e-014	-5.77705e-015	-1.23787e-014	-6.6412e-015	-1.01383e-014	-9.08768e-015	-8.78533e-015
-1.13472e-014	-1.06707e-014	-6.59713e-015	-7.1087e-015	-1.92068e-014	-1.65931e-014	-1.73085e-014	-2.16893e-014	-1.8717e-014	-1.28265e-014	-1.33317e-014	-1.85673e-014	-4.50455e-015	-9.24172e-016	-2.80136e-015	-6.47155e-015	-7.1946e-015	-1.24112e-014	-2.07643e-014	-5.9613e-015	-1.27315e-014	-6.71587e-015	-1.00325e-014	-9.01386e-015	-8.70908e-015
-1.10428e-014	-1.08621e-014	-6.97211e-015	-7.40563e-015	-1.92086e-014	-1.63626e-014	-1.74373e-014	-2.14965e-014	-1.8658e-014	-1.30503e-014	-1.3395e-014	-1.87738e-014	-4.2366e-015	-1.0461e-015	-3.09271e-015	-6.46776e-015	-7.41446e-015	-1.25089e-014	-2.10467e-014	-6.13992e-015	-1.30804e-014	-6.77293e-015	-9.92748e-015	-8.96323e-015	-8.63812e-015
-1.07412e-014	-1.10607e-014	-7.32267e-015	-7.68734e-015	-1.91577e-014	-1.61138e-014	-1.75259e-014	-2.12657e-014	-1.85498e-014	-1.32594e-014	-1.34451e-014	-1.89525e-014	-3.98632e-015	-1.17143e-015	-3.37745e-015	-6.44888e-015	-7.65321e-015	-1.25924e-014	-2.12838e-014	-6.31035e-015	-1.34231e-014	-6.81222e-015	-9.82276e-015	-8.93477e-015	-8.57217e-015
-1.04454e-014	-1.12644e-014	-7.64629e-015	-7.95277e-015	-1.90573e-014	-1.5851e-014	-1.75747e-014	-2.09995e-014	-1.83951e-014	-1.34534e-014	-1.34839e-014	-1.91035e-014	-3.75831e-015	-1.30108e-015	-3.65482e-015	-6.41495e-015	-7.90856e-015	-1.26628e-014	-2.14766e-014	-6.47031e-015	-1.37575e-014	-6.83431e-015	-9.71829e-015	-8.92767e-015	-8.50985e-015
-1.01585e-014	-1.14715e-014	-7.94178e-015	-8.19996e-015	-1.89113e-014	-1.55786e-014	-1.75851e-014	-2.07012e-014	-1.81974e-014	-1.36316e-014	-1.3513e-014	-1.92277e-014	-3.55719e-015	-1.43657e-015	-3.92405e-015	-6.36687e-015	-8.17806e-015	-1.27209e-014	-2.16262e-014	-6.61728e-015	-1.40821e-014	-6.83929e-015	-9.61323e-015	-8.94105e-015	-8.44955e-015
-9.88338e-015	-1.16806e-014	-8.2085e-015	-8.42887e-015	-1.87244e-014	-1.53006e-014	-1.75592e-014	-2.03744e-014	-1.79606e-014	-1.37943e-014	-1.35346e-014	-1.93265e-014	-3.38603e-015	-1.57828e-015	-4.18477e-015	-6.30635e-015	-8.45942e-015	-1.27683e-014	-2.17341e-014	-6.74819e-015	-1.43958e-014	-6.82781e-015	-9.50705e-015	-8.97328e-015	-8.38987e-015
-9.62217e-015	-1.18894e-014	-8.44611e-015	-8.63902e-015	-1.85013e-014	-1.50218e-014	-1.74991e-014	-2.00233e-014	-1.76896e-014	-1.39415e-014	-1.35509e-014	-1.9401e-014	-3.24771e-015	-1.72745e-015	-4.43674e-015	-6.23477e-015	-8.75056e-015	-1.28065e-014	-2.18023e-014	-6.86059e-015	-1.4697e-014	-6.80081e-015	-9.39909e-015	-9.02358e-015	-8.32963e-015
-9.37766e-015	-1.20962e-014	-8.6539e-015	-8.83031e-015	-1.82465e-014	-1.47468e-014	-1.74074e-014	-1.96513e-014	-1.73887e-014	-1.40729e-014	-1.35638e-014	-1.94531e-014	-3.14492e-015	-1.88454e-015	-4.68002e-015	-6.15401e-015	-9.04835e-015	-1.28376e-014	-2.18332e-014	-6.95218e-015	-1.49844e-014	-6.75912e-015	-9.28862e-015	-9.09087e-015	-8.26806e-015
-9.15265e-015	-1.22995e-014	-8.83262e-015	-9.00236e-015	-1.7965e-014	-1.448e-014	-1.72871e-014	-1.9262e-014	-1.70637e-014	-1.41895e-014	-1.35755e-014	-1.94851e-014	-3.07989e-015	-2.04983e-015	-4.9151e-015	-6.06538e-015	-9.3505e-015	-1.28631e-014	-2.18303e-014	-7.02143e-015	-1.52572e-014	-6.70387e-015	-9.17486e-015	-9.17368e-015	-8.20392e-015
-8.94982e-015	-1.24969e-014	-8.98272e-015	-9.15555e-015	-1.7662e-014	-1.42257e-014	-1.71414e-014	-1.88603e-014	-1.67201e-014	-1.42918e-014	-1.35872e-014	-1.94994e-014	-3.05482e-015	-2.22399e-015	-5.14144e-015	-5.97113e-015	-9.65384e-015	-1.28845e-014	-2.17964e-014	-7.06634e-015	-1.55154e-014	-6.63636e-015	-9.05688e-015	-9.27027e-015	-8.13589e-015
-8.77079e-015	-1.26865e-014	-9.10458e-015	-9.29012e-015	-1.73422e-014	-1.39876e-014	-1.69732e-014	-1.84504e-014	-1.63632e-014	-1.43805e-014	-1.36004e-014	-1.94981e-014	-3.07018e-015	-2.40736e-015	-5.35839e-015	-5.87374e-015	-9.95576e-015	-1.29036e-014	-2.17346e-014	-7.0851e-015	-1.57578e-014	-6.55841e-015	-8.93421e-015	-9.37947e-015	-8.06295e-015
-8.61718e-015	-1.2867e-014	-9.20033e-015	-9.40649e-015	-1.70107e-014	-1.37691e-014	-1.67863e-014	-1.80363e-014	-1.59984e-014	-1.44563e-014	-1.36167e-014	-1.94837e-014	-3.12648e-015	-2.60099e-015	-5.56598e-015	-5.77574e-015	-1.02526e-014	-1.29226e-014	-2.16484e-014	-7.07662e-015	-1.59841e-014	-6.47147e-015	-8.80637e-015	-9.49957e-015	-7.98461e-015
-8.49119e-015	-1.30365e-014	-9.27074e-015	-9.50493e-015	-1.66722e-014	-1.35742e-014	-1.6584e-014	-1.76217e-014	-1.56314e-014	-1.45204e-014	-1.36372e-014	-1.94583e-014	-3.2233e-015	-2.80396e-015	-5.76431e-015	-5.67979e-015	-1.05423e-014	-1.29431e-014	-2.15418e-014	-7.04056e-015	-1.61944e-014	-6.37675e-015	-8.67321e-015	-9.62878e-015	-7.90017e-015
-8.39405e-015	-1.3194e-014	-9.3182e-015	-9.58682e-015	-1.6331e-014	-1.34055e-014	-1.63704e-014	-1.72108e-014	-1.52677e-014	-1.45734e-014	-1.36622e-014	-1.94238e-014	-3.3593e-015	-3.01684e-015	-5.95324e-015	-5.58835e-015	-1.08224e-014	-1.29667e-014	-2.14183e-014	-6.97578e-015	-1.63886e-014	-6.27635e-015	-8.53414e-015	-9.76613e-015	-7.80865e-015
-8.32673e-015	-1.33378e-014	-9.34407e-015	-9.653e-015	-1.59914e-014	-1.32656e-014	-1.6149e-014	-1.68067e-014	-1.49123e-014	-1.46159e-014	-1.36919e-014	-1.93825e-014	-3.53294e-015	-3.2388e-015	-6.13295e-015	-5.50418e-015	-1.10901e-014	-1.29951e-014	-2.12813e-014	-6.8822e-015	-1.65675e-014	-6.172e-015	-8.38803e-015	-9.90996e-015	-7.70979e-015
-8.29023e-015	-1.3466e-014	-9.35013e-015	-9.70425e-015	-1.56573e-014	-1.31567e-014	-1.59229e-014	-1.64131e-014	-1.45702e-014	-1.46487e-014	-1.37259e-014	-1.93364e-014	-3.74222e-015	-3.46972e-015	-6.30265e-015	-5.42991e-015	-1.13434e-014	-1.30296e-014	-2.11345e-014	-6.75941e-015	-1.67314e-014	-6.06522e-015	-8.23434e-015	-1.00582e-014	-7.60291e-015
-8.28452e-015	-1.35779e-014	-9.33919e-015	-9.74193e-015	-1.53328e-014	-1.30804e-014	-1.56954e-014	-1.60335e-014	-1.42458e-014	-1.46726e-014	-1.37633e-014	-1.92871e-014	-3.98409e-015	-3.70872e-015	-6.46245e-015	-5.36763e-015	-1.15803e-014	-1.30711e-014	-2.09808e-014	-6.6073e-015	-1.68804e-014	-5.95796e-015	-8.07277e-015	-1.02093e-014	-7.48759e-015
-8.30924e-015	-1.36725e-014	-9.31342e-015	-9.76755e-015	-1.5021e-014	-1.30377e-014	-1.54692e-014	-1.56708e-014	-1.39426e-014	-1.46884e-014	-1.3803e-014	-1.92363e-014	-4.25468e-015	-3.95509e-015	-6.61265e-015	-5.31975e-015	-1.17986e-014	-1.3121e-014	-2.08238e-014	-6.42678e-015	-1.70145e-014	-5.85137e-015	-7.90284e-015	-1.03618e-014	-7.36414e-015
-8.36389e-015	-1.37488e-014	-9.27574e-015	-9.78182e-015	-1.47242e-014	-1.30288e-014	-1.52474e-014	-1.53278e-014	-1.36645e-014	-1.46969e-014	-1.38436e-014	-1.91849e-014	-4.5499e-015	-4.20785e-015	-6.7531e-015	-5.28824e-015	-1.19975e-014	-1.31804e-014	-2.06667e-014	-6.21866e-015	-1.71353e-014	-5.74747e-015	-7.72405e-015	-1.05137e-014	-7.23299e-015
-8.44761e-015	-1.3805e-014	-9.22842e-015	-9.78598e-015	-1.4445e-014	-1.30532e-014	-1.50319e-014	-1.50063e-014	-1.3415e-014	-1.46985e-014	-1.38834e-014	-1.91336e-014	-4.86506e-015	-4.46595e-015	-6.88397e-015	-5.27603e-015	-1.21752e-014	-1.32498e-014	-2.05118e-014	-5.98361e-015	-1.72437e-014	-5.64654e-015	-7.53567e-015	-1.06635e-014	-7.09483e-015
-8.55934e-015	-1.38404e-014	-9.17388e-015	-9.7821e-015	-1.41852e-014	-1.311e-014	-1.48243e-014	-1.47085e-014	-1.31966e-014	-1.46937e-014	-1.39201e-014	-1.90828e-014	-5.19506e-015	-4.72844e-015	-7.0051e-015	-5.28567e-015	-1.23308e-014	-1.33298e-014	-2.03622e-014	-5.72367e-015	-1.73406e-014	-5.55009e-015	-7.33759e-015	-1.08097e-014	-6.95045e-015
-8.69703e-015	-1.38546e-014	-9.11514e-015	-9.77149e-015	-1.39466e-014	-1.31986e-014	-1.46264e-014	-1.44362e-014	-1.30112e-014	-1.46826e-014	-1.39515e-014	-1.9033e-014	-5.5345e-015	-4.99359e-015	-7.11622e-015	-5.31903e-015	-1.24642e-014	-1.34207e-014	-2.022e-014	-5.44082e-015	-1.74265e-014	-5.45905e-015	-7.1292e-015	-1.09498e-014	-6.80035e-015
-8.85867e-015	-1.3847e-014	-9.05458e-015	-9.75526e-015	-1.37302e-014	-1.33173e-014	-1.44395e-014	-1.41902e-014	-1.28593e-014	-1.4666e-014	-1.39749e-014	-1.89832e-014	-5.877e-015	-5.25985e-015	-7.21693e-015	-5.37781e-015	-1.25744e-014	-1.35234e-014	-2.00875e-014	-5.13714e-015	-1.75022e-014	-5.37435e-015	-6.90979e-015	-1.10825e-014	-6.64598e-015
-9.04196e-015	-1.3817e-014	-8.99326e-015	-9.73424e-015	-1.35361e-014	-1.34648e-014	-1.42644e-014	-1.39725e-014	-1.27408e-014	-1.46439e-014	-1.39873e-014	-1.89333e-014	-6.21645e-015	-5.52601e-015	-7.3077e-015	-5.46318e-015	-1.26617e-014	-1.36381e-014	-1.99665e-014	-4.81524e-015	-1.75682e-014	-5.29652e-015	-6.6801e-015	-1.12066e-014	-6.48859e-015
-9.24373e-015	-1.37645e-014	-8.93367e-015	-9.71052e-015	-1.33648e-014	-1.36384e-014	-1.41022e-014	-1.37836e-014	-1.26555e-014	-1.46164e-014	-1.39847e-014	-1.88826e-014	-6.54691e-015	-5.79013e-015	-7.38823e-015	-5.57737e-015	-1.2726e-014	-1.37651e-014	-1.98583e-014	-4.47783e-015	-1.7626e-014	-5.22651e-015	-6.43984e-015	-1.13206e-014	-6.32945e-015
-9.46118e-015	-1.36895e-014	-8.87785e-015	-9.68487e-015	-1.32158e-014	-1.38357e-014	-1.39533e-014	-1.36234e-014	-1.26022e-014	-1.45836e-014	-1.39646e-014	-1.88301e-014	-6.8616e-015	-6.05097e-015	-7.45893e-015	-5.72057e-015	-1.27683e-014	-1.39039e-014	-1.97643e-014	-4.12757e-015	-1.76761e-014	-5.16439e-015	-6.18834e-015	-1.14226e-014	-6.17051e-015
-9.69073e-015	-1.3592e-014	-8.82793e-015	-9.6582e-015	-1.30885e-014	-1.40535e-014	-1.38172e-014	-1.34915e-014	-1.25794e-014	-1.45454e-014	-1.39236e-014	-1.87745e-014	-7.15461e-015	-6.30708e-015	-7.51947e-015	-5.89379e-015	-1.27894e-014	-1.40537e-014	-1.96845e-014	-3.76713e-015	-1.77201e-014	-5.10999e-015	-5.92598e-015	-1.1511e-014	-6.01337e-015
-9.92939e-015	-1.34718e-014	-8.78502e-015	-9.6319e-015	-1.29819e-014	-1.42881e-014	-1.36933e-014	-1.33871e-014	-1.25849e-014	-1.45009e-014	-1.38585e-014	-1.8714e-014	-7.41919e-015	-6.5565e-015	-7.5695e-015	-6.0973e-015	-1.27909e-014	-1.42143e-014	-1.96187e-014	-3.39998e-015	-1.7759e-014	-5.06316e-015	-5.65273e-015	-1.15843e-014	-5.85959e-015
-1.01736e-014	-1.3329e-014	-8.75107e-015	-9.60679e-015	-1.28951e-014	-1.45361e-014	-1.3581e-014	-1.33096e-014	-1.26163e-014	-1.445e-014	-1.37658e-014	-1.8646e-014	-7.64976e-015	-6.79826e-015	-7.60986e-015	-6.33133e-015	-1.27747e-014	-1.43843e-014	-1.95675e-014	-3.02941e-015	-1.77933e-014	-5.02388e-015	-5.36886e-015	-1.16416e-014	-5.71064e-015
-1.04196e-014	-1.31642e-014	-8.72779e-015	-9.58387e-015	-1.28263e-014	-1.47943e-014	-1.34787e-014	-1.32578e-014	-1.267e-014	-1.43927e-014	-1.36426e-014	-1.85693e-014	-7.84094e-015	-7.03113e-015	-7.64067e-015	-6.59528e-015	-1.27431e-014	-1.45633e-014	-1.95302e-014	-2.65842e-015	-1.78243e-014	-4.99138e-015	-5.07424e-015	-1.16823e-014	-5.56873e-015
-1.06634e-014	-1.2978e-014	-8.71562e-015	-9.56413e-015	-1.27738e-014	-1.50586e-014	-1.33852e-014	-1.32305e-014	-1.27423e-014	-1.43279e-014	-1.34853e-014	-1.84817e-014	-7.98759e-015	-7.25376e-015	-7.66231e-015	-6.88871e-015	-1.26979e-014	-1.47506e-014	-1.95064e-014	-2.29058e-015	-1.78516e-014	-4.96501e-015	-4.76946e-015	-1.17048e-014	-5.43572e-015
-1.09006e-014	-1.27706e-014	-8.71531e-015	-9.54879e-015	-1.2736e-014	-1.53254e-014	-1.32988e-014	-1.32263e-014	-1.28287e-014	-1.4255e-014	-1.32913e-014	-1.83804e-014	-8.0848e-015	-7.46526e-015	-7.67559e-015	-7.2113e-015	-1.26413e-014	-1.49452e-014	-1.94956e-014	-1.92922e-015	-1.78766e-014	-4.94385e-015	-4.45505e-015	-1.17075e-014	-5.31334e-015
-1.11267e-014	-1.25425e-014	-8.7273e-015	-9.53731e-015	-1.271e-014	-1.55915e-014	-1.32169e-014	-1.32428e-014	-1.29247e-014	-1.41732e-014	-1.30569e-014	-1.82633e-014	-8.12816e-015	-7.66431e-015	-7.6809e-015	-7.56144e-015	-1.25759e-014	-1.51453e-014	-1.94962e-014	-1.57763e-015	-1.78989e-014	-4.92702e-015	-4.13103e-015	-1.1689e-014	-5.20367e-015
-1.1338e-014	-1.22946e-014	-8.75165e-015	-9.52966e-015	-1.26945e-014	-1.58532e-014	-1.31365e-014	-1.32775e-014	-1.3025e-014	-1.40816e-014	-1.278e-014	-1.81282e-014	-8.1145e-015	-7.84971e-015	-7.67941e-015	-7.93813e-015	-1.25047e-014	-1.53502e-014	-1.95065e-014	-1.23903e-015	-1.79191e-014	-4.91368e-015	-3.79792e-015	-1.16486e-014	-5.10845e-015
-1.15304e-014	-1.20275e-014	-8.78841e-015	-9.52665e-015	-1.26873e-014	-1.61067e-014	-1.30554e-014	-1.33287e-014	-1.31245e-014	-1.39796e-014	-1.24585e-014	-1.79729e-014	-8.04012e-015	-8.02026e-015	-7.67112e-015	-8.33943e-015	-1.24305e-014	-1.55579e-014	-1.95244e-014	-9.16921e-016	-1.79379e-014	-4.90216e-015	-3.45622e-015	-1.15849e-014	-5.02949e-015
-1.16999e-014	-1.1742e-014	-8.8375e-015	-9.52817e-015	-1.26855e-014	-1.6349e-014	-1.2971e-014	-1.33938e-014	-1.32185e-014	-1.38664e-014	-1.20908e-014	-1.77944e-014	-7.90278e-015	-8.17529e-015	-7.65627e-015	-8.76309e-015	-1.2356e-014	-1.57674e-014	-1.95485e-014	-6.14066e-016	-1.7955e-014	-4.89139e-015	-3.10683e-015	-1.14975e-014	-4.96746e-015
-1.18426e-014	-1.14395e-014	-8.89813e-015	-9.53381e-015	-1.26877e-014	-1.65765e-014	-1.28806e-014	-1.34706e-014	-1.33016e-014	-1.37409e-014	-1.16755e-014	-1.7591e-014	-7.70098e-015	-8.31444e-015	-7.6365e-015	-9.2061e-015	-1.22838e-014	-1.59763e-014	-1.95768e-014	-3.33647e-016	-1.79705e-014	-4.88045e-015	-2.75043e-015	-1.13861e-014	-4.9239e-015
-1.19549e-014	-1.11207e-014	-8.97071e-015	-9.5436e-015	-1.26933e-014	-1.67869e-014	-1.27812e-014	-1.35561e-014	-1.33684e-014	-1.36027e-014	-1.12122e-014	-1.73603e-014	-7.43347e-015	-8.437e-015	-7.613e-015	-9.66599e-015	-1.22164e-014	-1.61839e-014	-1.96074e-014	-7.81394e-017	-1.7984e-014	-4.86706e-015	-2.38812e-015	-1.12504e-014	-4.89921e-015
-1.20339e-014	-1.07868e-014	-9.0541e-015	-9.55662e-015	-1.27006e-014	-1.69783e-014	-1.26704e-014	-1.36473e-014	-1.34146e-014	-1.34506e-014	-1.07004e-014	-1.71001e-014	-7.10015e-015	-8.54334e-015	-7.58585e-015	-1.01401e-014	-1.21561e-014	-1.6389e-014	-1.96377e-014	1.49649e-016	-1.79957e-014	-4.84969e-015	-2.02092e-015	-1.10898e-014	-4.89432e-015
-1.2077e-014	-1.04392e-014	-9.147e-015	-9.57238e-015	-1.27079e-014	-1.71489e-014	-1.25462e-014	-1.37421e-014	-1.34353e-014	-1.32841e-014	-1.01407e-014	-1.68086e-014	-6.70161e-015	-8.63329e-015	-7.55639e-015	-1.06254e-014	-1.21058e-014	-1.65908e-014	-1.9666e-014	3.48411e-016	-1.80047e-014	-4.82677e-015	-1.64994e-015	-1.09041e-014	-4.90964e-015
-1.20813e-014	-1.00794e-014	-9.24894e-015	-9.5904e-015	-1.27132e-014	-1.72964e-014	-1.24063e-014	-1.38375e-014	-1.34265e-014	-1.31028e-014	-9.53415e-015	-1.64849e-014	-6.2396e-015	-8.70727e-015	-7.52638e-015	-1.1119e-014	-1.20674e-014	-1.67878e-014	-1.96907e-014	5.15928e-016	-1.80108e-014	-4.79634e-015	-1.27587e-015	-1.06933e-014	-4.94531e-015
-1.20437e-014	-9.70796e-015	-9.35792e-015	-9.61022e-015	-1.27158e-014	-1.74197e-014	-1.22474e-014	-1.39313e-014	-1.33833e-014	-1.29058e-014	-8.88228e-015	-1.61281e-014	-5.71625e-015	-8.76555e-015	-7.49698e-015	-1.16177e-014	-1.20439e-014	-1.69783e-014	-1.97092e-014	6.51386e-016	-1.80133e-014	-4.75748e-015	-8.99847e-016	-1.0457e-014	-5.00125e-015
-1.19621e-014	-9.32656e-015	-9.47255e-015	-9.63138e-015	-1.27153e-014	-1.75178e-014	-1.20673e-014	-1.40211e-014	-1.33023e-014	-1.26924e-014	-8.18672e-015	-1.57379e-014	-5.13488e-015	-8.80873e-015	-7.46977e-015	-1.21181e-014	-1.2037e-014	-1.71614e-014	-1.97189e-014	7.53331e-016	-1.80115e-014	-4.70835e-015	-5.22759e-016	-1.01956e-014	-5.0763e-015
-1.18346e-014	-8.93636e-015	-9.59101e-015	-9.65286e-015	-1.27105e-014	-1.75896e-014	-1.18639e-014	-1.41047e-014	-1.31808e-014	-1.2462e-014	-7.4498e-015	-1.53132e-014	-4.49871e-015	-8.83722e-015	-7.44554e-015	-1.26166e-014	-1.20485e-014	-1.73358e-014	-1.97182e-014	8.2146e-016	-1.80039e-014	-4.64822e-015	-1.46178e-016	-9.90955e-015	-5.16958e-015
-1.16605e-014	-8.53831e-015	-9.71215e-015	-9.67301e-015	-1.27013e-014	-1.76351e-014	-1.16357e-014	-1.41802e-014	-1.30164e-014	-1.22141e-014	-6.67458e-015	-1.4854e-014	-3.81128e-015	-8.85152e-015	-7.4255e-015	-1.31101e-014	-1.20796e-014	-1.75007e-014	-1.9705e-014	8.55511e-016	-1.79892e-014	-4.57637e-015	2.28981e-016	-9.59935e-015	-5.2796e-015
-1.14392e-014	-8.13336e-015	-9.83419e-015	-9.69155e-015	-1.26876e-014	-1.76541e-014	-1.13808e-014	-1.42454e-014	-1.28061e-014	-1.19491e-014	-5.86447e-015	-1.43612e-014	-3.07781e-015	-8.85306e-015	-7.41104e-015	-1.35951e-014	-1.21313e-014	-1.76551e-014	-1.96779e-014	8.55762e-016	-1.79663e-014	-4.49191e-015	6.01221e-016	-9.26592e-015	-5.40489e-015
-1.11706e-014	-7.72292e-015	-9.95514e-015	-9.7063e-015	-1.26701e-014	-1.76472e-014	-1.10977e-014	-1.42993e-014	-1.25484e-014	-1.16669e-014	-5.02296e-015	-1.38356e-014	-2.30374e-015	-8.84219e-015	-7.40332e-015	-1.40687e-014	-1.22049e-014	-1.77979e-014	-1.96353e-014	8.22632e-016	-1.79345e-014	-4.39323e-015	9.68849e-016	-8.9093e-015	-5.54341e-015
-1.08543e-014	-7.30892e-015	-1.00747e-014	-9.71636e-015	-1.26486e-014	-1.76147e-014	-1.07853e-014	-1.43403e-014	-1.22427e-014	-1.13672e-014	-4.15483e-015	-1.32783e-014	-1.496e-015	-8.82061e-015	-7.4035e-015	-1.45271e-014	-1.23016e-014	-1.79282e-014	-1.95763e-014	7.57037e-016	-1.78926e-014	-4.27955e-015	1.33092e-015	-8.53061e-015	-5.69264e-015
-1.04911e-014	-6.89222e-015	-1.01918e-014	-9.72102e-015	-1.26242e-014	-1.75579e-014	-1.04431e-014	-1.43672e-014	-1.18891e-014	-1.10506e-014	-3.26462e-015	-1.26909e-014	-6.60936e-016	-8.78918e-015	-7.41312e-015	-1.49674e-014	-1.2422e-014	-1.80453e-014	-1.94998e-014	6.59913e-016	-1.78397e-014	-4.15126e-015	1.68666e-015	-8.13137e-015	-5.85019e-015
-1.0082e-014	-6.47356e-015	-1.03044e-014	-9.71906e-015	-1.25973e-014	-1.74785e-014	-1.00704e-014	-1.43786e-014	-1.14875e-014	-1.07169e-014	-2.35694e-015	-1.20753e-014	1.95022e-016	-8.74978e-015	-7.43368e-015	-1.53879e-014	-1.25657e-014	-1.81488e-014	-1.94055e-014	5.33446e-016	-1.77742e-014	-4.00725e-015	2.03475e-015	-7.7131e-015	-6.0138e-015
-9.62834e-015	-6.05367e-015	-1.04122e-014	-9.7102e-015	-1.25688e-014	-1.73779e-014	-9.66708e-015	-1.43733e-014	-1.10394e-014	-1.0367e-014	-1.43738e-015	-1.14339e-014	1.06561e-015	-8.70439e-015	-7.46557e-015	-1.5786e-014	-1.27323e-014	-1.82383e-014	-1.92927e-014	3.79986e-016	-1.76946e-014	-3.84722e-015	2.37349e-015	-7.27651e-015	-6.17963e-015
-9.13195e-015	-5.63355e-015	-1.05137e-014	-9.69277e-015	-1.25396e-014	-1.72578e-014	-9.23319e-015	-1.43507e-014	-1.05467e-014	-1.00014e-014	-5.11134e-016	-1.07688e-014	1.94423e-015	-8.65394e-015	-7.51017e-015	-1.61593e-014	-1.29216e-014	-1.83135e-014	-1.91615e-014	2.01352e-016	-1.75999e-014	-3.67157e-015	2.70159e-015	-6.82289e-015	-6.34396e-015
-8.59411e-015	-5.2133e-015	-1.06085e-014	-9.66637e-015	-1.25106e-014	-1.712e-014	-8.76934e-015	-1.43103e-014	-1.00119e-014	-9.62081e-015	4.16636e-016	-1.00823e-014	2.82411e-015	-8.59988e-015	-7.56761e-015	-1.65049e-014	-1.31327e-014	-1.83744e-014	-1.90124e-014	-1.75515e-019	-1.74894e-014	-3.48049e-015	3.01786e-015	-6.35375e-015	-6.50306e-015
-8.01726e-015	-4.79377e-015	-1.06955e-014	-9.62983e-015	-1.24824e-014	-1.69657e-014	-8.27638e-015	-1.42519e-014	-9.43779e-015	-9.22607e-015	1.3407e-015	-9.3774e-015	3.69863e-015	-8.54459e-015	-7.6383e-015	-1.6822e-014	-1.33641e-014	-1.84205e-014	-1.88451e-014	-2.21425e-016	-1.73617e-014	-3.27446e-015	3.32038e-015	-5.87065e-015	-6.65364e-015
-7.40434e-015	-4.37549e-015	-1.07734e-014	-9.58305e-015	-1.24556e-014	-1.6797e-014	-7.75434e-015	-1.4176e-014	-8.82785e-015	-8.81776e-015	2.25589e-015	-8.65676e-015	4.56187e-015	-8.48896e-015	-7.72283e-015	-1.71088e-014	-1.36145e-014	-1.84516e-014	-1.86596e-014	-4.59435e-016	-1.72159e-014	-3.05414e-015	3.60836e-015	-5.37604e-015	-6.79158e-015
-6.75837e-015	-3.9594e-015	-1.08413e-014	-9.52526e-015	-1.24308e-014	-1.66153e-014	-7.20457e-015	-1.40819e-014	-8.18598e-015	-8.39663e-015	3.1572e-015	-7.92378e-015	5.40757e-015	-8.43387e-015	-7.82171e-015	-1.73643e-014	-1.38821e-014	-1.84683e-014	-1.84562e-014	-7.10421e-016	-1.70504e-014	-2.81995e-015	3.88087e-015	-4.87127e-015	-6.91317e-015
-6.08235e-015	-3.54554e-015	-1.08991e-014	-9.45583e-015	-1.24089e-014	-1.64226e-014	-6.62924e-015	-1.39696e-014	-7.5166e-015	-7.96385e-015	4.03914e-015	-7.1815e-015	6.22966e-015	-8.38142e-015	-7.93476e-015	-1.75874e-014	-1.41657e-014	-1.84705e-014	-1.82358e-014	-9.71096e-016	-1.68645e-014	-2.57259e-015	4.13707e-015	-4.35806e-015	-7.01502e-015
-5.37979e-015	-3.13347e-015	-1.09465e-014	-9.37422e-015	-1.23906e-014	-1.62205e-014	-6.02965e-015	-1.38396e-014	-6.82454e-015	-7.52103e-015	4.89689e-015	-6.43343e-015	7.02254e-015	-8.33281e-015	-8.06206e-015	-1.77775e-014	-1.44639e-014	-1.84591e-014	-1.79999e-014	-1.23781e-015	-1.66578e-014	-2.31292e-015	4.37601e-015	-3.83865e-015	-7.09335e-015
-4.65481e-015	-2.72329e-015	-1.09827e-014	-9.27991e-015	-1.23765e-014	-1.60109e-014	-5.40812e-015	-1.3692e-014	-6.11509e-015	-7.0692e-015	5.72636e-015	-5.68279e-015	7.78204e-015	-8.28913e-015	-8.20292e-015	-1.79349e-014	-1.47739e-014	-1.84343e-014	-1.77499e-014	-1.50693e-015	-1.64296e-014	-2.04227e-015	4.59724e-015	-3.31519e-015	-7.14447e-015
-3.90992e-015	-2.31452e-015	-1.10083e-014	-9.17308e-015	-1.23671e-014	-1.57959e-014	-4.7668e-015	-1.35271e-014	-5.3935e-015	-6.6099e-015	6.52396e-015	-4.93262e-015	8.50426e-015	-8.25215e-015	-8.35722e-015	-1.80606e-014	-1.50936e-014	-1.83962e-014	-1.74871e-014	-1.77473e-015	-1.61792e-014	-1.7616e-015	4.8002e-015	-2.78952e-015	-7.16438e-015
-3.14922e-015	-1.90688e-015	-1.10225e-014	-9.05456e-015	-1.23621e-014	-1.55763e-014	-4.10788e-015	-1.33456e-014	-4.66471e-015	-6.14393e-015	7.28639e-015	-4.18608e-015	9.1852e-015	-8.22307e-015	-8.52439e-015	-1.81549e-014	-1.54207e-014	-1.83446e-014	-1.72128e-014	-2.03784e-015	-1.59064e-014	-1.47229e-015	4.98426e-015	-2.26414e-015	-7.14979e-015
-2.37661e-015	-1.50021e-015	-1.10254e-014	-8.92479e-015	-1.23609e-014	-1.53535e-014	-3.43413e-015	-1.31476e-014	-3.93466e-015	-5.67284e-015	8.01057e-015	-3.44618e-015	9.82166e-015	-8.20311e-015	-8.70346e-015	-1.82184e-014	-1.57528e-014	-1.82797e-014	-1.69282e-014	-2.29241e-015	-1.5611e-014	-1.17584e-015	5.14914e-015	-1.74033e-015	-7.09796e-015
-1.59586e-015	-1.09342e-015	-1.10175e-014	-8.78357e-015	-1.23639e-014	-1.5129e-014	-2.74808e-015	-1.29333e-014	-3.20891e-015	-5.19764e-015	8.69358e-015	-2.71567e-015	1.04119e-014	-8.19305e-015	-8.89322e-015	-1.82527e-014	-1.60879e-014	-1.8202e-014	-1.66354e-014	-2.53494e-015	-1.5293e-014	-8.73499e-016	5.29477e-015	-1.22043e-015	-7.0066e-015
-8.10191e-016	-6.85847e-016	-1.09992e-014	-8.63145e-015	-1.23695e-014	-1.49037e-014	-2.05282e-015	-1.27033e-014	-2.49226e-015	-4.71958e-015	9.33355e-015	-1.99699e-015	1.09548e-014	-8.19347e-015	-9.09284e-015	-1.82595e-014	-1.64233e-014	-1.81113e-014	-1.63364e-014	-2.76267e-015	-1.49538e-014	-5.6659e-016	5.42091e-015	-7.06642e-016	-6.87377e-015
-2.30693e-017	-2.76393e-016	-1.09704e-014	-8.46901e-015	-1.23776e-014	-1.46786e-014	-1.35047e-015	-1.24583e-014	-1.79003e-015	-4.23999e-015	9.92906e-015	-1.29216e-015	1.14501e-014	-8.20535e-015	-9.30055e-015	-1.82405e-014	-1.67556e-014	-1.80084e-014	-1.60324e-014	-2.97263e-015	-1.45943e-014	-2.56921e-016	5.52764e-015	-2.00308e-016	-6.69718e-015
7.62466e-016	1.35591e-016	-1.09324e-014	-8.29758e-015	-1.23874e-014	-1.44538e-014	-6.4389e-016	-1.21983e-014	-1.10761e-015	-3.76002e-015	1.04794e-014	-6.03332e-016	1.18978e-014	-8.22875e-015	-9.51469e-015	-1.81978e-014	-1.70828e-014	-1.78933e-014	-1.57258e-014	-3.16163e-015	-1.4216e-014	5.41787e-017	5.61539e-015	2.97082e-016	-6.47571e-015
1.5436e-015	5.51398e-016	-1.08858e-014	-8.11847e-015	-1.23977e-014	-1.42293e-014	6.33686e-017	-1.19237e-014	-4.492e-016	-3.28056e-015	1.09846e-014	6.79159e-017	1.22991e-014	-8.26424e-015	-9.7344e-015	-1.8134e-014	-1.74031e-014	-1.77671e-014	-1.54183e-014	-3.32738e-015	-1.38204e-014	3.65671e-016	5.68395e-015	7.83576e-016	-6.20876e-015
2.31774e-015	9.72445e-016	-1.08306e-014	-7.93243e-015	-1.24071e-014	-1.40054e-014	7.68419e-016	-1.1635e-014	1.80704e-016	-2.8029e-015	1.14454e-014	7.20565e-016	1.26561e-014	-8.31235e-015	-9.95813e-015	-1.80509e-014	-1.77145e-014	-1.76302e-014	-1.51116e-014	-3.46748e-015	-1.34083e-014	6.75783e-016	5.73395e-015	1.25763e-015	-5.89596e-015
3.08253e-015	1.40007e-015	-1.0768e-014	-7.74053e-015	-1.24143e-014	-1.37823e-014	1.46842e-015	-1.13328e-014	7.78567e-016	-2.32797e-015	1.18631e-014	1.35353e-015	1.29716e-014	-8.3736e-015	-1.01845e-014	-1.79511e-014	-1.80146e-014	-1.74829e-014	-1.48075e-014	-3.58069e-015	-1.2981e-014	9.83306e-016	5.76594e-015	1.71732e-015	-5.53763e-015
3.83536e-015	1.83575e-015	-1.06988e-014	-7.5443e-015	-1.24174e-014	-1.35592e-014	2.1603e-015	-1.1017e-014	1.34076e-015	-1.85654e-015	1.22388e-014	1.9661e-015	1.32481e-014	-8.44837e-015	-1.04112e-014	-1.78376e-014	-1.83015e-014	-1.73255e-014	-1.45079e-014	-3.66531e-015	-1.25404e-014	1.28704e-015	5.78053e-015	2.16166e-015	-5.13431e-015
4.57398e-015	2.28055e-015	-1.06234e-014	-7.34478e-015	-1.24147e-014	-1.33355e-014	2.84087e-015	-1.06883e-014	1.86463e-015	-1.38972e-015	1.25751e-014	2.55803e-015	1.349e-014	-8.53647e-015	-1.06359e-014	-1.77128e-014	-1.85729e-014	-1.71587e-014	-1.42144e-014	-3.71951e-015	-1.2089e-014	1.5859e-015	5.77847e-015	2.5895e-015	-4.68683e-015
5.29711e-015	2.73543e-015	-1.0543e-014	-7.14306e-015	-1.24042e-014	-1.31111e-014	3.50762e-015	-1.03463e-014	2.34823e-015	-9.28186e-016	1.28744e-014	3.12949e-015	1.37022e-014	-8.63724e-015	-1.08575e-014	-1.75801e-014	-1.8827e-014	-1.69827e-014	-1.39281e-014	-3.74232e-015	-1.16286e-014	1.87875e-015	5.76047e-015	3.00007e-015	-4.19672e-015
6.00331e-015	3.20198e-015	-1.04581e-014	-6.94103e-015	-1.23844e-014	-1.28854e-014	4.15725e-015	-9.99183e-015	2.78985e-015	-4.72712e-016	1.31397e-014	3.68102e-015	1.38892e-014	-8.74998e-015	-1.10738e-014	-1.74423e-014	-1.90623e-014	-1.67977e-014	-1.36506e-014	-3.73437e-015	-1.1162e-014	2.16471e-015	5.72782e-015	3.3923e-015	-3.66629e-015
6.69138e-015	3.68121e-015	-1.03694e-014	-6.74002e-015	-1.23529e-014	-1.26577e-014	4.78726e-015	-9.62421e-015	3.18835e-015	-2.3707e-017	1.33746e-014	4.21293e-015	1.40558e-014	-8.87474e-015	-1.12826e-014	-1.73013e-014	-1.92768e-014	-1.66043e-014	-1.33834e-014	-3.69562e-015	-1.06913e-014	2.44324e-015	5.68205e-015	3.76543e-015	-3.09862e-015
7.36095e-015	4.17458e-015	-1.02776e-014	-6.54117e-015	-1.23084e-014	-1.24273e-014	5.39489e-015	-9.244e-015	3.5425e-015	4.17977e-016	1.35828e-014	4.72595e-015	1.42075e-014	-9.00977e-015	-1.14821e-014	-1.71598e-014	-1.947e-014	-1.64025e-014	-1.31271e-014	-3.62579e-015	-1.02186e-014	2.71366e-015	5.62418e-015	4.1188e-015	-2.49656e-015
8.01126e-015	4.683e-015	-1.01829e-014	-6.34577e-015	-1.22487e-014	-1.21935e-014	5.97815e-015	-8.85113e-015	3.85305e-015	8.51834e-016	1.37682e-014	5.22161e-015	1.43499e-014	-9.1545e-015	-1.16705e-014	-1.70205e-014	-1.96402e-014	-1.61925e-014	-1.28826e-014	-3.5263e-015	-9.74618e-015	2.97609e-015	5.55605e-015	4.45205e-015	-1.86313e-015
8.64194e-015	5.20735e-015	-1.00856e-014	-6.15503e-015	-1.21728e-014	-1.19556e-014	6.53417e-015	-8.44519e-015	4.12074e-015	1.27771e-015	1.39351e-014	5.7016e-015	1.44892e-014	-9.30872e-015	-1.18463e-014	-1.68855e-014	-1.97869e-014	-1.59749e-014	-1.26501e-014	-3.39884e-015	-9.27671e-015	3.23035e-015	5.47866e-015	4.76523e-015	-1.20162e-015
9.25307e-015	5.74858e-015	-9.98654e-015	-5.97039e-015	-1.2079e-014	-1.17126e-014	7.06111e-015	-8.02659e-015	4.34724e-015	1.69552e-015	1.40874e-014	6.16798e-015	1.46312e-014	-9.471e-015	-1.20077e-014	-1.67575e-014	-1.99088e-014	-1.57499e-014	-1.2431e-014	-3.24428e-015	-8.81274e-015	3.47586e-015	5.39341e-015	5.05806e-015	-5.16527e-016
9.84523e-015	6.30763e-015	-9.88628e-015	-5.79257e-015	-1.19663e-014	-1.14634e-014	7.55712e-015	-7.59528e-015	4.53491e-015	2.10492e-015	1.42301e-014	6.62283e-015	1.47818e-014	-9.64002e-015	-1.2153e-014	-1.66382e-014	-2.00053e-014	-1.55172e-014	-1.22262e-014	-3.06381e-015	-8.35705e-015	3.71323e-015	5.30226e-015	5.33095e-015	1.88389e-016
1.04194e-014	6.88453e-015	-9.78526e-015	-5.62248e-015	-1.18337e-014	-1.1208e-014	8.01991e-015	-7.15166e-015	4.68557e-015	2.50539e-015	1.43674e-014	7.06778e-015	1.49468e-014	-9.81479e-015	-1.22807e-014	-1.65286e-014	-2.00764e-014	-1.52771e-014	-1.20357e-014	-2.8595e-015	-7.91173e-015	3.94285e-015	5.20695e-015	5.58469e-015	9.07933e-016
1.09768e-014	7.47928e-015	-9.68473e-015	-5.46149e-015	-1.16803e-014	-1.09458e-014	8.44815e-015	-6.69573e-015	4.80216e-015	2.89725e-015	1.45037e-014	7.50539e-015	1.51313e-014	-9.99433e-015	-1.239e-014	-1.64304e-014	-2.01218e-014	-1.50302e-014	-1.18595e-014	-2.63358e-015	-7.47911e-015	4.16427e-015	5.10858e-015	5.81932e-015	1.6371e-015
1.15185e-014	8.09192e-015	-9.58436e-015	-5.31035e-015	-1.15056e-014	-1.06766e-014	8.84131e-015	-6.22724e-015	4.88866e-015	3.28018e-015	1.46433e-014	7.93777e-015	1.53406e-014	-1.01767e-014	-1.24791e-014	-1.6345e-014	-2.01407e-014	-1.47768e-014	-1.16973e-014	-2.38845e-015	-7.06123e-015	4.37813e-015	5.00897e-015	6.03514e-015	2.371e-015
1.20449e-014	8.72275e-015	-9.48481e-015	-5.16912e-015	-1.13092e-014	-1.04003e-014	9.19777e-015	-5.74758e-015	4.94895e-015	3.65408e-015	1.47904e-014	8.36695e-015	1.55793e-014	-1.03606e-014	-1.25465e-014	-1.62731e-014	-2.01335e-014	-1.4517e-014	-1.15493e-014	-2.12643e-015	-6.66015e-015	4.58504e-015	4.90965e-015	6.23323e-015	3.10513e-015
1.25579e-014	9.37206e-015	-9.38652e-015	-5.0384e-015	-1.10913e-014	-1.01161e-014	9.51678e-015	-5.25643e-015	4.98734e-015	4.01896e-015	1.49484e-014	8.79516e-015	1.58511e-014	-1.05446e-014	-1.25922e-014	-1.62152e-014	-2.01006e-014	-1.42511e-014	-1.14152e-014	-1.85013e-015	-6.2783e-015	4.78597e-015	4.81198e-015	6.41485e-015	3.83453e-015
1.3059e-014	1.00387e-014	-9.28936e-015	-4.91824e-015	-1.08526e-014	-9.82468e-015	9.79757e-015	-4.75409e-015	5.00878e-015	4.37505e-015	1.51211e-014	9.22507e-015	1.61596e-014	-1.07273e-014	-1.26151e-014	-1.61713e-014	-2.00422e-014	-1.39789e-014	-1.12946e-014	-1.56177e-015	-5.91717e-015	4.98207e-015	4.71728e-015	6.58029e-015	4.55467e-015
1.35505e-014	1.07213e-014	-9.19396e-015	-4.80804e-015	-1.05935e-014	-9.52618e-015	1.00399e-014	-4.24133e-015	5.01743e-015	4.72203e-015	1.53114e-014	9.65841e-015	1.65067e-014	-1.09076e-014	-1.26147e-014	-1.61409e-014	-1.99592e-014	-1.37006e-014	-1.11869e-014	-1.26446e-015	-5.57848e-015	5.17454e-015	4.62713e-015	6.73089e-015	5.26055e-015
1.40341e-014	1.14187e-014	-9.10012e-015	-4.70814e-015	-1.03151e-014	-9.22128e-015	1.02433e-014	-3.719e-015	5.01757e-015	5.06002e-015	1.55221e-014	1.0097e-014	1.6895e-014	-1.1084e-014	-1.25897e-014	-1.6124e-014	-1.98519e-014	-1.3417e-014	-1.10914e-014	-9.6088e-016	-5.26348e-015	5.36397e-015	4.54254e-015	6.86752e-015	5.9479e-015
1.45115e-014	1.21298e-014	-9.00742e-015	-4.61856e-015	-1.00189e-014	-8.91045e-015	1.04078e-014	-3.18849e-015	5.01422e-015	5.38937e-015	1.57549e-014	1.05426e-014	1.73255e-014	-1.12551e-014	-1.25403e-014	-1.61191e-014	-1.97211e-014	-1.31284e-014	-1.10079e-014	-6.53267e-016	-4.97292e-015	5.55085e-015	4.46479e-015	6.99185e-015	6.61216e-015
1.49834e-014	1.28529e-014	-8.91595e-015	-4.53888e-015	-9.70609e-015	-8.59469e-015	1.05329e-014	-2.65166e-015	5.0118e-015	5.71046e-015	1.6011e-014	1.09966e-014	1.77985e-014	-1.14195e-014	-1.24665e-014	-1.61256e-014	-1.9568e-014	-1.28351e-014	-1.09352e-014	-3.44633e-016	-4.70768e-015	5.73658e-015	4.39516e-015	7.10541e-015	7.24924e-015
1.54521e-014	1.35862e-014	-8.8258e-015	-4.46821e-015	-9.37845e-015	-8.27535e-015	1.06192e-014	-2.10943e-015	5.01549e-015	6.02306e-015	1.62917e-014	1.14597e-014	1.83137e-014	-1.1576e-014	-1.23682e-014	-1.61426e-014	-1.93928e-014	-1.25372e-014	-1.08729e-014	-3.75849e-017	-4.4684e-015	5.92257e-015	4.33464e-015	7.2094e-015	7.85534e-015
1.59191e-014	1.43277e-014	-8.73755e-015	-4.40599e-015	-9.03882e-015	-7.95358e-015	1.06678e-014	-1.56363e-015	5.0301e-015	6.32723e-015	1.65976e-014	1.19327e-014	1.887e-014	-1.17239e-014	-1.22461e-014	-1.61683e-014	-1.91965e-014	-1.22356e-014	-1.08205e-014	2.65553e-016	-4.25533e-015	6.10952e-015	4.28424e-015	7.30503e-015	8.42698e-015
1.63856e-014	1.50752e-014	-8.65083e-015	-4.35146e-015	-8.68952e-015	-7.63102e-015	1.06794e-014	-1.01657e-015	5.05957e-015	6.6224e-015	1.69284e-014	1.24162e-014	1.94653e-014	-1.18618e-014	-1.21011e-014	-1.62018e-014	-1.89802e-014	-1.19305e-014	-1.07769e-014	5.62707e-016	-4.06878e-015	6.29754e-015	4.24417e-015	7.39357e-015	8.96125e-015
1.68528e-014	1.58263e-014	-8.56637e-015	-4.3037e-015	-8.33346e-015	-7.30999e-015	1.0655e-014	-4.69823e-016	5.10706e-015	6.90876e-015	1.72833e-014	1.29101e-014	2.00973e-014	-1.19883e-014	-1.19337e-014	-1.62407e-014	-1.87447e-014	-1.16228e-014	-1.07415e-014	8.52055e-016	-3.90893e-015	6.48809e-015	4.21529e-015	7.47676e-015	9.455e-015
1.73214e-014	1.65791e-014	-8.48463e-015	-4.26208e-015	-7.97338e-015	-6.99226e-015	1.05959e-014	7.41643e-017	5.17583e-015	7.18553e-015	1.76611e-014	1.34145e-014	2.07635e-014	-1.21032e-014	-1.17448e-014	-1.62831e-014	-1.84914e-014	-1.13133e-014	-1.07129e-014	1.13245e-015	-3.77531e-015	6.68209e-015	4.19796e-015	7.5551e-015	9.90613e-015
1.77926e-014	1.73307e-014	-8.40508e-015	-4.22589e-015	-7.61204e-015	-6.67924e-015	1.05036e-014	6.12952e-016	5.26835e-015	7.45299e-015	1.80606e-014	1.39284e-014	2.14595e-014	-1.22053e-014	-1.1535e-014	-1.63269e-014	-1.8221e-014	-1.10021e-014	-1.06906e-014	1.40242e-015	-3.66794e-015	6.87972e-015	4.19235e-015	7.62987e-015	1.03134e-014
1.82672e-014	1.80782e-014	-8.3274e-015	-4.19314e-015	-7.25185e-015	-6.37239e-015	1.038e-014	1.144e-015	5.38797e-015	7.71104e-015	1.84795e-014	1.44509e-014	2.21813e-014	-1.2293e-014	-1.13052e-014	-1.63702e-014	-1.79347e-014	-1.06898e-014	-1.06733e-014	1.66084e-015	-3.58549e-015	7.08135e-015	4.19853e-015	7.7033e-015	1.06752e-014
1.87458e-014	1.88186e-014	-8.25137e-015	-4.16262e-015	-6.89548e-015	-6.07368e-015	1.02269e-014	1.66459e-015	5.5369e-015	7.95889e-015	1.89152e-014	1.49808e-014	2.29241e-014	-1.23654e-014	-1.10566e-014	-1.64103e-014	-1.7634e-014	-1.03773e-014	-1.06597e-014	1.90718e-015	-3.52716e-015	7.28793e-015	4.21687e-015	7.77678e-015	1.09907e-014
1.9229e-014	1.95484e-014	-8.17777e-015	-4.13296e-015	-6.54607e-015	-5.78495e-015	1.00469e-014	2.1729e-015	5.71649e-015	8.19593e-015	1.93649e-014	1.55173e-014	2.36824e-014	-1.24216e-014	-1.07902e-014	-1.64442e-014	-1.73205e-014	-1.00646e-014	-1.0649e-014	2.14051e-015	-3.49246e-015	7.49962e-015	4.24722e-015	7.85109e-015	1.12599e-014
1.97169e-014	2.02653e-014	-8.10643e-015	-4.10225e-015	-6.20637e-015	-5.50842e-015	9.84276e-015	2.66585e-015	5.92822e-015	8.42245e-015	1.98249e-014	1.60585e-014	2.44501e-014	-1.24611e-014	-1.05077e-014	-1.64703e-014	-1.69951e-014	-9.75333e-015	-1.06404e-014	2.36063e-015	-3.47987e-015	7.71619e-015	4.28941e-015	7.92712e-015	1.14833e-014
2.02096e-014	2.0966e-014	-8.03697e-015	-4.06876e-015	-5.8786e-015	-5.24513e-015	9.61683e-015	3.14003e-015	6.17257e-015	8.63828e-015	2.02917e-014	1.66022e-014	2.5221e-014	-1.24832e-014	-1.02104e-014	-1.64868e-014	-1.66597e-014	-9.44398e-015	-1.0633e-014	2.56746e-015	-3.48799e-015	7.93764e-015	4.34314e-015	8.00588e-015	1.16612e-014
2.07068e-014	2.1648e-014	-7.96905e-015	-4.03129e-015	-5.56538e-015	-4.99614e-015	9.37158e-015	3.592e-015	6.44939e-015	8.84336e-015	2.07614e-014	1.71457e-014	2.59891e-014	-1.24872e-014	-9.89968e-015	-1.64912e-014	-1.63157e-014	-9.13734e-015	-1.06265e-014	2.76133e-015	-3.51494e-015	8.16462e-015	4.40838e-015	8.08885e-015	1.17942e-014
2.1208e-014	2.23087e-014	-7.90284e-015	-3.98774e-015	-5.26936e-015	-4.76312e-015	9.10979e-015	4.01927e-015	6.75812e-015	9.03701e-015	2.12302e-014	1.76871e-014	2.67481e-014	-1.2473e-014	-9.57647e-015	-1.64815e-014	-1.59645e-014	-8.83389e-015	-1.062e-014	2.94352e-015	-3.55932e-015	8.39687e-015	4.48457e-015	8.17674e-015	1.18835e-014
2.17128e-014	2.29456e-014	-7.83809e-015	-3.93714e-015	-4.99268e-015	-4.54768e-015	8.83459e-015	4.41989e-015	7.09758e-015	9.21842e-015	2.16937e-014	1.82243e-014	2.74922e-014	-1.24407e-014	-9.24233e-015	-1.6456e-014	-1.56074e-014	-8.53421e-015	-1.0613e-014	3.11468e-015	-3.61914e-015	8.63352e-015	4.57103e-015	8.26981e-015	1.19316e-014
2.22204e-014	2.3556e-014	-7.77517e-015	-3.8782e-015	-4.73689e-015	-4.34972e-015	8.54918e-015	4.79131e-015	7.46576e-015	9.38729e-015	2.2148e-014	1.8754e-014	2.82158e-014	-1.23899e-014	-8.89926e-015	-1.64136e-014	-1.52457e-014	-8.23915e-015	-1.06047e-014	3.27564e-015	-3.6928e-015	8.87406e-015	4.66697e-015	8.36913e-015	1.1941e-014
2.27299e-014	2.41379e-014	-7.71408e-015	-3.80919e-015	-4.50331e-015	-4.17131e-015	8.25675e-015	5.13118e-015	7.86082e-015	9.54326e-015	2.2589e-014	1.92734e-014	2.89127e-014	-1.232e-014	-8.54876e-015	-1.63526e-014	-1.48799e-014	-7.94952e-015	-1.05951e-014	3.42688e-015	-3.77911e-015	9.11762e-015	4.77167e-015	8.47546e-015	1.1914e-014
2.32404e-014	2.46889e-014	-7.65434e-015	-3.72919e-015	-4.29386e-015	-4.01325e-015	7.96035e-015	5.43786e-015	8.28037e-015	9.68546e-015	2.30129e-014	1.97801e-014	2.95773e-014	-1.22315e-014	-8.19286e-015	-1.62718e-014	-1.45109e-014	-7.66649e-015	-1.05842e-014	3.56974e-015	-3.87578e-015	9.36309e-015	4.88425e-015	8.58888e-015	1.18544e-014
2.37507e-014	2.52068e-014	-7.59572e-015	-3.63747e-015	-4.10976e-015	-3.8757e-015	7.6627e-015	5.70842e-015	8.72073e-015	9.8137e-015	2.34157e-014	2.02708e-014	3.0204e-014	-1.21247e-014	-7.83338e-015	-1.61706e-014	-1.414e-014	-7.39084e-015	-1.05715e-014	3.70563e-015	-3.98106e-015	9.6095e-015	5.00386e-015	8.70937e-015	1.17655e-014
2.42596e-014	2.56902e-014	-7.53855e-015	-3.53263e-015	-3.95189e-015	-3.75904e-015	7.36684e-015	5.94178e-015	9.17849e-015	9.92745e-015	2.37938e-014	2.07426e-014	3.07874e-014	-1.19999e-014	-7.47178e-015	-1.60488e-014	-1.37694e-014	-7.12296e-015	-1.05563e-014	3.83611e-015	-4.09322e-015	9.85591e-015	5.12974e-015	8.83729e-015	1.165e-014
2.47654e-014	2.61379e-014	-7.48202e-015	-3.41396e-015	-3.82074e-015	-3.66362e-015	7.07559e-015	6.137e-015	9.65009e-015	1.00265e-014	2.41445e-014	2.11928e-014	3.13243e-014	-1.18572e-014	-7.1096e-015	-1.59066e-014	-1.34e-014	-6.86379e-015	-1.05388e-014	3.96195e-015	-4.20966e-015	1.01016e-014	5.26098e-015	8.97212e-015	1.1512e-014
2.52665e-014	2.65487e-014	-7.42657e-015	-3.28161e-015	-3.71579e-015	-3.58956e-015	6.79148e-015	6.2922e-015	1.01313e-014	1.01105e-014	2.44649e-014	2.16189e-014	3.18111e-014	-1.16971e-014	-6.74889e-015	-1.57431e-014	-1.30331e-014	-6.61424e-015	-1.05187e-014	4.08545e-015	-4.32917e-015	1.03451e-014	5.39676e-015	9.11352e-015	1.1354e-014
2.57621e-014	2.69224e-014	-7.37174e-015	-3.13511e-015	-3.63645e-015	-3.53665e-015	6.5173e-015	6.40681e-015	1.06184e-014	1.018e-014	2.47529e-014	2.20183e-014	3.22447e-014	-1.152e-014	-6.39135e-015	-1.5559e-014	-1.26699e-014	-6.37524e-015	-1.0496e-014	4.20806e-015	-4.44985e-015	1.05853e-014	5.53627e-015	9.26143e-015	1.11798e-014
2.62503e-014	2.72583e-014	-7.31706e-015	-2.97382e-015	-3.58214e-015	-3.50358e-015	6.25648e-015	6.4801e-015	1.11068e-014	1.02344e-014	2.50064e-014	2.23888e-014	3.26228e-014	-1.1327e-014	-6.03858e-015	-1.5355e-014	-1.23112e-014	-6.14735e-015	-1.04713e-014	4.33157e-015	-4.56966e-015	1.08207e-014	5.67847e-015	9.41608e-015	1.09926e-014
2.673e-014	2.75558e-014	-7.26292e-015	-2.79788e-015	-3.55281e-015	-3.48999e-015	6.01095e-015	6.51204e-015	1.15914e-014	1.02736e-014	2.52233e-014	2.27288e-014	3.29438e-014	-1.11193e-014	-5.69253e-015	-1.51325e-014	-1.19587e-014	-5.93116e-015	-1.04448e-014	4.45725e-015	-4.68749e-015	1.105e-014	5.82238e-015	9.57698e-015	1.07961e-014
2.71998e-014	2.78148e-014	-7.20879e-015	-2.60727e-015	-3.54755e-015	-3.495e-015	5.78236e-015	6.50255e-015	1.20674e-014	1.0298e-014	2.54029e-014	2.30363e-014	3.32067e-014	-1.08978e-014	-5.35494e-015	-1.48927e-014	-1.16133e-014	-5.72759e-015	-1.04165e-014	4.58669e-015	-4.80272e-015	1.12721e-014	5.9674e-015	9.74302e-015	1.0594e-014
2.76582e-014	2.80358e-014	-7.15499e-015	-2.40216e-015	-3.56473e-015	-3.51754e-015	5.5722e-015	6.45216e-015	1.25306e-014	1.03078e-014	2.55443e-014	2.33102e-014	3.34114e-014	-1.06631e-014	-5.0267e-015	-1.4637e-014	-1.12754e-014	-5.5369e-015	-1.03871e-014	4.7207e-015	-4.91342e-015	1.14854e-014	6.11302e-015	9.91369e-015	1.03895e-014
2.81034e-014	2.82197e-014	-7.10144e-015	-2.18259e-015	-3.60289e-015	-3.55659e-015	5.38217e-015	6.36215e-015	1.2977e-014	1.03035e-014	2.56476e-014	2.35495e-014	3.35592e-014	-1.0416e-014	-4.70956e-015	-1.43673e-014	-1.09459e-014	-5.35865e-015	-1.0357e-014	4.86013e-015	-5.01824e-015	1.1689e-014	6.25819e-015	1.00886e-014	1.01856e-014
2.85347e-014	2.83678e-014	-7.04742e-015	-1.9497e-015	-3.66043e-015	-3.60977e-015	5.21345e-015	6.23402e-015	1.34022e-014	1.0285e-014	2.57134e-014	2.37542e-014	3.36516e-014	-1.01576e-014	-4.40505e-015	-1.40863e-014	-1.06259e-014	-5.19402e-015	-1.03262e-014	5.00591e-015	-5.1162e-015	1.18817e-014	6.40209e-015	1.02667e-014	9.98521e-015
2.8952e-014	2.84817e-014	-6.99307e-015	-1.70348e-015	-3.73527e-015	-3.67606e-015	5.06756e-015	6.06881e-015	1.38021e-014	1.02533e-014	2.57427e-014	2.39233e-014	3.36913e-014	-9.88905e-015	-4.115e-015	-1.3795e-014	-1.03154e-014	-5.04386e-015	-1.02949e-014	5.15866e-015	-5.20623e-015	1.20622e-014	6.54438e-015	1.04466e-014	9.79158e-015
2.93533e-014	2.85632e-014	-6.93898e-015	-1.44486e-015	-3.82561e-015	-3.75378e-015	4.94542e-015	5.86837e-015	1.41731e-014	1.02091e-014	2.5737e-014	2.4057e-014	3.36811e-014	-9.61218e-015	-3.84061e-015	-1.34965e-014	-1.00153e-014	-4.90813e-015	-1.02637e-014	5.31849e-015	-5.28695e-015	1.22295e-014	6.68461e-015	1.06279e-014	9.60688e-015
2.97378e-014	2.86142e-014	-6.88471e-015	-1.17578e-015	-3.92914e-015	-3.84117e-015	4.84824e-015	5.63504e-015	1.45112e-014	1.01529e-014	2.56983e-014	2.41564e-014	3.36248e-014	-9.32803e-015	-3.58273e-015	-1.31931e-014	-9.72648e-015	-4.78641e-015	-1.02325e-014	5.48622e-015	-5.35826e-015	1.23828e-014	6.82225e-015	1.08092e-014	9.43363e-015
3.0105e-014	2.8637e-014	-6.82981e-015	-8.97335e-016	-4.04404e-015	-3.9364e-015	4.77602e-015	5.37161e-015	1.48134e-014	1.00858e-014	2.56294e-014	2.42221e-014	3.35265e-014	-9.03833e-015	-3.34264e-015	-1.28865e-014	-9.44927e-015	-4.67929e-015	-1.02023e-014	5.6625e-015	-5.41976e-015	1.25216e-014	6.95693e-015	1.09892e-014	9.27296e-015
3.04547e-014	2.86343e-014	-6.77394e-015	-6.10529e-016	-4.16827e-015	-4.03774e-015	4.72852e-015	5.08093e-015	1.50777e-014	1.00092e-014	2.55332e-014	2.42555e-014	3.33913e-014	-8.74382e-015	-3.12067e-015	-1.2579e-014	-9.1838e-015	-4.58663e-015	-1.0173e-014	5.84657e-015	-5.47114e-015	1.26451e-014	7.08849e-015	1.11674e-014	9.12631e-015
3.07867e-014	2.86085e-014	-6.71704e-015	-3.17022e-016	-4.30016e-015	-4.1432e-015	4.70573e-015	4.76586e-015	1.53018e-014	9.924e-015	2.54133e-014	2.42586e-014	3.32242e-014	-8.44573e-015	-2.91833e-015	-1.22734e-014	-8.93058e-015	-4.50842e-015	-1.01447e-014	6.03743e-015	-5.51185e-015	1.27521e-014	7.21624e-015	1.13421e-014	8.99463e-015
3.11011e-014	2.85627e-014	-6.6585e-015	-1.80487e-017	-4.43749e-015	-4.2511e-015	4.70697e-015	4.43006e-015	1.54835e-014	9.83066e-015	2.52736e-014	2.42333e-014	3.30315e-014	-8.14642e-015	-2.73624e-015	-1.19723e-014	-8.68962e-015	-4.44423e-015	-1.01186e-014	6.23444e-015	-5.54183e-015	1.28426e-014	7.34012e-015	1.1512e-014	8.87865e-015
3.13974e-014	2.85002e-014	-6.59784e-015	2.84962e-016	-4.57877e-015	-4.35986e-015	4.73095e-015	4.07717e-015	1.56216e-014	9.73094e-015	2.51179e-014	2.41824e-014	3.28193e-014	-7.84609e-015	-2.57484e-015	-1.16775e-014	-8.46087e-015	-4.394e-015	-1.0095e-014	6.43702e-015	-5.56057e-015	1.29158e-014	7.46033e-015	1.16761e-014	8.7788e-015
3.16757e-014	2.8424e-014	-6.53502e-015	5.90039e-016	-4.72234e-015	-4.46785e-015	4.77658e-015	3.71091e-015	1.57146e-014	9.62583e-015	2.49498e-014	2.41081e-014	3.25936e-014	-7.5462e-015	-2.43429e-015	-1.13919e-014	-8.24478e-015	-4.35801e-015	-1.0074e-014	6.64372e-015	-5.56819e-015	1.29718e-014	7.57609e-015	1.18328e-014	8.695e-015
3.19367e-014	2.83367e-014	-6.47018e-015	8.95418e-016	-4.86664e-015	-4.57323e-015	4.84231e-015	3.33461e-015	1.57628e-014	9.51632e-015	2.47735e-014	2.40127e-014	3.23608e-014	-7.24848e-015	-2.31488e-015	-1.11181e-014	-8.04177e-015	-4.33568e-015	-1.00557e-014	6.85276e-015	-5.56538e-015	1.30109e-014	7.68749e-015	1.19808e-014	8.62687e-015
3.21801e-014	2.82412e-014	-6.4024e-015	1.19938e-015	-5.00992e-015	-4.67456e-015	4.92663e-015	2.95248e-015	1.57667e-014	9.40406e-015	2.45942e-014	2.39001e-014	3.21277e-014	-6.95426e-015	-2.2172e-015	-1.08575e-014	-7.85158e-015	-4.3265e-015	-1.00409e-014	7.06324e-015	-5.55129e-015	1.30333e-014	7.79468e-015	1.21189e-014	8.5738e-015
3.24061e-014	2.8141e-014	-6.33232e-015	1.50028e-015	-5.15131e-015	-4.7702e-015	5.02822e-015	2.56907e-015	1.57271e-014	9.29041e-015	2.4416e-014	2.3773e-014	3.19003e-014	-6.66554e-015	-2.14162e-015	-1.06121e-014	-7.67425e-015	-4.33002e-015	-1.00304e-014	7.27415e-015	-5.52691e-015	1.30396e-014	7.89785e-015	1.22454e-014	8.53468e-015
3.26151e-014	2.80393e-014	-6.25977e-015	1.79648e-015	-5.29013e-015	-4.85926e-015	5.1453e-015	2.18776e-015	1.56448e-014	9.17682e-015	2.42434e-014	2.36346e-014	3.16853e-014	-6.38405e-015	-2.08851e-015	-1.03838e-014	-7.51006e-015	-4.34578e-015	-1.00243e-014	7.48382e-015	-5.49289e-015	1.30296e-014	7.99668e-015	1.23593e-014	8.5085e-015
3.28081e-014	2.79389e-014	-6.18503e-015	2.08596e-015	-5.42543e-015	-4.941e-015	5.27521e-015	1.81216e-015	1.55206e-014	9.06476e-015	2.40801e-014	2.34886e-014	3.1488e-014	-6.11119e-015	-2.05782e-015	-1.0174e-014	-7.35822e-015	-4.37337e-015	-1.00221e-014	7.69046e-015	-5.44915e-015	1.30036e-014	8.09063e-015	1.24591e-014	8.4943e-015
3.29854e-014	2.78421e-014	-6.10768e-015	2.36689e-015	-5.55745e-015	-5.01399e-015	5.41541e-015	1.44588e-015	1.53574e-014	8.95561e-015	2.39302e-014	2.33379e-014	3.13137e-014	-5.84914e-015	-2.04923e-015	-9.98423e-015	-7.21892e-015	-4.41224e-015	-1.00246e-014	7.89281e-015	-5.39562e-015	1.29616e-014	8.17942e-015	1.25433e-014	8.4899e-015
3.31478e-014	2.77517e-014	-6.02757e-015	2.63788e-015	-5.68546e-015	-5.07807e-015	5.56359e-015	1.09251e-015	1.51582e-014	8.85044e-015	2.37974e-014	2.3186e-014	3.11676e-014	-5.59889e-015	-2.06264e-015	-9.81469e-015	-7.09208e-015	-4.46219e-015	-1.00325e-014	8.08912e-015	-5.333e-015	1.29044e-014	8.26355e-015	1.26113e-014	8.49347e-015
3.32954e-014	2.76704e-014	-5.9453e-015	2.89699e-015	-5.8097e-015	-5.13245e-015	5.71747e-015	7.54997e-016	1.49261e-014	8.75044e-015	2.36856e-014	2.30364e-014	3.10535e-014	-5.36108e-015	-2.09745e-015	-9.66572e-015	-6.97668e-015	-4.52251e-015	-1.0046e-014	8.27738e-015	-5.26082e-015	1.28332e-014	8.34243e-015	1.26621e-014	8.50382e-015
3.34288e-014	2.75994e-014	-5.86091e-015	3.1429e-015	-5.93092e-015	-5.17625e-015	5.87456e-015	4.36096e-016	1.46645e-014	8.65673e-015	2.35976e-014	2.28921e-014	3.09757e-014	-5.13704e-015	-2.15332e-015	-9.53702e-015	-6.87229e-015	-4.59295e-015	-1.00648e-014	8.45652e-015	-5.18037e-015	1.27492e-014	8.4162e-015	1.26949e-014	8.51837e-015
3.35492e-014	2.75407e-014	-5.7743e-015	3.37444e-015	-6.04925e-015	-5.20927e-015	6.0325e-015	1.38911e-016	1.43766e-014	8.57007e-015	2.35361e-014	2.27561e-014	3.09376e-014	-4.92795e-015	-2.22958e-015	-9.42921e-015	-6.77911e-015	-4.67287e-015	-1.00892e-014	8.62506e-015	-5.09268e-015	1.26525e-014	8.48504e-015	1.27096e-014	8.53453e-015
3.3657e-014	2.74963e-014	-5.68567e-015	3.59051e-015	-6.16525e-015	-5.23176e-015	6.18899e-015	-1.34809e-016	1.40657e-014	8.49134e-015	2.35031e-014	2.26304e-014	3.09418e-014	-4.73531e-015	-2.32508e-015	-9.34168e-015	-6.69654e-015	-4.76167e-015	-1.01196e-014	8.78141e-015	-4.99873e-015	1.25442e-014	8.54877e-015	1.27047e-014	8.5503e-015
3.37523e-014	2.7467e-014	-5.59477e-015	3.7893e-015	-6.27927e-015	-5.24367e-015	6.34235e-015	-3.83377e-016	1.37357e-014	8.42092e-015	2.35005e-014	2.25173e-014	3.09899e-014	-4.5598e-015	-2.43859e-015	-9.27441e-015	-6.62387e-015	-4.85851e-015	-1.0155e-014	8.92377e-015	-4.89893e-015	1.24255e-014	8.60664e-015	1.26802e-014	8.5627e-015
3.38363e-014	2.74538e-014	-5.50182e-015	3.96942e-015	-6.39263e-015	-5.24542e-015	6.49018e-015	-6.0489e-016	1.33903e-014	8.35904e-015	2.35291e-014	2.24187e-014	3.10834e-014	-4.4021e-015	-2.56947e-015	-9.22682e-015	-6.56069e-015	-4.96216e-015	-1.0196e-014	9.05113e-015	-4.79403e-015	1.22969e-014	8.65835e-015	1.26355e-014	8.56927e-015
3.39091e-014	2.7457e-014	-5.40695e-015	4.13029e-015	-6.50646e-015	-5.23708e-015	6.63011e-015	-7.97969e-016	1.30339e-014	8.30655e-015	2.35898e-014	2.23363e-014	3.12224e-014	-4.26269e-015	-2.71603e-015	-9.1974e-015	-6.50664e-015	-5.07247e-015	-1.02426e-014	9.16324e-015	-4.68546e-015	1.21596e-014	8.70369e-015	1.25702e-014	8.56814e-015
3.39707e-014	2.74769e-014	-5.31022e-015	4.27076e-015	-6.62158e-015	-5.21893e-015	6.76006e-015	-9.62233e-016	1.26705e-014	8.26357e-015	2.36827e-014	2.22714e-014	3.14059e-014	-4.14216e-015	-2.87724e-015	-9.18534e-015	-6.46172e-015	-5.18924e-015	-1.02945e-014	9.25938e-015	-4.57455e-015	1.20136e-014	8.74236e-015	1.24843e-014	8.55685e-015
3.40212e-014	2.7513e-014	-5.21254e-015	4.3906e-015	-6.73875e-015	-5.19196e-015	6.87878e-015	-1.09729e-015	1.2304e-014	8.22955e-015	2.38075e-014	2.22248e-014	3.16325e-014	-4.04096e-015	-3.05195e-015	-9.18833e-015	-6.42595e-015	-5.31168e-015	-1.03515e-014	9.33876e-015	-4.4628e-015	1.18599e-014	8.77384e-015	1.23776e-014	8.53374e-015
3.40609e-014	2.75643e-014	-5.1137e-015	4.48964e-015	-6.85878e-015	-5.15644e-015	6.98483e-015	-1.20263e-015	1.19382e-014	8.2046e-015	2.3963e-014	2.21967e-014	3.19001e-014	-3.95945e-015	-3.23858e-015	-9.20495e-015	-6.3987e-015	-5.43929e-015	-1.04132e-014	9.40113e-015	-4.35117e-015	1.17e-014	8.79746e-015	1.22504e-014	8.4974e-015
3.40897e-014	2.76293e-014	-5.01372e-015	4.56752e-015	-6.98215e-015	-5.11274e-015	7.07664e-015	-1.27885e-015	1.15773e-014	8.18865e-015	2.41473e-014	2.21875e-014	3.22059e-014	-3.8965e-015	-3.43539e-015	-9.23392e-015	-6.37978e-015	-5.5721e-015	-1.04799e-014	9.44664e-015	-4.24117e-015	1.15348e-014	8.81292e-015	1.21021e-014	8.44586e-015
3.41075e-014	2.77067e-014	-4.91258e-015	4.62412e-015	-7.10996e-015	-5.06222e-015	7.15277e-015	-1.32651e-015	1.12246e-014	8.18113e-015	2.43587e-014	2.2196e-014	3.2546e-014	-3.85225e-015	-3.64014e-015	-9.27315e-015	-6.3681e-015	-5.70951e-015	-1.05513e-014	9.47509e-015	-4.13401e-015	1.13653e-014	8.81954e-015	1.19328e-014	8.37755e-015
3.41145e-014	2.77955e-014	-4.81092e-015	4.65986e-015	-7.24337e-015	-5.00508e-015	7.2128e-015	-1.34676e-015	1.08826e-014	8.18143e-015	2.4594e-014	2.22218e-014	3.29163e-014	-3.82648e-015	-3.85163e-015	-9.31995e-015	-6.36375e-015	-5.85094e-015	-1.06267e-014	9.48651e-015	-4.03112e-015	1.11923e-014	8.81648e-015	1.17427e-014	8.29112e-015
3.41107e-014	2.78928e-014	-4.70915e-015	4.67457e-015	-7.38319e-015	-4.94193e-015	7.2567e-015	-1.34078e-015	1.05543e-014	8.18831e-015	2.48499e-014	2.22631e-014	3.33123e-014	-3.81832e-015	-4.06744e-015	-9.37194e-015	-6.36591e-015	-5.9958e-015	-1.07058e-014	9.48144e-015	-3.93404e-015	1.10162e-014	8.8028e-015	1.15323e-014	8.18589e-015
3.40956e-014	2.79965e-014	-4.60713e-015	4.66919e-015	-7.53038e-015	-4.87419e-015	7.28392e-015	-1.31071e-015	1.02417e-014	8.20094e-015	2.51229e-014	2.23177e-014	3.37286e-014	-3.82763e-015	-4.28589e-015	-9.42717e-015	-6.37429e-015	-6.14354e-015	-1.07878e-014	9.46053e-015	-3.84458e-015	1.08375e-014	8.77807e-015	1.13023e-014	8.06058e-015
3.40683e-014	2.81045e-014	-4.50546e-015	4.64439e-015	-7.68525e-015	-4.80224e-015	7.29417e-015	-1.25908e-015	9.94739e-015	8.21763e-015	2.54085e-014	2.23837e-014	3.41588e-014	-3.85418e-015	-4.50524e-015	-9.48339e-015	-6.38942e-015	-6.29404e-015	-1.08723e-014	9.4246e-015	-3.76423e-015	1.06565e-014	8.74178e-015	1.10533e-014	7.91436e-015
3.40277e-014	2.82133e-014	-4.40514e-015	4.60058e-015	-7.84714e-015	-4.72649e-015	7.28783e-015	-1.18822e-015	9.67303e-015	8.23704e-015	2.57024e-014	2.24584e-014	3.45978e-014	-3.89651e-015	-4.72432e-015	-9.53809e-015	-6.41092e-015	-6.44659e-015	-1.09587e-014	9.37433e-015	-3.69436e-015	1.04741e-014	8.69325e-015	1.07869e-014	7.74689e-015
3.39732e-014	2.83201e-014	-4.3066e-015	4.53825e-015	-8.01601e-015	-4.64776e-015	7.2652e-015	-1.1005e-015	9.42015e-015	8.25702e-015	2.60004e-014	2.25389e-014	3.50388e-014	-3.95369e-015	-4.9411e-015	-9.5898e-015	-6.43781e-015	-6.60138e-015	-1.10466e-014	9.31091e-015	-3.63629e-015	1.02909e-014	8.63153e-015	1.0504e-014	7.55823e-015
3.39042e-014	2.84206e-014	-4.21084e-015	4.45916e-015	-8.19205e-015	-4.56718e-015	7.22703e-015	-9.9977e-016	9.18942e-015	8.2759e-015	2.62971e-014	2.2622e-014	3.5475e-014	-4.02507e-015	-5.1538e-015	-9.63657e-015	-6.47049e-015	-6.75766e-015	-1.11356e-014	9.23588e-015	-3.59186e-015	1.01068e-014	8.55625e-015	1.02055e-014	7.34893e-015
3.38198e-014	2.85108e-014	-4.11843e-015	4.36437e-015	-8.37435e-015	-4.4854e-015	7.17334e-015	-8.88863e-016	8.98023e-015	8.29205e-015	2.65876e-014	2.27043e-014	3.58995e-014	-4.10932e-015	-5.36131e-015	-9.6766e-015	-6.50895e-015	-6.91462e-015	-1.12252e-014	9.15073e-015	-3.56241e-015	9.9219e-015	8.46722e-015	9.89219e-015	7.12003e-015
3.3719e-014	2.85876e-014	-4.02944e-015	4.25476e-015	-8.56179e-015	-4.40284e-015	7.10413e-015	-7.71045e-016	8.79253e-015	8.30393e-015	2.68663e-014	2.27819e-014	3.63059e-014	-4.20472e-015	-5.56185e-015	-9.70754e-015	-6.55213e-015	-7.0716e-015	-1.13145e-014	9.05669e-015	-3.55005e-015	9.73671e-015	8.36382e-015	9.56503e-015	6.87251e-015
3.36003e-014	2.86466e-014	-3.94409e-015	4.13177e-015	-8.75325e-015	-4.32036e-015	7.02088e-015	-6.50433e-016	8.62615e-015	8.30865e-015	2.71277e-014	2.2851e-014	3.6687e-014	-4.3099e-015	-5.75321e-015	-9.72808e-015	-6.59969e-015	-7.22842e-015	-1.14023e-014	8.95492e-015	-3.55612e-015	9.55191e-015	8.24545e-015	9.22554e-015	6.60741e-015
3.34627e-014	2.86837e-014	-3.86296e-015	3.99671e-015	-8.94673e-015	-4.23846e-015	6.92465e-015	-5.30864e-016	8.48021e-015	8.30457e-015	2.7366e-014	2.29076e-014	3.70356e-014	-4.42309e-015	-5.93393e-015	-9.73699e-015	-6.6515e-015	-7.38535e-015	-1.14882e-014	8.84641e-015	-3.58207e-015	9.36734e-015	8.11163e-015	8.87537e-015	6.32575e-015
3.33046e-014	2.86955e-014	-3.78714e-015	3.85206e-015	-9.14145e-015	-4.15752e-015	6.81597e-015	-4.15117e-016	8.35327e-015	8.28994e-015	2.75761e-014	2.29473e-014	3.73447e-014	-4.54273e-015	-6.10277e-015	-9.73243e-015	-6.7075e-015	-7.54193e-015	-1.15721e-014	8.73304e-015	-3.62932e-015	9.18316e-015	7.9625e-015	8.51493e-015	6.02923e-015
3.31248e-014	2.86778e-014	-3.71659e-015	3.69932e-015	-9.33579e-015	-4.07803e-015	6.69532e-015	-3.0684e-016	8.2426e-015	8.26193e-015	2.77525e-014	2.29656e-014	3.76082e-014	-4.66679e-015	-6.25852e-015	-9.71382e-015	-6.76674e-015	-7.69758e-015	-1.16535e-014	8.61625e-015	-3.69886e-015	8.99958e-015	7.79777e-015	8.14503e-015	5.71926e-015
3.2922e-014	2.86263e-014	-3.65069e-015	3.54047e-015	-9.52795e-015	-4.00079e-015	6.56371e-015	-2.10111e-016	8.1461e-015	8.21845e-015	2.78904e-014	2.2959e-014	3.78204e-014	-4.79381e-015	-6.39999e-015	-9.68013e-015	-6.82852e-015	-7.85168e-015	-1.17309e-014	8.49714e-015	-3.79191e-015	8.81685e-015	7.61781e-015	7.7667e-015	5.39714e-015
3.26947e-014	2.85375e-014	-3.59041e-015	3.37701e-015	-9.71577e-015	-3.92595e-015	6.42211e-015	-1.28608e-016	8.06149e-015	8.15756e-015	2.79852e-014	2.29232e-014	3.79762e-014	-4.92222e-015	-6.52647e-015	-9.63127e-015	-6.8918e-015	-8.00362e-015	-1.18035e-014	8.37667e-015	-3.90962e-015	8.63476e-015	7.42294e-015	7.38168e-015	5.06539e-015
3.24417e-014	2.84076e-014	-3.53632e-015	3.21044e-015	-9.89708e-015	-3.85295e-015	6.2719e-015	-6.62687e-017	7.98553e-015	8.07675e-015	2.80326e-014	2.28543e-014	3.80712e-014	-5.04983e-015	-6.63726e-015	-9.5667e-015	-6.95607e-015	-8.15282e-015	-1.18708e-014	8.257e-015	-4.05269e-015	8.4535e-015	7.21365e-015	6.99151e-015	4.72581e-015
3.21618e-014	2.82332e-014	-3.48903e-015	3.04287e-015	-1.00707e-014	-3.78174e-015	6.11441e-015	-2.64892e-017	7.91514e-015	7.97441e-015	2.80287e-014	2.27485e-014	3.81011e-014	-5.17485e-015	-6.73172e-015	-9.48614e-015	-7.02082e-015	-8.29903e-015	-1.19322e-014	8.13958e-015	-4.22052e-015	8.27279e-015	6.99034e-015	6.59703e-015	4.38074e-015
3.1854e-014	2.80111e-014	-3.44829e-015	2.87611e-015	-1.02337e-014	-3.71247e-015	5.95068e-015	-1.23093e-017	7.84636e-015	7.84857e-015	2.79694e-014	2.26024e-014	3.8062e-014	-5.29601e-015	-6.80917e-015	-9.3899e-015	-7.08553e-015	-8.44133e-015	-1.19871e-014	8.0258e-015	-4.41341e-015	8.09288e-015	6.75357e-015	6.19871e-015	4.03221e-015
3.1517e-014	2.77384e-014	-3.41452e-015	2.71186e-015	-1.03835e-014	-3.64522e-015	5.78098e-015	-2.64569e-017	7.77585e-015	7.69701e-015	2.7852e-014	2.24131e-014	3.79509e-014	-5.41116e-015	-6.86955e-015	-9.27853e-015	-7.14928e-015	-8.57976e-015	-1.20338e-014	7.9158e-015	-4.63199e-015	7.91383e-015	6.50382e-015	5.79757e-015	3.68227e-015
3.11502e-014	2.74124e-014	-3.38759e-015	2.55224e-015	-1.05176e-014	-3.58014e-015	5.60581e-015	-7.16448e-017	7.70011e-015	7.51835e-015	2.7674e-014	2.21774e-014	3.77653e-014	-5.51881e-015	-6.91245e-015	-9.15272e-015	-7.21112e-015	-8.7129e-015	-1.20719e-014	7.81089e-015	-4.87605e-015	7.73589e-015	6.2421e-015	5.39513e-015	3.33322e-015
3.07528e-014	2.70314e-014	-3.36725e-015	2.39908e-015	-1.0634e-014	-3.51657e-015	5.42576e-015	-1.50494e-016	7.61582e-015	7.31084e-015	2.74337e-014	2.18934e-014	3.75035e-014	-5.61732e-015	-6.93749e-015	-9.01342e-015	-7.27101e-015	-8.84019e-015	-1.21016e-014	7.71096e-015	-5.14461e-015	7.55932e-015	5.96958e-015	4.99246e-015	2.98695e-015
3.03247e-014	2.65932e-014	-3.35355e-015	2.25377e-015	-1.07304e-014	-3.45484e-015	5.24246e-015	-2.65539e-016	7.51908e-015	7.07362e-015	2.71297e-014	2.1559e-014	3.71645e-014	-5.70534e-015	-6.94531e-015	-8.86192e-015	-7.32786e-015	-8.96117e-015	-1.21225e-014	7.61718e-015	-5.43721e-015	7.38394e-015	5.68732e-015	4.58997e-015	2.64561e-015
2.9865e-014	2.60968e-014	-3.3461e-015	2.11781e-015	-1.0805e-014	-3.39476e-015	5.05618e-015	-4.18495e-016	7.40656e-015	6.80611e-015	2.6761e-014	2.11728e-014	3.6748e-014	-5.78157e-015	-6.9354e-015	-8.69895e-015	-7.38079e-015	-9.07494e-015	-1.21332e-014	7.52902e-015	-5.75266e-015	7.2098e-015	5.39641e-015	4.1877e-015	2.31115e-015
2.93727e-014	2.55418e-014	-3.34495e-015	1.99231e-015	-1.08556e-014	-3.33595e-015	4.86673e-015	-6.11042e-016	7.27459e-015	6.50682e-015	2.6327e-014	2.07339e-014	3.62557e-014	-5.84448e-015	-6.9084e-015	-8.52542e-015	-7.4294e-015	-9.1806e-015	-1.21327e-014	7.44678e-015	-6.08965e-015	7.03759e-015	5.09837e-015	3.78624e-015	1.98526e-015
2.88483e-014	2.49277e-014	-3.3501e-015	1.87836e-015	-1.08806e-014	-3.27746e-015	4.67441e-015	-8.44688e-016	7.11948e-015	6.17514e-015	2.58275e-014	2.02418e-014	3.56882e-014	-5.89307e-015	-6.86441e-015	-8.34322e-015	-7.47224e-015	-9.2771e-015	-1.21211e-014	7.37093e-015	-6.44696e-015	6.86704e-015	4.79469e-015	3.38608e-015	1.66876e-015
2.82911e-014	2.42544e-014	-3.36098e-015	1.77679e-015	-1.08784e-014	-3.21894e-015	4.47936e-015	-1.12018e-015	6.93735e-015	5.81076e-015	2.52642e-014	1.96963e-014	3.50476e-014	-5.92649e-015	-6.80439e-015	-8.15405e-015	-7.50788e-015	-9.36365e-015	-1.20984e-014	7.30102e-015	-6.8228e-015	6.69834e-015	4.48657e-015	2.98781e-015	1.3631e-015
2.7701e-014	2.35226e-014	-3.37653e-015	1.68925e-015	-1.08478e-014	-3.16054e-015	4.28098e-015	-1.43823e-015	6.7256e-015	5.41366e-015	2.46389e-014	1.90973e-014	3.43362e-014	-5.94426e-015	-6.7295e-015	-7.95907e-015	-7.53593e-015	-9.44037e-015	-1.20646e-014	7.23708e-015	-7.21485e-015	6.53146e-015	4.17517e-015	2.59179e-015	1.06906e-015
2.70774e-014	2.27332e-014	-3.39641e-015	1.61621e-015	-1.0788e-014	-3.10207e-015	4.07856e-015	-1.79865e-015	6.48168e-015	4.98317e-015	2.39541e-014	1.84458e-014	3.35572e-014	-5.94536e-015	-6.64028e-015	-7.75972e-015	-7.55572e-015	-9.5063e-015	-1.20199e-014	7.17892e-015	-7.62147e-015	6.36634e-015	3.86227e-015	2.1979e-015	7.87335e-016
2.64206e-014	2.18875e-014	-3.41949e-015	1.55835e-015	-1.06981e-014	-3.04343e-015	3.87159e-015	-2.20088e-015	6.20251e-015	4.5201e-015	2.32123e-014	1.77431e-014	3.27143e-014	-5.9289e-015	-6.53759e-015	-7.55807e-015	-7.56652e-015	-9.56084e-015	-1.19641e-014	7.12551e-015	-8.04003e-015	6.20302e-015	3.54937e-015	1.80574e-015	5.1836e-016
2.57316e-014	2.09873e-014	-3.44615e-015	1.51619e-015	-1.05772e-014	-2.98464e-015	3.66025e-015	-2.64528e-015	5.88638e-015	4.02556e-015	2.24171e-014	1.69911e-014	3.18118e-014	-5.89483e-015	-6.4227e-015	-7.35605e-015	-7.56839e-015	-9.60354e-015	-1.18979e-014	7.07595e-015	-8.46764e-015	6.04201e-015	3.23789e-015	1.41573e-015	2.6134e-016
2.50113e-014	2.00351e-014	-3.47502e-015	1.48967e-015	-1.04251e-014	-2.92572e-015	3.44326e-015	-3.13068e-015	5.53163e-015	3.50027e-015	2.15721e-014	1.61924e-014	3.08544e-014	-5.84277e-015	-6.29644e-015	-7.15536e-015	-7.56056e-015	-9.63376e-015	-1.18214e-014	7.02949e-015	-8.90186e-015	5.88423e-015	2.92957e-015	1.02776e-015	1.59444e-017
2.426e-014	1.90341e-014	-3.50483e-015	1.47879e-015	-1.02426e-014	-2.86603e-015	3.22015e-015	-3.65546e-015	5.13769e-015	2.94549e-015	2.06817e-014	1.53493e-014	2.98472e-014	-5.77306e-015	-6.16018e-015	-6.95727e-015	-7.54267e-015	-9.65107e-015	-1.17355e-014	6.98614e-015	-9.3401e-015	5.72954e-015	2.62625e-015	6.4171e-016	-2.17995e-016
2.34789e-014	1.79879e-014	-3.53537e-015	1.48357e-015	-1.00296e-014	-2.80614e-015	2.99138e-015	-4.21877e-015	4.7041e-015	2.36233e-015	1.97511e-014	1.44654e-014	2.87962e-014	-5.68622e-015	-6.01425e-015	-6.76272e-015	-7.51445e-015	-9.6559e-015	-1.16411e-014	6.94465e-015	-9.78009e-015	5.57792e-015	2.32945e-015	2.57304e-016	-4.41262e-016
2.26695e-014	1.68998e-014	-3.56555e-015	1.50346e-015	-9.78743e-015	-2.74632e-015	2.75618e-015	-4.81936e-015	4.23016e-015	1.75267e-015	1.87855e-014	1.35436e-014	2.77076e-014	-5.58192e-015	-5.85967e-015	-6.57338e-015	-7.47515e-015	-9.64776e-015	-1.15383e-014	6.90465e-015	-1.02184e-014	5.42911e-015	2.04044e-015	-1.25614e-016	-6.5432e-016
2.18334e-014	1.5774e-014	-3.59416e-015	1.53811e-015	-9.51701e-015	-2.68616e-015	2.51477e-015	-5.45479e-015	3.71649e-015	1.11844e-015	1.77903e-014	1.25881e-014	2.65872e-014	-5.46059e-015	-5.69821e-015	-6.39111e-015	-7.42509e-015	-9.62687e-015	-1.14281e-014	6.8649e-015	-1.06518e-014	5.28265e-015	1.76093e-015	-5.07751e-016	-8.58845e-016
2.09718e-014	1.46156e-014	-3.61971e-015	1.58665e-015	-9.22006e-015	-2.62512e-015	2.26713e-015	-6.12243e-015	3.16414e-015	4.61862e-016	1.67714e-014	1.16034e-014	2.54411e-014	-5.32331e-015	-5.5311e-015	-6.21715e-015	-7.36409e-015	-9.59337e-015	-1.13118e-014	6.82541e-015	-1.10776e-014	5.13881e-015	1.49202e-015	-8.89364e-016	-1.056e-015
2.00868e-014	1.34293e-014	-3.64164e-015	1.64776e-015	-8.89869e-015	-2.56324e-015	2.01311e-015	-6.81954e-015	2.57506e-015	-2.14934e-016	1.57344e-014	1.05943e-014	2.42758e-014	-5.17067e-015	-5.35957e-015	-6.05265e-015	-7.29277e-015	-9.54762e-015	-1.11906e-014	6.78564e-015	-1.1493e-014	4.99745e-015	1.2349e-015	-1.27046e-015	-1.24758e-015
1.91799e-014	1.22199e-014	-3.65904e-015	1.72068e-015	-8.55494e-015	-2.50025e-015	1.75268e-015	-7.54306e-015	1.95086e-015	-9.09943e-016	1.46864e-014	9.56521e-015	2.30976e-014	-5.00312e-015	-5.18455e-015	-5.89832e-015	-7.21068e-015	-9.48975e-015	-1.10651e-014	6.74444e-015	-1.18958e-014	4.85871e-015	9.90951e-016	-1.65156e-015	-1.43586e-015
1.82529e-014	1.0993e-014	-3.67067e-015	1.80437e-015	-8.19081e-015	-2.43599e-015	1.48589e-015	-8.28927e-015	1.29421e-015	-1.62064e-015	1.3633e-014	8.52105e-015	2.19122e-014	-4.82213e-015	-5.00746e-015	-5.75532e-015	-7.11842e-015	-9.42079e-015	-1.09372e-014	6.70085e-015	-1.22834e-014	4.72209e-015	7.60651e-016	-2.0327e-015	-1.62289e-015
1.73078e-014	9.75386e-015	-3.67512e-015	1.89723e-015	-7.80846e-015	-2.37064e-015	1.21393e-015	-9.05498e-015	6.07742e-016	-2.34384e-015	1.2581e-014	7.46694e-015	2.07266e-014	-4.629e-015	-4.82986e-015	-5.62413e-015	-7.01692e-015	-9.34139e-015	-1.08087e-014	6.6545e-015	-1.26532e-014	4.58769e-015	5.44994e-016	-2.41433e-015	-1.81042e-015
1.63466e-014	8.50752e-015	-3.67176e-015	1.99815e-015	-7.41071e-015	-2.30424e-015	9.37662e-016	-9.83743e-015	-1.04995e-016	-3.07676e-015	1.15371e-014	6.40719e-015	1.95466e-014	-4.42523e-015	-4.65236e-015	-5.50591e-015	-6.90669e-015	-9.25231e-015	-1.0682e-014	6.60498e-015	-1.30034e-014	4.45494e-015	3.44697e-016	-2.79728e-015	-2.00122e-015
1.5371e-014	7.26008e-015	-3.65947e-015	2.10561e-015	-7.00022e-015	-2.23652e-015	6.57368e-016	-1.06328e-014	-8.39729e-016	-3.81647e-015	1.05065e-014	5.34642e-015	1.83779e-014	-4.21246e-015	-4.47575e-015	-5.40144e-015	-6.7893e-015	-9.15494e-015	-1.05582e-014	6.55267e-015	-1.33319e-014	4.32413e-015	1.59725e-016	-3.18159e-015	-2.19726e-015
1.4384e-014	6.01644e-015	-3.6368e-015	2.21838e-015	-6.57998e-015	-2.16735e-015	3.75182e-016	-1.14372e-014	-1.59192e-015	-4.55987e-015	9.49575e-015	4.28961e-015	1.72268e-014	-3.99205e-015	-4.30095e-015	-5.31092e-015	-6.66539e-015	-9.05033e-015	-1.04385e-014	6.49723e-015	-1.36372e-014	4.19478e-015	-9.36195e-018	-3.56662e-015	-2.40035e-015
1.33871e-014	4.78207e-015	-3.60261e-015	2.33501e-015	-6.15274e-015	-2.09719e-015	9.27012e-017	-1.22464e-014	-2.35633e-015	-5.30383e-015	8.51067e-015	3.24106e-015	1.60986e-014	-3.76482e-015	-4.12845e-015	-5.23444e-015	-6.53665e-015	-8.94066e-015	-1.0325e-014	6.43864e-015	-1.3918e-014	4.06584e-015	-1.62418e-016	-3.95279e-015	-2.61267e-015
1.2383e-014	3.56246e-015	-3.55599e-015	2.45374e-015	-5.72121e-015	-2.02623e-015	-1.88556e-016	-1.30558e-014	-3.12859e-015	-6.04535e-015	7.55669e-015	2.20566e-015	1.49974e-014	-3.53296e-015	-3.95921e-015	-5.17217e-015	-6.40408e-015	-8.82688e-015	-1.02194e-014	6.37654e-015	-1.41733e-014	3.93721e-015	-2.99729e-016	-4.3404e-015	-2.83591e-015
1.13742e-014	2.36367e-015	-3.49601e-015	2.57388e-015	-5.28829e-015	-1.95373e-015	-4.66394e-016	-1.38613e-014	-3.90386e-015	-6.78171e-015	6.63919e-015	1.18778e-015	1.39281e-014	-3.29806e-015	-3.79309e-015	-5.12355e-015	-6.26887e-015	-8.71059e-015	-1.01239e-014	6.31118e-015	-1.44022e-014	3.80822e-015	-4.21168e-016	-4.72941e-015	-3.07246e-015
1.03625e-014	1.19018e-015	-3.42128e-015	2.69371e-015	-4.85741e-015	-1.87944e-015	-7.39313e-016	-1.46598e-014	-4.67645e-015	-7.50947e-015	5.76249e-015	1.91311e-016	1.28947e-014	-3.06086e-015	-3.63069e-015	-5.08815e-015	-6.13261e-015	-8.59402e-015	-1.00403e-014	6.24219e-015	-1.46042e-014	3.67824e-015	-5.27675e-016	-5.11928e-015	-3.32421e-015
9.35001e-015	4.72511e-017	-3.33161e-015	2.81144e-015	-4.4314e-015	-1.80418e-015	-1.00475e-015	-1.54475e-014	-5.44136e-015	-8.22583e-015	4.93107e-015	-7.79915e-016	1.19012e-014	-2.82312e-015	-3.47256e-015	-5.06566e-015	-5.99712e-015	-8.47915e-015	-9.97017e-015	6.16926e-015	-1.47797e-014	3.54675e-015	-6.20002e-016	-5.51005e-015	-3.5931e-015
8.33856e-015	-1.06074e-015	-3.22669e-015	2.92522e-015	-4.01299e-015	-1.72775e-015	-1.26102e-015	-1.62207e-014	-6.19356e-015	-8.92843e-015	4.14912e-015	-1.72242e-015	1.09505e-014	-2.58726e-015	-3.31923e-015	-5.05609e-015	-5.86407e-015	-8.368e-015	-9.91539e-015	6.09243e-015	-1.49285e-014	3.41323e-015	-6.98931e-016	-5.90136e-015	-3.88071e-015
7.32993e-015	-2.1296e-015	-3.10577e-015	3.03371e-015	-3.60489e-015	-1.65028e-015	-1.50586e-015	-1.69767e-014	-6.92691e-015	-9.61461e-015	3.42004e-015	-2.63319e-015	1.00452e-014	-2.35378e-015	-3.17039e-015	-5.05941e-015	-5.73589e-015	-8.26299e-015	-9.87747e-015	6.01227e-015	-1.50508e-014	3.27686e-015	-7.64997e-016	-6.29288e-015	-4.18785e-015
6.32643e-015	-3.15539e-015	-2.96861e-015	3.13588e-015	-3.21006e-015	-1.5715e-015	-1.73699e-015	-1.77116e-014	-7.63696e-015	-1.02815e-014	2.7465e-015	-3.50944e-015	9.18779e-015	-2.12435e-015	-3.0261e-015	-5.0744e-015	-5.61395e-015	-8.16613e-015	-9.85791e-015	5.92867e-015	-1.51477e-014	3.13727e-015	-8.19373e-016	-6.68416e-015	-4.51533e-015
5.33029e-015	-4.13515e-015	-2.81489e-015	3.23034e-015	-2.83039e-015	-1.49182e-015	-1.95178e-015	-1.84214e-014	-8.31784e-015	-1.09269e-014	2.13085e-015	-4.34884e-015	8.37942e-015	-1.90026e-015	-2.88602e-015	-5.10069e-015	-5.49976e-015	-8.08013e-015	-9.85815e-015	5.8419e-015	-1.52208e-014	2.99407e-015	-8.63522e-016	-7.07472e-015	-4.8638e-015
4.34278e-015	-5.06521e-015	-2.64459e-015	3.31669e-015	-2.46737e-015	-1.41148e-015	-2.1476e-015	-1.91036e-014	-8.96466e-015	-1.15494e-014	1.57466e-015	-5.15018e-015	7.62208e-015	-1.68271e-015	-2.75031e-015	-5.13809e-015	-5.39574e-015	-8.00684e-015	-9.87996e-015	5.75195e-015	-1.52721e-014	2.84646e-015	-8.98831e-016	-7.46405e-015	-5.23374e-015
3.36566e-015	-5.94322e-015	-2.45849e-015	3.39438e-015	-2.12235e-015	-1.33045e-015	-2.32231e-015	-1.97561e-014	-9.57338e-015	-1.21471e-014	1.07839e-015	-5.91132e-015	6.91658e-015	-1.47395e-015	-2.61867e-015	-5.18561e-015	-5.30342e-015	-7.94854e-015	-9.92378e-015	5.65873e-015	-1.53041e-014	2.6929e-015	-9.26483e-016	-7.85179e-015	-5.62515e-015
2.39971e-015	-6.76727e-015	-2.25705e-015	3.46309e-015	-1.79785e-015	-1.24894e-015	-2.4737e-015	-2.03765e-014	-1.01396e-014	-1.2718e-014	6.42712e-016	-6.6314e-015	6.26316e-015	-1.27477e-015	-2.49097e-015	-5.24305e-015	-5.22459e-015	-7.90716e-015	-9.99046e-015	5.56201e-015	-1.53189e-014	2.53302e-015	-9.48493e-016	-8.23735e-015	-6.03711e-015
1.44697e-015	-7.53611e-015	-2.04036e-015	3.52296e-015	-1.49491e-015	-1.16702e-015	-2.59865e-015	-2.09632e-014	-1.06597e-014	-1.32608e-014	2.67235e-016	-7.30978e-015	5.66165e-015	-1.08623e-015	-2.36674e-015	-5.30939e-015	-5.16111e-015	-7.88553e-015	-1.00805e-014	5.46198e-015	-1.53192e-014	2.36659e-015	-9.66521e-016	-8.61974e-015	-6.4694e-015
5.08664e-016	-8.24909e-015	-1.80947e-015	3.57339e-015	-1.21435e-015	-1.08457e-015	-2.6951e-015	-2.15137e-014	-1.11303e-014	-1.37753e-014	-4.86972e-017	-7.94595e-015	5.11179e-015	-9.09056e-016	-2.24557e-015	-5.38414e-015	-5.11398e-015	-7.88571e-015	-1.01947e-014	5.35892e-015	-1.53086e-014	2.1933e-015	-9.8207e-016	-8.99821e-015	-6.92152e-015
-4.14278e-016	-8.90566e-015	-1.56549e-015	3.61439e-015	-9.56712e-016	-1.0022e-015	-2.76183e-015	-2.20262e-014	-1.15484e-014	-1.42607e-014	-3.06709e-016	-8.54009e-015	4.61238e-015	-7.44113e-016	-2.1275e-015	-5.46615e-015	-5.08575e-015	-7.90856e-015	-1.03335e-014	5.25204e-015	-1.52909e-014	2.01265e-015	-9.9703e-016	-9.37224e-015	-7.39159e-015
-1.32134e-015	-9.50559e-015	-1.30853e-015	3.64581e-015	-7.22485e-016	-9.19417e-016	-2.79665e-015	-2.25002e-014	-1.19123e-014	-1.47165e-014	-5.08617e-016	-9.09239e-015	4.16213e-015	-5.92088e-016	-2.01143e-015	-5.55509e-015	-5.07727e-015	-7.95564e-015	-1.04969e-014	5.14094e-015	-1.5269e-014	1.82378e-015	-1.01325e-015	-9.74122e-015	-7.87756e-015
-2.21179e-015	-1.00493e-014	-1.04011e-015	3.66808e-015	-5.1176e-016	-8.36413e-016	-2.79823e-015	-2.29354e-014	-1.22192e-014	-1.51423e-014	-6.57163e-016	-9.60354e-015	3.7595e-015	-4.53283e-016	-1.89743e-015	-5.64947e-015	-5.08971e-015	-8.02882e-015	-1.06844e-014	5.02568e-015	-1.52462e-014	1.62621e-015	-1.03182e-015	-1.01044e-014	-8.37824e-015
-3.08468e-015	-1.05382e-014	-7.61965e-016	3.68228e-015	-3.24235e-016	-7.53702e-016	-2.765e-015	-2.33314e-014	-1.24676e-014	-1.55382e-014	-7.55139e-016	-1.00746e-014	3.40275e-015	-3.27954e-016	-1.78495e-015	-5.74849e-015	-5.12434e-015	-8.12908e-015	-1.08954e-014	4.90558e-015	-1.5226e-014	1.42031e-015	-1.05423e-015	-1.04609e-014	-8.89099e-015
-3.93977e-015	-1.09737e-014	-4.75831e-016	3.68827e-015	-1.59124e-016	-6.71342e-016	-2.6968e-015	-2.36885e-014	-1.26577e-014	-1.59051e-014	-8.05836e-016	-1.05075e-014	3.0896e-015	-2.16411e-016	-1.67322e-015	-5.85172e-015	-5.1816e-015	-8.25704e-015	-1.11292e-014	4.77943e-015	-1.52119e-014	1.20547e-015	-1.08263e-015	-1.08102e-014	-9.41382e-015
-4.7773e-015	-1.13578e-014	-1.83129e-016	3.68627e-015	-1.54049e-017	-5.90085e-016	-2.59256e-015	-2.40074e-014	-1.27896e-014	-1.62434e-014	-8.13418e-016	-1.09039e-014	2.81706e-015	-1.18824e-016	-1.56195e-015	-5.9588e-015	-5.26197e-015	-8.41341e-015	-1.13847e-014	4.64661e-015	-1.52077e-014	9.81478e-016	-1.11787e-015	-1.11514e-014	-9.94373e-015
-5.59704e-015	-1.1693e-014	1.14385e-016	3.6773e-015	1.08359e-016	-5.09086e-016	-2.45263e-015	-2.42892e-014	-1.28638e-014	-1.65544e-014	-7.82128e-016	-1.12659e-014	2.58174e-015	-3.51715e-017	-1.45019e-015	-6.06869e-015	-5.36593e-015	-8.59893e-015	-1.16611e-014	4.50674e-015	-1.52173e-014	7.48798e-016	-1.16156e-015	-1.14834e-014	-1.04779e-014
-6.39894e-015	-1.19821e-014	4.15268e-016	3.66268e-015	2.1361e-016	-4.29304e-016	-2.27751e-015	-2.45352e-014	-1.28819e-014	-1.68392e-014	-7.16359e-016	-1.15959e-014	2.37995e-015	3.41559e-017	-1.33758e-015	-6.18077e-015	-5.49406e-015	-8.81346e-015	-1.19568e-014	4.3587e-015	-1.52444e-014	5.07596e-016	-1.21518e-015	-1.18062e-014	-1.10143e-014
-7.18366e-015	-1.22287e-014	7.17874e-016	3.64339e-015	3.01723e-016	-3.5115e-016	-2.06743e-015	-2.47468e-014	-1.28457e-014	-1.70993e-014	-6.21015e-016	-1.18959e-014	2.20858e-015	8.9582e-017	-1.22364e-015	-6.29417e-015	-5.64597e-015	-9.05627e-015	-1.22699e-014	4.2015e-015	-1.52921e-014	2.57696e-016	-1.27967e-015	-1.21193e-014	-1.15491e-014
-7.95125e-015	-1.24365e-014	1.01974e-015	3.62107e-015	3.74284e-016	-2.74892e-016	-1.82415e-015	-2.49258e-014	-1.27571e-014	-1.73365e-014	-5.01399e-016	-1.21682e-014	2.06407e-015	1.31334e-016	-1.1079e-015	-6.40804e-015	-5.8214e-015	-9.32698e-015	-1.25991e-014	4.03382e-015	-1.53633e-014	-1.22004e-018	-1.35619e-015	-1.24222e-014	-1.20799e-014
-8.70228e-015	-1.2609e-014	1.31834e-015	3.59693e-015	4.32958e-016	-2.01373e-016	-1.54932e-015	-2.50749e-014	-1.26192e-014	-1.75522e-014	-3.62719e-016	-1.24153e-014	1.94309e-015	1.59729e-016	-9.90324e-016	-6.52217e-015	-6.02034e-015	-9.62446e-015	-1.29425e-014	3.85469e-015	-1.54609e-014	-2.69129e-016	-1.44571e-015	-1.2715e-014	-1.26039e-014
-9.43692e-015	-1.27502e-014	1.61094e-015	3.57209e-015	4.79245e-016	-1.30433e-016	-1.24444e-015	-2.51976e-014	-1.24359e-014	-1.77489e-014	-2.09891e-016	-1.26398e-014	1.84209e-015	1.74719e-016	-8.71019e-016	-6.63595e-015	-6.24206e-015	-9.94773e-015	-1.32982e-014	3.66278e-015	-1.55881e-014	-5.4574e-016	-1.54945e-015	-1.29977e-014	-1.31174e-014
-1.01557e-014	-1.28641e-014	1.89578e-015	3.54794e-015	5.15676e-016	-6.19872e-017	-9.11672e-016	-2.52966e-014	-1.2211e-014	-1.79286e-014	-4.81901e-017	-1.28443e-014	1.75731e-015	1.76838e-016	-7.49981e-016	-6.74876e-015	-6.48578e-015	-1.02954e-014	-1.36637e-014	3.45613e-015	-1.57475e-014	-8.30697e-016	-1.66761e-015	-1.32704e-014	-1.36175e-014
-1.08588e-014	-1.29546e-014	2.17167e-015	3.52551e-015	5.44751e-016	2.97411e-018	-5.53152e-016	-2.53743e-014	-1.19485e-014	-1.80934e-014	1.17711e-016	-1.30313e-014	1.68532e-015	1.67022e-016	-6.26365e-016	-6.86049e-015	-6.75048e-015	-1.06658e-014	-1.40369e-014	3.23351e-015	-1.59412e-014	-1.12308e-015	-1.80089e-015	-1.35326e-014	-1.41013e-014
-1.15478e-014	-1.30264e-014	2.43629e-015	3.50579e-015	5.68265e-016	6.48395e-017	-1.716e-016	-2.5434e-014	-1.16533e-014	-1.82451e-014	2.83617e-016	-1.32036e-014	1.6225e-015	1.46372e-016	-5.00628e-016	-6.9704e-015	-7.03554e-015	-1.10569e-014	-1.44158e-014	2.99406e-015	-1.6171e-014	-1.42229e-015	-1.9497e-015	-1.37848e-014	-1.45668e-014
-1.22225e-014	-1.30839e-014	2.68709e-015	3.49025e-015	5.88184e-016	1.23487e-016	2.30005e-016	-2.54794e-014	-1.13298e-014	-1.83863e-014	4.44275e-016	-1.33632e-014	1.56547e-015	1.15341e-016	-3.72396e-016	-7.07836e-015	-7.33961e-015	-1.14661e-014	-1.47982e-014	2.73617e-015	-1.64391e-014	-1.72765e-015	-2.1138e-015	-1.40271e-014	-1.5011e-014
-1.28837e-014	-1.31317e-014	2.92325e-015	3.48011e-015	6.0709e-016	1.78629e-016	6.48216e-016	-2.55147e-014	-1.09837e-014	-1.85192e-014	5.94989e-016	-1.35125e-014	1.5107e-015	7.47628e-017	-2.42102e-016	-7.18335e-015	-7.66134e-015	-1.18907e-014	-1.51823e-014	2.45849e-015	-1.67456e-014	-2.03932e-015	-2.29295e-015	-1.42602e-014	-1.54316e-014
-1.35316e-014	-1.31737e-014	3.14312e-015	3.4763e-015	6.25878e-016	2.29724e-016	1.07943e-015	-2.55432e-014	-1.06191e-014	-1.86467e-014	7.31216e-016	-1.36535e-014	1.45478e-015	2.53593e-017	-1.09665e-016	-7.2852e-015	-7.99957e-015	-1.23283e-014	-1.55661e-014	2.15973e-015	-1.7091e-014	-2.35612e-015	-2.48722e-015	-1.44844e-014	-1.58272e-014
-1.41664e-014	-1.3214e-014	3.34487e-015	3.47991e-015	6.4635e-016	2.76481e-016	1.52034e-015	-2.55688e-014	-1.02417e-014	-1.8771e-014	8.48798e-016	-1.37883e-014	1.39439e-015	-3.1641e-017	2.40642e-017	-7.38372e-015	-8.35268e-015	-1.27768e-014	-1.59475e-014	1.83873e-015	-1.74762e-014	-2.67714e-015	-2.6963e-015	-1.47009e-014	-1.61961e-014
-1.47888e-014	-1.32565e-014	3.52732e-015	3.4914e-015	6.70457e-016	3.18193e-016	1.96682e-015	-2.55949e-014	-9.85684e-015	-1.88951e-014	9.44419e-016	-1.39186e-014	1.32713e-015	-9.54321e-017	1.59003e-016	-7.47816e-015	-8.71943e-015	-1.3233e-014	-1.63245e-014	1.49421e-015	-1.79011e-014	-3.0018e-015	-2.91973e-015	-1.49104e-014	-1.65377e-014
-1.53993e-014	-1.33052e-014	3.68878e-015	3.51195e-015	6.9891e-016	3.54285e-016	2.41484e-015	-2.56258e-014	-9.47032e-015	-1.90209e-014	1.01505e-015	-1.40461e-014	1.25004e-015	-1.64731e-016	2.9465e-016	-7.5682e-015	-9.09837e-015	-1.3694e-014	-1.66962e-014	1.1255e-015	-1.83649e-014	-3.32873e-015	-3.15639e-015	-1.51137e-014	-1.68509e-014
-1.59975e-014	-1.3364e-014	3.82843e-015	3.54131e-015	7.32825e-016	3.8492e-016	2.86088e-015	-2.5665e-014	-9.08778e-015	-1.91506e-014	1.05821e-015	-1.41727e-014	1.16107e-015	-2.38858e-016	4.3009e-016	-7.65389e-015	-9.48749e-015	-1.41574e-014	-1.70613e-014	7.32208e-016	-1.88666e-014	-3.65748e-015	-3.40554e-015	-1.53113e-014	-1.71345e-014
-1.65838e-014	-1.3435e-014	3.94525e-015	3.5794e-015	7.72052e-016	4.09838e-016	3.30045e-015	-2.57161e-014	-8.71475e-015	-1.92864e-014	1.07139e-015	-1.43001e-014	1.05737e-015	-3.16908e-016	5.6462e-016	-7.73569e-015	-9.88484e-015	-1.462e-014	-1.74181e-014	3.13957e-016	-1.94048e-014	-3.98767e-015	-3.66652e-015	-1.55043e-014	-1.73882e-014
-1.7157e-014	-1.35214e-014	4.03861e-015	3.62601e-015	8.177e-016	4.28282e-016	3.72969e-015	-2.57821e-014	-8.35548e-015	-1.94303e-014	1.05334e-015	-1.44286e-014	9.36707e-016	-3.98405e-016	6.97581e-016	-7.81335e-015	-1.02886e-014	-1.50785e-014	-1.77669e-014	-1.29544e-016	-1.9979e-014	-4.31839e-015	-3.93785e-015	-1.56937e-014	-1.76122e-014
-1.77171e-014	-1.3626e-014	4.10763e-015	3.68076e-015	8.71111e-016	4.3967e-016	4.14466e-015	-2.5866e-014	-8.0145e-015	-1.95842e-014	1.00283e-015	-1.45595e-014	7.98283e-016	-4.82411e-016	8.28377e-016	-7.88672e-015	-1.06972e-014	-1.55312e-014	-1.81064e-014	-5.97869e-016	-2.05871e-014	-4.64862e-015	-4.21815e-015	-1.58806e-014	-1.78071e-014
-1.8264e-014	-1.37509e-014	4.15234e-015	3.74334e-015	9.31226e-016	4.43724e-016	4.54244e-015	-2.59711e-014	-7.6969e-015	-1.97492e-014	9.19073e-016	-1.46932e-014	6.41092e-016	-5.6784e-016	9.55473e-016	-7.95583e-015	-1.11099e-014	-1.59752e-014	-1.84359e-014	-1.09062e-015	-2.12264e-014	-4.97731e-015	-4.50638e-015	-1.6066e-014	-1.79735e-014
-1.87968e-014	-1.3898e-014	4.17299e-015	3.81311e-015	9.97406e-016	4.40296e-016	4.91946e-015	-2.60996e-014	-7.40684e-015	-1.99264e-014	8.02209e-016	-1.48302e-014	4.64738e-016	-6.54391e-016	1.07825e-015	-8.02048e-015	-1.15251e-014	-1.64085e-014	-1.87554e-014	-1.60738e-015	-2.18943e-014	-5.30398e-015	-4.80126e-015	-1.62512e-014	-1.81123e-014
-1.93141e-014	-1.40682e-014	4.16917e-015	3.88898e-015	1.06916e-015	4.29586e-016	5.2717e-015	-2.62542e-014	-7.14833e-015	-2.01169e-014	6.52376e-016	-1.49701e-014	2.68885e-016	-7.41126e-016	1.19574e-015	-8.08143e-015	-1.19411e-014	-1.68298e-014	-1.90655e-014	-2.14712e-015	-2.2589e-014	-5.62779e-015	-5.10144e-015	-1.64366e-014	-1.82252e-014
-1.98152e-014	-1.42615e-014	4.14098e-015	3.97023e-015	1.14552e-015	4.10751e-016	5.59611e-015	-2.64364e-014	-6.92486e-015	-2.0322e-014	4.70291e-016	-1.51132e-014	5.28435e-017	-8.27863e-016	1.30705e-015	-8.13828e-015	-1.23574e-014	-1.72364e-014	-1.93663e-014	-2.70865e-015	-2.33081e-014	-5.94785e-015	-5.40555e-015	-1.66232e-014	-1.83144e-014
-2.0299e-014	-1.44786e-014	4.08936e-015	4.05495e-015	1.22486e-015	3.83164e-016	5.89055e-015	-2.66478e-014	-6.73915e-015	-2.05417e-014	2.57321e-016	-1.52601e-014	-1.83228e-016	-9.14424e-016	1.41075e-015	-8.19074e-015	-1.27722e-014	-1.76273e-014	-1.96588e-014	-3.29017e-015	-2.40478e-014	-6.26376e-015	-5.71165e-015	-1.6812e-014	-1.83821e-014
-2.07644e-014	-1.47202e-014	4.01488e-015	4.14114e-015	1.30553e-015	3.46572e-016	6.15346e-015	-2.68889e-014	-6.59303e-015	-2.07767e-014	1.52634e-017	-1.541e-014	-4.38613e-016	-1.00035e-015	1.50569e-015	-8.23939e-015	-1.31842e-014	-1.80007e-014	-1.99444e-014	-3.88979e-015	-2.48056e-014	-6.57487e-015	-6.01812e-015	-1.70035e-014	-1.84306e-014
-2.12095e-014	-1.49854e-014	3.91828e-015	4.22719e-015	1.38592e-015	3.00899e-016	6.38241e-015	-2.71598e-014	-6.48767e-015	-2.10273e-014	-2.53093e-016	-1.55627e-014	-7.11539e-016	-1.08587e-015	1.59086e-015	-8.28485e-015	-1.3593e-014	-1.83553e-014	-2.02243e-014	-4.50588e-015	-2.55784e-014	-6.88049e-015	-6.32305e-015	-1.71983e-014	-1.8462e-014
-2.16326e-014	-1.52733e-014	3.80116e-015	4.31145e-015	1.46376e-015	2.4575e-016	6.57571e-015	-2.74603e-014	-6.42445e-015	-2.1293e-014	-5.45692e-016	-1.57175e-014	-1.0009e-015	-1.17077e-015	1.66508e-015	-8.32676e-015	-1.39974e-014	-1.86913e-014	-2.05004e-014	-5.13561e-015	-2.63623e-014	-7.18021e-015	-6.62496e-015	-1.73966e-014	-1.8479e-014
-2.20324e-014	-1.55821e-014	3.66494e-015	4.3927e-015	1.53738e-015	1.80486e-016	6.73274e-015	-2.77907e-014	-6.40407e-015	-2.15731e-014	-8.59659e-016	-1.58737e-014	-1.30584e-015	-1.25401e-015	1.72711e-015	-8.36565e-015	-1.43964e-014	-1.90084e-014	-2.07742e-014	-5.77627e-015	-2.71539e-014	-7.4736e-015	-6.92233e-015	-1.75989e-014	-1.84847e-014
-2.24069e-014	-1.59103e-014	3.51116e-015	4.46925e-015	1.60444e-015	1.05381e-016	6.85241e-015	-2.81499e-014	-6.42714e-015	-2.18669e-014	-1.19158e-015	-1.60301e-014	-1.62395e-015	-1.33619e-015	1.77602e-015	-8.40211e-015	-1.47895e-014	-1.93065e-014	-2.10477e-014	-6.4244e-015	-2.79497e-014	-7.75989e-015	-7.21374e-015	-1.78057e-014	-1.8482e-014
-2.27543e-014	-1.62559e-014	3.3416e-015	4.53857e-015	1.66346e-015	2.03821e-017	6.93395e-015	-2.85368e-014	-6.49285e-015	-2.21744e-014	-1.5383e-015	-1.61859e-014	-1.95343e-015	-1.41656e-015	1.8115e-015	-8.43683e-015	-1.51762e-014	-1.95856e-014	-2.13227e-014	-7.07767e-015	-2.87458e-014	-8.03837e-015	-7.49751e-015	-1.80177e-014	-1.84739e-014
-2.3073e-014	-1.66169e-014	3.15795e-015	4.59913e-015	1.71171e-015	-7.44041e-017	6.9779e-015	-2.89498e-014	-6.60041e-015	-2.24939e-014	-1.89603e-015	-1.63403e-014	-2.2918e-015	-1.49557e-015	1.83243e-015	-8.46988e-015	-1.55557e-014	-1.98466e-014	-2.16013e-014	-7.73272e-015	-2.9539e-014	-8.30901e-015	-7.77223e-015	-1.82343e-014	-1.84629e-014
-2.33612e-014	-1.69903e-014	2.9621e-015	4.64815e-015	1.74679e-015	-1.78643e-016	6.98435e-015	-2.93862e-014	-6.74848e-015	-2.28243e-014	-2.26041e-015	-1.64926e-014	-2.63598e-015	-1.57341e-015	1.83831e-015	-8.50228e-015	-1.59286e-014	-2.00906e-014	-2.18857e-014	-8.38614e-015	-3.03258e-014	-8.57141e-015	-8.0361e-015	-1.84555e-014	-1.84516e-014
-2.36167e-014	-1.73726e-014	2.75672e-015	4.6839e-015	1.76661e-015	-2.91751e-016	6.95408e-015	-2.98441e-014	-6.9351e-015	-2.31638e-014	-2.62749e-015	-1.66414e-014	-2.98241e-015	-1.64975e-015	1.8288e-015	-8.5347e-015	-1.62947e-014	-2.03187e-014	-2.21776e-014	-9.03425e-015	-3.11031e-014	-8.82467e-015	-8.28788e-015	-1.86803e-014	-1.84429e-014
-2.3838e-014	-1.77612e-014	2.54439e-015	4.70521e-015	1.76873e-015	-4.13731e-016	6.88852e-015	-3.03199e-014	-7.15757e-015	-2.35108e-014	-2.99366e-015	-1.67858e-014	-3.32787e-015	-1.72469e-015	1.80337e-015	-8.56784e-015	-1.66538e-014	-2.05325e-014	-2.24797e-014	-9.67358e-015	-3.18678e-014	-9.06893e-015	-8.52646e-015	-1.89088e-014	-1.84392e-014
-2.40233e-014	-1.81526e-014	2.32718e-015	4.7103e-015	1.75076e-015	-5.44591e-016	6.78936e-015	-3.08106e-014	-7.41343e-015	-2.3863e-014	-3.35454e-015	-1.69241e-014	-3.66901e-015	-1.79797e-015	1.76161e-015	-8.60254e-015	-1.70061e-014	-2.07343e-014	-2.27932e-014	-1.03004e-014	-3.26166e-014	-9.3045e-015	-8.7508e-015	-1.91397e-014	-1.84428e-014
-2.4171e-014	-1.85435e-014	2.10748e-015	4.69752e-015	1.71106e-015	-6.83976e-016	6.65805e-015	-3.13125e-014	-7.69993e-015	-2.42188e-014	-3.70623e-015	-1.70557e-014	-4.00232e-015	-1.86971e-015	1.70267e-015	-8.63957e-015	-1.73517e-014	-2.09259e-014	-2.31201e-014	-1.09113e-014	-3.33461e-014	-9.53056e-015	-8.96e-015	-1.93719e-014	-1.84563e-014
-2.42794e-014	-1.89305e-014	1.8874e-015	4.66601e-015	1.64859e-015	-8.31364e-016	6.4974e-015	-3.18217e-014	-8.014e-015	-2.45761e-014	-4.04437e-015	-1.71793e-014	-4.32496e-015	-1.94003e-015	1.62684e-015	-8.6784e-015	-1.76908e-014	-2.11089e-014	-2.34623e-014	-1.15032e-014	-3.40536e-014	-9.74738e-015	-9.15273e-015	-1.96047e-014	-1.8481e-014
-2.43471e-014	-1.93099e-014	1.66978e-015	4.61403e-015	1.56085e-015	-9.86663e-016	6.30991e-015	-3.23341e-014	-8.35168e-015	-2.49329e-014	-4.36566e-015	-1.7294e-014	-4.63298e-015	-2.00828e-015	1.53375e-015	-8.72042e-015	-1.80233e-014	-2.12853e-014	-2.38216e-014	-1.20724e-014	-3.47366e-014	-9.95448e-015	-9.32843e-015	-1.98373e-014	-1.85186e-014
-2.43729e-014	-1.96781e-014	1.45683e-015	4.54095e-015	1.44639e-015	-1.1495e-015	6.09772e-015	-3.28453e-014	-8.70934e-015	-2.5287e-014	-4.66734e-015	-1.73987e-014	-4.92213e-015	-2.07554e-015	1.42408e-015	-8.76585e-015	-1.83499e-014	-2.14576e-014	-2.41986e-014	-1.26156e-014	-3.53922e-014	-1.01513e-014	-9.4861e-015	-2.00689e-014	-1.85703e-014
-2.4356e-014	-2.00319e-014	1.25106e-015	4.44551e-015	1.30412e-015	-1.31793e-015	5.86397e-015	-3.3352e-014	-9.08376e-015	-2.56361e-014	-4.94556e-015	-1.74924e-014	-5.19026e-015	-2.14148e-015	1.29813e-015	-8.81517e-015	-1.8671e-014	-2.16284e-014	-2.45944e-014	-1.31298e-014	-3.60184e-014	-1.0338e-014	-9.62511e-015	-2.02977e-014	-1.86377e-014
-2.4296e-014	-2.03681e-014	1.05533e-015	4.3272e-015	1.13294e-015	-1.49161e-015	5.6116e-015	-3.38493e-014	-9.47089e-015	-2.59783e-014	-5.19787e-015	-1.75745e-014	-5.43392e-015	-2.20611e-015	1.15641e-015	-8.86883e-015	-1.89859e-014	-2.18002e-014	-2.50097e-014	-1.36117e-014	-3.6613e-014	-1.05137e-014	-9.74549e-015	-2.05219e-014	-1.87214e-014
-2.41932e-014	-2.06833e-014	8.71223e-016	4.18627e-015	9.32935e-016	-1.66988e-015	5.34291e-015	-3.43329e-014	-9.86619e-015	-2.63116e-014	-5.42132e-015	-1.76443e-014	-5.64975e-015	-2.26955e-015	9.99949e-016	-8.92626e-015	-1.92952e-014	-2.1976e-014	-2.54447e-014	-1.40586e-014	-3.71742e-014	-1.06787e-014	-9.84675e-015	-2.074e-014	-1.8822e-014
-2.40471e-014	-2.09743e-014	7.01205e-016	4.02262e-015	7.04252e-016	-1.85164e-015	5.06088e-015	-3.47982e-014	-1.02651e-014	-2.66339e-014	-5.61381e-015	-1.77012e-014	-5.83491e-015	-2.33118e-015	8.29852e-016	-8.98826e-015	-1.95996e-014	-2.21574e-014	-2.58992e-014	-1.44688e-014	-3.77007e-014	-1.0833e-014	-9.9283e-015	-2.09505e-014	-1.89389e-014
-2.38575e-014	-2.12376e-014	5.46459e-016	3.83652e-015	4.46805e-016	-2.03535e-015	4.76843e-015	-3.52402e-014	-1.06644e-014	-2.6943e-014	-5.7734e-015	-1.77447e-014	-5.98711e-015	-2.39098e-015	6.46753e-016	-9.05508e-015	-1.98996e-014	-2.23462e-014	-2.63733e-014	-1.48397e-014	-3.81908e-014	-1.09764e-014	-9.99011e-015	-2.11516e-014	-1.90717e-014
-2.36249e-014	-2.14705e-014	4.08411e-016	3.62819e-015	1.61647e-016	-2.21999e-015	4.46833e-015	-3.56552e-014	-1.10606e-014	-2.72372e-014	-5.89898e-015	-1.77742e-014	-6.10377e-015	-2.44917e-015	4.52299e-016	-9.12701e-015	-2.01958e-014	-2.25445e-014	-2.68657e-014	-1.51694e-014	-3.86431e-014	-1.11085e-014	-1.00321e-014	-2.13415e-014	-1.92208e-014
-2.33508e-014	-2.16705e-014	2.89185e-016	3.3985e-015	-1.49843e-016	-2.40394e-015	4.16363e-015	-3.60397e-014	-1.14494e-014	-2.75145e-014	-5.98915e-015	-1.77885e-014	-6.18313e-015	-2.50504e-015	2.47491e-016	-9.20305e-015	-2.04879e-014	-2.27536e-014	-2.73748e-014	-1.54575e-014	-3.90569e-014	-1.12288e-014	-1.00545e-014	-2.15186e-014	-1.9385e-014
-2.3036e-014	-2.18354e-014	1.90175e-016	3.14918e-015	-4.8658e-016	-2.58569e-015	3.85749e-015	-3.63905e-014	-1.18273e-014	-2.77731e-014	-6.04311e-015	-1.77878e-014	-6.22362e-015	-2.55852e-015	3.39086e-017	-9.28287e-015	-2.07755e-014	-2.29749e-014	-2.78991e-014	-1.57029e-014	-3.94309e-014	-1.13377e-014	-1.00572e-014	-2.16813e-014	-1.95628e-014
-2.26822e-014	-2.1964e-014	1.11669e-016	2.88179e-015	-8.4668e-016	-2.76401e-015	3.55343e-015	-3.6704e-014	-1.21908e-014	-2.80115e-014	-6.06059e-015	-1.77719e-014	-6.2235e-015	-2.6093e-015	-1.86883e-016	-9.36624e-015	-2.10591e-014	-2.32092e-014	-2.84361e-014	-1.59052e-014	-3.97647e-014	-1.14345e-014	-1.00403e-014	-2.18275e-014	-1.97527e-014
-2.22908e-014	-2.20542e-014	5.42698e-017	2.59785e-015	-1.22727e-015	-2.9373e-015	3.25398e-015	-3.69773e-014	-1.25372e-014	-2.82282e-014	-6.04198e-015	-1.774e-014	-6.18172e-015	-2.65712e-015	-4.12937e-016	-9.4529e-015	-2.13387e-014	-2.34577e-014	-2.89842e-014	-1.60645e-014	-4.00582e-014	-1.15193e-014	-1.00047e-014	-2.19558e-014	-1.99533e-014
-2.18639e-014	-2.21047e-014	1.87125e-017	2.29944e-015	-1.62594e-015	-3.10358e-015	2.96074e-015	-3.72079e-014	-1.28637e-014	-2.84221e-014	-5.98825e-015	-1.7692e-014	-6.09784e-015	-2.70134e-015	-6.42722e-016	-9.54236e-015	-2.16144e-014	-2.37208e-014	-2.95403e-014	-1.6181e-014	-4.0311e-014	-1.15918e-014	-9.95058e-015	-2.20648e-014	-2.01622e-014
-2.14038e-014	-2.2115e-014	4.61583e-018	1.98871e-015	-2.04037e-015	-3.2612e-015	2.67532e-015	-3.73933e-014	-1.31686e-014	-2.85924e-014	-5.90062e-015	-1.76291e-014	-5.97174e-015	-2.74171e-015	-8.74344e-016	-9.63342e-015	-2.18863e-014	-2.39985e-014	-3.01025e-014	-1.62562e-014	-4.05238e-014	-1.16517e-014	-9.87809e-015	-2.21532e-014	-2.03777e-014
-2.09138e-014	-2.20842e-014	1.24746e-017	1.66827e-015	-2.46679e-015	-3.40854e-015	2.40046e-015	-3.75316e-014	-1.34502e-014	-2.87384e-014	-5.78023e-015	-1.75513e-014	-5.8042e-015	-2.77808e-015	-1.10616e-015	-9.72503e-015	-2.21536e-014	-2.42907e-014	-3.06672e-014	-1.62908e-014	-4.06974e-014	-1.16992e-014	-9.788e-015	-2.22195e-014	-2.05979e-014
-2.03968e-014	-2.2012e-014	4.25812e-017	1.34005e-015	-2.90221e-015	-3.54421e-015	2.1382e-015	-3.76216e-014	-1.37066e-014	-2.88603e-014	-5.62879e-015	-1.74589e-014	-5.59627e-015	-2.80967e-015	-1.33619e-015	-9.81646e-015	-2.24159e-014	-2.45969e-014	-3.12306e-014	-1.62868e-014	-4.08316e-014	-1.1734e-014	-9.68092e-015	-2.2263e-014	-2.08209e-014
-1.98557e-014	-2.18988e-014	9.30126e-017	1.00722e-015	-3.34283e-015	-3.66682e-015	1.88961e-015	-3.76627e-014	-1.39363e-014	-2.89575e-014	-5.44914e-015	-1.73522e-014	-5.34914e-015	-2.83653e-015	-1.56245e-015	-9.90679e-015	-2.26729e-014	-2.49166e-014	-3.17893e-014	-1.62464e-014	-4.09274e-014	-1.17566e-014	-9.55701e-015	-2.22824e-014	-2.10445e-014
-1.92941e-014	-2.17451e-014	1.63511e-016	6.72808e-016	-3.78491e-015	-3.77531e-015	1.65584e-015	-3.76546e-014	-1.4139e-014	-2.90303e-014	-5.24449e-015	-1.72317e-014	-5.06436e-015	-2.85851e-015	-1.78333e-015	-9.99507e-015	-2.29244e-014	-2.52485e-014	-3.23395e-014	-1.61726e-014	-4.09858e-014	-1.17662e-014	-9.41753e-015	-2.22778e-014	-2.12667e-014
-1.87152e-014	-2.15512e-014	2.52399e-016	3.39651e-016	-4.2247e-015	-3.86822e-015	1.43772e-015	-3.75974e-014	-1.43145e-014	-2.90789e-014	-5.01747e-015	-1.70978e-014	-4.74397e-015	-2.87554e-015	-1.99661e-015	-1.00805e-014	-2.31696e-014	-2.55915e-014	-3.28776e-014	-1.60676e-014	-4.1008e-014	-1.1763e-014	-9.26363e-015	-2.22488e-014	-2.14849e-014
-1.81225e-014	-2.13182e-014	3.58969e-016	1.05291e-017	-4.658e-015	-3.94371e-015	1.23558e-015	-3.74916e-014	-1.44627e-014	-2.91038e-014	-4.7714e-015	-1.69521e-014	-4.39106e-015	-2.88662e-015	-2.20055e-015	-1.01619e-014	-2.34084e-014	-2.59435e-014	-3.33996e-014	-1.59346e-014	-4.09952e-014	-1.17472e-014	-9.0958e-015	-2.21949e-014	-2.16975e-014
-1.75199e-014	-2.10473e-014	4.82359e-016	-3.11587e-016	-5.08058e-015	-4.00164e-015	1.04966e-015	-3.73385e-014	-1.45843e-014	-2.91055e-014	-4.50936e-015	-1.67952e-014	-4.00864e-015	-2.89207e-015	-2.39353e-015	-1.02382e-014	-2.364e-014	-2.63025e-014	-3.39017e-014	-1.5778e-014	-4.09492e-014	-1.17192e-014	-8.91457e-015	-2.21164e-014	-2.19022e-014
-1.69111e-014	-2.07405e-014	6.2016e-016	-6.23774e-016	-5.48838e-015	-4.04182e-015	8.8002e-016	-3.71399e-014	-1.46797e-014	-2.90852e-014	-4.23486e-015	-1.66283e-014	-3.60037e-015	-2.89094e-015	-2.57391e-015	-1.03083e-014	-2.38638e-014	-2.66662e-014	-3.43796e-014	-1.56011e-014	-4.0871e-014	-1.16794e-014	-8.72111e-015	-2.20133e-014	-2.20971e-014
-1.62991e-014	-2.03993e-014	7.7108e-016	-9.23248e-016	-5.87772e-015	-4.06376e-015	7.26451e-016	-3.68981e-014	-1.47494e-014	-2.90436e-014	-3.95105e-015	-1.64525e-014	-3.16958e-015	-2.88301e-015	-2.74066e-015	-1.03711e-014	-2.40794e-014	-2.70325e-014	-3.483e-014	-1.54082e-014	-4.07624e-014	-1.1628e-014	-8.51641e-015	-2.1886e-014	-2.22806e-014
-1.56874e-014	-2.00261e-014	9.31937e-016	-1.20703e-015	-6.24414e-015	-4.0669e-015	5.87968e-016	-3.6616e-014	-1.47956e-014	-2.89824e-014	-3.6617e-015	-1.62689e-014	-2.71989e-015	-2.86776e-015	-2.89229e-015	-1.04257e-014	-2.42866e-014	-2.73996e-014	-3.52492e-014	-1.52038e-014	-4.06262e-014	-1.15662e-014	-8.30103e-015	-2.17352e-014	-2.24513e-014
-1.50792e-014	-1.96228e-014	1.10036e-015	-1.47239e-015	-6.58435e-015	-4.05078e-015	4.63495e-016	-3.62965e-014	-1.48201e-014	-2.89027e-014	-3.37114e-015	-1.60789e-014	-2.25581e-015	-2.84541e-015	-3.028e-015	-1.04707e-014	-2.44846e-014	-2.77645e-014	-3.56339e-014	-1.49918e-014	-4.04651e-014	-1.14938e-014	-8.07583e-015	-2.15614e-014	-2.26082e-014
-1.44778e-014	-1.91919e-014	1.27403e-015	-1.71692e-015	-6.89535e-015	-4.01576e-015	3.51678e-016	-3.59427e-014	-1.48248e-014	-2.8806e-014	-3.08276e-015	-1.58836e-014	-1.78204e-015	-2.81704e-015	-3.14697e-015	-1.05055e-014	-2.4673e-014	-2.81245e-014	-3.59814e-014	-1.47765e-014	-4.02811e-014	-1.14117e-014	-7.84189e-015	-2.13653e-014	-2.27497e-014
-1.38864e-014	-1.87362e-014	1.45018e-015	-1.93851e-015	-7.17466e-015	-3.96219e-015	2.50282e-016	-3.55589e-014	-1.48114e-014	-2.86937e-014	-2.80081e-015	-1.56847e-014	-1.30321e-015	-2.78249e-015	-3.24862e-015	-1.05298e-014	-2.48512e-014	-2.84771e-014	-3.62891e-014	-1.4563e-014	-4.00763e-014	-1.13209e-014	-7.60013e-015	-2.11481e-014	-2.2875e-014
-1.33079e-014	-1.82585e-014	1.62566e-015	-2.1351e-015	-7.41967e-015	-3.89053e-015	1.58119e-016	-3.51489e-014	-1.47817e-014	-2.85678e-014	-2.5289e-015	-1.54839e-014	-8.23936e-016	-2.74175e-015	-3.33227e-015	-1.05427e-014	-2.50187e-014	-2.882e-014	-3.65549e-014	-1.43563e-014	-3.98526e-014	-1.1222e-014	-7.35066e-015	-2.09112e-014	-2.2984e-014
-1.27452e-014	-1.77612e-014	1.79836e-015	-2.30476e-015	-7.62826e-015	-3.80177e-015	7.34427e-017	-3.47172e-014	-1.47384e-014	-2.84302e-014	-2.27055e-015	-1.52821e-014	-3.49089e-016	-2.69597e-015	-3.39812e-015	-1.05432e-014	-2.51752e-014	-2.91515e-014	-3.67776e-014	-1.41598e-014	-3.96123e-014	-1.11157e-014	-7.09543e-015	-2.06565e-014	-2.30764e-014
-1.22005e-014	-1.72474e-014	1.96525e-015	-2.44686e-015	-7.79827e-015	-3.69692e-015	-6.24364e-018	-3.42681e-014	-1.46839e-014	-2.82829e-014	-2.0288e-015	-1.50811e-014	1.16588e-016	-2.64433e-015	-3.44602e-015	-1.05318e-014	-2.53203e-014	-2.9469e-014	-3.69556e-014	-1.39773e-014	-3.9359e-014	-1.10033e-014	-6.83534e-015	-2.03864e-014	-2.31523e-014
-1.16761e-014	-1.672e-014	2.12346e-015	-2.55964e-015	-7.92847e-015	-3.57801e-015	-8.27908e-017	-3.38064e-014	-1.46208e-014	-2.81281e-014	-1.80738e-015	-1.48827e-014	5.68901e-016	-2.58697e-015	-3.47576e-015	-1.05079e-014	-2.54534e-014	-2.9771e-014	-3.70882e-014	-1.38131e-014	-3.90955e-014	-1.08859e-014	-6.57095e-015	-2.01019e-014	-2.32126e-014
-1.11733e-014	-1.61817e-014	2.27032e-015	-2.64189e-015	-8.01786e-015	-3.44703e-015	-1.58162e-016	-3.33362e-014	-1.45517e-014	-2.79682e-014	-1.60889e-015	-1.46883e-014	1.0032e-015	-2.52483e-015	-3.4877e-015	-1.04726e-014	-2.5574e-014	-3.0055e-014	-3.71757e-014	-1.36707e-014	-3.88251e-014	-1.07645e-014	-6.30329e-015	-1.98049e-014	-2.32579e-014
-1.06946e-014	-1.56352e-014	2.40348e-015	-2.69355e-015	-8.06642e-015	-3.30544e-015	-2.35811e-016	-3.28629e-014	-1.44796e-014	-2.78048e-014	-1.43648e-015	-1.44994e-014	1.41553e-015	-2.45905e-015	-3.48207e-015	-1.04263e-014	-2.56823e-014	-3.032e-014	-3.72181e-014	-1.35534e-014	-3.85512e-014	-1.06402e-014	-6.03301e-015	-1.94976e-014	-2.32892e-014
-1.02415e-014	-1.50831e-014	2.52034e-015	-2.71399e-015	-8.07484e-015	-3.15571e-015	-3.17915e-016	-3.2392e-014	-1.44074e-014	-2.76399e-014	-1.29256e-015	-1.43171e-014	1.80094e-015	-2.39021e-015	-3.46022e-015	-1.03701e-014	-2.57789e-014	-3.05646e-014	-3.72159e-014	-1.34645e-014	-3.8277e-014	-1.05141e-014	-5.76131e-015	-1.91824e-014	-2.33076e-014
-9.81405e-015	-1.45282e-014	2.61821e-015	-2.70337e-015	-8.04268e-015	-3.00022e-015	-4.06618e-016	-3.19287e-014	-1.43368e-014	-2.74757e-014	-1.1796e-015	-1.41432e-014	2.1554e-015	-2.31938e-015	-3.42333e-015	-1.03049e-014	-2.58644e-014	-3.07884e-014	-3.71708e-014	-1.34064e-014	-3.80056e-014	-1.0388e-014	-5.48859e-015	-1.88618e-014	-2.33149e-014
-9.41167e-015	-1.39731e-014	2.69385e-015	-2.66242e-015	-7.97143e-015	-2.84239e-015	-5.05053e-016	-3.14776e-014	-1.42703e-014	-2.73145e-014	-1.09935e-015	-1.3979e-014	2.47526e-015	-2.24782e-015	-3.37305e-015	-1.02315e-014	-2.59387e-014	-3.09913e-014	-3.70849e-014	-1.33816e-014	-3.77394e-014	-1.02634e-014	-5.21603e-015	-1.8538e-014	-2.33127e-014
-9.0349e-015	-1.34199e-014	2.74549e-015	-2.59281e-015	-7.86281e-015	-2.68539e-015	-6.15714e-016	-3.10429e-014	-1.42099e-014	-2.71577e-014	-1.05321e-015	-1.38252e-014	2.7569e-015	-2.17741e-015	-3.3111e-015	-1.01518e-014	-2.60021e-014	-3.11735e-014	-3.69606e-014	-1.33926e-014	-3.74824e-014	-1.01419e-014	-4.94451e-015	-1.82125e-014	-2.33026e-014
-8.68372e-015	-1.28712e-014	2.77108e-015	-2.49485e-015	-7.71855e-015	-2.53265e-015	-7.40182e-016	-3.06297e-014	-1.41575e-014	-2.70073e-014	-1.04186e-015	-1.36839e-014	2.9976e-015	-2.10849e-015	-3.23906e-015	-1.00676e-014	-2.60549e-014	-3.13347e-014	-3.68011e-014	-1.34408e-014	-3.72375e-014	-1.00251e-014	-4.67441e-015	-1.78872e-014	-2.32862e-014
-8.35754e-015	-1.23292e-014	2.76857e-015	-2.36999e-015	-7.54152e-015	-2.38713e-015	-8.80884e-016	-3.02413e-014	-1.41153e-014	-2.68645e-014	-1.06688e-015	-1.3556e-014	3.19467e-015	-2.04262e-015	-3.15877e-015	-9.98144e-015	-2.60984e-014	-3.14759e-014	-3.66099e-014	-1.35273e-014	-3.70071e-014	-9.91429e-015	-4.40689e-015	-1.75643e-014	-2.32667e-014
-8.05514e-015	-1.1796e-014	2.73686e-015	-2.22014e-015	-7.33498e-015	-2.25195e-015	-1.03956e-015	-2.98821e-014	-1.40851e-014	-2.67314e-014	-1.12868e-015	-1.34426e-014	3.34659e-015	-1.98025e-015	-3.07234e-015	-9.89514e-015	-2.61335e-014	-3.15981e-014	-3.63905e-014	-1.36527e-014	-3.67948e-014	-9.81062e-015	-4.14275e-015	-1.7246e-014	-2.32462e-014
-7.77488e-015	-1.12734e-014	2.67467e-015	-2.04812e-015	-7.10169e-015	-2.13078e-015	-1.2181e-015	-2.95557e-014	-1.40689e-014	-2.66094e-014	-1.22704e-015	-1.33441e-014	3.45154e-015	-1.92312e-015	-2.98119e-015	-9.81025e-015	-2.61612e-014	-3.17034e-014	-3.61472e-014	-1.38167e-014	-3.66038e-014	-9.71617e-015	-3.88242e-015	-1.69345e-014	-2.32267e-014
-7.51567e-015	-1.0763e-014	2.5813e-015	-1.85522e-015	-6.84533e-015	-2.02697e-015	-1.41886e-015	-2.92656e-014	-1.40678e-014	-2.64991e-014	-1.36185e-015	-1.32613e-014	3.50869e-015	-1.87269e-015	-2.88744e-015	-9.72832e-015	-2.61824e-014	-3.17924e-014	-3.58841e-014	-1.4019e-014	-3.64367e-014	-9.63233e-015	-3.62696e-015	-1.66312e-014	-2.32106e-014
-7.27593e-015	-1.0266e-014	2.45577e-015	-1.64415e-015	-6.57059e-015	-1.94421e-015	-1.64297e-015	-2.90145e-014	-1.40824e-014	-2.6402e-014	-1.53229e-015	-1.31948e-014	3.51724e-015	-1.82961e-015	-2.79295e-015	-9.65176e-015	-2.61983e-014	-3.18678e-014	-3.56061e-014	-1.42582e-014	-3.62961e-014	-9.55994e-015	-3.37726e-015	-1.63377e-014	-2.32e-014
-7.05387e-015	-9.78372e-015	2.29811e-015	-1.41736e-015	-6.28199e-015	-1.88584e-015	-1.89222e-015	-2.88043e-014	-1.41139e-014	-2.63188e-014	-1.73803e-015	-1.31446e-014	3.47648e-015	-1.79509e-015	-2.69953e-015	-9.58283e-015	-2.62093e-014	-3.19322e-014	-3.53174e-014	-1.45337e-014	-3.61844e-014	-9.49964e-015	-3.13415e-015	-1.60557e-014	-2.31971e-014
-6.84722e-015	-9.3177e-015	2.10828e-015	-1.17809e-015	-5.98429e-015	-1.85517e-015	-2.16796e-015	-2.86369e-014	-1.41626e-014	-2.62504e-014	-1.97753e-015	-1.31107e-014	3.38725e-015	-1.77026e-015	-2.60939e-015	-9.52358e-015	-2.62168e-014	-3.19884e-014	-3.50235e-014	-1.48437e-014	-3.61032e-014	-9.45303e-015	-2.89792e-015	-1.57865e-014	-2.32049e-014
-6.65334e-015	-8.86847e-015	1.88638e-015	-9.30414e-016	-5.68165e-015	-1.8544e-015	-2.47094e-015	-2.85139e-014	-1.42297e-014	-2.61977e-014	-2.24902e-015	-1.30931e-014	3.25009e-015	-1.75624e-015	-2.52502e-015	-9.47661e-015	-2.62219e-014	-3.20389e-014	-3.47303e-014	-1.51865e-014	-3.60549e-014	-9.42075e-015	-2.66888e-015	-1.55311e-014	-2.32255e-014
-6.46962e-015	-8.43664e-015	1.63341e-015	-6.77257e-016	-5.37872e-015	-1.88629e-015	-2.80115e-015	-2.84368e-014	-1.43147e-014	-2.61608e-014	-2.55059e-015	-1.30916e-014	3.06658e-015	-1.7543e-015	-2.44828e-015	-9.44432e-015	-2.62262e-014	-3.20861e-014	-3.4443e-014	-1.55602e-014	-3.60413e-014	-9.40419e-015	-2.44775e-015	-1.52903e-014	-2.32606e-014
-6.29384e-015	-8.02303e-015	1.35063e-015	-4.21771e-016	-5.08058e-015	-1.95354e-015	-3.15904e-015	-2.84057e-014	-1.44175e-014	-2.61399e-014	-2.87962e-015	-1.31056e-014	2.83818e-015	-1.76525e-015	-2.38124e-015	-9.42864e-015	-2.62309e-014	-3.2133e-014	-3.41671e-014	-1.59617e-014	-3.60633e-014	-9.40361e-015	-2.23505e-015	-1.5065e-014	-2.33123e-014
-6.12343e-015	-7.62782e-015	1.03942e-015	-1.67333e-016	-4.79181e-015	-2.05775e-015	-3.54433e-015	-2.84211e-014	-1.45381e-014	-2.61342e-014	-3.23382e-015	-1.31341e-014	2.56761e-015	-1.78965e-015	-2.32513e-015	-9.43149e-015	-2.62371e-014	-3.21829e-014	-3.39079e-014	-1.63876e-014	-3.61217e-014	-9.41952e-015	-2.03175e-015	-1.48556e-014	-2.33822e-014
-5.95588e-015	-7.25127e-015	7.01602e-016	8.32965e-017	-4.51663e-015	-2.20131e-015	-3.95658e-015	-2.84825e-014	-1.46756e-014	-2.61441e-014	-3.61084e-015	-1.31757e-014	2.25841e-015	-1.82812e-015	-2.2815e-015	-9.45465e-015	-2.62459e-014	-3.22388e-014	-3.36696e-014	-1.68357e-014	-3.62175e-014	-9.45286e-015	-1.83775e-015	-1.46628e-014	-2.34714e-014
-5.78932e-015	-6.89339e-015	3.3961e-016	3.27232e-016	-4.25962e-015	-2.38537e-015	-4.39477e-015	-2.85893e-014	-1.48291e-014	-2.61693e-014	-4.0075e-015	-1.32297e-014	1.91348e-015	-1.88065e-015	-2.25173e-015	-9.4994e-015	-2.6259e-014	-3.23041e-014	-3.3457e-014	-1.73027e-014	-3.63514e-014	-9.50395e-015	-1.65382e-015	-1.44867e-014	-2.35815e-014
-5.6215e-015	-6.55468e-015	-4.38134e-017	5.61609e-016	-4.02565e-015	-2.61105e-015	-4.85776e-015	-2.87411e-014	-1.49978e-014	-2.62094e-014	-4.42023e-015	-1.32946e-014	1.53622e-015	-1.94739e-015	-2.23647e-015	-9.56673e-015	-2.62777e-014	-3.23815e-014	-3.32747e-014	-1.77853e-014	-3.65235e-014	-9.57207e-015	-1.48035e-015	-1.43267e-014	-2.37133e-014
-5.44984e-015	-6.23529e-015	-4.4596e-016	7.82978e-016	-3.81859e-015	-2.87889e-015	-5.34402e-015	-2.89361e-014	-1.51805e-014	-2.62634e-014	-4.84597e-015	-1.33687e-014	1.12969e-015	-2.02815e-015	-2.23621e-015	-9.6573e-015	-2.63032e-014	-3.24733e-014	-3.31271e-014	-1.82802e-014	-3.6734e-014	-9.65796e-015	-1.31764e-015	-1.41829e-014	-2.38674e-014
-5.27298e-015	-5.93496e-015	-8.64953e-016	9.88169e-016	-3.64215e-015	-3.18901e-015	-5.85223e-015	-2.9172e-014	-1.53767e-014	-2.6331e-014	-5.28158e-015	-1.34505e-014	6.98226e-016	-2.12226e-015	-2.25199e-015	-9.77213e-015	-2.63369e-014	-3.25822e-014	-3.30184e-014	-1.87835e-014	-3.69823e-014	-9.76167e-015	-1.16541e-015	-1.40551e-014	-2.40445e-014
-5.08903e-015	-5.65372e-015	-1.29744e-015	1.17459e-015	-3.50122e-015	-3.54115e-015	-6.38087e-015	-2.94468e-014	-1.55847e-014	-2.64113e-014	-5.7237e-015	-1.35383e-014	2.4634e-016	-2.23021e-015	-2.28454e-015	-9.91231e-015	-2.6379e-014	-3.27102e-014	-3.29524e-014	-1.92923e-014	-3.72678e-014	-9.88296e-015	-1.0238e-015	-1.3943e-014	-2.42453e-014
-4.89659e-015	-5.39069e-015	-1.74041e-015	1.33856e-015	-3.39872e-015	-3.93443e-015	-6.92759e-015	-2.97581e-014	-1.58035e-014	-2.65037e-014	-6.16865e-015	-1.36301e-014	-2.21047e-016	-2.35201e-015	-2.33412e-015	-1.00785e-014	-2.64303e-014	-3.28597e-014	-3.29324e-014	-1.98028e-014	-3.75888e-014	-1.0021e-014	-8.93107e-016	-1.38455e-014	-2.44695e-014
-4.69459e-015	-5.14528e-015	-2.19078e-015	1.47823e-015	-3.33731e-015	-4.36829e-015	-7.48992e-015	-3.01035e-014	-1.60322e-014	-2.66075e-014	-6.61263e-015	-1.3724e-014	-6.98936e-016	-2.48695e-015	-2.40123e-015	-1.02699e-014	-2.64917e-014	-3.30327e-014	-3.29614e-014	-2.03117e-014	-3.79438e-014	-1.01751e-014	-7.73639e-016	-1.37614e-014	-2.47162e-014
-4.48184e-015	-4.91702e-015	-2.6459e-015	1.5907e-015	-3.31973e-015	-4.84094e-015	-8.06519e-015	-3.04799e-014	-1.62689e-014	-2.67215e-014	-7.05214e-015	-1.38175e-014	-1.18187e-015	-2.63424e-015	-2.4856e-015	-1.04854e-014	-2.65638e-014	-3.3231e-014	-3.30415e-014	-2.08163e-014	-3.83311e-014	-1.03445e-014	-6.65155e-016	-1.36899e-014	-2.49847e-014
-4.25781e-015	-4.70526e-015	-3.1025e-015	1.67408e-015	-3.34799e-015	-5.35014e-015	-8.65041e-015	-3.08839e-014	-1.65127e-014	-2.68449e-014	-7.48357e-015	-1.39082e-014	-1.6652e-015	-2.79327e-015	-2.58692e-015	-1.07245e-014	-2.66473e-014	-3.34553e-014	-3.31741e-014	-2.13131e-014	-3.87489e-014	-1.05282e-014	-5.6838e-016	-1.36305e-014	-2.52751e-014
-4.02218e-015	-4.51003e-015	-3.55666e-015	1.72646e-015	-3.42325e-015	-5.89329e-015	-9.24205e-015	-3.13129e-014	-1.67618e-014	-2.69767e-014	-7.90357e-015	-1.39938e-014	-2.1436e-015	-2.96267e-015	-2.70492e-015	-1.09852e-014	-2.67422e-014	-3.37057e-014	-3.33597e-014	-2.17999e-014	-3.91945e-014	-1.07251e-014	-4.82749e-016	-1.35823e-014	-2.55856e-014
-3.77532e-015	-4.33093e-015	-4.00492e-015	1.74657e-015	-3.54699e-015	-6.46705e-015	-9.83687e-015	-3.17631e-014	-1.70147e-014	-2.71151e-014	-8.30853e-015	-1.40721e-014	-2.61227e-015	-3.1404e-015	-2.83867e-015	-1.12666e-014	-2.68486e-014	-3.39826e-014	-3.35989e-014	-2.22744e-014	-3.96652e-014	-1.09335e-014	-4.08188e-016	-1.35437e-014	-2.59149e-014
-3.51705e-015	-4.16725e-015	-4.44336e-015	1.73325e-015	-3.71963e-015	-7.06767e-015	-1.04321e-014	-3.22309e-014	-1.72699e-014	-2.72592e-014	-8.69501e-015	-1.41407e-014	-3.06674e-015	-3.325e-015	-2.98711e-015	-1.15672e-014	-2.69666e-014	-3.42858e-014	-3.38915e-014	-2.27341e-014	-4.01583e-014	-1.11517e-014	-3.43981e-016	-1.35137e-014	-2.62617e-014
-3.24763e-015	-4.01814e-015	-4.86906e-015	1.68568e-015	-3.94076e-015	-7.69229e-015	-1.10239e-014	-3.27136e-014	-1.75264e-014	-2.7408e-014	-9.0603e-015	-1.41975e-014	-3.50186e-015	-3.51535e-015	-3.149e-015	-1.18847e-014	-2.70967e-014	-3.46146e-014	-3.42369e-014	-2.31776e-014	-4.06715e-014	-1.1379e-014	-2.89963e-016	-1.34913e-014	-2.66242e-014
-2.96783e-015	-3.88272e-015	-5.2789e-015	1.60331e-015	-4.21041e-015	-8.3374e-015	-1.1609e-014	-3.32074e-014	-1.77827e-014	-2.756e-014	-9.40127e-015	-1.42405e-014	-3.91279e-015	-3.71003e-015	-3.32278e-015	-1.22168e-014	-2.72379e-014	-3.49676e-014	-3.46343e-014	-2.36034e-014	-4.12011e-014	-1.16134e-014	-2.45558e-016	-1.34753e-014	-2.70002e-014
-2.67836e-015	-3.75965e-015	-5.67006e-015	1.48586e-015	-4.52704e-015	-8.99848e-015	-1.21835e-014	-3.37092e-014	-1.80376e-014	-2.77145e-014	-9.71459e-015	-1.42674e-014	-4.29572e-015	-3.90763e-015	-3.50747e-015	-1.25613e-014	-2.73898e-014	-3.53431e-014	-3.50817e-014	-2.40103e-014	-4.17436e-014	-1.18537e-014	-2.09981e-016	-1.34653e-014	-2.73873e-014
-2.38042e-015	-3.64857e-015	-6.03914e-015	1.33251e-015	-4.88865e-015	-9.67035e-015	-1.27441e-014	-3.42155e-014	-1.82893e-014	-2.78698e-014	-9.99758e-015	-1.42765e-014	-4.64668e-015	-4.10653e-015	-3.70166e-015	-1.29156e-014	-2.75522e-014	-3.57391e-014	-3.55764e-014	-2.43972e-014	-4.22956e-014	-1.20982e-014	-1.82709e-016	-1.34598e-014	-2.77833e-014
-2.0756e-015	-3.54959e-015	-6.38367e-015	1.14389e-015	-5.29366e-015	-1.03486e-014	-1.32866e-014	-3.47227e-014	-1.85367e-014	-2.80251e-014	-1.02477e-014	-1.4266e-014	-4.96226e-015	-4.30544e-015	-3.90352e-015	-1.32763e-014	-2.77244e-014	-3.61533e-014	-3.61156e-014	-2.47641e-014	-4.28529e-014	-1.23455e-014	-1.6327e-016	-1.34573e-014	-2.8186e-014
-1.76579e-015	-3.4617e-015	-6.7013e-015	9.20773e-016	-5.74033e-015	-1.10281e-014	-1.38078e-014	-3.52278e-014	-1.87789e-014	-2.81789e-014	-1.0463e-014	-1.42343e-014	-5.2388e-015	-4.5024e-015	-4.11121e-015	-1.36407e-014	-2.79054e-014	-3.65833e-014	-3.66964e-014	-2.51107e-014	-4.34121e-014	-1.25937e-014	-1.50816e-016	-1.34575e-014	-2.85926e-014
-1.45245e-015	-3.38405e-015	-6.99073e-015	6.64217e-016	-6.2255e-015	-1.17049e-014	-1.43039e-014	-3.57284e-014	-1.90148e-014	-2.83305e-014	-1.06416e-014	-1.41801e-014	-5.47267e-015	-4.69536e-015	-4.32397e-015	-1.40056e-014	-2.8094e-014	-3.70251e-014	-3.73152e-014	-2.54371e-014	-4.39702e-014	-1.28412e-014	-1.44673e-016	-1.34598e-014	-2.90001e-014
-1.13757e-015	-3.31568e-015	-7.24972e-015	3.75605e-016	-6.74566e-015	-1.23741e-014	-1.47721e-014	-3.6222e-014	-1.92437e-014	-2.84786e-014	-1.07814e-014	-1.41027e-014	-5.66189e-015	-4.88301e-015	-4.53999e-015	-1.43682e-014	-2.82895e-014	-3.74763e-014	-3.79681e-014	-2.57439e-014	-4.45242e-014	-1.30865e-014	-1.4379e-016	-1.34627e-014	-2.94056e-014
-8.22785e-016	-3.25576e-015	-7.47714e-015	5.59897e-017	-7.29792e-015	-1.30313e-014	-1.52094e-014	-3.67065e-014	-1.94647e-014	-2.86229e-014	-1.08811e-014	-1.40016e-014	-5.80443e-015	-5.06371e-015	-4.75732e-015	-1.47262e-014	-2.84909e-014	-3.79336e-014	-3.86515e-014	-2.60312e-014	-4.50711e-014	-1.3328e-014	-1.47436e-016	-1.34653e-014	-2.98075e-014
-5.09768e-016	-3.20304e-015	-7.67218e-015	-2.92869e-016	-7.87917e-015	-1.36715e-014	-1.56132e-014	-3.71795e-014	-1.96768e-014	-2.87624e-014	-1.09403e-014	-1.38757e-014	-5.8984e-015	-5.2363e-015	-4.97491e-015	-1.50762e-014	-2.86971e-014	-3.83938e-014	-3.93603e-014	-2.63001e-014	-4.56074e-014	-1.35645e-014	-1.55093e-016	-1.34675e-014	-3.02035e-014
-2.00214e-016	-3.15689e-015	-7.83396e-015	-6.69059e-016	-8.48525e-015	-1.42909e-014	-1.59809e-014	-3.76391e-014	-1.98794e-014	-2.88958e-014	-1.09581e-014	-1.37249e-014	-5.94224e-015	-5.39922e-015	-5.1919e-015	-1.54151e-014	-2.89071e-014	-3.88534e-014	-4.00896e-014	-2.65521e-014	-4.61302e-014	-1.3795e-014	-1.65862e-016	-1.34689e-014	-3.0591e-014
1.03912e-016	-3.11664e-015	-7.96293e-015	-1.0703e-015	-9.11218e-015	-1.4886e-014	-1.63102e-014	-3.80834e-014	-2.00715e-014	-2.90228e-014	-1.09342e-014	-1.35497e-014	-5.93538e-015	-5.55196e-015	-5.40681e-015	-1.57409e-014	-2.912e-014	-3.93093e-014	-4.08348e-014	-2.67892e-014	-4.66363e-014	-1.40182e-014	-1.7868e-016	-1.34697e-014	-3.09678e-014
4.00569e-016	-3.08123e-015	-8.0593e-015	-1.49438e-015	-9.75547e-015	-1.54524e-014	-1.65989e-014	-3.85114e-014	-2.02533e-014	-2.91426e-014	-1.08689e-014	-1.33504e-014	-5.87818e-015	-5.69364e-015	-5.6186e-015	-1.60516e-014	-2.9335e-014	-3.97579e-014	-4.15908e-014	-2.70126e-014	-4.71235e-014	-1.42331e-014	-1.92755e-016	-1.34699e-014	-3.13309e-014
6.87721e-016	-3.04969e-015	-8.12286e-015	-1.93825e-015	-1.04105e-014	-1.59864e-014	-1.68452e-014	-3.89221e-014	-2.04238e-014	-2.92544e-014	-1.07622e-014	-1.31274e-014	-5.77041e-015	-5.82353e-015	-5.82578e-015	-1.63453e-014	-2.95506e-014	-4.01959e-014	-4.23522e-014	-2.72234e-014	-4.7589e-014	-1.4439e-014	-2.0751e-016	-1.34694e-014	-3.16782e-014
9.64539e-016	-3.02157e-015	-8.15413e-015	-2.39918e-015	-1.10727e-014	-1.64846e-014	-1.70474e-014	-3.93147e-014	-2.05828e-014	-2.93578e-014	-1.06149e-014	-1.28821e-014	-5.61266e-015	-5.94098e-015	-6.02774e-015	-1.66198e-014	-2.97653e-014	-4.06204e-014	-4.31134e-014	-2.74231e-014	-4.80305e-014	-1.46349e-014	-2.22141e-016	-1.3468e-014	-3.20076e-014
1.22917e-015	-2.99605e-015	-8.15442e-015	-2.87462e-015	-1.17371e-014	-1.69445e-014	-1.72047e-014	-3.96881e-014	-2.07296e-014	-2.94522e-014	-1.04285e-014	-1.26156e-014	-5.40577e-015	-6.0449e-015	-6.2241e-015	-1.68739e-014	-2.99782e-014	-4.10286e-014	-4.38696e-014	-2.76137e-014	-4.84467e-014	-1.48203e-014	-2.35956e-016	-1.34662e-014	-3.23171e-014
1.4801e-015	-2.97252e-015	-8.12495e-015	-3.36179e-015	-1.23993e-014	-1.73631e-014	-1.73169e-014	-4.00419e-014	-2.08636e-014	-2.95377e-014	-1.02043e-014	-1.23297e-014	-5.15193e-015	-6.13551e-015	-6.41413e-015	-1.71056e-014	-3.01881e-014	-4.14177e-014	-4.46159e-014	-2.77972e-014	-4.88362e-014	-1.49947e-014	-2.48355e-016	-1.34641e-014	-3.26048e-014
1.71601e-015	-2.9499e-015	-8.06677e-015	-3.85806e-015	-1.30552e-014	-1.77391e-014	-1.7383e-014	-4.03764e-014	-2.09848e-014	-2.96138e-014	-9.9441e-015	-1.20262e-014	-4.8542e-015	-6.2125e-015	-6.59728e-015	-1.73141e-014	-3.03947e-014	-4.17856e-014	-4.53471e-014	-2.79749e-014	-4.91975e-014	-1.51586e-014	-2.58547e-016	-1.34623e-014	-3.28685e-014
1.93574e-015	-2.92719e-015	-7.98146e-015	-4.36011e-015	-1.37002e-014	-1.80707e-014	-1.74036e-014	-4.06918e-014	-2.10928e-014	-2.968e-014	-9.65022e-015	-1.17077e-014	-4.51543e-015	-6.27539e-015	-6.77325e-015	-1.74989e-014	-3.05972e-014	-4.21301e-014	-4.60581e-014	-2.81489e-014	-4.95287e-014	-1.53115e-014	-2.65649e-016	-1.34617e-014	-3.31072e-014
2.13829e-015	-2.90365e-015	-7.87082e-015	-4.86455e-015	-1.43306e-014	-1.83567e-014	-1.7379e-014	-4.09881e-014	-2.11871e-014	-2.97357e-014	-9.32494e-015	-1.13766e-014	-4.13904e-015	-6.32511e-015	-6.94219e-015	-1.76595e-014	-3.07954e-014	-4.24494e-014	-4.67445e-014	-2.83203e-014	-4.98293e-014	-1.54537e-014	-2.69642e-016	-1.34625e-014	-3.33194e-014
2.32311e-015	-2.87874e-015	-7.73738e-015	-5.36849e-015	-1.49424e-014	-1.85953e-014	-1.73099e-014	-4.12656e-014	-2.12673e-014	-2.97809e-014	-8.97096e-015	-1.10351e-014	-3.72889e-015	-6.36222e-015	-7.10374e-015	-1.77967e-014	-3.09889e-014	-4.27425e-014	-4.74021e-014	-2.84905e-014	-5.00991e-014	-1.55856e-014	-2.70642e-016	-1.34653e-014	-3.35039e-014
2.48944e-015	-2.85175e-015	-7.58353e-015	-5.8682e-015	-1.55322e-014	-1.87868e-014	-1.71971e-014	-4.15249e-014	-2.13329e-014	-2.98158e-014	-8.59131e-015	-1.06863e-014	-3.28948e-015	-6.38734e-015	-7.25822e-015	-1.79114e-014	-3.11774e-014	-4.30085e-014	-4.80268e-014	-2.86601e-014	-5.03381e-014	-1.57072e-014	-2.68018e-016	-1.34709e-014	-3.36595e-014
2.63755e-015	-2.82206e-015	-7.4119e-015	-6.36031e-015	-1.60966e-014	-1.89317e-014	-1.70426e-014	-4.17665e-014	-2.13839e-014	-2.98404e-014	-8.18941e-015	-1.03336e-014	-2.82459e-015	-6.40136e-015	-7.40588e-015	-1.80039e-014	-3.13607e-014	-4.3247e-014	-4.86148e-014	-2.8831e-014	-5.05463e-014	-1.58191e-014	-2.61862e-016	-1.34804e-014	-3.3786e-014
2.76766e-015	-2.7893e-015	-7.2256e-015	-6.84187e-015	-1.66318e-014	-1.90305e-014	-1.68484e-014	-4.19913e-014	-2.14204e-014	-2.98546e-014	-7.76844e-015	-9.98006e-015	-2.33884e-015	-6.40541e-015	-7.54722e-015	-1.80751e-014	-3.15389e-014	-4.34581e-014	-4.91628e-014	-2.90043e-014	-5.07239e-014	-1.59226e-014	-2.52159e-016	-1.34942e-014	-3.38833e-014
2.87959e-015	-2.75245e-015	-7.02653e-015	-7.31032e-015	-1.71351e-014	-1.90838e-014	-1.66161e-014	-4.21999e-014	-2.14416e-014	-2.9858e-014	-7.33198e-015	-9.62878e-015	-1.83744e-015	-6.40017e-015	-7.68286e-015	-1.81264e-014	-3.17117e-014	-4.36422e-014	-4.96676e-014	-2.91799e-014	-5.08714e-014	-1.60183e-014	-2.39475e-016	-1.35133e-014	-3.3951e-014
2.97308e-015	-2.71123e-015	-6.81702e-015	-7.76206e-015	-1.7604e-014	-1.90927e-014	-1.63485e-014	-4.23935e-014	-2.14474e-014	-2.98508e-014	-6.88395e-015	-9.28268e-015	-1.3255e-015	-6.38687e-015	-7.81254e-015	-1.81593e-014	-3.18789e-014	-4.38008e-014	-5.01265e-014	-2.93582e-014	-5.09904e-014	-1.61077e-014	-2.23973e-016	-1.35389e-014	-3.39893e-014
3.04883e-015	-2.66477e-015	-6.6e-015	-8.19437e-015	-1.80362e-014	-1.90588e-014	-1.60477e-014	-4.25725e-014	-2.14372e-014	-2.98332e-014	-6.4282e-015	-8.94511e-015	-8.07482e-016	-6.36661e-015	-7.93709e-015	-1.81758e-014	-3.20413e-014	-4.39354e-014	-5.05371e-014	-2.95396e-014	-5.10817e-014	-1.61917e-014	-2.05928e-016	-1.35712e-014	-3.39985e-014
3.10742e-015	-2.61307e-015	-6.37712e-015	-8.60459e-015	-1.84297e-014	-1.89843e-014	-1.57162e-014	-4.27375e-014	-2.14106e-014	-2.98047e-014	-5.96806e-015	-8.61924e-015	-2.88892e-016	-6.34111e-015	-8.05668e-015	-1.8178e-014	-3.21995e-014	-4.40471e-014	-5.08982e-014	-2.97233e-014	-5.11466e-014	-1.62711e-014	-1.85726e-016	-1.36119e-014	-3.39789e-014
3.14965e-015	-2.55606e-015	-6.15176e-015	-8.9898e-015	-1.8783e-014	-1.88717e-014	-1.53575e-014	-4.28889e-014	-2.13676e-014	-2.97656e-014	-5.50766e-015	-8.30819e-015	2.24525e-016	-6.31301e-015	-8.17143e-015	-1.81676e-014	-3.23547e-014	-4.41381e-014	-5.12088e-014	-2.99096e-014	-5.11864e-014	-1.63471e-014	-1.64589e-016	-1.36608e-014	-3.39314e-014
3.17633e-015	-2.49341e-015	-5.9261e-015	-9.34807e-015	-1.90952e-014	-1.87236e-014	-1.49746e-014	-4.3027e-014	-2.13086e-014	-2.97163e-014	-5.05083e-015	-8.01526e-015	7.27417e-016	-6.28352e-015	-8.28134e-015	-1.81471e-014	-3.25079e-014	-4.42118e-014	-5.14682e-014	-3.00983e-014	-5.1203e-014	-1.64212e-014	-1.43504e-016	-1.37183e-014	-3.38569e-014
3.18824e-015	-2.4251e-015	-5.70238e-015	-9.67697e-015	-1.93656e-014	-1.85426e-014	-1.45716e-014	-4.31527e-014	-2.12333e-014	-2.96565e-014	-4.60167e-015	-7.74319e-015	1.21446e-015	-6.25447e-015	-8.38701e-015	-1.81188e-014	-3.26601e-014	-4.42712e-014	-5.16763e-014	-3.02889e-014	-5.11976e-014	-1.64949e-014	-1.23231e-016	-1.37848e-014	-3.37563e-014
3.18633e-015	-2.35124e-015	-5.48222e-015	-9.97467e-015	-1.95932e-014	-1.83318e-014	-1.41519e-014	-4.32667e-014	-2.11429e-014	-2.95864e-014	-4.16425e-015	-7.49501e-015	1.68087e-015	-6.22759e-015	-8.48917e-015	-1.80854e-014	-3.28126e-014	-4.43196e-014	-5.1833e-014	-3.04807e-014	-5.11723e-014	-1.65696e-014	-1.04781e-016	-1.38608e-014	-3.36308e-014
3.17142e-015	-2.27256e-015	-5.26734e-015	-1.02395e-014	-1.97783e-014	-1.80944e-014	-1.37186e-014	-4.33692e-014	-2.10368e-014	-2.95065e-014	-3.74184e-015	-7.27304e-015	2.12129e-015	-6.20431e-015	-8.58773e-015	-1.80493e-014	-3.29663e-014	-4.436e-014	-5.19388e-014	-3.06733e-014	-5.11285e-014	-1.66461e-014	-8.95301e-017	-1.39469e-014	-3.34818e-014
3.14465e-015	-2.18961e-015	-5.05967e-015	-1.04697e-014	-1.99211e-014	-1.78334e-014	-1.32755e-014	-4.34608e-014	-2.0915e-014	-2.94172e-014	-3.33843e-015	-7.07977e-015	2.53111e-015	-6.18622e-015	-8.68325e-015	-1.80123e-014	-3.31232e-014	-4.43967e-014	-5.19951e-014	-3.08653e-014	-5.10682e-014	-1.67264e-014	-7.8827e-017	-1.40437e-014	-3.3311e-014
3.10734e-015	-2.10286e-015	-4.86043e-015	-1.06638e-014	-2.00219e-014	-1.75521e-014	-1.28266e-014	-4.35413e-014	-2.07781e-014	-2.93186e-014	-2.95706e-015	-6.91708e-015	2.90613e-015	-6.17492e-015	-8.77533e-015	-1.79768e-014	-3.32843e-014	-4.44327e-014	-5.20036e-014	-3.10558e-014	-5.09941e-014	-1.6812e-014	-7.41239e-017	-1.41512e-014	-3.31205e-014
3.06057e-015	-2.01273e-015	-4.67117e-015	-1.08211e-014	-2.00814e-014	-1.72539e-014	-1.23757e-014	-4.36102e-014	-2.06269e-014	-2.92113e-014	-2.60102e-015	-6.78638e-015	3.24219e-015	-6.17151e-015	-8.86401e-015	-1.79443e-014	-3.34504e-014	-4.4472e-014	-5.19666e-014	-3.12438e-014	-5.09084e-014	-1.69037e-014	-7.68739e-017	-1.42695e-014	-3.29128e-014
3.00458e-015	-1.91962e-015	-4.4929e-015	-1.09407e-014	-2.01011e-014	-1.69419e-014	-1.19266e-014	-4.36675e-014	-2.0462e-014	-2.90961e-014	-2.27323e-015	-6.68972e-015	3.5359e-015	-6.17749e-015	-8.9489e-015	-1.79165e-014	-3.36224e-014	-4.45179e-014	-5.18856e-014	-3.14283e-014	-5.08131e-014	-1.70029e-014	-8.82686e-017	-1.43989e-014	-3.26898e-014
2.94034e-015	-1.82535e-015	-4.32587e-015	-1.10223e-014	-2.00825e-014	-1.66191e-014	-1.14826e-014	-4.37127e-014	-2.02846e-014	-2.89736e-014	-1.97588e-015	-6.62822e-015	3.78378e-015	-6.19419e-015	-9.02923e-015	-1.78946e-014	-3.38014e-014	-4.45739e-014	-5.17633e-014	-3.16086e-014	-5.07103e-014	-1.71111e-014	-1.09869e-016	-1.45392e-014	-3.24541e-014
2.86831e-015	-1.7304e-015	-4.17008e-015	-1.10654e-014	-2.00272e-014	-1.62881e-014	-1.10465e-014	-4.37453e-014	-2.00943e-014	-2.88435e-014	-1.71139e-015	-6.60244e-015	3.98262e-015	-6.22251e-015	-9.1039e-015	-1.78805e-014	-3.39884e-014	-4.46435e-014	-5.16026e-014	-3.17839e-014	-5.06012e-014	-1.72295e-014	-1.43287e-016	-1.469e-014	-3.22085e-014
2.78961e-015	-1.63651e-015	-4.0259e-015	-1.10693e-014	-1.99361e-014	-1.59518e-014	-1.06216e-014	-4.37645e-014	-1.98919e-014	-2.87066e-014	-1.48111e-015	-6.61219e-015	4.13036e-015	-6.26261e-015	-9.17189e-015	-1.78745e-014	-3.41844e-014	-4.47302e-014	-5.14056e-014	-3.19528e-014	-5.04876e-014	-1.73587e-014	-1.89622e-016	-1.48512e-014	-3.19555e-014
2.70477e-015	-1.54527e-015	-3.89353e-015	-1.10345e-014	-1.98116e-014	-1.56129e-014	-1.02104e-014	-4.37692e-014	-1.96781e-014	-2.85638e-014	-1.28678e-015	-6.65739e-015	4.22534e-015	-6.31447e-015	-9.23197e-015	-1.78772e-014	-3.4391e-014	-4.48363e-014	-5.1176e-014	-3.21149e-014	-5.03715e-014	-1.74996e-014	-2.50237e-016	-1.50225e-014	-3.16979e-014
2.61427e-015	-1.45728e-015	-3.77243e-015	-1.09604e-014	-1.96554e-014	-1.52742e-014	-9.81485e-015	-4.37586e-014	-1.94539e-014	-2.84148e-014	-1.12962e-015	-6.73749e-015	4.26665e-015	-6.3789e-015	-9.28321e-015	-1.78894e-014	-3.46085e-014	-4.49655e-014	-5.09173e-014	-3.22696e-014	-5.02543e-014	-1.76534e-014	-3.26757e-016	-1.52031e-014	-3.1438e-014
2.51818e-015	-1.37421e-015	-3.66209e-015	-1.08474e-014	-1.94702e-014	-1.49378e-014	-9.43693e-015	-4.37319e-014	-1.92206e-014	-2.82604e-014	-1.01007e-015	-6.85206e-015	4.25372e-015	-6.4558e-015	-9.324e-015	-1.79112e-014	-3.48375e-014	-4.51195e-014	-5.06328e-014	-3.24165e-014	-5.01375e-014	-1.78202e-014	-4.2033e-016	-1.53929e-014	-3.11794e-014
2.41693e-015	-1.29725e-015	-3.56149e-015	-1.06967e-014	-1.92581e-014	-1.46048e-014	-9.0791e-015	-4.36877e-014	-1.89791e-014	-2.81011e-014	-9.28687e-016	-6.99969e-015	4.18596e-015	-6.54503e-015	-9.35219e-015	-1.79423e-014	-3.50785e-014	-4.53007e-014	-5.03265e-014	-3.25555e-014	-5.00216e-014	-1.80004e-014	-5.31531e-016	-1.55907e-014	-3.09252e-014
2.31079e-015	-1.22869e-015	-3.46952e-015	-1.05085e-014	-1.90218e-014	-1.42774e-014	-8.7432e-015	-4.36249e-014	-1.87301e-014	-2.79376e-014	-8.84878e-016	-7.17925e-015	4.06388e-015	-6.64668e-015	-9.36623e-015	-1.7982e-014	-3.53319e-014	-4.55108e-014	-5.00022e-014	-3.26857e-014	-4.9908e-014	-1.81946e-014	-6.61489e-016	-1.57953e-014	-3.06778e-014
2.19973e-015	-1.16983e-015	-3.38544e-015	-1.0284e-014	-1.87632e-014	-1.39572e-014	-8.43052e-015	-4.35419e-014	-1.84752e-014	-2.77709e-014	-8.7831e-016	-7.38852e-015	3.88851e-015	-6.76038e-015	-9.36479e-015	-1.80297e-014	-3.55979e-014	-4.57505e-014	-4.96642e-014	-3.2808e-014	-4.97977e-014	-1.84033e-014	-8.11505e-016	-1.60069e-014	-3.04398e-014
2.08362e-015	-1.12305e-015	-3.30787e-015	-1.00244e-014	-1.84847e-014	-1.36447e-014	-8.14176e-015	-4.3437e-014	-1.82154e-014	-2.76015e-014	-9.07594e-016	-7.62533e-015	3.66139e-015	-6.88516e-015	-9.34599e-015	-1.80848e-014	-3.58764e-014	-4.60206e-014	-4.93163e-014	-3.29226e-014	-4.96917e-014	-1.86267e-014	-9.82433e-016	-1.62243e-014	-3.02139e-014
1.96194e-015	-1.08954e-015	-3.23573e-015	-9.73103e-015	-1.8189e-014	-1.33411e-014	-7.87768e-015	-4.33089e-014	-1.79522e-014	-2.74303e-014	-9.71592e-016	-7.8872e-015	3.38542e-015	-7.01991e-015	-9.30829e-015	-1.81465e-014	-3.61662e-014	-4.63218e-014	-4.89621e-014	-3.30304e-014	-4.95899e-014	-1.8865e-014	-1.17453e-015	-1.64469e-014	-3.00027e-014
1.83497e-015	-1.07034e-015	-3.1676e-015	-9.40552e-015	-1.78791e-014	-1.30469e-014	-7.63895e-015	-4.31565e-014	-1.76867e-014	-2.72584e-014	-1.06798e-015	-8.17111e-015	3.06278e-015	-7.16279e-015	-9.25035e-015	-1.82131e-014	-3.64669e-014	-4.66542e-014	-4.86051e-014	-3.3132e-014	-4.94921e-014	-1.91177e-014	-1.38822e-015	-1.66745e-014	-2.98085e-014
1.70214e-015	-1.06762e-015	-3.10213e-015	-9.05017e-015	-1.75577e-014	-1.27626e-014	-7.42528e-015	-4.29793e-014	-1.74203e-014	-2.70864e-014	-1.19476e-015	-8.47469e-015	2.69605e-015	-7.31304e-015	-9.17097e-015	-1.82842e-014	-3.67783e-014	-4.70172e-014	-4.82496e-014	-3.32289e-014	-4.93992e-014	-1.93848e-014	-1.62365e-015	-1.69058e-014	-2.96333e-014
1.56343e-015	-1.08282e-015	-3.03813e-015	-8.66724e-015	-1.72279e-014	-1.24884e-014	-7.23703e-015	-4.27761e-014	-1.71539e-014	-2.69152e-014	-1.34977e-015	-8.79482e-015	2.28897e-015	-7.46963e-015	-9.06861e-015	-1.83587e-014	-3.71001e-014	-4.74098e-014	-4.78993e-014	-3.33218e-014	-4.93117e-014	-1.96662e-014	-1.88086e-015	-1.71398e-014	-2.94793e-014
1.41849e-015	-1.11739e-015	-2.97326e-015	-8.25852e-015	-1.68924e-014	-1.22242e-014	-7.0739e-015	-4.25461e-014	-1.6889e-014	-2.67459e-014	-1.5299e-015	-9.1284e-015	1.84632e-015	-7.63077e-015	-8.94239e-015	-1.8435e-014	-3.74311e-014	-4.78302e-014	-4.75577e-014	-3.34128e-014	-4.9229e-014	-1.99613e-014	-2.1593e-015	-1.73763e-014	-2.93487e-014
1.26652e-015	-1.17303e-015	-2.90689e-015	-7.82741e-015	-1.65539e-014	-1.19699e-014	-6.93558e-015	-4.2289e-014	-1.66267e-014	-2.65799e-014	-1.73147e-015	-9.47205e-015	1.37237e-015	-7.79498e-015	-8.79169e-015	-1.85119e-014	-3.77706e-014	-4.82765e-014	-4.7228e-014	-3.3503e-014	-4.91516e-014	-2.02698e-014	-2.45881e-015	-1.7614e-014	-2.9244e-014
1.10769e-015	-1.25066e-015	-2.83788e-015	-7.37572e-015	-1.62144e-014	-1.17255e-014	-6.82105e-015	-4.20037e-014	-1.63674e-014	-2.64179e-014	-1.95181e-015	-9.82256e-015	8.71265e-016	-7.96054e-015	-8.61561e-015	-1.85877e-014	-3.81168e-014	-4.87469e-014	-4.69138e-014	-3.35944e-014	-4.90794e-014	-2.05909e-014	-2.77868e-015	-1.7852e-014	-2.91667e-014
9.41372e-016	-1.35129e-015	-2.76449e-015	-6.90595e-015	-1.58764e-014	-1.14899e-014	-6.72829e-015	-4.16903e-014	-1.61119e-014	-2.62614e-014	-2.18752e-015	-1.01759e-014	3.47509e-016	-8.12581e-015	-8.41391e-015	-1.86616e-014	-3.84677e-014	-4.92387e-014	-4.66184e-014	-3.36883e-014	-4.90117e-014	-2.09235e-014	-3.11783e-015	-1.80893e-014	-2.91188e-014
7.67284e-016	-1.47601e-015	-2.68606e-015	-6.42135e-015	-1.5543e-014	-1.1263e-014	-6.65704e-015	-4.1349e-014	-1.58619e-014	-2.61114e-014	-2.43511e-015	-1.05289e-014	-1.93494e-016	-8.28975e-015	-8.18657e-015	-1.87324e-014	-3.88226e-014	-4.97492e-014	-4.63446e-014	-3.3787e-014	-4.8949e-014	-2.12675e-014	-3.47531e-015	-1.83253e-014	-2.91013e-014
5.8507e-016	-1.62572e-015	-2.60172e-015	-5.92442e-015	-1.52164e-014	-1.10448e-014	-6.60561e-015	-4.09798e-014	-1.56184e-014	-2.59692e-014	-2.69119e-015	-1.08788e-014	-7.47124e-016	-8.45043e-015	-7.93417e-015	-1.87996e-014	-3.9181e-014	-5.02756e-014	-4.6095e-014	-3.38922e-014	-4.88911e-014	-2.16218e-014	-3.85001e-015	-1.85601e-014	-2.91155e-014
3.9416e-016	-1.80124e-015	-2.51077e-015	-5.41826e-015	-1.48988e-014	-1.08343e-014	-6.5728e-015	-4.05841e-014	-1.5382e-014	-2.58359e-014	-2.95245e-015	-1.12222e-014	-1.30839e-015	-8.60605e-015	-7.65701e-015	-1.88627e-014	-3.95407e-014	-5.08145e-014	-4.58723e-014	-3.4006e-014	-4.88373e-014	-2.19857e-014	-4.2406e-015	-1.8793e-014	-2.9162e-014
1.94533e-016	-2.00329e-015	-2.41216e-015	-4.90519e-015	-1.45916e-014	-1.06305e-014	-6.55746e-015	-4.01625e-014	-1.51532e-014	-2.57127e-014	-3.21493e-015	-1.15561e-014	-1.87214e-015	-8.75504e-015	-7.35619e-015	-1.89206e-014	-3.99001e-014	-5.13614e-014	-4.56785e-014	-3.41307e-014	-4.87875e-014	-2.23587e-014	-4.64545e-015	-1.90231e-014	-2.92417e-014
-1.36403e-017	-2.23145e-015	-2.30587e-015	-4.38892e-015	-1.42969e-014	-1.04321e-014	-6.55804e-015	-3.97167e-014	-1.49325e-014	-2.56009e-014	-3.47498e-015	-1.18782e-014	-2.43341e-015	-8.89626e-015	-7.03309e-015	-1.8973e-014	-4.02578e-014	-5.19135e-014	-4.55151e-014	-3.42678e-014	-4.87413e-014	-2.27394e-014	-5.06323e-015	-1.92501e-014	-2.9355e-014
-2.30462e-016	-2.48605e-015	-2.19186e-015	-3.87202e-015	-1.4017e-014	-1.02385e-014	-6.57249e-015	-3.92482e-014	-1.47205e-014	-2.55015e-014	-3.7299e-015	-1.21863e-014	-2.98629e-015	-9.02854e-015	-6.68986e-015	-1.90194e-014	-4.06121e-014	-5.24671e-014	-4.53834e-014	-3.44196e-014	-4.86987e-014	-2.31274e-014	-5.49228e-015	-1.94739e-014	-2.9502e-014
-4.56218e-016	-2.76671e-015	-2.07062e-015	-3.35739e-015	-1.3754e-014	-1.00495e-014	-6.59974e-015	-3.87596e-014	-1.45176e-014	-2.54157e-014	-3.97631e-015	-1.24786e-014	-3.52643e-015	-9.15026e-015	-6.32833e-015	-1.9061e-014	-4.09618e-014	-5.30185e-014	-4.5285e-014	-3.45881e-014	-4.86593e-014	-2.35219e-014	-5.93083e-015	-1.9694e-014	-2.96824e-014
-6.90687e-016	-3.07274e-015	-1.94213e-015	-2.84869e-015	-1.35096e-014	-9.86455e-015	-6.63754e-015	-3.82532e-014	-1.43237e-014	-2.53446e-014	-4.21102e-015	-1.27523e-014	-4.04949e-015	-9.26012e-015	-5.95153e-015	-1.9098e-014	-4.13054e-014	-5.35635e-014	-4.52197e-014	-3.47743e-014	-4.86226e-014	-2.39216e-014	-6.37666e-015	-1.99103e-014	-2.98956e-014
-9.33389e-016	-3.40302e-015	-1.80663e-015	-2.34881e-015	-1.32853e-014	-9.68321e-015	-6.68441e-015	-3.77318e-014	-1.41392e-014	-2.52894e-014	-4.43118e-015	-1.30062e-014	-4.55104e-015	-9.35733e-015	-5.56209e-015	-1.91312e-014	-4.16416e-014	-5.40987e-014	-4.51889e-014	-3.4979e-014	-4.85884e-014	-2.43257e-014	-6.82796e-015	-2.01237e-014	-3.01417e-014
-1.18409e-015	-3.7564e-015	-1.66453e-015	-1.8607e-015	-1.30827e-014	-9.50484e-015	-6.7387e-015	-3.71982e-014	-1.39636e-014	-2.52506e-014	-4.63361e-015	-1.32389e-014	-5.02689e-015	-9.44163e-015	-5.16247e-015	-1.91615e-014	-4.19695e-014	-5.46199e-014	-4.51927e-014	-3.5204e-014	-4.85568e-014	-2.47337e-014	-7.28266e-015	-2.03332e-014	-3.04194e-014
-1.44246e-015	-4.1318e-015	-1.51721e-015	-1.38736e-015	-1.29036e-014	-9.32864e-015	-6.79868e-015	-3.66557e-014	-1.37962e-014	-2.52293e-014	-4.81622e-015	-1.34488e-014	-5.4734e-015	-9.51249e-015	-4.75679e-015	-1.91903e-014	-4.2288e-014	-5.51245e-014	-4.52303e-014	-3.54506e-014	-4.85276e-014	-2.51445e-014	-7.73909e-015	-2.05391e-014	-3.07282e-014
-1.70722e-015	-4.52736e-015	-1.36558e-015	-9.3133e-016	-1.27487e-014	-9.1548e-015	-6.86277e-015	-3.61079e-014	-1.36369e-014	-2.5227e-014	-4.9769e-015	-1.36354e-014	-5.88711e-015	-9.56967e-015	-4.34873e-015	-1.92193e-014	-4.25959e-014	-5.56082e-014	-4.53019e-014	-3.57198e-014	-4.85019e-014	-2.55577e-014	-8.1953e-015	-2.07424e-014	-3.10669e-014
-1.97785e-015	-4.94133e-015	-1.21079e-015	-4.95296e-016	-1.26189e-014	-8.98281e-015	-6.92998e-015	-3.55588e-014	-1.34859e-014	-2.52439e-014	-5.11475e-015	-1.37982e-014	-6.26532e-015	-9.61258e-015	-3.94189e-015	-1.92501e-014	-4.28926e-014	-5.60686e-014	-4.54065e-014	-3.60115e-014	-4.84794e-014	-2.59726e-014	-8.64935e-015	-2.09438e-014	-3.14342e-014
-2.2534e-015	-5.37216e-015	-1.05459e-015	-8.1901e-017	-1.25153e-014	-8.81254e-015	-6.99878e-015	-3.50122e-014	-1.33429e-014	-2.52809e-014	-5.22865e-015	-1.39375e-014	-6.60581e-015	-9.64127e-015	-3.54044e-015	-1.92849e-014	-4.31781e-014	-5.65036e-014	-4.55432e-014	-3.63258e-014	-4.846e-014	-2.63881e-014	-9.09959e-015	-2.11439e-014	-3.18286e-014
-2.53324e-015	-5.81806e-015	-8.98358e-016	3.05942e-016	-1.24389e-014	-8.64383e-015	-7.06831e-015	-3.44725e-014	-1.32075e-014	-2.53387e-014	-5.31715e-015	-1.40535e-014	-6.90615e-015	-9.65588e-015	-3.14841e-015	-1.93256e-014	-4.3452e-014	-5.69103e-014	-4.5711e-014	-3.66629e-014	-4.84444e-014	-2.68036e-014	-9.54428e-015	-2.13432e-014	-3.22485e-014
-2.8168e-015	-6.27677e-015	-7.42607e-016	6.65935e-016	-1.239e-014	-8.4768e-015	-7.13772e-015	-3.39432e-014	-1.30787e-014	-2.54179e-014	-5.37931e-015	-1.41471e-014	-7.16459e-015	-9.65708e-015	-2.77083e-015	-1.93745e-014	-4.37141e-014	-5.72865e-014	-4.59092e-014	-3.7022e-014	-4.84326e-014	-2.72187e-014	-9.98197e-015	-2.15425e-014	-3.26917e-014
-3.1029e-015	-6.7456e-015	-5.90001e-016	9.95796e-016	-1.23694e-014	-8.31188e-015	-7.20553e-015	-3.34284e-014	-1.29556e-014	-2.55183e-014	-5.41493e-015	-1.42195e-014	-7.38142e-015	-9.64517e-015	-2.4123e-015	-1.94337e-014	-4.3965e-014	-5.76307e-014	-4.61363e-014	-3.7402e-014	-4.84252e-014	-2.76322e-014	-1.0411e-014	-2.17426e-014	-3.31555e-014
-3.39053e-015	-7.22144e-015	-4.42201e-016	1.29417e-015	-1.23768e-014	-8.14974e-015	-7.27145e-015	-3.29323e-014	-1.28371e-014	-2.56405e-014	-5.4246e-015	-1.42717e-014	-7.55573e-015	-9.62131e-015	-2.07751e-015	-1.9505e-014	-4.4204e-014	-5.79413e-014	-4.63899e-014	-3.78022e-014	-4.84229e-014	-2.80434e-014	-1.08302e-014	-2.19443e-014	-3.36377e-014
-3.67842e-015	-7.70211e-015	-3.0171e-016	1.55918e-015	-1.24124e-014	-7.99067e-015	-7.33492e-015	-3.24595e-014	-1.27231e-014	-2.57843e-014	-5.4089e-015	-1.43054e-014	-7.68759e-015	-9.58656e-015	-1.77087e-015	-1.95912e-014	-4.44305e-014	-5.82169e-014	-4.66681e-014	-3.8221e-014	-4.84257e-014	-2.84522e-014	-1.12389e-014	-2.21487e-014	-3.41366e-014
-3.96572e-015	-8.18535e-015	-1.70579e-016	1.78865e-015	-1.24762e-014	-7.83509e-015	-7.39592e-015	-3.20138e-014	-1.26125e-014	-2.59495e-014	-5.36885e-015	-1.43225e-014	-7.77734e-015	-9.54216e-015	-1.49652e-015	-1.96943e-014	-4.46461e-014	-5.84572e-014	-4.69692e-014	-3.8657e-014	-4.84337e-014	-2.88582e-014	-1.16363e-014	-2.23569e-014	-3.46497e-014
-4.25155e-015	-8.66881e-015	-5.06258e-017	1.98159e-015	-1.25676e-014	-7.68361e-015	-7.45459e-015	-3.15995e-014	-1.2505e-014	-2.61358e-014	-5.3055e-015	-1.43252e-014	-7.82568e-015	-9.48898e-015	-1.2583e-015	-1.98156e-014	-4.48513e-014	-5.86615e-014	-4.72912e-014	-3.91076e-014	-4.84475e-014	-2.92606e-014	-1.20212e-014	-2.25696e-014	-3.51743e-014
[truncated: 1,332 more rows]
