# Supplementary material for: Prominent gamma band activity during visual motion perception in early-stage Alzheimer’s disease
Source: PLoS One. 2022 Apr 18;17(4):e0266693. doi: 10.1371/journal.pone.0266693 (PMC9015152; doi:10.1371/journal.pone.0266693)
Supplement: S1 File — (ZIP) [file pone.0266693.s001.zip › PloseOneé╠âfü[â^âVü[âgùp/Old08 L hemisphere.txt]

-9.66536e-015	5.95425e-016	-1.80267e-015	3.208e-015	1.17644e-016	-2.36e-014	-1.29118e-014	-2.31433e-014	-8.20549e-015	1.05598e-014	-3.02775e-015	1.84524e-014	5.75469e-015	3.79785e-015	2.77461e-016	9.15369e-015	7.12324e-015	1.23295e-014	2.22838e-014	2.02559e-014	2.01987e-014	1.53286e-014	7.98918e-015	1.28296e-014	5.24499e-015
-9.14289e-015	8.33356e-016	-1.93211e-015	2.88031e-015	-6.96844e-018	-2.34377e-014	-1.26357e-014	-2.32285e-014	-8.04858e-015	1.09673e-014	-3.00222e-015	1.8713e-014	5.38302e-015	3.97227e-015	3.5863e-016	9.134e-015	7.28646e-015	1.2228e-014	2.22217e-014	2.00151e-014	2.05042e-014	1.55361e-014	8.65635e-015	1.32285e-014	5.44261e-015
-8.61191e-015	1.07671e-015	-2.05923e-015	2.54172e-015	-1.43589e-016	-2.32882e-014	-1.23546e-014	-2.33228e-014	-7.86686e-015	1.14019e-014	-2.94393e-015	1.89758e-014	5.023e-015	4.17553e-015	4.44862e-016	9.1129e-015	7.44209e-015	1.21402e-014	2.21691e-014	1.9761e-014	2.08276e-014	1.57488e-014	9.32824e-015	1.36355e-014	5.6514e-015
-8.07438e-015	1.32563e-015	-2.18289e-015	2.19254e-015	-2.92098e-016	-2.31538e-014	-1.20698e-014	-2.34256e-014	-7.66048e-015	1.18626e-014	-2.85211e-015	1.9241e-014	4.67788e-015	4.40866e-015	5.35564e-016	9.09015e-015	7.58907e-015	1.20668e-014	2.21253e-014	1.94949e-014	2.11678e-014	1.59644e-014	1.00008e-014	1.40481e-014	5.87041e-015
-7.53281e-015	1.5799e-015	-2.30213e-015	1.83315e-015	-4.52194e-016	-2.30367e-014	-1.17833e-014	-2.3537e-014	-7.42912e-015	1.23475e-014	-2.72617e-015	1.95081e-014	4.35022e-015	4.6728e-015	6.2946e-016	9.06594e-015	7.72651e-015	1.20077e-014	2.20896e-014	1.92177e-014	2.15239e-014	1.61804e-014	1.06696e-014	1.44647e-014	6.09852e-015
-6.98923e-015	1.83988e-015	-2.41573e-015	1.46384e-015	-6.23773e-016	-2.29394e-014	-1.14961e-014	-2.3656e-014	-7.17292e-015	1.28552e-014	-2.56596e-015	1.97774e-014	4.04297e-015	4.96839e-015	7.25427e-016	9.0401e-015	7.85331e-015	1.19638e-014	2.20616e-014	1.89296e-014	2.18946e-014	1.63943e-014	1.13305e-014	1.48837e-014	6.3344e-015
-6.44579e-015	2.10592e-015	-2.52262e-015	1.08477e-015	-8.0643e-016	-2.28641e-014	-1.12103e-014	-2.37812e-014	-6.89289e-015	1.33836e-014	-2.37143e-015	2.00497e-014	3.75912e-015	5.29564e-015	8.21846e-016	9.01285e-015	7.96912e-015	1.19356e-014	2.20406e-014	1.86312e-014	2.22784e-014	1.66031e-014	1.19789e-014	1.5303e-014	6.57669e-015
-5.90488e-015	2.37852e-015	-2.62151e-015	6.96037e-016	-9.99741e-016	-2.28126e-014	-1.09281e-014	-2.39115e-014	-6.58934e-015	1.39311e-014	-2.14296e-015	2.03252e-014	3.50133e-015	5.65489e-015	9.17103e-016	8.98383e-015	8.07339e-015	1.19236e-014	2.20257e-014	1.83235e-014	2.26736e-014	1.68036e-014	1.261e-014	1.5721e-014	6.82351e-015
-5.36814e-015	2.65774e-015	-2.71183e-015	2.97544e-016	-1.20291e-015	-2.27864e-014	-1.06511e-014	-2.40453e-014	-6.26328e-015	1.44951e-014	-1.88114e-015	2.06045e-014	3.27192e-015	6.04643e-015	1.0098e-015	8.95293e-015	8.16533e-015	1.19272e-014	2.20156e-014	1.80077e-014	2.30785e-014	1.69926e-014	1.32194e-014	1.61361e-014	7.07301e-015
-4.83719e-015	2.94408e-015	-2.79261e-015	-1.10434e-016	-1.41549e-015	-2.2787e-014	-1.03807e-014	-2.41809e-014	-5.91533e-015	1.50725e-014	-1.58721e-015	2.08881e-014	3.07333e-015	6.47028e-015	1.09813e-015	8.91991e-015	8.24486e-015	1.19468e-014	2.20094e-014	1.76848e-014	2.34916e-014	1.71671e-014	1.3803e-014	1.65468e-014	7.3235e-015
-4.3144e-015	3.2385e-015	-2.86259e-015	-5.28078e-016	-1.63691e-015	-2.28152e-014	-1.01184e-014	-2.43166e-014	-5.54692e-015	1.56605e-014	-1.26239e-015	2.11772e-014	2.9076e-015	6.92608e-015	1.18059e-015	8.88441e-015	8.31194e-015	1.19819e-014	2.2006e-014	1.73565e-014	2.39113e-014	1.73237e-014	1.43566e-014	1.69514e-014	7.57306e-015
-3.80107e-015	3.54161e-015	-2.92085e-015	-9.55168e-016	-1.86627e-015	-2.2872e-014	-9.86604e-015	-2.445e-014	-5.15964e-015	1.62564e-014	-9.08328e-016	2.14724e-014	2.77614e-015	7.41316e-015	1.25532e-015	8.84615e-015	8.3665e-015	1.20322e-014	2.20038e-014	1.70236e-014	2.43355e-014	1.74597e-014	1.4876e-014	1.73486e-014	7.81973e-015
-3.29869e-015	3.85394e-015	-2.96651e-015	-1.39192e-015	-2.10265e-015	-2.29581e-014	-9.62483e-015	-2.45792e-014	-4.75477e-015	1.68573e-014	-5.27239e-016	2.17751e-014	2.68086e-015	7.93077e-015	1.32071e-015	8.80517e-015	8.4092e-015	1.2097e-014	2.20021e-014	1.66875e-014	2.47623e-014	1.75718e-014	1.53578e-014	1.77371e-014	8.06176e-015
-2.80874e-015	4.17604e-015	-2.99879e-015	-1.83786e-015	-2.34566e-015	-2.30731e-014	-9.39609e-015	-2.47019e-014	-4.33409e-015	1.74605e-014	-1.21121e-016	2.2086e-014	2.62261e-015	8.47772e-015	1.37498e-015	8.76077e-015	8.44095e-015	1.21753e-014	2.19993e-014	1.6349e-014	2.51901e-014	1.76578e-014	1.57983e-014	1.81166e-014	8.2969e-015
-2.33225e-015	4.50855e-015	-3.01732e-015	-2.29286e-015	-2.5943e-015	-2.32162e-014	-9.18149e-015	-2.4816e-014	-3.89896e-015	1.80632e-014	3.07867e-016	2.24064e-014	2.60222e-015	9.05279e-015	1.41646e-015	8.71267e-015	8.46243e-015	1.22665e-014	2.19936e-014	1.60089e-014	2.56169e-014	1.77147e-014	1.6195e-014	1.84864e-014	8.52316e-015
-1.87022e-015	4.85181e-015	-3.02121e-015	-2.75697e-015	-2.84757e-015	-2.33863e-014	-8.98235e-015	-2.49182e-014	-3.45148e-015	1.86622e-014	7.57062e-016	2.27381e-014	2.62011e-015	9.65443e-015	1.44376e-015	8.66057e-015	8.47462e-015	1.237e-014	2.19842e-014	1.56689e-014	2.60411e-014	1.77401e-014	1.65454e-014	1.88458e-014	8.73833e-015
-1.42366e-015	5.20652e-015	-3.00959e-015	-3.22977e-015	-3.10475e-015	-2.35826e-014	-8.79954e-015	-2.5006e-014	-2.99373e-015	1.92548e-014	1.22375e-015	2.3082e-014	2.67661e-015	1.02812e-014	1.45578e-015	8.6039e-015	8.47845e-015	1.24849e-014	2.19692e-014	1.53303e-014	2.64612e-014	1.77318e-014	1.68473e-014	1.91944e-014	8.9405e-015
-9.92732e-016	5.57313e-015	-2.98191e-015	-3.71109e-015	-3.36475e-015	-2.38034e-014	-8.63352e-015	-2.50774e-014	-2.52806e-015	1.98379e-014	1.7051e-015	2.34397e-014	2.77177e-015	1.09316e-014	1.45125e-015	8.54219e-015	8.4754e-015	1.26098e-014	2.19479e-014	1.49946e-014	2.68751e-014	1.76878e-014	1.70988e-014	1.95321e-014	9.12803e-015
-5.77825e-016	5.95173e-015	-2.93765e-015	-4.20077e-015	-3.62687e-015	-2.40474e-014	-8.4848e-015	-2.513e-014	-2.05642e-015	2.04088e-014	2.19793e-015	2.38123e-014	2.90532e-015	1.16037e-014	1.42882e-015	8.47466e-015	8.46708e-015	1.27432e-014	2.19195e-014	1.4663e-014	2.7281e-014	1.76064e-014	1.72984e-014	1.98589e-014	9.2991e-015
-1.79028e-016	6.34302e-015	-2.8764e-015	-4.69818e-015	-3.89016e-015	-2.4312e-014	-8.35384e-015	-2.51609e-014	-1.58075e-015	2.09649e-014	2.69928e-015	2.4201e-014	3.07649e-015	1.22952e-014	1.38774e-015	8.40095e-015	8.45472e-015	1.28839e-014	2.18829e-014	1.43369e-014	2.76777e-014	1.74861e-014	1.74455e-014	2.01751e-014	9.45195e-015
2.03825e-016	6.74684e-015	-2.79771e-015	-5.20257e-015	-4.15357e-015	-2.45948e-014	-8.24087e-015	-2.51675e-014	-1.10335e-015	2.15035e-014	3.20608e-015	2.46077e-014	3.28374e-015	1.30038e-014	1.32712e-015	8.32077e-015	8.43993e-015	1.30308e-014	2.18374e-014	1.40175e-014	2.80635e-014	1.7326e-014	1.75396e-014	2.04811e-014	9.5848e-015
5.71067e-016	7.16332e-015	-2.70132e-015	-5.71346e-015	-4.41643e-015	-2.48926e-014	-8.14526e-015	-2.51471e-014	-6.26245e-016	2.20222e-014	3.71488e-015	2.50328e-014	3.52564e-015	1.37271e-014	1.24626e-015	8.23363e-015	8.42446e-015	1.31825e-014	2.17826e-014	1.37059e-014	2.84374e-014	1.71253e-014	1.75807e-014	2.07772e-014	9.69594e-015
9.23043e-016	7.5929e-015	-2.58699e-015	-6.22946e-015	-4.67755e-015	-2.52025e-014	-8.06676e-015	-2.50976e-014	-1.51202e-016	2.25191e-014	4.22283e-015	2.54772e-014	3.80105e-015	1.44626e-014	1.14507e-015	8.13885e-015	8.41057e-015	1.33379e-014	2.17183e-014	1.3403e-014	2.87983e-014	1.68841e-014	1.75697e-014	2.10641e-014	9.78423e-015
1.26037e-015	8.03525e-015	-2.45448e-015	-6.74958e-015	-4.93635e-015	-2.55206e-014	-8.00444e-015	-2.50173e-014	3.19899e-016	2.29923e-014	4.72662e-015	2.59421e-014	4.10815e-015	1.52075e-014	1.02345e-015	8.03615e-015	8.4001e-015	1.34956e-014	2.16441e-014	1.31104e-014	2.9145e-014	1.66027e-014	1.75076e-014	2.13428e-014	9.84872e-015
1.58375e-015	8.49039e-015	-2.30385e-015	-7.27295e-015	-5.19178e-015	-2.58429e-014	-7.95763e-015	-2.49035e-014	7.84787e-016	2.344e-014	5.22347e-015	2.64282e-014	4.44454e-015	1.59598e-014	8.81637e-016	7.92493e-015	8.39464e-015	1.36544e-014	2.15604e-014	1.28299e-014	2.94768e-014	1.62818e-014	1.73959e-014	2.16139e-014	9.88854e-015
1.89393e-015	8.95763e-015	-2.13463e-015	-7.79797e-015	-5.44329e-015	-2.61658e-014	-7.92548e-015	-2.47551e-014	1.24156e-015	2.38605e-014	5.71078e-015	2.69357e-014	4.80788e-015	1.67169e-014	7.20023e-016	7.80493e-015	8.39613e-015	1.3813e-014	2.14675e-014	1.25624e-014	2.9793e-014	1.59225e-014	1.7237e-014	2.18781e-014	9.90332e-015
2.19164e-015	9.43641e-015	-1.94698e-015	-8.32317e-015	-5.68946e-015	-2.64856e-014	-7.90672e-015	-2.45705e-014	1.68897e-015	2.42524e-014	6.1857e-015	2.7465e-014	5.19592e-015	1.74761e-014	5.39353e-016	7.67604e-015	8.40621e-015	1.39704e-014	2.13659e-014	1.23092e-014	3.00936e-014	1.55267e-014	1.70335e-014	2.21365e-014	9.89291e-015
2.47774e-015	9.9263e-015	-1.74125e-015	-8.84693e-015	-5.92899e-015	-2.6798e-014	-7.89963e-015	-2.43489e-014	2.12605e-015	2.46149e-014	6.64596e-015	2.80159e-014	5.60607e-015	1.82348e-014	3.40783e-016	7.53792e-015	8.42608e-015	1.41261e-014	2.12567e-014	1.20708e-014	3.03778e-014	1.50963e-014	1.6788e-014	2.239e-014	9.85718e-015
2.75344e-015	1.04267e-014	-1.5177e-015	-9.36746e-015	-6.16112e-015	-2.7099e-014	-7.90274e-015	-2.40895e-014	2.55103e-015	2.49474e-014	7.08916e-015	2.85882e-014	6.03558e-015	1.89902e-014	1.25775e-016	7.39046e-015	8.45737e-015	1.42789e-014	2.11409e-014	1.18482e-014	3.06453e-014	1.46337e-014	1.65043e-014	2.26397e-014	9.79629e-015
3.01984e-015	1.09372e-014	-1.27644e-015	-9.88261e-015	-6.38526e-015	-2.73845e-014	-7.9138e-015	-2.3792e-014	2.96265e-015	2.52495e-014	7.51287e-015	2.91815e-014	6.4818e-015	1.97395e-014	-1.03957e-016	7.23343e-015	8.50138e-015	1.44283e-014	2.10201e-014	1.1643e-014	3.08959e-014	1.41422e-014	1.61861e-014	2.28871e-014	9.71029e-015
3.27838e-015	1.14569e-014	-1.01767e-015	-1.03901e-014	-6.60022e-015	-2.76504e-014	-7.93092e-015	-2.34571e-014	3.3601e-015	2.5521e-014	7.91551e-015	2.97957e-014	6.94158e-015	2.04805e-014	-3.4686e-016	7.06699e-015	8.55919e-015	1.45734e-014	2.08955e-014	1.14559e-014	3.11298e-014	1.36247e-014	1.58372e-014	2.31327e-014	9.60014e-015
3.52983e-015	1.19843e-014	-7.4156e-016	-1.0888e-014	-6.80511e-015	-2.78931e-014	-7.95214e-015	-2.30854e-014	3.74274e-015	2.57625e-014	8.29518e-015	3.04299e-014	7.41233e-015	2.12104e-014	-6.00828e-016	6.89119e-015	8.63186e-015	1.47142e-014	2.07692e-014	1.12875e-014	3.1347e-014	1.30847e-014	1.54622e-014	2.33774e-014	9.46687e-015
3.77551e-015	1.2518e-014	-4.48534e-016	-1.13737e-014	-6.99934e-015	-2.81089e-014	-7.97516e-015	-2.26774e-014	4.10975e-015	2.59739e-014	8.65066e-015	3.10829e-014	7.89131e-015	2.19267e-014	-8.63631e-016	6.70677e-015	8.72024e-015	1.48503e-014	2.06431e-014	1.11384e-014	3.15476e-014	1.25264e-014	1.50654e-014	2.36223e-014	9.31157e-015
4.01639e-015	1.30573e-014	-1.39307e-016	-1.1845e-014	-7.18232e-015	-2.82942e-014	-7.99743e-015	-2.22344e-014	4.4607e-015	2.61565e-014	8.98105e-015	3.17526e-014	8.3751e-015	2.26274e-014	-1.13327e-015	6.51397e-015	8.82509e-015	1.49815e-014	2.05189e-014	1.10087e-014	3.17325e-014	1.19546e-014	1.46515e-014	2.38684e-014	9.13582e-015
4.25362e-015	1.36007e-014	1.85691e-016	-1.22993e-014	-7.35276e-015	-2.84461e-014	-8.01671e-015	-2.17583e-014	4.79553e-015	2.63111e-014	9.28537e-015	3.24371e-014	8.86048e-015	2.33102e-014	-1.40683e-015	6.31305e-015	8.94681e-015	1.51079e-014	2.03987e-014	1.08989e-014	3.19025e-014	1.13736e-014	1.42257e-014	2.41162e-014	8.94153e-015
4.48824e-015	1.41467e-014	5.2624e-016	-1.27346e-014	-7.50998e-015	-2.85618e-014	-8.03082e-015	-2.12506e-014	5.11426e-015	2.6439e-014	9.56344e-015	3.31346e-014	9.34468e-015	2.39733e-014	-1.6813e-015	6.10477e-015	9.08604e-015	1.52298e-014	2.02848e-014	1.08097e-014	3.20581e-014	1.07882e-014	1.37931e-014	2.43661e-014	8.73086e-015
4.7206e-015	1.46938e-014	8.81985e-016	-1.31482e-014	-7.65283e-015	-2.86381e-014	-8.03681e-015	-2.07141e-014	5.41714e-015	2.6542e-014	9.81483e-015	3.38422e-014	9.82503e-015	2.46148e-014	-1.95428e-015	5.88988e-015	9.24263e-015	1.53474e-014	2.01794e-014	1.07416e-014	3.22001e-014	1.02034e-014	1.33587e-014	2.46185e-014	8.50546e-015
4.95131e-015	1.52401e-014	1.25202e-015	-1.35379e-014	-7.78052e-015	-2.86727e-014	-8.03222e-015	-2.01513e-014	5.70481e-015	2.66218e-014	1.00399e-014	3.45579e-014	1.0299e-014	2.52333e-014	-2.22284e-015	5.66944e-015	9.41649e-015	1.54612e-014	2.00843e-014	1.06943e-014	3.23293e-014	9.62413e-015	1.29279e-014	2.48736e-014	8.26799e-015
5.18097e-015	1.57845e-014	1.63532e-015	-1.39015e-014	-7.89229e-015	-2.86644e-014	-8.01479e-015	-1.9565e-014	5.97772e-015	2.668e-014	1.02386e-014	3.52791e-014	1.0764e-014	2.58276e-014	-2.48414e-015	5.44429e-015	9.60753e-015	1.55713e-014	2.00021e-014	1.06678e-014	3.24466e-014	9.05562e-015	1.2505e-014	2.51314e-014	8.02056e-015
5.40974e-015	1.63261e-014	2.03138e-015	-1.42363e-014	-7.98721e-015	-2.86112e-014	-7.98239e-015	-1.89584e-014	6.23684e-015	2.6719e-014	1.04117e-014	3.60032e-014	1.12181e-014	2.63962e-014	-2.73494e-015	5.21531e-015	9.81507e-015	1.56792e-014	1.99345e-014	1.06619e-014	3.25526e-014	8.50266e-015	1.20952e-014	2.53914e-014	7.76621e-015
5.63813e-015	1.68627e-014	2.43925e-015	-1.45402e-014	-8.06435e-015	-2.85127e-014	-7.93285e-015	-1.83351e-014	6.4828e-015	2.67409e-014	1.05597e-014	3.67269e-014	1.16587e-014	2.69379e-014	-2.97242e-015	4.98365e-015	1.00376e-014	1.57853e-014	1.98837e-014	1.06762e-014	3.26488e-014	7.97034e-015	1.1703e-014	2.56536e-014	7.50778e-015
5.86659e-015	1.73929e-014	2.85837e-015	-1.48114e-014	-8.1232e-015	-2.8368e-014	-7.86358e-015	-1.76989e-014	6.71664e-015	2.67481e-014	1.06841e-014	3.74467e-014	1.20839e-014	2.74518e-014	-3.1939e-015	4.75067e-015	1.02743e-014	1.58906e-014	1.98519e-014	1.07104e-014	3.27364e-014	7.46385e-015	1.13327e-014	2.5917e-014	7.24796e-015
6.09472e-015	1.79155e-014	3.28758e-015	-1.50477e-014	-8.16328e-015	-2.81768e-014	-7.773e-015	-1.70536e-014	6.93936e-015	2.67427e-014	1.07863e-014	3.81591e-014	1.24923e-014	2.79373e-014	-3.39653e-015	4.51765e-015	1.05243e-014	1.59961e-014	1.98411e-014	1.07638e-014	3.28159e-014	6.98821e-015	1.09884e-014	2.61811e-014	6.98986e-015
6.32257e-015	1.84294e-014	3.72563e-015	-1.52477e-014	-8.18409e-015	-2.79394e-014	-7.6599e-015	-1.6403e-014	7.15218e-015	2.67275e-014	1.08671e-014	3.88608e-014	1.28823e-014	2.83938e-014	-3.57773e-015	4.28629e-015	1.07862e-014	1.61028e-014	1.98524e-014	1.08354e-014	3.28883e-014	6.5483e-015	1.06739e-014	2.64452e-014	6.73616e-015
6.54976e-015	1.89327e-014	4.17161e-015	-1.54099e-014	-8.18492e-015	-2.76565e-014	-7.52276e-015	-1.57505e-014	7.35662e-015	2.6705e-014	1.0928e-014	3.9548e-014	1.32527e-014	2.88211e-014	-3.73495e-015	4.05815e-015	1.10583e-014	1.62114e-014	1.98868e-014	1.09245e-014	3.29548e-014	6.14824e-015	1.03928e-014	2.67076e-014	6.48973e-015
6.77586e-015	1.94242e-014	4.62428e-015	-1.5533e-014	-8.1653e-015	-2.73294e-014	-7.36025e-015	-1.51001e-014	7.55388e-015	2.66781e-014	1.09715e-014	4.02173e-014	1.36022e-014	2.92189e-014	-3.8657e-015	3.83465e-015	1.13392e-014	1.63229e-014	1.99459e-014	1.10299e-014	3.30166e-014	5.79202e-015	1.01484e-014	2.69674e-014	6.25343e-015
7.00045e-015	1.99028e-014	5.08236e-015	-1.56164e-014	-8.12475e-015	-2.69591e-014	-7.17154e-015	-1.44555e-014	7.74566e-015	2.66492e-014	1.09991e-014	4.08655e-014	1.39301e-014	2.95872e-014	-3.96825e-015	3.61683e-015	1.16274e-014	1.64384e-014	2.00308e-014	1.115e-014	3.30743e-014	5.4831e-015	9.94344e-015	2.72236e-014	6.03014e-015
7.22223e-015	2.03679e-014	5.5445e-015	-1.56591e-014	-8.06292e-015	-2.65474e-014	-6.95581e-015	-1.38202e-014	7.9338e-015	2.66211e-014	1.10127e-014	4.1489e-014	1.42359e-014	2.99259e-014	-4.04071e-015	3.40638e-015	1.19214e-014	1.65594e-014	2.01418e-014	1.1284e-014	3.31291e-014	5.22455e-015	9.77994e-015	2.74746e-014	5.8224e-015
7.44043e-015	2.08182e-014	6.00961e-015	-1.56608e-014	-7.9796e-015	-2.60963e-014	-6.71266e-015	-1.31973e-014	8.11973e-015	2.65958e-014	1.10141e-014	4.20843e-014	1.45194e-014	3.02353e-014	-4.08118e-015	3.20502e-015	1.22191e-014	1.66868e-014	2.02787e-014	1.14306e-014	3.31815e-014	5.01925e-015	9.65957e-015	2.77187e-014	5.6326e-015
7.6541e-015	2.12527e-014	6.47624e-015	-1.56214e-014	-7.87502e-015	-2.5608e-014	-6.44208e-015	-1.25903e-014	8.30508e-015	2.65762e-014	1.10056e-014	4.2648e-014	1.47805e-014	3.05158e-014	-4.08853e-015	3.01454e-015	1.25193e-014	1.6821e-014	2.04416e-014	1.1588e-014	3.32325e-014	4.8692e-015	9.58378e-015	2.79544e-014	5.46338e-015
7.86246e-015	2.16703e-014	6.94272e-015	-1.55413e-014	-7.7491e-015	-2.50851e-014	-6.14386e-015	-1.20019e-014	8.49168e-015	2.65647e-014	1.09896e-014	4.3177e-014	1.50187e-014	3.07678e-014	-4.06212e-015	2.83636e-015	1.28201e-014	1.69626e-014	2.06297e-014	1.17544e-014	3.3283e-014	4.77612e-015	9.55312e-015	2.81801e-014	5.31703e-015
8.06467e-015	2.207e-014	7.40769e-015	-1.5421e-014	-7.60221e-015	-2.45309e-014	-5.81876e-015	-1.14343e-014	8.68125e-015	2.65628e-014	1.0968e-014	4.36685e-014	1.52348e-014	3.09921e-014	-4.00138e-015	2.67162e-015	1.31192e-014	1.71126e-014	2.08422e-014	1.19282e-014	3.33335e-014	4.74099e-015	9.56785e-015	2.83945e-014	5.1951e-015
8.26e-015	2.24512e-014	7.86985e-015	-1.52617e-014	-7.43468e-015	-2.39481e-014	-5.46762e-015	-1.08899e-014	8.875e-015	2.65726e-014	1.09429e-014	4.41202e-014	1.54293e-014	3.11889e-014	-3.90617e-015	2.52216e-015	1.34148e-014	1.72715e-014	2.10777e-014	1.21074e-014	3.3384e-014	4.76409e-015	9.62811e-015	2.85958e-014	5.09922e-015
8.44723e-015	2.28127e-014	8.32741e-015	-1.50648e-014	-7.24684e-015	-2.33401e-014	-5.09113e-015	-1.03704e-014	9.07456e-015	2.65959e-014	1.0916e-014	4.45297e-014	1.56023e-014	3.13592e-014	-3.77662e-015	2.38902e-015	1.37054e-014	1.74404e-014	2.1335e-014	1.22902e-014	3.34351e-014	4.84563e-015	9.73291e-015	2.87827e-014	5.03064e-015
8.62544e-015	2.31543e-014	8.77824e-015	-1.48313e-014	-7.03934e-015	-2.27107e-014	-4.6909e-015	-9.87742e-015	9.28126e-015	2.66347e-014	1.08892e-014	4.4894e-014	1.57545e-014	3.15037e-014	-3.61301e-015	2.27344e-015	1.39896e-014	1.76192e-014	2.1612e-014	1.24743e-014	3.34874e-014	4.98495e-015	9.88125e-015	2.89532e-014	4.99035e-015
8.79349e-015	2.34751e-014	9.2205e-015	-1.45631e-014	-6.81309e-015	-2.20626e-014	-4.26883e-015	-9.41215e-015	9.49625e-015	2.669e-014	1.08646e-014	4.5211e-014	1.5887e-014	3.16227e-014	-3.41591e-015	2.1762e-015	1.42661e-014	1.78076e-014	2.19066e-014	1.2658e-014	3.35411e-014	5.18077e-015	1.00713e-014	2.91056e-014	4.97892e-015
8.95051e-015	2.3775e-014	9.65244e-015	-1.42626e-014	-6.56904e-015	-2.1399e-014	-3.82616e-015	-8.97478e-015	9.72057e-015	2.67623e-014	1.08439e-014	4.54788e-014	1.60006e-014	3.1717e-014	-3.18612e-015	2.09831e-015	1.45334e-014	1.80057e-014	2.22164e-014	1.28393e-014	3.35962e-014	5.43171e-015	1.03009e-014	2.92388e-014	4.997e-015
9.09532e-015	2.4053e-014	1.00723e-014	-1.39319e-014	-6.30842e-015	-2.07232e-014	-3.36522e-015	-8.56487e-015	9.95544e-015	2.68524e-014	1.08283e-014	4.5696e-014	1.60964e-014	3.17875e-014	-2.92594e-015	2.04033e-015	1.47903e-014	1.82133e-014	2.25386e-014	1.30163e-014	3.36528e-014	5.73518e-015	1.05677e-014	2.93513e-014	5.0446e-015
9.22726e-015	2.43088e-014	1.04782e-014	-1.35736e-014	-6.03257e-015	-2.00387e-014	-2.88866e-015	-8.18245e-015	1.0202e-014	2.69605e-014	1.08196e-014	4.58625e-014	1.61753e-014	3.18353e-014	-2.6371e-015	2.0025e-015	1.5036e-014	1.84302e-014	2.287e-014	1.31867e-014	3.371e-014	6.088e-015	1.08689e-014	2.94415e-014	5.12114e-015
9.34572e-015	2.45413e-014	1.08686e-014	-1.31906e-014	-5.74316e-015	-1.93488e-014	-2.39899e-015	-7.82678e-015	1.04612e-014	2.7087e-014	1.08191e-014	4.59774e-014	1.62388e-014	3.18607e-014	-2.32134e-015	1.98544e-015	1.52695e-014	1.86554e-014	2.32075e-014	1.33481e-014	3.37672e-014	6.48638e-015	1.12012e-014	2.95084e-014	5.22593e-015
9.45027e-015	2.47502e-014	1.12416e-014	-1.27859e-014	-5.44161e-015	-1.86565e-014	-1.899e-015	-7.49656e-015	1.07336e-014	2.72323e-014	1.08279e-014	4.604e-014	1.62882e-014	3.18646e-014	-1.98145e-015	1.98923e-015	1.54895e-014	1.8888e-014	2.3548e-014	1.34988e-014	3.38248e-014	6.9261e-015	1.15609e-014	2.95511e-014	5.3579e-015
9.54059e-015	2.49353e-014	1.15957e-014	-1.23627e-014	-5.12996e-015	-1.79648e-014	-1.39117e-015	-7.19034e-015	1.10194e-014	2.73961e-014	1.08466e-014	4.60502e-014	1.63243e-014	3.18476e-014	-1.61993e-015	2.0142e-015	1.56957e-014	1.91272e-014	2.38883e-014	1.3637e-014	3.38824e-014	7.4028e-015	1.19446e-014	2.95684e-014	5.51546e-015
9.61636e-015	2.50956e-014	1.19291e-014	-1.19238e-014	-4.80984e-015	-1.7277e-014	-8.7877e-016	-6.90619e-015	1.13183e-014	2.75777e-014	1.0876e-014	4.6008e-014	1.63485e-014	3.18103e-014	-1.23924e-015	2.06021e-015	1.58873e-014	1.9372e-014	2.42249e-014	1.37609e-014	3.39394e-014	7.91184e-015	1.23482e-014	2.95599e-014	5.69731e-015
9.67697e-015	2.52306e-014	1.22398e-014	-1.14728e-014	-4.48286e-015	-1.65953e-014	-3.6468e-016	-6.64188e-015	1.1631e-014	2.77767e-014	1.09167e-014	4.59141e-014	1.63619e-014	3.17534e-014	-8.42707e-016	2.12682e-015	1.60639e-014	1.9621e-014	2.45545e-014	1.38689e-014	3.39949e-014	8.44784e-015	1.27673e-014	2.95249e-014	5.90142e-015
9.7226e-015	2.53396e-014	1.25266e-014	-1.10123e-014	-4.15129e-015	-1.59222e-014	1.48507e-016	-6.39418e-015	1.19569e-014	2.79915e-014	1.09687e-014	4.57691e-014	1.63659e-014	3.16773e-014	-4.33496e-016	2.21328e-015	1.62258e-014	1.9873e-014	2.48734e-014	1.396e-014	3.40485e-014	9.00575e-015	1.31975e-014	2.9463e-014	6.12533e-015
9.7533e-015	2.54223e-014	1.27882e-014	-1.05457e-014	-3.81742e-015	-1.52596e-014	6.57757e-016	-6.16053e-015	1.22962e-014	2.82209e-014	1.10326e-014	4.55749e-014	1.63614e-014	3.15824e-014	-1.44812e-017	2.3185e-015	1.63736e-014	2.01267e-014	2.51782e-014	1.40329e-014	3.40992e-014	9.58016e-015	1.36342e-014	2.93745e-014	6.36673e-015
9.76929e-015	2.54778e-014	1.30231e-014	-1.00758e-014	-3.48364e-015	-1.46096e-014	1.16044e-015	-5.93764e-015	1.26482e-014	2.84633e-014	1.11085e-014	4.53334e-014	1.63492e-014	3.14688e-014	4.11141e-016	2.44153e-015	1.65072e-014	2.03805e-014	2.54658e-014	1.40865e-014	3.41462e-014	1.01652e-014	1.40725e-014	2.92592e-014	6.62272e-015
9.77071e-015	2.55055e-014	1.32298e-014	-9.60599e-015	-3.15185e-015	-1.39741e-014	1.65327e-015	-5.72225e-015	1.30126e-014	2.87173e-014	1.11961e-014	4.50461e-014	1.63303e-014	3.13369e-014	8.3996e-016	2.5813e-015	1.66267e-014	2.0633e-014	2.57331e-014	1.41201e-014	3.41891e-014	1.07548e-014	1.45085e-014	2.91172e-014	6.89066e-015
9.75766e-015	2.55044e-014	1.3407e-014	-9.13914e-015	-2.82441e-015	-1.33544e-014	2.13354e-015	-5.51109e-015	1.33882e-014	2.89812e-014	1.12949e-014	4.47149e-014	1.63059e-014	3.11867e-014	1.26876e-015	2.73664e-015	1.67327e-014	2.08823e-014	2.5977e-014	1.4133e-014	3.42271e-014	1.13431e-014	1.49381e-014	2.89492e-014	7.16704e-015
9.73088e-015	2.54743e-014	1.35542e-014	-8.67777e-015	-2.50345e-015	-1.27519e-014	2.59866e-015	-5.30067e-015	1.37744e-014	2.92526e-014	1.14041e-014	4.43427e-014	1.62762e-014	3.10184e-014	1.69387e-015	2.90589e-015	1.68257e-014	2.1127e-014	2.6195e-014	1.41243e-014	3.42591e-014	1.19253e-014	1.53572e-014	2.87557e-014	7.44878e-015
9.69112e-015	2.54142e-014	1.36706e-014	-8.22449e-015	-2.19124e-015	-1.21673e-014	3.04592e-015	-5.08707e-015	1.41701e-014	2.95293e-014	1.15226e-014	4.39319e-014	1.62418e-014	3.08318e-014	2.11247e-015	3.08763e-015	1.69062e-014	2.13657e-014	2.63847e-014	1.40939e-014	3.42848e-014	1.24952e-014	1.57617e-014	2.85372e-014	7.73283e-015
9.63948e-015	2.53237e-014	1.37557e-014	-7.78136e-015	-1.88976e-015	-1.16011e-014	3.4732e-015	-4.86707e-015	1.45741e-014	2.98093e-014	1.16501e-014	4.34855e-014	1.62033e-014	3.06273e-014	2.52146e-015	3.28071e-015	1.69754e-014	2.15964e-014	2.65439e-014	1.40422e-014	3.43036e-014	1.30474e-014	1.61474e-014	2.82948e-014	8.01554e-015
9.57645e-015	2.52016e-014	1.38088e-014	-7.35041e-015	-1.601e-015	-1.10542e-014	3.87821e-015	-4.6377e-015	1.49854e-014	3.00903e-014	1.17856e-014	4.30068e-014	1.61615e-014	3.04044e-014	2.91809e-015	3.4832e-015	1.70337e-014	2.18181e-014	2.66712e-014	1.39694e-014	3.43147e-014	1.35766e-014	1.65108e-014	2.80293e-014	8.29383e-015
9.50308e-015	2.50479e-014	1.38295e-014	-6.93353e-015	-1.32664e-015	-1.05266e-014	4.25907e-015	-4.39597e-015	1.54025e-014	3.03694e-014	1.19279e-014	4.24988e-014	1.61162e-014	3.01629e-014	3.29953e-015	3.69365e-015	1.7082e-014	2.20293e-014	2.67654e-014	1.38761e-014	3.43176e-014	1.40785e-014	1.68482e-014	2.77423e-014	8.56426e-015
9.42052e-015	2.48622e-014	1.3818e-014	-6.53173e-015	-1.06861e-015	-1.00185e-014	4.61441e-015	-4.13872e-015	1.58235e-014	3.06444e-014	1.20761e-014	4.1965e-014	1.60676e-014	2.99032e-014	3.6633e-015	3.91029e-015	1.71209e-014	2.22287e-014	2.68253e-014	1.37629e-014	3.43117e-014	1.45486e-014	1.71566e-014	2.74346e-014	8.82335e-015
9.32963e-015	2.46449e-014	1.37747e-014	-6.1463e-015	-8.28794e-016	-9.53025e-015	4.943e-015	-3.86323e-015	1.62471e-014	3.09129e-014	1.22291e-014	4.14086e-014	1.60157e-014	2.96256e-014	4.00726e-015	4.13112e-015	1.71516e-014	2.24153e-014	2.68506e-014	1.36309e-014	3.4297e-014	1.4983e-014	1.74332e-014	2.71074e-014	9.06801e-015
9.23154e-015	2.43952e-014	1.36999e-014	-5.77837e-015	-6.08863e-016	-9.06177e-015	5.24343e-015	-3.567e-015	1.66716e-014	3.11725e-014	1.23857e-014	4.08334e-014	1.59608e-014	2.93297e-014	4.3291e-015	4.35424e-015	1.71749e-014	2.25882e-014	2.68414e-014	1.34812e-014	3.4273e-014	1.53784e-014	1.7676e-014	2.6762e-014	9.29529e-015
9.12717e-015	2.41128e-014	1.35944e-014	-5.42875e-015	-4.0952e-016	-8.61251e-015	5.5148e-015	-3.24841e-015	1.70952e-014	3.14208e-014	1.25444e-014	4.02428e-014	1.59025e-014	2.90153e-014	4.62728e-015	4.57783e-015	1.71916e-014	2.27463e-014	2.67982e-014	1.33156e-014	3.42394e-014	1.57316e-014	1.7883e-014	2.63996e-014	9.50264e-015
9.01742e-015	2.37979e-014	1.34591e-014	-5.09763e-015	-2.31644e-016	-8.18234e-015	5.7569e-015	-2.90633e-015	1.75162e-014	3.16552e-014	1.2704e-014	3.96402e-014	1.58405e-014	2.86825e-014	4.90027e-015	4.80037e-015	1.72024e-014	2.2889e-014	2.67211e-014	1.31352e-014	3.41961e-014	1.60403e-014	1.80522e-014	2.60222e-014	9.68743e-015
8.90344e-015	2.34509e-014	1.32948e-014	-4.78461e-015	-7.66964e-017	-7.77109e-015	5.96912e-015	-2.53928e-015	1.79326e-014	3.18736e-014	1.28628e-014	3.9029e-014	1.57747e-014	2.83315e-014	5.14711e-015	5.02023e-015	1.72077e-014	2.30162e-014	2.66117e-014	1.29424e-014	3.41431e-014	1.63029e-014	1.81824e-014	2.56308e-014	9.84715e-015
8.78632e-015	2.30724e-014	1.31025e-014	-4.48992e-015	5.48144e-017	-7.37826e-015	6.15121e-015	-2.14674e-015	1.83422e-014	3.20737e-014	1.30197e-014	3.84128e-014	1.57048e-014	2.79622e-014	5.36738e-015	5.23595e-015	1.72085e-014	2.31277e-014	2.64716e-014	1.27393e-014	3.40808e-014	1.65181e-014	1.8273e-014	2.5227e-014	9.97944e-015
8.66689e-015	2.26632e-014	1.28835e-014	-4.21294e-015	1.62267e-016	-7.00304e-015	6.30359e-015	-1.72793e-015	1.87434e-014	3.22533e-014	1.31734e-014	3.77953e-014	1.56301e-014	2.75749e-014	5.56082e-015	5.44671e-015	1.72062e-014	2.32232e-014	2.63023e-014	1.25281e-014	3.40092e-014	1.66861e-014	1.83237e-014	2.48126e-014	1.00826e-014
8.54568e-015	2.22237e-014	1.26392e-014	-3.953e-015	2.45548e-016	-6.64487e-015	6.42707e-015	-1.2829e-015	1.91346e-014	3.24106e-014	1.33227e-014	3.71798e-014	1.55499e-014	2.71703e-014	5.72734e-015	5.65098e-015	1.72009e-014	2.33029e-014	2.61066e-014	1.23112e-014	3.39291e-014	1.68069e-014	1.83347e-014	2.4389e-014	1.01549e-014
8.42335e-015	2.17548e-014	1.23715e-014	-3.7095e-015	3.04276e-016	-6.30314e-015	6.52237e-015	-8.12547e-016	1.95142e-014	3.2544e-014	1.34662e-014	3.65694e-014	1.54639e-014	2.67486e-014	5.86713e-015	5.8474e-015	1.7193e-014	2.3367e-014	2.58877e-014	1.2091e-014	3.38411e-014	1.68811e-014	1.83061e-014	2.39573e-014	1.01954e-014
8.30057e-015	2.12573e-014	1.20821e-014	-3.48097e-015	3.39224e-016	-5.97732e-015	6.59042e-015	-3.17796e-016	1.98807e-014	3.26523e-014	1.36025e-014	3.59668e-014	1.53716e-014	2.63104e-014	5.98101e-015	6.03531e-015	1.71827e-014	2.34167e-014	2.56483e-014	1.18705e-014	3.3746e-014	1.69099e-014	1.82388e-014	2.35193e-014	1.02031e-014
8.17778e-015	2.07335e-014	1.17728e-014	-3.26622e-015	3.50729e-016	-5.66678e-015	6.63258e-015	1.99901e-016	2.02323e-014	3.27339e-014	1.37309e-014	3.53743e-014	1.52728e-014	2.58559e-014	6.06993e-015	6.2143e-015	1.71703e-014	2.34527e-014	2.5392e-014	1.16521e-014	3.36442e-014	1.68958e-014	1.8134e-014	2.30767e-014	1.01778e-014
8.05537e-015	2.0185e-014	1.14459e-014	-3.06386e-015	3.39731e-016	-5.37077e-015	6.65021e-015	7.38664e-016	2.05672e-014	3.27878e-014	1.385e-014	3.47947e-014	1.51669e-014	2.5386e-014	6.13548e-015	6.38409e-015	1.71564e-014	2.34759e-014	2.51222e-014	1.14383e-014	3.35369e-014	1.68413e-014	1.79934e-014	2.26306e-014	1.01193e-014
7.93401e-015	1.96138e-014	1.11038e-014	-2.87201e-015	3.07499e-016	-5.08847e-015	6.6454e-015	1.29655e-015	2.08843e-014	3.2813e-014	1.39592e-014	3.42305e-014	1.50538e-014	2.49023e-014	6.17871e-015	6.5442e-015	1.71406e-014	2.3488e-014	2.48424e-014	1.12321e-014	3.34252e-014	1.67497e-014	1.78189e-014	2.21826e-014	1.00283e-014
7.81422e-015	1.90224e-014	1.07486e-014	-2.68955e-015	2.55205e-016	-4.81912e-015	6.61991e-015	1.87144e-015	2.11821e-014	3.28085e-014	1.40579e-014	3.36839e-014	1.4933e-014	2.44054e-014	6.20191e-015	6.69459e-015	1.71229e-014	2.349e-014	2.45569e-014	1.10366e-014	3.33105e-014	1.66244e-014	1.76129e-014	2.1734e-014	9.90496e-015
7.6962e-015	1.84133e-014	1.03831e-014	-2.51482e-015	1.84236e-016	-4.56226e-015	6.576e-015	2.46026e-015	2.14592e-014	3.27746e-014	1.41451e-014	3.31569e-014	1.48036e-014	2.38964e-014	6.20691e-015	6.83535e-015	1.71035e-014	2.34834e-014	2.42699e-014	1.08546e-014	3.31942e-014	1.64696e-014	1.7378e-014	2.12858e-014	9.75004e-015
7.57975e-015	1.77894e-014	1.0009e-014	-2.34598e-015	9.61957e-017	-4.31718e-015	6.51611e-015	3.05974e-015	2.17148e-014	3.27109e-014	1.42205e-014	3.2651e-014	1.46655e-014	2.33769e-014	6.19582e-015	6.96677e-015	1.70821e-014	2.34701e-014	2.39855e-014	1.06888e-014	3.30774e-014	1.62899e-014	1.71173e-014	2.08392e-014	9.56497e-015
7.46465e-015	1.71534e-014	9.62844e-015	-2.18108e-015	-7.02103e-018	-4.08328e-015	6.44263e-015	3.66675e-015	2.19481e-014	3.26175e-014	1.42836e-014	3.21683e-014	1.45185e-014	2.28482e-014	6.17086e-015	7.08932e-015	1.70591e-014	2.34523e-014	2.37077e-014	1.05418e-014	3.29614e-014	1.60901e-014	1.68341e-014	2.03957e-014	9.3518e-015
7.35098e-015	1.65082e-014	9.24387e-015	-2.01897e-015	-1.23134e-016	-3.85902e-015	6.35806e-015	4.27859e-015	2.21588e-014	3.24947e-014	1.43345e-014	3.17097e-014	1.43628e-014	2.23119e-014	6.13494e-015	7.20384e-015	1.70342e-014	2.34313e-014	2.34412e-014	1.04158e-014	3.28478e-014	1.58749e-014	1.65318e-014	1.99565e-014	9.11247e-015
7.23891e-015	1.58568e-014	8.85773e-015	-1.8582e-015	-2.49901e-016	-3.64361e-015	6.26519e-015	4.89171e-015	2.23463e-014	3.23434e-014	1.43734e-014	3.12762e-014	1.41981e-014	2.17701e-014	6.09027e-015	7.31145e-015	1.70072e-014	2.34095e-014	2.31894e-014	1.03133e-014	3.27379e-014	1.56493e-014	1.62136e-014	1.95223e-014	8.84944e-015
7.12817e-015	1.52027e-014	8.47164e-015	-1.69704e-015	-3.85631e-016	-3.43708e-015	6.1668e-015	5.50288e-015	2.25099e-014	3.21645e-014	1.44002e-014	3.08684e-014	1.40243e-014	2.12241e-014	6.03947e-015	7.41337e-015	1.69778e-014	2.33887e-014	2.29561e-014	1.02364e-014	3.26331e-014	1.54191e-014	1.58828e-014	1.90943e-014	8.56485e-015
7.0185e-015	1.45493e-014	8.08802e-015	-1.53442e-015	-5.27646e-016	-3.23831e-015	6.06517e-015	6.10861e-015	2.26498e-014	3.19591e-014	1.44154e-014	3.04867e-014	1.38416e-014	2.0676e-014	5.98548e-015	7.51068e-015	1.69458e-014	2.33713e-014	2.27451e-014	1.0187e-014	3.25345e-014	1.51897e-014	1.55433e-014	1.86734e-014	8.26141e-015
6.90934e-015	1.39004e-014	7.70893e-015	-1.36976e-015	-6.73587e-016	-3.04697e-015	5.96283e-015	6.70545e-015	2.27663e-014	3.17284e-014	1.44186e-014	3.01311e-014	1.36504e-014	2.01274e-014	5.9312e-015	7.60443e-015	1.69106e-014	2.33589e-014	2.25602e-014	1.01672e-014	3.24436e-014	1.49663e-014	1.51989e-014	1.82604e-014	7.94235e-015
6.80044e-015	1.32595e-014	7.33637e-015	-1.2024e-015	-8.20886e-016	-2.86184e-015	5.86229e-015	7.29005e-015	2.28593e-014	3.14744e-014	1.44105e-014	2.98023e-014	1.34509e-014	1.95805e-014	5.8789e-015	7.69618e-015	1.68719e-014	2.33533e-014	2.24046e-014	1.01783e-014	3.2362e-014	1.47546e-014	1.48529e-014	1.78564e-014	7.61078e-015
6.69162e-015	1.26298e-014	6.9715e-015	-1.03142e-015	-9.67073e-016	-2.68229e-015	5.76606e-015	7.85959e-015	2.2929e-014	3.11987e-014	1.43919e-014	2.95003e-014	1.32435e-014	1.90375e-014	5.83127e-015	7.78746e-015	1.68299e-014	2.33565e-014	2.22812e-014	1.02218e-014	3.22908e-014	1.45597e-014	1.4509e-014	1.74621e-014	7.26983e-015
6.58236e-015	1.20148e-014	6.61608e-015	-8.56202e-016	-1.10999e-015	-2.50737e-015	5.67691e-015	8.41119e-015	2.29757e-014	3.09037e-014	1.43634e-014	2.92248e-014	1.30288e-014	1.85004e-014	5.79114e-015	7.87944e-015	1.67843e-014	2.33704e-014	2.21927e-014	1.02987e-014	3.22311e-014	1.43867e-014	1.41706e-014	1.70779e-014	6.9229e-015
6.47221e-015	1.14178e-014	6.27168e-015	-6.76618e-016	-1.24759e-015	-2.33666e-015	5.59739e-015	8.94218e-015	2.29997e-014	3.05912e-014	1.43257e-014	2.89754e-014	1.28066e-014	1.79711e-014	5.76101e-015	7.97394e-015	1.6735e-014	2.33963e-014	2.21416e-014	1.04101e-014	3.21839e-014	1.42402e-014	1.38417e-014	1.67045e-014	6.57341e-015
6.36065e-015	1.08415e-014	5.93935e-015	-4.92876e-016	-1.37756e-015	-2.16928e-015	5.52938e-015	9.45056e-015	2.30016e-014	3.02634e-014	1.42797e-014	2.8752e-014	1.25775e-014	1.74517e-014	5.74275e-015	8.0722e-015	1.66818e-014	2.34355e-014	2.21301e-014	1.05562e-014	3.21499e-014	1.41243e-014	1.35257e-014	1.63426e-014	6.22464e-015
6.2475e-015	1.02885e-014	5.61987e-015	-3.05138e-016	-1.49747e-015	-2.00432e-015	5.47482e-015	9.93435e-015	2.29827e-014	2.99227e-014	1.42261e-014	2.85536e-014	1.23423e-014	1.69438e-014	5.7384e-015	8.17544e-015	1.66245e-014	2.34894e-014	2.21593e-014	1.07374e-014	3.21296e-014	1.40431e-014	1.32258e-014	1.59925e-014	5.87963e-015
6.13239e-015	9.76166e-015	5.31422e-015	-1.13843e-016	-1.60545e-015	-1.84037e-015	5.43576e-015	1.03913e-014	2.2944e-014	2.95714e-014	1.41659e-014	2.83789e-014	1.21016e-014	1.64494e-014	5.74972e-015	8.28502e-015	1.65637e-014	2.35593e-014	2.22302e-014	1.09544e-014	3.21234e-014	1.40002e-014	1.29449e-014	1.56545e-014	5.54162e-015
6.01469e-015	9.26355e-015	5.02297e-015	8.00859e-017	-1.69948e-015	-1.67665e-015	5.41381e-015	1.08196e-014	2.28862e-014	2.92124e-014	1.40999e-014	2.82269e-014	1.18561e-014	1.59705e-014	5.77816e-015	8.40251e-015	1.64997e-014	2.36454e-014	2.23434e-014	1.12067e-014	3.21318e-014	1.39987e-014	1.26855e-014	1.53293e-014	5.21395e-015
5.89441e-015	8.79612e-015	4.74684e-015	2.76044e-016	-1.77765e-015	-1.51243e-015	5.41055e-015	1.12183e-014	2.28102e-014	2.88486e-014	1.40292e-014	2.80965e-014	1.16065e-014	1.55089e-014	5.82472e-015	8.5293e-015	1.64328e-014	2.37483e-014	2.24994e-014	1.14942e-014	3.21547e-014	1.40408e-014	1.24509e-014	1.50173e-014	4.89947e-015
5.77146e-015	8.36124e-015	4.48557e-015	4.73315e-016	-1.83845e-015	-1.34661e-015	5.42709e-015	1.1587e-014	2.27176e-014	2.84829e-014	1.39546e-014	2.79869e-014	1.13538e-014	1.50661e-014	5.89039e-015	8.66636e-015	1.63632e-014	2.38683e-014	2.26979e-014	1.18155e-014	3.21922e-014	1.4128e-014	1.22425e-014	1.47187e-014	4.60097e-015
5.64568e-015	7.9602e-015	4.23961e-015	6.70589e-016	-1.88044e-015	-1.17824e-015	5.46432e-015	1.19256e-014	2.26091e-014	2.81179e-014	1.38773e-014	2.78968e-014	1.10991e-014	1.46435e-014	5.97602e-015	8.81462e-015	1.62917e-014	2.40061e-014	2.29389e-014	1.217e-014	3.2244e-014	1.42615e-014	1.20619e-014	1.44339e-014	4.32073e-015
5.51686e-015	7.59391e-015	4.00854e-015	8.66688e-016	-1.90236e-015	-1.0066e-015	5.52288e-015	1.22344e-014	2.2486e-014	2.7756e-014	1.37981e-014	2.78252e-014	1.08429e-014	1.4242e-014	6.08227e-015	8.97507e-015	1.62189e-014	2.41611e-014	2.32216e-014	1.25564e-014	3.23098e-014	1.44416e-014	1.19107e-014	1.41626e-014	4.06138e-015
5.38505e-015	7.26267e-015	3.79196e-015	1.0599e-015	-1.90324e-015	-8.30674e-016	5.6035e-015	1.25135e-014	2.235e-014	2.74003e-014	1.37179e-014	2.77709e-014	1.05863e-014	1.38628e-014	6.2087e-015	9.14795e-015	1.61455e-014	2.43324e-014	2.35443e-014	1.29738e-014	3.23885e-014	1.46684e-014	1.17911e-014	1.39049e-014	3.82528e-015
5.2498e-015	6.96693e-015	3.58938e-015	1.24858e-015	-1.88231e-015	-6.49812e-016	5.70721e-015	1.27633e-014	2.22026e-014	2.70532e-014	1.3637e-014	2.77321e-014	1.03297e-014	1.3507e-014	6.35533e-015	9.33353e-015	1.60721e-014	2.45193e-014	2.39057e-014	1.34207e-014	3.24797e-014	1.49416e-014	1.17042e-014	1.36614e-014	3.6137e-015
5.11149e-015	6.70631e-015	3.40048e-015	1.43119e-015	-1.83906e-015	-4.63004e-016	5.83403e-015	1.29852e-014	2.20446e-014	2.67173e-014	1.35566e-014	2.77076e-014	1.0074e-014	1.31748e-014	6.52173e-015	9.53201e-015	1.59998e-014	2.47212e-014	2.43034e-014	1.38956e-014	3.25822e-014	1.52601e-014	1.16505e-014	1.34316e-014	3.42855e-015
4.9699e-015	6.47997e-015	3.22425e-015	1.60664e-015	-1.77321e-015	-2.69583e-016	5.98363e-015	1.31803e-014	2.18776e-014	2.63948e-014	1.34777e-014	2.76963e-014	9.82028e-015	1.28668e-014	6.70745e-015	9.74374e-015	1.59297e-014	2.49367e-014	2.47348e-014	1.43961e-014	3.26943e-014	1.56219e-014	1.16302e-014	1.32153e-014	3.27136e-015
4.82539e-015	6.28703e-015	3.05967e-015	1.77271e-015	-1.68413e-015	-6.91581e-017	6.15536e-015	1.33499e-014	2.17025e-014	2.60874e-014	1.34e-014	2.7697e-014	9.56897e-015	1.25829e-014	6.91149e-015	9.96825e-015	1.58625e-014	2.51644e-014	2.51965e-014	1.49201e-014	3.28149e-014	1.60245e-014	1.16429e-014	1.30122e-014	3.1429e-015
4.67851e-015	6.1264e-015	2.90563e-015	1.9275e-015	-1.57216e-015	1.38533e-016	6.3486e-015	1.34954e-014	2.15204e-014	2.57969e-014	1.3324e-014	2.77083e-014	9.32055e-015	1.23228e-014	7.13271e-015	1.02048e-014	1.57995e-014	2.5403e-014	2.56857e-014	1.54658e-014	3.29426e-014	1.6465e-014	1.16889e-014	1.28218e-014	3.0444e-015
4.52934e-015	5.99596e-015	2.76078e-015	2.06965e-015	-1.43736e-015	3.5404e-016	6.56251e-015	1.36193e-014	2.13323e-014	2.55252e-014	1.32503e-014	2.77286e-014	9.07535e-015	1.20862e-014	7.36946e-015	1.04526e-014	1.57418e-014	2.56507e-014	2.61994e-014	1.6031e-014	3.30758e-014	1.69401e-014	1.17672e-014	1.26438e-014	2.97603e-015
4.37791e-015	5.89337e-015	2.62419e-015	2.19774e-015	-1.28078e-015	5.76963e-016	6.79655e-015	1.37228e-014	2.11393e-014	2.52737e-014	1.31796e-014	2.77563e-014	8.83423e-015	1.18722e-014	7.61992e-015	1.07111e-014	1.56908e-014	2.59054e-014	2.67337e-014	1.66135e-014	3.32126e-014	1.74458e-014	1.1877e-014	1.24774e-014	2.93742e-015
4.22433e-015	5.8156e-015	2.49447e-015	2.31061e-015	-1.10311e-015	8.07605e-016	7.04922e-015	1.38084e-014	2.09425e-014	2.50441e-014	1.31119e-014	2.77905e-014	8.59748e-015	1.16799e-014	7.88221e-015	1.0979e-014	1.56479e-014	2.6165e-014	2.72849e-014	1.72104e-014	3.33518e-014	1.79782e-014	1.2017e-014	1.23222e-014	2.92845e-015
4.06896e-015	5.76015e-015	2.37024e-015	2.40679e-015	-9.05297e-016	1.04601e-015	7.31926e-015	1.38777e-014	2.07429e-014	2.48376e-014	1.30468e-014	2.78295e-014	8.36522e-015	1.15081e-014	8.15434e-015	1.1255e-014	1.56144e-014	2.64276e-014	2.78493e-014	1.78193e-014	3.34914e-014	1.85326e-014	1.2186e-014	1.21769e-014	2.94839e-015
3.91237e-015	5.72345e-015	2.25032e-015	2.48502e-015	-6.88121e-016	1.29178e-015	7.60473e-015	1.39326e-014	2.05414e-014	2.46548e-014	1.29845e-014	2.78723e-014	8.13781e-015	1.13554e-014	8.4338e-015	1.15377e-014	1.55912e-014	2.66911e-014	2.84236e-014	1.84382e-014	3.36293e-014	1.91044e-014	1.2382e-014	1.20411e-014	2.99646e-015
3.75463e-015	5.70213e-015	2.13351e-015	2.54458e-015	-4.52983e-016	1.54439e-015	7.90383e-015	1.39753e-014	2.03386e-014	2.44965e-014	1.29249e-014	2.79178e-014	7.91521e-015	1.122e-014	8.71881e-015	1.18254e-014	1.55794e-014	2.69529e-014	2.90032e-014	1.90646e-014	3.37634e-014	1.96888e-014	1.26033e-014	1.19139e-014	3.07134e-015
3.59582e-015	5.69297e-015	2.01852e-015	2.58414e-015	-2.01199e-016	1.80327e-015	8.21461e-015	1.4008e-014	2.0135e-014	2.43628e-014	1.2868e-014	2.79651e-014	7.69752e-015	1.11005e-014	9.00733e-015	1.21166e-014	1.55801e-014	2.72105e-014	2.9584e-014	1.96955e-014	3.38924e-014	2.02807e-014	1.28478e-014	1.17942e-014	3.17201e-015
3.43653e-015	5.69243e-015	1.90438e-015	2.60307e-015	6.55486e-017	2.0672e-015	8.53557e-015	1.40329e-014	1.99311e-014	2.42538e-014	1.28131e-014	2.80131e-014	7.48455e-015	1.09943e-014	9.29661e-015	1.24094e-014	1.55946e-014	2.74623e-014	3.01625e-014	2.03285e-014	3.40141e-014	2.08749e-014	1.31131e-014	1.16811e-014	3.29696e-015
3.27709e-015	5.69688e-015	1.79002e-015	2.6009e-015	3.45895e-016	2.33491e-015	8.86456e-015	1.40514e-014	1.97273e-014	2.41689e-014	1.27603e-014	2.80602e-014	7.27632e-015	1.08996e-014	9.58429e-015	1.27018e-014	1.56241e-014	2.7706e-014	3.07347e-014	2.09607e-014	3.41271e-014	2.1466e-014	1.33972e-014	1.15733e-014	3.44442e-015
3.11773e-015	5.70245e-015	1.67476e-015	2.57745e-015	6.37946e-016	2.60575e-015	9.19929e-015	1.40647e-014	1.95244e-014	2.41081e-014	1.27087e-014	2.81052e-014	7.0731e-015	1.08139e-014	9.86846e-015	1.29918e-014	1.56701e-014	2.79396e-014	3.12968e-014	2.15899e-014	3.42296e-014	2.20488e-014	1.36975e-014	1.14697e-014	3.61237e-015
2.95887e-015	5.70591e-015	1.5578e-015	2.53274e-015	9.40122e-016	2.87816e-015	9.53805e-015	1.40747e-014	1.93227e-014	2.40708e-014	1.26577e-014	2.8148e-014	6.87453e-015	1.07351e-014	1.01466e-014	1.32776e-014	1.57335e-014	2.81614e-014	3.18452e-014	2.22136e-014	3.43206e-014	2.26186e-014	1.40109e-014	1.13691e-014	3.79892e-015
2.80078e-015	5.70358e-015	1.43835e-015	2.4672e-015	1.25082e-015	3.15081e-015	9.87855e-015	1.40828e-014	1.91221e-014	2.40559e-014	1.26069e-014	2.81881e-014	6.68039e-015	1.06608e-014	1.04171e-014	1.35572e-014	1.5815e-014	2.83694e-014	3.23761e-014	2.28292e-014	3.43989e-014	2.31704e-014	1.4335e-014	1.12707e-014	4.00138e-015
2.64326e-015	5.69268e-015	1.3157e-015	2.38107e-015	1.56799e-015	3.42149e-015	1.02186e-014	1.40903e-014	1.89227e-014	2.40622e-014	1.25554e-014	2.82248e-014	6.49003e-015	1.05885e-014	1.06777e-014	1.3829e-014	1.59155e-014	2.85627e-014	3.28862e-014	2.34341e-014	3.44623e-014	2.36994e-014	1.46676e-014	1.11733e-014	4.21767e-015
2.4866e-015	5.6697e-015	1.18887e-015	2.27447e-015	1.88946e-015	3.68872e-015	1.05565e-014	1.40979e-014	1.87248e-014	2.40882e-014	1.25023e-014	2.82572e-014	6.30335e-015	1.05161e-014	1.09264e-014	1.4091e-014	1.60362e-014	2.87391e-014	3.33729e-014	2.40264e-014	3.45101e-014	2.42018e-014	1.5006e-014	1.10757e-014	4.44505e-015
2.33198e-015	5.63154e-015	1.05808e-015	2.14825e-015	2.2135e-015	3.95097e-015	1.08897e-014	1.41067e-014	1.85284e-014	2.41321e-014	1.2447e-014	2.82841e-014	6.12036e-015	1.0441e-014	1.11616e-014	1.43415e-014	1.61769e-014	2.88969e-014	3.38333e-014	2.46041e-014	3.45421e-014	2.46734e-014	1.53479e-014	1.09767e-014	4.68147e-015
2.17923e-015	5.57601e-015	9.2355e-016	2.00346e-015	2.53803e-015	4.20688e-015	1.12165e-014	1.4117e-014	1.83334e-014	2.41921e-014	1.23895e-014	2.83052e-014	5.94079e-015	1.03615e-014	1.13817e-014	1.45782e-014	1.63379e-014	2.90356e-014	3.42651e-014	2.51652e-014	3.45578e-014	2.51113e-014	1.56907e-014	1.08752e-014	4.9243e-015
2.02831e-015	5.50086e-015	7.85144e-016	1.84124e-015	2.86109e-015	4.45455e-015	1.15343e-014	1.4129e-014	1.81399e-014	2.42664e-014	1.23288e-014	2.83202e-014	5.764e-015	1.02755e-014	1.15855e-014	1.47998e-014	1.65198e-014	2.91546e-014	3.4666e-014	2.57077e-014	3.45568e-014	2.55126e-014	1.60317e-014	1.07704e-014	5.17159e-015
1.87959e-015	5.40441e-015	6.43313e-016	1.66289e-015	3.18123e-015	4.69206e-015	1.18412e-014	1.41427e-014	1.79477e-014	2.43532e-014	1.22648e-014	2.83281e-014	5.58993e-015	1.01811e-014	1.17719e-014	1.50051e-014	1.67227e-014	2.92529e-014	3.50339e-014	2.62302e-014	3.45392e-014	2.58753e-014	1.63684e-014	1.06614e-014	5.42113e-015
1.733e-015	5.28493e-015	4.9809e-016	1.46991e-015	3.49673e-015	4.91812e-015	1.21362e-014	1.41585e-014	1.77573e-014	2.44502e-014	1.2197e-014	2.83288e-014	5.4187e-015	1.00761e-014	1.19398e-014	1.51934e-014	1.69464e-014	2.93305e-014	3.53672e-014	2.67319e-014	3.45049e-014	2.61966e-014	1.66987e-014	1.05468e-014	5.67055e-015
1.58813e-015	5.14116e-015	3.50195e-016	1.26374e-015	3.80524e-015	5.13113e-015	1.24176e-014	1.41768e-014	1.75688e-014	2.45559e-014	1.21252e-014	2.83219e-014	5.25051e-015	9.95882e-015	1.2089e-014	1.53632e-014	1.71905e-014	2.93874e-014	3.5666e-014	2.72107e-014	3.4454e-014	2.64746e-014	1.702e-014	1.04262e-014	5.91762e-015
1.44534e-015	4.97306e-015	2.00279e-016	1.04529e-015	4.10544e-015	5.32983e-015	1.26843e-014	1.41966e-014	1.73822e-014	2.46673e-014	1.20488e-014	2.83074e-014	5.08479e-015	9.82801e-015	1.22192e-014	1.55142e-014	1.74545e-014	2.94242e-014	3.59291e-014	2.76646e-014	3.43866e-014	2.67083e-014	1.73309e-014	1.0299e-014	6.1607e-015
1.3047e-015	4.78009e-015	4.91071e-017	8.1621e-016	4.39621e-015	5.51251e-015	1.29348e-014	1.42178e-014	1.71974e-014	2.47819e-014	1.19682e-014	2.82846e-014	4.92118e-015	9.68227e-015	1.23299e-014	1.56453e-014	1.77383e-014	2.94412e-014	3.61549e-014	2.80928e-014	3.43035e-014	2.68977e-014	1.76296e-014	1.01652e-014	6.39828e-015
1.16595e-015	4.56305e-015	-1.02157e-016	5.78256e-016	4.67578e-015	5.67812e-015	1.31678e-014	1.42406e-014	1.70143e-014	2.48978e-014	1.18827e-014	2.82536e-014	4.7597e-015	9.52111e-015	1.24211e-014	1.57564e-014	1.80408e-014	2.94389e-014	3.63439e-014	2.84946e-014	3.42061e-014	2.70428e-014	1.7915e-014	1.00246e-014	6.62867e-015
1.02904e-015	4.32233e-015	-2.52872e-016	3.33287e-016	4.94277e-015	5.82652e-015	1.33828e-014	1.42653e-014	1.68336e-014	2.50124e-014	1.17928e-014	2.82143e-014	4.60088e-015	9.34319e-015	1.24937e-014	1.58477e-014	1.83614e-014	2.94188e-014	3.64968e-014	2.88691e-014	3.40955e-014	2.71438e-014	1.81858e-014	9.87692e-015	6.85023e-015
8.93942e-016	4.05932e-015	-4.02048e-016	8.317e-017	5.19671e-015	5.95649e-015	1.3579e-014	1.4291e-014	1.66548e-014	2.51239e-014	1.16986e-014	2.81667e-014	4.44471e-015	9.14804e-015	1.25483e-014	1.59193e-014	1.86985e-014	2.93817e-014	3.66141e-014	2.92158e-014	3.39724e-014	2.72017e-014	1.84411e-014	9.72244e-015	7.06121e-015
7.60924e-016	3.77524e-015	-5.48517e-016	-1.70059e-016	5.4365e-015	6.06769e-015	1.37562e-014	1.43172e-014	1.64777e-014	2.52303e-014	1.15995e-014	2.81111e-014	4.29128e-015	8.93628e-015	1.25854e-014	1.59717e-014	1.90506e-014	2.93292e-014	3.66963e-014	2.95339e-014	3.38383e-014	2.7218e-014	1.868e-014	9.56138e-015	7.26107e-015
6.30365e-016	3.47168e-015	-6.9111e-016	-4.24241e-016	5.66089e-015	6.16009e-015	1.39144e-014	1.4343e-014	1.63027e-014	2.53295e-014	1.14969e-014	2.8047e-014	4.14155e-015	8.70803e-015	1.26063e-014	1.60053e-014	1.94163e-014	2.92631e-014	3.67454e-014	2.98232e-014	3.36943e-014	2.71946e-014	1.89018e-014	9.39377e-015	7.44855e-015
5.02647e-016	3.15131e-015	-8.28005e-016	-6.77543e-016	5.86961e-015	6.2338e-015	1.40535e-014	1.43684e-014	1.61303e-014	2.54198e-014	1.13907e-014	2.7975e-014	3.9958e-015	8.46351e-015	1.26115e-014	1.60204e-014	1.9794e-014	2.91852e-014	3.67626e-014	3.00836e-014	3.35417e-014	2.71338e-014	1.91055e-014	9.22112e-015	7.6227e-015
3.7785e-016	2.81664e-015	-9.58391e-016	-9.28619e-016	6.06212e-015	6.28885e-015	1.41739e-014	1.43935e-014	1.59608e-014	2.55001e-014	1.12816e-014	2.78954e-014	3.85443e-015	8.20333e-015	1.26031e-014	1.60189e-014	2.01821e-014	2.90972e-014	3.67495e-014	3.03149e-014	3.33823e-014	2.70381e-014	1.92919e-014	9.04453e-015	7.78308e-015
2.56164e-016	2.47096e-015	-1.08051e-015	-1.17593e-015	6.23767e-015	6.32648e-015	1.42755e-014	1.44179e-014	1.57948e-014	2.55688e-014	1.11699e-014	2.7809e-014	3.71845e-015	7.92884e-015	1.25823e-014	1.60018e-014	2.05789e-014	2.90009e-014	3.6708e-014	3.05174e-014	3.32179e-014	2.69104e-014	1.9461e-014	8.86434e-015	7.92951e-015
1.3831e-016	2.11826e-015	-1.19343e-015	-1.4177e-015	6.3968e-015	6.34707e-015	1.43591e-014	1.44421e-014	1.56334e-014	2.5624e-014	1.10564e-014	2.77168e-014	3.58895e-015	7.64113e-015	1.25509e-014	1.59703e-014	2.0982e-014	2.88985e-014	3.66403e-014	3.06917e-014	3.30502e-014	2.67538e-014	1.96134e-014	8.68162e-015	8.06194e-015
2.44205e-017	1.76162e-015	-1.29571e-015	-1.65225e-015	6.53894e-015	6.35166e-015	1.44253e-014	1.44655e-014	1.54771e-014	2.56653e-014	1.09415e-014	2.76189e-014	3.46663e-015	7.34135e-015	1.25107e-014	1.59258e-014	2.13897e-014	2.87926e-014	3.65485e-014	3.08382e-014	3.28802e-014	2.65709e-014	1.97491e-014	8.49785e-015	8.18049e-015
-8.49839e-017	1.40421e-015	-1.38619e-015	-1.87812e-015	6.66476e-015	6.34156e-015	1.44754e-014	1.44884e-014	1.53263e-014	2.56913e-014	1.08261e-014	2.75156e-014	3.35184e-015	7.03142e-015	1.24634e-014	1.58709e-014	2.17994e-014	2.86848e-014	3.64353e-014	3.09576e-014	3.27096e-014	2.63657e-014	1.98689e-014	8.31406e-015	8.28576e-015
-1.89211e-016	1.04965e-015	-1.46376e-015	-2.09382e-015	6.77414e-015	6.31814e-015	1.45097e-014	1.45112e-014	1.51819e-014	2.57017e-014	1.07111e-014	2.74075e-014	3.24587e-015	6.71308e-015	1.24107e-014	1.58072e-014	2.22085e-014	2.85778e-014	3.63033e-014	3.10509e-014	3.25406e-014	2.61418e-014	1.9974e-014	8.13135e-015	8.37791e-015
-2.87575e-016	7.01516e-016	-1.52715e-015	-2.29774e-015	6.86771e-015	6.28327e-015	1.45295e-014	1.45351e-014	1.5044e-014	2.56968e-014	1.05969e-014	2.72963e-014	3.1496e-015	6.38849e-015	1.23545e-014	1.57367e-014	2.26149e-014	2.84732e-014	3.61556e-014	3.11193e-014	3.23749e-014	2.59031e-014	2.00651e-014	7.95214e-015	8.45763e-015
-3.79273e-016	3.63514e-016	-1.57587e-015	-2.48932e-015	6.94643e-015	6.239e-015	1.45366e-014	1.45608e-014	1.49131e-014	2.56764e-014	1.04849e-014	2.71833e-014	3.06385e-015	6.05938e-015	1.2297e-014	1.56613e-014	2.30162e-014	2.83734e-014	3.5995e-014	3.11641e-014	3.22136e-014	2.56534e-014	2.0144e-014	7.77768e-015	8.52612e-015
-4.64065e-016	3.9459e-017	-1.60884e-015	-2.66754e-015	7.01058e-015	6.18766e-015	1.45322e-014	1.4588e-014	1.47899e-014	2.56406e-014	1.03756e-014	2.7069e-014	2.98932e-015	5.72845e-015	1.22399e-014	1.55831e-014	2.341e-014	2.82798e-014	3.5824e-014	3.11871e-014	3.20584e-014	2.53963e-014	2.02116e-014	7.60981e-015	8.58389e-015
-5.42051e-016	-2.67298e-016	-1.62559e-015	-2.83104e-015	7.06058e-015	6.13174e-015	1.45176e-014	1.46173e-014	1.46741e-014	2.55896e-014	1.027e-014	2.6954e-014	2.92752e-015	5.39851e-015	1.2185e-014	1.55039e-014	2.37935e-014	2.81946e-014	3.56454e-014	3.11909e-014	3.19106e-014	2.51352e-014	2.02693e-014	7.4508e-015	8.6319e-015
-6.12234e-016	-5.53995e-016	-1.62522e-015	-2.97907e-015	7.09745e-015	6.07371e-015	1.44951e-014	1.46499e-014	1.45664e-014	2.55247e-014	1.01685e-014	2.68385e-014	2.87964e-015	5.0714e-015	1.21333e-014	1.54255e-014	2.41641e-014	2.81199e-014	3.54615e-014	3.1177e-014	3.17717e-014	2.48735e-014	2.03189e-014	7.30244e-015	8.67168e-015
-6.73983e-016	-8.1757e-016	-1.60768e-015	-3.11173e-015	7.12195e-015	6.01575e-015	1.44664e-014	1.46866e-014	1.44675e-014	2.54463e-014	1.00718e-014	2.67236e-014	2.84706e-015	4.74942e-015	1.20868e-014	1.53501e-014	2.45198e-014	2.80573e-014	3.52748e-014	3.11472e-014	3.16433e-014	2.46145e-014	2.03622e-014	7.16656e-015	8.70453e-015
-7.27265e-016	-1.05587e-015	-1.57264e-015	-3.22833e-015	7.13535e-015	5.95992e-015	1.44331e-014	1.47285e-014	1.43784e-014	2.53559e-014	9.98051e-015	2.66095e-014	2.83057e-015	4.43477e-015	1.20468e-014	1.52795e-014	2.48576e-014	2.80082e-014	3.50881e-014	3.11035e-014	3.15256e-014	2.43613e-014	2.04008e-014	7.04481e-015	8.73128e-015
-7.71025e-016	-1.2667e-015	-1.52054e-015	-3.32868e-015	7.13826e-015	5.90836e-015	1.43966e-014	1.47764e-014	1.42986e-014	2.5254e-014	9.89463e-015	2.64976e-014	2.83041e-015	4.12986e-015	1.20143e-014	1.52148e-014	2.5175e-014	2.79742e-014	3.49027e-014	3.10482e-014	3.14198e-014	2.41174e-014	2.04367e-014	6.93868e-015	8.75341e-015
-8.04728e-016	-1.44734e-015	-1.45187e-015	-3.41312e-015	7.13213e-015	5.864e-015	1.43589e-014	1.48305e-014	1.42279e-014	2.51427e-014	9.81519e-015	2.63886e-014	2.84749e-015	3.83663e-015	1.19906e-014	1.51579e-014	2.54701e-014	2.79557e-014	3.47209e-014	3.09836e-014	3.13265e-014	2.38854e-014	2.0471e-014	6.85063e-015	8.7721e-015
-8.27791e-016	-1.59609e-015	-1.36646e-015	-3.4812e-015	7.11783e-015	5.82832e-015	1.43211e-014	1.48911e-014	1.41665e-014	2.50238e-014	9.74247e-015	2.62833e-014	2.88233e-015	3.55697e-015	1.19765e-014	1.51104e-014	2.57406e-014	2.79538e-014	3.45452e-014	3.09114e-014	3.12467e-014	2.36676e-014	2.05057e-014	6.78165e-015	8.78916e-015
-8.39423e-016	-1.71164e-015	-1.26491e-015	-3.533e-015	7.09703e-015	5.80351e-015	1.42843e-014	1.49595e-014	1.41145e-014	2.48983e-014	9.67623e-015	2.61821e-014	2.93589e-015	3.29222e-015	1.19722e-014	1.5073e-014	2.5985e-014	2.79688e-014	3.43777e-014	3.08339e-014	3.11809e-014	2.34666e-014	2.05424e-014	6.7331e-015	8.80597e-015
-8.39724e-016	-1.79306e-015	-1.14822e-015	-3.56877e-015	7.07081e-015	5.79086e-015	1.42496e-014	1.50361e-014	1.40717e-014	2.47681e-014	9.61691e-015	2.60855e-014	3.00806e-015	3.04441e-015	1.1978e-014	1.50471e-014	2.62014e-014	2.80014e-014	3.422e-014	3.07527e-014	3.11288e-014	2.32839e-014	2.05822e-014	6.70637e-015	8.82321e-015
-8.28727e-016	-1.84014e-015	-1.01734e-015	-3.58865e-015	7.04067e-015	5.79252e-015	1.4218e-014	1.51208e-014	1.40372e-014	2.46351e-014	9.56427e-015	2.5994e-014	3.09873e-015	2.81464e-015	1.19948e-014	1.50334e-014	2.63878e-014	2.80517e-014	3.40735e-014	3.06704e-014	3.10914e-014	2.31207e-014	2.06267e-014	6.70239e-015	8.84245e-015
-8.06361e-016	-1.85235e-015	-8.73394e-016	-3.59281e-015	7.0075e-015	5.80956e-015	1.41911e-014	1.52143e-014	1.40108e-014	2.4501e-014	9.5181e-015	2.59083e-014	3.20722e-015	2.60431e-015	1.20225e-014	1.50323e-014	2.65431e-014	2.81193e-014	3.39393e-014	3.05896e-014	3.10702e-014	2.29782e-014	2.06768e-014	6.7222e-015	8.86532e-015
-7.73029e-016	-1.83005e-015	-7.17812e-016	-3.58228e-015	6.97229e-015	5.84336e-015	1.41694e-014	1.5317e-014	1.3992e-014	2.43669e-014	9.47758e-015	2.58281e-014	3.33431e-015	2.41433e-015	1.20612e-014	1.50444e-014	2.66663e-014	2.82038e-014	3.38177e-014	3.05117e-014	3.10646e-014	2.2858e-014	2.07338e-014	6.7664e-015	8.89279e-015
-7.2785e-016	-1.77449e-015	-5.51717e-016	-3.55816e-015	6.93638e-015	5.89446e-015	1.41535e-014	1.54293e-014	1.39796e-014	2.42346e-014	9.4422e-015	2.57537e-014	3.48e-015	2.24551e-015	1.21102e-014	1.50697e-014	2.67564e-014	2.8305e-014	3.37089e-014	3.04393e-014	3.10741e-014	2.27605e-014	2.0799e-014	6.8354e-015	8.926e-015
-6.71382e-016	-1.6869e-015	-3.76597e-016	-3.52094e-015	6.90076e-015	5.96267e-015	1.41446e-014	1.55505e-014	1.39731e-014	2.41067e-014	9.41122e-015	2.56852e-014	3.6435e-015	2.0982e-015	1.21689e-014	1.51084e-014	2.68126e-014	2.84219e-014	3.36139e-014	3.03746e-014	3.10991e-014	2.26859e-014	2.08732e-014	6.93005e-015	8.96599e-015
-6.04472e-016	-1.56917e-015	-1.94189e-016	-3.47108e-015	6.86603e-015	6.0477e-015	1.41427e-014	1.5679e-014	1.39723e-014	2.39846e-014	9.38404e-015	2.56229e-014	3.82397e-015	1.97226e-015	1.22361e-014	1.51598e-014	2.68342e-014	2.85532e-014	3.35329e-014	3.03191e-014	3.11399e-014	2.26347e-014	2.09578e-014	7.04976e-015	9.01408e-015
-5.27707e-016	-1.42314e-015	-6.34539e-018	-3.40977e-015	6.83219e-015	6.14972e-015	1.41482e-014	1.58148e-014	1.39762e-014	2.38699e-014	9.35965e-015	2.55668e-014	4.02019e-015	1.86729e-015	1.23113e-014	1.52232e-014	2.68212e-014	2.86984e-014	3.34656e-014	3.0274e-014	3.1196e-014	2.26064e-014	2.1052e-014	7.19501e-015	9.07101e-015
-4.4225e-016	-1.25061e-015	1.85165e-016	-3.33814e-015	6.80028e-015	6.26819e-015	1.41609e-014	1.59577e-014	1.39833e-014	2.37638e-014	9.33713e-015	2.55167e-014	4.23124e-015	1.78326e-015	1.23934e-014	1.52979e-014	2.67726e-014	2.88566e-014	3.3412e-014	3.02411e-014	3.12676e-014	2.26011e-014	2.11563e-014	7.36529e-015	9.13781e-015
-3.49192e-016	-1.05452e-015	3.78711e-016	-3.25694e-015	6.7708e-015	6.40131e-015	1.41809e-014	1.6106e-014	1.39923e-014	2.36676e-014	9.31617e-015	2.54719e-014	4.45609e-015	1.71916e-015	1.24808e-014	1.53825e-014	2.66895e-014	2.9026e-014	3.33713e-014	3.02219e-014	3.13544e-014	2.2618e-014	2.12704e-014	7.55988e-015	9.21485e-015
-2.49297e-016	-8.37201e-016	5.72481e-016	-3.16699e-015	6.74391e-015	6.54849e-015	1.42077e-014	1.62586e-014	1.40016e-014	2.35829e-014	9.2958e-015	2.54314e-014	4.69321e-015	1.67413e-015	1.25722e-014	1.5476e-014	2.65726e-014	2.92049e-014	3.33425e-014	3.02172e-014	3.14567e-014	2.26573e-014	2.13953e-014	7.77765e-015	9.30294e-015
-1.44128e-016	-6.01931e-016	7.64584e-016	-3.06981e-015	6.71989e-015	6.70821e-015	1.42406e-014	1.6413e-014	1.40099e-014	2.35106e-014	9.27507e-015	2.53946e-014	4.94085e-015	1.6471e-015	1.26658e-014	1.55767e-014	2.64223e-014	2.93917e-014	3.33245e-014	3.02267e-014	3.1574e-014	2.27175e-014	2.1531e-014	8.01774e-015	9.40268e-015
-3.50227e-017	-3.51176e-016	9.53124e-016	-2.96701e-015	6.6982e-015	6.87813e-015	1.42785e-014	1.65677e-014	1.40162e-014	2.34518e-014	9.25275e-015	2.53606e-014	5.19728e-015	1.63661e-015	1.27603e-014	1.56829e-014	2.62398e-014	2.95849e-014	3.33157e-014	3.02509e-014	3.17067e-014	2.27979e-014	2.16771e-014	8.27846e-015	9.51412e-015
7.67944e-017	-8.80091e-017	1.13591e-015	-2.86002e-015	6.67927e-015	7.05602e-015	1.43206e-014	1.6721e-014	1.40196e-014	2.34062e-014	9.22775e-015	2.53288e-014	5.45971e-015	1.6409e-015	1.2854e-014	1.57932e-014	2.60269e-014	2.97821e-014	3.33151e-014	3.02898e-014	3.18539e-014	2.28971e-014	2.18326e-014	8.55897e-015	9.63737e-015
1.89931e-016	1.84101e-016	1.31135e-015	-2.74956e-015	6.66281e-015	7.23935e-015	1.43656e-014	1.68706e-014	1.40187e-014	2.3374e-014	9.19876e-015	2.5298e-014	5.72636e-015	1.65908e-015	1.29451e-014	1.59061e-014	2.57852e-014	2.99812e-014	3.33216e-014	3.03434e-014	3.20161e-014	2.30141e-014	2.19974e-014	8.8576e-015	9.77259e-015
3.02398e-016	4.62547e-016	1.47798e-015	-2.63732e-015	6.64854e-015	7.42597e-015	1.44122e-014	1.70146e-014	1.4012e-014	2.33553e-014	9.16515e-015	2.52665e-014	5.99424e-015	1.68977e-015	1.30321e-014	1.60194e-014	2.55168e-014	3.01802e-014	3.33334e-014	3.04116e-014	3.21929e-014	2.31476e-014	2.21704e-014	9.17214e-015	9.91983e-015
4.12235e-016	7.43369e-016	1.63391e-015	-2.5247e-015	6.63545e-015	7.61262e-015	1.44593e-014	1.7151e-014	1.39985e-014	2.33501e-014	9.12615e-015	2.52333e-014	6.26108e-015	1.73064e-015	1.31132e-014	1.61309e-014	2.52236e-014	3.03775e-014	3.3349e-014	3.04935e-014	3.23834e-014	2.32961e-014	2.23514e-014	9.50059e-015	1.00783e-014
5.17388e-016	1.02345e-015	1.77791e-015	-2.41287e-015	6.62229e-015	7.79611e-015	1.45064e-014	1.72767e-014	1.3977e-014	2.33583e-014	9.08092e-015	2.51967e-014	6.52467e-015	1.77991e-015	1.31868e-014	1.62389e-014	2.4908e-014	3.05708e-014	3.33664e-014	3.05882e-014	3.25872e-014	2.34582e-014	2.25391e-014	9.84131e-015	1.02486e-014
6.16343e-016	1.29975e-015	1.90835e-015	-2.30325e-015	6.60877e-015	7.97369e-015	1.45513e-014	1.73895e-014	1.39463e-014	2.33792e-014	9.02894e-015	2.5155e-014	6.78297e-015	1.83544e-015	1.32506e-014	1.63414e-014	2.45731e-014	3.07574e-014	3.33841e-014	3.0695e-014	3.28035e-014	2.36329e-014	2.27319e-014	1.01918e-014	1.04303e-014
7.07131e-016	1.56999e-015	2.02439e-015	-2.19763e-015	6.59357e-015	8.14253e-015	1.45924e-014	1.74867e-014	1.39063e-014	2.34121e-014	8.96915e-015	2.5107e-014	7.0334e-015	1.89529e-015	1.33027e-014	1.64362e-014	2.42213e-014	3.09359e-014	3.34002e-014	3.08122e-014	3.30321e-014	2.38187e-014	2.29287e-014	1.055e-014	1.0623e-014
7.88214e-016	1.8323e-015	2.12519e-015	-2.09709e-015	6.57547e-015	8.29877e-015	1.46284e-014	1.75653e-014	1.3855e-014	2.34561e-014	8.90073e-015	2.50507e-014	7.27361e-015	1.95813e-015	1.33419e-014	1.65209e-014	2.38553e-014	3.11045e-014	3.34133e-014	3.09386e-014	3.32716e-014	2.40142e-014	2.31284e-014	1.09137e-014	1.08263e-014
8.58325e-016	2.08435e-015	2.20989e-015	-2.00298e-015	6.55356e-015	8.43975e-015	1.46575e-014	1.76235e-014	1.3791e-014	2.35101e-014	8.82317e-015	2.49852e-014	7.50119e-015	2.02256e-015	1.33669e-014	1.65945e-014	2.34783e-014	3.12614e-014	3.34213e-014	3.1072e-014	3.35213e-014	2.42186e-014	2.33298e-014	1.12805e-014	1.10393e-014
9.15856e-016	2.32407e-015	2.27789e-015	-1.91645e-015	6.52625e-015	8.56298e-015	1.4678e-014	1.76595e-014	1.37143e-014	2.35725e-014	8.73684e-015	2.49086e-014	7.71407e-015	2.0862e-015	1.33767e-014	1.66558e-014	2.30932e-014	3.14042e-014	3.34232e-014	3.12105e-014	3.37801e-014	2.44305e-014	2.35318e-014	1.1648e-014	1.12606e-014
9.59362e-016	2.54919e-015	2.32864e-015	-1.83888e-015	6.49263e-015	8.66531e-015	1.46886e-014	1.7671e-014	1.36255e-014	2.36418e-014	8.6415e-015	2.48197e-014	7.91004e-015	2.14799e-015	1.33697e-014	1.67035e-014	2.27034e-014	3.15314e-014	3.34178e-014	3.13515e-014	3.40477e-014	2.46493e-014	2.37333e-014	1.20136e-014	1.14902e-014
9.87682e-016	2.75875e-015	2.36149e-015	-1.77158e-015	6.45128e-015	8.74474e-015	1.46885e-014	1.76557e-014	1.35242e-014	2.37164e-014	8.53675e-015	2.47173e-014	8.08707e-015	2.20631e-015	1.3345e-014	1.67358e-014	2.23126e-014	3.16413e-014	3.34042e-014	3.14921e-014	3.43228e-014	2.4875e-014	2.3933e-014	1.23753e-014	1.17272e-014
9.99242e-016	2.95269e-015	2.37659e-015	-1.7149e-015	6.40089e-015	8.79931e-015	1.46761e-014	1.76123e-014	1.34102e-014	2.37944e-014	8.42292e-015	2.46001e-014	8.24288e-015	2.25988e-015	1.33021e-014	1.67516e-014	2.19248e-014	3.17332e-014	3.3381e-014	3.16298e-014	3.46032e-014	2.51063e-014	2.413e-014	1.27305e-014	1.19706e-014
9.93534e-016	3.12989e-015	2.37379e-015	-1.66982e-015	6.34014e-015	8.82724e-015	1.46496e-014	1.75392e-014	1.3283e-014	2.38739e-014	8.30018e-015	2.44669e-014	8.37493e-015	2.30804e-015	1.32407e-014	1.67497e-014	2.1543e-014	3.18056e-014	3.33473e-014	3.17623e-014	3.48875e-014	2.53428e-014	2.4323e-014	1.30774e-014	1.22192e-014
9.70305e-016	3.28949e-015	2.35316e-015	-1.63738e-015	6.26778e-015	8.82689e-015	1.46079e-014	1.74352e-014	1.31432e-014	2.39533e-014	8.16895e-015	2.43169e-014	8.48216e-015	2.34972e-015	1.31599e-014	1.67291e-014	2.11697e-014	3.18567e-014	3.33023e-014	3.1887e-014	3.51737e-014	2.55834e-014	2.45111e-014	1.34143e-014	1.24723e-014
9.29005e-016	3.43113e-015	2.31541e-015	-1.61861e-015	6.18225e-015	8.79637e-015	1.4551e-014	1.73002e-014	1.29913e-014	2.40303e-014	8.02963e-015	2.4149e-014	8.56358e-015	2.38412e-015	1.30595e-014	1.66894e-014	2.08083e-014	3.18859e-014	3.32454e-014	3.20008e-014	3.54603e-014	2.58272e-014	2.46929e-014	1.3739e-014	1.27287e-014
8.69117e-016	3.55512e-015	2.26092e-015	-1.61355e-015	6.08262e-015	8.73443e-015	1.44778e-014	1.71338e-014	1.2828e-014	2.41026e-014	7.88271e-015	2.39626e-014	8.6179e-015	2.41118e-015	1.29389e-014	1.66299e-014	2.04612e-014	3.18919e-014	3.31759e-014	3.21014e-014	3.57452e-014	2.60735e-014	2.48675e-014	1.40492e-014	1.29871e-014
7.91152e-016	3.66276e-015	2.19028e-015	-1.62289e-015	5.9677e-015	8.64074e-015	1.43877e-014	1.69357e-014	1.26542e-014	2.41677e-014	7.7289e-015	2.37569e-014	8.64441e-015	2.43059e-015	1.27987e-014	1.65507e-014	2.0131e-014	3.18745e-014	3.30935e-014	3.21862e-014	3.60257e-014	2.63216e-014	2.50338e-014	1.43437e-014	1.32466e-014
6.95315e-016	3.75438e-015	2.10448e-015	-1.64719e-015	5.83674e-015	8.51447e-015	1.42802e-014	1.6706e-014	1.24708e-014	2.42235e-014	7.56853e-015	2.35316e-014	8.64184e-015	2.44228e-015	1.26391e-014	1.64524e-014	1.98198e-014	3.18333e-014	3.29984e-014	3.22532e-014	3.62996e-014	2.65709e-014	2.51909e-014	1.46213e-014	1.35059e-014
5.82322e-016	3.83105e-015	2.00446e-015	-1.68667e-015	5.68859e-015	8.35613e-015	1.4155e-014	1.64454e-014	1.22786e-014	2.42674e-014	7.40254e-015	2.32869e-014	8.61043e-015	2.44601e-015	1.24605e-014	1.63347e-014	1.95307e-014	3.17674e-014	3.28909e-014	3.23008e-014	3.65644e-014	2.682e-014	2.53385e-014	1.48797e-014	1.37642e-014
4.53249e-016	3.89363e-015	1.89164e-015	-1.74149e-015	5.52265e-015	8.16613e-015	1.40116e-014	1.61539e-014	1.20785e-014	2.4297e-014	7.23216e-015	2.30223e-014	8.54962e-015	2.44179e-015	1.22636e-014	1.61984e-014	1.92656e-014	3.16765e-014	3.27715e-014	3.23261e-014	3.68175e-014	2.70688e-014	2.54763e-014	1.51179e-014	1.40208e-014
3.0887e-016	3.94419e-015	1.76717e-015	-1.81197e-015	5.33853e-015	7.945e-015	1.38502e-014	1.58329e-014	1.18714e-014	2.43101e-014	7.0586e-015	2.2738e-014	8.45954e-015	2.43033e-015	1.20486e-014	1.60443e-014	1.90257e-014	3.15602e-014	3.26398e-014	3.23267e-014	3.70564e-014	2.73173e-014	2.56039e-014	1.53351e-014	1.42743e-014
1.5103e-016	3.98414e-015	1.63262e-015	-1.89849e-015	5.13632e-015	7.69373e-015	1.36713e-014	1.54835e-014	1.16586e-014	2.43046e-014	6.88269e-015	2.24346e-014	8.34031e-015	2.4126e-015	1.18165e-014	1.58732e-014	1.88123e-014	3.1419e-014	3.24958e-014	3.23011e-014	3.72786e-014	2.75642e-014	2.57206e-014	1.55301e-014	1.45237e-014
-1.8487e-017	4.01483e-015	1.48985e-015	-2.00097e-015	4.91599e-015	7.41403e-015	1.34756e-014	1.51076e-014	1.14415e-014	2.42794e-014	6.7048e-015	2.21125e-014	8.19265e-015	2.38965e-015	1.15683e-014	1.56856e-014	1.86261e-014	3.12522e-014	3.2341e-014	3.22484e-014	3.74806e-014	2.78089e-014	2.58266e-014	1.57022e-014	1.47688e-014
-1.97352e-016	4.03761e-015	1.34011e-015	-2.11903e-015	4.67763e-015	7.10766e-015	1.32633e-014	1.47072e-014	1.12209e-014	2.42325e-014	6.52597e-015	2.17726e-014	8.01803e-015	2.36185e-015	1.13053e-014	1.54831e-014	1.8467e-014	3.10604e-014	3.2176e-014	3.21674e-014	3.76591e-014	2.80503e-014	2.5921e-014	1.58513e-014	1.50086e-014
-3.83518e-016	4.05419e-015	1.18466e-015	-2.25171e-015	4.42206e-015	6.77682e-015	1.30346e-014	1.42848e-014	1.09979e-014	2.4161e-014	6.34701e-015	2.14153e-014	7.81761e-015	2.32996e-015	1.10282e-014	1.52672e-014	1.83354e-014	3.0844e-014	3.2002e-014	3.20571e-014	3.78113e-014	2.82878e-014	2.60045e-014	1.59768e-014	1.52418e-014
-5.74614e-016	4.06665e-015	1.02532e-015	-2.39843e-015	4.1495e-015	6.42317e-015	1.27907e-014	1.3842e-014	1.0773e-014	2.40637e-014	6.1686e-015	2.10423e-014	7.59303e-015	2.2951e-015	1.07387e-014	1.50384e-014	1.82304e-014	3.06035e-014	3.18195e-014	3.19173e-014	3.79344e-014	2.85211e-014	2.60771e-014	1.60783e-014	1.5467e-014
-7.68625e-016	4.07693e-015	8.63593e-016	-2.55838e-015	3.86147e-015	6.04857e-015	1.25327e-014	1.33811e-014	1.05474e-014	2.39394e-014	5.99156e-015	2.06547e-014	7.34605e-015	2.25846e-015	1.04382e-014	1.4798e-014	1.8151e-014	3.03393e-014	3.16291e-014	3.17477e-014	3.80251e-014	2.87487e-014	2.61392e-014	1.61566e-014	1.56834e-014
-9.62982e-016	4.08669e-015	7.00835e-016	-2.73061e-015	3.55962e-015	5.65586e-015	1.22619e-014	1.29051e-014	1.03223e-014	2.3787e-014	5.81679e-015	2.02536e-014	7.07801e-015	2.22098e-015	1.0128e-014	1.45481e-014	1.80968e-014	3.0052e-014	3.14316e-014	3.15477e-014	3.80808e-014	2.89694e-014	2.61907e-014	1.62116e-014	1.58903e-014
-1.15463e-015	4.09701e-015	5.38559e-016	-2.91407e-015	3.24496e-015	5.24766e-015	1.19799e-014	1.24172e-014	1.00981e-014	2.36055e-014	5.64511e-015	1.98408e-014	6.79114e-015	2.1835e-015	9.81004e-015	1.42904e-014	1.8066e-014	2.97424e-014	3.12279e-014	3.13186e-014	3.80986e-014	2.9182e-014	2.62322e-014	1.62437e-014	1.60878e-014
-1.34086e-015	4.10941e-015	3.78561e-016	-3.10727e-015	2.91921e-015	4.82625e-015	1.16878e-014	1.19207e-014	9.87571e-015	2.3394e-014	5.4767e-015	1.94184e-014	6.48727e-015	2.14661e-015	9.48523e-015	1.40262e-014	1.80566e-014	2.94117e-014	3.10182e-014	3.10612e-014	3.80768e-014	2.93855e-014	2.62644e-014	1.6254e-014	1.62749e-014
-1.51925e-015	4.12519e-015	2.22122e-016	-3.30886e-015	2.58424e-015	4.39522e-015	1.13871e-014	1.1418e-014	9.65589e-015	2.31514e-014	5.31217e-015	1.89876e-014	6.16919e-015	2.11163e-015	9.15547e-015	1.37572e-014	1.80666e-014	2.90608e-014	3.08035e-014	3.07766e-014	3.80128e-014	2.95782e-014	2.62874e-014	1.62432e-014	1.64512e-014
-1.68763e-015	4.14495e-015	7.04893e-017	-3.51751e-015	2.24172e-015	3.9579e-015	1.10791e-014	1.09118e-014	9.43946e-015	2.28775e-014	5.15214e-015	1.85502e-014	5.8396e-015	2.07949e-015	8.82225e-015	1.34846e-014	1.80937e-014	2.86899e-014	3.05846e-014	3.04662e-014	3.7904e-014	2.9759e-014	2.63014e-014	1.62124e-014	1.66166e-014
-1.8435e-015	4.16898e-015	-7.48589e-017	-3.73204e-015	1.89391e-015	3.51756e-015	1.07657e-014	1.04057e-014	9.22727e-015	2.25717e-014	4.9966e-015	1.81083e-014	5.50005e-015	2.05034e-015	8.48634e-015	1.32099e-014	1.81354e-014	2.83007e-014	3.03615e-014	3.01312e-014	3.77487e-014	2.99266e-014	2.63069e-014	1.61621e-014	1.67707e-014
-1.98447e-015	4.19835e-015	-2.13139e-016	-3.95009e-015	1.54326e-015	3.07694e-015	1.04481e-014	9.90188e-015	9.0193e-015	2.22337e-014	4.84577e-015	1.76636e-014	5.15293e-015	2.02476e-015	8.14909e-015	1.29339e-014	1.81883e-014	2.7895e-014	3.0135e-014	2.97734e-014	3.75454e-014	3.00794e-014	2.6304e-014	1.60933e-014	1.69128e-014
-2.10836e-015	4.23274e-015	-3.43501e-016	-4.17045e-015	1.19207e-015	2.63794e-015	1.0128e-014	9.40341e-015	8.81548e-015	2.18639e-014	4.69959e-015	1.72187e-014	4.80051e-015	2.00327e-015	7.81178e-015	1.2658e-014	1.82489e-014	2.74732e-014	2.99061e-014	2.93957e-014	3.72937e-014	3.02153e-014	2.62936e-014	1.60079e-014	1.70425e-014
-2.21375e-015	4.27259e-015	-4.64881e-016	-4.39175e-015	8.43234e-016	2.20372e-015	9.80641e-015	8.91302e-015	8.61599e-015	2.14623e-014	4.5582e-015	1.6775e-014	4.44529e-015	1.98568e-015	7.4764e-015	1.23829e-014	1.83135e-014	2.70364e-014	2.96752e-014	2.89997e-014	3.69928e-014	3.03329e-014	2.62757e-014	1.59071e-014	1.71598e-014
-2.29902e-015	4.31639e-015	-5.76538e-016	-4.61225e-015	4.9884e-016	1.77716e-015	9.48483e-015	8.43313e-015	8.42021e-015	2.10289e-014	4.42108e-015	1.63347e-014	4.08967e-015	1.97233e-015	7.14388e-015	1.21094e-014	1.83786e-014	2.65856e-014	2.94418e-014	2.85881e-014	3.66427e-014	3.04314e-014	2.62509e-014	1.57924e-014	1.72646e-014
-2.36349e-015	4.3636e-015	-6.78017e-016	-4.83004e-015	1.61458e-016	1.3603e-015	9.16555e-015	7.96655e-015	8.22785e-015	2.05642e-014	4.28818e-015	1.59e-014	3.73575e-015	1.96371e-015	6.81509e-015	1.18376e-014	1.84403e-014	2.6122e-014	2.92052e-014	2.81628e-014	3.62434e-014	3.05087e-014	2.62195e-014	1.56653e-014	1.73569e-014
-2.40588e-015	4.41345e-015	-7.68902e-016	-5.04357e-015	-1.66632e-016	9.5551e-016	8.85005e-015	7.51493e-015	8.03864e-015	2.00693e-014	4.1591e-015	1.54727e-014	3.38548e-015	1.95957e-015	6.491e-015	1.15688e-014	1.84951e-014	2.5647e-014	2.89653e-014	2.77265e-014	3.57956e-014	3.05638e-014	2.6182e-014	1.55276e-014	1.74367e-014
-2.42567e-015	4.46557e-015	-8.48929e-016	-5.25116e-015	-4.83371e-016	5.64942e-016	8.53913e-015	7.08051e-015	7.85199e-015	1.95457e-014	4.03311e-015	1.50544e-014	3.04039e-015	1.95919e-015	6.17272e-015	1.13027e-014	1.85398e-014	2.51622e-014	2.87215e-014	2.72815e-014	3.53001e-014	3.05955e-014	2.61377e-014	1.5381e-014	1.75041e-014
-2.4221e-015	4.5188e-015	-9.17319e-016	-5.4514e-015	-7.85987e-016	1.91397e-016	8.23465e-015	6.66494e-015	7.66765e-015	1.89952e-014	3.91003e-015	1.46465e-014	2.70343e-015	1.96154e-015	5.86064e-015	1.10399e-014	1.85706e-014	2.46686e-014	2.84734e-014	2.68309e-014	3.47588e-014	3.06023e-014	2.60864e-014	1.52269e-014	1.75596e-014
-2.39534e-015	4.57116e-015	-9.73918e-016	-5.64287e-015	-1.07254e-015	-1.63804e-016	7.93736e-015	6.26845e-015	7.48433e-015	1.84188e-014	3.78872e-015	1.42498e-014	2.37617e-015	1.96622e-015	5.55547e-015	1.07803e-014	1.85843e-014	2.41673e-014	2.82202e-014	2.63774e-014	3.4174e-014	3.0583e-014	2.60286e-014	1.50666e-014	1.7603e-014
-2.3459e-015	4.62054e-015	-1.01884e-015	-5.82414e-015	-1.34146e-015	-4.99556e-016	7.64855e-015	5.8917e-015	7.30106e-015	1.7818e-014	3.66902e-015	1.3866e-014	2.05965e-015	1.97246e-015	5.25825e-015	1.05234e-014	1.85773e-014	2.36599e-014	2.79613e-014	2.59235e-014	3.3548e-014	3.05366e-014	2.59637e-014	1.49019e-014	1.76344e-014
-2.2747e-015	4.66551e-015	-1.05261e-015	-5.99393e-015	-1.591e-015	-8.14643e-016	7.36932e-015	5.53538e-015	7.11714e-015	1.71949e-014	3.55025e-015	1.34964e-014	1.75491e-015	1.97963e-015	4.969e-015	1.02691e-014	1.85462e-014	2.31473e-014	2.76962e-014	2.54711e-014	3.28837e-014	3.04622e-014	2.58917e-014	1.47349e-014	1.76541e-014
-2.18315e-015	4.70432e-015	-1.07537e-015	-6.15176e-015	-1.8193e-015	-1.10784e-015	7.09965e-015	5.19973e-015	6.93202e-015	1.6551e-014	3.43139e-015	1.3142e-014	1.4629e-015	1.98625e-015	4.6882e-015	1.00168e-014	1.84876e-014	2.26311e-014	2.74236e-014	2.50222e-014	3.21849e-014	3.03588e-014	2.5812e-014	1.45666e-014	1.76623e-014
-2.0728e-015	4.73424e-015	-1.08721e-015	-6.29575e-015	-2.02551e-015	-1.37914e-015	6.84056e-015	4.88496e-015	6.74456e-015	1.58888e-014	3.31158e-015	1.28033e-014	1.18499e-015	1.99114e-015	4.41615e-015	9.76559e-015	1.83995e-014	2.21125e-014	2.71416e-014	2.45796e-014	3.14541e-014	3.02252e-014	2.57235e-014	1.43981e-014	1.76592e-014
-1.94495e-015	4.75359e-015	-1.08875e-015	-6.42523e-015	-2.20856e-015	-1.6286e-015	6.59297e-015	4.59138e-015	6.55374e-015	1.52103e-014	3.19004e-015	1.24807e-014	9.21391e-016	1.99282e-015	4.15275e-015	9.51442e-015	1.82795e-014	2.1592e-014	2.68494e-014	2.41455e-014	3.06958e-014	3.00609e-014	2.56255e-014	1.42311e-014	1.7645e-014
-1.80205e-015	4.76039e-015	-1.08045e-015	-6.53877e-015	-2.36779e-015	-1.85539e-015	6.35731e-015	4.3183e-015	6.35876e-015	1.45175e-014	3.06632e-015	1.21744e-014	6.71902e-016	1.9899e-015	3.89864e-015	9.26267e-015	1.81254e-014	2.10705e-014	2.65458e-014	2.37203e-014	2.99143e-014	2.98658e-014	2.55174e-014	1.40669e-014	1.76199e-014
-1.64606e-015	4.75175e-015	-1.06298e-015	-6.63599e-015	-2.50285e-015	-2.05935e-015	6.1342e-015	4.06462e-015	6.15877e-015	1.3813e-014	2.94075e-015	1.18846e-014	4.36746e-016	1.98144e-015	3.65345e-015	9.0089e-015	1.79356e-014	2.05485e-014	2.623e-014	2.33056e-014	2.91144e-014	2.96398e-014	2.53988e-014	1.39069e-014	1.75843e-014
-1.47989e-015	4.7255e-015	-1.03707e-015	-6.71623e-015	-2.61347e-015	-2.23966e-015	5.92374e-015	3.82945e-015	5.95253e-015	1.30993e-014	2.81314e-015	1.16115e-014	2.16208e-016	1.966e-015	3.41695e-015	8.75239e-015	1.77087e-014	2.00272e-014	2.59004e-014	2.29022e-014	2.83009e-014	2.9383e-014	2.52688e-014	1.37522e-014	1.75382e-014
-1.30641e-015	4.68023e-015	-1.00307e-015	-6.77848e-015	-2.7001e-015	-2.39644e-015	5.72598e-015	3.61232e-015	5.73955e-015	1.23791e-014	2.68284e-015	1.13547e-014	9.5821e-018	1.94183e-015	3.18905e-015	8.49213e-015	1.74437e-014	1.95074e-014	2.55559e-014	2.25106e-014	2.74781e-014	2.90957e-014	2.51267e-014	1.36035e-014	1.74811e-014
-1.1285e-015	4.61346e-015	-9.61745e-016	-6.82265e-015	-2.76315e-015	-2.53009e-015	5.54109e-015	3.41228e-015	5.51969e-015	1.16548e-014	2.54854e-015	1.11141e-014	-1.83544e-016	1.90808e-015	2.96964e-015	8.22723e-015	1.71408e-014	1.89901e-014	2.51955e-014	2.21311e-014	2.6651e-014	2.87789e-014	2.49724e-014	1.34617e-014	1.74137e-014
-9.49484e-016	4.52308e-015	-9.14343e-016	-6.84826e-015	-2.80292e-015	-2.64153e-015	5.36922e-015	3.22783e-015	5.29224e-015	1.09295e-014	2.41042e-015	1.08889e-014	-3.63972e-016	1.86364e-015	2.75852e-015	7.95725e-015	1.6801e-014	1.84754e-014	2.4818e-014	2.1764e-014	2.58241e-014	2.8433e-014	2.48051e-014	1.33273e-014	1.73354e-014
-7.72147e-016	4.40777e-015	-8.61684e-016	-6.85556e-015	-2.8204e-015	-2.7315e-015	5.21008e-015	3.0574e-015	5.05645e-015	1.02063e-014	2.26837e-015	1.06786e-014	-5.32715e-016	1.80715e-015	2.55559e-015	7.68166e-015	1.64248e-014	1.79634e-014	2.44226e-014	2.14091e-014	2.50027e-014	2.80587e-014	2.46233e-014	1.32009e-014	1.72467e-014
-5.99464e-016	4.26687e-015	-8.04362e-016	-6.84445e-015	-2.8171e-015	-2.80011e-015	5.06298e-015	2.89976e-015	4.81244e-015	9.48779e-015	2.12268e-015	1.04827e-014	-6.91041e-016	1.73819e-015	2.36069e-015	7.39985e-015	1.60129e-014	1.74547e-014	2.40096e-014	2.10661e-014	2.41914e-014	2.76573e-014	2.44258e-014	1.30832e-014	1.71473e-014
-4.34156e-016	4.09927e-015	-7.4334e-016	-6.81472e-015	-2.79452e-015	-2.84772e-015	4.92748e-015	2.75303e-015	4.56021e-015	8.77666e-015	1.9732e-015	1.02998e-014	-8.40263e-016	1.65627e-015	2.17368e-015	7.11129e-015	1.55665e-014	1.69497e-014	2.35778e-014	2.07341e-014	2.33947e-014	2.72305e-014	2.42115e-014	1.29739e-014	1.70372e-014
-2.79405e-016	3.90419e-015	-6.79827e-016	-6.76687e-015	-2.75469e-015	-2.87488e-015	4.80285e-015	2.61572e-015	4.29967e-015	8.07569e-015	1.82024e-015	1.01287e-014	-9.80754e-016	1.56043e-015	1.99386e-015	6.81545e-015	1.50871e-014	1.64488e-014	2.31269e-014	2.0412e-014	2.2617e-014	2.67798e-014	2.39803e-014	1.28725e-014	1.69165e-014
-1.38527e-016	3.68148e-015	-6.14181e-016	-6.70148e-015	-2.69912e-015	-2.88249e-015	4.68881e-015	2.48654e-015	4.03092e-015	7.38839e-015	1.66434e-015	9.96791e-015	-1.11472e-015	1.45101e-015	1.82101e-015	6.51209e-015	1.45772e-014	1.59516e-014	2.26563e-014	2.00978e-014	2.1862e-014	2.63065e-014	2.37321e-014	1.27784e-014	1.6785e-014
-1.37543e-017	3.43087e-015	-5.47564e-016	-6.61874e-015	-2.62997e-015	-2.87098e-015	4.58498e-015	2.36394e-015	3.75453e-015	6.71727e-015	1.50548e-015	9.81565e-015	-1.24318e-015	1.32797e-015	1.65492e-015	6.20148e-015	1.40395e-014	1.54587e-014	2.21663e-014	1.979e-014	2.11332e-014	2.58127e-014	2.34664e-014	1.26916e-014	1.66425e-014
9.25005e-017	3.15294e-015	-4.80918e-016	-6.51937e-015	-2.55006e-015	-2.84165e-015	4.48993e-015	2.24673e-015	3.47086e-015	6.06487e-015	1.34429e-015	9.67086e-015	-1.3674e-015	1.19117e-015	1.49575e-015	5.88423e-015	1.34772e-014	1.49698e-014	2.16572e-014	1.9487e-014	2.04341e-014	2.52998e-014	2.31825e-014	1.26106e-014	1.64884e-014
1.78702e-016	2.84767e-015	-4.14426e-016	-6.40443e-015	-2.4622e-015	-2.79553e-015	4.40319e-015	2.13345e-015	3.18053e-015	5.43364e-015	1.18124e-015	9.53247e-015	-1.48833e-015	1.04121e-015	1.34303e-015	5.56062e-015	1.28928e-014	1.44844e-014	2.11296e-014	1.91867e-014	1.9768e-014	2.47702e-014	2.288e-014	1.25348e-014	1.63223e-014
2.43169e-016	2.51576e-015	-3.49464e-016	-6.27498e-015	-2.36856e-015	-2.73381e-015	4.32422e-015	2.02237e-015	2.88387e-015	4.82645e-015	1.01656e-015	9.39928e-015	-1.60759e-015	8.78922e-016	1.1966e-015	5.23092e-015	1.2289e-014	1.40025e-014	2.05846e-014	1.88874e-014	1.91371e-014	2.42264e-014	2.25591e-014	1.24629e-014	1.6144e-014
2.84348e-016	2.15862e-015	-2.87179e-016	-6.13223e-015	-2.27094e-015	-2.65704e-015	4.25194e-015	1.91301e-015	2.58144e-015	4.24562e-015	8.5074e-016	9.26992e-015	-1.72593e-015	7.04747e-016	1.05584e-015	4.89531e-015	1.16695e-014	1.35235e-014	2.00224e-014	1.85865e-014	1.85442e-014	2.36707e-014	2.22201e-014	1.23937e-014	1.5953e-014
3.01275e-016	1.77829e-015	-2.28662e-016	-5.97681e-015	-2.17245e-015	-2.56642e-015	4.18558e-015	1.80478e-015	2.27483e-015	3.69337e-015	6.84992e-016	9.14348e-015	-1.8453e-015	5.19553e-016	9.19944e-016	4.55541e-015	1.10388e-014	1.30468e-014	1.94442e-014	1.82811e-014	1.79902e-014	2.31048e-014	2.18633e-014	1.23256e-014	1.57492e-014
2.9388e-016	1.37698e-015	-1.74376e-016	-5.80999e-015	-2.07545e-015	-2.46222e-015	4.12365e-015	1.69625e-015	1.96518e-015	3.17146e-015	5.20285e-016	9.01805e-015	-1.96686e-015	3.24633e-016	7.8948e-016	4.21246e-015	1.04e-014	1.2572e-014	1.88514e-014	1.79689e-014	1.74753e-014	2.25309e-014	2.14887e-014	1.22565e-014	1.55325e-014
2.62053e-016	9.56811e-016	-1.24805e-016	-5.63359e-015	-1.98152e-015	-2.34544e-015	4.06436e-015	1.58647e-015	1.65323e-015	2.6821e-015	3.5668e-016	8.89212e-015	-2.09145e-015	1.21031e-016	6.6391e-016	3.86825e-015	9.75728e-015	1.20988e-014	1.82455e-014	1.76477e-014	1.7e-014	2.19514e-014	2.10962e-014	1.21852e-014	1.53022e-014
2.05918e-016	5.20773e-016	-8.04102e-017	-5.44889e-015	-1.89358e-015	-2.21722e-015	4.007e-015	1.47517e-015	1.34018e-015	2.22686e-015	1.95213e-016	8.76516e-015	-2.21945e-015	-8.98291e-017	5.42925e-016	3.52458e-015	9.11406e-015	1.16261e-014	1.7628e-014	1.73152e-014	1.65645e-014	2.13682e-014	2.06869e-014	1.21094e-014	1.50578e-014
1.25691e-016	7.1223e-017	-4.23867e-017	-5.25715e-015	-1.81362e-015	-2.07802e-015	3.9507e-015	1.36269e-015	1.02693e-015	1.80683e-015	3.64879e-017	8.63676e-015	-2.35154e-015	-3.06147e-016	4.26241e-016	3.18341e-015	8.47459e-015	1.11531e-014	1.70007e-014	1.69697e-014	1.61671e-014	2.07831e-014	2.02617e-014	1.20278e-014	1.47988e-014
2.22537e-017	-3.88336e-016	-1.10696e-017	-5.05983e-015	-1.74367e-015	-1.92929e-015	3.89348e-015	1.24782e-015	7.14489e-016	1.42313e-015	-1.18145e-016	8.5059e-015	-2.48765e-015	-5.26108e-016	3.13122e-016	2.84725e-015	7.84232e-015	1.06793e-014	1.63651e-014	1.66085e-014	1.58071e-014	2.01983e-014	1.98216e-014	1.19387e-014	1.45253e-014
-1.02209e-016	-8.54448e-016	1.30839e-017	-4.8579e-015	-1.68559e-015	-1.7723e-015	3.83378e-015	1.13085e-015	4.04279e-016	1.07657e-015	-2.67788e-016	8.37207e-015	-2.62824e-015	-7.48083e-016	2.03853e-016	2.51762e-015	7.22065e-015	1.02039e-014	1.57237e-014	1.62301e-014	1.54823e-014	1.96156e-014	1.93674e-014	1.18399e-014	1.42369e-014
-2.4568e-016	-1.32399e-015	2.93236e-017	-4.65353e-015	-1.64108e-015	-1.6083e-015	3.7702e-015	1.01227e-015	9.74802e-017	7.67532e-016	-4.11864e-016	8.23481e-015	-2.77362e-015	-9.70254e-016	9.84798e-017	2.19658e-015	6.61326e-015	9.726e-015	1.50785e-014	1.58328e-014	1.51909e-014	1.90371e-014	1.89006e-014	1.17292e-014	1.39339e-014
-4.05875e-016	-1.79353e-015	3.71496e-017	-4.44814e-015	-1.61113e-015	-1.43948e-015	3.69991e-015	8.92436e-016	-2.04363e-016	4.9598e-016	-5.4932e-016	8.09398e-015	-2.92415e-015	-1.19052e-015	-3.66073e-018	1.88681e-015	6.02321e-015	9.24459e-015	1.44319e-014	1.54158e-014	1.49308e-014	1.84638e-014	1.84232e-014	1.16046e-014	1.36161e-014
-5.80363e-016	-2.25939e-015	3.63217e-017	-4.24407e-015	-1.59706e-015	-1.26688e-015	3.62236e-015	7.71542e-016	-5.00393e-016	2.61698e-016	-6.80314e-016	7.94931e-015	-3.07916e-015	-1.40705e-015	-1.03263e-016	1.59005e-015	5.45213e-015	8.75867e-015	1.37855e-014	1.49783e-014	1.46985e-014	1.78973e-014	1.79366e-014	1.14641e-014	1.32833e-014
-7.66077e-016	-2.71764e-015	2.67793e-017	-4.04239e-015	-1.59973e-015	-1.0923e-015	3.5358e-015	6.50362e-016	-7.89523e-016	6.50025e-017	-8.04126e-016	7.80055e-015	-3.2382e-015	-1.61788e-015	-2.0041e-016	1.30838e-015	4.90323e-015	8.26727e-015	1.31413e-014	1.45194e-014	1.44901e-014	1.7339e-014	1.74428e-014	1.1306e-014	1.29354e-014
-9.59809e-016	-3.16465e-015	8.1024e-018	-3.84517e-015	-1.61995e-015	-9.17344e-016	3.4386e-015	5.2877e-016	-1.07043e-015	-9.52186e-017	-9.19609e-016	7.64853e-015	-3.40117e-015	-1.82093e-015	-2.96063e-016	1.04383e-015	4.37872e-015	7.7699e-015	1.25017e-014	1.40383e-014	1.4302e-014	1.67898e-014	1.69428e-014	1.11286e-014	1.2573e-014
-1.15812e-015	-3.59589e-015	-2.01643e-017	-3.65399e-015	-1.658e-015	-7.44143e-016	3.32971e-015	4.07107e-016	-1.34249e-015	-2.19591e-016	-1.02601e-015	7.49336e-015	-3.56674e-015	-2.0145e-015	-3.90162e-016	7.98362e-016	3.87913e-015	7.26593e-015	1.18683e-014	1.35344e-014	1.41307e-014	1.62508e-014	1.64388e-014	1.093e-014	1.21964e-014
-1.35747e-015	-4.00699e-015	-5.81068e-017	-3.47077e-015	-1.71422e-015	-5.74407e-016	3.20724e-015	2.86501e-016	-1.60518e-015	-3.09187e-016	-1.12285e-015	7.33552e-015	-3.73402e-015	-2.19683e-015	-4.83453e-016	5.73643e-016	3.40632e-015	6.75488e-015	1.12425e-014	1.30082e-014	1.39714e-014	1.57228e-014	1.5932e-014	1.07098e-014	1.18058e-014
-1.55429e-015	-4.39485e-015	-1.05631e-016	-3.29719e-015	-1.78843e-015	-4.10078e-016	3.06939e-015	1.66951e-016	-1.85736e-015	-3.66303e-016	-1.20986e-015	7.17545e-015	-3.90175e-015	-2.36662e-015	-5.77145e-016	3.71202e-016	2.9612e-015	6.23619e-015	1.0627e-014	1.24604e-014	1.38202e-014	1.52067e-014	1.54244e-014	1.04667e-014	1.14023e-014
-1.74499e-015	-4.75613e-015	-1.6275e-016	-3.13515e-015	-1.87965e-015	-2.53416e-016	2.91499e-015	4.96339e-017	-2.09856e-015	-3.92656e-016	-1.28653e-015	7.01413e-015	-4.06864e-015	-2.5219e-015	-6.70844e-016	1.92434e-016	2.54472e-015	5.70977e-015	1.0023e-014	1.18909e-014	1.36726e-014	1.47032e-014	1.49176e-014	1.01996e-014	1.09865e-014
-1.92564e-015	-5.08732e-015	-2.29034e-016	-2.98637e-015	-1.98709e-015	-1.0599e-016	2.74226e-015	-6.49149e-017	-2.32863e-015	-3.89725e-016	-1.35233e-015	6.85288e-015	-4.23324e-015	-2.66102e-015	-7.6486e-016	3.82951e-017	2.15704e-015	5.175e-015	9.43116e-015	1.13015e-014	1.35244e-014	1.42125e-014	1.44136e-014	9.90763e-015	1.05594e-014
-2.09293e-015	-5.38569e-015	-3.04852e-016	-2.85219e-015	-2.10992e-015	3.05318e-017	2.5501e-015	-1.76623e-016	-2.5465e-015	-3.607e-016	-1.40618e-015	6.69252e-015	-4.39435e-015	-2.78294e-015	-8.5966e-016	-9.01224e-017	1.798e-015	4.63104e-015	8.8525e-015	1.06942e-014	1.33716e-014	1.37353e-014	1.39142e-014	9.59047e-015	1.01219e-014
-2.24331e-015	-5.64807e-015	-3.89608e-016	-2.73361e-015	-2.24778e-015	1.53213e-016	2.33787e-015	-2.84659e-016	-2.75091e-015	-3.07668e-016	-1.44844e-015	6.53373e-015	-4.55041e-015	-2.88686e-015	-9.5554e-016	-1.92498e-016	1.46699e-015	4.0782e-015	8.28823e-015	1.00705e-014	1.32104e-014	1.32718e-014	1.34219e-014	9.2483e-015	9.67532e-015
-2.37325e-015	-5.87197e-015	-4.82876e-016	-2.6322e-015	-2.39939e-015	2.59848e-016	2.10435e-015	-3.87873e-016	-2.94252e-015	-2.33517e-016	-1.4789e-015	6.37848e-015	-4.69994e-015	-2.97202e-015	-1.05294e-015	-2.68303e-016	1.16394e-015	3.51664e-015	7.73919e-015	9.43247e-015	1.30369e-014	1.28217e-014	1.29378e-014	8.881e-015	9.22114e-015
-2.48008e-015	-6.0551e-015	-5.84283e-016	-2.54929e-015	-2.56335e-015	3.49164e-016	1.84792e-015	-4.85846e-016	-3.1209e-015	-1.40693e-016	-1.49725e-015	6.22815e-015	-4.84081e-015	-3.03796e-015	-1.15244e-015	-3.17346e-016	8.87454e-016	2.94688e-015	7.2059e-015	8.78258e-015	1.28471e-014	1.23845e-014	1.24634e-014	8.48916e-015	8.76097e-015
-2.56053e-015	-6.19545e-015	-6.93847e-016	-2.48621e-015	-2.73785e-015	4.18631e-016	1.56819e-015	-5.77831e-016	-3.28565e-015	-3.22094e-017	-1.50308e-015	6.08383e-015	-4.97123e-015	-3.08386e-015	-1.2544e-015	-3.40287e-016	6.35479e-016	2.36923e-015	6.68841e-015	8.12342e-015	1.26385e-014	1.19596e-014	1.20004e-014	8.07395e-015	8.29605e-015
-2.61189e-015	-6.29168e-015	-8.10862e-016	-2.44383e-015	-2.92178e-015	4.66027e-016	1.26504e-015	-6.63332e-016	-3.43633e-015	8.78261e-017	-1.49648e-015	5.94626e-015	-5.08974e-015	-3.10911e-015	-1.35947e-015	-3.38108e-016	4.06302e-016	1.78504e-015	6.18717e-015	7.45775e-015	1.24081e-014	1.15467e-014	1.15496e-014	7.63669e-015	7.82811e-015
-2.63289e-015	-6.34231e-015	-9.34375e-016	-2.42339e-015	-3.11347e-015	4.8978e-016	9.38476e-016	-7.42169e-016	-3.57296e-015	2.15706e-016	-1.4774e-015	5.81629e-015	-5.195e-015	-3.11402e-015	-1.46775e-015	-3.11906e-016	1.98442e-016	1.19498e-015	5.7025e-015	6.78937e-015	1.21532e-014	1.11451e-014	1.11124e-014	7.17853e-015	7.35899e-015
-2.62114e-015	-6.34691e-015	-1.06341e-015	-2.4257e-015	-3.31119e-015	4.87359e-016	5.88198e-016	-8.13579e-016	-3.6958e-015	3.4866e-016	-1.44539e-015	5.69502e-015	-5.28543e-015	-3.09892e-015	-1.57984e-015	-2.63346e-016	9.49685e-018	6.00029e-016	5.23396e-015	6.12143e-015	1.18717e-014	1.07547e-014	1.06895e-014	6.70082e-015	6.89089e-015
-2.57558e-015	-6.30544e-015	-1.19717e-015	-2.45148e-015	-3.5135e-015	4.57778e-016	2.14424e-016	-8.77315e-016	-3.80446e-015	4.83384e-016	-1.4006e-015	5.58354e-015	-5.35887e-015	-3.0638e-015	-1.69578e-015	-1.9371e-016	-1.62093e-016	1.23189e-018	4.78133e-015	5.45703e-015	1.15622e-014	1.03746e-014	1.02817e-014	6.20598e-015	6.42562e-015
-2.49542e-015	-6.21786e-015	-1.33457e-015	-2.50138e-015	-3.71906e-015	3.99466e-016	-1.81873e-016	-9.33191e-016	-3.89899e-015	6.1636e-016	-1.34317e-015	5.48237e-015	-5.41427e-015	-3.0095e-015	-1.81614e-015	-1.05755e-016	-3.1827e-016	-6.00429e-016	4.34325e-015	4.79932e-015	1.12233e-014	1.00045e-014	9.88894e-015	5.69674e-015	5.96508e-015
-2.38048e-015	-6.08441e-015	-1.47559e-015	-2.57569e-015	-3.92561e-015	3.11892e-016	-6.0059e-016	-9.81538e-016	-3.97891e-015	7.44586e-016	-1.27285e-015	5.39221e-015	-5.45076e-015	-2.93665e-015	-1.9416e-015	-1.63637e-018	-4.61751e-016	-1.20307e-015	3.91817e-015	4.15144e-015	1.08539e-014	9.64346e-015	9.51229e-015	5.17639e-015	5.51191e-015
-2.23086e-015	-5.90649e-015	-1.61864e-015	-2.67469e-015	-4.13156e-015	1.9467e-016	-1.04082e-015	-1.02163e-015	-4.04415e-015	8.64649e-016	-1.1894e-015	5.31451e-015	-5.46692e-015	-2.84647e-015	-2.07217e-015	1.1582e-016	-5.95157e-016	-1.80461e-015	3.50544e-015	3.51698e-015	1.04541e-014	9.29117e-015	9.15244e-015	4.64759e-015	5.06798e-015
-2.04759e-015	-5.68574e-015	-1.76247e-015	-2.79816e-015	-4.33583e-015	4.71217e-017	-1.50111e-015	-1.05338e-015	-4.09493e-015	9.7378e-016	-1.0929e-015	5.24928e-015	-5.46178e-015	-2.73983e-015	-2.20749e-015	2.43641e-016	-7.21128e-016	-2.40269e-015	3.10324e-015	2.89984e-015	1.00244e-014	8.94703e-015	8.80913e-015	4.11319e-015	4.63533e-015
-1.83143e-015	-5.42416e-015	-1.90635e-015	-2.94555e-015	-4.53719e-015	-1.31604e-016	-1.97975e-015	-1.07726e-015	-4.13146e-015	1.06882e-015	-9.83376e-016	5.19763e-015	-5.43464e-015	-2.61776e-015	-2.34733e-015	3.78752e-016	-8.41072e-016	-2.99549e-015	2.7108e-015	2.30327e-015	9.56501e-015	8.6104e-015	8.48172e-015	3.57681e-015	4.21629e-015
-1.58422e-015	-5.12381e-015	-2.04887e-015	-3.11653e-015	-4.73435e-015	-3.41703e-016	-2.47429e-015	-1.09343e-015	-4.15361e-015	1.14748e-015	-8.61032e-016	5.15945e-015	-5.38453e-015	-2.48098e-015	-2.49147e-015	5.17751e-016	-9.57139e-016	-3.58048e-015	2.32667e-015	1.72982e-015	9.07672e-015	8.28058e-015	8.16986e-015	3.04197e-015	3.81287e-015
-1.30755e-015	-4.78674e-015	-2.18858e-015	-3.31006e-015	-4.92667e-015	-5.82967e-016	-2.98266e-015	-1.10111e-015	-4.16129e-015	1.20784e-015	-7.25442e-016	5.13488e-015	-5.31086e-015	-2.33092e-015	-2.63983e-015	6.57259e-016	-1.07159e-015	-4.15533e-015	1.94922e-015	1.18288e-015	8.56097e-015	7.95656e-015	7.87334e-015	2.51246e-015	3.42697e-015
-1.00411e-015	-4.41654e-015	-2.32399e-015	-3.52516e-015	-5.11306e-015	-8.54096e-016	-3.50208e-015	-1.10091e-015	-4.1546e-015	1.24782e-015	-5.76644e-016	5.12379e-015	-5.21363e-015	-2.16888e-015	-2.79217e-015	7.93842e-016	-1.18591e-015	-4.7174e-015	1.57715e-015	6.65039e-016	8.01949e-015	7.63829e-015	7.59118e-015	1.99168e-015	3.0601e-015
-6.76612e-016	-4.01607e-015	-2.45415e-015	-3.76065e-015	-5.29254e-015	-1.15396e-015	-4.02881e-015	-1.09254e-015	-4.1333e-015	1.26577e-015	-4.15106e-016	5.12597e-015	-5.09314e-015	-1.99621e-015	-2.94801e-015	9.2403e-016	-1.30175e-015	-5.26472e-015	1.20919e-015	1.78781e-016	7.45473e-015	7.3246e-015	7.3227e-015	1.48328e-015	2.71382e-015
-3.28184e-016	-3.5887e-015	-2.57802e-015	-4.01444e-015	-5.46434e-015	-1.48109e-015	-4.56019e-015	-1.0761e-015	-4.09708e-015	1.26067e-015	-2.41208e-016	5.14079e-015	-4.94899e-015	-1.81478e-015	-3.10631e-015	1.04481e-015	-1.41975e-015	-5.79412e-015	8.44101e-016	-2.73626e-016	6.86958e-015	7.01513e-015	7.06714e-015	9.9116e-016	2.3903e-015
3.74508e-017	-3.13839e-015	-2.69399e-015	-4.28457e-015	-5.62831e-015	-1.8329e-015	-5.09241e-015	-1.05184e-015	-4.04553e-015	1.23157e-015	-5.54751e-017	5.16813e-015	-4.78154e-015	-1.62579e-015	-3.26647e-015	1.1533e-015	-1.54126e-015	-6.3029e-015	4.80288e-016	-6.90027e-016	6.26687e-015	6.70927e-015	6.82318e-015	5.1882e-016	2.09071e-015
4.16885e-016	-2.6691e-015	-2.80112e-015	-4.56914e-015	-5.78418e-015	-2.20668e-015	-5.62196e-015	-1.01935e-015	-3.97909e-015	1.17835e-015	1.42016e-016	5.20677e-015	-4.59118e-015	-1.43e-015	-3.42803e-015	1.24597e-015	-1.66724e-015	-6.7883e-015	1.17005e-016	-1.06852e-015	5.64975e-015	6.40701e-015	6.58939e-015	6.99288e-017	1.81646e-015
8.06091e-016	-2.18476e-015	-2.89777e-015	-4.86563e-015	-5.93218e-015	-2.59973e-015	-6.14515e-015	-9.78592e-016	-3.89716e-015	1.10037e-015	3.51447e-016	5.25567e-015	-4.37887e-015	-1.22841e-015	-3.5897e-015	1.32012e-015	-1.79813e-015	-7.24772e-015	-2.46572e-016	-1.40827e-015	5.02174e-015	6.10756e-015	6.36507e-015	-3.52529e-016	1.56882e-015
1.20056e-015	-1.68962e-015	-2.98322e-015	-5.17152e-015	-6.0719e-015	-3.00889e-015	-6.65814e-015	-9.2896e-016	-3.7993e-015	9.98206e-016	5.71953e-016	5.31347e-015	-4.14512e-015	-1.02224e-015	-3.75035e-015	1.3735e-015	-1.93419e-015	-7.67867e-015	-6.11691e-016	-1.70843e-015	4.38716e-015	5.81036e-015	6.14908e-015	-7.44913e-016	1.34884e-015
1.59605e-015	-1.18796e-015	-3.05674e-015	-5.48366e-015	-6.20299e-015	-3.43032e-015	-7.15649e-015	-8.70453e-016	-3.68494e-015	8.73126e-016	8.03384e-016	5.37886e-015	-3.89118e-015	-8.12522e-016	-3.90837e-015	1.40362e-015	-2.07583e-015	-8.07808e-015	-9.78836e-016	-1.968e-015	3.74905e-015	5.5153e-015	5.93977e-015	-1.10448e-015	1.15721e-015
1.98832e-015	-6.84013e-016	-3.11748e-015	-5.7992e-015	-6.3256e-015	-3.86027e-015	-7.63605e-015	-8.02477e-016	-3.55433e-015	7.25981e-016	1.04496e-015	5.45019e-015	-3.61771e-015	-6.00411e-016	-4.06209e-015	1.40876e-015	-2.22249e-015	-8.44356e-015	-1.34842e-015	-2.18708e-015	3.11135e-015	5.22205e-015	5.73649e-015	-1.42839e-015	9.94829e-016
2.37331e-015	-1.81527e-016	-3.16459e-015	-6.11514e-015	-6.4403e-015	-4.29425e-015	-8.09274e-015	-7.25136e-016	-3.40736e-015	5.57855e-016	1.29605e-015	5.52573e-015	-3.32588e-015	-3.86996e-016	-4.21073e-015	1.38719e-015	-2.37377e-015	-8.77241e-015	-1.72056e-015	-2.3649e-015	2.47741e-015	4.93047e-015	5.5384e-015	-1.71431e-015	8.61329e-016
2.74694e-015	3.1539e-016	-3.19751e-015	-6.42808e-015	-6.54766e-015	-4.72803e-015	-8.52274e-015	-6.38325e-016	-3.24356e-015	3.71043e-016	1.55623e-015	5.6044e-015	-3.01811e-015	-1.7305e-016	-4.35319e-015	1.33775e-015	-2.52872e-015	-9.06276e-015	-2.09498e-015	-2.50179e-015	1.85099e-015	4.63984e-015	5.34392e-015	-1.96061e-015	7.57438e-016
3.10496e-015	8.02188e-016	-3.21525e-015	-6.73513e-015	-6.64792e-015	-5.15705e-015	-8.92195e-015	-5.42014e-016	-3.06297e-015	1.68096e-016	1.8244e-015	5.68429e-015	-2.69564e-015	4.01639e-017	-4.48793e-015	1.26001e-015	-2.68725e-015	-9.31229e-015	-2.47133e-015	-2.59809e-015	1.23552e-015	4.35011e-015	5.15193e-015	-2.16597e-015	6.82726e-016
3.44392e-015	1.2746e-015	-3.21753e-015	-7.0327e-015	-6.74203e-015	-5.57645e-015	-9.28643e-015	-4.36003e-016	-2.86539e-015	-4.95255e-017	2.09929e-015	5.76364e-015	-2.35976e-015	2.51922e-016	-4.61374e-015	1.15381e-015	-2.8481e-015	-9.51937e-015	-2.84905e-015	-2.65536e-015	6.3439e-016	4.06127e-015	4.96118e-015	-2.32846e-015	6.36093e-016
3.75978e-015	1.72977e-015	-3.20452e-015	-7.31738e-015	-6.83068e-015	-5.98121e-015	-9.61213e-015	-3.19872e-016	-2.6509e-015	-2.78191e-016	2.38023e-015	5.83982e-015	-2.01261e-015	4.61487e-016	-4.72993e-015	1.01915e-015	-3.01005e-015	-9.68218e-015	-3.22771e-015	-2.67587e-015	5.05957e-017	3.77316e-015	4.77034e-015	-2.4472e-015	6.17288e-016
4.04938e-015	2.16358e-015	-3.17596e-015	-7.5858e-015	-6.91416e-015	-6.36644e-015	-9.89612e-015	-1.93554e-016	-2.41969e-015	-5.14916e-016	2.66599e-015	5.91064e-015	-1.65661e-015	6.68309e-016	-4.83443e-015	8.56726e-016	-3.17217e-015	-9.79916e-015	-3.6066e-015	-2.66165e-015	-5.12091e-016	3.48553e-015	4.57909e-015	-2.52181e-015	6.25145e-016
4.30983e-015	2.573e-015	-3.1318e-015	-7.83484e-015	-6.99268e-015	-6.72736e-015	-1.01357e-014	-5.64241e-017	-2.17191e-015	-7.56466e-016	2.95546e-015	5.97433e-015	-1.29388e-015	8.72023e-016	-4.92567e-015	6.6727e-016	-3.33253e-015	-9.86921e-015	-3.98421e-015	-2.61448e-015	-1.05089e-015	3.19797e-015	4.38689e-015	-2.55229e-015	6.59124e-016
4.53814e-015	2.9548e-015	-3.072e-015	-8.06154e-015	-7.06678e-015	-7.05933e-015	-1.03274e-014	9.15159e-017	-1.90809e-015	-9.99175e-016	3.24675e-015	6.02871e-015	-9.26515e-016	1.07245e-015	-5.00298e-015	4.52543e-016	-3.48954e-015	-9.89179e-015	-4.35937e-015	-2.53607e-015	-1.56318e-015	2.90999e-015	4.19312e-015	-2.53917e-015	7.1731e-016
4.73233e-015	3.306e-015	-2.99719e-015	-8.263e-015	-7.13688e-015	-7.35781e-015	-1.04691e-014	2.50565e-016	-1.62846e-015	-1.23989e-015	3.5388e-015	6.07252e-015	-5.56353e-016	1.2689e-015	-5.0653e-015	2.14793e-016	-3.64175e-015	-9.86703e-015	-4.73105e-015	-2.42976e-015	-2.04643e-015	2.62145e-015	3.99738e-015	-2.48319e-015	7.98256e-016
4.89084e-015	3.62466e-015	-2.90862e-015	-8.43664e-015	-7.20294e-015	-7.61862e-015	-1.05587e-014	4.20741e-016	-1.33396e-015	-1.47526e-015	3.82978e-015	6.10407e-015	-1.85918e-016	1.46102e-015	-5.11189e-015	-4.37876e-017	-3.78762e-015	-9.79554e-015	-5.09748e-015	-2.29841e-015	-2.49901e-015	2.33213e-015	3.79879e-015	-2.38571e-015	8.9967e-016
5.01218e-015	3.90925e-015	-2.80651e-015	-8.57937e-015	-7.26545e-015	-7.8376e-015	-1.05952e-014	6.01996e-016	-1.02476e-015	-1.70147e-015	4.11814e-015	6.12182e-015	1.82775e-016	1.64852e-015	-5.1415e-015	-3.20861e-016	-3.92614e-015	-9.67675e-015	-5.45749e-015	-2.14472e-015	-2.91983e-015	2.04143e-015	3.59738e-015	-2.24892e-015	1.02019e-015
5.09584e-015	4.15791e-015	-2.6919e-015	-8.6891e-015	-7.32418e-015	-8.01155e-015	-1.05776e-014	7.94284e-016	-7.01987e-016	-1.91502e-015	4.40208e-015	6.12364e-015	5.46869e-016	1.83082e-015	-5.15386e-015	-6.13418e-016	-4.05672e-015	-9.51181e-015	-5.80909e-015	-1.97212e-015	-3.30737e-015	1.74913e-015	3.39315e-015	-2.07463e-015	1.15755e-015
5.14155e-015	4.36965e-015	-2.56512e-015	-8.76404e-015	-7.37992e-015	-8.1375e-015	-1.05048e-014	9.9709e-016	-3.66332e-016	-2.11244e-015	4.68035e-015	6.10796e-015	9.04065e-016	2.00765e-015	-5.14845e-015	-9.18461e-016	-4.17774e-015	-9.30201e-015	-6.14944e-015	-1.78359e-015	-3.66046e-015	1.45546e-015	3.18577e-015	-1.86564e-015	1.30938e-015
5.14973e-015	4.54405e-015	-2.42738e-015	-8.80237e-015	-7.43281e-015	-8.21249e-015	-1.0377e-014	1.21047e-015	-1.92839e-017	-2.29119e-015	4.9512e-015	6.07298e-015	1.25236e-015	2.17867e-015	-5.12483e-015	-1.23257e-015	-4.28792e-015	-9.04864e-015	-6.47703e-015	-1.58274e-015	-3.97866e-015	1.16072e-015	2.97557e-015	-1.62467e-015	1.47317e-015
5.1208e-015	4.68061e-015	-2.28062e-015	-8.80284e-015	-7.48365e-015	-8.2341e-015	-1.01948e-014	1.43365e-015	3.3828e-016	-2.44783e-015	5.21195e-015	6.01794e-015	1.58926e-015	2.34332e-015	-5.08312e-015	-1.55177e-015	-4.38655e-015	-8.75354e-015	-6.79012e-015	-1.37362e-015	-4.26138e-015	8.64785e-016	2.76297e-015	-1.35435e-015	1.64611e-015
5.05574e-015	4.77916e-015	-2.12577e-015	-8.76423e-015	-7.53233e-015	-8.20086e-015	-9.95985e-015	1.66616e-015	7.05275e-016	-2.58007e-015	5.46097e-015	5.9417e-015	1.91274e-015	2.50153e-015	-5.0233e-015	-1.87235e-015	-4.47295e-015	-8.41932e-015	-7.08735e-015	-1.15948e-015	-4.50837e-015	5.67159e-016	2.5484e-015	-1.05874e-015	1.82563e-015
4.95606e-015	4.84027e-015	-1.9642e-015	-8.6861e-015	-7.57853e-015	-8.11146e-015	-9.67369e-015	1.90736e-015	1.07967e-015	-2.68528e-015	5.69699e-015	5.84364e-015	2.2201e-015	2.65304e-015	-4.94569e-015	-2.19103e-015	-4.54659e-015	-8.04827e-015	-7.36608e-015	-9.4411e-016	-4.71955e-015	2.67628e-016	2.33287e-015	-7.41142e-016	2.00929e-015
4.82378e-015	4.86494e-015	-1.79729e-015	-8.56859e-015	-7.62191e-015	-7.96577e-015	-9.33865e-015	2.15672e-015	1.45982e-015	-2.7614e-015	5.91793e-015	5.72341e-015	2.50957e-015	2.79748e-015	-4.85122e-015	-2.50482e-015	-4.60712e-015	-7.64327e-015	-7.62404e-015	-7.31274e-016	-4.89594e-015	-3.42283e-017	2.11701e-015	-4.05387e-016	2.19479e-015
4.66063e-015	4.85483e-015	-1.6268e-015	-8.41223e-015	-7.66244e-015	-7.76333e-015	-8.95691e-015	2.41326e-015	1.84416e-015	-2.80658e-015	6.12232e-015	5.58043e-015	2.77901e-015	2.93427e-015	-4.74068e-015	-2.81001e-015	-4.65421e-015	-7.20737e-015	-7.86047e-015	-5.24084e-016	-5.03839e-015	-3.38498e-016	1.90124e-015	-5.53069e-017	2.37901e-015
4.46891e-015	4.8113e-015	-1.45413e-015	-8.21804e-015	-7.70022e-015	-7.50492e-015	-8.53176e-015	2.67631e-015	2.23122e-015	-2.81984e-015	6.30818e-015	5.41418e-015	3.02702e-015	3.06265e-015	-4.61476e-015	-3.10277e-015	-4.68835e-015	-6.74418e-015	-8.07473e-015	-3.26072e-016	-5.14805e-015	-6.45065e-016	1.6858e-015	3.05188e-016	2.55912e-015
4.25169e-015	4.7364e-015	-1.28108e-015	-7.9879e-015	-7.73529e-015	-7.19204e-015	-8.06715e-015	2.94453e-015	2.61921e-015	-2.79991e-015	6.47435e-015	5.22446e-015	3.25171e-015	3.1818e-015	-4.47539e-015	-3.38022e-015	-4.7097e-015	-6.25782e-015	-8.26449e-015	-1.40584e-016	-5.226e-015	-9.54222e-016	1.47154e-015	6.7167e-016	2.73295e-015
4.01215e-015	4.63205e-015	-1.10891e-015	-7.72414e-015	-7.76729e-015	-6.82662e-015	-7.56694e-015	3.21662e-015	3.00648e-015	-2.74618e-015	6.61985e-015	5.01156e-015	3.45138e-015	3.29087e-015	-4.3245e-015	-3.63933e-015	-4.71914e-015	-5.75274e-015	-8.42879e-015	2.93011e-017	-5.27364e-015	-1.26589e-015	1.25952e-015	1.04046e-015	2.89837e-015
3.75377e-015	4.50047e-015	-9.38903e-016	-7.42905e-015	-7.7958e-015	-6.41128e-015	-7.03633e-015	3.49158e-015	3.39143e-015	-2.65912e-015	6.74334e-015	4.77622e-015	3.62489e-015	3.38953e-015	-4.16379e-015	-3.87803e-015	-4.71782e-015	-5.23266e-015	-8.56682e-015	1.8006e-016	-5.2925e-015	-1.57951e-015	1.05015e-015	1.40757e-015	3.05233e-015
3.48022e-015	4.3446e-015	-7.72375e-016	-7.10528e-015	-7.82045e-015	-5.94908e-015	-6.47998e-015	3.76762e-015	3.77153e-015	-2.53893e-015	6.8439e-015	4.51945e-015	3.77097e-015	3.47718e-015	-3.99546e-015	-4.09326e-015	-4.70637e-015	-4.70171e-015	-8.67826e-015	3.09502e-016	-5.2847e-015	-1.89511e-015	8.45197e-016	1.76884e-015	3.19268e-015
3.19479e-015	4.16664e-015	-6.10732e-016	-6.75632e-015	-7.84079e-015	-5.44399e-015	-5.90291e-015	4.04366e-015	4.14503e-015	-2.38592e-015	6.92011e-015	4.2423e-015	3.88798e-015	3.55297e-015	-3.82165e-015	-4.28326e-015	-4.68596e-015	-4.16425e-015	-8.76236e-015	4.15228e-016	-5.25159e-015	-2.21205e-015	6.45184e-016	2.12122e-015	3.31725e-015
2.9014e-015	3.96954e-015	-4.56051e-016	-6.38571e-015	-7.85642e-015	-4.90074e-015	-5.31052e-015	4.31783e-015	4.50956e-015	-2.20113e-015	6.97165e-015	3.94518e-015	3.97474e-015	3.61647e-015	-3.64513e-015	-4.44636e-015	-4.65776e-015	-3.62499e-015	-8.81938e-015	4.94615e-016	-5.19531e-015	-2.53028e-015	4.51262e-016	2.46092e-015	3.42417e-015
2.60323e-015	3.75619e-015	-3.09563e-016	-5.99764e-015	-7.86722e-015	-4.32356e-015	-4.70868e-015	4.58821e-015	4.86339e-015	-1.98646e-015	6.99851e-015	3.62967e-015	4.0308e-015	3.66621e-015	-3.46824e-015	-4.58168e-015	-4.62311e-015	-3.08891e-015	-8.8499e-015	5.45882e-016	-5.11838e-015	-2.84959e-015	2.63787e-016	2.78409e-015	3.51157e-015
2.30379e-015	3.52999e-015	-1.72238e-016	-5.59626e-015	-7.87295e-015	-3.71759e-015	-4.10251e-015	4.85406e-015	5.20487e-015	-1.74471e-015	7.00016e-015	3.29678e-015	4.05562e-015	3.70135e-015	-3.29301e-015	-4.68861e-015	-4.58358e-015	-2.56038e-015	-8.85356e-015	5.67163e-016	-5.0227e-015	-3.16922e-015	8.31322e-017	3.08758e-015	3.57828e-015
2.00599e-015	3.29371e-015	-4.49572e-017	-5.18624e-015	-7.87392e-015	-3.08815e-015	-3.49773e-015	5.11429e-015	5.5323e-015	-1.47783e-015	6.97629e-015	2.94839e-015	4.04889e-015	3.72173e-015	-3.12274e-015	-4.76728e-015	-4.54057e-015	-2.04426e-015	-8.83207e-015	5.57039e-016	-4.91009e-015	-3.48903e-015	-8.99644e-017	3.36861e-015	3.62319e-015
1.71359e-015	3.05012e-015	7.13638e-017	-4.77235e-015	-7.86987e-015	-2.44129e-015	-2.90032e-015	5.36664e-015	5.8447e-015	-1.18932e-015	6.92744e-015	2.58788e-015	4.00998e-015	3.72713e-015	-2.96032e-015	-4.81794e-015	-4.49528e-015	-1.54495e-015	-8.78657e-015	5.1415e-016	-4.78373e-015	-3.80847e-015	-2.55111e-016	3.62415e-015	3.64514e-015
1.4295e-015	2.80197e-015	1.75691e-016	-4.35968e-015	-7.86117e-015	-1.78252e-015	-2.31592e-015	5.6092e-015	6.14062e-015	-8.82122e-016	6.85451e-015	2.2168e-015	3.93973e-015	3.71651e-015	-2.80831e-015	-4.84104e-015	-4.44953e-015	-1.06695e-015	-8.71872e-015	4.37509e-016	-4.64589e-015	-4.12685e-015	-4.11669e-016	3.85213e-015	3.64334e-015
1.15653e-015	2.55228e-015	2.67359e-016	-3.95342e-015	-7.84751e-015	-1.11832e-015	-1.74972e-015	5.84073e-015	6.41901e-015	-5.58872e-016	6.75816e-015	1.83654e-015	3.83844e-015	3.68914e-015	-2.67001e-015	-4.83804e-015	-4.40563e-015	-6.145e-016	-8.62997e-015	3.26834e-016	-4.49801e-015	-4.44382e-015	-5.59632e-016	4.05062e-015	3.61711e-015
8.97546e-016	2.30368e-015	3.46005e-016	-3.55866e-015	-7.82904e-015	-4.54677e-016	-1.20694e-015	6.05922e-015	6.67804e-015	-2.23419e-016	6.63869e-015	1.44922e-015	3.70617e-015	3.64459e-015	-2.54832e-015	-4.8103e-015	-4.36481e-015	-1.91352e-016	-8.52181e-015	1.81974e-016	-4.34204e-015	-4.75914e-015	-6.98511e-016	4.21747e-015	3.56616e-015
6.55027e-016	2.05835e-015	4.11497e-016	-3.18062e-015	-7.80579e-015	2.01109e-016	-6.92552e-016	6.26333e-015	6.91624e-015	1.2059e-016	6.49727e-015	1.05739e-015	3.54369e-015	3.583e-015	-2.44562e-015	-4.75968e-015	-4.3285e-015	1.99021e-016	-8.39583e-015	2.98576e-018	-4.17997e-015	-5.07151e-015	-8.28425e-016	4.3515e-015	3.49041e-015
4.30139e-016	1.81827e-015	4.63235e-016	-2.82387e-015	-7.77753e-015	8.43886e-016	-2.11292e-016	6.45187e-015	7.1328e-015	4.69376e-016	6.33546e-015	6.63113e-016	3.35212e-015	3.50376e-015	-2.36459e-015	-4.68868e-015	-4.29788e-015	5.53153e-016	-8.25461e-015	-2.08982e-016	-4.01469e-015	-5.38034e-015	-9.49178e-016	4.45183e-015	3.39011e-015
2.24491e-016	1.5854e-015	5.01484e-016	-2.49336e-015	-7.7448e-015	1.46784e-015	2.331e-016	6.62459e-015	7.32695e-015	8.18422e-016	6.15363e-015	2.68446e-016	3.13232e-015	3.40697e-015	-2.30769e-015	-4.60035e-015	-4.27383e-015	8.68019e-016	-8.10079e-015	-4.52939e-016	-3.84789e-015	-5.68514e-015	-1.06064e-015	4.51781e-015	3.26545e-015
3.90082e-017	1.36161e-015	5.25988e-016	-2.19356e-015	-7.70806e-015	2.06743e-015	6.37388e-016	6.78015e-015	7.4982e-015	1.16369e-015	5.95361e-015	-1.24208e-016	2.88575e-015	3.29248e-015	-2.27618e-015	-4.49796e-015	-4.25697e-015	1.14089e-015	-7.93604e-015	-7.27365e-016	-3.68126e-015	-5.98496e-015	-1.16357e-015	4.54979e-015	3.11767e-015
-1.25621e-016	1.14812e-015	5.36579e-016	-1.92814e-015	-7.66757e-015	2.63697e-015	9.99432e-016	6.91754e-015	7.64634e-015	1.50147e-015	5.73781e-015	-5.124e-016	2.61387e-015	3.16021e-015	-2.27165e-015	-4.38445e-015	-4.24804e-015	1.3697e-015	-7.76317e-015	-1.03125e-015	-3.51692e-015	-6.27864e-015	-1.25894e-015	4.54769e-015	2.94766e-015
-2.69079e-016	9.46018e-016	5.33851e-016	-1.70096e-015	-7.62324e-015	3.17137e-015	1.31649e-015	7.03641e-015	7.77179e-015	1.82756e-015	5.50802e-015	-8.94068e-016	2.3181e-015	3.01055e-015	-2.29586e-015	-4.26307e-015	-4.24778e-015	1.55259e-015	-7.58483e-015	-1.36267e-015	-3.35587e-015	-6.56567e-015	-1.34654e-015	4.51162e-015	2.75648e-015
-3.91805e-016	7.56257e-016	5.18101e-016	-1.51537e-015	-7.57606e-015	3.66571e-015	1.58686e-015	7.13579e-015	7.87382e-015	2.13849e-015	5.26555e-015	-1.26766e-015	2.00069e-015	2.84379e-015	-2.35004e-015	-4.13726e-015	-4.25613e-015	1.68834e-015	-7.40368e-015	-1.71949e-015	-3.19921e-015	-6.84568e-015	-1.42586e-015	4.44237e-015	2.5449e-015
-4.93921e-016	5.79341e-016	4.89714e-016	-1.37414e-015	-7.52571e-015	4.11628e-015	1.80955e-015	7.21561e-015	7.95303e-015	2.43027e-015	5.01202e-015	-1.6308e-015	1.66281e-015	2.661e-015	-2.43527e-015	-4.01105e-015	-4.27343e-015	1.7768e-015	-7.22239e-015	-2.0991e-015	-3.04891e-015	-7.11676e-015	-1.49738e-015	4.34144e-015	2.31485e-015
-5.75991e-016	4.15443e-016	4.49343e-016	-1.28025e-015	-7.47289e-015	4.52009e-015	1.98392e-015	7.27632e-015	8.00982e-015	2.69998e-015	4.7492e-015	-1.98155e-015	1.30686e-015	2.46291e-015	-2.5517e-015	-3.88723e-015	-4.29951e-015	1.81742e-015	-7.04361e-015	-2.49873e-015	-2.90592e-015	-7.37901e-015	-1.56149e-015	4.20994e-015	2.06862e-015
-6.38559e-016	2.64155e-016	3.9725e-016	-1.23442e-015	-7.41768e-015	4.87472e-015	2.1105e-015	7.31814e-015	8.04426e-015	2.94509e-015	4.47943e-015	-2.31822e-015	9.3561e-016	2.25063e-015	-2.69944e-015	-3.76887e-015	-4.33322e-015	1.81022e-015	-6.86983e-015	-2.91554e-015	-2.77137e-015	-7.63164e-015	-1.61896e-015	4.04957e-015	1.80799e-015
-6.83269e-016	1.24626e-016	3.33917e-016	-1.23767e-015	-7.3601e-015	5.17784e-015	2.18974e-015	7.3414e-015	8.05739e-015	3.16248e-015	4.20457e-015	-2.63924e-015	5.51301e-016	2.02464e-015	-2.87824e-015	-3.65918e-015	-4.3747e-015	1.75637e-015	-6.7025e-015	-3.34593e-015	-2.64604e-015	-7.8741e-015	-1.67064e-015	3.86206e-015	1.53528e-015
-7.11752e-016	-3.23621e-018	2.59672e-016	-1.29047e-015	-7.29997e-015	5.42839e-015	2.22281e-015	7.34642e-015	8.04982e-015	3.34899e-015	3.92636e-015	-2.9427e-015	1.56462e-016	1.78604e-015	-3.08706e-015	-3.56095e-015	-4.4228e-015	1.65724e-015	-6.54378e-015	-3.78668e-015	-2.53117e-015	-8.10518e-015	-1.71716e-015	3.65008e-015	1.25273e-015
-7.25611e-016	-1.20074e-016	1.75765e-016	-1.39245e-015	-7.2376e-015	5.6255e-015	2.212e-015	7.33354e-015	8.02199e-015	3.50321e-015	3.64687e-015	-3.227e-015	-2.46515e-016	1.53673e-015	-3.32505e-015	-3.47697e-015	-4.47665e-015	1.5145e-015	-6.39548e-015	-4.23473e-015	-2.42704e-015	-8.32403e-015	-1.75915e-015	3.41547e-015	9.62708e-016
-7.26747e-016	-2.26126e-016	8.2897e-017	-1.54327e-015	-7.17326e-015	5.76874e-015	2.16031e-015	7.3044e-015	7.97559e-015	3.6241e-015	3.3677e-015	-3.49133e-015	-6.54859e-016	1.27841e-015	-3.59068e-015	-3.40978e-015	-4.53494e-015	1.3304e-015	-6.25951e-015	-4.6866e-015	-2.33368e-015	-8.53012e-015	-1.7968e-015	3.16033e-015	6.67773e-016
-7.17193e-016	-3.23298e-016	-1.85296e-017	-1.74142e-015	-7.10701e-015	5.85851e-015	2.07058e-015	7.2609e-015	7.9118e-015	3.7097e-015	3.09074e-015	-3.73442e-015	-1.0651e-015	1.01226e-015	-3.8825e-015	-3.36161e-015	-4.59615e-015	1.10766e-015	-6.13697e-015	-5.13937e-015	-2.25176e-015	-8.72279e-015	-1.83049e-015	2.88701e-015	3.70131e-016
-6.99785e-016	-4.13829e-016	-1.27208e-016	-1.98511e-015	-7.03828e-015	5.89698e-015	1.94597e-015	7.20327e-015	7.83169e-015	3.75931e-015	2.81721e-015	-3.95503e-015	-1.47492e-015	7.40244e-016	-4.19798e-015	-3.33415e-015	-4.65845e-015	8.49373e-016	-6.02878e-015	-5.58881e-015	-2.18161e-015	-8.90118e-015	-1.86091e-015	2.5975e-015	7.25569e-017
-6.76638e-016	-4.99042e-016	-2.42503e-016	-2.27156e-015	-6.96659e-015	5.88521e-015	1.79103e-015	7.13257e-015	7.73648e-015	3.77292e-015	2.54838e-015	-4.15277e-015	-1.88179e-015	4.64241e-016	-4.53442e-015	-3.32821e-015	-4.72022e-015	5.58905e-016	-5.93636e-015	-6.03211e-015	-2.1238e-015	-9.06456e-015	-1.8891e-015	2.29455e-015	-2.22641e-016
-6.49674e-016	-5.79994e-016	-3.64101e-016	-2.59722e-015	-6.89209e-015	5.82499e-015	1.61035e-015	7.05089e-015	7.62739e-015	3.75065e-015	2.28533e-015	-4.32811e-015	-2.283e-015	1.86024e-016	-4.88855e-015	-3.34443e-015	-4.77978e-015	2.40381e-016	-5.86005e-015	-6.46526e-015	-2.07855e-015	-9.21246e-015	-1.91539e-015	1.98039e-015	-5.12736e-016
-6.21391e-016	-6.58186e-016	-4.91621e-016	-2.95836e-015	-6.81403e-015	5.72023e-015	1.40802e-015	6.9596e-015	7.50525e-015	3.69269e-015	2.02877e-015	-4.48082e-015	-2.67566e-015	-9.30695e-017	-5.25695e-015	-3.38306e-015	-4.83526e-015	-1.01767e-016	-5.79977e-015	-6.8849e-015	-2.04611e-015	-9.34436e-015	-1.93983e-015	1.65763e-015	-7.95471e-016
-5.94279e-016	-7.3539e-016	-6.24906e-016	-3.35095e-015	-6.73203e-015	5.57478e-015	1.18906e-015	6.86087e-015	7.37175e-015	3.59985e-015	1.77973e-015	-4.6103e-015	-3.05721e-015	-3.70682e-016	-5.63575e-015	-3.44336e-015	-4.88394e-015	-4.63909e-016	-5.75613e-015	-7.28804e-015	-2.0261e-015	-9.45877e-015	-1.96293e-015	1.3289e-015	-1.06842e-015
-5.70753e-016	-8.1346e-016	-7.63112e-016	-3.76978e-015	-6.64535e-015	5.39277e-015	9.58349e-016	6.75639e-015	7.22792e-015	3.47336e-015	1.53872e-015	-4.7171e-015	-3.42541e-015	-6.44673e-016	-6.02148e-015	-3.52491e-015	-4.92386e-015	-8.40947e-016	-5.72781e-015	-7.67132e-015	-2.01779e-015	-9.55567e-015	-1.98436e-015	9.96735e-016	-1.32953e-015
-5.52797e-016	-8.94333e-016	-9.05442e-016	-4.20979e-015	-6.55401e-015	5.17869e-015	7.2122e-016	6.64743e-015	7.07483e-015	3.31528e-015	1.30594e-015	-4.80172e-015	-3.77782e-015	-9.13195e-016	-6.40981e-015	-3.62726e-015	-4.95367e-015	-1.22845e-015	-5.71393e-015	-8.03211e-015	-2.0214e-015	-9.63493e-015	-2.00427e-015	6.63192e-016	-1.5762e-015
-5.42559e-016	-9.80493e-016	-1.05178e-015	-4.66539e-015	-6.45665e-015	4.93752e-015	4.8282e-016	6.5358e-015	6.91421e-015	3.12798e-015	1.08107e-015	-4.86498e-015	-4.11189e-015	-1.17452e-015	-6.79614e-015	-3.74825e-015	-4.97221e-015	-1.62122e-015	-5.71395e-015	-8.367e-015	-2.03559e-015	-9.69609e-015	-2.02249e-015	3.30311e-016	-1.80643e-015
-5.41746e-016	-1.0724e-015	-1.20194e-015	-5.1306e-015	-6.35237e-015	4.67428e-015	2.48261e-016	6.42304e-015	6.74653e-015	2.91336e-015	8.64456e-016	-4.90755e-015	-4.42549e-015	-1.42724e-015	-7.17665e-015	-3.88533e-015	-4.97726e-015	-2.01443e-015	-5.72603e-015	-8.67346e-015	-2.06081e-015	-9.73834e-015	-2.03929e-015	2.57605e-019	-2.0183e-015
-5.51943e-016	-1.17132e-015	-1.35482e-015	-5.59953e-015	-6.24016e-015	4.39454e-015	2.24349e-017	6.31084e-015	6.57279e-015	2.6745e-015	6.55859e-016	-4.93026e-015	-4.71656e-015	-1.66939e-015	-7.54694e-015	-4.03597e-015	-4.96646e-015	-2.40347e-015	-5.74906e-015	-8.94904e-015	-2.09649e-015	-9.76123e-015	-2.05431e-015	-3.25057e-016	-2.20992e-015
-5.74228e-016	-1.27864e-015	-1.5094e-015	-6.06575e-015	-6.1187e-015	4.10431e-015	-1.89781e-016	6.20085e-015	6.39426e-015	2.41409e-015	4.54894e-016	-4.93397e-015	-4.98294e-015	-1.89874e-015	-7.90292e-015	-4.19757e-015	-4.93863e-015	-2.78316e-015	-5.7811e-015	-9.19176e-015	-2.14128e-015	-9.76456e-015	-2.06698e-015	-6.43325e-016	-2.3798e-015
-6.09279e-016	-1.39492e-015	-1.66554e-015	-6.52331e-015	-5.98735e-015	3.80894e-015	-3.84347e-016	6.09464e-015	6.21168e-015	2.1344e-015	2.61781e-016	-4.92029e-015	-5.22353e-015	-2.11425e-015	-8.23905e-015	-4.36628e-015	-4.89249e-015	-3.14847e-015	-5.81975e-015	-9.39971e-015	-2.19415e-015	-9.74789e-015	-2.0773e-015	-9.52602e-016	-2.52666e-015
-6.57813e-016	-1.52092e-015	-1.82247e-015	-6.96629e-015	-5.84474e-015	3.51385e-015	-5.56626e-016	5.9932e-015	6.02573e-015	1.83916e-015	7.55563e-017	-4.89105e-015	-5.43722e-015	-2.31443e-015	-8.5513e-015	-4.53937e-015	-4.82661e-015	-3.49504e-015	-5.86284e-015	-9.57108e-015	-2.25413e-015	-9.71068e-015	-2.0845e-015	-1.25141e-015	-2.64973e-015
-7.20701e-016	-1.65653e-015	-1.98016e-015	-7.38842e-015	-5.69006e-015	3.2247e-015	-7.02947e-016	5.89719e-015	5.83753e-015	1.53185e-015	-1.0442e-016	-4.84761e-015	-5.62273e-015	-2.49782e-015	-8.83617e-015	-4.71323e-015	-4.74078e-015	-3.81798e-015	-5.9082e-015	-9.70484e-015	-2.32061e-015	-9.65192e-015	-2.08782e-015	-1.5385e-015	-2.7478e-015
-7.97979e-016	-1.80129e-015	-2.13815e-015	-7.78309e-015	-5.52219e-015	2.94649e-015	-8.19874e-016	5.80789e-015	5.64745e-015	1.21563e-015	-2.78736e-016	-4.79077e-015	-5.77913e-015	-2.66358e-015	-9.09034e-015	-4.88399e-015	-4.63367e-015	-4.11322e-015	-5.95373e-015	-9.80016e-015	-2.3924e-015	-9.57137e-015	-2.08619e-015	-1.81178e-015	-2.81985e-015
-8.8971e-016	-1.95556e-015	-2.29599e-015	-8.1454e-015	-5.33981e-015	2.68548e-015	-9.0479e-016	5.72678e-015	5.45637e-015	8.93504e-016	-4.4797e-016	-4.7223e-015	-5.9056e-015	-2.81095e-015	-9.30953e-015	-5.04745e-015	-4.50501e-015	-4.37772e-015	-5.99608e-015	-9.85701e-015	-2.46813e-015	-9.46925e-015	-2.07888e-015	-2.07025e-015	-2.86532e-015
-9.95161e-016	-2.11923e-015	-2.45276e-015	-8.47058e-015	-5.14199e-015	2.44648e-015	-9.5527e-016	5.65427e-015	5.26495e-015	5.69077e-016	-6.12634e-016	-4.64404e-015	-6.00134e-015	-2.93876e-015	-9.49126e-015	-5.19964e-015	-4.35492e-015	-4.60794e-015	-6.03303e-015	-9.87539e-015	-2.5471e-015	-9.34517e-015	-2.0658e-015	-2.31275e-015	-2.88366e-015
-1.11326e-015	-2.29158e-015	-2.60835e-015	-8.75383e-015	-4.92858e-015	2.23305e-015	-9.69483e-016	5.59099e-015	5.07332e-015	2.45851e-016	-7.733e-016	-4.55794e-015	-6.06667e-015	-3.04688e-015	-9.63255e-015	-5.33664e-015	-4.18397e-015	-4.80106e-015	-6.06233e-015	-9.85544e-015	-2.62842e-015	-9.19875e-015	-2.04629e-015	-2.53841e-015	-2.8754e-015
-1.24331e-015	-2.47088e-015	-2.76189e-015	-8.99089e-015	-4.69854e-015	2.04928e-015	-9.47188e-016	5.53682e-015	4.88211e-015	-7.29345e-017	-9.30448e-016	-4.46549e-015	-6.10209e-015	-3.13473e-015	-9.73067e-015	-5.45481e-015	-3.99245e-015	-4.95408e-015	-6.08223e-015	-9.79791e-015	-2.71118e-015	-9.02967e-015	-2.01935e-015	-2.74651e-015	-2.84078e-015
-1.38464e-015	-2.65533e-015	-2.91237e-015	-9.17856e-015	-4.45165e-015	1.89813e-015	-8.87638e-016	5.49202e-015	4.69229e-015	-3.84495e-016	-1.08572e-015	-4.36867e-015	-6.10761e-015	-3.20254e-015	-9.78367e-015	-5.55109e-015	-3.78112e-015	-5.06501e-015	-6.08969e-015	-9.70293e-015	-2.79379e-015	-8.83805e-015	-1.98455e-015	-2.93625e-015	-2.77995e-015
-1.53581e-015	-2.84314e-015	-3.05882e-015	-9.31379e-015	-4.18693e-015	1.78325e-015	-7.9066e-016	5.45651e-015	4.50404e-015	-6.85924e-016	-1.23922e-015	-4.26857e-015	-6.08403e-015	-3.24958e-015	-9.7901e-015	-5.62153e-015	-3.55138e-015	-5.13237e-015	-6.08239e-015	-9.57193e-015	-2.87499e-015	-8.62377e-015	-1.94137e-015	-3.10717e-015	-2.69366e-015
-1.69485e-015	-3.03269e-015	-3.20066e-015	-9.39386e-015	-3.90475e-015	1.70667e-015	-6.57086e-016	5.43042e-015	4.31759e-015	-9.74271e-016	-1.39107e-015	-4.16631e-015	-6.03209e-015	-3.27629e-015	-9.74865e-015	-5.66295e-015	-3.30428e-015	-5.15483e-015	-6.05875e-015	-9.40682e-015	-2.95355e-015	-8.38677e-015	-1.88931e-015	-3.25876e-015	-2.58271e-015
-1.86007e-015	-3.22173e-015	-3.33693e-015	-9.41666e-015	-3.60496e-015	1.67017e-015	-4.87249e-016	5.41301e-015	4.13299e-015	-1.24613e-015	-1.54104e-015	-4.06325e-015	-5.95246e-015	-3.28285e-015	-9.6586e-015	-5.67336e-015	-3.04087e-015	-5.13162e-015	-6.01662e-015	-9.20917e-015	-3.0287e-015	-8.12702e-015	-1.82787e-015	-3.39071e-015	-2.44777e-015
-2.0296e-015	-3.40818e-015	-3.46649e-015	-9.38121e-015	-3.28845e-015	1.67402e-015	-2.8224e-016	5.40347e-015	3.94994e-015	-1.49933e-015	-1.68951e-015	-3.96141e-015	-5.84728e-015	-3.26969e-015	-9.51964e-015	-5.65021e-015	-2.76278e-015	-5.06316e-015	-5.95383e-015	-8.98083e-015	-3.09927e-015	-7.84473e-015	-1.75608e-015	-3.503e-015	-2.29049e-015
-2.20142e-015	-3.58918e-015	-3.58818e-015	-9.28706e-015	-2.95509e-015	1.71896e-015	-4.44577e-017	5.40171e-015	3.76892e-015	-1.73204e-015	-1.83664e-015	-3.86211e-015	-5.71767e-015	-3.2376e-015	-9.33294e-015	-5.59179e-015	-2.47222e-015	-4.95005e-015	-5.86877e-015	-8.72394e-015	-3.16403e-015	-7.54014e-015	-1.6733e-015	-3.59528e-015	-2.11264e-015
-2.3733e-015	-3.76247e-015	-3.70089e-015	-9.13411e-015	-2.60559e-015	1.80465e-015	2.23335e-016	5.40672e-015	3.59096e-015	-1.94254e-015	-1.98217e-015	-3.76624e-015	-5.56491e-015	-3.18738e-015	-9.09912e-015	-5.49759e-015	-2.17166e-015	-4.79284e-015	-5.76061e-015	-8.44077e-015	-3.22202e-015	-7.21378e-015	-1.57926e-015	-3.66735e-015	-1.91623e-015
-2.54316e-015	-3.92501e-015	-3.80297e-015	-8.92339e-015	-2.24129e-015	1.93066e-015	5.17788e-016	5.41718e-015	3.41641e-015	-2.1292e-015	-2.12565e-015	-3.6745e-015	-5.39105e-015	-3.11994e-015	-8.82001e-015	-5.36659e-015	-1.86252e-015	-4.59282e-015	-5.62882e-015	-8.13345e-015	-3.27215e-015	-6.86571e-015	-1.47427e-015	-3.71981e-015	-1.70299e-015
-2.70938e-015	-4.07402e-015	-3.89302e-015	-8.65722e-015	-1.86354e-015	2.09544e-015	8.35519e-016	5.43158e-015	3.24453e-015	-2.29061e-015	-2.26653e-015	-3.58773e-015	-5.19804e-015	-3.03591e-015	-8.49786e-015	-5.19833e-015	-1.54643e-015	-4.35267e-015	-5.47252e-015	-7.80513e-015	-3.31318e-015	-6.49665e-015	-1.35835e-015	-3.75245e-015	-1.47471e-015
-2.86943e-015	-4.20679e-015	-3.96966e-015	-8.33768e-015	-1.47355e-015	2.29687e-015	1.17301e-015	5.44872e-015	3.07559e-015	-2.42611e-015	-2.40453e-015	-3.50689e-015	-4.98756e-015	-2.93602e-015	-8.13522e-015	-4.99291e-015	-1.22642e-015	-4.07473e-015	-5.29096e-015	-7.4584e-015	-3.34452e-015	-6.10793e-015	-1.23062e-015	-3.76565e-015	-1.23362e-015
-3.02067e-015	-4.31997e-015	-4.0322e-015	-7.96758e-015	-1.0731e-015	2.53244e-015	1.52657e-015	5.46799e-015	2.91002e-015	-2.53403e-015	-2.53856e-015	-3.43186e-015	-4.7613e-015	-2.82122e-015	-7.73503e-015	-4.7512e-015	-9.05128e-016	-3.76146e-015	-5.08491e-015	-7.09683e-015	-3.36521e-015	-5.70077e-015	-1.09163e-015	-3.76e-015	-9.81952e-016
-3.16071e-015	-4.41083e-015	-4.07832e-015	-7.55064e-015	-6.64039e-016	2.79875e-015	1.89194e-015	5.48843e-015	2.748e-015	-2.61408e-015	-2.66719e-015	-3.36304e-015	-4.52134e-015	-2.69282e-015	-7.3004e-015	-4.47445e-015	-5.8514e-016	-3.41581e-015	-4.85444e-015	-6.7233e-015	-3.37496e-015	-5.27696e-015	-9.42775e-016	-3.73587e-015	-7.22422e-016
-3.28776e-015	-4.47657e-015	-4.10684e-015	-7.09092e-015	-2.48498e-016	3.09241e-015	2.26467e-015	5.5088e-015	2.58981e-015	-2.66628e-015	-2.78922e-015	-3.30048e-015	-4.27008e-015	-2.55195e-015	-6.83478e-015	-4.16466e-015	-2.68464e-016	-3.04138e-015	-4.60006e-015	-6.34065e-015	-3.37244e-015	-4.83785e-015	-7.84229e-016	-3.69404e-015	-4.57329e-016
-3.40026e-015	-4.51542e-015	-4.11634e-015	-6.59347e-015	1.71411e-016	3.40956e-015	2.64096e-015	5.52834e-015	2.43642e-015	-2.68993e-015	-2.90386e-015	-3.24411e-015	-4.00946e-015	-2.39964e-015	-6.34256e-015	-3.82467e-015	4.26649e-017	-2.6426e-015	-4.32268e-015	-5.9519e-015	-3.35736e-015	-4.38484e-015	-6.16034e-016	-3.63489e-015	-1.88863e-016
-3.49695e-015	-4.52479e-015	-4.10584e-015	-6.06286e-015	5.9357e-016	3.74601e-015	3.01733e-015	5.54528e-015	2.28826e-015	-2.68534e-015	-3.00996e-015	-3.19422e-015	-3.74156e-015	-2.23699e-015	-5.82768e-015	-3.45745e-015	3.45478e-016	-2.22366e-015	-4.02321e-015	-5.5601e-015	-3.32916e-015	-3.91968e-015	-4.38623e-016	-3.55862e-015	8.05781e-017
-3.57577e-015	-4.50305e-015	-4.07396e-015	-5.50385e-015	1.01543e-015	4.09783e-015	3.3896e-015	5.55849e-015	2.14551e-015	-2.65272e-015	-3.10579e-015	-3.15012e-015	-3.46804e-015	-2.0658e-015	-5.29536e-015	-3.06627e-015	6.38124e-016	-1.78826e-015	-3.70317e-015	-5.16761e-015	-3.28794e-015	-3.44499e-015	-2.53235e-016	-3.46595e-015	3.48593e-016
-3.63566e-015	-4.4488e-015	-4.01993e-015	-4.92173e-015	1.43466e-015	4.46011e-015	3.75397e-015	5.56691e-015	2.00839e-015	-2.59282e-015	-3.19002e-015	-3.11125e-015	-3.19099e-015	-1.88664e-015	-4.74958e-015	-2.6545e-015	9.18732e-016	-1.34049e-015	-3.3644e-015	-4.7774e-015	-3.23372e-015	-2.96269e-015	-6.11321e-017	-3.35792e-015	6.12884e-016
-3.67512e-015	-4.36023e-015	-3.94259e-015	-4.32262e-015	1.84868e-015	4.82774e-015	4.10619e-015	5.56966e-015	1.87745e-015	-2.50696e-015	-3.26206e-015	-3.07668e-015	-2.9129e-015	-1.70056e-015	-4.19495e-015	-2.22621e-015	1.18479e-015	-8.84827e-016	-3.00953e-015	-4.39207e-015	-3.16599e-015	-2.47489e-015	1.36519e-016	-3.23573e-015	8.71157e-016
-3.69281e-015	-4.23596e-015	-3.84114e-015	-3.71276e-015	2.2547e-015	5.19585e-015	4.4428e-015	5.56614e-015	1.75297e-015	-2.3962e-015	-3.31991e-015	-3.04599e-015	-2.63555e-015	-1.50902e-015	-3.63553e-015	-1.78596e-015	1.43479e-015	-4.25606e-016	-2.64079e-015	-4.01424e-015	-3.08452e-015	-1.98436e-015	3.38794e-016	-3.10055e-015	1.12182e-015
-3.68811e-015	-4.07533e-015	-3.71539e-015	-3.09762e-015	2.65046e-015	5.55962e-015	4.76081e-015	5.55618e-015	1.63557e-015	-2.26173e-015	-3.36215e-015	-3.01799e-015	-2.36049e-015	-1.31316e-015	-3.07626e-015	-1.33825e-015	1.66729e-015	3.25274e-017	-2.26015e-015	-3.64646e-015	-2.9896e-015	-1.49326e-015	5.43951e-016	-2.9535e-015	1.36192e-015
-3.6607e-015	-3.87821e-015	-3.56504e-015	-2.48263e-015	3.03293e-015	5.91355e-015	5.05805e-015	5.53833e-015	1.52586e-015	-2.10474e-015	-3.38699e-015	-2.9922e-015	-2.08888e-015	-1.11406e-015	-2.52183e-015	-8.87765e-016	1.88087e-015	4.84967e-016	-1.86989e-015	-3.29048e-015	-2.88174e-015	-1.00526e-015	7.50233e-016	-2.79533e-015	1.58958e-015
-3.61047e-015	-3.64513e-015	-3.39027e-015	-1.87307e-015	3.39969e-015	6.25341e-015	5.33223e-015	5.51305e-015	1.42444e-015	-1.92636e-015	-3.39299e-015	-2.96865e-015	-1.82231e-015	-9.12935e-016	-1.97676e-015	-4.39032e-016	2.07479e-015	9.27791e-016	-1.4725e-015	-2.94851e-015	-2.76074e-015	-5.22857e-016	9.56191e-016	-2.62761e-015	1.80356e-015
-3.53731e-015	-3.37642e-015	-3.19125e-015	-1.27442e-015	3.74829e-015	6.57498e-015	5.58125e-015	5.47985e-015	1.33173e-015	-1.7276e-015	-3.37993e-015	-2.94648e-015	-1.56181e-015	-7.10663e-016	-1.44522e-015	2.99167e-018	2.24782e-015	1.35751e-015	-1.07049e-015	-2.62194e-015	-2.62736e-015	-4.89946e-017	1.16058e-015	-2.45172e-015	2.00188e-015
-3.44138e-015	-3.07356e-015	-2.96825e-015	-6.9188e-016	4.07697e-015	6.87409e-015	5.80376e-015	5.43822e-015	1.24849e-015	-1.51042e-015	-3.34665e-015	-2.92446e-015	-1.30858e-015	-5.07921e-016	-9.31422e-016	4.33799e-016	2.39956e-015	1.77034e-015	-6.66299e-016	-2.31188e-015	-2.48275e-015	4.13053e-016	1.36126e-015	-2.26836e-015	2.1832e-015
-3.3231e-015	-2.73787e-015	-2.7218e-015	-1.29899e-016	4.38335e-015	7.14742e-015	5.99908e-015	5.38863e-015	1.17474e-015	-1.27606e-015	-3.29211e-015	-2.90155e-015	-1.06337e-015	-3.06083e-016	-4.38393e-016	8.48651e-016	2.52895e-015	2.16253e-015	-2.63218e-016	-2.01951e-015	-2.32771e-015	8.6077e-016	1.55682e-015	-2.07922e-015	2.34547e-015
-3.1829e-015	-2.37088e-015	-2.45277e-015	4.06568e-016	4.66602e-015	7.39154e-015	6.16659e-015	5.3313e-015	1.11075e-015	-1.0256e-015	-3.21558e-015	-2.87657e-015	-8.26748e-016	-1.05728e-016	3.08386e-017	1.24329e-015	2.63561e-015	2.53107e-015	1.35911e-016	-1.7467e-015	-2.16228e-015	1.29122e-015	1.74568e-015	-1.88567e-015	2.48801e-015
-3.02167e-015	-1.97452e-015	-2.16263e-015	9.13733e-016	4.92334e-015	7.60302e-015	6.30682e-015	5.26713e-015	1.05648e-015	-7.60974e-016	-3.1172e-015	-2.84879e-015	-5.99738e-016	9.21814e-017	4.73058e-016	1.61388e-015	2.72044e-015	2.87374e-015	5.29176e-016	-1.49424e-015	-1.98767e-015	1.70142e-015	1.92597e-015	-1.68966e-015	2.61033e-015
-2.84102e-015	-1.55141e-015	-1.85269e-015	1.38851e-015	5.15419e-015	7.77921e-015	6.42007e-015	5.19654e-015	1.01206e-015	-4.84381e-016	-2.99697e-015	-2.81799e-015	-3.82299e-016	2.87058e-016	8.85876e-016	1.95601e-015	2.78359e-015	3.18819e-015	9.13755e-016	-1.26269e-015	-1.80498e-015	2.08831e-015	2.09592e-015	-1.49282e-015	2.71164e-015
-2.64225e-015	-1.10468e-015	-1.52431e-015	1.82759e-015	5.3573e-015	7.91884e-015	6.50715e-015	5.11936e-015	9.78141e-016	-1.96968e-016	-2.85548e-015	-2.78355e-015	-1.74166e-016	4.77706e-016	1.26817e-015	2.26591e-015	2.82566e-015	3.47253e-015	1.28761e-015	-1.05219e-015	-1.61535e-015	2.44893e-015	2.25321e-015	-1.29645e-015	2.79137e-015
-2.42633e-015	-6.3714e-016	-1.17944e-015	2.22836e-015	5.53232e-015	8.0196e-015	6.57002e-015	5.03693e-015	9.54828e-016	9.97878e-017	-2.69342e-015	-2.74375e-015	2.46442e-017	6.63346e-016	1.61793e-015	2.5407e-015	2.84804e-015	3.72577e-015	1.64809e-015	-8.63602e-016	-1.41941e-015	2.78064e-015	2.39567e-015	-1.10214e-015	2.84955e-015
-2.19476e-015	-1.5283e-016	-8.2056e-016	2.58995e-015	5.67891e-015	8.08112e-015	6.61025e-015	4.95026e-015	9.42052e-016	4.0439e-016	-2.51133e-015	-2.69787e-015	2.14012e-016	8.4337e-016	1.93454e-015	2.77783e-015	2.8517e-015	3.94667e-015	1.99319e-015	-6.97547e-016	-1.2181e-015	3.08094e-015	2.52199e-015	-9.10747e-016	2.88583e-015
-1.94953e-015	3.44295e-016	-4.50062e-016	2.91085e-015	5.79675e-015	8.10238e-015	6.62973e-015	4.86057e-015	9.39277e-016	7.14992e-016	-2.31068e-015	-2.64509e-015	3.94667e-016	1.01729e-015	2.21744e-015	2.97564e-015	2.83799e-015	4.13568e-015	2.32098e-015	-5.53779e-016	-1.01391e-015	3.34761e-015	2.63095e-015	-7.24012e-016	2.90031e-015
-1.69287e-015	8.50546e-016	-7.11224e-017	3.19012e-015	5.88677e-015	8.0835e-015	6.6312e-015	4.76925e-015	9.46297e-016	1.02993e-015	-2.09256e-015	-2.58519e-015	5.67058e-016	1.18447e-015	2.46672e-015	3.132e-015	2.80816e-015	4.29253e-015	2.62994e-015	-4.3139e-016	-8.07987e-016	3.57873e-015	2.72106e-015	-5.4336e-016	2.8937e-015
-1.42624e-015	1.36107e-015	3.14356e-016	3.42758e-015	5.94892e-015	8.02612e-015	6.6176e-015	4.67741e-015	9.61944e-016	1.34769e-015	-1.85864e-015	-2.51832e-015	7.32132e-016	1.3443e-015	2.68272e-015	3.24589e-015	2.76362e-015	4.41723e-015	2.91829e-015	-3.29686e-016	-6.01036e-016	3.7721e-015	2.79104e-015	-3.70172e-016	2.8666e-015
-1.15173e-015	1.87137e-015	7.03501e-016	3.62398e-015	5.98405e-015	7.93148e-015	6.59178e-015	4.58629e-015	9.85749e-016	1.66655e-015	-1.61091e-015	-2.4441e-015	8.89946e-016	1.49625e-015	2.86601e-015	3.31602e-015	2.7056e-015	4.51085e-015	3.18563e-015	-2.48307e-016	-3.94247e-016	3.9266e-015	2.83968e-015	-2.05591e-016	2.81985e-015
-8.71496e-016	2.37729e-015	1.09275e-015	3.78012e-015	5.99333e-015	7.80114e-015	6.55645e-015	4.49675e-015	1.01723e-015	1.98503e-015	-1.35137e-015	-2.36234e-015	1.04107e-015	1.64008e-015	3.0188e-015	3.34262e-015	2.63667e-015	4.57476e-015	3.43087e-015	-1.85845e-016	-1.88893e-016	4.04129e-015	2.86593e-015	-5.08653e-017	2.75449e-015
-5.87063e-016	2.87453e-015	1.47946e-015	3.89726e-015	5.97796e-015	7.63703e-015	6.51478e-015	4.40969e-015	1.05541e-015	2.30152e-015	-1.08222e-015	-2.27296e-015	1.18692e-015	1.77485e-015	3.14297e-015	3.32618e-015	2.55882e-015	4.61047e-015	3.65301e-015	-1.41434e-016	1.3498e-017	4.11598e-015	2.86873e-015	9.33181e-017	2.67172e-015
-3.00772e-016	3.35817e-015	1.86009e-015	3.97809e-015	5.93996e-015	7.44171e-015	6.46981e-015	4.32631e-015	1.09946e-015	2.61443e-015	-8.06036e-016	-2.17636e-015	1.32796e-015	1.89982e-015	3.23996e-015	3.26814e-015	2.47376e-015	4.6197e-015	3.85194e-015	-1.13334e-016	2.11617e-016	4.14997e-015	2.84801e-015	2.25518e-016	2.57329e-015
-1.51549e-017	3.82416e-015	2.23177e-015	4.02479e-015	5.88098e-015	7.21839e-015	6.42426e-015	4.24758e-015	1.14843e-015	2.92222e-015	-5.25107e-016	-2.07257e-015	1.46561e-015	2.01439e-015	3.31191e-015	3.16952e-015	2.38348e-015	4.605e-015	4.02755e-015	-1.01407e-016	4.03466e-016	4.14288e-015	2.80306e-015	3.44483e-016	2.46014e-015
2.67788e-016	4.26851e-015	2.59198e-015	4.03964e-015	5.80294e-015	6.97035e-015	6.38158e-015	4.17411e-015	1.20089e-015	3.22321e-015	-2.42688e-016	-1.96152e-015	1.60019e-015	2.11834e-015	3.36212e-015	3.03213e-015	2.29004e-015	4.56936e-015	4.17966e-015	-1.04881e-016	5.87173e-016	4.09522e-015	2.73324e-015	4.49627e-016	2.33446e-015
5.46688e-016	4.68678e-015	2.93741e-015	4.02586e-015	5.7083e-015	6.70068e-015	6.34425e-015	4.10687e-015	1.25492e-015	3.51638e-015	3.82516e-017	-1.84445e-015	1.73201e-015	2.2109e-015	3.39329e-015	2.85825e-015	2.1959e-015	4.51524e-015	4.30853e-015	-1.2249e-016	7.61627e-016	4.00786e-015	2.6387e-015	5.40729e-016	2.19798e-015
8.1916e-016	5.07554e-015	3.26522e-015	3.98646e-015	5.59942e-015	6.41274e-015	6.31454e-015	4.04624e-015	1.30927e-015	3.79994e-015	3.14439e-016	-1.7221e-015	1.86165e-015	2.29179e-015	3.40829e-015	2.65092e-015	2.10354e-015	4.44548e-015	4.41466e-015	-1.52292e-016	9.25811e-016	3.88242e-015	2.51961e-015	6.17848e-016	2.05212e-015
1.08271e-015	5.43122e-015	3.57254e-015	3.92514e-015	5.47871e-015	6.11177e-015	6.29442e-015	3.99278e-015	1.36302e-015	4.07168e-015	5.82767e-016	-1.59511e-015	1.98966e-015	2.36022e-015	3.41062e-015	2.41306e-015	2.01507e-015	4.36327e-015	4.49918e-015	-1.93244e-016	1.07893e-015	3.72037e-015	2.37591e-015	6.80273e-016	1.89881e-015
1.33571e-015	5.75036e-015	3.85679e-015	3.84556e-015	5.34894e-015	5.80155e-015	6.28671e-015	3.94658e-015	1.4141e-015	4.33009e-015	8.40253e-016	-1.46414e-015	2.11649e-015	2.41568e-015	3.40368e-015	2.14844e-015	1.93224e-015	4.27179e-015	4.56298e-015	-2.44123e-016	1.2194e-015	3.52413e-015	2.20861e-015	7.28001e-016	1.7397e-015
1.57651e-015	6.02983e-015	4.11602e-015	3.75142e-015	5.21335e-015	5.48629e-015	6.29273e-015	3.90791e-015	1.46097e-015	4.57269e-015	1.08419e-015	-1.32987e-015	2.24259e-015	2.4582e-015	3.39055e-015	1.85973e-015	1.85735e-015	4.17419e-015	4.60692e-015	-3.03933e-016	1.34591e-015	3.29573e-015	2.01796e-015	7.60971e-016	1.57728e-015
1.80369e-015	6.26769e-015	4.3476e-015	3.64666e-015	5.07419e-015	5.17021e-015	6.31407e-015	3.87642e-015	1.50238e-015	4.79814e-015	1.31247e-015	-1.19331e-015	2.36798e-015	2.48722e-015	3.37394e-015	1.55135e-015	1.79195e-015	4.07406e-015	4.63308e-015	-3.70993e-016	1.45749e-015	3.03778e-015	1.80475e-015	7.79271e-016	1.41296e-015
2.01598e-015	6.46217e-015	4.55028e-015	3.53545e-015	4.93427e-015	4.8568e-015	6.35159e-015	3.85197e-015	1.5369e-015	5.00511e-015	1.52219e-015	-1.05453e-015	2.49266e-015	2.50234e-015	3.35694e-015	1.22702e-015	1.73754e-015	3.97449e-015	4.64283e-015	-4.43866e-016	1.55301e-015	2.75409e-015	1.5696e-015	7.83712e-016	1.24837e-015
2.21198e-015	6.61142e-015	4.72291e-015	3.42156e-015	4.79642e-015	4.54994e-015	6.40584e-015	3.8341e-015	1.56282e-015	5.19263e-015	1.71076e-015	-9.14169e-016	2.61673e-015	2.50367e-015	3.34284e-015	8.91133e-016	1.69659e-015	3.87849e-015	4.63773e-015	-5.20983e-016	1.63158e-015	2.44719e-015	1.31438e-015	7.7465e-016	1.08492e-015
2.39038e-015	6.71529e-015	4.86478e-015	3.30814e-015	4.66253e-015	4.25349e-015	6.47631e-015	3.82224e-015	1.57854e-015	5.35884e-015	1.87576e-015	-7.73358e-016	2.74038e-015	2.49118e-015	3.33484e-015	5.476e-016	1.67054e-015	3.78855e-015	4.61927e-015	-6.00662e-016	1.69299e-015	2.12072e-015	1.04079e-015	7.52617e-016	9.24461e-016
2.55004e-015	6.77347e-015	4.97486e-015	3.19846e-015	4.53537e-015	3.97086e-015	6.56334e-015	3.81561e-015	1.58325e-015	5.50145e-015	2.01521e-015	-6.33618e-016	2.86335e-015	2.46433e-015	3.33547e-015	2.00483e-016	1.66061e-015	3.70741e-015	4.58851e-015	-6.8154e-016	1.73684e-015	1.77871e-015	7.50376e-016	7.17997e-016	7.68658e-016
2.69039e-015	6.78566e-015	5.05324e-015	3.09549e-015	4.41687e-015	3.70516e-015	6.66571e-015	3.81309e-015	1.57571e-015	5.61977e-015	2.12825e-015	-4.95326e-016	2.98576e-015	2.42251e-015	3.34655e-015	-1.46237e-016	1.66877e-015	3.63805e-015	4.54751e-015	-7.62429e-016	1.76236e-015	1.42472e-015	4.45063e-016	6.71884e-016	6.19348e-016
2.81099e-015	6.75158e-015	5.09991e-015	3.00231e-015	4.30945e-015	3.45927e-015	6.78254e-015	3.81352e-015	1.55405e-015	5.71214e-015	2.21317e-015	-3.58671e-016	3.10649e-015	2.36605e-015	3.37011e-015	-4.87874e-016	1.69547e-015	3.58216e-015	4.49763e-015	-8.42303e-016	1.76945e-015	1.06335e-015	1.2717e-016	6.15476e-016	4.78083e-016
2.91121e-015	6.67293e-015	5.11577e-015	2.92178e-015	4.21426e-015	3.23553e-015	6.91167e-015	3.81571e-015	1.51737e-015	5.77753e-015	2.26912e-015	-2.24456e-016	3.22519e-015	2.29528e-015	3.4083e-015	-8.20445e-016	1.74136e-015	3.5412e-015	4.4409e-015	-9.2003e-016	1.7582e-015	6.98854e-016	-2.01246e-016	5.49992e-016	3.45573e-016
2.99115e-015	6.55078e-015	5.10186e-015	2.85628e-015	4.13347e-015	3.03591e-015	7.05085e-015	3.81906e-015	1.46514e-015	5.81481e-015	2.29606e-015	-9.34241e-017	3.34145e-015	2.21068e-015	3.46193e-015	-1.14038e-015	1.80733e-015	3.51645e-015	4.37962e-015	-9.93921e-016	1.72866e-015	3.34937e-016	-5.37901e-016	4.76936e-016	2.22486e-016
3.05057e-015	6.387e-015	5.05907e-015	2.80747e-015	4.06895e-015	2.86266e-015	7.1981e-015	3.82125e-015	1.39593e-015	5.82275e-015	2.29312e-015	3.36591e-017	3.4544e-015	2.11226e-015	3.53228e-015	-1.44435e-015	1.89393e-015	3.50968e-015	4.31538e-015	-1.06261e-015	1.68067e-015	-2.40292e-017	-8.80545e-016	3.9734e-016	1.10163e-016
3.08904e-015	6.18391e-015	4.98921e-015	2.77667e-015	4.02139e-015	2.71714e-015	7.35065e-015	3.82044e-015	1.30884e-015	5.79988e-015	2.26023e-015	1.56556e-016	3.56269e-015	2.00044e-015	3.62051e-015	-1.729e-015	2.00107e-015	3.52087e-015	4.24961e-015	-1.12426e-015	1.61419e-015	-3.74808e-016	-1.22663e-015	3.1286e-016	9.32671e-018
3.10636e-015	5.94454e-015	4.89404e-015	2.76567e-015	3.99116e-015	2.60026e-015	7.50558e-015	3.81473e-015	1.20359e-015	5.74585e-015	2.19829e-015	2.74979e-016	3.66576e-015	1.8761e-015	3.72645e-015	-1.9916e-015	2.12859e-015	3.55026e-015	4.18477e-015	-1.17743e-015	1.53003e-015	-7.13226e-016	-1.57375e-015	2.25235e-016	-7.96158e-017
3.10293e-015	5.67149e-015	4.77592e-015	2.775e-015	3.97937e-015	2.51235e-015	7.6601e-015	3.80255e-015	1.08016e-015	5.661e-015	2.10816e-015	3.87612e-016	3.76264e-015	1.73999e-015	3.84982e-015	-2.22951e-015	2.27638e-015	3.59875e-015	4.12163e-015	-1.22104e-015	1.4294e-015	-1.03571e-015	-1.91913e-015	1.35835e-016	-1.56645e-016
3.07968e-015	5.36807e-015	4.63757e-015	2.80523e-015	3.9863e-015	2.45328e-015	7.8109e-015	3.78233e-015	9.38274e-016	5.54439e-015	1.99071e-015	4.942e-016	3.85268e-015	1.59284e-015	3.99013e-015	-2.44064e-015	2.44429e-015	3.66567e-015	4.06135e-015	-1.25399e-015	1.31344e-015	-1.33892e-015	-2.26002e-015	4.62911e-017	-2.21724e-016
3.03728e-015	5.03772e-015	4.48201e-015	2.85673e-015	4.01174e-015	2.42199e-015	7.95502e-015	3.7521e-015	7.78709e-016	5.39635e-015	1.84788e-015	5.94414e-016	3.93557e-015	1.43563e-015	4.14676e-015	-2.62271e-015	2.63092e-015	3.75007e-015	4.00532e-015	-1.27475e-015	1.18242e-015	-1.61887e-015	-2.59387e-015	-4.19586e-017	-2.74491e-016
2.97646e-015	4.68466e-015	4.31189e-015	2.92949e-015	4.05575e-015	2.41786e-015	8.08865e-015	3.70965e-015	6.01597e-016	5.21655e-015	1.68087e-015	6.88083e-016	4.00964e-015	1.26949e-015	4.31857e-015	-2.77473e-015	2.8358e-015	3.85159e-015	3.9542e-015	-1.28222e-015	1.03749e-015	-1.87233e-015	-2.91771e-015	-1.28037e-016	-3.15215e-016
2.89764e-015	4.3134e-015	4.13038e-015	3.02238e-015	4.11739e-015	2.43986e-015	8.2086e-015	3.65309e-015	4.07248e-016	5.00564e-015	1.49234e-015	7.7525e-016	4.07459e-015	1.09558e-015	4.50401e-015	-2.89535e-015	3.05771e-015	3.96852e-015	3.90907e-015	-1.27494e-015	8.79839e-016	-2.09714e-015	-3.22928e-015	-2.10252e-016	-3.4487e-016
2.80142e-015	3.92831e-015	3.94123e-015	3.13493e-015	4.196e-015	2.48603e-015	8.31208e-015	3.58084e-015	1.96117e-016	4.7644e-015	1.28465e-015	8.56183e-016	4.1294e-015	9.15153e-016	4.70118e-015	-2.9834e-015	3.29491e-015	4.0995e-015	3.87052e-015	-1.25187e-015	7.10887e-016	-2.29097e-015	-3.52606e-015	-2.87622e-016	-3.6363e-016
2.68965e-015	3.53415e-015	3.74737e-015	3.26582e-015	4.29134e-015	2.5543e-015	8.39557e-015	3.49151e-015	-3.06604e-017	4.49418e-015	1.05988e-015	9.31161e-016	4.17305e-015	7.29258e-016	4.90816e-015	-3.03894e-015	3.54639e-015	4.24243e-015	3.83969e-015	-1.2127e-015	5.32808e-016	-2.45153e-015	-3.80576e-015	-3.58643e-016	-3.71868e-016
2.563e-015	3.13537e-015	3.5522e-015	3.41423e-015	4.4021e-015	2.64202e-015	8.4564e-015	3.38318e-015	-2.7225e-016	4.1965e-015	8.21176e-016	1.00023e-015	4.20577e-015	5.39486e-016	5.12314e-015	-3.0615e-015	3.8104e-015	4.39497e-015	3.8179e-015	-1.1568e-015	3.46848e-016	-2.57705e-015	-4.06601e-015	-4.21797e-016	-3.70806e-016
2.42263e-015	2.73551e-015	3.35898e-015	3.57909e-015	4.52754e-015	2.747e-015	8.4921e-015	3.25419e-015	-5.27563e-016	3.87297e-015	5.71629e-016	1.06332e-015	4.22721e-015	3.47034e-016	5.34471e-015	-3.05081e-015	4.0852e-015	4.55514e-015	3.80571e-015	-1.08302e-015	1.55092e-016	-2.66641e-015	-4.30471e-015	-4.76916e-016	-3.61334e-016
2.2699e-015	2.34016e-015	3.17096e-015	3.75865e-015	4.66632e-015	2.86667e-015	8.50011e-015	3.10426e-015	-7.94878e-016	3.52551e-015	3.14687e-016	1.12075e-015	4.23662e-015	1.53419e-016	5.57078e-015	-3.00734e-015	4.36939e-015	4.72044e-015	3.80369e-015	-9.90964e-016	-4.02233e-017	-2.71948e-015	-4.52005e-015	-5.23024e-016	-3.44352e-016
2.10672e-015	1.95337e-015	2.99135e-015	3.95067e-015	4.81725e-015	2.99814e-015	8.47821e-015	2.9327e-015	-1.07221e-015	3.15577e-015	5.29459e-017	1.17337e-015	4.23464e-015	-3.95868e-017	5.79829e-015	-2.93173e-015	4.6602e-015	4.88837e-015	3.81171e-015	-8.80035e-016	-2.36929e-016	-2.73566e-015	-4.70983e-015	-5.59333e-016	-3.21021e-016
1.93474e-015	1.57919e-015	2.82295e-015	4.15303e-015	4.97876e-015	3.1379e-015	8.42491e-015	2.73909e-015	-1.35813e-015	2.76629e-015	-2.10332e-016	1.22134e-015	4.22162e-015	-2.30604e-016	6.02486e-015	-2.82527e-015	4.95517e-015	5.05647e-015	3.82994e-015	-7.49299e-016	-4.33723e-016	-2.71538e-015	-4.87255e-015	-5.85045e-016	-2.92779e-016
1.75494e-015	1.22106e-015	2.66838e-015	4.36404e-015	5.14944e-015	3.28214e-015	8.33906e-015	2.52273e-015	-1.65026e-015	2.36005e-015	-4.72621e-016	1.26517e-015	4.19713e-015	-4.1863e-016	6.2486e-015	-2.68881e-015	5.25212e-015	5.22192e-015	3.85871e-015	-5.98485e-016	-6.28252e-016	-2.65977e-015	-5.00722e-015	-5.9958e-016	-2.60662e-016
1.56835e-015	8.82625e-016	2.52976e-015	4.58117e-015	5.32717e-015	3.42747e-015	8.21993e-015	2.28311e-015	-1.94672e-015	1.94024e-015	-7.31086e-016	1.30549e-015	4.16139e-015	-6.02138e-016	6.46686e-015	-2.52404e-015	5.54899e-015	5.38221e-015	3.89764e-015	-4.28235e-016	-8.18743e-016	-2.56927e-015	-5.11234e-015	-6.03176e-016	-2.25954e-016
1.37676e-015	5.6743e-016	2.40954e-015	4.80224e-015	5.51026e-015	3.57042e-015	8.0669e-015	2.02074e-015	-2.24557e-015	1.51039e-015	-9.82742e-016	1.34238e-015	4.11526e-015	-7.79714e-016	6.67803e-015	-2.33229e-015	5.8429e-015	5.53522e-015	3.94681e-015	-2.37997e-016	-1.00274e-015	-2.44559e-015	-5.18771e-015	-5.95227e-016	-1.89755e-016
1.18122e-015	2.78527e-016	2.30981e-015	5.02507e-015	5.69665e-015	3.70731e-015	7.87977e-015	1.73569e-015	-2.54464e-015	1.07367e-015	-1.2249e-015	1.37578e-015	4.0601e-015	-9.50245e-016	6.87992e-015	-2.11555e-015	6.13037e-015	5.67879e-015	4.00641e-015	-2.78265e-017	-1.17817e-015	-2.29047e-015	-5.23254e-015	-5.7548e-016	-1.53148e-016
9.83366e-016	1.81716e-017	2.23186e-015	5.24767e-015	5.88484e-015	3.83467e-015	7.65922e-015	1.42866e-015	-2.84203e-015	6.33263e-016	-1.455e-015	1.40622e-015	3.99686e-015	-1.11217e-015	7.07032e-015	-1.87597e-015	6.40845e-015	5.80984e-015	4.07636e-015	2.02309e-016	-1.34338e-015	-2.10627e-015	-5.24682e-015	-5.4422e-016	-1.17397e-016
7.85046e-016	-2.11172e-016	2.17722e-015	5.46838e-015	6.07324e-015	3.94977e-015	7.40574e-015	1.10083e-015	-3.13606e-015	1.93292e-016	-1.67092e-015	1.43487e-015	3.92632e-015	-1.2645e-015	7.24769e-015	-1.61527e-015	6.67511e-015	5.9267e-015	4.1562e-015	4.51655e-016	-1.49616e-015	-1.89456e-015	-5.23024e-015	-5.02458e-016	-8.38267e-017
5.87271e-016	-4.08074e-016	2.14646e-015	5.68503e-015	6.26047e-015	4.04932e-015	7.12036e-015	7.53004e-016	-3.42403e-015	-2.42633e-016	-1.87049e-015	1.46197e-015	3.84914e-015	-1.40631e-015	7.41035e-015	-1.33564e-015	6.92733e-015	6.0272e-015	4.24443e-015	7.19125e-016	-1.63513e-015	-1.65856e-015	-5.18332e-015	-4.50469e-016	-5.34474e-017
3.91603e-016	-5.70929e-016	2.13964e-015	5.89614e-015	6.4453e-015	4.13061e-015	6.8045e-015	3.86513e-016	-3.70417e-015	-6.7106e-016	-2.0527e-015	1.48798e-015	3.7661e-015	-1.53699e-015	7.55715e-015	-1.03926e-015	7.16268e-015	6.11004e-015	4.34071e-015	1.00402e-015	-1.75835e-015	-1.40118e-015	-5.10684e-015	-3.88831e-016	-2.761e-017
1.99451e-016	-6.98821e-016	2.15699e-015	6.0998e-015	6.62625e-015	4.19136e-015	6.46067e-015	2.71747e-018	-3.97389e-015	-1.08835e-015	-2.2158e-015	1.51347e-015	3.6782e-015	-1.6558e-015	7.68727e-015	-7.28057e-016	7.37826e-015	6.17357e-015	4.44478e-015	1.30544e-015	-1.86472e-015	-1.12597e-015	-5.00226e-015	-3.17768e-016	-7.11514e-018
1.24065e-017	-7.9119e-016	2.1982e-015	6.29492e-015	6.80227e-015	4.22884e-015	6.09148e-015	-3.96946e-016	-4.23107e-015	-1.49001e-015	-2.35899e-015	1.53879e-015	3.58689e-015	-1.76245e-015	7.79982e-015	-4.04315e-016	7.5719e-015	6.21641e-015	4.55605e-015	1.62165e-015	-1.95236e-015	-8.35657e-016	-4.87036e-015	-2.38446e-016	7.44436e-018
-1.68722e-016	-8.47904e-016	2.26253e-015	6.47982e-015	6.97235e-015	4.24145e-015	5.69951e-015	-8.09981e-016	-4.47393e-015	-1.87232e-015	-2.48113e-015	1.56359e-015	3.49276e-015	-1.85632e-015	7.89449e-015	-7.03193e-017	7.74108e-015	6.23746e-015	4.67399e-015	1.95128e-015	-2.01979e-015	-5.3401e-016	-4.71283e-015	-1.5207e-016	1.5585e-017
-3.42887e-016	-8.69575e-016	2.34869e-015	6.65305e-015	7.13518e-015	4.22675e-015	5.28812e-015	-1.23368e-015	-4.70073e-015	-2.23235e-015	-2.58237e-015	1.58825e-015	3.39749e-015	-1.93714e-015	7.97072e-015	2.71706e-016	7.88355e-015	6.23645e-015	4.79797e-015	2.29243e-015	-2.06674e-015	-2.24827e-016	-4.53132e-015	-5.94007e-017	1.55158e-017
-5.09349e-016	-8.57307e-016	2.45548e-015	6.8142e-015	7.28936e-015	4.18301e-015	4.86051e-015	-1.66652e-015	-4.91036e-015	-2.56667e-015	-2.66295e-015	1.61253e-015	3.30268e-015	-2.00478e-015	8.02879e-015	6.19425e-016	7.99704e-015	6.21314e-015	4.9268e-015	2.6435e-015	-2.09311e-015	8.79617e-017	-4.32831e-015	3.84884e-017	6.9696e-018
-6.66999e-016	-8.12685e-016	2.58072e-015	6.96231e-015	7.43437e-015	4.10916e-015	4.41985e-015	-2.10616e-015	-5.10149e-015	-2.8721e-015	-2.72342e-015	1.63604e-015	3.20939e-015	-2.05943e-015	8.06869e-015	9.70556e-016	8.08005e-015	6.16745e-015	5.05985e-015	3.00295e-015	-2.09839e-015	4.01003e-016	-4.10629e-015	1.40087e-016	-1.01692e-017
-8.14393e-016	-7.37208e-016	2.72288e-015	7.09597e-015	7.56919e-015	4.00444e-015	3.96978e-015	-2.55034e-015	-5.27267e-015	-3.14552e-015	-2.76448e-015	1.65936e-015	3.11936e-015	-2.10145e-015	8.09038e-015	1.32302e-015	8.13074e-015	6.09977e-015	5.19675e-015	3.36816e-015	-2.08277e-015	7.10482e-016	-3.86801e-015	2.44046e-016	-3.61419e-017
-9.50641e-016	-6.3251e-016	2.87923e-015	7.21476e-015	7.69308e-015	3.8675e-015	3.51393e-015	-2.99705e-015	-5.42334e-015	-3.38485e-015	-2.78758e-015	1.68164e-015	3.03369e-015	-2.13071e-015	8.09475e-015	1.67436e-015	8.14728e-015	6.01078e-015	5.33645e-015	3.73717e-015	-2.04669e-015	1.01265e-015	-3.61652e-015	3.49344e-016	-7.16384e-017
-1.07498e-015	-5.00759e-016	3.04733e-015	7.31837e-015	7.80586e-015	3.69845e-015	3.05538e-015	-3.4435e-015	-5.55272e-015	-3.5876e-015	-2.79396e-015	1.70262e-015	2.95331e-015	-2.14737e-015	8.08294e-015	2.02302e-015	8.12837e-015	5.9012e-015	5.47785e-015	4.1077e-015	-1.99003e-015	1.3043e-015	-3.35418e-015	4.54892e-016	-1.16375e-016
-1.18692e-015	-3.44777e-016	3.22499e-015	7.40622e-015	7.90701e-015	3.49828e-015	2.59814e-015	-3.88704e-015	-5.66013e-015	-3.75129e-015	-2.78525e-015	1.72237e-015	2.8788e-015	-2.15295e-015	8.05605e-015	2.36797e-015	8.07359e-015	5.77164e-015	5.61957e-015	4.47732e-015	-1.91299e-015	1.58205e-015	-3.08409e-015	5.58877e-016	-1.70726e-016
-1.28579e-015	-1.68445e-016	3.40936e-015	7.47821e-015	7.99619e-015	3.26726e-015	2.14552e-015	-4.32504e-015	-5.74461e-015	-3.87474e-015	-2.76369e-015	1.74074e-015	2.8111e-015	-2.14794e-015	8.0146e-015	2.70729e-015	7.98256e-015	5.62349e-015	5.76102e-015	4.8429e-015	-1.81598e-015	1.84368e-015	-2.80962e-015	6.59843e-016	-2.33991e-016
-1.37081e-015	2.55887e-017	3.5969e-015	7.53413e-015	8.07336e-015	3.00603e-015	1.70125e-015	-4.75526e-015	-5.80599e-015	-3.9571e-015	-2.73148e-015	1.75696e-015	2.7509e-015	-2.13345e-015	7.95969e-015	3.03888e-015	7.85462e-015	5.45843e-015	5.90141e-015	5.20169e-015	-1.7004e-015	2.08655e-015	-2.53381e-015	7.56142e-016	-3.06244e-016
-1.44178e-015	2.34525e-016	3.78512e-015	7.57503e-015	8.13792e-015	2.71625e-015	1.26835e-015	-5.17543e-015	-5.84479e-015	-3.99761e-015	-2.69057e-015	1.77085e-015	2.69808e-015	-2.11044e-015	7.89321e-015	3.36162e-015	7.69024e-015	5.27843e-015	6.03992e-015	5.55132e-015	-1.56754e-015	2.30806e-015	-2.26004e-015	8.46695e-016	-3.86949e-016
-1.49895e-015	4.5416e-016	3.97072e-015	7.60119e-015	8.18937e-015	2.3995e-015	8.49984e-016	-5.58386e-015	-5.8611e-015	-3.99601e-015	-2.6435e-015	1.78146e-015	2.65266e-015	-2.07982e-015	7.81657e-015	3.67395e-015	7.48924e-015	5.08508e-015	6.17583e-015	5.88892e-015	-1.41918e-015	2.50596e-015	-1.99199e-015	9.30428e-016	-4.75908e-016
-1.54133e-015	6.80984e-016	4.15056e-015	7.61267e-015	8.22714e-015	2.05763e-015	4.4904e-016	-5.97882e-015	-5.85554e-015	-3.95248e-015	-2.593e-015	1.7888e-015	2.61551e-015	-2.04295e-015	7.73028e-015	3.97383e-015	7.25315e-015	4.87965e-015	6.30781e-015	6.2124e-015	-1.25711e-015	2.6785e-015	-1.73299e-015	1.00605e-015	-5.72108e-016
-1.56892e-015	9.11177e-016	4.32198e-015	7.61005e-015	8.25143e-015	1.69234e-015	6.84425e-017	-6.35785e-015	-5.82866e-015	-3.86848e-015	-2.54181e-015	1.79224e-015	2.58642e-015	-2.00084e-015	7.6362e-015	4.2603e-015	6.98299e-015	4.66437e-015	6.43534e-015	6.51906e-015	-1.08253e-015	2.82449e-015	-1.4863e-015	1.07239e-015	-6.74558e-016
-1.5817e-015	1.14072e-015	4.48209e-015	7.59338e-015	8.26223e-015	1.30567e-015	-2.90125e-016	-6.71932e-015	-5.78093e-015	-3.74539e-015	-2.49292e-015	1.79127e-015	2.56548e-015	-1.95489e-015	7.53537e-015	4.53142e-015	6.67984e-015	4.44099e-015	6.55733e-015	6.80582e-015	-8.97574e-016	2.94264e-015	-1.25519e-015	1.12837e-015	-7.82874e-016
-1.57975e-015	1.36667e-015	4.62857e-015	7.56356e-015	8.25955e-015	8.99873e-016	-6.24641e-016	-7.06212e-015	-5.71326e-015	-3.58492e-015	-2.44823e-015	1.78476e-015	2.55239e-015	-1.90655e-015	7.42911e-015	4.78646e-015	6.34506e-015	4.21183e-015	6.67214e-015	7.07074e-015	-7.05135e-016	3.03179e-015	-1.04238e-015	1.17284e-015	-8.96408e-016
-1.56323e-015	1.58536e-015	4.75892e-015	7.52122e-015	8.24336e-015	4.77536e-016	-9.33769e-016	-7.38524e-015	-5.62685e-015	-3.38885e-015	-2.4106e-015	1.77212e-015	2.54628e-015	-1.85654e-015	7.31845e-015	5.02473e-015	5.9815e-015	3.97921e-015	6.77821e-015	7.3116e-015	-5.07174e-016	3.09139e-015	-8.50654e-016	1.20565e-015	-1.01469e-015
-1.53268e-015	1.79324e-015	4.87055e-015	7.46676e-015	8.21315e-015	4.18972e-017	-1.21636e-015	-7.68805e-015	-5.52311e-015	-3.16015e-015	-2.38265e-015	1.75285e-015	2.5469e-015	-1.80646e-015	7.20438e-015	5.24468e-015	5.59226e-015	3.7442e-015	6.87475e-015	7.52694e-015	-3.05792e-016	3.12132e-015	-6.8286e-016	1.22582e-015	-1.13638e-015
-1.48862e-015	1.98678e-015	4.96157e-015	7.40089e-015	8.16916e-015	-4.04423e-016	-1.47194e-015	-7.96998e-015	-5.40418e-015	-2.90196e-015	-2.36582e-015	1.72648e-015	2.55307e-015	-1.7575e-015	7.08729e-015	5.44541e-015	5.18005e-015	3.50862e-015	6.96064e-015	7.71483e-015	-1.03341e-016	3.12247e-015	-5.40995e-016	1.23267e-015	-1.26038e-015
-1.43179e-015	2.16396e-015	5.03028e-015	7.3236e-015	8.11087e-015	-8.58988e-016	-1.70036e-015	-8.22993e-015	-5.27172e-015	-2.61716e-015	-2.36163e-015	1.69241e-015	2.56351e-015	-1.71003e-015	6.96779e-015	5.62622e-015	4.74698e-015	3.2741e-015	7.03451e-015	7.87265e-015	9.77785e-017	3.0952e-015	-4.27186e-016	1.22563e-015	-1.38629e-015
-1.36267e-015	2.32214e-015	5.0754e-015	7.23564e-015	8.03851e-015	-1.31873e-015	-1.90098e-015	-8.46824e-015	-5.12716e-015	-2.30902e-015	-2.37174e-015	1.6497e-015	2.57677e-015	-1.66474e-015	6.84643e-015	5.78645e-015	4.29619e-015	3.04251e-015	7.09542e-015	7.9995e-015	2.95094e-016	3.04008e-015	-3.43429e-016	1.20446e-015	-1.51333e-015
-1.28207e-015	2.4582e-015	5.0959e-015	7.13786e-015	7.95205e-015	-1.78042e-015	-2.0744e-015	-8.6843e-015	-4.97249e-015	-1.98146e-015	-2.39769e-015	1.59821e-015	2.59207e-015	-1.62283e-015	6.72404e-015	5.92572e-015	3.83154e-015	2.81485e-015	7.14289e-015	8.09475e-015	4.86395e-016	2.95839e-015	-2.91086e-016	1.1689e-015	-1.64081e-015
-1.19091e-015	2.56948e-015	5.09101e-015	7.03073e-015	7.85152e-015	-2.24075e-015	-2.22195e-015	-8.87832e-015	-4.80977e-015	-1.63864e-015	-2.44044e-015	1.53779e-015	2.60831e-015	-1.58479e-015	6.60118e-015	6.04378e-015	3.35612e-015	2.59293e-015	7.17595e-015	8.15771e-015	6.69348e-016	2.8513e-015	-2.7132e-016	1.11854e-015	-1.76776e-015
-1.0901e-015	2.65479e-015	5.0598e-015	6.91512e-015	7.73693e-015	-2.69737e-015	-2.34455e-015	-9.05128e-015	-4.64101e-015	-1.28565e-015	-2.5004e-015	1.46798e-015	2.62411e-015	-1.55102e-015	6.47792e-015	6.14048e-015	2.87315e-015	2.37791e-015	7.19342e-015	8.18813e-015	8.41897e-016	2.72054e-015	-2.85045e-016	1.05337e-015	-1.89409e-015
-9.79745e-016	2.71298e-015	5.00229e-015	6.79192e-015	7.60875e-015	-3.14772e-015	-2.44289e-015	-9.20389e-015	-4.46851e-015	-9.2639e-016	-2.57793e-015	1.38788e-015	2.6384e-015	-1.52185e-015	6.3539e-015	6.21517e-015	2.3867e-015	2.17109e-015	7.19419e-015	8.18571e-015	1.00231e-015	2.56817e-015	-3.32178e-016	9.73412e-016	-2.01916e-015
-8.61337e-016	2.74275e-015	4.91849e-015	6.66216e-015	7.46717e-015	-3.58927e-015	-2.51839e-015	-9.3367e-015	-4.29427e-015	-5.65866e-016	-2.67267e-015	1.29776e-015	2.64968e-015	-1.49757e-015	6.22938e-015	6.26792e-015	1.90057e-015	1.97333e-015	7.17795e-015	8.15077e-015	1.14913e-015	2.39641e-015	-4.126e-016	8.79322e-016	-2.14228e-015
-7.36766e-016	2.74355e-015	4.8088e-015	6.52633e-015	7.31217e-015	-4.0194e-015	-2.57339e-015	-9.45066e-015	-4.12007e-015	-2.0786e-016	-2.78377e-015	1.197e-015	2.65617e-015	-1.47803e-015	6.10435e-015	6.29934e-015	1.41887e-015	1.78459e-015	7.14397e-015	8.08376e-015	1.2803e-015	2.20747e-015	-5.2573e-016	7.71358e-016	-2.26285e-015
-6.071e-016	2.71448e-015	4.67421e-015	6.38461e-015	7.14371e-015	-4.43567e-015	-2.61016e-015	-9.54695e-015	-3.94755e-015	1.4312e-016	-2.91032e-015	1.08541e-015	2.65738e-015	-1.46332e-015	5.97878e-015	6.30939e-015	9.4461e-016	1.60579e-015	7.09114e-015	7.98509e-015	1.39411e-015	2.00427e-015	-6.71047e-016	6.50337e-016	-2.38053e-015
-4.73339e-016	2.65589e-015	4.51588e-015	6.23816e-015	6.96252e-015	-4.83562e-015	-2.63054e-015	-9.62631e-015	-3.77813e-015	4.81652e-016	-3.05158e-015	9.63426e-016	2.65168e-015	-1.45318e-015	5.85149e-015	6.29854e-015	4.82129e-016	1.43696e-015	7.01821e-015	7.85612e-015	1.49013e-015	1.78954e-015	-8.47328e-016	5.16924e-016	-2.4956e-015
-3.37503e-016	2.56763e-015	4.33506e-015	6.08764e-015	6.76894e-015	-5.21668e-015	-2.63701e-015	-9.69056e-015	-3.61335e-015	8.04146e-016	-3.2056e-015	8.30701e-016	2.6382e-015	-1.44637e-015	5.72263e-015	6.26757e-015	3.58023e-017	1.27779e-015	6.9252e-015	7.69799e-015	1.56741e-015	1.56489e-015	-1.05305e-015	3.71627e-016	-2.60761e-015
-2.00936e-016	2.45031e-015	4.13339e-015	5.9334e-015	6.56359e-015	-5.57692e-015	-2.63259e-015	-9.7417e-015	-3.45494e-015	1.10645e-015	-3.36981e-015	6.87255e-016	2.61585e-015	-1.44191e-015	5.59185e-015	6.21717e-015	-3.91597e-016	1.12787e-015	6.81248e-015	7.5126e-015	1.62515e-015	1.33359e-015	-1.28604e-015	2.15605e-016	-2.71622e-015
-6.48399e-017	2.30489e-015	3.91259e-015	5.77637e-015	6.34701e-015	-5.91489e-015	-2.61912e-015	-9.78022e-015	-3.30381e-015	1.38449e-015	-3.54156e-015	5.33417e-016	2.58357e-015	-1.43954e-015	5.45831e-015	6.14837e-015	-7.96372e-016	9.87574e-016	6.67993e-015	7.30131e-015	1.66282e-015	1.0988e-015	-1.54409e-015	4.93591e-017	-2.82183e-015
6.94037e-017	2.13313e-015	3.67427e-015	5.61778e-015	6.11983e-015	-6.22909e-015	-2.59936e-015	-9.80735e-015	-3.1612e-015	1.63423e-015	-3.71877e-015	3.69006e-016	2.54088e-015	-1.43846e-015	5.32141e-015	6.06199e-015	-1.17531e-015	8.56663e-016	6.52756e-015	7.06602e-015	1.6803e-015	8.63394e-016	-1.82447e-015	-1.26565e-016	-2.92474e-015
2.00407e-016	1.93635e-015	3.41999e-015	5.45798e-015	5.88289e-015	-6.51896e-015	-2.5761e-015	-9.8244e-015	-3.02931e-015	1.85272e-015	-3.8989e-015	1.94493e-016	2.48738e-015	-1.43744e-015	5.18083e-015	5.95936e-015	-1.5252e-015	7.34231e-016	6.35605e-015	6.80977e-015	1.67775e-015	6.29331e-016	-2.12443e-015	-3.10362e-016	-3.02502e-015
3.26445e-016	1.7167e-015	3.15207e-015	5.29744e-015	5.6376e-015	-6.78356e-015	-2.55147e-015	-9.83265e-015	-2.90886e-015	2.03715e-015	-4.07853e-015	1.01061e-017	2.42264e-015	-1.43542e-015	5.03663e-015	5.84179e-015	-1.84394e-015	6.19319e-016	6.16608e-015	6.5346e-015	1.65548e-015	3.99704e-016	-2.44053e-015	-5.01185e-016	-3.12299e-015
4.45909e-016	1.47542e-015	2.87286e-015	5.13753e-015	5.38443e-015	-7.02184e-015	-2.52776e-015	-9.83348e-015	-2.80054e-015	2.18407e-015	-4.25432e-015	-1.82611e-016	2.34637e-015	-1.43096e-015	4.88833e-015	5.71046e-015	-2.12935e-015	5.11193e-016	5.95814e-015	6.24313e-015	1.61428e-015	1.77679e-016	-2.77007e-015	-6.97726e-016	-3.21925e-015
5.5736e-016	1.21512e-015	2.58436e-015	4.97933e-015	5.12482e-015	-7.2335e-015	-2.50664e-015	-9.82731e-015	-2.70456e-015	2.29214e-015	-4.42272e-015	-3.8324e-016	2.25883e-015	-1.42293e-015	4.73593e-015	5.56726e-015	-2.37943e-015	4.08994e-016	5.73244e-015	5.93738e-015	1.55547e-015	-3.47707e-017	-3.10966e-015	-8.99182e-016	-3.31448e-015
6.59332e-016	9.38022e-016	2.28841e-015	4.82323e-015	4.86004e-015	-7.41768e-015	-2.48935e-015	-9.81515e-015	-2.62068e-015	2.35929e-015	-4.58072e-015	-5.91511e-016	2.16009e-015	-1.40982e-015	4.57921e-015	5.41409e-015	-2.5926e-015	3.12163e-016	5.49009e-015	5.62034e-015	1.47995e-015	-2.35084e-016	-3.4554e-015	-1.10429e-015	-3.40941e-015
7.50662e-016	6.47335e-016	1.9876e-015	4.67027e-015	4.5908e-015	-7.57406e-015	-2.47821e-015	-9.79767e-015	-2.54875e-015	2.38444e-015	-4.72514e-015	-8.06992e-016	2.05047e-015	-1.39016e-015	4.41799e-015	5.25272e-015	-2.76742e-015	2.20174e-016	5.23251e-015	5.29447e-015	1.38869e-015	-4.20869e-016	-3.80394e-015	-1.31133e-015	-3.50376e-015
8.30268e-016	3.46041e-016	1.68433e-015	4.52153e-015	4.31896e-015	-7.70262e-015	-2.47496e-015	-9.77618e-015	-2.48895e-015	2.36708e-015	-4.85278e-015	-1.02926e-015	1.9311e-015	-1.36312e-015	4.25243e-015	5.08543e-015	-2.90324e-015	1.32427e-016	4.9608e-015	4.96268e-015	1.28325e-015	-5.9022e-016	-4.15235e-015	-1.51922e-015	-3.59823e-015
8.97375e-016	3.66687e-017	1.3805e-015	4.37763e-015	4.04572e-015	-7.80356e-015	-2.4809e-015	-9.75154e-015	-2.44043e-015	2.3064e-015	-4.96011e-015	-1.25788e-015	1.80324e-015	-1.32686e-015	4.08226e-015	4.91385e-015	-2.99935e-015	4.82726e-017	4.67603e-015	4.6275e-015	1.16563e-015	-7.41873e-016	-4.49652e-015	-1.72699e-015	-3.69376e-015
9.50702e-016	-2.78003e-016	1.07786e-015	4.23993e-015	3.77238e-015	-7.8778e-015	-2.49688e-015	-9.72485e-015	-2.40332e-015	2.20272e-015	-5.04378e-015	-1.49184e-015	1.66731e-015	-1.28079e-015	3.90831e-015	4.73984e-015	-3.0554e-015	-3.30719e-017	4.37911e-015	4.29118e-015	1.03744e-015	-8.73914e-016	-4.83269e-015	-1.9333e-015	-3.79102e-015
9.89336e-016	-5.95351e-016	7.7805e-016	4.10906e-015	3.50025e-015	-7.92657e-015	-2.52372e-015	-9.69635e-015	-2.37699e-015	2.05715e-015	-5.10124e-015	-1.72977e-015	1.52453e-015	-1.22365e-015	3.73125e-015	4.56535e-015	-3.07222e-015	-1.12188e-016	4.07279e-015	3.95647e-015	8.99839e-016	-9.85373e-016	-5.15722e-015	-2.13677e-015	-3.8913e-015
1.01231e-015	-9.12564e-016	4.82424e-016	3.98545e-015	3.23122e-015	-7.9502e-015	-2.56332e-015	-9.66664e-015	-2.35988e-015	1.87022e-015	-5.13023e-015	-1.97099e-015	1.37598e-015	-1.15431e-015	3.55102e-015	4.3927e-015	-3.05125e-015	-1.89841e-016	3.75867e-015	3.62514e-015	7.55416e-016	-1.07546e-015	-5.46686e-015	-2.33666e-015	-3.99477e-015
1.01965e-015	-1.22751e-015	1.92224e-016	3.8703e-015	2.96641e-015	-7.95017e-015	-2.61561e-015	-9.63535e-015	-2.35121e-015	1.64374e-015	-5.12837e-015	-2.21412e-015	1.22324e-015	-1.07202e-015	3.36838e-015	4.22349e-015	-2.99317e-015	-2.65938e-016	3.43763e-015	3.30013e-015	6.04906e-016	-1.14358e-015	-5.75854e-015	-2.53229e-015	-4.10213e-015
1.01105e-015	-1.53732e-015	-9.10816e-017	3.76406e-015	2.70731e-015	-7.92839e-015	-2.68027e-015	-9.60248e-015	-2.34985e-015	1.37977e-015	-5.09386e-015	-2.4578e-015	1.06774e-015	-9.7642e-016	3.18401e-015	4.05934e-015	-2.8994e-015	-3.40928e-016	3.11131e-015	2.98307e-015	4.50609e-016	-1.18934e-015	-6.02985e-015	-2.72272e-015	-4.21418e-015
9.86036e-016	-1.83923e-015	-3.66761e-016	3.6681e-015	2.45556e-015	-7.88619e-015	-2.75735e-015	-9.56786e-015	-2.35416e-015	1.08073e-015	-5.02473e-015	-2.70115e-015	9.10747e-016	-8.67369e-016	2.99914e-015	3.90246e-015	-2.77199e-015	-4.15287e-016	2.78171e-015	2.67556e-015	2.94421e-016	-1.21229e-015	-6.27819e-015	-2.90649e-015	-4.33112e-015
9.44624e-016	-2.13141e-015	-6.33575e-016	3.58311e-015	2.21257e-015	-7.82507e-015	-2.84625e-015	-9.5315e-015	-2.36281e-015	7.49017e-016	-4.91927e-015	-2.94328e-015	7.5387e-016	-7.449e-016	2.81516e-015	3.75451e-015	-2.61281e-015	-4.89027e-016	2.45103e-015	2.37968e-015	1.38186e-016	-1.21305e-015	-6.50084e-015	-3.08332e-015	-4.45383e-015
8.87407e-016	-2.4116e-015	-8.9164e-016	3.51011e-015	1.97982e-015	-7.74626e-015	-2.94656e-015	-9.49309e-015	-2.37466e-015	3.88357e-016	-4.77626e-015	-3.18284e-015	5.99256e-016	-6.08789e-016	2.63314e-015	3.61673e-015	-2.42437e-015	-5.62328e-016	2.12151e-015	2.0967e-015	-1.64569e-017	-1.19248e-015	-6.6957e-015	-3.25244e-015	-4.58231e-015
8.14435e-016	-2.67769e-015	-1.13995e-015	3.45012e-015	1.75863e-015	-7.65151e-015	-3.05704e-015	-9.45173e-015	-2.38822e-015	2.27292e-018	-4.59591e-015	-3.41884e-015	4.47849e-016	-4.5959e-016	2.4544e-015	3.4909e-015	-2.20975e-015	-6.35091e-016	1.79463e-015	1.82752e-015	-1.68537e-016	-1.15096e-015	-6.86105e-015	-3.41305e-015	-4.7173e-015
7.26407e-016	-2.9281e-015	-1.3782e-015	3.40348e-015	1.54995e-015	-7.5426e-015	-3.17686e-015	-9.40656e-015	-2.4014e-015	-4.06339e-016	-4.37815e-015	-3.65024e-015	3.01155e-016	-2.97621e-016	2.28038e-015	3.37841e-015	-1.97185e-015	-7.06749e-016	1.47231e-015	1.57308e-015	-3.16726e-016	-1.08885e-015	-6.99466e-015	-3.56471e-015	-4.85903e-015
6.242e-016	-3.16159e-015	-1.60692e-015	3.37008e-015	1.35543e-015	-7.4219e-015	-3.30528e-015	-9.35779e-015	-2.41247e-015	-8.3321e-016	-4.12328e-015	-3.87665e-015	1.60604e-016	-1.23794e-016	2.11208e-015	3.28072e-015	-1.71302e-015	-7.77235e-016	1.15551e-015	1.33419e-015	-4.60308e-016	-1.00766e-015	-7.09558e-015	-3.70718e-015	-5.00727e-015
5.0835e-016	-3.37691e-015	-1.82607e-015	3.34997e-015	1.17583e-015	-7.29166e-015	-3.44135e-015	-9.30518e-015	-2.42005e-015	-1.27427e-015	-3.83281e-015	-4.09697e-015	2.78292e-017	6.07608e-017	1.95112e-015	3.1987e-015	-1.43679e-015	-8.46476e-016	8.46193e-016	1.11068e-015	-5.97937e-016	-9.08979e-016	-7.16394e-015	-3.83988e-015	-5.16122e-015
3.80121e-016	-3.57276e-015	-2.03585e-015	3.34361e-015	1.01177e-015	-7.15338e-015	-3.58398e-015	-9.24768e-015	-2.42225e-015	-1.72606e-015	-3.50776e-015	-4.30955e-015	-9.62368e-017	2.55009e-016	1.79845e-015	3.13296e-015	-1.14647e-015	-9.1386e-016	5.47128e-016	9.03003e-016	-7.2821e-016	-7.94805e-016	-7.19968e-015	-3.96268e-015	-5.32104e-015
2.40739e-016	-3.74885e-015	-2.23706e-015	3.35123e-015	8.63963e-016	-7.0092e-015	-3.73209e-015	-9.18487e-015	-2.41721e-015	-2.18421e-015	-3.14995e-015	-4.51327e-015	-2.10737e-016	4.5718e-016	1.6559e-015	3.08377e-015	-8.45653e-016	-9.78838e-016	2.5963e-016	7.10918e-016	-8.50474e-016	-6.66625e-016	-7.20318e-015	-4.07542e-015	-5.48639e-015
9.15047e-017	-3.90464e-015	-2.43052e-015	3.37246e-015	7.3228e-016	-6.86111e-015	-3.88452e-015	-9.11729e-015	-2.4042e-015	-2.64453e-015	-2.76187e-015	-4.70698e-015	-3.14027e-016	6.65381e-016	1.5244e-015	3.0516e-015	-5.38384e-016	-1.04082e-015	-1.54718e-017	5.3387e-016	-9.64488e-016	-5.26573e-016	-7.17422e-015	-4.17819e-015	-5.65628e-015
-6.6528e-017	-4.03942e-015	-2.61694e-015	3.40709e-015	6.16932e-016	-6.71131e-015	-4.03922e-015	-9.04464e-015	-2.38246e-015	-3.10289e-015	-2.34571e-015	-4.89002e-015	-4.05727e-016	8.77714e-016	1.40498e-015	3.03646e-015	-2.27799e-016	-1.09986e-015	-2.77731e-016	3.71477e-016	-1.07056e-015	-3.77346e-016	-7.11325e-015	-4.27133e-015	-5.83075e-015
-2.3193e-016	-4.15356e-015	-2.79762e-015	3.45482e-015	5.18252e-016	-6.56156e-015	-4.19513e-015	-8.96687e-015	-2.35122e-015	-3.5554e-015	-1.90467e-015	-5.06174e-015	-4.85541e-016	1.09217e-015	1.29862e-015	3.0386e-015	8.28581e-017	-1.15518e-015	-5.25523e-016	2.22664e-016	-1.1688e-015	-2.2115e-016	-7.02153e-015	-4.35485e-015	-6.00869e-015
-4.03334e-016	-4.24723e-015	-2.97291e-015	3.51543e-015	4.3584e-016	-6.41415e-015	-4.3513e-015	-8.88337e-015	-2.30927e-015	-3.99865e-015	-1.44226e-015	-5.22068e-015	-5.53128e-016	1.30636e-015	1.20641e-015	3.05739e-015	3.90857e-016	-1.20589e-015	-7.58417e-016	8.63776e-017	-1.25891e-015	-6.05426e-017	-6.90019e-015	-4.42973e-015	-6.18965e-015
-5.78652e-016	-4.32088e-015	-3.14381e-015	3.58812e-015	3.68766e-016	-6.2714e-015	-4.50689e-015	-8.79457e-015	-2.25581e-015	-4.42925e-015	-9.62448e-016	-5.36573e-015	-6.07862e-016	1.51764e-015	1.1287e-015	3.09229e-015	6.92413e-016	-1.25164e-015	-9.76334e-016	-3.83637e-017	-1.34078e-015	1.01873e-016	-6.75099e-015	-4.4969e-015	-6.37265e-015
-7.55894e-016	-4.37491e-015	-3.31225e-015	3.67182e-015	3.16734e-016	-6.13521e-015	-4.66047e-015	-8.70129e-015	-2.1911e-015	-4.84257e-015	-4.69193e-016	-5.49593e-015	-6.49785e-016	1.72335e-015	1.0662e-015	3.14218e-015	9.83425e-016	-1.29202e-015	-1.17873e-015	-1.522e-016	-1.41527e-015	2.63325e-016	-6.57607e-015	-4.55699e-015	-6.55658e-015
-9.33384e-016	-4.41043e-015	-3.47939e-015	3.76478e-015	2.79324e-016	-6.00773e-015	-4.8113e-015	-8.6036e-015	-2.11456e-015	-5.23514e-015	3.31853e-017	-5.61014e-015	-6.78821e-016	1.92095e-015	1.01909e-015	3.20547e-015	1.2615e-015	-1.32697e-015	-1.36562e-015	-2.56571e-016	-1.48247e-015	4.21626e-016	-6.37771e-015	-4.61006e-015	-6.73996e-015
-1.10986e-015	-4.42844e-015	-3.64618e-015	3.86611e-015	2.55327e-016	-5.89088e-015	-4.9582e-015	-8.5016e-015	-2.02552e-015	-5.60476e-015	5.40794e-016	-5.70762e-015	-6.95387e-016	2.1077e-015	9.86673e-016	3.28149e-015	1.52419e-015	-1.35662e-015	-1.53676e-015	-3.54091e-016	-1.5438e-015	5.73921e-016	-6.15813e-015	-4.65697e-015	-6.92126e-015
-1.28339e-015	-4.43008e-015	-3.81357e-015	3.97465e-015	2.44056e-016	-5.78581e-015	-5.10021e-015	-8.39664e-015	-1.92407e-015	-5.94925e-015	1.0491e-015	-5.78793e-015	-7.0035e-016	2.28112e-015	9.69552e-016	3.36869e-015	1.76907e-015	-1.38057e-015	-1.69267e-015	-4.45726e-016	-1.59985e-015	7.17993e-016	-5.92026e-015	-4.69913e-015	-7.09906e-015
-1.45196e-015	-4.41621e-015	-3.98213e-015	4.08806e-015	2.44269e-016	-5.69412e-015	-5.23703e-015	-8.28968e-015	-1.81142e-015	-6.26603e-015	1.55357e-015	-5.85003e-015	-6.94428e-016	2.43838e-015	9.67285e-016	3.46558e-015	1.99388e-015	-1.39851e-015	-1.83366e-015	-5.32459e-016	-1.65141e-015	8.51278e-016	-5.66738e-015	-4.73741e-015	-7.27238e-015
-1.61448e-015	-4.38811e-015	-4.15296e-015	4.20487e-015	2.5452e-016	-5.6179e-015	-5.36815e-015	-8.18206e-015	-1.68899e-015	-6.5533e-015	2.04928e-015	-5.89327e-015	-6.78402e-016	2.57671e-015	9.79381e-016	3.57068e-015	2.19598e-015	-1.41099e-015	-1.9602e-015	-6.1569e-016	-1.69917e-015	9.70699e-016	-5.40176e-015	-4.77288e-015	-7.43972e-015
-1.76947e-015	-4.34795e-015	-4.327e-015	4.32284e-015	2.73661e-016	-5.55785e-015	-5.49273e-015	-8.07395e-015	-1.5574e-015	-6.81021e-015	2.53154e-015	-5.91638e-015	-6.53041e-016	2.69402e-015	1.00488e-015	3.68222e-015	2.37383e-015	-1.41822e-015	-2.07319e-015	-6.96763e-016	-1.74467e-015	1.07417e-015	-5.12623e-015	-4.80608e-015	-7.60007e-015
-1.91568e-015	-4.29657e-015	-4.50495e-015	4.44052e-015	2.9999e-016	-5.5148e-015	-5.61071e-015	-7.96784e-015	-1.41777e-015	-7.0351e-015	2.99589e-015	-5.91912e-015	-6.19243e-016	2.78802e-015	1.04309e-015	3.79847e-015	2.52642e-015	-1.4203e-015	-2.17366e-015	-7.77594e-016	-1.78858e-015	1.1597e-015	-4.84451e-015	-4.83748e-015	-7.75148e-015
-2.05167e-015	-4.23544e-015	-4.68727e-015	4.5563e-015	3.32176e-016	-5.49013e-015	-5.72174e-015	-7.8649e-015	-1.27144e-015	-7.22696e-015	3.43845e-015	-5.90123e-015	-5.78333e-016	2.85652e-015	1.09339e-015	3.91721e-015	2.6531e-015	-1.4177e-015	-2.26231e-015	-8.59699e-016	-1.83203e-015	1.22514e-015	-4.56025e-015	-4.86812e-015	-7.89256e-015
-2.17659e-015	-4.1662e-015	-4.87429e-015	4.66775e-015	3.68553e-016	-5.4844e-015	-5.82559e-015	-7.76615e-015	-1.12042e-015	-7.3855e-015	3.85526e-015	-5.86223e-015	-5.32141e-016	2.89725e-015	1.15483e-015	4.03622e-015	2.75339e-015	-1.41153e-015	-2.34016e-015	-9.44328e-016	-1.87531e-015	1.26832e-015	-4.27601e-015	-4.8992e-015	-8.02166e-015
-2.28943e-015	-4.09065e-015	-5.06642e-015	4.77297e-015	4.07826e-016	-5.49893e-015	-5.92258e-015	-7.6731e-015	-9.65859e-016	-7.51077e-015	4.24274e-015	-5.80142e-015	-4.82861e-016	2.90874e-015	1.22611e-015	4.15466e-015	2.82626e-015	-1.40277e-015	-2.40824e-015	-1.03251e-015	-1.91914e-015	1.28704e-015	-3.99463e-015	-4.93154e-015	-8.13723e-015
-2.3896e-015	-4.01027e-015	-5.26361e-015	4.87046e-015	4.48439e-016	-5.53334e-015	-6.01252e-015	-7.58729e-015	-8.10103e-016	-7.60322e-015	4.59745e-015	-5.71911e-015	-4.31767e-016	2.88983e-015	1.30559e-015	4.2702e-015	2.87096e-015	-1.39244e-015	-2.46805e-015	-1.12441e-015	-1.9647e-015	1.2811e-015	-3.71888e-015	-4.9656e-015	-8.23806e-015
-2.47682e-015	-3.92683e-015	-5.46587e-015	4.95841e-015	4.89645e-016	-5.58799e-015	-6.0957e-015	-7.50967e-015	-6.55098e-016	-7.66275e-015	4.9158e-015	-5.61517e-015	-3.80041e-016	2.83949e-015	1.3919e-015	4.38131e-015	2.8884e-015	-1.38173e-015	-2.52097e-015	-1.22056e-015	-2.01237e-015	1.24988e-015	-3.45134e-015	-5.00205e-015	-8.32345e-015
-2.55027e-015	-3.84185e-015	-5.67294e-015	5.0348e-015	5.29857e-016	-5.66324e-015	-6.17268e-015	-7.44213e-015	-5.02875e-016	-7.6907e-015	5.19537e-015	-5.48843e-015	-3.29009e-016	2.75699e-015	1.48313e-015	4.48607e-015	2.87933e-015	-1.37162e-015	-2.56809e-015	-1.32269e-015	-2.06223e-015	1.19257e-015	-3.19522e-015	-5.04163e-015	-8.39201e-015
-2.61006e-015	-3.75639e-015	-5.88407e-015	5.09821e-015	5.68152e-016	-5.7586e-015	-6.2438e-015	-7.38592e-015	-3.55118e-016	-7.68824e-015	5.43433e-015	-5.33938e-015	-2.80393e-016	2.64193e-015	1.57822e-015	4.58375e-015	2.8434e-015	-1.36311e-015	-2.61042e-015	-1.4317e-015	-2.11439e-015	1.10897e-015	-2.95296e-015	-5.08469e-015	-8.44319e-015
-2.65649e-015	-3.67141e-015	-6.09896e-015	5.14722e-015	6.03331e-016	-5.87277e-015	-6.30919e-015	-7.34203e-015	-2.1451e-016	-7.65631e-015	5.63148e-015	-5.1687e-015	-2.35922e-016	2.49446e-015	1.67561e-015	4.67298e-015	2.78202e-015	-1.35686e-015	-2.64981e-015	-1.54769e-015	-2.16885e-015	9.9895e-016	-2.72676e-015	-5.13093e-015	-8.4757e-015
-2.68993e-015	-3.58866e-015	-6.31683e-015	5.18027e-015	6.34294e-016	-6.00543e-015	-6.36923e-015	-7.31189e-015	-8.30709e-017	-7.59691e-015	5.78503e-015	-4.97657e-015	-1.97094e-016	2.31438e-015	1.77393e-015	4.75282e-015	2.69647e-015	-1.35401e-015	-2.68736e-015	-1.67092e-015	-2.22525e-015	8.62935e-016	-2.51914e-015	-5.18142e-015	-8.48886e-015
-2.71078e-015	-3.51007e-015	-6.53686e-015	5.19622e-015	6.61057e-016	-6.15554e-015	-6.42341e-015	-7.296e-015	3.69579e-017	-7.51146e-015	5.89394e-015	-4.76348e-015	-1.64747e-016	2.10265e-015	1.87178e-015	4.8226e-015	2.58792e-015	-1.35581e-015	-2.7238e-015	-1.80204e-015	-2.28295e-015	7.01658e-016	-2.33234e-015	-5.23615e-015	-8.48228e-015
-2.71967e-015	-3.43675e-015	-6.75778e-015	5.19398e-015	6.83238e-016	-6.32107e-015	-6.47266e-015	-7.295e-015	1.4388e-016	-7.40141e-015	5.95864e-015	-4.52997e-015	-1.40565e-016	1.86104e-015	1.9675e-015	4.88153e-015	2.45821e-015	-1.36376e-015	-2.76029e-015	-1.94069e-015	-2.34124e-015	5.16532e-016	-2.16792e-015	-5.29451e-015	-8.45533e-015
-2.71781e-015	-3.36971e-015	-6.97891e-015	5.17312e-015	7.00716e-016	-6.50023e-015	-6.51651e-015	-7.30874e-015	2.35713e-016	-7.26945e-015	5.98034e-015	-4.2766e-015	-1.24926e-016	1.59117e-015	2.06016e-015	4.92965e-015	2.30908e-015	-1.37887e-015	-2.7976e-015	-2.0864e-015	-2.39918e-015	3.08743e-016	-2.02723e-015	-5.35616e-015	-8.40809e-015
-2.70619e-015	-3.30969e-015	-7.19909e-015	5.13349e-015	7.13337e-016	-6.69173e-015	-6.55519e-015	-7.33797e-015	3.11169e-016	-7.11752e-015	5.95878e-015	-4.00368e-015	-1.18516e-016	1.29445e-015	2.14844e-015	4.96632e-015	2.14188e-015	-1.40147e-015	-2.83639e-015	-2.23846e-015	-2.45519e-015	8.02199e-017	-1.91102e-015	-5.42053e-015	-8.34076e-015
-2.68576e-015	-3.258e-015	-7.41681e-015	5.07556e-015	7.21653e-016	-6.89366e-015	-6.58889e-015	-7.38225e-015	3.68563e-016	-6.9477e-015	5.89499e-015	-3.712e-015	-1.2235e-016	9.73357e-016	2.23185e-015	4.99213e-015	1.95929e-015	-1.43256e-015	-2.87759e-015	-2.3957e-015	-2.50827e-015	-1.66568e-016	-1.82042e-015	-5.48723e-015	-8.25308e-015
-2.65779e-015	-3.21555e-015	-7.63055e-015	4.99991e-015	7.26116e-016	-7.10277e-015	-6.61749e-015	-7.44081e-015	4.06812e-016	-6.76173e-015	5.79085e-015	-3.40203e-015	-1.36865e-016	6.30273e-016	2.30991e-015	5.00819e-015	1.76322e-015	-1.47333e-015	-2.9212e-015	-2.55776e-015	-2.55711e-015	-4.29429e-016	-1.75576e-015	-5.55577e-015	-8.14507e-015
-2.6233e-015	-3.1824e-015	-7.83917e-015	4.90729e-015	7.27568e-016	-7.31689e-015	-6.64064e-015	-7.51273e-015	4.2544e-016	-6.56193e-015	5.64863e-015	-3.0752e-015	-1.61686e-016	2.68621e-016	2.38243e-015	5.01448e-015	1.55533e-015	-1.52352e-015	-2.96754e-015	-2.72442e-015	-2.59928e-015	-7.06043e-016	-1.71688e-015	-5.62518e-015	-8.01741e-015
-2.58391e-015	-3.15924e-015	-8.04111e-015	4.79915e-015	7.2673e-016	-7.53318e-015	-6.65827e-015	-7.59653e-015	4.23261e-016	-6.35047e-015	5.47081e-015	-2.73292e-015	-1.97744e-016	-1.07992e-016	2.44905e-015	5.01164e-015	1.33735e-015	-1.58354e-015	-3.01641e-015	-2.89493e-015	-2.6331e-015	-9.94006e-016	-1.70444e-015	-5.69449e-015	-7.87055e-015
-2.54139e-015	-3.14685e-015	-8.23478e-015	4.67681e-015	7.24958e-016	-7.74876e-015	-6.67006e-015	-7.69091e-015	3.99939e-016	-6.12926e-015	5.26063e-015	-2.37741e-015	-2.45406e-016	-4.96567e-016	2.50918e-015	5.00064e-015	1.11147e-015	-1.65356e-015	-3.06723e-015	-3.06787e-015	-2.65701e-015	-1.29017e-015	-1.7179e-015	-5.76259e-015	-7.70563e-015
-2.49707e-015	-3.14572e-015	-8.41905e-015	4.54157e-015	7.23379e-016	-7.96153e-015	-6.67548e-015	-7.79393e-015	3.55373e-016	-5.89982e-015	5.02177e-015	-2.00971e-015	-3.03774e-016	-8.93204e-016	2.56318e-015	4.98251e-015	8.79639e-016	-1.73432e-015	-3.11983e-015	-3.24215e-015	-2.66868e-015	-1.59152e-015	-1.75636e-015	-5.82862e-015	-7.5235e-015
-2.45231e-015	-3.15613e-015	-8.59271e-015	4.39534e-015	7.22564e-016	-8.16764e-015	-6.67469e-015	-7.90294e-015	2.89813e-016	-5.66373e-015	4.75789e-015	-1.63097e-015	-3.72447e-016	-1.29379e-015	2.61155e-015	4.95918e-015	6.44176e-016	-1.82543e-015	-3.17402e-015	-3.41703e-015	-2.66608e-015	-1.89486e-015	-1.81941e-015	-5.8906e-015	-7.32596e-015
-2.40881e-015	-3.17814e-015	-8.75402e-015	4.24004e-015	7.2432e-016	-8.36422e-015	-6.66731e-015	-8.01596e-015	2.04222e-016	-5.42298e-015	4.47269e-015	-1.24322e-015	-4.50758e-016	-1.69463e-015	2.65467e-015	4.93207e-015	4.07217e-016	-1.92658e-015	-3.22937e-015	-3.59145e-015	-2.64728e-015	-2.19637e-015	-1.90683e-015	-5.94721e-015	-7.11469e-015
-2.36805e-015	-3.21135e-015	-8.90202e-015	4.07807e-015	7.30742e-016	-8.54844e-015	-6.65301e-015	-8.1306e-015	9.88999e-017	-5.17861e-015	4.17059e-015	-8.48328e-016	-5.38108e-016	-2.09144e-015	2.69267e-015	4.90261e-015	1.70177e-016	-2.03772e-015	-3.28546e-015	-3.76418e-015	-2.6103e-015	-2.49324e-015	-2.01681e-015	-5.99662e-015	-6.89066e-015
-2.33117e-015	-3.25636e-015	-9.03557e-015	3.91216e-015	7.43144e-016	-8.7168e-015	-6.6311e-015	-8.2439e-015	-2.41801e-017	-4.93168e-015	3.85652e-015	-4.4831e-016	-6.33674e-016	-2.47982e-015	2.72672e-015	4.87208e-015	-6.57577e-017	-2.15791e-015	-3.34116e-015	-3.93482e-015	-2.55327e-015	-2.78224e-015	-2.14761e-015	-6.0372e-015	-6.65585e-015
-2.29948e-015	-3.31345e-015	-9.15378e-015	3.74489e-015	7.63117e-016	-8.86595e-015	-6.60123e-015	-8.35297e-015	-1.63525e-016	-4.68323e-015	3.53481e-015	-4.52459e-017	-7.36372e-016	-2.85568e-015	2.75816e-015	4.84246e-015	-2.98949e-016	-2.28594e-015	-3.39607e-015	-4.10201e-015	-2.47456e-015	-3.05997e-015	-2.29818e-015	-6.06778e-015	-6.41217e-015
-2.27386e-015	-3.38259e-015	-9.25623e-015	3.57971e-015	7.92191e-016	-8.9931e-015	-6.56346e-015	-8.45475e-015	-3.17451e-016	-4.43452e-015	3.21019e-015	3.59469e-016	-8.45294e-016	-3.21527e-015	2.78821e-015	4.81588e-015	-5.27443e-016	-2.42085e-015	-3.44891e-015	-4.26461e-015	-2.37287e-015	-3.32362e-015	-2.46751e-015	-6.08677e-015	-6.1614e-015
-2.25593e-015	-3.46357e-015	-9.342e-015	3.42003e-015	8.32543e-016	-9.09544e-015	-6.51666e-015	-8.54579e-015	-4.83735e-016	-4.18561e-015	2.88745e-015	7.6384e-016	-9.58898e-016	-3.55398e-015	2.81843e-015	4.79393e-015	-7.50286e-016	-2.56057e-015	-3.49862e-015	-4.42239e-015	-2.24636e-015	-3.57023e-015	-2.6537e-015	-6.09243e-015	-5.90536e-015
-2.24601e-015	-3.55552e-015	-9.41012e-015	3.26896e-015	8.84672e-016	-9.17051e-015	-6.46055e-015	-8.62196e-015	-6.60262e-016	-3.93689e-015	2.57163e-015	1.16584e-015	-1.07597e-015	-3.86831e-015	2.84976e-015	4.77774e-015	-9.66616e-016	-2.70369e-015	-3.54501e-015	-4.5746e-015	-2.09416e-015	-3.79769e-015	-2.85451e-015	-6.08346e-015	-5.64592e-015
-2.24513e-015	-3.65859e-015	-9.45998e-015	3.1294e-015	9.49766e-016	-9.21504e-015	-6.39448e-015	-8.68129e-015	-8.44429e-016	-3.6883e-015	2.2674e-015	1.56269e-015	-1.19513e-015	-4.15482e-015	2.88342e-015	4.76874e-015	-1.17522e-015	-2.84902e-015	-3.58626e-015	-4.72052e-015	-1.91503e-015	-4.00319e-015	-3.06811e-015	-6.05837e-015	-5.38588e-015
-2.25344e-015	-3.77162e-015	-9.49169e-015	3.00502e-015	1.0296e-015	-9.22745e-015	-6.3178e-015	-8.72061e-015	-1.0337e-015	-3.44009e-015	1.97938e-015	1.95291e-015	-1.31525e-015	-4.41037e-015	2.92085e-015	4.76823e-015	-1.37548e-015	-2.9951e-015	-3.62183e-015	-4.85951e-015	-1.70836e-015	-4.18477e-015	-3.29212e-015	-6.01595e-015	-5.12764e-015
-2.27121e-015	-3.89412e-015	-9.50544e-015	2.89877e-015	1.12542e-015	-9.20618e-015	-6.2308e-015	-8.73663e-015	-1.2245e-015	-3.19172e-015	1.7109e-015	2.33472e-015	-1.43503e-015	-4.63207e-015	2.96386e-015	4.77814e-015	-1.56695e-015	-3.14001e-015	-3.65152e-015	-4.99056e-015	-1.47377e-015	-4.34058e-015	-3.52448e-015	-5.95503e-015	-4.87244e-015
-2.29877e-015	-4.0255e-015	-9.5013e-015	2.8142e-015	1.2378e-015	-9.14984e-015	-6.13342e-015	-8.72631e-015	-1.41358e-015	-2.94306e-015	1.46578e-015	2.70715e-015	-1.55362e-015	-4.81717e-015	3.01385e-015	4.79918e-015	-1.74996e-015	-3.28215e-015	-3.67424e-015	-5.11366e-015	-1.21078e-015	-4.46927e-015	-3.76344e-015	-5.87503e-015	-4.62291e-015
-2.3357e-015	-4.1653e-015	-9.47925e-015	2.75413e-015	1.36686e-015	-9.057e-015	-6.02563e-015	-8.68703e-015	-1.59821e-015	-2.69359e-015	1.24773e-015	3.06767e-015	-1.66934e-015	-4.96353e-015	3.0718e-015	4.83174e-015	-1.9241e-015	-3.41954e-015	-3.68926e-015	-5.22935e-015	-9.20174e-016	-4.5692e-015	-4.00684e-015	-5.77433e-015	-4.38106e-015
-2.38161e-015	-4.31221e-015	-9.43946e-015	2.72119e-015	1.51271e-015	-8.92705e-015	-5.90773e-015	-8.61659e-015	-1.77459e-015	-2.44293e-015	1.06041e-015	3.41436e-015	-1.78078e-015	-5.06925e-015	3.13923e-015	4.8767e-015	-2.08912e-015	-3.54981e-015	-3.69574e-015	-5.33781e-015	-6.023e-016	-4.64021e-015	-4.25249e-015	-5.65256e-015	-4.14907e-015
-2.43576e-015	-4.46543e-015	-9.38333e-015	2.71765e-015	1.67522e-015	-8.75926e-015	-5.78035e-015	-8.51294e-015	-1.93991e-015	-2.18996e-015	9.0635e-016	3.74521e-015	-1.88691e-015	-5.13278e-015	3.21745e-015	4.93412e-015	-2.24506e-015	-3.67203e-015	-3.69303e-015	-5.43983e-015	-2.57279e-016	-4.68233e-015	-4.49844e-015	-5.50895e-015	-3.92886e-015
-2.49704e-015	-4.6241e-015	-9.31139e-015	2.74524e-015	1.85437e-015	-8.55412e-015	-5.6443e-015	-8.37426e-015	-2.09124e-015	-1.93403e-015	7.88194e-016	4.05916e-015	-1.98668e-015	-5.153e-015	3.30761e-015	5.0039e-015	-2.39242e-015	-3.78407e-015	-3.68103e-015	-5.53492e-015	1.1354e-016	-4.69534e-015	-4.74249e-015	-5.34322e-015	-3.72258e-015
-2.56468e-015	-4.78699e-015	-9.22423e-015	2.806e-015	2.04936e-015	-8.31195e-015	-5.50006e-015	-8.19944e-015	-2.22566e-015	-1.67458e-015	7.07716e-016	4.35514e-015	-2.07852e-015	-5.12922e-015	3.41036e-015	5.0859e-015	-2.53141e-015	-3.88429e-015	-3.65985e-015	-5.62386e-015	5.08427e-016	-4.68004e-015	-4.98224e-015	-5.15575e-015	-3.53128e-015
-2.63684e-015	-4.95259e-015	-9.12288e-015	2.90101e-015	2.25912e-015	-8.03362e-015	-5.34906e-015	-7.9876e-015	-2.34045e-015	-1.41127e-015	6.6672e-016	4.63136e-015	-2.16173e-015	-5.06153e-015	3.52523e-015	5.17951e-015	-2.66307e-015	-3.97103e-015	-3.62925e-015	-5.70732e-015	9.25036e-016	-4.6378e-015	-5.21592e-015	-4.94697e-015	-3.35732e-015
-2.7123e-015	-5.11993e-015	-9.00845e-015	3.03116e-015	2.48207e-015	-7.72107e-015	-5.19277e-015	-7.73824e-015	-2.43215e-015	-1.14311e-015	6.66533e-016	4.88664e-015	-2.23631e-015	-4.95055e-015	3.65295e-015	5.28394e-015	-2.78763e-015	-4.04285e-015	-3.58916e-015	-5.78566e-015	1.36145e-015	-4.57026e-015	-5.44222e-015	-4.71733e-015	-3.20181e-015
-2.78959e-015	-5.28778e-015	-8.8821e-015	3.19663e-015	2.7167e-015	-7.37607e-015	-5.03204e-015	-7.45165e-015	-2.49915e-015	-8.69598e-016	7.07826e-016	5.11927e-015	-2.30149e-015	-4.79719e-015	3.79328e-015	5.39807e-015	-2.90657e-015	-4.0985e-015	-3.54077e-015	-5.85946e-015	1.81496e-015	-4.47863e-015	-5.65964e-015	-4.46783e-015	-3.06592e-015
-2.86704e-015	-5.45522e-015	-8.74504e-015	3.39737e-015	2.96136e-015	-7.00134e-015	-4.86827e-015	-7.1289e-015	-2.53871e-015	-5.90341e-016	7.90149e-016	5.32869e-015	-2.35665e-015	-4.60287e-015	3.94582e-015	5.51996e-015	-3.02087e-015	-4.1378e-015	-3.48425e-015	-5.93008e-015	2.28288e-015	-4.36543e-015	-5.86669e-015	-4.19938e-015	-2.9512e-015
-2.94346e-015	-5.62063e-015	-8.5985e-015	3.63276e-015	3.21373e-015	-6.59991e-015	-4.70283e-015	-6.77121e-015	-2.54895e-015	-3.04504e-016	9.13087e-016	5.51426e-015	-2.40101e-015	-4.37003e-015	4.11024e-015	5.6479e-015	-3.13149e-015	-4.15991e-015	-3.42018e-015	-5.99901e-015	2.76219e-015	-4.2334e-015	-6.06193e-015	-3.91284e-015	-2.85816e-015
-3.01714e-015	-5.783e-015	-8.44408e-015	3.90191e-015	3.47146e-015	-6.17454e-015	-4.53841e-015	-6.38021e-015	-2.52866e-015	-1.15317e-017	1.07562e-015	5.67497e-015	-2.43453e-015	-4.10065e-015	4.28578e-015	5.78063e-015	-3.23978e-015	-4.16361e-015	-3.34953e-015	-6.068e-015	3.25018e-015	-4.08549e-015	-6.24387e-015	-3.60971e-015	-2.78826e-015
-3.08688e-015	-5.9405e-015	-8.28334e-015	4.20366e-015	3.73231e-015	-5.72943e-015	-4.37712e-015	-5.95823e-015	-2.47716e-015	2.88597e-016	1.27649e-015	5.81106e-015	-2.45685e-015	-3.79718e-015	4.47154e-015	5.9155e-015	-3.34637e-015	-4.14906e-015	-3.27333e-015	-6.13825e-015	3.74353e-015	-3.92542e-015	-6.41157e-015	-3.29162e-015	-2.74152e-015
-3.15099e-015	-6.0922e-015	-8.11747e-015	4.5355e-015	3.99333e-015	-5.26935e-015	-4.22092e-015	-5.50786e-015	-2.39387e-015	5.96218e-016	1.51343e-015	5.92257e-015	-2.46779e-015	-3.46259e-015	4.66633e-015	6.05037e-015	-3.45154e-015	-4.11667e-015	-3.19323e-015	-6.21074e-015	4.23936e-015	-3.75685e-015	-6.56416e-015	-2.96002e-015	-2.7178e-015
-3.20758e-015	-6.23649e-015	-7.94736e-015	4.8948e-015	4.2519e-015	-4.79882e-015	-4.07198e-015	-5.03256e-015	-2.27859e-015	9.11495e-016	1.78423e-015	6.00978e-015	-2.4672e-015	-3.10043e-015	4.86872e-015	6.18303e-015	-3.55647e-015	-4.06642e-015	-3.11044e-015	-6.2876e-015	4.73425e-015	-3.58305e-015	-6.70153e-015	-2.61751e-015	-2.71733e-015
-3.2548e-015	-6.37238e-015	-7.77486e-015	5.27854e-015	4.50547e-015	-4.32274e-015	-3.93221e-015	-4.53631e-015	-2.13193e-015	1.23381e-015	2.08561e-015	6.07308e-015	-2.45505e-015	-2.71456e-015	5.07672e-015	6.31115e-015	-3.66254e-015	-3.99943e-015	-3.02616e-015	-6.37012e-015	5.22423e-015	-3.40794e-015	-6.82302e-015	-2.26623e-015	-2.73959e-015
-3.29144e-015	-6.49845e-015	-7.60098e-015	5.68387e-015	4.75125e-015	-3.84649e-015	-3.80437e-015	-4.02325e-015	-1.95432e-015	1.56355e-015	2.41434e-015	6.11326e-015	-2.4321e-015	-2.30843e-015	5.28852e-015	6.43199e-015	-3.77108e-015	-3.91646e-015	-2.9426e-015	-6.45942e-015	5.70568e-015	-3.23565e-015	-6.92828e-015	-1.90856e-015	-2.78403e-015
-3.31578e-015	-6.61313e-015	-7.42666e-015	6.10658e-015	4.9867e-015	-3.37539e-015	-3.69102e-015	-3.4974e-015	-1.74661e-015	1.9e-015	2.76685e-015	6.13023e-015	-2.39867e-015	-1.88644e-015	5.50179e-015	6.54346e-015	-3.88272e-015	-3.81896e-015	-2.86173e-015	-6.55702e-015	6.17491e-015	-3.07001e-015	-7.01758e-015	-1.54687e-015	-2.85046e-015
-3.32692e-015	-6.71479e-015	-7.25249e-015	6.54237e-015	5.20847e-015	-2.91541e-015	-3.59447e-015	-2.96396e-015	-1.51015e-015	2.24277e-015	3.13895e-015	6.12543e-015	-2.35485e-015	-1.45291e-015	5.71456e-015	6.64302e-015	-3.99833e-015	-3.70867e-015	-2.78487e-015	-6.66437e-015	6.62867e-015	-2.91497e-015	-7.09093e-015	-1.18431e-015	-2.93772e-015
-3.32321e-015	-6.80246e-015	-7.07968e-015	6.98705e-015	5.41393e-015	-2.47208e-015	-3.51669e-015	-2.42759e-015	-1.24716e-015	2.5905e-015	3.52643e-015	6.09945e-015	-2.3009e-015	-1.01247e-015	5.92477e-015	6.72822e-015	-4.11869e-015	-3.58694e-015	-2.71416e-015	-6.78288e-015	7.06421e-015	-2.77406e-015	-7.14845e-015	-8.23316e-016	-3.04481e-015
-3.3045e-015	-6.87573e-015	-6.90977e-015	7.43608e-015	5.59963e-015	-2.05032e-015	-3.45924e-015	-1.89426e-015	-9.59148e-016	2.94246e-015	3.92452e-015	6.05438e-015	-2.23717e-015	-5.69226e-016	6.12991e-015	6.79711e-015	-4.24418e-015	-3.45569e-015	-2.6513e-015	-6.91395e-015	7.47892e-015	-2.65111e-015	-7.19041e-015	-4.65824e-016	-3.17088e-015
-3.27033e-015	-6.93321e-015	-6.74279e-015	7.88534e-015	5.76284e-015	-1.65602e-015	-3.42468e-015	-1.36885e-015	-6.4854e-016	3.29751e-015	4.32879e-015	5.99175e-015	-2.16408e-015	-1.2733e-016	6.32782e-015	6.84769e-015	-4.37553e-015	-3.31713e-015	-2.59805e-015	-7.05868e-015	7.87032e-015	-2.54989e-015	-7.21753e-015	-1.15109e-016	-3.31456e-015
-3.22023e-015	-6.97379e-015	-6.57945e-015	8.32965e-015	5.90147e-015	-1.29453e-015	-3.41458e-015	-8.56247e-016	-3.18943e-016	3.6539e-015	4.73478e-015	5.91279e-015	-2.08235e-015	3.09205e-016	6.51612e-015	6.87762e-015	-4.5134e-015	-3.1725e-015	-2.55574e-015	-7.21756e-015	8.23569e-015	-2.47426e-015	-7.22982e-015	2.2617e-016	-3.47413e-015
-3.15422e-015	-6.99723e-015	-6.41969e-015	8.76443e-015	6.01364e-015	-9.71751e-016	-3.43035e-015	-3.6134e-016	2.63778e-017	4.01014e-015	5.13773e-015	5.81939e-015	-1.99249e-015	7.36669e-016	6.69229e-015	6.88538e-015	-4.65867e-015	-3.02422e-015	-2.52567e-015	-7.39165e-015	8.57257e-015	-2.42764e-015	-7.2281e-015	5.55262e-016	-3.64737e-015
-3.07235e-015	-7.00291e-015	-6.26376e-015	9.18457e-015	6.09758e-015	-6.91958e-016	-3.47264e-015	1.11147e-016	3.83841e-016	4.3647e-015	5.53324e-015	5.71369e-015	-1.89474e-015	1.15122e-015	6.85427e-015	6.86957e-015	-4.81101e-015	-2.8746e-015	-2.50991e-015	-7.58152e-015	8.87919e-015	-2.41228e-015	-7.21342e-015	8.69995e-016	-3.83278e-015
-2.97529e-015	-6.98993e-015	-6.11177e-015	9.58505e-015	6.15177e-015	-4.59543e-016	-3.54231e-015	5.56409e-016	7.50519e-016	4.71617e-015	5.91631e-015	5.59736e-015	-1.78904e-015	1.54898e-015	7.00026e-015	6.82931e-015	-4.9708e-015	-2.72619e-015	-2.51042e-015	-7.78851e-015	9.15431e-015	-2.43063e-015	-7.1869e-015	1.16814e-015	-4.02824e-015
-2.86337e-015	-6.9575e-015	-5.96392e-015	9.96076e-015	6.17525e-015	-2.79243e-016	-3.6399e-015	9.69514e-016	1.12218e-015	5.06261e-015	6.28246e-015	5.47283e-015	-1.67577e-015	1.92642e-015	7.12773e-015	6.76339e-015	-5.13839e-015	-2.58164e-015	-2.52784e-015	-8.01263e-015	9.39675e-015	-2.48463e-015	-7.15001e-015	1.4474e-015	-4.23178e-015
-2.73761e-015	-6.9055e-015	-5.81935e-015	1.03075e-014	6.1671e-015	-1.54471e-016	-3.76592e-015	1.34674e-015	1.49494e-015	5.403e-015	6.62793e-015	5.34248e-015	-1.55474e-015	2.28024e-015	7.23532e-015	6.67211e-015	-5.31387e-015	-2.44326e-015	-2.56319e-015	-8.25365e-015	9.60633e-015	-2.57581e-015	-7.10323e-015	1.70584e-015	-4.4411e-015
-2.59895e-015	-6.8334e-015	-5.67761e-015	1.06208e-014	6.12724e-015	-8.79526e-017	-3.92037e-015	1.6846e-015	1.86509e-015	5.73579e-015	6.94829e-015	5.20865e-015	-1.42626e-015	2.60808e-015	7.32187e-015	6.55516e-015	-5.49675e-015	-2.31247e-015	-2.61744e-015	-8.5117e-015	9.78295e-015	-2.7049e-015	-7.04861e-015	1.9415e-015	-4.65452e-015
-2.44924e-015	-6.74095e-015	-5.53821e-015	1.0898e-014	6.05587e-015	-8.20016e-017	-4.10261e-015	1.97995e-015	2.22824e-015	6.05949e-015	7.23995e-015	5.07375e-015	-1.28995e-015	2.90802e-015	7.38647e-015	6.41368e-015	-5.68669e-015	-2.19128e-015	-2.69135e-015	-8.78623e-015	9.92687e-015	-2.87217e-015	-6.98628e-015	2.15245e-015	-4.86957e-015
-2.29013e-015	-6.62861e-015	-5.40037e-015	1.11354e-014	5.95403e-015	-1.38335e-016	-4.3118e-015	2.23024e-015	2.58055e-015	6.37284e-015	7.49934e-015	4.94073e-015	-1.14642e-015	3.17797e-015	7.42834e-015	6.24893e-015	-5.88277e-015	-2.08189e-015	-2.78551e-015	-9.07674e-015	1.00391e-014	-3.07762e-015	-6.91759e-015	2.33799e-015	-5.08397e-015
-2.12293e-015	-6.49687e-015	-5.26368e-015	1.13303e-014	5.82297e-015	-2.57961e-016	-4.54636e-015	2.43327e-015	2.9177e-015	6.67378e-015	7.72384e-015	4.81285e-015	-9.95693e-016	3.41675e-015	7.44648e-015	6.06215e-015	-6.08483e-015	-1.98602e-015	-2.90012e-015	-9.38252e-015	1.01202e-014	-3.32079e-015	-6.84399e-015	2.4972e-015	-5.29543e-015
-1.94958e-015	-6.34627e-015	-5.12731e-015	1.14802e-014	5.66391e-015	-4.41771e-016	-4.80472e-015	2.58739e-015	3.23651e-015	6.96143e-015	7.91099e-015	4.69289e-015	-8.37283e-016	3.62347e-015	7.441e-015	5.8552e-015	-6.29192e-015	-1.90503e-015	-3.03513e-015	-9.70267e-015	1.01711e-014	-3.60068e-015	-6.76692e-015	2.62886e-015	-5.50221e-015
-1.77239e-015	-6.17695e-015	-4.9901e-015	1.15839e-014	5.47876e-015	-6.89569e-016	-5.08511e-015	2.69181e-015	3.53366e-015	7.23419e-015	8.05848e-015	4.58251e-015	-6.7093e-016	3.7976e-015	7.41254e-015	5.6301e-015	-6.5034e-015	-1.8402e-015	-3.1898e-015	-1.00362e-014	1.01937e-014	-3.91594e-015	-6.68778e-015	2.73215e-015	-5.70187e-015
-1.59376e-015	-5.98969e-015	-4.85065e-015	1.164e-014	5.26961e-015	-1.00022e-015	-5.38479e-015	2.74644e-015	3.80586e-015	7.4913e-015	8.16469e-015	4.48481e-015	-4.96349e-016	3.93884e-015	7.36183e-015	5.3891e-015	-6.71794e-015	-1.79257e-015	-3.36477e-015	-1.03814e-014	1.01899e-014	-4.26462e-015	-6.60769e-015	2.80715e-015	-5.89219e-015
-1.4156e-015	-5.78545e-015	-4.70792e-015	1.16482e-014	5.03933e-015	-1.37236e-015	-5.70141e-015	2.75134e-015	4.05043e-015	7.73155e-015	8.22855e-015	4.40196e-015	-3.13671e-016	4.04787e-015	7.28948e-015	5.13516e-015	-6.93479e-015	-1.7632e-015	-3.55986e-015	-1.07375e-014	1.01621e-014	-4.6445e-015	-6.52786e-015	2.85408e-015	-6.07144e-015
-1.24062e-015	-5.56498e-015	-4.56076e-015	1.16087e-014	4.79055e-015	-1.80255e-015	-6.03199e-015	2.70724e-015	4.26506e-015	7.95426e-015	8.24963e-015	4.33642e-015	-1.22124e-016	4.12546e-015	7.1966e-015	4.87143e-015	-7.1534e-015	-1.75252e-015	-3.77452e-015	-1.11024e-014	1.01127e-014	-5.05218e-015	-6.44975e-015	2.87328e-015	-6.23784e-015
-1.0713e-015	-5.3293e-015	-4.408e-015	1.15219e-014	4.52644e-015	-2.28745e-015	-6.37281e-015	2.61555e-015	4.44736e-015	8.15888e-015	8.22788e-015	4.28978e-015	7.89619e-017	4.17288e-015	7.08473e-015	4.60085e-015	-7.37332e-015	-1.76028e-015	-4.00783e-015	-1.14738e-014	1.00448e-014	-5.48497e-015	-6.37434e-015	2.86532e-015	-6.3901e-015
-9.09806e-016	-5.07982e-015	-4.24911e-015	1.13891e-014	4.25043e-015	-2.82369e-015	-6.72106e-015	2.47807e-015	4.59539e-015	8.34459e-015	8.16346e-015	4.26361e-015	2.89414e-016	4.19141e-015	6.95526e-015	4.3271e-015	-7.59352e-015	-1.78625e-015	-4.25842e-015	-1.18499e-014	9.96087e-015	-5.94e-015	-6.30274e-015	2.83082e-015	-6.52658e-015
-7.5773e-016	-4.81729e-015	-4.08255e-015	1.12118e-014	3.96637e-015	-3.40791e-015	-7.07251e-015	2.29766e-015	4.70792e-015	8.51158e-015	8.05753e-015	4.26019e-015	5.09231e-016	4.18344e-015	6.80968e-015	4.05412e-015	-7.81237e-015	-1.82972e-015	-4.52439e-015	-1.22288e-014	9.86409e-015	-6.41329e-015	-6.2358e-015	2.77121e-015	-6.64671e-015
-6.17143e-016	-4.54311e-015	-3.90747e-015	1.09929e-014	3.67752e-015	-4.03428e-015	-7.42381e-015	2.07707e-015	4.78302e-015	8.65996e-015	7.91201e-015	4.28135e-015	7.38617e-016	4.15143e-015	6.65041e-015	3.78563e-015	-8.02847e-015	-1.89025e-015	-4.80515e-015	-1.26076e-014	9.75684e-015	-6.90075e-015	-6.17392e-015	2.68817e-015	-6.74907e-015
-4.90191e-016	-4.25804e-015	-3.72264e-015	1.07348e-014	3.38785e-015	-4.69729e-015	-7.77154e-015	1.81966e-015	4.82031e-015	8.78916e-015	7.72766e-015	4.32849e-015	9.77098e-016	4.09778e-015	6.47989e-015	3.52545e-015	-8.24133e-015	-1.96714e-015	-5.09906e-015	-1.29846e-014	9.64187e-015	-7.39885e-015	-6.11781e-015	2.58325e-015	-6.83301e-015
-3.7868e-016	-3.96397e-015	-3.52783e-015	1.0441e-014	3.1012e-015	-5.39111e-015	-8.11161e-015	1.52925e-015	4.81944e-015	8.89991e-015	7.50693e-015	4.40218e-015	1.22555e-015	4.02532e-015	6.30115e-015	3.27692e-015	-8.45046e-015	-2.0597e-015	-5.40373e-015	-1.33566e-014	9.52292e-015	-7.90366e-015	-6.06826e-015	2.45858e-015	-6.8973e-015
-2.8446e-016	-3.66264e-015	-3.3222e-015	1.01155e-014	2.82184e-015	-6.10912e-015	-8.43972e-015	1.20977e-015	4.7813e-015	8.99309e-015	7.25297e-015	4.50298e-015	1.48421e-015	3.93684e-015	6.11713e-015	3.04416e-015	-8.65449e-015	-2.16632e-015	-5.71796e-015	-1.37216e-014	9.40292e-015	-8.41065e-015	-6.02636e-015	2.31615e-015	-6.94157e-015
-2.08358e-016	-3.35457e-015	-3.10472e-015	9.76287e-015	2.55294e-015	-6.8447e-015	-8.75215e-015	8.65983e-016	4.70701e-015	9.06879e-015	6.96923e-015	4.6316e-015	1.75275e-015	3.8355e-015	5.93043e-015	2.83102e-015	-8.85257e-015	-2.28536e-015	-6.04009e-015	-1.40772e-014	9.28434e-015	-8.91568e-015	-5.99253e-015	2.15788e-015	-6.96602e-015
-1.51807e-016	-3.04063e-015	-2.87497e-015	9.38772e-015	2.29801e-015	-7.59124e-015	-9.04486e-015	5.02043e-016	4.59772e-015	9.12778e-015	6.65934e-015	4.78805e-015	2.03054e-015	3.72497e-015	5.74415e-015	2.64103e-015	-9.04403e-015	-2.41447e-015	-6.36809e-015	-1.44211e-014	9.17061e-015	-9.41512e-015	-5.96605e-015	1.98629e-015	-6.97106e-015
-1.15548e-016	-2.72259e-015	-2.63331e-015	8.99474e-015	2.06104e-015	-8.34139e-015	-9.31415e-015	1.22838e-016	4.45514e-015	9.17078e-015	6.32711e-015	4.97189e-015	2.31646e-015	3.60913e-015	5.56147e-015	2.47717e-015	-9.22786e-015	-2.55084e-015	-6.70029e-015	-1.47504e-014	9.06373e-015	-9.90476e-015	-5.94733e-015	1.80447e-015	-6.95661e-015
-1.00115e-016	-2.40117e-015	-2.37973e-015	8.58864e-015	1.84518e-015	-9.08692e-015	-9.55705e-015	-2.67635e-016	4.28141e-015	9.19982e-015	5.97632e-015	5.18246e-015	2.61047e-015	3.49132e-015	5.38549e-015	2.34282e-015	-9.40334e-015	-2.69285e-015	-7.03487e-015	-1.50629e-014	8.9661e-015	-1.03809e-014	-5.93641e-015	1.6145e-015	-6.92301e-015
-1.0524e-016	-2.07772e-015	-2.11457e-015	8.17565e-015	1.65327e-015	-9.82064e-015	-9.7704e-015	-6.64605e-016	4.07837e-015	9.21638e-015	5.61159e-015	5.41856e-015	2.91256e-015	3.37437e-015	5.21857e-015	2.24041e-015	-9.56953e-015	-2.83854e-015	-7.37037e-015	-1.53563e-014	8.8794e-015	-1.08399e-014	-5.93354e-015	1.41942e-015	-6.87086e-015
-1.30904e-016	-1.75354e-015	-1.83795e-015	7.76134e-015	1.48827e-015	-1.05355e-014	-9.95145e-015	-1.06308e-015	3.84878e-015	9.22111e-015	5.23755e-015	5.67895e-015	3.22106e-015	3.26152e-015	5.06342e-015	2.17299e-015	-9.72675e-015	-2.98521e-015	-7.70408e-015	-1.56282e-014	8.80558e-015	-1.12789e-014	-5.93881e-015	1.22197e-015	-6.80127e-015
-1.77064e-016	-1.42929e-015	-1.551e-015	7.35073e-015	1.35274e-015	-1.12243e-014	-1.0098e-014	-1.45896e-015	3.59597e-015	9.21527e-015	4.85833e-015	5.96282e-015	3.53591e-015	3.15613e-015	4.92269e-015	2.14246e-015	-9.87395e-015	-3.13031e-015	-8.0346e-015	-1.58767e-014	8.74565e-015	-1.16949e-014	-5.9515e-015	1.02541e-015	-6.71495e-015
-2.42827e-016	-1.10568e-015	-1.25374e-015	6.94869e-015	1.24845e-015	-1.18805e-014	-1.02083e-014	-1.84858e-015	3.32344e-015	9.20053e-015	4.47894e-015	6.26919e-015	3.85607e-015	3.06124e-015	4.79803e-015	2.15018e-015	-1.00109e-014	-3.27148e-015	-8.35958e-015	-1.60998e-014	8.70103e-015	-1.20852e-014	-5.97117e-015	8.32596e-016	-6.613e-015
-3.26612e-016	-7.82884e-016	-9.47343e-016	6.55993e-015	1.17709e-015	-1.24978e-014	-1.02803e-014	-2.22761e-015	3.03512e-015	9.17834e-015	4.10427e-015	6.59533e-015	4.18052e-015	2.97968e-015	4.69123e-015	2.19713e-015	-1.01378e-014	-3.40627e-015	-8.67812e-015	-1.62961e-014	8.67266e-015	-1.24479e-014	-5.99757e-015	6.45567e-016	-6.49656e-015
-4.26991e-016	-4.62136e-016	-6.33441e-016	6.1899e-015	1.13973e-015	-1.307e-014	-1.03129e-014	-2.59224e-015	2.73521e-015	9.14976e-015	3.73866e-015	6.93896e-015	4.50876e-015	2.91379e-015	4.60354e-015	2.2839e-015	-1.02546e-014	-3.5323e-015	-8.98845e-015	-1.64648e-014	8.66132e-015	-1.27812e-014	-6.03041e-015	4.67056e-016	-6.36751e-015
-5.43083e-016	-1.44665e-016	-3.13446e-016	5.84316e-015	1.13685e-015	-1.35914e-014	-1.03058e-014	-2.9397e-015	2.42759e-015	9.11636e-015	3.3868e-015	7.29838e-015	4.83926e-015	2.8663e-015	4.53646e-015	2.41059e-015	-1.0361e-014	-3.64762e-015	-9.28925e-015	-1.66048e-014	8.66741e-015	-1.30829e-014	-6.06902e-015	2.99239e-016	-6.22745e-015
-6.72366e-016	1.68824e-016	1.11163e-017	5.52318e-015	1.16856e-015	-1.40576e-014	-1.02587e-014	-3.26684e-015	2.11634e-015	9.07999e-015	3.0528e-015	7.6711e-015	5.17086e-015	2.83912e-015	4.49112e-015	2.57737e-015	-1.04568e-014	-3.75044e-015	-9.57911e-015	-1.67153e-014	8.69039e-015	-1.3352e-014	-6.11272e-015	1.44431e-016	-6.07841e-015
-8.12295e-016	4.78153e-016	3.38658e-016	5.23336e-015	1.23423e-015	-1.44647e-014	-1.01717e-014	-3.57107e-015	1.80603e-015	9.04188e-015	2.74131e-015	8.05321e-015	5.50181e-015	2.83319e-015	4.46826e-015	2.78335e-015	-1.05424e-014	-3.8387e-015	-9.85709e-015	-1.67953e-014	8.72933e-015	-1.35882e-014	-6.16096e-015	4.37253e-018	-5.92158e-015
-9.608e-016	7.83437e-016	6.66986e-016	4.97751e-015	1.33383e-015	-1.48087e-014	-1.00458e-014	-3.85052e-015	1.50061e-015	9.00314e-015	2.45582e-015	8.44159e-015	5.8307e-015	2.84961e-015	4.46753e-015	3.02734e-015	-1.06186e-014	-3.91092e-015	-1.01217e-014	-1.68454e-014	8.78294e-015	-1.3791e-014	-6.21351e-015	-1.1874e-016	-5.75875e-015
-1.1156e-015	1.08396e-015	9.93611e-016	4.7574e-015	1.46624e-015	-1.50865e-014	-9.88185e-015	-4.10371e-015	1.2044e-015	8.96488e-015	2.19987e-015	8.83353e-015	6.15672e-015	2.88983e-015	4.48884e-015	3.30767e-015	-1.06853e-014	-3.96558e-015	-1.03722e-014	-1.68661e-014	8.85055e-015	-1.39611e-014	-6.26962e-015	-2.23016e-016	-5.59197e-015
-1.2741e-015	1.37985e-015	1.31662e-015	4.57565e-015	1.62965e-015	-1.52965e-014	-9.68174e-015	-4.32939e-015	9.21857e-016	8.92784e-015	1.97732e-015	9.22601e-015	6.47849e-015	2.95455e-015	4.53123e-015	3.62237e-015	-1.07427e-014	-4.00156e-015	-1.06071e-014	-1.68572e-014	8.93071e-015	-1.40993e-014	-6.3283e-015	-3.06881e-016	-5.4235e-015
-1.43317e-015	1.67068e-015	1.63439e-015	4.43385e-015	1.8217e-015	-1.54371e-014	-9.44734e-015	-4.52694e-015	6.56243e-016	8.89348e-015	1.79078e-015	9.61584e-015	6.7945e-015	3.04387e-015	4.59444e-015	3.96804e-015	-1.0792e-014	-4.01831e-015	-1.08257e-014	-1.6819e-014	9.02144e-015	-1.42068e-014	-6.389e-015	-3.6898e-016	-5.25495e-015
-1.59017e-015	1.95575e-015	1.94442e-015	4.33242e-015	2.0402e-015	-1.55079e-014	-9.18093e-015	-4.69612e-015	4.11018e-016	8.86253e-015	1.64238e-015	9.99977e-015	7.10337e-015	3.15755e-015	4.67756e-015	4.34207e-015	-1.08338e-014	-4.01526e-015	-1.10275e-014	-1.67523e-014	9.12184e-015	-1.42848e-014	-6.45095e-015	-4.08908e-016	-5.08775e-015
-1.74232e-015	2.2352e-015	2.24418e-015	4.27219e-015	2.28238e-015	-1.55091e-014	-8.88538e-015	-4.83694e-015	1.89884e-016	8.83569e-015	1.53442e-015	1.03749e-014	7.40371e-015	3.29515e-015	4.7782e-015	4.74175e-015	-1.08681e-014	-3.99155e-015	-1.12113e-014	-1.66576e-014	9.22973e-015	-1.43344e-014	-6.51412e-015	-4.26324e-016	-4.92388e-015
-1.88652e-015	2.5089e-015	2.53223e-015	4.25255e-015	2.54518e-015	-1.54419e-014	-8.56344e-015	-4.95053e-015	-3.75067e-018	8.81411e-015	1.46855e-015	1.07379e-014	7.69434e-015	3.45611e-015	4.89366e-015	5.16262e-015	-1.08951e-014	-3.94778e-015	-1.13769e-014	-1.65362e-014	9.34257e-015	-1.43577e-014	-6.57786e-015	-4.20367e-016	-4.76498e-015
-2.02045e-015	2.77671e-015	2.80673e-015	4.27239e-015	2.82594e-015	-1.53078e-014	-8.2181e-015	-5.03737e-015	-1.66642e-016	8.79834e-015	1.44585e-015	1.10863e-014	7.97452e-015	3.63973e-015	5.02225e-015	5.6014e-015	-1.09151e-014	-3.88419e-015	-1.15235e-014	-1.63897e-014	9.45921e-015	-1.43569e-014	-6.6413e-015	-3.90947e-016	-4.61315e-015
-2.14167e-015	3.03822e-015	3.06517e-015	4.33094e-015	3.12091e-015	-1.51095e-014	-7.85309e-015	-5.09875e-015	-2.95957e-016	8.78776e-015	1.46717e-015	1.14172e-014	8.24299e-015	3.84464e-015	5.16221e-015	6.05479e-015	-1.09286e-014	-3.80052e-015	-1.16506e-014	-1.62206e-014	9.57768e-015	-1.43346e-014	-6.70418e-015	-3.37778e-016	-4.47011e-015
-2.24748e-015	3.293e-015	3.30557e-015	4.4258e-015	3.42695e-015	-1.48498e-014	-7.47198e-015	-5.13636e-015	-3.89491e-016	8.78227e-015	1.53252e-015	1.17276e-014	8.49862e-015	4.06948e-015	5.31107e-015	6.5179e-015	-1.0936e-014	-3.6976e-015	-1.17582e-014	-1.60298e-014	9.69586e-015	-1.42926e-014	-6.76591e-015	-2.61395e-016	-4.33755e-015
-2.33593e-015	3.54103e-015	3.52578e-015	4.55457e-015	3.74045e-015	-1.45323e-014	-7.07847e-015	-5.15183e-015	-4.44899e-016	8.78229e-015	1.6421e-015	1.20157e-014	8.74098e-015	4.3122e-015	5.46554e-015	6.98653e-015	-1.09378e-014	-3.57605e-015	-1.18459e-014	-1.58191e-014	9.81178e-015	-1.42328e-014	-6.826e-015	-1.62535e-016	-4.21656e-015
-2.40462e-015	3.78268e-015	3.72398e-015	4.71448e-015	4.05767e-015	-1.41618e-014	-6.67586e-015	-5.14675e-015	-4.60756e-016	8.78808e-015	1.79553e-015	1.22803e-014	8.96926e-015	4.57111e-015	5.62252e-015	7.45658e-015	-1.09337e-014	-3.43712e-015	-1.19143e-014	-1.55907e-014	9.92379e-015	-1.41582e-014	-6.88396e-015	-4.15652e-017	-4.10886e-015
-2.45196e-015	4.01727e-015	3.89857e-015	4.90204e-015	4.37525e-015	-1.37429e-014	-6.26792e-015	-5.12296e-015	-4.35602e-016	8.79866e-015	1.99134e-015	1.25201e-014	9.18285e-015	4.84389e-015	5.77951e-015	7.92415e-015	-1.09242e-014	-3.28258e-015	-1.19623e-014	-1.53469e-014	1.00303e-014	-1.40711e-014	-6.93972e-015	9.99363e-017	-4.0152e-015
-2.47656e-015	4.24384e-015	4.04829e-015	5.11382e-015	4.68975e-015	-1.32806e-014	-5.858e-015	-5.08191e-015	-3.68454e-016	8.81415e-015	2.22798e-015	1.27338e-014	9.38166e-015	5.12904e-015	5.93327e-015	8.38533e-015	-1.09098e-014	-3.11387e-015	-1.19901e-014	-1.50897e-014	1.01297e-014	-1.39741e-014	-6.99358e-015	2.61362e-016	-3.93654e-015
-2.47704e-015	4.46188e-015	4.17181e-015	5.34544e-015	4.9977e-015	-1.278e-014	-5.44942e-015	-5.02524e-015	-2.58669e-016	8.83464e-015	2.50352e-015	1.29199e-014	9.56557e-015	5.42418e-015	6.08079e-015	8.83622e-015	-1.08904e-014	-2.93241e-015	-1.19974e-014	-1.48216e-014	1.02206e-014	-1.38696e-014	-7.04517e-015	4.40577e-016	-3.87353e-015
-2.45258e-015	4.67138e-015	4.2681e-015	5.5926e-015	5.29605e-015	-1.22466e-014	-5.04616e-015	-4.95516e-015	-1.0547e-016	8.85945e-015	2.81588e-015	1.3078e-014	9.73373e-015	5.72722e-015	6.21976e-015	9.27324e-015	-1.08658e-014	-2.7399e-015	-1.19842e-014	-1.45446e-014	1.03019e-014	-1.37596e-014	-7.09448e-015	6.35877e-016	-3.82716e-015
-2.40267e-015	4.87193e-015	4.33665e-015	5.85109e-015	5.58185e-015	-1.16864e-014	-4.65081e-015	-4.87283e-015	9.06167e-017	8.88809e-015	3.16193e-015	1.32082e-014	9.88646e-015	6.03573e-015	6.34718e-015	9.69319e-015	-1.0835e-014	-2.53756e-015	-1.19501e-014	-1.42602e-014	1.0373e-014	-1.36465e-014	-7.14125e-015	8.45782e-016	-3.79803e-015
-2.32732e-015	5.06304e-015	4.37662e-015	6.117e-015	5.85283e-015	-1.11046e-014	-4.26582e-015	-4.77996e-015	3.29119e-016	8.91987e-015	3.53908e-015	1.33112e-014	1.00235e-014	6.34789e-015	6.46134e-015	1.00937e-014	-1.07983e-014	-2.32695e-015	-1.18953e-014	-1.39704e-014	1.04337e-014	-1.35324e-014	-7.18555e-015	1.06811e-015	-3.78664e-015
-2.22652e-015	5.24369e-015	4.38792e-015	6.38613e-015	6.10597e-015	-1.05076e-014	-3.89382e-015	-4.67755e-015	6.09329e-016	8.95512e-015	3.94438e-015	1.33882e-014	1.01452e-014	6.66139e-015	6.5604e-015	1.04725e-014	-1.07546e-014	-2.10977e-015	-1.182e-014	-1.36773e-014	1.04842e-014	-1.34191e-014	-7.22775e-015	1.30077e-015	-3.79262e-015
-2.10117e-015	5.41276e-015	4.3705e-015	6.65435e-015	6.33967e-015	-9.90099e-015	-3.5362e-015	-4.56687e-015	9.30182e-016	8.99372e-015	4.37491e-015	1.34403e-014	1.02523e-014	6.97425e-015	6.64213e-015	1.0827e-014	-1.07028e-014	-1.8874e-015	-1.17242e-014	-1.33825e-014	1.05243e-014	-1.33079e-014	-7.2681e-015	1.54148e-015	-3.81603e-015
-1.95239e-015	5.5693e-015	4.32472e-015	6.91742e-015	6.55208e-015	-9.29085e-015	-3.19397e-015	-4.44907e-015	1.29019e-015	9.03537e-015	4.82686e-015	1.34679e-014	1.03451e-014	7.28465e-015	6.70525e-015	1.11557e-014	-1.06424e-014	-1.66142e-015	-1.16072e-014	-1.30878e-014	1.05538e-014	-1.31995e-014	-7.30684e-015	1.78772e-015	-3.85734e-015
-1.78151e-015	5.71289e-015	4.25107e-015	7.17149e-015	6.74241e-015	-8.68234e-015	-2.86787e-015	-4.32427e-015	1.68773e-015	9.07968e-015	5.2958e-015	1.34727e-014	1.04245e-014	7.59054e-015	6.74823e-015	1.14578e-014	-1.05722e-014	-1.43326e-015	-1.1469e-014	-1.27942e-014	1.0574e-014	-1.30943e-014	-7.34407e-015	2.03773e-015	-3.91617e-015
-1.59035e-015	5.84236e-015	4.15073e-015	7.41322e-015	6.90954e-015	-8.07967e-015	-2.55853e-015	-4.19322e-015	2.12139e-015	9.12685e-015	5.77862e-015	1.34574e-014	1.04911e-014	7.89036e-015	6.77099e-015	1.1732e-014	-1.04914e-014	-1.20418e-015	-1.13092e-014	-1.2503e-014	1.05857e-014	-1.29931e-014	-7.37971e-015	2.28983e-015	-3.9924e-015
-1.38074e-015	5.95721e-015	4.02479e-015	7.63917e-015	7.05284e-015	-7.48765e-015	-2.26688e-015	-4.05584e-015	2.58888e-015	9.17664e-015	6.27185e-015	1.34251e-014	1.05459e-014	8.18272e-015	6.7727e-015	1.19782e-014	-1.03982e-014	-9.75083e-016	-1.11278e-014	-1.22152e-014	1.05902e-014	-1.28966e-014	-7.41458e-015	2.5412e-015	-4.08533e-015
-1.15576e-015	6.05623e-015	3.87427e-015	7.84613e-015	7.17191e-015	-6.9105e-015	-1.99303e-015	-3.91191e-015	3.08739e-015	9.22919e-015	6.77163e-015	1.33784e-014	1.05903e-014	8.46658e-015	6.75308e-015	1.21969e-014	-1.02901e-014	-7.4695e-016	-1.09242e-014	-1.19314e-014	1.05894e-014	-1.28049e-014	-7.44915e-015	2.78976e-015	-4.19453e-015
-9.17846e-016	6.13849e-015	3.70044e-015	8.03143e-015	7.26758e-015	-6.35175e-015	-1.73609e-015	-3.76079e-015	3.61455e-015	9.28432e-015	7.27403e-015	1.33206e-014	1.06249e-014	8.74095e-015	6.71293e-015	1.23881e-014	-1.01659e-014	-5.20522e-016	-1.06974e-014	-1.16527e-014	1.05848e-014	-1.2718e-014	-7.4833e-015	3.03302e-015	-4.31936e-015
-6.69537e-016	6.20339e-015	3.50465e-015	8.19257e-015	7.34035e-015	-5.81485e-015	-1.49464e-015	-3.60144e-015	4.16743e-015	9.34274e-015	7.77603e-015	1.32547e-014	1.06509e-014	9.00502e-015	6.65281e-015	1.2553e-014	-1.00239e-014	-2.95945e-016	-1.04483e-014	-1.1379e-014	1.05785e-014	-1.26354e-014	-7.51664e-015	3.26863e-015	-4.45871e-015
-4.13173e-016	6.24999e-015	3.28948e-015	8.32796e-015	7.39132e-015	-5.30219e-015	-1.2673e-015	-3.43286e-015	4.74352e-015	9.40518e-015	8.27453e-015	1.3184e-014	1.06691e-014	9.25814e-015	6.57422e-015	1.26936e-014	-9.86281e-015	-7.33089e-017	-1.01771e-014	-1.11108e-014	1.05721e-014	-1.25567e-014	-7.54948e-015	3.49501e-015	-4.612e-015
-1.52319e-016	6.27829e-015	3.05677e-015	8.4363e-015	7.42197e-015	-4.81502e-015	-1.05258e-015	-3.25366e-015	5.33962e-015	9.47214e-015	8.76638e-015	1.31123e-014	1.06806e-014	9.49972e-015	6.47858e-015	1.28117e-014	-9.68032e-015	1.47267e-016	-9.88372e-015	-1.08479e-014	1.05687e-014	-1.24809e-014	-7.58202e-015	3.71079e-015	-4.77838e-015
1.0956e-016	6.28716e-015	2.80894e-015	8.51666e-015	7.43432e-015	-4.35493e-015	-8.48292e-016	-3.0619e-015	5.95307e-015	9.54456e-015	9.24805e-015	1.30427e-014	1.06862e-014	9.73018e-015	6.36786e-015	1.29095e-014	-9.47401e-015	3.66354e-016	-9.56783e-015	-1.05906e-014	1.05706e-014	-1.24067e-014	-7.61443e-015	3.9144e-015	-4.9566e-015
3.69167e-016	6.27643e-015	2.54767e-015	8.56916e-015	7.43053e-015	-3.92286e-015	-6.51706e-016	-2.85577e-015	6.58125e-015	9.6237e-015	9.71691e-015	1.29788e-014	1.06877e-014	9.94895e-015	6.24462e-015	1.29896e-014	-9.24223e-015	5.84289e-016	-9.22956e-015	-1.03386e-014	1.05799e-014	-1.23327e-014	-7.64676e-015	4.10432e-015	-5.14455e-015
6.23042e-016	6.2456e-015	2.27504e-015	8.59422e-015	7.41282e-015	-3.51831e-015	-4.60497e-016	-2.63385e-015	7.22113e-015	9.71045e-015	1.01702e-014	1.29246e-014	1.06857e-014	1.01558e-014	6.11126e-015	1.30545e-014	-8.98312e-015	8.02186e-016	-8.86833e-015	-1.00907e-014	1.0599e-014	-1.22585e-014	-7.67913e-015	4.28019e-015	-5.34156e-015
8.68212e-016	6.19457e-015	1.99322e-015	8.59241e-015	7.38384e-015	-3.14082e-015	-2.72318e-016	-2.39443e-015	7.86917e-015	9.80611e-015	1.06052e-014	1.28827e-014	1.06805e-014	1.03513e-014	5.97083e-015	1.31073e-014	-8.69475e-015	1.02126e-015	-8.48403e-015	-9.84592e-015	1.06302e-014	-1.21821e-014	-7.71111e-015	4.44098e-015	-5.54581e-015
1.10147e-015	6.12302e-015	1.70511e-015	8.5649e-015	7.3456e-015	-2.78971e-015	-8.44734e-017	-2.13577e-015	8.52255e-015	9.91165e-015	1.10201e-014	1.28563e-014	1.06726e-014	1.05362e-014	5.8262e-015	1.31518e-014	-8.37563e-015	1.24282e-015	-8.0772e-015	-9.60341e-015	1.06755e-014	-1.21014e-014	-7.74221e-015	4.586e-015	-5.75603e-015
1.31969e-015	6.03105e-015	1.41323e-015	8.51291e-015	7.30077e-015	-2.46349e-015	1.06048e-016	-1.85548e-015	9.17838e-015	1.00289e-014	1.14134e-014	1.28484e-014	1.0663e-014	1.07109e-014	5.6816e-015	1.31912e-014	-8.02397e-015	1.4682e-015	-7.6484e-015	-9.36214e-015	1.07382e-014	-1.20149e-014	-7.77216e-015	4.71474e-015	-5.97054e-015
1.51965e-015	5.9197e-015	1.11939e-015	8.43838e-015	7.2524e-015	-2.16099e-015	3.01959e-016	-1.55169e-015	9.83399e-015	1.01589e-014	1.17834e-014	1.28625e-014	1.06521e-014	1.08759e-014	5.54001e-015	1.32292e-014	-7.63822e-015	1.69864e-015	-7.19749e-015	-9.12091e-015	1.082e-014	-1.19204e-014	-7.8005e-015	4.82684e-015	-6.18833e-015
1.69859e-015	5.78944e-015	8.25503e-016	8.34338e-015	7.20352e-015	-1.87995e-015	5.05698e-016	-1.22351e-015	1.04866e-014	1.0303e-014	1.21293e-014	1.29008e-014	1.06402e-014	1.10323e-014	5.40488e-015	1.32683e-014	-7.21688e-015	1.93555e-015	-6.7241e-015	-8.87852e-015	1.09225e-014	-1.18171e-014	-7.82721e-015	4.92269e-015	-6.40741e-015
1.85372e-015	5.64115e-015	5.33301e-016	8.23045e-015	7.15679e-015	-1.6177e-015	7.20212e-016	-8.69126e-016	1.11338e-014	1.0463e-014	1.24504e-014	1.2964e-014	1.06279e-014	1.11804e-014	5.27962e-015	1.33122e-014	-6.75852e-015	2.18099e-015	-6.22834e-015	-8.63393e-015	1.10478e-014	-1.17029e-014	-7.85157e-015	5.00245e-015	-6.62579e-015
1.98277e-015	5.47522e-015	2.44608e-016	8.10239e-015	7.11445e-015	-1.37184e-015	9.47464e-016	-4.8665e-016	1.17726e-014	1.06404e-014	1.27456e-014	1.30538e-014	1.06159e-014	1.1321e-014	5.16722e-015	1.3364e-014	-6.26296e-015	2.4365e-015	-5.71116e-015	-8.38576e-015	1.11967e-014	-1.15767e-014	-7.87249e-015	5.06675e-015	-6.84226e-015
2.0833e-015	5.29254e-015	-3.8214e-017	7.96189e-015	7.07875e-015	-1.13933e-015	1.19026e-015	-7.5057e-017	1.24009e-014	1.08361e-014	1.30151e-014	1.3171e-014	1.06038e-014	1.14551e-014	5.07106e-015	1.34269e-014	-5.72934e-015	2.70418e-015	-5.17294e-015	-8.1321e-015	1.137e-014	-1.14371e-014	-7.88917e-015	5.11696e-015	-7.05557e-015
2.15412e-015	5.09493e-015	-3.13134e-016	7.81194e-015	7.05146e-015	-9.16277e-016	1.4504e-015	3.65869e-016	1.30163e-014	1.10517e-014	1.32592e-014	1.33165e-014	1.0592e-014	1.15833e-014	4.99429e-015	1.35035e-014	-5.15774e-015	2.98561e-015	-4.61399e-015	-7.87142e-015	1.15689e-014	-1.12824e-014	-7.90061e-015	5.1537e-015	-7.26483e-015
2.19448e-015	4.88415e-015	-5.78676e-016	7.65508e-015	7.03485e-015	-7.00042e-016	1.72882e-015	8.3654e-016	1.36172e-014	1.12888e-014	1.34786e-014	1.34909e-014	1.05807e-014	1.17063e-014	4.93978e-015	1.35958e-014	-4.54813e-015	3.28258e-015	-4.035e-015	-7.60361e-015	1.17947e-014	-1.1111e-014	-7.90542e-015	5.17812e-015	-7.46779e-015
2.20287e-015	4.66212e-015	-8.34382e-016	7.49431e-015	7.0312e-015	-4.87753e-016	2.0269e-015	1.33719e-015	1.42017e-014	1.15486e-014	1.36738e-014	1.36936e-014	1.057e-014	1.18249e-014	4.9104e-015	1.37064e-014	-3.90018e-015	3.59699e-015	-3.43639e-015	-7.32774e-015	1.20472e-014	-1.09216e-014	-7.90246e-015	5.19119e-015	-7.66296e-015
2.17775e-015	4.43074e-015	-1.07883e-015	7.33284e-015	7.04116e-015	-2.76223e-016	2.34476e-015	1.86765e-015	1.47677e-014	1.18314e-014	1.38452e-014	1.39236e-014	1.05598e-014	1.19394e-014	4.90837e-015	1.38364e-014	-3.21452e-015	3.93014e-015	-2.8189e-015	-7.04255e-015	1.23262e-014	-1.07135e-014	-7.89124e-015	5.19447e-015	-7.84919e-015
2.11888e-015	4.19201e-015	-1.31105e-015	7.17304e-015	7.06563e-015	-6.24422e-017	2.68226e-015	2.4265e-015	1.53141e-014	1.2138e-014	1.39934e-014	1.41797e-014	1.05495e-014	1.20503e-014	4.93618e-015	1.39872e-014	-2.49291e-015	4.28323e-015	-2.18308e-015	-6.74701e-015	1.26315e-014	-1.04862e-014	-7.87157e-015	5.19015e-015	-8.02509e-015
2.02684e-015	3.94814e-015	-1.52993e-015	7.01711e-015	7.10534e-015	1.5571e-016	3.03956e-015	3.0128e-015	1.58394e-014	1.24691e-014	1.412e-014	1.44603e-014	1.05393e-014	1.21582e-014	4.9954e-015	1.41591e-014	-1.73636e-015	4.65724e-015	-1.53019e-015	-6.44088e-015	1.29629e-014	-1.02386e-014	-7.8422e-015	5.18002e-015	-8.18913e-015
1.90195e-015	3.7009e-015	-1.73515e-015	6.86813e-015	7.16011e-015	3.81242e-016	3.41565e-015	3.62446e-015	1.63427e-014	1.28254e-014	1.42255e-014	1.47633e-014	1.05285e-014	1.22629e-014	5.08711e-015	1.43529e-014	-9.46425e-016	5.05328e-015	-8.6135e-016	-6.12421e-015	1.33195e-014	-9.97032e-015	-7.80173e-015	5.1665e-015	-8.34019e-015
1.74479e-015	3.45234e-015	-1.92607e-015	6.72811e-015	7.22998e-015	6.15635e-016	3.80948e-015	4.25934e-015	1.6822e-014	1.32064e-014	1.43119e-014	1.50865e-014	1.05171e-014	1.23647e-014	5.21183e-015	1.45683e-014	-1.2547e-016	5.47225e-015	-1.77918e-016	-5.79671e-015	1.36993e-014	-9.68166e-015	-7.74914e-015	5.15109e-015	-8.47692e-015
1.55644e-015	3.20465e-015	-2.10281e-015	6.59874e-015	7.31492e-015	8.60365e-016	4.21991e-015	4.91557e-015	1.72764e-014	1.36121e-014	1.43808e-014	1.54271e-014	1.05046e-014	1.24637e-014	5.37001e-015	1.48046e-014	7.23116e-016	5.91424e-015	5.19121e-016	-5.45731e-015	1.41007e-014	-9.37238e-015	-7.6836e-015	5.13638e-015	-8.59818e-015
1.33854e-015	2.95974e-015	-2.26528e-015	6.4815e-015	7.4133e-015	1.11727e-015	4.64498e-015	5.59086e-015	1.77045e-014	1.40425e-014	1.44332e-014	1.57815e-014	1.04905e-014	1.25595e-014	5.56076e-015	1.50611e-014	1.59667e-015	6.37954e-015	1.22817e-015	-5.10628e-015	1.45223e-014	-9.04244e-015	-7.60359e-015	5.12467e-015	-8.7034e-015
1.09336e-015	2.72003e-015	-2.41349e-015	6.37767e-015	7.52403e-015	1.38704e-015	5.08198e-015	6.28175e-015	1.81051e-014	1.44967e-014	1.44707e-014	1.61461e-014	1.04742e-014	1.26517e-014	5.78343e-015	1.53357e-014	2.49162e-015	6.86807e-015	1.94797e-015	-4.74368e-015	1.49627e-014	-8.69204e-015	-7.50832e-015	5.11773e-015	-8.79167e-015
8.23236e-016	2.48771e-015	-2.54782e-015	6.28794e-015	7.64546e-015	1.67056e-015	5.52807e-015	6.98484e-015	1.84774e-014	1.49737e-014	1.44953e-014	1.65169e-014	1.04555e-014	1.27398e-014	6.03716e-015	1.56266e-014	3.40445e-015	7.37819e-015	2.67732e-015	-4.36989e-015	1.54198e-014	-8.32186e-015	-7.39658e-015	5.11798e-015	-8.86207e-015
5.30996e-016	2.26481e-015	-2.66817e-015	6.21305e-015	7.77558e-015	1.96784e-015	5.9801e-015	7.69654e-015	1.88208e-014	1.54722e-014	1.45081e-014	1.68907e-014	1.04344e-014	1.2823e-014	6.32049e-015	1.59316e-014	4.33098e-015	7.90964e-015	3.41444e-015	-3.9853e-015	1.58906e-014	-7.93222e-015	-7.26713e-015	5.12779e-015	-8.91398e-015
2.18853e-016	2.05258e-015	-2.77544e-015	6.1536e-015	7.91221e-015	2.27822e-015	6.43454e-015	8.41306e-015	1.91345e-014	1.59902e-014	1.45104e-014	1.7263e-014	1.041e-014	1.29009e-014	6.63077e-015	1.62482e-014	5.26672e-015	8.46104e-015	4.15804e-015	-3.5899e-015	1.63727e-014	-7.52432e-015	-7.11912e-015	5.14908e-015	-8.94668e-015
-1.10249e-016	1.85287e-015	-2.87024e-015	6.109e-015	8.05281e-015	2.60091e-015	6.88788e-015	9.12998e-015	1.94182e-014	1.65259e-014	1.45036e-014	1.76296e-014	1.03825e-014	1.29728e-014	6.96478e-015	1.65728e-014	6.20656e-015	9.0311e-015	4.90562e-015	-3.18484e-015	1.68636e-014	-7.09794e-015	-6.95176e-015	5.18277e-015	-8.95983e-015
-4.53294e-016	1.6676e-015	-2.95295e-015	6.07876e-015	8.19419e-015	2.9347e-015	7.33647e-015	9.84304e-015	1.96714e-014	1.70773e-014	1.44883e-014	1.79869e-014	1.03509e-014	1.30375e-014	7.31983e-015	1.69014e-014	7.14628e-015	9.61793e-015	5.65568e-015	-2.77135e-015	1.73606e-014	-6.65398e-015	-6.76439e-015	5.23061e-015	-8.95323e-015
-8.07304e-016	1.49811e-015	-3.02438e-015	6.06267e-015	8.33375e-015	3.27765e-015	7.77622e-015	1.05481e-014	1.98933e-014	1.76424e-014	1.44655e-014	1.83308e-014	1.03148e-014	1.30945e-014	7.69229e-015	1.72306e-014	8.08086e-015	1.02189e-014	6.4062e-015	-2.35049e-015	1.78612e-014	-6.19363e-015	-6.55603e-015	5.29396e-015	-8.92697e-015
-1.16898e-015	1.34545e-015	-3.08538e-015	6.05941e-015	8.46814e-015	3.62759e-015	8.20278e-015	1.12405e-014	2.00834e-014	1.82184e-014	1.44361e-014	1.86574e-014	1.02742e-014	1.31424e-014	8.07855e-015	1.75563e-014	9.00539e-015	1.08314e-014	7.15465e-015	-1.92285e-015	1.83626e-014	-5.71803e-015	-6.32673e-015	5.37453e-015	-8.88105e-015
-1.53504e-015	1.21109e-015	-3.13694e-015	6.06752e-015	8.59417e-015	3.983e-015	8.612e-015	1.19158e-014	2.02413e-014	1.88017e-014	1.44011e-014	1.89635e-014	1.02286e-014	1.31805e-014	8.4743e-015	1.78745e-014	9.91462e-015	1.14526e-014	7.90001e-015	-1.48989e-015	1.88625e-014	-5.22839e-015	-6.07698e-015	5.47282e-015	-8.81514e-015
-1.90208e-015	1.09512e-015	-3.17978e-015	6.08538e-015	8.7084e-015	4.34119e-015	9.0008e-015	1.25697e-014	2.03672e-014	1.93895e-014	1.43602e-014	1.92451e-014	1.01778e-014	1.32074e-014	8.87522e-015	1.81812e-014	1.08027e-014	1.20795e-014	8.64005e-015	-1.05265e-015	1.93583e-014	-4.72516e-015	-5.80628e-015	5.59e-015	-8.72901e-015
-2.26723e-015	9.97559e-016	-3.21464e-015	6.11138e-015	8.80843e-015	4.69882e-015	9.3654e-015	1.31981e-014	2.04607e-014	1.99779e-014	1.43146e-014	1.94987e-014	1.01213e-014	1.3222e-014	9.27665e-015	1.84715e-014	1.16649e-014	1.2709e-014	9.37192e-015	-6.12263e-016	1.98473e-014	-4.21019e-015	-5.51502e-015	5.72629e-015	-8.62304e-015
-2.62735e-015	9.19085e-016	-3.24239e-015	6.14334e-015	8.89101e-015	5.05287e-015	9.70255e-015	1.37969e-014	2.05219e-014	2.05638e-014	1.42642e-014	1.97221e-014	1.00591e-014	1.32231e-014	9.67323e-015	1.87413e-014	1.24958e-014	1.33375e-014	1.00944e-014	-1.70285e-016	2.03276e-014	-3.68492e-015	-5.20347e-015	5.88229e-015	-8.49837e-015
-2.98041e-015	8.59568e-016	-3.26365e-015	6.17968e-015	8.95286e-015	5.39947e-015	1.00089e-014	1.43622e-014	2.05506e-014	2.11438e-014	1.4209e-014	1.99131e-014	9.99119e-015	1.32094e-014	1.00603e-014	1.89868e-014	1.32904e-014	1.3962e-014	1.08057e-014	2.72112e-016	2.07975e-014	-3.15068e-015	-4.87212e-015	6.05761e-015	-8.35514e-015
-3.32334e-015	8.18551e-016	-3.27884e-015	6.21835e-015	8.99168e-015	5.73546e-015	1.02816e-014	1.48902e-014	2.05465e-014	2.17145e-014	1.41486e-014	2.00703e-014	9.91725e-015	1.31801e-014	1.04339e-014	1.92039e-014	1.40443e-014	1.45791e-014	1.15036e-014	7.14582e-016	2.12547e-014	-2.60926e-015	-4.52214e-015	6.25203e-015	-8.19423e-015
-3.65335e-015	7.96091e-016	-3.28847e-015	6.2569e-015	9.00468e-015	6.05755e-015	1.05181e-014	1.53784e-014	2.05095e-014	2.22726e-014	1.40827e-014	2.0192e-014	9.83775e-015	1.31347e-014	1.07901e-014	1.93888e-014	1.47529e-014	1.51849e-014	1.21865e-014	1.15616e-015	2.16981e-014	-2.06186e-015	-4.15393e-015	6.465e-015	-8.0163e-015
-3.96816e-015	7.90834e-016	-3.29401e-015	6.2936e-015	8.98962e-015	6.36297e-015	1.07168e-014	1.58236e-014	2.04397e-014	2.2814e-014	1.40105e-014	2.02761e-014	9.752e-015	1.30714e-014	1.11239e-014	1.95379e-014	1.54123e-014	1.57759e-014	1.28516e-014	1.59527e-015	2.21261e-014	-1.50963e-015	-3.76842e-015	6.69492e-015	-7.82221e-015
-4.26554e-015	8.01628e-016	-3.29551e-015	6.32624e-015	8.94425e-015	6.64835e-015	1.08761e-014	1.62239e-014	2.03377e-014	2.33351e-014	1.39318e-014	2.03224e-014	9.66026e-015	1.29893e-014	1.14305e-014	1.96482e-014	1.60193e-014	1.63491e-014	1.34971e-014	2.03115e-015	2.2537e-014	-9.54048e-016	-3.36698e-015	6.94052e-015	-7.61289e-015
-4.54364e-015	8.26773e-016	-3.2927e-015	6.35348e-015	8.86773e-015	6.91163e-015	1.09953e-014	1.65774e-014	2.02032e-014	2.38326e-014	1.38456e-014	2.03318e-014	9.56212e-015	1.28884e-014	1.17061e-014	1.97169e-014	1.6571e-014	1.69007e-014	1.41207e-014	2.46281e-015	2.29307e-014	-3.96108e-016	-2.95062e-015	7.20042e-015	-7.38909e-015
-4.80116e-015	8.65205e-016	-3.28534e-015	6.37398e-015	8.75845e-015	7.1506e-015	1.10735e-014	1.68827e-014	2.00365e-014	2.43041e-014	1.3751e-014	2.0305e-014	9.45759e-015	1.27682e-014	1.19473e-014	1.97423e-014	1.70642e-014	1.74271e-014	1.47208e-014	2.88995e-015	2.3306e-014	1.62686e-016	-2.52067e-015	7.47308e-015	-7.15195e-015
-5.03673e-015	9.14944e-016	-3.27412e-015	6.38603e-015	8.6163e-015	7.36275e-015	1.11112e-014	1.71386e-014	1.98382e-014	2.4746e-014	1.36474e-014	2.02432e-014	9.34709e-015	1.26285e-014	1.2151e-014	1.97226e-014	1.74964e-014	1.79259e-014	1.52957e-014	3.31161e-015	2.36619e-014	7.20732e-016	-2.07842e-015	7.75669e-015	-6.90296e-015
-5.24935e-015	9.74001e-016	-3.25934e-015	6.38826e-015	8.44108e-015	7.54628e-015	1.1109e-014	1.73439e-014	1.96084e-014	2.51554e-014	1.35332e-014	2.01476e-014	9.23078e-015	1.24686e-014	1.23144e-014	1.96561e-014	1.78663e-014	1.83941e-014	1.58441e-014	3.72788e-015	2.39984e-014	1.2763e-015	-1.62593e-015	8.04915e-015	-6.64353e-015
-5.43823e-015	1.04025e-015	-3.24131e-015	6.37947e-015	8.233e-015	7.69938e-015	1.10679e-014	1.74986e-014	1.93471e-014	2.55288e-014	1.34071e-014	2.00201e-014	9.10791e-015	1.22882e-014	1.24352e-014	1.9542e-014	1.81727e-014	1.8829e-014	1.63644e-014	4.13885e-015	2.43151e-014	1.82668e-015	-1.16525e-015	8.34833e-015	-6.37446e-015
-5.60306e-015	1.11227e-015	-3.21986e-015	6.35935e-015	7.99254e-015	7.82128e-015	1.09897e-014	1.76027e-014	1.90546e-014	2.58642e-014	1.32679e-014	1.98637e-014	8.97838e-015	1.20871e-014	1.25112e-014	1.938e-014	1.84147e-014	1.9228e-014	1.68552e-014	4.54435e-015	2.46124e-014	2.37038e-015	-6.97932e-016	8.65162e-015	-6.09694e-015
-5.74362e-015	1.18761e-015	-3.19486e-015	6.32724e-015	7.72141e-015	7.91133e-015	1.08764e-014	1.76572e-014	1.87319e-014	2.61594e-014	1.31151e-014	1.96804e-014	8.84236e-015	1.18659e-014	1.25411e-014	1.91701e-014	1.85929e-014	1.95899e-014	1.73149e-014	4.94419e-015	2.48905e-014	2.90657e-015	-2.2631e-016	8.95651e-015	-5.81294e-015
-5.8602e-015	1.26408e-015	-3.16609e-015	6.28336e-015	7.42094e-015	7.96927e-015	1.07313e-014	1.76634e-014	1.83791e-014	2.6412e-014	1.29469e-014	1.94738e-014	8.69954e-015	1.16248e-014	1.25242e-014	1.89128e-014	1.87076e-014	1.99128e-014	1.77425e-014	5.33829e-015	2.51492e-014	3.43356e-015	2.47919e-016	9.26043e-015	-5.52371e-015
-5.95358e-015	1.33973e-015	-3.13344e-015	6.22789e-015	7.09335e-015	7.99481e-015	1.05575e-014	1.76224e-014	1.79973e-014	2.66206e-014	1.27624e-014	1.9248e-014	8.55038e-015	1.1365e-014	1.24605e-014	1.86099e-014	1.876e-014	2.01955e-014	1.81369e-014	5.72726e-015	2.53888e-014	3.94969e-015	7.22065e-016	9.56052e-015	-5.23006e-015
-6.02467e-015	1.41291e-015	-3.09697e-015	6.16124e-015	6.74175e-015	7.98874e-015	1.03585e-014	1.7536e-014	1.75871e-014	2.67842e-014	1.25601e-014	1.90063e-014	8.3943e-015	1.10866e-014	1.23506e-014	1.82625e-014	1.87518e-014	2.04381e-014	1.84976e-014	6.11129e-015	2.56102e-014	4.45331e-015	1.19424e-015	9.85376e-015	-4.93373e-015
-6.07463e-015	1.48121e-015	-3.05637e-015	6.08362e-015	6.36804e-015	7.95209e-015	1.01377e-014	1.74068e-014	1.71493e-014	2.69017e-014	1.23393e-014	1.87523e-014	8.23109e-015	1.07906e-014	1.21946e-014	1.7873e-014	1.8686e-014	2.06401e-014	1.88236e-014	6.49097e-015	2.58133e-014	4.94283e-015	1.66211e-015	1.01374e-014	-4.63601e-015
-6.10499e-015	1.54287e-015	-3.01133e-015	5.99598e-015	5.97571e-015	7.88636e-015	9.89992e-015	1.72378e-014	1.66849e-014	2.69718e-014	1.20987e-014	1.84904e-014	8.06042e-015	1.04776e-014	1.19939e-014	1.74443e-014	1.85649e-014	2.08017e-014	1.91136e-014	6.86678e-015	2.59987e-014	5.41652e-015	2.12344e-015	1.04092e-014	-4.33812e-015
-6.11766e-015	1.59628e-015	-2.96281e-015	5.89951e-015	5.56889e-015	7.79319e-015	9.64992e-015	1.70323e-014	1.61957e-014	2.6995e-014	1.18373e-014	1.82239e-014	7.8823e-015	1.01489e-014	1.17508e-014	1.69794e-014	1.83922e-014	2.09233e-014	1.93677e-014	7.23845e-015	2.61681e-014	5.87309e-015	2.57656e-015	1.06665e-014	-4.0416e-015
-6.11425e-015	1.63965e-015	-2.91038e-015	5.79563e-015	5.15121e-015	7.67511e-015	9.39201e-015	1.67933e-014	1.56818e-014	2.69722e-014	1.1555e-014	1.79564e-014	7.69697e-015	9.80532e-015	1.14675e-014	1.6482e-014	1.8172e-014	2.10055e-014	1.95864e-014	7.60656e-015	2.63222e-014	6.3114e-015	3.01941e-015	1.09073e-014	-3.74736e-015
-6.09632e-015	1.67086e-015	-2.85435e-015	5.68621e-015	4.7266e-015	7.53475e-015	9.13041e-015	1.65245e-014	1.51444e-014	2.69032e-014	1.12512e-014	1.76919e-014	7.50453e-015	9.44814e-015	1.11478e-014	1.59565e-014	1.79087e-014	2.10503e-014	1.97699e-014	7.97167e-015	2.64615e-014	6.72989e-015	3.44974e-015	1.11288e-014	-3.45665e-015
-6.06607e-015	1.68978e-015	-2.79506e-015	5.57255e-015	4.29968e-015	7.3752e-015	8.8701e-015	1.62307e-014	1.45856e-014	2.67888e-014	1.09254e-014	1.74342e-014	7.30441e-015	9.0785e-015	1.07954e-014	1.54072e-014	1.76075e-014	2.10593e-014	1.99189e-014	8.33377e-015	2.65865e-014	7.12659e-015	3.86506e-015	1.13289e-014	-3.17017e-015
-6.02545e-015	1.69599e-015	-2.73261e-015	5.45639e-015	3.87508e-015	7.19978e-015	8.61541e-015	1.59154e-014	1.40068e-014	2.66298e-014	1.05781e-014	1.71872e-014	7.09688e-015	8.69786e-015	1.04132e-014	1.48384e-014	1.72736e-014	2.10346e-014	2.0034e-014	8.69343e-015	2.66984e-014	7.50047e-015	4.26391e-015	1.15057e-014	-2.88845e-015
-5.97638e-015	1.68862e-015	-2.66772e-015	5.33996e-015	3.45696e-015	7.01187e-015	8.37078e-015	1.55826e-014	1.34096e-014	2.64279e-014	1.02093e-014	1.69538e-014	6.88195e-015	8.30794e-015	1.00065e-014	1.42547e-014	1.69125e-014	2.09783e-014	2.01158e-014	9.05143e-015	2.67975e-014	7.85055e-015	4.64463e-015	1.16579e-014	-2.61284e-015
-5.92108e-015	1.6665e-015	-2.60118e-015	5.22573e-015	3.04978e-015	6.81561e-015	8.14053e-015	1.52367e-014	1.27963e-014	2.61845e-014	9.81888e-015	1.6737e-014	6.6593e-015	7.90973e-015	9.57976e-015	1.36616e-014	1.65299e-014	2.08935e-014	2.01655e-014	9.4075e-015	2.6884e-014	8.17562e-015	5.00543e-015	1.17841e-014	-2.34371e-015
-5.86176e-015	1.62924e-015	-2.53405e-015	5.11467e-015	2.65738e-015	6.61478e-015	7.92946e-015	1.48819e-014	1.21683e-014	2.5902e-014	9.40747e-015	1.65393e-014	6.42845e-015	7.50487e-015	9.13782e-015	1.30642e-014	1.61318e-014	2.0784e-014	2.0184e-014	9.76105e-015	2.69581e-014	8.47483e-015	5.34525e-015	1.18829e-014	-2.08204e-015
-5.80023e-015	1.57728e-015	-2.4665e-015	5.00879e-015	2.28453e-015	6.41346e-015	7.74154e-015	1.45231e-014	1.15276e-014	2.55829e-014	8.97608e-015	1.63621e-014	6.19026e-015	7.0948e-015	8.68616e-015	1.24677e-014	1.57238e-014	2.06531e-014	2.01732e-014	1.01127e-014	2.70205e-014	8.74684e-015	5.66217e-015	1.19537e-014	-1.82841e-015
-5.73856e-015	1.51022e-015	-2.39937e-015	4.91026e-015	1.93492e-015	6.21507e-015	7.57954e-015	1.41644e-014	1.08765e-014	2.52299e-014	8.52577e-015	1.62063e-014	5.94485e-015	6.68112e-015	8.22999e-015	1.1877e-014	1.53121e-014	2.05041e-014	2.01355e-014	1.04618e-014	2.70712e-014	8.99094e-015	5.95572e-015	1.19959e-014	-1.58326e-015
-5.6784e-015	1.42889e-015	-2.33395e-015	4.82079e-015	1.61234e-015	6.02386e-015	7.44668e-015	1.38098e-014	1.0217e-014	2.48454e-014	8.05711e-015	1.60732e-014	5.69245e-015	6.26547e-015	7.77443e-015	1.12965e-014	1.49019e-014	2.03404e-014	2.00729e-014	1.08084e-014	2.71103e-014	9.20659e-015	6.22491e-015	1.20098e-014	-1.34653e-015
-5.62132e-015	1.33384e-015	-2.2712e-015	4.7422e-015	1.32024e-015	5.84385e-015	7.34512e-015	1.34635e-014	9.5514e-015	2.44326e-014	7.57128e-015	1.59641e-014	5.4332e-015	5.84897e-015	7.32471e-015	1.07314e-014	1.44996e-014	2.0166e-014	1.99874e-014	1.11517e-014	2.7138e-014	9.39333e-015	6.46894e-015	1.19953e-014	-1.11886e-015
-5.56888e-015	1.22572e-015	-2.21275e-015	4.67588e-015	1.06206e-015	5.67843e-015	7.27688e-015	1.31296e-014	8.88248e-015	2.39942e-014	7.07023e-015	1.58784e-014	5.16711e-015	5.43328e-015	6.88593e-015	1.01863e-014	1.41108e-014	1.99846e-014	1.98807e-014	1.14913e-014	2.71542e-014	9.55097e-015	6.68699e-015	1.19524e-014	-9.00301e-016
-5.52256e-015	1.10521e-015	-2.16041e-015	4.62402e-015	8.40632e-016	5.53184e-015	7.24431e-015	1.28116e-014	8.21218e-015	2.35329e-014	6.55555e-015	1.58153e-014	4.89401e-015	5.01997e-015	6.46337e-015	9.66514e-015	1.37414e-014	1.98001e-014	1.97551e-014	1.18256e-014	2.71587e-014	9.67959e-015	6.87851e-015	1.18816e-014	-6.90877e-016
-5.48362e-015	9.73367e-016	-2.11507e-015	4.58718e-015	6.58464e-016	5.40814e-015	7.24853e-015	1.25128e-014	7.54281e-015	2.30518e-014	6.02907e-015	1.57741e-014	4.61429e-015	4.60993e-015	6.06229e-015	9.1725e-015	1.33961e-014	1.96166e-014	1.9614e-014	1.21546e-014	2.71513e-014	9.77955e-015	7.04344e-015	1.17842e-014	-4.90414e-016
-5.45291e-015	8.31524e-016	-2.07803e-015	4.5659e-015	5.17815e-016	5.30962e-015	7.29009e-015	1.22361e-014	6.87725e-015	2.25548e-014	5.49253e-015	1.57544e-014	4.32865e-015	4.20419e-015	5.6875e-015	8.71258e-015	1.30799e-014	1.94376e-014	1.94595e-014	1.24764e-014	2.71319e-014	9.85195e-015	7.18189e-015	1.16612e-014	-2.98551e-016
-5.43111e-015	6.806e-016	-2.05142e-015	4.56141e-015	4.19888e-016	5.23907e-015	7.36931e-015	1.19847e-014	6.21818e-015	2.20455e-014	4.94847e-015	1.57538e-014	4.037e-015	3.80348e-015	5.3434e-015	8.2889e-015	1.27966e-014	1.92667e-014	1.92953e-014	1.279e-014	2.71005e-014	9.89659e-015	7.29402e-015	1.1514e-014	-1.15097e-016
-5.41881e-015	5.21647e-016	-2.03673e-015	4.5738e-015	3.65482e-016	5.19925e-015	7.48615e-015	1.17618e-014	5.56778e-015	2.15268e-014	4.39818e-015	1.57699e-014	3.7399e-015	3.40901e-015	5.0336e-015	7.90453e-015	1.255e-014	1.91075e-014	1.91238e-014	1.30942e-014	2.70563e-014	9.91464e-015	7.38008e-015	1.13443e-014	5.93015e-017
-5.41649e-015	3.55572e-016	-2.03532e-015	4.60369e-015	3.55369e-016	5.19235e-015	7.63968e-015	1.15696e-014	4.92763e-015	2.10015e-014	3.84404e-015	1.57994e-014	3.43773e-015	3.0216e-015	4.76217e-015	7.56151e-015	1.23436e-014	1.89631e-014	1.89475e-014	1.33874e-014	2.6998e-014	9.90755e-015	7.44077e-015	1.11535e-014	2.25555e-016
-5.42457e-015	1.83418e-016	-2.0488e-015	4.65048e-015	3.89256e-016	5.21978e-015	7.82803e-015	1.14096e-014	4.30005e-015	2.04724e-014	3.28805e-015	1.58398e-014	3.13058e-015	2.64239e-015	4.53206e-015	7.26212e-015	1.21806e-014	1.88371e-014	1.87701e-014	1.3668e-014	2.69259e-014	9.87662e-015	7.47688e-015	1.09436e-014	3.84157e-016
-5.44279e-015	6.44089e-018	-2.07815e-015	4.71335e-015	4.66206e-016	5.28255e-015	8.04985e-015	1.12832e-014	3.68697e-015	1.99432e-014	2.73277e-015	1.58872e-014	2.8197e-015	2.27178e-015	4.34596e-015	7.00813e-015	1.20629e-014	1.87317e-014	1.85951e-014	1.39343e-014	2.6839e-014	9.8235e-015	7.48935e-015	1.07165e-014	5.35294e-016
-5.47088e-015	-1.74616e-016	-2.12522e-015	4.792e-015	5.85188e-016	5.38096e-015	8.30294e-015	1.11915e-014	3.09045e-015	1.94168e-014	2.1803e-015	1.59378e-014	2.50541e-015	1.91042e-015	4.20577e-015	6.80062e-015	1.19921e-014	1.86494e-014	1.84251e-014	1.41847e-014	2.67367e-014	9.75064e-015	7.47916e-015	1.04743e-014	6.78859e-016
-5.50844e-015	-3.5865e-016	-2.1911e-015	4.88561e-015	7.4465e-016	5.51626e-015	8.58429e-015	1.11348e-014	2.51267e-015	1.88956e-014	1.63303e-015	1.5988e-014	2.1883e-015	1.55876e-015	4.11338e-015	6.6404e-015	1.19691e-014	1.8592e-014	1.82632e-014	1.44176e-014	2.66186e-014	9.65985e-015	7.44789e-015	1.02194e-014	8.15898e-016
-5.5544e-015	-5.44764e-016	-2.27638e-015	4.99267e-015	9.43116e-016	5.68869e-015	8.89216e-015	1.11137e-014	1.95595e-015	1.83823e-014	1.09281e-015	1.60338e-014	1.86829e-015	1.21733e-015	4.07019e-015	6.52861e-015	1.19945e-014	1.8561e-014	1.81116e-014	1.46317e-014	2.64847e-014	9.55335e-015	7.39713e-015	9.95385e-015	9.46562e-016
-5.60851e-015	-7.33284e-016	-2.38187e-015	5.11206e-015	1.17799e-015	5.89733e-015	9.22332e-015	1.11283e-014	1.42218e-015	1.78791e-014	5.61836e-016	1.60714e-014	1.54573e-015	8.86249e-016	4.07648e-015	6.46475e-015	1.20685e-014	1.8558e-014	1.79735e-014	1.4825e-014	2.63348e-014	9.43407e-015	7.32841e-015	9.67955e-015	1.07073e-015
-5.66924e-015	-9.23386e-016	-2.50881e-015	5.24281e-015	1.44701e-015	6.14094e-015	9.57416e-015	1.11787e-014	9.13086e-016	1.73883e-014	4.21628e-017	1.60969e-014	1.22131e-015	5.65215e-016	4.13202e-015	6.44823e-015	1.219e-014	1.85837e-014	1.78514e-014	1.49961e-014	2.61683e-014	9.30486e-015	7.24332e-015	9.39831e-015	1.18874e-015
-5.73529e-015	-1.11489e-015	-2.65749e-015	5.38338e-015	1.74682e-015	6.41886e-015	9.94124e-015	1.1264e-014	4.29717e-016	1.6912e-014	-4.6387e-016	1.61064e-014	8.95291e-016	2.54493e-016	4.23691e-015	6.47839e-015	1.23582e-014	1.86386e-014	1.77479e-014	1.51441e-014	2.59858e-014	9.16801e-015	7.1429e-015	9.11277e-015	1.30127e-015
-5.80617e-015	-1.30766e-015	-2.82842e-015	5.53252e-015	2.07353e-015	6.73015e-015	1.03217e-014	1.13829e-014	-2.70417e-017	1.6452e-014	-9.54996e-016	1.60962e-014	5.67512e-016	-4.60543e-017	4.39028e-015	6.55396e-015	1.25713e-014	1.87232e-014	1.76659e-014	1.5268e-014	2.57872e-014	9.02657e-015	7.02893e-015	8.82487e-015	1.40864e-015
-5.88057e-015	-1.50152e-015	-3.02175e-015	5.68793e-015	2.42314e-015	7.07294e-015	1.07122e-014	1.15331e-014	-4.55642e-016	1.60097e-014	-1.42999e-015	1.6063e-014	2.38873e-016	-3.36917e-016	4.58972e-015	6.67313e-015	1.28272e-014	1.88373e-014	1.76073e-014	1.53669e-014	2.55727e-014	8.8836e-015	6.90299e-015	8.53598e-015	1.51074e-015
-5.95751e-015	-1.69721e-015	-3.23725e-015	5.84745e-015	2.7921e-015	7.44413e-015	1.11098e-014	1.17136e-014	-8.56019e-016	1.55859e-014	-1.88781e-015	1.60041e-014	-9.05097e-017	-6.18131e-016	4.8336e-015	6.83369e-015	1.31235e-014	1.89803e-014	1.75741e-014	1.54406e-014	2.53432e-014	8.74214e-015	6.76693e-015	8.2481e-015	1.6084e-015
-6.03563e-015	-1.89532e-015	-3.47473e-015	6.00885e-015	3.17632e-015	7.84156e-015	1.15109e-014	1.19226e-014	-1.2271e-015	1.51815e-014	-2.32696e-015	1.59162e-014	-4.20253e-016	-8.9013e-016	5.11951e-015	7.03285e-015	1.34573e-014	1.9151e-014	1.75681e-014	1.54879e-014	2.50988e-014	8.6054e-015	6.62246e-015	7.96239e-015	1.70184e-015
-6.11379e-015	-2.09598e-015	-3.73333e-015	6.17056e-015	3.57178e-015	8.26294e-015	1.19125e-014	1.21567e-014	-1.56824e-015	1.47977e-014	-2.74598e-015	1.57969e-014	-7.50212e-016	-1.1538e-015	5.44446e-015	7.26802e-015	1.3826e-014	1.93487e-014	1.7591e-014	1.55089e-014	2.48403e-014	8.47595e-015	6.47182e-015	7.67938e-015	1.79071e-015
-6.19089e-015	-2.30015e-015	-4.01216e-015	6.3304e-015	3.97429e-015	8.70507e-015	1.23118e-014	1.24129e-014	-1.87955e-015	1.44357e-014	-3.14443e-015	1.56441e-014	-1.0807e-015	-1.40902e-015	5.80454e-015	7.53624e-015	1.42262e-014	1.95714e-014	1.76435e-014	1.55036e-014	2.45689e-014	8.35613e-015	6.3167e-015	7.40111e-015	1.87449e-015
-6.2658e-015	-2.50877e-015	-4.31031e-015	6.48616e-015	4.37981e-015	9.16466e-015	1.27054e-014	1.26879e-014	-2.16169e-015	1.40953e-014	-3.52228e-015	1.5456e-014	-1.41151e-015	-1.65653e-015	6.19604e-015	7.83405e-015	1.4654e-014	1.98164e-014	1.77269e-014	1.54719e-014	2.42854e-014	8.24887e-015	6.15876e-015	7.12843e-015	1.95333e-015
-6.33742e-015	-2.72322e-015	-4.62699e-015	6.63614e-015	4.7839e-015	9.63893e-015	1.30914e-014	1.29789e-014	-2.41533e-015	1.37763e-014	-3.87875e-015	1.52322e-014	-1.74312e-015	-1.89667e-015	6.61509e-015	8.15803e-015	1.51052e-014	2.00819e-014	1.78415e-014	1.54152e-014	2.39912e-014	8.15704e-015	6.00027e-015	6.86238e-015	2.02702e-015
-6.40473e-015	-2.94439e-015	-4.9609e-015	6.77852e-015	5.18222e-015	1.01237e-014	1.34672e-014	1.32824e-014	-2.64117e-015	1.34793e-014	-4.21364e-015	1.49721e-014	-2.07574e-015	-2.13015e-015	7.05757e-015	8.50452e-015	1.55749e-014	2.0366e-014	1.7988e-014	1.53341e-014	2.36874e-014	8.08263e-015	5.84309e-015	6.60277e-015	2.09532e-015
-6.46712e-015	-3.17285e-015	-5.31044e-015	6.91138e-015	5.57088e-015	1.06149e-014	1.38317e-014	1.35943e-014	-2.83992e-015	1.32038e-014	-4.52696e-015	1.4675e-014	-2.40948e-015	-2.35708e-015	7.51923e-015	8.86983e-015	1.60592e-014	2.06657e-014	1.81669e-014	1.52294e-014	2.33756e-014	8.02734e-015	5.68863e-015	6.35018e-015	2.15739e-015
-6.52404e-015	-3.4099e-015	-5.6736e-015	7.03339e-015	5.94689e-015	1.11092e-014	1.41831e-014	1.39111e-014	-3.01309e-015	1.29491e-014	-4.81946e-015	1.43425e-014	-2.74478e-015	-2.57859e-015	7.99595e-015	9.25034e-015	1.65537e-014	2.09789e-014	1.83777e-014	1.51027e-014	2.30573e-014	7.99359e-015	5.53806e-015	6.10409e-015	2.21263e-015
-6.57519e-015	-3.6569e-015	-6.0478e-015	7.14301e-015	6.30662e-015	1.16034e-014	1.45198e-014	1.42289e-014	-3.16206e-015	1.27142e-014	-5.09207e-015	1.39762e-014	-3.08222e-015	-2.79525e-015	8.48314e-015	9.64213e-015	1.70544e-014	2.13028e-014	1.862e-014	1.49563e-014	2.27342e-014	7.98285e-015	5.39278e-015	5.86398e-015	2.26131e-015
-6.61968e-015	-3.91449e-015	-6.43107e-015	7.23889e-015	6.6469e-015	1.20936e-014	1.48409e-014	1.45433e-014	-3.28866e-015	1.24982e-014	-5.34511e-015	1.3578e-014	-3.42264e-015	-3.00743e-015	8.97597e-015	1.00422e-014	1.75572e-014	2.16348e-014	1.88933e-014	1.47927e-014	2.24079e-014	7.99614e-015	5.25329e-015	5.62933e-015	2.30261e-015
-6.65714e-015	-4.18384e-015	-6.82172e-015	7.31971e-015	6.96556e-015	1.25768e-014	1.51465e-014	1.4851e-014	-3.39524e-015	1.22998e-014	-5.57994e-015	1.31491e-014	-3.7663e-015	-3.21567e-015	9.46953e-015	1.04466e-014	1.80589e-014	2.19721e-014	1.91967e-014	1.46141e-014	2.20803e-014	8.03441e-015	5.12143e-015	5.39962e-015	2.33604e-015
-6.68775e-015	-4.46592e-015	-7.21736e-015	7.38509e-015	7.25945e-015	1.30494e-014	1.54363e-014	1.51477e-014	-3.48364e-015	1.21175e-014	-5.79775e-015	1.26921e-014	-4.11382e-015	-3.42112e-015	9.95978e-015	1.08518e-014	1.85555e-014	2.23121e-014	1.95296e-014	1.44226e-014	2.17532e-014	8.09851e-015	4.99827e-015	5.17378e-015	2.36132e-015
-6.71199e-015	-4.76161e-015	-7.61551e-015	7.43419e-015	7.52604e-015	1.35077e-014	1.57092e-014	1.54296e-014	-3.55676e-015	1.19513e-014	-6.00061e-015	1.22102e-014	-4.4655e-015	-3.62412e-015	1.04425e-014	1.12541e-014	1.90433e-014	2.26513e-014	1.98906e-014	1.42212e-014	2.14285e-014	8.18889e-015	4.88409e-015	4.95129e-015	2.37843e-015
-6.73042e-015	-5.0715e-015	-8.01369e-015	7.46549e-015	7.76406e-015	1.39483e-014	1.59652e-014	1.56922e-014	-3.61702e-015	1.18001e-014	-6.18965e-015	1.1707e-014	-4.82214e-015	-3.8253e-015	1.09133e-014	1.16499e-014	1.95189e-014	2.29876e-014	2.0278e-014	1.40135e-014	2.11077e-014	8.30557e-015	4.77939e-015	4.73126e-015	2.38655e-015
-6.74257e-015	-5.39577e-015	-8.40943e-015	7.47881e-015	7.97212e-015	1.43687e-014	1.62048e-014	1.59319e-014	-3.66651e-015	1.16617e-014	-6.36647e-015	1.11866e-014	-5.18446e-015	-4.0247e-015	1.13688e-014	1.20358e-014	1.99799e-014	2.33183e-014	2.06895e-014	1.38025e-014	2.07931e-014	8.44772e-015	4.68457e-015	4.51311e-015	2.38514e-015
-6.74929e-015	-5.7345e-015	-8.80016e-015	7.47447e-015	8.14943e-015	1.47659e-014	1.64284e-014	1.61452e-014	-3.7077e-015	1.15351e-014	-6.53292e-015	1.06527e-014	-5.55312e-015	-4.22264e-015	1.18057e-014	1.24089e-014	2.04243e-014	2.36406e-014	2.11238e-014	1.3591e-014	2.04871e-014	8.61417e-015	4.60013e-015	4.2956e-015	2.37405e-015
-6.7514e-015	-6.0877e-015	-9.18339e-015	7.45174e-015	8.29574e-015	1.51372e-014	1.66366e-014	1.63281e-014	-3.74311e-015	1.14183e-014	-6.69062e-015	1.01094e-014	-5.92852e-015	-4.41905e-015	1.22206e-014	1.27668e-014	2.08491e-014	2.39528e-014	2.15794e-014	1.33827e-014	2.0191e-014	8.80411e-015	4.52642e-015	4.07791e-015	2.35302e-015
-6.74936e-015	-6.45512e-015	-9.55696e-015	7.41122e-015	8.41102e-015	1.54799e-014	1.68303e-014	1.64774e-014	-3.77532e-015	1.13096e-014	-6.84092e-015	9.56133e-015	-6.31094e-015	-4.61455e-015	1.26106e-014	1.31068e-014	2.12529e-014	2.42529e-014	2.20541e-014	1.31808e-014	1.99063e-014	9.0167e-015	4.46316e-015	3.859e-015	2.32175e-015
-6.74373e-015	-6.83575e-015	-9.9192e-015	7.35268e-015	8.49524e-015	1.57919e-014	1.70105e-014	1.65911e-014	-3.80758e-015	1.12078e-014	-6.9869e-015	9.01265e-015	-6.70061e-015	-4.80905e-015	1.29734e-014	1.34262e-014	2.16344e-014	2.45394e-014	2.25454e-014	1.2989e-014	1.96348e-014	9.25035e-015	4.41049e-015	3.63782e-015	2.28045e-015
-6.736e-015	-7.22916e-015	-1.02686e-014	7.27665e-015	8.54874e-015	1.60707e-014	1.71774e-014	1.66661e-014	-3.84343e-015	1.11113e-014	-7.13046e-015	8.468e-015	-7.09739e-015	-5.00311e-015	1.33069e-014	1.37233e-014	2.19926e-014	2.48107e-014	2.3051e-014	1.28111e-014	1.93783e-014	9.5033e-015	4.36792e-015	3.41401e-015	2.22917e-015
-6.72729e-015	-7.63492e-015	-1.06031e-014	7.18331e-015	8.57267e-015	1.63141e-014	1.73329e-014	1.66999e-014	-3.88483e-015	1.10184e-014	-7.27303e-015	7.93217e-015	-7.50141e-015	-5.19658e-015	1.36098e-014	1.39962e-014	2.23277e-014	2.50654e-014	2.35687e-014	1.2651e-014	1.91384e-014	9.77288e-015	4.33569e-015	3.18666e-015	2.16796e-015
-6.71841e-015	-8.0515e-015	-1.09211e-014	7.07338e-015	8.568e-015	1.65211e-014	1.74773e-014	1.66907e-014	-3.93417e-015	1.09269e-014	-7.41625e-015	7.41038e-015	-7.91254e-015	-5.38942e-015	1.38811e-014	1.42431e-014	2.26391e-014	2.53019e-014	2.4096e-014	1.25115e-014	1.89168e-014	1.00562e-014	4.31288e-015	2.9557e-015	2.09657e-015
-6.71026e-015	-8.47727e-015	-1.12215e-014	6.94763e-015	8.5361e-015	1.66906e-014	1.7611e-014	1.66374e-014	-3.99343e-015	1.08356e-014	-7.5625e-015	6.90603e-015	-8.33047e-015	-5.58166e-015	1.41195e-014	1.44631e-014	2.29272e-014	2.55194e-014	2.46305e-014	1.23948e-014	1.87153e-014	1.03511e-014	4.29889e-015	2.72019e-015	2.01507e-015
-6.7039e-015	-8.91052e-015	-1.15032e-014	6.80651e-015	8.47871e-015	1.68213e-014	1.77354e-014	1.65385e-014	-4.06472e-015	1.07425e-014	-7.71358e-015	6.4227e-015	-8.75452e-015	-5.77316e-015	1.43251e-014	1.46549e-014	2.31927e-014	2.57178e-014	2.51704e-014	1.23045e-014	1.85346e-014	1.06553e-014	4.29351e-015	2.47977e-015	1.92369e-015
-6.69973e-015	-9.34895e-015	-1.1765e-014	6.65098e-015	8.39817e-015	1.69121e-014	1.7851e-014	1.63933e-014	-4.15018e-015	1.06468e-014	-7.87123e-015	5.96412e-015	-9.18417e-015	-5.96365e-015	1.44976e-014	1.4818e-014	2.34358e-014	2.58962e-014	2.57135e-014	1.22433e-014	1.83754e-014	1.09665e-014	4.29604e-015	2.23486e-015	1.82371e-015
-6.69864e-015	-9.79036e-015	-1.20067e-014	6.48256e-015	8.29648e-015	1.69624e-014	1.79577e-014	1.62009e-014	-4.25177e-015	1.05471e-014	-8.03765e-015	5.53392e-015	-9.61881e-015	-6.15293e-015	1.46375e-014	1.49523e-014	2.36585e-014	2.60548e-014	2.62575e-014	1.22137e-014	1.82385e-014	1.12818e-014	4.30526e-015	1.98604e-015	1.71553e-015
-6.70131e-015	-1.02326e-014	-1.22282e-014	6.30197e-015	8.1758e-015	1.69728e-014	1.80559e-014	1.59612e-014	-4.37052e-015	1.04413e-014	-8.21373e-015	5.13497e-015	-1.00571e-014	-6.34009e-015	1.47456e-014	1.50577e-014	2.3862e-014	2.61937e-014	2.67995e-014	1.22174e-014	1.81244e-014	1.1598e-014	4.3207e-015	1.73381e-015	1.60014e-015
-6.70902e-015	-1.06731e-014	-1.24295e-014	6.11049e-015	8.03865e-015	1.69425e-014	1.81458e-014	1.56745e-014	-4.50798e-015	1.03278e-014	-8.40035e-015	4.76932e-015	-1.04982e-014	-6.5258e-015	1.4823e-014	1.51339e-014	2.40479e-014	2.63135e-014	2.73369e-014	1.22563e-014	1.80336e-014	1.19124e-014	4.34212e-015	1.47842e-015	1.4785e-015
-6.72212e-015	-1.11095e-014	-1.26113e-014	5.90905e-015	7.88746e-015	1.68718e-014	1.82273e-014	1.53422e-014	-4.66505e-015	1.02062e-014	-8.59865e-015	4.43883e-015	-1.09414e-014	-6.70936e-015	1.48718e-014	1.51816e-014	2.42172e-014	2.6415e-014	2.78681e-014	1.23318e-014	1.79665e-014	1.22224e-014	4.36861e-015	1.22078e-015	1.35149e-015
-6.74171e-015	-1.15393e-014	-1.27743e-014	5.69892e-015	7.72459e-015	1.67621e-014	1.82996e-014	1.49652e-014	-4.84237e-015	1.00752e-014	-8.80928e-015	4.14467e-015	-1.13852e-014	-6.88989e-015	1.48924e-014	1.52016e-014	2.43722e-014	2.64988e-014	2.83906e-014	1.24447e-014	1.79233e-014	1.25252e-014	4.39903e-015	9.61776e-016	1.22039e-015
-6.76787e-015	-1.19601e-014	-1.29191e-014	5.48123e-015	7.55237e-015	1.66144e-014	1.83622e-014	1.45453e-014	-5.04074e-015	9.93368e-015	-9.03263e-015	3.88847e-015	-1.18279e-014	-7.06736e-015	1.48873e-014	1.51946e-014	2.45153e-014	2.65658e-014	2.89025e-014	1.25964e-014	1.79038e-014	1.2819e-014	4.43294e-015	7.024e-016	1.08606e-015
-6.80084e-015	-1.23693e-014	-1.3047e-014	5.25704e-015	7.3737e-015	1.64288e-014	1.84149e-014	1.40841e-014	-5.25991e-015	9.78064e-015	-9.26983e-015	3.67103e-015	-1.22675e-014	-7.24095e-015	1.48589e-014	1.5162e-014	2.46485e-014	2.66171e-014	2.9402e-014	1.27867e-014	1.79079e-014	1.3102e-014	4.46942e-015	4.43527e-016	9.49203e-016
-6.84074e-015	-1.27639e-014	-1.31591e-014	5.02767e-015	7.19086e-015	1.62065e-014	1.84567e-014	1.35844e-014	-5.49951e-015	9.61541e-015	-9.52086e-015	3.49255e-015	-1.27023e-014	-7.41033e-015	1.48097e-014	1.51052e-014	2.4774e-014	2.66538e-014	2.98867e-014	1.30159e-014	1.7935e-014	1.33716e-014	4.50751e-015	1.87092e-016	8.11605e-016
-6.88811e-015	-1.31415e-014	-1.32567e-014	4.79466e-015	7.00612e-015	1.59495e-014	1.84866e-014	1.30493e-014	-5.75928e-015	9.43734e-015	-9.7854e-015	3.35217e-015	-1.31303e-014	-7.57552e-015	1.47423e-014	1.50258e-014	2.48945e-014	2.66774e-014	3.03554e-014	1.3284e-014	1.79839e-014	1.36257e-014	4.54659e-015	-6.55819e-017	6.74913e-016
-6.94194e-015	-1.34994e-014	-1.33421e-014	4.55917e-015	6.82157e-015	1.56594e-014	1.8503e-014	1.2482e-014	-6.03858e-015	9.24622e-015	-1.00632e-014	3.24821e-015	-1.35496e-014	-7.73585e-015	1.46599e-014	1.49257e-014	2.50124e-014	2.66891e-014	3.08065e-014	1.35901e-014	1.80541e-014	1.38626e-014	4.58573e-015	-3.12906e-016	5.40723e-016
-7.00201e-015	-1.38353e-014	-1.34167e-014	4.32213e-015	6.63911e-015	1.53383e-014	1.85056e-014	1.1886e-014	-6.33598e-015	9.04186e-015	-1.03543e-014	3.17938e-015	-1.39589e-014	-7.89091e-015	1.45648e-014	1.48066e-014	2.5129e-014	2.66893e-014	3.12384e-014	1.39331e-014	1.81449e-014	1.40814e-014	4.62439e-015	-5.52676e-016	4.10724e-016
-7.06749e-015	-1.41472e-014	-1.34826e-014	4.08489e-015	6.46051e-015	1.49885e-014	1.84928e-014	1.12648e-014	-6.65036e-015	8.82408e-015	-1.06575e-014	3.14441e-015	-1.43559e-014	-8.03997e-015	1.44596e-014	1.46706e-014	2.52465e-014	2.66795e-014	3.16495e-014	1.43114e-014	1.82546e-014	1.42819e-014	4.66256e-015	-7.82846e-016	2.85897e-016
-7.13793e-015	-1.44326e-014	-1.35422e-014	3.84796e-015	6.28738e-015	1.46118e-014	1.84634e-014	1.06221e-014	-6.97999e-015	8.59283e-015	-1.09717e-014	3.13994e-015	-1.47386e-014	-8.18268e-015	1.43466e-014	1.45201e-014	2.53666e-014	2.6661e-014	3.20382e-014	1.47231e-014	1.83819e-014	1.44638e-014	4.69978e-015	-1.00213e-015	1.6799e-016
-7.21282e-015	-1.46903e-014	-1.35967e-014	3.61303e-015	6.12134e-015	1.42107e-014	1.84154e-014	9.96172e-015	-7.32313e-015	8.34825e-015	-1.12961e-014	3.16362e-015	-1.51048e-014	-8.31887e-015	1.42286e-014	1.43573e-014	2.54912e-014	2.66347e-014	3.24039e-014	1.51653e-014	1.85249e-014	1.46273e-014	4.73535e-015	-1.20828e-015	5.92668e-017
-7.29126e-015	-1.49191e-014	-1.36485e-014	3.3811e-015	5.96364e-015	1.37874e-014	1.83479e-014	9.2879e-015	-7.6772e-015	8.09033e-015	-1.16293e-014	3.21233e-015	-1.54523e-014	-8.44838e-015	1.41082e-014	1.41845e-014	2.56216e-014	2.66015e-014	3.27461e-014	1.56358e-014	1.86821e-014	1.47719e-014	4.76879e-015	-1.39982e-015	-3.91304e-017
-7.37258e-015	-1.5118e-014	-1.36992e-014	3.15358e-015	5.81521e-015	1.33441e-014	1.82595e-014	8.60513e-015	-8.03965e-015	7.81959e-015	-1.19694e-014	3.28275e-015	-1.57796e-014	-8.57078e-015	1.39884e-014	1.40035e-014	2.57592e-014	2.65625e-014	3.30644e-014	1.61318e-014	1.88522e-014	1.48981e-014	4.79945e-015	-1.57479e-015	-1.25716e-016
-7.45554e-015	-1.52859e-014	-1.37508e-014	2.93117e-015	5.67673e-015	1.28839e-014	1.81494e-014	7.91716e-015	-8.40839e-015	7.53624e-015	-1.23149e-014	3.37188e-015	-1.60849e-014	-8.68575e-015	1.38705e-014	1.38171e-014	2.59044e-014	2.65188e-014	3.33576e-014	1.66508e-014	1.9033e-014	1.50064e-014	4.82784e-015	-1.73162e-015	-1.9886e-016
-7.53933e-015	-1.54216e-014	-1.38053e-014	2.715e-015	5.54843e-015	1.24086e-014	1.80171e-014	7.22831e-015	-8.781e-015	7.24107e-015	-1.26637e-014	3.47543e-015	-1.63665e-014	-8.79343e-015	1.37566e-014	1.36278e-014	2.6058e-014	2.64703e-014	3.36247e-014	1.71893e-014	1.92222e-014	1.50977e-014	4.85354e-015	-1.86855e-015	-2.58065e-016
-7.623e-015	-1.55257e-014	-1.38645e-014	2.50559e-015	5.43068e-015	1.19209e-014	1.78616e-014	6.54311e-015	-9.15519e-015	6.93527e-015	-1.3014e-014	3.58962e-015	-1.66228e-014	-8.89355e-015	1.36479e-014	1.34384e-014	2.62205e-014	2.64178e-014	3.38658e-014	1.77433e-014	1.94178e-014	1.51731e-014	4.87717e-015	-1.98439e-015	-3.02288e-016
-7.70552e-015	-1.55985e-014	-1.39294e-014	2.30427e-015	5.32445e-015	1.14231e-014	1.76822e-014	5.86545e-015	-9.52791e-015	6.6193e-015	-1.33632e-014	3.71007e-015	-1.68529e-014	-8.98588e-015	1.35461e-014	1.32508e-014	2.63922e-014	2.63623e-014	3.40812e-014	1.8309e-014	1.96177e-014	1.52343e-014	4.89907e-015	-2.07865e-015	-3.30364e-016
-7.78549e-015	-1.56401e-014	-1.40019e-014	2.11222e-015	5.22894e-015	1.09177e-014	1.74781e-014	5.19905e-015	-9.89604e-015	6.29394e-015	-1.37097e-014	3.83322e-015	-1.70561e-014	-9.07022e-015	1.34523e-014	1.30673e-014	2.65721e-014	2.63043e-014	3.42698e-014	1.88825e-014	1.98198e-014	1.52832e-014	4.91913e-015	-2.1506e-015	-3.41763e-016
-7.86173e-015	-1.56509e-014	-1.40838e-014	1.93e-015	5.1443e-015	1.04079e-014	1.72494e-014	4.54709e-015	-1.02569e-014	5.96096e-015	-1.40512e-014	3.95571e-015	-1.72308e-014	-9.14712e-015	1.33672e-014	1.289e-014	2.67594e-014	2.62442e-014	3.44311e-014	1.94604e-014	2.00209e-014	1.53214e-014	4.93719e-015	-2.19975e-015	-3.35998e-016
-7.93301e-015	-1.56317e-014	-1.4176e-014	1.7584e-015	5.07041e-015	9.89519e-015	1.69963e-014	3.91302e-015	-1.06075e-014	5.62267e-015	-1.43858e-014	4.07315e-015	-1.73767e-014	-9.21649e-015	1.32913e-014	1.27207e-014	2.6954e-014	2.61822e-014	3.45653e-014	2.00389e-014	2.02189e-014	1.53508e-014	4.9536e-015	-2.22523e-015	-3.11981e-016
-7.99939e-015	-1.5584e-014	-1.42791e-014	1.5978e-015	5.00691e-015	9.38211e-015	1.67192e-014	3.30028e-015	-1.09448e-014	5.27969e-015	-1.47103e-014	4.18209e-015	-1.74931e-014	-9.27858e-015	1.32244e-014	1.25612e-014	2.7155e-014	2.61175e-014	3.46733e-014	2.06139e-014	2.04107e-014	1.53736e-014	4.96838e-015	-2.22718e-015	-2.69057e-016
-8.06002e-015	-1.5509e-014	-1.43931e-014	1.44883e-015	4.95315e-015	8.87106e-015	1.64188e-014	2.71182e-015	-1.12663e-014	4.9331e-015	-1.50228e-014	4.27918e-015	-1.75802e-014	-9.33307e-015	1.31668e-014	1.24136e-014	2.7361e-014	2.60503e-014	3.47548e-014	2.11812e-014	2.05946e-014	1.53921e-014	4.98161e-015	-2.20605e-015	-2.07706e-016
-8.11392e-015	-1.54082e-014	-1.45187e-014	1.31181e-015	4.90804e-015	8.36456e-015	1.6096e-014	2.15029e-015	-1.15703e-014	4.58395e-015	-1.53212e-014	4.36174e-015	-1.76382e-014	-9.3802e-015	1.31183e-014	1.22796e-014	2.75707e-014	2.59803e-014	3.48103e-014	2.17372e-014	2.07682e-014	1.54085e-014	4.99392e-015	-2.16289e-015	-1.28238e-016
-8.16002e-015	-1.52831e-014	-1.46557e-014	1.18707e-015	4.87088e-015	7.86442e-015	1.5752e-014	1.61806e-015	-1.18547e-014	4.23395e-015	-1.56035e-014	4.42749e-015	-1.7668e-014	-9.42045e-015	1.30782e-014	1.21605e-014	2.77822e-014	2.5907e-014	3.48403e-014	2.22781e-014	2.09287e-014	1.54249e-014	5.00602e-015	-2.09864e-015	-3.0656e-017
-8.19743e-015	-1.51359e-014	-1.48035e-014	1.07465e-015	4.84063e-015	7.37195e-015	1.53881e-014	1.11714e-015	-1.21173e-014	3.88419e-015	-1.58679e-014	4.47434e-015	-1.76696e-014	-9.45366e-015	1.30454e-014	1.20575e-014	2.79939e-014	2.58303e-014	3.4846e-014	2.28003e-014	2.10735e-014	1.5443e-014	5.01787e-015	-2.01435e-015	8.45632e-017
-8.22625e-015	-1.49683e-014	-1.49618e-014	9.74591e-016	4.81632e-015	6.88932e-015	1.50062e-014	6.48785e-016	-1.23561e-014	3.53653e-015	-1.61121e-014	4.50036e-015	-1.76436e-014	-9.48031e-015	1.3019e-014	1.19714e-014	2.82041e-014	2.57498e-014	3.48283e-014	2.33006e-014	2.12005e-014	1.5465e-014	5.0298e-015	-1.9112e-015	2.16874e-016
-8.24628e-015	-1.47821e-014	-1.51297e-014	8.87495e-016	4.79743e-015	6.41786e-015	1.46084e-014	2.13677e-016	-1.25696e-014	3.19244e-015	-1.63345e-014	4.50367e-015	-1.75917e-014	-9.5002e-015	1.29979e-014	1.19026e-014	2.84115e-014	2.56648e-014	3.47877e-014	2.37755e-014	2.13071e-014	1.54927e-014	5.04169e-015	-1.79041e-015	3.65763e-016
-8.25761e-015	-1.45795e-014	-1.53064e-014	8.12637e-016	4.78257e-015	5.9585e-015	1.41967e-014	-1.86765e-016	-1.27566e-014	2.8535e-015	-1.65332e-014	4.48353e-015	-1.75154e-014	-9.51406e-015	1.29802e-014	1.18518e-014	2.86142e-014	2.55747e-014	3.47256e-014	2.42216e-014	2.13909e-014	1.55278e-014	5.05447e-015	-1.65412e-015	5.3038e-016
-8.25997e-015	-1.43622e-014	-1.54906e-014	7.49788e-016	4.77082e-015	5.51187e-015	1.37739e-014	-5.52026e-016	-1.29154e-014	2.52168e-015	-1.67066e-014	4.43939e-015	-1.74165e-014	-9.52196e-015	1.29643e-014	1.18196e-014	2.88103e-014	2.54785e-014	3.46433e-014	2.46359e-014	2.14502e-014	1.55712e-014	5.06836e-015	-1.50465e-015	7.09898e-016
-8.25376e-015	-1.4132e-014	-1.5681e-014	6.98991e-016	4.76081e-015	5.07911e-015	1.33418e-014	-8.82319e-016	-1.30451e-014	2.19875e-015	-1.68529e-014	4.37055e-015	-1.72966e-014	-9.52387e-015	1.29478e-014	1.18055e-014	2.89978e-014	2.5376e-014	3.45422e-014	2.50163e-014	2.14832e-014	1.56246e-014	5.08355e-015	-1.34417e-015	9.03351e-016
-8.23912e-015	-1.38913e-014	-1.58757e-014	6.59306e-016	4.75189e-015	4.66068e-015	1.29029e-014	-1.17751e-015	-1.31454e-014	1.88647e-015	-1.69709e-014	4.27755e-015	-1.71572e-014	-9.51937e-015	1.2929e-014	1.18092e-014	2.91747e-014	2.52661e-014	3.4424e-014	2.53613e-014	2.14883e-014	1.56897e-014	5.10052e-015	-1.17485e-015	1.10913e-015
-8.21611e-015	-1.36416e-014	-1.60724e-014	6.29692e-016	4.74254e-015	4.25645e-015	1.24592e-014	-1.43777e-015	-1.32155e-014	1.5864e-015	-1.70599e-014	4.16167e-015	-1.69995e-014	-9.50893e-015	1.29054e-014	1.18301e-014	2.93386e-014	2.51482e-014	3.42897e-014	2.56683e-014	2.14642e-014	1.57675e-014	5.11932e-015	-9.99183e-016	1.3263e-015
-8.18532e-015	-1.3384e-014	-1.62685e-014	6.09667e-016	4.73183e-015	3.86574e-015	1.2013e-014	-1.66394e-015	-1.32546e-014	1.2998e-015	-1.71186e-014	4.0235e-015	-1.68264e-014	-9.49239e-015	1.28752e-014	1.18677e-014	2.94873e-014	2.50221e-014	3.41412e-014	2.59364e-014	2.1409e-014	1.58585e-014	5.14041e-015	-8.19306e-016	1.55328e-015
-8.14696e-015	-1.31203e-014	-1.64627e-014	5.98163e-016	4.71819e-015	3.48912e-015	1.15675e-014	-1.85726e-015	-1.32634e-014	1.02846e-015	-1.71457e-014	3.86389e-015	-1.66403e-014	-9.46963e-015	1.28366e-014	1.19211e-014	2.96192e-014	2.48873e-014	3.39802e-014	2.61637e-014	2.13222e-014	1.59629e-014	5.16445e-015	-6.38006e-016	1.78822e-015
-8.10173e-015	-1.28522e-014	-1.66526e-014	5.93875e-016	4.7004e-015	3.12589e-015	1.11251e-014	-2.01933e-015	-1.32423e-014	7.73605e-016	-1.71412e-014	3.68512e-015	-1.64434e-014	-9.44122e-015	1.27878e-014	1.19888e-014	2.97329e-014	2.47438e-014	3.38085e-014	2.6349e-014	2.12031e-014	1.60802e-014	5.19141e-015	-4.58274e-016	2.02964e-015
-8.05023e-015	-1.25805e-014	-1.68356e-014	5.95789e-016	4.67727e-015	2.77535e-015	1.06885e-014	-2.15135e-015	-1.31914e-014	5.3715e-016	-1.7105e-014	3.48936e-015	-1.62375e-014	-9.40697e-015	1.27262e-014	1.20693e-014	2.98262e-014	2.4591e-014	3.36281e-014	2.64922e-014	2.10507e-014	1.62107e-014	5.22078e-015	-2.82711e-016	2.27592e-015
-7.99354e-015	-1.23067e-014	-1.70091e-014	6.02274e-016	4.6476e-015	2.43751e-015	1.02602e-014	-2.25484e-015	-1.31113e-014	3.20407e-016	-1.70361e-014	3.27831e-015	-1.60249e-014	-9.36665e-015	1.26498e-014	1.21609e-014	2.9898e-014	2.44286e-014	3.34409e-014	2.65936e-014	2.08649e-014	1.63543e-014	5.25368e-015	-1.1315e-016	2.52591e-015
-7.93228e-015	-1.20315e-014	-1.71709e-014	6.12382e-016	4.61097e-015	2.1108e-015	9.84236e-015	-2.33159e-015	-1.30034e-014	1.24459e-016	-1.6934e-014	3.05467e-015	-1.58068e-014	-9.31941e-015	1.25569e-014	1.22622e-014	2.99475e-014	2.42564e-014	3.32495e-014	2.66539e-014	2.06465e-014	1.65103e-014	5.29029e-015	4.83847e-017	2.7775e-015
-7.86718e-015	-1.17553e-014	-1.73188e-014	6.24e-016	4.56674e-015	1.7935e-015	9.4371e-015	-2.38361e-015	-1.28692e-014	-4.94205e-017	-1.67998e-014	2.82181e-015	-1.55848e-014	-9.26565e-015	1.24458e-014	1.23704e-014	2.99726e-014	2.40757e-014	3.30564e-014	2.66737e-014	2.03961e-014	1.66781e-014	5.33101e-015	1.99742e-016	3.02894e-015
-7.79897e-015	-1.14789e-014	-1.74508e-014	6.36006e-016	4.51421e-015	1.48442e-015	9.04591e-015	-2.41285e-015	-1.271e-014	-2.00129e-016	-1.66336e-014	2.58245e-015	-1.53604e-014	-9.205e-015	1.23148e-014	1.24844e-014	2.99728e-014	2.38863e-014	3.28631e-014	2.66549e-014	2.01137e-014	1.68577e-014	5.37602e-015	3.38906e-016	3.27858e-015
-7.72817e-015	-1.12028e-014	-1.75638e-014	6.47087e-016	4.45206e-015	1.18218e-015	8.67087e-015	-2.42118e-015	-1.25269e-014	-3.26296e-016	-1.64361e-014	2.33952e-015	-1.51354e-014	-9.13762e-015	1.21635e-014	1.26022e-014	2.99479e-014	2.36882e-014	3.26719e-014	2.65987e-014	1.98009e-014	1.70474e-014	5.42584e-015	4.6387e-016	3.52438e-015
-7.65565e-015	-1.09268e-014	-1.7656e-014	6.55162e-016	4.38014e-015	8.85726e-016	8.31344e-015	-2.41066e-015	-1.2321e-014	-4.28089e-016	-1.62078e-014	2.09605e-015	-1.49107e-014	-9.06274e-015	1.19911e-014	1.27213e-014	2.98974e-014	2.34824e-014	3.24848e-014	2.65062e-014	1.94592e-014	1.7246e-014	5.48092e-015	5.73234e-016	3.76524e-015
-7.58216e-015	-1.06513e-014	-1.77252e-014	6.59265e-016	4.29747e-015	5.94178e-016	7.97452e-015	-2.38335e-015	-1.20947e-014	-5.04766e-016	-1.59495e-014	1.85527e-015	-1.4688e-014	-8.98e-015	1.17968e-014	1.2839e-014	2.98204e-014	2.3269e-014	3.23037e-014	2.63799e-014	1.90904e-014	1.74517e-014	5.5412e-015	6.65904e-016	4.00008e-015
-7.50786e-015	-1.03759e-014	-1.77694e-014	6.57265e-016	4.2035e-015	3.05469e-016	7.65483e-015	-2.3418e-015	-1.18499e-014	-5.55184e-016	-1.56621e-014	1.61965e-015	-1.44682e-014	-8.88938e-015	1.15794e-014	1.29527e-014	2.97164e-014	2.30489e-014	3.21304e-014	2.62222e-014	1.86968e-014	1.76627e-014	5.60681e-015	7.41043e-016	4.22741e-015
-7.43372e-015	-1.01003e-014	-1.77877e-014	6.47497e-016	4.09746e-015	1.78727e-017	7.35544e-015	-2.28803e-015	-1.15879e-014	-5.7947e-016	-1.53475e-014	1.39205e-015	-1.42517e-014	-8.79027e-015	1.13385e-014	1.30604e-014	2.95861e-014	2.28224e-014	3.19672e-014	2.60359e-014	1.82807e-014	1.78769e-014	5.67788e-015	7.98255e-016	4.44554e-015
-7.35978e-015	-9.82364e-015	-1.77785e-014	6.27898e-016	3.97808e-015	-2.70385e-016	7.07601e-015	-2.22424e-015	-1.13109e-014	-5.77642e-016	-1.50072e-014	1.17574e-015	-1.40393e-014	-8.68251e-015	1.10743e-014	1.31597e-014	2.94293e-014	2.25908e-014	3.18156e-014	2.58237e-014	1.78442e-014	1.80926e-014	5.75457e-015	8.37807e-016	4.65308e-015
-7.28659e-015	-9.54564e-015	-1.77404e-014	5.96913e-016	3.84512e-015	-5.6056e-016	6.81628e-015	-2.15228e-015	-1.10206e-014	-5.49629e-016	-1.46425e-014	9.72599e-016	-1.38307e-014	-8.56634e-015	1.07875e-014	1.32487e-014	2.92461e-014	2.23552e-014	3.16774e-014	2.55885e-014	1.73913e-014	1.83086e-014	5.83652e-015	8.59409e-016	4.84865e-015
-7.21404e-015	-9.26549e-015	-1.76722e-014	5.52508e-016	3.69828e-015	-8.54316e-016	6.57597e-015	-2.07403e-015	-1.07193e-014	-4.95336e-016	-1.42549e-014	7.84364e-016	-1.36252e-014	-8.44149e-015	1.04785e-014	1.33249e-014	2.90378e-014	2.21153e-014	3.1554e-014	2.53338e-014	1.69254e-014	1.85227e-014	5.9241e-015	8.63768e-016	5.0311e-015
-7.14151e-015	-8.98268e-015	-1.75732e-014	4.93621e-016	3.53673e-015	-1.1531e-015	6.35466e-015	-1.9913e-015	-1.04086e-014	-4.14599e-016	-1.38459e-014	6.12928e-016	-1.34229e-014	-8.30677e-015	1.01482e-014	1.33865e-014	2.88055e-014	2.18725e-014	3.14468e-014	2.50626e-014	1.64499e-014	1.87329e-014	6.01755e-015	8.52091e-016	5.19948e-015
-7.06885e-015	-8.69673e-015	-1.74427e-014	4.18448e-016	3.36026e-015	-1.45826e-015	6.15189e-015	-1.90587e-015	-1.00907e-014	-3.07936e-016	-1.34177e-014	4.5923e-016	-1.32234e-014	-8.16202e-015	9.79778e-015	1.34315e-014	2.85496e-014	2.16282e-014	3.13562e-014	2.47784e-014	1.59685e-014	1.89372e-014	6.11646e-015	8.24983e-016	5.35279e-015
-6.99595e-015	-8.40769e-015	-1.72803e-014	3.25704e-016	3.16852e-015	-1.76996e-015	5.96631e-015	-1.81937e-015	-9.76768e-015	-1.76196e-016	-1.2972e-014	3.24837e-016	-1.30256e-014	-8.0077e-015	9.42869e-015	1.34586e-014	2.82711e-014	2.13826e-014	3.12834e-014	2.4485e-014	1.54851e-014	1.91331e-014	6.22044e-015	7.83696e-016	5.49024e-015
-6.92225e-015	-8.11559e-015	-1.7086e-014	2.15232e-016	2.96163e-015	-2.08945e-015	5.79686e-015	-1.73366e-015	-9.4408e-015	-1.96624e-017	-1.25107e-014	2.11029e-016	-1.28281e-014	-7.84365e-015	9.04237e-015	1.34659e-014	2.79717e-014	2.11369e-014	3.12292e-014	2.41856e-014	1.50042e-014	1.93186e-014	6.32962e-015	7.296e-016	5.6115e-015
-6.84647e-015	-7.81993e-015	-1.68599e-014	8.54866e-017	2.73853e-015	-2.41746e-015	5.64203e-015	-1.64996e-015	-9.11251e-015	1.60643e-016	-1.20355e-014	1.18468e-016	-1.26303e-014	-7.66991e-015	8.64082e-015	1.34524e-014	2.76519e-014	2.08923e-014	3.11937e-014	2.38835e-014	1.453e-014	1.94919e-014	6.44366e-015	6.64606e-016	5.71604e-015
-6.76843e-015	-7.5209e-015	-1.66022e-014	-6.44636e-017	2.49903e-015	-2.75393e-015	5.50017e-015	-1.57054e-015	-8.78443e-015	3.64012e-016	-1.1549e-014	4.69897e-017	-1.24314e-014	-7.48667e-015	8.22591e-015	1.34167e-014	2.73129e-014	2.06494e-014	3.1177e-014	2.35824e-014	1.40663e-014	1.96511e-014	6.56218e-015	5.91151e-016	5.80293e-015
-6.68712e-015	-7.21851e-015	-1.63138e-014	-2.35146e-016	2.24359e-015	-3.09966e-015	5.36962e-015	-1.49716e-015	-8.45866e-015	5.89338e-016	-1.10533e-014	-3.72961e-018	-1.22294e-014	-7.29423e-015	7.79956e-015	1.33584e-014	2.69566e-014	2.04089e-014	3.11789e-014	2.32852e-014	1.36183e-014	1.97946e-014	6.6857e-015	5.10935e-016	5.87114e-015
-6.60136e-015	-6.91239e-015	-1.59962e-014	-4.26764e-016	1.97219e-015	-3.45578e-015	5.24848e-015	-1.43115e-015	-8.13663e-015	8.35536e-016	-1.05507e-014	-3.46696e-017	-1.20228e-014	-7.09325e-015	7.36384e-015	1.32769e-014	2.65838e-014	2.01714e-014	3.11983e-014	2.29955e-014	1.31895e-014	1.99215e-014	6.81346e-015	4.26254e-016	5.92095e-015
-6.51025e-015	-6.60273e-015	-1.56509e-014	-6.39155e-016	1.6852e-015	-3.82258e-015	5.13482e-015	-1.37351e-015	-7.81993e-015	1.10103e-015	-1.00435e-014	-4.57565e-017	-1.18112e-014	-6.88376e-015	6.92166e-015	1.31718e-014	2.61959e-014	1.99372e-014	3.12345e-014	2.27166e-014	1.27843e-014	2.00305e-014	6.94465e-015	3.39103e-016	5.95184e-015
-6.41253e-015	-6.29012e-015	-1.5279e-014	-8.72844e-016	1.3827e-015	-4.19981e-015	5.0265e-015	-1.32563e-015	-7.5107e-015	1.38383e-015	-9.53376e-015	-3.79126e-017	-1.15929e-014	-6.66607e-015	6.47541e-015	1.30429e-014	2.57948e-014	1.97068e-014	3.12864e-014	2.24505e-014	1.24059e-014	2.01204e-014	7.07848e-015	2.52089e-016	5.96389e-015
-6.30692e-015	-5.97487e-015	-1.48816e-014	-1.12754e-015	1.0644e-015	-4.58741e-015	4.92143e-015	-1.28887e-015	-7.21056e-015	1.68193e-015	-9.02366e-015	-1.26573e-017	-1.13656e-014	-6.44122e-015	6.02781e-015	1.28902e-014	2.53827e-014	1.94813e-014	3.13524e-014	2.21996e-014	1.2059e-014	2.01897e-014	7.21436e-015	1.67356e-016	5.95699e-015
-6.19207e-015	-5.65808e-015	-1.44614e-014	-1.40254e-015	7.30905e-016	-4.98448e-015	4.81783e-015	-1.26425e-015	-6.92083e-015	1.99408e-015	-8.51558e-015	2.82386e-017	-1.11289e-014	-6.20952e-015	5.58205e-015	1.2714e-014	2.49607e-014	1.92603e-014	3.14318e-014	2.19662e-014	1.17474e-014	2.02375e-014	7.35136e-015	8.75627e-017	5.93103e-015
-6.06647e-015	-5.34074e-015	-1.40199e-014	-1.69763e-015	3.83221e-016	-5.39084e-015	4.71343e-015	-1.25279e-015	-6.64295e-015	2.31829e-015	-8.01131e-015	8.32386e-017	-1.08807e-014	-5.97141e-015	5.14067e-015	1.25155e-014	2.45301e-014	1.90442e-014	3.15224e-014	2.17519e-014	1.14745e-014	2.02627e-014	7.48861e-015	1.50034e-017	5.88594e-015
-5.92915e-015	-5.02354e-015	-1.35591e-014	-2.01196e-015	2.18592e-017	-5.80511e-015	4.60619e-015	-1.25578e-015	-6.37827e-015	2.65304e-015	-7.5129e-015	1.50444e-016	-1.06199e-014	-5.7277e-015	4.70599e-015	1.22958e-014	2.40923e-014	1.88329e-014	3.16223e-014	2.1558e-014	1.12425e-014	2.02646e-014	7.62554e-015	-4.80721e-017	5.82179e-015
-5.77876e-015	-4.70725e-015	-1.30813e-014	-2.34428e-015	-3.52747e-016	-6.22608e-015	4.49423e-015	-1.27443e-015	-6.1281e-015	2.99645e-015	-7.02268e-015	2.27804e-016	-1.03455e-014	-5.47923e-015	4.28053e-015	1.20557e-014	2.36483e-014	1.86269e-014	3.17291e-014	2.13859e-014	1.10536e-014	2.02422e-014	7.76034e-015	-9.98852e-017	5.73859e-015
-5.61382e-015	-4.3936e-015	-1.25885e-014	-2.69314e-015	-7.39604e-016	-6.6527e-015	4.37585e-015	-1.31008e-015	-5.89302e-015	3.34657e-015	-6.54235e-015	3.12595e-016	-1.00564e-014	-5.22682e-015	3.86749e-015	1.17968e-014	2.31996e-014	1.84259e-014	3.18407e-014	2.12366e-014	1.0911e-014	2.01953e-014	7.89167e-015	-1.38769e-016	5.63662e-015
-5.4333e-015	-4.08407e-015	-1.20836e-014	-3.05733e-015	-1.13778e-015	-7.08389e-015	4.24963e-015	-1.36345e-015	-5.67463e-015	3.70096e-015	-6.0734e-015	4.01815e-016	-9.7524e-015	-4.97124e-015	3.46876e-015	1.15204e-014	2.27484e-014	1.82294e-014	3.19539e-014	2.11103e-014	1.08156e-014	2.01237e-014	8.01842e-015	-1.6273e-016	5.51686e-015
-5.23643e-015	-3.78016e-015	-1.15682e-014	-3.43528e-015	-1.54549e-015	-7.51816e-015	4.11465e-015	-1.43611e-015	-5.4739e-015	4.05772e-015	-5.61788e-015	4.93347e-016	-9.43319e-015	-4.71376e-015	3.08668e-015	1.12283e-014	2.22954e-014	1.80371e-014	3.20661e-014	2.10073e-014	1.0769e-014	2.00275e-014	8.13925e-015	-1.70501e-016	5.37977e-015
-5.02286e-015	-3.48359e-015	-1.10445e-014	-3.82557e-015	-1.9621e-015	-7.95403e-015	3.96943e-015	-1.52923e-015	-5.29201e-015	4.41511e-015	-5.17753e-015	5.8513e-016	-9.09817e-015	-4.45565e-015	2.72354e-015	1.09222e-014	2.18422e-014	1.78487e-014	3.21747e-014	2.09271e-014	1.07725e-014	1.99066e-014	8.25279e-015	-1.60724e-016	5.22551e-015
-4.79212e-015	-3.19589e-015	-1.05158e-014	-4.22643e-015	-2.38606e-015	-8.38997e-015	3.8125e-015	-1.64418e-015	-5.12999e-015	4.77071e-015	-4.75393e-015	6.74443e-016	-8.74747e-015	-4.19771e-015	2.38124e-015	1.06045e-014	2.13901e-014	1.76641e-014	3.22769e-014	2.08688e-014	1.08276e-014	1.97615e-014	8.35845e-015	-1.32015e-016	5.05418e-015
-4.54456e-015	-2.91865e-015	-9.9842e-015	-4.63559e-015	-2.81597e-015	-8.82472e-015	3.64324e-015	-1.78147e-015	-4.98899e-015	5.12217e-015	-4.34814e-015	7.59287e-016	-8.38129e-015	-3.94095e-015	2.06144e-015	1.0277e-014	2.09414e-014	1.74826e-014	3.237e-014	2.08321e-014	1.09336e-014	1.9592e-014	8.45417e-015	-8.38417e-017	4.86645e-015
-4.27984e-015	-2.65343e-015	-9.45185e-015	-5.05122e-015	-3.2505e-015	-9.25654e-015	3.4611e-015	-1.94192e-015	-4.86981e-015	5.4682e-015	-3.96198e-015	8.37639e-016	-8e-015	-3.6865e-015	1.76596e-015	9.94219e-015	2.04978e-014	1.73036e-014	3.24514e-014	2.08153e-014	1.10904e-014	1.93983e-014	8.53806e-015	-1.56379e-017	4.66347e-015
-3.99849e-015	-2.40153e-015	-8.92098e-015	-5.47157e-015	-3.68791e-015	-9.68334e-015	3.26637e-015	-2.12664e-015	-4.77322e-015	5.80687e-015	-3.59623e-015	9.07545e-016	-7.6047e-015	-3.43492e-015	1.49647e-015	9.6023e-015	2.00604e-014	1.71275e-014	3.25189e-014	2.08167e-014	1.12967e-014	1.9181e-014	8.60855e-015	7.24115e-017	4.44582e-015
-3.7009e-015	-2.16462e-015	-8.39399e-015	-5.89454e-015	-4.12636e-015	-1.01036e-014	3.05898e-015	-2.33664e-015	-4.69988e-015	6.13637e-015	-3.25234e-015	9.67713e-016	-7.19617e-015	-3.187e-015	1.25426e-015	9.25939e-015	1.963e-014	1.6954e-014	3.257e-014	2.08341e-014	1.15514e-014	1.89409e-014	8.66442e-015	1.80206e-016	4.21482e-015
-3.3877e-015	-1.94377e-015	-7.87311e-015	-6.31756e-015	-4.56348e-015	-1.05159e-014	2.83887e-015	-2.57235e-015	-4.65016e-015	6.4559e-015	-2.93113e-015	1.01721e-015	-6.7764e-015	-2.94321e-015	1.0402e-015	8.91566e-015	1.92078e-014	1.67826e-014	3.26016e-014	2.0865e-014	1.18526e-014	1.86786e-014	8.70401e-015	3.07322e-016	3.97115e-015
-3.05941e-015	-1.73962e-015	-7.35973e-015	-6.73892e-015	-4.99748e-015	-1.09185e-014	2.6062e-015	-2.83375e-015	-4.62426e-015	6.76344e-015	-2.63304e-015	1.05409e-015	-6.3465e-015	-2.70448e-015	8.54894e-016	8.57346e-015	1.87953e-014	1.66126e-014	3.26109e-014	2.09072e-014	1.21977e-014	1.83947e-014	8.72565e-015	4.52987e-016	3.71525e-015
-2.71772e-015	-1.55286e-015	-6.85592e-015	-7.157e-015	-5.42678e-015	-1.13096e-014	2.36123e-015	-3.12183e-015	-4.62246e-015	7.05789e-015	-2.35899e-015	1.07785e-015	-5.90849e-015	-2.47169e-015	6.98732e-016	8.23472e-015	1.83933e-014	1.64438e-014	3.25958e-014	2.0958e-014	1.25841e-014	1.80907e-014	8.72807e-015	6.15741e-016	3.44816e-015
-2.36425e-015	-1.38479e-015	-6.36349e-015	-7.56973e-015	-5.8494e-015	-1.16871e-014	2.10477e-015	-3.43693e-015	-4.64501e-015	7.33766e-015	-2.10909e-015	1.08762e-015	-5.46414e-015	-2.24511e-015	5.72052e-016	7.90168e-015	1.80029e-014	1.62762e-014	3.2555e-014	2.10142e-014	1.30095e-014	1.77674e-014	8.71001e-015	7.94759e-016	3.17112e-015
-2.00093e-015	-1.23604e-015	-5.88442e-015	-7.97545e-015	-6.26322e-015	-1.20492e-014	1.83782e-015	-3.77923e-015	-4.69138e-015	7.6017e-015	-1.88407e-015	1.08346e-015	-5.01532e-015	-2.02529e-015	4.7491e-016	7.57609e-015	1.76256e-014	1.61096e-014	3.24869e-014	2.10726e-014	1.34703e-014	1.74262e-014	8.67064e-015	9.88796e-016	2.88498e-015
-1.63001e-015	-1.10672e-015	-5.4199e-015	-8.37184e-015	-6.66628e-015	-1.23947e-014	1.56126e-015	-4.14785e-015	-4.76112e-015	7.84999e-015	-1.68396e-015	1.0648e-015	-4.56409e-015	-1.81252e-015	4.07357e-016	7.25966e-015	1.72619e-014	1.59446e-014	3.23909e-014	2.11305e-014	1.39627e-014	1.70681e-014	8.60864e-015	1.1959e-015	2.59068e-015
-1.25363e-015	-9.96602e-016	-4.97143e-015	-8.75691e-015	-7.05667e-015	-1.2722e-014	1.27624e-015	-4.542e-015	-4.85427e-015	8.08117e-015	-1.50815e-015	1.03154e-015	-4.1132e-015	-1.60697e-015	3.69044e-016	6.95374e-015	1.69125e-014	1.57818e-014	3.22661e-014	2.11849e-014	1.44823e-014	1.66946e-014	8.52383e-015	1.41391e-015	2.2898e-015
-8.74331e-016	-9.06076e-016	-4.5406e-015	-9.12907e-015	-7.43217e-015	-1.30303e-014	9.84207e-016	-4.95998e-015	-4.97011e-015	8.29453e-015	-1.35604e-015	9.84309e-016	-3.66536e-015	-1.40826e-015	3.58915e-016	6.65953e-015	1.65775e-014	1.56213e-014	3.21126e-014	2.12327e-014	1.5025e-014	1.63068e-014	8.41562e-015	1.64136e-015	1.98344e-015
-4.94631e-016	-8.34638e-016	-4.12789e-015	-9.48649e-015	-7.79123e-015	-1.33181e-014	6.86897e-016	-5.40055e-015	-5.10742e-015	8.48956e-015	-1.22671e-015	9.24279e-016	-3.22294e-015	-1.21613e-015	3.76758e-016	6.37825e-015	1.62583e-014	1.5464e-014	3.19306e-014	2.12707e-014	1.55869e-014	1.59068e-014	8.28352e-015	1.87633e-015	1.67309e-015
-1.16974e-016	-7.81529e-016	-3.73404e-015	-9.82783e-015	-8.13169e-015	-1.35833e-014	3.86298e-016	-5.86278e-015	-5.2649e-015	8.66659e-015	-1.11983e-015	8.52261e-016	-2.78838e-015	-1.03063e-015	4.21599e-016	6.11105e-015	1.59559e-014	1.53103e-014	3.17201e-014	2.12957e-014	1.6164e-014	1.54955e-014	8.12791e-015	2.11688e-015	1.35976e-015
2.5599e-016	-7.45778e-016	-3.36039e-015	-1.01516e-014	-8.45193e-015	-1.38252e-014	8.42368e-017	-6.34485e-015	-5.44179e-015	8.82545e-015	-1.03465e-015	7.69967e-016	-2.36428e-015	-8.51304e-016	4.91781e-016	5.85842e-015	1.56705e-014	1.51607e-014	3.14817e-014	2.13051e-014	1.67515e-014	1.50746e-014	7.94843e-015	2.36098e-015	1.04501e-015
6.21219e-016	-7.2603e-016	-3.00716e-015	-1.0456e-014	-8.75039e-015	-1.40425e-014	-2.17965e-016	-6.84392e-015	-5.63632e-015	8.96687e-015	-9.69479e-016	6.78973e-016	-1.95305e-015	-6.77968e-016	5.8641e-016	5.62143e-015	1.5403e-014	1.50164e-014	3.12163e-014	2.12967e-014	1.73459e-014	1.46461e-014	7.74616e-015	2.60615e-015	7.30365e-016
9.75448e-016	-7.20714e-016	-2.67487e-015	-1.07404e-014	-9.02612e-015	-1.42343e-014	-5.18142e-016	-7.35711e-015	-5.84682e-015	9.09166e-015	-9.23587e-016	5.8141e-016	-1.55695e-015	-5.09994e-016	7.04137e-016	5.39965e-015	1.5154e-014	1.4879e-014	3.09255e-014	2.12687e-014	1.79427e-014	1.42119e-014	7.52142e-015	2.85009e-015	4.16878e-016
1.31546e-015	-7.28164e-016	-2.36378e-015	-1.10032e-014	-9.27839e-015	-1.43995e-014	-8.14226e-016	-7.88195e-015	-6.07175e-015	9.20018e-015	-8.95744e-016	4.78903e-016	-1.17778e-015	-3.46713e-016	8.43813e-016	5.19377e-015	1.49234e-014	1.47496e-014	3.06113e-014	2.12186e-014	1.85376e-014	1.37743e-014	7.27552e-015	3.09072e-015	1.05737e-016
1.63858e-015	-7.46735e-016	-2.07433e-015	-1.12442e-014	-9.50534e-015	-1.45366e-014	-1.10419e-015	-8.41539e-015	-6.30858e-015	9.29327e-015	-8.83908e-016	3.74108e-016	-8.18219e-016	-1.87199e-016	1.00347e-015	5.00407e-015	1.47123e-014	1.46296e-014	3.02754e-014	2.11443e-014	1.91271e-014	1.33352e-014	7.00961e-015	3.32618e-015	-2.01499e-016
1.94233e-015	-7.74898e-016	-1.80664e-015	-1.14619e-014	-9.70594e-015	-1.46451e-014	-1.38659e-015	-8.95388e-015	-6.55472e-015	9.37203e-015	-8.86189e-016	2.69798e-016	-4.79889e-016	-3.06405e-017	1.18187e-015	4.83067e-015	1.45206e-014	1.45204e-014	2.99208e-014	2.10449e-014	1.97068e-014	1.28966e-014	6.72509e-015	3.55462e-015	-5.03176e-016
2.22427e-015	-8.10564e-016	-1.56096e-015	-1.16555e-014	-9.87964e-015	-1.47252e-014	-1.65914e-015	-9.49367e-015	-6.8078e-015	9.43792e-015	-9.00938e-016	1.6787e-016	-1.6437e-016	1.24042e-016	1.37695e-015	4.67284e-015	1.43484e-014	1.4424e-014	2.95506e-014	2.092e-014	2.02735e-014	1.24614e-014	6.42335e-015	3.77411e-015	-7.98374e-016
2.48161e-015	-8.51034e-016	-1.33722e-015	-1.18246e-014	-1.00259e-014	-1.47754e-014	-1.91993e-015	-1.0031e-014	-7.06524e-015	9.49218e-015	-9.25568e-016	7.01947e-017	1.26583e-016	2.77554e-016	1.58734e-015	4.52975e-015	1.41959e-014	1.43419e-014	2.91674e-014	2.07683e-014	2.08235e-014	1.20315e-014	6.10647e-015	3.98272e-015	-1.08552e-015
2.7128e-015	-8.94659e-016	-1.13499e-015	-1.19687e-014	-1.01444e-014	-1.4795e-014	-2.16672e-015	-1.05614e-014	-7.32386e-015	9.53625e-015	-9.58124e-016	-2.0297e-017	3.9191e-016	4.29726e-016	1.81065e-015	4.40043e-015	1.40638e-014	1.42758e-014	2.87743e-014	2.05896e-014	2.13537e-014	1.16097e-014	5.77677e-015	4.17953e-015	-1.36308e-015
2.91592e-015	-9.38571e-016	-9.5409e-016	-1.20873e-014	-1.02352e-014	-1.47835e-014	-2.39755e-015	-1.10805e-014	-7.58085e-015	9.5717e-015	-9.96682e-016	-1.02445e-016	6.30509e-016	5.81563e-016	2.04496e-015	4.2838e-015	1.39514e-014	1.4227e-014	2.83745e-014	2.03835e-014	2.18621e-014	1.11978e-014	5.4367e-015	4.36387e-015	-1.63036e-015
3.08893e-015	-9.80714e-016	-7.93792e-016	-1.21801e-014	-1.02986e-014	-1.47405e-014	-2.61029e-015	-1.15836e-014	-7.83254e-015	9.59987e-015	-1.03902e-015	-1.73613e-016	8.42025e-016	7.34505e-016	2.28772e-015	4.17873e-015	1.38581e-014	1.4197e-014	2.79718e-014	2.01504e-014	2.2346e-014	1.07978e-014	5.088e-015	4.53449e-015	-1.88627e-015
3.23055e-015	-1.01954e-015	-6.53114e-016	-1.22472e-014	-1.03347e-014	-1.46656e-014	-2.80352e-015	-1.20666e-014	-8.07633e-015	9.62251e-015	-1.08308e-015	-2.31745e-016	1.02637e-015	8.89364e-016	2.53715e-015	4.0838e-015	1.37835e-014	1.41877e-014	2.75697e-014	1.9891e-014	2.28037e-014	1.04122e-014	4.73333e-015	4.69029e-015	-2.13031e-015
3.33972e-015	-1.05257e-015	-5.32027e-016	-1.22884e-014	-1.0344e-014	-1.4559e-014	-2.97545e-015	-1.25246e-014	-8.30864e-015	9.64083e-015	-1.12662e-015	-2.75845e-016	1.18302e-015	1.04689e-015	2.79114e-015	3.99758e-015	1.37267e-014	1.4201e-014	2.71724e-014	1.96064e-014	2.32337e-014	1.00428e-014	4.37589e-015	4.83052e-015	-2.36148e-015
3.41628e-015	-1.07768e-015	-4.29995e-016	-1.23035e-014	-1.03267e-014	-1.44217e-014	-3.12391e-015	-1.29532e-014	-8.52637e-015	9.65679e-015	-1.16732e-015	-3.04291e-016	1.3118e-015	1.20727e-015	3.04696e-015	3.91906e-015	1.36877e-014	1.4238e-014	2.67836e-014	1.92978e-014	2.36343e-014	9.69131e-015	4.01879e-015	4.95497e-015	-2.57881e-015
3.4606e-015	-1.0933e-015	-3.45835e-016	-1.22924e-014	-1.02847e-014	-1.42534e-014	-3.24743e-015	-1.33487e-014	-8.72691e-015	9.67223e-015	-1.20275e-015	-3.14725e-016	1.4132e-015	1.37153e-015	3.30273e-015	3.84629e-015	1.36662e-014	1.42996e-014	2.6407e-014	1.89668e-014	2.40051e-014	9.36002e-015	3.66549e-015	5.06363e-015	-2.78153e-015
3.47281e-015	-1.09729e-015	-2.78982e-016	-1.22557e-014	-1.02188e-014	-1.40542e-014	-3.34485e-015	-1.37073e-014	-8.90736e-015	9.68889e-015	-1.23123e-015	-3.05803e-016	1.48747e-015	1.53963e-015	3.55647e-015	3.77801e-015	1.3661e-014	1.43865e-014	2.60459e-014	1.86156e-014	2.43452e-014	9.05149e-015	3.31834e-015	5.15664e-015	-2.96882e-015
3.45368e-015	-1.08892e-015	-2.28595e-016	-1.2194e-014	-1.01307e-014	-1.3825e-014	-3.41564e-015	-1.40252e-014	-9.06476e-015	9.70826e-015	-1.25082e-015	-2.76402e-016	1.536e-015	1.71186e-015	3.80581e-015	3.71228e-015	1.3671e-014	1.44989e-014	2.57036e-014	1.8247e-014	2.46553e-014	8.76746e-015	2.97993e-015	5.23418e-015	-3.14039e-015
3.40355e-015	-1.06743e-015	-1.93585e-016	-1.21074e-014	-1.00219e-014	-1.3566e-014	-3.45863e-015	-1.42988e-014	-9.19614e-015	9.73178e-015	-1.25988e-015	-2.25567e-016	1.55987e-015	1.88801e-015	4.04889e-015	3.64732e-015	1.36954e-014	1.46379e-014	2.53831e-014	1.78636e-014	2.49361e-014	8.50931e-015	2.65335e-015	5.2962e-015	-3.29607e-015
3.32457e-015	-1.03155e-015	-1.73068e-016	-1.19971e-014	-9.89456e-015	-1.32778e-014	-3.47274e-015	-1.45246e-014	-9.29902e-015	9.76088e-015	-1.25666e-015	-1.53108e-016	1.56017e-015	2.0684e-015	4.28342e-015	3.58198e-015	1.37332e-014	1.48036e-014	2.50876e-014	1.74683e-014	2.51884e-014	8.27851e-015	2.34119e-015	5.34326e-015	-3.4359e-015
3.2182e-015	-9.80534e-016	-1.6597e-016	-1.18633e-014	-9.75037e-015	-1.29613e-014	-3.4569e-015	-1.46997e-014	-9.37114e-015	9.79687e-015	-1.23929e-015	-5.86954e-017	1.53843e-015	2.25312e-015	4.50796e-015	3.51473e-015	1.37826e-014	1.49959e-014	2.48199e-014	1.7063e-014	2.54131e-014	8.07656e-015	2.04621e-015	5.37656e-015	-3.56022e-015
3.08654e-015	-9.14137e-016	-1.71735e-016	-1.17071e-014	-9.59102e-015	-1.26175e-014	-3.40999e-015	-1.48216e-014	-9.41018e-015	9.8404e-015	-1.20641e-015	5.75515e-017	1.49535e-015	2.44162e-015	4.72104e-015	3.44422e-015	1.38433e-014	1.52152e-014	2.45819e-014	1.66508e-014	2.56109e-014	7.90543e-015	1.77117e-015	5.39686e-015	-3.66882e-015
2.93187e-015	-8.31939e-016	-1.89138e-016	-1.15293e-014	-9.41803e-015	-1.22469e-014	-3.33229e-015	-1.48891e-014	-9.41434e-015	9.89347e-015	-1.15729e-015	1.94961e-016	1.43275e-015	2.63363e-015	4.92085e-015	3.36879e-015	1.39145e-014	1.5461e-014	2.43759e-014	1.62346e-014	2.57839e-014	7.76594e-015	1.51767e-015	5.40423e-015	-3.76212e-015
2.75764e-015	-7.3422e-016	-2.16908e-016	-1.13306e-014	-9.23362e-015	-1.18514e-014	-3.2237e-015	-1.49012e-014	-9.38232e-015	9.95636e-015	-1.09069e-015	3.5312e-016	1.35283e-015	2.8282e-015	5.10519e-015	3.28724e-015	1.39946e-014	1.5732e-014	2.42034e-014	1.58175e-014	2.59335e-014	7.65886e-015	1.28727e-015	5.40012e-015	-3.84081e-015
2.5666e-015	-6.21897e-016	-2.53837e-016	-1.11116e-014	-9.03995e-015	-1.14327e-014	-3.08412e-015	-1.48573e-014	-9.31343e-015	1.00292e-014	-1.00604e-015	5.31628e-016	1.25669e-015	3.02485e-015	5.273e-015	3.19851e-015	1.40817e-014	1.60271e-014	2.40658e-014	1.54021e-014	2.60617e-014	7.5844e-015	1.08179e-015	5.38542e-015	-3.90585e-015
2.36175e-015	-4.94828e-016	-2.99357e-016	-1.08743e-014	-8.83886e-015	-1.09919e-014	-2.91372e-015	-1.47573e-014	-9.20645e-015	1.01128e-014	-9.03103e-016	7.29211e-016	1.14674e-015	3.22286e-015	5.42266e-015	3.10174e-015	1.41752e-014	1.63451e-014	2.39636e-014	1.49918e-014	2.61707e-014	7.54343e-015	9.03037e-016	5.36147e-015	-3.95763e-015
2.14701e-015	-3.53368e-016	-3.52045e-016	-1.062e-014	-8.63278e-015	-1.05313e-014	-2.71288e-015	-1.46014e-014	-9.06058e-015	1.02075e-014	-7.81021e-016	9.44841e-016	1.02487e-015	3.421e-015	5.55239e-015	2.9961e-015	1.42738e-014	1.66841e-014	2.38976e-014	1.45893e-014	2.62623e-014	7.53594e-015	7.52571e-016	5.33013e-015	-3.99727e-015
1.92616e-015	-1.98911e-016	-4.10506e-016	-1.03501e-014	-8.42379e-015	-1.00533e-014	-2.48194e-015	-1.43911e-014	-8.87636e-015	1.03129e-014	-6.39763e-016	1.17758e-015	8.9318e-016	3.61831e-015	5.66101e-015	2.88096e-015	1.43761e-014	1.70424e-014	2.38676e-014	1.41975e-014	2.63389e-014	7.56146e-015	6.31139e-016	5.29188e-015	-4.02523e-015
1.70308e-015	-3.31825e-017	-4.73946e-016	-1.00652e-014	-8.21398e-015	-9.55935e-015	-2.22219e-015	-1.41284e-014	-8.65399e-015	1.04288e-014	-4.80091e-016	1.42601e-015	7.53319e-016	3.81309e-015	5.74717e-015	2.75604e-015	1.44809e-014	1.74179e-014	2.38731e-014	1.38185e-014	2.64032e-014	7.61996e-015	5.39674e-016	5.2485e-015	-4.04266e-015
1.48111e-015	1.4234e-016	-5.41672e-016	-9.76676e-015	-8.00527e-015	-9.05184e-015	-1.93493e-015	-1.3816e-014	-8.39446e-015	1.05552e-014	-3.02217e-016	1.68858e-015	6.07439e-016	4.00426e-015	5.81061e-015	2.62076e-015	1.45866e-014	1.78081e-014	2.39129e-014	1.34539e-014	2.6458e-014	7.71112e-015	4.78966e-016	5.20107e-015	-4.05078e-015
1.26378e-015	3.25543e-016	-6.12781e-016	-9.45728e-015	-7.79953e-015	-8.53356e-015	-1.62143e-015	-1.34563e-014	-8.09916e-015	1.06912e-014	-1.07349e-016	1.96362e-015	4.57249e-016	4.19057e-015	5.85029e-015	2.47519e-015	1.46921e-014	1.82104e-014	2.39855e-014	1.31061e-014	2.65045e-014	7.83396e-015	4.49409e-016	5.15082e-015	-4.05071e-015
1.05515e-015	5.15094e-016	-6.85715e-016	-9.1386e-015	-7.59901e-015	-8.00749e-015	-1.28335e-015	-1.3053e-014	-7.76947e-015	1.0836e-014	1.03476e-016	2.24944e-015	3.03945e-016	4.37026e-015	5.86561e-015	2.3195e-015	1.47961e-014	1.86221e-014	2.40886e-014	1.27773e-014	2.65447e-014	7.98758e-015	4.50659e-016	5.09849e-015	-4.04377e-015
8.58898e-016	7.09072e-016	-7.59664e-016	-8.81204e-015	-7.40466e-015	-7.47601e-015	-9.22468e-016	-1.26104e-014	-7.40775e-015	1.09888e-014	3.28825e-016	2.54461e-015	1.48596e-016	4.54191e-015	5.85575e-015	2.15421e-015	1.48966e-014	1.90395e-014	2.42209e-014	1.24681e-014	2.6581e-014	8.17051e-015	4.81855e-016	5.0449e-015	-4.03149e-015
6.78156e-016	9.05122e-016	-8.33822e-016	-8.47977e-015	-7.2181e-015	-6.94216e-015	-5.40034e-016	-1.2133e-014	-7.01623e-015	1.11478e-014	5.6744e-016	2.84736e-015	-6.61752e-018	4.70374e-015	5.82069e-015	1.9795e-015	1.49929e-014	1.94601e-014	2.43798e-014	1.21791e-014	2.66149e-014	8.38034e-015	5.42654e-016	4.99157e-015	-4.01497e-015
5.15672e-016	1.10098e-015	-9.07473e-016	-8.14368e-015	-7.04083e-015	-6.40963e-015	-1.38388e-016	-1.16254e-014	-6.5972e-015	1.13117e-014	8.17959e-016	3.15671e-015	-1.60325e-016	4.85433e-015	5.76049e-015	1.79582e-015	1.50836e-014	1.98804e-014	2.4563e-014	1.19111e-014	2.66478e-014	8.61568e-015	6.31782e-016	4.93957e-015	-3.99613e-015
3.74421e-016	1.29434e-015	-9.79369e-016	-7.80573e-015	-6.87396e-015	-5.88105e-015	2.799e-016	-1.10928e-014	-6.15414e-015	1.14794e-014	1.07864e-015	3.47168e-015	-3.11827e-016	4.9922e-015	5.67533e-015	1.60362e-015	1.51674e-014	2.02971e-014	2.47676e-014	1.16656e-014	2.66812e-014	8.87431e-015	7.47879e-016	4.88996e-015	-3.97633e-015
2.56981e-016	1.48346e-015	-1.04813e-015	-7.46849e-015	-6.71835e-015	-5.35995e-015	7.12513e-016	-1.05407e-014	-5.69103e-015	1.16493e-014	1.34704e-015	3.79045e-015	-4.60733e-016	5.11603e-015	5.56541e-015	1.40397e-015	1.52433e-014	2.07069e-014	2.49903e-014	1.14423e-014	2.67168e-014	9.15419e-015	8.89302e-016	4.84345e-015	-3.9562e-015
1.65517e-016	1.66651e-015	-1.11318e-015	-7.13384e-015	-6.57527e-015	-4.84893e-015	1.1563e-015	-9.9746e-015	-5.21121e-015	1.18199e-014	1.62101e-015	4.11088e-015	-6.05956e-016	5.2243e-015	5.431e-015	1.19821e-015	1.53104e-014	2.11073e-014	2.52277e-014	1.12414e-014	2.67552e-014	9.45316e-015	1.05412e-015	4.80049e-015	-3.93706e-015
1.02086e-016	1.84191e-015	-1.17283e-015	-6.80398e-015	-6.44553e-015	-4.35138e-015	1.60883e-015	-9.40111e-015	-4.71876e-015	1.19898e-014	1.89791e-015	4.43165e-015	-7.46623e-016	5.31622e-015	5.27265e-015	9.86491e-016	1.53676e-014	2.14946e-014	2.54763e-014	1.10618e-014	2.67969e-014	9.76889e-015	1.24051e-015	4.76225e-015	-3.9199e-015
6.78659e-017	2.00829e-015	-1.22643e-015	-6.48125e-015	-6.3288e-015	-3.87046e-015	2.06793e-015	-8.82587e-015	-4.21744e-015	1.21571e-014	2.17548e-015	4.75229e-015	-8.81588e-016	5.39092e-015	5.09145e-015	7.7091e-016	1.54133e-014	2.18656e-014	2.5732e-014	1.09023e-014	2.68428e-014	1.00984e-014	1.4466e-015	4.72917e-015	-3.90589e-015
6.32858e-017	2.16425e-015	-1.2735e-015	-6.16752e-015	-6.22556e-015	-3.40926e-015	2.53081e-015	-8.2546e-015	-3.71099e-015	1.23195e-014	2.45075e-015	5.07187e-015	-1.01104e-015	5.44757e-015	4.8878e-015	5.52295e-016	1.54468e-014	2.22173e-014	2.59917e-014	1.07613e-014	2.68935e-014	1.04384e-014	1.66995e-015	4.70219e-015	-3.89635e-015
8.89813e-017	2.30811e-015	-1.31345e-015	-5.86509e-015	-6.13595e-015	-2.96996e-015	2.99379e-015	-7.69407e-015	-3.20403e-015	1.2475e-014	2.72119e-015	5.38964e-015	-1.13471e-015	5.48534e-015	4.66304e-015	3.31736e-016	1.5467e-014	2.25474e-014	2.62513e-014	1.06385e-014	2.69489e-014	1.07865e-014	1.90869e-015	4.68136e-015	-3.89224e-015
1.44759e-016	2.43835e-015	-1.34564e-015	-5.57625e-015	-6.05965e-015	-2.55572e-015	3.45446e-015	-7.14969e-015	-2.70105e-015	1.26224e-014	2.98428e-015	5.70538e-015	-1.25234e-015	5.50311e-015	4.41822e-015	1.10427e-016	1.54732e-014	2.28532e-014	2.65072e-014	1.05323e-014	2.7009e-014	1.11395e-014	2.16059e-015	4.66697e-015	-3.89442e-015
2.29853e-016	2.55441e-015	-1.36908e-015	-5.30306e-015	-5.99661e-015	-2.16905e-015	3.90995e-015	-6.62726e-015	-2.20591e-015	1.27607e-014	3.23806e-015	6.01935e-015	-1.36391e-015	5.50061e-015	4.15501e-015	-1.10007e-016	1.54647e-014	2.31326e-014	2.67546e-014	1.04408e-014	2.7073e-014	1.14944e-014	2.42305e-015	4.65979e-015	-3.90386e-015
3.43906e-016	2.65566e-015	-1.38328e-015	-5.04768e-015	-5.94596e-015	-1.81237e-015	4.3577e-015	-6.13141e-015	-1.72188e-015	1.28879e-014	3.47946e-015	6.3316e-015	-1.46982e-015	5.47751e-015	3.87516e-015	-3.27802e-016	1.54411e-014	2.33834e-014	2.69912e-014	1.03618e-014	2.71404e-014	1.18487e-014	2.69355e-015	4.66027e-015	-3.92087e-015
4.85323e-016	2.74225e-015	-1.3876e-015	-4.81121e-015	-5.907e-015	-1.48727e-015	4.79518e-015	-5.66639e-015	-1.25318e-015	1.30032e-014	3.70583e-015	6.6419e-015	-1.57054e-015	5.43427e-015	3.58032e-015	-5.41424e-016	1.54019e-014	2.36041e-014	2.72135e-014	1.02935e-014	2.7211e-014	1.21988e-014	2.96953e-015	4.66918e-015	-3.94584e-015
6.51538e-016	2.81396e-015	-1.38164e-015	-4.59578e-015	-5.87945e-015	-1.19532e-015	5.21969e-015	-5.2361e-015	-8.02952e-016	1.31057e-014	3.91453e-015	6.94966e-015	-1.66543e-015	5.3709e-015	3.27191e-015	-7.49505e-016	1.53471e-014	2.37939e-014	2.74183e-014	1.02338e-014	2.72837e-014	1.25424e-014	3.24856e-015	4.68644e-015	-3.97865e-015
8.40742e-016	2.87104e-015	-1.36462e-015	-4.40346e-015	-5.86195e-015	-9.37225e-016	5.62822e-015	-4.84431e-015	-3.74456e-016	1.3194e-014	4.10366e-015	7.2548e-015	-1.75525e-015	5.28802e-015	2.95214e-015	-9.5109e-016	1.52759e-014	2.39514e-014	2.76037e-014	1.01804e-014	2.73575e-014	1.28769e-014	3.52839e-015	4.71224e-015	-4.01952e-015
1.05109e-015	2.91379e-015	-1.33625e-015	-4.23557e-015	-5.85358e-015	-7.13866e-016	6.01868e-015	-4.49348e-015	2.85854e-017	1.32682e-014	4.271e-015	7.55825e-015	-1.84051e-015	5.18619e-015	2.62303e-015	-1.14471e-015	1.5188e-014	2.40765e-014	2.7767e-014	1.01314e-014	2.74315e-014	1.31993e-014	3.80774e-015	4.74716e-015	-4.06836e-015
1.27961e-015	2.94309e-015	-1.29635e-015	-4.09337e-015	-5.85342e-015	-5.25265e-016	6.3891e-015	-4.18641e-015	4.03204e-016	1.33271e-014	4.41491e-015	7.86089e-015	-1.92196e-015	5.06618e-015	2.28686e-015	-1.32866e-015	1.50826e-014	2.4169e-014	2.79056e-014	1.00847e-014	2.75056e-014	1.35067e-014	4.0842e-015	4.79136e-015	-4.12497e-015
1.52303e-015	2.95978e-015	-1.24502e-015	-3.9774e-015	-5.86031e-015	-3.71647e-016	6.73709e-015	-3.92505e-015	7.47253e-016	1.33706e-014	4.53351e-015	8.16358e-015	-1.99979e-015	4.92918e-015	1.94615e-015	-1.50144e-015	1.49599e-014	2.42291e-014	2.80174e-014	1.0038e-014	2.75787e-014	1.37965e-014	4.35592e-015	4.84518e-015	-4.18869e-015
1.77747e-015	2.9647e-015	-1.18213e-015	-3.88801e-015	-5.87332e-015	-2.52494e-016	7.06102e-015	-3.71009e-015	1.05911e-015	1.33983e-014	4.62536e-015	8.46643e-015	-2.07417e-015	4.77676e-015	1.60284e-015	-1.66189e-015	1.48193e-014	2.42576e-014	2.8101e-014	9.98947e-015	2.76494e-014	1.40661e-014	4.62092e-015	4.90831e-015	-4.25912e-015
2.03887e-015	2.9593e-015	-1.10787e-015	-3.82574e-015	-5.89139e-015	-1.67763e-016	7.35943e-015	-3.54226e-015	1.33696e-015	1.34103e-014	4.68909e-015	8.76987e-015	-2.1456e-015	4.61001e-015	1.25951e-015	-1.80919e-015	1.4661e-014	2.42557e-014	2.81555e-014	9.9364e-015	2.77162e-014	1.43141e-014	4.87686e-015	4.9808e-015	-4.33589e-015
2.30369e-015	2.94531e-015	-1.02202e-015	-3.79102e-015	-5.91298e-015	-1.16312e-016	7.6315e-015	-3.42082e-015	1.57939e-015	1.3407e-014	4.72314e-015	9.07471e-015	-2.2148e-015	4.43037e-015	9.18406e-016	-1.94195e-015	1.44852e-014	2.42244e-014	2.81792e-014	9.87755e-015	2.77782e-014	1.45391e-014	5.12245e-015	5.06326e-015	-4.41823e-015
2.56817e-015	2.92388e-015	-9.24609e-016	-3.78376e-015	-5.93694e-015	-9.55174e-017	7.87643e-015	-3.345e-015	1.78582e-015	1.33902e-014	4.72737e-015	9.38133e-015	-2.28227e-015	4.23965e-015	5.8206e-016	-2.05961e-015	1.42918e-014	2.41654e-014	2.81718e-014	9.81108e-015	2.78342e-014	1.4739e-014	5.35698e-015	5.15617e-015	-4.50543e-015
2.82844e-015	2.89736e-015	-8.16206e-016	-3.804e-015	-5.96164e-015	-1.03325e-016	8.09308e-015	-3.31304e-015	1.95625e-015	1.33603e-014	4.7012e-015	9.69041e-015	-2.34767e-015	4.03981e-015	2.53023e-016	-2.16148e-015	1.40803e-014	2.40809e-014	2.81336e-014	9.73606e-015	2.78828e-014	1.49118e-014	5.57895e-015	5.25912e-015	-4.59624e-015
3.08047e-015	2.86825e-015	-6.97274e-016	-3.85086e-015	-5.98605e-015	-1.37643e-016	8.2808e-015	-3.32232e-015	2.09062e-015	1.33185e-014	4.64433e-015	1.00028e-014	-2.41064e-015	3.83298e-015	-6.68776e-017	-2.24691e-015	1.38517e-014	2.39733e-014	2.8065e-014	9.65153e-015	2.79239e-014	1.50567e-014	5.78697e-015	5.37204e-015	-4.69011e-015
3.32065e-015	2.83792e-015	-5.68745e-016	-3.92321e-015	-6.0083e-015	-1.95403e-016	8.43998e-015	-3.36911e-015	2.18976e-015	1.32666e-014	4.55755e-015	1.0319e-014	-2.472e-015	3.62089e-015	-3.75453e-016	-2.31603e-015	1.36067e-014	2.38445e-014	2.79676e-014	9.55616e-015	2.79567e-014	1.51722e-014	5.98055e-015	5.49461e-015	-4.78569e-015
3.5451e-015	2.80796e-015	-4.3083e-016	-4.01995e-015	-6.02753e-015	-2.73721e-016	8.57081e-015	-3.44998e-015	2.25479e-015	1.32059e-014	4.44141e-015	1.06389e-014	-2.53176e-015	3.40599e-015	-6.70937e-016	-2.3685e-015	1.33455e-014	2.36976e-014	2.7842e-014	9.44947e-015	2.79807e-014	1.52575e-014	6.15938e-015	5.62635e-015	-4.88205e-015
3.75088e-015	2.78034e-015	-2.84001e-016	-4.13934e-015	-6.04245e-015	-3.6886e-016	8.67382e-015	-3.56057e-015	2.28733e-015	1.31384e-014	4.29645e-015	1.09626e-014	-2.58955e-015	3.19035e-015	-9.51277e-016	-2.40378e-015	1.30684e-014	2.35361e-014	2.76896e-014	9.33058e-015	2.79949e-014	1.53121e-014	6.32294e-015	5.76736e-015	-4.97802e-015
3.93483e-015	2.75712e-015	-1.2923e-016	-4.27943e-015	-6.05177e-015	-4.76224e-016	8.74996e-015	-3.6956e-015	2.28906e-015	1.30665e-014	4.12387e-015	1.12911e-014	-2.64507e-015	2.97631e-015	-1.21485e-015	-2.42186e-015	1.27764e-014	2.33627e-014	2.75119e-014	9.19982e-015	2.79995e-014	1.53355e-014	6.47066e-015	5.91767e-015	-5.07218e-015
4.09425e-015	2.74026e-015	3.27276e-017	-4.43795e-015	-6.05429e-015	-5.92234e-016	8.80007e-015	-3.85019e-015	2.26244e-015	1.29922e-014	3.92469e-015	1.16237e-014	-2.69809e-015	2.76671e-015	-1.46043e-015	-2.42281e-015	1.2471e-014	2.3181e-014	2.73109e-014	9.05702e-015	2.79938e-014	1.53273e-014	6.60267e-015	6.07686e-015	-5.16342e-015
4.22644e-015	2.73147e-015	2.00845e-016	-4.6129e-015	-6.04932e-015	-7.12727e-016	8.82642e-015	-4.01896e-015	2.21102e-015	1.29182e-014	3.70076e-015	1.19599e-014	-2.74812e-015	2.56328e-015	-1.68658e-015	-2.40726e-015	1.21527e-014	2.29947e-014	2.70889e-014	8.90223e-015	2.79783e-014	1.52881e-014	6.71842e-015	6.24399e-015	-5.25055e-015
4.32924e-015	2.73246e-015	3.73901e-016	-4.80211e-015	-6.03605e-015	-8.32698e-016	8.83065e-015	-4.19592e-015	2.13735e-015	1.28465e-014	3.45376e-015	1.22995e-014	-2.79559e-015	2.36815e-015	-1.89131e-015	-2.37575e-015	1.18217e-014	2.28069e-014	2.68494e-014	8.73615e-015	2.79534e-014	1.5218e-014	6.81791e-015	6.41948e-015	-5.33257e-015
4.4014e-015	2.74506e-015	5.50803e-016	-5.00262e-015	-6.01393e-015	-9.47625e-016	8.81414e-015	-4.37548e-015	2.04464e-015	1.27792e-014	3.18558e-015	1.26412e-014	-2.84018e-015	2.1831e-015	-2.07371e-015	-2.3292e-015	1.14793e-014	2.26213e-014	2.65947e-014	8.55979e-015	2.79193e-014	1.51181e-014	6.90107e-015	6.60251e-015	-5.40751e-015
4.44188e-015	2.76987e-015	7.3068e-016	-5.21107e-015	-5.98266e-015	-1.05315e-015	8.77895e-015	-4.55182e-015	1.93612e-015	1.27187e-014	2.89818e-015	1.29845e-014	-2.88139e-015	2.0102e-015	-2.23338e-015	-2.26793e-015	1.11265e-014	2.24414e-014	2.63269e-014	8.37383e-015	2.78766e-014	1.49888e-014	6.96793e-015	6.79261e-015	-5.47515e-015
4.44974e-015	2.80777e-015	9.12662e-016	-5.42485e-015	-5.94188e-015	-1.14465e-015	8.72764e-015	-4.71847e-015	1.8155e-015	1.2668e-014	2.59351e-015	1.33292e-014	-2.9185e-015	1.85107e-015	-2.3689e-015	-2.19292e-015	1.07647e-014	2.22705e-014	2.60491e-014	8.18014e-015	2.78263e-014	1.48312e-014	7.01886e-015	6.98916e-015	-5.5345e-015
4.42434e-015	2.86069e-015	1.09504e-015	-5.64068e-015	-5.89103e-015	-1.2181e-015	8.66298e-015	-4.86974e-015	1.68636e-015	1.26294e-014	2.27398e-015	1.36746e-014	-2.95148e-015	1.70732e-015	-2.48029e-015	-2.105e-015	1.03954e-014	2.21118e-014	2.57646e-014	7.9805e-015	2.77689e-014	1.46468e-014	7.05439e-015	7.19078e-015	-5.58459e-015
4.36576e-015	2.92901e-015	1.27671e-015	-5.85583e-015	-5.82934e-015	-1.26902e-015	8.58682e-015	-5.00043e-015	1.55226e-015	1.26055e-014	1.94267e-015	1.40189e-014	-2.97992e-015	1.58093e-015	-2.56732e-015	-2.00569e-015	1.00205e-014	2.19681e-014	2.54763e-014	7.77639e-015	2.77053e-014	1.4437e-014	7.07482e-015	7.39622e-015	-5.62495e-015
4.27447e-015	3.01252e-015	1.45629e-015	-6.06668e-015	-5.75715e-015	-1.29337e-015	8.50192e-015	-5.10526e-015	1.41687e-015	1.25988e-014	1.60171e-015	1.43609e-014	-3.00299e-015	1.47259e-015	-2.62971e-015	-1.89624e-015	9.64189e-015	2.18421e-014	2.51867e-014	7.56897e-015	2.76366e-014	1.42032e-014	7.08051e-015	7.60445e-015	-5.65511e-015
4.15182e-015	3.1108e-015	1.63234e-015	-6.26995e-015	-5.67458e-015	-1.28753e-015	8.41127e-015	-5.17848e-015	1.28391e-015	1.26113e-014	1.25357e-015	1.46987e-014	-3.02034e-015	1.38366e-015	-2.6679e-015	-1.7778e-015	9.26085e-015	2.17363e-014	2.48989e-014	7.3594e-015	2.75636e-014	1.39468e-014	7.0718e-015	7.81407e-015	-5.67502e-015
3.99929e-015	3.22309e-015	1.8044e-015	-6.46246e-015	-5.58214e-015	-1.24773e-015	8.31779e-015	-5.21579e-015	1.15683e-015	1.2645e-014	9.01462e-016	1.50307e-014	-3.03175e-015	1.31477e-015	-2.68215e-015	-1.65146e-015	8.87871e-015	2.16533e-014	2.46161e-014	7.15026e-015	2.7487e-014	1.36696e-014	7.04894e-015	8.02398e-015	-5.68468e-015
3.81857e-015	3.34917e-015	1.97139e-015	-6.64129e-015	-5.48019e-015	-1.17092e-015	8.22446e-015	-5.21347e-015	1.03893e-015	1.27015e-014	5.48186e-016	1.53552e-014	-3.03686e-015	1.26653e-015	-2.67345e-015	-1.51909e-015	8.4972e-015	2.15949e-014	2.4341e-014	6.9432e-015	2.74081e-014	1.33739e-014	7.01256e-015	8.23243e-015	-5.68381e-015
3.61225e-015	3.48808e-015	2.13176e-015	-6.8039e-015	-5.36929e-015	-1.05477e-015	8.13309e-015	-5.16801e-015	9.34028e-016	1.2782e-014	1.96481e-016	1.5671e-014	-3.03478e-015	1.23932e-015	-2.64273e-015	-1.3826e-015	8.118e-015	2.15629e-014	2.40767e-014	6.73955e-015	2.73284e-014	1.30616e-014	6.96292e-015	8.43804e-015	-5.67144e-015
3.38261e-015	3.63919e-015	2.28419e-015	-6.94751e-015	-5.24988e-015	-8.97165e-016	8.04645e-015	-5.07639e-015	8.45429e-016	1.28884e-014	-1.50786e-016	1.59761e-014	-3.02496e-015	1.23329e-015	-2.59046e-015	-1.24307e-015	7.74255e-015	2.1559e-014	2.38259e-014	6.5414e-015	2.72489e-014	1.27349e-014	6.90078e-015	8.63895e-015	-5.64834e-015
3.13262e-015	3.80111e-015	2.4278e-015	-7.06938e-015	-5.12317e-015	-6.9613e-016	7.96685e-015	-4.93667e-015	7.75096e-016	1.30215e-014	-4.911e-016	1.62687e-014	-3.0077e-015	1.24834e-015	-2.51789e-015	-1.10235e-015	7.37373e-015	2.15843e-014	2.35912e-014	6.35031e-015	2.71709e-014	1.23952e-014	6.82624e-015	8.83362e-015	-5.61544e-015
2.86498e-015	3.97141e-015	2.56118e-015	-7.1672e-015	-4.98977e-015	-4.50569e-016	7.89622e-015	-4.74748e-015	7.2602e-016	1.31813e-014	-8.22596e-016	1.65472e-014	-2.98348e-015	1.28412e-015	-2.4261e-015	-9.61891e-016	7.01283e-015	2.16394e-014	2.33753e-014	6.16791e-015	2.70957e-014	1.20448e-014	6.73959e-015	9.02097e-015	-5.57269e-015
2.58301e-015	4.14897e-015	2.68402e-015	-7.23952e-015	-4.85017e-015	-1.59742e-016	7.83692e-015	-4.50735e-015	7.00182e-016	1.33689e-014	-1.14259e-015	1.68107e-014	-2.95212e-015	1.3404e-015	-2.31581e-015	-8.23234e-016	6.66148e-015	2.17248e-014	2.31801e-014	5.99541e-015	2.70244e-014	1.16865e-014	6.64122e-015	9.19904e-015	-5.52072e-015
2.29083e-015	4.33171e-015	2.79518e-015	-7.28398e-015	-4.70563e-015	1.76875e-016	7.79065e-015	-4.2169e-015	6.99444e-016	1.35838e-014	-1.44974e-015	1.70571e-014	-2.91339e-015	1.41653e-015	-2.18865e-015	-6.87524e-016	6.32157e-015	2.18407e-014	2.30066e-014	5.83466e-015	2.69575e-014	1.13226e-014	6.5319e-015	9.36683e-015	-5.46056e-015
1.99169e-015	4.51736e-015	2.89441e-015	-7.29922e-015	-4.55699e-015	5.58932e-016	7.75986e-015	-3.87746e-015	7.2457e-016	1.38257e-014	-1.74147e-015	1.72855e-014	-2.86724e-015	1.51173e-015	-2.04611e-015	-5.56485e-016	5.99567e-015	2.19865e-014	2.2857e-014	5.68664e-015	2.68965e-014	1.0955e-014	6.41215e-015	9.52271e-015	-5.3927e-015
1.689e-015	4.70349e-015	2.98064e-015	-7.284e-015	-4.40544e-015	9.85015e-016	7.74616e-015	-3.49007e-015	7.76474e-016	1.40943e-014	-2.01575e-015	1.7495e-014	-2.81424e-015	1.62482e-015	-1.88975e-015	-4.31048e-016	5.68519e-015	2.21615e-014	2.27321e-014	5.55264e-015	2.68417e-014	1.0586e-014	6.28226e-015	9.66545e-015	-5.31848e-015
1.38703e-015	4.88722e-015	3.05297e-015	-7.23748e-015	-4.25234e-015	1.45334e-015	7.75043e-015	-3.05596e-015	8.55501e-016	1.43889e-014	-2.27121e-015	1.76843e-014	-2.75453e-015	1.75422e-015	-1.72134e-015	-3.12069e-016	5.39184e-015	2.23651e-014	2.26331e-014	5.43367e-015	2.67942e-014	1.02178e-014	6.14326e-015	9.79363e-015	-5.23949e-015
1.08948e-015	5.06631e-015	3.11164e-015	-7.15929e-015	-4.09855e-015	1.96253e-015	7.77362e-015	-2.5779e-015	9.61387e-016	1.4708e-014	-2.50678e-015	1.78524e-014	-2.68844e-015	1.89842e-015	-1.54224e-015	-2.00922e-016	5.11796e-015	2.25964e-014	2.25604e-014	5.33033e-015	2.67553e-014	9.85238e-015	5.99538e-015	9.90558e-015	-5.15687e-015
7.99938e-016	5.23795e-015	3.15587e-015	-7.04931e-015	-3.94484e-015	2.51101e-015	7.81677e-015	-2.05967e-015	1.0936e-015	1.50501e-014	-2.72122e-015	1.79986e-014	-2.61631e-015	2.05534e-015	-1.35455e-015	-9.89759e-017	4.8649e-015	2.28532e-014	2.25147e-014	5.24326e-015	2.67255e-014	9.49182e-015	5.83965e-015	1.00008e-014	-5.07176e-015
5.22133e-016	5.39935e-015	3.18594e-015	-6.90787e-015	-3.79242e-015	3.09538e-015	7.88073e-015	-1.50527e-015	1.25168e-015	1.54138e-014	-2.91362e-015	1.81233e-014	-2.53894e-015	2.22302e-015	-1.15936e-015	-6.85048e-018	4.6336e-015	2.31343e-014	2.24956e-014	5.1734e-015	2.6705e-014	9.1382e-015	5.67657e-015	1.00785e-014	-4.98574e-015
2.59621e-016	5.54754e-015	3.20142e-015	-6.73609e-015	-3.64262e-015	3.71227e-015	7.96565e-015	-9.19124e-016	1.43414e-015	1.57969e-014	-3.08322e-015	1.82264e-014	-2.45695e-015	2.39992e-015	-9.58097e-016	7.50047e-017	4.42584e-015	2.3438e-014	2.25029e-014	5.1208e-015	2.66935e-014	8.79314e-015	5.50664e-015	1.01379e-014	-4.89992e-015
1.50087e-017	5.68013e-015	3.20244e-015	-6.53515e-015	-3.4966e-015	4.35779e-015	8.0716e-015	-3.05694e-016	1.63933e-015	1.61971e-014	-3.22963e-015	1.83077e-014	-2.37104e-015	2.58449e-015	-7.52677e-016	1.45665e-016	4.24228e-015	2.37614e-014	2.25363e-014	5.08589e-015	2.66918e-014	8.45902e-015	5.33122e-015	1.01782e-014	-4.81582e-015
-2.08944e-016	5.79504e-015	3.18913e-015	-6.30646e-015	-3.35608e-015	5.02808e-015	8.19898e-015	3.29567e-016	1.86578e-015	1.66124e-014	-3.3527e-015	1.83684e-014	-2.28223e-015	2.77407e-015	-5.44391e-016	2.04441e-016	4.0843e-015	2.41021e-014	2.25957e-014	5.06876e-015	2.67004e-014	8.13826e-015	5.15159e-015	1.0199e-014	-4.73564e-015
-4.10078e-016	5.88953e-015	3.16197e-015	-6.05192e-015	-3.22167e-015	5.71871e-015	8.34749e-015	9.81197e-016	2.11126e-015	1.70399e-014	-3.4525e-015	1.84091e-014	-2.19137e-015	2.96694e-015	-3.34943e-016	2.51046e-016	3.95271e-015	2.44577e-014	2.26801e-014	5.06859e-015	2.6719e-014	7.83207e-015	4.96915e-015	1.01997e-014	-4.66052e-015
-5.86287e-016	5.96123e-015	3.12155e-015	-5.77343e-015	-3.09436e-015	6.42524e-015	8.51596e-015	1.64344e-015	2.37274e-015	1.74767e-014	-3.52931e-015	1.84313e-014	-2.09934e-015	3.16054e-015	-1.24902e-016	2.85247e-016	3.84879e-015	2.48254e-014	2.27878e-014	5.08524e-015	2.6747e-014	7.54168e-015	4.78497e-015	1.01804e-014	-4.59134e-015
-7.35677e-016	6.00935e-015	3.06804e-015	-5.47327e-015	-2.97503e-015	7.14331e-015	8.70437e-015	2.31056e-015	2.64738e-015	1.79195e-014	-3.58296e-015	1.84364e-014	-2.00652e-015	3.35318e-015	8.42864e-017	3.07029e-016	3.77325e-015	2.52023e-014	2.29186e-014	5.11854e-015	2.67842e-014	7.26801e-015	4.59932e-015	1.0141e-014	-4.52984e-015
-8.56626e-016	6.03195e-015	3.00207e-015	-5.15418e-015	-2.86453e-015	7.86859e-015	8.91177e-015	2.97702e-015	2.93269e-015	1.83655e-014	-3.61429e-015	1.84255e-014	-1.91389e-015	3.54216e-015	2.91317e-016	3.16455e-016	3.72569e-015	2.55859e-014	2.30705e-014	5.16853e-015	2.68303e-014	7.01281e-015	4.41349e-015	1.00822e-014	-4.47684e-015
-9.48245e-016	6.02728e-015	2.92454e-015	-4.81897e-015	-2.76379e-015	8.59637e-015	9.13694e-015	3.63723e-015	3.22524e-015	1.8812e-014	-3.62422e-015	1.84004e-014	-1.82246e-015	3.72597e-015	4.95003e-016	3.13738e-016	3.70646e-015	2.59731e-014	2.3242e-014	5.23421e-015	2.68847e-014	6.77675e-015	4.22901e-015	1.00045e-014	-4.43386e-015
-1.01014e-015	5.99391e-015	2.83682e-015	-4.47145e-015	-2.67366e-015	9.32176e-015	9.37938e-015	4.28496e-015	3.5214e-015	1.92557e-014	-3.61385e-015	1.83634e-014	-1.73275e-015	3.90257e-015	6.93582e-016	2.98971e-016	3.71549e-015	2.63611e-014	2.34317e-014	5.31427e-015	2.69471e-014	6.56045e-015	4.04723e-015	9.9087e-015	-4.4028e-015
-1.04312e-015	5.93082e-015	2.73993e-015	-4.11464e-015	-2.59484e-015	1.00404e-014	9.6374e-015	4.91506e-015	3.81792e-015	1.96943e-014	-3.58413e-015	1.83164e-014	-1.64559e-015	4.06999e-015	8.86231e-016	2.72576e-016	3.75246e-015	2.67468e-014	2.36384e-014	5.40804e-015	2.70167e-014	6.36446e-015	3.86982e-015	9.79563e-015	-4.38404e-015
-1.04775e-015	5.83707e-015	2.63444e-015	-3.75148e-015	-2.52813e-015	1.07476e-014	9.91025e-015	5.52258e-015	4.11132e-015	2.01248e-014	-3.53597e-015	1.82622e-014	-1.5617e-015	4.22669e-015	1.07296e-015	2.35244e-016	3.81733e-015	2.71276e-014	2.38597e-014	5.51522e-015	2.70927e-014	6.1896e-015	3.69684e-015	9.66672e-015	-4.37897e-015
-1.02437e-015	5.7125e-015	2.52196e-015	-3.38609e-015	-2.47454e-015	1.14389e-014	1.01961e-014	6.10298e-015	4.39847e-015	2.05443e-014	-3.47122e-015	1.82033e-014	-1.48177e-015	4.37089e-015	1.25302e-015	1.87556e-016	3.9096e-015	2.75007e-014	2.40936e-014	5.63505e-015	2.71745e-014	6.03628e-015	3.52983e-015	9.52336e-015	-4.38817e-015
-9.73906e-016	5.55724e-015	2.40305e-015	-3.0215e-015	-2.43436e-015	1.21108e-014	1.04931e-014	6.65087e-015	4.67641e-015	2.09502e-014	-3.39192e-015	1.81422e-014	-1.40662e-015	4.50051e-015	1.42502e-015	1.30611e-016	4.02771e-015	2.78636e-014	2.43382e-014	5.7659e-015	2.72613e-014	5.90452e-015	3.37032e-015	9.36672e-015	-4.41232e-015
-8.97998e-016	5.3714e-015	2.27917e-015	-2.66084e-015	-2.4082e-015	1.27596e-014	1.08001e-014	7.16256e-015	4.9418e-015	2.13397e-014	-3.29947e-015	1.80814e-014	-1.33691e-015	4.61449e-015	1.58805e-015	6.51839e-017	4.17053e-015	2.82143e-014	2.45915e-014	5.90759e-015	2.73515e-014	5.79426e-015	3.21907e-015	9.1983e-015	-4.4523e-015
-7.98753e-016	5.1559e-015	2.15201e-015	-2.30767e-015	-2.39629e-015	1.33822e-014	1.11156e-014	7.63448e-015	5.19151e-015	2.17104e-014	-3.19552e-015	1.80233e-014	-1.27343e-015	4.71202e-015	1.74172e-015	-8.08606e-018	4.33752e-015	2.85503e-014	2.48511e-014	6.05915e-015	2.74453e-014	5.70519e-015	3.077e-015	9.01933e-015	-4.50802e-015
-6.78195e-016	4.91136e-015	2.02303e-015	-1.96492e-015	-2.39884e-015	1.39761e-014	1.14379e-014	8.06349e-015	5.42346e-015	2.20603e-014	-3.08173e-015	1.79709e-014	-1.21607e-015	4.79168e-015	1.88584e-015	-8.77273e-017	4.52735e-015	2.88689e-014	2.51154e-014	6.22017e-015	2.75415e-014	5.63714e-015	2.94544e-015	8.8314e-015	-4.57974e-015
-5.38824e-016	4.63889e-015	1.89288e-015	-1.63583e-015	-2.41566e-015	1.45391e-014	1.17657e-014	8.44766e-015	5.63497e-015	2.23876e-014	-2.96016e-015	1.7927e-014	-1.16485e-015	4.85281e-015	2.01982e-015	-1.72791e-016	4.73819e-015	2.91685e-014	2.53819e-014	6.38972e-015	2.76388e-014	5.58966e-015	2.82552e-015	8.63613e-015	-4.66763e-015
-3.82902e-016	4.33983e-015	1.76272e-015	-1.32299e-015	-2.44681e-015	1.50687e-014	1.20972e-014	8.78524e-015	5.8235e-015	2.26908e-014	-2.83214e-015	1.78941e-014	-1.12025e-015	4.89437e-015	2.14305e-015	-2.62711e-016	4.9678e-015	2.94474e-014	2.56493e-014	6.56777e-015	2.77364e-014	5.56197e-015	2.71766e-015	8.43542e-015	-4.77142e-015
-2.132e-016	4.01628e-015	1.63398e-015	-1.02923e-015	-2.49217e-015	1.55631e-014	1.24312e-014	9.07512e-015	5.98678e-015	2.29689e-014	-2.69971e-015	1.78749e-014	-1.08325e-015	4.91572e-015	2.25484e-015	-3.56284e-016	5.21461e-015	2.9704e-014	2.59158e-014	6.75379e-015	2.78333e-014	5.5529e-015	2.62257e-015	8.23107e-015	-4.89093e-015
-3.29185e-017	3.67059e-015	1.50787e-015	-7.57001e-016	-2.5514e-015	1.60219e-014	1.2767e-014	9.31642e-015	6.12255e-015	2.32207e-014	-2.56517e-015	1.78724e-014	-1.05322e-015	4.91628e-015	2.35455e-015	-4.52503e-016	5.47653e-015	2.99365e-014	2.61794e-014	6.9475e-015	2.79286e-014	5.56144e-015	2.54052e-015	8.02413e-015	-5.02583e-015
1.54947e-016	3.30474e-015	1.38582e-015	-5.08517e-016	-2.62426e-015	1.6445e-014	1.31029e-014	9.50951e-015	6.22984e-015	2.3445e-014	-2.43005e-015	1.78881e-014	-1.03013e-015	4.89634e-015	2.44184e-015	-5.50973e-016	5.75141e-015	3.01439e-014	2.64389e-014	7.14781e-015	2.80211e-014	5.5872e-015	2.47165e-015	7.81621e-015	-5.17541e-015
3.4729e-016	2.9215e-015	1.26849e-015	-2.85432e-016	-2.71083e-015	1.68322e-014	1.34381e-014	9.65507e-015	6.30735e-015	2.36409e-014	-2.29565e-015	1.79242e-014	-1.01429e-015	4.85627e-015	2.5163e-015	-6.50881e-016	6.03624e-015	3.03251e-014	2.66928e-014	7.35436e-015	2.81096e-014	5.62875e-015	2.41646e-015	7.60896e-015	-5.33885e-015
5.40761e-016	2.52312e-015	1.15676e-015	-8.8846e-017	-2.80999e-015	1.71836e-014	1.37705e-014	9.75438e-015	6.35451e-015	2.38082e-014	-2.16353e-015	1.79827e-014	-1.0057e-015	4.79687e-015	2.57755e-015	-7.51087e-016	6.32916e-015	3.04794e-014	2.69392e-014	7.56707e-015	2.81938e-014	5.68458e-015	2.37379e-015	7.40373e-015	-5.51536e-015
7.32587e-016	2.11237e-015	1.05178e-015	7.9985e-017	-2.92115e-015	1.74993e-014	1.40993e-014	9.80938e-015	6.37126e-015	2.39473e-014	-2.03602e-015	1.80651e-014	-1.00392e-015	4.7179e-015	2.62539e-015	-8.5102e-016	6.62788e-015	3.06062e-014	2.71774e-014	7.78611e-015	2.82731e-014	5.75272e-015	2.34348e-015	7.20103e-015	-5.7045e-015
9.19543e-016	1.6918e-015	9.54523e-016	2.19852e-016	-3.04397e-015	1.7781e-014	1.44229e-014	9.82218e-015	6.35761e-015	2.40584e-014	-1.91434e-015	1.81723e-014	-1.00901e-015	4.61992e-015	2.65914e-015	-9.49753e-016	6.93004e-015	3.07049e-014	2.74056e-014	8.01132e-015	2.83457e-014	5.83165e-015	2.32491e-015	7.00179e-015	-5.90519e-015
1.09844e-015	1.26503e-015	8.6544e-016	3.30156e-016	-3.17749e-015	1.80299e-014	1.47409e-014	9.79618e-015	6.31423e-015	2.41413e-014	-1.80034e-015	1.83053e-014	-1.02053e-015	4.50333e-015	2.67884e-015	-1.04741e-015	7.23329e-015	3.07753e-014	2.76223e-014	8.24254e-015	2.84107e-014	5.92062e-015	2.31699e-015	6.80712e-015	-6.11601e-015
1.26643e-015	8.34848e-016	7.84436e-016	4.1124e-016	-3.32067e-015	1.82476e-014	1.50521e-014	9.73481e-015	6.24173e-015	2.41969e-014	-1.69466e-015	1.84642e-014	-1.03725e-015	4.36968e-015	2.68397e-015	-1.14336e-015	7.53513e-015	3.08173e-014	2.78264e-014	8.47915e-015	2.8468e-014	6.01801e-015	2.31895e-015	6.61757e-015	-6.33612e-015
1.42117e-015	4.03641e-016	7.12469e-016	4.63303e-016	-3.47267e-015	1.84362e-014	1.53553e-014	9.64191e-015	6.14086e-015	2.42264e-014	-1.5985e-015	1.86485e-014	-1.0589e-015	4.21948e-015	2.67337e-015	-1.23694e-015	7.83269e-015	3.08309e-014	2.80168e-014	8.72221e-015	2.85171e-014	6.12235e-015	2.32978e-015	6.43385e-015	-6.56421e-015
1.56004e-015	-2.6037e-017	6.49799e-016	4.86604e-016	-3.6328e-015	1.85979e-014	1.56491e-014	9.52155e-015	6.01332e-015	2.42305e-014	-1.51319e-015	1.88572e-014	-1.08579e-015	4.05385e-015	2.64732e-015	-1.32825e-015	8.12322e-015	3.08173e-014	2.81923e-014	8.97172e-015	2.85572e-014	6.23192e-015	2.34803e-015	6.2557e-015	-6.79928e-015
1.68052e-015	-4.5051e-016	5.96206e-016	4.82011e-016	-3.80016e-015	1.87349e-014	1.59335e-014	9.3787e-015	5.8606e-015	2.42105e-014	-1.43995e-015	1.90898e-014	-1.11728e-015	3.87387e-015	2.6051e-015	-1.41701e-015	8.40457e-015	3.07766e-014	2.83528e-014	9.22749e-015	2.85878e-014	6.34504e-015	2.37163e-015	6.08273e-015	-7.03932e-015
1.78028e-015	-8.66034e-016	5.51802e-016	4.51307e-016	-3.9733e-015	1.885e-014	1.62076e-014	9.21716e-015	5.68451e-015	2.41679e-014	-1.37917e-015	1.93456e-014	-1.15223e-015	3.68097e-015	2.54636e-015	-1.50301e-015	8.67454e-015	3.07095e-014	2.84976e-014	9.48995e-015	2.86087e-014	6.46052e-015	2.39916e-015	5.91519e-015	-7.28259e-015
1.85842e-015	-1.26993e-015	5.16176e-016	3.96169e-016	-4.15101e-015	1.8946e-014	1.64706e-014	9.04168e-015	5.48759e-015	2.41043e-014	-1.33128e-015	1.96235e-014	-1.19027e-015	3.47709e-015	2.47188e-015	-1.58648e-015	8.93093e-015	3.06169e-014	2.86261e-014	9.7598e-015	2.86198e-014	6.57694e-015	2.42935e-015	5.75253e-015	-7.5287e-015
1.91352e-015	-1.6603e-015	4.89176e-016	3.19284e-016	-4.33201e-015	1.9026e-014	1.67216e-014	8.85676e-015	5.27203e-015	2.40206e-014	-1.2973e-015	1.99214e-014	-1.231e-015	3.26358e-015	2.38106e-015	-1.66714e-015	9.17187e-015	3.05002e-014	2.87382e-014	1.00372e-014	2.86204e-014	6.69271e-015	2.45974e-015	5.59416e-015	-7.77566e-015
1.94456e-015	-2.03458e-015	4.70237e-016	2.2277e-016	-4.51507e-015	1.90926e-014	1.69602e-014	8.66648e-015	5.04031e-015	2.39184e-014	-1.2777e-015	2.02371e-014	-1.27373e-015	3.04189e-015	2.2736e-015	-1.74547e-015	9.39528e-015	3.03606e-014	2.88327e-014	1.03217e-014	2.86101e-014	6.80631e-015	2.48864e-015	5.43885e-015	-8.02248e-015
1.95086e-015	-2.39034e-015	4.58895e-016	1.09073e-016	-4.69833e-015	1.91487e-014	1.71863e-014	8.47604e-015	4.79507e-015	2.37998e-014	-1.27248e-015	2.05681e-014	-1.31772e-015	2.81331e-015	2.15029e-015	-1.82184e-015	9.5992e-015	3.01996e-014	2.89102e-014	1.06141e-014	2.85892e-014	6.91728e-015	2.51427e-015	5.28591e-015	-8.26763e-015
1.93222e-015	-2.72621e-015	4.54831e-016	-1.86103e-017	-4.88044e-015	1.91968e-014	1.73989e-014	8.29018e-015	4.53912e-015	2.36667e-014	-1.2809e-015	2.09108e-014	-1.36306e-015	2.57946e-015	2.01097e-015	-1.89646e-015	9.78205e-015	3.00186e-014	2.89715e-014	1.09146e-014	2.85573e-014	7.02441e-015	2.53492e-015	5.1341e-015	-8.50986e-015
1.88819e-015	-3.04018e-015	4.5687e-016	-1.57679e-016	-5.06008e-015	1.92397e-014	1.75973e-014	8.11271e-015	4.27539e-015	2.35203e-014	-1.30347e-015	2.12617e-014	-1.40884e-015	2.34179e-015	1.85534e-015	-1.97002e-015	9.94283e-015	2.98195e-014	2.90167e-014	1.12233e-014	2.85147e-014	7.12643e-015	2.5485e-015	4.98232e-015	-8.74793e-015
1.81954e-015	-3.33073e-015	4.64326e-016	-3.05496e-016	-5.23588e-015	1.92796e-014	1.77811e-014	7.94752e-015	4.00686e-015	2.33633e-014	-1.34037e-015	2.16177e-014	-1.45494e-015	2.1014e-015	1.68384e-015	-2.04294e-015	1.00802e-014	2.96033e-014	2.90459e-014	1.15402e-014	2.84619e-014	7.22199e-015	2.55353e-015	4.82958e-015	-8.98063e-015
1.72683e-015	-3.59625e-015	4.76362e-016	-4.59361e-016	-5.4063e-015	1.93193e-014	1.79493e-014	7.79908e-015	3.73664e-015	2.31969e-014	-1.39052e-015	2.19751e-014	-1.50149e-015	1.86002e-015	1.49662e-015	-2.11593e-015	1.01935e-014	2.93722e-014	2.9059e-014	1.1865e-014	2.83991e-014	7.3107e-015	2.54809e-015	4.67423e-015	-9.20698e-015
1.61058e-015	-3.83595e-015	4.91593e-016	-6.15633e-016	-5.56986e-015	1.93608e-014	1.8102e-014	7.6704e-015	3.46744e-015	2.30226e-014	-1.453e-015	2.23295e-014	-1.54789e-015	1.61929e-015	1.29444e-015	-2.18996e-015	1.02821e-014	2.9128e-014	2.9056e-014	1.21973e-014	2.83269e-014	7.39135e-015	2.5306e-015	4.51475e-015	-9.42575e-015
1.47204e-015	-4.04921e-015	5.09057e-016	-7.71309e-016	-5.72509e-015	1.9406e-014	1.82386e-014	7.56393e-015	3.20194e-015	2.28416e-014	-1.52745e-015	2.26775e-014	-1.59344e-015	1.37992e-015	1.07827e-015	-2.26491e-015	1.03458e-014	2.88726e-014	2.90375e-014	1.2537e-014	2.82458e-014	7.46394e-015	2.49953e-015	4.35007e-015	-9.63608e-015
1.31304e-015	-4.23606e-015	5.27681e-016	-9.24114e-016	-5.87061e-015	1.94562e-014	1.83586e-014	7.48186e-015	2.94348e-015	2.26556e-014	-1.6135e-015	2.30153e-014	-1.63747e-015	1.14342e-015	8.48674e-016	-2.3412e-015	1.03842e-014	2.86081e-014	2.90034e-014	1.2884e-014	2.81568e-014	7.52835e-015	2.45349e-015	4.1787e-015	-9.83719e-015
1.13526e-015	-4.39631e-015	5.45891e-016	-1.07049e-015	-6.00554e-015	1.95128e-014	1.84619e-014	7.42647e-015	2.6945e-015	2.24658e-014	-1.70984e-015	2.33384e-014	-1.68018e-015	9.10437e-016	6.06838e-016	-2.41959e-015	1.03966e-014	2.83368e-014	2.8955e-014	1.32377e-014	2.80606e-014	7.58406e-015	2.39203e-015	3.99981e-015	-1.00284e-014
9.40631e-016	-4.53072e-015	5.62516e-016	-1.20769e-015	-6.12849e-015	1.95768e-014	1.85488e-014	7.39959e-015	2.45682e-015	2.22739e-014	-1.81587e-015	2.3642e-014	-1.72115e-015	6.81824e-016	3.53245e-016	-2.50038e-015	1.03835e-014	2.80606e-014	2.88929e-014	1.35978e-014	2.79576e-014	7.63124e-015	2.31405e-015	3.81221e-015	-1.02092e-014
7.30814e-016	-4.63981e-015	5.75995e-016	-1.33268e-015	-6.23777e-015	1.96489e-014	1.86193e-014	7.40206e-015	2.23299e-015	2.20811e-014	-1.93043e-015	2.39213e-014	-1.7598e-015	4.58242e-016	8.95295e-017	-2.58399e-015	1.03452e-014	2.77813e-014	2.88177e-014	1.39638e-014	2.7849e-014	7.67017e-015	2.21916e-015	3.61439e-015	-1.03784e-014
5.08272e-016	-4.72452e-015	5.85581e-016	-1.44319e-015	-6.33238e-015	1.97295e-014	1.86732e-014	7.43458e-015	2.02502e-015	2.18884e-014	-2.05227e-015	2.41731e-014	-1.79568e-015	2.4095e-016	-1.82675e-016	-2.67045e-015	1.02828e-014	2.75015e-014	2.87305e-014	1.43349e-014	2.77359e-014	7.70083e-015	2.10755e-015	3.40562e-015	-1.05357e-014
2.75833e-016	-4.78641e-015	5.90089e-016	-1.53673e-015	-6.41206e-015	1.98185e-014	1.87108e-014	7.49722e-015	1.83396e-015	2.1697e-014	-2.18042e-015	2.43926e-014	-1.82862e-015	3.02152e-017	-4.61813e-016	-2.76017e-015	1.0197e-014	2.72232e-014	2.86316e-014	1.4711e-014	2.76191e-014	7.72316e-015	1.97926e-015	3.18533e-015	-1.06808e-014
3.60954e-017	-4.82683e-015	5.88425e-016	-1.61086e-015	-6.47592e-015	1.99157e-014	1.87327e-014	7.58973e-015	1.66118e-015	2.15085e-014	-2.31336e-015	2.45758e-014	-1.85873e-015	-1.73356e-016	-7.46422e-016	-2.85376e-015	1.00894e-014	2.69485e-014	2.85227e-014	1.50914e-014	2.74992e-014	7.73804e-015	1.83424e-015	2.95337e-015	-1.08135e-014
-2.08076e-016	-4.84718e-015	5.79694e-016	-1.66422e-015	-6.52363e-015	2.0021e-014	1.87389e-014	7.7105e-015	1.5081e-015	2.13234e-014	-2.45038e-015	2.47199e-014	-1.88551e-015	-3.69294e-016	-1.03464e-015	-2.95094e-015	9.96103e-015	2.66796e-014	2.84046e-014	1.54756e-014	2.73769e-014	7.74629e-015	1.67349e-015	2.70952e-015	-1.09332e-014
-4.53886e-016	-4.84983e-015	5.6307e-016	-1.69565e-015	-6.55438e-015	2.01339e-014	1.87305e-014	7.8584e-015	1.37601e-015	2.11422e-014	-2.5902e-015	2.48214e-014	-1.90889e-015	-5.56919e-016	-1.32497e-015	-3.05144e-015	9.81277e-015	2.64184e-014	2.82781e-014	1.58621e-014	2.72536e-014	7.74871e-015	1.49866e-015	2.454e-015	-1.10401e-014
-6.98702e-016	-4.8374e-015	5.37775e-016	-1.70351e-015	-6.56748e-015	2.02536e-014	1.87081e-014	8.03189e-015	1.26528e-015	2.09652e-014	-2.73136e-015	2.48772e-014	-1.92879e-015	-7.36538e-016	-1.61548e-015	-3.15533e-015	9.64632e-015	2.61673e-014	2.81451e-014	1.62505e-014	2.71304e-014	7.74584e-015	1.31095e-015	2.18712e-015	-1.11347e-014
-9.39825e-016	-4.81163e-015	5.0275e-016	-1.68646e-015	-6.56218e-015	2.03786e-014	1.86718e-014	8.22939e-015	1.17607e-015	2.07931e-014	-2.87245e-015	2.4885e-014	-1.94522e-015	-9.08076e-016	-1.90455e-015	-3.2625e-015	9.4635e-015	2.5928e-014	2.80062e-014	1.66396e-014	2.70083e-014	7.73879e-015	1.11114e-015	1.90883e-015	-1.12169e-014
-1.17401e-015	-4.77529e-015	4.57508e-016	-1.64432e-015	-6.53847e-015	2.05079e-014	1.86222e-014	8.44885e-015	1.10816e-015	2.06256e-014	-3.01247e-015	2.48423e-014	-1.9576e-015	-1.0712e-015	-2.19013e-015	-3.37274e-015	9.26616e-015	2.5702e-014	2.78626e-014	1.70287e-014	2.68885e-014	7.7287e-015	9.00908e-016	1.62041e-015	-1.12869e-014
-1.39867e-015	-4.73052e-015	4.01289e-016	-1.57625e-015	-6.49698e-015	2.06406e-014	1.85607e-014	8.68726e-015	1.06092e-015	2.04638e-014	-3.15052e-015	2.47476e-014	-1.96609e-015	-1.22682e-015	-2.47012e-015	-3.48545e-015	9.0565e-015	2.54914e-014	2.77161e-014	1.74169e-014	2.6772e-014	7.71704e-015	6.82013e-016	1.32287e-015	-1.13444e-014
-1.61163e-015	-4.67953e-015	3.34146e-016	-1.48263e-015	-6.43757e-015	2.07756e-014	1.84881e-014	8.94125e-015	1.03459e-015	2.03078e-014	-3.28538e-015	2.45987e-014	-1.97071e-015	-1.37499e-015	-2.74305e-015	-3.59991e-015	8.83641e-015	2.52982e-014	2.75675e-014	1.78037e-014	2.66598e-014	7.7048e-015	4.56724e-016	1.01736e-015	-1.13898e-014
-1.81021e-015	-4.6251e-015	2.55891e-016	-1.36411e-015	-6.36107e-015	2.09101e-014	1.84055e-014	9.20806e-015	1.0282e-015	2.01578e-014	-3.41677e-015	2.43952e-014	-1.97103e-015	-1.51594e-015	-3.00685e-015	-3.71598e-015	8.60787e-015	2.51236e-014	2.74174e-014	1.81882e-014	2.65532e-014	7.69285e-015	2.27552e-016	7.05835e-016	-1.14229e-014
-1.99214e-015	-4.56964e-015	1.66256e-016	-1.22127e-015	-6.26796e-015	2.10431e-014	1.83143e-014	9.48529e-015	1.04054e-015	2.0014e-014	-3.54317e-015	2.41359e-014	-1.96733e-015	-1.6502e-015	-3.25969e-015	-3.83283e-015	8.37366e-015	2.49694e-014	2.72679e-014	1.85687e-014	2.64527e-014	7.68294e-015	-3.35666e-018	3.89454e-016	-1.14439e-014
-2.15532e-015	-4.51513e-015	6.52085e-017	-1.05425e-015	-6.15902e-015	2.11733e-014	1.82157e-014	9.76894e-015	1.07033e-015	1.98769e-014	-3.66332e-015	2.38205e-014	-1.95908e-015	-1.77833e-015	-3.49975e-015	-3.94961e-015	8.13701e-015	2.48373e-014	2.71211e-014	1.89443e-014	2.63595e-014	7.67628e-015	-2.34e-016	6.97187e-017	-1.14544e-014
-2.29784e-015	-4.464e-015	-4.65732e-017	-8.64593e-016	-6.03512e-015	2.1299e-014	1.8111e-014	1.00553e-014	1.11617e-015	1.97469e-014	-3.77647e-015	2.34497e-014	-1.94643e-015	-1.90105e-015	-3.72602e-015	-4.06595e-015	7.89975e-015	2.47282e-014	2.69781e-014	1.93143e-014	2.62745e-014	7.67351e-015	-4.61927e-016	-2.50565e-016	-1.14548e-014
-2.41809e-015	-4.4186e-015	-1.68727e-016	-6.54549e-016	-5.89731e-015	2.14186e-014	1.80017e-014	1.03408e-014	1.17603e-015	1.96238e-014	-3.8817e-015	2.30247e-014	-1.92952e-015	-2.01831e-015	-3.93669e-015	-4.18131e-015	7.66322e-015	2.46419e-014	2.68409e-014	1.96774e-014	2.6198e-014	7.6757e-015	-6.84356e-016	-5.69334e-016	-1.14456e-014
-2.51405e-015	-4.38158e-015	-3.01352e-016	-4.2548e-016	-5.74666e-015	2.15313e-014	1.78893e-014	1.06228e-014	1.24788e-015	1.95075e-014	-3.97807e-015	2.25479e-014	-1.90863e-015	-2.13119e-015	-4.13029e-015	-4.29491e-015	7.43013e-015	2.45794e-014	2.67107e-014	2.00333e-014	2.6131e-014	7.68387e-015	-8.98415e-016	-8.84259e-016	-1.14273e-014
-2.58452e-015	-4.35492e-015	-4.4379e-016	-1.79484e-016	-5.58441e-015	2.16352e-014	1.77751e-014	1.08976e-014	1.32996e-015	1.93985e-014	-4.06509e-015	2.20212e-014	-1.88348e-015	-2.24064e-015	-4.30553e-015	-4.40573e-015	7.20217e-015	2.45416e-014	2.65886e-014	2.03814e-014	2.60741e-014	7.69928e-015	-1.1019e-015	-1.19303e-015	-1.14003e-014
-2.62867e-015	-4.34014e-015	-5.95149e-016	8.07084e-017	-5.4119e-015	2.17293e-014	1.76606e-014	1.11627e-014	1.42061e-015	1.92964e-014	-4.14191e-015	2.14471e-014	-1.85355e-015	-2.34688e-015	-4.46202e-015	-4.51299e-015	6.98174e-015	2.45288e-014	2.64762e-014	2.07195e-014	2.60274e-014	7.72253e-015	-1.29295e-015	-1.49338e-015	-1.13655e-014
-2.64555e-015	-4.33874e-015	-7.54466e-016	3.53065e-016	-5.23031e-015	2.18119e-014	1.75477e-014	1.14153e-014	1.51726e-015	1.92022e-014	-4.20848e-015	2.08292e-014	-1.81964e-015	-2.4507e-015	-4.59903e-015	-4.61625e-015	6.77059e-015	2.45414e-014	2.63746e-014	2.10468e-014	2.59913e-014	7.75517e-015	-1.4694e-015	-1.78311e-015	-1.13233e-014
-2.63493e-015	-4.35161e-015	-9.20202e-016	6.35468e-016	-5.04158e-015	2.18823e-014	1.74382e-014	1.1653e-014	1.6181e-015	1.91152e-014	-4.26478e-015	2.01711e-014	-1.78195e-015	-2.55277e-015	-4.71585e-015	-4.71522e-015	6.57058e-015	2.45791e-014	2.62849e-014	2.13629e-014	2.59655e-014	7.79837e-015	-1.6294e-015	-2.06044e-015	-1.12738e-014
-2.59602e-015	-4.37959e-015	-1.09102e-015	9.25075e-016	-4.84738e-015	2.19405e-014	1.73329e-014	1.18738e-014	1.72158e-015	1.90354e-014	-4.31009e-015	1.94772e-014	-1.7408e-015	-2.65377e-015	-4.81254e-015	-4.80846e-015	6.38341e-015	2.46418e-014	2.62092e-014	2.1667e-014	2.59499e-014	7.85265e-015	-1.77146e-015	-2.32365e-015	-1.12177e-014
-2.52982e-015	-4.42377e-015	-1.26628e-015	1.21906e-015	-4.64945e-015	2.19862e-014	1.72333e-014	1.20761e-014	1.82517e-015	1.89628e-014	-4.34461e-015	1.87519e-014	-1.69651e-015	-2.75445e-015	-4.88946e-015	-4.89592e-015	6.21065e-015	2.47291e-014	2.61491e-014	2.19583e-014	2.59442e-014	7.91914e-015	-1.89375e-015	-2.57067e-015	-1.11557e-014
-2.4367e-015	-4.48462e-015	-1.44461e-015	1.51457e-015	-4.45031e-015	2.20185e-014	1.71406e-014	1.22581e-014	1.92685e-015	1.88969e-014	-4.36844e-015	1.79996e-014	-1.6491e-015	-2.85596e-015	-4.94685e-015	-4.97754e-015	6.05307e-015	2.48402e-014	2.61056e-014	2.22355e-014	2.59473e-014	7.99885e-015	-1.99526e-015	-2.8003e-015	-1.10882e-014
-2.31747e-015	-4.56233e-015	-1.62484e-015	1.80888e-015	-4.2518e-015	2.20376e-014	1.70552e-014	1.24189e-014	2.0245e-015	1.88381e-014	-4.38191e-015	1.72254e-014	-1.59867e-015	-2.95826e-015	-4.98544e-015	-5.05314e-015	5.9117e-015	2.4974e-014	2.60796e-014	2.24973e-014	2.59599e-014	8.0926e-015	-2.07586e-015	-3.01059e-015	-1.10155e-014
-2.17294e-015	-4.65659e-015	-1.80574e-015	2.09861e-015	-4.05571e-015	2.20433e-014	1.69781e-014	1.25573e-014	2.11665e-015	1.87863e-014	-4.38427e-015	1.64353e-014	-1.54635e-015	-3.06182e-015	-5.0069e-015	-5.12244e-015	5.78739e-015	2.513e-014	2.60724e-014	2.27444e-014	2.59801e-014	8.20095e-015	-2.13518e-015	-3.20033e-015	-1.09385e-014
-2.00313e-015	-4.76627e-015	-1.98595e-015	2.38111e-015	-3.86428e-015	2.20359e-014	1.691e-014	1.26731e-014	2.20167e-015	1.87415e-014	-4.37559e-015	1.5635e-014	-1.49249e-015	-3.16731e-015	-5.01189e-015	-5.18567e-015	5.68078e-015	2.53071e-014	2.60844e-014	2.29756e-014	2.60078e-014	8.32371e-015	-2.17253e-015	-3.36828e-015	-1.08574e-014
-1.80983e-015	-4.89066e-015	-2.16341e-015	2.65425e-015	-3.679e-015	2.20157e-014	1.68508e-014	1.2766e-014	2.278e-015	1.87035e-014	-4.35601e-015	1.48303e-014	-1.43823e-015	-3.27503e-015	-5.00127e-015	-5.24289e-015	5.59207e-015	2.55034e-014	2.61162e-014	2.31901e-014	2.60422e-014	8.46194e-015	-2.18807e-015	-3.51362e-015	-1.07726e-014
-1.59555e-015	-5.02891e-015	-2.33712e-015	2.91489e-015	-3.50158e-015	2.19828e-014	1.68013e-014	1.28366e-014	2.34516e-015	1.86717e-014	-4.32595e-015	1.40267e-014	-1.38438e-015	-3.3849e-015	-4.97642e-015	-5.29431e-015	5.52146e-015	2.57176e-014	2.61687e-014	2.33864e-014	2.6082e-014	8.61613e-015	-2.18291e-015	-3.63609e-015	-1.06844e-014
-1.36174e-015	-5.17996e-015	-2.50596e-015	3.16041e-015	-3.33389e-015	2.19378e-014	1.67616e-014	1.28857e-014	2.4025e-015	1.86465e-014	-4.28559e-015	1.32304e-014	-1.33175e-015	-3.49719e-015	-4.93939e-015	-5.34055e-015	5.46836e-015	2.5948e-014	2.62421e-014	2.35647e-014	2.61259e-014	8.78704e-015	-2.15801e-015	-3.73609e-015	-1.05929e-014
-1.11007e-015	-5.34227e-015	-2.6688e-015	3.38811e-015	-3.17795e-015	2.18824e-014	1.67315e-014	1.29149e-014	2.4483e-015	1.86274e-014	-4.2355e-015	1.24469e-014	-1.28141e-015	-3.61173e-015	-4.89207e-015	-5.38265e-015	5.43258e-015	2.61931e-014	2.63367e-014	2.37247e-014	2.61723e-014	8.9749e-015	-2.11444e-015	-3.81344e-015	-1.04982e-014
-8.43272e-016	-5.5139e-015	-2.82462e-015	3.59581e-015	-3.0352e-015	2.18173e-014	1.67105e-014	1.29261e-014	2.48169e-015	1.8614e-014	-4.17535e-015	1.16822e-014	-1.23407e-015	-3.72871e-015	-4.83679e-015	-5.421e-015	5.41318e-015	2.64514e-014	2.64529e-014	2.38658e-014	2.62203e-014	9.18001e-015	-2.05368e-015	-3.86885e-015	-1.04007e-014
-5.63654e-016	-5.69365e-015	-2.97187e-015	3.78137e-015	-2.90677e-015	2.17439e-014	1.66988e-014	1.292e-014	2.5035e-015	1.86063e-014	-4.10527e-015	1.09427e-014	-1.19075e-015	-3.84824e-015	-4.77576e-015	-5.45646e-015	5.41016e-015	2.67206e-014	2.65908e-014	2.39874e-014	2.62687e-014	9.40167e-015	-1.97721e-015	-3.90301e-015	-1.03014e-014
-2.73909e-016	-5.87914e-015	-3.10983e-015	3.94295e-015	-2.7938e-015	2.16636e-014	1.66955e-014	1.28992e-014	2.51367e-015	1.86037e-014	-4.02562e-015	1.02345e-014	-1.15234e-015	-3.97034e-015	-4.71115e-015	-5.49014e-015	5.42232e-015	2.69982e-014	2.67496e-014	2.40886e-014	2.63162e-014	9.63977e-015	-1.88637e-015	-3.91694e-015	-1.02e-014
2.33915e-017	-6.06813e-015	-3.23799e-015	4.07885e-015	-2.69776e-015	2.15781e-014	1.66993e-014	1.28663e-014	2.51296e-015	1.86059e-014	-3.93682e-015	9.56254e-015	-1.11988e-015	-4.09444e-015	-4.64587e-015	-5.52276e-015	5.44873e-015	2.72823e-014	2.69291e-014	2.4168e-014	2.63618e-014	9.89477e-015	-1.78311e-015	-3.91265e-015	-1.00965e-014
3.25418e-016	-6.25834e-015	-3.3553e-015	4.18778e-015	-2.62001e-015	2.14884e-014	1.67097e-014	1.28237e-014	2.50191e-015	1.86125e-014	-3.8386e-015	8.9315e-015	-1.09407e-015	-4.22083e-015	-4.58237e-015	-5.55612e-015	5.48766e-015	2.75716e-014	2.71292e-014	2.42261e-014	2.64034e-014	1.01666e-014	-1.66988e-015	-3.89179e-015	-9.99083e-015
6.29557e-016	-6.44713e-015	-3.46143e-015	4.26852e-015	-2.56033e-015	2.13957e-014	1.67262e-014	1.27749e-014	2.48142e-015	1.86234e-014	-3.7317e-015	8.34616e-015	-1.07618e-015	-4.34915e-015	-4.5229e-015	-5.59144e-015	5.53759e-015	2.78637e-014	2.7349e-014	2.42629e-014	2.64401e-014	1.04547e-014	-1.54902e-015	-3.85628e-015	-9.88345e-015
9.33394e-016	-6.63259e-015	-3.55566e-015	4.32066e-015	-2.51938e-015	2.13014e-014	1.6747e-014	1.27233e-014	2.45305e-015	1.86379e-014	-3.617e-015	7.81137e-015	-1.0673e-015	-4.47878e-015	-4.46963e-015	-5.62935e-015	5.59733e-015	2.81561e-014	2.75871e-014	2.4278e-014	2.64705e-014	1.07582e-014	-1.42311e-015	-3.80819e-015	-9.77426e-015
1.23388e-015	-6.81269e-015	-3.63776e-015	4.34338e-015	-2.49753e-015	2.12085e-014	1.6771e-014	1.26717e-014	2.41834e-015	1.86547e-014	-3.49413e-015	7.3308e-015	-1.06853e-015	-4.60889e-015	-4.4244e-015	-5.67107e-015	5.66481e-015	2.84475e-014	2.78419e-014	2.42711e-014	2.64935e-014	1.10765e-014	-1.29412e-015	-3.7495e-015	-9.66315e-015
1.52821e-015	-6.98518e-015	-3.70721e-015	4.3364e-015	-2.49461e-015	2.11179e-014	1.67972e-014	1.26234e-014	2.37899e-015	1.86734e-014	-3.36278e-015	6.90768e-015	-1.08059e-015	-4.73984e-015	-4.38943e-015	-5.71848e-015	5.73785e-015	2.87363e-014	2.81122e-014	2.42427e-014	2.65079e-014	1.14093e-014	-1.16392e-015	-3.68328e-015	-9.55007e-015
1.81381e-015	-7.14817e-015	-3.76481e-015	4.29994e-015	-2.51038e-015	2.10312e-014	1.68246e-014	1.25815e-014	2.33714e-015	1.86933e-014	-3.22296e-015	6.54511e-015	-1.10465e-015	-4.87079e-015	-4.36653e-015	-5.77257e-015	5.81406e-015	2.90206e-014	2.83962e-014	2.41926e-014	2.65134e-014	1.17561e-014	-1.03523e-015	-3.61219e-015	-9.43503e-015
2.08742e-015	-7.29918e-015	-3.81065e-015	4.23461e-015	-2.54435e-015	2.09506e-014	1.68517e-014	1.25487e-014	2.295e-015	1.8713e-014	-3.07408e-015	6.24564e-015	-1.14175e-015	-5.00127e-015	-4.35791e-015	-5.83418e-015	5.89235e-015	2.92986e-014	2.8692e-014	2.41216e-014	2.6509e-014	1.21157e-014	-9.10617e-016	-3.53918e-015	-9.31805e-015
2.34614e-015	-7.43709e-015	-3.84485e-015	4.14169e-015	-2.59613e-015	2.08782e-014	1.6878e-014	1.25289e-014	2.25486e-015	1.87322e-014	-2.91617e-015	6.01107e-015	-1.19201e-015	-5.13108e-015	-4.36509e-015	-5.90463e-015	5.97058e-015	2.95684e-014	2.89981e-014	2.40299e-014	2.64941e-014	1.2488e-014	-7.91483e-016	-3.46729e-015	-9.19895e-015
2.58799e-015	-7.56068e-015	-3.86801e-015	4.02252e-015	-2.66424e-015	2.08156e-014	1.69024e-014	1.25251e-014	2.21944e-015	1.87503e-014	-2.74952e-015	5.8428e-015	-1.25601e-015	-5.25916e-015	-4.38891e-015	-5.98456e-015	6.04659e-015	2.98294e-014	2.93126e-014	2.39174e-014	2.64684e-014	1.28715e-014	-6.79746e-016	-3.39939e-015	-9.07782e-015
2.81022e-015	-7.6683e-015	-3.88026e-015	3.8785e-015	-2.74742e-015	2.07641e-014	1.69236e-014	1.25405e-014	2.19168e-015	1.87662e-014	-2.57394e-015	5.74252e-015	-1.3341e-015	-5.38489e-015	-4.42991e-015	-6.07462e-015	6.11882e-015	3.00808e-014	2.96332e-014	2.37852e-014	2.64311e-014	1.32645e-014	-5.77171e-016	-3.3383e-015	-8.9547e-015
3.01011e-015	-7.75898e-015	-3.88275e-015	3.71165e-015	-2.84432e-015	2.0725e-014	1.69403e-014	1.25782e-014	2.17466e-015	1.87787e-014	-2.38904e-015	5.70991e-015	-1.42637e-015	-5.50832e-015	-4.48921e-015	-6.17546e-015	6.18511e-015	3.0322e-014	2.9958e-014	2.36343e-014	2.63826e-014	1.36654e-014	-4.8551e-016	-3.28668e-015	-8.82872e-015
3.18683e-015	-7.83184e-015	-3.8764e-015	3.52381e-015	-2.95341e-015	2.06993e-014	1.69519e-014	1.26412e-014	2.17085e-015	1.87876e-014	-2.19506e-015	5.74345e-015	-1.53318e-015	-5.62847e-015	-4.56693e-015	-6.28751e-015	6.24395e-015	3.05527e-014	3.02849e-014	2.34662e-014	2.63237e-014	1.40729e-014	-4.06127e-016	-3.2472e-015	-8.69984e-015
3.33913e-015	-7.88631e-015	-3.86246e-015	3.317e-015	-3.07304e-015	2.06884e-014	1.69582e-014	1.27318e-014	2.18287e-015	1.87924e-014	-1.99201e-015	5.84238e-015	-1.65455e-015	-5.74448e-015	-4.66351e-015	-6.41166e-015	6.29357e-015	3.07714e-014	3.06116e-014	2.32818e-014	2.62547e-014	1.44847e-014	-3.39838e-016	-3.22205e-015	-8.56828e-015
3.46584e-015	-7.92188e-015	-3.84232e-015	3.09383e-015	-3.20121e-015	2.06941e-014	1.69585e-014	1.28518e-014	2.21374e-015	1.87926e-014	-1.77988e-015	6.00588e-015	-1.78997e-015	-5.85567e-015	-4.77905e-015	-6.54807e-015	6.33313e-015	3.09778e-014	3.09358e-014	2.30826e-014	2.61757e-014	1.48998e-014	-2.87299e-016	-3.21265e-015	-8.43418e-015
3.56502e-015	-7.93838e-015	-3.81697e-015	2.85692e-015	-3.33635e-015	2.07174e-014	1.69529e-014	1.30025e-014	2.26599e-015	1.87878e-014	-1.55813e-015	6.232e-015	-1.93869e-015	-5.96149e-015	-4.91252e-015	-6.69693e-015	6.36067e-015	3.11716e-014	3.1255e-014	2.28698e-014	2.60878e-014	1.53166e-014	-2.48868e-016	-3.22073e-015	-8.29719e-015
3.63573e-015	-7.93638e-015	-3.78736e-015	2.61006e-015	-3.47641e-015	2.07596e-014	1.6941e-014	1.31855e-014	2.34199e-015	1.87769e-014	-1.32659e-015	6.5183e-015	-2.10026e-015	-6.06179e-015	-5.06344e-015	-6.85757e-015	6.37585e-015	3.13531e-014	3.15665e-014	2.26448e-014	2.59916e-014	1.57339e-014	-2.24515e-016	-3.24771e-015	-8.15708e-015
3.67744e-015	-7.91646e-015	-3.75493e-015	2.35646e-015	-3.6189e-015	2.08211e-014	1.6923e-014	1.34021e-014	2.4446e-015	1.87598e-014	-1.08534e-015	6.86158e-015	-2.27357e-015	-6.15613e-015	-5.23052e-015	-7.02947e-015	6.37731e-015	3.15225e-014	3.1868e-014	2.24092e-014	2.5888e-014	1.61493e-014	-2.14116e-016	-3.29475e-015	-8.01385e-015
3.68943e-015	-7.87941e-015	-3.72109e-015	2.09981e-015	-3.76171e-015	2.09019e-014	1.68995e-014	1.36529e-014	2.57618e-015	1.87362e-014	-8.3405e-016	7.25789e-015	-2.4574e-015	-6.24377e-015	-5.41143e-015	-7.21288e-015	6.36449e-015	3.16801e-014	3.21579e-014	2.21654e-014	2.57787e-014	1.65606e-014	-2.17425e-016	-3.36263e-015	-7.86763e-015
3.67175e-015	-7.82578e-015	-3.68695e-015	1.8435e-015	-3.90272e-015	2.10028e-014	1.68715e-014	1.39386e-014	2.73876e-015	1.87058e-014	-5.7286e-016	7.70337e-015	-2.65051e-015	-6.32395e-015	-5.60515e-015	-7.40624e-015	6.33739e-015	3.18267e-014	3.24339e-014	2.19158e-014	2.56651e-014	1.69653e-014	-2.33279e-016	-3.45166e-015	-7.71871e-015
3.62494e-015	-7.75656e-015	-3.65371e-015	1.59097e-015	-4.0401e-015	2.11234e-014	1.68404e-014	1.42596e-014	2.93438e-015	1.86687e-014	-3.01817e-016	8.19284e-015	-2.85187e-015	-6.39642e-015	-5.80937e-015	-7.60826e-015	6.29562e-015	3.19627e-014	3.26945e-014	2.16631e-014	2.55496e-014	1.73619e-014	-2.60875e-016	-3.56172e-015	-7.56685e-015
3.54935e-015	-7.67387e-015	-3.62323e-015	1.34601e-015	-4.17202e-015	2.12645e-014	1.68073e-014	1.46155e-014	3.16399e-015	1.86247e-014	-2.08529e-017	8.72239e-015	-3.05911e-015	-6.46049e-015	-6.02235e-015	-7.81784e-015	6.23957e-015	3.2089e-014	3.29377e-014	2.14095e-014	2.54334e-014	1.77478e-014	-2.98322e-016	-3.69264e-015	-7.41309e-015
3.44538e-015	-7.57962e-015	-3.59634e-015	1.11258e-015	-4.29572e-015	2.1426e-014	1.67736e-014	1.50055e-014	3.42843e-015	1.85744e-014	2.70245e-016	9.28683e-015	-3.27077e-015	-6.51585e-015	-6.24156e-015	-8.03335e-015	6.1699e-015	3.22066e-014	3.31623e-014	2.11571e-014	2.53184e-014	1.81215e-014	-3.43458e-016	-3.84347e-015	-7.25746e-015
3.31453e-015	-7.47612e-015	-3.57442e-015	8.94121e-016	-4.40926e-015	2.16071e-014	1.67407e-014	1.54284e-014	3.7284e-015	1.85184e-014	5.70615e-016	9.88078e-015	-3.48522e-015	-6.5615e-015	-6.46429e-015	-8.25345e-015	6.08688e-015	3.23166e-014	3.33664e-014	2.09082e-014	2.52063e-014	1.84815e-014	-3.95187e-016	-4.01299e-015	-7.10029e-015
3.15796e-015	-7.36515e-015	-3.55883e-015	6.94153e-016	-4.51063e-015	2.18078e-014	1.67102e-014	1.58821e-014	4.06502e-015	1.84565e-014	8.79165e-016	1.04988e-014	-3.69984e-015	-6.59719e-015	-6.68807e-015	-8.47645e-015	5.99093e-015	3.24198e-014	3.35492e-014	2.06651e-014	2.50986e-014	1.88248e-014	-4.51974e-016	-4.19946e-015	-6.94242e-015
2.97731e-015	-7.24886e-015	-3.55084e-015	5.16427e-016	-4.59787e-015	2.20274e-014	1.66846e-014	1.63645e-014	4.43768e-015	1.83899e-014	1.19533e-015	1.11348e-014	-3.9127e-015	-6.62287e-015	-6.91005e-015	-8.70019e-015	5.88362e-015	3.25175e-014	3.37096e-014	2.04305e-014	2.49976e-014	1.91498e-014	-5.11521e-016	-4.40055e-015	-6.78396e-015
2.77354e-015	-7.1292e-015	-3.55103e-015	3.64331e-016	-4.66927e-015	2.22658e-014	1.66664e-014	1.68732e-014	4.84599e-015	1.83191e-014	1.51867e-015	1.17841e-014	-4.12148e-015	-6.63846e-015	-7.12728e-015	-8.9228e-015	5.76653e-015	3.26112e-014	3.38473e-014	2.0207e-014	2.49049e-014	1.94541e-014	-5.72384e-016	-4.61434e-015	-6.6253e-015
2.54861e-015	-7.00838e-015	-3.56014e-015	2.4122e-016	-4.72336e-015	2.25224e-014	1.6657e-014	1.74061e-014	5.28923e-015	1.8245e-014	1.84805e-015	1.24408e-014	-4.32384e-015	-6.64304e-015	-7.33663e-015	-9.14195e-015	5.64072e-015	3.27017e-014	3.39612e-014	1.99967e-014	2.48224e-014	1.97363e-014	-6.32543e-016	-4.83833e-015	-6.46767e-015
2.30499e-015	-6.88932e-015	-3.57932e-015	1.49892e-016	-4.75898e-015	2.27972e-014	1.66592e-014	1.79607e-014	5.76585e-015	1.81689e-014	2.18189e-015	1.30997e-014	-4.51774e-015	-6.63676e-015	-7.53527e-015	-9.35542e-015	5.50826e-015	3.27898e-014	3.40509e-014	1.98025e-014	2.47521e-014	1.99953e-014	-6.89248e-016	-5.07026e-015	-6.3121e-015
2.04575e-015	-6.77386e-015	-3.60887e-015	9.28249e-017	-4.77472e-015	2.30894e-014	1.6675e-014	1.85342e-014	6.27408e-015	1.80919e-014	2.51954e-015	1.37555e-014	-4.70096e-015	-6.61971e-015	-7.72064e-015	-9.56116e-015	5.37094e-015	3.28768e-014	3.41167e-014	1.96267e-014	2.46951e-014	2.02296e-014	-7.41202e-016	-5.30726e-015	-6.15899e-015
1.77338e-015	-6.66448e-015	-3.64886e-015	7.25542e-017	-4.76996e-015	2.33975e-014	1.67072e-014	1.9123e-014	6.8118e-015	1.80145e-014	2.85905e-015	1.4403e-014	-4.87102e-015	-6.59173e-015	-7.89076e-015	-9.75693e-015	5.23064e-015	3.29638e-014	3.4159e-014	1.9471e-014	2.46528e-014	2.04379e-014	-7.87135e-016	-5.54582e-015	-6.00929e-015
1.48984e-015	-6.5631e-015	-3.69966e-015	9.08521e-017	-4.74425e-015	2.37212e-014	1.67582e-014	1.9724e-014	7.377e-015	1.79379e-014	3.19988e-015	1.50378e-014	-5.0259e-015	-6.55271e-015	-8.04253e-015	-9.94081e-015	5.08982e-015	3.30513e-014	3.41785e-014	1.93383e-014	2.46263e-014	2.06182e-014	-8.25183e-016	-5.78236e-015	-5.86376e-015
1.19806e-015	-6.47175e-015	-3.7615e-015	1.49745e-016	-4.6972e-015	2.40594e-014	1.68301e-014	2.03331e-014	7.96639e-015	1.78631e-014	3.53997e-015	1.56548e-014	-5.16345e-015	-6.50227e-015	-8.1733e-015	-1.01107e-014	4.95036e-015	3.31403e-014	3.41759e-014	1.923e-014	2.4617e-014	2.07696e-014	-8.53762e-016	-6.01317e-015	-5.7228e-015
9.0085e-016	-6.39192e-015	-3.83469e-015	2.5022e-016	-4.62878e-015	2.441e-014	1.69246e-014	2.09472e-014	8.577e-015	1.77918e-014	3.87758e-015	1.62504e-014	-5.28166e-015	-6.44067e-015	-8.28181e-015	-1.02643e-014	4.81432e-015	3.32313e-014	3.41521e-014	1.91481e-014	2.46253e-014	2.08922e-014	-8.71137e-016	-6.23481e-015	-5.58753e-015
6.01533e-016	-6.32561e-015	-3.91882e-015	3.9263e-016	-4.53926e-015	2.47717e-014	1.70434e-014	2.15622e-014	9.20597e-015	1.77257e-014	4.21114e-015	1.682e-014	-5.37904e-015	-6.36736e-015	-8.36596e-015	-1.03999e-014	4.6841e-015	3.33243e-014	3.41081e-014	1.90936e-014	2.46522e-014	2.09859e-014	-8.76321e-016	-6.44403e-015	-5.45884e-015
3.02747e-016	-6.27379e-015	-4.01404e-015	5.7755e-016	-4.42938e-015	2.51432e-014	1.71882e-014	2.21743e-014	9.84967e-015	1.76663e-014	4.53875e-015	1.73597e-014	-5.45428e-015	-6.28262e-015	-8.42443e-015	-1.0516e-014	4.56163e-015	3.342e-014	3.40457e-014	1.90678e-014	2.46983e-014	2.10505e-014	-8.68627e-016	-6.63761e-015	-5.33784e-015
7.5726e-018	-6.23747e-015	-4.11978e-015	8.04573e-016	-4.29947e-015	2.55233e-014	1.73604e-014	2.27797e-014	1.05036e-014	1.7614e-014	4.8586e-015	1.78668e-014	-5.50552e-015	-6.18644e-015	-8.45585e-015	-1.06116e-014	4.44889e-015	3.35184e-014	3.39672e-014	1.90719e-014	2.47642e-014	2.10858e-014	-8.47507e-016	-6.81195e-015	-5.22505e-015
-2.80755e-016	-6.2178e-015	-4.235e-015	1.07296e-015	-4.1507e-015	2.59107e-014	1.75608e-014	2.3375e-014	1.11643e-014	1.75705e-014	5.16878e-015	1.83381e-014	-5.53076e-015	-6.07861e-015	-8.45906e-015	-1.06856e-014	4.34726e-015	3.36194e-014	3.38733e-014	1.91065e-014	2.48493e-014	2.1093e-014	-8.12725e-016	-6.96367e-015	-5.12064e-015
-5.59854e-016	-6.2145e-015	-4.35889e-015	1.38193e-015	-3.98443e-015	2.6303e-014	1.77901e-014	2.39572e-014	1.18272e-014	1.75375e-014	5.46712e-015	1.87712e-014	-5.52987e-015	-5.95942e-015	-8.43412e-015	-1.07368e-014	4.25861e-015	3.37227e-014	3.37659e-014	1.91728e-014	2.4953e-014	2.10726e-014	-7.63839e-016	-7.08971e-015	-5.02539e-015
-8.26693e-016	-6.2281e-015	-4.49073e-015	1.72974e-015	-3.80233e-015	2.66986e-014	1.80491e-014	2.45228e-014	1.24883e-014	1.75163e-014	5.75191e-015	1.91634e-014	-5.50246e-015	-5.82934e-015	-8.38035e-015	-1.07647e-014	4.18522e-015	3.3828e-014	3.36467e-014	1.92703e-014	2.50747e-014	2.10253e-014	-7.00621e-016	-7.18751e-015	-4.94066e-015
-1.07817e-015	-6.25946e-015	-4.62946e-015	2.11409e-015	-3.60535e-015	2.70958e-014	1.83375e-014	2.50684e-014	1.31433e-014	1.75077e-014	6.02124e-015	1.95139e-014	-5.44823e-015	-5.68874e-015	-8.29777e-015	-1.07688e-014	4.12811e-015	3.39341e-014	3.35176e-014	1.93979e-014	2.52135e-014	2.09523e-014	-6.23228e-016	-7.25474e-015	-4.86634e-015
-1.31191e-015	-6.30748e-015	-4.77404e-015	2.53261e-015	-3.39576e-015	2.74923e-014	1.8655e-014	2.55913e-014	1.37877e-014	1.75133e-014	6.2731e-015	1.98218e-014	-5.36708e-015	-5.53763e-015	-8.18694e-015	-1.07496e-014	4.08793e-015	3.40405e-014	3.33808e-014	1.95557e-014	2.53683e-014	2.08548e-014	-5.32624e-016	-7.2893e-015	-4.80264e-015
-1.52569e-015	-6.37183e-015	-4.92321e-015	2.98243e-015	-3.17527e-015	2.78872e-014	1.90012e-014	2.60888e-014	1.44174e-014	1.75342e-014	6.50623e-015	2.00854e-014	-5.25841e-015	-5.37656e-015	-8.04816e-015	-1.07067e-014	4.06575e-015	3.41466e-014	3.32382e-014	1.97425e-014	2.55373e-014	2.07347e-014	-4.29148e-016	-7.28937e-015	-4.75007e-015
-1.71686e-015	-6.45194e-015	-5.07592e-015	3.46079e-015	-2.94493e-015	2.82787e-014	1.93749e-014	2.65583e-014	1.50281e-014	1.75712e-014	6.71933e-015	2.03051e-014	-5.12268e-015	-5.20562e-015	-7.88271e-015	-1.06406e-014	4.06277e-015	3.42512e-014	3.30921e-014	1.9958e-014	2.57196e-014	2.05943e-014	-3.13709e-016	-7.25368e-015	-4.7087e-015
-1.88305e-015	-6.54647e-015	-5.23026e-015	3.96367e-015	-2.70638e-015	2.86649e-014	1.97748e-014	2.69981e-014	1.56159e-014	1.76252e-014	6.91038e-015	2.04806e-014	-4.9605e-015	-5.02503e-015	-7.69214e-015	-1.05521e-014	4.07856e-015	3.43538e-014	3.2945e-014	2.02001e-014	2.59133e-014	2.04354e-014	-1.87735e-016	-7.18122e-015	-4.67866e-015
-2.02264e-015	-6.65427e-015	-5.38547e-015	4.48682e-015	-2.46198e-015	2.90445e-014	2.01991e-014	2.74066e-014	1.6177e-014	1.76972e-014	7.07818e-015	2.06125e-014	-4.77278e-015	-4.83514e-015	-7.47833e-015	-1.04415e-014	4.11366e-015	3.44529e-014	3.27986e-014	2.04673e-014	2.61159e-014	2.02604e-014	-5.2797e-017	-7.07179e-015	-4.66005e-015
-2.13392e-015	-6.77444e-015	-5.53987e-015	5.02678e-015	-2.21371e-015	2.94156e-014	2.06458e-014	2.77831e-014	1.6708e-014	1.77872e-014	7.22164e-015	2.07016e-014	-4.56048e-015	-4.63668e-015	-7.2427e-015	-1.03101e-014	4.16823e-015	3.45468e-014	3.26548e-014	2.07573e-014	2.63254e-014	2.00712e-014	8.9992e-017	-6.92531e-015	-4.65282e-015
-2.21528e-015	-6.90499e-015	-5.69212e-015	5.57853e-015	-1.96297e-015	2.97776e-014	2.11128e-014	2.81265e-014	1.72061e-014	1.78955e-014	7.34029e-015	2.07492e-014	-4.32528e-015	-4.43076e-015	-6.98724e-015	-1.01592e-014	4.2421e-015	3.46345e-014	3.25149e-014	2.10679e-014	2.65397e-014	1.98705e-014	2.39112e-016	-6.74246e-015	-4.65647e-015
-2.26524e-015	-7.04432e-015	-5.84035e-015	6.13806e-015	-1.71169e-015	3.01299e-014	2.1597e-014	2.84362e-014	1.7668e-014	1.80218e-014	7.43424e-015	2.07572e-014	-4.06856e-015	-4.21765e-015	-6.71481e-015	-9.99071e-015	4.33415e-015	3.47149e-014	3.23803e-014	2.13969e-014	2.67565e-014	1.96612e-014	3.93201e-016	-6.52365e-015	-4.67033e-015
-2.28271e-015	-7.19033e-015	-5.98324e-015	6.70014e-015	-1.46156e-015	3.04705e-014	2.2096e-014	2.8712e-014	1.80915e-014	1.81664e-014	7.50258e-015	2.07269e-014	-3.79203e-015	-3.99764e-015	-6.42771e-015	-9.80641e-015	4.44358e-015	3.47864e-014	3.22527e-014	2.1741e-014	2.69739e-014	1.94459e-014	5.507e-016	-6.26995e-015	-4.69351e-015
-2.2674e-015	-7.34097e-015	-6.11944e-015	7.26021e-015	-1.21435e-015	3.0799e-014	2.26068e-014	2.8954e-014	1.84755e-014	1.83288e-014	7.54479e-015	2.06605e-014	-3.498e-015	-3.77118e-015	-6.12881e-015	-9.60785e-015	4.5695e-015	3.48483e-014	3.2133e-014	2.20973e-014	2.71894e-014	1.92269e-014	7.09126e-016	-5.98288e-015	-4.72541e-015
-2.21874e-015	-7.4939e-015	-6.247e-015	7.81341e-015	-9.72061e-016	3.11139e-014	2.31257e-014	2.91624e-014	1.88186e-014	1.85081e-014	7.56138e-015	2.05601e-014	-3.18831e-015	-3.53909e-015	-5.82102e-015	-9.39759e-015	4.71018e-015	3.48992e-014	3.2022e-014	2.24624e-014	2.74e-014	1.90071e-014	8.66915e-016	-5.66449e-015	-4.76472e-015
-2.13603e-015	-7.64734e-015	-6.36451e-015	8.35463e-015	-7.35516e-016	3.14151e-014	2.36498e-014	2.93395e-014	1.91196e-014	1.8704e-014	7.55282e-015	2.04282e-014	-2.86496e-015	-3.30224e-015	-5.50673e-015	-9.17824e-015	4.86334e-015	3.49377e-014	3.19202e-014	2.28329e-014	2.7604e-014	1.87892e-014	1.02271e-015	-5.31753e-015	-4.81033e-015
-2.01913e-015	-7.79865e-015	-6.47026e-015	8.87889e-015	-5.05344e-016	3.17017e-014	2.41752e-014	2.94871e-014	1.93783e-014	1.8916e-014	7.52022e-015	2.02668e-014	-2.52947e-015	-3.06154e-015	-5.18882e-015	-8.95179e-015	5.02821e-015	3.49621e-014	3.18277e-014	2.32052e-014	2.77993e-014	1.85751e-014	1.175e-015	-4.94441e-015	-4.86096e-015
-1.86804e-015	-7.94568e-015	-6.56309e-015	9.38225e-015	-2.8266e-016	3.19721e-014	2.46986e-014	2.96068e-014	1.9594e-014	1.91426e-014	7.46485e-015	2.00785e-014	-2.18421e-015	-2.81725e-015	-4.87036e-015	-8.72063e-015	5.2034e-015	3.4972e-014	3.17449e-014	2.3576e-014	2.7984e-014	1.83676e-014	1.32227e-015	-4.54745e-015	-4.91464e-015
-1.68294e-015	-8.08655e-015	-6.64133e-015	9.85997e-015	-6.84094e-017	3.22264e-014	2.52167e-014	2.97009e-014	1.97672e-014	1.93834e-014	7.38776e-015	1.9865e-014	-1.83193e-015	-2.56999e-015	-4.55434e-015	-8.48763e-015	5.38611e-015	3.49664e-014	3.16715e-014	2.39424e-014	2.81562e-014	1.81692e-014	1.46363e-015	-4.1306e-015	-4.97009e-015
-1.46524e-015	-8.22014e-015	-6.7036e-015	1.03077e-014	1.36771e-016	3.24644e-014	2.57258e-014	2.97719e-014	1.98989e-014	1.96364e-014	7.29074e-015	1.96289e-014	-1.47413e-015	-2.32096e-015	-4.24362e-015	-8.25535e-015	5.5738e-015	3.49444e-014	3.16068e-014	2.43009e-014	2.83146e-014	1.79808e-014	1.59806e-015	-3.69708e-015	-5.02638e-015
-1.215e-015	-8.34433e-015	-6.74863e-015	1.07224e-014	3.32461e-016	3.26858e-014	2.62224e-014	2.98219e-014	1.99906e-014	1.99005e-014	7.17603e-015	1.9374e-014	-1.11318e-015	-2.07145e-015	-3.94073e-015	-8.02636e-015	5.76516e-015	3.49057e-014	3.15502e-014	2.46483e-014	2.84577e-014	1.78043e-014	1.72508e-015	-3.25126e-015	-5.08162e-015
-9.32306e-016	-8.45767e-015	-6.77527e-015	1.11e-014	5.17937e-016	3.28904e-014	2.67029e-014	2.98536e-014	2.00434e-014	2.0175e-014	7.04611e-015	1.91023e-014	-7.51395e-016	-1.82179e-015	-3.64858e-015	-7.80281e-015	5.95719e-015	3.48501e-014	3.15009e-014	2.49809e-014	2.85837e-014	1.76415e-014	1.84421e-015	-2.79662e-015	-5.13437e-015
-6.1901e-016	-8.55902e-015	-6.78212e-015	1.14377e-014	6.93594e-016	3.30786e-014	2.71644e-014	2.98698e-014	2.00596e-014	2.04579e-014	6.90325e-015	1.8816e-014	-3.90991e-016	-1.57236e-015	-3.36941e-015	-7.5872e-015	6.14734e-015	3.47774e-014	3.14571e-014	2.52958e-014	2.86912e-014	1.74938e-014	1.95501e-015	-2.33694e-015	-5.1826e-015
-2.76919e-016	-8.64738e-015	-6.76866e-015	1.1732e-014	8.59926e-016	3.32505e-014	2.76041e-014	2.98736e-014	2.00423e-014	2.0748e-014	6.74977e-015	1.85175e-014	-3.32736e-017	-1.32439e-015	-3.10505e-015	-7.38194e-015	6.33403e-015	3.4688e-014	3.14176e-014	2.55901e-014	2.87804e-014	1.7362e-014	2.05761e-015	-1.87638e-015	-5.22483e-015
9.29467e-017	-8.72127e-015	-6.7349e-015	1.19817e-014	1.01715e-015	3.34059e-014	2.80195e-014	2.98681e-014	1.9994e-014	2.10434e-014	6.58886e-015	1.82083e-014	3.20046e-016	-1.07905e-015	-2.8582e-015	-7.18927e-015	6.51451e-015	3.45816e-014	3.1381e-014	2.58612e-014	2.885e-014	1.72471e-014	2.15189e-015	-1.41892e-015	-5.25971e-015
4.88574e-016	-8.77991e-015	-6.68009e-015	1.21847e-014	1.16629e-015	3.35461e-014	2.84083e-014	2.98556e-014	1.99176e-014	2.13426e-014	6.42389e-015	1.78909e-014	6.67495e-016	-8.36757e-016	-2.63059e-015	-7.01088e-015	6.68663e-015	3.44589e-014	3.13451e-014	2.61069e-014	2.88998e-014	1.71492e-014	2.23786e-015	-9.68806e-016	-5.28569e-015
9.08294e-016	-8.82281e-015	-6.60376e-015	1.23397e-014	1.30792e-015	3.36709e-014	2.8768e-014	2.98392e-014	1.98164e-014	2.16436e-014	6.25795e-015	1.75675e-014	1.00774e-015	-5.97671e-016	-2.42397e-015	-6.84906e-015	6.84847e-015	3.43206e-014	3.13083e-014	2.63245e-014	2.89297e-014	1.70686e-014	2.31558e-015	-5.29644e-016	-5.30066e-015
1.35021e-015	-8.84976e-015	-6.50478e-015	1.24465e-014	1.44203e-015	3.37807e-014	2.90969e-014	2.98224e-014	1.96934e-014	2.19443e-014	6.09406e-015	1.72404e-014	1.33966e-015	-3.62752e-016	-2.23947e-015	-6.70619e-015	6.99836e-015	3.41675e-014	3.12676e-014	2.65122e-014	2.89408e-014	1.70045e-014	2.38586e-015	-1.05243e-016	-5.30294e-015
1.81223e-015	-8.86073e-015	-6.38337e-015	1.25053e-014	1.5699e-015	3.38764e-014	2.93933e-014	2.98086e-014	1.95529e-014	2.22436e-014	5.93532e-015	1.69116e-014	1.66207e-015	-1.32826e-016	-2.07797e-015	-6.58295e-015	7.13419e-015	3.40001e-014	3.12212e-014	2.66685e-014	2.89333e-014	1.69564e-014	2.44976e-015	3.0138e-016	-5.29143e-015
2.29216e-015	-8.85631e-015	-6.23962e-015	1.25165e-014	1.69224e-015	3.39581e-014	2.96563e-014	2.9801e-014	1.93989e-014	2.25401e-014	5.78548e-015	1.65822e-014	1.97427e-015	9.16785e-017	-1.9405e-015	-6.48008e-015	7.25453e-015	3.38197e-014	3.11669e-014	2.67919e-014	2.89087e-014	1.69235e-014	2.50837e-015	6.86915e-016	-5.26467e-015
2.78736e-015	-8.83671e-015	-6.0737e-015	1.24811e-014	1.81024e-015	3.40264e-014	2.98847e-014	2.98028e-014	1.92346e-014	2.28327e-014	5.64801e-015	1.6253e-014	2.27633e-015	3.10332e-016	-1.82769e-015	-6.39857e-015	7.35787e-015	3.36278e-014	3.11028e-014	2.68809e-014	2.88672e-014	1.69047e-014	2.56285e-015	1.04874e-015	-5.22198e-015
3.29535e-015	-8.80233e-015	-5.88607e-015	1.24006e-014	1.9247e-015	3.40824e-014	3.00775e-014	2.98153e-014	1.90638e-014	2.31193e-014	5.5259e-015	1.59259e-014	2.56785e-015	5.23059e-016	-1.7394e-015	-6.33943e-015	7.44283e-015	3.34258e-014	3.10264e-014	2.69351e-014	2.88105e-014	1.68988e-014	2.61358e-015	1.38426e-015	-5.16217e-015
3.81389e-015	-8.75428e-015	-5.67658e-015	1.22768e-014	2.03635e-015	3.41267e-014	3.02349e-014	2.98402e-014	1.88906e-014	2.33986e-014	5.42187e-015	1.56021e-014	2.84903e-015	7.29527e-016	-1.67584e-015	-6.30317e-015	7.50866e-015	3.32149e-014	3.09355e-014	2.69544e-014	2.87405e-014	1.69044e-014	2.66208e-015	1.69048e-015	-5.08392e-015
4.34026e-015	-8.69318e-015	-5.4463e-015	1.2112e-014	2.14582e-015	3.41601e-014	3.03569e-014	2.98805e-014	1.87183e-014	2.36695e-014	5.33899e-015	1.52823e-014	3.11941e-015	9.29662e-016	-1.63684e-015	-6.2899e-015	7.5556e-015	3.2996e-014	3.08283e-014	2.69389e-014	2.86584e-014	1.69196e-014	2.70995e-015	1.96568e-015	-4.9865e-015
4.87213e-015	-8.61987e-015	-5.19519e-015	1.1909e-014	2.2542e-015	3.41832e-014	3.04441e-014	2.99371e-014	1.85503e-014	2.39303e-014	5.27991e-015	1.49675e-014	3.37985e-015	1.12314e-015	-1.62174e-015	-6.29899e-015	7.583e-015	3.27714e-014	3.07021e-014	2.68893e-014	2.85662e-014	1.6943e-014	2.75873e-015	2.20851e-015	-4.86948e-015
5.40714e-015	-8.53594e-015	-4.92389e-015	1.1671e-014	2.36239e-015	3.41971e-014	3.04972e-014	3.00112e-014	1.83897e-014	2.41803e-014	5.24721e-015	1.46594e-014	3.63082e-015	1.30985e-015	-1.63016e-015	-6.33096e-015	7.59077e-015	3.25433e-014	3.0555e-014	2.68062e-014	2.84658e-014	1.6972e-014	2.80896e-015	2.41765e-015	-4.73309e-015
5.94266e-015	-8.44261e-015	-4.63366e-015	1.14018e-014	2.47058e-015	3.42021e-014	3.05173e-014	3.01034e-014	1.82394e-014	2.44185e-014	5.24338e-015	1.43588e-014	3.87298e-015	1.48948e-015	-1.66103e-015	-6.38488e-015	7.57895e-015	3.23127e-014	3.03857e-014	2.66904e-014	2.83604e-014	1.70057e-014	2.86265e-015	2.59319e-015	-4.57726e-015
6.47602e-015	-8.34126e-015	-4.32524e-015	1.11053e-014	2.57913e-015	3.41989e-014	3.05053e-014	3.02146e-014	1.81021e-014	2.46435e-014	5.27023e-015	1.40661e-014	4.10726e-015	1.66207e-015	-1.71344e-015	-6.46018e-015	7.54881e-015	3.20818e-014	3.01928e-014	2.65435e-014	2.82515e-014	1.70422e-014	2.92011e-015	2.73472e-015	-4.40205e-015
7.00537e-015	-8.23291e-015	-3.99966e-015	1.07852e-014	2.68785e-015	3.41881e-014	3.04629e-014	3.0345e-014	1.798e-014	2.48553e-014	5.32855e-015	1.37815e-014	4.3345e-015	1.82806e-015	-1.78603e-015	-6.55538e-015	7.50111e-015	3.18516e-014	2.99755e-014	2.63671e-014	2.81409e-014	1.70788e-014	2.98204e-015	2.84165e-015	-4.20753e-015
7.52788e-015	-8.11895e-015	-3.65848e-015	1.04461e-014	2.79686e-015	3.41703e-014	3.03924e-014	3.0494e-014	1.78752e-014	2.50528e-014	5.41976e-015	1.35062e-014	4.55572e-015	1.98793e-015	-1.87717e-015	-6.66887e-015	7.43692e-015	3.16241e-014	2.97333e-014	2.6163e-014	2.80304e-014	1.71133e-014	3.0489e-015	2.91501e-015	-3.9943e-015
8.04105e-015	-8.00125e-015	-3.30266e-015	1.00919e-014	2.90621e-015	3.41459e-014	3.02955e-014	3.06602e-014	1.77897e-014	2.5236e-014	5.54453e-015	1.32414e-014	4.77162e-015	2.14171e-015	-1.98541e-015	-6.79983e-015	7.35666e-015	3.14007e-014	2.94656e-014	2.59328e-014	2.7923e-014	1.7144e-014	3.12148e-015	2.95626e-015	-3.76345e-015
8.54265e-015	-7.88064e-015	-2.934e-015	9.72687e-015	3.01545e-015	3.41147e-014	3.01735e-014	3.0843e-014	1.77244e-014	2.54046e-014	5.7032e-015	1.2988e-014	4.98345e-015	2.28999e-015	-2.10888e-015	-6.94667e-015	7.26184e-015	3.11829e-014	2.91715e-014	2.56786e-014	2.78209e-014	1.7169e-014	3.20023e-015	2.96624e-015	-3.51591e-015
9.03073e-015	-7.75816e-015	-2.55364e-015	9.35542e-015	3.12335e-015	3.4077e-014	3.00292e-014	3.10416e-014	1.768e-014	2.55584e-014	5.89626e-015	1.27468e-014	5.19292e-015	2.43331e-015	-2.24604e-015	-7.10784e-015	7.15367e-015	3.09716e-014	2.8851e-014	2.54035e-014	2.77252e-014	1.71865e-014	3.2851e-015	2.94664e-015	-3.25311e-015
9.50268e-015	-7.63443e-015	-2.16325e-015	8.9814e-015	3.22863e-015	3.40328e-014	2.98645e-014	3.12541e-014	1.76575e-014	2.56975e-014	6.12357e-015	1.25185e-014	5.40073e-015	2.57264e-015	-2.39509e-015	-7.28165e-015	7.03363e-015	3.07677e-014	2.85043e-014	2.511e-014	2.76373e-014	1.71955e-014	3.37574e-015	2.89971e-015	-2.97677e-015
9.95643e-015	-7.51091e-015	-1.76425e-015	8.60801e-015	3.33002e-015	3.39823e-014	2.96814e-014	3.14784e-014	1.76572e-014	2.58221e-014	6.38436e-015	1.23035e-014	5.60829e-015	2.70891e-015	-2.55419e-015	-7.46551e-015	6.90319e-015	3.0572e-014	2.81322e-014	2.48e-014	2.7559e-014	1.71943e-014	3.47174e-015	2.82803e-015	-2.68866e-015
1.03898e-014	-7.38765e-015	-1.3582e-015	8.23926e-015	3.42684e-015	3.39254e-014	2.9482e-014	3.17125e-014	1.76785e-014	2.59322e-014	6.67725e-015	1.21023e-014	5.81711e-015	2.84261e-015	-2.72171e-015	-7.65767e-015	6.76377e-015	3.03855e-014	2.77361e-014	2.4476e-014	2.74917e-014	1.71818e-014	3.57307e-015	2.73417e-015	-2.39012e-015
1.0801e-014	-7.26479e-015	-9.46946e-016	7.879e-015	3.51747e-015	3.38618e-014	2.92676e-014	3.19533e-014	1.77212e-014	2.60285e-014	7.0007e-015	1.19153e-014	6.0285e-015	2.97426e-015	-2.89555e-015	-7.85665e-015	6.61666e-015	3.02088e-014	2.73181e-014	2.4141e-014	2.74358e-014	1.71568e-014	3.67893e-015	2.62146e-015	-2.08348e-015
1.11881e-014	-7.14222e-015	-5.32266e-016	7.53072e-015	3.59978e-015	3.37915e-014	2.90407e-014	3.21984e-014	1.77844e-014	2.61113e-014	7.35292e-015	1.17432e-014	6.24274e-015	3.10452e-015	-3.07385e-015	-8.06053e-015	6.4627e-015	3.00423e-014	2.68794e-014	2.37966e-014	2.73916e-014	1.71192e-014	3.78797e-015	2.49268e-015	-1.7704e-015
1.15497e-014	-7.02044e-015	-1.164e-016	7.19717e-015	3.67261e-015	3.37131e-014	2.88032e-014	3.24458e-014	1.78671e-014	2.61811e-014	7.73203e-015	1.15871e-014	6.46075e-015	3.23474e-015	-3.25484e-015	-8.26773e-015	6.30344e-015	2.98859e-014	2.64228e-014	2.34454e-014	2.73597e-014	1.70682e-014	3.89893e-015	2.35155e-015	-1.45291e-015
1.18843e-014	-6.89907e-015	2.99229e-016	6.88158e-015	3.73351e-015	3.3626e-014	2.85569e-014	3.2692e-014	1.79684e-014	2.62383e-014	8.1362e-015	1.14475e-014	6.68276e-015	3.36595e-015	-3.43611e-015	-8.47603e-015	6.1408e-015	2.97392e-014	2.59506e-014	2.30903e-014	2.73407e-014	1.70039e-014	4.01053e-015	2.20125e-015	-1.13293e-015
1.21913e-014	-6.77768e-015	7.12991e-016	6.58607e-015	3.78021e-015	3.35305e-014	2.83038e-014	3.29338e-014	1.80865e-014	2.62839e-014	8.56273e-015	1.13249e-014	6.90966e-015	3.49862e-015	-3.61629e-015	-8.68304e-015	5.97653e-015	2.9602e-014	2.5465e-014	2.27342e-014	2.73349e-014	1.69253e-014	4.12134e-015	2.04553e-015	-8.13314e-016
1.24695e-014	-6.65591e-015	1.12255e-015	6.31269e-015	3.81064e-015	3.34257e-014	2.80449e-014	3.31683e-014	1.82199e-014	2.63188e-014	9.00835e-015	1.12197e-014	7.14159e-015	3.63402e-015	-3.79428e-015	-8.88741e-015	5.81114e-015	2.94735e-014	2.49691e-014	2.23788e-014	2.73415e-014	1.68325e-014	4.22974e-015	1.8878e-015	-4.95684e-016
1.27178e-014	-6.53243e-015	1.52671e-015	6.06299e-015	3.82291e-015	3.33108e-014	2.77808e-014	3.33931e-014	1.83666e-014	2.63434e-014	9.4703e-015	1.11325e-014	7.37911e-015	3.77288e-015	-3.96835e-015	-9.08764e-015	5.64575e-015	2.93534e-014	2.44661e-014	2.20256e-014	2.73605e-014	1.6727e-014	4.33441e-015	1.73192e-015	-1.82182e-016
1.29351e-014	-6.40625e-015	1.92358e-015	5.83725e-015	3.81472e-015	3.31847e-014	2.75127e-014	3.36049e-014	1.85242e-014	2.63594e-014	9.94532e-015	1.10647e-014	7.62193e-015	3.91651e-015	-4.13708e-015	-9.28194e-015	5.48159e-015	2.92405e-014	2.39597e-014	2.16767e-014	2.739e-014	1.66094e-014	4.43371e-015	1.5808e-015	1.25007e-016
1.31212e-014	-6.27595e-015	2.31136e-015	5.63612e-015	3.78345e-015	3.30473e-014	2.7242e-014	3.38002e-014	1.86905e-014	2.63672e-014	1.043e-014	1.10167e-014	7.86962e-015	4.06553e-015	-4.29905e-015	-9.46879e-015	5.31955e-015	2.91337e-014	2.34536e-014	2.13338e-014	2.74288e-014	1.64804e-014	4.52544e-015	1.43783e-015	4.23582e-016
1.32759e-014	-6.14045e-015	2.68828e-015	5.45911e-015	3.7274e-015	3.28978e-014	2.69691e-014	3.39762e-014	1.88639e-014	2.63676e-014	1.09218e-014	1.09887e-014	8.12169e-015	4.22139e-015	-4.45355e-015	-9.64674e-015	5.16042e-015	2.9032e-014	2.29506e-014	2.0998e-014	2.7476e-014	1.63413e-014	4.60827e-015	1.30617e-015	7.11432e-016
1.33993e-014	-5.99855e-015	3.05269e-015	5.30645e-015	3.64481e-015	3.27348e-014	2.66937e-014	3.41309e-014	1.90427e-014	2.63626e-014	1.14172e-014	1.09806e-014	8.37806e-015	4.38474e-015	-4.59914e-015	-9.81351e-015	5.00403e-015	2.89343e-014	2.24546e-014	2.06708e-014	2.75295e-014	1.61926e-014	4.68075e-015	1.18879e-015	9.86983e-016
1.34915e-014	-5.84899e-015	3.40317e-015	5.17769e-015	3.53441e-015	3.25574e-014	2.64166e-014	3.42623e-014	1.92242e-014	2.63533e-014	1.1913e-014	1.09922e-014	8.63784e-015	4.55627e-015	-4.73524e-015	-9.96851e-015	4.85032e-015	2.88389e-014	2.19688e-014	2.03534e-014	2.75877e-014	1.60362e-014	4.74082e-015	1.08805e-015	1.2491e-015
1.35526e-014	-5.68969e-015	3.7384e-015	5.0714e-015	3.39475e-015	3.23655e-014	2.61384e-014	3.4369e-014	1.94065e-014	2.63413e-014	1.24069e-014	1.10235e-014	8.89987e-015	4.73621e-015	-4.86098e-015	-1.01113e-014	4.7e-015	2.87448e-014	2.14965e-014	2.00461e-014	2.7648e-014	1.58735e-014	4.78705e-015	1.00608e-015	1.49604e-015
1.35838e-014	-5.51895e-015	4.05687e-015	4.98551e-015	3.22468e-015	3.21587e-014	2.5859e-014	3.44497e-014	1.95886e-014	2.63277e-014	1.28954e-014	1.10749e-014	9.16358e-015	4.92501e-015	-4.97639e-015	-1.02413e-014	4.55306e-015	2.86502e-014	2.10409e-014	1.97491e-014	2.77083e-014	1.57066e-014	4.81854e-015	9.45053e-016	1.72634e-015
1.35862e-014	-5.33513e-015	4.35782e-015	4.91828e-015	3.02296e-015	3.19363e-014	2.55783e-014	3.45029e-014	1.97687e-014	2.63136e-014	1.3376e-014	1.11457e-014	9.42822e-015	5.12332e-015	-5.08098e-015	-1.03579e-014	4.40874e-015	2.85536e-014	2.06056e-014	1.94628e-014	2.77667e-014	1.55365e-014	4.83415e-015	9.07496e-016	1.93865e-015
1.35607e-014	-5.13709e-015	4.63988e-015	4.86789e-015	2.78936e-015	3.16974e-014	2.52965e-014	3.45279e-014	1.99461e-014	2.63002e-014	1.38459e-014	1.12353e-014	9.69324e-015	5.33194e-015	-5.17484e-015	-1.04605e-014	4.26694e-015	2.84534e-014	2.01942e-014	1.91874e-014	2.78205e-014	1.53645e-014	4.83281e-015	8.94878e-016	2.13176e-015
1.3508e-014	-4.92392e-015	4.90242e-015	4.83184e-015	2.52362e-015	3.14414e-014	2.50129e-014	3.45242e-014	2.01193e-014	2.62889e-014	1.43024e-014	1.13434e-014	9.95705e-015	5.5511e-015	-5.2577e-015	-1.05489e-014	4.127e-015	2.83482e-014	1.98091e-014	1.89219e-014	2.7867e-014	1.51927e-014	4.81396e-015	9.0821e-016	2.3044e-015
1.34297e-014	-4.69357e-015	5.14455e-015	4.80847e-015	2.22614e-015	3.11688e-014	2.4727e-014	3.44918e-014	2.0288e-014	2.62809e-014	1.47436e-014	1.14693e-014	1.0219e-014	5.78089e-015	-5.32948e-015	-1.06233e-014	3.98833e-015	2.82367e-014	1.94535e-014	1.86657e-014	2.79041e-014	1.50219e-014	4.77764e-015	9.47938e-016	2.45639e-015
1.33273e-014	-4.44536e-015	5.36527e-015	4.79507e-015	1.89769e-015	3.08788e-014	2.44388e-014	3.44311e-014	2.0451e-014	2.62776e-014	1.51677e-014	1.16114e-014	1.04777e-014	6.0211e-015	-5.39059e-015	-1.06834e-014	3.85075e-015	2.81173e-014	1.913e-014	1.84183e-014	2.79296e-014	1.48534e-014	4.72427e-015	1.01447e-015	2.58772e-015
1.32032e-014	-4.17909e-015	5.56463e-015	4.78921e-015	1.53875e-015	3.05715e-014	2.41479e-014	3.43429e-014	2.06085e-014	2.628e-014	1.55732e-014	1.17693e-014	1.07322e-014	6.27182e-015	-5.44109e-015	-1.073e-014	3.71365e-015	2.79889e-014	1.88402e-014	1.8179e-014	2.79422e-014	1.46887e-014	4.654e-015	1.10816e-015	2.69765e-015
1.30591e-014	-3.89407e-015	5.74168e-015	4.78811e-015	1.1506e-015	3.02479e-014	2.38536e-014	3.42278e-014	2.07605e-014	2.62896e-014	1.59586e-014	1.19419e-014	1.09809e-014	6.53235e-015	-5.48184e-015	-1.07631e-014	3.57608e-015	2.78505e-014	1.85861e-014	1.7947e-014	2.79394e-014	1.45292e-014	4.56717e-015	1.22886e-015	2.78672e-015
1.28972e-014	-3.58986e-015	5.89642e-015	4.78873e-015	7.34175e-016	2.99078e-014	2.35548e-014	3.4087e-014	2.0907e-014	2.63077e-014	1.6323e-014	1.21279e-014	1.12232e-014	6.80241e-015	-5.51383e-015	-1.07829e-014	3.43708e-015	2.77008e-014	1.83687e-014	1.77212e-014	2.79198e-014	1.43756e-014	4.46452e-015	1.37551e-015	2.85467e-015
1.2719e-014	-3.2666e-015	6.02861e-015	4.78856e-015	2.91559e-016	2.95514e-014	2.32508e-014	3.39225e-014	2.10488e-014	2.63349e-014	1.66656e-014	1.2326e-014	1.14577e-014	7.0813e-015	-5.53805e-015	-1.07906e-014	3.29573e-015	2.75399e-014	1.81892e-014	1.75007e-014	2.78824e-014	1.42283e-014	4.34758e-015	1.54679e-015	2.90201e-015
1.25272e-014	-2.9249e-015	6.13843e-015	4.78494e-015	-1.75041e-016	2.91801e-014	2.29418e-014	3.37368e-014	2.11862e-014	2.63722e-014	1.69861e-014	1.25346e-014	1.16834e-014	7.36824e-015	-5.55544e-015	-1.07867e-014	3.1518e-015	2.7367e-014	1.8048e-014	1.72845e-014	2.78264e-014	1.40881e-014	4.21774e-015	1.74138e-015	2.92887e-015
1.2324e-014	-2.56542e-015	6.22645e-015	4.7758e-015	-6.63265e-016	2.8795e-014	2.26273e-014	3.35321e-014	2.13199e-014	2.64205e-014	1.72842e-014	1.27523e-014	1.18996e-014	7.66234e-015	-5.56674e-015	-1.07722e-014	3.00383e-015	2.71815e-014	1.79453e-014	1.70706e-014	2.77504e-014	1.39554e-014	4.07589e-015	1.95808e-015	2.93523e-015
1.21118e-014	-2.18887e-015	6.29252e-015	4.7586e-015	-1.17025e-015	2.83969e-014	2.23072e-014	3.3311e-014	2.14511e-014	2.64806e-014	1.75603e-014	1.29778e-014	1.21051e-014	7.96245e-015	-5.57293e-015	-1.07483e-014	2.85155e-015	2.69834e-014	1.78808e-014	1.6858e-014	2.7654e-014	1.38309e-014	3.92417e-015	2.19503e-015	2.92221e-015
1.18929e-014	-1.79683e-015	6.33733e-015	4.73106e-015	-1.69281e-015	2.79868e-014	2.19808e-014	3.30765e-014	2.15814e-014	2.65539e-014	1.78146e-014	1.32097e-014	1.22996e-014	8.26764e-015	-5.57582e-015	-1.07161e-014	2.6943e-015	2.67729e-014	1.78538e-014	1.66457e-014	2.75367e-014	1.37137e-014	3.76401e-015	2.44951e-015	2.89099e-015
1.16702e-014	-1.39093e-015	6.36208e-015	4.69175e-015	-2.22769e-015	2.75652e-014	2.16487e-014	3.2831e-014	2.17117e-014	2.66404e-014	1.80481e-014	1.34459e-014	1.24824e-014	8.57662e-015	-5.57684e-015	-1.06766e-014	2.53122e-015	2.65508e-014	1.78633e-014	1.64322e-014	2.73988e-014	1.36033e-014	3.59749e-015	2.7191e-015	2.84229e-015
1.14458e-014	-9.73776e-016	6.36785e-015	4.6394e-015	-2.77163e-015	2.71343e-014	2.13106e-014	3.25771e-014	2.18433e-014	2.67407e-014	1.82619e-014	1.36856e-014	1.26536e-014	8.88818e-015	-5.57745e-015	-1.06319e-014	2.36109e-015	2.63174e-014	1.79073e-014	1.6216e-014	2.72411e-014	1.34995e-014	3.42663e-015	3.00122e-015	2.77692e-015
1.12226e-014	-5.46956e-016	6.35508e-015	4.57251e-015	-3.32066e-015	2.66963e-014	2.09671e-014	3.23181e-014	2.19776e-014	2.68551e-014	1.84574e-014	1.39268e-014	1.28133e-014	9.20095e-015	-5.57902e-015	-1.05832e-014	2.18495e-015	2.60738e-014	1.79839e-014	1.59967e-014	2.70645e-014	1.34026e-014	3.2536e-015	3.29341e-015	2.69606e-015
1.10034e-014	-1.12511e-016	6.32483e-015	4.48993e-015	-3.87142e-015	2.62522e-014	2.06181e-014	3.20574e-014	2.2116e-014	2.69843e-014	1.86363e-014	1.41678e-014	1.29613e-014	9.51278e-015	-5.58306e-015	-1.0532e-014	2.00234e-015	2.58215e-014	1.80915e-014	1.57734e-014	2.68703e-014	1.33116e-014	3.08133e-015	3.59307e-015	2.60114e-015
1.07903e-014	3.26478e-016	6.27875e-015	4.39103e-015	-4.42077e-015	2.58036e-014	2.02642e-014	3.17978e-014	2.226e-014	2.7129e-014	1.87997e-014	1.44083e-014	1.30978e-014	9.82237e-015	-5.59084e-015	-1.04789e-014	1.81327e-015	2.55617e-014	1.82277e-014	1.55452e-014	2.66601e-014	1.3225e-014	2.91227e-015	3.89722e-015	2.49355e-015
1.05859e-014	7.66794e-016	6.21865e-015	4.27612e-015	-4.96502e-015	2.53533e-014	1.9905e-014	3.15426e-014	2.24107e-014	2.72887e-014	1.89495e-014	1.46471e-014	1.3223e-014	1.01275e-014	-5.60389e-015	-1.04256e-014	1.61819e-015	2.5296e-014	1.83894e-014	1.53119e-014	2.64361e-014	1.31417e-014	2.74913e-015	4.20348e-015	2.37471e-015
1.03916e-014	1.20496e-015	6.14546e-015	4.14512e-015	-5.5001e-015	2.49029e-014	1.95416e-014	3.12942e-014	2.25697e-014	2.74639e-014	1.9087e-014	1.48823e-014	1.33378e-014	1.04268e-014	-5.62311e-015	-1.03733e-014	1.41687e-015	2.50265e-014	1.85731e-014	1.50724e-014	2.62003e-014	1.30608e-014	2.59407e-015	4.50876e-015	2.24612e-015
1.02093e-014	1.63827e-015	6.06011e-015	3.99823e-015	-6.02256e-015	2.44545e-014	1.91745e-014	3.10553e-014	2.2738e-014	2.76547e-014	1.92138e-014	1.51133e-014	1.34427e-014	1.07186e-014	-5.65026e-015	-1.03231e-014	1.20978e-015	2.4756e-014	1.87753e-014	1.48269e-014	2.59556e-014	1.29807e-014	2.44956e-015	4.81021e-015	2.10957e-015
1.0041e-014	2.06383e-015	5.96433e-015	3.83601e-015	-6.52914e-015	2.40099e-014	1.88051e-014	3.08286e-014	2.29165e-014	2.78606e-014	1.93317e-014	1.53395e-014	1.35379e-014	1.10015e-014	-5.68708e-015	-1.02764e-014	9.9767e-016	2.44861e-014	1.89921e-014	1.45752e-014	2.57046e-014	1.29007e-014	2.31777e-015	5.10553e-015	1.96576e-015
9.88822e-015	2.47784e-015	5.86016e-015	3.65919e-015	-7.01676e-015	2.35716e-014	1.84339e-014	3.06166e-014	2.31059e-014	2.80816e-014	1.94423e-014	1.55608e-014	1.36242e-014	1.1273e-014	-5.73544e-015	-1.02344e-014	7.81161e-016	2.42189e-014	1.92209e-014	1.43171e-014	2.5451e-014	1.28193e-014	2.2005e-015	5.39169e-015	1.81585e-015
9.75269e-015	2.87647e-015	5.74913e-015	3.46926e-015	-7.4825e-015	2.31411e-014	1.80622e-014	3.04211e-014	2.33075e-014	2.83169e-014	1.95476e-014	1.57765e-014	1.37032e-014	1.15317e-014	-5.79594e-015	-1.01988e-014	5.6072e-016	2.39571e-014	1.94576e-014	1.40524e-014	2.5198e-014	1.27355e-014	2.09939e-015	5.66677e-015	1.66176e-015
9.63539e-015	3.25611e-015	5.63284e-015	3.26765e-015	-7.92397e-015	2.27199e-014	1.76902e-014	3.02438e-014	2.35211e-014	2.85657e-014	1.96493e-014	1.59863e-014	1.37762e-014	1.17759e-014	-5.86924e-015	-1.01709e-014	3.37116e-016	2.37029e-014	1.96988e-014	1.37817e-014	2.4949e-014	1.26476e-014	2.01594e-015	5.92908e-015	1.50463e-015
9.53731e-015	3.61356e-015	5.51313e-015	3.05593e-015	-8.33875e-015	2.23111e-014	1.73188e-014	3.00861e-014	2.37468e-014	2.88271e-014	1.9749e-014	1.61913e-014	1.38434e-014	1.20039e-014	-5.95695e-015	-1.01519e-014	1.1109e-016	2.34593e-014	1.99412e-014	1.35061e-014	2.4708e-014	1.25549e-014	1.95114e-015	6.1769e-015	1.34529e-015
9.45897e-015	3.94574e-015	5.39191e-015	2.83541e-015	-8.72486e-015	2.19159e-014	1.69493e-014	2.99495e-014	2.39847e-014	2.91009e-014	1.98479e-014	1.63914e-014	1.39055e-014	1.22143e-014	-6.06041e-015	-1.01428e-014	-1.16568e-016	2.32288e-014	2.0181e-014	1.32259e-014	2.44787e-014	1.24563e-014	1.90602e-015	6.40886e-015	1.18528e-015
9.40086e-015	4.25022e-015	5.27051e-015	2.60801e-015	-9.08124e-015	2.15358e-014	1.65822e-014	2.9835e-014	2.4234e-014	2.93864e-014	1.99474e-014	1.65869e-014	1.39641e-014	1.2406e-014	-6.18011e-015	-1.01442e-014	-3.45441e-016	2.30138e-014	2.04144e-014	1.29423e-014	2.42647e-014	1.23505e-014	1.88127e-015	6.62365e-015	1.02556e-015
9.36346e-015	4.52519e-015	5.15137e-015	2.37543e-015	-9.40711e-015	2.11727e-014	1.62183e-014	2.97431e-014	2.44935e-014	2.96824e-014	2.00483e-014	1.67785e-014	1.40202e-014	1.25781e-014	-6.31675e-015	-1.01574e-014	-5.74145e-016	2.28162e-014	2.06376e-014	1.26554e-014	2.40695e-014	1.22362e-014	1.87722e-015	6.82055e-015	8.67534e-016
9.34661e-015	4.76826e-015	5.03577e-015	2.13979e-015	-9.70177e-015	2.0828e-014	1.58585e-014	2.96741e-014	2.47625e-014	2.99875e-014	2.01515e-014	1.69674e-014	1.40749e-014	1.27296e-014	-6.4713e-015	-1.01834e-014	-8.02389e-016	2.26387e-014	2.08475e-014	1.23655e-014	2.38972e-014	1.21129e-014	1.89349e-015	6.99928e-015	7.12629e-016
9.35008e-015	4.97773e-015	4.9249e-015	1.90252e-015	-9.96467e-015	2.05027e-014	1.5504e-014	2.96283e-014	2.50402e-014	3.03001e-014	2.02575e-014	1.71544e-014	1.41287e-014	1.28595e-014	-6.64495e-015	-1.02229e-014	-1.02935e-015	2.24835e-014	2.10417e-014	1.20739e-014	2.37517e-014	1.19804e-014	1.92909e-015	7.15972e-015	5.62002e-016
9.37367e-015	5.152e-015	4.82022e-015	1.66532e-015	-1.01964e-014	2.01983e-014	1.51551e-014	2.96044e-014	2.53251e-014	3.06196e-014	2.03671e-014	1.73401e-014	1.4183e-014	1.29673e-014	-6.8383e-015	-1.0277e-014	-1.25415e-015	2.23529e-014	2.12172e-014	1.17824e-014	2.36365e-014	1.18382e-014	1.98401e-015	7.30164e-015	4.16584e-016
9.4167e-015	5.29009e-015	4.72315e-015	1.42967e-015	-1.03976e-014	1.99149e-014	1.48127e-014	2.96023e-014	2.5615e-014	3.09451e-014	2.04803e-014	1.75266e-014	1.42388e-014	1.3052e-014	-7.05162e-015	-1.03462e-014	-1.47636e-015	2.22491e-014	2.13715e-014	1.14919e-014	2.35546e-014	1.16859e-014	2.05745e-015	7.42495e-015	2.77097e-016
9.47785e-015	5.3915e-015	4.63556e-015	1.19743e-015	-1.05695e-014	1.96533e-014	1.44771e-014	2.96209e-014	2.59088e-014	3.12754e-014	2.05977e-014	1.77151e-014	1.42965e-014	1.31133e-014	-7.28502e-015	-1.04306e-014	-1.69576e-015	2.21733e-014	2.1502e-014	1.1203e-014	2.35084e-014	1.15242e-014	2.14746e-015	7.53081e-015	1.44502e-016
9.5565e-015	5.45637e-015	4.55839e-015	9.69721e-016	-1.07137e-014	1.9414e-014	1.41487e-014	2.96591e-014	2.6205e-014	3.16093e-014	2.07192e-014	1.79066e-014	1.43561e-014	1.31515e-014	-7.5385e-015	-1.05304e-014	-1.91138e-015	2.21272e-014	2.16082e-014	1.09165e-014	2.35006e-014	1.13534e-014	2.25268e-015	7.62048e-015	1.93176e-017
9.65167e-015	5.48598e-015	4.49231e-015	7.47584e-016	-1.0832e-014	1.91979e-014	1.38279e-014	2.97157e-014	2.65018e-014	3.19458e-014	2.08443e-014	1.81027e-014	1.4418e-014	1.31668e-014	-7.81203e-015	-1.0646e-014	-2.12271e-015	2.21117e-014	2.16887e-014	1.06336e-014	2.35336e-014	1.11734e-014	2.37125e-015	7.69496e-015	-9.73025e-017
9.76167e-015	5.48026e-015	4.43847e-015	5.3215e-016	-1.09273e-014	1.90049e-014	1.35152e-014	2.97888e-014	2.67973e-014	3.22833e-014	2.09727e-014	1.83044e-014	1.44831e-014	1.31595e-014	-8.10606e-015	-1.07776e-014	-2.32911e-015	2.21281e-014	2.17431e-014	1.03556e-014	2.36089e-014	1.09857e-014	2.5011e-015	7.75589e-015	-2.04725e-016
9.88487e-015	5.4411e-015	4.39806e-015	3.24228e-016	-1.10018e-014	1.88349e-014	1.32105e-014	2.9877e-014	2.7089e-014	3.26204e-014	2.1104e-014	1.85121e-014	1.45517e-014	1.31307e-014	-8.42066e-015	-1.09258e-014	-2.5307e-015	2.2177e-014	2.17706e-014	1.00834e-014	2.3728e-014	1.07919e-014	2.64023e-015	7.80493e-015	-3.02113e-016
1.002e-014	5.37012e-015	4.37143e-015	1.24038e-016	-1.10586e-014	1.86879e-014	1.29138e-014	2.9979e-014	2.73755e-014	3.29573e-014	2.1238e-014	1.87277e-014	1.46233e-014	1.30812e-014	-8.75483e-015	-1.10902e-014	-2.72793e-015	2.22583e-014	2.17714e-014	9.81852e-015	2.38923e-014	1.05925e-014	2.78631e-015	7.84405e-015	-3.88342e-016
1.01651e-014	5.26955e-015	4.35933e-015	-6.82959e-017	-1.11006e-014	1.85633e-014	1.26251e-014	3.00933e-014	2.76546e-014	3.32927e-014	2.13742e-014	1.89521e-014	1.46975e-014	1.30122e-014	-9.1085e-015	-1.12705e-014	-2.92103e-015	2.2372e-014	2.17454e-014	9.56167e-015	2.41028e-014	1.0388e-014	2.93671e-015	7.87577e-015	-4.62547e-016
1.03187e-014	5.142e-015	4.36161e-015	-2.52502e-016	-1.11313e-014	1.84608e-014	1.23442e-014	3.02182e-014	2.79251e-014	3.3625e-014	2.15118e-014	1.91854e-014	1.47743e-014	1.29249e-014	-9.48071e-015	-1.14663e-014	-3.11016e-015	2.25183e-014	2.16932e-014	9.3131e-015	2.43594e-014	1.01808e-014	3.08949e-015	7.90305e-015	-5.24014e-016
1.04787e-014	4.99034e-015	4.37826e-015	-4.28116e-016	-1.11542e-014	1.83799e-014	1.2071e-014	3.0352e-014	2.81857e-014	3.39537e-014	2.16502e-014	1.94279e-014	1.48531e-014	1.28214e-014	-9.87065e-015	-1.16772e-014	-3.2954e-015	2.26958e-014	2.16168e-014	9.07351e-015	2.46615e-014	9.97215e-015	3.24217e-015	7.9276e-015	-5.71739e-016
1.06435e-014	4.81794e-015	4.4088e-015	-5.95233e-016	-1.11728e-014	1.83189e-014	1.18048e-014	3.04935e-014	2.84347e-014	3.42785e-014	2.17888e-014	1.96803e-014	1.49332e-014	1.2703e-014	-1.02772e-014	-1.1903e-014	-3.47718e-015	2.29039e-014	2.15174e-014	8.84363e-015	2.50082e-014	9.76391e-015	3.39161e-015	7.95189e-015	-6.05427e-016
1.08114e-014	4.62894e-015	4.45331e-015	-7.54829e-016	-1.11907e-014	1.82765e-014	1.15458e-014	3.06413e-014	2.86708e-014	3.45985e-014	2.19268e-014	1.99428e-014	1.50138e-014	1.25719e-014	-1.06991e-014	-1.21433e-014	-3.65642e-015	2.31414e-014	2.13966e-014	8.62416e-015	2.53983e-014	9.55847e-015	3.53557e-015	7.97844e-015	-6.24355e-016
1.09802e-014	4.42721e-015	4.5116e-015	-9.07751e-016	-1.12115e-014	1.8252e-014	1.12934e-014	3.07939e-014	2.88928e-014	3.49138e-014	2.20635e-014	2.02146e-014	1.50937e-014	1.24303e-014	-1.1135e-014	-1.23972e-014	-3.83324e-015	2.34067e-014	2.12562e-014	8.41507e-015	2.58299e-014	9.35723e-015	3.67179e-015	8.00977e-015	-6.27565e-016
1.11478e-014	4.21715e-015	4.58289e-015	-1.05524e-015	-1.12379e-014	1.82439e-014	1.1047e-014	3.09504e-014	2.91e-014	3.52242e-014	2.21982e-014	2.04955e-014	1.51721e-014	1.22805e-014	-1.15831e-014	-1.26641e-014	-4.0085e-015	2.3698e-014	2.10989e-014	8.21732e-015	2.63004e-014	9.16228e-015	3.7981e-015	8.04833e-015	-6.14429e-016
1.1313e-014	4.00413e-015	4.66665e-015	-1.19823e-015	-1.12734e-014	1.82499e-014	1.08062e-014	3.11096e-014	2.92925e-014	3.55293e-014	2.23305e-014	2.07854e-014	1.52479e-014	1.2125e-014	-1.2042e-014	-1.29431e-014	-4.18262e-015	2.40131e-014	2.09279e-014	8.03108e-015	2.68075e-014	8.97586e-015	3.91259e-015	8.09641e-015	-5.84426e-016
1.14744e-014	3.79108e-015	4.76123e-015	-1.3377e-015	-1.13204e-014	1.82685e-014	1.05706e-014	3.12714e-014	2.94701e-014	3.58295e-014	2.24601e-014	2.10829e-014	1.53198e-014	1.19659e-014	-1.25101e-014	-1.32333e-014	-4.35632e-015	2.43496e-014	2.0746e-014	7.85651e-015	2.73484e-014	8.79937e-015	4.01385e-015	8.15619e-015	-5.36743e-016
1.16301e-014	3.58258e-015	4.86655e-015	-1.47445e-015	-1.1382e-014	1.8298e-014	1.03395e-014	3.14351e-014	2.96329e-014	3.61242e-014	2.25864e-014	2.13869e-014	1.53871e-014	1.18058e-014	-1.29859e-014	-1.35333e-014	-4.53069e-015	2.47047e-014	2.05568e-014	7.69363e-015	2.79201e-014	8.63428e-015	4.10087e-015	8.22933e-015	-4.71183e-016
1.17784e-014	3.38312e-015	4.98145e-015	-1.6098e-015	-1.14605e-014	1.83359e-014	1.01129e-014	3.16004e-014	2.97815e-014	3.6414e-014	2.27091e-014	2.16958e-014	1.54494e-014	1.16471e-014	-1.34677e-014	-1.38421e-014	-4.70586e-015	2.50761e-014	2.03633e-014	7.54236e-015	2.85182e-014	8.48245e-015	4.17197e-015	8.31704e-015	-3.87294e-016
1.19183e-014	3.1967e-015	5.10441e-015	-1.74528e-015	-1.15578e-014	1.83809e-014	9.89055e-015	3.17674e-014	2.99174e-014	3.66988e-014	2.28283e-014	2.20086e-014	1.55049e-014	1.14922e-014	-1.39536e-014	-1.41582e-014	-4.88151e-015	2.54605e-014	2.01687e-014	7.40321e-015	2.91391e-014	8.34556e-015	4.22638e-015	8.42115e-015	-2.83981e-016
1.20488e-014	3.02794e-015	5.2337e-015	-1.88228e-015	-1.16754e-014	1.84309e-014	9.67211e-015	3.19361e-014	3.00415e-014	3.69788e-014	2.29439e-014	2.23233e-014	1.5553e-014	1.13434e-014	-1.4442e-014	-1.44802e-014	-5.05786e-015	2.58551e-014	1.99765e-014	7.27595e-015	2.97788e-014	8.22472e-015	4.26373e-015	8.54318e-015	-1.60826e-016
1.21682e-014	2.88019e-015	5.3683e-015	-2.02226e-015	-1.18152e-014	1.84843e-014	9.45748e-015	3.21066e-014	3.01555e-014	3.72544e-014	2.3056e-014	2.26378e-014	1.55926e-014	1.12035e-014	-1.49314e-014	-1.4807e-014	-5.23513e-015	2.62574e-014	1.9791e-014	7.16031e-015	3.04332e-014	8.1215e-015	4.28393e-015	8.68416e-015	-1.78686e-017
1.22758e-014	2.75701e-015	5.5066e-015	-2.16689e-015	-1.1978e-014	1.85394e-014	9.24606e-015	3.22799e-014	3.02603e-014	3.75263e-014	2.31647e-014	2.29496e-014	1.56226e-014	1.10748e-014	-1.54192e-014	-1.51368e-014	-5.41364e-015	2.66634e-014	1.96161e-014	7.05607e-015	3.10977e-014	8.0369e-015	4.28734e-015	8.84504e-015	1.44499e-016
1.2371e-014	2.66228e-015	5.64682e-015	-2.31757e-015	-1.21641e-014	1.8594e-014	9.03795e-015	3.24567e-014	3.03587e-014	3.77945e-014	2.32709e-014	2.32557e-014	1.5642e-014	1.09588e-014	-1.59031e-014	-1.54683e-014	-5.5932e-015	2.70705e-014	1.9455e-014	6.96344e-015	3.17684e-014	7.97219e-015	4.27441e-015	9.02611e-015	3.27035e-016
1.24533e-014	2.59886e-015	5.78748e-015	-2.4747e-015	-1.23736e-014	1.86461e-014	8.83238e-015	3.26382e-014	3.04525e-014	3.80593e-014	2.33742e-014	2.35539e-014	1.56503e-014	1.08577e-014	-1.63815e-014	-1.58002e-014	-5.77321e-015	2.74757e-014	1.93107e-014	6.88191e-015	3.24412e-014	7.92763e-015	4.24589e-015	9.22733e-015	5.28961e-016
1.25225e-014	2.56853e-015	5.92719e-015	-2.63913e-015	-1.26063e-014	1.86941e-014	8.62938e-015	3.28252e-014	3.05449e-014	3.83216e-014	2.34751e-014	2.38428e-014	1.56474e-014	1.07727e-014	-1.6852e-014	-1.61311e-014	-5.95341e-015	2.78757e-014	1.91865e-014	6.81164e-015	3.31122e-014	7.90375e-015	4.20347e-015	9.4488e-015	7.49762e-016
1.25779e-014	2.57384e-015	6.06413e-015	-2.81126e-015	-1.28617e-014	1.87362e-014	8.42985e-015	3.30184e-014	3.06382e-014	3.85819e-014	2.35739e-014	2.412e-014	1.56325e-014	1.07051e-014	-1.73129e-014	-1.64594e-014	-6.13276e-015	2.82672e-014	1.9085e-014	6.75257e-015	3.37766e-014	7.90116e-015	4.14859e-015	9.6893e-015	9.89332e-016
1.26183e-014	2.61628e-015	6.1964e-015	-2.99228e-015	-1.31379e-014	1.87709e-014	8.23376e-015	3.32193e-014	3.07345e-014	3.884e-014	2.36712e-014	2.4383e-014	1.56055e-014	1.06564e-014	-1.77624e-014	-1.67838e-014	-6.30987e-015	2.86476e-014	1.90086e-014	6.70492e-015	3.44304e-014	7.91976e-015	4.08348e-015	9.94755e-015	1.24688e-015
1.26439e-014	2.69623e-015	6.32234e-015	-3.18252e-015	-1.34336e-014	1.8796e-014	8.04092e-015	3.34296e-014	3.08364e-014	3.90961e-014	2.37682e-014	2.463e-014	1.55662e-014	1.06272e-014	-1.81985e-014	-1.71026e-014	-6.48343e-015	2.90142e-014	1.8959e-014	6.66872e-015	3.50694e-014	7.9591e-015	4.00995e-015	1.02227e-014	1.5217e-015
1.2655e-014	2.81372e-015	6.44042e-015	-3.38234e-015	-1.3747e-014	1.88106e-014	7.85204e-015	3.36507e-014	3.09468e-014	3.93504e-014	2.38647e-014	2.48586e-014	1.55148e-014	1.06186e-014	-1.862e-014	-1.74142e-014	-6.65245e-015	2.93647e-014	1.89388e-014	6.64314e-015	3.56902e-014	8.01916e-015	3.93029e-015	1.05133e-014	1.81274e-015
1.26519e-014	2.96828e-015	6.54934e-015	-3.59172e-015	-1.4076e-014	1.88136e-014	7.66754e-015	3.38833e-014	3.10677e-014	3.96028e-014	2.39616e-014	2.50672e-014	1.54519e-014	1.06303e-014	-1.90252e-014	-1.77169e-014	-6.81559e-015	2.96966e-014	1.89491e-014	6.62807e-015	3.62889e-014	8.09919e-015	3.84723e-015	1.08175e-014	2.1187e-015
1.26349e-014	3.15879e-015	6.64742e-015	-3.81052e-015	-1.44177e-014	1.88037e-014	7.48767e-015	3.41284e-014	3.1201e-014	3.98531e-014	2.40595e-014	2.52543e-014	1.53777e-014	1.06617e-014	-1.94122e-014	-1.80104e-014	-6.97121e-015	3.00079e-014	1.89912e-014	6.62266e-015	3.68625e-014	8.1983e-015	3.76294e-015	1.11329e-014	2.43815e-015
1.26037e-014	3.38377e-015	6.73314e-015	-4.03831e-015	-1.47695e-014	1.87802e-014	7.31257e-015	3.43864e-014	3.1349e-014	4.01007e-014	2.41592e-014	2.54182e-014	1.52935e-014	1.07129e-014	-1.97801e-014	-1.82928e-014	-7.11776e-015	3.02972e-014	1.90662e-014	6.6274e-015	3.74086e-014	8.31539e-015	3.6802e-015	1.14577e-014	2.77047e-015
1.25582e-014	3.64158e-015	6.80532e-015	-4.27467e-015	-1.51291e-014	1.87418e-014	7.14253e-015	3.46582e-014	3.15135e-014	4.03457e-014	2.42612e-014	2.55579e-014	1.51998e-014	1.07831e-014	-2.01271e-014	-1.85629e-014	-7.25367e-015	3.05626e-014	1.91748e-014	6.64271e-015	3.79241e-014	8.44909e-015	3.60193e-015	1.17884e-014	3.11401e-015
1.24991e-014	3.92991e-015	6.86323e-015	-4.5187e-015	-1.54929e-014	1.86883e-014	6.97812e-015	3.49435e-014	3.16954e-014	4.05874e-014	2.43661e-014	2.56722e-014	1.50976e-014	1.08715e-014	-2.04523e-014	-1.88199e-014	-7.37679e-015	3.08035e-014	1.93172e-014	6.66843e-015	3.84074e-014	8.59755e-015	3.53123e-015	1.2123e-014	3.46607e-015
1.24258e-014	4.24511e-015	6.90558e-015	-4.76945e-015	-1.58579e-014	1.86191e-014	6.8195e-015	3.52429e-014	3.18959e-014	4.08246e-014	2.44741e-014	2.5761e-014	1.4988e-014	1.09761e-014	-2.07547e-014	-1.90627e-014	-7.48552e-015	3.10188e-014	1.94931e-014	6.70434e-015	3.88567e-014	8.75926e-015	3.47133e-015	1.24588e-014	3.82484e-015
1.2339e-014	4.58456e-015	6.93144e-015	-5.02666e-015	-1.62202e-014	1.85342e-014	6.66665e-015	3.55567e-014	3.21159e-014	4.10563e-014	2.45854e-014	2.58248e-014	1.4872e-014	1.10951e-014	-2.10331e-014	-1.929e-014	-7.57905e-015	3.12077e-014	1.97017e-014	6.74964e-015	3.92704e-014	8.93339e-015	3.42455e-015	1.27931e-014	4.18793e-015
1.22396e-014	4.94441e-015	6.93941e-015	-5.28836e-015	-1.65769e-014	1.84331e-014	6.51999e-015	3.58842e-014	3.23554e-014	4.12811e-014	2.46997e-014	2.58627e-014	1.47513e-014	1.12268e-014	-2.12869e-014	-1.95008e-014	-7.65563e-015	3.13694e-014	1.99414e-014	6.80475e-015	3.96472e-014	9.11792e-015	3.39378e-015	1.31233e-014	4.55345e-015
1.21277e-014	5.32042e-015	6.92922e-015	-5.55291e-015	-1.6925e-014	1.83164e-014	6.38021e-015	3.62235e-014	3.26142e-014	4.14973e-014	2.48169e-014	2.58755e-014	1.46278e-014	1.13692e-014	-2.15151e-014	-1.96945e-014	-7.71238e-015	3.15044e-014	2.02116e-014	6.86991e-015	3.9987e-014	9.31145e-015	3.38189e-015	1.34466e-014	4.91904e-015
1.20033e-014	5.70822e-015	6.89994e-015	-5.81922e-015	-1.72613e-014	1.81839e-014	6.24715e-015	3.65737e-014	3.28915e-014	4.17038e-014	2.49374e-014	2.58647e-014	1.4503e-014	1.15197e-014	-2.17177e-014	-1.98703e-014	-7.74793e-015	3.16128e-014	2.05096e-014	6.94462e-015	4.02893e-014	9.51199e-015	3.3909e-015	1.37604e-014	5.28175e-015
1.18671e-014	6.1028e-015	6.85116e-015	-6.0855e-015	-1.75829e-014	1.80359e-014	6.12063e-015	3.69335e-014	3.31862e-014	4.18992e-014	2.50606e-014	2.58317e-014	1.43786e-014	1.16757e-014	-2.18944e-014	-2.00278e-014	-7.7616e-015	3.16958e-014	2.08335e-014	7.02874e-015	4.05543e-014	9.71751e-015	3.42304e-015	1.40616e-014	5.63887e-015
1.17198e-014	6.49966e-015	6.78289e-015	-6.3499e-015	-1.78873e-014	1.78732e-014	6.00033e-015	3.73012e-014	3.34965e-014	4.20815e-014	2.51852e-014	2.57782e-014	1.42564e-014	1.18345e-014	-2.20453e-014	-2.01667e-014	-7.75166e-015	3.1754e-014	2.11812e-014	7.12199e-015	4.07822e-014	9.926e-015	3.48015e-015	1.43477e-014	5.98824e-015
1.15612e-014	6.89399e-015	6.69461e-015	-6.61085e-015	-1.81721e-014	1.76965e-014	5.8864e-015	3.76745e-014	3.38205e-014	4.2249e-014	2.53102e-014	2.57066e-014	1.41378e-014	1.19931e-014	-2.21707e-014	-2.02868e-014	-7.7171e-015	3.17886e-014	2.15497e-014	7.22406e-015	4.0974e-014	1.01361e-014	3.56405e-015	1.46161e-014	6.32763e-015
1.13916e-014	7.2809e-015	6.58667e-015	-6.86704e-015	-1.8435e-014	1.7506e-014	5.77876e-015	3.80499e-014	3.41557e-014	4.24005e-014	2.54347e-014	2.56192e-014	1.40244e-014	1.21484e-014	-2.22707e-014	-2.03881e-014	-7.65754e-015	3.18012e-014	2.19357e-014	7.33486e-015	4.1131e-014	1.03463e-014	3.67507e-015	1.48645e-014	6.65408e-015
1.12113e-014	7.65535e-015	6.45897e-015	-7.11724e-015	-1.86745e-014	1.73027e-014	5.67635e-015	3.84248e-014	3.44988e-014	4.25345e-014	2.55578e-014	2.5519e-014	1.39177e-014	1.22974e-014	-2.23458e-014	-2.04708e-014	-7.57218e-015	3.17932e-014	2.23359e-014	7.45404e-015	4.1254e-014	1.05551e-014	3.8137e-015	1.50908e-014	6.96554e-015
1.10205e-014	8.01279e-015	6.31216e-015	-7.36004e-015	-1.88891e-014	1.7087e-014	5.57856e-015	3.87961e-014	3.48464e-014	4.26487e-014	2.5678e-014	2.54083e-014	1.38189e-014	1.24372e-014	-2.23969e-014	-2.05349e-014	-7.46072e-015	3.17659e-014	2.27475e-014	7.58124e-015	4.13445e-014	1.07608e-014	3.98051e-015	1.52932e-014	7.25941e-015
1.08196e-014	8.34947e-015	6.14696e-015	-7.5939e-015	-1.90782e-014	1.68598e-014	5.48542e-015	3.91602e-014	3.51954e-014	4.27412e-014	2.5794e-014	2.52902e-014	1.37298e-014	1.25646e-014	-2.2425e-014	-2.05807e-014	-7.32353e-015	3.17211e-014	2.31671e-014	7.71616e-015	4.14045e-014	1.09625e-014	4.17559e-015	1.54703e-014	7.53336e-015
1.06089e-014	8.66024e-015	5.96422e-015	-7.81781e-015	-1.92408e-014	1.66215e-014	5.39536e-015	3.95134e-014	3.5541e-014	4.28106e-014	2.59039e-014	2.51681e-014	1.36515e-014	1.26767e-014	-2.24311e-014	-2.06088e-014	-7.16056e-015	3.16613e-014	2.35912e-014	7.8583e-015	4.14363e-014	1.11587e-014	4.39903e-015	1.56202e-014	7.78525e-015
1.03883e-014	8.94085e-015	5.76458e-015	-8.03098e-015	-1.93766e-014	1.63735e-014	5.30701e-015	3.98517e-014	3.58795e-014	4.28548e-014	2.60055e-014	2.50449e-014	1.35846e-014	1.27703e-014	-2.24163e-014	-2.06199e-014	-6.97224e-015	3.15881e-014	2.40163e-014	8.00669e-015	4.14413e-014	1.1348e-014	4.65011e-015	1.57417e-014	8.01353e-015
1.01582e-014	9.18885e-015	5.54913e-015	-8.23224e-015	-1.94855e-014	1.61169e-014	5.21986e-015	4.01712e-014	3.62059e-014	4.28721e-014	2.60968e-014	2.4924e-014	1.35301e-014	1.28428e-014	-2.23819e-014	-2.0615e-014	-6.76003e-015	3.1504e-014	2.44392e-014	8.16071e-015	4.14214e-014	1.15297e-014	4.92736e-015	1.58341e-014	8.2162e-015
9.91862e-015	9.40137e-015	5.31842e-015	-8.42129e-015	-1.95682e-014	1.58528e-014	5.13248e-015	4.04678e-014	3.65156e-014	4.28612e-014	2.61761e-014	2.48081e-014	1.34883e-014	1.28919e-014	-2.23298e-014	-2.05944e-014	-6.52588e-015	3.14116e-014	2.48559e-014	8.31979e-015	4.13787e-014	1.17027e-014	5.22896e-015	1.58971e-014	8.39179e-015
9.67008e-015	9.57578e-015	5.07424e-015	-8.59782e-015	-1.96257e-014	1.55818e-014	5.04329e-015	4.07371e-014	3.68033e-014	4.28208e-014	2.62412e-014	2.47004e-014	1.34601e-014	1.29156e-014	-2.22619e-014	-2.05593e-014	-6.27167e-015	3.13127e-014	2.52631e-014	8.48238e-015	4.1315e-014	1.18662e-014	5.55282e-015	1.59306e-014	8.53886e-015
9.41254e-015	9.70906e-015	4.81842e-015	-8.76211e-015	-1.96599e-014	1.53042e-014	4.95087e-015	4.09744e-014	3.70638e-014	4.27502e-014	2.62904e-014	2.46041e-014	1.34449e-014	1.29116e-014	-2.21801e-014	-2.05107e-014	-5.99927e-015	3.12097e-014	2.56581e-014	8.64777e-015	4.12328e-014	1.20199e-014	5.8963e-015	1.59347e-014	8.65615e-015
9.14591e-015	9.79958e-015	4.55226e-015	-8.91469e-015	-1.96726e-014	1.50214e-014	4.85343e-015	4.11762e-014	3.72922e-014	4.26492e-014	2.63215e-014	2.45223e-014	1.34427e-014	1.28785e-014	-2.20865e-014	-2.04502e-014	-5.71103e-015	3.1104e-014	2.60379e-014	8.81553e-015	4.11337e-014	1.21635e-014	6.2574e-015	1.59101e-014	8.74319e-015
8.86995e-015	9.84597e-015	4.27707e-015	-9.05513e-015	-1.96657e-014	1.47337e-014	4.74975e-015	4.13391e-014	3.74835e-014	4.25173e-014	2.63332e-014	2.44575e-014	1.34528e-014	1.28149e-014	-2.19827e-014	-2.03795e-014	-5.40895e-015	3.0998e-014	2.63995e-014	8.98413e-015	4.10199e-014	1.22965e-014	6.63287e-015	1.58577e-014	8.79897e-015
8.58565e-015	9.84758e-015	3.99454e-015	-9.18499e-015	-1.96422e-014	1.44416e-014	4.63796e-015	4.14598e-014	3.7634e-014	4.23537e-014	2.63226e-014	2.44121e-014	1.34743e-014	1.27194e-014	-2.18713e-014	-2.02996e-014	-5.09574e-015	3.08935e-014	2.67401e-014	9.15287e-015	4.08931e-014	1.2419e-014	7.01952e-015	1.57784e-014	8.82327e-015
8.29343e-015	9.80465e-015	3.7067e-015	-9.30479e-015	-1.96046e-014	1.41461e-014	4.51667e-015	4.15336e-014	3.77396e-014	4.21591e-014	2.6288e-014	2.4388e-014	1.35067e-014	1.25914e-014	-2.17548e-014	-2.02115e-014	-4.7756e-015	3.0792e-014	2.70572e-014	9.32031e-015	4.07553e-014	1.25311e-014	7.41423e-015	1.56738e-014	8.8159e-015
7.99355e-015	9.71741e-015	3.41538e-015	-9.41526e-015	-1.95557e-014	1.38476e-014	4.38413e-015	4.15577e-014	3.77962e-014	4.1934e-014	2.62274e-014	2.43865e-014	1.35485e-014	1.2431e-014	-2.16356e-014	-2.01169e-014	-4.45165e-015	3.06952e-014	2.73493e-014	9.48618e-015	4.06086e-014	1.26322e-014	7.81317e-015	1.55454e-014	8.77701e-015
7.68599e-015	9.58682e-015	3.12223e-015	-9.51827e-015	-1.94986e-014	1.35461e-014	4.23858e-015	4.1529e-014	3.78002e-014	4.16792e-014	2.61394e-014	2.44083e-014	1.35985e-014	1.22379e-014	-2.15153e-014	-2.00167e-014	-4.12731e-015	3.06052e-014	2.76145e-014	9.64956e-015	4.04543e-014	1.27221e-014	8.21246e-015	1.53946e-014	8.70757e-015
7.37126e-015	9.41413e-015	2.82908e-015	-9.61518e-015	-1.94364e-014	1.32418e-014	4.07893e-015	4.14444e-014	3.77486e-014	4.13951e-014	2.60227e-014	2.44548e-014	1.36553e-014	1.20124e-014	-2.13961e-014	-1.99126e-014	-3.80542e-015	3.05223e-014	2.78516e-014	9.80961e-015	4.02937e-014	1.28014e-014	8.60883e-015	1.52233e-014	8.60869e-015
7.05016e-015	9.20177e-015	2.53774e-015	-9.70768e-015	-1.93721e-014	1.29358e-014	3.90378e-015	4.13028e-014	3.76393e-014	4.10832e-014	2.58764e-014	2.45258e-014	1.37171e-014	1.17555e-014	-2.12808e-014	-1.98061e-014	-3.48972e-015	3.04474e-014	2.80596e-014	9.96593e-015	4.01278e-014	1.28701e-014	8.99851e-015	1.50331e-014	8.48117e-015
6.7238e-015	8.9522e-015	2.25009e-015	-9.79718e-015	-1.93088e-014	1.26279e-014	3.71178e-015	4.11035e-014	3.74707e-014	4.07456e-014	2.56997e-014	2.46209e-014	1.37817e-014	1.14689e-014	-2.11714e-014	-1.96986e-014	-3.18434e-015	3.03823e-014	2.82379e-014	1.01178e-014	3.99577e-014	1.29286e-014	9.37745e-015	1.48266e-014	8.32681e-015
6.39297e-015	8.66846e-015	1.96827e-015	-9.88579e-015	-1.92503e-014	1.23176e-014	3.50196e-015	4.0845e-014	3.72411e-014	4.03847e-014	2.54921e-014	2.47405e-014	1.38467e-014	1.11538e-014	-2.10706e-014	-1.95916e-014	-2.89266e-015	3.03276e-014	2.83867e-014	1.02646e-014	3.9784e-014	1.29774e-014	9.74232e-015	1.46056e-014	8.14688e-015
6.05799e-015	8.35399e-015	1.69374e-015	-9.97536e-015	-1.91997e-014	1.20049e-014	3.27404e-015	4.05271e-014	3.69496e-014	4.00029e-014	2.52532e-014	2.48843e-014	1.39103e-014	1.08121e-014	-2.09803e-014	-1.94862e-014	-2.61818e-015	3.02838e-014	2.85064e-014	1.04057e-014	3.96077e-014	1.30172e-014	1.00896e-014	1.43725e-014	7.94296e-015
5.71975e-015	8.01207e-015	1.42849e-015	-1.00682e-014	-1.91599e-014	1.169e-014	3.02752e-015	4.01506e-014	3.65963e-014	3.96031e-014	2.49832e-014	2.50503e-014	1.39702e-014	1.04461e-014	-2.09028e-014	-1.9384e-014	-2.36419e-015	3.02515e-014	2.85984e-014	1.05404e-014	3.94285e-014	1.30484e-014	1.04159e-014	1.41295e-014	7.71734e-015
5.3799e-015	7.6467e-015	1.17437e-015	-1.01664e-014	-1.91342e-014	1.13724e-014	2.76179e-015	3.97154e-014	3.61822e-014	3.91873e-014	2.46828e-014	2.52372e-014	1.40239e-014	1.00592e-014	-2.08396e-014	-1.92866e-014	-2.13391e-015	3.02309e-014	2.86633e-014	1.06683e-014	3.92475e-014	1.30715e-014	1.07183e-014	1.38793e-014	7.47207e-015
5.03976e-015	7.26149e-015	9.33374e-016	-1.02715e-014	-1.91251e-014	1.10517e-014	2.47599e-015	3.92238e-014	3.57089e-014	3.87588e-014	2.43526e-014	2.54433e-014	1.40684e-014	9.6544e-015	-2.07925e-014	-1.91949e-014	-1.9304e-015	3.02219e-014	2.87025e-014	1.07895e-014	3.90653e-014	1.3087e-014	1.09937e-014	1.3624e-014	7.2092e-015
4.7006e-015	6.8603e-015	7.06855e-016	-1.03855e-014	-1.91351e-014	1.07275e-014	2.17018e-015	3.86784e-014	3.5179e-014	3.83204e-014	2.39933e-014	2.56659e-014	1.41016e-014	9.23443e-015	-2.07631e-014	-1.91094e-014	-1.75556e-015	3.02242e-014	2.8718e-014	1.09039e-014	3.88822e-014	1.30949e-014	1.12395e-014	1.33653e-014	6.93057e-015
4.36311e-015	6.44781e-015	4.95938e-016	-1.05108e-014	-1.91664e-014	1.03998e-014	1.84425e-015	3.80815e-014	3.45957e-014	3.78759e-014	2.36061e-014	2.59027e-014	1.41216e-014	8.80278e-015	-2.0753e-014	-1.90307e-014	-1.61159e-015	3.0237e-014	2.8712e-014	1.10115e-014	3.86977e-014	1.30957e-014	1.14535e-014	1.31056e-014	6.63829e-015
4.02867e-015	6.02871e-015	3.0191e-016	-1.06498e-014	-1.92205e-014	1.00678e-014	1.49878e-015	3.7437e-014	3.39631e-014	3.74287e-014	2.31925e-014	2.61511e-014	1.41263e-014	8.36284e-015	-2.07628e-014	-1.89603e-014	-1.49995e-015	3.02603e-014	2.86864e-014	1.11127e-014	3.85121e-014	1.30908e-014	1.16339e-014	1.28463e-014	6.33534e-015
3.69914e-015	5.60742e-015	1.25534e-016	-1.08038e-014	-1.92995e-014	9.73113e-015	1.13416e-015	3.67486e-014	3.32848e-014	3.69821e-014	2.27549e-014	2.64078e-014	1.4114e-014	7.91864e-015	-2.07932e-014	-1.88989e-014	-1.42222e-015	3.02935e-014	2.86433e-014	1.12074e-014	3.83253e-014	1.308e-014	1.17791e-014	1.25896e-014	6.02432e-015
3.37643e-015	5.18747e-015	-3.22858e-017	-1.09747e-014	-1.94046e-014	9.38881e-015	7.51663e-016	3.60208e-014	3.25658e-014	3.65392e-014	2.22951e-014	2.66698e-014	1.40828e-014	7.47365e-015	-2.08458e-014	-1.88472e-014	-1.38005e-015	3.03361e-014	2.85854e-014	1.12969e-014	3.81374e-014	1.30637e-014	1.18883e-014	1.23374e-014	5.7074e-015
3.06167e-015	4.77287e-015	-1.7048e-016	-1.11647e-014	-1.95365e-014	9.04069e-015	3.52284e-016	3.52582e-014	3.18118e-014	3.61035e-014	2.18153e-014	2.69332e-014	1.40304e-014	7.03139e-015	-2.0921e-014	-1.88057e-014	-1.37382e-015	3.03877e-014	2.85159e-014	1.13818e-014	3.79481e-014	1.30418e-014	1.19606e-014	1.20906e-014	5.38681e-015
2.75673e-015	4.368e-015	-2.88609e-016	-1.13749e-014	-1.96963e-014	8.68621e-015	-6.21404e-017	3.44663e-014	3.10281e-014	3.56785e-014	2.13186e-014	2.71944e-014	1.39555e-014	6.59564e-015	-2.10197e-014	-1.87745e-014	-1.40366e-015	3.04473e-014	2.84373e-014	1.14628e-014	3.77571e-014	1.30148e-014	1.19959e-014	1.18503e-014	5.06503e-015
2.46255e-015	3.97695e-015	-3.85645e-016	-1.16056e-014	-1.98838e-014	8.32498e-015	-4.90198e-016	3.36503e-014	3.02207e-014	3.52674e-014	2.08076e-014	2.74507e-014	1.38572e-014	6.17032e-015	-2.11419e-014	-1.87537e-014	-1.46957e-015	3.05141e-014	2.83533e-014	1.15409e-014	3.75648e-014	1.2983e-014	1.19945e-014	1.16175e-014	4.74449e-015
2.18113e-015	3.60373e-015	-4.61505e-016	-1.18579e-014	-2.00982e-014	7.95664e-015	-9.30038e-016	3.28162e-014	2.93961e-014	3.48729e-014	2.02855e-014	2.76996e-014	1.37347e-014	5.75912e-015	-2.12863e-014	-1.87439e-014	-1.5701e-015	3.05876e-014	2.82671e-014	1.16177e-014	3.73714e-014	1.29466e-014	1.19573e-014	1.13932e-014	4.42656e-015
1.91462e-015	3.25074e-015	-5.15942e-016	-1.21324e-014	-2.03388e-014	7.58166e-015	-1.37998e-015	3.19706e-014	2.85609e-014	3.4498e-014	1.9755e-014	2.7938e-014	1.35871e-014	5.36534e-015	-2.14533e-014	-1.87449e-014	-1.70404e-015	3.06672e-014	2.81815e-014	1.16949e-014	3.71767e-014	1.29058e-014	1.18849e-014	1.11778e-014	4.11349e-015
1.66442e-015	2.92079e-015	-5.49025e-016	-1.24291e-014	-2.06046e-014	7.19931e-015	-1.83827e-015	3.11193e-014	2.77222e-014	3.41443e-014	1.92193e-014	2.8163e-014	1.34145e-014	4.99227e-015	-2.16424e-014	-1.87567e-014	-1.86963e-015	3.0752e-014	2.80988e-014	1.17732e-014	3.69808e-014	1.2861e-014	1.17784e-014	1.09714e-014	3.80661e-015
1.43185e-015	2.61654e-015	-5.61474e-016	-1.27478e-014	-2.08939e-014	6.81008e-015	-2.30234e-015	3.02685e-014	2.68871e-014	3.38144e-014	1.86819e-014	2.83726e-014	1.32171e-014	4.64285e-015	-2.18521e-014	-1.87795e-014	-2.0652e-015	3.0841e-014	2.80226e-014	1.18542e-014	3.67846e-014	1.28132e-014	1.1641e-014	1.0774e-014	3.50765e-015
1.21848e-015	2.33994e-015	-5.53397e-016	-1.30882e-014	-2.12051e-014	6.41364e-015	-2.76997e-015	2.94255e-014	2.60625e-014	3.35095e-014	1.81464e-014	2.85638e-014	1.2995e-014	4.31962e-015	-2.20817e-014	-1.88124e-014	-2.28919e-015	3.09339e-014	2.79561e-014	1.19395e-014	3.65872e-014	1.27624e-014	1.14749e-014	1.05858e-014	3.21814e-015
1.02551e-015	2.09229e-015	-5.25275e-016	-1.34506e-014	-2.1536e-014	6.01005e-015	-3.2386e-015	2.85961e-014	2.52553e-014	3.32307e-014	1.76157e-014	2.87344e-014	1.27491e-014	4.02484e-015	-2.23305e-014	-1.8855e-014	-2.53856e-015	3.10302e-014	2.7902e-014	1.20305e-014	3.63889e-014	1.27092e-014	1.12825e-014	1.04067e-014	2.93916e-015
8.54288e-016	1.87493e-015	-4.77207e-016	-1.38341e-014	-2.18849e-014	5.59961e-015	-3.70616e-015	2.77867e-014	2.44721e-014	3.29798e-014	1.70929e-014	2.88824e-014	1.24801e-014	3.76059e-015	-2.25964e-014	-1.89066e-014	-2.81007e-015	3.11288e-014	2.7863e-014	1.21281e-014	3.61906e-014	1.26534e-014	1.10669e-014	1.02365e-014	2.67203e-015
7.05831e-016	1.68885e-015	-4.10249e-016	-1.42379e-014	-2.22488e-014	5.1832e-015	-4.17081e-015	2.70034e-014	2.37198e-014	3.27569e-014	1.65816e-014	2.90067e-014	1.21888e-014	3.52857e-015	-2.2878e-014	-1.89671e-014	-3.10076e-015	3.12295e-014	2.78411e-014	1.22335e-014	3.59934e-014	1.25955e-014	1.08313e-014	1.00743e-014	2.41748e-015
5.80875e-016	1.53381e-015	-3.25703e-016	-1.46607e-014	-2.26252e-014	4.76091e-015	-4.63047e-015	2.62524e-014	2.30039e-014	3.2562e-014	1.60848e-014	2.91073e-014	1.18767e-014	3.32989e-015	-2.31733e-014	-1.90359e-014	-3.40728e-015	3.1332e-014	2.78377e-014	1.23482e-014	3.57976e-014	1.25351e-014	1.05794e-014	9.91976e-015	2.17638e-015
4.8014e-016	1.41007e-015	-2.24682e-016	-1.51006e-014	-2.30115e-014	4.33301e-015	-5.08252e-015	2.55383e-014	2.23298e-014	3.23953e-014	1.56053e-014	2.91835e-014	1.15464e-014	3.16538e-015	-2.34803e-014	-1.9112e-014	-3.72549e-015	3.14358e-014	2.78543e-014	1.24727e-014	3.56041e-014	1.24731e-014	1.03141e-014	9.77254e-015	1.94906e-015
4.048e-016	1.31732e-015	-1.08782e-016	-1.55563e-014	-2.34044e-014	3.90055e-015	-5.52522e-015	2.48661e-014	2.17031e-014	3.22562e-014	1.51455e-014	2.92349e-014	1.11998e-014	3.03572e-015	-2.3797e-014	-1.91948e-014	-4.05178e-015	3.15407e-014	2.78917e-014	1.26082e-014	3.5414e-014	1.24097e-014	1.00395e-014	9.63112e-015	1.73609e-015
3.5488e-016	1.25448e-015	2.07841e-017	-1.60261e-014	-2.38012e-014	3.46492e-015	-5.95651e-015	2.42405e-014	2.11282e-014	3.21429e-014	1.47075e-014	2.92613e-014	1.08386e-014	2.94055e-015	-2.41212e-014	-1.92839e-014	-4.38271e-015	3.16464e-014	2.7951e-014	1.27547e-014	3.5228e-014	1.23458e-014	9.75985e-015	9.49526e-015	1.53726e-015
3.31015e-016	1.22063e-015	1.62805e-016	-1.6508e-014	-2.41982e-014	3.02681e-015	-6.37433e-015	2.36651e-014	2.06084e-014	3.2054e-014	1.42936e-014	2.92636e-014	1.04657e-014	2.87947e-015	-2.44509e-014	-1.93783e-014	-4.71446e-015	3.17526e-014	2.80328e-014	1.29133e-014	3.50469e-014	1.22819e-014	9.47836e-015	9.36442e-015	1.35245e-015
3.32187e-016	1.21468e-015	3.15264e-016	-1.69994e-014	-2.45929e-014	2.58701e-015	-6.7769e-015	2.31436e-014	2.01474e-014	3.19875e-014	1.39055e-014	2.9242e-014	1.0084e-014	2.85145e-015	-2.47835e-014	-1.94767e-014	-5.04339e-015	3.18582e-014	2.81372e-014	1.30848e-014	3.48717e-014	1.22182e-014	9.19946e-015	9.23712e-015	1.18148e-015
3.58311e-016	1.23477e-015	4.76312e-016	-1.74979e-014	-2.49822e-014	2.14715e-015	-7.16298e-015	2.26792e-014	1.97476e-014	3.19411e-014	1.3545e-014	2.91973e-014	9.6961e-015	2.8554e-015	-2.51165e-014	-1.9578e-014	-5.36603e-015	3.19635e-014	2.82634e-014	1.32687e-014	3.47035e-014	1.21556e-014	8.9272e-015	9.11264e-015	1.02403e-015
4.09554e-016	1.27873e-015	6.44819e-016	-1.80006e-014	-2.53635e-014	1.70797e-015	-7.53151e-015	2.22735e-014	1.94104e-014	3.19119e-014	1.32127e-014	2.91304e-014	9.30488e-015	2.88926e-015	-2.54472e-014	-1.96818e-014	-5.67858e-015	3.20684e-014	2.84107e-014	1.34648e-014	3.45432e-014	1.20946e-014	8.66481e-015	8.98999e-015	8.79315e-016
4.85197e-016	1.34443e-015	8.18851e-016	-1.85054e-014	-2.57338e-014	1.27064e-015	-7.88097e-015	2.19277e-014	1.91365e-014	3.18968e-014	1.29102e-014	2.90425e-014	8.91334e-015	2.95065e-015	-2.57737e-014	-1.97873e-014	-5.97731e-015	3.21721e-014	2.85784e-014	1.36735e-014	3.43912e-014	1.20361e-014	8.41569e-015	8.86911e-015	7.46922e-016
5.84747e-016	1.42898e-015	9.96659e-016	-1.90097e-014	-2.60911e-014	8.36268e-016	-8.21123e-015	2.16421e-014	1.89261e-014	3.18934e-014	1.26373e-014	2.89363e-014	8.5245e-015	3.03779e-015	-2.60932e-014	-1.98939e-014	-6.25956e-015	3.22748e-014	2.87647e-014	1.38944e-014	3.42479e-014	1.19811e-014	8.18372e-015	8.74956e-015	6.26319e-016
7.07131e-016	1.52937e-015	1.17629e-015	-1.95112e-014	-2.64331e-014	4.06589e-016	-8.52238e-015	2.14169e-014	1.87782e-014	3.18982e-014	1.23939e-014	2.88132e-014	8.14085e-015	3.14779e-015	-2.64044e-014	-2.00009e-014	-6.52276e-015	3.23759e-014	2.89682e-014	1.41257e-014	3.4114e-014	1.19306e-014	7.97236e-015	8.63087e-015	5.16536e-016
8.51279e-016	1.64301e-015	1.35608e-015	-2.00074e-014	-2.67571e-014	-1.71661e-017	-8.81414e-015	2.12513e-014	1.8691e-014	3.19073e-014	1.21796e-014	2.86751e-014	7.76567e-015	3.27731e-015	-2.6705e-014	-2.01077e-014	-6.76512e-015	3.24753e-014	2.9187e-014	1.43669e-014	3.39906e-014	1.18846e-014	7.78428e-015	8.51255e-015	4.16793e-016
1.01506e-015	1.76706e-015	1.53433e-015	-2.04963e-014	-2.7061e-014	-4.33855e-016	-9.08727e-015	2.11436e-014	1.86622e-014	3.19167e-014	1.19939e-014	2.85235e-014	7.40121e-015	3.42345e-015	-2.69936e-014	-2.0214e-014	-6.98485e-015	3.25726e-014	2.94185e-014	1.46169e-014	3.38776e-014	1.18445e-014	7.6213e-015	8.39397e-015	3.2684e-016
1.19715e-015	1.89834e-015	1.70942e-015	-2.09754e-014	-2.73437e-014	-8.42528e-016	-9.34222e-015	2.10914e-014	1.86893e-014	3.19222e-014	1.18355e-014	2.83601e-014	7.04991e-015	3.58299e-015	-2.72686e-014	-2.03193e-014	-7.18059e-015	3.26668e-014	2.96602e-014	1.48737e-014	3.37754e-014	1.1811e-014	7.48605e-015	8.27508e-015	2.45581e-016
1.39606e-015	2.03419e-015	1.87966e-015	-2.14421e-014	-2.76044e-014	-1.24263e-015	-9.57992e-015	2.10918e-014	1.87687e-014	3.19202e-014	1.17029e-014	2.8187e-014	6.71439e-015	3.75173e-015	-2.75284e-014	-2.04227e-014	-7.35083e-015	3.27571e-014	2.99093e-014	1.51356e-014	3.36838e-014	1.1785e-014	7.38039e-015	8.15602e-015	1.72797e-016
1.60945e-015	2.17193e-015	2.04428e-015	-2.18943e-014	-2.7842e-014	-1.63217e-015	-9.80184e-015	2.11406e-014	1.88961e-014	3.19067e-014	1.15946e-014	2.80051e-014	6.3963e-015	3.92629e-015	-2.77717e-014	-2.05242e-014	-7.49495e-015	3.28429e-014	3.01625e-014	1.54009e-014	3.36038e-014	1.17675e-014	7.30635e-015	8.03664e-015	1.0798e-016
1.83539e-015	2.30919e-015	2.20186e-015	-2.23301e-014	-2.80559e-014	-2.01111e-015	-1.00098e-014	2.12327e-014	1.90669e-014	3.18783e-014	1.15081e-014	2.78165e-014	6.09782e-015	4.10243e-015	-2.79974e-014	-2.06237e-014	-7.6127e-015	3.29237e-014	3.04164e-014	1.56671e-014	3.35348e-014	1.17592e-014	7.26513e-015	7.91771e-015	5.02505e-017
2.07136e-015	2.44295e-015	2.35092e-015	-2.27479e-014	-2.82459e-014	-2.37916e-015	-1.02049e-014	2.13639e-014	1.92756e-014	3.18314e-014	1.14414e-014	2.76223e-014	5.82008e-015	4.27607e-015	-2.82051e-014	-2.07207e-014	-7.70408e-015	3.29985e-014	3.06678e-014	1.59318e-014	3.34763e-014	1.17613e-014	7.257e-015	7.79966e-015	-1.22731e-018
2.31528e-015	2.57135e-015	2.49042e-015	-2.31457e-014	-2.8412e-014	-2.73585e-015	-1.03891e-014	2.15287e-014	1.95161e-014	3.17624e-014	1.13922e-014	2.74226e-014	5.56488e-015	4.44372e-015	-2.8394e-014	-2.08148e-014	-7.7689e-015	3.30664e-014	3.09137e-014	1.61917e-014	3.3428e-014	1.17744e-014	7.28172e-015	7.68262e-015	-4.71525e-017
2.56517e-015	2.69189e-015	2.61928e-015	-2.35224e-014	-2.85546e-014	-3.08113e-015	-1.05646e-014	2.17212e-014	1.97823e-014	3.16681e-014	1.13579e-014	2.72185e-014	5.33303e-015	4.6011e-015	-2.85637e-014	-2.09062e-014	-7.80814e-015	3.31259e-014	3.11504e-014	1.6445e-014	3.33887e-014	1.17988e-014	7.33914e-015	7.5672e-015	-8.81927e-017
2.81823e-015	2.80197e-015	2.73683e-015	-2.38777e-014	-2.86747e-014	-3.41477e-015	-1.07335e-014	2.19343e-014	2.00673e-014	3.1545e-014	1.1336e-014	2.70107e-014	5.12474e-015	4.74497e-015	-2.87142e-014	-2.09956e-014	-7.82422e-015	3.3175e-014	3.13751e-014	1.6689e-014	3.33581e-014	1.18346e-014	7.4288e-015	7.45428e-015	-1.24715e-016
3.07194e-015	2.89979e-015	2.84188e-015	-2.42106e-014	-2.87731e-014	-3.73645e-015	-1.08989e-014	2.21612e-014	2.03643e-014	3.13902e-014	1.13238e-014	2.68009e-014	4.94045e-015	4.87136e-015	-2.88453e-014	-2.10828e-014	-7.818e-015	3.32123e-014	3.15845e-014	1.69207e-014	3.33354e-014	1.18824e-014	7.54983e-015	7.34497e-015	-1.57006e-016
3.32359e-015	2.9835e-015	2.93434e-015	-2.45207e-014	-2.88507e-014	-4.04663e-015	-1.10627e-014	2.2395e-014	2.06672e-014	3.12013e-014	1.13186e-014	2.65893e-014	4.78039e-015	4.977e-015	-2.89577e-014	-2.11674e-014	-7.79167e-015	3.32366e-014	3.1775e-014	1.71378e-014	3.33192e-014	1.19426e-014	7.70077e-015	7.24096e-015	-1.85349e-016
3.57055e-015	3.05145e-015	3.01377e-015	-2.48079e-014	-2.89087e-014	-4.34554e-015	-1.12276e-014	2.2629e-014	2.09693e-014	3.09765e-014	1.13174e-014	2.63756e-014	4.64435e-015	5.05909e-015	-2.90524e-014	-2.12497e-014	-7.74692e-015	3.32463e-014	3.19441e-014	1.73373e-014	3.3308e-014	1.20151e-014	7.88002e-015	7.14279e-015	-2.10037e-016
3.81101e-015	3.10229e-015	3.08002e-015	-2.50721e-014	-2.89492e-014	-4.63454e-015	-1.13965e-014	2.28559e-014	2.12636e-014	3.07149e-014	1.13172e-014	2.61588e-014	4.53139e-015	5.11499e-015	-2.91305e-014	-2.13302e-014	-7.68648e-015	3.32395e-014	3.20889e-014	1.75162e-014	3.33002e-014	1.20999e-014	8.0856e-015	7.05108e-015	-2.30599e-016
[truncated: 1,303 more rows]
