# Supplementary material for: Prominent gamma band activity during visual motion perception in early-stage Alzheimer’s disease
Source: PLoS One. 2022 Apr 18;17(4):e0266693. doi: 10.1371/journal.pone.0266693 (PMC9015152; doi:10.1371/journal.pone.0266693)
Supplement: S1 File — (ZIP) [file pone.0266693.s001.zip › PloseOneé╠âfü[â^âVü[âgùp/Old08 R hemisphere.txt]

-6.27097e-015	1.92081e-015	1.54839e-014	2.91955e-014	1.88094e-014	2.81344e-014	2.0012e-014	-1.26006e-014	2.12785e-015	-3.62367e-015	1.2964e-014	3.05357e-015	-1.44746e-015	1.9874e-014	2.11922e-014	2.19958e-014	7.58378e-015	1.52638e-016	-6.08333e-016	6.71477e-016	1.42304e-017	-4.42547e-015	2.26179e-015	-2.32833e-015	-8.94053e-015
-6.16618e-015	1.64264e-015	1.54785e-014	2.87516e-014	1.86994e-014	2.75579e-014	2.03061e-014	-1.24435e-014	2.14379e-015	-3.8267e-015	1.25583e-014	2.84228e-015	-1.73242e-015	1.94657e-014	2.0857e-014	2.17741e-014	7.36296e-015	1.53863e-016	-5.75854e-016	4.35773e-016	-4.80814e-016	-4.67236e-015	1.95174e-015	-2.5325e-015	-8.92036e-015
-6.06897e-015	1.33966e-015	1.54486e-014	2.82685e-014	1.8568e-014	2.69603e-014	2.05933e-014	-1.22967e-014	2.16854e-015	-4.03607e-015	1.21444e-014	2.63106e-015	-2.01599e-015	1.90546e-014	2.0513e-014	2.15621e-014	7.13633e-015	1.44521e-016	-5.32886e-016	1.95398e-016	-1.00992e-015	-4.9284e-015	1.63073e-015	-2.73723e-015	-8.92698e-015
-5.97861e-015	1.01301e-015	1.5393e-014	2.7747e-014	1.84156e-014	2.63449e-014	2.08725e-014	-1.216e-014	2.2043e-015	-4.25028e-015	1.17257e-014	2.42192e-015	-2.29531e-015	1.86424e-014	2.01626e-014	2.13617e-014	6.90617e-015	1.24399e-016	-4.78608e-016	-4.85207e-017	-1.57089e-015	-5.19197e-015	1.30019e-015	-2.94137e-015	-8.96044e-015
-5.89471e-015	6.64189e-016	1.53106e-014	2.71887e-014	1.82433e-014	2.57147e-014	2.11423e-014	-1.20332e-014	2.25294e-015	-4.46762e-015	1.13055e-014	2.21699e-015	-2.56757e-015	1.82312e-014	1.98083e-014	2.11743e-014	6.67428e-015	9.42061e-017	-4.12634e-016	-2.95236e-016	-2.16162e-015	-5.4622e-015	9.61795e-016	-3.14369e-015	-9.02001e-015
-5.81627e-015	2.94526e-016	1.52002e-014	2.65953e-014	1.80525e-014	2.50729e-014	2.14022e-014	-1.19162e-014	2.31628e-015	-4.68643e-015	1.0887e-014	2.01857e-015	-2.82955e-015	1.78234e-014	1.94521e-014	2.10014e-014	6.44287e-015	5.45548e-017	-3.34384e-016	-5.44061e-016	-2.78021e-015	-5.73775e-015	6.17305e-016	-3.34331e-015	-9.10566e-015
-5.74246e-015	-9.40697e-017	1.50615e-014	2.59687e-014	1.78452e-014	2.44232e-014	2.16511e-014	-1.18083e-014	2.39613e-015	-4.90464e-015	1.04738e-014	1.82896e-015	-3.07872e-015	1.74211e-014	1.90965e-014	2.08445e-014	6.21427e-015	6.21436e-018	-2.43335e-016	-7.94469e-016	-3.42352e-015	-6.01768e-015	2.68223e-016	-3.53924e-015	-9.21667e-015
-5.67278e-015	-4.99181e-016	1.48942e-014	2.53111e-014	1.76224e-014	2.37692e-014	2.18886e-014	-1.17092e-014	2.49462e-015	-5.1209e-015	1.00698e-014	1.65021e-015	-3.31215e-015	1.70262e-014	1.87442e-014	2.07052e-014	5.99078e-015	-5.01397e-017	-1.39199e-016	-1.04569e-015	-4.08851e-015	-6.30069e-015	-8.3612e-017	-3.7307e-015	-9.35157e-015
-5.6061e-015	-9.1906e-016	1.46986e-014	2.46257e-014	1.73862e-014	2.31153e-014	2.21145e-014	-1.16175e-014	2.61333e-015	-5.33324e-015	9.67829e-015	1.48469e-015	-3.52691e-015	1.66402e-014	1.83975e-014	2.05848e-014	5.77493e-015	-1.13329e-016	-2.24886e-017	-1.29686e-015	-4.77156e-015	-6.58552e-015	-4.36305e-016	-3.9162e-015	-9.50891e-015
-5.54143e-015	-1.3515e-015	1.44747e-014	2.39163e-014	1.71386e-014	2.24648e-014	2.23278e-014	-1.15317e-014	2.75418e-015	-5.54007e-015	9.30306e-015	1.33452e-015	-3.72025e-015	1.62653e-014	1.80586e-014	2.04837e-014	5.5692e-015	-1.82271e-016	1.07027e-016	-1.54773e-015	-5.46922e-015	-6.87071e-015	-7.88227e-016	-4.09454e-015	-9.68714e-015
-5.47761e-015	-1.79407e-015	1.42231e-014	2.31858e-014	1.68819e-014	2.18213e-014	2.25285e-014	-1.14513e-014	2.9183e-015	-5.73958e-015	8.94744e-015	1.20159e-015	-3.88952e-015	1.5903e-014	1.77301e-014	2.04028e-014	5.37589e-015	-2.56069e-016	2.4954e-016	-1.79794e-015	-6.17744e-015	-7.15524e-015	-1.13756e-015	-4.26519e-015	-9.88455e-015
-5.41323e-015	-2.24385e-015	1.39443e-014	2.2438e-014	1.66184e-014	2.11888e-014	2.27167e-014	-1.13745e-014	3.10703e-015	-5.93005e-015	8.61492e-015	1.08752e-015	-4.03255e-015	1.55549e-014	1.74145e-014	2.03429e-014	5.19689e-015	-3.33197e-016	4.04801e-016	-2.04679e-015	-6.89223e-015	-7.43761e-015	-1.4823e-015	-4.42739e-015	-1.0099e-014
-5.347e-015	-2.6982e-015	1.36396e-014	2.16773e-014	1.63505e-014	2.05713e-014	2.28925e-014	-1.12998e-014	3.32166e-015	-6.10998e-015	8.30836e-015	9.94145e-016	-4.14666e-015	1.52226e-014	1.71133e-014	2.03042e-014	5.03419e-015	-4.12493e-016	5.72208e-016	-2.29401e-015	-7.60983e-015	-7.71685e-015	-1.82084e-015	-4.58042e-015	-1.0328e-014
-5.27773e-015	-3.15362e-015	1.33103e-014	2.09075e-014	1.60808e-014	1.99727e-014	2.30554e-014	-1.12251e-014	3.56274e-015	-6.27757e-015	8.03089e-015	9.23112e-016	-4.22972e-015	1.49074e-014	1.6829e-014	2.02866e-014	4.88973e-015	-4.92609e-016	7.50879e-016	-2.53899e-015	-8.32651e-015	-7.992e-015	-2.15119e-015	-4.7235e-015	-1.05692e-014
-5.20426e-015	-3.60703e-015	1.29586e-014	2.01335e-014	1.58115e-014	1.93959e-014	2.32061e-014	-1.11491e-014	3.83102e-015	-6.43175e-015	7.78517e-015	8.76112e-016	-4.28026e-015	1.46105e-014	1.65634e-014	2.02896e-014	4.76506e-015	-5.72441e-016	9.39795e-016	-2.78152e-015	-9.03828e-015	-8.262e-015	-2.47201e-015	-4.85594e-015	-1.082e-014
-5.1247e-015	-4.05556e-015	1.25862e-014	1.93593e-014	1.55447e-014	1.88441e-014	2.33447e-014	-1.10697e-014	4.12685e-015	-6.57146e-015	7.57316e-015	8.5395e-016	-4.29665e-015	1.43326e-014	1.63182e-014	2.03122e-014	4.66237e-015	-6.50867e-016	1.13749e-015	-3.02155e-015	-9.74091e-015	-8.52537e-015	-2.7819e-015	-4.97744e-015	-1.10776e-014
-5.03755e-015	-4.49606e-015	1.21956e-014	1.85894e-014	1.5283e-014	1.83199e-014	2.34714e-014	-1.0985e-014	4.45044e-015	-6.6956e-015	7.39699e-015	8.57745e-016	-4.27731e-015	1.40752e-014	1.60944e-014	2.03534e-014	4.58254e-015	-7.26894e-016	1.34262e-015	-3.25894e-015	-1.04304e-014	-8.78094e-015	-3.07973e-015	-5.08808e-015	-1.13393e-014
-4.94163e-015	-4.92505e-015	1.17892e-014	1.78282e-014	1.50288e-014	1.78259e-014	2.3587e-014	-1.08936e-014	4.80142e-015	-6.80313e-015	7.25839e-015	8.88168e-016	-4.22203e-015	1.38388e-014	1.5893e-014	2.04125e-014	4.52614e-015	-7.98904e-016	1.55383e-015	-3.49349e-015	-1.1103e-014	-9.02837e-015	-3.36401e-015	-5.18787e-015	-1.16026e-014
-4.8354e-015	-5.33956e-015	1.13694e-014	1.70799e-014	1.47837e-014	1.73643e-014	2.36915e-014	-1.07941e-014	5.17879e-015	-6.89356e-015	7.15874e-015	9.45965e-016	-4.13013e-015	1.36241e-014	1.57151e-014	2.04882e-014	4.49373e-015	-8.65514e-016	1.76979e-015	-3.72512e-015	-1.1755e-014	-9.26662e-015	-3.63349e-015	-5.27656e-015	-1.18648e-014
-4.71783e-015	-5.73671e-015	1.09387e-014	1.63489e-014	1.45497e-014	1.69365e-014	2.37852e-014	-1.06847e-014	5.58156e-015	-6.96589e-015	7.09868e-015	1.03143e-015	-4.00127e-015	1.3431e-014	1.55611e-014	2.05793e-014	4.48648e-015	-9.26392e-016	1.98911e-015	-3.95428e-015	-1.23828e-014	-9.49476e-015	-3.88757e-015	-5.35425e-015	-1.21233e-014
-4.58762e-015	-6.11306e-015	1.05003e-014	1.5639e-014	1.43284e-014	1.65444e-014	2.38688e-014	-1.05642e-014	6.00866e-015	-7.01976e-015	7.07897e-015	1.14461e-015	-3.83585e-015	1.32596e-014	1.54318e-014	2.06839e-014	4.5045e-015	-9.80528e-016	2.20978e-015	-4.18099e-015	-1.29833e-014	-9.71239e-015	-4.12521e-015	-5.42143e-015	-1.2376e-014
-4.44356e-015	-6.46543e-015	1.00575e-014	1.49545e-014	1.41208e-014	1.61888e-014	2.3943e-014	-1.04311e-014	6.45833e-015	-7.05502e-015	7.09937e-015	1.28529e-015	-3.63411e-015	1.311e-014	1.53269e-014	2.07997e-014	4.54733e-015	-1.02715e-015	2.4297e-015	-4.40515e-015	-1.35536e-014	-9.91879e-015	-4.34558e-015	-5.47874e-015	-1.26205e-014
-4.28522e-015	-6.79124e-015	9.61327e-015	1.42991e-014	1.39284e-014	1.58698e-014	2.40084e-014	-1.02845e-014	6.92812e-015	-7.07187e-015	7.15885e-015	1.45279e-015	-3.39667e-015	1.29815e-014	1.52463e-014	2.09248e-014	4.61456e-015	-1.06577e-015	2.647e-015	-4.62711e-015	-1.40909e-014	-1.0114e-014	-4.54861e-015	-5.52649e-015	-1.2855e-014
-4.11203e-015	-7.08772e-015	9.17097e-015	1.36762e-014	1.37519e-014	1.55877e-014	2.40649e-014	-1.01237e-014	7.41562e-015	-7.07039e-015	7.25637e-015	1.64627e-015	-3.12493e-015	1.28737e-014	1.51892e-014	2.10572e-014	4.7057e-015	-1.09588e-015	2.85947e-015	-4.84691e-015	-1.45932e-014	-1.02976e-014	-4.73393e-015	-5.56504e-015	-1.30777e-014
-3.92378e-015	-7.35264e-015	8.73373e-015	1.30889e-014	1.35918e-014	1.53419e-014	2.41131e-014	-9.94858e-015	7.91779e-015	-7.05106e-015	7.39071e-015	1.86429e-015	-2.82032e-015	1.27865e-014	1.51548e-014	2.11944e-014	4.81959e-015	-1.11708e-015	3.06535e-015	-5.06459e-015	-1.50586e-014	-1.04695e-014	-4.90123e-015	-5.59516e-015	-1.32872e-014
-3.71975e-015	-7.58375e-015	8.30513e-015	1.25398e-014	1.34486e-014	1.51321e-014	2.4153e-014	-9.75865e-015	8.43158e-015	-7.01427e-015	7.56018e-015	2.10544e-015	-2.48503e-015	1.27186e-014	1.51423e-014	2.13344e-014	4.95495e-015	-1.12935e-015	3.26232e-015	-5.27997e-015	-1.54849e-014	-1.06298e-014	-5.05066e-015	-5.61784e-015	-1.34821e-014
-3.49956e-015	-7.77926e-015	7.88822e-015	1.20313e-014	1.33221e-014	1.49572e-014	2.41852e-014	-9.55389e-015	8.95444e-015	-6.9605e-015	7.7628e-015	2.36834e-015	-2.12118e-015	1.26697e-014	1.51497e-014	2.14752e-014	5.11016e-015	-1.13252e-015	3.44826e-015	-5.49287e-015	-1.58704e-014	-1.07782e-014	-5.18253e-015	-5.63416e-015	-1.36612e-014
-3.26322e-015	-7.93716e-015	7.48585e-015	1.15656e-014	1.32119e-014	1.48156e-014	2.42099e-014	-9.33488e-015	9.48239e-015	-6.89089e-015	7.99595e-015	2.65117e-015	-1.73111e-015	1.26381e-014	1.51755e-014	2.16137e-014	5.28342e-015	-1.12666e-015	3.6213e-015	-5.70323e-015	-1.62139e-014	-1.09142e-014	-5.29679e-015	-5.64504e-015	-1.38234e-014
-3.0111e-015	-8.05616e-015	7.10123e-015	1.11441e-014	1.31168e-014	1.47053e-014	2.42265e-014	-9.10212e-015	1.00112e-014	-6.80651e-015	8.25696e-015	2.95182e-015	-1.31738e-015	1.26233e-014	1.52182e-014	2.17479e-014	5.47245e-015	-1.112e-015	3.77992e-015	-5.91123e-015	-1.65151e-014	-1.1038e-014	-5.3941e-015	-5.65174e-015	-1.39685e-014
-2.74376e-015	-8.1351e-015	6.73709e-015	1.07676e-014	1.30357e-014	1.46238e-014	2.42348e-014	-8.85661e-015	1.0537e-014	-6.70831e-015	8.54244e-015	3.26792e-015	-8.82886e-016	1.26233e-014	1.52757e-014	2.18753e-014	5.67485e-015	-1.08877e-015	3.92214e-015	-6.1169e-015	-1.67739e-014	-1.11496e-014	-5.47489e-015	-5.65551e-015	-1.40959e-014
-2.46218e-015	-8.17331e-015	6.39603e-015	1.0437e-014	1.29671e-014	1.45682e-014	2.42345e-014	-8.59934e-015	1.10561e-014	-6.5977e-015	8.84925e-015	3.59705e-015	-4.30708e-016	1.26371e-014	1.53456e-014	2.1994e-014	5.88815e-015	-1.05729e-015	4.0463e-015	-6.31964e-015	-1.69904e-014	-1.12487e-014	-5.53978e-015	-5.65737e-015	-1.42061e-014
-2.1672e-015	-8.17024e-015	6.08034e-015	1.01517e-014	1.29094e-014	1.45357e-014	2.42254e-014	-8.33186e-015	1.15644e-014	-6.47582e-015	9.17339e-015	3.93658e-015	3.59501e-017	1.2663e-014	1.5425e-014	2.21018e-014	6.10989e-015	-1.01857e-015	4.15048e-015	-6.51874e-015	-1.71651e-014	-1.13357e-014	-5.58929e-015	-5.65862e-015	-1.42985e-014
-1.86008e-015	-8.12543e-015	5.79152e-015	9.91155e-015	1.28603e-014	1.45225e-014	2.42073e-014	-8.05647e-015	1.20574e-014	-6.34399e-015	9.51095e-015	4.28371e-015	5.14063e-016	1.26989e-014	1.55116e-014	2.21969e-014	6.33775e-015	-9.73167e-016	4.23342e-015	-6.71417e-015	-1.7299e-014	-1.14108e-014	-5.62423e-015	-5.66063e-015	-1.43729e-014
-1.54256e-015	-8.03926e-015	5.53171e-015	9.71534e-015	1.28173e-014	1.45248e-014	2.41794e-014	-7.77501e-015	1.25306e-014	-6.20379e-015	9.8575e-015	4.6357e-015	1.00009e-015	1.27432e-014	1.56026e-014	2.22772e-014	6.56868e-015	-9.22175e-016	4.29372e-015	-6.90546e-015	-1.73933e-014	-1.1474e-014	-5.64525e-015	-5.66394e-015	-1.44301e-014
-1.21605e-015	-7.91203e-015	5.30201e-015	9.56148e-015	1.27774e-014	1.45388e-014	2.4141e-014	-7.48957e-015	1.29798e-014	-6.0567e-015	1.02089e-014	4.98932e-015	1.49052e-015	1.27941e-014	1.56952e-014	2.23411e-014	6.79991e-015	-8.66017e-016	4.33014e-015	-7.09229e-015	-1.74488e-014	-1.15251e-014	-5.6534e-015	-5.66979e-015	-1.44715e-014
-8.82551e-016	-7.74459e-015	5.10387e-015	9.44812e-015	1.27375e-014	1.45602e-014	2.40916e-014	-7.20273e-015	1.34006e-014	-5.90393e-015	1.05614e-014	5.34164e-015	1.98174e-015	1.28502e-014	1.57863e-014	2.23868e-014	7.02894e-015	-8.05431e-016	4.34147e-015	-7.27327e-015	-1.7467e-014	-1.15645e-014	-5.64964e-015	-5.67916e-015	-1.44984e-014
-5.43795e-016	-7.53762e-015	4.93775e-015	9.37307e-015	1.26947e-014	1.4585e-014	2.40303e-014	-6.91745e-015	1.37894e-014	-5.74715e-015	1.09104e-014	5.68992e-015	2.47006e-015	1.29098e-014	1.58729e-014	2.24129e-014	7.25292e-015	-7.4155e-016	4.32734e-015	-7.4475e-015	-1.74503e-014	-1.15928e-014	-5.63482e-015	-5.69293e-015	-1.45108e-014
-2.01571e-016	-7.2926e-015	4.80375e-015	9.33372e-015	1.26458e-014	1.46088e-014	2.39559e-014	-6.63633e-015	1.41418e-014	-5.58792e-015	1.12519e-014	6.03108e-015	2.95187e-015	1.29714e-014	1.59522e-014	2.24178e-014	7.46954e-015	-6.74991e-016	4.28751e-015	-7.61437e-015	-1.74006e-014	-1.16095e-014	-5.60959e-015	-5.71204e-015	-1.45104e-014
1.42168e-016	-7.011e-015	4.70183e-015	9.32728e-015	1.25878e-014	1.46273e-014	2.38671e-014	-6.36194e-015	1.44545e-014	-5.42762e-015	1.15816e-014	6.36228e-015	3.42428e-015	1.30327e-014	1.60208e-014	2.24015e-014	7.67599e-015	-6.06785e-016	4.22174e-015	-7.77347e-015	-1.73204e-014	-1.16145e-014	-5.57459e-015	-5.7369e-015	-1.44984e-014
4.84729e-016	-6.69452e-015	4.63181e-015	9.34991e-015	1.25174e-014	1.46364e-014	2.37624e-014	-6.09716e-015	1.47236e-014	-5.26797e-015	1.18956e-014	6.68063e-015	3.88401e-015	1.30928e-014	1.60764e-014	2.23632e-014	7.86977e-015	-5.3783e-016	4.13024e-015	-7.9236e-015	-1.72122e-014	-1.16081e-014	-5.53108e-015	-5.76819e-015	-1.44766e-014
8.23374e-016	-6.34544e-015	4.59255e-015	9.39793e-015	1.24316e-014	1.46316e-014	2.36411e-014	-5.84532e-015	1.49458e-014	-5.11042e-015	1.21898e-014	6.98346e-015	4.32743e-015	1.31502e-014	1.61161e-014	2.23027e-014	8.04903e-015	-4.68457e-016	4.01338e-015	-8.06366e-015	-1.70782e-014	-1.15904e-014	-5.47964e-015	-5.80677e-015	-1.44468e-014
1.15606e-015	-5.966e-015	4.58268e-015	9.46763e-015	1.23273e-014	1.4609e-014	2.3502e-014	-5.60886e-015	1.51188e-014	-4.95618e-015	1.24609e-014	7.2679e-015	4.75145e-015	1.3203e-014	1.61374e-014	2.22197e-014	8.2116e-015	-3.99342e-016	3.87151e-015	-8.19289e-015	-1.6921e-014	-1.15615e-014	-5.42083e-015	-5.85277e-015	-1.44096e-014
1.48038e-015	-5.55874e-015	4.60068e-015	9.55479e-015	1.22009e-014	1.45643e-014	2.33432e-014	-5.39031e-015	1.52399e-014	-4.80647e-015	1.27051e-014	7.53199e-015	5.153e-015	1.325e-014	1.6138e-014	2.21145e-014	8.35595e-015	-3.3111e-016	3.70576e-015	-8.31053e-015	-1.67436e-014	-1.1521e-014	-5.35535e-015	-5.9061e-015	-1.43664e-014
1.79417e-015	-5.12625e-015	4.64458e-015	9.65507e-015	1.20496e-014	1.44943e-014	2.31635e-014	-5.19271e-015	1.53069e-014	-4.6625e-015	1.29195e-014	7.77373e-015	5.52983e-015	1.329e-014	1.61155e-014	2.1987e-014	8.48083e-015	-2.64583e-016	3.517e-015	-8.41573e-015	-1.65485e-014	-1.14688e-014	-5.28365e-015	-5.96658e-015	-1.43184e-014
2.09496e-015	-4.67156e-015	4.71216e-015	9.76398e-015	1.18711e-014	1.43953e-014	2.29616e-014	-5.01898e-015	1.53184e-014	-4.52511e-015	1.31013e-014	7.99093e-015	5.87991e-015	1.33224e-014	1.60679e-014	2.18375e-014	8.58548e-015	-1.99906e-016	3.3065e-015	-8.50788e-015	-1.63385e-014	-1.14051e-014	-5.20619e-015	-6.03489e-015	-1.42671e-014
2.38051e-015	-4.19786e-015	4.8009e-015	9.87676e-015	1.16631e-014	1.42641e-014	2.27362e-014	-4.87151e-015	1.52727e-014	-4.39547e-015	1.32479e-014	8.18191e-015	6.201e-015	1.33457e-014	1.59933e-014	2.16668e-014	8.66919e-015	-1.37292e-016	3.07594e-015	-8.5854e-015	-1.61165e-014	-1.13299e-014	-5.12296e-015	-6.11075e-015	-1.42131e-014
2.64814e-015	-3.70806e-015	4.90828e-015	9.98871e-015	1.1423e-014	1.40978e-014	2.24864e-014	-4.75262e-015	1.51694e-014	-4.27461e-015	1.33576e-014	8.34551e-015	6.49133e-015	1.33586e-014	1.58903e-014	2.1476e-014	8.73151e-015	-7.64692e-017	2.82702e-015	-8.6476e-015	-1.58853e-014	-1.12431e-014	-5.0343e-015	-6.19351e-015	-1.41578e-014
2.8954e-015	-3.20544e-015	5.03118e-015	1.00957e-014	1.11488e-014	1.38942e-014	2.22111e-014	-4.6646e-015	1.50086e-014	-4.16337e-015	1.3429e-014	8.4804e-015	6.74931e-015	1.33605e-014	1.57582e-014	2.12665e-014	8.7728e-015	-1.73977e-017	2.56183e-015	-8.6934e-015	-1.56473e-014	-1.11446e-014	-4.94043e-015	-6.28217e-015	-1.41015e-014
3.12054e-015	-2.69319e-015	5.16641e-015	1.01937e-014	1.0839e-014	1.36503e-014	2.19097e-014	-4.60922e-015	1.47908e-014	-4.06224e-015	1.34604e-014	8.58564e-015	6.97342e-015	1.33511e-014	1.55957e-014	2.10395e-014	8.79343e-015	3.95843e-017	2.28251e-015	-8.72191e-015	-1.54047e-014	-1.10345e-014	-4.8413e-015	-6.3754e-015	-1.40448e-014
3.32155e-015	-2.17443e-015	5.31073e-015	1.02784e-014	1.04922e-014	1.33646e-014	2.15814e-014	-4.58773e-015	1.45163e-014	-3.97169e-015	1.34511e-014	8.66045e-015	7.1625e-015	1.33299e-014	1.54019e-014	2.07966e-014	8.79433e-015	9.47761e-017	1.99075e-015	-8.73282e-015	-1.51595e-014	-1.09127e-014	-4.73671e-015	-6.47241e-015	-1.39885e-014
3.49717e-015	-1.65261e-015	5.46003e-015	1.03454e-014	1.01075e-014	1.30362e-014	2.12258e-014	-4.60078e-015	1.41863e-014	-3.89228e-015	1.34009e-014	8.7046e-015	7.31565e-015	1.32966e-014	1.51764e-014	2.05393e-014	8.776e-015	1.48843e-016	1.68925e-015	-8.72568e-015	-1.49141e-014	-1.07796e-014	-4.6267e-015	-6.57186e-015	-1.39329e-014
3.6459e-015	-1.13087e-015	5.61104e-015	1.03905e-014	9.68453e-015	1.26641e-014	2.08429e-014	-4.64931e-015	1.3803e-014	-3.82431e-015	1.331e-014	8.71802e-015	7.43267e-015	1.32512e-014	1.49194e-014	2.02688e-014	8.73985e-015	2.02201e-016	1.38053e-015	-8.69956e-015	-1.46704e-014	-1.06354e-014	-4.51112e-015	-6.67239e-015	-1.3878e-014
3.7664e-015	-6.12467e-016	5.76036e-015	1.04107e-014	9.22397e-015	1.22475e-014	2.04322e-014	-4.73388e-015	1.33684e-014	-3.7678e-015	1.31784e-014	8.70136e-015	7.51319e-015	1.31935e-014	1.4631e-014	1.99867e-014	8.68725e-015	2.55527e-016	1.06686e-015	-8.65406e-015	-1.443e-014	-1.048e-014	-4.39002e-015	-6.77243e-015	-1.38238e-014
3.85771e-015	-1.00622e-016	5.90462e-015	1.04023e-014	8.72595e-015	1.1787e-014	1.99937e-014	-4.85477e-015	1.28852e-014	-3.72291e-015	1.3007e-014	8.65513e-015	7.55776e-015	1.31238e-014	1.4312e-014	1.96951e-014	8.62047e-015	3.09745e-016	7.50226e-016	-8.58901e-015	-1.41943e-014	-1.03137e-014	-4.26311e-015	-6.87107e-015	-1.37698e-014
3.9189e-015	4.02056e-016	6.03999e-015	1.03631e-014	8.191e-015	1.12829e-014	1.95274e-014	-5.01162e-015	1.23558e-014	-3.68945e-015	1.27973e-014	8.58015e-015	7.56692e-015	1.30427e-014	1.39631e-014	1.93955e-014	8.54203e-015	3.65618e-016	4.33417e-016	-8.50426e-015	-1.39642e-014	-1.01364e-014	-4.13016e-015	-6.9665e-015	-1.37158e-014
3.94961e-015	8.92285e-016	6.16327e-015	1.02903e-014	7.62072e-015	1.07359e-014	1.90334e-014	-5.20349e-015	1.17835e-014	-3.66771e-015	1.25508e-014	8.47744e-015	7.54136e-015	1.29507e-014	1.35857e-014	1.90898e-014	8.45414e-015	4.23854e-016	1.19237e-016	-8.40006e-015	-1.37415e-014	-9.94874e-015	-3.99115e-015	-7.05674e-015	-1.36613e-014
3.94948e-015	1.36734e-015	6.27106e-015	1.01822e-014	7.01699e-015	1.01476e-014	1.85127e-014	-5.42953e-015	1.11713e-014	-3.6574e-015	1.22694e-014	8.34829e-015	7.48201e-015	1.28484e-014	1.31812e-014	1.87796e-014	8.35923e-015	4.85818e-016	-1.89726e-016	-8.27635e-015	-1.3527e-014	-9.75147e-015	-3.84569e-015	-7.13993e-015	-1.36059e-014
3.91916e-015	1.82503e-015	6.36034e-015	1.00367e-014	6.38217e-015	9.51938e-015	1.79663e-014	-5.68833e-015	1.05234e-014	-3.65832e-015	1.19554e-014	8.19407e-015	7.3896e-015	1.27367e-014	1.27519e-014	1.84669e-014	8.26041e-015	5.52388e-016	-4.91477e-016	-8.13347e-015	-1.3321e-014	-9.5451e-015	-3.6933e-015	-7.21397e-015	-1.35488e-014
3.8586e-015	2.26273e-015	6.42852e-015	9.85275e-015	5.71831e-015	8.85381e-015	1.7395e-014	-5.97833e-015	9.84396e-015	-3.67004e-015	1.16112e-014	8.01675e-015	7.26589e-015	1.26164e-014	1.22995e-014	1.81535e-014	8.16026e-015	6.23881e-016	-7.83291e-016	-7.97234e-015	-1.31236e-014	-9.32979e-015	-3.53383e-015	-7.27685e-015	-1.34894e-014
3.76802e-015	2.67872e-015	6.47308e-015	9.6297e-015	5.02821e-015	8.1533e-015	1.68001e-014	-6.29715e-015	9.13696e-015	-3.69241e-015	1.12398e-014	7.818e-015	7.11239e-015	1.24883e-014	1.18261e-014	1.78408e-014	8.06196e-015	7.01317e-016	-1.06298e-015	-7.79287e-015	-1.29352e-014	-9.10642e-015	-3.36693e-015	-7.3268e-015	-1.34268e-014
3.64845e-015	3.07127e-015	6.49162e-015	9.3674e-015	4.31522e-015	7.42083e-015	1.61826e-014	-6.6427e-015	8.40731e-015	-3.72501e-015	1.08444e-014	7.59978e-015	6.93048e-015	1.23541e-014	1.13338e-014	1.75303e-014	7.96922e-015	7.85726e-016	-1.32823e-015	-7.59571e-015	-1.27556e-014	-8.87599e-015	-3.19256e-015	-7.36162e-015	-1.33599e-014
3.50131e-015	3.4386e-015	6.48234e-015	9.06586e-015	3.58229e-015	6.65927e-015	1.55441e-014	-7.01239e-015	7.65913e-015	-3.76785e-015	1.04275e-014	7.36446e-015	6.72207e-015	1.22146e-014	1.08254e-014	1.72231e-014	7.88437e-015	8.77467e-016	-1.57704e-015	-7.38224e-015	-1.25847e-014	-8.63975e-015	-3.0104e-015	-7.38056e-015	-1.32875e-014
3.3279e-015	3.77938e-015	6.44394e-015	8.72579e-015	2.83357e-015	5.87191e-015	1.48867e-014	-7.40325e-015	6.89664e-015	-3.82008e-015	9.99266e-015	7.11422e-015	6.48938e-015	1.20711e-014	1.03039e-014	1.69204e-014	7.80969e-015	9.77181e-016	-1.80773e-015	-7.15351e-015	-1.24221e-014	-8.39841e-015	-2.82103e-015	-7.3817e-015	-1.32097e-014
3.13002e-015	4.09222e-015	6.37517e-015	8.34859e-015	2.07316e-015	5.06255e-015	1.42122e-014	-7.81204e-015	6.12487e-015	-3.88106e-015	9.54348e-015	6.85121e-015	6.23468e-015	1.19251e-014	9.77304e-015	1.6624e-014	7.74875e-015	1.08561e-015	-2.01882e-015	-6.91003e-015	-1.22675e-014	-8.15303e-015	-2.6244e-015	-7.36289e-015	-1.31255e-014
2.90973e-015	4.37588e-015	6.27533e-015	7.93525e-015	1.30534e-015	4.23508e-015	1.35228e-014	-8.23552e-015	5.34845e-015	-3.95048e-015	9.08321e-015	6.57785e-015	5.96031e-015	1.17775e-014	9.23494e-015	1.63353e-014	7.70441e-015	1.2034e-015	-2.2093e-015	-6.6529e-015	-1.21202e-014	-7.905e-015	-2.42086e-015	-7.32255e-015	-1.30341e-014
2.66873e-015	4.6293e-015	6.14434e-015	7.48784e-015	5.33797e-016	3.39332e-015	1.28207e-014	-8.67005e-015	4.57198e-015	-4.028e-015	8.6153e-015	6.29635e-015	5.66818e-015	1.16296e-014	8.69287e-015	1.60551e-014	7.67888e-015	1.33037e-015	-2.37748e-015	-6.38345e-015	-1.1979e-014	-7.6556e-015	-2.21074e-015	-7.25936e-015	-1.29354e-014
2.40945e-015	4.85223e-015	5.98154e-015	7.0084e-015	-2.36919e-016	2.54159e-015	1.21083e-014	-9.11195e-015	3.79983e-015	-4.11296e-015	8.14333e-015	6.00922e-015	5.36038e-015	1.14833e-014	8.15007e-015	1.57841e-014	7.6746e-015	1.46679e-015	-2.52239e-015	-6.1033e-015	-1.1844e-014	-7.40612e-015	-1.99473e-015	-7.17197e-015	-1.28284e-014
2.13433e-015	5.04513e-015	5.7873e-015	6.49974e-015	-1.00247e-015	1.68418e-015	1.13878e-014	-9.55729e-015	3.03592e-015	-4.20486e-015	7.67077e-015	5.71861e-015	5.03958e-015	1.13397e-014	7.60964e-015	1.55236e-014	7.69321e-015	1.61245e-015	-2.64357e-015	-5.81416e-015	-1.17144e-014	-7.15738e-015	-1.77306e-015	-7.05961e-015	-1.27127e-014
1.84558e-015	5.20758e-015	5.56262e-015	5.96518e-015	-1.75885e-015	8.25335e-016	1.06617e-014	-1.00022e-014	2.28383e-015	-4.30336e-015	7.20056e-015	5.42652e-015	4.70841e-015	1.12001e-014	7.07442e-015	1.52738e-014	7.73652e-015	1.7675e-015	-2.73985e-015	-5.51689e-015	-1.15892e-014	-6.91105e-015	-1.54617e-015	-6.92149e-015	-1.25885e-014
1.54603e-015	5.33958e-015	5.30825e-015	5.40812e-015	-2.50196e-015	-3.08942e-017	9.93313e-015	-1.04431e-014	1.54756e-015	-4.40755e-015	6.73599e-015	5.13518e-015	4.36934e-015	1.10657e-014	6.54784e-015	1.50352e-014	7.80616e-015	1.93144e-015	-2.81112e-015	-5.21287e-015	-1.14672e-014	-6.66845e-015	-1.31484e-015	-6.75701e-015	-1.24559e-014
1.23825e-015	5.44143e-015	5.02625e-015	4.83192e-015	-3.22802e-015	-8.80548e-016	9.20427e-015	-1.08762e-014	8.30562e-016	-4.51711e-015	6.27993e-015	4.84644e-015	4.02469e-015	1.09379e-014	6.03237e-015	1.48077e-014	7.9029e-015	2.10336e-015	-2.85737e-015	-4.90404e-015	-1.13476e-014	-6.43059e-015	-1.08026e-015	-6.56578e-015	-1.23147e-014
9.25042e-016	5.51374e-015	4.71805e-015	4.24005e-015	-3.93341e-015	-1.71925e-015	8.47714e-015	-1.12979e-014	1.36248e-016	-4.63132e-015	5.83533e-015	4.56203e-015	3.67683e-015	1.08176e-014	5.53069e-015	1.45919e-014	8.02721e-015	2.28246e-015	-2.87871e-015	-4.59188e-015	-1.12295e-014	-6.1989e-015	-8.4336e-016	-6.34765e-015	-1.2165e-014
6.09019e-016	5.55712e-015	4.38568e-015	3.63622e-015	-4.61428e-015	-2.54351e-015	7.75422e-015	-1.17052e-014	-5.32908e-016	-4.7499e-015	5.40462e-015	4.28355e-015	3.32778e-015	1.07056e-014	5.04554e-015	1.43878e-014	8.17998e-015	2.46745e-015	-2.8754e-015	-4.27804e-015	-1.11116e-014	-5.97486e-015	-6.05282e-016	-6.10282e-015	-1.20072e-014
2.92933e-016	5.57277e-015	4.03176e-015	3.02456e-015	-5.26663e-015	-3.34938e-015	7.03718e-015	-1.20952e-014	-1.17454e-015	-4.87206e-015	4.98995e-015	4.01259e-015	2.97971e-015	1.0603e-014	4.57937e-015	1.41953e-014	8.36073e-015	2.65779e-015	-2.8476e-015	-3.96393e-015	-1.09925e-014	-5.7595e-015	-3.67123e-016	-5.83208e-015	-1.18419e-014
-2.05037e-017	5.56205e-015	3.659e-015	2.40893e-015	-5.88799e-015	-4.13337e-015	6.32816e-015	-1.24643e-014	-1.78622e-015	-4.99757e-015	4.59327e-015	3.75004e-015	2.63462e-015	1.0511e-014	4.13472e-015	1.40149e-014	8.56898e-015	2.85227e-015	-2.79546e-015	-3.65085e-015	-1.08719e-014	-5.55343e-015	-1.30132e-016	-5.53637e-015	-1.167e-014
-3.28396e-016	5.52647e-015	3.27062e-015	1.79357e-015	-6.47585e-015	-4.89181e-015	5.62945e-015	-1.28097e-014	-2.36627e-015	-5.12564e-015	4.21631e-015	3.49751e-015	2.29418e-015	1.04298e-014	3.71356e-015	1.38466e-014	8.80404e-015	3.04959e-015	-2.72036e-015	-3.34015e-015	-1.07488e-014	-5.358e-015	1.04518e-016	-5.21637e-015	-1.14926e-014
-6.28163e-016	5.46728e-015	2.86971e-015	1.18291e-015	-7.02804e-015	-5.62209e-015	4.94278e-015	-1.31287e-014	-2.91343e-015	-5.25569e-015	3.86062e-015	3.25592e-015	1.96023e-015	1.03604e-014	3.31683e-015	1.36899e-014	9.06513e-015	3.24818e-015	-2.62332e-015	-3.03306e-015	-1.06231e-014	-5.17401e-015	3.35688e-016	-4.87313e-015	-1.13106e-014
-9.17624e-016	5.38602e-015	2.45985e-015	5.80782e-016	-7.54236e-015	-6.32148e-015	4.26944e-015	-1.34193e-014	-3.42675e-015	-5.38689e-015	3.52733e-015	3.02547e-015	1.63426e-015	1.03028e-014	2.9466e-015	1.35447e-014	9.35042e-015	3.44661e-015	-2.50544e-015	-2.73097e-015	-1.04944e-014	-5.00228e-015	5.61728e-016	-4.50842e-015	-1.11252e-014
-1.19411e-015	5.2844e-015	2.04371e-015	-8.61471e-018	-8.01705e-015	-6.98763e-015	3.61109e-015	-1.368e-014	-3.9058e-015	-5.51884e-015	3.21724e-015	2.8064e-015	1.31737e-015	1.02574e-014	2.60437e-015	1.34109e-014	9.65799e-015	3.64372e-015	-2.36765e-015	-2.43492e-015	-1.03617e-014	-4.84341e-015	7.81412e-016	-4.12382e-015	-1.09379e-014
-1.45529e-015	5.1645e-015	1.62456e-015	-5.81088e-016	-8.45124e-015	-7.61827e-015	2.96811e-015	-1.39091e-014	-4.35014e-015	-5.65092e-015	2.93084e-015	2.59901e-015	1.01056e-015	1.02245e-014	2.29072e-015	1.32882e-014	9.98545e-015	3.8376e-015	-2.21121e-015	-2.1456e-015	-1.02253e-014	-4.69748e-015	9.93897e-016	-3.72103e-015	-1.07495e-014
-1.69918e-015	5.02804e-015	1.20573e-015	-1.13322e-015	-8.84413e-015	-8.21177e-015	2.34162e-015	-1.41051e-014	-4.75984e-015	-5.78228e-015	2.66837e-015	2.40344e-015	7.15376e-016	1.02033e-014	2.00637e-015	1.31765e-014	1.03305e-014	4.02628e-015	-2.03793e-015	-1.86422e-015	-1.00852e-014	-4.56491e-015	1.19758e-015	-3.30221e-015	-1.05615e-014
-1.92405e-015	4.87736e-015	7.90709e-016	-1.66137e-015	-9.1956e-015	-8.76705e-015	1.73218e-015	-1.42675e-014	-5.13551e-015	-5.91223e-015	2.42925e-015	2.21938e-015	4.32736e-016	1.01938e-014	1.75168e-015	1.30754e-014	1.06898e-014	4.20838e-015	-1.84967e-015	-1.59153e-015	-9.94122e-015	-4.44572e-015	1.39111e-015	-2.8696e-015	-1.03755e-014
-2.12844e-015	4.71419e-015	3.82788e-016	-2.16224e-015	-9.50579e-015	-9.2827e-015	1.14021e-015	-1.43956e-014	-5.47814e-015	-6.04025e-015	2.21301e-015	2.04667e-015	1.63362e-016	1.01958e-014	1.52642e-015	1.29841e-014	1.10605e-014	4.38247e-015	-1.64794e-015	-1.3282e-015	-9.793e-015	-4.33991e-015	1.57355e-015	-2.4258e-015	-1.01927e-014
-2.31106e-015	4.54032e-015	-1.50517e-017	-2.63257e-015	-9.77546e-015	-9.75814e-015	5.65569e-016	-1.44892e-014	-5.78832e-015	-6.16553e-015	2.01907e-015	1.88473e-015	-9.20447e-017	1.02085e-014	1.33067e-015	1.29024e-014	1.14395e-014	4.54692e-015	-1.43456e-015	-1.07425e-015	-9.64071e-015	-4.24721e-015	1.74388e-015	-1.97316e-015	-1.00141e-014
-2.47062e-015	4.35787e-015	-3.99985e-016	-3.06981e-015	-1.00049e-014	-1.01931e-014	8.1983e-018	-1.45487e-014	-6.06749e-015	-6.28692e-015	1.84669e-015	1.73273e-015	-3.3354e-016	1.02317e-014	1.16423e-015	1.283e-014	1.18238e-014	4.70117e-015	-1.21177e-015	-8.30194e-016	-9.48519e-015	-4.16734e-015	1.90145e-015	-1.51392e-015	-9.84086e-015
-2.60659e-015	4.16876e-015	-7.69566e-016	-3.47149e-015	-1.01958e-014	-1.05875e-014	-5.32035e-016	-1.45747e-014	-6.31787e-015	-6.40383e-015	1.69461e-015	1.58986e-015	-5.60764e-016	1.02649e-014	1.0267e-015	1.27671e-014	1.22096e-014	4.8439e-015	-9.81207e-016	-5.96466e-016	-9.32646e-015	-4.09969e-015	2.045e-015	-1.05116e-015	-9.67465e-015
-2.71848e-015	3.97501e-015	-1.12167e-015	-3.83566e-015	-1.03499e-014	-1.09414e-014	-1.05593e-015	-1.45679e-014	-6.54072e-015	-6.51571e-015	1.56129e-015	1.45538e-015	-7.73794e-016	1.03068e-014	9.17062e-016	1.27135e-014	1.25939e-014	4.9738e-015	-7.44474e-016	-3.73173e-016	-9.1651e-015	-4.04322e-015	2.17453e-015	-5.87522e-016	-9.51627e-015
-2.80617e-015	3.77858e-015	-1.45388e-015	-4.16066e-015	-1.04692e-014	-1.12558e-014	-1.56438e-015	-1.45296e-014	-6.73806e-015	-6.62166e-015	1.44485e-015	1.32799e-015	-9.73048e-016	1.03572e-014	8.33655e-016	1.26687e-014	1.29729e-014	5.09047e-015	-5.03484e-016	-1.59533e-016	-9.00187e-015	-3.99727e-015	2.28955e-015	-1.25446e-016	-9.36705e-015
-2.86941e-015	3.58143e-015	-1.76387e-015	-4.44503e-015	-1.05563e-014	-1.15316e-014	-2.05872e-015	-1.44619e-014	-6.9123e-015	-6.72105e-015	1.34351e-015	1.20641e-015	-1.15875e-015	1.0415e-014	7.75053e-016	1.26329e-014	1.33427e-014	5.19334e-015	-2.59705e-016	4.43004e-017	-8.83768e-015	-3.9606e-015	2.38948e-015	3.32576e-016	-9.22782e-015
-2.90877e-015	3.38544e-015	-2.05048e-015	-4.68818e-015	-1.06134e-014	-1.17697e-014	-2.53987e-015	-1.43664e-014	-7.06554e-015	-6.81312e-015	1.25557e-015	1.08961e-015	-1.33092e-015	1.04792e-014	7.39815e-016	1.26063e-014	1.37004e-014	5.28193e-015	-1.56613e-017	2.38811e-016	-8.67315e-015	-3.93168e-015	2.47464e-015	7.83945e-016	-9.09948e-015
-2.92477e-015	3.19254e-015	-2.31262e-015	-4.88983e-015	-1.06431e-014	-1.19718e-014	-3.00934e-015	-1.42458e-014	-7.20032e-015	-6.89728e-015	1.17904e-015	9.76616e-016	-1.49049e-015	1.05483e-014	7.25751e-016	1.25886e-014	1.40427e-014	5.35635e-015	2.27062e-016	4.244e-016	-8.50937e-015	-3.90893e-015	2.54509e-015	1.22599e-015	-8.98255e-015
-2.91795e-015	3.00416e-015	-2.54976e-015	-5.04942e-015	-1.06483e-014	-1.21398e-014	-3.46867e-015	-1.41023e-014	-7.31933e-015	-6.97262e-015	1.11152e-015	8.66054e-016	-1.63878e-015	1.06218e-014	7.3082e-016	1.25798e-014	1.43664e-014	5.4169e-015	4.66644e-016	6.01666e-016	-8.34731e-015	-3.89096e-015	2.60118e-015	1.65636e-015	-8.87759e-015
-2.88945e-015	2.82177e-015	-2.76101e-015	-5.16766e-015	-1.06322e-014	-1.22758e-014	-3.91902e-015	-1.39389e-014	-7.42471e-015	-7.03836e-015	1.05129e-015	7.56769e-016	-1.77623e-015	1.06981e-014	7.5341e-016	1.258e-014	1.46682e-014	5.46385e-015	7.01287e-016	7.71205e-016	-8.18759e-015	-3.87603e-015	2.64355e-015	2.07258e-015	-8.78499e-015
-2.84043e-015	2.64716e-015	-2.94652e-015	-5.24479e-015	-1.05984e-014	-1.23819e-014	-4.36187e-015	-1.37584e-014	-7.51915e-015	-7.0939e-015	9.95777e-016	6.47629e-016	-1.90395e-015	1.07763e-014	7.91538e-016	1.2589e-014	1.49458e-014	5.49792e-015	9.29174e-016	9.33699e-016	-8.0312e-015	-3.86213e-015	2.67279e-015	2.47275e-015	-8.70465e-015
-2.77212e-015	2.48198e-015	-3.10635e-015	-5.28193e-015	-1.05501e-014	-1.24605e-014	-4.79912e-015	-1.35641e-014	-7.60487e-015	-7.1388e-015	9.42379e-016	5.37891e-016	-2.02316e-015	1.08555e-014	8.42593e-016	1.26071e-014	1.51965e-014	5.51987e-015	1.14904e-015	1.09033e-015	-7.87973e-015	-3.84789e-015	2.68982e-015	2.85488e-015	-8.63617e-015
-2.68594e-015	2.32714e-015	-3.24128e-015	-5.28024e-015	-1.04907e-014	-1.25145e-014	-5.23221e-015	-1.33591e-014	-7.68445e-015	-7.17246e-015	8.88972e-016	4.2648e-016	-2.13525e-015	1.09349e-014	9.04401e-016	1.26338e-014	1.54185e-014	5.5305e-015	1.35961e-015	1.24172e-015	-7.73386e-015	-3.83141e-015	2.69594e-015	3.21688e-015	-8.57936e-015
-2.58388e-015	2.18372e-015	-3.35215e-015	-5.2414e-015	-1.04232e-014	-1.25463e-014	-5.66286e-015	-1.31469e-014	-7.76027e-015	-7.19454e-015	8.33104e-016	3.12632e-016	-2.24162e-015	1.10133e-014	9.74855e-016	1.26691e-014	1.561e-014	5.53094e-015	1.55898e-015	1.3886e-015	-7.59483e-015	-3.81085e-015	2.69235e-015	3.55715e-015	-8.53402e-015
-2.46752e-015	2.05314e-015	-3.44008e-015	-5.16787e-015	-1.03508e-014	-1.25587e-014	-6.09272e-015	-1.29305e-014	-7.83452e-015	-7.20461e-015	7.72523e-016	1.95706e-016	-2.34377e-015	1.10896e-014	1.05166e-015	1.27131e-014	1.57692e-014	5.5223e-015	1.7456e-015	1.53169e-015	-7.46351e-015	-3.78463e-015	2.68017e-015	3.87437e-015	-8.49955e-015
-2.33947e-015	1.9366e-015	-3.50624e-015	-5.0619e-015	-1.02766e-014	-1.25546e-014	-6.52323e-015	-1.27141e-014	-7.90959e-015	-7.20251e-015	7.05387e-016	7.47781e-017	-2.44277e-015	1.11632e-014	1.1323e-015	1.2766e-014	1.58954e-014	5.50661e-015	1.91848e-015	1.67209e-015	-7.34111e-015	-3.75073e-015	2.66075e-015	4.16746e-015	-8.47457e-015
-2.20199e-015	1.83492e-015	-3.5524e-015	-4.92613e-015	-1.02035e-014	-1.25369e-014	-6.95565e-015	-1.25009e-014	-7.98732e-015	-7.18823e-015	6.2974e-016	-5.10416e-017	-2.53952e-015	1.1233e-014	1.21484e-015	1.28282e-014	1.59879e-014	5.48547e-015	2.07621e-015	1.81032e-015	-7.2287e-015	-3.70711e-015	2.6358e-015	4.43528e-015	-8.45867e-015
-2.05722e-015	1.74837e-015	-3.58042e-015	-4.76338e-015	-1.01349e-014	-1.25088e-014	-7.3908e-015	-1.22936e-014	-8.06968e-015	-7.16195e-015	5.43894e-016	-1.81962e-016	-2.63541e-015	1.12982e-014	1.29731e-015	1.28996e-014	1.60467e-014	5.4605e-015	2.21793e-015	1.94774e-015	-7.1276e-015	-3.65236e-015	2.60689e-015	4.67732e-015	-8.45141e-015
-1.90728e-015	1.6776e-015	-3.59244e-015	-4.5766e-015	-1.00733e-014	-1.24726e-014	-7.82966e-015	-1.20957e-014	-8.15867e-015	-7.12407e-015	4.46189e-016	-3.18124e-016	-2.73187e-015	1.13584e-014	1.37784e-015	1.29804e-014	1.60723e-014	5.43378e-015	2.34245e-015	2.08518e-015	-7.03838e-015	-3.58504e-015	2.57583e-015	4.89302e-015	-8.45171e-015
-1.75442e-015	1.6233e-015	-3.59096e-015	-4.36901e-015	-1.00212e-014	-1.24314e-014	-8.27334e-015	-1.19105e-014	-8.25514e-015	-7.07466e-015	3.35618e-016	-4.59783e-016	-2.8302e-015	1.14132e-014	1.45467e-015	1.30704e-014	1.60646e-014	5.40694e-015	2.44869e-015	2.22336e-015	-6.96177e-015	-3.50364e-015	2.54443e-015	5.08199e-015	-8.4588e-015
-1.60047e-015	1.58565e-015	-3.57898e-015	-4.14382e-015	-9.9809e-015	-1.23877e-014	-8.72191e-015	-1.17413e-014	-8.36034e-015	-7.01409e-015	2.10788e-016	-6.06796e-016	-2.9319e-015	1.14623e-014	1.52598e-015	1.3169e-014	1.6025e-014	5.38192e-015	2.5365e-015	2.36317e-015	-6.89845e-015	-3.40702e-015	2.51446e-015	5.24481e-015	-8.47097e-015
-1.44793e-015	1.56511e-015	-3.55885e-015	-3.90424e-015	-9.95418e-015	-1.23442e-014	-9.17539e-015	-1.15903e-014	-8.4757e-015	-6.94308e-015	7.08158e-017	-7.59163e-016	-3.03818e-015	1.15047e-014	1.59005e-015	1.32765e-014	1.59547e-014	5.36122e-015	2.60528e-015	2.50531e-015	-6.84908e-015	-3.29405e-015	2.48769e-015	5.38187e-015	-8.48647e-015
-1.299e-015	1.56162e-015	-3.53311e-015	-3.6543e-015	-9.94304e-015	-1.23034e-014	-9.63398e-015	-1.14601e-014	-8.60213e-015	-6.86202e-015	-8.51343e-017	-9.16465e-016	-3.1493e-015	1.15409e-014	1.64548e-015	1.33926e-014	1.58555e-014	5.34648e-015	2.65473e-015	2.64993e-015	-6.81404e-015	-3.16379e-015	2.46602e-015	5.49312e-015	-8.50452e-015
-1.15551e-015	1.57504e-015	-3.50415e-015	-3.3974e-015	-9.94884e-015	-1.22674e-014	-1.00976e-014	-1.1353e-014	-8.73997e-015	-6.77175e-015	-2.57528e-016	-1.07852e-015	-3.26631e-015	1.15712e-014	1.69123e-015	1.35167e-014	1.57297e-014	5.33937e-015	2.68476e-015	2.79801e-015	-6.79352e-015	-3.01568e-015	2.45117e-015	5.57915e-015	-8.5246e-015
-1.01948e-015	1.60515e-015	-3.47456e-015	-3.13705e-015	-9.97223e-015	-1.22379e-014	-1.05658e-014	-1.12704e-014	-8.88985e-015	-6.67334e-015	-4.46802e-016	-1.24468e-015	-3.38964e-015	1.15953e-014	1.72654e-015	1.3648e-014	1.55797e-014	5.34174e-015	2.69515e-015	2.95065e-015	-6.78773e-015	-2.84906e-015	2.44431e-015	5.64092e-015	-8.54516e-015
-8.92567e-016	1.6516e-015	-3.4466e-015	-2.87617e-015	-1.00141e-014	-1.22168e-014	-1.10375e-014	-1.12144e-014	-9.05182e-015	-6.56771e-015	-6.52898e-016	-1.41399e-015	-3.52009e-015	1.16133e-014	1.75083e-015	1.37869e-014	1.54086e-014	5.35505e-015	2.68627e-015	3.10806e-015	-6.79656e-015	-2.66337e-015	2.44696e-015	5.67962e-015	-8.56519e-015
-7.76046e-016	1.71388e-015	-3.4225e-015	-2.61819e-015	-1.00747e-014	-1.22059e-014	-1.15116e-014	-1.11864e-014	-9.22581e-015	-6.45601e-015	-8.75463e-016	-1.58527e-015	-3.65813e-015	1.1626e-014	1.76369e-015	1.39329e-014	1.52194e-014	5.3809e-015	2.65852e-015	3.2703e-015	-6.8199e-015	-2.4585e-015	2.46065e-015	5.69645e-015	-8.58302e-015
-6.7139e-016	1.79151e-015	-3.40405e-015	-2.36615e-015	-1.01543e-014	-1.2207e-014	-1.19865e-014	-1.11877e-014	-9.41128e-015	-6.33955e-015	-1.11413e-015	-1.75738e-015	-3.80409e-015	1.16338e-014	1.76495e-015	1.40857e-014	1.50154e-014	5.42058e-015	2.61219e-015	3.43754e-015	-6.85758e-015	-2.23411e-015	2.48657e-015	5.69267e-015	-8.59742e-015
-5.79795e-016	1.88394e-015	-3.39293e-015	-2.12298e-015	-1.02529e-014	-1.22212e-014	-1.24604e-014	-1.12188e-014	-9.60785e-015	-6.21942e-015	-1.36823e-015	-1.92958e-015	-3.95835e-015	1.16372e-014	1.75463e-015	1.42449e-014	1.48001e-014	5.4751e-015	2.54809e-015	3.61004e-015	-6.90924e-015	-1.99047e-015	2.52605e-015	5.66976e-015	-8.60721e-015
-5.02227e-016	1.99006e-015	-3.39071e-015	-1.89177e-015	-1.03696e-014	-1.22494e-014	-1.29316e-014	-1.12799e-014	-9.81565e-015	-6.09723e-015	-1.63703e-015	-2.10057e-015	-4.12065e-015	1.16375e-014	1.7333e-015	1.44098e-014	1.45768e-014	5.5458e-015	2.467e-015	3.78797e-015	-6.97412e-015	-1.72819e-015	2.57995e-015	5.62944e-015	-8.61195e-015
-4.39243e-016	2.10847e-015	-3.39874e-015	-1.67455e-015	-1.05035e-014	-1.2292e-014	-1.33983e-014	-1.13706e-014	-1.00338e-014	-5.97447e-015	-1.91959e-015	-2.26924e-015	-4.29051e-015	1.16357e-014	1.70111e-015	1.45805e-014	1.43498e-014	5.63288e-015	2.36944e-015	3.97124e-015	-7.05178e-015	-1.44803e-015	2.64854e-015	5.57344e-015	-8.61087e-015
-3.91504e-016	2.23872e-015	-3.41822e-015	-1.4733e-015	-1.0653e-014	-1.23492e-014	-1.3858e-014	-1.14905e-014	-1.02616e-014	-5.85232e-015	-2.21439e-015	-2.43447e-015	-4.4673e-015	1.16326e-014	1.65923e-015	1.4756e-014	1.41233e-014	5.73636e-015	2.25684e-015	4.15926e-015	-7.14141e-015	-1.15081e-015	2.73231e-015	5.50342e-015	-8.60273e-015
-3.59377e-016	2.37975e-015	-3.44937e-015	-1.29019e-015	-1.08168e-014	-1.24213e-014	-1.43083e-014	-1.16383e-014	-1.04977e-014	-5.73228e-015	-2.51983e-015	-2.59483e-015	-4.65043e-015	1.16291e-014	1.60835e-015	1.49356e-014	1.39015e-014	5.85693e-015	2.13065e-015	4.3518e-015	-7.24159e-015	-8.37369e-016	2.83155e-015	5.4208e-015	-8.58721e-015
-3.42766e-016	2.53034e-015	-3.49244e-015	-1.12681e-015	-1.09932e-014	-1.25081e-014	-1.47465e-014	-1.18127e-014	-1.07408e-014	-5.61616e-015	-2.83464e-015	-2.74871e-015	-4.83966e-015	1.16259e-014	1.54941e-015	1.5119e-014	1.36879e-014	5.99467e-015	1.99227e-015	4.54851e-015	-7.35078e-015	-5.09411e-016	2.94606e-015	5.32702e-015	-8.56366e-015
-3.41475e-016	2.68886e-015	-3.5473e-015	-9.84822e-016	-1.11799e-014	-1.26089e-014	-1.517e-014	-1.20127e-014	-1.09892e-014	-5.50498e-015	-3.15748e-015	-2.895e-015	-5.03417e-015	1.16238e-014	1.48364e-015	1.53056e-014	1.34866e-014	6.14922e-015	1.84278e-015	4.74895e-015	-7.46784e-015	-1.68194e-016	3.07557e-015	5.22379e-015	-8.53168e-015
-3.55103e-016	2.85364e-015	-3.61357e-015	-8.65058e-016	-1.13749e-014	-1.27233e-014	-1.5576e-014	-1.22366e-014	-1.12421e-014	-5.4002e-015	-3.48635e-015	-3.03242e-015	-5.23277e-015	1.1624e-014	1.41196e-015	1.54952e-014	1.33018e-014	6.32051e-015	1.68406e-015	4.9527e-015	-7.59188e-015	1.85023e-016	3.21955e-015	5.11257e-015	-8.49082e-015
-3.82902e-016	3.02317e-015	-3.6908e-015	-7.68261e-016	-1.15757e-014	-1.28501e-014	-1.5962e-014	-1.24824e-014	-1.14977e-014	-5.30306e-015	-3.81977e-015	-3.15943e-015	-5.43469e-015	1.16275e-014	1.33588e-015	1.56873e-014	1.31367e-014	6.50757e-015	1.51817e-015	5.15942e-015	-7.72126e-015	5.48565e-016	3.37741e-015	4.99493e-015	-8.44083e-015
-4.23987e-016	3.19562e-015	-3.77794e-015	-6.94444e-016	-1.17794e-014	-1.29881e-014	-1.63251e-014	-1.27477e-014	-1.17546e-014	-5.2148e-015	-4.15601e-015	-3.27495e-015	-5.63874e-015	1.16351e-014	1.25679e-015	1.58811e-014	1.29951e-014	6.70988e-015	1.34645e-015	5.36874e-015	-7.8538e-015	9.20738e-016	3.54811e-015	4.87278e-015	-8.38125e-015
-4.77455e-016	3.36931e-015	-3.87357e-015	-6.43396e-016	-1.19839e-014	-1.31361e-014	-1.66625e-014	-1.30293e-014	-1.20106e-014	-5.13657e-015	-4.49298e-015	-3.37795e-015	-5.84357e-015	1.16473e-014	1.17651e-015	1.60762e-014	1.28799e-014	6.92696e-015	1.17081e-015	5.57968e-015	-7.98727e-015	1.29943e-015	3.73062e-015	4.74782e-015	-8.31218e-015
-5.42031e-016	3.543e-015	-3.97637e-015	-6.15242e-016	-1.21866e-014	-1.32924e-014	-1.69719e-014	-1.33246e-014	-1.2264e-014	-5.06905e-015	-4.82876e-015	-3.46759e-015	-6.04815e-015	1.16654e-014	1.09699e-015	1.62724e-014	1.27945e-014	7.1575e-015	9.9369e-016	5.79181e-015	-8.12005e-015	1.68312e-015	3.92374e-015	4.62093e-015	-8.23358e-015
-6.1677e-016	3.71532e-015	-4.08435e-015	-6.09012e-016	-1.23843e-014	-1.34553e-014	-1.72509e-014	-1.36302e-014	-1.25129e-014	-5.01303e-015	-5.16179e-015	-3.54295e-015	-6.25133e-015	1.169e-014	1.01974e-015	1.64693e-014	1.27422e-014	7.40072e-015	8.17086e-016	6.00445e-015	-8.25045e-015	2.06976e-015	4.126e-015	4.49333e-015	-8.14537e-015
-7.0002e-016	3.88431e-015	-4.19519e-015	-6.23709e-016	-1.25739e-014	-1.36223e-014	-1.7497e-014	-1.39432e-014	-1.27556e-014	-4.96929e-015	-5.49027e-015	-3.6027e-015	-6.45172e-015	1.1722e-014	9.46755e-016	1.66664e-014	1.27262e-014	7.65486e-015	6.4274e-016	6.21665e-015	-8.37624e-015	2.45737e-015	4.33563e-015	4.36623e-015	-8.04732e-015
-7.89985e-016	4.0485e-015	-4.30645e-015	-6.58104e-016	-1.27526e-014	-1.37914e-014	-1.77087e-014	-1.42604e-014	-1.29905e-014	-4.938e-015	-5.81244e-015	-3.64678e-015	-6.64757e-015	1.1762e-014	8.79718e-016	1.68634e-014	1.27482e-014	7.91872e-015	4.72077e-016	6.42767e-015	-8.49566e-015	2.84427e-015	4.55125e-015	4.24043e-015	-7.93985e-015
-8.84787e-016	4.20579e-015	-4.41573e-015	-7.10102e-016	-1.29177e-014	-1.39603e-014	-1.78842e-014	-1.4578e-014	-1.32155e-014	-4.91947e-015	-6.12669e-015	-3.67457e-015	-6.83806e-015	1.18105e-014	8.20747e-016	1.70601e-014	1.28096e-014	8.19084e-015	3.07471e-016	6.63661e-015	-8.60654e-015	3.22854e-015	4.77067e-015	4.1166e-015	-7.82308e-015
-9.82169e-016	4.35461e-015	-4.52018e-015	-7.77779e-016	-1.30657e-014	-1.41263e-014	-1.80216e-014	-1.48924e-014	-1.34287e-014	-4.91362e-015	-6.4317e-015	-3.68517e-015	-7.02166e-015	1.18671e-014	7.71884e-016	1.72569e-014	1.29118e-014	8.47037e-015	1.50585e-016	6.84303e-015	-8.70599e-015	3.60852e-015	4.9918e-015	3.9959e-015	-7.69632e-015
-1.08052e-015	4.49409e-015	-4.61652e-015	-8.59093e-016	-1.31943e-014	-1.42872e-014	-1.81197e-014	-1.51993e-014	-1.36289e-014	-4.9206e-015	-6.72572e-015	-3.67902e-015	-7.19737e-015	1.19319e-014	7.34383e-016	1.74529e-014	1.30562e-014	8.75549e-015	3.47799e-018	7.04592e-015	-8.79185e-015	3.9825e-015	5.21273e-015	3.87843e-015	-7.55938e-015
-1.17804e-015	4.62224e-015	-4.70209e-015	-9.51978e-016	-1.33005e-014	-1.44402e-014	-1.81776e-014	-1.54956e-014	-1.38143e-014	-4.94013e-015	-7.0079e-015	-3.65591e-015	-7.36468e-015	1.20049e-014	7.0944e-016	1.76475e-014	1.32434e-014	9.04482e-015	-1.31444e-016	7.24467e-015	-8.86278e-015	4.34835e-015	5.43152e-015	3.76508e-015	-7.41241e-015
-1.27296e-015	4.73803e-015	-4.77399e-015	-1.05327e-015	-1.33825e-014	-1.45831e-014	-1.81944e-014	-1.57789e-014	-1.3983e-014	-4.97211e-015	-7.27731e-015	-3.6159e-015	-7.52222e-015	1.20862e-014	6.9865e-016	1.78412e-014	1.34733e-014	9.33682e-015	-2.52231e-016	7.43845e-015	-8.91665e-015	4.70418e-015	5.64588e-015	3.65592e-015	-7.25565e-015
-1.36381e-015	4.83987e-015	-4.8293e-015	-1.1608e-015	-1.34384e-014	-1.47133e-014	-1.81703e-014	-1.6046e-014	-1.41345e-014	-5.01585e-015	-7.53315e-015	-3.55942e-015	-7.66889e-015	1.21755e-014	7.03569e-016	1.8034e-014	1.37457e-014	9.63025e-015	-3.58012e-016	7.62733e-015	-8.95175e-015	5.04848e-015	5.85394e-015	3.55134e-015	-7.08938e-015
-1.44897e-015	4.92736e-015	-4.8655e-015	-1.27155e-015	-1.34663e-014	-1.48278e-014	-1.81053e-014	-1.62937e-014	-1.42678e-014	-5.07049e-015	-7.77444e-015	-3.48722e-015	-7.80449e-015	1.22726e-014	7.25385e-016	1.82256e-014	1.406e-014	9.92435e-015	-4.47272e-016	7.81017e-015	-8.9665e-015	5.37989e-015	6.05346e-015	3.45189e-015	-6.91403e-015
-1.52718e-015	4.99931e-015	-4.88015e-015	-1.38318e-015	-1.34645e-014	-1.4925e-014	-1.80004e-014	-1.65194e-014	-1.43815e-014	-5.13486e-015	-8.00103e-015	-3.40004e-015	-7.9284e-015	1.2377e-014	7.64795e-016	1.84162e-014	1.44153e-014	1.02175e-014	-5.18501e-016	7.98668e-015	-8.95933e-015	5.69736e-015	6.24307e-015	3.35779e-015	-6.72891e-015
-1.59765e-015	5.05447e-015	-4.87041e-015	-1.49338e-015	-1.34314e-014	-1.50019e-014	-1.78568e-014	-1.67209e-014	-1.44751e-014	-5.20783e-015	-8.21285e-015	-3.29906e-015	-8.04042e-015	1.24874e-014	8.23056e-016	1.86055e-014	1.481e-014	1.05093e-014	-5.71476e-016	8.15757e-015	-8.92867e-015	5.99988e-015	6.42154e-015	3.269e-015	-6.53478e-015
-1.65874e-015	5.09195e-015	-4.83444e-015	-1.59913e-015	-1.33652e-014	-1.50564e-014	-1.76765e-014	-1.68962e-014	-1.4548e-014	-5.28805e-015	-8.40919e-015	-3.18494e-015	-8.14002e-015	1.26037e-014	9.01129e-016	1.87938e-014	1.52421e-014	1.07988e-014	-6.04987e-016	8.32236e-015	-8.87346e-015	6.28605e-015	6.58694e-015	3.18567e-015	-6.33197e-015
-1.70896e-015	5.11165e-015	-4.77047e-015	-1.69796e-015	-1.32648e-014	-1.5087e-014	-1.74618e-014	-1.70427e-014	-1.45998e-014	-5.37393e-015	-8.59063e-015	-3.05908e-015	-8.22737e-015	1.27246e-014	9.99e-016	1.89816e-014	1.57093e-014	1.10853e-014	-6.18494e-016	8.48067e-015	-8.79245e-015	6.55512e-015	6.73798e-015	3.10766e-015	-6.11988e-015
-1.74795e-015	5.11299e-015	-4.67732e-015	-1.78744e-015	-1.31301e-014	-1.50907e-014	-1.72146e-014	-1.71593e-014	-1.46305e-014	-5.46417e-015	-8.75736e-015	-2.92324e-015	-8.30328e-015	1.28489e-014	1.11677e-015	1.91689e-014	1.62084e-014	1.13681e-014	-6.11578e-016	8.63235e-015	-8.68461e-015	6.80611e-015	6.87306e-015	3.03456e-015	-5.89909e-015
-1.77499e-015	5.09573e-015	-4.55355e-015	-1.86563e-015	-1.2961e-014	-1.50666e-014	-1.69381e-014	-1.72449e-014	-1.46402e-014	-5.55725e-015	-8.91013e-015	-2.77895e-015	-8.36802e-015	1.2975e-014	1.25466e-015	1.9355e-014	1.67359e-014	1.16466e-014	-5.84259e-016	8.77762e-015	-8.54954e-015	7.03851e-015	6.99113e-015	2.96679e-015	-5.67018e-015
-1.78984e-015	5.06014e-015	-4.39792e-015	-1.93064e-015	-1.2758e-014	-1.50135e-014	-1.66351e-014	-1.72987e-014	-1.46292e-014	-5.65196e-015	-9.04968e-015	-2.62825e-015	-8.42227e-015	1.31022e-014	1.41305e-015	1.95398e-014	1.7289e-014	1.19205e-014	-5.36899e-016	8.91632e-015	-8.38732e-015	7.25204e-015	7.0909e-015	2.90377e-015	-5.43343e-015
-1.79254e-015	5.00595e-015	-4.21024e-015	-1.98096e-015	-1.25211e-014	-1.49306e-014	-1.63085e-014	-1.73202e-014	-1.4599e-014	-5.74606e-015	-9.1771e-015	-2.47306e-015	-8.46742e-015	1.32292e-014	1.5914e-015	1.97227e-014	1.78632e-014	1.21899e-014	-4.69843e-016	9.04876e-015	-8.19844e-015	7.44702e-015	7.17203e-015	2.84516e-015	-5.18901e-015
-1.78331e-015	4.93344e-015	-3.99126e-015	-2.01437e-015	-1.2251e-014	-1.48167e-014	-1.59628e-014	-1.73091e-014	-1.45505e-014	-5.83835e-015	-9.29362e-015	-2.31566e-015	-8.50475e-015	1.33545e-014	1.78883e-015	1.9904e-014	1.84552e-014	1.24538e-014	-3.84033e-016	9.17587e-015	-7.98284e-015	7.62313e-015	7.23438e-015	2.79093e-015	-4.93737e-015
-1.76246e-015	4.84339e-015	-3.74086e-015	-2.02978e-015	-1.19497e-014	-1.46713e-014	-1.56021e-014	-1.72667e-014	-1.44844e-014	-5.92761e-015	-9.39983e-015	-2.15817e-015	-8.53511e-015	1.3476e-014	2.00416e-015	2.00834e-014	1.90613e-014	1.27127e-014	-2.80239e-016	9.29761e-015	-7.74073e-015	7.78071e-015	7.27772e-015	2.74139e-015	-4.67954e-015
-1.73051e-015	4.73701e-015	-3.45987e-015	-2.02625e-015	-1.16183e-014	-1.44951e-014	-1.523e-014	-1.71943e-014	-1.44024e-014	-6.01244e-015	-9.49639e-015	-2.00245e-015	-8.56023e-015	1.35924e-014	2.23635e-015	2.02598e-014	1.96775e-014	1.29662e-014	-1.59151e-016	9.41457e-015	-7.47291e-015	7.91972e-015	7.30175e-015	2.69612e-015	-4.41605e-015
-1.68873e-015	4.61504e-015	-3.14984e-015	-2.0029e-015	-1.12582e-014	-1.42878e-014	-1.48504e-014	-1.70922e-014	-1.43068e-014	-6.09187e-015	-9.58496e-015	-1.85042e-015	-8.58163e-015	1.37024e-014	2.4847e-015	2.04328e-014	2.02987e-014	1.32146e-014	-2.22765e-017	9.52693e-015	-7.18036e-015	8.04126e-015	7.30684e-015	2.65478e-015	-4.1475e-015
-1.63838e-015	4.47849e-015	-2.81288e-015	-1.95976e-015	-1.0872e-014	-1.40498e-014	-1.44681e-014	-1.69618e-014	-1.41991e-014	-6.16418e-015	-9.66723e-015	-1.70463e-015	-8.60101e-015	1.38048e-014	2.747e-015	2.06022e-014	2.09211e-014	1.34574e-014	1.28457e-016	9.63556e-015	-6.865e-015	8.14567e-015	7.29351e-015	2.61729e-015	-3.87564e-015
-1.58086e-015	4.32855e-015	-2.45115e-015	-1.89678e-015	-1.04618e-014	-1.37818e-014	-1.4088e-014	-1.68055e-014	-1.40812e-014	-6.22816e-015	-9.7445e-015	-1.56752e-015	-8.61949e-015	1.38984e-014	3.02195e-015	2.07673e-014	2.154e-014	1.36952e-014	2.91447e-016	9.74152e-015	-6.52825e-015	8.23339e-015	7.2629e-015	2.58368e-015	-3.60122e-015
-1.51801e-015	4.16659e-015	-2.06762e-015	-1.81422e-015	-1.003e-014	-1.34854e-014	-1.37149e-014	-1.6626e-014	-1.3956e-014	-6.28318e-015	-9.81828e-015	-1.44156e-015	-8.63854e-015	1.3982e-014	3.3082e-015	2.09279e-014	2.2151e-014	1.39273e-014	4.64493e-016	9.84583e-015	-6.1719e-015	8.30546e-015	7.21599e-015	2.55322e-015	-3.32601e-015
-1.45241e-015	3.99376e-015	-1.66551e-015	-1.71276e-015	-9.57976e-015	-1.31624e-014	-1.33535e-014	-1.64254e-014	-1.38259e-014	-6.32866e-015	-9.8899e-015	-1.32889e-015	-8.66007e-015	1.40546e-014	3.60365e-015	2.10827e-014	2.27499e-014	1.41536e-014	6.45935e-016	9.94886e-015	-5.79808e-015	8.36308e-015	7.15425e-015	2.52641e-015	-3.05125e-015
-1.38635e-015	3.81169e-015	-1.24802e-015	-1.59364e-015	-9.11388e-015	-1.28145e-014	-1.30085e-014	-1.62074e-014	-1.3694e-014	-6.3641e-015	-9.96124e-015	-1.23192e-015	-8.68617e-015	1.41147e-014	3.90596e-015	2.12309e-014	2.33329e-014	1.43744e-014	8.33091e-016	1.00517e-014	-5.40976e-015	8.40686e-015	7.07839e-015	2.50311e-015	-2.7783e-015
-1.32136e-015	3.62169e-015	-8.18746e-016	-1.45873e-015	-8.63579e-015	-1.24442e-014	-1.2684e-014	-1.59753e-014	-1.35635e-014	-6.38961e-015	-1.00335e-014	-1.15295e-015	-8.71849e-015	1.41614e-014	4.21294e-015	2.13711e-014	2.38961e-014	1.45897e-014	1.02401e-015	1.01552e-014	-5.00991e-015	8.43762e-015	6.99065e-015	2.48337e-015	-2.50878e-015
-1.25958e-015	3.42544e-015	-3.82574e-016	-1.30902e-015	-8.14975e-015	-1.2054e-014	-1.23843e-014	-1.57324e-014	-1.34372e-014	-6.40524e-015	-1.01079e-014	-1.09366e-015	-8.75873e-015	1.41942e-014	4.52262e-015	2.15024e-014	2.44355e-014	1.48e-014	1.21593e-015	1.02607e-014	-4.60132e-015	8.45677e-015	6.89249e-015	2.46707e-015	-2.24385e-015
-1.20357e-015	3.22429e-015	5.68306e-017	-1.14658e-015	-7.65853e-015	-1.16471e-014	-1.2114e-014	-1.5482e-014	-1.3318e-014	-6.41121e-015	-1.01865e-014	-1.05623e-015	-8.80886e-015	1.42122e-014	4.83261e-015	2.16243e-014	2.49475e-014	1.50046e-014	1.40594e-015	1.03693e-014	-4.18725e-015	8.46531e-015	6.78555e-015	2.45312e-015	-1.98528e-015
-1.15563e-015	3.02032e-015	4.95008e-016	-9.73229e-016	-7.16592e-015	-1.12262e-014	-1.18764e-014	-1.52278e-014	-1.32093e-014	-6.40758e-015	-1.027e-014	-1.04238e-015	-8.8703e-015	1.42145e-014	5.1404e-015	2.17357e-014	2.54288e-014	1.52026e-014	1.59172e-015	1.04826e-014	-3.77083e-015	8.46438e-015	6.67187e-015	2.44158e-015	-1.73568e-015
-1.11795e-015	2.81562e-015	9.2782e-016	-7.90496e-016	-6.67629e-015	-1.07944e-014	-1.16758e-014	-1.49734e-014	-1.31142e-014	-6.3952e-015	-1.03593e-014	-1.05406e-015	-8.94413e-015	1.42005e-014	5.4436e-015	2.18348e-014	2.58768e-014	1.53936e-014	1.77119e-015	1.0602e-014	-3.35564e-015	8.45531e-015	6.55315e-015	2.43247e-015	-1.49682e-015
-1.09264e-015	2.61129e-015	1.34966e-015	-6.01266e-016	-6.19366e-015	-1.03555e-014	-1.15152e-014	-1.47227e-014	-1.30358e-014	-6.3752e-015	-1.04557e-014	-1.09276e-015	-9.03152e-015	1.41696e-014	5.73929e-015	2.19202e-014	2.62892e-014	1.55769e-014	1.94136e-015	1.0728e-014	-2.94502e-015	8.43912e-015	6.4319e-015	2.42551e-015	-1.2703e-015
-1.08192e-015	2.40986e-015	1.75608e-015	-4.08144e-016	-5.72118e-015	-9.91271e-015	-1.13969e-014	-1.44795e-014	-1.2977e-014	-6.34843e-015	-1.05597e-014	-1.15948e-015	-9.13359e-015	1.41219e-014	6.02559e-015	2.19905e-014	2.66636e-014	1.57522e-014	2.09976e-015	1.08616e-014	-2.54229e-015	8.41723e-015	6.31024e-015	2.42131e-015	-1.05834e-015
-1.08835e-015	2.21291e-015	2.14257e-015	-2.13243e-016	-5.26237e-015	-9.46973e-015	-1.13239e-014	-1.42484e-014	-1.2941e-014	-6.31585e-015	-1.06723e-014	-1.25519e-015	-9.25155e-015	1.40575e-014	6.30023e-015	2.20444e-014	2.69981e-014	1.5919e-014	2.24394e-015	1.1004e-014	-2.15096e-015	8.39074e-015	6.19013e-015	2.41902e-015	-8.63376e-016
-1.11394e-015	2.02155e-015	2.50469e-015	-1.91678e-017	-4.82097e-015	-9.03092e-015	-1.12983e-014	-1.40326e-014	-1.29306e-014	-6.27932e-015	-1.07939e-014	-1.38076e-015	-9.38563e-015	1.39775e-014	6.56071e-015	2.2081e-014	2.72919e-014	1.6076e-014	2.37127e-015	1.11563e-014	-1.77462e-015	8.3608e-015	6.07366e-015	2.41822e-015	-6.86793e-016
-1.1603e-015	1.83683e-015	2.83858e-015	1.71848e-016	-4.40078e-015	-8.59967e-015	-1.13213e-014	-1.38355e-014	-1.29482e-014	-6.24044e-015	-1.09248e-014	-1.53663e-015	-9.5367e-015	1.38815e-014	6.80416e-015	2.2099e-014	2.75443e-014	1.62217e-014	2.48047e-015	1.13195e-014	-1.41673e-015	8.32869e-015	5.96249e-015	2.41879e-015	-5.29689e-016
-1.2291e-015	1.66013e-015	3.14041e-015	3.56922e-016	-4.0047e-015	-8.18039e-015	-1.13936e-014	-1.36601e-014	-1.29964e-014	-6.20103e-015	-1.1065e-014	-1.72284e-015	-9.70447e-015	1.37691e-014	7.02858e-015	2.2097e-014	2.77544e-014	1.63556e-014	2.56913e-015	1.14941e-014	-1.08042e-015	8.29522e-015	5.85886e-015	2.42056e-015	-3.93935e-016
-1.32162e-015	1.49303e-015	3.40621e-015	5.33619e-016	-3.63556e-015	-7.77725e-015	-1.15156e-014	-1.35097e-014	-1.30781e-014	-6.16263e-015	-1.12142e-014	-1.93894e-015	-9.88847e-015	1.36413e-014	7.23219e-015	2.20739e-014	2.79222e-014	1.64758e-014	2.63602e-015	1.16805e-014	-7.69064e-016	8.26078e-015	5.76472e-015	2.42354e-015	-2.8183e-016
-1.43845e-015	1.33622e-015	3.63248e-015	6.99564e-016	-3.29584e-015	-7.39355e-015	-1.16873e-014	-1.33871e-014	-1.31948e-014	-6.12751e-015	-1.13724e-014	-2.18469e-015	-1.00884e-014	1.34994e-014	7.41292e-015	2.20285e-014	2.80489e-014	1.65813e-014	2.67996e-015	1.18797e-014	-4.84982e-016	8.22675e-015	5.68159e-015	2.42669e-015	-1.95239e-016
-1.58009e-015	1.19101e-015	3.81659e-015	8.52817e-016	-2.98776e-015	-7.03286e-015	-1.19078e-014	-1.32943e-014	-1.33479e-014	-6.09727e-015	-1.15396e-014	-2.45982e-015	-1.03032e-014	1.33437e-014	7.56889e-015	2.19601e-014	2.81355e-014	1.66713e-014	2.69895e-015	1.20922e-014	-2.31193e-016	8.19358e-015	5.61084e-015	2.42977e-015	-1.35292e-016
-1.74744e-015	1.05787e-015	3.95618e-015	9.91861e-016	-2.71378e-015	-6.69862e-015	-1.21758e-014	-1.32338e-014	-1.35386e-014	-6.07464e-015	-1.1715e-014	-2.76308e-015	-1.05325e-014	1.31755e-014	7.69843e-015	2.18676e-014	2.8183e-014	1.67446e-014	2.6918e-015	1.23186e-014	-1.0557e-017	8.16209e-015	5.5541e-015	2.43251e-015	-1.03348e-016
-1.94069e-015	9.37435e-016	4.04911e-015	1.11527e-015	-2.4759e-015	-6.39418e-015	-1.24896e-014	-1.32062e-014	-1.37671e-014	-6.06146e-015	-1.18981e-014	-3.0933e-015	-1.07752e-014	1.29952e-014	7.80003e-015	2.17512e-014	2.81934e-014	1.6799e-014	2.65818e-015	1.25593e-014	1.75203e-016	8.13321e-015	5.51275e-015	2.43429e-015	-1.00249e-016
-2.15962e-015	8.29764e-016	4.09399e-015	1.22208e-015	-2.27551e-015	-6.12212e-015	-1.28469e-014	-1.32127e-014	-1.4034e-014	-6.0596e-015	-1.20881e-014	-3.44939e-015	-1.10296e-014	1.28044e-014	7.87247e-015	2.16098e-014	2.81687e-014	1.68333e-014	2.59815e-015	1.28143e-014	3.24021e-016	8.10673e-015	5.4879e-015	2.4346e-015	-1.26475e-016
-2.40328e-015	7.35244e-016	4.0896e-015	1.31068e-015	-2.1131e-015	-5.8854e-015	-1.3245e-014	-1.32543e-014	-1.4339e-014	-6.07097e-015	-1.2284e-014	-3.82921e-015	-1.12938e-014	1.26038e-014	7.91503e-015	2.1443e-014	2.81111e-014	1.68462e-014	2.5111e-015	1.3083e-014	4.34226e-016	8.08348e-015	5.48006e-015	2.43296e-015	-1.82751e-016
-2.6706e-015	6.54271e-016	4.03554e-015	1.38031e-015	-1.98928e-015	-5.68628e-015	-1.36811e-014	-1.33312e-014	-1.46825e-014	-6.09679e-015	-1.24854e-014	-4.23092e-015	-1.15658e-014	1.23944e-014	7.92631e-015	2.12508e-014	2.80229e-014	1.68373e-014	2.39732e-015	1.33654e-014	5.04296e-016	8.06356e-015	5.48994e-015	2.42903e-015	-2.69054e-016
-2.95997e-015	5.87072e-016	3.93187e-015	1.43027e-015	-1.904e-015	-5.52623e-015	-1.41506e-014	-1.34434e-014	-1.5063e-014	-6.13901e-015	-1.26914e-014	-4.65212e-015	-1.18437e-014	1.21784e-014	7.9059e-015	2.10336e-014	2.79075e-014	1.68047e-014	2.25674e-015	1.36613e-014	5.33251e-016	8.04719e-015	5.51799e-015	2.42223e-015	-3.85331e-016
-3.27035e-015	5.33077e-016	3.77865e-015	1.46037e-015	-1.85687e-015	-5.40669e-015	-1.46496e-014	-1.35902e-014	-1.54794e-014	-6.19905e-015	-1.29007e-014	-5.09034e-015	-1.21254e-014	1.19563e-014	7.85405e-015	2.07915e-014	2.77682e-014	1.67471e-014	2.08977e-015	1.39699e-014	5.20735e-016	8.03464e-015	5.56476e-015	2.41257e-015	-5.31149e-016
-3.59927e-015	4.91895e-016	3.57752e-015	1.47104e-015	-1.84769e-015	-5.32918e-015	-1.51738e-014	-1.37705e-014	-1.59301e-014	-6.27837e-015	-1.31123e-014	-5.54331e-015	-1.24087e-014	1.17299e-014	7.77099e-015	2.0525e-014	2.76089e-014	1.6664e-014	1.89767e-015	1.42905e-014	4.66848e-016	8.02572e-015	5.63014e-015	2.39979e-015	-7.05486e-016
-3.94405e-015	4.62391e-016	3.33025e-015	1.46299e-015	-1.87528e-015	-5.29401e-015	-1.57181e-014	-1.39825e-014	-1.64126e-014	-6.37756e-015	-1.33249e-014	-6.00799e-015	-1.26909e-014	1.15002e-014	7.6567e-015	2.02345e-014	2.74328e-014	1.65548e-014	1.68212e-015	1.46225e-014	3.71463e-016	8.02055e-015	5.71373e-015	2.38394e-015	-9.0726e-016
-4.30239e-015	4.4389e-016	3.0393e-015	1.43739e-015	-1.93793e-015	-5.30116e-015	-1.62768e-014	-1.42247e-014	-1.69242e-014	-6.49704e-015	-1.35369e-014	-6.48139e-015	-1.29688e-014	1.12681e-014	7.51151e-015	1.99214e-014	2.72433e-014	1.64193e-014	1.44422e-015	1.49636e-014	2.36345e-016	8.0196e-015	5.81507e-015	2.36421e-015	-1.13498e-015
-4.67117e-015	4.35929e-016	2.70789e-015	1.39567e-015	-2.03414e-015	-5.34998e-015	-1.68456e-014	-1.44953e-014	-1.74619e-014	-6.63743e-015	-1.37477e-014	-6.96085e-015	-1.32399e-014	1.10343e-014	7.33645e-015	1.9587e-014	2.70433e-014	1.62575e-014	1.18564e-015	1.53128e-014	6.20324e-017	8.02271e-015	5.93393e-015	2.34064e-015	-1.38704e-015
-5.04705e-015	4.37258e-016	2.33933e-015	1.33955e-015	-2.16132e-015	-5.43952e-015	-1.74185e-014	-1.47922e-014	-1.80217e-014	-6.79854e-015	-1.3956e-014	-7.4426e-015	-1.35022e-014	1.08005e-014	7.13197e-015	1.92323e-014	2.68375e-014	1.60691e-014	9.08111e-016	1.56688e-014	-1.49831e-016	8.02927e-015	6.06943e-015	2.31292e-015	-1.66135e-015
-5.42659e-015	4.4697e-016	1.93749e-015	1.27075e-015	-2.31682e-015	-5.5678e-015	-1.79895e-014	-1.51126e-014	-1.85994e-014	-6.98025e-015	-1.41611e-014	-7.92334e-015	-1.37533e-014	1.05674e-014	6.89934e-015	1.88596e-014	2.66288e-014	1.58542e-014	6.13572e-016	1.60292e-014	-3.98192e-016	8.03871e-015	6.22075e-015	2.28117e-015	-1.95572e-015
-5.80611e-015	4.64596e-016	1.50623e-015	1.19104e-015	-2.49837e-015	-5.733e-015	-1.85536e-014	-1.5453e-014	-1.91912e-014	-7.18203e-015	-1.4362e-014	-8.39992e-015	-1.39906e-014	1.03366e-014	6.64029e-015	1.84706e-014	2.64208e-014	1.56135e-014	3.04455e-016	1.6392e-014	-6.80361e-016	8.05106e-015	6.38647e-015	2.24516e-015	-2.26802e-015
-6.18185e-015	4.88475e-016	1.04948e-015	1.1036e-015	-2.70293e-015	-5.93303e-015	-1.91039e-014	-1.58095e-014	-1.97925e-014	-7.40303e-015	-1.45574e-014	-8.86921e-015	-1.42113e-014	1.01089e-014	6.35681e-015	1.80675e-014	2.62172e-014	1.53476e-014	-1.69759e-017	1.67558e-014	-9.94139e-016	8.06599e-015	6.56518e-015	2.20513e-015	-2.59601e-015
-6.54996e-015	5.17291e-016	5.71684e-016	1.01043e-015	-2.92693e-015	-6.1646e-015	-1.96348e-014	-1.61791e-014	-2.03992e-014	-7.64211e-015	-1.47461e-014	-9.32794e-015	-1.44135e-014	9.88491e-015	6.0502e-015	1.76523e-014	2.60207e-014	1.50576e-014	-3.48979e-016	1.71184e-014	-1.3371e-015	8.08274e-015	6.75554e-015	2.16088e-015	-2.93722e-015
-6.90609e-015	5.50215e-016	7.83743e-017	9.14198e-016	-3.16691e-015	-6.42457e-015	-2.01405e-014	-1.65584e-014	-2.10065e-014	-7.89804e-015	-1.4928e-014	-9.7735e-015	-1.45955e-014	9.66467e-015	5.72301e-015	1.72273e-014	2.5834e-014	1.47453e-014	-6.885e-016	1.7478e-014	-1.70566e-015	8.10062e-015	6.956e-015	2.11273e-015	-3.28836e-015
-7.24728e-015	5.86062e-016	-4.24793e-016	8.16999e-016	-3.41891e-015	-6.70972e-015	-2.06147e-014	-1.69439e-014	-2.16096e-014	-8.16903e-015	-1.51019e-014	-1.02025e-014	-1.47556e-014	9.44926e-015	5.37775e-015	1.67953e-014	2.56597e-014	1.44117e-014	-1.03322e-015	1.78327e-014	-2.09615e-015	8.11943e-015	7.16489e-015	2.06102e-015	-3.64644e-015
-7.57024e-015	6.24081e-016	-9.32845e-016	7.21094e-016	-3.67944e-015	-7.01545e-015	-2.10524e-014	-1.73315e-014	-2.22031e-014	-8.45336e-015	-1.52676e-014	-1.06125e-014	-1.48921e-014	9.23905e-015	5.01673e-015	1.63583e-014	2.55009e-014	1.40585e-014	-1.38079e-015	1.81796e-014	-2.505e-015	8.13908e-015	7.3804e-015	2.00616e-015	-4.00836e-015
-7.8704e-015	6.63e-016	-1.44042e-015	6.28867e-016	-3.94528e-015	-7.33739e-015	-2.1448e-014	-1.77168e-014	-2.27817e-014	-8.74805e-015	-1.54248e-014	-1.10009e-014	-1.50038e-014	9.03458e-015	4.64255e-015	1.59187e-014	2.53595e-014	1.36871e-014	-1.72885e-015	1.85165e-014	-2.92832e-015	8.1593e-015	7.6007e-015	1.94809e-015	-4.37108e-015
-8.14503e-015	7.01821e-016	-1.94257e-015	5.42947e-016	-4.21271e-015	-7.67084e-015	-2.17966e-014	-1.80965e-014	-2.33402e-014	-9.05064e-015	-1.55736e-014	-1.13655e-014	-1.50892e-014	8.83549e-015	4.25795e-015	1.54795e-014	2.52367e-014	1.32992e-014	-2.07489e-015	1.88402e-014	-3.3626e-015	8.17954e-015	7.82383e-015	1.88807e-015	-4.73169e-015
-8.39128e-015	7.39249e-016	-2.43432e-015	4.65087e-016	-4.4774e-015	-8.01168e-015	-2.20941e-014	-1.84668e-014	-2.38737e-014	-9.35825e-015	-1.57138e-014	-1.17043e-014	-1.51476e-014	8.64193e-015	3.86549e-015	1.50429e-014	2.51338e-014	1.28975e-014	-2.41588e-015	1.91487e-014	-3.80374e-015	8.19941e-015	8.04848e-015	1.8264e-015	-5.08685e-015
-8.60678e-015	7.74729e-016	-2.91092e-015	3.97035e-016	-4.73537e-015	-8.35485e-015	-2.2336e-014	-1.88238e-014	-2.43777e-014	-9.66847e-015	-1.58457e-014	-1.20156e-014	-1.51789e-014	8.45418e-015	3.4679e-015	1.4612e-014	2.50518e-014	1.24848e-014	-2.74938e-015	1.94395e-014	-4.24741e-015	8.21864e-015	8.27296e-015	1.76355e-015	-5.43372e-015
-8.78835e-015	8.07485e-016	-3.36727e-015	3.41712e-016	-4.98343e-015	-8.69474e-015	-2.25191e-014	-1.9164e-014	-2.48476e-014	-9.9778e-015	-1.59691e-014	-1.2298e-014	-1.51837e-014	8.27206e-015	3.06798e-015	1.41892e-014	2.49905e-014	1.20636e-014	-3.07253e-015	1.97101e-014	-4.68976e-015	8.23664e-015	8.49549e-015	1.70049e-015	-5.76991e-015
-8.9334e-015	8.37083e-016	-3.79919e-015	3.00422e-016	-5.2185e-015	-9.02658e-015	-2.26395e-014	-1.94846e-014	-2.52793e-014	-1.02834e-014	-1.60842e-014	-1.25505e-014	-1.51617e-014	8.09522e-015	2.66888e-015	1.37765e-014	2.49502e-014	1.16364e-014	-3.3832e-015	1.99579e-014	-5.1269e-015	8.25348e-015	8.71444e-015	1.63775e-015	-6.09281e-015
-9.04088e-015	8.62276e-016	-4.20217e-015	2.74748e-016	-5.43771e-015	-9.34544e-015	-2.2695e-014	-1.9782e-014	-2.56691e-014	-1.05823e-014	-1.61914e-014	-1.27724e-014	-1.51133e-014	7.92293e-015	2.27328e-015	1.3377e-014	2.49317e-014	1.12067e-014	-3.6788e-015	2.0181e-014	-5.5549e-015	8.2685e-015	8.9281e-015	1.57627e-015	-6.40036e-015
-9.10921e-015	8.82296e-016	-4.57325e-015	2.65858e-016	-5.63795e-015	-9.64657e-015	-2.26826e-014	-2.00529e-014	-2.60133e-014	-1.0871e-014	-1.62913e-014	-1.2963e-014	-1.50392e-014	7.75494e-015	1.88369e-015	1.29917e-014	2.49345e-014	1.07764e-014	-3.95685e-015	2.03772e-014	-5.96991e-015	8.28188e-015	9.13505e-015	1.51699e-015	-6.69e-015
-9.13707e-015	8.97393e-016	-4.90888e-015	2.74797e-016	-5.81629e-015	-9.92491e-015	-2.26008e-014	-2.02949e-014	-2.63085e-014	-1.11457e-014	-1.6384e-014	-1.31219e-014	-1.49405e-014	7.59137e-015	1.50266e-015	1.26226e-014	2.49573e-014	1.03484e-014	-4.21573e-015	2.05447e-014	-6.36779e-015	8.29315e-015	9.33356e-015	1.46099e-015	-6.95995e-015
-9.12382e-015	9.07272e-016	-5.20685e-015	3.02032e-016	-5.96989e-015	-1.01761e-014	-2.2449e-014	-2.05055e-014	-2.65517e-014	-1.14037e-014	-1.647e-014	-1.32493e-014	-1.48188e-014	7.43215e-015	1.13331e-015	1.22713e-014	2.49978e-014	9.92604e-015	-4.45421e-015	2.06818e-014	-6.74531e-015	8.30265e-015	9.52249e-015	1.40932e-015	-7.20848e-015
-9.06974e-015	9.11759e-016	-5.46456e-015	3.47762e-016	-6.09665e-015	-1.03955e-014	-2.22263e-014	-2.06827e-014	-2.67406e-014	-1.1642e-014	-1.65499e-014	-1.33459e-014	-1.46754e-014	7.27636e-015	7.78098e-016	1.19392e-014	2.5055e-014	9.51187e-015	-4.67021e-015	2.07873e-014	-7.09932e-015	8.30987e-015	9.70014e-015	1.36299e-015	-7.43463e-015
-8.97536e-015	9.10362e-016	-5.68027e-015	4.12104e-016	-6.19527e-015	-1.05789e-014	-2.19329e-014	-2.08248e-014	-2.68734e-014	-1.18579e-014	-1.6624e-014	-1.34125e-014	-1.45124e-014	7.12323e-015	4.39027e-016	1.16273e-014	2.51273e-014	9.10818e-015	-4.86238e-015	2.08598e-014	-7.42652e-015	8.31489e-015	9.86589e-015	1.32298e-015	-7.63711e-015
-8.84123e-015	9.03193e-016	-5.85325e-015	4.94621e-016	-6.26469e-015	-1.07233e-014	-2.15695e-014	-2.09303e-014	-2.69488e-014	-1.20488e-014	-1.66928e-014	-1.34499e-014	-1.43314e-014	6.97223e-015	1.18075e-016	1.13363e-014	2.52124e-014	8.71763e-015	-5.03034e-015	2.08981e-014	-7.72457e-015	8.31793e-015	1.00187e-014	1.28959e-015	-7.81493e-015
-8.66841e-015	8.90032e-016	-5.98307e-015	5.94095e-016	-6.304e-015	-1.08259e-014	-2.11378e-014	-2.0998e-014	-2.69664e-014	-1.2212e-014	-1.67571e-014	-1.34599e-014	-1.41353e-014	6.82328e-015	-1.83099e-016	1.10668e-014	2.53076e-014	8.34263e-015	-5.17231e-015	2.09021e-014	-7.99163e-015	8.31861e-015	1.01576e-014	1.26333e-015	-7.96765e-015
-8.45877e-015	8.70918e-016	-6.07009e-015	7.09782e-016	-6.31288e-015	-1.08837e-014	-2.06396e-014	-2.1027e-014	-2.69255e-014	-1.23451e-014	-1.68172e-014	-1.34441e-014	-1.39262e-014	6.67594e-015	-4.62681e-016	1.08187e-014	2.54106e-014	7.98596e-015	-5.28745e-015	2.0871e-014	-8.22552e-015	8.31716e-015	1.02823e-014	1.24606e-015	-8.09503e-015
-8.21467e-015	8.46346e-016	-6.1151e-015	8.40275e-016	-6.29084e-015	-1.08943e-014	-2.00772e-014	-2.10171e-014	-2.68264e-014	-1.24463e-014	-1.68741e-014	-1.34045e-014	-1.37071e-014	6.52956e-015	-7.19168e-016	1.05918e-014	2.55186e-014	7.64972e-015	-5.37577e-015	2.08042e-014	-8.42387e-015	8.31401e-015	1.03922e-014	1.23867e-015	-8.19706e-015
-7.93929e-015	8.16693e-016	-6.11858e-015	9.84308e-016	-6.2377e-015	-1.08564e-014	-1.94534e-014	-2.0968e-014	-2.66705e-014	-1.25138e-014	-1.69277e-014	-1.33435e-014	-1.34804e-014	6.38308e-015	-9.51611e-016	1.03857e-014	2.56294e-014	7.33565e-015	-5.43605e-015	2.07027e-014	-8.58576e-015	8.30911e-015	1.04872e-014	1.24128e-015	-8.27441e-015
-7.63619e-015	7.8266e-016	-6.08239e-015	1.13942e-015	-6.15454e-015	-1.0769e-014	-1.87719e-014	-2.08801e-014	-2.64591e-014	-1.25463e-014	-1.69784e-014	-1.32632e-014	-1.32495e-014	6.23621e-015	-1.15974e-015	1.01995e-014	2.57397e-014	7.04603e-015	-5.4686e-015	2.05661e-014	-8.71018e-015	8.30202e-015	1.0567e-014	1.25401e-015	-8.32759e-015
-7.30821e-015	7.44977e-016	-6.00889e-015	1.30337e-015	-6.0429e-015	-1.0632e-014	-1.80367e-014	-2.07538e-014	-2.61938e-014	-1.25433e-014	-1.70265e-014	-1.31667e-014	-1.30165e-014	6.0879e-015	-1.34207e-015	1.00321e-014	2.58463e-014	6.78266e-015	-5.47343e-015	2.03949e-014	-8.79713e-015	8.29342e-015	1.06317e-014	1.27781e-015	-8.35758e-015
-6.95977e-015	7.04091e-016	-5.90054e-015	1.47455e-015	-5.90417e-015	-1.04454e-014	-1.72524e-014	-2.05898e-014	-2.58768e-014	-1.2504e-014	-1.70719e-014	-1.30563e-014	-1.27841e-014	5.93777e-015	-1.4989e-015	9.88152e-015	2.59468e-014	6.5465e-015	-5.45087e-015	2.01901e-014	-8.84604e-015	8.28319e-015	1.06814e-014	1.31302e-015	-8.36566e-015
-6.59478e-015	6.5954e-016	-5.75983e-015	1.6503e-015	-5.73954e-015	-1.02103e-014	-1.64236e-014	-2.03895e-014	-2.55108e-014	-1.24281e-014	-1.71142e-014	-1.29348e-014	-1.25549e-014	5.78552e-015	-1.6298e-015	9.74597e-015	2.60381e-014	6.3389e-015	-5.40121e-015	1.99533e-014	-8.85736e-015	8.27132e-015	1.07167e-014	1.35989e-015	-8.35252e-015
-6.21761e-015	6.1145e-016	-5.58998e-015	1.82817e-015	-5.55076e-015	-9.92776e-015	-1.55561e-014	-2.01538e-014	-2.50986e-014	-1.23159e-014	-1.71534e-014	-1.28043e-014	-1.23312e-014	5.63075e-015	-1.73507e-015	9.62321e-015	2.61175e-014	6.16102e-015	-5.3256e-015	1.9686e-014	-8.83227e-015	8.25787e-015	1.07377e-014	1.41867e-015	-8.31956e-015
-5.83321e-015	5.60561e-016	-5.39477e-015	2.00557e-015	-5.34024e-015	-9.59964e-015	-1.46553e-014	-1.98837e-014	-2.46442e-014	-1.21681e-014	-1.71894e-014	-1.26677e-014	-1.21153e-014	5.47297e-015	-1.81516e-015	9.51042e-015	2.61825e-014	6.01279e-015	-5.22512e-015	1.93904e-014	-8.77144e-015	8.24299e-015	1.07453e-014	1.48954e-015	-8.26887e-015
-5.44549e-015	5.07732e-016	-5.1784e-015	2.17992e-015	-5.11062e-015	-9.22959e-015	-1.37272e-014	-1.9581e-014	-2.41517e-014	-1.19855e-014	-1.72218e-014	-1.25278e-014	-1.19094e-014	5.31263e-015	-1.87136e-015	9.40565e-015	2.62303e-014	5.89477e-015	-5.10066e-015	1.90677e-014	-8.67594e-015	8.22643e-015	1.07403e-014	1.57122e-015	-8.20205e-015
-5.05918e-015	4.53078e-016	-4.94444e-015	2.34932e-015	-4.86453e-015	-8.82093e-015	-1.27775e-014	-1.92473e-014	-2.36253e-014	-1.1769e-014	-1.72507e-014	-1.23871e-014	-1.17156e-014	5.14942e-015	-1.9045e-015	9.30627e-015	2.62584e-014	5.80762e-015	-4.95392e-015	1.87211e-014	-8.54739e-015	8.20811e-015	1.07233e-014	1.66326e-015	-8.12054e-015
-4.67914e-015	3.97034e-016	-4.69738e-015	2.51085e-015	-4.60463e-015	-8.37738e-015	-1.18118e-014	-1.88849e-014	-2.30695e-014	-1.15205e-014	-1.72752e-014	-1.22482e-014	-1.15356e-014	4.98335e-015	-1.91622e-015	9.2088e-015	2.62649e-014	5.7509e-015	-4.78633e-015	1.83528e-014	-8.38788e-015	8.18788e-015	1.06955e-014	1.76491e-015	-8.02597e-015
-4.30965e-015	3.39972e-016	-4.44135e-015	2.66261e-015	-4.33428e-015	-7.90298e-015	-1.08369e-014	-1.84961e-014	-2.24884e-014	-1.12416e-014	-1.72952e-014	-1.21135e-014	-1.13703e-014	4.81426e-015	-1.90766e-015	9.11084e-015	2.62481e-014	5.72452e-015	-4.59974e-015	1.79651e-014	-8.19976e-015	8.16573e-015	1.06577e-014	1.87567e-015	-7.91946e-015
-3.95557e-015	2.81821e-016	-4.1805e-015	2.80242e-015	-4.05695e-015	-7.40205e-015	-9.85855e-015	-1.80831e-014	-2.1887e-014	-1.09347e-014	-1.73096e-014	-1.19851e-014	-1.12208e-014	4.64182e-015	-1.88065e-015	9.0089e-015	2.62063e-014	5.72831e-015	-4.39566e-015	1.75611e-014	-7.98486e-015	8.14169e-015	1.06109e-014	1.99474e-015	-7.80278e-015
-3.62196e-015	2.22612e-016	-3.91927e-015	2.92782e-015	-3.77586e-015	-6.8801e-015	-8.88291e-015	-1.76476e-014	-2.12694e-014	-1.06028e-014	-1.73177e-014	-1.18648e-014	-1.10883e-014	4.46601e-015	-1.8378e-015	8.90008e-015	2.61379e-014	5.76067e-015	-4.17615e-015	1.71441e-014	-7.74563e-015	8.11534e-015	1.05562e-014	2.12148e-015	-7.67748e-015
-3.31233e-015	1.63155e-016	-3.66192e-015	3.03697e-015	-3.49425e-015	-6.34275e-015	-7.91639e-015	-1.71914e-014	-2.06408e-014	-1.02484e-014	-1.73189e-014	-1.17546e-014	-1.09736e-014	4.28664e-015	-1.78048e-015	8.7815e-015	2.60418e-014	5.82071e-015	-3.94373e-015	1.67169e-014	-7.48545e-015	8.08663e-015	1.04943e-014	2.25461e-015	-7.54506e-015
-3.03068e-015	1.03338e-016	-3.4127e-015	3.12923e-015	-3.21524e-015	-5.79581e-015	-6.96497e-015	-1.67173e-014	-2.00053e-014	-9.87461e-015	-1.73122e-014	-1.16557e-014	-1.08772e-014	4.1033e-015	-1.71132e-015	8.65039e-015	2.59174e-014	5.90719e-015	-3.70038e-015	1.62821e-014	-7.20715e-015	8.05547e-015	1.04264e-014	2.39315e-015	-7.40663e-015
-2.77979e-015	4.25322e-017	-3.17549e-015	3.20312e-015	-2.9419e-015	-5.24505e-015	-6.03518e-015	-1.6227e-014	-1.93678e-014	-9.48514e-015	-1.72964e-014	-1.15688e-014	-1.07993e-014	3.91586e-015	-1.63274e-015	8.50364e-015	2.57641e-014	6.01823e-015	-3.44802e-015	1.58426e-014	-6.9136e-015	8.02136e-015	1.03538e-014	2.53537e-015	-7.26325e-015
-2.56338e-015	-1.88863e-017	-2.95343e-015	3.25784e-015	-2.67804e-015	-4.69611e-015	-5.13262e-015	-1.57228e-014	-1.87327e-014	-9.08345e-015	-1.72702e-014	-1.14946e-014	-1.07388e-014	3.72556e-015	-1.54702e-015	8.33899e-015	2.5582e-014	6.15247e-015	-3.18916e-015	1.5402e-014	-6.60786e-015	7.98379e-015	1.02772e-014	2.67947e-015	-7.11551e-015
-2.3845e-015	-8.02562e-017	-2.74978e-015	3.29244e-015	-2.4269e-015	-4.15425e-015	-4.26205e-015	-1.52069e-014	-1.81039e-014	-8.67263e-015	-1.72327e-014	-1.14337e-014	-1.06955e-014	3.53235e-015	-1.4568e-015	8.15413e-015	2.53712e-014	6.30756e-015	-2.92691e-015	1.49631e-014	-6.29278e-015	7.94242e-015	1.01976e-014	2.82369e-015	-6.96403e-015
-2.24479e-015	-1.42198e-016	-2.56773e-015	3.30601e-015	-2.1911e-015	-3.62519e-015	-3.42843e-015	-1.46822e-014	-1.7485e-014	-8.25622e-015	-1.71831e-014	-1.13864e-014	-1.0668e-014	3.33566e-015	-1.36479e-015	7.94718e-015	2.51311e-014	6.48152e-015	-2.66378e-015	1.45289e-014	-5.9713e-015	7.89686e-015	1.01166e-014	2.96644e-015	-6.80951e-015
-2.14644e-015	-2.05231e-016	-2.4093e-015	3.29896e-015	-1.97324e-015	-3.11541e-015	-2.63562e-015	-1.41503e-014	-1.68794e-014	-7.83736e-015	-1.712e-014	-1.13523e-014	-1.06548e-014	3.13643e-015	-1.27273e-015	7.71589e-015	2.4863e-014	6.67241e-015	-2.40221e-015	1.4102e-014	-5.64597e-015	7.84692e-015	1.00349e-014	3.10657e-015	-6.65267e-015
-2.09095e-015	-2.69653e-016	-2.27682e-015	3.27213e-015	-1.77589e-015	-2.63019e-015	-1.88765e-015	-1.36125e-014	-1.62904e-014	-7.41923e-015	-1.70423e-014	-1.13306e-014	-1.06548e-014	2.93518e-015	-1.1837e-015	7.45891e-015	2.45674e-014	6.8784e-015	-2.14468e-015	1.36854e-014	-5.31971e-015	7.79227e-015	9.9536e-015	3.24283e-015	-6.49356e-015
-2.07916e-015	-3.34984e-016	-2.17142e-015	3.22493e-015	-1.60099e-015	-2.17483e-015	-1.18807e-015	-1.30705e-014	-1.57206e-014	-7.00548e-015	-1.69492e-014	-1.13205e-014	-1.06664e-014	2.73192e-015	-1.09981e-015	7.17462e-015	2.42452e-014	7.09712e-015	-1.89398e-015	1.32817e-014	-4.99579e-015	7.73271e-015	9.87371e-015	3.37266e-015	-6.33233e-015
-2.11118e-015	-4.01126e-016	-2.0945e-015	3.15796e-015	-1.4511e-015	-1.75448e-015	-5.39661e-016	-1.25264e-014	-1.51724e-014	-6.59946e-015	-1.68395e-014	-1.13208e-014	-1.06875e-014	2.52714e-015	-1.023e-015	6.86197e-015	2.38972e-014	7.32655e-015	-1.65268e-015	1.28923e-014	-4.6765e-015	7.66779e-015	9.79563e-015	3.49459e-015	-6.16888e-015
-2.18683e-015	-4.67411e-016	-2.0473e-015	3.07235e-015	-1.32761e-015	-1.37302e-015	5.55933e-017	-1.19819e-014	-1.46477e-014	-6.20425e-015	-1.67123e-014	-1.13307e-014	-1.07159e-014	2.32122e-015	-9.55326e-016	6.52048e-015	2.35253e-014	7.56398e-015	-1.42318e-015	1.25193e-014	-4.36461e-015	7.59732e-015	9.71976e-015	3.60736e-015	-6.00317e-015
-2.305e-015	-5.33708e-016	-2.02991e-015	2.96928e-015	-1.2319e-015	-1.03487e-015	5.95761e-016	-1.14389e-014	-1.41481e-014	-5.82273e-015	-1.65673e-014	-1.13482e-014	-1.07494e-014	2.1148e-015	-8.99051e-016	6.15069e-015	2.31306e-014	7.80708e-015	-1.20733e-015	1.21642e-014	-4.06249e-015	7.52063e-015	9.64674e-015	3.70966e-015	-5.83444e-015
-2.46388e-015	-6.00193e-016	-2.04175e-015	2.85006e-015	-1.1649e-015	-7.42929e-016	1.07969e-015	-1.08986e-014	-1.36745e-014	-5.45719e-015	-1.64034e-014	-1.13715e-014	-1.07855e-014	1.9083e-015	-8.55467e-016	5.75284e-015	2.27157e-014	8.05325e-015	-1.00734e-015	1.1829e-014	-3.77192e-015	7.4375e-015	9.57705e-015	3.79993e-015	-5.66166e-015
-2.66242e-015	-6.67212e-016	-2.08204e-015	2.71626e-015	-1.12779e-015	-5.0063e-016	1.50701e-015	-1.03628e-014	-1.3227e-014	-5.10985e-015	-1.62204e-014	-1.13987e-014	-1.08212e-014	1.70258e-015	-8.26191e-016	5.32735e-015	2.22822e-014	8.30013e-015	-8.2556e-016	1.15148e-014	-3.49467e-015	7.34841e-015	9.51088e-015	3.87668e-015	-5.48413e-015
-2.89818e-015	-7.34501e-016	-2.14948e-015	2.56937e-015	-1.1208e-015	-3.09915e-016	1.87723e-015	-9.83314e-015	-1.28058e-014	-4.78325e-015	-1.60175e-014	-1.14274e-014	-1.0854e-014	1.4984e-015	-8.12496e-016	4.87497e-015	2.18323e-014	8.54536e-015	-6.63137e-016	1.12226e-014	-3.23198e-015	7.25337e-015	9.44813e-015	3.93809e-015	-5.30072e-015
-3.16791e-015	-8.018e-016	-2.24308e-015	2.41082e-015	-1.14452e-015	-1.72724e-016	2.19106e-015	-9.31052e-015	-1.2411e-014	-4.47918e-015	-1.57948e-014	-1.14554e-014	-1.08814e-014	1.29677e-015	-8.16234e-016	4.39705e-015	2.13684e-014	8.7871e-015	-5.21985e-016	1.09534e-014	-2.98499e-015	7.15226e-015	9.38863e-015	3.9833e-015	-5.1113e-015
-3.46852e-015	-8.6866e-016	-2.36142e-015	2.24249e-015	-1.1983e-015	-9.04112e-017	2.44972e-015	-8.79564e-015	-1.20417e-014	-4.19904e-015	-1.5552e-014	-1.14804e-014	-1.09009e-014	1.09774e-015	-8.37738e-016	3.89567e-015	2.08924e-014	9.02206e-015	-4.03549e-016	1.07077e-014	-2.75474e-015	7.04473e-015	9.33253e-015	4.0111e-015	-4.91479e-015
-3.79593e-015	-9.34597e-016	-2.50236e-015	2.06627e-015	-1.28117e-015	-6.32098e-017	2.65528e-015	-8.28936e-015	-1.16971e-014	-3.94348e-015	-1.52894e-014	-1.14999e-014	-1.09096e-014	9.01414e-016	-8.77197e-016	3.37341e-015	2.04067e-014	9.24826e-015	-3.08456e-016	1.04862e-014	-2.54152e-015	6.9312e-015	9.27926e-015	4.02078e-015	-4.71045e-015
-4.14656e-015	-9.98979e-016	-2.66338e-015	1.88387e-015	-1.39268e-015	-9.05308e-017	2.80978e-015	-7.79325e-015	-1.13761e-014	-3.71313e-015	-1.50074e-014	-1.1512e-014	-1.09046e-014	7.08683e-016	-9.35495e-016	2.83272e-015	1.9913e-014	9.46387e-015	-2.37477e-016	1.02885e-014	-2.34574e-015	6.81168e-015	9.2283e-015	4.01186e-015	-4.49706e-015
-4.51613e-015	-1.06176e-015	-2.84231e-015	1.69689e-015	-1.53092e-015	-1.71963e-016	2.91623e-015	-7.30779e-015	-1.10767e-014	-3.509e-015	-1.47063e-014	-1.15144e-014	-1.08837e-014	5.20612e-016	-1.01196e-015	2.27679e-015	1.94131e-014	9.66709e-015	-1.91437e-016	1.01147e-014	-2.16697e-015	6.68707e-015	9.17955e-015	3.98333e-015	-4.27305e-015
-4.89956e-015	-1.12229e-015	-3.03612e-015	1.50682e-015	-1.69439e-015	-3.05015e-016	2.97861e-015	-6.83389e-015	-1.07964e-014	-3.33094e-015	-1.43859e-014	-1.15048e-014	-1.08441e-014	3.3797e-016	-1.10643e-015	1.70815e-015	1.8909e-014	9.85609e-015	-1.7075e-016	9.96377e-015	-2.00447e-015	6.55759e-015	9.13225e-015	3.93471e-015	-4.03832e-015
-5.29212e-015	-1.18013e-015	-3.24087e-015	1.31547e-015	-1.88117e-015	-4.87379e-016	3.0004e-015	-6.37154e-015	-1.0533e-014	-3.1782e-015	-1.40477e-014	-1.14811e-014	-1.07841e-014	1.60899e-016	-1.21831e-015	1.13022e-015	1.8403e-014	1.00286e-014	-1.75121e-016	9.83531e-015	-1.85822e-015	6.42382e-015	9.08526e-015	3.86528e-015	-3.79263e-015
-5.68924e-015	-1.2342e-015	-3.45373e-015	1.12434e-015	-2.08925e-015	-7.15934e-016	2.9857e-015	-5.92079e-015	-1.02843e-014	-3.04996e-015	-1.36922e-014	-1.14415e-014	-1.0702e-014	-9.75059e-018	-1.34686e-015	5.47132e-016	1.7897e-014	1.01831e-014	-2.04287e-016	9.72787e-015	-1.72709e-015	6.28689e-015	9.03822e-015	3.77534e-015	-3.53486e-015
-6.08535e-015	-1.28392e-015	-3.67195e-015	9.34151e-016	-2.31627e-015	-9.87449e-016	2.93923e-015	-5.48204e-015	-1.00482e-014	-2.94491e-015	-1.33209e-014	-1.1385e-014	-1.05965e-014	-1.73346e-016	-1.49106e-015	-3.78414e-017	1.73925e-014	1.03181e-014	-2.57446e-016	9.64015e-015	-1.60969e-015	6.14642e-015	8.99024e-015	3.66471e-015	-3.26504e-015
-6.47515e-015	-1.32867e-015	-3.89204e-015	7.46016e-016	-2.55945e-015	-1.29724e-015	2.86583e-015	-5.05526e-015	-9.82172e-015	-2.8617e-015	-1.29345e-014	-1.13096e-014	-1.04663e-014	-3.28751e-016	-1.64913e-015	-6.19984e-016	1.68916e-014	1.04322e-014	-3.33469e-016	9.57121e-015	-1.50429e-015	6.00347e-015	8.94008e-015	3.53336e-015	-2.98254e-015
-6.85412e-015	-1.3673e-015	-4.11156e-015	5.61099e-016	-2.81601e-015	-1.64059e-015	2.77036e-015	-4.64077e-015	-9.60182e-015	-2.79877e-015	-1.25342e-014	-1.12144e-014	-1.03105e-014	-4.75695e-016	-1.81957e-015	-1.19604e-015	1.63959e-014	1.05239e-014	-4.30867e-016	9.51918e-015	-1.40943e-015	5.8592e-015	8.88671e-015	3.38207e-015	-2.68772e-015
-7.21696e-015	-1.39915e-015	-4.32755e-015	3.8003e-016	-3.08284e-015	-2.01161e-015	2.65823e-015	-4.23854e-015	-9.38654e-015	-2.754e-015	-1.21212e-014	-1.10989e-014	-1.01281e-014	-6.13285e-016	-2.00051e-015	-1.76307e-015	1.59073e-014	1.05925e-014	-5.47824e-016	9.48238e-015	-1.32336e-015	5.71493e-015	8.82918e-015	3.21066e-015	-2.38074e-015
-7.55906e-015	-1.42388e-015	-4.53643e-015	2.03702e-016	-3.35685e-015	-2.40479e-015	2.53498e-015	-3.84839e-015	-9.17358e-015	-2.72491e-015	-1.16972e-014	-1.09625e-014	-9.91907e-015	-7.40914e-016	-2.19025e-015	-2.31676e-015	1.54271e-014	1.06373e-014	-6.82297e-016	9.4597e-015	-1.24398e-015	5.57161e-015	8.76649e-015	3.02013e-015	-2.06165e-015
-7.87537e-015	-1.44034e-015	-4.73551e-015	3.25507e-017	-3.63475e-015	-2.81381e-015	2.40627e-015	-3.47057e-015	-8.96066e-015	-2.70901e-015	-1.12632e-014	-1.08044e-014	-9.68351e-015	-8.57755e-016	-2.38639e-015	-2.85332e-015	1.49566e-014	1.0658e-014	-8.31622e-016	9.4497e-015	-1.16965e-015	5.43051e-015	8.69765e-015	2.81186e-015	-1.73142e-015
-8.16182e-015	-1.44791e-015	-4.92207e-015	-1.32692e-016	-3.91302e-015	-3.23251e-015	2.27692e-015	-3.10385e-015	-8.74455e-015	-2.70389e-015	-1.08212e-014	-1.06253e-014	-9.42142e-015	-9.62904e-016	-2.58667e-015	-3.36978e-015	1.44968e-014	1.06545e-014	-9.93267e-016	9.45093e-015	-1.0977e-015	5.29293e-015	8.6212e-015	2.58672e-015	-1.39098e-015
-8.41359e-015	-1.44562e-015	-5.09373e-015	-2.9141e-016	-4.18831e-015	-3.6549e-015	2.15219e-015	-2.74811e-015	-8.52322e-015	-2.70709e-015	-1.03731e-014	-1.04255e-014	-9.1333e-015	-1.05576e-015	-2.78898e-015	-3.86327e-015	1.40492e-014	1.06262e-014	-1.16415e-015	9.46128e-015	-1.02578e-015	5.15989e-015	8.53619e-015	2.34527e-015	-1.0414e-015
-8.62779e-015	-1.43276e-015	-5.24777e-015	-4.43968e-016	-4.4577e-015	-4.07402e-015	2.03743e-015	-2.40315e-015	-8.29509e-015	-2.71506e-015	-9.92019e-015	-1.02058e-014	-8.82003e-015	-1.13576e-015	-2.99084e-015	-4.33061e-015	1.36138e-014	1.05733e-014	-1.34145e-015	9.47936e-015	-9.51481e-016	5.03254e-015	8.44169e-015	2.08917e-015	-6.83444e-016
-8.80096e-015	-1.40832e-015	-5.38351e-015	-5.90148e-016	-4.71781e-015	-4.48368e-015	1.93741e-015	-2.0688e-015	-8.05823e-015	-2.72517e-015	-9.46435e-015	-9.96714e-015	-8.48364e-015	-1.20225e-015	-3.19043e-015	-4.76927e-015	1.31917e-014	1.04965e-014	-1.52184e-015	9.50388e-015	-8.72249e-016	4.91136e-015	8.33667e-015	1.81997e-015	-3.18717e-016
-8.92996e-015	-1.37204e-015	-5.49939e-015	-7.30226e-016	-4.96552e-015	-4.87748e-015	1.85745e-015	-1.74456e-015	-7.81127e-015	-2.73405e-015	-9.00741e-015	-9.711e-015	-8.12588e-015	-1.25493e-015	-3.38495e-015	-5.17646e-015	1.27833e-014	1.0396e-014	-1.70194e-015	9.53363e-015	-7.85784e-016	4.79743e-015	8.22045e-015	1.53852e-015	5.13733e-017
-9.01172e-015	-1.32337e-015	-5.59391e-015	-8.65043e-016	-5.19763e-015	-5.24829e-015	1.8017e-015	-1.42981e-015	-7.55289e-015	-2.73892e-015	-8.55116e-015	-9.43948e-015	-7.74815e-015	-1.29338e-015	-3.57181e-015	-5.54958e-015	1.23892e-014	1.0272e-014	-1.87831e-015	9.56716e-015	-6.89844e-016	4.69211e-015	8.09207e-015	1.24678e-015	4.25247e-016
-9.044e-015	-1.26151e-015	-5.66617e-015	-9.95114e-016	-5.41112e-015	-5.5898e-015	1.77403e-015	-1.12388e-015	-7.28221e-015	-2.73693e-015	-8.09744e-015	-9.15393e-015	-7.35226e-015	-1.31765e-015	-3.74871e-015	-5.88752e-015	1.20095e-014	1.01257e-014	-2.04698e-015	9.60365e-015	-5.82654e-016	4.59686e-015	7.95088e-015	9.46413e-016	8.02268e-016
-9.02601e-015	-1.18687e-015	-5.71508e-015	-1.12037e-015	-5.60333e-015	-5.89593e-015	1.77817e-015	-8.26152e-016	-6.99875e-015	-2.7256e-015	-7.6476e-015	-8.85624e-015	-6.94065e-015	-1.32767e-015	-3.91361e-015	-6.18902e-015	1.16446e-014	9.95893e-015	-2.20398e-015	9.64158e-015	-4.6267e-016	4.51215e-015	7.79622e-015	6.39349e-016	1.18082e-015
-8.95619e-015	-1.09891e-015	-5.74115e-015	-1.24125e-015	-5.77187e-015	-6.16102e-015	1.81714e-015	-5.3482e-016	-6.70243e-015	-2.70257e-015	-7.20365e-015	-8.54889e-015	-6.51578e-015	-1.3232e-015	-4.06434e-015	-6.45256e-015	1.1294e-014	9.77261e-015	-2.34583e-015	9.68005e-015	-3.27898e-016	4.43884e-015	7.62737e-015	3.27526e-016	1.55898e-015
-8.83382e-015	-9.97675e-016	-5.74435e-015	-1.35848e-015	-5.91449e-015	-6.38036e-015	1.89402e-015	-2.48942e-016	-6.39382e-015	-2.66515e-015	-6.76713e-015	-8.23456e-015	-6.08037e-015	-1.30391e-015	-4.19934e-015	-6.67795e-015	1.09579e-014	9.56836e-015	-2.46895e-015	9.71832e-015	-1.75915e-016	4.37822e-015	7.44468e-015	1.25247e-017	1.93462e-015
-8.65904e-015	-8.84044e-016	-5.72491e-015	-1.47236e-015	-6.02955e-015	-6.5491e-015	2.01134e-015	3.15366e-017	-6.07271e-015	-2.61142e-015	-6.33962e-015	-7.91529e-015	-5.63783e-015	-1.27003e-015	-4.31683e-015	-6.86484e-015	1.06358e-014	9.34779e-015	-2.57055e-015	9.75558e-015	-6.01793e-018	4.33087e-015	7.24763e-015	-3.03334e-016	2.30565e-015
-8.43293e-015	-7.58573e-016	-5.68354e-015	-1.58227e-015	-6.11531e-015	-6.66306e-015	2.17015e-015	3.07895e-016	-5.74001e-015	-2.53914e-015	-5.92229e-015	-7.59353e-015	-5.19094e-015	-1.2225e-015	-4.41522e-015	-7.01306e-015	1.03281e-014	9.11273e-015	-2.64681e-015	9.7908e-015	1.82649e-016	4.29769e-015	7.03661e-015	-6.18053e-016	2.67037e-015
-8.1558e-015	-6.21412e-016	-5.62087e-015	-1.68879e-015	-6.17009e-015	-6.71804e-015	2.37168e-015	5.81326e-016	-5.39642e-015	-2.44656e-015	-5.51563e-015	-7.27193e-015	-4.74313e-015	-1.162e-015	-4.49367e-015	-7.12333e-015	1.00347e-014	8.86458e-015	-2.69445e-015	9.82401e-015	3.91297e-016	4.27964e-015	6.81184e-015	-9.29796e-016	3.02711e-015
-7.82907e-015	-4.72644e-016	-5.53841e-015	-1.79216e-015	-6.19335e-015	-6.7119e-015	2.61605e-015	8.52682e-016	-5.04364e-015	-2.33209e-015	-5.12122e-015	-6.9528e-015	-4.29758e-015	-1.0886e-015	-4.55146e-015	-7.19753e-015	9.75503e-015	8.6062e-015	-2.7108e-015	9.85515e-015	6.20498e-016	4.27647e-015	6.57353e-015	-1.2365e-015	3.3746e-015
-7.45417e-015	-3.13071e-016	-5.43767e-015	-1.89235e-015	-6.18388e-015	-6.64251e-015	2.90373e-015	1.12278e-015	-4.68336e-015	-2.19467e-015	-4.74039e-015	-6.63869e-015	-3.85692e-015	-1.00348e-015	-4.58785e-015	-7.23724e-015	9.4881e-015	8.33964e-015	-2.69317e-015	9.88422e-015	8.69907e-016	4.28825e-015	6.32228e-015	-1.53635e-015	3.71049e-015
-7.03308e-015	-1.43615e-016	-5.31981e-015	-1.98927e-015	-6.14128e-015	-6.50861e-015	3.23392e-015	1.39293e-015	-4.31724e-015	-2.03301e-015	-4.37363e-015	-6.33165e-015	-3.42487e-015	-9.07727e-016	-4.60207e-015	-7.24388e-015	9.23314e-015	8.06692e-015	-2.63936e-015	9.9108e-015	1.13968e-015	4.31456e-015	6.0588e-015	-1.82737e-015	4.03326e-015
-6.56887e-015	3.52356e-017	-5.18712e-015	-2.08278e-015	-6.06581e-015	-6.30967e-015	3.60556e-015	1.66323e-015	-3.947e-015	-1.84694e-015	-4.02178e-015	-6.03439e-015	-3.00499e-015	-8.02078e-016	-4.59444e-015	-7.21912e-015	8.98931e-015	7.78994e-015	-2.54773e-015	9.93518e-015	1.42899e-015	4.35554e-015	5.78378e-015	-2.10809e-015	4.3419e-015
-6.0645e-015	2.2202e-016	-5.04092e-015	-2.17218e-015	-5.95741e-015	-6.04448e-015	4.01737e-015	1.93532e-015	-3.57482e-015	-1.63612e-015	-3.6854e-015	-5.74829e-015	-2.59979e-015	-6.8791e-016	-4.56519e-015	-7.16475e-015	8.75668e-015	7.51141e-015	-2.41741e-015	9.95812e-015	1.73754e-015	4.41099e-015	5.49862e-015	-2.37631e-015	4.63547e-015
-5.52341e-015	4.15209e-016	-4.88294e-015	-2.25659e-015	-5.81672e-015	-5.71443e-015	4.46572e-015	2.20985e-015	-3.20273e-015	-1.40037e-015	-3.36467e-015	-5.47481e-015	-2.2119e-015	-5.66089e-016	-4.51491e-015	-7.0839e-015	8.53439e-015	7.23329e-015	-2.24687e-015	9.97963e-015	2.06481e-015	4.48046e-015	5.20463e-015	-2.63031e-015	4.9128e-015
-4.94943e-015	6.13703e-016	-4.71563e-015	-2.33542e-015	-5.64443e-015	-5.32066e-015	4.94828e-015	2.48695e-015	-2.83343e-015	-1.14018e-015	-3.05996e-015	-5.21578e-015	-1.84386e-015	-4.38459e-016	-4.44385e-015	-6.97911e-015	8.32163e-015	6.95797e-015	-2.03547e-015	1.00003e-014	2.40948e-015	4.56323e-015	4.90333e-015	-2.86854e-015	5.17298e-015
-4.34663e-015	8.16018e-016	-4.54194e-015	-2.40798e-015	-5.44172e-015	-4.8647e-015	5.46248e-015	2.76764e-015	-2.46913e-015	-8.56358e-016	-2.77137e-015	-4.97271e-015	-1.49802e-015	-3.06539e-016	-4.35305e-015	-6.85235e-015	8.11695e-015	6.688e-015	-1.78343e-015	1.00209e-014	2.77056e-015	4.65883e-015	4.59676e-015	-3.08904e-015	5.41565e-015
-3.71851e-015	1.0208e-015	-4.36362e-015	-2.47291e-015	-5.21023e-015	-4.34902e-015	6.00493e-015	3.05227e-015	-2.11201e-015	-5.50109e-016	-2.49876e-015	-4.74587e-015	-1.17625e-015	-1.7171e-016	-4.24411e-015	-6.70632e-015	7.91961e-015	6.42547e-015	-1.49144e-015	1.00415e-014	3.14553e-015	4.76601e-015	4.28643e-015	-3.29027e-015	5.64034e-015
-3.06961e-015	1.22644e-015	-4.1824e-015	-2.52937e-015	-4.95166e-015	-3.77674e-015	6.57085e-015	3.3414e-015	-1.7649e-015	-2.22191e-016	-2.24157e-015	-4.53552e-015	-8.80519e-016	-3.59041e-017	-4.11824e-015	-6.54429e-015	7.72856e-015	6.17259e-015	-1.16069e-015	1.00628e-014	3.53202e-015	4.88381e-015	3.97445e-015	-3.47053e-015	5.84689e-015
-2.40507e-015	1.43158e-015	-3.99999e-015	-2.57593e-015	-4.66841e-015	-3.1513e-015	7.15644e-015	3.63587e-015	-1.42908e-015	1.25788e-016	-1.99903e-015	-4.34164e-015	-6.12648e-016	9.90548e-017	-3.97682e-015	-6.3693e-015	7.54257e-015	5.93079e-015	-7.93095e-016	1.00848e-014	3.92807e-015	5.01128e-015	3.66247e-015	-3.62856e-015	6.03509e-015
-1.72853e-015	1.63458e-015	-3.8187e-015	-2.61119e-015	-4.36319e-015	-2.47691e-015	7.75737e-015	3.93626e-015	-1.10619e-015	4.92164e-016	-1.77094e-015	-4.16475e-015	-3.73828e-016	2.30895e-016	-3.82173e-015	-6.18468e-015	7.36164e-015	5.70147e-015	-3.91035e-016	1.01079e-014	4.33157e-015	5.14765e-015	3.35248e-015	-3.76315e-015	6.20501e-015
-1.04415e-015	1.83365e-015	-3.64006e-015	-2.63377e-015	-4.0383e-015	-1.75908e-015	8.36896e-015	4.24293e-015	-7.98239e-016	8.74973e-016	-1.55614e-015	-4.00415e-015	-1.64057e-016	3.58078e-016	-3.65557e-015	-5.99377e-015	7.18388e-015	5.48613e-015	4.26233e-017	1.0132e-014	4.73995e-015	5.29163e-015	3.04653e-015	-3.87376e-015	6.35776e-015
-3.56944e-016	2.02764e-015	-3.46525e-015	-2.64264e-015	-3.69679e-015	-1.00244e-015	8.98658e-015	4.55559e-015	-5.06851e-016	1.27242e-015	-1.35349e-015	-3.85899e-015	1.53186e-017	4.78722e-016	-3.48015e-015	-5.7989e-015	7.00783e-015	5.28653e-015	5.05059e-016	1.01578e-014	5.15024e-015	5.44137e-015	2.74664e-015	-3.95933e-015	6.4939e-015
3.29237e-016	2.21552e-015	-3.29591e-015	-2.63685e-015	-3.34153e-015	-2.12304e-016	9.60511e-015	4.87349e-015	-2.33544e-016	1.68216e-015	-1.16134e-015	-3.72784e-015	1.64263e-016	5.91042e-016	-3.2975e-015	-5.60271e-015	6.83221e-015	5.10396e-015	9.93463e-016	1.01849e-014	5.55933e-015	5.59592e-015	2.45548e-015	-4.01928e-015	6.61402e-015
1.01027e-015	2.39572e-015	-3.13375e-015	-2.61503e-015	-2.97537e-015	6.04587e-016	1.02194e-014	5.19688e-015	2.10757e-017	2.10242e-015	-9.78592e-016	-3.60883e-015	2.83783e-016	6.92348e-016	-3.11022e-015	-5.40681e-015	6.65652e-015	4.93854e-015	1.50384e-015	1.02128e-014	5.96453e-015	5.75399e-015	2.17489e-015	-4.05273e-015	6.71869e-015
1.68186e-015	2.56716e-015	-2.97905e-015	-2.57575e-015	-2.60161e-015	1.44255e-015	1.08248e-014	5.52575e-015	2.56234e-016	2.53076e-015	-8.03453e-016	-3.50037e-015	3.74198e-016	7.80691e-016	-2.92023e-015	-5.21387e-015	6.47999e-015	4.79128e-015	2.03151e-015	1.02417e-014	6.36315e-015	5.91403e-015	1.90756e-015	-4.05959e-015	6.80864e-015
2.34023e-015	2.72932e-015	-2.83268e-015	-2.51726e-015	-2.22396e-015	2.29509e-015	1.1417e-014	5.86e-015	4.71032e-016	2.96417e-015	-6.34319e-016	-3.40018e-015	4.36959e-016	8.54303e-016	-2.72994e-015	-5.02668e-015	6.30156e-015	4.66257e-015	2.57128e-015	1.02711e-014	6.7517e-015	6.07519e-015	1.65598e-015	-4.03949e-015	6.88531e-015
2.98139e-015	2.88086e-015	-2.69563e-015	-2.43895e-015	-1.84492e-015	3.15563e-015	1.19912e-014	6.1994e-015	6.65147e-016	3.40029e-015	-4.69965e-016	-3.30611e-015	4.73804e-016	9.10649e-016	-2.54201e-015	-4.84683e-015	6.12003e-015	4.55185e-015	3.11886e-015	1.03002e-014	7.1274e-015	6.23599e-015	1.42184e-015	-3.99213e-015	6.94976e-015
3.60191e-015	3.02126e-015	-2.56827e-015	-2.33973e-015	-1.46792e-015	4.01759e-015	1.25427e-014	6.54299e-015	8.38734e-016	3.83663e-015	-3.08906e-016	-3.21549e-015	4.86387e-016	9.48307e-016	-2.35849e-015	-4.67601e-015	5.93463e-015	4.45895e-015	3.66862e-015	1.03286e-014	7.48729e-015	6.39488e-015	1.20719e-015	-3.91723e-015	7.00326e-015
4.1982e-015	3.14988e-015	-2.45042e-015	-2.21887e-015	-1.09603e-015	4.87475e-015	1.3068e-014	6.88979e-015	9.9196e-016	4.27091e-015	-1.4942e-016	-3.12599e-015	4.76842e-016	9.65937e-016	-2.18153e-015	-4.51546e-015	5.7444e-015	4.38368e-015	4.21541e-015	1.03553e-014	7.82759e-015	6.55035e-015	1.01376e-015	-3.81531e-015	7.04668e-015
4.76814e-015	3.2662e-015	-2.34182e-015	-2.07625e-015	-7.31982e-016	5.72112e-015	1.35628e-014	7.23926e-015	1.12557e-015	4.70124e-015	1.07761e-017	-3.03458e-015	4.4754e-016	9.6109e-016	-2.01286e-015	-4.366e-015	5.54829e-015	4.32534e-015	4.75366e-015	1.03796e-014	8.14699e-015	6.70131e-015	8.43146e-016	-3.68675e-015	7.0817e-015
5.30961e-015	3.36986e-015	-2.24193e-015	-1.91114e-015	-3.78004e-016	6.55091e-015	1.40238e-014	7.59021e-015	1.24118e-015	5.12554e-015	1.73859e-016	-2.93838e-015	4.01755e-016	9.33568e-016	-1.85457e-015	-4.22817e-015	5.34559e-015	4.28283e-015	5.27778e-015	1.04005e-014	8.44324e-015	6.84719e-015	6.97011e-016	-3.5327e-015	7.10952e-015
5.82066e-015	3.46072e-015	-2.15056e-015	-1.72317e-015	-3.72992e-017	7.35843e-015	1.44478e-014	7.94125e-015	1.3399e-015	5.54149e-015	3.41538e-016	-2.83432e-015	3.41819e-016	8.81693e-016	-1.70848e-015	-4.10319e-015	5.13573e-015	4.25489e-015	5.78294e-015	1.04172e-014	8.71389e-015	6.9874e-015	5.76675e-016	-3.35384e-015	7.13191e-015
6.29974e-015	3.53871e-015	-2.06701e-015	-1.5128e-015	2.87534e-016	8.13848e-015	1.48321e-014	8.29191e-015	1.42275e-015	5.94711e-015	5.16063e-016	-2.7195e-015	2.71039e-016	8.05448e-016	-1.57533e-015	-3.99131e-015	4.91782e-015	4.24007e-015	6.26484e-015	1.04276e-014	8.95674e-015	7.12088e-015	4.82939e-016	-3.15144e-015	7.14973e-015
6.74554e-015	3.60428e-015	-1.99037e-015	-1.28057e-015	5.93899e-016	8.88567e-015	1.51739e-014	8.64089e-015	1.49161e-015	6.34067e-015	6.99273e-016	-2.59119e-015	1.92658e-016	7.03308e-016	-1.45657e-015	-3.89237e-015	4.69131e-015	4.23682e-015	6.71821e-015	1.04302e-014	9.17004e-015	7.24697e-015	4.16735e-016	-2.9266e-015	7.1642e-015
7.15694e-015	3.65784e-015	-1.91965e-015	-1.02668e-015	8.79474e-016	9.59495e-015	1.54714e-014	8.98749e-015	1.54888e-015	6.72058e-015	8.93091e-016	-2.4468e-015	1.10339e-016	5.7561e-016	-1.35301e-015	-3.80574e-015	4.4555e-015	4.24374e-015	7.13871e-015	1.04244e-014	9.35242e-015	7.36549e-015	3.78812e-016	-2.68015e-015	7.17609e-015
7.53355e-015	3.70006e-015	-1.85347e-015	-7.52413e-016	1.14308e-015	1.02626e-014	1.57236e-014	9.33055e-015	1.59691e-015	7.08594e-015	1.09901e-015	-2.28398e-015	2.75108e-017	4.22303e-016	-1.26591e-015	-3.73108e-015	4.2104e-015	4.25813e-015	7.52144e-015	1.04091e-014	9.5033e-015	7.4755e-015	3.6964e-016	-2.41416e-015	7.18698e-015
7.87494e-015	3.73201e-015	-1.79164e-015	-4.5949e-016	1.3832e-015	1.08844e-014	1.59295e-014	9.66849e-015	1.63767e-015	7.43536e-015	1.31884e-015	-2.10027e-015	-5.2338e-017	2.42779e-016	-1.19507e-015	-3.66792e-015	3.95622e-015	4.27785e-015	7.86281e-015	1.03825e-014	9.62114e-015	7.57701e-015	3.89106e-016	-2.13014e-015	7.19829e-015
8.18098e-015	3.75432e-015	-1.73223e-015	-1.49206e-016	1.59834e-015	1.14566e-014	1.60887e-014	1.00005e-014	1.67372e-015	7.76797e-015	1.55377e-015	-1.89318e-015	-1.2545e-016	3.77666e-017	-1.14088e-015	-3.61507e-015	3.69232e-015	4.30016e-015	8.15919e-015	1.03427e-014	9.7054e-015	7.66991e-015	4.37074e-016	-1.8283e-015	7.21076e-015
8.45253e-015	3.76815e-015	-1.67405e-015	1.7697e-016	1.78727e-015	1.19765e-014	1.62017e-014	1.03251e-014	1.70758e-015	8.08336e-015	1.8051e-015	-1.66122e-015	-1.87717e-016	-1.92187e-016	-1.10304e-015	-3.57158e-015	3.41909e-015	4.32268e-015	8.40729e-015	1.02887e-014	9.75646e-015	7.75422e-015	5.13021e-016	-1.51102e-015	7.22459e-015
8.68985e-015	3.77481e-015	-1.61559e-015	5.1643e-016	1.94924e-015	1.24418e-014	1.62689e-014	1.06412e-014	1.74188e-015	8.38123e-015	2.07438e-015	-1.40311e-015	-2.35904e-016	-4.45848e-016	-1.08175e-015	-3.53617e-015	3.13699e-015	4.34375e-015	8.60432e-015	1.02192e-014	9.77485e-015	7.83015e-015	6.16138e-016	-1.18045e-015	7.24014e-015
8.89413e-015	3.77631e-015	-1.55547e-015	8.67514e-016	2.084e-015	1.28517e-014	1.62917e-014	1.09471e-014	1.77918e-015	8.66124e-015	2.36273e-015	-1.1175e-015	-2.66712e-016	-7.21912e-016	-1.0765e-015	-3.50786e-015	2.84581e-015	4.35989e-015	8.74869e-015	1.01334e-014	9.76073e-015	7.89759e-015	7.45491e-016	-8.38296e-016	7.25862e-015
9.06761e-015	3.7738e-015	-1.49305e-015	1.22786e-015	2.1918e-015	1.32048e-014	1.62708e-014	1.12424e-014	1.82203e-015	8.92297e-015	2.67118e-015	-8.03262e-016	-2.77226e-016	-1.01876e-015	-1.08587e-015	-3.48598e-015	2.54649e-015	4.36901e-015	8.83927e-015	1.00302e-014	9.71555e-015	7.95734e-015	8.99665e-016	-4.86797e-016	7.28004e-015
9.2119e-015	3.76836e-015	-1.42629e-015	1.59518e-015	2.27323e-015	1.35006e-014	1.62082e-014	1.15265e-014	1.87352e-015	9.16655e-015	3.00018e-015	-4.60201e-016	-2.63585e-016	-1.33495e-015	-1.1089e-015	-3.4685e-015	2.23943e-015	4.36921e-015	8.87572e-015	9.9078e-015	9.64053e-015	8.01019e-015	1.07721e-015	-1.27507e-016	7.30435e-015
9.32848e-015	3.76208e-015	-1.35345e-015	1.96617e-015	2.32899e-015	1.37393e-014	1.61055e-014	1.1799e-014	1.93569e-015	9.39198e-015	3.34994e-015	-8.79382e-017	-2.22735e-016	-1.66765e-015	-1.14406e-015	-3.45357e-015	1.92539e-015	4.35786e-015	8.85803e-015	9.76581e-015	9.53698e-015	8.05622e-015	1.27607e-015	2.37335e-016	7.33123e-015
9.41961e-015	3.75669e-015	-1.27448e-015	2.33846e-015	2.36012e-015	1.39208e-014	1.59655e-014	1.20584e-014	2.01078e-015	9.59961e-015	3.72052e-015	3.12896e-016	-1.52932e-016	-2.01461e-015	-1.18974e-015	-3.43926e-015	1.6051e-015	4.33348e-015	8.7872e-015	9.60428e-015	9.40657e-015	8.09587e-015	1.49427e-015	6.04819e-016	7.36001e-015
9.48771e-015	3.7534e-015	-1.18856e-015	2.70959e-015	2.36793e-015	1.40463e-014	1.57911e-014	1.23046e-014	2.10156e-015	9.7901e-015	4.11196e-015	7.41653e-016	-5.24962e-017	-2.374e-015	-1.24444e-015	-3.42471e-015	1.27921e-015	4.29405e-015	8.66461e-015	9.42202e-015	9.25199e-015	8.13008e-015	1.7293e-015	9.73625e-016	7.39084e-015
9.53511e-015	3.75445e-015	-1.09444e-015	3.07626e-015	2.35324e-015	1.41171e-014	1.5585e-014	1.25375e-014	2.2099e-015	9.96412e-015	4.52329e-015	1.19769e-015	8.0214e-017	-2.74318e-015	-1.3061e-015	-3.4084e-015	9.49119e-016	4.23795e-015	8.49209e-015	9.21845e-015	9.07489e-015	8.16014e-015	1.97851e-015	1.34236e-015	7.42354e-015
9.56462e-015	3.76155e-015	-9.91503e-016	3.43542e-015	2.31834e-015	1.41354e-014	1.53496e-014	1.27561e-014	2.33714e-015	1.01223e-014	4.95397e-015	1.67953e-015	2.46656e-016	-3.11876e-015	-1.37331e-015	-3.39002e-015	6.15991e-016	4.16332e-015	8.27208e-015	8.99354e-015	8.87837e-015	8.1867e-015	2.23944e-015	1.70876e-015	7.45792e-015
9.579e-015	3.77585e-015	-8.79428e-016	3.78448e-015	2.26572e-015	1.41028e-014	1.50882e-014	1.29602e-014	2.48518e-015	1.02655e-014	5.40308e-015	2.18502e-015	4.4849e-016	-3.49786e-015	-1.4441e-015	-3.36818e-015	2.81389e-016	4.06886e-015	8.00755e-015	8.74692e-015	8.6648e-015	8.20997e-015	2.50915e-015	2.07038e-015	7.49294e-015
9.58104e-015	3.79942e-015	-7.58348e-016	4.12025e-015	2.19754e-015	1.40217e-014	1.48041e-014	1.315e-014	2.65476e-015	1.03945e-014	5.86913e-015	2.71215e-015	6.86453e-016	-3.87766e-015	-1.51648e-015	-3.34184e-015	-5.34204e-017	3.95383e-015	7.70218e-015	8.47947e-015	8.43688e-015	8.23041e-015	2.7852e-015	2.42563e-015	7.52772e-015
9.57327e-015	3.83367e-015	-6.27468e-016	4.4397e-015	2.11552e-015	1.38952e-014	1.4501e-014	1.33255e-014	2.84773e-015	1.05102e-014	6.35078e-015	3.25886e-015	9.60843e-016	-4.255e-015	-1.58856e-015	-3.30954e-015	-3.87425e-016	3.81786e-015	7.36055e-015	8.19174e-015	8.197e-015	8.249e-015	3.0642e-015	2.77311e-015	7.56147e-015
9.55839e-015	3.87943e-015	-4.86678e-016	4.74114e-015	2.02184e-015	1.37269e-014	1.41813e-014	1.34864e-014	3.06534e-015	1.06131e-014	6.84688e-015	3.82243e-015	1.2716e-015	-4.62679e-015	-1.65788e-015	-3.27044e-015	-7.18422e-016	3.66074e-015	6.98794e-015	7.88492e-015	7.94851e-015	8.26637e-015	3.3431e-015	3.1116e-015	7.59398e-015
9.53946e-015	3.93819e-015	-3.36656e-016	5.02227e-015	1.91882e-015	1.35191e-014	1.38485e-014	1.36331e-014	3.30787e-015	1.07045e-014	7.35509e-015	4.40011e-015	1.61789e-015	-4.98982e-015	-1.72256e-015	-3.22423e-015	-1.04479e-015	3.48198e-015	6.58929e-015	7.56046e-015	7.69496e-015	8.28262e-015	3.61921e-015	3.44077e-015	7.62409e-015
9.51876e-015	4.01159e-015	-1.77751e-016	5.28139e-015	1.80889e-015	1.32758e-014	1.35058e-014	1.3766e-014	3.57531e-015	1.07855e-014	7.87322e-015	4.98824e-015	1.99874e-015	-5.34115e-015	-1.78117e-015	-3.17046e-015	-1.36552e-015	3.2815e-015	6.16944e-015	7.21872e-015	7.43981e-015	8.2982e-015	3.88971e-015	3.75859e-015	7.65064e-015
9.49935e-015	4.10045e-015	-1.16146e-017	5.51605e-015	1.69436e-015	1.30009e-014	1.31564e-014	1.38852e-014	3.8671e-015	1.08566e-014	8.39898e-015	5.58336e-015	2.41282e-015	-5.67768e-015	-1.83259e-015	-3.10935e-015	-1.67962e-015	3.05986e-015	5.73437e-015	6.86057e-015	7.18564e-015	8.31323e-015	4.15169e-015	4.06381e-015	7.67286e-015
9.48397e-015	4.20582e-015	1.61071e-016	5.72446e-015	1.57837e-015	1.26979e-014	1.28032e-014	1.39912e-014	4.18355e-015	1.09182e-014	8.93002e-015	6.18171e-015	2.85848e-015	-5.99618e-015	-1.87496e-015	-3.04106e-015	-1.98532e-015	2.81761e-015	5.29002e-015	6.48784e-015	6.93552e-015	8.32806e-015	4.40199e-015	4.35596e-015	7.69017e-015
9.47482e-015	4.32776e-015	3.39462e-016	5.90571e-015	1.4642e-015	1.23703e-014	1.2449e-014	1.40849e-014	4.52445e-015	1.09718e-014	9.46374e-015	6.78021e-015	3.33372e-015	-6.29414e-015	-1.90682e-015	-2.96649e-015	-2.28173e-015	2.55577e-015	4.84198e-015	6.10267e-015	6.69241e-015	8.3428e-015	4.63759e-015	4.63422e-015	7.70169e-015
9.47396e-015	4.4671e-015	5.22101e-016	6.05838e-015	1.35363e-015	1.20224e-014	1.20964e-014	1.41667e-014	4.88877e-015	1.10176e-014	9.997e-015	7.37533e-015	3.83647e-015	-6.56938e-015	-1.92692e-015	-2.88607e-015	-2.56722e-015	2.27573e-015	4.39596e-015	5.70653e-015	6.45885e-015	8.35752e-015	4.85615e-015	4.89759e-015	7.70673e-015
9.48286e-015	4.62417e-015	7.07195e-016	6.18211e-015	1.24899e-015	1.16577e-014	1.17468e-014	1.4237e-014	5.2748e-015	1.10566e-014	1.05273e-014	7.96367e-015	4.36412e-015	-6.81903e-015	-1.93414e-015	-2.80052e-015	-2.83991e-015	1.97877e-015	3.95865e-015	5.30075e-015	6.23771e-015	8.37242e-015	5.05517e-015	5.14595e-015	7.70472e-015
9.50377e-015	4.79835e-015	8.9313e-016	6.27639e-015	1.15274e-015	1.12795e-014	1.14018e-014	1.42968e-014	5.68083e-015	1.10888e-014	1.10516e-014	8.54137e-015	4.9137e-015	-7.04104e-015	-1.92802e-015	-2.7106e-015	-3.09936e-015	1.66684e-015	3.53557e-015	4.88714e-015	6.03039e-015	8.38688e-015	5.23225e-015	5.37967e-015	7.69499e-015
9.53795e-015	4.98985e-015	1.07766e-015	6.34122e-015	1.06738e-015	1.08915e-014	1.10636e-014	1.43465e-014	6.10394e-015	1.11146e-014	1.15665e-014	9.10489e-015	5.48198e-015	-7.23327e-015	-1.90844e-015	-2.6176e-015	-3.34502e-015	1.34237e-015	3.13226e-015	4.46803e-015	5.839e-015	8.40014e-015	5.38556e-015	5.59811e-015	7.67677e-015
9.58648e-015	5.19868e-015	1.25933e-015	6.37648e-015	9.94702e-016	1.04972e-014	1.07332e-014	1.43869e-014	6.54211e-015	1.11341e-014	1.20689e-014	9.65065e-015	6.06514e-015	-7.39424e-015	-1.87473e-015	-2.52218e-015	-3.57537e-015	1.00784e-015	2.75365e-015	4.04516e-015	5.66566e-015	8.41183e-015	5.51374e-015	5.80208e-015	7.64949e-015
9.64988e-015	5.42416e-015	1.4361e-015	6.38279e-015	9.36133e-016	1.00997e-014	1.04119e-014	1.44184e-014	6.99337e-015	1.11476e-014	1.25559e-014	1.01762e-014	6.6599e-015	-7.523e-015	-1.82774e-015	-2.4258e-015	-3.78994e-015	6.65027e-016	2.40543e-015	3.62034e-015	5.51214e-015	8.42168e-015	5.61525e-015	5.99252e-015	7.61305e-015
9.72837e-015	5.66572e-015	1.60611e-015	6.36107e-015	8.93052e-016	9.70215e-015	1.01e-014	1.44416e-014	7.45496e-015	1.11551e-014	1.30247e-014	1.06782e-014	7.2625e-015	-7.6187e-015	-1.76791e-015	-2.32999e-015	-3.98792e-015	3.16259e-016	2.09191e-015	3.19632e-015	5.3796e-015	8.42908e-015	5.68942e-015	6.16954e-015	7.56725e-015
9.82277e-015	5.92238e-015	1.76675e-015	6.31235e-015	8.66884e-016	9.30743e-015	9.79788e-015	1.44563e-014	7.92427e-015	1.11562e-014	1.34719e-014	1.11537e-014	7.8689e-015	-7.68002e-015	-1.6961e-015	-2.23651e-015	-4.16822e-015	-3.54668e-017	1.81685e-015	2.77477e-015	5.26881e-015	8.43259e-015	5.73538e-015	6.3342e-015	7.51246e-015
9.93295e-015	6.19251e-015	1.91629e-015	6.23805e-015	8.5819e-016	8.91754e-015	9.50532e-015	1.44624e-014	8.3979e-015	1.11506e-014	1.3895e-014	1.16004e-014	8.47525e-015	-7.70715e-015	-1.61326e-015	-2.14732e-015	-4.33162e-015	-3.87833e-016	1.5843e-015	2.35645e-015	5.18049e-015	8.43051e-015	5.75302e-015	6.48609e-015	7.44883e-015
1.00583e-014	6.47521e-015	2.05279e-015	6.14009e-015	8.68735e-016	8.53465e-015	9.22257e-015	1.44601e-014	8.87251e-015	1.11386e-014	1.42916e-014	1.20162e-014	9.07737e-015	-7.7008e-015	-1.52018e-015	-2.06389e-015	-4.47865e-015	-7.38261e-016	1.3965e-015	1.94399e-015	5.11542e-015	8.4226e-015	5.74158e-015	6.62633e-015	7.37586e-015
1.01987e-014	6.76847e-015	2.17433e-015	6.02023e-015	8.98892e-016	8.16086e-015	8.94896e-015	1.44501e-014	9.34553e-015	1.11202e-014	1.46592e-014	1.23989e-014	9.67132e-015	-7.66118e-015	-1.41746e-015	-1.98759e-015	-4.60874e-015	-1.08361e-015	1.25557e-015	1.53976e-015	5.07385e-015	8.40807e-015	5.70161e-015	6.75623e-015	7.29377e-015
1.03535e-014	7.07008e-015	2.27914e-015	5.87998e-015	9.49049e-016	7.79791e-015	8.68386e-015	1.44318e-014	9.81356e-015	1.10945e-014	1.49951e-014	1.27468e-014	1.02535e-014	-7.58932e-015	-1.30765e-015	-1.91939e-015	-4.72189e-015	-1.42102e-015	1.16308e-015	1.14484e-015	5.05522e-015	8.38552e-015	5.63352e-015	6.87632e-015	7.2031e-015
1.05211e-014	7.37795e-015	2.36552e-015	5.72121e-015	1.01852e-015	7.44685e-015	8.42672e-015	1.44053e-014	1.02734e-014	1.10615e-014	1.5297e-014	1.30587e-014	1.08198e-014	-7.48676e-015	-1.19225e-015	-1.8611e-015	-4.81913e-015	-1.74833e-015	1.12047e-015	7.60535e-016	5.05909e-015	8.35369e-015	5.53806e-015	6.98763e-015	7.10383e-015
1.07002e-014	7.69041e-015	2.43108e-015	5.54619e-015	1.10789e-015	7.10946e-015	8.17623e-015	1.43709e-014	1.07211e-014	1.10206e-014	1.55634e-014	1.33341e-014	1.13667e-014	-7.35479e-015	-1.07313e-015	-1.81462e-015	-4.9008e-015	-2.06327e-015	1.12771e-015	3.87635e-016	5.0843e-015	8.31115e-015	5.41617e-015	7.09141e-015	6.99676e-015
1.08889e-014	8.00524e-015	2.47446e-015	5.35707e-015	1.21681e-015	6.78645e-015	7.93126e-015	1.43281e-014	1.1153e-014	1.09715e-014	1.57926e-014	1.35722e-014	1.1891e-014	-7.19523e-015	-9.52668e-016	-1.78012e-015	-4.96835e-015	-2.36368e-015	1.18408e-015	2.68347e-017	5.12904e-015	8.25724e-015	5.26961e-015	7.18852e-015	6.88231e-015
1.10853e-014	8.31954e-015	2.49501e-015	5.15683e-015	1.34423e-015	6.47855e-015	7.69109e-015	1.42766e-014	1.15657e-014	1.09137e-014	1.59831e-014	1.37728e-014	1.23895e-014	-7.0103e-015	-8.33476e-016	-1.75941e-015	-5.02279e-015	-2.64682e-015	1.28914e-015	-3.20226e-016	5.19254e-015	8.19106e-015	5.1004e-015	7.27976e-015	6.76139e-015
1.12874e-014	8.63117e-015	2.4911e-015	4.948e-015	1.48907e-015	6.18608e-015	7.45484e-015	1.42158e-014	1.19555e-014	1.0847e-014	1.6134e-014	1.39365e-014	1.2859e-014	-6.80231e-015	-7.17335e-016	-1.75346e-015	-5.06526e-015	-2.9106e-015	1.44119e-015	-6.52758e-016	5.27336e-015	8.11158e-015	4.91054e-015	7.36548e-015	6.63472e-015
1.14929e-014	8.93768e-015	2.46255e-015	4.73268e-015	1.64988e-015	5.90932e-015	7.22112e-015	1.41451e-014	1.2319e-014	1.0771e-014	1.62444e-014	1.40636e-014	1.32968e-014	-6.5743e-015	-6.07039e-016	-1.76308e-015	-5.09731e-015	-3.15362e-015	1.63777e-015	-9.71061e-016	5.36982e-015	8.01805e-015	4.70203e-015	7.44664e-015	6.5036e-015
1.16992e-014	9.23662e-015	2.4083e-015	4.51261e-015	1.8253e-015	5.64885e-015	6.98782e-015	1.4064e-014	1.26539e-014	1.06858e-014	1.63139e-014	1.41551e-014	1.36999e-014	-6.32973e-015	-5.04896e-016	-1.78906e-015	-5.12035e-015	-3.37456e-015	1.87593e-015	-1.27429e-015	5.47987e-015	7.90967e-015	4.47707e-015	7.52403e-015	6.369e-015
1.19038e-014	9.52504e-015	2.32796e-015	4.28943e-015	2.01385e-015	5.40388e-015	6.75383e-015	1.39715e-014	1.29566e-014	1.05909e-014	1.63422e-014	1.42118e-014	1.40657e-014	-6.07203e-015	-4.13073e-016	-1.83135e-015	-5.13559e-015	-3.57245e-015	2.15194e-015	-1.56238e-015	5.60199e-015	7.7855e-015	4.23804e-015	7.59815e-015	6.2315e-015
1.2104e-014	9.80076e-015	2.2214e-015	4.06533e-015	2.21457e-015	5.17439e-015	6.51748e-015	1.38659e-014	1.32242e-014	1.04865e-014	1.63292e-014	1.42353e-014	1.43922e-014	-5.80441e-015	-3.34275e-016	-1.89015e-015	-5.14476e-015	-3.7458e-015	2.46233e-015	-1.83526e-015	5.73426e-015	7.64488e-015	3.98774e-015	7.66879e-015	6.09244e-015
1.22971e-014	1.0061e-014	2.08897e-015	3.84235e-015	2.42529e-015	4.96007e-015	6.27734e-015	1.37472e-014	1.34543e-014	1.03719e-014	1.62756e-014	1.42268e-014	1.46776e-014	-5.53002e-015	-2.69985e-016	-1.96531e-015	-5.14987e-015	-3.89417e-015	2.80276e-015	-2.09307e-015	5.87382e-015	7.48816e-015	3.72893e-015	7.73596e-015	5.95309e-015
1.24809e-014	1.03039e-014	1.93134e-015	3.62195e-015	2.64401e-015	4.76057e-015	6.03257e-015	1.36148e-014	1.36446e-014	1.0248e-014	1.61819e-014	1.41889e-014	1.49201e-014	-5.25337e-015	-2.22129e-016	-2.05653e-015	-5.15247e-015	-4.01721e-015	3.1681e-015	-2.33591e-015	6.0188e-015	7.31507e-015	3.46453e-015	7.79972e-015	5.81388e-015
1.26525e-014	1.05271e-014	1.74936e-015	3.40559e-015	2.8682e-015	4.5747e-015	5.78239e-015	1.34684e-014	1.37927e-014	1.01144e-014	1.60494e-014	1.41237e-014	1.51181e-014	-4.97752e-015	-1.93478e-016	-2.16398e-015	-5.15351e-015	-4.11498e-015	3.55323e-015	-2.56445e-015	6.16715e-015	7.12554e-015	3.19732e-015	7.86024e-015	5.67628e-015
1.28087e-014	1.07286e-014	1.54451e-015	3.19434e-015	3.09587e-015	4.40207e-015	5.52585e-015	1.33062e-014	1.38969e-014	9.97191e-015	1.58792e-014	1.40329e-014	1.52707e-014	-4.70659e-015	-1.85034e-016	-2.28714e-015	-5.15532e-015	-4.18781e-015	3.95276e-015	-2.77913e-015	6.31578e-015	6.91974e-015	2.92989e-015	7.91669e-015	5.54117e-015
1.29476e-014	1.09061e-014	1.31693e-015	2.98901e-015	3.32481e-015	4.24168e-015	5.26245e-015	1.31274e-014	1.39555e-014	9.82047e-015	1.56727e-014	1.39185e-014	1.53768e-014	-4.44381e-015	-1.98e-016	-2.42472e-015	-5.15953e-015	-4.23557e-015	4.36125e-015	-2.98069e-015	6.46267e-015	6.69772e-015	2.66538e-015	7.96844e-015	5.40923e-015
1.30668e-014	1.1058e-014	1.06843e-015	2.79089e-015	3.55301e-015	4.09256e-015	4.99071e-015	1.2931e-014	1.39673e-014	9.65985e-015	1.54317e-014	1.3783e-014	1.54355e-014	-4.1929e-015	-2.34019e-016	-2.57607e-015	-5.16802e-015	-4.25935e-015	4.77351e-015	-3.16907e-015	6.60557e-015	6.46064e-015	2.40661e-015	8.01493e-015	5.28127e-015
1.31632e-014	1.11824e-014	8.00843e-016	2.6001e-015	3.77831e-015	3.95328e-015	4.71052e-015	1.27164e-014	1.39315e-014	9.49137e-015	1.51585e-014	1.3629e-014	1.54477e-014	-3.95818e-015	-2.93735e-016	-2.73945e-015	-5.18225e-015	-4.26046e-015	5.18376e-015	-3.34555e-015	6.74223e-015	6.20941e-015	2.15578e-015	8.05564e-015	5.158e-015
1.32346e-014	1.12782e-014	5.16039e-016	2.41706e-015	3.99852e-015	3.82236e-015	4.42112e-015	1.24824e-014	1.38475e-014	9.31576e-015	1.48547e-014	1.34591e-014	1.54133e-014	-3.74299e-015	-3.77812e-016	-2.91335e-015	-5.2046e-015	-4.23993e-015	5.5855e-015	-3.51073e-015	6.87092e-015	5.94512e-015	1.91531e-015	8.08982e-015	5.04024e-015
1.32793e-014	1.13443e-014	2.16692e-016	2.24157e-015	4.21124e-015	3.69922e-015	4.12303e-015	1.22288e-014	1.37143e-014	9.13361e-015	1.45224e-014	1.3276e-014	1.53329e-014	-3.54997e-015	-4.86939e-016	-3.09653e-015	-5.23617e-015	-4.19888e-015	5.97339e-015	-3.66493e-015	6.98993e-015	5.6686e-015	1.68786e-015	8.1167e-015	4.92916e-015
1.32956e-014	1.13792e-014	-9.51756e-017	2.0737e-015	4.41444e-015	3.58271e-015	3.81635e-015	1.19552e-014	1.3533e-014	8.94569e-015	1.41643e-014	1.30821e-014	1.52075e-014	-3.38217e-015	-6.20973e-016	-3.28721e-015	-5.27783e-015	-4.13957e-015	6.3419e-015	-3.80865e-015	7.0971e-015	5.38118e-015	1.47515e-015	8.1359e-015	4.82538e-015
1.32826e-014	1.13828e-014	-4.17384e-016	1.91291e-015	4.60688e-015	3.47177e-015	3.501e-015	1.16612e-014	1.33037e-014	8.75354e-015	1.3783e-014	1.28795e-014	1.50379e-014	-3.24179e-015	-7.79083e-016	-3.48406e-015	-5.33032e-015	-4.06317e-015	6.68548e-015	-3.94259e-015	7.19004e-015	5.0842e-015	1.27917e-015	8.14654e-015	4.72941e-015
1.32387e-014	1.13549e-014	-7.47884e-016	1.75846e-015	4.78595e-015	3.3654e-015	3.17765e-015	1.13467e-014	1.30268e-014	8.55754e-015	1.33814e-014	1.26708e-014	1.48249e-014	-3.13147e-015	-9.60411e-016	-3.68466e-015	-5.39488e-015	-3.97206e-015	6.99936e-015	-4.06753e-015	7.26822e-015	4.77929e-015	1.10164e-015	8.14712e-015	4.64092e-015
1.31629e-014	1.12957e-014	-1.08469e-015	1.6095e-015	4.94965e-015	3.26275e-015	2.8469e-015	1.10123e-014	1.27037e-014	8.35885e-015	1.29617e-014	1.24577e-014	1.45702e-014	-3.05341e-015	-1.16411e-015	-3.88684e-015	-5.47181e-015	-3.86811e-015	7.27921e-015	-4.18428e-015	7.32999e-015	4.46831e-015	9.44441e-016	8.13663e-015	4.56095e-015
1.30546e-014	1.12048e-014	-1.42482e-015	1.46521e-015	5.09643e-015	3.16305e-015	2.5096e-015	1.06578e-014	1.23355e-014	8.15852e-015	1.25264e-014	1.22421e-014	1.42748e-014	-3.0087e-015	-1.38928e-015	-4.08874e-015	-5.56163e-015	-3.75359e-015	7.52084e-015	-4.2923e-015	7.37444e-015	4.15259e-015	8.08768e-016	8.11467e-015	4.48923e-015
1.29139e-014	1.10829e-014	-1.76534e-015	1.32372e-015	5.22465e-015	3.06524e-015	2.16556e-015	1.02834e-014	1.19238e-014	7.95736e-015	1.20779e-014	1.20259e-014	1.39406e-014	-2.9986e-015	-1.63484e-015	-4.2878e-015	-5.66535e-015	-3.63076e-015	7.72088e-015	-4.39214e-015	7.40032e-015	3.83445e-015	6.95523e-016	8.08033e-015	4.42617e-015
1.27408e-014	1.09311e-014	-2.10386e-015	1.18362e-015	5.33329e-015	2.96877e-015	1.81602e-015	9.88991e-015	1.14712e-014	7.75648e-015	1.1619e-014	1.18107e-014	1.35701e-014	-3.02375e-015	-1.89873e-015	-4.48183e-015	-5.78262e-015	-3.50193e-015	7.87498e-015	-4.48414e-015	7.4075e-015	3.51632e-015	6.0597e-016	8.03308e-015	4.37171e-015
1.2536e-014	1.07508e-014	-2.43776e-015	1.04307e-015	5.42121e-015	2.87306e-015	1.46188e-015	9.4772e-015	1.09798e-014	7.55629e-015	1.11528e-014	1.15983e-014	1.31651e-014	-3.08568e-015	-2.1794e-015	-4.66838e-015	-5.91299e-015	-3.36914e-015	7.98103e-015	-4.56837e-015	7.39547e-015	3.20043e-015	5.40568e-016	7.97212e-015	4.32535e-015
1.23005e-014	1.05437e-014	-2.76527e-015	9.01162e-016	5.48761e-015	2.77679e-015	1.10348e-015	9.04602e-015	1.04518e-014	7.35813e-015	1.06809e-014	1.13894e-014	1.27275e-014	-3.18425e-015	-2.47477e-015	-4.8455e-015	-6.05664e-015	-3.23483e-015	8.03684e-015	-4.64515e-015	7.3637e-015	2.88876e-015	4.99878e-016	7.89761e-015	4.28631e-015
1.20357e-014	1.03115e-014	-3.08344e-015	7.56135e-016	5.53135e-015	2.6792e-015	7.42372e-016	8.59772e-015	9.89053e-015	7.16297e-015	1.02063e-014	1.11851e-014	1.22602e-014	-3.3187e-015	-2.78199e-015	-5.01137e-015	-6.2129e-015	-3.1013e-015	8.04108e-015	-4.71426e-015	7.31209e-015	2.58285e-015	4.84055e-016	7.80906e-015	4.25404e-015
1.17431e-014	1.00568e-014	-3.39056e-015	6.06391e-016	5.55168e-015	2.57959e-015	3.79634e-016	8.13294e-015	9.29885e-015	6.97158e-015	9.73068e-015	1.09858e-014	1.17655e-014	-3.4884e-015	-3.09827e-015	-5.16426e-015	-6.38085e-015	-2.9708e-015	7.99281e-015	-4.77568e-015	7.24068e-015	2.28537e-015	4.93005e-016	7.70696e-015	4.22841e-015
1.1425e-014	9.78184e-015	-3.68462e-015	4.50334e-016	5.54833e-015	2.4769e-015	1.68228e-017	7.65328e-015	8.6803e-015	6.78449e-015	9.25542e-015	1.07924e-014	1.12458e-014	-3.69126e-015	-3.42124e-015	-5.30271e-015	-6.55991e-015	-2.84556e-015	7.89206e-015	-4.82926e-015	7.14917e-015	1.99837e-015	5.26541e-016	7.59172e-015	4.20943e-015
1.10833e-014	9.48861e-015	-3.96379e-015	2.86768e-016	5.52105e-015	2.37058e-015	-3.45307e-016	7.16038e-015	8.03794e-015	6.60245e-015	8.7826e-015	1.06054e-014	1.07037e-014	-3.92608e-015	-3.7481e-015	-5.4256e-015	-6.74854e-015	-2.72779e-015	7.73942e-015	-4.87498e-015	7.03845e-015	1.72348e-015	5.84274e-016	7.46318e-015	4.19638e-015
1.07206e-014	9.17996e-015	-4.22624e-015	1.1462e-016	5.47017e-015	2.25991e-015	-7.0634e-016	6.65583e-015	7.37558e-015	6.42591e-015	8.31315e-015	1.04246e-014	1.01417e-014	-4.19057e-015	-4.07579e-015	-5.53171e-015	-6.94562e-015	-2.61958e-015	7.53514e-015	-4.91246e-015	6.9088e-015	1.46248e-015	6.65677e-016	7.32214e-015	4.18784e-015
1.03404e-014	8.85863e-015	-4.47068e-015	-6.78994e-017	5.39582e-015	2.14411e-015	-1.06551e-015	6.14127e-015	6.69709e-015	6.25531e-015	7.84837e-015	1.025e-014	9.56259e-015	-4.48246e-015	-4.40134e-015	-5.61961e-015	-7.15015e-015	-2.5226e-015	7.28036e-015	-4.94129e-015	6.76088e-015	1.21719e-015	7.69508e-016	7.16984e-015	4.1832e-015
9.94462e-015	8.52817e-015	-4.69541e-015	-2.61741e-016	5.29774e-015	2.02256e-015	-1.42202e-015	5.6178e-015	6.00611e-015	6.09095e-015	7.38954e-015	1.00808e-014	8.96902e-015	-4.79881e-015	-4.7224e-015	-5.68836e-015	-7.36025e-015	-2.43785e-015	6.97689e-015	-4.96082e-015	6.59519e-015	9.89356e-016	8.9434e-016	7.00758e-015	4.18245e-015
9.53653e-015	8.19216e-015	-4.89961e-015	-4.68024e-016	5.17669e-015	1.89475e-015	-1.77526e-015	5.08707e-015	5.30621e-015	5.93246e-015	6.93738e-015	9.916e-015	8.36373e-015	-5.1371e-015	-5.03569e-015	-5.73762e-015	-7.57386e-015	-2.36704e-015	6.62668e-015	-4.97124e-015	6.41234e-015	7.81077e-016	1.03968e-015	6.8366e-015	4.1844e-015
9.1193e-015	7.85281e-015	-5.08249e-015	-6.87569e-016	5.03329e-015	1.75996e-015	-2.12426e-015	4.55163e-015	4.60066e-015	5.77984e-015	6.49238e-015	9.75539e-015	7.7499e-015	-5.49358e-015	-5.33834e-015	-5.76702e-015	-7.78967e-015	-2.31173e-015	6.23294e-015	-4.97189e-015	6.21238e-015	5.92972e-016	1.20407e-015	6.65874e-015	4.18733e-015
8.69685e-015	7.51334e-015	-5.2437e-015	-9.20679e-016	4.86853e-015	1.61782e-015	-2.46881e-015	4.0127e-015	3.89289e-015	5.63243e-015	6.05476e-015	9.59813e-015	7.13008e-015	-5.86489e-015	-5.62769e-015	-5.77623e-015	-8.00618e-015	-2.2729e-015	5.79879e-015	-4.96209e-015	5.99646e-015	4.25754e-016	1.38638e-015	6.47543e-015	4.19025e-015
8.27284e-015	7.17739e-015	-5.38322e-015	-1.16786e-015	4.68335e-015	1.46778e-015	-2.80888e-015	3.47215e-015	3.18778e-015	5.48998e-015	5.62534e-015	9.44335e-015	6.50668e-015	-6.24696e-015	-5.90073e-015	-5.76563e-015	-8.22155e-015	-2.25179e-015	5.32757e-015	-4.94181e-015	5.76576e-015	2.80693e-016	1.58482e-015	6.2888e-015	4.19261e-015
7.85138e-015	6.848e-015	-5.50132e-015	-1.42889e-015	4.47799e-015	1.30947e-015	-3.1439e-015	2.93158e-015	2.48879e-015	5.35224e-015	5.20412e-015	9.28995e-015	5.88199e-015	-6.63575e-015	-6.15554e-015	-5.73639e-015	-8.43339e-015	-2.24892e-015	4.82352e-015	-4.91055e-015	5.52129e-015	1.58138e-016	1.7979e-015	6.10148e-015	4.19381e-015
7.4359e-015	6.52863e-015	-5.59826e-015	-1.70332e-015	4.25359e-015	1.14239e-015	-3.4739e-015	2.39268e-015	1.79929e-015	5.21841e-015	4.79088e-015	9.13613e-015	5.2586e-015	-7.02747e-015	-6.39033e-015	-5.68855e-015	-8.64041e-015	-2.26443e-015	4.29053e-015	-4.86773e-015	5.26388e-015	5.86516e-017	2.0242e-015	5.9159e-015	4.19299e-015
7.0297e-015	6.22248e-015	-5.6743e-015	-1.99142e-015	4.01119e-015	9.65993e-016	-3.79964e-015	1.85679e-015	1.12266e-015	5.08834e-015	4.3848e-015	8.98047e-015	4.64003e-015	-7.41769e-015	-6.60346e-015	-5.62311e-015	-8.84044e-015	-2.29867e-015	3.73304e-015	-4.8136e-015	4.99362e-015	-1.78192e-017	2.26234e-015	5.73429e-015	4.18852e-015
6.63718e-015	5.93171e-015	-5.73018e-015	-2.29258e-015	3.75239e-015	7.79467e-016	-4.12158e-015	1.32495e-015	4.62269e-016	4.96116e-015	3.98583e-015	8.82159e-015	4.02858e-015	-7.8015e-015	-6.79301e-015	-5.54151e-015	-9.0315e-015	-2.35201e-015	3.1556e-015	-4.74792e-015	4.71156e-015	-7.16387e-017	2.51102e-015	5.55924e-015	4.17871e-015
6.26112e-015	5.65892e-015	-5.76698e-015	-2.60614e-015	3.47905e-015	5.83169e-016	-4.44012e-015	7.99091e-016	-1.79816e-016	4.83563e-015	3.59278e-015	8.65805e-015	3.42696e-015	-8.17514e-015	-6.95753e-015	-5.44583e-015	-9.21222e-015	-2.42452e-015	2.56236e-015	-4.67013e-015	4.41881e-015	-1.02881e-016	2.76849e-015	5.39382e-015	4.1632e-015
5.90495e-015	5.40645e-015	-5.78536e-015	-2.93054e-015	3.1925e-015	3.76989e-016	-4.75561e-015	2.80689e-016	-8.00998e-016	4.71088e-015	3.20514e-015	8.48877e-015	2.83714e-015	-8.53422e-015	-7.09623e-015	-5.33699e-015	-9.38028e-015	-2.51581e-015	1.95817e-015	-4.58051e-015	4.11579e-015	-1.1175e-016	3.03276e-015	5.24086e-015	4.14084e-015
5.57194e-015	5.17614e-015	-5.78602e-015	-3.26388e-015	2.89416e-015	1.59736e-016	-5.06855e-015	-2.28861e-016	-1.39848e-015	4.58612e-015	2.82229e-015	8.3125e-015	2.26107e-015	-8.87418e-015	-7.20785e-015	-5.21691e-015	-9.53437e-015	-2.62532e-015	1.34829e-015	-4.47887e-015	3.80385e-015	-9.93855e-017	3.30268e-015	5.10235e-015	4.11222e-015
5.26492e-015	4.96985e-015	-5.76976e-015	-3.60465e-015	2.58552e-015	-6.87481e-017	-5.37963e-015	-7.28919e-016	-1.97014e-015	4.4603e-015	2.44317e-015	8.12837e-015	1.70079e-015	-9.19148e-015	-7.29207e-015	-5.08807e-015	-9.67379e-015	-2.7524e-015	7.36577e-016	-4.36579e-015	3.48349e-015	-6.61869e-017	3.57688e-015	4.98089e-015	4.07652e-015
4.98586e-015	4.78967e-015	-5.73833e-015	-3.9508e-015	2.26798e-015	-3.08557e-016	-5.6891e-015	-1.21837e-015	-2.51428e-015	4.33262e-015	2.06691e-015	7.93468e-015	1.15799e-015	-9.48212e-015	-7.34859e-015	-4.95216e-015	-9.79743e-015	-2.89658e-015	1.27546e-016	-4.24142e-015	3.15487e-015	-1.35562e-017	3.85408e-015	4.87905e-015	4.03353e-015
4.73693e-015	4.63635e-015	-5.69265e-015	-4.30087e-015	1.94377e-015	-5.59695e-016	-5.99832e-015	-1.6962e-015	-3.02972e-015	4.20197e-015	1.69237e-015	7.73076e-015	6.3506e-016	-9.74191e-015	-7.37703e-015	-4.81168e-015	-9.90447e-015	-3.05633e-015	-4.7402e-016	-4.10584e-015	2.81895e-015	5.72078e-017	4.13285e-015	4.79902e-015	3.98193e-015
4.52052e-015	4.51015e-015	-5.63375e-015	-4.6523e-015	1.61416e-015	-8.22268e-016	-6.30847e-015	-2.16122e-015	-3.51571e-015	4.06783e-015	1.31825e-015	7.5157e-015	1.33631e-016	-9.96695e-015	-7.3782e-015	-4.66794e-015	-9.99345e-015	-3.23067e-015	-1.06471e-015	-3.9593e-015	2.47623e-015	1.44518e-016	4.41161e-015	4.74297e-015	3.92115e-015
4.33788e-015	4.41221e-015	-5.5629e-015	-5.0024e-015	1.28102e-015	-1.09611e-015	-6.61995e-015	-2.61241e-015	-3.97144e-015	3.92936e-015	9.43908e-016	7.28874e-015	-3.44565e-016	-1.01545e-014	-7.35193e-015	-4.52385e-015	-1.00634e-014	-3.41898e-015	-1.64034e-015	-3.80311e-015	2.12729e-015	2.46741e-016	4.68947e-015	4.71253e-015	3.85156e-015
4.18961e-015	4.34266e-015	-5.48124e-015	-5.34893e-015	9.45648e-016	-1.38129e-015	-6.9337e-015	-3.04873e-015	-4.39573e-015	3.78569e-015	5.68703e-016	7.04938e-015	-7.97795e-016	-1.03019e-014	-7.29949e-015	-4.38172e-015	-1.01136e-014	-3.61955e-015	-2.19713e-015	-3.63754e-015	1.77333e-015	3.62228e-016	4.96517e-015	4.70889e-015	3.77286e-015
4.07654e-015	4.30113e-015	-5.39019e-015	-5.6894e-015	6.10248e-016	-1.6775e-015	-7.25051e-015	-3.46982e-015	-4.78882e-015	3.63586e-015	1.91984e-016	6.79765e-015	-1.22598e-015	-1.04066e-014	-7.22221e-015	-4.24404e-015	-1.01442e-014	-3.83079e-015	-2.73192e-015	-3.46353e-015	1.4156e-015	4.88622e-016	5.23746e-015	4.73304e-015	3.68488e-015
3.99873e-015	4.28678e-015	-5.29088e-015	-6.02149e-015	2.76306e-016	-1.98413e-015	-7.57133e-015	-3.87574e-015	-5.15056e-015	3.47988e-015	-1.8743e-016	6.53326e-015	-1.62837e-015	-1.04676e-014	-7.12124e-015	-4.11262e-015	-1.01544e-014	-4.05138e-015	-3.24228e-015	-3.2821e-015	1.05449e-015	6.2424e-016	5.50528e-015	4.78532e-015	3.58773e-015
3.95581e-015	4.29823e-015	-5.18451e-015	-6.34246e-015	-5.49612e-017	-2.30135e-015	-7.89663e-015	-4.26711e-015	-5.48205e-015	3.31714e-015	-5.69917e-016	6.25604e-015	-2.0038e-015	-1.04823e-014	-6.99892e-015	-3.9895e-015	-1.01443e-014	-4.27951e-015	-3.72504e-015	-3.09431e-015	6.90359e-016	7.67384e-016	5.76732e-015	4.86563e-015	3.48141e-015
3.94695e-015	4.33415e-015	-5.07234e-015	-6.64986e-015	-3.81777e-016	-2.62832e-015	-8.22697e-015	-4.64342e-015	-5.78336e-015	3.14732e-015	-9.56007e-016	5.96637e-015	-2.35191e-015	-1.04495e-014	-6.85681e-015	-3.87662e-015	-1.01143e-014	-4.51404e-015	-4.17766e-015	-2.90131e-015	3.2409e-016	9.15744e-016	6.02268e-015	4.97399e-015	3.36586e-015
3.97085e-015	4.39258e-015	-4.95525e-015	-6.94074e-015	-7.02466e-016	-2.96441e-015	-8.56262e-015	-5.00447e-015	-6.05577e-015	2.97022e-015	-1.34629e-015	5.66459e-015	-2.67237e-015	-1.03684e-014	-6.69697e-015	-3.77614e-015	-1.0065e-014	-4.75239e-015	-4.5989e-015	-2.70374e-015	-4.31421e-017	1.06726e-015	6.27027e-015	5.11033e-015	3.24124e-015
4.02557e-015	4.47132e-015	-4.83412e-015	-7.21261e-015	-1.01593e-015	-3.30921e-015	-8.9039e-015	-5.35e-015	-6.29976e-015	2.78578e-015	-1.74065e-015	5.35124e-015	-2.96534e-015	-1.02389e-014	-6.52084e-015	-3.69004e-015	-9.9976e-015	-4.99271e-015	-4.98751e-015	-2.50332e-015	-4.10494e-016	1.22e-015	6.50929e-015	5.27354e-015	3.1078e-015
4.1091e-015	4.56831e-015	-4.70978e-015	-7.46389e-015	-1.32099e-015	-3.66183e-015	-9.25186e-015	-5.68059e-015	-6.51684e-015	2.59489e-015	-2.13918e-015	5.02698e-015	-3.23151e-015	-1.00612e-014	-6.33064e-015	-3.61914e-015	-9.91299e-015	-5.23404e-015	-5.34214e-015	-2.30065e-015	-7.77174e-016	1.37218e-015	6.73864e-015	5.46154e-015	2.96621e-015
4.21862e-015	4.68084e-015	-4.5826e-015	-7.69161e-015	-1.61647e-015	-4.0212e-015	-9.60671e-015	-5.9962e-015	-6.70816e-015	2.39771e-015	-2.54178e-015	4.69326e-015	-3.47173e-015	-9.8358e-015	-6.1285e-015	-3.56524e-015	-9.81105e-015	-5.47418e-015	-5.66239e-015	-2.09658e-015	-1.14262e-015	1.52149e-015	6.95756e-015	5.67296e-015	2.81735e-015
4.35172e-015	4.80555e-015	-4.45283e-015	-7.89373e-015	-1.90039e-015	-4.38542e-015	-9.96795e-015	-6.29728e-015	-6.8751e-015	2.19458e-015	-2.94792e-015	4.3515e-015	-3.68654e-015	-9.56342e-015	-5.91711e-015	-3.52914e-015	-9.69205e-015	-5.71172e-015	-5.94801e-015	-1.89314e-015	-1.50546e-015	1.66592e-015	7.16498e-015	5.90523e-015	2.66199e-015
4.5056e-015	4.93943e-015	-4.3208e-015	-8.06834e-015	-2.17217e-015	-4.7533e-015	-1.03353e-014	-6.58379e-015	-7.0198e-015	1.9865e-015	-3.35678e-015	4.00246e-015	-3.87709e-015	-9.24565e-015	-5.69852e-015	-3.51126e-015	-9.55709e-015	-5.94443e-015	-6.1994e-015	-1.69114e-015	-1.86523e-015	1.80429e-015	7.36006e-015	6.15568e-015	2.50021e-015
4.67688e-015	5.07856e-015	-4.18672e-015	-8.21316e-015	-2.43146e-015	-5.12341e-015	-1.07089e-014	-6.85556e-015	-7.1437e-015	1.7743e-015	-3.76796e-015	3.648e-015	-4.04488e-015	-8.88417e-015	-5.47448e-015	-3.51248e-015	-9.40734e-015	-6.17064e-015	-6.41664e-015	-1.49209e-015	-2.2208e-015	1.9349e-015	7.54188e-015	6.42128e-015	2.33279e-015
4.86157e-015	5.21969e-015	-4.05063e-015	-8.32685e-015	-2.67714e-015	-5.4946e-015	-1.10878e-014	-7.11188e-015	-7.24829e-015	1.55927e-015	-4.18035e-015	3.28958e-015	-4.19086e-015	-8.48133e-015	-5.24704e-015	-3.53251e-015	-9.24369e-015	-6.38842e-015	-6.60031e-015	-1.29665e-015	-2.57005e-015	2.05607e-015	7.70928e-015	6.69925e-015	2.16125e-015
5.05586e-015	5.35986e-015	-3.91222e-015	-8.40887e-015	-2.90842e-015	-5.86562e-015	-1.14712e-014	-7.35349e-015	-7.33518e-015	1.34232e-015	-4.59309e-015	2.92892e-015	-4.31613e-015	-8.03991e-015	-5.01835e-015	-3.57109e-015	-9.0669e-015	-6.5959e-015	-6.75143e-015	-1.10586e-015	-2.91186e-015	2.16666e-015	7.86127e-015	6.98585e-015	1.98567e-015
5.25552e-015	5.49513e-015	-3.77108e-015	-8.45794e-015	-3.12377e-015	-6.23438e-015	-1.18584e-014	-7.58064e-015	-7.40555e-015	1.12461e-015	-5.00443e-015	2.5683e-015	-4.42289e-015	-7.56303e-015	-4.79068e-015	-3.62809e-015	-8.87865e-015	-6.79131e-015	-6.87091e-015	-9.20503e-016	-3.24434e-015	2.26554e-015	7.99648e-015	7.27706e-015	1.80707e-015
5.45617e-015	5.6227e-015	-3.62654e-015	-8.47306e-015	-3.32316e-015	-6.5995e-015	-1.22476e-014	-7.79299e-015	-7.46163e-015	9.07285e-016	-5.41336e-015	2.2095e-015	-4.51337e-015	-7.05404e-015	-4.5658e-015	-3.70205e-015	-8.68013e-015	-6.97356e-015	-6.95985e-015	-7.41535e-016	-3.56587e-015	2.35116e-015	8.11396e-015	7.56852e-015	1.6264e-015
5.65344e-015	5.73897e-015	-3.47861e-015	-8.45435e-015	-3.50675e-015	-6.95923e-015	-1.26379e-014	-7.99095e-015	-7.50563e-015	6.92388e-016	-5.81909e-015	1.85452e-015	-4.58912e-015	-6.51585e-015	-4.345e-015	-3.79187e-015	-8.47196e-015	-7.14096e-015	-7.02043e-015	-5.693e-016	-3.87459e-015	2.42267e-015	8.21301e-015	7.85594e-015	1.44429e-015
5.84267e-015	5.84097e-015	-3.32762e-015	-8.40146e-015	-3.6742e-015	-7.3108e-015	-1.30276e-014	-8.17417e-015	-7.53887e-015	4.81009e-016	-6.21902e-015	1.50454e-015	-4.65239e-015	-5.95244e-015	-4.12983e-015	-3.89595e-015	-8.25511e-015	-7.29202e-015	-7.0548e-015	-4.04754e-016	-4.16945e-015	2.47959e-015	8.29228e-015	8.13521e-015	1.26141e-015
6.01906e-015	5.92583e-015	-3.17281e-015	-8.31572e-015	-3.82516e-015	-7.65288e-015	-1.34158e-014	-8.34284e-015	-7.56226e-015	2.74814e-016	-6.61191e-015	1.16122e-015	-4.70572e-015	-5.36788e-015	-3.92232e-015	-4.01298e-015	-8.03037e-015	-7.42575e-015	-7.06525e-015	-2.48444e-016	-4.44913e-015	2.52112e-015	8.35069e-015	8.40198e-015	1.07906e-015
6.17827e-015	5.99028e-015	-3.01352e-015	-8.19735e-015	-3.9599e-015	-7.98348e-015	-1.38005e-014	-8.49704e-015	-7.57667e-015	7.48311e-017	-6.99612e-015	8.26732e-016	-4.75146e-015	-4.7665e-015	-3.72289e-015	-4.14114e-015	-7.79856e-015	-7.54104e-015	-7.05442e-015	-1.00114e-016	-4.71222e-015	2.54693e-015	8.38784e-015	8.65186e-015	8.98211e-016
6.31637e-015	6.03164e-015	-2.84977e-015	-8.04689e-015	-4.07797e-015	-8.30027e-015	-1.41804e-014	-8.63594e-015	-7.58266e-015	-1.17111e-016	-7.36975e-015	5.0296e-016	-4.79201e-015	-4.15237e-015	-3.5325e-015	-4.2782e-015	-7.56046e-015	-7.6366e-015	-7.02419e-015	3.91308e-017	-4.95677e-015	2.55651e-015	8.40288e-015	8.88059e-015	7.1981e-016
6.42992e-015	6.04846e-015	-2.68125e-015	-7.86603e-015	-4.17926e-015	-8.6016e-015	-1.45539e-014	-8.75901e-015	-7.58126e-015	-2.9947e-016	-7.73129e-015	1.91162e-016	-4.82988e-015	-3.52978e-015	-3.35191e-015	-4.42182e-015	-7.31663e-015	-7.71148e-015	-6.97645e-015	1.69014e-016	-5.1808e-015	2.5501e-015	8.39515e-015	9.0841e-015	5.44905e-016
6.51521e-015	6.03835e-015	-2.50762e-015	-7.65591e-015	-4.26434e-015	-8.88498e-015	-1.49188e-014	-8.8657e-015	-7.57274e-015	-4.71165e-016	-8.07868e-015	-1.07519e-016	-4.86743e-015	-2.90256e-015	-3.18184e-015	-4.56924e-015	-7.0681e-015	-7.76473e-015	-6.9134e-015	2.89392e-016	-5.38242e-015	2.52765e-015	8.36356e-015	9.25811e-015	3.7375e-016
6.56878e-015	5.9995e-015	-2.32835e-015	-7.41893e-015	-4.33338e-015	-9.14886e-015	-1.52739e-014	-8.95654e-015	-7.55819e-015	-6.31111e-016	-8.41063e-015	-3.91544e-016	-4.90666e-015	-2.27516e-015	-3.0227e-015	-4.7181e-015	-6.81493e-015	-7.79525e-015	-6.83736e-015	4.00363e-016	-5.56012e-015	2.48926e-015	8.3074e-015	9.39975e-015	2.07045e-016
6.58741e-015	5.93097e-015	-2.1432e-015	-7.15705e-015	-4.38737e-015	-9.39186e-015	-1.56174e-014	-9.03135e-015	-7.53798e-015	-7.78332e-016	-8.72506e-015	-6.5985e-016	-4.95047e-015	-1.65206e-015	-2.87397e-015	-4.8655e-015	-6.55745e-015	-7.80282e-015	-6.75076e-015	5.02129e-016	-5.71275e-015	2.4357e-015	8.22595e-015	9.50514e-015	4.57659e-017
6.56865e-015	5.83171e-015	-1.95258e-015	-6.87246e-015	-4.42678e-015	-9.61208e-015	-1.59471e-014	-9.08948e-015	-7.51246e-015	-9.11685e-016	-9.02077e-015	-9.11672e-016	-5.00104e-015	-1.03703e-015	-2.73611e-015	-5.00909e-015	-6.29616e-015	-7.78685e-015	-6.65588e-015	5.95217e-016	-5.83897e-015	2.36755e-015	8.1188e-015	9.57121e-015	-1.0991e-016
6.51033e-015	5.70104e-015	-1.7569e-015	-6.56755e-015	-4.45189e-015	-9.80752e-015	-1.62611e-014	-9.12948e-015	-7.48121e-015	-1.03058e-015	-9.29639e-015	-1.14624e-015	-5.06065e-015	-4.33768e-016	-2.60908e-015	-5.14509e-015	-6.03069e-015	-7.74758e-015	-6.55474e-015	6.79156e-016	-5.93758e-015	2.28563e-015	7.98548e-015	9.59564e-015	-2.59345e-016
6.41091e-015	5.53938e-015	-1.55591e-015	-6.24489e-015	-4.46368e-015	-9.97754e-015	-1.65582e-014	-9.15131e-015	-7.4437e-015	-1.13477e-015	-9.55011e-015	-1.36305e-015	-5.1308e-015	1.53468e-016	-2.49239e-015	-5.27089e-015	-5.76014e-015	-7.68517e-015	-6.44935e-015	7.5409e-016	-6.00754e-015	2.19066e-015	7.82567e-015	9.57593e-015	-4.0248e-016
6.26909e-015	5.34705e-015	-1.35011e-015	-5.90775e-015	-4.46273e-015	-1.0121e-014	-1.68364e-014	-9.15503e-015	-7.39964e-015	-1.22387e-015	-9.78052e-015	-1.56184e-015	-5.21268e-015	7.21031e-016	-2.38536e-015	-5.38405e-015	-5.48437e-015	-7.59942e-015	-6.34101e-015	8.20351e-016	-6.04758e-015	2.08332e-015	7.63925e-015	9.51042e-015	-5.38963e-016
6.08322e-015	5.12541e-015	-1.13963e-015	-5.55857e-015	-4.44971e-015	-1.02369e-014	-1.70938e-014	-9.1399e-015	-7.34866e-015	-1.29843e-015	-9.98666e-015	-1.7422e-015	-5.30815e-015	1.26554e-015	-2.28728e-015	-5.4819e-015	-5.2036e-015	-7.49042e-015	-6.23135e-015	8.77934e-016	-6.05707e-015	1.96507e-015	7.42603e-015	9.39815e-015	-6.68249e-016
5.85306e-015	4.87531e-015	-9.25293e-016	-5.20093e-015	-4.42552e-015	-1.03241e-014	-1.73295e-014	-9.10567e-015	-7.28973e-015	-1.35832e-015	-1.01678e-014	-1.9044e-015	-5.41879e-015	1.78442e-015	-2.19779e-015	-5.56231e-015	-4.9171e-015	-7.35834e-015	-6.1223e-015	9.27219e-016	-6.03562e-015	1.83635e-015	7.18598e-015	9.23855e-015	-7.90376e-016
5.57864e-015	4.59788e-015	-7.0749e-016	-4.838e-015	-4.39074e-015	-1.03819e-014	-1.75425e-014	-9.05223e-015	-7.22209e-015	-1.40399e-015	-1.03231e-014	-2.04916e-015	-5.54505e-015	2.27507e-015	-2.11547e-015	-5.62265e-015	-4.62469e-015	-7.20336e-015	-6.01453e-015	9.68789e-016	-5.98395e-015	1.69829e-015	6.91968e-015	9.03197e-015	-9.0453e-016
5.26015e-015	4.29571e-015	-4.87518e-016	-4.47248e-015	-4.34639e-015	-1.04104e-014	-1.77321e-014	-8.98002e-015	-7.14525e-015	-1.43645e-015	-1.04519e-014	-2.17701e-015	-5.68777e-015	2.73579e-015	-2.03928e-015	-5.66088e-015	-4.32578e-015	-7.02669e-015	-5.90901e-015	1.0026e-015	-5.90226e-015	1.55194e-015	6.62795e-015	8.77858e-015	-1.01095e-015
4.89843e-015	3.97056e-015	-2.66728e-016	-4.108e-015	-4.29368e-015	-1.04091e-014	-1.78971e-014	-8.88896e-015	-7.05881e-015	-1.45676e-015	-1.0554e-014	-2.289e-015	-5.84733e-015	3.16393e-015	-1.96809e-015	-5.67525e-015	-4.01923e-015	-6.8294e-015	-5.80693e-015	1.02895e-015	-5.79056e-015	1.39816e-015	6.31134e-015	8.47933e-015	-1.10989e-015
4.49489e-015	3.62487e-015	-4.59873e-017	-3.74765e-015	-4.23376e-015	-1.03779e-014	-1.80364e-014	-8.77946e-015	-6.96181e-015	-1.46638e-015	-1.06294e-014	-2.38651e-015	-6.02401e-015	3.55771e-015	-1.90023e-015	-5.66393e-015	-3.70504e-015	-6.61236e-015	-5.70951e-015	1.04824e-015	-5.64979e-015	1.23802e-015	5.9706e-015	8.13574e-015	-1.20142e-015
4.05167e-015	3.26191e-015	1.736e-016	-3.39514e-015	-4.16744e-015	-1.03173e-014	-1.81496e-014	-8.6516e-015	-6.85427e-015	-1.46715e-015	-1.0678e-014	-2.4708e-015	-6.21742e-015	3.91572e-015	-1.83479e-015	-5.62635e-015	-3.38258e-015	-6.37632e-015	-5.61751e-015	1.06064e-015	-5.48149e-015	1.07228e-015	5.60751e-015	7.74991e-015	-1.28535e-015
3.57108e-015	2.88499e-015	3.90194e-016	-3.05294e-015	-4.09528e-015	-1.0228e-014	-1.82366e-014	-8.50618e-015	-6.73473e-015	-1.46081e-015	-1.07e-014	-2.54298e-015	-6.42728e-015	4.23724e-015	-1.77101e-015	-5.56109e-015	-3.05172e-015	-6.12217e-015	-5.531e-015	1.06644e-015	-5.28678e-015	9.02075e-016	5.22289e-015	7.32426e-015	-1.36166e-015
3.05593e-015	2.49714e-015	6.02973e-016	-2.72384e-015	-4.01767e-015	-1.0111e-014	-1.82967e-014	-8.34414e-015	-6.60269e-015	-1.44917e-015	-1.06972e-014	-2.60489e-015	-6.65349e-015	4.52152e-015	-1.70816e-015	-5.46749e-015	-2.71226e-015	-5.85177e-015	-5.45059e-015	1.06575e-015	-5.06697e-015	7.28477e-016	4.81794e-015	6.86195e-015	-1.43079e-015
2.50929e-015	2.10184e-015	8.10885e-016	-2.4097e-015	-3.93598e-015	-9.96712e-015	-1.83293e-014	-8.16668e-015	-6.45774e-015	-1.43404e-015	-1.06698e-014	-2.65809e-015	-6.89426e-015	4.7684e-015	-1.64482e-015	-5.34515e-015	-2.36418e-015	-5.56713e-015	-5.37635e-015	1.05895e-015	-4.82425e-015	5.51949e-016	4.39448e-015	6.36621e-015	-1.49289e-015
1.93534e-015	1.70223e-015	1.01273e-015	-2.11294e-015	-3.85109e-015	-9.79723e-015	-1.83354e-014	-7.97474e-015	-6.29955e-015	-1.41763e-015	-1.0619e-014	-2.70506e-015	-7.14854e-015	4.97809e-015	-1.57959e-015	-5.19446e-015	-2.00654e-015	-5.2698e-015	-5.3077e-015	1.04676e-015	-4.56133e-015	3.73349e-016	3.95423e-015	5.84071e-015	-1.54818e-015
1.33799e-015	1.30174e-015	1.20636e-015	-1.83631e-015	-3.76366e-015	-9.6035e-015	-1.8315e-014	-7.7692e-015	-6.12829e-015	-1.40225e-015	-1.05461e-014	-2.74778e-015	-7.41466e-015	5.15134e-015	-1.5119e-015	-5.01552e-015	-1.639e-015	-4.96149e-015	-5.24436e-015	1.02955e-015	-4.28056e-015	1.93454e-016	3.49939e-015	5.2899e-015	-1.59635e-015
7.20459e-016	9.04312e-016	1.39012e-015	-1.58229e-015	-3.67428e-015	-9.38734e-015	-1.82688e-014	-7.55126e-015	-5.94407e-015	-1.39047e-015	-1.04523e-014	-2.78766e-015	-7.69044e-015	5.28874e-015	-1.44074e-015	-4.80967e-015	-1.26253e-015	-4.64373e-015	-5.18603e-015	1.00652e-015	-3.98444e-015	1.31545e-017	3.03202e-015	4.71786e-015	-1.6383e-015
8.73348e-017	5.13516e-016	1.5627e-015	-1.35168e-015	-3.58396e-015	-9.15052e-015	-1.81978e-014	-7.32374e-015	-5.74701e-015	-1.38439e-015	-1.03392e-014	-2.82693e-015	-7.97356e-015	5.39164e-015	-1.36563e-015	-4.57854e-015	-8.77251e-016	-4.31833e-015	-5.13242e-015	9.77498e-016	-3.67555e-015	-1.66997e-016	2.55428e-015	4.12843e-015	-1.67472e-015
-5.57252e-016	1.32499e-016	1.72321e-015	-1.14587e-015	-3.49365e-015	-8.89512e-015	-1.81028e-014	-7.08873e-015	-5.53814e-015	-1.38663e-015	-1.02085e-014	-2.86774e-015	-8.26182e-015	5.46211e-015	-1.28572e-015	-4.32339e-015	-4.83878e-016	-3.98716e-015	-5.08376e-015	9.42628e-016	-3.35726e-015	-3.46775e-016	2.06882e-015	3.52645e-015	-1.70514e-015
-1.209e-015	-2.35691e-016	1.87056e-015	-9.66056e-016	-3.40402e-015	-8.62359e-015	-1.79847e-014	-6.8483e-015	-5.31769e-015	-1.3996e-015	-1.00616e-014	-2.91173e-015	-8.55318e-015	5.50113e-015	-1.20056e-015	-4.04599e-015	-8.2657e-017	-3.65244e-015	-5.03867e-015	9.01854e-016	-3.03285e-015	-5.25654e-016	1.57796e-015	2.91646e-015	-1.72987e-015
-1.8635e-015	-5.88548e-016	2.00336e-015	-8.1295e-016	-3.31504e-015	-8.33877e-015	-1.78444e-014	-6.60403e-015	-5.08627e-015	-1.42576e-015	-9.9007e-015	-2.96055e-015	-8.84488e-015	5.51049e-015	-1.10979e-015	-3.74863e-015	3.25285e-016	-3.31576e-015	-4.99662e-015	8.55433e-016	-2.7055e-015	-7.0363e-016	1.08416e-015	2.30322e-015	-1.74956e-015
-2.51662e-015	-9.23151e-016	2.12051e-015	-6.87242e-016	-3.22701e-015	-8.04315e-015	-1.76832e-014	-6.35864e-015	-4.84523e-015	-1.46716e-015	-9.72774e-015	-3.01575e-015	-9.13414e-015	5.49224e-015	-1.01337e-015	-3.43302e-015	7.38484e-016	-2.97943e-015	-4.95672e-015	8.02658e-016	-2.37953e-015	-8.80725e-016	5.90157e-016	1.69164e-015	-1.76473e-015
-3.16347e-015	-1.23634e-015	2.2207e-015	-5.89864e-016	-3.14036e-015	-7.73971e-015	-1.75021e-014	-6.11482e-015	-4.59669e-015	-1.52609e-015	-9.5451e-015	-3.07892e-015	-9.41822e-015	5.44869e-015	-9.11103e-016	-3.10186e-015	1.15647e-015	-2.64543e-015	-4.91799e-015	7.43504e-016	-2.05795e-015	-1.05699e-015	9.86561e-017	1.08611e-015	-1.77615e-015
-3.79934e-015	-1.52572e-015	2.30304e-015	-5.20435e-016	-3.05541e-015	-7.4312e-015	-1.73028e-014	-5.87511e-015	-4.34237e-015	-1.60406e-015	-9.35532e-015	-3.15234e-015	-9.69455e-015	5.38244e-015	-8.02982e-016	-2.7578e-015	1.57815e-015	-2.31493e-015	-4.88034e-015	6.77635e-016	-1.74476e-015	-1.23253e-015	-3.88314e-016	4.91175e-016	-1.78409e-015
-4.42044e-015	-1.78955e-015	2.36755e-015	-4.78437e-016	-2.97267e-015	-7.12001e-015	-1.70865e-014	-5.64142e-015	-4.08433e-015	-1.70273e-015	-9.16027e-015	-3.23724e-015	-9.96096e-015	5.29576e-015	-6.89596e-016	-2.4041e-015	2.00112e-015	-1.9898e-015	-4.8426e-015	6.05518e-016	-1.44409e-015	-1.40755e-015	-8.68212e-016	-8.91038e-017	-1.78887e-015
-5.0233e-015	-2.02672e-015	2.41388e-015	-4.63169e-016	-2.89285e-015	-6.80956e-015	-1.68544e-014	-5.41593e-015	-3.82372e-015	-1.82379e-015	-8.96219e-015	-3.33401e-015	-1.02138e-014	5.19105e-015	-5.70738e-016	-2.04351e-015	2.42334e-015	-1.67227e-015	-4.80399e-015	5.27097e-016	-1.15913e-015	-1.582e-015	-1.33841e-015	-6.50932e-016	-1.79139e-015
-5.60448e-015	-2.23601e-015	2.44174e-015	-4.73573e-016	-2.81599e-015	-6.50277e-015	-1.66078e-014	-5.20152e-015	-3.56266e-015	-1.96835e-015	-8.76343e-015	-3.44351e-015	-1.04507e-014	5.07074e-015	-4.46527e-016	-1.67981e-015	2.84233e-015	-1.36409e-015	-4.76356e-015	4.41869e-016	-8.93758e-016	-1.75609e-015	-1.79641e-015	-1.19046e-015	-1.79226e-015
-6.16015e-015	-2.41695e-015	2.45063e-015	-5.08858e-016	-2.74215e-015	-6.20215e-015	-1.63485e-014	-5.00097e-015	-3.30377e-015	-2.13718e-015	-8.56615e-015	-3.56655e-015	-1.06693e-014	4.93712e-015	-3.17902e-016	-1.31665e-015	3.25628e-015	-1.06712e-015	-4.72101e-015	3.49839e-016	-6.51253e-016	-1.93004e-015	-2.2405e-015	-1.70411e-015	-1.79221e-015
-6.68708e-015	-2.5692e-015	2.44043e-015	-5.67437e-016	-2.67131e-015	-5.91058e-015	-1.60779e-014	-4.81694e-015	-3.04957e-015	-2.33046e-015	-8.37264e-015	-3.70369e-015	-1.08673e-014	4.79302e-015	-1.85462e-016	-9.56532e-016	3.66238e-015	-7.82437e-016	-4.67474e-015	2.51205e-016	-4.34755e-016	-2.10428e-015	-2.66851e-015	-2.18915e-015	-1.79138e-015
-7.18262e-015	-2.69261e-015	2.41136e-015	-6.48228e-016	-2.60322e-015	-5.63118e-015	-1.57972e-014	-4.65141e-015	-2.80228e-015	-2.54874e-015	-8.18468e-015	-3.85509e-015	-1.10428e-014	4.64134e-015	-5.00666e-017	-6.02601e-016	4.05817e-015	-5.1087e-016	-4.6238e-015	1.45868e-016	-2.47651e-016	-2.27924e-015	-3.07848e-015	-2.64284e-015	-1.79097e-015
-7.64434e-015	-2.78776e-015	2.36381e-015	-7.49781e-016	-2.53832e-015	-5.36591e-015	-1.55077e-014	-4.50638e-015	-2.56388e-015	-2.79169e-015	-8.00416e-015	-4.02024e-015	-1.11943e-014	4.48413e-015	8.7924e-017	-2.57768e-016	4.44126e-015	-2.54213e-016	-4.56814e-015	3.34522e-017	-9.25231e-017	-2.45479e-015	-3.46851e-015	-3.06261e-015	-1.7912e-015
-8.07035e-015	-2.85585e-015	2.29837e-015	-8.70704e-016	-2.47697e-015	-5.11785e-015	-1.52109e-014	-4.38403e-015	-2.33712e-015	-3.05915e-015	-7.83254e-015	-4.19875e-015	-1.13202e-014	4.32352e-015	2.27505e-016	7.53035e-017	4.80976e-015	-1.31908e-017	-4.50667e-015	-8.56937e-017	2.86765e-017	-2.63145e-015	-3.83745e-015	-3.44769e-015	-1.79289e-015
-8.45887e-015	-2.89844e-015	2.21597e-015	-1.00869e-015	-2.41879e-015	-4.88868e-015	-1.49078e-014	-4.28596e-015	-2.12443e-015	-3.34994e-015	-7.67146e-015	-4.39009e-015	-1.14191e-014	4.16151e-015	3.67892e-016	3.93841e-016	5.16128e-015	2.11436e-016	-4.4383e-015	-2.11162e-016	1.13742e-016	-2.80983e-015	-4.18419e-015	-3.79612e-015	-1.79692e-015
-8.80881e-015	-2.91727e-015	2.11763e-015	-1.16111e-015	-2.36336e-015	-4.68061e-015	-1.45995e-014	-4.21353e-015	-1.92792e-015	-3.66301e-015	-7.52205e-015	-4.59354e-015	-1.149e-014	4.00028e-015	5.07957e-016	6.95958e-016	5.4926e-015	4.19628e-016	-4.36326e-015	-3.43419e-016	1.61166e-016	-2.98954e-015	-4.50725e-015	-4.1076e-015	-1.80425e-015
-9.11962e-015	-2.91408e-015	2.00423e-015	-1.32561e-015	-2.31099e-015	-4.49524e-015	-1.42879e-014	-4.16793e-015	-1.74954e-015	-3.99657e-015	-7.38554e-015	-4.80787e-015	-1.15316e-014	3.84134e-015	6.46756e-016	9.79945e-016	5.80147e-015	6.1146e-016	-4.28133e-015	-4.8185e-016	1.69137e-016	-3.17095e-015	-4.80598e-015	-4.38217e-015	-1.81513e-015
-9.3908e-015	-2.89161e-015	1.87697e-015	-1.5003e-015	-2.26141e-015	-4.33342e-015	-1.3973e-014	-4.15071e-015	-1.59094e-015	-4.34876e-015	-7.26263e-015	-5.03126e-015	-1.15443e-014	3.68713e-015	7.83534e-016	1.24405e-015	6.08616e-015	7.86409e-016	-4.19221e-015	-6.25836e-016	1.37334e-016	-3.35446e-015	-5.07937e-015	-4.61991e-015	-1.83006e-015
-9.62253e-015	-2.85223e-015	1.73725e-015	-1.6828e-015	-2.21429e-015	-4.19628e-015	-1.36555e-014	-4.16254e-015	-1.45406e-015	-4.71714e-015	-7.15462e-015	-5.26195e-015	-1.15286e-014	3.53838e-015	9.16845e-016	1.48741e-015	6.344e-015	9.44256e-016	-4.09521e-015	-7.75914e-016	6.46994e-017	-3.54055e-015	-5.32735e-015	-4.82126e-015	-1.8494e-015
-9.81501e-015	-2.79849e-015	1.58619e-015	-1.87068e-015	-2.16983e-015	-4.08447e-015	-1.33364e-014	-4.20289e-015	-1.34119e-015	-5.09902e-015	-7.06226e-015	-5.49801e-015	-1.14842e-014	3.39669e-015	1.04649e-015	1.70912e-015	6.57327e-015	1.08563e-015	-3.98996e-015	-9.31025e-016	-4.82836e-017	-3.72883e-015	-5.54965e-015	-4.98736e-015	-1.87394e-015
-9.96895e-015	-2.73336e-015	1.42495e-015	-2.06135e-015	-2.1287e-015	-3.99886e-015	-1.30163e-014	-4.27178e-015	-1.25313e-015	-5.49164e-015	-6.98538e-015	-5.73785e-015	-1.14114e-014	3.26328e-015	1.17192e-015	1.90854e-015	6.77247e-015	1.21089e-015	-3.87677e-015	-1.09016e-015	-2.0167e-016	-3.91949e-015	-5.74619e-015	-5.11965e-015	-1.90524e-015
-1.00858e-014	-2.66007e-015	1.25559e-015	-2.25277e-015	-2.09064e-015	-3.94008e-015	-1.26956e-014	-4.3693e-015	-1.1916e-015	-5.89211e-015	-6.92383e-015	-5.97902e-015	-1.13115e-014	3.13892e-015	1.29177e-015	2.08568e-015	6.94025e-015	1.32099e-015	-3.75575e-015	-1.25376e-015	-3.95322e-016	-4.11229e-015	-5.91767e-015	-5.21961e-015	-1.94398e-015
-1.0167e-014	-2.58224e-015	1.08016e-015	-2.44314e-015	-2.05554e-015	-3.90823e-015	-1.23751e-014	-4.49445e-015	-1.15694e-015	-6.29709e-015	-6.8775e-015	-6.21936e-015	-1.11863e-014	3.02387e-015	1.40548e-015	2.24104e-015	7.07493e-015	1.41695e-015	-3.62694e-015	-1.4204e-015	-6.27717e-016	-4.30718e-015	-6.06501e-015	-5.28933e-015	-1.99084e-015
-1.02153e-014	-2.50276e-015	9.00117e-016	-2.6298e-015	-2.02272e-015	-3.90327e-015	-1.20539e-014	-4.6469e-015	-1.14938e-015	-6.70322e-015	-6.84561e-015	-6.45626e-015	-1.10367e-014	2.91925e-015	1.51242e-015	2.37515e-015	7.1764e-015	1.49934e-015	-3.49045e-015	-1.58849e-015	-8.97168e-016	-4.5033e-015	-6.18879e-015	-5.33155e-015	-2.04665e-015
-1.02325e-014	-2.42481e-015	7.17046e-016	-2.81125e-015	-1.99215e-015	-3.92434e-015	-1.17328e-014	-4.82558e-015	-1.16967e-015	-7.10773e-015	-6.82755e-015	-6.68787e-015	-1.08643e-014	2.82483e-015	1.61208e-015	2.48833e-015	7.24502e-015	1.56949e-015	-3.34675e-015	-1.75787e-015	-1.20224e-015	-4.70037e-015	-6.29013e-015	-5.34869e-015	-2.11216e-015
-1.02205e-014	-2.35215e-015	5.33138e-016	-2.98585e-015	-1.96393e-015	-3.97051e-015	-1.14107e-014	-5.02796e-015	-1.21696e-015	-7.50669e-015	-6.82279e-015	-6.91216e-015	-1.06706e-014	2.74153e-015	1.70409e-015	2.58286e-015	7.27968e-015	1.62804e-015	-3.19632e-015	-1.92768e-015	-1.54031e-015	-4.89795e-015	-6.37059e-015	-5.34334e-015	-2.18828e-015
-1.0182e-014	-2.28849e-015	3.49828e-016	-3.15151e-015	-1.93834e-015	-4.04048e-015	-1.10876e-014	-5.25224e-015	-1.29032e-015	-7.8965e-015	-6.83024e-015	-7.12704e-015	-1.04577e-014	2.66898e-015	1.78821e-015	2.66069e-015	7.28084e-015	1.67661e-015	-3.03972e-015	-2.09741e-015	-1.90892e-015	-5.09558e-015	-6.43123e-015	-5.31851e-015	-2.27615e-015
-1.01196e-014	-2.23685e-015	1.6884e-016	-3.30651e-015	-1.91474e-015	-4.13351e-015	-1.07637e-014	-5.4958e-015	-1.38927e-015	-8.27379e-015	-6.84853e-015	-7.32992e-015	-1.02276e-014	2.60666e-015	1.86466e-015	2.7236e-015	7.24949e-015	1.71679e-015	-2.87742e-015	-2.26583e-015	-2.30499e-015	-5.29247e-015	-6.47347e-015	-5.27709e-015	-2.37646e-015
-1.00363e-014	-2.19975e-015	-8.39515e-018	-3.45005e-015	-1.89254e-015	-4.24786e-015	-1.04384e-014	-5.75552e-015	-1.51251e-015	-8.63494e-015	-6.87611e-015	-7.51871e-015	-9.98297e-015	2.55482e-015	1.93342e-015	2.7748e-015	7.18643e-015	1.75021e-015	-2.70964e-015	-2.43179e-015	-2.72471e-015	-5.48824e-015	-6.49901e-015	-5.22231e-015	-2.48919e-015
-9.93541e-015	-2.18085e-015	-1.8e-016	-3.58044e-015	-1.87115e-015	-4.38107e-015	-1.01115e-014	-6.02881e-015	-1.65872e-015	-8.97658e-015	-6.91102e-015	-7.69169e-015	-9.72597e-015	2.51353e-015	1.99406e-015	2.8173e-015	7.09323e-015	1.7787e-015	-2.53718e-015	-2.5945e-015	-3.16492e-015	-5.68228e-015	-6.5098e-015	-5.15782e-015	-2.61486e-015
-9.81944e-015	-2.18265e-015	-3.44179e-016	-3.69674e-015	-1.85058e-015	-4.53132e-015	-9.7822e-015	-6.313e-015	-1.8256e-015	-9.29607e-015	-6.95181e-015	-7.84684e-015	-9.4586e-015	2.48214e-015	2.04714e-015	2.85354e-015	6.97192e-015	1.80379e-015	-2.36079e-015	-2.75392e-015	-3.62236e-015	-5.87371e-015	-6.50795e-015	-5.08686e-015	-2.75457e-015
-9.69209e-015	-2.20792e-015	-4.998e-016	-3.79829e-015	-1.83138e-015	-4.69595e-015	-9.45073e-015	-6.60489e-015	-2.01184e-015	-9.5906e-015	-6.9964e-015	-7.98245e-015	-9.18325e-015	2.46022e-015	2.09304e-015	2.88693e-015	6.82491e-015	1.82719e-015	-2.18103e-015	-2.90956e-015	-4.09308e-015	-6.06156e-015	-6.49506e-015	-5.01179e-015	-2.90845e-015
-9.55647e-015	-2.25894e-015	-6.45819e-016	-3.88398e-015	-1.81324e-015	-4.8727e-015	-9.11625e-015	-6.90078e-015	-2.21527e-015	-9.85765e-015	-7.0433e-015	-8.0969e-015	-8.90145e-015	2.44702e-015	2.13212e-015	2.92087e-015	6.65463e-015	1.84997e-015	-1.99888e-015	-3.06031e-015	-4.57279e-015	-6.24528e-015	-6.47305e-015	-4.93568e-015	-3.07686e-015
-9.41583e-015	-2.33739e-015	-7.80557e-016	-3.95281e-015	-1.79521e-015	-5.05806e-015	-8.77775e-015	-7.19734e-015	-2.43299e-015	-1.00946e-014	-7.09041e-015	-8.18864e-015	-8.61494e-015	2.44266e-015	2.16506e-015	2.9588e-015	6.46348e-015	1.87372e-015	-1.81541e-015	-3.20517e-015	-5.05705e-015	-6.42374e-015	-6.44389e-015	-4.86094e-015	-3.26055e-015
-9.27262e-015	-2.44445e-015	-9.0297e-016	-4.00474e-015	-1.77676e-015	-5.24934e-015	-8.43463e-015	-7.49173e-015	-2.66202e-015	-1.02998e-014	-7.13563e-015	-8.25685e-015	-8.32576e-015	2.44698e-015	2.19295e-015	3.00372e-015	6.25385e-015	1.89963e-015	-1.632e-015	-3.34371e-015	-5.5428e-015	-6.5967e-015	-6.40922e-015	-4.79024e-015	-3.46037e-015
-9.12947e-015	-2.58137e-015	-1.01204e-015	-4.0393e-015	-1.7574e-015	-5.44382e-015	-8.08656e-015	-7.77983e-015	-2.8999e-015	-1.04716e-014	-7.17654e-015	-8.30091e-015	-8.03552e-015	2.4588e-015	2.21664e-015	3.05936e-015	6.02908e-015	1.92957e-015	-1.44914e-015	-3.47564e-015	-6.0258e-015	-6.7637e-015	-6.37101e-015	-4.72619e-015	-3.67647e-015
-8.98938e-015	-2.74892e-015	-1.1067e-015	-4.05581e-015	-1.73669e-015	-5.63822e-015	-7.73278e-015	-8.05881e-015	-3.14343e-015	-1.0609e-014	-7.2108e-015	-8.32099e-015	-7.74568e-015	2.47789e-015	2.23714e-015	3.12884e-015	5.79344e-015	1.96458e-015	-1.26724e-015	-3.60026e-015	-6.50166e-015	-6.92382e-015	-6.33078e-015	-4.6705e-015	-3.90894e-015
-8.85456e-015	-2.94749e-015	-1.18647e-015	-4.05378e-015	-1.71408e-015	-5.82945e-015	-7.37293e-015	-8.32501e-015	-3.38957e-015	-1.07116e-014	-7.23644e-015	-8.31689e-015	-7.45727e-015	2.50391e-015	2.25551e-015	3.21581e-015	5.55021e-015	2.00552e-015	-1.08813e-015	-3.71724e-015	-6.96664e-015	-7.07672e-015	-6.29055e-015	-4.62554e-015	-4.15738e-015
-8.72758e-015	-3.17732e-015	-1.25101e-015	-4.03307e-015	-1.689e-015	-6.01477e-015	-7.00698e-015	-8.57603e-015	-3.63569e-015	-1.07789e-014	-7.25152e-015	-8.28924e-015	-7.17121e-015	2.53647e-015	2.2725e-015	3.32339e-015	5.30299e-015	2.05345e-015	-9.12661e-016	-3.82566e-015	-7.4179e-015	-7.22205e-015	-6.25211e-015	-4.59274e-015	-4.42131e-015
-8.61111e-015	-3.43832e-015	-1.29964e-015	-3.9935e-015	-1.6618e-015	-6.19106e-015	-6.63357e-015	-8.80975e-015	-3.87804e-015	-1.08113e-014	-7.25422e-015	-8.23848e-015	-6.88806e-015	2.5756e-015	2.28956e-015	3.45406e-015	5.05588e-015	2.10869e-015	-7.42025e-016	-3.92571e-015	-7.8517e-015	-7.35904e-015	-6.21681e-015	-4.57358e-015	-4.70022e-015
-8.50631e-015	-3.72969e-015	-1.33186e-015	-3.93547e-015	-1.63182e-015	-6.35507e-015	-6.2521e-015	-9.02336e-015	-4.11413e-015	-1.08095e-014	-7.24284e-015	-8.16583e-015	-6.60802e-015	2.62085e-015	2.30789e-015	3.61014e-015	4.81261e-015	2.17228e-015	-5.7722e-016	-4.01718e-015	-8.26451e-015	-7.48709e-015	-6.18599e-015	-4.56916e-015	-4.99391e-015
-8.41533e-015	-4.05084e-015	-1.34676e-015	-3.85859e-015	-1.59827e-015	-6.50422e-015	-5.86229e-015	-9.21472e-015	-4.34136e-015	-1.07743e-014	-7.21537e-015	-8.07271e-015	-6.33115e-015	2.6724e-015	2.32918e-015	3.79386e-015	4.5769e-015	2.24466e-015	-4.19241e-016	-4.10021e-015	-8.65385e-015	-7.60568e-015	-6.16107e-015	-4.58006e-015	-5.3022e-015
-8.34047e-015	-4.40002e-015	-1.34394e-015	-3.7639e-015	-1.56053e-015	-6.63545e-015	-5.46406e-015	-9.38193e-015	-4.55726e-015	-1.07072e-014	-7.17037e-015	-7.96033e-015	-6.05764e-015	2.73049e-015	2.35436e-015	4.00668e-015	4.35246e-015	2.32609e-015	-2.69526e-016	-4.17511e-015	-9.01652e-015	-7.71582e-015	-6.14303e-015	-4.60728e-015	-5.62398e-015
-8.28261e-015	-4.77556e-015	-1.32335e-015	-3.65212e-015	-1.51858e-015	-6.74688e-015	-5.05715e-015	-9.52356e-015	-4.75955e-015	-1.06105e-014	-7.10673e-015	-7.83083e-015	-5.78663e-015	2.79452e-015	2.3849e-015	4.25031e-015	4.14255e-015	2.41639e-015	-1.29076e-016	-4.24288e-015	-9.35081e-015	-7.81719e-015	-6.13305e-015	-4.65142e-015	-5.95918e-015
-8.24338e-015	-5.17636e-015	-1.28475e-015	-3.52271e-015	-1.47234e-015	-6.83588e-015	-4.64159e-015	-9.63849e-015	-4.94611e-015	-1.04867e-014	-7.02341e-015	-7.68592e-015	-5.5171e-015	2.86522e-015	2.42179e-015	4.52496e-015	3.9506e-015	2.51571e-015	1.37451e-018	-4.30367e-015	-9.65435e-015	-7.91029e-015	-6.13151e-015	-4.71258e-015	-6.30728e-015
-8.22368e-015	-5.60071e-015	-1.22742e-015	-3.37587e-015	-1.4209e-015	-6.90009e-015	-4.21672e-015	-9.72598e-015	-5.11465e-015	-1.03381e-014	-6.91902e-015	-7.52769e-015	-5.2486e-015	2.94284e-015	2.46665e-015	4.83037e-015	3.77911e-015	2.62346e-015	1.21276e-016	-4.35763e-015	-9.92631e-015	-7.99596e-015	-6.139e-015	-4.79079e-015	-6.66667e-015
-8.22392e-015	-6.04646e-015	-1.15114e-015	-3.21178e-015	-1.36343e-015	-6.93759e-015	-3.78283e-015	-9.78609e-015	-5.26348e-015	-1.01682e-014	-6.79261e-015	-7.35903e-015	-4.9799e-015	3.02768e-015	2.52131e-015	5.16664e-015	3.631e-015	2.73858e-015	2.29731e-016	-4.40582e-015	-1.01659e-014	-8.07477e-015	-6.15626e-015	-4.88599e-015	-7.03667e-015
-8.2454e-015	-6.51135e-015	-1.05614e-015	-3.03093e-015	-1.29995e-015	-6.94706e-015	-3.34009e-015	-9.81836e-015	-5.39103e-015	-9.98046e-015	-6.64431e-015	-7.18231e-015	-4.70945e-015	3.12085e-015	2.58705e-015	5.53251e-015	3.5082e-015	2.86006e-015	3.26257e-016	-4.44869e-015	-1.0372e-014	-8.14708e-015	-6.18358e-015	-4.99785e-015	-7.41609e-015
-8.28759e-015	-6.99253e-015	-9.42695e-016	-2.83326e-015	-1.23017e-015	-6.92743e-015	-2.88853e-015	-9.82337e-015	-5.49724e-015	-9.77829e-015	-6.47421e-015	-7.00019e-015	-4.43612e-015	3.22292e-015	2.66465e-015	5.92696e-015	3.41207e-015	2.98708e-015	4.10174e-016	-4.48733e-015	-1.05442e-014	-8.21353e-015	-6.2211e-015	-5.1266e-015	-7.80383e-015
-8.35119e-015	-7.48789e-015	-8.10459e-016	-2.61898e-015	-1.15348e-015	-6.87756e-015	-2.42827e-015	-9.80252e-015	-5.58098e-015	-9.56511e-015	-6.28215e-015	-6.81566e-015	-4.15856e-015	3.33506e-015	2.75574e-015	6.34905e-015	3.34402e-015	3.11905e-015	4.80193e-016	-4.52229e-015	-1.06826e-014	-8.27556e-015	-6.26902e-015	-5.2719e-015	-8.1978e-015
-8.43688e-015	-7.99458e-015	-6.59825e-016	-2.38843e-015	-1.06967e-015	-6.79607e-015	-1.95917e-015	-9.75749e-015	-5.64147e-015	-9.34514e-015	-6.0686e-015	-6.63206e-015	-3.8748e-015	3.45824e-015	2.86097e-015	6.79652e-015	3.30483e-015	3.2542e-015	5.3653e-016	-4.55452e-015	-1.07877e-014	-8.33428e-015	-6.32712e-015	-5.43287e-015	-8.59675e-015
-8.54435e-015	-8.50978e-015	-4.9059e-016	-2.14213e-015	-9.78966e-016	-6.68243e-015	-1.48191e-015	-9.69008e-015	-5.67869e-015	-9.12201e-015	-5.83454e-015	-6.45211e-015	-3.58382e-015	3.5924e-015	2.98164e-015	7.26663e-015	3.29531e-015	3.39118e-015	5.80127e-016	-4.58493e-015	-1.0861e-014	-8.39127e-015	-6.39555e-015	-5.60923e-015	-8.99895e-015
-8.67357e-015	-9.03085e-015	-3.02558e-016	-1.88048e-015	-8.81234e-016	-6.53564e-015	-9.96212e-016	-9.60188e-015	-5.69294e-015	-8.89957e-015	-5.58081e-015	-6.27844e-015	-3.28468e-015	3.73867e-015	3.11902e-015	7.75663e-015	3.31531e-015	3.52868e-015	6.10883e-016	-4.61471e-015	-1.09029e-014	-8.4474e-015	-6.47408e-015	-5.79957e-015	-9.4025e-015
-8.82435e-015	-9.55532e-015	-9.61021e-017	-1.60403e-015	-7.76125e-016	-6.35612e-015	-5.03165e-016	-9.49544e-015	-5.68405e-015	-8.68276e-015	-5.30876e-015	-6.11439e-015	-2.97654e-015	3.89818e-015	3.27329e-015	8.26358e-015	3.36423e-015	3.66466e-015	6.27963e-016	-4.64419e-015	-1.09147e-014	-8.50406e-015	-6.56243e-015	-6.00303e-015	-9.80597e-015
-8.9963e-015	-1.00808e-014	1.28625e-016	-1.31342e-015	-6.63927e-016	-6.14408e-015	-3.24883e-018	-9.37316e-015	-5.65287e-015	-8.47549e-015	-5.0193e-015	-5.96302e-015	-2.65801e-015	4.07188e-015	3.44549e-015	8.78353e-015	3.44119e-015	3.79662e-015	6.31347e-016	-4.67498e-015	-1.08983e-014	-8.56267e-015	-6.66053e-015	-6.21936e-015	-1.02083e-014
-9.18834e-015	-1.06047e-014	3.71536e-016	-1.00817e-015	-5.44464e-016	-5.90021e-015	5.03592e-016	-9.23805e-015	-5.59985e-015	-8.28152e-015	-4.71438e-015	-5.82697e-015	-2.32858e-015	4.25997e-015	3.63618e-015	9.31285e-015	3.54469e-015	3.92281e-015	6.21796e-016	-4.7081e-015	-1.08559e-014	-8.62491e-015	-6.76766e-015	-6.44715e-015	-1.06073e-014
-9.39949e-015	-1.11249e-014	6.3232e-016	-6.88779e-016	-4.17901e-016	-5.62475e-015	1.01681e-015	-9.09291e-015	-5.52652e-015	-8.10504e-015	-4.39608e-015	-5.70841e-015	-1.98757e-015	4.46289e-015	3.84587e-015	9.8477e-015	3.67276e-015	4.04111e-015	5.99915e-016	-4.74466e-015	-1.07889e-014	-8.6922e-015	-6.88342e-015	-6.68598e-015	-1.10012e-014
-9.62981e-015	-1.16395e-014	9.11098e-016	-3.55696e-016	-2.85036e-016	-5.31798e-015	1.53641e-015	-8.94088e-015	-5.43387e-015	-7.9496e-015	-4.06628e-015	-5.60975e-015	-1.63466e-015	4.68177e-015	4.07523e-015	1.03836e-014	3.82385e-015	4.15005e-015	5.66237e-016	-4.78557e-015	-1.06998e-014	-8.76565e-015	-7.00771e-015	-6.93555e-015	-1.1388e-014
-9.87851e-015	-1.21466e-014	1.20761e-015	-9.86156e-018	-1.46805e-016	-4.98059e-015	2.06195e-015	-8.78479e-015	-5.32279e-015	-7.81849e-015	-3.72724e-015	-5.53327e-015	-1.27009e-015	4.91718e-015	4.32461e-015	1.09166e-014	3.99513e-015	4.24775e-015	5.21519e-016	-4.83127e-015	-1.05908e-014	-8.84713e-015	-7.14004e-015	-7.19493e-015	-1.17659e-014
-1.01448e-014	-1.26445e-014	1.52136e-015	3.48042e-016	-3.37315e-018	-4.6143e-015	2.59275e-015	-8.62856e-015	-5.19466e-015	-7.7147e-015	-3.38161e-015	-5.4812e-015	-8.94087e-016	5.16877e-015	4.59388e-015	1.14423e-014	4.1833e-015	4.332e-015	4.66562e-016	-4.88237e-015	-1.04647e-014	-8.93775e-015	-7.27992e-015	-7.46351e-015	-1.21328e-014
-1.04277e-014	-1.31325e-014	1.85236e-015	7.17954e-016	1.44458e-016	-4.22067e-015	3.12931e-015	-8.47558e-015	-5.05032e-015	-7.64063e-015	-3.03179e-015	-5.45482e-015	-5.0757e-016	5.43737e-015	4.88383e-015	1.19565e-014	4.38554e-015	4.4017e-015	4.02058e-016	-4.94006e-015	-1.03241e-014	-9.0385e-015	-7.42724e-015	-7.74094e-015	-1.24881e-014
-1.07263e-014	-1.36091e-014	2.20046e-015	1.09922e-015	2.96372e-016	-3.80052e-015	3.67096e-015	-8.32853e-015	-4.89155e-015	-7.59828e-015	-2.67992e-015	-5.45529e-015	-1.11828e-016	5.72283e-015	5.19373e-015	1.24548e-014	4.59759e-015	4.45523e-015	3.29325e-016	-5.00476e-015	-1.01714e-014	-9.15104e-015	-7.58152e-015	-8.02634e-015	-1.28299e-014
-1.10397e-014	-1.40733e-014	2.56552e-015	1.49075e-015	4.51549e-016	-3.35558e-015	4.21725e-015	-8.19049e-015	-4.71967e-015	-7.58947e-015	-2.32896e-015	-5.48363e-015	2.91935e-016	6.02469e-015	5.5232e-015	1.29333e-014	4.81626e-015	4.49153e-015	2.49452e-016	-5.07692e-015	-1.00097e-014	-9.27632e-015	-7.74196e-015	-8.31972e-015	-1.31562e-014
-1.13673e-014	-1.45239e-014	2.94684e-015	1.89136e-015	6.09413e-016	-2.88783e-015	4.76816e-015	-8.06474e-015	-4.53591e-015	-7.61608e-015	-1.9816e-015	-5.54031e-015	7.01463e-016	6.3431e-015	5.87179e-015	1.3388e-014	5.0376e-015	4.5091e-015	1.63536e-016	-5.15788e-015	-9.84096e-015	-9.4153e-015	-7.9086e-015	-8.62072e-015	-1.34656e-014
-1.17079e-014	-1.49599e-014	3.34366e-015	2.29998e-015	7.69767e-016	-2.39882e-015	5.32372e-015	-7.95385e-015	-4.34137e-015	-7.67887e-015	-1.6409e-015	-5.62625e-015	1.11393e-015	6.67777e-015	6.23893e-015	1.38147e-014	5.25758e-015	4.50667e-015	7.32631e-017	-5.24761e-015	-9.66794e-015	-9.5684e-015	-8.08171e-015	-8.92858e-015	-1.37572e-014
-1.20604e-014	-1.53806e-014	3.7561e-015	2.71597e-015	9.31582e-016	-1.89071e-015	5.88315e-015	-7.86001e-015	-4.13752e-015	-7.778e-015	-1.30977e-015	-5.74112e-015	1.52624e-015	7.02814e-015	6.6239e-015	1.42106e-014	5.47228e-015	4.48365e-015	-1.92561e-017	-5.34633e-015	-9.49294e-015	-9.7362e-015	-8.26124e-015	-9.24316e-015	-1.40301e-014
-1.24236e-014	-1.57857e-014	4.18337e-015	3.13792e-015	1.09362e-015	-1.36495e-015	6.44624e-015	-7.78466e-015	-3.92516e-015	-7.91365e-015	-9.90372e-016	-5.88489e-015	1.93567e-015	7.39332e-015	7.02592e-015	1.45724e-014	5.67784e-015	4.43924e-015	-1.12686e-016	-5.45382e-015	-9.31759e-015	-9.9191e-015	-8.44642e-015	-9.56407e-015	-1.42825e-014
-1.27972e-014	-1.61747e-014	4.62509e-015	3.56476e-015	1.2555e-015	-8.23999e-016	7.01309e-015	-7.72965e-015	-3.70486e-015	-8.08508e-015	-6.85497e-016	-6.05675e-015	2.33869e-015	7.77265e-015	7.44372e-015	1.48972e-014	5.87081e-015	4.3731e-015	-2.06055e-016	-5.56995e-015	-9.14431e-015	-1.01167e-014	-8.63734e-015	-9.89131e-015	-1.45133e-014
-1.31795e-014	-1.65481e-014	5.08094e-015	3.9952e-015	1.41697e-015	-2.69044e-016	7.58299e-015	-7.69663e-015	-3.47682e-015	-8.29137e-015	-3.97455e-016	-6.25553e-015	2.73109e-015	8.16443e-015	7.87629e-015	1.51828e-014	6.04814e-015	4.28487e-015	-2.97181e-016	-5.69476e-015	-8.97503e-015	-1.03286e-014	-8.8341e-015	-1.02245e-014	-1.47212e-014
-1.35693e-014	-1.69061e-014	5.55044e-015	4.42768e-015	1.57649e-015	2.97901e-016	8.15595e-015	-7.68628e-015	-3.24173e-015	-8.53129e-015	-1.2861e-016	-6.48023e-015	3.10919e-015	8.56717e-015	8.32215e-015	1.54276e-014	6.20635e-015	4.17531e-015	-3.84398e-016	-5.82747e-015	-8.81142e-015	-1.05545e-014	-9.03645e-015	-1.05633e-014	-1.49056e-014
-1.3966e-014	-1.72487e-014	6.03271e-015	4.86088e-015	1.73374e-015	8.74935e-016	8.73176e-015	-7.69882e-015	-2.9999e-015	-8.80305e-015	1.19113e-016	-6.72891e-015	3.46854e-015	8.97952e-015	8.78009e-015	1.56303e-014	6.34267e-015	4.04429e-015	-4.66547e-016	-5.96693e-015	-8.65479e-015	-1.07939e-014	-9.24441e-015	-1.09071e-014	-1.50666e-014
-1.4368e-014	-1.75765e-014	6.52731e-015	5.29357e-015	1.88834e-015	1.46062e-015	9.3107e-015	-7.73402e-015	-2.75108e-015	-9.10404e-015	3.43909e-016	-6.99956e-015	3.8051e-015	9.39933e-015	9.24905e-015	1.57908e-014	6.45465e-015	3.89237e-015	-5.42243e-016	-6.11205e-015	-8.50595e-015	-1.10456e-014	-9.45789e-015	-1.12549e-014	-1.52041e-014
-1.47739e-014	-1.78905e-014	7.033e-015	5.72453e-015	2.04021e-015	2.0532e-015	9.89168e-015	-7.79191e-015	-2.49523e-015	-9.43181e-015	5.44058e-016	-7.29018e-015	4.11508e-015	9.82495e-015	9.72676e-015	1.59092e-014	6.53968e-015	3.72064e-015	-6.10114e-016	-6.26214e-015	-8.36611e-015	-1.13086e-014	-9.67649e-015	-1.16059e-014	-1.53168e-014
-1.51819e-014	-1.8191e-014	7.54898e-015	6.15208e-015	2.18937e-015	2.6514e-015	1.04748e-014	-7.87116e-015	-2.2319e-015	-9.78381e-015	7.17672e-016	-7.5982e-015	4.39393e-015	1.0254e-014	1.0212e-014	1.5986e-014	6.59549e-015	3.53019e-015	-6.68421e-016	-6.4163e-015	-8.2352e-015	-1.15809e-014	-9.90028e-015	-1.19593e-014	-1.5404e-014
-1.5591e-014	-1.84784e-014	8.07429e-015	6.57461e-015	2.33524e-015	3.25354e-015	1.10602e-014	-7.97034e-015	-1.95975e-015	-1.01565e-014	8.63946e-016	-7.92102e-015	4.63774e-015	1.06851e-014	1.07034e-014	1.60215e-014	6.6205e-015	3.32269e-015	-7.16049e-016	-6.57362e-015	-8.11356e-015	-1.18612e-014	-1.01297e-014	-1.23144e-014	-1.54658e-014
-1.59997e-014	-1.87539e-014	8.60811e-015	6.9906e-015	2.47748e-015	3.85857e-015	1.16471e-014	-8.08748e-015	-1.6786e-015	-1.0546e-014	9.81792e-016	-8.25603e-015	4.84226e-015	1.11151e-014	1.11987e-014	1.60169e-014	6.61406e-015	3.09947e-015	-7.51857e-016	-6.73296e-015	-8.00137e-015	-1.2148e-014	-1.03647e-014	-1.26701e-014	-1.55029e-014
-1.64067e-014	-1.90176e-014	9.14919e-015	7.39852e-015	2.61587e-015	4.46526e-015	1.22347e-014	-8.22067e-015	-1.38728e-015	-1.09486e-014	1.07127e-015	-8.60014e-015	5.00292e-015	1.15416e-014	1.16954e-014	1.59747e-014	6.57557e-015	2.86214e-015	-7.74793e-016	-6.89364e-015	-7.89822e-015	-1.24389e-014	-1.0605e-014	-1.3025e-014	-1.55151e-014
-1.68101e-014	-1.92701e-014	9.69612e-015	7.79618e-015	2.75077e-015	5.07216e-015	1.2823e-014	-8.36742e-015	-1.08537e-015	-1.13607e-014	1.13161e-015	-8.95023e-015	5.11671e-015	1.19624e-014	1.21921e-014	1.58967e-014	6.50503e-015	2.61287e-015	-7.84126e-016	-7.0543e-015	-7.80371e-015	-1.27327e-014	-1.08501e-014	-1.33772e-014	-1.55033e-014
-1.72077e-014	-1.95122e-014	1.02479e-014	8.182e-015	2.88277e-015	5.67765e-015	1.34115e-014	-8.52459e-015	-7.71511e-016	-1.17781e-014	1.16273e-015	-9.30275e-015	5.18028e-015	1.23747e-014	1.26867e-014	1.57869e-014	6.40309e-015	2.3536e-015	-7.78993e-016	-7.21396e-015	-7.71765e-015	-1.30269e-014	-1.10996e-014	-1.37254e-014	-1.54681e-014
-1.75982e-014	-1.97442e-014	1.0803e-014	8.55428e-015	3.01149e-015	6.28056e-015	1.39995e-014	-8.68917e-015	-4.44682e-016	-1.21971e-014	1.16532e-015	-9.655e-015	5.19122e-015	1.27757e-014	1.31767e-014	1.5648e-014	6.27051e-015	2.08637e-015	-7.5936e-016	-7.37154e-015	-7.63923e-015	-1.33196e-014	-1.13532e-014	-1.4068e-014	-1.54101e-014
-1.79799e-014	-1.99666e-014	1.136e-014	8.91169e-015	3.13796e-015	6.88041e-015	1.45867e-014	-8.85774e-015	-1.03705e-016	-1.26132e-014	1.14002e-015	-1.00038e-014	5.14707e-015	1.3163e-014	1.36601e-014	1.54832e-014	6.10856e-015	1.81333e-015	-7.24698e-016	-7.52583e-015	-7.56757e-015	-1.36081e-014	-1.16105e-014	-1.44033e-014	-1.53298e-014
-1.83511e-014	-2.01794e-014	1.19176e-014	9.2537e-015	3.26256e-015	7.4763e-015	1.51722e-014	-9.0265e-015	2.52169e-016	-1.30225e-014	1.08741e-015	-1.03455e-014	5.04624e-015	1.35342e-014	1.41351e-014	1.52964e-014	5.91935e-015	1.53694e-015	-6.74672e-016	-7.67502e-015	-7.50267e-015	-1.38904e-014	-1.18707e-014	-1.4729e-014	-1.52278e-014
-1.87094e-014	-2.03827e-014	1.24738e-014	9.57929e-015	3.38643e-015	8.06766e-015	1.57556e-014	-9.19187e-015	6.22906e-016	-1.34209e-014	1.00969e-015	-1.06775e-014	4.88728e-015	1.38868e-014	1.45991e-014	1.50915e-014	5.70494e-015	1.26009e-015	-6.09314e-016	-7.81744e-015	-7.44344e-015	-1.41636e-014	-1.21333e-014	-1.50427e-014	-1.51054e-014
-1.90533e-014	-2.05771e-014	1.30267e-014	9.88765e-015	3.51051e-015	8.65395e-015	1.63355e-014	-9.35024e-015	1.00986e-015	-1.38053e-014	9.08544e-016	-1.09968e-014	4.66957e-015	1.42185e-014	1.50505e-014	1.48725e-014	5.4675e-015	9.85442e-016	-5.29648e-016	-7.95216e-015	-7.388e-015	-1.44253e-014	-1.23975e-014	-1.53426e-014	-1.49637e-014
-1.93802e-014	-2.07618e-014	1.35755e-014	1.01781e-014	3.63574e-015	9.23389e-015	1.69106e-014	-9.4978e-015	1.4131e-015	-1.41717e-014	7.85587e-016	-1.13002e-014	4.3939e-015	1.45278e-014	1.54874e-014	1.4643e-014	5.21053e-015	7.16081e-016	-4.36083e-016	-8.07799e-015	-7.33491e-015	-1.46737e-014	-1.26621e-014	-1.56267e-014	-1.4804e-014
-1.96887e-014	-2.09365e-014	1.41186e-014	1.04494e-014	3.76227e-015	9.80727e-015	1.74797e-014	-9.63146e-015	1.83209e-015	-1.4517e-014	6.42608e-016	-1.15851e-014	4.06164e-015	1.48127e-014	1.59074e-014	1.44075e-014	4.93701e-015	4.54003e-016	-3.29214e-016	-8.19395e-015	-7.28363e-015	-1.49069e-014	-1.29257e-014	-1.58924e-014	-1.46279e-014
-1.99774e-014	-2.11007e-014	1.46538e-014	1.07012e-014	3.89091e-015	1.03728e-014	1.8041e-014	-9.74792e-015	2.26706e-015	-1.48384e-014	4.81875e-016	-1.18491e-014	3.67337e-015	1.50714e-014	1.6308e-014	1.41709e-014	4.65048e-015	2.01386e-016	-2.09933e-016	-8.29965e-015	-7.23336e-015	-1.51231e-014	-1.31876e-014	-1.61376e-014	-1.44374e-014
-2.02442e-014	-2.1254e-014	1.5179e-014	1.09331e-014	4.02265e-015	1.09299e-014	1.85934e-014	-9.84393e-015	2.71778e-015	-1.51328e-014	3.0595e-016	-1.20904e-014	3.23169e-015	1.53015e-014	1.66875e-014	1.39377e-014	4.35422e-015	-3.94994e-017	-7.98817e-017	-8.39398e-015	-7.18318e-015	-1.53205e-014	-1.3446e-014	-1.63603e-014	-1.42342e-014
-2.04874e-014	-2.1396e-014	1.5693e-014	1.1144e-014	4.15873e-015	1.14783e-014	1.91353e-014	-9.91653e-015	3.18342e-015	-1.53983e-014	1.17624e-016	-1.23072e-014	2.7398e-015	1.55019e-014	1.70444e-014	1.37115e-014	4.05252e-015	-2.6666e-016	5.9402e-017	-8.47625e-015	-7.13182e-015	-1.54975e-014	-1.36996e-014	-1.65583e-014	-1.40192e-014
-2.07052e-014	-2.15261e-014	1.61937e-014	1.13339e-014	4.29998e-015	1.20172e-014	1.96648e-014	-9.96449e-015	3.66313e-015	-1.56332e-014	-8.04493e-017	-1.24978e-014	2.20103e-015	1.56716e-014	1.73766e-014	1.34966e-014	3.74874e-015	-4.7795e-016	2.06001e-016	-8.54603e-015	-7.07892e-015	-1.56526e-014	-1.39474e-014	-1.67297e-014	-1.37932e-014
-2.08964e-014	-2.16435e-014	1.66796e-014	1.15035e-014	4.44696e-015	1.25457e-014	2.01802e-014	-9.98477e-015	4.15491e-015	-1.5836e-014	-2.85322e-016	-1.26609e-014	1.6195e-015	1.58098e-014	1.76827e-014	1.32965e-014	3.44656e-015	-6.71118e-016	3.58647e-016	-8.6031e-015	-7.02324e-015	-1.57847e-014	-1.41877e-014	-1.68721e-014	-1.35578e-014
-2.10598e-014	-2.17471e-014	1.71484e-014	1.1653e-014	4.59974e-015	1.30633e-014	2.06792e-014	-9.97499e-015	4.65692e-015	-1.60057e-014	-4.94452e-016	-1.27949e-014	1.00021e-015	1.59162e-014	1.79616e-014	1.31146e-014	3.14946e-015	-8.44462e-016	5.15769e-016	-8.64716e-015	-6.96424e-015	-1.58929e-014	-1.44191e-014	-1.69841e-014	-1.3315e-014
-2.11941e-014	-2.18359e-014	1.75981e-014	1.17829e-014	4.75899e-015	1.35695e-014	2.11597e-014	-9.93327e-015	5.16693e-015	-1.6142e-014	-7.05068e-016	-1.29e-014	3.48603e-016	1.59907e-014	1.8212e-014	1.29544e-014	2.86075e-015	-9.9702e-016	6.75787e-016	-8.67787e-015	-6.9018e-015	-1.59768e-014	-1.46396e-014	-1.70639e-014	-1.30674e-014
-2.12978e-014	-2.19099e-014	1.80268e-014	1.1893e-014	4.92516e-015	1.4063e-014	2.16195e-014	-9.85967e-015	5.68269e-015	-1.62447e-014	-9.14331e-016	-1.29761e-014	-3.2998e-016	1.60331e-014	1.84328e-014	1.2819e-014	2.58427e-015	-1.12687e-015	8.3588e-016	-8.69601e-015	-6.83629e-015	-1.60354e-014	-1.48476e-014	-1.71101e-014	-1.28167e-014
-2.13707e-014	-2.1968e-014	1.84329e-014	1.19848e-014	5.09874e-015	1.45424e-014	2.20556e-014	-9.75413e-015	6.2014e-015	-1.63139e-014	-1.11931e-015	-1.30232e-014	-1.02944e-015	1.60437e-014	1.86236e-014	1.27103e-014	2.3234e-015	-1.2332e-015	9.93834e-016	-8.70204e-015	-6.76776e-015	-1.60683e-014	-1.50412e-014	-1.71216e-014	-1.25645e-014
-2.14121e-014	-2.20094e-014	1.88144e-014	1.20583e-014	5.28025e-015	1.50072e-014	2.24663e-014	-9.61705e-015	6.71932e-015	-1.63498e-014	-1.31682e-015	-1.30419e-014	-1.74349e-015	1.60236e-014	1.87832e-014	1.26304e-014	2.082e-015	-1.31518e-015	1.14761e-015	-8.69638e-015	-6.69643e-015	-1.60761e-014	-1.52184e-014	-1.70973e-014	-1.23127e-014
-2.14212e-014	-2.20327e-014	1.91694e-014	1.21142e-014	5.4692e-015	1.54559e-014	2.28491e-014	-9.44942e-015	7.23252e-015	-1.63541e-014	-1.5048e-015	-1.30326e-014	-2.46541e-015	1.5974e-014	1.89108e-014	1.25805e-014	1.86257e-015	-1.3716e-015	1.29545e-015	-8.67957e-015	-6.6224e-015	-1.60593e-014	-1.53777e-014	-1.70371e-014	-1.2063e-014
-2.13984e-014	-2.20372e-014	1.94963e-014	1.21535e-014	5.66467e-015	1.58876e-014	2.32019e-014	-9.2523e-015	7.73696e-015	-1.63282e-014	-1.68112e-015	-1.29967e-014	-3.18828e-015	1.58959e-014	1.90063e-014	1.25612e-014	1.66723e-015	-1.40261e-015	1.43533e-015	-8.65226e-015	-6.54615e-015	-1.60191e-014	-1.55178e-014	-1.69411e-014	-1.18178e-014
-2.13432e-014	-2.20224e-014	1.97936e-014	1.21776e-014	5.86571e-015	1.63009e-014	2.35224e-014	-9.02723e-015	8.22806e-015	-1.62736e-014	-1.84356e-015	-1.29351e-014	-3.90521e-015	1.57906e-014	1.90701e-014	1.25732e-014	1.49789e-015	-1.40836e-015	1.56516e-015	-8.61588e-015	-6.46842e-015	-1.59562e-014	-1.56368e-014	-1.68091e-014	-1.1579e-014
-2.12556e-014	-2.19873e-014	2.00594e-014	1.21873e-014	6.07212e-015	1.6694e-014	2.38078e-014	-8.77685e-015	8.70154e-015	-1.61928e-014	-1.99028e-015	-1.28503e-014	-4.60998e-015	1.56606e-014	1.91016e-014	1.26162e-014	1.35637e-015	-1.38946e-015	1.68279e-015	-8.57145e-015	-6.39066e-015	-1.58716e-014	-1.5734e-014	-1.66416e-014	-1.13486e-014
-2.11366e-014	-2.19318e-014	2.02923e-014	1.21839e-014	6.28315e-015	1.70659e-014	2.40556e-014	-8.50372e-015	9.15301e-015	-1.60886e-014	-2.11953e-015	-1.27438e-014	-5.29504e-015	1.55087e-014	1.91013e-014	1.26896e-014	1.24466e-015	-1.34666e-015	1.78601e-015	-8.52031e-015	-6.31396e-015	-1.57665e-014	-1.58081e-014	-1.64397e-014	-1.1128e-014
-2.09868e-014	-2.1856e-014	2.04913e-014	1.21683e-014	6.49721e-015	1.74146e-014	2.42618e-014	-8.21174e-015	9.57748e-015	-1.59632e-014	-2.23002e-015	-1.26179e-014	-5.95372e-015	1.5337e-014	1.90695e-014	1.27925e-014	1.16329e-015	-1.28058e-015	1.8733e-015	-8.46364e-015	-6.2389e-015	-1.56428e-014	-1.58576e-014	-1.62053e-014	-1.09186e-014
-2.08072e-014	-2.17594e-014	2.06549e-014	1.21418e-014	6.71356e-015	1.77389e-014	2.44249e-014	-7.90482e-015	9.96967e-015	-1.582e-014	-2.3212e-015	-1.24754e-014	-6.58e-015	1.51482e-014	1.9007e-014	1.2923e-014	1.11259e-015	-1.19185e-015	1.94253e-015	-8.40274e-015	-6.16723e-015	-1.55021e-014	-1.58816e-014	-1.59394e-014	-1.07222e-014
-2.05989e-014	-2.16422e-014	2.07812e-014	1.21048e-014	6.9303e-015	1.80378e-014	2.45431e-014	-7.58694e-015	1.03243e-014	-1.56626e-014	-2.39292e-015	-1.23194e-014	-7.16808e-015	1.49455e-014	1.89152e-014	1.30792e-014	1.0924e-015	-1.08169e-015	1.9923e-015	-8.33907e-015	-6.10004e-015	-1.53465e-014	-1.58791e-014	-1.56442e-014	-1.05399e-014
-2.03629e-014	-2.15043e-014	2.08695e-014	1.20588e-014	7.14528e-015	1.83091e-014	2.46143e-014	-7.26294e-015	1.06362e-014	-1.54946e-014	-2.44482e-015	-1.21519e-014	-7.71295e-015	1.47317e-014	1.87949e-014	1.32591e-014	1.1023e-015	-9.51275e-016	2.02108e-015	-8.27449e-015	-6.03936e-015	-1.51783e-014	-1.58501e-014	-1.53219e-014	-1.03732e-014
-2.01004e-014	-2.13472e-014	2.09188e-014	1.20047e-014	7.35638e-015	1.85515e-014	2.46361e-014	-6.93768e-015	1.09004e-014	-1.53193e-014	-2.47687e-015	-1.19758e-014	-8.20999e-015	1.45099e-014	1.86474e-014	1.34597e-014	1.14125e-015	-8.0255e-016	2.02759e-015	-8.21039e-015	-5.98643e-015	-1.49997e-014	-1.57941e-014	-1.49753e-014	-1.02236e-014
-1.98141e-014	-2.11714e-014	2.09284e-014	1.19428e-014	7.56124e-015	1.8764e-014	2.46068e-014	-6.61615e-015	1.11133e-014	-1.51396e-014	-2.48952e-015	-1.17942e-014	-8.65527e-015	1.4284e-014	1.84749e-014	1.36776e-014	1.20769e-015	-6.37368e-016	2.01077e-015	-8.1486e-015	-5.94274e-015	-1.48126e-014	-1.57115e-014	-1.46075e-014	-1.00927e-014
-1.95055e-014	-2.09775e-014	2.08972e-014	1.18743e-014	7.75705e-015	1.89449e-014	2.45248e-014	-6.30376e-015	1.12707e-014	-1.49587e-014	-2.48358e-015	-1.16107e-014	-9.04615e-015	1.40564e-014	1.82785e-014	1.39094e-014	1.30005e-015	-4.57625e-016	1.96941e-015	-8.09084e-015	-5.90932e-015	-1.46191e-014	-1.56026e-014	-1.42216e-014	-9.98177e-015
-1.91765e-014	-2.0767e-014	2.08249e-014	1.17998e-014	7.94144e-015	1.90924e-014	2.43887e-014	-6.00561e-015	1.13683e-014	-1.47803e-014	-2.4601e-015	-1.14278e-014	-9.37952e-015	1.38305e-014	1.80596e-014	1.4151e-014	1.41567e-015	-2.6494e-016	1.90302e-015	-8.0383e-015	-5.88801e-015	-1.44216e-014	-1.54678e-014	-1.38214e-014	-9.89158e-015
-1.88299e-014	-2.05418e-014	2.07118e-014	1.17196e-014	8.11143e-015	1.92055e-014	2.41978e-014	-5.72743e-015	1.14026e-014	-1.46075e-014	-2.42094e-015	-1.12487e-014	-9.65353e-015	1.36097e-014	1.78209e-014	1.43987e-014	1.55229e-015	-6.18423e-017	1.81166e-015	-7.99252e-015	-5.88028e-015	-1.42222e-014	-1.53082e-014	-1.34106e-014	-9.82259e-015
-1.84675e-014	-2.03021e-014	2.05579e-014	1.16336e-014	8.2648e-015	1.92835e-014	2.39511e-014	-5.47424e-015	1.13712e-014	-1.44436e-014	-2.36771e-015	-1.10763e-014	-9.86717e-015	1.3397e-014	1.75645e-014	1.46487e-014	1.70741e-015	1.49525e-016	1.69516e-015	-7.95547e-015	-5.88701e-015	-1.40234e-014	-1.51248e-014	-1.29934e-014	-9.77609e-015
-1.80913e-014	-2.00501e-014	2.03631e-014	1.1542e-014	8.39877e-015	1.93247e-014	2.36471e-014	-5.25049e-015	1.12718e-014	-1.4291e-014	-2.30237e-015	-1.09132e-014	-1.00194e-014	1.31955e-014	1.72924e-014	1.48974e-014	1.87776e-015	3.67025e-016	1.55368e-015	-7.92812e-015	-5.90923e-015	-1.38275e-014	-1.49191e-014	-1.25738e-014	-9.75259e-015
-1.77046e-014	-1.97883e-014	2.01284e-014	1.14453e-014	8.51073e-015	1.93278e-014	2.32858e-014	-5.06097e-015	1.11016e-014	-1.41532e-014	-2.22753e-015	-1.07628e-014	-1.01109e-014	1.3008e-014	1.70067e-014	1.51405e-014	2.06007e-015	5.88613e-016	1.38709e-015	-7.91176e-015	-5.94805e-015	-1.36358e-014	-1.46923e-014	-1.2156e-014	-9.75281e-015
-1.73096e-014	-1.95186e-014	1.98544e-014	1.13434e-014	8.5979e-015	1.92918e-014	2.28671e-014	-4.90948e-015	1.08595e-014	-1.40321e-014	-2.14584e-015	-1.06274e-014	-1.01424e-014	1.28372e-014	1.67101e-014	1.53731e-014	2.25098e-015	8.12225e-016	1.19523e-015	-7.90716e-015	-6.00432e-015	-1.34502e-014	-1.44462e-014	-1.17439e-014	-9.77666e-015
-1.69092e-014	-1.92434e-014	1.95419e-014	1.1236e-014	8.65809e-015	1.9216e-014	2.23906e-014	-4.79969e-015	1.0545e-014	-1.39301e-014	-2.05988e-015	-1.05093e-014	-1.01162e-014	1.26852e-014	1.64042e-014	1.55912e-014	2.44659e-015	1.03526e-015	9.79372e-016	-7.915e-015	-6.07842e-015	-1.32719e-014	-1.41828e-014	-1.13413e-014	-9.8242e-015
-1.65052e-014	-1.89647e-014	1.91918e-014	1.11232e-014	8.68822e-015	1.90998e-014	2.18567e-014	-4.73624e-015	1.01578e-014	-1.38492e-014	-1.97261e-015	-1.04104e-014	-1.00351e-014	1.25544e-014	1.60916e-014	1.57904e-014	2.64321e-015	1.25563e-015	7.40017e-016	-7.93632e-015	-6.17067e-015	-1.31027e-014	-1.39046e-014	-1.09522e-014	-9.89509e-015
-1.60999e-014	-1.86853e-014	1.8806e-014	1.10047e-014	8.68624e-015	1.89431e-014	2.12668e-014	-4.72191e-015	9.69833e-015	-1.37905e-014	-1.88767e-015	-1.03325e-014	-9.90264e-015	1.24465e-014	1.57749e-014	1.5967e-014	2.83716e-015	1.4715e-015	4.7822e-016	-7.97195e-015	-6.28234e-015	-1.29445e-014	-1.36144e-014	-1.05806e-014	-9.98927e-015
-1.56951e-014	-1.84072e-014	1.83862e-014	1.08803e-014	8.65036e-015	1.87451e-014	2.06214e-014	-4.75913e-015	9.1681e-015	-1.37549e-014	-1.80763e-015	-1.02771e-014	-9.72271e-015	1.23623e-014	1.54563e-014	1.61172e-014	3.02355e-015	1.68104e-015	1.95243e-016	-8.0225e-015	-6.41295e-015	-1.27976e-014	-1.33148e-014	-1.023e-014	-1.01059e-014
-1.52933e-014	-1.81326e-014	1.79346e-014	1.07492e-014	8.57921e-015	1.85062e-014	1.99211e-014	-4.85031e-015	8.56878e-015	-1.37432e-014	-1.7353e-015	-1.02459e-014	-9.49941e-015	1.23033e-014	1.51379e-014	1.62375e-014	3.19884e-015	1.88167e-015	-1.07666e-016	-8.08832e-015	-6.56229e-015	-1.26626e-014	-1.30083e-014	-9.90387e-015	-1.02444e-014
-1.48962e-014	-1.78641e-014	1.74529e-014	1.06112e-014	8.47084e-015	1.82267e-014	1.91676e-014	-4.99687e-015	7.90303e-015	-1.37559e-014	-1.67382e-015	-1.02394e-014	-9.23872e-015	1.22702e-014	1.48217e-014	1.63251e-014	3.35941e-015	2.07149e-015	-4.29005e-016	-8.16944e-015	-6.72985e-015	-1.25404e-014	-1.26981e-014	-9.60544e-015	-1.04039e-014
-1.45049e-014	-1.76041e-014	1.69429e-014	1.04655e-014	8.32404e-015	1.79071e-014	1.83634e-014	-5.19867e-015	7.1743e-015	-1.3793e-014	-1.62608e-015	-1.02583e-014	-8.94619e-015	1.22643e-014	1.45101e-014	1.63767e-014	3.50197e-015	2.24895e-015	-7.67135e-016	-8.26561e-015	-6.91555e-015	-1.2431e-014	-1.23869e-014	-9.33778e-015	-1.05839e-014
-1.41214e-014	-1.73546e-014	1.64078e-014	1.03113e-014	8.13741e-015	1.75482e-014	1.75105e-014	-5.45661e-015	6.38629e-015	-1.38545e-014	-1.59486e-015	-1.03025e-014	-8.62773e-015	1.22852e-014	1.4205e-014	1.639e-014	3.62248e-015	2.41206e-015	-1.12081e-015	-8.37678e-015	-7.1187e-015	-1.23346e-014	-1.20777e-014	-9.10317e-015	-1.07831e-014
-1.37466e-014	-1.71176e-014	1.585e-014	1.01486e-014	7.90993e-015	1.71504e-014	1.66118e-014	-5.7699e-015	5.54371e-015	-1.39393e-014	-1.58317e-015	-1.03726e-014	-8.28961e-015	1.23327e-014	1.39078e-014	1.6363e-014	3.71687e-015	2.55979e-015	-1.4883e-015	-8.5018e-015	-7.33776e-015	-1.22516e-014	-1.17732e-014	-8.90364e-015	-1.10002e-014
-1.33821e-014	-1.68951e-014	1.52731e-014	9.97743e-015	7.6419e-015	1.6715e-014	1.56699e-014	-6.1371e-015	4.65217e-015	-1.40464e-014	-1.59363e-015	-1.04681e-014	-7.9376e-015	1.24062e-014	1.36198e-014	1.62935e-014	3.78253e-015	2.6905e-015	-1.86801e-015	-8.64011e-015	-7.57151e-015	-1.21817e-014	-1.14765e-014	-8.74124e-015	-1.12337e-014
-1.30288e-014	-1.66887e-014	1.46795e-014	9.79661e-015	7.33329e-015	1.6243e-014	1.46882e-014	-6.5559e-015	3.71644e-015	-1.41748e-014	-1.62824e-015	-1.05882e-014	-7.57881e-015	1.25044e-014	1.33423e-014	1.61797e-014	3.817e-015	2.80302e-015	-2.2581e-015	-8.79118e-015	-7.81981e-015	-1.21241e-014	-1.11909e-014	-8.6168e-015	-1.14817e-014
-1.26875e-014	-1.64997e-014	1.40727e-014	9.60602e-015	6.98452e-015	1.57358e-014	1.367e-014	-7.02341e-015	2.74283e-015	-1.43229e-014	-1.68901e-015	-1.07312e-014	-7.21899e-015	1.26263e-014	1.30772e-014	1.60214e-014	3.81768e-015	2.8961e-015	-2.65698e-015	-8.95441e-015	-8.08068e-015	-1.20781e-014	-1.09187e-014	-8.53068e-015	-1.17429e-014
-1.23587e-014	-1.63295e-014	1.3456e-014	9.40599e-015	6.59687e-015	1.51949e-014	1.26187e-014	-7.53721e-015	1.73726e-015	-1.44884e-014	-1.77765e-015	-1.08958e-014	-6.86378e-015	1.27703e-014	1.28252e-014	1.58181e-014	3.78263e-015	2.96854e-015	-3.06319e-015	-9.12798e-015	-8.35262e-015	-1.20433e-014	-1.06621e-014	-8.48366e-015	-1.20156e-014
-1.20428e-014	-1.61793e-014	1.28327e-014	9.19555e-015	6.17196e-015	1.4623e-014	1.1538e-014	-8.09389e-015	7.06203e-016	-1.46697e-014	-1.8954e-015	-1.10805e-014	-6.51939e-015	1.29338e-014	1.25869e-014	1.55698e-014	3.70891e-015	3.02013e-015	-3.47554e-015	-9.31094e-015	-8.63405e-015	-1.20181e-014	-1.04241e-014	-8.47579e-015	-1.22976e-014
-1.17402e-014	-1.60494e-014	1.22066e-014	8.97599e-015	5.71153e-015	1.40228e-014	1.04324e-014	-8.68912e-015	-3.44162e-016	-1.48638e-014	-2.0426e-015	-1.12831e-014	-6.19116e-015	1.31144e-014	1.23629e-014	1.5277e-014	3.59445e-015	3.04961e-015	-3.89209e-015	-9.50188e-015	-8.92304e-015	-1.20012e-014	-1.02063e-014	-8.50628e-015	-1.25868e-014
-1.14506e-014	-1.59402e-014	1.15805e-014	8.7475e-015	5.21762e-015	1.3396e-014	9.30561e-015	-9.31781e-015	-1.40676e-015	-1.50689e-014	-2.21983e-015	-1.1501e-014	-5.88414e-015	1.33097e-014	1.2154e-014	1.49402e-014	3.43802e-015	3.0562e-015	-4.31127e-015	-9.69926e-015	-9.21736e-015	-1.19911e-014	-1.00109e-014	-8.57458e-015	-1.28808e-014
-1.11739e-014	-1.58531e-014	1.09591e-014	8.51073e-015	4.69303e-015	1.27452e-014	8.16203e-015	-9.9749e-015	-2.47448e-015	-1.52822e-014	-2.42717e-015	-1.17317e-014	-5.60266e-015	1.35166e-014	1.19606e-014	1.45603e-014	3.23913e-015	3.04031e-015	-4.7314e-015	-9.90209e-015	-9.51512e-015	-1.19864e-014	-9.83928e-015	-8.67921e-015	-1.31776e-014
-1.09098e-014	-1.57874e-014	1.0346e-014	8.26569e-015	4.14066e-015	1.20734e-014	7.00666e-015	-1.06543e-014	-3.54026e-015	-1.55013e-014	-2.66453e-015	-1.19723e-014	-5.35098e-015	1.37323e-014	1.17829e-014	1.41394e-014	2.99727e-015	3.00127e-015	-5.15156e-015	-1.01088e-014	-9.81489e-015	-1.19859e-014	-9.69265e-015	-8.81844e-015	-1.34748e-014
-1.06576e-014	-1.57425e-014	9.74398e-015	8.01356e-015	3.56378e-015	1.13834e-014	5.84362e-015	-1.13511e-014	-4.59742e-015	-1.57235e-014	-2.93139e-015	-1.22204e-014	-5.13301e-015	1.39532e-014	1.16207e-014	1.36802e-014	2.7119e-015	2.93924e-015	-5.57021e-015	-1.03166e-014	-1.01149e-014	-1.19878e-014	-9.57153e-015	-8.99054e-015	-1.37704e-014
-1.04168e-014	-1.57182e-014	9.15616e-015	7.75536e-015	2.96575e-015	1.06782e-014	4.67804e-015	-1.20598e-014	-5.63959e-015	-1.5946e-014	-3.22618e-015	-1.24724e-014	-4.95201e-015	1.41759e-014	1.14733e-014	1.31848e-014	2.38242e-015	2.85415e-015	-5.98604e-015	-1.05243e-014	-1.04133e-014	-1.19903e-014	-9.47694e-015	-9.19243e-015	-1.40625e-014
-1.01869e-014	-1.5713e-014	8.58678e-015	7.49187e-015	2.35049e-015	9.96036e-015	3.51507e-015	-1.27745e-014	-6.6608e-015	-1.61665e-014	-3.54779e-015	-1.27255e-014	-4.81109e-015	1.43969e-014	1.13402e-014	1.26556e-014	2.00957e-015	2.74661e-015	-6.39828e-015	-1.07304e-014	-1.07088e-014	-1.19918e-014	-9.40946e-015	-9.42089e-015	-1.43485e-014
-9.96767e-015	-1.57261e-014	8.03887e-015	7.22455e-015	1.72249e-015	9.23281e-015	2.3587e-015	-1.34893e-014	-7.6549e-015	-1.63822e-014	-3.89443e-015	-1.29766e-014	-4.71231e-015	1.46133e-014	1.1221e-014	1.2095e-014	1.594e-015	2.61661e-015	-6.8056e-015	-1.0933e-014	-1.09989e-014	-1.19906e-014	-9.36886e-015	-9.67335e-015	-1.46259e-014
-9.75848e-015	-1.57564e-014	7.51591e-015	6.95519e-015	1.08601e-015	8.49832e-015	1.21382e-015	-1.41983e-014	-8.61687e-015	-1.65911e-014	-4.26381e-015	-1.32227e-014	-4.6567e-015	1.48213e-014	1.11148e-014	1.15068e-014	1.1374e-015	2.46485e-015	-7.2074e-015	-1.11309e-014	-1.12824e-014	-1.19855e-014	-9.35458e-015	-9.94603e-015	-1.48922e-014
-9.55868e-015	-1.58016e-014	7.02002e-015	6.68536e-015	4.44591e-016	7.75972e-015	8.57967e-017	-1.48952e-014	-9.54177e-015	-1.67908e-014	-4.6536e-015	-1.34607e-014	-4.64431e-015	1.5018e-014	1.10204e-014	1.08944e-014	6.41587e-016	2.29221e-015	-7.60301e-015	-1.13224e-014	-1.1558e-014	-1.19756e-014	-9.36579e-015	-1.02351e-014	-1.51459e-014
-9.36688e-015	-1.58602e-014	6.55422e-015	6.41691e-015	-1.97216e-016	7.02072e-015	-1.02097e-015	-1.55743e-014	-1.04244e-014	-1.69784e-014	-5.06128e-015	-1.36872e-014	-4.67484e-015	1.52003e-014	1.09366e-014	1.02619e-014	1.08276e-016	2.09907e-015	-7.9916e-015	-1.15052e-014	-1.18244e-014	-1.19592e-014	-9.40162e-015	-1.05366e-014	-1.53849e-014
-9.18265e-015	-1.59306e-014	6.12136e-015	6.1518e-015	-8.35123e-016	6.28411e-015	-2.103e-015	-1.623e-014	-1.12609e-014	-1.71527e-014	-5.48335e-015	-1.38995e-014	-4.74671e-015	1.53654e-014	1.08628e-014	9.61295e-015	-4.60565e-016	1.88641e-015	-8.3719e-015	-1.16775e-014	-1.20801e-014	-1.19349e-014	-9.46118e-015	-1.08471e-014	-1.56065e-014
-9.00576e-015	-1.60102e-014	5.72347e-015	5.89217e-015	-1.46495e-015	5.55297e-015	-3.15592e-015	-1.68575e-014	-1.20484e-014	-1.73113e-014	-5.91691e-015	-1.4095e-014	-4.85874e-015	1.55097e-014	1.07979e-014	8.95134e-015	-1.06257e-015	1.65589e-015	-8.7436e-015	-1.18373e-014	-1.23232e-014	-1.19015e-014	-9.54228e-015	-1.11624e-014	-1.58096e-014
-8.83604e-015	-1.60964e-014	5.36185e-015	5.64034e-015	-2.08272e-015	4.83045e-015	-4.17528e-015	-1.74518e-014	-1.27836e-014	-1.74526e-014	-6.3585e-015	-1.42713e-014	-5.00879e-015	1.56311e-014	1.07408e-014	8.2814e-015	-1.69502e-015	1.40821e-015	-9.10606e-015	-1.1984e-014	-1.25527e-014	-1.18573e-014	-9.64291e-015	-1.14786e-014	-1.59925e-014
-8.67282e-015	-1.61864e-014	5.03775e-015	5.39861e-015	-2.68429e-015	4.11931e-015	-5.15775e-015	-1.80093e-014	-1.34645e-014	-1.75757e-014	-6.80506e-015	-1.44263e-014	-5.19414e-015	1.57272e-014	1.06897e-014	7.6065e-015	-2.35493e-015	1.14442e-015	-9.45931e-015	-1.21164e-014	-1.27677e-014	-1.18017e-014	-9.76055e-015	-1.17928e-014	-1.61536e-014
-8.51551e-015	-1.62775e-014	4.75243e-015	5.16893e-015	-3.26499e-015	3.4225e-015	-6.09983e-015	-1.8526e-014	-1.40896e-014	-1.76799e-014	-7.25312e-015	-1.45586e-014	-5.41202e-015	1.57968e-014	1.06436e-014	6.93164e-015	-3.03881e-015	8.65453e-016	-9.80262e-015	-1.22335e-014	-1.29675e-014	-1.1733e-014	-9.89272e-015	-1.21008e-014	-1.62911e-014
-8.36415e-015	-1.63684e-014	4.50699e-015	4.95367e-015	-3.82077e-015	2.74265e-015	-6.99777e-015	-1.89985e-014	-1.46577e-014	-1.77641e-014	-7.69866e-015	-1.46663e-014	-5.65897e-015	1.58379e-014	1.06019e-014	6.26013e-015	-3.74327e-015	5.72661e-016	-1.01356e-014	-1.23337e-014	-1.31508e-014	-1.16505e-014	-1.00367e-014	-1.23991e-014	-1.64036e-014
-8.21811e-015	-1.64556e-014	4.30151e-015	4.75452e-015	-4.34899e-015	2.08211e-015	-7.84815e-015	-1.94239e-014	-1.51692e-014	-1.78281e-014	-8.13875e-015	-1.47477e-014	-5.93134e-015	1.5849e-014	1.05631e-014	5.59529e-015	-4.46422e-015	2.67305e-016	-1.04576e-014	-1.24158e-014	-1.33176e-014	-1.15538e-014	-1.01898e-014	-1.26842e-014	-1.64902e-014
-8.07768e-015	-1.65375e-014	4.13596e-015	4.57349e-015	-4.84638e-015	1.44324e-015	-8.64907e-015	-1.98007e-014	-1.56246e-014	-1.78709e-014	-8.56959e-015	-1.48019e-014	-6.22557e-015	1.58302e-014	1.05265e-014	4.94104e-015	-5.19717e-015	-4.94474e-017	-1.0768e-014	-1.24794e-014	-1.34674e-014	-1.14423e-014	-1.0349e-014	-1.29526e-014	-1.65498e-014
-7.9427e-015	-1.66118e-014	4.01047e-015	4.41239e-015	-5.31018e-015	8.27748e-016	-9.39835e-015	-2.0127e-014	-1.60249e-014	-1.78931e-014	-8.98803e-015	-1.48285e-014	-6.53739e-015	1.57811e-014	1.04906e-014	4.30123e-015	-5.93836e-015	-3.75927e-016	-1.10672e-014	-1.25241e-014	-1.36002e-014	-1.13157e-014	-1.05115e-014	-1.32008e-014	-1.6582e-014
-7.81391e-015	-1.66758e-014	3.92395e-015	4.27289e-015	-5.73758e-015	2.37968e-016	-1.00938e-014	-2.04019e-014	-1.6373e-014	-1.7895e-014	-9.39121e-015	-1.48271e-014	-6.86216e-015	1.57015e-014	1.04539e-014	3.67945e-015	-6.68394e-015	-7.10878e-016	-1.13549e-014	-1.25486e-014	-1.37158e-014	-1.11734e-014	-1.06739e-014	-1.3427e-014	-1.65863e-014
-7.69209e-015	-1.67269e-014	3.87648e-015	4.15631e-015	-6.12677e-015	-3.24237e-016	-1.07336e-014	-2.06249e-014	-1.6671e-014	-1.78772e-014	-9.77645e-015	-1.4798e-014	-7.1957e-015	1.55922e-014	1.04157e-014	3.07984e-015	-7.4291e-015	-1.05235e-015	-1.16305e-014	-1.25528e-014	-1.38137e-014	-1.10149e-014	-1.08329e-014	-1.36283e-014	-1.65621e-014
-7.5782e-015	-1.6763e-014	3.86689e-015	4.06416e-015	-6.47594e-015	-8.58161e-016	-1.13167e-014	-2.07965e-014	-1.69213e-014	-1.78402e-014	-1.01412e-014	-1.47411e-014	-7.53391e-015	1.54535e-014	1.03747e-014	2.50497e-015	-8.16884e-015	-1.39873e-015	-1.18934e-014	-1.25359e-014	-1.38944e-014	-1.08404e-014	-1.09857e-014	-1.38022e-014	-1.6509e-014
-7.47256e-015	-1.67827e-014	3.89387e-015	3.9976e-015	-6.78436e-015	-1.3621e-015	-1.1842e-014	-2.09175e-014	-1.71274e-014	-1.77851e-014	-1.04833e-014	-1.46573e-014	-7.87262e-015	1.52868e-014	1.03305e-014	1.95705e-015	-8.89912e-015	-1.74901e-015	-1.21431e-014	-1.24975e-014	-1.39585e-014	-1.065e-014	-1.11293e-014	-1.39472e-014	-1.6427e-014
-7.37567e-015	-1.67844e-014	3.95528e-015	3.95673e-015	-7.05126e-015	-1.83525e-015	-1.23091e-014	-2.09901e-014	-1.72934e-014	-1.77136e-014	-1.08009e-014	-1.45482e-014	-8.20794e-015	1.50942e-014	1.02827e-014	1.43896e-015	-9.61563e-015	-2.10124e-015	-1.23802e-014	-1.24377e-014	-1.40065e-014	-1.0444e-014	-1.1261e-014	-1.40616e-014	-1.63163e-014
-7.28863e-015	-1.67672e-014	4.04924e-015	3.94214e-015	-7.27647e-015	-2.27703e-015	-1.27183e-014	-2.10171e-014	-1.74233e-014	-1.76262e-014	-1.10921e-014	-1.4415e-014	-8.53652e-015	1.48771e-014	1.02305e-014	9.52603e-016	-1.03146e-014	-2.45363e-015	-1.26043e-014	-1.23572e-014	-1.40382e-014	-1.02226e-014	-1.13783e-014	-1.41447e-014	-1.61777e-014
-7.21277e-015	-1.673e-014	4.17349e-015	3.95489e-015	-7.45981e-015	-2.68702e-015	-1.30698e-014	-2.10006e-014	-1.75211e-014	-1.75248e-014	-1.13562e-014	-1.42595e-014	-8.85522e-015	1.46373e-014	1.01736e-014	5.00209e-016	-1.0991e-014	-2.80459e-015	-1.28155e-014	-1.22548e-014	-1.40537e-014	-9.9857e-015	-1.14788e-014	-1.41955e-014	-1.60112e-014
-7.14892e-015	-1.66721e-014	4.32605e-015	3.9946e-015	-7.60295e-015	-3.06509e-015	-1.33643e-014	-2.09439e-014	-1.75913e-014	-1.74109e-014	-1.15927e-014	-1.40838e-014	-9.16117e-015	1.43781e-014	1.01119e-014	8.3275e-017	-1.16409e-014	-3.1527e-015	-1.30135e-014	-1.21306e-014	-1.40531e-014	-9.73348e-015	-1.15601e-014	-1.42133e-014	-1.58174e-014
-7.09807e-015	-1.65929e-014	4.50408e-015	4.06046e-015	-7.70728e-015	-3.41124e-015	-1.36037e-014	-2.08508e-014	-1.76385e-014	-1.72866e-014	-1.18015e-014	-1.38906e-014	-9.45192e-015	1.41024e-014	1.00446e-014	-2.96981e-016	-1.22601e-014	-3.49628e-015	-1.31977e-014	-1.19853e-014	-1.40369e-014	-9.46641e-015	-1.16204e-014	-1.41985e-014	-1.55979e-014
-7.06133e-015	-1.64923e-014	4.70461e-015	4.15066e-015	-7.77449e-015	-3.72613e-015	-1.37892e-014	-2.07253e-014	-1.76676e-014	-1.71531e-014	-1.19829e-014	-1.36822e-014	-9.7257e-015	1.38131e-014	9.97201e-015	-6.39174e-016	-1.28447e-014	-3.83362e-015	-1.33674e-014	-1.18191e-014	-1.40066e-014	-9.18512e-015	-1.16581e-014	-1.41509e-014	-1.53536e-014
-7.03958e-015	-1.637e-014	4.92472e-015	4.26465e-015	-7.80633e-015	-4.00995e-015	-1.39234e-014	-2.05708e-014	-1.76833e-014	-1.70123e-014	-1.21376e-014	-1.34615e-014	-9.9805e-015	1.35132e-014	9.89438e-015	-9.42999e-016	-1.33903e-014	-4.16354e-015	-1.35231e-014	-1.16324e-014	-1.39629e-014	-8.89092e-015	-1.16718e-014	-1.40711e-014	-1.50859e-014
-7.03398e-015	-1.62269e-014	5.16186e-015	4.40083e-015	-7.80536e-015	-4.26392e-015	-1.40087e-014	-2.03919e-014	-1.76908e-014	-1.68659e-014	-1.22668e-014	-1.32314e-014	-1.02154e-014	1.32063e-014	9.81182e-015	-1.2073e-015	-1.38938e-014	-4.48471e-015	-1.36647e-014	-1.14264e-014	-1.39069e-014	-8.58407e-015	-1.16608e-014	-1.396e-014	-1.47969e-014
-7.0452e-015	-1.60635e-014	5.41359e-015	4.55822e-015	-7.77433e-015	-4.48876e-015	-1.40473e-014	-2.01931e-014	-1.76946e-014	-1.67159e-014	-1.23715e-014	-1.29947e-014	-1.043e-014	1.28965e-014	9.72423e-015	-1.43233e-015	-1.43521e-014	-4.796e-015	-1.37923e-014	-1.12014e-014	-1.38394e-014	-8.26464e-015	-1.16244e-014	-1.3819e-014	-1.44874e-014
-7.0741e-015	-1.58801e-014	5.67703e-015	4.73518e-015	-7.71677e-015	-4.68568e-015	-1.40427e-014	-1.99792e-014	-1.76997e-014	-1.65641e-014	-1.24533e-014	-1.27543e-014	-1.06246e-014	1.25872e-014	9.63199e-015	-1.61813e-015	-1.47632e-014	-5.09592e-015	-1.39062e-014	-1.09583e-014	-1.37613e-014	-7.93366e-015	-1.15623e-014	-1.36499e-014	-1.41591e-014
-7.12151e-015	-1.56774e-014	5.94942e-015	4.92895e-015	-7.63669e-015	-4.85543e-015	-1.39983e-014	-1.97549e-014	-1.77103e-014	-1.64115e-014	-1.25147e-014	-1.25135e-014	-1.07992e-014	1.22817e-014	9.53533e-015	-1.76481e-015	-1.51237e-014	-5.38345e-015	-1.40066e-014	-1.06978e-014	-1.36731e-014	-7.59214e-015	-1.14745e-014	-1.34542e-014	-1.38135e-014
-7.18823e-015	-1.54571e-014	6.22789e-015	5.13709e-015	-7.53774e-015	-4.99995e-015	-1.39185e-014	-1.95245e-014	-1.77297e-014	-1.62598e-014	-1.2558e-014	-1.22753e-014	-1.0955e-014	1.19828e-014	9.43504e-015	-1.87403e-015	-1.5431e-014	-5.65815e-015	-1.40933e-014	-1.04206e-014	-1.35756e-014	-7.24086e-015	-1.13623e-014	-1.32342e-014	-1.34529e-014
-7.27452e-015	-1.52206e-014	6.50982e-015	5.35701e-015	-7.42415e-015	-5.12091e-015	-1.38074e-014	-1.9293e-014	-1.77614e-014	-1.61105e-014	-1.25868e-014	-1.20432e-014	-1.10933e-014	1.16942e-014	9.33156e-015	-1.94631e-015	-1.56839e-014	-5.91865e-015	-1.41669e-014	-1.01279e-014	-1.34698e-014	-6.88058e-015	-1.12265e-014	-1.29915e-014	-1.30793e-014
-7.38053e-015	-1.49698e-014	6.79187e-015	5.58581e-015	-7.30007e-015	-5.22019e-015	-1.3669e-014	-1.90653e-014	-1.78088e-014	-1.59649e-014	-1.26039e-014	-1.18206e-014	-1.12161e-014	1.14186e-014	9.22495e-015	-1.98246e-015	-1.58808e-014	-6.16448e-015	-1.42277e-014	-9.82103e-015	-1.33564e-014	-6.51207e-015	-1.10684e-014	-1.27287e-014	-1.26947e-014
-7.50642e-015	-1.47071e-014	7.07185e-015	5.82061e-015	-7.16981e-015	-5.29942e-015	-1.35075e-014	-1.88456e-014	-1.78741e-014	-1.58245e-014	-1.26121e-014	-1.16105e-014	-1.13253e-014	1.11592e-014	9.11627e-015	-1.98504e-015	-1.60215e-014	-6.39493e-015	-1.42764e-014	-9.50119e-015	-1.32371e-014	-6.13611e-015	-1.08892e-014	-1.24481e-014	-1.23008e-014
-7.65148e-015	-1.44336e-014	7.34736e-015	6.05853e-015	-7.03754e-015	-5.36065e-015	-1.3327e-014	-1.86369e-014	-1.79595e-014	-1.56892e-014	-1.26148e-014	-1.14153e-014	-1.14234e-014	1.09182e-014	9.00606e-015	-1.95548e-015	-1.61048e-014	-6.60963e-015	-1.43133e-014	-9.16906e-015	-1.31126e-014	-5.75331e-015	-1.06908e-014	-1.21525e-014	-1.18999e-014
-7.81583e-015	-1.4152e-014	7.6168e-015	6.29626e-015	-6.90774e-015	-5.40595e-015	-1.31325e-014	-1.84428e-014	-1.80669e-014	-1.55603e-014	-1.26152e-014	-1.12381e-014	-1.15134e-014	1.06982e-014	8.89478e-015	-1.8957e-015	-1.61307e-014	-6.80814e-015	-1.43392e-014	-8.82638e-015	-1.29831e-014	-5.36489e-015	-1.04753e-014	-1.18443e-014	-1.14938e-014
-7.99915e-015	-1.38642e-014	7.87874e-015	6.53075e-015	-6.78497e-015	-5.43728e-015	-1.29284e-014	-1.82672e-014	-1.81976e-014	-1.54381e-014	-1.26173e-014	-1.10812e-014	-1.1598e-014	1.05015e-014	8.78277e-015	-1.80845e-015	-1.60996e-014	-6.99093e-015	-1.43552e-014	-8.47433e-015	-1.285e-014	-4.97175e-015	-1.02452e-014	-1.15259e-014	-1.10845e-014
-8.20075e-015	-1.35729e-014	8.1305e-015	6.75859e-015	-6.67347e-015	-5.45669e-015	-1.27192e-014	-1.81129e-014	-1.8352e-014	-1.5323e-014	-1.26242e-014	-1.09469e-014	-1.16803e-014	1.03297e-014	8.67106e-015	-1.69608e-015	-1.60125e-014	-7.15802e-015	-1.4363e-014	-8.11436e-015	-1.27146e-014	-4.57545e-015	-1.00029e-014	-1.12002e-014	-1.06741e-014
-8.41979e-015	-1.32803e-014	8.37092e-015	6.97708e-015	-6.57686e-015	-5.46649e-015	-1.25096e-014	-1.79828e-014	-1.85306e-014	-1.52162e-014	-1.26395e-014	-1.08371e-014	-1.17633e-014	1.01844e-014	8.56027e-015	-1.56126e-015	-1.58706e-014	-7.30929e-015	-1.43635e-014	-7.7478e-015	-1.25778e-014	-4.17718e-015	-9.75094e-015	-1.08705e-014	-1.02651e-014
-8.65661e-015	-1.2989e-014	8.59875e-015	7.1831e-015	-6.49868e-015	-5.46908e-015	-1.23045e-014	-1.788e-014	-1.87337e-014	-1.51171e-014	-1.26658e-014	-1.07535e-014	-1.18494e-014	1.00663e-014	8.45116e-015	-1.4067e-015	-1.56757e-014	-7.44528e-015	-1.43574e-014	-7.37659e-015	-1.24403e-014	-3.77792e-015	-9.49244e-015	-1.0539e-014	-9.8598e-015
-8.91033e-015	-1.2702e-014	8.81283e-015	7.3741e-015	-6.4424e-015	-5.46654e-015	-1.21084e-014	-1.78056e-014	-1.89601e-014	-1.50254e-014	-1.27062e-014	-1.06968e-014	-1.19421e-014	9.97674e-015	8.34426e-015	-1.23462e-015	-1.54311e-014	-7.56658e-015	-1.43465e-014	-7.00235e-015	-1.2303e-014	-3.37875e-015	-9.23022e-015	-1.02076e-014	-9.45982e-015
-9.17938e-015	-1.24215e-014	9.01293e-015	7.54787e-015	-6.41139e-015	-5.46122e-015	-1.19257e-014	-1.77609e-014	-1.92096e-014	-1.49406e-014	-1.27639e-014	-1.06685e-014	-1.20434e-014	9.91576e-015	8.24022e-015	-1.04758e-015	-1.51392e-014	-7.67348e-015	-1.43324e-014	-6.62685e-015	-1.21669e-014	-2.98121e-015	-8.9669e-015	-9.87862e-015	-9.06708e-015
-9.46256e-015	-1.21502e-014	9.1984e-015	7.70213e-015	-6.40873e-015	-5.45499e-015	-1.17605e-014	-1.77468e-014	-1.94809e-014	-1.48625e-014	-1.28412e-014	-1.06689e-014	-1.21561e-014	9.88375e-015	8.13978e-015	-8.48883e-016	-1.48028e-014	-7.76711e-015	-1.43168e-014	-6.25259e-015	-1.20338e-014	-2.58676e-015	-8.70611e-015	-9.55387e-015	-8.68334e-015
-9.75839e-015	-1.18903e-014	9.36846e-015	7.83511e-015	-6.43686e-015	-5.44972e-015	-1.16172e-014	-1.77638e-014	-1.97723e-014	-1.47904e-014	-1.29404e-014	-1.06989e-014	-1.22821e-014	9.87993e-015	8.0437e-015	-6.4201e-016	-1.44253e-014	-7.84839e-015	-1.43018e-014	-5.88138e-015	-1.19048e-014	-2.19659e-015	-8.45106e-015	-9.23626e-015	-8.3103e-015
-1.00657e-014	-1.16435e-014	9.52285e-015	7.94494e-015	-6.49783e-015	-5.44761e-015	-1.14993e-014	-1.78121e-014	-2.00818e-014	-1.47242e-014	-1.30633e-014	-1.0758e-014	-1.2424e-014	9.90345e-015	7.95222e-015	-4.29828e-016	-1.40106e-014	-7.91858e-015	-1.42889e-014	-5.51458e-015	-1.17807e-014	-1.81279e-015	-8.20399e-015	-8.92792e-015	-7.95005e-015
-1.03838e-014	-1.14119e-014	9.66112e-015	8.03021e-015	-6.59336e-015	-5.45003e-015	-1.14099e-014	-1.78912e-014	-2.04075e-014	-1.46628e-014	-1.32115e-014	-1.08462e-014	-1.25832e-014	9.95339e-015	7.86615e-015	-2.15482e-016	-1.35633e-014	-7.97839e-015	-1.42796e-014	-5.15401e-015	-1.16625e-014	-1.43716e-015	-7.96782e-015	-8.63107e-015	-7.60352e-015
-1.07102e-014	-1.11982e-014	9.78391e-015	8.09027e-015	-6.72528e-015	-5.45836e-015	-1.13528e-014	-1.80004e-014	-2.07469e-014	-1.46053e-014	-1.33859e-014	-1.09625e-014	-1.27615e-014	1.00285e-014	7.78632e-015	-2.26593e-018	-1.3088e-014	-8.02968e-015	-1.42756e-014	-4.80117e-015	-1.15504e-014	-1.0711e-015	-7.7449e-015	-8.34707e-015	-7.27232e-015
-1.10437e-014	-1.1004e-014	9.89117e-015	8.12378e-015	-6.8942e-015	-5.47403e-015	-1.13312e-014	-1.81384e-014	-2.1097e-014	-1.45511e-014	-1.35877e-014	-1.11056e-014	-1.29594e-014	1.01271e-014	7.71278e-015	2.07451e-016	-1.259e-014	-8.07342e-015	-1.42796e-014	-4.45804e-015	-1.14458e-014	-7.1618e-016	-7.53745e-015	-8.07751e-015	-6.9576e-015
-1.13829e-014	-1.08312e-014	9.98349e-015	8.13049e-015	-7.10031e-015	-5.49821e-015	-1.13473e-014	-1.83031e-014	-2.14547e-014	-1.44989e-014	-1.38171e-014	-1.12745e-014	-1.31773e-014	1.0247e-014	7.64616e-015	4.10722e-016	-1.20742e-014	-8.11086e-015	-1.4294e-014	-4.12688e-015	-1.13495e-014	-3.73734e-016	-7.3475e-015	-7.82369e-015	-6.66007e-015
-1.17261e-014	-1.06818e-014	1.00611e-014	8.11075e-015	-7.34401e-015	-5.53162e-015	-1.14032e-014	-1.84932e-014	-2.18176e-014	-1.44483e-014	-1.40741e-014	-1.14678e-014	-1.34156e-014	1.03852e-014	7.5867e-015	6.05304e-016	-1.15454e-014	-8.14358e-015	-1.43203e-014	-3.8094e-015	-1.1262e-014	-4.5212e-017	-7.17678e-015	-7.58662e-015	-6.38129e-015
-1.20719e-014	-1.05566e-014	1.01242e-014	8.06509e-015	-7.62517e-015	-5.57581e-015	-1.15009e-014	-1.87067e-014	-2.21828e-014	-1.43982e-014	-1.43576e-014	-1.1684e-014	-1.36741e-014	1.05396e-014	7.53463e-015	7.88898e-016	-1.10097e-014	-8.17329e-015	-1.43605e-014	-3.50776e-015	-1.1184e-014	2.67422e-016	-7.02657e-015	-7.36654e-015	-6.12245e-015
-1.24189e-014	-1.04563e-014	1.01742e-014	7.99464e-015	-7.94289e-015	-5.63153e-015	-1.16418e-014	-1.89406e-014	-2.25473e-014	-1.43476e-014	-1.46669e-014	-1.19208e-014	-1.39519e-014	1.07081e-014	7.49017e-015	9.58375e-016	-1.04711e-014	-8.20111e-015	-1.44155e-014	-3.2233e-015	-1.11167e-014	5.61921e-016	-6.89825e-015	-7.16392e-015	-5.88384e-015
-1.27656e-014	-1.03818e-014	1.02107e-014	7.90024e-015	-8.29581e-015	-5.69897e-015	-1.1827e-014	-1.91925e-014	-2.29086e-014	-1.42956e-014	-1.50004e-014	-1.21765e-014	-1.4248e-014	1.08876e-014	7.45388e-015	1.11133e-015	-9.93518e-015	-8.22869e-015	-1.4486e-014	-2.95826e-015	-1.10605e-014	8.37415e-016	-6.79279e-015	-6.97891e-015	-5.66621e-015
-1.31106e-014	-1.03342e-014	1.02344e-014	7.78329e-015	-8.68206e-015	-5.779e-015	-1.20567e-014	-1.94588e-014	-2.32642e-014	-1.42418e-014	-1.53567e-014	-1.24485e-014	-1.45607e-014	1.1076e-014	7.42615e-015	1.24558e-015	-9.40775e-015	-8.25773e-015	-1.45737e-014	-2.71457e-015	-1.10159e-014	1.09269e-015	-6.71044e-015	-6.81164e-015	-5.46969e-015
-1.34539e-014	-1.03136e-014	1.02463e-014	7.64576e-015	-9.09985e-015	-5.87162e-015	-1.23313e-014	-1.9737e-014	-2.36119e-014	-1.41851e-014	-1.57329e-014	-1.27343e-014	-1.48877e-014	1.12706e-014	7.40755e-015	1.35922e-015	-8.89324e-015	-8.28979e-015	-1.46799e-014	-2.49365e-015	-1.09834e-014	1.32601e-015	-6.65154e-015	-6.66263e-015	-5.29439e-015
-1.37946e-014	-1.03206e-014	1.02476e-014	7.49011e-015	-9.54658e-015	-5.97692e-015	-1.26512e-014	-2.00239e-014	-2.39488e-014	-1.41251e-014	-1.6127e-014	-1.30314e-014	-1.52269e-014	1.14687e-014	7.39814e-015	1.45052e-015	-8.39613e-015	-8.32631e-015	-1.48057e-014	-2.29692e-015	-1.0963e-014	1.53606e-015	-6.61563e-015	-6.53143e-015	-5.14113e-015
-1.4131e-014	-1.03557e-014	1.02391e-014	7.31886e-015	-1.00196e-014	-6.09471e-015	-1.30152e-014	-2.03164e-014	-2.42729e-014	-1.40615e-014	-1.65358e-014	-1.33371e-014	-1.55755e-014	1.16677e-014	7.3981e-015	1.5182e-015	-7.92107e-015	-8.36819e-015	-1.49521e-014	-2.12547e-015	-1.09548e-014	1.72167e-015	-6.60216e-015	-6.41693e-015	-5.00937e-015
-1.44622e-014	-1.04181e-014	1.02216e-014	7.13453e-015	-1.0516e-014	-6.22446e-015	-1.34219e-014	-2.06116e-014	-2.45819e-014	-1.39935e-014	-1.69561e-014	-1.3649e-014	-1.59313e-014	1.1865e-014	7.40724e-015	1.56107e-015	-7.47186e-015	-8.41645e-015	-1.512e-014	-1.98009e-015	-1.09585e-014	1.88159e-015	-6.61076e-015	-6.31843e-015	-4.89836e-015
-1.47878e-014	-1.05075e-014	1.01956e-014	6.93965e-015	-1.10324e-014	-6.36583e-015	-1.38702e-014	-2.09066e-014	-2.48749e-014	-1.39215e-014	-1.73849e-014	-1.39641e-014	-1.62916e-014	1.20584e-014	7.42603e-015	1.57758e-015	-7.05175e-015	-8.47225e-015	-1.53099e-014	-1.86218e-015	-1.09741e-014	2.01573e-015	-6.63982e-015	-6.23537e-015	-4.80762e-015
-1.51073e-014	-1.06238e-014	1.01614e-014	6.73746e-015	-1.15654e-014	-6.51803e-015	-1.43589e-014	-2.11983e-014	-2.51507e-014	-1.38451e-014	-1.78189e-014	-1.42798e-014	-1.66525e-014	1.22457e-014	7.45442e-015	1.56732e-015	-6.66581e-015	-8.53682e-015	-1.55218e-014	-1.77273e-015	-1.10012e-014	2.1226e-015	-6.68787e-015	-6.16633e-015	-4.73715e-015
-1.54203e-014	-1.07664e-014	1.01191e-014	6.53113e-015	-1.2111e-014	-6.68065e-015	-1.48857e-014	-2.14839e-014	-2.54082e-014	-1.37646e-014	-1.82544e-014	-1.45933e-014	-1.70113e-014	1.24245e-014	7.49231e-015	1.52936e-015	-6.31736e-015	-8.61092e-015	-1.57549e-014	-1.7118e-015	-1.10395e-014	2.20134e-015	-6.75269e-015	-6.11077e-015	-4.68646e-015
-1.57264e-014	-1.09338e-014	1.00697e-014	6.32364e-015	-1.2665e-014	-6.8527e-015	-1.54481e-014	-2.17607e-014	-2.5646e-014	-1.36801e-014	-1.86872e-014	-1.49018e-014	-1.73654e-014	1.25933e-014	7.54018e-015	1.46371e-015	-6.00811e-015	-8.69519e-015	-1.60094e-014	-1.6806e-015	-1.10882e-014	2.25187e-015	-6.83296e-015	-6.06712e-015	-4.65424e-015
-1.60251e-014	-1.11247e-014	1.00136e-014	6.11816e-015	-1.32238e-014	-7.03313e-015	-1.60429e-014	-2.20266e-014	-2.58638e-014	-1.35919e-014	-1.91134e-014	-1.52028e-014	-1.77114e-014	1.27507e-014	7.59766e-015	1.36979e-015	-5.74004e-015	-8.79016e-015	-1.62845e-014	-1.67936e-015	-1.11465e-014	2.27399e-015	-6.92691e-015	-6.03402e-015	-4.63972e-015
-1.63162e-014	-1.13373e-014	9.95081e-015	5.91818e-015	-1.37844e-014	-7.22119e-015	-1.66677e-014	-2.22795e-014	-2.60612e-014	-1.35009e-014	-1.95291e-014	-1.54944e-014	-1.80463e-014	1.28959e-014	7.66463e-015	1.2482e-015	-5.51525e-015	-8.89697e-015	-1.65793e-014	-1.7075e-015	-1.12134e-014	2.2683e-015	-7.03185e-015	-6.01043e-015	-4.64235e-015
-1.65993e-014	-1.15703e-014	9.8818e-015	5.72673e-015	-1.4343e-014	-7.41599e-015	-1.73201e-014	-2.25177e-014	-2.62377e-014	-1.34072e-014	-1.9931e-014	-1.5775e-014	-1.83664e-014	1.30271e-014	7.74073e-015	1.09952e-015	-5.3343e-015	-9.01549e-015	-1.68929e-014	-1.76521e-015	-1.12882e-014	2.23454e-015	-7.14524e-015	-5.99431e-015	-4.66142e-015
-1.68731e-014	-1.18223e-014	9.80637e-015	5.54623e-015	-1.48952e-014	-7.61703e-015	-1.7997e-014	-2.27401e-014	-2.63941e-014	-1.33115e-014	-2.03149e-014	-1.60423e-014	-1.86691e-014	1.31444e-014	7.82556e-015	9.24464e-016	-5.19787e-015	-9.14591e-015	-1.7224e-014	-1.85241e-015	-1.13697e-014	2.17319e-015	-7.26411e-015	-5.98382e-015	-4.69582e-015
-1.71383e-014	-1.20914e-014	9.72431e-015	5.37907e-015	-1.54372e-014	-7.82255e-015	-1.86947e-014	-2.29452e-014	-2.65315e-014	-1.32152e-014	-2.06778e-014	-1.62951e-014	-1.8952e-014	1.32471e-014	7.91891e-015	7.24047e-016	-5.1064e-015	-9.28896e-015	-1.7571e-014	-1.96803e-015	-1.14566e-014	2.08544e-015	-7.38586e-015	-5.97647e-015	-4.74404e-015
-1.73947e-014	-1.23762e-014	9.63581e-015	5.22749e-015	-1.59657e-014	-8.0313e-015	-1.94097e-014	-2.31314e-014	-2.66509e-014	-1.31191e-014	-2.10167e-014	-1.65314e-014	-1.92128e-014	1.3335e-014	8.02003e-015	5.00001e-016	-5.05853e-015	-9.44455e-015	-1.79322e-014	-2.11184e-015	-1.15479e-014	1.97241e-015	-7.50825e-015	-5.97073e-015	-4.8052e-015
-1.76422e-014	-1.26747e-014	9.54102e-015	5.09446e-015	-1.64774e-014	-8.2426e-015	-2.01377e-014	-2.32978e-014	-2.67527e-014	-1.3024e-014	-2.13283e-014	-1.675e-014	-1.94499e-014	1.34086e-014	8.12838e-015	2.53438e-016	-5.05297e-015	-9.61273e-015	-1.83052e-014	-2.2824e-015	-1.16413e-014	1.83469e-015	-7.62854e-015	-5.96554e-015	-4.87705e-015
-1.78801e-014	-1.29845e-014	9.44009e-015	4.98171e-015	-1.6969e-014	-8.45505e-015	-2.08754e-014	-2.34441e-014	-2.68389e-014	-1.29309e-014	-2.16106e-014	-1.69501e-014	-1.96609e-014	1.34676e-014	8.24335e-015	-1.4399e-017	-5.08884e-015	-9.79273e-015	-1.86887e-014	-2.4783e-015	-1.17353e-014	1.67399e-015	-7.74398e-015	-5.95933e-015	-4.95816e-015
-1.81087e-014	-1.33029e-014	9.33226e-015	4.8903e-015	-1.74375e-014	-8.66771e-015	-2.16191e-014	-2.357e-014	-2.69108e-014	-1.2841e-014	-2.1861e-014	-1.71306e-014	-1.98451e-014	1.35128e-014	8.36407e-015	-3.01092e-016	-5.16459e-015	-9.98465e-015	-1.90805e-014	-2.69843e-015	-1.1829e-014	1.49141e-015	-7.85196e-015	-5.95023e-015	-5.04727e-015
-1.83275e-014	-1.36273e-014	9.2178e-015	4.82148e-015	-1.78801e-014	-8.8798e-015	-2.23652e-014	-2.36757e-014	-2.69697e-014	-1.27556e-014	-2.20776e-014	-1.72908e-014	-2.00014e-014	1.35448e-014	8.49005e-015	-6.04678e-016	-5.27759e-015	-1.01884e-014	-1.94779e-014	-2.94079e-015	-1.19206e-014	1.28925e-015	-7.9501e-015	-5.93694e-015	-5.14327e-015
-1.85357e-014	-1.39551e-014	9.0963e-015	4.77591e-015	-1.82946e-014	-9.09012e-015	-2.31107e-014	-2.37615e-014	-2.70175e-014	-1.26753e-014	-2.2259e-014	-1.743e-014	-2.01299e-014	1.35647e-014	8.62003e-015	-9.22319e-016	-5.42419e-015	-1.04023e-014	-1.98792e-014	-3.20248e-015	-1.20093e-014	1.06958e-015	-8.03612e-015	-5.91799e-015	-5.24457e-015
-1.87328e-014	-1.42838e-014	8.96813e-015	4.75402e-015	-1.8679e-014	-9.2979e-015	-2.38517e-014	-2.38279e-014	-2.70562e-014	-1.26014e-014	-2.2404e-014	-1.75479e-014	-2.02298e-014	1.35734e-014	8.75358e-015	-1.2514e-015	-5.6015e-015	-1.06265e-014	-2.0282e-014	-3.48192e-015	-1.20925e-014	8.34642e-016	-8.1078e-015	-5.89209e-015	-5.34924e-015
-1.89185e-014	-1.46109e-014	8.83302e-015	4.75587e-015	-1.90321e-014	-9.50299e-015	-2.4585e-014	-2.38761e-014	-2.7087e-014	-1.2535e-014	-2.2512e-014	-1.76446e-014	-2.03005e-014	1.35718e-014	8.88943e-015	-1.58935e-015	-5.80658e-015	-1.08604e-014	-2.06838e-014	-3.77644e-015	-1.21692e-014	5.86208e-016	-8.16367e-015	-5.85777e-015	-5.45589e-015
-1.9092e-014	-1.49341e-014	8.69065e-015	4.78073e-015	-1.93515e-014	-9.70504e-015	-2.53076e-014	-2.39072e-014	-2.71119e-014	-1.24772e-014	-2.25821e-014	-1.77208e-014	-2.03432e-014	1.35617e-014	9.02625e-015	-1.93394e-015	-6.0356e-015	-1.11035e-014	-2.1082e-014	-4.08404e-015	-1.2238e-014	3.26797e-016	-8.20177e-015	-5.81367e-015	-5.56324e-015
-1.92524e-014	-1.52506e-014	8.54113e-015	4.8275e-015	-1.96359e-014	-9.90347e-015	-2.60163e-014	-2.39225e-014	-2.71328e-014	-1.24286e-014	-2.26153e-014	-1.77767e-014	-2.03589e-014	1.35439e-014	9.16312e-015	-2.28213e-015	-6.28389e-015	-1.13551e-014	-2.14748e-014	-4.40267e-015	-1.22972e-014	5.92203e-017	-8.2206e-015	-5.75905e-015	-5.66955e-015
-1.93993e-014	-1.55575e-014	8.3838e-015	4.89505e-015	-1.98849e-014	-1.00984e-014	-2.67081e-014	-2.39244e-014	-2.71518e-014	-1.23905e-014	-2.26123e-014	-1.78132e-014	-2.03486e-014	1.35205e-014	9.29848e-015	-2.63104e-015	-6.54739e-015	-1.16148e-014	-2.18591e-014	-4.72994e-015	-1.23451e-014	-2.13637e-016	-8.21928e-015	-5.69322e-015	-5.7734e-015
-1.95319e-014	-1.58517e-014	8.2187e-015	4.98216e-015	-2.00982e-014	-1.02892e-014	-2.73808e-014	-2.39142e-014	-2.71709e-014	-1.23634e-014	-2.25736e-014	-1.78308e-014	-2.03133e-014	1.34932e-014	9.43135e-015	-2.97771e-015	-6.8221e-015	-1.18822e-014	-2.22329e-014	-5.06344e-015	-1.23806e-014	-4.89581e-016	-8.19687e-015	-5.61602e-015	-5.87376e-015
-1.96488e-014	-1.61308e-014	8.04559e-015	5.0871e-015	-2.02761e-014	-1.0476e-014	-2.80322e-014	-2.38935e-014	-2.71915e-014	-1.23476e-014	-2.25006e-014	-1.78301e-014	-2.02544e-014	1.34634e-014	9.5601e-015	-3.31953e-015	-7.10348e-015	-1.21565e-014	-2.25942e-014	-5.4003e-015	-1.24029e-014	-7.66178e-016	-8.15297e-015	-5.52669e-015	-5.9692e-015
-1.97494e-014	-1.63926e-014	7.86434e-015	5.20691e-015	-2.04184e-014	-1.06592e-014	-2.86602e-014	-2.38647e-014	-2.72156e-014	-1.2344e-014	-2.23953e-014	-1.78126e-014	-2.01741e-014	1.34326e-014	9.68403e-015	-3.65433e-015	-7.38827e-015	-1.24373e-014	-2.29413e-014	-5.73818e-015	-1.24116e-014	-1.04079e-015	-8.08732e-015	-5.42534e-015	-6.05834e-015
-1.98326e-014	-1.66347e-014	7.6751e-015	5.33837e-015	-2.05258e-014	-1.0839e-014	-2.92638e-014	-2.38303e-014	-2.72449e-014	-1.23523e-014	-2.22597e-014	-1.77794e-014	-2.00745e-014	1.34013e-014	9.80133e-015	-3.97947e-015	-7.67302e-015	-1.27246e-014	-2.32723e-014	-6.07406e-015	-1.24059e-014	-1.31146e-015	-7.99998e-015	-5.31226e-015	-6.1399e-015
-1.98969e-014	-1.68552e-014	7.47843e-015	5.47975e-015	-2.05996e-014	-1.1016e-014	-2.98418e-014	-2.3792e-014	-2.7281e-014	-1.23731e-014	-2.20962e-014	-1.7731e-014	-1.9958e-014	1.33705e-014	9.91091e-015	-4.29325e-015	-7.95367e-015	-1.3018e-014	-2.35863e-014	-6.40589e-015	-1.23857e-014	-1.57576e-015	-7.89076e-015	-5.18728e-015	-6.21218e-015
-1.99408e-014	-1.7052e-014	7.27461e-015	5.62769e-015	-2.06407e-014	-1.11902e-014	-3.03925e-014	-2.37522e-014	-2.73246e-014	-1.24064e-014	-2.19078e-014	-1.76691e-014	-1.98265e-014	1.33412e-014	1.00109e-014	-4.59259e-015	-8.22607e-015	-1.33167e-014	-2.38813e-014	-6.7314e-015	-1.23508e-014	-1.8319e-015	-7.76082e-015	-5.05208e-015	-6.27454e-015
-1.99629e-014	-1.72231e-014	7.06356e-015	5.77889e-015	-2.06509e-014	-1.13618e-014	-3.09149e-014	-2.37128e-014	-2.73772e-014	-1.24518e-014	-2.16968e-014	-1.75955e-014	-1.96826e-014	1.33141e-014	1.01004e-014	-4.87517e-015	-8.4869e-015	-1.36201e-014	-2.41564e-014	-7.04748e-015	-1.23015e-014	-2.07766e-015	-7.61159e-015	-4.90702e-015	-6.326e-015
-1.99624e-014	-1.73668e-014	6.84556e-015	5.92992e-015	-2.06326e-014	-1.15318e-014	-3.14087e-014	-2.36763e-014	-2.74399e-014	-1.25093e-014	-2.14669e-014	-1.75113e-014	-1.95291e-014	1.32895e-014	1.01786e-014	-5.13936e-015	-8.73252e-015	-1.39274e-014	-2.44106e-014	-7.35289e-015	-1.22384e-014	-2.31143e-015	-7.44377e-015	-4.75274e-015	-6.36561e-015
-1.99386e-014	-1.74811e-014	6.62119e-015	6.07638e-015	-2.05876e-014	-1.17022e-014	-3.1874e-014	-2.36443e-014	-2.75134e-014	-1.25779e-014	-2.12213e-014	-1.74179e-014	-1.93673e-014	1.32684e-014	1.0244e-014	-5.38353e-015	-8.96006e-015	-1.42376e-014	-2.46434e-014	-7.645e-015	-1.2162e-014	-2.53201e-015	-7.25895e-015	-4.58999e-015	-6.39246e-015
-1.98904e-014	-1.75645e-014	6.39091e-015	6.21461e-015	-2.05185e-014	-1.18741e-014	-3.23109e-014	-2.36194e-014	-2.75983e-014	-1.26573e-014	-2.09638e-014	-1.73167e-014	-1.9199e-014	1.32504e-014	1.02955e-014	-5.60574e-015	-9.16681e-015	-1.455e-014	-2.48545e-014	-7.92127e-015	-1.20737e-014	-2.73767e-015	-7.05893e-015	-4.42021e-015	-6.40696e-015
-1.98167e-014	-1.76163e-014	6.15486e-015	6.34169e-015	-2.04269e-014	-1.20488e-014	-3.272e-014	-2.36031e-014	-2.76948e-014	-1.27467e-014	-2.06973e-014	-1.72088e-014	-1.90264e-014	1.32352e-014	1.03321e-014	-5.80482e-015	-9.35079e-015	-1.48643e-014	-2.50441e-014	-8.17982e-015	-1.19742e-014	-2.92747e-015	-6.84598e-015	-4.24507e-015	-6.4079e-015
-1.97171e-014	-1.76351e-014	5.91419e-015	6.45367e-015	-2.03157e-014	-1.22277e-014	-3.31018e-014	-2.35967e-014	-2.7804e-014	-1.2845e-014	-2.04253e-014	-1.70958e-014	-1.88521e-014	1.32228e-014	1.03529e-014	-5.97973e-015	-9.51086e-015	-1.51804e-014	-2.52123e-014	-8.41993e-015	-1.18648e-014	-3.10083e-015	-6.62152e-015	-4.06591e-015	-6.39457e-015
-1.95906e-014	-1.76196e-014	5.66906e-015	6.54728e-015	-2.01882e-014	-1.24122e-014	-3.34577e-014	-2.3602e-014	-2.79262e-014	-1.29508e-014	-2.01521e-014	-1.69785e-014	-1.86781e-014	1.32128e-014	1.03574e-014	-6.1296e-015	-9.64535e-015	-1.54977e-014	-2.53586e-014	-8.63997e-015	-1.17468e-014	-3.25723e-015	-6.38755e-015	-3.8843e-015	-6.36673e-015
-1.94378e-014	-1.75696e-014	5.41985e-015	6.61934e-015	-2.00476e-014	-1.26026e-014	-3.37885e-014	-2.36199e-014	-2.80613e-014	-1.30633e-014	-1.98807e-014	-1.6859e-014	-1.85055e-014	1.32047e-014	1.03448e-014	-6.25375e-015	-9.7533e-015	-1.58161e-014	-2.54838e-014	-8.83848e-015	-1.16224e-014	-3.39608e-015	-6.14667e-015	-3.70277e-015	-6.32401e-015
-1.92587e-014	-1.7485e-014	5.1674e-015	6.66607e-015	-1.98964e-014	-1.28007e-014	-3.4096e-014	-2.36522e-014	-2.82091e-014	-1.31815e-014	-1.96143e-014	-1.67386e-014	-1.83353e-014	1.31975e-014	1.03139e-014	-6.35289e-015	-9.83389e-015	-1.61355e-014	-2.55894e-014	-9.01467e-015	-1.14938e-014	-3.51801e-015	-5.90144e-015	-3.52352e-015	-6.26665e-015
-1.9053e-014	-1.73659e-014	4.91212e-015	6.68554e-015	-1.97387e-014	-1.30081e-014	-3.43819e-014	-2.36998e-014	-2.83689e-014	-1.33044e-014	-1.93559e-014	-1.66177e-014	-1.81693e-014	1.31908e-014	1.02651e-014	-6.42698e-015	-9.88685e-015	-1.64554e-014	-2.56762e-014	-9.16797e-015	-1.13638e-014	-3.62346e-015	-5.65409e-015	-3.3486e-015	-6.19459e-015
-1.88209e-014	-1.72126e-014	4.65457e-015	6.67543e-015	-1.95776e-014	-1.32261e-014	-3.46482e-014	-2.37631e-014	-2.85401e-014	-1.34305e-014	-1.91087e-014	-1.64973e-014	-1.80083e-014	1.31832e-014	1.01979e-014	-6.47686e-015	-9.91301e-015	-1.67749e-014	-2.57452e-014	-9.29828e-015	-1.12347e-014	-3.71286e-015	-5.40682e-015	-3.18023e-015	-6.10796e-015
-1.8563e-014	-1.7025e-014	4.3952e-015	6.63281e-015	-1.94159e-014	-1.34558e-014	-3.48974e-014	-2.38423e-014	-2.87223e-014	-1.35583e-014	-1.88752e-014	-1.6378e-014	-1.78527e-014	1.31736e-014	1.01126e-014	-6.50332e-015	-9.91319e-015	-1.70936e-014	-2.57971e-014	-9.40524e-015	-1.11085e-014	-3.78697e-015	-5.1618e-015	-3.02058e-015	-6.00707e-015
-1.82802e-014	-1.68044e-014	4.13476e-015	6.55628e-015	-1.9257e-014	-1.36989e-014	-3.51314e-014	-2.39376e-014	-2.8915e-014	-1.36864e-014	-1.86581e-014	-1.62609e-014	-1.77027e-014	1.31612e-014	1.00092e-014	-6.50684e-015	-9.88826e-015	-1.74108e-014	-2.58337e-014	-9.4888e-015	-1.09875e-014	-3.847e-015	-4.92169e-015	-2.87175e-015	-5.89296e-015
-1.79734e-014	-1.65515e-014	3.87424e-015	6.44391e-015	-1.91038e-014	-1.39562e-014	-3.53526e-014	-2.40502e-014	-2.91187e-014	-1.38135e-014	-1.84599e-014	-1.61463e-014	-1.75581e-014	1.31442e-014	9.88825e-015	-6.4888e-015	-9.83934e-015	-1.77251e-014	-2.5857e-014	-9.54894e-015	-1.08749e-014	-3.89409e-015	-4.68883e-015	-2.73563e-015	-5.76606e-015
-1.76438e-014	-1.62676e-014	3.61348e-015	6.29459e-015	-1.89593e-014	-1.42288e-014	-3.55635e-014	-2.41801e-014	-2.93325e-014	-1.39384e-014	-1.82823e-014	-1.60344e-014	-1.74194e-014	1.3121e-014	9.75039e-015	-6.45047e-015	-9.76843e-015	-1.80361e-014	-2.58685e-014	-9.58532e-015	-1.07734e-014	-3.92987e-015	-4.46537e-015	-2.61511e-015	-5.6271e-015
-1.72929e-014	-1.59543e-014	3.35303e-015	6.10792e-015	-1.88266e-014	-1.45176e-014	-3.57663e-014	-2.43265e-014	-2.95555e-014	-1.40597e-014	-1.81272e-014	-1.59257e-014	-1.72861e-014	1.30902e-014	9.59601e-015	-6.39414e-015	-9.67708e-015	-1.83429e-014	-2.58696e-014	-9.59822e-015	-1.06856e-014	-3.95602e-015	-4.25368e-015	-2.51217e-015	-5.47698e-015
-1.69227e-014	-1.56136e-014	3.09327e-015	5.88391e-015	-1.87081e-014	-1.48234e-014	-3.59628e-014	-2.44883e-014	-2.9786e-014	-1.41762e-014	-1.79956e-014	-1.58207e-014	-1.71578e-014	1.3051e-014	9.42554e-015	-6.32169e-015	-9.56707e-015	-1.86442e-014	-2.58621e-014	-9.58898e-015	-1.06144e-014	-3.97396e-015	-4.05594e-015	-2.42806e-015	-5.31653e-015
-1.65346e-014	-1.52475e-014	2.83449e-015	5.62294e-015	-1.86064e-014	-1.51478e-014	-3.61547e-014	-2.46642e-014	-3.0023e-014	-1.42867e-014	-1.7888e-014	-1.57191e-014	-1.70338e-014	1.30014e-014	9.24064e-015	-6.23519e-015	-9.44094e-015	-1.89393e-014	-2.58477e-014	-9.5582e-015	-1.05627e-014	-3.98557e-015	-3.8736e-015	-2.36503e-015	-5.14756e-015
-1.61314e-014	-1.48583e-014	2.57656e-015	5.32535e-015	-1.85243e-014	-1.54909e-014	-3.63442e-014	-2.48535e-014	-3.02654e-014	-1.43902e-014	-1.7805e-014	-1.56215e-014	-1.69129e-014	1.29398e-014	9.04227e-015	-6.1368e-015	-9.30069e-015	-1.92267e-014	-2.58278e-014	-9.50697e-015	-1.05328e-014	-3.99235e-015	-3.70829e-015	-2.3254e-015	-4.97189e-015
-1.57157e-014	-1.44484e-014	2.32015e-015	4.99249e-015	-1.84635e-014	-1.58536e-014	-3.65333e-014	-2.50553e-014	-3.05122e-014	-1.4486e-014	-1.77473e-014	-1.5528e-014	-1.6794e-014	1.28653e-014	8.83092e-015	-6.02957e-015	-9.14836e-015	-1.9505e-014	-2.58038e-014	-9.43598e-015	-1.05267e-014	-3.99616e-015	-3.56146e-015	-2.31041e-015	-4.79038e-015
-1.52906e-014	-1.40201e-014	2.06538e-015	4.62545e-015	-1.84259e-014	-1.62357e-014	-3.67243e-014	-2.52685e-014	-3.07618e-014	-1.45736e-014	-1.77147e-014	-1.54383e-014	-1.66763e-014	1.27771e-014	8.60819e-015	-5.91621e-015	-8.98652e-015	-1.97726e-014	-2.57783e-014	-9.34623e-015	-1.05466e-014	-3.99898e-015	-3.43429e-015	-2.32171e-015	-4.60435e-015
-1.48592e-014	-1.35763e-014	1.8128e-015	4.22599e-015	-1.84127e-014	-1.66371e-014	-3.69189e-014	-2.54912e-014	-3.10125e-014	-1.4652e-014	-1.77065e-014	-1.53522e-014	-1.65589e-014	1.26743e-014	8.37545e-015	-5.7996e-015	-8.81781e-015	-2.00282e-014	-2.57514e-014	-9.23904e-015	-1.05954e-014	-4.00229e-015	-3.3274e-015	-2.36006e-015	-4.41536e-015
-1.4425e-014	-1.31192e-014	1.56327e-015	3.79709e-015	-1.84251e-014	-1.70578e-014	-3.71181e-014	-2.5722e-014	-3.12627e-014	-1.47211e-014	-1.77221e-014	-1.52692e-014	-1.64406e-014	1.25569e-014	8.13391e-015	-5.68244e-015	-8.64383e-015	-2.02702e-014	-2.57249e-014	-9.11597e-015	-1.06743e-014	-4.00744e-015	-3.2418e-015	-2.42588e-015	-4.2257e-015
-1.39906e-014	-1.26524e-014	1.31582e-015	3.34105e-015	-1.84644e-014	-1.74974e-014	-3.73229e-014	-2.59594e-014	-3.15112e-014	-1.47803e-014	-1.77603e-014	-1.51889e-014	-1.63195e-014	1.24236e-014	7.88497e-015	-5.56731e-015	-8.46611e-015	-2.04972e-014	-2.57006e-014	-8.97823e-015	-1.07848e-014	-4.01628e-015	-3.17807e-015	-2.52014e-015	-4.0373e-015
-1.35594e-014	-1.2179e-014	1.07064e-015	2.8615e-015	-1.85315e-014	-1.79551e-014	-3.75341e-014	-2.62005e-014	-3.17564e-014	-1.48298e-014	-1.78196e-014	-1.51111e-014	-1.61948e-014	1.22741e-014	7.63048e-015	-5.45651e-015	-8.28753e-015	-2.07078e-014	-2.56798e-014	-8.82711e-015	-1.0928e-014	-4.03023e-015	-3.13642e-015	-2.64367e-015	-3.85245e-015
-1.31346e-014	-1.17014e-014	8.28003e-016	2.36085e-015	-1.86269e-014	-1.84302e-014	-3.77527e-014	-2.64434e-014	-3.19969e-014	-1.48699e-014	-1.78986e-014	-1.50348e-014	-1.60659e-014	1.21082e-014	7.37199e-015	-5.35264e-015	-8.11027e-015	-2.09e-014	-2.56633e-014	-8.66399e-015	-1.11046e-014	-4.05059e-015	-3.11687e-015	-2.7962e-015	-3.67292e-015
-1.27193e-014	-1.12224e-014	5.8757e-016	1.84274e-015	-1.87503e-014	-1.89214e-014	-3.79795e-014	-2.66866e-014	-3.22309e-014	-1.4901e-014	-1.7995e-014	-1.49597e-014	-1.59313e-014	1.19255e-014	7.11038e-015	-5.25795e-015	-7.93601e-015	-2.10723e-014	-2.56512e-014	-8.49058e-015	-1.13149e-014	-4.07791e-015	-3.1198e-015	-2.97794e-015	-3.50025e-015
-1.23166e-014	-1.07451e-014	3.4943e-016	1.311e-015	-1.89014e-014	-1.94273e-014	-3.8214e-014	-2.69282e-014	-3.24566e-014	-1.49229e-014	-1.81074e-014	-1.4885e-014	-1.57906e-014	1.17266e-014	6.84647e-015	-5.17493e-015	-7.76618e-015	-2.1223e-014	-2.56441e-014	-8.30802e-015	-1.15583e-014	-4.11269e-015	-3.14455e-015	-3.18806e-015	-3.33721e-015
-1.19303e-014	-1.02728e-014	1.13796e-016	7.69362e-016	-1.90799e-014	-1.99465e-014	-3.84563e-014	-2.71665e-014	-3.26725e-014	-1.49366e-014	-1.82336e-014	-1.48096e-014	-1.56431e-014	1.1512e-014	6.58168e-015	-5.10576e-015	-7.60186e-015	-2.13506e-014	-2.56427e-014	-8.11777e-015	-1.18345e-014	-4.15577e-015	-3.19038e-015	-3.4258e-015	-3.18581e-015
-1.15631e-014	-9.80898e-015	-1.19828e-016	2.21435e-016	-1.92846e-014	-2.04773e-014	-3.87064e-014	-2.73999e-014	-3.28771e-014	-1.49428e-014	-1.83716e-014	-1.47338e-014	-1.54887e-014	1.12829e-014	6.31768e-015	-5.05242e-015	-7.4438e-015	-2.1454e-014	-2.56468e-014	-7.92106e-015	-1.21436e-014	-4.20755e-015	-3.25631e-015	-3.69023e-015	-3.0476e-015
-1.12173e-014	-9.35669e-015	-3.51234e-016	-3.29152e-016	-1.95138e-014	-2.10182e-014	-3.89636e-014	-2.76265e-014	-3.30691e-014	-1.49421e-014	-1.85191e-014	-1.46568e-014	-1.5327e-014	1.104e-014	6.0555e-015	-5.01609e-015	-7.29259e-015	-2.15317e-014	-2.56563e-014	-7.71858e-015	-1.24841e-014	-4.2682e-015	-3.34168e-015	-3.98e-015	-2.92438e-015
-1.08957e-014	-8.91857e-015	-5.81157e-016	-8.79192e-016	-1.97662e-014	-2.15671e-014	-3.92272e-014	-2.78447e-014	-3.32469e-014	-1.49359e-014	-1.86732e-014	-1.45779e-014	-1.51574e-014	1.07842e-014	5.79614e-015	-4.99841e-015	-7.14899e-015	-2.15829e-014	-2.5671e-014	-7.51167e-015	-1.28546e-014	-4.33776e-015	-3.44515e-015	-4.29384e-015	-2.81871e-015
-1.06001e-014	-8.49693e-015	-8.09617e-016	-1.4245e-015	-2.00405e-014	-2.2122e-014	-3.94965e-014	-2.80537e-014	-3.34085e-014	-1.4925e-014	-1.88318e-014	-1.44973e-014	-1.49795e-014	1.05168e-014	5.53988e-015	-5.00107e-015	-7.01341e-015	-2.16065e-014	-2.56907e-014	-7.30217e-015	-1.32529e-014	-4.41583e-015	-3.56572e-015	-4.63021e-015	-2.73207e-015
-1.03332e-014	-8.09461e-015	-1.03595e-015	-1.96111e-015	-2.0335e-014	-2.26801e-014	-3.977e-014	-2.82517e-014	-3.35527e-014	-1.49109e-014	-1.89921e-014	-1.44141e-014	-1.4794e-014	1.02395e-014	5.28738e-015	-5.02462e-015	-6.88564e-015	-2.16013e-014	-2.57148e-014	-7.09071e-015	-1.36769e-014	-4.50208e-015	-3.70156e-015	-4.98702e-015	-2.66561e-015
-1.0097e-014	-7.71383e-015	-1.26068e-015	-2.48566e-015	-2.06473e-014	-2.32399e-014	-4.00456e-014	-2.84379e-014	-3.36782e-014	-1.48946e-014	-1.91519e-014	-1.43282e-014	-1.4601e-014	9.95358e-015	5.03942e-015	-5.0699e-015	-6.76502e-015	-2.15669e-014	-2.57424e-014	-6.87816e-015	-1.41242e-014	-4.59551e-015	-3.85109e-015	-5.36202e-015	-2.6211e-015
-9.89325e-015	-7.35667e-015	-1.48378e-015	-2.99497e-015	-2.09739e-014	-2.37987e-014	-4.03215e-014	-2.86108e-014	-3.37835e-014	-1.48776e-014	-1.9309e-014	-1.42397e-014	-1.44015e-014	9.66118e-015	4.79702e-015	-5.13714e-015	-6.65143e-015	-2.15028e-014	-2.57728e-014	-6.66472e-015	-1.45917e-014	-4.69528e-015	-4.01245e-015	-5.75259e-015	-2.60014e-015
-9.72358e-015	-7.02546e-015	-1.70571e-015	-3.48528e-015	-2.13121e-014	-2.43537e-014	-4.05962e-014	-2.87698e-014	-3.38674e-014	-1.4861e-014	-1.94613e-014	-1.41485e-014	-1.41961e-014	9.36348e-015	4.56029e-015	-5.22552e-015	-6.54476e-015	-2.14087e-014	-2.58055e-014	-6.45196e-015	-1.50771e-014	-4.80057e-015	-4.18403e-015	-6.15635e-015	-2.60392e-015
-9.58799e-015	-6.72153e-015	-1.9261e-015	-3.95413e-015	-2.16589e-014	-2.49024e-014	-4.08674e-014	-2.89144e-014	-3.39292e-014	-1.48467e-014	-1.96071e-014	-1.40549e-014	-1.39857e-014	9.06222e-015	4.32944e-015	-5.33451e-015	-6.44307e-015	-2.12848e-014	-2.58391e-014	-6.24133e-015	-1.55769e-014	-4.91025e-015	-4.3636e-015	-6.57097e-015	-2.63373e-015
-9.48665e-015	-6.44601e-015	-2.14512e-015	-4.39928e-015	-2.20115e-014	-2.54422e-014	-4.1133e-014	-2.90438e-014	-3.39683e-014	-1.4836e-014	-1.97445e-014	-1.39592e-014	-1.3772e-014	8.75957e-015	4.10423e-015	-5.4631e-015	-6.34484e-015	-2.11315e-014	-2.58724e-014	-6.03372e-015	-1.60876e-014	-5.02299e-015	-4.54913e-015	-6.99356e-015	-2.69063e-015
-9.41958e-015	-6.20025e-015	-2.36192e-015	-4.81824e-015	-2.23668e-014	-2.597e-014	-4.13908e-014	-2.91571e-014	-3.39842e-014	-1.48305e-014	-1.98716e-014	-1.38622e-014	-1.35559e-014	8.45747e-015	3.88492e-015	-5.61082e-015	-6.24979e-015	-2.09493e-014	-2.59048e-014	-5.82972e-015	-1.66056e-014	-5.13734e-015	-4.73882e-015	-7.42096e-015	-2.77536e-015
-9.38689e-015	-5.98597e-015	-2.57665e-015	-5.20947e-015	-2.27211e-014	-2.64835e-014	-4.16383e-014	-2.92542e-014	-3.39755e-014	-1.48312e-014	-1.99872e-014	-1.3764e-014	-1.33381e-014	8.15801e-015	3.67165e-015	-5.77627e-015	-6.15689e-015	-2.07393e-014	-2.59355e-014	-5.62992e-015	-1.71278e-014	-5.25158e-015	-4.93105e-015	-7.85027e-015	-2.88863e-015
-9.3881e-015	-5.80373e-015	-2.78924e-015	-5.57123e-015	-2.30706e-014	-2.69802e-014	-4.18738e-014	-2.93362e-014	-3.39422e-014	-1.48399e-014	-2.00905e-014	-1.36652e-014	-1.31205e-014	7.86259e-015	3.46413e-015	-5.95823e-015	-6.06461e-015	-2.05026e-014	-2.59634e-014	-5.4346e-015	-1.76504e-014	-5.36399e-015	-5.12384e-015	-8.27881e-015	-3.0311e-015
-9.42214e-015	-5.65421e-015	-2.99984e-015	-5.90242e-015	-2.3412e-014	-2.74577e-014	-4.2095e-014	-2.94038e-014	-3.38846e-014	-1.48571e-014	-2.01803e-014	-1.35671e-014	-1.29049e-014	7.5729e-015	3.26134e-015	-6.15432e-015	-5.97136e-015	-2.02408e-014	-2.59869e-014	-5.24482e-015	-1.81693e-014	-5.4734e-015	-5.31494e-015	-8.70381e-015	-3.20265e-015
-9.48717e-015	-5.53745e-015	-3.20742e-015	-6.20211e-015	-2.37425e-014	-2.79133e-014	-4.22999e-014	-2.94567e-014	-3.38023e-014	-1.48838e-014	-2.02559e-014	-1.34705e-014	-1.26928e-014	7.29064e-015	3.06345e-015	-6.3625e-015	-5.87609e-015	-1.99556e-014	-2.60042e-014	-5.06127e-015	-1.86811e-014	-5.57855e-015	-5.50257e-015	-9.12236e-015	-3.40326e-015
-9.58153e-015	-5.45419e-015	-3.41216e-015	-6.47039e-015	-2.40583e-014	-2.83451e-014	-4.24865e-014	-2.94962e-014	-3.36962e-014	-1.49212e-014	-2.03165e-014	-1.33765e-014	-1.24856e-014	7.01769e-015	2.86996e-015	-6.58071e-015	-5.77825e-015	-1.96481e-014	-2.6014e-014	-4.88458e-015	-1.91831e-014	-5.67812e-015	-5.68537e-015	-9.53111e-015	-3.63316e-015
-9.70253e-015	-5.40416e-015	-3.61367e-015	-6.70769e-015	-2.4357e-014	-2.87509e-014	-4.26533e-014	-2.95236e-014	-3.35664e-014	-1.49705e-014	-2.03622e-014	-1.32866e-014	-1.22859e-014	6.75515e-015	2.68027e-015	-6.80593e-015	-5.67674e-015	-1.93206e-014	-2.60157e-014	-4.71552e-015	-1.96721e-014	-5.77017e-015	-5.86176e-015	-9.92749e-015	-3.89181e-015
-9.84805e-015	-5.38718e-015	-3.81184e-015	-6.91399e-015	-2.46358e-014	-2.91288e-014	-4.27988e-014	-2.954e-014	-3.34141e-014	-1.50322e-014	-2.03928e-014	-1.3202e-014	-1.20954e-014	6.5042e-015	2.49351e-015	-7.03478e-015	-5.57042e-015	-1.89762e-014	-2.60081e-014	-4.55493e-015	-2.01438e-014	-5.85395e-015	-6.03045e-015	-1.03095e-014	-4.17856e-015
-1.00153e-014	-5.40294e-015	-4.00582e-015	-7.08997e-015	-2.48914e-014	-2.94773e-014	-4.29214e-014	-2.95458e-014	-3.32414e-014	-1.51068e-014	-2.0409e-014	-1.31244e-014	-1.19161e-014	6.2662e-015	2.30972e-015	-7.26466e-015	-5.45839e-015	-1.86175e-014	-2.59898e-014	-4.40293e-015	-2.05949e-014	-5.92863e-015	-6.18977e-015	-1.06744e-014	-4.4922e-015
-1.02012e-014	-5.45067e-015	-4.19532e-015	-7.23645e-015	-2.51205e-014	-2.97946e-014	-4.30204e-014	-2.95431e-014	-3.30498e-014	-1.51953e-014	-2.04111e-014	-1.30554e-014	-1.17496e-014	6.04209e-015	2.12868e-015	-7.49251e-015	-5.34005e-015	-1.82472e-014	-2.59606e-014	-4.26028e-015	-2.10238e-014	-5.993e-015	-6.33779e-015	-1.10199e-014	-4.83202e-015
-1.04026e-014	-5.52948e-015	-4.3802e-015	-7.35486e-015	-2.53211e-014	-3.00796e-014	-4.30954e-014	-2.95334e-014	-3.28408e-014	-1.52981e-014	-2.03998e-014	-1.29969e-014	-1.15973e-014	5.83258e-015	1.94993e-015	-7.71518e-015	-5.21468e-015	-1.78679e-014	-2.59201e-014	-4.1269e-015	-2.1428e-014	-6.04733e-015	-6.47331e-015	-1.13443e-014	-5.19663e-015
-1.06164e-014	-5.63861e-015	-4.55984e-015	-7.44734e-015	-2.54907e-014	-3.03308e-014	-4.31445e-014	-2.95177e-014	-3.26164e-014	-1.54154e-014	-2.03762e-014	-1.29507e-014	-1.14613e-014	5.63803e-015	1.7734e-015	-7.92958e-015	-5.08229e-015	-1.74822e-014	-2.5868e-014	-4.0035e-015	-2.18053e-014	-6.0915e-015	-6.59499e-015	-1.16459e-014	-5.58454e-015
-1.08398e-014	-5.77692e-015	-4.73368e-015	-7.51499e-015	-2.56274e-014	-3.05474e-014	-4.31679e-014	-2.94978e-014	-3.23794e-014	-1.5547e-014	-2.03413e-014	-1.29183e-014	-1.13432e-014	5.4587e-015	1.59843e-015	-8.13277e-015	-4.94341e-015	-1.70942e-014	-2.58033e-014	-3.89136e-015	-2.21532e-014	-6.12569e-015	-6.7018e-015	-1.19234e-014	-5.99412e-015
-1.10683e-014	-5.94328e-015	-4.90118e-015	-7.56038e-015	-2.57299e-014	-3.07291e-014	-4.31662e-014	-2.94755e-014	-3.21327e-014	-1.56926e-014	-2.02971e-014	-1.29016e-014	-1.12437e-014	5.29415e-015	1.4244e-015	-8.3221e-015	-4.7982e-015	-1.67068e-014	-2.57256e-014	-3.79038e-015	-2.24705e-014	-6.15037e-015	-6.79293e-015	-1.21752e-014	-6.42308e-015
-1.12979e-014	-6.13537e-015	-5.06199e-015	-7.58583e-015	-2.57975e-014	-3.08755e-014	-4.31397e-014	-2.94526e-014	-3.1879e-014	-1.5852e-014	-2.02446e-014	-1.29027e-014	-1.11641e-014	5.144e-015	1.25119e-015	-8.49466e-015	-4.64732e-015	-1.63232e-014	-2.56352e-014	-3.70083e-015	-2.27568e-014	-6.16582e-015	-6.86763e-015	-1.24004e-014	-6.86987e-015
-1.15253e-014	-6.35197e-015	-5.21508e-015	-7.59367e-015	-2.58295e-014	-3.09873e-014	-4.30899e-014	-2.94312e-014	-3.16221e-014	-1.60244e-014	-2.01856e-014	-1.29229e-014	-1.11054e-014	5.0076e-015	1.07881e-015	-8.64756e-015	-4.49101e-015	-1.59463e-014	-2.55319e-014	-3.62409e-015	-2.30115e-014	-6.17203e-015	-6.92575e-015	-1.25977e-014	-7.33241e-015
-1.17474e-014	-6.59206e-015	-5.35977e-015	-7.58649e-015	-2.58254e-014	-3.1065e-014	-4.30179e-014	-2.94123e-014	-3.13649e-014	-1.62092e-014	-2.01218e-014	-1.29637e-014	-1.10688e-014	4.88441e-015	9.07923e-016	-8.77839e-015	-4.33049e-015	-1.55791e-014	-2.5416e-014	-3.56031e-015	-2.32334e-014	-6.17003e-015	-6.96721e-015	-1.27669e-014	-7.8091e-015
-1.1961e-014	-6.85368e-015	-5.49566e-015	-7.56628e-015	-2.57852e-014	-3.11092e-014	-4.29248e-014	-2.93981e-014	-3.11113e-014	-1.64057e-014	-2.00552e-014	-1.30267e-014	-1.10551e-014	4.77408e-015	7.38571e-016	-8.88563e-015	-4.16668e-015	-1.52251e-014	-2.52882e-014	-3.50961e-015	-2.34231e-014	-6.16091e-015	-6.99152e-015	-1.29076e-014	-8.29729e-015
-1.21626e-014	-7.13537e-015	-5.62215e-015	-7.53609e-015	-2.57093e-014	-3.11211e-014	-4.28127e-014	-2.93902e-014	-3.08654e-014	-1.66128e-014	-1.99875e-014	-1.31133e-014	-1.10646e-014	4.67566e-015	5.70778e-016	-8.96758e-015	-4.00005e-015	-1.48863e-014	-2.51493e-014	-3.47274e-015	-2.35814e-014	-6.14637e-015	-6.99891e-015	-1.30201e-014	-8.79488e-015
-1.2349e-014	-7.43486e-015	-5.73852e-015	-7.49853e-015	-2.55985e-014	-3.11024e-014	-4.26833e-014	-2.93896e-014	-3.06306e-014	-1.68293e-014	-1.99214e-014	-1.3225e-014	-1.10976e-014	4.58801e-015	4.04416e-016	-9.02171e-015	-3.83324e-015	-1.45655e-014	-2.5e-014	-3.45005e-015	-2.37089e-014	-6.12809e-015	-6.98938e-015	-1.31044e-014	-9.29995e-015
-1.25169e-014	-7.75054e-015	-5.84503e-015	-7.45586e-015	-2.54548e-014	-3.10549e-014	-4.25394e-014	-2.93976e-014	-3.04113e-014	-1.70544e-014	-1.98582e-014	-1.33624e-014	-1.1155e-014	4.50945e-015	2.4074e-016	-9.04621e-015	-3.66719e-015	-1.42646e-014	-2.48406e-014	-3.44137e-015	-2.38068e-014	-6.10707e-015	-6.96314e-015	-1.31617e-014	-9.81053e-015
-1.2663e-014	-8.08116e-015	-5.9406e-015	-7.41035e-015	-2.52793e-014	-3.09806e-014	-4.23834e-014	-2.94147e-014	-3.02111e-014	-1.72869e-014	-1.98e-014	-1.35265e-014	-1.12368e-014	4.43876e-015	8.04896e-017	-9.04031e-015	-3.50294e-015	-1.39859e-014	-2.46716e-014	-3.44635e-015	-2.38766e-014	-6.085e-015	-6.92065e-015	-1.31918e-014	-1.0324e-014
-1.27853e-014	-8.42433e-015	-6.02446e-015	-7.36467e-015	-2.50743e-014	-3.08818e-014	-4.22188e-014	-2.94418e-014	-3.00338e-014	-1.75252e-014	-1.97489e-014	-1.37178e-014	-1.13424e-014	4.37484e-015	-7.51703e-017	-9.00304e-015	-3.34235e-015	-1.37309e-014	-2.44938e-014	-3.46491e-015	-2.3919e-014	-6.06412e-015	-6.86299e-015	-1.31958e-014	-1.08378e-014
-1.28821e-014	-8.77837e-015	-6.09648e-015	-7.32142e-015	-2.48418e-014	-3.0761e-014	-4.20485e-014	-2.94795e-014	-2.98833e-014	-1.77679e-014	-1.97062e-014	-1.39367e-014	-1.14718e-014	4.31627e-015	-2.26625e-016	-8.93379e-015	-3.18676e-015	-1.35005e-014	-2.43093e-014	-3.4969e-015	-2.39362e-014	-6.04595e-015	-6.79061e-015	-1.31751e-014	-1.13497e-014
-1.29509e-014	-9.14164e-015	-6.1561e-015	-7.28252e-015	-2.45837e-014	-3.06214e-014	-4.18761e-014	-2.95282e-014	-2.97632e-014	-1.8014e-014	-1.9674e-014	-1.41832e-014	-1.16245e-014	4.26151e-015	-3.72872e-016	-8.83309e-015	-3.03846e-015	-1.32961e-014	-2.41193e-014	-3.54202e-015	-2.39308e-014	-6.03198e-015	-6.70492e-015	-1.31313e-014	-1.18579e-014
-1.29907e-014	-9.51238e-015	-6.20317e-015	-7.25034e-015	-2.43036e-014	-3.04658e-014	-4.17051e-014	-2.95883e-014	-2.96772e-014	-1.82616e-014	-1.9654e-014	-1.44566e-014	-1.18003e-014	4.20917e-015	-5.13326e-016	-8.70115e-015	-2.89855e-015	-1.31188e-014	-2.39245e-014	-3.60062e-015	-2.39048e-014	-6.0237e-015	-6.60707e-015	-1.30649e-014	-1.23603e-014
-1.30011e-014	-9.88868e-015	-6.23776e-015	-7.22675e-015	-2.40051e-014	-3.02972e-014	-4.1539e-014	-2.96598e-014	-2.96287e-014	-1.85094e-014	-1.96479e-014	-1.47559e-014	-1.19982e-014	4.1575e-015	-6.47152e-016	-8.53749e-015	-2.76914e-015	-1.29683e-014	-2.37258e-014	-3.67113e-015	-2.38606e-014	-6.02339e-015	-6.49825e-015	-1.29776e-014	-1.28548e-014
-1.29814e-014	-1.0269e-014	-6.25992e-015	-7.21274e-015	-2.36913e-014	-3.01181e-014	-4.13812e-014	-2.97418e-014	-2.96201e-014	-1.8756e-014	-1.96575e-014	-1.50804e-014	-1.22166e-014	4.10563e-015	-7.7337e-016	-8.34265e-015	-2.65154e-015	-1.28448e-014	-2.35246e-014	-3.75268e-015	-2.38004e-014	-6.03192e-015	-6.37958e-015	-1.28708e-014	-1.33398e-014
-1.29307e-014	-1.06515e-014	-6.26953e-015	-7.20997e-015	-2.33657e-014	-2.99317e-014	-4.12343e-014	-2.98338e-014	-2.96538e-014	-1.89994e-014	-1.96843e-014	-1.54291e-014	-1.24544e-014	4.05245e-015	-8.91014e-016	-8.11812e-015	-2.54696e-015	-1.27485e-014	-2.33222e-014	-3.84491e-015	-2.37272e-014	-6.05145e-015	-6.2522e-015	-1.27464e-014	-1.38141e-014
-1.28489e-014	-1.10342e-014	-6.2671e-015	-7.21913e-015	-2.30321e-014	-2.97421e-014	-4.11025e-014	-2.99356e-014	-2.97321e-014	-1.92384e-014	-1.97284e-014	-1.58004e-014	-1.27115e-014	3.99594e-015	-9.99481e-016	-7.8653e-015	-2.45698e-015	-1.26779e-014	-2.31189e-014	-3.94704e-015	-2.36435e-014	-6.0836e-015	-6.11734e-015	-1.26062e-014	-1.42764e-014
-1.27371e-014	-1.14153e-014	-6.25243e-015	-7.2414e-015	-2.26944e-014	-2.95524e-014	-4.09888e-014	-3.00455e-014	-2.98565e-014	-1.94712e-014	-1.9791e-014	-1.61927e-014	-1.29864e-014	3.9354e-015	-1.09755e-015	-7.58568e-015	-2.38229e-015	-1.26319e-014	-2.29155e-014	-4.05751e-015	-2.35513e-014	-6.12888e-015	-5.97675e-015	-1.24522e-014	-1.47248e-014
-1.25968e-014	-1.17935e-014	-6.22621e-015	-7.27708e-015	-2.23566e-014	-2.93655e-014	-4.08965e-014	-3.01619e-014	-3.00282e-014	-1.96966e-014	-1.98728e-014	-1.66038e-014	-1.32776e-014	3.87019e-015	-1.18479e-015	-7.28117e-015	-2.32335e-015	-1.26089e-014	-2.27131e-014	-4.1746e-015	-2.34519e-014	-6.18806e-015	-5.83219e-015	-1.2286e-014	-1.51581e-014
-1.24289e-014	-1.21671e-014	-6.18878e-015	-7.32613e-015	-2.20223e-014	-2.91845e-014	-4.0829e-014	-3.02841e-014	-3.02479e-014	-1.99133e-014	-1.99748e-014	-1.70314e-014	-1.35834e-014	3.79853e-015	-1.26094e-015	-6.95398e-015	-2.28059e-015	-1.2607e-014	-2.25125e-014	-4.29649e-015	-2.33484e-014	-6.26172e-015	-5.68523e-015	-1.21095e-014	-1.55751e-014
-1.22359e-014	-1.25348e-014	-6.14074e-015	-7.38869e-015	-2.16952e-014	-2.90126e-014	-4.07883e-014	-3.04105e-014	-3.05149e-014	-2.01198e-014	-2.00971e-014	-1.74726e-014	-1.39022e-014	3.72058e-015	-1.32518e-015	-6.60596e-015	-2.25396e-015	-1.26244e-014	-2.23148e-014	-4.4213e-015	-2.32423e-014	-6.34983e-015	-5.53749e-015	-1.19255e-014	-1.59749e-014
-1.20191e-014	-1.28951e-014	-6.08194e-015	-7.46427e-015	-2.13792e-014	-2.88525e-014	-4.07765e-014	-3.05393e-014	-3.08289e-014	-2.03155e-014	-2.02398e-014	-1.79246e-014	-1.42323e-014	3.63597e-015	-1.37688e-015	-6.2396e-015	-2.24371e-015	-1.2658e-014	-2.212e-014	-4.54711e-015	-2.31351e-014	-6.45226e-015	-5.39034e-015	-1.17352e-014	-1.63567e-014
-1.17811e-014	-1.32468e-014	-6.01269e-015	-7.55223e-015	-2.10773e-014	-2.87072e-014	-4.07957e-014	-3.06683e-014	-3.11893e-014	-2.04987e-014	-2.0403e-014	-1.83844e-014	-1.45724e-014	3.54493e-015	-1.4155e-015	-5.8574e-015	-2.24949e-015	-1.27045e-014	-2.1929e-014	-4.6727e-015	-2.30283e-014	-6.56796e-015	-5.24562e-015	-1.15401e-014	-1.67204e-014
-1.15247e-014	-1.35881e-014	-5.93365e-015	-7.65208e-015	-2.07928e-014	-2.8579e-014	-4.08472e-014	-3.07953e-014	-3.15943e-014	-2.06679e-014	-2.05864e-014	-1.88482e-014	-1.49204e-014	3.4477e-015	-1.44127e-015	-5.4619e-015	-2.26995e-015	-1.27614e-014	-2.17421e-014	-4.7958e-015	-2.29223e-014	-6.69751e-015	-5.10494e-015	-1.13422e-014	-1.70648e-014
-1.12523e-014	-1.39176e-014	-5.84583e-015	-7.76403e-015	-2.05287e-014	-2.84707e-014	-4.09326e-014	-3.09175e-014	-3.20421e-014	-2.08222e-014	-2.07894e-014	-1.93127e-014	-1.52743e-014	3.34421e-015	-1.45381e-015	-5.05488e-015	-2.30401e-015	-1.28253e-014	-2.1559e-014	-4.91433e-015	-2.28181e-014	-6.84046e-015	-4.96972e-015	-1.11438e-014	-1.73903e-014
-1.09673e-014	-1.42342e-014	-5.74973e-015	-7.8866e-015	-2.02885e-014	-2.83846e-014	-4.10526e-014	-3.10321e-014	-3.25295e-014	-2.09608e-014	-2.1011e-014	-1.97739e-014	-1.56322e-014	3.23561e-015	-1.45341e-015	-4.63955e-015	-2.35026e-015	-1.28926e-014	-2.13789e-014	-5.02622e-015	-2.27159e-014	-6.99533e-015	-4.84089e-015	-1.09462e-014	-1.76967e-014
-1.0673e-014	-1.45367e-014	-5.64573e-015	-8.0181e-015	-2.00746e-014	-2.83217e-014	-4.12075e-014	-3.11369e-014	-3.30527e-014	-2.10824e-014	-2.12501e-014	-2.02277e-014	-1.59929e-014	3.12297e-015	-1.44058e-015	-4.21868e-015	-2.40687e-015	-1.29602e-014	-2.12014e-014	-5.12863e-015	-2.26158e-014	-7.16046e-015	-4.71973e-015	-1.07509e-014	-1.79837e-014
-1.03725e-014	-1.48233e-014	-5.53453e-015	-8.15672e-015	-1.98882e-014	-2.82832e-014	-4.13976e-014	-3.123e-014	-3.36074e-014	-2.11871e-014	-2.15055e-014	-2.06709e-014	-1.63545e-014	3.00665e-015	-1.41569e-015	-3.79421e-015	-2.47198e-015	-1.30246e-014	-2.10257e-014	-5.21925e-015	-2.25179e-014	-7.33416e-015	-4.60734e-015	-1.05594e-014	-1.82518e-014
-1.00694e-014	-1.50929e-014	-5.41738e-015	-8.3012e-015	-1.97313e-014	-2.82708e-014	-4.1622e-014	-3.13087e-014	-3.41892e-014	-2.12739e-014	-2.17762e-014	-2.10988e-014	-1.67147e-014	2.88865e-015	-1.379e-015	-3.36929e-015	-2.54407e-015	-1.30822e-014	-2.08512e-014	-5.29638e-015	-2.24211e-014	-7.51426e-015	-4.50497e-015	-1.03731e-014	-1.85013e-014
-9.76685e-015	-1.53442e-014	-5.29469e-015	-8.44915e-015	-1.96047e-014	-2.82847e-014	-4.18795e-014	-3.13702e-014	-3.4794e-014	-2.13427e-014	-2.20608e-014	-2.1508e-014	-1.70716e-014	2.77024e-015	-1.33128e-015	-2.94624e-015	-2.62029e-015	-1.31291e-014	-2.06769e-014	-5.35778e-015	-2.2325e-014	-7.69873e-015	-4.41338e-015	-1.01935e-014	-1.8732e-014
-9.46861e-015	-1.55764e-014	-5.16774e-015	-8.59919e-015	-1.95091e-014	-2.83254e-014	-4.21678e-014	-3.14134e-014	-3.54164e-014	-2.13924e-014	-2.23571e-014	-2.18946e-014	-1.74229e-014	2.65323e-015	-1.27328e-015	-2.52579e-015	-2.69904e-015	-1.31617e-014	-2.05025e-014	-5.40077e-015	-2.22284e-014	-7.88534e-015	-4.33334e-015	-1.00215e-014	-1.89444e-014
-9.17899e-015	-1.57883e-014	-5.03732e-015	-8.74952e-015	-1.94449e-014	-2.83929e-014	-4.24852e-014	-3.14361e-014	-3.60506e-014	-2.14231e-014	-2.26634e-014	-2.2255e-014	-1.77663e-014	2.53971e-015	-1.20574e-015	-2.11022e-015	-2.77736e-015	-1.31769e-014	-2.03263e-014	-5.42333e-015	-2.21295e-014	-8.07172e-015	-4.26532e-015	-9.85822e-015	-1.91389e-014
-8.90131e-015	-1.59791e-014	-4.90415e-015	-8.89866e-015	-1.94117e-014	-2.84861e-014	-4.28297e-014	-3.14366e-014	-3.66908e-014	-2.14338e-014	-2.29778e-014	-2.25859e-014	-1.81003e-014	2.43055e-015	-1.12949e-015	-1.70187e-015	-2.8523e-015	-1.31717e-014	-2.01455e-014	-5.42373e-015	-2.20272e-014	-8.25579e-015	-4.20986e-015	-9.70489e-015	-1.93166e-014
-8.63918e-015	-1.61474e-014	-4.76898e-015	-9.04532e-015	-1.94094e-014	-2.86037e-014	-4.3198e-014	-3.14128e-014	-3.73314e-014	-2.14244e-014	-2.32982e-014	-2.28836e-014	-1.84228e-014	2.32813e-015	-1.04518e-015	-1.30209e-015	-2.92177e-015	-1.31428e-014	-1.99595e-014	-5.4002e-015	-2.19195e-014	-8.43447e-015	-4.16743e-015	-9.56137e-015	-1.94781e-014
-8.39527e-015	-1.62931e-014	-4.632e-015	-9.18749e-015	-1.94369e-014	-2.87451e-014	-4.35881e-014	-3.13635e-014	-3.79662e-014	-2.13954e-014	-2.36223e-014	-2.31455e-014	-1.87326e-014	2.23528e-015	-9.54076e-016	-9.11967e-016	-2.98271e-015	-1.30873e-014	-1.97675e-014	-5.35064e-015	-2.18042e-014	-8.6049e-015	-4.13781e-015	-9.42816e-015	-1.96238e-014
-8.17295e-015	-1.64157e-014	-4.49448e-015	-9.32362e-015	-1.94934e-014	-2.89086e-014	-4.39962e-014	-3.12875e-014	-3.85892e-014	-2.13469e-014	-2.39471e-014	-2.33687e-014	-1.90278e-014	2.15393e-015	-8.57274e-016	-5.32685e-016	-3.03214e-015	-1.30038e-014	-1.95682e-014	-5.27407e-015	-2.16794e-014	-8.76465e-015	-4.12128e-015	-9.30629e-015	-1.97551e-014
-7.975e-015	-1.65144e-014	-4.35709e-015	-9.45166e-015	-1.95763e-014	-2.90923e-014	-4.44185e-014	-3.11838e-014	-3.91933e-014	-2.12788e-014	-2.42702e-014	-2.35507e-014	-1.93067e-014	2.08636e-015	-7.55539e-016	-1.65541e-016	-3.06728e-015	-1.28901e-014	-1.93598e-014	-5.16923e-015	-2.15422e-014	-8.91122e-015	-4.1172e-015	-9.19603e-015	-1.98723e-014
-7.80393e-015	-1.65884e-014	-4.22051e-015	-9.56991e-015	-1.96829e-014	-2.92929e-014	-4.48507e-014	-3.10521e-014	-3.97727e-014	-2.11916e-014	-2.45895e-014	-2.36899e-014	-1.95668e-014	2.03453e-015	-6.49736e-016	1.89597e-016	-3.08543e-015	-1.27439e-014	-1.91406e-014	-5.03538e-015	-2.13901e-014	-9.04225e-015	-4.12541e-015	-9.0975e-015	-1.99762e-014
-7.66201e-015	-1.66382e-014	-4.08495e-015	-9.67754e-015	-1.98108e-014	-2.95077e-014	-4.52885e-014	-3.08917e-014	-4.03216e-014	-2.10859e-014	-2.49022e-014	-2.37845e-014	-1.98061e-014	2.00033e-015	-5.40278e-016	5.32132e-016	-3.08382e-015	-1.25642e-014	-1.89091e-014	-4.87244e-015	-2.12201e-014	-9.15501e-015	-4.14545e-015	-9.01088e-015	-2.00669e-014
-7.55065e-015	-1.66642e-014	-3.95082e-015	-9.77316e-015	-1.99578e-014	-2.97337e-014	-4.57276e-014	-3.07022e-014	-4.0833e-014	-2.09624e-014	-2.52058e-014	-2.38336e-014	-2.00236e-014	1.98585e-015	-4.2869e-016	8.61782e-016	-3.0605e-015	-1.23495e-014	-1.86639e-014	-4.67978e-015	-2.10303e-014	-9.24757e-015	-4.17644e-015	-8.936e-015	-2.01449e-014
-7.4719e-015	-1.66658e-014	-3.81871e-015	-9.85557e-015	-2.01209e-014	-2.9968e-014	-4.6164e-014	-3.04846e-014	-4.1302e-014	-2.08216e-014	-2.54977e-014	-2.38366e-014	-2.02173e-014	1.99276e-015	-3.15701e-016	1.1788e-015	-3.01331e-015	-1.20998e-014	-1.84038e-014	-4.45749e-015	-2.08193e-014	-9.31758e-015	-4.21786e-015	-8.87232e-015	-2.02108e-014
-7.42669e-015	-1.66435e-014	-3.68922e-015	-9.92375e-015	-2.02966e-014	-3.0207e-014	-4.65931e-014	-3.02405e-014	-4.17235e-014	-2.06644e-014	-2.57752e-014	-2.37927e-014	-2.03864e-014	2.02283e-015	-2.01635e-016	1.48322e-015	-2.94095e-015	-1.18149e-014	-1.8128e-014	-4.20612e-015	-2.05852e-014	-9.36309e-015	-4.26914e-015	-8.82044e-015	-2.02658e-014
-7.41561e-015	-1.65974e-014	-3.56245e-015	-9.97718e-015	-2.04807e-014	-3.04472e-014	-4.70104e-014	-2.99706e-014	-4.20931e-014	-2.04912e-014	-2.60355e-014	-2.37028e-014	-2.053e-014	2.0775e-015	-8.74632e-017	1.77531e-015	-2.84151e-015	-1.14956e-014	-1.78358e-014	-3.92629e-015	-2.03261e-014	-9.38306e-015	-4.32919e-015	-8.77952e-015	-2.03099e-014
-7.43964e-015	-1.65279e-014	-3.43855e-015	-1.00146e-014	-2.06704e-014	-3.06849e-014	-4.74117e-014	-2.96763e-014	-4.24068e-014	-2.03034e-014	-2.6276e-014	-2.35671e-014	-2.06467e-014	2.15802e-015	2.64466e-017	2.05584e-015	-2.71345e-015	-1.11422e-014	-1.75267e-014	-3.61941e-015	-2.00401e-014	-9.37613e-015	-4.39653e-015	-8.7492e-015	-2.03434e-014
-7.49906e-015	-1.6436e-014	-3.31758e-015	-1.00358e-014	-2.08618e-014	-3.09167e-014	-4.77929e-014	-2.936e-014	-4.26609e-014	-2.01018e-014	-2.6494e-014	-2.33866e-014	-2.07351e-014	2.26582e-015	1.39552e-016	2.32523e-015	-2.55615e-015	-1.07563e-014	-1.72003e-014	-3.28673e-015	-1.97256e-014	-9.3418e-015	-4.47041e-015	-8.7291e-015	-2.03665e-014
-7.59323e-015	-1.63225e-014	-3.19944e-015	-1.00411e-014	-2.10508e-014	-3.11388e-014	-4.81496e-014	-2.90246e-014	-4.28528e-014	-1.98875e-014	-2.66876e-014	-2.31633e-014	-2.07942e-014	2.40212e-015	2.5153e-016	2.5838e-015	-2.36941e-015	-1.03394e-014	-1.68566e-014	-2.92916e-015	-1.93815e-014	-9.279e-015	-4.54928e-015	-8.71856e-015	-2.03798e-014
-7.72084e-015	-1.61882e-014	-3.08416e-015	-1.00297e-014	-2.12337e-014	-3.13475e-014	-4.84787e-014	-2.86724e-014	-4.29807e-014	-1.96614e-014	-2.68546e-014	-2.28989e-014	-2.08233e-014	2.56729e-015	3.62416e-016	2.83313e-015	-2.15295e-015	-9.8933e-015	-1.64951e-014	-2.54901e-015	-1.90075e-014	-9.18719e-015	-4.63192e-015	-8.71722e-015	-2.03838e-014
-7.88135e-015	-1.60343e-014	-2.97181e-015	-1.00016e-014	-2.14067e-014	-3.15387e-014	-4.8777e-014	-2.83058e-014	-4.30433e-014	-1.94248e-014	-2.69929e-014	-2.25958e-014	-2.0822e-014	2.76121e-015	4.72191e-016	3.07406e-015	-1.90779e-015	-9.42043e-015	-1.61162e-014	-2.14803e-015	-1.86034e-014	-9.06643e-015	-4.7162e-015	-8.72443e-015	-2.03784e-014
-8.07328e-015	-1.58623e-014	-2.8622e-015	-9.95722e-015	-2.15666e-014	-3.17093e-014	-4.90416e-014	-2.79278e-014	-4.304e-014	-1.91789e-014	-2.71004e-014	-2.22569e-014	-2.07898e-014	2.98444e-015	5.80842e-016	3.30668e-015	-1.63368e-015	-8.9235e-015	-1.57214e-014	-1.72886e-015	-1.81691e-014	-8.91731e-015	-4.80165e-015	-8.73945e-015	-2.03639e-014
-8.29496e-015	-1.56732e-014	-2.75494e-015	-9.89697e-015	-2.171e-014	-3.18555e-014	-4.92699e-014	-2.75417e-014	-4.29701e-014	-1.89255e-014	-2.71754e-014	-2.18852e-014	-2.07269e-014	3.23586e-015	6.88641e-016	3.53201e-015	-1.33147e-015	-8.40638e-015	-1.53118e-014	-1.29408e-015	-1.77056e-014	-8.74017e-015	-4.88662e-015	-8.7611e-015	-2.03405e-014
-8.54413e-015	-1.54686e-014	-2.64862e-015	-9.8214e-015	-2.18346e-014	-3.1975e-014	-4.94598e-014	-2.71511e-014	-4.28345e-014	-1.86658e-014	-2.72168e-014	-2.14848e-014	-2.0633e-014	3.51473e-015	7.96185e-016	3.75094e-015	-1.00259e-015	-7.87184e-015	-1.48882e-014	-8.4678e-016	-1.72135e-014	-8.53594e-015	-4.9695e-015	-8.78827e-015	-2.03078e-014
-8.81806e-015	-1.525e-014	-2.54378e-015	-9.73088e-015	-2.19376e-014	-3.20648e-014	-4.96088e-014	-2.67597e-014	-4.26349e-014	-1.84017e-014	-2.72229e-014	-2.10592e-014	-2.05088e-014	3.82033e-015	9.03937e-016	3.965e-015	-6.48615e-016	-7.32312e-015	-1.44521e-014	-3.89849e-016	-1.66949e-014	-8.30544e-015	-5.04847e-015	-8.81973e-015	-2.02666e-014
-9.11414e-015	-1.50193e-014	-2.43938e-015	-9.62591e-015	-2.20167e-014	-3.21221e-014	-4.97153e-014	-2.63716e-014	-4.23734e-014	-1.81342e-014	-2.71923e-014	-2.06127e-014	-2.03546e-014	4.15112e-015	1.01239e-015	4.17519e-015	-2.71877e-016	-6.76389e-015	-1.40058e-014	7.37293e-017	-1.61515e-014	-8.05024e-015	-5.12181e-015	-8.85426e-015	-2.02175e-014
-9.42903e-015	-1.47787e-014	-2.33569e-015	-9.50781e-015	-2.20692e-014	-3.21449e-014	-4.97787e-014	-2.59903e-014	-4.20525e-014	-1.78651e-014	-2.71244e-014	-2.01498e-014	-2.01706e-014	4.50579e-015	1.12228e-015	4.38168e-015	1.25523e-016	-6.19832e-015	-1.35518e-014	5.41209e-016	-1.55853e-014	-7.77239e-015	-5.18844e-015	-8.89061e-015	-2.01597e-014
-9.75928e-015	-1.45299e-014	-2.23185e-015	-9.37766e-015	-2.20929e-014	-3.21307e-014	-4.97988e-014	-2.56195e-014	-4.16761e-014	-1.7596e-014	-2.70189e-014	-1.96745e-014	-1.99578e-014	4.88196e-015	1.23392e-015	4.58524e-015	5.40454e-016	-5.63049e-015	-1.3092e-014	1.00873e-015	-1.49984e-014	-7.47316e-015	-5.24729e-015	-8.92733e-015	-2.00932e-014
-1.01019e-014	-1.42744e-014	-2.12774e-015	-9.23678e-015	-2.20872e-014	-3.20789e-014	-4.97751e-014	-2.52628e-014	-4.12479e-014	-1.73286e-014	-2.68751e-014	-1.91914e-014	-1.97172e-014	5.27779e-015	1.34835e-015	4.78579e-015	9.70107e-016	-5.06389e-015	-1.26294e-014	1.47285e-015	-1.43942e-014	-7.15532e-015	-5.29762e-015	-8.9634e-015	-2.00179e-014
-1.04533e-014	-1.40145e-014	-2.02302e-015	-9.08644e-015	-2.20511e-014	-3.19882e-014	-4.97087e-014	-2.49235e-014	-4.0773e-014	-1.70646e-014	-2.6693e-014	-1.87053e-014	-1.94504e-014	5.69098e-015	1.46617e-015	4.98364e-015	1.41166e-015	-4.50236e-015	-1.21666e-014	1.9305e-015	-1.3776e-014	-6.82099e-015	-5.33838e-015	-8.99705e-015	-1.99342e-014
-1.08098e-014	-1.37518e-014	-1.91705e-015	-8.92771e-015	-2.19842e-014	-3.18584e-014	-4.9601e-014	-2.46058e-014	-4.0256e-014	-1.68056e-014	-2.64725e-014	-1.8221e-014	-1.9159e-014	6.11858e-015	1.58789e-015	5.17916e-015	1.86148e-015	-3.94987e-015	-1.17069e-014	2.37807e-015	-1.31474e-014	-6.47209e-015	-5.36832e-015	-9.02653e-015	-1.98415e-014
-1.11675e-014	-1.34885e-014	-1.80944e-015	-8.7622e-015	-2.18862e-014	-3.16895e-014	-4.94527e-014	-2.43134e-014	-3.97032e-014	-1.65534e-014	-2.62148e-014	-1.77429e-014	-1.88444e-014	6.55785e-015	1.71451e-015	5.37192e-015	2.31682e-015	-3.41049e-015	-1.12528e-014	2.81219e-015	-1.25117e-014	-6.11105e-015	-5.38663e-015	-9.05004e-015	-1.97403e-014
-1.1523e-014	-1.32268e-014	-1.69957e-015	-8.59138e-015	-2.17572e-014	-3.14818e-014	-4.92654e-014	-2.40491e-014	-3.912e-014	-1.63091e-014	-2.59204e-014	-1.72754e-014	-1.85082e-014	7.00501e-015	1.84653e-015	5.56206e-015	2.77389e-015	-2.88772e-015	-1.08071e-014	3.22968e-015	-1.18734e-014	-5.74021e-015	-5.39221e-015	-9.06633e-015	-1.96306e-014
-1.18719e-014	-1.29685e-014	-1.58682e-015	-8.41667e-015	-2.15981e-014	-3.12364e-014	-4.90413e-014	-2.38157e-014	-3.85133e-014	-1.60749e-014	-2.55906e-014	-1.6823e-014	-1.81526e-014	7.45736e-015	1.98478e-015	5.74951e-015	3.22873e-015	-2.3851e-015	-1.03741e-014	3.6278e-015	-1.12366e-014	-5.36308e-015	-5.38416e-015	-9.07411e-015	-1.95122e-014
-1.22106e-014	-1.27156e-014	-1.47123e-015	-8.23912e-015	-2.14104e-014	-3.09545e-014	-4.87824e-014	-2.36157e-014	-3.78889e-014	-1.58519e-014	-2.52269e-014	-1.63893e-014	-1.77803e-014	7.91142e-015	2.12913e-015	5.93368e-015	3.67777e-015	-1.9062e-015	-9.95676e-015	4.0041e-015	-1.06052e-014	-4.98212e-015	-5.36241e-015	-9.07188e-015	-1.93853e-014
-1.25356e-014	-1.24688e-014	-1.35272e-015	-8.05972e-015	-2.11962e-014	-3.06379e-014	-4.84908e-014	-2.34507e-014	-3.72532e-014	-1.56411e-014	-2.48308e-014	-1.59781e-014	-1.73938e-014	8.36393e-015	2.28048e-015	6.11401e-015	4.11785e-015	-1.45445e-015	-9.55789e-015	4.35628e-015	-9.98461e-015	-4.59998e-015	-5.32614e-015	-9.0582e-015	-1.92498e-014
-1.28433e-014	-1.22299e-014	-1.23186e-015	-7.87992e-015	-2.09568e-014	-3.02884e-014	-4.81694e-014	-2.33231e-014	-3.6613e-014	-1.54436e-014	-2.44038e-014	-1.5593e-014	-1.69949e-014	8.81147e-015	2.4385e-015	6.28928e-015	4.54592e-015	-1.03234e-015	-9.18053e-015	4.68239e-015	-9.37874e-015	-4.21895e-015	-5.27572e-015	-9.03161e-015	-1.91054e-014
-1.31305e-014	-1.20008e-014	-1.10871e-015	-7.70044e-015	-2.06936e-014	-2.99079e-014	-4.7821e-014	-2.32344e-014	-3.5974e-014	-1.52605e-014	-2.39486e-014	-1.52371e-014	-1.65863e-014	9.25036e-015	2.60347e-015	6.45859e-015	4.9579e-015	-6.42349e-016	-8.82829e-015	4.97993e-015	-8.79173e-015	-3.84118e-015	-5.21052e-015	-8.99131e-015	-1.89519e-014
-1.33943e-014	-1.17826e-014	-9.82817e-016	-7.52288e-015	-2.04096e-014	-2.94999e-014	-4.7449e-014	-2.31851e-014	-3.53426e-014	-1.50925e-014	-2.34676e-014	-1.49128e-014	-1.61708e-014	9.67732e-015	2.77497e-015	6.62094e-015	5.35034e-015	-2.85742e-016	-8.50386e-015	5.24741e-015	-8.22763e-015	-3.4689e-015	-5.13029e-015	-8.93656e-015	-1.87898e-014
-1.36314e-014	-1.15762e-014	-8.54332e-016	-7.3489e-015	-2.01078e-014	-2.90676e-014	-4.70567e-014	-2.31762e-014	-3.47254e-014	-1.49401e-014	-2.29641e-014	-1.4622e-014	-1.5751e-014	1.00897e-014	2.95261e-015	6.77538e-015	5.721e-015	3.52368e-017	-8.21003e-015	5.48309e-015	-7.69106e-015	-3.10507e-015	-5.03541e-015	-8.86613e-015	-1.86191e-014
-1.38391e-014	-1.13821e-014	-7.23609e-016	-7.17931e-015	-1.9792e-014	-2.86147e-014	-4.66473e-014	-2.32075e-014	-3.4127e-014	-1.48042e-014	-2.24409e-014	-1.43667e-014	-1.53292e-014	1.04838e-014	3.13579e-015	6.92114e-015	6.0674e-015	3.18852e-016	-7.94885e-015	5.68592e-015	-7.186e-015	-2.75163e-015	-4.92639e-015	-8.77881e-015	-1.84399e-014
-1.4015e-014	-1.12005e-014	-5.91179e-016	-7.01463e-015	-1.94651e-014	-2.8145e-014	-4.62238e-014	-2.32787e-014	-3.35527e-014	-1.46854e-014	-2.19013e-014	-1.41482e-014	-1.49077e-014	1.08566e-014	3.32326e-015	7.05715e-015	6.38703e-015	5.64321e-016	-7.72272e-015	5.85594e-015	-6.71598e-015	-2.41015e-015	-4.80318e-015	-8.67382e-015	-1.82526e-014
-1.41574e-014	-1.10318e-014	-4.57324e-016	-6.85632e-015	-1.91307e-014	-2.7662e-014	-4.57896e-014	-2.33887e-014	-3.30071e-014	-1.45838e-014	-2.13488e-014	-1.39668e-014	-1.44893e-014	1.12052e-014	3.5146e-015	7.18187e-015	6.67773e-015	7.70701e-016	-7.53345e-015	5.99254e-015	-6.28411e-015	-2.08215e-015	-4.66591e-015	-8.55114e-015	-1.80576e-014
-1.42639e-014	-1.08771e-014	-3.22644e-016	-6.70539e-015	-1.87926e-014	-2.71703e-014	-4.53481e-014	-2.35368e-014	-3.24944e-014	-1.44994e-014	-2.0787e-014	-1.38231e-014	-1.40771e-014	1.15272e-014	3.7087e-015	7.29474e-015	6.93715e-015	9.38203e-016	-7.38288e-015	6.09608e-015	-5.89307e-015	-1.76943e-015	-4.51551e-015	-8.41065e-015	-1.78545e-014
-1.4334e-014	-1.07363e-014	-1.88121e-016	-6.56216e-015	-1.84544e-014	-2.66741e-014	-4.49017e-014	-2.37205e-014	-3.2018e-014	-1.44315e-014	-2.02192e-014	-1.37172e-014	-1.36732e-014	1.18201e-014	3.90448e-015	7.39442e-015	7.1642e-015	1.06693e-015	-7.27183e-015	6.16719e-015	-5.54469e-015	-1.47296e-015	-4.35251e-015	-8.25202e-015	-1.76435e-014
-1.43672e-014	-1.06087e-014	-5.48057e-017	-6.42702e-015	-1.81201e-014	-2.6178e-014	-4.44535e-014	-2.39376e-014	-3.15811e-014	-1.43799e-014	-1.96494e-014	-1.36479e-014	-1.32793e-014	1.20817e-014	4.10009e-015	7.47956e-015	7.35731e-015	1.1573e-015	-7.20071e-015	6.20662e-015	-5.24103e-015	-1.1941e-015	-4.178e-015	-8.07506e-015	-1.7425e-014
-1.43622e-014	-1.04933e-014	7.6607e-017	-6.30033e-015	-1.77934e-014	-2.56854e-014	-4.40065e-014	-2.41851e-014	-3.11856e-014	-1.43442e-014	-1.90816e-014	-1.36145e-014	-1.28981e-014	1.23101e-014	4.29357e-015	7.54977e-015	7.51487e-015	1.20985e-015	-7.16986e-015	6.21556e-015	-4.98419e-015	-9.34034e-016	-3.99278e-015	-7.88021e-015	-1.71993e-014
-1.43184e-014	-1.03901e-014	2.04576e-016	-6.18321e-015	-1.74775e-014	-2.52014e-014	-4.35627e-014	-2.44607e-014	-3.08326e-014	-1.43232e-014	-1.85191e-014	-1.36158e-014	-1.2532e-014	1.25031e-014	4.48385e-015	7.60441e-015	7.63657e-015	1.22656e-015	-7.17935e-015	6.19485e-015	-4.77567e-015	-6.93177e-016	-3.79736e-015	-7.66815e-015	-1.69674e-014
-1.42357e-014	-1.02978e-014	3.27822e-016	-6.07563e-015	-1.71758e-014	-2.47306e-014	-4.31248e-014	-2.47613e-014	-3.05232e-014	-1.43162e-014	-1.79656e-014	-1.36498e-014	-1.21821e-014	1.26598e-014	4.66962e-015	7.64302e-015	7.72251e-015	1.20896e-015	-7.22865e-015	6.14635e-015	-4.61572e-015	-4.7217e-016	-3.59284e-015	-7.43958e-015	-1.67293e-014
-1.41146e-014	-1.02158e-014	4.44749e-016	-5.97793e-015	-1.68915e-014	-2.42767e-014	-4.26938e-014	-2.50831e-014	-3.0258e-014	-1.43213e-014	-1.74249e-014	-1.3714e-014	-1.18501e-014	1.27796e-014	4.84895e-015	7.66535e-015	7.77304e-015	1.15893e-015	-7.31701e-015	6.07172e-015	-4.50435e-015	-2.71696e-016	-3.37947e-015	-7.19488e-015	-1.64853e-014
-1.39558e-014	-1.01422e-014	5.54013e-016	-5.89033e-015	-1.66278e-014	-2.38434e-014	-4.22713e-014	-2.54228e-014	-3.00363e-014	-1.43375e-014	-1.6901e-014	-1.38052e-014	-1.1537e-014	1.28622e-014	5.0195e-015	7.67087e-015	7.78783e-015	1.07878e-015	-7.44283e-015	5.97331e-015	-4.44152e-015	-9.2153e-017	-3.15843e-015	-6.93562e-015	-1.62353e-014
-1.37605e-014	-1.00753e-014	6.54553e-016	-5.81293e-015	-1.6388e-014	-2.34343e-014	-4.18588e-014	-2.5776e-014	-2.98569e-014	-1.43632e-014	-1.63978e-014	-1.39207e-014	-1.1244e-014	1.29073e-014	5.17929e-015	7.65971e-015	7.76769e-015	9.70448e-016	-7.60417e-015	5.85324e-015	-4.42665e-015	6.63809e-017	-2.93094e-015	-6.66367e-015	-1.59802e-014
-1.35301e-014	-1.0014e-014	7.44778e-016	-5.74569e-015	-1.61748e-014	-2.30529e-014	-4.14567e-014	-2.61385e-014	-2.97184e-014	-1.43961e-014	-1.59183e-014	-1.40565e-014	-1.09716e-014	1.29144e-014	5.32706e-015	7.63221e-015	7.71337e-015	8.36302e-016	-7.79862e-015	5.71358e-015	-4.4585e-015	2.04117e-016	-2.69811e-015	-6.38033e-015	-1.57201e-014
-1.32661e-014	-9.95662e-015	8.23072e-016	-5.68858e-015	-1.59906e-014	-2.27027e-014	-4.10656e-014	-2.65056e-014	-2.96181e-014	-1.44348e-014	-1.54656e-014	-1.4209e-014	-1.07205e-014	1.2885e-014	5.46078e-015	7.58862e-015	7.62654e-015	6.78475e-016	-8.02399e-015	5.55674e-015	-4.53552e-015	3.20829e-016	-2.4615e-015	-6.08733e-015	-1.5456e-014
-1.29704e-014	-9.90099e-015	8.88287e-016	-5.64126e-015	-1.58372e-014	-2.23863e-014	-4.06861e-014	-2.68724e-014	-2.95529e-014	-1.44773e-014	-1.50423e-014	-1.43747e-014	-1.04901e-014	1.28202e-014	5.57845e-015	7.52865e-015	7.50861e-015	4.99312e-016	-8.27799e-015	5.3847e-015	-4.65578e-015	4.16866e-016	-2.22208e-015	-5.78665e-015	-1.51879e-014
-1.26451e-014	-9.84604e-015	9.39199e-016	-5.60337e-015	-1.57168e-014	-2.2106e-014	-4.03189e-014	-2.72355e-014	-2.95189e-014	-1.45216e-014	-1.46508e-014	-1.45494e-014	-1.028e-014	1.27204e-014	5.6779e-015	7.45384e-015	7.36125e-015	3.01853e-016	-8.55714e-015	5.19961e-015	-4.81729e-015	4.9284e-016	-1.98061e-015	-5.48056e-015	-1.49153e-014
-1.22923e-014	-9.78983e-015	9.73883e-016	-5.57482e-015	-1.56302e-014	-2.18638e-014	-3.99634e-014	-2.75901e-014	-2.95124e-014	-1.45657e-014	-1.42941e-014	-1.47292e-014	-1.00903e-014	1.25881e-014	5.75744e-015	7.36497e-015	7.18635e-015	8.87252e-017	-8.85871e-015	5.00406e-015	-5.01746e-015	5.48851e-016	-1.73813e-015	-5.17073e-015	-1.46395e-014
-1.1914e-014	-9.72993e-015	9.90976e-016	-5.5555e-015	-1.55785e-014	-2.16613e-014	-3.96189e-014	-2.79316e-014	-2.95299e-014	-1.46077e-014	-1.39738e-014	-1.49103e-014	-9.92001e-015	1.2425e-014	5.81678e-015	7.26267e-015	6.98591e-015	-1.3784e-016	-9.17878e-015	4.80014e-015	-5.25342e-015	5.85237e-016	-1.49573e-015	-4.86029e-015	-1.43606e-014
-1.15126e-014	-9.66473e-015	9.89627e-016	-5.54421e-015	-1.55627e-014	-2.15003e-014	-3.92853e-014	-2.82553e-014	-2.95669e-014	-1.46455e-014	-1.36915e-014	-1.50885e-014	-9.76851e-015	1.22332e-014	5.85483e-015	7.14844e-015	6.76211e-015	-3.74871e-016	-9.51437e-015	4.59029e-015	-5.52246e-015	6.02195e-016	-1.25478e-015	-4.55225e-015	-1.40786e-014
-1.10908e-014	-9.59276e-015	9.67927e-016	-5.54093e-015	-1.55829e-014	-2.13809e-014	-3.89615e-014	-2.85575e-014	-2.96186e-014	-1.4677e-014	-1.34482e-014	-1.52595e-014	-9.63448e-015	1.20146e-014	5.87023e-015	7.02377e-015	6.51737e-015	-6.20836e-016	-9.86197e-015	4.37644e-015	-5.82117e-015	6.00088e-016	-1.01631e-015	-4.24884e-015	-1.3794e-014
-1.06515e-014	-9.51241e-015	9.25122e-016	-5.54565e-015	-1.56391e-014	-2.13034e-014	-3.86467e-014	-2.88355e-014	-2.968e-014	-1.47001e-014	-1.32446e-014	-1.54193e-014	-9.51616e-015	1.17723e-014	5.86267e-015	6.89e-015	6.25345e-015	-8.73217e-016	-1.02176e-014	4.16042e-015	-6.14581e-015	5.79921e-016	-7.81664e-016	-3.95223e-015	-1.35073e-014
-1.01977e-014	-9.42209e-015	8.60116e-016	-5.55734e-015	-1.57312e-014	-2.1268e-014	-3.83399e-014	-2.90859e-014	-2.97463e-014	-1.47128e-014	-1.30805e-014	-1.55641e-014	-9.41235e-015	1.15081e-014	5.83098e-015	6.74908e-015	5.97232e-015	-1.12981e-015	-1.05783e-014	3.94404e-015	-6.49309e-015	5.42454e-016	-5.51767e-016	-3.66515e-015	-1.32189e-014
-9.7322e-015	-9.32068e-015	7.72149e-016	-5.57541e-015	-1.58583e-014	-2.12745e-014	-3.80396e-014	-2.93057e-014	-2.98127e-014	-1.47133e-014	-1.29555e-014	-1.56897e-014	-9.32088e-015	1.1225e-014	5.77485e-015	6.60266e-015	5.67617e-015	-1.38836e-015	-1.09402e-014	3.7289e-015	-6.85993e-015	4.8843e-016	-3.2799e-016	-3.38957e-015	-1.29293e-014
-9.25763e-015	-9.20728e-015	6.60358e-016	-5.59892e-015	-1.60192e-014	-2.13213e-014	-3.77441e-014	-2.94925e-014	-2.98746e-014	-1.46999e-014	-1.28693e-014	-1.57928e-014	-9.23953e-015	1.09258e-014	5.69484e-015	6.45247e-015	5.36744e-015	-1.64763e-015	-1.12993e-014	3.51593e-015	-7.24239e-015	4.17954e-016	-1.10868e-016	-3.12823e-015	-1.2639e-014
-8.77662e-015	-9.07998e-015	5.24276e-016	-5.6271e-015	-1.62125e-014	-2.1407e-014	-3.74524e-014	-2.96431e-014	-2.99265e-014	-1.46711e-014	-1.28204e-014	-1.58702e-014	-9.16589e-015	1.06133e-014	5.59122e-015	6.30037e-015	5.04875e-015	-1.90641e-015	-1.16527e-014	3.30569e-015	-7.63659e-015	3.31584e-016	9.80774e-017	-2.88346e-015	-1.23486e-014
-8.29164e-015	-8.93847e-015	3.63232e-016	-5.65954e-015	-1.64366e-014	-2.15294e-014	-3.71633e-014	-2.97552e-014	-2.99641e-014	-1.46256e-014	-1.28071e-014	-1.59194e-014	-9.09769e-015	1.02905e-014	5.46484e-015	6.14834e-015	4.72175e-015	-2.16356e-015	-1.19968e-014	3.09922e-015	-8.03954e-015	2.29705e-016	2.98322e-016	-2.65721e-015	-1.20582e-014
-7.80561e-015	-8.78252e-015	1.77377e-016	-5.69549e-015	-1.66893e-014	-2.16864e-014	-3.6875e-014	-2.98273e-014	-2.99834e-014	-1.45626e-014	-1.28275e-014	-1.59382e-014	-9.03209e-015	9.96033e-015	5.31631e-015	5.9984e-015	4.38832e-015	-2.41839e-015	-1.2329e-014	2.89594e-015	-8.44801e-015	1.13934e-016	4.88805e-016	-2.45173e-015	-1.17689e-014
-7.32094e-015	-8.61196e-015	-3.28176e-017	-5.73452e-015	-1.69682e-014	-2.18752e-014	-3.65862e-014	-2.98575e-014	-2.99799e-014	-1.44805e-014	-1.28792e-014	-1.59241e-014	-8.96596e-015	9.62583e-015	5.1472e-015	5.85192e-015	4.04971e-015	-2.66992e-015	-1.26468e-014	2.69628e-015	-8.85861e-015	-1.56733e-017	6.68317e-016	-2.26917e-015	-1.14812e-014
-6.84002e-015	-8.42663e-015	-2.67081e-016	-5.77574e-015	-1.72704e-014	-2.20926e-014	-3.62959e-014	-2.98449e-014	-2.99504e-014	-1.43788e-014	-1.29591e-014	-1.58752e-014	-8.89717e-015	9.28972e-015	4.95877e-015	5.7106e-015	3.70688e-015	-2.91774e-015	-1.29472e-014	2.50025e-015	-9.26859e-015	-1.58458e-016	8.36363e-016	-2.11073e-015	-1.11954e-014
-6.36459e-015	-8.22632e-015	-5.2485e-016	-5.81767e-015	-1.75937e-014	-2.23353e-014	-3.60033e-014	-2.97899e-014	-2.9892e-014	-1.42575e-014	-1.30636e-014	-1.57902e-014	-8.82346e-015	8.9548e-015	4.75259e-015	5.57639e-015	3.362e-015	-3.16215e-015	-1.32283e-014	2.30728e-015	-9.67538e-015	-3.14028e-016	9.91823e-016	-1.97798e-015	-1.09119e-014
-5.89646e-015	-8.01191e-015	-8.0494e-016	-5.85948e-015	-1.79352e-014	-2.25994e-014	-3.57068e-014	-2.96923e-014	-2.98023e-014	-1.41162e-014	-1.31895e-014	-1.5668e-014	-8.74235e-015	8.62356e-015	4.53075e-015	5.45098e-015	3.01622e-015	-3.40311e-015	-1.34882e-014	2.1165e-015	-1.00775e-014	-4.82259e-016	1.1337e-015	-1.87201e-015	-1.06316e-014
-5.43718e-015	-7.78384e-015	-1.10633e-015	-5.90021e-015	-1.82917e-014	-2.28818e-014	-3.54061e-014	-2.95529e-014	-2.96787e-014	-1.39549e-014	-1.33322e-014	-1.55077e-014	-8.65159e-015	8.29863e-015	4.29509e-015	5.33567e-015	2.66988e-015	-3.64127e-015	-1.37256e-014	1.92678e-015	-1.04727e-014	-6.62206e-016	1.26168e-015	-1.79358e-015	-1.03551e-014
-4.98884e-015	-7.5427e-015	-1.42768e-015	-5.93965e-015	-1.86591e-014	-2.3178e-014	-3.51005e-014	-2.93723e-014	-2.95199e-014	-1.37739e-014	-1.34872e-014	-1.531e-014	-8.54921e-015	7.98238e-015	4.04752e-015	5.2318e-015	2.32351e-015	-3.8775e-015	-1.39392e-014	1.73668e-015	-1.08587e-014	-8.52907e-016	1.3749e-015	-1.74303e-015	-1.00822e-014
-4.55315e-015	-7.28945e-015	-1.76821e-015	-5.97666e-015	-1.90339e-014	-2.34836e-014	-3.47892e-014	-2.91512e-014	-2.93257e-014	-1.35743e-014	-1.36498e-014	-1.50749e-014	-8.43354e-015	7.67655e-015	3.79099e-015	5.14078e-015	1.97797e-015	-4.11244e-015	-1.41286e-014	1.54465e-015	-1.12341e-014	-1.05346e-015	1.47269e-015	-1.72051e-015	-9.81405e-015
-4.13049e-015	-7.02574e-015	-2.12614e-015	-6.01054e-015	-1.94131e-014	-2.37948e-014	-3.44713e-014	-2.88909e-014	-2.90954e-014	-1.33565e-014	-1.38153e-014	-1.48029e-014	-8.30245e-015	7.38354e-015	3.5278e-015	5.06291e-015	1.63415e-015	-4.34703e-015	-1.42939e-014	1.34995e-015	-1.15982e-014	-1.26243e-015	1.55478e-015	-1.72605e-015	-9.55152e-015
-3.72196e-015	-6.75273e-015	-2.49897e-015	-6.04087e-015	-1.97933e-014	-2.41062e-014	-3.41464e-014	-2.85939e-014	-2.88291e-014	-1.31219e-014	-1.39789e-014	-1.4495e-014	-8.15421e-015	7.10485e-015	3.26101e-015	4.99919e-015	1.29151e-015	-4.58321e-015	-1.4435e-014	1.15061e-015	-1.19506e-014	-1.47943e-015	1.62082e-015	-1.75902e-015	-9.29524e-015
-3.32832e-015	-6.47232e-015	-2.88493e-015	-6.06663e-015	-2.0171e-014	-2.44143e-014	-3.38138e-014	-2.82631e-014	-2.8527e-014	-1.28719e-014	-1.41359e-014	-1.4153e-014	-7.98748e-015	6.84146e-015	2.99294e-015	4.95017e-015	9.4986e-016	-4.82217e-015	-1.45526e-014	9.45127e-016	-1.22903e-014	-1.70351e-015	1.67035e-015	-1.81838e-015	-9.04617e-015
-2.95057e-015	-6.18627e-015	-3.28116e-015	-6.08644e-015	-2.05426e-014	-2.47146e-014	-3.34729e-014	-2.79009e-014	-2.81899e-014	-1.26082e-014	-1.42814e-014	-1.37788e-014	-7.80019e-015	6.59469e-015	2.72606e-015	4.9163e-015	6.09258e-016	-5.06532e-015	-1.46473e-014	7.31679e-016	-1.26168e-014	-1.93342e-015	1.70315e-015	-1.90287e-015	-8.8048e-015
-2.58975e-015	-5.89587e-015	-3.68551e-015	-6.10002e-015	-2.09046e-014	-2.50033e-014	-3.31235e-014	-2.75097e-014	-2.78202e-014	-1.23326e-014	-1.4411e-014	-1.33747e-014	-7.59199e-015	6.36532e-015	2.46259e-015	4.89734e-015	2.69922e-016	-5.31415e-015	-1.472e-014	5.08193e-016	-1.29303e-014	-2.16811e-015	1.71877e-015	-2.01043e-015	-8.5712e-015
-2.2463e-015	-5.60308e-015	-4.09527e-015	-6.10671e-015	-2.12536e-014	-2.5276e-014	-3.2766e-014	-2.70922e-014	-2.74196e-014	-1.20471e-014	-1.45197e-014	-1.29427e-014	-7.36244e-015	6.1542e-015	2.20595e-015	4.8931e-015	-6.86631e-017	-5.57023e-015	-1.47718e-014	2.72988e-016	-1.32311e-014	-2.40621e-015	1.71763e-015	-2.13993e-015	-8.34714e-015
-1.92079e-015	-5.30955e-015	-4.50838e-015	-6.10585e-015	-2.15863e-014	-2.55285e-014	-3.24009e-014	-2.66509e-014	-2.69906e-014	-1.17539e-014	-1.4603e-014	-1.24853e-014	-7.11163e-015	5.96196e-015	1.95842e-015	4.90321e-015	-4.06443e-016	-5.83465e-015	-1.48052e-014	2.50899e-017	-1.35188e-014	-2.64716e-015	1.69985e-015	-2.2895e-015	-8.13352e-015
-1.61285e-015	-5.01754e-015	-4.92202e-015	-6.09703e-015	-2.18986e-014	-2.57567e-014	-3.20286e-014	-2.61894e-014	-2.6536e-014	-1.14554e-014	-1.46565e-014	-1.20059e-014	-6.83972e-015	5.78859e-015	1.72247e-015	4.92646e-015	-7.45084e-016	-6.10899e-015	-1.4822e-014	-2.36822e-016	-1.37948e-014	-2.88897e-015	1.6652e-015	-2.45656e-015	-7.93014e-015
-1.32308e-015	-4.72871e-015	-5.33265e-015	-6.07887e-015	-2.21875e-014	-2.59568e-014	-3.16486e-014	-2.57103e-014	-2.60596e-014	-1.11532e-014	-1.46761e-014	-1.1507e-014	-6.54714e-015	5.63408e-015	1.50036e-015	4.96246e-015	-1.08529e-015	-6.39399e-015	-1.48232e-014	-5.14251e-016	-1.40598e-014	-3.12991e-015	1.61425e-015	-2.63795e-015	-7.73753e-015
-1.05156e-015	-4.44491e-015	-5.738e-015	-6.05126e-015	-2.24509e-014	-2.61257e-014	-3.12618e-014	-2.52168e-014	-2.5565e-014	-1.08502e-014	-1.46584e-014	-1.09919e-014	-6.23452e-015	5.49869e-015	1.29427e-015	5.01035e-015	-1.42744e-015	-6.69108e-015	-1.48111e-014	-8.07993e-016	-1.43138e-014	-3.36832e-015	1.54718e-015	-2.83141e-015	-7.55558e-015
-7.97697e-016	-4.16851e-015	-6.135e-015	-6.01385e-015	-2.2686e-014	-2.62606e-014	-3.0869e-014	-2.47123e-014	-2.50559e-014	-1.05483e-014	-1.45994e-014	-1.04641e-014	-5.90296e-015	5.38221e-015	1.10574e-015	5.06867e-015	-1.77182e-015	-7.0017e-015	-1.47879e-014	-1.11904e-015	-1.45574e-014	-3.60271e-015	1.46481e-015	-3.03362e-015	-7.38531e-015
-5.61711e-016	-3.90121e-015	-6.52066e-015	-5.96663e-015	-2.289e-014	-2.63582e-014	-3.04696e-014	-2.41993e-014	-2.45355e-014	-1.02501e-014	-1.44968e-014	-9.92663e-015	-5.55396e-015	5.28433e-015	9.36728e-016	5.13657e-015	-2.11932e-015	-7.32652e-015	-1.4756e-014	-1.44847e-015	-1.47918e-014	-3.832e-015	1.36749e-015	-3.24196e-015	-7.2275e-015
-3.43934e-016	-3.64407e-015	-6.89247e-015	-5.90916e-015	-2.30604e-014	-2.64155e-014	-3.00644e-014	-2.36818e-014	-2.40079e-014	-9.95792e-015	-1.43482e-014	-9.38328e-015	-5.1893e-015	5.20384e-015	7.88396e-016	5.21256e-015	-2.4705e-015	-7.66561e-015	-1.47177e-014	-1.7963e-015	-1.50179e-014	-4.05447e-015	1.2564e-015	-3.45314e-015	-7.08204e-015
-1.43886e-016	-3.39834e-015	-7.24746e-015	-5.8415e-015	-2.31957e-014	-2.64305e-014	-2.9653e-014	-2.3163e-014	-2.34773e-014	-9.67377e-015	-1.41514e-014	-8.83742e-015	-4.81108e-015	5.14034e-015	6.61901e-016	5.2948e-015	-2.82632e-015	-8.01964e-015	-1.46755e-014	-2.16278e-015	-1.52369e-014	-4.26904e-015	1.13245e-015	-3.66381e-015	-6.94972e-015
3.83432e-017	-3.16503e-015	-7.58268e-015	-5.76325e-015	-2.32935e-014	-2.64022e-014	-2.92359e-014	-2.26453e-014	-2.29478e-014	-9.40008e-015	-1.39055e-014	-8.29264e-015	-4.42208e-015	5.09305e-015	5.58056e-016	5.38148e-015	-3.18758e-015	-8.3886e-015	-1.46311e-014	-2.54844e-015	-1.54495e-014	-4.47379e-015	9.96317e-016	-3.87098e-015	-6.83029e-015
2.0261e-016	-2.94507e-015	-7.89621e-015	-5.67498e-015	-2.33524e-014	-2.63293e-014	-2.8814e-014	-2.21308e-014	-2.24224e-014	-9.13861e-015	-1.36094e-014	-7.75174e-015	-4.02457e-015	5.06102e-015	4.78014e-016	5.47063e-015	-3.5549e-015	-8.77311e-015	-1.45863e-014	-2.95234e-015	-1.5656e-014	-4.66741e-015	8.48584e-016	-4.07157e-015	-6.72391e-015
3.48666e-016	-2.73913e-015	-8.1849e-015	-5.5769e-015	-2.33716e-014	-2.6211e-014	-2.83878e-014	-2.16224e-014	-2.19054e-014	-8.8916e-015	-1.3263e-014	-7.21837e-015	-3.62128e-015	5.04295e-015	4.21837e-016	5.56028e-015	-3.92865e-015	-9.17207e-015	-1.45428e-014	-3.37438e-015	-1.58569e-014	-4.84848e-015	6.90627e-016	-4.26256e-015	-6.63049e-015
4.76572e-016	-2.5477e-015	-8.44646e-015	-5.46899e-015	-2.33511e-014	-2.60468e-014	-2.79572e-014	-2.11224e-014	-2.14007e-014	-8.66061e-015	-1.28672e-014	-6.69518e-015	-3.21479e-015	5.03808e-015	3.89392e-016	5.64786e-015	-4.30843e-015	-9.58498e-015	-1.45025e-014	-3.81311e-015	-1.60524e-014	-5.01662e-015	5.23552e-016	-4.44058e-015	-6.55041e-015
5.86583e-016	-2.37109e-015	-8.67885e-015	-5.35157e-015	-2.32903e-014	-2.58367e-014	-2.75223e-014	-2.06322e-014	-2.09115e-014	-8.44682e-015	-1.24226e-014	-6.18515e-015	-2.80792e-015	5.04578e-015	3.80211e-016	5.73146e-015	-4.69435e-015	-1.00112e-014	-1.44674e-014	-4.26692e-015	-1.62435e-014	-5.17049e-015	3.48603e-016	-4.60264e-015	-6.48337e-015
6.78199e-016	-2.20897e-015	-8.88039e-015	-5.22562e-015	-2.31891e-014	-2.55816e-014	-2.70836e-014	-2.01539e-014	-2.04407e-014	-8.2514e-015	-1.19306e-014	-5.69099e-015	-2.40301e-015	5.06497e-015	3.943e-016	5.80919e-015	-5.08766e-015	-1.04501e-014	-1.44385e-014	-4.73391e-015	-1.64301e-014	-5.30905e-015	1.66506e-016	-4.74619e-015	-6.42852e-015
7.51533e-016	-2.06086e-015	-9.0495e-015	-5.09157e-015	-2.30478e-014	-2.52816e-014	-2.66411e-014	-1.96892e-014	-1.99908e-014	-8.0753e-015	-1.13935e-014	-5.21566e-015	-2.00329e-015	5.094e-015	4.31143e-016	5.87893e-015	-5.48855e-015	-1.08998e-014	-1.44171e-014	-5.21249e-015	-1.66118e-014	-5.43102e-015	-2.14737e-017	-4.86896e-015	-6.38556e-015
8.06546e-016	-1.92623e-015	-9.18501e-015	-4.95049e-015	-2.28674e-014	-2.49383e-014	-2.6195e-014	-1.92388e-014	-1.95636e-014	-7.91938e-015	-1.08138e-014	-4.76129e-015	-1.61164e-015	5.13215e-015	4.89883e-016	5.93889e-015	-5.89612e-015	-1.13587e-014	-1.44042e-014	-5.70106e-015	-1.67883e-014	-5.53581e-015	-2.14317e-016	-4.9684e-015	-6.35458e-015
8.43606e-016	-1.80349e-015	-9.28619e-015	-4.80275e-015	-2.26485e-014	-2.45532e-014	-2.57458e-014	-1.88033e-014	-1.91604e-014	-7.78408e-015	-1.01947e-014	-4.32977e-015	-1.23093e-015	5.17812e-015	5.69019e-016	5.98671e-015	-6.31059e-015	-1.18249e-014	-1.44008e-014	-6.19733e-015	-1.69594e-014	-5.62345e-015	-4.10559e-016	-5.04321e-015	-6.33515e-015
8.62569e-016	-1.69118e-015	-9.35235e-015	-4.64927e-015	-2.23925e-014	-2.41282e-014	-2.52933e-014	-1.83829e-014	-1.87824e-014	-7.6695e-015	-9.53976e-015	-3.92317e-015	-8.64104e-016	5.23141e-015	6.67529e-016	6.02147e-015	-6.73105e-015	-1.2297e-014	-1.44072e-014	-6.69881e-015	-1.71245e-014	-5.69322e-015	-6.08817e-016	-5.09123e-015	-6.32627e-015
8.6269e-016	-1.58846e-015	-9.38274e-015	-4.49078e-015	-2.21008e-014	-2.36652e-014	-2.48375e-014	-1.79787e-014	-1.84305e-014	-7.57566e-015	-8.85316e-015	-3.54307e-015	-5.13945e-016	5.29094e-015	7.83766e-016	6.04118e-015	-7.15718e-015	-1.27726e-014	-1.44237e-014	-7.20295e-015	-1.72829e-014	-5.74507e-015	-8.07498e-016	-5.11126e-015	-6.32727e-015
8.44538e-016	-1.49322e-015	-9.37712e-015	-4.32863e-015	-2.17761e-014	-2.31674e-014	-2.43787e-014	-1.75906e-014	-1.81054e-014	-7.50196e-015	-8.13955e-015	-3.19041e-015	-1.82731e-016	5.35585e-015	9.16184e-016	6.04405e-015	-7.58778e-015	-1.32497e-014	-1.445e-014	-7.70688e-015	-1.74332e-014	-5.77969e-015	-1.00614e-015	-5.10296e-015	-6.33733e-015
8.08339e-016	-1.40444e-015	-9.33587e-015	-4.16392e-015	-2.14209e-014	-2.26379e-014	-2.39176e-014	-1.7219e-014	-1.78077e-014	-7.44731e-015	-7.40348e-015	-2.86599e-015	1.26788e-016	5.42572e-015	1.06323e-015	6.02797e-015	-8.02208e-015	-1.3726e-014	-1.44863e-014	-8.2077e-015	-1.75745e-014	-5.79824e-015	-1.20358e-015	-5.06566e-015	-6.35621e-015
7.54183e-016	-1.32017e-015	-9.25909e-015	-3.99729e-015	-2.1038e-014	-2.20801e-014	-2.34539e-014	-1.68632e-014	-1.75374e-014	-7.41118e-015	-6.65007e-015	-2.57052e-015	4.12676e-016	5.49977e-015	1.22286e-015	5.99205e-015	-8.45923e-015	-1.41996e-014	-1.45324e-014	-8.70326e-015	-1.77058e-014	-5.80141e-015	-1.39893e-015	-4.99927e-015	-6.38339e-015
6.82269e-016	-1.23826e-015	-9.14769e-015	-3.82982e-015	-2.06299e-014	-2.14968e-014	-2.29873e-014	-1.65226e-014	-1.72941e-014	-7.39243e-015	-5.88452e-015	-2.30473e-015	6.73164e-016	5.57719e-015	1.39274e-015	5.93519e-015	-8.89854e-015	-1.46689e-014	-1.45879e-014	-9.19008e-015	-1.78258e-014	-5.78986e-015	-1.59105e-015	-4.90357e-015	-6.41834e-015
5.93361e-016	-1.15632e-015	-9.00199e-015	-3.66266e-015	-2.01992e-014	-2.08919e-014	-2.2518e-014	-1.61967e-014	-1.7076e-014	-7.38885e-015	-5.11206e-015	-2.06812e-015	9.06624e-016	5.65744e-015	1.57079e-015	5.85647e-015	-9.33901e-015	-1.51313e-014	-1.46514e-014	-9.66559e-015	-1.79333e-014	-5.76417e-015	-1.77919e-015	-4.77965e-015	-6.45977e-015
4.87846e-016	-1.07229e-015	-8.82271e-015	-3.49656e-015	-1.97495e-014	-2.02694e-014	-2.2047e-014	-1.58843e-014	-1.68821e-014	-7.39911e-015	-4.33789e-015	-1.86084e-015	1.11223e-015	5.74019e-015	1.75531e-015	5.75466e-015	-9.77905e-015	-1.55848e-014	-1.47225e-014	-1.01276e-014	-1.8027e-014	-5.7264e-015	-1.96226e-015	-4.62811e-015	-6.50691e-015
3.66729e-016	-9.84048e-016	-8.61142e-015	-3.33282e-015	-1.92844e-014	-1.96333e-014	-2.15744e-014	-1.55844e-014	-1.67107e-014	-7.42132e-015	-3.56781e-015	-1.68216e-015	1.28928e-015	5.82449e-015	1.94455e-015	5.629e-015	-1.02176e-014	-1.60282e-014	-1.47999e-014	-1.0574e-014	-1.81061e-014	-5.67868e-015	-2.14009e-015	-4.45028e-015	-6.55844e-015
2.30625e-016	-8.89403e-016	-8.36992e-015	-3.17276e-015	-1.88075e-014	-1.8988e-014	-2.11009e-014	-1.52964e-014	-1.65602e-014	-7.45404e-015	-2.80691e-015	-1.53161e-015	1.43759e-015	5.9106e-015	2.13656e-015	5.479e-015	-1.06539e-014	-1.64596e-014	-1.48832e-014	-1.10026e-014	-1.81695e-014	-5.62246e-015	-2.3123e-015	-4.24767e-015	-6.61399e-015
8.07904e-017	-7.86329e-016	-8.09973e-015	-3.01731e-015	-1.83223e-014	-1.83377e-014	-2.06271e-014	-1.50194e-014	-1.64281e-014	-7.49447e-015	-2.06055e-015	-1.40825e-015	1.55649e-015	5.99729e-015	2.329e-015	5.3042e-015	-1.10872e-014	-1.68771e-014	-1.49717e-014	-1.14115e-014	-1.82154e-014	-5.55973e-015	-2.47874e-015	-4.02223e-015	-6.67337e-015
-8.21981e-017	-6.73488e-016	-7.80297e-015	-2.86642e-015	-1.78325e-014	-1.76864e-014	-2.0153e-014	-1.47517e-014	-1.63125e-014	-7.54085e-015	-1.33449e-015	-1.31088e-015	1.64614e-015	6.0843e-015	2.52013e-015	5.10403e-015	-1.15162e-014	-1.72787e-014	-1.50645e-014	-1.17987e-014	-1.8243e-014	-5.49253e-015	-2.63902e-015	-3.77608e-015	-6.73537e-015
-2.56597e-016	-5.49267e-016	-7.48164e-015	-2.72086e-015	-1.73419e-014	-1.7038e-014	-1.96797e-014	-1.44928e-014	-1.62108e-014	-7.59137e-015	-6.33663e-016	-1.23805e-015	1.70768e-015	6.17177e-015	2.70847e-015	4.87835e-015	-1.19402e-014	-1.76645e-014	-1.51602e-014	-1.21627e-014	-1.82511e-014	-5.42337e-015	-2.79316e-015	-3.51121e-015	-6.7991e-015
-4.40949e-016	-4.12262e-016	-7.13775e-015	-2.58148e-015	-1.68544e-014	-1.63966e-014	-1.92091e-014	-1.42413e-014	-1.61201e-014	-7.64369e-015	3.73846e-017	-1.18779e-015	1.742e-015	6.25891e-015	2.89191e-015	4.62721e-015	-1.23587e-014	-1.80333e-014	-1.52579e-014	-1.25022e-014	-1.8239e-014	-5.3547e-015	-2.94088e-015	-3.23058e-015	-6.8643e-015
-6.34186e-016	-2.61555e-016	-6.77397e-015	-2.44953e-015	-1.63735e-014	-1.57665e-014	-1.87417e-014	-1.39963e-014	-1.60381e-014	-7.69581e-015	6.74187e-016	-1.15872e-015	1.74941e-015	6.34538e-015	3.06919e-015	4.35108e-015	-1.2771e-014	-1.83842e-014	-1.53566e-014	-1.2816e-014	-1.82068e-014	-5.28926e-015	-3.08223e-015	-2.93661e-015	-6.93125e-015
-8.34044e-016	-9.56829e-017	-6.3928e-015	-2.32444e-015	-1.59025e-014	-1.51521e-014	-1.82787e-014	-1.37561e-014	-1.59611e-014	-7.74552e-015	1.27215e-015	-1.14936e-015	1.73158e-015	6.43067e-015	3.23915e-015	4.05015e-015	-1.3176e-014	-1.87169e-014	-1.54555e-014	-1.31032e-014	-1.81547e-014	-5.22973e-015	-3.21751e-015	-2.63229e-015	-6.99925e-015
-1.03848e-015	8.64909e-017	-5.99614e-015	-2.20724e-015	-1.54455e-014	-1.45569e-014	-1.78217e-014	-1.35199e-014	-1.58875e-014	-7.79065e-015	1.82801e-015	-1.1577e-015	1.69023e-015	6.51402e-015	3.40079e-015	3.72486e-015	-1.35737e-014	-1.90314e-014	-1.55546e-014	-1.33643e-014	-1.80823e-014	-5.17814e-015	-3.34729e-015	-2.32109e-015	-7.06818e-015
-1.24559e-015	2.8541e-016	-5.58657e-015	-2.09771e-015	-1.50053e-014	-1.39843e-014	-1.7372e-014	-1.32867e-014	-1.58152e-014	-7.82938e-015	2.3387e-015	-1.1817e-015	1.6277e-015	6.595e-015	3.55339e-015	3.37571e-015	-1.39642e-014	-1.93282e-014	-1.56535e-014	-1.35995e-014	-1.79904e-014	-5.13709e-015	-3.47181e-015	-2.00637e-015	-7.13772e-015
-1.45347e-015	5.01395e-016	-5.16624e-015	-1.99564e-015	-1.45849e-014	-1.34377e-014	-1.69316e-014	-1.30565e-014	-1.57414e-014	-7.85967e-015	2.80156e-015	-1.21941e-015	1.54616e-015	6.67318e-015	3.69574e-015	3.00345e-015	-1.4348e-014	-1.96079e-014	-1.57519e-014	-1.38096e-014	-1.78791e-014	-5.10905e-015	-3.59165e-015	-1.6914e-015	-7.20754e-015
-1.66015e-015	7.34462e-016	-4.73793e-015	-1.90107e-015	-1.41879e-014	-1.29197e-014	-1.65024e-014	-1.28281e-014	-1.56638e-014	-7.87991e-015	3.21437e-015	-1.26902e-015	1.44805e-015	6.74726e-015	3.82698e-015	2.60868e-015	-1.47243e-014	-1.98719e-014	-1.58501e-014	-1.39945e-014	-1.77495e-014	-5.09623e-015	-3.70769e-015	-1.37961e-015	-7.27759e-015
-1.86347e-015	9.83536e-016	-4.30392e-015	-1.81312e-015	-1.38171e-014	-1.24336e-014	-1.60865e-014	-1.26015e-014	-1.55803e-014	-7.88885e-015	3.57537e-015	-1.32827e-015	1.33615e-015	6.81652e-015	3.94627e-015	2.19227e-015	-1.50935e-014	-2.01215e-014	-1.59476e-014	-1.41557e-014	-1.76025e-014	-5.10073e-015	-3.82063e-015	-1.07467e-015	-7.34784e-015
-2.06067e-015	1.24753e-015	-3.86682e-015	-1.73098e-015	-1.34749e-014	-1.19816e-014	-1.56863e-014	-1.23763e-014	-1.54894e-014	-7.8856e-015	3.88307e-015	-1.39558e-015	1.21291e-015	6.8803e-015	4.05329e-015	1.75485e-015	-1.54569e-014	-2.0358e-014	-1.60449e-014	-1.42952e-014	-1.74393e-014	-5.12404e-015	-3.93124e-015	-7.79391e-016	-7.41849e-015
-2.24887e-015	1.52574e-015	-3.42961e-015	-1.65436e-015	-1.31633e-014	-1.15663e-014	-1.53032e-014	-1.21527e-014	-1.53899e-014	-7.86946e-015	4.13672e-015	-1.46908e-015	1.08067e-015	6.93751e-015	4.14801e-015	1.29769e-015	-1.58154e-014	-2.05826e-014	-1.61417e-014	-1.44155e-014	-1.72618e-014	-5.16749e-015	-4.0399e-015	-4.96975e-016	-7.49e-015
-2.42566e-015	1.81671e-015	-2.9941e-015	-1.58317e-015	-1.28843e-014	-1.1189e-014	-1.49385e-014	-1.19307e-014	-1.52799e-014	-7.8398e-015	4.33607e-015	-1.5472e-015	9.42573e-016	6.98736e-015	4.23028e-015	8.21389e-016	-1.61698e-014	-2.07973e-014	-1.62388e-014	-1.4518e-014	-1.70721e-014	-5.23247e-015	-4.147e-015	-2.2986e-016	-7.56231e-015
-2.58856e-015	2.1192e-015	-2.56243e-015	-1.51601e-015	-1.26395e-014	-1.0851e-014	-1.45943e-014	-1.17097e-014	-1.5158e-014	-7.79557e-015	4.48209e-015	-1.62794e-015	8.01615e-016	7.02887e-015	4.29977e-015	3.27353e-016	-1.65206e-014	-2.10041e-014	-1.63363e-014	-1.46046e-014	-1.68732e-014	-5.31972e-015	-4.25323e-015	1.90186e-017	-7.63515e-015
-2.73574e-015	2.43065e-015	-2.13586e-015	-1.45178e-015	-1.2429e-014	-1.05532e-014	-1.42728e-014	-1.14903e-014	-1.50234e-014	-7.73666e-015	4.5753e-015	-1.70945e-015	6.59891e-016	7.06115e-015	4.35674e-015	-1.82229e-016	-1.68693e-014	-2.12046e-014	-1.64347e-014	-1.46778e-014	-1.66669e-014	-5.42993e-015	-4.35916e-015	2.47259e-016	-7.70939e-015
-2.86481e-015	2.74881e-015	-1.71606e-015	-1.38925e-015	-1.22536e-014	-1.0296e-014	-1.39763e-014	-1.12728e-014	-1.48761e-014	-7.66342e-015	4.61699e-015	-1.7899e-015	5.19892e-016	7.08311e-015	4.40136e-015	-7.062e-016	-1.72166e-014	-2.14013e-014	-1.65347e-014	-1.474e-014	-1.64557e-014	-5.56344e-015	-4.46567e-015	4.5274e-016	-7.78541e-015
-2.97343e-015	3.07109e-015	-1.3054e-015	-1.32744e-015	-1.2114e-014	-1.00801e-014	-1.37057e-014	-1.10581e-014	-1.47155e-014	-7.57561e-015	4.60898e-015	-1.86815e-015	3.83931e-016	7.09391e-015	4.43436e-015	-1.24336e-015	-1.75642e-014	-2.15967e-014	-1.66378e-014	-1.47941e-014	-1.62424e-014	-5.72032e-015	-4.57297e-015	6.33712e-016	-7.86354e-015
-3.05967e-015	3.39512e-015	-9.05049e-016	-1.26517e-015	-1.201e-014	-9.90516e-015	-1.34627e-014	-1.08472e-014	-1.45417e-014	-7.4743e-015	4.55298e-015	-1.94338e-015	2.542e-016	7.0929e-015	4.45643e-015	-1.79199e-015	-1.79131e-014	-2.17931e-014	-1.67449e-014	-1.48433e-014	-1.60302e-014	-5.90016e-015	-4.68118e-015	7.88011e-016	-7.94432e-015
-3.12229e-015	3.718e-015	-5.16537e-016	-1.20144e-015	-1.194e-014	-9.77049e-015	-1.32493e-014	-1.06415e-014	-1.4356e-014	-7.36048e-015	4.45156e-015	-2.01448e-015	1.32956e-016	7.07888e-015	4.46777e-015	-2.35059e-015	-1.82652e-014	-2.19932e-014	-1.68567e-014	-1.48904e-014	-1.58225e-014	-6.1023e-015	-4.79066e-015	9.14668e-016	-8.02795e-015
-3.16008e-015	4.03697e-015	-1.40646e-016	-1.13473e-015	-1.19031e-014	-9.67545e-015	-1.30657e-014	-1.04412e-014	-1.41585e-014	-7.23505e-015	4.30819e-015	-2.07998e-015	2.15602e-017	7.05138e-015	4.4694e-015	-2.91741e-015	-1.86224e-014	-2.21992e-014	-1.69739e-014	-1.49383e-014	-1.56215e-014	-6.32573e-015	-4.90131e-015	1.0126e-015	-8.11466e-015
-3.17175e-015	4.34888e-015	2.21276e-016	-1.06353e-015	-1.18978e-014	-9.61901e-015	-1.29136e-014	-1.02474e-014	-1.39506e-014	-7.0989e-015	4.12555e-015	-2.13976e-015	-7.801e-017	7.0091e-015	4.462e-015	-3.49064e-015	-1.89859e-014	-2.24132e-014	-1.70972e-014	-1.49903e-014	-1.54307e-014	-6.56885e-015	-5.01319e-015	1.08108e-015	-8.20537e-015
-3.15687e-015	4.6505e-015	5.68826e-016	-9.87167e-016	-1.19231e-014	-9.59954e-015	-1.27936e-014	-1.00614e-014	-1.37339e-014	-6.95383e-015	3.90704e-015	-2.19345e-015	-1.6454e-016	6.95125e-015	4.44669e-015	-4.06881e-015	-1.93565e-014	-2.26374e-014	-1.72277e-014	-1.50498e-014	-1.52534e-014	-6.82982e-015	-5.12676e-015	1.12039e-015	-8.29993e-015
-3.11523e-015	4.93886e-015	9.01311e-016	-9.04083e-016	-1.1977e-014	-9.61523e-015	-1.27056e-014	-9.8854e-015	-1.351e-014	-6.80143e-015	3.65605e-015	-2.24118e-015	-2.37219e-016	6.87675e-015	4.42421e-015	-4.64956e-015	-1.97361e-014	-2.2874e-014	-1.73664e-014	-1.51196e-014	-1.50926e-014	-7.10645e-015	-5.242e-015	1.12961e-015	-8.39836e-015
-3.04653e-015	5.21194e-015	1.21805e-015	-8.13494e-016	-1.20571e-014	-9.66419e-015	-1.26497e-014	-9.72054e-015	-1.3281e-014	-6.64334e-015	3.3758e-015	-2.28271e-015	-2.95864e-016	6.78567e-015	4.39538e-015	-5.23144e-015	-2.01265e-014	-2.3125e-014	-1.75134e-014	-1.52019e-014	-1.49512e-014	-7.39657e-015	-5.35846e-015	1.10899e-015	-8.50136e-015
-2.95164e-015	5.46658e-015	1.51836e-015	-7.14419e-016	-1.21604e-014	-9.74374e-015	-1.26257e-014	-9.5687e-015	-1.30487e-014	-6.48171e-015	3.07008e-015	-2.31769e-015	-3.40104e-016	6.67744e-015	4.36152e-015	-5.81259e-015	-2.05294e-014	-2.33913e-014	-1.7669e-014	-1.5299e-014	-1.48319e-014	-7.69779e-015	-5.47558e-015	1.05922e-015	-8.60863e-015
-2.83028e-015	5.70022e-015	1.80257e-015	-6.06203e-016	-1.22845e-014	-9.85153e-015	-1.26338e-014	-9.43129e-015	-1.2815e-014	-6.31871e-015	2.74303e-015	-2.34602e-015	-3.69872e-016	6.55178e-015	4.32326e-015	-6.39141e-015	-2.09464e-014	-2.36743e-014	-1.78336e-014	-1.54135e-014	-1.47369e-014	-8.00703e-015	-5.59248e-015	9.81155e-016	-8.72007e-015
-2.68319e-015	5.91039e-015	2.07009e-015	-4.87698e-016	-1.24266e-014	-9.98458e-015	-1.26729e-014	-9.30994e-015	-1.25819e-014	-6.15628e-015	2.39822e-015	-2.36814e-015	-3.85623e-016	6.40875e-015	4.28176e-015	-6.96562e-015	-2.13779e-014	-2.39743e-014	-1.80081e-014	-1.55476e-014	-1.46686e-014	-8.32187e-015	-5.70873e-015	8.76096e-016	-8.83591e-015
-2.51198e-015	6.09427e-015	2.32105e-015	-3.58785e-016	-1.25837e-014	-1.01404e-014	-1.2742e-014	-9.20478e-015	-1.23515e-014	-5.99612e-015	2.03893e-015	-2.3846e-015	-3.8779e-016	6.24785e-015	4.23794e-015	-7.53366e-015	-2.18256e-014	-2.4292e-014	-1.81924e-014	-1.57028e-014	-1.46296e-014	-8.63902e-015	-5.82351e-015	7.44968e-016	-8.95565e-015
-2.31751e-015	6.24968e-015	2.55509e-015	-2.18963e-016	-1.27526e-014	-1.03158e-014	-1.28401e-014	-9.11722e-015	-1.2127e-014	-5.84081e-015	1.66897e-015	-2.39671e-015	-3.77936e-016	6.0692e-015	4.19255e-015	-8.09336e-015	-2.22902e-014	-2.46278e-014	-1.83863e-014	-1.58804e-014	-1.4622e-014	-8.95519e-015	-5.93606e-015	5.89869e-016	-9.07948e-015
-2.10225e-015	6.37544e-015	2.7722e-015	-6.79157e-017	-1.2931e-014	-1.05079e-014	-1.29651e-014	-9.04923e-015	-1.19104e-014	-5.69209e-015	1.29204e-015	-2.40533e-015	-3.57803e-016	5.87364e-015	4.1463e-015	-8.64278e-015	-2.27727e-014	-2.49818e-014	-1.85897e-014	-1.60819e-014	-1.46471e-014	-9.26714e-015	-6.04534e-015	4.13035e-016	-9.20738e-015
-1.86844e-015	6.47084e-015	2.97328e-015	9.48151e-017	-1.31162e-014	-1.07136e-014	-1.31157e-014	-9.00196e-015	-1.17038e-014	-5.55202e-015	9.11003e-016	-2.41092e-015	-3.28842e-016	5.6619e-015	4.09962e-015	-9.18084e-015	-2.32726e-014	-2.53535e-014	-1.88018e-014	-1.63074e-014	-1.47066e-014	-9.57178e-015	-6.15058e-015	2.16784e-016	-9.33833e-015
-1.61824e-015	6.53461e-015	3.15796e-015	2.6902e-016	-1.33052e-014	-1.093e-014	-1.32895e-014	-8.97646e-015	-1.15101e-014	-5.42246e-015	5.29068e-016	-2.4149e-015	-2.93153e-016	5.43395e-015	4.0535e-015	-9.7054e-015	-2.37899e-014	-2.57426e-014	-1.90219e-014	-1.65578e-014	-1.48011e-014	-9.86587e-015	-6.25066e-015	3.38976e-018	-9.47231e-015
-1.35409e-015	6.56617e-015	3.32692e-015	4.54305e-016	-1.34947e-014	-1.11539e-014	-1.34844e-014	-8.97296e-015	-1.13317e-014	-5.30539e-015	1.48973e-016	-2.41819e-015	-2.52652e-016	5.19093e-015	4.00857e-015	-1.02147e-014	-2.43246e-014	-2.61482e-014	-1.92499e-014	-1.68327e-014	-1.49315e-014	-1.01467e-014	-6.34429e-015	-2.24734e-016	-9.60899e-015
-1.0795e-015	6.56572e-015	3.48055e-015	6.50096e-016	-1.36823e-014	-1.13822e-014	-1.36979e-014	-8.99269e-015	-1.11703e-014	-5.20177e-015	-2.26353e-016	-2.42192e-015	-2.09382e-016	4.93431e-015	3.96561e-015	-1.07075e-014	-2.48763e-014	-2.65694e-014	-1.9485e-014	-1.71321e-014	-1.50982e-014	-1.04114e-014	-6.43056e-015	-4.65832e-016	-9.74769e-015
-7.98172e-016	6.53301e-015	3.61978e-015	8.55609e-016	-1.38661e-014	-1.16117e-014	-1.3927e-014	-9.03617e-015	-1.10277e-014	-5.11337e-015	-5.94798e-016	-2.42727e-015	-1.65578e-016	4.66478e-015	3.92541e-015	-1.11821e-014	-2.54439e-014	-2.70048e-014	-1.97261e-014	-1.74557e-014	-1.53014e-014	-1.06575e-014	-6.50841e-015	-7.16778e-016	-9.88791e-015
-5.13026e-016	6.46876e-015	3.74574e-015	1.07065e-015	-1.40433e-014	-1.18396e-014	-1.41681e-014	-9.1037e-015	-1.09058e-014	-5.04191e-015	-9.5394e-016	-2.43524e-015	-1.23701e-016	4.38385e-015	3.88841e-015	-1.16369e-014	-2.60263e-014	-2.74528e-014	-1.99721e-014	-1.78028e-014	-1.55407e-014	-1.0883e-014	-6.57677e-015	-9.74291e-016	-1.00284e-014
-2.26825e-016	6.37439e-015	3.85858e-015	1.29384e-015	-1.4212e-014	-1.20634e-014	-1.44179e-014	-9.19563e-015	-1.08061e-014	-4.98804e-015	-1.30217e-015	-2.44667e-015	-8.63547e-017	4.09314e-015	3.85405e-015	-1.20709e-014	-2.66217e-014	-2.79113e-014	-2.02224e-014	-1.81715e-014	-1.58149e-014	-1.1086e-014	-6.63479e-015	-1.23605e-015	-1.01686e-014
5.63938e-017	6.25092e-015	3.95871e-015	1.52384e-015	-1.43703e-014	-1.22807e-014	-1.4674e-014	-9.31215e-015	-1.07299e-014	-4.9527e-015	-1.63803e-015	-2.46274e-015	-5.59997e-017	3.79457e-015	3.82307e-015	-1.24825e-014	-2.72282e-014	-2.83777e-014	-2.04763e-014	-1.85604e-014	-1.61225e-014	-1.12645e-014	-6.68196e-015	-1.49968e-015	-1.03081e-014
3.33576e-016	6.10046e-015	4.04677e-015	1.75978e-015	-1.45174e-014	-1.2489e-014	-1.49335e-014	-9.45264e-015	-1.06783e-014	-4.93642e-015	-1.96101e-015	-2.48481e-015	-3.45526e-017	3.48951e-015	3.79555e-015	-1.28704e-014	-2.78446e-014	-2.88503e-014	-2.07325e-014	-1.89669e-014	-1.64622e-014	-1.14176e-014	-6.71728e-015	-1.76223e-015	-1.04467e-014
6.01291e-016	5.92492e-015	4.12273e-015	2.00022e-015	-1.46522e-014	-1.26862e-014	-1.51926e-014	-9.61684e-015	-1.06522e-014	-4.93976e-015	-2.27031e-015	-2.51348e-015	-2.52789e-017	3.17969e-015	3.77178e-015	-1.32346e-014	-2.84687e-014	-2.93267e-014	-2.09893e-014	-1.93892e-014	-1.68322e-014	-1.15444e-014	-6.73981e-015	-2.021e-015	-1.05835e-014
8.55867e-016	5.72722e-015	4.18786e-015	2.24395e-015	-1.47738e-014	-1.28706e-014	-1.54475e-014	-9.8046e-015	-1.06522e-014	-4.96261e-015	-2.56489e-015	-2.54927e-015	-3.10802e-017	2.86752e-015	3.75174e-015	-1.3574e-014	-2.90981e-014	-2.98041e-014	-2.12462e-014	-1.98251e-014	-1.72308e-014	-1.16447e-014	-6.7494e-015	-2.27374e-015	-1.07184e-014
1.09435e-015	5.51001e-015	4.24321e-015	2.48926e-015	-1.4881e-014	-1.30405e-014	-1.56949e-014	-1.00158e-014	-1.06787e-014	-5.00537e-015	-2.84435e-015	-2.59292e-015	-5.36422e-017	2.55481e-015	3.73536e-015	-1.38887e-014	-2.973e-014	-3.02797e-014	-2.15021e-014	-2.0272e-014	-1.76556e-014	-1.1718e-014	-6.7462e-015	-2.51825e-015	-1.08505e-014
1.31387e-015	5.27652e-015	4.28893e-015	2.73449e-015	-1.49745e-014	-1.31948e-014	-1.59322e-014	-1.02494e-014	-1.07316e-014	-5.06782e-015	-3.1083e-015	-2.6455e-015	-9.51831e-017	2.24346e-015	3.72249e-015	-1.41784e-014	-3.03616e-014	-3.07517e-014	-2.1756e-014	-2.07269e-014	-1.81036e-014	-1.17644e-014	-6.73007e-015	-2.75263e-015	-1.09793e-014
1.51226e-015	5.02942e-015	4.32606e-015	2.97843e-015	-1.50547e-014	-1.33323e-014	-1.61572e-014	-1.05046e-014	-1.08104e-014	-5.14917e-015	-3.35756e-015	-2.70772e-015	-1.57418e-016	1.93476e-015	3.71288e-015	-1.4443e-014	-3.09898e-014	-3.12172e-014	-2.20073e-014	-2.11872e-014	-1.85717e-014	-1.1785e-014	-6.70064e-015	-2.97519e-015	-1.11049e-014
1.68734e-015	4.77251e-015	4.35515e-015	3.21918e-015	-1.51217e-014	-1.34526e-014	-1.63679e-014	-1.07801e-014	-1.09146e-014	-5.2486e-015	-3.59229e-015	-2.77974e-015	-2.42235e-016	1.63083e-015	3.70605e-015	-1.46835e-014	-3.16116e-014	-3.16737e-014	-2.22551e-014	-2.16505e-014	-1.90567e-014	-1.1781e-014	-6.658e-015	-3.18387e-015	-1.12272e-014
1.83659e-015	4.50886e-015	4.37683e-015	3.45531e-015	-1.51761e-014	-1.35544e-014	-1.65612e-014	-1.10746e-014	-1.10433e-014	-5.36543e-015	-3.81346e-015	-2.86223e-015	-3.51093e-016	1.33337e-015	3.70206e-015	-1.48998e-014	-3.22241e-014	-3.21187e-014	-2.24988e-014	-2.21129e-014	-1.95561e-014	-1.17536e-014	-6.60312e-015	-3.37715e-015	-1.13463e-014
1.9584e-015	4.24102e-015	4.39194e-015	3.68524e-015	-1.52191e-014	-1.36375e-014	-1.67349e-014	-1.13863e-014	-1.11957e-014	-5.49863e-015	-4.02186e-015	-2.95489e-015	-4.85193e-016	1.04401e-015	3.70082e-015	-1.50921e-014	-3.28234e-014	-3.25503e-014	-2.27386e-014	-2.2572e-014	-2.0066e-014	-1.17049e-014	-6.5366e-015	-3.55393e-015	-1.14624e-014
2.0509e-015	3.97234e-015	4.40158e-015	3.90788e-015	-1.52521e-014	-1.37017e-014	-1.68868e-014	-1.17142e-014	-1.13699e-014	-5.64685e-015	-4.21842e-015	-3.0575e-015	-6.4522e-016	7.64239e-016	3.70146e-015	-1.52617e-014	-3.34056e-014	-3.29669e-014	-2.29741e-014	-2.30246e-014	-2.05827e-014	-1.16371e-014	-6.45935e-015	-3.71283e-015	-1.15758e-014
2.1134e-015	3.70688e-015	4.40638e-015	4.12177e-015	-1.5277e-014	-1.37472e-014	-1.70155e-014	-1.20571e-014	-1.15653e-014	-5.80849e-015	-4.40495e-015	-3.17057e-015	-8.30727e-016	4.95623e-016	3.70378e-015	-1.54099e-014	-3.39674e-014	-3.3366e-014	-2.32056e-014	-2.34675e-014	-2.11034e-014	-1.15528e-014	-6.37293e-015	-3.85332e-015	-1.1686e-014
2.14538e-015	3.44771e-015	4.40744e-015	4.32549e-015	-1.52953e-014	-1.37755e-014	-1.71207e-014	-1.24135e-014	-1.17804e-014	-5.98227e-015	-4.58242e-015	-3.29287e-015	-1.04219e-015	2.39726e-016	3.70703e-015	-1.55379e-014	-3.45058e-014	-3.37459e-014	-2.3433e-014	-2.38984e-014	-2.16245e-014	-1.14552e-014	-6.27822e-015	-3.97508e-015	-1.17936e-014
2.1466e-015	3.19826e-015	4.40535e-015	4.51835e-015	-1.53091e-014	-1.37868e-014	-1.72019e-014	-1.27814e-014	-1.20135e-014	-6.16641e-015	-4.75174e-015	-3.42414e-015	-1.27991e-015	-2.57401e-018	3.71076e-015	-1.56476e-014	-3.50179e-014	-3.41058e-014	-2.36568e-014	-2.43142e-014	-2.21427e-014	-1.1347e-014	-6.17662e-015	-4.07809e-015	-1.18993e-014
2.11722e-015	2.96198e-015	4.40005e-015	4.69901e-015	-1.53201e-014	-1.37812e-014	-1.72588e-014	-1.31593e-014	-1.22629e-014	-6.35906e-015	-4.91451e-015	-3.56342e-015	-1.54344e-015	-2.30338e-016	3.71415e-015	-1.57405e-014	-3.55e-014	-3.44441e-014	-2.38778e-014	-2.47114e-014	-2.26558e-014	-1.12313e-014	-6.06976e-015	-4.16253e-015	-1.20038e-014
2.05757e-015	2.74121e-015	4.39293e-015	4.86693e-015	-1.53299e-014	-1.37598e-014	-1.72916e-014	-1.35462e-014	-1.25265e-014	-6.55882e-015	-5.0722e-015	-3.70974e-015	-1.83148e-015	-4.42888e-016	3.71724e-015	-1.58184e-014	-3.5949e-014	-3.47603e-014	-2.40972e-014	-2.50881e-014	-2.31602e-014	-1.11113e-014	-5.95983e-015	-4.2284e-015	-1.21079e-014
1.9689e-015	2.53757e-015	4.38519e-015	5.0214e-015	-1.53414e-014	-1.37243e-014	-1.73006e-014	-1.39408e-014	-1.28022e-014	-6.76387e-015	-5.22636e-015	-3.86245e-015	-2.14252e-015	-6.39778e-016	3.71946e-015	-1.58835e-014	-3.63621e-014	-3.50537e-014	-2.43159e-014	-2.5442e-014	-2.36529e-014	-1.09912e-014	-5.84903e-015	-4.27606e-015	-1.2213e-014
1.85267e-015	2.35302e-015	4.37782e-015	5.16178e-015	-1.53562e-014	-1.3676e-014	-1.72871e-014	-1.43409e-014	-1.30879e-014	-6.97246e-015	-5.37831e-015	-4.02098e-015	-2.47516e-015	-8.20665e-016	3.72022e-015	-1.5938e-014	-3.67369e-014	-3.53242e-014	-2.45349e-014	-2.57712e-014	-2.41317e-014	-1.08738e-014	-5.73929e-015	-4.30649e-015	-1.23198e-014
1.71068e-015	2.18919e-015	4.37173e-015	5.28755e-015	-1.53759e-014	-1.36165e-014	-1.72519e-014	-1.47447e-014	-1.3381e-014	-7.18287e-015	-5.53014e-015	-4.18385e-015	-2.82791e-015	-9.85295e-016	3.71941e-015	-1.59846e-014	-3.70711e-014	-3.5572e-014	-2.47556e-014	-2.60746e-014	-2.45934e-014	-1.07625e-014	-5.63236e-015	-4.32039e-015	-1.24293e-014
1.54489e-015	2.04792e-015	4.36705e-015	5.39905e-015	-1.54024e-014	-1.35479e-014	-1.71968e-014	-1.51511e-014	-1.36796e-014	-7.39358e-015	-5.68301e-015	-4.34976e-015	-3.19887e-015	-1.13371e-015	3.71686e-015	-1.60256e-014	-3.73626e-014	-3.5797e-014	-2.49788e-014	-2.63504e-014	-2.50355e-014	-1.06602e-014	-5.53053e-015	-4.31852e-015	-1.25424e-014
1.3577e-015	1.93061e-015	4.3648e-015	5.49692e-015	-1.54374e-014	-1.3471e-014	-1.71242e-014	-1.55589e-014	-1.39816e-014	-7.60265e-015	-5.83828e-015	-4.51722e-015	-3.58604e-015	-1.26613e-015	3.71241e-015	-1.60628e-014	-3.76102e-014	-3.60004e-014	-2.5206e-014	-2.65974e-014	-2.54561e-014	-1.05705e-014	-5.43608e-015	-4.30255e-015	-1.26604e-014
1.1522e-015	1.83771e-015	4.36594e-015	5.58175e-015	-1.54823e-014	-1.3387e-014	-1.70361e-014	-1.5966e-014	-1.4285e-014	-7.80821e-015	-5.99664e-015	-4.68432e-015	-3.98691e-015	-1.38264e-015	3.70545e-015	-1.60985e-014	-3.78119e-014	-3.61831e-014	-2.54384e-014	-2.68144e-014	-2.58535e-014	-1.04964e-014	-5.35096e-015	-4.27408e-015	-1.2784e-014
9.31012e-016	1.76893e-015	4.37146e-015	5.6538e-015	-1.55385e-014	-1.32972e-014	-1.69357e-014	-1.63715e-014	-1.45874e-014	-8.00935e-015	-6.1595e-015	-4.84983e-015	-4.39838e-015	-1.48403e-015	3.6962e-015	-1.61353e-014	-3.79668e-014	-3.63462e-014	-2.56776e-014	-2.70008e-014	-2.62258e-014	-1.04404e-014	-5.27763e-015	-4.23438e-015	-1.2915e-014
6.97356e-016	1.72359e-015	4.38185e-015	5.71273e-015	-1.56069e-014	-1.32034e-014	-1.68256e-014	-1.67743e-014	-1.48871e-014	-8.20444e-015	-6.32749e-015	-5.0124e-015	-4.8181e-015	-1.57113e-015	3.68402e-015	-1.61763e-014	-3.8075e-014	-3.64913e-014	-2.59248e-014	-2.71567e-014	-2.65718e-014	-1.04051e-014	-5.21796e-015	-4.18523e-015	-1.30547e-014
4.54912e-016	1.7016e-015	4.39829e-015	5.76035e-015	-1.56879e-014	-1.31072e-014	-1.67091e-014	-1.71731e-014	-1.51829e-014	-8.39234e-015	-6.50178e-015	-5.17037e-015	-5.24341e-015	-1.64536e-015	3.66905e-015	-1.62242e-014	-3.81357e-014	-3.66197e-014	-2.61814e-014	-2.72829e-014	-2.68913e-014	-1.03925e-014	-5.17338e-015	-4.12838e-015	-1.32032e-014
2.07125e-016	1.70207e-015	4.42121e-015	5.79774e-015	-1.57822e-014	-1.30099e-014	-1.65888e-014	-1.7567e-014	-1.54724e-014	-8.57182e-015	-6.68293e-015	-5.32206e-015	-5.67084e-015	-1.7079e-015	3.6511e-015	-1.62808e-014	-3.81487e-014	-3.67329e-014	-2.64484e-014	-2.73792e-014	-2.71834e-014	-1.04048e-014	-5.14658e-015	-4.06674e-015	-1.3362e-014
-4.25279e-017	1.7235e-015	4.45105e-015	5.82525e-015	-1.58895e-014	-1.2912e-014	-1.64687e-014	-1.7955e-014	-1.57541e-014	-8.74167e-015	-6.87116e-015	-5.46652e-015	-6.09756e-015	-1.75926e-015	3.63061e-015	-1.63481e-014	-3.81152e-014	-3.68323e-014	-2.67272e-014	-2.74457e-014	-2.74477e-014	-1.0443e-014	-5.13973e-015	-4.00221e-015	-1.35324e-014
-2.9082e-016	1.76424e-015	4.48828e-015	5.84375e-015	-1.60095e-014	-1.28152e-014	-1.63523e-014	-1.83369e-014	-1.60266e-014	-8.90141e-015	-7.06703e-015	-5.60238e-015	-6.52113e-015	-1.80064e-015	3.60754e-015	-1.64278e-014	-3.80359e-014	-3.69198e-014	-2.70187e-014	-2.74842e-014	-2.76846e-014	-1.05079e-014	-5.15402e-015	-3.93635e-015	-1.37154e-014
-5.34331e-016	1.82232e-015	4.53362e-015	5.85431e-015	-1.61419e-014	-1.27211e-014	-1.62434e-014	-1.87121e-014	-1.62891e-014	-9.05034e-015	-7.27084e-015	-5.72786e-015	-6.93845e-015	-1.83331e-015	3.58209e-015	-1.65221e-014	-3.79126e-014	-3.69968e-014	-2.73236e-014	-2.74953e-014	-2.7894e-014	-1.06004e-014	-5.19093e-015	-3.87073e-015	-1.39116e-014
-7.6968e-016	1.89531e-015	4.58799e-015	5.85845e-015	-1.62861e-014	-1.26313e-014	-1.61457e-014	-1.90802e-014	-1.65406e-014	-9.18806e-015	-7.48266e-015	-5.84146e-015	-7.34701e-015	-1.85902e-015	3.55452e-015	-1.66322e-014	-3.77469e-014	-3.70647e-014	-2.76427e-014	-2.74801e-014	-2.80763e-014	-1.07205e-014	-5.25167e-015	-3.80735e-015	-1.41217e-014
-9.93424e-016	1.98032e-015	4.6509e-015	5.85755e-015	-1.64401e-014	-1.25462e-014	-1.6063e-014	-1.94409e-014	-1.67802e-014	-9.31413e-015	-7.70247e-015	-5.94244e-015	-7.74434e-015	-1.87935e-015	3.52517e-015	-1.67593e-014	-3.75403e-014	-3.71255e-014	-2.79765e-014	-2.74396e-014	-2.82326e-014	-1.08684e-014	-5.33718e-015	-3.74787e-015	-1.43457e-014
-1.20268e-015	2.07412e-015	4.72325e-015	5.85302e-015	-1.66018e-014	-1.24665e-014	-1.59982e-014	-1.97938e-014	-1.70071e-014	-9.42793e-015	-7.92957e-015	-6.02939e-015	-8.12853e-015	-1.89562e-015	3.49451e-015	-1.69045e-014	-3.72958e-014	-3.71809e-014	-2.83248e-014	-2.73761e-014	-2.83632e-014	-1.10429e-014	-5.44749e-015	-3.69355e-015	-1.45837e-014
-1.39446e-015	2.17428e-015	4.80487e-015	5.84653e-015	-1.677e-014	-1.23925e-014	-1.59554e-014	-2.01391e-014	-1.72214e-014	-9.52952e-015	-8.16366e-015	-6.10153e-015	-8.49783e-015	-1.90945e-015	3.46346e-015	-1.70684e-014	-3.70157e-014	-3.72325e-014	-2.86868e-014	-2.72919e-014	-2.84694e-014	-1.12429e-014	-5.58316e-015	-3.64633e-015	-1.48359e-014
-1.56657e-015	2.27781e-015	4.89575e-015	5.83854e-015	-1.69428e-014	-1.23235e-014	-1.59372e-014	-2.04766e-014	-1.74231e-014	-9.61939e-015	-8.4042e-015	-6.15808e-015	-8.84974e-015	-1.92172e-015	3.43277e-015	-1.7251e-014	-3.67033e-014	-3.72822e-014	-2.90615e-014	-2.71888e-014	-2.85525e-014	-1.14666e-014	-5.74406e-015	-3.60832e-015	-1.51017e-014
-1.71732e-015	2.38108e-015	4.99595e-015	5.83043e-015	-1.71181e-014	-1.22604e-014	-1.59466e-014	-2.08062e-014	-1.76122e-014	-9.69796e-015	-8.65032e-015	-6.19858e-015	-9.18219e-015	-1.93334e-015	3.40263e-015	-1.74524e-014	-3.63614e-014	-3.73311e-014	-2.94485e-014	-2.70694e-014	-2.86141e-014	-1.17128e-014	-5.93004e-015	-3.58088e-015	-1.53809e-014
-1.8447e-015	2.4812e-015	5.10507e-015	5.82396e-015	-1.72937e-014	-1.22029e-014	-1.59868e-014	-2.11282e-014	-1.77886e-014	-9.76543e-015	-8.90076e-015	-6.22214e-015	-9.494e-015	-1.94528e-015	3.37399e-015	-1.76723e-014	-3.59938e-014	-3.73807e-014	-2.98466e-014	-2.6936e-014	-2.8656e-014	-1.1979e-014	-6.14034e-015	-3.56483e-015	-1.56728e-014
-1.94686e-015	2.57461e-015	5.22309e-015	5.81971e-015	-1.74675e-014	-1.21513e-014	-1.60598e-014	-2.14425e-014	-1.79525e-014	-9.82245e-015	-9.15488e-015	-6.22788e-015	-9.78375e-015	-1.95845e-015	3.34803e-015	-1.79106e-014	-3.56041e-014	-3.74313e-014	-3.02537e-014	-2.67912e-014	-2.868e-014	-1.22624e-014	-6.37441e-015	-3.56157e-015	-1.59767e-014
-2.02293e-015	2.6588e-015	5.34945e-015	5.81823e-015	-1.76365e-014	-1.21053e-014	-1.61675e-014	-2.17496e-014	-1.81043e-014	-9.86936e-015	-9.41091e-015	-6.21571e-015	-1.00499e-014	-1.97376e-015	3.32572e-015	-1.81657e-014	-3.51966e-014	-3.74838e-014	-3.06682e-014	-2.66369e-014	-2.86879e-014	-1.25607e-014	-6.63079e-015	-3.57213e-015	-1.62917e-014
-2.07226e-015	2.73077e-015	5.48423e-015	5.82073e-015	-1.77981e-014	-1.20645e-014	-1.63122e-014	-2.20498e-014	-1.82448e-014	-9.90683e-015	-9.66804e-015	-6.18538e-015	-1.02923e-014	-1.99193e-015	3.30824e-015	-1.84359e-014	-3.47745e-014	-3.75386e-014	-3.1088e-014	-2.64753e-014	-2.86815e-014	-1.28709e-014	-6.90862e-015	-3.59729e-015	-1.66159e-014
-2.0941e-015	2.78786e-015	5.62713e-015	5.82737e-015	-1.79497e-014	-1.20285e-014	-1.64946e-014	-2.23444e-014	-1.8376e-014	-9.93577e-015	-9.92504e-015	-6.1369e-015	-1.05101e-014	-2.01361e-015	3.29685e-015	-1.87199e-014	-3.4342e-014	-3.75957e-014	-3.15117e-014	-2.63089e-014	-2.86627e-014	-1.31899e-014	-7.20685e-015	-3.63735e-015	-1.69478e-014
-2.08804e-015	2.82754e-015	5.77666e-015	5.83841e-015	-1.80885e-014	-1.19963e-014	-1.67152e-014	-2.26339e-014	-1.84984e-014	-9.95707e-015	-1.01809e-014	-6.07079e-015	-1.07033e-014	-2.03916e-015	3.2927e-015	-1.90156e-014	-3.39031e-014	-3.76557e-014	-3.19366e-014	-2.6139e-014	-2.86338e-014	-1.35149e-014	-7.52313e-015	-3.69315e-015	-1.7286e-014
-2.05521e-015	2.84718e-015	5.93202e-015	5.85439e-015	-1.8212e-014	-1.19668e-014	-1.69745e-014	-2.29181e-014	-1.86137e-014	-9.97103e-015	-1.04343e-014	-5.98756e-015	-1.08721e-014	-2.06884e-015	3.29638e-015	-1.93204e-014	-3.34612e-014	-3.7718e-014	-3.23596e-014	-2.59681e-014	-2.85978e-014	-1.38423e-014	-7.85553e-015	-3.76525e-015	-1.76282e-014
-1.9965e-015	2.84474e-015	6.09252e-015	5.87598e-015	-1.83173e-014	-1.19396e-014	-1.72723e-014	-2.31975e-014	-1.87221e-014	-9.97876e-015	-1.06833e-014	-5.88843e-015	-1.10172e-014	-2.1021e-015	3.30889e-015	-1.96316e-014	-3.30199e-014	-3.77825e-014	-3.27779e-014	-2.57985e-014	-2.85562e-014	-1.41694e-014	-8.20202e-015	-3.85334e-015	-1.79731e-014
-1.91299e-015	2.81855e-015	6.25723e-015	5.903e-015	-1.84029e-014	-1.19143e-014	-1.76075e-014	-2.34724e-014	-1.88253e-014	-9.98112e-015	-1.09261e-014	-5.77362e-015	-1.11388e-014	-2.13955e-015	3.33208e-015	-1.99467e-014	-3.25833e-014	-3.78483e-014	-3.31889e-014	-2.56319e-014	-2.85108e-014	-1.44932e-014	-8.56004e-015	-3.95712e-015	-1.83187e-014
-1.80736e-015	2.76781e-015	6.42492e-015	5.93579e-015	-1.84667e-014	-1.189e-014	-1.79786e-014	-2.37435e-014	-1.89243e-014	-9.97892e-015	-1.11613e-014	-5.64447e-015	-1.1238e-014	-2.1817e-015	3.36652e-015	-2.02626e-014	-3.21544e-014	-3.79151e-014	-3.35892e-014	-2.54703e-014	-2.84639e-014	-1.48103e-014	-8.92725e-015	-4.07704e-015	-1.86632e-014
-1.68139e-015	2.69126e-015	6.5945e-015	5.97364e-015	-1.85071e-014	-1.18659e-014	-1.83846e-014	-2.40115e-014	-1.90209e-014	-9.97315e-015	-1.13881e-014	-5.50221e-015	-1.13157e-014	-2.22757e-015	3.41288e-015	-2.05763e-014	-3.17365e-014	-3.79818e-014	-3.39757e-014	-2.53146e-014	-2.84174e-014	-1.5118e-014	-9.30106e-015	-4.21297e-015	-1.90043e-014
-1.53773e-015	2.58868e-015	6.76519e-015	6.01553e-015	-1.85224e-014	-1.18409e-014	-1.88235e-014	-2.42764e-014	-1.91158e-014	-9.96466e-015	-1.16047e-014	-5.34813e-015	-1.1373e-014	-2.27666e-015	3.4718e-015	-2.08845e-014	-3.1333e-014	-3.80474e-014	-3.43456e-014	-2.51661e-014	-2.83725e-014	-1.54136e-014	-9.67811e-015	-4.36459e-015	-1.93395e-014
-1.37938e-015	2.45995e-015	6.93553e-015	6.06152e-015	-1.85114e-014	-1.18136e-014	-1.92932e-014	-2.45386e-014	-1.92094e-014	-9.95432e-015	-1.18097e-014	-5.1834e-015	-1.14112e-014	-2.32853e-015	3.54368e-015	-2.11841e-014	-3.09464e-014	-3.81112e-014	-3.46956e-014	-2.50263e-014	-2.83311e-014	-1.56945e-014	-1.00563e-014	-4.53154e-015	-1.96665e-014
-1.20887e-015	2.30523e-015	7.10517e-015	6.11113e-015	-1.84726e-014	-1.17827e-014	-1.97902e-014	-2.47985e-014	-1.93033e-014	-9.94293e-015	-1.20018e-014	-5.00945e-015	-1.14311e-014	-2.38195e-015	3.62914e-015	-2.14709e-014	-3.05786e-014	-3.81715e-014	-3.50236e-014	-2.48963e-014	-2.82943e-014	-1.59581e-014	-1.0433e-014	-4.71287e-015	-1.99839e-014
-1.02916e-015	2.12498e-015	7.27229e-015	6.16382e-015	-1.84056e-014	-1.17478e-014	-2.03111e-014	-2.50562e-014	-1.93989e-014	-9.93103e-015	-1.21796e-014	-4.82754e-015	-1.14338e-014	-2.43587e-015	3.72922e-015	-2.17416e-014	-3.02314e-014	-3.82269e-014	-3.53269e-014	-2.47763e-014	-2.82643e-014	-1.62026e-014	-1.08051e-014	-4.90766e-015	-2.02904e-014
-8.43359e-016	1.92073e-015	7.436e-015	6.21896e-015	-1.83099e-014	-1.17076e-014	-2.08521e-014	-2.53111e-014	-1.94963e-014	-9.91972e-015	-1.23416e-014	-4.64002e-015	-1.14212e-014	-2.48949e-015	3.84422e-015	-2.19927e-014	-2.99068e-014	-3.8276e-014	-3.56022e-014	-2.46666e-014	-2.82422e-014	-1.64269e-014	-1.11702e-014	-5.11583e-015	-2.05832e-014
-6.54652e-016	1.69415e-015	7.59537e-015	6.2756e-015	-1.81857e-014	-1.16615e-014	-2.14099e-014	-2.55637e-014	-1.95968e-014	-9.91004e-015	-1.24872e-014	-4.44806e-015	-1.13955e-014	-2.54238e-015	3.97442e-015	-2.22204e-014	-2.96065e-014	-3.8317e-014	-3.58472e-014	-2.45671e-014	-2.82287e-014	-1.66298e-014	-1.15256e-014	-5.33629e-015	-2.08604e-014
-4.66411e-016	1.44734e-015	7.74915e-015	6.33289e-015	-1.80332e-014	-1.16085e-014	-2.19804e-014	-2.5814e-014	-1.97017e-014	-9.90251e-015	-1.26151e-014	-4.25391e-015	-1.13581e-014	-2.59383e-015	4.11968e-015	-2.24226e-014	-2.93314e-014	-3.83489e-014	-3.60601e-014	-2.4479e-014	-2.82248e-014	-1.68105e-014	-1.1869e-014	-5.56766e-015	-2.11203e-014
-2.81951e-016	1.18195e-015	7.89607e-015	6.39042e-015	-1.78533e-014	-1.15475e-014	-2.25598e-014	-2.60616e-014	-1.98112e-014	-9.89753e-015	-1.27248e-014	-4.05916e-015	-1.13098e-014	-2.64257e-015	4.27972e-015	-2.25958e-014	-2.90817e-014	-3.83704e-014	-3.62393e-014	-2.44014e-014	-2.82308e-014	-1.69687e-014	-1.21978e-014	-5.8091e-015	-2.13621e-014
-1.04968e-016	9.00161e-016	8.03519e-015	6.44664e-015	-1.76472e-014	-1.14782e-014	-2.31442e-014	-2.63066e-014	-1.99259e-014	-9.8959e-015	-1.28157e-014	-3.86517e-015	-1.1253e-014	-2.68721e-015	4.45438e-015	-2.27377e-014	-2.88574e-014	-3.83799e-014	-3.63831e-014	-2.43341e-014	-2.82476e-014	-1.71041e-014	-1.25098e-014	-6.05925e-015	-2.15848e-014
6.09238e-017	6.04138e-016	8.16515e-015	6.50113e-015	-1.74164e-014	-1.14003e-014	-2.37293e-014	-2.65493e-014	-2.00462e-014	-9.89825e-015	-1.28871e-014	-3.6743e-015	-1.11893e-014	-2.72641e-015	4.64368e-015	-2.28452e-014	-2.86582e-014	-3.83767e-014	-3.64901e-014	-2.42772e-014	-2.8276e-014	-1.72172e-014	-1.28031e-014	-6.3176e-015	-2.17873e-014
2.1341e-016	2.96869e-016	8.2859e-015	6.55285e-015	-1.71618e-014	-1.13137e-014	-2.43106e-014	-2.67892e-014	-2.0172e-014	-9.9052e-015	-1.29386e-014	-3.48841e-015	-1.11201e-014	-2.75946e-015	4.84685e-015	-2.29159e-014	-2.84839e-014	-3.83602e-014	-3.65598e-014	-2.423e-014	-2.8316e-014	-1.73093e-014	-1.30762e-014	-6.583e-015	-2.19689e-014
3.50075e-016	-1.85187e-017	8.39602e-015	6.60142e-015	-1.68858e-014	-1.12178e-014	-2.4884e-014	-2.7026e-014	-2.03032e-014	-9.91696e-015	-1.29695e-014	-3.30948e-015	-1.10463e-014	-2.78588e-015	5.06327e-015	-2.29483e-014	-2.83333e-014	-3.83298e-014	-3.65917e-014	-2.41913e-014	-2.83682e-014	-1.73815e-014	-1.33271e-014	-6.85459e-015	-2.21303e-014
4.68175e-016	-3.39088e-016	8.49489e-015	6.64593e-015	-1.65906e-014	-1.11128e-014	-2.54456e-014	-2.72596e-014	-2.04395e-014	-9.93422e-015	-1.29805e-014	-3.13952e-015	-1.09691e-014	-2.80425e-015	5.29141e-015	-2.29402e-014	-2.82051e-014	-3.82846e-014	-3.65858e-014	-2.41611e-014	-2.84321e-014	-1.74353e-014	-1.35553e-014	-7.13112e-015	-2.22709e-014
5.64448e-016	-6.61899e-016	8.58264e-015	6.68633e-015	-1.62784e-014	-1.09985e-014	-2.59913e-014	-2.74885e-014	-2.05808e-014	-9.95761e-015	-1.29712e-014	-2.97984e-015	-1.08899e-014	-2.81408e-015	5.53033e-015	-2.28903e-014	-2.80973e-014	-3.82238e-014	-3.65423e-014	-2.41378e-014	-2.85076e-014	-1.74725e-014	-1.37595e-014	-7.41165e-015	-2.23905e-014
6.3701e-016	-9.83767e-016	8.65851e-015	6.7224e-015	-1.59522e-014	-1.08756e-014	-2.6516e-014	-2.77128e-014	-2.07265e-014	-9.98734e-015	-1.29422e-014	-2.83207e-015	-1.08088e-014	-2.81492e-015	5.77903e-015	-2.27988e-014	-2.80081e-014	-3.81477e-014	-3.64618e-014	-2.41204e-014	-2.85946e-014	-1.74948e-014	-1.3939e-014	-7.69453e-015	-2.24904e-014
6.83899e-016	-1.30114e-015	8.72231e-015	6.75337e-015	-1.56144e-014	-1.07442e-014	-2.70162e-014	-2.79318e-014	-2.08763e-014	-1.00242e-014	-1.28942e-014	-2.69769e-015	-1.07278e-014	-2.80564e-015	6.03663e-015	-2.26656e-014	-2.79354e-014	-3.80561e-014	-3.63457e-014	-2.41075e-014	-2.86925e-014	-1.75045e-014	-1.40932e-014	-7.97857e-015	-2.2571e-014
7.03456e-016	-1.61127e-015	8.77349e-015	6.77983e-015	-1.52677e-014	-1.06054e-014	-2.74888e-014	-2.81451e-014	-2.10293e-014	-1.00683e-014	-1.2828e-014	-2.57807e-015	-1.06476e-014	-2.7859e-015	6.30164e-015	-2.24899e-014	-2.78769e-014	-3.79498e-014	-3.61951e-014	-2.40979e-014	-2.88012e-014	-1.75042e-014	-1.42223e-014	-8.26302e-015	-2.26334e-014
6.94753e-016	-1.91144e-015	8.81262e-015	6.80142e-015	-1.49141e-014	-1.04591e-014	-2.79315e-014	-2.83522e-014	-2.11845e-014	-1.01203e-014	-1.27446e-014	-2.4749e-015	-1.05683e-014	-2.7555e-015	6.57193e-015	-2.22727e-014	-2.78295e-014	-3.78292e-014	-3.6012e-014	-2.40912e-014	-2.89197e-014	-1.74964e-014	-1.43262e-014	-8.5476e-015	-2.26791e-014
6.57209e-016	-2.1984e-015	8.83964e-015	6.81794e-015	-1.45568e-014	-1.03062e-014	-2.83411e-014	-2.8552e-014	-2.13405e-014	-1.01807e-014	-1.26447e-014	-2.38842e-015	-1.04903e-014	-2.71382e-015	6.84501e-015	-2.20147e-014	-2.77902e-014	-3.76951e-014	-3.57988e-014	-2.4086e-014	-2.90475e-014	-1.74838e-014	-1.44049e-014	-8.83154e-015	-2.27098e-014
5.90207e-016	-2.46988e-015	8.85498e-015	6.82957e-015	-1.41992e-014	-1.0148e-014	-2.87152e-014	-2.87446e-014	-2.14965e-014	-1.02506e-014	-1.25296e-014	-2.31977e-015	-1.04143e-014	-2.66072e-015	7.11958e-015	-2.17177e-014	-2.77567e-014	-3.75487e-014	-3.55583e-014	-2.40809e-014	-2.91837e-014	-1.74692e-014	-1.44589e-014	-9.11379e-015	-2.27275e-014
4.93268e-016	-2.72355e-015	8.85879e-015	6.83634e-015	-1.38439e-014	-9.98527e-015	-2.90522e-014	-2.89292e-014	-2.16511e-014	-1.03299e-014	-1.24006e-014	-2.27047e-015	-1.03404e-014	-2.596e-015	7.39401e-015	-2.13828e-014	-2.77255e-014	-3.73911e-014	-3.52932e-014	-2.40746e-014	-2.93275e-014	-1.74548e-014	-1.44896e-014	-9.3939e-015	-2.27336e-014
3.67023e-016	-2.95746e-015	8.8514e-015	6.83898e-015	-1.34933e-014	-9.8197e-015	-2.93512e-014	-2.91058e-014	-2.18037e-014	-1.04188e-014	-1.22594e-014	-2.24127e-015	-1.02685e-014	-2.52061e-015	7.66622e-015	-2.10126e-014	-2.76934e-014	-3.72237e-014	-3.50066e-014	-2.40655e-014	-2.9479e-014	-1.7443e-014	-1.44975e-014	-9.67116e-015	-2.27309e-014
2.11686e-016	-3.16964e-015	8.83347e-015	6.83736e-015	-1.31501e-014	-9.65305e-015	-2.96114e-014	-2.92742e-014	-2.1953e-014	-1.05172e-014	-1.2107e-014	-2.23239e-015	-1.01988e-014	-2.43483e-015	7.93387e-015	-2.06094e-014	-2.76574e-014	-3.7048e-014	-3.47011e-014	-2.40529e-014	-2.96369e-014	-1.74371e-014	-1.44835e-014	-9.94542e-015	-2.27217e-014
2.8476e-017	-3.35879e-015	8.80608e-015	6.83162e-015	-1.2817e-014	-9.48632e-015	-2.98319e-014	-2.94331e-014	-2.20979e-014	-1.06256e-014	-1.19456e-014	-2.24388e-015	-1.01311e-014	-2.33883e-015	8.19547e-015	-2.01761e-014	-2.76142e-014	-3.68656e-014	-3.43803e-014	-2.4036e-014	-2.98006e-014	-1.74393e-014	-1.44495e-014	-1.02163e-014	-2.27089e-014
-1.81315e-016	-3.52444e-015	8.76981e-015	6.82157e-015	-1.24962e-014	-9.32046e-015	-3.00131e-014	-2.95825e-014	-2.22369e-014	-1.07438e-014	-1.17769e-014	-2.27593e-015	-1.0065e-014	-2.23307e-015	8.44928e-015	-1.97159e-014	-2.75617e-014	-3.66778e-014	-3.40478e-014	-2.40135e-014	-2.99697e-014	-1.74515e-014	-1.43969e-014	-1.0483e-014	-2.26949e-014
-4.15294e-016	-3.6662e-015	8.72539e-015	6.80764e-015	-1.21898e-014	-9.15787e-015	-3.01557e-014	-2.97225e-014	-2.2369e-014	-1.08729e-014	-1.16033e-014	-2.32863e-015	-1.00004e-014	-2.11815e-015	8.69269e-015	-1.92322e-014	-2.74965e-014	-3.64863e-014	-3.3707e-014	-2.39847e-014	-3.01432e-014	-1.74752e-014	-1.4328e-014	-1.07449e-014	-2.26827e-014
-6.7181e-016	-3.78344e-015	8.67304e-015	6.7913e-015	-1.18995e-014	-8.99961e-015	-3.02606e-014	-2.98523e-014	-2.24927e-014	-1.10126e-014	-1.14263e-014	-2.40142e-015	-9.93734e-015	-1.99469e-015	8.92425e-015	-1.87285e-014	-2.74163e-014	-3.62934e-014	-3.33616e-014	-2.3949e-014	-3.03202e-014	-1.7512e-014	-1.42445e-014	-1.10021e-014	-2.26741e-014
-9.48861e-016	-3.87674e-015	8.61435e-015	6.77232e-015	-1.16269e-014	-8.84797e-015	-3.03285e-014	-2.99717e-014	-2.26073e-014	-1.11634e-014	-1.12479e-014	-2.49399e-015	-9.87592e-015	-1.86381e-015	9.14236e-015	-1.82084e-014	-2.73188e-014	-3.61014e-014	-3.30147e-014	-2.39053e-014	-3.04997e-014	-1.75635e-014	-1.4148e-014	-1.12542e-014	-2.26711e-014
-1.2444e-015	-3.947e-015	8.54966e-015	6.75108e-015	-1.13737e-014	-8.70422e-015	-3.03611e-014	-3.00817e-014	-2.27122e-014	-1.13257e-014	-1.107e-014	-2.60564e-015	-9.8157e-015	-1.72646e-015	9.3452e-015	-1.76757e-014	-2.72009e-014	-3.59119e-014	-3.26701e-014	-2.38533e-014	-3.06814e-014	-1.76301e-014	-1.40404e-014	-1.1501e-014	-2.26768e-014
-1.55566e-015	-3.99477e-015	8.48e-015	6.72768e-015	-1.114e-014	-8.57018e-015	-3.03601e-014	-3.01818e-014	-2.28067e-014	-1.14997e-014	-1.08943e-014	-2.73569e-015	-9.75666e-015	-1.58307e-015	9.53191e-015	-1.71343e-014	-2.70603e-014	-3.57269e-014	-3.23312e-014	-2.37922e-014	-3.08651e-014	-1.77128e-014	-1.39233e-014	-1.17426e-014	-2.26932e-014
-1.88031e-015	-4.02154e-015	8.4069e-015	6.7026e-015	-1.09262e-014	-8.44729e-015	-3.03279e-014	-3.02713e-014	-2.28901e-014	-1.16851e-014	-1.07234e-014	-2.88298e-015	-9.69819e-015	-1.43549e-015	9.70137e-015	-1.65882e-014	-2.68958e-014	-3.55479e-014	-3.20018e-014	-2.37221e-014	-3.10499e-014	-1.78119e-014	-1.37983e-014	-1.19791e-014	-2.2722e-014
-2.21571e-015	-4.02967e-015	8.33121e-015	6.67666e-015	-1.07329e-014	-8.33698e-015	-3.02672e-014	-3.03506e-014	-2.29613e-014	-1.18824e-014	-1.05586e-014	-3.046e-015	-9.64055e-015	-1.28445e-015	9.85226e-015	-1.60418e-014	-2.67064e-014	-3.53774e-014	-3.16846e-014	-2.36426e-014	-3.12353e-014	-1.79274e-014	-1.36667e-014	-1.22105e-014	-2.27656e-014
-2.55838e-015	-4.02078e-015	8.25462e-015	6.64956e-015	-1.05601e-014	-8.24136e-015	-3.01808e-014	-3.04203e-014	-2.30192e-014	-1.20912e-014	-1.04019e-014	-3.22364e-015	-9.58236e-015	-1.1319e-015	9.98315e-015	-1.54992e-014	-2.64906e-014	-3.52171e-014	-3.13825e-014	-2.35537e-014	-3.14214e-014	-1.80595e-014	-1.35309e-014	-1.24364e-014	-2.28255e-014
-2.90549e-015	-3.99685e-015	8.1778e-015	6.62076e-015	-1.04072e-014	-8.16146e-015	-3.00712e-014	-3.04805e-014	-2.30638e-014	-1.23114e-014	-1.02543e-014	-3.41403e-015	-9.5233e-015	-9.78608e-016	1.00938e-014	-1.49643e-014	-2.62481e-014	-3.50683e-014	-3.1099e-014	-2.34551e-014	-3.16079e-014	-1.8207e-014	-1.33925e-014	-1.26564e-014	-2.29026e-014
-3.25403e-015	-3.96008e-015	8.10152e-015	6.58978e-015	-1.02736e-014	-8.09876e-015	-2.9942e-014	-3.05316e-014	-2.30953e-014	-1.25426e-014	-1.01173e-014	-3.61579e-015	-9.46332e-015	-8.25818e-016	1.01842e-014	-1.44408e-014	-2.5978e-014	-3.49321e-014	-3.08365e-014	-2.33471e-014	-3.17942e-014	-1.83685e-014	-1.32532e-014	-1.28709e-014	-2.29982e-014
-3.60081e-015	-3.91346e-015	8.02701e-015	6.55625e-015	-1.01587e-014	-8.05453e-015	-2.97966e-014	-3.05746e-014	-2.31134e-014	-1.27847e-014	-9.99198e-015	-3.82694e-015	-9.40238e-015	-6.75133e-016	1.02548e-014	-1.39322e-014	-2.56801e-014	-3.48104e-014	-3.05966e-014	-2.32297e-014	-3.19794e-014	-1.85427e-014	-1.31147e-014	-1.30796e-014	-2.31135e-014
-3.94345e-015	-3.86024e-015	7.95591e-015	6.52014e-015	-1.00612e-014	-8.02993e-015	-2.96373e-014	-3.06097e-014	-2.31185e-014	-1.30373e-014	-9.87972e-015	-4.04505e-015	-9.34022e-015	-5.2746e-016	1.03054e-014	-1.34428e-014	-2.53541e-014	-3.47047e-014	-3.03817e-014	-2.31036e-014	-3.21637e-014	-1.87283e-014	-1.29781e-014	-1.3282e-014	-2.32485e-014
-4.27908e-015	-3.80385e-015	7.88883e-015	6.48044e-015	-9.97997e-015	-8.02569e-015	-2.94673e-014	-3.06372e-014	-2.31107e-014	-1.32996e-014	-9.78135e-015	-4.26813e-015	-9.27718e-015	-3.83699e-016	1.03363e-014	-1.29753e-014	-2.5e-014	-3.46152e-014	-3.01936e-014	-2.29692e-014	-3.23471e-014	-1.89237e-014	-1.28448e-014	-1.34784e-014	-2.34031e-014
-4.60508e-015	-3.74656e-015	7.82729e-015	6.43651e-015	-9.91313e-015	-8.04223e-015	-2.92901e-014	-3.06584e-014	-2.3091e-014	-1.35705e-014	-9.69762e-015	-4.49414e-015	-9.21317e-015	-2.45747e-016	1.03471e-014	-1.25318e-014	-2.46194e-014	-3.45431e-014	-3.00339e-014	-2.2827e-014	-3.25294e-014	-1.91266e-014	-1.27158e-014	-1.36692e-014	-2.35775e-014
-4.91884e-015	-3.69207e-015	7.7716e-015	6.38754e-015	-9.85943e-015	-8.08008e-015	-2.91091e-014	-3.06734e-014	-2.30602e-014	-1.38502e-014	-9.62819e-015	-4.72077e-015	-9.14821e-015	-1.15236e-016	1.03399e-014	-1.21152e-014	-2.42132e-014	-3.44879e-014	-2.9903e-014	-2.26775e-014	-3.27104e-014	-1.93346e-014	-1.25917e-014	-1.38545e-014	-2.37714e-014
-5.21801e-015	-3.64369e-015	7.72289e-015	6.33298e-015	-9.8167e-015	-8.13945e-015	-2.8927e-014	-3.06831e-014	-2.30185e-014	-1.41376e-014	-9.57358e-015	-4.94605e-015	-9.08253e-015	7.39836e-018	1.03152e-014	-1.17275e-014	-2.3782e-014	-3.44503e-014	-2.98018e-014	-2.25213e-014	-3.28904e-014	-1.9546e-014	-1.24736e-014	-1.40335e-014	-2.39835e-014
-5.50127e-015	-3.60481e-015	7.68223e-015	6.27195e-015	-9.78202e-015	-8.21963e-015	-2.87469e-014	-3.06881e-014	-2.2967e-014	-1.44322e-014	-9.53374e-015	-5.16736e-015	-9.0156e-015	1.2176e-016	1.02742e-014	-1.13703e-014	-2.33277e-014	-3.44299e-014	-2.97311e-014	-2.23595e-014	-3.30686e-014	-1.97582e-014	-1.2362e-014	-1.42066e-014	-2.42126e-014
-5.76652e-015	-3.57813e-015	7.65065e-015	6.20284e-015	-9.75346e-015	-8.32061e-015	-2.85713e-014	-3.06899e-014	-2.29069e-014	-1.47327e-014	-9.50831e-015	-5.38291e-015	-8.94824e-015	2.26472e-016	1.02184e-014	-1.10454e-014	-2.28518e-014	-3.44259e-014	-2.96914e-014	-2.21927e-014	-3.3246e-014	-1.99691e-014	-1.22573e-014	-1.43735e-014	-2.44573e-014
-6.01229e-015	-3.56683e-015	7.62869e-015	6.1251e-015	-9.72838e-015	-8.44222e-015	-2.84021e-014	-3.06889e-014	-2.284e-014	-1.5039e-014	-9.49652e-015	-5.59067e-015	-8.87986e-015	3.20671e-016	1.01495e-014	-1.07544e-014	-2.23566e-014	-3.44387e-014	-2.96829e-014	-2.20212e-014	-3.34227e-014	-2.01759e-014	-1.21598e-014	-1.45347e-014	-2.47159e-014
-6.23793e-015	-3.57361e-015	7.617e-015	6.0374e-015	-9.70434e-015	-8.58349e-015	-2.82409e-014	-3.06857e-014	-2.27676e-014	-1.53493e-014	-9.4974e-015	-5.78783e-015	-8.81117e-015	4.03289e-016	1.00689e-014	-1.04975e-014	-2.18437e-014	-3.44675e-014	-2.97052e-014	-2.18464e-014	-3.35987e-014	-2.03762e-014	-1.20698e-014	-1.46899e-014	-2.49867e-014
-6.44295e-015	-3.60114e-015	7.61558e-015	5.93841e-015	-9.67918e-015	-8.74298e-015	-2.80891e-014	-3.06818e-014	-2.26907e-014	-1.56626e-014	-9.51019e-015	-5.97235e-015	-8.7423e-015	4.73405e-016	9.97846e-015	-1.02743e-014	-2.13162e-014	-3.4511e-014	-2.9757e-014	-2.16685e-014	-3.37746e-014	-2.05678e-014	-1.19877e-014	-1.48386e-014	-2.52674e-014
-6.62643e-015	-3.6518e-015	7.62537e-015	5.82715e-015	-9.64941e-015	-8.91901e-015	-2.7948e-014	-3.06777e-014	-2.2611e-014	-1.59784e-014	-9.5343e-015	-6.14275e-015	-8.67313e-015	5.31043e-016	9.88008e-015	-1.00851e-014	-2.07762e-014	-3.45684e-014	-2.98378e-014	-2.14886e-014	-3.39507e-014	-2.0749e-014	-1.19127e-014	-1.49807e-014	-2.55563e-014
-6.78796e-015	-3.7276e-015	7.64744e-015	5.70335e-015	-9.61249e-015	-9.1096e-015	-2.78177e-014	-3.06737e-014	-2.25301e-014	-1.6295e-014	-9.56762e-015	-6.29699e-015	-8.60361e-015	5.75754e-016	9.77605e-015	-9.92951e-015	-2.02255e-014	-3.46386e-014	-2.99472e-014	-2.13077e-014	-3.41275e-014	-2.09174e-014	-1.18448e-014	-1.51158e-014	-2.58506e-014
-6.92775e-015	-3.83062e-015	7.6816e-015	5.56595e-015	-9.56632e-015	-9.31276e-015	-2.7699e-014	-3.06715e-014	-2.245e-014	-1.66111e-014	-9.60783e-015	-6.43354e-015	-8.53405e-015	6.06902e-016	9.66804e-015	-9.80674e-015	-1.96669e-014	-3.47205e-014	-3.00834e-014	-2.11269e-014	-3.43056e-014	-2.10717e-014	-1.17838e-014	-1.52443e-014	-2.61484e-014
-7.04651e-015	-3.96252e-015	7.72845e-015	5.4141e-015	-9.50856e-015	-9.52593e-015	-2.75915e-014	-3.06716e-014	-2.23721e-014	-1.69263e-014	-9.65364e-015	-6.55092e-015	-8.46448e-015	6.23499e-016	9.55848e-015	-9.71582e-015	-1.91036e-014	-3.48131e-014	-3.02447e-014	-2.0947e-014	-3.44853e-014	-2.12104e-014	-1.17292e-014	-1.53656e-014	-2.6447e-014
-7.14511e-015	-4.12484e-015	7.78841e-015	5.24723e-015	-9.43668e-015	-9.74635e-015	-2.74947e-014	-3.06744e-014	-2.2298e-014	-1.7239e-014	-9.70304e-015	-6.64794e-015	-8.39512e-015	6.25894e-016	9.44934e-015	-9.65591e-015	-1.85381e-014	-3.49147e-014	-3.04298e-014	-2.07686e-014	-3.46666e-014	-2.13328e-014	-1.16806e-014	-1.54799e-014	-2.67438e-014
-7.22435e-015	-4.31831e-015	7.86136e-015	5.06481e-015	-9.34822e-015	-9.9707e-015	-2.7408e-014	-3.0681e-014	-2.22297e-014	-1.75487e-014	-9.7544e-015	-6.72366e-015	-8.32557e-015	6.13478e-016	9.3425e-015	-9.62533e-015	-1.79731e-014	-3.50236e-014	-3.06372e-014	-2.05928e-014	-3.48508e-014	-2.14379e-014	-1.16373e-014	-1.55878e-014	-2.70363e-014
-7.28557e-015	-4.54327e-015	7.94745e-015	4.86691e-015	-9.24095e-015	-1.01957e-014	-2.733e-014	-3.06923e-014	-2.21679e-014	-1.78543e-014	-9.80517e-015	-6.77725e-015	-8.25623e-015	5.86714e-016	9.24002e-015	-9.62221e-015	-1.74116e-014	-3.51383e-014	-3.08653e-014	-2.04202e-014	-3.50378e-014	-2.15255e-014	-1.15992e-014	-1.56896e-014	-2.73224e-014
-7.3299e-015	-4.79979e-015	8.04731e-015	4.65393e-015	-9.11274e-015	-1.04184e-014	-2.72593e-014	-3.07085e-014	-2.21144e-014	-1.81551e-014	-9.85335e-015	-6.80833e-015	-8.18753e-015	5.46084e-016	9.14363e-015	-9.64433e-015	-1.68562e-014	-3.52577e-014	-3.1112e-014	-2.0252e-014	-3.52277e-014	-2.15955e-014	-1.15657e-014	-1.57846e-014	-2.76e-014
-7.35892e-015	-5.08815e-015	8.16114e-015	4.42597e-015	-8.96115e-015	-1.06354e-014	-2.71935e-014	-3.07306e-014	-2.20711e-014	-1.84501e-014	-9.89738e-015	-6.81656e-015	-8.11939e-015	4.91603e-016	9.05504e-015	-9.68986e-015	-1.63099e-014	-3.538e-014	-3.13763e-014	-2.00893e-014	-3.54206e-014	-2.16481e-014	-1.15367e-014	-1.58735e-014	-2.78679e-014
-7.37465e-015	-5.40713e-015	8.28856e-015	4.1837e-015	-8.7847e-015	-1.08426e-014	-2.71304e-014	-3.07591e-014	-2.20389e-014	-1.87383e-014	-9.93522e-015	-6.80232e-015	-8.05193e-015	4.23746e-016	8.9757e-015	-9.75644e-015	-1.57747e-014	-3.55038e-014	-3.16561e-014	-1.99328e-014	-3.56166e-014	-2.16846e-014	-1.15119e-014	-1.59565e-014	-2.81236e-014
-7.37889e-015	-5.75624e-015	8.43002e-015	3.92826e-015	-8.5815e-015	-1.10365e-014	-2.7068e-014	-3.07943e-014	-2.20188e-014	-1.90189e-014	-9.96436e-015	-6.76613e-015	-7.98472e-015	3.43085e-016	8.90755e-015	-9.84078e-015	-1.52528e-014	-3.56277e-014	-3.19495e-014	-1.97825e-014	-3.58162e-014	-2.17067e-014	-1.14903e-014	-1.60344e-014	-2.83658e-014
-7.37401e-015	-6.13415e-015	8.58575e-015	3.6611e-015	-8.35044e-015	-1.12131e-014	-2.70035e-014	-3.08361e-014	-2.20117e-014	-1.92919e-014	-9.98269e-015	-6.70807e-015	-7.91825e-015	2.5063e-016	8.85214e-015	-9.94068e-015	-1.47459e-014	-3.57504e-014	-3.22538e-014	-1.96397e-014	-3.60192e-014	-2.1716e-014	-1.14717e-014	-1.61071e-014	-2.85931e-014
-7.36262e-015	-6.53956e-015	8.75547e-015	3.38466e-015	-8.08999e-015	-1.13674e-014	-2.6934e-014	-3.08851e-014	-2.20179e-014	-1.95568e-014	-9.98843e-015	-6.62923e-015	-7.85301e-015	1.47754e-016	8.81029e-015	-1.00533e-014	-1.4256e-014	-3.58713e-014	-3.25678e-014	-1.95044e-014	-3.62258e-014	-2.17136e-014	-1.14557e-014	-1.61746e-014	-2.88046e-014
-7.34666e-015	-6.97053e-015	8.93935e-015	3.10105e-015	-7.79888e-015	-1.14954e-014	-2.68567e-014	-3.09421e-014	-2.20379e-014	-1.98139e-014	-9.98023e-015	-6.53031e-015	-7.78839e-015	3.46301e-017	8.78268e-015	-1.01768e-014	-1.37856e-014	-3.59888e-014	-3.28893e-014	-1.93773e-014	-3.64363e-014	-2.17015e-014	-1.14416e-014	-1.62374e-014	-2.9e-014
-7.32778e-015	-7.42466e-015	9.13712e-015	2.81241e-015	-7.47629e-015	-1.15929e-014	-2.67688e-014	-3.10069e-014	-2.20724e-014	-2.00627e-014	-9.95656e-015	-6.41247e-015	-7.72426e-015	-8.74015e-017	8.77041e-015	-1.03091e-014	-1.33368e-014	-3.61019e-014	-3.32161e-014	-1.92593e-014	-3.66504e-014	-2.16824e-014	-1.14296e-014	-1.62966e-014	-2.91787e-014
-7.30879e-015	-7.89933e-015	9.34852e-015	2.52119e-015	-7.12116e-015	-1.16564e-014	-2.66665e-014	-3.10792e-014	-2.21217e-014	-2.03038e-014	-9.91607e-015	-6.27772e-015	-7.66123e-015	-2.17176e-016	8.77422e-015	-1.0448e-014	-1.29114e-014	-3.62097e-014	-3.3547e-014	-1.91509e-014	-3.68682e-014	-2.16596e-014	-1.14193e-014	-1.63527e-014	-2.93406e-014
-7.2924e-015	-8.39211e-015	9.57268e-015	2.23004e-015	-6.73337e-015	-1.16822e-014	-2.65465e-014	-3.11604e-014	-2.21861e-014	-2.05373e-014	-9.8575e-015	-6.12797e-015	-7.59909e-015	-3.53451e-016	8.79444e-015	-1.05903e-014	-1.25114e-014	-3.63121e-014	-3.38809e-014	-1.90521e-014	-3.70897e-014	-2.16355e-014	-1.14109e-014	-1.64069e-014	-2.94863e-014
-7.28134e-015	-8.90052e-015	9.80938e-015	1.94216e-015	-6.31343e-015	-1.16674e-014	-2.64067e-014	-3.12506e-014	-2.22652e-014	-2.07639e-014	-9.78019e-015	-5.96548e-015	-7.5375e-015	-4.94287e-016	8.83136e-015	-1.07343e-014	-1.21377e-014	-3.64089e-014	-3.42161e-014	-1.89641e-014	-3.73145e-014	-2.16128e-014	-1.14043e-014	-1.64603e-014	-2.96166e-014
-7.27781e-015	-9.4222e-015	1.00578e-014	1.6608e-015	-5.86116e-015	-1.1608e-014	-2.62443e-014	-3.13493e-014	-2.23586e-014	-2.09838e-014	-9.68359e-015	-5.7924e-015	-7.47654e-015	-6.38847e-016	8.8852e-015	-1.08784e-014	-1.17915e-014	-3.64995e-014	-3.45509e-014	-1.8887e-014	-3.75432e-014	-2.15949e-014	-1.13999e-014	-1.65139e-014	-2.97333e-014
-7.28401e-015	-9.95399e-015	1.03179e-014	1.3888e-015	-5.37719e-015	-1.15012e-014	-2.60564e-014	-3.14564e-014	-2.24661e-014	-2.1198e-014	-9.56779e-015	-5.61132e-015	-7.41633e-015	-7.8583e-016	8.95579e-015	-1.10209e-014	-1.14746e-014	-3.65842e-014	-3.48845e-014	-1.88209e-014	-3.77756e-014	-2.15851e-014	-1.13979e-014	-1.65686e-014	-2.98384e-014
-7.30167e-015	-1.04932e-014	1.05894e-014	1.13028e-015	-4.86239e-015	-1.13445e-014	-2.5841e-014	-3.15716e-014	-2.25874e-014	-2.14075e-014	-9.4327e-015	-5.42481e-015	-7.35782e-015	-9.3297e-016	9.04246e-015	-1.11607e-014	-1.11878e-014	-3.66629e-014	-3.52157e-014	-1.87664e-014	-3.80118e-014	-2.15866e-014	-1.13985e-014	-1.66256e-014	-2.99333e-014
-7.33319e-015	-1.1037e-014	1.08716e-014	8.88605e-016	-4.31814e-015	-1.11357e-014	-2.55964e-014	-3.16947e-014	-2.27213e-014	-2.16135e-014	-9.2786e-015	-5.23579e-015	-7.30182e-015	-1.07909e-015	9.14498e-015	-1.12962e-014	-1.09319e-014	-3.67366e-014	-3.55432e-014	-1.87244e-014	-3.82508e-014	-2.16027e-014	-1.14022e-014	-1.66865e-014	-3.00203e-014
-7.38118e-015	-1.15827e-014	1.11631e-014	6.67754e-016	-3.74566e-015	-1.08728e-014	-2.53204e-014	-3.18248e-014	-2.28661e-014	-2.18169e-014	-9.10611e-015	-5.04719e-015	-7.24864e-015	-1.22215e-015	9.26259e-015	-1.14271e-014	-1.07075e-014	-3.68054e-014	-3.58659e-014	-1.86951e-014	-3.84925e-014	-2.16367e-014	-1.14094e-014	-1.67532e-014	-3.01019e-014
-7.4474e-015	-1.21276e-014	1.14631e-014	4.71046e-016	-3.14584e-015	-1.05542e-014	-2.50112e-014	-3.19616e-014	-2.30203e-014	-2.20189e-014	-8.91642e-015	-4.86211e-015	-7.19847e-015	-1.36028e-015	9.39447e-015	-1.15517e-014	-1.05147e-014	-3.68694e-014	-3.6183e-014	-1.86794e-014	-3.87362e-014	-2.1692e-014	-1.14206e-014	-1.68274e-014	-3.01815e-014
-7.53289e-015	-1.26693e-014	1.17709e-014	3.01949e-016	-2.52077e-015	-1.01792e-014	-2.46677e-014	-3.21046e-014	-2.31829e-014	-2.22211e-014	-8.71054e-015	-4.68382e-015	-7.1512e-015	-1.49193e-015	9.53986e-015	-1.16697e-014	-1.03541e-014	-3.69299e-014	-3.64938e-014	-1.86776e-014	-3.89808e-014	-2.17712e-014	-1.14367e-014	-1.691e-014	-3.02612e-014
-7.63901e-015	-1.32054e-014	1.20853e-014	1.63588e-016	-1.87265e-015	-9.74772e-015	-2.42891e-014	-3.2253e-014	-2.33516e-014	-2.24252e-014	-8.48969e-015	-4.51595e-015	-7.10781e-015	-1.61511e-015	9.69687e-015	-1.17807e-014	-1.02261e-014	-3.69871e-014	-3.67977e-014	-1.86898e-014	-3.92265e-014	-2.18773e-014	-1.14579e-014	-1.70024e-014	-3.03442e-014
-7.76659e-015	-1.37334e-014	1.24052e-014	5.8808e-017	-1.20386e-015	-9.26061e-015	-2.38747e-014	-3.24065e-014	-2.35251e-014	-2.26326e-014	-8.25566e-015	-4.36135e-015	-7.06917e-015	-1.72794e-015	9.86453e-015	-1.18843e-014	-1.01306e-014	-3.70422e-014	-3.70944e-014	-1.87166e-014	-3.94735e-014	-2.20121e-014	-1.14849e-014	-1.71062e-014	-3.04338e-014
-7.91692e-015	-1.42519e-014	1.27291e-014	-9.41773e-018	-5.16403e-016	-8.71893e-015	-2.34247e-014	-3.25647e-014	-2.37018e-014	-2.28448e-014	-8.01032e-015	-4.22298e-015	-7.03581e-015	-1.82855e-015	1.00418e-014	-1.19811e-014	-1.00677e-014	-3.70966e-014	-3.73836e-014	-1.87582e-014	-3.97216e-014	-2.21779e-014	-1.15188e-014	-1.72233e-014	-3.05335e-014
-8.09147e-015	-1.47584e-014	1.30558e-014	-3.83643e-017	1.87309e-016	-8.12418e-015	-2.29392e-014	-3.27266e-014	-2.38795e-014	-2.3063e-014	-7.75546e-015	-4.10406e-015	-7.00894e-015	-1.91509e-015	1.02275e-014	-1.20714e-014	-1.00367e-014	-3.7151e-014	-3.76646e-014	-1.88148e-014	-3.99701e-014	-2.23766e-014	-1.15598e-014	-1.7355e-014	-3.06462e-014
-8.29019e-015	-1.52518e-014	1.33835e-014	-2.56913e-017	9.04077e-016	-7.47792e-015	-2.24194e-014	-3.28913e-014	-2.40559e-014	-2.32891e-014	-7.49353e-015	-4.00683e-015	-6.98959e-015	-1.98604e-015	1.04199e-014	-1.21551e-014	-1.00376e-014	-3.72066e-014	-3.79371e-014	-1.88872e-014	-4.02181e-014	-2.26092e-014	-1.16086e-014	-1.7503e-014	-3.07755e-014
-8.51378e-015	-1.57307e-014	1.37112e-014	3.08505e-017	1.63055e-015	-6.78307e-015	-2.18662e-014	-3.30582e-014	-2.42292e-014	-2.35242e-014	-7.22643e-015	-3.93395e-015	-6.97774e-015	-2.03955e-015	1.06177e-014	-1.22337e-014	-1.00697e-014	-3.72644e-014	-3.82009e-014	-1.89749e-014	-4.04652e-014	-2.28774e-014	-1.16657e-014	-1.76684e-014	-3.09249e-014
-8.76267e-015	-1.61939e-014	1.40373e-014	1.32597e-016	2.36307e-015	-6.04332e-015	-2.12806e-014	-3.32265e-014	-2.43973e-014	-2.37696e-014	-6.95672e-015	-3.88826e-015	-6.97339e-015	-2.07403e-015	1.08198e-014	-1.23077e-014	-1.01324e-014	-3.73251e-014	-3.84559e-014	-1.90776e-014	-4.07112e-014	-2.31818e-014	-1.17313e-014	-1.78533e-014	-3.10973e-014
-9.03687e-015	-1.66407e-014	1.43604e-014	2.80351e-016	3.09842e-015	-5.26219e-015	-2.0665e-014	-3.3395e-014	-2.45589e-014	-2.40264e-014	-6.68693e-015	-3.8719e-015	-6.97718e-015	-2.08812e-015	1.10246e-014	-1.2377e-014	-1.02254e-014	-3.73899e-014	-3.87009e-014	-1.91954e-014	-4.09562e-014	-2.35225e-014	-1.1806e-014	-1.80587e-014	-3.12957e-014
-9.336e-015	-1.7071e-014	1.46792e-014	4.75487e-016	3.83336e-015	-4.44347e-015	-2.00214e-014	-3.35629e-014	-2.47115e-014	-2.42948e-014	-6.41942e-015	-3.88629e-015	-6.98998e-015	-2.08112e-015	1.12311e-014	-1.2443e-014	-1.03476e-014	-3.74602e-014	-3.89363e-014	-1.9328e-014	-4.11991e-014	-2.38992e-014	-1.18896e-014	-1.8286e-014	-3.1522e-014
-9.65927e-015	-1.74857e-014	1.49923e-014	7.17982e-016	4.56368e-015	-3.59234e-015	-1.93536e-014	-3.3729e-014	-2.48537e-014	-2.4576e-014	-6.15595e-015	-3.93344e-015	-7.01213e-015	-2.05185e-015	1.14376e-014	-1.25069e-014	-1.04983e-014	-3.75366e-014	-3.91623e-014	-1.94754e-014	-4.14398e-014	-2.4311e-014	-1.19832e-014	-1.85363e-014	-3.1779e-014
-1.00065e-014	-1.78843e-014	1.52979e-014	1.00669e-015	5.28579e-015	-2.71352e-015	-1.86638e-014	-3.38924e-014	-2.49832e-014	-2.48709e-014	-5.89883e-015	-4.01479e-015	-7.04484e-015	-1.99903e-015	1.16424e-014	-1.25695e-014	-1.06762e-014	-3.76202e-014	-3.93785e-014	-1.96379e-014	-4.16781e-014	-2.4757e-014	-1.2087e-014	-1.88107e-014	-3.20688e-014
-1.03759e-014	-1.82669e-014	1.55943e-014	1.34102e-015	5.99546e-015	-1.81362e-015	-1.79555e-014	-3.40517e-014	-2.50984e-014	-2.51794e-014	-5.65126e-015	-4.13164e-015	-7.08819e-015	-1.92167e-015	1.18444e-014	-1.26312e-014	-1.08799e-014	-3.77115e-014	-3.9585e-014	-1.98152e-014	-4.1913e-014	-2.52359e-014	-1.22009e-014	-1.91097e-014	-3.2393e-014
-1.07663e-014	-1.86346e-014	1.58796e-014	1.71979e-015	6.68857e-015	-8.98542e-016	-1.72324e-014	-3.42056e-014	-2.51981e-014	-2.55018e-014	-5.41499e-015	-4.28455e-015	-7.14238e-015	-1.8193e-015	1.20423e-014	-1.26926e-014	-1.11082e-014	-3.78112e-014	-3.97815e-014	-2.00069e-014	-4.2145e-014	-2.57449e-014	-1.23242e-014	-1.9434e-014	-3.27526e-014
-1.11767e-014	-1.89879e-014	1.61526e-014	2.14083e-015	7.36113e-015	2.51175e-017	-1.64978e-014	-3.43532e-014	-2.52812e-014	-2.5838e-014	-5.19189e-015	-4.47423e-015	-7.20794e-015	-1.69201e-015	1.22346e-014	-1.27547e-014	-1.13598e-014	-3.79194e-014	-3.99687e-014	-2.02127e-014	-4.23741e-014	-2.6282e-014	-1.24565e-014	-1.9784e-014	-3.31489e-014
-1.16054e-014	-1.93278e-014	1.64114e-014	2.60079e-015	8.00905e-015	9.50625e-016	-1.57557e-014	-3.4493e-014	-2.53457e-014	-2.61877e-014	-4.98379e-015	-4.70041e-015	-7.28431e-015	-1.53967e-015	1.24206e-014	-1.28188e-014	-1.16327e-014	-3.80366e-014	-4.01467e-014	-2.04313e-014	-4.26e-014	-2.68453e-014	-1.25978e-014	-2.01593e-014	-3.35826e-014
-1.20512e-014	-1.9656e-014	1.66546e-014	3.09637e-015	8.62912e-015	1.8711e-015	-1.50103e-014	-3.46247e-014	-2.53912e-014	-2.65505e-014	-4.79224e-015	-4.96271e-015	-7.37114e-015	-1.36249e-015	1.2599e-014	-1.28853e-014	-1.19259e-014	-3.81631e-014	-4.03154e-014	-2.06622e-014	-4.28232e-014	-2.74319e-014	-1.27478e-014	-2.05596e-014	-3.40534e-014
-1.25118e-014	-1.99738e-014	1.68801e-014	3.62402e-015	9.21648e-015	2.7794e-015	-1.42653e-014	-3.47471e-014	-2.54172e-014	-2.69258e-014	-4.61817e-015	-5.26037e-015	-7.46823e-015	-1.16127e-015	1.27684e-014	-1.29545e-014	-1.22375e-014	-3.82982e-014	-4.04749e-014	-2.09047e-014	-4.30431e-014	-2.80382e-014	-1.29059e-014	-2.09842e-014	-3.45615e-014
-1.29854e-014	-2.02825e-014	1.70859e-014	4.17955e-015	9.76736e-015	3.66819e-015	-1.35256e-014	-3.48588e-014	-2.54235e-014	-2.73129e-014	-4.46252e-015	-5.59236e-015	-7.57516e-015	-9.36564e-016	1.29281e-014	-1.3027e-014	-1.25655e-014	-3.84418e-014	-4.06253e-014	-2.11574e-014	-4.32604e-014	-2.86609e-014	-1.30714e-014	-2.14318e-014	-3.51063e-014
-1.34699e-014	-2.05834e-014	1.72708e-014	4.75917e-015	1.02781e-014	4.53033e-015	-1.2796e-014	-3.496e-014	-2.54101e-014	-2.77106e-014	-4.3263e-015	-5.95725e-015	-7.69071e-015	-6.89022e-016	1.30774e-014	-1.3103e-014	-1.29086e-014	-3.85933e-014	-4.07667e-014	-2.14191e-014	-4.34753e-014	-2.9296e-014	-1.32432e-014	-2.19018e-014	-3.56862e-014
-1.39637e-014	-2.08789e-014	1.74337e-014	5.35772e-015	1.07451e-014	5.35905e-015	-1.20801e-014	-3.50497e-014	-2.5377e-014	-2.8117e-014	-4.21004e-015	-6.35345e-015	-7.81429e-015	-4.19789e-016	1.32151e-014	-1.31824e-014	-1.32645e-014	-3.87525e-014	-4.08988e-014	-2.16888e-014	-4.36881e-014	-2.99397e-014	-1.34205e-014	-2.2393e-014	-3.62992e-014
-1.44649e-014	-2.11709e-014	1.75728e-014	5.97035e-015	1.11657e-014	6.14807e-015	-1.13812e-014	-3.51275e-014	-2.53245e-014	-2.85309e-014	-4.11381e-015	-6.77911e-015	-7.94417e-015	-1.30713e-016	1.33403e-014	-1.32647e-014	-1.36307e-014	-3.89191e-014	-4.1021e-014	-2.1965e-014	-4.38995e-014	-3.05877e-014	-1.36025e-014	-2.29033e-014	-3.69434e-014
-1.49707e-014	-2.14609e-014	1.76872e-014	6.59143e-015	1.15364e-014	6.89091e-015	-1.07039e-014	-3.51927e-014	-2.52532e-014	-2.89506e-014	-4.03762e-015	-7.23121e-015	-8.07926e-015	1.77016e-016	1.34524e-014	-1.33496e-014	-1.40051e-014	-3.90923e-014	-4.11347e-014	-2.22463e-014	-4.41096e-014	-3.12363e-014	-1.37878e-014	-2.34306e-014	-3.7616e-014
-1.54785e-014	-2.17506e-014	1.77761e-014	7.21582e-015	1.18538e-014	7.58147e-015	-1.0052e-014	-3.52451e-014	-2.51644e-014	-2.9374e-014	-3.98106e-015	-7.70717e-015	-8.21803e-015	5.01626e-016	1.35502e-014	-1.34367e-014	-1.43856e-014	-3.92714e-014	-4.12393e-014	-2.25307e-014	-4.43192e-014	-3.18819e-014	-1.39756e-014	-2.39732e-014	-3.8315e-014
-1.59858e-014	-2.20411e-014	1.78383e-014	7.83753e-015	1.21143e-014	8.21406e-015	-9.42875e-015	-3.52841e-014	-2.5059e-014	-2.97989e-014	-3.94287e-015	-8.20403e-015	-8.35888e-015	8.41164e-016	1.36338e-014	-1.35256e-014	-1.47702e-014	-3.94559e-014	-4.13347e-014	-2.2817e-014	-4.45292e-014	-3.25199e-014	-1.41642e-014	-2.45288e-014	-3.9037e-014
-1.64899e-014	-2.23332e-014	1.78721e-014	8.45083e-015	1.23162e-014	8.78325e-015	-8.83703e-015	-3.53103e-014	-2.49382e-014	-3.02233e-014	-3.92235e-015	-8.71806e-015	-8.4996e-015	1.19321e-015	1.3702e-014	-1.36164e-014	-1.51562e-014	-3.96444e-014	-4.14212e-014	-2.31035e-014	-4.474e-014	-3.31463e-014	-1.43527e-014	-2.50947e-014	-3.97779e-014
-1.69886e-014	-2.26292e-014	1.78771e-014	9.05061e-015	1.24578e-014	9.285e-015	-8.27952e-015	-3.53242e-014	-2.48035e-014	-3.06449e-014	-3.91861e-015	-9.24632e-015	-8.63804e-015	1.5551e-015	1.37543e-014	-1.37085e-014	-1.55411e-014	-3.9836e-014	-4.1499e-014	-2.33883e-014	-4.49529e-014	-3.37575e-014	-1.45396e-014	-2.56674e-014	-4.05336e-014
-1.74791e-014	-2.29301e-014	1.78527e-014	9.63065e-015	1.25371e-014	9.71497e-015	-7.75891e-015	-3.5326e-014	-2.46569e-014	-3.10614e-014	-3.92996e-015	-9.78495e-015	-8.77202e-015	1.92397e-015	1.37899e-014	-1.3801e-014	-1.59225e-014	-4.00291e-014	-4.15683e-014	-2.36697e-014	-4.51688e-014	-3.435e-014	-1.47236e-014	-2.62438e-014	-4.13e-014
-1.79586e-014	-2.32365e-014	1.77992e-014	1.01849e-014	1.25527e-014	1.00696e-014	-7.27731e-015	-3.53161e-014	-2.45004e-014	-3.14701e-014	-3.95473e-015	-1.03298e-014	-8.89913e-015	2.29761e-015	1.3808e-014	-1.38927e-014	-1.62979e-014	-4.02235e-014	-4.16297e-014	-2.39459e-014	-4.53888e-014	-3.49202e-014	-1.49037e-014	-2.68211e-014	-4.20725e-014
-1.84247e-014	-2.3549e-014	1.77157e-014	1.07078e-014	1.25033e-014	1.03459e-014	-6.83684e-015	-3.52955e-014	-2.43359e-014	-3.18687e-014	-3.99085e-015	-1.08772e-014	-9.01645e-015	2.67199e-015	1.38085e-014	-1.39822e-014	-1.66645e-014	-4.04178e-014	-4.16829e-014	-2.42147e-014	-4.56136e-014	-3.54651e-014	-1.50791e-014	-2.73955e-014	-4.28466e-014
-1.88746e-014	-2.38676e-014	1.76022e-014	1.11948e-014	1.23885e-014	1.0542e-014	-6.43847e-015	-3.52653e-014	-2.41659e-014	-3.22551e-014	-4.03665e-015	-1.1423e-014	-9.1213e-015	3.04463e-015	1.37903e-014	-1.40691e-014	-1.70198e-014	-4.06104e-014	-4.17286e-014	-2.4474e-014	-4.58438e-014	-3.59811e-014	-1.52487e-014	-2.79628e-014	-4.36182e-014
-1.93057e-014	-2.41925e-014	1.74588e-014	1.1641e-014	1.22075e-014	1.06568e-014	-6.08308e-015	-3.52263e-014	-2.39926e-014	-3.2627e-014	-4.08934e-015	-1.19631e-014	-9.21154e-015	3.41256e-015	1.37534e-014	-1.41523e-014	-1.73616e-014	-4.08009e-014	-4.17673e-014	-2.47221e-014	-4.60807e-014	-3.64653e-014	-1.54108e-014	-2.85201e-014	-4.43827e-014
-1.97162e-014	-2.45238e-014	1.72855e-014	1.20419e-014	1.19609e-014	1.06895e-014	-5.77181e-015	-3.518e-014	-2.38186e-014	-3.29823e-014	-4.14674e-015	-1.24935e-014	-9.28463e-015	3.77303e-015	1.36978e-014	-1.42307e-014	-1.76871e-014	-4.09875e-014	-4.17996e-014	-2.49566e-014	-4.63246e-014	-3.69157e-014	-1.55646e-014	-2.90635e-014	-4.51352e-014
-2.01038e-014	-2.48611e-014	1.70827e-014	1.2394e-014	1.16495e-014	1.06411e-014	-5.50499e-015	-3.51282e-014	-2.36467e-014	-3.33187e-014	-4.20667e-015	-1.30106e-014	-9.33793e-015	4.12269e-015	1.36229e-014	-1.43038e-014	-1.79934e-014	-4.11693e-014	-4.18255e-014	-2.51754e-014	-4.65764e-014	-3.73293e-014	-1.57092e-014	-2.95892e-014	-4.58714e-014
-2.04664e-014	-2.52035e-014	1.68509e-014	1.26934e-014	1.12746e-014	1.05122e-014	-5.28307e-015	-3.50727e-014	-2.34795e-014	-3.36345e-014	-4.26671e-015	-1.35104e-014	-9.36861e-015	4.4584e-015	1.35283e-014	-1.4371e-014	-1.82784e-014	-4.1346e-014	-4.18455e-014	-2.53761e-014	-4.68372e-014	-3.77049e-014	-1.58442e-014	-3.00936e-014	-4.65867e-014
-2.08011e-014	-2.55498e-014	1.65916e-014	1.29372e-014	1.08377e-014	1.0305e-014	-5.10572e-015	-3.50153e-014	-2.33191e-014	-3.39283e-014	-4.32478e-015	-1.39891e-014	-9.3752e-015	4.77696e-015	1.34136e-014	-1.44314e-014	-1.85403e-014	-4.15164e-014	-4.18599e-014	-2.5557e-014	-4.71074e-014	-3.80408e-014	-1.59691e-014	-3.05729e-014	-4.72767e-014
-2.11063e-014	-2.5899e-014	1.63051e-014	1.31225e-014	1.03409e-014	1.00219e-014	-4.97185e-015	-3.49585e-014	-2.3168e-014	-3.41985e-014	-4.37803e-015	-1.44434e-014	-9.35518e-015	5.0749e-015	1.3279e-014	-1.44844e-014	-1.8777e-014	-4.16793e-014	-4.18691e-014	-2.57164e-014	-4.73881e-014	-3.8336e-014	-1.6083e-014	-3.1023e-014	-4.79381e-014
-2.13803e-014	-2.62495e-014	1.59926e-014	1.32477e-014	9.7866e-015	9.66626e-015	-4.88002e-015	-3.49044e-014	-2.30288e-014	-3.44441e-014	-4.4245e-015	-1.48699e-014	-9.30688e-015	5.34963e-015	1.31248e-014	-1.45287e-014	-1.89866e-014	-4.18339e-014	-4.1874e-014	-2.58526e-014	-4.76791e-014	-3.85899e-014	-1.61854e-014	-3.14406e-014	-4.85676e-014
-2.16217e-014	-2.65995e-014	1.56556e-014	1.33118e-014	9.17789e-015	9.24229e-015	-4.82856e-015	-3.48549e-014	-2.29043e-014	-3.46642e-014	-4.46214e-015	-1.52651e-014	-9.22905e-015	5.59875e-015	1.29506e-014	-1.45643e-014	-1.91672e-014	-4.19798e-014	-4.18755e-014	-2.59644e-014	-4.79803e-014	-3.88015e-014	-1.62759e-014	-3.18225e-014	-4.91613e-014
-2.18294e-014	-2.69471e-014	1.52953e-014	1.33145e-014	8.51764e-015	8.75514e-015	-4.81618e-015	-3.48129e-014	-2.27964e-014	-3.48579e-014	-4.48955e-015	-1.56264e-014	-9.11991e-015	5.82036e-015	1.27564e-014	-1.45914e-014	-1.93172e-014	-4.21161e-014	-4.1874e-014	-2.60502e-014	-4.82926e-014	-3.89709e-014	-1.63547e-014	-3.21651e-014	-4.9716e-014
-2.20017e-014	-2.72897e-014	1.49128e-014	1.32551e-014	7.80975e-015	8.20963e-015	-4.84057e-015	-3.47811e-014	-2.27075e-014	-3.50247e-014	-4.50525e-015	-1.59519e-014	-8.97896e-015	6.01184e-015	1.25428e-014	-1.46103e-014	-1.94351e-014	-4.22426e-014	-4.18703e-014	-2.61093e-014	-4.86159e-014	-3.90978e-014	-1.64216e-014	-3.24662e-014	-5.02282e-014
-2.21381e-014	-2.76256e-014	1.45102e-014	1.31337e-014	7.0578e-015	7.61073e-015	-4.89832e-015	-3.47619e-014	-2.26394e-014	-3.51644e-014	-4.50746e-015	-1.6239e-014	-8.8056e-015	6.17085e-015	1.23106e-014	-1.46213e-014	-1.95195e-014	-4.23592e-014	-4.18649e-014	-2.61403e-014	-4.89497e-014	-3.91824e-014	-1.64769e-014	-3.27229e-014	-5.06958e-014
-2.22376e-014	-2.79526e-014	1.40895e-014	1.29513e-014	6.26608e-015	6.96523e-015	-4.98652e-015	-3.47578e-014	-2.25941e-014	-3.52776e-014	-4.49545e-015	-1.64861e-014	-8.59938e-015	6.29586e-015	1.20596e-014	-1.46248e-014	-1.95691e-014	-4.2466e-014	-4.18593e-014	-2.61422e-014	-4.92941e-014	-3.92254e-014	-1.6521e-014	-3.29339e-014	-5.11175e-014
-2.22997e-014	-2.82676e-014	1.36523e-014	1.27094e-014	5.43922e-015	6.28002e-015	-5.10244e-015	-3.47709e-014	-2.25732e-014	-3.53647e-014	-4.46851e-015	-1.66927e-014	-8.3607e-015	6.3856e-015	1.17899e-014	-1.46217e-014	-1.95827e-014	-4.25629e-014	-4.18541e-014	-2.61147e-014	-4.9648e-014	-3.92281e-014	-1.65543e-014	-3.30973e-014	-5.14919e-014
-2.23247e-014	-2.85686e-014	1.32008e-014	1.24103e-014	4.5813e-015	5.56174e-015	-5.2427e-015	-3.48043e-014	-2.25779e-014	-3.54259e-014	-4.42596e-015	-1.68574e-014	-8.08995e-015	6.43877e-015	1.15023e-014	-1.46127e-014	-1.95592e-014	-4.26496e-014	-4.18494e-014	-2.60574e-014	-5.00111e-014	-3.91912e-014	-1.65768e-014	-3.32114e-014	-5.18173e-014
-2.23123e-014	-2.88529e-014	1.27366e-014	1.20562e-014	3.69732e-015	4.81773e-015	-5.40435e-015	-3.48598e-014	-2.2609e-014	-3.54624e-014	-4.36843e-015	-1.69799e-014	-7.78835e-015	6.45551e-015	1.11978e-014	-1.45985e-014	-1.94982e-014	-4.2726e-014	-4.18466e-014	-2.59698e-014	-5.03823e-014	-3.91161e-014	-1.65891e-014	-3.32752e-014	-5.20937e-014
-2.22623e-014	-2.91178e-014	1.22617e-014	1.16501e-014	2.79306e-015	4.05433e-015	-5.58448e-015	-3.49388e-014	-2.26675e-014	-3.54756e-014	-4.29558e-015	-1.706e-014	-7.45686e-015	6.43514e-015	1.08779e-014	-1.45808e-014	-1.93993e-014	-4.27934e-014	-4.18468e-014	-2.58519e-014	-5.07602e-014	-3.90044e-014	-1.65917e-014	-3.3289e-014	-5.23205e-014
-2.21757e-014	-2.93614e-014	1.17789e-014	1.11959e-014	1.87317e-015	3.27869e-015	-5.77985e-015	-3.50435e-014	-2.27542e-014	-3.54667e-014	-4.2079e-015	-1.70987e-014	-7.09745e-015	6.37778e-015	1.05443e-014	-1.45614e-014	-1.92625e-014	-4.28514e-014	-4.18511e-014	-2.57038e-014	-5.11438e-014	-3.88575e-014	-1.65856e-014	-3.32531e-014	-5.24978e-014
-2.20536e-014	-2.95812e-014	1.129e-014	1.06966e-014	9.42726e-016	2.49816e-015	-5.98687e-015	-3.51761e-014	-2.28691e-014	-3.54374e-014	-4.10635e-015	-1.70962e-014	-6.71299e-015	6.28337e-015	1.01972e-014	-1.45419e-014	-1.90879e-014	-4.29007e-014	-4.18602e-014	-2.55263e-014	-5.15315e-014	-3.86773e-014	-1.65716e-014	-3.31672e-014	-5.26262e-014
-2.18972e-014	-2.97755e-014	1.07981e-014	1.01565e-014	6.99507e-018	1.71987e-015	-6.20236e-015	-3.53384e-014	-2.30122e-014	-3.53896e-014	-3.99213e-015	-1.70537e-014	-6.30558e-015	6.15285e-015	9.83816e-015	-1.45232e-014	-1.88758e-014	-4.29416e-014	-4.18751e-014	-2.53202e-014	-5.19206e-014	-3.84652e-014	-1.65503e-014	-3.30318e-014	-5.27068e-014
-2.17081e-014	-2.99426e-014	1.0305e-014	9.58014e-015	-9.29029e-016	9.50621e-016	-6.42349e-015	-3.55308e-014	-2.31832e-014	-3.53252e-014	-3.86642e-015	-1.69731e-014	-5.87842e-015	5.98683e-015	9.46894e-015	-1.45071e-014	-1.86267e-014	-4.29747e-014	-4.18964e-014	-2.50855e-014	-5.23097e-014	-3.82231e-014	-1.65225e-014	-3.2848e-014	-5.27408e-014
-2.1488e-014	-3.00806e-014	9.81299e-015	8.9716e-015	-1.86011e-015	1.96799e-016	-6.64675e-015	-3.57545e-014	-2.33817e-014	-3.5246e-014	-3.73117e-015	-1.68561e-014	-5.4342e-015	5.78669e-015	9.09171e-015	-1.44957e-014	-1.83411e-014	-4.30003e-014	-4.19255e-014	-2.48241e-014	-5.26968e-014	-3.7953e-014	-1.64894e-014	-3.26175e-014	-5.27299e-014
-2.12384e-014	-3.01879e-014	9.32424e-015	8.33631e-015	-2.78086e-015	-5.35609e-016	-6.86894e-015	-3.601e-014	-2.36075e-014	-3.51545e-014	-3.58818e-015	-1.67051e-014	-4.97689e-015	5.55447e-015	8.708e-015	-1.44908e-014	-1.80202e-014	-4.30186e-014	-4.19628e-014	-2.45369e-014	-5.3079e-014	-3.76574e-014	-1.64514e-014	-3.23424e-014	-5.26762e-014
-2.09617e-014	-3.0263e-014	8.84139e-015	7.67949e-015	-3.68659e-015	-1.24093e-015	-7.08732e-015	-3.62977e-014	-2.38597e-014	-3.50531e-014	-3.43933e-015	-1.65227e-014	-4.51067e-015	5.29139e-015	8.31979e-015	-1.44948e-014	-1.76654e-014	-4.30303e-014	-4.20098e-014	-2.42252e-014	-5.34539e-014	-3.73382e-014	-1.64094e-014	-3.20249e-014	-5.25824e-014
-2.06603e-014	-3.03055e-014	8.36654e-015	7.00563e-015	-4.57279e-015	-1.91457e-015	-7.29872e-015	-3.66175e-014	-2.41362e-014	-3.49439e-014	-3.28704e-015	-1.63121e-014	-4.03962e-015	4.99947e-015	7.92937e-015	-1.45098e-014	-1.72779e-014	-4.30363e-014	-4.20671e-014	-2.38905e-014	-5.38195e-014	-3.69973e-014	-1.63638e-014	-3.16678e-014	-5.24507e-014
-2.03369e-014	-3.03149e-014	7.90202e-015	6.31953e-015	-5.4353e-015	-2.55152e-015	-7.5006e-015	-3.6969e-014	-2.44356e-014	-3.4829e-014	-3.13381e-015	-1.60763e-014	-3.56708e-015	4.68125e-015	7.53873e-015	-1.45376e-014	-1.68596e-014	-4.30368e-014	-4.21353e-014	-2.3535e-014	-5.41725e-014	-3.66365e-014	-1.63148e-014	-3.12737e-014	-5.22848e-014
-1.99949e-014	-3.0291e-014	7.44995e-015	5.62596e-015	-6.27015e-015	-3.14778e-015	-7.69079e-015	-3.73509e-014	-2.47563e-014	-3.47108e-014	-2.98265e-015	-1.58187e-014	-3.09766e-015	4.33955e-015	7.14992e-015	-1.45798e-014	-1.6412e-014	-4.30318e-014	-4.22148e-014	-2.31605e-014	-5.45101e-014	-3.6258e-014	-1.62635e-014	-3.08467e-014	-5.20877e-014
-1.96371e-014	-3.02342e-014	7.0122e-015	4.92922e-015	-7.07406e-015	-3.70029e-015	-7.86752e-015	-3.77622e-014	-2.50968e-014	-3.45917e-014	-2.83635e-015	-1.55428e-014	-2.63621e-015	3.97693e-015	6.76492e-015	-1.46376e-014	-1.59381e-014	-4.30214e-014	-4.23059e-014	-2.27684e-014	-5.48303e-014	-3.58636e-014	-1.62096e-014	-3.03903e-014	-5.18624e-014
-1.92663e-014	-3.01446e-014	6.59049e-015	4.2345e-015	-7.84352e-015	-4.20715e-015	-8.02969e-015	-3.82013e-014	-2.54549e-014	-3.4474e-014	-2.69774e-015	-1.52525e-014	-2.18764e-015	3.59657e-015	6.38561e-015	-1.47121e-014	-1.54393e-014	-4.30064e-014	-4.24089e-014	-2.23609e-014	-5.513e-014	-3.54552e-014	-1.61537e-014	-2.99083e-014	-5.16119e-014
-1.88856e-014	-3.00231e-014	6.18714e-015	3.54624e-015	-8.57565e-015	-4.66632e-015	-8.17521e-015	-3.86662e-014	-2.58288e-014	-3.43593e-014	-2.5699e-015	-1.49513e-014	-1.75623e-015	3.20117e-015	6.01424e-015	-1.48041e-014	-1.49186e-014	-4.29871e-014	-4.25244e-014	-2.19399e-014	-5.54068e-014	-3.5035e-014	-1.60956e-014	-2.94045e-014	-5.13396e-014
-1.84985e-014	-2.98712e-014	5.80394e-015	2.8681e-015	-9.2684e-015	-5.07686e-015	-8.30355e-015	-3.9154e-014	-2.62152e-014	-3.42497e-014	-2.45502e-015	-1.46431e-014	-1.34663e-015	2.79428e-015	5.6525e-015	-1.49151e-014	-1.43777e-014	-4.29635e-014	-4.26529e-014	-2.15077e-014	-5.56576e-014	-3.46049e-014	-1.60351e-014	-2.8883e-014	-5.1049e-014
-1.81087e-014	-2.96899e-014	5.44224e-015	2.20403e-015	-9.91899e-015	-5.4387e-015	-8.41387e-015	-3.96616e-014	-2.66118e-014	-3.41471e-014	-2.35579e-015	-1.43318e-014	-9.63655e-016	2.37916e-015	5.30252e-015	-1.50456e-014	-1.38193e-014	-4.29355e-014	-4.27948e-014	-2.10662e-014	-5.58798e-014	-3.41663e-014	-1.59724e-014	-2.83486e-014	-5.07429e-014
-1.77197e-014	-2.94812e-014	5.10378e-015	1.55731e-015	-1.05258e-014	-5.75254e-015	-8.50571e-015	-4.01863e-014	-2.70174e-014	-3.40529e-014	-2.27448e-015	-1.40213e-014	-6.1167e-016	1.95897e-015	4.96603e-015	-1.51964e-014	-1.32463e-014	-4.29029e-014	-4.29494e-014	-2.06172e-014	-5.60708e-014	-3.37205e-014	-1.59072e-014	-2.78049e-014	-5.04244e-014
-1.73344e-014	-2.92473e-014	4.7898e-015	9.31047e-016	-1.10886e-014	-6.01999e-015	-8.57876e-015	-4.07248e-014	-2.74296e-014	-3.39682e-014	-2.21381e-015	-1.3715e-014	-2.94434e-016	1.53713e-015	4.6444e-015	-1.53677e-014	-1.26613e-014	-4.28653e-014	-4.31171e-014	-2.01624e-014	-5.62285e-014	-3.32686e-014	-1.58388e-014	-2.72563e-014	-5.00964e-014
-1.69556e-014	-2.899e-014	4.50147e-015	3.28491e-016	-1.16068e-014	-6.24237e-015	-8.63389e-015	-4.12737e-014	-2.7846e-014	-3.38939e-014	-2.17631e-015	-1.3417e-014	-1.54665e-017	1.11644e-015	4.33943e-015	-1.55587e-014	-1.20673e-014	-4.28228e-014	-4.32971e-014	-1.97045e-014	-5.63509e-014	-3.28125e-014	-1.5767e-014	-2.67069e-014	-4.9762e-014
-1.65866e-014	-2.87123e-014	4.23953e-015	-2.48147e-016	-1.20803e-014	-6.42286e-015	-8.67069e-015	-4.18298e-014	-2.82636e-014	-3.38309e-014	-2.16398e-015	-1.31306e-014	2.22629e-016	6.99867e-016	4.0528e-015	-1.57686e-014	-1.1467e-014	-4.27758e-014	-4.34888e-014	-1.92447e-014	-5.64358e-014	-3.23532e-014	-1.56913e-014	-2.61603e-014	-4.94239e-014
-1.6231e-014	-2.84165e-014	4.00482e-015	-7.96477e-016	-1.25095e-014	-6.56425e-015	-8.68949e-015	-4.23891e-014	-2.86801e-014	-3.37798e-014	-2.17906e-015	-1.28592e-014	4.17173e-016	2.9045e-016	3.78584e-015	-1.59964e-014	-1.08638e-014	-4.27239e-014	-4.36916e-014	-1.87848e-014	-5.64811e-014	-3.18918e-014	-1.56109e-014	-2.562e-014	-4.90838e-014
-1.58916e-014	-2.81053e-014	3.79827e-015	-1.31536e-015	-1.2895e-014	-6.67088e-015	-8.69135e-015	-4.29476e-014	-2.90934e-014	-3.37408e-014	-2.22316e-015	-1.26058e-014	5.65271e-016	-1.0927e-016	3.53933e-015	-1.62411e-014	-1.02603e-014	-4.26668e-014	-4.39044e-014	-1.83268e-014	-5.6485e-014	-3.14298e-014	-1.5525e-014	-2.5089e-014	-4.87438e-014
-1.5571e-014	-2.77817e-014	3.62005e-015	-1.80318e-015	-1.32383e-014	-6.7467e-015	-8.67828e-015	-4.35015e-014	-2.95012e-014	-3.37143e-014	-2.29745e-015	-1.23732e-014	6.64745e-016	-4.9735e-016	3.31391e-015	-1.6501e-014	-9.65953e-015	-4.26039e-014	-4.41266e-014	-1.78719e-014	-5.6447e-014	-3.09678e-014	-1.54325e-014	-2.45708e-014	-4.84066e-014
-1.5272e-014	-2.74482e-014	3.46962e-015	-2.2591e-015	-1.3541e-014	-6.7961e-015	-8.65158e-015	-4.40461e-014	-2.99004e-014	-3.36998e-014	-2.40257e-015	-1.21641e-014	7.14277e-016	-8.71396e-016	3.11038e-015	-1.67742e-014	-9.0641e-015	-4.25346e-014	-4.4358e-014	-1.74214e-014	-5.63658e-014	-3.05072e-014	-1.53324e-014	-2.40691e-014	-4.8074e-014
-1.49961e-014	-2.71078e-014	3.34716e-015	-2.68233e-015	-1.38052e-014	-6.82441e-015	-8.6134e-015	-4.4577e-014	-3.02894e-014	-3.36969e-014	-2.5393e-015	-1.19802e-014	7.12503e-016	-1.22888e-015	2.92914e-015	-1.70593e-014	-8.47682e-015	-4.24582e-014	-4.4597e-014	-1.69765e-014	-5.62413e-014	-3.00487e-014	-1.52231e-014	-2.35861e-014	-4.77463e-014
-1.47454e-014	-2.67635e-014	3.25299e-015	-3.07244e-015	-1.40339e-014	-6.83692e-015	-8.56557e-015	-4.50897e-014	-3.06668e-014	-3.3705e-014	-2.70792e-015	-1.18231e-014	6.58863e-016	-1.56816e-015	2.77038e-015	-1.73536e-014	-7.90009e-015	-4.23736e-014	-4.48417e-014	-1.65383e-014	-5.60738e-014	-2.95932e-014	-1.51037e-014	-2.31234e-014	-4.74245e-014
-1.45215e-014	-2.64184e-014	3.18596e-015	-3.42978e-015	-1.42303e-014	-6.83901e-015	-8.51045e-015	-4.55811e-014	-3.10315e-014	-3.37229e-014	-2.90827e-015	-1.16948e-014	5.53782e-016	-1.88737e-015	2.63421e-015	-1.76539e-014	-7.33559e-015	-4.22807e-014	-4.50911e-014	-1.61069e-014	-5.58626e-014	-2.91415e-014	-1.49734e-014	-2.26827e-014	-4.71091e-014
-1.43256e-014	-2.60751e-014	3.14565e-015	-3.75511e-015	-1.43977e-014	-6.83658e-015	-8.45009e-015	-4.60474e-014	-3.13819e-014	-3.37502e-014	-3.1394e-015	-1.15962e-014	3.97452e-016	-2.18517e-015	2.51985e-015	-1.79575e-014	-6.78612e-015	-4.21795e-014	-4.53436e-014	-1.56833e-014	-5.56072e-014	-2.86941e-014	-1.48311e-014	-2.2265e-014	-4.68006e-014
-1.41583e-014	-2.57363e-014	3.13106e-015	-4.04895e-015	-1.45395e-014	-6.8349e-015	-8.38657e-015	-4.64849e-014	-3.17158e-014	-3.37852e-014	-3.40119e-015	-1.15275e-014	1.91201e-016	-2.45983e-015	2.42645e-015	-1.82613e-014	-6.25404e-015	-4.20693e-014	-4.55975e-014	-1.52685e-014	-5.5309e-014	-2.82524e-014	-1.46759e-014	-2.18722e-014	-4.64991e-014
-1.40202e-014	-2.54044e-014	3.14067e-015	-4.31188e-015	-1.46591e-014	-6.83976e-015	-8.3221e-015	-4.68916e-014	-3.20326e-014	-3.38268e-014	-3.69205e-015	-1.14891e-014	-6.33378e-017	-2.71074e-015	2.35365e-015	-1.85622e-014	-5.74093e-015	-4.19486e-014	-4.58516e-014	-1.48632e-014	-5.49698e-014	-2.78168e-014	-1.45066e-014	-2.15044e-014	-4.62038e-014
-1.39114e-014	-2.50814e-014	3.1737e-015	-4.5454e-015	-1.47606e-014	-6.85661e-015	-8.25879e-015	-4.72634e-014	-3.23309e-014	-3.38734e-014	-4.01057e-015	-1.1481e-014	-3.64326e-016	-2.93737e-015	2.30049e-015	-1.88571e-014	-5.24886e-015	-4.18178e-014	-4.61043e-014	-1.44677e-014	-5.45911e-014	-2.73878e-014	-1.43219e-014	-2.11615e-014	-4.59143e-014
-1.38317e-014	-2.47687e-014	3.2281e-015	-4.75045e-015	-1.48476e-014	-6.89081e-015	-8.19979e-015	-4.75982e-014	-3.26095e-014	-3.39237e-014	-4.3554e-015	-1.15025e-014	-7.08603e-016	-3.13944e-015	2.26555e-015	-1.91432e-014	-4.77985e-015	-4.16767e-014	-4.63534e-014	-1.40824e-014	-5.41744e-014	-2.69653e-014	-1.41213e-014	-2.08432e-014	-4.56296e-014
-1.37808e-014	-2.44679e-014	3.30131e-015	-4.92921e-015	-1.49242e-014	-6.94728e-015	-8.14744e-015	-4.78931e-014	-3.28675e-014	-3.39759e-014	-4.72355e-015	-1.15524e-014	-1.09306e-015	-3.31768e-015	2.24707e-015	-1.94167e-014	-4.33485e-015	-4.15252e-014	-4.65975e-014	-1.37068e-014	-5.37223e-014	-2.65502e-014	-1.39044e-014	-2.05484e-014	-4.5349e-014
-1.3757e-014	-2.41804e-014	3.3918e-015	-5.08331e-015	-1.49946e-014	-7.03019e-015	-8.1046e-015	-4.81458e-014	-3.31044e-014	-3.40282e-014	-5.11269e-015	-1.16295e-014	-1.5142e-015	-3.47243e-015	2.24313e-015	-1.96745e-014	-3.91557e-015	-4.13628e-014	-4.68344e-014	-1.33412e-014	-5.32373e-014	-2.6143e-014	-1.36706e-014	-2.02764e-014	-4.50714e-014
-1.37585e-014	-2.39074e-014	3.49742e-015	-5.21388e-015	-1.50633e-014	-7.14408e-015	-8.07415e-015	-4.83559e-014	-3.33204e-014	-3.40788e-014	-5.52098e-015	-1.17319e-014	-1.96863e-015	-3.60451e-015	2.25189e-015	-1.99141e-014	-3.52303e-015	-4.119e-014	-4.70637e-014	-1.29853e-014	-5.27219e-014	-2.57437e-014	-1.34194e-014	-2.00252e-014	-4.47961e-014
-1.37842e-014	-2.36496e-014	3.61597e-015	-5.32359e-015	-1.51345e-014	-7.29302e-015	-8.05741e-015	-4.85217e-014	-3.35159e-014	-3.41262e-014	-5.94516e-015	-1.18582e-014	-2.45223e-015	-3.71413e-015	2.27125e-015	-2.01329e-014	-3.15785e-015	-4.10071e-014	-4.72837e-014	-1.26396e-014	-5.21804e-014	-2.53527e-014	-1.315e-014	-1.97923e-014	-4.45208e-014
-1.38316e-014	-2.34072e-014	3.74491e-015	-5.41337e-015	-1.5212e-014	-7.48026e-015	-8.05635e-015	-4.86439e-014	-3.36903e-014	-3.41684e-014	-6.38188e-015	-1.20056e-014	-2.96036e-015	-3.80214e-015	2.29935e-015	-2.03278e-014	-2.82109e-015	-4.08149e-014	-4.7493e-014	-1.2304e-014	-5.16156e-014	-2.49703e-014	-1.28619e-014	-1.95751e-014	-4.42432e-014
-1.3898e-014	-2.31802e-014	3.88169e-015	-5.48589e-015	-1.52997e-014	-7.7078e-015	-8.07296e-015	-4.87222e-014	-3.38435e-014	-3.42044e-014	-6.82821e-015	-1.2172e-014	-3.48821e-015	-3.8702e-015	2.33433e-015	-2.04967e-014	-2.51293e-015	-4.06143e-014	-4.76902e-014	-1.19777e-014	-5.10312e-014	-2.45966e-014	-1.2556e-014	-1.93713e-014	-4.39617e-014
-1.39804e-014	-2.29683e-014	4.02412e-015	-5.54357e-015	-1.54011e-014	-7.97809e-015	-8.10908e-015	-4.8757e-014	-3.39758e-014	-3.42328e-014	-7.28073e-015	-1.23547e-014	-4.03073e-015	-3.91958e-015	2.37383e-015	-2.06372e-014	-2.23315e-015	-4.04055e-014	-4.78748e-014	-1.16605e-014	-5.04306e-014	-2.42318e-014	-1.22323e-014	-1.91778e-014	-4.3675e-014
-1.40756e-014	-2.27704e-014	4.16879e-015	-5.58828e-015	-1.55187e-014	-8.29236e-015	-8.16599e-015	-4.87485e-014	-3.40871e-014	-3.42521e-014	-7.73608e-015	-1.25511e-014	-4.58282e-015	-3.95186e-015	2.41567e-015	-2.07477e-014	-1.98181e-015	-4.01887e-014	-4.80461e-014	-1.13527e-014	-4.98179e-014	-2.38758e-014	-1.18913e-014	-1.89913e-014	-4.33814e-014
-1.41804e-014	-2.25849e-014	4.3125e-015	-5.62139e-015	-1.56561e-014	-8.65141e-015	-8.24494e-015	-4.86984e-014	-3.41774e-014	-3.42609e-014	-8.19068e-015	-1.27579e-014	-5.13954e-015	-3.96869e-015	2.45764e-015	-2.08264e-014	-1.75776e-015	-3.99657e-014	-4.82033e-014	-1.10535e-014	-4.91974e-014	-2.35288e-014	-1.15336e-014	-1.88082e-014	-4.3079e-014
-1.4292e-014	-2.24105e-014	4.45264e-015	-5.64493e-015	-1.58157e-014	-9.05486e-015	-8.34611e-015	-4.86086e-014	-3.42468e-014	-3.4258e-014	-8.64142e-015	-1.29719e-014	-5.69604e-015	-3.97187e-015	2.49712e-015	-2.08721e-014	-1.56072e-015	-3.97374e-014	-4.83462e-014	-1.07629e-014	-4.85736e-014	-2.319e-014	-1.11596e-014	-1.86255e-014	-4.27662e-014
-1.44069e-014	-2.22455e-014	4.5865e-015	-5.66079e-015	-1.60003e-014	-9.50245e-015	-8.47048e-015	-4.84816e-014	-3.42962e-014	-3.42419e-014	-9.08501e-015	-1.31899e-014	-6.24759e-015	-3.96312e-015	2.53239e-015	-2.08846e-014	-1.38981e-015	-3.95051e-014	-4.84743e-014	-1.04807e-014	-4.79501e-014	-2.28594e-014	-1.07706e-014	-1.84399e-014	-4.24415e-014
-1.45217e-014	-2.20882e-014	4.71158e-015	-5.67109e-015	-1.62117e-014	-9.9927e-015	-8.61891e-015	-4.83199e-014	-3.4326e-014	-3.42118e-014	-9.51828e-015	-1.34085e-014	-6.7894e-015	-3.94462e-015	2.56189e-015	-2.0864e-014	-1.24371e-015	-3.92706e-014	-4.85871e-014	-1.02058e-014	-4.73313e-014	-2.25375e-014	-1.03681e-014	-1.8248e-014	-4.21033e-014
-1.46325e-014	-2.19368e-014	4.82521e-015	-5.67645e-015	-1.64512e-014	-1.05234e-014	-8.79104e-015	-4.81262e-014	-3.43376e-014	-3.4167e-014	-9.93837e-015	-1.36248e-014	-7.31686e-015	-3.91794e-015	2.58355e-015	-2.08104e-014	-1.12107e-015	-3.90353e-014	-4.86854e-014	-9.93788e-015	-4.67213e-014	-2.22236e-014	-9.9529e-015	-1.80468e-014	-4.17504e-014
-1.47353e-014	-2.17889e-014	4.92419e-015	-5.67849e-015	-1.67199e-014	-1.10915e-014	-8.9856e-015	-4.79035e-014	-3.43316e-014	-3.41071e-014	-1.03424e-014	-1.38357e-014	-7.82629e-015	-3.8847e-015	2.59536e-015	-2.07246e-014	-1.02055e-015	-3.88011e-014	-4.87691e-014	-9.67647e-015	-4.61238e-014	-2.19172e-014	-9.52656e-015	-1.78326e-014	-4.13818e-014
-1.48269e-014	-2.1642e-014	5.00603e-015	-5.67902e-015	-1.70184e-014	-1.16937e-014	-9.20248e-015	-4.76547e-014	-3.4308e-014	-3.40308e-014	-1.07271e-014	-1.40382e-014	-8.31351e-015	-3.84695e-015	2.59515e-015	-2.0608e-014	-9.40674e-016	-3.85695e-014	-4.88387e-014	-9.42121e-015	-4.5543e-014	-2.1617e-014	-9.09076e-015	-1.76022e-014	-4.0997e-014
-1.49034e-014	-2.14935e-014	5.06833e-015	-5.67918e-015	-1.73472e-014	-1.23259e-014	-9.44074e-015	-4.73827e-014	-3.42681e-014	-3.39383e-014	-1.10899e-014	-1.42295e-014	-8.77446e-015	-3.8061e-015	2.58261e-015	-2.04618e-014	-8.79834e-016	-3.83425e-014	-4.88954e-014	-9.17207e-015	-4.49818e-014	-2.13226e-014	-8.6469e-015	-1.73524e-014	-4.05955e-014
-1.49609e-014	-2.13413e-014	5.10895e-015	-5.68044e-015	-1.77053e-014	-1.29842e-014	-9.6996e-015	-4.70917e-014	-3.42121e-014	-3.38289e-014	-1.1429e-014	-1.44072e-014	-9.20571e-015	-3.76403e-015	2.5564e-015	-2.02876e-014	-8.35494e-016	-3.81222e-014	-4.89401e-014	-8.9295e-015	-4.44436e-014	-2.10335e-014	-8.1974e-015	-1.70807e-014	-4.01764e-014
-1.49962e-014	-2.11828e-014	5.12589e-015	-5.68368e-015	-1.80919e-014	-1.36638e-014	-9.97755e-015	-4.67853e-014	-3.41413e-014	-3.37033e-014	-1.17424e-014	-1.45686e-014	-9.60366e-015	-3.72188e-015	2.51597e-015	-2.00883e-014	-8.0614e-016	-3.7911e-014	-4.89743e-014	-8.69333e-015	-4.3932e-014	-2.07486e-014	-7.74383e-015	-1.67843e-014	-3.97396e-014
-1.50065e-014	-2.10157e-014	5.11773e-015	-5.68993e-015	-1.85057e-014	-1.43595e-014	-1.0272e-014	-4.64674e-014	-3.40565e-014	-3.35616e-014	-1.20282e-014	-1.47114e-014	-9.9662e-015	-3.68079e-015	2.46026e-015	-1.98661e-014	-7.89223e-016	-3.77103e-014	-4.89991e-014	-8.46314e-015	-4.34494e-014	-2.04675e-014	-7.28824e-015	-1.64614e-014	-3.92854e-014
-1.49899e-014	-2.08375e-014	5.08259e-015	-5.69895e-015	-1.89448e-014	-1.50658e-014	-1.05806e-014	-4.61415e-014	-3.39584e-014	-3.34038e-014	-1.22855e-014	-1.48339e-014	-1.02918e-014	-3.64237e-015	2.38957e-015	-1.96239e-014	-7.83379e-016	-3.75217e-014	-4.90161e-014	-8.23939e-015	-4.29991e-014	-2.01889e-014	-6.83263e-015	-1.61106e-014	-3.88146e-014
-1.49435e-014	-2.06463e-014	5.01904e-015	-5.71176e-015	-1.94069e-014	-1.5777e-014	-1.09015e-014	-4.58102e-014	-3.38482e-014	-3.32303e-014	-1.2513e-014	-1.49345e-014	-1.05783e-014	-3.60717e-015	2.3037e-015	-1.93655e-014	-7.85825e-016	-3.73475e-014	-4.90268e-014	-8.02128e-015	-4.25829e-014	-1.99119e-014	-6.37916e-015	-1.57304e-014	-3.83282e-014
-1.48655e-014	-2.04405e-014	4.9267e-015	-5.72892e-015	-1.98892e-014	-1.64866e-014	-1.12323e-014	-4.54771e-014	-3.37267e-014	-3.30417e-014	-1.27101e-014	-1.50112e-014	-1.08243e-014	-3.57632e-015	2.20254e-015	-1.90941e-014	-7.94455e-016	-3.71897e-014	-4.90327e-014	-7.80866e-015	-4.2203e-014	-1.96356e-014	-5.92964e-015	-1.53196e-014	-3.78265e-014
-1.47548e-014	-2.02186e-014	4.80473e-015	-5.75097e-015	-2.03885e-014	-1.71886e-014	-1.15699e-014	-4.51449e-014	-3.35947e-014	-3.28388e-014	-1.28766e-014	-1.50635e-014	-1.10299e-014	-3.55052e-015	2.08687e-015	-1.88135e-014	-8.07098e-016	-3.70499e-014	-4.90358e-014	-7.60163e-015	-4.18606e-014	-1.93594e-014	-5.4867e-015	-1.48776e-014	-3.73117e-014
-1.461e-014	-1.99787e-014	4.65283e-015	-5.77739e-015	-2.09013e-014	-1.78776e-014	-1.19114e-014	-4.48168e-014	-3.34524e-014	-3.26222e-014	-1.30129e-014	-1.50909e-014	-1.11949e-014	-3.53084e-015	1.95715e-015	-1.85279e-014	-8.218e-016	-3.69295e-014	-4.90385e-014	-7.39988e-015	-4.15569e-014	-1.90821e-014	-5.05212e-015	-1.4404e-014	-3.67854e-014
-1.44302e-014	-1.97191e-014	4.47118e-015	-5.80911e-015	-2.14247e-014	-1.85471e-014	-1.22544e-014	-4.4496e-014	-3.33018e-014	-3.23929e-014	-1.31191e-014	-1.50933e-014	-1.13194e-014	-3.51811e-015	1.81447e-015	-1.82413e-014	-8.3692e-016	-3.68306e-014	-4.90433e-014	-7.20397e-015	-4.12926e-014	-1.88026e-014	-4.62808e-015	-1.38999e-014	-3.62494e-014
-1.42152e-014	-1.94396e-014	4.25996e-015	-5.84636e-015	-2.19552e-014	-1.91916e-014	-1.25953e-014	-4.41851e-014	-3.31436e-014	-3.21516e-014	-1.31963e-014	-1.50709e-014	-1.14042e-014	-3.51294e-015	1.66001e-015	-1.79575e-014	-8.51244e-016	-3.67543e-014	-4.90518e-014	-7.01419e-015	-4.10682e-014	-1.85205e-014	-4.21633e-015	-1.33662e-014	-3.57058e-014
-1.3965e-014	-1.91399e-014	4.02022e-015	-5.88899e-015	-2.24881e-014	-1.98054e-014	-1.29315e-014	-4.38861e-014	-3.29788e-014	-3.18993e-014	-1.32455e-014	-1.50237e-014	-1.14505e-014	-3.51519e-015	1.49472e-015	-1.76808e-014	-8.6301e-016	-3.67019e-014	-4.90653e-014	-6.8308e-015	-4.08834e-014	-1.82352e-014	-3.81867e-015	-1.28045e-014	-3.5157e-014
-1.36805e-014	-1.88198e-014	3.75265e-015	-5.93696e-015	-2.30192e-014	-2.03828e-014	-1.326e-014	-4.36004e-014	-3.28085e-014	-3.16376e-014	-1.32681e-014	-1.4953e-014	-1.14597e-014	-3.52562e-015	1.3196e-015	-1.74154e-014	-8.7038e-016	-3.66749e-014	-4.90856e-014	-6.6528e-015	-4.07384e-014	-1.79457e-014	-3.43703e-015	-1.22162e-014	-3.46054e-014
-1.33628e-014	-1.84797e-014	3.45899e-015	-5.98979e-015	-2.35444e-014	-2.09187e-014	-1.35774e-014	-4.33302e-014	-3.26337e-014	-3.13673e-014	-1.32657e-014	-1.48598e-014	-1.1434e-014	-3.54383e-015	1.13602e-015	-1.71646e-014	-8.72538e-016	-3.66738e-014	-4.9115e-014	-6.48058e-015	-4.06322e-014	-1.76515e-014	-3.07241e-015	-1.16041e-014	-3.40539e-014
-1.30129e-014	-1.8121e-014	3.14003e-015	-6.04765e-015	-2.40598e-014	-2.14086e-014	-1.38812e-014	-4.30767e-014	-3.24558e-014	-3.10896e-014	-1.324e-014	-1.47454e-014	-1.13764e-014	-3.57e-015	9.4558e-016	-1.69326e-014	-8.68936e-016	-3.66993e-014	-4.91554e-014	-6.31468e-015	-4.05637e-014	-1.73515e-014	-2.72657e-015	-1.09707e-014	-3.35052e-014
-1.26329e-014	-1.77442e-014	2.79767e-015	-6.11007e-015	-2.45607e-014	-2.18486e-014	-1.41685e-014	-4.2841e-014	-3.22765e-014	-3.0806e-014	-1.31936e-014	-1.46113e-014	-1.12897e-014	-3.60395e-015	7.5009e-016	-1.67231e-014	-8.59018e-016	-3.67515e-014	-4.92084e-014	-6.15522e-015	-4.05319e-014	-1.70455e-014	-2.40058e-015	-1.03187e-014	-3.29623e-014
-1.22251e-014	-1.73501e-014	2.43436e-015	-6.17704e-015	-2.50435e-014	-2.22345e-014	-1.44371e-014	-4.26236e-014	-3.20967e-014	-3.05179e-014	-1.31287e-014	-1.44593e-014	-1.11763e-014	-3.64566e-015	5.51221e-016	-1.65396e-014	-8.41743e-016	-3.6831e-014	-4.92752e-014	-6.0018e-015	-4.05347e-014	-1.67332e-014	-2.09563e-015	-9.65131e-015	-3.24278e-014
-1.17918e-014	-1.69408e-014	2.0519e-015	-6.24826e-015	-2.55043e-014	-2.25633e-014	-1.46856e-014	-4.24246e-014	-3.19175e-014	-3.02256e-014	-1.30476e-014	-1.42916e-014	-1.10392e-014	-3.69518e-015	3.49948e-016	-1.63848e-014	-8.16994e-016	-3.69377e-014	-4.93568e-014	-5.85427e-015	-4.05709e-014	-1.64139e-014	-1.81267e-015	-8.97215e-015	-3.19047e-014
-1.13366e-014	-1.6518e-014	1.65305e-015	-6.3232e-015	-2.59382e-014	-2.28328e-014	-1.49121e-014	-4.22436e-014	-3.17396e-014	-2.99308e-014	-1.29533e-014	-1.41099e-014	-1.08829e-014	-3.75238e-015	1.48272e-016	-1.62612e-014	-7.85649e-016	-3.70707e-014	-4.94536e-014	-5.71259e-015	-4.06378e-014	-1.60877e-014	-1.5526e-015	-8.2853e-015	-3.13963e-014
-1.08626e-014	-1.60841e-014	1.24039e-015	-6.40107e-015	-2.63419e-014	-2.30404e-014	-1.51151e-014	-4.20806e-014	-3.15646e-014	-2.96345e-014	-1.28482e-014	-1.39161e-014	-1.07108e-014	-3.81679e-015	-5.23209e-017	-1.61708e-014	-7.47835e-016	-3.72298e-014	-4.95669e-014	-5.576e-015	-4.07329e-014	-1.57545e-014	-1.31582e-015	-7.59485e-015	-3.09054e-014
-1.03731e-014	-1.56419e-014	8.16211e-016	-6.4813e-015	-2.67119e-014	-2.31855e-014	-1.52933e-014	-4.19347e-014	-3.13937e-014	-2.93379e-014	-1.27352e-014	-1.37132e-014	-1.05261e-014	-3.88807e-015	-2.50538e-016	-1.61162e-014	-7.03991e-016	-3.74143e-014	-4.96977e-014	-5.44485e-015	-4.08542e-014	-1.54149e-014	-1.10277e-015	-6.9051e-015	-3.04348e-014
-9.8714e-015	-1.51942e-014	3.84148e-016	-6.56373e-015	-2.7046e-014	-2.32675e-014	-1.54463e-014	-4.18057e-014	-3.12281e-014	-2.90425e-014	-1.26177e-014	-1.35042e-014	-1.03328e-014	-3.96535e-015	-4.44723e-016	-1.60987e-014	-6.55691e-016	-3.76241e-014	-4.9846e-014	-5.31951e-015	-4.09992e-014	-1.50687e-014	-9.1389e-016	-6.2207e-015	-2.99874e-014
-9.36124e-015	-1.47441e-014	-5.30607e-017	-6.64749e-015	-2.73405e-014	-2.32861e-014	-1.55733e-014	-4.16927e-014	-3.10696e-014	-2.87494e-014	-1.24988e-014	-1.32918e-014	-1.01349e-014	-4.04886e-015	-6.34269e-016	-1.61193e-014	-6.04636e-016	-3.78579e-014	-5.00125e-014	-5.19993e-015	-4.11654e-014	-1.47164e-014	-7.49035e-016	-5.54601e-015	-2.95654e-014
-8.84673e-015	-1.42941e-014	-4.92251e-016	-6.73175e-015	-2.75926e-014	-2.32422e-014	-1.56737e-014	-4.15945e-014	-3.09192e-014	-2.84596e-014	-1.23807e-014	-1.30783e-014	-9.9361e-015	-4.1387e-015	-8.17901e-016	-1.61791e-014	-5.5226e-016	-3.81142e-014	-5.01972e-014	-5.08584e-015	-4.13496e-014	-1.43591e-014	-6.07856e-016	-4.88548e-015	-2.91712e-014
-8.3321e-015	-1.38475e-014	-9.30896e-016	-6.81623e-015	-2.78008e-014	-2.3137e-014	-1.57478e-014	-4.15097e-014	-3.07784e-014	-2.81738e-014	-1.22663e-014	-1.28665e-014	-9.74004e-015	-4.23473e-015	-9.95092e-016	-1.62778e-014	-4.99993e-016	-3.83915e-014	-5.04002e-014	-4.97733e-015	-4.15491e-014	-1.39979e-014	-4.90448e-016	-4.24371e-015	-2.88078e-014
-7.82175e-015	-1.34077e-014	-1.36514e-015	-6.9011e-015	-2.79632e-014	-2.29721e-014	-1.57963e-014	-4.14371e-014	-3.06483e-014	-2.78932e-014	-1.21583e-014	-1.26595e-014	-9.54974e-015	-4.33738e-015	-1.16538e-015	-1.64155e-014	-4.49786e-016	-3.86885e-014	-5.06207e-014	-4.8745e-015	-4.17611e-014	-1.36333e-014	-3.9693e-016	-3.62451e-015	-2.84765e-014
-7.31977e-015	-1.29778e-014	-1.79161e-015	-6.98528e-015	-2.8079e-014	-2.27496e-014	-1.58199e-014	-4.13771e-014	-3.05303e-014	-2.76191e-014	-1.20592e-014	-1.24597e-014	-9.36828e-015	-4.44661e-015	-1.32814e-015	-1.65909e-014	-4.04025e-016	-3.90038e-014	-5.08581e-014	-4.77763e-015	-4.19832e-014	-1.32664e-014	-3.27021e-016	-3.03265e-015	-2.81789e-014
-6.82998e-015	-1.25606e-014	-2.20799e-015	-7.06805e-015	-2.81476e-014	-2.24724e-014	-1.58202e-014	-4.13281e-014	-3.04256e-014	-2.73523e-014	-1.19716e-014	-1.22696e-014	-9.19899e-015	-4.56245e-015	-1.48349e-015	-1.68035e-014	-3.65952e-016	-3.93357e-014	-5.11112e-014	-4.68719e-015	-4.22123e-014	-1.28982e-014	-2.7995e-016	-2.47206e-015	-2.79161e-014
-6.35643e-015	-1.21595e-014	-2.61167e-015	-7.14797e-015	-2.81685e-014	-2.21444e-014	-1.57984e-014	-4.12887e-014	-3.03351e-014	-2.70937e-014	-1.18974e-014	-1.20913e-014	-9.04423e-015	-4.68546e-015	-1.63121e-015	-1.70511e-014	-3.38592e-016	-3.96819e-014	-5.1379e-014	-4.60332e-015	-4.24463e-014	-1.25299e-014	-2.54843e-016	-1.94643e-015	-2.76891e-014
-5.90229e-015	-1.17772e-014	-3.00008e-015	-7.22486e-015	-2.81423e-014	-2.17693e-014	-1.57572e-014	-4.12576e-014	-3.02603e-014	-2.6845e-014	-1.18384e-014	-1.19264e-014	-8.90597e-015	-4.81568e-015	-1.77259e-015	-1.73322e-014	-3.24864e-016	-4.00407e-014	-5.16604e-014	-4.52652e-015	-4.26821e-014	-1.21634e-014	-2.50627e-016	-1.45946e-015	-2.74985e-014
-5.47027e-015	-1.14165e-014	-3.37142e-015	-7.29777e-015	-2.80696e-014	-2.13518e-014	-1.56989e-014	-4.12346e-014	-3.02016e-014	-2.66068e-014	-1.17958e-014	-1.17767e-014	-8.7861e-015	-4.95349e-015	-1.90754e-015	-1.76443e-014	-3.26848e-016	-4.04101e-014	-5.1954e-014	-4.45712e-015	-4.29177e-014	-1.18e-014	-2.66459e-016	-1.01475e-015	-2.7345e-014
-5.06374e-015	-1.10805e-014	-3.72365e-015	-7.36597e-015	-2.79522e-014	-2.08971e-014	-1.56265e-014	-4.12184e-014	-3.01597e-014	-2.63797e-014	-1.17716e-014	-1.16438e-014	-8.68622e-015	-5.09924e-015	-2.03719e-015	-1.79855e-014	-3.47953e-016	-4.07882e-014	-5.22581e-014	-4.39547e-015	-4.31509e-014	-1.14418e-014	-3.01241e-016	-6.15588e-016	-2.72282e-014
-4.68503e-015	-1.07711e-014	-4.05468e-015	-7.42908e-015	-2.77915e-014	-2.04103e-014	-1.55437e-014	-4.12088e-014	-3.01359e-014	-2.61653e-014	-1.17665e-014	-1.15294e-014	-8.60761e-015	-5.25345e-015	-2.16266e-015	-1.83531e-014	-3.91146e-016	-4.11731e-014	-5.25713e-014	-4.34175e-015	-4.33805e-014	-1.10904e-014	-3.54093e-016	-2.64282e-016	-2.71478e-014
-4.33703e-015	-1.04896e-014	-4.36341e-015	-7.48595e-015	-2.75901e-014	-1.98962e-014	-1.54533e-014	-4.12065e-014	-3.01308e-014	-2.5964e-014	-1.17815e-014	-1.14339e-014	-8.55061e-015	-5.41636e-015	-2.28521e-015	-1.8744e-014	-4.5929e-016	-4.15632e-014	-5.2892e-014	-4.29711e-015	-4.36045e-014	-1.07471e-014	-4.24035e-016	3.69233e-017	-2.71035e-014
-4.0215e-015	-1.0237e-014	-4.64817e-015	-7.53531e-015	-2.73514e-014	-1.93603e-014	-1.53593e-014	-4.12111e-014	-3.0145e-014	-2.57769e-014	-1.18176e-014	-1.13582e-014	-8.51553e-015	-5.5886e-015	-2.40628e-015	-1.91551e-014	-5.55212e-016	-4.19573e-014	-5.32186e-014	-4.26203e-015	-4.38213e-014	-1.04137e-014	-5.1006e-016	2.86661e-016	-2.70942e-014
-3.73992e-015	-1.00149e-014	-4.90802e-015	-7.57642e-015	-2.70779e-014	-1.88089e-014	-1.52652e-014	-4.12236e-014	-3.01793e-014	-2.56046e-014	-1.18744e-014	-1.13029e-014	-8.50263e-015	-5.77107e-015	-2.52705e-015	-1.95831e-014	-6.8166e-016	-4.23536e-014	-5.35502e-014	-4.237e-015	-4.403e-014	-1.00921e-014	-6.10773e-016	4.83636e-016	-2.71184e-014
-3.49307e-015	-9.82447e-015	-5.14279e-015	-7.60866e-015	-2.67727e-014	-1.82477e-014	-1.51746e-014	-4.12439e-014	-3.02341e-014	-2.54483e-014	-1.1952e-014	-1.12681e-014	-8.51148e-015	-5.96441e-015	-2.64955e-015	-2.00251e-014	-8.41185e-016	-4.27501e-014	-5.38855e-014	-4.22245e-015	-4.42295e-014	-9.78427e-015	-7.25095e-016	6.27067e-016	-2.71746e-014
-3.28208e-015	-9.66613e-015	-5.35226e-015	-7.63178e-015	-2.64396e-014	-1.76817e-014	-1.50912e-014	-4.12724e-014	-3.03092e-014	-2.5308e-014	-1.20499e-014	-1.12535e-014	-8.54137e-015	-6.16895e-015	-2.77575e-015	-2.04782e-014	-1.03638e-015	-4.31456e-014	-5.42227e-014	-4.21978e-015	-4.44195e-014	-9.49215e-015	-8.51873e-016	7.16016e-016	-2.72609e-014
-3.10733e-015	-9.54026e-015	-5.53646e-015	-7.64475e-015	-2.60833e-014	-1.71172e-014	-1.50184e-014	-4.13101e-014	-3.04039e-014	-2.51845e-014	-1.21675e-014	-1.12586e-014	-8.591e-015	-6.38572e-015	-2.90695e-015	-2.09384e-014	-1.26999e-015	-4.3539e-014	-5.45601e-014	-4.23005e-015	-4.46002e-014	-9.21756e-015	-9.90247e-016	7.51081e-016	-2.73749e-014
-2.96864e-015	-9.44642e-015	-5.69559e-015	-7.64689e-015	-2.57084e-014	-1.65593e-014	-1.496e-014	-4.13583e-014	-3.05184e-014	-2.50788e-014	-1.23036e-014	-1.12826e-014	-8.65859e-015	-6.61529e-015	-3.04477e-015	-2.14028e-014	-1.54355e-015	-4.39292e-014	-5.48966e-014	-4.25444e-015	-4.47712e-014	-8.96186e-015	-1.13882e-015	7.33162e-016	-2.75137e-014
-2.86623e-015	-9.38339e-015	-5.83036e-015	-7.6378e-015	-2.53189e-014	-1.60136e-014	-1.49195e-014	-4.1418e-014	-3.0652e-014	-2.49914e-014	-1.2457e-014	-1.13246e-014	-8.74202e-015	-6.8576e-015	-3.19181e-015	-2.18684e-014	-1.85898e-015	-4.43153e-014	-5.52308e-014	-4.29411e-015	-4.49316e-014	-8.72723e-015	-1.29607e-015	6.63342e-016	-2.76748e-014
-2.79905e-015	-9.35045e-015	-5.9425e-015	-7.61713e-015	-2.49195e-014	-1.54853e-014	-1.49004e-014	-4.14911e-014	-3.08042e-014	-2.49227e-014	-1.26265e-014	-1.13833e-014	-8.83901e-015	-7.11293e-015	-3.34963e-015	-2.23321e-014	-2.21782e-015	-4.46959e-014	-5.55618e-014	-4.34987e-015	-4.50818e-014	-8.51526e-015	-1.46095e-015	5.43182e-016	-2.78559e-014
-2.7655e-015	-9.34553e-015	-6.03338e-015	-7.58451e-015	-2.45148e-014	-1.49798e-014	-1.49063e-014	-4.15786e-014	-3.09739e-014	-2.48733e-014	-1.28108e-014	-1.14575e-014	-8.94741e-015	-7.38184e-015	-3.5198e-015	-2.27913e-014	-2.62068e-015	-4.50709e-014	-5.58896e-014	-4.42216e-015	-4.52232e-014	-8.32736e-015	-1.63236e-015	3.7468e-016	-2.80543e-014
-2.76415e-015	-9.36672e-015	-6.10484e-015	-7.53981e-015	-2.41099e-014	-1.45011e-014	-1.49395e-014	-4.16822e-014	-3.11601e-014	-2.48438e-014	-1.30077e-014	-1.15452e-014	-9.06507e-015	-7.66422e-015	-3.70358e-015	-2.3244e-014	-3.06889e-015	-4.54398e-014	-5.62129e-014	-4.51269e-015	-4.5356e-014	-8.16494e-015	-1.80924e-015	1.60615e-016	-2.8267e-014
-2.79355e-015	-9.4119e-015	-6.15897e-015	-7.48319e-015	-2.37101e-014	-1.40532e-014	-1.50024e-014	-4.18039e-014	-3.13618e-014	-2.48341e-014	-1.32149e-014	-1.16443e-014	-9.18927e-015	-7.96036e-015	-3.90245e-015	-2.36878e-014	-3.5625e-015	-4.58021e-014	-5.65311e-014	-4.62257e-015	-4.54812e-014	-8.02917e-015	-1.99056e-015	-9.6052e-017	-2.84906e-014
-2.85134e-015	-9.47863e-015	-6.1976e-015	-7.41483e-015	-2.33194e-014	-1.36402e-014	-1.50967e-014	-4.19457e-014	-3.15775e-014	-2.48445e-014	-1.34301e-014	-1.17531e-014	-9.31667e-015	-8.26999e-015	-4.11789e-015	-2.41208e-014	-4.10136e-015	-4.61574e-014	-5.68449e-014	-4.75279e-015	-4.55996e-014	-7.92151e-015	-2.17509e-015	-3.92575e-016	-2.87218e-014
-2.93475e-015	-9.56408e-015	-6.22322e-015	-7.33536e-015	-2.29419e-014	-1.32652e-014	-1.52249e-014	-4.21095e-014	-3.18058e-014	-2.48747e-014	-1.36509e-014	-1.18697e-014	-9.44473e-015	-8.59297e-015	-4.35126e-015	-2.45415e-014	-4.68491e-015	-4.65055e-014	-5.71543e-014	-4.90421e-015	-4.57118e-014	-7.84299e-015	-2.36212e-015	-7.25071e-016	-2.89578e-014
-3.04128e-015	-9.66567e-015	-6.23829e-015	-7.24481e-015	-2.25817e-014	-1.29308e-014	-1.53885e-014	-4.22969e-014	-3.20454e-014	-2.49243e-014	-1.38749e-014	-1.1992e-014	-9.57043e-015	-8.92876e-015	-4.60351e-015	-2.49483e-014	-5.31163e-015	-4.68469e-014	-5.74589e-014	-5.07754e-015	-4.58189e-014	-7.79391e-015	-2.55017e-015	-1.09008e-015	-2.91953e-014
-3.16863e-015	-9.7797e-015	-6.24533e-015	-7.14332e-015	-2.22427e-014	-1.264e-014	-1.55881e-014	-4.25092e-014	-3.2294e-014	-2.49936e-014	-1.40996e-014	-1.21175e-014	-9.69076e-015	-9.27684e-015	-4.87534e-015	-2.53407e-014	-5.98032e-015	-4.71817e-014	-5.77585e-014	-5.27411e-015	-4.59227e-014	-7.77514e-015	-2.738e-015	-1.483e-015	-2.94316e-014
-3.31391e-015	-9.90338e-015	-6.24678e-015	-7.03154e-015	-2.19281e-014	-1.23943e-014	-1.58238e-014	-4.27477e-014	-3.25496e-014	-2.50816e-014	-1.43228e-014	-1.22441e-014	-9.80243e-015	-9.63642e-015	-5.16718e-015	-2.57176e-014	-6.68906e-015	-4.75095e-014	-5.80544e-014	-5.49494e-015	-4.6024e-014	-7.78678e-015	-2.92505e-015	-1.90006e-015	-2.96642e-014
-3.47387e-015	-1.00335e-014	-6.24551e-015	-6.91016e-015	-2.16412e-014	-1.21942e-014	-1.60948e-014	-4.30131e-014	-3.28103e-014	-2.51879e-014	-1.45418e-014	-1.23694e-014	-9.90336e-015	-1.00066e-014	-5.47871e-015	-2.60781e-014	-7.43518e-015	-4.78304e-014	-5.83479e-014	-5.7409e-015	-4.61235e-014	-7.8291e-015	-3.11042e-015	-2.33655e-015	-2.98902e-014
-3.64577e-015	-1.01674e-014	-6.2433e-015	-6.78e-015	-2.1385e-014	-1.20409e-014	-1.64e-014	-4.33061e-014	-3.30739e-014	-2.5312e-014	-1.47539e-014	-1.24913e-014	-9.99109e-015	-1.03865e-014	-5.80953e-015	-2.6423e-014	-8.21584e-015	-4.81453e-014	-5.86387e-014	-6.0118e-015	-4.62228e-014	-7.9022e-015	-3.29327e-015	-2.78754e-015	-3.01072e-014
-3.82653e-015	-1.03011e-014	-6.24267e-015	-6.64231e-015	-2.11621e-014	-1.19343e-014	-1.67382e-014	-4.36278e-014	-3.33382e-014	-2.5453e-014	-1.49568e-014	-1.2608e-014	-1.00624e-014	-1.07744e-014	-6.15951e-015	-2.67528e-014	-9.02779e-015	-4.84541e-014	-5.89284e-014	-6.30781e-015	-4.63234e-014	-8.00643e-015	-3.4737e-015	-3.24829e-015	-3.03123e-014
-4.01286e-015	-1.04314e-014	-6.24599e-015	-6.49774e-015	-2.09744e-014	-1.18754e-014	-1.71082e-014	-4.39784e-014	-3.36011e-014	-2.56098e-014	-1.51483e-014	-1.27168e-014	-1.01153e-014	-1.11679e-014	-6.52776e-015	-2.70679e-014	-9.86792e-015	-4.87578e-014	-5.92174e-014	-6.62965e-015	-4.64256e-014	-8.14172e-015	-3.65101e-015	-3.71444e-015	-3.05043e-014
-4.20147e-015	-1.05555e-014	-6.25563e-015	-6.34765e-015	-2.08233e-014	-1.18627e-014	-1.75074e-014	-4.43578e-014	-3.38597e-014	-2.57807e-014	-1.53256e-014	-1.28158e-014	-1.01476e-014	-1.15654e-014	-6.91364e-015	-2.73698e-014	-1.07326e-014	-4.90566e-014	-5.95067e-014	-6.97626e-015	-4.65305e-014	-8.30774e-015	-3.82436e-015	-4.18161e-015	-3.06813e-014
-4.39029e-015	-1.06701e-014	-6.27431e-015	-6.19363e-015	-2.07101e-014	-1.18948e-014	-1.79331e-014	-4.47654e-014	-3.41129e-014	-2.59642e-014	-1.54871e-014	-1.29032e-014	-1.0157e-014	-1.19654e-014	-7.31601e-015	-2.76595e-014	-1.16176e-014	-4.93515e-014	-5.97974e-014	-7.34734e-015	-4.66394e-014	-8.50383e-015	-3.99321e-015	-4.6456e-015	-3.08418e-014
-4.57705e-015	-1.07728e-014	-6.30356e-015	-6.03692e-015	-2.06348e-014	-1.19703e-014	-1.8382e-014	-4.5201e-014	-3.43587e-014	-2.61595e-014	-1.56312e-014	-1.29768e-014	-1.01428e-014	-1.23663e-014	-7.73299e-015	-2.79388e-014	-1.25187e-014	-4.96427e-014	-6.00907e-014	-7.7427e-015	-4.67531e-014	-8.72951e-015	-4.15748e-015	-5.10198e-015	-3.09853e-014
-4.75929e-015	-1.08612e-014	-6.34443e-015	-5.87898e-015	-2.0598e-014	-1.20868e-014	-1.88507e-014	-4.5663e-014	-3.45945e-014	-2.63651e-014	-1.57559e-014	-1.30361e-014	-1.01041e-014	-1.27656e-014	-8.1633e-015	-2.82087e-014	-1.34302e-014	-4.99306e-014	-6.03884e-014	-8.16142e-015	-4.6871e-014	-8.98409e-015	-4.31646e-015	-5.54652e-015	-3.1111e-014
-4.93463e-015	-1.09331e-014	-6.3986e-015	-5.72183e-015	-2.05997e-014	-1.22416e-014	-1.93353e-014	-4.61489e-014	-3.48184e-014	-2.65793e-014	-1.586e-014	-1.30798e-014	-1.00399e-014	-1.31619e-014	-8.60475e-015	-2.84713e-014	-1.43483e-014	-5.02155e-014	-6.06918e-014	-8.60292e-015	-4.69943e-014	-9.2662e-015	-4.47001e-015	-5.97568e-015	-3.12183e-014
-5.10108e-015	-1.09865e-014	-6.46746e-015	-5.5675e-015	-2.06387e-014	-1.2432e-014	-1.9831e-014	-4.66568e-014	-3.50278e-014	-2.68003e-014	-1.59421e-014	-1.31071e-014	-9.94995e-015	-1.35533e-014	-9.05466e-015	-2.87287e-014	-1.5268e-014	-5.04983e-014	-6.10016e-014	-9.06607e-015	-4.71231e-014	-9.57495e-015	-4.61755e-015	-6.38592e-015	-3.13066e-014
-5.25715e-015	-1.102e-014	-6.55193e-015	-5.41707e-015	-2.0714e-014	-1.26553e-014	-2.03332e-014	-4.71845e-014	-3.52212e-014	-2.70264e-014	-1.60008e-014	-1.31171e-014	-9.83436e-015	-1.39376e-014	-9.51091e-015	-2.89827e-014	-1.61846e-014	-5.07796e-014	-6.13186e-014	-9.54872e-015	-4.72577e-014	-9.90908e-015	-4.7587e-015	-6.77381e-015	-3.1376e-014
-5.40159e-015	-1.10319e-014	-6.65241e-015	-5.2722e-015	-2.08238e-014	-1.29076e-014	-2.08369e-014	-4.77292e-014	-3.53966e-014	-2.72557e-014	-1.60357e-014	-1.31091e-014	-9.6941e-015	-1.43133e-014	-9.97143e-015	-2.92345e-014	-1.70929e-014	-5.106e-014	-6.1644e-014	-1.00501e-014	-4.7398e-014	-1.02678e-014	-4.89375e-015	-7.13659e-015	-3.14272e-014
-5.5332e-015	-1.10214e-014	-6.76864e-015	-5.13411e-015	-2.0966e-014	-1.31851e-014	-2.1337e-014	-4.82871e-014	-3.55524e-014	-2.74858e-014	-1.6046e-014	-1.30825e-014	-9.53013e-015	-1.46777e-014	-1.0433e-014	-2.94859e-014	-1.79884e-014	-5.13397e-014	-6.19791e-014	-1.05684e-014	-4.75442e-014	-1.06498e-014	-5.0223e-015	-7.47173e-015	-3.14612e-014
-5.6515e-015	-1.09882e-014	-6.90021e-015	-5.00456e-015	-2.11389e-014	-1.34839e-014	-2.18287e-014	-4.88545e-014	-3.56867e-014	-2.77151e-014	-1.60316e-014	-1.30372e-014	-9.34296e-015	-1.5029e-014	-1.08927e-014	-2.97392e-014	-1.88658e-014	-5.16193e-014	-6.23241e-014	-1.11017e-014	-4.76951e-014	-1.10532e-014	-5.14462e-015	-7.77693e-015	-3.1479e-014
-5.75628e-015	-1.09319e-014	-7.04691e-015	-4.88564e-015	-2.13388e-014	-1.37997e-014	-2.23071e-014	-4.94277e-014	-3.57979e-014	-2.79417e-014	-1.59923e-014	-1.29732e-014	-9.13413e-015	-1.53652e-014	-1.13488e-014	-2.99963e-014	-1.97212e-014	-5.18996e-014	-6.26797e-014	-1.16487e-014	-4.78509e-014	-1.14762e-014	-5.26064e-015	-8.0508e-015	-3.14823e-014
-5.84756e-015	-1.08525e-014	-7.20769e-015	-4.77867e-015	-2.15629e-014	-1.41281e-014	-2.27667e-014	-5.00026e-014	-3.5885e-014	-2.81632e-014	-1.59282e-014	-1.28909e-014	-8.90536e-015	-1.56843e-014	-1.17984e-014	-3.02588e-014	-2.05496e-014	-5.21803e-014	-6.30461e-014	-1.22071e-014	-4.80117e-014	-1.19181e-014	-5.37044e-015	-8.29201e-015	-3.14719e-014
-5.92526e-015	-1.07505e-014	-7.38158e-015	-4.6843e-015	-2.18082e-014	-1.44648e-014	-2.32022e-014	-5.05749e-014	-3.59467e-014	-2.83776e-014	-1.58392e-014	-1.27907e-014	-8.65826e-015	-1.59857e-014	-1.22394e-014	-3.0528e-014	-2.13469e-014	-5.24623e-014	-6.34238e-014	-1.27747e-014	-4.81773e-014	-1.2377e-014	-5.47433e-015	-8.50031e-015	-3.14497e-014
-5.9897e-015	-1.06265e-014	-7.56758e-015	-4.60453e-015	-2.20713e-014	-1.48053e-014	-2.3609e-014	-5.11398e-014	-3.59818e-014	-2.85835e-014	-1.57264e-014	-1.26733e-014	-8.39528e-015	-1.6267e-014	-1.26693e-014	-3.08052e-014	-2.21089e-014	-5.27458e-014	-6.38137e-014	-1.33488e-014	-4.83465e-014	-1.28508e-014	-5.5728e-015	-8.67578e-015	-3.14186e-014
-6.04188e-015	-1.04814e-014	-7.76371e-015	-4.54058e-015	-2.23487e-014	-1.5146e-014	-2.39824e-014	-5.16928e-014	-3.59896e-014	-2.87789e-014	-1.55905e-014	-1.25398e-014	-8.11862e-015	-1.65272e-014	-1.30861e-014	-3.10919e-014	-2.28316e-014	-5.30309e-014	-6.42151e-014	-1.39276e-014	-4.8519e-014	-1.33377e-014	-5.66593e-015	-8.81816e-015	-3.13807e-014
-6.08237e-015	-1.03167e-014	-7.96777e-015	-4.49279e-015	-2.26372e-014	-1.54827e-014	-2.43175e-014	-5.22299e-014	-3.5969e-014	-2.89622e-014	-1.54322e-014	-1.23905e-014	-7.83131e-015	-1.67655e-014	-1.34874e-014	-3.13887e-014	-2.35125e-014	-5.33181e-014	-6.46277e-014	-1.45088e-014	-4.86932e-014	-1.38364e-014	-5.75442e-015	-8.92784e-015	-3.13383e-014
-6.1117e-015	-1.01339e-014	-8.17774e-015	-4.46204e-015	-2.29338e-014	-1.58115e-014	-2.46101e-014	-5.27459e-014	-3.59199e-014	-2.91318e-014	-1.52526e-014	-1.22268e-014	-7.53588e-015	-1.69815e-014	-1.3872e-014	-3.16965e-014	-2.41483e-014	-5.36074e-014	-6.50513e-014	-1.50903e-014	-4.88687e-014	-1.43454e-014	-5.83874e-015	-9.00635e-015	-3.12937e-014
-6.13136e-015	-9.93528e-015	-8.39234e-015	-4.44927e-015	-2.32347e-014	-1.61285e-014	-2.48567e-014	-5.32369e-014	-3.58422e-014	-2.92861e-014	-1.50529e-014	-1.20497e-014	-7.23522e-015	-1.71753e-014	-1.42381e-014	-3.20158e-014	-2.47361e-014	-5.38994e-014	-6.54853e-014	-1.56691e-014	-4.90449e-014	-1.48632e-014	-5.9191e-015	-9.05507e-015	-3.12491e-014
-6.1425e-015	-9.72298e-015	-8.60886e-015	-4.45434e-015	-2.35357e-014	-1.64303e-014	-2.50535e-014	-5.36977e-014	-3.57352e-014	-2.94233e-014	-1.48341e-014	-1.18609e-014	-6.93261e-015	-1.73467e-014	-1.45841e-014	-3.23467e-014	-2.52744e-014	-5.41946e-014	-6.5929e-014	-1.62427e-014	-4.92206e-014	-1.5388e-014	-5.99625e-015	-9.076e-015	-3.12073e-014
-6.14723e-015	-9.49892e-015	-8.82478e-015	-4.47677e-015	-2.38341e-014	-1.67129e-014	-2.51986e-014	-5.41246e-014	-3.55997e-014	-2.95424e-014	-1.45976e-014	-1.16619e-014	-6.63035e-015	-1.74955e-014	-1.49085e-014	-3.2689e-014	-2.57613e-014	-5.44931e-014	-6.63816e-014	-1.68093e-014	-4.93954e-014	-1.59181e-014	-6.07116e-015	-9.07179e-015	-3.11708e-014
-6.14677e-015	-9.26558e-015	-9.03787e-015	-4.51759e-015	-2.41271e-014	-1.69728e-014	-2.52895e-014	-5.45137e-014	-3.54364e-014	-2.9643e-014	-1.43448e-014	-1.14536e-014	-6.33094e-015	-1.7622e-014	-1.52104e-014	-3.30423e-014	-2.6196e-014	-5.47948e-014	-6.68426e-014	-1.73668e-014	-4.95686e-014	-1.64522e-014	-6.14413e-015	-9.04474e-015	-3.11424e-014
-6.144e-015	-9.02528e-015	-9.24578e-015	-4.5763e-015	-2.44128e-014	-1.72067e-014	-2.53235e-014	-5.48612e-014	-3.52459e-014	-2.97246e-014	-1.40773e-014	-1.1238e-014	-6.03686e-015	-1.77271e-014	-1.54895e-014	-3.34058e-014	-2.65779e-014	-5.50998e-014	-6.73102e-014	-1.79138e-014	-4.97395e-014	-1.69892e-014	-6.21575e-015	-8.998e-015	-3.11242e-014
-6.13989e-015	-8.78013e-015	-9.44596e-015	-4.65185e-015	-2.46886e-014	-1.74121e-014	-2.52996e-014	-5.51637e-014	-3.50283e-014	-2.9786e-014	-1.37964e-014	-1.1016e-014	-5.75026e-015	-1.7812e-014	-1.57456e-014	-3.37785e-014	-2.69074e-014	-5.54083e-014	-6.77836e-014	-1.84485e-014	-4.99072e-014	-1.75274e-014	-6.28679e-015	-8.93453e-015	-3.11189e-014
-6.13599e-015	-8.53309e-015	-9.63581e-015	-4.74407e-015	-2.49521e-014	-1.75875e-014	-2.52166e-014	-5.54176e-014	-3.4784e-014	-2.98274e-014	-1.35037e-014	-1.07882e-014	-5.47352e-015	-1.78779e-014	-1.59786e-014	-3.41592e-014	-2.71846e-014	-5.57201e-014	-6.82611e-014	-1.89697e-014	-5.00714e-014	-1.80654e-014	-6.35806e-015	-8.85817e-015	-3.11287e-014
-6.13411e-015	-8.28626e-015	-9.8131e-015	-4.85241e-015	-2.52017e-014	-1.77303e-014	-2.50738e-014	-5.56213e-014	-3.45139e-014	-2.98485e-014	-1.32003e-014	-1.05565e-014	-5.20835e-015	-1.7926e-014	-1.61887e-014	-3.45464e-014	-2.74106e-014	-5.60356e-014	-6.87416e-014	-1.9476e-014	-5.02316e-014	-1.86024e-014	-6.4302e-015	-8.77257e-015	-3.11556e-014
-6.1355e-015	-8.04228e-015	-9.97533e-015	-4.97511e-015	-2.5436e-014	-1.78389e-014	-2.48717e-014	-5.57724e-014	-3.42192e-014	-2.98493e-014	-1.28872e-014	-1.03218e-014	-4.95719e-015	-1.79576e-014	-1.6376e-014	-3.49386e-014	-2.75868e-014	-5.63549e-014	-6.92234e-014	-1.99665e-014	-5.0387e-014	-1.91371e-014	-6.50419e-015	-8.68201e-015	-3.12007e-014
-6.14115e-015	-7.80351e-015	-1.012e-014	-5.11076e-015	-2.56539e-014	-1.7912e-014	-2.46104e-014	-5.58696e-014	-3.3901e-014	-2.98302e-014	-1.25654e-014	-1.00853e-014	-4.72108e-015	-1.79743e-014	-1.65415e-014	-3.53341e-014	-2.77148e-014	-5.66778e-014	-6.97052e-014	-2.04399e-014	-5.05374e-014	-1.96683e-014	-6.58131e-015	-8.59006e-015	-3.12654e-014
-6.1518e-015	-7.57236e-015	-1.02462e-014	-5.258e-015	-2.58551e-014	-1.79485e-014	-2.42908e-014	-5.5912e-014	-3.35606e-014	-2.97919e-014	-1.2236e-014	-9.84829e-015	-4.50082e-015	-1.79785e-014	-1.6686e-014	-3.57313e-014	-2.7797e-014	-5.70051e-014	-7.01854e-014	-2.08952e-014	-5.06833e-014	-2.01954e-014	-6.66225e-015	-8.50086e-015	-3.13516e-014
-6.16864e-015	-7.35147e-015	-1.0352e-014	-5.41536e-015	-2.60388e-014	-1.79478e-014	-2.39146e-014	-5.58992e-014	-3.31997e-014	-2.97342e-014	-1.19e-014	-9.61134e-015	-4.2968e-015	-1.79727e-014	-1.68108e-014	-3.61274e-014	-2.7836e-014	-5.73371e-014	-7.06623e-014	-2.13327e-014	-5.08255e-014	-2.07169e-014	-6.7475e-015	-8.41882e-015	-3.14606e-014
-6.1928e-015	-7.14219e-015	-1.0436e-014	-5.58131e-015	-2.62053e-014	-1.79099e-014	-2.34837e-014	-5.58312e-014	-3.28192e-014	-2.96588e-014	-1.15578e-014	-9.37562e-015	-4.10987e-015	-1.79585e-014	-1.69173e-014	-3.652e-014	-2.78343e-014	-5.76736e-014	-7.11349e-014	-2.17523e-014	-5.09635e-014	-2.12326e-014	-6.83818e-015	-8.34741e-015	-3.15929e-014
-6.22516e-015	-6.94614e-015	-1.0497e-014	-5.75352e-015	-2.63557e-014	-1.78357e-014	-2.3e-014	-5.57092e-014	-3.24199e-014	-2.95665e-014	-1.12103e-014	-9.14136e-015	-3.93911e-015	-1.79384e-014	-1.70067e-014	-3.69078e-014	-2.77951e-014	-5.80142e-014	-7.16023e-014	-2.21539e-014	-5.10975e-014	-2.17418e-014	-6.93533e-015	-8.29047e-015	-3.17494e-014
-6.26639e-015	-6.76476e-015	-1.05341e-014	-5.92989e-015	-2.64902e-014	-1.77257e-014	-2.24663e-014	-5.55343e-014	-3.20037e-014	-2.94589e-014	-1.08576e-014	-8.90892e-015	-3.78449e-015	-1.79153e-014	-1.70806e-014	-3.7288e-014	-2.77222e-014	-5.83596e-014	-7.2063e-014	-2.25381e-014	-5.12285e-014	-2.22437e-014	-7.03921e-015	-8.25181e-015	-3.19304e-014
-6.31659e-015	-6.59943e-015	-1.0547e-014	-6.10864e-015	-2.66107e-014	-1.75805e-014	-2.18861e-014	-5.53086e-014	-3.15722e-014	-2.9337e-014	-1.05004e-014	-8.67862e-015	-3.64559e-015	-1.78918e-014	-1.71409e-014	-3.76586e-014	-2.76197e-014	-5.871e-014	-7.25156e-014	-2.29052e-014	-5.13572e-014	-2.27373e-014	-7.15005e-015	-8.23508e-015	-3.21358e-014
-6.37546e-015	-6.45093e-015	-1.0535e-014	-6.28821e-015	-2.67182e-014	-1.74013e-014	-2.12619e-014	-5.50343e-014	-3.11272e-014	-2.92019e-014	-1.01382e-014	-8.45023e-015	-3.52084e-015	-1.787e-014	-1.71898e-014	-3.80175e-014	-2.74916e-014	-5.90648e-014	-7.29587e-014	-2.32561e-014	-5.14841e-014	-2.3222e-014	-7.26836e-015	-8.24308e-015	-3.23649e-014
-6.44258e-015	-6.32012e-015	-1.04985e-014	-6.46596e-015	-2.68147e-014	-1.71893e-014	-2.05979e-014	-5.47142e-014	-3.06693e-014	-2.90558e-014	-9.77085e-015	-8.22319e-015	-3.40839e-015	-1.7853e-014	-1.72292e-014	-3.83628e-014	-2.73419e-014	-5.9424e-014	-7.33911e-014	-2.35918e-014	-5.16091e-014	-2.36974e-014	-7.39526e-015	-8.27899e-015	-3.2617e-014
-6.51705e-015	-6.20791e-015	-1.04378e-014	-6.64031e-015	-2.6902e-014	-1.69458e-014	-1.98969e-014	-5.43517e-014	-3.02004e-014	-2.89002e-014	-9.39784e-015	-7.99751e-015	-3.30646e-015	-1.78423e-014	-1.72614e-014	-3.86924e-014	-2.71748e-014	-5.97872e-014	-7.38124e-014	-2.39136e-014	-5.17333e-014	-2.41634e-014	-7.53116e-015	-8.34532e-015	-3.28915e-014
-6.59814e-015	-6.11471e-015	-1.03542e-014	-6.80916e-015	-2.69822e-014	-1.66733e-014	-1.91623e-014	-5.39498e-014	-2.97223e-014	-2.87362e-014	-9.01882e-015	-7.77249e-015	-3.2134e-015	-1.78399e-014	-1.72874e-014	-3.90037e-014	-2.69953e-014	-6.01543e-014	-7.42212e-014	-2.42225e-014	-5.18575e-014	-2.46199e-014	-7.67607e-015	-8.4441e-015	-3.31874e-014
-6.68522e-015	-6.04069e-015	-1.02482e-014	-6.97121e-015	-2.70574e-014	-1.63742e-014	-1.83979e-014	-5.35129e-014	-2.92362e-014	-2.85664e-014	-8.63289e-015	-7.5479e-015	-3.12645e-015	-1.78476e-014	-1.73088e-014	-3.92953e-014	-2.68076e-014	-6.05249e-014	-7.46166e-014	-2.45202e-014	-5.19834e-014	-2.50667e-014	-7.83032e-015	-8.57738e-015	-3.35027e-014
-6.77722e-015	-5.98499e-015	-1.01213e-014	-7.12445e-015	-2.71297e-014	-1.60506e-014	-1.76077e-014	-5.30448e-014	-2.87434e-014	-2.83925e-014	-8.23977e-015	-7.32283e-015	-3.04324e-015	-1.78683e-014	-1.73277e-014	-3.9566e-014	-2.66161e-014	-6.08986e-014	-7.49982e-014	-2.48076e-014	-5.21113e-014	-2.55038e-014	-7.99387e-015	-8.74689e-015	-3.38355e-014
-6.87281e-015	-5.94685e-015	-9.97501e-015	-7.26733e-015	-2.72019e-014	-1.57052e-014	-1.67956e-014	-5.25501e-014	-2.82451e-014	-2.82159e-014	-7.83857e-015	-7.09717e-015	-2.96125e-015	-1.79036e-014	-1.73458e-014	-3.98153e-014	-2.64249e-014	-6.12747e-014	-7.53655e-014	-2.50864e-014	-5.22423e-014	-2.59312e-014	-8.16683e-015	-8.95294e-015	-3.41845e-014
-6.9701e-015	-5.92665e-015	-9.81139e-015	-7.39868e-015	-2.72764e-014	-1.53405e-014	-1.59655e-014	-5.20329e-014	-2.77425e-014	-2.80384e-014	-7.4285e-015	-6.86984e-015	-2.87684e-015	-1.79546e-014	-1.7365e-014	-4.00416e-014	-2.62378e-014	-6.16527e-014	-7.57184e-014	-2.53584e-014	-5.23779e-014	-2.63485e-014	-8.3492e-015	-9.19613e-015	-3.45472e-014
-7.06748e-015	-5.92313e-015	-9.63271e-015	-7.51714e-015	-2.73552e-014	-1.49597e-014	-1.5121e-014	-5.14985e-014	-2.72372e-014	-2.78613e-014	-7.00858e-015	-6.63997e-015	-2.78765e-015	-1.80226e-014	-1.7386e-014	-4.02445e-014	-2.6059e-014	-6.20308e-014	-7.60563e-014	-2.56255e-014	-5.25193e-014	-2.67558e-014	-8.54085e-015	-9.47622e-015	-3.49212e-014
-7.16331e-015	-5.93555e-015	-9.44138e-015	-7.62111e-015	-2.74403e-014	-1.45654e-014	-1.42647e-014	-5.0952e-014	-2.67304e-014	-2.76862e-014	-6.57775e-015	-6.40653e-015	-2.69123e-015	-1.81086e-014	-1.74099e-014	-4.04237e-014	-2.58921e-014	-6.24084e-014	-7.63787e-014	-2.58893e-014	-5.2667e-014	-2.71533e-014	-8.74225e-015	-9.79393e-015	-3.53045e-014
-7.2555e-015	-5.9625e-015	-9.23974e-015	-7.71049e-015	-2.75336e-014	-1.41605e-014	-1.33997e-014	-5.03977e-014	-2.62228e-014	-2.75146e-014	-6.13481e-015	-6.16904e-015	-2.58393e-015	-1.82133e-014	-1.74379e-014	-4.05784e-014	-2.57402e-014	-6.27849e-014	-7.66858e-014	-2.61515e-014	-5.28221e-014	-2.75411e-014	-8.95282e-015	-1.01477e-014	-3.56949e-014
-7.34207e-015	-6.00266e-015	-9.0309e-015	-7.78442e-015	-2.76368e-014	-1.37481e-014	-1.25293e-014	-4.98403e-014	-2.57153e-014	-2.73479e-014	-5.67885e-015	-5.92634e-015	-2.46303e-015	-1.83372e-014	-1.74706e-014	-4.07091e-014	-2.56069e-014	-6.31589e-014	-7.69776e-014	-2.64134e-014	-5.29854e-014	-2.79196e-014	-9.17237e-015	-1.05368e-014	-3.60903e-014
-7.42123e-015	-6.05492e-015	-8.81752e-015	-7.8419e-015	-2.77508e-014	-1.33306e-014	-1.16556e-014	-4.92841e-014	-2.52089e-014	-2.71875e-014	-5.20917e-015	-5.67727e-015	-2.32556e-015	-1.84799e-014	-1.75083e-014	-4.08157e-014	-2.54944e-014	-6.35287e-014	-7.72542e-014	-2.66765e-014	-5.31579e-014	-2.82889e-014	-9.40047e-015	-1.09597e-014	-3.64878e-014
-7.49181e-015	-6.11743e-015	-8.60198e-015	-7.88257e-015	-2.78769e-014	-1.29105e-014	-1.07812e-014	-4.87332e-014	-2.47051e-014	-2.70342e-014	-4.72468e-015	-5.42121e-015	-2.16895e-015	-1.86418e-014	-1.75506e-014	-4.08987e-014	-2.54053e-014	-6.38923e-014	-7.75156e-014	-2.69419e-014	-5.33398e-014	-2.86498e-014	-9.6366e-015	-1.1414e-014	-3.68849e-014
-7.55202e-015	-6.1888e-015	-8.38688e-015	-7.90652e-015	-2.80164e-014	-1.24904e-014	-9.90733e-015	-4.81918e-014	-2.42035e-014	-2.68888e-014	-4.22453e-015	-5.15712e-015	-1.99081e-015	-1.88225e-014	-1.75976e-014	-4.096e-014	-2.53415e-014	-6.42485e-014	-7.77623e-014	-2.7211e-014	-5.35318e-014	-2.90022e-014	-9.88079e-015	-1.18972e-014	-3.72794e-014
-7.59993e-015	-6.267e-015	-8.17557e-015	-7.91384e-015	-2.81701e-014	-1.20731e-014	-9.03531e-015	-4.76637e-014	-2.37049e-014	-2.67522e-014	-3.70818e-015	-4.88446e-015	-1.78972e-015	-1.90206e-014	-1.76489e-014	-4.10006e-014	-2.53042e-014	-6.45956e-014	-7.79947e-014	-2.74844e-014	-5.37342e-014	-2.9346e-014	-1.01323e-014	-1.24062e-014	-3.76692e-014
-7.63377e-015	-6.35076e-015	-7.97068e-015	-7.90469e-015	-2.83375e-014	-1.16614e-014	-8.16639e-015	-4.71517e-014	-2.32098e-014	-2.66248e-014	-3.17521e-015	-4.60238e-015	-1.56411e-015	-1.92349e-014	-1.7704e-014	-4.10212e-014	-2.52948e-014	-6.49321e-014	-7.82123e-014	-2.77631e-014	-5.39473e-014	-2.96811e-014	-1.03912e-014	-1.2938e-014	-3.80515e-014
-7.65247e-015	-6.4381e-015	-7.7746e-015	-7.87947e-015	-2.85176e-014	-1.12575e-014	-7.30207e-015	-4.66595e-014	-2.2719e-014	-2.6507e-014	-2.62549e-015	-4.31089e-015	-1.31191e-015	-1.94643e-014	-1.7763e-014	-4.10233e-014	-2.53144e-014	-6.52568e-014	-7.84159e-014	-2.80475e-014	-5.41711e-014	-3.00083e-014	-1.06564e-014	-1.34892e-014	-3.84239e-014
-7.65458e-015	-6.52754e-015	-7.59026e-015	-7.83907e-015	-2.87102e-014	-1.08635e-014	-6.44262e-015	-4.61894e-014	-2.22329e-014	-2.63989e-014	-2.05901e-015	-4.00963e-015	-1.03221e-015	-1.97068e-014	-1.78256e-014	-4.10085e-014	-2.53636e-014	-6.55676e-014	-7.86063e-014	-2.83382e-014	-5.4406e-014	-3.03279e-014	-1.09271e-014	-1.40572e-014	-3.87851e-014
-7.63894e-015	-6.61819e-015	-7.41963e-015	-7.78419e-015	-2.89143e-014	-1.04812e-014	-5.58806e-015	-4.57443e-014	-2.17513e-014	-2.6301e-014	-1.47594e-015	-3.69866e-015	-7.25112e-016	-1.9961e-014	-1.78908e-014	-4.0979e-014	-2.54429e-014	-6.58631e-014	-7.87835e-014	-2.8635e-014	-5.46516e-014	-3.06405e-014	-1.12035e-014	-1.46384e-014	-3.9133e-014
[truncated: 1,335 more rows]
